# Supplementary material for: The Effect of Qiweibaizhu Powder Crude Polysaccharide on Antibiotic-Associated Diarrhea Mice Is Associated With Restoring Intestinal Mucosal Bacteria
Source: Front Nutr. 2022 Jul 8;9:952647. doi: 10.3389/fnut.2022.952647 (PMC9305308; doi:10.3389/fnut.2022.952647)
Supplement: Supplementary file 1 [file Data_Sheet_1.zip › raw data-ma1/raw.split.ma1.1.fq]

@M05025:18:000000000-B3NL5:1:1101:17630:1371 1:N:0:TCGAAG
TAACGAACTCCTACGGGAGGCAGCAGTAGGGAATCTTCGGCAATGGACGAAAGTCTGACCGAGCAACGCCGCGTGAGTGAAGAAGGTTTTCGGATCGTAAAACTCTGTTGTTAGAGAAGAACAAGGATGAGAGTAACTGTTCATCCCTTGACGGTATCTAACCAGAAAGCCACGGCTAACTACGTGCCAGCAGCCGCGGTAATACGTAGGTGGCAAGCGTTGTCCGGATTTATTGGGCGTAAAGCGAGCGCAGGCGGTTTCTTAAGTCTGATGTGAAAGCCCCCGGCTCAACCGGGGGTGC
+
CGGGGGGGGGGGGGGGGGGGGGGGGGGGGGGGGGGGGGGGGGGGGGGGGGGGGGGFGGGGGGGGGGFGGFCEGGGGGGGGGGGGGFFGGGGGGGGGGGGGGGGGGGGGGGGGGGGGGGGGGFFFGFGGGGGGFFFGGGGGGGGGGGGFFFGDGGGGGGGGGFCGGGGGGGGGGGGGGGGGGFGEGGGGGGGGFFGGCEEG=CGCFFGGGCFGGGEFGGGGDEGCCEEGCDFCD:C>DGDGGGGDFE@D>DFFFEE>ED)7CGFFF47<F9?FFBB>A<90::?909;>:><?1;1>;####
@M05025:18:000000000-B3NL5:1:1101:12772:1406 1:N:0:TCGAAG
TAACGAACTCCTACGGGAGGCATCAGTAGGGAATATTGCACAATGGGGGAAACCCTGATGCAGCGACGCCGCGTGAAGGAAGAAGTATCTCGGTATGTAAACTTCTATCAGCAGGGAAGACAATGACGGTACCTGACTAAGAAGCCCCGGCTAACTACGTGCCAGCAGCCGCGGTAATACGTAGGGGGCAAGCGTTATCCGGATTTACTGGGTGTAAAGGGAGCGTAGACGGACGGGCAAGTCTGAAGTGAAAGGCAGGGGCTCAACCCCTGGACTGCTTTGGAAACTGTCCATCTAGCTC
+
CGGGGGGGGGGGGGGGGGGGGGGGGGGGGGGGGGGGGGGGGGGGGGGGGGGGGGGGGGGGGGGGGGGGGGGGGGGGGGGGGGGGGGGGGFGGGGGGGGGGGGGGGGGGGGGGGGGGGGGGGGGGGGGGGGGGGGGGGGGGGGGCFFFGGGGGGGGGGGDFAFGGGGGGGGGGGGGGGGGGGCEFGGGGGGGGGGGGGFGGEGGGGGGGGGGGCEGGGGGGGGGCEGGEGGGGGDGGGGGGGF>7BFFGFGFF?FF?F>EDDD>:=<F0B?>@>FFFFBFF>A?BB<8>2:A>9ABA4####
@M05025:18:000000000-B3NL5:1:1101:18606:1485 1:N:0:TCGAAG
TAACGAACTCCTACGGGAGGCAGCAGTGGGGAATATTGCACAATGGGGGAAACCCTGATGCAGCGACGCCGCGTGAAGGAAGAAGTATTTCGGTATGTAAACTTCTATCAGCAGGGAAGAAAATGACGGTACCTGACTAAGAAGCCCCGGCTAACTACGTGCCAGCAGCCGCGGTAATACGTAGGGGGCAAGCGTTATCCGGATTTACTGGGTGTAAAGGGAGCGTAGACGGCATGGCAAGTCTGGTGTGAAAGGCAGGGGCTCAACCCCTGGACTGCATTGGAAACTGTCAGGCTGGAAC
+
CGGGGGGGGGGGGGGGGGGGGGGGGGGGGGGGGGGGGGGGGGGGGGGGGGGGGGGGGGGGGGGGGGGGGGGGGGGGGGGGGGGGGGGFGGGGGGGGGGGGGGGGGGGGGGGGGGGGGGGGGGGGGGGGGGGGGGGGGGGFCGGGGGGGGGGGGFGGGGGGGGGGGGGFFGGGGGGGGGGGGGGGGGGGGGGGGGEGGGGGGGGGGGGGGGGGGGGGGGCGGGGGEEEGGGGGGGGGGFDCFGFGFFBGFG?FF6FBFFFGDCBFF<F:BBFFFFFDFB<>>?BDBABFAFFFA?FF:####
@M05025:18:000000000-B3NL5:1:1101:16708:1488 1:N:0:TCGAAG
TAACGAACTCCTACGGGAGGCAGCAGTAGGGAATTTTCGTCAATGGGGGAAACCCTGAACGAGCAATGCCGCGTGAGTGAAGAAGGTCTTCGGATCGTAAAGCTCTGTTGTAAGTGAAGAACGGCTCATAGAGGAAATGCTATGGGAGTGACGGTAGCTTACCAGAAAGCCACGGCTAACTACGTGCCAGCAGCCGCGGTAATACGTAGGTGGCAAGCGTTATCCGGAATCATTGGGCGTAAAGGGTGCGTAGGTGGCGTACTAAGTCTGTAGTAAAAGGCAATGGCTCAACCATTGGTAT
+
CGGGGGGGGGGGGGGGGGGGGEGGGGGGGGGGGGGGGGGGGGGGGGGGGGGGGGGGGGGGGGGGGGGGGGGGGGGGGGGGGGGGGGGGGGGGGGGGGGGGGGGGGGGGGGGGGGGGGGGGGGGGGGGGGGGGGGDFDFGGGGGGGGGCGGGGGGGGGGGGGFGGGGGGGGGGGGGGGGGGGGGGGDGFGGGCFGGGGEEE5CFFGGGGGGGGGGGDFFGCEEFGFGGEGGGGGGDGGFD55DFGF@>7)C<5>>F?F>E75<)@FF4<6)19B/8)).4117?FB(4:54<:?<2))####
@M05025:18:000000000-B3NL5:1:1101:18373:1502 1:N:0:TCGAAG
TAACGAACTCCTACGGGAGGCAGCAGTAGGGAAATTTCGTCAATGGGGGAAACCCTGAACGAGCAATGCCGCGTGAGTGAAGAAGGTCTTCGGATCGTAAAGCTCTGTTGTAAGTGAAGAACGGCTCATAGAGGAAATGCTATGGGAGTGACGGTAGCTTACCAGAAAGCCACGGCTAACTACGTGCCAGCAGCCGCGGTAATACGTAGGTGGCAAGCGTTATCCGGAATCATTGGGCGTAAAGGGTGCGTAGGTGGCGTACTAAGTCTGTAGTAAAAGGCAATGGCTCAACCATTGCGAG
+
CGGGGGGGGGGGGGGGGGGGGGGGGGGGGGGGGGGGGGGGGGGGGGGGGGGGGGGGGGGGGGGGGGGGGGGGGGGGGGGGGGGGGGGGGGGGGGGGGGGGGGGFFGGGGGGGGGGGGFGGGGGGGGGGGGGGGGGGGGGGG<FGGGGGGGGGGGGGGGFGGGGGGGGGGGGGGGEGGGFGGGGGGGGGGCCFCGGGGGGGGGGGGG>@FGCCEFFGGF5=A5;FGGEDGGFF:CGGGGG5>DFGF>FG:DB:>DF<F:@DCC>??DFFFFFF@*7<<<>?BFB?5?:13?BF?65<)####
@M05025:18:000000000-B3NL5:1:1101:14478:1602 1:N:0:TCGAAG
TAACGAACTCCTACGGGAGGCAGCAGTGGGGAATATTGCACAATGGGGGAAACCCTGATGCAGCGACGCCGCGTGAAGGAAGAAGTATCCCGGTATGTAAACTTCTATCAGCAGGGAAGAAAATGACGGTACCTGACTAAGAAGCCCCGGCTAACTACGTGCCAGCAGCCGCGGTAATACGTAGGGGGCAAGCGTTATCCGGATTTACTGGGTGTAAAGGGAGCGTAGACGGAAGAGCAAGTCTGATGTGAAAGGCTGGGGCTTAACCCCAGGACTGCATTGGAACCTGTTTTTCTATTGC
+
CGGGGGGGGGGGGGGGGGGGGGGGGGGGGGGGGGGGGGGGGGGGGGGGGGGGGGGGGGGGGGGGGGGGGGGGGFGGGGGGGGGGGGGGG9FFGGGGGGGGGGGGGGGGGGGGGGGGGGGGGGGGGGGGGGGGGGGGGGGGGGGGGGGGGGGGGGGGGGGGGGGGGGGGGGGGGGGGGGGGGGFFGGGGGGFGFEEGGGGGGGGGGGDGGGGG?EEGGGGGGGGGGCGECFGGGGGFGFGGGGGDFFFC@FF=6@FF?4>DGD3@FFFFFFFFFFFFFFF<9?FBB((,46<A:?FF)####
@M05025:18:000000000-B3NL5:1:1101:23044:1606 1:N:0:TCGAAG
TAACGAACTCCTACGGGAGGCAGCAGTAGGGAATCTTCCACAATGGACGAAAGTCTGATGGAGCAACGCCGCGTGAGTGAAGAAGGGTTTCGGCTCGTAAAGCTCTGTTGGTAGTGAAGAAAGATAGAGGTAGTAACTGGCCTTTATTTGACGGTAATTACTTAGAAAGTCACGGCTAACTACGTGCCAGCAGCCGCGGTAATACGTAGGTGGCAAGCGTTGTCCGGATTTATTGGGCGTAAAGCGAGTGCAGGCGGTTCAATAAGTCTGATGTGAAAGCCTTCGGCTCAACCGGAGCTGC
+
CGGGGGGGGGGGGGGGGDGGGGGGGGGGGGGGGGGGGGGGGGGGGGGGGGGGGGGGGDGGGGGGGGGGGGGGGGGGGGGGGGGGGGGGGGGGGDGGGGGFFGGFGGGGGFGFGGGGGGGGFFGGGGGFFGGGGGGGGGAFGGGFGGGGGGGGGCFGGGGGGGGGFGGGGGGGGGGGGCEFFGGGGGGGGGGG@FGGGGGGGGGGGGFGGGEGGFFG=FGCGECGFGGDEDGGFCF=C47DDGFGFFDGFDFFBFF6B5>C7:@??AF<BAFFFFFFF>BFBFFFFF;3<<3:016B6####
@M05025:18:000000000-B3NL5:1:1101:9106:1611 1:N:0:TCGAAG
TAACGAACTCCTACGGGAGGCAGCAGTGGGGAATATTGCACAATGGGGGAAACCCTGATGCAGCGACGCCGCGTGAAGGAAGAAGTATTTCGGTATGTAAACTTCTATCAGCAGGGAAGAAAATGACGGTACCTGACTAAGAAGCCCCGGCTAACTACGTGCCAGCAGCCGCGGTAATACGTAGGGGGCAAGCGTTATCCGGATTTACTGGGTGTAAAGGGAGCGTAGACGGCATGGCAAGTCTGGTGTGAAAGGCAGGGGCTCAACCCCTGGACTGCATTGGAAACTGTCAGGCTGTCAC
+
CGGGGGGGGGGGGGGGGGGGGGGGFGFGGGGGGGGGGGGGGGGGGGGGGGGGGGGGGGGGGGGGGGGGGGGGGGGGGGFFEGECFEFEGGGGGCFGGGFFGGGGGGGGGGCGGGGGGGGGFGGGGGGD@FGCEGGGGEGGFGGGGGCCGDFECFFGGGGGGFGGGCGFGGGEGGGGGGGGGBFGGGGGG>FGFEEGEFCCCEECEGGCG?FFGECFGGGGEFEGGGGGGDGDGGC<FGGGGFG7BF9F;7B@=782>5>C3<5>=<?076F>F>FFBFAA27?FFFFAA49:4(42:####
@M05025:18:000000000-B3NL5:1:1101:21517:1628 1:N:0:TCGAAG
TAACGAACTCCTACGGGAGGCAGCAGTGAGGAATATTGGTCAATGGGCGGGAGCCTGAACCAGCCAAGTCGCGTGAGGGATGACGGTCCTACGGATTGTAAACCTCTTTTGCCGGGGAGCAAGCGTGCGTTCGTGAACGCACGTCGAGAGTACCCGGAGAAAAAGCATCGGCTAACTCCGTGCCAGCAGCCGCGGTAATACGGAGGATGCGAGCGTTATCCGGATTTATTGGGTTTAAAGGGTGCGTAGGCGGGATGCCAAGTCAGCGGTAAAAATGCGGTGCTCAACGCCGTCGAGCAGC
+
CGGGGGGGGGGGGGGGGGGGGGGGGGGFGGGGGGGGGGGGGGGGGFGFGGGGGDBFGGGGGGGGGGGGGGGGGGGFGGGGEGGGEDFGGGGGGGDEEGGGGGGFDFFGGFFFFGDFEEF@DEFFFFGGCGCCEGCAGFGGCGGFFGD>CCFGGFGEGGEGGCGGGFEGGGGGCCCFGCGGF78EEFD8EGFEC55?CEFGGD88CEEFGEE8EGGGGGGFFEDCCECFGGFGFG:7CFGGGGFD>>E<5D@EEF@9D@@70*1/9<:;D:>@??6(4499<>B).:3(-,7>9B9((####
@M05025:18:000000000-B3NL5:1:1101:13078:1712 1:N:0:TCGAAG
TAACGAACTCCTACGGGAGGCAGCAGTAGGGAATCTTCCGCAATGGACGAAAGTCTGACGGAGCAACGCCGCGTGAGTGATGAAGGTTTTCGGATCGTAAAGCTCTGTTGCCAGGGAAGAACGCCTCGGAGAGTAACTGCTCCGAGGGTGACGGTACCTGAGAAGAAAGCCCCGGCTAACTACGTGCCAGCAGCCGCGGTAATACGTAGGGGGCAAGCGTTGTCCGGAATTATTGGGCGTAAAGCGCGCGCAGGCGGTTCATTAAGTCTGGTGTCTAAGGCTGGGGCTCAACCCCGGGATG
+
CGGGGGGGGGGGGGGGGGGGGGGGGGGGGGGGGGGGGGGGGGGGGGGGGGGGGGGGGGGGGGGGGGGGGGGGGGGGGGGGGGGGGGGGGGGGGGGGGGGGGGGFGGGGGGGGGGGGGGGGGGGGGGGGGGGGGGGGGGGFDGGGGGGGGGGGDGGGGGGGGGGGGGGGGGGGGGGGGGGGGGGGGGGGGGGGGGGGGGGGGDCGGGFGGGGGGGGCFCECC=EFGGGDEGCFFGGGGGGGGGF>FBEG3DFFFFFFF5B*7CF?=<=2=AFBFFF9<>A:?BBBFBFB:??FBF?33####
@M05025:18:000000000-B3NL5:1:1101:19204:1844 1:N:0:TCGAAG
TAACGAACTCCTACGGGAGGCAGCAGTAGGGAATCTTCCACAATGGACGAAAGTCTGATGGAGCAACGCCGCGTGAGTGAAGAAGGGTTTCGGCTCGTAAAGCTCTGTTGGTAGTGAAGAAAGATAGAGGTAGTAACTGGCCTTTATTTGACGGTAATTACTTAGAAAGTCACGGCTAACTACGTGCCAGCAGCCGCGGTAATACGTAGGTGGCAAGCGTTGTCCGGATTTATTGGGCGTAAAGCGAGTGCAGGCGGTTCAATAAGTCTGATGTGAAATCCGTCGGCTCAACCGGAGGACG
+
CGGGGGGGGGGGGGGGGGGGGGGGGGGGGGGGGGGGGGGGGGGGGGGGGGGGGGGGGGGGGGGGGGGGGGGGGGGGGGGGGGGGGFEFGGGGGGGGGGGGGGGGGGGG9EFGGGFGFFCF?FGGGGGGFGGGGGGGGGFFGGGGGFGGFGFFGGGGGGGFFGCFGFFFFFGGFGGGDGFFFGGGF8DECGGCEECCCEGGC=CFGGCFGEGGGFFGGGDCGC7?FGG5E*9:>F76F4<55<*09))97D4FFFE>3739**=BFFB>FFBFFF42.)))((-449><:3470299(####
@M05025:18:000000000-B3NL5:1:1101:13549:1853 1:N:0:TCGAAG
TAACGAACTCCTACGGGAGGCAGCAGTAGGGAATCTTCCACAATGGACGAAAGTCTGATGGAGCAACGCCGCGTGAGTGAAGAAGGGTTTCGGCTCGTAAAGCTCTGTTGGTAGTGAAGAAAGATAGAGGTAGTAACTGGCCTTTATTTGACGGTAATTACTTAGAAAGTCACGGCTAACTACGTGCCAGCAGCCGCGGTAATACGTAGGTGGCAAGCGTTGTCCGGATTTATTGGGCGTAAAGCGAGTGCAGGCGGTTCAATAAGTCTGATGTGAAAGCCTTCGGCTCAACCGGAGCAGC
+
CGGGGGGGGGGGGGGGGGGGGGGGGGGGGGGGGGGGGGGGGGGGGGGGGGGGGGGGGGGGGGGGGGGGGGGGGGGGGGGGGGGGGGGGGGGGGGGGGGGGGGGGGGFFFGGFCGGGGGGGGGGGGGGGGGGGGGFGGGFGGGGGGGGGGGGGGGGGGGGGGGGGGGGGGGGGFGEGGGGGGGGGGGGGGGGGFFGGGGGG5EGCGD>6EGFGGGGGGGG=EEE?FGGEGGFGG=7CGGGGGGGGFF:CEGFFFFFFFFDGCG=FFF@BBAFFFFFFAAB::BD?FFF:BDFF0,9>2####
@M05025:18:000000000-B3NL5:1:1101:17135:1876 1:N:0:TCGAAG
TAACGAACTCCTACGGGAGGCAGCAGTAGGGAATCTTCGGCAATGGACGAAAGTCTGACCGAGCAACGCCGCGTGAGTGAAGAAGGTTTTCGGATCGTAAAACTCTGTTGTTAGAGAAGAACAAGGATGAGAGTAACTGTTCATCCCTTGACGGTATCTAACCAGAAAGCCACGGCTAACTACGTGCCAGCAGCCGCGGTAATACGTAGGTGGCAAGCGTTGTCCGGATTTATTGGGCGTAAAGCGAGCGCAGGCGGTTTCTTAAGTCTGATGTGAAAGCCCCCGGCTCAACCGGGGCCCT
+
CGGGGGGGGGGGGGGGGGGGGGGGGGGGGGGGGGGGGGGGGGGGGGGGGGGGGGGGGGGGGGGGGGGGGGGGGFGGGGGGGGGGGGGGGGGGGGGGGGGGGGGGGGGGGGGGGGGGGGGGGGGGGGGGGGGGGGGGGGGGGGGGGGGGGGGGGGGGGGGGGGGGGGGGGGGGGGGGGGGGGGGGGFGGGGGGDGGGGGGGGGGGGGGGGGGGGGGGGFEEGGGGFGGCCDGGGGGGGFGGGGFCFFFGEGFFFFFFFDEGGDF4FDFFFFFFF?FBBDBF?FFFBB>3??FF?>FFF####
@M05025:18:000000000-B3NL5:1:1101:15027:1944 1:N:0:TCGAAG
TAACGAACTCCTACGGGAGGCAGCAGTGGGGAATATTGGACAATGGGCGCAAGCCTGATCCAGCCATACCGCGTGGGTGAAGAAGGCCTTCGGGTTGTAAAGCCCTTTTGTTGGGAAAGAAATCCAGCCGGCTAATACCTGGTTGGGATGACGGTACCCAAAGAATAAGCACCGGCTAACTTCGTGCCAGCAGCCGCGGTAATACGAAGGGTGCAAGCGTTACTCGGAATTACTGGGCGTAAAGCGTGCGTAGGTGGTTATTTAAGTCCGTTGTGAAAGCCTGGGCTCAACCTGGGGCGGC
+
CGGGGGGGGGGGGGGGGGGGGGGGGGGGGGGGGGGGGGGGGGGGGGGGGGGGGGGGGGGGGGGGGGGGGGGGGGGGGGGGGGGGGGGGGGGGGGGGGGGGGGGGGGGGGGGGGFDEFGGGGGGGGGGGCFFGGDGGGGGGGGGGGGGGGGGGGGGGGGGGGGGGGGGGGFGGFGGGEGGFGGGGGGGGGGGGGFCG5CECEGFGGG5CGGGGG5C?FGDGGGGGGCEDEGG70::C<FGGD7FGF:BG39BD>D@>F@FFG>BB646.9::FFF)6<2)4:?<?(3::8?<2???:,####
@M05025:18:000000000-B3NL5:1:1101:9228:1983 1:N:0:TCGAAG
TAACGAACTCCTACGGGAGGCAGCAGTGGGGAATATTGCACAATGGGGGAAACCCTGATGCAGCGACGCCGCGTGAAGGAAGAAGTATTTCGGTATGTAAACTTCTATCAGCAGGGAAGAAAATGACGGTACCTGACTAAGAAGCCCCGGCTAACTACGTGCCAGCAGCCGCGGTAATACGTAGGGGGCAAGCGTTATCCGGATTTACTGGGTGTAAAGGGAGCGTAGACGGCATGGCAAGTCTGGTGTGAAAGGCAGGGGCTCAACCCCTGGACTGCATTGGAAACTGTCAGGCTGACGA
+
CGGGGFEGGGGGGGGGGGGGGGGEGGFGGGGDGGGDGGGGGGGGGGGGGGGEGGGGGGGGGGGGGGGGGGGGGGGGGGGGGGGGGGGGGGGGGGGGGCGGGGGGGGGGGGGGGGGGFGGGGFGGGGGGGGGGGGGGGGDDFGGGGGGGEC@CFFFGGFEFCGGFCFGGGGEGGGGGGFGGGGGF:BEGGGGGGGEGGGGGGGC8=FGGGGGGGGEFCGGGGGCGGGGGCGGGGGDGGGFGGGGGFF=GFG?=?FF?F@FGGDB:@?F?B?FFF:><?:BBFF?<AFFFFF<>A?<06####
@M05025:18:000000000-B3NL5:1:1101:21729:2010 1:N:0:TCGAAG
TAACGAACTCCTACGGGAGGCAGCAGTAGGGAATCTTCGGCAATGGACGAAAGTCTGACCGAGCAACGCCGCGTGAGTGAAGAAGGTTTTCGGATCGTAAAACTCTGTTGTTAGAGAAGAACAAGGATGAGAGTAACTGTTCATCCCTTGACGGTATCTAACCAGAAAGCCACGGCTAACTACGTGCCAGCAGCCGCGGTAATACGTAGGTGGCAAGCGTTGTCCGGATTTATTGGGCGTAAAGCGAGCGCAGGCGGTTTCTTAAGTCTGATGTGAAAGCCCCCGGCTCAACCGGGGTGTG
+
CGGGGGGGGGGGGGGGGGGGGGGGGGFGGGGGGGGGGGGGGGGGGGGGGGGGGGGGGGGGGGGGGGGGGGGGGFGGGGGGGGGGGGFGGGGGGGGGGGGGGGGGGGGGGGGGGGGGGGGGGGGGGGGFGGGGGGGGGGGGGGGGGFGGGGGGGGGGGGGGGGGGGGGGGGFGGGGGGEFGGGGGGGGGGGGGGGGGGGGGGGGGGGGGGGGGGGGGGGGGGGGFFGG5EDGFGGGDGGGGGGFGFFFDEGFFEEFBEFFGGGFFFBFDFBFFFFFBADAFB:?FFFFBFFFFFB>0>####
@M05025:18:000000000-B3NL5:1:1101:10096:2039 1:N:0:TCGAAG
TAACGAACTCCTACGGGAGGCAGCAGTAGGGAATCTTCCGCAATGGGCGAAAGCCTGACGGAGCAACGCCGCGTGAGTGATGAAGGTCTTCGGATCGTAAAACTCTGTTATTAGGGAAGAACAAATGTGTAAGTAACTATGCACGTCTTGACGGTACCTAATCAGAAAGCCACGGCTAACTACGTGCCAGCAGCCGCGGTAATACGTAGGTGGCAAGCGTTATCCGGAATTATTGGGCGTAAAGCGCGCGTAGGCGGTTTTTTAAGTCTGATGTGAAAGCCCACGGCTCAACCGTGGTGTT
+
CGGGGGGGGFGGFGGEGEGGGGGGGGGGGGGFFGGGGGGGGGGGGGGGGDGGGGGGGGFGGEGGGGFDGDGGGGG>CFGFFGGGGGGGGGFFGGGGGGGGFFGFGFGGGDFGCGGFGGDGGGGGGFGFFFGGGGG9FFGFFGFGCFGGGFGGGFGGDFGGGFGGDCGGGGGGGEGEGE?FGGFGGGGCFGGGFGF5EGGGECFGGFCF=EGGGFGGGGGGEDFGCGDE59CFGFGG:DGDDGFFB@EDFG5>@EF6>083*9.)<>@AB<8@FFFFB<B?F2:(69>FF32:F>114####
@M05025:18:000000000-B3NL5:1:1101:17861:2040 1:N:0:TCGAAG
TAACGAACTCCTACGGGAGGCAGCAGTAGGGAATCTTCCACAATGGACGAAAGTCTGATGGAGCAACGCCGCGTGAGTGAAGAAGGGTTTCGGCTCGTAAAGCTCTGTTGGTAGTGAAGAAAGATAGAGGTAGTAACTGGCCTTTATTTGACGGTAATTACTTAGAAAGTCACGGCTAACTACGTGCCAGCAGCCGCGGTAATACGTAGGTGGCAAGCGTTGTCCGGATTTATTGGGCGTAAAGCGAGTGCAGGCGGTTCAATAAGTCTGATGTGAAAGCCTTCGGCTCAACCGGAGAGCC
+
CGGGGGGGGGGGGGGGGGGGGGGGGGGGGGGGGGGGGGGGGGGGGGGGGGGGGGGGGGGGGGGGGGGGGGGGGGGGGGGGGGGGGGGGGGGGGGGGGGGGGGGGGGGGGGGGGGGGGGGGGGGGGGFFGGGGGGGGGGGGGGGGGFGGGGGGGGGGGGGGGGGGGGGGGGGGGGGGGGGGGGGGGGGGGGGGGGGGGGGGGGGFEGFGGGFGGDGFGGGDED>FFEEGGGDGGGFGCFGGGGDGFFFGFGFFFFFFFD3CDF=FFD=<FFFFFF?9AAB:??A?:?FB??DFF9(32####
@M05025:18:000000000-B3NL5:1:1101:8738:2073 1:N:0:TCGAAG
TAACGAACTCCTACGGGAGGCAGCAGTAGGGAATCTTCGGCAATGGACGAAAGTCTGACCGAGCAACGCCGCGTGAGTGAAGAAGGTTTTCGGATCGTAAAACTCTGTTGTTAGAGAAGAACAAGGATGAGAGTAACTGTTCATCCCTTGACGGTATCTAACCAGAAAGCCACGGCTAACTACGTGCCAGCAGCCGCGGTAATACGTAGGTGGCAAGCGTTGTCCGGATTTATTGGGCGTAAAGCGAGCGCAGGCGGTTTCTTAAGTCTGATGTGAAAGCCCCCGGCTCAACCGGGGACTC
+
CGGGGGGGGGGGGGGGGGGGGGGGGGGGGGGGGGGGGGGGGGGGGGGGGGGGGGGGGGGGGGGGGGGGGGGGGFGFGGGGGGGGGGGGCGGGGGGGGFGGGGGGGGGGGGGGGGGGGGGGGGGGGGGGGGGGGGGGGGGGGGGGGGGGGGGGGGGGFGGGGGGGGGGGGGGGGGGGGGGGGGGGGGFGGGGGGGGGGGGGGGGGGGCFGGGGGGGGGGGCEGDGGGGE*>CGGFFGGGGGGGGGFFFGFGFFFFFFF@EDGGFFFBFFFBFFF9FFAFF?B??>>914088?FFF9F####
@M05025:18:000000000-B3NL5:1:1101:23438:2125 1:N:0:TCGAAG
TAACGAACTCCTACGGGAGGCAGCAGTGGGGAATATTGCACAATGGGCGAAAGCCTGATGCAGCGACGCCGCGTGAGGGATGACGGCCTTCGGGTTGTAAACCTCTTTCAGTAGGGAAGAAGCGAAAGTGACGGTACCTGCAGAAGAAGCGCCGGCTAACTACGTGCCAGCAGCCGCGGTAATACGTAGGGCGCAAGCGTTATCCGGATTTATTCGGCGTAAAGAGCTCGTAGGCGGTTTGTCGCGTCTGCCGTGAAAGTCCGAGTCTCAACCTCGGATTCGCGGTGGGTACGGGCCGGCA
+
CGGGGGGGGGGGGGGGGEGGGGGGGGFGGGGGEGGGGCFFGFG@FGGGGC@F@GGFGGGGGGGGGGGGGGGGG=FEGCGGFGGGGGGG@FGGGGGGGGGGGGFFCFGG9,EFFGGFGGGGGGFGGGEEDFCFFBFD@FGGFF7ACCFBFCFGGDGGGGGGFGGEFFCFEBCF,<8C>CGGCCFGGGC9CGGGGGG>*/8CC*:@7/:*;:F9EG+:*:EGGEFGCFCFF5D379FGGD97<77<FEBD@G*?E5)(.07:::BB@(5:?)08>@FFB>B()-3(2(-2(,)4391((####
@M05025:18:000000000-B3NL5:1:1101:21976:2149 1:N:0:TCGAAG
TAACGAACTCCTACGGGAGGCAGCAGTGAGGAATATTGGTCAATGGGCGCGAGCCTGAACCAGCCAAGTCGCGTGAGGGATGACGGTCCTACGGATTGTAAACCTCTTTTGCCGGGGAGCAAGCGTGCGTTCGTGAACGCACGTCGAGAGTACCCGGAGAAAAAGCATCGGCTAACTCCGTGCCAGCAGCCGCGGTAATACGGAGGATGCGAGCGTTATCCGGATTTATTGGGTTTAAAGGGTGCGTAGGCGGGATGCCAAGTCAGCGGTAAAAATGCGGTGCTCAACGCCGTCGAGACCC
+
CGGGGGGGGGGGGGGGGGGGGGGGGGGGFGGGFGGFGGGGGGGFGGGGGGGGGGGGGFGGFGGGGFGGGGGGGGGGGGGDGDFGGGGCGGGGGGGGGGGGGGGGGGGGGGGGGGGGGGGGGGGGGCECFFGGEGGGGGGGGDGGGEFEFDFEFGGGEGECFFFGGFFCFCEGFG7CEGFGGGGBFCFGGGGEGGGGGGFGGGC8::=FG6CEE:E7C55F7:C=CEFCFGGGFDCC7F7>FDGGFFFDB36>3389DF47<CF**.<0>3B>=B?78A036>B7))4(((491>FF0####
@M05025:18:000000000-B3NL5:1:1101:9901:2178 1:N:0:TCGAAG
TAACGAACTCCTACGGGAGGCAGCAGTGGGGAATATTGCACAATGGGGGAAACCCTGATGCAGCGACGCCGCGTGAGTGAAGAAGTATTTCGGTATGTAAAGCTCTATCAGCAGGGAAGAAAACAGACGGTACCTGACTAAGAAGCCCCGGCTAACTACGTGCCAGCAGCCGCGGTAATACGTAGGGGGCAAGCGTTATCCGGAATTACTGGGTGTAAAGGGTGCGTAGGTGGCATGGTAAGTCAGAAGTGAAAGCCCGGGGCTTAACCCCGGGACTGCTTTTGAAACTGTCATGCTAGCA
+
CGGGGGGGGGGGGGGGGGGGGGGGGGGGGGGGGGGGGGGGGGGGGGGGGGGGGGGGGGGGGGGGGGGGGGGGGGGGG,EGGGGGGGGGGGGGGGGGGGGGGGGGGGGGGGGGGGGGGGGGGGGGGGGGGGGGGGGGGGGGGGGGGGGGGGGGGGGGGGGGGGGGGGGGGGGGGGGGGGGGGGFGFGGGGGGGGGGGGGGGGGGGGGGGGGGGGGGEFGGGGGFGGGGGGGGGGGGGGGGGCFGGFFFGFGFFFFFFFFFGGGFFFBFBFFEEFFFFFF?<AA?AFFFFF<AAAFFF4####
@M05025:18:000000000-B3NL5:1:1101:11565:2230 1:N:0:TCGAAG
TAACGAACTCCTACGGGAGGCAGCAGTAGGGAATCTTCGGCAATGGACGAAAGTCTGACCGAGCAACGCCGCGTGAGTGAAGAAGGTTTTCGGATCGTAAAACTCTGTTGTTAGAGAAGAACAAGGATGAGAGTAACTGTTCATCCCTTGACGGTATCTAACCAGAAAGCCACGGCTAACTACGTGCCAGCAGCCGCGGTAATACGTAGGTGGCAAGCGTTGTCCGGATTTATTGGGCGTAAAGCGAGCGCAGGCGGTTTCTTAAGTCTGATGTGAAAGCCCCCGGCTCAACCGGGGATTG
+
CGGGGGGGGGGGGGGGGGGGGGGGGGGGGGGGGGGGGGGGGGGGGGGGGGGGGGGGGGGGGGGGGGGGGGGGGGGGGGGGGGGGGGGGGGGGGGGGGGGGGGGGGGGGGGGGGGGGGGGGGGGGGGGGGGGGGGGGGGGGGGGGGGGGGGGGGGGGGGGGGGGGGGGGGGGGG7CEGGGGGFGGGGGGGGGGGGGGGGGGGDGGGGEGGDGGGGGGGGDG=EGG?EGGGCFFGGGGGGGGGGGGFFFGFGFFFFFFFEFGGGFFFA@AFFFFFFF<:<4:?<1;>>>(-2<?FFFFF####
@M05025:18:000000000-B3NL5:1:1101:17484:2328 1:N:0:TCGAAG
TAACGAACTCCTACGGGAGGCAGCAGTAGGGAATCTTCCACAATGGACGAAAGTCTGATGGAGCAACGCCGCGTGAGTGAAGAAGGGTTTCGGCTCGTAAAGCTCTGTTGGTAGTGAAGAAAGATAGAGGTAGTAACTGGCCTTTATTTGACGGTAATTACTTAGAAAGTCACGGCTAACTACGTGCCAGCAGCCGCGGTAATACGTAGGTGGCAAGCGTTGTCCGGATTTATTGGGCGTAAAGCGAGTGCAGGCGGTTCAATAAGTCTGATGTGAAAGCCTTCGGCTCAACCGGAGATCC
+
CGGGGGGGGGGGGGGGGGGGGGGGGGGGGGGGGGGGGGGGGGGGGGGGGGGGGGGGGGGGGGGGGGGGGGGGGGGGGGGGGGGGGGGGGGGGGGGGGGGGGGGGGGGGGGGGGGGGGGGGGGGGGGGGGGGGGGGGGGGGGGGGGGGGGGFGGGGGGGGGGGGGGGGGGGGGGGGGGGGGGGGGGGGFGGGGGGGGGDEGGGGGGGGGGGGGGGGGGGGEGDEFGGGGGDGGGGGGFGDDGGGGFFFGEGFFFFFFF@3DFFFF?AFFF<6FFFF<2:>7:?<>BFFFF?>B?>BF1####
@M05025:18:000000000-B3NL5:1:1101:13319:2340 1:N:0:TCGAAG
TAACGAACTCCTACGGGAGGCAGCAGTAGGGAATTTTCGTCAATGGGGGAAACCCTGAACGAGCAATGCCGCGTGAGTGAAGAAGGTCTTCGGATCGTAAAGCTCTGTTGTAAGTGAAGAACGGCTCATAGAGGAAATGCTATGGGAGTGACGGTAGCTTACCAGAAAGCCACGGCTAACTACGTGCCAGCAGCCGCGGTAATACGTAGGTGGCAAGCGTTATCCGGAATCATTGGGCGTAAAGGGTGCGTAGGTGGCGTACTAAGTCTGTAGTAAAAGGCAATGGCTCAACCATTGCGTA
+
CGGFFGGGGGGGGGGGGGGGGGGGGGGGGGGGGGGGGGGGGGGGGGGGGGGGGGGGGGGGGGGGGGGGGGGGGGGGGGGGGGGGGGGGGGGGGFGGGFGGGGGGGGGGGGGFGGGGGGGGGGGGGGGGGGGGGGGFFCFGGGGGGGGGGFFGGGGGGGFGGGGGGGGGGCCFGGGD5EFGFGGEGGGFGGGGGGGGGEGEGEGGGG9>CEFGGGGCCFGGGGFGFEG5=<DGCGGGGGGDGGGFFFFDDGEFDFFF:FF<5)59@BFF?A6FFF?D<AFF:0.5?2:(5?D:04444####
@M05025:18:000000000-B3NL5:1:1101:9194:2370 1:N:0:TCGAAG
TAACGAACTCCTACGGGAGGCAGCAGTAGGGAATCTTCCACAATGGACGAAAGTCTGATGGAGCAACGCCGCGTGAGTGAAGAAGGGTTTCGGCTCGTAAAGCTCTGTTGGTAGTGAAGAAAGATAGAGGTAGTAACTGGCCTTTATTTGACGGTAATTACTTAGAAAGTCACGGCTAACTACGTGCCAGCAGCCGCGGTAATACGTAGGTGGCAAGCGTTGTCCGGATTTATTGGGCGTAAAGCGAGTGCAGGCGGTTCAATAAGTCTGATGTGAAAGCCTTCGGCTCAACCGGAGCTTA
+
CGGGGGGGGGGGGGGGGGGGGGGGGGGGGGGGGGGGGGGGGGGGGGGGGGGGGGGGGGGGGGGGGGGGGGGGGGGGGGGGGGGGGGGGGGGGGGGGGGGGGGGGGGFFGGGGGGGGGGGGGGGFGGGGGGGGGGGGGGGGGGGGGGGGGGGGGGGGGGGGGGGGGGGGGGGGGGGDEGGGGGGGGGGGGGGGGGGGGGGGGGGGGGFGGGGGGGGGGGGGGECFGGGGCDFGGGGDFGGCCDGGFFEGEGFFFFFFF7:GGGFFFFFFFFFFBFFF9:AF<BFFFF>F?FBFF;FF1####
@M05025:18:000000000-B3NL5:1:1101:23407:2401 1:N:0:TCGAAG
TAACGAACTCCTACGGGAGGCAGCAGTAGGGAATCTTCCACAATGGACGAAAGTCTGATGGAGCAACGCCGCGTGAGTGAAGAAGGGTTTCGGCTCGTAAAGCTCTGTTGGTAGTGAAGAAAGATAGAGGTAGTAACTGGCCTTTATTTGACGGTAATTACTTAGAAAGTCACGGCTAACTACGTGCCAGCAGCCGCGGTAATACGTAGGTGGCAAGCGTTGTCCGGATTTATTGGGCGTAAAGCGAGTGCAGGCGGTTCAATAAGTCTGATGTGAAAGCCTTCGGCGCAACCGGAGGCAG
+
CGGGGGGGGGGGGGGGGCGGBEGGDE;EFGGGGGGGGGGGGFGGGFEGGCEEFCDGGGGGGGGGGGGFGFGGGFGFGGGGFFG@FGGFGGGGGGGGGGEFGFGGCFGFFGGGGGGGGGGFGFGCGFEFGGGCF<FFFGFDFFFGFFGFGG9EFGFGGGGGFDGAACGGG9DCFDGD5@FGGGFEGGGGGFGGGGGGGGGGGEFGGGFGGGDFFC6FF5EC7EECC5CCC*>7DC7CGC)1)7777B;C.>B??@03:>.9**9*74=>FFF*/86---)41:<)4?>(4;>FF69>1####
@M05025:18:000000000-B3NL5:1:1101:24256:2474 1:N:0:TCGAAG
TAACGAACTCCTACGGGAGGCAGCAGTGGGGAATATTGGACAATGGGCGCAAGCCTGATCCAGCCATACCGCGTGGGTGAAGAAGGCCTTCGGGTTGTAAAGCCCTTTTGTTGGGAAAGAAATCCAGCCGGCTAATACCTGGTTGGGATGACGGTACCCAAAGAATAAGCACCGGCTAACTTCGTGCCAGCAGCCGCGGTAATACGAAGGGTGCAAGCGTTACTCGGAATTACTGGGCGTAAAGCGTGCGTAGGTGGTTATTTAAGTCCGTTGTGAAAGCCCTGGGCTCAACCTGGGGATT
+
CGGGGGGGGGGGGGGGGGGGGGGGGGGGGGGGGGGGGGGGGGGGGGGGGGGGGGGGGGGGGGGGGGGGGGGGGGGGGGGGGGGGGGGGGGGGGGG7FFGGGGGGGGGGGGGGFGGFGGGGGGGGGGGGGGGGGGGGGGGGGGGGGGGGGGFGGGGGGGGGGGGGFGGFFGGGGGGGGGGGGGGDFFEGGGGFFFGGGGGGGECFFGGG87EGGGGGGGGGGGG?FGGGGFCDGGFGGFGCDDGGF@)93C)7>@F?F>>GGFFFF20-71>@E@>AAAA?<B??F:?F?B?<??:??####
@M05025:18:000000000-B3NL5:1:1101:19038:2489 1:N:0:TCGAAG
TAACGAACTCCTACGGGAGGCAGCAGTAGGGAATCTTCCACAATGGACGAAAGTCTGATGGAGCAACGCCGCGTGAGTGAAGAAGGGTTTCGGCTCGTAAAGCTCTGTTGGTAGTGAAGAAAGATAGAGGTAGTAACTGGCCTTTATTTGACGGTAATTACTTAGAAAGTCACGGCTAACTACGTGCCAGCAGCCGCGGTAATACGTAGGTGGCAAGCGTTGTCCGGATTTATTGGGCGTAAAGCGAGTGCAGGCGGTTCAATAAGTCTGATGTGAAAGCCTTCGGCTCAACCGGAGGAGG
+
CGGGGGGGGGGGGGGGGGGGGGGGGGGGGGGGGGGGGGGGGGGGGGGGGGGGGGGGGGGGGGGGGGGGGGGGGGGGGGGGGGGGGGGGGGGGGGGGGGGGGGGGGGGGGGGGGGFGGGGGGGGGGGGGGGGGGGGGGGGGGGGGGGGGGGGGGGGGGGGGGGGGGGGGGGGGGGGGGGGGGGGGGGGGGGGGGGGGGGGGGGGGGGFGGGGGGGGGGGGGGCGGGGGE5DFFGGGFGGDDGGGGFF:CEGF?FFFFF>EDGGF?FFFFFFF=?F?><<AFBBFFFF62:?FF:;9>2####
@M05025:18:000000000-B3NL5:1:1101:14134:2535 1:N:0:TCGAAG
TAACGAACTCCTACGAGAGGCAGCAGTAGGGAATCTTCGGCAATGGACGAAAGTCTGACCGAGCAACGCCGCGTGAGTGAAGAAGGTTTTCGGATCGTAAAACTCTGTAGTTAGAGAAGAACAAGGATGAGAGTAACTGTTCATCCCTTGACGGTATCTAACCAGAAAGCCACGGCTAACTACGTGCCAGCAGCCGCGGTAATACGTAGGTGGCAAGCGTTGTCCGGATTTATTGGGCGTAAAGCGAGCGCAGGCGGTTTCTTAAGTCTGATGTGAAAGGCCCCGGCTCAACCGGGGGAGG
+
CGGGGGGGGGGGGGGGGEGGGGGGGGGFGGGGGFGGGGGGGGGGGGGGGGGGGGGCFGGGGGGGDGGCCFGGG@FEGGGGGGGGGG?<FFFGGGFCFGGGGGGGGGGGGGGGGGFGGGGGGGFGGGGGGGDFGGGGGFGGGGGGF,>FGGGGGGGGGGGFGG7FGFGGGGGGGGGE>EFCFGFCFCFFGGGGGFGGGEGC8CGGGG9FFEFGGGFGGGGGEEA9CEE5*19*?F>DFC<<7DGGFBFC:9>DFEF>F75D>DFFFFFAF26BFFFFF9<(41:7799><D31:6>FF####
@M05025:18:000000000-B3NL5:1:1101:13260:2537 1:N:0:TCGAAG
TAACGAACTCCTACGGGAGGCAGCAGTAGGGAATCTTCCACAATGGACGAAAGTCTGATGGAGCAACGCCGCGTGAGTGAAGAAGGGTTTCGGCTCGTAAAGCTCTGTTGGTAGTGAAGAAAGATAGAGGTAGTAACTGGCCTTTATTTGACGGTAATTACTTAGAAAGTCACGGCTAACTACGTGCCAGCAGCCGCGGTAATACGTAGGTGGCAAGCGTTGTCCGGATTTATTGGGCGTAAAGCGAGTGCAGGCGGTTCAATAAGTCTGATGTGAAAGCCTTCGTCTCAACCGGAGGCTG
+
CGGGGGGGGGGGGGGGGGGGGGGGGGCEGGGGGGGGGGGGGGGGGGGGGGGGGGGGGGGGGGGGGGGGGGGGGGGGGFGGGGGFGGGGGGGGGGGGGGGGGGGGGGGGGGGGFGFFFGGFCEFFGGGGGGGGGGGGGGGGGGGGGGGGFFFGGGGGGGGGGGGGGGGGGGGFFGGGGGGGGGGGGGFGGGGGGGGGGGEGCGGGGGFGGGGGGGGFGFGEGGGCFGGEGGGGGGGGGFGGGGGDFFFGFGFFFFF9@>5CGGF=FFF2FAFFFFFFBFAF?FF??(,8<AFB<;>F9####
@M05025:18:000000000-B3NL5:1:1101:14976:2549 1:N:0:TCGAAG
TAACGAACTCCTACGGGAGGCAGCAGTAGGGAATCTTCCACAATGGACGAAAGTCTGATGGAGCAACGCCGCGTGAGTGAAGAAGGGTTTCGGCTCGTAAAGCTCTATTGGTAGTGAAGAAAGATAGAGGTAGTAACTGGCCTTTATTTGACGGTAATTACTTAGAAAGTCACGGCTAACTACGTGCCAGCAGCCGCGGTAATACGTAGGTGGCAAGCGTTGTCCGGATTTATTGGGCGTAAAGCGAGTGCAGGCGGTTCAATAAGTCTGATGTGAAAGCCTTCGGCTCAACCGGAGAGGG
+
CGGGGGGGGGGGGGGGGGGGGGGGGGGGGGGGGGGGGGGGGGGGGGGGGGGGGGGGGGGGGGGGGGGGGGGGGGGGGGGGGGGGGGGGGGGGGGGGGGGGGGGGGGGGGGGFGGGGGGGGGGGGGGGGGGGGGGGGGGGGGGFGGGFGGGGGGGGGGGGGGGGGGGGGGGGGGGGGGGGGGGGGGGGGFGGGGGEGGGGGGGGGGGFGGGFGGGGGGFGEGGGGGGGE55F>CDCGGFCGGGFFFFFGFGFFFFFFFF)9DF?FFFFAFBFFFFF<9>DB?:B??09?FFFFBFBF0####
@M05025:18:000000000-B3NL5:1:1101:16847:2582 1:N:0:TCGAAG
TAACGAACTCCTACGGGAGGCAGCAGTGGGGAATATTGCACAATGGGGGAAACCCTGATGCAGCAACGCCGCGTGAGTGAAGAAGGTTTTCGGATTGTAAAGCTCTGTTAGCAGGGAAGAGGAAGGACGGTACCTGCAGAGGAAGCCACGGCTAACTACGTGCCAGCAGCCGCGGTAATACGTAGGTGGCAAGCGTTGTTCGGAATAACTGGGCGTAAAGGATGCGTAGGCGGTTAAACAAGTTATATGTTAAATATATAGGCTTAACCTGTAGAAAGCATATAAAACTGTTTAACTGTCC
+
CGGGGGGGGGGGGGGGGGGGGGGGGGFGGGGGGGGGGGGGGGGGGGGGGGGGGGGGGGGGGGGGGGGGGGGGGGGGGGGGGGGGGGFGGGGGGDGGGGGGGGGGGGGGGCEGGGGGGGGGGGGGGGGFGGGGGGGGGFGFFGGGGGGGGFGGGGGGGGFEFGFGGGGFFGGGGGGGGGGGGGFGGGGGGGGFGFGGEEGGFGGGEGGGGGGGGGGGE5CFGFGC=EGGGGGDDC<CDCGGGGGDFFFFFG4@FFFDFFFGCC:FFBFF?AFBFFF<24::AABBFFFF?B-4))64)####
@M05025:18:000000000-B3NL5:1:1101:23218:2591 1:N:0:TCGAAG
TAACGAACTCCTACGGGAGGCAGCAGTAGGGAATCTTCGGCAATGGACGAAAGTCTGACCGAGCAACGCCGCGTGAGTGAAGAAGGTTTTCGGATCGTAAAACTCTGTTGTTAGAGAAGAACAAGGATGAGAGTAACTGTTCATCCCTTGACGGTATCTAACCAGAAAGCCACGGCTAACTAAGTGCCAGCAGCCGCGGTAATACGTAGGTGGCAAGCGTTGTCCGGATTTATTGGGCGTAAAGGGAGCGCAGGCGGTTTCTTAAGTCTGATGTGAAAGCCCTCGGCTCAAACGGGGATCG
+
BFFGGFE@DFF<C<@FG@EGD@;F<ECF@FGEGFGGG@CCC:FF<FCF@@FGGCFGC@@CF@@ECFECCFCF@4>,4C?<F9AFEGA,CFDEGE:FF=?FGGGGFFGFGG@,CB<ECFFFGDGFGFG,BCFFD=FFCG9E@FGG9>>DGGFGGGFE+@FCGGCFF7>FCF@B,4BDEEF:>,,6D;DDC?FEBCFG5*=88C+><C<9/CC6EFCF*/55CG5FEDE:*1C7>F7DF4))1>FC*).*)))5)8:6B)7CGFF7FF7<F996/9*.:94(2((.-36::?<)461:6####
@M05025:18:000000000-B3NL5:1:1101:22568:2617 1:N:0:TCGAAG
TAACGAACTCCTACGGGAGGCAGCAGTAGGGAATCTTCGGCAATGGACGAAAGTCTGACCGAGCAACGCCGCGTGAGTGAAGAAGGTTTTCGGATCGTAAAACTCTGTTGTTAGAGAAGAACAAGGATGAGAGTAACTGTTCATCCCTTGACGGTATCTAACCAGAAAGCCACGGCTAACTACGTGCCAGCAGCCGCGGTAATACGTAGGTGGCAAGCGTTGTCCGGATTTATTGGGCGTAAAGCGAGCGCAGGCGGTTTCTTAAGTCTGATGTGAAAGCCCCCGGCTCAACCGGGGTGTA
+
CGGGGGGGGGGGGGGGGGGGGGGGGGGGGGGGGGGGGGGGGGGGGGGGGGGGGGGGGGGGGGGGGGGGGGGGGFGGGFGGGGGGGGGGGGGGGGGGGGGGGGGGGGGGGGGGGGGGGGGGGGGGGGGDGGGGGGGGGGGGGGGGGGGGGGGGGGGGGGGGGGGGGGGGGGGFGEGGGGGGGGGGGGGGGGGGGGGGGGGEGDGGGGGGGGGFGGGGGFGEGGEFGGGGGDGGGGGGGGGGGGGGFFFGFGFFFFFFFE3CFGFBFBFFFFFFFFFFAFBF<??F>FFF?BF?F>BBF####
@M05025:18:000000000-B3NL5:1:1101:10713:2721 1:N:0:TCGAAG
TAACGAACTCCTACGGGAGGCAGCAGTGAGGAATATTGGTCAATGGGCGGGAGCCTGAACCAGCCAAGTCGCGTGAGGGATGACGGTCCTACGGATTGTAAACCTCTTTTGCCGGGGAGCAAGCGTGCGTTCGTGAACGCACGTCGAGAGTACCCGGAGAAAAAGCATCGGCTAACTCCGTGCCAGCAGCCGCGGTAATACGGAGGATGCGAGCGTTATCCGGATTTATTGGGTTTAAAGGGTGCGTAGGCGGGATGCCAAGTCAGCGGTAAAAATGCGGTGCTCAACGCCGTCGAGTTGA
+
CGGGGGGGGGGGGGGGGGGGGGGGGGGGGGGGGGGGGGGGGGGGGGGGGGGGGGGGGGGGGGGGGGGGGGGGGGGGGGGGGGGGGGGGGGGGGGGGGGGGGGGGGGGGGGGGGGGGGGGGGGGGGGGGGGGGGGGGGGGGGGGGGGGGGGGGGGGGGGGGGGGGGGGGGGGGGGGGGGGGGGGGGGGGGGGGGGGGGGGGGGGGGGGGGGGGGGGGGGGGGGGEEEGFGGGGGDGCGGGGGGGGEB;DBDFEFFFFFFFGGGF=?>FFF0:EFFFBFFBBFF0)6923:>3;;3422####
@M05025:18:000000000-B3NL5:1:1101:16055:2751 1:N:0:TCGAAG
TAACGAACTCCTACGGGAGGCAGCAGTGGGGAATATTGCACAATGGGGGAAACCCTGATGCAGCGACGCCGCGTGAAGGAAGAAGTATTTCGGTATGTAAACTTCTATCAGCAGGGAAGAAAATGACGGTACCTGACTAAGAAGCCCCGGCTAACTACGTGCCAGCAGCCGCGGTAATACGTAGGGGGCAAGCGTTATCCGGATTTACTGGGTGTAAAGGGAGCGTAGACGGCATGGCAAGTCTGGTGTGAAAGGCAGGGGCTCAACCCCTGGACTGCATTGGAAACTGTCAGGCTGACTT
+
CGGGGGGGGGGGGGGGGGGGGGGGGGGGGGGGGGGGGGGGGGGGGGGGGGGGGGGGGGGGGGGGGGGGGGGGGGGGGGGGGGGGGGGGGGGGGGGGGGGGGGGGGGGGGGGGGGGGGGGGGGGGGGGGGGGGGGGGGGGGGGGGGGGGGGGGGGGGGGGGGGGGGGGGGGGGGGGGGGGGGGCFGGGGGGGGGGGGGGGGGGGGEGGGGGGGAEGGGGGGGEGGGGGGEGGGGGCFDGCFGGDFFF7C7C??BFF:FFFGGGFF??@:@?FFFFF2<:344?:<AF?2)-4<9787?####
@M05025:18:000000000-B3NL5:1:1101:21051:2761 1:N:0:TCGAAG
TAACGAACTCCTACGGGAGGCAGCAGTAGGGAATCTTCCACAATGGACGAAAGTCTGATGGAGCAACGCCGCGTGAGTGAAGAAGGGTTTCGGCTCGTAAAGCTCTGTTGGTAGTGAAGAAAGATAGAGGTAGTAACTGGCCTTTATTTGACGGTAATTACTTAGAAAGTCACGGCTAACTACGTGCCAGCAGCCGCGGTAATACGTAGGTGGCAAGCGTTGTCCGGATTTATTGGGCGTAAAGCGAGTGCAGGCGGTTCAATAAGTCTGATGTGAAAGCCTTCGGCTCAACCGGAACCAC
+
CGGGGGGGGGGGGGGGGGGGGGGGGGGGGGGGGGGGGGGGGGGGGGGGGGGCFGGGGGGGGGGGGGGGGGGGGGGGEEGGGGGGGGGGGGGGGGGGGGGGGGF,FGGEFFGFAEFFGFGFGGFGGGGFFEGGGGGGGCFGGGGGGGFFGGGGGGGGGGGGGFFGGGGGGGGGGGGGGGGGGGGGGGGGGGGGGGGGGGGGEGGGGGGGGDFGGGGGFFCCGGGCCGDGE56DGGGGGFGGGGGGFBEDFGFFFFFFBB>DFGFFFFFFFFFFBFF2:46?B?BB:1>FFFFFFFBF(####
@M05025:18:000000000-B3NL5:1:1101:19299:2783 1:N:0:TCGAAG
TAACGAACTCCTACGGGAGGCAGCAGTAGGGAATTTTCGGCAATGGGGGAAACCCTGACCGAGCAACGCCGCGTGAGGGAAGAAGTATTTCGGTATGTAAACCTCTGTTATAAAGGAAGAACGGTATGAATAGGAAATGATTCATAAGTGACGGTACTTTATGAGAAAGCCACGGCTAACTACGTGCCAGCAGCCGCGGTAATACGTAGGTGGCGAGCGTTATCCGGAATCATTGGGCGTAAAGAGGGAGCAGGCGGCAATAGAGGTCTGCGGTGAAAGCCTGAAGCTAAACTTCAGGTAG
+
CGGGGGGGGGFFGFGGGGGGGGGGGFFGGGGGGGGGGGGGGGGGGGGGGGGGGGGGGFGGEGGGGGFGGGGGGEEGGGG7FGGDFGGFFFEGDEGCF@FAF<BGGGGGGGGD@FFFEFFGGFGGGGGG9FAFF@FC8>DGGGGGGFFFGGCGGGGGGCFEFFGGGGGGFF<EGEEGGGGGGGGGC:FGGGGG@FEEGGGGEEFFGGGFGGGGGGGGGCEEG=5AFEGGGGGCFCGGGGDGG5<>FFFC>D@FFF)7D@FCGGFFFFF?=??BEEB6?<9?2:?B?FFF>AFFBA<6.####
@M05025:18:000000000-B3NL5:1:1101:14613:2783 1:N:0:TCGAAG
TAACGAACTCCTACGGGAGGCAGCAGTAGGGAATCTTCGGCAATGGACGAAAGTCTGACCGAGCAACGCCGCGTGAGTGAAGAAGGTTTTCGGATCGTAAAACTCTGTTGTTAGAGAAGAACAAGGATGAGAGTAACTGTTCATCCCTTGACGGTATCTAACCAGAAAGCCACGGCTAACTACGTGCCAGCAGCCGCGGTAATACGTAGGTGGCAAGCGTTGTCCGGATTTATTGGGCGTAAAGCGAGCGCAGGCGGTTTCTTAAGTCTGATGTGAAAGCCCCCGGCTCAACCGGGGGAGA
+
CGGGGGGGGGGGGGGGGGGGGGGGGGGGGGGGGGGGGGGGGGGGGGGGGGGGGGGGGGGGGGGGGGGGGGGGGGGGGGGGGGGGGGGGGGGGGGGGGGGGGGGGGGGGGGGGGGGGGGGGGGGGGGGGGGGGGGGGGGGGGGGGGGGGGGGGGGGGGGGGGGGGGGGGGGGGGGGGGGGGGGGGGGGGGGGGGGGGGGGGGGGGGGGGGGGGGGGGGGGGDGGGFGEECDFGGGGFFGGGGGDFFFFGFGFFFFF>D>DDFGFFFFFFFF?79@4<A5)480:>;>>7?BFF:>B6>####
@M05025:18:000000000-B3NL5:1:1101:9783:2809 1:N:0:TCGAAG
TAACGAACTCCTACGGGAGGCAGCAGTGGGGAATATTGGACAATGGGCGCGAGCCTGATCCAGCCATACCGCGTGGGTGAAGAAGGCCTTCGGGTTGTAAAGCCCTTTTGTTGGGAAAGAAATCCAGCCGGCTAATACCTGGTTGGGATGACGGTACCCAAAGAATAAGCACCGGCTAACTTCGTGCCAGCAGCCGCGGTAATACGAAGGGTGCAAGCGTTACTCGGAATTACTGGGCGTAACGCGTGCGTAGGTGGTTATTTAAGTCCGTTGTGAAAGCCCTGGGCTCAACCTGGGTTTG
+
CGGGGGEEEGGGGGFCFFF@BFGGCFGGFF:;FG<CF,<,EFFD<FDGGE@@FG@GDDEFGGGGFFF<A==7F>>FCFCCFGD<FC=<BF<AF7<FCCFCGGGCFFFGFEFGG?7E,FD<BFFFGCGFGGGGGGFGFAD,CFDC::>EFGFACGFF:FFDGFFCAFF;FCCF@7***6>CB@EC:FEGGFFGCGG5CC8?CE9@F55:EE5CEEGGFF52:CEGFEGECF4F*?79C47C7C*/>BEDEG75;>B?>7>FFCF46>F<FBFFFF)))6AB8:2:??<084,,:>B?6####
@M05025:18:000000000-B3NL5:1:1101:21995:2853 1:N:0:TCGAAG
TAACGAACTCCTACGGGAGGCAGCAGTAGGGAATCTTCCACAATGGACGAAAGTCTGATGGAGCAACGCCGCGTGAGTGAAGAAGGGTTTCGGCTCGTAAAGCTCTGTTGGTAGTGAAGAAAGATAGAGGTAGTAACTGGCCTTTATTTGACGGTAATTACTTAGAAAGTCACGGCTAACTACGTGCCAGCAGCCGCGGTAATACGTAGGTGGCAAGCGTTGTCCGGATTTATTGGGCGTAAAGCGAGTGCAGGCGGGTCAATAAGTCTGATGTGAAAGCCTTCGGCTCAACCGGAGGGGA
+
CGGGGGGGGGGGGGGGGGGGGGGGGGGGGGGGGGGGGGGGGGGGGGGGGGGGGGGGGGGGGGGGGGGGGGGGGGGGGGGGGGGGGGGGGGGGGGGGGGGGGGGGGGGGFGGGGGGGGGGGGGGGGGGFGGGGGGGGGGFFGGGDGGGGGGGGGDFGGGGGGGGGGGGGGG=DGGGGGGGGGGGDFGGGGGGCFFGGGGGGGGGFGG:EGGGGGGFGGGG5CEECE7CCADGGGGGGGGGGGGGDFBEGEG@?FFFF@)75<6=FFBFFFAFF?@FA99A:8:<831;:BBFBFF>0(####
@M05025:18:000000000-B3NL5:1:1101:11908:2916 1:N:0:TCGAAG
TAACGAACTCCTACGGGAGGCAGCAGTGGGGAATATTGCACAATGGGCGCAAGCCTGATGCAGCGACGCCGCGTGGGGGATGAAGGCCTTCGGGTTGTAAACTCCTTTCGCTAGGGACGAAGCTTTTTGTGACGGTACCTAGATAAGAAGCACCGGCTAACTACGTGCCAGCAGCCGCGGTAATACGTAGGGTGCGAGCGTTGTCCGGAATTACTGGGCGTAAAGGGCTCGTAGGTGGTTTGTCGCGTCGTCTGTGAAATTCTGGGGCTTAACTCCGGGCGTGCAGGCGATACGGGGTACG
+
CGGGGGGGGGGGGGGGGGGGGGGGGGGGGGGGGGGGGGGGGGGGGGGGGGGGGGGGGGGGGGGGGGGGGGGGGGGGGGGGGGGGGGGGGGGGGGGGGGGGGGGGGGGGGGGGGGGGGGGGGGGGGGGGGGGGGGGGGGGGGGGGGGGGGGGGGGGGGGGGGGGGGGGGGGGGGGGGGGGGGGGGGGGGGGGGFGGGGGGGGGGGGGGGGGGGGGGGGGGGGGGG9FCEGFDGGGG>FGCGGGGGEFFG>D<FFFFAFFFGGFFFF:DBE?@FFF?DFBFF0,3?:<<;99;?BF:>(####
@M05025:18:000000000-B3NL5:1:1101:23096:2940 1:N:0:TCGAAG
TAACGAACTCCTACGGGAGGCAGCAGTAGGGAAACTTCCACAATGGACGAAAGTCTGATGGAGCAACGCCGCGTGAGTGAAGAAGGGTTTCGGCTCGTAAAGCTCTGTTGGTAGTGAAGAAAGATAGAGGTAGTAACTGGCCTTTATTTGACGGTAATTACTTAGAAAGTCACGGCTAACTACGTGCCAGCAGCCGCGGTAATACGTAGGTGGCAAGCGTTGTCCGGATTTATTGGGCGTAAAGCGAGTGCAGGCGGGTCAATAAGTCTGATGTGAAAGCCTTCGGCTCAACCGGAGGCGA
+
CGGGGGGGGGGGGGGGGGGGGGGGGGGGGGGGGGGGGGGGGGGGGGGGGGGGGGGGGGGGGGGGGGGGGGGGGGGGGFGGGGGGGGGGGGGDGGGGGGGGGGFFGGGCFGGCFGGGGFGGFGGGGGGGFGGGGGGGGGGGGGGGGGGGGGGGGGEDEFGGGGGGGGGGGEFGGDGDCEEGGGGGGGGGGGGGGGGGGGGGGEFGGGFGGDGGGGGC=EECEGEGDEGEEGFGGGGGGGGGGDFGFF>GFGFFFF39>)<CDFFFFAFFFFF?78@<<<9:?:A?F6>FFF?<<0;F1####
@M05025:18:000000000-B3NL5:1:1101:20727:2950 1:N:0:TCGAAG
TAACGAACTCCTACGGGAGGCAGCAGTAGGGAATTTTCGGCAATGGGGGAAACCCTGACCGAGCAACGCCGCGTGAGGGAAGAAGTATTTCGGTATGTAAACCTCTGTTATAAAGGAAGAACGGTATGAATAGGAAATGATTCATAAGTGACGGTACTTTATGAGAAAGCCACGGCTAACTACGTGCCAGCAGCCGCGGTAATACGTAGGTGGCGAGCGTTATCCGGAATCATTGGGCGTAAAGAGGGAGCAGGCGGCAATAGAGGTCTGCGGTGAAAGCCTGAAGCTAAACTTCAGTGCA
+
CGGGGGGGGGGGGGGGGGGGGDGG@FGGGGGGGGGGGGGGGGGFGGGGGEGGGGGGGGGGGGFGFGGGFGGGGGGEGGGGGGGGGGGGGGGGGGGGGGGGGGGGGGGGGGGEFEGGGFGGGGGGGGGGGGGGGGGCGGGGGGCEFGGGGGGGDGEGGFGGGGGGGGGGGGFGGGGCEEFFGCDEGFGGFGGGGGGGDEDG5?FGGG?CFEGGGGGCEGGGC=CGFEEE=GG7C>FFGGGGGDGFFFFGFGFFF3<>EFFD9DFF?:61@?4BB>51)647<F?B7<7)6<A>9A<B.####
@M05025:18:000000000-B3NL5:1:1101:23279:2968 1:N:0:TCGAAG
TAACGAACTCCTACGGGAGGCAGCAGTAGGGAATCTTCGGCAATGGACGAAAGTCTGACCGAGCAACGCCGCGTGAGTGAAGAAGGTTTTCGGATCGTAAAACTCTGTTGTTAGAGAAGAACAAGGATGAGAGTAACTGTTCATCCCTTGACGGTATCTAACCAGAAAGCCACGGCTAACTACGTGCCAGCAGCCGCGGTAATACGTAGGTGGCAAGCGTTGTCCGGATTTATTGGGCGTAAAGCGAGCGCAGGCGGTTTCTTAAGTCTGATGTGAAAGCCCCCGGCTCAACCGGGGAGCG
+
CGGGGGGGGGGGGGGGGGGGGGGGGGGGGGGGGGGGGGGGGGGGGGGGGGGGGGGGGGGGGGGGGGGGGGGGGFGGGGGGGGGGGGGGGGFGGGGGGFGGGGGGGGGGGGGGGGGGGGGGGGGGGGGFFGGGGGGGGGGGGFGGGGGGGGGGGGGGGGGGGGGGGGGGGGGGFGGGGGGGGGGGGGGGGGGGGGGGGEEEGEGFFF@FGGGFGGGGGGGEGGGGGGGGGCD>CCCGGFG3C<<FFFBGBG>>DFF>FF:DCF4=BFFFBBFFFFB264907(4(,79((.5::9>BF####
@M05025:18:000000000-B3NL5:1:1101:17215:2977 1:N:0:TCGAAG
TAACGAACTCCTACGGGAGGCAGCAGTGGGGAATATTGCACAATGGGGGAAACCCTGATGCAGCGACGCCGCGTGAAGGAAGAAGTATTTCGGTATGTAAACTTCTATCAGCAGGGAAGAAAATGACGGTACCTGACTAAGAAGCCCCGGCTAACTACGTGCCAGCAGCCGCGGTAATACGTAGGGGGCAAGCGTTATCCGGATTTACTGGGTGTAAAGGGAGCGTAGACGGCATGGCAAGTCTGGTGTGAAAGGCAGGGGCTCAACCCCTGGACTGCATTGGAAACTGTCAGGCTGAAAG
+
CGGGGGGGGGGGGGGGGE@CGEGGFGCFFCE@GFEGFEFGGGGFEGGGDGGFGGDFGGGGGAEFGDGGGEEG7@F:+FDGFGD8<E<A?F@FCFFGGGGC?EGGGGFFFGFGCEFGGGCFEEFFFGGF7FFGGGGGDE9DFAFGGGGGGGFC<C>FCFGGCF:>FCE:CGE@@ECGGGF?CF@F:7B>ECBCGGECGGGGC8*ACFFCGGGF77/<CCFGG=EGEG=:=>CDDDC<FF40*2C:=F95>CFFFFF0>5<)7DFF@?51>?FF>F),8<3-47?<A4(.6:94A0(72####
@M05025:18:000000000-B3NL5:1:1101:17175:3045 1:N:0:TCGAAG
TAACGAACTCCTACGGGAGGCAGCAGTAGGGAATCTTCGGCAATGGACGAAAGTCTGACCGAGCAACGCCGCGTGAGTGAAGAAGGTTTTCGGATCGTAAAACTCTGTTGTTAGAGAAGAACAAGGATGAGAGTAACTGTTCATCCCTTGACGGTATCTAACCAGAAAGCCACGGCTAACTACGTGCCAGCAGCCGCGGTAATACGTAGGTGGCAAGCGTTGTCCGGATTTATTGGGCGTAAAGCGAGCGCAGGCGGTTTCTTAAGTCTGATGTGAAAGCCCCCGGCTCAACCGGGGCTCC
+
CGGGGGGGGGGGGGGGGGGGGGGGGGGGGGGGGGGGGGGGGGGGGGGGGGGGGGGGGGGGGGGGGGGGGGGGGGGGGGGGGGGGGGGGGGGGGGEGGGGGGGGGGGGGGGGGGGGGGGGGGGGGGGGGGGGGGGGGGGGGGGGGGGGGGGDGGGGGGGGGGGGGGGGGGGGGGGGGGGGGGGGGGGGGGGGGGGGGGGGGGGGGFGGGGGGGGGGFGGGGGGGGGGGDGGFFGGGGGGGGGGGGFEEGED)57BEFFFEGGGFF4>BAF9*6@==A2>BF12:;;>BFFFBFF>6>F####
@M05025:18:000000000-B3NL5:1:1101:20993:3076 1:N:0:TCGAAG
TAACGAACTCCTACGGGAGGCAGCAGTGGGGAATATTGCACAATGGGGGAAACCCTGATGCAGCGACGCCGCGTGAGTGAAGAAGTATTTCGGTATGTAAAGCTCTATCAGCAGGGAAGAAAAAAGACGGTACCTGACTAAGAAGCCCCGGCTAACTACGTGCCAGCAGCCGCGGTAATACGTAGGGGGCAAGCGTTATCCGGAATTACTGGGTGTAAAGGGTGCGTAGGTGGCATGGTAAGTCAGAAGTGAAAGCCCGGGGCTTAACCCCGGGACTGCTTTTGAAACTGTCATGCTCCTG
+
CGGGGGGGGGGGGGGGGDGGGGGGGGFGGGGGGGGGGGGGGGGGGGGGGGGGGGGGGGGGGGFGEEGEFCCGG=FCGGGGGGGFGFGGGGGFGGGGGGGGFFGEFGGGGGGGGGGGGGGGGGGGGGFGGGGGGGGGGGGGGGGGGGGGGGGGGEGGGGGCDFGGFFGGGFGGGGGGGGF,BFECFEEEGGDC8CGGGGFGFGGEEGFFGGGFD:=*0<?FGGGGGGGDEGFGGGF>FGGGFGFFFFFG?D?FB@=?7@3)/97@FFFBFF>77D39:6(69)5406).69:AA99A)####
@M05025:18:000000000-B3NL5:1:1101:23462:3085 1:N:0:TCGAAG
TAACGAACTCCTACGGGAGGCAGCAGTGGGGAATATTGCACAATGGGCGAAAGCCTGATGCAGCGACGCCGCGTGAGGGATGACGGCCTTCGGGTTGTAAACCTCTTTCAGCAGGGACGAAGCGCAAGTGACGGTACCTGCAGAAGAAGCACCGGCTAACTACGTGCCAGCAGCCGCGGTAATACGTAGGGTGCAAGCGTTGTCCGGAATTACTGGGCGTAAAGAGTTCGTAGGCGGTTTGTCGCGTCGTTTGTGAAAACCAGCAGCTCAACTGCTGGCTTGCAGGCGATACGGGCAAGAG
+
CGGGGGGGGGGGGGGGGGGGGGGGGGGGGGGGGGGGGFGGGGGGGGGGGDGGGGGGGGGGGGGGGGGGGEGGGEGGGGGGGGGGGGGGGFGGGGGGGGGGGGGGGGFGGGGGFFGGGGGGGGGGGGCEGGGGC@GGGGGGGGGCACG?<FGGGGGGGFFGGFGCGCGEGFFCGGGGGGGECGGGGGF?FGCEGEGFGGGGEEECFGGGGGGG?CGGGGEGC==:?FFFGGGCFDDCC193727C:>57>DDFDF@478*9DDFFF?:<F2FFFFFF?BB?F>(<<:62>>616?96(####
@M05025:18:000000000-B3NL5:1:1101:7550:3103 1:N:0:TCGAAG
TAACGAACTCCTACGGGAGGCAGCAGTAGGGAATCTTCGGCAATGGACGAAAGTCTGACCGAGCAACGCCGCGTGAGTGAAGAAGGTTTTCGGATCGTAAAACTCTGTTGTTAGAGAAGAACAAGGATGAGAGTAACTGTTCATCCCTTGACGGTATCTAACCAGAAAGCCACGGCTAACTACGTGCCAGCAGCCGCGGTAATACGTAGGTGGCAAGCGTTGTCCGGATTTATTGGGCGTAAAGCGAGCGCAGGCGGTTTCTTAAGTCTGATGTGAAAGCCCCCGGCTCAACCGGGGGGTG
+
CGGGGGGGGGGGGGGGGGGGGGGGGGGGGGGGGGGGGGGGGGGGGGGGGGGGGGGGGGGGGGGGGGGGGGGGGCGGGGGGGGGGGGFGGGGGGGGGGGGGGGGGGGGGGGGGGGFGGGGGGGGGGGGGGGGGGGFGGGGGGGGGGGGGGGGGGGGGFGGGGGGGGGGGGGFGGGGGGGGGGGGGGGGGGGGGGGGGGGGGGGGGGGGGGGGGGGGGGGGGGGGFCGGGEDFGGFFGGGGCDGGGFBBDBGFFFFF>F3BCFGFFFA7AFF?FF7*):<A7?6?9BBF963??:B>FF####
@M05025:18:000000000-B3NL5:1:1101:23051:3144 1:N:0:TCGAAG
TAACGAACTCCTACGGGAGGCAGCAGTAGGGAATCTTCGGCAATGGACGAAAGTCTGACCGAGCAACGCCGCGTGAGTGAAGAAGGTTTTCGGATCGTAAAACTCTGTTGTTAGAGAAGAACAAGGATGAGAGTAACTGTTCATCCCTTGACGGTATCTAACCAGAAAGCCACGGCTAACTACGTGCCAGCAGCCGCGGTAATACGTAGGTGGCAAGCGTTGTCCGGATTTATTGGGCGTAAAGCGAGCGCAGGCGGTTTCTTAAGTCTGATGTGAAAGCCCCCGGCTCAACCGGGGAAGG
+
CGGGGGGGGGGGGGGGGGGGGGGGGGGGGGGGGGGGGGGGGGGGGGGGGGGGGGGGGGGGGGGGGGGGGGGGGCGGGGGGGGGGGGGGGGGGGGGGGGGGGGGGGGGGGGGGGGGGGGGGGGGGGGGGGGGGGGGGGGGGGGGGGGGGGGGGGGGGGGGGGGGGGGGGGGGGGG>EGGGGGGGGGGGGGGGGGGGGGGGGGGGGGGGGGGGGGGGGGGGGGGGGGGGG5DGGGGGGGGGGGGGGFFFGFGBFFFFFFEFCGFFFFFFF?AB4?96>A2>B?6<9>BB(8?<BF>99B####
@M05025:18:000000000-B3NL5:1:1101:20271:3181 1:N:0:TCGAAG
TAACGAACTCCTACGGGAGGCAGCAGTAGGGAATCTTCGGCAATGGACGAAAGTCTGACCGAGCAACGCCGCGTGAGTGAAGAAGGTTTTCGGATCGTAAAACTCTGTTGTTAGAGAAGAACAAGGATGAGAGTAACTGTTCATCCCTTGACGGTATCTAACCAGAAAGCCACGGCTAACTACGTGCCAGCAGCCGCGGTAATACGTAGGTGGCAAGCGTTGTCCGGATTTATTGGGCGTAAAGCGAGCGCAGGCGGTTTCTTAAGTCTGATGTGAAAGCCCCCGGCTCAACCGGGGGCGG
+
CGGGGGGGGGGGGGGGGGGGGGGGGGGGGGGGGGGGGGGGGGGGGGGGGGGGGGGGGGGGGGGGGGGGGGGGGFFEGFFFGGGGGGEEEFGGGGGGGGGGGGGGGGGGGGGGGGGGGGGGGGGGGGFDFGGDGGGGGGGFFGGGGGGFGGGGGGGGCFGGGGGGGGGGFGFGGGGGGGGGGGGGGGGDCGGFFGGGGEGEEGGGGGFGGGGGGGGGGGGCEEGCFC55:C4>CDGGFGGGDGFFF>)9@GFDFFFBF7>*7:=?B>FFFFFFFFFFF<><(8(49>F>FF?F?699B####
@M05025:18:000000000-B3NL5:1:1101:18171:3191 1:N:0:TCGAAG
TAACGAACTCCTACGGTAGGCAGCAGTAGGGAATCTTCCACAATGGACGAAAGTCTGATGGAGCAACGCCGCGTGAGTGAAGAAGGGTTTCGGCTCGTAAAGCTCTGTTGGTAGTGAAGAAAGATAGAGGTAGTAACTGGCCTTTATTTGACGGTAATTACTTAGAAAGTCACGGCTAACTACGTGCCAGCAGCCGCGGTAATACGTAGGTGGCAAGCGTTGTCCGGATTTATTGGGCGTAAAGCGAGTGCAGGCGGTTCAATAAGTCTGATGTGAAAGCCTTCGGCTCAACCGGAGCAGG
+
CGGGGGGGGGGGGGGGGGGGGGGGGGGGGGGGGGGGGGGGGGGGGGGGGGGGGGGGGGGGGGGGGGGGGGGGGGGGGGGGGGGGGGGGGGGGGGGGGGGGGGGGGGGFGGGFGGGGGGGGGGGGGGGGGGGGGGGGGGGGGGGGGGGGGGGGGGGGGGGGGGGGGGGGGGGGGGDDGGGGGGGGGGGGGGGGGGGGGGGGGGGGGGGGGGGGGGGGGFGEEGGGGGGD=<DGGGGGGGGGGGGGFFDGEGFFFFFFF0>GFGFFFFFFFAFFF@4<DDFB?BAFFFBF?BFF:>9>(####
@M05025:18:000000000-B3NL5:1:1101:17031:3220 1:N:0:TCGAAG
TAACGAACTCCTACGGGAGGCAGCAGTAGGGAATCTTCCACAATGGACGAAAGTCTGATGGAGCAACGCCGCGTGAGTGAAGAAGGGTTTCGGCTCGTAAAGCTCTGTTGGTAGTGAAGAAAGATAGAGGTAGTAACTGGCCTTTATTTGACGGTAATCCCTTAGAAAGTCACGGCTAACTACGTGCCAGCAGCCGCGGTAATACGTAGGTGGCAAGCGTTGTCCGGATTTATTGGGCGTAAAGCGAGTGCAGGCGGTTCAATAAGTCTGATGTGAAAGCCTTCGGCTCAACCGGAGGCGT
+
CGGGG;FGFFE@DEEGGGGEEDGGGGEEFCGFGGGGGGFEGGGGGCGEECEGGGGFFFGFGCGGGGGGGGGGGEGGEGGGGGGFCFGGGGFFGGGEGF@FFFFEFGGDFGGGGGEFE9EAEFG8?FFGGGGCGGGGGGFGGGGGGGGGGFDFGG:FE9,,87=,7,,,38@;@BCE5>DG;=C*>,@D;>F6>FGDECEECEE;BB9@8CCG*=*=EGG=*::?E=55*/0*2?*99CDC37DCB>:C5FF4=>BB).01*29B=</5/)*169B24.6?<,570((4?F<?B96;(####
@M05025:18:000000000-B3NL5:1:1101:7000:3226 1:N:0:TCGAAG
TAACGAACTCCTACGGGAGGCAGCAGTGGGGAATATTGCACAATGGGCGAAAGCCTGATGCAGCGACGCCGCGTGAGGGATGACGGCCTTCGGGTTGTAAACCTCTTTCAGTAGGGAAGAAGCGAAAGTGACGGTACCTGCAGAAGAAGCGCCGGCTAACTACGTGCCAGCAGCCGCGGTAATACGTAGGGCGCAAGCGTTATCCGGCTTTATTGGGCGTAAAGAGCTCGTAGGCGGTGTGTCGCGTCTGCCCTGAAAGTCCGAGGCTCAACCTCGGATCTGCGGGTGGTACTGGCAGCGG
+
CGGGGGGGGFEFGFGGGGGEGGGGGGGGGFGGGC@EFGGFFGG9FGGEG@FGGGGFGGGGGGEFBFBFCEFGD+CF+<F4?=FF=F:F+BFBE7FCFGG@EFFFFA5,F9FGEFGGGG@DF@FG7@FEGCAF@7FBFFGFGF7>7<:FAC>:F<EGECFBFFF@F,<*CFE?8:8:E78*:89;F7?CF5CFGG8C*CC;E=FGCEG=2*02<+:EGFDEEGEFFFF0<5DD3>D7DG)199**0.77;FF=)/0()/9CD*5))(>,5.*.86@:((42<AA>>4(361))).5((####
@M05025:18:000000000-B3NL5:1:1101:23332:3319 1:N:0:TCGAAG
TAACGAACTCCTACGGGAGGCAGCAGTGAGGAATATTGGTCAATGGACGAGAGTCTGAACCAGCCAAGTAGCGTGAAGGATGACTGCCCTATGGGTTGTAAACTTCTTTTATATGGGAATAAAGTGAGCCACGTGTGGCTTTTTGTATGTACCATACGAATAAGGATCGGCTAACTCCGTGCCAGCAGCCGCGGTAATACGGAGGATCCGAGCGTTATCCGGATTTATTGGGTTTAAAGGGAGCGTAGGCGGATTATTAAGTCAGTTGTGAAAGTTTGCGGCTCAACCGTAAAATTGCAAC
+
CGGGGGGGGGGGGGGGGGGGGGGGGGGGGGGGGGGGGGGGGGGGGGGGGGGGGGGGGGGGGGGGGGGGGGGGGGGGGGGGGGGGGGGGGGGGGGGGGGGGGGGGGGGGGGGGGGGGGGGGGGGGGGGGGGGGGGGGGGGGGGGGGGGGGGGGGGGGGGGGGGGGGGGGGGGGGGGGGGGGGGGGGGGGGGGGGGGGGGGGGGGGGEEGGGGEDEGGGFCFGGGEGGGGGGGG<DC<FFDGC<DGD>EGFGFFE>DFFFFGGGBFBAFFFFFFFF4<<A<>0>>FF?BFF?6?1>BB5####
@M05025:18:000000000-B3NL5:1:1101:9156:3346 1:N:0:TCGAAG
TAACGAACTCCTACGTGAGGCAGCAGTGGGGAATATTGGACAATGGGCGCAAGCCTGATCCAGCCATACCGCGTGGGTGAAGAAGGCCTTCGGGTTGTAAAGCCCTTTTGTTGGGAAAGAAATCCAGCCGGCTAATACCTGGTTGGGATGACGGTACCCAAAGAATAAGCACCGGCTAACTTCGTGCCAGCAGCCGCGGTAATACGAAGGGTGCAAGCGTTACTCGGAATTACTGGGCGTAAAGCGTGCGTAGGTGGTTATTTAAGTCCGTTGTGAAAGCCCTGGGCTCAACCTGGGGACA
+
CGGGGGGGGGGGGGGGGGGGFEGGGGCFGFGGGGFGGGFFFGGGGF?CFGGEEGGEGGGFFGCCFGGGFGGGE7>@F=C,CFFFGGDCGFECFGEEC:FFFFFCGFGGGGFCFFGGGGGGGGFGGGGGDFEDFGFGFFGGGGG,@CGEGEGGGGCFGCGCFFF:FGGGGGFGDCCECCFGFFGGGGGGF61::C;B*:*8CEFEFGFFE5CGGDC?FGEGEGGGGGGGGC670:*CFGGGGGGFF58C5C>)05@?F5)?G767941)1:>:75)-6:6<(:?0,(24<??0:2:::####
@M05025:18:000000000-B3NL5:1:1101:19278:3348 1:N:0:TCGAAG
TAACGAACTCCTACGGGAGGCAGCAGTGGGGAATATTGCACAATGGGCGCAAGCCTGATGCAGCGACGCCGCGTGGGGGATGAAGGCCTTCGGGTTGTAAACTCCTTTCGCTAGGGACGAAGCTTTGTTGTGACGGTACCTAGATAAGAAGCACCGGCTAACTACGTGCCAGCAGCCGCGGTAATACGTAGGGTGCGAGCGTTGTCCGGAATTACTGGGCGTAAAGGGCTCGTAGGTGGTTTGTCGCGTCGTCTGTGAAATTCTGGGGCTTAACTCCGGGCGTGCAGGCGATACGGGGGGG
+
CGGGGGGGGGGGGGGGGGGGGGGGGGFGGGGDGGGGGGGGGGGGGGGGGGGGGGGFGGGGGGGGGGGGGGGGGGGGGGGGGGGGGGGGFGGGGGGGGGGFGGGGGGGGGGGGGGGGGGGGGGGGFFGGGGGEGGGGGGGGGFGGGGGGGGGGGGGGGGGGGGGGGGGGGGGGGGGGGGGGGG@CEFGGGGGGGGEDGGGGGGEDCFGGGGCGGGFGGGGGGCEGGGGGGCGG5CGGFGGDF55C=B@GFDEEFFF>??=D:>=?=AFBF9F67FFF??F>>BF>2(-(4;>FF9?:>####
@M05025:18:000000000-B3NL5:1:1101:25500:3352 1:N:0:TCGAAG
TAACGAACTCCTACGGGAGGCAGCAGTAGGGAATCTTCGGCAATGGACGAAAGTCTGACCGAGCAACGCCGCGTGAGTGAAGAAGGTTTTCGGATCGTAAAACTCTGTTGTTAGAGAAGAACAAGGATGAGAGTAACTGTTCATCCCTTGACGGTATCTAACCAGAAAGCCACGGCTAACTACGTGCCAGCAGCCGCGGTAATACGTAGGTGGCAAGCGTTGTCCGGATTTATTGGGCGTAAAGCGAGCGCAGGCGGTTTCTTAAGTCTGATGTGAAAGCCCCCGGCTCAACCGGGGTGGG
+
CGGGGGGGGGGGGGGGGGGGGGGGGGGGGGGGGGGGGGGGGGGGGGGGGGGGGGGGGGGGGGGGGGGGGGGGGGGGGGGGGGGGGGGGGGGGGGGGGGGGGGGGGGGGGGGGGGGGGGGGGGGGGGGGGGGGGGGGGGGGGGGGGFGGGGGGGGGFGGGGGCGGGGGGGGGGGGGGGGGGGGGGGGGGGGGGGFEGGGGGGEGGFGGGGGGGF=FFGGGGGGGGGGGGGG=FFGGG*CDGGGGFFFFG@GFFFFFFFFEDGGFFFFFBFF4@==*6444..139B>>FBFFFFFFFF####
@M05025:18:000000000-B3NL5:1:1101:20156:3355 1:N:0:TCGAAG
TAACGAACTCCTACGGGAGGCAGCAGTAGGGAATCTTCGGCAATGGACGAAAGTCTGACCGAGCAACGCCGCGTGAGTGAAGAAGGTTTTCGGATCGTAAAACTCTGTTGTTAGAGAAGAACAAGGATGAGAGTAACTGTTCATCCCTTGACGGTATCTAACCAGAAAGCCACGGCTAACTACGTGCCAGCAGCCGCGGTAATACGTAGGTGGCAAGCGTTGTCCGGATTTATTGGGCGTAAAGCGAGCGCAGGCGGTTTCTTAAGTCTGATGTGAAAGCCCCCGGCTCAACCGGGGGCGT
+
CGGGGGGGGGGGGGGGGGGGGGGGGFFGGGGGGGGGGGGGGGGGGGGGGGGGGGGGGGGGGGGGGGGGGGGGGGGCEFGGGGGGGGFGGGGGGGGGGGGGGGGGGGGGGGGGGGGFGGGGGGGGGGGGGGGGGGGGGGGGGGGGDFGGGGGFGGGGGFGGGFFFGGFGGGGGGGGGGGGFCFGEGGGGGGGGGGFEGGGGGEEGFFGGGGGGGGGGGGGEE5:FFEGGGCF=C0>FGCDGGGGGFBEGEDBE3>B>D55C7C?==>96*6@6@FFFF9<404303>B>1,44?29>>####
@M05025:18:000000000-B3NL5:1:1101:9787:3535 1:N:0:TCGAAG
TAACGAACTCCTACGGGAGGCAGCAGTGAGGAATATTGGTCAATGGGCGCGAGCCTGAACCAGCCAAGTCGCGTGAGGGATGACGGTCCTACGGATTGTAAACCTCTTTTGCCGGGGAGCAAGCGTGCGTTCGTGAACGCACGTCGAGAGTACCCGGAGAAAAAGCATCGGCTAACTCCGTGCCAGCAGCCGCGGTAATACGGAGGATGCGAGCGTTATCCGGATTTATTGGGTTTAAAGGGTGCGTAGGCGGGATGCCAAGTCAGCGGTAAAAATGCGGTGCTCAACGCCGTCGAGGGCG
+
CGGGGGGGGGGGGGGGGGGGGGGGGGFGGGGGGGGGGGGGGGGGGGGGGGGGGGGGGGGGGGGGGGGGGGGGGGGGGGGGGGGGGGGDEGGGGGGGGGGGGGGGGGGGGGGGGGGGGGGGGGGGGGGGGGGGGGFFCCGGGGEFGGGGGGGGGGGCGGGGFGGGEGGCCFEEGGGGGFFGGGCFGGGGGGGGGGGGGEGGFDCCEGEFGGGGDEGGGGGGGGG7:CGGGGGGFCCDGFGGGGFGDE7DFGFBEEEFB5FFFGF?BAFFFB@37==?FA>>:;(4:<>10,49>9119####
@M05025:18:000000000-B3NL5:1:1101:17330:3537 1:N:0:TCGAAG
TAACGAACTCCTACGGGAGGCAGCAGTGGGGAATATTGCACAATGGGCGCAAGCCTGATGCAGCCATGCCGCGTGTATGAAGAAGGCCTTCGGGTTGTAAAGTACTTTCAGCGAGGAGGAAGGTGTTGTGGTTAATAACCGCAGCAATTGACGTTACTCGCAGAAGAAGCACCGGCTAACTCCGTGCCAGCAGCCGCGGTAATACGGAGGGTGCAAGCGTTAATCGGAATTACTGGGCGTAAAGCGCACGCAGGCGGTCTGTCAAGTCGGATGTGAAATCCCCGGGCTCAACCTGGGACGC
+
CGGGGGGGGGGGGGGGGGGGGGGGGGGGGGGGGGGGGGGGGGGGGGGGGGGGGGGGGGGGGGGGGGGGGGGGGGGGGGGGGGGGGGGGGGGGGGGGGGGGGGGGGGGGGGGGGGGGGGGGGGGGGGGGGGGGGGGGGGGGGGGGGGGGGGGGGGGGGGGGGGGGFGFGGGGGGGGGGGGGGGGGGGGGGGGGGGGGGGGGGGGGGGGGGGGGGDFFFCGGEEGGGGEGGGGGGGGGFFDGDCCGFFFGFGFEDDFFEF@GG>FFF?FBFFFFFFFFABB<>3:>>>>BFFFFF?F<:####
@M05025:18:000000000-B3NL5:1:1101:21948:3552 1:N:0:TCGAAG
TAACGAACTCCTACGGGAGGCAGCAGTAGGGAATCTTCCACAATGGACGAAAGTCTGATGGAGCAACGCCGCGTGAGTGAAGAAGGGTTTCGGCTCGTAAAGCTCTGTTGGTAGTGAAGAAAGATAGAGGTAGTAACTGGCCTTTATTTGACGGTAATTACTTAGAAAGTCACGGCTAACTACGTGCCAGCAGCCGCGGTAATACGTAGGTGGCAAGCGTTGTCCGGATTTATTGGGCGTAAAGCGAGTGCAGGCGGTTCAATAAGTCTGATGTGAAAGCCTTCGGCTCAACCGGAGTCAA
+
CGGGGGGGGGGGGGGGGGGGGGGGGGGGGGGGGGGGGGGGGGGGGGGGGGGGGGGGGGGGGGGGGGGGGGGGGGGGGGGGGGGGGGGGGGGGGGGGGGGGGGGGGGGGGGGGGGGGGGGGGGGGGGGGGGGGGGGGGGGGGGGGGGGGGGGGGGGGGGGGGGGGGGGGGGGGGGGGGGGGGGGGGGGGGGGGGGGCEGGGEGGGGGEGFGGFGGGGGGGEGGCGFGGCCDDGGGFGGGGGGGFGFFEGFFFB?FBFFEFGD:BFFFFBFAFFFFFFDFFFF:<?FBFFF?F??>>B4####
@M05025:18:000000000-B3NL5:1:1101:21890:3559 1:N:0:TCGAAG
TAACGAACTCCTACGGGAGGCAGCAGTAGGGAATTTTCGTCAATGGGGGAAACCCTGAACGAGCAATGCCGCGTGAGTGAAGAAGGTCTTCGGATCGTAAAGCTCTGTTGTAAGTGAAGAACGGCTCATAGAGGAAATGCTATGGGAGTGACGGTAGCTTACCAGAAAGCCACGGCTAACTACGTGCCAGCAGCCGCGGTAATAAGTAGGGGGCAAGCGTTATCCGGAATCATTGGGCGTAAAGGGTGCGTAGGTGGCGTACTAAGTCTGTAGTAAAAGGCAATGGCTCAACCATTGGACT
+
CGGGGGGGGFGGGFFGGEGGG;BE8FFGGGGGGGGGGGGFGGGGGGGGG@FGGGGGGFGGGGGCCDFFGFGEGE>?=EFEGFAFFGGGGD9C7=F@FGF<FFD?FFFFGFGAFFEGEDE<8BFGFGCA9BDGFGFFFFG9FFF,FA@FFF;=>FFCG7FFFFFGG?EFG?FFGEEECC6EFFFGCCFFCEGGF:C8EED=:*<@+5>>AF*:CG5CC=C*:75C<E*CEFDF*::<CCD9DC5DF@8*5>77>@*)))77D3>4709<*)*//18<>AF:<(32<?((.))(4:><4####
@M05025:18:000000000-B3NL5:1:1101:10246:3587 1:N:0:TCGAAG
TAACGAACTCCTACGGGAGGCAGCAGTGGGGAATATTGCACAATGGGGGAAACCCTGATGCAGCGACGCCGCGTGAAGGAAGAAGTATCTCGGTATGTAAACTTCTATCAGCAGGGAAGAAAATGACGGTACCTGACTAAGAAGCCCCGGCTAACTACGTGCCAGCAGCCGCGGTAATACGTAGGGGGCAAGCGTTATCCGGATTTACTGGGTGTAAAGGGAGCGTAGACGGAAGAGCAAGTCTGATGTGAAAGGCTGGGGCTTAACCCCAGGACTGCATTGGAAACTGTTTTTCTAATTG
+
CGGGGGGGGGGGGGGGGGGGGGGGGGFGGGGGGGGGGGGGGGGGGGGGGGGGGGGGGGGGGGGGGGGGGGGGGGGGGGGGGGGGGGGGGGGGGGGGGGGGGGGGGGGGGGGGGGGGGGGGGGGGGGGGGGGGGGGGGGGGGGGGGGGGGGGGGGGGGGGGGGGGGGGGGGGGGGGGGGGGGGGGGGGGGGGGGGGGGGGGGGGGGGGGGGGGGGGGGGGGGFEGGGGGGGGGGGGFGGGGGGGGFFFGFGFFFFFFFFBGGGFFFFFA@BFF:>;>?BAAAFDBAFFFF>BA??:>-####
@M05025:18:000000000-B3NL5:1:1101:10156:3592 1:N:0:TCGAAG
TAACGAACTCCTACGGGAGGCAGCAGTAGGGAATCTTCCGCAATGGGCGAAAGCCTGACGGAGCAACGCCGCGTGAGTGATGAAGGTCTTCGGATCGTAAAACTCTGTTATTAGGGAAGAACAAATGTGTAAGTAACTATGCACGTCTTGACGGTACCTAATCAGAAAGCCACGGCTAACTACGTGCCAGCAGCCGCGGTAATACGTAGGTGGCAAGCGTTATCCGGAATTATTGGGCGTAAAGCGCGCGTAGGCGGTTTTTTAAGTCTGATGTGAAAGCCCACGGCTCAACCGTGGAGCA
+
CGGGGGGGGGGGGGGGGGGGGGGGGGGGGGGGGGGGGGGGGGGGGGGGGGGGGGGGGGGGGGGGGGGGGGGGGGGGGGGGGGGGGGGGGGGGGGGGGGGGGGGGGGGGGGGGGGGGGGGGGGGGGGGGGGGGGGGGGGGGGGGGGGGGGGGGGGGGGGGGGGGGGGGGGGGGGGGGGGFGGGGGGGGGGGGGGGGGGGGGGGGGGGGGGGGGGGGGGGGGDGGGGEGEGGGGGGGCGGGGGGGF4@DGEGD>EFFFFB5CFGDFFAFDFAFF=**66<A0:???9;F>FFFFB>26>####
@M05025:18:000000000-B3NL5:1:1101:16054:3616 1:N:0:TCGAAG
TAACGAACTCCTACGGGAGGCAGCAGTAGGGAATATTGCACAATGGGGGAAACCCTGATGCAGCGACGCCGCGTGAAGGAAGAAGTATCTCGGTATGTAAACTTCTATCAGCAGGGAAGACAATGACGGTACCTGACTAAGAAGCCCCGGCTAACTACGTGCCAGCAGCCGCGGTAATACGTAGGGGGCAAGCGTTATCCGGATTTACTGGGTGTAAAGGGAGCGTAGACGGACGGGCAAGTCTGAAGTGAAAGGCAGGGGCTCAACCCCTGGACTGCTTTGGAAACTGTCCATCTACCTC
+
CGGGGGGGGGGGGGGGGGGGGGGGGGGGGGGGGGGGGGGGGGGGGGGGGGGGGGGGGGGGGGGGGGGGGGGGGFGGGGGGGGGGGGGGGGGGGGGGGGGGGGGGGGGGGGGGGGGGGGGGGGGGGGGGGGGGGGGGFGGGGGGGGGGGGGGGGGGGGGGGGGGDGGGGGGGGGGGGGGGGGGGGGGGGGGGGGGGGGGGGGGGGGGGGGFGGGGGGGGGGGGGGGGGGGGGDGGGGGGGGGGGGFFFGFGFFFFF6FEFGDG:>@<5<DFFFFFFFFFFAFFFFBAFA>AF:ABAD5####
@M05025:18:000000000-B3NL5:1:1101:15762:3625 1:N:0:TCGAAG
TAACGAACTCCTACGGGAGGCAGCAGTAGGGAATCTTCGGCAATGGACGAAAGTCTGACCGAGCAACGCCGCGTGAGTGAAGAAGGTTTTCGGATCGTAAAACTCTGTTGTTAGAGAAGAACAAGGATGAGAGTAACTGTTCATCCCTTGACGGTATCTAACCAGAAAGCCACGGCTAACTACGTGCCAGCAGCCGCGGTAATACGTAGGTGGCAAGCGTTGTCCGGATTTATTGGGCGTAAAGCGAGCGCAGGCGGTTTCTTAAGTCTGATGTGAAAGCCCCCGGCTCAACCGGGGCTTG
+
CGGGGGGGGGGGGGGGGGGGGGGGGGGGGGGGGGGGGGGGGGGGGGGGGGGGGGGGGGGGGGGGGGGGGGGGGGGGGGGGGGGGGGGGGGGGGGGGGGGGGGGGGGGGGGGGGGGGGGGGGGGGGGGGGGGGGGGGGGGGGGGGGGGGGGGGGGGGGGGGGGGGGGGGGGGGGGGGGGGGGGGGGGGGGGGGGGGGGGGGGGGGGGFGGGGGGGGGGGGGGGGGGGGECGFGGGGFFGGGGGGGFDEGFD:BFFFFF>@3DFFFF>=:FF?6BFFFFA<BF?B>FFF>FF>2?>6>>####
@M05025:18:000000000-B3NL5:1:1101:18321:3628 1:N:0:TCGAAG
TAACGAACTCCTACGGGAGGCAGCAGTGGGGAATATTGCACAATGGGCGCAAGCCTGATGCAGCGACGCCGCGTGGGGGATGAAGGCCTTCGGGTTGTAAACTCCTTTCGCTAGGGACGAAGCTTTTTGTGACGGTACCTAGATAAGAAGCACCGGCTAACTACGTGCCAGCAGCCGCGGTAATACGTAGGGTGCGAGCGTTGTCCGGAATTACTGGGCGTAAAGGGCTCGTAGGTGGTTTGTCGCGTCGTCTGTGAAATTCTGGGGCTTAACTCCGGGCGTGCAGGCGCTACGTGCTCCG
+
CGGGGGGGGGGGGGGGGGGGGGGGGGGGGGGGDFCFGEGGGGGGGGGGGGGGGGGGGGGGGGGGGGGGGGGGGFGGGGGGGGGGGGGGGGGGGGGGGGGGGGGGGGGGFGGGGGGGGGEEGGGGGGGGGGGGGGGGGGGGGGGGGGGGGGGFFGGGE@G7CFFFGGGGGGGGGGGGDECEEGGGFFGG9FGGGGGGGGGGGGGEGDEGGGF6FGGGGGGGGE=CCCEGGGDD3>DDFG>FFGGGEFFGEG>@FFFA=66C7:B=*4BF>6<B@FB?1;;>BFFBF<:9>03314(.(####
@M05025:18:000000000-B3NL5:1:1101:10130:3702 1:N:0:TCGAAG
TAACGAACTCCTACGGGAGGCAGCAGTGGGGAATATTGCACAATGGGGGAAACCCTGATGCAGCGACGCCGCGTGAAGGAAGAAGTATTTCGGTATGTAAACTTCTATCAGCAGGGAAGAAAATGACGGTACCTGACTAAGAAGCCCCGGCTAACTACGTGCCAGCAGCCGCGGTAATACGTAGGGGGCAAGCGTTATCCGGATTTACTGGGTGTAAAGGGAGCGTAGACGGCATGGCAAGTCTGGTGTGAAAGGCAGGGGCTCAACCCCTGGACTGCATTGGAAACTGTCAGGCTGCCGC
+
CGGGGGGGGGGGGGGGGFGGGGGGGGGGGGGGGGGGGGGGGGGGGGGGGGGGGGGGGGGGGGGGGGGGGGGGGGGGGGGGGGGGGFGGGGGGGGGGGGGGGGGGGGGGGGGGGGGGGGGGGGGGGGGGGGGGGGGGGGGGGGGGGGGGGGGGGGGGGGGGGGGGGGGGGGGGGGGGGGGGGGGGGGGGDEGGGGEGDGGGGGEGGGFD<EFGGGGGGGGGG=ECEEEG5:DCCDGGGGGFGGGFFFFGFGFFFFFBF>EGGGBFFFF(7:>:5>FB??2:<<?7AFFFFAFAF?FFF####
@M05025:18:000000000-B3NL5:1:1101:22430:3726 1:N:0:TCGAAG
TAACGAACTCCTACGGGAGGCAGCAGTAGGGAATATTGCACAATGGGGGAAACCCTGATGCAGCGACGCCGCGTGAAGGAAGAAGTATCTCGGTATGTAAACTTCTATCAGCAGGGAAGACAATGACGGTACCTGACTAAGAAGCCCCGGCTAACTACGTGCCAGCAGCCGCGGTAATACGTAGGGGGCAAGCGTTATCCGGATTTACTGGGTGTAAAGGGAGCGTAGACGGACGGGCAAGTCTGAAGTGAAAGGCAGGGGCTCAACCCCTGGACTGCTTTGGAAACTGTCCATCTACGTC
+
CGGGGGGGGGGGGGGGGGGGGGGGGGGGGGGGGGGGGGGGGGGGGGGGGGGGGGGGGGGGGGGGGGGGGGGGGEGCGGGFFGFGGGGGGGGGGGFGGGGGGGGGGGGGGGGGGGGGEGGGGGGGGGGGGGGGGGGGGGGFBFGGGCGGGDGGGGGGGGGFGGGGGGGGGGGGGGGGGFGGGFFFCEGGGGGGGGGGEGGGGG8EGGGGGGGGFEEGGGGGDFGDGGGGGGGGDDGGGGGGGG=C?=FFFG=?F=>1>DFGDC>>FFFF:?F>F@:5?FDA<A::>DFAAFF?FFFF4####
@M05025:18:000000000-B3NL5:1:1101:22568:3744 1:N:0:TCGAAG
TAACGAACTCCTACGGGAGGCAGCAGTAGGGAATCTTCGGCAATGGACGAAAGTCTGACCGAGCAACGCCGCGTGAGTGAAGAAGGTTTTCGGATCGTAAAACTCTGTTGTTAGAGAAGAACAAGGATGAGAGTAACTGTTCATCCCTTGACGGTATCTAACCAGAAAGCCACGGCTAACTACGTGCCAGCAGCCGCGGTAATACGTAGGTGGCAAGCGTTGTCCGGATTTATTGGGCGTAAAGCGAGCGCAGGCGGTTTCTTAAGTCTGATGTGAAAGCCCCCGGCGCAACCGGGGGTTT
+
CGGGGGGGGGGGGGGGGGGGGGGGGGFGGGGGGGGGGGGGGGGGGGGGGGGGGFGGGGGGGGGGGGGGGGGGGGGGGGGFGGGGGGGGGGGGGGGGGGGGGGGGGGGGGGGGGGFGGGGGGGGGGGGGGGDFFDFGGGGGGGGGGCFFCFFGGGGGGGGGGGFGGGGGGGGGGGGDGGGGGGGGG8DFGGGGFFFGEGEGGEFGGGFCFCCCGGGG5=E=CCEF7CEEE5DFGG>GG9DCGGGDFFFGDDFBF>>>E@B<7CFBFA?<?FF=F?F99ABB?08>F>>((4((4199>####
@M05025:18:000000000-B3NL5:1:1101:10668:3834 1:N:0:TCGAAG
TAACGAACTCCTACGGGAGGCAGCAGTAGGGAATCTTCCGCAATGGGCGAAAGCTTGACGGAGCAACGCCGCGTGAGTGATGAAGGTCTTCGGATCGTAAAACTCTGTTATTAGGGAAGAACAAATGTGTAAGTAACTATGCACGTCTTGACGGTACCTAATCAGAAAGCCACGGCTAACTACGTGCCAGCAGCCGCGGTAATACGTAGGTGGCAAGCGTTATCCGGAATTATTGGGCGTAAAGCGCGCGTAGGCGGTTTTTTAAGTCTGATGTGAAAGCCCACGGCTCAACCGTGGCATA
+
CGGGGEGGGGGGGGGGGGGGGGGGGGGGGGGGGGGGGGGGGGGGGGGGGGGGGGGGGGGGGGGGGGGGGGGGGGGGGGGGGGGGGGGGGGGGGGGGGGGGGGGGGGGGGGGGGGGGG8FFGGGGFGGGGGCGGGGGGGGGGGGGGGFFGGGGGGGGGGGGGGGGGGGGGGFGFEGDGCFGGGFGEGGGGGGGGGGGGGGGGGGGGGCFGGGG5EGFFGGCGGFGFGGCEGFCFGGGGGGGGGFDFFEGFGDFFFFFEE><GGFF:>B494=BBFF2ADBF(4??FBBFFFBF?F631####
@M05025:18:000000000-B3NL5:1:1101:12416:3847 1:N:0:TCGAAG
TAACGAACTCCTACGGGAGGCAGCAGTAGGGAATCTTCCACAATGGACGAAAGTCTGATGGAGCAACGCCGCGTGAGTGAAGAAGGGTTTCGGCTCGTAAAGCTCTGTTGGTAGTGAAGAAAGATAGAGGTAGTAACTGGCCTTTATTTGACGGTAATTACTTAGAAAGTCACGGCTAACTACGTGCCAGCAGCCGCGGTAATACGTAGGTGGCAAGCGTTGTCCGGATTTATTGGGCGTAAAGCGAGTGCAGGCGGTTCAATAAGTCTGATGTGAAAGCCTTCGGCTCAACCGGAGGGAC
+
CGGGGGGGGGGGGGGGGGGGGGGGGGFGGGGGGGGGGGGGGGGGGGGGGGGGGGGGGGGGGGGGGGGGGGGGGGGGGGGGGFGGGGGGGGGGGGGGGGGGGGGGGGGGGGGGGGFGGGGGGGGGFGGFGGGGGGGGGGGGGGGGGGGGFGGGGGGGGGGFFFGGGGGGGGGGGGGGGGGGGGG>FFGGGGGGGGGGGGGGGGGGGGGGGGGGFGGFGF=EEECGCGD:EGGGGGGGGCDDGGDGFEBD>F4BF7)4B5:C>F4@?A8:4<FF=BFFFFFF??ADFF>?6)501;31(####
@M05025:18:000000000-B3NL5:1:1101:11901:3856 1:N:0:TCGAAG
TAACGAACTCCTACGGGAGGCAGCAGTGGGGAATATTGCACAATGGGGGAAACCCTGATGCAGCGACGCCGCGTGAAGGAAGAAGTATTTCGGTATGTAAACTTCTATCAGCAGGGAAGAAAATGACGGTACCTGACTAAGAAGCCCCGGCTAACTACGTGCCAGCAGCCGCGGTAATACGTAGGGGGCAAGCGTTATCCGGATTTACTGGGTGTAAAGGGAGCGTAGACGGCATGGCAAGTCTGGTGTGAAAGGCAGGGGCTCAACCCCTGGACTGCATTGGAAACTGTCAGGCTGTGGC
+
CGGGGGGGGGGGGGGGGGGGGGGGGGGGGGGGGGGGGGGGGGGGGGGGGGGGGGGGGGGGGGGGGGGGGGGGGGGGGGGGGGGGGGGGGGGGGGGGGGGGGGGGGGGGGGGGGGGGGGGGGGGGGGGGGGGGGGGGGGGGGFGGGGGGGGGGGGGGGGGGGGGGGGGGGGGGGGGGGGGGGGGGGGGGGGGGGGGGCFGGGGDEGFGGGGGGGGGGFGGGGGGGGGGGGFGGGGGGGGGFGGFGFFFGFGFF=FFFFDFGGDE>FFF:>?FFFFFFFFAFFF>BAD<BFABFF??FF####
@M05025:18:000000000-B3NL5:1:1101:15370:3863 1:N:0:TCGAAG
TAACGAACTCCTACGGGAGGCAGCAGTGGGGAATATTGCACAATGGGGGAAACCCTGATGCAGCGACGCCGCGTGAAGGAAGAAGTATTTCGGTATGTAAACTTCTATAAGCAGGGAAGAAAATGACGGTACCTGACTAAGAAGCCCCGGCTAACTACGTGCCAGCAGCCGCGGTAATACGTAGGGGGCAAGCGTTATCCGGATTTACTGGGGGTAAAGGGGGCGTAGACGGCATGGCAAGTCTGGTGTGAAAGGCAGGGGCGCAACCCCTGGACTGCATTGGAAATTGTCAGGCAGGGTC
+
CGFGGGGGGFFGFGGGDFFDFGGGFGGGGGG;,CFF@FFFGGFGF<FGGGDFGFFFFFFCEDFGGE7@7FEG>>CCDF<EFEE8E<FFGGGGCFEGG@?@FFGG9FGF,EF<9ADCEEFEFGCFAA<BBFGCFDF<FFG@FC,@<F3C7:+C<FCCEF7F7BFFFF@:C7C:7CCEEGG,C2,=FDEEDECF7CE58CFFGG*/*<73+365*2C*6C<C**/CCEE=**977)9C5FFF:0027)*0)79699)(7553C<).)2B?:()8)))).2)).302)-).:AFA)8:(3####
@M05025:18:000000000-B3NL5:1:1101:12272:3869 1:N:0:TCGAAG
TAACGAACTCCTACGGGAGGCAGCAGTAGGGAATCTTCGGCAATGGACGAAAGTCTGACCGAGCAACGCCGCGTGAGTGAAGAAGGTTTTCGGATCGTAAAACTCTGTTGTTAGAGAAGAACAAGGATGAGAGTAACTGTTCATCCCTTGACGGTATCTAACCAGAAAGCCACGGCTAACTACGTGCCAGCAGCCGCGGTAATACGTAGGTGGCAAGCGTTGTCCGGATTTATTGGGCGTAAAGCGAGCGCAGGCGGTTTCTTAAGTCTGATGTGAAAGCCCCCGGCTCAACCGGGGCGCG
+
CGGGGGGGGGGGGGGGGGGGGGGGGGGGGGGGGGGGGGGGGGGGGGGGGGGGGGGGGFGGGGGGGGGGGGGGGGGGGGGGGGGGGGGGGGGGGGGGGGGGGGGGGGGGGGGGGGGGGGGGGGGGGGGGGGGGGGGGGGGGGGGGGGGGGGGGGGGGGGGGGGGGGGGGGGGGGGGGGGGGGGGGGGGGGGGGGGGGGGGGGGGGGGEGGGGGGGGGGGGEGGGGGGGGGGGGGGGGGGGGGGGGFFFGFGFFFFDFFFFGGFFFFFFFFFFFFF@>FFFB??FFFFFFFFFFF>909####
@M05025:18:000000000-B3NL5:1:1101:20027:3906 1:N:0:TCGAAG
TAACGAACTCCTACGGGAGGCAGCAGTGGGGAATATTGCACAATGGGGGAAACCCTGATGCAGCGACGCCGCGTGAAGGAAGAAGTATTTCGGTATGTAAACTTCTATCAGCAGGGAAGAAAATGACGGTACCTGACTAAGAAGCCCCGGCTAACTACGTGCCAGCAGCCGCGGTAATACGTAGGGGGCAAGCGTTATCCGGATTTACTGGGTGTAAAGGGAGCGTAGACGGCATGGCAAGTCTGGTGTGAAAGGCAGGGGCTCAACCCCTGGACTGCATTGGAAACTGTCAGGCTGACGT
+
CGGGGGGGGGGGGGGGGGGGGGGGGGFGGGGGGGGGGGGGGGGGGGGGGGGGGGGGGGGGGGGGGGGGGGGGGGGGGGGGGGGGGGGGGGGGGGGGGGGGGGGGGGGGGGGFGGGGGGGGGGGFGGGGGGGGGGGGGGGGGGGGGDFFGGGEGGGGGGGFGFGGGGGGGGGDGC:E>CGGFFGGGGGGGEEGGGGGGFGGGEEGC?CFGGFGAEEGGGGGGFGGEGGGEGGDGGGFGGGFGGGGFF7>>GFFFFF0)8>GGGDFFFF05:F>>>;<18<)<<026<B<A.6267(24####
@M05025:18:000000000-B3NL5:1:1101:8985:3908 1:N:0:TCGAAG
TAACGAACTCCTACGGGAGGCAGCAGTAGGGAATATTGCACAATGGGGGAAACCCTGATGCAGCGACGCCGCGTGAAGGAAGAAGTATCTCGGTATGTAAACTTCTATCAGCAGGGAAGACAATGACGGTACCTGACTAAGAAGCCCCGGCTAACTACGTGCCAGCAGCCGCGGTAATACGTAGGGGGCAAGCGTTATCCGGATTTACTGGGTGTAAAGGGAGCGTAGACGGACGGGCAAGTCTGAAGTGAAAGGCAGGGGCTCAACCCCTGGACTGCTTTGGAAACTGTCCATCTACCAC
+
CGGGGGGGGGGGGGGGGGGGGGGGGGGGGGGGGGGGGGGGGFGGGGGGGGGGGGGGGGGGGGGGGGGGGGGGGGGGGGGGGGGGGGGGGGGGGGGGGGGGGGGGGGGGGGGGGGGGGGGGGGGGGGGGGGGGGGGGGGGGGGGGGGGGGGGGGGGGGGGGFGGFGGGGGGGGGGGGGGGGGFGGGGGGGGGGGGGGGGGGGGEEGGFFGGGGGGGGFFGFGGGGGGGGGGGGGGGGGGDGFGGGF?FGFGFFFFFFFFF3<D@F?<FBEF@@F>FBFF9A<BBFADFFFF<?F<)65####
@M05025:18:000000000-B3NL5:1:1101:20391:3912 1:N:0:TCGAAG
TAACGAACTCCTACGGGAGGCAGCAGTAGGGAATCTTCGGCAATGGACGAAAGTCTGACCGAGCAACGCCGCGTGAGTGAAGAAGGTTTTCGGATCGTAAAACTCTGTTGTTAGAGAAGAACAAGGATGAGAGTAACTGTTCATCCCTTGACGGTATCTAACCAGAAAGCCACGGCTAACTACGTGCCAGCAGCCGCGGTAATACGTAGGTGGCAAGCGTTGTCCGGATTTATTGGGCGTAAAGCGAGCGCAGGCGGTTTCTTAAGTCTGATGTGAAAGCCCCCGGCTCAACCGGGGCTGT
+
CGGGGGGGGGGGGGGGGGGGGGGGGGGGGGGGGGGGGGGGGGGGGGDGGGGGGGGGGGGGGGGGGGGGGGGGGGGGGGGGGGGGGGGGGGGGGGGGGGGGGGGGGGGGGGGGGGGGGGGGGGGGGGGGGGGGGGGGGGGGGGGGGGFGGGGGGGGGGGGGGGGGGGGGGGGGGGGGGGGGGFFGGGGGGGGGGGGGGGGGGGGGGGGGGGGGGGGGGFGGGGGGGGGDCGFGGGGGGGGGDGGFFFFGFGFDEFFBFEDGGGFFFFF>BABFFFF>B<A1<6?>FFFFFFBFFFFFB####
@M05025:18:000000000-B3NL5:1:1101:24317:3919 1:N:0:TCGAAG
TAACGAACTCCTACGGGAGGCAGCAGTGGGGAATATTGGACAATGGGCGCAAGCCTGATCCAGCCATACCGCGTGGGTGAAGAAGGCATTCGGGTTGTAAAGCCCTTTTGTTGGGAAAGAAATCCAGCCGGCTAATACCTGGTTGGGATGACGGTACCCAAAGAATAAGCACCGGCTAACTTCGTGCCAGCAGCCGCGGTAATACGAAGGGTGCAAGCGTTACTCGGAATTACTGGGCGTAAAGCGTGCGTAGGTGGTTATTTAAGTCCGTTGTGAAAGCACTGGGCTCAACCTGGGTCCG
+
CGGFGEGGDGGFFFEGGEEGGGCGFGEEECGGCGFFGGFFEFFCFGGGGGGGEGGGGGGGGFGGGGGGGGGGGCC7CCCD=CFGFFFGGGFGFGGGEGGFGCGFFGGGFEFGGGGFGF@FGGGGGGFDFGGGEGGGFGGGGGGCEGGGFGFGGGGGGGGGGGGGFGFGCGFCF7CGDCFGDFGGGGGGGF5:FGCGGGDGGEGFGGGGE5=CGDGGGGDGGGGGGGGGGF6CFFGGG:CCCD<7?58C<D).73/5F:FC>C9*6<@:4?>::D:2A4>0(4>0:?B?1<??0(408####
@M05025:18:000000000-B3NL5:1:1101:12691:3969 1:N:0:TCGAAG
TAACGAACTCCTACGGGAGGCAGCAGTAGGGAATCTTCCACAATGGACGAAAGTCTGATGGAGCAACGCCGCGTGAGTGAAGAAGGGTTTCGGCTCGTAAAGCTCTGTTGGTAGTGAAGAAAGATAGAGGTAGTAACTGGCCTTTATTTGACGGTAATTACTTAGAAAGTCACGGCTAACTACGTGCCAGCAGCCGCGGTAATACGTAGGTGGCAAGCGTTGTCCGGATTTATTGGGCGTAAAGCGAGTGCAGGCGGTTCAATAAGTCTGATGTGAAAGCCTTCGGCTCAACCGGAGTAGG
+
CGGGGGGGGGGGGGGGGGGGGGGGGGFGGGGGGGGGGGGGGGGGGGDFGGGGGGGGGFGGGGGGGGGGGGGGEGGGGGGGGGGGGGGFGGGGGGGGGGGGGGGFGGGFFFGEFFAEGFGCEFFDFAFGGGGGGGGGFFGGGGGGGGGGGGGGGGGGGGGFGGGGGGCGGGGGFEGGGEGGGACEGFGGGGGGGGGGGGGEEEGGGGFCEC<FFCFGGFEEGE5<FGD=EGFCCC*9FFGGGDDDFEDGFFB@FFE>F8BDFC**79F9FAFBFFFBFA22:?<??67?<BDF?999(####
@M05025:18:000000000-B3NL5:1:1101:15410:3973 1:N:0:TCGAAG
TAACGAACTCCTACGGGAGGCAGCAGTGGGGAATATTGCACAATGGGGGAAACCCTGATGCAGCGACGCCGCGTGAAGGAAGAAGTATTTCGGTATGTAAACTTCTATCAGCAGGGAAGAAAATGACGGTACCTGACTAAGAAGCCCCGGCTAACTACGTGCCAGCAGCCGCGGTAATACGTAGGGGGCAAGCGTTATCCGGATTTACTGGGTGTAAAGGGAGCGTAGACGGCATGGCAAGTCTGGTGTGAAAGGCAGGGGCTCAACCCCTGGACTGCATTGGAAACTGTCAGGCTGGAGG
+
CGGGGDCGGGGGGGGGFFGGGGGECGCFGGGCEFGGGGGGGGGGGGGDGGGGGGGGGGFGGGGGGGGGGGGGGFGGCFGGGGGGGFFGFEGFGEGFFGFC9<FFGGGEFGGFGGGGGGGGCGGGGGFGGFF+==FEEDBGGGGFGCDCE@FFCFGCFCE,FC<;FGFGGFC<EC1=CFFCC9CFGEGGC:EGGD=EEC9;EEGG8C@:CCFF7EEFEC::E:EEGGEGCCCDDGDDFDCD7CFFFF6DFD**8951<DEGG<>)1<)(8?3>F:FD6(5<>F?F28(:>F944(((.####
@M05025:18:000000000-B3NL5:1:1101:16212:3973 1:N:0:TCGAAG
TAACGAACTCCTACGGGAGGCAGCAGTGAGGAATATTGGTCAATGGGCGCGAGCCTGAACCAGCCAAGTCGCGTGAGGGATGACGGTCCTACGGATTGTAAACCTCTTTTGCCGGGGAGCAAGCGTGCGTTCGTGAACGCACGTCGAGAGTACCCGGAGAAAAAGCATCGGCTAACTCCGTGCCAGCAGCCGCGGTAATACGGAGGATGCGAGCGTTATCCGGATTTATTGGGTTTAAAGGGTGCGTAGGCGGGATGCCAAGTCAGCGGTAAAAATGCGGTGCTCAACGCCGTCGAGCATT
+
CGGGGGGGGGGGGGGGGGGGGGGGGGGGGGGGGGGGGGGGGGGGGGGGGGGGGGGGGGGGGGGGGGGGGGGGGGGGGGGGGGGGGGGGGGGGGGGGGGGGGGGGGGGGGGGGGGGGGGGGGGGGGGGGGFEGGGGGGGGGGGGFFGGGGGGGGGGGGGGGGGGGGGFGGGGGGGGFGGGGFFGGGGGGGGGGGGGGG8CCFFEGGGGCFGEGGGGGGGGGGGGGG=FGGFGGGDDGDFGGGGGGFFFGFGFFFFFFFFFGFFFFFF@>FFFFFFF?FAF9B9;<><DFFFFF>6>>>####
@M05025:18:000000000-B3NL5:1:1101:13282:3990 1:N:0:TCGAAG
TAACGAACTCCTACGGGAGGCAGCAGTAGGGAATCTTCGGCAATGGACGAAAGTCTGACCGAGCAACGCCGCGTGAGTGAAGAAGGTTTTCGGATCGTAAAACTCTGTTGTTAGAGAAGAACAAGGATGAGAGTAACTGTTCATCCCTTGACGGTATCTAACCAGAAAGCCACGGCTAACTACGTGCCAGCAGCCGCGGTAATACGTAGGTGGCAAGCGTTGTCCGGATTTATTGGGCGTAAAGCGAGCGCAGGCGGTTTCTTAAGTCTGATGTGAAAGCCCCCGGCTCAACCGGGGCGAA
+
CGGGGGGGGGGGGGGGGGGGGGGGGGGGGGGGGGGGGGGGGGGGGGGGGGGGGGGGGGGGGGGGGGGGGGGGGGGGGGGGGGGGGGGGGGGGGGGGGGGGGGGGGGGGGGGGGGGGGGGGGGGGGGGGGGGGGGGGGGGGGGGGGGGGGGGGGGGGGGGGGGGGGGGGGGGGGGGGGGGGGGGGGGGGGGGGGGGGGGGGDGGGGGGGGGGGGGGGGGGGGGGGGGGGGDGGGGGGGGGGGGGGBEEGFGBBBF>BF>DGGFFFFAFAFFB496=AADA::??F>FF>?B2:7>FFF####
@M05025:18:000000000-B3NL5:1:1101:15097:4006 1:N:0:TCGAAG
TAACGAACTCCTACGGGAGGCAGCAGTGGGGAATCTTGCGCAATGCGCGAAAGCGTGACGCAGCAACACCGCGTGAGGGAAGACGGCCTTAGGGTTGTAAACCTCTTTCAGATGGGACGAAGGTGATGCGGTGAATAGCCGATGTCATTGACGGTACCGTCAGAAGAAGCTCCGGCTAACTACGTGCCAGCAGCCGCGGTAATACGTAGGGAGCGAGCGTTGTCCGGAATCATTGGGCGTAAAGAGCATGTAGGTGGATCAATTAGTCTGCTGTGAAAGTCAAAGGCTCAACCTTTGAGTG
+
CGGGGGGGGGGGGGGGGGGGGGGGGGGGGGGGGGGGGGGGGGGGGGGGGGGGGGGGGGFGGGGGGGGGGGGGGGGGGGGGGGGGGGGGGGGGGGGGGGGGGGGGGGGGGGGGGGGGGGGGGGGGGGGGGGGGGGGGGGGGGGGGGGGGGFGGGGGGGGGGGGGGGGGGGGGGGGGGGGGGGGGGGGGGGGGGGGGGGGGGGGGGGGGGGGGGGGGGGGGEEGGGGGGGGGGFGGFGGGGDGCGGFFFGFGFFFFFDF>FFFFFF48?DFFFFFFFF<>BDFBBFFF?:??FFBFFB)####
@M05025:18:000000000-B3NL5:1:1101:5616:4029 1:N:0:TCGAAG
TAACGAACTCCTACGGGAGGCAGCAGTGGGGAATATTGGACAATGGGCGCAAGCCTGATCCAGCCATACCGCGTGGGTGAAGAAGGCCTTCGGGTTGTAAAGCCCTTTTGTTGGGAAAGAAATCCAGCCGGCTAATACCTGGTTGGGATGACGGTACCCAAAGAATAAGCACCGGCTAACTTCGTGCCAGCAGCCGCGGTAATACGAAGGGTGCAAGCGTTACTCGGAATTACTGGGCGTAAAGCGTGCGTAGGTGGTTATTTAAGTCCGTTGTGAAAGCCCTGGGCTCAACCTGGGCGTT
+
CGGGGGGGGGGGGGGGGGGGGGGGGGGGGGGGGGGGGGGGGGGGGGGGGGGGGGGGGGGGGGGGGGGGGGGGGFGGGGGGFGGGGGGGGGGGGGFGGGGGGGFGGGGGGGGGGGDEGFGGGGGGGGGGFGGGGGGGGGGGGFGGD>FGGGGGDEGGGGGFGGGGGGGGGGGGGGGGGGGGGGGGGGGGGGGGGGFGGGGGCGGGGGGGGGGGGGGGGGGGGGGGGGGGDFGGGGGGGGGGGGGFFE@GFD5>BB@<>>@FGGFFFFFFBFFFFFFF2<BF:B???BB?FF>??FFB?####
@M05025:18:000000000-B3NL5:1:1101:5439:4041 1:N:0:TCGAAG
TAACGAACTCCTACGGGAGGCAGCAGTAGGGAATCTTCCACAATGGACGAAAGTCTGATGGAGCAACGCCGCGTGAGTGAAGAAGGGTTTCGGCTCGTAAAGCTCTGTTGGTAGTGAAGAAAGATAGAGGCAGTAACTGGCCTTTATTTGACGGTAATTACTTAGAAAGTCACGGCTAACTACGTGCCAGCAGCCGCGGTAATACGTAGGTGGCAAGCGTTGTCCGGATTTATTGGGCGTAAAGCGAGTGCAGGCGGTTCAATAAGTCTGATGTGAAAGCCTTCGGCTCAACCGGAGTGTT
+
CGGGGGGGGGGGGGGGGGGGGGGGGGGGGGGGGGGGGGGGGGGGGGGGGGGGGGGGGGGGGGGGGGGGGGGGGGGGGGGGGGGGGGGGGGGGGGGGGGGGGGGGGGGGGGGGGGGGGGGGGGGGGGGGGG+CFGGGGGFGGGGGGGGGGFDGGGGGGGGGGFGGGGGGGGGFGDGGGGGGGGGGGGGGGGGGGGGGGGGEGGGGGGGGGGGGGGGGGGCEEEGGGGGDG<FGGGGGGGGCDGGGFFFGFGFFFFFFEFBGGGFFFFFAFAFFFFFFFFFFFFFBFFFFB?FFFBFB3####
@M05025:18:000000000-B3NL5:1:1101:23381:4066 1:N:0:TCGAAG
TAACGAACTCCTACGGGAGGCAGCAGTAGGGAATCTTCCACAATGGACGAAAGTCTGATGGAGCAACGCCGCGTGAGTGAAGAAGGGTTTCGGCTCGTAAAGCTCTGTTGGTAGTGAAGAAAGATAGAGGTAGTAACTGGCCTTTATTTGACGGTAATTACTTAGAAAGTCACGGCTAACTACGTGCCAGCAGCCGCGGTAATACGTAGGTGGCAAGCGTTGTCCGGATTTATTGGGCGTAAAGCGAGTGCAGGCGGTTCAATAAGTCTGATGGTAAAGCCTTCGGCTGAACCGGAGTTTG
+
CGGGGCFGGGGGGGGGGEGGECFGGGGGAFGGGFFFFGGGGGGGGGGGDEFGGGFFFGGGGGGGGGGGGGGGGGGGGGFFF?FFGGD=FFFGGCEGGFGGGGGGGFFCGFF+CF,EAFFFFGFFDEFGDFGGGFGGEGFGGGGGGGGGGGGGGGGCCDFEFBAF9BFGGGGGGGEGGG?F;B88FFFGGGGFDGFE5E=:EGGG7CFEFE@CE6C?57=5>=E972**=C*7@CFFF<D5CCFFBD5<>FF=FFEFF3B3:26BF2@)=94=?**).)5).8388?(3(,34:B6>3####
@M05025:18:000000000-B3NL5:1:1101:21327:4092 1:N:0:TCGAAG
TAACGAACTCCTACGGGAGGCAGCAGTGGGGAATATTGCACAATGGGCGCAAGCCTGATGCAGCGACGCCGCGTGGGGGATGAAGGCCTTCGGGTTGTAAACTCCTTTCGCTAGGGACGAAGCTTTTTGTGACGGTACCTAGATAAGAAGCACCGGCTAACTACGTGCCAGCAGCCGCGGTAATACGTAGGGTGCGAGCGTTGTCCGGAATTACTGGGCGTAAAGGGCTCGTAGGTGGTTTGTCGCGTCGTCTGTGAAATTCTGGGGCTTAACTCCGGGCGTGCAGGCGATACGGGGCCCT
+
CGGGGGGGGGGGGGGGGGGGGGGGGGFFGGGGGGGGGGGGGGGGGGGGGGGGGGGGGGGGGGGGGGGGGEFGGCFGGGGGGGGGGGGGGGGFGGGGGGGGGGGGGGGGGGDB@FGGFGGEEGGGGGGFGGGGGGGGGGGGGGGGGFGGGGGGGGGGCGEGGGGGGGGGGGGGGGCFGGGGGGGCECGGFFE8CGG5CGGGEGGGFFCEECCGCGGGFGG=:CCFGFEGFGG>DFG7FGCFFGG7<@ECBG5F5;@>49=*?C=F=(<6)37B699,(4434,3(4:BFFFF6>F:>(####
@M05025:18:000000000-B3NL5:1:1101:14152:4165 1:N:0:TCGAAG
TAACGAACTCCTACGGGAGGCAGCAGTAGGGAATTTTCGGCAATGGGGGAAACCCTGACCGAGCAACGCCGCGTGAGGGAAGAAGTATTTCGGTATGTAAACCTCTGTTATAAAGGAAGAACGGTATGAATAGGAAATGATTCATAAGTGACGGTACTTTATGAGAAAGCCACGGCTAACTACGTGCCAGCAGCCGCGGTAATACGTAGGTGGCGAGCGTTATCCGGAATCATTGGGCGTAAAGAGGGAGCAGGCGGCAATAGAGGTCTGCGGTGAAAGCCTGAAGCTAAACTTCAGGCCT
+
CGGGGGGGGGGGGGGGGGGGGGGGGGGGGGGGGGGGGGGGGGGGGGGGGGGGGGGGGGGGGGGGGGGGGGGGGGGDGGGGFFGDGGGGGGGGGGGGGGGGGGGGGGGGGGGGGGGGGGGGGGEGGGGGGGGGGGGCGGGGGGGGGGGGGGGGGGGGGGGGGGGGGGGGGGGGGGGGGGGGGGGGGGGGGGGGGGGGGGGGGGGGGGGGGGGFGGGCEEGGGDGGGGGGGGFFFFGGGCD7CCFFFFFGFGFFFFFFF3)7<D?FF?F?F<FFE3>?B<DFFFFFFF?0AAABBDBA)####
@M05025:18:000000000-B3NL5:1:1101:19541:4225 1:N:0:TCGAAG
TAACGAACTCCTACGGGAGGCAGCAGTGGGGAATATTGCACAATGGGGGAAACCCTGATGCAGCGACGCCGCGTGAAGGAAGAAGTATCTCGGTATGTAAACTTCTATCAGCAGGGAAGAAAATGACGGTACCTGACTAAGAAGCCCCGGCTAACTACGTGCCAGCAGCCGCGGTAATACGTAGGGGGCAAGCGTTATCCGGATTTACTGGGTGTAAAGGGAGCGTAGACGGAAGAGCAAGTCTGATGTGAAAGGCTGGGGCTTAACCCCAGGACTGCATTGGAAACTGTTTTTCTAGGAC
+
CGGGGGGGGGGGGGGGGGGGGGGGGGFGGGGFGGGGGGGGGGGGGGGGGEGGGGGGGGGGGGGGGGGGGGGGGGGGGGGGGGGGGGGGGCFFFGGGGGGGGGGGGGGFGGGGGGGGGGGGGGGGGGGGGGGGGGGGGGGGGGGGGGGGGGGGGGGGGGGGGGGGGGGGGGGGGGGGGGGGGGGGGGGGGGGGGGGGGGGGGGEGGFGGDGGGGGGGGGGFECEGGGGGGGGGGGGGGGGGGGGGFFFGFGFFFFFFFFEDGGFFFFFFFFFFFFFB:BFFAB?DFFFFF:<286:>)####
@M05025:18:000000000-B3NL5:1:1101:15367:4241 1:N:0:TCGAAG
TAACGAACTCCTACGGGAGGCAGCAGTAGGGAATCTTCCACAATGGACGAAAGTCTGATGGAGCAACGCCGCGTGAGTGAAGAAGGGTTTCGGCTCGTAAAGCTCTGTTGGTAGTGAAGAAAGATAGAGGTAGTAACTGGCCTTTATTTGACGGTAATTACTTAGAAAGTCACGGCTAACTACGTGCCAGCAGCCGCGGTAATACGTAGGTGGCAAGCGTTGTCCGGATTTATTGGGCGTAAAGCGAGTGCAGGCGGTTCAATAAGTCTGATGTGAAAGCCTTCGGCTCAACCGGAGCGTG
+
CGGGGGGGGGGGGGGGGGGGGGGGGGGGGGGGGGGGGGGGGGGGGGGGGGGGGFGGGGGGGGGGGGGGGGGGGGGGGGGGGGGGGGGGGGGGGGGGGGGGGGGGGGGGGGGGGGGGGGGGGGGGGGGGGGGFGGGGGGGGGGGGGGGGGGFGGGGGGGGGGGGGGGGGGGGGGGGGGGGGGGGGGGGGGGGGGGGGGGGGGGGGGGGGGGGGGGGGGGGGEGGGDEGE=CCFGGGGGGGDGGGGFFFG@GF=FFFFFFBDC7@FFFFBBAF?FFFBFB>::BAF6?9:142.4>>0-####
@M05025:18:000000000-B3NL5:1:1101:6728:4244 1:N:0:TCGAAG
TAACGAACTCCTACGGGAGGCAGCAGTGGGGAATATTGCACAATGGGGGAAACCCTAATGCAGCGACGCCGCGTGAAGGAAGAAGTATTTCGGTATGTAAACTTCTATCAGCAGGGAAGAAAATGACGGTACCTGACTAAGAAGCCCCGGCTTACTACGTGCCAGCAGCCGCGGTAATACGTAGGGGGCAAGCGTTATCCGGATTTACTGGGTGTAAAGGGAGCGTAGACGGCATGGCAAGTCTGGTGTGAAAGGCAGGGGCTCAACCCCTGGACTGCATTGGAAACTGTCAGGCTGCCGT
+
CGGGGGGGGGGGGGGGGGGGGGGGGGGGGGGGGGGGGGGGGGGGGGGGGGGGGGGGGGGGGGGGGGGGGGGGGGGGGGGGGGGGGGGGGGGGGGGGGGGGGGGGGGGGGGGGGGGGGGGGGGGGGGGGGGGGGGGGGGGGGGGGGGGGGGGG:FGGGGGGGGGGGGGGGGGGGGGGGGGGGGGGGGGGGGGGGGGGGGGGGGGGGGGGGGGGFGCFGGGGGGGGGGGGGGGGGGGGGGGGGGGGFFFGFGFFFFFBFBEGGDFFFFFFFFFFFFFFBFFFAFFFFFFFFFFFFFFFF####
@M05025:18:000000000-B3NL5:1:1101:9132:4275 1:N:0:TCGAAG
TAACGAACTCCTACGGGAGGCAGCAGTGGGGAATATTGCACAATGGGCGCAAGCCTGATGCAGCCATGCCGCGTGTATGAAGAAGGCCTTCGGGTTGTAAAGTACTTTCAGCGAGGAGGAAGGTGTTGTGGTTAATAACCGCAGCAATTGACGTTACTCGCAGAAGAAGCACCGGCTAACTCCGTGCCAGCAGCCGCGGTAATACGGAGGGTGCAAGCGTTAATCGGAATTACTGGGCGTAAAGCGCACGCAGGCGGTCTGTCAAGTCGGATGTGAAATCCCCGGGCTCAACCTGGGACTG
+
CGGGGGGGGGGGGGGGGGGGGGGGGGGGGGGGGGGGGGGGGGGGGGGGGGGGGGGGGGGGGGGGGGGGGGGGGGGGGGGGGGGGGGGGGGGGGGGGGGGGGGGGGGGGGGGGGGGGGGGGGGGGGGGGGGGGGGGGGGGGGGGGGGGGGGGGGFGGGGGGGGGGGGGGGGGGGGGDGGGGGGGGGGEGGGGGFGFGGGGGDGGGGFGGGGGGGGGGGGGEGGGGGGGEGGFGGGG4FGGDDCGGFFFGFGEDFFFFFFFDGGFFFFFFFFE@DFFBFFF6?F?9;>F>FFFFFB?18####
@M05025:18:000000000-B3NL5:1:1101:17780:4277 1:N:0:TCGAAG
TAACGAACTCCTACGGGAGGCAGCAGTGGGGAATATTGCACAATGGGGGAAACCCTGATGCAGCAACGCCGCGTGAGTGAAGAAGGTTTTCGGATTGTAAAGCTCTGTTAGCAGGGAAGAGGAAGGACGGTACCTGCAGAGGAAGCCACGGCTAACTACGTGCCAGCAGCCGCGGTAATACGTAGGTGGCAAGCGTTGTTCGGAATAACTGGGCGTAAAGGATGCGTAGGCGGTTAAACAAGTTATATGTTAAATATATAGGCTTAACCTGTAGAAAGCATATAAAACTGTTTAACTGGGC
+
CGGGGGGGGGGGGGGGGGGGGGGGGGFGGGGGGGGGGGGGGGGGGGGGGGGGGGGGGGGGGGGGGGGGGGGGGGGGGGGGGGGGGGGGGGGGGGGGGGGGGGGGGGGGGGGGGGGGGGGGGGGGGGGGGGGGGGGGGGGGGGGGGGGGGGGGGGGGGGGGGGGGGGGGGGFGGGGEGEGFGGGGGGGGGGGFGGGGGGGGGGGGGGGGGGGGGGEEGGGGGDGGFGECGGGGG7DDGGGGGGGGFFFGFGFFFFFFFFFGGG@?FBFFFFFFFFFFFFFFFFABBAFFFAAABAFF2####
@M05025:18:000000000-B3NL5:1:1101:5205:4317 1:N:0:TCGAAG
TAACGAACTCCTACGGGAGGCAGCAGTAGGGAATCTTCGGCAATGGACGAAAGTCTGACCGAGCAACGCCGCGTGAGTGAAGAAGGTTTTCGGATCGTAAAACTCTGTTGTTAGAGAAGAACAAGGATGAGAGTAACTGTTCATCCCTTGACGGTATCTAACCAGAAAGCCACGGCTAACTACGTGCCAGCAGCCGCGGTAATACGTAGGTGGCAAGCGTTGTCCGGATTTATTGGGCGTAAAGCGAGCGCAGGCGGTTTCTTAAGTCTGATGTGAAAGCCCCCGGCTCAACCGGGGGAAC
+
CGGGGGGGGGGGGGGGGGGGGGGGGGGGGGGGGGGGGGGGGGGGGGGGGGGGGFGGGGGGGGGGGGGGGGGGGGGGGGGGGGGGGGGGGGGGGGGGGFGGGGGGGGGGGGGGGGFGGGGGGGGGGGGGGFGGGGGGGGGGGGGGGGGGGGGGGGGG<CGGGGGGGGGGGGGGGGGGGEGGGGGGGGGGGGGGGGGGGGGCEGGGGGGGGGGGGFGGGGGEEDCFGGGCCDFGFFFGDFDDGGGG?:3C>GFBBDF>E>>DFFFF=DF<64@**9@<D<>B1?FFF>9(,4<(:9>;>####
@M05025:18:000000000-B3NL5:1:1101:15257:4328 1:N:0:TCGAAG
TAACGAACTCCTACGGGAGGCAGCAGTAGGGAATCTTCCGCAATGGGCGAAAGCCTGACGGAGCAACGCCGCGTGAGTGATGAAGGTCTTCGGATCGTAAAACTCTGTTATTAGGGAAGAACAAATGTGTAAGTAACTATGCACGTCTTGACGGTACCTAATCAGAAAGCCACGGCTAACTACGTGCCAGCAGCCGCGGTAATACGTAGGTGGCAAGCGTTATCCGGAATTATTGGGCGTAAAGCGCGCGTAGGCGGTTTTTTAAGTCTGATGTGAAAGCCCACGGCTCAACCGTGGAGAG
+
CGGGGGGGGGGGGGGGGGGGGGGGGGGGGGGGGGGGGGGGGGGGGGGGGGGGGGGGGGGGGGGGGGGGGGGGGGGGGGGGGGGGGGGGGGGGGGGGGGGGGGGGGGGGGGGGGGGGGGGGGGGGGGGFGGGFGGGGGGGGGGGGGGGGGGGGGGGGGGGGGGGGGGGGGGGGGGGGGGGGGGGGGGGGGGGGGGGGGGGGGGGGGGGGGGGGGGGGGGGGGGGGGGG=EFCGGGGGGGGGGGFGBEFGFGFFFFFFF@EGGGEF6>FABDFFFBFFF>A:?6?FFFFB?DD<B>:19####
@M05025:18:000000000-B3NL5:1:1101:16276:4338 1:N:0:TCGAAG
TAACGAACTCCTACGGGAGGCAGCAGTAGGGAATCTTCCACAATGGACGAAAGTCTGATGGAGCAACGCCGCGTGAGTGAAGAAGGGTTTCGGCTCGTAAAGCTCTGTTGGTAGTGAAGAAAGATAGAGGTAGTAACTGGCCTTTATTTGACGGTAATTACTTAGAAAGTCACGGCTAACTACGTGCCAGCAGCCGCGGTAATACGTAGGTGGCAAGCGTTGTCCGGATTTATTGGGCGTAAAGCGAGTGCAGGCGGTTCAATAAGTCTGATGTGAAAGCCTTCGGCTCAACCGGAGTGCG
+
CGGGGGGGGGGGGGGGGGGGGGGGGGGGGGGGFGGGGGDGGGGGGGGGGGGGGGGGGDEGGFGGGGGGGGGGGGG=FGGGFGGGGGGGGGGGGGGGGGGGFGGFGFGGFGGGGGGGFGGGFGGGGGGGGGGFGGGGGGGGGGGGGFGGGGCGGGGGDGGGGGGGGGFGFFGGGGGGGGFFGGGGGFGGGGGGGGGGGGGGGGGGGFEGF5<FGGGFGGG77EEFGGG5>C6FCFFFDCG<DGGFFB)7><6*=:BBD)3<FFF??AFFFFFFFF4.4<B07?BF0:9:B?<0:061-####
@M05025:18:000000000-B3NL5:1:1101:13117:4361 1:N:0:TCGAAG
TAACGAACTCCTACGGGAGGCAGCAGTAGGGAATCTTCGGCAATGGACGAAAGTCTGACCGAGCAACGCCGCGTGAGTGAAGAAGGTTTTCGGATCGTAAAACTCTGTTGTTAGAGAAGAACAAGGATGAGAGTAACTGTTCATCCCTTGACGGTATCTAACCAGAAAGCCACGGCTAACTACGTGCCAGCAGCCGCGGTAATACGTAGGTGGCAAGCGTTGTCCGGATTTATTGGGCGTAAAGCGAGCGCAGGCGGTTTCTTAAGTCTGATGTGAAAGCCCCCGGCTCAACCGGGGAGCA
+
CGGGGGGGGGGGGGGGGGGGGGGGGGGGGGGGGGGGGGGGGGGGGGGGGGGGGGGGGGGGGGGGGGGGGGGGGGGGGGGGGGGGGGGGGGGGGGGGGGGGGGGGGGGGGGGGGGGGGGGGGGGGGGGGGGGGGGGGGGGGGGGGGGGFFGGGGGGGGGGGGGGGGGGGGGGGGGGGGGGGGGGGGGGGGGGGGGGGGGGGGDGGGGGDFGGGGGGGGGGGGGGGGGGGEGGFGGGGCFGGGDGGFFFGFGFFFFFFFF@GGGFFFBFFFFFFFFFFFFFFF:6;>BB>BFBBFF>FF####
@M05025:18:000000000-B3NL5:1:1101:13653:4438 1:N:0:TCGAAG
TAACGAACTCCTACGGGAGGCAGCAGTGGGGAATATTGCACAATGGGGGAAACCCTGATGCAGCGACGCCGCGTGAAGGAAGAAGTATTTCGGTATGTAAACTTCTATCAGCAGGGAAGAAAATGACGGTACCTGACTAAGAAGCCCCGGCTAACTACGTGCCAGCAGCCGCGGTAATACGGAGGGGGCAAGCGTTATCCGGATTTACTGGGTGTAAAGGGAGCGTAGACGGCATGGCAAGTCTGGTGTGAAAGGCAGGGGCTCAACCCCTGGACTGCATTGGAAACTGTCAGGCTGGGGA
+
CGGGGGGGGGGGGGGGGGGGGGGGGGFFGGGEGGGGGGGGGGGGGGGGGGGGGGGGGGGGGGGGGEGGGGGGGGGGGGGGGGGGGGFGGGGGGGGGGGGGGGGGGGGFGGGGGDGGDFGFFFGGDDGGGGGEGGGFFGGAFFFDGCGGEGGGGGGGGGGGGGGGGGGGGFGGGEEBCFGGC*6BBE>EECGGGG5>EGGFCCEGGGGGGFGFFGE:<FGGGGGGGGGEGGCCCCGGGDFGGFFGFF14)9BF=@F?FEEGG3>@F<@431@F>5<<08)-6>?,4<7><A)):::(3####
@M05025:18:000000000-B3NL5:1:1101:23119:4446 1:N:0:TCGAAG
TAACGAACTCCTACGGGAGGCAGCAGTAGGGAATCTTCGGCAATGGACGAAAGTCTGACCGAGCAACGCCGCGTGAGTGAAGAAGGTTTTCGGATCGTAAAACTCTGTTGTTAGAGAAGAACAAGGATGAGAGTAACTGTTCATCCCTTGACGGTATCTAACCAGAAAGCCACGGCTAACTACGTGCCAGCAGCCGCGGTAATACGTAGGTGGCAAGCGTTGTCCGGATTTATTGGGCGTAAAGCGAGCGCAGGCGGTTTCTTAAGTCTGATGTGAAAGCCCCCGGCTCAACCGGGGACGG
+
CGGGGGGGGGGGGGGGGGGGGGGGGGGGGGGGGGGGGGGGGGGGGGGGGGGGGGGGGGGGGGGGGGGGGGGGGGGGGGGGGGGGGGGGGGGGGGGGGGGGGGGGGGGGGGGGGGGGGGGGGGGGGGGGGGGGGGGGGGGGGGGGGGGGGGGGGGGGGGGGGGGGGGGGGGGGGEGGGGGGGGGGGGGGGGGGGGGGGGGGGGGGGGGGGGGGGGGGGGGGGGEFGGGGCGGGGDFGDFGGGGCGFFFGEGFFFFFFF;DGGGFFFFFBF2*9FFFFFFFFFFFFFFF0:B<0:>99B####
@M05025:18:000000000-B3NL5:1:1101:9681:4486 1:N:0:TCGAAG
TAACGAACTCCTACGGGAGGCAGCAGTAGGGAATTTTCGTCAATGGGGGAAACCCTGAACGAGCAATGCCGCGTGAGTGAAGAAGGTCTTCGGATCGTAAAGCTCTGTTGTAAGTGAAGAACGGCTCATAGAGGAAATGCTATGGGAGTGACGGTAGCTTACCAGAAAGCCACGGCTAACTACGTGCCAGCAGCCGCGGTAATACGTAGGTGGCAAGCGTTATCCGGAATCATTGGGCGTAAAGGGTGCGTAGGTGGCGTACTAAGTCTGTAGTAAAAGGCAATGGCTCAACCATTGGTTA
+
CGGGGGGGGGGGGGGGGGGGGGGGGGDFFGGGGGGGGGGGGGGGGGGGGGGGGFGFFFGFGGGGGGGGFGGGGGGGGGGGGGGGGGGGGGGGGGGGGGGGGGGGFFGFFGGDGGFGGGGGFECCDGGFGGFAFFCAFGGGGFEFFGDFCFCFGGGGGGGGGGFGGCGGFFGGFGDGGEFGGGGGGGFGGFFFFGFDEGGEEGFDGGGGGGFGCCFGGGCEE5ECF=>5*7=F:CFC<FCD7DGGFF>G:7)0>>FF)).C777=B?B9?<F=?=FB<<ABFF?FFFFF:?7<?:DB5####
@M05025:18:000000000-B3NL5:1:1101:24645:4509 1:N:0:TCGAAG
TAACGAACTCCTACGGGAGGCAGCAGTGGGGAATATTGCACAATGGGGGAAACCCTGATGCAGCGACGCCGCGTGAGCGATGAAGTATTTCGGTATGTAAAGCTCTATCAGCAGGGAAGAAAATGACGGTACCTGACTAAGAAGCCCCGGCTAACTACGTGCCAGCAGCCGCGGTAATACGTAGGGGGCAAGCGTTATCCGGATTTACTGGGTGTAAAGGGAGCGTAGACGGCATGGCAAGCCAGATGTGAAAGCCCGGGGCTCAACCCCGGGACTGCATTTGGAACTGTCAGGCTATGCG
+
CGGGGGGGGGGGGGGGGGGGGGGGGGFGGGGGGGGGGGGGGGGGGGGGGGGGGGGGGGGGGGGGGGGGGGGGGGGGGGGGGGDGGGFGGGGGGGGGGGFGGGGGGGGGGGGGGGGGGGGGGGGGGGGGGGGGGGGGGGGGGGGGGGGGGGGGGGGGGGGFGGGGGGGGGGGGEGGGGGGGGGFGGGGGGGGGGGGGGGGGGGGGDCFGGGGGECGGGGGGGFGGGGG55CC<CDDFGGGGGGGGFFFF=D?FB@F<>>DGG<))14F7EBFDBD33:?2>>9<<><B78>4)6<:?)####
@M05025:18:000000000-B3NL5:1:1101:22752:4538 1:N:0:TCGAAG
TAACGAACTCCTACGGGAGGCAGCAGTGGGGAATATTGCACAATGGGGGAAACCCTGATGCAGCGACGCCGCGTGAAGGAAGAAGTATTTCGGTATGTAAACTTCTATCAGCAGGGAAGAAAATGACGGTACCTGACTAAGAAGCCCCGGCTAACTACGTGCCAGCAGCCGCGGTAATACGTAGGGGGCAAGCGTTATCCGGATTTACTGGGTGTAAAGGGAGCGTAGACGGCATGGCAAGTCTGGTGTGAAAGGCAGGGGCTCAACCCCTGGACTGCATTGGAAACTGTCAGGCTGCGAG
+
CGGGGGGGGGGGGGGGGGGGGGGGGGGGGGGGGGGGGGGGGGGGGGGGGGGGGGGGGGGGGGGGGGGGGGGGGGGGGGGGGGGGGGGGGGGGGGGGGGGGGGGGGGGGGGGGGGGGGGGGGGGGGGGGGGGGGGGGGGFGGGGGGGGGGGGGGGGGGGGGGGGGGGGGGGGGGGGGGGGGGGGGGGGGGGGGGGGGGGGGGGGGGGGGGGGFFEGGGFGGGGGGGGGGGGGGGGGGGGDGGGFFFFFGFGFFFFFBFFDGGGFFFFFFFFFFFFFFFFFFFFFFFFFBABFFFFFFF####
@M05025:18:000000000-B3NL5:1:1101:9652:4568 1:N:0:TCGAAG
TAACGAACTCCTACGGGAGGCAGCAGTAGGGAATCTTCGGCAATGGACGAAAGTCTGACCGAGCAACGCCGCGTGAGTGAAGAAGGTTTTCGGATCGTAAAACTCTGTTGTTAGAGAAGAACAAGGATGAGAGTAACTGTTCATCCCTTGACGGTATCTAACCAGAAAGCCACGGCTAACTACGTGCCAGCAGCCGCGGTAATACGTAGGTGGCAAGCGTTGTCCGGATTTATTGGGCGTAAAGCGAGCGCAGGCGGTTTCTTAAGTCTGATGTGAAAGCCCCCGGCTCAACCGGGGTGAA
+
CGGGGGGGGGGGGGGGGGGGGGGGGGGGGGGGGGGGGGGGGGGGGGGGGEGGGGGGGGGGGGGGGGGGGGGGGEGGGGGGGGGGGGGGGGGGGGGGGGGGCGGGGGGGGGGGGGGFGFGGGGGGGGGFGGGGGGGGGGGGGADGGGGGGGGGGGGGGGGGGGGGGGGGGGGGGGGGGGGGG9FGGGGGGGGGGGGGGGGGGGGGFGGGFGGGGGGGGFEGGGGGGEG5>DGCFCCDFCDGGGCDF3:C>DFD3))->>DDFCFFFF867599BBFFF<>?:28(40(3:>?F?>BBF####
@M05025:18:000000000-B3NL5:1:1101:13069:4574 1:N:0:TCGAAG
TAACGAACTCCTACGGGAGGCAGCAGTGGGGAATATTGGACAATGGGCGCAAGCCTGATCCAGCCATACCGCGTGGGTGAAGAAGGCCTTCGGGTTGTAAAGCCCTTTTGTTGGGAAAGAAATCCAGCCGGCTAATACCTGGTTGGGATGACGGTACCCAAAGAATAAGCACCGGCTAACTTCGTGCCAGCAGCCGCGGTAATACGAAGGGTGCAAGCGTTACTCGGAATTACTGGGCGTAAAGCGTGCGTAGGTGGTTATTTAAGTCCGTTGTGAAAGCCCTGGGCTCAACCTGGGGAAG
+
CGGGGGGGGGGGGGGGGGGGGGGGGGFGGGGGGGGGGGGGGGGGGGGGGGGGGGGGGGGGGGGGGGGGGGGGGGGGGGGGGGGGGGGGGGGGGGGGGGGGGGGGGGGGGGGGGGGFGGGGGGGGGGGGGGGGGGGGGGGGGGGGGGGGGGGGGGGGGGGGGGGGFGGGGGGGGGGGGGGGGGGGGGGGGGGGGGGGGGGGGGGGGGFGGGGGGGGGGGGEEGGGGGGGGGGGGFFGGGGGGGFG?B>GEG7BEFFFF>FGGGFFFD=AF?F?EFBFFFFB:?B6??B:?FBBFFFFB####
@M05025:18:000000000-B3NL5:1:1101:7662:4598 1:N:0:TCGAAG
TAACGAACTCCTACGGGAGGCAGCAGTAGGGAATCTTCCACAATGGACGAAAGTCTGATGGAGCAACGCCGCGTGAGTGAAGAAGGGTTTCGGCTCGTAAAGCTCTGTTGGTAGTGAAGAAAGATAGAGGTAGTAACTGGCCTTTATTTGACGGTAATTACTTAGAAAGTCACGGCTAACTACGTGCCAGCAGCCGCGGTAATACGTAGGTGGCAAGCGTTGTCCGGATTTATTGGGCGTAAAGCGAGTGCAGGCGGTTCAATAAGTCTGATGTGAAAGCCTTCGGCTCAACCGGAGAGGA
+
CGGGGGGGGGGGGGGGGGGGGGGGGGGGGGGGGGGGGGGGGGGGGGGFGGGGGGGGGGGGGGGGGGGGGGGGGGGCFGGGGGGGGGGGGGGGGGFGGGGGGGGGGGGGGGGGGGGGGGGGGGGGGGGGGGGGGGGGGGGFGGGGGGGGGGGGGGGGGGGGGGGGGGGGGGGGGGGGDGGGGGGGGGGGGFGGGGGGGGGGDGGGGGGGGGGGGGGCFFEGEGCCCEGECDCGGGFGGFGGGG*:FEFGEGFFFFFFFB5C>FBBFFFFFFF?F66<A>B?BF786B>6<?B?F9B03####
@M05025:18:000000000-B3NL5:1:1101:8816:4599 1:N:0:TCGAAG
TAACGAACTCCTACGGGAGGCAGCAGTAGGGAATCTTCGGCAATGGACGAAAGTCTGACCGAGCAACGCCGCGTGAGTGAAGAAGGTTTTCGGATCGTAAAACTCTGTTGTTAGAGAAGAACAAGGATGAGAGTAACTGTTCATCCCTTGACGGTATCTAACCAGAAAGCCACGGCTAACTACGTGCCAGCAGCCGCGGTAATACGTAGGTGGCAAGCGTTGTCCGGATTTATTGGGCGTAAAGCGAGCGCAGGCGGTTTCTTAAGTCTGATGTGAAAGCCCCCGGCTCAACCGGGGGCAA
+
CGGGGGGGGGGGGGGGGGGGGGGG?FFGGGGGGGGGGGGGGEGGGGFGGGGGGGGGGGGGGGGGGGGGGGGGGFGGGGGGGGGGGGGGGGGGGGGGGGGGGGGGGGGGGGGGGGFFFGGGGGGGGGGCGFGFGGGGGGGGGGGGGGGGGGGGGGGGFGGGGGGGCGGGGGGGGEEGGGGGGFGEGGGGGGGGGGGGGGGGEGGGGGGGGGGGFG6FG5EEGGEFECEE*>FFFGGFGDGD3CGG?D:C3C>D:>>;EFDDFFF9@AFFFFFBFFF>A<A(423>>>F044<044-9>####
@M05025:18:000000000-B3NL5:1:1101:13560:4608 1:N:0:TCGAAG
TAACGAACTCCTACGGGAGGCAGCAGTAGGGAATCTTCCACAATGGACGAAAGTCTGATGGAGCAACGCCGCGTGAGTGAAGAAGGGTTTCGGCTCGTAAAGCTCTGTTGGTAGTGAAGAAAGATAGAGGTAGTAACTGGCCTTTATTTGACGGTAATTACTTAGAAAGTCACGGCTAACTACGTGCCAGCAGCCGCGGTAATACGTAGGTGGCAAGCGTTGTCCGGATTTATTGGGCGTAAAGCGAGTGCAGGCGGTTCAATAAGTCTGATGTGAAAGCCTTCGGCTCAACCGGAGGGTA
+
CGGGGGGGGGGGGGGGGGGGGGGGGGGGGGGGGGGGGGGGGGGGGGGGGGGGGGGGGGGGGGGGGGGGGGGGGGGGGGGGGGGGGGGGGGGGGGGGGGGGGGGFGFGFGGGCEFFFGGGCEEFGGGGGFGGGGGGGFGGGGGGGGGGGFGGGGEFGGGGGGGGGFGFGGGGGGC8:EGG?FC88CFGGGEFCFGFGGEDEGCFCFGFGCC<FGGGFGFEA5C=FEEE5/*>7CCCFGGGGGGGG?@;DDGF@FFB>E<:CC7/9*-74*:FBB**-6)6(28-4?19?<??7?>0((####
@M05025:18:000000000-B3NL5:1:1101:22509:4610 1:N:0:TCGAAG
TAACGAACTCCTACGGGAGGCAGCAGTAGGGAATCTTCGGCAATGGACGAAAGTCTGACCGAGCAACGCCGCGTGAGTGAAGAAGGTTTTCGGATCGTAAAACTCTGTTGTTAGAGAAGAACAAGGATGAGAGTAACTGTTCATCCCTTGACGGTATCTAACCAGAAAGCCACGGCTAACTACGTGCCAGCAGCCGCGGTAATACGTAGGTGGCAAGCGTTGTCCGGATTTATTGGGCGTAAAGCGAGCGCAGGCGGTTTCTTAAGTCTGATGTGAAAGCCCCCGGCTCAACCGGGGCGGA
+
CGGGGGGGGGGGGGGGGGGGGGGGGGGGGGGGGGGGGGGGGGGGGGGGGGGGGGGGGGGGGGGGGGGGGGGGGGGGGGGGGGGGGGGGGGGGGGGGGGGGGGGGGGGGGGGGGGGGGGGGGGGGGGGGGGGGGGGGGGGGGGGGGGGGGGGGGGGGGGGGGGGGGGGGGGGGGGGGGEGGGGGGGGGGGGGGGGFGGGGGGGGGFGAFEGGGGGGGCFGGGGGGGGGC7DFFGGGFGGGGGGGGFFFGFGFFFFFFFFFGGGFF?A=AFBFFFFFF2<AB<:B>FFFFFFFFFFFFF####
@M05025:18:000000000-B3NL5:1:1101:7511:4630 1:N:0:TCGAAG
TAACGAACTCCTACGGGAGGCAGCAGTAGGGAATTTTCGTCAATGGGGGAAACCCTGAACGAGCAATGCCGCGTGAGTGAAGAAGGTCTTCGGATCGTAAAGCTCTGTTGTAAGTGAAGAACGGCTCATAGAGGAAATGCTATGGGAGTGACGGTAGCTTACCAGAAAGCCACGGCTAACTACGTGCCAGCAGCCGCGGTAATACGTAGGTGGCAAGCGTTATCCGGAATCATTGGGCGTAAAGGGTGCGTAGGTGGCGTACTAAGTCTGTAGTAAAAGGCAATGGCTCAACCATTGGAGG
+
CGGGGGGGGGGGGGGGGGGGGGGGGGGGGGGGGGGGGGGGGGGGGGGGGGGGGGGGGGGGGGGGGGGGGGGGGGGGGGGGGGGGGGGGGGGGGGEGGGGFGGGGGGGGGGGGGGGGGGGGGGGGGGGCFGGGGGFGGGGGGGGGGGGGGGGGGGGGGGGGGGGGGGGGGGGGGGGGGGGGGGGGGGEGGGGGGGGGGGGGGGFGGGGGGGGGGGGGGGGEGGGGGGGGGGGDGGDFGGGGGGGGFBF3@GBDFFF7F:BGGGFF?BFAFAFFF@FAAFFBFFFBF?FFD<?B<?F>)####
@M05025:18:000000000-B3NL5:1:1101:24648:4636 1:N:0:TCGAAG
TAACGAACTCCTACGGGAGGCAGCAGTAGGGAATCTTCCACAATGGACGCAAGTCTGATGGAGCAACGCCGCGTGAGTGAAGAAGGGTTTCGGCTCGTAAAGCTCTGTTGTTGGTGAAGAAGGACAGGGGTAGTAACTGACCTTTGTTTGACGGTAATCAATTAGAAAGTCACGGCTAACTACGTGCCAGCAGCCGCGGTAATACGTAGGTGGCAAGCGTTGTCCGGATTTATTGGGCGTAAAGCGAGTGCAGGCGGCTCGATAAGTCTGATGTGAAAGCCTTCGGCTCAACCGGCGGGTG
+
CGGGGGGGGGGGGGGGGGGGGGGGGGGGGGGGGGGGGGGGGGGGGGGGGGGGGGGGGGGGGGGGGGGGGGGGGGGGGGGGGGGGGGGGGGGGGGGGGGGGGFGEDGGGGGGGGGGGGGGFGGGGGGGGGGEEGGGGGGGGGGGGGGGGGFGGGGGGGGFGCGGFGGGGGGGGDE7EGGGGGGGGG75DEGGGGGGGGECEGGGCFG9CGGFGF=6?=CC:ED59CEG5EDFFDGFD:7D5<<7>FFFGFFF?F@>>FF>5757:D3@AB>FFF96244<:<:246?0,-4<:0(4((####
@M05025:18:000000000-B3NL5:1:1101:23042:4685 1:N:0:TCGAAG
TAACGAACTCCTACGGGAGGCAGCAGTAGGGAATCTTCCACAATGGACGAAAGTCTGATGGAGCAACGCCGCGTGAGTGAAGAAGGGTTTCGGCTCGTAAAGCTCTGTTGGTAGTGAAGAAAGATAGAGGTAGTAACTGGCCTTTATTTGACGGTAATTACTTAGAAAGTCACGGCTAACTACGTGCCAGCAGCCGCGGTAATACGTAGGTGGCAAGCGTTGTCCGGATTTATTGGGCGTAAAGCGAGTGCAGGCGGTTCAATAAGTCTGATGTGAAAGCCTTCGGCTCAACCGGAGACTT
+
CGGGGGGGGGGGGGGGGGGGGGGGGGGGGGGGGGGGGGGGGGGGGGGGGGGGGGGGGGGGGGGGGGGGGGGGGGGGGGGGGGGGGGGFGGGGGGGGGGGGGGGGGGGGGGGGGGGGGGGGGGGGGGGGGGGGGGGGGGGGGGGFGGGGF9DFGGGGGGFDFFGGGGGGGGFGGGGGGGGGGGGGGFGGGGGGCFDEGGGGGGGGGGGGGGGGGGGD=FCECGGGGGGEGCFCGGCFFGGGGG57BDBDFF4747>9EEFGF:=FFBFABA=6=@?AFFFF<><???BF:?27702>4####
@M05025:18:000000000-B3NL5:1:1101:20641:4730 1:N:0:TCGAAG
TAACGAACTCCTACGGGAGGCAGCAGTAGGGAATCTTCGGCAATGGACGAAAGTCTGACCGAGCAACGCCGCGTGAGTGAAGAAGGTTTTCGGATCGTAAAACTCTGTTGTTAGAGAAGAACAAGGATGAGAGTAACTGTTCATCCCTTGACGGTATCTAACCAGAAAGCCACGGCTAACTACGTGCCAGCAGCCGCGGTAATACGTAGGTGGCAAGCGTTGTCCGGATTTATTGGGCGTAAAGCGAGCGCAGGCGGTTTCTTAAGTCTGATGTGAAAGCCCCCGGCTCAACCGGGGGGCC
+
CGGGGGGGGGGGGGGGGGGGGGGGGGGGGGGGGGGGGGGGGGGGGGGGGGGGGGGGGGGGGGGGGGGGGGGGGFGGGGGGGGGGGGGGGGGGGGGGGGGGGGGGGGGGGGFGGGGGGGGGGGGGGGGGGGGGGGGGGGGGGGGGGGGGGGGGGGGGGGGGGGGGGGGGGGGGGGGGGGGGGGGGGGGGGGGGGGGGGGGGGGGGGGGGGGGGGGGGGDEGGGGGGGGC*7CFGGGGGGGGGDFGFFFGFGFFEFFFF@FDFGFFFAFFFBFFF?44>DFFF:BFB9;BFFFFB17;>####
@M05025:18:000000000-B3NL5:1:1101:25964:4774 1:N:0:TCGAAG
TAACGAACTCCTACGGGAGGCAGCAGTAGGGAATCTTCCACAATGGACGAAAGTCTGATGGAGCAACGCCGCGTGAGTGAAGAAGGGTTTCGGCTCGTAAAGCTCTGTTGGTAGTGAAGAAAGATAGAGGTAGTAACTGGCCTTTATTTGACGGTAATTACTTAGAAAGTCACGGCTAACTACGTGCCAGCAGCCGCGGTAATACGTAGGTGGCAAGCGTTGTCCGGATTTATTGGGCGTAAAGCGAGTGCAGGCGGTTCAATAAGTCTGATGTGAAAGCCTTCGGCTCAACCGGAGGCGT
+
CGGGGGGGGGGGGGGGGGGGGGGGGGGGGGGGGGGGGGGGGGGGGGGGGGGGGGGGGGGGGGGGGGGGGGGGGGGGGGGGGGGGGGGGGGGGGGGGGGGGGGGGGGGGDFFFGGGGGGGGGGGGGGGGFGGGGGGGGGGGGFFGFGGGGFGGGGGGGGGGGGGGGGGGGGFGGGGGGGGGGGGDFFGGGGGGGGGGGGEGGGFFFC9CFEGGGGGGCGGGGEEGGGEAE<FG7DDD<75)9C<2*<5CEFFFF4595)7<FGFF?)/-8-@867FAFF917>)50(2((5<B?F>9(####
@M05025:18:000000000-B3NL5:1:1101:19153:4778 1:N:0:TCGAAG
TAACGAACTCCTACGGGAGACAGCAGTAGGGAATATTGCACAATGGGGGAAACCCTGATGCAGCGACGCCGCGTGAAGGAAGAAGTATCTCGGTATGTAAACTTCTATCAGCAGGGAAGACAATGACGGTACCTGACTAAGAAGCCCCGGCTAACTACGTGCCAGCAGCCGCGGTAATACGTAGGGGGCAAGCGTTATCCGGATTTACTGGGTGTAAAGGGAGCGTAGACGGACGGGCAAGTCTGAAGTGAAAGGCAGGGGCTCAACCCCTGGACTGCTTTGGAAACTGTCCATCTATGCC
+
CGGGGGGGGGGGGGGGGGGGGGGGGGGGGGGGGGGGGGGGGGGGGGGGGGGGGGGGGGGGGGGGGGGGGGGGGFGGGGGGGGGGGGGGGFGGGGGGGGGGGGGGGGGGGGGGGGFGGGGGGGGGGGGGGGGGGGGGGGGGGGGGGGGGGGGGGGGGFGGGGGGGGGGGFGEGGGCEGGGFFEGGGGGGGGGGGGEGDGGGGGGGGGGGGGGGFGEGGGGGGGGGGGGGGGGGGGGGGDGGGG*:BFFG?FFFFFFFFFFDGD>F??F0BFFFFFFFFFFBFFF><A:<AF<?FFDF6####
@M05025:18:000000000-B3NL5:1:1101:22305:4784 1:N:0:TCGAAG
TAACGAACTCCTACGGGAGGCAGCAGTAGGGAATTTTCGTCAATGGGGGAAACCCTGAACGAGCAATGCCGCGTGAGTGAAGAAGGTCTTCGGATCGTAAAGCTCTGTTGTAAGTGAAGAACGGCTCATAGAGGAAATGCTATGGGAGTGACGGTAGCTTACCAGAAAGCCACGGCTAACTACGTGCCAGCAGCCGCGGTAATACGTAGGTGGCAAGCGTTATCCGGAATCATTGGGCGTAAAGGGTGCGTAGGTGGCGTACTAAGTCTGTAGTAAAAGGCAATGGCTCAACCATTGGTCG
+
CGGGEGGGGFGGGGGDG7FGGGGGGGGGFFFDGFGGGGGGGGGGGGFGGEEGGGGFGGGCDGFFGFCFGGGGGGGGGEFFGGFGFFGGGGGGGGGGEFGGGFGGGG9FFGGFGFGG9FFGGGGGGGC9DEGGGGFFCEGGGGGGGGGGGGG9FGGGD@CAFFGF@@EF,F:@BB*CGCGGG;BE5>DFFGEFFGFG5CG?CCGGGGC9FE@ECFE67C7=*CFGGGG*:*>CFFGCFGGD)9DD?D:5)98BFF=?FFBDC<FF44@AFFFF?*94)646<?FF731307<<2:)..####
@M05025:18:000000000-B3NL5:1:1101:15268:4792 1:N:0:TCGAAG
TAACGAACTCCTACGGGAGGCAGCAGTAGGGAATCTTCCACAATGGACGAAAGTCTGATGGAGCAACGCCGCGTGAGTGAAGAAGGGTTTCGGCTCGTAAAGCTCTGTTGGTAGTGAAGAAAGATAGAGGTAGTAACTGGCCTTTATTTGACGGTAATTACTTAGAAAGTCACGGCTAACTACGTGCCAGCAGCCGCGGTAATACGTAGGTGGCAAGCGTTGTCCGGATGTATTGGGCGTAAAGCGAGTGCAGGCGGTTCAATAAGTCTGATGTGAAAGCCTTCGGCTCAACCGGAGGGAG
+
CGGFE@FGGGGGGGGGGGGGGDEGDGFGGGGGGGGGGGGGGGGGFGFGGGGGGGGGGGGFGFFGGGGGGGG>FFFGGFGF?EFFGGGGGGGGDGGGGGGGGGGGGGGFFGGGGGEFF<FB8FFDGFGFGGGGGDDFCGGGGGGGGGGGGGFFCGEGDGGGGGFGGFGGGGGGGGGGGGGGGGGGGGGGGGGGFCFGGEDE5EGGGFCGGG9CGGGGF5CCEGA+A=5=5)2;DFG=<<DGGDFF?BEGFGFFF>>0>507?FF??A=)=4B?==FFA9A?(44)2(,,2<2:?00(-####
@M05025:18:000000000-B3NL5:1:1101:16058:4816 1:N:0:TCGAAG
TAACGAACTCCTACGGGAGGCAGCAGTAGGGAATTTTCGTCAATGGGGGAAACCCTGAACGAGCAATGCCGCGTGAGTGAAGAAGGTCTTCGGATCGTAAAGCTCTGTTGTAAGTGAAGAACGGCTCATAGAGGAAATGCTATGGGAGTGACGGTAGCTTACCAGAAAGCCACGGCTAACTACGTGCCAGCAGCCGCGGTAATACGTAGGTGGCAAGCGTTATCCGGAATCATTGGGCGTAAAGGGTGCGTAGGTGGCGTACTAAGTCTGTAGTAAAAGGCAATGGCTCAACCATTGCAGG
+
CGGGGGGGGGGGGGGGGDGGGGGGGGGGGGGGGGGGGGGGGGGGGGGGGGGGGGGGGGGGGGGGGGGGGGGGGFGGGGGGGGGGGGGGGGGGGGGGGGGGGGGGGGGGGGGGGGGGGGGGGGGGGGGGGFGGGGGGGGGGGGGGGGGGGGGGGGGGGGGGGGGGGGGGGGGGGGGCEEGGGGGGGGGGGGGGGGGGGGGGCGGGGGFEFCFFGGGGGGGGGDFGGGGGGGGGFGGFGGGG3DGGFFFGFGBDEFFBFFFGG<F4@?F9FB=@FBFB2:)4?:0:B:??F???B6<A4####
@M05025:18:000000000-B3NL5:1:1101:16087:4873 1:N:0:TCGAAG
TAACGAACTCCTACGGGAGGCAGCAGTGGGGAATATTGCACAATGGGCGCAAGCCTGATGCAGCCATGCCGCGTGTGTGAAGAAGGCCTTCGGGTTGTAAAGCACTTTCAGCGGGGAGGAAGGCGTTAAGGTTAATAACCTTGGCGATTGACGTTACCCGCAGAAGAAGCACCGGCTAACTCCGTGCCAGCAGCCGCGGTAATACGGAGGGTGCAAGCGTTAATCGGAATTACTGGGCGTAAAGCGCACGCAGGCGGTCTGTCAAGTCGGATGTGAAATCCCCGGGCTCAACCTGGGTTCC
+
CGGGGGGGGGGGGGGGGGGGGGGGGGGGGGGGGGGGGGGGGGGGGGGGGGGGGGGGGGGGGGGGGGGGGGGGGGGGGGGGGGGGGGGGGGGGGGGGGGGGGGGGGGGGGGGGGGGGGGGGGGGGGGGGGGGGGGGGGGGGGGGGGGGGGGGGGGGGGGGGGGGGGGGGGGG7EGGGGGGGGFGGGGGFGGGGGGGGGGGGGGGGGGGGDEGGGGGGGGGGGGFFGGGGGGGGGG7CGGGCDGGGFFFGFGDFFFFFFBEG4CF?FFFAFF)7>??BFA><:BFFB(166><B74:6<####
@M05025:18:000000000-B3NL5:1:1101:8343:4875 1:N:0:TCGAAG
TAACGAACTCCTACGGGAGGCAGCAGTAGGGAATTTTCGTCAATGGGGGAAACCCTGAACGAGCAATGCCGCGTGAGTGAAGAAGGTCTTCGGATCGTAAAGCTCTGTTGTAAGTGAAGAACGGCTCATAGAGGAAATGCTATGGGAGTGACGGTAGCTTACCAGAAAGCCACGGCTAACTACGTGCCAGCAGCCGCGGTAATACGTAGGTGGCAAGCGTTATCCGGAATCATTGGGCGTAAAGGGTGCGTAGGTGGCGTACTAAGTCTGTAGTAAAAGGCAATGGCTCAACCATTGGCGG
+
CGGGGGGGGGGGGGGGGGGGGGGGGGGGGGGGGGGGGGGGGGGGGGGGGGGGGGGGGGGGGGGGGGGGGGGGGGGGGGGGGGGGGGGGG,FFGGGGGGGGGGGGGGGGGGGGGGGGGGGGGGGGGGGGGGGGGGFGGFGGDDGGGGGGGGGGGGGGGGGGGGGGGGGGGGGGGGGGGGGGGGGGGGGGGGGGGGGGDEGG=EGGGGGGGGGGGCFGGGGGGDGGGGGEGFGGG7DGGGGGGGGGFFFGFGFEEFFFFFDCG<FFFBFFFFF?6*9<<F9??F:B?::2?DF?BF?D4####
@M05025:18:000000000-B3NL5:1:1101:14447:4876 1:N:0:TCGAAG
TAACGAACTCCTACGGGAGGCAGCAGTAGGGAATCTTCGGCAATGGACGAAAGTCTGACCGAGCAACGCCGCGTGAGTGAAGAAGGTTTTCGGATCGTAAAACTCTGTTGTTAGAGAAGAACAAGGATGAGAGTAACTGTTCATCCCTTGACGGTATCTAACCAGAAAGCCACGGCTAACTACGTGCCAGCAGCCGCGGTAATACGTAGGTGGCAAGCGTTGTCCGGATTTATTGGGCGTAAAGCGAGCGCAGGCGGTTTCTTAAGTCTGATGTGAAAGCCCCCGGCTCAACCGGGGGCCT
+
CGGGGGGGGGGGGGGGGGGGGGGGGGGGGGGGGGGGGGGGGGGGGGGGGGGGGFGGGGGGGGGGGGGGGGGGGGGGGGGGGGGGGGGGGGGGGGGGGGGGGGGGGGGGGGGGGGGGGGGGGGGGGGGGGGGGGGFGGGGGGGGGGFGGGGGGGEGGGGGGGGGGGGGGGGGGGGGGGGGGGGGGGGGGFGGGGGGGGGGGGGGGGGGGGGGGGGGGGGGGGGGFGGG:EDFGFGGGGGGGCDFG?:@GDGFFFFFFF@B<CDFBFDFFFFFFFFFFFA224::FFBBF:2<::>9>B####
@M05025:18:000000000-B3NL5:1:1101:24484:4899 1:N:0:TCGAAG
TAACGAACTCCTACGGGAGGCAGCAGTGGGGAATATTGGACAATGGGCGCAAGCCTGATCCAGCCATACCGCGTGGGTGAAGAAGGCCTTCGGGTTGTAAAGCCCTTTTGTTGGGAAAGAAATCCAGCCGGCTAATACCTGGTTGGGATGACGGTACCCAAAGAATAAGCACCGGCTAACTTCGTGCCAGCAGCCGCGGTAATACGAAGGGTGCAAGCGTTACTCGGAATTACTGGGCGTAAAGCGTGCGTAGGTGGTTATTTAAGTCCGTTGTGAAAGCCCTGGGCTCAACCTGGGACGT
+
CGGGGGGGGGGGGGGGGGGGGGGGGGGGGGGGGGGGGGGGGGGGGGGGGGGGGGGGGGGGGGGGGGGGGGGGGGGGGGGGGGGGGGGGGGGGGGGGGGGGGGGGGGGGGGGGGGGGGGGGGGGGGGGGGGGGGGGGGGGGGGGGGGGGGGGGGGGGGGGGGGGGGGGGGGGGGGGGDCED;EEGGGGFFFGGGGGGGGGGGGGGGGCCGGGGEGGGGDCG=EGGFGGGEGFGGGGGFFGDGGGGF@B35D7>D>??:77C7:@FFFFFFFF)7>E9ABDF(304(-40:7<30776:####
@M05025:18:000000000-B3NL5:1:1101:10911:4919 1:N:0:TCGAAG
TAACGAACTCCTACGGGAGGCAGCAGTGGGGAATATTGGACAATGGGCGCAAGCCTGATCCAGCCATACCGCGTGGGTGAAGAAGGCCTTCGGGTTGTAAAGCCCTTTTGTTGGGAAAGAAATCCAGCCGGCTAATACCTGGTTGGGATGACGGTACCCAAAGAATAAGCACCGGCTAACCTCGTGCCAGCAGCCGCGGTAATACGAAGGGTGCAAGCGTTACTCGGAATTACTGGGCGTAAAGCGTGCGTAGGTGGTTATTTAAGTCCGTTGTGAAAGCCCTGGGCTCAACCTGGGGGGG
+
CGGGGGGGGGGGGGGGGGGGGGGGGGGGGGGGGGGGGGGGGGGGGGGGGGGGGGGGGGGGGGGGGGGGGGGGGGGGGGGGGGGGGGGGGGGGGGGGGGGGGGGGFGGGGGGFGGGGGGGGGGGGGGGGGGGGGGGGGGGGGGGGGGGGGGGGGGGGGGGGGGGCGGGGGGGGGGGGGGGGGGGGGGGGGGFGGGGGGGGGDGGGGGGGGGEGGGGGGGGEEEGCC==CEGGGGGGGC<CGGGFFBDFD3C>DDF@?FF>:FD=@499-=?F@>@EFBBA?(,4?????F<DB?::?:####
@M05025:18:000000000-B3NL5:1:1101:15663:4930 1:N:0:TCGAAG
TAACGAACTCCTACGGGAGGCAGCAGTGGGGAATATTGCACAATGGGGGAAACCCTGATGCAGCGACGCCGCGTGAGCGATGAAGTATTTCGGTATGTAAAGCTCTATCAGCAGGGAAGAAAATGACGGTACCTGACTAAGAAGCCCCGGCTAACTACGTGCCAGCAGCCGCGGTAATACGTAGGGGGCAAGCGTTATCCGGATTTACTGGGTGTAAAGGGAGCGTAGACGGCATGGCAAGCCAGATGTGAAAGCCCGGGGCTCAACCCCGGGACTGCATTTGGAACTGTCAGGCTACAGC
+
CGGGGGGGGGGGGGGGGGGGGGGGGGGGGGGGGGGGGGGGGGGGGGGGGGGGGGGGGGGGGGGGGGGGGGGGGGGGGGGGGGGGGGGGGGGGGGGGGGGGGGGGGGGFGGGGGGGGGGGGGGGGGGGGGGGGGGGGGGGGGGGGGGGGGGGGGGGGGGGGGGGGGGGGGGGGGGGGGGGGGGGGGGGGGGGGGGGGGGGGGGEGEGFGGGGGGGGGGGGGGGGGGGGGGGGGGGGGGGGGGGGGFFFGFGFFFFF?FFFGGDBFFFFFF6BEDDFFFFFABAFF?A>?FFFFFFFF4####
@M05025:18:000000000-B3NL5:1:1101:18187:4931 1:N:0:TCGAAG
TAACGAACTCCTACGGGAGGCAGCAGTAGGGAATCTTCCACAATGGACGAAAGTCTGATGGAGCAACGCCGCGTGAGTGAAGAAGGGTTTCGGCTCGTAAAGCTCTGTTGGTAGTGAAGAAAGATAGAGGTAGTAACTGGCCTTTATTTGACGGTAATTACTTAGAAAGTCACGGCTAACTACGTGCCAGCAGCCGCGGTAATACGTAGGTGGCAAGCGTTGTCCGGATTTATTGGGCGTAAAGCGAGTGCAGGCGGTTCAATAAGTCTGATGTGAAAGCCTTCGGCTCAACCGGAGTCCG
+
CGGGGGGGGGGGGGGGGGGGGGGGGGGGGGGGGGGGGGGGGGGGGGGGGGGGGGGGGGGGGGGGGGGGGGGGGGGDGGGGGGGGGGGGGGGGGGGGGGGGGGGGGGGGGGGGGGGGGGGGGGGGGGGFGGGGGGGGGGFGGGGGGGGGGGGGGEGGGGGGGGGGGGGGGGGGGGGGGGGGGGGGGFGGGGGGGGGGGGGGGGGGGGFGGGGGGGGGGGGGGEGGGGG=ACG=FGGGGCCGGGGGFDECDFFFFFE9>73<FGFFFBFFF>FF6@FAFFBBB?DBF?>?<7<:?>9;4####
@M05025:18:000000000-B3NL5:1:1101:22754:4946 1:N:0:TCGAAG
TAACGAACTCCTACGGGAGGCAGCAGTGGGGAATATTGGACAATGGGCGCAAGCCTGATCCAGCCATACCGCGTGGGTGAAGAAGGCCTTCGGGTTGTAAAGCCCTTTTGTTGGGAAAGAAATCCAGCCGGCTAATACCTGGTTGGGATGACGGTACCCAAAGAATAAGCACCGGCTAACTTCGTGCCAGCAGCCGCGGTAATACGAAGGGTGCAAGCGTTACTCGGAATTACTGGGCGTAAAGCGTGCGTAGGTGGTTATTTAAGTCCGTTGTGAAAGCCCTGGGCTCAACCTGGGCAAG
+
CGGGGGGGGGGGGGGGGGGGGGGGGGFGGGGGGGGGGGGGGGGGGGGGGGGGGGGGGGGGGGGGGGGGGGGGGFGGGGGFGGGGGGGGGGGGGGGGGGGGGGGGGGFGGGGGGGGGGGGGGGGGGGGFFGGGGGGGGGGGGGGGGGGGGGGGGGGGDGGGGGGGGGGGGGGGGGGGGGGGGGGGFGGFGFGFGGGGGGGGGGGFGGGGGGGGGGGFGGGGGGG7CGGGGGGGGGGGGGGGGGGGFF>DFGFFBDFFFDF7CFFFFAFAFBF65@FFD>B<B<:B666(247?F04<B####
@M05025:18:000000000-B3NL5:1:1101:18489:4970 1:N:0:TCGAAG
TAACGAACTCCTACGGGAGGCAGCAGTGGGGAATATTGCACAATGGGGGAAACCCTGATGCAGCGACGCCGCGTGAAGGAAGAAGTATTTCGGTATGTAAACTTCTATCAGCAGGGAAGAAAATGACGGTACCTGACTAAGAAGCCCCGGCTAACTACGTGCCAGCAGCCGCGGTAATACGTAGGGGGCAAGCGTTATCCGGATTTACTGGGTGTAAAGGGAGCGTAGACGGCATGGCAAGTCTGGTGTGAAAGGCAGGGGCTCAACCCCTGGACTGCATTGGAAACTGTCAGGCTGTTTC
+
CGGGGGGGGGGGGGGGGGGGGGGGGGGGGGGGGGGGGGGGGGGGGGGGGGGGGGGGGGGGGGGGGGGGGGGGGGGGGGGGGGGGGGGGGGGGGGGGGGGGGGGGGGGGGGGGGGGGGGGGGGGGGGGGGGGGGGGGGGGGGGGGGGGGGGGGGGGGGGGGGGGGGGGGGGGGGGGGGGGGGFFGGGGGGGGGGGGGGGGGGGGGGGGGFGGGCEGGGGGGGCEGGGEGGGGGGGGFGGGFGGG=FFFFFCFFF?FBFFFGGGFFFBFBFFFFFF>?BF>994:)<71<AB<<BFFB?####
@M05025:18:000000000-B3NL5:1:1101:7948:5001 1:N:0:TCGAAG
TAACGAACTCCTACGGGAGGCAGCAGTGGGGAATATTGGACAATGGGCGCAAGCCTGATCCAGCCATACCGCGTGGGTGAAGAAGGCCTTCGGGTTGTAAAGCCCTTTTGTTGGGAAAGAAATCCAGCCGGCTAATACCTGGTTGGGATGACGGTACCCAAAGAATAAGCACCGGCTAACTTCGTGCCAGCAGCCGCGGTAATACGAAGGGTGCAAGCGTTACTCGGAATTACTGGGCGTAAAGCGTGCGTAGGTGGTTATTTAAGTCCGTTGGGAAAGCCCTGGGCTCAACCTGGGGGCA
+
CGGGGGGGGGGGGGGGGGGGGGGGGGFGGGGGGGGGGFGFGGGGGGGGGGGGGGGGGGGGGGGGGGGGCFGGGFGGGGGGGEGGGGGGGGGFEGGGGGGGGGGGGGGEGGGGGGGDGFGFFGGGGGGGGGGGGGGGGGGFGGGGGGDGGGGGGGGG>FEFGFGGGGGCGGGGGGEG5CFFGGGGFFGGGGGFFGDEEEDGGGGG?FCEGGGGEGGGFGEGGDE9?EDEGGGGGGFGGGG)CDGGF::CEGFBEEFFF7>F7CFFFFF<F259;).3??B?F0:??BB0:55<:>?64####
@M05025:18:000000000-B3NL5:1:1101:9195:5026 1:N:0:TCGAAG
TAACGAACTCCTACGGGAGGCAGCAGTAGGGAATCTTCGGCAATGGACGAAAGTCTGACCGAGCAACGCCGCGTGAGTGAAGAAGGTTTTCGGATCGTAAAACTCTGTTGTTAGAGAAGAACAAGGATGAGAGTAACTGTTCATCCCTTGACGGTATCTAACCAGAAAGCCACGGCTAACTACGTGCCAGCAGCCGCGGTAATACGTAGGTGGCAAGCGTTGTCCGGATTTATTGGGCGTAAAGCGAGCGCAGGCGGTTTCTTAAGTCTGATGTGAAAGCCCCCGGCTCAACCGGGGGACT
+
CGGGGGGGGGGGGGGGGGGGGGGGGGGGGGGGGGGGGGGGGGGGGGGGGGGGGGGGGGGGGGGGGGGGGGGGGGGGGGGGGGGGGGGGGGGGGGDGGGGGGGGGGGGGGGGGGGGGGGGGGGGGGGGGGGGGGGGGGGGGGGGGGFGGGGGGGGGGGGGGGGGGGGGGGGGGGGGGGGGGGGGGGGGGGGGGGGFGCEGGGDGGGGFGGGGGGGGGGGGCGGGGGGGGGDFGGGGGGGGGGGGGFFFGFGFDFDBFFBF3FFFFFFFBFFF76094<9A?:03>FF>F?B>:BB>9>####
@M05025:18:000000000-B3NL5:1:1101:16995:5040 1:N:0:TCGAAG
TAACGAACTCCTACGGGAGGCAGCAGTGGGGAATATTGGACAATGGGCGAAAGCCTGATCCAGCCATGCCGCGTGTGTGAAGAAGGTCTTCGGATTGTAAAGCACTTTAAGTTGGGAGGAAGGGTTGTAGATTAATACTCTGCAATTTTGACGTTACCGACAGAATAAGCACCGGCTAACTCTGTGCCAGCAGCCGCGGTAATACAGAGGGTGCAAGCGTTAATCGGAATTACTGGGCGTAAAGCGCGCGTAGGTGGTTTGTTAAGTTGGATGTGAAATCCCCGGGCTCAACCTGGGTTAG
+
CGGGGGGGGGGGGGGGGDGGGGGGGGGGGGGGGGGGGGGGGGGGGGGGGGGGGGGGGGGGGGGGGGGGGGGGGGGGGGGGGGGGGGGGGGGGGGGGGGGGGGGGGGGGGGGEFFGGFGGGGGGGGGGGGGGFGGGGGGGGGGGGGGGGGGGGGGGGGGGGGGGGGGGGGGGGGGGGGGGGGGGGGGGGGGGGGGGGGGGGGGGGGGGGGGGGGGGGGGGGGGGGGGGGGGGGGGGG:DDGGGGGFE5DBGDEFFFBFEFCDFFFFFFFFFFFFFBDFFFF2??F9>FFBFBFFB??F####
@M05025:18:000000000-B3NL5:1:1101:9610:5089 1:N:0:TCGAAG
TAACGAACTCCTACGGGAGGCAGCAGTGGGGAATATTGGACAATGGGCGCAAGCCTGATCCAGCCATACCGCGTGGGTGAAGAAGGCCTTCGGGTTGTAAAGCCCTTTTGTTGGGAAAGAAATCCAGCCGGCTAATACCTGGTTGGGATGACGGTACCCAAAGAATAAGCACCGGCTAACTTCGTGCCAGCAGCCGCGGTAATACGAAGGGTGCAAGCGTTACTCGGAATTACTGGGCGTAAAGCGTGCGTAGGGGGTTATTTAAGTCCGTTGTGAAAGCCCTGGGCTCAACCTGGGGATT
+
CGGGGGGGGGGGGGGGGGGGGGGGGGGGGGGGGGGGGGGGGGGGGGGGGGGGGGGGGGGGGGGGGGGGGGGGGGGGGGGGGGGFGGFGFFGGGGGCCFGGGGG8DGGGGGGGGGGGGGGGGGGGGGGGGGGGGGGGGFEGGGFGGGGGGGFFGGGGGGGGGGGGGGGGFFGGGDGGGGGGGGGGGGGGGGGGFFFEEGGEGGGGFF=5CCCEECEFF=E5EEGGGGGGGC6CF>CFFG<7)CFG4<BGFG5>EF)2@.<C7FF4=4@4@::4>EB44492(4:B:?<????BFFBB<####
@M05025:18:000000000-B3NL5:1:1101:4511:5091 1:N:0:TCGAAG
TAACGAACTCCTACGGGAGGCAGCAGTGGGGAATATTGCACAATGGGGGAAACCCTGATGCAGCGACGCCGCGTGAAGGAAGAAGTATTTCGGTATGTAAACTTCTATCAGCAGGGAAGAAAATGACGGTACCTGACTAAGAAGCCCCGACTAACTACGAGCCAGCAGCCGCGGGAATACGTAGGGGGCAAGCGTTATCCGGATGTACTGGGTGTAAAGGGAGCGTAGACGGCATGGCGAGTCTGGTGAGAAAGGAAGGGGATGAACTCCTGGAGTGCATTGGACACTGTCAGGCTGAGCG
+
CF@GCFCCGECFG@CGCGCFEGGGGG<,6<@FFGAFGC,C@FAFAFCGGGCD,67FCGGGGFGGGG7FDFFGEC+4=,B,FFGFGAC,CEFFDEFFFGDEDF95BFGG9B,5<?FEFFGC<FFGCCBB+8BCC,=FD=33=:CF8<FF>+@+>FGDACE*<F*>::BFCFEC*4*3*=?+32+8*1BC5CFF5*2AC5<F8:CE5A++<<CF7C:+<+A?EGG5::E*2:*1<<3<CF)9DC*?6F7>**9*06>(7:)15)))/6*-9)09))).8<<2-422).(5<)6A9(((.####
@M05025:18:000000000-B3NL5:1:1101:18012:5094 1:N:0:TCGAAG
TAACGAACTCCTACGGGAGGCAGCAGTAGGGAATCTTCCACAATGGACGAAAGTCTGATGGAGCAACGCCGCGTGAGTGAAGAAGGGTTTCGGCTCGTAAAGCTCTGTTGGTAGTGAAGAAAGATAGAGGTAGTAACTGGCCTTTATTTGACGGTAATTACTTAGAAAGTCACGGCTAACTACGTGCCAGCAGCCGCGGTAATACGTAGGTGGCAAGCGTTGTCCGGATTTATTGGGCGTAAAGCGAGTGCAGGCGGTTCAATAAGTCTGATGTGAAAGCCTTCGGCTCAACCGGAGCTTC
+
CGGGGGGGGGGGGGGGGGGGGGGGGGGGGGGGGGGGGGGGGGGGGGGGGGGGGFGGGGGGGGGGGGGGGGGGGGGGGGGGGGGGGGGGGGGGGGGGGGGGGGGGGGGGGGGGGGGGGGGGGGGGGGGGGGGGGGGGGGGGGGGGGGFGGGGGGGGGGGGGGGGGGFGGGGGGGGGGGGGGGGGGGFGGDFGGGGGGGGGGEGGGGGCDGGGGGGGGGGGGGEEGGGGDEGFGGGGGGDDDGGFGBEFGFGFFFFE9@><DGGFFFFFFFAFFFF=AFFFFFF<<:<>?BFD<BFF>(####
@M05025:18:000000000-B3NL5:1:1101:18845:5101 1:N:0:TCGAAG
TAACGAACTCCTACGGGAGGCAGCAGTGAGGAATATTGGTCAATGGACGAGAGTCTGAACCAGCCAAGTAGCGTGAAGGATGACTGCCCTATGGGTTGTAAACTTCTTTTATATGGGAATAAAGTGAGCCACGTGTGGCTTTTTGTATGTACCATACGAATAAGGATCGGCTAACTCCGTGCCAGCAGCCGCGGTAATACGGAGGATCCGAGCGTTATCCGGATTTATTGGGTTTAAAGGGAGCGTAGGCGGATTATTAAGTCAGTTGTGAAAGTTTGCGGCTCAACCGTAAAATTGTGAA
+
CGGGGGGGGGGGGGGGGGGGGGGGGGGGGGGGGGGGGGGGGGGGGGGGGGGGGGGGGGGGGGGGGGGGGGGGGGGGGGGGGGGGGGGGGGGGGGGGGGGGGGGGGGGGGGGGGGGGGGGGGGGGGGGGGGGGGGGGGGGGGGGGGGGGGGGGGGGGGGGGGGGGGGGGGGGGGGGGGGGGGGGGGGGGGGGGGGGGGGGGGGDGGE,AFGGGGGGGGGGGCGC5CEGFGGGGDDDGGGGGGGGGEF:DDGDD@B>DBFFGGG?@FBBAFBF?FFFA24299-12<FFFFF?:BAFF4####
@M05025:18:000000000-B3NL5:1:1101:12999:5166 1:N:0:TCGAAG
TAACGAACTCCTACGGGAGGCAGCAGTGGGGAATATTGCACAATGGGCGCAAGCCTGATGCAGCGACGCCGCGTGGGGGATGAAGGCCTTCGGGTTGTAAACTCCTTTCGCTAGGGACGAAGCTTTGTTGTGACGGTACCTAGATAAGAAGCACCGGCTAACTACGTGCCAGCAGCCGCGGTAATACGTAGGGTGCGAGCGTTGTCCGGAATTACTGGGCGTAAAGGGCTCGTAGGTGGTTTGTCGCGTCGTCTGTGAAATTCTGGGGCTTAACTCCGGGCGTGCAGGCGATACGGGAAGG
+
CGGGGGGGGGGGGGGGGGGGGGGGGGGGGGGGGGGGGGGGGGGGGGGGGGGGGGGGGGGGGGGGGGGGGGGGGGGGGGGGGGGGGGGGGGGGGGGGGGGGGGGGGGGGGGGGGGGGGGGGGGGGGGGGGGGEGGGGGGGGGGGGGFGGFGGGGGGGGGGGGGGGGGGGGGGGGGGGGGGGGGGGGGGGFFGGGCEEGGGDGEEGGFGGGGGGGGGGGGGGGGGDGGGGGGGGGDGGGGGGGGGGFFFGFGF5@:FFFFFCGGFFF<FFFFFFFFFFFF>9BF>>B:9:99(4:9(47####
@M05025:18:000000000-B3NL5:1:1101:10754:5172 1:N:0:TCGAAG
TAACGAACTCCTACGGGAGGCAGCAGTGAGGAATATTGGTCAATGGGAGAGATCCTGAACCAGCCAAGCCGCGTGAGGGAAGACGGCCCTATGGGTTGTAAACCTCTTTTGTCGGAGAACAAAACCCGGGACGTGTCCCGGACTGCGTGTATCCGAAGAAAAAGCATCGGCTAACTCCGTGCCAGCAGCCGCGGTAATACGGAGGATGCGAGCGTTATCCGGATTTATTGGGTTTAAAGGGTGCGTAGGCGGTCCGTTAAGTCAGCGGTAAAATTGCGGGGCTCAACCCCGTCGAGCTTAC
+
CGGGGGGGGGGGGGGGDFEGGGGGGGGFGGCEFFFGGFGGGGEGGGGFCGGGGGGGFGFGFGFGGGGGGGGGGGGGGGGGGGGGGGGEGGGGGGFGD@FGGGGGGGGGGGFFGGGEGEFGCFGGGGGGFFEGGGGGFGFGG@FFFGGGGGGDGGGGGGGGC>FGF?BCECGGECFFGGGCGG8FGFCGGGEEEGGGGGGGGGGGGCGFFGCE=EC=CFEFGGC*:CF?C>6FDGDCD7?CDFDG@>EGBF>@DDFBFFEGGDFFFFFF57>F?6/)68960>>BB?FFF?B:?97>:####
@M05025:18:000000000-B3NL5:1:1101:13886:5187 1:N:0:TCGAAG
TAACGAACTCCTACGGGAGGCAGCAGTAGGGAATCTTCCGCAATGGGCGAAAGCCTGACGGAGCAACGCCGCGTGAGTGATGAAGGTCTTCGGATCGTAAAACTCTGTTATTAGGGAAGAACAAATGTGTAAGTAACTATGCACGTCTTGACGGTACCTAATCAGAAAGCCACGGCTAACTACGTGCCAGCAGCCGCGGTAATACGTAGGTGGCAAGCGTTATCCGGAATTATTGGGCGTAAAGCGCGCGTAGGCGGTTTTTTAAGTCTGATGTGAAAGCCCACGGCTCAACCGTGGTTCA
+
CGGGGGGGGGGGGGGGGGGGGGGGGGGGGGGGGGGGGGGGGGGGGGGGGGGGGGGGGGGGGGGGGGGGGGGGGGGGGGGGGGGGGGGGGGGGGGGGGGGGGGGGGGGGGGGGGGGGGGGGGGGGGGGGGFGGGGGGGGGGGGGGGGGGGGGGGGGGGGGGGGGGGGGGGGGGGGGGGGGGGGGGGGGGGGGGGGGGGGGGGGGGGGGGGGGGGGGGGGGGGGGGGGEEGGGCGGGGGGGGGDGGFFFGFGDBEFFFE>EDGGFFFAF9@<9FFFFFFFFFF??<BFBFFFFFFF??>####
@M05025:18:000000000-B3NL5:1:1101:10670:5219 1:N:0:TCGAAG
TAACGAACTCCTACGGGAGGCAGCAGTGGGGAATATTGGACAATGGGCGCAAGCCTGATCCAGCCATACCGCGTGGGTGAAGAAGGCCTTCGGGTTGTAAAGCCCTTTTGTTGGGAAAGAAATCCAGCTGGCTAATACCCGGTTGGGATGACGGTACCCAAAGAATAAGCACCGGCTAACTTCGTGCCAGCAGCCGCGGTAATACGAAGGGTGCAAGCGTTACTCGGAATTACTGGGCGTAAAGCGTGCGTAGGTGGTCGTTTAAGTCCGTTGTGAAAGCCCTGGGCTCAACCTGGGACGT
+
CGGGGGGGGGGGGGGGGGGGGGGGGGGGGGGGGGGGGGGGGGGGGGGGGGGGGGGGGGGGGGGGGGGGGGGGGGGGGGGGGGGGGGGGGGGGGGGGGGGGGGGGGGGGGGGGGGGGGGGGGGGGGGGGGGGGGGGGGGGGGGGGGGGFGGGGGGGGGGGGGGGGGGGGGGGGGGGGGGGGGGGGGGGGGGGGGGGGGGGGGGGGGGFGGGGGGGGGGFEGGGGGGEGDGGGGGGGGGGGGGGGGFFFGFGFFFDFFFF4<DGFFFFFBFFF?55)4<>ABB036?FFFFFFFF><?<####
@M05025:18:000000000-B3NL5:1:1101:12359:5226 1:N:0:TCGAAG
TAACGAACTCCTACGGGAGGCAGCAGTAGGGAATTTTCGTCAATGGGGGAAACCCTGAACGAGCAATGCCGCGTGAGTGAAGAAGGTCTTCGGATCGTAAAGCTCTGTTGTAAGTGAAGAACGGCTCATAGAGGAAATGCTATGGGAGTGACGGTAGCTTACCAGAAAGCCACGGCTAACTACGTGCCAGCAGCCGCGGTAATACGTAGGTGGCAAGCGTTATCCGGAATCATTGGGCGTAAAGGGTGCGTAGGTGGCGTACTAAGTCTGTAGTAAAAGGCAATGGCTCAACCATTTAGAG
+
CGGGGGGGGGGGGGGGGGGGGGGGGGGGGGGGGGGGGGGGGGGGGGGGGGDGGGGGGGGGGGGGGGGGGGGGGGGGGGGGGGGGGGGGGGGGGGGGGGGGGGGGGGGGGGGGGGGGGGGGGGGGGGGGGGGDFGGGGGGGGGGGGGGGGGGGGGGGGGGGGGGGGGGGGGGGGGDGGGFGGGGGGGGGGGGGGFGGGGGEGDGGGGGGGGFGGGG67CEEGEGGGGGGGGGGGGGGGGGDGGFDFFFG>D)7>DF>FFEGDD@F*)8<?AFFFFFFFADFFF?FFFFB?BB?FFBB)####
@M05025:18:000000000-B3NL5:1:1101:6806:5244 1:N:0:TCGAAG
TAACGAACTCCTACGGGAGGCAGCAGTAGGGAATCTTCGGCAATGGACGAAAGTCTGACCGAGCAACGCCGCGTGAGTGAAGAAGGTTTTCGGATCGTAAAACTCTGTTGTTAGAGAAGAACAAGGATGAGAGTAACTGTTCATCCCTTGACGGTATCTAACCAGAAAGCCACGGCTAACTACGTGCCAGCAGCCGCGGTAATACGTAGGTGGCAAGCGTTGTCCGGATTTATTGGGCGTAAAGCGAGCGCAGGCGGTTTCTTAAGTCTGATGTGAAAGCCCCCGGCTCAACCGGGGCCTG
+
CGGGGGGGGGGGFGGGDEGGGGGGGGGGGGDGGGGGGGDGGGGGGGGGGGGGFFFFGGGGGFGFGGGGGGGGGFFGGGGFGGGGGGGGGGGDGGGGGGGGGGGGGGGGFDFFFGGCGGGGGGGGGGFFGGFGGGGGGGGGFGGGGGGGGGGGGGGGGGGGGCFGFGGGGGGGGDGGEGGFGGFEGFGGGGGGGGGGGGGGGGGGGGGFGGGGGG6CFGGCEGGGGGCE*7CDFDG4DCDGG37FFEED@C7BD3:>E5BGGFF46<FFFFFFFF4554AB??FF>>>9?<B7?FF>;####
@M05025:18:000000000-B3NL5:1:1101:16949:5297 1:N:0:TCGAAG
TAACGAACTCCTACGGGAGGCAGCAGTGAGGAATATTGGTCAATGGGCGGGAGCCTGAACCAGCCAAGTCGCGTGAGGGATGACGGTCCTACGGATTGTAAACCTCTTTTGCCGGGGAGCAAGCGTGCGTTCGTGAACGCGCGTCGAGAGTACCCGGAGAAAAAGCATCGGCTAACTCCGTGCCAGCAGCCGCGGTAATACGGAGGATGCGAGCGTTATCCGGATTTATTGGGTTTAAAGGGTGCGTAGGCGGGATGCCAAGTCAGCGGTAAAAATGCGGTGCTCAACGCCGTCGAGTTAC
+
CGGGGGGGGGGGGGGGGGGGGGGGGGGGGGGGGGGGGGGGGGGGGGGGGGGGGGGGGGGGGGGGGGGGGGGGGGGGGGGGGGGGGGGGGGGGGGGGGGGGGGGGGGGGGGGGGGGGGGGGGGGGGGGGGGGGGGGGGGGGGGGGGGGGGGGGGGGGGGGDGGGGGGGGGGGGGGGGGGGGGGGGGGGGGGGGGGGGGGGGGGGGGGGGGGGGGGGGGEGFGGGGEGGGGGGGG<GCFGGGGGGGFFEGFGFFFFFBFFFGGGFFFBFFFFFFFF*(2)49:99A<9?FFFFFFFFB0####
@M05025:18:000000000-B3NL5:1:1101:20283:5306 1:N:0:TCGAAG
TAACGAACTCCTACGGGAGGCAGCAGTGGGGAATATTGCACAATGGGGGAAACCCTGATGCAGCGACGCCGCGTGAAGGAAGAAGTATCTCGGTATGTAAACTTCTATCAGCAGGGAAGAAAATGACGGTACCTGACTAAGAAGCCCCGGCTAACTACGTGCCAGCAGCCGCGGTAATACGTAGGGGGCAAGCGTTATCCGGATTTACTGGGTGTAAAGGGAGCGTAGACGGAAGAGCAAGTCTGATGTGAAAGGCTGGGGCTTAACCCCAGGACTGCATTGGAAACTGTTTTTCTACAGG
+
CGGGGGGGGGGGGGGGGEGGGGGGGGFGGGGGGGGGGGGGGGGGGFGGGGGGGGEFGGGGGGGGGGGGGGGGGFGEGGGGFGEFGGGGGCFEFF=FFGGFEGGGGGGGGFGGFFGGGGGGGGGGGFFGGGFFGGGGGGGGGGGGGACF>FGGGGGGGGGGG7FAFGGFGFGGGGEGDFGGGGFGGGDGGGGGGEGGGGGGDEE=EF7:E<FGGGGGGG?FGFGEGGGGGGGGGD<FCFFGGGGC968FBGFFBF@0?<BCDG@FFBF27:>>FFFF::26<D:>6ABFFAD<??:4-####
@M05025:18:000000000-B3NL5:1:1101:15253:5314 1:N:0:TCGAAG
TAACGAACTCCTACGGGAGGCAGCAGTAGGGAATCTTCGGCAATGGACGAAAGTCTGACCGAGCAACGCCGCGTGAGTGAAGAAGGTTTTCGGATCGTAAAACTCTGTTGTTAGAGAAGAACAAGGATGAGAGTAACTGTTCATCCCTTGACGGTATCTAACCAGAAAGCCACGGCTAACTACGTGCCAGCAGCCGCGGTAATACGTAGGTGGCAAGCGTTGTCCGGATTTATTGGGCGTAAAGCGAGCGCAGGCGGTTTCTTAAGTCTGATGTGAAAGCCCCCGGCTCAACCGGGGAGGC
+
CGGGGGGGGGGGGGGGGGGGGGGGGGGGGGGGGGGGGGGGGGGGGGGGGGGGGGGGGFGGGGGGGGGGGGGGGGGGGGGGGGGGGGGGGGGGGGGGGGGGGGGGGGGGGGGGGGGGGGGGGGGGGGFGGGGGGGGGGGGGGGGGGFGGGGGGGGGGGGGGGGGGGGGGGGGGGGGGGGGGGGGGGGGGGGFGGGGGGGGGGGGGGGFGGGGGGGGGGGGGDGGGGGGDGDDGGGGGGGGGGGGGFEFGFGFFFDFFF>BGGGFFFFF<F<=@FFF<54><::6>9>BFF<?:BFF6B####
@M05025:18:000000000-B3NL5:1:1101:7873:5336 1:N:0:TCGAAG
TAACGAACTCCTACGGGAGGCAGCAGTAGGGAATCTTCCACAATGGACGAAAGTCTGATGGAGCAACGCCGCGTGAGTGAAGAAGGGTTTCGGCTCGTAAAGCTCTGTTGGAAGTGAAGAAAGATAGAGGTAGTAACTGGCCTTTATTTGACGGTAATTACTTTGAAAGTCACGGCTAACTACGTGCCAGCAGCCGCGGTAATACGTAGGTGGCAAGCGTTGTCCGGATTTACTGGGCGTAAAGCGAGTGCAGGCGGTCCAATAAGTCTGTTGTGAAAGCCTTCGGCCCAACCTGAGGGAC
+
@<EF7F-8-C<F9<6BE@CGC7;;@<FDDE@F@,EGGFG,EF8CCCF<@@@@:66C6@CF@,,,,C,@:F:@:F77?,CEFCE<F,CEF:FGCC=::FGGDE,,5,:C@<<,:BFCGGGG8C4,:FF<E<B@ADBFGE9A<,75C,5?FDF9CC>F+E;FDF,,3EEEG=,D@C+35@,,@E8CCCE*>8D88D,8:=5CC*1,,44:CG@EG6CF5/*1:C>C<C=5CCC7+;FF4*975DDF?3)171/@6)7()7)C**9)1<1)9-**1)06)441(.),4(11(4:?,(,4,####
@M05025:18:000000000-B3NL5:1:1101:14053:5351 1:N:0:TCGAAG
TAACGAACTCCTACGGGAGGCAGCAGTGGGGAATATTGCACAATGGGGGAAACCCTGATGCAGCGACGCCGCGTGAAGGAAGAAGTATCTCGGTATGTAAACTTCTATCAGCAGGGAAGAAAATGACGGTACCTGACTAAGAAGCCCCGGCTAACTACGTGCCAGCAGCCGCGGTAATACGTAGGGGGCAAGCGTTATCCGGATTTACTGGGTGTAAAGGGAGCGTAGACGGAAGAGCAAGTCTGATGTGAAAGGCTGGGGCTTAACCCCAGGACTGCATTGGAAACTGTTTTTCTATCTG
+
CGGGGGGGGGGGGGGGGGGGGGGGGGGGGGGGGGGGGGGGGGGGGGGGGGGGGGGGGGGGGGGGGGGGGGGGGGGGGGGGGGGGGGGGGGGGGGGGGGGFGGGGGGGGGGGGFGGGGGGGGGGGGGGGGGGGGGGGGGGGGGGGGGGGGGGGGGGGGGGGGGGGGGGGGGGGGGGGGGGFGGGGGEGGGGGGDGGGGGGGGGGGGGECGGFG:=:FGGGGEFGGGGC=CGGGGDD<FFGFGGG7BFFG@FFFFFF?FFBCDGEFFFFAFFDFFFFFFFFDDFFBDA:AF9<2<B?F9####
@M05025:18:000000000-B3NL5:1:1101:12763:5438 1:N:0:TCGAAG
TAACGAACTCCTACGGGAGGCAGCAGTAGGGAATCTTCCACAATGGACGAAAGTCTGATGGAGCAACGCCGCGTGAGTGAAGAAGGGTTTCGGCTCGTAAAGCTCTGTTGGTAGTGAAGAAAGATAGAGGTAGTAACTGGCCTTTATTTGACGGTAATTACTTAGAAAGTCACGGCTAACTACGTGCCAGCAGCCGCGGTAATACGTAGGTGGCAAGCGTTGTCCGGATTTATTGGGCGTAAAGCGAGTGCAGGCGGTTCAATAAGTCTGATGTGAAAGCCTTCGGCTCAACCGGAATCGT
+
CGGGGGGDEEEGGGEGGGEGGGGGGGGDFGDGDGGGGEGGGGFFGCFDFGGEEGGFD<EGGFGGFGGGGGDGGEFCFFGGGGGGFFFCEFGGGGGGGGGGGFA<EGGFGEFFAF<FCAFEB,A<5C?EFGGCF,?CFEFGGGDDDF@D;F9=FGG?ECFCFGGGGFCEGGG;EEGGGGGFF=F>FE>FGGGGCGGGGGGGC?CGGG6+/=EGFG=9C=CCC5/04CDCC5CG7C765CG<DDGC=>)7>78F?>B;:8757>@8*)949A=@4=F4:2<4338)(403(..3<B(1(####
@M05025:18:000000000-B3NL5:1:1101:21968:5456 1:N:0:TCGAAG
TAACGAACTCCTACGGGAGGCAGCAGTGGGGAATATTGCACAATGGGCGCAAGCCTGATGCAGCCATGCCGCGTGTATGAAGAAGGCCTTCGGGTTGTAAAGTACTTTCAGCGAGGAGGAAGGTGTTGTGGTTAATAACCACAGCAATTGACGTTACTCGCAGAAGAAGCACCGGCTAACTCCGTGCCAGCAGCCGCGGTAATACGGAGGGTGCAAGCGTTAATCGGAATTACTGGGCGTAAAGCGCACGCAGGCGGTCTGTCAAGTCGGATGTGAAATCCCCGGGCTCAACCTGGGAGCT
+
CGGGGGGGGGGGGGGGGGGGGGGGGGGGGGGGGGGGGGGGGGGGGGGGGGGGGGGGGGGGGGGGGGGGGGGGGGGGGGGGGGGGGGGGGGGGGGGGGGGGGGGGGGGGGGGGGGGGGGGGGGGGGGGGGGGGGGGGGGGFGGGGGGGGGGGGGGGGGGGGGDGGGGGGGGGGGGGGGGGGGFGGGGGGGGGGGGFGGGGGGGGGGGGGGGGEGGGGGGG7EEGGGGGGGGGGGG7DGFGGGGGGFEEDFGFEFFFFFEBGG>BFFFFAEFF556FDAABF0??6>B>;?FFFFFB?<####
@M05025:18:000000000-B3NL5:1:1101:25616:5486 1:N:0:TCGAAG
TAACGAACTCCTACGGGAGGCAGCAGTAGGGAATCTTCCACAATGGACGAAAGTCTGATGGAGCAACGCCGCGTGAGTGAAGAAGGGTTTCGGCTCGTAAAGCTCTGTTGGTAGTGAAGAAAGATAGAGGTAGTAACTGGCCTTTATTTGACGGTAATTACTTAGAAAGTCACGGCTAACTACGTGCCAGCAGCCGCGGTAATACGTAGGTGGCAAGCGTTGTCCGGATTTATTGGGCGTAAAGCGAGTGGAGGGGGGTCAATAAGTCTGATGTGAAAGCCTTCGGCTCAACCGGAGTGAC
+
CGGGGGGGGGGCFFGGGEGGGGEGGGEGGGGGGGGGGGGGCFGGFGE<FGGGEGG9FFEGGC<@FDEE:FFGGCGFG<E<FACGGGGFGFFGE7FCF:FGFFGGCABF<EF=AA5FEFG5A<FF9BD,EFC,CFEFGGFFDFF=BCGF;,3@CCGFCFGGFGGG==@BD,FEDCEDE8C8@>8B>BEGGGGGGGGGGC=:5CF11;F6CEGGG6A6**=*1>*+::E=**77;CF>FCG7<CCFB:5<@F)*8B)(8)0/1>FBFFFDFA9=FF?)6)4:227<?FFFB<77079>3####
@M05025:18:000000000-B3NL5:1:1101:26821:5502 1:N:0:TCGAAG
TAACGAACTCCTACGGGAGGCAGCAGTGGGGTTTATTGCACACTTGGGGATACCCTGATGCAGCGACGCCGCGTGAAGGAAGAAGTATTTCGGTATGTAAACTTCTATCAGCAGGGAAGAAAATGACGGTACCTGACTAAGAAGCCCCGGCTAACTACGTGCCAGCAGCCGCGGTAATACGTAGGGGGCAAGCGTTATCCGGATTTACTGGGTGTAAAGGGAGCGTAGACGGCATGGCAAGTCTGGTGTGAAAGGCAGGGGCTCAACCCCTGGACTGCATTGGAAACTGTCAGGCTGCGAG
+
8;===BFGGGGGGGGGGGGGGGGGGGFGGGG8@8;CE9<<,;;CCFGGGG8,:CFFFGGGGGGGGGGGEGGGGGDGFGGGFGFGFFGGGGFGGG?FF@FGGGGGGFGGGGGGGGFEDFGGGGGGGGGGGGGGGGGFGD9D=DFGGGGGGGEGGEFGGGGDFFGGGFGFGG7FCEGC8EEFFGGGGGGGGGGGGGGGDGGCEGEEGC9F?EFE?EC<CFGGEEGGGCGCEGDGG3DFC<CDFFGG??=D>C=FBBFFFFFDG)05=7F:>?357>52<2<AA??>A<:4<AAAF?(34####
@M05025:18:000000000-B3NL5:1:1101:21089:5509 1:N:0:TCGAAG
TAACGAACTCCTACGGGAGGCAGCAGTAGGGAATCTTCCGCAATGGGCGAAAGCTTGACGGAGCAACGCCGCGTGAGTGATGAAGGTCTTCGGATCGTAAAACTCTGTTATTAGGGAAGAACAAATGTGTAAGTAACTATGCACGTCTTGACGGTACCTAATCAGAAAGCCACGGCTAACTACGTGCCAGCAGCCGCGGTAATACGTAGGTGGCAAGCGTTATCCGGAATTATTGGGCGTAAAGCGCGCGTAGGCGGTTTTTTAAGTCTGATGTGAAAGCCCACGGCTCAACCGGGGGTAT
+
CGGGGGGGGGGGGGGGGGGGGGGGGGFGGGGGGGGGGGGGGGGGGGGGGGGGGGGGGGGGGGGGGGGGGGGGGGGGGGGGGGGGGGGGGGGGGGGGGGGGGGGGGGGGGGGGGGGGGGGFFGGGGGGEGGGGGGGGGGGFGFGGFCGFGCGGGGGGDGGGGGGGGGGGGGGGGGGGGGGGGGGGGGGFGGGGGG5CEGGEGGGGFG<CCGAFGC6AFGGG=CFGFGGE=5*>C>C=C<D)7DDC47:DED:3<@@9@)7775@:697)*.6=7BFAB9<1?B:0(419673107(2;####
@M05025:18:000000000-B3NL5:1:1101:26271:5532 1:N:0:TCGAAG
TAACGAACTCCTACGGGAGGCAGCAGTAGGGAATCTTCCACAATGGACGAAAGTCTGATGGAGCAACGCCGCGTGAGTGAAGAAGGGTTTCGGCTCGTAAAGCTCTGTTGGTAGTGAAGAAAGATAGAGGTAGTAACTGGCCTTTATTTGACGGTAATTACTTAGAAAGTCACGGCTAACTACGTGCCAGCAGCCGCGGTAATACGTAGGTGGCAAGCGTTGTCCGGATTTATTGGGCGTAAAGCGAGTGCAGGCGGTTCAATAAGTCTGATGTGAAAGCCTTCGGCTCAACCGGAGGAGC
+
CGGGGGGGFGGGGGGGGGGGGGGGGGGGGGGGGGGGGGGGGGGGGGGGGGGGGGGGGGGGGGGGGGGGGGGGGGGGGGGGGGGGGGGGGGGGFGFEGGGGGGGGFGGGGGG?AEDGGGGGGGGGGGGFGFGGGGGGFG<FGGGFGGGGGGGGGGGGGGGG9FGFFGFGFFFGG7EGDGGGGGF*3,@BDED6DGFDDGGGD5,1>F:CGDFGGGFGGGC5CC*+<CC7E*>>CC76CFDGGGFFF>>)77*/657(<))*0:747<FAFA9@FFF>926(8?B?(4((-23381(2,####
@M05025:18:000000000-B3NL5:1:1101:19381:5559 1:N:0:TCGAAG
TAACGAACTCCTACGGGAGGCAGCAGTAGGGAATCTTCCACAATGGACGAAAGTCTGATGGAGCAACGCCGCGTGAGTGAAGAAGGGTTTCGGCTCGTAAAGCTCTGTTGGTAGTGAAGAAAGATAGAGGTAGTAACTGGCCTTTATTTGACGGTAATTACTTAGAAAGTCACGGCTAACTACGTGCCAGCAGCCGCGGTAATACGTAGGTGGCAAGCGTTGTCCGGATTTATTGGGCGTAAAGCGAGTGCAGGCGGTTCAATAAGTCTGATGTGAAAGCCTTCGGCTCAACCGGAGTGCA
+
CGGGGGGEFGFGFGEEG@FEGGEGFGGGGFGGGGGGGGGFFGFFGGEGGEECFGFGGGGGGCGGGGGGGGGGGGGGGFCFFGGFFGGGGGGG@GGGGGGGGGF<FGGEFFFGGGFGGGGGGGFFGGGFGGFGGGGGGGGGGGGFGCGGGDDGGGGGGGGDGGGFFGGGFGF9DEEEEEGGGGGEF8BFFFGGFGFGGGGGGCFGGF?987=FGCFGG5>=5E7CFGEC5567:CD=D<CC<<FC4>@GFGFF=FFFF3<C7>@FFF=AFAFFF@F<>A<?B>B28?;?B2<??FF>2####
@M05025:18:000000000-B3NL5:1:1101:12646:5560 1:N:0:TCGAAG
TAACGAACTCCTACGGGAGGCAGCAGTGGGGAATATTGCACAATGGGCGAAAGCCTGATGCAGCGACGCCGCGTGAGGGATGACGGCCTTCGGGTTGTAAACCTCTTTCAGTAGGGAAGAAGCGAAAGTGACGGTACCTGCAGAAGAAGCGCCGGCTAACTACGTGCCAGCAGCCGCGGTAATACGTAGGGCGCAAGCGTTATCCGGATTTATTGGGCGTAAAGAGCTCGTAGGCGGTTTGTCGCGTCTGCCGTGAAAGTCCGAGGCTCAACCTCGGATCTGCGGTGGGTACGGGCACTTG
+
CGGGGGGGGGGGGGGGGGGGGGGGGGAFGGGCGGGGGGGGGFGGFGGFGEFGGGGGGGGGFFGG:CGGGGGGGGGGGGGGGGGGGG>FCGGGGGGGGGGGGFGGGGGGGGGFGGGGFGGC@FFFGEEGGGFGGG:BCFGFGFGGGGGGGFF>FGGGGGGGGGCFCGGGGGGGDFG>EGGGDGGG:B:9FECGGCEDEFG:CEECCEEEE5?CGGGGGDEE=EGGGGCGCCGGDDC9DDGGGF>D>BEDFC*0>5517BF>*:7D:9;?FB6;@@::?91>)641;B9;9;<>:>B((####
@M05025:18:000000000-B3NL5:1:1101:14181:5598 1:N:0:TCGAAG
TAACGAACTCCTACGGGAGGCAGCAGTGGGGAATATTGCACAATGGGCGCAAGCCTGATGCAGCCATGCCGCGTGTGTGAAGAAGGCCTTCGGGTTGTAAAGCACTTTCAGCGGGGAGGAAGGCGGTGAGGTTAATAACCTCATCGATTGACGTTACCCGCAGAAGAAGCACCGGCTAACTCCGTGCCAGCAGCCGCGGTAATACGGAGGGTGCAAGCGTTAATCGGAATTACTGGGCGTAAAGCGCACGCAGGCGGTCTGTCAAGTCGGATGTGAAATCCCCGGGCTCAACCTGGGGCGG
+
CGGGGGGGGGGGGGGGGGGGGGGGGGGGGGGGGGGGGGGGGGGGGGGGGGGGGGGGGGGGGGGGGGGGGGGGGGGGGGGGGGGGGGGGGGGGGGGGGGGGGGGGGGGGGGGGGGGGEGGEGGGGGGGGGGGGCGCFGGGGGGGGGGFGGGGGGGGGGGGGGGGGFGGGGGGGFGGGGEGGGGGGGGGGGGGGGGGGGGGGGGGFFGGEGGGEGGGGGGGGG=FGFGCCEGGGGGGGGD<)9D7DFFFG>GF>EBFF>>>CGDFF?FFFFFE5B?FFA<ABB??>FB>0,<2:??F:?####
@M05025:18:000000000-B3NL5:1:1101:25131:5599 1:N:0:TCGAAG
TAACGAACTCCTACGGGAGGCAGCAGTAGGGAATCTTCCACAATGGACGAAAGTCTGATGGAGCAACGCCGCGTGAGTGAAGAAGGGTTTCGGCTCGTAAAGCTCTGTTGGTAGTGAAGAAAGATAGAGGTAGTAACTGGCCTTTATTTGACGGTAATTACTTAGAAAGTCACGGCTAACTACGTGCCAGCAGCCGCGGTAATACGTAGGTGGCAAGCGTTGTCCGGATTTATTGGGCGTAAAGCGAGTGCAGGCGGTTCAATAAGTCTGATGTGAAAGCCTTCGGCTCAACCGGAGTGCA
+
CGGGGGGGGGGGGGGGGGGGGGGGGGGGGGGGGGGGGGGGGGGGGGGGGGGGGGGGGGGGGGGGGGGGGGGGGGGGGGGGGGGGGGGGGGGGGGGGGGGGGGGGGGGFGGGGGGGGGGGGGGGGGGGGGGGGGGGGGGGGGGGGGGGGGGGGGGGGGGGGGGGGGGGFGGGGGGGGGGGGGGGGGGGGGGGGGGGGGGGGGGGGGGGGGGGGGGGGGGGGEGGFGGGEGGGGGFGFFGGGGGGGFFFGFGFFFFFFFFBDGFFFFF6AFFF468BDFFFFF>ABFFFB6??<:019,####
@M05025:18:000000000-B3NL5:1:1101:18896:5640 1:N:0:TCGAAG
TAACGAACTCCTACGGGAGGCAGCAGTGAGGAATATTGGTCAATGGGCGGGAGCCTGAACCAGCCAAGTCGCGTGAGGGATGACGGTCCTACGGATTGTAAACCTCTTTTGCCGGGGAGCAAGCGTGCGTTCGTGAACGCACGTCGAGAGTACCCGGAGAAAAAGCATCGGCTAACTCCGTGCCAGCAGCCGCGGTAATACGGAGGATGCGAGCGTTATCCGGATTTATTGGGTTTAAAGGGTGCGTAGGCGGGATGCCAAGTCAGCGGTAAAAATGCGGTGCTCAACGCCGTCGAGCGTA
+
CGGGGGGGGGGGGGGGGGGGGGGGGGGGGGGGGGGGGGGGGGGGGGGGGGGGGGGGGGGGGGGGGGGGGGGGGGGGGGGGGGGGGGGGGGGGGGGGGGGGGGGGGGGGGGGGGGGGGGGGGGGGGGGGGGGGGGGGGGGGGGGGFGGGGGGGGGGGGGGGGGGGGGGGGGGGGGGGGGFGGGGGGGGGGGFGGGGGGGGGGGGGGGGGGGGEGGGGGGGGGGGGCCCFGGGGGC9DGCFGGG<C:@8DECF:DFF9E@?GGGF492?>E255F@FFFFFF?BFBFFFFFB>>FF961####
@M05025:18:000000000-B3NL5:1:1101:23476:5654 1:N:0:TCGAAG
TAACGAACTCCTACGGGAGGCAGCAGTGGGGAATATTGCACAATGGGGGAAACCCTGATGCAGCGACGCCGCGTGAAGGAAGAAGTATCTCGGTATGTAAACTTCTATCAGCAGGGAAGAAAATGACGGTACCTGACTAAGAAGCCCCGGCTAACTACGTGCCAGCAGCCGCGGTAATACGTAGGGGGCAAGCGTTATCCGGATTTACTGGGTGTAAAGGGAGCGTAGACGGAAGAGCAAGTCTGATGTGAAAGGCTGGGGCTTAACCCCAGGACTGCATTGGAAACTGTTTTTCTAGATA
+
CGGGGGGGGGGGGGGGGGGGGGGGGGGGGGGGGGGGGGGGGGGGGGGGGGGGGGGGGGGGGGGGGGGGGGGGGGGGGGGGGGGGGGGGG<FFGEGGGGGGGGGGGGGGGGGGGGGGGGGGGGGGGGGGGGGGGGGGGGGGGGGGGGGGGGGGGGGGGGGGGGGGGGGGGGGGGGECEGGGGGGGGGGGGGGGGGGGGGGGDGDGGGGGGGFGFGEFGGGGGCEGDGGGGGGGGGGGDGFGGGGGFFFGFGFFFFFFFF)/>DDFFF?<F45;3@FB<04<AF?2)32>AA<A:?B2)####
@M05025:18:000000000-B3NL5:1:1101:22635:5732 1:N:0:TCGAAG
TAACGAACTCCTACGGGAGGCAGCAGTGGGGAATATTGCACAATGGGGGAAACCCTGATGCAGCGACGCCGCGTGAAGGAAGAAGTATTTCGGTATGTAAACTTCTATCAGCAGGGAAGAAAATGACGGTACCTGACTAAGAAGCCCCGGCTAACTACGTGCCAGCAGCCGCGGTAATACGTAGGGGGCAAGCGTTATCCGGATTTACTGGGTGTAAAGGGAGCGTAGACGGCATGGCAAGTCTGGTGTGAAAGGCAGGGGCTCAACCCCTGGACTGCATTGGTAACTGTCAGGCTGCAGA
+
CGGGGGGGGGGGGGGGGGGGGGGGGGGGGGGGGGGGGGGGGGGGGGGGGGGGGGGGGGGGGGGGGGGGGGGGGGGGGGGGGGGGGGGGGGGGGGGGGGGGGGGGGGGGGGGGGGGGGGGGGGGGGGGGGGGGGGGGGGGGGGGGGGGGGGGGGGGGGGGGGGGGGGGGGGGGGGGGGGGGGGGGGGGGGGGGGGGGGGGGGGGGGGGGGGGG:CEGGGGGGGGGGGGGGGGGGGGGGGGGGGGCFFBFFGFFFFFFFFFGG<:>F?F(7<FFFFFF??A<A??B2<FBFFAFFFBFB####
@M05025:18:000000000-B3NL5:1:1101:8042:5742 1:N:0:TCGAAG
TAACGAACTCCTACGGGAGGCAGCAGTAGGGAATTTTCGTCAATGGGGGAAACCCTGAACGAGCAATGCCGCGTGAGTGAAGAAGGTCTTCGGATCGTAAAGCTCTGTTGTAAGTGAAGAACGGCTCATAGAGGAAATGCTATGGGAGTGACGGTAGCTTACCAGAAAGCCACGGCTAACTACGTGCCAGCAGCCGCGGTAATACGTAGGTGGCAAGCGTTATCCGGAATCATTGGGCGTAAAGGGTGCGTAGGTGGCGTACTAAGTCTGTAGTAAAAGGCAATGGCTCAACCATTGCCGG
+
CGGGGGGGGGGGGGGGGGGGGGGGGGGGGGGGGGGGGGGGGGGGGGGGGGGGGGGGGGGGGGGGGGGGGGGGGGGGGGGGGGGGGGGGGGGGGGGGGGGGGGGGGGGGGGGGGGGGGGGGGGGGGGGGGGGGGGGGGGGGGGGGGGGGGGGGGGGGGGGGGGGGGGGGGGGGGGGGGGGGGGGGGFGGGGGGGGGGGGGGGGGGGGGGGGFGGGGGGGGGGGGGEGGCGGFGGGGGGGDCCDGGFB>D>GEFFFFBFFFGGG>=4:F<FA87@8=9<5<<:BFBBF02:28<::89-####
@M05025:18:000000000-B3NL5:1:1101:16489:5747 1:N:0:TCGAAG
TAACGAACTCCTACGGGAGGCAGCAGTAGGGAATCTTCGGCAATGGACGAAAGTCTGACCGAGCAACGCCGCGTGAGTGAAGAAGGTTTTCGGATCGTAAAACTCTGTTGTTAGAGAAGAACAAGGATGAGAGTAACTGTTCATCCCTTGACGGTATCTAACCAGAAAGCCACGGCTAACTACGTGCCAGCAGCCGCGGTAATACGTAGGTGGCAAGCGTTGTCCGGATTTATTGGGCGTAAAGCGAGCGCAGGCGGTTTCTTAAGTCTGATGTGAAAGCCCCCGGCTCAACCGGGGATGC
+
CGGGGGGGGGGGGGGGGGGGGGGGGGGGGGGGGGGGGGGGGGGGGGGGGGGGGGGGGGGGGGGGGGGGGGGGGGGGGGGGGGGGGGGGGGGGGGGGGGGGGGGGGGGGGGGGGGGGGGGGGGGGGGGGGGGGGGGGGGGGGGGGGGGGGGGGGGGGGGGGGGGGGGGGGGGGGGGGGGGGGGGGGFGGGGGGFFGGGGGG5CFFGFEFGGGGGGGGGGD:EGGGGGGE=547DFGGGGGGGDGGFFDC>GEFFFFFDBEDFFFF=<B>66FFFFF44<BFF1:992;>FB??BBB;>####
@M05025:18:000000000-B3NL5:1:1101:13828:5758 1:N:0:TCGAAG
TAACGAACTCCTACGGGAGGCAGCAGTAGGGAATCTTCCACAATGGACGAAAGTCTGATGGAGCAACGCCGCGTGAGTGAAGAAGGGTTTCGGCTCGTAAAGCTCTGTTGGTAGTGAAGAAAGATAGAGGTAGTAACTGGCCTTTATTTGACGGTAATTACTTAGAAAGTCACGGCTAACTACGTGCCAGCAGCCGCGGTAATACGTAGGTGGCAAGCGTTGTCCGGATTTATTGGGCGTAAAGCGAGTGCAGGCGGTTCAATAAGTCTGATGTGAAAGCCTTCGGCTCAACCGGCGCCGA
+
CGGGGGGGGGGGGGGGGGGGGGGGGGGGGGGGGGGGGGGGFGGGGGGFGGGGGGGGGGGGGGGGGGGGGGGGGGGGGGGGFGGGGGGGGGGGGGGEGGDGGGGGGGGFGFGGFC8EFGFGGGGEFGFEFFFCGGGGGGGGGGGGGGGGGGGFGGCDFGGGGGFFFGFGFGFFGGGEEGGGFFF:FEFGGFFGFGGGGGGGGGECGFCEFGGGF=GGG=EGGGEC@ED5A<4*:0:CCFDDCDFGFED7)**/*7@BF>@DG7BFFFFF4-969BF9<ADF(.<)302((,438>(((####
@M05025:18:000000000-B3NL5:1:1101:11899:5772 1:N:0:TCGAAG
TAACGAACTCCTACGGGAGGCAGCAGTGGGGAATATTGCACAATGGGCGCAAGCCTGATGCAGCGACGCCGCGTGGGGGATGACGGCCTTCGGGTTGTAAACTCCTTTCGCCAGGGACGAAGCGTTTTGTGACGGTACCTGGAGAAGAAGCACCGGCTAACTACGTGCCAGCAGCCGCGGTAATACGTAGGGTGCAAGCGTTGTCCGGAATTACTGGGCGTAAAGAGCTCGTAGGTGGTTTGTCACGTCGTCTGTGAAATTCCACAGCTTAACTGTGGGCGTGCAGGCGATACGGGCCTGG
+
CGGGGGGGGGGGGGGGGGGGGGGGGGGGGGGGGGGGGGGGGGGGGGGGGGGGGGGGGGGGGGGGGGGGGGGGGGGGGGGGGGGGGGGGGGGGGGGGGGGGGGGGGGGGGGGGGGGGGGGGGGGGGGGGGGGGGGGGGGGGGGGGGGGGGGGGGGGGGGGGGGGGGGGGGGGGGGGGGGGGGGGGGGGGGGGGGGGGGGGGGGGGGGGGGGGGGGGGGGGGGGGGGFGGGGGGGGGFGGGGGGGCBFBG:DEF@FFFF?FGFGFFFFF??AFF@=?FFF??BFFF?F<>F9>FF??B(####
@M05025:18:000000000-B3NL5:1:1101:18124:5803 1:N:0:TCGAAG
TAACGAACTCCTACGGGAGGCAGCAGTAGGGAATCTTCGGCAATGGACGAAAGTCTGACCGAGCAACGACGCGTGAGTGAAGAAGGTTTTCGGATCGTAAAACTCTGTTGTTAGAGAAGAACAAGGATGAGAGTAACTGTTCATCCCTTGACGGTATCTAACCAGAAAGCCACGGCTAACTACGTGCCAGCAGCCGCGGTAATACGTAGGTGGCAAGCGTTGTCCGGATTTATTGGGCGTAAAGCGAGCGCAGGCGGTTTCTTAAGTCTGATGTGAAAGCCCCCGGCTCAACCGGGGACAG
+
CGGGGGGGGGGGGGGGGGGGGGGGGGGGGGGGGGGGGGGGGGGGGGGGGGGGGGGGGGGGGGGGGGGGGGGGGGGGGGGGGGGGGGGGGGGGGGGGGGGGGGGGGGGGGGGGGGGGGGGGGGGGGGGGGGGGGGGGGGGGGGGGGGGGGFGGGGGGGGGGGGGGGGGGGGGGGGGGGGGGGGGGGGGGGGGGGGGGGGGGGGGGGGGGGGGGGGGGFGGGGGGGGEGGCD=GGGGGGGGGGGGGFFFGDGFFFFFFFFEDGFFFFF?D=A4*69FBFFF?B?B>F0;>FFFFFFFFF####
@M05025:18:000000000-B3NL5:1:1101:22793:5803 1:N:0:TCGAAG
TAACGAACTCCTACGGGAGGCAGCAGTAGGGAATCTTCCACAATGGACGAAAGTCTGATGGAGCAACGCCGCGTGAGTGAAGAAGGGTTTCGGCTCGTAAAGCTCTGTTGGTAGTGAAGAAAGATAGAGGTAGTAACTGGCCTTTATTTGACGGTAATTACTTAGAAAGTCACGGCTAACTACGTGCCAGCAGCCGCGGTAATACGTAGGTGGCAAGCGTTGTCCGGATTTATTGGGCGTAAAGCGAGTGCAGGCGGTTCAATAAGTCTGATGTGAAAGCCTTCGGCTCAACCGGAGATGA
+
CGGGGGGGGGGGGGGGGGGGGGGGGGGGGGGGGGGGGGGGGGGGGGGGGGGGGGGGGGGGGGGGGFGGGGGGGGGDGGGFGGGFGGGGGGGGGGGGGGGGGGGGGGGGGGGGGGGGDGGGGGGBFFFGGGGGFDCGGGFFGGGGGGGGGGGGGGGGGGGGGGGGGDGGGGGGGDEDEEGGGGGCFGGFCGGGGGFGGGGCGGGGFGGGGGGGGGGGGGGEGGGGGEEE*<4@FGGGGDDGGDGG=DEG@FF??@EFF7@GGGFFFFFFFB?**9=44ADF?BBFF<FB?BF?(7>92####
@M05025:18:000000000-B3NL5:1:1101:9285:5804 1:N:0:TCGAAG
TAACGAACTCCTACGGGAGGCAGCAGTGGGGAATATTGGACAATGGGCGCAAGCCTGATCCAGCCATACCGCGTGGGTGAAGAAGGCCTTCGGGTTGTAAAGCCCTTTTGTTGGGAAAGAAATCCAGCCGGCTAATACCTGGTTGGGATGACGGTACCCAAAGAATAAGCACCGGCTAACTTCGTGCCAGCAGCCGCGGTAATACGAAGGGTGCAAGCGTTACTCGGAATTACTGGGCGTAAAGCGTGCGTAGGGGGTTATTTAAGTCCGTTGTGAAAGCCCTGGGCTCAACCTGGGACGT
+
CGGGGGGGGGGGGGGGGGGGGGGGGGGGGGGGGGGGGGGGGGGGGGGGGGGGGGGGGGGGGGGGGGGGGGGGGGEGGGGGGGGGGGGGGGGGGGGGGGGGGGGGGGGGGGGGGGGGGGGGGGGGGGGGGGGGGGGGGGGGGGGGGGGGGGGGEGGGGGGGGGFGGGGGGGGGGGGGGGGGGGGGGGGGGGGGGGGGGGGGGGGGGGGGGGGGGGGGGGGGGGGGFGGGDGGDDGGGGGGGGGGFFFBGEDBBDF),<)<CFFFFFFF<86F@EFFFFAFFF:?BF02:?FF:0:7:3####
@M05025:18:000000000-B3NL5:1:1101:8475:5839 1:N:0:TCGAAG
TAACGAACTCCTACGGGAGGCAGCAGTAGGGAATCTTCCACAATGGACGAAAGTCTGATGGAGCAACGCCGCGTGAGTGAAGAAGGGTTTCGGCTCGTAAAGCTCTGTTGGTAGTGAAGAAAGATAGAGGTAGTAACTGGCCTTTATTTGACGGTAATTACTTAGAAAGTCACGGCTAACTACGTGCCAGCAGCCGCGGTAATACGTAGGTGGCAAGCGTTGTCCGGATTTATTGGACGTAAAGCGAGTGCAGGCGGTTCAATAAGTCTGATGTGAAAGCCTTCGGCTCAACCGGAGGAAA
+
CGGGGGGGGGGGGGGGGGGGGGGGGGGGGGGGGGGGGGGGGGGGGGGGGGGGGGGGGGGGGGGGGGGGGGGGGGGGGGGGGGGGGGGGGGGGGGCFCGEGGGGGGGGGFGGGGGFGGGGGFGFGGGGGGGGGGGGGGGGGGGGGGGGGFGGGGGGGGGGGFFGCFGGGGGGGGG8CGGGGGGGGGGGGGGGGGGGGGEGEGGGGGGF@FGFGFFGGGGGGGGGGGGD:ECC7FGGGGGGGGGGGFF3DFGFFFF:9E75D7D=79)*)9<FFFF?2A44:BF2)866::7<18(12(####
@M05025:18:000000000-B3NL5:1:1101:15693:5879 1:N:0:TCGAAG
TAACGAACTCCTACGGGAGGCAGCAGTGGGGAATATTGCACAATGGGGGAAACCCTGATGCAGCGACGCCGCGTGAAGGAAGAAGTATTTCGGTATGTAAACTTCTATCAGCAGGGAAGAAAATGACGGTACCTGACTAAGAAGCCCCGGCTAACTACGTGCCAGCAGCCGCGGTAATACGTAGGGGGCAAGCGTTATCCGGATTTACTGGGTGTAAAGGGAGCGTAGACGGCATGGCAAGTCTGGTGTGAAAGGCAGGGGCTCAACCCCTGGACTGCATTGGAAACTGTCAGGCTGGCCA
+
CGGGGGGGGGGGGGGGGGGGGGGGFGFGGGGGGGGGGGGGGGGGGGGGGGGGGGGGGGGGGGGGGGGGGGGGGGGGGGGGGGGGGGGGGGGGGGGGGGGGGGGGGGGGGGGGGGGGGGGGGGGGGGGGGGGFGGGGGGGGGGGGGGGGGGGGGGGGGGGGGGGGGGGGGGGGGGGGCGGGGGFGGGGGGGGGGGGGGGGGGGGGCGGGGGGGCGCF<?FGGCCGGGGGEGGGGGGGGFGGGGGGFF?FFGFFFFFFFFFGGGDFFDF?>?FFF>FDFFA<42:?D<749<<AF????####
@M05025:18:000000000-B3NL5:1:1101:5351:5919 1:N:0:TCGAAG
TAACGAACTCCTACGGGAGGCAGCAGTGGGGAATATTGCACAATGGGGGAAACCCTGATGCAGCGACGCCGCGTGAAGGAAGAAGTATTTCGGTATGTAAACTTCTATCAGCAGGGAAGAAAATGACGGTACCTGACTAAGAAGCCCCGGCTAACTACGTGCCAGCAGCCGCGGTAATACGTAGGGGGCAAGCGTTATCCGGATTTACTGGGTGTAAAGGGAGCGTAGACGGCATGGCAAGTCTGGTGTGAAAGGCAGGGGCTCAACCCCTGGACTGCATTGGAAACTGTCAGGCTGGGTC
+
CGGGGGGGGGGGGGGGGGGGGGGGGGGGGGGGGGGGGGGGGGGGGGGGGGGGGGGGGGGGGGGGGGGGGGGGGGGGGGGGGGGGGGGGGGGGGGGGGGGGGGGGGGGGGGGGGGGGGGGGGGGGGGGGGGGGGGGGGGD>CFGGGGGGGGGGGGGGGGGGGGGGGGGGGGGGGGGGGGGGGGGGGGGGGGGGGGGGGGGGDEGGEFFGFFGG?EEGGGGGGGGEGGGGGGGGGDGGGGGGGFD78FFG5DFFFFFFFEF:D3>@FBFFBFFFFFFDFFFFFBF?FFBAFB<99????####
@M05025:18:000000000-B3NL5:1:1101:10007:5961 1:N:0:TCGAAG
TAACGAACTCCTACGGGAGGCAGCAGTGGGGAATATTGCACAATGGGGGAAACCCTGATGCAGCGACGCCGCGTGAAGGAAGAAGTATTTCGGTATGTAAACTTCTATCAGCAGGGAAGAAAATGACGGTACCTGACTAAGAAGCCCCGGCTAACTACGTGCCAGCAGCCGCGGTAATACGTAGGGGGCAAGCGTTATCCGGATTTACTGGGTGTAAAGGGAGCGTAGACGGCATGGCAAGTCTGGTGTGAAAGGCAGGGGCTCAACCCCTGGACTGCATTGGAAACTGTCAGGCTGGCGA
+
CGGGGGGGGGGGGGGGGGGGGGGGGGFFGGGFGGGGGGGGGGGGGGGGGGGGGGGGGGGGGGGGGGGGGGGGGFGGGGGGGGGCFFGGGGGGGGGGGGGGGGGGGGGGGGGGGGGGGGGGGGGGGGGGGG@GGGGGGGFFGGGGGGGGGGGGGGGGGGGGGGGGGGGGGGGGGGGDGGGGGFGGGGGGGGFFFGGGEFCGGGGGGGGGGGGGGGGGGGGGGGGGGGDGGGDGGGGGGGGGGGGGFFFFFGBF?@FFFFFGGDB>F?FBF?FF>FFFFBAAA<37>2:>B<>BA?F06####
@M05025:18:000000000-B3NL5:1:1101:7029:6002 1:N:0:TCGAAG
TAACGAACTCCTACGGGAGGCAGCAGTAGGGAATTTTCGTCAATGGGGGGAACCCTGAACGAGCAATGCCGCGTGAGTGAAGAAGGTCTTCGGATCGTAAAGCTCTGTTGTAAGTGAAGAACGGCTCATAGAGGAAATGCTATGGGAGTGACGGTAGCTTACCAGAAAGCCACGGCTAACTACGTGCCAGCAGCCGCGGTAATACGTAGGTGGCAAGCGTTATCCGGAATCATTGGGCGTAAAGGGTGCGTAGGTGGCGTACTAAGTCTGTAGTAAAAGGCAATGGCTCAACCATTGCGCA
+
CGGGGGGGGGGGGGGGGGGGGGGGGGGGGGGGGGGGGGGGGGGGGGGGGGGGGGGGGGGGGGGGGGGGGGGGGGGGGGGGGGGGGGGGGGGGGGGGGGGGGGGGGGGGGGGGGGGGGGGGGGGGGGGGGGGGGGGGGGGGGGGGGGGGGGGGGGGGGGGGGGGGGGGGGGGGGGGGGGGGGGGGGGGGGGGGGGGGGGGGGGGGGGCCFECFFGGGGGE=ECGGGGGECGGFGGGGGGGDDGGGFFFGFG>DFFFFFFBDDDFFFFF4?ABFF9@449<BFFFFF?<13>DFBFFF2####
@M05025:18:000000000-B3NL5:1:1101:16812:6061 1:N:0:TCGAAG
TAACGAACTCCTACGGGAGGCAGCAGTGGGGAATATTGCACAATGGGCGGAAGCCTGATGCAGCAACGCCGCGTGCGGGATGACGGCCTTCGGGTTGTAAACCGCTTTCGCCTGTGACGAAGCGTGAGTGACGGTAATGGGTAAAGAAGCACCGGCTAACTACGTGCCAGCAGCCGCGGTGATACGTAGGGTGCGAGCGTTGTCCGGATTTATTGGGCGTAAAGGGCTCGTAGGTGGTTGATCGCGTCGGAAGTGTAATCTTGGGGCTTAACCCTGAGCGTGCTTTCGATACGGGTTAGTG
+
CGGGGGGGGGGGGGGGGGGGGGGGGGGGGGGDGGGGGGGGGGGGGGGGGGGGGGGGGGGGGGGGGGGGGGGGGGGGGGGGGGGGGGGGGGGGGGGGGGGGGGGGGGGGGGGGGGGGGGGGGGGGGGGGGGGGGGFEGGGGGGGGGGGGGGGGGGGGGGGGGGGGGGGGGGGGGGGGDGGGGGGGGGGGGGGGGGGGGGEGGGGGGGGECCF7FGGGGGGGGGGGFGGGG:53>CFFGGGGGF>FDDFDDGE>EFFFFFFFGDF?:9>>F?F=FFFF?F:13<?:)66:4<:9?0761####
@M05025:18:000000000-B3NL5:1:1101:9798:6083 1:N:0:TCGAAG
TAACGAACTCCTACGGGAGGCAGCAGTAGGGAATCTTCGGCAATGGACGAAAGTCTGACCGAGCAACGCCGCGTGAGTGAAGAAGGTTTTCGGATCGTAAAACTCTGTTGTTAGAGAAGAACAAGGATGAGAGTAACTGTTCATCCCTTGACGGTATCTAACCAGAAAGCCACGGCTAACTACGTGCCAGCAGCCGCGGTAATACGTAGGTGGCAAGCGTTGTCCGGATTTATTGGGCGTAAAGCGAGCGCAGGCGGTTTCTTAAGTCTGATGTGAAAGCCCCCGGCTCAACCGGGGCGGA
+
CGGGGGGGGGGGGGGGGGGGGGGGGGGGGGGGGGGGGGGGGGGGGGGGGGGGGGGGGGGGGGGGGGGGGGGGGGGGGGGGGGGGGGGGGGGGGGGGGGGGGGGGGGGGGGGGGGGGGGGGGGGGGGGGGGGGGGGGGGGGGGGGGFGGGGGGGGGGGGGGGGGGGGGGGGGGGGGGGGGGGGGGGGGGGGGGGGGGGGGGGGGGGGGGGGGGGGGGGGGGGGEGEEGECDFCFGGDFGGGGGGGFFEGFGFFFFFFF>EGGGF6=BFFFFFFFFFFABA01(319BFBBF?:7>>6>####
@M05025:18:000000000-B3NL5:1:1101:17422:6087 1:N:0:TCGAAG
TAACGAACTCCTACGGGAGGCAGCAGTAGGGAATTTTCGTCAATGGGGGAAACCCTGAACGAGCAATGCCGCGTGAGTGAAGAAGGTCTTCGGATCGTAAAGCTCTGTTGTAAGTGAAGAACGGCTCATAGAGGAAATGCTATGGGAGTGACGGTAGCTTACCAGAAAGCCACGGCTAACTACGTGCCAGCAGCCGCGGTAATACGTAGGTGGCAAGCGTTATCCGGAATCATTGGGCGTAAAGGGTGCGTAGGTGGCGTACTAAGTCTGTAGTAAAAGGCAATGGCTCAACCATTGCTGC
+
CGGGGGGGGGGGGGGGGGGGGGGGGGGGGGGGGGGGGGGGGGGGGGGGGGGGGGGGGGGGGGGGGGGGGGGGGGGGGGGGGGGGGGGGGGGGGGGGGGGGGGGGGGGGGGGGGGGGGGGGGGGGGGGGGGGGGGGGGGGGGGGGGGGGGGGGGGGGGGGGGGGGGGGGGGGGGGGGGGGGGGGGGGGGFGGGGGGGGGDEGGGGGGGGGGGGGGGGGGGGGGGGFEE5=CGGGGGGGGD<DGGGFFFGFGFFFFFDFFFGGGFFFFFAFF?=@??96AAFFBFFF:::??DFFFFF2####
@M05025:18:000000000-B3NL5:1:1101:16728:6122 1:N:0:TCGAAG
TAACGAACTCCTACGGGAGGCAGCAGTAGGGAATTTTCGTCAATGGGGGAAACCCTGAACGAGCAATGCCGCGTGAGTGAAGAAGGTCTTCGGATCGTAAAGCTCTGTTGTAAGTGAAGAACGGCTCATAGAGGAAATGCTATGGGAGTGACGGTAGCTTACCAGAAAGCCACGGCTAACTACGTGCCAGCAGCCGCGGTAATACGTAGGTGGCAAGCGTTATCCGGAATCATTGGGCGTAAAGGGTGCGTAGGTGGCGTACTAAGTCTGTAGTAAAAGGCAATGGCTCAACCATTGTCGC
+
CGGGGGGGGGGGGGGGGGGGGGGGGGGGGGGGGGGGGGGGGGGGGGGGGGGGGGGGGGGGGGGGGGGGGGGGGGGGGGGGGGGGGGGGGGGGGGGGGGGGGGGGGGGGGGGGGGGGGGGGGGGGGGGGGGGGGGFGGGGGGGGGGGGGGGGGGGGGGGGGGGGGGGGGGDGGGGGGGGGGGGGGGGGGGGGGGGGGGGGGGGGGGGGGGGGGGGGGGGGGGGGGGGGGGGGGGGGGGFGDGGGGFF493C)7<DFBFFFGGGFFF?F>FA6@FFF<96416?F:DF?B?<7:<6<A)####
@M05025:18:000000000-B3NL5:1:1101:11462:6166 1:N:0:TCGAAG
TAACGAACTCCTACGGGAGGCAGCAGTAGGGAATATTGCACAATGGGGGAAACCCTGATGCAGCGACGCCGCGTGAAGGAAGAAGTATCTCGGTATGTAAACTTCTATCAGCAGGGAAGACAATGACGGTACCTGACTAAGAAGCCCCGGCTAACTACGTGCCAGCAGCCGCGGTAATACGTAGGGGGCAAGCGTTATCCGGATTTACTGGGTGTAAAGGGAGCGTAGACGGACGGGCAAGTCTGAAGTGAAAGGCAGGGGCTCAACCCCTGGACTGCTTTGGAAACTGTCCATCTATCCG
+
CGGGGGGGGGGGGGGGGEGGGGGGGGGGGDGGGGGGGGGGGGGGGGGGGGGGGGGGGGGGGGGGGGGGGGGGGGGGGGGGGGGGGGGGGGGGGGGGGGGGGGGGGGGGGGGGGGGGGGGGGGGGGGGGGGGGGGGGGGGGGGGGGGGGGGGGGGGGGGGGGGGGGGGGGGGGGGGGGGGGGFFGGGGGGGGGGGGGGGGGGGGGGGGGGGGGFGEGGGGGGGGDEGGEGGGGGGGGGGGGGGGGFFFGFGFFFBF?FFEGGG@FF?FFF<:>F@>>F?F<ABBBAFF>D>>3).:A4####
@M05025:18:000000000-B3NL5:1:1101:24185:6271 1:N:0:TCGAAG
TAACGAACTCCTACGGGAGGCAGCAGTGGGGAATATTGCACAATGGGGGAAACCCTGATGCAGCGACGCCGCGTGAAGGAAGAAGTATTTCGGTATGTAAACTTCTATCAGCAGGGAAGAAAATGACGGTACCTGACTAAGAAGCCCCGGCTAACTACGTGCCAGCAGCCGCGGTAATACGTAGGGGGCAAGCGTTATCCGGATTTACTGGGTGTAAAGGGAGCGTAGACGGCATGGCAAGTCTGGTGTGAAAGGCAGGGGCTCAACCCCTGGACTGCATTGGAAACTGTCAGGCTGGTAC
+
CGGGGGGGGGGGGGGGGGGGGGGGGGGGGGGGGGGGGGGGGGGGGGGGGGGGGGGGGGGGGGGGGGGGGGGGGGGGGGGGGGGGGFGGGGGGGGGGGGGGGGGGGGGGGGGGGGGGGGGGGGGGGGGGGGGGGGGFGDFGGGGGGGGGGGGGGGGGGGGGGGGGGGGGGGGGGGDGGGGGGCFFGGGGGGGFGG>EEGGGEGGGDGGGCGGGCEGGGGGGGGDGGEGDGFGGGGGGGGGFGGGFFFFF:GFF4@FBFFFGGC@FF<@?>(7<@FFFFFFFFFFFFF:<<9))58<:?####
@M05025:18:000000000-B3NL5:1:1101:12463:6272 1:N:0:TCGAAG
TAACGAACTCCTACGGGAGGCAGCAGTAGGGAATCTTCCGCAATGGGCGAAAGCCTGACGGAGCAACGCCGCGTGAGTGATGAAGGTCTTCGGATCGTAAAACTCTGTTATTAGGGAAGAACAAATGTGTAAGTAACTATGCACGTCTTGACGGTACCTAATCAGAAAGCCACGGCTAACTACGTGCCAGCAGCCGCGGTAATACGTAGGTGGCAAGCGTTATCCGGAATTATTGGGCGTAAAGCGCGCGTAGGCGGTTTTTTAAGTCTGATGTGAAAGCCCACGGCTCAACCGTGGAAAC
+
CGGGGGGGGGGGGGGGGGGGGGGGGGGGGGGGGGGGGGGGGGGGGGGGGGGGGGGGGGGGGGGGGGGGGGGGGGGGGGGGGGGGGGGGGGGGGGGGGGGGGGGGGGGGGGGGGGGGGGGGGGGGGGGGGGGGGGFGGGGGGGGGGGGGGGGGGGGGGGGGGGGGGGGGGGGGGGGGGGFGGGGGGGGGGGGGGGGEGGGGDGGGDGGGFGGGGGGGGGGGGGCGGGGGGG<G>CFGGGGGGGFGFFFDFGF@EFFFFBE35CDFFA6<FF@FFFBBFFFF???F019>BFF<BFBFF####
@M05025:18:000000000-B3NL5:1:1101:20119:6335 1:N:0:TCGAAG
TAACGAACTCCTACGGGAGGCAGCAGTAGGGAATCTTCGGCAATGGACGAAAGTCTGACCGAGCAACGCCGCGTGAGTGAAGAAGGTTTTCGGATCGTAAAACTCTGTTGTTAGAGAAGAACAAGGATGAGAGTAACTGTTCATCCCTTGACGGTATCTAACCAGAAAGCCACGGCTAACTACGTGCCAGCAGCCGCGGTAATACGTAGGTGGCAAGCGTTGTCCGGATTTATTGGGCGTAAAGCGAGCGCAGGCGGTTTCTTAAGTCTGATGTGAAAGCCCCCGGCTCAACCGGGGCGTG
+
CGGGGGGGGGGGGGGGGGGGGGGGGGFGGGGGGGGGGGGGGGGGGGGGGGEGGGGGGGGGGGGGGGGGGGGGGGGDGFGGGGGGGGGGGGGGGGGGGGGGGGGGGGGGGGGFGGGGGGGGGGGGGGGGGGGGGGGGGGGGGGGGGGGFGGGGGGGGGGGGGGGGGGGGGGGGGGGGGGGGGGGGGGGGGGGGCFGGGEGGGGGGGGGGGGGGGGGGGGGGGGGGGGGCECFGCG7FGGGGDGGFFFFDEGDBEFFFE35<CFF4@A?<@ABFFFFFFFF??F?>9>96:FFF?>96>####
@M05025:18:000000000-B3NL5:1:1101:11824:6351 1:N:0:TCGAAG
TAACGAACTCCTACGGGAGGCAGCAGTGGGGAATATTGGACAATGGGCGCAAGCCTGATCCAGCCATACCGCGTGGGTGAAGAAGGCCTTCGGGTTGTAAAGCCCTTTTGTTGGGAAAGAAATCCAGCCGGCTAATACCTGGTTGGGATGACGGTACCCAAAGAATAAGCACCGGCTAACTTCGTGCCAGCAGCCGCGGTAATACGAAGGGTGCAAGCGTTACTCGGAATTACTGGGCGTAAAGCGTGCGTAGGTGGTTATTTAAGTCCGTTGTGAAAGCCCTGGGCTCAACCTGGGCCGA
+
CGGGGGGGGGGGGGGGGGGGGGGGGGGGGGGGGGGGGGGGGGGGGGGGGGGGGGGGGGGGGGGGGGGGGGGGGGGGGGGGGGGGGGGGGGGGGGGGGGGGGGGGGGGGGGGGGGGGGGGGGGGGGGGGGGFGGGGGGGGGGGGGGGGGGGFGGGGGGGGGGGGGGGGGGGGGGGGGGGGGGGGGGGGGGGGGGGGGGGGGGGGGGGGGGGGGGGGGGGGGGGGGGGGGGGGGGGGGGGGGGGGGFF@GFGFFFFFFFDFGGGFFFAFDFFFFFFFFBAAFFFFFFFBFFFFFFF?B?####
@M05025:18:000000000-B3NL5:1:1101:7099:6374 1:N:0:TCGAAG
TAACGAACTCCTACGGGAGGCAGCAGTGAGGAATATTGGTCAATGGACGAGAGTCTGAACCAGCCAAGTAGCGTGAAGGATGACTGCCCTATGGGTTGTAAACTTCTTTTATATGGGAATAAAGTGAGCCACGTGTGGCTTTTTGTATGTACCATACGAATAAGGATCGGCTAACTCCGTGCCAGCAGCCGCGGTAATACGGAGGATCCGAGCGTTATCCGGATTTATTGGGTTTAAAGGGAGCGTAGGCGGATTATTAAGTCAGTTGTGAAAGTTTGCGGCTCAACCGTAAAATTGTAGG
+
CGGGGGGGGGGGGGGGGGGGGGGGGGGGGGGGGGGGGGGGGGGGGGGGGGGGGGGGGGGGGGGGGGGGGGGGGGGGGGGGGGGGGGGGGGGGGGGGGGGGGGGGGGGGGGGGGGGGGGGGGGGGGGGGGGGGGGGGGGGGGGGGGGGGGGGGGGGGGFGGGGGGGGGGGGGGGGGGGFEGGGGGGGGGGGGGGGGGGGGGGGGGGGGGGGGGGGGGGGGGGGG7C9FGGGGGC37*:DGGDFGGDDFGFGFFE:@2@BFG7FFFF5@ABBF7=BBA<2<9B>B?D?FF;<<1:44:)####
@M05025:18:000000000-B3NL5:1:1101:16880:6401 1:N:0:TCGAAG
TAACGAACTCCTACGGGAGGCAGCAGTGGGGAATATTGGACAATGGGCGCAAGCCTGATCCAGCCATACCGCGTGGGTGAAGAAGGCCTTCGGGTTGTAAAGCCCTTTTGTTGGGAAAGAAATCCAGCCGGCTAATACCTGGTTGGGATGACGGTACCCAAAGAATAAGCACCGGCTAACTTCGTGCCAGCAGCCGCGGTAATACGAAGGGTGCAAGCGTTACTCGGAATTACTGGGCGTAAAGCGTGCGTAGGTGGTTATTTAAGTCCGTTGTGAAAGCCCTGGGCTCAACCTGGGACGC
+
CGGGGGGGGGGGGGGGGGGGGGGGGGGGGGGGGGGGGGGGGGGGGGGGGGGGGGGGGGGGGGGGGGGGGGGGGGGGGGGGGGGGGGGGGGGGGGGGGGGFGGGGGGGGGGGGGGGGGGGGGGGGGGGGGGGGGGGGGGGGGGGGGGGGGGGGGGGGGGGGGGGGGGGGGGGGGGGGGGGGGFGGGGGFGGGGGGGGGGGGGGGGGGGGEEGGGGGGGGGEGDGGFGG=EFGGGGGGGGGGGGGGFFEGEG>;DFFBFF>FFGFFFFF<F:;FEFFBFFFFF0:BBFBBF2><2?:(4####
@M05025:18:000000000-B3NL5:1:1101:11766:6431 1:N:0:TCGAAG
TAACGAACTCCTACGGGAGGCAGCAGTAGGGAATCTTCGGCAATGGACGAAAGTCTGACCGAGCAACGCCGCGTGAGTGAAGAAGGTTTTCGGATCGTAAAACTCTGTTGTTAGAGAAGAACAAGGATGAGAGTAACTGTTCATCCCTTGACGGTATCTAACCAGAAAGCCACGGCTAACTACGTGCCAGCAGCCGCGGTAATACGTAGGTGGCAAGCGTTGTCCGGATTTATTGGGCGTAAAGCGAGCGCAGGCGGTTTCTTAAGTCTGATGTGAAAGCCCCCGGCTCAACCGGGGCGGA
+
CGGGGGGGGGGGGGGGGGGGGGGGGGGGGGGGGGGGGGGGGGGGGGGGGGGGGGGGGGGGGGGGGGGGGGGGGGGGGGGGGGGGGGGGGGGGGGGGGGGGGGGGGGGGGGGGGGGGGGGGGGGGGGGGGGGGGGGGGGGGGGGGFGGGGGGGGGGGGGGGGGGGGFGGGGGGGGGGGGGGGGGGGGGGGGGGGGGGGGGGG=FGGGGGGGGGGGGGGGGGGGGFGGGGEDCFGGDFGDGGGGGFFFFGFGFFFFF>E5BDFDFF@46)9:=F@8*64<BF:B<F>BBF:><:?B;>B####
@M05025:18:000000000-B3NL5:1:1101:12730:6436 1:N:0:TCGAAG
TAACGAACTCCTACGGGAGGCAGCAGTGGGGAATATTGCACAATGGGCGCAAGCCTGATGCAGCCATGCCGCGTGTATGAAGAAGGCCTTCGGGTTGTAAAGCACTTTCAGCGAGGAGGAAGGTGTTGTGGTTAATAACCGCAGCAATTGACGTTACTCGCAGAAGAAGCACCGGCTAACTCCGTGCCAGCAGCCGCGGTAATACGGAGGGTGCAAGCGTTAATCGGAATTACTGGGCGTAAAGCGCACGCAGGCGGTCTGTCAAGTCGGATGTGAAATCCCCGGGCTCAACCTGGGTAGA
+
CGGGGGGGGGGGGGGGGGGGGGGGGGGGGGGFGGGGGGGGGGGGGGGGGGGGGGGGGGGGGGGGGGGGGGGGGGGGGGGGGGGGGGGGGGGGGGGGGGGGGGCFGGGGGGGGGDGDEGGGGGGFGGGGGGGGGGGGGGGGGGGGGGGGGGGGGGGGGGGGGGGGGGGGGGGGGGGGGEGGGGGEGGGGGGGGGGGGGGGGGGGFGGEGGGGGGGGGGGGCEGCGGGGEGGGGGGGGGGGGG3CGFFFDFGFFFFFFFFFDGGFFFFFABFFF>FFFFFFF4>?FFFFB:?DF87<??####
@M05025:18:000000000-B3NL5:1:1101:13274:6468 1:N:0:TCGAAG
TAACGAACTCCTACGGGAGGCAGCAGTAGGGAATCTTCGGCAATGGACGAAAGTCTGACCGAGCAACGCCGCGTGAGTGAAGAAGGTTTTCGGATCGTAAAACTCTGTTGTTAGAGAAGAACAAGGATGAGAGTAACTGTTCATCCCTTGACGGTATCTAACCAGAAAGCCACGGCTAACTACGTGCCAGCAGCCGCGGTAATACGTAGGTGGCAAGCGTTGTCCGGATTTATTGGGCGTAAAGCGAGCGCAGGCGGTTTCTTAAGTCTGATGTGAAAGCCCCCGGCTCAACCGGGGCGAG
+
CGGGGGGGGGGGGGGGGGGGGGGGGGGGGGGGGGGGGGGGGGGGGGGGGGGGGGGGGGGGGGGGGGGGGGGGGGGGGGGGGGGGGGGGGGGGGGGGGGGGGFGGGGGGGGGGGGGGGGGGGGGGGGFGGGGGGGGGGGGGGGGGGFGGGGGGGGGGGGGGGGGGGGGGGGGGGDGGGGGGGGGGGGGGGGGGGGGGGGGGGGGGGGGGGGGGGGGGGGGGGGGGGGGCC5DGGGGGGGDGGGGGFFFGFGFFFFFFFFFGFGFFFFFAFFFFFFFFFF>B(8<FF90932>FF>>FF####
@M05025:18:000000000-B3NL5:1:1101:16411:6482 1:N:0:TCGAAG
TAACGAACTCCTACGGGAGGCAGCAGTAGGGAATCTTCCACAATGGACGAAAGTCTGATGGAGCAACGCCGCGTGAGTGAAGAAGGGTTTCGGCTCGTAAAGCTCTGTTGGTAGTGAAGAAAGATAGAGGTAGTAACTGGCCTTTATTTGACGGTAATTACTTAGAAAGTCACGGCTAACTACGTGCCAGCAGCCGCGGTAATACGTAGGTGGCAAGCGTTGTCCGGATTTATTGGGCGTAAAGCGAGGGCAGGCGGTTCAATAAGTCTGATGGGAAAGCCTTCGGCTCAACCGGAGATGC
+
CFGGGGGGGGCFFFGGGGGGGGGGDGGGGFEGGGGGGGGGGGGGGFFGGGDFCGGDGFFGGDGFGGGGEGGGGGGCFFGGGEGGGGGFGGGG:FGGGGGCGGFGGGFGGGGCFFFGGGGGGGF=C?FDFFE@FGFFGG9FGCGCEFGGEF;<BCCFGGGGGGFFGGGGF;FFGGDGGDGGGGFGGCGGFGGFFCFGGG*=?/AFFGCF8C:9E=FCFGGC=EGGFEEGE3FGG7CC<GGGDGGG?>EG))85>::>E@DGGFFFFBFFFF?B**042<?(43<?F0614<?F?0>9(####
@M05025:18:000000000-B3NL5:1:1101:15738:6515 1:N:0:TCGAAG
TAACGAACTCCTACGGGAGGCAGCAGTAGGGAATCTTCCACAATGGACGAAAGTCTGATGGAGCAACGCCGCGTGAGTGAAGAAGGGTTTCGGCTCGTAAAGCTCTGTTGGTAGTGAAGAAAGATAGAGGTAGTAACTGGCCTTTATTTGACGGTAATTACTTAGAAAGTCACGGCTAACTACGTGCCAGCAGCCGCGGTAATACGTAGGTGGCAAGCGTTGTCCGGATTTATTGGGCGTAAAGCGAGTGCAGGCGGTTCAATAAGTCTGATGTGAAAGCCTTCGGCTCAACCGGAGACCG
+
CGGGGGGGGGGGGGGGGGGGGGGGGGGGGGGGGGGGGGGGGGGGGGGGGGGGGGGGGGGGGGGGGGGGGGGGGGGGGGGGGGGGGGGGGGGGGGGGGGGGGGGGGGGGGGGGGGGGGGGGGGGGGGGGGGGGGGGGGGGGGGGGGGGGGGGGGGGGGGFGGGGGGGGGGGGGGGEGGGGGGGGGGGGGGGGGGGGGGGGGGGGGGGFGGGGGGGGGGGGGGGGFGGGGGGGGGGGGGGGGDGGGF3>D:<?FFFE9.585CC7*9<7<FA=?4=FA<:A<7?DDFFFFFFFF?F;11####
@M05025:18:000000000-B3NL5:1:1101:17248:6644 1:N:0:TCGAAG
TAACGAACTCCTACGGGAGGCAGCAGTAGGGAATCTTCCACAATGGACGAAAGTCTGATGGAGCAACGCCGCGTGAGTGAAGAAGGGTTTCGGCTCGTAAAGCTCTGTTGGTAGTGAAGAAAGATAGAGGTAGTAACTGGCCTTTATTTGACGGTAATTACTTAGAAAGTCACGGCTAACTACGTGCCAGCAGCCGCGGTAATACGTAGGTGGCAAGCGTTGTCCGGATTTATTGGGCGTAAAGCGAGTGCAGGCGGTTCAATAAGTCTGATGTGAAAGCCTTCGGCTCAACCGGAGAACG
+
CGGGGGGGGGGGGGGGGGGGGGGGGGGGGGGGGGGGGGGGGGGGGGGGGGGGGGGGGGGGGGGGGGGGGGGGGGGGGGGFGGGGGGGGGGGGGGGGGGGGGGGGGGGGGGGGGGGGGGGGGGGGGGGGGGGGGGGGGGGGGGGGGGGGGGGGGGEGGGGGFGGFGFGGGGGGGGGGGGGGGGGGGGGGFGGGGGCGGGGGGGGGGGGGGGGGGGGGGGE77E=FGGGC=DGGGGGGFFGGGGGGFEEDFGFFFFFFF8@GFGFF4)/)=A=F@@FA>BA?FFA>?<(3,)51?FF>1####
@M05025:18:000000000-B3NL5:1:1101:6506:6680 1:N:0:TCGAAG
TAACGAACTCCTACGGGAGGCAGCAGTAGGGAATTTTCGTCAATGGGGGAAACCCTGAACGAGCAATGCCGCGTGAGTGAAGAAGGTCTTCGGATCGTAAAGCTCTGTTGTAAGTGAAGAACGGCTCATAGAGGAAATGCTATGGGAGTGACGGTAGCTTACCAGAAAGCCACGGCTAACTACGTGCCAGCAGCCGCGGTAATACGTAGGTGGCAAGCGTTATCCGGAATCATTGGGCGTAAAGGGTGCGTAGGTGGCGTACTAAGTCTGTAGTAAAAGGCAATGGCTCAACCATTGGAAC
+
CGGGGGGGGGGGGGGGGGGGGGGGGGGGGGGGGGGGGGGGGGGGGGGGGGGGGGGGFGGGGGGGGGGGGGGGGGGDGGGGGGFGGGFGGGGGGGGGGGGGGGGGGGGGGGGGGGGGFGGGGGGGGGGGGGGGGGGFGGGGGGGGGFGCFGGGGGGGGGGGGGCFGGGGGGGGGGGGGGGGGGGGGGGGGGGGFGFGGGGEGGGGGGGGFGGGFGGGGGGEGGGGFGG5EC=>DGGGFGGCDGGGFFFGFG:7DFFFF:>DGGFF?DFFB2@FFBF2AFD:?FBF?(808?BBFF2<)####
@M05025:18:000000000-B3NL5:1:1101:16092:6716 1:N:0:TCGAAG
TAACGAACTCCTACGGGAGGCAGCAGTAGGGAATCTTCGGCAATGGACGAAAGTCTGACCGAGCAACGCCGCGTGAGTGAAGGAGGTTTTCGGATCGTAAAACTCTGTTGTTAGAGAAGAACAAGGATGAGAGTAACTGTTCATCCCTTGACGGTATCTAACCAGAAAGCCACGGCTAACTACGTGCCAGCAGCCGCGGTAATACGTAGGTGGCAAGCGTTGTCCGGATTTATTGGGCGTAAAGCGAGCGCAGGCGGTTTCTTAAGTCTGATGTGAAAGCCCCCGGCTCAACCGGGGAGTC
+
CFGGGFCFDGGEFGEGGDEGGGGGDFEEGGGEGGFGGGGCEDEGGGGGGGGFDFGFGCCEGGGFCGGGGGGGGEGFGCFGFG<FFGECEDGGGGGFFG@FGGFGFGGGGGGGGGGGGGGCCFGGGGCGFFGFGFGFFFCDFFGGFFFCGGFFGEGGFFGGGG>FGGGFGGCFGGGGGGGGGGGGGGGGGGGGGGGDGGGGGGGFGGGGGGGGGGGFG=ECGGGG9EGGE5C>F;CCC57C9CDGFEFG@GDFFBFBF>>DF>F?6<FFFFFFFFF49:414<0>>0;36248(279>####
@M05025:18:000000000-B3NL5:1:1101:14293:6731 1:N:0:TCGAAG
TAACGAACTCCTACGGGAGGCAGCAGTGGGGAATATTGCACAATGGGCGAAAGCCTGATGCAGCGACGCCGCGTGAGGGATGACGGCATTCGGGTTGTAAACCTCTTTCAGCAGGGACGAAGCGCAAGTGACGGTACCTGCAGAAGAAGCACCGGCTAACTACGTGCCAGCAGCCGCGGTAATACGTAGGGTGCAAGCGTTGTCCGGAATTACTGGGCGTAAAGAGTTCGTAGGCGGTTTGTCGCGTCGTTTGTGAAAACCAGCAGCTCAACTGCTGGCTTGCAGGCGATACGGGCACCTA
+
CGGGGGGGGGGGGGGGGGGGGGGGGGGGGGGGGGGGGGGGGGGGGGGGGGGGGGGGGGGGGGGGGGGGGGGGGGGGGGGGGGGGGGGGGGGGGGGGGGGGGGGGGGGGGGGGGGGGGGGGGGGGGGGGGGGGGGGGGGGGGGGGGGGGGGGGGGGGGGGGGGGGGGGGGGGGGGGGGGGGGGGGGGGGGGGGGGGGGGGGGGGGGGGGGGGGGGGGGGGGGGGGGGGGGGGGGGGGGGGGDGFDFFEGFGFFEFFF=FFGGC@>??F1<>FFFFFA??FFFFFFFBF9>BFFFFFF(####
@M05025:18:000000000-B3NL5:1:1101:15690:6783 1:N:0:TCGAAG
TAACGAACTCCTACGGGAGGCAGCAGTGGGGAATATTGCACAATGGGCGCAAGCCTGATGCAGCCATGCCGCGTGTATGAAGAAGGCCTTCGGGTTGTAAAGTACTTTCAGCGAGGAGGAAGGTGTTGTGGTTAATAACCGCAGCAATTGACGTTACTCGCAGAAGAAGCACCGGCTAACTCCGTGCCAGCAGCCGCGGTAATACGGAGGGTGCAAGCGTTAATCGGAATTACTGGGCGTAAAGCGCACGCAGGCGGTCTGTCAAGTCGGATGTGAAATCCCCGGGCTCAACCTGGGTATC
+
CGGGGGGGGGGGGGGGGGGGGGGGGGGGGGGGGGGGGGGGGGGGGGGGGGGGGGGGGGGGGGGGGGGGGGGGGGGGGGGGGGGGGGGGGGGGGGGGGGGGGGGGGGGGGGGGGCFG>FGGGGGGGGGGGGGGGGGGGGGGGGGGGGGGGGGGGGGGGGGGGGGGGGGGGGGGGGGGGGGGGGGGGGGGGGGGGGGGGGGGGDF;EGGGGGGGGGGGGGGEGGGFGGGEGGGGGDDGGGGGDGGGFFBDDG@EB3>BFFEGGGFFF>FBFFF@FFFFFBF67::>FFFF:?2:?7:?B####
@M05025:18:000000000-B3NL5:1:1101:14294:6793 1:N:0:TCGAAG
TAACGAACTCCTACGGGAGGCAGCAGTAGGGAATCTTCGGCAATGGACGAAAGTCTGACCGAGCAACGCCGCGTGAGTGAAGAAGGTTTTCGGATCGTAAAACTCTGTTGTTAGAGAAGAACAAGGATGAGAGTAACTGTTCATCCCTTGACGGTATCTAACCAGAAAGCCACGGCTAACTACGTGCCAGCAGCCGCGGTAATACGTAGGTGGCAAGCGTTGTCCGGATTTATTGGGCGTAAAGCGAGCGCAGGCGGTTTCTTAAGTCTGATGTGAAAGCCCCCGGCTCAACCGGGGACTC
+
CGGGGGGGGGGGGGGGGGGGGGGGGGFGGGGGGGGGGGGGGGGGGGFGGGGGGGGGGGGGGGGGGGGGGGGGGFGDFGGGGGGGGGGGGGGGGGGGGGGGGGGGGGGGGGGGGGGGGGGGGGGGGGGGGGGGGGGGGGGGGGGGGGGGGGGGGGGGGGGGGGGGGGGGGGCGGGGGGGGGGGGGGGGGGGGGGGGGGGGGGCFGGGGGGGGGGGGGGGGEGGGGGGGEGGGDGGFGGFGGGGGFFEFGEGDFFFF>D>DGGGFF?A@AF>==FFBB<<B<?FFFB;>9BF?BFFFFF####
@M05025:18:000000000-B3NL5:1:1101:27188:6796 1:N:0:TCGAAG
TAACGAACTCCTACGGGAGGCAGCAGTGGGGAATATTGCACAATGGGGGAAACCCTGATGCAGCGACGCCGCGTGAAGGAAGAAGTATTTCGGTATGTAAACTTCTATCAGCAGGGAAGAAAATGACGGTACCTGACTAAGAAGCCCCGGCTAACTACGTGCCAGCAGCCGCGGTAATACGTAGGGGGCAAGCGTTATCCGGATTTACTGGGTGTAAAGGGAGCGTAGACGGCATGGCAAGTCTGGTGTGAAAGGCAGGGGCTCAACCCCTGGACTGCATTGGAAACTGTCAGGCTGATGC
+
CGGGGGGGGGGGGGGGGGGGGGGGGGFFGGGGGGGGGGGGGGGGGGGGGGGGGGGGGGGGGGGGGGGGGGGGGGGGGGGGGGGGGGGGGGGGGGGGGGGGGGGGGGGGGGGGGGGGGGGGGGGGGGGGGGGGGGGGGGGGGGGGGGGGGEGGGGGGGGGGGGGGGGGDFCGGGGGGGGGGGGGGGGGGGGGGGGGGGFGGGGGGGGGGGGGGGGGGGCFGGGGGGGGGGGDGGGGGGGFFGFGGFFFG>D?4BFFFFFFGGGBF@?FFFFFFF>><B?BABFF?FFFFFAAFF?:1?####
@M05025:18:000000000-B3NL5:1:1101:25479:6817 1:N:0:TCGAAG
TAACGAACTCCTACGGGAGGCAGCAGTAGGGAATCTTCCACAATGGACGAAAGTCTGATGGAGCAACGCCGCGTGAGTGAAGAAGGGTTTCGGCTCGTAAAGCTCTGTTGGTAGTGAAGAAAGATAGAGGTAGTAACTGGCCTTTATTTGACGGTAATTACTTAGAAAGTCACGGCTAACTACGTGCCAGCAGCCGCGGTAATACGTAGGTGGCAAGCGTTGTCCGGATTTATTGGGCGTAAAGCGAGTGCAGGCGGTTCAATAAGTCTGATGTGAAAGCCTTCGGCTCAACCGGAGCAGT
+
CGGGGGGGGGGGGGGGGGGGGGGGGGGGGGGGGGGGGGGGGGGGGGGGGGGGGGGGGGGGGGGGGGGGGGGGGGGGGFGGGGGGGGGGGGGGGGGGGGGGGGGGGGGGGGGGGGFGGGGGGGGGGGGGGGFGGGGGGGGGGGGGGGGGGGGGGGGGGGGGGGGGGGGGGGGGGGGGGGGGGGGGGGGGGGGGGGGGGGGGGGGGGGGGGGGGGGGEGGGGEGGGGGGG=D4CGGGGGGGGDG5:6;BGFGFFFFFFF:@GFC??FFFFF<7?F6=AAAFBFFB>?F>:32><<BF>3####
@M05025:18:000000000-B3NL5:1:1101:16251:6818 1:N:0:TCGAAG
TAACGAACTCCTACGGGAGGCAGCAGTGGGGAATATTGCACAATGGGGGAAACCCTGATGCAGCGACGCCGCGTGAGTGAAGAAGTATTTCGGTATGTAAAGCTCTATCAGCAGGGAAGAAAAAAGACGGTACCTGACTAAGAAGCCCCGGCTAACTACGTGCCAGCAGCCGCGGTAATACGTAGGGGGCAAGCGTTATCCGGAATTACTGGGTGTAAAGGGTGCGTAGGTGGCATGGTAAGTCAGAAGTGAAAGCCCGGGGCTTAACCCCGGGACTGCTTTTGAAACTGTCATGCTCAAG
+
CGGGGGGGGGGGGGGGGGGGGGGGGGFGGGGGGGGGGGGGGGGGGGGGGGGGGGGGGGGGGGGGGGGGGGGGGGGGGGGGGGGGGGGGGGGGGFGGGGGGGGGGGGGGGGGGGGGGGGGGGGGGEGGGGGGGGGGGGGGGGGGGGGGGGGGGGGGGGGGGGGGGGGGGGGGGGGGGGGGGGGGGGGGGGGGGGGGDEGGGGGGGGGGGGGGGGGEGGGGGGGGGGGGGGGGGGGGGGGGGFGGG?BFGFGFFFFFFFFEDGGD>FDFFFFEEDBDBFBFFBF?A?FFF2A4<DFFF:####
@M05025:18:000000000-B3NL5:1:1101:23629:6864 1:N:0:TCGAAG
TAACGAACTCCTACGGGAGGCAGCAGTAGGGAATCTTCGGCAATGGACGAAAGTCTGACCGAGCAACGCCGCGTGAGTGAAGAAGGTTTTCGGATCGTAAAACTCTGTTGTTAGAGAAGAACAAGGATGAGAGTAACTGTTCATCCCTTGACGGTATCTAACCAGAAAGCCACGGCTAACTACGTGCCAGCAGCCGCGGTAATACGTAGGTGGCAAGCGTTGTCCGGATTTATTGGGCGTAAAGCGAGCGCAGGCGGTTTCTTAAGTCTGATGTGAAAGCCCCCGGCTCAACCGGGGGAGA
+
CGGGGGGGGGGGGGGGGGGGGGGGGGGGGGGGGGGGGGGGGGGGGGGGGGGGGGGGGGGGGGGGGGGGGGGGGFGGGFGGGGGGGGEFGGGGGGGGGGGGGGGGGGGGGGGGGGGGGGGGGGGGGGGGGGGGGGGGGGGGGGGGGGGGGGGGGGGGGGGGGGGGGGGGGGGGGGGGGGFGFGGGG>FGGGGGGGGGGGGGGGGGGGGGGGGGGGGGGGEGGGGGGGGDCGF7CFFFGGGGGGGGFFDCBCDB:DFFFDDDGGFFFA64@A?FFF?A<2473::9129(4?2<B>>>F####
@M05025:18:000000000-B3NL5:1:1101:20853:6876 1:N:0:TCGAAG
TAACGAACTCCTACGGGAGGCAGCAGTGAGGAATATTGGTCAATGGGCGGGAGCCTGAACCAGCCAAGTCGCGTGAGGGATGACGGTCCTACGGATTGTAAACCTCTTTTGCCGGGGAGCAAGCGTGCGTTCGTGAACGCACGTCGAGAGTACCCGGAGAAAAAGCATCGGCTAACTCCGTGCCAGCAGCCGCGGTAATACGGAGGATGCGAGCGTTATCCGGATTTATTGGGTTTAAAGGGTGCGTAGGCGGGATGCCAAGTCAGCGGTAAAAATGCGGTGCTCAACGCCGTCGAGAAAC
+
CGGGGGGGGGGGGGGGGGGGGGGGGFFFEGFGGGGGGGGGGGGGGGGGGEDEGGDFGGGGGGGGGGGGGGGGGGGGGGGEGGGGGGGDGGGGGGCF=FFFFGGDFFGGGGGGGGGDGGGGGFFFGEGGGGGGGGGGGGGGGGG,DFDGFGGGGGGGE=FFGGFGEGGGGGGGGGGGGGGGFFGGGGGFGGGGGGGGEGGGGCC?EGCGGGEEEGGCGGGFGGGC*299C7CFGG<CCFCCFGFGFEFGEG4>EDF;@4:7CG@?B<49@?:>B?@?<AF1(36349,,:09((-7;4####
@M05025:18:000000000-B3NL5:1:1101:7843:6912 1:N:0:TCGAAG
TAACGAACTCCTACGGGAGGCAGCAGTAGGGAATCTTCCGCAATGGGCGAAAGCCTGACGGAGCAACGCCGCGTGAGTGATGAAGGTCTTCGGATCGTAAAACTCTGTTATTAGGGAAGAACAAATGTGTAAGTAACTATGCACGTCTTGACGGTACCTAATCAGAAAGCCACGGCTAACTACGTGCCAGCAGCCGCGGTAATACGTAGGTGGCAAGCGTTATCCGGAATTATTGGGCGTAAAGCGCGCGTAGGCGGTTTTTTAAGTCTGATGTGAAAGCCCACGGCTCAACCGTGGAGCT
+
CGGGGGGGGGGGGGGGGGGGGGGGGGGGGGGGGGGGGGGGGGGGGGGGGGGGEFGGGGGGGCEGFGGGGGGGGFGGGGGGGGGGGGGGGGFGGGGGGGGFFGGGGGGGGGGGGGGGGGGGGGGGGGGGGGGGGGGGGGFGGGGGGGGGGGGGCCGGGGFGGGGGFGGGCFFGG@EGE7DFGGGGGGGGGGG?FDGGGGGGGGGGCFGGGD=E5C=CGG5:7CFEGGGEDFCFGDF=DGGDDG5DBB@D:DE@FFF>FEDGFGF@)696=>=FFFFF2<4772<046>BFFFF:>1<>####
@M05025:18:000000000-B3NL5:1:1101:18732:6914 1:N:0:TCGAAG
TAACGAACTCCTACGGGAGGCAGCAGTAGGGAATCTTCGGCAATGGACGAAAGTCTGACCGAGCAACGCCGCGTGAGTGAAGAAGGTTTTCGGATCGTAAAACTCTGTTGTTAGAGAAGAACAAGGATGAGAGTAACTGTTCATCCCTTGACGGTATCTAACCAGAAAGCCACGGCTAACTACGTGCCAGCAGCCGCGGTAATACGTAGGTGGCAAGCGTTGTCCGGATTTATTGGGCGTAAAGCGAGCGCAGGCGGTTTCTTAAGTCTGATGTGAAAGCCCCCGGCTCAACCGGGGAGGC
+
CGGGGGGGGGGGGGGGGGGGGGGGGGGGGGGGGGGGGGGGGGGGGGGGGGGGGGGGGGGGGGGGGGGGGGGGGGGGGGGGGGGGGGGGGGGGGGGGGGGGGGGGGGGGGGGGGGGGGGGGGGGGGGGGFGGGGGGGGGGGGGGGGGGGGGGGGGGGGGGGGGGGGGGGGGGGGGGGGGGGGGGGGGGGGGGGGGGGGGGGGGGGGGFGGGGGGGGGGDGGGGGGGGGGGGGGGGGGGGGGGGGGFEFGFGFFFFFFFEFCGGFFFFFFFFFF=@@AAAAFFFFF>099BBFFFFFFF####
@M05025:18:000000000-B3NL5:1:1101:25480:6937 1:N:0:TCGAAG
TAACGAACTCCTACGGGAGGCAGCAGTGGGGAATATTGGACAATGGGCGCCAGCCTGATCCAGCCATACCGCGTGGGTGAAGAAGGCCTTCGGGTTGTAAAGCCCTTTTGTTGGGAAAGAAATCCAGCCGGCTAATACCTGGTTGGGATGACGGTACCCAAAGAATAAGCACCGGCTAACTTCGTGCCAGCAGCCGCGGTAATACGAAGGGTGCAAGCGTTACTCGGAATTACTGGGCGTAAAGCGTGCGTAGGTGGCTATTTAAGTCCGTGGTGAAAGCCCTGGGCTCAACCTGGGGCGA
+
CFGGGCGGFGGGFCEGD@FFGFCGEE6CCFGGGG<FED@ACEGGEGDEGGGCCFFGGGGGGGGGGFFFGGGGGGGGEGEGGGGGGGGDFGFFEGG+4CFDGFGCCFEGGFGFFGGGGGGGGGGGGGGFGGGGGDCFGEGGGG>AEGGGFDGGGGGGDDEGGFGGFECGACFFFGGGGGGGGCGGCE*;CEGD@C:CGCGC5=@?CFGFECACCGGGFF5CECCFDGCDDFFFGGDCG4DD7<7:6>7C3D575>??>)7:>F77/<?941@.7>>A<44(4:BFF<:<?7?<7:766####
@M05025:18:000000000-B3NL5:1:1101:21468:6940 1:N:0:TCGAAG
TAACGAACTCCTACGGGAGGCAGCAGTGGGGAATATTGCACAATGGGGGAAACCCTGATGCAGCGACGCCGCGTGAAGGAAGAAGTATCTCGGTATGTAAACTTCTATCAGCAGGGAAGAAAATGACGGTACCTGACTAAGAAGCCCCGGCTAACTACGTGCCAGCAGCCGCGGTAATACGTAGGGGGCAAGCGTTATCCGGATTTACTGGGTGTAAAGGGAGCGTAGACGGAAGAGCAAGTCTGATGTGAAAGGCTGGGGCTTAACCCCAGGACTGCATTGGAAACTGTTTTTCTAGGTA
+
CGGGGGGGGGGGGGGGGGGGGGGGFGGGGGGDCFGGGGGGGGGGEGGGGGGGGGGGGGGFGGGGGGGGGGGGGGGGGGGGGGGFGGFGG9FGGGGGGGGFGGGGGGGGGGGG<EGGGGGCFGGGGFGGGGGGGGGGGFDDFFGGGGGGGGGGGGGGGGGGGGGGGGAFGCGGEGGGGGGGGEGGGDGGGGGGGGG>EGGGEEGGDGCGGFGGGGGCCF+<EGGGEGGGDGGDDCD4DCDGG7029?/?FGFFFFF?)>D37<>4?<F856>E@)78?72ADF??A<2)6--628(4)####
@M05025:18:000000000-B3NL5:1:1101:12361:6941 1:N:0:TCGAAG
TAACGAACTCCTACGGGAGGCAGCAGTAGGGAATCTTCCACAATGGACGAAAGTCTGATGGAGCAACGCCGCGTGAGTGAAGAAGGGTTTCGGCTCGTAAAGCTCTGTTGGTAGTGAAGAAAGATAGAGGTAGTAACTGGCCTTTATTTGACGGTAATTACTTAGAAAGTCACGGCTAACTACGTGCCAGCAGCCGCGGTAATACGTAGGTGGCAAGCGTTGTCCGGATTGATTGGGCGTAAAGCGAGTGCAGGCGGTTCAATAAGTCTGATGTGAAAGCCTTCGGCTCAACCGGAGGCAC
+
CGGGGGGGGGGGGGGGGGGGGGGGGGGGGGGGGGGGGGGGGGGGGGGGGGGGGGGGGGGGGGGGGGGGGGGGGGGGGGGGGGGGGGGGGGGGGGGGGGGGGGGGGGGGGGGGGGGGGGGGGGGGGFGGGGGGGGGFGGFGGGGGGFGGGGGFGGGGGFGGGGGGGFGGGGACFGGGGEGGEGGEGFGGGGGGGGGGGCGEGGG@,=<FFGGGGGGGCGEGEDC=CEGC5C*;CFFGFFGDGDGCFF:DEGFFFFFFDB:CC7=?FA@>B5FFFFF<BFAB?FFB:?2247?729>>1####
@M05025:18:000000000-B3NL5:1:1101:20187:6945 1:N:0:TCGAAG
TAACGAACTCCTACGGGAGGCAGCAGTGGGGAATATTGCACAATGGGCGAAAGCCTGATGCAGCGACGCCGCGTGAGGGATGACGGCCTTCGGGTTGTAAACCTCTTTCAGCAGGGACGAAGCGCAAGTGACGGTACCTGCAGAAGAAGCACCGGCTAACTACGTGCCAGCAGCCGCGGTAATACGTAGGGTGCAAGCGTTGTCCGGAATTACTGGGCGTAAAGAGTTCGTAGGCGGTTTGTCGCGTCGTTTGTGAAAACCAGCAGCTCAACTGCTGGCTTGCAGGCGATACGGGCAGAGC
+
CGGGGGGGGGGGGGGGGGGGGGGGGGGGGGGGGGGGGGGGGGGGGGGGGGGGGGGGGGGGGGGGGGGGGGGGGGGGGGGGGGGGGGGGGGGGGGGGGGGGGGGGGGGGGGGGGGGGGGGGGGGGG>FGGGGGGGGGGGGGGGGGGGGGGGGGGGGGGGGGGGGGGGGGGGGGGGGGGGGGGGFFGGFGGGGGGGGGGGGGDGGGGGGGGGGGGGGGGGGGGGFCCFCGGGGGGGGGGGGGGGFGFDEGFGFFFFFFFFFGGGFFFFFBFFFFFFFFFBBF?FFFFFF049<>FFFB(####
@M05025:18:000000000-B3NL5:1:1101:18926:6950 1:N:0:TCGAAG
TAACGAACTCCTACGGGAGGCAGCAGTAGGGAATCTTCGGCAATGGACGAAAGTCTGACCGAGCAACGCCGCGTGAGTGAAGAAGGTTTTCGGATCGTAAAACTCTGTTGTTAGAGAAGAACAAGGATGAGAGTAACTGTTCATCCCTTGACGGTATCTAACCAGAAAGCCACGGCTAACTACGTGCCAGCAGCCGCGGTAATACGTAGGTGGCAAGCGTTGGCCGGATTTATTGGGCGTAAAGCGAGCGCAGGCGGTTTCTTAAGTCTGAGGTGAAAGCCCCCGGCTCAACCGGGGTCGC
+
CEDGGGCGGGGGGGGGGGGGGGGGFGGGGGGGGDFGFGGGGGGGFGEEFGFEEGGGGFGDGGDGDGGGGGGEGGECFGGFCAEFGGGFGGGGGCFGGCBAFGGFEE9FFFGC?FEEGFGGGGGGGGGFGGGFGEFCFGGFG=FGG,>FGFGDFFF:8F3@DCFGGGGGFGGEGG75EEFFGGGGGFCGF?CFGCF>8=C88*ACGE>CEE?GCCFFFGG5CD*<<EG7E3CF>DGGGGGD<CDD?DDDEGF)<>79>7./2*9=@F79@)9*7).434241(-4712043<B?;(-2####
@M05025:18:000000000-B3NL5:1:1101:21071:6966 1:N:0:TCGAAG
TAACGAACTCCTACGGGAGGCAGCAGTAGGGAATCTTCCACAATGGACGAAAGTCTGATGGAGCAACGCCGCGTGAGTGAAGAAGGGTTTCGGCTCGTAAAGCTCTGTTGGTAGTGAAGAAAGATAGAGGTAGTAACTGGCCTTTATTTGACGGTAATTACTTAGAAAGTCACGGCTAACTACGTGCCAGCAGCCGCGGTAATACGTAGGTGGCAAGCGTTGTCCGGATTTATTGGGCGTAAAGCGAGTGCAGGCGGTTCAATAAGTCTGATGTGAAAGCCTTCGGCTCAACCGGAGACCA
+
CGGGGGGGGGGGGGGGGGGGGGGGGGGGGGGGGGGGGGGGGGGGGGGGGGGGGGGGGGGGGGGGGGGGGGGGGGGGGGGGGGGGGGGGGGGGGGGGGGGGGGGGGGGGGGGGGGGGGGGGGGGGGGGGGGGGGGGGGGGGGGGGGGGGGGGGGGGGGGGGGGGGGGGGGGGGGGGGGGGGGGGGGGGGGGGGGGGGGGGGGGGGGGGGGGGGGGGGGGGEEGGGGGGEGGGGGGGGGGGGGGGGFD@GEGFFFFFFF53CCFFFFA?AFDFFFFFFBFFBFF>B?FF1:?D?FFFF0####
@M05025:18:000000000-B3NL5:1:1101:18269:6995 1:N:0:TCGAAG
TAACGAACTCCTACGGGAGGCAGCAGTAGGGAATCTTCGGCAATGGACGAAAGTCTGACCGAGCAACGCCGCGTGAGTGAAGAAGGTTTTCGGATCGTAAAACTCTGTTGTTAGAGAAGAACAAGGATGAGAGTAACTGTTCATCCCTTGACGGTATCTAACCAGAAAGCCACGGCTAACTACGTGCCAGCAGCCGCGGTAATACGTAGGTGGCAAGCGTTGTCCGGATTTATTGGGCGTAAAGCGAGCGCAGGCGGTTTCTTAAGTCTGATGGGAAAGCCCCCGGCTCAACCGGGGCTGG
+
CGGGGGGGGGGGGGGGGGGGGGGGGGGGGGGGGGGGGGGGGGGGGGGGGGGGGGGGGGGGGGGGGGGGGGGGGGGGGGGGGGGGGGGGGGGGGGGGGGGGGGGGGGGGGGGGGGGGGGGGGGGGGGGGGGGGGGGGGGGGGGGGGGGGGGGGGGGGGGGGGGGGGGGGGGGGGGGGGGGGGGGGGGGGGGGGGGGGGGGGEGGGGGGGGGGGGGGGGGGGGGGFFGGGGGFCGGGFDCDDDDFGF>@DBGFFFFFFEFDDDFFFFF=:FF?***).:62:2:<1749((.5::9699####
@M05025:18:000000000-B3NL5:1:1101:18418:7038 1:N:0:TCGAAG
TAACGAACTCCTACGGGAGGCAGCAGTGGGGAATATTGCACAATGGGGGAAACCCTGATGCAGCGACGCCGCGTGAAGGAAGAAGTATTTCGGTATGTAAACTTCTATCAGCAGGGAAGAAAATGACGGTACCTGACTAAGAAGCCCCGGCTAACTACGTGCCAGCAGCCGCGGTAATACGTAGGGGGCAAGCGTTATCCGGATTTACTGGGTGTAAAGGGAGCGTAGACGGCATGGCAAGTCTGGTGTGAAAGGCAGGGGCTCAACCCCTGGACTGCATTGGAAACTGTCAGGCTGCTCG
+
CGGGGGGGGGGGGGGGGGGGGGGGGGGGGGGGGGGGGGGGGGGGGGGGGGGGGGGGGGGGGGGGGGGGGGGGGGGGGGGGGGGGGGGGGGGGGGGGGGGGGGGGGGGGGGGGGGFGGGGGGGGGGGGGGGGGGGGGGGGGGGGEGGGGGGGGGGGGGGGGGGGGGGGGGGGGGGGGGGGGGGGGGGGGGGGGGGBC=FGGGGGGEGGGGGGGFEGGGGGGGFGGGGGGGGGGGGGGGGGGGGGGFFBF5DFFFFFFFFFDGDFFFDF?FFFFFFFFFFBBA2?BFDBAB>4.<7<BF####
@M05025:18:000000000-B3NL5:1:1101:15020:7041 1:N:0:TCGAAG
TAACGAACTCCTACGGGAGGCAGCAGTGGGGAATATTGCACAATGGGCGCAAGCCTGATGCAGCGACGCCGCGTGGGGGATGACGGCCTTCGGGTTGTAAACTCCTTTCGCCAGGGACGAAGCGTTTTGTGACGGTACCTGGAGAAGAAGCACCGGCTAACTACGTGCCAGCAGCCGCGGTAATACGTAGGGTGCAAGCGTTGTCCGGAATTACTGGGCGTAAAGAGCTCGTAGGTGGTTTGTCACGTCGTCTGTGAAATTCCACAGCTTAACTGTGGGCGTGCAGTCGATACGGGCGTGC
+
CGGGGGGGGGGGGGGGGGGGGGGGGGGGGGGGGGGGGGGGGGGGGGGGGGGGGGGGGGGGGGGGGGGGGGGGGGGGGGGGGGGGGGGGGGGGGGGGGGGGGGGGGGGGGGGGGGGGGGGGGGGGGGGGGGCFGGGGGGGGGGGGGGGGGGGGGGGGGGGGGGGGGGGGGGGGGGGGGGGGGGGGGGGGGGGGGGGGGGGGGGGGGGGGGGGGGGGGGGGGGEGGGGGGGGGGGGGGGGGGGGGGFFFGFGFFFF?AFFFGGDFFF7F?FFFFBFFF9:(806>BFF223(813:BB(####
@M05025:18:000000000-B3NL5:1:1101:7659:7099 1:N:0:TCGAAG
TAACGAACTCCTACGGGAGGCAGCAGTGGGGAATATTGCACAATGGGCGAAAGCCTGATGCAGCGACGCCGCGTGAGTGAAGAAGTATTTCGGTATGTAAAGCTCTATCAGCAGGGAAGAAAATGACGGTACCTGACTAAGAAGCCCCGGCTAACTACGTGCCAGCAGCCGCGGTAATACGTAGGGGGCAAGCGTTATCCGGATTTACTGGGTGTAAAGGGAGCGTAGACGGCGAAGCAAGTCTGAAGTGAAAACCCAGGGCTCAACCCTGGGACTGCTTTGGAAACTGTTTTGCTACGCG
+
CGGGGGGGGGGGGGGGGGGGGGGGGGGGGGGGGGGGGGGGGGGGGGGGGGGGGGGGGGGGGGGGGGGGGGGGGGGGGGGGGGGGGGGGGGGGGGGGGGGGGGGGGGGGGGGGGGGGGGGGGGGGGGGGGGGGGGGGGGGGGGGGGGGGGGGGGGGGGGGGGGGGGGGGGGGGGGGGGGGGGGGGGGGGGGGGGGGGGGGGGGGGGGGGGGGGGGGGGGGGGGGGGGGGGGGGGGGGGGGGGGGGFFFGFGFFFFFFBDFGGGFFFFFFEBFFF:F<BFFF9A:BBDFFFABFFFFF6####
@M05025:18:000000000-B3NL5:1:1101:28317:7102 1:N:0:TCGAAG
TAACGAACTCCTACGGGAGGCAGCAGTAGGGAATCTTCCACAATGGACGAAAGTCTGATGGAGCAACGCCGCGTGAGTGAAGAAGGGTTTCGGCTCGTAAAGCTCTGTTGGTAGTGAAGAAAGATAGAGGTAGTAACTGGCCTTTATTTGACGGTAATTACTTAGAAAGTCACGGCTAACTACGTGCCAGCAGCCGCGGTAATACGTAGGTGGCAAGCGTTGTCCGGATTTATTGGGCGTAAAGCGATAGCAGGCGGTTCAATAAGTCTGATGTGAAAGCCTTCGGCTCAACCGGAGGCGT
+
CGGGGGGGGGGGGGGDGGGGGGGGEFFGFGEGGGGGGGGGGGGGGGFFGGGDGGGAEFFGGGGGGGCFEGGGGGGGG,CFGGGGGGGGGGFGGGGEEFGFGGGGGFGFGFFFGGGGFGFFGAFGEGFGFGFCFAFGGGGGGFGDDDAFEGCF+CFGFCFGFFGGGFGGG;FGG8ECEGGGGGGGGG5FGGGGGCFGGDCGDEGGGGFCF5CEFGFCGGD5EGGFDGGGGGGGG7C69<D<5C5>*75*)****7)3)..92*9BFFF<*6@FFFFF<A)(3>A261;(-5<?(-(((####
@M05025:18:000000000-B3NL5:1:1101:20206:7116 1:N:0:TCGAAG
TAACGAACTCCTACGGGAGGCAGCAGTAGGGAATCTTCCACAATGGACGAAAGTCTGATGGAGCAACGCCGCGTGAGTGAAGAAGGGTTTCGGCTCGTAAAGCTCTGTTGGTAGTGAAGAAAGATAGAGGTAGTAACTGGCCTTTATTTGACGGTAATTACTTAGAAAGTCACGGCTAACTACGTGCCAGCAGCCGCGGTAATACGTAGGTGGCAAGCGTTGTCCGGATTTATTGGGCGTAAAGCGAGTGCAGGCGGTTCAATAAGTCTGATGTGAAAGCCTTCGGCTCAACCGGAGCAAG
+
CGGGGGGGGGGGGGGGGEGGGGGGGGGGGGGGGGGGGGGGGGGGGGGGGGGGGGGGGGGGGGGGGGGGGGGGGGGGGGGGGGGGGGGGGGGGGGGGGGGGGGGGGGGGFGGFGGGGGGGGGGGGFFGFFFGGGGGGGGGGGGGGGFFGGGGGGGGGGGGGGGGGGGFGGGGGGGDGGGGGGGGGGGGGGGF?FGGGGGGGGCGCGGF?EGGGGGCFDGD=EEGFGGGEEDGGGG=FFGG<DGFGFFFGFGFFFFFBF>>G77=?FFFFFFFFFFFFBFFB??DFBFF:48<7?FFF0####
@M05025:18:000000000-B3NL5:1:1101:14242:7128 1:N:0:TCGAAG
TAACGAACTCCTACGGGAGGCAGCAGTAGGGAATTTTCGTCAATGGGGGAAACCCTGAACGAGCAATGCCGCGTGAGTGAAGAAGGTCTTCGGATCGTAAAGCTCTGTTGTAAGTGAAGAACGGCTCATAGAGGAAATGCTATGGGAGTGACGGTAGCTTACCAGAAAGCCACGGCTAACTACGTGCCAGCAGCCGCGGTAATACGTAGGTGGCAAGCGTTATCCGGAATCATTGGGCGTAAAGGGTGCGTAGGTGGCGTACTAAGTCTGTAGTAAAAGGCAAGGGCTCAACCATTGGAGG
+
CGGGGGGEFEFCGEEC7@FGG,FCFFGCEECFGGEGGGGGGGGGGGGGGDCGGGDGGGFGGGFEGGGGGD=@FBCGGGGFGDC,FFFADEDDGDGGEEGFGGGGGFGEGGGGGGGGFFFFGGEFGGGFFFG9D<DGGGGF5CDDGC,>FGCD=FGGGGFFGGGFF7CFG,@BEEC8C8:EFDFGCCDFCGGCFFECEG8:*/A<9B9@C5CCFC=FFFD5==5F7CEE=F4*:2:6CC79)777B>@D@D55@F7>5>;9CC@F*21)/696@87<)5430:((,3122>727:<<4####
@M05025:18:000000000-B3NL5:1:1101:13850:7149 1:N:0:TCGAAG
TAACGAACTCCTACGGGAGGCAGCAGTAGGGAATCTTCGGCAATGGACGAAAGTCTGACCGAGCAACGCCGCGTGAGTGAAGAAGGTTTTCGGATCGTAAAACTCTGTTGTTAGAGAAGAACAAGGATGAGAGTAACTGTTCATCCCTTGACGGTATCTAACCAGAAAGCCACGGCTAACTACGTGCCAGCAGCCGCGGTAATACGTAGGTGGCAAGCGTTGTCCGGATTTATTGGGCGTAAAGCGAGCGCAGGCGGTTTCTTAAGTCTGATGTGAAAGCCCCCGGCTCAACCGGGGCGTC
+
CGGGGGGGGGGGGGGGGGGGGGGGGGGGGGGGGGGGGGGGGGGGGGGGGGGGGGGGGGGGGGGGGGGGGGGGGGGGGGGGGGGGGGGGGGGGGGGGGGGGGGGGGGGGGGGGGGGGGGGGGGGGGGFGFFGGGGGGGGGGGGGGGGGGGGGGGGGGGGGGGGGGGGGGGGGGGGGGGGGGGGGGGGGGGGGGGGGGGGGGGGGGGGGGGGGGGGGGGGGGGGGGGGGGCDFFGGFGFGGGGGGGFFFGFGFFFFFFFFFGGGFFFFF9@A==BFFADFF7?-49BBFFF2>?FFF9B####
@M05025:18:000000000-B3NL5:1:1101:17463:7186 1:N:0:TCGAAG
TAACGAACTCCTACGGGAGGCAGCAGTGGGGAATATTGCACAATGGGGGAAACCCTGATGCAGCGACGCCGCGTGAGCGATGAAGTATTTCGGTATGTAAAGCTCTATCAGCAGGGAAGAAAATGACGGTACCTGACTAAGAAGCCCCGGCTAACTACGTGCCAGCAGCCGCGGTAATACGTAGGGGGCAAGCGTTATCCGGATTTACTGGGTGTAAAGGGAGCGTAGACGGCATGGCAAGCCAGATGTGAAAGCCCGGGGCTCAACCCCGGGACTGCATTTGGAACTGTCAGGCTAGACG
+
CGGGGGGGGGGGGGGGGGGGGGGGGGGGGGGGGGGGGGGGGGGGGGGGGGGGGGGGGGGGGGGGGGGGGGGGGGGGGGGFGGGGGGGGGGGGGGGGGGGGGGGGGGGGGGGGGGGGGGGGGGGGGGGGGGGGGGGGGGGGGGGGGGGGGEGGDCGGGGGGGGGGGGGFFGGGGGGCEGGGGG9CGGGGGGGGGGGGGGGGGGDGGGGDGGGG*::FG7CFGGG=EGGGGGGGGD5>7DFGFGCC>46CFG?FFFF?FFD9D<>:FFF:BBBFFFF04:<2:AFB?<???44:ABF1,####
@M05025:18:000000000-B3NL5:1:1101:15327:7268 1:N:0:TCGAAG
TAACGAACTCCTACGGGAGGCAGCAGTAGGGAATCTTCGGCAATGGACGAAAGTCTGACCGAGCAACGCCGCGTGAGTGAAGAAGGTTTTCGGATCGTAAAACTCTGTTGTTAGAGAAGAACAAGGATGAGAGTAACTGTTCATCCCTTGACGGTATCTAACCAGAAAGCCACGGCTAACTACGTGCCAGCAGCCGCGGTAATACGTAGGTGGCAAGCGTTGTCCGGATTTATTGGGCGTAAAGCGAGCGCAGGCGGTTTCTTAAGTCTGATGTGAAAGCCCCCGGCTCAACCGGGGACAC
+
CGGGGEFGGGGGGGGGGGGGGGGGGGGGGGGGGGGGGGGGGGGGGGGGGGDGGGGGGGGGGGGGGGGGGGGGGCFDGGGGGGGGGGGGGGGGGGGDGGGGGGGGGGGGGGGGGGFGGGGGEFGGGGGGGGGGGGGGGGGGGGGGGGGGGGGGGGGGGGGGGGFGGGGGGGGGGGGGGGGFF@FCFGGGGGGGGGFEEGGEGGCCFFGGGGGGGGGGGGE=EGEFFGGGGDCFGGGGGFD<GGFFF>BDECDFEEE>E@EDGFFFFDF2BB4FFFF94<B<B:<FFFF96??FBFFFF####
@M05025:18:000000000-B3NL5:1:1101:20374:7273 1:N:0:TCGAAG
TAACGAACTCCTACGGGAGGCAGCAGTAGGGAATTTTCGTCAATGGGGGAAACCCTGAACGAGCAATGCCGCGTGAGTGAAGAAGGTCTTCGGATCGTAAAGCTCTGTTGTAAGTGAAGAACGGCTCATAGAGGAAATGCTATGGGAGTGACGGTAGCTTACCAGAAAGCCACGGCTAACTACGTGCCAGCAGCCGCGGTAATACGTAGGTGGCAAGCGTTATCCGGAATCATTGGGCGTAAAGGGTGCGTAGGTGGCGTACTAAGTCTGTAGTAAAAGGCAATGGCTCAACCATTGACGT
+
CGGGGGGGGGGGGGGGGGGGGGGGGGGGGGGGGGGGGGGGGGGGGGGGGGGGGGGGGGGGGGGGGGGGGGGGGGGGGGGGGGGGGGGGGGGGGGGGGGGGGGGGGGGGGGGGGGGGGGGGGGGGGGGGGGGGGGGGGGGGGGGGGGGGGGGGGGGGGGGGGGGGGGGGGGGFGGGGGGGGGGGGGGGGGGGGGGGGGGGEGGGGGGFGFGFGGGGGGGGCEEGGGGGCGGGGGGGGGFDCGGGGF>55)75<>:927:B<<CFFFFFFFFFFF?FAAAA??FFFBF?BFFFF?FFF)####
@M05025:18:000000000-B3NL5:1:1101:25680:7338 1:N:0:TCGAAG
TAACGAACTCCTACGGGAGGCAGCAGTAGGGAATCTTCGGCAATGGACGAAAGTCTGACCGAGCAACGCCGCGTGAGTGAAGAAGGTTTTCGGATCGTAAAACTCTGTTGTTAGAGAAGAACAAGGATGAGAGTAACTGTTCATCCCTTGACGGTATCTAACCAGAAAGCCACGGCTAACTACGTGCCAGCAGCCGCGGTAATACGTAGGTGGCAAGCGTTGTCCGGATTTATTGGGCGTAAAGCGAGCGCAGGCGGTTTCTTAAGTCTGATGTGAAAGCCCCCGGCTCAACCGGGGGTCG
+
CGGGGEGGGGGGGGGGGGGGGGGGGG@FGGGGGGGGGGGGGGGGGGGGGGGDGEGFGGGGGGGGGGGGGGGGGGGGEGGGGGGGGGFGGFGGGGGGGGGGGGGGGGGGGGGGGGGGGGFGGGGGGGGFFGGGGGFGGGGGGGGGGFEBFGGGGGGGGGFGGFEGGGGGGG@FGGGGGGGGGGGGGGGGGGGGGGGGGGGGGGGGGGDGGGCCFGGEFFGGCCGEFGGECDCF*:>FC<DDCGG=F35D)/0:BEEFE55<D?4=@BF2/.**9@/469ABF?FFFFB>:27:86>>9####
@M05025:18:000000000-B3NL5:1:1101:17846:7422 1:N:0:TCGAAG
TAACGAACTCCTACGGGAGGCAGCAGTGGGGAATATTGCACAATGGGGGAAACCCTGATGCAGCGACGCCGCGTGAAGGAAGAAGTATTTCGGTATGTAAACTTCTATCAGCAGGGAAGAAAATGACGGTACCTGACTAAGAAGCCCCGGCTAACTACGTGCCAGCAGCCGCGGTAATACGTAGGGGGCAAGCGTTATCCGGATTTACTGGGTGTAAAGGGAGCGTAGACGGCATGGCAAGTCTGGTGTGAAAGGCAGGGGCTCAACCCCTGGACTGCATTGGAAACTGTCAGGCTGATGT
+
CGGGGGGGGGGGGGGGGGGGGGGGGGGGGGGGGGGGGGGGGGGGGGGGGGGGGGGGGGGGGGGGGGGGGGGGGGGGGGGGGGGGGGGGGGGGGGGGGGGGGGGGGGGGGGGGGGGGCGGGGGGGGGGGGGGGGGGGGGGGGGGGGGGGGGGGGGGGGGGGGGGGGGGGGGGGGGGDGGGGGGGGEGGGGGGGGGGGDGGGGGEGEGGGGGGGFEEGGGGGGGGGEGEGGGGGGGGGGG4CFDFFF@=GFGFFFF@FFFFGG3@3*4?0>?F@@FF?:0<24<B29>?BF<)4>?B??####
@M05025:18:000000000-B3NL5:1:1101:15655:7441 1:N:0:TCGAAG
TAACGAACTCCTACGGGAGGCAGCAGTAGGGAATCTTCGGCAATGGACGAAAGTCTGACCGAGCAACGCCGCGTGAGTGAAGAAGGTTTTCGGATCGTAAAACTCTGTTGTTAGAGAAGAACAAGGATGAGAGTAACTGTTCATCCCTTGACGGTATCTAACCAGAAAGCCACGGCTAACTACGTGCCAGCAGCCGCGGTAATACGTAGGTGGCAAGCGTTGTCCGGATTTATTGGGCGTAAAGCGAGCGCAGGCGGTTTCTTAAGTCTGATGTGAAAGCCCCCGGCTCAACCGGGGGACG
+
CGGGGGGGGGGGGGGGGGGGGGGGGGGGGGGGGGGGGGGGGGGGGGGGGGGGGGGGGGGGGGGGGGGGGGGGGGGEGGGGGGGGGGGGGGGGGGGGGGGGGGGGGGGGGGGGGGGGGGGGGGGGGGGGGGGGGGGGGGGGGGGGGGGGGGGGGGGGGGGGGGGGGGGGGGGGGGGGGGGGGGFGGGGGGGGGFGGGGGEGGGGFFGGGGGGGGGGGGGGGGGGGGGGC=CCFGGGGGGGGGGFGFFFGFGFFFFD>FEBD7DFBFAFDFFFFFB=AFAF:7??B>FB9:>FFF9BFF####
@M05025:18:000000000-B3NL5:1:1101:10759:7445 1:N:0:TCGAAG
TAACGAACTCCTACGGGAGGCAGCAGTGGGGAATATTGCACAATGGGGGAAACCCTGATGCAGCGACGCCGCGTGAAGGAAGAAGTATCTCGGTATGTAAACTTCTATCAGCAGGGAAGAAAATGACGGTACCTGACTAAGAAGCCCCGGCTAACTACGTGCCAGCAGCCGCGGTAATACGTAGGGGGCAAGCGTTATCCGGATTTACTGGGTGTAAAGGGAGCGTAGACGGAAGAGCAAGTCTGATGTGAAAGGCTGGGGCTTAACCCCAGGACTGCATTGGAAACTGTTTTTCTACCAC
+
CGGGGGGGGGGGGGGGGGGGGGGGGGGGGGGGGGGGGGGGGGGGGGGGGGGGGGGGGGGGGGGGGGGGGGGGGGGGGGGGGGGGGGGGGGGGGGGGGGGGGGGGGGGGGGGGGGGGGGGGGGGGGGGGGGGGGGGGGGGGGGGGGGGGGGGGGGGGGGGGGGGGFGGGGGGGGGGGGGGGGGGGGGGGGGGGGGGGGGGGGGGGGGGGGGGGGGGGGGGGGGGGGGGGGGGGGGGGGGGGGGGGFFFGFGFFFFFBFF:DGGFFFFFDFFFFF:>???AAF?:8AFFFFB:<08:D4####
@M05025:18:000000000-B3NL5:1:1101:7909:7478 1:N:0:TCGAAG
TAACGAACTCCTACGGGAGGCAGCAGTAGGGAATCTTCGGCAATGGACGAAAGTCTGACCGAGCAACGCCGCGTGAGTGAAGAAGGTTTTCGGATCGTAAAACTCTGTTGTTAGAGAAGAACAAGGATGAGAGTAACTGTTCATCCCTTGACGGTATCTAACCAGAAAGCCACGGCTAACTACGTGCCAGCAGCCGCGGTAATACGTAGGTGGCAAGCGTTGTCCGGATTTATTGGGCGTAAAGCGAGCGCAGGCGGTTTCTTAAGTCTGATGTGAAAGCCCCCGGCTCAACCGGGGGGAA
+
CGGGGGEGGGGGGGGGGGGGGGGGGGGGGCEGGGGGGFFGGGGGGGFGECCGGGGFGGGGGG7FGGGGGGCEGGGGGFGGGGGGGGBFGGGGGDEGGGGGGGGGGGGGGGGGFGGGGGGGGGGG8FFFGFGGGGGGGFGFGGGGGEFGGGGGGGGGGGFGGGG?FGGEGGGFFGDEGGFFGEGDGFGECFFEFCFEDEC?EEFEGGCFGGFGGCFFGGGCEECCFGG=E*9CC>GGGGG<)19CBDED>CD>55>17)7CFGF47AFAFFBFFFF9BAB:3:(3;;9(,)54:01(4####
@M05025:18:000000000-B3NL5:1:1101:12670:7526 1:N:0:TCGAAG
TAACGAACTCCTACGGGAGGCAGCAGTAGGGAATTTTCGTCAATGGGGGAAACCCTGAACGAGCAATGCCGCGTGAGTGAAGAAGGTCTTCGGATCGTAAAGCTCTGTTGTAAGTGAAGAACGGCTCATAGAGGAAATGCTATGGGAGTGACGGTAGCTTACCAGAAAGCCACGGCTAACTACGTGCCAGCAGCCGCGGTAATACGTAGGTGGCAAGCGTTATCCGGAATCATTGGGCGTAAAGGGTGCGTAGGTGGCGTACTAAGTCTGTAGTAAAAGGCAATGGCTCAACCATTGGTTG
+
CFFGGDFGGGGGFGDC:@FGGGGGFFFGGFGFGGGAGGGFE@FEFCAEE@FFGGGGGGGDC7FGGGGGF@CCFCFCFFGDEDDFGGCDGGGGG@CFFFEGFDFFGGGFGGGFGGG9AFFCGGGC@CEGGCFAFGCGFGFD<<FFEGFGGGC9=CFGGAFFFGFGGCFGGFGGGE>EGG?EGFGGGFGFGEFGGD>>GCGCCEFGGF9FGDGGGGGGFFCCEE=9CCC7EFFCCFCFGFDD571:?D7D>D>B5@?73<DG)9>=*5@D@AFFF6*-5<><071:???05<331?49)####
@M05025:18:000000000-B3NL5:1:1101:9127:7563 1:N:0:TCGAAG
TAACGAACTCCTACGGGAGGCAGCAGTAGGGAATCTTCCACAATGGACGAAAGTCTGATGGAGCAACGCCGCGTGAGTGAAGAAGGGTTTCGGCTCGTAAAGCTCTGTTGGTAGTGAAGAAAGATAGAGGTAGTAACTGGCCTTTATTTGACGGTAATTACTTAGAAAGTCACGGCTAACTACGTGCCAGCAGCCGCGGTAATACGTAGGTGGCAAGCGTTGTCCGGATTTATTGGGCGTAAAGCGAGTGCAGGCGGTTCAATAAGTCTGATGTGAAAGCCTTCGGCTCAACCGGAGTGAG
+
CGGGGGGGGGGGGGGGGGGGGGGGGGGGGGGGGGGGGGGGGGGGGGGGGGGGGGGGGGGGGGGGGGGGGGGGGGGGGGGGGGGGGGGGGGGGGGGGGGGGGGGGGGGGGGGGGGGGGGGGGGGGGGGGGGGGGGGGGGFGGGGGGGGGGGGGGGGGGGGGGGGGGGGGGGGGGGGGGGGGGGGGGGGGGGGGGGGGGGGGGGGGGGGGGGGGGGGGGGGGGGGGGGGEGGGGGGGGGGGCDGGGB>@GEGFFFFFFE)8C>CFF?AFFF9FFFFFDADAFFF>FFF;<08)4:>;>(####
@M05025:18:000000000-B3NL5:1:1101:24845:7570 1:N:0:TCGAAG
TAACGAACTCCTACGGGAGGCAGCAGTAGGGAATCTTCCACAATGGACGAAAGTCTGATGGAGCAACGCCGCGTGAGTGAAGAAGGGTTTCGGCTCGTAAAGCTCTGTTGGTAGTGAAGAAAGATAGAGGTAGTAACTGGCCTTTATTTGACGGTAATTACTTAGAAAGTCACGGCTAACTACGTGCCAGCAGCCGCGGTAATACGTAGGTGGCAAGCGTTGTCCGGATTTATTGGGCGTAAAGCGAGTGCAGGCGGTTCAATAAGTCTGATGTGAAAGCCTTCGGCTCAACCGGAGCTTT
+
CGGGGGGGGGGGGGGGGGGGGGGGGGGGGGGGGGGGGGGGGGGGGGGGGGGGGGGGGGGGGGGGGGGGGGGGGGGGGGGGGGGGGGGGGGGGGGGGGGGGGGGGGGGGGGGGGGGGGGGGGGGGGGGGGGFGGGGGGGGGGGGGGGGGGGGGDGGGGGGGGGGGGGGGGGFGGGGGGGGGGGGGGGGGGGGFFCFGGGGGGGGGGGGGGGGGGGGGGGGEEGCGGGGGGGGGGGGGGFGGGGGGFFEG@FFFFFFF@7>DGGFFFFF<BDFFBF=9AAFFF:A7:BFFF<??FB092####
@M05025:18:000000000-B3NL5:1:1101:18891:7580 1:N:0:TCGAAG
TAACGAACTCCTACGGGAGGCAGCAGTAGGGAATCTTCGGCAATGGACGAAAGTCTGACCGAGCAACGCCGCGTGAGTGAAGAAGGTTTTCGGATCGTAAAACTCTGTTGTTAGAGAAGAACAAGGATGAGAGTAACTGTTCATCCCTTGACGGTATCTAACCAGAAAGCCACGGCTAACTACGTGCCAGCAGCCGCGGTAATACGTAGGTGGCAAGCGTTGTCCGGATTTATTGGGCGTAAAGCGAGCGCAGGCGGTTTCTTAAGTCTGATGTGAAAGCCCCCGGCTCAACCGGGGAGGC
+
CGGGGGGGGGGGGGGGGGGGGGGGGGGGGGGGGGGGGGGGGGGGGGGGGGGGGGGGGGGGGGGGGGGGGGGGGGGGGFFGGGGGGGGFGGGGGGGGGGGGGGGGGGGGGGGGGGGGGGGGGGGGGGGGGGGGGGGGGGGGGGGGGGGGGGGGGGGGFGGGGGGGGGGGGGGGGGGGGGGGGGGGGGGGGGGGGGGGGGGGGDGGGGGFGGGGFGGGGGGGGGGGGGGD=DFDGGGGCGGDDDGFFFFGFGFFFFFFFFBGGFFFFFFFF<FFFFFF<ABB:?:>F>>;FFDFF69>F####
@M05025:18:000000000-B3NL5:1:1101:16440:7655 1:N:0:TCGAAG
TAACGAACTCCTACGGGAGGCAGCAGTAGGGAATCTTCGGCAATGGACGAAAGTCTGACCGAGCAACGCCGCGTGAGTGAAGAAGGTTTTCGGATCGTAAAACTCTGTTGTTAGAGAAGAACAAGGATGAGAGTAACTGTTCATCCCTTGACGGTATCTAACCAGAAAGCCACGGCTAACTACGTGCCAGCAGCCGCGGTAATACGTAGGTGGCAAGCGTTGTCCGGATTTATTGGGCGTAAAGCGAGCGCAGGCGGTTTCTTAAGTCTGATGTGAAAGCCCCCGGCTCAACCGGGGGATG
+
CGGGGGC@FEGGGGGGGGGGGDGCEGFGGFGDGG@EAEFEFFGGCGDGECFGE@<<FEFFGCCC7FFGGGGGEFE,BEG<CEGGGGGGFDGEDECFFGGGGGGGGGGGFFEGGGCFFFGGCFGFGG=<FGFAFFGGGGG=EC=FG9BEAD,7>F@FCFFFAFGGGGCBDFCFCEEE:EGGGGGCC7DFGGGC7,::8:EEC8FGC8<+;=+9CFCF=*=*=5A+2ACEE54:C0C=4*59DCFG?DE35)7).5:25)>**068/./66)*991@)))6:((,4;026:??B((4(7####
@M05025:18:000000000-B3NL5:1:1101:25200:7700 1:N:0:TCGAAG
TAACGAACTCCTACGGGAGGCAGCAGTGGGGAATATTGCACAATGGGGGAAACCCTGATGCAGCGACGCCGCGTGAAGGAAGAAGTATTTCGGTATGTAAACTTCTATCAGCAGGGAAGAAAATGACGGTACCTGACTAAGAAGCCCCGGCTAACTACGTGCCAGCAGCCGCGGTAATACGTAGGGGGCAAGCGTTATCCGGATTTACTGGGTGTAAAGGGAGCGTAGACGGCATGGCAAGTCTGGTGTGAAAGGCAGGGGCTCAACCCCTGGACTGCATTGGAAACTGTCAGGCTGTTGT
+
CGGGGGGGGGGGGGGGGGGGGGGGGGGGGGGGGGGGGGGGGGGGGGGGGGGGGGGGGGGGGGGGGGGGGGGGGGGGGGGGGGGGGGGGGGGGGGGGGGGGGGGGGGGGGGGGGGGGGGGGFGGGGGGGGGGGGGGGGGGGGGGGGGGGGGGGGGGGGGGGGGGGGGGGGGGGGGGGGGGGGFEGGGGGGGGGGGGGGFGGGGE==CGGGGGGGGECEFGGGGGGGGGDGGGGGGGGGGGGGGGGFFFGFGFFFFFFFFFCDD>@?<5:DFFFFFF>?FFFFFFFFBBFFFFFFFFFB####
@M05025:18:000000000-B3NL5:1:1101:10859:7729 1:N:0:TCGAAG
TAACGAACTCCTACGGGAGGCAGCAGTAGGGAATCTTCCACAATGGACGAAAGTCTGATGGAGCAACGCCGCGTGAGTGAAGAAGGGTTTCGGCTCGTAAAGCTCTGTTGGTAGTGAAGAAAGATAGAGGTAGTAACTGGCCTTTATTTGACGGTAATTACTTAGAAAGTCACGGCTAACTACGTGCCAGCAGCCGCGGTAATACGTAGGTGGCAAGCGTTGTCCGGATTTATTGGGCGTAAAGCGAGTGCAGGCGGTTCAATAAGTCTGATGTGAAAGCCTTCGGCTCAACCGGAGATGG
+
CGGGGGGGGGGGGGGGGGGGGGGGGGGGGGGGGGGGGGGGGGGGGGGGGGGGGGGGGGGGGGGGGGGGGGGGGGGGGGGGGGGGGGGGGGGGGGGGGGGGGGGGGGGFGGGGGGFGGGGFGGGGGGGGGGGGGGGGGGGGGGGGGGGGGGGGGGGGGGGGGGGGGGGGGGGGGGGGGGGGGGGGGGGGGGGGGGGGGGGGGGGGGGGGGGGGGGGGGGGEEGEFFEGCEGDGGGGGGFGDGDGGBFFGFGFFFFFFF<3<FGFFFFFFFAF=FFFABFFF?BB7?FFF?FF<B>B91####
@M05025:18:000000000-B3NL5:1:1101:25629:7771 1:N:0:TCGAAG
TAACGAACTCCTACGGGAGGCAGCAGTGGGGAATATTGCACAATGGGGGAAACCCTGATGCAGCGACGCCGCGTGAAGGAAGAAGTATCTCGGTATGTAAACTTCTATCAGCAGGGAAGAAAATGACGGTACCTGACTAAGAAGCCCCGGCTAACTACGTGCCAGCAGCCGCGGTAATACGTAGGGGGCAAGCGTTATCCGGATTTACTGGGTGTAAAGGGAGCGTAGACGGAAGAGCAAGTCTGATGTGAAAGGCTGGGGCTTAACCCCAGGACTGCATTGGAAACTGTTTTTCTACGCG
+
CGGGEGGGGGGGGGGGGGGGGEGGDGFGGGGGGGGGGGGGGGGGGF,BFECFGGGGGGGGGGGGGGGGGGGGGGGGGGGGGG=FGGGGGDFGGGGGGGGGGGGGGGGGGGGGFEEFGGGGGGGGGGGGGGGGGGGGGGGGGGGGGGGGGGDGGGGGGGGGGGGGGGGGGGGGGGGGGGGGG@9CCEEEGGGGGGCGGGFGEGGEGF7FFGGDCEGFFGGGGGGGGGEEGGGGGGG4FGGGC?FG?4BG?*9BFFFFFFE339@FF<F4<<BEFFFFFFFFFF??F>0<<AAB38?A2####
@M05025:18:000000000-B3NL5:1:1101:3098:7772 1:N:0:TCGAAG
TAACGAACTCCTACGGGAGGCAGCAGTAGGGAATATTGCACAATGGGGGAAACCCTGATGCAGCGACGCCGCGTGAAGGAAGAAGTATCTCGGTATGTAAACTTCTATCAGCAGGGAAGACAATGACGGTACCTGACTAAGAAGCCCCGGCTAACTACGTGCCAGCAGCCGCGGTAATACGTAGGGGGCAAGCGTTATCCGGATTTACTGGGTGTAAAGGGAGCGTAGACGGACGGGCAAGTCTGAAGTGAAAGGCAGGGGCTCAACCCCTGGACTGCTTTGGAAACTGTCCATCTACTGG
+
CGGGGGGGGGGGGGGGGGGGGGGGGGGGGGGGGGGGGGGGGGGGGGGGGGGGGGGGGGGGGGGGGGGGGGGGGGGGGGGGGGGGGGGGGGGGGGGGGGGGGGGGGGGGGGGGGGGGGGGGGGGGGGGGGGGGGGGGGGGGGGGGGGGGGGGGGGGGGFGGGGGGGGGGGGGGGGGGGGGGGGGGGGGGGGGGGGGGGGGGGGGGDGGGGGGGGGGGGGGGGGGGGGGDGGGGGGGGGGDFGGGGFFFG9DFFFFFFFDFDDGBFFFFFF?FFFFFF?B<>AAFFFFFFFFA72<<A6####
@M05025:18:000000000-B3NL5:1:1101:6053:7773 1:N:0:TCGAAG
TAACGAACTCCTACGGGAGGCAGCAGTAGGGAATCTTCCACAATGGACGAAAGTCTGATGGAGCAACGCCGCGTGAGTGAAGAAGGGTTTCGGCTCGTAAAGCTCTGTTGGTAGTGAAGAAAGATAGAGGTAGTAACTGGCCTTTATTTGACGGTAATTACTTAGAAAGTCACGGCTAACTACGTGCCAGCAGCCGCGGTAATACGTAGGTGGCAAGCGTTGTCCGGATTTATTGGGCGTAAAGCGAGTGCAGGCGGTTCAATAAGTCTGATGTGAAAGCCTTCGGCTCAACCGGAGTCGG
+
CGGGGGGGGGGGGGGGGGGGGGGGGGGGGGGGGGGGGGGGGGGGGGGGGGGGGGGGGGGGGGGGGGGGGGGGGGGGGGGGGGGGGGGGGGGGGGGGGGGGGGGGGGGGGGGGGGGGGGGGGGGGGGGGGGGGGGGGGGGGGGGGGGGGGGGGGGGGGGGGGGGGGGGGGGGGGGGGGGGGGGGGGGGGGGGGGGGGDGGGGGGGGGGGGGGGGGGGGGGGGDGFFGGGCGCCGGGGGGGGGGFFFF57>GFFF@@>B85<FC@FFFFFFFFBFF@29<AB0:ABFFFFFF?B?BF;3####
@M05025:18:000000000-B3NL5:1:1101:16038:7774 1:N:0:TCGAAG
TAACGAACTCCTACGGGAGGCAGCAGTGGGGAATATTGCACAATGGGCGCAAGCCTGATGCAGCGACGCCGCGTGGGGGATGAAGGCCTTCGGGTTGTAAACTCCTTTCGCTAGGGACGAAGCTTTTTGTGACGGTACCTAGATAAGAAGCACCGGCTAACTACGTGCCAGCAGCCGCGGTAATACGTAGGGTGCGAGCGTTGTCCGGAATTACTGGGCGTAAAGGGCTCGTAGGTGGTTTGTCGCGTCGTCTGTGAAATTCTGGGGCTTAACTCCGGGCGTGCAGGCGATACGGGGCTGG
+
CGGGGGGGGGGGGGGGGGGGGGGGGGGGGGGGGGGGGGGGGGGGGGGGGGGGGGGGGGGGGGGGGGGGGGGGGGGGGGGGGGGGGGGGGGGGGGGGGGGGGGGGGGGGGGGGGGGGGGGGGGGGGGGGGGGGGGGGGGGGGGGGGGGGGGGGGGGGGGGGGGGGGGGGGGGGGGGGGGGGEGGGGGGGGGGGGGGGGGGGGEGGGGGDDGGGGGGGGGGEEGGFGGGGGGC9CFG>FFCF<5DFFFEGEG5>@FFDFF**?C=FF7EFF6?FF=F?BF;>BFFFFFFFFFFBFF:9(####
@M05025:18:000000000-B3NL5:1:1101:26631:7790 1:N:0:TCGAAG
TAACGAACTCCTACGGGAGGCAGCAGTAGGGAATCTTCCACAATGGACGAAAGTCTGATGGAGCAACGCCGCGTGAGTGAAGAAGGGTTTCGGCTCGTAAAGCTCTGTTGGTAGTGAAGAAAGATAGAGGTAGTAACTGGCCTTTATTTGACGGTAATTACTTAGAAAGTCACGGCTAACTACGTGCCAGCAGCCGCGGTAATACGTAGGTGGCAAGCGTTGTCCGGATTTATTGGGCGTAAAGCGAGTGCAGGCGGTTCAATAAGTCTGATGTGAAAGCCTTCGGCTCAACCGGAGTCTC
+
CGGGGGGGGGGGGGGGGGGGGGGGGGGGGGGGGGGGGGGGGGGGGGGGGGGGGGGGGGGGGGGGGGGGGGGGGGGGGGGGGGGGGGGGGGGGGGGGGGGGGGGGGGGFGFGGGGGGGGGFGFGGGFGGGGGGGGGGGGGGGGGGGGGGGGFFEGGGGGGGGGGGGGGGGGGGGGGGGGGGGGGGFFGFGGGGGGGGGGDGGDGGGGGGGGGGGGGF=FGGGEEGGGEE5CCFFG7>CFDDDGDF=>BDBGFFFFF>F85>FGFF?AF<*:FF?FFFFF47?FFBFB0433333999,####
@M05025:18:000000000-B3NL5:1:1101:22244:7794 1:N:0:TCGAAG
TAACGAACTCCTACGGGAGGCAGCAGTAGGGAATCTTCCACAATGGACGAAAGTCTGATGGAGCAACGCCGCGTGAGTGAAGAAGGGTTTCGGCTCGTAAAGCTCTGTTGGTAGTGAAGAAAGATAGAGGTAGTAACTGGCCTTTATTTGACGGTAATTACTTAGAAAGTCACGGCTAACTACGTGCCAGCAGCCGCGGTAATACGTAGGTGGCAAGCGTTGTCCGGATTTATTGGGCGTAAAGCGAGTGCAGGCGGGTCAATAAGTCTGATGTGAAAGCCTTCGGCTCAAACGGCGGGAT
+
CGGGGGGGGGGGGGGGGGGGGGGGGGGGGGGGGGGGGGGGGGGGGGGGGGGGGFGGGFGGGGGGGGGGGGGGGGGGGGGGGGGGGGGGGGGGGGGEGGGGGGGGGGGGGGGGGGGGCFGGGGGGFFGCGGGGGGGCFGGGGGGFGGGGGGGGCEBD@FGGGGGDGGGGGGFFFGDGEGGGGGGGGGGGGGG6FFFGDDGEGGGGGG?6CCC@CFGFGGG>CCGGF=E5***:@F7FGGGDGD<CFFFD55BFFFFB))0954@*=>F>BAFF=8=4)5911:DB?6;,().))-2((####
@M05025:18:000000000-B3NL5:1:1101:28334:7885 1:N:0:TCGAAG
TAACGAACTCCTACGGGAGGCAGCAGTGGGGAATATTGGACAATGGGCGCAAGCCTGATCCAGCCATACCGCGTGTGTGAAGAAGGCCTTCGGGTTGTAAAGCCCTTTTGTTGGGAAAGAAATCCAGCCGGCTAATACCTGGTTGGGATGACGGTACCCAAAGAATAAGCACCGGCTAACTTCGTGCCAGCAGCCGCGGTAATACGAAGGGTGCAAGCGTTACTCGGACTTACTGGGCGTAAAGCGTGCGTAGGTGGTTATTTAAGTCCGTTGTGACAGCCCTGGGCTCAACCTGGGAGGG
+
CGGGFF@CEFDFCFGGGEEGD@CEEGGC@EEEGECFGGGGGGFD9FGGEEDGDGGGFGGGGGFFGGGFGCFCF66FDEFCFDDCGG?FFDFCGGGGGGG<FGGGDEGGGGFCF8CEFGGGG<EDFFFFF7FE+BFCFD8ECFDFG:=DC=EGGEGF:FGGC,@BDF=FGGGGFGGD*BE89@9*5D5CBEGFGGGCEGGE88@FGGDEEE*027CFGGE/:5=??E=E*9=C70:<<FG)>D*:@E55:G:BEFF?@FF*:?7=6<=4@BFFD:>A2420(-((4:?<043??(8:3####
@M05025:18:000000000-B3NL5:1:1101:22612:7896 1:N:0:TCGAAG
TAACGAACTCCTACGGGAGGCAGCAGTGGGGAATATTGCACAATGGGCGCAAGCCTGATGCAGCGACGCCGCGTGGGGGATGAAGGCCTTCGGGTTGTAAACTCCTTTCGCTAGGGACGAAGCTTTTTGTGACGGTACCTAGATAAGAAGCACCGGCTAACTACGTGCCAGCAGCCGCGGTAATACGTAGGGTGCGAGCGTTGTCCGGAATTACTGGGCGTAAAGGGCTCGTAGGTGGTTTGTCGCGTCGTCTGTGAAATTCTGGGGCTTAACTCCTGGCGTGCAGGCGATACGGGCTGGC
+
CGGGGGGGGGGGGGGGGGGGGGGGGGFGGGGGGGGGGGGGGGGGGGGGGGGGGGGGGGGGGGGGGGGGGGGGGGGGGGGGGGGGGGGGGGGGGGGGGGGGGGGGGGGGGGGGGGGGFGGGGGGGGGGGGGGDFGGGGGGGGGGGGGGGGGGGGGGGGGDGGGGGGGGGGGGGGGGGGGGGGGGGGGGGGFGGGGGGGGDGGGGGGGGGGGGGGGGFGGGG7CEGGGGGGGGGDDGGFFDFF50:>FE7>D.<:>=A?BFGGFFF?BD?:6?FFFFFF773019??AB>F0,,(,11(####
@M05025:18:000000000-B3NL5:1:1101:13976:7920 1:N:0:TCGAAG
TAACGAACTCCTACGGGAGGCAGCAGTAGGGAATCTTCCACAATGGACGAAAGTCTGATGGAGCAACGCCGCGTGAGTGAAGAAGGGTTTCGGCTCGTAAAGCTCTGTTGGTAGTGAAGAAAGATAGAGGTAGTAACTGGCCTTTATTTGACGGTAATTACTTAGAAAGTCACGGCTAACTACGTGCCAGCAGCCGCGGTAATACGTAGGTGGCAAGCGTTGTCCGGATTTATTGGGCGTAAAGCGAGTGCAGGCGGTTCAATAAGTCTGATGTGAAAGCCTTCGGCTCAACCGGAGAAGC
+
CGGGGGGGGGGGGGGGGGGGGGGGGGFGGGEFGGGGGGGGGGGGGGGGGGGGGGGGGFGGGGGGGGGGGGGGGGGFFGGFGGGGGGGGGGFGGGGGGFGGGGGGGGGGFFFEFGGFDGCGGGGFDFGGGGGGFFGGGGGCDFGE5BFGGGGGGEGGGGGFGGGDFCC;FGFFGGGGGGGGGFGGFGCEFGGGGGGGGGGGG=F;CFCGFGGGCCCGGGG:EGGFGGG5E<8:>FFFFGCGG:FGFBEGFFFFFF393)7>CFFFFFF<=A?FF?4<<)-484)<?06(48??F9>>9####
@M05025:18:000000000-B3NL5:1:1101:5851:8009 1:N:0:TCGAAG
TAACGAACTCCTACGGGAGGCAGCAGTAGGGAATCTTCCACAATGGACGAAAGTCTGATGGAGCAACGCCGCGTGAGTGAAGAAGGGTTTCGGCTCGTAAAGCTCTGTTGGTAGTGAAGAAAGATAGAGGTAGTAACTGGCCTTTATTTGACGGTAATTACTTAGAAAGTCACGGCTAACTACGTGCCAGCAGCCGCGGTAATACGTAGGTGGCAAGCGTTGTCCGGATTTATTGGGCGTAAAGCGAGTGCAGGCGGTTCAATAAGTCTGATGTGAAAGCCTTCGGCTCAACCGGAGCTCT
+
CGGGGGGGGGGGGGGGGGGGGGGGGGGGGGGGGGGGGGGGGGGGGGGGGGGGGGGGGGGGGGGGGGGGGGGGGGGGGGGGGGGGGGGGGGGGGGGGGGGGGGGGGGGGGGGGGGGGGGGGGGGGGGGGGGGGGGGGGGGGGGGGGGGGGGGGGGGGGGGGGGGGGGGGGGGGGGGGGGGGGGGGGGGGGGGGGGGGGGGGGGGGGGGGGGGGGGGGGGGGGGEGGGG=CDGGGGGGGGGDDDCFFFDGFGFFF>B>FFEGGGFFFFBAFAFF4=BBFBF:??FDFFFFFFFFFFFF9####
@M05025:18:000000000-B3NL5:1:1101:13993:8069 1:N:0:TCGAAG
TAACGAACTCCTACGGGAGGCAGCAGTGGGGAATATTGGACAATGGGCGCAAGCCTGATCCAGCCATACCGCGTGGGTGAAGAAGGCCTTCGGGTTGTAAAGCCCTTTTGTTGGGAAAGAAATCCAGCCGGCTAATACCTGGTTGGGATGACGGTACCCAAAGAATAAGCACCGGCTAACTTCGTGCCAGCAGCCGCGGTAATACGAAGGGTGCAAGCGTTACTAGGAATTACTGGGCGTAAAGCGGGCGGAGGTGGTTATTTAAGTCCGTTGTGAAAGCCCTGGGCTCAACCTGGGGGCT
+
CGGGGGGGGGGGGFDEGGGGGGGGGGGGGDEEEFCDFFGGGGGFDFGCFGGGGGGGGFEEGGGFGDFGGGGGGFCEFGGFFGFDGGGGGGGGEDA7FFEGGGFCGGGGGGGGGFEGAFGEEGDFEEGCFFFEGGFGF9D<FFF=7:F<D:CEGDGCCG:F73>:::FFG:FCCE7>BC6DFGDGG7*;C68FC>FEE8ECEEGCC5=FG=CC*=CCE55CGGGE++<+39C:C::FCGG)/*97=5)9>3)7>:5:F8F**?=66)9<=6>FEE>A).41?(326:BB??2::><?:####
@M05025:18:000000000-B3NL5:1:1101:4937:8070 1:N:0:TCGAAG
TAACGAACTCCTACGGGAGGCAGCAGTAGGGAATCTTCCACAATGGACGAAAGTCTGATGGAGCAACGCCGCGTGAGTGAAGAAGGGTTTCGGCTCGTAAAGCTCTGTTGGTAGTGAAGAAAGATAGAGGTAGTAACTGGCCTTTATTTGACGGTAATTACTTAGAAAGTCACGGCTAACTACGTGCCAGCAGCCGCGGTAATACGTAGGTGGCAAGCGTTGTCCGGATTTATTGGGCGTAAAGCGAGTGCAGGCGGTTCAATAAGTCTGATGTGAAAGCCTTCGGCTCAACCGGAGCGTT
+
CGGGGGGGGGGGGGGGGGGGGGGGGGGGGGGGGGGGGGGGGGGGGGGGGGGGGGGGGGGGGGGGGGGGGGGGGGGGGGGGGGGGGGGFGGGGGGGGGGGGGGGGGGGGGGGGGGGGGGGGGGGFFGGGGGGGGGGGGGGGGGGGGGGGGGGGGGGGGGGGGGGGGGGGGGGGGGGGGGGGGGCEGGGGGGGGGGFEGGGGGGGGGGGGGC=CGGGGFFGGCEGGGGGC*<FFGGGGFFDDGGGFFFFGFGFFFFFBF3:CGGFFFFFAFF?FFFFFFAD<(4-81?BFF7>B(31(-####
@M05025:18:000000000-B3NL5:1:1101:13920:8112 1:N:0:TCGAAG
TAACGAACTCCTACGGGAGGCAGCAGTGAGGAATATTGGTCAATGGGCGGGAGCCTGAACCAGCCAAGTCGCGTGAGGGATGACGGTCCTACGGATTGTAAACCTCTTTTGCCGGGGAGCAAGCGTGCGTTCGTGAACGCGCGTCGAGAGTACCCGGAGAAAAAGCATCGGCTAACTCCGTGCCAGCAGCCGCGGTAATACGGAGGATGCGAGCGTTATCCGGATTTATTGGGTTTAAAGGGTGCGTAGGCGGGATGCCAAGTCAGCGGTAAAAATGCGGTGCTCAACGCCGTCGAGACAG
+
CGGGGGGGGGGGGGGGGGGGGGGGGGGGGGGFGGGGGGGDGGGGGGGGGGGGGGGGGGGGGGGGGGGGGGGGGGGGGGGGGGGGGGGGGGGGGGGGGGGGGGGGGGGGGGGGGGGGGGGGGGGGGGGGGGGGGGGGGGGGGGGGGGGGGGGGGGFGGGGGGGGGGGGGGFGGGGGGGGGGGGGGGGGGGGGGGGGGGGGGGGDGGGGGFFEEE5*CGGFGGGE55*<CFDGGCD5CFGGFGDGG5<@DDCFDFFF>BF;CG479@269EF>FFFF:7ABFFFF>DFFFFFFF>FB07####
@M05025:18:000000000-B3NL5:1:1101:16407:8117 1:N:0:TCGAAG
TAACGAACTCCTACGGGAGGCAGCAGTAGGGAATTTTCGTCAATGGGGGAAACCCTGAACGAGCAATGCCGCGTGAGTGAAGAAGGTCTTCGGATCGTAAAGCTCTGTTGTAAGTGAAGAACGGCTCATAGAGGAAATGCTATGGGAGTGACGGTAGCTTACCAGAAAGCCACGGCTAACTACGTGCCAGCAGCCGCGGTAATACGTAGGTGGCAAGCGTTATCCGGAATCATTGGGCGTAAAGGGTGCGTAGGTGGCGTACTAAGTCTGTAGTAAAAGGCAATGGCTCAACCATTGCCTG
+
CGGGGGGGGGGGGGGGGGGGGGGGGGGGGGGGGGGGGGGGGGGGGGGGGGGGGGGGGGGGGGGGGGGGGGGGGGGGGGGGGGGGGGGGGGGGGGGGGGGGGGGGGGGGGGGGGGGGGGGGGGGGGGGGGGGGGGGGGGGGGGGGGGGGGGGGGGGGGGGGGGFGGGGGGGGGGGGGGGGGGGGGGGGGGGGGGGGGGGGGGGFGGFFGGGGFFGGGGGGEGGGGGGGGGFCF:>FGGGGDGGGDF>:C)9B:BDFF>)57CDF=FBFF?<*16*9<)<AFFF627(33872:??):)####
@M05025:18:000000000-B3NL5:1:1101:3790:8118 1:N:0:TCGAAG
TAACGAACTCCTACGGGAGGCAGCAGTAGGGAATCTTCGGCAATGGACGAAAGTCTGACCGAGCAACGCCGCGTGAGTGAAGAAGGTTTTCGGATCGTAAAACTCTGTTGTTAGAGAAGAACAAGGATGAGAGTAACTGTTCATCCCTTGACGGTATCTAACCAGAAAGCCACGGCTAACTACGTGCCAGCAGCCGCGGTAATACGTAGGTGGCAAGCGTTGTCCGGATTTATTGGGCGTAAAGCGAGCGCAGGCGGTTTCTTAAGTCTGATGTGAAAGCCCCCGGCTCAACCGGGGGCTG
+
CGFGGGGGGFGGGGGGGGGGGGGGGG@CFGGFFGGGGFGGGGGGGFGGGGGGGGGGGGGGGGCEGGGGCGGGGFGGGFGGGGGGGFGGGGGG7FFCG,=FGGGGGGGGGGGGGGGGGGFG?DGGGFF,DDBEGGGGGGGGGGGGGGGGGFAF:FFGGGG<C@FFCFCFFGGGGCCEGGGGGGGGG>EGGGGGGFFEGGGGGGGGGGFFEEGGDGGFG5=C5EEGGGG:=DFFCGGG5CDDCDC>6DBCDGEEDD@>DBBGFFFFF<?DFFFFFFFBBF<::6<9>BF66>?F<>F>9####
@M05025:18:000000000-B3NL5:1:1101:7101:8201 1:N:0:TCGAAG
TAACGAACTCCTACGGGAGGCAGCAGTAGGGAATCTTCGGCAATGGACGAAAGTCTGACCGAGCAACGCCGCGTGAGTGAAGAAGGTTTTCGGATCGTAAAACTCTGTTGTTAGAGAAGAACAAGGATGAGAGTAACTGTTCATCCCTTGACGGTATCTAACCAGAAAGCCACGGCTAACTACGTGCCAGCAGCCGCGGTAATACGTAGGTGGCAAGCGTTGTCCGGATTTATTGGGCGTAAAGCGAGCGCAGGCGGTTTCTTAAGTCTGATGTGAAAGCCCCCGGCTCAACCGGGGGACG
+
CGGGGGGGGGGGGGGGGGGGGGGGGGGGGGGGGGGGGGGGGGGGGGGGGGGGGGGGGGGGGGGGGGGGGGGGGGGGGGGGGGGGGGGGGGGGGGGGGGGGGGGGGGGGGGGGGGGGGGGGGGGGGGGFGGGGGGGGGGGGGGGGGGGGGGGGGGGGGGGGGGGGGGGGGGGGGGGGGGGGGGGGGGGGGGGGGGGGGGGGGGGGGGGGGGGGGGGGGGGEEGGGGGGGGCD>GGGGGGGGGGGGFEFDFGFFFFFFFFFGFGFFFFFFFA4@FFFFAFF:23(49>FFFFFF:969>####
@M05025:18:000000000-B3NL5:1:1101:19344:8205 1:N:0:TCGAAG
TAACGAACTCCTACGGGAGGCAGCAGTGGGGAATATTGCACAATGGGGGAAACCCTGATGCAGCGACGCCGCGTGAAGGAAGAAGTATTTCGGTATGTAAACTTCTATCAGCAGGGAAGAAAATGACGGTACCTGACTAAGAAGCCCCGGCTAACTACGTGCCAGCAGCCGCGGTAATACGTAGGGGGCAAGCGTTATCCGGATTTACTGGGTGTAAAGGGAGCGTAGACGGCATGGCAAGTCTGGTGTGAAAGGCAGGGGCTCAACCCCTGGACTGCATTGGAAACTGTCAGGCTGGCAT
+
CFFGCFGGGFGGGGGGFGGGGEGGGGGFFGGGGGGGG9EDFFGGGFGGGDGGGGGGDFFGGGGGGGCEGDGGG>>FFGGGGGD8BCABCGGGG:,FEFAEFGE<AFFGGGG<<ECEDGDEGDFF?CDFGEGEGGGCDEFFGDAAAF+@++C><CFFF:F>,6D;FGFDGGGGCGE*=@FC>C9;<8>:88FGGG8CCFGGGEDGCEG9EFGGDCC+ACFECGC=CEGGEF<D)95CGGGGGGFC?FB>)9//8@>1F@:<CDD>F?F4>1577@>7B<F264?74-466AAAB?(..####
@M05025:18:000000000-B3NL5:1:1101:20061:8220 1:N:0:TCGAAG
TAACGAACTCCTACGGGAGGCAGCAGTAGGGAATCTTCGGCAATGGACGAAAGTCTGACCGAGCAACGCCGCGTGAGTGAAGAAGGTTTTCGGATCGTAAAACTCTGTTGTTAGAGAAGAACAAGGATGAGAGTAACTGTTCATCCCTTGACGGTATCTAACCAGAAAGCCACGGCTAACTACGTGCCAGCAGCCGCGGTAATACGTAGGTGGCAAGCGTTGTCCGGATTTATTGGGCGTAAAGCGAGCGCAGGCGGTTTCTTAAGTCTGATGTGAAAGCCCCCGGCTCAACCGGGGAGTA
+
CGGGGGGGGGGGGGGGGGGGGGGGGGFGGGGGGGGGGGGGGGGGGGGGGGGGGGGGGGGGGGGGGGGGGGGGGGGGGFFGGGGGGGGGGGGGGGGGGGGGGGGGGGGGGGGGGGGGGGGGGGGGGGGGGGGGGGGGGGGGGGGGGGGGGGGGGGGGGGGGGGGGGGGGGGGGGGGGGGGGGGGGGGGGGGGGGGGGGGGGGGGGGGGGGGGGGGGGGGGGEGGGGGGEGDFGFGGGGGGGGGFGFFFGEGFFFFFFFE>GGFFFFBFFFF?6@FFFFABB8?FFFFFBBFFFFFF9B####
@M05025:18:000000000-B3NL5:1:1101:17566:8231 1:N:0:TCGAAG
TAACGAACTCCTACGGGAGGCAGCAGTAGGGAATCTTCCACAATGGACGAAAGTCTGATGGAGCAACGCCGCGTGAGTGAAGAAGGGTTTCGGCTCGTAAAGCTCTGTTGGTAGTGAAGAAAGATAGAGGTAGTAACTGGCCTTTATTTGACGGTAATTACTTAGAAAGTCACGGCTAACTACGTGCCAGCAGCCGCGGTAATACGTAGGTGGCAAGCGTTGTCCGGATTTATTGGGCGTAAAGCGAGTGCAGGCGGTTCAATAAGTCTGATGTGAAAGCCTTCGGCTCAACCGGAGGGGC
+
CGGGGGGGGGGGGGGGGGGGGGGGGGGGGGGGGGGGGGGGGGGGGGGGGGGGGGGGGGGGGGGGGGGGGGGGGGGGGGGGGGGGGGGGGGGGGGGGGGGGGGGGGGGGGGGGGGGGGGGGGGGFGGGGGGGGGGGGGGGFGGGGGGGGGGGGGGGGGGGGGGGFGGGGGGGGGGGGGGGGGGGGG8FGGGGGGGFEGGGGGGDGFC>FGGFFGGGGGFG:CEGGGGG*A7;>C:>DFFDCCGGG4B:DFGFF?FDFF>5CGGFFFFF)@9=F?*92)-90(5>??:1(4<FFFB>21####
@M05025:18:000000000-B3NL5:1:1101:11095:8254 1:N:0:TCGAAG
TAACGAACTCCTACGGGAGGCAGCAGTAGGGAATCTTCGGCAATGGACGAAAGTCTGACCGAGCAACGCCGCGTGAGTGAAGAAGGTTTTCGGATCGTAAAACTCTGTTGTTAGAGAAGAACAAGGATGAGAGTAACTGTTCATCCCTTGACGGTATCTAACCAGAAAGCCACGGCTAACTACGTGCCAGCAGCCGCGGTAATACGTAGGTGGCAAGCGTTGTCCGGAGTTATTGGGCGTAAAGCGAGCGCAGGCGGTTTCTTAAGTCTGATGTGAAAGCCCCCGGCTCAACCGGGGGTTG
+
CGGGGGGGGGGFGGGGGGGGGGGGGGFGGGGGGGGGGGGGGGGGGGGGGGGGGGGGGGGGGGGGGGGGGGGGGGGGGGGGGGGGGGGDGGGGCFGGGGGGGGGGGGGGGGGGGGGGGGGGGGGFFGGCDGGGGGGGGGGGGFGGGGGGGGGGGGGGGGGGGGC9F@FFGFEDFGGGGGGGGGGGGFGGGGGGGG>EEGEEG5FEFFFFGGGGGGGGG*1=:EEDGGGG*19F>FFGGGGGGGGFFFFD@DFFFFFF:7@*:FBFBABAFFF6@@8<DA9?:3?6>FFFF<3<<FBBB####
@M05025:18:000000000-B3NL5:1:1101:21438:8264 1:N:0:TCGAAG
TAACGAACTCCTACGGGAGGCAGCAGTAGGGAATCTTCCACAATGGACGAAAGTCTGATGGAGCAACGCCGCGTGAGTGAAGAAGGGTTTCGGCTCGTAAAGCTCTGTTGGTAGTGAAGAAAGATAGAGGTAGTAACTGGCCTTTATTTGACGGTAATTACTTAGAAAGTCACGGCTAACTACGTGCCAGCAGCCGCGGTAATACGTAGGTGGCAAGCGTTGTCCGGATTTATTGGGCGTAAAGCGAGTGCAGGCGGTTCAATAAGTCTGATGTGAAAGCCTTCGGCTCAACCGGAGTAAA
+
CFGGGEGECGGCGGGGGEFEGFEFFGGGFECFGG@EGCFGGGGGGGGGE>CFFFECFGGFCEFGGGGGDCGGGF:GGFGGGGF8FFCFFFGGGGGGGFEGDFF,BFGFCFGG9FFFGEFF?,?FCE<EFF<<FFGFFA<=D=FE9<AC,@FFGGGF@9FDFCFDFFFGGGGFEE8EGEFFGGGGF7CFFGCGCGFE5CEEC*><CFCAFGGGG=FFGGG5:CEDGGGD>CFC+::7F7D<C5CFF>BG:CBFFFFFD<)9*?==BA8476BFFFF>42)(4:2201((,38<:>FFB####
@M05025:18:000000000-B3NL5:1:1101:7890:8320 1:N:0:TCGAAG
TAACGAACTCCTACGGGAGGCAGCAGTGGGGAATTTTGCACAATGGGGGAAACCCTGATGCAGCGACGCCGCGTGATTTAGAAGGCCTTCGGGTTGTAAAAATCTTTTGTATAGGAAGAAAATGACAGTACTATACGAATAAGGTCCGGCTAATTACGTGCCAGCAGCCGCGGTAATACGTAAGGACCGAGCGTTGTCCGGAATCATTGGGCGTAAAGGGTACGTAGGCGGCTAGAAAAGTTAGAAGTCAAAGGCTATAGCTCAACTATAGTAAGCTTCTAAAACTATTTAGCTTGAGGAC
+
CGGGGGGGGGGGGGGGGGGGGGGGGGGGGGGGGGGGGGGGGGGGGGGGGGGGGGGGGGGGGGGGGGGGGGGGGGGGGGGGGGGGGGGGGGGGGGGGGGGGGGGGGGGGGGGGGGGGGGGGGGGGGGGGGGGGGGGGGGGGGGGGGGFGGGGGGGGGGFFFGGGFGGGGGGGGGGGGGGGGGGGGGGGGGGGGGGGDGGGGGGGGGGGFGGGGGGGGGGGGGGGGGGGGCDGGGGGFGGGGDFC>FFFGFGFFFFF:FFBCCFFFFFF:FBFFFFFF9AFA<A<>F?FAFFFF4>F?0####
@M05025:18:000000000-B3NL5:1:1101:3440:8399 1:N:0:TCGAAG
TAACGAACTCCTACGGGAGGCAGCAGTAGGGAATCTTCGGCAATGGACGAAAGTCTGACCGAGCAACGCCGCGTGAGTGAAGAAGGTTTTCGGATCGTAAAACTCTGTTGTTAGAGAAGAACAAGGATGAGAGTAACTGTTCATCCCTTGACGGTATCTAACCAGAAAGCCACGGCTAACTACGTGCCAGCAGCCGCGGTAATACGTAGGTGGCAAGCGTTGTCCGGATTTATTGGGCGTAAAGCGAGCGCAGGCGGTTGCTTAAGTCTGATGTGCAAGCCCCCGGCTCAACCGGGGACGC
+
CFGGGEGGGGGGGFGGCCEEGGGGGGFFFFGGGGGGGGFEEGDGGGGGGGGCGFGGGGFGGGGGGGGGGGGGGGGEGFGFDFGGFFFGGGGDCEGGGEFEFFGGGGGEFFFGGGCGGGGGGGGGFGGEFGFGFGGGGGGGGGFFGGGFDFGGGGGGGGGGGFFGGGGGCCFGGCEDGGGGGGGDFGGGGGGGDGFEGDDG*:FCF>>9C*=@CF:AC=CCEGGEGGGGD*7:FGGGGFGDGGCFFBFG>DEEB>BFD57)9DB@6>9<FA@6/9@)4)5(300,4,926<?71;10>####
@M05025:18:000000000-B3NL5:1:1101:14164:8437 1:N:0:TCGAAG
TAACGAACTCCTACGGGAGGCAGCAGTGGGGAATATTGCACAATGGGGGAAACCCTGATGCAGCGACGCCGCGTGAAGGAAGAAGTATCTCGGTATGTAAACTTCTATCAGCAGGGAAGAAAATGACGGTACCTGACTAAGAAGCCCCGGCTAACTACGTGCCAGCAGCCGCGGTAATACGTAGGGGGCAAGCGTTATCCGGATTTACTGGGTGTAAAGGGAGCGTAGACGGAAGAGCAAGTCTGATGTGAAAGGCTGGGGCTTAACCCCAGGACTGCATTGGAAACTGTTTTTCTAGGTA
+
CGGGGGGGGGGGGFEC@FGGGDGFDFCEFGGGEG9FF<FEGGGD<FGGGEGGGGDFGGGGGFFFGGGGFCFGGFEFFFGFGFGFGDEFGFFFFFFGGGGGGCFCFGGFGGGGGGGGGGGFGFGGFCFGGGGGGGGGGFGGGGFGGCFCGDEGEGGGGFFG7FGFGGF><FGGGGGCEGGGGGGGGEGGGGGGGGCEC5>FEG=EGEGGGGGGFGGFC?FGECEDGE=EEFGDD3D4FC4CGGGGF*=F=>=FF?>?F4<DGDD@F4F2;?B355>BF7><>BFF2<B4A:46(4>F)####
@M05025:18:000000000-B3NL5:1:1101:3965:8455 1:N:0:TCGAAG
TAACGAACTCCTACGGGAGGCAGCAGTAGGGAATCTTCCACAATGGACGAAAGTCTGATGGAGCAACGCCGCGTGAGTGAAGAAGGGTTTCGGCTCGTAAAGCTCTGTTGGTAGTGAAGAAAGATAGAGGTAGTAACTGGCCTTTATTTGACGGTAATTACTTAGAAAGTCACGGCTAACTACGTGCCAGCAGCCGCGGTAATACGTAGGTGGCAAGCGTTGTCCGGATTTATTGGGCGTAAAGCGAGTGCAGGCGGTTCAATAAGTCTGACGTGAAAGCCTTCGGCTCAACCGGAGGCGT
+
CGGGGGGGGGGGGGGGGGGGGGGGGGFGGGGGGGGGGGGGGGGGGGGGGGGGGGGFGGGGGGGGGGGGDGGGGGGGGFGGFGGGGGGGGGGDEGGGGEFGGGGGGGGGGGGFGFGFGGFG?FFFAFGGGGGGGGGGGGFGGGGGGGGGGCFFGEEFGGGGGFGGGFFEGG@DGDGGGGGGGGGGGGGGGGGGGGGGGGCEGEGGGG9?CCGFGGGGGGGGGGGFCCGGEDCCC>>FFGGGGGFGFFFGFG*7@>D0>DEGGGFFFFBAF27F37>:<AA?:?BF?BB?6?FFFF6(,####
@M05025:18:000000000-B3NL5:1:1101:9647:8461 1:N:0:TCGAAG
TAACGAACTCCTACGGGAGGCAGCAGTGGGGAATATTGGACAATGGGCGCAAGCCTGATCCAGCCATACCGCGTGGGTGAAGAAGGCCTTCGGGTTGTAAAGCCCTTTTGTTGGGAAAGAAATCCAGCCGGCTAATACCTGGTTGGGATGACGGTACCCAAAGAATAAGCACCGGCTAACTTCGTGCCAGCAGCCGCGGTAATACGAAGGGTGCAAGCGTTACTCGGAATTACTGGGCGTAAAGCGTGCGTAGGTGGTTATTTAAGTCCGTTGTGAAAGCCCTGGGCTCAACCTGGGGGAC
+
CGGGGGGGGGGGGGGGGGGGGGGGEGFGGGGGGGGGGGGGGGGGGGGGGGGGGGGGGFGGGGGGGGGGGGGGGFGGGGGGGGGFGGGGGGGGGGGGGGGGGGGGGGGGGGGGGGGGGGGGGGGGGGGGGGGGGGGGGGGGGGGGGGGGGGGGGGFGGGGGGGGGGGGGGFGGGGGGGGGGGGGGGFGGGGGGGGGGGGEGGGGFGGG=EGEGGGGGGGGEEGGGGGDG5FFGCGGGGGGCGDCFFD57.C57<B9?F>:C>FBB?9FBF?>?@>52:))3.3<?FFFFFB??<:??B####
@M05025:18:000000000-B3NL5:1:1101:18089:8474 1:N:0:TCGAAG
TAACGAACTCCTACGGGAGGCAGCAGTAGGGAATCTTCCGCAATGGGCGAAAGCCTGACGGAGCAACGCCGCGTGAGTGATGAAGGTCTTCGGATCGTAAAACTCTGTTATTAGGGAAGAACAAATGTGTAAGTAACTATGCACGTCTTGACGGTACCTAATCAGAAAGCCACGGCTAACTACGTGCCAGCAGCCGCGGTAATACGTAGGTGGCAAGCGTTATCCGGAATTATTGGGCGTAAAGCGCGCGTAGGCGGTTTTTTAAGTCTGATGTGAAAGCCCACGGCTCAACCGTGGCAGC
+
CGGGGGGGGGGGGGGGGGGGGGGGGGGGGGGGGGGGGGGGGGGGGGGGGGGGGGGGGGGGGGGGGGGGGGGGGGGGGGGGGGGGGGGGGGGGGGGGGGGGFGGGGGGGGGGGGGGGGGGGGGGGGGGGGGGGGGGGGGGGGGGGGGGGGGGGGGGGGGGGGGGGGGGGGGGGGGGGGGGGGGGGGGGGGGGGGGGGGGGGGGGGGGGGCGGGGGGGGGGEGGGGGEECEGFGGGGGGGGGGGGGFFFGFGDEEBFFF@3DGGFFFFFAFFFFFFFFA>A1:::?FFFBFB218>FFB####
@M05025:18:000000000-B3NL5:1:1101:28759:8503 1:N:0:TCGAAG
TAACGAACTCCTACGGGAGGCAGCAGTAGGGAATCTTCGGCAATGGACGAAAGTCTGACCGAGCAACGCCGCGTGAGTGAAGAAGGTTTTCGGATCGTAAAACTCTGTTGTTAGAGAAGAACAAGGATGAGAGTAACTGTTCATCCCTTGACGGTATCTAACCAGAAAGCCACGGCTAACTACGTGCCAGCAGCCGCGGTAATACGTAGGTGGCAAGCGTTGTCCGGATTTATTGGGCGTAAAGCGAGCGCAGGCGGTTTCTTAAGTCTGATGTGAAAGCCCCCGGCTCAACCGGGGAACA
+
CGGGGGGGGGGGGGGGGGGGGGGGGGGGGGGGGGGGGGGGGGGGGGGGGGGGGFGGGGGGDGGGGGGGGGGGGGGGGGGGGGGFGGEGFGGGGGDGGGGGGGGGGGGGGGGGGDFFFFGGGGGGGGFFGGFFFCFGGGGGGDGGGGGGGGDFGGGGGGGGGGGFFGGGGGGGGEGEEEGFCGGEGGFGGFGGGGGGGEGE=EGGGGGFGEGFF6CE7:77=5CG7EGG5<9>*:C4955DGG<D=3)9.)85<)5;@>)97>FF4474*47*98F9<<ABB??(9>B>BF?F07;>>####
@M05025:18:000000000-B3NL5:1:1101:22929:8534 1:N:0:TCGAAG
TAACGAACTCCTACGGGAGGCAGCAGTAGGGAATATTGCACAATGGGGGAAACCCTGATGCAGCGACGCCGCGTGAAGGAAGAAGTATCTCGGTATGTAAACTTCTATCAGCAGGGAAGACAATGACGGTACCTGACTAAGAAGCCCCGGCTAACTACGTGCCAGCAGCCGCGGTAATACGTAGGGGGCAAGCGTTATCCGGATTTACTGGGTGTAAAGGGAGCGTAGACGGACGGGCAAGTCTGAAGTGAAAGGCAGGGGCTCAACCCCTGGACTGCTTTGGAAACTGTCCATCTAGGAC
+
CGGGGGGGGGGGGGGGGGGGGGGGGGGGGGGGGGGGGGGGGGGGGGGGGGGGGGGGGGGGGGGGGGGGGFGGGGGGGGGGGGGGGGGGGGGGGGGGGGGGGGGGGGGGGGGGCFGGGGGGGGGGGGGGGGGGGGGGGGGGGGGGGGGGGGGGGGGGGGGGGGGGGGGGGGGGGGGGGGGGGGGGGEEGGGGGGGEGGGGCED=CEGGGGGGGFEGGGGGGDFGGGGGGGGGGGGGGGGD7<FFFBFFGBGFFFF@6;BEDDGDF@<F0B:5FF:F??FAAFAF:AB0446<BFFFF:####
@M05025:18:000000000-B3NL5:1:1101:21992:8534 1:N:0:TCGAAG
TAACGAACTCCTACGGGAGGCAGCAGTGGGGAATATTGCACAATGGGCGCAAGCCTGATGCAGCGACGCCGCGTGGGGGATGAAGGCCTTCGGGTTGTAAACTCCTTTCGCTAGGGACGAAGCTTTGTTGTGACGGTACCTAGATAAGAAGCACCGGCTAACTACGTGCCAGCAGCCGCGGTAATACGTAGGGGGCGAGCGTTGTCCGGAATTACTGGGCGTAAAGGGCTCGTAGGTGGTTTGTCGCGTCGTCTGTGAAATTCTGGGGCTTAACTCCGGGCGTGCAGGCGATACGGGCTCC
+
CFCFFDFGGGGFFECFCEGGG;C@FFGGGGD@@FFEFDFFGFGAFGCFEGGGEGG<F8E<,CFDF7FCGGGGGGG7CFE+=?E<EFEA@FFFGGGGEGF9@FGGGFCFD:F+>F,=FG++@C7FFFFFFCC:CGDEBCFFDDF@=F9=BC2:F2>@:<C*<FFFGG:F@C;F*?B28BEGG4:::9C><C=8>5CECE8E5/8*1+@E5E*CGGFEF?7EGCC5FGGGEC<CC*7CC6775FG5*<FC7C>5>F><F96*:08@FBFFB(56=6=4:?>(4;B0((.19992028?6####
@M05025:18:000000000-B3NL5:1:1101:21078:8541 1:N:0:TCGAAG
TAACGAACTCCTACGGGAGGCAGCAGTAGGGAATCTTCCACAATGGACGAAAGTCTGATGGAGCAACGCCGCGTGAGTGAAGAAGGGTTTCGGCTCGTAAAGCTCTGTTGGTAGTGAAGAAAGATAGAGGTAGTAACTGGCCTTTATTTGACGGTAATTACTTAGAAAGTCACGGCTAACTACGTGCCAGCAGCCGCGGTAATACGTAGGTGGCAAGCGTTGTCCGGATTTATTGGGCGTAAAGCGAGTGCAGGCGGTTCAATAAGTCTGATGTGAAAGCCTTCGGCTCAACCGGAGTGCA
+
CGGGGGGGGGGGGGGGGGGGGGGGGGGGGGGGGGGGGGGGGGGGGGGGGGGGGFGGGGGGGGGGGGGGGGGGGGGGGGGGGGGEGGGGGGGGGGGGGGGGGGGGGGGGGGGGGGFGGGGGGGGFGGGGGGGGGGGGGGFFGGGGGGGGGFGGGGGGGGGGGGGGGGGGGGGGGGGGGGGGGGGGGGGGGGGGGGGGGGGGGGGGGGFGGGGGGGGGGGGGGGGGGGGD75CGGGGGGDGGGGGGFF>GDGFFFFFFF.<CDGFFFA?A?4FFFFFFA44:?:AFF69::<8??F>;(####
@M05025:18:000000000-B3NL5:1:1101:18016:8541 1:N:0:TCGAAG
TAACGAACTCCTACGGGAGGCAGCAGTAGGGAATCTTCCACAATGGACGAAAGTCTGATGGAGCAACGCCGCGTGAGTGAAGAAGGGTTTCGGCTCGTAAAGCTCTGTTGGTAGTGAAGAAAGATAGAGGTAGTAACTGGCCTTTATTTGACGGTAATTACTTAGAAAGTCACGGCTAACTACGTGCCAGCAGCCGCGGTAATACGTAGGTGGCAAGCGTTGTCCGGATTTATTGGGCGTAAAGCGAGTGCAGGCGGTTCAATAAGTCTGATGTGAAAGCCTTCGGCTCAACCGGAGAAAG
+
CGGGGGGGGGGGGGGGGGGGGGGGGGGGGGGGGGGGGGGGGGGGGGGGGGGGGGGGGGGGGGGGGGGGGGGGGGGGGGGGGGGGGGGGGGGGGGGGGGGGGGGGGGGFGGFGGGFGGGGGGGGGGGGGGGGGGGGGGGGGGGGGGGGGGGGGGGGGGGGGGGGGGGGGGGGGGGGGGGGGGGGGGGGGGGGGGGGGGGGGCGGGGGGGFEGGGGGGGGGCEGGFGGGCGGFGGG7FGGDDDGGGFFFGFGFFFF>>F8.5FGFFFFFBFFFFF@BABABFFF7?B?4:??72?6043####
@M05025:18:000000000-B3NL5:1:1101:3758:8563 1:N:0:TCGAAG
TAACGAACTCCTACGGGAGGCAGCAGTAGGGAATCTTCCACAATGGACGAAAGTCTGATGGAGCAACGCCGCGTGAGTGAAGAAGGGTTTCGGCTCGTAAAGCTCTGTTGGTAGTGAAGAAAGATAGAGGTAGTAACTGGCCTTTATTTGACGGTAATTACTTAGAAAGTCACGGCTAACTACGTGCCAGCAGCCGCGGTAATACGTAGGTGGCAAGCGTTGTCCGGATTTATTGGGCGTAAAGCGAGTGCAGGCGGTTCAATAAGTCTGATGTGAAAGCCTTCGGCTCAACCGGAGCCCA
+
CGGGGGGGGGGGGGGGGGGGGGGGGGGGGGGGGGGGGGGGGGGGGGGGGGGGGGGGGGGGGGGGGGGGGGGGGGGGGGGGGGGGGGGGGGGGGGGGGGGGGGGGGGGGGGGGGGGGGGGGGGGGGGGGGGGGGGGGGGGGGGGGGGGGGGGGGGGGGGGGGGGGGGGGGGGGGGGGGGGGGGGGGGGGGGGGGGGGGGGGGGGGGGGGGGGGGGGGGGGGGGGGGGGECGFGGGGGGGGGGGGGFFFGEGFFFFFFFEFGGGFFFFFFFFFFFFFFFFFFFFFFFFFFFFFFFFBF1####
@M05025:18:000000000-B3NL5:1:1101:3543:8573 1:N:0:TCGAAG
TAACGAACTCCTACGGGAGGCAGCAGTAGGGAATTTTCGTCAATGGGGGAAACCCTGAACGAGCAATGCCGCGTGAGTGAAGAAGGTCTTCGGATCGTAAAGCTCTGTTGTAAGTGAAGAACGGCTCATAGAGGAAATGCTATGGGAGTGACGGTAGCTTACCAGAAAGCCACGGCTAACTACGTGCCAGCAGCCGCGGTAATACGTAGGTGGCAAGCGTTATCCGGAATCATTGGGCGTAAAGGGTGCGTAGGTGGCGTACTAAGTCTGTAGTAAAAGGCAATGGCTCAACCATTGCGAT
+
CGGGGGGGGGGGGGGGGGGGGGGGGGGGGGGGGGGGGGGGGGGGGGGGGGGGGGGGGGGGGGGGGGGGGGGGGGGGGGGGGGGGGGGGGGGGGGGGGGGGGGGGGGGGGGGGGGGGGGGGGGGGGGGGGGGGGGGGGGGGGGGGGGGGGGGGGGGGGGGGGFGGGGGGGGGGGGGGGGGGGGGGGGGGGGGGGGGGGGGGDGGGGGGGGGGGGGGGGGGGGGGGGGGGGGGGGGGGGGGGGGGGFFFGFGFFFFFFFFFGGDFFFFFFFFFFFFF<A>DFFBFFFFFFFFFBFFFF4####
@M05025:18:000000000-B3NL5:1:1101:22046:8576 1:N:0:TCGAAG
TAACGAACTCCTACGGGAGGCAGCAGTAGGGAATCTTCCACAATGGACGAAAGTCTGATGGAGCAACGCCGCGTGAGTGAAGAAGGGTTTCGGCTCGTAAAGCTCTGTTGGTAGTGAAGAAAGATAGAGGTAGTAACTGGCCTTTATTTGACGGTAATTACTTAGAAAGTCACGGCTAACTACGTGCCAGCAGCCGCGGTAATACGTAGGTGGCAAGCGTTGTCCGGATTTATTGGGCGTAAAGCGAGTGCAGGCGGTTCAATAAGTCTGATGTGAAAGCCTTCGGCTCAACCGGAGCGAC
+
CGGGGGGGGGGGGGGGGGGGGGGGGGGGGGGGGGGGGGGGGGGGGGGGGGGGGGGGGGGGGGGGGGGGGGGGGGGGGGGGGGGGGGGGGGGGGGGGGGGGGGGGGGGGGGGGCFGGGGGGFGFGGGGGGGGGGGGGGGGGGGGGGGGGGGGGGGGGGGGGFGGGGGGGGGGGGGGGGDGGGGGGGGGGGGGGGGDEGGGGGGFCFGGFGEFGGGGGC:EEGGEGGGGGGDGGGFGGGGDGGGGGFFFDEGFFF@EFFF5DFGFBFDFAFBFFFFF<<<<:??FF?<FBFF?B7>>B2####
@M05025:18:000000000-B3NL5:1:1101:26577:8621 1:N:0:TCGAAG
TAACGAACTCCTACGGGAGGCAGCAGTAGGGAATCTTCCACAATGGACGAAAGTCTGATGGAGCAACGCCGCGTGAGTGAAGAAGGGTTTCGGCTCGTAAAGCTCTGTTGGTAGTGAAGAAAGATAGAGGTAGTAACTGGCCTTTATTTGACGGTAATTACTTAGAAAGTCACGGCTAACTACGTGCCAGCAGCCGCGGTAATACGTAGGTGGCAAGCGTTGTCCGGATTTATTGGGCGTAAAGCGAGTGCAGGCGGTTCAATAAGTCTGATGTGAAAGCCTTCGGCTCAACCGGAGGGTC
+
CGGGGGGGGGGGGGGGGGGGGGGGGGGGGGGGGGGGGGGGGGGGGGGGGGGGGFGGGGGGGGGGGGGGGGGGGGGGGGGGGGGGGGGGGGGGGGGGGGGGGGGFGGGGGGGGGGCFGGGG@FFGCGGGGGGGGGGGGGFGGGGGGFGFGGGGGGGGGGGGGGGGGGDGGGGGGGGGGGGGGGFGFGGFGGGGGFGGGGGGGGGGGGGGGGGGGGGGGGGGGGE?9EGEEGDFGD>DGGG5CGGCFFD:5CFFFFFFF@5CFGFBF2@9FFFF*/99AFA7<BA<?BB?FFB??FFF,####
@M05025:18:000000000-B3NL5:1:1101:5314:8631 1:N:0:TCGAAG
TAACGAACTCCTACGGGAGGCAGCAGTAGGGAATTTTCGTCAATGGGGGAAACCCTGAACGAGCAATGCCGCGTGAGTGAAGAAGGTCTTCGGATCGTAAAGCTCTGTTGTAAGTGAAGAACGGCTCATAGAGGAAATGCTATGGGAGTGACGGTAGCTTACCAGAAAGCCACGGCTAACTACGTGCCAGCAGCCGCGGTAATACGTAGGTGGCAAGCGTTATCCGGAATCATTGGGCGTAAAGGGTGCGTAGGTGGCGTACTAAGTCTGTAGTAAAAGGCAATGGCTCAACCATTGGGCG
+
CGGGGGGGGGGGGGGGGGGGGGGGGGGGGGGGGGGGGGGGGGGGGGGGGGGGGGGGGGGGGGGGGGGGGGGGGGGGGGGGGGGGGGGFGGGGGGGGGGGGGGGGGGGGGGGGGGGGGGGGGGGGGGGGGECGGGGGGGGGGGGGGGGGGGGGGGGGGGGGGGGGGGGGGGGGGGGGGGGGGGGGGGFGGGGGGGGGGGG8EEGGFGGGGGGGGGGGGGEGGGDGGGGCEFGGG>DGGGG9DGGFFEFGFGDFFBFDFF>>DCFFFFFFFBFFFFFFF>A??BBFFF:<:B???FBF-####
@M05025:18:000000000-B3NL5:1:1101:15372:8667 1:N:0:TCGAAG
TAACGAACTCCTACGGGAGGCAGCAGTAGGGAATTTTCGTCAATGGGGGAAACCCTGAACGAGCAATGCCGCGTGAGTGAAGAAGGTCTTCGGATCGTAAAGCTCTGTTGTAAGTGAAGAACGGCTCATAGAGGAAATGCTATGGGAGTGACGGTAGCTTACCAGAAAGCCACGGCTAACTACGTGCCAGCAGCCGCGGTAATACGTAGGTGGCAAGCGTTATCCGGAATCATTGGGCGTAAAGGGTGCGTAGGTGGCGTACTAAGTCTGTAGTAAAAGGCAATGGCTCAACCATTGGCGT
+
CGGGGGGGGGGGGGGGGGGGGGGGGGGGGGGGGGGGGGGGGGGGGGGGGGGGGGGGGGGGGGGGGGGGGGGGGGGGGGGGGGGGGGGGGGGGGGGGGGGGGGGGGGGGGGGGGGGGGGGGGGGGGGGGFFGGGGGGGGGGGFGGGGFGGGGGGGGGGGGGGGGFGGGGGGGGGGDGGGGGGGGGGGGGGGGGGFGGGGGGEEFGGGGGGGGGGCFFCFGGEGGGGGGDGGGGGGGGGGGDGCFGFDFGBD5>DFFFFFF<CDFFF?=9BAF?F@?2<FFBF0:77::?>).401<6)####
@M05025:18:000000000-B3NL5:1:1101:9141:8669 1:N:0:TCGAAG
TAACGAACTCCTACGGGAGGCAGCAGTAGGGAATCTTCGGCAATGGACGAAAGTCTGACCGAGCAACGCCGCGTGAGTGAAGAAGGTTTTCGGATCGTAAAACTCTGTTGTTAGAGAAGAACAAGGATGAGAGTAACTGTTCATCCCTTGACGGTATCTAACCAGAAAGCCACGGCTAACTACGTGCCAGCAGCCGCGGTAATACGTAGGTGGCAAGCGTTGTCCGGATTTATTGGGCGTAAAGCGAGCGCAGGCGGTTTCTTAAGTCTGATGTGAAAGCCCCCGGCTCAACCGGGGGGCT
+
CGGGGGGGGGGGGGGGGEGGGGGGFGFFFGGGGGGGGGGGGGGGGGGGGGGGEEGGGGGGGGGGGGGGGGGGGEGDFGGGGGGGFGGGGGGGGGGGGGGGGGGGGGGGGGGGGGGGGGGGGGGGGGGGGFGGGGGGGGGGGGGGGGGGGGGGGGGGGGGGGGGGGGGGGGFGGGGGGGGGGGGGGGGGGGGGGGGGGGGGGGGGGG@FGCAFGGFFGGEEGGGGGGGEGGFFFGGFGGDC5577@DFGFD>@FFFFF>ED:DFFFAF>FFFFFFFA9>A??2899;F>?3<7?>>>B####
@M05025:18:000000000-B3NL5:1:1101:3550:8680 1:N:0:TCGAAG
TAACGAACTCCTACGGGAGGCAGCAGTAGGGAATCTTCGGCAATGGACGAAAGTCTGACCGAGCAACGCCGCGTGAGTGAAGAAGGTTTTCGGATCGTAAAACTCTGTTGTTAGAGAAGAACAAGGATGAGAGTAACTGTTCATCCCTTGACGGTATCTAACCAGAAAGCCACGGCTAACTACGTGCCAGCAGCCGCGGTAATACGTAGGTGGCAAGCGTTGTCCGGATTTATTGGGCGTAAAGCGAGCGCAGGCGGTTTCTTAAGTCTGATGTGCAAGCCCCCGGCTCAACCGGGGGGAT
+
CGGGGGGGGGGGGGGGGGGGGGGGGGGGGGGGGGGGGGGGGGGGGGGGGGGGGGGGGGGGGGGGGGGGGGGGGGGGGGGGGGGGGGGGGGGGGGGGGGGGGGGGGGGGGGGGGGGGGGGGGGGGGGGFFGGGGGGGGGGGGGGGGGGGGGGGGGGGGGGGGGGGGGGGGGGGGGGGGGGGGGGGGGGGGGGGGGGGGGGGEGGGGGFFGEGGFGGGGGG:CEEGGGGGEDFFGGGGGGGGGGG7?DFGFGEEFEFFFFFDGGF?@28A@DFFBF*)64<?60<;B>F9?>>?099BF####
@M05025:18:000000000-B3NL5:1:1101:14401:8690 1:N:0:TCGAAG
TAACGAACTCCTACGGGAGGCAGCAGTAGGGAATCTTCGGCAATGGACGAAAGTCTGACCGAGCAACGCCGCGTGAGTGAAGAAGGTTTTCGGATCGTAAAACTCTGTTGTTAGAGAAGAACAAGGATGAGAGTAACTGTTCATCCCTTGACGGTATCTAACCAGAAAGCCACGGCTAACTACGTGCCAGCAGCCGCGGTAATACGTAGGTGGCAAGCGTTGTCCGGATTTATTGGGCGTAAAGCGAGCGCAGGCGGTTTCTTAAGTCTGATGTGAAAGCCCCCGGCTCAACCGGGGCGAA
+
CGGGGGGGGGGGGGGGGGGGGGGGGGGGGGGGGGGGGGGGGGGGGGGGGGGDGGGGGGGGGGGGGGGGGGGGGGGGGFFFGGGGGGGGGGGGGGGGGGGGGGGGGGGGGGGGGGGGGGGGGGGGGGGFGGGGGGGGGGGGGGGGGGGGGGGGGGGGGGGGGGGGGGGGGGGGGGGGGGGGGGGGGGGDGGGGGGGGGGGGGGGGGGGGGGGGGGGGGGGGGGGGGGG5=5=7FGGGGGGGGGGGFFFGFGFFFFFFF@EDFGFFFFFFFBFFFFF<<AF::6?>BF>6:BF7?BF>B####
@M05025:18:000000000-B3NL5:1:1101:25822:8722 1:N:0:TCGAAG
TAACGAACTCCTACGGGAGGCAGCAGTGGGGAATATTGCACAATGGGGGAAACCCTGATGCAGCGACGCCGCGTGAGCGATGAAGTATTTCGGTATGTAAAGCTCTATCAGCAGGGAAGAAAATGACGGTACCTGACTAAGAAGCCCCGGCTAACTACGTGCCAGCAGCCGCGGTAATACGTAGGGGGCAAGCGTTATCCGGATTTACTGGGTGTAAAGGGAGCGTAGACGGCATGGCAAGCCAGATGTGAAAGCCCGGGGCTCAACCCCGGGACTGCATTTGGAACTGTCAGGCTATAGC
+
CGGGGGGGGGGGGGGGGGGGGGGGGGFGGGGEGGGGGGGGGGGGGGGGGGGGGGGGGGGGGGGGGGGGGGGGGGGGGGGGGGGGGGGGGGGGGGGGGGGGGGGGGGGGGGGGGGGGGGGGGGGGGFGGGGGGGGGGGGGGGGGGGGGGGGGGGGGGGGGGGGGGFGGGGGGGGGEGGGGGGFGGGGGGGGGGGGCEGGGGGGGGEGGGGGGGEEEGGGGGGGGDGGGGGGGGGDGGGFFGFGDCF>@GFGFFFFF?@DBGDC@@F?<8:6><B>BB6?AFBFFA?ABFFA<2>BBF4####
@M05025:18:000000000-B3NL5:1:1101:8243:8759 1:N:0:TCGAAG
TAACGAACTCCTACGGGAGGCAGCAGTAGGGAATCTTCCACAATGGACGAAAGTCTGATGGAGCAACGCCGCGTGAGTGAAGAAGGGTTTCGGCTCGTAAAGCTCTGTTGGTAGTGAAGAAAGATAGAGGTAGTAACTGGCCTTTATTTGACGGTAATTACTTAGAAAGTCACGGCTAACTACGTGCCAGCAGCCGCGGTAATACGTAGGTGGCAAGCGTTGTCCGGATTTATTGGGCGTAAAGCGAGGGCAGGCGGTTCAATAAGTCTGATGTGAAAGCCTTCGGCTCAACCGGAGGGAT
+
CGGGGGGGGGGGGGGGGGGGGGGGGGGGGGGGGGGGGGGGGGGGGGGGGGGGGFGGGGGGGGGGGGGGGGGGGGGGGGGGGGGGGGGGGGGGGGGGGGGGGGGGGGGGFGGGGGGGFGGGGGGGGGGGGGGGGGGGGGFGGGGGGGGGGGGGGGGGGGGGGGGGGGGGFGGGGGGGGGGGGGGGGGGGGGGGGGGGGGGGGGGGGGFFGGGGGGGGGCE*:CEGFGGGE<CFCFDGGGGDGGFDFF>D)53>@BE>D5)9C79@B<@AFF==FF4<4<481>B2?F0(-4),39>;1####
@M05025:18:000000000-B3NL5:1:1101:23127:8761 1:N:0:TCGAAG
TAACGAACTCCTACGGGAGGCAGCAGTGGGGAATATTGGACAATGGGCGAAAGCCTGATCCAGCCATGCCGCGTGTGTGAAGAAGGTCTTCGGATTGTAAAGCACTTTAAGTTGGGAGGAAGGGTTGTAGATTAATACTCTGCAATTTTGACGTTACCGACAGAATAAGCACCGGCTAACTCTGTGCCAGCAGCCGCGGTAATACAGAGGGTGCAAGCGTTAATCGGAATTACTGGGCGTAAAGCGCGCGTAGGTGGTTTGTTAAGTTGGATGTGAAATCCCCGGGCTCAACCTGGGTCGG
+
CGGGFGGGGGGGGGGGGGGGGGGGGGGGGGGGGGGGGGGGGGGGGGGGGGGGGGGGGGGGGGGGGGGGGGGGGGGGGGGGGGGGGGGGGGGGGGGGGGGGGGGGGGGGGGGGGGGGGGGGGGGGGGGGGGGGGGGGGGGGGGGGGGGGGGGGGGGGGGGGGGGGGGGGGGGGGGGGGGGGGGGGGGGGGGGGGGGGGGGGGGGGGGGGGGGGGGGGGGGGDGGGGGGGGGGGGGGGGGGDDGGGFFFGFGFFFF?>FBFGGGFFFFFFFFFFFFFFDFBA>?F>9>9><??FF??FF####
@M05025:18:000000000-B3NL5:1:1101:17707:8773 1:N:0:TCGAAG
TAACGAACTCCTACGGGAGGCAGCAGTGGGGAATCTTGCGCAATGGGCGAAAGCCTGACGCAGCCATGCCGCGTGAATGATGAAGGTCTTAGGATTGTAAAATTCTTTCACCGGGGACGATAATGACGGTACCCGGAGAAGAAGCCCCGGCTAACTTCGTGCCAGCAGCCGCGGTAATACGAAGGGGGCTAGCGTTGCTCGGAATTACTGGGCGTAAAGGGAGCGTAGGCGGACATTTAAGTCAGGGGTGAAATCCCGGGGCTCAACCTCGGAATTGCCTTTGATACTGGGTGTCTTGCCC
+
CGGGGGGGGGGGGGGGGGGGGGGGGFFGGGGGGGGGGGGGGGGGGGGGGGGGGGGGGGGGGGGGGGGGGGGGGGGGGGGGGGFFGGGGGGGGGFFGGGGGGGGGGGGGGGGGGGGGGGGGGGGGGGGGGGGGCGGGGGGGGGGGGCFGEEGDGGGGGGGGGEGGGGGGGGGGGGGGGGGGGFGGGGGGGGGGGGGGGGGGGGGGGGFGGGGGGGGGGGGGGGGGGGGGDGGGDDGFGGGGGGGFF?4CDG>??FFB<8@3C:@@F<?(9:E:EFFF<DFBA<BFFABFBF?<BBFF9####
@M05025:18:000000000-B3NL5:1:1101:22345:8776 1:N:0:TCGAAG
TAACGAACTCCTACTGGAGGCAGCAGTGGGGAATATTGCACAATGGGGGAAACCCTGATGCAGCGACGCCGCGTGAAGGAAGAAGTATTTCGGTATGTAAACTTCTATCAGCAGGGAAGAAAATGACGGTACCTGACTAAGAAGCCCCGGCTAACTACGTGCCAGCAGCCGCGGTAATACGTAGGGGGCAAGCGTTATCCGGATTTACTGGGTGTAAAGGGAGCGTAGACGGCATGGCAAGTCTGGTGTGAAAGGCAGGGGCTCAACCCCTGGACTGCATTGGAAACTGTCAGACTGGCCC
+
CGGGGGGGGGGGGGFGGGGGGGGGCGFFFFGCFGDFFEGGDGGGGGFGGEEEFGGGECEFGFGGGGGGGGGDGGGGGGGGEE=EFFFGDBFGDFEFEF<DFFGGGGCGCEGGDFGDDFCE=EEGGEGFGGGEDFFCGGFDAFFG?@FEGGEGGFGFCGEFCFGGGDGGDGGCCGEGGGGGGC,8FGGGGGGGGG8B5AECEEECCFEFFFGF::EGGFCFCFGGCE5:C7C<D5C<FGGFG>D:=?FF4CFF?B:?>BEDC>@5?>?3B:FFFFFDFFAF4?D?B7<A4:2)644:?####
@M05025:18:000000000-B3NL5:1:1101:20057:8814 1:N:0:TCGAAG
TAACGAACTCCTACGGGAGGCAGCAGTAGGGAATCTTCCGCAATGGGCGAAAGCCTGACGGAGCAACGCCGCGTGAGTGATGAAGGTCTTCGGATCGTAAAACTCTGTTATTAGGGAAGAACAAATGTGTAAGTAACTATGCACGTCTTGACGGTACCTAATCAGAAAGCCACGGCTAACTACGTGCCAGCAGCCGCGGTAATACGTAGGTGGCAAGCGTTATCCGGAATTATTGGGCGTAAAGCGCGCGTAGGCGGTTTTTTAAGTCTGATGTGAAAGCCCACGGCTCAACCGGGGGAGT
+
CGGGGGGGGGGGGGGGGGGGGGGGGGGGGGGGGGGFGGGGGGGGGGGGGGGGGGGGGGGGGEGGGGFGGGGGGGGGGGGGGGGGGGGGGGGGGGGGGGGDGGGGGGGGGGGGGGGGEFGGGGGFGGGFFGGGGGGGGGGGGGGGGGGGGGGGGGGGGGGGGFGFGGGGGGGGGGGGGGGGGEFEFGGGGGGGGGGGGGGGGE?EGC>FGDECGFGGGGGEGGGFGGD:EG<FFGFFGGDDGD*>BE:DFG7:@@FBF><*5<>56964BA=***16<AFF0?BF6>B(,47336(39####
@M05025:18:000000000-B3NL5:1:1101:12962:8825 1:N:0:TCGAAG
TAACGAACTCCTACGGGAGGCAGCAGTGGGGAATATTGCACAATGGGCGCAAGCCTGATGCAGCCATGCCGCGTGTGTGAAGAAGGCCTTCGGGTTGTAAAGCACTTTCAGCGGGGAGGAAGGCGTTAAGGTTAATAACCTTGGCGATTGACGTTACCCGCAGAAGAAGCACCGGCTAACTCCGTGCCAGCAGCCGCGGTAATACGGAGGGTGCAAGCGTTAATCGGAATTACTGGGCGTAAAGCGCACGCAGGCGGTCTGTCAAGTCGGATGTGAAATCCCCGTGCTCAACCTGGGCACA
+
CGGGGGGGGGGGGGGGGGGGGGGGGGGGGGGDGGGGGGGGGGGGGGGGGGGGGGGGGGGGGGGGGGGGGGGGGGGGGGGGGGGGGGGGGGGGGGGGGGGGGGGGGGGGGGGGGGGGGGGGGGGGGGGGGGGGGGGGGGGGGGGGGGGDFGGGGGGGGGGGGGGGGGGGGGGGGGGGEGGGGGGGGGGGGGGGGGGGGGGGDGGGGGGD=EGGEEGGGFG5EGGGGGGGGGGGGGGGGGGDGGGGFFFGFGEFFFF9>5>DGDFFF?FDDBDEFFFFFFFA(8?F23<FFFFFF:FFF####
@M05025:18:000000000-B3NL5:1:1101:4690:8859 1:N:0:TCGAAG
TAACGAACTCCTACGGGAGGCAGCAGTAGGGAATCTTCCACAATGGACGAAAGTCTGATGGAGCAACGCCGCGTGAGTGAAGAAGGGTTTCGGCTCGTAAAGCTCTGTTGGTAGTGAAGAAAGATAGAGGTAGTAACTGGCCTTTATTTGACGGTAATTACTTAGAAAGTCACGGCTAACTACGTGCCAGCAGCCGCGGTAATACGTAGGTGGCAAGCGTTGTCCGGATTTATTGGGCGTAAAGCGAGTGCAGGCGGTTCAATAAGTCTGATGTGAAAGCCTTCGGCTCAACCGGAGAGGC
+
CGGGGGGGGGGGGGGGGGGGGGGGGGGGGGGGGGGGGGGGGGGGGGGGGCGGGGGGGGGGGGGGGGGGGGGGGGGEG<FGGGGGFGGCFFGGGGGGGGGGGGGGGGGGGGCBFFEGGGGGGGG@FAE9F8FGGGGDFGFGGFFGDGCDGGFGGGGGDGGFCFFGG9FFGFFFGGGGGCGGGGGDGGGGGGGGGGGGDGGGGCEFFGGGGG:>>FFGGGGGGGGFFEGCE3CC7>GGGGGGDGFGFF>G>C?FF:BBFE:<FD@BFFFFFF?FFFFB>A9???2<0:>FF?FF70903####
@M05025:18:000000000-B3NL5:1:1101:19665:8883 1:N:0:TCGAAG
TAACGAACTCCTACGGGAGGCAGCAGTGGGGAATATTGCACAATGGGCGCAAGCCTGATGCAGCGACGCCGCGTGGGGGATGAAGGCCTTCGGGTTGTAAACTCCTTTCGCTAGGGACGAAGCTTTTTGTGACGGTACCTAGATAAGAAGCACCGGCTAACTACGTGCCAGCAGCCGCGGTAATACGTAGGGTGCGAGCGTTGTCCGGAATTACTGGGCGTCAAGGGCTCGTAGGTGGTTTGTCGCGTCCTCCGCGACATTCTGGGGCTTAACCCCGGGCGTGCCTGCCGTCCGGGCGCGA
+
CGGGGGGGGGGGGGEGGGGCGEGGGGGGFGGDGGEFGGGGGGGGGGGGGGGEDFEGGFGGGGGGGGGGG@BFECFGEFD@FGGGGGGGGGGGGGGGGGGCDGGGFGFGGGC:FGACDFCF7CGGFCGGGG@FGEGCFCFGCFACFGGGFGGGGGGGGGGGGGG7FGF:FFCGEGGF8EC*:E*>FFF5+=8CCEED58:8EE5CGG8C=5*+<C7<+7CCE*5:?GEG673>D572>*/*7C9:@F)1<))9)))-7)7>**7*9:B:5,<**/08(4;>0(((-)),((-(4(((-####
@M05025:18:000000000-B3NL5:1:1101:20253:8898 1:N:0:TCGAAG
TAACGAACTCCTACGGGAGGCAGCAGTAGGGAATCTTCGGCAATGGACGAAAGTCTGACCGAGCAACGCCGCGTGAGTGAAGAAGGTTTTCGGATCGTAAAACTCTGTTGTTAGAGAAGAACAAGGATGAGAGTAACTGTTCATCCCTTGACGGTATCTAACCAGAAAGCCACGGCTAACTACGTGCCAGCAGCCGCGGTAATACGTAGGTGGCAAGCGTTGTCCGGATTTATTGGGCGTAAAGCGAGCGCAGGCGGTTTCTTAAGTCTGATGTGAAAGCCCCCGGCTCAACCGGGGTAAG
+
CGGGGGGGGGGGGGGGGGGGGGGGGGGGGGGGGGGGGGGGGGGGGGGGGGGGGGGGGGGGGGGGGGGGGGGGGGGGGGGGGGGGGGGGGGGGGGGGGGGGGGGGGGGGGGGGGGGGGGGGGGGGGGGGGGGGGGGGGGGGGGGGGGGGGGGGGGGGGGGGGGGGGGGGGG>EGGGGGGGFGGGGGGGGGGGGGGGEEGGGGGGGGGCGGDEGGGGGGGGGGGG+<EDE*96DFGGGGGGGGDGGFEFGBDEBFFEBF75C7CF6F<@<*)*109@AAA>026(199>>FF<023179####
@M05025:18:000000000-B3NL5:1:1101:17024:8974 1:N:0:TCGAAG
TAACGAACTCCTACGGGAGGCAGCAGTGGGGAATATTGCACAATGGGGGAAACCCTGATGCAGCGACGCCGCGTGAGCGATGAAGTATTTCGGTATGTAAAGCTCTATCAGCAGGGAAGAAAATGACGGTACCTGACTAAGAAGCCCCGGCTAACTACGTGCCAGCAGCCGCGGTAATACGTAGGGGGCAAGCGTTATCCGGATTTACTGGGTGTAAAGGGAGCGTAGACGGCATGGCAAGCCAGATGTGAAAGCCCGGGGCTCAACCCCGGGACTGCTTTTGGAACTGTCAGGCTACCGT
+
CGGGGGGGGFGGGGGGGGGGGGGGGGGGGGG>FGGGGGGGGGGCGGGDGGGGGGCGGFGGGGGGEECFFGFDEFGGGGGGEEE?E@FF<DCFCGGFEFGGDEGFGGFGEFGFDFFGEGFCFDAFDFDFEFCGGDFFDFGGGGGFGG?>FGDEEGGGGGEFFGGCEFGGFFGGGEGGCG;CG:EFFCCGDC;CGE88?8<AEE8*8@::@CFFEECFG?CCEE5CE=ED*79CDGCFGGG49FGDFFFGFF==8=:4FEFGCDB@FBF:3:5>>EF???9944<7>28??D44A<?:)####
@M05025:18:000000000-B3NL5:1:1101:8542:8981 1:N:0:TCGAAG
TAACGAACTCCTACGGGAGGCAGCAGTAGGGAATCTTCCACAATGGACGAAAGTCTGATGGAGCAACGCCGCTTGAGTGAAGAAGGGTTTCGGCTCGTAAAGCTCTGTTGGTAGTGAAGAAAGATAGAGGTAGTAACTGGCCTTTATTTGACGGTAATTACTTAGAAAGTCACGGCTAACTACGTGCCAGCAGCCGCGGTAATACGTAGGTGGCAAGCGTTGTCCGGATTTATTGGGCGTAAAGCGAGTGCAGGCGGTTCAATAAGTCTGATGTGAAAGCCTTCGGCTCAACCGGAGCACA
+
CGGGGDGGGGGGGGGGGGGGGGGGGGGGGGGGGGGGGGGGGGGGGGGGGEGEGGGGGGGGGGGGFGGGGGGGGGGGGGGGGGGFGGGGGGGGGGGGGGGFGGGFGGGGGGGCFGGFCEGGGGGFCGGFGGGGGGGGGGGGGGGGGGGGGGGGGGGGGGGGGGGGGGGGGGGGGGGGGGGGGGGGGGGGAFGGGGGGDGGGGGGGGFACEEGGCGGGFFGGGGEFGGEGEGCFGGGCGGGGGGGGFFFG>FFFF>5;BB3DG>B=7<FDF2*9?FFFFFFF18-8:BF??<20:F>>9####
@M05025:18:000000000-B3NL5:1:1101:27971:8994 1:N:0:TCGAAG
TAACGAACTCCTACGGGAGGCAGCAGTAGGGAATCTTCGGCAATGGACGAAAGTCTGACCGAGCAACGCCGCGTGAGTGAAGAAGGTTTTCGGATCGTAAAACTCTGTTGTTAGAGAAGAACAAGGATGAGAGTAACTGTTCATCCCTTGACGGTATCTAACCAGAAAGCCACGGCTAACTACGTGCCAGCAGCCGCGGTAATACGTAGGTGGCAAGCGTTGTCCGGATTTATTGGGCGTAAAGCGAGCGCAGGCGGTTTCTTAAGTCTGATGTGAAAGCCCCCGGCTCAACCGGGGGCTT
+
CGGGGGGGGGGGGGGGGGGGGGGGGGGGGGGGGGGGGGGGGGGGGGGGGGGGGEFFGGGGGGGGGGGGGGGGGFGCGGGGGGGGGGGFGGGGGGGGGGGGGGGGGGGGGGGGGGGGGGGGGGGGGGGGGGGGGGGGGGGGGGGGFGGGGGGGGGGGFGGGGGGGGGGGGGGGGGGGGGGGGGGGGGGGGGFGGGGGGGGGGGGGGGGGGGGGGGGGGGGGEEGGGGGEEC6:*CFGGGGGGGFFFFEDEDFFDEDFF@)>>FFB4>B>?>FFFFFFFBFF?:06>BFFF<<1:B;;>####
@M05025:18:000000000-B3NL5:1:1101:17696:9014 1:N:0:TCGAAG
TAACGAACTCCTACGGGAGGCAGCAGTAGGGAATCTTCGGCAATGGACGAAAGTCTGACCGAGCAACGCCGCGTGAGTGAAGAAGGTTTTCGGATCGTAAAACTCTGTTGTTAGAGAAGAACAAGGATGAGAGTAACTGTTCATCCCTTGACGGTATCTAACCAGAAAGCCACGGCTAACTACGTGCCAGCAGCCGCGGTAATACGTAGGTGGCAAGCGTTGTCCGGATTTATTGGGCGTAAAGCGAGCGCAGGCGGTTTCTTAAGTCTGATGTGAAAGCCCCCGGCTCAACCGGGGGCGT
+
CGGGGGGGGGGGGGGGGGGGGGGGGGGGGGGGGGGGGGGGGGGGGGGGGGGGGGGGGGGGGGGGGGGGGGGGGEGGGGGGGGGGGGGGGFGGGEGGEGGGGGGGGGGGFEFGFGGGGGGGCFGGGFGGFGGGGGGGGGGGFGFGG9FGGGGGGGGGGFGGGDCGGGGGGG7FGECEGGGGGGGGGGGFGGGGCFGGGCCCEEGGGGFFFCFGGFGEGGG55CGGFC57>CCCFFFGGGGGGC5FB@57@C::5>@>@>BCG>F?FFF:*-6*18@AF2<:B629B>0(44>11296B####
@M05025:18:000000000-B3NL5:1:1101:7230:9020 1:N:0:TCGAAG
TAACGAACTCCTACGGGAGGCAGCAGTGGGGAATATTGCACAATGGGCGAAAGCCTGATGCAGCGACGCCGCGTGAGGGATGACGGCCTTCGGGTTGTAAACCTCTTTCAGCAGGGACGAAGCGCAAGTGACGGTACCTGCAGAAGAAGCACCGGCTAACTACGTGCCAGCAGCCGCGGTAATACGTAGGGTGCAAGCGTTGTCCGGAATTACTGGGCGTAAAGAGTTCGTAGGCGGTTTGTCGCGTCGTTTGTGAAAACCAGCAGCTCAACTGCTGGCTTGCAGGCGATACGGGCATTTC
+
CGGGGGGGGGGGGGGGGGGGGGGGGGGGGGGGGGGGGGGGGGGGGGGGGGGGGGGGGGGGGGGGGGGGGGGGGGGGGGGGGGGGGGGGGGGGGGGGGGGGGGGGGGGGGGGGGGGGGGGGGGGGGGGGGGGGGGGGGGGGGGGGGGGGGGGGGGGGGGGGGGGGGGGGGGGGGGGGGGGGGGGGGGGGGGGGGGGGGGGGGGGGGGGGGGGGGGGGGGGGGGGGGGGGGGDGGGFGGGGGGFFGFFFGFCBFFFFFFFFGGGFFFFFFFFFFF?@DFFFFFBFF?FFF>B?>FFFF1####
@M05025:18:000000000-B3NL5:1:1101:2801:9025 1:N:0:TCGAAG
TAACGAACTCCTACGGGAGGCAGCAGTGGGGAATATTGGACAATGGGCGCAAGCCTGATCCAGCCATACCGCGTGGGTGAAGAAGGCCTTCGGGTTGTAAAGCCCTTTTGTTGGGAAAGAAATCCAGCCGGCTAATACCTGGTTGGGATGACGGTACCCAAAGAATAAGCACCGGCTAACTTCGTGCCAGCAGCCGCGGTAATACGAAGGGTGAAAGCGTTACTCGGAATTACTGGGCGTAAAGCGTGCGTAGGTGGTTATTTAAGTCCGTTGTGAAAGCCCTGGGCTCAACCTGGGCGGG
+
CGGGGGGGGGGGGGGGGGGGGGGGGGGGGGGGGGGGGGGGGGGGGGGGGGGGGGGGGGGGFGGGGGGGGGGGGGGGGGGGGGGGGGGGGGGGGGGGGGGDGGGGGGGGGGGGGGGGGCGGGGGGGGGGGGGGGDGGGGGGGGGGGGGGGGGGGGGGGGGGCFGGGGCGGGGGGGGGGGGGGGGGGGGGGGGGGGFGGGGGCGGGGG@FGGDGGGGGGDGGGGGGGGGGGFFGGGGGFD5979FGFFE95D@@E>FFFDFFCGFFF4=<B:@FFFE>>FFBB(4:?FFFF2)8:BF04####
@M05025:18:000000000-B3NL5:1:1101:15583:9041 1:N:0:TCGAAG
TAACGAACTCCTACGGGAGGCATCAGTGGGGAATATTGGACAATGGGCGCAAGCCTGATCCAGCCATACCGCGTGGGTGAAGAAGGCCTTCGGGTTGTAAAGCCCTTTTGTTGGGAAAGAAATCCAGCCGGCTAATACCTGGTTGGGATGACGGTACCCAAAGAATAAGCACCGGCTAACTTCGTGCCAGCAGCCGCGGTAATACGAAGGGTGCAAGCGTTACTCGGAATTACTGGGCGTAAAGCGTGCGTAGGTGGTTATTTAAGTCCGTTGTGAAAGCCCTGGGCTCAACCTGGGGAAC
+
CGGGGGGGGGGGGGGGGGGGGGGGGFFGGGGDGGGGGGGGGGGGGGGGGGGGGGFGGGGGGGGGGGGGGGGGGGGDGGGGGGFFGGGGGGGGGGGDGECFGGGGGGGGGGGGGGGGGGGGGGGGGGFGGGGGGGGGGFGGGGAFGGGGGGGGGGGDFGFGGGGFGGGGGFECEGGGGCFGGGGGGGEGGGGGGFFGGGGGGGGGGGCCEEGFGEEGEFGGGGGCCEGGGGGGGGGGGCDCD>GGF>EGFGBBEFFBF>7FGD4B?BFDB<:FDEFFFAB:3??F??BF??FFB:,88####
@M05025:18:000000000-B3NL5:1:1101:5632:9044 1:N:0:TCGAAG
TAACGAACTCCTACGGGAGGCAGCAGTAGGGAATCTTCGGCAATGGACGAAAGTCTGACCGAGCAACGCCGCGTGAGTGAAGAAGGTTTTCGGATCGTAAAACTCTGTTGTTAGAGAAGAACAAGGATGAGAGTAACTGTTCATCCCTTGACGGTATCTAACCAGAAAGCCACGGCTAACTACGTGCCAGCAGCCGCGGTAATACGTAGGTGGCAAGCGTTGTCCGGATTTATTGGGCGTAAAGCGAGCGCAGGCGGTTTCTTAAGTCTGATGTGAAAGCCCCCGGCTCAACCGGGGGCCC
+
CGGGGGGGGGGGGGGGGGGGGGGGGGGGGGGGGGGGGGGGGGGGGGGGGGGGGGGGGGGGGGGGGGGGGGGGGEGGGGGGGGGGGGGGGGGGGGGGGGGGGGGGGGGGGGGGGGGGGGGGGGGGGGGGGGGGGGGGGGGGGGGGGGGGGGGGGGGGGGGGGGGGGGGGGGGGGGGGGGGGGGGGGGGGGGGGGGGGGGGGGGGGGGGGGGGGGGGDFGGGEEEGGGGC=5=FGGGGGFGGGGGGFFBDBDFFDBFFFEFDFFFFFFFBB<=FFFF<B<>:7??>>FFFBFFFFFBFF####
@M05025:18:000000000-B3NL5:1:1101:2994:9054 1:N:0:TCGAAG
TAACGAACTCCTACGGGAGGCAGCAGTGGGGAATATTGGACAATGGGCGCAAGCCTGATCCAGCCATACCGCGTGGGTGAAGAAGGCCTTCGGGTTGTAAAGCCCTTTTGTTGGGAAAGAAATCCAGCCGGCTAATACCTGGTTGGGATGACGGTACCCAAAGAATAAGCACCGGCTAACTTCGTGCCAGCAGCCGCGGTAATACGAAGGGTGCAAGCGTTACTCGGAATTACTGGGCGTAAAGCGTGCGTAGGTGGTTATTTAAGTCCGTTGTGAAAGCCCTGGGCTCAACCTGGGGTTG
+
CGGGGGGGGGGGGGGGGGGGGGGGGGGGGGGGGGGGGGGGGGGFGGGGGGGGGGGGGGGGGGGGGGGGGGGGGGGGGGGGGGGGGGGGGGGGGGGGGGEGGGGGGGGGGGGGGGGGGGGGGGGGGGGGFEGGGGGGGFGGGGFFGGGGGGGGEFGGGFGGGGGG:CAFGGGGGGGG>EGFGFGGGGGGGGGGGGGGGCEGGGGGGGGGGGGGGGGGGGGGGEGGGGGGGGFGGGGGGGGGGGGGFBBD3>DEFFFDFF:FCFF4=AF)9<>FF55.424,480(3081(3<:1>B?B####
@M05025:18:000000000-B3NL5:1:1101:19085:9065 1:N:0:TCGAAG
TAACGAACTCCTACGGGAGGCAGCAGTAGGGAATCTTCGGCAATGGACGAAAGTCTGACCGAGCAACGCCGCGTGAGTGAAGAAGGTTTTCGGATCGTAAAACTCTGTTGTTAGAGAAGAACAAGGATGAGAGTAACTGTTCATCCCTTGACGGTATCTAACCAGAAAGCCACGGCTAACTACGTGCCAGCAGCCGCGGTAATACGTAGGTGGCAAGCGTTGTCCGGAGTTATTGGGCGTAAAGCGAGCGCAGGCGGTTTCTTAAGCCTGATGTGAAAGCCACCGGCTCAACCGGGGGGGT
+
CGGGGGGGGGGGGGGGGGGGGGGGGGGGGGGGGGGGGGGGGGGGGGGGGGGGGGGGGGGGGGGGGGGGGGGGGGGDGGEFCFGGGFGGFFGFBEFGGGGGGGGGGGGGGGGGGGGGGGGGGGGGGGGGGGGGGGGGGGGGGGGFGGGGGGGDGGGGFFGGGGGFFGDFCFGGFGDGGGGGFGGGGGGGEFGFGGGGGGDGDGGGGGGGGGGGGGFFCFG:5CEC<EGE*9DCGGGCFCDDGC<FFBEGECBFF739B;)>CCFBF2*.<?)8=F=ABAA:1(.,12>B022:?>B94####
@M05025:18:000000000-B3NL5:1:1101:22105:9068 1:N:0:TCGAAG
TAACGAACTCCTACGGGAGGCAGCAGTAGGGAATCTTCCGCAATGGGCGAAAGCCTGACGGAGCAACGCCGCGTGAGTGATGAAGGTCTTCGGATCGTAAAACTCTGTTATTAGGGAAGAACAAATGTGTAAGTAACTATGCACGTCTTGACGGTACCTAATCAGAAAGCCACGGCTAACTACGTGCCAGCAGCCGCGGTAATACGTAGGTGGCAAGCGTTATCCGGAATTATTGGGCGTAAAGCGCGCGTAGGCGGTTTTTTAAGTCTGATGTGAAAGCCCACGGCTCAACCGTGGTCTA
+
CGGGGGGGGGGGGGGGGGGGGGGGGGGGGGGGGGGGGGGGGGGGGGGGGGGGGGGGGGGGGGGGGGGGGGGGGGGGGGGGGGGGGGGGGGGGGGGGGGGDGGGGGGGGGGGGGGGGGGGGGGGGGGGGGGGGGGGGGGGGGGGGGGGGGGGFFGGGGGGGGGGGGGFGGGGGGGGGGGGGGGGGGGGGGGGGGGGGGGGGGGGGGGGGGGGGGGGGGGGEEGGGGGGECGGGGGG=FFDGGDFGFFFGFGF>EFFFF:@DFFD>@>FBFFFFFFFFAFBBFFFFFFFFF??BFFFB;####
@M05025:18:000000000-B3NL5:1:1101:5195:9108 1:N:0:TCGAAG
TAACGAACTCCTACGGGAGGCAGCAGTAGGGAATCTTCGGCAATGGACGAAAGTCTGACCGAGCAACGCCGCGTGAGTGAAGAAGGTTTTCGGATCGTAAAACTCTGTTGTTAGAGAAGAACAAGGATGAGAGTAACTGTTCATCCCTTGACGGTATCTAACCAGAAAGCCACGGCTAACTACGTGCCAGCAGCCGCGGTAATACGTAGGTGGCAAGCGTTGTCCGGATTTATTGGGCGTAAAGCGAGCGCAGGCGGTTTCTTAAGTCTGATGTGAAAGCCCCCGGCTCAACCGGGGCCGG
+
CGGGGGGGGGGGGGGGGGGGGGGGGGGGGGEGGGGGGGGGGGGGGGGGGGDEGGGGGGGGGGGGGGGGDGGGGFGGGGGGGGFFFGGGGGGGDGGGGGGGGGGGGGGGGGGGGGGGGGGGGGGGGGFGGFGGFGGGGGGGGGGGGGGGGGGGGGFFGGGGGFGFFGGCFCFFGGGGGCDGGGGGGGGGGGGGGGDGGGGG=GGFGFGGGGFGGGGFGGGE5EGCGGEC5C=FGGGGGGGGCGGF?DEG>GFFDE@BEEE<>CF?6>FAF>FFFFF<ABFF?F(4-499:<<<<0;>B####
@M05025:18:000000000-B3NL5:1:1101:25139:9114 1:N:0:TCGAAG
TAACGAACTCCTACGGGAGGCAGCAGTGGGGAATATTGCACAATGGGCGAAAGCCTGATGCAGCGACGCCGCGTGAGTGAAGAAGTATTTCGGTATGTAAAGCTCTATCAGCAGGGAAGAAAATGACGGTACCTGACTAAGAAGCCCCGGCTAACTACGTGCCAGCAGCCGCGGTAATACGTAGGGGGCAAGCGTTATCCAGATTTACTGGGTGTAAAGGGAGCGTAGACGGCGAAGCAAGTCTGAAGTGAAAACCCAGGGCTCAACCCTGGGACTGCTTTGGAAACTGTTTTGCTATACT
+
CGGGGEGGGGGGGGEGG@FGECGGGGEFFFGGGGGGGGGGGGGGD8EFGGGGGGFEEEGGGGFGGEGGGGGGFCC@EEFAFECFGF<EFGGGGEEFFFECFFC?FFGDFFGGGGFGGGGGFFGGFCGGGGFCFDFDA<FFGGGGGFFCFGGDGGGGGGGGDFFGGGGGGGGGGDGEBF9;BCEFCE>88:CFGGEGGG7A+3AFCFGGGGGG::CFFGG7:C7=CEEGEFG3CD3D<D0C4DCGFF?CFFFF?FF07>F<GGF>F?F?E?FF>FF?::><A2:7AFB)6.)61:?B.####
@M05025:18:000000000-B3NL5:1:1101:17945:9171 1:N:0:TCGAAG
TAACGAACTCCTACGGGAGGCAGCAGTGGGGAATATTGCACAATGGGGGAAACCCTGATGCAGCGACGCCGCGTGAAGGAAGAAGTATTTCGGTATGTAAACTTCTATCAGCAGGGAAGAAAATGACGGTACCTGACTAAGAAGCCCCGGCTAACTACGTGCCAGCAGCCGCGGTAATACGTAGGGGGCAAGCGTTATCCGGATTTACTGGGTGTAAAGGGAGCGTAGACGGCATGGCAAGTCTGGTGTGAAAGGCAGGGGCTCAACCCCTGGACTGCATTGGAAACTGTCAGGCTGGTTG
+
CGGGGGGGGGGGGGGGGGGGGGGGGGEGGGGGGGGGGGGGGGGGGGGGGGGGGGGGGGGGGGGGGGGGGGGGGGGGGGGGGGGGGGGGGGGGGGGGGGGGGGGGGFGGGGGGGGGGGGGGGGGGGGGGEGGGGGGGGGGFFGGGGDGGGGGGGGGGGDGGGGGGGGGGGGGGGGGGGGGGGGGGGGGGGGCCFGEEEFGGEGEGGGGGGGGG7EEGGGGGGGGEGEGGGGGGGGCGGGGGGGGFFFFGFGFFFFFFFFFGGC5)9?F?E?FF@>F)4:AB<DF<<AF2469ABF??F####
@M05025:18:000000000-B3NL5:1:1101:6183:9190 1:N:0:TCGAAG
TAACGAACTCCTACGGGAGGCAGCAGTAGGGAATCTTCGGCAATGGACGAAAGTCTGACCGAGCAACGCCGCGTGAGTGAAGAAGGTTTTCGGATCGTAAAACTCTGTTGTTAGAGAAGAACAAGGATGAGAGTAACTGTTCATCCCTTGACGGTATCTAACCAGAAAGCCACGGCTAACTACGTGCCAGCAGCCGCGGTAATACGTAGGTGGCAAGCGTTGTCCGGATTTATTGGGCGTAAAGCGAGCGCAGGCGGTGTCTTAAGTCTGATGTGAAAGCCCCCGGCGCAACCGGGGTCAG
+
CGGFGGGGFGFCFCGGGDGG@EGEGG@DFFGGGGGGGFGGGGGGFGGGGGGGGGGGGCEFFGGEGGGGGFGGGGGECCFGFGGGGGFCFDFFGGC@CFFFFGGGGGFGFGFCGGGGGFFCE@EFF?,>FFEGGFGGGGGGGGGGGGGGFBCFG:FCCFGGGFEGGGDFGF:FFGCEC>CFF9ECFF>BF>EC86CEGGGEE8CFFFC?5:EGG679=FE*/CCF?EDEE30::CGCDFD>DDGGFFFG)>BF@D3670)90*997>F)=4889@FA<<4:<?F>-46-1,347996;####
@M05025:18:000000000-B3NL5:1:1101:15828:9219 1:N:0:TCGAAG
TAACGAACTCCTACGGGAGGCAGCAGTAGGGAATCTTCCACAATGGACGAAAGTCTGATGGAGCAACGCCGCGTGAGTGAAGAAGGGTTTCGGCTCGTAAAGCTCTGTTGGTAGTGAAGAAAGATAGAGGTAGTAACTGGCCTTTATTTGACGGTAATTACTTAGAAAGTCACGGCTAACTACGTGCCAGCAGCCGCGGTAATACGTAGGTGGCAAGCGTTGTCCGGATTTATTGGGCGTAAAGTGAGTGCAGGCGGTTCAATAAGTCTGATGTGAAAGCCTTCGGCTCAACCGGAGTGAG
+
CGGGEGGGGGGGGGEGGGGGGGGGGGGGGGGGGGGGGGGGGGGGGGGGGGGGGEGFGFGGGGGFGGGGGGGGGGGGGGFFGGGGGGGGGGGGGGGGGGGGGGGDGGF,<FGEFGFGGGGGGGGDCGGGGG@GGGGFGGGGGGGGGGGFGGGGEDFGGGGGGGGFFFFGGGFGGGGGGGGGGFFGGGFGFFFGGGGGGGGG8C@@FGCFFEFGGGFCECC7EGCCGCG7CDC7C:FDGGG7DGFFF*19@D?F?>B;D5B<C7=FF4BDF446999<FAB77>AFFFFFF?D?F>FF9####
@M05025:18:000000000-B3NL5:1:1101:25829:9220 1:N:0:TCGAAG
TAACGAACTCCTACGGGAGGCAGCAGTAGGGAATCTTCCACAATGGACGAAAGTCTGATGGAGCAACGCCGCGTGAGTGAAGAAGGGTTTCGGCTCGTAAAGCTCTGTTGGTAGTGAAGAAAGATAGAGGTAGTAACTGGCCTTTATTTGACGGTAATTACTTAGAAAGTCACGGCTAACTACGTGCCAGCAGCCGCGGTAATACGTAGGTGGCAAGCGTTGTCCGGATTTATTGGGCGTAAAGCGAGTGCAGGCGGATCAATAAGTCTGATGTGAAAGCCTTCGGCTCAACCGGAGGGTC
+
CGGGEGGGGGGGGGGGGGGGGGGGGGFGGGGGGGGGGGGGGGGGGGFCFEGGGGGGGGGGGGGGGGFGGGGGGGGGGGGGGGGGGGGGFGGGGGGGGGGGGGGGG?FCEFGCEGGGGGGGGGGFGGGGGGGGGFGGGGGGFGFGGGFGCBDGFCGDGGGGGGFFCGGGGGBGGDEGGGGGFGFEFFFEFGGGGCCGGGCGGG75>EFGCGGCFGGGGGGEEGG?FDGEG*;CGGCCCFGDGD5C4>BGFGF?4>@0>).9569=FAFAFB?=FF*.644,4?A2311(8><?B06(,####
@M05025:18:000000000-B3NL5:1:1101:3759:9224 1:N:0:TCGAAG
TAACGAACTCCTACGGGAGGCAGCAGTAGGGAATCTTCCACAATGGACGAAAGTCTGATGGAGCAACGCCGCGTGAGTGAAGAAGGGTTTCGGCTCGTAAAGCTCTGTTGGTAGTGAAGAAAGATAGAGGTAGTAACTGGCCTTTATTTGACGGTAATTACTTAGAAAGTCACGGCTAACTACGTGCCAGCAGCCGCGGTAATACGTAGGTGGCAAGCGTTGTCCGGATTTATTGGGCGTAAAGCGAGTGCAGGCGGTTCCATAAGTCTGATGTGAAAGCCTTCGGCGCAACCGGAGGTGT
+
CGGGGGGGGFFGFGGGGGGGGGGGGGGGGGGGGGGGGGGGGGGGGGGGGGGEGGGFGGGGGGGGGGGEGGDGG=EGGFGGFGGFGGGGGGGGEGGGGFEFGGGFGGGGCEFGGGGFFFGGGGGGGGGDGGGGGGGG9FFFGFGGGGGGGGGGDDGGGFFGGGGGFFFGGGGFFC7EGEFGGGGGGG5EECFGFGGGDEEGCCF@EF99AEGGCFFGFFGCGGEG?ED5E39CGD7*/5>>5CC7@BDD5CFFFFFBD7;>*:*=@2046:77BBF2>22:024)34(((-4-41;>(####
@M05025:18:000000000-B3NL5:1:1101:21528:9228 1:N:0:TCGAAG
TAACGAACTCCTACGGGAGGCAGCAGTGGGGAATATTGCACAATGGGGGAAACCCTGATGCAGCGACGCCGCGTGAAGGAAGAAGTATTTCGGTATGTAAACTTCTATCAGCAGGGAAGAAAATGACGGTACCTGACTAAGAAGCCCCGGCTAACTACGTGCCAGCAGCCGCGGTAATACGTAGGGGGCAAGCGTTATCCGGATTTACTGGGTGTAAAGGGAGCGTAGACGGCATGGCAAGTCTGGTGTGAAAGGCAGGGGCTCAACCCCTGGACTGCATTGGAAACTGTCAGGCTGTCCG
+
CGGGGGGGGGGGGGGGGGGGGGGGGGGGGGGGGGGGGGGGGGGGGGGGGGGGGGGGGGGGGGGGGGGGGGGGGGGGGGGGGGGGGGGGGGGGGGGGGGGGGGGGGGGGGGGGGGGGGGGGGGGGGGGGGGGGGGGGGGGGGGGGGGGGGGGGGGGGGGGGFGGGGGDFGGGGGGGGGGGGGFFGGGGGGCFGGGEGEFGGGGGGCGGGGGGGGGGFDGGGGGGGGGGGGFGGGDGGGFGGGF*:BF@GFC7==?>0@@EGDC77??FFE?FFFFFFF0))4)42<7?4-6A4>?B0:####
@M05025:18:000000000-B3NL5:1:1101:26028:9241 1:N:0:TCGAAG
TAACGAACTCCTACGGGAGGCAGCAGTAGGGAATCTTCGGCAATGGACGAAAGTCTGACCGAGCAACGCCGCGTGAGTGAAGAAGGTTTTCGGATCGTAAAACTCTGTTGTTAGAGAAGAACAAGGATGAGAGTAACTGTTCATCCCTTGACGGTATCTAACCAGAAAGCCACGGCTAACTACGTGCCAGCAGCGGCGGTAATACGTAGGTGGCAAGCGTTGTCCGGATTTATTGGGCGTAAAGCGAGCGCAGGCGGTTTCTTAAGTCTGATGTGAAAGTCCCCGGGTCAACCGGGGCCGC
+
CCBE@FF@ECDGGEEFGFEGGGGGF@C@EGGFFDCFGG@FEG><FCFGFGGGF,<@F9CE@@FC@FGGGGG7==F::FAAEFF@C@F<?FBCGGEFGGGF<FEFGGFGFG=45F,CEEGDFCFBFGGCC8DEF=<FFFCF9,3E,C@FFGGFGGE<@BFEAFCC:CGG7:,5DCEGCCF?9;C*>CDFGGG::8*1=E8E8CFFGG9ECEFC50:FG*/12:EGEGC77D=7:F7D4*97CCF7*73C3D@@D37>>5>3*2=F*20-*.@*/7*5<).)).5<0((-(44<4,279####
@M05025:18:000000000-B3NL5:1:1101:24332:9270 1:N:0:TCGAAG
TAACGAACTCCTACGGGAGGCAGCAGTAGGGAATCTTCGGCAATGGACGAAAGTCTGACCGAGCAACGCCGCGTGAGTGAAGAAGGTTTTCGGATCGTAAAACTCTGTTGTTAGAGAAGAACAAGGATGAGAGTAACTGTTCATCCCTTGACGGTATCTAACCAGAAAGCCACGGCTAACTACGTGCCAGCAGCCGCGGTAATACGTAGGTGGCAAGCGTTGTCCGGATTTATTGGGCGTAAAGCGAGCGCAGGCGGTTTCTTAAGTCTGATGTGAAAGCCCCCGGCTCAACCGGGGGAAA
+
CGGGGGGGGGGGGGGGGGGGGGGGGGGGGGGGGGGGGGGGGGGGGGGGGGGGGGGGGGGGGGGGGGGGGGGGGGGGGGGGGGGGGGEGGGGGGGGGGGGGGGGGGGGGGGFGGGGGGGGGGGGGGGGGGGGGGGGGGGGGGGGGGGGGGGGGGGGGGGGGGGGGGGGGGGGGGGGGGGGGGGGGGGGGGGGGGGGGGGGGGGGGGGCEGEGGGGGGGGGGECEGGG==GGFGGGGGGGGGGGGGFFFGFGFFFFFFEDFCFFFFFFFFFFFFFFFFFFD<<BBF>B>F?BDBFFB>F####
@M05025:18:000000000-B3NL5:1:1101:11206:9276 1:N:0:TCGAAG
TAACGAACTCCTACGGGAGGCAGCAGTGGGGAATATTGCACAATGGGCGCAAGCCTGATGCAGCGACGCCGCGTGGGGGATGAAGGCCTTCGGGTTGTAAACTCCTTTCGCTAGGGACGAAGCTTTTTGTGACGGTACCTAGATAAGAAGCACCGGCTAACTACGTGCCAGCAGCCGCGGTAATACGTAGGGTGCGAGCGTTGTCCGGAATTACTGGGCGTAAAGGGCTCGTAGGTGGTTTGTCGCGTCGTCTGTGAAATTCTGGGGCTTAACTCCGGGCGTGCAGGCGATACGGGCTCGC
+
CGGGGGGGGGGGGGGGGGGGGGGGGGFGGGGGGGGGGGGGGGGGGGGGGGGGGGGGGGGGGGGGGGGGGGGGGGGGGGGGGGGGGGGGGGGGGGGGGGGGGGGGGGGGGGGGGGGGGGGGGGGGGGGGGGGGGGGGGGGGGGGGGGGGGGGGGGGGGGGGGGGGGGGGGGGFGGGGGGGGGGGGGGGFGGGGGGGGGGGGGGGGGGGGGGGGGGGGGGGGGGGGGGGGGGGGGGGCFGDGGGGGFFEGFGBF>F6>FFFGGDF6=1565:FFFFF>F>FF>19BFFF990><>FB;1####
@M05025:18:000000000-B3NL5:1:1101:28323:9281 1:N:0:TCGAAG
TAACGAACTCCTACGGGAGGCAGCAGTGGGGAATATTGCACAATGGGGGAAACCCTGATGCAGCGACGCCGCGTGAAGGAAGAAGTATCTCGGTATGTAAACTTCTATCAGCAGGGAAGAAAATGACGGTACCTGACTAAGAAGCCCCGGCTAACTACGTGCCAGCAGCCGCGGTAATACGTAGGGGGCAAGCGTTATCCGGATTTACTGGGTGTAAAGGGAGCGTAGACGGAAGAGCAAGTCTGATGTGAAAGGCTGGGGCTTAACCCCAGGACTGCATTGGAAACTGTTTTTCTATCTA
+
CGGGGGGGGGGGGGGGGGGGGGGGGGEGGGGGGGGGGGGGGGGGGGGGGGGGGGGGGGGGGGGGGGGGGGGGGGGGGGGGGGGGGGGGGGGGGGGGGGGGGGGGGGGGGGGGGGGGGGGGGGGGGGGGGGGGGGGGGGGGGGGGGFGGEGGGGGGGGGDFGGGGGGGFGGDGGGEECGGGGFGGGGDGGDFFGGGGEFGGGGEGEFGGGGGCEGGGGFGFGDEGGGDCGGGGDGGGFFGGGCGFFFFGFGFFFFFFFF>CGGFFFAF<@?FFFFFBFFFF>>?BFFFFFD99<?FF5####
@M05025:18:000000000-B3NL5:1:1101:24205:9300 1:N:0:TCGAAG
TAACGAACTCCTACGGGAGGCAGCAGTGGGGAATATTGCACAATGGGCGAAAGCCTGATGCAGCAACGCCGCGTGAGTGATGAAGGCCTTCGGGTCGTAAAACTCTGTCCTCAAGGAAGATAATGACGGTACTTGAGGAGGAAGCCCCGGCTAACTACGTGCCAGCAGCCGCGGTAATACGTAGGGGGCTAGCGTTATCCGGATTTACTGGGCGTAAAGGGTGCGTAGGCGGTCTTTCAAGTCAGGAGTGAAAGGCTACGGCTCAACCGTAGTAAGCTCTTGAAACTGGGAGACTTGAGCG
+
CGGGGGGGGGGGGGGGGGGGGGGGGGGGGGGGGGGGGGGGGGGGGGGGGGGGGGGGGGGGGGGGGGGGGGGGGGGGGGGGCGGGGGGGGGGGGGGGGFGGGGGGGGGGGGGGGGGGGGGGGGGGGGGGGGGGGFGGGGGGGGGFGGGGGGGGGGGGGGGGGGGGGGGGGGGGGGGGGGGGGGGGGGGGGGGGGGGGGGGGGGGGGGGGGGGGFGGGEFGGEGGGGGGGGGGGGC<FDFFGGGGGFFFD@FFFFFF<FF?DGG@57<FBF:F>5=FA?ABADF)49A<B2:06:6)64####
@M05025:18:000000000-B3NL5:1:1101:4797:9331 1:N:0:TCGAAG
TAACGAACTCCTACGGGAGGCAGCAGTAGGGAATCTTCGGCAATGGACGAAAGTCTGACCGAGCAACGCCGCGTGAGTGAAGAAGGTTTTCGGATCGTAAAACTCTGTTGTTAGAGAAGAACAAGGATGAGAGTAACTGTTCATCCCTTGACGGTATCTAACCAGAAAGCCACGGCTAACTACGTGCCAGCAGCCGCGGTAATACGTAGGTGGCAAGCGTTGTCCGGATTTATTGGGCGTAAAGCGAGCGCAGGCGGTTTCTTAAGTCTGATGTGAAAGCCCCCGGCTCAACCGGGGTAGG
+
CGGGGGGGGGGGGGGGGGGGGGGGGGFGGGGGGGGGGGGGGGGGGGGGGGGGGGGGGGGGGGGGGGGGGGGGGGGGGGGGGGGGGGGGGGGGGGGGGGGGGGGGGGGGGGGGGGGGGGGGGGGGGGGGGGGGGGGGGGGGGGGGGGGGGGGGGGGGGGGGGGGGGGGGGGGGGGGGGGGGGGGGGGGGGGGGGGGGGGGGGDGGGGGGGGGGGGGGGFEGGEGGGGGGGDGGGGGGGGGGGGGFFFFGFGFFFFFFFBEDGGFFFAF<FDFFFFFABA2<BBFF>FFFFFF:?FFFF####
@M05025:18:000000000-B3NL5:1:1101:12513:9395 1:N:0:TCGAAG
TAACGAACTCCTACGGGAGGCAGCAGTAGGGAATTTTCGTCAATGGGGGAAACCCTGAACGAGCAATGCCGCGTGAGCGAAGAAGGTCTTCGGATCGTAAAGCTCTGTTGTAAGTGAAGAACGGCTCATAGAGGAAATGCTATGGGAGTGACGGTAGCTTACCAGAAAGCCACGGCTAACTACGTGCCAGCAGCCGCGGTAATACGTAGGTGGCAAGCGTTATCCGGAATCATTGGGCGTAAAGGGTGCGTAGGTGGCGTACTAAGTCTGTAGTAAAAGGCAATGGCTCAACCATTTCACT
+
CGGGGGGGGGGGGGGGGGGGGGGGGGGGGGGGGGGGGGGGGGGGGGGGGGGGGGGGGGGGGGGGGGGGGGGGGGGGGGGGGGGGGGGGGGGGGGGGGGGGGGGGGGGGGGGGGGGGGGGGGGGGGGGGGGGGGGGGGGGGGGFGGGGGGGGGGGGGGGGGGGGGGGGGGGGGGGGGGGGGGGGGGGGGGGGGGGGGGGGGEGGGGGEGGGGGGGGFFGGGGGGGGGGGGGGGGFGGGGGGCDGGFFFGFGFEDD68FFFGGGFFFFFAFFF?FFFFFFFFF:<??FF?:>?BBFFF2####
@M05025:18:000000000-B3NL5:1:1101:21495:9403 1:N:0:TCGAAG
TAACGAACTCCTACGGGAGGCAGCAGTAGGGAATCTTCCACAATGGACGAAAGTCTGATGGAGCAACGCCGCGTGAGTGAAGAAGGGTTTCGGCTCGTAAAGCTCTGTTGGTAGTGAAGAAAGATAGAGGTAGTAACTGGCCTTTATTTGACGGTAATTACTTAGAAAGTCACGGCTAACTACGTGCCAGCAGCCGCGGTAATACGTAGGTGGCAAGCGTTGTCCGGATTTATTGGGCGTAAAGCGAGTGCAGGCGGTTCAATAAGTCTGATGTGAAAGCCTTCGGCTCAACCGGAGGGGC
+
CGGGGGGGGGGGGGGGGGGGGGGGGGEGGGGFGGGGGGGGGGGGGGGGGGGGGGGGGGGGGGGGGGGGGGGGGFGGGGGGGGGGGGGGGGGGGGGGGGGGGGGGGGGGGGGGGGGGGFGGGGGGGGGGGGGGGGGGGGGGGGGFGGGGGFGGGGGGGGGFGFGGGGGGGGGFGGGGGGGGGGGGGGGGGGGGGGGGGGGGGEEGGGGGGGGFFFFFGGGGGGGGFGGC5C47CFCFGFGDGGGGFE@7.9@FFFBFF)79FGFFFFF<7<F4=@F<AA>?B:<2:60(42<?FFFF1####
@M05025:18:000000000-B3NL5:1:1101:19462:9478 1:N:0:TCGAAG
TAACGAACTCCTACGGGAGGCAGCAGTAGGGAATATTGCACAATGGGGGAAACCCTGATGCAGCGACGCCGCGTGAAGGAAGAAGTATCTCGGTATGTAAACTTCTATCAGCAGGGAAGACAATGACGGTACCTGACTAAGAAGCCCCGGCTAACTACGTGCCAGCAGCCGCGGTAATACGTAGGGGGCAAGCGTTATCCGGATTTACTGGGTGTAAAGGGAGCGTAGACGGACGGGCAAGTCTGAAGTGAAAGGCAGGGGCTCAACCCCTGGACTGCTTTGGAAACTGTCCATCTATCCG
+
CGGGGGGGGGGGGGGGGGGGGGGGGGGGGGGGGGGGGGGGGGGGGGGGGGGGGGGGGGGGGGGGGGGGGGGGGGGGGGGGGGGGGGGGGFGGGGGGGGGGGGGGGGGGGGGGGGGGGGGGGGGGGGGGGGGGGGGGGGGGGGGGGGEFGGGGGGGGGGGGGGGGGGGGGGGGGGGGGGGGFCFFGGGGGGGGGGGCEGGGDEGGGGGGGGGGGE:CGGGGGGGGGGGGGGGGGGGGGGDGGGGFFFFGFGFFFFFFFFDGCDBFFBFF3:FFFFFF<B>A<<B?AD?2<4<?FFF46####
@M05025:18:000000000-B3NL5:1:1101:11312:9507 1:N:0:TCGAAG
TAACGAACTCCTACGGGAGGCAGCAGTAGGGAATCTTCCACAATGGACGAAAGTCTGATGGAGCAACGCCGCGTGAGTGAAGAAGGGTTTCGGCTCGTAAAGCTCTGTTGGTAGTGAAGAAAGATAGAGGTAGTAACTGGCCTTTATTTGACGGTAATTACTTAGAAAGTCACGGCTAACTACGTGCCAGCAGCCGCGGTAATACGTAGGTGGCAAGCGTTGTCCGGATTTATTGGGCGTAAAGCGAGTGCAGGCGGTTCAATAAGTCTGATGTGAAAGCCTTCGGCTCAACCGGAGGATC
+
CGGFGDFCCDFGGGGGGGGGCC@;DGFFFGGFFGGGFDFGGGGGGFFGFFGDEEFAFAFGGGGGCFECGCF7FFGCGEFGGGGGGGGGGGGGGGEGGGGG?E9FGGGGGGGCDFFGC?FFF@ECFFBFEFEFGGGGFGGD<FGGGGGGGCFGEGFFBFGFFGGGGGGG<FFGGDEEEGDFGFG:>D>DFGG8CFGG8*=CCGDGCF?CGGCFFFFFG5EACE=FFGECCDFCGF7FGF:79DGFFFDGFG=@BFF>F757DFF=?>FA?<BFF??92)6?((-56?F??28(4>B9(####
@M05025:18:000000000-B3NL5:1:1101:26398:9509 1:N:0:TCGAAG
TAACGAACTCCTACGGGAGGCAGCAGTGGGGAATATTGGACAATGGGCGCAAGCCTGATCCAGCCATACCGCGTGGGTGAAGAAGGCCTTCGGGTTGTAAAGCCCTTTTGTTGGGAAAGAAATCCAGCCGGCTAATACCTGGTTGGGATGACGGTACCCAAAGAATAAGCACCGGCTAACTTCGTGCCAGCAGCCGCGGTAATACGAAGGGTGCAAGCGTTACTCGGAATTACTGGGCGTAAAGCGTGCGTAGGGGGTTATTTAAGTCCGTTGTGAAAGCCCTGGGCTCAACCTGGGTCAC
+
CGGGGGGGGGGGGGGGGGGGGGGGGGFGGGGGGGGGGGGGGGGGGGGGGGGGGGGGGGGGGGGGGGGGGGGGGGGGGGGGGGGGGGGGGGGGGGGGGGGGGGGGGGEGGGGGGGGGGGGGGGGGGGGGGGGGGGGGGGGGGGGGGGGGGGGFGGGGGGGGGGGGGGGGGCFGGGGGGGGFGFEGGGGGGGGGGGFGGGGGGEDGGGCFGGGGGGGFGGGGEEGFGGGGGGGGCGGGFCDD<DC74>DDEGFEE))-;5>FGDFFFBF94:FFE5:ABF<FB:BF:?BB?BF?(02:4####
@M05025:18:000000000-B3NL5:1:1101:8561:9510 1:N:0:TCGAAG
TAACGAACTCCTACGGGAGGCAGCAGTGGGGAATCTTGCGCAATGGGCGAAAGCCTGACGCAGCCATGCCGCGTGAATGATGAAGGTCTTAGGATTGTAAAATTCTTTCACCGGGGACGATAATGACGGTACCCGGAGAAGAAGCCCCGGCTAACTTCGTGCCAGCAGCCGCGGTAATACGAAGGGGGCTAGCGTTGTTCGGAATTACTGGGCGTAAAGGGCGCGTAGGCGGATCGTTAAGTCAGAGGTGAAATCCCAGGGCTCAACCCTGGAACTGCCTTTGATACTGGCGATCTTGCTC
+
CGGCCCFGGGGGGGGGCG@@FEGGF<CFF8CBFGFGGDDGGFGGG8AFFEDECGGGDCFCFGEGGGGGFDGGGGGEFGGGEFFAEGGGDGCFCFF<EEBF9EGGAFGFGGD,4@@:FGD=FGEGGGGGGGGGGGC@:CFFGGCFGGGGG:F<*@FCGGCC<7DFFFFCGGDF@:ECGFFCGFFGGGGGGEG*+:88C**<=EEC=FFGG?<5*C>:5F90*:=ED/*:5F739<<C*7CD>:7:**9C;C=?@=F??)453CFFF>@<F?7F:?F4??B)-46444:>A0669(4:4####
@M05025:18:000000000-B3NL5:1:1101:11649:9569 1:N:0:TCGAAG
TAACGAACTCCTACGGGAGGCAGCAGTAGGGAATCTTCGGCAATGGACGAAAGTCTGACCGAGCAACGCCGCGTGAGTGAAGAAGGTTTTCGGATCGTAAAACTCTGTTGTTAGAGAAGAACAAGGATGAGAGTAACTGTTCATCCCTTGACGGTATCTAACCAGAAAGCCACGGCTAACTACGTGCCAGCAGCCGCGGTAATACGTAGGTGGCAAGCGTTGTCCGGATTTATTGGGCGTAAAGCGAGCGCAGGCGGTTTCTTAAGTCTGATGTGAAAGCCCCCGGCTCAACCGGGGTGCG
+
CGGGGGGGGGGGGGGGGGGGGGGGGGGGGGGGGGGGGGGGGGGGGGGGGGGGGGGGGGGGGGGGGGGGGGGGGGGDGGGGGGGGGGGGGGGGGGGGGGGGGGGGGGGGGGGGGGGGGGGGGGGGGGGGGGGGGGGGGGGGGGGGFGGGGGGGGGGGGGGGGGGGGGGGFFGGGGGGGGGGGGGGGGGGGGGGGGGGGGGGGGGGGGGGGGFGGGGGGGGGGGGGGGGGEGFGGGFFGGGGGGGGFF>G>DFFFFFFFFFGFGFFFFFFF>@FBFFA95AB:??FBB904<??BFFFB####
@M05025:18:000000000-B3NL5:1:1101:27555:9584 1:N:0:TCGAAG
TAACGAACTCCTACGGGAGGCAGCAGTGGGGAATATTGGACAATGGGCGCAAGCCTGATCCAGCCATACCGCGTGGGTGAAGAAGGCCTTCGGGTTGTAAAGCCCTTTTGTTGGGAAAGAAATCCAGCCGGCTAATACCTGGTTGGGATGACGGTACCCAAAGAATAAGCACCGGCTAACTTCGTGCCAGCAGCCGCGGTAATACGAAGGGTGCAAGCGTTACTCGGAATTACTGGGCGTAAAGCGTGCGTAGGTGGTTATTTAAGTCCGTTGTGAAAGCCCTGGGCTCAACCTGGGAGGG
+
CGGGGGGGGGGGGGGGGGGGGGGGGGFFGGGGGGGGGGGGGGGGGGGGGGGGGGGGGGGGGGGGGGGGGGGGGGGGGEGGGGGGGGGGGGGGGGGGGGGGGGGGGGGGGGGGGGGGGGGGGGGGGGGFGGGGGEGGGGGGGGGGGGGGGGGGGGGGGGGGGGGGGGGGGGGFGGGGGGGFGGGGCBEFFGGDEFGGGGGGGGGFGGGGG=CFDGGGGFGEGGG?<CEE=DFGFGGGGFGDGGFD*5)9@D>357F>FBFCCGFFF>FFFFFFFFDB<5>?03:,2<:<?F?0:B?0<####
@M05025:18:000000000-B3NL5:1:1101:15140:9604 1:N:0:TCGAAG
TAACGAACTCCTACGGGAGGCAGCAGTAGGGAATCTTCCACAATGGACGAAAGTCTGATGGAGCAACGCCGCGTGAGTGAAGAAGGGTTTCGGCTCGTAAAGCTCTGTTGGTAGTGAAGAAAGATAGAGGTAGTAACTGGCCTTTATTTGACGGTAATTACTTAGAAAGTCACGGCTAACTACGTGCCAGCAGCCGCGGTAATACGTAGGTGGCAAGCGTTGTCCGGATTTATTGGGCGTAAAGCGAGTGCAGGCGGTTCAATAAGTCTGATGTGAAAGCCTTCGGCTCAACCGGAGACGA
+
CGGGGGGGGGGGGGGGGGGGGGGGGGGGGGGGGGGGGGGGGGGGGGGGGGGGGGGGGGGGGGGGGGGGGGGGGGGGGGGGGGGGGGGGGGGGGGGGGGGGGGGGGGGGGGGGGGGGGGGGGGGGGGGGGGGGGGGGGGFGGGGGGGGGGFGGGGGGGGGGGGGFGGGGGGGGGGGGGGGGGGGGGGGGFFGGFGGGGGGGGGGFGGGGGGGGGGEEGGGGGGGGGGGGCGGGGGGGGGGGGGGFFBFGFFFFFFEFFF3>CGFFFFFAFFFFFFF<:4<0:?F>BF;?132:?FFF1####
@M05025:18:000000000-B3NL5:1:1101:4311:9624 1:N:0:TCGAAG
TAACGAACTCCTACGGGAGGCAGCAGTAGGGAATCTTCGGCAATGGACGAAAGTCTGACCGAGCAACGCCGCGTGAGTGAAGAAGGTTTTCGGATCGTAAAACTCTGTTGTTAGAGAAGAACAAGGATGAGAGTAACTGTTCATCCCTTGACGGTATCTAACCAGAAAGCCACGGCTAACTACGTGCCAGCAGCCGCGGTAATACGTAGGTGGCAAGCGTTGTCCGGATTTATTGGGCGTAAAGCGAGCGCAGGCGGTTTCTTAAGTCTGATGTGAAAGCCCCCGGCTCAACCGGGGCGCG
+
CGGGGGGGGGGGGGGGGGGGGGGGGGGGGGGGGGGGGGGGGGGGGGGGGGGGGGGGGGGGGGGGGGGGGGGGGFGGGGGGGGGGGGGGGGGGGGGGGGGGGGGGGGGGGGGGGGGGGGGGGGGGGGGGGGGGGGGGGGGGGGGGGGGGGGGGGGGGGGGGGGGGGGGGGGGGGGGGGGGGGGGGGGGGGGGGGGGGGGGGGGGGGGGGGGGGGGGGGGGGGGGGGGGGGGGGGGGGGGGGGGGGFFFGEGFFFFF>FFF<FGFFFFFF?>=?FFFBF<2?7:BFFFF>FFFBFFFBF####
@M05025:18:000000000-B3NL5:1:1101:3333:9630 1:N:0:TCGAAG
TAACGAACTCCTACGGGAGGCAGCAGTGGGGAATATTGCACAATGGGGGAAACCCTGATGCAGCGACGCCGCGTGAAGGAAGAAGTATTTCGGTATGTAAACTTCTATCAGCAGGGAAGAAAATGACGGTACCTGACTAAGAAGCCCCGGCTAACTACGTGCCAGCAGCCGCGGTAATACGTAGGGGGCAAGCGTTATCCGGATTTACTGGGTGTAAAGGGAGCGTAGACGGCATGGCAAGTCTGGTGTGAAAGGCAGGGGCTCAACCCCTGGACTGCATTGGAAACTGTCAGGCTGGGCT
+
CGGGGGGGGGGGGGGGGGGGGGGGGGGGGGGGGGGGGGGGGGGGGGGGGGGGGGGGGGGGGGGGGGGGGGGGGGGGGGGGGGGGGFGGGGGGGGGGGGGGGGGGGGGGGGGGGGGGGGGGGGGGFGGGGGGGGGGGGGGFGGGGGFGGGGGGGGGGGGGGGGFGGGGGGGGGGGGGGGGGGGFGGGGGGGGGGGGGGGGGGGCGGGGGGGGGCEGGGGGGGFGGGGGGGGGGGGGGGGFGGGGGFF7CFGFFFF:?FFFGGGF>F?F0@BFFFFFFB?BFFFFFBA<9>4A<D:<?<####
@M05025:18:000000000-B3NL5:1:1101:16437:9647 1:N:0:TCGAAG
TAACGAACTCCTACGGGAGGCAGCAGTGAGGAATATTGGTCAATGGACGAGAGTCTGAACCAGCCAAGTAGCGTGAAGGATGACTGCCCTATGGGTTGTAAACTTCTTTTATATGGGAATAAAGTGAGCCACGTGTGGCTTTTTGTATGTACCATACGAATAAGGATCGGCTAACTCCGTGCCAGCAGCCGCGGTAATACGGAGGATCCGAGCGTTATCCGGATTTATTGGGTTTAAAGGGAGCGTAGGCGGATTATTAAGTCAGTTGTGAAAGTTTGCGGCTCAACCGTAAAATTGTTTG
+
CGGGGGGGGGGGGGGGGGGGGGGGGGGGGGGGGGGGGGGGGGGGGGGGGGGGGGGFGGGGGGGGGGGGGGGGGGGGGGGGGGGGGGGGGGGGGGGGGGGGGGGGGGGGGGGGGGGGGGGGGGGGGGGGGGGGGFGGGGGGGGGGGGGGGGGGGGGGGGGGGGGGGDFGGGGGGGGGGGGGGGGGGGGGGGGGGGGGDGGGGGGGGEGGGGGGGGGGGGFGGGECEDCFFCCGGGDGGGGGGGGGE579>=@B@5><FFFFC:69@AFBFFF?6?FAD<:9((((.5:BFF?B1<>0)####
@M05025:18:000000000-B3NL5:1:1101:9051:9654 1:N:0:TCGAAG
TAACGAACTCCTACGGGAGGCAGCAGTAGGGAATCTTCCACAATGGACGAAAGTCTGATGGAGCAACGCCGCGTGAGTGAAGAAGGGTTTCGGCTCGTAAAGCTCTGTTGGTAGTGAAGAAAGATAGAGGTAGTAACTGGCCTTTATTTGACGGTAATTACTTAGAAAGTCACGGCTAACTACGTGCCAGCAGCCGCGGTAATACGTAGGTGGCAAGCGTTGTCCGGATTTATTGGGCGTAAAGCGAGTGCAGGCGGTTCAATAAGTCTGATGTGAAAGCCTTCGGCTCAACCGGAGTCGG
+
CGGGGGGGGGGGGGGGGGGGGGGGGGGGGGGGGGGGGGGGGGGGGGGGGGGGGGGGGGGGGGGGGGGGGGGGGGGGGGGGGGGGGGGGGGGGGGGGGGGGGGGGGGGGGGGGGGGGGGGGGGGGGGGGGGGGGGGGGGGGGGGGGGGGGGGGGGGGGGGGGGGGGGGGGGGGGGGGGGGGGFGGGGGGGFGGGGGGGGGGGGGGGGFGGGGGGGGGGGGGGGGGGGGEGGGGGGFGGGGCDGGGFD@GFGFFBFFFF>5DGFFFFFF>FBFFFF4<AFABFFFF<FF?FFFFFFF04####
@M05025:18:000000000-B3NL5:1:1101:8736:9671 1:N:0:TCGAAG
TAACGAACTCCTACGGGAGGCAGCAGTAGGGAATCTTCCACAATGGACGAAAGTCTGATGGAGCAACGCCGCGTGAGTGAAGAAGGGTTTCGGCTCGTAAAGCTCTGTTGGTAGTGAAGAAAGATAGAGGTAGTAACTGGCCTTTATTTGACGGTAATTACTTAGAAAGTCACGGCTAACTACGTGCCAGCAGCCGCGGTAATACGTAGGTGGCAAGCGTTGTCCGGATTTATTGGGCGTAAAGCGAGTGCAGGCGGTTCAATAAGTCTGATGTGAAAGCCTTCGGCTCAACCGGAGCAGC
+
CGGGGGGGGGGGGGGGGGGGGGGGGGFGGGGGGGGGGGGGGGGGGGGGGGGGGGGGGGGGGGGGGGGGGGGGGGGGGGGGGGGGGGGGGGGGGGGGGGGGGGGGGGGGGGGGGGFGGGGGGGGGGGGGGGGGGGGGGGGGGGGGGGGGGGGGGGGGGGGGGGGGGGGGGGGGGGGGGGGGGGGGGGGGGGGGGGGGGGGGGGGGGGFGGGGGGGGGGGGGDGGGGEGGGGFGCDDGGGGDGGGGFEEGFG@?FFFFB5757>FFF4@<FFFFB6@<>><?B?FFFF>?67??BFBF1####
@M05025:18:000000000-B3NL5:1:1101:24539:9672 1:N:0:TCGAAG
TAACGAACTCCTACGGGAGGCAGCAGTGGGGAATATTGGACAATGGGCGCAAGCCTGATCCAGCCATACCGCGTGGGTGAAGAAGGCCTTCGGGTTGTAAAGCCCTTTTGTTGGGAAAGAAATCCAGCCGGCTAATACCTGGTTGGGATGACGGTACCCAAAGAATAAGCACCGGCTAACTTCGTGCCAGCAGCCGCGGTAATACGAAGGGTGCAAGCGTTACTCGGAATTACTGGGCGTAAAGCGTGCGTAGGTGGTTATTTAAGTCCGTTGTGAAAGCCCTGGGCTCAACCTGGGACGC
+
CGGGGGGGGGGGGGGGGGGGGGGGGGGGGGGGGGGGGGGGGGGGGGGGGGGGGGGGGGGGGGGGGGGGGGGGGGGGGGGGGGGGGGGGGGGGGGGGGGGGGGGGGGGGGGGGGGGGGGGGGGGGGGGGGGGGGGGGGGGGGGGGGGGGGGGGGGGGGGGGGGGGGGGGGGGGGGGGGGGGGGGGGGGGGGGGGGGGGGGGGGGGGGGGGGGGGGGGGGGGGGEGGGGGGFFGGGGGGGGGGGGGFFEGFGFFFFF<FDFGGGFFFFFFFFFFFFFFFFB?F<?FFFFFFFF?FFFFF####
@M05025:18:000000000-B3NL5:1:1101:20220:9732 1:N:0:TCGAAG
TAACGAACTCCTACGGGAGGCAGCAGTAGGGAATCTTCCACAATGGACGAAAGTCTGATGGAGCAACGCCGCGTGAGTGAAGAAGGGTTTCGGCTCGTAAAGCTCTGTTGGTAGTGAAGAAAGATAGAGGTAGTAACTGGCCTTTATTTGACGGTAATTACTTAGAAAGTCACGGCTAACTACGTGCCAGCAGCCGCGGTAATACGTAGGTGGCAAGCGTTGTCCGGATTTATTGGGCGTAAAGCGAGTGCAGGCGGTTCAATAAGTCTGATGTGAAAGCCTTCGGCTCAACCGGAGCACG
+
CGGGGGGGGGGGGGGGGGGGGGGGGGGGGGGGGGGGGGGGGGGGGGGGGGGGGGGGGGGGGGGGGGGGGGGGGGGGGGGGGGGGGGGGGGGGGGGGGGGGGGGGGGGGGGGGGGGGGGGGGGGGGGGGGGGGGGGGGGGGGGGGGGGGGGGGGGEGGGGGGGGGGGGGGGFFGGGGGGGGGGGGGFFEFGGGGGGGGGGGGGGGGGGGGGGGGGGGGGGGGGGFGGGDGGGGGGGGGGGCDGFGFFEGEGFFFFFFF38CFD?FFFFFFF=BFF=<<DFF??AF?BFF?FFFBF097####
@M05025:18:000000000-B3NL5:1:1101:26928:9739 1:N:0:TCGAAG
TAACGAACTCCTACGGGAGGCAGCAGTGGGGAATATTGCACAATGGGGGAAACCCTGATGCAGCGACGCCGCGTGAAGGAAGAAGTATCTCGGTATGTAAACTTCTATCAGCAGGGAAGAAAATGACGGTACCTGACTAAGAAGCCCCGGCTAACTACGTGCCAGCAGCCGCGGTAATACGTAGGGGGCAAGCGTTATCCGGATTTACTGGGTGTAAAGGGAGCGTAGACGGAAGAGCAAGTCTGATGTGAAAGGCTGGGGCTTAACCCCAGGACTGCATTGGAAACTGTTTTTCTACCGG
+
AFGGGG;FGGGGGGGGEGEDGGGGGFFGGGEGCCFFECFFGGGGGEFFEGGGGGGGFGGFGGGGGGEEGGGGGG:@DGGG?FGGGG9FGFCFFFFGGGGGGGFEGG9FF?FF<EEGCDFFGGGGGGGGDGGGGGG?GGDDGGGG?D@EG@C@FGFFGGDGGGGGGGGGGGG7EDGD5FCGGEEFDDGEED8CCEGGGGGGG=CE8EFGFF6;CG:F7:99C55ECEECC:DDCDDGG4<47F7DB6@G=C*8@BF:@F<9)7>4?BF<@BFF>>F:?<F46<,2:7:A<A).8:BF9####
@M05025:18:000000000-B3NL5:1:1101:11522:9749 1:N:0:TCGAAG
TAACGAACTCCTACGGGAGGCAGCAGTGGGGAATATTGCACAATGGGGGAAACCCTGATGCAGCGACGCCGCGTGAAGGAAGAAGTATTTCGGTATGTAAACTTCTATCAGCAGGGAAGAAAATGACGGTACCTGACTAAGAAGCCCCGGCTAACTACGTGCCAGCAGCCGCGGTAATACGTAGGGGGCAAGCGTTATCCGGATTTACGGGGTGTAAAGGGAGCGTAGACGGCGTGGCAAGTCTGGCGTGCAAGGCAGGGGCTGAACCCCTGGACTGCATGGGGCACTGACAGGCTGGCTG
+
CFGGECFGFEAFFFCFG@FEGGEGGG@ED8FFGFG<FGGGGGDGD8C@CC,EE@@F8A,6F,C<:@6@:FGCFG>?45BEFFGCCF@55<ED+8=FGGFC9ED<F9,@,5@=FF?GB@CE=FGAB?B=BCFG,ED@CFC9FD93,6>F++3+<<,7@F@:B*@>FFGGG@F7:@E>B,BFC2,,<EDG*:B*BE8*=;C73**;*39+/:>2/2:+3<C0**1>E=5//CDG319>D3*69?:>*7)957)7@4@0))))9/5)).6(0(.55)5537)))((((-44:)(483((4####
@M05025:18:000000000-B3NL5:1:1101:28645:9756 1:N:0:TCGAAG
TAACGAACTCCTACGGGAAGCAGCAGTAGGGAATTTTCGTCAATGGGGGAAACCCTGAACGAGCAATGCCGCGTGAGTGAAGAAGGTCTTCGGATCGTAAAGCTCTGTTGTAAGTGAAGAACGGCTCATAGAGGAAATGCTATGGGAGTGACGGTAGCTTACCAGAAAGCCACGGCTAACTACGTGCCAGCAGCCGCGGTAATACGTAGGTGGCAAGCGTTATCCGGAATCATTGGGCGTAAAGGGTGCGTAGGTGGCGTACTAAGTCTGTAGTAAAAGGCAATGGCTCAACCATTGCGAG
+
CGGGGGGGGGGGGGGGGGGGGGGGGGGGGGGGGGGGGGGGGGGGGGGGGGGGGGGGGGGGGGGGGGGGGGGGGGGGGGGGGGGGGGGGGGGGGGGDGGGGGGGGFGGGGGGGGGGGGGGGFGGGGGGGGGGGGGGGGGGGGGGGFGGGDGGGGGGGGGFGGG<CCGGGGGGGFGGGGGFGGGGDFGGFGGGGGGGGGGGGG=FGGGCGGGGGGGGGG=EEGGGGGGDDECFGG709C4DCCGGGF@FDBG7<@FFF:F>GDC5FFFF<?DFBFF=AFFFFFFFBFFFFBFF0?F?4-####
@M05025:18:000000000-B3NL5:1:1101:10143:9783 1:N:0:TCGAAG
TAACGAACTCCTACGGGAGGCAGCAGTGGGGAATATTGGACAATGGGCGAAAGCCTGATCCAGCCATGCCGCGTGTGTGAAGAAGGTCTTCGGATTGTAAAGCACTTTAAGTTGGGAGGAAGGGTTGTAGATTAATACTCTGCAATTTTGACGTTACCGACAGAATAAGCACCGGCTAACTCTGTGCCAGCAGCCGCGGTAATACAGAGGGTGCAAGCGTTAATCGGAATTACTGGGCGTAAAGCGCGCGTAGGTGGTTTGTTAAGTTGGATGTGAAATCCCCGGGCTCAACCTGGGCGTG
+
CGGGGGGGGGGGGGGGGGGGGGGGGGGGGGGGGGGGGGGGGGGGGGGGGGGGGGGGGGGGGGGGGGGGGGGGGGGGGGGGGGGGGGGGGGGGGGGGGGGGGGGGGGGGGGGGGGGGGGGGGGGGGGGGGGGGGGGGGGGGGGGGGGGGGGGGGGGGGGGGGGGGGGGGGGGGGGGGGGGGGGGGGGGGGGGGGGGGGGGEGGGGGGGGGGGGGGGGGGGGGGGGGGGCEGGGGGGGGGGGGGGGFEFGFGB>@EBFFDFGGGFFFFFFFFFFFFFFFBD<:??9;>>FFBFFFFFFB####
@M05025:18:000000000-B3NL5:1:1101:17571:9849 1:N:0:TCGAAG
TAACGAACTCCTACGGGAGGCAGCAGTAGGGAATCTTCCACAATGGACGAAAGTCTGATGGAGCAACGCCGCGTGAGTGAAGAAGGGTTTCGGCTCGTAAAGCTCTGTTGGTAGTGAAGAAAGATAGAGGTAGTAACTGGCCTTTATTTGACGGTAATTACTTAGAAAGTCACGGCTAACTACGTGCCAGCAGCCGCGGTAATACGTAGGTGGCAAGCGTTGTCCGGATTTATTGGGCGTAAAGCGAGTGCAGGCGGTTCAATAAGTCTGATGTGAAAGCCTTCGGCTCAACCGGAGTTCT
+
CGGGGGGGGGGGGGGGGGGGGGGGGGGGGGGGGGGGGGGGGGGGGGGGGGGGGGGGGGGGGGGGGGGGGGGGGGGGGGGGGGGGGGGGGGGGGGGGGGGGGGGGGGGGGGGGGGFGGGGGGGGGGGGGGGGGGGGGGGGGGGGGGGGGGFGGGGGGGGGGGGGGGGGGGGGGGGGGGGGGGGGGGGGGGGGGGGGGGGGGGGGGGG:FGGGGGGGGGGGEGGGGGGGCGGCGGGGFGGGDDDGGFFFGFGFFFFB>E<7DGGFBFDFDFFFFFFFBFAA::?AFF<>BB>B?:>9>2####
@M05025:18:000000000-B3NL5:1:1101:5167:9920 1:N:0:TCGAAG
TAACGAACTCCTACGGGAGGCAGCAGTAGGGAATCTTCGGCAATGGACGAAAGTCTGACCGAGCAACGCCGCGTGAGTGAAGAAGGTTTTCGGATCGTAAAACTCTGTTGTTAGAGAAGAACAAGGATGAGAGTAACTGTTCATCCCTTGACGGTATCTAACCAGAAAGCCACGGCTAACTACGTGCCAGCAGCCGCGGTAATACGTAGGTGGCAAGCGTTGTCCGGATTTATTGGGCGTAAAGCGAGCGCAGGCGGTTTCTTAAGTCTGATGTGAAAGCCCCCGGCTCAACCGGGGGTCC
+
CGGGGGGGGGGGGGGGGGGGGGGGGGGGGGGGGGGGGGGGGGGGGGGGGGGGGGGGGGGGGGGGGGGGGGGGGGGGGGGGGGGGGGGGGGGGGGGGGGGGGGGGGGGGGGGGGGGGGGGGGGGGGGGGGGGGGGGGGGGGGGGGGGGGGGGGGGGFGGGGGGGGGGGGGGGGGGGGGGGGGGGGGGGGGGGGGGGGGGGGGGGGGGGGGGGGGGGGGGGDEGGGGGGGEDFGGGGGFGGDDGGGFFDGFG>EFFFFFFEGGFFFFFF<95FFFFFFFFB<:(4>>>901722:9909####
@M05025:18:000000000-B3NL5:1:1101:26552:9931 1:N:0:TCGAAG
TAACGAACTCCTACGGGAGGCAGCAGTAGGGAATCTTCGGCAATGGACGAAAGTCTGACCGAGCAACGCCGCGTGAGTGAAGAAGGTTTTCGGATCGTAAAACTCTGTTGTTAGAGAAGAACAAGGATGAGAGTAACTGTTCATCCCTTGACGGTATCTAACCAGAAAGCCACGTCTAACTACGTGCCAGCAGCCGCGGTAATACGTAGGTGGCAAGCGTTGTCCGGATTTATTGGGCGTAAAGCGAGCGCAGGCGGTTTCTTAAGTCTGATGTGAAAGCCACCTGCTCAACCGGGGGGAA
+
CGGGF;FGGGGEGGGGGGGGGCGEGFFGGGGD<EGGGGGGGGGGGGGGGGDFFFCDCECFGGGGGGGGGBFEGFGGEGGGGGGGGGGGGGGDGCBFE8AFCGGGGGGGGGGGGGGGGFGGGFGGGGGDGGFGGGGGGF=FGFDFF>DFFGGGDE@CF9FFGEFFFGD<FEAF8@*>DGFGGGGGF,>>CGGDFFFG5*CC58>E7CCG5:FGFFGGGDEEGGE9FCCD7<FG7:>FFF7DDGGG4B@D:<)75@323.)1*:99FF*6=A9**1946:A1:183(,(56>41((39>####
@M05025:18:000000000-B3NL5:1:1101:14527:9952 1:N:0:TCGAAG
TAACGAACTCCTACGGGAGGCAGCAGTAGGGAATTTTCGTCAATGGGGGGAACCCTGAACGAGCAATGCCGCGTGAGTGAAGAAGGTCTTCGGATCGTAAAGCTCTGTTGTAAGTGAAGAACGGCTCATAGAGGAAATGCTATGGGAGTGACGGTAGCTTACCAGAAAGCCACGGCTAACTACGTGCCAGCAGCCGCGGTAATACGTAGGTGGCAAGCGTTATCCGGAATCATTGGGGGTAAAGGGTGCGTAGGTGGCGTACTAAGTCTGTAGTAAAAGGCAATGGCTCAACCATTGGGGA
+
CGGGGGGGGGGGGGGGGGGGGGGGGGGGGGGGGGGGGGGGGGGGGGGGGGGGGGGGGGGGGGGGGGGGGGGGGGGGGGGGGGGGGGGGGGGGGGGGGGGGGGG:FGGGGGGGGGGGGGGGGGGGGGGGGGGGGGGGGGGGGGGGGGGGGGGGGGGGGGGGGGGGGGGGGGFGGGGGGGGGGGGGGGGGFGGGGGGGGGGGGGGGFGFFGCFGGGGGGGGGGGGGGGGGGGGGGGGGG))1>FGFF@5DEGDFEFFFFFFGCCFF429<=<FF=*9<BFD?B<67)::<???FBFFF)####
@M05025:18:000000000-B3NL5:1:1101:19132:9978 1:N:0:TCGAAG
TAACGAACTCCTACGGGAGGCAGCAGTAGGGAATCTTCCACAATGGACGAAAGTCTGATGGAGCAACGCCGCGTGAGTGAAGAAGGGTTTCGGCTCGTAAAGCTCTGTTGGTAGTGAAGAAAGATAGAGGTAGTAACTGGCCTTTATTTGACGGTAATTACTTAGAAAGTCACGGCTAACTACGTGCCAGCAGCCGCGGTAATACGTAGGTGGCAAGCGTTGTCCGGATTTATTGGGCGTAAAGCGAGTGCAGGCGGTTCAATAAGTCTGATGTGAAAGCCTTCGGCTCAACCGGAGACGA
+
CGGGGGGGGGGGGGGGGDGGGGGGGGEFGGGGGGGGGGGGGGGGGGGGGGGGGGGGGGGGGGGGGGGGGGGGGGGGGGGGGGGGGGGGGGGGGGGGGEDGGGGGGGGGDFGGGGEFFGGGGGGFGGGFGGGGGFGFGGGGGGCFFGGAGGGGGGGGGDGGGFGGGGCFG=FFGDGDGEFFFGGGGGFGGGGGGGFGGGGGEGFGGGGGGGGGGGGGG5C*A:5=CGEC59CG7:C=4597DDGG=:BGFFFFF4;>F>:<CFFFFF9<FFFFFFFA<>A((5>BB?>?4>3::>>9(####
@M05025:18:000000000-B3NL5:1:1101:5321:10068 1:N:0:TCGAAG
TAACGAACTCCTACGGGAGGCAGCAGTAGGGAATCTTCGGCAATGGACGAAAGTCTGACCGAGCAACGCCGCGTGAGTGAAGAAGGTTTTCGGATCGTAAAACTCTGTTGTTAGAGAAGAACAAGGATGAGAGTAACTGTTCATCCCTTGACGGTATCTAACCAGAAAGCCACGGCTAACTACGTGCCAGCAGCCGCGGTAATACGTAGGTGGCAAGCGTTGTCCGGATTTATTGGGCGTAAAGCGAGCGCAGGCGGTTTCTTAAGTCTGATGTGAAAGCCCCCGGCTCAACCGGGGAACG
+
CGGGGGGGGGGFGGGGGGEEGGGGFFGGGFGGGGGGGGGGGGGGDFGGGGGGGGGGFEGGGGGGGGGGGGGGGFGDEFFFGGGGGGGGGGGGGDGGGFGGGGGGGGGGGGGGGGGGGGGGGGFGGGGFFGGGGDFGGGGGGGFFGFGFGGGGGGGGGGGGGEGGGGGGGFGGGGGGGGGFGGFGGGGC9FFGGGGGGD==CGGGFEGGGGGGFGGGGFGGDEGGGGGGED=GGGGGGCGGDCCGBFEGFG>BEDD>F>BCFCFF@DF>?DF?FFFF<BFF<BFFBFF0?BF?096;F####
@M05025:18:000000000-B3NL5:1:1101:7055:10101 1:N:0:TCGAAG
TAACGAACTCCTACGGGAGGCAGCAGTGAGGAATTTTCTGCAATGGGCGAAAGCCTGACAGAGCAATACCGCGTGAGGGAATAAGAAGGCCTATGGGTTGTAAACCTCTTTTCTCAAAGAAGAAGATCTGACGTTATTTGAGGAATAAGCATCGGCTAACCCTGTGCCAGCAGCCGCGGTAAGACAGGGGATGCGAGTGTTATCCGGAATTATTGGGCGTAAAGCGTCTGTAGGTTGAATTCAAAGTCTTTTGTAAAATCTTTAAGCTCAACTTAAAAACCGCAAAAGATACTAGTTGAGG
+
CGGGGGGGGGGGGGGGGGGGGGGGGGGGGGGGGGGGGGGGGGGGGGGGGGGGGGGGGGGGGGGGGGGGGGGGGGGGGGGGGGGGGGGGGGGGGGGGGGGGGGGGGGGGGGGGGGGGGGGGGGGGGGGGGGGGGGGGGGGGGGGGGGGGGGGGGGGGGGGGGGGGGGGGGGGGGGGGGGGGGGFGGGGGGGGGGGGGGE=FGGGGGGGEEFDGGGGGGGGGGGGGGGEGECGGGGGFGGGGGCGGFFFGFGFFFFFFFFFGGGFFFF4A43?FFFFFFFFF:>F;9FF?FABFFFFA<####
@M05025:18:000000000-B3NL5:1:1101:12760:10111 1:N:0:TCGAAG
TAACGAACTCCTACGGGAGGCAGCAGTGGGGAATATTGGACAATGGGCGAAAGCCTGATCCAGCCATGCCGCGTGTGTGAAGAAGGTCTTCGGATTGTAAAGCACTTTAAGTTGGGAGGAAGGGTTGTAGATTAATACTCTGCAATTTTGACGTTACCGACAGAATAAGCACCGGCTAACTCTGTGCCAGCAGCCGCGGTAATACAGAGGGTGCAAGCGTTAATCGGAATTACTGGGCGTAAAGCGCGCGTAGGTGGTTCGTTAAGTTGGATGTGAAATCCCCGGGCTCAACCTGGGCTAG
+
CGGGGGGGGGGGGGGGGGGGGGGGGGGGGGGGGGGGGGGGGGGGGGGGGGGGGGGGGGGGGGGGGGGGGGGGGGGGGGGGGGGGGGGGGGGGGGGGGGGGGGGGGGFGGGGFGGGGGGGEGGGGGGGGGGGFGGGGGGGGGGGGGGGGGGGGGGGGGFGGGGGGGGGGGGGGGGGGGEGGGGGGGGGGGGGGGGGGGGGGGGGGGGGGGGGGGGGGGGGGGEGGGGGGGGFGGGGGGGGGGDGGF@5DEGFDEFFFFEFGGDF>F2=AF??FFFFBFAFF??B960>BF?F7?>B??####
@M05025:18:000000000-B3NL5:1:1101:24272:10112 1:N:0:TCGAAG
TAACGAACTCCTACGGGAGGCAGCAGTGGGGAATATTGGACAATGGGCGCAAGCCTGATCCAGCCATACCGCGTGGGTGAAGAAGGCCTTCGGGTTGTAAAGCCCTTTTGTTGGGAAAGAAATCCAGCCGGCTAATACCTGGTTGGGATGACGGTACCCAAAGAATAAGCACCGGCTAACTTCGTGCCAGCAGCCGCGGTAATACGAAGGGTGCAAGCGTTACTCGGAATTACTGGGCGTAAAGCGTGCGTAGGTGGTTATTTAAGTTCGTTGTGAAAGCCCTGGGCTCAACCTGGGGATT
+
CGGGGGGGGGGGGGGGGGGGGGGGGGGGGGGGGGGGGGGGGGGFGGGGGGGGGGGGGGGGGFGGGGGGGDGGGGGGDFGGFGGGGGGGGGGGFGGGGGGGGGGGDGGGGGGFCEECAFFDECDGGGGGGGGEEGEGFFGGGGFGGGGGGDFGEGCFEFFGCFFFGGGGC=FGFGGGGG8?DGFDFGGGGGF6CFCGGGGGGEFGFGCFEECGGDFGFFGGGGGC?=ECGGGGGGCGGFDGGDFCB>>CEDBEEF*)7>@CCFFFFAF)9:B))0<>AAA(:BF:?:?(14<327<B<####
@M05025:18:000000000-B3NL5:1:1101:22743:10113 1:N:0:TCGAAG
TAACGAACTCCTACGGGAGGCAGCAGTGGGGAATATTGCACAATGGGGGAAACCCTGATGCAGCGACGCCGCGTGAAGGAAGAAGTATTTCGGTATGTAAACTTCTATCAGCAGGGAAGAAAATGACGGTACCTGACTAAGAAGCCCCGGCTAACTACGTGCCAGCAGCCGCGGTAATACGTAGGGGGCAAGCGTTATCCGGATTTACTGGGTGTAAAGGGAGCGTAGACGGCATGGCAAGTCTGGTGTGAAAGGCAGGGGCTCAACCCCTGGACTGCATTGGAAACTGTCAGGCTGCTTA
+
CGGGGGGGGGGGGGGGGGGGGGGGGGGGGGGGGGGGGGGGGGGGGGGGGGGGGGGGGGGGGGGGGGGGGGGGGGGGGGGGGGGGGGGGGGGGGGGGGGGGGGGGGGGGGGGGGGGGGGGGGGGGGGGGGGGGGGGGGGGGGGGGGGGGGGGGGGGGGGGGGFGGGGGGGGGGGGGGGGGGGGGGGGGGGGGGGDEGGGGGGGGGGGFGGGGGGGEGGGGFGGDGGGGEGGGGGGGGGFGGGGGGFFFG:DFFFFFF@DBGGGDFF2?BF?FFFFFF??AAFFF<>7:BA94<B:B:B####
@M05025:18:000000000-B3NL5:1:1101:2071:10120 1:N:0:TCGAAG
TAACGAACTCCTACGGGAGGCAGCAGTGGGGAATATTGCACAATGGGCGCAAGCCTGATGCAGCCATGCCGCGTGTATGAAGAAGGCCTTCGGGTTGTAAAGTACTTTCAGCGAGGAGGAAGGTGTTGTGGTTAATAACCGCAGCAATTGACGTTACTCGCAGAAGAAGCACCGGCTAACTCCGTGCCAGCAGCCGCGGTAATACGGAGGGTGCAAGCGTTAATCGGAATTACTGGGCGTAAAGCGCACGCAGGCGGTCTGTCAAGTCGGATGTGAAATCCCCGGGCTCAACCTGGGCGCT
+
CGGFGGGGDGFFEEEEEGGGGGGGGGGGGGGGGGGFFGGGGGGFFGGGGGGGGGGGGGGGGGGGFGFGFGGCFFEGGGGGGD?FFGFFGGGGGEGGGGAFCFGFFGGGEFGFEFFGFCGGGGGGGGCFGGGGCFFGGDDGGEFEFFDGFFGFGGGG@FFGGGGCGEFFAFGGGGGGEGGGGGGGGGGECFGGGGGGGGGGGGGGGGG=CEGGEGFFFDGGDGFGGGGCEDGCGGGGGGGGGCDF=BBGFGFB@E3937:7DFFFFFFB5>>EDF424:A)8>:39B>>62<:?F?<?####
@M05025:18:000000000-B3NL5:1:1101:23489:10174 1:N:0:TCGAAG
TAACGAACTCCTACGGGAGGCAGCAGTAGGGAATCTTCCACAATGGACGAAAGTCTGATGGAGCAACGCCGCGTGAGTGAAGAAGGGTTTCGGCTCGTAAAGCTCTGTTGGTAGTGAAGAAAGATAGAGGTAGTAACTGGCCTTTATTTGACGGTAATTACTTAGAAAGTCACGGCTAACTACGTGCCAGCAGCCGCGGTAATACGTAGGTGGCAAGCGTTGTCCGGATTTATTGGGCGTAAAGCGAGTGCAGGCGGTTCAATAAGTCTGATGTGAAAGCCTTCGGCTCAACCGGAGGGGT
+
CGGGGGGGGGGGGGGGGGGGGGGGGGFGGGGGGGGGGGGGGGGGGGGGGGGGGGGEGGGGGGGGGGGGGGGGGFGCGGGGGGGGGGGGFFGGGGGDGGGGGGGGGGGDFFGCDFGGGGGGGGGGGGGGGGGGGFFFGFF@CEFFFGGGGGGGGGGGGGGGGGGGFEFGFFGGGGGGGGGGGGGDGGGGFC>FGGGGGGGGGGGGGGGGGGGGGGGGFGEGGGGGDGGCGD*CFC>FDFDGGGGGFEFG:DFFFFEFFB3>D:FF=A=>FDFFFFF2<BB<1>7?FB>?B<3:<BF>(####
@M05025:18:000000000-B3NL5:1:1101:29290:10238 1:N:0:TCGAAG
TAACGAACTCCTACGGGAGGCAGCAGTAGGGAATCTTCGGCAATGGACGAAAGTCTGACCGAGCAACGCCGCGTGAGTGAAGAAGGTTTTCGGATCGTAAAACTCTGTTGTTAGAGAAGAACAAGACAGAGAGTAACTGTTCATCCCTTGACGGTATCTAACCAGAAAGCCACGGCTAACTACGTGCCAGCAGCCGCGGTAATACGTAGGTGGCAAGCGTTGTCCGGATTTATTGGGAGTAAAGCGAGCGCAGGCGGTTTCTTAAGTCTGATGTGAAAGCCCCCGGCTCAACCGGGGTCGT
+
CGGGGGGGGGGGGGGGGGGGGGGGGGFGGGGGGGGGGGGGGGGGGGGGGGGGEGGGGGGGGGGGGGGGGGGGGFGGGGGGGGGGGGGGGGGGGGEGGGGGGGGGGGGGGGGGGGGGGGGGGGGG8,:,,:::FDGGGGGGGFGGGGGGGGGGGGGGFGGGGGGGGGGGGGGGGGGGGGGGGGGGGGGGGGGGGGGGGGGGGGGGGGC?FGGGGGGGGGGGGGGGGGGDG39CGGGG*/*12;:CFEDGEGFF@:>>E5@DCGF?BBF<=4?FFFF<><<<:11>0066??BBF9(9>####
@M05025:18:000000000-B3NL5:1:1101:6114:10239 1:N:0:TCGAAG
TAACGAACTCCTACGGGAGGCAGCAGTAGGGAATCTTCCACAATGGACGAAAGTCTGATGGAGCAACGCCGCGTGAGTGAAGAAGGGTTTCGGCTCGTAAAGCTCTGTTGGTAGTGAAGAAAGATAGAGGTAGTAACTGGCCTTTATTTGACGGTAATTACTTAGAAAGTCACGGCTAACTACGTGCCAGCAGCCGCGGTAATACGTAGGTGGCAAGCGTTGTCCGGATTTATTGGGCGTAAAGCGAGTGCAGGCGGTTCAATAAGTCTGATGTGAAAGCCTTCGGCTCAACCGGAGATCG
+
CGGGGGGGGGGGGGGGGGGGGGGGGGGGGGGGGGGGGGGGGGGGGGGGGGGGGGGGGGGGGGGGGGGGGGGGGGGGGGGGGGGGGGGGGGGGGGGGGGGGGGGGGGGGGGGGGGGGGGGGGGGGGGGGGGGGGGGGGGGGGGGGGGGGGGGGGGGGGGGGGGGGGGGGGGGGGGGGGGGGGGGGGGGGGGGGGGGGGGGGGDGFGGGGGGGGGGGGGFGGGGGGFGGC=CDGGGGGGGGGGGGGFFFGFG=4=>EBFFDDG>FFFFFFFFFFFFFA>4<0?FFFF:9:?FFFFFF1,####
@M05025:18:000000000-B3NL5:1:1101:18822:10246 1:N:0:TCGAAG
TAACGAACTCCTACGGGAGGCAGCAGTGGGGAATATTGCACAATGGGGGAAACCCTGATGCAGCGACGCCGCGTGAAGGAAGAAGTATCTCGGTATGTAAACTTCTATCAGCAGGGAAGAAAATGACGGTACCTGACTAAGAAGCCCCGGCTAACTACGTGCCAGCAGCCGCGGTAATACGTAGGGGGCAAGCGTTATCCGGATTTACTGGGTGTAAAGGGAGCGTAGACGGAAGAGCAAGTCTGATGTGAAAGGCTGGGGCTGAACCCCAGGACTGAATTGGAAACTGTTTTTCTAGGCG
+
CFGGEGGGGGGGGGGGGFEGGGGGGGFGGDGGGGFFGCFGGFGDGGGDGGGGGGGGGGGGGGC<CFCG7F@CCCGGGCFGFFGFGAFCD,A=F?EDFFDGD9FFDGGGFE@?FEBFGFGGDDFG,?ACECGGCEFFFFA@FFFFGFFCFEFGGGGGEFC5FGCGGGGGCCGGEGGDGGGEC@@F@BGD*BCCFGGEEFF9EECAEFFF?C6C*AECCFGGGCEGCECCD79C7DC<F562C*:CF?*:8:*9*9::6::7DDB)7.04)45:F:>31)-:430)6A?AA:>4(44).####
@M05025:18:000000000-B3NL5:1:1101:27311:10264 1:N:0:TCGAAG
TAACGAACTCCTACGGGAGGCAGCAGTGGGGAATATTGGACAATGGGCGAAAGCCTGATCCAGCCATGCCGCGTGTGTGAAGAAGGTCTTCGGATTGTAAAGCACTTTAAGTTGGGAGGAAGGGTTGTAGATTAATACTCTGCAATTTTGACGTTACCGACAGAATAAGCACCGGCTAACTCTGTGCCAGCAGCCGCGGTAATACAGAGGGTGCAAGCGTTAATCGGAATTACTGGGCGTAAAGCGCGCGTAGGTGGTTCGTTAAGTTGGATGTGAAATCCCAGGGCTCAACTTGGGACGG
+
CEDGFC7FFFEEFAGGGD+@FGEFCAGGGG>CFGCDFCFFEDFGCC8FBC7@FEFCG8<EF@ECDEFG<FF7=>FFFG<EACCEDF=C5?EEGG:?FFGCFEFGDGD9FA?F<FF7E?+BBF7?:F+BF9,9@FC<FEFFEFGGGFCEF93>B=FE=3FFDG+:<FCFFFG@CEG5B*,?69DFGGGGGGF:DGCC5CEGGD++>FG7@CD?GG?+?*C=77CFGCD5CF*::7:445CDDGGF*5@G>DEEF@92)<>DDDFF)69<@?4B?@FA)))-(5.811?062<1)6-)3####
@M05025:18:000000000-B3NL5:1:1101:2059:10307 1:N:0:TCGAAG
TAACGAACTCCTACGGGAGGCAGCAGTAGGGAATCTTCGGCAATGGACGAAAGTCTGACCGAGCAACGCCGCGTGAGTGAAGAAGGTTTTCGGATCGTAAAACTCTGTTGTTAGAGAAGAACAAGGATGAGAGTAACTGTTCATCCCTTGACGGTATCTAACCAGAAAGCCACGGCTAACTACGTGCCAGCAGCCGCGGTAATACGTAGGTGGCAAGCGTTGTCCGGATTTATTGGGCGTAAAGCGAGCGCAGGCGGTTTCTTAAGTCTGATGGGAAAGCCCCCGGCTCAACCGGGGTATC
+
CGGGGGGGGGGGGGGGGDEGGGGGGG<FGGGGGGGGGGGGGGGCGFGGGGGGGFGGGGGGGGGGGGGGGGGGGCGGGGGGGGGGGGFGGGFGGGGGGGGGGGGGGGGGFFGFEFDFGDFGGGGGGFC<BFFFGGAFFGFGGGDEGDEFG8FGGGGGFGGGGGGFGGGGGGCFGCGGGGFFEGGG7EGBFGGGGGGGGGGGGGGGCC+>EGGGCCFGGAE=CE=EGGEC=CFGCFGGDGDDGGDFFE5<DGF:>BDFF;@7CFFF=A?A*:=*9*.2?1:(:4417>696)).496;>####
@M05025:18:000000000-B3NL5:1:1101:23135:10315 1:N:0:TCGAAG
TAACGAACTCCTACGGGAGGCAGCAGTAGGGAATCTTCGGCAATGGACGAAAGTCTGACCGAGCAACGCCGCGTGAGTGAAGAAGGTTTTCGGATCGTAAAACTCTGTTGTTAGAGAAGAACAAGGATGAGAGTAACTGTTCATCCCTTGACGGTATCTAACCAGAAAGCCACGGCTAACTACGTGCCAGCAGCCGCGGTAATACGTAGGTGGCAAGCGTTGTCCGGATTTATCGGGCGTAAAGCGAGCGCAGGCGGTTTCTTAAGTCTGATGTGAAAGCCCCCGGCTCAACCGGGGGTGC
+
CGGGGGGGGGGGGGGGGGGGGGGGGGGGGGGGGGGGGGGGGEGGGGGGGGGGGFGGGGGGGGGGGGGGGEGGGCFGGFGGCEGGGGFFGGGGGGGGGFGFFFFGGFFGGGFFGGGGGGGFFFGGGGFGGGGGGGGGGFFGFGGGGFGFGFGGGGGGFGGGGGFFFGGGGGGGGGGGGGGGGGGGGGGGGGGG@>BGGGC:EEGFGGGGFEGGGGGGGGGE5*:CGGGE*77>D*97337)9DF==>BG@GBFDE<6:>)9D7FF@AFA4)=4*7@>4-44<(3146936)<7039BF####
@M05025:18:000000000-B3NL5:1:1101:5884:10319 1:N:0:TCGAAG
TAACGAACTCCTACGGGAGGCAGCAGTAGGGAATCTTCGGCAATGGACGAAAGTCTGACCGAGCAACGCCGCGTGAGTGAAGAAGGTTTTCGGATCGTAAAACTCTGTTGTTAGAGAAGAACAAGGATGAGAGTAACTGTTCATCCCTTGACGGTATCTAACCAGAAAGCCACGGCTAACTACGTGCCAGCAGCCGCGGTAATACGTAGGTGGCAAGCGTTGTCCGGATTTATTGGGCGTAAAGCGAGCGCAGGCGGTTTCTTAAGTCTGATGTGAAAGCCCCCGGCTCAACCGGGGCGCG
+
CGGGGGGGGGGGGGGGGGGGGGGGGGGGGGGGGGGGGGGGGGGGGGGGGGGGGGGGGGGGGGGGGGGGGGGGGGGGGFGGGGGGGGFGGGGGGGDEGGGGGGGGGGGGGGGGGGGGGGGGGGGGGGGGGGGGGGGGGGGGGGGGGGGGGGGGDGGGGGGGGGGGGGGGGGGDFGGGGGGGGGCGGGGGGGGGGGGGGGGGGGGGGGGGGGGGGGGGGGGGGGEFF5EDGGGGGGGGGGGGGGGGFFFGFGFFFFFFF>ECFFFFFF6<FFFFFFFAAFA:1::9>>BF?7<??;BFF####
@M05025:18:000000000-B3NL5:1:1101:5689:10350 1:N:0:TCGAAG
TAACGAACTCCTACGGGAGGCAGCAGTGGGGAATATTGGACAATGGGCGAAAGCCTGATCCAGCCATGCCGCGTGTGTGAAGAAGGTCTTCGGATTGTAAAGCACTTTAAGTTGGGAGGAAGGGTTGTAGATTAATACTCTGCAATTTTGACGTTACCGACAGAATAAGCACCGGCTAACTCTGTGCCAGCAGCCGCGGTAATACAGAGGGTGCAAGCGTTAATCGGAATTACTGGGCGTAAAGCGCGCGTAGGTGGTTCGTTAAGTTGGATGTGAAATCCCCGGGCTCAACCTGGGGCAC
+
CGGGGGGGGGGGGGGGGGGGGGGGGGGGGGGGGGGGGGGGGGGGGGGGGGGGGGGGGGGGGGGGGGGGGGGGGGGGGGGGGGGGGGGGGGGGGGGGGGGGGGGGGGFGGFFFGGGGGGGGGGGGGGGGGGGGGGGGGGGGGGGGGGGGGGGGGGGGGGGGGGGGGGGGGGGGGDEGGGGGGGGGGGGGGGGGGGGGGGGGGGGGGGGGGGGGGGGGGGGGGGGGGGGGGGGGGGGGGGGGGGFGFFFGFGFFFFFFFFFGGGFFFFFFFFFFFFFAAFF>?:?BFFFFF?2??BF?B####
@M05025:18:000000000-B3NL5:1:1101:11398:10386 1:N:0:TCGAAG
TAACGAACTCCTACGGGAGGCAGCAGTAGGGAATCTTCGGCAATGGACGAAAGTCTGACCGAGCAACGCCGCGTGAGTGAAGAAGGTTTTCGGATCGTAAAACTCTGTTGTTAGAGAAGAACAAGGATGAGAGTAACTGTTCATCCCTTGACGGTATCTAACCAGAAAGCCACGGCTAACTACGTGCCAGCAGCCGCGGTAATACGTAGGTGGCAAGCGTTGTCCGGATTTATTGGGCGTAAAGCGAGCGCAGGCGGTTTCTTAAGTCTGATGTGAAAGCCCCCGGCTCAACCGGGGTCGA
+
CGGGGGGGGGGGGGGGGGGGGGGGGGFFGGGGGGGGGGGGGGGGGGGGGGGGGGGGGGGGGGGGGGGGGGGGGGGGGGGGGGGGGGGGGGGGGGGGGGGGGGGGGGGGGGGGGGGGGGGGGGGGGGGGGGGGGGGGGGGGGGGGGGGGGGGGGGGGGGGGGGGGGGGGGGGGGGGGGGGGGGGGGGGGGGGGGGGGGGGGGGFGGGFGGGGGGGGGGGGGDGGGGGGGGGCFGGGGGGGGGGGGFFFGFGFFFFFFF>D5:FFFFFFBFFFFFF74<>F7??FF>FFFFFFFFFFFF####
@M05025:18:000000000-B3NL5:1:1101:11379:10386 1:N:0:TCGAAG
TAACGAACTCCTACGGGAGGCAGCAGTAGGGAATCTTCCACAATGGACGAAAGTCTGATGGAGCAACGCCGCGTGAGTGAAGAAGGGTTTCGGCTCGTAAAGCTCTGTTGGTAGTGAAGAAAGATAGAGGTAGTAACTGGCCTTTATTTGACGGTAATTACTTAGAAAGTCACGGCTAACTACGTGCCAGCAGCCGCGGTAATACGTAGGTGGCAAGCGTTGTCCGGATTTATTGGGCGTAAAGCGAGTGCAGGCGGTTCAATAAGTCTGATGTGAAAGCCTTCGGCTCAACCGGAGTGCG
+
CGGGGGGGGGGGGGGGG;CGGGGGGGGGGGGGGGGGGGGGGGGGGGGGGGGGGGGGGGGGGGGGGGGGGGGGGGGGGFGGGGGGGGGGGGGGGGGGGGGGGGGGGGGGGGGGGGGGFGGDFGGGGGGGGGGGGGGGGGGGGGGGFEGGGGGGGGGGGGGGGGGGFGGGGGFGGGGGGGGGGGGGGGG5EGGGGGFEGGGGGGGFGGECFGGGGFGGF=:2=7CGGGGE58=:DF7CGGGGGGGG4>E5DG=@FFB0:.)10C?FFAFAFAFFFFFDFAA(1>AFFBFFF??B:;FF1####
@M05025:18:000000000-B3NL5:1:1101:28952:10410 1:N:0:TCGAAG
TAACGAACTCCTACGGGAGGCAGCAGTAGGGAATCTTCGGCAATGGACGAAAGTCTGACCGAGCAACGCCGCGTGAGTGAAGAAGGTTTTCGGATCGTAAAACTCTGTTGTTAGAGAAGAACAAGGATGAGAGTAACTGTTCATCCCTTGACGGTATCTAACCAGAAAGCCACGGCTAACTACGTGCCAGCAGCCGCGGTAATACGTAGGTGGCAAGCGTTGTCCGGATTTATTGGGCGTAAAGCGAGCGCAGGCGGTTTCTTAAGTCTGATGTGAAAGCCCCCGGCTCAACCGGGGAATA
+
CGGGGGGGGGGGGGGGGGGGGGGGGGGGGGGGGGGGGGGGGGGGGGGGGGGGGGGGGFFGDGGGGGGGGGGGGGEGGGGGGGGGGGGGGGGGGGEGGGGGGGGGGGGGGGDFGGGGGGGGGGGGGGGFGGGGGGGGGFGGGGFGGGGGGGGGGGGGGGGGGGGGGGGGGGGGGGGGGEGFGFCEGGGGGGGGFGGCGEGGGGGGGGGGGDGGGGGGGFGGGGGGGGGDG377DGGGGGGGGGGCFBFGFGF>@DFBFEF3DF=@BAF9F<@4=1@99AA:24:>FFFFFF?:?BFFF####
@M05025:18:000000000-B3NL5:1:1101:23199:10503 1:N:0:TCGAAG
TAACGAACTCCTACGGGAGGCAGCAGTAGGGAATCTTCCACAATGGACGAAAGTCTGATGGAGCAACGCCGCGTGAGTGAAGAAGGGTTTCGGCTCGTAAAGCTCTGTTGGTAGTGAAGAAAGATAGAGGTAGTAACTGGCCTTTATTTGACGGTAATTACTTAGAAAGTCACGGCTAACTACGTGCCAGCAGCCGCGGTAATACGTAGGTGGCAAGCGTTGTCCGGATTTATTGGGCGTAAAGCGAGTGCAGGCGGTTCAATAAGTCTGATGTGAAAGCCTTCGGCTCAACCGGAGGTTT
+
CGGGGGGGGGGGGGGGGGGGGGGGGGGGGGGGGGGGGGGGGGGGGGGGGGGGGGGGGGGGGGGGGGGGGGGGGGGDGGGGFGGGGGGGGGGGGGGGGGGGGGGGGGGFFFGFGGGGGGGGFFGGGGGGGGGGGGGGGGFGGGGGGGGGGGGGGGGGGGGGGGGGGGGGFGGGFGGGGGGGGGGGGGGGGGGGGGGEGGGGGGFFGGGGGGGGGGGGGGEEEGG?CEG5E3DFFGGCFGD)59CFFFFGFGFFFFEBD5)9CFF4?A?BFFFFFFFB<5>??FABBFF<8<4<79>B4####
@M05025:18:000000000-B3NL5:1:1101:2144:10510 1:N:0:TCGAAG
TAACGAACTCCTACGGGAGGCAGCAGTAGGGAATTTTCGTCAATGGGGGAAACCCTGAACGAGCAATGCCGCGTGAGTGAAGAAGGTCTTCGGATCGTAAAGCTCTGTTGTAAGTGAAGAACGGCTCATAGAGGAAATGCTATGGGAGTGACGGTAGCTTACCAGAAAGCCACGGCTAACTACGTGCCAGCAGCCGCGGTAATACGTAGGTGGCAAGCGTTATCCGGAATCATTGGGCGTAAAGGGTGCGTAGGTGGCGTACTAAGTCTGTAGTAAAAGGCAATGGCTCAACCATTGCTTG
+
CGGFGGGEGCFFGGGGGDECGGGDGGGGFGGCFEAGG<BCFDFFFGGCFGGGGFCGFCGGFGEGGGGG8FC:CBFEEGGGGGGGFF=?C??FD@7FCAEGFF?EAFGE<FGGCG<FGCFCFFGG@GFGFGGGGFGGCFGGAC9DFGGGFGGGGGGGGGGGGGGEEFFF<7>FGEGGEBFFGGGG,DFFGGGFGGGG5:E=88+1>C>C*7@9CCCGFFE*=AGCFGDEC5FF7CCFDFCC3CC>F>FD>GF>B>FFFFFGC9FF=?F4*6@BF9=6<<A41<345(4:2,8<8??<4####
@M05025:18:000000000-B3NL5:1:1101:16731:10530 1:N:0:TCGAAG
TAACGAACTCCTACGGGAGGCAGCAGTGGGGAATATTGCACAATGGGCGCAAGCCTGATGCAGCCATGCCGCGTGTGTGAAGAAGGCCTTCGGGTTGTAAAGCACTTTCAGCGGGGAGGAAGGCGTTAAGGTTAATAACCTTGGCGATTGACGTTACCCGCAGAAGAAGCACCGGCTAACTCCGTGCCAGCAGCCGCGGTAATACGGAGGGTGCAAGCGTTAATCGGAATTACTGGGCGTAAAGCGCACGCAGGCGGTCTGTCAAGTCGGATGTGAAATCCCCGGGCTCAACCTGGGTTCA
+
CGGGGGGGGGGGGGGGGGGGGGGGGGGGGGGGGGGGGGGGGGGGGGGGGGGGGGGGGGGGGGGGGGGGGGGGGGGGGGGGGGGGGGGGGGGGGGGGGGGGGGGGGGGGGGGGGGGGCGGGGGGGGGGGGGGGGGGGGGGGGGGGGGGGGGGGGEGGGGGGGGGGGGGGFGGGGGGGGGGGGGGGGGGGGGGGGGGGGGGGGGGGGGGEGGGGGGGGGGGGGGFGGGGGGGGGGGGGGGGG3CDFFEFGFGEFFBFBFDFCCF@F?BFAF>>>B@?44>FAFBBF9BFFF28::B::?####
@M05025:18:000000000-B3NL5:1:1101:19360:10536 1:N:0:TCGAAG
TAACGAACTCCTACGGGAGGCAGCAGTGGGGAATATTGGACAATGGGCGCAAGCCTGATCCAGCCATACCGCGTGGGTGAAGAAGGCCTTCGGGTTGTAAAGCCCTTTTGTTGGGAAAGAAATCCAGCCGGCTAATACCTGGTTGGGATGACGGTACCCAAAGAATAAGCACCGGCTAACTTCGTGCCAGCAGCCGCGGTAATACGAAGGGTGCAAGCGTTACTCGGAATTACTGGGCGTAAAGCGTGCGTAGGTGGTTATTTAAGTCCGTTGTGAAAGCCCTGGGCTCAACCTGGGCCGA
+
CGGGGGGGGGGGGGGGGGGGGGGGGGFGGGGGGGGGGGGGGGGGGGGGGGGGGGGGGGGGGGGGGGGGGGGGGGGDGGGGFGGGGGGGGGGGGGGGGGGGGGGGGGGGGGGCFGGGGGGGGGGGGGGGGGGGGGGGGAFGGGGGGGGGGGGGGGFGGGGGGGGFGGGGGGGGGGGGGGGGGCFGGGGGGGGGGGGGGGGGGGGGGGGGGDEGGGGGGGEGGGGFGGGDEGGGGGGGGGGGGGGGFF<<@G8BDF/3><@DGGF4@AFFFFFFF>@FFBB7??F?6:B::<?BF>?FB####
@M05025:18:000000000-B3NL5:1:1101:20534:10575 1:N:0:TCGAAG
TAACGAACTCCTACGGGAGGCAGCAGTGGGGAATATTGCACAATGGGGGAAACCCTGATGCAGCGACGCCGCGTGAAGGAAGAAGTATTTCGGTATGTAAACTTCTATCAGCAGGGAAGAAAATGACGGTACCTGACTAAGAAGCCCCGGCTAACTACGTGCCAGCAGCCGCGGTAATACGTAGGGGGCAAGCGTTATCCGGATTTACTGGGTGTAAAGGGAGCGTAGACGGCATGGCAAGTCTGGTGTGAAGGGCAGGGGCTCAACCCCTGGACTGCATTGGAAACTGTCAGGCTGAGTC
+
CGGGGGGGGGGGGGGGGGGGGGGGGGGGGGGGGGGGGGGGGGGGGGGGGCGGGGGGGGGGGGGGGGEGGGGGGGGGGFGGGGGGGEEEGGGGGGGGGGGGGGGGGGGGGGGGGGGGGFGGGGFGGGGGGGGGGFGFGGGGGCFGGDDEEGGGGGGGGGGGGGGGGGGGGGGGGGGGGFGGFF9FEGEGGGGGGEGDEGGGGG5CCFCFGFGGFEEFEEGCEGGGGGEGGFGDGGGGGGFCFGFGFF=C8CFF*?@<@D<DGG:FF>?B@?FFF@:2?BADAD?B<43AF>244?B08####
@M05025:18:000000000-B3NL5:1:1101:4197:10595 1:N:0:TCGAAG
TAACGAACTCCTACGGGAGGCAGCAGTGGGGAATATTGCACAATGGGCGCAAGCCTGATGCAGCCATGCCGCGTGTGTGAAGAAGGCCTTCGGGTTGTAAAGCACTTTCAGCGAGGAGGAAGGCATTAAGGTTAATAACCTTAGTGATTGACGTTACTCGCAGAAGAAGCACCGGCTAACTCCGTGCCAGCAGCCGCGGTAATACGGAGGGTGCAAGCGTTAATCGGAATTACTGGGCGTAAAGCGCACGCAGGCGGTTTGTTAAGTCAGATGTGAAATCCCCGAGCTTAACTTGGGACTC
+
CGGGGGGGGGGGGGFGCGGGGGGG@FGFGGGCCGGFGGGGGFGGFC8FGGEECCFFDCEEGGFGFCAAFFFGDFCFFGGDEFGGGG<FFFFFGGFGEGGGGGFFGGGFGGE,@FGG7F@CFF:FAFDCFFFGCGCDAAGCFFAFFGACFGGGGFCGGGDBFGC7FGFFGFFFG:E>E7EGCGGGFGGGGFGFFGGGGGEEECEGGGGGC=EGEGGGDFEAEGFEG5*C=5CDDGC4FFCGG:3C@357BGBFFFFBFBE3C9<*6<?>F2FFF?7>AAF224:B(294:29><9420####
@M05025:18:000000000-B3NL5:1:1101:3409:10609 1:N:0:TCGAAG
TAACGAACTCCTACGGGAGGCAGCAGTAGGGAATCTTCCACAATGGACGAAAGTCTGATGGAGCAACGCCGCGTGAGTGAAGAAGGGTTTCGGCTCGTAAAGCTCTGTTGGTAGTGAAGAAAGATAGAGGTAGTAACTGGCCTTTATTTGACGGTAATTACTTAGAAAGTCACGGCTAACTACGTGCCAGCAGCTGCGGTAATACGTAGGTGGCAAGCGTTGTCCGGATTTATTGGGCGTAAAGCGAGTGCAGGCGGTTCAATAAGTATGATGTGAAAGCCTTCGGCTCAACCGGAGCCCT
+
CGG<F@@:6E9EFGGDGG+@F,BFGGCCEF>F<6CCCF@;FF@<FFGGEGGC:CF,@,F<9FCFDF8@@CCGEGGGCGC,CCEED@EDFC<C7=<F7F:<FGFGC<,<,5=B<F?FFG9?,=EEFC,E<?FFGGDFCF,3<8C,CFGCFA=D+@36F9BCA937>,83@FD=D>+3@BCF,@7*@DFDCBBE@8,2>?;E5C,>C:,,,4=@EF6F55:*=*/2<C=E*:CCFGCC*;/17*>7*>BG73646)0,<))1:7@4?>F)95@8B6*)-<AF104?(39(-47271>0(####
@M05025:18:000000000-B3NL5:1:1101:20683:10639 1:N:0:TCGAAG
TAACGAACTCCTACGGGAGGCAGCAGTGGGGAATATTGGACAATGGGCGCAAGCCTGATCCAGCCATACCGCGTGGGTGAAGAAGGCCTTCGGGTTGTAAAGCCCTTTTGTTGGGAAAGAAATCCAGCCGGCTAATACCTGGTTGGGATGACGGTACCCAAAGAATAAGCACCGGCTAACTTCGTGCCAGCAGCCGCGGTAATACGAAGGGTGCAAGCGTTACTCGGAATTACTGGGCGTAAAGCGTGCGTAGGTGGTTATTTAAGTCCGTTGTGAAAGCCCTGGGCTCAACCTGGGAAGG
+
CGGGGGGGGGGGGGGGGGGGGGGGGGGGGGGGGGGGGGGGGGGGGGGGGGGGGGGGGGGGGGGGGGGGGGGGGGGGGGGGGGGGGGGGGGGGGGGGGGGGGGGGGGGGGGGGGGGGGGGGGGGGGGGGGGGGGGGGGGGGGGFGGGGGGGGGGGGGG9FGGGGGGGGGGGGGGGGGGGGGGFGGGGGGGGGGGGGGGGGEGGFGGGGGGGGGGGGGGFEECEGGGGGEEGGGFGGGGGGDGGGGFB;DEG55B@@>F<FGGGFFF9FA??F?@EFFFFFBFFFF???FFBFFFB<6?####
@M05025:18:000000000-B3NL5:1:1101:9520:10650 1:N:0:TCGAAG
TAACGAACTCCTACGGGAGGCAGCAGTAGGGAATATTGCACAATGGGGGAAACCCTGATGCAGCGACGCCGCGTGAAGGAAGAAGTATCTCGGTATGTAAACTTCTATCAGCAGGGAAGACAATGACGGTACCTGACTAAGAAGCCCCGGCTAACTACGTGCCAGCAGCCGCGGTAATACGTAGGGGGCAAGCGTTATCCGGATTTACTGGGTGTAAAGGGAGCGTAGACGGACGGGCAAGTCTGAAGTGAAAGGCAGGGGCTCAACCCCTGGACTGCTTTGGAAACTGTCCATCTACGTG
+
CGGGG@CGGGGGEGGGGGGGGGGGGGGFFGGGGFGGGGGGGGGFGGGGGGGGGGGGFGGFCGGGGGGGDGDEGGGGGGGGFFGGGGGGGBFGGEGGGGGAEEFGGGGGGGGGFGGGGGGGGGGGGGGGGGGGGFGGGGDFGGGGFFGGGGDFGGGGGGGGGGGGGGGFFEFGGG@CEGCFG9FFDEEGGGGGGGECGF<<EGGCC?CEFGGG:EGGGCFGGGGGGGGGG>DG:DDDCDDFDF>FFFFG=CFFFF4:>EFGGGF>FB??F(77>FFBB:)6AB??><?DA<9:A<946####
@M05025:18:000000000-B3NL5:1:1101:21837:10670 1:N:0:TCGAAG
TAACGAACTCCTACGGGAGGCAGCAGTAGGGAATCTTCCACAATGGACGAAAGTCTGATGGAGCAACGCCGCGTGAGTGAAGAAGGGTTTCGGCTCGTAAAGCTCTGTTGGTAGTGAAGAAAGATAGAGGTAGTAACTGGCCTTTATTTGACGGTAATTACTTAGAAAGTCACGGCTAACTACGTGCCAGCAGCCGCGGTAATACGTAGGTGGCAAGCGTTGTCCGGATTTATTGGGCGTAAAGCGAGTGCAGGCGGTTCAATAAGTCTGATGTGAAAGCCTTCGGCTCAACCGGAGCGGC
+
CGGGGGGGGGGGGGGGGGGGGGGGGGGGGGGGGGGGGGGGGGGGGGGGGGGGGGGGGGGGGGGGGGGGGGGGGGGGGGGGGGGGGGGGGGGGGGGGGGGGGGGGGGGGGGGGGGFGGGGGGGGGGGGGGGGGGGGGGGGGGGGGGGGGGGGGGGGGGGGGGGGGGGGGGGGGGGGGGGGGGGGGGGGGGGGGGGGGGGGGGGGGGGGGGGGGGGGGFGGGGGGGGEGEG<FGGGGGFGGGGGGGFFFGFFFFFFFFF>@DFGFFFFFFFFFFFF?AFFBFBBFFFFFFFBBF7;6>6####
@M05025:18:000000000-B3NL5:1:1101:9897:10674 1:N:0:TCGAAG
TAACGAACTCCTACGGGAGGCAGCAGTGGGGAATATTGCACAATGGGCGCAAGCCTGATGCAGCAACGCCGCGTGAGGGATGACGGCCTTCGGGTTGTAAACCTCTTTTAGCAGGGAAGAAGCGAAAGTGACGGTACCTGCAGAAAAAGCGCCGGCTAACTACGTGCCAGCAGCCGCGGTAATACGTAGGGCGCAAGCGTTATCCGGAATTATTGGGCGTAAAGAGCTCGTAGGCGGTTTGTCGCGTCTGCTGTGAAATCCGGAGGCTCAACCTCCGGCCTGCAGTGGGTACGGGCATTTG
+
CGGGGGGGGGGGGGGGGGGGGGGGGGGGGGGGGGGGGGGGGGGGGGGGGGGGGGGGGGGGGGGGGGGGGGGGGGGGGGGGGGGGGGGGGGGGGGGGGGGGGGGGGGGGGGGGGGGGGGGGGGGGGGGGGGGGGGGGGGGGGGGGGGGGGGGGGGGGGGGGGGGGGGGGGGGGGGGGGGDGGGGGGGGGGGGGGGGGGGGGGGGGGGGGDG?GGGGGGGGGGGGGGGGGGGGGGGGGGDGGGGFGFFFGFGFFFFFFFFFCFG>BEFFFFFFFFFFF;9;>B?88?AFF<BFFFFF90####
@M05025:18:000000000-B3NL5:1:1101:24486:10678 1:N:0:TCGAAG
TAACGAACTCCTACGGGAGGCAGCAGTAGGGAATCTTCCACAATGGACGAAAGTCTGATGGAGCAACGCCGCGTGAGTGAAGAAGGGTTTCGGCTCGTAAAGCTCTGTTGGTAGTGAAGAAAGATAGAGGTAGTAACTGGCCTTTATTTGACGGTGATTACTTAGAAAGTCACGGCTAACTACGTGCCAGCAGCCGCGGTAATACGTAGGTGGCAAGCGTTGTCCGGATTTATTGGGCGTAAAGCGAGTGCAGGCGGTTCAATAAGTCTGATGTGAAAGCCTTCGGCTCAACCGGAGCTGG
+
CGGGGGGGGGGGGGGGGGGGGGGGGGGGGGGGGGGGGGGGGGGGGGGGGGGGGGGGGGGGGGGGGGGGGGGGGGGGGGGGGGGGGGGGGGGGGGGGGGGGGGGGGGGGGGGGGGGGGGGFGGGGGGGGGGGGGFGFGGGGGGGGGGGGGGGGGGG:DFGGGGGGGGGGGGGGGGGGGGGGGGGGGGGGGGGGGGGGGGEGGGGGGGFGGGGGGGGGGGGEEGGFFDGGEDGGGGGGGGGGGGFGF:@<BGFFFFFFEF5<CFFFFFFDFFFFFF4<>A<<?FFFF:;FFBB?FFB>1####
@M05025:18:000000000-B3NL5:1:1101:12426:10690 1:N:0:TCGAAG
TAACGAACTCCTACGGGAGGCAGCAGTGGGGAATATTGCACAATGGGCGCAAGCCTGATGCAGCCATGCCGCGTGTGTGAAGAAGGCCTTCGGGTTGTAAAGCACTTTCAGCGGGGAGGAAGGCGCTAAGGTTAATAACCTTAGCGATTGACGTTACCCGCAGAAGAAGCACCGGCTAACTCCGTGCCAGCAGCCGCGGTAATACGGAGGGTGCAAGCGTTAATCGGAATTACTGGGCGTAAAGCGCACGCAGGCGGTCTGTCAAGTCGGATGTGAAATCCCCGGGCTCAACCTGGGCGAA
+
CGGGGGGGGGGGGGGGGGGGGGGGGGGGGGGGGGGGGGGGGGGGGGGGGGGGGGGGGGGGGGGGGGGGGGGGGGGGGGGGGGGGGGGGGGGGGGGGGGGGGGGGGGGGGGGGGGGGGGGGGGGGGGGGGGGGGGGGGGGGGGGGGGGGGGGGGGGGGGGGGGGGGGGGGGGGGGGGGGGGGGGGGGGGGGGGGGGGGGGGGGGGGGGGGGGGGGGGGGGGGGGGGGGGGGGGGGGGGGGGGGGGFFFGFGFFFFF;D>BGGGFFFFFFFFFBFFFBAFAFFBFF9BFFBFFF:7?FB####
@M05025:18:000000000-B3NL5:1:1101:4312:10691 1:N:0:TCGAAG
TAACGAACTCCTACGGGAGGCAGCAGTGGGGAATATTGGACAATGGGCGCAAGCCTGATCCAGCCATACCGCGTGGGTGAAGAAGGCCTTCGGGTTGTAAAGCCCTTTTGTTGGGAAAGAAATCCAGCCGGCTAATACCTGGTTGGGATGACGGTACCCAAAGAATAAGCACCGGCTAACTTCGTGCCAGCAGCCGCGGTAATACGAAGGGTGCAAGCGTTACTCGGAATTACTGGGCGTAAAGCGTGCGTAGGTGGTTATTTAAGTCCGTTGTGAAAGCCCTGGGCTCAACCTGGGGACA
+
CGGGGGGGGGGGGGGGGGGGGGGGGGEFFGGGGGGGGFFGGGGGGGGGGGGGGGGGGGGAFGGGGGGGGFGGGFGCDGGGGF9FGGCFGGGDGGGGGGGGDF<8FFGGGGGGGFG8FGGGGGGGGGGGGGGGGGGFGGGGGGGGGCFFGEGGGGGCEFFGGCFGGGGGFGFGGGGGGGGGGFGGFGGGGGGGFF88C?EED5CGCF==*:/9A=F::>CCEGGGG*7C=*9FFC7C9<CD<37?=>B*)98B>>F<FE>7FF?BBDF>FFFFFFFA<A9?:(,2(860(5?BFFF6?####
@M05025:18:000000000-B3NL5:1:1101:21409:10730 1:N:0:TCGAAG
TAACGAACTCCTACGGGAGGCAGCAGTGAGGAATATTGGTCAATGGGCGGGAGCCTGAACCAGCCAAGTCGCGTGAGGGATGACGGTCCTACGGATTGTAAACCTCTTTTGCCGGGGAGCAAGCGTGCGTTCGTGAACGCACGTCGAGAGTACCCGGAGAAAAAGCATCGGCTAACTCCGTGCCAGCAGCCGCGGTAATACGGAGGATGCGAGCGTTATCCGGATTTATTGGGTTTAAAGGGTGCGTAGGCGGGATGCCAAGTCAGCGGTAAAAATGCGGTGCTCAACGCCGTCGAGGTAT
+
CFDF@GGGGGGFGGGDD@@FDFFFGGCFFFD@FDGGGGG<DFFDFGGGDGG7FGGGGGGFFEEGGGGGF??:FCFGGF>FFEGGGGGGGGGGG@FGGEFGFDF<FFCCGGGGGDGDGGEDFGFGE>B7C:FCFFGCFFFFE:F>F7*1>7CCGG<F>F@FGFFFGAFFFFGGGGCFGDEEGFEG98*;FGGGGGGGGG?@7C:8CGEFCFG5*2>:ECECEEGC=EE+3:>CC<>DDF*CF:**058DBDFFDB>;@FF7<C8@BFFBF07)9602-),4396)5<<?<0909247(####
@M05025:18:000000000-B3NL5:1:1101:9361:10732 1:N:0:TCGAAG
TAACGAACTCCTACGGGAGGCAGCAGTAGGGAATCTTCGGCAATGGACGAAAGTCTGACCGAGCAACGCCGCGTGAGTGAAGAAGGTTTTCGGATCGTAAAACTCTGTTGTTAGAGAAGAACAAGGATGAGAGTAACTGTTCATCCCTTGACGGTATCTAACCAGAAAGCCACGGCTAACTACGTGCCAGCAGCCGCGGTAATACGTAGGTGGCAAGCGTTGTCCGGATTTATTGGGCGTAAAGCGAGCGCAGGCGGTTTCTTAAGTCTGATGTGAAAGCCCCCGGCTCAACCGGGGGCCT
+
CGGGEGGGGGGGGGGGG@CGGGGGGGGGGGGGGGGGGGGGGGGGGGGGGDEGGFFGGFGGGGGGGGGEGFGGGECCEFGGGGFGGGEGFGGGGCEGGFGGGGGGGFGFGGGGGFGEFGGGGGGGGGGGGCFFGGGGGGGGGGGGFA>FGGGGGGGGGGGGGEGGFGGGGGGGGCEGGGGGGGGEF@FFGFGGGGGGGGGGGGGGGGGGGGDGGGGFFGG5CEGGFGGGGDFGCFDD4FCGGGGFFFFGFGBFFD3;>>>GGFFFFFF<FD?FFFFF>447?:?16;FFFF>?F69>1####
@M05025:18:000000000-B3NL5:1:1101:6833:10749 1:N:0:TCGAAG
TAACGAACTCCTACGGGAGGCAGCAGTGGGGAATATTGCACAATGGGCGCAAGCCTGATGCAGCGACGCCGCGTGGGGGATGAAGGCCTTCGGGTTGTAAACTCCTTTCGCTAGGGACGAAGCTTTTTGTGACGGTACCTAGATAAGAAGCACCGGCTAACTACGTGCCAGCAGCCGCGGTAATACGTAGGGTGCGAGCGTTGTCCGGAATTACTGGGCGTAAAGGGCTCGTAGGTGGTTTGTCGCGTCGTCTGTGAAATTCTGGGGCTTAACTCCGGGCGTGCAGGCGATACGGGCGCAG
+
CGGGGGGGGGGGGGGGGGGGGGGGGGFGGGGGGGGGGGGGGGGGGGGGGGGGGGGGGGGGGGGGGGGGGGGGGGGGGGGGGGGGGGGGGGGGGGGGGGGGGGGGGGGGGGGGEGGGCGGGGGGGGGGGGGFGFGGGGGGGGGGGGGGGGGGGGGGGGGGGGGGGGGGGGGGGGGGCGGGDGGGGGFGFGFGGGGGGGGGGGGGG?FGGGGGGGFEGGFFGEEGGGGGGGCDDGFGGGGCGFDGGF@DGFD;F>FB>@F?>>>F=F?:?>1<FFB@B?F>6,9><FFFFB6B?>?FF6####
@M05025:18:000000000-B3NL5:1:1101:17388:10764 1:N:0:TCGAAG
TAACGAACTCCTACGGGAGGCAGCAGTGGGGAATATTGCACAATGGGCGAAAGCCTGATGCAGCGACGCCGCGTGAGGGATGACGGCCTTCGGGTTGTAAACCTCTTTCAGCAGGGACGAAGCGCAAGTGACGGTACCTGCAGAAGAAGCACCGGCTAACTACGTGCCAGCAGCCGCGGTAATACGTAGGGTGCAAGCGTTGTCCGGAATTACTGGGCGTAAAGAGTTCGTAGGCGGTTTGTCGCGTCGTTTGTGAAAACCAGCAGCTCAACTGCTGGCTTGCAGGCGATACGGGCATGGG
+
CGGGGGGGGGGGGGGGGGGGGGGGGGGGGGGGGGGGGGGGGGGGGGGGGGGGGGGGGGGGGGGGGGGGGGGGGGGGGGGDGGGGGGGGGGGGGGGGGGGGGGGGGGGGGGGGGGGGGGGGGGGGGGGGGGGGGGGGGGGGGGGGGGGGGGGGGGGGGGGGGGGGGGGGGGGGGGGCGGGEGGGGGGGFGEGGGGGGGGGEGGGGGGGGGGGGGGGGGGGGGGCECGFGGGGGDGGGGCGDGGGDFEFGE93>BFF>FFFGGGFFF?F?FFFFFFFFFF076>F??FFF;><BBFFF0####
@M05025:18:000000000-B3NL5:1:1101:24005:10788 1:N:0:TCGAAG
TAACGAACTCCTACGGGAGGCAGCAGTGGGGAATATTGCACAATGGGCGAAAGCCTGATGCAGCGACGCCGCGTGAGGGATGACGGCCTTCGGGTTGTAAACCTCTTTCAGCAGGGACGAAGCGCAAGTGACGGTACCTGCAGAAGAAGCACCGGCTAACTACGTGCCAGCAGCCGCGGTAATACGTAGGGTGCAAGCGTTGTCCGGAATTACTGGGCGTAAAGAGTTCGTAGGCGGTTTGTCGCGTCGTTTGTGAAAACCAGCAGCTCAACTGCTGGCTTGCAGGCGATACGGGCAGCGT
+
CGGGGGGGGGGGGGGGGGGGGGGGGGGGGGGGGGGGGGGGGGGGGGGGGGGGGGGGGGGGGGGGGGGGGGGGGGGGGGGGGGGGGGGGGGGGGGGGGGGGGGGGGGGGGGGGGGGGGGGGGGGGGGDGGGGGGGGGGGGGGGGGGGGGGGGGGGGGGGGGGGGGGGGGGGGGGGGGGGGGGGGGGGGFCCEGDGGGGGGDGGGGGGGGGGGGGGCGGGGGGDGFGGGGGGCFFGFGG5CDGGCGFFFGFGDFFFF>FFFGGGFFFFFFFFFFFFFFFFFFBFFF?BF>BBFF6:991####
@M05025:18:000000000-B3NL5:1:1101:24181:10795 1:N:0:TCGAAG
TAACGAACTCCTACGGGAGGCAGCAGTAGGGAATCTTCGGCAATGGACGAAAGTCTGACCGAGCAACGCCGCGTGAGTGAAGAAGGTTTTCGGATCGTAAAACTCTGTTGTTAGAGAAGAACAAGGATGAGAGTAACTGTTCATCCCTTGACGGTATCTAACCAGAAAGCCACGGCTAACTACGTGCCAGCAGCCGCGGTAATACGTAGGTGGCAAGCGTTGTCCGGATTTATTGGGCGTAAAGCGAGCGCAGGCGGTTTCTTAAGTCTGATGTGAAAGCCCCCGGCTCAACCGGGGAAGG
+
CGGGGGGGGGGGGGGGGGGGGGGGGGFGGGGGGGGGGGGGDGGGGGGGGGGGGGGGGGGGGGGGGGFEGGGGGGGGGGGGGGGGGGGGGGGGGGGGGGGEGGGGGGGGGGGGGGGGGGGGGGGGGGGGGGGGGGGGGGGGGGGGGFGCGGGGGGGGGGGGGGGGGGGGGGGGGGGGGGGGGGGGGGGGGGGGGGGGGGGGGGGGGFCGCEFGGGGFFFGGCGGGGEEDC*7DGFFGGGD)>CCG=BFGEGFFFFFFFBDDFFFBFF?B?AF6FBFAAFB??46039BFF<??BB69B####
@M05025:18:000000000-B3NL5:1:1101:24632:10799 1:N:0:TCGAAG
TAACGAACTCCTACGGGAGGCAGCAGTGGGGAATATTGCACAATGGGGGAAACCCTGATGCAGCGACGCCGCGTGAAGGAAGAAGTATTTCGGTATGTAAACTTCTATCAGCAGGGAAGAAAATGACGGTACCTGACTAAGAAGCCCCGGCTAACTACGTGCCAGCAGCCGCGGTAATACGTAGGGGGCAAGCGTTATCCGGATTTACTGGGTGTAAAGGGAGCGTAGACGGCATGGCAAGTCTGGTGTGAAAGGCAGGGGCTCAACCCCTGGACTGCATTGGAAACTGTCAGGCTGACGC
+
CEGGGGDECEFGGGGEEGGGGGGGGGEGGFGCEGCFEGGGF<EFFFGGGGGG8FGGCFFGGGGGGGEGGGGEGGFGGGGGGGF8EFGAEEGFGFGGGGFEFCEGGGGGGGDGGGFFFFGGGGGDGFFGGGGGGGGGGEGGGGGGGGGGGEGCFGFDFGGGGFGGEFEGEGGDGCEGD@CFE9CF<8CECCFGGGCCEGGGGEEC8CFFEFFF?EEGF7EGGGGGGGGGGGGGG3DCFFFGGFFDFF9FFDF4@?FF@:BDC<BFF?F:5:FFFFFBBFFF)8:B92?BD<DA9???B####
@M05025:18:000000000-B3NL5:1:1101:15434:10813 1:N:0:TCGAAG
TAACGAACTCCTACGGGAGGCAGCAGTGGGGAATATTGCACAATGGGCGCAAGCCTGATGCAGCCATGCCGCGTGTATGAAGAAGGCCTTCGGGTTGTAAAGTACTTTCAGCGGGGAGGAAGGGAGTAAAGTTAATACCTTTGCTCATTGACGTTACCCGCAGAAGAAGCACCGGCTAACTCCGTGCCAGCAGCCGCGGTAATACGGAGGGTGCAAGCGTTAATCGGAATTACTGGGCGTAAAGCGCACGCAGGCGGTTTGTTAAGTCAGATGTGAAATCCCCGGGCTCAACCTGGGCACG
+
CGGGGGGGGGGGGGGGGGGGGGGGGGGGGGGGGGGGGGGGGGGGGGGGGGGGGGGGGGGGGGGGGGGGGGGGGFGGGGGGGGGGGGGGGGGGGGFGGGGGGGGGGGGGGGGGGGGGGGGGGGGGGGGGGGGGGGGGGGGGGGGGGGGGGGGGGGGFGGGGGGGGGEGGGGGGGGGGGGGGGGGGGFEGGGGCCCGGGGGGGGGGGGEEEGGGGGGGGGGEEGGGGGEG=FGGGGGGGFGGGGGGFFFGFGFDFFFFFFFGGF:FFFFFFBFFFFF<BFFF??FBFFF>??<1?F??<####
@M05025:18:000000000-B3NL5:1:1101:13024:10865 1:N:0:TCGAAG
TAACGAACTCCTACGGGAGGCAGCAGTAGGGAATCTTCGGCAATGGACGAAAGTCTGACCGAGCAACGCCGCGTGAGTGAAGAAGGTTTTCGGATCGTAAAACTCTGTTGTTAGAGAAGAACAAGGATGAGAGTAACTGTTCATCCCTTGACGGTATCTAACCAGAAAGCCACGGCTAACTACGTGCCAGCAGCCGCGGTAATACGTAGGTGGCAAGCGTTGTCCGGATTTATTGGGCGTAAAGCGAGCGCAGGCGGTTTCTTAAGTCTGATGTGAAAGCCCCCGGCTCAACCGGGGAGTT
+
CGGGGGGGGGGGGGGGGGGGGGGGGGGGGGGGGGGGGGGGGGGGGGGGGGGGGGGGGGGGGGGGGGGGGGGGGGGGGGGGGGGGGGGGGGGGGGGGGGGGGGGGGGGGGGGGGGGGGGGGGGGGGGGGGGGGGGGGGGGGGGGGGGGGGGGGGGGGGGGGGGGGGGGGGGGGGGGGGGGGGGGGGGGGGGGGGGGGGGGGGGGGGGGGGGGGGGGGGGGGGGGGGGGGGCFGGGGGGGGGGGGGFDEG:DEFFBFFFE@DFGFFFFFFFFFBFFFFFFBFFFFFFFF>?F?FF>F6>####
@M05025:18:000000000-B3NL5:1:1101:12843:10910 1:N:0:TCGAAG
TAACGAACTCCTACGGGAGGCAGCAGTGGGGAATATTGGACAATGGGCGCAAGCCTGATCCAGCCATACCGCGTGGGTGAAGAAGGCCTTCGGGTTGTAAAGCCCTTTTGTTGGGAAAGAAATCCAGCCGGCTAATACCTGGTTGGGATGACGGTACCCAAAGAATAAGCACCGGCTAACTTCGTGCCAGCAGCCGCGGTAATACGAAGGGTGCAAGCGTTACTCGGAATTACTGGGCGTAAAGCGTGCGTAGGTGGTTATTTAAGTCCGTTGTGAAAGCCCTGGGCTCAACCTGGGCCGT
+
CGGFG;@FCGGGFGGEG@@@FFDFFGEFGFE;;@EGGGGFDFDEFGGCECG77F<FCCFCGGGGCDE@E,6@FGGGGGG@=5EFG8FGFDFGG>AFEG,CEDGFE@F<5?B4<=FDF<FFD=FFDFGF7=>+C+,,=>FGGGC<3:33DCGGGGG@+=37>:7>:FEE,C:<3B8>8>C8>CBEGGG8;:CGGFE*8EEEECCGGG**3>*<>G?FF=EC=*10<C7CGF4:CCCFFFDDGDGFFF>DDD>)75*5>5<CCG?FFFFB=?FFEDE<A9>04031:1?0:>??0(404####
@M05025:18:000000000-B3NL5:1:1101:16477:10915 1:N:0:TCGAAG
TAACGAACTCCTACGGGAGGCAGCAGTAGGGAATCTTCGGCAATGGACGAAAGTCTGACCGAGCAACGCCGCGTGAGTGAAGAAGGTTTTCGGATCGTAAAACTCTGTTGTTAGAGAAGAACAAGGATGAGAGTAACTGTTCATCCCTTGACGGTATCTAACCAGAAAGCCACGGCTAACTACGTGCCAGCAGCCGCGGTAATACGTAGGTGGCAAGCGTTGTCCGGATTTATTGGGCGTAAAGCGAGCGCAGGCGGTTTCTTAAGTCTGATGGGAAAGCCCCCGGCTCAACCGGGGACGG
+
CGGGGGGGGGGGGGGGGGGGGGGGGGGGGGGGGGGGGGGGGGGGGGGGGGGGGGGGGGGGGGGGGGGGGGGGGGGGGGGGGGGGGGGGGGGGGGGGGGGGGGGGGGGGGGGGGGGGGGGGGGGGGGGGGGGGGGGGGGGGGGGGGGGGGGGGGGGGGGGGGGGGGGGGGGGGGGGGGGGGGGGGGGGGGGGGGGGGGGGGGCFGGFFGGGGGGGGGGGGGGGGGGGGGG:DGGGGGGGDCGGGGFFFGFGEEEFFFFFFDGCFFFDFFFFFFF*5:>6?FB::>F>F124???FBBF####
@M05025:18:000000000-B3NL5:1:1101:14927:10919 1:N:0:TCGAAG
TAACGAACTCCTACGGGAGGCAGCAGTAGGGAATCTTCGGCAATGGACGAAAGTCTGACCGAGCAACGCCGCGTGAGTGAAGAAGGTTTTCGGATCGTAAAACTCTGTTGTTAGAGAAGAACAAGGATGAGAGTAACTGTTCATCCCTTGACGGTATCTAACCAGAAAGCCACGGCTAACTACGTGCCAGCAGCCGCGGTAATACGTAGGTGGCAAGCGTTGTCCGGATTTATTGGGCGTAAAGCGAGCGCAGGCGGTTTCTTAAGTCTGATGTGAAAGCCCCCGGCTCAACCGGGGGTAG
+
CGGGGGGGGGGGGGGGGGGGGGGGGGGGGGGGGGGGGGGGGGGGGGGGGGGGGGGGGGGGGGGGGGGGGGGGGGGGGGGGGGGGGGGGGGGGGGGDGGGGGGGGGGGGGGGGGGGGGGGGGGGGGGGGGGGGGGGGGGGGGGGGGGGGGGGGGGGGGGGGGFFGGGGGGGEGGGGGGGGGGGGGGGGGGGGGGGGGGGGGDGGGGGGGGGGGGGGGGGGGEGGGFGGE5DFFGGGGGCDCDDFCFFFD5DEFFFF6DE>GFFF?BA9ABAFFF@6<>BFBBFFFF9>04?FFFFB>B####
@M05025:18:000000000-B3NL5:1:1101:3699:10940 1:N:0:TCGAAG
TAACGAACTCCTACGGGAGGCAGCAGTAGGGAATCTTCCACAATGGACGAAAGTCTGATGGAGCAACGCCGCGTGAGTGAAGAAGGGTTTCGGCTCGTAAAGCTCTGTTGGTAGTGAAGAAAGATAGAGGTAGTAACTGGCCTTTATTTGACGGTAATTACTTAGAAAGTCACGGCTAACTACGTGCCAGCAGCCGCGGTAATACGTAGGTGGCAAGCGTTGTCCGGATTTATTGGGCGTAAAGCGAGTGCAGGCGGTTCAATAAGTCTGATGTGAAAGCCTTCGGCTCAACCGGAGTGGC
+
CGGGGGGGGGGGGGGGGGGGGGGGGGGGGGGGGGGGGGGGGGGGGGGGGGGGGGGGGGGGGGGGGGGGGGGGGGGGGGGGGGGGGGGFGGGGGGGGGGGGGGGGGGGGGGGFGGGGGGGGGGGGGGGGGGGGGGGGGGGGGGGGGGGGGGGGGGGGGGGGGFGGGGGGGGGGGGGGGDGGGGGGGGGGGGGGGGFGGGGGGGGGGGGGFGGGGGGGGGGGGGGGGGGEC5FGGGGGGGGGGGGGFFEGFGFBFFFFB)7<FGFFF<FFFFFFFFFFAFBF?BAF6?FFBFDF:(4;,####
@M05025:18:000000000-B3NL5:1:1101:6418:10943 1:N:0:TCGAAG
TAACGAACTCCTACGGGAGGCAGCAGTGAGGAATATTGGTCAATGGACGAGAGTCTGAACCAGCCAAGTAGCGTGAAGGATGACTGCCCTATGGGTTGTAAACTTCTTTTATATGGGAATAAAGTGAGCCACGTGTGGCTTTTTGTATGTACCATACGAATAAGGATCGGCTAACTCCGTGCCAGCAGCCGCGGTAATACGGAGGATCCGAGCGTTATCCGGATTTATTGGGTTTAAAGGGAGCGTAGGCGGATTATTAAGTCAGTTGTGAAAGTTTGCGGCTCAACCGTAAAATTGTTCA
+
CGGGGGGGGGGGGGGGGGGGGGGGGGGGGGGGGGGGGGGGGGGGGGGGGGGGGGGGGGGGGGGGGGGGGGGGGGGGGGGGGGGGGGGGGGGGGGGGGGGGGGGGGGGGGGGGGGGGGGGGGGGGGGGGGGGGGGGGGGGGGGGGGGGGGGGGGGGGGGGGGGGGGGGGGGGGGGGGGGGGGDGGGGGGGGGGGGGGGGGGGGGGGGGGGGGGGGGGGGGGGGEGGFFFGFGGDDGGGGGGGFGGF>BGDGFFFF>?FFFGFGFFFFFFB<FFFF?B<AFFFFF?BFFFF?BBFBFB2####
@M05025:18:000000000-B3NL5:1:1101:12728:11006 1:N:0:TCGAAG
TAACGAACTCCTACGGGAGGCAGCAGTAGGGAATCTTCCACAATGGACGAAAGTCTGATGGAGCAACGCCGCGTGAGTGAAGAAGGGTTTCGGCTCGTAAAGCTCTGTTGGTAGTGAAGAAAGATAGAGGTAGTAACTGGCCTTTATTTGACGGTAATTACTTAGAAAGTCACGGCTAACTACGTGCCAGCAGCCGCGGTAATACGTAGGTGGCAAGCGTTGTCCGGATTTATTGGGCGTAAAGCGAGTGCAGGCGGTTCAATAAGTCTGATGTGAAAGCCTTCGGCTCAACCGGAGTCCC
+
CGGGGFGGGGGGGGGGGGGGGGGGGGGGGGGGGGGGGGGGGGGGGGGGGGGGGGGGGGGGGGGGGGGGGGGGGGGGGGGGGGGGGGGGGGGGGGGGGGGGGGGGGGGFGGGFGGGGGGGGGGGDFGGGGGGGGGGFGGGGFGGGGFGFGFFGGGGGGGGGGGGGGGGGGGGGGGGGGGGFFFGGGGGGFGGGGGGGGGGGGCFGGGCFGGGGGGGGGGGGCGGGGGGC=CFGGGGGFGGGGGGG=>@C>DF=@FEFF)7>CFFB?46<FFFFFFB<A<A:08)24(31283?F69>2####
@M05025:18:000000000-B3NL5:1:1101:4448:11029 1:N:0:TCGAAG
TAACGAACTCCTACGGGAGGCAGCAGTGAGGAATATTGGTCAATGGGCGCGAGCCTGAACCAGCCAAGTCGCGTGAGGGATGACGGTCCTACGGATTGTAAACCTCTTTTGCCGGGGAGCAAGCGTGCGTTCGTGAACGCACGTCGAGAGTACCCGGAGAAAAAGCATCGGCTAACTCCGTGCCAGCAGCCGCGGTAATACGGAGGATGCGAGCGTTATCCGGATTTATTGGGTTGAAAGGGTGCGTAGGCGGGATGCCAAGTCAGCGGTAAAAACGCGGTGCTCAACGCCGTCGAGACGT
+
CFFGGGGGGGGGGFGGGDEGGGGEGGGGCEFDGGFGGFDFFAEEGGFGGGGGECFGGFFEFGGGGGGF@FGGDFGGGGGGEFFE@FCCFGGGGGG7@DFG<FEGGGDEFGGFGGEEGCGGG?FFCFGGGGEGC>FF<FGGGGGFGEG@@GGGAFFGGC*><C@<CGGFGGGGEC@CCEGEFCEGGGGGEFCBC>:EE5FCCG5?EGC88FEGG=CEGGGGCCGEC59<A>*7***)*20:7<CC55<DD34>EF:9BF4CCF76/)62>15<FFF(-7149224<A>16;F>F9B>4####
@M05025:18:000000000-B3NL5:1:1101:9209:11046 1:N:0:TCGAAG
TAACGAACTCCTACGGGAGGCAGCAGTAGGGAATCTTCGGCAATGGACGAAAGTCTGACCGAGCAACGCCGCGTGAGTGAAGAAGGTTTTCGGATCGTAAAACTCTGTTGTTAGAGAAGAACAAGGATGAGAGTAACTGTTCATCCCTTGACGGTATCTAACCAGAAAGCCACGGCTAACTACGTGCCAGCAGCCGCGGTAATACGTAGGTGGCAAGTGTTGTCCGGATTTATTGGGCGTAAAGCGAGCGCAGGCGGTTTCTTAAGTCTGATGTGAAAGCCCTCGGCTCAACCGGGGATCG
+
CGGGGGGGGGGGGGGGGGGGGGGGGGGGGGGGGGGGGGGGGGGGGGGGGGGGGGGGGGGGGGGGGGGGGGGGGGGGGGGGGGGGGGGGGGGGGGGGGGGGGGGGGGGGGGGGGGGGGGGGGGGGGGGGGGGGGGGGGGGGGGGGGGGGGGGGGGGGGGGGGGGGGGGGGGEGGGGGGGGGGGGGGGGGGGGGFFGGGGGEGGGGGGGGGGFGGGGFGGGGGGFFGGGEEGGGGGGGGGGGGDGC?@3DFGEEBDEF).<DFFFFFFFFFFFF6=FABAAB??(39:?F02>:?F;>F####
@M05025:18:000000000-B3NL5:1:1101:22971:11056 1:N:0:TCGAAG
TAACGAACTCCTACGGGAGGCAGCAGTGGGGAATATTGCACAATGGGGGAAACCCTGATGCAGCGACGCCGCGTGAAGGAAGAAGTATTTCGGTATGTAAACTTCTATCAGCAGGGAAGAAAATGACGGTACCTGACTAAGAAGCCCCGGCTAACTACGTGCCAGCAGCCGCGGTAATACGTAGGGGGCAAGCGTTATCCGGATTTACTGGGTGTAAAGGGAGCGTAGACGGCATGGCAAGTCTGGTGTGAAAGGCAGGGGCTCAACCCCTGGACTGCATTGGAAACTGTCAGGCTGGCCT
+
CF6E;C@:CAAEF@FGGGGGDE;CFG6;CCE,@FFGGA@FEDFFGCFGGD,C@CFCFGFGF<C@FEGGGGGGGGGGD,4B<?BEFFFF5FGFGGDFCFFEE9F?DGGGGGGCAAFEGGECDDCFFD?FEF<=FF=FGAA>DB9=FFCFCC7FFEFFDCEGDFC9B7>C7DEFGE*:CFGGGGFFDDG>CCFGFE**;CFECG5;CFGF?:?*0::<0<C::CG=EGGGGGGGGDDCFFC=**209FF<5C796@FB>B>GGGFF?3FB>:F5>>47<:A2<<08A2:<AAAFBB128####
@M05025:18:000000000-B3NL5:1:1101:23587:11061 1:N:0:TCGAAG
TAACGAACTCCTACGGGAGGCAGCAGTAGGGAATCTTCCACAATGGACGAAAGTCTGATGGAGCAACGCCGCGTGAGTGAAGAAGGGTTTCGGCTCGTAAAGCTCTGTTGGTAGTGAAGAAAGATAGAGGTAGTAACTGGCCTTTATTTGACGGTAATTACTTAGAAAGTCACGGCTAACTACGTGCCAGCAGCCGCGGTAATACGTAGGTGGCAAGCGTTGTCCGGATTTATTGGGCGTAAAGCGAGTGCAGGCGGTTCAATAAGTCTGATGTGAAAGCCTTCGGCTCAACCGGAGGAAG
+
CGGGGGGGGGGGGGGGGGGGGGGGGGGGGGGGGGGGGGGGGGGGGGGGGGGGGGGGGGGGGGGGGGGGGGGGGGGGGGGGGGGGGGGGGGGGGGGGGGGGGGGGGGGGGGGGGGGGGGGGGGFGGGGGGGGGGDGGGFFGGGGGGGGGGGGGGGGGGGGFGGGGGGGGGGGGGGCCEEFGGGGGGGGGGGGGGGGGGGEGEGGGFDGGGGGGGGGGGDEEGGGGFGC>5<=FGFFDGGGGGGGGFFFGFGFFF4>FB77DFG?FFABABA4FFFFFBFAB7?<F6?BFFFF?<>FF9####
@M05025:18:000000000-B3NL5:1:1101:8938:11065 1:N:0:TCGAAG
TAACGAACTCCTACGGGAGGCAGCAGTAGGGAATCTTCCACAATGGACGAAAGTCTGATGGAGCAACGCCGCGTGAGTGAAGAAGGGTTTCGGCTCGTAAAGCTCTATTGGTAGTGAAGAAAGATAGAGGTAGTAACTGGCCTTTATTTGACGGTAATTACTTAGAAAGTCACGGCTAACTACGTGCCAGCAGCCGCGGTAATACGTAGGTGGCAAGCGTTGTCCGGATTTATTGGGCGTAAAGCGAGTGCAGGCGGTTCAATAAGTCTGATGTGAAAGCCTTCGGCTCAACCGGAGCCTG
+
CGGGGGGGGGGGGGGGGGGGGGGGGGGGGGGGGGGGGGGGGGGGGGGGGGGGGGGGGGGGGGGGGGGGGGGGGFGGGGGGGGGGGGGGGGGGGGGGGGGGGGGGGGGGGGGFGGGGGGGGGGGGGGGGGGGGGGGGGGFGGGGGGGGGGGGGGGGGGGGGGGGGGGGGGGGGGGGGGGGGGGGGGGGGGGGGGGGGGGGGGGGGGGGGGGGGGGGGGGGGEGGGGGGGEGFGGGGGGGGGGGGCFEFGFFFFFFFFF@EDFGFFFFFAFFFFFFFAA>D?B:B?BB6?:?FBFF>F2####
@M05025:18:000000000-B3NL5:1:1101:16540:11069 1:N:0:TCGAAG
TAACGAACTCCTACGGGAGGCAGCAGTAGGGAATCTTCCACAATGGACGAAAGTCTGATGGAGCAACGCCGCGTGAGTGAAGAAGGGTTTCGGCTCGTAAAGCTCTGTTGGTAGTGAAGAAAGATAGAGGTAGTAACTGGCCTTTATTTGACGGTAATTACTTAGAAAGTCACGGCTAACTACGTGCCAGCAGCCGCGGTAATACGTAGGTGGCAAGCGTTGTCCGGATTTATTGGGCGTAAAGCGAGTGCAGGCGGTTCAATAAGTCTGATGTGAAAGCCTTAGGCTCAACCGGAGGCCA
+
CGGGGGGGGFDFGGGEGCFEGGDDFGGGFGGFGGGGGGCFGGGGGGGFGGGGGCFGGEEGF@FGGGFGGGGGGGGGGGGGGGFGGGGG<FGGGGGGGGGGFGG9FGGGDEGEGFGGGGGGGGGGGGGGFGGGGGGGGGFG?FGFGGGGGGGGGEFGGGGGGGCGGGGGGGGAFGGGGGGFGGGGGGGGFGGGGGGGGGGGG=C@CBCEGDCGGG60>FGE**1:<EEEG5CF77>C4CD<DDF7=BDD:DFFF4BFB5)9CGBFFDFA@<?4@87<9AB7::<)5<FF?))4:B0(,####
@M05025:18:000000000-B3NL5:1:1101:2396:11102 1:N:0:TCGAAG
TAACGAACTCCTACGGGAGGCAGCAGTGGGGAATATTGGACAATGGGCGAAATCCTGATCCAGCCATGCCGCGTGTGTGAAGAAGGTCTTCGGATTGTAAAGCACTTTAAGTTGGGAGGAAGAGTTGTAGATTAATACTCTGCAATTTTGACGTTACCGACAGAATAAGCACCGGCTAACTCTGTGCCAGCAGCCGCGGTAATACAGAGGGTGCAAGCGTTAATCGGAATTACTGGGCGTAAAGCGCGCGTAGGTGGTTCGTTAAGTTGGATGTGAAATCCCCGGGCTCAACCTGGGCATT
+
CGGGGGGDGGGGGFGGGDEGGCGGFGF?FGGGGGGGGDG<FFGGGGDGGGGGCCFEGG9E@DFG@FEFFFGGGFFFGGGGGGFGGGCFFGDFGEGCFAFGGGGAFG8C,5,C<F<>F::FGC,:,BBFF?9B,,CCDECFFFF<,97?FGGGGBFGDF=C:>7@:DEGGGG?CCEDCEGGGFCFFGGGGGFGGGGGGDEEGGGGG9,;C75?EGGGGGGGC5:<EFGGGGGGGGGGGFGGGCFFF@)95DB>@F*8@>FFD9@F>AF<F?@FFFFBBA)58)-46;>04<>FF0:16####
@M05025:18:000000000-B3NL5:1:1101:16299:11153 1:N:0:TCGAAG
TAACGAACTCCTACGGGAGGCAGCAGTAGGGAATCTTCGGCAATGGACGAAAGTCTGACCGAGCAACGCCGCGTGAGTGAAGAAGGTTTTCGGATCGTAAAACTCTGTTGTTAGAGAAGAACAAGGATGAGAGTAACTGTTCATCCCTTGACGGTATCTAACCAGAAAGCCACGGCTAACTACGTGCCAGCAGCCGCGGTAATACGTAGGTGGCAAGCGTTGTCCGGACTTATTGGGCGTAAAGCGAGCGCAGGCGGTCTCTTAAGTCTGATGTGAAAGCCCCCGGCTCAACCGGGGCAGT
+
CGGGGGGGGGGGGGGGGGGGGGGGGGGGGGGGGCGGGGFEGGGFDFGFG7FGGGCGFAEEGGCGG@FDGGGDF::F@GGAFFAFG?:?FDGEDFCFEGGGGGGGCFEF<FGFDGGGGGGGGGGGFGGEFG<D>FFAFEGGGFDGFGGGGGGF@CFGGGFGGGGGBCEGG?FDGEDEGGGFGGGGGGGFG6EFGFFGEC8C?8<C@F9CFCFGGGFCFGEEGD=F9:EE*997D7CC55DCGGGGFD>DBGFFB@:>BF)9:7610<6<FAFFF=BA<<>:(4496(3((351<>0;;####
@M05025:18:000000000-B3NL5:1:1101:2504:11156 1:N:0:TCGAAG
TAACGAACTCCTACGGGAGGCAGCAGTGGGGAATATTGGACAATGGGCGCAAGCCTGATCCAGCCATACCGCGTGGGTGAAGAAGGCCTTCGGGTTGTAAAGCCCTTTTGTTGGGAAAGAAATCCAGCCGGCTAATACCTGGTTGGGATGACGGTACCCAAAGAATAAGCACCGGCTAACTTCGTGCCAGCAGCCGCGGTAATACGAAGGGTGCAAGCGTTACTCGGAATTACTGGGCGTAAAGCGTGCGTAGGTGGTTATTTAAGTCCGTTGTGAAAGCCCTGGGCTCAACCTGGGCTAT
+
CGGGGGGGGGGGGGGGGGGGGGGGGGGGGGGEGGGGGGGGGGGGGGGGGGGGGGDEGGGGGGGGGGGGGGGGGFGGGGGGGFGGGGGGGGGGGGGGGGFEGGGGGGGGGGGGGGGGGGGGGGGGFFGGGGGGGDFGGGGGGGGGGGGGGGGGGGGGGFGGGGGGGGGGGGGGGGGGEGGGGDFGGGGGGGGGGGGGGGGGEC?FGGFGDGGGGDGGGGGEEGGGGGGGG<<FGGGGGFGDDGFGFD>GBGBEFF??FD3?FC?F4AFDFFFFFDDA2>D0:3<:BF<<BB??F:<??####
@M05025:18:000000000-B3NL5:1:1101:25395:11159 1:N:0:TCGAAG
TAACGAACTCCTACGGGAGGCAGCAGTAGGGAATCTTCGGCAATGGACGAAAGTCTGACCGAGCAACGCCGCGTGAGTGAAGAAGGTTTTCGGATCGTAAAACTCTGTTGTTAGAGAAGAACAAGGATGAGAGTAACTGTTCATCCCTTGACGGTATCTAACCAGAAAGCCACGGCTAACTACGTGCCAGCAGCCGCGGTAATACGTAGGTGGCAAGCGTTGTCCGGATTTATTGGGCGTAAAGCGAGCGCAGGCGGTTTCTTAAGTCTGATGTGAAAGCCCCCGGCTCAACCGGGGAGGC
+
CGGGGGGGGGGGGGGGGGGGGGGGGGGGGGGGGGGGGGGGGGGGGGGGGGGGGGGGGGGGGGGGGGGGGGGGGGGGGGGGGGGGGGGGGGGGGGGGGGGGGGGGGGGGGGGGGGGGGGGGGGGGGGGGGGGGGGGGGGGGGFGGGGGGGGGGGGGGGGGGGGGGGGGGGGGGFGGGGGGGGGGDGGGGGGGGGGFGGGGEGGGGGGGGGGGGGGGGFDEGGGGGGGE*25C:FF>FFGGGGGGGFFBG>DEBFFFBE:DDGFF?FFFBFAFFFFFBF<9??6?FFF>>?DFFFFFFF####
@M05025:18:000000000-B3NL5:1:1101:17683:11180 1:N:0:TCGAAG
TAACGAACTCCTACGGGAGGCAGCAGTAGGGAATATTGCACAATGGGGGAAACCCTGATGCAGCGACGCCGCGTGAAGGAAGAAGTATCTCGGTATGTAAACTTCTATCAGCAGGGAAGACAATGACGGTACCTGACTAAGAAGCCCCGGCTAACTACGTGCCAGCAGCCGCGGTAATACGTAGGGGGCAAGCGTTATCCGGATTTACTGGGTGTAAAGGGAGCGTAGACGGACGGGCAAGTCTGAAGTGAAAGGCAGGGGCTCAACCCCTGGACTGCTTTGGAAACTGTCCATCTAGACA
+
CGGGGGGGGGGGGGGGGGGGGGGGGGGGGGGGGGGGGGGGGGGGGGGGGGGGGGGGGGGGGGGGGGGGGGGGG@FGGGGGGGGGGGGGGFGGGGGGGGGGGGGGGGGGGGGGGGGGGGGGGGGGGGGGGGGGGGGGGGGGGGGGGGGGGGGGGGGGGGGGGFGGGFCGGGGGGGBEGFGGGGGGGGGGCEFGFGG>EFCFEEEEGGGGGGG5:CGGGGGGGFGGGEEEGFGG39DDD<<<CDGC6@@CFGF@?6F6@EDCD9)7?BF0@FFFF)7<1?AADF?FFF:<AF9)<BAF4####
@M05025:18:000000000-B3NL5:1:1101:10948:11202 1:N:0:TCGAAG
TAACGAACTCCTACGGGAGGCAGCAGTAGGGAATCTTCGGCAATGGACGAAAGTCTGACCGAGCAACGCCGCGTGAGTGAAGAAGGTTTTCGGATCGTAAAACTCTGTTGTTAGAGAAGAACAAGGATGAGAGTAACTGTTCATCCCTTGACGGTATCTAACCAGAAAGCCACGGCTAACTACGTGCCAGCAGCCGCGGTAATACGTAGGTGGCAAGCGTTGTCCGGATTTATTGGGCGTAAAGCGAGCGCAGGCGGTTTCTTAAGTCTGATGTGAAAGCCCCCGGCTCAACCGGGGTCTT
+
CGGGGGGGGGGGGGGGGGGGGGGGGGGGGGGGGGGGGGGGGGGGGGGGGGGGGGGGGGGGGGGGGGGGGGGGGGGGGGGGGGGGGGGGGGGGGGGGGGGGGGGGGGGGGGGGGGGGGGGGGGGGGGGGGGGGGGGGGGGGGGGGGGGGGGGGGGGGGGGGGGGGGGGGGGGGGGGGGGGGGGGGGGGGGGGGGGGGGGGGDGGGGGFGGGGGGGGGGGGGEGEGGGGEGDGGGGGGFGC>DDGGFB:GDGEFFFFFEEFGFGBFFAFFFDFFFFFAFFBF??:0;BBFF>2,:B9BB####
@M05025:18:000000000-B3NL5:1:1101:27350:11205 1:N:0:TCGAAG
TAACGAACTCCTACGGGAGGCAGCAGTGGGGAATTTTGGACAATGGGGGAAACCCTGATCCAGCAATGCCGCGTGTGCGAAGAAGGCCTTCGGGTTGTAAAGCACTTTTGTCAGGGAAGAAATCCTTTGGGCTAATACCCTAGGGGGATGACGGTACCTGAAGAATAAGCACCGGCTAACTACGTGCCAGCAGCCGCGGTAATACGTAGGGTGCAAGCGTTAATCGGAATTACTGGGCGTAAAGCGTGCGCAGGCGGTTGTGTAAGACAGGTGTGAAATCCCCGGGCTTAACCTGGGGTGC
+
CGGGGGGGGGGGGGGGGGGGGGGGGGGGGGGGGGGGGGGGGGGGGGGGGGGGGGGGGGGGGGGGGGGGGGGGGGGGGGGGGGGGGGGGGGGGGGGGGGGFGGGGGGGGGGGGGGGGGGGGGGGFFFGGGGGGGGGGGGFGGGGGGGGGGGGGGGEF>FGFGGGGGGGEGGGGGGGGGGGGGGGGFGFFFFGGGGGGGGGGGGFGGG+<ECEFGCFF7CGCEEGGGGGGGGGGFDGG955D3CFFFFBC:DDFFFEBF>>DDG>F*5*39?F?FFDAFF2)55:>>B>B1:B>)6,38####
@M05025:18:000000000-B3NL5:1:1101:28138:11216 1:N:0:TCGAAG
TAACGAACTCCTACTGGAGGCAGCAGTAGGGAATCTTCCACAATGGACGAAAGTCTGATGGAGCAACGCCGCGTGAGTGAAGAAGGGTTTCGGCTCGTAAAGCTCTGTTGGTAGTGAAGAAAGATAGAGGTAGTAACTGGCCTTTATTTGACGGTAATTACTTAGAAAGTCACGGCTAACTACGTGCCAGCAGCCGCGGTAATACGTAGGTGGCAAGCGTTGTCCGGATTTATTGGGCGTAAAGCGAGTGCAGGCGGTTCAATAAGTCTGATGTGAAAGCCTTCGGCTCAACCGGAGCTAT
+
CGGGGGGGGGGGGGGGGGGGGGGGGGGGGGGGGGGGGGGGGGGGGGGGDGGGGGGGGGGGGGGGGGGGGGGGGGGGGGGGGGGGGGGGGGGGGGGGGFGGGGGGGGGFGGGGGCFGGGGGCGGFGFGGGGGGGGGGGGGGGGGGFGGGGGGGGE=FGGGGGGGGGGGGGGFGFGC8CCFCGGGDFGDFGGGGFFGGGGGGGGFGGGAECGFGGGGDGGGGGGGGGGDECC*@FGGG4FGDGG3:F5:DDDFFFFFF@)8770@FF276BBFFB@FFFFFB:0>?<F96(5>1?B>0(####
@M05025:18:000000000-B3NL5:1:1101:7114:11217 1:N:0:TCGAAG
TAACGAACTCCTACGGGAGGCAGCAGTGGGGAATATTGCACAATGGGCGCAAGCCTGATGCAGCGACGCCGCGTGGGGGATGAAGGCCTTCGGGTTGTAAACTCCTTTCGCTAGGGACGAAGCTTTTTGTGACGGTACCTAGATAAGAAGCACCGGCTAACTACGTGCCAGCAGCCGCGGTAATACGTAGGGTGCGAGCGTTGTCCGGAATTACTGGGCGTAAAGGGCTCGTAGGTGGGTTGTCGCGTCGTCTGTGACATTCTGGGTCTTAACTCCGGGCGTGCAGGCGATACGGGCGGGT
+
CDGGG;FGGGGGGGGEGCGGGFCGGGFCFGGCFGGGGGGGGGGGFGGGGGG@EFFCFCEFGGGGGGGGGEGG7FGEEGGEEGFF9BFGGGGGEEACFGGFGGGGGGEFGGGG7FFFFGGG7CFCFGGGGGGGFEGEGEDGFFGFFF9:;FFFGF7CGG7A:FCF7<<F7FFG7FGFEGGGGECFGF8<<B?C*/:EEEGGGCEGFC=EE5CFGGFGG5:EGE5*?CEG**9>*9DDGG)>DCDC>5;CEG@>>;F<F*6CD?*0*,)(.)=4466.4(964>>??F0((4306??F-####
@M05025:18:000000000-B3NL5:1:1101:20339:11238 1:N:0:TCGAAG
TAACGAACTCCTACGGGAGGCAGCAGTGGGGAATATTGCACAATGGGCGCAAGCCTGATGCAGCCATGCCGCGTGTATGAAGAAGGCCTTCGGGTTGTAAAGTACTTTCAGCGAGGAGGAAGGTGTTGTGGTTAATAACCGCAGCAATTGACGTTACTCGCAGAAGAAGCACCGGCTAACTCCGTGCCAGCAGCCGCGGTAATACGGAGGGTGCAAGCGTTAATCGGAATTACTGGGCGTAAAGCGCACGCAGGCGGTCTGTCAAGTCGGATGTGAAATCCCCGGGCTCAACCTGGGCAAA
+
CGGGGGGGGGGGGGGGGGGGGGGGGGGGGGGGGGGGGGGGGGGGGGGGGGGGGGGGGGGGGGGGGGGGGGGGGGGGGGGGGGGGGGGGGGGGGGGGGGGGGGGGGGGGGGGGGGGGGGGGGGGGGGGGGGGGGGGGGGGGGGGGGGGGGGGGGGGFGGGGGGGGGGGGGGGGGGGGGGGGGGGGGGGGGGGGGGGGGGGGGGGGGGGGGGGGGGGGGFGGGGGGGGGGGGGGGGGGGGGGGGGGFFFGBGFFFFFFF@FGGGFFFBFFFFF>37=AFAFF?F?FB0;6(<<BF??6<####
@M05025:18:000000000-B3NL5:1:1101:4949:11248 1:N:0:TCGAAG
TAACGAACTCCTACGGGAGGCAGCAGTGGGGAATTTTGGACAATGGGCGAAAGCCTGATCCAGCAATGCCGCGTGAGTGAAGAAGGCCTTCGGGTTGTAAAGCTCTTTTGTCAGGGAAGAAACGGTGAGGGCTAATATCCCTCGCTAATGACGGTACCTGAAGAATAAGCACCGGCTAACTACGTGCCAGCAGCCGCGGTAATACGTAGGGTGCAAGCGTTAATCGGAATTACTGGGCGTAAAGCGTGCGCAGGCGGTTTTGTAAGTCTGACGTGAAATCCCCGGGCTCAACCTGGGGAAC
+
CGGGGGGGGGGGFGGGGGGGGEGEFFFGGGGGGFFFGFGGGGGFGGCFCEGGGGGGFDGGGFGG?EGFGGCDF=F=FGGGGGGGFFGGFFG@GGFCGGGFFGGGGGGDGGGGGGGGGGGCFGFFGGG<FGDGFFGFGGG9FFCFGGGEFGCBECGF@CGFEG@CFGGGCGFGCC8:EDFGGFGCFGGGGFGGFGGEGGDEEGGGG5CFEC7CCCFGCC7=C5=AEFDGEFFCGGFFGCDGG5FGFD@5:DBB>>>0<5<DGDFFFBFAFA==BDEBB)-64766;99;02<((,4(4####
@M05025:18:000000000-B3NL5:1:1101:6650:11283 1:N:0:TCGAAG
TAACGAACTCCTACGGGAGGCAGCAGTGGGGAATATTGCACAATGGGCGCAAGCCTGATGCAGCGACGCCGCGTGGGGGATGAAGGCCTTCGGGTTGTAAACTCCTTTCGCTAGGGACGAAGCTTTTTGTGACGGTACCTAGATAAGAAGCACCGGCTAACTACGTGCCAGCAGCCGCGGTAATACGTAGGGTGCGAGCGTTGTCCGGAATTACTGGGCGTAAAGGGCTCGTAGGTGGTTTGTCGCGTCGTCTGTGAAATTCTGGGGCTTAACTCCGGGCGTGCAGGCGATACGGGCGTCG
+
CGGGGGGGGGGGGGGGGGGGGGGGGGGGGGGGGGGGGGGGGGGGGGGGGGGGGGGGGGGGGGGGGGGGGGGGGGGGGGGGGGGGGGGGGGGGGGGGGGGGGGGGGGGGGGGGGGGGGGGGGGGGGGFFGGGGGGGGGGGGGGFGGGGGGDEGGGGGGGDGGGGGGGGGGGGGGGGGGGGG:CGFDFEEGGGGGGGGDCGG:CEEEGGG=EFGGGGGGGGGEGGGGGGDFGG57CD*9D5747FFFFEGBD@5@FBFF=?FGCFFF?@?F<:4@=FFFFFBFB>?(:<73(462:61(####
@M05025:18:000000000-B3NL5:1:1101:10577:11286 1:N:0:TCGAAG
TAACGAACTCCTACGGGAGGCAGCAGTGGGGAATATTGCACAATGGGCGCAAGCCTGATGCAGCGACGCCGCGTGGGGGATGAAGGCCTTCGGGTTGTAAACTCCTTTCGCTAGGGACGAAGCTTTGTTGTGACGGTACCTAGATAAGAAGCACCGGCTAACTACGTGCCAGCAGCCGCGGTAATACGTAGGGTGCGAGCGTTGTCCGGAATTACTGGGCGTAAAGGGCTCGTAGGTGGTTTGTCGCGTCGTCTGTGAAATTCTGGGGCTTAACTCCGGGCGTGCAGGCGATACGGGAAGG
+
CGGGGGGGGGGGGGGGGGGGGGGGGGGGGGGGGGGGGGGGGGGGGGGGGGGGGGGGGGGGGGGGGGGGGGGGGGGGGGGGGGGGGGGGGGGGGGGGGGGGGGGGGGGGGGGGGGGGGGGGGGGGGGGGGGGGGGGGGGGGGGGGGGGFGGGGGGGGGGGGGGGGGGGGGGGGGGGDFGGGGGEEGGGGGGGGGGGGGGGGGGEEGGGGGGGFCGGGGGGGGGGGGGGGGGGGGGGGGGFGGGGGFFF<8>:0<FF<=FFGGFFFFFF>D>>FB=?BFBB>FFFFFFFFFF9FBB?FF####
@M05025:18:000000000-B3NL5:1:1101:24384:11291 1:N:0:TCGAAG
TAACGAACTCCTACGGGAGGCAGCAGTAGGGAATCTTCCACAATGGACGAAAGTCTGATGGAGCAACGCCGCGTGAGTGAAGAAGGGTTTCGGCTCGTAAAGCTCTGTTGGTAGTGAAGAAAGATAGAGGTAGTAACTGGCCTTTATTTGACGGTAATTACTTAGAAAGTCACGGCTAACTACGTGCCAGCAGCCGCGGTAATACGTAGGTGGCAAGCGTTGTCCGGATTTATTGGGCGTAAAGCGAGTGCAGGCGGGTCAATAAGTCTGATGTGAAAGCCTTCGGCTCAACCGGAGGTAT
+
CGGGGGGGGGGGGGGGGGGGGGGGGGGGGGGGGGGGGGGGGGGGGGGGGGGGGGGGGGGGGGGGGGFEGGGGGGGGGGGGGGGGGGGGGGGGGGGGGGGGGGGGGGGFGGGGGGEGGGGGFGGGGGGGGGGGGGGGGGGGGGGGGGGGGGGGGGGGGGGGGGGGGGGGFFFGGGGDGGGGGGGEFGGGGGGGGGGGGGGGGDGGGGFGCGGGGGGGGGGG=C:?FGDCG<4FGGFFFGGGDGGGFEFGFGFFFFFF>)09C=?FFFFFFBF=@FFA9AABF07<?B>?62<:1;;91####
@M05025:18:000000000-B3NL5:1:1101:26334:11335 1:N:0:TCGAAG
TAACGAACTCCTACGGGAGGCAGCAGTAGGGAATCTTCGGCAATGGACGAAAGTCTGACCGAGCAACGCCGCGTGAGTGAAGAAGGTTTTCGGATCGTAAAACTCTGTTGTTAGAGAAGAACAAGGATGAGAGTAACTGTTCATCCCTTGACGGTATCTAACCAGAAAGCCACGGCTAACTACGTGCCAGCAGCCGCGGTAATACGTAGGTGGCAAGCGTTGTCCGGATTTATTGGGCGTAAAGCGAGCGCAGGCGGTTTCTTAAGTCTGATGTGAAAGCCCCCGGCTCAACCGGGGATTG
+
CGGGGGGGGGGGGGGGGGGGGEGGGGGGGGGGFGGGGGGGGGGGGGGGGGGGGGGGGGGGGGGGGGGGGGGGGGGGGGGGGGGGGGGGGGGGGGGGGGGGGGGGGGGGGGGGGGGGGGGGGGGGGGGGGGGGGGGGGGGGGGGGGGGGGGGGGGGGGGGGGGGGGGGGGGGGGGGGGGGGGGGGGFGFGGGGGGDGGGGGGGGGGGGGGGFGGGGGGGGGGGGGGGGEEGFFFGGFDFGGGGGGF>5DDGFDEBEFFEFDFFFFFFFFFF?7@6*)54AB<069BBF922<<?;;6>####
@M05025:18:000000000-B3NL5:1:1101:7851:11337 1:N:0:TCGAAG
TAACGAACTCCTACGGGAGGCAGCAGTGGGGAATATTGCACAATGGGGGAAACCCTGATGCAGCGACGCCGCGTGAAGGAAGAAGTATTTCGGTATGTAAACTTCTATCAGCAGGGAAGAAAATGACGGTACCTGACTAAGAAGCCCCGGCTAACTACGTGCCAGCAGCCGCGGTAATACGTAGGGGGCAAGCGTTATCCGGATTTACTGGGTGTAAAGGGAGCGTAGACGGCATGGCAAGTCTGGTGTGAAAGGCAGGGGCTCAACCCCTGGACTGCATTGGAAACTGTCAGGCTGGCGT
+
CGGGGGGGGGGGGGGGGGGGGGGGGGFGGGGGGGGGGGGGGGGGGGGGGGGGGGGGGDGGGGGGGGGGGGGGGGGGGGGGGGGGGGGGGGGGGFGGGGGGGGFGGGGGGGGGFGGGGGGGGGGGGGGGGGGGGCGGGGFGGGGGGFGGGGGGGGGGGGGGGGGGGGGGGGGGGGGGGGGGGGGGGGGGGGFGGGGDGGGGGGGGDG?FGGGGFGGGGGFGGCGEGGGGG7<DGGDGGGGFGGFFB5=FFGFFFF>:FFF:DGBFF>FFFFFFFFF3:BFF<FBFFA?<A99ABFF74####
@M05025:18:000000000-B3NL5:1:1101:23229:11339 1:N:0:TCGAAG
TAACGAACTCCTACGGGAGGCAGCAGTGGGGAATATTGGACAATGGGCGCAAGCCTGATCCAGCCATACCGCGTGGGTGAAGAAGGCCTTCGGGTTGTAAAGCCCTTTTGTTGGGAAAGAAATCCAGCCGGCTAATACCTGGTTGGGATGACGGTACCCAAAGAATAAGCACCGGCTAACTTCGTGCCAGCAGCCGCGGTAATACGAAGGGTGCAAGCGTTACTCGGAATTACTGGGCGTAAAGCGTGCGTAGGTGGTTATTTAAGTCCGTTGTGAAAGCCCTGGGCTCAACCTGGGTCGA
+
CGGGGGGGGGGGGGGGGGGGGGGGGGFFGGGGGGGGGGGGGGGGGGGGGGGGGGGGGGGGGGGGGGGGGGGGGGGGGGGGGGGGGGGGGGGGGGGGGGGGGGGGGGGGGGGGGGGGGGGGGGGGGGGGGGGGGGGGGGGGGGGGGGGGGGGGGGGGGGGGGGGGGGGGGGGGGGGGGGGGGFGEFGGGGGGGGGFEGGGGGGGGGGGCCGGGGGGGGGGGGGGGFEEEGGGGGGGGGGGGGGGGFD<DFD3>BEF?FFF=DGFFFFFFFBF6BDDA<><??FB??FF:?BFF?B018####
@M05025:18:000000000-B3NL5:1:1101:18618:11341 1:N:0:TCGAAG
TAACGAACTCCTACGGGAGGCAGCAGTAGGGAATTTTCGTCAATGGGGGAAACCCTGAACGAGCAATGCCGCGTGAGTGAAGAAGGTCTTCGGATCGTAAAGCTCTGTTGTAAGTGAAGAACGGCTCATAGAGGAAATGCTATGGGAGTGACGGTAGCTTACCAGAAAGCCACGGCTAACTACGTGCCAGCAGCCGCGGTAATACGTAGGTGGCAAGCGTTATCCGGAATCATTGGGCGTAAAGGGTGCGTAGGTGGCGTACTACGTCTGTAGTAAAAGGCAATGGCTCAACCATTGAGGC
+
CGGGGCGGGGGGGGGGGGGEGGGGGGGGGGGGGGGGGGGGGGGGGGGGGEGGGGGFGGGGGGGGGGGFCDBFGFGGGGGCEFGGGGGGFGGGG>FGFGGCGGGGGGGGGGGGEFFFGFCEFGGCCEEEGGFDFGDGGFGGGGGGGGGGCFFFGDFFGGGGGGGGGGGGFG7FGGCCEEGGGGGGFGDFF:CFGFEEGGDEGGGGGGGG@E9E=FC<FGGCGEGECCEGGG47>FF4CC7<7*9>F30*5D>>7)9<347DDDFF*,7:@B?=F=62<))4:728?(8?24>B(47A)####
@M05025:18:000000000-B3NL5:1:1101:3349:11351 1:N:0:TCGAAG
TAACGAACTCCTACGGGAGGCAGCAGTGGGGAATATTGCACAATGGGGGAAACCCTGATGCAGCGACGCCGCGTGAAGGAAGAAGTATCTCGGTATGTAAACTTCTATCAGCAGGGAAGAAAATGACGGTACCTGACTAAGAAGCCCCGGCTAACTACGTGCCAGCAGCCGCGGTAATACGTAGGGGGCAAGCGTTATCCGGATTTACTGGGTGTAAAGGGAGCGTAGACGGAAGAGCAAGTCTGATGTGAAAGGCTGGGGCTTAACCCCAGGACTGCATTGGAAACTGTTTTTCTATCAA
+
CGGGGGGGGGGGGGGGGGGGGGGGGGGGGGGGGGGGGGGGGGGGGGGGGGGGGGGGGGGGGGGGGGGGGGGGGGGGGGGGGGGGGGGGGGGGGGGGGGGGGGGGGGGGGGGGGGFGFGGGGFGGGGGGGGGGGGGGGGGGGGGGGGGGGGGGGGGGGGGGFGGGGGGGGGGGGGGGGGGGGEGGGGGEGGGGGGGDGGGGGGGGGGGGGGGGEGEF?FGGGGGEEEEEGGGGGGGGGGGFGGGGFFFF=FFFF4>:75>CDG:FFF?BF?DFFFF?F?<44<B?FF:AA<A9?FFF4####
@M05025:18:000000000-B3NL5:1:1101:21075:11366 1:N:0:TCGAAG
TAACGAACTCCTACGGGAGGCAGCAGTGGGGAATATTGCACAATGGGGGAAACCCTGATGCAGCGACGCCGCGTGAGCGATGAAGTATTTCGGTATGTAAAGCTCTATCAGCAGGGAAGAAAATGACGGTACCTGACTAAGAAGCCCCGGCTAACTACGTGCCAGCAGCCGCGGTAATACGTAGGGGGCAAGCGTTATCCGGATTTACTGGGTGTAAAGGGAGCGTAGACGGCATGGCAAGCCAGATGTGAAAGCCCGGGGCTCAACCCCGGGACTGCATTTGGAACTGTCAGGCTAAACG
+
CGGGGGGGGGGGGGGGGGGGGGGGGGGGGGGGGGGGGGGGGGGGGGGGGGGGGGGGGGGGGGGGGGGGGGGGGGGGGGGGGGGGGGGGGGGGGGGGGGGGGGGGGGGGGGGGGGGGGGGGGGGGGGGGGGGGGGGGGGGGGGGGGGGGGGGGGGGGGGGGGGGGGGGGGGGGGGGGGGGGGEGGGGGGGGGGGEEGGGGGGGGGGGGGGGGGFEEFGGGGGGGGGGGGGGGGGGCGFGGGGGGGFFFGFGFFFFF:FFFGGG3<?7:BDFF>83BBF?>FA<AAFFB??FFF>BF<)####
@M05025:18:000000000-B3NL5:1:1101:22554:11384 1:N:0:TCGAAG
TAACGAACTCCTACGGGAGGCAGCAGTGGGGAATATTGCACAATGGGGGAAACCCTGATGCAGCGACGCCGCGTGAAGGAAGAAGTATTTCGGTATGTAAACTTCTATCAGCAGGGAAGAAAATGACGGTACCTGACTAAGAAGCCCCGGCTAACTACGTGCCAGCAGCCGCGGTAATACGTAGGGGGCAAGCGTTATCCGGATTTACTGGGTGTAAAGGGAGCGTAGACGGCATGGCAAGTCTGGTGTGAAAGGCAGGGGCTCAACCCCTGGACTGCATTGGAAACTGTCAGGCTGGCGC
+
CGGGGGGGGGGGGGGGGGGGGGGGGGGGGGGGGGGGGGGGGGGGGGGGGGGGGGGGGGGGGGGGGGGGGGGGGGGGGGGGGGGGGFGGGGGGGGGGGGGGGGGGGGGGGGGGGGGGGGGGGGGGGGGGGEGGGGGGGGGGGGGGGGGGGGGGGGGGGGGGGGGGGGGGGGGGGGEEEGGGGGGGGGGGGGFGGGEGGGFFEEGGGGFGGGGG:CGFGGGDGFEDGGGGGGGGGGGGGGGFGFGGFFBGFGFF??FFFF@GGG35*<)8@F>>F4@?FFBFABD<9)4A<44<<?F?B####
@M05025:18:000000000-B3NL5:1:1101:8942:11387 1:N:0:TCGAAG
TAACGAACTCCTACGGGAGGCAGCAGTAGGGAATCTTCCACAATGGACGAAAGTCTGATGGAGCAACGCCGCGTGAGTGAAGAAGGGTTTCGGCTCGTAAAGCTCTGTTGGTAGTGAAGAAAGATAGAGGTAGTAACTGGCCTTTATTTGACGGTAATTACTTAGAAAGTCACGGCTAACTACGTGCCAGCAGCCGCGGTAATACGTAGGTGGCAAGCGTTGTCCGGATTTATTGGGCGTAAAGCGAGTGCAGGCGGTTCAATAAGTCTGATGTGAAAGCCTTCGGCTCAACCGGAGCGTC
+
CGGGGGGGGGGGGGGGGGGGGGGGGGGGGGGGGGGGGGGGGGGGGGFGGGGGGGGGGGGGGGGGGGGGGGGGGGGGGGGGGGGGGGGGGGGGGGGGGGGGGGGGGGGFGGGGGGFGGGGGGGGGGGGGGGGGGGGGGGFGGGGGGGGGGGGGGGGGGGGGGGGGGGGGGGGGGGGGGGGGGGGDGGGGGGGGGGGGGGGGGGGGGGFGGGGGGGGGGGG=EGGGGGGECD=F>DFGGGGDGGGGFFDG>GFFFFF>B737CD=?FFFBFFFF?FB9>>BF033<?FFFBFFF:>FF2####
@M05025:18:000000000-B3NL5:1:1101:12726:11447 1:N:0:TCGAAG
TAACGAACTCCTACGGGAGGCAGCAGTGGGGAATATTGGACAATGGGCGCAAGCCTGATCCAGCCATACCGCGTGGGTGAAGAAGGCCTTCGGGTTGTAAAGCCCTTTTGTTGGGAAAGAAATCCAGCCGGCTAATACCTGGTTGGGATGACGGTACCCAAAGAATAAGCACCGGCTAACTTCGTGCCAGCAGCCGCGGTAATACGAAGGGTGCAAGCGTTACTCGGAATTACTGGGCGTAAAGCGTGCGTAGGTGGTTATTTAAGTCCGTTGTGAAAGCCCTGGGCTCAACCTGGGAAGG
+
CGGGGGGGGGGGGGGGGGGGGGGGGGGGGGGGGGFGGGGGGGGGGGGGGGGGGGGGGGGGGGGGGGGGGGGGGGGGGGGGGGGGGGGGGGGGGGGGGGGGGGGGGGGGGGGGGGGGGGGGGGGGGGGGGGGGGGGGGGGGGGGGGGGGGGGGGGGGGGGGGGGGGGGGGGGGGGGGGGGGGGGGGGGGGGGGGGGGGGGGGGGGGGGFGGGGGGFFGGGGGGGGGGGGGGGGGGGGGGGGGGGGFFDG>G>BEFFFFEFFGGFFFFFFF?F?EFEFF>A<?B?FF:BF:?FFBFFF:####
@M05025:18:000000000-B3NL5:1:1101:27976:11469 1:N:0:TCGAAG
TAACGAACTCCTACGGGAGGCAGCAGTAGGGAATCTTCCACAATGGACGAAAGTCTGATGGAGCAACGCCGCGTGAGTGAAGAAGGGTTTCGGCTCGTAAAGCTCTGTTGGTAGCGAAGAAAGATAGAGGTAGTAACTGGCCTTTATTTGACGGTAATTACTTAGAAAGTCACGGCTAACTACGTGCCAGCAGCCGAGGTAATACGTAGGTGGCAAGCGTTGTCCGGATTTATTGGGAGTAAAGCGAGTGCAGGCGGTTCAATAAGTCTGATGTGAATGCCTTCGGCTCAACCGGAGGGGC
+
CCFGGGEGDEGGGGGGECGEEGGGFFFGGGGGGGDFGGFGGG@FAFCGGGGGGGFFGFEFGGFGGGGGGGEGGGEFFDGEGFCGGGGCFGG>:FGGGGGGFFGG?GFFEFGGGF,@FDGDGGCGGGF9<EFGG9@FGF98BDCFFAFGFGGGGGGGGF@<FFGG9,@=FCFFGGGD:::FGFG*62:>>8DFEG>C*4C*>BCF?C<>**=9ECF+*=E==55CGCCCECCC>:C*7*/CFF**17<75<7@F@F0>))*02=6096<FAF49BFF)).4))4<?(9<:,,(47(((####
@M05025:18:000000000-B3NL5:1:1101:29380:11476 1:N:0:TCGAAG
TAACGAACTCCTACGGGAGGCAGCAGTAGGGAATCTTCCACAATGGACGAAAGTCTGATGGAGCAACGCCGCGTGAGTGAAGAAGGGTTTCGGCTCGTAAAGCTCTGTTGGTAGTGAAGAAAGATAGAGGTAGTAACTGGCCTTTATTTGACGGTAATTACTTAGAAAGTCACGGCTAACTACGTGCCAGCAGCCGCGGTAATACGTAGGTGGCAAGCGTTGTCCGGATTTATTGGGCGTAAAGCGAGTGCAGGCGGTTCAATAAGTCTGATGTGAAAGCCTTCGGCTCAACCGGAGCCCA
+
CGGGGGGGGGGGGGGGGGGGGDGGGG@FGGGFFFGGGGGGGGGGGGGGGEGGGGGDGGGGGGGFGGGGGGGGGGGGGGGGGGGGGGGGGGGGCGGGGGDGGGFEGGGFGCFGCGDFGGGFFGGGGDGGFD,FFGGGFGFGGGGFGGGGGFGGGGGGGGGGGGGGGGGFGFFGF8CEGE6EGFFGGFGGGGGGGGGGGGGGEGGGGGFFEGGFCC6CCGG=ECEFFGGCGDFGGGFG4C7<CDGFFEFCDGFBF)>9:>>DGGFFFAFAFBFFFFFAFFD:?:<??:BF62<?BF0;(####
@M05025:18:000000000-B3NL5:1:1101:10244:11488 1:N:0:TCGAAG
TAACGAACTCCTACGGGAGGCAGCAGTAGGGAATCTTCGGCAATGGACGAAAGTCTGACCGAGCAACGCCGCGTGAGTGAAGAAGGTTTTCGGATCGTAAAACTCTGTTGTTAGAGAAGAACAAGGATGAGAGTAACTGTTCATCCCTTGACGGTATCTAACCAGAAAGCCACGGCTAACTACGTGCCAGCAGCCGCGGTAATACGTAGGTGGCAAGCGTTGTCCGGATTTATTGGGCGTAAAGCGAGCGCAGGCGGTTTCTTAAGTCTGATGTGAAAGCCCCCGGCTCAACCGGGGCATG
+
CGGGGGGGGGGGGGGGGGGGGGGGGGGGGGGGGGGGGGGGGGGGGGGGGGGGGGGGGGGGGGGGGGGGGGGGGGGGGGGGGGGGGGGGGGGGGGGGGGGGGGGGGGGGGGGGGGGGGGGGGGGGGGGGGGGGGGGGGGGGGGGGGGGGGGGGGGGGGGGGGGGGGGGGGGGGGGGGGGGGGGGGGGGGGGGGGGGGGGGGGGGGGG?FGGGGGGGGGGGGGGGGGGGGGGGGGGGGGGGGGGGGFEFGFGFFFFFFFFDDGGFFFFFA?<4?FFFAD<<?343>BBFFBDBFBFBFF####
@M05025:18:000000000-B3NL5:1:1101:13012:11496 1:N:0:TCGAAG
TAACGAACTCCTACGGGAGGCAGCAGTGGGGAATATTGGACAATGGGCGCAAGCCTGATCCAGCCATACCGCGTGGGTGAAGAAGGCCTTCGGGTTGTAAAGCCCTTTTGTTGGGAAAGAAATCCAGCCGGCTAATACCTGGTTGGGATGACGGTACCCAAAGAATAAGCACCGGCTAACTTCGTGCCAGCAGCCGCGGTAATACGAAGGGTGCAAGCGTTACTCGGAATTACTGGGCGTAAAGCGTGCGTAGGTGGTTATTTAAGTCCGTTGTGAAAGCCCTGGGCTCAACCTGGGGATG
+
CGGGGGGGGGGGGGGGGGGGGGGGGGGGGGGGGGGGGGGGGGGGGGGGGGGGGGGGGGGGGGGGGGGGGGGGGGGGGGGGGGGGGGGGGGGGGGGGGGGGGGGGGGGGGGGGGGGGGGGGGGGGGGGGGGGGGGGGGGGGGGGGGGGGGGGGGGGGGGGGGGGGGGGGGFFFGGGGGGGGGGGGGGGGGGGGGGGGGGGGGGGGGGGGGGGGGGGGGGGGGGGGGGGGGGGGGGGGGGGGGGGGFF5D>DF>EF4<F55:CDFFFFFF46@43>B<<<90:<FFBF0:63284?B??####
@M05025:18:000000000-B3NL5:1:1101:5723:11501 1:N:0:TCGAAG
TAACGAACTCCTACGGGAGGCAGCAGTAGGGAATCTTCGGCAATGGACGAAAGTCTGACCGAGCAACGCCGCGTGAGTGAAGAAGGTTTTCGGATCGTAAAACTCTGTTGTTAGAGAAGAACAAGGATGAGAGTAACTGTTCATCCCTTGACGGTATCTAACCAGAAAGCCACGGCTAACTACGTGCCAGCAGCCGCGGTAATACGTAGGTGGCAAGCGTTGTCCGGATTTATTGGGCGTAAAGCGAGCGCAGGCGGTTTCTTAAGTCTGATGTGAAAGCCCCCGGCTCAACCGGGGGAAG
+
CGGGGGGGGGGGGGGGGDGGGGGGGGFGGGGGGGGGGGGGGGGGGGGGGFGGGGGGGEFGGGFGGGGGGGGGGFFCFGGGGCFGFGFFAFGCCEGGGGGGGGGGGGGGGGGGGGFGGGFFFGGGGCFFFGGFGGGGGGGGGFGGGGGGGGGFGGGCCGGGGGFGGGGGGGGGFG7BCBFGGGGDGGGFGGGGGGGGGGEGGE?FGGGGGGGGGGGGGGGGEEGGGGGGEDCGGGCFGGGGGGGGFE<C39BFFFFFFFB3D7B=F<6<FFFFFFFBDFF02?13290(47<<B;6>F####
@M05025:18:000000000-B3NL5:1:1101:2491:11502 1:N:0:TCGAAG
TAACGAACTCCTACGGGAGGCAGCAGTAGGGAATCTTCCACAATGGACGAAAGTCTGATGGAGCAACGCCGCGTGAGTGAAGAAGGGTTTCGGCTCGTAAAGCTCTGTTGGTAGTGAAGAAAGATAGAGGTAGTAACTGGCCTTTATTTGACGGTAATTACTTAGAAAGTCACGGCTAACTACGTGCCAGCAGCCGCGGTAATACGCAGGTGGCAAGCGTTGTCCGGATTTATTGGGCGTAAAGCGAGTGCAGGCGGTTCAATAAGTCTGATGTGAAAGCCTTCGGCTCAACCGGAGGGCG
+
CGGGGGGGGGGGGGGGGGGGGGGGFGFGGGGGGGGGGGFGGGGGGGGGGGGGGGGAFFGGGFGGGGFGGGGGGGGGGGGGGGGGGGGGGGGGGGGGGGGFGGGGFFFGGGGEGGGGCFGGFFGGFFFGGGGGGGGGGGGGGGGGGGGGGGGGGGGGGGGGGGFFGEGGEEGGGGGGGGGGGGGDGGEGGGF?FFEEGGGGGGCGGF5CEEGGGGGGGGGEEEEGEEE57*9CGGFGGFGCGDDFFDEG>74/*7)4>)7>7CFFF9F4FF9*/989ABBF0:>2:0((-2,,(266,####
@M05025:18:000000000-B3NL5:1:1101:8161:11598 1:N:0:TCGAAG
TAACGAACTCCTACGGGAGGCAGCAGTAGGGAATTTTCGTCAATGGGGGAAACCCTGAACGAGCAATGCCGCGTGAGTGAAGAAGGTCTTCGGATCGTAAAGCTCTGTTGTAAGTGAAGAACGGCTCATAGAGGAAATGCTATGGGAGTGACGGTAGCTTACCAGAAAGCCACGGCTAACTACGTGCCAGCAGCCGCGGTAATACGTAGGTGGCAAGCGTTATCCGGAATCATTGGGCGTAAAGGGTGCGTAGGTGGCGTACTAAGTCTGTAGTAAAAGGCAATGGCTCAACCATTGAGGT
+
CGGGDGEGGGFFGGGGGD:FFFGGFGGGGGGGGCGGGGGGGGGGGGGGGCGGGGGGGGGGGGGGGGGGGGGGGGGGGGGFGG<EFFGGGGFGGCFGEGGGGGGGGGGGGFGGFGGGGGGGGGGGGGGGGGDGGFFFGGGGGGGGGGGGGGGGGEFFFFFGGFGGGGGGGGFFGGGGGGGGGGGGGGGGGGGGFFGDGGGGECFCFG+58EC?=CE9ECEGGECCGEGGGGC7:***/>57937DFFFDDD@)7@*)))89C5:?=:F2@AB6=/7<9<AF:0((4?((,))((-3:4####
@M05025:18:000000000-B3NL5:1:1101:4566:11605 1:N:0:TCGAAG
TAACGAACTCCTACGGGAGGCAGCAGTAGGGAATCTTCCGCAATGGGCGAAAGCCTGACGGAGCAACGCCGCGTGAGTGATGAAGGTCTTAGGATCGTAAAACTCTGTTGTTAGGGAAGAACAAATTTGTTAGTAACTGAACAAGTCTTGACGGTACCTAACCAGAAAGCCACGGCTAACTACGTGCCAGCAGCCGCGGTAATACGTAGGTGGCAAGCGTTATCCGGAATTATTGGGCGTAAAGCGCGCGTAGGCGGTTTCTTAAGTCTGATGTGAAAGCCCACGGCTCAACCGTGGTCGC
+
CGGGGGGGGGGGGGGGGGGGGGGGGGGGGGGGGGGGGGGGGGGGGGGGGGGGGGGGGGGGGGGGGGGGGGGGGGGGGGGGGGGGGGGGGGGGGGGGGGGGGGGGGGGGGGGGGGGGGGGGGGGGGGGGGGGGGGGGGGGGGGGGGGGGGGGGGGGGGGGGGGGGGGGGGGFGGGGGGGGGGGGGGGGGGGGGGGGGGGGGGGGGGGGGGGGGGGGGGGGGGGGGGGGGEGGGGGGGGGGGGGGGFFFGFDEFFFFFFFFGCGFF=4@<FDFFFF?ADAA<B4<B99>BFF?<FFFF>####
@M05025:18:000000000-B3NL5:1:1101:7902:11696 1:N:0:TCGAAG
TAACGAACTCCTACGGGAGGCAGCAGTAGGGAATCTTCGGCAATGGACGAAAGTCTGACCGAGCAACGCCGCGTGAGTGAAGAAGGTTTTCGGATCGTAAAACTCTGTTGTTAGAGAAGAACAAGGATGAGAGTAACTGTTCATCCCTTGACGGTATCTAACCAGAAAGCCACGGCTAACTACGTGCCAGCAGCCGCGGTAATACGTAGGTGGCAAGCGTTGTCCGGATTTATTGGGCGTAAAGCGAGCGCAGGCGGTTTCTTAAGTCTGATGTGAAAGCCCCCGGCTCAACCGGGGTGCG
+
CGGGGGGGGGGGGGGGGGGGGGGGGGGGGGGGGGGGGGGGGGGGGGGGGGGGGGGGGGGGGGGGGGGGGGGGGFGGGGGGGGGGGGFGGGGGGGGGGGGGGGGGGGGGGGGGGGGGGGGGGGGGGGGGGGGGGGGGGGGGGGGGGDGGGGGGGGGGGGGGGGGGGGGGGGGGGGGGGGGGGGFGGGG>FGGGGGGGGGGGGGGGGGGGGGFGGGGGG=CEGGGGGGGCE<FGGGGGGGGGGGGGFFFGEGFFFFFFFFFGGDFFFFFBFBBFFFFBBFF??F?>FFFBB?FBFFFFF####
@M05025:18:000000000-B3NL5:1:1101:6822:11742 1:N:0:TCGAAG
TAACGAACTCCTACGGGAGGCAGCAGTGGGGAATATTGCACAATGGGGGAAACCCTGATGCAGCGACGCCGCGTGAAGGAAGAAGTATTTCGGTATGTAAACTTCTATCAGCAGGGAAGAAAATGACGGTACCTGACTAAGAAGCCCCGGCTAACTACGTGCCAGCAGCCGCGGTAATACGTAGGGGGCAAGCGTTATCCGGATTTACTGGGTGTAAAGGGAGCGTAGACGGCATGGCAAGTCTGGTGTGAAAGGCAGGGGCTCAACCCCTGGACTGCATTGGAAACTGTCAGGCTGGGTA
+
CGGGGGGGGGGGGGGGGGGGGGGGGGGGGGGGGGGGGGGGGGGGGGGGGGGGGGGGGGGGGGGGGGGGGGGGGGGGGGGGGGGGGGGGGGGGGGGGGGGGGGGGGGGGGGGGGGGGGGGGGGGGGGGGGGGGGGGGGGGGGGGGGGGGGGGGGGGGGGGGGGGGGGGGGGGGGGGGGGGGGFGGGGGGGGFGGGEGGGGGGGGGGGGGGGGGGGGFGGGGGGGGGGGGGGGGGDGGGGGGGGFCFFFGFG477B41FE>CCC7@F?F:BFFFF>FFFF<BFBF?<239AFBBA<?FB####
@M05025:18:000000000-B3NL5:1:1101:11326:11777 1:N:0:TCGAAG
TAACGAACTCCTACGGGAGGCAGCAGTGGGGAATATTGCACAATGGGCGCAAGCCTGATGCAGCCATGCCGCGTGTATGAAGAAGGCCTTCGGGTTGTAAAGTACTTTCAGCGAGGAGGAAGGTGTTGTGGTTAATAACCGCAGCAATTGACGTTACTCGCAGAAGAAGCACCGGCTAACTCCGTGCCAGCAGCCGCGGTAATACGGAGGGTGCAAGCGTTAATCGGAATTACTGGGCGTAAAGCGCACGCAGGCGGTCTGTCAAGTCGGATGTGAAATCCCCGGGCTCAACCTGGGTGAG
+
CGGGGGGGGGGGGGGGGGGGGGGGGGGGGGGGGGGGGGGGGGGGGGGGGGGGGGGFGGGGGGGGGGGGGGGGGGGGGGGGGGGGGGGGGGGGGGGGGGGGGFGGGGGGGGGGGFGGFGGGGGGGGGGFGGEG<DFFGGFGGGGGGGGGGCGGGEGGGGGGGGGGGGGGGGGGGGGGGGGGFGGGGGGGGGGGGGGDGGGGGGGGFFGGGGGGGEGGGGGGD5:EGFDGGGGGGGGGGDGGGDCF9>DDDG@@>BF>FE:DCDFFFFF<E>>:@?FAA<A2828992>13<2:1,31:####
@M05025:18:000000000-B3NL5:1:1101:15520:11779 1:N:0:TCGAAG
TAACGAACTCCTACGGGAGGCAGCAGTAGGGAATTTTCGTCAATGGGGGAAACCCTGAACGAGCAATGCCGCGTGAGTGAAGAAGGTCTTCGGATCGTAAAGCTCTGTTGTAAGTGAAGAACGGCTCATAGAGGAAATGCTATGGGAGTGACGGTAGCTTACCAGAAAGCCACGGCTAACTACGTGCCAGCAGCCGCGGTAATACGTAGGTGGCAAGCGTTATCCGGAATCATTGGGCGTAAAGGGTGCGTAGGTGGCGTACTAAGTCTGTAGTAAAAGGCAATGGCTCAACCATTGCTAA
+
CGGGGGGGGGGGGGGGGGGGGGGGGGGGGGGGGGGGGGGGGGGGGGGGGGGGGGGGGGGGGGGGGGGGGGGGGGGGGGGGGGGGGGGGGGGGGGGGGGGGGGGGGGGGGGGGGGGGGGGGGGGGGGGGGGGGGGGGGGGGGGGGGGGGGGGGGGGGGGGGGGGGGGGGGGFFGGGGGGGGGGGGGGGGGGGGGGGGGGGEGGGFGGCFGGFGGGGGGGGGGGGGGEG=C3FGGGGGGGGGDGGGFEFGEC<@FFF7FFFGGGF?FFFBFAFFFFFFFFFBFB??B:7?DFFFFFFF4####
@M05025:18:000000000-B3NL5:1:1101:19178:11795 1:N:0:TCGAAG
TAACGAACTCCTACGGGAGGCAGCAGTAGGGAATCTTCCACAATGGACGAAAGTCTGATGGAGCAACGCCGCGTGAGTGAAGAAGGGTTTCGGCTCGTAAAGCTCTGTTGGTAGTGAAGAAAGATAGAGGTAGTAACTGGCCTTTATTTGACGGTAATTACTTAGAAAGTCACGGCTAACTACGTGCCAGCAGCCGCGGTAATACGTAGGTGGCAAGCGTTGTCCGGATTTATTGGGCGTAAAGCGAGTGAAGGCGGTTCAATAAGTCTGATGTGAAAGCCTTCGGCTCAACCGGAGGGGG
+
CGGGGGGGGGGFFGGGGGGGGGGGGGGGGGGGGGGGGFGGFGGGGGGGGGGGGGFGGGGGGGGGGGFGGGGGGGGGGGGFGGGGGGGGGGGGGGGGGFGGGGGGGGG<FGG?EGGGGGFGCEGGDFFGGGGGGGGGGGGGGFEDFGFFGGGGEFGGGGGGGCGGGGFGGGCFGGGGGDGGGGFGGGGGGGGGGGGGDGGGGGGGFGFGGGGFFFFGGGGGGGC++=EEEC*?CFGF5FGCGGGGFFDDDG*8@?>;>)09:C7=B29:F9776@FBA24?73A??:161<?BB>>92####
@M05025:18:000000000-B3NL5:1:1101:16992:11866 1:N:0:TCGAAG
TAACGAACTCCTACGGGAGGCAGCAGTGGGGAATATTGGACAATGGGCGCAAGCCTGATCCAGCCATACCGCGTGGGTGAAGAAGGCCTTCGGGTTGTAAAGCCCTTTTGTTGGGAAAGAAATCCAGCCGGCTAATACCTGGTTGGGATGACGGTACCCAAAGAATAAGCACCGGCTAACTTCGTGCCAGCAGCCGCGGTAATACGAAGGGTGCAAGCGTTACTCGGAATTACTGGGCGTAAAGCGTGCGTAGGTGGTTATTTAAGTCCGTTGTGAAAGCCCTGGGCTCAACCTGGGACGA
+
CGGGGGGGGGGGGGGGGGGGGGGGGGGGGGGGGGGGGGGGGGGGGGGGGGGGGGGGGGGGGGGGGGGGGGGGGGGGGGGGGGGGGGGGGGGGGGGGGGGGGGGGGGGGGGGGGGGGGGGGGGGGGGGGGGGGGGGGGGGGGGGGGGGGGGGGGDGGGGGGGGGGGGGGGGGGGGGGGGDGGGGGGGGGGGGGGGGGGGGGGGGGGGFFEGCF7CCFGGGGGGGGGGGGGGGGGGGGGGGDGGGGFEBDFGFFBEFDFFFGGGFFFAFFFFFFFB>B<4A<??<?FF?18?7?:4:B?####
@M05025:18:000000000-B3NL5:1:1101:18697:11872 1:N:0:TCGAAG
TAACGAACTCCTACGGGAGGCAGCAGTGGGGAATATTGGACAATGGGCGAAAGCCTGATCCAGCCATGCCGCGTGTGTGAAGAAGGTCTTCGGATTGTAAAGCACTTTAAGTTGGGAGGAAGGGTTGTAGATTAATACTCTGCAATTTTGACGTTACCGACAGAATAAGCACCGGCTAACTCTGTGCCAGCAGCCGCGGTAATACAGAGGGTGCAAGCGTTAATCGGAATTACTGGGCGTAAAGCGCGCGTAGGTGGTTTGTTAAGTTGGATGTGAAATCCCCGGGCTCAACCTGGGTCTA
+
CGGGGGGGGGGGGGGGGGGGGGGGGGFGGGGGGGGGGGGGGGFGGGFGGGGGGGGGGGFGGGGGFGGFGGGGEGGGGGGFGGGGGGGEEFGGGC=FEFFGAFGGGDFGGCGGGGGEGFGGGGGGFFCGDFGGEFGGGGGGGGGGGGCFGGGGGGGGGFGGGEGGGGGFGFGDCEEGGEGGGGGFGGDGGGGGGGGGGGGCEGGGGGGFGGDEEEFFGGGGGGGGGGGGGFFGGGFGG<DCG<CFFFBGEG.<DFF?FFFGDGFFF<@<F?4?FFFB29BA???>(909BF>12??12####
@M05025:18:000000000-B3NL5:1:1101:15555:11906 1:N:0:TCGAAG
TAACGAACTCCTACGGGAGGCAGCAGTGGGGAATATTGCACAATGGGGGAAACCCTGATGCAGCGACGCCGCGTGAGCGATGAAGTATTTCGGTATGTAAAGCTCTATCAGCAGGGAAGAAAATGACGGTACCTGACTAAGAAGCCCCGGCTAACTACGTGCCAGCAGCCGCGGTAATACGTAGGGGGCAAGCGTTATCCGGATTTACTGGGTGTAAAGGGAGCGTAGACGGCATGGCAAGCCAGATGTGAAAGCCCGGGGCTCAACCCCGGGACTGCATTTGGAACTGTCAGGCTACGTC
+
CFGGEFGGGGGGFGGGGFGGGGGGFFEFGGG7FFGGGGGGGGFGGGGDGGCEAFGGCCFGGGGGGECCCFDGGEFGGGGEFGGGGGDFGGGGGGFGGFFFGGGFGEGGGFGGGGGG<EGGGGFGGGGGGCCCGGGGEGGFGGFDGGGGGGGGGGGGGGGGFGGGFGGFCCEGGDEGGGGGFF9C@EE>EGGGGGEEGGGGEEGGGG?EFGGGFG5?E7CGEFGGGGGGC><9D)7C>FGGGGG4>FFGFGF??6FFFFFGGDFFF?FFFFF:DDF?6<7<AFAAFDF0<AAFF?B::####
@M05025:18:000000000-B3NL5:1:1101:22748:11906 1:N:0:TCGAAG
TAACGAACTCCTACGGGAGGCAGCAGTGGGGAATATTGCACAATGGGCGCAAGCCTGATGCAGCCATGCCGCGTGTGTGAAGAAGGCCTTCGGGTTGTAAAGCACTTTCAGCGAGGAGGAAGGCATTAAGGTTAATAACCTTAGTGATTGACGTTACTCGCAGAAGAAGCACCGGCTAACTCCGTGCCAGCAGCCGCGGTAATACGGAGGGTGCAAGCGTTAATCGGAATTACTGGGCGTAAAGCGCACGCAGGCGGTTTGTTAAGTCAGATGTGAAATCCCCGAGCTTAACTTGGGCCTG
+
CGGGGGGGGGGGGGGGGGGGGGGGGGFGGGGGGGGGGGGGGGGGGGGGGGGGGGGGGGGGGGGGGGGGGGGGGFGGGGGGGGGGGGGGGGGGGGGGGGGGGGGGGGGGGGGGGGGGGGGGGGGGGGGGGGGGGGGGGGGGGGGGGGGGGGGGGGGGGGGGGECGGGGGGGGGGGGGGGGGGGGGGGGGGGGGGGGGGGGGGGGGGGGGGEGGGGFGGGGEGGCEFGGGDGFGGGG:FFGGGDGGF>DDFGFB;>DFEFFGDCFFF>@>?47=467AABFF:7?FFB>9(4444AB??####
@M05025:18:000000000-B3NL5:1:1101:22347:11920 1:N:0:TCGAAG
TAACGAACTCCTACGGGAGGCAGCAGTAGGGAATTTTCGTCAATGGGGGAAACCCTGAACGAGCAATGCCGCGTGAGTGAAGAAGGTCTTCGGATCGTAAAGCTCTGTTGTAAGTGAAGAACGGCTCATAGAGGAAATGCTATGGGAGTGACGGTAGCTTACCAGAAAGCCACGGCTAACTACGTGCCAGCAGCCGCGGTAATACGTAGGTGGCAAGCGTTATCCGGAATCATTGGGCGTAAAGGGTGCGTAGGTGGCGTACTAAGTCTGTAGTAAAAGGCAATGGCTCAACCATTGTGGA
+
CGGGGGGGGGGGGGGGGGGGGGGGGGGGGGGGGGGGGGGGGGGGGGGGGGGGGGGGGGGGGGGGGGGGGGGGGGGGGGGGGGGGGGGGGGGGGGGGGGGGGGGGGGGGGGGGGGGGGGGGGGGGGGGGGGGGGGGGGGGGGGGGGGGGGGGGGGGGGGGGGGGGGGGGGGGGGGGGGGGGGGGGGGGGGGGGGGGGGGGGGGGGGGGGGGGGGGGGGGGGGGGGGGGGGCFGGG=FFFGCDGGFF)7>@DDFEBFBFF7CGCFFBBFFFFFFFFF<A<)(3:(4<8<???FF??<9)####
@M05025:18:000000000-B3NL5:1:1101:19888:11950 1:N:0:TCGAAG
TAACGAACTCCTACGGGAGGCAGCAGTAGGGAATCTTCCACAATGGACGAAAGTCTGATGGAGCAACGCCGCGTGAGTGAAGAAGGGTTTCGGCTCGTAAAGCTCTGTTGGTAGTGAAGAAAGATAGAGGTAGTAACTGGCCTTTATTTGACGGTAATTACTTAGAAAGTCACGGCTAACTACGTGCCAGCAGCCGCGGTAATACGTAGGTGGCAAGCGTTGTCCGGATTTATTGGGCGTAAAGCGAGTGCAGGCGGTTCAATAAGTCTGATGTGAAAGCCTTCGGCGCAACCGGAGGTGC
+
CGGGGGGGGGGGGGGGGGGGGGGGGGGGGGGGGGGGGGGGGGGGGGGGGGGGGGGGGGGGGGGGGGGGGGGGGGGGGGGGGGGGGGGGGGGGGGGGGGGGGGGGGGGGGGGGGGGGGGGGGGGGGGGGGGGGGGGGGGGGGGGGGGGGGGGGGGGGGGGGGGGGGGGGFFGGGGGGGGGGGGGGGGGGFFFGGGGGGEGGGGGGGGFGGGGGGGGGGGGGGGECGEGGEDGFGFGGGGGGDGFGFD>D>C6B=F@>@<7CFFFFFFFF?4FF==FAFB<1??DBFF((((,3:BF6,####
@M05025:18:000000000-B3NL5:1:1101:20065:11962 1:N:0:TCGAAG
TAACGAACTCCTACGGGAGGCAGCAGTAGGGAATCTTCGGCAATGGACGAAAGTCTGACCGAGCAACGCCGCGTGAGTGAAGAAGGTTTTCGGATCGTAAAACTCTGTTGTTAGAGAAGAACAAGGATGAGAGTAACTGTTCATCCCTTGACGGTATCTAACCAGAAAGCCACGGCTAACTACGTGCCAGCAGCCGCGGTAATACGTAGGTGGCAAGCGTTGTCCGGATTTATTGGGCGTAAAGCGAGCGCAGGCGGTTTCTTAAGTCTGATGTGAAAGCCCCCGGCTCAACCGGGGAAAT
+
CGGGGGGGGGGGGGGGGGGGGGGGGGGGGGGGGGGGGGGGGGGGGGGGGGGGGFGGGGFGFEEGGFGGEGGGEFGGGDFGGFGGGGFGGGGGGGDGGGGGGGFFGGGGFGGGGGGGGGGGGFGGGGFAFEGFFGGGGGGGGGGGFFGGGGGGGGFGGGGGGGGGGGGGCF,,@EEGGGGGGGFGFFGFCFCFGGGGGGGGGEGFGG>FEGGGDFG?**=EACEEFGG5*9=7CC7>**/1>57:4))55DFDDFF2577<:CF@B494=2@F?6=449A?260397>98?B?096(7####
@M05025:18:000000000-B3NL5:1:1101:9564:11983 1:N:0:TCGAAG
TAACGAACTCCTACGGGAGGCAGCAGTGGGGAATATTGCACAATGGGCGCAAGCCTGATGCAGCGACGCCGCGTGGGGGATGAAGGCCTTCGGGTTGTAAACTCCTTTCGCTAGGGACGAAGCTTTGTTGTGACGGTACCTAGATAAGAAGCACCGGCTAACTACGTGCCAGCAGCCGCGGTAATACGTAGGGTGCGAGCGTTGTCCGGAATTACTGGGCGTAAAGGGCTCGTAGGTGGTTTGTCGCGTCGTCTGTGAAATTCTGGGGCTTAACTCCGGGCGTGCAGGCGATACGGGCCAG
+
CGGGGGGGGGGGGGGGGGGGGGGGGGGGGGGGGGGGGGGGGGGGGGGGGGGGGGGGGGGGGGGGGGGGGGGGGGGGGGGGGGGGGGGGGGGGGGGGGGGGGGGGGGGGGGGGGGGGGGGGGGGGGGGGGGGGGGGGGGGGGGGGGGGGGGGGGGGGGGGGGGGGGGGGGGGGGGGGGGGGGGGDFGGGGGGGGGGGGGGGGGGGGGGGGDGGGGGGGGGGGEEGGGGGCFFGDGGGFGGG:FDFFBFGFGEDFFFFFFFGGGFFFFFFFFFFFFFABFF;FFFFFFF?69;9BFF?>####
@M05025:18:000000000-B3NL5:1:1101:28350:12062 1:N:0:TCGAAG
TAACGAACTCCTACGGGAGGCAGCAGTAGGGAATCTTCCGCAATGGGCGAAAGCCTGACGGAGCAACGCCGCGTGAGTGATGAAGGTCTTCGGATCGTAAAACTCTGTTATTAGGGAAGAACAAATGTGTAAGTAACTATGCACGTCTTGACGGTACCTAATCAGAAAGCCACGGCTAACTACGTGCCAGCAGCCGCGGTAATACGTAGGTGGCAAGCGTTATCCGGAATTATTGGGCGTAAAGCGCGCGTAGGCGGTTTTTTAAGTCTGAGGTGAAAGCCCACGGCTCAACCGTGGCGAC
+
CGGGGGGGGGGGGGGGGGGGGGGGGGGGGGGGGGGGGGGGGGGGGGGGGGGGGGGGGGGGGGGGGGGGGGGGGGGGGGGGGGGGGGGGGGGGGGGGGGGGGGGGGGGGGGGGGGGGGGGGGGGGGGFFGGGGGGGGGGGGGGGGGGGGGGFFGGGGGGGGGGGGFGGGFGFCCGGGGGFGGGGDGGGGGGGGGGGGGGGGGGGGGG@9FGGGGFF?FFGG5CFEFEEC=DGGFGFCDG<CD3DFFFFGFGFEFDFF><<DFGFFF<B>F:B*.9FF?>AF?01172;>04)4?>:F>####
@M05025:18:000000000-B3NL5:1:1101:15037:12066 1:N:0:TCGAAG
TAACGAACTCCTACGGGAGGCAGCAGTAGGGAATCTTCGGCAATGGACGAAAGTCTGACCGAGCAACGCCGCGTGAGTGAAGAAGGTTTTCGGATCGTAAAACTCTGTTGTTAGAGAAGAACAAGGATGAGAGTAACTGTTCATCCCTTGACGGTATCTAACCAGAAAGCCACGGCTAACTACGTGCCAGCAGCCGCGGTAATACGTAGGTGGCAAGCGTTGTCCGGATTTATTGGGCGTAAAGCGAGCGCAGGCGGTTTCTTAAGTCTGATGGGAAAGCCCCCGGCTCAACCGGGGGCTG
+
CGGGGGGGGGGGGGGGGGGGGGGGGGGGGGGGGGGGGGGGGGGGGGGGGGGGGGGGGGGGGGGGGGGGGGGGGGGGGGFGGGGGGGGGGGGGGGGGGGGGGGGGGGGGGGGGGGFGGGGGGGGGGGGGGFGFFGGGGGFGFGGGGGGGGGGGGGGGGGGGGGGGGGGGGGGGGGGGGGGGGGGGGGGGGGGGGFGGGGGGGGGFGGFDFGGGGGFGCCCEGGCGGGGDCDFGGGGGFGDGGGD7@BFGDCBBEEFFFFFGGGFFFFFAFFF=@*)322??F?1990;90,2:BFF09####
@M05025:18:000000000-B3NL5:1:1101:4161:12075 1:N:0:TCGAAG
TAACGAACTCCTACGGGAGGCAGCAGTGGGGAATATTGCACAATGGGGGAAACCCTGATGCAGCGACGCCGCGTGAAGGAAGAAGTATCTCGGTATGTAAACTTCTATCAGCAGGGAAGAAAATGACGGTACCTGACTAAGAAGCCCCGGCTAACTACGTGCCAGCAGCCGCGGTAATACGTAGGGGGCAAGCGTTATCCGGATTTACTGGGTGTAAAGGGAGCGTAGACGGAAGAGCAAGTCTGATGTGAAAGGCTGGGGCTTAACCCCAGGACTGCATTGGAAACTGTTTTTCTAAGTC
+
CGGGGGGGGGGGGGGGGGGGGGGGGGFGGGGGGGGGGGGGGGGGGGGGGGGGGGGGGGFGGGGGGGGGGGGGGGGGGGGFFGGGGGGGGGGGGGGGGGGGGGGGGGGGGGGGGGGGGGGGGGGGGGGGGGGGGGFGGGCGGGGGGFGGGGGGGGGGGGGGGGGGGGGGGGGGGGGGGGGFFFGGGGGGGGGGGGEGGGGGGGGGGGGGGGGGGGEFEFEFGFCGGGGGGGGGGGGGGGGGGGGDFFFG@FFFFFF?FFFGDG3>F<F356:BF>37?BFFFF:>ABFFD6:::3?B5####
@M05025:18:000000000-B3NL5:1:1101:11822:12084 1:N:0:TCGAAG
TAACGAACTCCTACGGGAGGCAGCAGTGGGGAATATTGCACAATGGGGGAAACCCTGATGCAGCGACGCCGCGTGAAGGAAGAAGTATTTCGGTATGTAAACTTCTATCAGCAGGGAAGAAAATGACGGTACCTGACTAAGAAGCCCCGGCTAACTACGTGCCAGCAGCCGCGGTAATACGTAGGGGGCAAGCGTTATCCGGATTTACTGGGTGTAAAGGGAGCGTAGACGGCATGGCAAGTCTGGTGTGAAAGGCAGGGGCTCAACCCCTGGACTGCATTGGAAACTGTCAGGCTGGGCA
+
CGGGGGGGGGGGGGGGGGGGGGGGGGGGGGGGGGGGGGGGGGGGGGGGGGGGGGGGGGGGGGGGGGGGGGGGGGGGGGGGGGGGGGGGGGGGGGGGGGGGGGGGGGGGGGGGGGGGGGGGGGGGGGGGGGGGGGGGGGGGGGGGGFGGGGGGGGGGGGGGGGGGGGGGGGGGGGGGGGGGGGGGGGGGGGGGGGGGGGGGGGGGGGGGGGGGFGGGGGGGGGGGGGGGGGGGGGGGGGGGGGGGFFFGFGFF=FFFFFFGGGFFFFFBFBFFF:FF<03AFBFFA3?AFDFFFFFFF####
@M05025:18:000000000-B3NL5:1:1101:27647:12086 1:N:0:TCGAAG
TAACGAACTCCTACGGGAGGCAGCAGTAGGGAATCTTCGGCAATGGACGAAAGTCTGACCGAGCAACGCCGCGTGAGTGAAGAAGGTTTTCGGATCGTAAAACTCTGTTGTTAGAGAAGAACAAGGATGAGAGTAACTGTTCATCCCTTGACGGTATCTAACCAGAAAGCCACGGCTAACTACGTGCCAGCAGCCGCGGTAATACGTAGGTGGCAAGCGTTGTCCGGATTTATTGGGCGTAAAGCGAGCGCAGGCGGTTTCTTAAGTCTGATGTGAAAGCCCCCGGCTCACCCGGGGGAGC
+
CGGGGGGGGGGGGGGGGGGGGGGGGGGGGGGGGGGGGGGGGGGGGGGGGDGGGGGFGGGFGGGGGGGGGGGGGGGEGGFGGGGGGGGGGGGGDEEGGGGGGGGGGGGGGGGGGGGGGGCGGGGGGGDEGGGGGGGGGFGGGGGGGFGGGFGGGGGGGGGGGFGGGGFG7FFFGCEGGGGGGGGEGDGGGGGGGGGGCEGGGGGGGGCEGGGGGGGG5FGGGGGG?EEEC5FDGDCG:43/9DCCFF>C<D38B>@9D>B3:FF@FAFBFA??4/9)-.64?(:B006(44).4-164####
@M05025:18:000000000-B3NL5:1:1101:8808:12156 1:N:0:TCGAAG
TAACGAACTCCTACTGGAGGCAGCAGTAGGGAATCTTCGGCAATGGACGAAAGTCTGACCGAGCAACGCCGCGTGAGTGAAGAAGGTTTTCGGATCGTAAAACTCTGTTGTTAGAGAAGAACAAGGATGAGAGTAACTGTTCATCCCTTGACGGTATCTAACCAGAAAGCCACGGCTAACTACGTGCCAGCAGCCGCGGTAATACGTAGGTGGCAAGCGTTGTCCGGATTTATTGGGCGTAAAGCGAGCGCAGGCGGTTTCTTAAGTCTGATGTGAAAGCCCCCGGCTCAACCGGGGAGCT
+
CGGGGGGGGGGGGGGGGGGGGGGGGGGGGGGGGGGGGGGGGGGGGGGGGGGGGGGGGGGGGGGGGGGGGGGGGGGGGGGGGGGGGGGGGGGGGGGGGGGGGGGGGGGGGGGGFGGGGGGGGGGGFGGGGGGGGGGGGGGGGGGGGGGGGGGGGGGGGGGGGGGGGGGGGGGGGGGGGGGGGDGGGGGGGGFGGGGGGGDGCCGGGGGGGGGGGGFGGGGEGGGGGGGGGGGGGGGGGGGGGGGGFFEGFDDFFFFFFBFDGGFB=AFDFAF=69*6<AFF?F?>>9>F??F??FFF6####
@M05025:18:000000000-B3NL5:1:1101:17384:12160 1:N:0:TCGAAG
TAACGAACTCCTACGGGAGGCAGCAGTGGGGAATATTGCACAATGGGGGAAACCCTGATGCAGCGACGCCGCGTGAAGGAAGAAGTATTTCGGTATGTAAACTTCTATCAGCAGGGAAGAAAATGACGGTACCTGACTAAGAAGCCCCGGCTAACTACGTGCCAGCAGCCGCGGTAATACGTAGGGGGCAAGCGTTATCCGGATTTACTGGGTGTAAAGGGAGCGTAGACGGCATGGCAAGTCTGGTGTGAAAGGCAGGGGCTCAACCCCTGGACTGCATTGGAAACTGTCAGGCTGACAC
+
CGGGGGGGGGGGGGEEGDGGGDGEGGGGGGGGGGGGGGGGGGGGGGGGGGGGGEGGGGGGGGGGGGGGGGGGGGGGGGGGGGGGGGGGGGGGGGGGGGGGGGGGGGGDGFGGGGGGGGGGGGFFGGGGGDFGGGFFGGGCGGGGFGGGGGDGGGGGGGGFGGGGGGGG>FGGGG8EEGGGGGGGGGGGGGGGGGEGGGGFEGDEECGGFFFFEGECEFFGGGGGGGGGGGGGGGGGGGFFGGGCFFFF:D?=FFF6FFBGGG3F=??451>FFFFF3:39>FB<AA39AABAFFF(8####
@M05025:18:000000000-B3NL5:1:1101:13788:12184 1:N:0:TCGAAG
TAACGAACTCCTACGGGAGGCAGCAGTAGGGAATCTTCGGCAATGGACGAAAGTCTGACCGAGCAACGCCGCGTGAGTGAAGAAGGTTTTCGGATCGTAAAACTCTGTTGTTAGAGAAGAACAAGGATGAGAGTAACTGTTCATCCCTTGACGGTATCTAACCAGAAAGCCACGGCTAACTACGTGCCAGCAGCCGCGGTAATACGTAGGTGGCAAGCGTTGTCCGGATTTATTGGGCGTAAAGCGAGCGCAGGCGGTTTCTTAAGTCTGATGTGAAAGCCCCCGGCTCAACCGGGGATCC
+
CGGGGGGGGGGGGGGGGGGGGGGGGGGGGGGGGGGGGGGGGGGGGGGGGGGGGGGGGGGGGGGGGGGGGGGGGGGGGGGGGGGGGGGGGGGGGGGGGGGGGGGGGGGGGGGGGGGGGGGGGGGGGGGGGGGGGGGGGGGGGGGGGGGGGGGGGGGGGGGGGGGGGGGGGGGGGGGGGGGGGGGGGGGGGGGGGGGGGGGGGGEGGGGGGGGGGGGGGGGGEGGGGGGGGGFGGGGGGGGGGGGGFFFGFGFFFFD>EFFGGFFFFFFBFFF?FFF<ADF?BBFBBBFFFFFFFFFFF####
@M05025:18:000000000-B3NL5:1:1101:15963:12195 1:N:0:TCGAAG
TAACGAACTCCTACGGGAGGCAGCAGTAGGGAATCTTCCACAATGGACGAAAGTCTGATGGAGCAACGCCGCGTGAGTGAAGAAGGGTTTCGGCTCGTAAAGCTCTGTTGGTAGTGAAGAAAGATAGAGGTAGTAACTGGCCTTTATTTGACGGTAATTACTTAGAAAGTCACGGCTAACTACGTGCCAGCAGCCGCGGTAATACGTAGGTGGCAAGCGTTGTCCGGATTTATTGGGCGTAAAGCGAGTGCAGGCGGTTCAATAAGTCTGATGTGAAAGCCTTCGGCTCAACCGGAGCAAC
+
CGGGGGGGGGGGGGGGGGGGGGGGGGGGGGGGGGGGGGGGGGGGGGGGGGGGGGGDGGGGGGGGGGGGGGDGGGGGGGGGGGGGGGFGGGGGGGGGGGGGGGGGGGGGGGGGGGFGGGGGGGGGGGGFGGGGGGFGGGGGGGGFFDGGGGGGGDGGGGGGGGGGGGGGGGGCGGGGGGGGGGGGGGFCCGGGGCGEGGGGGGFGGGGGGGGGGGFGGEEAEEECDEGG=DGGGFFGGGDGGGGFFFFGFGFFFFFB@)07FFB6F<BD@AFFFFFFBFF?F0<??<B::,4<7>BF3####
@M05025:18:000000000-B3NL5:1:1101:11690:12214 1:N:0:TCGAAG
TAACGAACTCCTACGGGAGGCAGCAGTGGGGAATATTGGACAATGGGCGCAAGCCTGATCCAGCCATACCGCGTGGGTGAAGAAGGCCTTCGGGTTGTAAAGCCCTTTTGTTGGGAAAGAAATCCAGCCGGCTAATACCTGGTTGGGATGACGGTACCCAAAGAATAAGCACCGGCTAACTTCGTGCCAGCAGCCGCGGTAATACGAAGGGTGCAAGCGTTACTCGGAATTACTGGGCGTAAAGCGTGCGTAGGTGGTTATTTAAGTCCGTTGTGAAAGCCCTGGGCTCAACCTGGGTCCG
+
CGGGGGGGGGGGGGGGGGGGGGGGGGGGGGGGGGGGGGGGGGGGGGGGGGGGGGGGGGGGGGGGGGGGGGGGGGGGGGGGGGGGGGGGGGGGGGGGGGGGGGGGGGGGGGGGGGGGGGFGDGGGGGGGGGGGGGGGGGGGGGGGGGGGGGGGGGGGGGGGGGGGGGGGGGGGGGGGGGGGGGGGGGGGGGGGGGGGGGGEGGGGGGGGGGGGGGGGFGGGGGGCFEGGGGGGGG7CCFGGGGGGFF>DFG)>DF=?FDFF7>BFFFFDFBFFEEEAFAFB:BFFF?<B?FD?BFF?:####
@M05025:18:000000000-B3NL5:1:1101:18240:12217 1:N:0:TCGAAG
TAACGAACTCCTACGGGAGGCAGCAGTGGGGAATATTGGACAATGGGCGCAAGCCTGATCCAGCCATACCGCGTGGGTGAAGAAGGCCTTCGGGTTGTAAAGCCCTTTTGTTGGGAAAGAAATCCAGCCGGCTAATACCTGGTTGGGATGACGGTACCCAAAGAATAAGCACCGGCTAACTTCGTGCCAGCAGCCGCGGTAATACGAAGGGTGCAAGCGTTACTCGGAATTACTGGGCGTAAAGCGTGCGTAGGTGGTTATTTAAGTCCGTTGTGAAAGCCCTGGGCTCAACCTGGGAGGT
+
CGGGGGGGGGGGGGGGGGGGGGGGGGFGGGGGGGGGGGGGGGGGGGGGGGGGGGGGGGGGGGGGGGGGGGGGGGGGGGGGGGGGGGGGGGGGGGGGGGGGGGGGGGGGGGGGGGGGGGGGGGGGGGGGGGGGGGGGGGGGGGGGGGGGGGGGGGGGGFGGGGGGGGGGGGGGGGGGGGGGGGGGGGGGGGGGGGGGGGGGGGGGGGGGGGGGGGGGGGGGGGDGGGGGGGGGGGGGGGGDGDGGFFDGFGDFFF=?FD57:DFFFFFFFFFFFFFFFFAF??FB<BBFBFFFFFFFB####
@M05025:18:000000000-B3NL5:1:1101:20489:12219 1:N:0:TCGAAG
TAACGAACTCCTACGGGAGGCAGCAGTGGGGAATATTGCACAATGGGCGCAAGCCTGATGCAGCCATGCCGCGTGTGTGAAGAAGGCCTTCGGGTTGTAAAGCACTTTCAGCGGGGAGGAAGGCGTTAAGGTTAATAACCTTGGCGATTGACGTTACCCGCAGAAGAAGCACCGGCTAACTCCGTGCCAGCAGCCGCGGTAATACGGAGGGTGCAAGCGTTAATCGGAATTACTGGGCGTAAAGCGCACGCAGGCGGTCTGTCAAGTCGGATGTGAAATCCCCGGGCTCAACCTGGGGGGG
+
CGGGGGGGGGGGGGGGGGGGGGGGGGGGGGGGGGGGGGGGGGGGGGGGGGGGGGGGGGGGGGGGGGGGGGGGGGGGGGGGGGGGGGGGGGGGGGFGEGGGGGGGGGGGGGGGGGGGGGGEGGGGGGGGGGGFGGGGGGGGGGGGGGGGGGGGGGFGGGGGGGGGGGGGGFGGFEGGGGGGGGGGGGGFGGGGFGGGGGGEGGGGGGGGC>EGGGGFEFGEG7FEFGGGGGGGFGGDGGGGGGGGFFDCDD>5>BFFF77CCF*9@?FF:9:>EFFBABF<?FFBB;92?B<?F772:####
@M05025:18:000000000-B3NL5:1:1101:22275:12266 1:N:0:TCGAAG
TAACGAACTCCTACGGGAGGCAGCAGTGGGGAATATTGCACAATGGGGGAAACCCTGATGCAGCAACGCCGCGTGAGTGAAGAAGGTTTTCGGATTGTAAAGCTCTGTTAGCAGGGAAGAGGAAGGACGGTACCTGCAGAGGAAGCCACGGCTAACTACGTGCCAGCAGCCGCGGTAATACGTAGGTGGCAAGCGTTGTTCGGAATAACTGGGCGTAAAGGATGCGTAGGCGGTTAAACAAGTTATATGTTAAATATATAGGCTTAACCTGTAGAAAGCATATAAAACTGTTTAACTCTTA
+
CGGGGGGGGGGGGGGGGGGGGGGGGGGGGGGGGGGGGGGGGGGGGGGGGGGGGGGGGGGGGGGGFGGGGGGGGFGGGGGGGGGGGGGGGGGGGECGGGGGGGGGGGGGGGGGGGGGGGGGGGGGGGGGGGGGGGGGGGGGGGGGGGFGGGGGGGGGGGGGGGGGGGGGGGGGGGGGGGGGGGGGGGGGGGGGGGGGGGGGGGGGGGGGGGGGGFGCEEGFCGGGGGEGGDGGGGGGGGGGCDG7FFFGFGFFF=FFFF?F>DFFFFFFFAFFFFFFABF>>DAAF>DF?D<FFFA4.####
@M05025:18:000000000-B3NL5:1:1101:25752:12270 1:N:0:TCGAAG
TAACGAACTCCTACGGGAGGCAGCAGTAGGGAATATTGCACAATGGGGGAAACCCTGATGCAGCGACGCCGCGTGAAGGAAGAAGTATCTCGGTATGTAAACTTCTATCAGCAGGGAAGACAATGACGGTACCTGACTAAGAAGCCCCGGCTAACTACGTGCCAGCAGCCGCGGTAATACGTAGGGGGCAAGCGTTATCCGGATTTACTGGGTGTAAAGGGAGCGTAGACGGACGGGCAAGTCTGAAGTGAAAGGCAGGGGATCAACGCCTGGACTGCTTTGGAAACTGTCCATCTACGCT
+
CGGGGGGGFGGGGGGGGEEGGGGGGGGGGGGGGGGGGFGGGGGGGGGFCBFGDGGGGGGGFGGGGGGGGGGGGGGGGFEGGFGFFEFGGCFFGGGGGGGGFGCGFFCEEGGGEFGBFGGGGGGFGGF:FGFGFGGGFFGFGGGGGGFEEC+>CFGGGGGBF:FFCDFCFGDGGGBEEFFGFFFFECCC:5EGGEGCEFGGEG*;8CFGEFC=:A79C7:F=FGEEGGEGGDDC5<<5317C*?F*/**19=FFFFFFB@DD97:)37(7(8:557)41<A<AB0<<?ABFA)66<2.####
@M05025:18:000000000-B3NL5:1:1101:6089:12289 1:N:0:TCGAAG
TAACGAACTCCTACGGGAGGCAGCAGTAGGGAATCTTCGGCAATGGACGAAAGTCTGACCGAGCAACGCCGCGTGAGTGAAGAAGGTTTTCGGATCGTAAAACTCTGTTGTTAGAGAAGAACAAGGATGAGAGTAACTGTTCATCCCTTGACGGTATCTAACCAGAAAGCCACGGCTAACTACGTGCCAGCAGCCGCGGTAATACGTAGGTGGCAAGCGTTGTCCGGATTTATTGGGCGTAAAGCGAGCGCAGGCGGTTTCTTAAGTCTGATGTGAAAGCCCCCGGCTCAACCGGGGCTTA
+
CGGGGGGGGGGGGGGGGGGGGGGGGGGGGGGGGGGGGGGGGGGGGGGGGGGGGGGGGGGGGGGGGGGGGGGGGGGGGGGGGGGGGGGGGGGGGGGGGGGGGGGGGGGGGGGGGGGGGGGGGGGGGGGGGGGGGGGGGGGGGGGGGGGGGGGGGGGGGGGGGGGGGGGGGGGGGGGGGEGGCEGGGGGGGGGGGGGGGGGGGGGGGGGGGGGGGGGGGGGGGGEGGGGG5>7FGGGGGGGGGGGGFFFGFGFFFFFFFE3DGGFBFFFAFFFFFFFA9>B?74:>>>FFF?BFFFFFF####
@M05025:18:000000000-B3NL5:1:1101:21488:12346 1:N:0:TCGAAG
TAACGAACTCCTACGGGAGGCAGCAGTGGGGAATATTGCACAATGGGGGAAACCCTGATGCAGCGACGCCGCGTGAGCGATGAAGTATTTCGGTATGTAAAGCTCTATCAGCAGGGAAGAAAATGACGGTACCTGACTAAGAAGCCCCGGCTAACTACGTGCCAGCAGCCGCGGTAATACGTAGGGGGCAAGCGTTATCCGGATTTACTGGGTGTAAAGGGAGCGTAGACGGCATGGCAAGCCAGATGTGAAAGCACGGGGCTCAACCCCGGGACTGCAGTTGGAACTGTCAGGCTAGCGG
+
CGGGGGGGGGGGGGGGCFGGGGGGGGFGGGGGGGGGGCFGGGGGEGFGGGGGGGGGGGGGGGFFGEGGGDGGGEGGGGGGGGGGGGGGFGGGGGFGGGGFGGGGGGFGGFGFGGGGGGGGGGGGGGGGGGGGGGFGGGGGGGFFG7FFGGGGGFFGGGGGGGFDCGDGGC>C78BEGFGGECGGGGDEGECCCEG5EGGFCGGCEGGGGGFGEE:ECFFFDC7CGGGGCCDGDDGFGGG=C<<5:4=F=7479B4(87>9C<B3*4?:D17DD@EF<:<(6<<B?9?F?A94<<:()####
@M05025:18:000000000-B3NL5:1:1101:5257:12358 1:N:0:TCGAAG
TAACGAACTCCTACGGGAGGCAGCAGTGGGGAATATTGCACAATGGGCGAAAGCCTGATGCAGCGACGCCGCGTGAGGGATGACGGCCTTCGGGTTGTAAACCTCTTTCAGCAGGGACGAAGCGCAAGTGACGGTACCTGCAGAAGAAGCACCGGCTAACTACGTGCCAGCAGCCGCGGTAATACGTAGGGTGCAAGCGTTGTCCGGAATTACTGGGCGTAAAGAGTTCGTAGGCGGTTTGTCGCGTCGTTTGTGAAAACCAGCAGCTCAACTGCTGGCTTGCAGGCGATACGGGCATCGG
+
CGGGGGGGGGGGGGGGGGGGGGGGGGGGGGGGGGGGGGGGGGGGGGGGGGGGGGGGGGGGGGGGGGGGGGGGGGGGGGGGGGGGGGGGGGGGGGGGGGGGGGGGGGGGGGGGGGGGGGGGGGGGGGGGGGGGGGGGGGGGGGGGGGGGGGGGGGGGGGGGGGGGGGGGGGGGGGGGGGGGGGGGGGGGGGGGGGGGGGGGGGGGGGGGEGGGGGGGGGGGGEGGGGGGGDGG3CFDGDGGGGFC5BFGE<BFEF@FFF?GGGFFF?5,9?FFFFFFB02:B9BBFFFF>9BFB602(####
@M05025:18:000000000-B3NL5:1:1101:8628:12374 1:N:0:TCGAAG
TAACGAACTCCTACGGGAGGCAGCAGTAGGGAATCTTCCACAATGGACGAAAGTCTGATGGAGCAACGCCGCGTGAGTGAAGAAGGGTTTCGGCTCGTAAAGCTCTGTTGGTAGTGAAGAAAGATAGAGGTAGCAACTGGCCTTTATTTGACGGTAATTACTTAGAAAGTCACGGCTAACTACGTGCCAGCAGCCGCGGTAATACGTAGGTGGCAAGCGTTGTCCGGATTTATTGGGCGTAAAGCGAGTGCAGGCGGTTCAATAAGTCTGATGTGAAAGCCTTCGGCTCAACCGGAGGCAC
+
CGGGGGGGGGGGGGGGGGGGGGGGGGGGGGGGGGGGGGGGGGGGGGGGGGGGGGGGGGGGGGGGGGGGGGGGGGGEGGGGGGGGGGGGGGGGGGGGGGGGGGGGGGGFGGGFGGEFGGGFGGGGGGGGGGGGGGGGGGGGGGGGGGGGGGGGGGGGGGGGGGGGGFGGGGGGGGEEGGGGGGGGGGGGGGGGGGGGGGGGGGGFGFFGGGGGGGGGGGGDEGGGGGGDEG=CDGGGGGGGDDFGFEFGFGFFFFFFF>DGGGFFFDFFFFFFFFFAAFF?BFBFF?FFFFBFB1>>9####
@M05025:18:000000000-B3NL5:1:1101:16033:12413 1:N:0:TCGAAG
TAACGAACTCCTACGGGAGGCAGCAGTGGGGAATATTGCACAATGGGGGAAACCCTGATGCAGCGACGCCGCGTGAAGGAAGAAGTATTTCGGTATGTAAACTTCTATCAGCAGGGAAGAAAATGACGGTACCTGACTAAGAAGCCCCGGCTAACTACGTGCCAGCAGCCGCGGTAATACGTAGGGGGCAAGCGTTATCCGGATTTACTGGGTGTAAAGGGAGCGTAGACGGCATGGCAAGTCTGGTGTGAAAGGCAGGGGCTCAACCCCTGGACTGCATTGGAAACTGTCAGGCTGTGAC
+
CGGGGGGGGGGGGGGGGGGGGGGGGGGGGGGGGGGGGGGGGGGGGGGGGGGGGGGGGGGGGGGGGGGGGGGG7FGGGGGGGGGGGGEGGGGGGGGGGGGGGGGGGGGGGGGGGGGGGGGGGFGGGGGGGGGGGGGGGGGGGGGGGGGGGGGGGGGGGGGGGGGGGGGFGGGGGGGGGGGGGGFFGGDGGEEGGGGCEGGGGG5EGGGGGGGGFGEGFFEFGGGGGGGGGFGGGGDFGGGGCG7FFFFGFGFFFFF:FBEDCDEFFBF:BFFFFFFFFFFBA???<B<ABFFAFFBF?####
@M05025:18:000000000-B3NL5:1:1101:22930:12433 1:N:0:TCGAAG
TAACGAACTCCTACGGGAGGCAGCAGTAGGGAATCTTCCACAATGGACGAAAGTCTGATGGAGCAACGCCGCGTGAGTGAAGAAGGGTTTCGGCTCGTAAAGCTCTGTTGGTAGTGAAGAAAGATAGAGGTAGTAACTGGCCTTTATTTGACGGTAATTACTTAGAAAGTCACGGCTAACTACGTGCCAGCAGCCGCGGTAATACGTAGGTGGCAAGCGTTGTCCGGATTTATTGGGCGTAAAGCGAGTGCAGGCGGTTCAATAAGTCTGATGTGAAAGCCTTCGGCTCAACCGGAGGTAG
+
CGGGGGGGGGGGGGGGGGGGGGGGGGGGGGGGGGGGGGGGGGGGGGGGGGGGGGGGGGGGGGGGGGGGGGGGGGGGGGGGGGGGGGGGGGGGGGGGGGGGGGGGGGGGGGGGGGGGGFGGGGGGGAFFGGFG?FGGGFFFGGFGGGGGGGGGGEGGGGFGFGGGGGGFCFCGGGGDECGGGGGGG>FDGGGGGGGGDG=CCGGFGFGEFGFGGGGGGCEC=C:?FGGGGDFFGFGFFFD<CC9>?DEGFGF*8>;75509CF=7?<B2?AF=49?AFBBF03>2::>F?<>?:>9;6####
@M05025:18:000000000-B3NL5:1:1101:22249:12519 1:N:0:TCGAAG
TAACGAACTCCTACGGGAGGCAGCAGTAGGGAATCTTCCACAATGGACGAAAGTCTGATGGAGCAACGCCGCGTGAGTGAAGAAGGGTTTCGGCTCGTAAAGCTCTGTTGGTAGTGAAGAAAGATAGAGGTAGTAACTGGCCTTTATTTGACGGTAATTACTTAGAAAGTCACGGCTAACTACGTGCCAGCAGCCGCGGTAATACGTAGGTGGCAAGCGTTGTCCGGATTTATTGGGCGTAAAGCGAGTGCAGGCGGTTCAATAAGTCTGATGTGAAAGCCTTCGGCTCAACCGGAGTGTT
+
CGGGGGGGGGGGGGGGGGGGGGGGGGGGGGGGGGGGGGGGGGGGGGGGGGGGGGGGGGGGGGGGGGGGGGGGGGGGGGGGGGGGGGGGGGGGGGGGGGGGGGGGGGFGGGGGGGFGGGGGGGGGGGGGGGGGGGGGGGCGGGGGGGGGGGGGGGGGGGGGGGGGGGGGGFGGGGGGGGGGGGGGGFGGGGGGGGGGGGGGGGGGGGFCGGGGGGGF55EEDCGGF5=CEGFGGGGGGGGGGCDFFFEDBGFFBFFF37@GGGFFFAFFFFFFFFFFAFA?28ADF6;B?DBFFF07-####
@M05025:18:000000000-B3NL5:1:1101:3125:12550 1:N:0:TCGAAG
TAACGAACTCCTACGGGAGGCAGCAGTAGGGAATCTTCCACAATGGACGAAAGTCTGATGGAGCAACGCCGCGTGAGTGAAGAAGGGTTTCGGCTCGTAAAGCTCTGTTGGTAGTGAAGAAAGATAGAGGTAGTAACTGGCCTTTATTTGACGGTAATTACTTAGAAAGTCACGGCTAACTACGTGCCAGCAGCCGCGGTAATACGTAGGTGGCAAGCGTTGTCCGGATTTATTGGGCGTAAAGCGAGTGCAGGCGGTTCAATAAGTCTGATGTGAAAGCCTTCGGCTCAACCGGAGCGGC
+
CGGGGGGGGGGGGGGGGGGGGGGGGGGGGGGGGGGGGGGGGGGGGGGGGGGGGGGGGGGGGGGGGGGGGGGGGGGGGGGGGGGGGGGGGGGGGGGGGGGGGGGGGGGGGGGGGGGGEGGGGGGGGGGGGGGGGGGGGGGGGGGGGGGGGGGGGGGGGGGGGGGGG;FGGGGGGGGGGGGGGGGGGFGGGDGGGGGGGGGGGGGGGGGGGGGGGGGFDGGEGGEGGGGGG<FGGGGGGGGGGGFGFFFG>FFFFFDFF>>GGGFFFFFFFFFFFFFAAFFFFFAF?6;?677?16013####
@M05025:18:000000000-B3NL5:1:1101:28465:12562 1:N:0:TCGAAG
TAACGAACTCCTACGGGAGGCAGCAGTAGGGAATCTTCCACAATGGACGAAAGTCTGATGGAGCAACGCCGCGTGAGTGAAGAAGGGTTTCGGCTCGTAAAGCTCTGTTGGTAGTGAAGAAAGATAGAGGTAGTAACTGGCCTTTATTTGACGGTAATTACTTAGAAAGTCACGGCTAACTACGTGCCAGCAGCCGCGGTAATACGTAGGTGGCAAGCGTTGTCCGGATTTATTGGGCGTAAAGCGAGTGCAGGCGGTTCAATAAGTCTGATGTGAAAGACTTCGGCTCACCCGGAGGTTT
+
CGGGGGGGGGGGGGGGGGGGGGGGGGGGGGGGGGGGGGGGGGGGGGGGGGGGGGGGGGGGGGGGGGGGGGGGGGGGGGGGGFEGGGGGGGGDGGGGGGGGGGGGGGGGGGGGGGFGGGF<FGGGGGGFCCEECFGGGGCGGGGDFGGGGGFFGGGGGDGGGGGGGGAFGGAFDCEGGGGGGGGGGGGGGGGGGGFECEEGC5AGFF,AFGGGCCFGF=CC5EEDGEGGGDFGGFGFGFDGDDFGFFDGEGF?F::9D8BDF*@6=49:F209***4<>2(4<A211>?BF226902(####
@M05025:18:000000000-B3NL5:1:1101:5308:12579 1:N:0:TCGAAG
TAACGAACTCCTACGGGAGGCAGCAGTGGGGAATATTGCACAATGGGCGCAAGCCTGATGCAGCCATGCCGCGTGTGTGAAGAAGGCCTTCGGGTTGTAAAGCACTTTCAGCGGGGAGGAAGGCGCTAAGGTTAATAACCTTAGCGATTGACGTTACCCGCAGAAGAAGCACCGGCTAACTCCGTGCCAGCAGCCGCGGTAATACGGAGGGTGCAAGCGTTAATCGGAATTACTGGGCGTAAAGCGCACGCAGGCGGTCTGTCAAGTCGGATGTGAAATCCCCGGGCTCAACCTGGGTGTA
+
CGGGGGGGGGGGGGGGGGGGGGGGGGGGGGGGGGGGGGGGGGGGGGGGGGGGGGGGGGGGGGGGGGGGGGGGGGGGGGGGGGGGGGGGGGGGGGGGGGGGGGGGGGGGGGGGGGGGGGGGGGGGGGGGGGGGGGGGGGGGGGGGGGGGGGGGGGGGGGGGGGGGGGGGGGGGGGGGGGGGGGGGGGGGGGGGGGGGGGGGGGGGGGGGGGDGGGGGGGGGGGGFFGGGGGGGGGGGGGGGGGGGFFFGFGFFFFFFFFEGGGFFFFF<DFFFFFFFFFFF?F?>96163<BFFFB18####
@M05025:18:000000000-B3NL5:1:1101:21767:12600 1:N:0:TCGAAG
TAACGAACTCCTACGGGAGGCAGCAGTGGGGAATATTGCACAATGGGGGAAACCCTGATGCAGCGACGCCGCGTGAAGGAAGAAGTATTTCGGTATGTAAACTTCTATCAGCAGGGAAGAAAATGACGGTACCTGACTAAGAAGCCCCGGCTAACTACGTGCCAGCAGCCGCGGTAATACGTAGGGGGCAAGCGTTATCCGGATTTACTGGGTGTAAAGGGAGCGTAGACGGCATGGCAAGTCTGGTGTGAAAGGCAGGGGCTCAACCCCTGGACTGCATTGGAAACTGTCAGGCTGGCTA
+
CGGGGGGGGGGGGGGGGGGGGGGGGGFGGGGGGGGGGGGGGGGGGGGGGGGGGGGGGGGGGGGGGGGGGGGGGGGGGGGGGGGGGFGGGGGGGGGGGGGGGGGGGGGGGGGGGGGGGGGGGGGGGGGGGGGGGGGGGGGGGGGGGGGGGGGGGGGGGGGGGGGGGGGGGGGGGGGGGGGGGGGGGGGGGGGGGGGGCFGGGGGGGGGGGGGGGEGFFGGGGGGEGGDDEGDGGGGGGGGGGGGGFFFGFG?*8?F?FFFGD35F@?F.7?FFFFF??FFFAF?3<AB<AFFAA:BFF####
@M05025:18:000000000-B3NL5:1:1101:15200:12601 1:N:0:TCGAAG
TAACGAACTCCTACGGGAGGCAGCAGTGGGGAATATTGGACAATGGGCGCAAGCCTGATCCAGCCATACCGCGTGGGTGAAGAAGGCCTTCGGGTTGTAAAGCCCTTTTGTTGGGAAAGAAATCCAGCCGGCTAATACCTGGTTGGGATGACGGTACCCAAAGAATAAGCACCGGCTAACTTCGTGCCAGCAGCCGCGGTAATACGAAGGGTGCAAGCGTTACTCGGAATTACTGGGCGTAAAGCGTGCGTAGGTGGTTATTTAAGTCCGTTGTGAAAGCCCTGGGCTCAACCTGGGCGGC
+
CGGGGGGGGGGGGGGGGGGGGGGGGGGGGGGGGGGGGGGGGGGGGGGGGGGGGGGGGGGGGGGGGGGGGGGGGGGGGGGGGGGGGGGGGGGGGGGGGGGGGGGGGGGGGGGGGGGGGGGGGGGGGGGGGGGGGGGGGGGGGGGGGGGGGGGGGGGGGGGGGGGGGGGGGGGGGGGGGGGGGGGGGGGGGGGGGGGGGGGGGGGGGGGFGGGGGGGGGGGGGGGGGGGGGGGGGGGGGGGGGGGGFFEGFGDFFEF<3>):FGFFFFFFF<F?BEF<AAFF<BFB?BF?F?BF?FFFF####
@M05025:18:000000000-B3NL5:1:1101:21229:12653 1:N:0:TCGAAG
TAACGAACTCCTACGGGAGGCAGCAGTAGGGAATCTTCCACAATGGACGAAAGTCTGATGGAGCAACGCCGCGTGAGTGAAGAAGGGTTTCGGCTCGTAAAGCTCTGTTGGTAGTGAAGAAAGATAGAGGTAGTAACTGGCCTTTATTTGACGGTAATTACTTAGAAAGTCACGGCTAACTACGTGCCAGCAGCCGCGGTAATACGTAGGTGGCAAGCGTTGTCCGGATTTATTGGGCGTAAAGCGAGTGCAGGCGGTTCAATAAGTCTGATGTGAAAGCCTTCGGCTCAACCGGAGGTGG
+
CGGGGGGGGGGGGGGGGGGGGGGGGGGGGGGGGGGGGGGGGGGGGGGGGGGGGGGGGGGGGGGGGGGGGGGGGGGGGGGGGGGGGGGGGGGGGGGGGGGGGGGGGGGFGFGEGGGGGGGFGFFGGGGGGGGGGGGGGGGGGGGGGGGGGGGGGGGGGGGGGFGGGGGGGGFGGGGGGGGGGGGGGGGGGGGGGGGGGGGGGGGGGGGGGGGGGGGGGGGGGEEFGGGGGGGFG>>F<5<DDDFGFFFGDGFFF:;9D5B*07@FFAFFFFFF=?FAF>DBFFAF6<>BBFF<<B>F2####
@M05025:18:000000000-B3NL5:1:1101:19022:12685 1:N:0:TCGAAG
TAACGAACTCCTACGGGAGGCAGCAGTAGGGAATATTGCACAATGGGGGAAACCCTGATGCAGCGACGCCGCGTGAAGGAAGAAGTATCTCGGTATGTAAACTTCTATCAGCAGGGAAGACAATGACGGTACCTGACTAAGAAGCCCCGGCTAACTACGTGCCAGCAGCCGCGGTAATACGTAGGGGGCAAGCGTTATCCGGATTTACTGGGTGTAAAGGGAGCGTAGACGGACGGGCAAGTCTGAAGTGAAAGGCAGGGGCTCAACCCCTGGACTGCTTTGGAAACTGTCCATCTAACCG
+
CGGGGGGGGGGGGGGGGGGGGGGGGGGGGGGGGGGGGGGGGFGGGGGGGGGGGGGGGGGGGGGGGGGGGGGGGGGGGGGGGGGGGGGGGGGGGGGGGGGGGGGGGGGGGGGGGGGGGGGGGGGGGGGGGGGGGGGGGGGGGGGGGGGGGGGGGGGGGGGGGGFGGGGGGGGGGGGDGGFGGCGGGGDGGGGGGGEGGFGGGG8EGGGGGGGG6CCECFFFGGGGGGEGGCCGGGGGGGGGGGFGFFFGFFFFFFFFFEDGGD:F??4?:?FFF>@?FFAAA<73<B0>BFA?2<BA6####
@M05025:18:000000000-B3NL5:1:1101:14112:12697 1:N:0:TCGAAG
TAACGAACTCCTACGGGAGGCAGCAGTGGGGAATATTGCACAATGGGCGGAAGCCTGATGCAGCAACGCCGCGTGCGGGATGACGGCCTTCGGGTTGTAAACCGCTTTCGCCTGTGACGAAGCGTGAGTGACGGTAATGGGTAAAGAAGCACCGGCTAACTACGTGCCAGCAGCCGCGGTGATACGTAGGGTGCGAGCGTTGTCCGGATTTATTGGGCGTAAAGGGCTCGTAGGTGGTTGATCGCGTCGGAAGTGTAATCTTGGGGCTTAACCCTGAGCGTGCTTTCGATACGGTTTCTCC
+
CGGGGGGGGGGGGGGGGGGGGGGGGGGGGGGGGGGGGGGGGGGGGGGGGGGGGGGGGGGGGGGGGGGGGGGGGGEGGGGGGGGGGGGGGGGGGGGGGGGGGGGGGGGGGGGGCGGGGGGGGGGGGGGGGAFGGGEGGGGGGGGGGGGGGGGGGGGGGGGGGGGGGGGGGGGGGGGGGGGGGGGGGGFGGGGGGCGGGGGGEGGFGGGGG=CGGGGGGGGGGGGFFGGGGGGGGDDFGGGDGGFDFFFGEDEFFFFFFFFGGG4FFFDFFF?FFFFFFFFFFFFF<ABF:4:>?B?B6####
@M05025:18:000000000-B3NL5:1:1101:28055:12713 1:N:0:TCGAAG
TAACGAACTCCTACGGGAGGCAGCAGGAGGGAATATTGCACAATGGGGGAAACCCTGATGCAGCGACGCCGCGTGAAGGAAGAAGTATCTCGGTATGTAAACTTCTATGAGCAGGGAAGACAATGACGGTACCTGACTAAGAAGCCCCGGCTAACTACGTGCCAGCAGCCGCGGTAATACGTAGGGGGCAAGCGTTATCCGGATTTACTGGGTGTAAAGGGAGCGTAGACGGACGGGCAAGTCTGAAGTGAAAGGCAGGGGCTCAACCCCTGGACTGCTTTGGAAACGGTCAATCTAGGTG
+
CGGGGGGGGGGGGGEFECFGGDGCGG8FFFEFFGGGDFGGGGGGGGGGEEGGGGEGFGGGGFGGGGGGGGGGGEGGGGGGFGDFGGGGFGGFGCFFGEEGGCAFGGGG@EFGGGFGGGEGFFGFGGGGEGG7>@FCFFFGGGGGFEFEFGGCGGDEFCGEGF:FGCFFFGGGGGEGGGCBF?BEEGGGEGCFDE8EGG?FGCEECGGGGGGGFGGGGGGFDCGEECGGD>5C<7<DG))*>:77=?@D8D?FFFFFF:ECCC5)937(045FF@FB?<<6<AB25<(,,(-()..))####
@M05025:18:000000000-B3NL5:1:1101:11819:12717 1:N:0:TCGAAG
TAACGAACTCCTACGGGAGGCAGCAGTAGGGAATTTTCGTCAATGGGGGAAACCCTGAACGAGCAATGCCGCGTGAGTGAAGAAGGTCTTCGGATCGTAAAGCTCTGTTGTAAGTGAAGAACGGCTCATAGAGGAAATGCTATGGGAGTGACGGTAGCTTACCAGAAAGCCACGGCTAACTACGTGCCAGCAGCCGCGGTAATACGTAGGTGGCAAGCGTTATCCGGAATCATTGGGCGTAAAGGGTGCGTAGGTGGCGTACTAAGTCTGTAGTAAAAGGCAATGGCTCAACCATTGCTCG
+
CGGGGGGGGGFFGGGGGGGGGGGGGGGGGGGGGGFFGGGGGGGGGGGGGGGGGGGFGGGGGGGGGGGGGGGGGFGDGGGGGGGGGGGGGGFGGGGGGGGGGGGGGGGF<FGGFGGGGGGGGGGGGDGGGGGGGGGGGCFFGGGGGGGGFGGFFGGGGDFGGFGGGGGGG?FGGGGGGGGGGGGGGGGGGGGGFGGGGGG*:=FG7EA@FGCGCCCFGGEED55:CCEDCGF7FFGGGGDGDDFGFFFGBC5>DBFFF4;D59)9=4?2=A*787@<2>2:BB::>F<BB>BB:<<))####
@M05025:18:000000000-B3NL5:1:1101:16815:12749 1:N:0:TCGAAG
TAACGAACTCCTACGGGAGGCAGCAGTAGGGAATATTGCACAATGGGGGAAACCCTGATGCAGCGACGCCGCGTGAAGGAAGAAGTATCTCGGTATGTAAACTTCTATCAGCAGGGAAGACAATGACGGTACCTGACTAAGAAGCCCCGGCTAACTACGTGCCAGCAGCCGCGGTAATACGTAGGGGGCAAGCGTTATCCGGATTTACTGGGTGTAAAGGGAGCGTAGACGGACGGGCAAGTCTGAAGTGAAAGGCAGGGGCTCAACCCCTGGACTGCTTTGGAAACTGTCCATCTATCAG
+
CGGGGGGGGGGGGGGGGGGGGGGGGGGGGGGGGGGGGGGGGGGGGGGGGGGGGGGGGGGGGGGGGGGGGGGGGGGGGGGGGGGGGGGGGGGGGEGGGGGGGGGGGGGGGGGGGGGGGGGGGGGGGGGGGGGGGGGGGGGGGGGGGGGGGGGGGGGGGGGGGGGGGGGDGGGGGGGGGGGGGGFGGGGGGGFGGGGGDEGFGGDGGGGGGGGGGGCGGGGGGGGGGGGGGGGGDGGGGGGGGFGFFFFG?GFFFFFFFFFGG3:>F?F?FFFFF>FFB?>FDFFF)<<AFFFFFA):6####
@M05025:18:000000000-B3NL5:1:1101:11741:12765 1:N:0:TCGAAG
TAACGAACTCCTACGGGAGGCAGCAGTGGGGAATATTGCACAATGGGCGGAAGCCTGATGCAGCAACGCCGCGTGCGGGATGACGGCCTTCGGGTTGTAAACCGCTTTCGCCTGTGACGAAGCGTGAGTGACGGTAATGGGTAAAGAAGCACCGGCTAACTACGTGCCAGCAGCCGCGGTGATACGTAGGGTGCGAGCGTTGTCCGGATTTATTGGGCGTAAAGGGCTCGTAGGTGGTTGATCGCGTCGGATGTGTAATCTTGGGGCTTAACCCTGAGCGTGCTTTCGATACGGGTTGGCA
+
CFGGGGGGGGGGGGGGDFGGGGGGGGFFDEFGEGGGGCGGGGGGGGGGGGGDGGGGGGGGGFGGGGGGGGGGGG@FCGEDD?AFGGGGGGGGEDBBBFGGGGGGGGGFDEEGF@FFEGGGFGDGGGGDGGGGGD*@C@@>FG:>FFGGGGGGFCGGG@CFEFCFBFFGFGGG9FCCDBCBGGGEGGC@FGDGGGGECGDCEGGGGGG;E=FCFGGGFGGGDCFGGGGC5DGCGC>DFDGGGCFC@3)9BD)7;<=)79BFGGF?FBF(749=B@@B<?>61:?69A<16<02:?F90####
@M05025:18:000000000-B3NL5:1:1101:6296:12767 1:N:0:TCGAAG
TAACGAACTCCTACGGGAGGCAGCAGTGGGGAATATTGGACAATGGGCGCAAGCCTGATCCAGCCATACCGCGTGGGTGAAGAAGGCCTTCGGGTTGTAAAGCCCTTTTGTTGGGAAAGAAATCCAGCCGGCTAATACCTGGTTGGGATGACGGTACCCAAAGAATAAGCACCGGCTAACTTCGTGCCAGCAGCCGCGGTAATACGAAGGGTGCAAGCGTTACTCGGAATTACTGGGCGTAAAGCGTGCGTAGGTGGTTATTTAAGTCCGTTGTGAAAGCCCTGGGCTCAACCTGGGACCG
+
CGGGGGGGGGGGGGGGGGGGGGGGGGGGGGGGGGGGGGGGGGGGGGGGGGGGGGGGGGGGGGGGGGGGGGGGGGGGGGGGGGGGGGGGGGGGGGGGGGGGGGGGGGGGGGGGGGGGGGGGGGGGGGGGGGGGGGGGGGGGGGEGGGGGGGGGGGGGGGGGGGGGGGGGGGGGGGGGGGGGGGGGGGGGGGGGGGGGGGGGGEFGGGCEEGGGGGGGGGGGGGGGGGGGGGGGGGGGGGDGGGDGFDEGFGF>DF?<F>FFGGFFFBF<FBFFFDD4>FF(:?FF:0:7?D7?FFF:<####
@M05025:18:000000000-B3NL5:1:1101:8781:12784 1:N:0:TCGAAG
TAACGAACTCCTACTGGAGGCAGCAGTAGGGAATCTTCGGCAATGGACGAAAGTCTGACCGAGCAACGCCGCGTGAGTGAAGAAGGTTTTCGGATCATAAAACTCTGTTGTTAGAGAAGAACAAGGATGAGAGTAACTGTTCATCCCTTGACGGTATCTAACCAGAAAGCCACGGCTAACTACGTGCCAGCAGCCGCGGTAATACGTAGGTGGCAAGCGTTGTCCGGATTTATTGGGCGTAAAGCGAGCGCAGGCGGTTTCTTAAGTCTGATGTGAAAGCCCCCGGCTCAACCGGGGACAC
+
CGGGGGGGGGGGGGGGGGGGGGGGGGGGGGGGGGGGGGGGGGGGGGGGGGGGGGGGGGGGGGGGGGGGGGGGGGGEGGGGGGGGGGFGGGGGGGGG,CFFFGGGGGGGGGGGGGGGGGGGGGGGGGGGGGGGGGGGGGGGGGGGGGGGFGGGGGGGGGGGGGGGGGGGGFFGGGGGGGGGGGGGGGGGGGGGGGDEGGGGGGGGGGGGGGGGGGGGGGGEGGGGGGGGGGGGGGGGGGGGGGGGFFFGFG>>5@EFFFFC7CFFFD?AFF4*68BA<>A?:16>BBB>FF>BB2;BF####
@M05025:18:000000000-B3NL5:1:1101:15641:12820 1:N:0:TCGAAG
TAACGAACTCCTACGGGAGGCAGCAGTAGGGAATCTTCGGCAATGGACGAAAGTCTGACCGAGCAACGCCGCGTGAGTGAAGAAGGTTTTCGGATCGTAAAACTCTGTTGTTAGAGAAGAACAAGGATGAGAGTAACTGTTCATCCCTTGACGGTATCTAACCAGAAAGCCACGGCTAACTACGTGCCAGCAGCCGCGGTAATACGTAGGTGGCAAGCGTTGTCCGGATTTATTGGGCGTAAAGCGAGCGCAGGCGGTTTCTTAAGTCTGATGTGAAAGCCCCCGGCTCAACCGGGGCCGT
+
CGGGGGGGGGGGGGGGGGGGGGGGGGGGGGGGGGGGGGGGGGGGGGGGGGGGGGGGGGGGGGGGGGGGGGGGGGGGGGGGGGGGGGGGGGGGGGGGGGGGGGGGGGGGGGGGGGGGGGGGGGGGGGGGGGGGGGGGGGGGGGGGGGGGGGGGGGGGDGGGGGGGGGGGGGGGGGGGGGGGGGGGGGFGGGGGGGGGGGGGGGGFFGCGGGGGGFGGGFGGGGGCGGG5CDCGGGGFGGGGGGFGFE:9@DBEFFFBFF3DFCFFFFF9FBFFFFFBBAA:<B:3>>>9?>BF?>>>>####
@M05025:18:000000000-B3NL5:1:1101:8239:12825 1:N:0:TCGAAG
TAACGAACTCCTACGGGAGGCAGCAGTGGGGAATATTGGACAATGGGCGCAAGCCTGATCCAGCCATACCGCGTGGGTGAAGAAGGCCTTCGGGTTGTAAAGCCCTTTTGTTGGGAAAGAAATCCAGCCGGCTAATACCTGGTTGGGATGACGGTACCCAAAGAATAAGCACCGGCTAACTTCGTGCCAGCAGCCGCGGTAATACGAAGGGTGCAAGCGTTACTCGGAATTACTGGGCGTAAAGCGTGCGTAGGTGGTTATTTAAGTCCGTTGTGAAAGCCCTGGGCTCAACCTGGGCGGT
+
CGGGGGGGGGFGGGGGGEGGGGGGGGFGGGGGGGFGGGGGGGGGGGGGGGGGGGGGGGGFGGGGGGGGGGGGGGGGGGGGGGGGGGGGGGGGGGGGGGGGGGGGGGGGGGGGGGGGGGGGGGGGGGGGGGGGGGGGGGGGGGGGGGGGGGGGGGGGGGGGDGGGCCFGGGGGGGGGDEGGGGGGGG>FGGGGGFGGGGGGGDGGGGCFGGGGGGGCGGGGDDGGGGGGDGGGGGGGGGGDG3FGFD>DFGBFFFFFF>5>CGFF=AF:FFFFFFFADFF?0:BFFFF06?DB??:??####
@M05025:18:000000000-B3NL5:1:1101:21591:12864 1:N:0:TCGAAG
TAACGAACTCCTACGGGAGGCAGCAGTGGGGAATATTGGACAATGGGCGAAAGCCTGATCCAGCCATGCCGCGTGTGTGAAGAAGGTCTTCGGATTGTAAAGCACTTTAAGTTGGGAGGAAGGGCATTAACCTAATACGTTAGTGTTTTGACGTTACCGACAGAATAAGCACCGGCTAACTTCGTGCCAGCAGCCGCGGTAATACGAAGGGTGCAAGCGTTAATCGGAATTACTGGGCGTAAAGCGCGCGTAGGTGGTTCGTTAAGTTGGATGTGAAGGCCCCGGGCTCAACCTGGGTGAT
+
@@FG@ECFCEGEGC7BC;FGGEGDGFGGGGG,FFDFFFGGGFGGGGGG7F7BGFGDGGGGFGGGFFFFGGGGFCGFGGGAEEFFE@EDGGDFGEEEFGCA9FFFGG<?F,BB?EGCFGDGD@C:C@EFGGFFEDGGGGF<FFGGGGGGGGFEEFDCFG+@FFGG7>FD>:FCFEGGGGF?F@CCGGG8EFFFGGGC5?EEEE?CFF*=C5CGE7CGGCCEC*:0C=C**CFGGGFGGGGGGGD:?@BGBD<>556487>:DDFF)4/6F0;7?F?<9).4(419(3(4082??0:<?####
@M05025:18:000000000-B3NL5:1:1101:10816:12918 1:N:0:TCGAAG
TAACGAACTCCTACGGGAGGCAGCAGTAGGGAATCTTCCACAATGGACGAAAGTCTGATGGAGCAACGCCGCGTGAGTGAAGAAGGGTTTCGGCTCGTAAAGCTCTGTTGGTAGTGAAGAAAGATAGAGGTAGTAACTGGCCTTTATTTGACGGTAATTACTTAGAAAGTCACGGCTAACTACGTGCCAGCAGCCGCGGTAATACGTAGGTGGCAAGCGTTGTCCGGATTTATTGGGCGTAAAGCGAGTGCAGGCGGTTCAATAAGTCTGATGTGAAAGCCTTCGGCTCAACCGGAGAACG
+
CGGGGGGGGGFGFGGGGGEGGGGGFGGGGGGGGGGGGFGGGGGGGGGGGEGEGGGGGGGGGFGGFGGGGGGGGFEGEFDFGGCFGGGGGGGGGGGGGGG8BFFFGAEGGDF:5FGFEGEFCFFCECGCCFDFDGGGGG9FFFG=FGG@FGGFFEGG7FEGCFGFCGGGGGGGB>CGEEFFFGFEAFGFGFFGGCEEECEEGEGFGGC+;5CFCCEGDGGCEG/=@5:7:3CGG7F=FGDDC5C>FB>D>DFFFFF>FB:DFGBF?2@5@<F@F?@5)-)21:<<?FF6<<<0((4>9####
@M05025:18:000000000-B3NL5:1:1101:11092:12919 1:N:0:TCGAAG
TAACGAACTCCTACGGGAGGCAGCAGTAGGGAATCTTCCACAATGGACGAAAGTCTGATGGAGCAACGCCGCGTGAGTGAAGAAGGGTTTCGGCTCGTAAAGCTCTGTTGGTAGTGAAGAAAGATAGAGGTAGTAACTGGCCTTTATTTGACGGTAATTACTTAGAAAGTCACGGCTAACTACGTGCCAGCAGCCGCGGTAATACGTAGGTGGCAAGCGTTGTCCGGATTTATTGGGCGTAAAGCGAGTGCAGGCGGTTCAATAAGTCTGATGTGAAAGCCTTCGGCTCAACCGGAGATGT
+
CGGGGGGGGGGGGGGGGGGGGGGGGGGGGGGGGGGGGGGGGGGGGGGGGGGGGGGGGGGGGGGGGGGGGGGGGGGGGGGGGGGGGGGGGGGGGGGGGGGGGGGGGGGGGGGEGGGGGGGGGGGGGGGGGGGGGGGGGGGGGGGGGGGGGGGGGGGGGGGGGGGGGGGGGGGGGGGGGGGGGGGGGGGGGGGGGGGGGGGGGGGGGGFGGGGGGGGFGGGGGGGGGEGG=DGGGGGGGGGGGGGGFBDGFGFFFFFFF857D76@FFFBFB???FFAAAFBF:<??FF??B??FFFF0####
@M05025:18:000000000-B3NL5:1:1101:14686:12927 1:N:0:TCGAAG
TAACGAACTCCTACGGGAAGCAGCAGTAGGGAATCTTCCACAATGGACGAAAGTCTGATGGAGCAACGCCGCGTGAGTGAAGAAGGGTTTCGGCTCGTAAAGCTCTGTTGGTAGTGAAGAAAGATAGAGGTAGTAACTGGCCTTTATTTGACGGTAATTACTTAGAAAGTCACGGCTAACTACGTGCCAGCAGCCGCGGTAATACGTAGGTGGCAAGCGTTGTCCGGATTTATTGGGCGTAAAGCGAGTGCAGGCGGTTCAATAAGTCTGATGTGAAAGCCTTCGGCTCAACCGGAGCTTA
+
CGGGGGGGGGGGGGGGGGGGGGGGGGGGGGGGGGGGGGGGGGGGGGGGGGGGGGGGGGGGGGGGGGGGGGGGGGGGGGGGGGGGGGGGGGGGGGGGGGGGGGGGGGGFFGGGFGGGGGGGGGGGGGGGGGGGGGGGGGGGGGGGGGGGGGGGGGGGGGGGGGGGGGGGGGGGGGGGGGGGGGGGGGGGGGGGGGGGGGGGGGGGFFCEGGGGGGFCGGGEGGGGGEGGGCDGGGGGGGGGGGCFFDFGFG?BFFF>D<)9FFFFF<79FFFF?6@9<9AB3>BBBF94:<???F>>2####
@M05025:18:000000000-B3NL5:1:1101:10940:12946 1:N:0:TCGAAG
TAACGAACTCCTACGGGAGGCAGCAGTAGGGAATCTTCCACAATGGACGAAAGTCTGATGGAGCAACGCCGCGTGAGTGAAGAAGGGTTTCGGCTCGTAAAGCTCTGTTGGTAGTGAAGAAAGATAGAGGTAGTAACTGGCCTTTATTTGACGGTAATTACTTAGAAAGTCACGGCTAACTACGTGCCAGCAGCCGCGGTAATACGTAGGTGGCAAGCGTTGTCCGGATTTATTGGGCGTAAAGCGAGTGCAGGCGGTTCAATAAGTCTGATGTGAAAGCCTTCGGCTCAACCGGAGACGG
+
CGGGGGGGGGGGGGGGGGGGGGGGGGGGGGGGGGGGGGGGGGGGGGGGGGGGGGGGGGGGGGGGGGGGGGGGGGGGGGGGGGGGGGGGGGGGGGGGGGGGGGGGGGGGGGGGGGGGGGGGGGGGGGGGGGGGGGGGGGGGGGGGGGGGGGGGGGGGGGGGGGGGGGGGGGGGGGGGGGGGGGGGGGGGGGGGGGGGGGGGEGGGGGGGGGGGGGGGGGGGGGGGGGGGECFGGGGGGGGGGGGGFFFGFGFFFFFFE55DGGFFFFF2FBFFFFFABDFF?FFFFBFBFBFFFFFB2####
@M05025:18:000000000-B3NL5:1:1101:27710:12988 1:N:0:TCGAAG
TAACGAACTCCTACGGGAGGCAGCAGTAGGGAATCTTCGGCAATGGACGAAAGTCTGACCGAGCAACGCCGCGTGAGTGAAGAAGGTTTTCGGATCGTAAAACTCTGTTGTTAGAGAAGAACAAGGATGAGAGTAACTGTTCATCCCTTGACGGTATCTAACCAGAAAGCCACGGCTAACTACGTGCCAGCAGCCGCGGTAATACGTAGGTGGCAAGCGTTGTCCGGATTTATTGGGCGTAAAGCGAGCGCAGGCGGTTTCTTAAGTCTGATGTGAAAGCCCCCGGCTCAACCGGGGTAGC
+
CGGGGGGGGGGGGGGGGGGGGGGGGGGGGGGGGGGGGGGGGGGGGGGGGGGGGGGGGGGGGGGGGGGGGGGGGGGGGGGGGGGGGGGGGGGGGGGGGGGGGGGGGGGGGGGGGGGGGGGGGGGGGGGGGGGGGGGGGGGGGGGGGGGGGGGGGGGGGGGGGGGGGGGGGGGGGGGGGGGGGGGGGGGGGGGGGGGGGGGGGGGGGGFDGGGGGGGGGGGGGGGGGGGDGDFGGGGGGGGGGGGGFFFG:CDFFFFFFF>DCFFFFFFFFAFFFFFF2592?:09>BBBFFFF?9>BF####
@M05025:18:000000000-B3NL5:1:1101:19679:12994 1:N:0:TCGAAG
TAACGAACTCCTACGGGAGGCAGCAGTGGGGAATATTGCACAATGGGGGAAACCCTGATGCAGCGACGCCGCGTGAAGGAAGAAGTATTTCGGTATGTAAACTTCTATCAGCAGGGAAGAAAATGACGGTACCTGACTAAGAAGCCCCGGCTAACTACGTGCCAGCAGCCGCGGTAATACGTAGGGGGCAAGCGTTATCCGGATTTACTGGGTGTAAAGGGAGCGTAGACGGCATGGCAAGTCTGGTGTGAAAGGCAGGGGCTCAACCCCTGGACTGCATTGGAAACTGTCAGGCTGCGAG
+
CGGGGGGGGGGGGGGGGGGGGGGGGGGGGGGGGGGGGGGGGGGGGGGGGGGGGGGGGGGGGGGGGGGGGGGGGGGGGGGGGGGGGGGGGGGGGGGGGGGGGGGGGGGGGGGGGGGGGGGGGGGGGGGGGGGGGGGGGGGGGGGGGGGGGGGGGGGGGGGGGGGGGGGGGGGGGGGGGGGGGGGGGGGGGGGGGGGGGGGGGGEGGGGGGGGGGGGF7CFGGGG=EGGGGGDGGGGGGGGGGGGGFFFGFGFFFFFFFFFGGGDFFFFFFFFFFFFDFF7<AF?DFF:>AB<ABFFF:####
@M05025:18:000000000-B3NL5:1:1101:24761:13113 1:N:0:TCGAAG
TAACGAACTCCTACGGGAGGCAGCAGTAGGGAATCTTCCACAATTGACGAAAGTCTGATGGAGCAACGCCGCGTGAGTGAAGAAGGGTTTCGGCTCGTAAAGCTCTGTTGGTAGTGAAGAAAGATAGAGGTAGTAACTGGCCTTTATTTGACGGTAATTACTTAGAAAGTCACGGCTAACTACGTGCCAGCAGCCGCGGTAATACGTAGGTGGCAAGCGTTGTCCGGATTTATTGGGCGTAAAGCGAGTGCAGGCGGGTCAATAAGTCTGATGTGAAAGCCTTCGGCTCAACCGGAGAGAC
+
CGGGGGGGGGGGGGGGGGGGGGGGGGGGGGGGGGGGGGGGGGGGGGGGGGGGGGFGGGGGGGGGGGGGGGGGGGGGGGGGGGGGGGGGGGGGGGGGGGCFGGGGGGGCGGGGGGFGGGGFGGFGFGGGFGGGGGGGGGGGGGFGGGGGGGGGGGGGGGGGGGGGGGGGGGGGGGGGGGGGGGGEGFFGCGGGGGGGGGGGGGGFFGCFGGGGGFEGD==7CGGGGGGC5<=CCFGDCFGDGGGGFB>DBFFFFFF1B)8CFFFF=47:BAF?FFFAFBAF7?7??<F?F<24:0>9(####
@M05025:18:000000000-B3NL5:1:1101:11390:13117 1:N:0:TCGAAG
TAACGAACTCCTACGGGAGGCAGCAGTAGGGAATCTTCGGCAATGGACGAAAGTCTGACCGAGCAACGCCGCGTGAGTGAAGAAGGTTTTCGGATCGTAAAACTCTGTTGTTAGAGAAGAACAAGGATGAGAGTAACTGTTCATCCCTTGACGGTATCTAACCAGAAAGCCACGGCTAACTACGTGCCAGCAGCCGCGGTAATACGTAGGTGGCAAGCGTTGTCCGGATTTATTGGGCGTAAAGCGAGCGCAGGCGGTTTCTTAAGTCTGATGTGAAAGCCCCCGGCTCAACCGGGGCGGC
+
CGGGGGGGGGGGGGGGGGGGGGGGGGGGGGGGGGGGGGGGGEEFFDDFFGGGGEFFGGGDGGGGCFFEC>FGEGBEBGF?FFGGG@FF9FGGG7?CCFDFGGGGFGGGE<EGFGEGGGGFFEGFGGG9DGF,DFFCFCEDFGGGAC8DGGGFG7CEGGGFA>@@FDCF@CEFFEGGGEGCCGGGGGFGGGGGGGCBCEECCC<FGGC+3=+>EFFFGGG7A5E92AG5:*9:DGGGDG:DDDGG?@DGFGEBE>E;>775CFF=64F46-=4**9<46)24,-33>6(2<4?BB19>####
@M05025:18:000000000-B3NL5:1:1101:17625:13122 1:N:0:TCGAAG
TAACGAACTCCTACGGGAGGCAGCAGTAGGGAATCTTCGGCAATGGACGAAAGTCTGACCGAGCAACGCCGCGTGAGTGAAGAAGGTTTTCGGATCGTAAAACTCTGTTGTTAGAGAAGAACAAGGATGAGAGTAACTGTTCATCCCTTGGCGGTATCTAACCAGAAAGCCACGGCTAACTACGTGCCAGCAGCCGCGGTAATACGTAGGTGGCAAGCGTTGTCCGGATTTATTGGGCGTAAAGCGAGCGCAGGCGGTTTCTTAAGTCTGAGTTGAAAGCCCCCGGCTCAACCGGGGTGCG
+
CGGGGGGGGGGGGGGGGGGGGGGGGGFGGGGGGGGGGGGGGGGGGGGGGGGGGGGGGGGGGGGGGGGGGGGGGFEGGGGGGGGGFGCFFGGGGGGGGFGGFGGGGFGGGGGGGGFGFFFGGGGGGGGFFGGGGGGGGGGGGGGGDFGGFGGGGGGGFGGGGGEGAGGGGFGGFGGGGDGGGGGEGGGFGGGGGG>EGEGEGGFFFFCFGDGG=6FFGGGECGGGFGGACCFGGFDFFGGDDGGGFFFGBGF@D>56D;DDF>F??464*64**1*644<<FBFB>69(84??719BB####
@M05025:18:000000000-B3NL5:1:1101:7639:13125 1:N:0:TCGAAG
TAACGAACTCCTACGGGAGGCAGCAGTGGGGAATATTGCACAATGGGCGAAAGCCTGATGCAGCGACGCCGCGTGAGGGATGACGGCCTTCGGGTTGTAAACCTCTTTCAGCAGGGACGAAGCGCAAGTGACGGTACCTGCAGAAGAAGCACCGGCTAACTACGTGCCAGCAGCCGCGGTAATACGTAGGGTGCAAGCGTTGTCCGGAATTACTGGGCGTAAAGAGTTCGTAGGCGGTTTGTCGCGTCGTTTGTGAAAACCAGCAGCTCAACTGCTGGCTTGCAGGCGATACGGGCACACG
+
CGGGGGGGGGGGGGGGGGGGGGGGGGGGGGGGGGGGGGGGGGGGGGGGGGGGGGGGGGGGGGGGGGGGGGGGGGGGGGGGGGGGGGGGGGGGGGGGGGGGGGGGGGGGGGGGGGGGGGGGGGGGGGGGGGGGGGGGGGGGGGGGGGGGGGGGGGGGGGGGGGGGGGGGGGGGGGGGGGGGGGGGGGGGGGGGGGGGDGGGGGGGGGGGGGGGGGGGGGGGGGGGGGGGGGGGGGGGGDGGGGGGFFFGFGFFFFFBFFFGGGFFF?F?FFFFFFFFB??F?>?<>F036>?F::293####
@M05025:18:000000000-B3NL5:1:1101:6201:13138 1:N:0:TCGAAG
TAACGAACTCCTACGGGAGGCAGCAGTGGGGAATATTGGACAATGGGCGCAAGCCTGATCCAGCCATACCGCGTGGGTGAAGAAGGCCTTCGGGTTGTAAAGCCCTTTTGTTGGGAAAGAAATCCAGCCGGCTAATACCTGGTTGGGATGACGGTACCCAAAGAATAAGCACCGGCTAACTTCGTGCCAGCAGCCGCGGTAATACGAAGGGTGCAAGCGTTACTCGGAATTACTGGGCGTAAAGCGTGCGTAGGTGGTTATTTAAGTCCGTTGTGAAAGCCCTGGGCTCAACCTGGGGAGA
+
CGGGGGGGGGGGGGGGGGGGGGGGGGFGGGGGGGGGGGGGGGGGGGGGGGGGGGGGGGGGGGGGGGGGGGGGGEGGGGGGGGGGGGGGGGGGGGGGGGGGGGGGGGDFGGGGGGGGGGGGGGFGGDGFGGGGGEGGGGGGGGGGGGGGGGGGGGGGGGGGGGGGGGGGGGGGGGGGGGGGGGGGFGGGGGGGGGGGDGGGGGGGGGGGGGGGGGGGGGGEEGGGGGGGC<FGGGGGGGGGDGGGB>BGBD5BFFFDFDFGGFFFFFFAFBFFFFFF>B9<1???:???FF<B:FFFF####
@M05025:18:000000000-B3NL5:1:1101:16825:13156 1:N:0:TCGAAG
TAACGAACTCCTACGGGAGGCAGCAGTGGGGAATATTGCACAATGGGCGCAAGCCTGATGCAGCGACGCCGCGTGGGGGATGAAGGCCTTCGGGTTGTAAACTCCTTTCGCTAGGGACGAAGCTTTTTGTGACGGTACCTAGATAAGAAGCACCGGCTAACTACGTGCCAGCAGCCGCGGTAATACGTAGGGTGCGAGCGTTGTCCGGAATTACTGGGCGTAAAGGGCTCGTAGGTGGTTTGTCGCGTCGTCTGTGAAATTCTGGGGCTTAACTCCGGGCGTGCAGGCGATACGGGCTAAC
+
CGGGGGGGGGGGGGGGGGGGGGGGGGGGGGGGGGGGGGGGGGGGGGGGGGGGGGGGGGGGGGGGGGGGGGGGGGGGGGGGGGGGGGGGGGGGGGGGGGGGGGGGGGGGGGGGGGGGGGGGGGGGGGGGGGGCGGGGGGGGGGDGGFGGGGGGGGGGGGGGGGGGGGGGGGGGGGGGGGGDGGGGFGGGGGGDEGGGEGGGGGGGGGGGGGGGGGGGFGGGGGDGGGGGGGGDGFD:C<CCFDFGEFBDBG5>@FBAFFFGGGFFF?D?FFFFFFF?F>FFBF;B?9<>BFB?>?<(-####
@M05025:18:000000000-B3NL5:1:1101:22334:13162 1:N:0:TCGAAG
TAACGAACTCCTACGGGAGGCAGCAGTAGGGAATCTTCGGCAATGGACGAAAGTCTGACCGAGCAACGCCGCGTGAGTGAAGAAGGTTTTCGGATCGTAAAACTCTGTTGTTAGAGAAGAACAAGGATGAGAGTAACTGTTCATCCCTTGACGGTATCTAACCAGAAAGCCACGGCTAACTACGTGCCAGCAGCCGCGGTAATACGTAGGTGGCAAGCGTTGTCCGGATTTATTGGGCGTAAAGCGAGCGCAGGCGGTTTCTTAAGTCTGATGTGAAAGCCCCCGGCTCAACCGGGGGCCC
+
CGGGGGGGGGGGGGGGGGGGGGGGGGFGGGGGGGGGGGGGGGGGGGGGGGGGGGGGGGGGGGGGGGGGGGGGGGGGGGGGGGGGGGGGGGGGGGGGGGGGGGGGGGGGGGGGGGFGGGGGGGGGGGGDEGGGGGGGGGGGGGGGGFGGGGGGGGGGGGGGGGGGGGGGGGGGGGGDGGGFGGFEGGGGGGGGGFFGGGGGDEFCFGGGGG9EGGGGGGDGGGGGGGGCEGFFGGDFGC37DGGGFDDD:5>>EFEFFFBDGDFFB<4:FFF6*/95:AF??BF;917(4?FF?BFFF####
@M05025:18:000000000-B3NL5:1:1101:17221:13214 1:N:0:TCGAAG
TAACGAACTCCTACGGGAGGCAGCAGTGGGGAATATTGCACAATGGGGGAAACCCTGATGCAGCGACGCCGCGTGAAGGAAGAAGTATTTCGGTATGTAAACTTCTATCAGCAGGGAAGAAAATGACGGTACCTGACTAAGAAGCCCCGGCTAACTACGTGCCAGCAGCCGCGGTAATACGTAGGGGGCAAGCGTTATCCGGATTTACTGGGTGTAAAGGGAGCGTAGACGGCATGGCAAGTCTGGTGTGAAAGGCAGGGGCTCAACCCCTGGACTGCATTGGAAACTGTCAGGCTGGCGG
+
CGGGGGGGGGGGGGGGGGGGGGGGGGFGGGGGGGGGGGGGGGGGGGGGGGGGGGGGGGGGGGGGGGGGGGGGGFFGGGGGGGGGGGGGGGGGGGGGGGGGGGGGGGGGGGGGGGGGGGGGGGGGGGGGGGGGGGGGGGGGGGGGGGGGGGGGGGGGGGGGGGGGGGGGGGGGGGGGGGGGGGGGGGGGGGGGGGGGGGGGGGGGGGGGGGGGCEEGGGGGGGGGGEGGGGGGGGGGGGGGGGFFFFFGFGFFFFFFFFFGGGFFFFFF@?FFFFFFFFAFFF?F>>?FF2AAFFF?B####
@M05025:18:000000000-B3NL5:1:1101:21745:13246 1:N:0:TCGAAG
TAACGAACTCCTACGGGAGGCAGCAGTGGGGAATATTGCACAATGGGGGAAACCCTGATGCAGCGACGCCGCGTGAGCGATGAAGTATTTCGGTATGTAAAGCTCTATCAGCAGGGAAGAAAATGACGGTACCTGACTAAGAAGCCCCGGCTAACTACGTGCCAGCAGCCGCGGTAATACGTAGGGGGCAAGCGTTATCCGGATTTACTGGGTGTAAAGGGAGCGTAGACGGCATGGCAAGCCAGATGTGAAAGCCCGGGGCTCAACCCCGGGACTGCATTTGGAACTGTCAGGCTACCTG
+
CGGGGGGGGGGGGGGGGGGGGGGGGGGGGGGGGGGGGGGGGGGGGGGGGGGGGGGGGGGGGGGGGGGGGGGGGGGGGGGGGGGGGGGGGGGGGGGGGGGGGGGGGGGGGGGGGGGGGGGGGGGGGGGGGGGGGGGGGGGGGGGGGGGGGGGGCEGGGGGGGGGGGGGGGGGGGGGGGGGGGGGGGGGGGGGGGGG5C=CGGG5=CGGGGGGGFEGGGGGGGFECGGGGGGGGGGGGGGGDGFGFFF6CFGFFFF4?FFFGGD>@F?FFE?BFFBE?BFB24<AF?A:?FAAAD:7(.####
@M05025:18:000000000-B3NL5:1:1101:25173:13273 1:N:0:TCGAAG
TAACGAACTCCTACGGGAGGCAGCAGTAGGGAATCTTCCACAATGGACGAAAGTCTGATGGAGCAACGCCGCGTGAGTGAAGAAGGGTTTCGGCTCGTAAAGCTCTGTTGGTAGTGAAGAAAGATAGAGGTAGTAACTGGCCTTTATTTGACGGTAATTACTTAGAAAGTCACGGCTAACTACGTGCCAGCAGCCGCGGTAATACGTAGGTGGCAAGCGTTGTCCGGATTTATTGGGCGTAAAGCGAGTGCAGGCGGTTCAATAAGTTTGATGTGAAAGCCTTCGGCTCAACCGGAGCCCA
+
CGGGGGGGGGGGGGGGGGGGGGGGGGGGGGGGGGGGGGGGGGGGGGGGGGGGGGGGGGGGGGGGGGGGGGGGGGGGGGGGGGGGGGGGGDGGGGGGGEGGGGGFGGGGGGGGFGEGGFGGGGFGFGGGGGGGGGGGGGGGGGGGGGGGGGGGGGGGGGGFFGGFGGGGGGGG9C@EEGGGGGGGG>EGGGGGGGGGEGGEEGGGGFFEF=FCFGGGGGGEGEEFGGG*:56CFFCFD7DDGGFGF30).96@FFB9@E5DC74*9>9)94@FF=*649A8?:<?FF0((.4742>>2####
@M05025:18:000000000-B3NL5:1:1101:10432:13341 1:N:0:TCGAAG
TAACGAACTCCTACGGGAGGCAGCAGTAGGGAATCTTCCACAATGGGTGCAAACCTGATGGAGCAATGCCGCGTGAGTGAAGAAGGTCTTCGGATCGTAAAGCTCTGTTGTTAGAGAAGAACACGTGCTAGGTAACTACTAGCGCCTTGACGGTATCTAACCAGAAAGTCACGGCTAACTACGTGCCAGCAGCCGCGGTAATACGTAGGTGACAAGCGTTGTCCGGATTTATTGGGCGTAAAGGGAGCGCAGGCGGTCTGTTTAGTCTAATGTGAAAGCCCACGGCTTAACCGTGGACTAG
+
CGGGGGGGGGGGGGGGGGGGGGGGGGGGGGGGGGGGGGGGGGGGGGGGGGGGGGGGGGGGGGGGGGGGGGGGGGGGGGGGGGGGGGGGGGGGGGGGGGGGGGGGGGGGGGGGGGGGGGGGGGGGGGGGGGGGGGGGGGGGGGGGGGGGGGGGGGGGGGGGGGGGGGGGGGGGGGGGGGGGGGGGGGGGGGGGGGGGGGGGGGGGG?FGGGGGGFGGGGGGGGGGGGDGGGGGGGGGGGDDGGGGDFFDBGDFFEF9DE@GGGFBFFFFFDFFFFF<<ABBF<B>>B>FF>A>BFFF0####
@M05025:18:000000000-B3NL5:1:1101:17631:13351 1:N:0:TCGAAG
TAACGAACTCCTACGGGAGGCAGCAGTAGGGAATTTTCGGCAATGGGGGAAACCCTGACCGAGCAACGCCGCGTGAGGGAAGAAGTATTTCGGTATGTAAACCTCTGTTATAAAGGAAGAACGGTATGAATAGGAAATGATTCATAAGTGACGGTACTTTATGAGAAAGCCACGGCTAACTACGTGCCAGCAGCCGCGGTAATACGTAGGTGGCGAGCGTTATCCGGAATCATTGGGCGTAAAGAGGGAGCAGGCGGCAATAGAGGTCTGCGGTGAAAGCCTGAAGCTAAACTTCAGCGGG
+
CGGGGGGGGGGGGGGGGGGGGGGGGGGGGGGGGGGGGGGGGGGGGGGGGGGGGGGGGGGGGGGGGGGGGGGGGGGEGGGGGGGGGGGGGGGGGGGGGGGGGGGGGGGGGGGGGGGGGGGGGGGGGGGGGGGGGGGGGGGGGGGGGGGGGGGGGGGGGGFGGGGGGGGGGGGGGGGGGGG?FGFGGGGGGGGGGGGGGGGGGGGGGGGGGGGGGGGGGGGEEEGGGGGGGGFGGGGGFGGGGGGGFFFGFGFFFFFFFFFGGGFF??F0@<?EE>5?FAAFF?77?FFFDFABFAFF2####
@M05025:18:000000000-B3NL5:1:1101:22236:13363 1:N:0:TCGAAG
TAACGAACTCCTACGGGAGGCAGCAGTAGGTAATCTTCCACAATGGACGAAAGTCTGATGGAGCAACGCCGCGTGAGTGAAGAAGGGTTTCGGCTCGTAAAGCTCTGTTGGTAGTGAAGAAAGATAGAGGTAGTAACTGGCCTTTATTTGACGGTAATTACTTAGAAAGTCACGGCTAACTACGTGCCAGCACCCGCGGTAATACGTAGGTGGCAAGCGTTGTCCGGATTTATTGGGCGCAAAGTGAGTGCAGGCGGTACAATAAGTCTTATGCGAAAGCCGTCGGCCCAACAGGAGGAAG
+
AFEFCFE7@CEEC<CF7C@@@EFFEEGE@F@FCC@CC<FFEE<CFCGFGGE@FGG9@CCCDGFGDEF:FFDGECBC@6CC?E<EFD@CE?C?+@<?CFG@@GCE,,:,AEEGA<AE,B??F=EF,?<,5?E<??A5<DAC88==AFGG,,C,@F+@7=9BFFF3E9,>D9FFGC8+B@,:;CF75,*3>6D>,>:CEGE8*:B,,61,:C:EC6CC*=5=/1C++17*1:CF+@F6<<)))19D*94=9F=77>),75)90C?**)9<4)1***0-(,,.2(-996>((--1((32(####
@M05025:18:000000000-B3NL5:1:1101:17111:13406 1:N:0:TCGAAG
TAACGAACTCCTACGGGAGGCAGCAGTAGGGAATCTTCCACAATGGACGAAAGTCTGATGGAGCAACGCCGCGTGAGTGAAGAAGGGTTTCGGCTCGTAAAGCTCTGTTGGTAGTGAAGAAAGATAGAGGTAGTAACTGGCCTTTATTTGACGGTAATTACTTAGAAAGTCACGGCTAACTACGTGCCAGCAGCCGCGGTAATACGTAGGTGGCAAGCGTTGTCCGGATTTATTGGGCGTAAAGCGAGTGCAGGCGGTTCAATAAGTCTGATGTGAAAGCCTTCGGCTCAACAGGAGACGA
+
CGGGGGGGGGGGGGGGGEGGGGGGGGGGGGGGGGGGGGGGGGGGGGGGGGGGGGGGGGGGGGGGGGGGGGGGGGGGGGGGGGGGGGGGGGGGGGGGGGGGGGGGGGGGGGGGGGFGGGGGGGGGGGGGGGGGGGGGGGGGGCGGGGGGGGGGGGGGGFGGGGGGGGGGGGCGFEEGGGGGGGGGGGGGGGGGGGGGGGGGEEGGGGGGGGGGGGGGGFEG5CEFGGG5/5CFDFGGGGGGGGFCFF>GFGFFFFBBF::DCDFFF>@B=4B6FFFAA<A<B24<0:9?:3,8).4?8####
@M05025:18:000000000-B3NL5:1:1101:24909:13450 1:N:0:TCGAAG
TAACGAACTCCTACGGGAGGCAGCAGTGGGGAATATTGCACAATGGGCGCAAGCCTGATGCAGCCATGCCGCGTGTGTGAAGAAGGCCTTCGGGTTGTAAAGCACTTTCAGCGGGGAGGAAGGCGGTGAGGTTAATAACCTCACCGATTGACGTTACCCGCAGAAGAAGCACCGGCTAACTCCGTGCCAGCAGCCGCGGTAATACGGAGGGTGCAAGCGTTAATCGGAATTACTGGGCGTAAAGCGCACGCAGGCGGTCTGTCAAGTCGGATGTGAAATCCCCGGGCTCAACCTGGGGCGC
+
CGGGGGGGGGGGGGGGGGGGGGGGGGGGGGGGGGGGGGGGGGGGGGGGGGGGGGGGGGGGGGGGGGGGGGGGGGGGGGGGGGGGGGGGGGGGGGGGGGGGGGGGGGGGGGGGGGGGGGGGGGGGGGGGGGGG@EGFGGGGGGGGGGGGGGGGGGGGGGGGGGGGGGGGGGGGGGEGGGGGFGGGGFDGGGGGGGFE5EEEGGGGGGGGGGGGGGGGGGGGGGGGGGGGGGFFGGGCFGGG:DCGFFFGFGFFDFFFFF@DFFFFF<F<BB>:>?B<4<DFF7<B>FF9BF?<?B::?####
@M05025:18:000000000-B3NL5:1:1101:26600:13457 1:N:0:TCGAAG
TAACGAACTCCTACGGGAGGCAGCAGTAGGGAATCTTCCACAATGGACGAAAGTCTGATGGAGCAACGCCGCGTGAGTGAAGAAGGGTTTCGGCTCGTAAAGCTCTGTTGGTAGTGAAGAAAGATAGAGGTAGTAACTGGCCTTTATTTGACGGTAATTACTTAGAAAGTCACGGCTAACTACGTGCCAGCAGCCGCGGTAATACGTAGGTGGCAAGCGTTGTCCGGATTTATTGGGCGTAAAGCGAGTGCAGGCGGTTCAATAAGTCTGATGTGAAAGCCTTCGGCTCAACCGGAGCGGC
+
CGGGGGGGGGGGGGGGGGGGGGGGGGGGGGGGGGGGGGGGGGGGGGGGGGGGGGGGGGGGGGGGGGGGGGGGGGGGGGGGGGGGGGGGGGGGGGGGGGGGGGGGGGGGGGGGGGGGGGGGGGGGGGGGGGGGGGGGGGGGGGGGGGCFFGGGGGGGGGGGGFGGGGGGGGGGGGGGGGGGGGGDGGGGGGGGGGGGGGGGGGGGGGEGGGGGGGGGFGGGEGGGGGGGGGGGGGGGGGGGGGGGFFFGFGFFFFD6@55CFFFFFFFFFFFFFFFFFBFF?FF?<1;??FFF?>>F1####
@M05025:18:000000000-B3NL5:1:1101:9958:13464 1:N:0:TCGAAG
TAACGAACTCCTACGGGAGGCAGCAGTAGGGAATCTTCGGCAATGGACGAAAGTCTGACCGAGCAACGCCGCGTGAGTGAAGAAGGTTTTCGGATCGTAAAACTCTGTTGTTAGAGAAGAACAAGGATGAGAGTAACTGTTCATCCCTTGACGGTATCTAACCAGAAAGCCACGGCTAACTACGTGCCAGCAGCCGCGGTAATACGTAGGTGGCAAGCGTTGTCCGGATTTATTGGGCGTAAAGCGAGCGCAGGCGGTTTCTTAAGTCTGATGTGAAAGCCCCCGGCTCAACCGGGGCCTC
+
CGGGDGGGGGGGGGGGGGGGGGEGGGEDFFGGFGGGFGGECFEGGGFFG@FCEGGFGFEGC@@FEEE7:CCCCGGGGF?FFA<FBEGGF@E@C=FGCEAE7EFFF9FFA?FE?E99FFGGE<<FD<,CDGFGDFGGFGGFD<FFBDFGDGGGE>FF<BCFFFDFEFGGGGFFC33BE@:?CFE8<>FCCFCFG6BCGCEEECCCCC<0AEFC=*;CFFGE=E>EGGG5*19:*::=77)91>D7?:>C>G>DE>33<)55:7@BFF4:FF46**164.-4((:BB>;2(5?B?>FFB####
@M05025:18:000000000-B3NL5:1:1101:14989:13470 1:N:0:TCGAAG
TAACGAACTCCTACGGGAGGCAGCAGTGGGGAATATTGCACAATGGGGGAAACCCTGATGCAGCGACGCCGCGTGAAGGAAGAAGTATTTCGGTATGTAAACTTCTATCAGCAGGGAAGAAAATGACGGTACCTGACTAAGAAGCCCCGGCTAACTACGTGCCAGCAGCCGCGGTAATACGTAGGGGGCAAGCGTTATCCGGATTTACTGGGTGTAAAGGGAGCGTAGACGGCATGGCAAGTCTGGTGTGAAAGGCAGGGGCTCAACCCCTGGACTGCATTGGAAACTGTCAGGCTGAGGA
+
CGGGGGGGGGGGGGGGGGGGGGGGGGFGFGGGEGGGGFFFGGFGGGGGGGGGGGGGGGGGGGGFGGGGGGGGEFGGGGGGGGFGGGFGGGGGGGGGGGGGGGGGGGGGDGGGGGGGGGGGGGFGGGGGGGGGFF9<FGGGGGGGGGGGGGGGGFGGGGEG7@CFGFGGGGGGGGGGGGGGGGFGEEGGGGGGGGGGGGGGGCEEEFFCCFFGEEGGGGGGCCEEGGGEEGGGG3CG4CGGGGGFF?*7.1@?FFFB>@BD7C>>??FB@BFF@>@?:7294??>BDFF94>ABFBF:####
@M05025:18:000000000-B3NL5:1:1101:6470:13474 1:N:0:TCGAAG
TAACGAACTCCTACGGGAGGCAGCAGTGGGGAATATTGCACAATGGGCGCAAGCCTGATGCAGCGACGCCGCGCGGGGGATGAAGGCCTTCGGGTTGTAAACTCCTTTCGCTAGGGACGAAGCTTTGTTGTGACGGTACCTAGATAAGAAGCACCGGCTAACTACGTGCCAGCAGCCGCGGTAATACGTAGGGTGCGAGCGTTGTCCGGAATTACTGGGCGTAAAGGGCTCGTAGGTGGTTTGTCGCGTCGTCTGTGAAATTCTGGGGCTTAACTCCGGGCGTGCAGGCGATACGGGGGGC
+
CGGGGGGGGGGGGGGGGGGGGGGGGGGGGGGGGGGGGGGGGGGGGGGGGGGGGGGGGGGGGGGGGGGGGGGGGGGGGGGEGGGGGGGGGGGGGGGGGGGGGGGGGGGGGGGGGGGGGGGGGGGGGGGGGGGGFGGGGCGGGGGGGGGFGGGGGGGGEGGGGGGGGGGGGGGGGGGGGGGGGGGGGGGGF?5CGCEGGCGEGGGGGGGG?5EGGGGGFGGGGGGDGGGGGGGG<DDD:7FDCFGGFFFGFGFEFFFFFFBCFGFFFBFFF>FF=?FF>?BFFFFB:6A?>>;>BBF?;####
@M05025:18:000000000-B3NL5:1:1101:22270:13520 1:N:0:TCGAAG
TAACGAACTCCTACGGGAGGCAGCAGTGAGGAATATTGGTCAATGGGCGCGAGCCTGAACCAGCCAAGTCGCGTGAGGGATGACGGTCCTACGGATTGTAAACCTCTTTTGCCGGGGAGCAAGCGTGCGTTCGTGAACGCACGTCGAGAGTACCCGGAGAAAAAGCATCGGCTAACTCCGTGCCAGCAGCCGCGGTAATACGGAGGATGCGAGCGTTATCCGGATTTATTGGGTTTAAAGGGTGCGTAGGCGGGAGGCCAAGTCAGCGGTAAAAATGCGGTGCTCAACGCCGTCGAGCGGA
+
CGGFGGGGFGGGGFCCGCFGGGGGFGG?F@DFFGDGGGFFFGGFGGFGGGGGGGGGGFFGGGGGGGGGGCFGGGGGGFGGGGFGGGG@FGGGGGCCFEGGFGGGGGGGGGGGGEECGGGGGGGGGGGCGCCFGGGGFFGDGEFFGDDGGGGGG;FGG7F@FFAFECFFCCEEGGGG9+2=:CEGGGGD6C>EDCGGGGGF9FG5?ECGGGGCEEGGEGGGGGEGGD+932:DGGGG<CC*:D53<B.7;C6;@FB138>FFG7984<B@3<@F=*..49BB((.-)5:?B09124((####
@M05025:18:000000000-B3NL5:1:1101:14393:13533 1:N:0:TCGAAG
TAACGAACTCCTACGGGAGGCAGCAGTGAGGAATATTGGTCAATGGACGAGAGTCTGAACCAGCCAAGTAGCGTGAAGGATGACTGCCCTATGGGTTGTAAACTTCTTTTATATGGGAATAAAGTGAGCCACGTGTGGCTTTTTGTATGTACCATACGAATAAGGATCGGCTAACTCCGTGCCAGCAGCCGCGGTAATACGGAGGATCCGAGCGTTATCCGGATTTATTGGGTTTAAAGGGAGCGTAGGCGGATTATTAAGTCAGTTGTGAAAGTTTGCGGCTCAACCGTAAAATTGTGTG
+
CGGGGGGGGGGGGGGGGGGGGGGGGGFGGGGGGGGGGGGGGGGGGGGGGGGGGGGGGGGGGGGGGGGGGGGGGGGGGGGGGGGGGGGGGGGGGGGGGGGGGGGGGGGGGGGGGGFGGGGGGGGGGGGGGGGGGGGGGGGGGGGGGGGGGGGGGGGGGGGGGGGGGGFGGGGGGGGGGGGGGGGGGGGGGGGGGGEGGGGGGGGGGGEGGGGGGEEGGGFGGGGD*CEGFGGGCCDGGGGGDFGGFEFDDDEFDE3?FFFDFGFFF)@BF?6=FFFFBBFBFB>?F??:BF?:?A<?<####
@M05025:18:000000000-B3NL5:1:1101:10736:13538 1:N:0:TCGAAG
TAACGAACTCCTACGGGAGGCAGCAGTGGGGAATATTGCACAATGGGCGCAAGCCTGATGCAGCGACGCCGCGTGGGGGATGACGGCCTTCGGGTTGTAAACTCCTTTCGCTAGGGACGAAGCTTTTTGTGACGGTACCTAGATAAGAAGCACCGGCTAACTACGTGCCAGCAGCCGCGGTAATACGTAGGGTGCGAGCGTTGTCCGGAATTACTGGGCGTAAAGGGCTCGTAGGTGGTTTGTCGCGTCGTCTGTGAAATTCCGGGGCTTAACTCCGGGCGTGCAGGCGATACGGGGGGGT
+
CGGGGGGGGGGGGGGGGGGGGGGGGGGGGGGGGGGGGGGGGGGGGGGGGGGGGGGGGGGGGGGGGGGGGGGGGGGGGGGGGGGGGGGGGGGGGGGGGGGGGGGGGGGGGGGGGGGGGGGGGGGGGGGGGGGGGGGGGGGGGGGGGGGGGGGGGGGGGGGGGGGGGGGGGGGGGGGGGGGGGGGGGGGFGGGGGGGGGGGGGGGGGGGGGEFGGFFGFGGGGGGGGGGGGGGGGFD:FGGGGCF7>>BGDGD:FFFA??=>DCFFD>D0>:FFFFF8<B99>26::A:>;1>FBBBB(####
@M05025:18:000000000-B3NL5:1:1101:7148:13554 1:N:0:TCGAAG
TAACGAACTCCTACGGGAGGCAGCAGTGGGGAATATTGGACAATGGGCGCAAGCCTGATCCAGCCATACCGCGTGGGTGAAGAAGGCCTTCGGGTTGTAAAGCCCTTTTGTTGGGAAAGAAATCCAGCCGGCTAATACCTGGTTGGGATGACGGTACCCAAAGAATAAGCACCGGCTAACTTCGTGCCAGCAGCCGCGGTAATACGAAGGGTGCAAGCGTTACTCGGAATTACTGGGCGTAAAGCGTGCGTAGGTGGTCGTTTAAGTCCGTTGTGAAAGCCCTGGGCTCAACCTGGGCTAG
+
CGGGGGGGGGGGGGGGGGGGGGGGGGGGGGGGGGGGGGGGGGGGGGGGGGGGGGGGGGGGGGGGGGGGGGGGGFGGGGGGGGGGGGGGGGGGGGGGGGGGGGGGGGGGGGGGGGGGGGGGGGGGGGGGGGGGGGGGGGGGGGGGGGGGGGGGGGGGGGGGGGGGGGGGGGGGGGGGGGGGGGGGGGGGGGGGGGGGGGGGGGGGGGGGGGGGGGGGGGGGGGEGGGGGGGGGGDGGFFGGGGGGFF@DBGDEFFFBFFFGGGFFFFFFFFFFED@<6:A?4<7???<B:>>?B4?:?####
@M05025:18:000000000-B3NL5:1:1101:15238:13559 1:N:0:TCGAAG
TAACGAACTCCTACGGGAGGCAGCAGTAGGGAATTTTCGTCAATGGGGGAAACCCTGAACGAGCAATGCCGCGTGAGTGAAGAAGGTCTTCGGATCGTAAAGCTCTGTTGTAAGTGAAGAACGGCTCATAGAGGAAATGCTATGGGAGTGACGGTAGCTTACCAGAAAGCCACGGCTAACTACGTGCCAGCAGCCGCGGTAATACGTAGGTGGCAAGCGTTATCCGGAATCATTGGGCGTAAAGGGTGCGTAGGTGGCGTACTAAGTCTGTAGTAAAAGGCAATGGCTCAACCATTGGGTA
+
CGGGGGGGGGGGGGGGGGGGGGGGGGGGGGGGGGGGGGGGGGGGGGGGGGGGGGGGGGGGGGGGGGGGGGGGGGGGGGGGGGGGGGGGGGGGGGGGGGGGGGGGGGGGGGGGGGGGGGGGGGGGGGGGGGGGGGGGGGGGGGGGGGGGGGGGGGGGGGGGGGGGGGGGGGGGGGGGGGGGGGGGGGGGGGGGGGGGGGG?EGGGGGFGGGGGGGGGGGGGGGGGGGGG=FGGGGGGGFGCGGGGFEFGBD7>EF4<FFFGDD7FFFFFFFFFF=FDFFFBBF?FFFFBFF???F29)####
@M05025:18:000000000-B3NL5:1:1101:24997:13570 1:N:0:TCGAAG
TAACGAACTCCTACGGGAGGCAGCAGTAGGGAATCTTCCACAATGGACGAAAGTCTGATGGAGCAACGCCGCGTGAGTGAAGAAGGGTTTCGGCTCGTAAAGCTCTGTTGGTAGTGAAGAAAGATAGAGGTAGTAACTGGCCTTTATTTGACGGTAATTACTTAGAAAGTCACGGCTAACTACGTGCCAGCAGCCGCGGTAATACGTAGGTGGCAAGCGTTGTCCGGATTTATTGGGCGTAAAGCGAGTGCAGGCGGTTCAATAAGTCTGATGTGAAAGCCTTCGGCTCAACCGGCGGCGC
+
CGGGGGGGGGGGGGGGGGGGGGGGGGGGGGGGGGGGGGGGGGGGGGGGGGGGGGGGGGGGGGGGGGGGGGGGGGGGGGGGGGGGGGGEGGGGGGGGGGGGGGGGGGGGGGGGGGFGGGGGGGGGGGGGGGGGGGGGGGGGGGGGGGGGGGGGGGGFGGGGGGGGGGGGGCFFGGGGDGGGGGGGGFGGGFFGGGGGGGGGGGGGGGGFFCGGGGGGGGGGCGEGGGEC*76CF7CFGDGGGGGGFFFGFFFFFFD6D7>DGGFFFFF>FBFFFB6<BAAB.4871?F:0<217(((,####
@M05025:18:000000000-B3NL5:1:1101:29360:13578 1:N:0:TCGAAG
TAACGAACTCCTACGGGAGGCAGCAGTGGGGAATATTGCACAATGGGGGAAACCCTGATGCAGCGACGCCGCGTGAAGGAAGAAGTATTTCGGTATGTAAACTTCTATCAGCAGGGAAGAAAATGACGGTACCTGACTAAGAAGCCCCGGCTAACTACGTGCCAGCAGCCGCGGTAATACGTAGGGGGCAAGCGTTATCCGGATTTACTGGGTGTAAAGGGAGCGTAGACGGCATGGCAAGTCTGGTGTGAAAGGCAGGGGCTCAACCCCTGGACTGCATTGGAAACTGTCAGGCTGTATC
+
CGGGGGGGGGGGGGGGGDGGGGGGGGGGGGGFGGGGGGGGGGGGGGGGGGGGGGGGGGGGGGGGGGGGGGGGGGGGGGGGGGGGGGGGGGGGGGGGGGGGGGGGGGGGGGGGGGGGGGGGGFGGGGGGFGG=FGGGGGGGGGGGGGFGGGGEGGGGGGGGGGGGGGGGGGGGGGGDG,CGFFFGGGGGGGGGGGGGCFFFGGGGGGGGGGGGCCGGCFFGGGGGGGGGEFDGGDGCFGFGGDFGFFFGFGBB==F<FFFDCDBFF<F(7?FFFFFF?FFFFFF<)8:4<9<>><?F<####
@M05025:18:000000000-B3NL5:1:1101:14509:13661 1:N:0:TCGAAG
TAACGAACTCCTACGGGAGGCAGCAGTGGGGAATATTGGACAATGGGCGCAAGCCTGATCCAGCCATACCGCGTGTGTGAAGAAGGCCTTCGGGTTGTAAAGCCCTTTTGTTGGGAAAGAAATCCAGCCGGCTAATACCTGGTTGGGATGACGGTACCCAAAGAATAAGCACCGGCTAACTTCGTGCCAGCAGCCGCGGTAATACGAAGGGTGCAAGCGTTACTCGGAATTACTGGGCGTAAAGCGTGCGTAGGTGGTTATTTAAGTCCGTTGTGAAAGCCCTGGGCTCAACCTGGGGCCG
+
CGGGGGGGGGGGGGGGGGGGGGGGGGGGGGGGGGGGGGGGGGGGGGGGGGGGGGGGGGGGGGGGGGGGGGGGGGGGGGGGGGGGGGGGGGGGGGGGGGGGFGGGGGGGGGGGGGGGGGGGGGGGGGGGGGGGGGGGGGGGGGGGGDGGFGGGGEEFGGGGGGGGGGGGGGGGGDGGGGGGGGGGGGGGGGGGGGGGGGGGGEGGGGEFGGGGEGGGGGGGGGGGGEGEGGGDFDGCGGGCDGCG6@BGDDFFFB@BFFFGGGBFFAF>FFFFFFFF<AFB?F?<??F::<7?BFBFF####
@M05025:18:000000000-B3NL5:1:1101:5660:13669 1:N:0:TCGAAG
TAACGAACTCCTACGGGAGGCAGCAGTAGGGAATCTTCGGCAATGGACGAAAGTCTGACCGAGCAACGCCGCGTGAGTGAAGAAGGTTTTCGGATCGTAAAACTCTGTTGTTAGAGAAGAACAAGGATGAGAGTAACTGTTCATCCCTTGACGGTATCTAACCAGAAAGCCACGGCTAACTACGTGCCAGCAGCCGCGGTAATACGTAGGTGGCAAGCGTTGTCCGGATTTATTGGGCGTAAAGCGAGCGCAGGCGGTTTCTTAAGTCTGATGTGAAAGCCCCCGGCTCAACCGGGGGCGC
+
CGGGGGGGGGGGGGGGGGGGGGGGGGGGGGGGGGGGGGGGGGGGGGGGGGGGGGGGGGGGGGGGGGGGGGGGGGGGGGGGGGGGGGGGGGGGGGGGGGGGGGGGGGGGGGGGGGGGGGGGGGGGGGGGGGGGGGGGGGGGGGGGGGGGGGGGGGGGGGGGGGGGGGGGGGGGGGGGGEGGGGGGGGGGGGGGGGGGGGGGGGGGGGGGGGGGGGGGGGGEGGGGFGGGD<DGGGGGGGGGGGGGBFFGFGFFF>EBFBEGFFFFF<FAFFFFFFFFFFFF?FFB>>F148??FFFFF####
@M05025:18:000000000-B3NL5:1:1101:7033:13683 1:N:0:TCGAAG
TAACGAACTCCTACGGGAGGCAGCAGTGGGGAATATTGCACAATGGGCGAAAGCCTGATGCAGCGACGCCGCGTGAGGGATGACGGCCTTCGGGTTGTAAACCTCTTTCAGCAGGGACGAAGCGCAAGTGACGGTACCTGCAGAAGAAGCACCGGCTAACTACGTGCCAGCAGCCGCGGTAATACGTAGGGTGCAAGCGTTGTCCGGAATTACTGGGCGTAAAGAGTTCGTAGGCGGTTTGTCGCGTCGTTTGTGAAAACCAGCAGCTCAACTGCTGGCTTGCAGGCGATACGGGCACTCG
+
CGGGGGGGGGGGGGGGGGGGGGGGGGGGGGGGGGGGGGGGGGGGGGGGGGGGGGGGGGGGGGGGGGGGGGGGGGGGGGGGFGGGGGGGGGGGGGGGGGGGGGGGGGGGGGGGGGGGGGGGGGGGGGGGGGGGGGGGGGGGGGGGGGGGGGGGGGGGGGGGFGGGGGGGGGGGGGGGGGGEGGGGGGGGGGGGGCGGGGGGGGGGGGGGGGGGGGGGGGGEEGFFGGGGGGDGGGGGGGGDD9>DFF>DFG3>EFFABFBFCGFFFFFFFBFFFFFFB?BBFFFFFFFF99BFFFFF0####
@M05025:18:000000000-B3NL5:1:1101:8899:13715 1:N:0:TCGAAG
TAACGAACTCCTACGGGAGGCAGCAGTAGGGAATTTTCGTCAATGGGGGAAACCCTGAACGAGCAATGCCGCGTGAGTGAAGAAGGTCTTCGGATCGTAAAGCTCTGTTGTAAGTGAAGAACGGCTCATAGAGGAAATGCTATGGGAGTGACGGTAGCTTACCAGAAAGCCACGGCTAACTACGTGCCAGCAGCCGCGGTAATACGTAGGTGGCAAGCGTTATCCGGAATCATTGGGCGTAAAGGGTGCGTAGGTGGCGTACTAAGTCTGTAGTAAAAGGCAATGGCTCAACCATTGCTCA
+
CGGGGGGGGGGGGGGGGGGGGGGGGGGGGGGGGGGGGGGGGGGGGGGGGGGGGGGGGGGGGGGGGGGGGGGGGGGGGGGGGGGGGGGGGGGGGGGGGGGGGGGGGGGGGGGGGGGGGGGGGGGGGGGGGGGGGGGGGGGGGGGGGGGGGGGGGGGGGGGGGGGGGGGGGGGGGGGGGGGGGGGGGGGGGGGGGGGGGGGGGGGGGGGGGGGGGGGGGGGGGGGGGGGGGFGGGGGGGGGGGGFGFFFGFGDEFEFFFFFGGDFFFFF9FAFFFBF>DFBFBFBFB>?0??B<??<>2####
@M05025:18:000000000-B3NL5:1:1101:4883:13752 1:N:0:TCGAAG
TAACGAACTCCTACGGGAGGCAGCAGTGGGGAATATTGCACAATGGGGGAAACCCTGATGCAGCGACGCCGCGTGAAGGAAGAAGTATTTCGGTATGTAAACTTCTATCAGCAGGGAAGAAAATGACGGTACCTGACTAAGAAGCCCCGGCTAACTACGTGCCAGCAGCCGCGGTAATACGTAGGGGGCAAGCGTTATCCGGATTTACTGGGTGTAAAGGGAGCGTAGACGGCATGGCAAGTCTGGTGTGAAAGGCAGGGGCTCAACCCATGGACTGCATTGGAAACTGTCAGGCTGTCGA
+
CGGGGGECEFGFFGGEGGFC@@BFEFEGGGGGGGGFFGGFDGFAFGD:@FFEDECDFFFECGGGGGDGGGCCF>FFDAFGCEGGGGDF@EFFCFGCFGF9EFFFGFGEEFGGDGGGGGGCFFGGGGGGDGGFFFDFFFDBFFGGGGFEGDDEEGF=FFGGFGCFGGCGCCFGGGECCBCFGCGF@EEGCEEFG5E5EF<CEGGGGF?FGFDGFEGGFDFFGCEGGECEGG*/7<DFGGCDGGCFF:/>@D=6@FFBFFF:D3>.=>?(>(755)/5:2<A-<32)-2<9>99A7:??####
@M05025:18:000000000-B3NL5:1:1101:5883:13753 1:N:0:TCGAAG
TAACGAACTCCTACGGGAGGCAGCAGTAGGGAATTTTCGTCAATGGGGGAAACCCTGAACGAGCAATGCCGCGTGAGTGAAGAAGGTCTTCGGATCGTAAAGCTCTGTTGTAAGTGAAGAACGGCTCATAGAGGAAATGCTATGGGAGTGACGGTAGCTTACCAGAAAGCCACGGCTAACTACGTGCCAGCAGCCGCGGTAATACGTAGGTGGCAAGCGTTATCCGGAATCATTGGGCGTAAAGGGTGCGTAGGTGGCGTACTAAGTCTGTAGTAAAAGGCAATGGCTCAACCATGGGCGG
+
CEGGGGGGGGGGGGGGGGGGGGGGGGGGGGGGGGGGGGGGGGGGGGGGGGGGGGGGGFGGGGGGGGGGGGGGGGGGGGGGGGGGGGGFGGGGGGDGGDFFGGGGGGGGGGGGGGGGGGGGGGGDCFEFGGGGGGGGGGGGGGDGGGGEEEGGGGGGGGGGGGGGFGGGGGGGGCGGGGGGGGGGGGGGGGGGFFFGCEEEEGGGGGGGGGGGGGGCFGGCGECFGGDEGGFCF7CFFFDCCDFGF30>DG>DDFFFFFFG:CFFF?FAFDFFF7BFFFFFFFFFFF?04>2?BFF)(####
@M05025:18:000000000-B3NL5:1:1101:14334:13755 1:N:0:TCGAAG
TAACGAACTCCTACGGGAGGCAGCAGTGGGGAATATTGCACAATGGGGGAAACCCTGATGCAGCGACGCCGCGTGAAGGAAGAAGTATCTCGGTATGTAAACTTCTATCAGCAGGGAAGAAAATGACGGTACCTGACTAAGAAGCCCCGGCTAACTACGTGCCAGCAGCCGCGGTAATACGTAGGGGGCAAGCGTTATCCGGATTTACTGGGTGTAAAGGGAGCGTAGACGGAAGAGCAAGTCTGATGTGAAAGGCTGGGGCTTAACCCCAGGACTGCATTGGAAACTGTCTTTCTATATC
+
CGGGGGGGGGGGGGGGGGGGGGGGGGGGFGEEBFFGGGGGGGGGGGGGGDEDFEFFGGGFF<@@FEGGGG:FE7F@=FFCCFF<=FCEEFFGGGGGCBEEBEFFAFEEE<GGFG7>=AEFD>FFFGGGGGGDECFEGFCAFCAF8,@::C@FF@FG;FBF3FEFGGGGGGDFGG8:B@FGGCEFGGGGGEFGGGG5=FCFDE?ECF9:9A+;EEGF9:C+CGEGGGD:=F*77>DFGGGF*2::6/17@GF66=>:F>33><;>F4F<F:B)7>FBFB>A2<:262<>DF))66<9)####
@M05025:18:000000000-B3NL5:1:1101:9275:13758 1:N:0:TCGAAG
TAACGAACTCCTACGGGAGGCAGCAGTGAGGAATATTGGTCAATGGGCGCGAGCCTGAACCAGCCAAGTCGCGTGAGGGATGACGGTCCTACGGATTGTAAACCTCTTTTGCCGGGGAGCAAGCGTGCGTTCGTGAACGCACGTCGAGAGTACCCGGAGAAAAAGCATCGGCTAACTCCGTGCCAGCAGCCGCGGTAATACGGAGGATGCGAGCGTTATCCGGATTTATTGGGTTTAAAGGGTGCGTAGGCGGGATGCCAAGTCAGCGGTAAAAATGCGGTGCTCAACGCCGTCGAGCGAG
+
CGGGGGGGGGGGGGGGGGGGGGGGGGGGGGGGGGGGGGGGGGGGGGGGGGGGGGGGGGGGGGGGGGGGGGGGGGGGGGGGGGGGGGGGGGGGGGGGGGGGGGGGGGGGGGGGGGGGGGGGGGGGGGGGGGGGGGGGGGGGGGGGGGGGGGGGGGGGGGGGGGGGGGGGGGGGGGGGGGGGGGGGGGGGGGGGGGGGGGGGGGGGGGGGGGGGGGGGGGGGGGGGCEFGGGGGGG:<<FFFGGGGFFFGFGFFFFFFFFFGGGFFFFFFB?FDFFFFFFFFBF>A9A?BFF07(-7>9####
@M05025:18:000000000-B3NL5:1:1101:9097:13758 1:N:0:TCGAAG
TAACGAACTCCTACGGGAGGCAGCAGTGGGGAATATTGCACAATGGGGGAAACCCTGATGCAGCGACGCCGCGTGAAGGAAGAAGTATTTCGGTATGTAAACTTCTATCAGCAGGGAAGAAAATGACGGTACCTGACTAAGAAGCCCCGGCTAACTACGTGCCAGCAGCCGCGGTAATACGTAGGGGGCAAGCGTTATCCGGATTTACTGGGTGTAAAGGGAGCGTAGACGGCATGGCAAGTCTGGTGTGAAAGGCAGGGGCTCAACCCCTGGACTGCATTGGAAACTGTCAGGCTGTGCG
+
CGGGGGGGGGGGGGGGGGGGGGGGGGGGGGGGGGGGGGGGGGGGGGGGGGGGGGGGGGGGGGGGGGGGGGGGGGGGGGGGGGGGGGGGGGGGGGGGGGGGGGGGGGGGGGGGGGGGGGGGGGGGGGGGGGGGGGGGGGGGGGGGGGGGGGGGGGGGGGGGGGGGGGGGGGGGGGGGGGGGGGGGGGGGGGGGGGGDEGGFGGGGGGGGGGGGFGGGEGFCGGGGGGGGGGGGGGGGGGGGGGGGFFFGFGFFFFFFFFBGGGFFF?F?EFFFFFFFF?FFFDFFFA?>FFFFFFFFF####
@M05025:18:000000000-B3NL5:1:1101:10086:13773 1:N:0:TCGAAG
TAACGAACTCCTACGGGAGGCAGCAGTGGGGAATATTGGACAATGGGCGCAAGCCTGATCCAGCCATACCGCGTGGGTGAAGAAGGCCTTCGGGTTGTAAAGCCCTTTTGTTGGGAAAGAAATCCAGCCGGCTAATACCTGGTTGGGATGACGGTACCCAAAGAATAAGCACCGGCTAACTTCGTGCCAGCAGCCGCGGTAATACGAAGGGTGCAAGCGTTACTCGGAATTACTGGGCGTAAAGCGTGCGTAGGTGGTTATTTAAGTCCGTTGTGAAAGCCCTGGGCTCAACCTGAGCCGC
+
CGGGGGGGGGGGGGGGGGGGGGGGGGGGGGGGGGGGGGGGGGGGGGGGGGGGGGGGGGGGGGGGGGGGGGGGGGGGGGGGGGGGGGGGGGGGGGGGGGGGGGGGGGGGGGGGGGGGGGGGGGGGGGGGGGGGGGGGGGGGGGGGGGGGGGGGGGGGGGGGGGGGGGGGGGGGGGGGGGGGGGGGGGGGGGGGGGGGGGGGGGGGGGGGGGGGGGGGGGGGGGGGGGGGGGGGGGGGGGGGGGGGFFDG>G:DFFFDFFFGGGFFFFFFFFFFFFFBFAFFFB?FB<?FB??BFFFF1####
@M05025:18:000000000-B3NL5:1:1101:10023:13803 1:N:0:TCGAAG
TAACGAACTCCTACGGGAGGCAGCAGTGGGGAATATTGCACAATGGGGGAAACCCTGATGCAGCGACGCCGCGTGAAGGAAGAAGTATTTCGGTATGTAAACTTCTATCAGCAGGGAAGAAAATGACGGTACCTGACTAAGAAGCCCCGGCTAACTACGTGCCAGCAGCCGCGGTAATACGTAGGGGGCAAGCGTTATCCGGATTTACTGGGTGTAAAGGGAGCGTAGACGGCATGGCAAGTCTGGTGTGAAAGGCAGGGGCTCAACCCCTGGACTGCATTGGAAACTGTCAGGCTGGTGC
+
CGGGGGGGGGGGGGGGGGGGGGGGGGGGGGGGGGGGGFGGGGGGGGGGGGGGGGGGGGGGGGGGGGGGGGGGGGGGGGGGGGGGGGGGFGGGGGGGGGGGGGGGGGGGGGGGGGGGGFGGGGGGGGGGGGGGGGGGGGGGGGGGGGGGGGGGGGGGGGGGGGGGGGGGGGGGGGGGGGGGGGGGGGGGGGGGGGGGGGGGGEGGGGGGGGGGGGGCFGGGGGGGDGGGGFGGGGGGGGFGGGGGB@FGFGFFFBFBFBEDGGB@F>?:B?FFFFFDFFFAFFBF43<29>DFFFFFF####
@M05025:18:000000000-B3NL5:1:1101:6591:13804 1:N:0:TCGAAG
TAACGAACTCCTACGGGAGGCAGCAGTAGGGAATCTTCCACAATGGACGAAAGTCTGATGGAGCAACGCCGCGTGAGTGAAGAAGGGTTTCGGCTCGTAAAGCTCTGTTGGTAGTGAAGAAAGATAGAGGTAGTAACTGGCCTTTATTTGACGGTAATTACTTAGAAAGTCACGGCTAACTACGTGCCAGCAGCCGCGGTAATACGTAGGTGGCAAGCGTTGTCCGGATTTATTGGGCGTAAAGCGAGTGCAGGCGGTTCAATAAGTCTGATGTGAAAGCCTTCGGCTCAACCGGAGACGA
+
CGGGGGGGGGGGGGGGGGGGGGGGGGGGGGGFFGGGGFGGGGGGGGGGGGGGGFGGGGGGGGGGGGGGGGGGGEG@FFGGFGGGGGDGGGGGFGFGCFGGG9FEFGGGGGGGGGGGGGGGCFFFFGGGGFGGGGGGGGFGGGG@CEGGGGGDGEGGGGGGGGGCDGGGFFGGGEGGGGFGGGFGGBFGFFFGFGGG>ECEEEFGGGCFGGGGGGGFGGGEGGGG:EDGD5C>FFCGGGGGDGGG?EF3>D?BFFBBFF@3:DFFF2=<FFFFF?FAADF:?BF<:(4:?F21:9>0-####
@M05025:18:000000000-B3NL5:1:1101:23606:13806 1:N:0:TCGAAG
TAACGAACTCCTACGGGAGGCAGCAGTGGGGAATATTGGACAATGGGCGCAAGCCTGATCCAGCCATACCGCGTGGGTGAAGAAGGCCTTCGGGTTGTAAAGCCCTTTTGTTGGGAAAGAAATCCAGCCGGCTAATACCTGGTTGGGATGACGGTACCCAAAGAATAAGCACCGGCTAACTTCGTGCCAGCAGCCGCGGTAATACGAAGGGTGCAAGCGTTACTCGGAATTACTGGGCGTAAAGCGTGCGTAGGTGGTTATTTAAGTCCGTTGTGAAAGCCCTGGGCTCAACCTGGGTTGT
+
CGGGGGGGGGGGGGGGGGGGGGGGGGGGGGGGGGFGGGGGGGGGGGGGGGGGGGGGGGGGGGGGGGGGGGGGGGGGGGGGGGGGGGGGGGGGGGGGFFGGGGGGGGGGGGGGGGGFGGGGGGGGGGGGGGGGGGGGGGFGGGGGGGGGGGGGGGGGGGGDGFFGGGGGGGGGGGGGGGGGGGGGGGEFGGGGGGGGGGGGGGGGGGGGGGGGGGGGGGGGGGGGGGGGDGGGGGGGGGGCCDF76@F<BGFFFDFFFBFGGGFFFBFAF?F7>EFF2:ABB:7?6?::B??BBFFFB####
@M05025:18:000000000-B3NL5:1:1101:2045:13815 1:N:0:TCGAAG
TAACGAACTCCTACGGGAGGCAGCAGTAGGGAATCTTCGGCAATGGACGAAAGTCTGACCGAGCAACGCCGCGTGAGTGAAGAAGGTTTTCGGATCGTAAAACTCTGTTGTTAGAGAAGAACAAGGATGAGAGTAACTGTTCATCCCTTGACGGTATCTAACCAGAAAGCCACGGCTAACTACGTGCCAGCAGCCGCGGTAATACGTAGGTGGCAAGCGTTGTCCGGATTTATTGGGCGTAAAGCGAGCGCAGGCGGTTTCTTAAGTCTGATGTGAAAGCCCCCGGCTCAACCGGGGGGCG
+
CGGGGGGGGGGGGGGGGGGGGGGGGGGGGGGGGGGGGGGGGGGGGGGGGGGGGGGGGGGGGGGGGGGGGGGGGGGGGGGGGGGGGGGGGGGGEGDGGGGGGGGGGGGGGGGGGGGGGGGGGGGGGGGGGGGGGGGGGGGGGFGGGCFGGGGGGGGGGGGGGGGGGGGGGGGGGGGGGGGGGGGGGFGGGGGGGGGGGGGGGEGGGGGGFGGGGGGGGGGGGEGGGGGG:3CCFGGGGFGDDGFGFFEGEGFFFFFFE7>5FGFFFF626:8=FFFAB944?(4(7>FB:????>FFB####
@M05025:18:000000000-B3NL5:1:1101:28963:13819 1:N:0:TCGAAG
TAACGAACTCCTACGGGAGGCAGCAGTAGGGAATCTTCGGCAATGGACGAAAGTCTGACCGAGCAACGCCGCGTGAGTGAAGAAGGTTTTCGGATCGTAAAACTCTGTTGTTAGAGAAGAACAAGGATGAGAGTAACTGTTCATCCCTTGACGGTATCTAACCAGAAAGCCACGGCTAACTACGTGCCAGCAGCCGCGGTAATACGTAGGTGGCAAGCGTTGTCCGGATTTATTGGGCGTAAAGCGAGCGCAGGCGGTTTCTTAAGTCTGATGTGAAAGCCCCCGGCTCAACCGGGGCTGC
+
CGGGGGGGGGGGGGGGGGGGGGGGGGGGGGGGGGGGGGGGGGGGGGGGGDGGGGGGGGGGGGGGGGGGGGGGGFGGGGGGGGGGGGGFGGGGGGGGGGGGGGGGGGGGGGGGGGGGGGGGGGGGGGGGGGGGGGGGGGGGGGGGGGGGGGGGGGGGGGGGGGGGGGGGGGGGGGGGGGGGGGCGGGGGGGGGGGGGGGGGGGFGGGCFFGGGGGGGGGGGGGEGGGGCCG=CFGGGG:CGGGGGFFEGBGBEEF@BFBE3C>?FFAF>FAFFB9FAAAA?4:(769>F?DF:?F9>F####
@M05025:18:000000000-B3NL5:1:1101:20026:13819 1:N:0:TCGAAG
TAACGAACTCCTACGGGAGGCAGCAGTGGGGAATATTGGACAATGGGCGCAAGCCTGATCCAGCCATACCGCGTGGGTGAAGAAGGCCTTCGGGTTGTAAAGCCCTTTTGTTGGGAAAGAAATCCAGCCGGCTAATACCTGGTTGGGATGACGGTACCCAAAGAATAAGCACCGGCTAACTTCGTGCCAGCAGCCGCGGTAATACGAAGGGTGCAAGCGTTACTCGGAATTACTGGGCGTAAAGCGTGCGTAGGTGGTTATTTAAGTCCGTTGTGAAAGCCCTGGGCTCAACCTGGGGTGG
+
CGGGGGGGGGGGGGGGGGGGGGGGGGGGGGGGGGGGGGGGGGGGGGGGGGGGGGGGGGGGGGGGGGGGGGGGGGGGGGGGGGGGGGGGGGGGGGGGDGGGGGGGGGGGGGGGGGGGGGGGGGGGGGGGGGGGGGGGGGGGGGGGGGGGGGGGGGGGGGGGGGGGGGGGGGGGGGGGGGGGGGGGGFEGGGGGGGGGGGGGGGGGGGGGGGGGGGGGGGGGGGG7CGGGCFFGFGGGFFGGDDDGFFDGFG>DDBFFFFFGGGFFFFFFFFFFEEBDFFFFF?BFF?B7???????<?####
@M05025:18:000000000-B3NL5:1:1101:11157:13834 1:N:0:TCGAAG
TAACGAACTCCTACGGGAGGCAGCAGTGGGGAATATTGCACAATGGGCGCAAGCCTGATGCAGCCATGCCGCGTGTATGAAGAAGGCCTTCGGGTTGTAAAGTACTTTCAGCGAGGAGGAAGGTGTTGTGGTTAATAACCGCAGCAATTGACGTTACTCGCAGAAGAAGCACCGGCTAACTCCGTGCCAGCAGCCGCGGTAATACGGAGGGTGCAAGCGTTAATCGGAATTACTGGGCGTAAAGCGCACGCAGGCGGTCTGTCAAGTCGGACGTGAAATCCCCGGGCTCAACCTGGGGGCG
+
CGGGGGGGGGGGEFGGGGGGGGGGGGFFFGGGGGGGGGGGGGGGFFFGGGGGGCGGG?GGGGGGGGGGGGGGCFEEGGFGGGGGGAECF8CFCGFGGG9,CFGCEEFGFE,?FCEE7F@GGFDFGFGDGF:AFDFGGE<FEGG@FF8FGFGGGGGGCF=FCB<7BFCGFFC7C@CEEGGGGGG>C7CCC?E,<EGB5C5?EC9;9BEC5=C*:E6EC=CE*/A9?5/:5CCFGGFF<CDD:<>DFEEG>)><>BB(.00**2/*18@9)43)7)),(-6)4)-46;FF8<3:?0,31####
@M05025:18:000000000-B3NL5:1:1101:11924:13851 1:N:0:TCGAAG
TAACGAACTCCTACGGGAGGCAGCAGTAGGGAATTTTCGTCAATGGGGGAAACCCTGAACGAGCAATGCCGCGTGAGTGAAGAAGGTCTTCGGATCGTAAAGCTCTGTTGTAAGTGAAGAACGGCTCATAGAGGAAATGCTATGGGAGTGACGGTAGCTTACCAGAAAGCCACGGCTAACTACGTGCCAGCAGCCGCGGTAATACGTAGGTGGCAAGCGTTATCCGGAATCATTGGGCGTAAAGGGTGCGTAGGTGGCGTACTAAGTCTGTAGTAAAAGGCAATGGCTCAACCATGGCCAC
+
CGGGGGGGGGGGGGGGGGGGGGGGGGGGGGGGGGGGGGGGGGGGGGGGGGGGGGGGGGGGGGGGGGGGGGGGGGGGGGGGGGGGGGGGGGGGGGGGGGGFGGGFGGGGGGGGGGGGGGGGGGGGGGGGGGGGGGGGGGGGGDGFGGGGGGFGGGGGGGGGGGGGGGGGGGGGGGEEGGGGGGGEGGGGGFGGGGGGGGGEGGGGGGAFFGGGGGFEGGGGCGGGGGGGGGGGGCFFGGG<DG3FFFFGFGFFFBFF3@>DGDFFF?FA=<B?==FABFFBFF<?>???F?<??F?)(####
@M05025:18:000000000-B3NL5:1:1101:23617:13863 1:N:0:TCGAAG
TAACGAACTCCTACGGGAGGCAGCAGTAGGGAATCTTCGGCAATGGACGAAAGTCTGACCGAGCAACGCCGCGTGAGTGAAGAAGGTTTTCGGATCGTAAAACTCTGTTGTTAGAGAAGAACAAGGATGAGAGTAACTGTTCATCCCTTGACGGTATCTAACCAGAAAGCCACGGCTAACTACGTGCCAGCAGCCGCGGTAATACGTAGGTGGCAAGCGTTGTCCGGATTTATTGGGCGTAAAGCGAGCGCAGGCGGTTTCTTAAGTCTGATGTGAAAGCCCCCGGCTCAACCGGGGGGGG
+
CGGGGGGGGGGGGGGGGGGGGGGGGGGGGGGGGGGGGGGGGGGGGGGGGGGGGGGGGGGGGGGGGGGGGGGGGFGGGGGGGGGGGGFGGGGGGGGGGGGGGGGGGGGGGGGGGGGGGGGGGGGGGCFFGGGGGGGGGGGGGGGGGGGGGGGGGGGGGGGGGGGGGGFGFGGGGGEGGGGGGGGGGGGGGGGGGGGGGGGGGGGGGGEFGGGGGGGGGGGGEGGGGGGCEDFGGGGGGGGGGGGGFFFGBGBDDDEFFFFGGGFFFFFF?2BF@??B<<B??386;FFFBFFB:F;BF####
@M05025:18:000000000-B3NL5:1:1101:27356:13893 1:N:0:TCGAAG
TAACGAACTCCTACGGGAGGCAGCAGTGGGGAATATTGCACAATGGGGGAAACCCTGATGCAGCGACGCCGCGTGAAGGAAGAAGTATTTCGGTATGTAAACTTCTATCAGCAGGGAAGAAAATGACGGTACCTGACTAAGAAGCCCCGGCTAACTACGTGCCAGCAGCCGCGGTAATACGTAGGGGGCAAGCGTTATCCGGATTTACTGGGTGTAAAGGGAGCGTAGACGGCATGGCAAGTCTGGTGTGAAAGGCAGGGGCTCAACCCCTGGACTGCATTGGAAACTGTCAGGCTGCGGG
+
CGGGGFGECFGGFGEGGGGGGGD>8FEFGGGGGGGFGGDG?EG9CFFEGGGGGGGFFGGFGFGFGCEGGGGEEGGGGFGGGGGFG,BFFGGGGGGGGGGGGGGGAFFGGGGFGGGDGGDCGGFFGGFGEGGGGGGGGGGGGGFGGGGDFCECECGGGFGGGGFCCGGFG7FE7EEGGFF9C?CFEEGGGGGGGGEEGCG7EGGGE?EFFCFFEEEFF+:CEGGGCEEGEGGGGG3<FD<FGG=:=F*9>GF=FFF?:.75CC35=?F(86F;777>6:3).4329A?:A))4<B<0,####
@M05025:18:000000000-B3NL5:1:1101:22937:13914 1:N:0:TCGAAG
TAACGAACTCCTACGGGAGGCAGCAGTGAGGAATATTGGTCAATGGGCGCGAGCCTGAACCAGCCAAGTCGCGTGAGGGATGACGGTCCTACGGATTGTAAACCTCTTTTGCCGGGGAGCAAGCGTGCGTTCGTGAACGCACGTCGAGAGTACCCGGAGAAAAAGCATCGGCTAACTCCGTGCCAGCAGCCGCGGTAATACGGAGGATGCGAGCGTTATCCGGATTTATTGGGTTTAAAGGGTGCGTAGGCGGGATGCCAAGTCAGCGGTAAAAATGCGGTGCTCAACGCCGTCGAGGCCC
+
CGGGGGGGGGGGGGGGGGGFGGGGGGGGGGGGGGGGGGGGGGGGGGGGEGGGGGGGGGGGGGGGGGGGGGGGGGGGGGGGGGGGGGGGGGGGGEGGGGGGGGGGGGGGGGGGGGGGGGGGGGGGGGGGGGGGGGGGGGGGGGGGGGGDGGGGFEGGGGGGGGGGGGGGGGGGGGGFCFGGBEGGGGFGGGGGGGGGGGGGGGGGGGGGGGGGGGGCC5FEGGGGEEEGGFG=C>D*7CFGGGGG>BBGFGFFFFB>@FFG**9=FF@BFBEFFF4<F6108>;><DFB?F>>BFB04####
@M05025:18:000000000-B3NL5:1:1101:15073:13919 1:N:0:TCGAAG
TAACGAACTCCTACGGGAGGCAGCAGTAGGGAATATTGCACAATGGGGGAAACCCTGATGCAGCGACGCCGCGTGAAGGAAGAAGTATCTCGGTATGTAAACTTCTATCAGCAGGGAAGACAATGACGGTACCTGACTAAGAAGCCCCGGCTAACTACGTGCCAGCAGCCGCGGTAATACGTAGGGGGCAAGCGTTATCCGGATTTACTGGGTGTAAAGGGAGCGTAGACGGACGGGCAAGTCTGAAGTGAAAGGCAGGTGCTCAACCCCTGGACGGCTTTGGAAACTGTCCATCTACATG
+
CGGGEFEFGGGGGGGGGGGGGGDFFF,CFCDFFGDFEFCFGGGFGGGEGCFGGGGEFGGFDGGGGGGGGGGGGGGGGGCGFGGGCGFGGAFGGGGGGCFGGGGGFGGGGGGGGGGGCFGGGGFGGGGGGGGCFGGFGFCEGGFG8,>FGGGEGFGFCGGGGGGGGGGGGGGGGG8CEGGGDB@EGGGGGGGFEGCCGGFFGGC=EFCF9FFFFGEGGFGFEFGGEEECEFGGGGGGDGCCD*27@@449C=78F>?FFF*09BFF3).)(.8575(44>B08??)28>BAFB265)-####
@M05025:18:000000000-B3NL5:1:1101:4572:13974 1:N:0:TCGAAG
TAACGAACTCCTACGGGAGGCAGCAGTGGGGAATATTGCACAATGGGCGCAAGCCTGATGCAGCAACGCCGCGTGAGGGATGACGGCCTTCGGGTTGTAAACCTCTTTTAGTAGGGAAGAAGCGAAAGTGACGGTACCTGCAGAAAAAGCGCCGGCTAACTACGTGCCAGCAGCCGCGGTAATACGTAGGGCGCAAGCGTTATCCGGAATTATTGGGCGTAAAGAGCTCGTAGGCGGTTTGTCGCGTCTGCTGTGAAATCTGGGGGCTCAACCCCCAGCCTGCAGTGGGTACGGGCAGGGC
+
CGGGGGGGGGGGGGGGGGGGGGGGGGGGGGGGGGGGGGGGGGGGGGGGGGGGGGGGGGGGGGGGGGGGGGGGGGGGGGGGGGGGGGGGGGGGGGGGGGGGGGGGGGGFGGGGGGGGGGGGGGGGGGGGGGGGGGGGGGGGGGGGGGGGGGGGGGGGGGGGGGGGGGGGGGGGGGGGGGGGGDGGGGCGGGGGGGGGGFGGGGGGGGGGGFGGGFEFGGGGGGGGGFEFGGGGGGGGGCGGGGFDFFEGFGFFFFFAFFFGGGF>EFFFFF?F@FFFFB1:?FF:?A?:<>42?BFF(####
@M05025:18:000000000-B3NL5:1:1101:7007:13977 1:N:0:TCGAAG
TAACGAACTCCTACGGGAGGCAGCAGTAGGGAATTTTCGTCAATGGGGGAAACCCTGAACGAGCAATGCCGCGTGAGTGAAGAAGGTCTTCGGATCGTAAAGCTCTGTTGTAAGTGAAGAACGGCTCATAGAGGAAATGCTATGGGAGTGACGGTAGCTTACCAGAAAGCCACGGCTAACTACGTGCCAGCAGCCGCGGTAATACGTAGGTGGCAAGCGTTATCCGGAATCATTGGGCGTAAAGGGTGCGTAGGTGGCGTACTAAGTCTGTAGTAAAAGGCAATGGCTCAACCATTGTTGT
+
CGGGGGGGGGGGGGGGGGG@FGGGGGGGGGGGGGGGGGGGGGGGGGGGGGGGGGGGGGGGGGGGGGGGGGGGGGGGGGGGGGGGGGGGGGGGGGGGGGGGGGGGGGGGGGGGGGGGGGGGGGGGGGGGGGGGGGGFGDGGGGGGGGFGGGGGGGGGGGGGGGGGGGGGGGGGGGGGGGGGGGGGGGGGGGGGGGGGGGGGGCGGGGEFGGGGGGGGGGGGGGGGFGGGGGGGGGGGGGGGGGGGFEFGFGEEFFFFFFBGGDFFFFFFFFFFF=FBFFFFFF?FFFFBF?2??F?F2####
@M05025:18:000000000-B3NL5:1:1101:16323:13985 1:N:0:TCGAAG
TAACGAACTCCTACGGGAGTCAGCAGTGGGGAATATTGCACAATGGGCGGAAGCCTGATGCAGCAACGCCGCGTGCGGGATGACGGCCTTCGGGTTGTAAACCGCTTTCGCCTGTGACGAAGCGTGAGTGACGGTAATGGGTAAAGAAGCACCGGCTAACTACGTGCCAGCAGCCGCGGTGATACGTAGGGTGCGAGCGTTGTCCGGATTTATTGGGCGTAAAGGGCTCGTAGGTGGTTGATCGCGTCGGAAGTGTAATCTTGGGGCTTAACCCTGAGCGTGCTTTCGATACGGGTTAGCT
+
CGGGGGGGGGGGGGGGGGGGGGGGGGGGGGGGGGGGGGGGGGGGGGGGGGGGGGGGGGGGGGGGGGGGGGGGGGGGGGGGGGGGGGGGGGGGGGGGGGGGGGGGGGGGGGGGGGGGGGGGGGGGGGGGGGGGGGGGGGGGGGGGGGGGGGGGGGGGGGGGGGGGGGGGGGGFGGGGGGGEGGFFGGGGGGGGGGGGGGGGGEGGGGGE5=FFFGGGFFGGEGGFGGGFFD7CDDCFDGGGF7:CDFEGFCBEFF46=FFGGG46@>FFF:FFFFFF?1>B9:??FFFF?ABBB?((-####
@M05025:18:000000000-B3NL5:1:1101:7798:13998 1:N:0:TCGAAG
TAACGAACTCCTACGGGAGGCAGCAGTAGGGAATCTTCGGCAATGGACGAAAGTCTGACCGAGCAACGCCGCGTGAGTGAAGAAGGTTTTCGGATCGTAAAACTCTGTTGTTAGAGAAGAACAAGGATGAGAGTAACTGTTCATCCCTTGACGGTATCTAACCAGAAAGCCACGGCTAACTACGTGCCAGCAGCCGCGGTAATACGTAGGTGGCAAGCGTTGTCCGGATTTATTGGGCGTAAAGCGAGCGCAGGCGGTTTCTTAAGTCTGATGTGAAAGCCCCCGGCTCAACCGGGGCATG
+
CGGGGGGGGGGGGGGGGGGGGGGGGGGGGGGGGGGGGGGGGGGGGGGGGGGGGGGGGGGGGGGGGGGGGGGGGGGGGGGGGGGGGGGGGGGGGGGGGGGGGGGGGGGGGGGGGGGGGGGGGGGGGGGGGGGGGGGGGGGGGGGGGGGGGGGGGGGGGGGGGGGGGGGGGGG>FGGGGGGGGGGGGGGGGGGGGGGGGGGGGGGGGGGGGGGGFGGGGGGGGGGGGGGGGGGGGGGGGGGGGDGGFFFGFGFFFEDBFFFGGCFFF<F>FDBFFFFFB)67?B:>>9FB??F?FF;9>####
@M05025:18:000000000-B3NL5:1:1101:27636:14008 1:N:0:TCGAAG
TAACGAACTCCTACGGGAGGCAGCAGTAGGGAATATTGCACAATGGGGGAAACCCTGATGCAGCGACGCCGCGTGAAGGAAGAAGTATCTCGGTATGTAAACTTCTATCAGCAGGGAAGACAATGACGGTACCTGACTAAGAAGCCCCGGCTAACTACGTGCCAGCAGCCGCGGTAATACGTAGGGGGCAAGCGTTATCCGGATTTACTGGGTGTAAAGGGAGCGTAGACGGACGGGCAAGTCTGAAGTGAAAGGCAGGGGCTCAACCCCTGGACTGCTTTGGAAACTGTCCATCTAGCGA
+
CGGGGGGGGGGGGGGGGGGGGGGGGGGGGGGGGGGGGGGGGGGGGGGGGGGGGGGGGGGGGGGGGGGGGGGGGGGGGGGGGGGGGGGGGGGGGGGGGGGGGGGGGGGGGGGFGGGGGGGGGGGGGGGGGGGGGGGGGGGGGGGGGDFGGGGGGGGGGGGGGGGGGGGGGGGGGGEGGGCCFCGGGGGEGGGGGGGGGFFGGGDGGGFGGGGGGGGGGGF?ECGDGGGGGGGGGGGGGGGGGFFGFFFGBGF?FFF:FFFGGGDFFF?33:FFF:FB:<BDA<>:DFFA<>AFFFFF<####
@M05025:18:000000000-B3NL5:1:1101:15296:14033 1:N:0:TCGAAG
TAACGAACTCCTACGGGAGGCAGCAGTGGGGAATATTGCACAATGGGGGAAACCCTGATGCAGCGACGCCGCGTGAAGGAAGAAGTATTTCGGTATGTAAACTTCTATCAGCAGGGAAGAAAATGACGGTACCTGACTAAGAAGCCCCGGCTAACTACGTGCCAGCAGCCGCGGTAATACGTAGGGGGCAAGCGTTATCCGGATTTACTGGGTGTAAAGGGAGCGTAGACGGCATGGCAAGTCTGGTGTGAAAGGCAGGGGCTCAACCCCTGGACTGCATTGGAAACTGTCATGCTGCACG
+
CGGGGGGGGGGGGGGGGGGGGGGGGGFFGGGGGGGGGGGGGGGGGGGGGGGGGGGGGGGGGGGGGGGGGGGGGGGGGGGGGGGGGGGGGGGGGGGGGGGGGGGGGGGGFFFGFGGGGGGGGGGGGGGGGGGGGGGGGGGGGGGGGGGGEGGGGGGGGGGGGGGGGGGGGGGGGGGGGGGGGGFEFGGGGGGGGG:CEGGGGGGGEGFGGGGG6ACDFGGGGC=*:CEGGGGGGGGGGGGGFDGGFF*5)19FFF><F:BDDD;FFDF0:075>5>??FA99>:<><?2)).6)6<4<####
@M05025:18:000000000-B3NL5:1:1101:17174:14036 1:N:0:TCGAAG
TAACGAACTCCTACGGGAGGCAGCAGTGGGGAATATTGCACAATGGGGGAAACCCTGATGCAGCGACGCCGCGTGAAGGAAGAAGTATCTCGGTATGTAAACTTCTATCAGCAGGGAAGAAAATGACGGTACCTGACTAAGAAGCCCCGGCTAACTACGTGCCAGCAGCCGCGGTAATACGTAGGGGGCAAGCGTTATCCGGATTTACTGGGTGTAAAGGGAGCGTAGACGGAAGAGCAAGTCTGATGTGAAAGGCTGGGGCTTAACCCCAGGACTGCATTGGAAACTGTTTTTCTAAGGA
+
CGGGGGGGGGGGGGGGGGGGGGGGGGFGGGGGGGGGGGGGGGGGGGGGGGGGGGGGGGGGGGGGGGGGGGGGGGGGGGGGGGGGGGGGGGGGGGGGGGGGGGGGGGGGGGGGGGGGGGGGGGGGGGGGGGGGGGGGGGGGGGGGGGGGGGGGGGGGGGGGGGGGGGGGGGGGGGGGGGGGGGGGGGGGGGGGGGGGGGGGGE=GGGGGGGGGGGGGGFGGDGGGGGGGGGGGGGGGGGGGGGGFFFFGFGFFFFFFFF3CGGDFFFFF>BEFFFFFFFFAAD:?BA:AF4<AF<?<6####
@M05025:18:000000000-B3NL5:1:1101:10287:14039 1:N:0:TCGAAG
TAACGAACTCCTACGGGAGGCAGCAGTAGGGAATCTTCGGCAATGGACGAAAGTCTGACCGAGCAACGCCGCGTGAGTGAAGAAGGTTTTCGGATCGTAAAACTCTGTTGTTAGAGAAGAACAAGGATGAGAGTAACTGTTCATCCCTTGACGGTATCTAACCAGAAAGCCACGGCTAACTACGTGCCAGCAGCCGCGGTAATACGTAGGTGGCAAGCGTTGTCCGGATTTATTGGGCGTAAAGCGAGCGCAGGCGGTTTCTTAAGTCTGATGTGAAAGCCCCCGGCTCAACCGGGGAGCG
+
CGGGGGGGGGGGGGGGGGGGGGGGGGGGGGGGGGGGGGGGGGGGGGGGGGGGGGGGGGGGGGGGGGGGGGGGGGGGGGGGGGGGGGGGGGGGGGGGGGGGGGGGGGGGGGGGGGGGGGGGGGGGGGGGGGGGGGGGGGGGGGGGGGGGGGGGGGGGGGGGGGGGGGGGGGGGGGGGGGGGGGGGGGGGGGGGGGGGGGGGGGGGGGAFGGGGGGGGGGGGGGGGGGGGEGGGGGGGGGGGGCFGFFFGFGFEFFFFFEFDGGFFFFFFFFFFFFFFFFFB<BFFFFFFFFDFFFFFF####
@M05025:18:000000000-B3NL5:1:1101:13258:14051 1:N:0:TCGAAG
TAACGAACTCCTACGGGAGGCAGCAGTAGGGAATTTTCGTCAATGGGGGAAACCCTGAACGAGCAATGCCGCGTGAGTGAAGAAGGTCTTCGGATCGTAAAGCTCTGTTGTAAGTGAAGAACGGCTCATAGAGGAAATGCTATGGGAGTGACGGTAGCTTACCAGAAAGCCACGGCTAACTACGTGCCAGCAGCCGCGGTAATACGTAGGTGGCAAGCGTTATCCGGAATCATTGGGCGTAAAGGGTGCGTAGGTGGCGTACTAAGTCTGTAGTAAAAGGCAATGGCTCAACCATTTCCGT
+
CGGGGGGGGGGGGGGGGGGGGGGGGGGGGGGGGGGGGGGGGGGGGGGGGGGGGGGGGGGGGGGGGGGGGGGGGGGGGGGGGGGGGGGGGGGGGGGGGGGGGGGGGGGGGGGGGGGGGGGGGGGGGGGGGGGGGGGGGGGGGGGGGGGGGGGGGGGGGGGGGGGGGFGGGGGGGGGGGGGGGGGGGGGGGGGGGFGGGGDEGGGGGGGGGGCFGGFGGGGGGGGGGGGGGGGGGGGGGGGGGGGGFF>DDGEFFFFFFFFGGDFFFFF>FFF4=6*:4>AB?FFFFFFFFFFB:B?A)####
@M05025:18:000000000-B3NL5:1:1101:14564:14059 1:N:0:TCGAAG
TAACGAACTCCTACGGGAGGCAGCAGTAGGGAATCTTCCACAATGGACGAAAGTCTGATGGAGCAACGCCGCGTGAGTGAAGAAGGGTTTCGGCTCGTAAAGCTCTGTTGGTAGTGAAGAAAGATAGAGGTAGTAACTGGCCTTTATTTGACGGTAATTACTTAGAAAGTCACGGCTAACTACGTGCCAGCAGCCGCGGTAATACGTAGGTGGCAAGCGTTGTCCGGATTTATTGGGCGTAAAGCGAGTGCAGGCGGTTCAATAAGTCTGATGTGAAAGCCTTCGGCTCAACCGGAGCCTC
+
CGGGGGGGGGGGGGGGGGGGGGGGGGGGGGGGGGGGGGGGGGGGGGGGGGGGGGGGGGGGGGGGGGGGGGGGGGGGGGGGGGGGGGGGGGGGGGGGGGGGGGGGGGGFGGGGGGGGGGGGGGGGGGGGGGGGGGGGGGGGGGGGGGGGGGGGGGGGGGGGGGGGGGGGGGFGGGGGGGGGGGGGGGGGGGGGGGGGGGGGGGGGGGFCCEGGGGGGCFGEGGGGGGGGGGFGGGGGGGGGGGFGBDDCEF??6:>>D>EGGGFFFFF>FAFFFFFA<AABFFDB??F6:??BBBF>9####
@M05025:18:000000000-B3NL5:1:1101:16459:14101 1:N:0:TCGAAG
TAACGAACTCCTACGGGAGGCAGCAGTAGGGAATCTTCGGCAATGGACGAAAGTCTGACCGAGCAACGCCGCGTGAGTGAAGAAGGTTTTCGGATCGTAAAACTCTGTTGTTAGAGAAGAACAAGGATGAGAGTAACTGTTCATCCCTTGACGGTATCTAACCAGAAAGCCACGGCTAACTACGTGCCAGCAGCCGCGGTAATACGTAGGTGGCAAGCGTTGTCCGGATTTATTGGGCGTAAAGCGAGCGCAGGCGGTTTCTTAAGTCTGATGTGAAAGCCCCCGGCTCAACCGGGGCCGA
+
CGGGGGGGGGGGGGGGGGGGGGGGGGGGGGGGGGGGGGGGGGGGGGGGGGGGGGGGGGGGGGGGGGGGGGGGGGGGGGGGGGGGGGGGGGGGGGGGGGGGGGGGGGGGGGGGGGGGGGGGGGGGGGGGGGGGGGGGGGGGGGGGGGGGGGGGGGGGGGGGGGGGGGGGGGFGGGGGGGGGGGGGGGGGGGGGGGGGGGGGGGGGGGGGGGGGGGGGGGGGGGGGGGGEC<DFGGGGGGGGGGGGFFFGFGBFFFFFFFBGGGFFFAFFFFFFFFFBFFF0<?FFFFF>FFFFF99BF####
@M05025:18:000000000-B3NL5:1:1101:28677:14105 1:N:0:TCGAAG
TAACGAACTCCTACGGGAGGCAGCAGTAGGGAATCTTCGGCAATGGACGAAAGTCTGACCGAGCAACGCCGCGTGAGTGAAGAAGGTTTTCGGATCGTAAAACTCTGTTGTTAGAGAAGAACAAGGATGAGAGTAACTGTTCATCCCTTGACGGTATCTAACCAGAAAGCCACGGCTAACTACGTGCCAGCAGCAGCGGTAATACGTAGGTGGCAAGCGTTGTCCGGATGTATTGGGCGTAAAGCGAGCGCAGGCGGTTTCTTAAGTCTGATGTGAAAGCACCCGGCTCAACCGGGGGTGG
+
CCFGCGE+EFGC9FFGCBFGG7BCFC@EF<@EEECF<F<EDB@CFGCF:+@,C,CF<CFFB:@F@CE@=++>>CF7BF<,EFGGGFGGGF<:B=+@:B8E??E8F<BGF<BF,@<8BFGGGGFG88=FCGFGGGGGGGGAFCCDDCFFFFCFEDBBC<=FCFCAFGFCGF,>D7B5BEF8CFF8>E5>?E8FGF,:FEG:E=CC+:<9CEC9C6=+=:=*1=:FGGG5C/9FG7DFF<DDCD<DB:5))))8<>D>E)89:7BFF4*.8:BFFFFA):<?,(,8>;B0(5)41>(17####
@M05025:18:000000000-B3NL5:1:1101:21038:14106 1:N:0:TCGAAG
TAACGAACTCCTACGGGAGGCAGCAGTGGGGAATATTGGACAATGGGCGCAAGCCTGATCCAGCCATACCGCGTGGGTGAAGAAGGCCTTCGGGTTGTAAAGCCCTTTTGTTGGGAAAGAAATCCAGCCGGCTAATACCTGGTTGGGATGACGGTACCCAAAGAATAAGCACCGGCTAACTTCGTGCCAGCAGCCGCGGTAATACGAAGGGTGCAAGCGTTACTCGGAATTACTGGGCGTAAAGCGTGCGTAGGTGGTCGTTTAAGTCCGTTGTGAAAGCCCTGGGCTCAACCTGGGGTTT
+
CGGGGGGGGGGGGGGGGGDGGGGGGGFFGGGGGGGGGGGGGGGGGGGGGGGGGGGGGGGGGGGGGGGGGGGGGEGDGGGGGGFGGGFCGGGGGGGGGGGGGGGGGGGGFGGGGGGFFDGGGGGGGGGGGGGGGGGGGGGGGGGFGGGFGFGGGGGGGGFGGGGFGGFGGBFDFGGGGGGGGGGGGGGFGGGGGGGGDEGGGGGGGGGGGGGGGGGGGGGGGGEFGGG5:FFGGGG497<DDDFGFFFGDG>>D:FFFFFDDDFFFA=AB?F43>BBA<B?06?B??BB?F28347<<####
@M05025:18:000000000-B3NL5:1:1101:24762:14130 1:N:0:TCGAAG
TAACGAACTCCTACGGGAGGCAGCAGTGGGGAATATTGCACAATGGGGGAAACCCTGATGCAGCGACGCCGCGTGAAGGAAGAAGTATTTCGGTATGTAAACTTCTATCAGCAGGGAAGAAAATGACGGTACCTGACTAAGAAGCCCCGGCTAACTACGTGCCAGCAGCCGCGGTAATACGTAGGGGGCAAGCGTTATCCGGATTTACTGGGTGTAAAGGGAGCGTAGACGGCATGGCAAGTCTGGTGTGAAAGGCAGGGGCTCAACCCCTGGACTGCATTGGAAACTGTCAGGCTGAAAC
+
CGGGGGGGGGGGGGGGGGGGGGGGGGGGGGGGGGGGGGGGGGGGGGGGGGGGGGGGGGGGGGGGGGGGGGGGGGGGGGGGGGGGGGGGGGGGGGGGGGGGGGGGGGGGGGGGGGGGGGGGGGGGGGGGGGGGGGGGGGGGGGGGGGGGGGGGGGGGGGGGGGGGGGGGGGGGGGGGGGGGGGGGGGGGGGGGFGGEGGGGGGGEEGGGGGGGFGEGGFFGGCGDGGGGGGGGGGGGGGGGGGGFFFFF@DFFFFFFFFFGCCBF??F:B?F:F>FFBBAFFB??27B<A9ADFB:13####
@M05025:18:000000000-B3NL5:1:1101:15138:14147 1:N:0:TCGAAG
TAACGAACTCCTACGGGAGGCAGCAGTAGGGAATCTTCGGCAATGGACGAAAGTCTGACCGAGCAACGCCGCGTGAGTGAAGAAGGTTTTCGGATCGTAAAACTCTGTTGTTAGAGAAGAACAAGGATGAGAGTAACTGTTCATCCCTTGACGGTATCTAACCAGAAAGCCACGGCTAACTACGTGCCAGCAGCCGCGGTAATACGTAGGTGGCAAGCGTTGTCCGGATTTATTGGGCGTAAAGCGAGCGCAGGCGGTTTCTTAAGTCTGATGTGAAAGCCCCCGGCTCAACCGGGGTGTT
+
CGGGGGGGGGGGGGGGGGGGGGGGGGGGGGGGGGGGGGGGGGGGGGGGGGGGGGGGGGGGGGGGGGGGGGGGGFGGGGGGGGGGGGGGGGGGGGGGGGGGGGGGGGGGGGGGGGGGGGGGGGGGGGGGGGGGGGGGGGGGGGGGGGGGGGGGGGGGGGGGGG7FGGGGGGFGGDGGGGGGGGGGGGGGGGGGGGGGGGGGGGGGGGGGGGGGGGGGGGGGGGGGGGGGCGFGFDGGGGGGGGGGFFFGEGFFFEFFFF>DGFFFFAFFFFFFFFFFFFF??(86B>F;??>?F6BFF####
@M05025:18:000000000-B3NL5:1:1101:4699:14157 1:N:0:TCGAAG
TAACGAACTCCTACGGGAGGCAGCAGTGGGGAATATTGGACAATGGGCGCAAGCCTGATCCAGCCATACCGCGTGGGTGAAGAAGGCCTTCGGGTTGTAAAGCCCTTTTGTTGGGAAAGAAATCCAGCCGGCTAATACCTGGTTGGGATGACGGTACCCAAAGAATAAGCACCGGCTAACTTCGTGCCAGCAGCCGCGGTAATACGAAGGGTGCAAGCGTTACTCGGAATTACTGGGCGTAAAGCGTGCGTAGGTGGTTATTTAAGTCCGTTGTGAAAGCCCTGGGCTCAACCTGGGGGGT
+
CGGGGGGGGGGGGGGGGGGGGGGGGGGGGGGGGGGGGGGGGGGGGGGGGGGGGGGGGGGGGGGGGGGGGGGGGGGGGEGGGGGGGGGGGGGGGGGGGGGGGGGGGGGGGGGGGFGFGGGFGGGGGGGGGGGG+>DFGGGGGGGGGGGGGGGFGGGGGGGGGGGGGGGGGGGGGGGGGGGGGGGGGGGGGGGGGGGGGGGGGGFGGGGGGGGGGGGGGGGGGGGGGGGGGGGGGGGGGGGGGGGGFFEG:D7BFFF?FFFGGGFFFBFF4<FFF@EFFAFF?BF?FFF:BFFFF(2::####
@M05025:18:000000000-B3NL5:1:1101:11782:14174 1:N:0:TCGAAG
TAACGAACTCCTACGGGAGGCAGCAGTAGGGAATCTTCCACAATGGACGAAAGTCTGATGGAGCAACGCCGCGTGAGTGAAGAAGGGTTTCGGCTCGTAAAGCTCTGTTGGTAGTGAAGAAAGATAGAGGTAGTAACTGGCCTTTATTTGACGGTAATTACTTAGAAAGTCACGGCTAACTACGTGCCAGCAGCCGCGGTAATACGTAGGTGGCAAGCGTTGTCCGGAGTTATTGGGCGTAAAGCGAGTGCAGGCGGTTCAATAAGTCTGATGTGAAAGCCTTCGGCTTAACCGGAAGGGT
+
CGFFFEGGGGGFFGGGGGGGGGGGGGCFFGGGGGGGGGGGGCFFFGDDGGEGB@CFF<@FGC@FEG<FCECC@>C7FGEFFG?FF@:CECAFCC4=FGCGFF99,5C<,CF?F?8=9,CFG<=8<FFGGFGC=:@F9FF<FCDGG,A@,CFAFCFGFFGGGGGGC;,EFGGGFC8888::9EFGGGGC;EFFGGG8CEG:CEG,1:11;E<<*CGC**//*=:++:*5*:**27:FC47/)**:*7)959@=7)5-)8.9:>4876@)6<FFF?4--44(43<28041(44<44073####
@M05025:18:000000000-B3NL5:1:1101:18414:14182 1:N:0:TCGAAG
TAACGAACTCCTACGGGAGGCAGCAGTAGGGAATCTTCCACAATGGACGAAAGTCTGATGGAGCAACGCCGCGTGAGTGAAGAAGGGTTTCGGCTCGTAAAGCTCTGTTGGTAGTGAAGAAAGATAGAGGTAGTAACTGGCCTTTATTTGACGGTAATTACTTAGAAAGTCACGGCTAACTACGTGCCAGCAGCCGCGGTAATACGTAGGTGGCAAGCGTTGTCCGGATTTATTGGGCGTAAAGCGAGTGCAGGCGGTTCAATAAGTATGATGGGAAAGCCTTCGGCTCAACCGGAGGGAG
+
CGGGGGGGGGGGGGGGGDGGGGGGGGAGGFGGGGGGGFFGGGGGGGGGGGGGGFGGGGGGGGFGGGGGGGGGGGGGGGGGGGGGGGGGGGGGGGGGGGGGGFGGGGGGEGGGGGGGGGGGDAFDFCGEFGCGGGGGGGGGGGGGGGGGGGGGGGGGGGGGGGGGGGGGGGGGGDEGGGGFGAFGGGGGGGGGGGGGGGCEGGGGGGFFGGGGGGGGGDGGGG*ACGGE5CCDCF:=44CGGGF7=B@GFGFF@4@FE>3DGG?B?B=.6>?FF*52?:B<7?BFB?01:??F74(--####
@M05025:18:000000000-B3NL5:1:1101:9342:14183 1:N:0:TCGAAG
TAACGAACTCCTACGGGAGGCAGCAGTAGGGAATCTTCCACAATGGACGAAAGTCTGATGGAGCAACGCCGCGTGAGTGAAGAAGGGTTTCGGCTCGTAAAGCTCTGTTGGTAGTGAAGAAAGATAGAGGTAGTAACTGGCCTTTATTTGACGGTAATTACTTAGAAAGTCACGGCTAACTACGTGCCAGCAGCCGCGGTAATACGGAGGTGGCAAGCGTTGTCCGGATTTATTGGGCGTAAAGCGAGTGCAGGCGGTTCAATAAGTCTGATGTGAAAGCCTTCGGCTCAACCGGAGGAGT
+
CGGG>EFGGGGGGGGGGGGGGGGGGGGGGFGGGCFFGGCGGGGGGGFGGGEEEGGGGGGGFCFGGGFGEGGGGGGGGFCGGGGGGGGGGGGGGGGGGGGG?FGFGGGFAFGGCFEGGFGGGGGGGGGGGGGGGGGGGGGGFFGFGGCFFGGG>:BFGGGFGGGGCFFFGFFGGGGCEGGGGGGGGC5*,,>DECCE*:CEEEEFFG*CCC:=FGFGFGG*CE5EFGGC=D4*:F7=5*/7CDGFFF3C5C?FFFFFF>BDCF?FFFFF4<*9*@?<D>>003)5?63,1<??7>01(####
@M05025:18:000000000-B3NL5:1:1101:13046:14184 1:N:0:TCGAAG
TAACGAACTCCTACGGGAGGCAGCAGGGGGGAATATTGGACAATGGGCGAAAGCCTGATCCAGCAATACCGCGTGTGTGAAGAAGGCCTTCGGGTTGTAAAGCACTTTAAGTTGGGAAGAAAAAGCTTCACCTAATACGTGAAGCCTTGACGGTACCGACAGAATAAGCACCGGCTAACTCTGTGCCAGCAGCCGCGGTAATACAGAGGGTGCTAGCGTTAATCGGATTTACTGGGCGTAAAGCGTGCGTAGGCGGGTTGATAAGTCGATTGTGAAAGCCCCGGGCTTAACCTGGGGATCG
+
B@FC@@FE<FGGFGGDBFC@GFEC@E,7@+8>=ADEE9FGGCGAFBFGGCFDE<E=FFFEGGGCFGGG8AFGGCGFGG@FGE=AFGC<<@<D7:FFGG;CFGFCCCGGC;>FCFGEFCCGGFGG:FGC<F:<,FGGGE7FFFFGFGGGGF7F7F<FCGEEEECFCFGGF?8CGC8EDECC72<F7+AFFGGGG5?EE=:C?CEG+<20;*:=59C97:5CG=<CFGEGEF>:DFGF<</5C*:F)00179<)8/;9)707407=6)04)4?38@FA247(-:6>099?044-4(4(-####
@M05025:18:000000000-B3NL5:1:1101:12647:14211 1:N:0:TCGAAG
TAACGAACTCCTACGGGAGGCAGCAGTGGGGAATATTGCACAATGGGCGCAAGCCTGATGCAGCCATGCCGCGTGTATGAAGAAGGCCTTCGGGTTGTAAAGTACTTTCAGCGAGGAGGAAGGCATTGTGGTTAATAACCGCAGTGATTGACGTTACTCGCAGAAGAAGCACCGGCTAACTCCGTGCCAGCAGCCGCGGTAATACGGAGGGTGCAAGCGTTAATCGGAATTACTGGGCGTAAAGCGCACGCAGGCGGTCTGTCAAGTCGGATGTGAAATCCCCGGGCTCAACCTGGGTTCT
+
CGGGGGGGGGGGGGGGGGGGGGGGGGFGGGGGGGGGGGGGGGGGGGGGGGGGGGGGGGGGGGGGGGGGGGGGGGGGGGGGGGGGGGFGGGGGGGGGGEGGGGGGGGGGGGGGGGGGGGGGGGGGGGGGGFGGGGGGGGGGGGGGGGGGFGGGGEFGGGGGGGGGGGGGGGGG7CEGGGGGGGGGGGGGGG*:FFFCEGGGGEGFFG8CECEGGGCFGGGGGGGGGGGGGGGGGGGG:CGGGDFGFFFGDGFFFFFFFFEGG>*6=BFBFFFFFFF9A9AD?B?66>>06?<:BBFFF####
@M05025:18:000000000-B3NL5:1:1101:1827:14264 1:N:0:TCGAAG
TAACGAACTCCTACGGGAGGCAGCAGTAGGGAATCTTCGGCAATGGACGAAAGTCTGACCGAGCAACGCCGCGTGAGTGAAGAAGGTTTTCGGATCGTAAAACTCTGTTGTTAGAGAAGAACAAGGATGAGAGTAACTGTTCATCCCTTGACGGTATCTAACCAGAAAGCCACGGCTAACTACGTGCCAGCAGCCGCGGTAATACGTAGGTGGCAAGCGTTGTCCGGATTTATTGGGCGTAAAGCGAGCGCAGGCGGTTTCTTAAGTCTGATGTGAAAGCCCCCGGCTCAACCGGGGGCAC
+
CGGGGGGGGGGGGGGGGGGGGGGGGGGGGGGGGGGGGGGGGGGGGGGGGGGGGGGFGGGGGGGGDGGGGGGDGFEEGFGGFGGGGGGGDFGGGGGGGGGGGGGGGGGGGGGGGGGGGGGFFGGGGGGFGGGGGGGGGFGGGGGGFGGGDGGGGGGGFGCEGCGFGGGGGGFGGGEGGGGGGGGGGGG>FGGGGGGGGGGGGGGGFGGGCEFGGGGGGFGECCGGFGEE*7=FDGGGG:7<DDFGFFEDEGBEFFFFFD.<>FFFFFF>64===BFF49914??0>BF06<?<<9BFF####
@M05025:18:000000000-B3NL5:1:1101:5830:14268 1:N:0:TCGAAG
TAACGAACTCCTACGGGAGGCAGCAGTAGGGAATCTTCGGCAATGGACGAAAGTCTGACCGAGCAACGCCGCGTGAGTGAAGAAGGTTTTCGGATCGTAAAACTCTGTTGTTAGAGAAGAACAAGGATGAGAGTAACTGTTCATCCCTTGACGGTATCTAACCAGAAAGCCACGGCTAACTACGTGCCAGCAGCCGCGGTAATACGTAGGTGGCAAGCGTTGTCCGGATTTATTGGGCGTAAAGCGAGCGCAGGCGGTTTCTTAAGTCTGATGTGAAAGCCCCCGGCTCAACCGGGGACTG
+
CGGGGGGGGGGGGGGGGGGGGGGGGGGGGGGGGGGGGGGGGGGGGGGGGGGGGGGGGGGGGGGGGGGGGGGGGGGGGGGGGGGGGGGGGGGGGGGGGGGGGGGGGGGGGGGGGGGGGGGGGGGGGGGFGGGGGGGGGGGGGGGGGGGGGGGGGGGGGGGGGGGGGGGGGGGGGGGGGGGGGGGGGFGGGGGGGGGGGGGGGGGGGGGGGGGGGGGGGGGGGGGGGGGGGGGGGGGF5FGGGGGGFE>GFGFFFFFFFFFGGGFFFFFFFFFFFBFFFBFF??FFFFFFFFFFBFBB>####
@M05025:18:000000000-B3NL5:1:1101:25261:14270 1:N:0:TCGAAG
TAACGAACTCCTACGGGAGGCAGCAGTGGGGAATATTGCACAATGGGCGCAAGCCTGATGCAGCGACGCCGCGTGGGGGATGAAGGCCTTCGGGTTGTAAACTCCTTTCGCTAGGGACGAAGCTTTTTGTGACGGTACCTAGATAAGAAGCACCGGCTAACTACGTGCCAGCAGCCGCGGTAATACGTAGGGTGCGAGCGTTGTCCGGAATTACTGGGCGTAAAGGGCTCGTAGGTGGTTTGTCGCGTCGTCTGTGAAATTCTGGGGCTTAACTCCGGGCGTGCAGGCGATACGGGCGCCT
+
CGGGGGGGGGGGGGGGGGGGGGGGGGGGGGGGGGGGGGGGGGGGGGGGGGGGGGGGGGGGGGGGGGGGGGGGGEEGGGGGGGGGGGGGGGGGGGGGGGGGGGGGGGGGGGGGGGGGGGGGGGGGGGGGGGCFFGGFGGGGGGGFFGGGGGGGGGGGGGGGGGGGGGGGGGGGGGGGGGDGEGGGGGGGGGGEGGGGEEDGEGGGGGGGCEFGGGGGGGGGGGEFGGGGGGD7DFD*7DDFGGGGFFFGFGFFF>@<FFFGG=F=?7BBEBFFFFF??F;BFB>?0:060,101:86,####
@M05025:18:000000000-B3NL5:1:1101:21106:14274 1:N:0:TCGAAG
TAACGAACTCCTACGGGAGGCAGCAGTAGGGAATCTTCCACAATGGACGAAAGTCTGATGGAGCAACGCCGCGTGAGTGAAGAAGGGTTCCGGCTCGTAAAGCTCTGTTGGTAGTGAAGAAAGATAGAGGTAGTAACTGGCCTTTATTTGACGGTAATTACTTAGAAAGTCACGGCTAACTACGTGCCAGCAGCCGCGGTAATACGTAGGTGGCAAGCGTTGTCCGGATTTATTGGGCGTAAAGCGAGTGCAGGCGGTTCAATAAGTCTGATGTGAAAGCCTTCGGCTCAACCGGAGTCGG
+
CGGGGGGGGGGGGGGGGGGGGGGGGGGGGGGGGGGGGGGGGGGGGGGGGGGGGGGGGGGGGGGGGGGGGGGGGGGEGGGGGGGGGGGGGGGGGGGGGGGGGGGGGGGGGGGFGGGGGGGGGGGGFGGGGGGGGGGGGGGGGGGGGGGGGGGGGDGGGFGGGGGGGGGGGGGGGGGGGGGGGGGGGGGGGFGGGFGEGGGGGGGGGG?CFGGGGGGGGGGGDEEGGEECCCCGGGGGGGGCGCFFFFDGFGFFBFFFF@@GGGFFFFFFFBFFFFB<<<DFB78>?FF?2<>::>0>3####
@M05025:18:000000000-B3NL5:1:1101:21450:14337 1:N:0:TCGAAG
TAACGAACTCCTACGGGAGGCAGCAGTGGGGAATATTGGACAATGGGCGCAAGCCTGATCCAGCCATACCGCGTGGGTGAAGAAGGCCTTCGGGTTGTAAAGCCCTTTTGTTGGGAAAGAAATCCAGCCGGCTAATACCTGGTTGGGATGACGGTACCCAAAGAATAAGCACCGGCTAACTTCGTGCCAGCAGCCGCGGTAATACGAAGGGTGCAAGCGTTACTCGGAATTACTGGGCGTAAAGCGTGCGTAGGTGGTTATTTAAGTCCGTTGTGAAAGCCCTGGGCGCAACCTGGGGTGG
+
CGGGGGGGGGGGGGGGGEGGGGGGGGFFGGGGGGGGGGGGGGGGGGGGGGGGGGGGGGFGGGGGGGGGGGGGGGGGGGGGGGGGGGGGGGGGGGGGGGGGGGGGGGGGGGGGGGGGGGGGGGGGGGGGGGGGGGGGFAFGGFFGGEGGFFFGGGGGGGGGGGGGGGFGGGGGGGGGGEGGGFGGGGGGFGGGGGFEGGGGGGGGGGGGGGGGGGGGGGGCEGG<ACE=5CGCFGGGGGGGCCFFB5)95D<:@FFFF57CFFFF?BFFFF@FEFDBFBAF2<BFBB0(,-31<?B6<####
@M05025:18:000000000-B3NL5:1:1101:6596:14338 1:N:0:TCGAAG
TAACGAACTCCTACGGGAGGCAGCAGTGAGGAATATTGGTCAATGGACGAGAGTCTGAACCAGCCAAGTAGCGTGAAGGATGACTGCCCTATGGGTTGTAAACTTCTTTTATATGGGAATAAAGTGAGCCACGTGTGGCTTTTTGTATGTACCATACGAATAAGGATCGGCTAACTCCGTGCCAGCAGCCGCGGTAATACGGAGGATCCGAGCGTTATCCGGATTTATTGGGTTTAAAGGGAGCGTAGGCGGATGATGAAATCAGTTGTGAAAGTTTGCGGCTCAACCGTCAAATTTGGAC
+
CGGC7FGGGGGGGGGGGGGGG@FGEFFGGGGGGGGGGGGGGGGGGDGGGGGEGGGFFGGGGEFGGGGGDFGGGGGDGGD@EGEFAF@FGFGGGGGG:BFDC9EBEFGGE9FFFDAEGFFGGGCGGGFGFGGGF=EEFGGGCFGFFGCFDGGF9FFCGCGGD>F9DBCFFGDGBDF;,@BFB@FGCB68DECEGG:*=FCFGDEGG5C?C6E:E:5/AF7?EGEC*<EEF>05*:*6CDGCGGGDB))C36>BB:)(1**0*0*19<FA@097F=66<)-(,(-4.3(,4---26).)####
@M05025:18:000000000-B3NL5:1:1101:14936:14398 1:N:0:TCGAAG
TAACGAACTCCTACGGGAGGCAGCAGTAGGGAATCTTCGGCAATGGACGAAAGTCTGACCGAGCAACGCCGCGTGAGTGAAGAAGGTTTTCGGATCGTAAAACTCTGTTGTTAGAGAAGAACAAGGATGAGAGTAACTGTTCATCCCTTGACGGTATCTAACCAGAAAGCCACGGCTAACTACGTGCCAGCAGCCGCGGTAATACGTAGGTGGCAAGCGTTGTCCGGATTTATTGGGCGTAAAGCGAGCGCAGGCGGTTTCTTAAGTCTGATGTGAAAGCCCCCGGCTCAACCGGGGTTGT
+
CGGGGGGGGGGGGGGGGGGGGGGGGGGGGGGGGGGGGGGGGGGGGGGGGGGGGGGGGGGGGGGGGGGGGGGGGGGGGGGGGGGGGGGGGGGGGGGGGGGGGGGGGGGGGGGGGGGGGGGGGGGGGGGGGGGGGGGGGGGGGGGGGGGGGGGGGGGGGGGGFGGGGGGGGGGGGGGGGGGGGGGGGGGGGGGGGGGGGGGGGGGGGGGGGGGGGGGGGGGGECEGGGGDEGGGGGFGGGGGGGFFFFFGBGFFFFFFFEEGGGFFFBFFFFFFFFFFFFFF:<FFFFFFBFFFFFFFF####
@M05025:18:000000000-B3NL5:1:1101:9135:14453 1:N:0:TCGAAG
TAACGAACTCCTACGGGAGGCAGCAGTGGGGAATATTGCACAATGGGGGAAACCCTGATGCAGCGACGCCGCGTGAAGGAAGAAGTATTTCGGTATGTAAACTTCTATCAGCAGGGAAGAAAATGACGGTACCTGACTAAGAAGCCCCGGCTAACTACGTGCCAGCAGCCGCGGTAATACGTAGGGGGCAAGCGTTATCCGGATTTACTGGGTGTAAAGGGAGCGTAGACGGCATGGCAAGTCTGGTGTGAAAGGCAGGGGCTCATCCCCTGGACTGCATTGGAAACTGTCATGCTGATCC
+
CGGFGGGGGGGGGGGGG;FEGGEGFGFFFFECCFCFFFGGGGGGFGFFEFGGFGGGFEFFFGFFFECCGGGGE:CGFGFGFEFD@FGGD9EDCGDG8AEFDDGFGGEAAFF<?BCCCECDF<BCD<FCEFGGFGGCDFCDGDFBFGF+55FF7FBFF:F><@CEGE7DCB*>:EBEECFFFGCFECGGGCCGGGG**A<C?5:CCC?9<2+87==EGCGGCCGGEGGECFCDG:77DG:*9:CD4<=CFG**0/7:5>5<CDD36)*))-).777<?0<<24)<AA0).4-:).54>####
@M05025:18:000000000-B3NL5:1:1101:2214:14453 1:N:0:TCGAAG
TAACGAACTCCTACGGGAGGCAGCAGTGGGGAATATTGCACAATGGGCGAAAGCCTGATGCAGCGACGCCGCGTGAGGGATGACGGCCTTCGGGTTGTAAACCTCTTTCAGCAGGGACGAAGCGCAAGTGACGGTACCTGCAGAAGAAGCACCGGCTAACTACGTGCCAGCAGCCGCGGTAATACGTAGGGTGCAAGCGTTGTCCGGAATTACTGGGCGTAAAGAGTTCGTAGGCGGTTTGTCGCGTCGTTTGTGAAAACCAGCAGCTCAACTGCTGGCTTGCAGGCGATACGGGCACCTG
+
CGGGGGGGGGGGGGGGGGGGGGGGGGFGGGGGGGGGGGGGGGGGGGGGGGGGGGGGGGGGGGGGGGGGGGGGGGGGGGGGGGGGGGGGGGGGGGGGGGGGGGFGGGGGGGGGGGGGGGGGGGGGGGGGGGGGGGGGFFGGGGGGGGGGGGGGGGGGGGGGGGGGGGGGGGGGGGGGGGGCGEGGGGGGGGGGGGGGGGGGEGGGGGGGGGGGGGGGGFEEEGFGGGFGGGGGGGGGG<DGGGCDFFDC>9>>DFFFFFFGGCFFFFFFFFFFFFFFFFBF?FFFFBFF>FFF?FFF(####
@M05025:18:000000000-B3NL5:1:1101:10668:14469 1:N:0:TCGAAG
TAACGAACTCCTACGGGAGGCAGCAGTAGGGAATCTTCCACAATGGACGAAAGTCTGATGGAGCAACGCCGCGTGAGTGAAGAAGGGTTTCGGCTCGTAAAGCTCTGTTGGTAGTGAAGAAAGATAGAGGTAGTAACTGGCCTTTATTTGACGGTAATTACTTAGAAAGTCACGGCTAACTACGTGCCAGCAGCCGCGGTAATACGTAGGTGGCAAGCGTTGTCCGGATTTATTGGGCGTAAAGCGAGTGCAGGCGGTTCAATAAGTCTGATGTGAAAGCCTTCGGCTCAACCGGAGGGCC
+
CGGGGGGGGGGGGGGGGGGGGGGGGGGGGGGGGGGGGGGGGGGGGGGGGGGGGGGGGGGGGGGGGGGGGGGGGGGGGFFFGGGGGGGGGGGGGGDGGGDGGGGGGGGGGGGCFGDGGGGCGGGGGGGGGGGGGGGGGGFGGGFGGGGGGGGGGGGGGGGGFGGGGGGGGGGGGGGGGGGGGGGGGGFGGGGGGGGGGGGGGGGGGGFFCGGFGGGFGGGEEEGGFGGEGGGFFGDFGGGGD<*>FF@DEGFFFF@>EB>DGG=FFFFFFFFFFFF254<?:?<?011:??DFFB;(3####
@M05025:18:000000000-B3NL5:1:1101:20988:14477 1:N:0:TCGAAG
TAACGAACTCCTACGGGAGGCAGCAGTAGGGAATCTTCCACAATGGACGAAAGTCTGATGGAGCAACGCCGCGTGAGTGAAGAAGGGTTTCGGCTCGTAAAGCTCTGTTGGTAGTGAAGAAAGATAGAGGTAGTAACTGGCCTTTATTTGACGGTAATTACTTAGAAAGTCACGGCTAACTACGTGCCAGCAGCCGCGGTAATACGTAGGTGGCAAGCGTTGTCCGGATTTATTGGGCGTAAAGCGAGTGCAGGCGGTTCAATAAGTCTGATGTGAAAGCCTTCGGCTCAACCGGAAGGCT
+
CGGGGGGGGFGGGGGGDCFGGDGGGFGGGGGGCFGGGGGGGGGGGGGGGGGC@FGGFGGGGGGGGGGGGGGGGGGGGCFGGGGGGGGG8FFGGEGGGGGGDEGGGFABFFGFGDGGFGGFGFGCFFGFGF=FFGFDCGGGGGFGGEGGGFGGE7FCCGGGGFFGCCFGCFGGEGGGGGGGGGGDGEGGGGCGGGGGGGGGEEC9CFF:EEFGG6CFGFCCEEGFGEG*5CFGGFFFFFGG<D776@>D5CFFF@@9EBF37C46?A6AFBF?47@<A>A003<?FB>FB7?:?F>;(####
@M05025:18:000000000-B3NL5:1:1101:26090:14482 1:N:0:TCGAAG
TAACGAACTCCTACGGGAGGCAGCAGTGGGGAATATTGGACAATGGGGGCAACCCTGATCCAGCCATGCCGCGTGTGTGAAGAAGGCCTTTTGGTTGTAAAGCACTTTAAGCAGGGAGGAGAGGCTAATGGTTAATACCCATTAGATTAGACGTTACCTGCAGAATAAGCACCGGCTAACTCTGTGCCAGCAGCCGCGGTAATACAGAGGGTGCGAGCGTTAATCGGAATTACTGGGCGTAAAGCGAGTGTAGGTGGCTCATTAAGTCACATGTGAAATCCCCGGGCTTAACCTGGGTTAC
+
CGGGGGGGGGGGGGGGGGGGGGGGGGGGGGGGGGGGGGGGGGGGGGGEGGGGGGGGGGGGGGGGGGGGFGGGGGGGGGGGGGGGGGGGGGGGGGGDFGGGGGGGGGGGGGGGFGGGGGGGGFGGGGGGGGGEFGGGGGFGGFGGFCFDDEDF===8CFC=<7>FGGG9>A:FF:*@>C?,,,,57;?D?F5E:FF**?E:5;,>C9;+AFGE55:***=5=CFFGGGD*9C*:*:DGGGGCD3C6))95397@FF<55577C=4/6@>45@449*4<54).31>96>9:0<A3<BB4####
@M05025:18:000000000-B3NL5:1:1101:12777:14526 1:N:0:TCGAAG
TAACGAACTCCTACGGGAGGCAGCAGTGAGGAATATTGGTCAATGGGCGGGAGCCTGAACCAGCCAAGTCGCGTGAGGGATGACGGTCCTACGGATTGTAAACCTCTTTTGCCGGGGAGCAAGCGTGCGTTCGTGAACGCGCGTCGAGAGTACCCGGAGAAAAAGCATCGGCTAACTCCGTGCCAGCAGCCGCGGTAATACGGAGGATGCGAGCGTTATCCGGATTTATTGGGTTTAAAGGGTGCGTAGGCGGGATGCCAAGTCAGCGGTAAAAATGCGGTGCTCAACGCCGTCGAGTTAG
+
CGGGGGGGGGGGGGGGGGGGGGGGGGGGGGGGGGGGGGGGGGGGGGGGGGGGGGGGGGGGGGGGGGGGGGGGGGGGGGGGGGGGGGGGGGGGGGGGGGGGGGGGGGGGGGGGGGGGGGGGGGGGGGGGGGGGGGGGGGGGGGGGGGGGGGGGGGGGGGGGGGGGGGGGGGGGGGGGGGGGFFGGGGGGGGGGGGGGGCGGGGGGGGGGGGGGGDGGGGGGGGGG=C?EGGGGGGDGGGG>FGFDEEFDEDFFFFEFFFFGGGFFFFFFF<BEF?FFF299?FBFA:?:B9BFFB69-####
@M05025:18:000000000-B3NL5:1:1101:25634:14537 1:N:0:TCGAAG
TAACGAACTCCTACGGGAGGCAGCAGTAGGGAATCTTCCACAATGGACGAAAGTCTGATGGAGCAACGCCGCGTGAGTGAAGAAGGGTTTCGGCTCGTAAAGCTCTGTTGGTAGTGAAGAAAGATAGAGGTAGTAACTGGCCTTTATTTGACGGTAATTACTTAGAAAGTCACGGCTAACTACGTGCCAGCAGCCGCGGTAATACGTAGGTGGCAAGCGTTGTCCGGAGTGATTGGGCGTAAAGCGAGTGCAGGCGGGTCAATAAGTCTGATGTGAAAGCCTTCGGCTCAACCGGAGTCGG
+
CGGFFFGGGGGGGGG;CFEGGGGGGGGGGGGGGGGGGGGGGGGGGGGFEFGEFFFCFGGGGGFGFGGGEGGCFFGGEDEGGGGGGCGGGGGGGGCCC@CGGGFFGGGFFGGGFGFFFFCFCFGGGGFDEEFGFFGGGGGGGF?FFGGGGGCFEGEGGGGGFGFGGGGGGFFGGEDGGGFFGCE7FGGGGGGGFFGC>5?E5=FGGG9F=EGGFFGGCGGEGEGG7:CE*2*:DC7CG*75>7C:BB5DED?FFFFBB)83*07**66)*49@?FF:2<AFF04<?003:))(.326(####
@M05025:18:000000000-B3NL5:1:1101:12862:14546 1:N:0:TCGAAG
TAACGAACTCCTACGGGAGGCAGCAGTGGGGAATATTGCACAATGGGCGCAAGCCTGATGCAGCCATGCCGCGTGTATGAAGAAGGCCTTCGGGTTGTAAAGTACTTTCAGCGAGGAGGAAGGTGTTGTGGTTAATAACCGCAGCAATTGACGTTACTCGCAGAAGAAGCACCGGCTAACTCCGTGCCAGCAGCCGCGGTAATACGGAGGGTGCAAGCGTTAATCGGAATTACTGGGCGTAAAGCGCACGCAGGCGGTCTGTCAAGTCGGATGTGAAATCCCCGGGCTCAACCTGGGCGGC
+
CGGGGGGGGGGGGGGGGGGGGGGGGGFGGGGGGGGGGGGGGGGGGGGGGGGGGGGGGGGGGGGGGGGGGGGGGGGGGGGGGGGGGGGGGGGGGGGGGGGGGGGGGGGGGGGGGGGGGGGGGGGGGGGGGGGGGFGGGGGGGGGGGGGGGGGGGFFGGGGGGGGGGGGGGGGGGGGGGGGFGGGGGGGGGGGGGGFEDGGGGGGGGGGEGGGGGCGGGGGEGGGGGGGGGGGGGGGGGGGGGGGGFFFGDGFFFF>>B35DG>FFF?FAEFD5>@F9A<AB?)8>FFFF<F?F??F??####
@M05025:18:000000000-B3NL5:1:1101:10277:14557 1:N:0:TCGAAG
TAACGAACTCCTACGGGAGGCAGCAGTGAGGAATATTGGTCAATGGGCGGGAGCCTGAACCAGCCAAGTCGCGTGAGGGATGACGGTCCTACGGATTGTAAACCTCTTTTGCCGGGGAGCAAGCGTGCGTTCGTGAACGCGCGTCGAGAGTACCCGGAGAAAAAGCATCGGCTAACTCCGTGCCAGCAGCCGCGGTAATACGGAGGATGCGAGCGTTATCCGGATTTATTGGGTTTAAAGGGTGCGTAGGCGGGATGCCAAGTCAGCGGTAAAAATGCGGTGCTCAACGCCGTCGAGTTGT
+
CGGGGGGGGGGGGGGGGGGGGGGGGGGGGGGGGGGGGGGGGGGGGGGGGGGGGGGGGGGGGGGGGGGGGGGGGGGGGGGGGGGGFGGGGGGGGGGGGGGGGGGGGGGGGGGGGGGGGGGGFFGGGGGGGGGGGGGGGGGGGGGGGGGGGGGGGGGGFGGGGGGGGGGGGGGGGGGGGGGGGGGGGGGGGGGDGGGGDEGGGGGGGGCFGGGGGGGGGGGGGGGGEEGGGGGGC>5CGGGGGGGGFDFGBGF>EFD9BF@GFGFFFFFFFF>EFFFB<<>9:BFFFFFFF>(((-39-####
@M05025:18:000000000-B3NL5:1:1101:11364:14559 1:N:0:TCGAAG
TAACGAACTCCTACGGGAGGCAGCAGTAGGGAATCTTCGGCAATGGACGAAAGTCTGACCGAGCAACGCCGCGTGAGTGAAGAAGGTTTTCGGATCGTAAAACTCTGTTGTTAGAGAAGAACAAGGATGAGAGTAACTGTTCATCCCTTGACGGTATCTAACCAGAAAGCCACGGCTAACTACGTGCCAGCAGCCGCGGTAATACGTAGGTGGCAAGCGTTGTCCGGATTTATTGGGCGTAAAGCGAGCGCAGGCGGTTTCTTAAGTCTGATGTGAAAGCCCCCGGCTCAACCGGGGCGGC
+
CGGGGGGGGGGGGGGGGGGGGGGGFGFGGGGGGGGGGGGEGGGGGGFGGGGGGGGGGGGGGGGGGGGGGGGGGFGEGGGGGGGGGGGGGFGGGCEGGGGGGGGGGGGGGGGGGGGGGGGGGGGGGGGGGGGGGGGGGGGGGGGGGGGGGGGGGGGGGGGGGGGGFGGGGGGGGGGGGGGGGGGGGFGGGGF?FGGGGGGGGGFFGGGFGGGGGGGGGGGD5EGGGGGGEGFGGDGGGFGGGGGGFFFGFG@>:>EFEE>DFGFF4>FF42@7@??<)6A:036;B96(:????B;97####
@M05025:18:000000000-B3NL5:1:1101:18926:14561 1:N:0:TCGAAG
TAACGAACTCCTACGGGAGGCAGCAGTGGGGAATATTGCACAATGGGGGAAACCCTGATGCAGCGACGCCGCGTGAGTGAAGAAGTATTTCGGTATGTAAAGCTCTATCAGCAGGGAAGAAAAAAGACGGTACCTGACTAAGAAGCCCCGGCTAACTACGTGCCAGCAGCCGCGGTAATACGTAGGGGGCAAGCGTTATCCGGAATTACTGGGTGTAAAGGGTGCGTAGGTGGCATGGTAAGTCAGAAGTGAAAGCCCGGGGCTTAACCCCGGGACTGCTTTTGAAACTGTCATGCTGTGC
+
CGGGGGGGGGGGGGGGGGGGGGGGGGGGGGGGGGGGGGGGGGGGGGGGGGGGGGGGGGGGGGGGGGGGGGGGGGGGGGGGGGGGGGGGGGGGGGGGGGGGGGGGGGGGGGGGGGGGGGGGGGGGGGGGGGGGGGGGGGGGGGGGGGGGGGGGGGGGGGGGGGGGGGGGGGGGGGGEGGGGGGFGGGGGGGGGGFGEEGGGGGGGGGGGGGGGGEEGGFGGGGGGGGGGGGFGGGGGGGGGGGGGFFFGFGFFFFF<5F>GDGFFF?F2?BEDFFFF04<AF9>A?BFAAFD9AABB)####
@M05025:18:000000000-B3NL5:1:1101:12665:14563 1:N:0:TCGAAG
TAACGAACTCCTACGGGAGGCAGCAGTGAGGAATATTGGTCAATGGGCGTAAGCCTGAACCAGCCAAGTCGCGTGAGGGAAGACGGTCCTACGGATTGTAAACCTCTTTTGCCGGGGAGCAACGGGGTCCTTGCGAGGGCCCTATGAGAGTACCCGGAGAAAAAGCATCGGCTAACTCCGTGCCAGCAGCCGCGGTAATACGGAGGATGCGAGCGTTATCCGGATTTATTGGGTTTAAAGGGTGCGTAGGCGGGCTGTTAAGTCAGCGGTCAAATGTCGGGGCTCAACCCCGGCCTGCGAG
+
CGGGGGGGGGGGGGGGGGGGGGGGGGGGGGGGGGGGGGGGGGGGGGGGGGGGGGGGGGGGGGGGGGGGGGGGGGGGGGGGGGGGGGGGGGGGGGDGGGGGGGGGGGGGGGGGGGGGGGGGGGGGGGGGGGGGGGGGGGGGGFGGGGGGGGGGGGGGGGGGGGGGGGGGGGGGGGGGGGGGGGGGGGGGGGGGGGGGGGGGGGGGGGGGGGGDGGGGGGGGGGGGGGGGGGGGGGGDGCFGGGGGFFFGFGF:BDFFFFFGGGFFFFFFFFFFFFF>FFF9>;F>BFDF?FFFFFFF0####
@M05025:18:000000000-B3NL5:1:1101:16577:14570 1:N:0:TCGAAG
TAACGAACTCCTACGGGAGGCAGCAGTGGGGAATATTGGACAATGGGCGCAAGCCTGATCCAGCCATACCGCGTGGGTGAAGAAGGCCTTCGGGTTGTAAAGCCCTTTTGTTGGGAAAGAAATCCAGCCGGCTAATACCTGGTTGGGATGACGGTACCCAAAGAATAAGCACCGGCTAACTTCGTGCCAGCAGCCGCGGTAATACGAAGGGTGCAAGCGTTACTCGGAATTACTGGGCGTAAAGCGTGCGTAGGTGGTTATTTAAGTCCGTTGTGAAAGCCCTGGGCTCAACCTGGGCGTC
+
CGGGGGGGGGGGGGGGGGGGGGGGGGFGGGGGGGGGGGGGGGGGGGGGGGGGGGGGGGFGFEFGGGGGGGGGGGGGGGGGGGGGGGGGGGGGGGGEGGGGGGGGGGFGGFFGGGGGGGGFGFGGGGGGGGGGGGGGGGGGGGFGGGGGGGGGGGGGGGGGGGFDGGGGGDGGGDGGGGCFFGCEGGG>9FFFFFGGGEGGGGGGGG=EEE5@=CCCCEGGCGGFGGGGGGGGFC7<DFGGGG*:6@>GFGDFD>=?F7@CGG?FFBFDF?F?@534ABBFFF?1::BFF<23:BFFF####
@M05025:18:000000000-B3NL5:1:1101:6247:14600 1:N:0:TCGAAG
TAACGAACTCCTACGGGAGGCAGCAGTGGGGAATATTGCACAATGGGGGAAACCCTGATGCAGCGACGCCGCGTGAGTGAAGAAGTATTTCGGTATGTAAAGCTCTATCAGCAGGGAAGAAAAAAGACTGTACCTGACTAAGAAGCCCCGGCTAACTACGTGCCAGCAGCCGCGGTAATACGTAGGGGGCAAGCGTTATCCGGAATTACTGGGTGTAAAGGGTGCGTAGGTGGCATGGTAAGTCAGAAGTGAAAGCCCGGGGCTTAACCCCGGGACTGCTTTTGAAACTGTCATGCTTGCG
+
CGGGGGGGGGGGGGGGGGGGGGGGGGGGGGGGGGGGGGGGGGGGGGGGGGGGGGGGGGGGGGGGGGGGGGGGGGGGGGGGGGGGGGGGGGGGGGGGGGGGGGGGGGGGGGGGGGGGGGGGGGGGGGGGGGGGGGGGGGGGGGGGGGGGGGGGGGGGGGGGGGGGGGGGGGGGGGGGGGGGGGFFGGGGGGGGGGGGGGGFGGGGGGGGGGGGGFEGGGGGGGGGGGGGGGGGGGGFGGGGGG7CFFFGFGFFFF?<FF@DCDFBF?FBF?FFFF@B?6:):A?FFB22>AAFFBBF2####
@M05025:18:000000000-B3NL5:1:1101:6475:14699 1:N:0:TCGAAG
TAACGAACTCCTACGGGAGGCAGCAGTAGGGAATCTTCGGCAATGGACGAAAGTCTGACCGAGCAACGCCGCGTGAGTGAAGAAGGTTTTCGGATCGTAAAACTCTGTTGTTAGAGAAGAACAAGGATGAGAGTAACTGTTCATCCCTTGACGGTATCTAACCAGAAAGCCACGGCTAACTACGTGCCAGCAGCCGCGGTAATACGTAGGTGGCAAGCGTTGTCCGGATTTATTGGGCGTAAAGCGAGCGCAGGCGGTTTCTTAAGTCTGATGTGAAAGCCCCCGGCTCAACCGGGGGTCA
+
CGGGGGGGGGGGGGGGGGGGGGGGGGGGGGGGGGGGGGGGGGGGGGGGGEEGGGGGGGGGGGGGGGGGGGGGGFGGGGGGGGGGGGFGGGGGGGGGGGGGGGGGGGGGGGGGGGGGGGGGGGGGGGGGGGGGGGGGGGGGGGGGGGGGGGGGGGGGGGGGGGFGFFGGGGGGGGEGGGGGGGGGGGGGGGGGGGGGDGGGGEGGFGGGGGGGGGGGGGGG5=CFFGGC=CCDCFFGGG:7)CG==DDGFDDBFFF;D>EGFFF?FAFFFFFFFFFF<42(4?<>FBB(4<<:B;9>F####
@M05025:18:000000000-B3NL5:1:1101:20417:14720 1:N:0:TCGAAG
TAACGAACTCCTACGGGAGGCAGCAGTGAGGAATATTGGTCAATGGGCGGGAGCCTGAACCAGCCAAGTCGCGTGAGGGATGACGGTCCTACGGATTGTAAACCTCTTTTGCCGGGGAGCAAGCGTGCGTTCGTGAACGCACGTCGAGAGTACCCGGAGAAAAAGCATCGGCTAACTCCGTGCCAGCAGCCGCGGTAATACGGAGGATGCGAGCGTTATCCGGATTTATTGGGTTTAAAGGGTGCGTAGGCGGGATGCCAAGTCAGCGGTAAAAAGGCGGTGCTCAACGCCGTCGAGACGG
+
CGGGGDFGGGGGGGGGGGGGGGGGGGGGGGGGFGCGGGFGGGGGGG?EGEDEGGGFGGGGGGGGGGGGGGGGGGGGGGGGGGGGG7BFEGGGGGGGEGGGGGGGGGGGGGGGFGGGGGGGFGGGGFFGGGGGGGGGGGGGDGGBFFGGGGGGFGGGGCFGGGGGGGGFGGGGG@FFGGGGGGGGGGGGGGGGGGGGGGG?CGEEGGGGGGDGGGGGGD=CGGGGGGGFGGGGGDDDGGGFGGDGF>7DEGFFFD31>>)977FFB<?93?DFFF4,22;69B>26>>:24(431>>9####
@M05025:18:000000000-B3NL5:1:1101:7822:14734 1:N:0:TCGAAG
TAACGAACTCCTACGGGAGGCAGCAGTAGGGAATCTTCCACAATGGACGAAAGTCTGATGGAGCAACGCCGCGTGAGTGAAGAAGGGTTTCGGCTCGTAAAGCTCTGTTGGTAGTGAAGAAAGATAGAGGTAGTAACTGGCCTTTATTTGACGGTAATTACTTAGAAAGTCACGGCTAACTACGTGCCAGCAGCCGCGGTAATACGTAGGTGGCAAGCGTTGTCCGGATTTATTGGGCGTAAAGCGAGTGCAGGCGGTTCAATAAGTCTGATGTGAAAGCCTTCGGCTCAACCGGAGGCCC
+
CGGGGGGGGGGGGGGGGGGGGGGGGGGGGGGGGGGGGGGGGGGGGGGGGGGGGGGGGGGGGGGGGGGGGGGGGGGGGGGGGGFGGGGFGGGGGGGGGGGGGGGFFGGBFGGGGGGGGGGFGGGGGGGFGGGGGGGGGGG?FGGGGGGGGGGGGGGGGFGGGFFGGGGGGFFGGGGGGGGFFGF>C7DFGGGGGGFEGGGGEGGGGGGGFEGFGCFFFEGCGGEGGGG=5<FGGG7FGGGDDGGGFF@DBCFFFFF>F7@DDGFFF29AFDFBF87)6A2?0>AFFFFFBBDBFF9B1####
@M05025:18:000000000-B3NL5:1:1101:17221:14754 1:N:0:TCGAAG
TAACGAACTCCTACGGGAGGCAGCAGTGGGGAATATTGGACAATGGGGGAAACCCTGATCCAGCCATGCCGCGTGTGTGAAGAAGGCCTTTTGGTTGTAAAGCACTTTAAGCAGTGAAGAAGACTCTTCGGTTAATACCCGGAGACGATGACATTAGCTGCAGAATAAGCACCGGCTAACTCTGTGCCAGCAGCCGCGGTAATACAGAGGGTGCAAGCGTTAATCGGAATTACTGGGCGTAAAGCGAGCGTAGGTGGCTTGATAAGTCAGATGTGAAATCCCCGGGCTTAACCTGGGCATC
+
CGGGGGGGGGGGGGGDEGGGGGGGGGGGGGGGGGGGGGGGGGFGGGGGGGGGGGGGGGGGGGGGGGGGGGGGGFGEGFFFGFGEGDGGGGGGGGGGEGGGGGGGGGGGGGGGGCFGFGGGGGFGGGGGGGGGGEGGGFFGEGGGGGGGGGGGCFGGGGGGGGGG7FFGGGGGGGD58EGGC;DFFGGGGFGGEFG>EG5?*:@CFFGFGE53CEFFGGCEGGGGGFEGEGGGFGGGGGCCDGDCFFDC@<<:BFFBFFFDDD@FFFFAFF4FF4*.:AAF(2:;B>BFBFFFFA?<:####
@M05025:18:000000000-B3NL5:1:1101:9544:14766 1:N:0:TCGAAG
TAACGAACTCCTACGGGAGGCAGCAGTGGGGAATATTGCACAATGGGGGAAACCCTGATGCAGCGACGCCGCGTGAAGGAAGAAGTATTTCGGTATGTAAACTTCTATCAGCAGGGAAGAAAATGACGGTACCTGACTAAGAAGCCCCGGCTAACTACGTGCCAGCAGCCGCGGTAATACGTAGGGGGCAAGCGTTATCCGGATTTACTGGGTGTAAAGGGAGCGTAGACGGCATGGCAAGTCTGGTGTGAAAGGCAGGGGCTCAACCCCTGGACTGCATTGGAAACTGTCAGGCTGAATT
+
CGGGGGGGGGGGGGGGGGGGGGGGGGGGGGGGGGGGGGGGGGGGGGGGGGGGGGGGGGGGGGGGGGGGGGGGGGGGGGGGGGGGGGGGGGGGGGGGGGGGGGGGGGGGGGGGGGGGGGGGGGGGGGGGGGGGGGGGGGGGGGGGGGGGGGGGGGGGGGGGGGGGGGGGGGGGGGGGGGGGGGFFEGGGGGGGGGGGCFGGGGGGGGGGGGGGGGGFGFGGGGGGGGGGGGGGGGGGFFGDGGGGFFFGFGFFFFFBF>BGDGDFF>FFFFFFFF7<BF>D><:<2A?2AAFBBFFF?####
@M05025:18:000000000-B3NL5:1:1101:17293:14825 1:N:0:TCGAAG
TAACGAACTCCTACGGGAGGCAGCAGTAGGGAATCTTCCACAATGGACGAAAGTCTGATGGAGCAACGCCGCGTGAGTGAAGAAGGGTTTCGGCTCGTAAAGCTCTGTTGGTAGTGAAGAAAGATAGAGGTAGTAACTGGCCTTTATTTGACGGTAATTACTTAGAAAGTCACGGCTAACTACGTGCCAGCAGCCGCGGTAATACGTAGGTGGCAAGCGTTGTCCGGATTTATTGGGCGTAAAGCGAGTGCAGGCGGTTCAATAAGTCTGATGTGAAAGCCTTCGGCTCAACCGGAGGGGG
+
CGGGGGGGGGGGGGGGGGGGGGGGGGGGGGGGGGGGGGGGGGGGGGGGGGGGGGGGGGGGGGGGGGGGGGGGGGGGGGGGGGGGGGGGGGGGGGGGGGGGGGGGGGGGGGGGGGGGFGGGGFGGGGGGGGGGGGGGGGFGGGGGGGGGGGGGGGGGGGGGGGGGGGGGGGFFGEEGGGGGGGGGGGGGGGGFFGGGGGGGGGGGGGGFGGFGFGGGGGGGGDEGGGGC*:8CDFGGCFDGGGGGFFFGFGFFFFF>F>DGFFFF?9F<FFFFFFFBFFA<BFFF??02:<??26>;6####
@M05025:18:000000000-B3NL5:1:1101:23265:14837 1:N:0:TCGAAG
TAACGAACTCCTACGGGAGGCAGCAGTGGGGAATATTGCACAATGGGGGAAACCCTGATGCAGCGACGCCGCGTGAGCGATGAAGTATTTCGGTATGTAAAGCTCTATCAGCAGGGAAGAAAATGACGGTACCTGACTAAGAAGCCCCGGCTAACTACGTGCCAGCAGCCGCGGTAATACGTAGGGGGCAAGCGTTATCCGGATTTACTGGGTGTAAAGGGAGCGTAGACGGCATGGCAAGCCAGATGTGAAAGCCCGGGGCTCAACCCCGGGACTGCATTTGGAACTGTCAGGCTACATG
+
CGGGGCCGGGGGGGGGGGGGGGGGGFCFFGGDGFGADGFGGGGGGFFGGEGGGGDGGGGGGFCEEGGEGGGGGFFFCEGCGFFFFF?FFGFECCFDFGFFGGGGGGGGGGFFGCF7FGGDFGGGGGFGDGGEFE9DGFG9FGGGGFGGEGGCFFFFGFGGFG@FFGGGGGGGG@EGGGGGE?4;FEG>8CGGFGE8:@CFEGEECGGGFGF8E=7F9FG?:=75ECEE5D<DDDDGGGGCGGGGFFFGFGF4=@F?FE:DG3))7<??><BF>ED?BF<DAFBF?D3:?-4<D?BF,####
@M05025:18:000000000-B3NL5:1:1101:5789:14852 1:N:0:TCGAAG
TAACGAACTCCTACGGGAGGCAGCAGTAGGGAATCTTCCACAATGGACGAAAGTCTGATGGAGCAACGCCGCGTGAGTGAAGAAGGGTTTCGGCTCGTAAAGCTCTGTTGGTAGTGAAGAAAGATAGAGGTAGTAACTGGCCTTTATTTGACGGTAATTACTTAGAAAGTCACGGCTAACTACGTGCCAGCAGCCGCGGTAATACGTAGGTGGCAAGCGTTGTCCGGATTTATTGGGCGTAAAGCGAGTGCAGGCGGTTCAATAAGTCTGATGTGAAAGCCTTCGGCTCAACCGGAGGGTG
+
CGGGGGGGGGGGGGGGGGGGGGGGGGGGGGGGGGGGGGGGGGGGGGGGGGGGGGGGGGGGGGGGGGGGGGGGGGGGGGGGGGGGGGGGGGGGGGGGGGGGGGGGGGGGGGGEGGFFFGGGGGGGGGGGGGGGGFFDGGFDGGGFGGGGGGGGGDGGGGGGGGGGGGGGGGGGGGGGGGGFGGGGGGGGGGGGGGGGGGGGECGGGGGGGGGGGGGGGGGCGEC=FCEECDGGGCFCFGGGGGGFFFFGFG?BF:>;EE:DGGFFF29AFFFFF?FFAAB:BFF2::1(8<>BFFF0-####
@M05025:18:000000000-B3NL5:1:1101:4669:14871 1:N:0:TCGAAG
TAACGAACTCCTACGGGAGGCAGCAGTAGGGAATCTTCGGCAATGGACGAAAGTCTGACCGAGCAACGCCGCGTGAGTGAAGAAGGTTTTCGGATCGTAAAACTCTGTTGTTAGAGAAGAACAAGGATGAGAGTAACTGTTCATCCCTTGACGGTATCTAACCAGAAAGCCACGGCTAACTACGTGCCAGCAGCCGCGGTAATACGTAGGTGGCAAGCGTTGTCCGGATTTATTGGGCGTAAAGCGAGCGCAGGCGGTTTCTTAAGTCTGATGTGAAAGCCCCCGGCTCAACCGGGGCTCG
+
CGGGEGGGGGGGGGGGGGGGGGGGDGFGGGGGGGGGGGGGGGGGGGGGGGGGGFGGGGGGGGGGGGGGGGGGGGGGGGGGGGGGGGGGGGGGGDGGGGFGGGFFGGGGGGFGGGEGGGGGGGGGGGGGGGGGGFGGGGGFGFGGGGGGGGGGGGGGFGGGGGGGGGGGG?EGGGGGGGGGGGGGGFGGGGFGFFGE5EEGDGGGGGCFFCCFGGGGFGGGGGGGGGGEGD4CGGGGGGGGGDFFFFFGDC5;EFEFFD5DGGFF44@AFF=?FFF><9A<BFFFFFF9?2<F7>F>F####
@M05025:18:000000000-B3NL5:1:1101:18188:14893 1:N:0:TCGAAG
TAACGAACTCCTACGGGAGGCAGCAGTGAGGAATATTGGTCAATGGGCGGGAGCCTGAACCAGCCAAGTCGCGTGAGGGATGACGGTCCTACGGATTGTAAACCTCTTTTGCCGGGGAGCAAGCGTGCGTTCGTGAACGCGCGTCGAGAGTACCCGGAGAAAAAGCATCGGCTAACTCCGTGCCAGCAGCCGCGGTAATACGGAGGATGCGAGCGTTATCCGGACTTATTGGGTTTAAAGGGTGCGTAGGCGGGATGCCAAGTCAGCGGTAAAAATGCGGTGCGCAACGCCGTCGAGCGAG
+
CGGGGGGGGGGGGGGGGGGGGGGGGGEFFFFGGGGGGGGGGGGGEFGGGGGEEGGGFFFGGFEFGGGGGFGGEGGGGGEEGDGGGGGFEFFGG:C@FGGGGGGCFGGFGGEFGE>BCCCGGGGGGGGGGGGGGGGDGECGEGGFGDGEGGGGGCFGGGGDGGGGGGGGGEGEE8EFGFGGEGGDGGGGGGGGGGGGGCGFGGGGGGGGGGGGGGGGG5F?FGCG*>FG7FCGGG<5F7D:7CFGDBFGBDFB>:>6>F)*7C7=7<F>BBDE?BF2AB>FF;0,49379;6BF7(2(####
@M05025:18:000000000-B3NL5:1:1101:3947:14915 1:N:0:TCGAAG
TAACGAACTCCTACGGGAGGCAGCAGTGGGGAATATTGGACAATGGGCGAAAGCCTGATCCAGCCATGCCGCGTGTGTGAAGAAGGTCTTCGGATTGTAAAGCACTTTAAGTTGGGAGGAAGGGCAGTAAGCGAATACCTTGCTGTTTTGACGTTACCGACAGAATAAGCACCGGCTAACTCTGTGCCAGCAGCCGCGGTAATACAGAGGGTGCAAGCGTTAATCGGAATTACTGGGCGTAAAGCGCGCGTAGGTGGTTTGTTAAGTTGGATGTGAAATCCCCGGGCTCAACCTGGGTGGA
+
CGGGGGGGGGGGGGGGGGGGGGGGGGGGGGGGGGGGGGGGGGGGGGGGGGGGGGGGGGGGGGGGGGGGGGGGGGGGGGGGGGGGGGGGGGGGGGGGGGGGGGGGGGGGGGGGGGGGGGGGGGGGGGGGGGGGGGGGGGGGGGGGGGGGGGGGGGGGGGGGGGGGGGGGGGGGGGGGGGGGGGGGGGGGGGGGGGGGGGGGGGGGGGGGGGGGGGGGGGGGGGGGGGGGGGGGGGGFGGGGGDGGF>DGFGEFEFFFFFFGGGFFFFFFF>FFFFFF94ABF)49;>FFBF??B>??:####
@M05025:18:000000000-B3NL5:1:1101:5551:14917 1:N:0:TCGAAG
TAACGAACTCCTACGGGAGGCAGCAGTAGGGAATCTTCCGCAATGGGCGAAAGCCTGACGGAGCAACGCCGCGTGAGTGATGAAGGTCTTCGGATCGTAAAACTCTGTTATTAGGGAAGAACAAATGTGTAAGTAACTATGCACGTCTTGACGGTACCTAATCAGAAAGCCACGGCTAACTACGTGCCAGCAGCCGCGGTAATACGTAGGTGGCAAGCGTTATCCGGAATTATTGGGCGTAAAGCGCGCGTAGGTGGTTTTTTAAGTCTGATGTGAAAGCCCACGGCTCAACCGTGGGATG
+
CGGGGGGGGGGGGGGGGGGGGGGEFGGGGGGGGGGGGGGGGGGGGGGGGGGGGGGGGGGGGGGGGGGGGGGGE>FCFGGGGGGGGGGGGGGGGDGEFGGGGCFCGGGGGGGCFGGGGGGGGGGGGGGGGFGGFDFFGGGGGGDFFGFGGGGGGGGGGGGGGGGGGGDFGGEFGGGGG7DFGGGGGGGGGGGGGGGGGGGGGGGDFFCFGGFGFGFFFGGECEGGGGG==*CDFGGFFGDCCDGGFFEGFGBDFDFFFD)4CDEFF<F9*4=@FF?A<AD?BFF6BFFF?B3:1(-:>####
@M05025:18:000000000-B3NL5:1:1101:7092:14924 1:N:0:TCGAAG
TAACGAACTCCTACGGGAGGCAGCAGTAGGGAATCTTCCACAATGGACGAAAGTCTGATGGAGCAACGCCGCGTGAGTGAAGAAGGGTTTCGGCTCGTAAAGCTCTGTTGGTAGTGAAGAAAGATAGAGGTAGTAACTGGCCTTTATTTGACGGTAATTACTTAGAAAGTCACGGCTAACTACGTGCCAGCAGCCGCGGTAATACGTAGGTGGCAAGCGTTGTCCGGATTTATTGGGCGTAAAGCGAGTGCAGGCGGTTCAATAAGTCTGATGTGAAAGCCTTCGGCTCAACCGGAGCTTG
+
CGGGGGGGGGGGGGGGGGGGGGGGGGGGGGGGGGGGGGGGGGGGGGGGGGGGGFGGGGGGGGGGGGGGGGGGGFGFGGGGGGGGGGGGGGGGGGGGGGGGGGGGGGGFGGGGGGGGGGGGGGGGGFGGGGGGGDGGGGGGGGGGGGGFGGGGGGGGGGGGGGGGGGGGGGGGGGGGGGGGGGGGGCGGGGGGGGCEGGGGGGGFGGFGFGGGGGGFGGGGGGDGFEGGGG=CFGGGGGGGGGGGFEFG><=?F:>B>75>FGFFFFFBFFFFFFFFADF?<>F>B?F:?<?089163####
@M05025:18:000000000-B3NL5:1:1101:21777:14958 1:N:0:TCGAAG
TAACGAACTCCTACGGGAGGCAGCAGTGGGGAATATTGCACAATGGGGGAAACCCTGATGCAGCGACGCCGCGTGAGCGATGAAGTATTTCGGTATGTAAAGCTCTATCAGCAGGGAAGAAAATGACGGTACCTGACTAAGAAGCCCCGGCTAACTACGTGCCAGCAGCCGCGGTAATACGTAGGGGGCAAGCGTTATCCGGATTTACTGGGTGTAAAGGGAGCGTAGACGGCATGGCAAGCCAGATGTGAAAGCCCGGGGCTCAACCCCGGGACTGCATTTGGAACTGTCAGGCTAGATC
+
CGGGGGGGGGGGGGGGGGGGGGGGGGGGGGGGGGGGGGGGGGGGGGGGGGGGGGGGGGGGGGGGGGGGGGGGGGGGGGGGGGGGGGGGGGGGGGGGGGGGGGGGGGGGGGGGGGGGGGGGGGGGGGGGGGGGGGGGGGGGGGGGGGGGGGGGGGGGGGGGGGGGGGGGGGGGGGGGGGGGG:FGGGGGGEFGGGGDGGGGGGDCGGGGGGGGGGGGGGGGGGGGGGGGGGGGGGGGGGFGGGFGFFF78DB?FFF:FFEGGGFFFFFFFBFFFFFFF?<<<ABBFAFFFFFFBFF:.####
@M05025:18:000000000-B3NL5:1:1101:14555:14970 1:N:0:TCGAAG
TAACGAACTCCTACGGGAGGCAGCAGTAGGGAATCTTCGGCAATGGACGAAAGTCTGACCGAGCAACGCCGCGTGAGTGAAGAAGGTTTTCGGATCGTAAAACTCTGTTGTTAGAGAAGAACAAGGATGAGAGTAACTGTTCATCCCTTGACGGTATCTAACCAGAAAGCCACGGCTAACTACGTGCCAGCAGCCGCGGTAATACGTAGGTGGCAAGCGTTGTCCGGATTTATTGGGCGTAAAGCGAGCGCAGGCGGTTTCTTAAGTCTGATGTGAAAGCCCCCGGCTCAACCGGGGGACA
+
CGGGGGGGGGGGGGGGGGGGGGGGGGGGGGGGGGGGGGGGGGGGGGGGGGGGGGGGGGGGGGGGGGGGGGGGGGGGGGGGGGGGGGGGGGGGGGGGGGGGGGGGGGGGGGGGGGGGGGGGGGGGGGGGGGGGGGGGGGGGGGGGFGGGGGGGGGGGGGGGGGGGGGGGGGGGGGGGGGGGGGGGGGGGGGGGGGGGGGGGGGGGGGGGGGGGGFFFGGGGGGGGGGGG=C=FGGGGGGDGDCDGFFFGFGDFD>BFFFDGGGFFFFFFFF==?=?AA>D:<:<BF>6(8<BF:9B>B####
@M05025:18:000000000-B3NL5:1:1101:28805:14973 1:N:0:TCGAAG
TAACGAACTCCTACGGGAGGCAGCAGTAGGGAATCTTCCGCAATGGGCGAAAGCCTGACGGAGCAACGCCGCGTGAGTGATGAAGGTCTTCGGATCGTAAAACTCTGTTATTAGGGAAGAACAAATGTGTAAGTAACTATGCACGTCTTGACGGTACCTAATCAGAAAGCCACGGCTAACTACGTGCCAGCAGCCGCGGTAATACGTAGGTGGCAAGCGTTATCCGGAATTATTGGGCGTAAAGCGCGCGTAGGCGGTTTTTTAAGTCTGATGTGAAAGCCCACGGCTCAACCGTGGGGCA
+
CFCGEGGGFGGFEFG;CF@@F7CFA<FFCEGGGDGGFFF@;+@:CCCFBCCGCEGGCFDGGGGCECEFC+6678@=FEEGGGGDEGGEFDFGD7CBGEF<C@CE=?B<CFCF<FA@8?:<FFC8=,B:CFC<,CFDGFGGGG9FDGFGEFF8CC<B>3EGGGCCEFGCA7@FGGDEGGC6D;D:>EGFGGGFCF,=C5=CE59;>BFGG=FGGGGGFDCE5=FFGGD5/9*:FCCDDGDDC37CF@3C)9<)>3?6>>7<FFFF:<@BFAF?69B4449?(42:>(19?F?B?><69####
@M05025:18:000000000-B3NL5:1:1101:24136:14976 1:N:0:TCGAAG
TAACGAACTCCTACGGGAGGCAGCAGTGAGGAATATTGGTCAATGGGCGCGAGCCTGAACCAGCCAAGTCGCGTGAGGGATGACGGTCCTACGGATTGTAAACCTCTTTTGCCGGGGAGCAAGCGTGCGTTCGTGAACGCACGTCGAGAGTACCCGGAGAAAAAGCATCGGCTAACTCCGTGCCAGCAGCCGCGGTAATACGGAGGATGCGAGCGTTATCCGGATTTATTGGGTTTAAAGGGTGCGTAGGCGGGATGCCAAGTCAGCGGTAAAAATGCGGTGCCCAACGCCGTCGAGCGGC
+
CGGGGGGGGGGGGGGGGGGGGGGGGGGGGGGGGGGGGGGGGGGGGGGGGGGGGGGGGGGGGGGGGGGGGGGGGGGGGGGGGGGGGGGGGGGGGGGGGGGGGGGGGGGGGGGGFGGGEGGGGGGGGGGGGGGGGGGGGGGGGGGGGGEG:FGGGFGGGCGEGGGGEGGGGGGGGGGGGGGGGGGGFGGGGGGGGGGGGGGGGGDEGGEGGGGGGGGGGEFGGGEE5CFCGGGDG73<CGC7DDGG@EEGFGFFFFFFF>?4<FFFF9FFFFEFFFF?<AB>BB9(43?F:>1>FFB(-####
@M05025:18:000000000-B3NL5:1:1101:14633:14977 1:N:0:TCGAAG
TAACGAACTCCTACGGGAGGCAGCAGTAGGGAATATTGCACAATGGGGGAAACCCTGATGCAGCGACGCCGCGTGAAGGAAGAAGTATCTCGGTATGTAAACTTCTATCAGCAGGGAAGACAATGACGGTACCTGACTAAGAAGCCCCGGCTAACTACGTGCCAGCAGCCGCGGTAATACGTAGGGGGCAAGCGTTATCCGGATTTACTGGGTGTAAAGGGAGCGTAGACGGACGGGCAAGTCTGAAGTGAAAGGCAGGGGCTCAACCCCTGGACTGCTTTGGAAACTGTCCATCTATGGC
+
CGGGGGGGGGGGGGGGGGGGGGGGGGGGGGGGGGGGGGGGGGGGGFGGGGGGGGGGGGGGGFGCFGGGGGGGDGE@FGGGGCFECE<EFFGG@GGGGFGGGGGGGGFFG9EFFGGGFFGGGGGGGGGGGGGGGGGGGGGGDAF<DFGCGGGGGGGGGGGGGGGCFFCFGGGGGGGGGFGGGGGGFGDGDE>FFGGGGGGGGGEGGFGG<ECFCEGFCFFDGDGD5ECCEGGGDGG:DC73CD>FFFFFFGFFFFF1<@)<53:FFFF:D:F>FFF)3849<<:7)-126:A7)6AD<####
@M05025:18:000000000-B3NL5:1:1101:13027:14984 1:N:0:TCGAAG
TAACGAACTCCTACGGGAGGCAGCAGTAGGGAATCTTCCACAATGGACGAAAGTCTGATGGAGCAACGCCGCGTGAGTGAAGAAGGGTTTCGGCTCGTAAAGCTCTGTTGGTAGTGAAGAAAGATAGAGGTAGTAACTGGCCTTTATTTGACGGTAATTACTTAGAAAGTCACGGCTAACTACGTGCCAGCAGCCGCGGTAATACGTAGGTGGCAAGCGTTGTCCGGATTTATTGGGCGTAAAGCGAGTGCAGGCGGTTCAATAAGTCTGATGTGAAAGCCTTCGGCTCAACCGGAGTGAA
+
CGGGGGGGGGGGGGGGGGGGGGGGGGGGGGGGGGGGGGGGGGGGGGGGGGGGGGGGGGGGGGGGGGGGGGGGGGGGGGGGGGGGGGGGGGGGGGGGGGGGGGGGGGGGGGGFGGGGGGGGGGGGGGGGGGGGGGGGGGGGGGGGGGGGGGGGGGGGGGGGGFGGGGGGFG9FGGGGGGGGGGGGGGGGGGGGGGGGGGGGGGGGGGFFGCEGGGGGGGECCEEFGEGEEDGFGGGGGGDGDDCFFFED@GF?F:@>@07DGG48=<=<F>FFFFF>DDA?7?A??BFBFFFFF>031####
@M05025:18:000000000-B3NL5:1:1101:5239:15018 1:N:0:TCGAAG
TAACGAACTCCTACGGGAGGCAGCAGTAGGGAATATTGCACAATGGGGGAAACCCTGATGCAGCGACGCCGCGTGAAGGAAGAAGTATCTCGGTATGTAAACTTCTATCAGCAGGGAAGACAATGACGGTACCTGACTAAGAAGCCCCGGCTAACTACGTGCCAGCAGCCGCGGTAATACGTAGGGGGCAAGCGTTATCCGGATTTACTGGGGGTAAAGGGAGCGTAGACGGACGGGCAAGTCTGAAGTGAAAGGCAGGGGCTCAACCCCTGGACTGCTTTGGAAACTGTCCATCTAGGGA
+
CGGGGGEGGGGGGGGGGGGGGGGGGGGGGGGGGGGGGGGGGGGGGGGGGGGGGGGGGGGGGGGGGGGGDGGGGGGGFGGGGGGGGGGGGFGGGGGGGGGGGGGGGGGGGGGGGGGGGGGGGGGGGGGGGGGGCCEFGGGGGGGGGCFGGGDEGGGGGGGGGGFGGGGGGGGDEGEEEGGGGFGGGGGGGGGGFGGDDGGGGGGGGGGGGGG8*:5EGGGGGGGDEEEGEGCGGC<CGGGCGCFFFFFG4C?B@FF:F)7)73@>@>F<56:57>47B?2947>>AA:AAAFFA):24####
@M05025:18:000000000-B3NL5:1:1101:11367:15022 1:N:0:TCGAAG
TAACGAACTCCTACGGGAGGCAGCAGTGGGGAATATTGCACAATGGGCGAAAGCCTGATGCAGCGACGCCGCGTGAGGGATGACGGCCTTCGGGTTGTAAACCTCTTTCAGTAGGGAAGAAGCGAAAGTGACGGTACCTGCAGAAGAAGCGCCGGCTAACTACGTGCCAGCAGCCGCGGTAATACGTAGGGCGCAAGCGTTATCCGGATTTATTGGGCGTAAAGAGCTCGTAGGCGGTTTGTCGCGTCTGCCGTGAAAGTCCGAGGCTCAACCTCGGATCTGCGGTGGGTACGGGCACAGT
+
CGGGGGGGGGGGGGGGGGGGGGGGGGFGGGGGGGGGGGGGGGGGGGGGGGGGGGGGGGGGGGGGGGGGGGGGGGGGGGGGGGGGGGGGGGGGGGGGGGGGGGGGGGGGGGGGGGGGGGGGGGGGGGGGGGGGGGGGGGGGGGGGGGGGGGGGGGGGGGGGGGGGGGGGGGGGGGGGGGGGGGGGGGGGGGGGGGGGGGGGGGGGGGGGCGGGGGGGFGGGGGGGGGGGGGGGGGGGGGGGGGGDFFEGFGFFFFEFFFFFGGE@39DFFFFFF?FFF>?;BFBF>?FFFFFFFFFF(####
@M05025:18:000000000-B3NL5:1:1101:19986:15046 1:N:0:TCGAAG
TAACGAACTCCTACGGGAGGCAGCAGTAGGGAATCTTCCACAATGGACGAAAGTCTGATGGAGCAACGCCGCGTGAGTGAAGAAGGGTTTCGGCTCGTAAAGCTCTGTTGGTAGTGAAGAAAGATAGAGGTAGTAACTGGCCTTTATTTGACGGTAATTACTTAGAAAGTCACGGCTAACTACGTGCCAGCAGCCGCGGTAATACGTAGGTGGCAAGCGTTGTCCGGATTTATTGGGCGTAAAGCGAGTGCAGGCGGTTCAATAAGTCTGATGTGAAAGCCTTCGGCTCAACCGGAGGGGT
+
CGGGGGGGGGGGGGGGGGGGGGGGGGGGGGGGGGGGGGGGGGGGGGGGGDGGGGGGGGGGGGGGGGGGGGGGGGGGGGGGGGGGGGGGGGGGGGGGGGGGGGGGGGGFFFGCFGGGGGGGGGGGFGGGGGGGGGGGGGFGGGGGGGDGGGGGGGGGGGGGGGGGGGGGGGGGGGGGGGGGGGGGGGGGGGGGGGGGGGGGGCFGGGFFGGGGGGGGGGGGGGEGGGGGE:=FFFGGGGGDGGCGF>33.9@F7>@FD<@DGC=FFAFBFF?=FFFBAAA?(4<<6<BFFF???FF>0####
@M05025:18:000000000-B3NL5:1:1101:25002:15050 1:N:0:TCGAAG
TAACGAACTCCTACGGGAGGCAGCAGTGGGGAATATTGCACAATGGGGGAAACCCTGATGCAGCGACGCCGCGTGAGCGATGAAGTATTTCGGTATGTAAAGCTCTATCAGCAGGGAAGAAAATGACGGTACCTGACTAAGAAGCCCCGGCTAACTACGTGCCAGCAGCCGCGGTAATACGTAGGGGGCAAGCGTTATCCGGATTTACTGGGGGTAAAGGGAGCGTAGACGGCATGGCAAGCCAGATGTGAAAGCGCGGGGCCCAACCCCGGGACTGCATTGGGCACTGTCAGGCCGAGTG
+
CGF<FGGFFCGCGFFFGGC@FGEFAFGGFDFFGEEFFGGGGGFGFGGCFCEGGGDGGFEGGGCFECCFFGC7=4FDCFGGFE?EF,EAFAFFGGGGD?<FGA??<FF<BFFFFGFG7BF<<3BFA?EBFGGGGGDFBFG,==FFGGCCEGCC*>3=DF:@<@FFGGFGGEFCC@ED8FFDG2CF:88EGGGGGG8*:C@FEGGEGGGF?CFC5::CFCF?5C7CCEGEEGDCDD9C4C5FF5<<@4?G@>*1//)-8<BC:)))83)4)3550771(42))),,(.14>).))42((####
@M05025:18:000000000-B3NL5:1:1101:6944:15109 1:N:0:TCGAAG
TAACGAACTCCTACGGGAGGCAGCAGTAGGGAATCTTCGGCAATGGACGAAAGTCTGACCGAGCAACGCCGCGTGAGTGAAGAAGGTTTTCGGATCGTAAAACTCTGTTGTTAGAGAAGAACAAGGATGAGAGTAACTGTTCATCCCTTGACGGTATCTAACCAGAAAGCCACGGCTAACTACGTGCCAGCAGCCGCGGTAATACGTAGGTGGCAAGCGTTGTCCGGATTTATTGGGCGTAAAGCGAGCGCAGGCGGTTTCTTAAGTCTGCTGTGAAAGCCCCCGGCTCAACCGGGGCAAC
+
CFFDFEEBEFGGGGGG7CFGGECE,CFFAFGGCEFGGECFGGGGGGGFFGGEGGGG,<9FCGGGEFG7FF:FF@CFGGGCFDAFECDEFGGGGEGGEGFAF9FFCGGGGGFGGGAFGGCAFGGGGGGGGGGCF<FFGGGGFDFGGGGFF@:DFEGC7FFF9DFGCFFECFF>FGCGGGF>FCF@::DFFGGFGGGGDGDGGGGEFFFGCEGFGFEGFFCCGG7<CEG=ED*:DGDGC55DGC<*95@GBCDDD@E9EBFG776@F294@A*8)09>B>A:((47>99(4<)373>9;####
@M05025:18:000000000-B3NL5:1:1101:21513:15126 1:N:0:TCGAAG
TAACGAACTCCTACGGGAGGCATCAGTGGGGAATATTGCACAATGGGGGAAACCCTGATGCAGCGACGCCGCGTGAAGGAAGAAGTATCTCGGTATGTAAACTTCTATCAGCAGGGAAGAAAATGACGGTACCTGACTAAGAAGCCCCGGCTAACTACGTGCCAGCAGCCGCGGTAATACGTAGGGGGCAAGCGTTATCCGGATTTACTGGGTGTAAAGGGAGCGTAGACGGAAGAGCAAGTCTGATGTGAAAGGCTGGGGCTTAACCCCAGGACTGCATTGGAAACTGTTTTTCTATCGG
+
CGGGGGGGGGGGGGGGGGGGGGGGGGGGGGGGGGGGGGGGGGGGGGGGGGGGGGGGGGGGGGGGGGGGGGDGGGGGGGGGGGGGGGGGGGGGGGGGGGGGGGGGGGGGGGGGGGGGGGGGGGGGGGGGGGGGGGGGGGGGGGGGGGGGGGGGGGGGGGGGGGGGGGGGGGGGGGGGGGGGGFGGGGGGGGGFGGGGGGGGGG=E8EGGGGGGGEGGGGGGGGGGGGCEGGDDGGGCDCFGGGGGFF?GFGFFFF@665@GGGFFFAF<@?D>FFFF?F>4A>?<A<<AF<)646(4.####
@M05025:18:000000000-B3NL5:1:1101:14652:15137 1:N:0:TCGAAG
TAACGAACTCCTACGGGAGGCAGCAGTGGGGAATTTTGCACAATGGGGGAAACCCTGATGCAGCGACGCCGCGTGATTTAGAAGGCCTTCGGGTTGTAAAAATCTTTTGTATAGGAAGAAAATGACAGTACTATACGAATAAGGTCCGGCTAATTACGTGCCAGCAGCCGCGGTAATACGTAAGGACCGAGCGTTGTCCGGAATCATTGGGCGTAAAGGGTACGTAGGCGGCTAGAAAAGTTAGAAGTCAAAGGCTATAGCTCAACTATAGTAAGCTTCTAAAACTATTTAGCTTGAGCTC
+
CGGGGGGGGGGGGGGGGGGGGGGGGGEGGGGGGGGGGGGGGGGGGGGGGGGGGGGGGGGGGGGGGGGGGGGGGGGGGGGGGFGGGGGGGGGGGGGGGGGGGGGGGGGGGFFFGGGGGGGGGGGGGGGGGGGGGGGGGGGGGGGGGGGGGGGGGGFGGGGGGGGGGGGGGGGGGGGGGGGGGGGGGGGGGGGGGGE>EGFGGGGGGGGFGGGGGEEGGGGGGGGGGGGGGGGGGCC=CFFFGGFGFFFFFFBFFFFFFFFGDFFFFFFFFFFFFFF?BADFFA94<:AA<ABDFA9:2####
@M05025:18:000000000-B3NL5:1:1101:9597:15153 1:N:0:TCGAAG
TAACGAACTCCTACGGGAGGCAGCAGTAGGGAATTTTCGTCAATGGGGGAAACCCTGAACGAGCAATGCCGCGTGAGTGAAGAAGGTCTTCGGATCGTAAAGCTCTGTTGTAAGTGAAGAACGGCTCATAGAGGAAATGCTATGGGAGTGACGGTAGCTTACCAGAAAGCCACGGCTAACTACGTGCCAGCAGCCGCGGTAATACGTAGGTGGCAAGCGTTATCCGGAATCATTGGGCGTAACGGGTGCGTAGGTGGCGTACTAAGTCTGTAGTAAAAGGCAATGGCTCAACCATTGCACT
+
CGGFGDGFGGGGGGG@@F7FCFDGGGGFCC@FCFGGGGGFGFGGFGGGGGGGFGGG<FFGGGGGGGGGGGGGGCGGGGFFGGGDGFDEGGFEE:FEFFGGGFFEEGCFFGGFGGGGGGGFGGEGDGGECFFGGGGGFGGGEFFEGGGGGGFAFG7BGFGABGGDF:FGGFCGGCDGDGGGEGGEFEFFFFFECGGGGGG=88CF9C9+AE@9FGGGGFG*=CC9<EGGGGCFF7F4DGGD37*7)<>DFGE>BEF<FFFGG:>BF:B4@5@BFFFA<AA::?B78??FF>2:BFBB9####
@M05025:18:000000000-B3NL5:1:1101:14141:15155 1:N:0:TCGAAG
TAACGAACTCCTACGGGAGGCAGCAGTAGGGAATCTTCGGCAATGGACGAAAGTCTGACCGAGCAACGCCGCGTGAGTGAAGAAGGTTTTCGGATCGTAAAACTCTGTTGTTAGAGAAGAACAAGGATGAGAGTAACTGTTCATCCCTTGACGGTATCTAACCAGAAAGCCACGGCTAACTACGTGCCAGCAGCCGCGGTAATACGTAGGTGGCAAGCGTTGTCCGGATTTATTGGGCGTAAAGCGAGCGCAGGCGGTTTCTTAAGTCTGATGTGAAAGCCCCCGGCTCAACCGGGGGAGC
+
CGGGGGGGGGGGGGGGGGGGGGGGGGGGGGEGGGGGGGGGGGGGGFGGGGGGGGGGGGGGGGGGGGGGGGGGGGGGGGGGGGGGGGGGFGGGGGGGGGGGGGGGGGGGGFGGFGFG9FFFGGGGGFGGGGGGGFGGGGGGGGGGGGGGGFFFEGGGGGGGGGGGFFFFFFGGGDEEGGGGGGGGGGGGGGGGGGGGGGDEGCFFGGFEFEEFFFGGFGGGGGEGGGGGDDF7DFGGDD<DGG3CFBDGFGF3B>>>3@E<FGF?FAFF6A?FFFFA9:<?BFF>>FFFF)5:?>69>####
@M05025:18:000000000-B3NL5:1:1101:11816:15175 1:N:0:TCGAAG
TAACGAACTCCTACGGGAGGCAGCAGTGGGGAATATTGCACAATGGGCGAAAGCCTGATGCAGCGACGCCGCGTGAGGGATGACGGCCTTCGGGTTGTAAACCTCTTTCAGCAGGGACGAAGCGCAAGTGACGGTACCTGCAGAAGAAGCACCGGCTAACTACGTGCCAGCAGCCGCGGTAATACGTAGGGTGCAAGCGTTGTCCGGAATTACTGGGCGTAAAGAGTTCGTAGGCGGTTTGTCGCGTCGTTTGTGAAAACCAGCAGCTCAACTGCTGGCTTGCAGGCGATACGGGCGAGCT
+
CGGGGGGGGGGGGGGGGGGGGGGGGGFGGGGGGGGGGGGGGGGGGGGGGGGGGGGGGGGGGGGGGGGGGGGGGGGGGGGGGGGGGGGGGGGGGGGGGGGGGGGGGGGGGGGGGGGGGGGEEGGGGGGGGGGGGGGGGGGGGGGGGGGGGGGGGGGGGGGGGGGGGGGGGGGGGGGGGGGGGDGEDFEGGGGGGGGGGGGGEEGGGGGGDGGGGGGGGGEGGGFGDCGGFDDFFDGGG1C3CCCG33.189@:B7>46@F<7DFFF?;:FFFF4FFFF?F?BFF7<80716<0:?F;(####
@M05025:18:000000000-B3NL5:1:1101:18858:15231 1:N:0:TCGAAG
TAACGAACTCCTACGGGAGGCAGCAGTAGGGAATTTTCGTCAATGGGGGAAACCCTGAACGAGCAATGCCGCGTGAGTGAAGAAGGTCTTCGGATCGTAAAGCTCTGTTGTAAGTGAAGAACGGCTCATAGAGGAAATGCTATGGGAGTGACGGTAGCTTACCAGAAAGCCACGGCTAACTACGTGCCAGCAGCCGCGGTAATACGTAGGTGGCAAGCGTTATCCGGAATCATTGGGCGTAAAGGGTGCGTAGGTGGCGTACTAAGTCTGTAGTAAAAGGCAATGGCTCAACCATTGCCGC
+
CGGGGGGGGGGGGGGGGGGGGGGGGGGGGGGGGGGGGGGGGGGGGGGGGGGGGGGGGGGGGGGGGGGGGGGGGGGGGGGGGGGGGGGGGGGGGGGGGGGGGGGGGGGGGGGGGGGGGGGGGGGGGGGGGGGGGGGGGGGGGGGGFGGGGGGGGGGGGGGGGGGGGGGGGGGGGGGGGGGGGGGGGGGGGGGGGGGGGGGGGGGGGGFGGGGGGGGGGGGGGGGGGGGGGGGGGGGGGGGGGGGGFDFGFGFEEEFFFFFGGGFFFFFBFAFFFFFBDBA:?:6?DBF<F?<B?B?<)####
@M05025:18:000000000-B3NL5:1:1101:23765:15234 1:N:0:TCGAAG
TAACGAACTCCTACGGGAGGCAGCAGTAGGGAATCTTCCACAATGGACGAAAGTCTGATGGAGCAACGCCGCGTGAGTGAAGAAGGGTTTCGGCTCGTAAAGCTCTGTTGGTAGTGAAGAAAGATAGAGGTAGTAACTGGCCTTTATTTGACGGTAATTACTTAGAAAGTCACGGCTAACTACGTGCCAGCAGCCGCGGTAATACGTAGGTGGCAAGCGTTGTCCGGATTTATTGGGCGTAAAGCGAGTGCAGGCGGTTCAATAAGTCTGATGTGAAAGCCTTCGGCTCAACCGGAGCAGG
+
CGGGGGGGGGGGGGGGGGGGGGGGGGGGGGGGGGGGGGGGGGGGGGGGGGGGGGGGGGGGGGGGGGGGGGGGGGGGGGGGGGGGGGGGGGGGGGGGGGGGGGGGGGGGGGGGGGGGGGGGGGGGGGGGGGGGGGGGGGFGGGGGGGGGGGGGGGGGGGGGGGGGGGGGGGGGGGGGGGGGGGGGGGGGGGGGGGGGGGGGGGGGGGGGGGGGFGGGGFGEGGGGGGGGEGGGGGGGGGGGGDFFFFFDFGFFFFFFE7;CGGFBFAFFFFFFFFFADBAF<0<?0?BFFFF:<>F>0####
@M05025:18:000000000-B3NL5:1:1101:29107:15273 1:N:0:TCGAAG
TAACGAACTCCTACGGGAGGCAGCAGTAGGGAATCTTCGGCAATGGACGAAAGTCTGACCGAGCAACGCCGCGTGAGTGAAGAAGGTTTTCGGATCGTAAAACTCTGTTGTTAGAGAAGAACAAGGATGAGAGTAACTGTTCATCCCTTGACGGTATCTAACCAGAAAGCCACGGCTAACTACGTGCCAGCAGCCGCGGTAATACGTAGGTGGCAAGCGTTGTCCGGATTTATTGGGCGTAAAGCGAGCGCAGGCGGTTTCTTAAGTCTGGTGTGAAAGCCCCCGGCTCAACCGGGGAGTC
+
CGGGGGGGGGGGGGGGGGGGGGGGGGFGGGGGGGGGGGFGGGGGGGGGGGGGGEFGGGFGGGGGGGGGGGGGGGGGGGGGGGGGGGFGGGGGGGGGGGGGGGGGGGGGGGGGGGGGFGGGGGGGGGGFGGGGFGGGGGGGGGGGGGGGGGGGGGGGGGGGGGGGGGGGGGGGGGGGGGGGGGGGGGGGGGGGFFCEEGGCGEGGGGGGGG99FGGGGGGGGGGGFGGE7D4D>>FFGFGGGGGC?DDDFGFFD>@>FDE<>>FF?ABAFFF7?FEFAFFFBFFFFFF;?>B02;9>F####
@M05025:18:000000000-B3NL5:1:1101:12197:15281 1:N:0:TCGAAG
TAACGAACTCCTACGGGAGGCAGCAGTGGGGAATATTGGACAATGGGCGCAAGCCTGATCCAGCCATACCGCGTGGGTGAAGAAGGCCTTCGGGTTGTAAAGCCCTTTTGTTGGGAAAGAAATCCAGCCGGCTAATACCTGGTTGGGATGACGGTACCCAAAGAATAAGCACCGGCTAACTTCGTGCCAGCAGCCGCGGTAATACGAAGGGTGCAAGCGTTACTCGGAATTACTGGGCGTAAAGCGTGCGTAGGTGGTTATTTAAGTCCGTTGTGAAAGCCCTGGGCTCAACCTGGGTATT
+
CGGGGGGGGGGGGGGGGGGGGGGGGGGGGGGGGGGGGGGGGGGGGGGGGGGGGGGGGGGGGGGGGGGGGGGGGGGGGGGGGGGGGGGGGGGGGGGGGGGGGGGGGGGGGGGGGGGGGGGGGGGGGGGGGGGGGGGGGGGGGGGGGGGGGGGGGGGGGGGGGGGGGGGGGGGGGGGGGCGGGGGGGGGGGGGGGGGGGGGGGGGGGGGGGGGGGGGGGGGGGGGGGGGGGGGGGGGGGGGGGGGGFFFGFDDFFFFBF>FGGG?FFFFFFF@)7>D<AD>F?FBFF???B??BFFFFF####
@M05025:18:000000000-B3NL5:1:1101:5436:15288 1:N:0:TCGAAG
TAACGAACTCCTACGGGAGGCAGCAGTGGGGAATATTGGACAATGGGCGCAAGCCTGATCCAGCCATACCGCGTGGGTGAAGAAGGCCTTCGGGTTGTAAAGCCCTTTTGTTGGGAAAGAAATCCAGCCGGCTAATACCTGGTTGGGATGACGGTACCCAAAGAATAAGCACCGGCTAACTTCGTGCCAGCAGCCGCGGTAATACGAAGGGTGCAAGCGTTACTCGGAATTACTGGGCGTAAAGCGTGCGTAGGTGGTTATTTAAGTCCGTTGTGAAAGCCCTGGGCTCAACCTGGGTGCA
+
CFGFGGGGGGGGGGGEG7FGGGGGGGGGGGGCFGGGGGGGGFGGGGGGGGGGGGGFG?FFGGGGFCCE@FGGG>FGGGG7EEFGGGGGGGGGGGG7FGGC,?E=FGFEGGFGFGGFGGGGGGGGFDGFGCFCEGGGGDGGG?@<FG7<AFFFEF@FGC:D7@EEGGGAAGGGD*>B58BDFCFGCC>*;BCFGGFGEEGG5E7CC;8C5C5==:?CG5:CCEEFGEGC=76CDGGGFGC>7DGGFBDGEG3)8>/27<5::7F*949)*4<6>7)).44(4(44601::?7?04:6:####
@M05025:18:000000000-B3NL5:1:1101:6135:15331 1:N:0:TCGAAG
TAACGAACTCCTACGGGAGGCAGCAGTGGGGAATATTGGACAATGGGCGCAAGCCTGATCCAGCCATACCGCGTGGGTGAAGAAGGCCTTCGGGTTGTAAAGCCCTTTTGTTGGGAAAGAAATCCAGCCGGCTAATACCTGGTTGGGATGACGGTACCCAAAGAATAAGCACCGGCTAACTTCGTGCCAGCAGCCGCGGTAATACGAAGGGTGCAAGCGTTACTCGGAATTACTGGGCGTAAAGCGTGCGTAGGTGGTTATTTAAGTCCGTTGTGAAAGCCCTGGGCTCAACCTGGGCGCT
+
CGGGGGGGGGGGGGGGGGGGGGGGGGGGGGGGGGGGGGGGGGGGGGGGGGGGGGGGGGGGGGGGGGGGGGGGGGGGGGGGGGGGGGGGGGGGGGGGGGGGGGGGGGFFGGGGGGGGGGGGGGGGGGGGGGGGGGGGGGGGGGGGGGGGGGGGGGGGGGGGGGGGGGGGGGGGGGGGGGGGGGGGGGGGGGGGGGGGGGGGGGGGGGGFGGGGGGGGGGGGGGGGGGGGGGFGGGGGGGGGGGGGFDDDEG5>D@FDFFFGGGFFFFF9FBFFEDFFA:<??FB?6::7:<?FFF(14####
@M05025:18:000000000-B3NL5:1:1101:9558:15334 1:N:0:TCGAAG
TAACGAACTCCTACGGGAGGCAGCAGTAGGGAATTTTCGTCAATGGGGGGAACCCTGAACGAGCAATGCCGCGTGAGTGAAGAAGGTCTTCGGATCGTAAAGCTCTGTTGTAAGTGAAGAACGGCTCATAGAGGAAATGCTATGGGAGTGACGGTAGCTTACCAGAAAGCCACGGCTAACTACGTGCCAGCAGCCGCGGTAATACGTAGGTGGCAAGCGTTATCCGGAATCATTGGGCGTAAAGGGTGCGTAGGTGGCGTACTAAGTCTGTAGTAAAAGGCAATGGCTCAACCATTGCCGC
+
CGGGGGGGGGGGGGGGGGGGGGGGGGGGGGGGGGGGGGGGGGGGGGGGGGGGGGGGGGGGGGGGGGGGGGGGGGGGGGGGGGGGGGGGGGGGGGGGGGGGGGGGGGGGGGGGGGGGGGGGGGGGGGGGGGGGGGGGGGGGGGGGGGGGGGGGGGGGGGGGGGGGGGGGGGGGGGGGGGGGGGGG*@FGGGGGGGGGGGGGGGGGGGGGGGGGGGGGGGGGGGGGGGGGGGGGGGGGGGGGGGGGFBFGFGBFFFFFFFEGGGFFFFFFFFFFFFF>FFF?FFFFFFFFFFFFFFB<:####
@M05025:18:000000000-B3NL5:1:1101:4613:15349 1:N:0:TCGAAG
TAACGAACTCCTACGGGAGGCAGCAGTAGGGAATCTTCGGCAATGGACGAAAGTCTGACCGAGCAACGCCGCGTGAGTGAAGAAGGTTTTCGGATCGTAAAACTCTGTTGTTAGAGAAGAACAAGGATGAGAGTAACTGTTCATCCCTTGACGGTATCTAACCAGAAAGCCACGGCTAACTACGTGCCAGCAGCCGCGGTAATACGTAGGTGGCAAGCGTTGTCCGGATTTATTGGGCGTAAAGCGAGCGCAGGCGGTTTCTTAAGTCTGATGTGAAAGCCCCCGGCTCAACCGGGGAGTG
+
CGGGGGGGGGGGGGGGGGGGGGGGGGGGGGGGGGGGGGGGGGGGGGGGGGGGGGGGGGGGGGGGGGGGGGGGGGGGGGGGGGGGGGGGGGGGGGGGGGGGGGGGGGGGGGGGGGFGGGGGGGGGGGGGGGGGGGGGGGGGGGGGGGGGGGFGGGGGGGGGGGGGGFGGGGGGGGGGGGGGGGGGGGGGGGGGGGGGGGGGGGGGGGG?FGGGGFGGGGGGDECFGGGGG5FFGGGGGGGGGGFGFFFGDGFFFFDBB55<7>F=F2/6@6?FFFFABAA??F4>F>>28<??FB>9;####
@M05025:18:000000000-B3NL5:1:1101:20363:15390 1:N:0:TCGAAG
TAACGAACTCCTACGGGAGGCAGCAGTGGGGAATATTGGACAATGGGGGCAACCCTGATCCAGCCATGCCGCGTGTGTGAAGAAGGCCTTTTGGTTGTAAAGCACTTTAAGCAGGGAGGAGAGGCTAATGGTTAATACCCATTAGATTAGACGTTACCTGCAGAATAAGCACCGGCTAACTCTGTGCCAGCAGCCGCGGTAATACAGAGGGTGCGAGCGTTAATCGGAATTACTGGGCGTAAAGCGAGTGTAGGTGGCTCATTAAGTCACATGTGAAATCCCCGGGCTTAACCTGGGTCCG
+
CGGGGGGGGGGGGGGGGGGGGGGGGGGGGGGGGGGGGGGGGGGGGGGGGGGGGGGGGGGGGGGGGGGGGGGGGGGGGGGGGGGGGGGGGGGGGGGGGGGGGGGGGGGGGGGGGGGGGGGGGGGGGGGGGGGGGGGGGGGGGGGGGGGGGGGGGGGGGGGGGGGGGGGGGGGGGGGGGGGGGFGGGGGGGGGGGGGGGGGEEGGGGGGDFG=EGGGGGGGGGG=FFGGDGGDFGGGGFGGGGGGGFF>DEGFFFFFFFFFGGGFF=>F4*:=BFFFF>ADBFF?>;FFFF?ADABFFB####
@M05025:18:000000000-B3NL5:1:1101:15850:15391 1:N:0:TCGAAG
TAACGAACTCCTACGGGAGGCAGCAGTGGGGAATATTGCACAATGGGCGCAAGCCTGATGCAGCCATGCCGCGTGTATGAAGAAGGCCTTCGGGTTGTAAAGTACTTTCAGCGAGGAGGAAGGTGTTGTGGTTAATAACCGCAGCAATTGACGTTACTCGCAGAAGAAGCACCGGCTAACTCCGTGCCAGCAGCCGCGGTAATACGGAGGGTGCAAGCGTTAATCGGAATTACTGGGCGGAAAGCGCACGCAGGCGGTCTGTCAAGTCGGATGTGAAATCCCCGGGCTCAACCTGGGACTG
+
CGGGGGGGGGGGGGGGFGEGGGGGGGFGDFGGGGGGGGGGGGGGGGEGGGGGGGGGGGGGGGGGGGGGGGGGGCGGGGGGGGGGGGGGGGGGGGGGGGGGGGGGGGGGGGGGGGFGEFGDGGGGGGEFGGGGGGGGGGGGGGGDGGGGGGGGGEGFGGGGGGGEGDGGFGGGGGGGGGGGG9FGGGGGG?DGGGFGGGGGCCEFCFGEGGGGGGGGFFGGGDFFFGD5CFGGGGGGGGG))>DFF>DG@GFFB3>BFFBDFGFF6<FFF>:BBFF)6<B>:BBFFBFF07>?FF<:<####
@M05025:18:000000000-B3NL5:1:1101:11505:15461 1:N:0:TCGAAG
[truncated: 23,630,425 more chars]
