# Supplementary material for: The Effect of Qiweibaizhu Powder Crude Polysaccharide on Antibiotic-Associated Diarrhea Mice Is Associated With Restoring Intestinal Mucosal Bacteria
Source: Front Nutr. 2022 Jul 8;9:952647. doi: 10.3389/fnut.2022.952647 (PMC9305308; doi:10.3389/fnut.2022.952647)
Supplement: Supplementary file 1 [file Data_Sheet_1.zip › raw data-ma1/raw.split.ma1.2.fq]

@M05025:18:000000000-B3NL5:1:1101:17630:1371 2:N:0:TCGAAG
ATATGTGGACTACTAGGGTTTCTAATCCTGTTTGCTCCCCACGCTTTCGAGCCTCAGCGTCATTTACAGACCAGAGAGCCGCCTTCGCCACTGGTGTTCCTCCATATATCTACGCATTTCACCGCTACACATGGAATTCCACTCTCCTCTTCTGCACTCAAGTCTCCCAGTTTCCAATGACCCTCCCCGGTTGAGCCGGGGGCTTTCACATCAGACTTAAGAAACCGCCTGCGCTCGCTTTACGCCCAATAAATCCGGACAACGCTTGCCACCTACGAATTACCGCGGCCGCTGGCCACCG
+
CGGGGGGGGGGGGGGGGGGGGGGGGGGGGFFGGGGGGGGGGGGGGGGGEGGGGGGGGGGGGGGGGGFFGGGGGGGGGGGFGGGGGGGGGGGGGGGFGGGGGGGGGGGGGGFFFGEGGGGGGGGGGGGGGGFGGGFFFGGGFGCGFGGGGGGGGGGGGFGGGDGGGFFGFGFGGGGG+=?DGFGGGGGGDDCGGGFGG5?;BDD;8AAFFFFEEF8;FAFFFEC18@999?@@>>FF>9?::9A:<92?(4:A9A<?1319>F<06:<?<BAD?7(.,((.3<AD:B012((-49(8.####
@M05025:18:000000000-B3NL5:1:1101:12772:1406 2:N:0:TCGAAG
ATATGTGGACTACAAGGGTTTCTAATCCTGTTTGCTCCCCACGCTTTCGAGCCTCAACGTCAGTTACCGTCCAGTAAGCCGCCTTCGCCACTGGTGTTCCTCCTAATATCTACGCATTTCACCGCTACACTAGGAATTCCGCTTACCTCTCCGGCACTCTAGATGGACAGTTTCCAAAGCAGTCCAGGGGTTGAGCCCCTGCCTTTCACTTCAGACTTGCCCGTCCGTCTACGCTCCCTTTACACCCAGTAAATCCGGATAACGCTTCCCCCCTACGTCTTACCGCCGCTGCTGGCCGAAA
+
CGGGGGGGGGGGGGFFGGGGGGGGGGGGGGGGGGGGGGGGGGGGGGGGGGGGGGGGGGGGGGGGGFGGGGEGEGGGGGGGEGGGGDGGFGGGGGGGGGGGGGGGGGGCFGGGGGGG7FFGGGGDGCFGFGGGGGCFGGGGGGDGGGGGGGCDEDGGGGFFGABEEGFFFGGGGFGGGGFGGGGGGGG??>CG579CC*?FFFFFFFFFF>FFFF?=;C**.>(8>BFFBFFFFF0;>FD447>EF(3,(6<.7C?E096,34<?96:(48:>>((4(4(41)),(,(4(,-(),(4.####
@M05025:18:000000000-B3NL5:1:1101:18606:1485 2:N:0:TCGAAG
ATATGTGGACTACTAGGGTATCTAATCCTGTTTGCTCCCCACGCTTTCGAGCCTCAACGTCAGTTACAGTCCAGTAAGTCGCCTTCGCCACTGGTGTTCCTCCTAATATCTACGCATTTCACCGCTACACTAGGAATTCCACTTACCTCTCCTGCACTCCAGCCTGACAGTTTCCAATGCAGTCCAGGGGTTGAGCCCCTGCCTTTCACACCAGACTTGCCATGCCGTCTACGCTCCCTTTACACCCAGTAAATCCGGATACCGCTTGCCCCCTACCTATTACCGCGGCTGCTGGCCACAC
+
CGGGGGGGGGGGGGGGGGGGGGGGGGGGGGGGGGGGGGGGGGGGGGGGGGGGGGGCFFGGGGGGGGGGGGGGGGGGGFFGEGGGGGGGGGGGGGGGGGGFFGGGGFGGGGECFCEGGGGGGGFGGGGGFGGGFGGGGGGGGGGGGAGGGGFGGGGFGGG?FFFGGFDDFGAEFGGGGFFDGAFGGGGG>6=?7CAGGGFGFFFCFCF6@FF=DFDFF60A:6E)5)5<=5)*->9592-8>=EFEF0484)9<?E;@B@0;))(.7;4;8@6>F(,(..4).)646((1900387<?####
@M05025:18:000000000-B3NL5:1:1101:16708:1488 2:N:0:TCGAAG
ATATGTGGACTACTGGGGTATCTAATCCTATTTGCTCCCCACGCTTTCGTGCCTCAGTGTCAGTTACAGACCAGGCGACCGCCTTCGCCACTGGTGTTCCTCCATATATCTACGCATTTTACCGCTACACATGGAATTCCATCGCCCTCTTCTGCACTCCAACATACCAGTTTCCATAGCTTACAATGGTTGAGCCATTGCCTTTTACTACAGACTTAGTACCCCACCTACGCACCCTTTACGCCCAATGATTCCGGATAACGCTTGCCACCTACGTATTACCCCGGCCGCTCGCACGTAA
+
CGGGGGGGGGGGGGFGGGEEGGGGFGGGGGGGGGGGFGGGGGGGGGGGGGCFGGGGGGGGGGGGGGGGGGCFGFCFCGGGGGGGGGGGDGGGGGEFFEGGCGGGGGGGFGGGGGGGEGGGFGFGGEFFFGGG=FFGFGGGGGGDEGGGGGGGGEGGGGGDGCC+@9DDG8=9EG9@FF??CFDGGGGCF8DD?F?FCFACAFFAFFF5?9;=8B5:>FAEA<*:=AAD(6>=@?F>9=B@*4(/..40=3))76?;>@0643;920,,44)((((-,)6:4A2((((((-(,(-4(4####
@M05025:18:000000000-B3NL5:1:1101:18373:1502 2:N:0:TCGAAG
ATATGTGGACTACTAGGGTATCTAATCCTATTTGCTCCCCACGCTTTCGTGCCTCAGTGTCAGTTACAGACCAGGCGACCGCCTTCGCCACTGGTGTTCCTCCATATATCTACGCATTTTACCGCTACACATGGAATTCCATCGCCCTCTTCTGCACTCCAGCATACCAGTTTCCATAGCTTACAATGGTTGAGCCATTGCCTTTTACTACAGACTTAGTACGCCACTTACGCACCCTTTACGCCCAATGCTCCCGGATAACGCTTGCAACCTACGAATTACCGCGGCTGCTGGCACGATA
+
CGGGGFGDAEFFGGG,EFGGFFFDFGFGFGGFCEFGGGGGGGGGGGGGGEFGGGFEFGGGGGGEFFAFGGDGGGGGGEGGGGGCEG7FGGGAFGGGGGFGFGGFFGGGFGFGGGGGECFGGGGGEF@FGGFEDFE9E8EFCFGG>B+@@FDDAFGCF>@,D@CFEDGCCD====77=E?D7,=7<87+058+9CFCC+558?=>FFC?6+1))4=@+=6>66054):)1>@92((259=ECF9@((6(64(..41:(3(,)7:>;((()),..4:1((4-).6:0907(-08)(,(.####
@M05025:18:000000000-B3NL5:1:1101:14478:1602 2:N:0:TCGAAG
ATATGTGGACTACACGGGTATCTAATCCTGTTTGCTCCCCACGCTTTCGAGCCTCAACGTCAGTTACCGTCCAGTAAGCCGCCTTCGCCACTGGTGTTCCTCCTAATATCTACGCATTTCACCGCTACACTAGGAATTCCGCTTACCTCTCCGGCACTCTAGAAAAACAGTTTCCAATGCAGTCCTGGGGTTAAGCCCCAGCCTTTCACATCAGACTTGCTCTTCCGTCTACGCTCCCTTTACACCCAGTAAATCCGGATAACGCTTGCCCCCTACGTATTACCGCGTCTGCTGGCCTGAC
+
CGFGGFFCDFGGFGGGGGGGGGGGFGGGGGGGGFGGGGGGGGGGGGGGGGGGGGGFGGGGGGEGGGFGGGGGEGFGGFGGGGGGGGGGGGGGGGGGGGFGFGGGGGGGGGGGGGGGGDFGGGGGGGGGGGGGF8,EFFFGGGGGGGGGGGGGGGGDGGGGGEFFAFGGGGFFGGGGGGGGGFGGFD>FG5DGGG8CFF*;5FFABFFFFCFF4A>BFFFFFFFFFED>BFFFF@;<>FFFFFFF@:03==CCEF?@>>1<245(1:?1:F>?-,4<?B?D?4<)(4,(-3()6471(####
@M05025:18:000000000-B3NL5:1:1101:23044:1606 2:N:0:TCGAAG
ATATGTGGACTACTCGGGTATCTAATCCTGTTCGCTACCCATGCTTTCGAGCCTCAGCGTCAGTTGCAGACCAGAGAGCCGCCTTCGCCACTGGTGTTCTTCCATATATCTACGCATTCCACCGCTACACATGGAGTTCCACTCTCCTCTTCTGCACTCAAGTTCAACAGTTTCTGATGCAATTCTCCGGTTGAGCCGAAGGCTTTCACATCAGACTTATTGAACCGCCTGCACTCGCTTTACGCCCAATAAATCCGGACAACGCTTGCCACCTACGTATTACCGCTGCTGCTGGCCTCCT
+
CGGGGGGGGGGGGGGGGGGGGGGGGGGGGGGGGGGGGGGGGGGGGGGGGGGGGGGGGGGGGGEGGGGGGGGGGGGGGGGGGGGGGGGGGGGGGGGGGGGGGGGGGGGGGGGGGGGGGGGGGGGGGGGG,FFGGGGGGGGGGFDE=EDEGGGGGGGGGGGGGGFGGGGGFGFGGGGGGGGG?EGFF=CDDDDGDG?FGG5CEFFFFFFFAFF:.A3>FFF?EECEFF=@B952-6>BBFDF?EC01(.323)7)/?@>>DF>?F>>1?667<>?<>BF?253><A60(,4.4>?203(####
@M05025:18:000000000-B3NL5:1:1101:9106:1611 2:N:0:TCGAAG
ATATGTGGACTACAAGGGTTTCTAATCCTGTTTGCTCCCCACGCTTTCGAGCCTCAACGTCAGTTACAGTCCAGTAAGTCGCCTTCGCCACTGGTGTTCCTCCTAATATCTACGCATTTCACCGCTACACTAGGAATTCCACTTACCTCTCCTGCACTCCAGCCTGACAGTTTCCAATGCATTCCAGGGTTTGAGCCCCTGCCTTTCACACCAGACTTGCTATGCCGCCTACGCTCCCTTTACACCCAGTAAACCCGCATAACGCTTGCCCCCTACGTATTACCGCGGCTGTTGGCCCAAA
+
BFGFGECFGDFFG<C<C@6;@EFF<CECDEC@<CF,CEFGGGEFGGCFBFGD@FFDF@BFDF:FCCAFCGC,EFGGGGCEGE7CCC,6@FEFEE5,A:?5F,E?FFEFFGGG9FF:F,CF,,56@+4=A,?F=8>DEFFGFF9E;D?FGCEG=FGGG9FFGD>EGFCFG?,@EFGDE+DFD,?+=CFDC+=8=D*++0:0:FF5F8<+B;AD568CF6AC*0;.8@=)/5>)(/((05>E)88?=(/(,63)1)6,:(.(,;439D0=62>(4(-42:2<><9<?90491;())..)####
@M05025:18:000000000-B3NL5:1:1101:21517:1628 2:N:0:TCGAAG
ATATGTGGACTACTCGGGTATCTAATCCTGTTCGATACCCACGCTTTCGTGCCTCAGCGTCAGTAGGGCGCCGGTATGCTGCCTTCGCAATCGGAGTTCTGCGTGATATCTATGCATTTCACCGCTACACCACGCATTCCGCATACTTCTCGCCCACTCAAGAACGCCAGTTTCAACGGCTCGACGGCGTTGAGCACCGCATTTTTACCGCTGACTTGGCCTCCCTCCTACGCACCCTTTAAACCCAATAAATCCAGATAACGCTCGCCTCCTCCGTATTACCGCGTCTGCCGGCACGTGA
+
CAECGEFEFGFFCGC;FEGFGCDCEGGGGFGGGDCCEFAFGGGEGGFGGGFCGGGFDFEFEGFGGGAEECE68FFGGGGGFGGGCGGGGGEGGGGGEGGGFFGEDGGGFGGC9?FECE99AFCFGG7:FGFFEEGGGEGGGG8CEGGGG8,6+CEE=DEGFGD?FEEGGEFCFGGDFDCD*=D4CCD<<DD3F78*;C>D3>BFF:5B=))-4.8AFF)()8?(8(.827?01(4(4:024)65?0((().692:),))).532(8(((((4.44(-.2:)-)(-1-,48))((7(4####
@M05025:18:000000000-B3NL5:1:1101:13078:1712 2:N:0:TCGAAG
ATATGTGGACTACCGGGGTATCTAATCCTGTTTGCTCCCCACGCTTTCGCGCCTCAGCGTCAGTTACAGCCCAGAAAGTCGCCTTCGCCACTGGTGTTCCTCCACATCTCTACGCATTTCACCGCTACACGTGGAATTCCACTTTCCTCTTCTGCACTCAAGTTCACCAGTTTCCAGTGCGAACCGGGGTTGAGCCCCAGCCTTAGACACCAGACTTAATGAACCGCCTGCGCGCGCTTTACGCCCAATAATTCCGGACAACGCTTGCCCCCTACGTATTCCCGCGGCTGCTGGCACGGGA
+
CGGGGGGGGGGGGGGGGGGGGGGGGGGGGGGFGGGGGGGGGGGGGGGGGGGGGGGGGGGGGGGGGGGGGGGGGGGGFFFGGGGGGGGGGGGGGFGGGGGGGGGCGGGGGFGGGGGEGGGGGGGGGGGGGGGGGGGGGGGGGGGGGGGGGGGGGGGGGGGGGDEGGGFGGCFFFGDGGGFFDEDGGGGGGGG>FGFCFC>DF4ABF*=BFF;B=:@EAFFFCC>A?>B>DFFF>60,49B0<9:?111::2>>>F<:9:BFF?(9:66??D09>6<:32<4)-5(4602133.4.4,<####
@M05025:18:000000000-B3NL5:1:1101:19204:1844 2:N:0:TCGAAG
ATATGTGGACTACTCGGGTTTCTAATCCTGTTCGCTACCCATGCTTTCGAGCCTCAGCGTCAGTTGCAGACCAGAGAGCCGCCTTCGCCACTGGTGTTCTTCCATATATCTACGCATTCCACCGCTACACATGGAGTTCCACTCTCCTCTTCTGCACTCAAGTTCAACAGTTTCTGATGCAATTCTCCGGTTGAGCCGAAGGCTTTCACATCAGACTTATTGAACCGCCTGCACTCGCTTTACGCCCAATAAATCCGGACAACGCTTGCCACCTACGTTTTACCGCGGCTGCTTGCCGTGA
+
CGGGGGGGGDGGGGGGGGGEGGGGGGGGGGGGFGGGGGGGGGGGGFGEGG8FFGGGGGGGGGGGGFGGFGGGGGGGGGGGGGGGGGGGDGGGFC5FGDFGECGGGGFFGGGGGGGGGGDFGGGGDGGEGGGGFGFFDGGGFG=,7>=E,@FGGGGGGGFFF8EFGGFGG8DGGGCFGGCFFGGGGGGFGGG6+7??FGDGEAAFF5>9@AC39/:EFFFFFEFEFD>>9@>5=58B=(,13CE(29(/33))73?(.,;1>:4>>2((4:D2<7(,,4(.-<AA:>009(71,.),.####
@M05025:18:000000000-B3NL5:1:1101:13549:1853 2:N:0:TCGAAG
ATATGTGGACTACCAGGGTATCTAATCCTGTTCGCTACCCATGCTTTCGAGCCTCAGCGTCAGTTGCAGACCAGAGAGCCGCCTTCGCCACTGGTGTTCTTCCATATATCTACGCATTCCACCGCTACACATGGAGTTCCACTCTCCTCTTCTGCACTCAAGTTCAACAGTTTCTGATGCAATTCTCCGGTTGAGCCGAAGGCTTTCACATCAGACTTATTGAACCGCCTCCACTCGCTTTACGCCCACTAAATCCGGACAACGATTGCAACCTACGAATTACCCCGCCCGCTGCTCGCTG
+
CGGGGGGGGGGGFGGGGGGGGGGGGGGFFDGGGGFGGEGGGGGGGGGGGGGGGGGGGGGGCFEGGGGFGGFFGFGGGGGDEDEECFGGGGEGGGEEGCFGF9E?CEGGGGGGGGCGGFGGGFGGGGDGGGCGGFGGGG>FGFDFGGGGGGD=D=DEGG8DDFCFGGFFGDEGGGF9@DDG?9?FGFGGG6CDD6:F0C5DB96;CAA6+?E@AF3>AFFC?6?6=D)5@2(55@?56((6().((91;(36(47?(0202288(,,(-.))513(46((.8AF<(4(((((-36().####
@M05025:18:000000000-B3NL5:1:1101:17135:1876 2:N:0:TCGAAG
ATATGTGGACTACCGGGGTTTCTAATCCTGTTTGCTCCCCACGCTTTCGAGCCTCAGCGTCAGTTACAGACCAGAGAGCCGCCTTCGCCACTGGTGTTCCTCCATATATCTACGCATTTCACCGCTACACATGGAATTCCACTCTCCTCTTCTGCACTCAAGTCTCCCAGTTTCCAATGACCCTCCCCGGTTGAGCCGGGGGCTTTCACATCAGACTTAAGAAACCGCCTGCGCTCGCTTTACGCCCAATAAATCCGAACAACGCTTGCCACCTACGTATTACCCCGGCTGCTGGCCCCGG
+
CGGGGGGGGGGGGGGGGGGGGGGGGGGGGGGGGGGGGGGGGGGGGGGGGGGGGGGGGGGGGGGGGGGFFGGGGGGGGGGGGGGGGGGGGGGGGGGGGGGGGGGGGGGGFGGGGGGGGGGGGGGGGGGGGGFGGGFFGGGGGGGGGGGGGFGCGGGGGGGGGFFFFGGGGGGGGGGGGGGGGGG?FG6DDDDGGGFFFGDGFEBEFFFFFFC;;FEEFFFFFF<DF@FF>6:BBBB?3>?B?2>:?;>F??F7ABF26(-19B?6(32::?2<6,8>6<2284<<(40(1621)40:3####
@M05025:18:000000000-B3NL5:1:1101:15027:1944 2:N:0:TCGAAG
ATATGTGGACTACCCGGGTATCTAATCCTGTTTGCTCCCCACGCTTTCGTGCCTCAGTGTCAATGTTGGTCCAGGTAGCTGCCTTCGCCATGGATGTTCCTCCTGATCTCTACGCATTTCACTGCTACACCAGGAATTCCGCTACCCTCTACCACATTCTAGTCATCCAGTATCCACTGCAGTTCCCAGGTTGAGCCCAGGCTTTCACAACGGACTTAAATAACCACCTACGCACGCTTTACGCCCAGTAATTCCGAGTAACGCTTGCACCCTCCGTATTACCCCGGCTGCTGGCACAACA
+
CGGGGFGGGGGGGGGGGGGGGGGGGGGGGFFG9FGGFFGGGGGGGGGGGGGGGGGGGGGGGGDFGGGCCGGGGFEGGGGGGGGGFFGD@BFFGGGGGGGFDGGGG9FEGGGGGGGGGCEGGFGGGGGGFGGGG7+@DFFG8E@CCGF?FFGGGGGGG;FGGGGGGGCEFFFFEGGFGGGGG8DDFFGG8=D8DF?DFGFGFF6FFF+139::@B9A>F8*;EAEFEFFD=B)))/8>29>CF=@=@DDFC)<)9647@FDC<<143317@D?1(-(4:309A)(-7999>())(-45####
@M05025:18:000000000-B3NL5:1:1101:9228:1983 2:N:0:TCGAAG
ATATGTGGACTACTCGGGTTTCTAATCCTGTTTGCTCCCCACGCTTTCGAGCCTCAACGTCAGTTACAGTCCAGTAAGTCGCCTTCGCCACTGGTGTTCCTCCTAATATCTACGCATTTCACCGCTACACTAGGAATTCCACTTACCTCTCCTGCACTCCAGCCTGACAGTTTCCAATGCAGTCCAGGGGTTGAGCCCCTGCCTTTCACACCAGACTTGCCATGCCGTCTACGCTCCCTTTACACCCAGTAAATCCGGTTAACGCTTGCCCCCTACGTATTCCCGCGGCTGCTGCCCCTAG
+
CGGGFGGGFEFGCFGGGGGGGGGGGGGGGGGGGGGGGGDGGGGGGGGCGGGGGGGGGGGGGGDGGGGGGGGGGGGAFFEACGGGGGGGFGGGGFFGGGGF@FFFGCGGGDEFGGEGGEGFGGGGGGGGGGFGGGFEGGGGFGGGGGGGGFGGFFGGFFGGGGGGGGGGGGGGGGGGGFGFG9==DFF?DGGCGFFFCFEGF59ACCFFFFF9CFFFAFFFEEEBB=AF@9BEFF2>@>BEB:=?A3666;4?EF3(61((,))/43?2:5::99?B6()6:)).(((,4(-3)5).2####
@M05025:18:000000000-B3NL5:1:1101:21729:2010 2:N:0:TCGAAG
ATATGTGGACTACCTCGGGTATCTAATCCTGTTTGCTCCCCACGCTTTCGAGCCTCAGCGTCAGTTACAGACCAGAGAGCCGCCTTCGCCACTGGTGTTCCTCCATATATCTACGCATTTCACCGCTACACATGGAATTCCACTCTCCTCTTCTGCACTCAAGTCTCCCAGTTTCCAATGACCCTCCCCGGTTGAGCCGGGGGCTTTCACATCAGACTTAAGAAACCGCCTGCGCTCGCTTTACGCCCAATAAATCCGTACAACGATTGCCACCTACGTATTACCGCGGCTGCTGGCCTGC
+
CGGGGGGGGGGGGGGGGGGGGGGGGGGGGGGGGGGGGGGGGGGGGGGGGGGGGGGGGGGGGGGGGGGGGGGGGFGGGGGGGGGGGGGGGGGGGGGGGGGGGGGGGGGGGGGGGGGGGGGGGGGGGGCFGGGGGGGD>DGGFFGGGDGGGGGGGGFFGFDFGGGGGFGGGGGGFGGGGGGGFGGGFDDGGGGGGGFDC5AC?BFF>FFFACFFFFFFFAFCEE3>@;DBFFF?;30(49B?FBBFBFBFFF?32>:>B>(4<BF?3(4((4)6<B<F:0:2<?><<3>(4>;((.5><####
@M05025:18:000000000-B3NL5:1:1101:10096:2039 2:N:0:TCGAAG
ATATGTGGACTACTCGGGTTTCTAATCCTGTTTGATCCCCACGCTTTCGCACATCAGCGTCAGTTACAGACCAGAAAGTCGCCTTCGCCACTGGTGTTCCTCCATATCTCTGCGCATTTCACCGCTACACATGGAATTCCACTTTCCTCTTCTGAACTCAAGTTTTCCAGTTTCCAATGACCCTCCACGGTTGAGCCGTGGGCTTTCACATCAGACTTAAAAAACCGCCTACGCGCGCTTTACGCCCAATAATTCCTGATAACGCTTGCCACCTACCAATTACCGCGCCTGCTCGCCCCCT
+
CGGGFFAFAAFGGFGDG@@@CFGGGFEGE@FFCFGFGA<DFGGCFGGG7@,@FGGCFG@@FGGGFFFGGGG7CEFDF@FGGDEEE<,?F:CFE<FEFEDF5AEEEE<B9?FFGGGC+8EFFGGGD7FFFG@AFEF@@D9D9BFFGF9A==FGCADFFADADFGGGGGFGFG,:EDG+==98?++@C+=6D:DD7;+7>3***<AA*<?+9B696=3;AA4CEE22:=@@=@D(((..34(//41/17:1?>)66))).54<A<((3((4,6<?BF?(),,-6<<(,9032:1()-(,####
@M05025:18:000000000-B3NL5:1:1101:17861:2040 2:N:0:TCGAAG
ATATGTGGACTACTAGGGTTTCTAATCCTGTTCGCTACCCATGCTTTCGAGCCTCAGCGTCAGTTGCAGACCAGAGAGCCGCCTTCGCCACTGGTGTTCTTCCATATATCTACGCATTCCACCGCTACACATGGAGTTCCACTCTCCTCTTCTGCACTCAAGTTCAACAGTTTCTGATGCAATTCTCCGGTTGAGCCGAAGGCTTTCACATCAGACTTATTGAACCGCCTGCACTCGCTTTACGCCCAATAAATCCGGACAACGCTTGCCACCTACGTATTACCCCGGCTGCTGGCCCTCT
+
CGGGGGGGGGGGGGGGGGGGGGGGGGGGGGGGGGGGGGGGGGGGGGGGGGGGGGGGGGGGGGGGGGGGGGGGGGGGGDGGGGGGGGGGGGGGGGFFGGGGGGGGGGGGGGGGGGGGGGGGGGGGDGGGGGGGGGGGGGGGGGGFFGFGGGFGGGGFFGGGG?D=EGGGGGFGFGGGGGFGGGGGA=FDGGGGGCAGGGFGDDFFFFFFFFFFEAE:FFFFFFE=EDA2:@B93BEFFF?B<<<?0:>@0;3=4?51661>;(4902:(809?03:B(,54(.66(3((((-8?)21.####
@M05025:18:000000000-B3NL5:1:1101:8738:2073 2:N:0:TCGAAG
ATATGTGGACTACAGGGGTATCTAATCCTGTTTGCTCCCCACGCTTTCGAGCCTCAGCGTCAGTTACAGACCAGAGAGCCGCCTTCGCCACTGGTGTTCCTCCATATATCTACGCATTTCACCGCTACACATGGAATTCCACTCTCCTCTTCTGCACTCAAGTCTCCCAGTTTCCAATGACCCTCCCCGGTTGAGCCGGGGGCTTTCACATCAGACTTAAGAAACCGCATGCGCTCGCTTTACGCCCAATAAATCCGGACAAAGCTTGCCACCTACGTATTACCGCGGCTGCTGGCCGGGA
+
CGGGGFGGGGGGGGGGGGGGGGGGGGGGGGGGGGGGGGGGGGGGGGGGGGGDGGGGGGGGGGGGGGGGGGGGGGGGGGGGGGGGGGGGGGGGGGGFGGGGFCFGGGGFCGGGGGGGGGGGGGGGGGGGGGFGGGGDGGGGGGGGGFGGGGGGGFGGGGGGFGGGFGGGGGFGGGGFCGFGG8FGGG6DGGDGGGFGDDADBEFBFFFFFF=EEFEFFFC<C<<8@89B(2;3>03?BB:?:ABFFFFB0:DB<A<?>1<990((,4>??BB<?:((6?3<?AAF?B99B(7<:2.6,####
@M05025:18:000000000-B3NL5:1:1101:23438:2125 2:N:0:TCGAAG
ATATGTGGACTACCGGGGTATCTAATCCTGTTCGCTCCCCATGCTTTCGCTCCTCAGCGTCAGTAAATGCCCAGAGACCTGCCTTCGCCATCGGTGTTCCTCCTGATATCTGCGCATTTCACCGCTACACCAGGAATTCCAGTCTCCCCTACATCACTCTAGTCTGCCCGTACCCACCGCAGATCCGAGGTTGAGCCTCGCACTTTCACGGCAGACGCGACAAACCGCCTACGAGCTCTTTACCCCCAATCAATCCGGAAAAACCTTGCCCCTCACCTACTACCCCGCCTCCCGCCCTTCG
+
CFECF-FFFCCFEFGGD7FFFGGGGGGGGDGGGGGEGGFGFFCDGGFFEEGGC,EEGGGCGG,CFFG9CC@FGGG<FFGG<@FGCFFEGGDGGCCCEGGGGFFGGGGC@FFFF7BBBCGGGGF:CFEF9AFBFEGFGGGGG9CEFGEFECFCCAFEFFGG9ADFC,EFGGE8C:CF+0+=9CD5CFF55;*;;F9CFCAD*2:A)8@6BF>99)/3)88(.((67?6(6((41,(-(4)5<))3::B6:<(47).8>;F(70((((.)4()-(((((.,(446(,,((-((((-((4####
@M05025:18:000000000-B3NL5:1:1101:21976:2149 2:N:0:TCGAAG
ATATGTGGACTACAGGGGTATCTAATCCTGTTCGATACCCACGCTTTCGTGCCTCAGCGTCAGTAGGGCGCCGGTATGCTGCCTTCGCAATCGGAGTTCTGCGTGATATCTATGCATTTCACCGCTACACCACGCATTCCGCATACTTCTCGCCCACTCAAGAACGCCAGTTTCAACGGCGCGACGGCGTTGAGCACCGAATTTTTACCGCTGACTTGGCATCCCGCCGACGCACCCTTTAAACCCAAAAAACACGGATAACGCTCGCATTCTCCGTATTACCGCGGCTGCCGGCACATCG
+
CGGGGCFF9FF@FCFFDGEGGFGAFGAEGGFGGDGGGGGGGGGGD:FFGGGGGFGFGE:FEGGGGGFFGGEGGCECFGFD9=8=FGFG@FGG<FG:FGFF9B>@FDG9,???FF<EFEFFGG9F7=CEFG:++8>C>6EDFGDG8FGGFG8E>=C8C?FFGCGF61+;*8@;7E7<7C>C*71?E<<388)87<AFG<)).0)09=4BF@:293(4@/9:4>>:111-,(-((-36:(3)--)..16,(((--(4241,3<?14(-(42((..6>61((5<)4(3((4>;0((4901####
@M05025:18:000000000-B3NL5:1:1101:9901:2178 2:N:0:TCGAAG
ATATGTGGACTACCGGGGTATCTAATCCTGTTTGCTCCCCACGCTTTCGTGCATCAGTGTCAGTGACAGTCCAGTAAGCCGCCTTCGCCACTGGTGTTCCTCCTAATATCTACGCATTTCACCGCTACACTAGGAATTCCGCTTACCTCTCCTGCACTCCAGCATGACAGTTTCAAAAGCAGTCCCGGGGTTAAGCCCCGGGCTTTCACTTCTGACTTACCATGCCACCTACGCACCCTTTACACCCAGTAATTCCGGATAACGCTTGCCCCCTACGTATTACCGCGGCTGCTGGCCGCGA
+
CGGGGGGGGGGGGGGGGGGGGGGGGGGGGGGGGGGGGGGGGGGGGGGGGGGGGGGGGGGGGGGEGCGGGGGGGGGGGGGGGGGGGGGGGGGGGGGGFGGGGGGGGGGGGFGGGGGGGGGGGGGGGEEGDGAFFGGGGGGGGGGGGGGGGGGGGGGGGGGGGFGFGGGGGGGGFFGGGFGGGFGCFGGGDDCDCFADGFBGFFFDFFFF>B@BEFFFFFA4@=?:@@@):3341;00:D@FFEFCA@B?6@3<<><A76616A?(1-(,2:?FF6?F(().449A1;(1;91:223:3####
@M05025:18:000000000-B3NL5:1:1101:11565:2230 2:N:0:TCGAAG
ATATGTGGACTACAAGGGTATCTAATCCTGTTTGCTCCCCACGCTTTCGAGCCTCAGCGTCAGTTACAGACCAGAGAGCCGCCTTCGCCACTGGTGTTCCTCCATATATCTACGCATTTCACCGCTACACATGGAATTCCACTCTCCTCTTCTGCACTCAAGTCTCCCAGTTTCCAATGACCCTCCCCGGTTGAGCCGGGGGCTTTCACATCAGACTTAAGAAACCGCCTGCGCTCGCTTTACGCCCAATCAATCCGGAAAACGCTTTCCACCTACGTCTTACCCCGGCTGCTGGCCAAGT
+
CGGGGGGGFGGGGDFGGGGGFGFFGGGGGGFGGFGGGGGGGGGGGGGFEGGGGGGGGGGGGGGGGGGGGGGGGGGG8CFGGGGGGGGGGGGGGG?FGGGGCFFFGGGGEGGGGGGGGGGDCFGGG:CFCFG@9>@@@FFCGFFGEGGFFFG8EDGGG9D,>@DGDGGGGGGGGGGFDFFGDDF=FGCDDDDGGGFCF5959ADBFA=8CAFFEA)/)@64;<C1;@0;6((/.:089>??:44<?FFB4((.).67(((((4((--(,))).3(.5(((,4420(,((-79:7)(44####
@M05025:18:000000000-B3NL5:1:1101:17484:2328 2:N:0:TCGAAG
ATATGTGGACTACTAGGGTATCTAATCCTGTTCGCTACCCATGCTTTCGAGCCTCAGCGTCAGTTGCAGACCAGAGAGCCGCCTTCGCCACTGGTGTTCTTCCATATATCTACGCATTCCACCGCTACACATGGAGTTCCACTCTCCTCTTCTGCACTCAAGTTCAACAGTTTCTGATGCAATTCTCCGGTTGAGCCGAAGGCTTTCACATCAGACTTATTGAACCGCCTGCACTCGCTTTACGCCCAATAAATCCGGACAACGCTTGCCACCTACTTATTACCGCGCCTGCTGCCCCCGT
+
CGGGGGGGGGGGGGGGGGGGGGGGGGGGGGGGGGGGGGGGGGGGGGGGGGGGGGGGGGGGGGGGGGGGGGGGGGGGGGGGGGGGGGGGGGGGGGGGGGGGGGGGGGGGGGGGGGGGGGGGGGGGGGGGGGGGGGGGGGGADFGGGGGGGGGDGGGGGGGFG9F:EFGGGGFGGGGGGGGGG8FGGCGGGDGG6?FGGGAGBDFFFFFFFFFFEA:39AFFE4EEE=>FFFF=BEFF=>DDFFF@D>F?@@E@3<EE>((.27:9>?6(45>B6((.)-...):>:99(14((42)..####
@M05025:18:000000000-B3NL5:1:1101:13319:2340 2:N:0:TCGAAG
ATATGTGGACTACCAGGGTTTCTAATCCTATTTGCCCCCCACGCTTTCGTGCCTCAGTGTCAGTTACAGACCAGGCGACCGCCTTCGCCACTGGTGTTCCTCCATATATCTACGCATTTTACCGCTACACATGGAATTCCATCGCCCTCTTCTGCACTCCAGCATACCAGTTTCCATCGCTTACAATGGTTGAGCCATTGCCTTTTACTACCGACCTAGTTCGCCACCTACGCACCCTTTCCGCCCAATGACTCCGGTTAAGGGTTGCCACCTACGAATTACCGCGGCTCCTGGCCCGGCG
+
CGGGGGGGG8@FGGFGGGGDGGGGGGGGGGGGCFGGGGGGGGGGGGGFGGGGFFFGGGGGGGGGGGGGGGCFFGGGGGGGCGGGGGGD,?CFGDGFFFFFCFGGFGG9@CFGGGGECGGDGGGGG7FGCFDFFDEDC=EDGDE8>8EC,DDCEGFFDFFGGGFFFGFFGGA;7ECFC+09FDD>FF7C7FD*;C>7*5:+1?>6>AFF6+=2252(/**8*0/(,30(3(6(3((((2(6)),/6412(.)..<7,4(-2)))(.,(())),(((,((.-:9<(((-9-,-(,5061####
@M05025:18:000000000-B3NL5:1:1101:9194:2370 2:N:0:TCGAAG
ATATGTGGACTACTGGGGTATCTAATCCTGTTCGCTACCCATGCTTTCGAGCCTCAGCGTCAGTTGCAGACCAGAGAGCCGCCTTCGCCACTGGTGTTCTTCCATATATCTACGCATTCCACCGCTACACATGGAGTTCCACTCTCCTCTTCTGCACTCAAGTTCAACAGTTTCTGATGCAATTCTCCGGTTGAGCCGAAGGCTTTCACATCAGACTTATTGAACCGCCTGCACTCGCTTTACGCCCAATAAATCCGGAAACCGCTTGCCACCTACTTATTACCCCGGCTGCTGGCCTTGG
+
CGGGGGGGGGGGGGGGGGGGGGGGGGGGGGGGGGGGGGGGGGGGGGGGGGGGGGGGGGGGGGGGGGGGGGGGFGGGGGGGGGGGGGGGGGGGGGFGGGGGGGGGGGGGGGGGGGGGGGGGGGGGGGGGGGGGGGEFGGGGFGCFDGGGGGGGGGGGGGGGGDEGGGGGGGGGGGGGGGFGGGGGG9?DDGGGGGFDGCECB9AFFFFFFF@BBA:EFFFFF?EFB@9@@FB2>B>7>@613)413>B;<13;E)93966(3(,-,(2(8(4<((,().55-4<.(-(0960(),(43####
@M05025:18:000000000-B3NL5:1:1101:23407:2401 2:N:0:TCGAAG
ATATGTGGACTACAGGGGTTTCTAATCCTGTTCGCTACCCATGCTTTCGAGCCTCAGCGTCAGTTGCAGACCAGAGAGCCGCCTTCGCCACTGGTGTTCTTCCATATATCTACGCATTCCACCGCTACACATGGAGTTCCACTCTCCTCTTCTGCACTCAAGTTCAACAGTTTCTGATGCAATTCTCCGGTTGAGCCGAAGGCTTTCACATCAGACTTATTGAACCTCCTGCACTCGCTTTACGCCCAATACATCCGGACAACGCTTGCAACCTACGTATTACCGCGGCTGCTGGCCGTGG
+
CCFGGGFGGGGDFFFFGGCGGGGGGFGGGGFGGGGGECEAEEGGGGGDGGGGG<EFFGGGGGGGCFDFFGG7@FCFGGGGCGGGGGGGGGGFFDF@GCFFGGGGGGGDGGGGGGGGGGGGGGGGGCEGGGFFGFGFGGGGFGDEFFCFDGAFGFGGGD?DF?FFGGDFGDDGCCDGGFGG7FGG9+?CDCDG++::CGE*395>96>9B>AB*9BBFFFFA4AE==(555:B3@==B@5227C13(2;(3;)75?DF(229;;>02:087),(.((,4<5?)5)326(3--(4)(-.####
@M05025:18:000000000-B3NL5:1:1101:24256:2474 2:N:0:TCGAAG
ATATGTGGACTACTGGGGTTTCTAATCCTGTTTGCTCCCCACGCTTTCGTGCCTCAGTGTCAATGTTGGTCCAGGTAGCTGCCTTCGCCATGGATGTTCCTCCTGATCTCTACGCATTTCACTGCTACACCAGGAATTCCGCTACCCTCTACCACATTCTAGTCATCCAGTATCCACTGCAGTTCCCAGGTTGAGCCCAGGGCTTTCACAACGGACTTAAATAACCACCTACGCACGCTTTACGCCCAGTAATTCCGAGTAACGATTGCACCCTTCGTATTACCGCGGCTGCTGGCCTCGA
+
CGGGGGGGGGGGGGGGGGGGCFGGGGGGGGGGGGGGGGGGGGGGGGFGGGCGGGGGGGGGGGGGGGGGGGGGGGGGGGGGGGGGGGGGGGGGGGGGGGGGGGGGGGGGGGGGGGGGGGGGGGGGGGCFCFGGGGGGGFGFGGGGGGGGGGGGGFEGGGGFGGGGGGGGGGGGGF=FGGFDFGGGGGGGG6=DFGFFD0;DFBEFFFFFF76>9?05@FFFFFFFFFFFFFFEF9AF@F?@FCEDDF=D2;6CE?CC;<;<;C)((/6684@11(:@FF?FFAA<?F170(703>002####
@M05025:18:000000000-B3NL5:1:1101:19038:2489 2:N:0:TCGAAG
ATATGTGGACTACTCGGGTTTCTAATCCTGTTCGCTACCCATGCTTTCGAGCCTCAGCGTCAGTTGCAGACCAGAGAGCCGCCTTCGCCACTGGTGTTCTTCCATATATCTACGCATTCCACCGCTACACATGGAGTTCCACTCTCCTCTTCTGCACTCAAGTTCAACAGTTTCTGATGCAATTCTCCGGTTGAGCCGAAGGCTTTCACATCAGACTTATTGAACCGCCTGCACTCGCTTTACGCCCAATAAATCCGGACAACGCTTGCCACCTACGTATTACCGCGGCTGCTTGCCAAGT
+
CGGGGGGGGGGGGGGGGGGGGGGGGGGGGGGGGGGGGGGGGGGGGGGGGGGGGGGGGGGGGGGGGGGGGGGGGGGGGGGGGGGGGGGGGGGGGGGGGGGGGGGGGGGGGGGGGGGGGGGGGGGGGGGGGGGGGGGGGGGEFGEEGGGGGGGGGGGGGGGGGFGGGGGGGGGGGGGGGGGGGGGGGGGGGGGGDFFGGGF5BEFFFFFBFFFFEFFFFFFFFFFF@D2@BFFFFFE@B@@DFEFFFFFFFFFAFFFFF>DF><?>FFF??BDFFB0(24?F:<9A0;09>9,6>48?(####
@M05025:18:000000000-B3NL5:1:1101:14134:2535 2:N:0:TCGAAG
ATATGTGGACTACTCGGGTTTCTAATCCTGTTTGCTCCCCACGCTTTCGAGCCTCAGCGTCAGTTACAGACCAGAGAGCCGCCTTCGCCACTGGTGTTCCTCCATATATCTACGCATTTCACCGCTACACATGGAATTCCACTCTCCTCTTCTGCACTCAAGTCTCCCAGTTTCCAATGACCCTCCCCGGTTGAGCCGGGGGCTTTCACATCAGCCTTAAGAAACCGCCTGCGCTCGCTTTACGCCCAATAAACCCGGACAACGCTTGCCACCTACGCATTACCGCGGCTGCTGGCCGGAT
+
CGGGGGGGFFGGGGGGGGEGGGGGGGGGGGGGGEGFGGGGFEGGGGGGGGGGGGFFGGGG7FGDFGGFGGEFGGGGGGGGGGDGGFGGGGGGDFFCF?<AAFFFGCDEF9EFGGGDGGGGGGGGGGGGGG:EGFGEFGFDAF;EDFDGGGGGGGGAFFG8ECFGADFGEGEFFFFGGGG7DFFFDDGGGDDCDF5CF5>*36?DF;+1BFFE<43=FF474);;;@>BFFF<>F>?>F1?6<A00,2:BFF<4)4:(19>F?:00?B:1().:14:B(2---6<:(((((-(.).(.####
@M05025:18:000000000-B3NL5:1:1101:13260:2537 2:N:0:TCGAAG
ATATGTGGACTACAGGGGTTTCTAATCCTGTTCGCTACCCATGCTTTCGAGCCTCAGCGTCAGTTGCAGACCAGAGAGCCGCCTTCGCCACTGGTGTTCTTCCATATATCTACGCATTCCACCGCTACACATGGAGTTCCACTCTCCTCTTCTGCACTCAAGTTCAACAGTTTCTGATGCAATTCTCCGGTTGAGCCGAAGGCTTTCACATCAGACTTATTGAACCGCCTGCACTCGCTTTACGCCCAATAAATCCGGACAACGCTTGCCACCTACGTATTACCTCGGCTGCTGGCCTCTC
+
CGGGGGGGGGGGGGGGGGGGGGGGGGGGGGGGGGGGGGGGGGGGGGGGGGGGGGGGGGGGGGGGGGGGGGGGGGGGGGGGGGGGGGGGGGGGGGGGGGGGGGGFGGGGGGGGGGGGGGGGFGGGGDGGGGEGGGGGGGFGGGGGGGGGGGGGGGGGGGGFGFGGGGGGGGGGGGGGGGGFFFFGGGGGGCDGGFFG?7>*9?AAFFFFFFFBFA=EFFFEEEEFE>@F==B=DEFFFFFFFFFFFFFFFF3;EC?E>B;>6?:60<:?:?D22?:3<?>24444).2(2(41422:(####
@M05025:18:000000000-B3NL5:1:1101:14976:2549 2:N:0:TCGAAG
ATATGTGGACTACTAGGGTATCTAATCCTGTTCGCTACCCATGCTTTCGAGCCTCAGCGTCAGTTGCAGACCAGAGAGCCGCCTTCGCCACTGGTGTTCTTCCATATATCTACGCATTCCACCGCTACACATGGAGTTCCACTCTCCTCTTCTGCACTCAAGTTCAACAGTTTCTGATGCAATTCTCCGGTTGAGCCGAAGGCTTTCACATCATACTTATTGAACCGCCTGCACTCGCTTTACGCCCAATAAATCCGGACAACGCTTGCCACCTACGTATTACCGCGGCATCTTGCCTGCT
+
CGGGGGGGGGGGGGGGGGGGGGGGGGFGGGGGGGGGGGGGGGGGGGGGGGGGGGGGGGGGGDGGGGGGGGFGGGGGGGGGGGGGGGGGGGGFFFFGGGFGFFFEFGGGGGCGFGGGGGGGGGGGGGGGGGFGGGGGGGGGGGFGFGFGGGGGGCEFEAD8ECEDFGGGGGGGGGGFGGGGG8?DADGGGDGGGG6FGCAGFEFFFFFF6>>8A+:;AAF<46AEB>AFBF=23685(/-8/99022131()779<;90169?1226B687A?B?:>?:44(.:6(-96(((..)).(####
@M05025:18:000000000-B3NL5:1:1101:16847:2582 2:N:0:TCGAAG
ATATGTGGACTACCGGGGTTTCTAATCCTGTTTGCTCCCCATGCTCTCATGCCTCAGCGTCAGTTACAGTCCAGTAAGTCGCCTTCGCCACTGGTGTTCTTCCTAATCTCTACGCATTTCACCGCTACACTAGGAATTCCACTTACCTCTCCTGCACTCTAGTTAAACAGTTTTATATGCTTTCTACAGGTTAAGCCTATATATTTAACATATAACTTGTTTAACCGCCTACGCACCCTTTACGCCAAGTCATTCCGAATAACGCTTGCCACCTACGTATTACCCCGGCTCCTGCCCTGAT
+
CGGGGGGGGGGGFGGGGGGGGGGGFGGGGGGGGGGGFGGGGGGCGGGGGGGGGFGGGGGCGGGGGGGGGGGFGGGGGGGGGGGGGGGG@CGGGGGGGGGGGGFGGGGGFEFFFGDGGGGGGFGGDDFGGGGGCGCFGGGGGFGGGFCFGGGFGGDDFFGGGCFGGA=DFFDEDFGGGGDFFGF7DC?FDFGGC+DCGFBF?E7FFFFFFFCEFFE7FC?ACDE*::)=5>9042<))-:>EFFD@=(/(./*9@555(;(/6=<((/(344<634;1(.9;):2(4,(,,(47?(3:####
@M05025:18:000000000-B3NL5:1:1101:23218:2591 2:N:0:TCGAAG
ATATGTGGACTACTAGGGTTTCTAATCCTGTTTGCTCCCCACGCTTTCGAGCCTCAGCGTCAGTTACAGACCAGAGAGCCGCCCTCGCCACTGGTGTTCCTCCATATATCTACGCATTTCACCGCTACACATGGAATTCCACTCTCCTCTTCTGCACTCAAGTCTCCCAGTTTCCAATGACCCTCCCCGGTTTAGCCTGGGGCTTTCCCAACCGACTTAATAAACCCCCTTCGCTCGCTTTACGCCCAATAAATCTGGACAACACTTGCCACCTCGCGATTACCCCCACTTCCGGCCGAGT
+
@CFCE<FF9@C@9CEAFGCFG<C<F<@FFEEAFFF,6,CFGECECEFFC@FGG<<,,C@F,6BFFCFC@DFF?AEB@:<F@FG+C=+CF=C<<F?CEFAEC9FFFFF????EADE:=FF9,@F:=4+6,,,,4,44ED4E944>,>88=,@3,6E8@B,,@,EE:C,@D=@EFFFF798++==8@+CC+9CD*;1=;+9**3**3*+0*4*-)*((288@*846>D((.((/616;377@;3)(391(332<6)6))6<(761(().)62<?B0((-((4,(4)((((-4).)36;6####
@M05025:18:000000000-B3NL5:1:1101:22568:2617 2:N:0:TCGAAG
ATATGTGGACTACTGGGGTTTCTAATCCTGTTTGCTCCCCACGCTTTCGAGCCTCAGCGTCAGTTACAGACCAGAGAGCCGCCTTCGCCACTGGTGTTCCTCCATATATCTACGCATTTCACCGCTACACATGGAATTCCACTCTCCTCTTCTGCACTCAAGTCTCCCAGTTTCCAATGACCCTCCCCGGTTGAGCCGGGGGCTTTCACATCAGACTTAAGAAACCGCCTGCGCTCGCTTTACGCCCACTAAATCCGGACAACGCTTGCCATCTACGTATTACCGCGGCTGCTGGCCGTAA
+
CGGGGGGGGGGGGGGFGG:CFGFFFGGGGGGGGFGGGGGEGGGDGGGFGGGEGGGGGFFG:CFFGFGGGFDFGCFGGGGGGEG,FE7FGDGGGGFDGGGGFFGGGGGGCFCG9FCEF7FAEGGDGFDG<=FFGGGGGGGGGC@E98DFGGG,@=EAFFD8>ADE8:DCGG1EDGFFGG69=EGCEDGCGGCDDG99>7?9*8B>A488BA+;>6=@6AFE3>):@F9;B63?9B>:99,0:>DFBB9<(.77?A2896?69BF,3,4108)).:)524<A?29>?>1(422().3(4####
@M05025:18:000000000-B3NL5:1:1101:10713:2721 2:N:0:TCGAAG
ATATGTGGACTACTAGGGTATCTAATCCTGTTCGATACCCACGCTTTCGTGCCTCAGCGTCAGTAGGGCGCCGGTATGCTGCCTTCGCAATCGGAGTTCTGCGTGATATCTATGCATTTCACCGCTACACCACGCATTCCGCATACTTCTCGCCCACTCAAGAACGCCAGTTTCAACGGCTCGACGGCGTTGAGCACCGCATTTTTACCGCTGACTTGGCATCCCGCCTACGCACCCTTTAAACCCAATAAATCCGGATAACGCTCGCATCCCCCGTATTACCGCGGCTGCTGGCACCATC
+
CGGGGGGGGGGGGGGGGGGGGGGGGGGGGGGGGGGGGGGGGGGGGGGGGGGGGGGGGGGGGGGGGGGGGGGGGGGGGGGGGGGGGGGGGGGGGGGGGGGGFFGGGGGGGGGGGGGGGGGGGGGGGGGGGGGGGGGGGGGGGGGGGGGGGGGGGGGGGGGGGG9FGEGGGGGGGGGGGGDDGGD7EGGGGGGGGGFGDCA5AEFFFFFFFFFFFBFFF*;?28?FFFFF:::B0:BF1:BFAFAFF:?FFFBA2<:6>F:6A?FF043;>04:,(4;?9<?)44,421(908:2:<8>####
@M05025:18:000000000-B3NL5:1:1101:16055:2751 2:N:0:TCGAAG
ATATGTGGACTACCGGGGTTTCTAATCCTGTTTGCTCCCCACGCTTTCGAGCCTCAACGTCAGTTACAGTCCAGTAAGTCGCCTTCGCCACTGGTGTTCCTCCTAATATCTACGCATTTCACCGCTACACTAGGAATTCCACTTACCTCTCCTGCACTCCAGCCTGACAGTTTCCAATGCAGTCCAGGGGTTGAGCCCCTGCCTTTCACACCAGACTTGCCATGCCGTCTACGCTCCCTTTACACCCAGTAAATCCGGATAACGCTTGCCCCCTACGTATTACCGCTGCTGCTGGCCTCGC
+
CGGGGGGGGGGGGGGGGGFGGGGGGGGGGGGGGGGGGGGGGGGGGGGGGGGGGGGCFFGGGGGGGGGGGGFGGGGGDFGGGGGGGGFGEGGGGGGGGGGGGGGGGGGGGGGGGGGGGGGGGGGGGEGGGGGGGGGGGGGGGGGGGGGGGGGGGGGGGGGGGFGGGGGGGGGGFGGGGGGGGGGFFGGGGDDDGFFGCGFGFFFFFFFFFFFFFFFFFFB:BFF=BFFFFD2C2@F?BDFAEEFC<D@@0;<3?6?E@F0(,6)(,86??:B(462:3?>A(6<9(9(3052<7>(14####
@M05025:18:000000000-B3NL5:1:1101:21051:2761 2:N:0:TCGAAG
ATATGTGGACTACAGGGGTTTCTAATCCTGTTCGCTACCCATGCTTTCGAGCCTCAGCGTCAGTTGCAGACCAGAGAGCCGCCTTCGCCACTGGTGTTCTTCCATATATCTACGCATTCCACCGCTACACATGGAGTTCCACTCTCCTCTTCTGCACTCAAGTTCAACAGTTTCTGATGCAATTCTCCGGTTGAGCCGAAGGCTTTCACAGCAGACTTATTGAACCGCCTGCACTCGCTTTACGCCCAATAAATCCGGACAACGCTTGCCACCTACGTATTACCTCCGCCGCTGGCAGCTG
+
CGACFF<FDFGA@FDEEG7FCFGFEFGGGG@ECGGGDGFFCC<EEEFGGGC@B@FFECFGGG@FGDFGDEEF8FAFGEFCGGFGEG77,6=4BD?=FFFGGGGAEAFFEEGFG@EC=FGCCFGGE@EEGGFCFGFGGCG;DE9FB,D=FDFGGGGGG,=DGGFGGGCGGFGADGFD99=DGGGGG@DDG>DG>CAF??>9?>AFFFAFFF+-);@DFA1ACE?CEB>F2>2>=BBE;@0=0)9(61,3885E>EFEF9<23::196124(65::>?(42)5)--))(-,,41(((((####
@M05025:18:000000000-B3NL5:1:1101:19299:2783 2:N:0:TCGAAG
ATATGTGGACTACCGGGGTTTCTAATCCTATTTGCTCCCCACGCTTTCGGGACTGAGCGTCAGTTGCAGCCCAGATCGTCGCCTTCGCCACTGGTGTTCCTCCATATATCTACGCATTTCACCGCTACACATGGAATTCCACGATCCTCTACTGCACTCTAGCTATTTGGTTTCCACGGCTTACTGAAGATTAGCTTCAGGCTTTCACCGCAGACCTCTATTGCCGCCGGCTCCCTCTCTACGCCCACTGATCACGTATACTGCCTGCTACCCACGTATTCCCCCCGCAGCTGCCGCGTGT
+
@C<DEFECEFGF<FCCFC+@FGFGGGFGEEFGCC@FF<F:FG@:FF8FG7@CFFGCEFGECE@FCEE,EF<,6:6FFFFE:F=BFEFC:CFG88F<FBFE,EF8FE@A?EDFA7CGE7AF,@,+4C>:FE:F==,>>>DDGF>3@>+72,,,3,7=D9@,,6DDD8,=@C9?@FFFGG7C;E772+?**+5++46+;>4C**@*/;4=AAB>2)75/?637*08*56((((.2(63@1(/))499>((4).)))(-(().))-4()).().(..,(-(6().5((((,((-,4((((####
@M05025:18:000000000-B3NL5:1:1101:14613:2783 2:N:0:TCGAAG
ATATGTAGACTACTGGGGTTTCTAATCCTGTTTGCTCCCCACGCTTTCGAGCCTCAGCGTCAGTTACAGACCAGAGAGCCGCCTTCGCCACTGGTGTTCCTCCATATATCTACGCATTTCACCGCTACACATGGAATTCCACTCTCCTCTTCTGCACTCAAGTCTCCCAGTTTCCAATGACCCTCCCCGGTTGAGCCGGGGGCTTTCACATCAGACTTAAGAAACCGCCTGCGCTCGCTTTACGCCCAATAAATCCGGACAAAGCTTGCCACCTACGTATTCCCCCGCCTGCTGTCCTCGT
+
CGGGGGAFFGGGGGGGGGGGGGGGGGGGGGGGGGGGGGGGGGGGGGGGGGGGGGGGGGGGGDGGGGGGFFGGGGGGGGGGGGGGGGGGGGGGGGGGGGGGGGGGGGGDDGFGGGGEGGGGFGGGGGGGGGGGGGFDDGFFFFGG9FDFEGCFFGGGGGGG8EDFFAGGGGFECGGG9DDDFF6=FDGGGCDGGG>7DCADBBFFFAFBFFFF<A)6FFFEEEFFF@BFB6;@9F1819?4-6<2:>>??1?2)65,-(,496((4891::),..243,))54)).-(,-3(1:?-5)####
@M05025:18:000000000-B3NL5:1:1101:9783:2809 2:N:0:TCGAAG
ATATGTCGACTACACGGGTATCTCATCCTGTTTGCTCCCCACGCTTTCGTGCCTTAGTGTCAATGTTGGTCCAGGTAGCTGCCTTCGCCATGGATGTTCCTCCTGATCTCTACGCATTTCACTGCTCCACCCGGAATTCCGCTACCCTCTACCACATTCTAGTCCTCCCGTATCCACTTCAGTTCCCAGCTTGAGCCCAGTGGTGTCACCACGGCCTTAAATAACCACCTACCCACGCTTTCCGCCAATTAATTCCTAGCAACGCGTGCACCCGCTGTATTACTCCCGCTGCTGGGCGCAT
+
BF-EGC-C@CE:E@C,C@6:,,,,6,,,C,6,,C,FDFG@F7F+,,6FB,,B6,,,,,,<,C,C6EF,<B,6<A,BE,@9FFG9F,B@:F7F<,,5A9,CCE8=??ECEFCE<7:=,7CEF9@,,9,5,F8+8+64+@,9@E4+BF8=D8=,,6D6AE=ACDDD,6E8+6=861+=D++2+,26EFD?7+=+06:+A+3+53*4*;3<A*0)1*-:4/*:66617.*/-(7(((.0((69()/(/0(.()))/779)9)()),((,-(4443((((-46A))-..(.40(40283(.####
@M05025:18:000000000-B3NL5:1:1101:21995:2853 2:N:0:TCGAAG
ATATGTGGACTACTAGGGTATCTAATCCTGTTCGCTACCCATGCTTTCGAGCCTCAGCGTCAGTTGCAGACCAGAGAGCCGCCTTCGCCACTGGTGTTCTTCCATATATCTACGCATTCCACCGCTACACATGGAGTTCCACTCTCCTCTTCTGCACTCAAGTTCAACAGTTTCTGATGCAATTCTCCGGTTGAGCCGAAGGCTTTCACATCAGACTTATTGAACCGCCTGCACTCGCTTTACGCCCAATAAATCCGGACAACGCTTGCCACCTACGCATTACCGCGGCTTCCGCCCATAG
+
CGGGGGGGGGGGGGGGGGGGGGGGFGGGGGGGGGGGGGGGGGGGGGGGGGGGGGGGGGGGEGGGGGGGGGGGGGGGGGGGGGGGGGGGGGGGGGGGGGGGGGGGGGGGGGGGGGGGGGGGGFGGGGGGGGGGGG?DFGGGGGGGFFFFGGGGGGGGGDGFGGGGGGGGGFFGGGGG@FGFGCFFGGGGGGGGDGFDGGFGFFFFFFFFCFFEFFFFFFFFF;E=EF=B>2/9BEEFFB=DFFFF@(3171)=3CCFFF021;(39B<0::)8(,483(,,4<AF1(((,((.,((--####
@M05025:18:000000000-B3NL5:1:1101:11908:2916 2:N:0:TCGAAG
ATATGTGGACTACTCGGGTTTCTAATCCTGTTCGCTACCCATGCTTTCGCTCCTCAGCGTCAGTAACTGCCCAGTAACCTGCCTTCGCCATCGGTGTTCCTCCTGATATCTGCGCATTTCACCGCTACACCAGGAATTCCAGTTACCCCTACAGCACTCAAGTTATGCCCGTATCGCCTGCACGCCCGGAGTTAAGCCCCAGAATTTCACAGACGACGCGACAAACCACCTACGAGCCCTTTACGCCCAGTAATTCCGTACAACGCTCGCACCCTACGTATTACCGCGGCTCCTGGCTCTG
+
CGGGGGGGGGGGGGGGGGGGGGGGGGGGGGGGGGGGGGGGGGGGGGGGGGGGGGGGGGGGGGGGGGGGGGGGGGGGGGGGGGGGGGGGGGGGGGGGGGGGGGGGGGGGGGGGGGGGGGGGGGGGGGGGGGGGGGGGGGGGGGGGGGGGGGGGGGGGGGGFFGGGGFFGDFGGGGGGGDGFGGGGGGGGG*@D>7FG>CFD5AAAFFFFFF942A2=?4)(6>>>;D@FDF@EE@?69FFFFFFF:B6>B0>9AFFBBF)(:<DB;>00((-6;::<BF:22:AF<,4(4>B(1::72####
@M05025:18:000000000-B3NL5:1:1101:23096:2940 2:N:0:TCGAAG
ATATGTGGACTACTAGGGTTTCTAATCCTGTTCGCTACCCATGCTTTCGAGCCTCAGCGTCAGTTGCAGACCAGAGAGCCGCCTTCGCCACTGGTGTTCTTCCATATATCTACGCATTCCACCGCTACACATGGAGTTCCACTCTCCTCTTCTGCACTCAAGTTCAACAGTTTCTGATGCAATTCTCCGGTTGAGCCGAAGGCTTTCACATCAGACTTATTGAACCGCCTGCACTCGCTTTACGCCCAATAAATCCGGACAACGCTTGCCACCTACGTATTACCGCGCCGGCTGGCCCCCG
+
CGGGGGGGGFGGGGGGGGFFGGGGGGGGGFGGGGGGGGGGGGGGGGGGGGGEGGGGGGGGGGGGGGGGGGGGGGFGGFGGGGGGGGGGGGGGGGFFGGGFGGGGGGGGGGGGGGGGGGGGGGGGGEGGFGFGGGGGGGGGGGCFGGGGGGGGGFGFEBGGGGGCGGGGGFFGGGGGDD@DGGGGGCDFGGGGDGFGGGDCEFFFFFFFFF9:E>=:>AFFFEC;E:5255=F=E==DFFFFFC@<@B;(,37><C(6((442641::6:(6<?<BF<<<<:)69<9B(,((20-(4(####
@M05025:18:000000000-B3NL5:1:1101:20727:2950 2:N:0:TCGAAG
ATATGTGGACTACACGGGTATCTAATCCTATTTGCTCCCCACGCTTTCGGGACTGAGCGTCAGTTGCAGCCCAGATCGTCGCCTTCGCCACTGGTGTTCCTCCATATATCTACGCATTTCACCGCTACACATGGAATTCCACGATCCTCTACTGCACTCTAGCTATTTGGTTTCCACGGCTTACTGAAGTTTAGCTTCAGGCTTTCACCGCAGACCTCTATTGCCGCCTGCTCCCTCTTTACTCCCAATGATTCCGGATAACGCCTCCCACCTACGTATTACCCCGGCTGCCGGCCCCCCA
+
CFFGGGGGGGGGGGGGGGEGGGGGEFGGGFFGGGGGGGGGGGGGGGGGEGDGGGFFGGGGGGGGGDGGGGFG8FFGGGFGEGEGGG@FFGGFGFGFGGGGGGFFFF@EGG<FGGGGGGGGFFGEGGDECEBEGFFFGGGGFGGD@DEGGG8@F9DDFGGGGGFC:ADFGGFFF8D@D7CGDCFGC?FF5<8B;7<CF8A>*0@FAFFF;5AABFB26AA395*@:(55=6(..63;8(/9?</;@1((5(.)/9749(34).(,(,((4((-4:2(.)-4.)4((-4>B11((3((-####
@M05025:18:000000000-B3NL5:1:1101:23279:2968 2:N:0:TCGAAG
ATATGTGGACTACCCGGGTATCTAATCCTGTTTGCTCCCCACGCTTTCGAGCCTCAGCGTCAGTTACAGACCAGAGAGCCGCCTTCGCCACTGGTGTTCCTCCATATATCTACGCATTTCACCGCTACACATGGAATTCCACTCTCCTCTTCTGCACTCAAGTCTCCCAGTTTCCAATGACCCTCCCCGGTTGAGCCGGGGGCTTTCACATCAGACTTAAGAAACCGCCTGCGCTCGCTTTACGCCCAATAAATCCGGACAACGCTTGCCACCTACGTATTACCGCGGCTGCTGCACGTCA
+
CGGGGGGGGGGGGGGGGGGGGGGGGGGGGGGGGDGFGGGGGGGGGGGGGGGGGGGGGGGGGGGGGGGGGGGGGGGGFGGGGGGGGGGGGGGGGGGGFGGGGGGGGGGGGGGGGGGGGGGFGGGGGGGGGGGGGGE>DFGGGGGGFG8EGGGGGGGGGGGGDFFGGFCFGGFG8FGGGGGFFGFDG6CGGDGGGG>CFGEGFF>DFFFA6:A8)9@EFFF;?E;;@8B9;@FF>F4:>FF??A9:?>064?>7):<50(4>>:?(4::B604?:0(5:029>).6((2((4;??:)(.####
@M05025:18:000000000-B3NL5:1:1101:17215:2977 2:N:0:TCGAAG
ATATGTGGACTACTGGGGTTTCTAATCCTGTTTGCTCCCCACGCTTTCGAGCCTCAACGTCAGTTACAGTCCAGTAAGTCGCCTTCGCCACTGGTGTTCCTCCTAATATCTACGCATTTCACCGCTACACCAGGAATTCCACTTACCTCTCCTGCACTCCAGCCTGACAGTTTCCAATGCAGTCCAGGGGTTGAGCCCCTGCCTTTCACACCAGACTTGCCATGCCGTCTACGCTACCTTTACCCCCAGTAAATCCGCATAACTCTTGCCCCCTACGTCATACCGCGGTCGCTGGCAGCAA
+
ACFFGD@,EC@FCFGGFG@6@6EFFFGGCE@EFEFGFGCFDFECFEGFEFFGEGDGF@:FF,@EDGGGGA<<FFCF<BFD::@F:,@FGGCECCAFGFD9,?AECFGGGGG9?DGG@FFGCG9F7FCGFG,+,474@DF,;DEGFGFGGGGGGF,,=D?88,@=@F8?C3==EF+6?@86=,=8@=?C8CCG+;:7F+<D>AA5;AA;+1A559):99;4=8A):5)(/(-*((--/5*/*9>)(6:1<3>).<<86,(/,>;)73))/8)4((-(,2((.-),(((--44(1((-.####
@M05025:18:000000000-B3NL5:1:1101:17175:3045 2:N:0:TCGAAG
ATATGTGGACTCTAGGGTATCTAATCCTGTTTGCTCCCCACGCTTTCGAGCCTCAGCGTCAGTTACAGACCAGAGAGCCGCCTTCGCCACTGGTGTTCCTCCATATATCTACGCATTTCACCGCTACACATGGAATTCCACTCTCCTCTTCTGCACTCAAGTCTCCCAGTTTCCAATGACCCTCCCCGGTTGAGCCGGGGGCTTTCACATCAGACTTAAGAAACCGCCTGCGCTCGCTTTACGCCCAATAAATCCGGACAACGCTTGCCACCTACGTATTACCGCGGCTGCTGGCACAGCA
+
CGGGGGGGGGGGGGGGGGGGGGGGGGGGGGGGGGGGGGGGGGGGGGGGGGGGGGGGGGGGGGGGGGGGGGGGGGGFGGGGGGGGGGGGGGGGGGGGGGGDGGFGGGGGGGGGGGGGGGGGGGGGGGGGGGGGGFEGGGFFGGGGGGGGGGGGGGGGGGGGDFG:CGGGGGGFFGGGGCFGGGGGGGGGGDDCGFFGGGFCBFFFFFFFFFFFBFFFF6@)>C8D@;FF@=@>B0;>F6??BFFF>>1(8>2>94:B00148170?0(47AF???21.56:)-)(496>6>34?:0(.####
@M05025:18:000000000-B3NL5:1:1101:20993:3076 2:N:0:TCGAAG
ATATGTGGACTACCCGGGTATCTAATCCTGTTTGCTCCCCACGCTTTCGTGCATCAGTGTCAGTGACAGTCCAGTAAGCCGCCTTCGCCACTGGTGTTCCTCCTAATATCTACGCATTTCACCGCTACACTAGGAATTCCGCTTACCTCTCCTGCACTCCAGCATGACAGTTTCAAAAGCAGTCCCGGGGTTAAGCCCCGGGCCTTCCCTTCTGACGTCCCATGCCACCGACGCACCCTTCACACCCAGTAATCCCGTATAACGCTTTCCCCCTACGTATTACCGCGGCTGCTGGTCAGTC
+
CFGGAFFGGGGFFGF@FEFFGGGGCFGGGGFAEFFGGGGGGGGGGGGGGG?GGGFDEFGGGAGFFFGGGGG,CFFE9@<FED7CCGGGGEGGGG?=FEECAFEFFFGGGGFC<,CC@+CCEEFCEBFEFGFF@F8=FGFCCCG+=DGGFGDEAECFFFGG8@?ED2@F99E7@E@+===DFCDGGFCCD+=597+D5FE>B*/5?A6))4;(7B<E/8559*>@@8.7=((.(.16760((4>4229(,5))-).4((((.-2((4(--95096(4(,).(.6)(-((404(.,,()####
@M05025:18:000000000-B3NL5:1:1101:23462:3085 2:N:0:TCGAAG
ATATGTGGACTACTGGGTATCTAATCCTGTTCGCTACCCACGCTTTCGTTCCTCAGCGTCAGTTACTGCCCAGAGACCCGCCTTCGCCACCGGTGTTCCTCCTGATATCTGCGCATTTCACCGCTACACCAGGAATTCCAGTCTCCCCTGCAGTACTCAAGTCTGCCCGTATCGCCTGCAAGCCAGCAGTTGAGCTGCTGGTTTTCCCAAACGACGCGACAAACCGCCCACGAACCCTTTACCCCCAGCAATTCCGGACAACCCTTGCACCCCTCGTATTACCGCGGCTGCACGCCCTCGA
+
CGEGEECAFGGGGGG@CCCEFGGGFGFGGGFGGGGGGGFGGGFGEEGGGGGDGGGGGGGCFCCE9FG9FFFC@FCFFGGGCFGGG?FFEGEECCFF:FGGGGGGGFGGGF<<CFDEFGGGGGGGB:FGF8FGGF8DDEGGGGGFGGGGGGD8=DFGDGGFGDGFFC?FEEGGG@7:C++5+:7FG7**35C8F4;:;5**/3;**+*949*>=D@=EAB911@17090(6((42>042(564)(49(((((-).43;(26(4((,((444<0((((-,(354<27(44((((((-(-####
@M05025:18:000000000-B3NL5:1:1101:7550:3103 2:N:0:TCGAAG
ATATGTGGACTACTGGGGTTTCTAATCCTGTTTGCTCCCCACGCTTTCGAGCCTCAGCGTCAGTTACAGACCAGAGAGCCGCCTTCGCCACTGGTGTTCCTCCATATATCTACGCATTTCACCGCTACACATGGAATTCCACTCTCCTCTTCTGCACTCAAGTCTCCCAGTTTCCAATGACCCTCCCCGGTTGAGCCGGGGGCTTTCACATCAGACTTAAGAAACCGCCTGCGCTCGCTTTACGCCCAATAAATCCGGCCAACCACTGCCTCCTACGTATTACCGCGGCTTCTGGCCCGGA
+
CGGGGGGGGGGGGGGGGGFGGGGGFGGGGGGGGGGGGGGGGGGGGGGGGGGGGGGGGGGGGGGGGGGGGGGGGDCEGGGGGGGGGGGGGGGGGGGFGGGGAFFGGGGGGGCGGGGGGDGGGGGGGGGGGG@FFGGGGGGGG9E@4@8EECDGGGGE?,,=BFFGG:EGGGGGGGGGGGGGCF66@>DGGDDD7*3;>DACB>>D:FF6+;+=9F@3);@)9<9;@F69B((36(,,-91:0<90((-808?A246:B((-180(((.).()5:(48<32<02:4(706(((()-582####
@M05025:18:000000000-B3NL5:1:1101:23051:3144 2:N:0:TCGAAG
ATATGTGGACTACTAGGGTTTCTAATCCTGTTTGCTCCCCACGCTTTCGAGCCTCAGCGTCAGTTACAGACCAGAGAGCCGCCTTCGCCACTGGTGTTCCTCCATATATCTACGCATTTCACCGCTACACATGGAATTCCACTCTCCTCTTCTGCACTCAAGTCTCCCAGTTTCCAATGACCCTCCCCGGTTGAGCCGGGGGCTTTCACATCAGACTTAAGAAACCGCCGGCGCTCCCTTTACGCCCAATAAATCCGGACAACGCTTGCCCCCTACGTATTACCGCGGCTTCTGGCCGCTG
+
CGGGGGGGGGGGGGGGGGGGGGGGGGGGGGGGGGGGGGGGGGGGEGGGGGGGGGGGGFGGGGGGGGGGGGGGGGFGGGGGGGGGGGGGGGGGGGGG8?FGFGGGGGGGFGGGGGGGGGGGGGGGGGDGGGCGGG>@EGGFGGGGFFGGFGGGG;FAD=@FD?DFDFGGGC6EFG?C7DFGGFF68DGGG6;9CF9FFDD9AEFF6AFAFFFF=FEFFFCFCE936@016(23096:(42<?<A6?6;??024)663160(-4:(3(4(4()(((((,.5),66<((((,3((..)4.####
@M05025:18:000000000-B3NL5:1:1101:20271:3181 2:N:0:TCGAAG
ATATGTGGACTACTGGGGTATCTAATCCTGTTTGCTCCCCACGCTTTCGAGCCTCAGCGTCAGTTACAGACCAGAGAGCCGCCTTCGCCACTGGTGTTCCTCCATATATCTACGCATTTCACCGCTACACATGGAATTCCACTCTCCTCTTCTGCACTCAAGTCTCCCAGTTTCCAATGACCCTCCCCGGTTGAGCCGGGGGCTTTCACATCAGACTTAAGAAACCGCCTGCGCTCGCTTTACGCCCAATAAATCCGGACAACTCTTGCCACCTACGTATTACCGCGCCTGCCGCCCACCA
+
CGGGGGGGF@FFFGGGGGFFGGGGGGGGGGGFGGGGGFGGGGGGGGGGGGGCGGGGGGGC:CCGGGGGGGGGGGFG?BFGGGGGGGDGGGGGCGFGG7FGAFGGFCFGGGGGGGGEGGGGGGFGGGGGGGGCGC>@EFGGGGFGGGGGGGGGGGGCGGGGGG@D:EFGGG,6EEFGFFGDDFGGGDGGGCG67CA>DGF>4??E6AFFFA=@EF@FAFFC?4)(53>BBD1=1>6003:??DFFFF0<?B)85)6>6916214)5423)8A?<<7403<4(4<B2>F02,(((((,-####
@M05025:18:000000000-B3NL5:1:1101:18171:3191 2:N:0:TCGAAG
ATATGTGGACTACCAGGGTTTCTAATCCTGTTCGCTACCCATGCTTTCGAGCCTCAGCGTCAGTTGCAGACCAGAGAGCCGCCTTCGCCACTGGTGTTCTTCCATATATCTACGCATTCCACCGCTACACATGGAGTTCCACTCTCCTCTTCTGCACTCAAGTTCAACAGTTTCTGATGCAATTCTCCGGTTGAGCCGAAGGCTTTCACATCAGACTTATTGAACCGCCTGCACTCGCTTTACGCCCAATAAATCCGGACAAAGCTTGCCACCTACCTACTACCGCGGCTGCTGTCCAGAG
+
CGGGGGGGGGGGGGGGGGFGGGGGGGGGGGGGGGGGGGGGGGGGGGGGGGGGGGGGGGGGGGGGGGGGGGGGGGGGGGGGGGGGGGGGGGGGGGGGGGGGGGGGGGGGGGGGGGGGGGGGGGGDGGGGGGGGGGGGGGGGGGGGGGGFGGFGGGGGGGGGGGGGGGGGGGGGFFGGGGGGGGGGGGGGGGGGGG?6CDFGFFFFFFAFFA@;AFEBFACFFEEE=>@@2@=93>;>9>?804>??9>D@@8;<?EFF9DBBB((,8>0<?FF?(44())(.6>141(((42:22)).####
@M05025:18:000000000-B3NL5:1:1101:17031:3220 2:N:0:TCGAAG
ATATGTGGACTACTGGGGTATCTAATCCTGTTCGCTACCCATGCTTTCGAGCCTCAGCGTCAGTTGCAGACCAGAGAGCCGCCTTCGCCACTGGTGCTCTTCCATATATCTACGCATTCCACCGCTACACATGGAGTTCCACCCTCCTCTTCTGCACTCAAGTTCAACAGTTTCTGATGCAATTCTCCGGTTGAGCCGAAGGCTTTCACATCAGACTTACTGAACCGCCTGCACTCGCTTTACGCCCACTAAATCCGGACAACGCGTGCACCCTACGTATCACCCCCGCCGCTGACCCGGT
+
-FEGGAA,6CFFGGA8FGEEEFFDFGFG@ECCF;@C@FFG@EFGE<;CFFGGGFFGGCCFGEGGCEECGGGCFEFE,,<EEGGC:FFGCCFG8<F?,AFGGG95FDF9<FFGEFDE+?FEGGFEGGCE<FBFBECDDEFF;E,@BFGFFGADDDCAD,@D=,7,=,,@DDFFEGGG+?@C+@7==DF79+;>D7AFG5>9*<?C*9AAF9AEBF3>A9B*:A**:>92=5B95>E@(3;07<C;@9>?;@E3))93,.(,(:?11(,(-,.31,,4(,3)()-,(,(-6,(42((45####
@M05025:18:000000000-B3NL5:1:1101:7000:3226 2:N:0:TCGAAG
ATATGTGGACTACCCGGGTTTCTAATCCTGTTCGCTCCCCATGCTTTCGCTCCTCAGCGTCAGTAAATGCCCAGAGACCTGCCTTCGCCATCGGTGTTCCTCCTGATATCTGCGCATTTCACCGCTACACCAGGAATTCCAGTCTCCCCTACATCACTCTAGTCTGCCCGTACCCACCGCAGATCCGAGGTTGAGCCTCGCACTTTCACGGCAGACGCGACAAACCGCCTACGAGCCCCTTACGCCCACTCACTACCGGTAACGCTCGCGCCCTACGTATTACCGCGGCTTCTTCCCGGAT
+
CE9@<C<6@66C9FGGGGCGDCDGGG99<FEFECC;,8,6,EEFGFFGCC@FGGCAFFGGGEGGAEGAFGCFGG@@@BDGFGGC<CBFCFFGGGFF84,AFEGGGGEEFGGGCGDEEEFG9FFGE>FGGFEGG>+,4@DGG9@>,=,@CDFGG9FGGDGFG=@DFDGCGGGGEEF6CDGCC+++@;D*<C*;A79F7*;9*3:**4=8=48@95>B>E3;1.6(6612>68?,(4021(-()5?B;(((.(4())((,(-(,5660(49B>0,((4(,5-(649:(4(,((.)))..####
@M05025:18:000000000-B3NL5:1:1101:23332:3319 2:N:0:TCGAAG
ATATGTGGACTACCAGGGTATCTAATCCTGTTTGATACCCACACTTTCGAGCATCAGCGTCAGTTACAGTCCAGTAAGCTGCCTTCGCAATCGGAGTTCTTCGTGATATCTAAGCATTTCACCGCTACACCACGAATTCCGCCTACCTCTGCTGCACTCAAGACTACCAGTATCAACTGCAATTTTACGGTTGAGCCGCAAACTTTCACAACTGACTTAATAATCCGCCTACGATCCCTTTAAACCCAATAAATCCGGATAACGCTCGGATCCTCCGTATTACCGCGGCTGCTGGCCGGCG
+
CGGGGGGGGGGGGGGGGGGGGGGGGGGGGGGGGGGGGGGGGGGGGGGGGGGGGGGGGGGGGGGGGGGGGGGGGGGGGGGGGGGGGGGGGGGGGGGGGGGGGGGGGGGGGGGGGGGGGGGGGGGGGGGGGGGGGGGGGGC;CEEGGGGGGGGGGGGGGGGFGFGGGGGGGFFGGGGGGGGGGGGGGGFGGDGGGGFGCDEDDDFFFFFFFFFFFFFEFFFFEEEFCE@B2ADB9--7=DFFFCEEBD@@FFF<7.<@B903;<33>63;0966<42:681:>AFD<9629>>BB:(4,####
@M05025:18:000000000-B3NL5:1:1101:9156:3346 2:N:0:TCGAAG
ATATGTGGACTACAGGGGTATCTAATCCTGTTTGCTCCCCACGCTTTCGTGCCTCAGTGTCAATGTTGGTCCAGGTAGCTGCCTTCGCCATGGATGTTCCTCCTGATCTCTACGCATTTCACTGCTACACCAGGAATTCCGCTACCCTCTACCACATTCTAGTCATCCAGTATCCACTGCAGTTCCCAGGTTGAGCCCAGGGCTTTCACAACGGACTTAAATAACCACCTACGCACGCTTTACGCCCAGTAATTCCGAGTAACGCTTGCACTCTTCGTATTACCGCCGCTTCTGCACTGCA
+
CGGGGDEGGGGFGFGGG:B@FGFA@FEFCEGCECFFGDFGFGGGGGGGGGGF86@CCF<CEFEFGGGGGGCFGGCAFGGGGGGGGGFCFGGGGGGFGGGGGGGGGGGGGDFGGGG:FCGDFEFGGGGGGGFGGCC8EGFBG>=>EGCGGFDADDDFFGGGFGGGC=EDFGGGGG8DFFFFGFFGGFGDC6DD8?DD689D59*5;?FFFFC@)<):*9B7>E;8:)3:5@EFFA=99@=5=4>9=2922=)65).9(17=39<7@0?(()/).)19=@(449A<,(,3(-(-)6)),####
@M05025:18:000000000-B3NL5:1:1101:19278:3348 2:N:0:TCGAAG
ATATGTGGACTACAGGGGTTTCTAATCCTGTTCGCTACCCATGCTTTCGCTCCTCAGCGTCAGTAACTGCCCAGTAACCTGCCTTCGCCATCGGTGTTCCTCCTGATATCTGCGCATTTCACCGCTACACCAGGAATTCCAGTTACCCCTACAGCACTCAAGTTATGCCCGTATCGCCTGCACGCCCGGAGTTAAGCCCCAGAATTTCACAGACGACGCGACAAACCACCTACGAGCCCTTTACGCCCAGTACTTCCGGACAACTCCCCCACCCTACGTATTACCCCGGCTGCTGGCTCCG
+
CGGGGGGGFGGGGGGGGGGGGGGGGGGGGGGGFEGGGGGGGGGGGGGGGGGGGGGGGGGGGGGGGGGGGGGGGGGFGGGGGGGGGGGGGGGGGGGGGGGGFGGGGGGGGGGGGGGGGGGGGGGGGDGGGGGGGGFFGGGGGGFGGGGGGGGGGGGGGFGGFGGGCFGGGGGGGGGGGGGGG7FFGGGGG5>?FDFGGGFGFD9AFFFFFFFEEFF@F>D996,6308?@F6((42(41?132:A<:>0(24<)-4<2:3123?0)))(--,,::(3,(.))544<(49(9>((38>2####
@M05025:18:000000000-B3NL5:1:1101:25500:3352 2:N:0:TCGAAG
ATATGTGGACTACTGGGGTTTCTAATCCTGTTTGCTCCCCACGCTTTCGAGCCTCAGCGTCAGTTACAGACCAGAGAGCCGCCTTCGCCACTGGTGTTCCTCCATATATCTACGCATTTCACCGCTACACATGGAATTCCACTCTCCTCTTCTGCACTCAAGTCTCCCAGTTTCCAATGACCCTCCCCGGTTGAGCCGGGGGCTTTCACATCAGACTTAAGACACCGCCTGCGCTCGCTTTACGCCCAATAAATCCGGACAACGCTTGCCACCTCCGTATTACCGCGGCCGCTGGCCCCAT
+
CGGGGGGGFGGGGGGGGGFGGGGGGGGGGGGGGFGGGGGGGGGGGGGGGGGGGGGGGGGGGGGGGGGAGGGGGGGGGGGGGGDGGGGGGGGGGGGGGGGGFFGEGGGGFGFGGGGGGGGGGGGGGFGGGGGGGGFFFGGGGGEGGGGGGGGGGGGGGGG8FFDF:EEGFGFFDFGFFFDCDF6?F>DCDC;7;C5CGGBD4?BFFFFFF6@@AF8EFFF3;C)43=190;,,.:622;??099((4,361?B<44?>14>0<6-31?F<().::(.3-(:3-6)-4(,(((,(4(((####
@M05025:18:000000000-B3NL5:1:1101:20156:3355 2:N:0:TCGAAG
ATATGTGGACTACCGGGGTATCTAATCCTGTTTGCTCCCCACGCTTTCGAGCCTCAGCGTCAGTTACAGACCAGAGAGCCGCCTTCGCCACTGGTGTTCCTCCATATATCTACGCATTTCACCGCTACACATGGAATTCCACTCTCCTCTTCTGCACTCAAGTCTCCCAGTTTCCAATGACCCTCCCCGGTTGAGCCGGGGGCTTTCACATCAGACTTAAGAAACCGCCTGCGCTCGCTTTACGCCCAATAAATCCGGCCAACGCTTGCCACTTACGTATTACCGCGGCTGCTGGCCAAGC
+
CGGGGGGGGGGGGGGGGGGGGGGGGGGGGGGGGGGGGFGGGGGGGGGGGGGGGGFGGGGGGGGGFGGGGFDFGGGGFGGFGGDEGGGGGGGGGCFEFCEGGGGGGGGGFGAFFGD@FGGFGGGGGCFGFFEFFGGFGGCDGGFGGGFGGGGGGFGCFCCCGGGGFGFGGGGGCGCFDGG7=CDGG>DD>CGDDD6>FG>7/?>BFFFFFAA;)1;;6A6793C@F;@FF@0<69211>:21)61:9>BFFFF929?>1((4:?06?(-042>().42()-4.6>B992617:)),-(####
@M05025:18:000000000-B3NL5:1:1101:9787:3535 2:N:0:TCGAAG
ATATGTGGACTACTGGGGTTTCTAATCCTGTTCGATACCCACGCTTTCGTGCCTCAGCGTCAGTAGGGCGCCGGTATGCTGCCTTCGCAATCGGAGTTCTGCGTGATATCTATGCATTTCACCGCTACACCACGCATTCCGCATACTTCTCGCCCACTCAAGAACGCCAGTTTCAACGGCTCGACGGCGTTGAGCACCGCATTTTTACCGCTGCCTTGGCATCCCGCCTACGCACCCTTTAAACCCAATAAATCCGGATACCGCTCGCATCCCCCGTATTACCGCCGCCGCTGCCACTCAG
+
CGGGGGGGGGGGGGGGGGGDGFGGGGGGGFGGGEFGFGGGGGGGGGGGGGGGGGFGGGGGGGGGGGGGGGGGGGGGGGGGFCGGGGGGDGGGGGGGGFFGGGGGGEGGGFGFGGGGGGDGGGGGDCFGGFGGGGGGGGGCGGGGEGGGGGGGGGEEGGG?FGCFCCEEGGGGGGF7>DGG794/?DGGG<88D4A*9FBD:BFFFF5FAFF>6).87)7:)8,481-9(-429,7>FB?:A)4>:??0()4>99B610,8,.49;>1>((42(31,,4(,4)<413>0-,366(().####
@M05025:18:000000000-B3NL5:1:1101:17330:3537 2:N:0:TCGAAG
ATATGTGGACTACCAGGGTTTCTAATCCTGTTTGCTCCCCACGCTTTCGCACCTGAGCGTCAGTCTTTGTCCAGGGGGCCGCCTTCGCCACCGGTATTCCTCCAGATCTCTACGCATTTCACCGCTACACCTGGAATTCTACCCCCCTCTACAAGACTCTAGCCTGCCAGTTTCGGATGCAGTTCCCAGGTTGAGCCCGGGGATTTCACATCCGACTTGACAGACCGCCTTCGTGCGCTTTACGCCCAGGAATTCCGATTAACGCTTGCACCCTCCGTATTACCGCGGCCGCTGGCCAGTC
+
CGGGGGGGGGGGGGGGGGGGGGGGGGGGGGGGGGGGGGGGGGGGGGGGGEGGGGGGGGGGGGGFGGGGGGGGGGGCGGEGGGGGGFGGGGGGEGGGGGGG9FGG8EFFFFFFFFGGGGGGGGGGGGDGGGGGGGGGGGGGFGFCEGGGGFGGAFFGFCGFFEGGFGGGGFGF:CDGDG74:CFDFGF7CCCDC46CGGFGEDFDFFFFFFFE/8/38>FAE44=DFB9>0()3<(1136<B<A0<9BF0(:?3:ADF??BBA>241,-82<??((((,33?2AA(3266(46((4:1####
@M05025:18:000000000-B3NL5:1:1101:21948:3552 2:N:0:TCGAAG
ATATGTGGACTACCGGGGTATCTAATCCTGTTCGCTACCCATGCTTTCGAGCCTCAGCGTCAGTTGCAGACCAGAGAGCCGCCTTCGCCACTGGTGTTCTTCCATATATCTACGCATTCCACCGCTACACATGGAGTTCCACTCTCCTCTTCTGCACTCAAGTTCAACAGTTTCTGATGCAATTCTCCGGTTGAGCCGAAGGCTTTCACATCAGACTTATTGAACCGCCTGCACTCGCTTTACGCCCAATAAATCCGGACAACGCTTGCCACCTACGTATTACCGCGGCTGCTGGCCTTGC
+
CGGGGGGGGGGGGGGGGGGGGGGGGGGGGGGGGGGGGGGGGGGGGGGGGGGGGGGGGGGGGGGGGGGGGGGGGGGGGGGGGGGGGGGGGGGGGGGGGGGGGGGGGGGGGGGGGGGGGGGGGGGGGGGGGGGGGGGGGGGGGGGGGGGGGGGGGGGGGGGGGGFGGGGGGGGGGGGGGGGGGGGGGGGGGDCGGGFGGGBDFBFFFFFFFFF366BFFFFFFF?EFB>FFFFF@EAE0>D@?<E1?191;DFFEFFFF1:27::66((-:0<?FBBF(()5:25AF>((12960)(-.####
@M05025:18:000000000-B3NL5:1:1101:21890:3559 2:N:0:TCGAAG
ATATGTGGACTACCGGGGTTTCTAATCCTATTTGCTCCCCACGCTTTCGTGCCTCAGTGTCAGTTACAGACCAGGCGACCGCCTTCGCCACTGGTGTTCCTCCATATATCCACGCATTTTACCGCTACACATGGACTTCCATCGCCCTCTTCTGCACTCCAGCATACCAGTTTCCATAGCTTACAATGGTTTAGCCATTGCCTTTTACTACAGACTTAGTACGCCACCTACGCACCCTTTACGCCCAATGATTCCGGATAACGCTCGCCACCTACGTATTCCCGCGGCCGCTGGCACAGCA
+
@FAEFGGGDCFEFGGCDGCFGEGGGGGGGGGGFFEE,FFGGGGGGGFFGGF@FGFCEFFC@,ECFGGGGGGGFGG,@@@F=CE,FD?FFFGGGGE<<FAFGFFFFF<EA5,5::CBE?FGEEGEECCF9E,7C,8,6EFG,9EEEEGGCCGGGGGFF9DFGGFGGFGGG,ECFECF7+2ACE?;<+?*?>C**++9*+==B>8+;F>BB6:))=>@FFCCCFF(6/59-6=D976;;;@@390(1211@1)))1739(4:42(4<(49BB?:1:?(4?4()..((-(,(-60308,5####
@M05025:18:000000000-B3NL5:1:1101:10246:3587 2:N:0:TCGAAG
ATATGTGGACTACTCGGGTATCTAATCCTGTTTGCTCCCCACGCTTTCGAGCCTCAACGTCAGTTACCGTCCAGTAAGCCGCCTTCGCCACTGGTGTTCCTCCTAATATCTACGCATTTCACCGCTACACTAGGAATTCCGCTTACCTCTCCGGCACTCTAGAAAAACAGTTTCCAATGCAGTCCTGGGGTTAAGCCCCAGCCTTTCACATCAGACTTGCTCTTCCGTCTACGCTCCCTTTACACCCAGTAAATCCGGATAACGCTTGCCCCCTACGTATTACCGCGGCTGCTGGCCGGAG
+
CGGGGGGGGGGGGGGGGGGGGGGGGGGGGGGGGGGGGGGGGGGGGGGGGGGGGGGGGGGGGGGGGGGGGGGGGGGGGGGGGGGGGGGGGGGGGGGGGGGGGGGGGGGGGGGGGGGGEEGGGGGGGEGGGGDGGGFGGGGGGGGGGGGGGGFGDEGEGGGFGDFGFFGGDGGGGGFFGGGGGGGFGGGGGDDDF<FGGGFGFFFFFBFFFFBEEF=EFFFF4=CEF>@FFFF=B@FFFFFFF3>CE3>@@FCC?E?@>>DF6A?0>?FFFFFF9>B??:BFBFFA(7B;>>>:>7464####
@M05025:18:000000000-B3NL5:1:1101:10156:3592 2:N:0:TCGAAG
ATATGTGGACTACTGGGGTATCTAATCCTGTTTGATCCCCACGCTTTCGCACATCAGCGTCAGTTACAGACCAGAAAGTCGCCTTCGCCACTGGTGTTCCTCCATATCTCTGCGCATTTCACCGCTACACATGGAATTCCACTTTCCTCTTCTGCACTCAAGTTTTCCAGTTTCCAATGACCCTCCACGGTTGAGCCGTGGGCTTTCACATCAGACTTAAAAAACCGCCTACGCGCGCTTTACGCCCAATAATTCCGGATAACGCTTGCCACCTACGTATTACCGCGGCTGCTGGCCGGTA
+
CGGGGGGGGGGGGGGGGGGGGGGGGGGGGGGGGGGGGGGGGGGGGGGGGGGGGGGGGGGGGGGGGGGGGGGGGGGGGGGGGGGDGGGGGGGGGGGGGGGGGGGGGGGFGGGGGGGGGGGGGGGGGGGGGGEGGGGGGGGG9FFGGGGGGGGGGGGGGGGGGGGGGFGGGGGGGGGGGGGDGFFGGGDGG>FGG?FGGDDGFEFF6AFFFFFFFF*>FFACE4>B@=92>@@==9:@@FF?D978?FF:?FF):6A)((81:A?69?F(8:2<??B?6:2A?<DA6;B(361:)4>62####
@M05025:18:000000000-B3NL5:1:1101:16054:3616 2:N:0:TCGAAG
ATATGTGGACTACTAGGGTTTCTAATCCTGTTTGCTCCCCACGCTTTCGAGCCTCAACGTCAGTTACCGTCCAGTAAGCCGCCTTCGCCACTGGTGTTCCTCCTAATATCTACGCATTTCACCGCTACACTAGGAATTCCGCTTACCTCTCCGGCACTCTAGATGGACAGTTTCCAAAGCAGTCCAGGGGTTGAGCCCCTGCCTTTCACTTCAGCCTTGCCCGTCCGTCTACGCTCCCTTTACACCCAGTACATCCGGATAACGCTTGCCCCCTACGTATTACCCCGTCTGCTGGCCCTGC
+
CGGGGGGGGGGGGGGGGGGGGGGGGGGGGGGGGGGGGGGGGGGGGGGGGGGGGGGGGGGGGGGGGGGGGGGGDGGGFFGGGGGGGGGGGGGGGGFGGGGGGGGGGGGFGGGGGGGGGGGGGGGGGGGGGGGGGGGGGGGGGGGGGGGGGGGGDCGGGGFFGFFGGG8FGGADEFGGF7FDGGGGCD?FGCCDGFFGFF?;4AFFFFFFF>ABEA*:AFFFFF@FFFF@=;;E;0(69;3;;9;))6(3:())11<@?603()8(((4(44>?FF1:(,36?2>2(4,(((-6A:2:8####
@M05025:18:000000000-B3NL5:1:1101:15762:3625 2:N:0:TCGAAG
ATATGTGGACTACCAGGGTTTCTAATCCTGTTTGCTCCCCACGCTTTCGAGCCTCAGCGTCAGTTACAGACCAGAGAGCCGCCTTCGCCACTGGTGTTCCTCCATATATCTACGCATTTCACCGCTACACATGGAATTCCACTCTCCTCTTCTGCACTCAAGTCTCCCAGTTTCCAATGACCCTCCCCGGTTGAGCCGGGGTCTTTCACATCAGACTTAAGAAACCGCCTGCGCTCGCTTTACGCCCAATAAATCCGGACAACGCTTGCCACCTACGTATTACCGCGGCTGCTGGCCCGAA
+
CGGGGGGGGGGGGGFGGGGGGGGGGGGGGGGGGGGGGGGGGGGGGGGGGGGGGGGGGGGGGGGGGGGGGGGGGGGFDGGGGGGGGGGGGGGGGGGGGGGGGGGGGGGGGGGGGGGGGGGGGGGGGGGGGGGGGGE@FFGGGGFDGGGGGGGGGGGGGGGGGGDDGGGGGGEEDEDFCFGCFGGGFGGGG6CDDGFGGDBGF*@FFBFFFFFEEFEEAFFE4=C3>>B9>;;;>;6;;BF;6<>;@F96187><>A?>60>>106>:00:72<.42((().4)461(,(,79:?:2:3####
@M05025:18:000000000-B3NL5:1:1101:18321:3628 2:N:0:TCGAAG
ATATGTGGACTACTAGGGTTTCTAATCCTGTTCGCTACCCATGCTTTCGCTCCTCAGCGTCAGTAACTGCCCAGTAACCTGCCTTCGCCATCGGTGTTCCTCCTGATATCTGCGCATTTCACCGCTACACCAGGAATTCCAGTTACCCCTACAGCACTCAAGTTATGCCCGTATCGCCTGCACGCCCGGAGTTAAGCCCCAGAATTTCACAGACGACGCGACAAACCACCTACGAGCCCTTTACGCCCAGTAATTACGGACAACGCCCGCACCCTACGTATTACCCCGGCTGCTGGCTTTG
+
CGGGGGGFAFGGGGGGGGFGGGGGGGGGGGGGGGGGGGGGGGGGGGGFGGGGGGGGGGGGGGGGGGGGGGGDGFGGGGGGGGGGGGGGGGGGGGGDGGGCFGGGGGGGGGGFGGGGGGGFGGGGGGGGGFGGGGGGGGGEFGGGGGGGGGGGGGGGGGGGGFGGGGGGFGGGDGGGG6CDDGGGDFGGGCCCFC+5:>*79?FFFFFFF>@AEF=BDFF=;F>>17@FFFDEE?606@6?B>94,(,902(:9)))6:0-69?614(41119>6((12.4..4<4(,((-,((47?0####
@M05025:18:000000000-B3NL5:1:1101:10130:3702 2:N:0:TCGAAG
ATATGTGGACTACACGGGTATCTAATCCTGTTTGCTCCCCACGCTTTCGAGCCTCAACGTCAGTTACAGTCCAGTAAGTCGCCTTCGCCACTGGTGTTCCTCCTAATATCTACGCATTTCACCGCTACACTAGGAATTCCACTTACCTCTCCTGCACTCCAGCCTGACAGTTTCCAATGCAGTCCAGGGGTTGAGCCCCTGCCTTTCACACCAGACTTGCCATGCCGTCTACGCTCCCTTTACACCCAGTAAATCCGGATAACGCTTGCCCCCTACGTATTACCGCGGCTGCTGCCCTGGA
+
CGGGGGGGGGGGGGGGGGGGGGGGGGGGGGGGGGGGGGGGGGGGGGGGGGGGGGGGGGGGGGGGGGGGGGGGGGGGGGGGGGGGGGGGGGGGGGGGGGGGGGGGGDGGGGGGGGGGGGGGGGGGGGGGGGGGGGGGGGGGGGGGGGGGGGGGFGGGGGGGGGGGGGGGGGGDFFFGGGGGGGGGGFFGGGGGGGFGCGFF>FFFFFF>FFFAFF2BFFBE7A;45@AFFFFFBB2>@DFFE<EFF@F7754<5EFFF9?,/7=;:@?<<?D?>>6<:42.5)9A(-,(((-,.))(,####
@M05025:18:000000000-B3NL5:1:1101:22430:3726 2:N:0:TCGAAG
ATATGTGGACTACTGGGGTTTCTAATCCTGTTTGCTCCCCACGCTTTCGAGCCTCAACGTCAGTTACCGTCCAGTAAGCCGCCTTCGCCACTGGTGTTCCCCCTAATATCTACGCATTTCACCGCTACACTAGGAATTCCGCTTACCTCTCCGGCACTCTAGATGGACAGTTTCCAAAGCAGTCCAGGGGTTGAGCCCCTGCCTTTCACTTCAGACTTGCCCGTCCGTCTACGCTCCCTTTACACCCAGTAAATCCGGATAACGCTTGCCCCCTACGTCTTACCGCGCCTGCTGGCCGGGT
+
CGGGGGFGGFGGGGDFGGCCFFGDFGGGGGGGGFG9@EDGGEGGCFGGEFE7FGGC@FFGGGDGGGGGGGD@FGGGGGG8FEEGGGGGGDEGGGGFFEGF,AFEFFAFFGFGGGGGGGGFEFEGGEGGGGGFDF=B@8>E?EGGGGGGGGGFGGGGEFDGGGGGG?DFFGGGAG7;ECGFGFC6FGG55DDGGGFFFCBDFAAFFA>FF>CBCAEEFFFFFB@>@>9@012):@?0>6=AE36<<@B?(/)9:<A3991::2437,810>>B>9?:6((,3).4(,((-40((.(-3####
@M05025:18:000000000-B3NL5:1:1101:22568:3744 2:N:0:TCGAAG
ATATGTGGACTACTCGGGTATCTAATCCTGTTTGCTCCCCACGCTTTCGAGCCTCAGCGTCAGTTACAGACCAGAGAGCCGCCTTCGCCACTGGTGTTCCTCCATATATCTACGCATTTCACCGCTACACATGGAATTCCACTCTCCTCTTCTGCACTCAAGTCTCCCAGTTTCCAATGACCCTCCCCGGTTGAGCCGGGGGCTTTCACATCAGACTTAAGAAACCGCCTGCGCTCGCTTTACGCCCAATAAATCCGGACAACGACTGCCACCTACGTATTACCGCGGCTTATGACCGCAG
+
CGGGGGGGGFGGGGGCGGGGGGGGGGGGGGGGGGGFGGGFGGGGGGGGGGGGGGGCFGGGD@GGGGGGGGGGGGFGGGGGGGGGGGGGGGGGGGGGGGGFGFGGGGGGGGGGDGGGGGGG9FGGGCCFGG9AFEFFFGEGFG;ECFGGGGFEFFGC8,=B=EAF88EFFCEF8ECDFDDC?@D86DGGGDDDG5;CGGBG>D>B4AFFAAFF3AEEF+A>;4CDDDF>FF?F>B(416???<BF?(7?BB?A<>4?94(26??0((473:DFF::??F?F?A<A(12((-())-)..####
@M05025:18:000000000-B3NL5:1:1101:10668:3834 2:N:0:TCGAAG
ATATGTGGACTACTGGGGTTTCTAATCCTGTTTGATCCCCACGCTTTCGCACATCAGCGTCAGTTACAGACCAGAAAGTCGCCTTCGCCACTGGTGTTCCTCCATATCTCTGCGCATTTCACCGCTACACATGGAATTCCACTTTCCTCTTCTGCACTCAAGTTTTCCAGTTTCCAATGACCCTCCACGGTTGAGCCGTGGGCTTTCACATCAGACTTAAAAAACCGCCTACGCGCGCTTTACGCCCACTAATTCCGGATAACGATTGCAACCTACGTACTACCGCGGCTGCTGCCCTTGG
+
CFGGGGFCFGGGGGGGGGGGGGGGGFFFGFFFGFGGGGGGFFEDFGGFEGGGGGFCCFGGGGGGGGGGGCFD?FGGFGGAFGGGGFE@FCFCGGGFGGGGFGGCFGFGGFFGFCCCFEGGGGFGGGCFAFEEF@FFFFA==DCFFGFGFGGGGGGGF,=F8D>DGCFFCD:DFGGGCCFCFDFFGGG8=>CDC6C7CCBD5*@FFFFFFF6>>6*:*9B4C6*59-(255@B;>60,3182>C0:621(4:0:2::?0?1422((-(-<).::3(((.)(4<<:92((,7(())).(####
@M05025:18:000000000-B3NL5:1:1101:12416:3847 2:N:0:TCGAAG
ATATGTGGACTACCCGGGTATCTAATCCTGTTCGCTACCCATGCTTTCGAGCCTCAGCGTCAGTTGCAGACCAGAGAGCCGCCTTCGCCACTGGTGTTCTTCCATATATCTACGCATTCCACCGCTACACATGGAGTTCCACTCTCCTCTTCTGCACTCAAGTTCAACAGTTTCTGATGCAATTCTCCGGTTGAGCCGAAGGCTTTCACATCAGACTTATTGAACCGCCTGCACTCGCTTTACGCCCAATAAATCCGGACAACGCTTGCCACCTACGTATTACCGCGGCTGCTGGCCTGTA
+
CGGGGGGGGGGGGGGGGGGGGGGGGGGGGGGGGGGGGGGGGGGGFGGGGGGGGGGGGGGGGGGGGGGGGGGGGGGGGGGGGGGGGGGGGGGGGGGGGGGGGGGGGGGFGFGDFGGGGGGGGGFGGFGGGGGGGGGGGGGGGGFGFG?FGGFGGGGGGGGGGGFGGGFGGFGGGGGGGGGGGEGC8CF:DCDGGGFGGDEGFFFFFFFFFFFF=FFFFFFFCEECEFF9@FFF@>:@FF@@?3;?F9@DFF@@9CEFF(,,-81;9???FBFFF::??F>)54>-(((-(,480),3,####
@M05025:18:000000000-B3NL5:1:1101:11901:3856 2:N:0:TCGAAG
ATATGTGGACTACAGGGGTTTCTAATCCTGTTTGCCCCCCACGCTTTCGAGCCTCAACGTCAGTTACAGTCCAGTAAGTCGCCTTCGCCACTGGTGTTCCTCCTAATATCTACGCATTTCACCGCTACACTAGGAATTCCACTTACCTCTCCTGCACTCCAGCCTGACAGTTTCCAATGCAGTCCAGGGGTTGAGCCCCTGCCTTTCACACCAGACTTGCCATGCCGTCTACGCTCCCTTTACACCCAGTAAATCCGGATAACGCTGGCCCCCTACGTCTTACCGCCGCCGCTGGCCGATC
+
CGGGGGGGGGGGGGGGGGGGGGGGGGGGGGGGGGGDEFGDGGGGGGGGGGGGGGGGGGGGGGGGGGGGGGDGGGGGGGGGGGGGGGGGGGGGGGGGGCFFCCGGGGGGGGGGGGGGGGGGGGGGGGGGGGGGGGGGGGGGGGGGGGGGGGGGGGGDDDGGG8FFDGGGC9EDDGGGGGGGFFGGF?GGDCGGGGFGGF@7@FA>F>+1=99)5;4<AAFEEBE3>E=(6--@>=;;;?@F@)7///10(/7)<)91,:032>?03?((32(4(2(.34((,).5-,(((((,(,((.####
@M05025:18:000000000-B3NL5:1:1101:15370:3863 2:N:0:TCGAAG
ATATGTGGACTACTCGGGTATCTAATCCTGTTTGCTCCCCACGCTTTCGAGCCTCAACGTCAGTTACAGTCCAGTAAGTCGCCTTCGCCACTGGTGTTCCCCATAATATCTACGCATTTCACCGCTACACTAGGAATTCCACTTATCTCTCCTGCACTCCAGCCTGACAGTTTCCAATGCAGTCCAGGGGTTGAGCCCCTCCCTTTCCCACCAGACTTGCCATCCCGTCTACGCTCCCTTTACCCCCAGTTAAACCGGATAACCGTTGCCCCCTACGTCTTAGTCCGTCTCCGGCCCCAAG
+
-;C-<C-,CCFEF9EFGCG:E6CFG9@<<CC6E8,,;F@C@:B+@@CF@FGGGGG8,CFF8@G,,6EF9@,FF@F,9,C,,@7,B@,B6=F<E,,,9@<F,A,AE<?@@<,,CF:?C?FA9A9++@+FEFF,9E,,9D>,,@,9B,===FD8E8=DEAE8,3DD@,,3==633@+6++0+2,66D+=+=+=+3+0+++<+*000<9++3A9))*/5*=46<4*)))0/5=>=25((--(88/)).390(/)1)))3,((,3))((-4??BB?41((4,((-))))),,4(()(((,(####
@M05025:18:000000000-B3NL5:1:1101:12272:3869 2:N:0:TCGAAG
ATATGTGGACTACTAGGGTTTCTAATCCTGTTTGCTCCCCACGCTTTCGAGCCTCAGCGTCAGTTACAGACCAGAGAGCCGCCTTCGCCACTGGTGTTCCTCCATATATCTACGCATTTCACCGCTACACATGGAATTCCACTCTCCTCTTCTGCACTCAAGTCTCCCAGTTTCCAATGACCCTCCCCGGTTGAGCCGGGGGCTTTCACATCAGACTTAAGAAACCGCCTGCGCTCGCTTTACGCCCAATAAATCCGGACAACGCTTTCCCCCCACCTATTTCCCCCGCTTCATGCCGCCG
+
CGGGGGGGGGGGGGGGGGGGGGGGGGGGGGGGGGGGGGGGGGGGGGGGGGGGGGGGGGGGGGGGGGGGGGGGGGGGFGGGGGGGGGGGGGGGGGGGGGGGGGGGGGGGGGGGGGGGGGGGGGGGGGDGGGEFFGFFGGGGGGGGGGGGGGGGGGGGGGGFGGFFEGGGGGFFGGGGGG?@GFGDFGGGG+?DC>AGGGF?B>BBFFFF66@@AA34AFFF9CC@;D99676326(--(28:6A06>FF0<?29>2731((,.(,-(((-6)2(((4,(49A)-))((-,,(,))-4.####
@M05025:18:000000000-B3NL5:1:1101:20027:3906 2:N:0:TCGAAG
ATATGTGGACTACAGGGGTATCTAATCCTGTTTGCTCCCCACGCTTTCGAGCCTCAACGTCAGTTACAGTCCAGTAAGTCGCCTTCGCCACTGGTGTTCCTCCTAATATCTACGCATTTCACCGCTACACTAGGAATTCCACTTACCTCTCCTGCACTCCAGCCTGACAGTTTCCAATGCAGTCCAGGGGTTGAGCCCCTGCCTTTCACACCAGACTTGCCATGCCGTCTACGCTCCCTTTACACCCAGTAAATCCGGATAACGCTTGCCCCCTACGTATTACCGCGGCTGCTGGCCGGAC
+
CGGFFFGGGGGGFCFCGGGGGGGGGGGGGGGGGGGGEGGGGGGEGGGGGGGFEGEEFGGGGGGGGGGGGGGGGFFGGGGGEGGDGGFGGEGGGFFFGFFFGGGGGGGGGGGGGGGEEFGGGFGGGGDGGGFDGGGADFFFDGCFFGGGFFGGGGGGGGG88,@?FG?FCGGCEFCFGGGGGGGF8DGCD6@@DFACCGFGFFFFFFFFFFFFDC5>AFAAEFFEFFFFBFD:=9=2@BB>)/@EF8@11;;5?<CE0,4(3@<;9(8<?:8(-33113,42<B<?>1(703:02(:(####
@M05025:18:000000000-B3NL5:1:1101:8985:3908 2:N:0:TCGAAG
ATATGTGGACTACAGGGGTATCTAATCCTGTTTGCTCCCCACGCTTTCGAGCCTCAACGTCAGTTACCGTCCAGTAAGCCGCCTTCGCCACTGGTGTTCCTCCTAATATCTACGCATTTCACCGCTACACTAGGAATTCCGCTTACCTCTCCGGCACTCTAGATGGACAGTTTCCAAAGCAGTCCAGGGGTTGAGCCCCTGCCTTTCACTTCAGACTTGCACGTCCGTCTACGCTCCCTTTACACCCAGTAAATCCGGATAAAGCTTGCCCCCTATGTATTACCGCGGCTGCTGGACGGGA
+
@FGGGFGFDFFGF<FCEE@FEFGAFGGGGGGGGADCE<D@FFFGGGFGD@EG@,EC<FFGEF7CAEGFEGGEGGFFCCFGGGGGGGG@FFEGFGGGGGAGGGGGGGGGGGFGFGCCF>EFGGGGDGGGGGGFGGGGDFGGGGGDGCFGFFG8ECGEGGGGGAEF=8DDFGFFFCGFCD?D?F8??7D?*;?@7>655*:;FFAA+;FAFF8>>AEFFF4@07@>@5>B2(,7=9<F6(/.=3C?AD(((/466<341((((6))639(342:>0()))).6<AA060(4(-())((.####
@M05025:18:000000000-B3NL5:1:1101:20391:3912 2:N:0:TCGAAG
ATATGTGGACTACAAGGGTTTCTAATCCTGTTTGCTCCCCACGCTTTCGAGCCTCAGCGTCAGTTACAGACCAGAGAGCCGCCTTCGCCACTGGTGTTCCTCCATATATCTACGCATTTCACCGCTACACATGGAATTCCACTCTCCTCTTCTGCACTCAAGTCTCCCAGTTTCCAATGACCCTCCCCGGTTGAGCCGGGGGCTTTCACATCAGACTTAAGAAACCGCCTGCCCTCGCTTTACGCCCAATAAATCCGGACAACGCTTCCCCCCCTCTGATTACCCCCGCTGCCTGCCAACC
+
CGGGGGGGGGGGGGGGGGGGGGGGGGGGGGGGGGGGGGGGGGGGGGGGGGGGGGGGGGGGGGGGGGGGGGFGGGGGGGGGGGGGGGGGGGGGGGGGGGGGGGGGGGGGGGGGGGGGGGGGGGGGGGGGGGFGGFE9@FGFGGGGEGFGFGGGGGGGGGGFGGCD=EGGGGGGGGGGGGF?FFDD?DGGGDD>53ADFDFGEEFDFFFFFFFFEF<EFFFEC<C@FF>F@08?(((/(,(4:)<1:331?:?7)64:610(7??(48147:((((((()))..29(-(,,304(2)(.####
@M05025:18:000000000-B3NL5:1:1101:24317:3919 2:N:0:TCGAAG
ATATGTGGACTACTAGGGTATCTAATCCTGTTTGCTCCCCACGCTTTCGTGCCTCAGTGTCAATGTTGGTCCAGGTAGCTGCCTTCGCCATGGATGTTCCTCCTGATCTCTACGCATTTCACTGCTACACCAGGAATTCCGCTACCCTCTACCACATTCTAGTCATCCAGTATCCACTGCAGTTCCCAGGTTGAGCCCAGGCCTTTCACAACTGACTAAAATAACCACCTACGAACCCTTTACGCCCAGTAATTCAGAGTAACGCTTGCACCCTTCGTATTCCCGGCGCCGCTGGCCGCCT
+
CFFE@F9,EFC<FGG99F;F8FGFG,;FE<FEFFG,EE@CFGEC@@<<F<,,C,,66CCEFGFFFEC<<FFGGG8FE@FF,EFFF@9,BFF<8<BEGGA,AAFF@<FFE5FEECG,,,:5CFG;E9,CEG:?ECE8DFDGGG8=CD=98A9FA,D,,,4E9,E8F;FFFFDAAFF8==8?=8==CFGD8FFD==DC++@C5**3DBF?A95)5**:A+0)3;AAE:CC>:5C5))))7):.>C=252:=54<<<E**9;6@@E2(/6,64<(,/6(13((.)1//(((,(-49((-(####
@M05025:18:000000000-B3NL5:1:1101:12691:3969 2:N:0:TCGAAG
ATATGTGGACTACTAGGGTATCTAATCCTGTTCGCTACCCATGCTTTCGAGCCTCAGCGTCAGTTGCAGACCAGAGAGCCGCCTTCGCCACTGGTGTTCTTCCATATATCTACGCATTCCACCGCTACACATGGAGTTCCACTCTCCTCTTCTGCACTCAAGTTCAACAGTTTCTGATGCAATTCTCCGGTTGAGCCGAAGGCTTTCACATCAGACTTATTGAACCGCCTGCACTCGCTTTACGCCCAATAACTCCGGCCAACGCTTGCCACCTACGTATTACCACGGCTCCTGGCCGCTC
+
CGGGGGGGGGGGGGGG?EFGGDFFGGGGGGGGGGGGGGGGGGGGGGGGGFGGGGGGGGGGGFGGGGGGGGGGGGGGGGGFGGGDGGGGGGGGGFGGFFDEFGFFGGGGGGGGGGGGDGGGFGGGGG:FFGGGCFDDFGADEGFGF,DFGGGGGCFCE9DD?EGGGGFAFDDGFAFFFF??F8F?A@GDGDCDG6AFGD5DBAFA>AFF6EA@=CF<*9=E6*>94=42@@DF26.7(25B@)9:@167(543.)7@(((,3(4,(48((()).((.1.)-.)))).(,(-(,(52(.####
@M05025:18:000000000-B3NL5:1:1101:15410:3973 2:N:0:TCGAAG
ATATGTGGACTACAAGGGTTTCTAATCCTGTTTGCTCCCCACGCTTTCGAGCCTCAACGTCAGTTACAGTCCAGTAAGTCGCCTTCGCCACTGGTGTTCCTCCTAATATCTACGCATTTCACCGCTACACTAGGAATTCCACTTACCTCTCCTGCACTCCAGCCTGACAGTTTCCAATGCAGTCCAGGGGTTGAGCCCCTGCCTTTCACACCAGACTTGCCATGCCGTCTACGCTCCCTTTACACCCAGTAAATCCTGATACCGCTTGCCCTCCACGCATTACCGCGGCTGCTGCCCTCCC
+
CGGGGGGGGGGGGCFFGEEF@FGDCCFGGCEFE@FGFCF:<FCGGGGGGGGGGGGC@<@FFD@DGGGGGGCEGFGG9FFG>FGGGGGEEEFG8FGGGGCA55?F<,AFEFFGGGDDGCF<,CACGFGGFFGGCF8,@>DFDFFEDFG8,268ECG88>@8BF888ECDCF@EGAEG+DDDFC?6==FF=DCDG?A73C>95C*0B5B+?=A95A8=66*>5A<BF>):A9265@2>2BBB3*6*73731;.<?<?844>)<)5/2((6(6@((((.1(,(1)64(--(3146)),,.####
@M05025:18:000000000-B3NL5:1:1101:16212:3973 2:N:0:TCGAAG
ATATGTGGACTACCCGGGTTTCTAATCCTGTTCGATACCCACGCTTTCGTGCCTCAGCGTCAGTAGGGCGCCGGTATGCTGCCTTCGCAATCGGAGTTCTGCGTGATATCTATGCATTTCACCGCTACACCACGCATTCCGCATACTTCTCGCCCACTCAAGAACGCCAGTTTCAACGGCTCGACGGCGTTGAGCACCGCATTTTTACCGCTGACTTGGCATCCCGCCTACGCACCCTTTACACCCACTAAATCCGGATAACACTCGCATCCTCCGTATAACCGCGGCCGCTGCCACCCCC
+
CGGGGGGGGGGGGGGGGGGDGGGGGGGGGGGGGGGGGGGGGGGGGGGGGGGGGCGGGGGGGGGGGGGGGDGGEGGGGGGGGGGGGGGGGGGGFGCGGFCFFGGGGGGFFGGGGFGGGGGCEFFGGGGGGGGGGGGGGGGGGGGGGGGGGGFEGEGGGGG6CCFDEECGGCEFFGFEG9?C9CD4EC47CC<7CGFGCG:DEA3@FFFAFDF39BFA=?;??<02<FBFF?B(((4>::14A).4(41(..4:AF>9B02:),)237?0(4(().86,..))).,71(-(,39>(3)5####
@M05025:18:000000000-B3NL5:1:1101:13282:3990 2:N:0:TCGAAG
ATATGTGGACTACTAGGGTATCTAATCCTGTTTGCTCCCCACGCTTTCGAGCCTCAGCGTCAGTTACAGACCAGAGAGCCGCCTTCGCCACTGGTGTTCCTCCATATATCTACGCATTTCACCGCTACACATGGAATTCCACTCTCCTCTTCTGCACTCAAGTCTCCCAGTTTCCAATGACCCTCCCCGGTTGAGCCGGGGGCTTTCACATCAGACTTAAGAAACCGCCTGCGCTCGCTTTACGCCCAATAAATCCGGCCAACGCTTGCCACCTACGTATTCCCCCGGCTGCTGGCCCCCC
+
CGGGGGGGGGGGGGGGGGGGGGGGGGGGGGGGGGGGGGGGGGGGGGGGGGGGGGGGGGGGGGEGGGGGGGGGGGGGGGGGGGGGGGGGGGGGGGGGGGGGGGGGGFGGGGGGGGGGGGGGGGGGGGGGGGGGGGGGGGGGGGGGGGGGGGGGGGGGGGGFGGGGGFDGFFGFFGGGGGGCFGGGGGGGGGGGGGFGGGFGFFFEFFF>FFFF9F<@FCFCE9E;@FFFF60@@B9?;9<:6)58B11:02,)44<>B0((4863>B0,4()5((.4(.44()-5(-(1(,,6?B,3(####
@M05025:18:000000000-B3NL5:1:1101:15097:4006 2:N:0:TCGAAG
ATATGTGGACTACACGGGTATCTAATCCTGTTTGCTCCCCACGCTTTCGCATCTCAGTGTCAGTAACGTCCCAGCGAGCTGCCTTCGCTATTGGTGTTCCTCCTGATATCTGCGCATTCCACCGCTACACCAGGAATTCCACTCGCCTCTTCCGTACTCTAGACCAACAGTATCCACCGGCTTTCAAAGGTTGAGCCTTTGACTTTCACAGCAGACTAATTGATCCACCTACATGCTCTTTACGCCCAATGATTCCGGACAACGCTCGCCCCCTACGCATTCCCGCGGCCGCTGGTCTACC
+
CGGGFGGGGGGGGGGGGGGGGGGGGGGGGGGGGGGGGGGGGGGGGGGGGGGGGGGGGGGGGGGGGGGGGGGGGGGGGGGGGGGGGGGGGGGGFCGGGGGGGGGGGGGFGGFGGGGGGGGGDDEFGGGGGFGGGGCFGGGGGGAFEECEGGGGGDEGGFGGGA9FGGDGFFGGFGGGGF90C9DCFDF7<FGGCCAF?7FCAEFFFFFAA>+>:;@4;B6CE4*@8;EEFFFE=E<:47?<?EF@@B14;;(4)9?E;(,69??9B?01(((-(-811((-4))5(,41(,,37(1(.####
@M05025:18:000000000-B3NL5:1:1101:5616:4029 2:N:0:TCGAAG
ATATGTGGACTACTCGGGTTTCTAATCCTGTTTGCTCCCCACGCTTTCGTGCCTCAGTGTCAATGTTGGTCCAGGTAGCTGCCTTCGCCATGGATGTTCCTCCTGATCTCTACGCATTTCACTGCTACACCAGGAATTCCGCTACCCTCTACCACATTCTAGTCATCCAGTATCCACTGCAGTTCCCAGGTTGAGCCCAGGGCTTTCACAACGGACTTAAATAACCACCTACGCACGCTTTACGCCCAGTAATTCCGAGTAACGCTTGCACCCTTCGTATTACCCCAGCTGCTTGCCGCTG
+
CGGGGGGGGGGGGFGGGGFGGGGGGGGGGGGGG?FCGGGGGGGGGGGGEFGGGFFFFGGGGGGGGGGGGGGGFGGGFDGGGGGGGGGGGGGFGDGGGGGGGGFGGG9FGGGGFFGFGGGGGGFGGGGGGGGGGGG88FFFGDCEGFFDFGGGGGGGGGGGGGGGGEFFG,EGDFGGGGGFGGGFCCFFGGFGD86FG6*@F>>?ACFFFFAAF>ABDFFAEEAEFE@=A=@FF9444@662>EFFF=@04;EEF<CF@243.)691<1(7)30(664(,.4):)(((-123(.))(.####
@M05025:18:000000000-B3NL5:1:1101:5439:4041 2:N:0:TCGAAG
ATATGTGGACTACTCGGGTATCTAATCCTGTTCGCTACCCATGCTTTCGAGCCTCAGCGTCAGTTGCAGACCAGAGAGCCGCCTTCGCCACTGGTGTTCTTCCATATATCTACGCATTCCACCGCTACACATGGAGTTCCACTCTCCTCTTCTGCACTCAAGTTCAACAGTTTCTGATGCAATTCTCCGGTTGAGCCGAAGGCTTTCACATCAGACTTATTGAACCGCCTGCACTCGCTTTACGCCCAATAAATCCGGACAACGCTTGCCACCTACGTATTACCGCGGCTGCTGGCCAGAC
+
CGGGGGGGGGGGGGGGGGGGGGGGGGGGGGGGGGGGGGGGGGGGGGGGGGGGGGGFGGGGGGEGGGGGGGGGGGGGGGGGGGGGGG7FGGGGGFGGGGGFGGGFGGGGGGGGGGGGGGGGGGGGGGGGGGGGGGDGGFGGGGGGGGGGGGGGGGGGGDFFGCDFGGDGGGGGGGGGFGG?FDG?CFGFG6CDGGFFGGFGF>FA?AFFFFFFFFFFFFFECACCFFBF@=223>4326(4=9EF@F01=@FF3<EEBB6;6<?BF?:0:BF<F7(,4<<AFAAF:;(20(41),48,####
@M05025:18:000000000-B3NL5:1:1101:23381:4066 2:N:0:TCGAAG
ATATGTGGACTACTGGGGTTTCTAATCCTGTTCGCTACCCATGCTTTCGAGCCTCAGCGTCAGTTGCAGACCAGAGAGCCGCCTTCGCCACTGGTGTTCTTCCATATATCTACGCATTCCACCGCTACACATGGAGTTCCACTCTCCTCTTCTGCACTCAAGTTCAACAGTTTCTGATGCAATTCTCCGGTTGAGCCGAAGGCTTTCACATCAGACTTATTGAACCGCCTGCACTCGCTTTACTCCCATTAAATCCGGACAACGCGTGCCACCTCAGGATCAACCGCGCTGCTGGCCCCTG
+
@GGGGCDGGGGGGFFGGGGGGEFFEFGGGGGFGGGGGEGGGGGGGGGG@F,BFCF<EFCGGGEFFGCFFGGGAFFADEGGEFGGGGG>GGGDGFF,ACFG<,?FFEGCGGGGFGGGGGGEC<FEEFGGFG?A9E4@DFDDFADECF,@EEG8:DFF8,DEGC>DDGGFGGDEAED==FFFGAGGFCEDD+0390*2;D>90<;FAAF6BF>BEF37?@AE4*:CEB9@B=272>=@5;D??)7.;;@@)/17)9?E(11230:1(,-((34,:0.(,((5((,4((,-21(,),543####
@M05025:18:000000000-B3NL5:1:1101:21327:4092 2:N:0:TCGAAG
ATATGTGGACTACACGGGTTTCTAATCCTGTTCGCTACCCATGCTTTCGCTCCTCAGCGTCAGTAACTGCCCAGTAACCTGCCTTCGCCATCGGTGTTCCTCCTGATATCTGCGCATTTCACCGCTACACCAGGAATTCCAGTTACCCCTACAGCACTCAAGTTATGCCCGTATCGCCTGCACGCCCGGAGTTAAGCCCCAGAATTTCACAGACGACGCGACAAACCACCTACGAGCCCTTTACGCCCAGTAATTCCGGACAACGCCCGCACCCTACGTATTACCGCGGCTGCTGGCAGGA
+
CGGGGGFGGGGGGGGGGGGEGGGG9FGGGGGGGGGGGGGGGGGGGGGGGGGGGGGGGGGGGGGGGGGGGGGGGGGFGGGGCGGGGGFGGGEGGGGGGGGGGGGGGGGGGGGGGGGGGGGGGGGGGG>FFGFGGGGC8FGGFGGGFGF8DEGGGGGGGGGGGGEF8FGGGGGGEDF8DGGGGGGDGGGGGGGGF9<FGDAD?5A*=B6E>E9ABF@BFFF1(((6(6803/(;;8<(7>B?02<A?0>0:?2<)6<>DF6:>98?B0(3;>((40,:?1484:4:):>60;21?:380####
@M05025:18:000000000-B3NL5:1:1101:14152:4165 2:N:0:TCGAAG
ATATGTGGACTACTAGGGTTTCTAATCCTATTTGCTCCCCACGCTTTCGGGACTGAGCGTCAGTTGCAGCCCAGATCGTCGCCTTCGCCACTGGTGTTCCTCCATATATCTACGCATTTCACCGCTACACATGGAATTCCACGATCCTCTACTGCACTCTAGCTATTTGGTTTCCACGGCTTACTGAAGTTTAGCTTCAGGCTTTCACCGCAGACCTCTATTGCCGCCTGCTCCCTCTTTACGCCCAATGATTCCGGATAACGCTCGCCACCTACGTATTCCCGCGGCTGCTGCCACGGTA
+
CGGGGGGGGGGGGGGGGGGGGGGGGGGGGGGGGGGGGGGGGGGGGGGGGGGGGGGGGGGGGGGGGDFGDGGFGGGGGGGFGGGGGGGGGGGGGGGGGGFGGGGGGGGGEFFFGGGGDGGGGGGGGGCE=D:FFGCFDGEBEGGDCFDFFDEFGFFFGFGGGFGFCDGFGGCGGGGGC>DGGGFFGCDG7FGFG79:>>FDAA*;9>A@AEF>A*)<AFF9AE:EE=(8@=B=EEF16@EE3><?FF<;54;<<C<@;?@03419089;16:??3218)67)-4(--(4(,,48)874####
@M05025:18:000000000-B3NL5:1:1101:19541:4225 2:N:0:TCGAAG
ATATGTGGACTACCGGGGTTTCTAATCCTGTTTGCTCCCCACGCTTTCGAGCCTCAACGTCAGTTACCGTCCAGTAAGCCGCCTTCGCCACTGGTGTTCCTCCTAATATCTACGCATTTCACCGCTACACTAGGAATTCTGCTTACCTCTCCGGCACTCTAGAAAAACAGTTTCCAATGCAGTCCTGGGGTTAAGCCCCAGCCTTTCACATCAGACTTGCTCTTCCGTCTACGCTCCCTTTACACCCAGTAAATCCGGATAACGCTTGCCCCCTACGTATTACCCCGGCTGCTGGCCTGCG
+
CGGGGGGGGGGGGGGGGGGGGGGGFGGGGGGGGGGGGGGGGGGGGGGGGGGGGGGCGGGGGGGGGGGGGGGGGGGGGGGGGGGGGGFGFGGGGGGGGGGGFGGGGGGGGGGGGGGGGGGGGGGGDEGGGGGFGGGGGGGCEFGFGGGGGGGGDGGGGGGGGFGGFGGGGGFGGGGGGGGGGGGC7CGGF>DDFGFGGGBDFFFFFFF+8@>EEFEBFFAEEEFFFFFF?D@43;<?@D@A8CCEF@FF?E)9)17?;3(12).11:?,44:6691(2(3<BFAA(((((,(422414####
@M05025:18:000000000-B3NL5:1:1101:15367:4241 2:N:0:TCGAAG
ATATGTGGACTACCGGGGTTTCTAATCCTGTTCGCTACCCATGCTTTCGAGCCTCAGCGTCAGTTGCAGACCAGAGAGCCGCCTTCGCCACTGGTGTTCTTCCATATATCTACGCATTCCACCGCTACACATGGAGTTCCACTCTCCTCTTCTGCACTCAAGTTCAACAGTTTCTGATGCAATTCTCCGGTTGAGCCGAAGGCTTTCACATCAGACTTATTGAACCGCCTGCACCCGCTTTACGCCCAATAAATCCGGACAACGCTTTCCACCTACGTATTACCGCGGCTGCTGGCCCGGC
+
CGGGGGGGGGGGGGGGGGEEGGGGGGGGGGGGGGGGGGGGGGGGGGGGGGGGGGGGGGGGGGGGGGGGGGGGGGGGGGGGGGGGGFGGGGGGGGFGGGGGGGGGGGGEGGG<?FGGGGGGFGGGGGDEDGGGGGGGGGGGGGGGGGGGGGGGGFFFFFGDGC;DFGGGGGFFGGGGGG7FFFGGG;FFGGGDDGFCFDFD>4AFAFFAF9B>EF3>?CFEC*9>EB@B;F;(14(6(6(6=)71<@>@D@F74-65(((31<?>F0<0444<022:3<<4:<<A096(1916?,(4(####
@M05025:18:000000000-B3NL5:1:1101:6728:4244 2:N:0:TCGAAG
ATATGTGGACTACAGGGGTTTCTAATCCTGTTTGCTCCCCACGCTTTCGAGCCTCAACGTCAGTTACAGTCCAGTAAGTCGCCTTCGCCACTGGTGTTCCTCCTAATATCTACGCATTTCACCGCTACACTAGGAATTCCACTTACCTCTCCTGCACTCCAGCCTGACAGTTTCCAATGCAGTCCAGGGGTTGAGCCCCTGCCTTTCACACCAGACTTGCCATGCCGTCTACGCTCCCTTTCCACCCAGTAAATCCGGATAACGCTTGCCCCCTACGTATTACCGCGGCTGCTGGCCCATC
+
CGGGGGGGGGGGGGGGGGGGGGGGGGGGGGGGGGGGGGGGGGGGGGGGGGGGGGGGGGGGGGGGGGGGGGGGGGGGGGGGGGGGGGGGGGGGGGGGGGGGGGGGGGGGGGGGGGGGGGGGGGGGGGGGFGEGGGGGGGGGGGGGGGGGGFGGGGGGGGGGFGGGGGGGFGGGGGGGGGGGGFGGGGGCGCDDGFFGGGEFFFFFAFFFFFFFFA@DFF46=EE:BFF=BB>E>>>=@>:BB44<E@@0(66)..)/39(4;94(61;3?BFF0--0(.)6(.)6414(((-(,)((.####
@M05025:18:000000000-B3NL5:1:1101:9132:4275 2:N:0:TCGAAG
ATATGTGGACTACCCGGGTTTCTAATCCTGTTTGCTCCCCACGCTTTCGCACCTGAGCGTCAGTCTTTGTCCAGGGGGCCGCCTTCGCCACCGGTATTCCTCCAGATCTCTACGCATTTCACCGCTACACCTGGAATTCTACCCCCCTCTACAAGACTCTAGCCTGCCAGTTTCGGATGCAGTTCCCAGGTTGAGCCCGGGGATTTCACATCCGCCTTGACAGACCGCCTGCGTGCGCTTTACGCCCAGTAATTCCGATTAACGCTTGCACCCTCCGTATTCCCCCGCCGGCTGGCCAAGA
+
CGGGGGGGFCGGGFGGGGFGGGGGGGGGGGEEEGGFGGGGGGGGGGGGGGGGGGGGGGGGGGGGGGGGGGGEFFCFFGGEGGGGGGCEFGGGGGGGGGGGGGFGGGGGGGGAFGD:FFGGGGGGGEEGGGFFFFFGDEGGDFFGFGEGGGGGGFGGFCCDC9EGFGGGGCGFGGD>DGDD>CFGG>7:FGFCDGFFGFB?>E3>FFFFCF7=;5(4>)=;34;2<?17(4301:,44>0:?<>?:>;23:2)6)6<:1((4)682:(((.522(436,142)-.(49(42((--(4.####
@M05025:18:000000000-B3NL5:1:1101:17780:4277 2:N:0:TCGAAG
ATATGTGGACTACCGGGGTTTCTAATCCTGTTTGCTCCCCATGCTCTCATGCCTCAGCGTCAGTTACAGTCCAGTAAGTCGCCTTCGCCACTGGTGTTCTTCCTAATCTCTACGCATTTCACCGCTACACTAGGAATTCCACTTACCTCTCCTGCACTCTAGTTAAACAGTTTTATATGCTTTCTACAGGTTAAGCCTATATATTTAACATATAACTTGTTTAACCGCCTACGCATCCTTTACGCCCAGTTATTCCGAACAACGCTTGCCACCTACGTATTACCCCGGCTGCTGGCCCGCA
+
CGGGGGGFGGGGGGGGGGGGGGGGGGGGGGGGGGGGGGGGGGGGGGGGGGGGGGGGGGGGGGGGGGGGGGGFGGGGGGGGGGGGGGGGGGGGGGGGGGGGGGGGGGGGGGGGGGGGGGGGGGGGGGGGGGGFGGGGGGGGGGGGGGGGGGGGGGGGGGGGG8FGFGGGAFFGGGGFCFCGGGGGGGGGGGGGGFBGCDFGFFFCCCFFFFFEFFF=8EACFBCEEE=F>=24<A@9>EFFFFE29B>@BEE<77??8?061=?911;(684)(((.(()-,6>4(3((-(((272:2####
@M05025:18:000000000-B3NL5:1:1101:5205:4317 2:N:0:TCGAAG
ATATGTGGACTACAAGGGTTTCTAATCCTGTTTGCTCCCCACGCTTTCGAGCCTCAGCGTCAGTTACAGACCAGAGAGCCGCCTTCGCCACTGGTGTTCCTCCATATATCTACGCATTTCACCGCTACACATGGAATTCCACTCTCCTCTTCTGCACTCAAGTCTCCCAGTTTCCAATGACCCTCCCCGGTTGAGCCGGGGGCTTTCACATCAGACTTAAGAAACCGCCTGCGCTCGCTTTACGCCCAATAAACCCGGACAACGCTTGCCACCTACGTATTACCCCGGCTCCTGGCCTGCG
+
CGGGGGGGFGFGGGGGGGFGGGGGFGGGGGGFGGGGGGGGGGGGGGGGGGGDGGGGGGGFGGGGGGGFGGGGGGGGGGGGGGGGGGGGGGGGGGGGGGGF?FFGGGFAFGGGGFGEGGGGGGGGGGGGGGGGDFGGGGFGGGGGGGGGGGGAEGCFGGGGGGFFCGFFGGFFGFFFFGGDGGGGGGGGGGGGGGFCGDED*:;5AAF>FFF@46E@FFFF3CE@F@>>FD?0,(,39B(8?FFF:BF667)59)4<>0,7;(((-8<??().41(8:8<A:542(-2104(-(5(((####
@M05025:18:000000000-B3NL5:1:1101:15257:4328 2:N:0:TCGAAG
ATATGTGGACTACCCGGGTTTCTAATCCTGTTTGATCCCCACGCTTTCGCACATCAGCGTCAGTTACAGACCAGAAAGTCGCCTTCGCCACTGGTGTTCCTCCATATCTCTGCGCATTTCACCGCTACACATGGAATTCCACTTTCCTCTTCTGCACTCAAGTTTTCCAGTTTCCAATGACCCTCCACGGTTGAGCCGTGGGCTTTCACATCAGACTTAAAAAACCGCCTACGCGCGCTTTACGCCCAATAATTCCGGATAACGCTTGCCACCTACGTATTACCCCGGCTGCTGGCCCCTT
+
CGGGGGGGGGGGGGGGGGGGGGGGGGGGGGGGGGGGGGGGGGGGGGGGGGGGGGGGGGGGGGGGGGGGGGGGGGGGGGGGGGGGGGGGGGGGGGGGGGGGGGGGGGGGGGGGGGGGGGGGGGGGGGGGGGGGGGGGGGGGGGGGGGGGGGGGGGGGGGGGFGFFGFFGGGGGGGGGGGFGGGGG?8DCDDFGD7CCGGFG>>FFFFFFFFFFBFEFFFFECEF=F@BFFFFFFF690:>;?EE:?BFFFFFFABDF?>((2<?39<BBFBBFFFFFF7)679B>(39066(40,,(.####
@M05025:18:000000000-B3NL5:1:1101:16276:4338 2:N:0:TCGAAG
ATATGTGGACTACAGGGGTATCTAATCCTGTTCGCTACCCATGCTTTCGAGCCTCAGCGTCAGTTGCAGACCAGAGAGCCGCCTTCGCCACTGGTGTTCTTCCATATATCTACGCATTCCACCGCTACACATGGAGTTCCACTCTCCTCTTCTGCACTCAAGTTCAACAGTTTCTGATGCAATTCTCCGGTTGAGCCGAAGGCTTTCACATCAGACTTATTGAACCGCCTGCACTCGCTTTACGCCCAATAAATCCTGACAACGCTTGCCACCTACGTATTACCGCGGCTGCTGGCCCCGG
+
CGGGGFFGGGGGGGGGGGGGGGGGGGGFGGFFGGGGGGGGGGGGGGGGGGFGGGGGGGGGGFGGFGFFGGGGCGGFCGCGGGGGGGGGGGGGGG<=FF?BFGGGGGGGGCEEFFGGGGFGFGGGD+>FGFFEC8@E>DC=DEGF,D89@DDFFFFGGGGCGG;=FE:FFGFGGGC=@CGF7DGF8C@DC>DCCC9+=CE**9*@F9AFFFFFFF:BAAFF<**1.9@22==DBE@ED0(6=CE;(7>@?3=AF))6)/738367;1<(1:<BFFF0(42)(-5.26133((-8)(4.####
@M05025:18:000000000-B3NL5:1:1101:13117:4361 2:N:0:TCGAAG
ATATGTGGACTACTAGGGTATCTAATCCTGTTTGCTCCCCACGCTTTCGAGCCTCAGCGTCAGTTACAGACCAGAGAGCCGCCTTCGCCACTGGTGTTCCTCCATATATCTACGCATTTCACCGCTACACATGGAATTCCACTCTCCTCTTCTGCACTCAAGTCTCCCAGTTTCCAATGACCCTCCCCGGTTGAGCCGGGGGCTTTCACATCAGACTTAAGAAACCGCCTGCGCTCGCTTTACGCCCAATAAATCCGGACAACGCTTGCCACCTACGTATTACCGCGGCTGCTGCCCATGA
+
CGGGGGGGGGGGGGDGGGGGGGGGGGGGGGGGGGGGGGGGGGGGGGGGGGGGGGGGGGGGGGGGGGGGGGGGGGGGGGGGGGGGGGGGGGGGGGGGGGGGGGGGGGGGGGGGGGGGGGGGGGGGGGGGGGGGGGEEFGGGGGGGGGGGGGGGGGGGGGGG8DDFFGGGGGFGFGGGGGGGGGGGGDGGGCDG>?AGGGFGBEFDFFFFFFFFEF@;FFFFFFF@@6;>FF?FF;>;9BFFF94??B063<:2):98>209;F:49?:(84<?F:(433)-4)6)(46;0211:?):(####
@M05025:18:000000000-B3NL5:1:1101:13653:4438 2:N:0:TCGAAG
ATATGTGGACTACACGGGTTTCTAATCCTGTTTGCTCCCCACGCTTTCGAGCCTCAACGTCAGTTACAGTCCAGTAAGTCGCCTTCGCCACTGGTGTTCCTCCTAATATCTACGCATTTCACCGCTACACTAGGAATTCCACTTACCTCTCCTGCACTCCAGCCTGACAGTTTCCAATGCAGTCCAGGGGTTGAGCCCCTGCCTTTCACACCAGACTTGCCCTTCCGTCTACGCTCCCTTTACACCCCGTAAATCCGGATCACGCTTGCCCCCTACGCCTTACCGCGGCCCCCCGCCCCCA
+
CGFGGGGGGGGFGGGGGGFEGGGGGGGGGGGGGGGGGGGGGGGGGGGGGGFGGGGFGGGGGGGGGGGGFGFFGEGCFFFGGGGECGDEFCEFFGEDEGGGDGFGCFFBDFG?FDGCGGGGGGG>ECFFEFA8=>@9DGGGGGGGCFGDG8FGGFGFGFGG?=EGFG?F9966=DGFGGFFDCDGGFDG67?>?C*=CGF*3@F*?89=FFFFB*:@A648@5:)0<A05((02>2>=>:4)*938;((./6(6).63,,((,68?F0,27:?;1218((8()57-91(2((-((-7>####
@M05025:18:000000000-B3NL5:1:1101:23119:4446 2:N:0:TCGAAG
ATATGTGGACTACACGGGTATCTAATCCTGTTTGCTCCCCACGCTTTCGAGCCTCAGCGTCAGTTACAGACCAGAGAGCCGCCTTCGCCACTGGTGTTCCTCCATATATCTACGCATTTCACCGCTACACATGGAATTCCACTCTCCTCTTCTGCACTCAAGTCTCCCAGTTTCCAATGACCCTCCCCGGTTGAGCCGGGGGCTTTCACATCAGACTTAAGAAACCGCCTGCGCTCGCTTTACGCCCAATAAATCCGGACAACGCTTGCCACCTACGTATTACCGCGGCTGCTGGCCCGGA
+
CGGGGGGGGGGGGGGGGGGGGGGGGGGGGGGGGGGGGGGGGGDGGGGGGGGGGGGGGGGGGGGGGGGGGGGGGGGGGGGGGGGGGGGGGGGGGGGGGGGGGGGGGGGGFGGGGGGGGGGGGGGGGGGGGGGGGFEEAEGGGGGGEGGGGGGFGGGGFGGGFFFC=EGGGGGGGGGGGGDFDFGCGDGGGDGGGFFGGCB>BBF?FFFFFFF;)/=@AFAEFFEFFFFFFDDF9;(89B:::)6?F>>BB<)82<2:60022?B091:<B()5(.4>:(5<3<ADB>42;11:B8.(.####
@M05025:18:000000000-B3NL5:1:1101:9681:4486 2:N:0:TCGAAG
ATATGTGGACTACTAGGGTATCTAATCCTATTTGCTCCCCACGCTTTCGTGCCTCAGTGTCAGTTACAGACCAGGCGACCGCCTTCGCCACTGGTGTTCCTCCATATATCTACGCATTTTACCGCTACACATGGAATTCCATCGCCCTCTTCTGCACTCCAGCATACCAGTTTCCATAGCTTACAATGGTTGAGCCATTGCCTTTTACTACAGACTTAGTACGCCACCTACGCACCCTTTACGCCCAATGATTCCGGATAACGCTTGCCACCTACGTATTACCGCGGCTGCTGGCACAGGT
+
CFGGGGGGGGGGGGGGGGGGGGGGGDGGFCGGGGGFFGGGGGGGGGGFGGGFGGGFGGGGGGFFGGGGGGFFGEGGGGGGGGGGGGGGGGGGGGGFGGGGGGGGGGGGGFDFGGDGGEGGGG9FGFFGGGGGGGGGGGGGGGGEDBCCFGGDCFGGGGGGGCFGGGGGGGFEGDGGGGFFGGGGGCGFGGFDGGF6@CBGF>FFFFFFF9FE=A@BF>8AE6524AA=@=E=FD>@FFF9CEFFBFF;;E)1<E?@16;7E@00(61(,)),12::12<?B99(0466(4:>)58(4####
@M05025:18:000000000-B3NL5:1:1101:24645:4509 2:N:0:TCGAAG
ATATGTGGACTACAGGGGTATCTAATCCTGTTTGCTCCCCACGCTTTCGAGCCTCAACGTCAGTCATCGTCCAGAAAGCCGCCTTCGCCACTGGTGTTCCTCCTAATATCTACGCATTTCACCGCTACACTAGGAATTCCGCTTTCCTCTCCGACACTCTAGCCTGACAGTTCCAAATGCAGTCCCGGGGTTGAGCCCCGGGCTTTCACATCTGGCTTGCCATGCCGTCTACGCTCCCTTTACACCCAGTAAATCCGGATAACGCTTGCCCCCTACGTATTTCCGCGGCTGCCTGCCTGGA
+
CGGGGGGGGGGGGGGGGGGGGGGGGGGGGGFGGGGFGGFGGGGGGGGGGGGGGGGGGGGGGGGFGGGGFGGGGGGGGGGGGGGGGGGECEGFGGGGGEGGGGGGGGGCFFGFGGGGGCEFGGGDCFGG?EE=DFFGGGGFFCGGGGGGGECEDEGGEFGGGFG8DFGGGFC:E7CF7C;DFCFFFCD6C*<@D464C;BG>BA?AFF6B:B@@=CEFFFFFFC@EE9766=;061<>;@38AA<A4>033)6--629((-(4<0664(4(80-328?F)67)-6(4((40((,))..####
@M05025:18:000000000-B3NL5:1:1101:22752:4538 2:N:0:TCGAAG
ATATGTGGACTACAGGGGTTTCTAATCCTGTTTGCTCCCCACGCTTTCGAGCCTCAACGTCAGTTACAGTCCAGTAAGTCGCCTTCGCCACTGGTGTTCCTCCTAATATCTACGCATTTCACCGCTACACTAGGAATTCCACTTACCTCTCCTGCACTCCAGCCTGACAGTTTCCAATGCAGTCCAGGGGTTGAGCCCCTGCCTTTCACACCAGACTTGCCATGCCGTCTACGCTCCCTTTACACCCAGTAAATCCGGATAACGCTTGCCCCCTACGTATTACCGCGGCTGCTGGCCCATC
+
CGGGGGGGGGGGGGGGGGGGGGGGGGGGGGGGGGGGGGGGGGGGGGGGGGGGGGGGGGGGGGGGGGGGGGGGGGGGGGGGGGGGGGGGGGGGGGGGGGGGGGGGGGGGGGGGGGGGGGGGGGGGGGGGGGGCDGGGGGGFGGGGGGGGGGGGGGGGGFGGGFGGGGGGGGGGGGFGGGGGGFFDGGGGGGGDDGFF7CBF>FFFFFFFFFFFFF=@FA4*7A=4BEAA@F@=@=>=BFFFE3>)7;9;@;3333<EF@@FDF@?031(8>76>>66:??A?AFF:BF19>(,)5314####
@M05025:18:000000000-B3NL5:1:1101:9652:4568 2:N:0:TCGAAG
ATATGTGGACTACTCGGGTATCTAATCCTCTTTGCTCCCCACGCTTTCGAGCCTCAGCGTCAGTTACAGACCAGAGAGCCGCCTTCGCCACTGGTGTTCCTCCATATATCTACGCATTTCACCGCTACACATGGAATTCCACTCTCCTCTTCTGCACTCAAGTCTCCCAGTTTCCAATGACCCTCCCCGGTTGAGCCGGGGGCTTTCACATCAGACTTAAGAAACCGCCTGCGCTCGCTTTACGCCCAATAAATCCTGACAACGCTTCCCACCTCCGTAGTACCGCTGCTTGTGGCCACCC
+
CGFGGGGGGGGGGGGGDDGGGGGGGGGDGGGGGGG9FGGGGGGGGGGFCCGEGFGFFGGGGGGGGGGFGGGFGGGGGGGGGDGGGGGGGGGGF@FGGGFEFGGGGGGGGGGGGCFG+@E<EFGGDGGEGGGGGGGFGGAF99;E9?FFFGGGGGGGGGGFGGEAFFFG?GDGDFEFGFCD?FGGCCD>>DCD*CFCFGBDFF458AFFA6@@4A<EFFA<)748@@@09<;(69;:9B6?6<>B:>9<B08AD2)3)).():1(21814:)(-1((-(.,4-)6:9((()))(.(4.####
@M05025:18:000000000-B3NL5:1:1101:13069:4574 2:N:0:TCGAAG
ATATGTGGACTACCGGGGTTTCTAATCCTGTTTGCTCCCCACGCTTTCGTGCCTCAGTGTCAATGTTGGTCCAGGTAGCTGCCTTCGCCATGGATGTTCCTCCTGATCTCTACGCATTTCACTGCTACACCAGGAATTCCGCTACCCTCTACCACATTCTAGTCATCCAGTATCCACTGCAGTTCCCAGGTTGAGCCCAGGGCTTTCACAACGGACTTAAATAACCACCTACGCACGCTTTACGCCCAGTAATTCCGAGTAACGCTTGCACCCTTCGTATTACCGCGGCTGCTGGCCGGTA
+
CGGGGGGGGGGGGGGGGGGGGGGGGGGGGGGGGGGGGGGGGGGGGGGGGGGGGGGGGGGGGGGGGGGGGGGGGGGGGGGGGGGGGGGGGGGGGGGGGGGGGGGGGFGGGGGGGGGGGGGGGGGGGGGGGGGGGGGGGGGGGGGGGGFGGGGGGGGGGGGFCGGGDGDGGGGGGGGGGGGGGGGGGGGGGGFGGGFGG?FF?B>AFFFFFFFFFE=8BFFFCEFFFFFFFFFFFFFF>FDF>CEFF>>1@FF?EEFFF(4=;CCD>F???DFF(447(48?74A<1019>>B??08:4####
@M05025:18:000000000-B3NL5:1:1101:7662:4598 2:N:0:TCGAAG
ATATGTGGACTACTGGGGTATCTAATCCTGTTCGCTACCCATGCTTTCGAGCCTCAGCGTCAGTTGCAGACCAGAGAGCCGCCTTCGCCACTGGTGTTCTTCCATATATCTACGCATTCCACCGCTACACATGGAGTTCCACTCTCCTCTTCTGCACTCAAGTTCAACAGTTTCTGATGCAATTCTCCGGTTGAGCCGAAGGCTTTCACATCAGACTTATTGAACCGCCTGCACTCGCTTTACGCCCAATAAATCCGGACAACGCTTGCCACCTACGTATTCCCGCGGCTGCTGGCCCAGA
+
CGGGGGGGGGGGGGGGGGGGGGGGGGGGGGGGGGGGGGGGGGGGGGGGGGGGGGGGGGGGGGGGGGGGGGGGGGGGGGGGGGGGGGGGGGGGGGGGGGGGGGGGGGGFFGGGGGGGGGGGGGGGGGDGGGGGGGGGGGGGGGGGFFGGGGGGGGGGGGGGGGGGGGGGGGGGGGGGGGGGGGGGGGGGGGGGDGFFGGFGEFFFFFFFFFFFFFEFFFFFFEECFBB=9@BBFFB@D>7;DCFD@66;(3;E6<E@B><9BF02(3148?AFF?778<2<?).8(,74(,,3:>7?2####
@M05025:18:000000000-B3NL5:1:1101:8816:4599 2:N:0:TCGAAG
ATATGTGGACTACAGGGGTTTCTAATCCTGTTTGCTCCCCACGCTTTCGAGCCTCAGCGTCAGTTACAGACCAGAGAGCCGCCTTCGCCACTGGTGTTCCTCCATATATCTACGCATTTCACCGCTACACATGGAATTCCACTCTCCTCTTCTGCACTCAAGTCTCCCAGTTTCCAATGACCCTCCCCGGTTGAGCCGGGGGCTTTCACATCAGACTTAAGAAACCGCCTGCGCTCGCTTTACGCCCAATAAATCCGTACAACGCTTGCCACCTAGGTATTCCCCCCGTCGCTGTCCTCAA
+
CGGGGGGGGGGGGGGGGGGGGGGGGGGGFGGGGGDEGFGGDEGGGGGGGGGGGGGGGGGGDGGGGGGGGGGGGGGGGGGGGGEGGGDGGGGGGGGGGGGGGGGCFGGFGGGGGGGCFGGGGGGGGGGGCGCGF?FFGGGGGGGGFGGGGDECGGGCGGGGEFFFFGGGGGDFFCFGGG6=DCGDCCDGD>DD7;?CFGBDE>DFAFBFFFA8>F8@FF6)9.;@F8096;6;(,(,(4:6?941:;FF<707AAFBF0:??F:>((110><?:,()(62<A)))(-(-,-(-,(().####
@M05025:18:000000000-B3NL5:1:1101:13560:4608 2:N:0:TCGAAG
ATATGTGGACTACAGGGGTTTCTAATCCTGTTCGCTACCCATGCTTTCGAGCCTCAGCGTCAGTTGCAGACCAGAGAGCCGCCTTCGCCACTGGTGTTCTTCCATATATCTACGCATTCCACCGCTACACATGGAGTTCCACTCTCCTCTTCTGCACTCAAGTTCAACAGTTTCTGATGCAATTCTCCGGTTGAGCCGAAGGCTTTCACATCAGACTTATTGAACCGCCTGCACTCGCTTTACGCCCAATAAATCCGGACAACGCTTGCCACCTACGTACTACCGCGGCTTCCGGCCTAGC
+
CGGGGGGGGGGGGGGGGGGGGGGGFGGGGGGGGGGGGGGGGGGGGGGGGGGGGGGGGGGGG>FGGGGGGGGGGGFGGGGGGGGDFGGGGGGGGGGGFGGGGGGFGGGFFGGGGGGGGGGGGGGGGGDGGGGGGGGGGGGGGGGGFGGGGGFGGGGGG@EBBD>FGFEGGGGGGGGGGGFFGGGGGFGGGGDDD7AGDD>5@A5996AFFFFFFFFFFFFFFEF===@F=955(0*0-(6?@34(6;680@E<73)50(,290<6>(10:>BB:3(50?<(44:1,3(70-(()(,,-####
@M05025:18:000000000-B3NL5:1:1101:22509:4610 2:N:0:TCGAAG
ATATGTGGACTACTCGGGTATCTAATCCTGTTTGCTCCCCACGCTTTCGAGCCTCAGCGTCAGTTACAGACCAGAGAGCCGCCTTCGCCACTGGTGTTCCTCCATATATCTACGCATTTCACCGCTACACATGGAATTCCACTCTCCTCTTCTGCACTCAAGTCTCCCAGTTTCCAATGACCCTCCCCGGTTGAGCCGGGGGCTTTCACATCAGACTTAAGAAACCGCCTGCGCTCGCTTTACGCCCAATAAATCCGTACAACGCTGTCCACCTACGTATTACCCCGGCTGCTGGCCGCCG
+
CGGGGGGFFGGGGGGGGGGGGGGGGGGGGGGGGDFGGFGGGGGGG@EGGGGGGGFCFGGGGEFGGGDEFEGGGGGFECGGGGGGGGGGGGGGGGGGGDFGFGGGGGGGGEEGGGDGGGGGGGGGEGCFFGGGGGE@AFCGGC>,>DFGGGGGGGGGGGGFGG>F==DDFGG=DFFFDGC7DGG66DG6C5DD7C**;CADFEEFFAA+;FF;);;EFFFFE3>8;@@99;1?99>?>>?0?<4(369?B0)8)-)8>((((6)27((-5))5,4(.(,)).<<2(4-263(44::?3####
@M05025:18:000000000-B3NL5:1:1101:7511:4630 2:N:0:TCGAAG
ATATGTGGACTACAGGGGTTTCTAATCCTATTTGCTCCCCACGCTTTCGTGCCTCAGTGTCAGTTACAGACCAGGCGACCGCCTTCGCCACTGGTGTTCCTCCATATATCTACGCATTTTACCGCTACACATGGAATTCCATCGCCCTCTTCTGCACTCCAGCATACCAGTTTCCATAGCTTACAATGGTTGAGCCATTGCCTTTTACTACAGACTTAGTACGCCACCTACGCACCCTTTACGCCCAATGATTCCGGATAACGCTTGCCACCTACTTATTACCGCGGCTGCTGGCTCCTCC
+
CGGGGGGGGGGGGGGGGGGGGGGGGGGGGGGGGGGGGGGGGGGGGGGGGGGGGGGGGGGGGGGGGGGGGGGGGGGGGGGGGGGGGGGGGGGGGCEFGGGGGGGGGFGGGGGGGGGGGGGGGGGGGGGGFGFGGGGFFGGGGEGGGGGGGGEAFFGGGGGGGGGGGGGFFGFGGFCFGGGGGGGGGCCDCGGGG>A5CGFGAFF8AFFFFAFFB6>@FFFAEEA2A@FB==EFB?FF9?83)7;;1:@;@FCCECE81031)/(7?FBFFFF?:77,-).))49((-((1,(.),1(5####
@M05025:18:000000000-B3NL5:1:1101:24648:4636 2:N:0:TCGAAG
ATATGTGGACTACTAGGGTATCTAATCCTGTTCGCTACCCATGCTTTCGAGCCTCAGCGTCAGTAACAGACCAGAGAGCCGCCTTCGCCACCGGTGTTCTTCCATATATCTACGCATTTCACCGCTACACATGGAGTTCCACTCTCCTCTTCTGTACTCAAGCTCGACAGTTTCTGATGCAATTCTCCGGTTGAGCCGAAGGCTTTCACATCAGACTTATCGAGCCGCCTGCACTCGCTTTACGCCCAATAAATCCGGACAACGCTTGCCACCTACGTATTACCACGGCTGCTGGCCGACC
+
CGFGGGGGGGGGGGGGGGGGGGGGGGGGGGGGFGGGGGGGGGGGGGGG7EFGGGFFGGGGGGGGGGGGGGDGGGGGGGGGGGEGGGGGGGGGGDGGGEGGGG<FEGGGFGFGGGGDGGGGGCFGGGGGGGGGGG?CGGG9EGGGFFFDFGFCGGGGGGAE?FFFCG6EC>GGGGGGGGDGG7CCFCCGG>C7CDFGGGEG>EFFF69FFFFFEFFEA+=C6B2=@>>29<F1;;7;13<(:9>?;;FFF;EF6.4:(-34(4(((8:((5<<B:(48:B>3><.),((4((4>23((####
@M05025:18:000000000-B3NL5:1:1101:23042:4685 2:N:0:TCGAAG
ATATGTGGACTACTCGGGTTTCTAATCCTGTTCGCTACCCATGCTTTCGAGCCTCAGCGTCAGTTGCAGACCAGAGAGCCGCCTTCGCCACTGGTGTTCTTCCATATATCTACGCATTCCACCGCTACACATGGAGTTCCACTCTCCTCTTCTGCACTCAAGTTCAACAGTTTCTGATGCAATTCTCCGGTTGAGCCGAAGGCTTTCACATCAGACTTATTGAACCGCCTGCACTCGCTTTACGCCCAATAAATCCGGACAACGCTTGCCACCCACGTATTACCCCCGCTTCCGCCAACGA
+
CGGGGGGGGGGGGGGGGGFGGFGGGGGGGGGGFGGGGGGGGGGGAFGGGGGGGGGGGGDGGDFGGGGGGGGGEGGFGFGGGGGGGGGGGGGGGGGGGGGFCFFGFFFGFGGGGGDGDGGGGGGGGGGGGFGGGGFGGGFGGGGGDGGGGGGGGGGGGGGGGGGGGGGGGFGGGGGGGGGGCFD7ECGGGCDGG6FGGGFDDEFFF>FFAFC:9A=BFFFFECF*.7@=9>>DFEEEFF;F?CEDF9BDFFFFE?680:69>F?132((-(.<((,16:(),64).(,,,3(4)((,(####
@M05025:18:000000000-B3NL5:1:1101:20641:4730 2:N:0:TCGAAG
ATATGTGGACTACAGGGGTTTCTAATCCTGTTTGCTCCCCACGCTTTCGAGCCTCAGCGTCAGTTACAGACCAGAGAGCCGCCTTCGCCACTGGTGTTCCTCCATATATCTACGCATTTCACCGCTACACATGGAATTCCACTCTCCTCTTCTGCACTCAAGTCTCCCAGTTTCCAATGACCCTCCCCGGTTGAGCCGGGGGCTTTCACATCAGACTTAAGAAACCGCCTGCGCTCGCTTTACGCCCAATAAATCCGGACAACGCTTGCCACCTACGTCTTACCGCGGCTCCTGGCCACGT
+
CGGGGGGGGGGGGGGGGGGGGGGGGGGGGGGGGGGGGGGGGGGGGGGGGGGGGGGGGGGGGGGGGGGGGGGGGGGGGGGGGGGGGGGGGGGGGGGGGGGGFGGGGGGGGGGGGGGGGGGGGGGGGGGGGGFGGGGFGGGGFGA8FGGGGGGGGGGGGGGGFGGGGGGGFG?EGGGGGGG?FFGDFCGDGCDD*AAFGGFDFA>BFFFFFF78AF@EFFFFEC<FFF>@>DD?@;42(42::><<?>>F:BF<<ABBF>0;900(1(((-34<B?(5(((.,)68(43(23(-47((.####
@M05025:18:000000000-B3NL5:1:1101:25964:4774 2:N:0:TCGAAG
ATATGTGGACTACTGGGGTTTCTAATCCTGTTCGCTACCCATGCTTTCGAGCCTCAGCGTCAGTTGCAGACCAGAGAGCCGCCTTCGCCACTGGTGTTCTTCCATATATCTACGCATTCCACCGCTACACATGGAGTTCCACTCTCCTCTTCTGCACTCAAGTTCAACAGTTTCTGATGCAATTCTCCGGTTGAGCCGAAGGCTTTCACATCAGACTTATTGAACCGCCTGCACTCGCTTTACGCCCAATAAATCCGGACAACGCTTCCCACCTACGTATTACCGCGGCTGCTGGCCTCGA
+
CGGGGFFGGGGGGGGGGGGGGGGGGGGGGGGGGEGGGGGGGGGGGGGGGGGGGGGGGGGGGGGFCFFGGGGGGGFCFEGGGGGGGGGGGGGDGFFCFEGFGGGGGGGGGGGGGD7CGGFGGGGGGCGGGGFGGGGGGGFGGFGFF?FGGGFGGGGGGGGGGFFFGGGGGDGGEFGGG7=DFGGGGCF??7DDGGFGGDFGF5>AAAAFFFBEFF=EFFA?>6AE55/992==>38BB@0;1)77@;BFFFFFE)/3:60-76?((-(,52>B6.(((42<24<9214999(2:,(2(####
@M05025:18:000000000-B3NL5:1:1101:19153:4778 2:N:0:TCGAAG
ATATGTGGACTACTGGGGTATCTAATCCTGTTTGCTCCCCACGCTTTCGAGCCTCAACGTCAGTTACCGTCCAGTAAGCCGCCTTCGCCACTGGTGTTCCTCCTAATATCTACGCATTTCACCGCTACACTAGGAATTCCGCTTACCTCTCCGGCACTCTAGATGGACAGTTTCCAAAGCAGTCCAGGGGTTGAGCCCCTGCCTTTCACTTCAGACTTGCCCGTCCGTCTACGCTCCCTTTACACCCAGTAAATCCGGATAACGCTTGCCCCCCTCGTACTACCGCCGCCGCTGGCCGACA
+
CGGGGGGGGGGGGGFGGGGEGGGGGGGGGGGFCEGGFGFGGGGGGGGGGGGGGGFGCFCFGGGGGGGGGGGGGGGGGGGGGGGGGGGEGGGFGGGGFGFEFCFGGGGGFGFGFFE:FFGCFFGGC:FGGGGGEGGGGGGDFGGEGGGGGGGGGDGGGDGGGF9DGGGGGFFFFAFFG7?FDCFFFFGFGGDDC>FGF>AGFFFF6BFFF>8><FEEA+9@>B?@D@>978@C?>;7>?FFF9CEEDF02567C35;(4(-89<((1182?:<(((((-((445:(((,((,-4(703####
@M05025:18:000000000-B3NL5:1:1101:22305:4784 2:N:0:TCGAAG
ATATGTGGACTACAGGGGTTTCTAATCCTATTTGCTCCCCACGCTTTCGTGCCTCAGTGTCAGTTACAGACCAGGCGACCGCCTTCGCCACTGGTGTTCCTCCATATATCTACGCATTTTACCGCTACACATGGAATTCCATCGCCCTCTTCTGCACTCCAGCATACCAGTTTCCATAGCTTACAATGGTTGAGCCAGTGCCTTTTACTACAGACTTCGTACGCCACCTACGCACCCTTTACGCCCAATGATTCCGCATAACGCTAGCCCCCTCGCTATTACACCGACTGCTTGCGCTGGC
+
CFGGGGGGFGGGGGAFGGGGGEEFEFGEE9FFF9EAFGGGGG>GGF@AFGDDFCEGGGCFGFGF9FG9<CA6EFCFG7CFFGCCGE,BCGGAE8?=F@FG?FG,A@E<5C?FFGDEGEFF,EF:=F+@FFGGGE8ECFGGGFG8CE6==DF,,=,,338B8,@8E8E,,,@=DD?FF99?FCFFF+28+??C7DFFG*3*=+1=0;+;B68>=+:6++/:7=):((62B@EFF266<@D343((.(/(/...1))/((/()(-4?-(,,((-,((((((6-.6)41((((44))(((####
@M05025:18:000000000-B3NL5:1:1101:15268:4792 2:N:0:TCGAAG
ATATGTGGACTACTCGGGTTTCTAATCCTGTTCGCTACCCATGCTTTCGAGCCTCAGCGTCAGTTGCAGACCAGAGAGCCGCCTTCGCCACTGGTGTTCTTCCATATATCTACGCATTCCACCGCTACACATGGAGTTCCACTCTCCTCTTCTGCACTCAAGTTCAACAGTTTCTGATGCAATTCTCCGGTTGAGCCGAAGGCTTTCACATCAGACTTATTGAACCGCCTGCACTCGCTTTACGCCAAATAAATTCGCACACCGCTTGCCACCTACGTATCACGCACGCTGCAGCGCCAAC
+
CGGFGGGGFFGGGGGGGGFGGGGGFGGGEGGGGGDEGEEGFFDGGCFGGGGGCFGAFGGFE>FFFFGDDGGDFGFGGGGGDGF:CEFGGGG8DFA8F?F?FEFEF9F<EGFDG=FG@FGCFCFECEC=<:,9=E8DGGGGEG9@FFFGGGGFFGCDG,D88,36:=DGGGG8EDGGDDFD+,6=FFGFC>D6+=9?9>*@5*0@6*+?FFA)**1:AF+9EC*<==2(59(9>:=E((3<@<E0?>1(())77))//((6((--41((484<61((,,)4,)4(,-((4?0((()-(####
@M05025:18:000000000-B3NL5:1:1101:16058:4816 2:N:0:TCGAAG
ATATGTGGACTACCCGGGTATCTAATCCTATTTGCTCCCCACGCTTTCGTGCCTCAGTGTCAGTTACAGACCAGGCGACCGCCTTCGCCTCTGGTGTTCCTCCATATATCTACGCATTTTACCGCTACACATGGAATTCCATCGCCCTCTTCTGCACTCCAGCATACCAGTTTCCATAGCTTACAATGGTTGAGCCATTGCCTTTTACTACCGACTTAGTACGCCACCTACGCACCCTTTACGCCCAATGATTCCGGATAACGCTCGCCACCTACGTATTACCCACGCTGCTTGCCCAGGT
+
CCFFGGDFGCFG@FGGGCC7EFGGGGGFGFGFFFF@FGFEFG7FCFGDGFGDGDGGGGGGGGGEEGGGGGGGGGGGGGEGGGGGGGGGG7FFGC,EFEDGFGGGGGGGEFFAFGG7FFFFFGFFGGGGGFE=EFBFFGGGGGF8CCE6FGD9:EGGFGDGGGCGGFGGF8AGCDFC9=:7;CFC9CGC?FGD5FADDGF>FAFAAAFFFFF)7AA9AA8>**:2(/>=DFB59;>;??FE3>((36;2=;F5CECF01(39?09?(-6>(4:(4::?>)45<4()(((4(()-)-(.####
@M05025:18:000000000-B3NL5:1:1101:16087:4873 2:N:0:TCGAAG
ATATGTGGACTACTCGGGTTTCTAATCCTGTTTGCTCCCCACGCTTTCGCACCTGAGCGTCAGTCTTTGTCCAGGGGGCCGCCTTCGCCACCGGTATTCCTCCAGATCTCTACGCATTTCACCGCTACACCTGGAATTCTACCCCCCTCTACAAGACTCTAGCCTGCCAGTTTCGAATGCAGTTCCCAGGTTGAGCCCGGGGATTTCACATCCGACTTGACAGACCGCCTGCGTGCGCTTTACGCCCAGTAATTCCGATTAACGCTTGCACCCTCCGTATCACCGCGGCTGCTGGCCGTGG
+
CGGGGGGGGGGGGGGGGG@FFGGGFGGGGGGGGGGGGGGGGGGGGGGGGGGGGGGGGGGGGGGGGGGGGGGGGGGGGGGGGGGEGGGGGGGGGGGGGGGGGGGGGCGGGGGGGGGGGGGGFGGGGGGGGGGGGGCGGGGGGGGGGGGGGGGGGGFDGGGGGCFGGGGGGGFEFGGGFGGGGGGGGGG>FGGGGGF4DFDGFFB:F=FFAFAEFFDF:3=)5;41739>><FFFFBFFB0::A>??99:0:><AADA??:(44.36:B1?<BF:6BF08::(.4<03,49((()5,(.####
@M05025:18:000000000-B3NL5:1:1101:8343:4875 2:N:0:TCGAAG
ATATGTGGACTACAAGGGTTTCTAATCCTATTTGCTCCCCACGCTTTCGTGCCTCAGTGTCAGTTACAGACCAGGCGACCGCCTTCGCCACTGGTGTTCCTCCATATATCTACGCATTTTACCGCTACACATGGAATTCCATCGCCCTCTTCTGCACTCCAGCATACCAGTTTCCATAGCTTACAATGGTTGAGCCATTGCCTTTTACTACAGACTTAGTACGCCACCTACGCACCCTTTACGCCCAATGATTCCGGATAACGCTTGCCACCTACGTATTACCGCGGCTGCTGGCCCGTGG
+
CGGGGGGGGGGGGGGGGGEEGGGGGGGGGGGGGGGGGGGGGGGGGGGGGGDEGGGGGGGGGFGGGGGGGGGGGGGGEGGGGGGGGGFGFGGFFEFGGGGGGGGGGFGGGGGGGGGGGGGGGGGGGGGGDFDFCGF,EFGFFDFG68EGGGGGGGGGGG=8BDGGGFDG8DAAFGCGDGGGGGGGG7DCDDGDCGFDFGFDFFF>FFFFFFFE:FFEFFFF<A=24529B36>@?@BFFFFFFF<B6(6@;))76C;9<DFAE;;BF087>21((56:26?254(-(-7190>0.1(2####
@M05025:18:000000000-B3NL5:1:1101:14447:4876 2:N:0:TCGAAG
ATATGTGGACTACTAGGGTATCTAATCCTGTTTGCTCCCCACGCTTTCGAGCCTCAGCGTCAGTTACAGACCAGAGAGCCGCCTTCGCCACTGGTGTTCCTCCATATATCTACGCATTTCACCGCTACACATGAAATTCCACTCTCCTCTTCTCCACTCAATTCTCCCAGTTTCCAATGCCCCTCCCCGTTTGAGCCGGGGCCTTTACCATCGGCCTTAAGAAACCGCCTGCCCCCGCTTTACGCCCAATAAATCCGGACAACGCTTCCCCCCTCCTCTTTACCGCCTCTCTTGGCCCTTC
+
CGGGGGGGGGGGGGGGGGFGGGGGGGGGGGGGGGGGGGGG?FEGGGGGGGGGGGGGGGGGGGGGGGGGGGGGGGGGGGGGGGGGGGGGGGGGGGGGGGGGGGG8A,5,55,,5,7+@F<,,C,++6+494::E9C,@;E=,,4@9E=,=E,,,,6,4,,@3,,3:EG8@,@E,@3C++++=D++=C8+33;;35*=:DBD>*/@F*+1*++))*(/:6A*19*(855222(3((/6(,:63)6(6911:1)-)--,4(,2912((-1(31(46((((,)..)62(,((-3(.).)..####
@M05025:18:000000000-B3NL5:1:1101:24484:4899 2:N:0:TCGAAG
ATATGTGGACTACAAGGGTATCTAATCCTGTTTGCTCCCCACGCTTTCGTGCCTCAGTGTCAATGTTGGTCCAGGTAGCTGCCTTCGCCATGGATGTTCCTCCTGATCTCTACGCATTTCACTGCTACACCAGGAATTCCGCTACCCTCTACCACATTCTAGTCATCCAGTATCCACTGCAGTTCCCAGGTTGAGCCCAGGGCTTTCACAACGGACTTAAATAACCACCTACGCACGCTTGACGCCCAGCAATTCCGAGTAACCCTTTCACCCTCCCTATTACCGCCTCTGCTGTCCGGCG
+
CGGGGGGGGGGGGGGGGGGFGGGGGGGGGGGGFGGGGGGGFGGEGGDCFGGGGGGGFGGGGGGGGGGGGGGGGGGGGGGGGGGGGGGGGGG8EFGGGGGGGGGGGGGGGGGFFGGGGEEFFDGGGGGGGFG@FGGFGGFEFGGGG8DFGGGGGDGGFFDGGCGGGGG9EDFGGC8DDGG67DFFFCGFFC?DFF9=+=DCF>DFAFF7FFF>5*88@CFF@E@@EEEB=FFF244:2>25(07255(600,,7)))/2.(/)))((3..??A?@(((().-6><4(((-.)5-)-).####
@M05025:18:000000000-B3NL5:1:1101:10911:4919 2:N:0:TCGAAG
ATATGTGGACTACCCGGGTTTCTAATCCTGTTTGCTCCCCACGCTTTCGTGCCTCAGTGTCAATGTTGGTCCAGGTAGCTGCCTTCGCCATGGATGTTCCTCCTGATCTCTACGCATTTCACTGCTACACCAGGAATTCCGCTACCCTCTACCACATTCTAGTCATCCAGTATCCACTGCAGTTCCCAGGTTGAGCCCAGGGCTTTCACAACGGACTTAAATAACCAACTACGCACGCTTTACGCCCAGTAATTCCGAGTAATGCTTGCACCACTCGTATTACCGCGGCTGCTGGCCTGGG
+
CGGGGGGFGGGGGGGGGGGGGGGGGGGGGGGGGFGGGGGGGGGGGGGGGGGGGGGEGGGFGGGGGGGGGGGGGGGGGGGGGGGGGGGGGGGGGGGGGGGGGGGGGGGGGGGGGGGGGGGGGGGGGGGGGGGGGGCFEFFGGGDGGGGGGGGGGGGGGGGFFGGGFEGGFFFGGGGGGGGGGGGGGGGGGGFG68DGGGFGFFFAFFFFFFCF=D>BFFFC7EAA3@6):@E=2>99BF??2/4(8@9;1;6?EFECED;?@3)9;37.67=D/(453,180:<2,((-,4,13:((.####
@M05025:18:000000000-B3NL5:1:1101:15663:4930 2:N:0:TCGAAG
ATATGTGGACTACTGGGGTTTCTAATCCTGTTTGCTCCCCACGCTTTCGAGCCTCAACGTCAGTCATCGTCCAGAAAGCCGCCTTCGCCACTGGTGTTCCTCCTAATATCTACGCATTTCACCGCTACACTAGGAATTCCGCTTTCCTCTCAGACACTCTAGCCTGACAGTTCCAAATGCAGTCCCGGGGTTGAGCCCCGGGCTTTCACATCTGGCTTGCCATGCCGTCTACGCTCCCTTTACACCCAGTAAACCCGGATAACGCTTGCCCCCTACCGTTTACCGCGGTCGCTGCCCGTGC
+
CGGGGGGGGGGGGGGGGGGDGGGGGGGGGGGGGGGGGGGGGGGGGGGGGGGGGGGGGGGGGGGGGGGGGGGGGGGGGGGGGGGGGGGGGGGGGGFGGGGGGGGGGGGGGF<FGGGGGGGGGGGGGGGEFGGGGGGFGGGEGGGGGGGGGGGGGEGGGGGGFDGGGGGGGFGGGGGGFGFFGGGGGGGGGGGGGGFGFFEDEAB?FFFFFFC=CF=BAFEFEAC@FEBFFDD;;9D@BFFEFFFFFF0134<94)4((20:025(24?1:7?BF>66(((-3(.8(,((-((132((.####
@M05025:18:000000000-B3NL5:1:1101:18187:4931 2:N:0:TCGAAG
ATATGTGGACTACCAGGGTATCTAATCCTGTTCGCTACCCATGCTTTCGAGCCTCAGCGTCAGTTGCAAACCAGAGAGCCGCCTTCGCCACTGGTGTTCTTCCATATATCTACGCATTCCACCGCTACACATGGAGTTCCACTCTCCTCTTCTGCACTCAAGTTCAACAGTTTCTGATGCAATTCTCCGGTTGAGCCGAAGGCTTTCACATCAGACTTATTGAACCGCCTGCACTCGCTTTACGCCCAATAAATCCGGACAACGCTTGCCACCTACGTATTACCGCGGCTGCTGGCCCCTC
+
CGGGGGGGGGGGGGGGGGGGGGGGGGGGGGGGGGGGGGGGGGGGGGGGGGGGGGGGGGGGGEGGGGGGGGGGGGGGGGGGGGGGGGGGGGGGGGFGGGGGGGGGGGGGFGGGGGGGGGGGGGGGGGGGGGFGGGGGGGGGFGGGGGGGGGGGGGGGGGGGGFGFGGGGGGGGGGGGFGDGGGGGGFFGGGGGDGFGGGF>>9AFFAFC@A94A9>:FFFFFFFCFBAB5=292@E=BBF@@EE;D@BFF@FF<?5=>@@F>:((,--28:AB(3(.24)45)<9(9(3970:04((.####
@M05025:18:000000000-B3NL5:1:1101:22754:4946 2:N:0:TCGAAG
ATATGTGGACTACCAGGGTTTCTAATCCTGTTTGCTCCCCACGCTTTCGTGCCTCAGTGTCAATGTTGGTCCAGGTAGCTGCCTTCGCCATGGATGTTCCTCCTGATCTCTACGCATTTCACTGCTACACCAGGAATTCCGCTACCCTCTACCACATTCTAGTCATCCAGTATCCACTGCAGTTCCCAGGTTGAGCCCAGGGCTTTCACAACGGACTTAAATAACCACCTACGCACGCTTTACGCCCAGTAATTCCGAGCAACGATTGCACCCTTCGTATTACCCCGGCTGCTGGCCTTGA
+
CFFFFAFG-@FFGDEFGCC@FGGFGGGGGGGGDEGAFGCEFEGGGGGGDGCEDFGFCGGGGGGFAFGFFG9FEGCDDFGGGGCFGGGGGGGGEGFGGGGGGGGEFFAEFFGFFEEGCEGGFGGG@FFGGFFGGGFCD8EFGGGGGGGGGD=EEGGGGGGGGGAFGGGGFGGCGF=FF8?CCGFCFG?FGG=D6DFGG8?DFEFF5AFFFFAA=BD>59FCCEEFEE@5ABEFFBFB-2:=@EEDDF>2573.)7CC@;1(,6=9,(((3C<;<18;3:177>A<(4249>9?>FFB(####
@M05025:18:000000000-B3NL5:1:1101:18489:4970 2:N:0:TCGAAG
ATATGTGGACTACCGGGGTATCTAATCCTGTTTGCTCCCCACGCTTTCGAGCCTCAACGTCAGTTACAGTCCAGTAAGTCGCCTTCGCCACTGGTGTTCCTCCTAATATCTACGCATTTCACCGCTACACTAGGAATTCCACTTACCTCTCCTGCACTCCAGCCTGACAGTTTCCAATGCAGTCCAGGGGTTGAGCCCCTGCCTTTCACACCAGACTTGCCATGCCGTCTACGCTCCCTTTACACCCAGTAAATCCGGATCACGCTTGCCCCCTCCGTATTACCGCGGCTGCTGGCCCGGT
+
CGGGGGGGGGGGGGGGGGGEGGGGGGGGGGGGGGGGGGGGGGGGGGGGGGGGGGGGGGGGGGGGGGGGFGGGGGGGGGGGGGGGGGGGGGGGGGGFFGGGEGGGGGGG<FFGGGDGGGGGGGGGGGEGGGFF?FFFGGGGCGGGGGGGGGFGGGGFFCFGGGGGG8FGFGGFGFDFGGDGGGGGFGGF69CCDCF5>759@FF>CAFCFCF>>F4=A>9EEFE3BFFFFFFFFF=9;F@<47C?<D6?71695)9@F0<?0=:?:?B??7:B>62:61::22:40940;91::4((.####
@M05025:18:000000000-B3NL5:1:1101:7948:5001 2:N:0:TCGAAG
ATATGTGGACTACTCGGGTATCTAATCCTGTTTGCTCCCCACGCTTTCGTGCCTCAGTGTCAATGTTGGTCCAGGTAGCTGCCTTCGCCATGGATGTTCCTCCTGATCTCTACGCATTTCACTGCTACACCAGGAATTCCGCTACCCTCTACCACATTCTAGTCATCCAGTATCCACTGCAGTTCCCAGGTTGAGCCCAGGGCTTTCACAACGGACTTAAATAACCACCTACGCACGCTTTACGCCCAGTAATTCCGAGTAACGCTTGCACCCTTCGTATTACCGCGGCTGCGTGCCGCGA
+
CGGGGGGGGGGGGGGGGGGGGGGGGGGGGFGGGGGGGGGGGGGGGGGGGGGGGFGGGGGGGGGGGGGGGGGGGGGGGGGGGGGGGGGGECGFFFFBFGGGGGGFFDEFGGFFGGGGGGGGGGGGFGGGGGGGDDCFFGGFGE@BEFGFGGGGGGGGFCFGFCEGGFFGG?=EFGGDGGGGGGGGGFDGGDFD?DFGFFFGF5AFFFFAFFF=A?5>DFF8=A58@EBFDFFFFBAAB>DFF=>2(6>FFE>CE?E?;((/34)(.;13=@EF<0(83::72)6<(-3(,3(((,-((####
@M05025:18:000000000-B3NL5:1:1101:9195:5026 2:N:0:TCGAAG
ATATGTGGACTACCAGGGTTTCTAATCCTGTTTGCTCCCCACGCTTTCGAGCCTCAGCGTCAGTTACAGACCAGAGAGCCGCCTTCGCCACTGGTGTTCCTCCATATATCTACGCATTTCACCGCTACACATGGAATTCCACTCTCCTCTTCTGCACTCAAGTCTCCCAGTTTCCAATGACCCTCCCCGGTTGAGCCGGGGGCTTTCACATCAGACTTAAGAAACCGCCTGCGCTCGCTTTACGCCCAATAAATCCGGACAACGCTTGCCACCTACGTATTCCCGCGGCTGCTGGCCCTGT
+
CGGGGGGGGGGGGGGGGGGGGGGGGGGGGGGGGGGGGGGGGGGGGGGGGGGGGGGGGGGGGGGGGGGGGGGGGGGGGGGGGGGGGGGGGGGGGFGGGGGGGGGGGGGGGGGGGGGGGGGGGGGGGGGGGGGGGGGGGGGGGGGGGGGGGGGGGGGGGGGGGGFGCGGGGGGGGGGGGGGCGGFCGGGGGGGGDFFFFGFGFDFFFFFFFFBBFF<EFFF<EFF@FFBFFFFFF>03>9BBF2<?B9BFBFDBB4::>B66>FFFFFB?BFFF?<::6,<AB)681>209>>???4?(####
@M05025:18:000000000-B3NL5:1:1101:16995:5040 2:N:0:TCGAAG
ATATGTGGACTACACGGGTTTCTAATCCTGTTTGCTCCCCACGCTTTCGCACCTCAGTGTCAGTATCAGTCCAGGTGGTCGCCTTCGCCACTGGTGTTCCTTCCTATATCTACGCATTTCACCGCTACACAGGAAATTCCACCACCCTCTACCATACTCTAGCTTGCCAGTTTTGGATGCAGTTCCCAGGTTGAGCCCGGGGATTTCACATCCAACTTAACAAACCACCTACGCGCGCTTTACGCCCAGTAATTCCGATTAACGCTTGCACCCTCTTTATTACCTCGGCTCCTGGCCGGCC
+
CGGGGGGGGGGGGGGGGGGGGGGGGGGGGGGGGGGGGGGGGGGGGGGGGGGGGGGGGGGGGECGGGGGGGGGGGGGGGGGGGGGGGGGEGGGGGFGGGGGGGGGGGGGGGGGGGGGGGGGGGGGGGGGGGGGGGGGGGGGGGDGGGGGGGGGGGGGFFGGGGGGGGGGGGGGGGGGFFGFGFGGFGGGDFGGGGFGGFFGFB*9FFFFFCC=@4;@FFFFFFEFF952>@(65>BF>96??4C<;BF?B?946<AB:<?1(624908(4<?FF03().)65)).).2((4(-(,(44####
@M05025:18:000000000-B3NL5:1:1101:9610:5089 2:N:0:TCGAAG
ATATGTGGACTACCCGGGTATCTAATCCTGTTTGCTCCCCACGCTTTCGTGCCTCAGTGTCAATGTTGGTCCAGGTAGCTGCCTTCGCCATGGATGTTCCTCCTGATCTCTACGCATTTCACTGCTACACCAGGAATTCCGCTACCCTCTACCACATTCTAGTCATCCAGTATCCACTGCAGTTCCCAGGTTGAGCCCAGGGCTTTCACAACGGACTTAAATAACCACCTACGCACGCTTTACGCCCAGTAATTCCGAGTAACGCTTGCACCCTTCGTATTACCTCGGCTGCTGGCCATGC
+
CGGGGGGGGGGFFFGGGGGGGGGGGGGGGGGGGGGGFGGGGGGGGGGGGGGGGGGGGGGGGGGGGGGGGGGGGGGGGGGGGGGGGGGGGGGGGGGGGGGGGGGGGGGGGGGGGGGGGGGGGGGGGGGGGGEGFGGFGGGGGGGGEGGGGGGGGGGGGGGGGGGGGGGGGGGGGGFGGFFGGGGGGG6FGGGGGGFGGF6FFE>AF?AFFFADB?5>AAF@EEF57=BFFBBE9A>2>=DFF4/:?BFFF;77??EF;D((,7621(4;@FFD;?,(4808:<AB)228?:>:?)((.####
@M05025:18:000000000-B3NL5:1:1101:4511:5091 2:N:0:TCGAAG
ATATGTGGACTACTGGGGTATCTAATCCTGTTTGCTCCCCACGCTTTCGAGCCTCAACGTCAGTTACAGTCCAGTAAGTCGCCTTCGCCACTGGTGTTCCTCCTAATATCTACGCATTTCACCGCTACACTAGGAATTCCACTTACCTCTCCTGCACTCCAGCCTGACAGTTTCCAATGCAGTCCAGGGGTTGAGCCCCTGCCTTTCACACCAGACTTGCCATGCCGTCTACGCTCCCTTTCCACCCAGTAAATCCTGATAACGCTTGCCCCCACCTCATACTCACGGCCTCTGGCATTGG
+
<FCFGG9FGGGGGGGGGGEGFFFGGG9EFG<EGGFGEEDCF:B7FEGGECFE+CEFFGGGFCGDFFGGGGGFD@FGFFGGECFEGF@EEGGCGGEFFGGGGGF89FGEF<EFCD>FGDFGGGGGGEEF9F9,@8,9DFFGFGGCGGFFGFGFGDF8DDDGG@EFGG?FF9=CAAEC9??FDDFDG?DG6>@+3:@FFFF7*;6AFFF++?AA)9):@:AEEBE)6.):9=B>22>@>BBFE*85@@?D;@9.).9@).1><))(.6?;<1=((((((((.))).)(((,((,(),.(####
@M05025:18:000000000-B3NL5:1:1101:18012:5094 2:N:0:TCGAAG
ATATGTGGACTACCAGGGTTTCTAATCCTGTTCGCTACCCATGCTTTCGAGCCTCAGCGTCAGTTGCAGACCAGAGAGCCGCCTTCGCCACTGGTGTTCTTCCATATATCTACGCATTCCACCGCTACACATGGAGTTCCACTCTCCTCTTCTGCACTCAAGTTCAACAGTTTCTGATGCAATTCTCCGGTTGAGCCGAAGGCTTTCACATCAGACTTATTGAACCGCCTGCACTCGCTTTACGCCCAATAAATCCGGACAACGCTTGCCACCTACGTATTACCGCGGCTGCTGGCCAACC
+
CGGGGGGGGGGGGFGGGGFGGGGGGGGGGGGGGGGGGGGGGGGGGGGGGGGGGGGDGGGGGGGGGGGGGFGGGGGGGGGGGGGGGGGGGGGGGGGGGGGGFGFGGGGGGGGGGGGGGGGGGGGGGGGGGGFGGGGGGGGAFGFGGGGGGGGFDGGFGGGGGGGGGFFGGFGGGGGGGGFGCGDGFF7FGCGGGDAFCDADBDFFFFFFFFFFE>EEFFFEFCEEE>FBFFFFFEB=>BDF@<E??BFD0=;A4?C@@:<FFFF;0:::?8AFB0(:?:?F7AB9(2609>904)213####
@M05025:18:000000000-B3NL5:1:1101:18845:5101 2:N:0:TCGAAG
ATATGTGGACTACACGGGTATCTAATCCTGTTTGATACCCACACTTTCGAGCATCAGCGTCAGTTACAGTCCAGTAAGCTGCCTTCGCAATCGGAGTTCTTCGTGATATCTAAGCATTTCACCGCTACACCACGAATTCCGCCTACCTCTGCTGCACTCAAGACTACCAGTATCAACTGCAATTTTACGGTTGAGCCGCAAACTTTCACAACTGACTTAATAATCCGCCTACGCTCCCTTTAAACCCAATAAATCCGGATAACGCTCGGATCCTCCGTATTACCGCGGCTGCTGGCCGCAA
+
CGGGGGGGGGGGGGGGGGFGFGGGAGGGGGGGGGGGGGGGGGGGGGGGGGGGGGGGGGGGGGGGGGGGGGGGGGGGGGGGGGGGGGGGGGGGGGGGGGGGGGGGGDGGGGGGGGGGGGGGGGGGGGGGGGGGGGGGGGGGGDGGGGGGGGGGGGGGGGGGGGGGGGGGGGFGFGGGGGGGGGGGGGFGCDGGGGFDFC>D>EFFFFFFFF>=@FFFFFF=EFFFC/7=A9@FFB@2@2@BEFEFFD0;6(/=CC3=>07@FE88;(8911-726A<0368><)63(,1((--:B??1####
@M05025:18:000000000-B3NL5:1:1101:12999:5166 2:N:0:TCGAAG
ATATGTGGACTACTAGGGTTTCTAATCCTGTTCGCTACCCATGCTTTCGCTCCTCAGCGTCAGTAACTGCCCAGTAACCTGCCTTCGCCATCGGTGTTCCTCCTGATATCTGCGCATTTCACCGCTACACCAGGAATTCCAGTTACCCCTACAGCACTCAAGTTATGCCCGTATCGCCTGCACGCCCGGAGTTAAGCCCCAGAATTTCACAGACGACGCGACAAACCACCTACGAGCCCTTTACGCCCCGTAATTCCGGACAACGCTCGCCCCCTACGTATTACCGCCGCTTCTGGCAGGG
+
CGGGGGGGGGGGGGGGGGGGGGGGGGGGGGGGGGGGGGGGGGGGFGGGGGGGGGGGGGGGGGGGGGGGGGGGGGGGGGGGGGGGGGGGGGGGGGGGGGGGGGGGGGGGGGGGGGGGGGGGGGGGGGGGGGGFGGFFGGGGGGGGGGGGGGGGGGGGGGGGFGGGGGGGGGGGGGGGGGGGF8=+CFDCDC>>FC6;DFFGFB468BFCFFAB2?A@F;8539@F13=(((/(52<,79<:?BF>0(76((,-,445<7>((-,((((419((-49?B(()-,)))(((,4,(()).,####
@M05025:18:000000000-B3NL5:1:1101:10754:5172 2:N:0:TCGAAG
ATATGTGGACTACCAGGGTATCTAATCCTGTTCGATCCCCACGCTTTCGTGCCTCAGCGTCAGTCTGGCGCCGGTACGCTGCCTTCGCAATCGGAGTTCTGCGCGATATCTATGCATTTCACCGCTACACCGCGCATTCCGCGTACTTCTCGCCAACTCAAGTCTGCCAGTTTCAACGGCTCGACGGGGTTGAGCCCCGCAATTTTACCGCTGACTTAACGGACCGCCTACGCCCCCTTTAAACCCAATCAATCCGGATAACGCTCGCATCCACCGTATTACCGCCGCCGCCTGCACAGTC
+
<;EFFGGFECGDFCF<@EGGGGDFGGGDEEEGFECFGGGFFEGCEFGGGG8CDFFGFF@@FC@CCEGGF:@@@CBFGEGD77EFGGGGGGGFD@FGEDFG<FGGGFEECE,F9FGEFF<FDGGDE7FGGGGCG>CCEGGGGG@ECGGACFG>E>CEG?FFFFGGGGFD?CFF7=9DGGGG7:C4=DGGGGCDGGFGFDAG>737=F=FF)),278<F*0)31(137>0:0((((319B(4:4<AB<?(((.).<?F(4::44-,-(,((-4().4((((..))(-((((-(((,,(,####
@M05025:18:000000000-B3NL5:1:1101:13886:5187 2:N:0:TCGAAG
ATATGTGGACTACAGGGGTATCTAATCCTGTTTGATCCCCACGCTTTCGCACATCAGCGTCAGTTACAGACCAGAAAGTCGCCTTCGCCACTGGTGTTCCTCCATATCTCTGCGCATTTCACCGCTACACATGGAATTCCACTTTCCTCTTCTGCACTCAAGTTTTCCAGTTTCCAATGACCCTCCACGGTTGAGCCGTGGGCTTTCACATCAGACTTAAAAAACCGCCTACGCGCGCTTTACGCCCAATAATTCCGGATAACGCTTGCCACCTACGTATTACCGCGGCTGCTGGCCTCGA
+
CGGGGGGFGGGGGGGGGGGGGGGGGGGGGGGGGGGGGGGGGGGGGGGGGGGGGGGGGGGGGGGGGGGGGGGGGGGGGGGGGGGGGGGGGGGGGGGGGGGGFGGGGGGGGGGGGGGEEGFCFGGGGGGGGGGGFFEGFGGGGGFFGGGGGGGGGGGFGGGGGGGFGAEGFGFGDGGGGGGGGFGGFGGGGGFGDFFGFGFGFFFFFFFFFF6).@3BFFF*AE*8>?BBBFFF?B@>,6@D?EE0;(714<7))6>A:(4(2><2B<?FFB48(2800:B4344<?B>(29B0:?(:4####
@M05025:18:000000000-B3NL5:1:1101:10670:5219 2:N:0:TCGAAG
ATATGTGGACTACTAGGGTATCTAATCCTGTTTGCTCCCCACGCTTTCGTGCCTCAGTGTCAGTGTTGGTCCAGGTAGCTGCCTTCGCCATGGATGTTCCTCCTGATCTCTACGCATTTCACTGCTACACCAGGAATTCCGCTACCCTCTACCACACTCTAGTCGCCCAGTATCCACTGCAGTTCCCAGGTTGAGCCCAGGGCTTTCACAACGGACTTAAACGACCACCTACGCACGCTTTACGCCCAGTAATTCCGAGTAACGCTTGCACCCTTCGTATTACCGCGGCTGCTGGCCAGAG
+
CGGGGGGGGGGGGGGGGGGGGGGGGGGGGGGGGGGGGGGGGGGGGGGGGGGGGGGGGGGGGGGGGGGGGGGGGGGGGGGGGGGGGGGGGGGGGGGGGGGGGGGGGGGGGGGGGGGGGGGGGGGGDGGGFGGGGGGGGGGGGGDEGGGGGGGGGGGGGGGGGGGGGGCGGGGGGGGGGGGGG8FFGGGGGGGG?FFGGGFGFFAFFFFFFF?ABF5AEFFEEEA>AFAFF2>E?@@>=>@@FFE?@>FDFF9)9?ECE097;CC;@F(-3<FF4,:?FFBB:2<>(17,46>:0)(4,####
@M05025:18:000000000-B3NL5:1:1101:12359:5226 2:N:0:TCGAAG
ATATGTGGACTACCGGGGTTTCTAATCCTATTTGCTCCCCACGCTTTCGTGCCTCAGTGTCAGTTACAGACCAGGCGACCGCCTTCGCCACTGGTGTTCCTCCATATATCTACGCATTTTACCGCTACACATGGAATTCCATCGCCCTCTTCTGCACTCCAGCATACCAGTTTCCATAGCTTACAATGGTTGAGCCATTGCCTTTTACTACAGACTTAGTACGCCACCTACGCACCCTTTACGCCCAATGATTCCGGATAACGCTTGCCACCTACGTATTACCGCGGCTGCTGGCACTCCA
+
CGGGGGFGGGGGGGGGGGGGEGGGGGGGGGFGGGGGGGGGGGGGGGGGGGGGGGGFGGGGGFGGGFGGCFGGGGDGGGGGGGGGGGGGGGGGGGGGFGGGGGGGGGGDFGGFGGGGGGGGGGGGGGGGGGGGGGFFGGGGGGGGGGGGGGGGGGGGGGGGGGGGGGGGFFGGGGGCFCFGGFFG9FDFGGGD5DFCCD6C>FFFFFFFCCCEEFBEC++9*9(5(0993>@99DF>@FFE6C3?F9D6@ECE?5);1:<:<?0;6:?B0<<?BF:8(,.:2>),--494667)(2(5####
@M05025:18:000000000-B3NL5:1:1101:6806:5244 2:N:0:TCGAAG
ATATGTGGACTACAAGGGTTTCTAATCCTGTTTGCTCCCCACGCTTTCGAGCCTCAGCGTCAGTTACAGACCAGAGAGCCGCCTTCGCCACTGGTGTTCCTCCATATATCTACGCATTTCACCGCTACACATGGAATTCCACTCCCCTCTTCTGCACTCAAGTCTCCCAGTTTCCAATGACCCTCCCCGGTTGAGCCGGGGGCTTTCACATCAGACTTAAGAAACCGCCTGCGCCCGCTTTACTCCCAATAAATCCGGCCCACGCTTGCCGCCTACGTATTACCGCGGCTTCTGGCCGCAG
+
CGGGGGGGCAEGGC@EDE@FGGGGGGFGGGGGGGGFFGGGGCCCCGFE@DGGDGGFFGDEEEGFGGGCFGG7<F,AB@FCEGFGGABF?F:FE<FFGGG99?<=?AFFGGCFGEGGGC<FGGFGGED:<FFGCFF=FE@B;E9,,@?E?FGGGGG8DDFGD9DDD,E8,=@ADFCG@F=+=@FC?CGDCD=CC55?59:7>;?BFFF+4@834;<@F6+673>;1=;9@F066((-793(,6.))(,40:226:A096(((4824(8::((--(-331)),--6((((4-3:<92)(####
@M05025:18:000000000-B3NL5:1:1101:16949:5297 2:N:0:TCGAAG
ATATGTGGACTACCCGGGTTTCTAATCCTGTTCGATACCCACGCTTTCGTGCCTCAGCGTCAGTAGGGCGCCGGTATGCTGCCTTCGCAATCGGAGTTCTGCGTGATATCTATGCATTTCACCGCTACACCACGCATTCCGCATACTTCTCGCCCACTCAAGAACGCCAGTTTCAACGGCTCGACGGCGTTGAGCACCGCATTTTTACCGCTGACTTGGCATCCCGCCTACGCACCCTTTAAACCCAATAAATCCGGATAACGCTCGCATCCTCCGTATTACCGCGGCTGCTGGCACTGTA
+
CGGGGGGGGGGGGGGGGGGGGGGGGGGGGGGGGGGGGGGGGGGGGGGGGGGGGGGGGGGGGGGGGFGGGGGGGGGGGGGGGGGGGGGGGGGGGGGGGGGGGGGGGGGGGGGGGGGGGGGGGGGGGGGGGGGGGGGGGGGGGGGGGGGGGGGGGGGGGGGGGGCFFGGGGGGACEGGGGGG>EGGGGCGGGGGFGFFGGFGF3>FFFFFFFFFFFFDF?FBD<:?FF;6??BFF?>BF:?D<2<AFF:B7:>BA6?>0:?2AB?F?:>FB<>234:6,8<?<>A19((1910))5:(5####
@M05025:18:000000000-B3NL5:1:1101:20283:5306 2:N:0:TCGAAG
ATATGTGGACTACTAGGGTTTCTAATCCTGTTTGCTCCCCACGCTTTCGAGCCTCAACGTCAGTTACCGTCCAGTAAGCCGCCTTCGCCACTGGTGTTCCTCCTAATATCTACGCATTTCACCGCTACACTAGGAATTCCGCTTACCTCTCCGGCACCCTAGAAAAACAGTTTCCAATGCAGTCCTGGGGTTAAGCCCCAGCCTTTCACATCAGACTTGCCCTTCCGTCTACGCTCCCTTTACACCCAGTAATTCAGGCTAACGCTTGCCCCCTTCCCATTACTCCCGCTCCTGACCGGGT
+
CFDGDEAAEF@ECF@<DCEFCGGFCF9<CFFGGCD@,FCF,FGGGGGFEGGDEGFGCFDG@CGGF<FE@F@6,9F<A<,FGGGFEFFCFCBF88FF?:,9@EEE=EA?<<A?C<ECCFB?@FF+@>FEEGGD@FGFBEF=,+=8EFGDFFG?36@>C+=>,,,@,=,@@F,EFA7;+?0C87+7,5:0+30*3+?FC7>79A46B4@FF+4>A?75)=**()07(7@55(5@((/6>3(4=)7/;(3=(/)9)<<)).(///=0;B:-((58(((.(().)6<)-,(((,-4(.)(.####
@M05025:18:000000000-B3NL5:1:1101:15253:5314 2:N:0:TCGAAG
ATATGTGGACTACAGGGGTTTCTAATCCTGTTTGCTCCCCACGCTTTCGAGCCTCAGCGTCAGTTACAGACCAGAGAGCCGCCTTCGCCACTGGTGTTCCTCCATATATCTACGCATTTCACCGCTACACATGGAATTCCACTCTCCTCTTCTGCACTCAAGTCTCCCAGTTTCCAATGACCCTCCCCGGTTGAGCCGGGGGCTTTCACATCAGACTTAAGAAACCGCCTGCGCTCGCTTTACGCCCAATAAATCCGGACAACGCTTCCCACCTACGTATTACCGCGGCTGCTGGCCCCGT
+
CGGGGGGGGGGGGGGGGGGGGGGGGGGGGGGGGGGGGGGGGGGGGGGGGGGGGGGGGGGGGGGGGGGGGGGGGGGGGGGGGGGGGGGGGGGGGGGGGGGGGGGGGFGFGGGGGGGGGGGGGGGGGGGGGGCFGGFEGGGFFGGGGGGGGGGGGGGGGCFGGGGGFFGGGGDGGGGG?FDGGGGFFGGDDDCDGGFCGDBG>;??FAA+;8FF<6)5FFFFCFFFFF>FFDF?1900,3:?F>FB?B6:6034<)43>>?(4,.(,36(443(41:?:82<B9>4,419992(3420,####
@M05025:18:000000000-B3NL5:1:1101:7873:5336 2:N:0:TCGAAG
ATATGTGGACTACAAGGGTTTCTAATCCTGTTCGCTACCCATGCTTTCGAGCCTCAGCGTCAGTTGCAGACCAGAGAGCCGCCTTCGCCACTGGTGTTCTTCCATATATCTCCGCATTCCACCGCTACACATGGAGTTCCACTCTCCTCTTCTGCACTCAAGTTCAACAGTTTCTGATGCAATTCTCCGGTTAAGCCGAAGGCTTTCACAGCAGACTTATGGAACCGCCTCCCCTAGTTTTACGTCAAATAAAGCCGGCAAACGCTTGCCACCACAGTATTCCCGCGGATCGTGGCCCTCC
+
@@<EECCF<<C@FFFGGC,CFFGFGGGGEGDFGEFB7@FFGG<@DFFA,DCCECF8EC@@7,BFE9F<<E@FCF8,B@C<:@F@FGGGD:CFF8:AF,C@?,??E5AFFGG,C=+@@F<:,AA7+CF+EFFFGGGFCFDDAAEF9DDA?=@@=DCFG,,D8@@F,,7@A?CDF,==+?=++2962+?D=+3@+=+=?CE*<**30*4=E9+))37)>98E44*>E9=2-5(((00((.11.)72(,(/.9C3/))/63(,9(((,,4((().2(4(826<))-5192((((-,,(4(####
@M05025:18:000000000-B3NL5:1:1101:14053:5351 2:N:0:TCGAAG
ATATGTGGACTACAGGGGTTTCTAATCCTGTTTGCTCCCCACGCTTTCGAGCCTCAACGTCAGTTACCGTCCAGTAAGCCGCCTTCGCCACTGGTGTTCCTCCTAATATCTACGCATTTCACCGCTACACTAGGAATTCCGCTTACCTCTCCGGCACTCTAGAAAAACAGTTTCCAATGCAGTCCTGGGGTTAAGCCCCAGCCTTTCACATCAGACTTGCTCTTCCGTCTACGCTCCCTTTCCCCCCAGTAAATCCGGATAACGCTTGCCCCCTACGTATTACCCCGGCCTCCTGCCGGCG
+
CGGGGGGGGGGGGGGGGGEDGGGGGGGGGGGGGGGGGGGGGGGGGGGGGGGGGGGGGGGGGGGGGGGGGGGGGGGGGFGGGGGGGGGGGGGGGGGGFECFGGGGGGGGG9AFGGDGGGFGGGGGGGFGCGDGFGGFGDABDGGGGGGGGGGGDCECGFFGGGGCGFGG6FFCEGGFDDCDFGFFGGDDFDGGGGFFGF>DEFFAFF69BFFE9F3>AF=>*>C3;;@>;;?FD((1:@FF3.7)/.47<0-)<9).3(((-))((36:0?0:1(33,4<-2)6)(,(-3(,.(()(.####
@M05025:18:000000000-B3NL5:1:1101:12763:5438 2:N:0:TCGAAG
ATATGTGGACTACAGGGGTTTCTAATCCTGTTCGCTACCCATGCTTTCGAGCCTCAGCGTCAGTTGCAGACCAGAGAGCCGCCTTCGCCACTGGTGTTCTTCCATATATCTACGCATTCCACCGCTACACATGGAGTTCCACTCTCCTCTTCTGCACTCAAGTTCAACAGTTTCTGATGCAATTCTCCGGTTGAGCCGAAGGCTTTCACATCAGACTTATTGAACCGCCTGCACTCGCTTTACGCCCAATAAATCCGGACAACGCTTGCAACCTACGTATTACCGCGGCTGCTGGCCGAGT
+
CGEGGFFFFFGGC<E8FGBF@FGGFGGGGFEF9FCGGGFCEGD@C<FFGC<FGF8,CEEG7F:FF<CFC,6,C<@@EFGEGGEGDFF7=@CFCGE?EC<FFGGFGGGGGGGGG@BCEGGGDGFGEEEEGG:FGGEF>>FADGGG,>=9DE,@6@D=FFF8ECCAFEAF9FGGFFGGDGGFF9@?FG7DD>D9CD6?FD*<*?@FFFFAFF+68A*:FFFC</:C=>=@@2==(7@:=0;<;<)6;621((4=;<C@19(4,12216:(4)).:>?BBF2)4624(410(,(48>2:(####
@M05025:18:000000000-B3NL5:1:1101:21968:5456 2:N:0:TCGAAG
ATATGTGGACTACTAGGGTATCTAATCCTGTTTGCTCCCCACGCTTTCGCACCTGAGCGTCAGTCTTTGTCCAGGGGGCCGCCTTCGCCACCGGTATTCCTCCAGATCTCTACGCATTTCACCGCTACACCTGGAATTCTACCCCCCTCTACAAGACTCTAGCCTGCCAGTTTCGGATGCAGTTCCCAGGTTGAGCCCGGGGATTTCACATCCGACTTGACAGACCGCCTGCGTGCGCTTTACGCCCAGTAATTCCGATTAACGCTTGCACCCTCCGTTTTACCCCGCCTGCTGGCCGTAC
+
CGGGGGGGGFGGGGGGGGGGGGGGGGGGGGGGGGGGGGGGGGGGGGGGGGGGGGGGGGGGGGGGGGGGFGGFGGGGCGGGGGGGGGFGGGGGGGGGGFFFFGGGFFGGGGGGGGGGGGGGGGGGGGDGFGGGGGFGGGGGGGGGGGDGGGGGGGGGGGGGFCAC77FGGGGGGGGG>CCCFFGGGGGCDGG>0;ACGGEGFEB>FFF7@FFFF326BE*33>@DD19998?03((4>>(3:<<:01(-1442)..62(,((6<10::??2<B:38?>().:)57((((-4((5)((.####
@M05025:18:000000000-B3NL5:1:1101:25616:5486 2:N:0:TCGAAG
ATATGTGGACTACCCGGGTTTCTAATCCTGTTCGCTACCCATGCTTTCGAGCCTCAGCGTCAGTTGCAGACCAGAGAGCCGCCTTCGCCACTGGTGTTCTTCCATATATCTACGCATTCCACCGCTACACATGGAGTTCCACTCTCCTCTTCTGCACTCAAGTTCAACAGTTTCTGATGCAATTCTCCGGTTGAGCCGAAGGCTTTCACATCAGACTTATTGAACCGCCCGCACTCGCTTTACGCCCAATAAATCCGAACAACGCTGCCAACCTAAGTATTATCGCGGCTGCTGGCCCGAT
+
@F@<<ECFDGGF9F<FGG@FGGGGGDEGFGGG9,@FGGGF9ECFFFEFGD8:FFC<E<FF@CC<<FCC9C8FC88FCEGG7EGCFGGGGDGFFGGFFEEFF<EFD,C<<AAEFD:FGGGGGFCCEGCC=FECEGFGFE;CF,,E,DDFFFG8=EADFGGGGG;=DFFGGGGGFGCD9C6=DEG?FFFGDGGGCFACFDDDEFFAFAA++=B=6A@E9+=>E**9@=252((,27;=?B7?(>C;0(,6=D><4.64>(,(-34(26,(4))(427)(..).)).(-(21(302)((.####
@M05025:18:000000000-B3NL5:1:1101:26821:5502 2:N:0:TCGAAG
ATATGTGGACTACTAGGGTTTCTAATCCTGTTTGCTCCCCACGCTTTCGAGCCTCAACGTCAGTTACAGTCCAGTAAGTCGCCTTCGCCACTGGTGTTCCTCCTAATATCTACGCATTTCACCGCTACACTAGGAATTCCACTTACCTCTCCTGCACTCCAGCCTGACAGTTTCCAATGCAGTCCAGGGGTTGAGCCCCTGCCTTTCACACCAGACTTGCCCTGCCGTCTACGCTCCCTTTACACCCAGTAAATCCGGATAAAGCTTGCCCCCTACGTATTCCCGCGCCTCCTGGCCCTCG
+
CGGGGGGDGGGGGGGGGGGFGGGGGGGGGGGGGGGGGGGGGGGGGGGGGFGEGGGGG,@FFGEGGFGGGGGGGGGFFEEEFDEEGGGGGGGGGGGGGG9FGGGGGFGDFGGGGGGGGGGDGGGGGGGGFGGFGDFGGFDFFFGGGFGGGGFGGGGGGGGGGGGGGGGGG8EFC:DFGG6?FFFGFGFDGDGDCFFGF6@CFAFFAFC>FFF58ACBFFAE;)77B)5>>D2*5@F>@FDF=4>?A(6(:4)<)?E@10(663))74)6;1;(762:(,.)()).211(((,,4).46####
@M05025:18:000000000-B3NL5:1:1101:21089:5509 2:N:0:TCGAAG
ATATGTGGACTACAGGGGTATCTAATCCTGTTTGATCCCCACGCTTTCGCACATCAGCGTCAGTTACAGACCAGAAAGTCGCCTTCGCCACTGGTGTTCCTCCATATCTCTGCGCATTTCACCGCTACACATGGAATTCCACTTTCCTCTTCTGCACTCAAGTTTTCCAGTTTCCAATGACCCTCCACGGTTGAGCCGTGGGCTTTCCCATCAGACTTAAAAAACCTCCTACGCCCGCTTTACTCCCAATACTTCCGAATAACCCTGCCCACCTCCCTATTACCCCGCTTCCTGGCCGGCT
+
CGGGGGGGGGGGGGGFGGGGGGGGGGGGGGGGGGFGGGGGGGGGDGGGGGGGGGGGGGGGGGGGFDGGFGGCEGGGGGGGGGGGGGGGGGGGGGGGGGFGFGG8FGDFFGE9FCCFCEGGGGGEGGGGGGF?EFGCGFFDDF9>9EFFGGDDGGGGGFC,DFAAFAFGFACDDGGGCDD?DFFG?D?DGD7C?9969=:CDD5966A+9;CBEF*:FA8A=EF292((553>22(((.:;@9))141(:53)))1710((/64(4(((,3)81((((()56)5-,(,((,-5)::(.####
@M05025:18:000000000-B3NL5:1:1101:26271:5532 2:N:0:TCGAAG
ATATGTGGACTACACGGGTTTCTAATCCTGTTCGCTACCCATGCTTTCGAGCCTCAGCGTCAGTTGCAGACCAGAGAGCCGCCTTCGCCACTGGTGTTCTTCCATATATCTACGCATTCCACCGCTACACATGGAGTTCCACTCTCCTCTTCTGCACTCAAGTTCAACAGTTTCTGATGCAATTCTCCGGTTGAGCCGCAGGCTTTCACATCAGACTTATTGAACCGCCTGCACTCGCTTTACGCCCAATTAATCCGGACAACGCTTGCCACCTACGTATTACCGCCGCTGCTGGCCGTTG
+
CFGGGFGGFGGGGGGGGGFEGGGGGGGGGGFDGGGGGGG8FGGGFGGFEFGGGFEEGGGGG>EEGFGDFFGGGFGGGGGG7:CGGGGGGGGGGFFGFGGGGGGGGDGGGGGGGGGGGGGGGGGGGGEGGFFCGFGGGGGDFEGG98FGGDE8DGGFGGGFGFDFFGGGGFGGDGG?7=7DFGDDEFGGGDGG6@?CC?*?5@BFFFFFFF6>AFBEFF6?CA54@=@BF>2=:2;@0(31=6C<(.(/66)17CE3:0<F0:(-4-4:::A?F?F0,449:<4-,(((-(-60)((.####
@M05025:18:000000000-B3NL5:1:1101:19381:5559 2:N:0:TCGAAG
ATATGTGGACTACTGGGGTATCTAATCCTGTTCGCTACCCATGCTTTCGAGCCTCAGCGTCAGTTGCAGACCAGAGAGCCGCCTTCGCCACTGGTGTTCTTCCATATATCTACGCATTCCACCGCTACACATGGAGTTCCACTCTCCTCTTCTGCACTCAAGTTCAACAGTTTCTGATGCAATTCTCCGGTTGAGCCGAAGGCTTTCACATCAGACTTATTGAACCGCCTGCACTCGCTTTACGCCCAATCAATCCGGACAACGCTTGCCACCTACGTATTACCCCGGCTTCTGGCCACCC
+
CGGGGFFGDGGDFGG8EFC@FFGGFFGGGDGGECCFGGGGFGGGFGGFGGGGEGGCFGEFG7FF@FEGFFGFFFGGCFFGGEG7FGC@:CCFGGGGGFFFEAEGGGF<BGGFFFDGGGG<,CE7EGEGGGEFEFCGFGG>;D>,4>EEGF8@DAEEFDEGGGGDGDCDFGGGCEFF@FDGFAFCGGF?>+9C6+;FFGF5@AFF>FFAFFA;44;B>BFAE6A6E)55>=(((.8359;@6)60;,.;D335))/=B9(3((.(421((.)5::??B??-(6:9((((-,-()62:(####
@M05025:18:000000000-B3NL5:1:1101:12646:5560 2:N:0:TCGAAG
ATATGTGGACTACAGGGGTTTCTAATCCTGTTCGCTCCCCATGCTTTCGCTCCTCAGCGTCAGTAAATGCCCAGAGACCTGCCTTCGCCATCGGTGTTCCTCCTGATATCTGCGCATTTCACCGCTACACCAGGAATTCCAGTCTCCCCTACATCACTCTAGTCTGCCCGTACCCACCGCAGATCCGAGGTTGAGCCTCGGACTTTCACGGCCGACGCGACAAACCGCCTACGAGCTCTTTACGCCCAGTAAATCCGGATAACGCTTGCGCCCTCCCTTTTACCGCGTCTGCTGTCCGGTC
+
CFFGGFFFFGGFFFGGGGGGGGF<FDEGGGGCACEFGEFGGGGGGGGFDGEGGGGGGGCFCFEGFGGGGGGGGGGGFCGGGGGGF<B7?6CFGGFGEGGGFGGFFFGFG9FFGDEG@@FFF9FG>=CGGGGGGEFFGGFFGGBEEFGG+@@F8DCFDEGCG8>,=9D=ECEGEGD?D=?CD+=+,3;77*3;7?FFGFA*9*5*6B8+=)/9()553>30(((,=@;>>F??66?1(5-45).3:B16.(.6.)5490(46<709024?03<21(((.))-5))(-2((4()),)).####
@M05025:18:000000000-B3NL5:1:1101:14181:5598 2:N:0:TCGAAG
ATATGTGGACTACCAGGGTTTCTAATCCTGTTTGCTCCCCACGCTTTCGCACCTGAGCGTCAGTCTTTGTCCAGGGGGCCGCCTTCGCCACCGGTATTCCTCCAGATCTCTACGCATTTCACCGCTACACCTGGAATTCTACCCCCCTCTACAAGACTCTAGCCCGCCAGTTTCGAATGCAGTTCCCAGGTTGAGCCCGGGGATTTCACATCCGACTTGACAGACCGCCTGCGTGCGCTTTACGCCCAGTAATTCCGATTAACGCTTGCACCCTCCGTATTACCGCGGCTGCTGGCCGCGT
+
CGGGGGGGGGGGGGGGGGFFGGGGGGGGGGGGGGGGGGGGGGGGGGGGGGGGGGGGGGGGGGGGGGGGGGFFFGFGEGGGGGGGGGGGFGGGGGGGGGGGGGGGGGGGGGGGGGGGGGGGGGGGGGGGGGGGGFGCFFGFGGGGDGGGGGGGGGGEGGGGGAFGGGGGGGGGGF>FGGGGFCFGGGGGGCFFGGFGGGFGFFF>;=FFF6AE@>6@E5FF3).4?BB>F0,26<:619;?6)61?>0(1.54A24<(-::?<42,183?FB::601166.,6>A?>,0969?72818####
@M05025:18:000000000-B3NL5:1:1101:25131:5599 2:N:0:TCGAAG
ATATGTGGACTACTGGGGTTTCTAATCCTGTTCGCTACCCATGCTTTCGAGCCTCAGCGTCAGTTGCAGACCAGAGAGCCGCCTTCGCCACTGGTGTTCTTCCATATATCTACGCATTCCACCGCTACACATGGAGTTCCACTCTCCTCTTCTGCACTCAAGTTCAACAGTTTCTGATGCAATTCTCCGGTTGAGCCGAAGGCTTTCACATCAGACTTATTGAACCGCCTGCACTCGCTTTACGCCCAATAAATCCGGACAACGCTTGCCACCTACGTATTACCGCGGCTGCTTGCCAGGC
+
CGGGGGGGGGGGGGGGGGGGGGGGGGGGGGGGGGGGGGGGGGGGGGGGGGGGGGGGGGGGGGGGGGGGGGGGFGGGGGGGGGGGGGGGGGGGGGGGGGGGGGGGGGGGGGGGGGGGGGGGGGGGGGGGGGCFFGGGGGGGGGAFGGGGGGGGGGGGGFGFGCDFGGGGGGGFGGGGGGGGGGGGGGGFG6C>D?FFFDFCB>FFFFFFFFFF=FE=6FFFF?<AE=B9@FFFBB4=BBFD?EC;;BFF(3;AE?E;;>0(7?FF9?<B:?<B?FF??:<A0<>4:0((466?:))2.####
@M05025:18:000000000-B3NL5:1:1101:18896:5640 2:N:0:TCGAAG
ATATGTGGACTACCAGGGTTTCTAATCCTGTTCGATACCCACGCTTTCGTGCCTCAGCGTCAGTAGGGCGCCGGTATGCTGCCTTCGCAATCGGAGTTCTGCGTGATATCTATGCATTTCACCGCTACACCACGCATTCCGCATACTTCTCGCCCACTCAAGAACGCCAGTTTCAACGGCTCGACGGCGTTGAGCACCGCATTTTTACCGCTGACTTGGCATCCCGCCCACGCACCCTTTAAACCCAATAAATCCGGATAACGCTCGCATCCTCCGTATTACCCCGGCCGCTGCCCCGAGA
+
CGGGGGGGGGGGGGGGGGGGGGGGGGGGGGGGGGGGGGGGGGGGGGGGGGGGGGGGGGGGGGGGGGGGFGGGGGGGGGGGGGGGGGGGGGGGGGGGGGGGGGGGGGGGGGFFGGGGGGGGGGGGGGGGGGFDFGGGGGGGDGGGGGGGGGGGGGGGGFGGFGFGGGGGGGCGGGCFGGDGDGGDGCDGGGGD<8;CCFFG>BFCAFFFFBFFF@FBFF??>>BFFFF0(38>F0;F?B024:<<B(4<3?A2-4>F(::?232(2:90(494)419((4(.6)(-(((((-(,(.(4####
@M05025:18:000000000-B3NL5:1:1101:23476:5654 2:N:0:TCGAAG
ATATGTGGACTACCAGGGTATCTAATCCTGTTTGCTCCCCACGCTTTCGAGCCTCAACGTCAGTTACCGTCCAGTAAGCCGCCTTCGCCACTGGTGTTCCTCCTAATATCTACGCATTTCACCGCTACACTAGGAATTCCGCTTACCTCTCCGGCACTCTAGAAAAACAGTTTCCAATGCAGTCCTGGGGTTAAGCCCCAGCCTTTCACATCAGACTTGCTCTTCCGTCTACGCTCCCTTTACACCCAGTAAATCCGGATAATGCTTGCCCCCTACGTATTACCGCCGTCGCTGCCCGGCC
+
CGGGGGGGGGGGGGGGGGGGGGGGGGGGGGGGGFGGGGGGGGGGGGGGGGGGGGGGGGGGGGGGGGGGGGGGGGGGGGGGGGGGGGGGGCGGGGFFGGGGGGGGGGFFGGGGGGGGGGGGDFGFG@FGFGFFGGGGGGGGGGGGGGGGGGGGGGGGG?FDGGFC,DEGGG7@EEGG7CDFGGCCFGCG+<9C5888CGBGFFFF>8@BFFFB=>.);BFE4>*04@50((682(,:>;1A@EE)3=0(2;3)6)6=0;DF<4)-64><:::(23:4:3<<2249:,(-(((((((..####
@M05025:18:000000000-B3NL5:1:1101:22635:5732 2:N:0:TCGAAG
ATATGTGGACTACCCGGGTATCTAATCCTGTTTGCTCCCCACGCTTTCGAGCCTCAACGTCAGTTACAGTCCAGTAAGTCGCCTTCGCCACTGGTGTTCCTCCTAATATCTACGCATTTCACCGCTACACTAGGAATTCCACTTACCTCTCCTGCACTCCAGCCTGACAGTTACCAATGCAGTCCAGGGGTTGAGCCCCTGCCTTTCACACCAGACTTGCCATGCCGTCTACGCTCCCTTTACACCCCGTAAATCCGGATAACGCTTGCCCCCTACGTATTCCCCCGGCTCCTGGCCCACT
+
CGGGGGGGGGGGGGGGGGGGGGGGGGGGGGGGGGGGGGGGGGGGGGGGGGGGGGGGGGGGGGGGGGGGGGGGGGGGGGGGGGGGGGGGGGGGGGGGGGGGGGGGGGGGGGGGGGGGGGGGGGGGGGDFFGGFFGGGGGGGGGGGGGDFFGGGGGGFFDFGGGGGGDGGCGGGGGFGGGGFCEFCD7?FGDGGGGFGGGFGFFFFFFFFAFFF=A5>FFBFFFE4BB@FFB2=B@(59B;A86<?AF@(.:131)7;9@F67))(--:12:?F>62?(87)2)6.((--79((()521####
@M05025:18:000000000-B3NL5:1:1101:8042:5742 2:N:0:TCGAAG
ATATGTGGACTACTGGGGTTTCTAATCCTATTTGCTCCCCACGCTTTCGTGCCTCAGTGTCAGTTACAGACCAGGCGACCGCCTTCGCCACTGGTGTTCCTCCATATATCTACGCATTTTACCGCTACACATGGAATTCCATCGCCCTCTTCTGCACTCCAGCATACCAGTTTCCATAGCTTACAATGGTTGAGCCATTGCCTTTTACTACAGACTTAGTACGCCACCTACGCACCCTTTACGCCCAATGATTCCGTATACAGCTTTCCACCTACCTATTACCCCGGCTGCATGCCCGCGT
+
CGGGGGGGFGGGGGGGGGGGGGGGGGGGGGGGGGDGDEFE<BFGGGGGGGGGFGGGGGGGGGGFGGGGGGGGGGGGGGGDCGGGGGGGDEGGGGGGGGGGGGG?FCGG<FGFGFCFGEFGGCFGGGGGGGGGGGFFGGGEDAC8>EEEGGGGG8A8DB=DCFGGGGGGGFDFFGGGGDCCFGGGGFC:?DD7C9CF9FFCABAFFF6;A9B=)1):9@+:*;@=A9(75(7@9(529;D@<F<DF>DFFFE?9??;4(3;).)533)444<7,84(5:2<AB.(((39(((()-.).####
@M05025:18:000000000-B3NL5:1:1101:16489:5747 2:N:0:TCGAAG
ATATGTGGACTACCAGGGTATCTAATCCTGTTTGCTCCCCACGCTTTCGAGCCTCAGCGTCAGTTACAGACCAGAGAGCCGCCTTCGCCACTGGTGTTCCTCCATATATCTACGCATTTCACCGCTACACATGGAATTCCACTCTCCTCTTCTGCACTCAAGTCTCCCAGTTTCCAATGACCCTCCCCGGTTGAGCCGGGGGCTTTCACATCAGACTTAAGAAACCGCCTGCGCTCGCTTTACGCCCAATAAATCCGGACAACGCTTGCCACCTACGTATTACCGCGGCTGCTGCCCCTAG
+
CGGGGGGGGGGGGGGGGGGGGGGGGGGGGGGGGGGGGGGGGGGGGGGGGGGGGGGGGGGGGGGGGGGGGGGGGGGGFGGGGGGGGGGGGGGGGGGGGGGGGGGGGGGGGGGGGGDGGGGGGGGGGGGGGGGGGGFBFGGGGGGGFGFGGGGGGGGGGGGGGGGGGGGGGGGGDGFGCGF?FGGFGGGGGGDGDDFGGGFGFFFFFFFFFFF@@FFFFFF49CE1=DFFFFFFFB@FFF?FBFBFF16?FF)7<FFF>9B>>:2;B?:1<?FF02::3.<<>AD<8;33(43?BF)24####
@M05025:18:000000000-B3NL5:1:1101:13828:5758 2:N:0:TCGAAG
ATATGTGGACTACCAGGGTATCTAATCCTGTTCGCTACCCATGCTTTCGAGCCTCAGCGTCAGTTGCAGACCAGAGAGCCGCCTTCGCCACTGGTGTTCTTCCATATATCTACGCATTCCACCGCTACACATGGAGTTCCACTCTCCTCTTCTGCACTCAAGTTCAACAGTTTCTGATGCAATTCTCCGGTTGAGCCGAAGGCTTTCACATCAGACTTATTGAACCGCCTGCACTCGCTTTACGCCCAATAAATCCGGACAACGCTTGCCACCTACGTATTACCGCGGCTGTTGGCCCATA
+
CGGGGGGGGGGGGGGGGGGGGGGGGGGGGGGGGGGGGGGGGGGGGGGGGGGGGGGGGGGGGGGGGGGGGGGGGGGGGGGGGGGGGGGGGGGGGGGGGGGGGGGGGGGGGGGGGGGGGGGGGGGGGGGGGGGGGGGGGGGFFGGGGGGGGGGFGGGGGGGGGGGDGGGGGGGGGGGGGGGGGFGGGFGGG>DGGGFGFD59AFFFFFFFFFFF@F=@FAFFFE?4B9A95>DFD=>EFFFD;CC;;99<1;@EC53;>7@0>?0(,8:0?722:?233:?F?<>4((-3929,)-60.####
@M05025:18:000000000-B3NL5:1:1101:11899:5772 2:N:0:TCGAAG
ATATGTGGACTACTAGGGTATCTAATCCTGTTTGCTACCCATGCTTTCGCTCCTCAGCGTCAGTAACTGCCCAGTAACCTGCCTTCGCCATCGGTGTTCCTCCTGATATCTGCGCATTTCACCGCTACACCAGGAATTCCAGTTACCCCTACAGTACTCAAGTCAGCCCGTATCGCCTGCACGCCCACAGTTAAGCTGTGGAATTTCACAGACGACGTGACAAACCACCTACGACCTCTTTACGCCCAGTAATTCCGGACAACCCTTGCCCCCTACTTATTACCGCGCCGGCTGGCCAGCC
+
CGGGGGGGGGGGGGGGGGGGGGGGGGGGGGGGGGGGGGFGGGGGGGGGGGGGGGGGGGGGGGGGGGGGGGGGGGGGGGGGGGGGGGGGGGGGGGGGGGGGGGGGGGGGGGGGGGGGGGGGGGGGGGGGGGGGGGGGGGGGGGGGGGGGGGGGGGGGGGGGCFGGGEGGGGGG8@CCGGGGGGGGGGGGCCGGGFFF7DC6>>A>AACAF;+))<>A>9?>>EF(59B==BEF@=(824<EFE)(66;4;;FFECC)5(42636((((.((.81(-3)6).4).9(32(-(4799:?8####
@M05025:18:000000000-B3NL5:1:1101:18124:5803 2:N:0:TCGAAG
ATATGTGGACTACACGGGTATCTAATCCTGTTTGCTCCCCACGCTTTCGAGCCTCAGCGTCAGTTACAGACCAGAGAGCCGCCTTCGCCACTGGTGTTCCTCCATATATCTACGCATTTCACCGCTACACATGGAATTCCACTCTCCTCTTCTGCACTCAAGTCTCCCAGTTTCCAATGACCCTCCCCGGTTGAGCCGGGGGCTTTCACATCAGACTTAAGAAACCGCCTGCGCTCGCTTTACGCCCAATAAATCCGGACAACGCTCGCCACCTACGTATTCCCGCGGCTGCTGGCCCTGG
+
CGGGGGGGGGGGGGGGGDGGGGGGGGGGGGGGGGGGGGGGGGGGGGGGGGGGGGGFGGGGGGGGGGGGGGGGGGGF8FGGEGEGGGGGGGGGGGFGGGGGGGGFGGGGAFGFGGGGGFGFGGGDG:FFFFGGGFF?FGDGGGGGGGGGGGGGGGG=ECDGGFDF,@DFGFGGGGGDGGGGFGG?EGGGGGG>7CACCDAD4?DDFAF7AFF3;=3));F<?.;3@F969??DFFBFF93<(:A0149:?B?<A2>?B9B>9B6((-((4(48<?0(2.542).4,9(132(-24?:3####
@M05025:18:000000000-B3NL5:1:1101:22793:5803 2:N:0:TCGAAG
ATATGTGGACTACTGGGGTATCTAATCCTGTTCGCTACCCATGCTTTCGAGCCTCAGCGTCAGTTGCAGACCAGAGAGCCGCCTTCGCCACTGGTGTTCTTCCATATATCTACGCATTCCACCGCTACACATGGAGTTCCACTCTCCTCTTCTGCACTCAAGTTCAACAGTTTCTGATGCAATTCTCCGGTTGAGCCGAAGGCTTTCACATCAGACTTATTGAACCGCCTGCACTCTCTTTACGCCCAATAAATCCGGAAAACGCTTGCCACACACGTCTTCCCGCGGCTGCTGGCCTCCA
+
CGGGGGGCEFGGGGCEGGGGGGGGGGGGGGGGFGGGGGGGGGGGGGGFGGGGGGGGGGGGGGGGEGGGGGGGGGGGGGGGGGGGGGFGGGGGGGGGEFGGGGGGGGGGFGGGGGGGGGGGGGGGGCEEGGGFFDCCGGGFGGFGGGGGGGGGGDFGGEGGFEFFGGGGGGGGGGGGGGFGGFFFGFGGGCCDGGFC@69C>>FF50<;BF97=F*09:BEEC*95>@906-8(>E(*0*/6?E@017;(:3<4C580(((6531((-4:248((((,.(.4).,(-2(49>?))(((####
@M05025:18:000000000-B3NL5:1:1101:9285:5804 2:N:0:TCGAAG
ATATGTGGACTACCAGGGTTTCTAATCCTGTTTGCTCCCCACGCTTTCGTGCCTCAGTGTCAATGTTGGTCCAGGTAGCTGCCTTCGCCATGGATGTTCCTCCTGATCTCTACGCATTTCACTGCTACACCAGGAATTCCGCTACCCTCTACCACATTCTAGTCATCCAGTATCCACTGCAGTTCCCAGGTTGAGCCCAGGGCTTTCACAACGGACTTAAATAACCACCTACGCACGCTTTACGCCCAGTAATTCCGAGTAACGCTTGCACCCTTCGTATTACCGCGGCTGCTGGCCATAG
+
CGGGGGGGGGGGGGGGGGGGGGGGGGGGGGGGGGGGGGGGGGGGGGGGGGGGGFGGGGGGGGGGGGGGGGGGGGGGGGGGGGGGGGGGGGGGGFGGGGGGFGGGGGGGGGGGGGGGGGGGGGGGGGGGGGGGGGGGGGGGGGGGGGGGGGGGGGGGGGGGGGGGGGGGGGGGGGGFGGGFG8ADEGGGCFGGGFFFDGFFFFBFFFFFFFFDFAFBFF6:AA=AEEBCDFFFFFFFAFFFF==2@2>@=E)<5?CEFF08DFEDB?<;<)73<@@;:::??9AA:9>B>FFB47.43####
@M05025:18:000000000-B3NL5:1:1101:8475:5839 2:N:0:TCGAAG
ATATGTGGACTACCGGGGTTTCTAATCCTGTTCGCTACCCATGCTTTCGAGCCTCAGCGTCAGTTGCAGACCAGAGAGCCGCCTTCGCCACTGGTGTTCTTCCATATATCTACGCATTCCACCGCTACACATGGAGTTCCACTCTCCTCTTCTGCACTCAAGTTCAACAGTTTCTGATGCAATTCTCCGGTTGAGCCGAAGGCTTTCACATCAGACTTATTGAACCGCCTGCACTCGCTTTACGTCCAATAAATCCGGACAACGCTTGCCACCTCCGTATTCCCGCGGCCCCTTGCCGTGA
+
CGFFGFEGFEGGGGFGGGEGGGGGGGGGGGGGGGGGGGGGGGGGCGGGGGGGGGGGGGGGGGGGGGGGGGGGGGAFFGGGGGGGGGGGGDGGDFFFGCFGGGGGGEGGGAFGGGGGGGGGGGGGGGGGGGGCFGDGCGGGGGDFEFFEFGGGGDGGGGGGGDD:FF=FFGGGGGGGGGGGFGGDFCFFD79>00AFGG>CD4AF6?>FFFF=E>EEFFAC5C?EFB9>52(8(4/66;(309E6@?;;)15.))6;61?118:(,,--4,)530(4(4((,)-)(--70((-2((3,####
@M05025:18:000000000-B3NL5:1:1101:15693:5879 2:N:0:TCGAAG
ATATGTGGACTACCGGGGTTTCTAATCCTGTTTGCTCCCCACGCTTTCGAGCCTCAACGTCAGTTACAGTCCAGTAAGTCGCCTTCGCCACTGGTGTTCCTCCTAATATCTACGCATTTCACCGCTACACTAGGAATTCCACTTACCTCTCCTGCACTCCAGCCTGACAGTTTCCAATGCAGTCCAGGGGTTGAGCCCCTGCCTTTCACACCAGACTTGCCATGCCGTCTACGCTCCCTTTACACCCAGTACATCCGGATAACGTATGCCCCCTACGTACTACCGCGGCTGCTGGCCGACT
+
CGGGGGGGGGGGGGGGGGFEGGGGAFGGFGGGGGGGGGGGGGGGEGGGGGGCFGGGGGGGGGGGGGGGGGGGGGGGFGECFFGGGGGGGGGGGGGGGGGGFGGGGEGGGGEFGFGGG@EFCGGGGGDGFGFGGGGGGGFCFFGGGGGGGGG8DFCFFC8=FFFDGED8F9FFGGGD9DCFGCFGCFCFGCDCDFAFGFAF>FFFFA@ABAA)0;@BA68*:B=)3.655>BC9=2;;;34=)))/=(60/9)7<?31(2(/))(,(.(6<02361(-4)(2-6(,(-32(3:))(8.####
@M05025:18:000000000-B3NL5:1:1101:5351:5919 2:N:0:TCGAAG
ATATGTGGACTACTGGGGTTTCTAATCCTGTTTGCTCCCCACGCTTTCGAGCATCAACGTCAGTTACAGTCCAGTAAGTCGCCTTCGCCACTGGTGTTCCTCCTAATATCTACGCATTTCACCGCTACACTAGGAATTCCACTTACCTCTCCTGCACTCCAGCCTGACAGTTTCCAATGCAGTCCAGGGGTTGAGCCCCTGCCTTTCACACCAGACTTGCCATGCCGTCTACGCTCCCTTTACACCCAGTAAATCCGGATAACGCTTGCCCCCTACGTATTACCGCGGCTGCTGGCCCTCA
+
CGGGGGGGGGGGGGGGGGGGGGGGGGGGGGGGGGGGGGGGGGGGGGGGGGGGGGGGGGGGGGGGGGGGGGGGGGGGGGGGGGGGGGGGGGGGGGGGGGGGGGGGGGGGGGGGGGGGGGGGGGGGGGGGGGGGGGGGGGGGGGGGGGGFGGGGGGGGGGGGGGGGGGGCFGGGGGGGDGGGGGGGGGGFDDDGGGFGGGFGFFFFFFFFFAFFDF5BFFFF==EEFFAFAB>EBFF@FFDFFEFFF;9?0=C?C3C;490279<@>@61=??F6>1:<<<A(4><066;;69:>0:B:####
@M05025:18:000000000-B3NL5:1:1101:10007:5961 2:N:0:TCGAAG
ATATGTGGACTACAAGGGTTTCTAATCCTGTTTGCTCCCCACGCTTTCGAGCCTCAACGTCAGTTACAGTCCAGTAAGTCGCCTTCGCCACTGGTGTTCCTCCTAATATCTACGCATTTCACCGCTACACTAGGAATTCCACTTACCTCTCCTGCACTCCAGCCTGACAGTTTCCAATGCAGTCCAGGGGTTGAGCCCCTGCCTTTCACACCAGACTTGCCATGCCGTCTACGCTCCCTTTACACCCAGTAAATCCGGCTAACGCTTGCCCCCTACGTATTACCGCTGCTGCTGGCCCAGG
+
9FGGGGGGFGGGGGGGGGGGGGGGGGGGGGGGGGGGGGGGGGGGGGGFGFCGGGGGGGGGGGGGGGGGGGGGGFGGGGGGGGGDGGFGGGG@FGGGGGGGGGGGDGGGGGGGGGGGGGGGGGGGGGGGGFFGFGGGGGGGGGGGGGGGGGGGGGGGGGGFGGGGGGFFFFGGGGGGGGGGGGGGFGFG>DGGGG?FF6?FCFFFFFF6E668=*1>FFFEFEF3BFF=BDB4(((6=BFEEC@5B86(6@C3)97=@B(378;D>@;2;3?BBB(4:(2)4)<>6;(-922<?08?3####
@M05025:18:000000000-B3NL5:1:1101:7029:6002 2:N:0:TCGAAG
ATATGTGGACTACAGGGGTTTCTAATCCTATTTGCTCCCCACGCTTTCGTGCCTCAGTGTCAGTTACAGACCAGGCGACCGCCTTCGCCACTGGTGTTCCTCCATATATCTACGCATTTTACCGCTACACATGGAATTCCATCGCCCTCTTCTGCACTCCAGCATACCAGTTTCCATAGCTTACAATGGTTGAGCCATTGCCTTTTACTACAGACTTAGTACGCCACCTACGCACCCTTTACGCCCAATGATTCCGGATAACGCTTGCCACCTACGTATTACCGCGGCTGCTGGCCCGAAG
+
CGGGGGGGGGFGGGGGGGEGGGGGGGGGGGGGGGGGGGGGGGGGGGGDGGFGGGGGGGFGDGGGGGGGGGGGGGGFGEGGGGGGGFFGEGGGGFFGGGGGGGGGGGGFEFGGGGGGGGGGGGFGGGGGGGGGGGGGGGGGGGGGCCEGGGGGGGGGGGG8FFFGFGGGGGGEG8CDGGFGGGGFFGGCCFGD?7FC>FCFA96?CFFFFFCFEFFFFC>ECAA==BF@=>;>(/5>9?;@);6;@91;;;9?5<54:6?<A37(-:BF(6<:,52(3<<:44)(-(-0(32240(12####
@M05025:18:000000000-B3NL5:1:1101:16812:6061 2:N:0:TCGAAG
ATATGTGGACTACTAGGGTATCTAAGCCTGTTCGCTCCCCACGCTTTCGCTCCTCAGCGTCAGGAAAGGCCCAGAGAACCGCCTTCGCCACTGGTGTTCCTCCTGATATCTGCGCATTCCACCGCTCCACCAGGAATTCCATTCTCCCCTACCTTCCTCAAGTCAACCCGTATCGAAAGCACGCTCAGGGTTAAGCCCCAAGATTACACTTCCGACGCGATCAACCACCTACGAGCCCTTTACGCCCAATAAATCCGGACAACGCTCGCACCCTACCAATCACCGCGCCGGCTGGCCTGGC
+
CGGGGGGGGGGGGGGGGGGGGGGGGGGGGGGGGGGGGGGGGGGGGGGGGGGGGGGGGGGGGGGGGGGGGGGGGGCGGGGGGGGGGGGGGCGEGGGGGGGGGGGGGGGGGGGGGGGGGGGGGGFFGFGG@FGGGGGGGGGGGGGGFGGGGGGGGGGGGAEG?9FGGGGGGGGC?FDFG>DGCFGGDGGGGGCFD8FFFGE*@A?FFFFBA+8@B>(8;DD;(6;@@D;;?13=;@;>>F?B?BA0319B??:B22<?0-232631;(3(2(-9:(22())).)42:91((((,((-1:####
@M05025:18:000000000-B3NL5:1:1101:9798:6083 2:N:0:TCGAAG
ATATGTGGACTACTGGGGTTTCTAATCCTGTTTGCTCCCCACGCTTTCGAGCCTCAGCGTCAGTTACAGACCAGAGAGCCGCCTTCGCCACTGGTGTTCCTCCATATATCTACGCATTTCACCGCTACACATGGAATTCCACTCTCCTCTTCTGCACTCAAGTCTCCCAGTTTCCAATGACCCTCCCCGGTTGAGCCGGGGGCTTTCACATCAGACTTAAGAAACCGCCTGCGCTCGCTTTACGCCCAATAAATCCGGCCAACGCTTGCCACCTACGTATTACCGCGGCTGCTGCCCCCCA
+
CGGGGGGGGGGGGGGGGGGGGGGGGGGGGGGGGGGGGGGGGGGGGGGGGGGGGGGGGGGGGGGGGGGGGGGGGGGGGGGGGGGGGGGGGGGGGGGGGGGGGGGGGGGGGGGGGGGGGGGGGGGGGGGGGGGGGGFDGGGGGGGGGGFGGGGGGGGGGGGGFGEGFGGGGGGGGGCFGGGFGGFFGGDGGGGDDGFFGGEGFFEBFFFF=7A8);3;FFFECCC@D@BFBF019>;F>FFFF2<:B9>?67,4).6511(-4??6;<0(444?1((4614<2<AD(-1(7>66:4)(,####
@M05025:18:000000000-B3NL5:1:1101:17422:6087 2:N:0:TCGAAG
ATATGTGGACTACCAGGGTATCTAATCCTATTTGCTCCCCACGCTTTCGTGCCTCAGTGTCAGTTACAGACCAGGCGACCGCCTTCGCCACTGGTGTTCCTCCATATATCTACGCATTTTACCGCTACACACGGAATTCCATCGCCCTCTTCTGCACTCCAGCATACCAGTTTCCATAGCTTACAATGGTTGAGCCATTGCCTTTTACTACAGACTTAGTACGCCACCTACGCACCCTTGACGCCCAATGATTCCGGATAACGCCTGCCACCTACTTATTACCGCGGCCGCTTGCACGTCG
+
CGGGGGGGGGGGGGGGGGGGGGGGGGGGGGGGGFGFGGGGGGGGGGGGGGGGGGGGGGGGGGGGFGGGFGFGGGGGEGGGGGGGGGGGGGGGGGGGGGGGGGFGGGGGFGFGGGGGGGGGGGGGGGGGFGDFGD@EFGGFFGGCC8CGGGAEFGGGEDGFCFCC9DGGGGGGFGCGGCFFC<CGG7F:CFFG>FF5CFFFFF6BC5BFFFF3=6@EF>C>AAD2>@FB@EE((629@D3();0126?@8@3<5??((37<>2,((4:072).((4)))6<<<B,1(-99109(385?####
@M05025:18:000000000-B3NL5:1:1101:16728:6122 2:N:0:TCGAAG
ATATGTGGACTACAAGGGTTTCTAATCCTATTTGCTCCCCACGCTTTCGTGCCTCAGTGTCAGTTACAGACCAGGCGACCGCCTTCGCCACTGGTGTTCCTCCATATATCTACGCATTTTACCGCTACACATGGAATTCCATCGCCCTCTTCTGCACTCCAGCATACCAGTTTCCATAGCTTACAATGGTTGAGCCATTGCCTTTTACTACAGACTTAGTACGCCACCTACGCACCCTTTACGCCCAATGATTCCGGATAACGCTTGCCACCTACGTATTACCGCTGCTGCTGCCACCTAC
+
CGGGGGGGFGGGGGGGGGGGGGGGGGGGGGGGGGGGGGGGGGGGGGGGGGFGGFDGGGGGGGFFGGGGGGGGGGGGGGGGGGGGGGGGGGGGGGGGGGGGFGGGGGGGGGGGGGGGGGGGGGGGGGGGGGGGGGGGGGGGGGGGGGGGGGFGGGGGGGGGGGGGGGGGGGGGGGGGGGGGGGGGG8DGFFGC6?FGFGC+B>BFFFFFFFFEF6CBCFFEFFFB>9>=@FEFF2@B2=F3);6669DFD@3??EFFF?;@EFF@D?:<?F7<7(41:247A<),-(-725<)8,.).####
@M05025:18:000000000-B3NL5:1:1101:11462:6166 2:N:0:TCGAAG
ATATGTGGACTACTAGGGTTTCTAATCCTGTTTGCTCCCCACGCTTTCGAGCCTCAACGTCAGTTACCGTCCAGTAAGCCGCCTTCGCCACTGGTGTTCCTCCTAATATCTACGCATTTCACCGCTACACTAGGAATTCCGCTTACCTCTCCGGCACTCTAGATGGACAGTTTCCAAAGCAGTCCAGGGGTTGAGCCCCTGCCTTTCACTTCAGACTTGCCCGTCCGTCTACGCTCCCTTTACACCCATTACATCCGGATCACGCTTGCCCCCTACGTATTACCGCGGCTGCTGCCCGGAA
+
CGGGGGGGFGGGGGFGGGFDGGGGGGGGGGGGGGGGGGGGGGGGGGGGGGGCFFGGGGEGGGGGGGGGGGGEGGGGGGGGGGGGGGGGGGGGGGGGGGGGGGFGGGGFGGGGGGGGGGGGFGGGDGGGGGGGGGGGGGGGGGGG>GGGF?,@CEEEGGGGGGCGFDFFGGGGDGGGGCFFGGGDCDFGGGGD70;**9?CFFA4CFFFFFFFEA6>9A*9>@=@D@(729=6(4<DF;@AF<C?=;0((75)79):;0(-(.,-(-((-5281>BF?3)4(64)(411(((()))..####
@M05025:18:000000000-B3NL5:1:1101:24185:6271 2:N:0:TCGAAG
ATATGTGGACTACCGGGGTATCTAATCCTGTTTGCTCCCCACGCTTTCGAGCCTCAACGTCAGTTACAGTCCAGTAAGTCGCCTTCGCCACTGGTGTTCCTCCTAATATCTACGCATTTCACCGCTACACTAGGAATTCCACTTACCTCTCCTGCACTCCAGCCTGACAGTTTCCAATGCAGTCCAGGGGTTGAGCCCCTGCCTTTCACACCAGACTTGCCATGCCGTCTACGCTCCCTTTACACCCAGTAAATCCGGATAACGCTTGCCCCCTACGTCTTACCGCGGCTGCTGGCCTCTC
+
CGGGGGGGGGGGGGGGGGGGGGGGGGGGGGGGGGGGGGGGGGGGGGGGGGGGGGGGGGGGGGGGGGGGGGGGGGGGGGGGGGGGGGGGGGGGGGGGGGGGGGGGGGGDFGGGGGDGGGGGGGGGGGGGGGGGFGGGGGGGGGGGGGGGGCGGGGGGGGFGGGGGGGGGFFFGGGGGGGFGGGGGFF6?>7CDDGFGGGFGFF>9B58AFFFDFF=@FC*94AE33B@56(2@B@(9;@F<@9<EED9;<EECC5CEFF@DF9=<FF<:BF?FFF010:(38<2><>2(061?7)(81####
@M05025:18:000000000-B3NL5:1:1101:12463:6272 2:N:0:TCGAAG
ATATGTGGACTACTAGGGTATCTAATCCTGTTTGATACCCACGCTTTCGCACATCAGCGTCAGTTACAGACCAGAAAGTCGCCTTCGCCACTGGTGTTCCTCCATATCTCTGCGCATTTCACCGCTACACATGGAATTCCACTTTCCTCTTCTGCACTCAAGTTTTCCAGTTTCCAATGACCCTCCACGGTTGAGCCGTGGGCTTTCACATCAGACTTAAAAAACCGCCTACGCGCGCTTTACGCCCAATAATTCCGGATAACGCTTGCCACCTACGTATTACCGCGGCTGCTGGCCGACC
+
CGGGGGGGGGGGGGGFGGGGGGGGGFGGGFGGGGGGGGGGAFGGGGGGGGGGGGGGFGGGGGGGGGGGGGGGGGGGGGGGGGGGGGGEEGGGGGFFGGGGGGGGGGGGGGGGFGGGGGGGFGGGGGCFGGGGGGGGGGGGFGGGDFGGGGFGGGGGGGGGGGGGFGEGGGFGGGGGGGDGGGGGG=FFDDGGGFFCGGDGBA>5CFF9FFFFEFEFFFFE=E65@<5>2>@FD@61((.3;EC?;BBFB0:<)6:A?6B<:A?066?6??F<??>B(48>?2941>99>93:2)2::####
@M05025:18:000000000-B3NL5:1:1101:20119:6335 2:N:0:TCGAAG
ATATGTGGACTACCGGGGTTTCTAATCCTGTTTGCTCCCCACGCTTTCGAGCCTCAGCGTCAGTTACAGACCAGAGAGCCGCCTTCGCCACTGGTGTTCCTCCATATATCTACGCATTTCACCGCTACACATGGAATTCCACTCTCCTCTTCTGCACTCAAGTCTCCCAGTTTCCAATGACCCCCCCCGGTTGAGCCGGGGGCTTTCACATCAGACTTAAGAAACCGCCTGCTCTCGCTTTACGCCCAATAAATCCGGACAACGCTTGCCACCTACGTATTACCGCGGCTCCTGGCCGTCG
+
CGGGGGGGGGGGGGGGGGFFEFGGGFFGGGGGGGG<EFGG8FGGGGGGGGGGGGGFGGGGGGEGGGGGGG,FFEFGGGFFFGGGGFFGGFGGGGGGGEEFFGFC?<CE<F?DFFGGEGGGBFGCCFEG@A:F@FEDGGGCC9>F,@FGGGGGD9DEEFGD8EDD:EAGGGFDCCDF7D7DFG6+49CGG4CDD<AD<DB3:A>E46=9B=*267?:F**54).:?4((40:?(4)4(-1:(4<??FFFB?:)5)6320(46:(41((3<>2<(1(.31362<BFFF((-7(3().(.####
@M05025:18:000000000-B3NL5:1:1101:11824:6351 2:N:0:TCGAAG
ATATGTGGACTACCCGGGTTTCTAATCCTGTTTGCTCCCCACGCTTTCGTGCCTCAGTGTCAATGTTGGTCCAGGTAGCTGCCTTCGCCATGGATGTTCCTCCTGATCTCTACGCATTTCACTGCTACACCAGGAATTCCGCTACCCTCTACCACATTCTAGTCATCCAGTATCCACTGCAGTTCCCAGGTTGAGCCCAGGGCTTTCACAACGGACTTAAATAACCACCTACGCACGCTTTACGCCCAGTAATTCCGAGTAACGCTTGCACCCTTCGTATTACCGCGGCTGCTGGCCGGAA
+
CFFGGGGGGGGGGGGGGGGGGGGGGGGGGGGGGGGGGGGGGGGGGGFGGGFGGGGGGGGGGGGGGGGGGGGGGGGGGGGGGGGGGGGGGGGGGGGGGGGGGGGGGGGGGGGGGGGGGGGGGGGGGGGGGGGGGGGGGGFGFGGGGGGGGGGGGGGGGGGFGGGGFGGGGGGGGGGGGGGGGGGGGGGGGGGFCFFGFGFGFFECFFAFFFFFFD@BFF695*;ABE34>BEEF=ABFFFDFCEDFFBD<FCCFEEF@;9<@CCF@FF<DEF@?B??011::<>93;20>0,(.520(####
@M05025:18:000000000-B3NL5:1:1101:7099:6374 2:N:0:TCGAAG
ATATGTGGACTACAGGGGTTTCTAATCCTGTTTGATACCCACACTTTCGAGCATCAGCGTCAGTTACAGTCCAGTAAGCTGCCTTCGCAATCGGAGTTCTTCGTGATATCTAAGCATTTCACCGCTACACCACGAATTCCGCCTACCTCTGCTGCACTCAAGACTACCAGTATCAACTGCAATTTTACGGTTGAGCCGCAAACTTTCACAACTGACTTAATAATCCGCCTACGCTCCCTTTAAACCCAATAAATCCGGATAACGCTCGGATCCTCCGTATTACCGCGGCTGCTGGCCACCT
+
CGGGGGGGGGGGGGGGGGEGGGGGGGGGGGGGGGGGGGGGGGGGGGGGGGGGGGGGGGGGGGGGGGGGGGGGGGGGGGGGGGGGGGGGGGGGGGGGGGGGGGGGGGGGGGGGGGGGGGGGGGGGGGGGGGGGGGGGGGGGGGGGGGGGGGGGGGGGGGGGGGGGGFGGGFFGGGGGGGGG?FGGGGGGGGGGDGFGGGFGF?FFFFFFFFFFFFFFFF>CEFFFFE=BDFFF?BDFFF=B=C<EFFFFFFFE3<31:>@?FFF;61;>968(8AB?B?F?:DDA:>19>9>0)23:1####
@M05025:18:000000000-B3NL5:1:1101:16880:6401 2:N:0:TCGAAG
ATATGTGGACTACTAGGGTTTCTAATCCTGTTTGCTCCCCACGCTTTCGTGCCTCAGTGTCAATGTTGGTCCAGGTAGCTGCCTTCGCCATGGATGTTCCTCCTGATCTCTACGCATTTCACTGCTACACCAGGAATTCCGCTACCCTCTACCACATTCTAGTCATCCAGTATCCACTGCAGTTCCCAGGTTGAGCCCAGGGCTTTCACAACGGACTTAAATAACCACCTACGCACGCTTTACGCCCAGTAATTCCGAGTAACGCTTGCACCCTTCGTATTACCGCGGCTGCTGCCCAGCA
+
CGGGGGGGGGGGGGGGGGGGGGGGGGGGGGGGGGGGGGGGGGGGGGGGGGGGGGGGGGGGGGGGGGGGGGGGGGGGGGGGGGGGGGGGGGGGGFGGGGGGGGGGGGGGGGGGGGGGGGGGGGGGGGGGFGGGGGFGGGGGGGGGGGGGGGGGDCFGGGGGGGGGGGGGGGGFFGGGGGGGGGGGCFFFGCDCCFFGFCFG95@?FAFFFF58=?=>EFFF5ACEEFFFFBEE9AFBABFFD*9>FFFFFFECEEC9;;>;8C511;0/13=6;;8(/538(5:46;F3(((-24),(####
@M05025:18:000000000-B3NL5:1:1101:11766:6431 2:N:0:TCGAAG
ATATGTGGACTACAAGGGTATCTAATCCTGTTTGCTCCCCACGCTTTCGAGCCTCAGCGTCAGTTACAGACCAGAGAGCCGCCTTCGCCACTGGTGTTCCTCCATATATCTACGCATTTCACCGCTACACATGGAATTCCACTCTCCTCTTCTGCACTCAAGTCTCCCAGTTTCCAATGACCCTCCCCGGTTGAGCCGGGGGCTTTCACATCAGACTTAAGAACCCGCCTGCGCTCGCTTTACGCCCAATAAATCCGGACAACGCTTGCCACCTACGTATTACCGCGGCTGCTGGCCCCCG
+
CGGGGGGGGGGGGGGGGCFGGGGGGGGGGGGGGFGGGGGGGGGGGGGGGGGGGGGGGGGGGGGGGGGGGGGGGGGGGGGDGGGGGGGGGGGGGFFGGGGGGGGGGGGGGGGGGGGGDGGGGGGGGGGGGGGGGGEFGGGGGFGGGGGFGGGGGGGDFFGFGGGGGGGGGGGGGGGGGGGGGGGGGG6DDDDGGFADFGAGEFFDFF=7FFFFEFFFFFFFFCF(1;09B<DDB9>F;>FBBFF08BF:BFFFA-6703361:4908B:::A?B<(.484<7AF44>;>049?F?(3(####
@M05025:18:000000000-B3NL5:1:1101:12730:6436 2:N:0:TCGAAG
ATATGTGGACTACTCGGGTTTCTAATCCTGTTTGCTCCCCACGCTTTCGCACCTGAGCGTCAGTCTTTGTCCAGGGGGCCGCCTTCGCCACCGGTATTCCTCCAGATCTCTACGCATTTCACCGCTACACCTGGAATTCTACCCCCCTCTACAAGACTCTAGCCTGCCAGTTTCGGATGCAGTTCCCAGGTTGAGCCCGGGGATTTCACATCCGACTTGACAGACCGCCTGCGTGCGCTTTACGCCCAGTAATTCCGATTAACGCTTGCACCCTCCGTATTACCGCGGCTGCTGGCCGTCG
+
CGGGGGGGFFGGGGGGGGGGGGGGGGGGGGGGGGGGGGGGGGGGGGGGGGGGGGGGGGGGG:FGGGGGGGFGGGGGGGGGCGGGEFGGGGGGGDGGGFGGGGGGFGGGGGGGGGGGGEFGGGG>EEGGGGGGGG@FGGGGGGG@BCGGGFGGGGGGGFGGF;AGFGFGGGGGGGGGGGGGGGGGFFGGDC;C<<FDGGEG>B>5F6CFFFFE@FFFFFF3;>EFBF;>F??F;::?9>9?(4:?B09?F44<4:A)(--3<2<?>??(8<7?B6<?F:67>>A<?191;4>00)(,(####
@M05025:18:000000000-B3NL5:1:1101:13274:6468 2:N:0:TCGAAG
ATATGTGGACTACTGGGGTATCTAATCCTGTTTGCTCCCCACGCTTTCGAGCCTCAGCGTCAGTTACAGACCAGAGAGCCGCCTTCGCCACTGGTGTTCCTCCATATATCTACGCATTTCACCGCTACACATGGAATTCCACTCTCCTCTTCTGCACTCAAGTCTCCCAGTTTCCAATGACCCTCCCCGGTTGAGCCGGGGGCTTTCACATCAGACTTAAGAAACCGCCTGCGCTCGCTTTACGCCCAATAAATCCGGACAACCCTTTCCCCCTACGTACTCCCGCGGCTGCTGGCCTGGG
+
CGGGGGGGGGGGGGGFGGGGGGGGGGGGGGGGGGGFGGGGGGGGGGGGGGGGGGGGGGGGGGGGGGGGGGGGGGGGGGGGGGGGGGGGGGGGGGGGGGGGGFGGGGGGFGGGGGGGGGGGGGGGGGGGGGGGGGE@FGGGGGGGGGGGGGGGGFGGGGGF8DFGEFGGGGFFGGGGFFGCGFGGFDGD>DDDCFFGGDEGF>DEFFFA>8CE3;3;AFC4?EE@DDF@0(:=202:>>??B2>(229?04)36<A?>>679?0(-10)-)).((-3?22(,)5<64((2((-373(,####
@M05025:18:000000000-B3NL5:1:1101:16411:6482 2:N:0:TCGAAG
ATATGTGGACTACTAGGGTTTCTAATCCTGTTCGCTACTCATGCTTTCGAGCCTCAGCGTCAGTTGCAGACCAGAGAGCCGCCTTCGCCACTGGTGTTCTTCCATATATCTACGCATTCCACCGCTACACATTGAGTTCCACTCTCCTCTTCTGCACTCAAGTTCAACAGTTTCTGATGCAATTCTCCGATTGAGCCGAAGGCTTTCACATCAGACTTATTGAACCGCCTGCACTCGCTTTACCCCCAATAAATCCGGACAACGCTTGCCACCTACGTATTACCGCGGCGTCAGCCCTGAC
+
@FFDEF<@CFFE@F,CFDFGGCEFFD9FGGFGGGCG@7,CFE<6FFGGGGFEEF?AFFGGC,BCC<F,F@<@FC@8@FD<@FGDGGFF:BFEAFG@A?FFGGF?EDFGGCFDGDFEDEG9B<FEDCGG,?44,C,4EFGGDFE@E,=DFGDGFFFCFDCGG8ECFEGGFGG8CEGFGF?FDGG8@D9==+8=C?:7C65C9**6399;@AF5CFBFA+11<EEFFB2:499BF(0./2>9>@C*.3,:214))))/13,((6((61:((5)),(52:?>2())6<((4((,((4)((####
@M05025:18:000000000-B3NL5:1:1101:15738:6515 2:N:0:TCGAAG
ATATGTGGACTACCGGGGTTTCTAATCCTGTTCGCTACCCATGCTTTCGAGCCTCAGCGTCAGTTGCAGACCAGAGAGCCGCCTTCGCCACTGGTGTTCTTCCATATATCTACGCATTCCACCGCTACACATGGAGTTCCACTCTCCTCTTCTGCACTCAAGTTCAACAGTTTCTGATGCAATTCTCCGGTTGAGCCGAAGGCTTTCACATCAGACTTATTGAACCGCCTGCACTCGCTTTACGCCCAATAAATCCGGACAACGCTTGCCACCTACGTATTACCGCGGCTGCTGGCCGCTT
+
CGGGGGGGGGGGGGGGGGFGGGGGGGGGGGGGGGGGGGGGGGGGGGGGGGGGGGGGGGGGGGGGGGGGGGGGGGGGGGGGGGGGGGGGGGGGGGGGGGGGGGGGGGGGGGGGGGGGGGGGGGGGGGGGGGGGGGGGGGGFGGGGGG,@FGFFGGGGGGGGGGGGGGGGGGFFGGGGGGGGGGFGGGGGGGGGDGFFFDA>>EFFFFFFFFFFEFF=AFFFFC4==BF@F@F;;@@E@@FFF9C?<@F;(/=ECC?49>:19??9B<1127<>F??>:<<B0<F60693>B0?FF(,.####
@M05025:18:000000000-B3NL5:1:1101:17248:6644 2:N:0:TCGAAG
ATATGTGGACTACTGGGGTTTCTAATCCTGTTCGCTACCCATGCTTTCGAGCCTCAGCGTCAGTTGCAGACCAGAGAGCCGCCTTCGCCACTGGTGTTCTTCCATATATCTACGCATTCCACCGCTACACATGGAGTTCCACTCTCCTCTTCTGCACTCAAGTTCAACAGTTTCTGATGCAATTCTCCGGTTGAGCCGAAGGCTTTCACATCAGACTTATTGAACCGCCTGCACTCGCTTTACGCCCAATAAATCCGGCCAACGCTTGCCACCTACGTTCTACCGTCGCCGCTGGCCTCCC
+
CGGGGGGFGGGGGGGGGGFGGGGGGGGGGGGGEGGGEGGGGGGGGGGGGGGGGGGGGGGGGGGGGGGGGGFGGGGGGGGGGGGEGFGGGDGGGGGGGGGGGGGGGFGGGGGGGGGGEFGGGGGGGGGG@A?FGGCCGGGGFGGGGGFGGGDGGEGFFDGGGEG:FFFC@FDD:EFGGGGFFFFC82CFGDDDC6;FGG5>DDFFFFFFFFFFFFF:FFCACEEA:=9=FD>B@FE3(3;D?<3(:16<;(6=;?<313((711((,-142)81(5>(3(.-)5A9(,9(,,2-((,4####
@M05025:18:000000000-B3NL5:1:1101:6506:6680 2:N:0:TCGAAG
ATATGTGGACTACAAGGGTTTCTAATCCTATTTGCTCCCCACGCTTTCGTGCCTCAGTGTCAGTTACAGACCAGGCGACCGCCTTCGCCACTGGTGTTCCTCCATATATCTACGCATTTTACCGCTACACATGGAATTCCATCGCCCTCTTCTGCACTCCAGCATACCAGTTTCCATAGCTTACAATGGTTGAGCCATTGCCTTTTACTACAGACTTAGTACGCCACCTACGCACCCTTTACTCCCAATGATTCCGGTTAACGCTTGTCACCTCCGTCTTACCACGGCTGCTGCCACGTTG
+
CGGGGGGGGGFGGGGGGGFGDGGGGGGGGGGGFG9FEFG@FGEFGGGGGGFC@6@@EFEFGFEGGGGGGGGCEFGGEGGFEEGEGGFGGGGGF@?FFGFG,EFGEFGG9AF<EFFEGG<5?E9FEEGGDGF:E8EEAFGGF;FCGDEEG,,D=8FD8>DFCGGGFFGFFFGGGGC+==+6+@8CE88FCDGGFGFG?<==CFFF>A99B630:+=4@9FEEC4=A9)/07;9@>B2>B20*>)/=?38((7).6<41((//.13<77(762<5((4,234:>?)8(,39(42)),4<####
@M05025:18:000000000-B3NL5:1:1101:16092:6716 2:N:0:TCGAAG
ATATGTGGACTACCGGGGTATCTAATCCTGTTTGCTCCCCACGCTTTCGAGCCTCAGCGTCAGTTACAGACCAGAGAGCCGCCTTCGCCACTGGTGTTCCTCCATATATCTACGCATTTCACCGCTACACCTGGAATTCCACCCTCCTCTTCTGCACTCAAGTCCCCCAGTTTCCAATGACCCTCCCCGGTTTAGCCGGGGGCTTTCCCACCCGACCTAAGAAACCCCCTTCCCTCGCTTTACCGCCAATTAATCCGGATACCGCTTGCCACCTCCGTATTACCACGCCGGTTGGCCATCC
+
CCAFGFGGAFFFFFGCGGE;FAFFGGGGFCFFGAEE,EFGGGEGGGGGGF@:FE86E@@CC,BCFGGGGECCFBC8FCEG@CFEGEEDF,BC,E?EFD?FEEFAFGGEEGC994=:+=FGGGGDE++6<F,:44=8>DFEFF,>+DGFG8AD=D9:=DD8DEFF,,33@4@2CEF9?2:CDCCF7;DD55;?*;+5C**;5=A5A)/+0*)((2(,):*=382017(,(,(..36:((((-.4)(-(-4.)646:9((((-),((,,-,5).84(2,8,(.649),30:(-((((,.####
@M05025:18:000000000-B3NL5:1:1101:14293:6731 2:N:0:TCGAAG
ATATGTGGACTACTGGGGTATCTAATCCTGTTCGCTACCCACGCTTTCGTTCCTCAGCGTCAGTTACTGCCCAGAGACCCGCCTTCGCCACCGGTGTTCCTCCTGATATCTGCGCATTTCACCGCTACACCAGGAATTCCAGTCTCCCCTGCAGTACTCAAGTCTGCCCGTATCGCCTGCAAGCCAGCAGTTGAGCTGCTGGTTTTCACAAACGACGCGACAAACCGCCTACGAACTCTTTACGCCCAGTAATTCCGGACAACGCTTGCACCCTACGTATTACCGCGGCTGCTGGCCCCAC
+
CGGGGGGGGGGGGGGGGGGGGGGGGGGGGGGGGGGGGGGGGGGGGGGGGGGGGGGGGGGGGGGGGGGGGGGFGGGGGGGGGGGGGGGGGGGGGGGGGGGGGGGGGGGGGGGGGGGGGGGGGGGGGGGGGGGGGGGGGGGGGGGGGGGGGGGGGGGGGGGGFFGGGGGFGGGGFGGDCGFGFFFGGGGGGGFGGFFGDGFGFFFFF499BFFFF>BFFFFF;6>@D;:@F0(/:?(46<49><A?BB((43AAFFADF6(,26:6>B<?BD>?B601(.4<8<AA:9916691)4((.####
@M05025:18:000000000-B3NL5:1:1101:15690:6783 2:N:0:TCGAAG
ATATGTGGACTACAAGGGTTTCTAATCCTGTTTGCTCCCCACGCTTTCGCACCTGAGCGTCAGTCTTTGTCCAGGGGGCCGCCTTCGCCACCGGTATTCCTCCAGATCTCTACGCATTTCACCGCTACACCTGGAATTCTACCCCCCTCTACAAGACTCTAGCCTGCCAGTTTCGGATGCAGTTCCCAGGTTGAGCCCGGGGATTTCACATCCGACTTGACAGACCGCCTGCGTGCGCTTTACGCCCAGTAATTCCGATTAACGCTTGCACCCCCCGTATTACCGCGGCTGCTGGCCTCGG
+
CGGGGGGGGGGGGGGGGGGGGGGGGGGGGGGGGGGGGGGGGGGGGGGGGGGGGGGGGGGGGGGGGGGGGGGGGGGGGGGGGGGGGGGGGGGGGGGGGGGGGGGGGGGGGGGGGGGGGGGGGGFGGGGGGGGGGGGGGGGGGGGGGGGGGGGGGEGGGGGGGGGGGGGGGGGGGGGGGGGGGGGFGGGGGGGGFGFGGGFGFF:DFFFFFFFEDFFFFEF744@DFFFF>FFF>?:?;F>FBA<BFFFFF?AFFAAB?0:((62((2:1(2<??(1413633649((43103182(84####
@M05025:18:000000000-B3NL5:1:1101:14294:6793 2:N:0:TCGAAG
ATATGTGGACTACAGGGGTATCTAATCCTGTTTGCTCCCCACGCTTTCGAGCCTCAGCGTCAGTTACAGACCAGAGAGCCGCCTTCGCCACTGGTGTTCCTCCATATATCTACGCATTTCACCGCTACACATGGAATTCCACTCTCCTCTTCTGCACTCAAGTCTCCCAGTTTCCAATGACCCTCCCCGGTTGAGCCGGGGGCTTTCACATCAGACTTAAGAAACCGCCTGCGCTCGCTTTACGCCCAATAAATCCGGACAACGCTTGCCACCTACGTATTACCGCGCCTGCTTGCCGAAC
+
CGGGGDGGGGGGGGGGGGGGGGGGCFGGGGGGGGFGGGGGGGGGGGGGGGGGGGGGGGGGGGGGGFGGGGGGGGGGGGGGGGDGGGGGGGGGGGGGGGGGGGGGGGGFEEFGGGGGGGGGGGGGCCEGGGGGGGGEFGFEGGCGGG8=FFGGGFGGGGGFGGFGFGGGGGFGGGFGGGGFGFFCGGGGDCCDDFAGGGFCBDFEFFF6BF=;<F@FFFF33>)=@F>9BDFDFFFBBFFF0:A(42-,81?-694:6(3(,13190:<?FF<:130(4897<B<26>(3(,42))8,####
@M05025:18:000000000-B3NL5:1:1101:27188:6796 2:N:0:TCGAAG
ATATGTGGACTACTGGGGTATCTAATCCTGTTTGCTCCCCACGCTTTCGAGCCTCAACGTCAGTTACAGTCCAGTAAGTCGCCTTCGCCACTGGTGTTCCTCCTAATATCTACGCATTTCACCGCTACACTAGGAATTCCACTTACCTCTCCTGCACTCCAGCCTGACAGTTTCCAATGCAGTCCAGGGGTTGAGCCCCTGCCTTTCACACCAGACTTGCCATGCCGTCTACGCTCCCTTTACCCCCAGTAAACCCGGATAACGCTTGCCCCCTACGCATTACCGCCGCTGCTGGCCTGCA
+
CGGGGGGGGGGGGFFGFGECFGGGGGFGGGFGGGGGGGGGGGGGGGGGGGGGGGGGGGGGGGGGGGGGGGGGGGGGGGGGEFGGGGGC:CFFAFGGGGGGGGGGGGGGGGGGGFGGGGGGGCGGGGGGGGGGGGGGGGGCFGGGGGGGG9DGGCFGGGGGFFGFGGCFGCEFFGGGCDDGFFG?DFDFGCGGDGFGGGFGFFFAFA69A+;8>A8>FF4EF=E@FEAAF>>*59->=((5>>=*.:7;1@<6C)(6916(274/10((4(319(:F?(11()6-(((,7;064)((,####
@M05025:18:000000000-B3NL5:1:1101:25479:6817 2:N:0:TCGAAG
ATATGTGGACTACCGGGGTTTCTAATCCTGTTCGCTACCCATGCTTTCGAGCCTCAGCGTCAGTTGCAGACCAGAGAGCCGCCTTCGCCACTGGTGTTCTTCCATATATCTACGCATTCCACCGCTACACATGGAGTTCCACTCTCCTCTTCTGCACTCAAGTTCAACAGTTTCTGATGCAATTCTCCGGTTGAGCCGAAGGCTTTCACATCAGACTTATTGAACCGCCTGCACTCGCTTTACGCCCAATAAATCCGGACAACGCTTGCCACCTACGTATTACCGCGGCTGCTGGCCCCGG
+
CGGGGGGGGGGGGGGGGGGGGGGGGGGGGGGGGGGGGGGGGGGGGGGGGGGGGGGGGGGGGGGGGFGGGGGGGGGGGGGGGGGFGGGGGGGGGGGGGGGFGGGGGGGGGGGGGGGGGGGGGGGGGGGGGGGGGGGGGGGGGGCFFGGGGGGGGFEFGGGFGFGFFGFGGGGGGGGGGGGGGGGGGFGGG7DGDGFGGGFGF54AFFFFFFFEAAEFFFFFFFFEFFFFFDFFFFFFD@FF0;EFDF;@DDF<EAA?>BF94<?>9<?FB(6<:1:22:?<?FFF0>(36(,402(3,####
@M05025:18:000000000-B3NL5:1:1101:16251:6818 2:N:0:TCGAAG
ATATGTGGACTACAAGGGTATCTAATCCTGTTTGCTCCCCACGCTTTCGTGCATCAGTGTCAGTGACAGTCCAGTAAGCCGCCTTCGCCACTGGTGTTCCTCCTAATATCTACGCATTTCACCGCTACACTAGGAATTCCGCTTACCTCTCCTGCACTCCAGCATGACAGTTTCAAAAGCAGTCCCGGGGTTAAGCCCCGGGCTTTCACTTCTGACTTACCATGCCACCTACGCACCCTTTACACCCAGTAATTCCGGATAACGCTTGCCCCCTACGTATTACCGCGGCTGCTGGCCCCAC
+
CGGGGGGGGGGGGGGGGGGGGGGGGGGGGGGGGGGGGGGGGGGGGGGGGGFGGGGGGGGGGGGGGGGGGGGGGGGGGGGGGGGEGGGGGGGGGGGGGGGGGGGGGGFGGGGGGGGGGGGGGGGGGGGGGGFEFG8DEGGGGGGGGGGGGGGGGGGGGGGGGDCFGGGGFGFGGGGFGG?+D?D6FFGGD6DDGGFG7CDDEDDFFFFFFFFFFC<AFAFEFC?>EEFF9BFED@=99DF@E<>EA@B=D@F)9CFFEB;?<EF6>?F?B0:69;?FFF26.4<61940;>FB77B:(####
@M05025:18:000000000-B3NL5:1:1101:23629:6864 2:N:0:TCGAAG
ATATGTGGACTACAGGGGTATCTAATCCTGTTTGCTCCCCACGCTTTCGAGCCTCAGCGTCAGTTACAGACCAGAGAGCCGCCTTCGCCACTGGTGTTCCTCCATATATCTACGCATTTCACCGCTACACATGGAATTCCACTCTCCTCTTCTGCACTCAAGTCTCCCAGTTTCCAATGACCCTCCCCGGTTGAGCCGGGGGCTTTCACATCAGACTTAAGAAACCGCCTGCGCTCGCTTTACGCCCAATAAATCCGGCCAACGCTTGCCACCTACGTATTACCCCCGCTGCTGGCCATCA
+
CGGGGGGGGGGGGGGGGGGGGGGGGGGGGGGGGGGGGGGGGGGGGGGGGGGGGGGGGGGGGGGGGGFGGGGGFGGGFGGGGGGGGGGGGGGGGGGGGGGGGGGGGGGGGGGGGGGGGGEGGGGGGGGGGGGGGDEEFGGGGGGGGGGGGGGGGGGGGGGGGFGGGDFFGGDGGGGGFFGFGGGDGDGCDCGDGFFGGG>GAAAD4AFFFFFFFA<EF6AEE<<8@DFFFF;?9991092??ADBFF>B03?A494:6(((4<:(41<?BF<BF:?:?B))5)-6,-(-3-36??3(.####
@M05025:18:000000000-B3NL5:1:1101:20853:6876 2:N:0:TCGAAG
ATATGTGGACTACAGGGGTATCTAATCCTGTTCGATACCCACGCTTTCGTGCCTCAGCGTCAGTAGGGCGCCGGTATGCTGCCTTCGCAATCGGAGTTCTGCGTGATATCTATGCATTTCACCGCTACACCACGCATTCCGCATACTTCTCGCCCACTCAAGAACGCCAGTTTCAACGGCTCGACGGCGTTGAGCACCGCATTTTTACCGCTTACTTGGCCTCCCGCCTACGCACCCCTTAAACCCAATAAACCCGGATAACGCCCACATTCCCCGTATTACCGCCGCTGCTGGAACCATC
+
CGGGGGGGGGFCFGCEEEG7EFDFGFGGGDECEFFGFGGGFGEEGGGDCC8CFGGGGGGFEG,CEFGGGEDEGGGGGGGFFFFGCFGGGGGFGGDDCEFGGGGGGEFEEGFF?FEGFEGGFGAFE+>FFFF7D>8E>CFGDEC7=DEDEGFEEECCGGG8DC,DEGGGGC<;EA+?F>7DDC7*=58C4/778>AGGGA<)=AFF+;*/0>((03.96??)534070;(4?0(((42(4?:2:2:B?0().))(-(471(6>(((-((()))).(--(4(.).((-(((,,)),((.####
@M05025:18:000000000-B3NL5:1:1101:7843:6912 2:N:0:TCGAAG
ATATGTGGACTACTCGGGTATCTAATCCTGTTTGATCCCCACGCTTTCGCACATCAGCGTCAGTTACAGACCAGAAAGTCGCCTTCGCCACTGGTGTTCCTCCATATCTCTGCGCATTTCACCGCTACACATGGAATTCCACTTTCCTCTTCTGCACTCAAGTTTTCCAGTTTCCAATGACCCTCCACGGTTGAGCCGTGGGCTTTCACATCAGACTTAAAAAACCGCCTACGCGCGCTCTACGCCCAATAATTCCGGATAACGCTTGCCACCTACGTCTTACCGCGGCTGCTGTCCTCCT
+
CGGGGFFGGGGGGGGGGDFDGGGG<FGGGGFFFG<FGFFGGGGGGGGGGGGGDGGGGDFGD7FGGFFGGGGGGGGFEEGGFGGGDDFE@GGGFGGGE=AFFF4AF9EGGGGGGDEGGDGCGGGCCB7F9,CA>FGFFFDGGGFCFDGGGGCACFGFGG?BDGFGGD8FFFGGGCFFCFFG7?CCGD+=DC?D6?0+@7AG9?5ACFFFF>B3A97<4E6EE465=D2=(8>@@FBB9(4,49C19(9?:17)64).5;:22622(24((4481:2((8(((.47360((,22.))).####
@M05025:18:000000000-B3NL5:1:1101:18732:6914 2:N:0:TCGAAG
ATATGTGGACTACTCGGGTTTCTAATCCTGTTTGCTCCCCACGCTTTCGAGCCTCAGCGTCAGTTACAGACCAGAGAGCCGCCTTCGCCACTGGTGTTCCTCCATATATCTACGCATTTCACCGCTACACATGGAATTCCACTCTCCTCTTCTGCACTCAAGTCTCCCAGTTTCCAATGACCCTCCCCGGTTGAGCCGGGGGCTTTCACATCAGACTTAAGAAACCCCCTGCGCTCGCTTTACGCCCAATAACTCCGGACAACGCTTGCCACCTACCTATTACCCCGGCTGCTGGCCGCGT
+
CGGGGGGGGGGGGGGGGGGGGGGGGGGGGGGGGGGGGGGGGGGGGGGGGGGGGGGGGGGGGEGGGGGGGGGGGGGGGGGGGGGGGGGGGGGGGGGGGGGGFGGGGGGGGGFGGGGGGEGGGGGGGGGGGGGGGFEEFGGGGGGGFGGGGGGGGGGGGGFDGFCGEGGGGGGEGGGGGG8FGFFDCCDGG6CD@FF>FDF*:?BEFFFFFF=@36)36+6>CE93@@(:298?0>BB462?BAB:B>F::<?D2.6::>0,2:2(92::<06??1((()).654<43(((((,.7,(,####
@M05025:18:000000000-B3NL5:1:1101:25480:6937 2:N:0:TCGAAG
ATATGTGGACTACTCGGGTTTCTAATCCTGTTTGCTCCCCACGCATTCGTGCCTCAGTGTCAATGTTGGTCCAGGTAGCTGCCTTCGCCATGGATGTTCCTCCTGATCTCTACGCATTTCACTGCTACACCAGGAATTCCGCTACCCTCTACCACATTCTAGTCATCCAGTATCCACTGCAGTTCCCAGGTTGAGCCCAGGGCTTTAGCACCGGACTTAAATACCCACCTACGCAACCTTTACGCCCAGTAATTCCGAGTAACGCTTGCCCCCTTCATATTACTCCGGCTGCTGGCCACAG
+
C<-<@CFFFFFDGACFCEF@CFFFEGGA<@CC<<<,CF@6E@FG+8F6CCFGCFG@CFGC6FFFFGF9FG@8FFGGA,CE@CFD<FB:@B7F8,C<AFFAFFAEC9??,@FE,A+,47,95??FF=EGFEF7,=D>44498C+=E==,=1==FGF8D;DA46DF=;EF89E8C@CDCG+D78==EC8A+=DF=8*A=+*=:<BAFA++5+*:=>58*9+78EE*0<>2):447-5)(06>4646(852//.)1736((6333)6,:(,(.),,((.)--6464)).109BFB:70,(####
@M05025:18:000000000-B3NL5:1:1101:21468:6940 2:N:0:TCGAAG
ATATGTGGACTACCCGGGTATCTAATCCTGTTTGCTCCCCACGCTTTCGAGCCTCAACGTCAGTTACCGTCCAGTAAGCCGCCTTCGCCACTGGTGTTCCTCCTAATATCTACGCATTTCACCGCTACACTAGGAATTCCGCTTACCTCTCCGGCACTCTAGAAAAACAGTTTCCAATGCAGTCCTGGGTTTAAGCCCCAGCCTTTCACATCAGACTTGCTCTTCCGTCTACGCTCCCTTTACACCCACTAAATCGGGATAACGTTTGCCCCCTACCTCTTACCGCGGTTGCTGGCCATGC
+
CFGGGGGGGGGGGGGGGGFGGGGGFGGGGGGGFGGGGGGGGGGGGGGGGGGDGGGCGGGGGGEFGGGGEGGGGGGGGFGCCGGGEGGGGEGGCCEFGGGGGGGGFGGFFGGGGGGGDGGGGFCFED+><:=,>EGFFGGC>6+C+6DFCEFGEGG6E,@,>E9=A836D8CCCECFDBCFFF2=C9A5?**95?AFFGB>*?FAFA++=BFF*9@EF>4;4>CBEC@E5-(*(.(/4=;43)9?839?(/63)<C(/2(,,-),.(((.28:008((.).)6:,,(((((,.).(,:####
@M05025:18:000000000-B3NL5:1:1101:12361:6941 2:N:0:TCGAAG
ATATGTGGACTACCCGGGTTTCTAATCCTGTTCGCTACCCATGCTTTCGAGCCTCAGCGTCAGTTGCAGACCAGAGAGCCGCCTTCGCCACTGGTGTTCTTCCATATATCTACGCATTCCACCGCTACACATGGAGTTCCACTCTCCTCTTCTGCACTCAAGTTCAACAGTTTCTGATGCAATTCTCCGGTTGAGCCGAAGGCTTTCACATCAGACTTATTGAACCGCCTGCACTCGCTTTACGCCCAATAAATCCGGACAACGCTTGCCACCTACGTATTACCGCGGCTGCTGGCCACAC
+
CGGGGFGGGGGGGGGGGGGGGGGGGGGGGGGGGGGGGGGGGGGGGGGGGFGGGGGGGGGGGGGGGGGGGGGGGGGGDGGGGGGGGGGGGGGGGGGGFGFGDFGGGGGGGGGGGGGGGGGGGGGGGGGGGGGGGGGGGGGGGGGGGGGGGGGFGGGGGGGGGGGGGGGGGGGGGGGGGGGGGGGFGGGCDCCGG6FGGGEDFFFFF4BFFFFFFFB=FFFEFCCEE9@FFFDFFFE@79@;@46;?>B?0(.74<?@F0<1>B179?6(4:BB::::222>:2<)(-3(((-4))4<(####
@M05025:18:000000000-B3NL5:1:1101:20187:6945 2:N:0:TCGAAG
ATATGTGGACTACCCGGGTTTCTAATCCTGTTCGCTACCCACGCTTTCGTTCCTCAGCGTCAGTTACTGCCCAGAGACCCGCCTTCGCCACCGGTGTTCCTCCTGATATCTGCGCATTTCACCGCTACACCAGGAATTCCAGTCTCCCCTGCAGTACTCAAGTCTGCCCGTATCGCCTGCAAGCCAGCAGTTGAGCTGCTGGTTTTCACAAACGACGCGACAAACCGCCTACGAACTCTTTACGCCCAGTAATTCCGGACAACGCTTGCACCCTACGTATTACCGCGGCTGCTGGCCAACC
+
CGGGGGGGGGGGGGGGGGGGGGGGGGGGGGGGGGGGGGGGGGGGGGGGGGGGGGGGGGGGGGGGGGGGGGGGGGGGGGFGGGGGGGCFGGGGGGEGGGGGGGGGGGGGGGGGGDGEEEGGGGGGGGGGFGGGGGGGGGGGGGFG9EDFGGGGGGGGGGGGGGGGGGGGGGGGGGGGGCFFGDFGFFGGGGFFFCFG>CFGFFFFFFFAFFAB=BBF5BF990;DFD;B>??BB0?FFA2<>4<26923:>B<4AFF?>(49?B01862:7?F:?(1(()4:4<A(4142912:4(24####
@M05025:18:000000000-B3NL5:1:1101:18926:6950 2:N:0:TCGAAG
ATATGTGGACTACACGGGTTTCTAATCCTGTTTGCTCCCCACGCTTTCGAGCCTCAGCGTCAGTTACAGACCAGAGAGCCGCCTTCGCCACTGGTGTTCCCCCATATATCTACGCATCTCACCGCTACACATGGAATTCCACTCTCCTCTTCTGCACTCCAGTCTCCCAGTTTCCAATGACCCTCCCCGGTTGAGCCGGGGGCTTTCACATTAGACTTAAGAAACCGCCTGCGCTCGCTTTACGCCCACTAAATCCGGACAACGCTTGCCACCTACCCTTTACCGCCGCTCCTCCCCGATA
+
BFEGGC<CC,;@<<FCCFFD,<<F6F,CFC<E<CE,C@@,@@@7FCFGGGCEE<CFF,@BBCFFCFGGGGFGGGGE8FFFCGE7FGGGGG:9<B9,:@FC9,@7EFD?,EEFGGGGG+EFFGGGDGE:FC98>EED9@>FFGGG,D8AE,EGDAFGGA?,,,,,@=EGECEBFGGGCGDFFFAF9=C+3*<09CFGDC>*3?4).9=67;7)/+77:@F9)7)(3@;BF@?(37-(342(4<<1(41:(4872.)8(469>??19::(3:<).(,,(()()).5-,(4(((-,((--####
@M05025:18:000000000-B3NL5:1:1101:21071:6966 2:N:0:TCGAAG
ATATGTGGACTACAGGGGTTTCTAATCCTGTTCGCTACCCATGCTTTCGAGCCTCAGCGTCAGTTGCAGACCAGAGAGCCGCCTTCGCCACTGGTGTTCTTCCATATATCTACGCATTCCACCGCTACACATGGAGTTCCACTCTCCTCTTCTGCACTCAAGTTCAACAGTTTCTGATGCAATTCTCCGGTTGAGCCGAAGGCTTTCACATCAGACTTATTGAACCGCCTGCACTCGCTTTACGCCCAATAAATCCGGACAACGCTTGCCACCTACGTATTACCGCGGCTTCTGGCCCCGG
+
CGGGGGGGGGGGGGGGGGGGGGGGGGGGGGGGGGGGGGGGGGGGGGGGGGGGGGGGGGGGGGGGGGGGGGGGGGGGGGGGGGGGGGGGGGGGGGGGGGGGGGGGGGGGGGGGGGGGGGGGGGGGGGDGCGGGGGGGGGGDDGGDGFGFGGGGGGGGGGGGGGGGGGGGGGGGGGGGGGGGGFGDGCFGGGGGGGFGGCEGFFFFFFFFFFFFFF:BFFFAEEFFF=@==9BFBE=EFFFF@9;13;17DFFFEEFF01;>;??06:?4::A<?17?0:?<B>BA?0(41(((6>>:3####
@M05025:18:000000000-B3NL5:1:1101:18269:6995 2:N:0:TCGAAG
ATATGTGGACTACAGGGGTTTCTAATCCTGTTTGCTCCCCACGCTTTCGAGCCTCAGCGTCAGTTACAGACCAGAGAGCCGCCTTCGCCACTGGTGTTCCTCCATATATCTACGCATTTCACCGCTACACATGGAATTCCACTCTCCTCTTCTGCACTCAAGTCTCCCAGTTTCCAATGACCCTCCCCGGTTGAGCCGGGGGCTTTCACATCAGACTTAAGAAACCGCCTGCGCTCGCTTTACGCCCAATAAATCCGGACAACGCTTGCCACCTACGTATTACCGCGGCTGCTGGCCACTG
+
CGGGGGGGGGGGGGGGGGGGGGGGGGGGGGGGGGGGGGGGGGGGGGGGGGGGGGGGGGGGGGDGGGGGGGGGGGGGGGGGGGGGGGGGGGGGGGGGGGGGEGGGGGGGGGGGGGGGGGGGGGGGGGGGGGGGGGEEFGGGGGGGGGGGGGGGGFGGGGGFGGGD=FCGGGGGGGGDFGGGGFFGGGGDGDGGGGFGGGF>BBFEFFFFCF64@F8EFFFFFF<;DF6>BFDFFF>BB>??6>BBBBFF:?FFDDFFF>031:?;60036?)7::3>6?DA?A<21;>;9636)):1(####
@M05025:18:000000000-B3NL5:1:1101:18418:7038 2:N:0:TCGAAG
ATATGTGGACTACAGGGGTTTCTAATCCTGTTTGCTCCCCACGCTTTCGAGCCTCAACGTCAGTTACAGTCCAGTAAGTCGCCTTCGCCACTGGTGTTCCTCCTAATATCTACGCATTTCACCGCTACACTAGGAATTCCACTTACCTCTCCTGCACTCCAGCCTGACAGTTTCCAATGCAGTCCAGGGGTTGAGCCCCTGCCTTTCACACCAGACTTGCCATGCCGTCTACGCTCCCTTTACACCCAGTAAATCCGGATACCCCTTGCCCCCTACGTATTCCCCCGGCTGCACGACCGGG
+
CGGGGGGGGFGGGGGGGGGGGGGGGGGGGGGGGDGFGGGGFGGGGGGGFFGGGGGGGGGFCEGGGFGGGGGGGFGGGGEGGGGGEGGGGGGGGDFGFFGGFGGGGGGGGGGDFGGGGGGGFGGGGECE?FGFGFGFFGGF;9EFDCFDGFGFCEFGGFGBEEGGFC,@DC=EDEDGDGCCFE=F8DGGGGGDD7?FFGD**;;CFFF9AFF=2*5>FF8;EFF=:45@>=98BB2>@FD=@7<).3121())16580(3;@))(//53:72063(38?>43)6.,(-(-3((((((,####
@M05025:18:000000000-B3NL5:1:1101:15020:7041 2:N:0:TCGAAG
ATATGTGGACTACCGGGGTATCTAATCCTGTTTGCTACCCATGCTTTCGCTCCTCAGCGTCAGTAACTGCCCAGTAACCTGCCTTCGCCATCGGTGTTCCTCCTGATATCTGCGCATTTCACCGCTACACCAGGAATTCCAGTTACCCCTACAGTACTCAAGTCAGCCCGTATCGCCTGCACGCCCACAGTTAAGCTGTGGAATTTCACAGACGACGTGACAAACCACCTACGAGCTCTTTACGCCCAGTAATTCCGGACAACGCTTGCACCCTACGTATTACCCCGCCTGCTGGCCTCTG
+
CGGGGGGGGGGGGGGGGGGGGGGGGGGGGGFGGGGGGGGGGGGGGGGGGGGGGGGGGGGGGGGGGGGGGGGGGGGGGGGGGGGGGGGGGGGGDGGGGGGGGGGGGGGGGGGGGGGGGGGGGGGGGGGGGGGFGGGGFEGGGGGGGGGGGGGGFGFFGEGGFFGGGFG@EGEGGGGG==FD6C?DGGGGGGFFFGFGGGFF9A9A6BFCFF>=DF=AAEADFCE(99==?@EEF@@F6EFFEC>(8;>(2=<<C).:?>(10269031:12<???0:(3)6>AF2(-((--,24)4:8####
@M05025:18:000000000-B3NL5:1:1101:7659:7099 2:N:0:TCGAAG
ATATGTGGACTACTAGGGTTTCTAATCCTGTTTGCTCCCCACGCTTTCGAGCCTCAACGTCAGTTATCGTCCAGTAAGCCGCCTTCGCCACTGGTGTTCCTCCTAATATCTACGCATTTCACCGCTACACTAGGAATTCCACTTACCTCTCCGACACTCTAGCAAAACAGTTTCCAAAGCAGTCCCAGGGTTGAGCCCTGGGTTTTCACTTCAGACTTGCTTCGCCGTCTACGCTCCCTTTACACCCAGTAAATCCGGATAACGCTTGCCCCCTACGTATTACCGCGGCTGCTGGCCGCGG
+
CGDGGGGGGGGGGGGGGGEGGGGGGGGGGGGGGFGGGGGGGGGGGGGGGGGGGGGGGGGGGGGGGGGGGGGGGGGGGGGGGGGGGGGGGGGGGGGGGEGGGGGGGGFGGGGGGGGGGGGGGGGGGGGGGGEFGGGGGGGGGGGGGGGGGGGGGGGGGEFGFFCFEFFGGG=EGGGGGDGGGGGGFFGGFDC?CFAFGGFGFFFD>FFFFFAEEF?EFFACEFC:>@FFFFFF;9;DBFFFF3;5@DFD?;4?5C?@6@<?FAB((428?FF:>B(,(3,67)6<?>;(39;6?228.####
@M05025:18:000000000-B3NL5:1:1101:28317:7102 2:N:0:TCGAAG
ATATGTGGACTACTGGGGTATCTAATCCTGTTCGCTACCCATGCTTTCGAGCCTCAGCGTCAGTTGCAGACCAGAGAGCCGCCTTCGCCACTGGTGTTCTTCCATATATCTACGCATTCCACCGCTACACATGGAGTTCCACTCTCCTCTTCTGCACTCAAGTTCAACAGTTTCTGATGCAATTCTCCGGTTGAGCCGAAGGCTTTCACATCAGACTTATTGAACCGCCTGCACTCGCTTTACGCCCAATAAATCCGGACAACGCTTGCCACCTACGTATTCCCCCGGCTGCCGGCCGAGA
+
CFFGGGCFGGGGGGFGGGGGGGFGGGGGGGGGGCFGGCFFGGGGFGGGGGGEGGEGFCFGGGGGFFGCAGGGGFCFG,F8C:FGGGCEFEEGFCCFGEE9AEEDFFGGECGGGGGGGGGGGGG:EGGGGGGGDGGGGG;>DFFFEGGGFGGGCFGGFGGDFEG6EAAFF8EFDFFFFGFGGFGDG@FDCDGG>+@?FDDGDBF>AFA>EC+:8F=EFFB49A<9B>@2@?B=BB5;25(86)1;@>0?D@3746CEF6<B><60(41,84<<(((5(83<:)))(-,(390(((,4-####
@M05025:18:000000000-B3NL5:1:1101:20206:7116 2:N:0:TCGAAG
ATATGTGGACTACACGGGTTTCTAATCCTGTTCGCTACCCATGCTTTCGAGCCTCAGCGTCAGTTGCAGACCAGAGAGCCGCCTTCGCCACTGGTGTTCTTCCATATATCTACGCATTCCACCGCTACACACGGAGTTCCACTCTCCTCTTCTGCACTCAAGTTCAACAGTTTCTGATGCAATTCTCCGGTTGAGCCGAAGGCTTTCACATCAGACTTATTGAACCGCCTGCACTCGCTTTACGCCCAATAAATCCGGACCACGCTTGCCCCCTACCTAATACCGCCGCTGCCGGCCGTAA
+
@FF<FEGGFCGGGGGGGGCE;FG@FEGGGFAFGGGGD@FFGGGGGDGC7<,C@CFFFGG@CF7FFGGGGDFGEFCDFGDF:CFC:FEFG7C=DFFEGGGGFFEEEFGFGGGGGGGG>FGGGECGGC:F,AF+8>CGCGGCFGEE9>@FDFFD,EA8=FGF8=>E=,3=9,@=EF+?+6=D?C7CF+?CC>97?>CFG5@**3@>**+919B46>:B>F=*99?48/0555=03;<1(:1((94(6(28/,)/)96@0(2311-3(,,(-()(2(,4(,))))-4(2(,((-(,-(--####
@M05025:18:000000000-B3NL5:1:1101:14242:7128 2:N:0:TCGAAG
ATATGTGGACTACCGGGGTATCTAATCCTATTTGCTCCCCACGCTTTCGTGCCTCAGTGTCAGTTACAGACCAGGCGACCGCCTTCGCCACTGGTGTTCCTCCATATATCTACGCATTTTACCGCTACACATGGAATTCCATCGCCCTCTTCTGCACTCCAGCATACCAGCTTCCATAGCTTACAATGGTTGAGCCATTGCCTTTTACTACAGACTTAGTACGCCACCTACGCACCCTTTACGCCCACTGATCCAGGATAACGTTTGCCACCTACGTATTACCTCGGCCGCTGGCCCGGCG
+
-66:CFF,;CFAA,6+@@@FGC<E<F9C@6C9,6,,CCF,C+FG7,:,BC@F@EE<FFFG9,6<@FCEFFG7<9,B@@FFGGG:7FCFC:C4FGGG@FGD<?<A,AE@FGCF?=7BEGGGAF,:C@4F9=7F@DEE98=;CA9CCGGG8DFDE8==8,,6>D,:AFGF,<,@EEGFG9CD+=C*2B+3AF7*906;?29BF*=AF4B;AAC4;8=>8BBC??9>2(0553=;>11,(63=FC((.:70(5))..,).48<)),(.83:))52(.3(.5<?24).2((((,-,(,2(-####
@M05025:18:000000000-B3NL5:1:1101:13850:7149 2:N:0:TCGAAG
ATATGTGGACTACTGGGGTTTCTAATCCTGTTTGCTCCCCACGCTTTCGAGCCTCAGCGTCAGTTACAGACCAGAGAGCCGCCTTCGCCACTGGTGTTCCTCCATATATCTACGCATTTCACCGCTACACATGGAATTCCACTCTCCTCTTCTGCACTCAAGTCTCCCAGTTTCCAATGACCCTCCCCGGTTGAGCCGGGGGCTTTCACATCAGACTTAAGAAACCGCCTGCGCTCGCTTTACGCCCAATAAATCCGGCCAACGCTTGCCACCTACGTATTACCGCGGCTGCTGGCCATGG
+
CGGGGGGGGGGGGGGGGGGEGGGGGGGGGGGGGGFGGGGGGGGGGGGGEGFGGGGGGGGGGGCGGGGFGDFGFFGGGGFFGGGGGGGGCEGGGGGGGGGGFG?FGGGGGGCFGFGGGGGGCGGGGGEGGGGGGGE,@BE;FFCFGG,=DGGGGGFGFAGFF,@FDEGFFFFGCFGGGDFGGFGFG6CGGGCDGGFGGDFG>555AAFCFFFE9F@@FF6.747(65:96;0=B;;F11??F)6(4>;21(4>)-6:B0((46:0(44(449<::0>6B?AB2:4(((((-(4.,(,2####
@M05025:18:000000000-B3NL5:1:1101:17463:7186 2:N:0:TCGAAG
ATATGTGGACTACCCGGGTTTCTAATCCTGTTTGCTCCCCACGCTTTCGAGCCTCAACGTCAGTCATCGTCCAGAAAGCCGCCTTCGCCACTGGTGTTCCTCCTAATATCTACGCATTTCACCGCTACACTAGGAATTCCGCTTTCCTCTCCGACACTCTAGCCTGACAGTTCCAAATGCAGTCCCGGGGTTGAGCCCCGGGCTTTCACATCTGGCTTGCCATGCCGTCTACGCTCCCTTTACACCCAGTAAATCCGTATAACGCTTGCCCCTTACGCATTCCCGCGCTTCCCGCGCGACA
+
CFGGGGGGGGGGGGGGGGEFGGGGGGGGGGFGGGGFGGGGGGGGGGGGGGGEGGGGDGGGGGGGGGGGGGGGGGGGCGGGGGGGGGGDGGGGGGGGGGGGGGGGFGGAFGFGFGGGGGGGGGGGGGGGDGFGGGEGGGGGGGGGFEFFGGGGGGGGGGGGG8DFEFGGFCCCFGGGCFFDDGGGFF>CDGDGC7AD4D>DFDEFF;F6B8FE?+.;AFFFF<FE@3(6((2>86,;>F7)3)62<493((-6)6489(8:)-)(((-42?:B(()5,((,,).4(20(((()(,-(,####
@M05025:18:000000000-B3NL5:1:1101:15327:7268 2:N:0:TCGAAG
ATATGTGGACTACCGGGTATCTAATCCTGTTTGCTCCCCACGCTTTCGAGCCTCAGCGTCAGTTACAGACCAGAGAGCCGCCTTCGCCACTGGTGTTCCTCCATATATCTACGCATTTCACCGCTACACATGGAATTCCACTCTCCTCTTCTGCACTCAAGTCTCCCAGTTTCCAATGACCCTCCCCGGTTGAGCCGGGGGCTTTCACATCAGACTTAAGAAACCGCCTGCGCTCGCTTTACGCCCAATACATCCGGACAACGCTTGCAACCTACGTCTTACCGCGGCTGCTGGCACACTC
+
CGGGGGGGGGGGGFGGGGGGGGGGGGGGGGGGGGGGEFGGGGGGGGGGGGGGGGGGGGGGGGGGEEGGGGFGGGFGDGGGGGGGGGDGGGGGGGGGGGGGGGGGGGFGGGGGGGGGGGGGGGGGGGGGGGGGGFEGGFGBFGGFFGGGGGGFGFGGGGGGGGGGGGGGGFGFGGC2?D9?DDFFGGGGDGDG5?FFDDFGFBE6AFFFFCA7;=@@A6=)6)6@@;9@F?D;0(469B:BA>:F01281:).467(4(36?6((,88:)67:((,(.(.4<>(-(-(1(482)43<3####
@M05025:18:000000000-B3NL5:1:1101:20374:7273 2:N:0:TCGAAG
ATATGTGGACTACTAGGGTTTCTAATCCTATTTGCTCCCCACGCTTTCGTGCCTCAGTGTCAGTTACAGACCAGGCGACCGCCTTCGCCACTGGTGTTCCTCCATATATCTACGCATTTTACCGCTACACATGGAATTCCATCGCCCTCTTCTGCACTCCAGCATACCAGTTTCCATAGCTTACAATGGTTGAGCCATTGCCTTTTACTCCAGACTTAGTACGCCACCTACGCACCCTTTACGCCCAATGATCCCGGATAACGCTTGCCACCTACGTAGTACCGCGGCTGCTCGCACTGAC
+
CGGGGGGGGGGGGGGGGGEEGGGGGGGGGGGGGGGGGGGGGGGGGGGGGGGGGGGGGGGGGGGGGGGGGGGGGGGGCGGGGGGGGGGGGEGGGGGGGGGGEGGGGGGGGGGGGGGGGGGGGGGGGEGGGGFFGGGGGGGGGGGGGGGGGDFGGGFGGGGGCFGGGGGGC?EGFGC@FGGGFG7FG?GGGGFDG6AGGG6+=AF;?9;8<+@@5ADBEAFFE7:427AFFFFF=5@@DFF=EFDF10(68;)9)9=?013(7)((-3(3(6<4((,,4)(-.:2,69,1(--4),269####
@M05025:18:000000000-B3NL5:1:1101:25680:7338 2:N:0:TCGAAG
ATATGTGGACTACTCGGGTATCTAATCCTGTTTGCTCCCCACGCTTTCGAGCCTCAGCGTCAGTTACAGACCAGAGAGCCGCCTTCGCCACTGGTGTTCCTCCATATATCTACGCATTTCACCGCTACACATGGAATTCCACTCTCCTCTTCTGCACTCAAGTCTCCCAGTTTCCAATGACCCTCCCCGGTTGAGCCGGGGGCTTTCACATCAGACTTAAGAAACCGCCTGCGCTCGCTTTACGCCCAATAAATCCGGACAACGCTTGCCACCTACGTATTACCGCGGCTGCTGGCCAGTC
+
CGGGGGGGGGGGGGGGGGEFFGGGGGGGGFGGGGGGFGEFGGGGGGGGGFGGGFGGGGGGGDGGGGGGGGGGGFGFGGGGGGGGGGGGGGGGGGFCGGGGGGGGGGGGGGGGGFGCFGGGGADGGGGGGGGGGGEDFGGGGGGGGGGGGGGEGGGGGFEGGCGFCEGDFGDAD:DG?FDFGFGC6CDCD+;?9FFFFG>CAD:BFAF=FFC4)//6A@=4CEC88@09(/2((61616:?B<>04>9?FF?DAAB>6>(41:?20813:(4>:2:><B?42-690946606?:77?1####
@M05025:18:000000000-B3NL5:1:1101:17846:7422 2:N:0:TCGAAG
ATATGTGGACTACTAGGGTATCTAATCCTGTTTGCTCCCCACGCTTTCGAGCCTCAACGTCAGTTACAGTCCAGTAAGTCGCCTTCGCCACTGGTGTTCCTCCTAATATCTACGCATTTCACCGCTACACTAGGAATTCCACTTACCTCTCCTGCACTCCAGCCTGACAGTTTCCAATGCAGTCCAGGGGTTGAGCCCCTGCCTTTCACACCAGACTTGCCATGCCGTCTACGCTCCCTTTACACCCAGTAAATCCGGATAACGCTTGCCCCCTACGTATTACCGCGGCTCCTGGCCAAAA
+
CGGGGGGGGGGGGGGGGGGGGGGGGGGGGGGGGGGGGGGGGGGGGGGGGGGGGGGGGGGGGGGGGGGGGGGGGGGGGGGGGGGGGGGGGGGGGGFGGGGGGGGGGGGGGGGGFGGGGGGGGGFGGGGGFGGGGGGGGGGGGGGGFGGGGGGGGGGGGFGGFGGGGGGGGGGGGGGGGGGGGGGGGFGG>CDDGGFG?FECFFFFFFF>FFF=CA=CFFAEFFFE@B9=AF)/9255@DD=B;CC3B9<@3C)<CEF9(6;D@/(3;F00@3;>B::(.)682<<46(,(((-2)4((####
@M05025:18:000000000-B3NL5:1:1101:15655:7441 2:N:0:TCGAAG
ATATGTGGACTACCGGGGTTTCTAATCCTGTTTGCTCCCCACGCTTTCGAGCCTCAGCGTCAGTTACAGACCAGAGAGCCGCCTTCGCCACTGGTGTTCCTCCATATATCTACGCATTTCACCGCTACACATGGAATTCCACTCTCCTCTTCTGCACTCAAGTCTCCCAGTTTCCAATGACCCTCCCCGGTTGAGCCGGGGGCTTTCACATCAGACTTAAGAAACCGCCTGCGCTCGCTTTACGCCCAATAAATCCGGACAACGCTTGCCACCTACGTATTACCGCGGCTGCTGGCCTGGA
+
CGGGGGGGGGGGGGGGGGGGGGGGGGGGGGGGGGGGGGGGGGGGGGGGGGGGGGGGGGGGGGGGGGGGGGGGGGGGGGGGGGGGGGGGGGGGGGGGGGGGGGGGGGGGGGGGGGGGGGGGFGGGGGGGGGGGFGGGGGGGGGGGGGGGGGGFGGGGGFGGGGGGGGFGGGGGGGGGGGGGGGC?FGGGGGGG5CAGGGFGFFFFFFFFFFCEFFEFFFFCEFF@DF9;@FFFFF1:>9B:BFF033;BFF:4ADFF9>?66?13(-436:DFB0((-.8)(6AF09>BF(((,4((.####
@M05025:18:000000000-B3NL5:1:1101:10759:7445 2:N:0:TCGAAG
ATATGTGGACTACTGGGGTTTCTAATCCTGTTTGCTCCCCACGCTTTCGAGCCTCAACGTCAGTTACCGTCCAGTAAGCCGCCTTCGCCACTGGTGTTCCTCCTAATATCTACGCATTTCACCGCTACACTAGGAATTCCGCTTACCTCTCCGGCACTCTAGAAAAACAGTTTCCAATGCAGTCCTGGGGTTAAGCCCCAGCCTTTCACATCAGACTTGCTCTTCCGTCTACGCTCCCTTTACACCCAGTAAATCCGGATAACGCTTGCCCCCTACGTATTACCGCGGCTGCTGGCCGCGA
+
CGGGGGGGGGGGGGGGGGGGGGGGGGGGGGGGGGGGGGGGGGGGGGGGGGGGGGGGGGGGGGGGGGGGGGGGGGGGGGGGGGGGGGGGGGGGGGGGGGGGGGGGGGGGGGGGGGGGGGGGGGGGGGGGGGGGGGGDGGGGGGEGGGGGGGGGGGGGGF8EFF9EFCFGGGFGGGGGGGGGGCGGGGCFFDDDFCFGGFFGFFFFFFFCFF>EEFFEFFFECBEFE49BDFFEF61;>DFEF9C<)6>@1;E.59?@;0(,,64,3:48<3>4996?::<9>4<<(4(-9661:20<.####
@M05025:18:000000000-B3NL5:1:1101:7909:7478 2:N:0:TCGAAG
ATATGTGGACTACAAGGGTTTCTAATCCTGTTTGCTCCCCACGCTTTCGAGCCTCAGCGTCAGTTACAGACCAGAGAGCCGCCTTCGCCACTGGTGTTCCTCCATATATCTACGCATTTCACCGCTACACATGGAATTCCACTCTCCTCTTCTGCACTTAAGTCTCCCAGTTTCCAATTACCCTCCCCGGTTGAGCCGGGGGCTTTCACATCAGCCTTAAGAAACCGCCTGCGCTGGCTTTACGCCAAATACATCCGTACAAGGCATGCCACCTACGTATAGCAGCGGCTGCTGGCCCTAC
+
CGFGGGGGGFGFFFCEFGFGGGGGGGGDEFGGGGG9FFGGGGGDFEGGG8FGGGGGGGDFEGGFGGFFFGEGFG<EFGGGDGGCFGCGEFF@FGB8EFGGGGGAGFFFGGAEFGGG@ECFGGFCEEEGGGAFEFFGGGEDFCCF98@@=,@,7DFGG9,@>ADG:=DFE8=DFA7=C++69=++@6C=?DGGDF9>CGECF:?5649A8+B@.?33;*67E<3((/29(620(,(((((4()6:?0(4.).)54231(.(,6)(((.(.)4),(,(3.)))).-),(-1(22)4(((####
@M05025:18:000000000-B3NL5:1:1101:12670:7526 2:N:0:TCGAAG
ATATGTGGACTACCGGGGTATCTAATCCTATTTGCTCCCCACGCTTTCGTGCCTCAGTGTCAGTTACAGACCAGGCGACCGCCTTCGCCACTGGTGTTCCTCCATATATCTACGCATTTTACCGCTACACATGGAATTCCATCGCCCTCTTCTGGACTCCAGCATCGCAGTTTCCATAGCTTACAATGGTTGAGCCATTGCCTTTTACTACCGACTTAGTACGCCACCTACGCACCCTCTACGCCCAATGATTCCGGATAACGCTTGCCACCATCGTATTACCGAGTCAGCTGGCCCGTGC
+
CF<FGCCC@F<CGGGDGGGGD<@AAFFCA9E<<CEAACFE,7@F@CC,8CDG<CFF6FGGECFF@@E,C<CCE@FF:@@:CFCF=,BF@FE@EFFF<CEFDGGGGCFGCGCAFGGGCEFE9FFD=+C:FGGFFG,D=D,;E9=@6>===EAEDD,@=D=DF,,6@,+48+AE72C9CDF6ECFFC:+2?FFC59A*9:8CFBF+**+8AFF):@2(8B6**//(:216(.66>1(1;3(67C099:;,((-))))((41(4),(-821343:()(((48>4AD0(,(().44?<0((####
@M05025:18:000000000-B3NL5:1:1101:9127:7563 2:N:0:TCGAAG
ATATGTGGACTACCCGGGTATCTAATCCTGTTCGCTACCCATGCTTTCGAGCCTCAGCGTCAGTTGCAGACCAGAGAGCCGCCTTCGCCACTGGTGTTCTTCCATATATCTACGCATTCCACCGCTACACATGGAGTTCCACTCTCCTCTTCTGCACTCAAGTTCAACAGTTTCTGATGCAATTCTCCGGTTGAGCCGAAGGCTTTCACATCAGACTTATTGAACCGCCTGCACTCGCTTTACGCCCAATAAATCCGGACAACGCTTGCCACCTACGTATTACCGCGGCTGCTGCCCGCCA
+
CGGGGGGGGGGGGGGGGGGGGGGGFGGGGGGGGGGGGGGGGGFGGGGGFGFGGGGCFFGGGEGGGGGGGGGGGGFGCGGGFGGGEGGGGGGGFGGGGGGGGGGGGCFGGGG<FGG:FFGGGGGGGGDGFGGGFGCGGGGGFFEGAFGGGGGGGGGGGGGGGCFDGGGGGCFFGGFGGGGFGDGFGFGGGGGDDCAFFDB7BDFFFAFFFFCE;F3EFF6AECEEEB@BFF=DDF<;2@3@FFF1<6>;7@@;CEE@>0(-71239?16?29??1,:60<)()642760(((,22).,####
@M05025:18:000000000-B3NL5:1:1101:24845:7570 2:N:0:TCGAAG
ATATGTGGACTACTAGGGTTTCTAATCCTGTTCGCTACCCATGCTTTCGAGCCTCAGCGTCAGTTGCAGACCAGAGAGCCGCCTTCGCCACTGGTGTTCTTCCATATATCTACGCATTCCACCGCTACACATGGAGTTCCACTCTCCTCTTCTGCACTCAAGTTCAACAGTTTCTGATGCAATTCTCCGGTTGAGCCGAAGGCTTTCACATCAGACTTATTGAACCGCCTGCACTCGCTTTACGCCCAATAAATCCGTACAACGCTTGCCACCTACGTATTACCGCGGCTTCCTGCCGGGG
+
CGGGGGGGGGGGGGGGGGGGGGGGGGGGGGGGGGGGGGGGGGGGGGGGGGGGGGGGGGGGGGGGGGGGGGEFGGGGGFGGGGGGGGGGGGGGGGGGGGGGGGGGGGGGGGGGGGD@FGGGGGGGEFEGGGGGGGFGGGAEGGDFEGFGFGGGG8EGGGGGCDFAFGGGGGGGGGGGGGGGGGGGGC??DDDGGGFGDGBCEDFFF*8BFFFFEF9>FFFFFFF==B@>FFFFF5>>>BFFFFE?:996@=)7)7)31(,(/<E9B:B::0<B::0::?2.4).4(((-(,(())-((####
@M05025:18:000000000-B3NL5:1:1101:18891:7580 2:N:0:TCGAAG
ATATGTGGACTACCCGGGTATCTAATCCTGTTTGCTCCCCACGCTTTCGAGCCTCAGCGTCAGTTACAGACCAGAGAGCCGCCTTCGCCACTGGTGTTCCTCCATATATCTACGCATTTCACCGCTACACATGGAATTCCACTCTCCTCTTCTGCACTCAAGTCTCCCAGTTTCCAATGACCCTCCCCGGTTGAGCCGGGGGCTTTCACCTCAGACTTAAGAAACCGCCTGCGCTCGCTTTACGCCCAATAAATCCGGACAACGCTTGCCACCTACGTATTACCCCGGCCGCTGGCCTGCC
+
CGGGGGGGGGGGGGGGGGGGGGGGGGGGGGGGGGGGGGGGGGGGGGGGGGGGGGGGGGGGGGGGGGGGGGGGGGGGGGGGGGGGGGGGGGGGGGCGGGFGEGGGGGGGGGGGGGGGGGGGGGGGGGGGFGGGGGE4@FFGGGGGGGGGGGGGGGGCGGGGGGGFGDFGFGD=EFGGGGGFGGF:9DGDGGGGGGFGGGFDEEFEFFFFF*/:@FE@FF=;64<1@@FF@3(8>F,2(-,44)6(-9>F?1?F<4<:9>FB9BF>1(231:22:74:08>544)9((-32,(--,(4(####
@M05025:18:000000000-B3NL5:1:1101:16440:7655 2:N:0:TCGAAG
ATATGTGGACTACTGGGGTTTCTAATCCTGTTTGCTCCCCACGCTTTCGAGCCTCAGCGTCAGTTACAGACCAGAGAGCCGCCTTCGCCACTGGTGTTCCTCCATATATCTACGCATTTCACCGCTACACATGGAATTCCACTCTCCTCTTCTGCACTCAAGTCGCCCAGTTTCCAATGACCCTCCCCGGTTGAGCCGGGGGCTTTCACATCAGACTCAAGAAACCTACTGCGCCCGCTTTACGCCCAAGAAATCCGGACAAAGCTTTCCACCTACCTATTACCGCGGCGGCAGGCAAAGC
+
CFDGGFA9<FGG@A<CCEGDG<FCF<<<EFFGA,<@@C<86@+@BB@,;DGFGF?F<@C@CEECCFG,E9C<F<@<,F,FEE::?F<,6CCFGGGFFGDGGCE8?AF9ADEC<<BC:?A,CF<FECFG<FGC=FF@98>;@D;8>B?DCDDCFGGG8>D88DEF+=3AE81@,@=+=BDF7C90ACDC90;<*;3;CGE4:BF>:);+@FFEFFF3;);63<(5;D((6;E<<0((-(123))-,1;43(.(().33><1(,.,(..))).).(2.(.)4:<<A09(24((3(((,(####
@M05025:18:000000000-B3NL5:1:1101:25200:7700 2:N:0:TCGAAG
ATATGTGGACTACTCGGGTATCTAATCCTGTTTGCTCCCCACGCTTTCGAGCCTCAACGTCAGTTACAGTCCAGTAAGTCGCCTTCGCCACTGGTGTTCCTCCTAATATCTACGCATTTCACCGCTACACTAGGAATTCCACTTACCTCTCCTGCACTCCAGCCTGACAGTTTCCAATGCAGTCCAGGGGTTGAGCCCCTGCCTTTCACACCAGACTTGCCATGCCGTCTACGCTCCCTTTACACCCAGTAAATCCGGATAACGCTTGCCCCCTACGTATTACCGCGGCTGCTGGCCGGGT
+
CGGGGGGGGGGGGGGGGGGGGGGGGGGGGGGGGGGGFGGGGGGGGGGGGGGGGGGGGGGGGGGGGGGGGGGGGFGGGGGGGGGGGGGGGGGGGGGGGGGGGGGGGGGGGGGGGGGGGGGGGGGGGGGGGGCEGGDDFGGGGGGGGGCAA=FFGGGGGGG8DDEG8D8EGGCFGGDDFFFCG8FGG?D6D6C9CFFGFGFF>AFFFFFFFFFFFF)7?C>A4AEEEBBA25=EB((65>=EE4;7A(784(9)7)9;0:;039@<980(6:8?;;??(3<255<9(,(,(((34>(,.####
@M05025:18:000000000-B3NL5:1:1101:10859:7729 2:N:0:TCGAAG
ATATGTGGACTACTGGGGTATCTAATCCTGTTCGCTACCCATGCTTTCGAGCCTCAGCGTCAGTTGCAGACCAGAGAGCCGCCTTCGCCACTGGTGTTCTTCCATATATCTACGCATTCCACCGCTACACATGGAGTTCCACTCTCCTCTTCTGCACTCAAGTTCAACAGTTTCTGATGCAATTCTCCGGTTGAGCCGAAGGCTTTCACATCAGACTTATTGAACCGCCTGCACTCGCTTTACGCCCAATAAATCCGGAAAACGCTTGCCACCTACGTATTACCGCGGCTGCTGGACTATG
+
CGGGGGGGGGGGGGGGGGGGGGGGGGGGGGGGGGGGGGGGGGGGGGGGGGGGGGGGGGGGGGGGGGGGGGGGGGGGGGGGGGGGGGGGGGGGGGGGGGGGGGGGGGGGGGGGGGGGGGDGGGGGGGGGGGGGGGFGGGFGGGGGGDFGGGGGGGGGGGGGGGGGGGGGGGGGGGGGGGGGGFGGGGGGGGGGCFFFFGDGFDFFFFFFCFFFFA@BFBFFFFE==79>2>BFF2BE>(:<?FF0<F;?0@EF;<?EF91(.,(,(-8(8042,,(4:?7-().6-(19623(52((3####
@M05025:18:000000000-B3NL5:1:1101:25629:7771 2:N:0:TCGAAG
ATATGTGGACTACTCGGGTATCTAATCCTGTTTGCTCCCCACGCTTTCGAGCCTCAACGTCAGTTACCGTCCAGTAAGCCGCCTTCGCCACTGGTGTTCCTCCTAATATCTACGCATTTCACCGCTACACTAGGAATTCCGCTTACCTCTCCGGCACTCTAGAAAAACAGTTTCCAATGCAGTCCTGGGGTTAAGCCCCAGCCTTTCACATCAGACTTGCTCTTCCGTCTACGCTCCCTTTACACCCAGTAAATCTGGATAACGCTTGCCCCCTACGTATTACCGCGGCTGCTGGCCCACA
+
CGGGGGGFGGGGGGGGGGF7FDGGGGGGGCEFFGGGGGGGGGGGGGGGGGGGGGGGFGGGG7FGGGGG@GGGGGGGGGFFGGGGGFGGGGGGGFFGFBFFGGGGGFGDGCFGFGGEGFGGGGCGGGEGGG9EGGGGG?GFGGGGGGGGGGGGGGGGGGGGGGD8D@FGGGGGGCFGDDCFGGGFGGGGGCGDGDF79>BDFFFFFF=6F>6<BA*7FFF:E@?=4C@FDFDF=@DDB@F3;<E?<;11=@E)9??)7)4;7A<(46?1(5441146:12:462<?F;(292140(3(####
@M05025:18:000000000-B3NL5:1:1101:3098:7772 2:N:0:TCGAAG
ATATGTGGACTACTAGGGTTTCTAATCCTGTTTGCTCCCCACGCTTTCGAGCCTCAACGTCAGTTACCGTCCAGTAAGCCGCCTTCGCTACTGGTGTTCCTCCTAATATCTACGCATTTCACCGCTACACTAGGAATTCCGCTTACCTCTCCGGCACTCTAGATGGACAGTTTCCAAAGCAGTCCAGGGGTTGAGCCCCTGCCTTTCACTTCAGACTTGCCCGTCCGTCTACGCTCCCTTTACACCCAGTAAATCCGGATAACGCTTGCCCCCCACGTTTTACCGCGGCTGCTGGCCGGCC
+
CGGGGGGGGGGGGGGGGGFGGGGGGGGGGGGGGGGGGGGGGGGGGGGGGGGGGGGGGGGGGGGGGGGGGGGGGGGGGGGGGGGGGGGG7FFGGGFGGGGGGGGGGGGFGGGGGGGGGGGGGGGGGGGGGGGGGGGGGGGGGGDCGGGGGGGGGGGGGGGGGGFGGG?EFGFGGGGGGFGGGFGGGGGG?5CDGFFGFGFGFFFFFFFFFFFF<C<=FFFF9>9@DF>FFF6E?B3;><;<@>CC<;>074C<?5?EF61104?:9?B0:?D?-(-4(((,-6>A:9(,((-,,44:4####
@M05025:18:000000000-B3NL5:1:1101:6053:7773 2:N:0:TCGAAG
ATATGTGGACTACTAGGGTATCTAATCCTGTTCGCTACCCATGCTTTCGAGCCTCAGCGTCAGTTGCAGACCAGAGAGCCGCCTTCGCCACTGGTGTTCTTCCATATATCTACGCATTCCACCGCTACACATGGAGTTCCACTCTCCTCTTCTGCACTCAAGTTCAACAGTTTCTGATGCAATTCTCCGGTTGAGCCGAAGGCTTTCACATCAGACTTATTGAACCGCCTGCACTCGCTTTACGCCCAATAAATCCGGACAACGCTTGCCACCTACGTATTACCGCGTCTGCTGCCCTGCT
+
CGGGGGGGGGGGGGGGGGGGGGGGGGGGGGGGGGGGGGGGGGGGGGGGGGGGGGGGGGGGGGGGGGGGGGGGGGGGGGGGGGGGGGGGGGGGGGGFFGGGGGGGGGGGGEGFGGGGGGGGGGGGGGGGGGGGGGGGGGGGFFGFGGGGGGGGGGGGGGGFGGFDFGGGGCEFGGGGGGGGGCFGGGFGGGGG6?FGFG>DEAFFFFFFFA9@5C@EFFFFF4A;E55>(52(0>4@9=(/()1:@B@@(,6=)17;910(3=6;><F?B:>B<(2,(().(<B6(4(-(414)4).4####
@M05025:18:000000000-B3NL5:1:1101:16038:7774 2:N:0:TCGAAG
ATATGTGGACTACTAGGGTATCTAATCCTGTTCGCTACCCATGCTTTCGCTCCTCAGCGTCAGTAACTGCCCAGTAACCTGCCTTCGCCATCGGTGTTCCTCCTGATATCTGCGCATTTCACCGCTACACCAGGAATTCCAGTTACCCCTACAGCACTCAAGTTATGCCCGTATCGCCTGCACGCCCGGAGTTAAGCCCCAGAATTTCACAGACGACGCGACAAACCACCTACGAGCCCTTTACCCCCAGTAATTCCGGACAACGCTCGCACCCTACGTATTACCGCCGCTGCTGGCCCGT
+
CGGGGGGGGGGGGGGGGGGGGGGGGGGGGGFGGGGGGGGGGGGGGGGGGGGGGGGGGGGGGGGGGGGGGGGGGFGGGGGGGGGGGGGGGGGGGDGGGDGGFGGGGGGGGGGGGGGGGGF9FGGGGEEGFGGFFEFGFGGGGGGEFGGGGGCGGEFFGGGGCGGCEGFGGFGGGGF8C>DFG8DDGGGGD>C;CFFCFGFCDD4?FBBCCFF4=FA9DDF@1:163;;6(4(6@((/6>B:?2>A)3:64(5-6)))60,469?(-1(47;(-9?48??())4))6,(((-((().((####
@M05025:18:000000000-B3NL5:1:1101:26631:7790 2:N:0:TCGAAG
ATATGTGGACTACTGGGGTATCTAATCCTGTTCGCTACCCATGCTTTCGAGCCTCAGCGTCAGTTGCAGACCAGAGAGCCGCCTTCGCCACTGGTGTTCTTCCATATATCTACGCATTCCACCGCTACACATGGAGTTCCACTCTCCTCTTCTGCACTCAAGTTCAACAGTTTCTGATGCAATTCTCCGGTTGAGCCGAAGGCTTTCACATCAGACTTATTGAACCGCCTGCACTCGCTTTACGCCCAATAAATCCGGACAACGCTTGCCACCTACGTATTACCGCGGCTGCTGGCCGACG
+
CGEGGGGGFGGGGGGGGGGGGGGGGGGGGGGGGGGGGGGGGGGGGGGDGGGGGGGGGGGGGGGGGGGGGGGGGGG@EGGGDGCCFGGGGGGGFGGGGGGGGGGGGGGGGGGGGGGGGGGGGGFEGGGGGGGGFGGGGGGGGG9EFGGGGFGGGGGGGGG8FEGEDGGGGGFEFFFGGGGGGGGCGCDFG6CGDFAGFCDG?AFFFABFFFFEEF3BFFFFFFF6@95@F@=((0.72:?F?94<;9>@D;FF)9C89(36>?BBF?((4(6?B?2:0,44?4541974109B:)(-4####
@M05025:18:000000000-B3NL5:1:1101:22244:7794 2:N:0:TCGAAG
ATATGTGGACTACAGGGGTATCTAATCCTGTTCGCTACCCATGCTTTCGAGCCTCAGCGTCAGTTGCAGACCAGAGAGCCGCCTTCGCCACTGGTGTTCTTCCATATATCTACGCATTCCACCGCTACACATGGAGTTCCACTCTCCTCTTCTGCACTCAAGTTCAACAGTTTCTGATGCAATTCTCCGGTTGAGCCGAAGGCTTTCACATCAGACTTATTGAACCGCCTGCACTCGCTTTACGCCCAATAACATCGGACAACGCTTGCCACCTACGTATAACCCCGCCTGCTGGCCCAGC
+
CFFGGFCGGGFGGGGGGGGGGGGGGGGGGGGGGGGGGGFFGGGGGGGGGGFDFGGGGGGGGGGGGCFCFGDGFFGGGGGGEEEDE@DEGGDGGGBFEGGCFEGGGFFFFFEEF+@EEF9AFGGGCC+69AAFGGGGG?FA,E>EGDFD,EFGFFAFGGGFDGGGG=DFGGGGGGGFDFFGFG+2,6=+=>C>+=CC+=?5*5*033<<;A946A*0AFFEEC?C5@5(2229BF=3(3,:2<E6;>@?;167.))/1/66>:?06(1-::B?00((44)6..62(,-(-3(4(.((.####
@M05025:18:000000000-B3NL5:1:1101:28334:7885 2:N:0:TCGAAG
ATATGTGGACTACTGGGGTTTCTAATCCTGTTTGCTCCCCACGCTTTCGTTCCTCAGTGTCAATGTTGGTCCAGGTAGCTGCCTTCGCCATGGATGTTCCTCCTGATCTCTACGCATTTCACTGCTACCCCAGGAATTCCGCTACCCTCTACCACAGTCTAGTCATCCAGTATCCACTGCAGTTCCCAGGTTGAGCCCAGGGCTTTCACAACGGACTTAAATAACCACCGACGCACTCTTGACGCCCAGTAATTCCGAGTAACTCTTCAACCCTTCGTATTACCGCGGCCTCTGTCCACGC
+
6C@CFFG<<<E<9FD<-@@:CFFAF<,,C<6;,;,6CCFF6@FE7@FD,6,;66C<E6CF9,,;FCC<C@CF@F8F<BFABEFCAB<,,,6BFDEFEAFD99,,AE9<FGF,,A+@FFGFFGG99;,,,99=C++>D8,,@+4++,@,=?886@4,,6,7;,>=8EDFF,7EF,CF8@+2+@=9E+==C+2=++*6++685@?C5*0+5+08:*):30+8*3*8@=*):)/)0622(6.8**0,/..3(/).5)9;61213/).7)9)))1(-2((4:((.)))-2(4(((((.)).####
@M05025:18:000000000-B3NL5:1:1101:22612:7896 2:N:0:TCGAAG
ATATGTGGACTACTCGGGTATCTAATCCTGTTCGCTACCCATGCTTTCGCTCCTCAGCGTCAGTAACTGCCCAGTAACCTGCCTTCGCCATCGGTGTTCCTCCTGATATCTGCGCATTTCACCGCTACACCAGGAATTCCAGTTACCCCTACAGCACTCAAGTTATGCCCGTATCGCCTGCACGCCAGGAGTTAAGCCCCAGAATTTCACAGACGACGCGACAAACCACCTACGAGCCCTTTACGCCCAGTAATTCCGGCCAACGCTCGCACCCTACGTATTACCGCGGCAGCTGGCTCAC
+
CGGGGGGGGGGGGGGGGGGDGGGGGGGGGGGGGGGGGGGGGGGGGGGGGGGGGGGGGGGGGGGGGGGGGGGGGGGGGGGGGGGGGGGGGGGGGGGGGGGGGGGGGGGGGGGGGGGGGGGGGGGGGGGGGGGGFGGGGGGGGGGGFGGGGGGGGGGGGGGGGGGGGGGGGGGGGGGDGGGGGGGGGGGGGGGGFGFCDGFGD?F5+BFFFFAAEFFFF>>BFF>@;@<;<D@EFDF@F>DD??).3:69<3>A9>>D97(((4((-((-(2(70613<6(,:>)-<(((-,((,,4(2####
@M05025:18:000000000-B3NL5:1:1101:13976:7920 2:N:0:TCGAAG
ATATGTGGACTACCGGGGTTTCTAATCCTGTTCGCTACCCATGCTTTCGAGCCTCAGCGTCAGTTGCAGACCAGAGAGCCGCCTTCGCCACTGGTGTTCTTCCATATATCTACGCATTCCACCGCTACACATGGAGTTCCACTCTCCTCTTCTGCACTCAAGTTCAACAGTTTCTGATGCAATTCTCCGGTTGAGCACAAGGCTTTCACATCAGACTTATTGAACCTCCTGCACTCGCTTTACGCCCAATAAATCCGGACAATGCTTGCCCACTACCTCTATCCTCGTCTCCTCCCCGCCT
+
CGFFGFFCAAEF@AFGGG@FCDEGGGGGGCFGEEGGGGG8CFGGGFGGGFC7FCE@CDFG@:FEGGGGGGGF<B8FEGGAGGGEGG7FGGGFFCGGGGGGG<FEFFGGGGGF,AFGEEGC,?<FEEGC?FGGFGC4DDGB9==DDGGGCFGGG89EE9@FC9>=:DFC?8C@C8++?CDF?9C?@7CFCDDC*;CG**3369C6A>F+==+:;>B=FFAEFA4@EF(5>(0(7.80((542)930,720(6=>3).,.6((4)30)))4())-.(((.)))))..-((-4.52.((-####
@M05025:18:000000000-B3NL5:1:1101:5851:8009 2:N:0:TCGAAG
ATATGTGGACTACAGGGGTATCTAATCCTGTTCGCTACCCATGCTTTCGAGCCTCAGCGTCAGTTGCAGACCAGAGAGCCGCCTTCGCCACTGGTGTTCTTCCATATATCTACGCATTCCACCGCTACACATGGAGTTCCACTCTCCTCTTCTGCACTCAAGTTCAACAGTTTCTGATGCAATTCTCCGGTTGAGCCGAAGGCTTTCACATCAGACTTATTGAACCGCCTGCACTCGCTTTACGCCCAATAAATCCGGACAACGCTTGCCACCTACGGATTACCCCGGCTCCCGGCCGTAA
+
CGGGGGGGGGGGGGGGGGGGGGGGGGGGGGGGGGGGGGGGGGGGGGGGGGGGGGGGGGGGGGGGGGGGGGGGGGGGGGGGGGGGGGGGGGGGGGGGGGGGGGGGGGGGGGGGGGGGGGGGGGGGGGGGGGGGGGGGGGGGGGEFGGGGFGGGGGGGGGFGG8DGGGGGGGGGGGGGFGGFGGGFGGGGG>DGD?AGGGFGFFFFFFFFFFBBAAEEFFCEFCCEFB>B=@2@DBE@BFF@@<EFDFFF734A3?E32:;>>?:2>??6:3)3:(34(((4:444(((((-,((-((-####
@M05025:18:000000000-B3NL5:1:1101:13993:8069 2:N:0:TCGAAG
ATATGTGGACTACAGGGGTATCTAATCCTGTTTGCTCCCCACGCTTTCGTGCCTCAGTGTCAATGTTGGTCCAGGTAGCTGCCTTCGCCATGGATGTTCCTCCTGATCTCTACGCATTTCACTGCTACACCAGGAATTCCGCTACCCTCTACCACATTCTAGTCATCCAGTATCCACTGCAGTTCCCAGGTTGAGCCCAGGGCTTTCACAACGGACTTAAATAACCACCTACGCACGCTCTACGCCCAGTAATTCCGAGTAACGCTTGCACCCTTCGTATTACCGCGGCTGCTGGCCCTGC
+
CGAFFFFC@EF@@@FDFGGEFCEACE9CECFGFFGDFFGGGG>FGCGGGGG>@FFEEFCFEG<EEFFEDF9CC6,BEBEFCD@FEE@ECFGC4FDEFGG<AAFGAA55C,C?EAF=CGGGGGGGGGG<=DA=EEFFED,9,6BCCDEFGD9ECF=8DFGD;ECDEEFGGGG==EFDFF+AF8D3:DFDD+=8=D6=6+5@D:9C;?57;CFDAE5>DFFA*A@EBE5CA=E25999)2=(6>C(:(/:263)6?CEF0,6@)<1@<@10)78(3338.:1()66((26(1717)8:.####
@M05025:18:000000000-B3NL5:1:1101:4937:8070 2:N:0:TCGAAG
ATATGTGGACTACAGGGGTATCTAATCCTGTTCGCTACCCATGCTTTCGAGCCTCAGCGTCAGTTGCAGACCAGAGAGCCGCCTTCGCCACTGGTGTTCTTCCATATATCTACGCATTCCACCGCTACACATGGAGTTCCACTCTCCTCTTCTGCACTCAAGTTCAACAGTTTCTGATGCAATTCTCCGGTTGAGCCGAAGGCTTTCACATCAGACTTATTGAACCGCCTGCACTCGCTTTACGCCCAATAAATCCGGACAACGCTTGCCACCTACGTATTACCGTGCCTGCTGGCCAGCG
+
CGGGGGGGGGFGGGGGGGGGGGGGGGGGGGGGGGGGGGGGGGGGGGGGGGFGGGGGGGGGGGGGGFGGGGFDGGGGGGGFGGGGGGGGGGGGGGGGGGGGGGGGGGGGGGGGGGGGGGGGGGFGDFGGGGGG9>FFGGGEGG9EFGGFGGGADAGGGFGGG8EDFDGGG?EGGGGGGGGGGGGGGFF7CGDDC?FFGGDGFFFFFFFFFF@BFFFFF9@?E?AEF=@>FFFF2B@FFFFFDE<(,2;;(:@A;EE10(;6(:3-41,317))4,(,(.,:24496(.(,)-((),,.####
@M05025:18:000000000-B3NL5:1:1101:13920:8112 2:N:0:TCGAAG
ATATGTGGACTACACGGGTTTCTAATCCTGTTCGATACCCACGCTTTCGTGCCTCAGCGTCAGTAGGGCGCCGGTATGCTGCCTTCGCAATCGGAGTTCTGCGTGATATCTATGCATTTCACCGCTACACCACGCATTCCGCATACTTCTCGCCCACTCAAGAACGCCAGTTTCAACGGCTCGACGGCGTTGAGCACCGCATTTTTACCGCTGACTTGGCATCCCGCCTACGCACCCTTTAAACCCAATAAATCCGGATAACGCTCGCATCCTCCGTATTACCGCGGCCGCTGGCACGCAG
+
CGGGGGGGGGGGGGGGGGGDGGGGGGGGGGGGGEFGDGGGGGGGGGGGGGGGGGGGGGGGGGGGGGGGGGGGGGGGGGGGGGGGGGGGGGGGGGGGFGFGGGGGGGGGGGFGGGGGGGGGGGGGGGGGGGGGGGGGGGGGG>EGGGGGGGGGGDGDGEGCCGDGCEGDGGGGGGGFGGGGGGGGGGGDG37DGDFFGGFG>>BFFAFFF>EF>E?FF=F??A?B?6>FF?707BFFF???>2)5:???B:464<06>?669711(:B>F6;B7<?0,27:4:429607((4-((((5####
@M05025:18:000000000-B3NL5:1:1101:16407:8117 2:N:0:TCGAAG
ATATGTGGACTACCAGGGTATCTAATCCTATTTGCTCCCCACGCTTTCGTGCCTCAGTGTCAGTTACAGACCAGGCGACCGCCTTCGCCACTGGTGTTCCTCCATATATCTACGCATTTTACCGCTACACATGGAATTCCATCGCCCTCTTCTGCACTCCAGCATACCAGTTTCCATAGCTTACAATGGTTGAGCCATTGCCTTTTACTACAGACTTAGTACTCCACCTACGCACCCTTTACGCCCAATGATTCCGGCTAACGCTTTCCACCCACGTAGTACCGCGGCTGCCGGCACCTGA
+
CGGGGGFGGGGGGGFGGGGGGGGGGGGGGGGGGGGFGFGEGGGGGGGGGGGGGFGGGGGGGGGGGGGGGGGGGGGGGDGGGGGEGGGGGGGGGGFFFEGGGGGGGGGFAEGGGGGGGGGFFFGGGGGGFGCEGGGGGGGGGC9CGGGGGDGGGGGCFFEGFGG?G99FGCGGFFGCG7+==EGGFFFGGC:@C?AF?D87+;8;FFFF+=;C5AC3@:+:EA*1735:).<9(85-(55)0459@>?<8@;3?C?EF(3;)52:0;()/5A.((((-(,-).<(7(-((-4((,-(-####
@M05025:18:000000000-B3NL5:1:1101:3790:8118 2:N:0:TCGAAG
ATATGTGACTACACGGGTTTCTAATCCTGTTTGCTCCCCACGCTTTCGAGCCTCAGCGTCAGTTACAGACCAGAGAGCCGCCTTCGCCACTGGTGTTCCTCCATATATCTACGCATTTCACCGCTACACATGGAATTCCACTCTCCTCTTCTGCACTCAAGTCTCCCAGTTTCCAATGACCCTCCCCGGTTGAGCCGGGGGCTTTCACATCAGACTTAAAAAACCGCCTGAGCCCGCTTTCCCCCCACGAAATCCGGACAACTCTTGCCCCCTACGTATTCCCGCGCCTGCTGGCACCCAG
+
CFGGFFFCGGGFFGGEE@CFFGGGGAFFCFGGFGGGGGGFGGGGGFFCDFGGGGGGGGGGCEFGFFGGGCFCCEGAFGGGFGGGGGDFGGGGC99FFEGAAFGFDFFGGGGCDDGGGAFFGGG7EFGGGGGEEEGCGGGGGGGFGGGGGGGFF8=FGGFG93>==F,,=@DFG8EFF697=,=D7?=+=CD7*7AFGGA7BBFAFA+;7:4)7*6=6;F)).1361;0;((,((,39>B?).).4-9(-,,4,444(2766:)5<A292),,-(.32.6?)6<3;1(((,3,2(4(.####
@M05025:18:000000000-B3NL5:1:1101:7101:8201 2:N:0:TCGAAG
ATATGTGGACTACTCGGGTTTCTAATCCTGTTTGCTCCCCACGCTTTCGAGCCTCAGCGTCAGTTACAGACCAGAGAGCCGCCTTCGCCACTGGTGTTCCTCCATATATCTACGCATTTCACCGCTACACATGGAATTCCACTCTCCTCTTCTGCACTCAAGTCTCCCAGTTTCCAATGACCCTCCCCGGTTGAGCCGGGGGCTTTCACATCAGCCTTAAGAAACCGCCTGCGCTCGCTTTACGCCCAATAAATCCGGACAACGCTTGCCACCTACGTATTACCGCGGCTCCGGGCCTATA
+
CGGGGGGGGGGGGGGGGGGGGGGGGGGGGGGGGGGGGGGGGEFGGGGGGGGGGGGGGGGGGGGGGGGGGGGGGGGGGGGGGGGGGGGGGGGGGGGGGGGGGGGGGGGGGGGGGGGGGGGGGGGGGGGGGGGGGGEEFGGGGGGGGGGGGGGGGGGGGGDF?EGGGGGGFGEGDGGGFGGGGGGFGGGGGCGDDGFGFDBC>ADDFFFFF6@E)=)(;AFFEF3@DFB@>D??@>((-4?(82<??;9BFF?FF24:0(39>?6;0::<:4AD,,5:?1?<?2>9(14((-(((-(3(####
@M05025:18:000000000-B3NL5:1:1101:19344:8205 2:N:0:TCGAAG
ATATGTGGACTACCAGGGTATCTAATCCTGTTTGCTCCCCACGCTTTCGAGCCTCAACGTCAGTTACAGTCCAGTAAGTCGCCTTCGCCACTGGTGTTCTTCCTAATATCTACGCATTTCACCGCTACACTAGGAATTCCACTTACCTCTCCTGCACTCCATCCTGACAGTTTCCAATGCAGTCCAGGGGTTGAGCCCTTGCCTTTCACACCATACTTGCCATCCGGTCTACGCTCCCTTTCCACCCAGTAAATCCGGATAACGCTTGCCCCCTCCGTATTACCCCTTCTGTTGGCCACTA
+
CFF<@FEG9EE@E@FGCEG8@FE<FA<CFFGGEFFGCFGE<@B@FGFA@,6,@@F8FFGC<@:FFE,E,EF@FEFFA<@68@FGGF<F,B,B8?CFGEG9F,5CFDFCG9A<?<7FFGGGCFCFGG7FAF=:=>EDD4,4>EB>,,9=E=@G9FF=,4@8F,E@,AC=9==AFC9?3?=+6,=?,?2=D+@DD?*=FG*3;C?BCFA+=EA:5**:C1+:56:)-)))/>C452@2/(8>@/8*8:(-(6C5).766((,())/:,1(/(),(,(((,.(.)64(-((..)-.)42.####
@M05025:18:000000000-B3NL5:1:1101:20061:8220 2:N:0:TCGAAG
ATATGTGGACTACAGGGGTATCTAATCCTGTTTGCTCCCCACGCTTTCGAGCCTCAGCGTCAGTTACAGACCAGAGAGCCGCCTTCGCCACTGGTGTTCCTCCATATATCTACGCATTTCACCGCTACACATGGAATTCCACTCTCCTCTTCTGCACTCAAGTCTCCCAGTTTCCAATGACCCTCCCCGGTTGAGCCGGGGGCTTTCACATCAGACTTAAGAAACCGCCTGCGCTCGCTTTACGCCCAATAAATCCGGACAACGCTTGCCACCTACGTATTACCGCCGCTGCTGGCCTAAG
+
CGGGGGGGGFGGGGGGGGGGGGGGGGGGGGGGGGGGGGGGGGGGGGGGGGGGGGGGGGGGGGGGGGGGGGGGGGGGGGFGGGGGGGGGGGGGGGGGGDGGCFGFGGGGGGGGGGGGGGGGGGGGGGGGGGGGGGE@EGGGGGGGGGGGGGGGGGGGGGGGGGGGFGGGGGGGGGGGFGGGGGGDEGGGGGGGGDFGFG5CDAEEFFFACFFE>FEEFFFFFFFFFFFF9<DFBFF?BFFFF<A1?FBFF<72:>F?9>FFF?004844<?F??<?B?B<<:ABAFF06>>9020324####
@M05025:18:000000000-B3NL5:1:1101:17566:8231 2:N:0:TCGAAG
ATATGTGGACTACTCGGGTTTCTAATCCTGTTCGCTACCCATGCTTTCGAGCCTCAGCGTCAGTTGCAGACCAGAGAGCCGCCTTCGCCACTGGTGTTCTTCCATATATCTACGCATTCCACCGCTACACATGGAGTTCCACTCTCCTCTTCTGCACTCAAGTTCAACAGTTTCTGATGCAATTCTCCGGTTGAGCCGAAGGCTTTCACATCAGACTTATTGAACCGCCTGCACTCGCTTTACGCCCAATAAATCCGGACAACGCTTGCCACCTACGTATTACCGCGGCTGCTGGCCAGTC
+
CGGGGGGGGGGGGGGGGGGGGGGGGGGGGGGGGGGGGGGGGGGGGGGGGGGGGGGGGGGGGGGGGGGGGGGGGGGGGGGGGGGGGGGGGGGGGGGGGGGGGGGGGGGGGGGGGGGGGGGGGGGGGGGGGGGGGGGGGGGGGGGGGGGGGGGGGGGGGGGFFFFGGGGGGGGGGGGGGGGGGGGGGGGGGGGGDGFGGGFDFBFFFFFFFFFFFF=EFFFEE4AAF=@==@FFFFFF=@;;?EEFFFF?F;EF3?E;@>DFB<(,3:0(409??((33:?A3AFA(4>06>0:0241(####
@M05025:18:000000000-B3NL5:1:1101:11095:8254 2:N:0:TCGAAG
ATATGTGGACTACTGGGGTATCTAATCCTGTTTGCTCCCCACGCTTTCGAGCCTCAGCGTCAGTTACAGACCAGAGAGCCGCCTTCGCCACTGGTGTTCCTCCATATATCTACGCATTTCACCGCTACACATGGAATTCCACTCTCCTCTTCTGCACTCAAGTCTCCCAGTTTCCAATGACCCTCCCCGGTTGAGCCGGGGGCTTTCACATCAGACTTAAGAAACCGCCTGCGCTCGCTTTACGCCCAATAAATCCGGACAACGCTTGCCACCTACGTCTTACCACGGCTCCTGGCCGACT
+
CGGGGEFGDEFGGGGGGGGEFGGGCFGGGGGGGFGGGGGGGGGGGGGGGGGGGFGFGGGGGGGGGGGGGGGGGGFGGGGGGGGGGFGGGGGGGGGGGFFAEFF@FC<F9?FGGDGEEEGGGGGGGGGGGGAFGGF4@FGGGG9EFGGGGGGGGGGCGGGGGGFFFCF8ECEADGGGGGFGGG60ADGGGGGC;?9*;CBG>>A;FFFFFF+;;*7=A6+9)4>8@D6>021736:?6;:4?AF039BB3(524-67>((7>B(((128:7AFB825(4(4(563))((-,(,0528(####
@M05025:18:000000000-B3NL5:1:1101:21438:8264 2:N:0:TCGAAG
ATATGTGGACTACTAGGGTATCTAATCCTGTTCGCTACCCATGCTTTCGAGCCTCAGCGTCAGTTGCAGACCAGAGAGCCGCCTTCGCCACTGGTGTTCTTCCATATATCTACGCATTCCACCGCTACACATGGAGTTCCACTCTCCTCTTCTGCACTCAAGTTCAACAGTTTCTGATGCAATTCCCCGGTTGAGCCGAAGGCTTTCACATCAGACTTATTCAACCGCCGGCACTCGCTTTACGCCCAATAAATCCTGACAACGCTTGCCACCTCCGTATTACCGCCGCTTCTGGCCTCCT
+
CGFA<--<@FGGDGF9-E@FEGF<FGGAD<CFGDFGEGGGFG?FGFFGCCFEGGGEDE:@CFEGFFF9C@E@F<FEFGGE7:F@CFGC:F@FG8FEFGGGFEA?<,CE@?CF,,+C:CE,<E<FCFEEFGGF,==8FGGA,@,@,@DCFDAEF,;8=>=8E?EGGDF,=,7=:EF@FCF7D2=?F+ADDCCCDDF?7;5**3;6*0<99>+):*7;F+=>6*:6>)592-/2:@@@;B?02)9119;?1@;A9AD0-4)4246002?F::9>?:(:1(,(5)).-2(39(((.)28,####
@M05025:18:000000000-B3NL5:1:1101:7890:8320 2:N:0:TCGAAG
ATATGTGGACTACAAGGGTTTCTAATCCTGTTTGCTACCCACGCTTTCGTACCTCAGCGTCAGATAATGGCCAGAAAGTCGCCTTCGCCACCGGTATTCTTCCTAATATCTGCGCATTCCACCGCTACACTAGGAATTCCACTTTCCCTTCCATTTCTCAAGCTAAATAGTTTTAGAAGCTTACTATAGTTGAGCTATAGCCTTTGACTTCTAACTTTTCTAGCCGCCTACGTACCCTTTACGCCCAATGATTCCGGACCACGCTCGGTCCTTACGTATTACCCCGGCTGCTTGCCCTGAC
+
CGGGGGGGGGGGGGGGGGFGGGGGGGGGGGGGGGGGGGGGGGGGGGGGGGGGGGGGGGGGGGGGGGGGGGGGGGGGGGGGGGGGGFFGGGGGGGGGGGGGGGGGGGGGGEGGGGGGGGGFGGGGGGGGGGGGGGGGGGGGGGGGGGGGGF?FDGGFGGGGGGGGGGGGGGGGGGGGFFFGGGFFGFDGGFG=FDFGFDFFFFFFFFFFFFFECAAEFFFFF@;7=:5)4:BAFFFF=EDE4>2>59@2(3*>CEC;;;((6:;9((,(4;@FEFB0:)-5A<)(,419022)),((,####
@M05025:18:000000000-B3NL5:1:1101:3440:8399 2:N:0:TCGAAG
ATATGTGGACTACAGGGGCTTCTAATCCTGTTTGCTCCCCACGCTTTCGAGCCTCCGCGTCAGTTACAGACCAGAGAGCCGCCTTCGCCACTGGTGTTCCTCCATATATCTACGCATTTCACCGCTACACATGGAATTCCACTCTCCTCTTCTGCACTCAAGTCTCCCAGTTTCCAATGACCCTCCCCGGTTGAGCCGGTGGCTTTCACATCCGACTTAAGACACCGCCTTCGCCCGCGTTACGCCCATTCAATCCGGCAAACGCTTGCCACCTACTCATTACCGCGGCTGCTTGCCAGGT
+
-FC<-<@@FDCDE<FF7F+8,EFF9@CFC@FFC,F,F<C@CF++@@@@@C6,8;C,8@FFFFGGG<,C,CC,CE<,B,C<+C:CC,,:8BCE<=E,A,9,C<F,??<F@AFF9+CFC+5@@FFFEE@FEF,AF,@B9B=FGG9BEFGADGGG:A,==,=D==D97@DD@F,EAGGF26+5C?F+1=?CDGDD0CA>*3**9*;AFA8+=8+.(82@A)+946)6=609>((7(1(,.2-442:1(3((()))-.6(,4(((.43((413468(,4>)).62)42,(,(((,()).8.####
@M05025:18:000000000-B3NL5:1:1101:14164:8437 2:N:0:TCGAAG
ATATGTGGACTACCAGGGTTTCTAATCCTGTTTGCTCCCCACGCTTTCGAGCCTCAACGTCAGTTACCGTCCAGTAAGCCGCCTTCGCCACTGGTGTTCCTCCTAATATCTACGCATTTCACCGCTACACTAGGAATTCCGCTTACCTCTCCGGCACTCTAGAAAAACAGTTTCCAATGCAGTCCTGGGGTTAAGCCCCAGCCTTTCACATCAGACTTTCTCTTCCGTCTACGCTCCCTTTACACCCAGTAAATCCGCATAACTCTTGCCCCTTACGTATTACAGCGTCTGCTGGCCTGTC
+
CGGGGGACDEFGEGGFDGFFEGGFFGGGGGFGFFGGGCEEGGGGGGGFGGGDGG8CEEGFGGGECFDFEGGGGGGGFDCDGGCCGGG>BEF8EEECEGGGCCFFC,AEFGGGGGGGGGGGGFFDGGGGGGGEEGGFFGGGGCCGGGGGGGG=EDGDCFD9DC;,=F8EFGFCF:+=FFG?@7D7CFGDFDGC>D>FFGAGFFFFFFFFFFFEEFEFFA+8*/95CE=B9==CF=0;203A3C>?E33?74>C?5EFB((6(.544<B)93>B((.,,43:()5).50(-(-6))(,.####
@M05025:18:000000000-B3NL5:1:1101:3965:8455 2:N:0:TCGAAG
ATATGTGGACTACTAGGGTATCTAATCCTGTTCGCTACCCATGCTTTCGAGCCTCAGCGTCAGTTGCAGACCAGAGAGCCGCCTTCGCCACTGGTGTTCTTCCATATATCTACGCATTCCACCGCTACACATGGAGTTCCACTCTCCTCTTCTGCACTCAAGTTCAACAGTTTCTGATGCAATTCTCCGGTTGAGCCGAAGGCTTTCCCGTCAGACTTATTGAACCGCCTGCACTCGCTTTACGCCCACTAAATCCGGACAACGCTTGCCACCTACGTAGTACCCACGCTGCTGCCCGCTG
+
CGGFGGGGGGGGGGGGGGGGFGGGGGDFFEFGGGGGGGGFGGGGGGGGGGGGGGGGGGGGGGGGGGGGFFEGFGFGGGGGGGGGGGCGGGGGGGGGGGGGFGGGGDGGGFGGGGGGGGGGGGGGGDGGGGGGGGGGFGGAFDEGFGGGGGGGGGGGGFGGFFGDDFGGGCFFFFFGGGGGGGGGGGGGGGGDDGFCCDFG>DFFFFF+*<FA=4:BFAC<CE<A;=692=(7::EEBBDFFFEF09(3(61(.<EEB;@09:69;B?18>9<61?>:1)(-4)4))(4(,312:)4(####
@M05025:18:000000000-B3NL5:1:1101:9647:8461 2:N:0:TCGAAG
ATATGTGGACTACACGGGTTTCTAATCCTGTTTGCTCCCCACGCTTTCGTGCCTCAGTGTCAATGTTGGTCCAGGTAGCTGCCTTCGCCATGGATGTTCCTCCTGATCTCTACGCATTTCACTGCTACACCAGGAATTCCGCTACCCTCTACCACATTCTAGTCATCCAGTATCCACTGCAGTTCCCAGGTTGAGCCCAGGGCTTTCACAACGGACTTAAATAACCACCTACGCACGCTTTACGCCCAGTAATTCCGAGTAACGCTTGCACCCTTCGTATTACCACGGCTGCTGCCCTTCC
+
CGGGGGGGGGGGGGGGGGGGGGGGCFGGGGGGGFGGGGGGGGGGGGGGGGGGGGGGGGGGGFFGGGGGGGGGGGGGGGGGGGGGGGGGGGGGGGGGGGGGGGGGGGGGGGGGGGGGGGGGGGGGGGGGGGFFCGGGGGGFGGDGGGGGGGFGGGGGGGGGGFFGGGGGGGGGGGGFGGGGGGGGGGFGFCFF?FDFGGFG?DEFFFFFFFFFFBAFFFCE9AEFF@=DFF=BDA2)(-5>2@C9@(9?;;<3C?E3;;9836?;9?6134E@7;17?7?72)<A),((47((77)43####
@M05025:18:000000000-B3NL5:1:1101:18089:8474 2:N:0:TCGAAG
ATATGTGGACTACAAGGGTATCTAATCCTGTTTGATCCCCACGCTTTCGCACATCAGCGTCAGTTACAGACCAGAAAGTCGCCTTCGCCACTGGTGTTCCTCCATATCTCTGCGCATTTCACCGCTACACATGGAATTCCACTTTCCTCTTCTGCACTCAAGTTTTCCAGTTTCCAATGACCCTCCACGGTTGAGCCGTGGGCTTTCACATCAGACTTAAAAAACCGCCTACGCGCGCTTTACGCCCAATAATTCCGGATAACGCTTGCCACCTACGTATTACCGCGGCTGCTGGCCACTG
+
CGGGGGGGGGGGGGGGGGGGGGGGGGGGGGGGGGGGGGGGGGGGGGGGGGGGGGGGGGGGGGGGGGGGGGGGGGGGGGGGGGGGGGGGGGGGGGGGGGGGGGGGGGGGGGGGGGGGGGGGGGGGGGDGGGGFGGGGGGGGGGGGGGGGGGGGGGGGGGGGGDFDFGGGGGGGGGGGGGFGGGGGFDGGGGDGGGFCFGF>B?>FFFFFFFFFFFFEFFFFFEE9ADFF>=@D>>BBFFB6;3<6?>>BBFF7AFAA?B0:6BFF1:?:?0<?FF0>:8?FF>A>,9(703>FB0013####
@M05025:18:000000000-B3NL5:1:1101:28759:8503 2:N:0:TCGAAG
ATATGTGGACTACTGGGGTTTCTAATCCTGTTTGCTCCCCACGCTTTCGAGCCTCAGCGTCAGTTACAGACCAGAGAGCCGCCTTCGCCACTGGTGTTCCTCCATATATCTACGCATTTCACCGCTACACATGGAATTCCACTCTCCTCTTCTGCACTCAAGTCTCCCAGTTTCCAATGACCCTCCCCGGTTGAGCCGGGGGCTTTCACATCCGACTTAAGAAACCGCCTGCGCTCGCTTTACGCCCACTAAATCCGGACAACGCTTGCCACCTACGCATTACCGCCTCTCCTGGCCTCAG
+
CGGGGGGGFFGGGGGGGGCCGGGGGGGGGGGFGFGGGFGGGGGGGG<AFGGGGCCGFFGEGGGGFEFGGGGGGGGGGGGGEGGGEGGGGGGGGGFFGGGG,CF8FFG9F<FBBBFGGGGGGGGGECCGGG:EGFE9DFFGGGCFEFFGGGFFGCFFFFG8F8EGA=DFE8=D=EGDDFDDGFFFGGGGGGGDDGAGG5?9@546AFF6A+:;(8035:A<C498;1(661;BBF6?>FF?BADB:99?0(28))::79B>90(,(2:::0444:(((((,2)6)4((,44(4442(4####
@M05025:18:000000000-B3NL5:1:1101:22929:8534 2:N:0:TCGAAG
ATATGTGGACTACTCGGGTTTCTAATCCTGTTTGCTCCCCACGCTTTCGAGCCTCAACGTCAGTTACCGTCCAGTAAGCCGCCTTCGCCACTGGTGTTCCTCCTAATATCTACGCATTTCACCGCTACACTAGGAATTCCGCTTACCTCTCCGGCACTCTAGATGGACAGTTTCCAAAGCAGTCCAGGGGTTGAGCCCCTGCCTTTCACTTCAGACTTGCCCGTCCGTCGACGCTCCCTTTACACCCAGTAAATCCGGATAACGCTTGCCCCCTACGTATTACCCACGCTGCTGGCCCCGA
+
CGGGGGGGGGGGGGGGGGFEGFGGGGGGGGGGGGGFFGGGGGGGGGGGGFFGDGFFFFGGFGGGFGGGDGGGGGGGGGGGGEGGGGCEFEGGGGGFGGFGFGGGGGGGGGGGGGGGEFFGGGGGGGGGCFGDGGGGGGGGGGGG>FGFGGGGGGG6CFCGGDADGEFGGGGFFFGFGG??FGDFGF7DGDDCGCAGF4@F>9FFFBFFFFFFE=*8FFACEB@@F@F<((..1:;29?@EF<EEF@B::3446458>(14:23<>(-,14)4;088(4><2)66()(-2(3())(4.####
@M05025:18:000000000-B3NL5:1:1101:21992:8534 2:N:0:TCGAAG
ATATGTGGACTACACGGGTTTCTAATCCTGTTCGCTACCCATGCTTTCGCTCCTCAGCGTCCGTAACTGCCCAGTAACCTGCCTTGGCCATCGGTGTTCCTCCTGATATCTGTGCATTTAACCGCTACACCAGGAATTCACGTTGCCCCTACAGAACGCAAGTTCTGCCCGTATCGCCTGCACGCCCGCAATTAACCCCCAGAATTTCACAGACGACGCGACAACCCTCCTACGAGCCCGTTACCCCCAGTAATGCCGGAAAACGTTCGCACCCTATGCCTTCCCACCGCTGCGCGCGCGT
+
@CFEC@F<@<-;EAFG+68C@FF<,;CCF9<,CFBC6+;,CE@8,<6,,,,,86,6@F:FE+6EFE@E,9C6,6BBFEGG8EF9B,B,<F<E,=8B?=FDFC8FFE9,A?,CF9?EF<,,9?<6+=+4,A,4EDGGGG9,,@E,,+@DF6+=D=9,@+=6+=,,,8=E=,@CC=83?++;9,:++;*@***3*58+=;/*/*;*=+48+11.;49@F4>601((((/(1/(.3((-(41(43(26419(4(6:)..,2(((-(((..(,(,,2(((.5)).),.(.(((--,((((-####
@M05025:18:000000000-B3NL5:1:1101:21078:8541 2:N:0:TCGAAG
ATATGTGGACTACCGGGGTTTCTAATCCTGTTCGCTACCCATGCTTTCGAGCCTCAGCGTCAGTTGCAGACCAGAGAGCCGCCTTCGCCACTGGTGTTCTTCCATATATCTACGCATTCCACCGCTACACATGGAGTTCCACTCTCCTCTTCTGCACTCAAGTTCAACAGTTTCTGATGCAATTCTCCGGTTGAGCCGAAGGCTTTCACATCAGACTTATTGAACCGCCTGCACTCGCTTTACGCCCAATAAATCCGGACAACGCTTGCCACCTACGTATTACCGCGGCTGCTGGCCAGGC
+
CGGGGGGGGGGGGGGGGGGGGGGGGGGGGGGGGGGGGGGGGGGGGGGGGGGGGGGGGGGGGGGGGGGGGGGGGGGGGGGGGGGGGGGGGGGGGGGGGGGGGGGGGGGGGGGGGGGGGGGGGGGGGGGGGGGGGGGGGGGGGGGGGG?FGGGGGFGGGGGGGGGGGGGGGDFGGGGGGFGFG7EDGFGGGGGGDCFFGC?CBFFFFFFCFFFFFFEBFFFFFEFCFFFF@F?D@EEF@FF?@FF<@7@@18@<9<6?>;6>>F?>9?BF??A>B?:?:<2<(6A2(2(,39>::B((,####
@M05025:18:000000000-B3NL5:1:1101:18016:8541 2:N:0:TCGAAG
ATATGTGGACTACCGGGGTATCTAATCCTGTTCGCTACCCATGCTTTCGAGCCTCAGCGTCAGTTGCAGACCAGAGAGCCGCCTTCGCCACTGGTGTTCTTCCATATATCTACGCATTCCACCGCTACACATGGAGTTCCACTCTCCTCTTCTGCACTCAAGTTCAACAGTTTCTGATGCAATTCTCCGGTTGAGCCGAAGGCTTTCACATCAGACTTATTGAACCGCCTGCACTCGCTTTACGCCCAATAAATCCGGACAACGCTTGCCACCTACGTATTACCCCGGCTGCTGGCCACTC
+
CGGGGGFGGGGGGGGGGGGGGGGGGGGGGGGGGGGGGGGGGGGGGGGGGGFEGGGGGGGGGGGGGGGGFGGGGGGGGGGGDGGGGGGGGGGGGGGGGGGGGGGGGGGGDGGGGGGGGGGGGGGGGGGGGGGGGGGGGGGFGGGGFGFGGGGGGGGCFFGGGGGECFCFGGGGGGGGGGCGFGGGGGGGGGDDCGFGGGFGFFFFFFAAFFF=FFFFFFFEFFCFF==BFFFFFE<E<FF;;EFFF@BD<FF@FFE;(31>9:<41?:2(5<?6?:?F13:(4)-(-360(4::)48,####
@M05025:18:000000000-B3NL5:1:1101:3758:8563 2:N:0:TCGAAG
ATATGTGGACTACTAGGGTATCTAATCCTGTTCGCTACCCATGCTTTCGAGCCTCAGCGTCAGTTGCAGACCAGAGAGCCGCCTTCGCCACTGGTGTTCTTCCATATATCTACGCATTCCACCGCTACACATGGAGTTCCACTCTCCTCTTCTGCACTCAAGTTCAACAGTTTCTGATGCAATTCTCCGGTTGAGCCGAAGGCTTTCACATCAGACTTATTGAACCGCCTGCACTCGCTTTACGCCCAATAAATCCGGACAACGCTTGCCACCTACGTATTACCGCGGCTGCTGGCCTGAT
+
CGGGGGGGGGGGGGGGGGGGGGGGGGGGGGGGGGGGGGGGGGGGGGGGGGGGGGGGGGGGGGGGGFGGGGGGGGGGGGGGGGGGGGGGGGGGGGGGGGGGGGGGGGGGGGGGGGGGGGGGGGGGGGGGGGGGGGGGGGGGGGFGGGGGGGGGGGGGGGGGGGFGGGGGGFGGGFGGGGGGGGGGGGGGD>CDD?FDGGEDFFFFFFFFFF>@@F@FFFFFFF<CEFAB>D=DFFFF=BDDDCEFDF>FD@F);CF@BB?>BDF69?F6::<D:128?:B<0AF4,30303(().(28####
@M05025:18:000000000-B3NL5:1:1101:3543:8573 2:N:0:TCGAAG
ATATGTGGACTACTAGGGTATCTAATCCTATTTGCTCCCCACGCTTTCGTGCCTCAGTGTCAGTTACAGACCAGGCGACCGCCTTCGCCACTGGTGTTCCTCCATATATCTACGCATTTTACCGCTACACATGGAATTCCATCGCCCTCTTCTGCACTCCAGCATACCAGTTTCCATAGCTTACAATGGTTGAGCCATTGCCTTTTACTACAGACTTAGTACGCCACCTACGCACCCTTTACGCCCAATTATTCCGGATAACGCTTGCCACCTACGTATTACCGCGGCTGCTGGCACTCTC
+
CGGGGGGGGGGGGGGGGGGGGGGGGGGGGGGGGGGGGGGGGGGGGGGGGGGGGGGGGGGGGGGGGGGGGGGGGFGGGGGGGGGGGGGGGGGGGGGGGGGGGGGGGGGGFGGGGGDGGGGGGGGGGGGGGGGGGGGFFGGGFEEBCCEGGGGGGGGCGEFGGGGGGGGGC?FGGGFFFGFGGDGGGGGGFGFDCGFG6FFFFFFFFFFFFFC@@6:CFFFFC6>>59@BD3B=((/95BFF4C@?@((3()/9<)666<DFFF1>F;:?:BF?<:?(4794<>A822(22,32,,:15####
@M05025:18:000000000-B3NL5:1:1101:22046:8576 2:N:0:TCGAAG
ATATGTGGACTACTGGGGTTTCTAATCCTGTTCGCTACCCATGCTTTCGAGCCTCAGCGTCAGTTGCAGACCAGAGAGCCGCCTTCGCCACTGGTGTTCTTCCATATATCTACGCATTCCACCGCTACACATGGAGTTCCACTCTCCTCTTCTGCACTCAAGTTCAACAGTTTCTGATGCAATTCTCCGGTTGAGCCGAAGGCTTTCACATCAGACTTATTGAACCGCCTGCACTCGCTTTACGCCCAATAAATCCGGACAACGCTTGCCACCTACGTATTACCGCGCCTCCTGTCCCGCC
+
CGGGGGGGGGGGGGGGGGGGGGGGGGGGGGGGGGGGGGGGGGGGGGGGGGGGGGGGGGGGGGGGGGGGGGGGGGGFGGGGGGGGGGGGGGGGGGGGGGGGGGGGGGGGGGFGGGGGGGG9FFGEDGGGGGFGGGFFGGGGGGGGFFGGGGGFG,EFGGGGGEF:F8CGCFGGFGG?@FGGGGFGGGDGDGDD+:FFCGDGA>AA?CFFFFFF;AEFFFCEE4EF==@29>BFDEEFFFDFFFFFFF>F;FEF<<?191(-,8?09BBB?BB>0:0:1:)-3A92(31(-(((.))..####
@M05025:18:000000000-B3NL5:1:1101:26577:8621 2:N:0:TCGAAG
ATATGTGGACTACTGGGGTATCTAATCCTGTTCGCTACCCATGCTTTCGAGCCTCAGCGTCAGTTGCAGACCAGAGAGCCGCCTTCGCCACTGGTGTTCTTCCATATATCTACGCATTCCACCGCTACACATGGAGTTCCACTCTCCTCTTCTGCACTCAAGTTCAACAGTTTCTGATGCAATTCTCCGGTTGAGCCGAAGGCTTTCACATCAGACTTATTGAACCGCCTGCACTCGCTTTACGCCCAATAACTCCGGACAACGCTTGCCACCTACGTATTACCGCGGCTTCTGGCCCTGC
+
CDGGGGGFGGGGGGFGGGGGGGGGGGGGGGFGGGGGGGGGGGGGCGGGGGGGGGGGGGGGGGGGGGGGGDFFGGGGGGGFGGGGGGGGGDGGGGDGFCFCGGGGGGGGGGGFGCG7FGGGGGGGCGGGGGGG@F8BFGGGGFA8=FGGGDGGG8EGFGGFE=ECFGCG88=CFEFGGGGFFFFFGFFGG6;@?7CF?6?D5<AFAFFFFF35AF=@FFFF?664))(>>D@95@BE221219E0?61(8;;A).4)2;?@;B?((-(-4.<??((.818<(644(32,230324)8,####
@M05025:18:000000000-B3NL5:1:1101:5314:8631 2:N:0:TCGAAG
ATATGTGGACTACACGGGTATCTAATCCTATTTGCTCCCCACGCTTTCGTGCCTCAGTGTCAGTTACAGACCAGGCGACCGCCTTCGCCACTGGTGTTCCTCCATATATCTACGCATTTTACCGCTACACATGGAATTCCATCGCCCTCTTCTGCACTCCAGCATACCAGTTTCCATAGCTTACAATGGTTGAGCCATTGCCTTTTACTACAGACTTAGTACGCCACCTACGCACCCTTTACGCCCAATGCTTCCGGATAACGCTTGCCACCTCCGTATTACCGCGGCTGCTGGCACATGA
+
CGGGGGGGGGGFGGGGGGGGFGGGGGGGGGGGGGGGGGGGGGGGGGGGGGGGGGGGGGGGGGGGGGGGGFGGEGGCGGGGGGGGGGGGGGGGGGFGFEGGGGGGGGGFFFFFGGGGGGGGGGGC@BFGGGGGDGFGGGFGDEGCEGDGGGGGGGFGCBFFFGGDFGGFGGGGGCFDGGFCGG7CFCC8FGGGFFFGGGF7FFFFAC98FFFEF+))=FFF6EF29>DDBFFF22>>DF@E;;;@1;D(6.(9?EF;>3(/;;404:(((-4:0((43<?:><4:>94(((-)5(20<####
@M05025:18:000000000-B3NL5:1:1101:15372:8667 2:N:0:TCGAAG
ATATGTGGACTACTGGGGTTTCTAATCCTATTTGCTCCCCACGCTTTCGTGCCTCAGTGTCAGTTACAGACCAGGGGACCGCCTTCGCCACTGGTGTTCCTCCATATATCTACGCATTTTACCGCTACACATGGAATTCCATCGCCCTCTTCTGCACTCCAGCATACCAGTTTCCATAGCTTACAATGGTTGAGCCATTGCCTTTTACTACAGACTTAGTACGCCACCTACGCACCCTTTACGCCCAATGATTCCGGATAACGCTTGCCACCTACGTATTACCGCGGCTGCTGGCACGTTG
+
CGGGGGGFGGGGGGGGGG@EGGGGFGGGGGGGGGGGGGGGGGGGGGGGGGFCGGGGGGGGGGGGGGGGGGGGFFEGGGGGGGGDGGGGGGGGGGFGGGGGGGGGGGGGEDCFGGGGECGGFGGGGDCGEGCFGGGGGGGGGGGC>>EGGGGGGAFGGF8D8=FCG8=DFDEFFGGCDFGGFGGGGGG?CGGG67A6+@FDCFFFFF@FFFF5CCDFFFFFFCD5@=ABBEEFF99BFFFFFE@(66(6=(99977@0(3?A)(66<D64<?:03??:7A?A9)49((1(4:?:7?BB####
@M05025:18:000000000-B3NL5:1:1101:9141:8669 2:N:0:TCGAAG
ATATGTGGACTACTCGGGTTTCTAATCCTGTTTGCTCCCCACGCTTTCGAGCCTCAGCGTCAGTTACAGACCAGAGAGCCGCCTTCGCCACTGGTGTTCCTCCATATATCTACGCATTTCACCGCTACACATGGAATTCCACTCTCCTCTTCTGCACTCAAGTCTCCCAGTTTCCAATGACCCTCCCCGGTTGAGCCGGGGGCTTTCACATCAGACTTAAGAAACCGCCTGCGCTCGCTTTACGCCCAATAAATCCGGACAACGCTTGCCACCTCAGTATTACCGCGGCTGCTGGACGCCG
+
CEGEGGGGGGGGGGGGDFCCEGGGGGGFFFGGGGGEGGGGGGGGGGGAFGFGGGGGGGGGGGGGGGGCCEDFGGGGFGGGGGGDGGGGGGGGGFGGGGGGGGG@FF@FFCCFGFD@FGFGFFGDECCFCFGGGGEB>FFGFGEGGGGGGGGGGGGFGGGGDDFGEEGFCG==@EFFGDC==CG?FGGGDDDG57ADDG9C4?A:FFFFFFFEEFFFFFFCC3<8@F>@BFD?BF>:16<?:AD:6676<?)82).(49:96BB2(-38?BDBB1(((.)-625A0;09911:)44(8####
@M05025:18:000000000-B3NL5:1:1101:3550:8680 2:N:0:TCGAAG
ATATGTGGACTACACGGGTATCTAATCCTGTTTGCTCCCCACGCTTTCGAGCCTCAGCGTCAGTTACAGACCAGAGAGCCGCCTTCGCCACTGGTGTTCCTCCATATATCTACGCATTTCACCGCTACACATGGAATTCCACTCTCCTCTTCTGCACTCAAGTCTCCCAGTTTCCAATGACCCTCCCCGGTTGAGCCGGGGGCTTTCACATCAGACTTAAGAAACCGCCTGCGCTCGCTTTACGCCCAATAAATCCGGCCAACGCTTGCCACCTACGTATTACCCCGGCTGCTGGCCGTAT
+
CGGGGGGGGGGGGGGGGGGGGGGGGGGGGGFGGGGGGGGGGGGGGGGGGGGCGGGGGGGGGGGGGGGGGGGGGGGGFGGGGGGGGGGGGGGGGGF8FGGGGGG8FGGGDGFGGGGGGGGGGGGGEEEGGGGGGGEBGGGGFGFGFGGGGGGGGGGGGGGGGFGGGGGG8D=DFFGFFGFFGGCDFGGCDCDDDC5C7CB*56BEFFFFFFFFFF@;AFFFEC<@FFFF@;(2(96:6B?BFDF:?F(12(.469AFF0((,4:19?11,54<:0(5(.))4<A<.2(-4((4.)(48####
@M05025:18:000000000-B3NL5:1:1101:14401:8690 2:N:0:TCGAAG
ATATGTGGACTACTCGGGTATCTAATCCTGTTTGCTCCCCACGCTTTCGAGCCTCAGCGTCAGTTACAGACCAGAGAGCCGCCTTCGCCACTGGTGTTCCTCCATATATCTACGCATTTCACCGCTACACATGGAATTCCACTCTCCTCTTCTGCACTCAAGTCTCCCAGTTTCCAATGACCCTCCCCGGTTGAGCCGGGGGCTTTCACATCAGACTTAAGAAACCGCCTGCGCTCGCTTTACGCCCACTAAATCCGGACAACGCTTGCCACCTACGTATTACCGCGGCTGCTGCCCAATG
+
CGGGGGGGGGGGGGGGGGGGGGGGGGGGGGGGGGGGGGGGGGGGGGGGGGGGGGGGGGGGGGGGGGGGGGGGGGGGGGGGGGGGGGGGGGGGGGGGGEGGGGGGGGGGGGFGGGGGGDFGGGGGGGGGGGGGGGGGGGGGGGGGGG?FGGGGGGCFGGGFGGEGGGGGGFFDGFGGGGDGGDDCFGGGGGGGG>AFGGFGEF>?FAFFFFFFE64;FFFFE.;36/66;017>B><6>?BB>A6?FBB(((5:>5?BBB6,:46>B:61:AF43:?F:?5.)541;9((3(:8?)(.####
@M05025:18:000000000-B3NL5:1:1101:25822:8722 2:N:0:TCGAAG
ATATGTGGACTACAGGGGTATCTAATCCTGTTTGCTCCCCACGCTTTCGAGCCTCAACGTCAGTCATCGTCCAGAAAGCCGCCTTCGCCACTGGTGTTCCTCCTAATATCTACGCATTTCACCGCTACACTAGGAATTCCGCTTTCCTCTCCGACACTCTAGCCTGACAGTTCCAAATGCAGTCCCGGGGTTGAGCCCCGGGCTTTCACATCTGGCTTGCCATGCCGTCTACGCTCCCTTTACACCCATTAAATCCGGATCACGCTTGCCCCCTACGCATTACCGCGGCTGCTGGCCCCTG
+
CGGGGGGGGGGGGGGGGGGGGGGGGGGGGGGGGGGCFGGGGGGGGGGGGGGGGFGCFGGGGGGGGGGGGGGGGGGGGGGGGGGGGGGGGGGGGGFGGGGGGGGGGGGGCBGGGGGGGGGGGGGGGGGGGGGGFGGGGGGGGGGGGGGGGGFGGDGGGGGFGGGGGFGGGFFFGFDGGGGGFFFFGFGGDDDGGCFGCGEGEFD:FFFFFC+3?=435A3064>3449<23076>0136=434A>BF76(.4<5)-8320((426:,20:B?6>9(8(((4:>F)49670(1028((.####
@M05025:18:000000000-B3NL5:1:1101:8243:8759 2:N:0:TCGAAG
ATATGTGGACTACAGGGGTTTCTAATCCTGTTCGCTACCCATGCTTTCGAGCCTCAGCGTCAGTTGCAGACCAGAGAGCCGCCTTCGCCACTGGTGTTCTTCCATATATCTACGCATTCCACCGCTACACATGGAGTTCCACTCTCCTCTTCTGCACTCAAGTTCAACAGTTTCTGATGCAATTCTCCGGTTGAGCCGAAGGCTTTCACATCAGACTTATTGAACCGCCTGCACTCGCTTTACGCCCAATAAATCCGGACAACGCTTGCCACCTACGTATTACCGCGGCTGCTGGCCGGTA
+
CGGGGGGGGGGGGGGGGGCFGGGGGGGGGGGGGGGGGGGGGGGGGGGGGGGGGGGGGGGGGGGGGGGGGGGGGGGGGGGGGGGGGGGGGGGGGGFDGGGGGGGFGGGGGGGGGGGGGGGGGGGGGGGGGGGGGGGGGGGGGGGGGGGGGGGGGGGGGGGGGGGGGGGGGGGFGGGGGGGGGGGGGGGGGCDCDCFGFDDCDBAFFFFFFFFFFFEFFFFFFEFCBDFFBDDFFFEEFFFFF34;799;=DFFCEEFF@@BB04;F<?:?34<?7:7<7<<0)44,29(47>?5)((.####
@M05025:18:000000000-B3NL5:1:1101:23127:8761 2:N:0:TCGAAG
ATATGTGGACTACCGGGGTTTCTAATCCTGTTTGCTCCCCACGCTTTCGCACCTCAGTGTCAGTATCAGTCCAGGTGGTCGCCTTCGCCACTGGTGTTCCTTCCTATATCTACGCATTTCACCGCTACACAGGAAATTCCACCACCCTCTACCATACTCTAGCTTGCCAGTTTTGGATGCAGTTCCCAGGTTGAGCCCGGGGATTTCACATCCAACTTAACAAACCACCTACGCCCGCTTTACGCCCAGTAATTCCGATTAACGCTTGCACCCTCTGTATTACCGCGGCTGCTGCCCGCGG
+
CGGGGGGGGGGGGGGGGGGGGGGGGGGGGGGGGGGGGGGGGGGGGGGGGGGGGGGGGGGGGGGGGGGGGGCEFGGGGGGGGGGGGGFCGGGGGGGGFGGGGGGGGGGGGGGGGGGGGGGGGGGGGGGGGGCEGGGGGGGGGFGEGGGGFGFGGFAEGGGGGADFGGGGGFGGGFDG6DGFGGGGGGFFGGGGGGFGGGFD>D4?FFFFFFFFDF3;6BFFEFEFB((/:@;80((.1:11=FEF09;:??F4<-.-8(((44)-4:110)2:B?:<)6).))6)(4609161)2)(.####
@M05025:18:000000000-B3NL5:1:1101:17707:8773 2:N:0:TCGAAG
ATATGTGGACTACTAGGGTTTCTAATCCTGTTTGCTCCCCACGCTTTCGAGCCTCAGCGTCAGTAATGAGCCAGTATGTCGCCTTCGCCACTGGTGTTCTTCCGAATATCTACGAATTTCACCTCTACACTCGGAGTTCCACATACCTCTCTCACACTCAAGACACCCAGTATCAAAGGCAATTCCGAGGTTTAGCCCCGGGATTTCACCCCTGACTTAAATGTCCGCCTACGCTCCCTTTACGCCCAGTAATTCCGAGCAACGCTAGCCCCCTTCGTATTACCGCGGCTTCCGGCCCCAC
+
CGGGGGGGFGGGGGGGGGGCGFFGFFGGGGGGGGGGGGGGGGGGGGGGGGGGGGGGGGEGGGGGGFGGGGGGGGGGGGGGGGGGGGGGGGGGGGGGGGGGFFGGDGG7FGGGFGEDEDFGGGGGGFGGFGEGGGGGCFGGGFFGCGF=@9D?F8FGG==CGC9DFGFGGFG,@EFGGGGDCF==EG8++9;C+0=<?FDDF5:?5AF1=A>A44:2FFFC4?EEFF2(6@>D@BD?>DFE@;;(3;01,(1)777C(((((.83(-,((8?F9(47::?B3)6A?>;>>2(4)-(42####
@M05025:18:000000000-B3NL5:1:1101:22345:8776 2:N:0:TCGAAG
ATATGTGGACTACCCGGGTTTCTAATCCTGTTTGCTCCCCACGCTTTCGAGCCTCAACGTCAGTTACAGTCCAGTAAGTCGCCTTCGCCACTGTAGTTCCTCCTAATATCTACGCATTTCACCGCTACACTAGGAATTCCCCTTACCTCTCCTGCACTCCAGTCTGACAGTTTCCAATGCAGTCCAGGGGTTGAGCCCCTGCCTTTCACACCAGACGTGCCATGCCGTTCACGCCCCCTTTCCACCCAGTAAATCCGGACAAGCTGTGCCCCCTAATATTTAACGCGGGCGCCTGACCGCC
+
CECCDECGCFGDFEFGGD7CCF@EFFDFFGFGAFGGGGFGGGE>FGFGGG8@B8@<EGEGF::FE<C,CCDFECFDC<EFEF@,B=F,=,BFF5:,C<FF<AAE@,C<B<,9,,8C+@FEGG9+8+++,9AA,@8DFFF946EE=DFDG8F8F8F,3=,@8DD,,,@A9,@E8==22?D+=EDG?9+6=7;99+*29+:955>5BF11+3*:)*:)*3*:)*1).)/(/(682222-33().)/387:(66?)7)6((/(62(())..6)10((-()).)-)).4-(,(((-(--(.####
@M05025:18:000000000-B3NL5:1:1101:20057:8814 2:N:0:TCGAAG
ATATGTGGACTACCCGGGTATCTAATCCTGTTTGATCCCCACGCTTTCGCACATCAGCGTCAGTTACAGACCAGAAAGTCGCCTTCGCCACTGGTGTTCCTCCATATCTCTGCGCATTTCACCGCTACACATGGAATTCCACTTTCCTCTTCTGCACTCAAGTTTTCCAGTTTCCAATGACCCTCCACGGTTGAGCCGTGGGCTTTCACATCAGACTTAAAAAACCGCCTACGCGCGCTTTACGCCCAATAATTCCGGATAACGCTTGCCACCTACGTATTACCGCGGCTGCTGGCCTCTG
+
CGGGGGGGGGGGGGGDGGEGGGGFGGGGGGGGGGGGGGGGFEGGGGGGGGGGGGGFGGGGGGGGGGGGGGGGGGFFGGGGGGGFGGGGGGGGGGGGGGGGCGGGGGGDFGGGFGGGGGGGGGGGGGGGGGGGGGGFGGGGGGCFF9DGGGGGGGGGGGGGGGGGAFGGGGCDGGGGFGF7FFGGGGGGGDFDDFAGGGB*:59>AFFFFFF=EFFEFFFCCF@BDD2==9<F043>BF@F?FF0:(4:(2>A2<444>6:0><89?:<?24<6:720(56:<F<?>69(-4:0:0:0####
@M05025:18:000000000-B3NL5:1:1101:12962:8825 2:N:0:TCGAAG
ATATGTGGACTACACGGGTATCTAATCCTGTTTGCTCCCCACGCTTTCGCACCTGAGCGTCAGTCTTTGTCCAGGGGGCCGCCTTCGCCACCGGTATTCCTCCAGATCTCTACGCATTTCACCGCTACACCTGGAATTCTACCCCCCTCTACAAGACTCTAGCCTGCCAGTTTCGAATGCAGTTCCCAGGTTGAGCCCGGGGATTTCACATCCGACTTGACAGACCGCCTGCGTTCGCTTTACGCCCAGTAATTCCGATTAACGCCTGCCCCCTCCGTATTACCGCGGCTGCTGGCCGTGA
+
CGGGGGGGGGGGGGGGGGGGGGGGGGGGGGGGGGGGGGGGGGGGGGGGGGGGGGGGGGGGGGGGGGGGGGGFGGGGGDGGGGGGG@EFGDGGGGC:DGGGGGGGFCFGGGFGGGGGDGGGGGGDG@FGCFGFFGCDGFGGFGGFGGGGGGGGDD6EFGFEGADGGGFGECFGGGGFFDFGGDF:CDCF*;9C9FAGGFDGABA:FFFFFFF8@E03>AFFFCE(=D66>??:>6121>3?:AA?FB6<68)64:)68:1,3):80(,(.(4:>1:BF6170)).(,,(-(((.,(4,####
@M05025:18:000000000-B3NL5:1:1101:4690:8859 2:N:0:TCGAAG
ATATGTGGACTACTGGGGTTTCTAATCCTGTTCGCTACCCATGCTTTCGAGCCTCAGCGTCAGTTGCAGACCAGAGAGCCGCCTTCGCCACTGGTGTTCTTCCATATATCTACGCATTCCACCGCTACACATGGAGTTCCACTCTCCTCTTCTGCACTCAAGTTCAACAGTTTCTGATGCAATTCTCCGGTTGAGCCGAAGGCTTTCACATCAGACTTATTGAACCGCCTGCACTCGCTTTACGCCAAGTAAATCCGACCAACGCTTGCCACCTACGTATTACCGCGGCTGCTGGCCCCTA
+
CFCGGGGGGGGGGGCGGGGGGGGGGGGGGGGGGGGGGGGGGGGGGGGGGCFGGGGGGGGGGGGGGCFGGGGGGGCFGGGGGGGGGGFGGGGDFGGGGGGGGGGGGGGGGGGGGGGGGGGGGF<FEGGGEGGGGGGGGGFDFF;FAFGFGGFFDGCC,,D8BF;AAEFGGGGDFGG9CFFGGGGFGCGFCCCDGGFGGDDGEBFFFFFFFF=>=>66A69>A;A*)<@529BFB=4;=9@F?EFD(:(6(7?))1?4>(,(462((-4(3()56,(8:1)68)6<:>669B(:,4(0(####
@M05025:18:000000000-B3NL5:1:1101:19665:8883 2:N:0:TCGAAG
ATATGTGGACTACCGGGGTTTCTAATCCTGTTCGCTACCCATGCTTTCGCTCCTCAGCGTCAGTAACTGCCCAGTAACCTGCCTTCGCCATCGGTGTTCCTCCTGATATCTGCGCATTTCACCGCTACACCAGGAATTCCAGTTACCCCTACAGCACTCAAGTTATGCCCGTATCGCCTGCACGCCCGGAGTTAAGCCCCAGAATTTCACAGACGACGCGCCCAACCACCTACGAGCCCTCTACGCCCAGTAATTCCGGACAACGACCTCCCCCTACCGATTACCCCCGCTGCCGCCTAGA
+
@FFEAFG,@FGCC<@@@@@@CE,6CFAFE96C<;CEEGGGFGGFGGGGGGEFCFFGFFGEE7@FFGGGF9,ECEFFGGGGFFC=FFD7FCFFF74CC,E?FB=FGGGCEF<9EFGFGC,@C@FEGC:FC,A+>BDGFEFEED@;;EDF?+=DDE@=EC8,@,@=DADFF?EC6=C6>?DFG?D75FDGD5@D>7@+;FFGDA**+++=8F+*(8((8)..((,(/;?;;?14?((2091,(.2<((41((4<))..:((((,(4((,((,(,4;02?(,(((-.6(((-4,6((,((####
@M05025:18:000000000-B3NL5:1:1101:20253:8898 2:N:0:TCGAAG
ATATGTGGACTACAAGGGTTTCTAATCCTGTTTGCTCCCCACGCTTTCGAGCCTCAGCGTCAGTTACAGACCAGAGAGCCGCCTTCGCCACTGGTGTTCCTCCATATATCTACGCATTTCACCGCTACACATGGAATTCCACTCTCCTCTTCTGCACTCAAGTCTCCCAGTTTCCAATGACCCTCCCCGGTTGAGCCGGGGGCTTTCACATCAGACTTAAGAAACCGCCTGCGCTCGCTTTACGCCCAATAAATCCGGACAACGCTTGCCACCTACGTATTACCGCGGCTGCTGGCCACGC
+
CGGGGGGGGGGGGGGGGGGGGGGGGGGGGGGGGFGGGGGGGGGGGGGGGGGGGGGGGGGGGGGGGFGGGGGGGGGGGGGGGGGGGGCGGGGGGGGGGGGGGGGGGGGGGGGGGGGGGGGGGGGGEGGGGGGGGGE@EGGAFGGGCF@FGGFEGGGGGGGGGGGGEGGGGGGFFGGGGGGFGGF8FGGGGDGCC5CDCDAGBEDFFFFFFFFFEFFEFFFEF<<13;@F(37?6>>FFF???2:11(3?:8:ADFFFF9<(21:3(2:<<?B?:0:?:17AF4AFFF93046?BDFF1####
@M05025:18:000000000-B3NL5:1:1101:17024:8974 2:N:0:TCGAAG
ATATGTGGACTACAGGGGTATCTAATCCTGTTTGCTCCCCACGCTTTCGAGCCTCAACGTCAGTCATCGTCCAGAAAGCCGCCTTCGCCACTGGTGTTCCTCCTAATATCTACGCATTTCACCGCTACACTAGGAATTCCGCTTTCCTCTCCTACACTCTAGCCTGACAGTTCCAAAAGCCGTCCCGGGGTTGTGCCCCGGGCTTTGCCACCTGGCCTGCCATGCCGTCTACGCTCCCTTTACACCCAGTCAATCCGGATAACGCTTGCCCCCTCCGTATTACCCCCGCTGCAGCCCGTCC
+
-<@E6FFACCF@-66,@+,BFE,CFFAEFFFFAE<9CFG@FCGGE@DCCE,CBFG<E@FG@,6<@FCFGCGF7E9EFGGGGGG7CFBB7,BEGGEGE@FA5C,A=FA5FGAEB7:FCFG9,FEFED=CAE;44=9>DEGGFB@E89EC;=DC,,6@@,,9DGGG888E=8=FGG@DC8=D+@=9EGDGGGGGD*@G>DFG>A4)2/*+4+*(-62=)*833)93=E0(((/;;06630(92<B23<;1(8)).:)80((((6<0(10(4843(((,(((,5)-4,(,321(3(().-####
@M05025:18:000000000-B3NL5:1:1101:8542:8981 2:N:0:TCGAAG
ATATGTGGACTACAGGGGTATCTAATCCTGTTCGCTACCCATGCTTTCGAGCCTCAGCGTCAGTTGCAGACCAGAGAGCCGCCTTCGCCACTGGTGTTCTTCCATATATCTACGCATTCCACCGCTACACATGGAGTTCCACTCTCCTCTTCTGCACTCAAGTTCAACAGTTTCTGATGCAATTCTCCGGTTGAGCCGAAGGCTTTCACATCAGACTTATTGAACCGCCTGCACTCGCTTTACGCCCAATAAATCCGAACAACGCTTGCCACCTACGCATTACCGCGGCTTCGGTCCCGGT
+
CGGFEFFGGGGGGGGGGGGGGGGGGFGGGGGGGGEGGGGGGGGGGGGGGFGDGG@DFGGGGGGGFGGGGGGFFGFGGGGGGGGGGGGGCGGGGDCBGEGCGGFGDGGGGGGGGGGGGGFGGGGDEEGCFF:FGF??FFG9@D;EAFFGGGGGGDFGGGCF8=F,6=AFDFGGGFDFGGFFGFGGGFGDGGGGD?A7CDEDEEACCAAEFC6>EF==4B86*4*A@45259(/-.855>F;;<C@?@BD?3))9?C@3((.2<?9>:(41?9<BF>B6(362<<<03(((((.-((--####
@M05025:18:000000000-B3NL5:1:1101:27971:8994 2:N:0:TCGAAG
ATATGTGGACTACTAGGGTATCTAATCCTGTTTGCTCCCCACGCTTTCGAGCCTCAGCGTCAGTTACAGACCAGAGAGCCGCCTTCGCCACTGGTGTTCCTCCATATATCTACGCATTTCACCGCTACACATGGAATTCCACTCTCCTCTTCTGCACTCAAGTCTCCCAGTTTCCAATGACCCTCCCCGGTTGAGCCGGGGGCTTTCACATCAGACTTAAGAAACCGCCTGCGCTCGCTTTACGCCCAATAAATCCGGACAACGCTTGCCACCTACGTATTACCGCGGCTGACGGCCCGTC
+
CGGGGGGGGGGGGGGGGGGGGGGGGGGGGGGGGGGGGGGGGGGGGGGGGGGGGGGGGGGGGGGGGGGGGGGGGGGGGGGGGGGGGGGGGGGGGGGGGGGGGGGGGGGGGGGGGGGGGGGGGGGGGGGGGGGGGFFDBFGEGGFFFFFEGGGGGGGGGFGGGFGGGFGGGGDFGGGGGGFDG8FDGGGGDCD79=9CDCDGBDFF4AFFFFFE@FE3AAF<4<)=@DBFF@FF9>BDFF?:64AFFF9B0(,8AAA:191>B?49(8?1(4>D?12814)64)-6390204((((-3(####
@M05025:18:000000000-B3NL5:1:1101:17696:9014 2:N:0:TCGAAG
ATATGTGGACTACCCGGGTATCTAATCCTGTTTGCTCCCCACGCTTTCGAGCCTCAGCGTCAGTTACAGACCAGAGAGCCGCCTTCGCCACTGGTGTTCCTCCATATATCTACGCATTTCACCGCTACACATGGAATTCCACTCTCCTCTTCTGCACTCAAGTCTCCCAGTTTCCAATGACCCTCCCCGGTTGAGCCGGGGGCTTTCACATCAGACTTAAGAAACCGCCTGCGCTCGCTTTACGCCCAATAAATCCGGACAACGCTTGCCACCTACGTATTACCGCGGCTGCGTGCCGCCC
+
CGGGGGGGGGGGGGGDGGGGGGGGFGGFGGGGGFCGGGGGGGGGGGGGGGFGGGGGGGGGGGGGGGGGGGGGGGGGGGGGGGGGGGGGGGGGGFFGFGGGGGGGGGGGGGGGGGGGGGGGGGGGGEGGGGGGGGE@EFFFGGGGGGGGGGGGGGGGGGGEGGGGEFGFFC?FGFGGFFGGGFG?6CGDG6C9DC67FDEDBBFEAFFFFF64>A3;FFFEE<;@;@FFFDD69>6?>F<??<48:BFF:BF2><929((3((,-2:??:7<?18(((4).54>A11929B0:((,((####
@M05025:18:000000000-B3NL5:1:1101:7230:9020 2:N:0:TCGAAG
ATATGTGGACTACAGGGGTTTCTAATCCTGTTCGCTACCCACGCTTTCGTTCCTCAGCGTCAGTTACTGCCCAGAGACCCGCCTTCGCCACCGGTGTTCCTCCTGATATCTGCGCATTTCACCGCTACACCAGGAATTCCAGTCTCCCCTGCAGTACTCAAGTCTGCCCGTATCGCCTGCAAGCCAGCAGTTGAGCTGCTGGTTTTCACAAACGACGCGACAAACCGCCTACGAACTCTTTACGCCCAGTAATTCCGGACAACGCTTGCACCCTACGTATTACCGCGGCTGCTGGCCGCTA
+
CGGGGGGGGGGGGGGGGGGGGGGGGGGGGGGGGGGGGGGGGGGGGGGGGGGGGGGGGGGGGGGGGGGGGGGGGGGGGGGGGGGGGGGGGGGGGGGGGGGGFGGGGGGFGGGGGGGGGGGGGGGGGEGGFGGGGGGGFGGGG9EGGGGGCGGGGFGGGGGGGGGGGGGGGGGGCFCDDDFG>GGFGG5<*;F>DGFGGGFCFFFFFFFFF>A=D>BFFFBBFFFD@F>FFFFFBF1,(.6>D4:((4266:DADD):?F63(8?911?(3)5::?1(3,.23>A2(((4>1>F?04:4####
@M05025:18:000000000-B3NL5:1:1101:2801:9025 2:N:0:TCGAAG
ATATGTGGACTACAGGGGTTTCTAATCCTGTTTGCTCCCCACGCTTTCGTGCCTCAGTGTCAATGTTGGTCCAGGTAGCTGCCTTCGCCATGGATGTTCCTCCTGATCTCTACGCATTTCACTGCTACACCAGGAATTCCGCTACCCTCTACCACATTCTAGTCATCCAGTATCCACTGCAGTTCCCAGGTTGAGCCCAGGGCTTTCACAACGGACTTAAATAACCACCTACGCACGCTTTACGCCCAGTAATTCCGAGTAACGCTTTCACCCTCCGTATTACCGCGCCGCCTGGCACATA
+
CGGGGGGFFGGGGGGGGGGGGGGGGGGGGGGGFGGGGGGGGGGGGGGGGGFGGFFGGGGGGGGGGGGGGGGGFGGGGGGGGGGGGGGGGGGGGGGGGGGGGGGGGGGGGGFGGGGGGGGGGGGGGGGGGGGGGGGGGGGGGC+6@FGGGFGGFFFGGGGGGGGGGGFCGFDGCG8DFDDGGDFFGGGGFCFFGFFGFGFGFFFFFA5;AF5=B5=>BFF58;EFFB@B==24>AFF((5>64855(6;(/76?)7)4;>0@<C;B;0275<8(/((,-4:74<)(--(-((-,(-4(####
@M05025:18:000000000-B3NL5:1:1101:15583:9041 2:N:0:TCGAAG
ATATGTGGACTACTAGGGTTTCTAATCCTGTTTGCTCCCCACGCTTTCGTGCCTCAGTGTCAATGTTGGTCCAGGTAGCTGCCTTCGCCATGGATGTTCCTCCTGATCTCTACGCATTTCACTGCTACACCAGGAATTCCGCTACCCTCTACCACATTCTAGTCATCCAGTATCCACTGCAGTTCCCAGGTTGAGCCCAGGGCTTTTACAACGGACTTAAATAACCACCTACGCACGCTTTACGCCCAGTAATTCCGAGAAACGCTTGCACCCTCCGTATTACCGCGGCTCCTGCGCCTAG
+
9CFDEEFFAFFFFCAAFGC8@FGCAGGFFGFCFCDGEGGGGGGGGCCFGEEGFGGGAAFFFFEFGGGGGGGGGCFGF<FGGGFE6@FFGGGGG?F8FGGGEEFGG9E<@FGEAF>FCFAECFFGGGCFDFGGFGGGGFG9DE78BG=,9=EF98DDFF,,@EGF8==9D=E,@E+?6=8=D8DFGGGGGG2=?85D+DD8F:@D50*+3;+8=*:)06BA;7;*8)*):08)-7)/-:2=@CC(552557/76576((.(641((663=E@3?6(/(-(,(-))(-((((((()(((####
@M05025:18:000000000-B3NL5:1:1101:5632:9044 2:N:0:TCGAAG
ATATGTGGACTACCAGGGTTTCTAATCCTGTTTGCTCCCCACGCTTTCGAGCCTCAGCGTCAGTTACAGACCAGAGAGCCGCCTTCGCCACTGGTGTTCCTCCATATATCTACGCATTTCACCGCTACACATGGAATTCCACTCTCCTCTTCTGCACTCAAGTCTCCCAGTTTCCAATGACCCTCCCCGGTTGAGCCGGGGGCTTTCACATCAGACTTAAGAAACCGCCTGCGCTCGCTTTACGCCCAATAAATCCGGACAACGCTTGCCACCTACGTATTACCGCGGCTGCTGGCCTGAC
+
CGGGGGGGGGGGGGGGGGGGGGGGGGGGGGGGGGGGGGGGGGGGGGGGGGGGGGGGGGGGGGGGGGGGGGGGGGGGGGGGGGGGGGGGGGGGGGGGGGGGGGGGGGGGGGGGGGFGGGGGGGGGGGGGGGGGGGGGGGGGGGGGGGGGGGGGGGGGGGGGGGGGFCGFFDDGGGGGFDFGGGGFGGGGGGGGGGFGGGFGFFFFFFFFFFFFFFFFFFFCEEFDFF@@FFDFFFFFBB<:?BF?6>>BB:DA<49:91329??BBFF<FBFFFBFFB:?ABBF9:>(696>?8??04####
@M05025:18:000000000-B3NL5:1:1101:2994:9054 2:N:0:TCGAAG
ATATGTGGACTACTCGGGTTTCTAATCCTGTTTGCTCCCCACGCTTTCGTGCCTCAGTGTCAATGTTGGTCCAGGTAGCTGCCTTCGCCATGGATGTTCCTCCTGATCTCTACGCATTTCACTGCTACACCAGGAATTCCGCTACCCTCTACCACATTCTAGTCATCCAGTATCCACTGCAGTTCCCAGGTTGAGCCCAGGGCTTTCACAACGGACTTAAATAACCACCTACGCCAGCTTTACGCCCAGTAATTCCGAGTAACGCTTGCACCCTTCGTATTACCGCGGCTGCTTGCCCCAT
+
CGGGGGGFGGGGGGFGGGGGGGGGFGGGGGGGGGGGGGGGGGDGDGGGGGGFGGGGGGGGGGGGGGGGGGFGFGGGGGGGGGGGGGFEGGGGG?FGGGGGGGGGGGGGGGGGGGGGGCGGGGGGGGGGGGEDGDGGGGGGGGGGEFGGGGGGGGGGGGGGGGGGGGGGGGGGECFGGDFGGGGGCFFFG?=A?FBGDDFCFEFFFFFFFFFAAEDFEFFFEFFEEFB552.7A4))0>0>EEE(56@FB=45093?@F7(,/1:;?13;<<37@@;;83@?BA9,7;>4141?),82####
@M05025:18:000000000-B3NL5:1:1101:19085:9065 2:N:0:TCGAAG
ATATGTGGACTACCAGGGTATCTAATCCTGTTTGCTCCCCACGCTTTCGAGCCTCAGCGTCAGTTACAGACCAGAGAGCCGCCTTCGCCACTGGTGTTCCTCCATATATCTACGCATTTCACCGCTACACATGGAATTCCACTCTCCTCTTCTGCACTCAAGTCTCCCAGTTTCCAATGACCCTCCCCGGTTGAGCCGGGGGCTTTCACATTAGACTTAAGAAACCGCCTGCGCTCGCTGTCCGCCCAATAACTCCGGACAACGCTTCCCCCCTACGTATTACCGCGACAGTCGCACGGGT
+
9FFGGFEGFGGGGGGGGEFGFFGGFGGGGGGGGGGGGGGGGGGDGGGGGGFGGFF8FGCEGDGGD@EEECE@EFCFGCFGGGGEGGGGDGGGGG,=FCFF9EGFGGGDEF?EFCGGCFFGGGGGED7CFFEFFF@,@>;DDF9E9EGGGFAD==FGDC,D8,@DGEFG?FGGCGCD9D+9DDG=DDDD6CDD+*657*<D>DF4?6;6841/0:<<C7A>6;;8@F69(28@69(,-11,4,51>0((,4:D)-))-4:;>:(-4(,(.,(-361((.).4).6((((((())-(((####
@M05025:18:000000000-B3NL5:1:1101:22105:9068 2:N:0:TCGAAG
ATATGTGGACTACAGGGGTATCTAATCCTGTTTGATCCCCACGCTTTCGCACATCAGCGTCAGTTACAGACCAGAAAGTCGCCTTCGCCACTGGTGTTCCTCCATATCTCTGCGCATTTCACCGCTACACATGGAATTCCACTTTCCTCTTCTGCACTCAAGTTTTCCAGTTTCCAATGACCCTCCACGGTTGAGCCGTGGGCTTTCACATCAGACTTAAAAAACCGCCTACGCCCGCTTTACGCCCAATAATTCCGGATAACGCTTGCCACCTACGTATTACCGCGGCTGCTGGCCTTGC
+
CGGGGGGGGGGGGGGGGGGGGGGGGGGGGGGGGGGGGGGGGGGGGGGFGDGGGGGGGGGGGGGGGGGGGGGGGGGGGGGGGGGGGGGGGGGGGGGGGGGGGGGGGGGGGGGGGGGGGGGGGGGGGGGGGGFGGGG9EGFFDGGGGGGGGGGGGGGCDDFGGGGGGGGFFGEFGF8@CFGFF?DFF86DDGGDC7FCCDBDFEFFF5<9BFCBB*>=FFAEF*74>9@29=@D29((,13?;3.,62>?@FFEC?A97203?FFF0:4(42-31(,5?B<A?449(49(3>>?FF30.####
@M05025:18:000000000-B3NL5:1:1101:5195:9108 2:N:0:TCGAAG
ATATGTGGACTACTCGGGTATCTAATCCTGTTTGCTCCCCACGCTTTCGAGCCTCAGCGTCAGTTACAGACCAGAGAGCCGCCTTCGCCACTGGTGTTCCTCCATATATCTACGCATTTCACCGCTACACATGGAATTCCACTCTCCTCTTCTGCACTCAAGTCTCCCAGTTTCCAATGACCCTCCCCGGTTGAGCCGGGGGCTTTCACATCAGACTTAAGAAACCGCCTGCGCTCGCTTTCCGCCCAATAAATCCGGACAACGCTTGCCACCTACGTATTACCGCGGCTGCCGGCCAGGC
+
CGGGGGGGGGGGGGGEFDG7EGGFEEEFC<FFA@EFFGGGGGGGGG?FGGGGGGGGGGGGGCGGGGGGEGGGFEFG8FGGGGGGGGFEGGGGD8ECE@FE@EFGGCGGC<FCFGDGCEFAAF<CEGCFGCFDGD84=>F9AECEDFFAGGDFFGGFFC,@EG;FDGGG,,DD@F+C+=?+=EG68DCDDCDD0*35CDA7>B5B);FAAA+)./=;AAA9);>13629330617966(466-4(4:9:(,4<4)6(900((,(34312:>><2(,,(().2244,40(,3-4(-4(-####
@M05025:18:000000000-B3NL5:1:1101:25139:9114 2:N:0:TCGAAG
ATATGTGGACTACCCGGGTATCTAATCCTGTTTGCTCCCCACGCTTTCGAGCCTCAACGTCAGTTATCGTCCAGTAAGCCGCCTTCGCCACTGGTGTTCCTCCTAATATCTACGCATTTCACCGCTACACTAGGAATTCCACTTACCTCTCCGACACTCTAGCAAAACAGTTTCCAAAGCAGTCCCAGGGTTGAGCCCTGGGTTTTCACTTCAGACTTGCTTCGCCGTCTACGACCCCTTTCCCTCCAGTAAATCGGGATAACGCTTGCCCCCTACGTTATACCCCGCCTGTCGCCCAGTA
+
CCC<DCECF8EFG@,@@@@6CFFCEGFFFFEGFFAE,,,BFC+CFDD9FFF7CFFGFECGG7@FG<F@,C6,8EF9F@E,FGEEGED::CEFF,5BA:,AFGFEFAFG9@FG9CF74+5C<FGEECEEAGFDG,@;DF9DEGC9>,@6@DEG68+@>>DG9=EFF?,3=E=E8ECC+?++=C5C7DFDDC9>*79CCFFFF5F@499++1+:8A6;FF>9CE42@D==5(37(,(.(;=;;).7)606@?3?C))(((((.4731((-08406((((,((.)).((4(,2:).4((-####
@M05025:18:000000000-B3NL5:1:1101:17945:9171 2:N:0:TCGAAG
ATATGTGGACTACCGGGGTTTCTAATCCTGTTTGCTCCCCACGCTTTCGAGCCTCAACGTCAGTTACAGTCCAGTAAGTCGCCTTCGCCACTGGTGTTCCTCCTAATATCTACGCATTTCACCGCTACACTAGGAATTCCACTTACCTCTCCTGCACTCCAGCCTGACAGTTTCCAATGCAGTCCAGGGGTTGAGCCCCTGCCTTTCACACCAGACTTGCCATGCCGTCTACGCTCCCTTTACACCCAGTAAATCCGGATAACGCTTGCCCCCTACGTATTACCGCGGCTGCTTGCCACGC
+
CGGGGGGGGFFGGFGGGG@FGGGGGGGGGGGGGGGGGGGGGGGGGGGGGGGGGGGGGGEDGGGGGGGGGGGGGGGGGGGGGGGDGGGGGGGGGGGGGGGGFGGGGDGGGGGGGGGGGGGGGGGGGGGGGGGGFDFFGGGGGGGGGGGDFGGGGGFGGGGFGGFGGGGGG8EFFGFGGGGGGGGGGGGGGDDGGFAFFFDGFFFFFAFFFFFFBA>BFF4CE@C;BF=DFB>:=B@FFFFFFFFFFFF@DFC?C6<=>F?0:AFFF??:0>?BFF6<?BFF2<443996;2,14).4,####
@M05025:18:000000000-B3NL5:1:1101:6183:9190 2:N:0:TCGAAG
ATATGTGGACTACAGGGGTTTCTAATCCTGTTTGCTCCCCACGCTTTCGAGCCTCAGCGTCAGTTACAGACCAGAGAGCCGCCTTCGCCACTGGTGTTCCTCCATATATCTACGCATTTCACCGCTACACATGGAATTCCACTCTCCTCTTCTGCACTCAAGTCTCCCAGTTTCCAATGACCCTCCCCGGTTGAGCCGGGGGATTTCACATCCGACTTAACAAACCGCCTGCGCTCGCTTTACGCCCAATAAATCCGGACAACGCGTGCCACCTACGGAGTCCCGCGTCTGCTCGCCGCAG
+
CGEGGC<<D,;C@E8C;CFFGFFFEDCAFFCEF?EFGCGEGCEG7@CFGG<7@CDEF<FCF7FEAF9FFF<DEGFFFGDC@@CCEGFGEEGF=F?FD,AFCFFEFGGGGFGFGGGC@:F<FFE@EF>CFGGC@=EE,DEFCA@87DFGC@DGFCA,DEG?F=3=:,EGGFF,=EFFGF87+==+4=6C9;9CGF>FCD>CD)/)8;A+88A)(0,.).;C))7;D?>9904899(269(48)-(3461??2-5<A?90:19?((31,4(3<22(44-((((,)539>,(,852)<1(####
@M05025:18:000000000-B3NL5:1:1101:15828:9219 2:N:0:TCGAAG
ATATGTGGACTACAGGGGTATCTAATCCTGTTCGCTACCCATGCTTTCGAGCCTCAGCGTCAGTTGCAGACCAGAGAGCCGCCTTCGCCACTGGTGTTCTTCCATATATCTACGCATTCCACCGCTACACATGGAGTTCCACTCTCCTCTTCTGCACTCAAGTTCAACAGTTTCTGATGCAATTCTCCGGTTGAGCCGAAGGCTTTCACATCAGACTTATTGAACCGCCTGCACTCACTTTCCGCCAAATAAATCCGGACAACGCTTGCCACCAACGCATTACCGCCGCTGCTGGCCCCTG
+
<FFGDGFCFGGGGGGGGGEEFGGGGGGGGGFEGGGGGGFGGGGGGFGCFFGD@FDEGGGGGEEGAFCCFGGEGGGGGGGGEGDGGGGGGGGFGGGGFGGGGGFGFFGGGGGGGFGGDBGGGGGGC@FGGGGGGFGGGGFFGDAFGFGGGFGGFGGGGCEFG9EFGGFFGGGGFA=DFGCFGFGCD7EFDGCDCG570=*99<?69AFFFFF36976>+9*:***7<@>@@=25E4>3;46<)7(1;((6<C345<339((.3(((-,404<<3,(31((4(6:9?F(7(-((.).2,####
@M05025:18:000000000-B3NL5:1:1101:25829:9220 2:N:0:TCGAAG
ATATGTGGACTACTAGGGTATCTAAACCTGTTCGCTACCCATGCTTTCGAGCCTCAGCGTCAGTTGCAGACCAGAGAGCCGCCTTCGCCACTGGTGTTCTTCCATATATCTACGCATTCCACCGCTACACATGGAGTTCCACTCTCCTCTTCTGCACTCAAGTTCAACAGTTTCTGATGCCATTCTCCGGTTGAGCCGAAGGCTTTCACATCAGACTTATTGAACCGCCTGCACTCGCTTTCCGCCCAATAAATCCGGAAAACGATTACCACCTACGTATTACCGCGGCGGCTGCCCCGGT
+
CFGGGGEDEFGGGGGGGGFFGGGGDGGFGGGGFGDGGGFGDFEFGGGGGGFGGGGFGGGGGGDGGGGGGFGGGGGGGGGGGGGGGGCGC?FFGCFDF@FGGGGGGGGGGGGGGGGEEGGECF@FCFGGFDCEFFFDFEDFFGDGGGFGGFGGFAEFFFCC8=@=DDCF9?EFGDGFDG7++6=D8?DDCCC>CFFGG+:?>5>;9?>9EFCEBFB:FFFFEFE;EF9@22>2((0.2:(/:)/(60:;26E<)7C3,7<(,((3(,((.9<B6??76222()).(-(-((-196(.3####
@M05025:18:000000000-B3NL5:1:1101:3759:9224 2:N:0:TCGAAG
ATATGTGGACTACTAGGGTATCTAATCCTGTTCGCTACCCATGCTTTCGAGCCTCAGCGTCAGTTGCAGACCAGAGAGCCGCCTTCGCCACTGGTGTTCTTCCATATATCTACGCATTCCACCGCTACACATGGAGTTCCACTCTCCTCTTCTGCACTCAAGTTCAACAGTTTCTGATGCAATTCTCCGGTTGAGCCGAAGGCTTTCACATCAGACTTATTGAACCGCCTGCACTCGCTTTACGCCCAATAAACCCGGACAACTCTTGCCACCTACGTATTACCGCGGATGCTGGCCTCTG
+
CCGFGGGGFGGGGGEGFFGGGGGGGGGFGFGGG>CGEGGGGGGGGFGGEGFGGGGGGGEFCBCGGGGFGGFFGGFGGGGGGGGGGGGGGGGGGGGGGGGGGGGGGGFGCGGFCEGGGGGGGGGGGCFGGFGG9E@DFGGGGGCGEC,@DGGGGGFGGGG8D@CFGGGGGGGGFGGGGGGF7EFDFFGGGDDC+;ACF757?5AF>>C+1?F@=FBEFFFEC44<4@FF>>FDB5885(-06)4,1:@F<6)73)/8>(((4<0)5944>:)4:<08128B()-)(,(((((,64:(,####
@M05025:18:000000000-B3NL5:1:1101:21528:9228 2:N:0:TCGAAG
ATATGTGGACTACAGGGGTTTCTAATCCTGTTTGCTCCCCACGCTTTCGAGCCTCAACGTCAGTTACAGTCCAGTAAGTCGCCTTCGCCACTGGTGTTCCTCCTAATATCTACGCATTTCACCGCTACACTAGGAATTCCACTTACCTCTCCTGCACTCCAGCCTGACAGTTTCCAATGCAGTCCAGGGGTTGAGCCCCTGCCTTTCACACCAGACTTGCCATGCCGTCTACGCTCCCTTTACACCCAGTAAATCCGGATAACGCTTGCACCCTACGTATTACCGCGGCTGCTGGCCAGTA
+
CGFGFGGGGGGFFGGGGGGGGGGGGGGFFGGGGFFGGGFFGGGGGGGGGGCFGDGGGGGGGCGFFGGGGGGFFGGGGFFGGGGGGGFGGEGGGGGGGGFGGGGGFGGGGGFGGGGECFFGGGGGGGGGGGDGGGGGFGGGFGGFGCGFGGG?FGGGGGGGGGGFFFGGGGGCFGGGGGGGG8FGGFGFDGGDCGFFCDFFFFFFFBFFFFFDFADDAFAEEFE>EB>AFF>E>>>@@BDEF=CEE8>@;EEFECC@>(6;?EEF(6;;?)4128:20.44?A<>:;9;((-4::3:2####
@M05025:18:000000000-B3NL5:1:1101:26028:9241 2:N:0:TCGAAG
ATATGTGGACTACCAGGGTTTCTAATCCTGTTTGCTCCCCACGCTTTCGATCCTCAGCGTCAGTTACAGACCAGAGAGCCGCCTTCGCCACTGCTGTTCCTCCATATATCTACGCATTTCACCGCTACACATGGAATTCCACCCTCCTCTTCTGCACCCAATTCTCCCAGTTTCCCATGACCCTCCCCGGTTGAGTCGGCGCCTTTCACACCAGACTGAAGAAACCGCCTTCGCTCCCTTTACGCCCAATCAATCCGGACAACGCTTGCCACCTACGTGTTACCCGGGCTCGCGCCCCCGG
+
CGGC<@EEECE@FEEE7@CF;@FFFCCEFGF9EGGGC<F@,C7FGF@,,9,C,,C,,C6B:,,<<FFGGDGFF,A@<FGG7F:FCFGC??FGC,5:9EFFCFF@F9?DFFBFFECFG:?A?,,@>>>+,A,9,,@,@=@FEF,4@DC,@=ADA99=E,6>+,7=,=98=8,=CED+=+026,=?97@GGGDD77*+53****3:**=+B@)0262>A))07*(,6((69?(7(3(6(637@CC((4((-,(.)))4(--1(((,((-415-5:(((-((,.).4((((-(8701-(-####
@M05025:18:000000000-B3NL5:1:1101:24332:9270 2:N:0:TCGAAG
ATATGTGGACTACCCGGGTTTCTAATCCTGTTTGCTCCCCACGCTTTCGAGCCTCAGCGTCAGTTACAGACCAGAGAGCCGCCTTCGCCACTGGTGTTCCTCCATATATCTACGCATTTCACCGCTACACATGGAATTCCACTCTCCTCTTCTGCACTCAAGTCTCCCAGTTTCCAATGACCCTCCCCGGTTGAGCCGGGGGCTTTCACATCAGACTTAAGAAACCGCCTGCGCTCGCTTTACGCCCAATAAATCCGGACAACGCTTGCCACCTACGTATTACCGCGGCTGCTGGCCCCCA
+
CGGGGGGGGGGGGGGGGGGGGGGGGGGGGGGGGGGGGGGGGGGGGGGGGGGGGGGGGGGGGGGGGGGGGGGGGGGGGGGGGGGEGGEGGGGGGGGGGGGGGGGGGGGGGGGGGGGGGGGGGGGGGGGGGGGGGGGGGGFGGGGGFGGGGGGGGGGGGGGGGGGGGG8FGGGFGGGGGGGGGGFFGGGGGGGDGGFGGG>GDFFFFFFFFFFFFF@FFFFFFEF1@D;@FD<@F;14361?F2A?:>BFF02<:<A02>B96?F>;?FBB72>:?07?FBF?AFFF>B09>B??B011####
@M05025:18:000000000-B3NL5:1:1101:11206:9276 2:N:0:TCGAAG
ATATGTGGACTACAGGGGTTTCTAATCCTGTTCGCTACCCATGCTTTCGCTCCTCAGCGTCAGTAACTGCCCAGTAACCTGCCTTCGCCATCGGTGTTCCTCCTGATATCTGCGCATTTCACCGCTACACCAGGAATTCCAGTTACCCCTACAGCACTCAAGTTATGCCCGTATCGCCTGCACGCCCGGAGTTAAGCCCCAGAATTTCACAGACGACGCGACCACCCACCTACGAGCCCTTTACGCCCAGTAATTCCGGACAACGCTCGCACCCTCCGTATTACCGCCGCTGCTGGCGAAT
+
CGGGGGGGGGGGGGGGGGGGGGGGGGGGGGGGGGGGGGGGGGGGGGGGGGGGGGGGGGGGGGGGGGGGGGGGGGGGGGGGGGGGGGGGGGGGGGGGGGGGGGGGGGGGGGGGGGEGGGGGGGGGGGGGGGGGGECGGGGGGGGGGGGFGGGGGGGGGGFGGGGGGGGGFGGGGGGGGGGGG6D6CFGGDGGGGGFGGCFGFFFFFCAFFFABFF9=?):6;0(3(66=033=;663;9<B?D<<(826<<?4:<6)<:;?>>0((-(4(7(-4<1(,4238>>29(,,47(4904(-####
@M05025:18:000000000-B3NL5:1:1101:28323:9281 2:N:0:TCGAAG
ATATGTGGACTACTGGGGTATCTAATCCTGTTTGCTCCCCACGCTTTCGAGCCTCAACGTCAGTTACCGTCCAGTAAGCCGCCTTCGCCACTGGTGTTCCTCCTAATATCTACGCATTTCACCGCTACACTAGGAATTCCGCTTACCTCTCCGGCACTCTAGAAAAACAGTTTCCAATGCAGTCCTGGGGTTAAGCCCCAGCCTTTCACATCAGACTTGCTCTTCCGTCTACGCTCCCTTTACACCCAGTAAATCCGGATAACGCTTGCACCCTACGTATTACCGCGGCTGCTGCCCGCCC
+
CGGGGFFGGGGGGGGFGEFCFGGGGGGGGGGGGGGGFGGGGGGGGGGGGGGGGGGGGGGCFECGGGGGDGGGGFGAFGFGEGGDGGGGGGGGGGGGFGFGGGGGGGGFFGGGGGGGGGGGGGFGGGGG<FBFGGGGGGGGGGGCCG8EFFGFGDGGGGFGAF9DAFGGGGEC7EGGGF?FC9FGGG?6CCDGG>8CGGFD449;B>C6B66>*3*>ABAFF@FE*89EB2>==0(/6@FFE3>37=BFFF36EF349(,,8))-2:((4)43(,40(.,5(.)-(490(-,17?)(.####
@M05025:18:000000000-B3NL5:1:1101:24205:9300 2:N:0:TCGAAG
ATATGTGGACTACCAGGGTTTCTAATCCTGTTTGCTCCCCACGCTTTCGTGCCTCAGCGTCAGTTACAGTCCAGAGAGCCGCCTTCGCAACTGGTGTTCCTCCTAATATCTACGCATTTCACCGCTACACTAGGAATTCCACTCTCCTCTCCTGCACTCAAGTCTCCCAGTTTCAAGAGCTTACTACGGTTGAGCCGTAGCCTTTCACTCCTGACTTGAAATACCGCCTACGCACCCTTTCCGCCCAGTAAATCCGGATAACGCTAGCCCCCTACGTATTACCGCGGCTGCTGGCACAAGG
+
CGGGGGGFGGFGEFGGGGDFGGGGGGGGGGGFFGFFAFFGGGGGGGFGGGGDGGGFGGGGD@FGGGGGGGCFGF9@8FFGGGGGGG7@:FGFGGFFFGGGGGGGFGGGGFFDGEGGGGGCAFFGGGFGGG;EFGEFFFGGFGCCFFGDE;D?FDFGGGGGFGFGFGGGGEE,EG@+DD?FGGFGGGGGCGGGFGFCDG>G5CFFFFAA+<F=51:=9;4:>*:A3)42-8B?F=5>=B@;)>;<0;(1.)/95<;>F08;EE;6869BB,(4(((,42:,).4((22413<:541(.####
@M05025:18:000000000-B3NL5:1:1101:4797:9331 2:N:0:TCGAAG
ATATGTGGACTACCGGGGTTTCTAATCCTGTTTGCTCCCCACGCTTTCGAGCCTCAGCGTCAGTTACAGACCAGAGAGCCGCCTTCGCCACTGGTGTTCCTCCATATATCTACGCATTTCACCGCTACACATGGAATTCCACTCTCCTCTTCTGCACTCAAGTCTCCCAGTTTCCAATGACCCTCCCCGGTTGAGCCGGGGGCTTTCACATCAGACTTAAGAAACCCCCTGCGCTCGCTTTACCCCCAATAAATCCGGACAACGCTTGCCACCTACGTATTACCGCTGCTGCTGCCCGGCA
+
CGGGGGGGGGGGEGGGGGFGGGGGGGGGGGGGGGGGGGGGGGDEGGGGGGCEGGGGGGDCFGGGGGGGFGGGGGGGGGGGDGGGGGG,BCEGGGGGGGGGFGGGGGGGGGFGGGGEGD<FCFGGGGDCFGGGGGGFGGGGF,3DFGFGGGGGGFCCFGGGG8C8DCFFFD8FGGFG78=+3@;?CDGGGDGG*43;FD5?44;>FAFFFFFFEAE@FAAE34CD8((623(444(2(1::<4<)(409:?:3>)62(,43(42(,(41:F)5182218>92)5929((-4),.5)31####
@M05025:18:000000000-B3NL5:1:1101:12513:9395 2:N:0:TCGAAG
ATATGTGGACTACCCGGGTATCTAATCCTATTTGCTCCCCACGCTTTCGTGCCTCAGTGTCAGTTACAGACCAGGCGACCGCCTTCGCCACTGGTGTTCCTCCATATATCTACGCATTTTACCGCTACACATGGAATTCCATCGCCCTCTTCTGCACTCCAGCATACCAGTTTCCATAGCTTACAATGGTTGAGCCATTGCCTTTTACTACAGACTTAGTACGCCACCTACGCACCCTTTCCGCCCAATGATTCCGGATAACGCTTGCCACCTACGTATTACCGCGGCTGCTGGCCCGAAA
+
CGGGGGGGGGGGGGGGGGGGGGGGGGGGGGGGGGGGGGGGGGGGGGGGGGGGGFGGGGGGGGGGGGGGGGGGGGGGGGGGGGGGGGGGGGGGGGGGGGGFGGGGGGGGGGGCFGGGGGFGGGCFGGGGGGGGGGGGGGGGGGGGGGGGGGGGGGGFGFFGGGGGGGGGGFFGGFGGF?FGGGCDDFGGGFFGCFACGGFCCFF+99EFFFF:=6>>FFFEEF>A295>DFF?F>F>;?@;).33;>D038)9<C?8(/12932(3(-429>437?F1<A84<6(,((41(3):((((####
@M05025:18:000000000-B3NL5:1:1101:21495:9403 2:N:0:TCGAAG
ATATGTGGACTACAGGGGTTTCTAATCCTGTTCGCTACCCATGCTTTCGAGCCTCAGCGTCAGTTGCAGACCAGAGAGCCGCCTTCGCCACTGGTGTTCTTCCATATATCTACGCATTCCACCGCTACACATGGAGTTCCACTCTCCTCTTCTGCACTCAAGTTCAACAGTTTCTGATGCAATTCTCCGGTTGAGCCGAAGGCTTTCACATCAGACTTATTGAACCGCCTGCACTCGCTTTACGCCCAATAAATCCGGACAACGCTTGCCACCTACGTATTACCGCGGCTGCTGGCCCAGG
+
CGGGGGGGGFEGGGGGGGGGGGGGGGGGGGGGGGGGGGGGGGFGGGGGGGGGGGGGGGGGGGGGGGGGGGGGGGGGGGGGGGGGEGGGGGGGGGGGGGGCGFGFGGGGGGGGGGGGEGGGGGGGGGGGGGGGGGGGGGGGGFFGFGGGGGGGGGGGGGGGGGFFFGGGGFFGGCDFGGGGGEFDGGGGGGGGDDA6DDBG?AA9AFFFFF>==F@EFFFFFCEEEFB2@=BDBFEF0>@0;EF;;09@?8E3666EB>D921:901:26?><6(5::(,-4)5424(16((1)57(4####
@M05025:18:000000000-B3NL5:1:1101:19462:9478 2:N:0:TCGAAG
ATATGTGGACTACTAGGGTTTCTAATCCTGTTTGCTCCCCACGCTTTCGAGCCTCAACGTCAGTTACCGTCCAGTAAGCCGCCTTCGCCACTGGTGTTCCTCCTAATATCTACGCATTTCACCGCTACACTAGGAATTCCGCTTACCTCTCCGGCACTCTAGATGTACAGTTTCCAAAGCAGTCCAGGGGTTGAGCCCCTGCCTTTCACTTCAGACTTGCCCGTCCGTCTACGCTCCCTTTACACCCAGTAAATCCGGATAACGCTTTCCCCCCACTTCTTACCGGCGCTTCTGGCCATGA
+
AFGGGFFGGGGGGGGFGGGGEGGGGGGFGF<FFFGFGFGCGGGGGGGGGGGGGGGGGGGGGGGGGGGGGGGG@FCFCFGGCCCFGGGGGEGFF8FFGGGDFGFGCFGFGFFGGGGEG7FC9FGGGGGGGGGFFG==BEGGFGGDEGGGG9=FECGGGFGGGFDGG,DFGGGGFGG7C=FGGGGCCF++99DGDGFFFFFGF>AABBFAFFAECFFFFF*A;==@FFFFD(-/,60:93@E36C))5:106CC3?E;(402(6<2603(.9).4(,41))-6:A24((-(2(,.)),.####
@M05025:18:000000000-B3NL5:1:1101:11312:9507 2:N:0:TCGAAG
ATATGTGGACTACTAGGGTATCTAATCCTGTTCGCTACCCATGCTTTCGAGCCTCAGCGTCAGTTGCAGACCAGAGAGCCGCCTTCGCCACTGGTGTTCTTCCATATATCTACGCATTCCACCGCTACACATGGAGTTCCACTCTCCTCTTCTGCACTCAAGTTCAACAGTTTCTGATGCAATTCTCCGGTTGAGCCGAAGGCTTTCACATCAGACTTATTGAACCGCCTGCACTCGCTTTACGCCCAATTAATACGGACAACGCTTTCCACCTACGTATTAACCGCGCTGCTGGCCGGGT
+
CGFGGFFFFGGGCFEAFGGDGFD<FGGDDGGGGGGGGGGAFFGFGGGFGGGDCFEFCFGCCEECFFE9F9<FCECEFE7FFGD@CEEDF@CFG<CEFEGGGGGFGGGDGF9EEFGEGEGGGGGGGGGGFG:FBEEGGGG9FGC=EE=DFGFGGGGGGDGFGFDEFGFG8FAFDCDGGG?DD=DDFD+AC+=C++:FGG59?55CFA8+=9>@*;6BFFFE6*>4>DA255@DDBBBB29(,97(:,2;F;)74).9((,(.34(41((.9<<:0382?).:)-.2(34((36)).(,####
@M05025:18:000000000-B3NL5:1:1101:26398:9509 2:N:0:TCGAAG
ATATGTGGACTACCGGGGTTTCTAATCCTGTTTGCTCCCCACGCTTTCGTGCCTCAGTGTCAATGTTGGTCCAGGTAGCTGCCTTCGCCATGGATGTTCCTCCTGATCTCTACGCATTTCACTGCTACACCAGGAATTCCGCTACCCTCTACCACATTCAAGTCATCCAGTATCCACTGCAGTTCCCAGGTTGAGCCCAGGGCTTTCACAACGGACTTAAATAACCACCTACGCACGCTTTACGCCCAGTAATTCCGAGTAACGCTTGCACCCTTCGTATTACCGCGGCTGCTGCCCGCCG
+
CGEGGGGGGGGGGGGGGGGGGGGGGGGGGGGGGGGGGGGEGGGGGGGGGGGGGFGGGGGGGGGGGFGGGGGGGGGGGGGGGGGGGGGGFFGGGGGGGGGGGGGGGGGGGGGFFGGGGGGGGGGGGGFGGFC:@CDFFCEFGGGGGGG??FAFGGGGGGGGGGFGGGGGGGGGFGGFGGGGGGGG:FGG8F9A7DAGGGFGF>EAFFFFFFAA=*<9BFF=6E/>B=@BDFEE@FDF>F68;CEDD>FFFFEFF<?98(./6;C(9??F63<?8::<:20(5<AA?;(410(447)(.####
@M05025:18:000000000-B3NL5:1:1101:8561:9510 2:N:0:TCGAAG
ATATGTGGACTACAGGGGTATCTAATCCTGTTTGCTCCCCACGCTTTCGCGCCTCAGCGTCAGTAATGAGCCAGTATGTCGCCTTCGCCACTGGTGTTCTTCCGAATATCTACGAATTTCACCTCTACACTCGGAGTTCCACATACCTCTCTCATACTCAAGATCGCCAGTATCAAAGGCAGTTCCAGGGTTGAGCCCTGGGATTTCACCTCTGACTTAACGATCCGCCTACGCGCCCTTTACGCCCAGTCATTCCGAGCAACGCTAGCCCCCTCCGTATTACCCCGGCTGCTGGCCGCTA
+
CGGGGFC<EFEGDFEDGGCFGGGG9EECGGGFFCFGEFFCEFDGCGGGGEGDGGGGGGGGEEGFCGGG9FFFGGGGGFFFEGGDEG7FGGGCF8CEGGGGDFGGGCGC?DDEEFFGFFFGGEGGGFGGGGCFGD8=CGCFDAEFAFF=FGDFGGGGGGDGGGA=9?6@=@FFAFFCC9DFFGFFCGGGG+0CDGF69CAC?>5F6F6+1;*8>A*/94BCEF=@94=B@DFD?==@97(3);E1321(3@)455<?801(3,439(,-2:0669(,1-3(,.).(4-(-7(())(-.####
@M05025:18:000000000-B3NL5:1:1101:11649:9569 2:N:0:TCGAAG
ATATGTGGACTACCGGGGTTTCTAATCCTGTTTGCTCCCCACGCTTTCGAGCCTCAGCGTCAGTTACAGACCAGAGAGCCGCCTTCGCCACTGGTGTTCCTCCATATATCTACGCATTTCACCGCTACACATGGAATTCCACTCTCCTCTTCTGCACTCAAGTCTCCCAGTTTCCAATGACCCTCCCCGGTTGAGCCGGGGGCTTTCACATCAGACTTAAGAAACCGCCTGCGCTCGCTTTACGCCCAATAAATCCGGACAACGCTTGCCACCTACGTATTACCGCGGCTGCTGGCCGTCC
+
CGGGGGGGGGGGGGGGGGGGGGGGGGGGGGGGGGGGGGGGGGGGGGGGGGGGGGGGGGGGGGGGGGGGGGGGGGGGGGGGGGGGGGGGGGGGGGGGGGGGGFGGGGGGGGGGGGGGGGGGGGGGGGGGGGGGGGFEFGDGGGGGGGGGGGGGGGGGGGGGGGFGGGCDGFGFGGGGGGGCFFGGFGDGGDDGD5FGGCBD>DEEF;BAFFFEEF<;FFCEE3;8;;99>1(3,03?FFB::2618;18:()564>7>0:19<(2;,:1::><,(3:B.,6(.)-.7909B0:35(,.####
@M05025:18:000000000-B3NL5:1:1101:27555:9584 2:N:0:TCGAAG
ATATGTGGACTACTAGGGTTTCTAATCCTGTTTGCTCCCCACGCTTTCGTGCCTCAGTGTCAATGTTGGTCCAGGTAGCTGCCTTCGCCATGGATGTTCCTCCTGATCTCTACGCATTTCACTGCTACACCAGGAATTCCGCTACCCTCTACCACATTCTAGTCATCCAGTATCCACTGCAGTTCCCAGGTTGAGCCCAGGGCTTTCACAACGGACTTAAATAACCACCTACGCACGCTTTACGCCCAGTAATTCCGAGTAACGCTTGCACCCTTCGTATTACCTCGGCTGCTGGCCAGTG
+
CGGGGGFGGGGGGGGGGGFGEFGGGGGGGGGGFEGFGGGGGGFGGGGGGGFGGGGGGGGGGGGGGGGGGGGGGGGGGGGGGGGGGGGGGGEGGGGGGGGGGGGGGEFFGGGGGGGGGGGGGGGGGEGGGGGGGDGGGGGCFEGGGCGFGGGGGGGGGGFAFGGGGGCEFFG8=EDGGFGF76=DDFGGGGFGGGFG?FFFFFDFFFFAFFFFFEAAFFFFECA*8@:8)574))-/:@(5>EFDFB9@F;*>56<3/:BFFE<23287?EED;63;;5;??444)-3:<1;B>:08(####
@M05025:18:000000000-B3NL5:1:1101:15140:9604 2:N:0:TCGAAG
ATATGTGGACTACTAGGGTTTCTAATCCTGTTCGCTACCCATGCTTTCGAGCCTCAGCGTCAGTTGCAGACCAGAGAGCCGCCTTCGCCACTGGTGTTCTTCCATATATCTACGCATTCCACCGCTACACATGGAGTTCCACTCTCCTCTTCTGCACTCAAGTTCAACAGTTTCTGATGCAATTCTCCGGTTGAGCCGAAGGCTTTCACATCAGACTTATTGAACCGCCTGCACTCGCTTTACGCCCAATAAATCCGGACAACGCTTGCTACCTACGTATTACCGCGGCTGCTGGCCCTCC
+
CGGGGGGGGGGGGGGGGGGGGGGGGGGGGGGGGGGGGGGGGGGGGGGGGGGGGGGFGGGGGGGGGGGDFGGGFGFGGGGGGGGGGGGGGGGGGGGGGGGGGGGGGGGGGGGGGGGGGGGGGGGGGGGGFGDGGGGGGGGGGFFG,DDFGGFDEEAD@98DF=DEFFDGF8FGGGGGGGFGGAF=A9FGDGDD>C:CF6?DF>*3@FFFFFFFFF6=AEFE48ECE:9=@9>BF(*0-95=(6;(/:0;334=)7?4(449>;29(41(3))6446338)64-6)-4>901((.)((.####
@M05025:18:000000000-B3NL5:1:1101:4311:9624 2:N:0:TCGAAG
ATATGTGGACTACAAGGGTATCTAATCCTGTTTGCTCCCCACGCTTTCGAGCCTCAGCGTCAGTTACAGACCAGAGAGCCGCCTTCGCCACTGGTGTTCCTCCATATATCTACGCATTTCACCGCTACACATGGAATTCCACTCTCCTCTTCTGCACTCAAGTCTCCCAGTTTCCAATGACCCTCCCCGGTTGAGCCGGGGGCTTTCACATCAGACTTAAGAAACCGCCTGCGCTCGCTTTACGCCCAATAAATCCGGACAACGCTTGCCACCTACGTATTACCGCGGCTTCTGGCCAACT
+
CGGGGGGGGGGGGGGGGGGGGGGGGGGGGGGGGGGGGGGGGGGGGGGGGGGGGGGGGGGGGGGGGGGGGGGGGGGGGGGGEGGGGGGGGGGGGGGGGGGGFGGGGGGGGGGGGGGGGGGGGGGGGGGGGGCGGGFFGGGGGGGGGGGGGFGGGGGGGGGGGFEGFGGGGGGGGGGGGGGGGGGFGDGGGGGGGGFGGDDD>>DFFFFFFFFB4*)6AF=E?<9@@F>FFF;@F@6;BF?FF2>B?F>:::BFFAAF60:>9<F(43616:-5<?026<7A?2AF?B6;>>(:4<48.####
@M05025:18:000000000-B3NL5:1:1101:3333:9630 2:N:0:TCGAAG
ATATGTGGACTACTCGGGTTTCTAATCCTGTTTGCTCCCCACGCTTTCGAGCCTCAACGTCAGTTACAGTCCAGTAAGTCGCCTTCGCCACTGGTGTTCCTCCTAATATCTACGCATTTCACCGCTACACTAGGAATTCCACTTACCTCTCCTGCACTCCAGCCTGACAGTTTCCAATGCAGTCCAGGGGTTGAGCCCCTGCCTTTCACACCAGACTTGCCATGCCGTCTACGCTCCCTTTACACCCAGTAAATCCGGATAACGCTTGCCCCCTACGTATTACCGCGGCTGCTGGCCCGTC
+
CGGGGGGGGGGGGGGGGGGGGGGGGGGGGGGGGFGGGGGGGGGGGGGGGGGGGGGGGGGGGGGGGGGGGGGGGGGGGCFGGGGGGGGGGGGGGGGGGGGGGGGGGGGGGGGGGGGGGGGGGGGGGGGGGGGGGGGGGGGGGGGGGGGGGGGGGGGGGGGDFGGGGFFGFGGGGGGGGGGGGGGGGGGGGDGGDFFGGGFGFFFFFB@FF>C==CBFFF8A:BE)<BBA922>9@FFBDFFFCC3A@B0(=E6?.7=@;(3;4;?9?1,6?FF99??(4?<?<:4-33121(4:?(2(####
@M05025:18:000000000-B3NL5:1:1101:16437:9647 2:N:0:TCGAAG
ATATGTGGACTACTGGGGTATCTAATCCTGTTTGATACCCACACTTTCGAGCATCAGCGTCAGTTACAGTCCAGTAAGCTGCCTTCGCAATCGGAGTTCTTCGTGATATCTAAGCATTTCACCGCTACACCACGAATTCCGCCTACCTCTGCTGCACTCAAGACTACCAGTATCAACTGCAATTTTACGGTTGAGCCGCAAACTTTCACAACTGACTTAATAATCCGCCTACGCTCCCTTTAAACCCAATAAATCCGGATAACGCTCGGATCCTCCGTATTACCGCGGCTGCTGGCCACTC
+
CGGGGGGGGGGGGGGGGGGGGGGGGGGGGGGGGGGGGGFGGGGGGGGGGGGGGGGGGGGGGGGGGGGGGGGGGGGGGGGGGGGGGGGGGGGGGGEGFGGGGGGGGGGGGGGGGGGGGGGGGGFGGGGGGGGGGGGGGGGGGGEGGGFGGGGGFGGGGGGGGDGGGGGGGGGGGGGGDGGGGGGGDDFGGGGGGGFGGGFGFFFFFFFFFFFFFFFEAFFFFFFFE<=BDFFFFFF?9BFB)>ECBFDFF@EFFCF@B(:?0<<0:@;B;;69?>>B>FF?F2)6,7>(9B;:??,83####
@M05025:18:000000000-B3NL5:1:1101:9051:9654 2:N:0:TCGAAG
ATATGTGGACTACTCGGGTATCTAATCCTGTTCGCTACCCATGCTTTCGAGCCTCAGCGTCAGTTGCAGACCAGAGAGCCGCCTTCGCCACTGGTGTTCTTCCATATATCTACGCATTCCACCGCTACACATGGAGTTCCACTCTCCTCTTCTGCACTCAAGTTCAACAGTTTCTGATGCAATTCTCCGGTTGAGCCGAAGGCTTTCACATCAGACTTATTGAACCGCCTGCACTCGCTTTACGCCCAATAAATCCGGACAACGCTTGCCACCTACGTTCTACCGCGGCTGCTGGCCCCTC
+
CGGGGGGGGGGGGGGGGGGGGGGGGGGGGGFFGGGGGGGGGGGGGGGGGGGGGGGGGGGGGGGGGGGGGGGGGGGGGGGGGGGGGGGGGGGGGGGGFGGGFGGGGGGGGGGGGGGFFGGGGGGEEFDGGGGGGGGGGGGGDGGGGGGGGGGGGGCFG9FFFDDDFGGGGFFGGGGGGGGGGCF8FFGGGDD>=CFF7DB?B?FFFAFFFFFFFF9@F>@EFFEFE=@@@FFFFBBE=9?@;EC<0>>?@@E84)9@;(6(-.((-44:::2<((4803(,-65<(-(,((-3)5,4.####
@M05025:18:000000000-B3NL5:1:1101:8736:9671 2:N:0:TCGAAG
ATATGTGGACTACACGGGTTTCTAATCCTGTTCGCTACCCATGCTTTCGAGCCTCAGCGTCAGTTGCAGACCAGAGAGCCGCCTTCGCCACTGGTGTTCTTCCATATATCTACGCATTCCACCGCTACACATGGAGTTCCACTCTCCTCTTCTGCACTCAAGTTCAACAGTTTCTGATGCAATTCTCCGGTTGAGCCGAAGGCTTTCACATCAGACTTATTGAACCGCCTGCACTCGCTTTACGCCCAATAAATCCGGACAACGCTTGCCACCTACGTATTACCGCGGCTGCTGGCCGGGG
+
CGGGGGGGGGGGGGGGGGGGGGGGGGGGGGGGGGGGGGGGGGGGGGGGGGGGGGGGGGGGGGGGGGGGGGGGGGGGGGGGGGGGGGGGGGGGGGGGFGGGGGGGGGGGGGGGGGGGGGGGGGGGGGGGGGGGGGGGGGGGGGGGGGGFGGGFGGGGGGGGGGEGGGGGGGFGFFGGGGGGGGGGGGGGGGGGDGFF>DFGFEFFFFFFFFFFFFBEFFF<A47;EB>>@FDFD=;;?F,/(1><1:>?7;4=EFFE124(-::;6?B??2<<<(,(((,6(.69(313;;668)4::####
@M05025:18:000000000-B3NL5:1:1101:24539:9672 2:N:0:TCGAAG
ATATGTGGACTACAAGGGTTTCTAATCCTGTTTGCTCCCCACGCTTTCGTGCCTCAGTGTCAATGTTGGTCCAGGTAGCTGCCTTCGCCATGGATGTTCCTCCTGATCTCTACGCATTTCACTGCTACACCAGGAATTCCGCTACCCTCTACCACATTCTAGTCATCCAGTATCCACTGCAGTTCCCAGGTTGAGCCCAGGGCTTTCACAACGGACTTAAATAACCACCTACGCACGCTTTACGCCCAGTAATGCCGAGTAACGCTTGCACCCTTCGTATTACCCCGACTCCTGCCCGATC
+
CGGGGGGGGGGGGGGGGGFFGGGGGGGGGGGGGGGGGGGGGGGGGGGGGGGGGGGGGGGGGFFGGGGFGGGGFGGGGGGGGGGGGGGGGFGGFGGGGGGFGGGGGAEFGGGGGGGGGGGGGGGGGGGGGGCGDEGGGGGGGGGDGFGGGGGGGGGGGGGAFD>EGGFGGGGGDGFFGGDFGEGFG=DC80=FDGFFCFF6F>?DCAFFFFFD>5ABBF6CCCFFEEEFFFFFABAFBFFFF4>>F@B@B2;E?)9@9;@13C?3:11==;E8?@@7?:(4>2A9((((-4(().(.,####
@M05025:18:000000000-B3NL5:1:1101:20220:9732 2:N:0:TCGAAG
ATATGTGGACTACTGGGGTATCTAATCCTGTTCGCTACCCATGCTTTCGAGCCTCAGCGTCAGTTGCAGACCAGAGAGCCGCCTTCGCCACTGGTGTTCTTCCATATATCTACGCATTCCACCGCTACACATGGAGTTCCACTCTCCTCTTCTGCACTCAAGTTCAACAGTTTCTGATGCAATTCTCCGGTTGAGCCGAAGGCTTTCACATCAGACTTATTGAACCGCCTGCACTCGCTTTACGCCCAATAAATCCGGACAACGCTTGCCACCTACGTATTACCGCGGCTGCTGGCCCAAC
+
CGGFGGGGGGGGGGGGGGGGGGGGGGGGGGGGGGGGGGGGGGGGGGGGGGGGGGGGGGGGGGGGGFGGGGGGGGGGGGGGGGGGGGGGGGGGGGGGGGGGGGGGGGGGGGGGGGGGGGGGGGGGGGDGGGGFCGGGGGGGGGGGGFGGGGGGGGGFGGGGGFFDGGGGGGGGGGGGGGGGGCGFGGGGGGGDDDFDFG>>D>AAFFAFFFFFFFE6ACCFFECC=5=B(69BFE=EB9(60;C6?@212;E8C..6171>0:?>B<???FA>1,82(4<>(<2<BB((44(::)(44####
@M05025:18:000000000-B3NL5:1:1101:26928:9739 2:N:0:TCGAAG
ATATGTGGACTACTCGGGTTTCTAATCCTGTTTGCTCCCCACGCTTTCGAGCCTCAACGTCAGTTACCGTCCAGTAAGCCGCCTTCGCCACTGGTGTTCCTCCCAATATCTACGCATTTCACCGCTACACTAGGAATTCCGCTTACCTCTCCGGCACTCTAGAAAAACAGTTTCCAATGCAGTCCTGGGGTTAAGCCCCAGCCTTTCACATCCGACTTGCTCTTCTGTCTACGCTCCCTCTACACCCAGTAAATCCGGATAACGCTTGCCCCCTACGAATTACCGCCTCGGACGCTCGGTC
+
CGGFFFGGFEEF@@FGGGFG7EAGFGCEFCCEDFF<C;@B@FFF,BC@@@E@F@FFFFGGFEEFG9EEGGEGGFGGFGGGCGGGDFEG7FFFFFGDEFG?FF,,AFFGGGAEFFEEG:FEGGFGC:F7FFGGFGG9EBDGGCEGGF,,@ED=CCGGGGGGGF9EDFFEGGG:E;CFD;C+2ECFG?FFCCGDCCAFGGFGAA**?FFFFAE)):@BF5*/8:EE:*09??CC?1((6<@((/;C38663.;C3.614,,(14<:0((((4)-7>283((4(-:),((,(((,(--((####
@M05025:18:000000000-B3NL5:1:1101:11522:9749 2:N:0:TCGAAG
ATATGTGGACTACACGGGTATCTAATCCTGTTTGCTCCCCACGCTTTCGAGCCTCAACGTCAGTTACAGTCCAGTAAGTCGCCTTCGCCACTGGTGTTCCTCCTAATATCTACGCATTTCACCGCTACACTAGGAATTCCACTTACCTCTCCTGCACTCCAGCCTGACAGTCTCCAATGCAGTCCAGGGGTTGAGCCCCTGCCTTTCACACCAGACTTGCCATGCCGTCTACGCCCCCTTTTCACCCAGTAAATACGGAGTAACCTTTCCCCTCACGACTTACCGCCGCTTCCGGCCGCAC
+
CFE<C<FCCAE<EFFGGGFG<EEFCFGA,CCFFEG9FFCFG@F@FFFGGF8,@FGDGFG@@:,EFCFFGEF8E86,,@CFEGGG7BFFEDCFDCFF<=FDE,=4=EF99FEE9F77F:<EFGGGGG7FEGCDED89D8DF9>EFF98;AE?FDDCDFB,DF@FGFG,@8,2,3@DDDDGF9,+==DFF=;977=6?FC5C**;98AFAF>9A>A)/*1;44**073==/2>852(0(36(6).))/:((().9))740((((1)/))).),8.-383(((-69769(31(,3),-((####
@M05025:18:000000000-B3NL5:1:1101:28645:9756 2:N:0:TCGAAG
ATATGTGGACTACAGGGGTTTCTAATCCTATTTGCTCCCCACGCTTTCGTGCCTCAGTGTCAGTTACAGACCAGGCGACCGCCTTCGCCACTGGTGTTCCTCCATATATCTACGCATTTTACCGCTACACATGGAATTCCATCGCCCTCTTCTGCACTCCAGCATACCAGTTTCCATAGCTTACAATGGTTGAGCCATTGCCTTTTACTCAAGACTCAGTACGCAACCTACGCACCCTTTACGCCCCATGATTCCGGAGAACGCTTGCCACCTACGTATTACCTCCGCTTCTGGCACAACC
+
CGGGGGGGGGGGGGGGGGEGGGGGFGGGGGFGGAFFGGGGGGCGGGGFFFGCEFFGGGFGGGGGCFGGGGEECB7F7@CGGGGGEGBC@7CGGD?EFFFGDEGGFGCGFFGGGGGGGDFFGGFED:CFFGDFGF8=EFGF;D;EGGGGFGEF:E8EFCF,BEGGGGGFFDGAFGGD+CCFGGCGD++=+?CDGD5*;:+=BF>BFA9AF++06;-6*9/:464/)/(5(;=F=>BF<D3/6>(4.((/,333<6)6(((-.24:,(-2(42(,,5((..8)-6-)(((((-644:(,####
@M05025:18:000000000-B3NL5:1:1101:10143:9783 2:N:0:TCGAAG
ATATGTGGACTACAGGGGTTTCTAATCCTGTTTGCTCCCCACGCTTTCGCACCTCAGTGTCAGTATTAGTCCAGGTGGTCGCCTTCGCCACTGGTGTTCCTTCCTATATCTACGCATTTCACCGCTACACAGGAAATTCCACCACCCTCTACCATACTCTAGTCAGTCAGTTTTGAATGCAGTTCCCAGGTTGAGCCCGGGGATTTCACATCCAACTTAACAAACCACCTACGCGCGCTTTACGCCCAGTAATTCCGATTAACGCTTGCACCCTCTGTATTACCGCGCCTGCTTGCCCACG
+
CGGGGGGGGGGGGGGGGGGGGGGGGGGGGGGGGGGGGGGGGGGGGGGGGGGGGGGGGGGGGGFFGFGGGGGGGGGGGGGGGGGGGGGGGGGGGGGGGGGGGGGGGGGGGGGGGGGGGGGGGGGGGGGGGGGGGGGGGGGGGGGGGGGGGGGGGGGFGGGGGGGGGGGGGGGGGGFGGGGGGGGGGGGGGFFGCGACGGDGFFBFFFFFFFF=BFBFFFFEFFFBDFFFFBEE5@2>062?@EF?F;B?:>92A):A>180:>B0>20,(,5?:(,(544<A264199(((43())45####
@M05025:18:000000000-B3NL5:1:1101:17571:9849 2:N:0:TCGAAG
ATATGTGGACTACAAGGGTTTCTAATCCTGTTCGCTACCCATGCTTTCGAGCCTCAGCGTCAGTTGCAGACCAGAGAGCCGCCTTCGCCACTGGTGTTCTTCCATATATCTACGCATTCCACCGCTACACATGGAGTTCCACTCTCCTCTTCTGCACTCAAGTTCAACAGTTTCTGATGCAATTCTCCGGTTGAGCCGAAGGCTTTCACATCAGACTTATTGAACCGCCTGCACTCGCTTTACGCCCAATAAATCCGGACAACGCTTGCCACCTACGTATTACCGCGGCTGCTGGCCCCCT
+
CGGGGGGGGGGGGGGGGGGGGGGGGGGGGGGGGGGGGGGGGGGGGGGGGGGGGGGGGGGGGGGGGGGGGGGGGGGGGGGGGGGGGGGGGGGGGGGGGGGGGGGGGGGGGGGGGGGGGGGGGGGGGGGGGGGGGGGGGGGFGGGGGGGGGGGGFGGGGFGGGEEEGGGGGGGGGGGGGGGGGGGGCFGGGGGGDFFGGGFGFFFFFFFFFFFFFFFEFFFFF?EF@5>BB9(533@FDFFF?6>@?9@?D(;@E?EF@@<9@?609<B6::ADFFF:???DFFFF?2,7>(,43:2?6####
@M05025:18:000000000-B3NL5:1:1101:5167:9920 2:N:0:TCGAAG
ATATGTGGACTACAAGGGTTTCTAATCCTGTTTGCTCCCCACGCTTTCGAGCCTCAGCGTCAGTTACAGACCAGAGAGCCGCCTTCGCCACTGGTGTTCCTCCATATATCTACGCATTTCACCGCTACACATGGAATTCCACTCTCCTCTTCTGCACTCAAGTCTCCCAGTTTCCAATGACCCTCCCCGGTTGAGCCGGGGGCTTTCACATCAGACTTAAGAAACCGCCTGCGCTCGCTTTACGCCCAATAAATCCGGACAACGCTTGCCACCTACGTATTACCGCGGCTCCTGGCCGCGT
+
CGFGGGGGFGGGGGCFGGFGGGGGGGGGGGFGGGGGGGGGGGGEGGGGGGGGGGGGGGGGGGGGGGGGGGGGGCFGGGGGGGGGGGGGGGGGGGGGGEGGFGGGGGGFFFGGGGGGCFGGFGGGGGGEGGGGGGGGGGGFGGGGGGGGGFGGGGGGGGGGGFDFDFGGFG=DCFGG?FFGGFGFGDDGDDDGCDCGGGEGFAEDFABAAFFFEF@EFAAF?<E;@F>F9((:99>?F>B:B<A?F2(42<:24AA:>>20;?B9>F?0(:AF:1(5:1).8)64?>2>01(((,(..####
@M05025:18:000000000-B3NL5:1:1101:26552:9931 2:N:0:TCGAAG
ATATGTGGACTACAAGGGTTTCTAATCCTGTTTGCTCCCCACGCTTTCGAGCCTCAGCGTTAGTTACAGACCAGAGAGCCGCCTTCGCCACTGGTGTTCCTCCATATATCTACGCATTTCACCGCTACACATGGAATTCCACTCTCCTCTTCTGCACTCAAGTCTCCCAGTTTCCAATGACCCTCCCCGGTTGAGCCGGGGGCTTTCACATCAGACTTAAGAAACCGCCTGCGCTCGCTTTACGCCCAATAAATCCGGACAACGCTTCCCACCTACGTATTACCGCGGCCGCTGGCCGTCC
+
CGGGGGGGGCFGGGGGGGGGGGGGGGCEFGGGGGFFFGGGGGGGGGGGGGGGGGGGGGGGGGGGGGGGGGFGGGGGCGGGGGGGGGGGGGGGGFFCFGGGGFDFGFGG9?EDGFGGGGGGGGGGDFGGGGGGGGEEGDGFGGGF@DFFFGGGGFCFGGGD?D;A=DDFFGDGGFGGFGGGGGGGGDCGD6CDD5CFFDFGFBDFFAFFFFFFFAE@FCFCEE<;8:4>F68@;B6?FFFF12<BBF>FFF:AFBFFFFBF92.(4:?(3?<::7?BF<2<:ADB(((-((-(((-,.####
@M05025:18:000000000-B3NL5:1:1101:14527:9952 2:N:0:TCGAAG
ATATGTGGACTACTCGGGTATCTAATCCTATTTGCTCCCCACGCTTTCGTGCCTCAGTGTCAGTTACAGACCAGGCGACCGCCTTCGCCACTGGTGTTCCTCCATATATCTACGCATTTTACCGCTACACATGGAATTCCATCGCCCTCTTCTGCACTCCAGCATACCAGTTTCCATAGCTTACAATGGTTGAGCCATTGCCTTTTACTACAGACTTAGTACGCCACCTACGCACCCTTTACGCCCAATGATTCCGGATAACGCTTGCCACCTACGTATTACCGCGCCTGCTGGCACGGAC
+
CGGGGGGGGGGGGGGGGGGGGGGGGGGGGGGGGFGFGGGGGGGGDGGGGGGGGGGGGGGGGGGGGGGGGGGGGGGGGGGGGGGGGGGGGGGGGGGGGGGGGGGGGGGGGGGFGGGEGGGGGGGGGGGGGGGFGFGGGGGGGGGGGDGGGFGAFGGGGFGGGCFGGGGFGDGGGGGGGCFGFGGGGGGGGGGGGFFGGGFGAFFFFFFFFFF5=BBBFFFEFFA=B22(07>=>=BB@B@FFF0?@;;2:@9C<CEF@@FFE8;>B<:(5),.34>B(7<25<6(49390((,4362<####
@M05025:18:000000000-B3NL5:1:1101:19132:9978 2:N:0:TCGAAG
ATATGTGGACTACCGGGGTTTCTAATCCTGTTCGCTACCCATGCTTTCGAGCCTCAGCGTCAGTTGCAGACCAGAGAGCCGCCTTCGCCACTGGTGTTCTTCCATATATCTACGCATTCCACCGCTACACATGGAGTTCCACTCTCCTCTTCTGCACTCAAGTTCAACAGTTTCTGATGCAATTCTCCGGTTGAGCCGAAGGCTTTCACATCAGACTTATTGAACCGCCTGCACTCGCTTTACGCCCAATAAATCCGGACAACGCTTGCCACCTACGTATTACCGCGGCTGCTGGCCCCGA
+
CGGGGGG,@EFGGGGGGGGGGGGGGGGGGGGGGGGGGGGGGGGGGGGGGGGGGGGGGGGGGGGGGGGGGGGGGGGGGGGGGGGGGGGGGGGGGGGGGGGGGFGGGGGGGGGGGGGGGGGGGGGGDDEGGGGGCGGGGGGGGGCGEGGGGGGGG8DGGGGFFFDGGGGCC8CEGGGCGGFF?CCGFFFFDGGG5*;FDDFGEEFFFFFCFC>:;ABEFFF??4?E=@92240(3;AE;9;@DFC7?@@@<1;@EC2:(322(4,26<?0(8)8((52(4,4849A0,4191110)01(####
@M05025:18:000000000-B3NL5:1:1101:5321:10068 2:N:0:TCGAAG
ATATGTGGACTACAGGGGTATCTAATCCTGTTTGCTCCCCACGCTTTCGAGCCTCAGCGTCAGTTACAGACCAGAGAGCCGCCTTCGCCACTGGTGTTCCTCCATATATCTACGCATTTCACCGCTACACATGGAATTCCACTCTCCTCTTCTGCACTCAAGTCTCCCAGTTTCCAATGACCCTCCCCGGTTGAGCCGGGGGCTTTCACATCAGACTTAAGAAACCGCCTGCGCTCGCTTTACGCCCAATAAATCCGGACAACGCTTGCCACCTACGTATTACCGCGGCTGCTGGCCTACA
+
CGGGGGGGGGGGGFFGGGGGGGGGGGGGGGGGGGGGGGGGGGGGGGGGGGGGGGGGGGGGGGGGGGGGGGGGGGGGGGGGGGGGGGGGGGGGGGGGGGGGGGGGGGGGGGGGGGGFGGGGGGGGGGGGGGGGGGFFGGGGGGGGGGGGGGGGGGGGGGGGGGGD3:8@FGGGGGGGGGGFGFDGGDGGGGGGGGFGGGFCEEDEFAFFFFFFFFF;AFFEFCED@@FBFDD@>FFFBFFFBAD?F>9B??FFF2<:>6?BFFFFFFF?B06?FB?7BF>A?AFA26,1124:24((,####
@M05025:18:000000000-B3NL5:1:1101:7055:10101 2:N:0:TCGAAG
ATATGTGGACTACTCGGGTATCTAATCCCGTTTGCTCCCTTAGCTTTCGTCTCTCAGTGTCAGTAATGGCCCAGTAAAGTGCCTTCGCTTTTGGTGTTCCTTCCAATCTCTACGCATTTCACCGCTCCACTGGAAATTCCCTTTACCTCTACCATACTCAAGAAAACTAGTATCTTTTGCGGTTTTTAAGTTGAGCTTAAAGATTTTACAAAAGACTTTGAATTCAACCTACAGACGCTTTACGCCCAATAATTCCGGATAACACTCGCATCCCCTGTCTTACCGCGGCTGCTGGCCGAAC
+
CGGGGGGGGCGGGGGGGGGGGGGGGGGGGGGGGGGGGGGGGGGGGGGGGGGGGGGGGGGGGGGGGGGGGGFGGGGGGGGGGGGGGGGGGGGGGGGFFGGGGGGGDGGGGGGGGGGGGFGGGGGGGCEGGGGGGFGCFFGGGGGGGGGGGGGGGGGGGGGGGGCFC=FGGGEGGG@FFGGGDEDDGGGGG7DGGGFGGGFGFF75@AFFFFFEDFDFFFFFFFCEACEEFFFF@55@A9AD@AEDAA>DBFFF<?CEB(/:2<<EE@@<9F?>E<1114=E3.;;,6(,(-3877:B8####
@M05025:18:000000000-B3NL5:1:1101:12760:10111 2:N:0:TCGAAG
ATATGTGGACTACTGGGGTATCTAATCCTGTTTGCTCCCCACGCTTTCGCACCTCAGTGTCAGTATCAGTCCAGGTGGTCGCCTTCGCCACTGGTGTTCCTTCCTATATCTACGCATTTCACCGCTACACAGGAAATTCCACCACCCTCTACCATACTCTAGCTCGCCAGTTTTGGATGCAGTTCCCAGGTTGAGCCCGGGGATTTCACATCCAACTTAACGAACCACCTACGCGCGCTTTACGCCCAGTAATTCCGATTAACGCTTGCACCCTCGGTATTACCGCGGCTGCTGCCCGTGA
+
CGFGGFGGGGGGGGGGGGFGGGGGGGGGGGGGGGGGGGGGGGDGGGGGGGGGGGGGGGGGGGGGGGGGGGGGGGGGGGGGGGGGGGFGGGGGGGGGGGGGGGGGGGGGGGGGGGGGGGGGGGGGCC@FGGGGGGGGGGGGGGGGGGGGGGGGGGGGGGGGGFDFGDDGGGECDED8+=DDFFGDGFGGG7CA6G5CGGFDEBFFA9BBFFFEBAEFFFFCFDD2:=DFFFEFFF003;>;66A?FFFB:?<ABBFFF::1?)),(4(,82<<6((,,804A<BA:0--49(,)))((####
@M05025:18:000000000-B3NL5:1:1101:24272:10112 2:N:0:TCGAAG
ATATGTGGACTACCGGGGTATCTAATCCTGTTTGCTCCCCACGCTTTCGTGCCTCAGTGTCAATGTTGGTCCAGGTAGCTGCCTTCGCCATGGATGTTCCTCCTGATCTCTACGCATTTCACTGCTACACCAGGAATTCCGCTACCCTCTACCACATTCTAGTCATCCAGTATCCACTGCAGTTCCCAGGTTGAGCCCAGGGCTTTCACAACGGACTTAAATAACCACCTACGCACGCTTTACGCCCAGTAATTCCGACTAACGCTTGCACCCTTCGTATTACCGCGGCTGCTGCCCACGA
+
CGGGFEEFCFGGGGGGGGGGGGGGGGGFGGGGGEGGGG?@FGGG,BFECGCC@9EED<FFCEFGGGGGFE<CF@FGGFEEFF<FFGFGGGGGFGFFGGGG9EFFGGGGAEEGG@FGEGGGGGGGFAFFGGFGGGFFFGGGGG8EGEFGDF9@9DFD8FDADECEG88DDDGG=EFFFFFGG,=@EC8AG66A+=DFFFF+:<BF6FFF>FF8=?5>BFFEEFA664.5/<7>9=>@22@2:44(2:,334><EEC38((3(.6,(3133>28(,,4-(,(54).49(-79;:?2)44####
@M05025:18:000000000-B3NL5:1:1101:22743:10113 2:N:0:TCGAAG
ATATGTGGACTACAAGGGTTTCTAATCCTGTTTGCTCCCCACGCTTTCGAGCCTCAACGTCAGTTACAGTCCAGTAAGTCGCCTTCGCCACTGGTGTTCCTCCTAATATCTACGCATTTCACCGCTACACTAGGAATTCCACTTACCTCTCCTGCACTCCAGCCTGACAGTTTCCAATGCAGTCCAGGGGTTGAGCCCCTGCCTTTCACACCAGACTTGCCATGCCGTCTACGCTCCCTTTACACCCAGTAAATCCGGATAACGCTTGCCCCCTACGTATTACCGCGGCTGCTGGCCGGTC
+
CGGGGGGGGGGGGGGGGGGGGGGGGGGGGGGGGGGGGGGGGGGGGGGGGGFGGGGGGGGGGGGGGGGGGGGGGGGGGGCGGGGGGGEGGGGGGFGGFGGGGGFGGGGGGGGGGGGEFGGGGGGGGGDGGGGGGGGCFGGGGGGGGGCFGGGGG,DFGGGGGGGGGGGGFDGFGGGGGG8DGDGC=DCFD6D;>CFGFCEGFFFFFFFFFCF==A)=FCFEEEE@EFFFBFFC225@FFBFEEECEB;@144<5?EF;9060>@;@6731(5(4>0?6?26:A>A((((4(7().304####
@M05025:18:000000000-B3NL5:1:1101:2071:10120 2:N:0:TCGAAG
ATATGTGGACTACTGGGGTTTCTAATCCTGTTTGCTCCCCACGCTTTCGCACCTGAGCGTCAGTCTTTGTCCAGGGGGCCGCCTTCGCCACCGGTATTCCTCCAGATCTCTACGCATTTCACCGCTACACCTGGAATTCTACCCCCCTCTACAAGACTCTAGCCTGCCAGTTTCTGATGCAGTTCCCAGGTTGAGCCCGGGGATTTCACATCCGACTTGACAGACCGCCTGCGTGCGCTTTACGCACAGTAATTCCGATTAACGCTTGCACCCTCCGTATTACCGCGGCTGCTGGCAACGG
+
CDEGGFEA9CCFEFGDFG+CEFCFGGFFFFFF,<EGG8FCGCFG7FGFFEDCFGGGGGGGGGGFFFFGGGFFGGGG7C7FFGGGG?<C:FGGGDGGDEGGGGGGGFF8FCFGGGCFDEGGGG<FEGFGGFGGGGFEF8EC;ED>DCEECCGGG?CFFGGGGG,:F7C,8AFFGG+<CG7+*=FF:+;C99C;*;FGGGF4;>D>FAFFFCFF1A?2AAFFF<<@@<0702(411(4(-4?19<60(49B5)<24<A?B6:6:>0;<?:6??:(4:03,(.34)4(4>(391<02(-,####
@M05025:18:000000000-B3NL5:1:1101:23489:10174 2:N:0:TCGAAG
ATATGTGGACTACACGGGTTTCTAATCCTGTTCGCTACCCATGCTTTCGAGCCTCAGCGTCAGTTGCAGACCAGAGAGCCGCCTTCGCCACTGGTGTTCTTCCATATATCTACGCATTCCACCGCTACACATGGAGTTCCACTCTCCTCTTCTGCACTCAAGTTCAACAGTTTCTGATGCAATTCTCCGGTTGAGCCGAAGGCTTTCACATCAGACTTATTGAACCGCCTGCACTCGCTTTACGCCCAATAAATCCGGACAACGCTTGCCACCTACGTATTACCGCGGCTGCTGCCCGGCT
+
CFGGGGGGGGGGGGGGGGEEEGGGGGGGGGGGGGGGGGGGGGGGGGGCEGGGGGGGGGGGGDGGGGGGGGGGGGCGFDFGGGGGEGGDGGGGGGFFFGGGGGGGGGGGGGGGFFGFEGGGGGGDGGGGDGGGE8@DGFGCFGGGFEGAFGDDFGGGGGGGGGGFGGGGGGGFDAFDGG79=EF?EDGGC>GGGGFFFD>D9AA>A>AAFFFBFF=EFFFFF;CCF=BFF@5>:BBE?9<<;C96<.:?;@EECEF;B1?>9:<47::18(48?B(5<(.).529:>0(((((,4)34####
@M05025:18:000000000-B3NL5:1:1101:29290:10238 2:N:0:TCGAAG
ATATGTGGACTACCCGGGTATCTAATCCTGTTTGCTCCCCACGCTTTCGAGCCTCAGCGTCAGTTACAGACCAGAGAGCCGCCTTCGCCACTGGTGTTCCTCCATATATCTACGCATTTCACCGCTACACATGGAATTCCACTCTCCTCTTCTGCACTCAAGTCTCCCAGTTTCCAATGACCCTCCCCGGTTGAGCCGGGGGCTTTCACATCAGACTTAAGAAACCGCCTGCGCTCGCTTTACGCCCAATAAATCCGGACAACGCTTACCACCTACCTTTTCCCCGGACTGCTGGCCTTTG
+
CFGGGGGGGCFGGGGGGGGGGGGGGGGGGGDFGGGGGGGG@FGGGGGGGGGGGFFFFFGGGGGGGGGGGGGFGGGGGGGGGGGGGGGCFEGGGGFFFGGGGGGGGGGG9?DFCFGGGDCCDGGGDEGGGGGGGGE>DFGCGFFGDFGGGGGGCCGGGGGGGGGG:8EFF8EGFFGFFFFFGGFFGGGGGCDGGFFGFGFD>DEAF4=68@74<FFEFFF36>;8@F>B0((((-(((-3:2))18B;B:B:><4522(2(3(((1,((48<B0(23()))))))(((((((().((,####
@M05025:18:000000000-B3NL5:1:1101:6114:10239 2:N:0:TCGAAG
ATATGTGGACTACTGGGGTATCTAATCCTGTTCGCTACCCATGCTTTCGAGCCTCAGCGTCAGTTGCAGACCAGAGAGCCGCCTTCGCCACTGGTGTTCTTCCATATATCTACGCATTCCACCGCTACACATGGAGTTCCACTCTCCTCTTCTGCACTCAAGTTCAACAGTTTCTGATGCAATTCTCCGGTTGAGCCGAAGGCTTTCACATCAGACTTATTGAACCGCCTGCACTCGCTTTCCGCCCAATAAATCCGGACAACGCTTGCCACCTACGTATTACCGCGCCTGCTGGCCCCGT
+
CGGGGGGGFGGGGGGGGGGGGGGGGGGGGGGGGGGGGGFFGGGGGGGGGGGGGGGGGGGGGGGGGGGGGFGGGGGFFGGGGGGGGGGGGGGGGGGGGGGGGGGGGGGGFGGGGGGGDGGAFGAFGGGGGGGGGGCGGGGDGFFGDFGGGGGCADEDGGGGGGGAEGGGCDFGGG?F7EDGFADFGGGFG=DGGG56CD5?>@FFF*<FF@FEFF3:61+/:;C6:B@=25BBBFFF==@F()/6;;(3=;;3)9<.:((.2<?>0:((42281((.(.)42:69:;(((((13?(4(####
@M05025:18:000000000-B3NL5:1:1101:18822:10246 2:N:0:TCGAAG
ATATGTGGACTACAAGGGTTTCTAATCCTGTTTGCTCCCCACGCTTTCGAGCCTCAACGTCAGTTACCGTCCAGTAAGCCGCCTTCGCCACTGGTGTTCCTCCTAATATCTACGCATTTCACCGCTACACTAGGAATTCCGCTTACCTCTCCGGCACTCTAGAAAAACAGTTTCCAATGCAGTCCTGGCGTTAAGCTCCAGCCTTTCACATCAGACTTGCTCTTCCGTCTACGCTCCCTTTACACCCATTAACTCCGGATAACGCTTGCCCCCTACGTATTACCGCGTCTGCTTGCCATCG
+
C<EC9CEGA<FFGGFGFF8@FFE@@ECEF9F<F?,<FCFFGGGG@CFGGG87FGCF?FGFFF7CF@FFEFFCFEEFFFDGEFGGEGF7?FGGGCG=4=F?FD<4?5,@FGGGC@CFFGA<,FG+B+@FCGAEEF8@8,E@8EEE>F8,,,@3+@8@E?DFFF,,3@FGD,:2E7DFFF6DC,CAFCCG*;CD79CF+3*0/?>AFFFAFA6>AF=EAF4C8>?:6>2;(52C2>0<;7=/5)177/:6(7?))1/)/37@<22<906(,44<,9:?BF2<?<A411,,((36)))-(####
@M05025:18:000000000-B3NL5:1:1101:27311:10264 2:N:0:TCGAAG
ATATGTGGACTACAGGGGTATCTAATCCTGTTTGCTCCCCACGCTTTCGCACCTCAGTGTCAGTATCAGTCCAGGTGGTCGCCTTCGCCACTGGTGTTCCTTCCTATATCTACGCATTTCACCGCTACACAGGAAATTCCACCACCCTCTACCATACTCTAGCTCGCCAGTTTTGGATGCAGTTCCCAGGTTGAGCCCGGGGATTTCACATCCAACTTAACGAACCACCTACGCGCGCTTTAAGCCCAGTAATTCCGACTAACGCTTCCACCCTATGTATTACCCCGGCTGCCGGCCGACC
+
CGFEFFD@EGGGGGFGGFFEGDEEGGGGGGGGFEGEDGGGGFEEFGGGGGGGG@FFF@FGCGGGFGEFFGEFGFEFFFGCGGFBFBDGGGGCGGEAFFF?FEFGGFGCA@FFGGGDEGGGDEEECFCF@,CEE8==D=9DDFGGG6EGGFFDEED9DFGGGCCFGCECC>?FFC+@FFCF7F8CC2+39:2=@C*2ADEGFF9?FAFFAFF)5*0(6;*>B?F2@@3576@@@900:>602))6<(480:))664<(--767(((-,(.)644(().-4)6-:-.,(((-,3.(43(####
@M05025:18:000000000-B3NL5:1:1101:2059:10307 2:N:0:TCGAAG
ATATGTGGACTACCAGGGTATCTAATCCTGTTTGCTCCCCACGCTTTCGAGCCTCAGCGTCAGTTACAGACCAGAGAGCCGCCTTCGCCACTGGTGTTCCTCCATATATCTACGCATTTCACCGCTACACATGGAATTCCACTCTCCTCTTCTGCACTCAAGTCTCCCAGTTTCCAATGACCCTCCCCGGTTGAGCCGGGGGCTTTCACATCAGACTTAAGAAACCGCCGGCGCTCGCTTTACGCCCAATAAATCCGGACAACGCTTGCCACCTACGTCTTACCGCGGCGTCGTGCCCGCG
+
CFCGGFFGFGGGGFGEGGFG<FGGGGFGGGGGFGGGGFG7CFEFGGFFCF@FGFGGGGGG7BEDFGFGGGGGC<FCGFEF@@:FEGGGGGGGGF,,:FEEEFGFGGGEGGFAFGGGGDGGGGGGGGFGGGFGGGFEG8,E;FEEFGGGDFEDFAFCFGGGG8367@DGDGGG8=7C9FGGGFD8FGGGGGGGDGFG9C>D4:ABFFFFFC+;3*7)/1;674CFFF6990(,19(,27?F(.6466004:8AF9A:00-334((,4((-(6>0(58<B((().3(19((((-,(-((####
@M05025:18:000000000-B3NL5:1:1101:23135:10315 2:N:0:TCGAAG
ATATGTGGACTACAAGGGTATCTAATCCTGTTTGCTCCCCACGCTTTCGAGCCTCAGCGTCAGTTACAGACCAGAGAGCCGCCTTCGCCACTGGTGTTCCTCCATATATCTACGCATTTCACCGCTACACATGGAATTCCACTCTCCTCTTCTGCACTCAAGTCTCCCAGTTTCCAATGACCCTCCCCGGTTGAGCCGGGGGCTTTCACATCAGACTTAAGAAACCGCCTGCCCCCGCTTTACTCCCAATAAATCCGGACAACTCTTGCCACCTACGTATTACCGCGGCTGCCGGCCTGAG
+
CGFGGEGGFDFEEEE@EEFCFGGGGGGGGGGGGGGGGGCCFGGGGDGGGGGGGGGGGGGGEGGGGGGGGGGGGGGGGCGGEGGE=FGGGGGGGGGGGGGGFFDGGGGG?FGFGGGGGGGGFEEEGGFGGGFFFG@,@DFGGGGGAD=A8@F=F8=8DFDDF?>D:AFFF863C8CFCFGG?F6+@?=DCCGCDF*?>99>AE>EFAAA+4=>;F3@)++174)=@39>@1(3(((,4044:<4)68:17<3>).6(46(3214)))63>BFF:BB?03<>06:4(((,(((((42>(####
@M05025:18:000000000-B3NL5:1:1101:5884:10319 2:N:0:TCGAAG
ATATGTGGACTACCCGGGTTTCTAATCCTGTTTGCTCCCCACGCTTTCGAGCCTCAGCGTCAGTTACAGACCAGAGAGCCGCCTTCGCCACTGGTGTTCCTCCATATATCTACGCATTTCACCGCTACACATGGAATTCCACTCTCCTCTTCTGCACTCAAGTCTCCCAGTTTCCAATGACCCTCCCCGGTTGAGCCGGGGGCTTTCACATCAGACTTAAGAAACCGCCTGCGCTCGCTTTACGCCCAATAAATCCGGACAACGCTTGCCACCTACGTATTACCGCGGCTGTTGGCCGCCT
+
CGGGGGGGGGGGGGGGGGGGGGGGGGGGGGGGGGGGGGGGGGGGGGGGGGGGGGGGGGGGGGGGGGGGGGGFGGGGGGGGGGGGGGGGGGGGGGGGGGGGGGGGGGGGGGGGGGGGGGGGGGGGGGGGGGGGGGEEFGGGGGFGFGGGGGGFGGGGGGGCGG;9=EFCFGGGGGGGGGGD7D6CGDGGGGDGDFFFGG>G?AEFFFFACF=84*4@FFF<;9;5=8>>FF?D>FFFFFFFFAF:<B>0<?2>9A2729B>6??9B681::2462,(,,8<49AA:69(36(()513)####
@M05025:18:000000000-B3NL5:1:1101:5689:10350 2:N:0:TCGAAG
ATATGTGGACTACAAGGGTATCTAATCCTGTTTGCTCCCCACGCTTTCGCACCTCAGTGTCAGTATCAGTCCAGGTGGTCGCCTTCGCCACTGGTGTTCCTTCCTATATCTACGCATTTCACCGCTACACAGGAAATTCCACCACCCTCTACCATACTCTAGCTCGCCAGTTTTGGATGCAGTTCCCAGGTTGAGCCCGGGGATTTCACATCCAACTTAACGAACCACCTACGCGCGCTTTACGCCCAGTAATTCCGATTAACGCTTGCACCCTCTGTATTACCGCGGCTGCCGGCCACGC
+
CGGGGGGGGGGGGGGGGGGGGGGGGGGGGGGGGGGGGGGGGGGGGGGGGGGGGFGGGGGGGGFFGFGGGGGGGGGGGGGGGGGGGGGGGGGGGGGEGGGGGGGGGGGGGGGGGGGGGGGGGGGGGGGGGGGGGGGGGGGGGGGGGGGGGGGGGGGGGGGGFDGGGGGGGGGGGGGGDGGGFAGFGGGGGFCGGGFGGGFGFFFFF4EFFCAEFFEBAAB>EFD9@@FFFFFFFF6;2>>DF39:?FFFFFBDF9AAF:6<:>D:9:0(0)),30:()62<AAA6(4(49>(-(-413####
@M05025:18:000000000-B3NL5:1:1101:11398:10386 2:N:0:TCGAAG
ATATGTGGACTACAAGGGTTTCTAATCCTGTTTGCTCCCCACGCTTTCGAGCCTCAGCGTCAGTTACAGACCAGAGAGCCGCCTTCGCCACTGGTGTTCCTCCATATATCTACGCATTTCACCGCTACACATGGAATTCCACTCTCCTCTTCTGCACTCAAGTCTCCCAGTTTCCAATGACCCTCCCCGGTTGAGCCGGGGGCTTTCACATCAGACTTAAGAAACCGCCTGCGCTCGCTTTACGCCCAATAAATCCGGACAACTCTTGCCACCTACGTATTACCGCGGCTGCCGGCAGTGG
+
CGGGGGGGGGGGGGGFGGFGGGGGGGGGGGGGGGGGGGGGGGGGGGGGGGGGGGGGGGGGGEGGGGGGGGGGGGGGGGGGGGGGGGCGEGGGGGGGGGGGCFGGGGFGGGGGGGGGGC@EGGGGEFGGGGGGGGGGGGGGGGEGFFFFGGGGGGGGGGGGGFDGFFFGGGFCGGGGDGCDFDGGGDGGGDCDDGFFGDDD4>EFFFFFFFFFEF@EFFA4C<C@DF>FB6(,6914(26:?2ABFFFF:3372-621049>03)59)2<22<6?036425:9A)(-(,4>6((--3(####
@M05025:18:000000000-B3NL5:1:1101:11379:10386 2:N:0:TCGAAG
ATATGTGGACTACCAGGGTATCTAATCCTGTTCGCTACCCATGCTTTCGAGCCTCAGCGTCAGTTGCAGACCAGAGAGCCGCCTTCGCCACTGGTGTTCTTCCATATATCTACGCATTCCACCGCTACACATGGAGTTCCACTCTCCTCTTCTGCACTCAAGTTCAACAGTTTCTGATGCAATTCTCCGGTTGAGCCGAAGGCTTTCACATCAGACTTATTGAACCGCCTGCACTCGCTTTACGCCCAATAACTCCGGACAACGCTTGCCACCTACGTACTACCCCGCCTGCGCGCCCCAT
+
CGGGGGGGFGFGGFGFDGGGGGGGGGGGGGGGGGGGGGGGGGGGGGGGGGGGGDGFGGGGGEEEGFGGGGGGGGGGGGGGGGGGGGGGGGGGGGEGCBECGGGGFGF9EFCCGGDEGGGGFGGFDGGGGFFFFFGFGGGFGGFGGFGGGGGGG;DFGGGDFF,EDGAFCEFGGGGGGFGF?EF?,=EG>>DDD76CCD>DBDFA598FFFFC;>6BAB6E76E*6>4>>D>=2B>@=((2;3<;?(:;18@A)..)30(4::?7>6:((4<B?,,2::?(()).((((-(,4((4(1####
@M05025:18:000000000-B3NL5:1:1101:28952:10410 2:N:0:TCGAAG
ATATGTGGACTACCCGGGTATCTAATCCTGTTTGCTCCCCACGCTTTCGAGCCTCAGCGTCAGTTACAGACCAGAGAGCCGCCTTCGCCACTGGTGTTCCTCCATATATCTACGCATTTCACCGCTACACATGGAATTCCACTCTCCTCTTCTGCACTCAAGTCTCCCAGTTTCCAATGACCCTCCCCGGTTGAGCCGGGGGCTTTCACACCAGACTTAAGAAACCGCCTGCGCTCGCTTTACGCCCAATAAATCCGGACAACGCTTGCCACCTACGTATTACCCCGGCTTCTGGCCGTGA
+
CDGGGC-FCAFGGFGEGDG7FGFGGGGGGFGFGGGGGGG@FGDG@FCF@F8@FGGEGGGFCCCFFGDGGC@<CFGFGGGFEFEGGFGGGGGGGFGGBFDF9AFGG9F<:,EAFFFD:CCGGAFEGGDECGFG@CECDDFGGGG?9F?FDFFGGFGGGFFFG933EGAFG@F9=E9=C70+=@?97?DDC+<CGFFF>55C4?DF4;==F6)((.6=;A636.7(;;(6612:0043>>??:4<:B>61(.)))))49(42>B((-4:(4(.348:B:(54(<24(49(((-(.6)).####
@M05025:18:000000000-B3NL5:1:1101:23199:10503 2:N:0:TCGAAG
ATATGTGGACTACTGGGGTTTCTAATCCTGTTCGCTACCCATGCTTTCGAGCCTCAGCGTCAGTTGCAGACCAGAGAGCCGCCTTCGCCACTGGTGTTCTTCCATATATCTACGCATTCCACCGCTACACATGGAGTTCCACTCTCCTCTTCTGCACTCAAGTTCAACAGTTTCTGATGCAATTCTCCGGTTGAGCCGAAGGCTTTCACATCAGACTTATTGAACCGCCTGCACTCGCTTTACGCCCAATAAATCCGGACAACGCTTGCCACCTACGTATTCCCGCGGCTGCGGCCCGGAG
+
CGGGGGGGGGGGGGGGGGFGGGGGGGGGGGGGGGGGGGGGGGGGGGGGGGGGGGGGGGGGGGGGGGGGGGGFGGFGGGGGGGGGGGDGGEGGGGFFGGGGGGGAFGGGGGGGGGGGGGGGFGFGGGGGGGGGGGGGGGGGGGGGGGGGGGGGGGGGGGGGGGFFGCFGGGGGGGGFCFGGGADDCFFFGDDD=CFGGD>79@6CAAFFFFFF=>EEFFFFC;?;B45(-//7@B4@D@218<7<D99;(=E@4<<@9(69;FFF66310:B7<1(5(3>4())5(0-3(--((((--####
@M05025:18:000000000-B3NL5:1:1101:2144:10510 2:N:0:TCGAAG
ATATGTGGACTACCAGGGTTTCTAATCCTATTTGCTCCCCACGCTTTCGTGCCTCAGTGTCAGTTACAGACCAGGCGACCGCCTTCGCCACTGGTGTTCCTCCATATATCTACGCATTTTACCGCTACACATGGAATTCCATCGCCCTCTTCTGCACTCCCGCATACCAGTTTCCATCGCTTACAATGGTTGAGCTATTCACTTTTACTACAGACTTAGTACGCCACCTACGCACCCTATACGCCCATTGTTTCCGGATATCGCTTGCCACACATGTATTCCCGGCTCGGCTGACACTCTC
+
CEA<FDFF9<@F<6CF7B6F7DAEFAF9E<AE,@FFAE<FCGGC@F@FGFD,CFGG8F<FE<EGGFGCCEFCFDGFD:@FGGGC@FGGGGCFFGGGGGGCCC<FC9E?E9@@EC@=CFE9F<?BCGGEGGF8=E>9E,D,D,>CG@E88,@DG=D,@DD8,@+===DDF82,2,=C++;C?++=9:DD*5BCCGF+2+3+++?BBFF*19B4)+-:4==2*852(05(-7>(5-6((6(.443(((((7)))/1.;9(41))-,1(:<,63(((4,6-:4-)5(((((((((((.).####
@M05025:18:000000000-B3NL5:1:1101:16731:10530 2:N:0:TCGAAG
ATATGTGGACTACACGGGTATCTAATCCTGTTTGCTCCCCACGCTTTCGCACCTGAGCGTCAGTCTTTGTCCAGGGGGCCGCCTTCGCCACCGGTATTCCTCCAGATCTCTACGCATTTCACCGCTACACCTGGAATTCTACCCCCCTCTACAAGACTCTAGCCTGCCAGTTTCGAATGCAGTTCCCAGGTTGAGCCCGGGGATTTCACATCCGACTTGACAGACCGCCTGCGTGCGCTTTACGCCCAGTAATTCCGATTAACGCTTGCACCCTCCGTATTACCGCCGCTGCTGCCCACCG
+
CGGGGGGGGGGGGGGGGGGGGGGGGGGGGGGGGGGGGGGGGGGGGGGGGGGGGGGGGGGGGGGGGGGGGGGGGGGGGGGGGGGGGGGGGGGGGGGGGGGGGGGGGGGGGGGGGGGGGGGGGGGGGGGGGGGGGGGGGGGGGGGGGGGGGGFGGCGGGGGGGGGGGGGGGGGGGGGGGGGGGGGGGGGGGCCGGGFGG58C5B3:FFFFFFFFDDDFFFFFFFFFFBF>>B?FBF((7>FFFFFF?>>08:A<:4<ABB:<F>A?>:2-:)8:(,4210:<>4<6(-(-(4(4::)(.####
@M05025:18:000000000-B3NL5:1:1101:19360:10536 2:N:0:TCGAAG
ATATGTGGACTACCAGGGTTTCTAATCCTGTTTGCTCCCCACGCTTTCGTGCCTCAGTGTCAATGTTGGTCCAGGTAGCTGCCTTCGCCATGGATGTTCCTCCTGATCTCTACGCATTTCACTGCTACACCAGGAATTCCGCTACCCTCTACCACATTCTAGTCATCCAGTATCCACTGCAGTTCCCAGGTTGAGCCCAGGGCTTTCACAACGGACTTAAATAACCACCTACGCACGTTTTACGCCCAGTAATTCCGAGTAACGCTTGCACCCTTCGTATTACCGCGGCTGCGGGCCTCCT
+
CGGGGGGGGGGGGFGFGGCFGGGFGGGAFGGGGGGFGGGFCEGDGFGGEGGCFGFFFFGGEGGGGGGGGGFFGFGGGGGGGCBGFGGGGGGGGGGGGGGGFFGG<AFFFFGGGGGDGGFGGGGGGGFEFG8?EEGFGFFFG>E@6DFFGGGADFGGGGGGGGGGGDFEDFGEEDFGFDFFGGDFFF8FCFGGDF?FDCBFFEFFFFFFFFFDFADFFFFEEE@CE@ED==BFA92)/)00(935>9(-7>E>?EFCE?@18CC?B<66=3831;/5=38<04943;>;>>11((-((####
@M05025:18:000000000-B3NL5:1:1101:20534:10575 2:N:0:TCGAAG
ATATGTGGACTACCGGGGTTTCTAATCCTGTTTGCTCCCCACGCTTTCGAGCCTCAACGTCAGTTACAGTCCAGTAAGTCGCCTTCGCCACTGGTGTTCCTCCTAATATCTACGCATTTCACCGCTACACTAGGAATTCCACTTACCTCTCCTGCACTCCAGCCTGACAGTTTCCAATGCAGTCCAGGGGTTGAGCCCCTGCCTTTCACACCAGACTTGCCATGCCGTCTACGCTCCCTTTACACCCAGTAAATCCGGATAACCCTTGCCCCCTACGGATTACCGCGGCTGCTGGCCGGAC
+
CGFFGGGGGGGGGGGDGGCGGGGGGGFGGGGGGFG<EFGGGGGDEGGGGGC@F@EFGFEGFEGGCEEE<E9FFGGGGGGG@FGFGG7FF:C4=FFBEGDGAGGEGDFFGGGGFFFC:FGDEFGEGFGE,4,46@EFGGGGFGFAEFF=8,3,==FCG9DBD@EGFGFGFGGFGGGGFGGG?ED7CD96CDGGGGFFFF?*9*99BFFFFAFAB4)/9F*954@EFE(->(/9=@2;>;1>E)))3522(6)967C@92?@79>(((.,8:BF61,:((-424<2(((((--3:7(,3####
@M05025:18:000000000-B3NL5:1:1101:4197:10595 2:N:0:TCGAAG
ATATGTGGACTACCGGGGTTTCTAATCCTGTTTGCTCCCCACGCTTTCGCACCTGAGCGTCAGTCTTTGTCCAGGGGGCCGCCTTCGCCACCGGTATTCCCCCAGATCTCTACGCATTTCACCGCTACACCTGGAATTCTACCCCCCTCTACAAGACTCTAGCTTGCCAGTTTCAAATGCAGTTCCCAAGTTAAGCTCGGGGATTTCACATCTGACTTAACAAACCTCCTGCGTTCTCTTTACTACTAGTAATTCCGATTAACGCTTGAACCCTCCGTATTACCCCGGCCGCGGGCCTGCC
+
CGCEFGFA6CFF<<+6+@@FF<EDFAECFCFFFD9CEFG>,@FG@:FF@:8BFFFEGGGGGC:CCCEFGGD<CA,B@FEGGGGGGGFDGG@?FGEDC9FC,9@@?A<EFGFGGCEE:FG<FGD7CFCFGC:E@ED,3@DFFE9=CCE>CCEEA9FCFFD9,EBFCFEGC8CC@,+=+==D>72+2=C**9:F@7@G=F))0:5)0;:1@+;@3+)701+175)/:,(6(38B9((-()6::)4)..).:)6-<46)(,-(-69(,-(-())-(.40,,2(,)))(-2(-((3(((4-####
@M05025:18:000000000-B3NL5:1:1101:3409:10609 2:N:0:TCGAAG
ATATGTGACTACTCGGGTTTCTAGTCCTGTTCGCTACCCATGCTTTCGAGCCTCGGCGTAAGTTGCAGACCAGAGAGCCGCCTTCGCCACTGGTGTTCTTCCATATATCTACGCATTCCACCGCTACACATGGATTTCCACTATCCTCTTCTTCACTCAAGTTCAACAGTTTCGTATGCAATTCTCCGGTTGAGCCGTAGGCTTTCACATAAGAATTATTCAACGCCCTGCACGCGCTTTACGCCCAATAAATCGGGACAACGCTTGCCACCTACGTATTACCGCGACTGCTGGCCCCTTG
+
-E9CF;-E-,C8CFE;B,B@<EFFFCF<CE9C,@CB+,6CED8E,EF,C,,+CC,B76C+68C6@,C6,,9,F,B8,A@:F+6?=E,B,4A=CE84F,EC<<595C<@5ABF7FGGC9,5,?CC+>>FC,8C8D,,@@=,,E@9=,7,=AEF,D,37>==37E=A:=EFGFA=+6=68?F+@;F,C++=;03+;A0**3***;5*;6B=++/.9*1:@+**/8A((0/69@(0(669131/)((((/(56)/))(((,(3,8(2((-40).(242(.,)().4:09(,-(()5((((####
@M05025:18:000000000-B3NL5:1:1101:20683:10639 2:N:0:TCGAAG
ATATGTGGACTACTAGGGTTTCTAATCCTGTTTGCTCCCCACGCTTTCGTGCCTCAGTGTCAATGTTGGTCCAGGTAGCTGCCTTCGCCATGGATGTTCCTCCTGATCTCTACGCATTTCACTGCTACACCAGGAATTCCGCTACCCTCTACCACATTCTAGTCATCCAGTATCCACTGCAGTTCCCAGGTTGAGCCCAGGGCTTTCACAACGGACTTAAATAACCACCTACGCACGCTTTCCGCCCAGTAATTCCGAGTAACGCTTGCCCCCTTCGTATTACCGCCGCTGCTGGCCAATA
+
CGGGGGGGGGGGGGGGGGGGGGGGGGGGGGGGGGGGGGGGGGGGGGGGGGCFEGGGGGGGGGFFFGGGGGGGGGGGGGGGGGFGGGGGGGGGGGGGGGGGGGGGGGGDGGGGGGGGGGGGGGGGFFGGGGGFFEFFGGGGGGGEGGGGCFGGGGGGGFG9CDFGGGGCFFGFE=DGGFGGGGDGGGCDFGGGD?*=FGF=9>DFFFA+<CAAFD>BFFFFEE@CEFCD=D:2=9492>9@F*0(0999234))1<4((33;)1/6@FD0.4=(.((,.(48))686(4(((4)..:<####
@M05025:18:000000000-B3NL5:1:1101:9520:10650 2:N:0:TCGAAG
ATATGTGGACTACACGGGTTTCTAATCCTGTTTGCTCCCCACGCTTTCGAGCCTCAACGTCAGTTACCGTCCAGTAAGCCGCCTTCGCCACTGGTGTTCCTCCTAATATCTACGCATTTCACCGCTACACTAGGAATTCCGCTTACCTCTCCGGCACCCTAGATGGACAGTTTCCAAAGCAGTCCAGGGGTTGAGCCCCTGCCTTTCACTTCAGACTTGCCCGTCCGTCTACGCTCCCTTTACACCCAGTAAATCCGGACAACCCATGCACCCCAGGTGCTACCGCGGCTCCTGGCCGACG
+
CEGGFCFGEFFGGFFCEC@FC<FGGF<9FEDFEGGGG8F@FGEGGGFFGFFEC<CDFGF@<6@<CFGFFGGGCFGF9FGGCG+:FFGC:,BFEBC=9FGC,A<AF<EFGF?FGFC+@7,@9FGGG7@:<F=FECFEED,E,B8EEE?,626,@GGGG+C8,,>E,7DC8D:<<C72=FDFF9C9782*9?G>D7*7>FA*99FFF88BFFFFEFFFF8/=(7>=<F9?DF7)(:0;;@@EFEC5=DB(44-.5.6:(4,(-10(((((5)5(-(((()()--6(-6(,41(,()(((####
@M05025:18:000000000-B3NL5:1:1101:21837:10670 2:N:0:TCGAAG
ATATGTGGACTACAAGGGTTTCTAATCCTGTTCGCTACCCATGCTTTCGAGCCTCAGCGTCAGTTGCAGACCAGAGAGCCGCCTTCGCCACTGGTGTTCTTCCATATATCTACGCATTCCACCGCTACACATGGAGTTCCACTCTCCTCTTCTGCACTCAAGTTCAACAGTTTCTGATGCAATTCTCCGGTTGAGCCGAAGGCTTTCACATCAGACTTATTGAACCGCCTGCACTCGCTTTACGCCCAATAAATCCGGACAACGCTTGCCACCTACGTATTACCGCGGCTGCTGCCCTCTG
+
CGGGGGGGGGGGGGGGGGGGGGGGGGGGGGGGGGGGGGGGGGGGGGGGGGGGGGGGGGGGGGGGGGGGGGGGGGGGGGGGGGGGGGGGGGGGGGGGGGGGGGGGGGGGGGGGGGGGGGGGGGGGGGGGGGGGGGGGGGGGGGGGGGGGGGGGGGGGGGGGGGGGDFGGGGGGGGGGGGGGGGGGGGGGGGGGDFFGGDFGFEFFFFFFFFFFFFEEFFFEE4EEFDF@F=2>3BF=2:@?D<3<DB9<6@FFF<?;023>FFFFF?((:0><6:2813)..6<B09>13>,4)))43####
@M05025:18:000000000-B3NL5:1:1101:9897:10674 2:N:0:TCGAAG
ATATGTGGACTACCCGGGTATCTAAGCCTGTTTGCTCCCCACCCTTTCGCTCCTCAGCGTCAGTTACGGCCCAGAGATCTGCCTTCGCCATCGGTGTTCCTCCTGATATCTGCGCATTCCACCGCTACACCAGGAATTCCAATCTCCCCTACCGCACTCTAGTCTGCCCGTACCCACTGCAGGCCGGAGGTTGAGCCTCCGGATTTCACAGCAGACGCGACAAACCGCCTACGAGCTCTTTACGCCCAATAATTCCGGATAACGCTTGCGCCCTACGCATTACCGCGTCGTCTGGCCCCTG
+
CGGGGGGGGGGGGGGGGGGGGGGGGGGGGGGGGGGGGGGGGGGGGGGGGGGGGFGGGGGGGGGGGGGGGGGGGGGGGGGGGGGGGGGGGGGGGGGGGGGGGGGGGGGGGGGGGGGGGGGGGGGGGGGGGGGGGGGFGGGGGGGGFGGGGGGGGGGGEGGGGFGGGGGGGGGGGGGFCCDGGGCDGDGCD>DGCDFFF*?F>E;DEFF6CFFFDFF@EF>>@>BD@:6;6:B?<6<90:>2<>B?<>BF:04AA<<<?F0(,6)8>B(44(482(,8(((,824<0;6(4((-(-(,.####
@M05025:18:000000000-B3NL5:1:1101:24486:10678 2:N:0:TCGAAG
ATATGTGGACTACCCGGGTTTCTAATCCTGTTCGCTACCCATGCTTTCGAGCCTCAGCGTCAGTTGCAGACCAGAGAGCCGCCTTCGCCACTGGTGTTCTTCCATATATCTACGCATTCCACCGCTACACATGGAGTTCCACTCTCCTCTTCTGCACTCAAGTTCAACAGTTTCTGATGCAATTCTCCGGTTGAGCCGAAGGCTTTCACATCAGACTTATTGAACCGCCTGCACTCGCTTTACGCCCAATAAATCCGGACAACGCTTGCCACCTACGTATTACCGCGGCTGCTGGCCACTC
+
CGGGGGGGGGGGGGGGGGGGGGGGGGGGGGGGGGGGGGGGGGGFGGGGGGGGGGGGGGGGGGGGGGGGGGGGGGGGGGGGGGGGGGGGGGGGGGGGGGGGGGGGGGGGEDFGGGGGGGGGGGGGGGGGGGGGGGGGGGGGGGGGGGGGGGGGGGGGGGGGG9DDFGGGGGFDFGGGGGGGGGGGGGGGGGGGGGFGGDEDFF59AFFFFFCEFF=EFFFFFECFFB@F@DDFFFFFFFFF?FFFF908;D;@)?E;@F?6;BBF>??6B>B>::2>F<?A:>A4(44196BBF7(,.####
@M05025:18:000000000-B3NL5:1:1101:12426:10690 2:N:0:TCGAAG
ATATGTGGACTACCCGGGTTTCTAATCCTGTTTGCTCCCCACGCTTTCGCACCTGAGCGTCAGTCTTTGTCCAGGGGGCCGCCTTCGCCACCGGTATTCCTCCAGATCTCTACGCATTTCACCGCTACACCTGGAATTCTACCCCCCTCTACAAGACTCTAGCCTGCCAGTTTCGAATGCAGTTCCCAGGTTGAGCCCGGGGATTTCACATCCGACTTGACAGACCGCCTGCGTGCGCTTTACGCCCAGTAATTCCGATTCACGCTTGCACCCTCCGTATTACCCCGGCTGCTGGCCGGTC
+
CGGGGGGGGGGGGGGGGGGGGGGGGGGGGGGGGGGGGGGGGGGGGGGGGGGGGGGGGGGGGGGGGGGGGGGGGGFGGGGGGGGGGGGGGGGGGGGGGGGGGGGGGFGGGGGGGGGGGGGGGGGGGGGGGGGGFGCFGGGGGGGGGGGGGGGGGGEGGGGGGCGGGGGGCF9CEEDFGGGGFCFFGGGGGGGCCGFGGGFGFFDDFAFFFFFFDEFFBFF33>3/:839;:(32?:BBF6?66AB?2902?5<<:AAB:3().4(2:2,3))4<(:?>:?B>26<012(3(2:7?B64####
@M05025:18:000000000-B3NL5:1:1101:4312:10691 2:N:0:TCGAAG
ATATGTGGACTACCGGGGTATCTAATCCTGTTTGCTCCCCACGCTTTCGTGCCTCAGTGTCAATGTTGGTCCAGGTAGCTGCCTTCGCCATGGATGTTCCTCCTGATCTCTACGCATTTCACTGCTACACCAGGAATTCCGCTACCCTCTACCACATTCTAGTCATCCAGTATCCACTGCAGTTCCCAGGTTGAGCCCAGGGCTTTCACATCGGACTTAAATAACCACCTACGCACCCTTTACGCCCAGTAATTCCGCGTAACGCTTGCACCCTTCGTATTACCCCGGCTGCTGGCAATAA
+
@ECFGGEFAFE<GFGCFGGGFEAFFCEC@FGF@CFGGAFGGG7FCBDFEFFGCCFEFF<FEFEGFEFGGGFDDEG<A,FF@8EFCEFC@C@F,,CFFFGGFAFFGCGGGGGD<F7FCCF@?FE,,C;EBFG:EGD8>FFEBEGGCG?,=DGF,,@,6@DFAF@,@@DG8D:=,=D??C6+=6DCFCDD+8D+++*+==ACA>>5A*<C9<+:>3059FFACEE*>B*)))):2:5562935*1/5596;;EE))<C4((.,22(6@1(473?2(2233((5:99(-4(((44)4(((####
@M05025:18:000000000-B3NL5:1:1101:21409:10730 2:N:0:TCGAAG
ATATGTGGACTACCCGGGTATCTAATCCTGTTCGATACCCACGCTTTCGTGCCTCAGCGTCAGTAGGGCGCCGGTATGCTGCCTTCGCAATCGGAGTTCTGCGTGATACCTATGCATTTCACCGCTACACCACGCATTCCGCATACTTCTCGCCCACTCAAGAACTCCAGTTTCAACGGCTCGACGCCGTTGAGCACCGCATTTTTACCGCTGACTTGGCATCCCGCCTACGCACCCTTTAACTCCAATAAATCCGGATAACGCTCTCATCACCCGTATTACCGCGGCTGCTTGCACGCCT
+
CCAFGACF9F9FGFGGGG@FEE9C@FGGFGGGE7@EFGGGDC7FGCFFFG8CFA6<<EGBCG:FGDFCE@@CC>FCCF<FCCGDDFFFGG>EFGGEFGGGGGGEGCGG,AEAFFGFGFFFCF<E8FGGGGFFFCE=CGF;FGCEGGDFFAFGGG>;88E6,9;@D,@<DC;,,7+?;9>D9CGGEC)))1:?1*;>C;55>EE6;6=F435(2)5@6*4:<25(.,(-4(,-709;??:>)))).,546:)64574((((-4(((422<6A)),462(4?296109B(31::),,,2####
@M05025:18:000000000-B3NL5:1:1101:9361:10732 2:N:0:TCGAAG
ATATGTGGACTACCCGGGTATCTAATCCTGTTTGCTCCCCACGCTTTCGAGCCTCAGCGTCAGTTACAGACCAGAGAGCCGCCTTCGCCACTGGTGTTCCTCCATATATCTACGCATTTCACCGCTACACATGGAATTCCACTCTCCTCTTCTGCACTCAATTCTCCCAGTTTCCAATGACCCTCCCCGGTTGAGCCGGGGGCTTTCACATCAGACTTAAGAAACCGCCTGCGCTCGCTTTACGCCTAATAAATCCGGCCAACGCTTCCCACCTCCGTATTCCCGCGTCTGCTGGCCAGCT
+
CFGGCC<AFFGGGFFFGDFGGGGG<FFEGECFFGGGFFFGFCGDGEDFEFDCF,FECFCFEGD<<FFGGCFD@DFC,@F<FGGGDGFGEGDGCGCDFEGF?FFGFGGGCGGGCFEGC=AFGCDE>FGEDFDGDCEFD@@EGGGF9D8E,BD88==EGFFG8,3@FGFGGG?BFCD9+=?FF886@DDC+=C9579CFG5;98?DF6F6+1;6)07@FFFF947/==:@9?089024(4-4(.:8?0(-,)-<-457>(-4>??(4(2(,8<1-(3,(-43>)67(((-2?(-)),2(####
@M05025:18:000000000-B3NL5:1:1101:6833:10749 2:N:0:TCGAAG
ATATGTGGACTACTGGGGTATCTAATCCTGTTCGCTACCCATGCTTTCGCTCCTCAGCGTCAGTAACTGCCCAGTAACCTGCCTTCGCCATCGGTGTTCCTCCTGATATCTGCGCATTTCACCGCTACACCAGGAATTCCAGTTACCCCTACAGCACTCAAGTTATGCCCGTATCGCCTGCACGCCCGGAGTTAAGCCCCAGAATTTCACAGACGACGCGACAAACCACCTACAAGCCCTTTACGCCCAGTAATTCCGGACAACGCCCGCACCCTACGTATTACCGCGGCTGCTGGCATCA
+
CGGGGGGGGGGGGGGGGGGGGGGGGGGGGGGGGGGGGGGGGGGGGGGGGGGGGGGGGGGGGGGGGGGGGGGGGGGGGGGGGGGGGGGGGGGGGGGGGGGGGGGGGGGGGGGGGGGGGGGGGGGDGGGGGGGGGGGGGGGGGGGGGGGCFGGGGGGGGGGGGGGGCG9FDGGGGG6=CGDFGGGGGGGGGGDDGFFFGGFGFFF>FFFFFFFFEA)5;?D@@B;>3;D;0:(61()/7;D8:>2)(49>2::44:<AAF9?09:(,4(((-(-3343<<(,<3AAD42310((-..8(####
@M05025:18:000000000-B3NL5:1:1101:17388:10764 2:N:0:TCGAAG
ATATGTGGACTACTAGGGTTTCTAATCCTGTTCGCTACCCACGCTTTCGTTCCTCAGCGTCAGTTACTGCCCAGAGACCCGCCTTCGCCACCGGTGTTCCTCCTGATATCTGTGCATTTCACCGCTACACCAGGAATTCCAGTCTCCCCTGCAGTACTCAAGTCTGCCCGTATCGCCTGCAAGCCAGCAGTTGAGCTGCTGGTTTTCACAAACGACGCGACAAACCGCCTACGAACTCTTTACGCCCAGTAATTCCGGACAACCCTTGCCCCTCACGTATTACCGCGGCTGCTGGCCGCAT
+
CGGGGGGGGGGGGGGGGGGGGGGGGGGGGGGGGGGGGGGGGGGGGGGGGFFEGFGGGGGG>ECGGGGGGGGFGGGGGGFFGGGGGGGGGFGGGGGGGEGGAEGGGC?CFFFFGGGGGGFGGGG7E7FGGGGGGGGGGGGGGGGGGGGGGGGEFGGGFFGGGGGGGFCFGGGGFF=CCDGGFFGGFGFFFG8C:9FGGGF>FFF>9?>+:A>==>=BBDA@BFFF@D;FFD0@<(=@;<A9<ABFFF94(5<:AAA<86(,(86(4:0(((.:((,40,().4<A,3,(4,96)5(44####
@M05025:18:000000000-B3NL5:1:1101:24005:10788 2:N:0:TCGAAG
ATATGTGGACTACCAGGGTTTCTAATCCTGTTCGCTACCCACGCTTTCGTTCCTCAGCGTCAGTTACTGCCCAGAGACCCGCCTTCGCCACCGGTGTTCCTCCTGATATCTGCGCATTTCACCGCTACACCAGGAATTCCAGTCTCCCCTGCAGTACTCAAGTCTGCCCGTATCGCCTGCAAGCCAGCAGTTGAGCTGCTGGTTTTCACAAACGACGCGACAAACCGCCTACGAACCCTTTACGCCCAGTAATTCCGGACAACGATTGCACCCTACGTATTACCCCCGCTGCTGGCCTCCA
+
CGGGGGGGGGGGGGGGGGGGGGGGGGGGGGFFFGGEFGGGGGDDGGGGGGGGGGGGGGGGGGGGGGGGFGGGDGFGGGFGGGGGEGGGGGGGGEGGGGGGGGGGGGGGGGGGGGGGGGGGGGGGGGGGGGGGFDGGGGCGFGGG;BDFGGGGGGGCGGGGCDFGGGGGGGGDFGDGGGGGGAFGGGGGFC<BD7>F:CFF6A6A6AFFFFF=DE(>;BD61.:=D12;97<@?021(((476<?:9B21:AD>FFB?F0,3:B((44:A2<:<0,((.).8<<9(-(,7;1>)),24####
@M05025:18:000000000-B3NL5:1:1101:24181:10795 2:N:0:TCGAAG
ATATGTGGACTACCCGGGTATCTAATCCTGTTTGCTCCCCACGCTTTCGAGCCTCAGCGTCAGTTACAGACCAGAGAGCCGCCTTCGCCACTGGTGTTCCTCCATATATCTACGCATTTCACCGCTACACATGGAATTCCACTCTCCTCTTCTGCACTCAAGTCTCCCAGTTTCCAATGACCCTCCCCGGTTGAGCCGGGGGCTTTCACATCAGACTTAAGAAACCGCCTGCGCTCGCTTTACGCCCAATAAATCCGGAAAACGCTTGCCACCTACGTATTACCCCGGCTGCTGGCCTGAC
+
CGGGGGGGGGGGGGGGGGEFFGGGGGGGGGGGGGGGGGGGGGGGGGGGGGGDGGGGGGGGGGGGGGGGGGGDGGGGGGGGGGGGGGCCGGGGGGFFGGGGGGGGGGGGGGCGGGGGGDGGGGGGGGGGGGCFFGEEDFFFGGGGFGGGGGGGGGFGGGGGGGGGFGGGGGGGGGGGGGGGGFGFGDGGGGGGDGFGGDBG>DFEFFFAFFAE3F<EFFF9EF3=DFFF@0??91(41>?B?)4:BF01?:0-46..396((,249:1:::<>0((.32)-4A2<(43260(35)528####
@M05025:18:000000000-B3NL5:1:1101:24632:10799 2:N:0:TCGAAG
ATATGTGGACTACAAGGGTTTCTAATCCTGTTTGCTCCCCACGCTTTCGAGCCTCAACGTCAGTTACAGTCCAGTAAGTCGCCTTCGCCACTGGTGTTCCTCCTAATATCTACGCATTTCACCGCTACACTAGGAATTCCACTTACCTCTCCTGCACTCCAGCCTGACAGTTTCCAATGCAGTCCAGGGGTTGAGCCCCTGCCTTTCACACCAGACTTGCCATGCCGTCTACGCTCCCTTTACACCCAGTACACCCGGATAACGCTTGCCCCCTACGTATTAACGCGCCTGCGGGCCCGAG
+
C@A@CCFG<E9EEFFGF;6C,@CAEFGG@@FC<FFDCFCFFFGGGF@ECGGDEFF@CF@,@:FGGC<EEGG8E<@9FGEFGGGGGGGGGGGC?FEFFGCFFGED9C?@CFADFECEFCEGGGF4C:CC=FF,E@>,@=D;DDCE9FGGGFG8FGG=DFGGG8FGGGGGGC=,=E8FDCD6?F7D????D0=;DG*C7?B?FAA9F8FCFFFFBFC=F9*>EBE3):-<A9BF9@2825(8B;4*85((6;C)9)/6096;?3=036:0:206-,43(().4))),4((-,((((---####
@M05025:18:000000000-B3NL5:1:1101:15434:10813 2:N:0:TCGAAG
ATATGTGGACTACAGGGGTATCTAATCCTGTTTGCTCCCCACGCTTTCGCACCTGAGCGTCAGTCTTCGTCCAGGGGGCCGCCTTCGCCACCGGTATTCCTCCAGATCTCTACGCATTTCACCGCTACACCTGGAATTCTACCCCCCTCTACGAGACTCAAGCTTGCCAGTATCAGATGCAGTTCCCAGGTTGAGCCCGGGGATTTCACATCTGACTTAACAAACCGCCTGCGTGCGCTTTACGCCCAGTAATTCCGATTAACGCTTTCACCCTCCGTATTACCGCGGCTGCTGGCCTGCG
+
CGGGGGGGGGGGGGGGGGGGGGGGGGGGGGGGGGGGGGGGGGGGGGGGEGGGGGGGGGGGGGGGGGGGGGGGDGGGGEGGGGGGGGGGGGGGGGGGGGGGFGGGGGCGGGGGGGGGGGGFGFGGGGGGGGGGGCFCFFGGGGADFGGGEGACFGGEGFGFGFFGGGFFGGGGCGGGFGGGFFFCGGFFGCCFGGFGFGEGF>3B4AFFF8@;?A?CFFFCECA??D>>(4(:;:009;;B<44:0>>?FF49A:9A0(866A<0(-((.)622(4:>?2?:>B90199>9BF?)(4.####
@M05025:18:000000000-B3NL5:1:1101:13024:10865 2:N:0:TCGAAG
ATATGTGGACTACAGGGGTATCTAATCCTGTTTGCTCCCCACGCTTTCGAGCCTCAGCGTCAGTTACAGACCAGAGAGCCGCCTTCGCCACTGGTGTTCCTCCATATATCTACGCATTTCACCGCTACACATGGAATTCCACTCTCCTCTTCTGCACTCAAGTCTCCCAGTTTCCAATGACCCTCCCCGGTTGAGCCGGGGGCTTTCACATCAGACTTAAGAAACCGCCTGCGCTCGCTTTACGCCCAATAAATCCGGACAACGCTTGCCACCTACGTATTACCGCGGCTGCTGCCCGTTT
+
CGGGGGGGGGGGGGGGGGGGGGGGGGGGGGGGGGGGGGGGGGGGGGGGGGGGGGGGGGGGGGGGGGGGGGGGGGGGGGGGGGGGGGGGGGGGGGGGGGGGGGGFGGGFFGFFGGGGGGGGGGGGGGGGGGGGGGE>BFGGGGGGGGGGGGGGGGGGGGGGGGGGFGCFGD=FGGGGGGDGFGGGGGGGGCDCC5FGFGDGFFEEFFFFFFFFFF@@FFFFCEE@FF@FF0(36>>FFFF<?<A1(3(4::?ABBBFF06168B66:<:422<B:276??A?AFF?>9>>F6::?2(.####
@M05025:18:000000000-B3NL5:1:1101:12843:10910 2:N:0:TCGAAG
ATATGTGGACTACAAGGGTATCTAATCCTGTTTACTTCCCATGCTTTCGTGCCTCAGTGTCAATGTTAGTCCAGGTAGCTGCCTTCGCCATTGATGTTCCTCCTCATCTCTACGCATTTCACTGCTACACCCGGCATCCCGCTACCCTCTCCCACATTCTAGTCATCCAGTATCCACTGCAGTTCCCAGCTTGAGCCCAGGGCTTGCACAACGGACCTAACTAACCACCTACGACCGCTATACGCCCAGTAATTCCGATTAACGCTTGCACTCTCCGTATCACCTCGGCTGCTGGCCTGCA
+
--6;-<-C6CF@C6,,-,,;;@FC<@F<@;;6C,6;,<,E9,;C,CC<FGG,F,,6EF@F6,666C,,C<,<,;,B@6,C,9,C<<6@:,,,5,9,95,C?F=,,55,CAF<?=C:,C?FGG9;,,C<,,A++4+6>,@F68+4@@=,DF,D,@D8D9DFFGG8;DF9,4ED,;?+=+=D8DGG@++6++6+==*+603+*:560***0+;08>@=*;;))37)1).<7)00)))/(/((-/95(..,6=)..1?98((614)/32,(,).)()).9814(.):)22(863::)(-,####
@M05025:18:000000000-B3NL5:1:1101:16477:10915 2:N:0:TCGAAG
ATATGTGGACTACAGGGGTTTCTAATCCTGTTTGCTCCCCACGCTTTCGAGCCTCAGCGTCAGTTACAGACCAGAGAGCCGCCTTCGCCACTGGTGTTCCTCCATATATCTACGCATTTCACCGCTACACATGGAATTCCACTCTCCTCTTCTGCACTCAAGTCTCCCAGTTTCCAATGACCCTCCCCGGTTGAGCCGGGGGCTTTCACATCAGACTTAAGAAACCGCCTGCGCTCGCTTGACGCCCAATAAATCCGGACAACGCTTGCCACCTACGTATTACCGCGGCCGCTGGCCAGGC
+
CGGGGGGGGGGGGGGGGGGGGGGGGGGGGGGGGGGGGGGGGGGGGGGGGGGGGGGGGGGGGGGGGGGGGGGGGGGGGGGGGGGGGGGGGGGGGGGGGGGGGGGGGGGGGGGGGGGGGGGGGGGGGGGGGGGGGGFFGGGGGGGGGGGGGGGGGGGGGGGGCFFFGGGGGGGGGGGGDGDFFGGDFDGD7CDDD>9CFGFGEEDDF;B7FFFEAA83AFFFF<E@@@>F11<?609?69::(.81474?048>2:<?B9,19B<6244?B7BFFB0(,44<7AF<(49>6((4,14::####
@M05025:18:000000000-B3NL5:1:1101:14927:10919 2:N:0:TCGAAG
ATATGTGGACTACTAGGGTTTCTAATCCTGTTTGCTCCCCACGCTTTCGAGCCTCAGCGTCAGTTACAGACCAGAGAGCCGCCTTCGCCACTGGTGTTCCTCCATATATCTACGCATTTCACCGCTACACATGGAATTCCACTCTCCTCTTCTGCACTCAAGTCTCCCAGTTTCCAATGACCCTCCCCGGTTGAGCCGGGGGCTTTCACATCAGACTTAAGAAACCGCCTGCGCTCGCTTTACGCCCAATAAATCCGGACAACGCTTGCCACCTACGTATTACCGCGGCTGCGCGCCCAGC
+
CGGGGGGGGGGGGGGGGGCGGGGGGGGGGFGGGGGGGGGGGGGGGGGGGGGDGGGGGGGGGGGGGGGGGGEFFGGGGDFGGGGGGGGDGGGGGGGGGGGGGGGGGGGGEGGGGGGGGDGGGGGGGGGGGGGGEFEEFGGGGGGGGGGGGGGGGGGGGGFGGGFGGGGGGGFGGG7FFGGGFGDDGDGGGGGGGFFGGC9DEBDFFAA>FF+.8A)6FAC9CFC;@@0;(8:@B@>?B9<FB4>??>(811)45):5(-399?:19BBF(8>??2((,..60:B24>9(1(3(((-9-####
@M05025:18:000000000-B3NL5:1:1101:3699:10940 2:N:0:TCGAAG
ATATGTGGACTACTCGGGTTTCTAATCCTGTTCGCTACCCATGCTTTCGAGCCTCAGCGTCAGTTGCAGACCAGAGAGCCGCCTTCGCCACTGGTGTTCTTCCATATATCTACGCATTCCACCGCTACACATGGAGTTCCACTCTCCTCTTCTGCACTCAAGTTCAACAGTTTCTGATGCAATTCTCCGGTTGAGCCGAAGGCTTTCACATCAGACTTATTGAACCGCCTGCACTCGCTTTACGCCCAATAAATCCGGACAACGCTTGCCACCTACGTATTACCTCGGCTGCTGGCCGTCC
+
CGGGGGGGGGGGGGGGGGGGGGGGFGGGGGGGGGGGGGGGGGFGGGGGGGGGGGGFGGGGGGGGGGGGGGGGGGGGGGGGGGGGGGFGGGGGGGGGGGGGGGGGGGGFGGGGGGGGGGGGGGGGGGGGGGGGGGGGGGGGGGGGGGGGGGGGGGGGGGGGG?FGGGGGGFGFGGFGGGGGGGGGGDGGGGDGDGFFGCFDFBFFFFB<FFFFFF3>FFF?EF<EF@@9@FDFFFFE5>FD1<E(:9B@FFFEFEFFF@<@BB?91<:08?AF?::7::<ABFBF)44(32(4:F266####
@M05025:18:000000000-B3NL5:1:1101:6418:10943 2:N:0:TCGAAG
ATATGTGGACTACAGGGGTTTCTAATCCTGTTTGATACCCACACTTTCGAGCATCAGCGTCAGTTACAGTCCAGTAAGCTGCCTTCGCAATCGGAGTTCTTCGTGATATCTAAGCATTTCACCGCTACACCACGAATTCCGCCTACCTCTGCTGCACTCAAGACTACCAGTATCAACTGCAATTTTACGGTTGAGCCGCAAACTTTCACAACTGACTTAATAATCCGCCTACGCTCCCTTTAAACCCAATAAATCCGGATAACGCTCGGATCCTCCGTATTACCGCGGCTGCTGGCCAAGT
+
CGGGGGGGGGGGGGGGGGGEGGGGGGGGGGGGGGGGGGGGGGGGGGGGGGGGGGGGGGGGGGGGGGGGGGGGGGGGGGGGGGGGGGGGGGGGGGGGGGGGGGGGGGGGGGGGGGGGGGGGGGGGGGGGGGGGGGGGGGGGGGGGGGGGGGGGGGGGGGGGGGCFGGGGGGGGGGGGGGGGGGGGGGGGGGGGGFFGGDEDFBFFFFFFFFFFFFFFFFFEFF49EE2=ADFF?B>FFFFFECEFFDFFDDEFFFF@09<<@FFF90<B02:BBDBF>3?<F964:9311(9?D:26(####
@M05025:18:000000000-B3NL5:1:1101:12728:11006 2:N:0:TCGAAG
ATATGTGGACTACCGGGGTATCTAATCCTGTTCGCTACCCATGCTTTCGAGCCTCAGCGTCAGTTGCAGACCAGAGAGCCGCCTTCGCCACTGGTGTTCTTCCATATATCTACGCATTCCACCGCTACACATGGAGTTCCACTCTCCTCTTCTGCACTCAAGTTCAACAGTTTCTGATGCAATTCTCCGGTTGAGCCGAAGGCTTTCACATCAGACTTATTGAACCGCCTGCACTCGCTTTACGCCCAATAAATCCGGACAACCTTTGCCACCTACGTATTACCGCAGCTGCTGCCCGTAT
+
CGGGGGGGGGGGGGGGGGFGGGGGGGGGGGGGGGGGGGGGGGGGGFGGGGFDEGGGGGDGGGGGGGGGGGFGGFGFFEGGGGGGGGFGGGGGGGGGGFGGGGGGGAFFGGGGGGGGGDGGGGCFEGCG=FFCFFFFFGGFGF@FDFGGGGGGGGGG?=FEG,@=DFAF?FFFADFGGGD?+<CFGGGFCD>7>F>CDDEC5?AFFAFAFFFFFFEFFFAC5*94:29@>@D@FFFFF>(6(.;(1>6<@(/477)4(,411<6((-6)6)-5((.,(3).4)).-((((((.,))48####
@M05025:18:000000000-B3NL5:1:1101:4448:11029 2:N:0:TCGAAG
ATATGTGGACTACTGGGGTTTCTAATCCTGTTCGATACCCACGCTTTCGTGCCTCAGCGTCAGTATGGCGCCGGTATGCTGCCTTCGCAATCGGAGTTCTGCGTGATATCTATGCATTTCACCGCTACACCACGCATTCCGCATACTTCTCGCCCACTCACGAACGCCAGTTTCAACGGCTCGACGGCGTTGAGCACCCCATTTTTACCGCTGACTTGGCATCCCTCCTACGCACCCTTTAAACCCAATAAATCCGGATAACGCTCGCATCCCCCGTATTCCCGCGGCTGCTTGCACGGGT
+
-FGE@FG<-,;66E,,667@;E6@@,C<@<EFGGGFGE8,,CF7F:CFGGGD@FG8;<6BC@,C,,68<+:7@+8@F<FFGGG<,C?C:F:=,?:CFGFFACGFG:,,9,??EAE,CC<F,5,@BF>:AFA+>++>4+@DFE7>+@=:@@=+@6==?>8D,:E63:CEG>225@7+;5?CDE*;CD)?58<CGF475*)/5);FA6;46B>0(7:9*//44)(5()4:04<,7-412?8:9)-24<?0,,)-)4(,3((2)443:(491465(-2(,,.,64)(--(4((48).25>####
@M05025:18:000000000-B3NL5:1:1101:9209:11046 2:N:0:TCGAAG
ATATGTGGACTACAAGGGTTTCTAATCCTGTTTGCTCCCCACGCTTTCGAGCCTCAGCGTCAGTTACAGACCAGAGAGCCGCCTTCGCCACTGGTGTTCCTCCATATATCTACGCATTTCACCGCTACACATGGAATTCCACTCTCCTCTTCTGCACTCAAGTCTCCCAGTTTCCAATGACCCTCCCCGGTTGAGCCGGGGGCTTTCACATCAGACTTAAGAAACCGCCTGCGCTCGCTTTACGCCCAATAAATCCGGACAACACTTGCCACCTACGTATTACCGCGGCTGCTGGCCAGTG
+
CGGGGGGGGGGGGGGGGGGGGGGGGGGGGGGGGGGGGGGEGGGGGGGGGGFGGGGGGGGGGGGGGGGGGGGGGGGGFCFGDGGGGGGGGGGGGGGGGGGGGGGGGGGGGGCFGGGGGGFGGGGGGGGGGGFGGGEDFGFGFFFGGGGGFGGDFGGGGGGGG?EGFCGGGGDDFGGGGGGGDGDCFGCDDDDDCCFFGGD>>BEEF8ACAB8./07@FF=>;CE@FFF@;??@FF(49;66:44-36616?F26>9>B14((,(8?29)62)44:((((..5242(4(137((),(8:####
@M05025:18:000000000-B3NL5:1:1101:22971:11056 2:N:0:TCGAAG
ATATGTGGACTACACGGGTATCTAATCCTGTTTGCTCCCCACGCTTTCGAGCCTCAACGTCAGTTACAGTCCAGTAAGTCGCCTTCGCCACTGGTGTTCCTCCTAATATCTACGCATTTCACCGCTACACTAGGAATTCCACTTACCTCTCCTGCACTCCAGCCTGACAGTTTCCAGTGCAGTCCAGGGGTTGAGCCCCAGCCTTTCACACCCGACTTCCCATCCCGTCTAAGCTCCCTTTACACCCAGTAACTCCGACAAACGTTTCCCCCCTACGTATCACCGTGCCTGCTGACCCCTA
+
CFGAFGF,6C-666C@7666;C6,6C<<C9;@FGE996D6EFGGGCGF:FC::FFA<CFFG:@FFGFAFCF@CEB,6<<FGGEGGF68?F7=,9C=AF5@BEE@EG<EF9@,ED:=FBFCF9<@7+FFDF,A@88@8,94>EE,,64@D=,@EDCEEF88=8>==,6DA8E8,,6C72+D+6=DF+D8+@C735*++=?*9?30;A+?@C?:)*//**11:**(7/2(85-*9>@35(8A;)).73(((().)9>3(,(,./2((((,-)((-3(.(.))(.:(,(4(())423)((####
@M05025:18:000000000-B3NL5:1:1101:23587:11061 2:N:0:TCGAAG
ATATGTGGACTACTGGGGTATCTAATCCTGTTCGCTACCCATGCTTTCGAGCCTCAGCGTCAGTTGCAGACCAGAGAGCCGCGTTCGCCACTGGTGTTCTTCCATATATCTACGCATTCCACCGCTACACATGGAGTTCCACTCTCCTCTTCTGCACTCAAGTTCAACAGTTTCTGATGCAATTCTCCGGTTGAGCCGAAGGCTTTCACATCAGACTTATTGAACCGCCTGCACTCGCTTTACGCCCAATAAATCCGGACAACGCTTGCCACCTAAGTATTACCGCGGCTGCTGGCCGGTG
+
CGGGGGGGGFGGGGGGGGEGGGGFGGGGGGGGDGGGFGEFFGGGGGGGGGCGGGGFGGGGGGGGGGGGGGFFFFGGGDGGGGGGGGGGGGGGGGGG?CFFGDFCFGGGGGGGGGDGFDFGGGFECEGGGGGGGGCGGDF,DFGGGGGFGCAFGFGGGGFFGFFDFFF8FGGGGGFGFGGFGGGGF9CFD6CGDGFGGGFGFBF4@6FFFFFFBFBEFFFF:;?EE>@@FFFFF@;8@((66;>1712;(5@<)/7(((,-(,,((4:?1()5<(().69AAFF<(269317:8??B2####
@M05025:18:000000000-B3NL5:1:1101:8938:11065 2:N:0:TCGAAG
ATATGTGGACTACACGGGTATCTAATCCTGTTCGCTACCCATGCTTTCGAGCCTCAGCGTCAGTTGCAGACCAGAGAGCCGCCTTCGCCACTGGTGTTCTTCCATATATCTACGCATTCCACCGCTACACATGGAGTTCCACTCTCCTCTTCTGCACTCAAGTTCAACAGTTTCTGATGCAATTCTCCGGTTGAGCCGAAGGCTTTCACATCAGACTTATTGAACCGCCTGCACTCGCTTTACGCCCAATAAATCCGGACAACTCTTGCCACCTACGTATTACCCCGGCTGCTGGCCGGTC
+
CGGGGCFGFGGGGFFCGGGCGGGGGGGGGGEFGCFGGGFFGGGFGGGGGGGCEGGGGFGGGGEGGCFGGGGGGGGGGGGFGGGGGGGGGGGGDGFFFCFGGGGGGGGG<FCFGGGGGDDFCFE@ECEGGGGG@FFGGGEGGFGCDGCG8DFGGFGFG9DEG8>==CFGGFGCFDGFGGGCDAFDFGGGGDDG77*=CCAD?ACF6AAFFFFEAFFBFCFFE4A6>@5@>>D((6.(66?(/66;07><?3@ACC3370((-4:))4))60<B(28:(84)(.<<(41(40(,))(-(####
@M05025:18:000000000-B3NL5:1:1101:16540:11069 2:N:0:TCGAAG
ATATGTGGACTACAGGGGTATCTAATCCTGTTCGCTACCCATGCTTTCGAGCCTCAGCGTCAGTTGCAGACCAGAGAGCCGCCTTCGCCACTGGTGTTCTTCCATATATCTACGCATTCCACCGCTACACATGGAGTTCCACTATCCTCTTCTGCACTCAAGTTCAACAGTTTCTGATGCAATTCTCCGGTTGAGCCGAAGGCTGTCACATCAGACTTATTGAACCGCCTGCACCCGCTTTACGCTCAATAAATCCGGACAACGCCTGCCACCTACGTTATACCGCTGTTGCAGACCTACC
+
CFFFGFDC6F@F@EGFG7FG@EGFEFD@ECCFE;C@C@@FGGEAAFGEEGGEGGGCE8CFDGCFCFEFEGC@CDGGGGF<@:FFGDFGGCFGF8,,:?F<FDFEFGGFGCFFGFGCBFFE,AFFGECEFEE?98,@>EAD9EC,@;DF,3=EDGF:=,@8DGACEFADDGFGGA=99FGF7EFGF7D8CDG6+CFG?DAC>5*;*;69@6+:6>6>A+B4/*265)-/59B=::(0(.(317)(2(/234<))1)(.((-4<01(-(((,))44280.((,.:-((-(())-))).-####
@M05025:18:000000000-B3NL5:1:1101:2396:11102 2:N:0:TCGAAG
ATATGTGGACTACCAGGGTTTCTAATCCTGTTTGCTCCCCACGCTTTCGCACCTCAGTGTCAGTATCAGTCCAGGTGGTCGCCTTCGCCACTGGTGTTCCTGCATATATCTACGCATTTCACCGCTACACAGGGAATTCCACCACCCTCTACCACACTCTAGCTCGCCAGTTTTGAATGACGCTCCCCGGTTGAGCCCGGGGCTTTCACATCCGACTTAACGAACCACCTACGCGCGCTTTACGCCCAGTAATTCCGAATAACGCTTGCAGCCTCTGTATTACCGAGGCTTCTTGCCAACA
+
AFGGGCEFGGEFGG,EEG,F@EFFCGGFFCGGGGGEFFFBE:FG,CCGG,,@6,CC<;ECAEFFCECFCCAEFFF,B,66C6FCGGGCCFEGCE,FG7FGG,4,9CFFEFAFF?CGCCEFF<?FE=FGCG??E+>B?BD>4E@,@E@FFC=D8?,4=DF,3@,6=+@+++@E=7+++6=+2++3@D++3;D*0AAFFC>CD*))0ABFFFFF2)(625:C)668:@((43(;@0.74>(-())(311:,8)44<<4?((((.3<(-3(3)))..15>4<AA2)-((,-((((6).)(####
@M05025:18:000000000-B3NL5:1:1101:16299:11153 2:N:0:TCGAAG
ATATGTGGACTACAGGGGTATCTAATCCTGTTTGCTCCCCACGCTTTCGAGCCTCAGCTTCAGTTACAGACCAGAGAGCCGCCTTCGCCACTGGTGTTCCTCCATATATCTACGCATCTCACCGCTACACATGGAATTCCACTCTCCTCTTCTGCACTCAAGTCTCCCAGCTTCCAATGACCCTCCCCGGTGGAGCCGGGGCCTTTCACATCAGACTTAAGAAACCGCCTCAGCTCCCTTTACTCCCAATAAATCCGGACAACCCTTGCCACCTCAGCATTACCGCGGCCGACGGACAGCG
+
--8@6F<C9@EFEE,C;FG7FGCFDFF<FGG<@@<99,6,;@@:F@CE,CCCF@,,6;,,EFG<FFGA,C@C<AB@FG?FCGG,8FFEB=,4A?,49,CAFFFFFGF<,::AFGGDC+AFFE@GGE7CFGGFE8E944@7>EECFG8=D,4EEDAAEB?D,=3=,6@DCD,6AD??CCGF7=D+@0=CC+=*;;FGDD5C*/:9?B=+1:@=4;*888+***630:06.(((/.))(//7@;7)9423/(/.9<A2,(3(184(,((((4))4((,5:)).-.)(((--(.2(4,(-####
@M05025:18:000000000-B3NL5:1:1101:2504:11156 2:N:0:TCGAAG
ATATGTGGACTACAAGGGTATCTAATCCTGTTTGCTCCCCACGCTTTCGTGCCTCAGTGTCAATGTTGGTCCAGGTAGCTGCCTTCGCCATGGATGTTCCTCCTGATCTCTACGCATTTCACTGCTACACCAGGAATTCCGCTACCCTCTACCACATTCTAGTCATCCAGTATCCACTGCAGTTCCCAGGTTGAGCCCAGGGCTTTCACAACGGACTTAAATAACCACCTACGCACGCTTTACGCCCAGTAATTCCGAGTAACGCTTGCACCCTTCGTATTACCGCGGCTTCTGGCCGACG
+
CGGGGGGGFGGGGGGGGEEFGGGGGFGGGGGGFGFGGGGEGGGGEGGGGG8FGEGGGGGGGGGGGGGGGEGGGGGGGGGGGGGGGGGGGGG8FGCFFGGGGGGGGGGGFGGGGFGGGGGGGGGGGGFFFGGGGGCFGGGGGGDGGFDDGGGFGDGGGGGBFFGFEFGGGGGGGGGGGGGGGDGFEGGGGGGGFGFFGGFG?BEA6CFFFFFAFBFFFFFCC@EFFFE9AFFED2>@4>5=2@=(-:@?@EECF?CF@;(68<C;07,((.76;(8@F7?(,-5<?9;(62(4A<DB(####
@M05025:18:000000000-B3NL5:1:1101:25395:11159 2:N:0:TCGAAG
ATATGTGGACTACTGGGGTATCTAATCCTGTTTGCTCCCCACGCTTTCGAGCCTCAGCGTCAGTTACAGACCAGAGAGCCGCCTTCGCCACTGGTGTTCCTCCATATATCTACGCATTTCACCGCTACACATGGAATTCCACTCTCCTCTTCTGCACTCAAGTCTCCCAGTTTCCAATGACCCTCCCCGGTTGAGCCGGGGGCTTTCACATCAGACTTAAGAAACCGCCTGCGCTCGCTTTACGCCCAATAAATCCGGACAACGCTTGCCACCTACGTATTACCGCGGCTGATGGCCCAAC
+
CGGGGFGFGGGGGGGGGGGEGGGGGGGGGGGGGGGGGGGGGGGGGGGFGGGGGGFGGGGGGGGGGGGGGGGGGGGGGGGGGGGGGGGGGGGGGGGGGGGGFGGGGGGGGGGGGGGFGGGGGGGGGGDGGGGFGGEEFGGGGGGGGGGGGGFGGGFGGFCGFGGDGFEDDFGGGGGGDGGFGGGFGGGGGGGGDG>FFG**9?>?FAFFFF7));34;7;4;<C1@;1;9D02;>9?61:BB)6107,,6:B<):A?>><6>?049??B6:4<1(4:1:>426<A(7>9>;((.53<3####
@M05025:18:000000000-B3NL5:1:1101:17683:11180 2:N:0:TCGAAG
ATATGTGGACTACTCGGGTTTCTAATCCTGTTTGCTCCCCACGCTTTCGAGCCTCAACGTCAGTTACCGTCCAGTAAGCCGCCTTCGCCACTGGTGTTCCTCCTAATATCTACGCATTTCACCGCTACACTAGGAATTCCGCTTACCTCTCCGGCACTCTAGATGGACAGTTTCCAAAGCAGTCCAGGGGTTGAGCACCTGCCTTTCACTTCAGACTTGCCCGTCCGTCTACGCTCCCTTTACACCCAGTACATCCGGATAACGCTTGCCCCCTACGTATTACCGCGGCTGCGGCCAAGGA
+
CGGGGGGGGGFGGGGGGGGGGGGGGGGGGGGGGGDGFGGGGGDGGGGGGGGGGGGGGGGGGG7FGGGGGG>FGGGGGFGGGGGGGGFFGGEGGGGGGGGGGGGGGGFFFGGGGGG>FFGFGGGGGGGGGGFGGCGGGGGDFDGDEGFCCDDG>CGEGGGCFGGGGGGGFFGFCC99=AFGGGC?@DCGDGDCCFAD2997AAFFAFFFFA+:AFCBF=**005>D>>@27;E?>?DFF(7@9>FF11=@FF3?E?379(2-))(-23:?B2-43?1((4:5)64(((244>(,4(,(####
@M05025:18:000000000-B3NL5:1:1101:10948:11202 2:N:0:TCGAAG
ATATGTGGACTACCGGGGTATCTAATCCTGTTTGCTCCCCACGCTTTCGAGCCTCAGCGTCAGTTACAGACCAGAGAGCCGCCTTCGCCACTGGTGTTCCTCCATATATCTACGCATTTCACCGCTACACATGGAATTCCACTCTCCTCTTCTGCACTCAAGTCTCCCAGTTTCCAATGACCCTCCCCGGTTGAGCCGGGGGCTTTCACATCAGACTTAAGAAACCGCCTGCGCTCGCTTTACGCCCAATAACTCCGGACAACGCTTGCCCCCCACGTATTACCGCCGCTGCTGGCCGTAT
+
CGGGGGDFGGGGGGGGGGGDGGGGGGGGGGGGGFGGGGGGGGGGGGGGGGFGGGGGGGGGGGGGGGGGFGGGGGGGGGGGGGGGGGGGGGGGGGGGGGGGGGGGGGGGGGGGGGGGGEGGGGGGG@FGGGGGGGGGGGGGGGFGGGGGGGGGGGGGGGGGGGGGGFGGGGFFCFGGGGGGGFGGGGGGDDDCGGAFFGEG>FFEFFFAAFFFFFFFFFFEFEEFFFFFFFFFF90:>BF:?<A01>BF61)5)-9B:73(4:1(-,804()-((392,(6?)--(-,-4(,2)),22####
@M05025:18:000000000-B3NL5:1:1101:27350:11205 2:N:0:TCGAAG
ATATGTGGACTACAGGGGTTTCTAATCCTGTTTGCTCCCCACGCTTTCGTGCATGAGCGTCAGTGTTATCCCAGGGGGCTGCCTTCGCCATTGGTGTTCCTCCACATATCTACGCATTTCACTGCTACACGTGGAATTCCACCCCCCTCTGACACACTCTAGTCGTGCAGTCACAAATGCAATTCCCAGGTTAAGCCCGGGGATTTCACACCTGTCTTACACAACCGCCTGCGCACGCTTTACGCCCAGTAATTCCGATTAACGCTTGCACCCTCCGTATTACCGCGGCCGCTGGCCACGT
+
CGGGGGGGGGGGFFFDDGGGGGGEGGGGGGFGGGGGGGGDGGGGGGGGGG@EGGGGGGGGGGC@FGGGGGGGGG<@FDEGGGGGGGGGGGDGGGGGGGFE<FECGFFGGGGGGGGGGGGFFGGGCGGGGGGG8C7BEFGGGGGGGGGGGGGGGDGCGGGGGFGGGGEEFG<<7EFGGFCFGFGCGG5CF5FDGDFGF95C9A)6AFFAFFAD=48>F6B4;@@1179;;1089BFFFF:(4).4:>((..5<BFFFB((419<:0108:2<?1:(,,43?B944(409((-0((-(.####
@M05025:18:000000000-B3NL5:1:1101:28138:11216 2:N:0:TCGAAG
ATATGTGGACTACAAGGGTTTCTAATCCTGTTCGCTACCCATGCTTTCGAGCCTCAGCGTCAGTTGCAGACCAGAGAGCCGCCTTCGCCACTGGTGTTCTTCCATATATCTACGCATTCCACCGCTACACATGGAGTTCCACTCTCCTCTTCTGCACTCAAGTTCAACAGTTTCTGATGCAATTCTCCGGTTGAGCCGAAGGCTTTCACATCAGACTTATTGAACCGCCTTCACTCGCTTTACGCCCAATAAATCCGGACAACGCTTGCCACCTACGTATTACCGCGTCTGCTGGCCCTCG
+
CGGGGGGGGGGGGGGGGGGGGGGDFGGFGGGGGGGGGGGGGGGGGGGGGFDCF<FEGGGGGGGGGGDGFGGFDGGGGGGGGGGGGFGGGGGGGGFFGGGGGGGGGDGFGGGGGGGGGGGGGGGDGEEGG:FFFGGGGGGGGGGGGGGFFEAFDEGGGGGGCCFGGGGGGGFGGGGGGDFGFFGGGDFFCDGGG6FCCC>CE>5AF>CC6ECE=A@FFFFE<4<<EF>=@=(*7@5B@B;D;CC<<BFFDD@F97C@F0;91:4(21<2<B942(,4(.4436<<FFF(7?0A<>::.####
@M05025:18:000000000-B3NL5:1:1101:7114:11217 2:N:0:TCGAAG
ATATGTGGACTACTGGGGTTTCTAATCCTGTTCGCTACCCATGCTTTCGCTCCTCAGCGTCAGTAACTGCCCAGTAACCTGCCTTCGCCATCGGTGTTCCTCCTGATATCTGCGCATTTCACCGCTACACCAGGAATTCCAGTTACCCCTACAGCACTCAAGTTATGCCCGTATCGCCTGCACGCCCGGACTTCAGCCCCAGCATTTCCCAGACGACGCGCCAAACCACCTACTAGCCCTCTACCCCCAGTAATTCCGTACAACGACCGCCCCCTACCACATCCCCCGCCGGCTGCCCTCG
+
CGGGGGEEGEFGGGGDECC:BCFG<FEFFGGFCGG@CFGGGGGGC<@FC@EFFCEF<F+B@FGEFEEFFCCEEF@A<EGGFGGGDEEGGGGGGG,FF@CEA<FGF<FC?FFFECCCGGCFEG?CGEDGG?FFDEF88FFD4@@FFAAFGGGGGGGGGDC8@DGA8@DFGFEE8,=DD+;DGFC?E+9C9***3+?+??DGD>**;6+3+;@B(2(655;@(416(3666;1(/)))6@6<((--.:0>,47--6)66,).,44840((,3(((111(())(,.2((-(((,((-(((####
@M05025:18:000000000-B3NL5:1:1101:20339:11238 2:N:0:TCGAAG
ATATGTGGACTACCCGGGTTTCTAATCCTGTTTGCTCCCCACGCTTTCGCACCTGAGCGTCAGTCTTTGTCCAGGGGGCCGCCTTCGCCACCGGTATTCCTCCAGATCTCTACGCATTTCACCGCTACACCTGGAATTCTACCCCCCTCTACAAGACTCTAGCCTGCCAGTTTCGGATGCAGTTCCCAGGTTGAGCCCGGGGATTTCACATCCGACTTGACAGACCGCCTGCGTGCGCTTTACGCCCAGTAATTCCGATTAACGCTTGCACCCTCCGTATTACCCCGGCTGCTGCCCATCT
+
CGGGGGGGGGGGGGGGGGGGGGGGGGGGGGGGGGGGGGGGGGGGGGGGGGGGGGFGGGGGGG>FGGGGGGGGGGGGGGGGFGGGEFFFGGGGGDGEGFGGFGGGGFGGGGGGGGGGGGGGFGGGGGCEFGGGGGGGGGGGGGGGGGGGGGGGG?FGGGGGGGGFFGGGCEFGGGGGDDDDFGFGGGGGGGGGG<FGGGEDFF3>4*;@FFFF@E?9BBF3;;)3::>FF?0<BB1:49B??FF6B>F:0?<-)))60(46:D<4;,((25?F6,4:(-.24:9-(3(41013)4)44####
@M05025:18:000000000-B3NL5:1:1101:4949:11248 2:N:0:TCGAAG
ATATGTGGACTACAGGGGTTTCTAATCCTGTTTGCTCCCCACGCTTTCGTGCATGAGCGTCAATCTTGACCCAGGGGGCTGCCTTCGCCATCGGTGTTCCTCCACATCTCTACGCATTTCACTGCTACACGTGGAATTCTACCCCCCTCTGCCAGATTCTAGCCTTGCAGTCTCCAACGCAATTCCCAGGTTGAGCCCGGGGATTTCACGTCAGACTTACAAAACCGCCTGGGCACCCTTTACGCCCATTAATTCCTATTCACCCCTGCACCCTACCTTTTTCCCCCGCTTCCTGCCGCCG
+
<B@FFGGCGDFEFG<@@@8C@EFGDFA@FEGCE,EC@F@:EC@FEGDGGAF7DEG9CF@@BF7FC,ECE66EAD@7B:FGE7FFD<FEEGGGGEGEG@FGC?EDE<A8AFEFF7FEFEFGGGGGGGFGGGGF=E79@DFGDEFFGGGGGGC8DF8=EGGGG,D@FC,8,@A@CFFGGGG5;EC>FGGGGC;CGCF4C9475A4BF47+@F522:4@AFF)))73(((69?((,((((((,,).((412.)-6).)))))-.6))((-28(,((20((,.67)(-).(4;((,)))5,####
@M05025:18:000000000-B3NL5:1:1101:6650:11283 2:N:0:TCGAAG
ATATGTGGACTACTAGGGTTTCTAATCCTGTTCGCTACCCATGCTTTCGCTCCTCAGCGTCAGTAACTGCCCAGTAACCTGCCTTCGCCATCGGTGTTCCTCCTGATATCTGCGCATTTCACCGCTACACCAGGAATTCCAGTTACCCCTACAGCACTCAAGTTATGCCCGTATCGCCTGCACGCCCGGAGTTAAGCCCCAGAATTTCCCAGACGACGCGACAAACCACCTACGAGCCCTTTACGCCCAGTAATTCCGGAAAACGCTGCCACCCTACGTATTACCGCGGCTGCTGGCGGAG
+
CGGGGGGGGGGGGGGGGGFGGGGGGGGGGGGGGGGGGGGGGGGGGGGGGGGGGGGGGGGGGGEFGGGGGGGGGGGGGGGGFGGGGGGGGGGGGGFGGGGGGGGGGGGGGGGGGGGGGGGGGGGGGGGGGGGGGGGGGGGGFFGGGGGGGGGGGGGGGGGGGFGGGDEFGGGGGFGGGGGGC8DFGFGDDCGGGGFGGGFGFDF4BFFF668==FAFF):=6B>9@FFFD?1@@DD1>BB:?:>B6:>;:::9AF2<<?10-21:(((((.:<BB078(.).4<24(3-,1(40),((####
@M05025:18:000000000-B3NL5:1:1101:10577:11286 2:N:0:TCGAAG
ATATGTGGACTACCCGGGTATCTAATCCTGTTCGCTACCCATGCTTTCGCTCCTCAGCGTCAGTAACTGCCCAGTAACCTGCCTTCGCCATCGGTGTTCCTCCTGATATCTGCGCATTTCACCGCTACACCAGGAATTCCAGTTACCCCTACAGCACTCAAGTTATGCCCGTATCGCCTGCACGCCCGGAGTTAAGCCCCAGAATTTCACAGACGACGCGACAAACCACCTACGAGCCCTTTACGCCCAGTAATTCCGGACAACGCTCGCACCCTACGTATTACCGCGGCTGCTGCCTCCA
+
CGGGGGGFGGGGGDGGGGGGGGGGGGGGGGGGGGGGGGGGGGGGGGGGEGGGGGGGGGGGGGGGGGGGGGGGGGGGGGGGGGGGGGGGGGGGGGGGFGGGGGGGGGGGFGGGGGGGGGGGGGGGGGGGGGGGGGGFGGGGGGGGFGDFFGGGGGGGGGGGGGGGGGGGAFGGGGGGGGGGGGGGGGDGG5CDGGFGGGFGFE>AFFFFFFCBBFFFFEB>69@B;=7?27@EF?FFFBF?F72<B?>F<?BFFFFF<00((48((410399>>?:<?B?)57))6(4402796),).####
@M05025:18:000000000-B3NL5:1:1101:24384:11291 2:N:0:TCGAAG
ATATGTGGACTACTAGGGTTTCTAATCCTGTTCGCTACCCATGCTTTCGAGCCTCAGCGTCAGTTGCAGACCAGAGAGCCGCCTTCGCCACTGGTGTTCTTCCATATATCTACGCATTCCACCGCTACACATGGAGTTCCACTCTCCTCTTCTGCACTCAAGTTCAACAGTTTCTGATGCAATTCTCCGGTTGAGCCGAAGGCTTTCACATCAGACTTATTGAACCGCCTGCACTCGCTTTACGCCCATTAAATCCGGACAACGCTTGCCACCTACGTATTACCGCGGCTGCTGGCCGGCT
+
CGGGGGGGGGGGGGFGGGGGGGGGGGGGGGGGFEGGGGGFFGGGGGGGGGGGGGGGGGGGGGGGGGGGGFGFFGGGGGGGGGGEGG7FFGGGGGFGGEFFFGGGGBFGGGGFFGGCGDGGFGGGG7CCDA:FGGGFGGGGGGE@GGGGGGGGGFGGGGGGGFF=A8EFGGGF8F99DEFFGAF8=9DGGGGGDCFGGGDD>>6AFFFFFFAEEFFFFFFCCCE4@DAFFFFFF;>6=@>DDFC63>(2(/<CCEE8>61:9;B692122:AF132>?,3),2:90>9,49-()43?3####
@M05025:18:000000000-B3NL5:1:1101:26334:11335 2:N:0:TCGAAG
ATATGTGGACTACCAGGGTTTCTAATCCTGTTTGCTCCCCACGCTTTCGAGCCTCAGCGTCAGTTACAGACCAGAGAGCCGCCTTCGCCACTGGTGTTCCTCCATATATCTACGCATTTCACCGCTACACATGGAATTCCACTCTCCTCTTCTGCACTCAAGTCTCCCAGTTTCCAATGACCCTCCCCGGTTGAGCCGGGGGCTTTCACATCAGACTTAAGAAACCGCCTGCGCTCGCTTTACGCCCAATAAATCCGGACAACGCTTGCCACCTACGTATTACCGCGCCTGCTGGCCATTA
+
CGGGGGGGGGGGGGGGGGFGGGGGGGGGGGGGGGGGGGGGGGGGGGGGGGGGGGGGGGGGGGGGGGGGGGGGGGGDEGGGGGGGGGGG:@CGGGGGGGGGGGGFGGGGGGGGGGDDFGDAFGGGGGCGFFGGG@@9EFGGGGFGFGDFEFGCFGFGGFGGCDDGFEGGGFE9FFGFFFF9DGGFGGGDGDDC;>FGFGFDEEFEFFFFFF8@<A74AFCFF<E@@;79@?;?:;9?29<F6).(8(7?<()4<)679>:>F:B>>?F11(-388:41??<0:>)((3((43:8)4((####
@M05025:18:000000000-B3NL5:1:1101:7851:11337 2:N:0:TCGAAG
ATATGTGGACTACCGGGGTTTCTAATCCTGTTTGCTCCCCACGCTTTCGAGCCTCAACGTCAGTTACAGTCCAGTAAGTCGCCTTCGCCACTGGTGTTCCTCCTAATATCTACGCATTTCACCGCTACACTAGGAATTCCACTTACCTCTCCTGCACTCCAGCCTGACAGTTTCCAATGCAGTCCAGGGGTTGAGCCCCTGCCTTTCACACCAGACTTGCCATGCCGTCTACGCTCCCTTTACACCCAGTAAATCCGGATAACGCTTGCCCCCTACGTATTACCCCGGCTGCTGGCCCGAA
+
CGGGGGGGFGGGGFGGGGEGGGGGGGGGGFEFGGGCFGGGGGGGGGGGGGGGGGGGGGGGGGGGGGGGGGFFGGGGGGGGGGGGGGGGGGGGGGGGFGGGCFFFFGGGGGGGGGGGGGGGGGGGGGGGGGFFFGGGGGGGGGGGGGGGF?GFGGGGGGGGF8EGGGGGGFGGFGGGGGGGGCFGCCFGC7DGGFFGCGFGFAFFFFF6BFFFBF)<FF4A:=>3=B@@@F>:5@<?F0,7;7;5<D>D?4>?65CE6(6;@BF6;??6B:8:>B?:,:)6364<(((((,--,),31####
@M05025:18:000000000-B3NL5:1:1101:23229:11339 2:N:0:TCGAAG
ATATGTGGACTACAAGGGTTTCTAATCCTGTTTGCTCCCCACGCTTTCGTGCCTCAGTGTCAATGTTGGTCCAGGTAGCTGCCTTCGCCATGGATGTTCCTCCTGATCTCTACGCATTTCACTGCTACACCAGGAATTCCGCTACCCTCTACCACATTCTAGTCATCCAGTATCCACTGCAGTTCCCAGGTTGAGCCCAGGGCTTTCACAACGGACTTAAATAACCACCTACGCACGCTTTACGCCCAGTAATTCCGAGTAACGCTTGCCCCCTTCGTATTACCGCGGCTGCTGGCCCTCT
+
CGGGGGGGFFGGGGGGGGGGGGGGGGGGGGGGGGGGGGGGGGGGGGGGDGGGGGGGGGGGGGGGGGGGGGGAFGGGGGGGGGGGGGGGGGGGGFGGGGGGGGGGGGGGGGGGGGGGGEGGGGGGGGGGGGGGGGGGGGGGGGGGGGGGGGGGFFGGGDGGGFGGGGG9FGDGFGGGGGGGGFGF8FGGGGGGG?DFGGFGFFFFAFFFFF5>>59=AFFF5EEEFFFFFB4@=AA2:>=9BFC5@5((7;C<<CEEE;6?(471(//:7(686>35:B7:BBF<169((((().4<1####
@M05025:18:000000000-B3NL5:1:1101:18618:11341 2:N:0:TCGAAG
ATATGTGGACTACACGGGTTTCTAATCCTATTTGCTCCCCACGCTTTCGTGCCTCAGTGTCAGTTACAGACCAGGCGACCGCCTTCGCCACTGGTGTTCCTCCATATATCTACGCATTTTACCGCTACACATGGAATTCCATCGCCCTCTTCTGCACTCCAGCATACCAGTTTCCATAGCTTACAATGGTTGAGCCATTGCCTTTTACTACAGACTTAGTACGCCACCTACGCACCATTTACGCCCAACGATTCCGGATAACGCTTGCCACCTACGTATTACCCCGGCTGCTGGCACTCTC
+
CFGGGGC9<FEGGGGGGGEFGGGGGGGGGGEFGFFGGGFGGGGGGCFGGGG>FGGGGGGFEFFGFGGGFGGGG@FGGGGGGGGGGGGGEDGGGGFEGGFFGGFCFFGGFFFFCDFGGGGGGGGGG7:CDFFGGGFFGGFFGFFEGGGCFGCCGCFGFFG8F?EFD9EGFDE@CCFGGGCCCFFFG8<?CGGGFGFGGGA>AFACAFAF9BA@F85@AF68A<AA=@=5=EFD>?2@(77?)9(;;00,((/,6?CF0?23@<<>::6??<2:0:?2426(44)(-(((-4<F:0<25####
@M05025:18:000000000-B3NL5:1:1101:3349:11351 2:N:0:TCGAAG
ATATGTGGACTACCCGGGTTTCTAATCCTGTTTGCTCCCCACGCTTTCGAGCCTCAACGTCAGTTACCGTCCAGTAAGCCGCCTTCGCCACTGGTGTTCCTCCTAATATCTACGCATTTCACCGCTACACTAGGAATTCCGCTTACCTCTCCGGCACTCTAGAAAAACAGTTTCCAATGCAGTCCTGGGGTTAAGCCCCAGCCTTTCACATCAGCCTTGCTCTTCCGTCTACGCTCCCTTTACACCCAGTAAATCCGGATAACGCTTGCCCCCTACGTATTACCGCGGCTGCTGCCCAGGA
+
CGGGGGGGGGGGGGGGGGFEGGGGGGGGGGGGGGGGGGGGGGGGGGGGGGGGGGGGGGGGGGGGGGGGGGGGGGGGGFGGGGGGGGGGDCFFGGGGGGGGGGGGGGGGGGGGGGGGDGGGGGGCCFGGGGGGGGGFGGGGGGGGGGGFFFDFCEGGGGD9FFFGD??EGFFF:FCGGGFGGEDGE;:CDG?D58AGFFBD>FFF>FCCFF>@EF)-AFFE4>E@EF=.7;<C(33;BFF;E<C)7@F0?4>CCCCE(118(6<<>?1,8?,39;0?:7)6,4)6(46(,708)4).(####
@M05025:18:000000000-B3NL5:1:1101:21075:11366 2:N:0:TCGAAG
ATATGTGGACTACTGGGGTTTCTAATCCTGTTTGCTCCCCACGCTTTCGAGCCTCAACGTCAGTCATCGTCCAGAAAGCCGCCTTCGCCACTGGTGTTCCTCCTAATATCTACGCATTTCACCGCTACACTAGGAATTCCGCTTTCCTCTCCGACACTCTAGCCTGACAGTTCCAAATGCAGTCCCGGGGTTGAGCCCCGGGCTTTCACATCTGGCTTGCCATGCCGTCTACGCCCCCTTTACACCCAGTAAATCCGGATAACGCTTGCCCCCTACGTATTCCCGCCGCTGCTGGCCCTCG
+
CGGGGGGGGGGGGGGGGGGGGGGGGGGGGGGGGGGGGGGGGGGGGGGGGGFGGGFGFGGGGGGGGGGGFGEFGGGGGGGGGGGGGGGGGGGGGEA<FCGGCFFGGGGGGCFGGGGGGGGGGGGECFGGGGGGGGGGFGGGGGGGGGFEAEFFGGGGG8DFG8DGGGFGF?A<FFGFGGGGGDFDCCDGGGGDCGFGFGFG4>DBFAF6F>@:9@.4;FA617933=1;96@F(6((46><?).)5?B0<7<26<A:>>6?(.),(,308:>1((-8:88AB24>(((-(((().(-.####
@M05025:18:000000000-B3NL5:1:1101:22554:11384 2:N:0:TCGAAG
ATATGTGGACTACCGGGGTTTCTAATCCTGTTTGCTCCCCACGCTTTCGAGCCTCAACGTCAGTTACAGTCCAGTAAGTCGCCTTCGCCACTGGTGTTCCTCCTAATATCTACGCATTTCACCGCTACACTAGGAATTCCACTTACCTCTCCTGCACTCCAGCCTGACAGTTTCCAATGCAGTCCAGGGGTTGAGCCCCTGCCTTTCACACCAGACTTGCCATGCCGTCTACGCTCCCTTTACACCCAGTAAATCCGGATAACGCTTGCCCCCTACGTATTACCGCCGCTGATGCCCGGTC
+
CGGGGGGGGGGGGGGGGGGGGGGGGGGGGGGGEFFGGGFGGGGGGGGGGGGGGGGGGGGGGGGGGGGGGGGGGGGGGGGGGGGGGFFGGGGGGGGGGGFGFGGGGGGGGGGGGGGGGGGGGGGGGGFGFFFGGGGFGGGGFFFGGGGGGGGGGGGGGGGGGGGGGC8DCC@EFFGGGCDFC=FGGG?FGDDDDDFF;CD7@AFAF>C+=AFD@ABDFFFCE4=3=E@(82-65221>F8@))>9A390(44?3<)61(473;3(((-(32:02(,823)65-).-((40(((.-)21####
@M05025:18:000000000-B3NL5:1:1101:8942:11387 2:N:0:TCGAAG
ATATGTGGACTACAAGGGTTTCTAATCCTGTTCGCTACCCATGCTTTCGAGCCTCAGCGTCAGTTGCAGACCAGAGAGCCGCCTTCGCCACTGGTGTTCTTCCATATATCTACGCATTCCACCGCTACACATGGAGTTCCACTCTCCTCTTCTGCACTCAAGTTCAACAGTTTCTGATGCAATTCTCCGGTTGAGCCGAAGGCTTTCACATCAGACTTATTGAACCGCCTGCACTCGCTTTACGCCCAATAAATCCGGACAACGCTTGCCACCTACGTATTACCGCGGCTGCTGGCCGCAA
+
CGGGGGGGGGGGGGGGGGGGGGGGGGGGGGGGGGGGGGGGGGGGGGGGGGGGGGGGGGGGGGGGGGGGGGGGGGGGGGGGGGGGGGGGGGGGGGFGGGFGGGGGGGGGGGGGFGGGGGGGGGGGGGGGGGGGGGFGGGGGGGEFFGGGGGGGGGGGGGGGGGGGGGGGGGGGGGGGGGGGGAFGFFFGGGGDGGFGGGFGFFFFFFFFFFFFE>EFFFFFFECFFD=@>292B5>FDFDFFFFFF910;;@AEEFF6:161(,-6???BFFF::0:1<?FFF<F(24161315>>?1####
@M05025:18:000000000-B3NL5:1:1101:12726:11447 2:N:0:TCGAAG
ATATGTGGACTACCAGGGTTTCTAATCCTGTTTGCTCCCCACGCTTTCGTGCCTCAGTGTCAATGTTGGTCCAGGTAGCTGCCTTCGCCATGGATGTTCCTCCTGATCTCTACGCATTTCACTGCTACACCAGGAATTCCGCTACCCTCTACCACATTCTAGTCATCCAGTATCCACTGCAGTTCCCAGGTTGAGCCCAGGGCTTTCACAACGGACTTAAATAACCACCTACGCACGCTTTACGCCCAGTAATTCCGAGTAACGCTTGCACCCTTCGTATTACCGCGGCTGCTGGCCGGAA
+
CGGGGGGGGGGGGGGGGGGGGGGGGGGGGGGGFGGGGGGGGGGGGGGGGGGGGGCGGGGGGGGGGGGGGGGGGGGGGGGGGGGGGGGGGGGGGGGGGGGGGGGGGGGGGGGGGGDGGGGGGGGGGGGGGGGGGGGGGGGEFGGGGGGGGGGGGGGGGGGGGGGGGGGGGGFGGGGGGGGGGGGGGGGGGCGFGGFGFGFGFBEFFFFFFFFFFEFFFF>@EEE5CEFFFFEF>BFFA>5>BEFDD@=@B;C3?<37;06?@FF<016(14;32==@FB??0>A<-1216691:?2:(####
@M05025:18:000000000-B3NL5:1:1101:27976:11469 2:N:0:TCGAAG
ATATGTGGACTACAGGGGTTTCTAATCCTGTTCACTACCCATGCCTTCGAGCCTCAGCGTCAGTTGCAGACTAGCGAGCCGCCTTCGCCACTGGTGTCCTTCCATATATCTACGCATTCCACCGCTACACATGGAGTTCCACTCCCCTCTTCTGCACTCCAGTTCAACAGTTTCTGATGCAATTCTCCGGTTGAGCCGACGGCTTTCACATAAGACTTATTGAACCGCCTGCACTCGCCTTAGTCTCACTAAATCCGGACACCCCTACCCACCTACGTATTACCCAGGCTGCTGGCCGTTA
+
BC@E-<9<96F@-C@FC@F:FCC<AGCGGCE@F,CC,,,6,C,6,6CFC<,@CFC<FF:6,@:FE<E9E9,,6,,@C@CF6C+BF9,BB,B<5,54A,,C5,A5A,,,@FB?F=FE7F?C,,A@+>=:E:,,>=,,6@;E,@A,,,66+1@A,,,6@EC,DDAAD8@EF=FC:E+6C=@FDF+=@9EG7+3@?FF+**3*<**:*;AFB68*08>EF6=744*60-06@61=3=@1,,(,()))1)1?).<@3))(4((-3((((4((.(.4120(-.)-4<26(.3(((((,)(4,####
@M05025:18:000000000-B3NL5:1:1101:29380:11476 2:N:0:TCGAAG
ATATGTGGACTACTGGGGTATCTAATCCTGTTCGCTACCCATGCTTTCGAGCCTCAGCGTCAGTTGCAGACCAGAGAGCCGCCTTCGCCACTGGTGTTCTTCCATATATCTACGCATTCCACCGCTACACATGGAGTTCCACTCTCCTCTTCTGCACTCAAGTTCAACAGTTTCTGATGCAATTCTCCGGTTGAGCCGAAGGCTTTCACATCAGACTTATTGAACCGCCTGCACTCGCTTTACGCCCAATAACTCAGGACAACGTTTGCCACCTCCGTATTACCGCGGCTGCTTGACGTAG
+
CFGGGD9EGGGGFGGAFCFFGGGGGGGFFGGGA7@FCEEFGFF<FGGG7DFFGFGGGGG:FFFGGFGGGGGGFC,,BCFG7@CFFGCGCCCA=FFGGGFFAFGGC?EDGGGGGGGCFFFGGGCFGC7FEGGEGF?FEGGADFFEDGGGGGAFFEGGGFG?FE9@EADFGGGFGGF+=FDDDFFFF=FFD+@CDFFFFCBCE>FAFAFFF>B=E4>=AF6CA8CC=BA>((57BE*6(:0;@);0;110,(6<37@))(/:3=01((((6)423,((-,,,5):),47,70(-.),(,####
@M05025:18:000000000-B3NL5:1:1101:10244:11488 2:N:0:TCGAAG
ATATGTGGGACTACTGGGGTTTCTAATCCTGTTTGCTCCCCACGCTTTCGAGCCTCAGCGTCAGTTACAGACCAGAGAGCCGCCTTCGCCACTGGTGTTCCTCCATATATCTACGCATTTCACCGCTACACATGGAATTCCACTCTCCTCTTCTGCACTCAAGTCTCCCAGTTTCCAATGACCCTCCCCGGTTGAGCCGGGGGCTTTCACATCAGACTTAAGAAACCGCCTGCGCTCGCTTTACGCCCAATAAATCCGGACAACGCTTGCCACCTACGTATTACCGCGGCTGCTGGCGGAG
+
CGGGGGGGGGGGGGGGGGGGGGGGGGGGGGGGGGGGGGGGGGGGGGGGGGGFGGGGGGGGDGGGGGGGGGGGGGGGGGGGGGGGGGGGGGGGGGGGGGGFDFGGGGGGGEFGGGGGGGGFFDFGGGEGGGGGFGGD>EFGGGGGGCGGGGGGGGGGGGGFFGGGGGFFFGGFGFG7DGGFGFGFFGGGGGDCDDAFFGEGFFFBFFAFFFAEEFF))6@CFF9C@D@@FF<F?(3(39;?BF)6:?29:08?A)6:(47?9;?<((.(3624?4(.8(.,.8)6429((,42().(-####
@M05025:18:000000000-B3NL5:1:1101:13012:11496 2:N:0:TCGAAG
ATATGTGGACTACTCGGGTATCTAATCCTGTTTGCTCCCCACGCTTTCGTGCCTCAGTGTCAATGTTGGTCCAGGTAGCTGCCTTCGCCATGGATGTTCCTCCTGATCTCTACGCATTTCACTGCTACACCAGGAATTCCGCTACCCTCTACCACATTCTAGTCATCCAGTATCCACTGCAGTTCCCAGGTTGAGCCCAGGGCTTTCACAACGGACTTAAATAACCACCTACGCACGCTTTACGCCCAGTAATTCCGAGTAACGCTTGCACCCTTCGTATTACCGCGGCTGCTGGCCTCAC
+
CGGGGGGGGGGGGGGGGGGGGGGGGGGGGGGGGGGGGGGGGGGGGGGGGGGGGGGGGGGGGGGGGGGGFGGGGGGGGGGGGGGGGGFGGGGGGGGGGGGGGGGGGFGGGGGGGGGGGGGGGGGGGGGGGGGGGGGGGGGFGGGGGDFGGGGGGGGGGGGGGGGGGGGGGGGGGGGGGGDGGGGFFGGGGGDGFGFGGGFCFBEFFFFFFFFFFEDFEFF@CE5CC)*=A9BFFBFFFFFF9=EFF==@@EE6?3?E801(56?@9<((6=ED@@33?F<7(6:AB>1(4>>FF:(4(####
@M05025:18:000000000-B3NL5:1:1101:5723:11501 2:N:0:TCGAAG
ATATGTGGACTACTAGGGTATCTAATCCTGTTTGCTCCCCACGCTTTCGAGCCTCAGCGTCAGTTACAGACCAGAGAGCCGCCTTCGCCACTGGTGTTCCTCCATATATCTACGCATTTCACCGCTACACATGGAATTCCACTCTCCTCTTCTGCACTCAAGTCTCCCAGTTTCCAATGACCCTCCCCGGTTGAGCCGGGGGCTTTCACATCAGACTTAAGAAACCGCCTGCGCTCGCTTTACGCCCAATAAATCCGGACAACGCTTGCCACCTACGTATTACCGCGGCTGCTGGCCACCA
+
CGGGGGGFDCFGGGGGGGGGGGGGGGGGGGGGGGGGGGGGGGGGGGGGGGGGGGGGGGGGDEGGGGGGGGGGGGGGG7GGGGGGGGGGGGG<F8F<FCGGFGGGGGGGGGGGGGGGGGGGCCFFGGGGGGGGGGGGGGGGGGFB=DGGGGGGGGG833,3D?>6,@EGGGGGGGFGGCDGFG?AFGCDGGGGGG9CDD?CB45?66B+:41.8=E@F=6)))/(681@@67@FF9;91::?AB?FF60632<<9<(3(-41::06?1(444>?<B:(()6(.<<34,6903(87:B0####
@M05025:18:000000000-B3NL5:1:1101:2491:11502 2:N:0:TCGAAG
ATATGTGGACTACTGGGGTATCTAATCCTGTTCGCTACCCATGCTTTCGAGCCTCAGCGTCAGTTGCAGACCAGAGAGCCGCCTTCGCCACTGGTGTTCTTCCATATATCTACGCATTCCACCGCTACACATGGAGTTCCACTCTCCTCTTCTGCACTCAAGTTCAACAGTTTCTGATGCAATTCTCCGGTTGAGCCGAAGGCTTTCACATCAGACTTATTGAACCGCCTGCACTCGCTTTACGCCCAAGAAATCCGGACAACGCTTGCCACCTGCGTATTACCGCGGCTGCTGCCCTAGG
+
CGFFFGGGGFGGGGFGGGCGGGGGGGGGGGFGFGGGGGAFGGFGGFFFCF6:FFDFFGGGGGGFGGGGGGGGGGGGGGGDGGEFGF,B6CFGGCFEGGGGGGGGF9FDGGGGGGGCFGEGGGGGGFGGGFGGGGGGGFAFFFGGFEFEDFGDADFFGGFFGC,@=DAFGGGGGGGFDGGGCDG899=8C6CDGC?DFD>DBDF>;>>6@ECEEAEEAA6*:*9A=D(6@DF>225B52;(2>E;69>@<((5(96=(606>:(-326?B3<??(57(8?80>A<03((6((-).)(.####
@M05025:18:000000000-B3NL5:1:1101:8161:11598 2:N:0:TCGAAG
ATATGTGGACTACAGGGGTTTCTAATCCTATTTGCTCCCCACGCTTTCGTGCCTCAGTGTCAGTTACAGACCAGGCGACCGCCTTCGCCACTGGTGTTCCTCCATATATCTACGCATTTTACCGCTACACATGGAATTCCATCGCCCTCTTCTGCACTCCAGCATACCAGTTTCCATAGCTTACAATGGTTGAGCCATTGCCTTTTACTACAGACTTAGTACGCCACCTACGCACCCTTTACGCCCAATTATTCCGGATAACGCTTCCCACCTACGTATTACCCAGGCTGCTGGCCCTCGA
+
CGGGGFGGGGGGGFFFGGCGEGGGGGGGG9CFGFGFFGGGGGGGGGGGGFGGGFGGGGGGGFDEGGGFGGGFDAGEFCEGGGGGGFGDGGGGCFEFFFGFGGG8FGGGGGGGGGGEGFFGGGGEGGGEGEFEF8EDFGFGCFF8>=EGGGGGGGGGG,3@E?CFGGGFGGCEGGFF;@?CGF7DAF?F+?CCCFFFC8B7BAFAFF+9BFF@B+45BC68CE):/9@52((/65@>7(=8CE02(628().)9)<@(6?(/)(,,(()4>1-((4(,.48)<)()((414:7:(4,3####
@M05025:18:000000000-B3NL5:1:1101:4566:11605 2:N:0:TCGAAG
ATATGTGGACTACCAGGGTTTCTAATCCTGTTTGATCCCCACGCTTTCGCACATCAGCGTCAGTTACAGACCAGAGAGCCGCCTTCGCCACTGGTGTTCCTCCATATCTCTGCGCATTTCACCGCTACACATGGAATTCCACTCTCCTCTTCTGCACTCAAGTTCCCCAGTTTCCAATGACCCTCCACGGTTGAGCCGTGGGCTTTCACATCAGACTTAAGAAACCGCCTACGCGCGCTTTACGCCCAATACTTCCGGATAACGCTTGCCACCTACGTATTACCGCGGCTGCTGGCCACGA
+
CGGGGGGGGGGGGGGGGGGGGGGGGGGGGGGGGGGGGGGGGGGGGGGGGGGGGGGGGGGGGGGGGGGGGGGGGGGGGGGGGGGGGGGGGGGGGGGGGGGGGGGGGFGGGGGGGGGGGGGGFFGGGGGGGGGGGGGGGGGGGGGGGGGGGGGGGGGGGGGGGGGGGGGGGGGGGGGGGGGGGGGGFGGGDDFGGGFGGGFD5?FFFFFFFFF@6AEFFFFFFEF=DFF@F?>DFB9>>FBD?CEDFFFBFBF):<A<:9??:A?FFFBF??27<<?BF13A?AF<(((((-(4?F(83####
@M05025:18:000000000-B3NL5:1:1101:7902:11696 2:N:0:TCGAAG
ATATGTGGACTACCGGGGTATCTAATCCTGTTTGCTCCCCACGCTTTCGAGCCTCAGCGTCAGTTACAGACCAGAGAGCCGCCTTCGCCACTGGTGTTCCTCCATATATCTACGCATTTCACCGCTACACATGGAATTCCACTCTCCTCTTCTGCACTCAAGTCTCCCAGTTTCCAATGACCCTCCCCGGTTGAGCCGGGGGCTTTCACATCAGACTTAAGAAACCGCCTGCGCTCGCTTTACGCCCAATAAATCCGGACAACGCTTGCCACCTACCTATTACCGCGGCTGCCGGCCTATG
+
CGGGGGGGGGGGGGGGGGGGGGGGGGGGGGGGGGGGFGGGGGGGGGGGGGGGGGGGGGGGGGGGGGGGGGGGGGGGGGGGDGGGGGGGGGGGGGGGGGGGGFGGGGGGGFGGGGGGGGGGGGGGGGGGGGGGGGFEFGGGGGGGGGGGGGGGGFGFGFGGGGGGFGGGGGGGGGGCGGGGGGGGGGGGGGDGGFFGDGBDFFFFFFFFFF@EAF@EF:FCC973@;9>B?01162<;FB(8<ABF6BFBFF7A<AF>9B69<2(-4?0:?<34(.(())69ADFBB(((((-(-491####
@M05025:18:000000000-B3NL5:1:1101:6822:11742 2:N:0:TCGAAG
ATATGTGGACTACTGGGGTATCTAATCCTGTTTGCTCCCCACGCTTTCGAGCCTCAACGTCAGTTACAGTCCAGTAAGTCGCCTTCGCCACTGGTGTTCCTCCTAATATCTACGCATTTCACCGCTACACTAGGAATTCCACTTACCTCTCCTGCACTCCAGCCTGACAGTTTCCAATGCAGTCCAGGGGTTGAGCCCCTGCCTTTCACACCAGACTTGCCATGCCGTCTACGCTCCCTTTACACCCAGTAAATCCGGATAACGCTTGCCCCCTACGTATTACCCCCGCTGCTGGCCGCGA
+
CGGGGGGGGGGGGGGGGGGGGGGGGGGGGGGGGGGEGGGGGGGGGGGGGGGGGGGGGGGGGGGGGGGGGGGGGGGGGGGGGGGGGGGGGGGGGGGGGGGGGGGGGGGFGGGGGGGGGGGGGGGGGGGGGGGGGGGGGGGGGGGGGGGGGGGGGGGGGGGGGFGGGGDFGGGGGGDFGGDFGGGFFGGGGGGGGCFGGGFFFFFFFFFFFFF=>A=BFFFF@48:BF2-9=BFDFF@@FBEFEFCEF>@?@)956CFBF6(;A<(62<607:6;(1:((,:?)5<(((41(-42)3:4####
@M05025:18:000000000-B3NL5:1:1101:11326:11777 2:N:0:TCGAAG
ATATGTGGACTACTGGGGTTTCTAATCCTGTTTGCTCCCCACGCTTTCGCACCTGAGCGTCAGTCTTTGTCCAGGGGGCCGCCTTCGCCACCGGTATTCCTCCAGATCTCTACGCATTTCACCGCTACACCTGGAATTCTACCCCCCTCTACAAGACTCTAGCCTGCCAGTTTCGGATGCAGTTCCCAGGTTGAGCCCGGGGATTTCACATCCGACTTGACAGACCGCCTGCGTGCGCTTTACGCCCAGTAATTCCGATTAACGCTTGCACCCTCCGTACTACCGCGGCTGCTGGCCACGC
+
CGGGGFGGFCFGGGFFGGGGGGGGGGGGGGGGGGDCCGGGGDGGGGFFGDGGGGFGGCFGGGGGGGGGGGEGGGGGGGGGGDGGGGGGGGGGGGGGGGGGGFGGFC9FFCCFGGG:CFFDGFFEGGCCFG@EGG?DFFCFDFDGGGGGGGGGGGGCFFGGGAF6EGGFFGGGGFGGGGGFGGGFCGGFF49F<CFFGCBD?EFDFAFFFFFF@B;FDFFF;C@0:0((2:2(4:B?F01:(-4??04,:44):24472((45)820:?:7?FB:B?F(((-4AF>0(40(-().264####
@M05025:18:000000000-B3NL5:1:1101:15520:11779 2:N:0:TCGAAG
ATATGTGGACTACTGGGGTTTCTAATCCTATTTGCTCCCCACGCTTTCGTGCCTCAGTGTCAGTTACAGACCAGGCGACCGCCTTCGCCACTGGTGTTCCTCCATATATCTACGCATTTTACCGCTACACATGGAATTCCATCGCCCTCTTCTGCACTCCAGCATACCAGTTTCCATCGCTTACAATGGTTGAGCCATTGCCTTTTACTACAGACTTAGTACGCCACCTACGCCCCCTTTACGCCCAATGATTCCGGATAACGCTTGCCACCCACGTCTTACCGCGGCTGCTTGCCCCTAC
+
CGGGGGGGGGGGGGGGGGGGGGGGGGGGGGGGGGGGGFGGGGGGGGGGGGFGGGGGGGGGGGGGGGGGGGGGGGGGGGGGGGGGGGFGGGGGGGGGGGGGFGGFGGGGGGGGGFGGGGGGGGGGG@GGGGGGGGGGGGGGGGGDGGGGGGGGGGGGGFFFGGGGGCCG?FFFGGFFG+0?FFDGGFGFGGG*C*;>*7B@AFFFFF>9:AF>BA4=FFAEFF=:>(6>=5=26(/6>9;@4C1:69,2@(93?5C@9@:6<2((-8:6?AFB(-4(-((-))5-4(46((8>))4(5####
@M05025:18:000000000-B3NL5:1:1101:19178:11795 2:N:0:TCGAAG
ATATGTGGACTACTAGGGTATCTAATCCTGTTCGCTACCCATGCTTTCGAGCCTCAGCGTCAGTTGCAGACCAGAGAGCCGCCTTCGCCACTGGTGTTCTTCCATATATCTACGCATTCCACCGCTACACATGGAGTTCCACTCTCCTCTTCTGCACTCAAGTTCAACAGTTTCTGATGCAATTCTCCGGTTGAGCCGAAGGCTTTCACATCAGACTTATTGAACCGCCTGCACTCGCTTTACGCCCAATAAATCCGGACAACGCTTTCCTCCTACGTATTACCGCGGCCGCTGCACTGCC
+
CGGGGEFGFGFGGGGGGGGGGGGGGFFFGGEFFDGGGGGGGGFGDGGGGGGGGG?EFGGFGGGGGFGGGGGFGGGCFGGGGGGGGGGGDGGFGGGGFCFGGGGGGGGGGGGGGGGGEGGGGGFFGGGGFGGGDGGGGGGFDF=FDFFGGGGFGFFGGEEFFEFGGGGF88CFGFFFFGGFGGGGGDFFG>D7=9A?FGDD5>CFFFFFFFAEEA:@FFA?AEE;429=52B=(7;;99(>();?021;@358)))(((((6103,10(.)).3,),32)60:<<((-(((((,-((.####
@M05025:18:000000000-B3NL5:1:1101:16992:11866 2:N:0:TCGAAG
ATATGTGGACTACACGGGTTTCTAATCCTGTTTGCTCCCCACGCTTTCGTGCCTCAGTGTCAATGTTGGTCCAGGTAGCTGCCTTCGCCATGGATGTTCCTCCTGATCTCTACGCATTTCACTGCTACACCAGGAATTCCGCTACCCTCTACCACATTCTAGTCATCCAGTATCCACTGCAGTTCCCAGGTTGAGCCCAGGGCTTTCACAACGGACTTAAATAACCACCTACGCACGCTTTACGCCCAGTAATTCCGAGTAACGCTTGCACCCTTCGTATTACCGCGGCTGCTGGCCAGGT
+
CGGGGGGDGGGGGFGGGGGGGFGGGGGGGGGGGGGGGGGGGGGGGGGGGGCGGGGGGGGGGGGGGGGGGGGGGGGGGCCFGGFFGGCGGGGGGFGFGGGFGGGGGFGGGGGGGGGGGEGGFGGGGGGGGGGGGGGGGGGGGGGGGFGFGFGGGGGGGGFGGFGGGGGGGGGGGGGGGGGGFGGFCGGDGGGGGG5DDCFF5<BFFAFFFF5AFE)=DFFFCA<6E@6>9BEEA@>B2>@?2*>==B@FF@<E)7?E;<0(3;?;>DDFFEF@@D:?F?7?F).6461(46;6)8,:4####
@M05025:18:000000000-B3NL5:1:1101:18697:11872 2:N:0:TCGAAG
ATATGTGGACTACTGGGGTTTCTAATCCTGTTTGCTCCCCACGCTTTCGCACCTCAGTGTCAGTATCAGTCCAGGTGGTCGCCTTCGCCACTGGTGTTCCTTCCTATATCTACGCATTTCACCGCTACACAGGAAATTCCACCACCCTCTACCATACTCTAGCTTGCCAGTTTTGGATGCAGTTCCCAGGTTGAGCCCCGGGATTTCACATCCAACTTAACAAACCACCTACGCGCCCCTTAAGCCCAGTAATTCCGATTAACGCCTGCACCCTGTGTATTACCGCGGCTGCTGGCCCGCG
+
CGGGGGGG9FFFFGE8DFC+CFEFCE9@FGGG<FGGGFFGGGGGDGDGGGGGE86@FGGGGGGGGGGEFFGGGGGF@FGGEEFEFF@FGDGFGGGF=FEEC??,EFFGGGGGGGGGGGGGGGG7CFFFFGF:=,@>=EDEADB8FGGGFGEEFGFGGGCFGDGGG8DDAF@FA:0=D=DC8E=?ECFCCFF9CCACCD**555B*9A:9F9));;44A4A;7B(82(-55;E9B(0(.(68))))((,63>CC)197:?FFF<(1(.143(.3((.4.669)6A032(361::02:,####
@M05025:18:000000000-B3NL5:1:1101:15555:11906 2:N:0:TCGAAG
ATATGTGGACTACAAGGGTATCTAATCCTGTTTGCTCCCCACGCTTTCGAGCCTCAACGTCAGTCATCGTCCAGAAAGCCGCCTTCGCCACTGGTGTTCCTCCTAATATCTACGCATTTCACCGCTACACTAGGAATTCCGCTTTCCTCTCCGACACTCTAGCCTGACAGTTCCAAATGCAGTCCCGGGGTTGAGCCCCGGGCTTTCCCATCTGGCTTGCCATTCCGTCTACGCTCCCTTTACACCCCGTAAATCCGGATAACGCTTGCCCCCTAAGGATTACCGCGGCTGCTGGCCGCTC
+
CGCGGFFECEGFFGGGDGF<EFGGGFGGGGFGGGGGGGFEFGGGGGGGGFGDCFDAF<FGFGGFFDFFCFG@FGGGDCDFGGFEGGGGGGGGGG9FDFFGFFGGGGGGGGGGGGGGEGGGGGGGGGGGGGFEFG8FGGGGGGGGGGGGGG?GGEEGGGG9BFGGGGGG?DFGGG7EDCFGFGFG6CCDD593?>9CCGBGFBBAF;=+;8C=46>36A:?E4))./(.((6CD((460(74););(4((2(((69?9,((-652(31:<:??03((((,).)))(32(4-(())(((####
@M05025:18:000000000-B3NL5:1:1101:22748:11906 2:N:0:TCGAAG
ATATGTGGACTACCCGGGTATCTAATCCTGTTTGCTCCCCACGCTTTCGCACCTGAGCGTCAGTCTTTGTCCAGGGGGCCGCCTTCGCCACCGGTATTCCTCCAGATCTCTACGCATTTCACCGCTACACCTGGAATTCTACCCCCCTCTACAAGACTCTAGCTTCCCAGTTTCAAATGCAGTTCCCAAGTTAAGCTCGGGGATTTCACATCTGACTTAACAAACCGCCTGCGTGCGCTTTACCCCCAGAACTTCCGTTTAACGCTTCCCCCCTCTGTATTACCCCGGCTGCTGCCCATGT
+
CGGGGGGFGGGGGGGGGGGGGGGGGGGGGGGGGGGGGGGGGGGGGGGDFGGGGGGGGGGGGGGGGGGGGGGGFFGGGEGGDGGGGGFGFGGDGDGECAFF<FG?FAFGGFGGGGDEGGCEFFGEDCCGCF=FFFFDFGGGGGGGFGGGGGGGGGGEC,,@>,@EF,8@<EFGGAC>B>:C>9FCEE*2;7:9F@BG+*:CDE>BA6ACA=;34@7)+3@C)7@1?7(:((/,,4(4306?<AA).32,3(.(6)453),33<6(246,)((-((4().).-)))(((3,-41))).,####
@M05025:18:000000000-B3NL5:1:1101:22347:11920 2:N:0:TCGAAG
ATATGTGGACTACCGGGGTATCTAATCCTATTTGCTCCCCACGCTTTCGTGCCTCAGTGTCAGTTACAGACCAGGCGACCGCCTTCGCCACTGGTGTTCCTCCATATATCTACGCATTTTACCGCTACACATGGAATTCCATCGCCCTCTTCTGCACTCCAGCATACCAGTTTCCATAGCTTACAATGGTTGAGCCATTGCCTTTTACTACAGACTTAGTACGCCACCTACGCACCCTTTACGCCCAATGATTCCGGATAACGCTTGCCACCTACGTATTACCGCCGCTGCTGGCCCGAGT
+
CGGGGGGGGGGGGD@CEGEEGGGGGGGGGGGGGGGFFGGGGGGGGGGGGGGGGGGGGGGGGFGGGGGGGGGFG@E@CGGGFGGGGGGGGGGGGGGGGDEGFGGGGGGGDFFGGGGGGGGGFGGGGGGGGGGGFFFGGGGGDFGGGGDGGFGGGGGFGGGGGGGGGFDEGD9EFGGGFGGGGGGGGF7*;DF*CDFGF8A7B5=FF?FFFFF=:FDEFFF?E45:==@B:@FD>DBFFFFE9CDF99(638C<))9(3(4:<8(23<(3(6<:B(2:??F>A<B04(,(((,8:3612####
@M05025:18:000000000-B3NL5:1:1101:19888:11950 2:N:0:TCGAAG
ATATGTGGACTACAGGGGTTTCTAATCCTGTTCGCTACCCATGCTTTCGAGCCTCAGCGTCAGTTGCAGACCAGAGAGCCGCCTTCGCCACTGGTGTTCTTCCATATATCTACGCATTCCACCGCTACACATGGAGTTCCACTCTCCTCTTCTGCACTCAAGTTCAACAGTTTCTGATGCAATTCTCCGGTTGAGCCGAAGGCTTTCACATCAGACTTATTGAACCGCCTGCACTCGCTTTACGCCCAATAAATCCGGACAACGCTTGCCACCTACGTATTACCGCGGCTGCTGGCCGAGT
+
CGGGGGGGGGGGGGGGGGGGGGGGGGGGGGGGGEGGGGGGGGGGGGGGGGGGGGGGGGGGGGGGGGGGGGGGGGGGGGGGGGGGGGGGGGGGGGGGGDGGGGGGGGGGGGGGGGGEGGGGGGGGGGGGGGGGGFGGGGFGGGFGGGGGGGGFGGGGGGGGFFFGGGFGGFEFGGGGGGGGG8DFGGGGDDDGDGFGGGE5@EFFFFFFFFFBBF*>FFFEEFFEED=@=2>B@EFFFFF;DCE;@F>;?@FA9E?@F0;>>6<01:?F?BA?FB?:(4>9?<B4(4-(33203?2:3####
@M05025:18:000000000-B3NL5:1:1101:20065:11962 2:N:0:TCGAAG
ATATGTGGACTACACGGGTTTCTAATCCTGTTTGCTCCCCACGCTTTCGAGCCTCAGCGTCAGTTACAGACCAGAGAGCCGCCTTCGCCACTGGTGTTCCTCCATATATCTACGCATTTCACCGCTACACATGGAATTCCACTCTCCTCTTCTGCACCCAAGTCTCCCAGTTTCCAATGACCCTCCCCGGTTGAGCCGGGGACTTTCACATCAGACTTAAGAAACCGCCTGCCTCCCCTTTCCGCCCAATAAATCCGGACAACCCTGTCAACCTACGTATTCCCACGGCTGATGGCCTCGC
+
@-FCEF<CCDFEGGGGGGGGCFFCGDFFGFFF<<<CF<FGGGECEB<ECFEGGGG8,CFFE:@CFCGCGFGGGF@EEGEGEFF7BAFEF===FFGGE@EG9FFGG9B<,,5EGFG@+@EFCFEEEGGD,AFBEF4,EF;EFF,=ED8DEFD8DEFGG,@B+,,@:DEC,@@=2@9C29?FGCCCG6CC>9;?7;*4*@*/**:6;8@8@F+.**036:8*8**/:3(6;;0((.)6/6((/7;((69:(,.4))-(,((43<(((.(.))).(.,(4.))(.)))(-(-((().4(5####
@M05025:18:000000000-B3NL5:1:1101:9564:11983 2:N:0:TCGAAG
ATATGTGGACTACCAGGGTTTCTAATCCTGTTCGCTACCCATGCTTTCGCTCCTCAGCGTCAGTAACTGCCCAGTAACCTGCCTTCGCCATCGGTGTTCCTCCTGATATCTGCGCATTTCACCGCTACACCAGGAATTCCAGTTACCCCTACAGCACTCAAGTTATGCCCGTATCGCCTGCACGCCCGGAGTTAAGCCCCAGAATTTCACAGACGACGCGACAAACCACCTACGATCCCTTTACGCCCAGTCATTCCGGACAACGCTCGCACCCTACGTATTACCCCGGCTGCATGCAGCA
+
CGGGGGGFGGGGGGGGGGGGGGGGFGGGGGGGGGGGGGGGGGGGGGGGGGGGGGGGGGGGGGGGGGGGGGGGGGGGGGGGGGGGGGGGGGGGGGGGGGGGGGGGGGGGGGGGGGGGGGGGGGFGGGGGGGGGGGGGGGGGGGGGGGGGGGGGGGGGGFGFGGGGGGGGGGGGGGGGGGGGGGGGCFGDDGGGFDFGGG?DFD6AFFFC6BEF=A>>B)659>F6@@F@?@D84<?(1;8:9?FF?0;>FB:)9ABF9?>(46?0(61<6>9>B<6?:<(,)46<)(--(44(0,)))####
@M05025:18:000000000-B3NL5:1:1101:28350:12062 2:N:0:TCGAAG
ATATGTGGACTACCCGGGTTTCTAATCCTGTTTGATCCCCACGCTTTCGCACATCAGCGTCAGTTACAGACCAGAAAGTCGCCTTCGCCACTGGTGTTCCTCCATATCTCTGCGCATTTCACCGCTACACATGGAATTCCACTTTCCTCTTCTGCACTCAAGTTTTCCAGTTTCCAATGACCCTCCACGGTTGAGCCGTGGGCTTTCACATCAGACTTAAAAAACCGCCTACGCGCGCTTTACGCCCAATAATTCCGGATAACACTTGCCACCTACGTATTCCCGCGGCTGCTTGCCGCGG
+
CGDGGGFGGGGGGGGGGGGGGGGGGGGGGGGGGGGGGGGGGGGC@FFGGGGGGGGGGGGCGGDGGGGFFGGGGGGGGGECFDGGGCGDE7FDFFFEFEFGGGGFFCFGCAEGFGGGGGGGGFGGGGGGGGGGGGGGFEFGGFCFGGGGGGGGGGGFGFGFGGGDFFGGGC=DFGGGCGGGGGFGG?6C7C?C?CFGGDEGE5@AA9A6BFAEE>=EFFFFFE=@F=29>D132;B>;BFF:BFBF>2,4(4).)-5>08<094)5<2-6:2?B2((1.).0)..(1704-(3)).82####
@M05025:18:000000000-B3NL5:1:1101:15037:12066 2:N:0:TCGAAG
ATATGTGGACTACTGGGGTTTCTAATCCTGTTTGCTCCCCACGCTTTCGAGCCTCAGCGTCAGTTACAGACCAGAGAGCCGCCTTCGCCACTGGTGTTCCTCCATATATCTACGCATTTCACCGCTACACATGGAATTCCACTCTCCTCTTCTGCACTCAAGTCTCCCAGTTTCCAATGACCCTCCCCGGTTGAGCCGGGGGCTTTCACATCAGACTTAAGAAACCGCCTGCGCTCGCTTTACGCCCAACAAATCCGGACAACGCTTGCCACCTACGTATTACCGCGTCTGCTGGCCAACG
+
CGGGGGGGGGGGGGGGGGGGGGGGGGGGGGGGGGGGGGGGGGDGGGGGGFGGGGGGGGGGGGGGGGGGFGGGGGGGGGGGGGGGGGGGGGGGGGGGGGGGGGGGGGGGGGGGGGGGGGGGGGGGEGGGGGGGGGGGGGGGCGGGGGGGGGGGGGGGGFGGGGFGCGGFGGGGGGGFGGDGFF?DGCDDDDDGDF>FGDECEB>BFFFAFFFFEF@@FFF9CE41;;;1603=>93?BFB:<<<6?>>?:(4<19,8>(3(7:049?640:>??0::(82>0:B<(7;(,(354:?<(####
@M05025:18:000000000-B3NL5:1:1101:4161:12075 2:N:0:TCGAAG
ATATGTGGACTACTCGGGTTTCTAATCCTGTTTGCTCCCCACGCTTTCGAGCCTCAACGTCAGTTACCGTCCAGTAAGCCGCCTTCGCCACTGGTGTTCCTCCTAATATCTACGCATTTCACCGCTACACTAGGAATTCCGCTTACCTCTCCGGCACTCTAGAAAAACAGTTTCCAATGCAGTCCTGGGGTTAAGCCCCAGCCTTTCACATCAGACTTGCTCTTCCGTCTACGCTCCCTTTACACCCAGTAAATCCGGATAACGCTTGCCCCCTACGTATTACCGCGCCTGCTGTCCGGCG
+
CGGGGGGGGGGGGGGGGGGGGGGGGGGGGGGGGGGGGGGGGGGGGGGGGGGGGGGGFFGGGGDGGGGGGGGEGGGGFFFGFGGGGGGGGGGGGFFGGGGGGGGGCFFFEGGGGGGEGGFFGGGGGGGGGGGGFFCCGGGGFGGGGGGGGFGGCEG+@>DFF8,EF8DEGGFGGG7CFGFG7ED7?EGGCDGGG<BFCFDG>AFFAA@+BFCEB435AFFE:BFECC@EBB@<;02;0?DEE7C)7;>1=@<?C5?E@>:134?09(:2??>:(2(4<134:)64((-(4??047-..####
@M05025:18:000000000-B3NL5:1:1101:11822:12084 2:N:0:TCGAAG
ATATGTGGACTACAAGGGTTTCTAATCCTGTTTGCTCCCCACGCTTTCGAGCCTCAACGTCAGTTACAGTCCAGTAAGTCGCCTTCGCCACTGGTGTTCCTCCTAATATCTACGCATTTCACCGCTACACTAGGAATTCCACTTACCTCTCCTGCACTCCAGCCTGACAGTTTCCAATGCAGTCCAGGGGTTGAGCCCCTGCCTTTCACACCAGACTTGCCATGCCGTCTACGCTCCCTTTACACCCAGTAAATCCGGATAACGCTTGCCCCCTACGTATTACCGCGGCTGCTGGCCATGA
+
CGGGGGGGGGGGGGGGGGGGGGGGGGGGGGGGGGGGGGGGGGGGGGGGGGGGGGGGGGGGGGGGGGGGGGGGGGGGGGGGGGGGGGGGGGGGGGGGGGGGGGGGGGGGGGGGGGGGGGGGGGGGGGGGGGGGGGGGGGGGGGGGGGGGGGGGGGGGGGGGGGGGGGGGGCGGGFGGFGGGGFFGFGGGGDGGGGFGGGFGFFFFFFFFFFFD>A5CFFFEFBA:B=BFFFBFDF2>BFBFE4@CEB9@;@E?CEF;900:;7=@>FF1=EFF906?:B<A72AA19,4>69:?0?04####
@M05025:18:000000000-B3NL5:1:1101:27647:12086 2:N:0:TCGAAG
ATATGTGGACTACTGGGGTATCTAATCCTGTTTGCTCCCCACGCTTTCGAGCCTCAGCGTCAGTTACAGACCAGAGAGCCGCCTTCGCCACTGGTGTTCCTCCATATATCTACGCATTTCACCGCTACACATGGAATTCCACTCTCCTCTTCTGCACTCAAGTCTCCCAGTTTCCAATGACCCTCCCCGTTTGAGCCGGGGGCTTTCACATCAGACTTAAGAAACCGCCTGCGCCCGCTTTACGCCCAATAAATCCGGAAAACGCTTGCCACCTACGTATTACCGCGGCTGCTTGCCCCTA
+
CGGGGGGGGGGGGGGFGGGGGGGGGGGGGGGGGCFGGGGGGGGDGGGGGGGGGGGGGGGGGGEGFGGGGGGGGGGGGGGGGGGGGGGGEGGGGGGGGGGGCEGFGFGGGGGGGGGGGGGGGGGGDGCGGGDGGGE@FGGGGGGGGGGGGGGGGGGG8D?FGGGGGGGGFD@FDFDF9FFCFFGCFGGGG>7CCF?CD*@7*9AFFFFFFFFE=F3>AFAC)6>(58:@FD010((((39B?4::?>(2:F?2A46316?((31-11:(8:AF?02((().8AAFBF6073(14).34####
@M05025:18:000000000-B3NL5:1:1101:8808:12156 2:N:0:TCGAAG
ATATGTGGACTACTCGGGTATCTAATCCTGTTTGCTCCCCACGCTTTCGAGCCTCAGCGTCAGTTACAGACCAGAGAGCCGCCTTCGCCACTGGTGTTCCTCCATATATCTACGCATTTCACCGCTACACATGGAATTCCACTCTCCTCTTCTGCACTCAAGTCTCCCAGTTTCCAATGACCCTCCCCGGTTGAGCCGGGGGCTTTCACATCAGACTTAAGAAACCGCCCGCGCCCGCTTTACGCCCAATAAACCCGGACAACCCTTGCCACCTCCGTTTTACCCGGCCTGCTGGCCCCAT
+
CGGGGGGFGGGGGGGGGGFGGGGGGGGGGGGGGGGGGGGGGGGGEGGGGGGGGGGGGGGGGGGGGGGGGGGGGGGGGGGGGGGGGGGGGGGGGGGGGGGGFGFFGGGGGGGGGGGGGGGGGGG7EGGGGGGGGGEEGFFGGGDDFGGGGGFGGGGGGGGG?,@FGGGGGGGGGGFF?CDDGGF?6DCGCDDGGGFGG*993)/?6;88BF68763@F=A))./35,(12((3-1(-206:64<,(16B:<3A))(89(((4(((,((,34),,((,,2)(,63)(((((((244.-3####
@M05025:18:000000000-B3NL5:1:1101:17384:12160 2:N:0:TCGAAG
ATATGTGGACTACTGGGGTTTCTAATCCTGTTTGCTCCCCACGCTTTCGAGCCTCAACGTCAGTTACAGTCCAGTAAGTCGCCTTCGCCACTGGTGTTCCTCCTAATATCTACGCATTTCACCGCTACACTAGGAATTCCACTTACCTCTCCTGCACTCCAGCCTGACAGTTTCCAATGCAGTCCAGGGGTTGAGCCCCTGCCTTTCACACCAGACTTGCCATGCCGTCTACGCTCCCTTTACACCCAGTAAATCCTGACAACGCTTGCCCCCTACGAATTACCGGGGCGGCTGGCCGCAT
+
CAFGGGFCE@FGGGGGGGGGGGGEGGFFEFGGFGGGGGEGDCG7FFFGCFGGGGGGGGGGG@F<EFGGGGGGGGGG<FGGGGGE@FGGGGGDEFGGGGDFGGGGGFFCEGCGGGDGGGEFCFGGCCFGDGDGFGFFGGGG9BFGGFFDFFG?DADEFFFGGCFGGC,@=DEGGG9DD=8FGADCFFGCGD6=;C5+=+:6?AFF>FFFFFF55*)9ACFE@866)5>DFF2@=@D>B2:=>44<<D2,(;66C36().)(/./7024(6@)839:1(((.42<<(((40(((49((.####
@M05025:18:000000000-B3NL5:1:1101:13788:12184 2:N:0:TCGAAG
ATATGTGGACTACTCGGGTATCTAATCCTGTTTGCTCCCCACGCTTTCGAGCCTCAGCGTCAGTTACAGACCAGAGAGCCGCCTTCGCCACTGGTGTTCCTCCATATATCTACGCATTTCACCGCTACACATGGAATTCCACTCTCCTCTTCTGCACTCAAGTCTCCCAGTTTCCAATGACCCTCCCCGGTTGAGCCGGGGGCTTTCACATCAGACTTAAGAAACCGCCTGCTCTCGCTTTACGCCCAATAAATCCGGACAACGCTTGCCACCTACGTATTACCGCGGCTGCTGGCCCGAG
+
CGGGGGGGGGGGGGGGGGGGGGGGGGGGGGGGGGGFGGGGGGGGGGGGGGGFGGGGGGGGGGGGGGGGGGGGGGGGGEGGGGGGGGGGGGGGGGFGGGGGGGGGGGGGGGGGGGGGGGGGGGGGGGGGGGGGGGGFGGGGGGCGCGGGGGGGGGGGGGD?FGE=:DFFGGFGGGGG7FGGGGD=DGGDGGCGDFFGGGEDFFFDFFB6FFFEEFFEAAAEFFFFFD@>FDFD3;)77?<B:<<1:19<?B:AADA?>>?FFF?>F?31:2ADB???BFBA?>FA<94(39;:08(4(####
@M05025:18:000000000-B3NL5:1:1101:15963:12195 2:N:0:TCGAAG
ATATGTGGACTACTCGGGTATCTAATCCTGTTCGCTACCCATGCTTTCGAGCCTCAGCGTCAGTTGCAGACCAGAGAGCCGCCTTCGCCACTGGTGTTCTTCCATATATCTACGCATTCCACCGCTACACATGGAGTTCCACTCTCCTCTTCTGCACTCAAGTTCAACAGTTTCTGATGCAATTCTCCGGTTGAGCCGAAGGCTTTCACATCAGACTTATTGAACCGCCTGCACTCGCTTCACGCCCAATAAATCCGGACAACGCGTGCCACTTACATATTACCCCGGCGGCTGGCCCTAA
+
CGGGGGFGGGGGGGGGGGGGGGGGGGGGGGGGGGGGGGGGGGG?FGGGGCFCFGGGGGGGFGGGGGFGFFGGGGGGGGGGGEGGGGGGFGGFG,BFFGGGFGGFGGGDGGGGGG>FGG,ADFG@E@CGGGGGFG88@FGDE9,8@BFFGGGGGGGCG=8,@3@=DFGDFGFEGFGFDFGFDE9DDD7DD79>+9:F++9@DBFFAAFFFFFEFFEFF6AEF4<E.4@@=(825B*85:01(/78?((6(6@A397=160((::(((---(-8()).))..)-.)(-46246029(4(####
@M05025:18:000000000-B3NL5:1:1101:11690:12214 2:N:0:TCGAAG
ATATGTGGACTACCGGGGTTTCTAATCCTGTTTGCTCCCCACGCTTTCGTGCCTCAGTGTCAATGTTGGTCCAGGTAGCTGCCTTCGCCATGGATGTTCCTCCTGATCTCTACGCATTTCACTGCTACACCAGGAATTCCGCTACCCTCTACCACATTCTAGTCATCCAGTATCCACTGCAGTTCCCAGGTTGAGCCCAGGGCTTTCACAACGGACTTAAATAACCACCTACGCACGCTTTACGCCCAGTAATTCCGAGTAACGCTTGCACCCTCCGCATTACCGCGGCTGCTGGCCGGTT
+
CDCGGFEGGCGGFE@FGGGDCGGGEEGGGCCFEE9EFFG:FFEGEGGFGGGGG@FGFFGGDGGGGGGGGGGG<FFFEAFGFGGGGGGGGEGGF8FCGGGFAFGGGGGGGFGGGGGDGGGGGGGFGGGGGGGGGGGGGGGGGGGGGFGGGGGGGGGGGEFGGGGGFGGGGGGGCC?DDGGGGGGGGCDDF?DDDDB6CFFCFE>F5?89<CFDA>8=5AFE=EFF:B@BFB>E=22@9>9=BEC;<>FF;@ECC??;.236@350:@/(42<1-(-(2(-4-)5)(1(11(11)),43####
@M05025:18:000000000-B3NL5:1:1101:18240:12217 2:N:0:TCGAAG
ATATGTGGACTACAAGGGTTTCTAATCCTGTTTGCTCCCCACGCTTTCGTGCCTCAGTGTCAATGTTGGTCCAGGTAGCTGCCTTCGCCATGGATGTTCCTCCTGATCTCTACGCATTTCACTGCTACACCAGGAATTCCGCTACCCTCTACCACATTCTAGTCATCCAGTATCCACTGCAGTTCCCAGGTTGAGCCCAGGGCTTTCACAACGGACTTAAATAACCACCTACGCACGCTTTACGCCCAGTAATTCCGAGTAACGCTTGCACCCTTCGTATTACCGCGGCTGCTGGCCAGAG
+
CGGGGGGGGGGGGGGGGGGGGGGGGGGGGGGGGFGGGGGGGGGGGGGGGGGGGGGGGGGGGGGGGGGGGGGGGGGGGGGGGGGGGGGGGGGGGGGGGGGGGGGGGGGGGGGGGGGGGGGGGGGGGGGGGGGGGGGGGGGGGGGGGGGGGGGGGGGGGGGGGGGGGGGGGGGGGCGGGGGGGFGGGGGGG6=DD?FGGGFGFFFFFFFFFFFAFF=BFF>ECE@5@CEB94>BAAFFBFFF>=EFFFFFF:;<?EF3@D>3=>C;601,63=8DD@FFF(4:B>A((339>03::0:1####
@M05025:18:000000000-B3NL5:1:1101:20489:12219 2:N:0:TCGAAG
ATATGTGGACTACAAGGGTTTCTAATCCTGTTTGCTCCCCACGCTTTCGCACCTGAGCGTCAGTCTTTGTCCAGGGGGCCGCCTTCGCCACCGGTATTCCTCCAGATCTCTACGCATTTCACCGCTACACCTGGAATTCTACCCCCCTCTACAAGACTCTAGCCTGCCAGTTTCGAATGCAGTTCCCAGGTTGAGCCCGGGGATTTCACATCCGACTTGACAGACCGCCTGCGTGCGCTTTACGCCCAGTAATTCCGATTAACGCTTTCCCCCTCCGTATTACCCCGCTTCTGTGCCGCGC
+
CGGGGGGGGGGGGGGGGGEFGGGGGGGGGGGGGGGGGGGGGGGGGGGGGGGGGGGGGGGGGGGGGGGGGGGGGGGGGGGGGGGDGGGGGGGGGGGDGGGGFGGGGGGGGGGGGGGGGGGGGGGGGGGGGGGFGGG=FGGGGGGGGGGGGFFCFFF?8FFEG7CEFFFGGG7ACFGFGGFFDGC@FCFGFGF24C94CCDC>D)0AAFFAAAEDE?6B>F8EEF@F?;>F<BBFB??07(412<6:(436?<249:>??:2:B>:93(-)))470449(.43)6.((-,--())))-.####
@M05025:18:000000000-B3NL5:1:1101:22275:12266 2:N:0:TCGAAG
ATATGTGGACTACACGGGTATCTAATCCTGTTTGCTCCCCATGCTCTCATGCCTCAGCGTCAGTTACAGTCCAGTAAGTCGCCTTCGCCACTGGTGTTCTTCCTAATCTCTACGCATTTCACCGCTACACTAGGAATTCCACTTACCTCTCCTGCACTCTAGTTAAACAGTTTTATATGCTTTCTACAGGTTAAGCCTATATATTTAACATATAACTTGTTTAACCGCCTACGCATCCTTTACGCCCAGTTATTCCGAACAACGCTTGCCACCTACGTATTACCGCGGCTGCTGGCCCCTA
+
CGGGGGGGGGGGGGGGGGGGGGGGGGGGGGGGGGGGGGGGGGGGGGGGGGGGGGGGGGGGGGGGGGGGGGGGGGGGGGGGGGGGGGGGGGGGGGGGGGGGGGGGGGGGGGGGGGGGGGGGGGGGGEGGGGFGGG8FGGGGGGGGGGGGGGGGGGGGGGGGGGGGFFGGGGGGGGGGGGFGGGGGGGGGGFGGG=DGGGFGFBDFFFFFFFFFFFFFFFFFFFFFECFAFDFF5=9AFEFFEEFDFB=@BE87<54@E?@@B8:9(80;DEF@;@@;;@@EF).46:90;((-4).43####
@M05025:18:000000000-B3NL5:1:1101:25752:12270 2:N:0:TCGAAG
ATATGTGGACTACTCGGGTATCTAATCCTGTTTGCTCCCCACGCTTTCGAGCCTCAACGTCAGTTACCGTCCAGTAAGCCGCCTTCGCCACTGGTGTTCCTGCTAATATCTACGCATTTCACCGCTACACTAGGAATTCCGCTTCCCTCTCCGGCACTCTAGATGGACAGTTTCCAAAGCGGTCAAGGGGTTGACCTCCTGCCTTTCACTGCAGACTTGCTCGTCCGTCTACGCTCCCTTTACATCCGGTACAGCCGGATAAGGCTTGCCATCTCCGTATTCCCCCGGCTGCTGGTCGCGT
+
-8-CFFFGGGGDF<<@BC6@E9,CFG,;<E<A<,,FC8<:@@F@FG,6C8EF@F8@,C@:CF:FGC9<FGG:F,<C@DC<:FEGEE7FE==F?8E<4,5,?,4?<,5,59E9EG>FFC9F9FFBEFGGGG;A=,,7@DF=?CE8+@=,81DF++@E+==BFC,,@AEDD?CCE:++++39+40<*2*9>*9?/7**+3@9643/3@F>6B+3*)*(2=/6*059@9>;@(:3(64,6((/.)9)))5((,4(.).((4(4(-),(47(((.)(6)8(-22().,((((-79()4((.####
@M05025:18:000000000-B3NL5:1:1101:6089:12289 2:N:0:TCGAAG
ATATGTGGACTACCGGGGTATCTAATCCTGTTTGCTCCCCACGCTTTCGAGCCTCAGCGTCAGTTACAGACCAGAGAGCCGCCTTCGCCACTGGTGTTCCTCCATATATCTACGCATTTCACCGCTACACATGGAATTCCACTCTCCTCTTCTGCACTCAAGTCTCCCAGTTTCCAATGACCCTCCCCGGTTGAGCCGGGGGCTTTCACATCAGACTTAAGAAACCGCCTGCGCTCGCTTTACGCCCAATAAATCCGGACAACGCTTTCCACCTACGTATTACCGCGGCTGCTGGCCTGAT
+
CGGGGGGGGCGGGGGGGGGGGGGGGGGGGGGGGGGGGGGGGGGGGGGGGGGGGGGGGGGGGDGGGGGGGGGGGGGGGGGGGGGGGGGGGGGGGGGGGGGGGGGGGGGGFGGGGGGGGGGGGGDGGGGGGGGGGGEEFGGGGGGGGGGGGGGGGGGGGFFCG8DFGGGGGGGGGGDFDGGCDFGGGGDCD>CD>DAFFDEGFFFFFFF=6@=EAF)3;FFFF3<@FDFFFF?269>?9;FFFFF66>FF<:B74AB?>BFFF?(7BF?(49><1::?BF227:AFFB>>099BB:>:3####
@M05025:18:000000000-B3NL5:1:1101:21488:12346 2:N:0:TCGAAG
ATATGTGGACTACAGGGGTATCTAATCCTGTTTGCTCCCCACGCTTTCGAGCCTCAACGTCAGTCATCGTCCAGAAAACCGCCTTCGCCACTGGTGTTCCTCCTAATATCTACGCATTTCACCGCTACACTAGGAATTCCGCTTTCCTCTCCGACACTCTAGCCTGACAGTTCCAAATGCAGTCCCGGGGTTGAGCCCCGGGCTTTCACATCTGGCTTGCCATGCCGTCTACGCTCCCTTTACACCCATTAAATCCGGATAACGCTTGCCCCCTACCTATTACCGCCGCTGCTGGCCCAGT
+
CGGGGGGGGGGGGGGGGGGGGGGGGGGGGGGGGGGGGGGGGGGGGGGGGGGGGGGGFGGGGGGGGGGGGGGGGGGGGGGGGGGGGGGGGGGGGGGGGGGGGGGGGGGGGGGGGGGGGGGGGGGGGGGGGGFGGGGGGGGGGGGGGGGGGGGGGGGGGGGGGCGGFDGGGFFFEFFCFGCDFGGGCDGC5C597FFGGGEDDFEF:AFFFFFFFF>EFFEF;EE3@E9;0(6C70;DFDFEB9>>ABF?0))).642,08149<?90((,2:391::()-6>AA<((((42;98??(.####
@M05025:18:000000000-B3NL5:1:1101:5257:12358 2:N:0:TCGAAG
ATATGTGGACTACCCGGGTTTCTAATCCTGTTCGCTACCCACGCTTTCGTTCCTCAGCGTCAGTTACTGCCCAGAGACCCGCCTTCGCCACCGGTGTTCCTCCTGATATCTGCGCATTTCACCGCTACACCAGGAATTCCAGTCTCCCCTGCAGTACTCAAGTCTGCCCGTATCGCCTGCAAGCCAGCAGTTGAGCTGCTGGTTTTCACAAACGACGCCACAAACCGCCTACGAACTCTTTACGCCCAGTAATTCCGGACAAACCTTGCACCCTACGTATTACCGCCGCTGCTGGCCGAGG
+
CGGGGGGGGFFGGGGGGGCGDGFGGFGGGGGGGEGGGGGGGGGGGGGGGGGGCFGGGGGGGGGGGGG<FFGGGGFGGGGGGGGGG9BEGGGGGG:BF@FGEFGGGGGGGGGGGGGGGGGGGGGGGEFEGGG7EEDCDEEGGGGGCFG8EDGGGGADF==3D?EEFGFFFCEGF@+;C77CGGFDE7CFGGFGF76C@DFFFF9BFFF8:+1-5B@>48)(((6?@@9660;@0((,(.)6<4A(19>(4.)-694<?,((-(((-476(2<:B?F608)..<<<(7((193(40((.####
@M05025:18:000000000-B3NL5:1:1101:8628:12374 2:N:0:TCGAAG
ATATGTGGACTACTCGGGTTTCTAATCCTGTTCGCTACCCATGCTTTCGAGCCTCAGCGTCAGTTGCAGACCAGAGAGCCGCCTTCGCCACTGGTGTTCTTCCATATATCTACGCATTCCACCGCTACACATGGAGTTCCACTCTCCTCTTCTGCACTCAAGTTCAACAGTTTCTGATGCAATTCTCCGGTTGAGCCGAAGGCTTTCACATCAGACTTATTGAACCGCCTGCACTCGCTTTACGCCCAATAAATCCGGACAACGCTTGCCACCTACGTATTACCGCGGCTGCTGGCCCCCG
+
CGGGGGGGGGGGGGGGGGGGGGGGGGGGGGGGGGGGGGGGGGGGGGGGGGGGGGGGGGGEFEGGGGGGGGGGGGGGGGGGGGGDGGGGDGGGGGFGGGGGGGGGFFGGGGGGGGGGGGGGGGGGGGGGGGGFGGGGFFGFGGGGGFFGGGGGGGGGGGGGGFFDDF:DGFFEAFGGGGGGGGGFF9FFDGGGGGFCGGBD>?F?AFFFFFFFBFBEFFFEFFFEF9@2=>DDD@EFDFF?FFFD@BBF?;@34CC@B6(2288>BFF?B?FF:?FFF72<?AFDF09999013?23(####
@M05025:18:000000000-B3NL5:1:1101:16033:12413 2:N:0:TCGAAG
ATATGTGGACTACCCGGGTTTCTAATCCTGTTTGCTCCCCACGCTTTCGAGCCTCAACGTCAGTTACAGTCCAGTAAGTCGCCTTCGCCACTGGTGTTCCTCCTAATATCTACGCATTTCACCGCTACACTAGGAATTCCACTTACCTCTCCTGCACTCCAGCCTGACAGTTTCCAATGCAGTCCAGGGGTTGAGCCCCTGCCTTTCACACCAGACTTGCCATTCCGTCTACGCTCCCTTTATACCCAGTAAATCCGGATAACGCTTGCCCCCTACGTATTACCCCCGCTGCTGGCCCGAC
+
CGGGGGGGGGGFGFGGGGGGGGGGGGGGGGGGGGGEFGGGGGGGGGGGGGGGGGGGGGGGGEGGGGCFGGGGGGGGGGEGGGCGGGGGGGGGEFFEGGGGGGGGGAFGGGGGGGGGGGFCFGGGGGGGFGFGGGGGEFGGGGGGGGGGGGCG8FGGGGGGGFFGGGDGGGDEFGGFDDGGGGFD?@FCDGD;CFFCGGE5?FFFFFF6BAFFDF=BFFFF2;A*9:=@FDDC5@D@B2>5>4).9C@8@;C3<<<;B0;0(;3(,30(6823-3(4142<F)42(,(-((((45(,3####
@M05025:18:000000000-B3NL5:1:1101:22930:12433 2:N:0:TCGAAG
ATATGTGGACTACCGGGGTATCTAATCCTGTTCGCTACCCATGCTTTCGAGCCTCAGCGTCAGTTGCAGACCAGAGAGCCGCCTTCGCCACTGGTGTTCTTCCATATATCTACGCATTCCACCGCTACACATGGAGTTCCACTCTCCTCTTCTGCACTCAAGTTCAACAGTTTCTGATGCAATTCTCCGGTTGAGCCGAAGGCTTTCACATCAGACTTATTGAACCGCCTGCACTCGCTTTACGCCCAATAAATCCGGACAACGCTTGCCACCTACGTATTACCGCGGCTGCTGGCCTGGT
+
CGGGGGGGGGGGGGGGGGGGGGGGGGGGGGGGGGGGGGGGGGGGGGGGGGGGGGGGGGGGGGGGGGGGGGGGGGGGGGGGGGGGGGGGGGGGGGGGGGGGGGGGGGGGGGGGGGGGGGGGGGGGGGDGGGGGGGFGGGGFGGGGGGGFGGGGGGGGGGGGGGGAFGGGGGGGGGGGGGGFGFGGGGGGGGGGGGFFGGFDEBFFFFFFFFFFFFFFFFFFFFEC=BB9@F>DFFFEFFFDFFFFF@BFFFFFEFFFF6?>>?FFFF:??BDFB?FFF?2A>>6A:>>0234?:2(,.####
@M05025:18:000000000-B3NL5:1:1101:22249:12519 2:N:0:TCGAAG
ATATGTGGACTACCAGGGTATCTAATCCTGTTCGCTACCCATGCTTTCGAGCCTCAGCGTCAGTTGCAGACCAGAGAGCCGCCTTCGCCACTGGTGTTCTTCCATATATCTACGCATTCCACCGCTACACATGGAGTTCCACTCTCCTCTTCTGCACTCAAGTTCAACAGTTTCTGATGCAATTCTCCGGTTGAGCCGAAGGCTTTCACATCAGACTTATTGAACCGCCTGCACTCGCTTTACGCCCAATAAATCCGGACAACGCTTGCCACCTACGTATTACCGCGGCGGCTGGCCAGCC
+
CGGGGGGGGGGGGGGGGGGGFGGGGGGGGGGGEGGGGGGGGGGGGGGGGGGGGGGGGGGGGGGGGGGGGGGGGGGGGGGGGGGGGFGGGEGGGGGGEGGGGGGGGGGCGGGGGGGGGGGGGGGGEEGGGGGGGGGGGGGGGFDDDG8EGGFFGGGGGGGFDFBDGGGGGFGGGDGGF7DGGGGGGGGGGDGGD9F+@DBDFEF9AFFFFFFFFFEEFFA?ECCC::42@=BFFF=29@@1=C<(6,6@F34;ECFEB9@B>:(,,(((4?F?F?F:(38<?ADA370-(((((,,4.####
@M05025:18:000000000-B3NL5:1:1101:3125:12550 2:N:0:TCGAAG
ATATGTGGACTACTGGGGTTTCTAATCCTGTTCGCTACCCATGCTTTCGAGCCTCAGCGTCAGTTGCAGACCAGAGAGCCGCCTTCGCCACTGGTGTTCTTCCATATATCTACGCATTCCACCGCTACACATGGAGTTCCACTCTCCTCTTCTGCACTCAAGTTCAACAGTTTCTGATGCAATTCTCCGTTTGAGCCGAAGGCTTTCACATCAGACTTATTGAACCGCCTGCACTCGCTTTACGCCCAATAAATCCGGACAACGCTTGCCACCTACGTATTACCGCGGCTGCTGGCCCGAC
+
CGGGGGGGGGGGGGGGGGGDGGGGGGGGGGGGGGGGGGGGGGGGGGGGGGGGGGGGGGGGGGGGGFGGGGGGGGGGGGGGGGGGGGGGGGGGGGGGGGGGGGGGGGGGGGGGGGGGGGGGGGGGGGGGGGGGGGGGGGGGGGGGGGGGGGGGGGGGGFGGGFGGGGGGGGGGGGGGGGGGGGGGGGGGG+CD>FFGFDDGBFFFFFFFFFFEFFEFFFFCECF4@9)8>?623B4E2554?3>;@B>12383<<E@>0099140;?F663<D0:2?<?2AF992((3(39(38)(81####
@M05025:18:000000000-B3NL5:1:1101:28465:12562 2:N:0:TCGAAG
ATATGTGGACTACCCGGGTATCTAATCCTGTTCGCTACCCATGCTTTCGAGCCTCAGCGTCAGTTGCAGACCAGAGAGCCGCCTTCGCCACTGGTGTTCTTCCATATATCTACGCATTCCACCGCTACACATGGAGTTCCACTCTCCTCTTCTGCACTCAAGTTCAACAGTTTCTGATGCAATTCTCCGGTTGAGCCGAAGGCTTTCACATCAGACTTATTGAACCGCCTGCCCTCGCTTTACGCCCAATAAATCCGGACAACGCTTCCCACCTACGTATTACCGCGGCTGCTGGCCTCCT
+
CFCGGFFGGGGGFGGGGGGGGGGGGGGGGGGGDFGGGGGGGGGGFGGFEGGGGGGGGGGGGGGGGFGGGGGGGGGGGEGGGGGGGGGGGGGGGGGGGGGGGGGGGGGGGGGFEGGGGGGGGGGGGGDGG?@FGCFFGGGGGGFGGGGGGGGGGGGGGDF?F9FDFFGGGGGFGGFFGGG?F8DFEFGGGDCD7DFFGGFG59FFFFFFFFFE6A=FFFFFFFFEED>F@@22(84?66;1=<4;?6>F@DFF<39E@B?;0<:19B0(4:>?B70:(,<<><B>0990191<D040,####
@M05025:18:000000000-B3NL5:1:1101:5308:12579 2:N:0:TCGAAG
ATATGTGGACTACTGGGGTTTCTAATCCTGTTTGCTCCCCACGCTTTCGCACCTGAGCGTCAGTCTTTGTCCAGGGGGCCGCCTTCGCCACCGGTATTCCTCCAGATCTCTACGCATTTCACCGCTACACCTGGAATTCTACCCCCCTCTACAAGACTCTAGCCTGCCAGTTTCGAATGCAGTTCCCAGGTTGAGCCCGGGGATTTCACATCCGACTTGACAGACCGCCTGCGTGCGCTTTACGCCCAGTAATTCCGATTAACGCTTCCACCCCCCCTATTACCGCGCCTCTTTGCCAGGT
+
CGGGGGGGGGGGGGGGGGGGGGGGGGGGGGGGGGGGGGGGGGGGGGGGGGGGGGGGGGGGGGGGGGGGGGGGGGFGGGGGEGGGGGGGGGGGGGGGGGGGFGGGG9FFGGGGGGGGGGGGGGGGGGGGGGGGGFGGFEFGGGGGGGGEGGGGGGG8:DCFF9FGE7CCC?CGFFDG>CFGFFFFGGGFFFCF4A6FG5?CEFB)AAFCFF=E=:<>DDFFE<83==1>FF?:1:08(21??2623((((4<-5)<<8<BB<2<:9((().633((-((-4))6A,11(,4(()))-)####
@M05025:18:000000000-B3NL5:1:1101:21767:12600 2:N:0:TCGAAG
ATATGTGGACTACCCGGGTATCTAATCCTGTTTGCTCCCCACGCTTTCGAGCCTCAACGTCAGTTACAGTCCAGTAAGTCGCCTTCGCCACTGGTGTTCCTCCTAATATCTACGCATTTCACCGCTACACTAGGAATTCCACTTACCTCTCCTGCACTCCAGCCTGACAGTTTCCAATGCAGTCCAGGGGTTGAGCCCCTGCCTTTCACACCAGACTTGCCATGCCGTCTACGCTCCCTTTACACCCAGTAAATCCGGATAACGCTTGCCCCCTACGTATTCCCTCGTCTGCTGGCCCACT
+
CGGGGGGGGGGGGGGGGGGGGGGGGGGGGGGGGGGGGGGGGGGGGGGGGGGGGGGGGGGGGGGGGGGGGGGGGGGGGGGGGGGGGGGGGGGGGGGGGGGGGGGGGGGGGGGGGGGGGGGGGGGGGGGGGGFGGGGGGGGGGGGGGGGGFFGFGGGGGGGGGGGGGGGGGGGGGGGGGGGGGFDGDGGF@DGGGGFGGGB?>FFFFFFFFFFAF4BFFFFCB6;5BB2@@2@C=>=6=9BFEEF3@;>??@ECE<)513;11<@(.3??BFFFFF(4(()-4).<).(-,(-))),8(####
@M05025:18:000000000-B3NL5:1:1101:15200:12601 2:N:0:TCGAAG
ATATGTGGACTACTGGGGTATCTAATCCTGTTTGCTCCCCACGCTTTCGTGCCTCAGTGTCAATGTTGGTCCAGGTAGCTGCCTTCGCCATGGATGTTCCTCCTGATCTCTACGCATTTCACTGCTACACCAGGAATTCCGCTACCCTCTACCACATTCTAGTCATCCAGTATCCACTGCAGTTCCCAGGTTGAGCCCAGGGCTTTCACAACGGACTTAAATAACCACCTACGCACGCTTTACGCCCAGTAATTCCGAGTAACGCTTGCACCCTTCGTATTACCGCGGCTGCTGGCCGATG
+
CGFGGGGGGFGGGGGGGGGGGGGGGGGGGGGGGGGGGGGGGGGGGGGGGGDGGGGGGGGGGGGGGFGGGGGGGGGGGGGGGGGGGGGGGGGGGFGGGGGGGGGGGGGGGGGGGGGGGGGGGGGGGGGGGGGGGGGGGGGGDEGGGGGGGGGGGGGGGGGGGGGGFGGGGGGGGGGGGGGGGGGGFGCGG?FGGGFGFFFGFA>AFFFFFF5:8*8>EFFCEEFFFFF5@FEFFFDB>B===4CD@FFFD@EE367?8?>1;CFF6<DF78@;?@8@?7(.5AD9-1(-1((42)5:4####
@M05025:18:000000000-B3NL5:1:1101:21229:12653 2:N:0:TCGAAG
ATATGTGGACTACCCGGGTATCTAATCCTGTTCGCTACCCATGCTTTCGAGCCTCAGCGTCAGTTGCAGACCAGAGAGCCGCCTTCGCCACTGGTGTTCTTCCATATATCTACGCATTCCACCGCTACACATGGAGTTCCACTCTCCTCTTCTGCACTCAAGTTCAACAGTTTCTGATGCAATTCTCCGGTTGAGCCGAAGGCTTTCACATCAGACTTATTGAACCGCCTGCACTCGCTTTACGCCCAATAAATCCGGACAACGCTTGCCACCTACGTATTACCGCGGCTGCTGGCCGCGG
+
CGGGGGGGGGGGGGGGGGGGGGGGGGGGGGGGGGGGGGGGGGGGGGGGGGGGGGGGGGGGGGGGGGGGGGGGGGGGGGGGGGGGGGGGGGGGGGGGGGGGGGGGGGGGGGGGGGGGGGGGGGGGGGGGGGGGGGGGGGGGGGFGGGGGGGGGGGGGGFGGGGGGGGGGGFGFFGGGGGGGGGGGGGGGGGGGGGFGGGFGFFFFFFFFFFA;EFEFFFFFF?*8;>>B@?F6@FFF?;71?CEFF@FFF@FE9ECFFF(4;FF>F?F00>AB<2:?0:<AF25<:(((((4::?764####
@M05025:18:000000000-B3NL5:1:1101:19022:12685 2:N:0:TCGAAG
ATATGTGGACTACCAGGGTTTCTAATCCTGTTTGCTCCCCACGCTTTCGAGCCTCAACGTCAGTTACCGTCCAGTAAGCCGCCTTCGCCACTGGTGTTCCTCCTAATATCTACGCATTTCACCGCTACACTAGGAATTCCGCTTACCTCTCCGGCACTCTAGATGGACAGTTTCCAAAGCAGTCCAGGGGTTGAGCCCCTGCCTTTCACTTCAGACTTGCCCGTCCGTCTACGCTCCCTTTACACCCATTAAATCCGGATAACGCTTGCCCCCTACGTATTACTGCGGCTGCTGGCGGGTG
+
CGGGGFGGGGGGGGGGGGFGDGGGGGGGGEGGGGGGGGGGGGGGGGGCEF@EGGGGGGGGGG7FFGGGGGGGGGGGGGGGGGGGGGGGGGGGGGGCGGGGGGGGGGGGGGGGGGDGGGFGGGGCGFGGGGGGGGFFGGGGGGGGGGFGAEG8=EEG?EGGGFGGGGCFGC9DFDFFFGGGGGGGGG?CGGGGD5AGG>:7?A4AFFFFFFFFF>4=FF4C=3250>@F@DDFF>;DFD@E@CFFFFB@()/?375.(((--).(,841:(.(49(8(8>24))-))(4(1((,).:,####
@M05025:18:000000000-B3NL5:1:1101:14112:12697 2:N:0:TCGAAG
ATATGTGGACTACAGGGGTTTCTAAGCCTGTTCGCTCCCCACGCTTTCGCTCCTCAGCGTCAGGAAAGGCCCAGAGAACCGCCTTCGCCACTGGTGTTCCTCCTGATATCTGCGCATTCCACCGCTCCACCAGGAATTCCATTCTCCCCTACCTTCCTCAAGTCAAACCGTATCGAAAGCACGCTCAGGGTTAAGCCCCAAGATTACACTTCCGACGCGATCAACCACCTACGAGCCCTTTACGCACAATAAATCCGGACAACGCTCGCACCCTACGAAACACCTCGTCTCCTGGCCCTGG
+
CGGGGFFFGGGGGGGGGGCEFCCFGGGGGGGGDGGCGGGGGGGGGGGFGG@EGGGGGGGGGGCGFGCGFGGEGGGGFGGGGGGGGGGGGGGGGGGFGEFGGGGGCFGGGGCFGGGGGGGCGGGDGGGGGGFGGGGGG?DEGFDGGGGGGGGGGG8FF9EEDFDGGAFGGGGGCFGGGCG>FGCGCGGGFF>F>F6FFFECEF;FAFFFFFFF=6@FDF>92?FFDDFFFFEE0817287,)6A:?(4>05<)).5(3(317?B6>(,,(-49??BF1(((-8<1(4((,(,.6)(33####
@M05025:18:000000000-B3NL5:1:1101:28055:12713 2:N:0:TCGAAG
ATATGTGGACTACAGGGGTATCTAATCCTGTTTGCTCCCCACGCTTTCGAGCCTCAACGTCAGTTACCGTCCAGTAAGCCGCCTTCGCCACTGGTGTTCCTCCTAATATCTACGCATTTCACCGCTACACTAGGAATTCCGCTTACCTCTCCGGCACTCTAGATGGACAGTTTCCAAAGAAGTCCAGGGGTTGAGCCCCTGCCTTTCACTTCAGACTTGCCCGTCCGTCTACGCTCCCTTTCCACCCAGTAAATACGGATAACGCTGGCCCACTACGTATTACCGAGGTTTCTGGCCGTGG
+
CEGGGAFFGGGFFGGFGGFGGGDFFGGGGGGGFGGGGGGGGGFGFGGGGGGGEECFGGGGGGGGCCCFGGGCCFGFAFFFGGGGGCF7FEGGG,CFFEGEFDECFGGFGC,?EDFGCFGFFGEFGC+@EGAD@FFCDFG,@EEGGGFGG96=EDGG>8DFGF,@,6=DDDFGFE+;C:++=<?<EGGFD*<*95AG5C9*@FFF6A+9+11:<>E:88A:EB@>99@B(6;3=1(39<(.))77>,2(84CE)5)/6(8(()4:9B((418(4424?4?)2))4(((-(()).-).(####
@M05025:18:000000000-B3NL5:1:1101:11819:12717 2:N:0:TCGAAG
ATATGTGGACTACTAGGGTTTCTAATCCTATTTGCTCCCCACGCTTTCGTGCCTCAGTGTCAGTTACAGACCAGGCGACCGCCTTCGCCACTGGTGTTCCTCCATATATCTACGCATTTTACCGCTACACATGGAATTCCATCGCCCTCTTCTGCACTCCAGCATACCAGTTTCCATAGCTTACAATGGTTGAGCCATTGCCTTTTACTACAGACTTAGTACGCCACCTACGCACCCTTTACGCCCAATGATTCCGGATAACGCTTGCCACCTACGTATTACCGCGCCTGCTGGCTCCCAC
+
CGDFGGFGCFGGEFGGGGCEFFGGFGCFGGGGGCGEFDEGGGGGGGGFGGGGGFGFGGGFE@FGGGGGEGG<F8FGDEGDFGGGGGGGGGGFGGGGGGGGDF<EGGGGCGGCFGGGGGGEGFF@EEDFFECFGGG99>EDGGFGGGCEGCFGGGGGGGGGFCFCFFGF=DFF8DC9FGFGFGFG7@G7CDGGFGFGGG>==*B@A*B8>FF58+:>AFAEC*))0:ADFF99>>>262B3>>3;9>DF@E3)1.)69;13<@0:DB?((6?1(5:142)54646(4(,400,504(.####
@M05025:18:000000000-B3NL5:1:1101:16815:12749 2:N:0:TCGAAG
ATATGTGGACTACCGGGGCTTCTAATCCTGTTTGCTCCCCACGCTTTCGAGCCTCAACGTCAGTTACCGTCCAGTAAGCCGCCTTCGCCACTGGTGTTCCTCCTAATATCTACGCATTTCACCGCTACACTAGGAATTCCGCTTACCTCTCCGGCACTCTAGATGGACAGTTTCCAAAGCAGTCCAGGGGTTGAGCCCCTGCCTTTCACTTCAGACTTGCCCGTCCGTCTACGCCCCCTTTACACCCAGTAAATCCGGATACCGCTTGCCCCCTACGTATTACCGCCGCATCTGGCCAAGA
+
CGGGGGCFGEGGGGGDEG+@FFGDGGFGGGGGGGGEFCFGGGGGGGGGGGGGGCFFG@CGFGGGGGCECFGGGGFFFGGGDGGGGGFGGGEEGGGGGDGGGGGGG9FFGFGGGGCG@FFGGEE@EGGGGGGGFEGAFGGGGG@EGGDCFFGFGEE>8BCFGGGFGF?CF:CC:E7@9CCGG6CFGC75C5CC/09;;*@C:AFFA911=FFF4B*>AF*8(6796;0=?<DC06,6@;@?24:<B?F?::<FA24:>BF1().(,43(807?F>:B(4)6()..(((-4-(45.:)4####
@M05025:18:000000000-B3NL5:1:1101:11741:12765 2:N:0:TCGAAG
ATATGTGGACTACAAGGGTTTCTAAGCCTGTTCGCTCCCCACGCTTTCGCTCCTCAGCGTCAGGAAAGGCCCAGAGAACCGCCTTCGCCACTGGTGTTCCTCCTGATATCCGCGCATTCCACCGCTCCACCAGGAATTCCATTCTCCCCTACCTTCCTCAAGTCAACCCGTATCGAAAGCACGCCCAGGGTTAAGCCCCAAGATCACACATCCGACGCGAACAACCACCTACGAGCCCTTTACGCCCAATAAATCCGGACAACGACCGCCCCCAACGGATCACCGCCGCTGCCGGACGCAT
+
@<@C@C9FFDAEFE9FGG<FFF9ACCCEFEF,@BF,;@<F<F@BEEGD@@F<@FE6FECE:@FF<E<F@<EF@FECGBFE@EGGGGGEC7FFFE<@F,EA,CFGDFE<<F,@BFGGDFDGGF@BE7=@FGFGFGGGG=6=BFE;>E@DEGGGFGGGGGGGGCGE,=@CC8ECEFC*;?D7C6<5**3*797ACFFCFF5<BAAF+6?*):10:5;0)5)6(.1418323<2:(-(401(3,6<209>B:()))).89000-1(((-(((((-,(((((((-(42(-(493,4((((-####
@M05025:18:000000000-B3NL5:1:1101:6296:12767 2:N:0:TCGAAG
ATATGTGGACTACTGGGGTTTCTAATCCTGTTTGCTCCCCACGCTTTCGTGCCTCAGTGTCAATGTTGGTCCAGGTAGCTGCCTTCGCCATGGATGTTCCTCCTGATCTCTACGCATTTCACTGCTACACCAGGAATTCCGCTACCCTCTACCACATTCTAGTCATCCAGTATCCACTGCAGTTCCCAGGTTGAGCCCAGGGCTTTCACAACGGACTTAAATAACCACCTACGCACGCTTTACGCCCAGTAATTCCGAGTAACGCTTGCACCCTTCGTATTACCCCGGCTCCTGCCCATGG
+
CGGGGGGGFGGGFGGGGGGGGGGGGGGGGGGGGGGGGGGGGGGGGGGGGGGGGGGGGGGGEFEFFGGGFGGGFFCGGGGGGGGFGGGGGGEGGGFGGGGGGGGGGGGGFDFGGGGDGGGGGGFFGGGGGGGGGGFFFGGGFGGGGGGGGGGGGGGGFFFGGFGGGFGGGFFGGGFG?FFFFCGCFFFGGFFGGGBCFGFGF>EFFFFFFFFFAA5@EFF5;C@AE@@=ABFFA2995@@DFEF2@2>9;;<C?3<C1;6=@<<;@D?0;EE@;?8;(43?8A><(-,(46(43?0:0####
@M05025:18:000000000-B3NL5:1:1101:8781:12784 2:N:0:TCGAAG
ATATGTGGACTACCAGGGTATCTAATCCTGTTTGCTCCCCACGCTTTCGAGCCTCAGCGTCAGTTACAGACCAGAGAGCCGCCTTCGCCACTGGTGTTCCTCCATATATCTACGCATTTCACCGCTACACATGGAATTCCACTCTCCTCTTCTGCACTCAAGTCTCCCAGTTTCCAATGACCCTCCCCGGTTGAGCCGGGGGCTTTCACATCAGACTTAAGAAACCGCCTGCGCTCGCTTTACGCCCAATAAATCCGGACAACGCTTGCCACCTACGTATTACCGCGGCTGCTGGGCGGGT
+
CGGGGGGGGGGGGGFGGGGGFGGGGGGGGGGGGGGGFGGGGGGGGGGGGGGGDGGGGGGGGGGFGGGGGGFFGGGFGGGGEGGGGGFGGGGGGGGGGGGGGGEFGFGGGGFFGGGGGGGGGGGGGGGGGGFFGGFFCGGGGGGGGFFGGGGGG8DAFGGGGGGGFGDEGGGF:E=DDFGGGGGGGDGDG>D6;5CFGCDD4>;568FCFA+))27;;FFFF9C8@FFFFF??>BB?>>((4::BFF>??BFF9<4,4;?>F<:16(4(4:AFF<>263>-825A?B;2(,43)5(-(####
@M05025:18:000000000-B3NL5:1:1101:15641:12820 2:N:0:TCGAAG
ATATGTGGACTACAGGGGTTTCTAATCCTGTTTGCTCCCCACGCTTTCGAGCCTCAGCGTCAGTTACAGACCAGAGAGCCGCCTTCGCCACTGGTGTTCCTCCATATATCTACGCATTTCACCGCTACACATGGAATTCCACTCTCCTCTTCTGCACTCAAGTCTCCCAGTTTCCAATGACCCTCCCCGGTTGAGCCGGGGGCTTTCACATCAGACTTAAGAAACCGCCTGCGCTCGCTTTACGCCCAATAAATCCGGACAACGCTTGCCACCTACGCATTACCGCGTCTGCTGCCCTGGA
+
CGGGGGGGGGGGGGGGGGGGGGGGGGGGGGGGGGGGGGGGGGGGGGGGGGGGGGGGGGGGGGGGGGGGGGGGGGGGGGGGGGGGGGGGGGGGGGEFGGGGGGGGGGGGGGGGGGGGGGGGGGGGGGGGGGGGGGE,EFFGGGGGGGGGGGGGGGGGGGGGGGGGGGGGGGDGGGGGGGC9FGFDFDGGDGDDDDFFFDDGF>DFFAFFFF644A8EF8FEFF<F@@6>9;;DFF>BFF6?BFFFFFFFFFFF2>AF9(:9B0((-3:1:24??F?F0(,13):>07;(432<9?2((####
@M05025:18:000000000-B3NL5:1:1101:8239:12825 2:N:0:TCGAAG
ATATGTGGACTACTCGGGTTTCTAATCCTGTTTGCTCCCCACGCTTTCGTGCCTCAGTGTCAATGTTGGTCCAGGTAGCTGCCTTCGCCATGGATGTTCCTCCTGATCTCTACGCATTTCACTGCTACACCAGGAATTCCGCTACCCTCTACCACATTCTAGTCATCCAGTATCCACTGCAGTTCCCAGGTTGAGCCCAGGGCTTTCACAACGGACTTAAATAACCACCTACGCACGCTTTACGCCCAGTAATTCCGAGTAACGCTTGCACCCTTCCTATTACCGCGGCCGCCTGCCGATG
+
CGDFGGGGFEFGGGGGGGGGGGGGGGGGGGGGGGCCFGGGGGGGGGGGGFFGGGGGGGGGGGGGGGGGGGCEEGFFDFGGGGFGGGGGGGGGGEDFGGGGGGGEGGGGGGGGGGGFGGGEGCFFGGGGFGGGGCEFGGGGGGGGGGGEGGGGGCFGFGFGG8DFGGGGFGEFDFD=?DFFFGGGGFGFGFDFFFBGGGFGFFFFFFFFFFA5)<AF>FFAEFCEE@EDDB27@AF=)(55>C4>D@2>@=<EE5648(((6;C(6;D((.76,3(:(-))6).6-0(-((((((-,,####
@M05025:18:000000000-B3NL5:1:1101:21591:12864 2:N:0:TCGAAG
ATATGTGGACTACTGGGGTTTCTAATCCTGTTTGCTCCCCACGCTTTCGCACCTCAGTGTCAGTATCAGTCCAGGTGGTCGCCTTCGCCACTGGTGTTCCTTCCTATATCTACGCATTTCACCGCTACACAGGAAATTCCACCACCCTCTACCGTACTCTAGCTCGCCAGTTTTGGATGCAGTTCCCAGGTTGATCCCGGGGCTTTCTCATCCAACTTACTGAACCACCTACGCGCCCTGTACGCCCATTAATCCCTATTAACGCTCGCACCCTTCGTATTCCCGCTGCTCCTGGCCCAGG
+
-CFEF@FCAFFDGGFG@EFFFAFGF<EFGFE@@FEGGCG:EFGFEGG<@FCF@FFCFG9C,,<CEFAEFCF,6<EGEG@F@CGDEFG@CFEFFGFGGFGCDGDF9EG9EF<FFCB,@8,ABFFG+:F:<E,=>8,@E>@>,,@ED884@=,67=@C=@E9;=,DEEE68E,@:E=+=?+=:,=C:FFD9DC:DF++=9*79*:**/8+34=A*)0;AF4*/1*075(52-05((66(6.(6?3(670(()..)).5).4.))6((4(4(,((-((.(43,.)6,32(((,),(.(.,####
@M05025:18:000000000-B3NL5:1:1101:10816:12918 2:N:0:TCGAAG
ATATGTGGACTACACGGGTATCTAATCCTGTTCGCTACCCATGCTTTCGAGCCTCAGCGTCAGTTGCAGACCAGAGAGCCGCCTTCGCCACTGGTGTTCTTCCATATATCTACGCATTTCACCGCTACACATGGAGTTCTACTCTCCTCTTCTGCACTCAAGTTCAACAGTTTCTGATGCAATTCTCCGGTTGAGCCGAAGGCTTTCACATCAGACTTATTGAACCTCCTGCACTCCTTTTACGCCCAATAAATCGGGACAACACTAGCCACCTACGTATTACCGCGTCTCCTGGCCGGCC
+
BF<@@;EFF<FAFGGGGDFFGGFAFFFFCGGAE@C;C:EGGGE@,,E,6@@:@DE8EDFC:B@CE<FF@G<DAFDCC:D,@C77CFDE7CEGGG:=F7F<?FF,AADG<FFFGGGG:?,5@EA+4@:+CFFF9F,8>DF,,,C>EB=D?FGGGFFGGF8=D,@ADFEGGGGGGC9=7D+DFDCFF+2+37=C++0=CC?C>5>6A*<EC++01@:;9>+8A;**7<27(-6>B34.(*0955;9;(6208);C3)((.((3(/((7()42<,4,32342),).-((-(((()))((.####
@M05025:18:000000000-B3NL5:1:1101:11092:12919 2:N:0:TCGAAG
ATATGTGGACTACTCGGGTTTCTAATCCTGTTCGCTACCCATGCTTTCGAGCCTCAGCGTCAGTTGCAGACCAGAGAGCCGCCTTCGCCACTGGTGTTCTTCCATATATCTACGCATTCCACCGCTACACATGGAGTTCCACTCTCCTCTTCTGCACTCAAGTTCAACAGTTTCTGATGCAATTCTCCGGTTGAGCCGAAGGCTTTCACATCAGACTTATTGAACCGCCTGCACTCGCTTTACGCCCAATAAATCCGGACAACGCTTGCCACCTACGTATTACCGCGGCTGCTGGCCTGAG
+
CGGGGGGGGGGGGGGGGGGEGGGGGGGGGGGGGGGGGGGGGGGGGGGGGGGGGGGGGGGGGGGGGGGGGGGGGGGGGGGGGGGGGGGGGGGGGGGGGGGGGGGGGGGGGGGGGGGGGGGGGGGGGGGGGGGGGGGGGGGGGGGGGGGGGGGGGGGGGGGGGGGGGGGGGGGGGGGGGGGFG8EGGGGGDDGGG6ADG>AGFFFFFFFFFFFEFF=@FFFEEFFFEFF>BFFFFFFFFF;?FFF6@FBDFDEEF53=>;FFFFF9>1-4:(6>?:BFFFFA(44)(-24>((-4)5<8####
@M05025:18:000000000-B3NL5:1:1101:14686:12927 2:N:0:TCGAAG
ATATGTGGACTACCCGGGTTTCTAATCCTGTTCGCTACCCATGCTTTCGAGCCTCAGCGTCAGTTGCAGACCAGAGAGCCGCCTTCGCCACTGGTGTTCTTCCATATATCTACGCATTCCACCGCTACACATGGAGTTCCACTCTCCTCTTCTGCACTCAAGTTCAACAGTTTCTGATGCAATTCTCCGGTTGAGCCGAAGGCTTTCACATCAGACTTATTGAACCGCCTGCACTCGCTTTACGCCCAATAAATCCGGACAACGCTTGCCACCCACGTATTACCGCGGCTGCTGGCCTTGC
+
CGGGGGGGGGGGGGGGGGFGGGGGGGGGGGGGGGGGGGGGGGGGGGGGGGGGGGGGGGGGGGGGGGGGGGGGGGGGGGGGGDGGGGCGGGGGGGEFFFGGGGGGGGFGGGGGGGGGGGGGGGGGGGGGFFFGCFFCEFGGFGEFGGGGGGGGGGGFGGGGGGGGGGGGGGGFGGGGGGC?DFGGGCFFDDGGDCACGGB9ADFFFFFCCFFE6AB7AFFCEA<EFBB@F@92(>EE19DF@337;;6;;=E37CFF40((,3(4;18((297:(40(-2)(64<46((,,2232(4,####
@M05025:18:000000000-B3NL5:1:1101:10940:12946 2:N:0:TCGAAG
ATATGTGGACTACCGGGGTTTCTAATCCTGTTCGCTACCCATGCTTTCGAGCCTCAGCGTCAGTTGCAGACCAGAGAGCCGCCTTCGCCACTGGTGTTCTTCCATATATCTACGCATTCCACCGCTACACATGGAGTTCCACTCTCCTCTTCTGCACTCAAGTTCAACAGTTTCTGATGCAATTCTCCGGTTGAGCCGAAGGCTTTCACATCAGACTTATTGAACCGCCTGCACCCGCTTTACGCCCAATAAATCCGGACAACGCTTGCCACCTACGTATTACCGCGGCTGCTGGCCCCTG
+
CGGGGGGGGGGGGGGGGGGGGGGGGGGGGGGGGGGGGGGGGGGGGGGGGGGGGGGGGGGGGGGGGGGGGGGGGGGGGGGGGGGGGGGGGGGGGGGGGGGGGGGGGGGGGGGGGGGGGGGGGGGGGGGGGGGGGGGGGGGGGGGGGGGFGGGGGGGGGGGGGGGGGGGGFGGGGGGGGGGGGDFCF7FGGGGGDCFGGD>GBDFFFFFFFFFFEFFEFFFFC9<C;29@@08?@;(/(.(;DEE1;2;D6@E7<>F(4>6>>FF3>BF6:7>?134:(8<<:AAA0249;(((,7(81####
@M05025:18:000000000-B3NL5:1:1101:27710:12988 2:N:0:TCGAAG
ATATGTGGACTACACGGGTTTCTAATCCTGTTTGCTCCCCACGCTTTCGAGCCTCAGCGTCAGTTACAGACCAGAGAGCCGCCTTCGCCACTGGTGTTCCTCCATATATCTACGCATTTCACCGCTACACATGGAATTCCACTCTCCTCTTCTGCACTCAAGTCTCCCAGTTTCCAATGACCCTCCCCGGTTGAGCCGGGGGCTTTCACATCAGACTTAAGAAACCGCCTGCGCTCGCTTTACGCCCAATAACTCCGTACAACGCTGGCCACCTACGTATTACCGCGGCTGCTGGCCGATG
+
CGGGGGGFGGGGGGGGGGFGGGGGGGGGGGGGGGGGGGGGGGGGGGGGGGGGGGGCFGGGGGGGGGGGGGGGGG?<@FGGGGGEGEEFEGGEGCFGGCFFGGF=FEGGGECFFFCGGGGGGGFDCEGGFFFGGCEEFFDDEGGGFG8DGGFGGGG8@,8DFC,=3EFFGGGGGG?@FGG7FGC=CGGGGGDDCC5CD>>/@5;6;;FF=+7576;3;FFE?3C@FF(26((/76(4411:0)61:>1<2(:>)-601,3(142(46((3((813(,(4<2(4>4,(3(361:)5(80####
@M05025:18:000000000-B3NL5:1:1101:19679:12994 2:N:0:TCGAAG
ATATGTGGACTACCAGGGTTTCTAATCCTGTTTGCTCCCCACGCTTTCGAGCCTCAACGTCAGTTACAGTCCAGTAAGTCGCCTTCGCCACTGGTGTTCCTCCTAATATCTACGCATTTCACCGCTACACTAGGAATTCCACTTACCTCTCCTGCACTCCAGCCTGACAGTTTCCAATGCAGTCCAGGGGTTGAGCCCCTGCCTTTCACACCAGACTTGCCATGCCGTCTACGCTCCCTTTACACCCAGTAAATCCGGATAACGCTTGCCCCCTACGTATTACCGCGGCTGCTGGCCTGCG
+
CGGGGGGGGGGGGGGGGGGGGGGGGGGGGGGGGGGGGGGGGGGGGGGGGGGGGGGGGGGGGGGGGGGGFGGGGGGGGGGGGGGGGGGGGGGGGFGGGGGGGGGGGGGGGGGGGGGGGGGGGGGGGGGGCGGGGGGGGGFGGGGGGGGGGFCFGEGGGGGGGFFGGGFGCFGFFFGFGG6DD8FGFFFGCDGDDCFGGGFGFFFFFBFFF>F9=AFBAFFFFFFFF=AFFFB4B@@FB@@FBEF?A@@;(/.9C<?E0>01<EE<048(48:B0(2433<4:AFF076(29(22).44####
@M05025:18:000000000-B3NL5:1:1101:24761:13113 2:N:0:TCGAAG
ATATGTGGACTACAAGGGTTTCTAATCCTGTTCGCTACCCATGCTTTCGAGCCTCAGCGTCAGTTGCAGACCAGAGAGCCGCCTTCGCCACTGGTGTTCTTCCATATATCTACGCATTCCACCGCTACACATGGAGTTCCACTCTCCTCTTCTGCACTCAAGTTCAACAGTTTCTGATGCAATTCTCCGGTTGAGCCGAAGGCTTTCACATCAGACTTATTGAACCGCCTGCACTCGCTTTACGCCCAATAAATCCGGACAACGCTTGCCACCTCCGTATTCCCTCGGCTGCTGCCCAGAA
+
@FGGGGFGGGGGGGGGGGEEGGGGGGGGGGEGGGGGGGGGGGGGGGGGGGGGGGGFGGGGGGDGFGGGGFGGFFAFGEGGGGGGGGGGGGGFGGFFFEGGGGGGGFFFFGFFGGGEGGGGGGGGGCGGFGGFFG8DDGGGGGGGGGGGGGGGFFGGGGG?FFF:FEGGEGA8ECDDFGCFGFFGGGGGGGDGCG6CFGFC596FFAABF9FF;>@EFCC7EEE;5>9@@=2>28*;>@26;3>41>1;03;4>CE;9.399?B1(34((82<?3(,(-(,5)-5).,(((41::)46####
@M05025:18:000000000-B3NL5:1:1101:11390:13117 2:N:0:TCGAAG
ATATGTGGACTACTCGGGTTTCTAATCCTGTTTGCTCCCCACGCTTTCGAGCCTCAGTGTCAGTTACAGACCAGAGAGCCGCCTTCGCCACTGGTGTTCCTCCATATATCTACGCATTTCACCGCTACACATGGAATTCCACTCTCCTCTTCTGCACTCAAGTCTCCCAGTTTCCAATGACCCTCCACGGTTGACCCGGGGGCTTTCACATCAGACTTAAGAAACCGCCTGCGCTCGCTTTACGCCCAATACATCCGGACAACGCTTGCCACCTACGTACTACCTCGGCTCCCGGCCTAGG
+
@<CC<F-,-,;C-6CF@FGGGGDGC@F<@FG9C<@F<ED:EFC+F@F@;,6BFA,,;,6CCEE6<FGGGC86<,:FE@FG>7@,8:,8BC?=F<B<FFGFG9F<F,EGGG9AF<F:7F<<?AAFE=FGDCFAD8@9@DC,4,,44@DG=DFDFFG8D9@,,976@@9D8=1@:36==D6@D66+68+=C+5@C6*25+90:B;);AF6>81746.>86B**96;@;306((,611;B9::?4A<01-4(.,.8<A1:0(3(2(,2(4((().:?(3-.3(,:<7.<-46021(((--####
@M05025:18:000000000-B3NL5:1:1101:17625:13122 2:N:0:TCGAAG
ATATGTGGACTACTGGGGTATCTAATCCTGTTTGCTCCCCACGCTTTCGAGCCTCAGCGTCAGTTACAGACCAGAGAGCCGCCTTCGCCACTGGTGTTCCTCCATATATCTACGCATTTCACCGCTACACATGGAATTCCACTCTCCTCTTCTGCACTCAAGTCTCCCAGTTTCCAATGACCCCCCCCGGTTGAGCCGGGGGCTTTCACATCCGACTTAAGAAACCGCCTGCCCTCGCTTTACGCCCAACAACTCCGGACAACGCTTGCCACCTCCCTATTACCGCGGCTTCTGGCCTAAC
+
CFGGGFCFFFGGGFFGGGEFFGGGGGGGGFEFGGFECFFFFGGGEEGFEFGGDFFGFFEFGCCCFFFGGGGGGGGGCCFFDGCCGGFGF>EGGFFC?BFG5FGEAFCAFFFDGGGEFGGGGGFGGGGGFG,4@@E>FFFGGGGGGGFGCGDFCEFFGAFGGFGGC:=EEF1@FF7D+?=FGG+++3?D7>CDGF>4CD>45>BF)287A:;)(03:7<4.-:B70:42>BB0.,(4(412:D2(11((((-2(5<,11:0708((-,3-())4.(((.526)66:6-(-((..).4,####
@M05025:18:000000000-B3NL5:1:1101:7639:13125 2:N:0:TCGAAG
ATATGTGGACTACAAGGGTATCTAATCCTGTTCGCTACCCACGCTTTCGTTCCTCAGCGTCAGTTACTGCCCAGAGACCCGCCTTCGCCACCGGTGTTCCTCCTGATATCTGCGCATTTCACCGCTACACCAGGAATTCCAGTCTCCCCTGCAGTACTCAAGTCTGCCCGTATCGCCTGCAAGCCAGCAGTTGAGCTGCTGGTTTTCACAAACGACGCGACAAACCGCCTACGAACTCTTTACGCCCAGTAATTCCGGACAACGCTTGCACCCTACGTATTACCGCCGCTGCTGGCCAGGT
+
CGGGGGGGGGGGGGGGGGGGGGGGGGGGGGGGGGGGGGGGGGGGGGGGGGGGGGGGGGGGGGGGGGGGGGGGGGFGFGGGGGGGGGFDGGGGGGCGGGGGGGGGGEGGGGGGGGGGGGGGGGGGGGGGGGGGGGGGGGDFFGGGFGGGGGGGGGGGGGGGGGGGGGGGGGGGGGGGGGGGFGGGFGFG7CFGGCFGGFFCFFA8AFFFFFF24:>B>DB,3993??99BFD@;;?FBF<AA<DF?(4(4:4<2:4>B>BFFB<(38BB?)3:62(4182ABFAF-4((44390),(,####
@M05025:18:000000000-B3NL5:1:1101:6201:13138 2:N:0:TCGAAG
ATATGTGGACTACAGGGGTTTCTAATCCTGTTTGCTCCCCACGCTTTCGTGCCTCAGTGTCAATGTTGGTCCAGGTAGCTGCCTTCGCCATGGATGTTCCTCCTGATCTCTACGCATTTCACTGCTACACCAGGAATTCCGCTACCCTCTACCACATTCTAGTCATCCAGTATCCACTGCAGTTCCCAGGTTGAGCCCAGGGCTTTCACAACGGACTTAAATAACCACCTACGCACGCTTTACGCCCAGTAATTCCGAGTAACGCTTGCACCCTTCGTATTACCGCGGCTGCTGGCCGGGC
+
CGGGGGGGGGGGGGGGGGCEGGGGGGGGGGGGGGGGGGGGGGGGFGGFGGGGGFGFFFGGGGGGGGGGGGGGGGGGGGGGGGGGGGGGGGGGGGGGGGGGGGGGGFFGFGGGGGGGGGGGGGGGGFGGGGGGGGGGGGGGGGGGGFFFFGGGGGGGFGGGGGGGGGGGGGGGGGGGGGGGGGGGGGGGGGGGGGFGGFFGFFFFFAFFFFFD=>9ADFFFFFEEEFFFFDEFA2-05>9=BF92(59?D(7<5)763((,/;366?1;;;):;(41::(25>64(((41(((.4(-.####
@M05025:18:000000000-B3NL5:1:1101:16825:13156 2:N:0:TCGAAG
ATATGTGGACTACAAGGGTATCTAATCCTGTTCGCTACCCATGCTTTCGCTCCTCAGCGTCAGTAACTGCCCAGTAACCTGCCTTCGCCATCGGTGTTCCTCCTGATATCTGCGCATTTCACCGCTACACCAGGAATTCCAGTTACCCCTACAGCACTCAAGTTATGCCCGTATCGCCTGCACGCCCGGAGTTAAGCCCCAGAATTTCACAGACGACGCGACAAACCACCTACGAGCCCTTTACGCCCAGTAATTCCGGACAACGCTCGCACCCTACGTATTACCGCGGCTGCTGGCCTTG
+
CGGGGGGGGGGGGGGGGGGGGGGGGGGGGGGGGGGGGGGGGGGGGGGGGGGGGGGGGGGGGGGGGGGGGGGGGGGGGGGGGGGGGGGGGGGGGGGGGGGGGGGGGGGGGGGGGGGGGGGGGGGGGGGGGGGGGGFGGGGGFGGGGGDGGGGGGGGGGGGGGCGFGGGGGGGGGGGGGGGGGGGGGGGGGG5DGGCGGGFGFFFFFFFFFFFA26=AAEE>>BFF8@?FFFF@EF@@;>?BFF<AB?>FFFBAF9<BA70:FFF?BF0126(448?(4?0.:>FBF:B019190)4(,####
@M05025:18:000000000-B3NL5:1:1101:22334:13162 2:N:0:TCGAAG
ATATGTGGACTACACGGGTTTCTAATCCTGTTTGCTCCCCACGCTTTCGAGCCTCAGCGTCAGTTACAGACCAGAGAGCCGCCTTCGCCACTGGTGTTCCTCCATATATCTACGCATTTCACCGCTACACATGGAATTCCACTCTCCTCTTCTGCACTCAAGTCTCCCAGTTTCCAATGACCCTCCCCGGTTGAGCCGGGGGCTTTCACATCAGACTTAAGAAACCGCCTGCGCTCGCTTTACGCCCAATAAATCCGGACAAGCCTTGCCCCCTACGTATTACCCGGGCTGCTGCCCCCGA
+
CGGGFFFGFGGGGGGGGGFGGGGGGGGGGGGGGGGGGGGGGGGGGGGGGGGGEGGGGGGGGGGGGGGGGGGGGGGCFFGFGGGGGGGGGGGGGGGGGGGGFGGGGGGGFGGGGGGGGGGGGGGGGGGGGGGGGGFGGGGGGGEGAFGGGGGGGGGGGFGGGGGGGGGGGGGAFGGGGCFDFFF?GGGDDC>DDCA>CG>>>4>;F;A+;FFF@=<EAFC9?CEFFF03;?;8-74149?<0)6:?B;?F?0AA9<0((4(3.(,-.)248)((-(.((,62>B4((-(49:15>)42####
@M05025:18:000000000-B3NL5:1:1101:17221:13214 2:N:0:TCGAAG
ATATGTGGACTACACTGGTATCTAATCCTGTTTGCTCCCCACGCTTTCGAGCCTCAACGTCAGTTACAGTCCAGTAAGTCGCCTTCGCCACTGGTGTTCCTCCTAATATCTACGCATTTCACCGCTACACTAGGAATTCCACTTACCTCTCCTGCACTCCAGCCTGACAGTTTCCAATGCAGTCCAGGGGTTGAGCCCCTGCCTTTCACACCAGACTTGCCATGCCGTCTACGCTCCCTTTACACCCAGTAAATCCGGATAACTCTTGCCCCCTCCGTATTACCGCGGCTTCCGGCCACCC
+
CGGGGGGGGFGGGGGGGGGGGGGGGGGGGGGGGGGGGGGGGGGGGGGGGGGGGGGGGGGGGGGGGGGGGGGGGGGGGGGGGGGGGGGGGGGGGFGGGGGGGGGGGFGGGGGGGGGGGGGGGGFGGGGGGGGGG8FGGGGGGGGGGGGGGGGGGGGGGGGGGFGFGGFGGGFFAFGGGGGGGGGGGGGFGDGGGGFGGGFGFFFFFFFFFFFFFFFCFF>C:EE>EEFFFFFFFFFFFFFFFCE?FFB6=ECCE<C@FF13;>@);?E@F8EF99(374:7264449>002(4)(49,####
@M05025:18:000000000-B3NL5:1:1101:21745:13246 2:N:0:TCGAAG
ATATGTGGACTACTGGGGTTTCTAATCCTGTTTGCTCCCCACGCTTTCGAGCCTCAACGTCAGTCATCGTCCAGAAAGCCGCCTTCGCCACTGGTGTTCCTCCTAATATCTACGCATTTCACCGCTACACTAGGAATTCCGCTTTCCTCTCCGACACTCTAGCCTGACAGTTCCAAATGCAGTCCCGGGGTTGAGCCCCGGGCTTTCACATCTGGCTTGCCATGCCGTCTACGCTCCCTTTACACCCAGTAAATCCGGATAACGCTTGCCCCCTACGTATTACCGCGCCTGCTGCCCCAAG
+
CGGGGGGGGGGGGGGGGGGGGGGGGGGGGGGGGGGGGGGGGGGGGGGGGGGGGGGGGGGGGGGGGGGGGGGGGGGGGGGGGGGGGGGGGGGGGGGGGGGGDGFGGGGGGGGGGGGGGGGGGGFGGGGGGGEGGGFGGGGGFGGGGGGGGGFFGDGGGFGGFGGGGGGGGGFFGGFFGGGGGGGGFGG>DGGGG4?FGFFDFFFFFFFFFFFEEFFFFFFD84>@EFFDFDDFFB@FFF@A:A<>A1;??B4A2<D?FBFFFF<:(488?(811-,3:1)6?>44(09696?:(.)((####
@M05025:18:000000000-B3NL5:1:1101:25173:13273 2:N:0:TCGAAG
ATATGTGGACTACCGGGGTATCTAATCCTGTTCGCTACCCATGCTTTCGAGCCTCAGCGTCAGTTGCAGACCAGAGAGCCGCCTTCGCCACTGGTGTTCTTCCATATATCTACGCATTCCACCGCTACACATGGAGTTCCACTCTCCTCTTCTGCACTCAAGTTCAACAGTTTCTGATGCAATTCTCCGGTTGAGCCGAAGGCTTTCACATCAGACTTATTGAACCGCCTGCACTCGCTTTACGCCCAATAAATCCGAACAACGCTTGCCACCCACGTATTACCGCGGCTGCTGGCCCCCT
+
CGGGGGGGGGGGGGGGGGGGGGGGGGGGGGGGGGGGGGGGGGGGGGGGGGGDGGGFGGGGGGGGGGGGGGGGGGGGGGGGGFGGGGGGGGGGGGGFEEGGGGGGGGGGGGGGGGGG>EGGGGGGGGGGGGGGGGGGGGGFFGGGDEGGGGGGGGGGGFGGGGGGGGFGGGGGGFGFGGGFGCFGGGGGDDGGGGFGGG5DEFFFFA>FFF9BFFEFFFFEEEF=EB9@9@?FFFFF;;DFF3>;@BFF8;@A;<C49(-39BBB90:(47A?.-3(9:7A?2<A221-(-((...14####
@M05025:18:000000000-B3NL5:1:1101:10432:13341 2:N:0:TCGAAG
ATATGTGGACTACTGGGTTTCTAATCCTGTTCGCTCCCCACGCTTTCGAGCCTCAGCGTCAATGTTAGACCAGAAAATCGCCTTCGCCACTGGTGTTCCTCCAAATATCTACGCATTCCACCGCTACACTTGGAATTCCATTTTCCTCTTCTACATTCAAGTCTGTCAGTTTCCAATGCCGTTCCACGTTTAAGCCGTGGGCTTTCACATTAGACTAAACAGACCGCCTGCGCTCCCTTTACGCCCAATAAATCCGGACAACGCTTGTCACCTACGTATTACCGCGGCTGCTGGCCCTGGG
+
CGGGGGGGGGGGGGGGGGGGGGGGGGGGGGGGGGGGGGGGGGGGGGGGGGGGGGGGGGGGGGGGGGGGGGGGGGGGGGGGGGGGGGGGGGGGGGGGGGFFGGGGCFGGGGGGGGGGGGGGGGGDGEGGGGGGGGGGGGGGGGGGGGGGGGGGGGGGGGGGDDGGGGGGFGGGGCGGGGGGC=CCGGGG8CFDF78DGGFG>FFFFFFFFFFCCA@AFFFFE24<<:@BFFFFF>@F@@3=;CDFB:;6@3=3C?;9@F61:<9BF?2:DFF?35:24).8A><196499>?FF(,.4####
@M05025:18:000000000-B3NL5:1:1101:17631:13351 2:N:0:TCGAAG
ATATGTGGACTACTAGGGTTTCTAATCCTATTTGCTCCCCACGCTTTCGGGACTGAGCGTCAGTTGCAGCCCAGATCGTCGCCTTCGCCACTGGTGTTCCTCCATATATCTACGCATTTCACCGCTACACATGGAATTCCACGATCCTCTACTGCACTCTAGCTATTTGGTTTCCACGGCTTACTGAAGTTTAGCTTCAGGCTTTCACCGCAGACCTCTATTGCCGCCTGCTCCCTCTTTACGCCCAATGATTCCGGATAACGCTCGCCACCTACGTATTACCGCGGCTGCTTGCACTCTG
+
CGGGGFGGGGGGGGGGGGFGGGGGGGGGGGGGGFGFGGGGGGGGGGGGGGGGGGGGGGGGGGGGGGGGGGGGGGGGGGGGFGGGGGGGGGGGGGGGGGGGGGGGGGGGGGGGGGGGGGGGGGGGGGGGGGGGGGGGGGGGGGGGFGGGGGGGGGGGGGGGGFGGGGGGGGGGGGGGGGGDGEGGGGG?FFGGGGFGDFFFFFFFFFFFF>D=BB2@F4?EE?>E=2@@@FB@FB9@@DACCFF@29;@;;4765?@;0<@<?003<FF;?F?78B6?<AF2<6899(2398,).:).####
@M05025:18:000000000-B3NL5:1:1101:22236:13363 2:N:0:TCGAAG
ATATGTGGACTACTCGGGTTTCTAATCCTGGTCGCTACCCATGCTTTCGAGCCTCAGCGTCAGTTGCAGACCAGAGAGCCGCCTTCGCCACAGGTGGTCTTCCATATATCTACGCATTCCACCGCTACACATGGAGTTCCACTCTCCTCTTCTGCACTCAAGTTCAACACTTTCTGATGCAATTCTCCGGTTGAGCCGAAGGCTTTCACATCAGACTTATTGAACCGCCTGCACCCGCTTTACGCCCAATAAATCCGGACAACGCTTGCCACCTACTTATTAACGCCGCTGCTGGCCCTGG
+
AF-E<;F,-;6C6EF;-66B66,;<6C6;6,;FGGCG+6,66F,E@,FGGG@6FF,6,686,BFG,:6<FD,C<9698FFGGG7CF=6FG@,,B5F,7,,:E?,9,9,,9CFG<+7@F<9<?=8BE==<F4,,,,,6@F,,@;,,46@8333DADAFF8F,E;=:=,DD+6=9D9FF=D9+=2+@?9D7;CCGC?C*C9D599FAFBCFF6:***0AB8>A**6>((8@F=B=F(/611?6)/(4:9D0=)7.9C;B(690:(,,(,((.),083>)))6))).((-,43(7,)(4(####
@M05025:18:000000000-B3NL5:1:1101:17111:13406 2:N:0:TCGAAG
ATATGTGGACTACAAGGGTTTCTAATCCTGTTCGCTACCCATGCTTTCGAGCCTCAGCGTCAGTTGCAGACCAGAGAGCCGCCTTCGCCACTGGTGTTCTTCCATATATCTACGCATTCCACCGCTACACATGGAGTTCCACTCTCCTCTTCTGCACTCAAGTTCAACAGTTTCTGATGCAATTCTCCGGTTGAGCCGAAGGCTTTCACATCAGACTTATTGAACCGCCTGCACTCGCTTTACGCCCAATAAATCCGGACAACGCTTGCCACCTACGTATTACCGCCGCTGCGGGCCGTGT
+
CGGGGFGFFFGGGGGGGGGGGGGGGGGGGGGGGCGGGGGGGGGGGGGGGGGGGGGGGGGGGGGGGGGGGGGFGGGFFGGGGGGGGGGGGGGGGGGGGGGGGGGGGGGGGGGGGGGGGGGGGGGGGGGGGGGGGCFGGGFFGGDGCFGGGGGGGGGGGFFFGFFGGGGGGGGGGGGGGGGGDGFGGFGGGGGGGGAFGC>C?EFFFFFFFFFFFF3;?+=AE;6CFFABBFF==BEEF=D@DF<?<00(=@FFFEFEF01(6<0(-44<??F?FB:?<??9:ABA1((-2603(,((-####
@M05025:18:000000000-B3NL5:1:1101:24909:13450 2:N:0:TCGAAG
ATATGTGGACTACTGGGGTTTCTAATCCTGTTTGCTCCCCACGCTTTCGCACCTGAGCGTCAGTCTTTGTCCAGGGGGCCGCCTTCGCCACCGGTATTCCTCCAGATCTCTACGCATTTCACCGCTACACCTGGAATTCTACCCCCCTCTACAAGACTCTAGCCTGCCAGTTTCGAATGCAGTTCCCAGGTTGAGCCCGGGGATTTCACATCCGACTTGACAGACCGCCTGCGTGCGCTTTACGCCCAGTAATTCCGCTTAACGCTTGCACCCTCCTTATTACCGCTCCTGCCGGCCTGGG
+
CFGGGGGGGGGGGGGGGGB:FGGGGGGGGGGGGFGGGGGGGGGGGGGGGGGGGFGGGGGGGGGGGGGGGGGGGGGGCGGGGGGGEGGGGGGGGGGGGGGGGGGGFAFGFGGGGGGGGGGGGGFGGCEGGGGGFDCEGFGGGGGGGEGGGGGGGFGGGGG9EFEGGGGG?CFG7AC59CF88,C=@FGGG4CGCDAGFCDDE:385*;78+A=;ADFFFFEFFEDFFBBF<03-,(4(-40-4<<33,-84<<B<<B:,8<:))(-(-(4<7:8(2((.644)--(4((-(52(((-,####
@M05025:18:000000000-B3NL5:1:1101:26600:13457 2:N:0:TCGAAG
ATATGTGGACTACCAGGGTATCTAATCCTGTTCGCTACCCATGCTTTCGAGCCTCAGCGTCAGTTGCAGACCAGAGAGCCGCCTTCGCCACTGGTGTTCTTCCATATATCTACGCATTCCACCGCTACACATGGAGTTCCACTCTCCTCTTCTGCACTCAAGTTCAACAGTTTCTGATGCAATTCTCCGGTTGAGCCGAAGGCTTTCACATCAGACTTATTGAACCGCCTGCACTCGCTTTACGCCCAATAAATCCGGACAACGCTTGCCACCTACGTATTACCGCGGCGGCTGGCCAAAC
+
CGGGGGGGGGGGGGGGGGGGGGGGGGGGGGGGGGGGGGGGGGGGGGGGGGGGGGGGGGGGGGGGGGGGGGGGGGFFGGGGGGGGGGGGGGGGGGFGFGGGGGGGGGGGGGGGGGGGGGGGGGGDGDGGCGGFFGGGFFGGGGGGGGGGGGGGGGGGGGFCF8EEFGCFGGGGGGGGGGGFG9DGGGFGGC3C9CACFG?DEBFFFFFAFFFFEFFFFFFFAE4CBDBBB>2B=EFE9@@@0;>0;>FFF@;8;?C;16296??>FFFFBBFDB14:(48<32.<29>9(((-3904.####
@M05025:18:000000000-B3NL5:1:1101:9958:13464 2:N:0:TCGAAG
ATATGTGGACTACCCGGGTATCTAATCCTGTTTGCTCCCCACGCTTTCGAGCCTCAGCGTCAGTTACAGACCAGAGAGCCGCCTTCGCCACTGGTGTTCCTCCATATATCTACGCATTTCACCGCTACACATGGAATTCCACTCTCCTCTTCTGCACTCAAGTCTCCCAGTTTCCAATGACCCTCCCCGGTTGAGCCGGGGGCTTTCACATCAGACTTAAGAAACCGCCTGCGCTCGCTTTCCGCCCACTAAATCCGGACAACGCTTGCCACCTACGCATAACCGCGCCTGCGGGCCAAGC
+
C<CF<FGED@66@@FB@@C:<F<FAE@CF<CCF<<FF,CFGDCBFC@DB<EFEDAFFGC:@F@C@EC,FFECFF<B<FCGC7C:8F7CFCC<FGGG=F,F,F=?FE?DFGGG<<CF:??FFGA=@==FFEFBF8@9DFAFDEAFAFG9,B99DCF:8B,6>=DFGGG?E81@F,?@=D+=+1ADFGGGDGG5599950949>BEF)++1;1;4;).ACF..><5=;9;630379(4(1<02)-(420:(.42).6:B9013((-41-41(.361:0(((4(),,(((((--((((,,####
@M05025:18:000000000-B3NL5:1:1101:14989:13470 2:N:0:TCGAAG
ATATGTGGACTACCCGGGTTTCTAATCCTGTTTGCTCCCCACGCTTTCGAGCCTCAACGTCAGTTACAGTCCAGTAAGTCGCCTTCGCCACTGGTGTTCCTCCTAATATCTACGCATTTCACCGCTACACTAGGAATTCCACTTACCTCTCCTGCACTCCAGCCTGACAGTTTCCAATGCAGTCCAGGGGTTGAGCCCCTGCCTTTCACACCAGACTTGCCATGCCGTCTACGCTCCCTTTACACCCAGTAACTCCGGATAAACCTTGCCCCCTACGTATTACCCCGGCTGCTGCCCTAGT
+
CGGGGGFGGGGGGGGGGGCCEGGGGFGGGGGGGGGAFGF:FGGGGGGGGGG>FCFFGG@F,FGGGGGGGAFECGEGGFGGGGGDEGGGEGEGG?F<FDGFDGGGGGGGGGGGGGGGGGGGGGGGDEGGGGGGGGDDFGGGGEGGEGFGGDFDGGGFFGCDFFGGGCEGCGFD8EGGD@8DGFFG8FGGGD7DGFAFFDBFFFFFF569F>FDFF9>FFBE)*:):5A(5@BFD@@?2>=>EFFCAF(/347<)9<;16;(249)/37)(5:8>F??23)47<<2(334>(--,).11####
@M05025:18:000000000-B3NL5:1:1101:6470:13474 2:N:0:TCGAAG
ATATGTGGACTACAGGGGTATCTAATCCTGTTCGCTACCCATGCTTTCGCTCCTCAGCGTCAGTAACTGCCCAGTAACCTGCCTTCGCCATCGGTGTTCCTCCTGATATCTGCGCATTTCACCGCTACACCAGGAATTCCAGTTACCCCTACAGCACTCAAGTTATGCCCGTATCGCCTGCACGCCCGGAGTTAAGCCCCAGAATTTCACAGACGACGCGACAAACCACCTACGAGCCCTTTACGCCCAGTAATTCCGGACAACGCTCGCACCCTACGTATTACCGCGGCTCCCGGCGCGT
+
CGGGGGGGGGGGGGGGGGGCGGGGGGGGGGGGGGGGDGGGGGGGGGGGGGGGGGGGGGGGGGGGGFGGGGGGGGGGGGGGGGGGGGGDGGGGGGGGGGGGGGGGGGGGGGGGGGGGGGGGGGGGGGCGGGGDGGGGGGGGGGGGFGCGGGGGGGGGFDGGGGGGFGEGFFEGGGGDGGGGGFFCEDGDDDGGGGFC>9CGBEFAFFFFFFFE);@2???>BFB91??<F<3=E?D@9(3(4,6<:?>>?149)6-622,-2228196:017>F01(86()42:AA:B619(2-(446####
@M05025:18:000000000-B3NL5:1:1101:22270:13520 2:N:0:TCGAAG
ATATGTGGACTACACGGGTATCTAATCCTGTTCGATACCCACGCTTTCGTGCCTCAGCGTCAGTAGGGCGCCGGTATGCTGCCTTCGCAATCGGAGTTCTGCGTGATATCTATGCATTTCACCGCTACACCCCGCATTCCGCATACTTCTCGCCCACTCAAGAACGCCAGTTTCAACGGCTCGACGGCGTTGAGCACCGCATTCTTACCGCTGACTTCGCATCCCGCCTACGCACCCTTTCAACCCAATACATCCGTATAACGCTGCCATCCTCCGTTTTTCCGCGCCCGCTGGCCCCATG
+
CCFFGEAFEFFFGG<FG@:CEDFCCFFFFFFAFGFFFGF<FFGGGGGGEG,CFFGGCFGGGGGFG<FCE6@:FEGGFE<FFGFEFGGGGGFEAC:>CEA<EF7FFFFDFFFEGC9FFCAFGFF77F+>9FC+@EEEDGGFFD@E6BEA=,=3A8EEEFEGG?FGGECGG5CCFEGGGD7C>E<4?C)959<CFFFFF5)1.8B+;=4@<)814>82@*>??142246-(4<<;6>BFFF7).)6:?B::D)244?B(34)).(((((,))52,)(,()(((.)(-,(4(-(,,(,(-####
@M05025:18:000000000-B3NL5:1:1101:14393:13533 2:N:0:TCGAAG
ATATGTGGACTACTGGGGTTTCTAATCCTGTTTGATACCCACACTTTCGAGCATCAGCGTCAGTTACAGTCCAGTAAGCTGCCTTCGCAATCGGAGTTCTTCGTGATATCTAAGCATTTCACCGCTACACCACGAATTCCGCCTACCTCTGCTGCACTCAAGACTACCAGTATCAACTGCAATTTTACGGTTGAGCCGCAAACTTTCACAACTGACTTAATAATCCGCCTACGCTCCCTTTAAACCCAATAAATCCGGATAACGCTCGGATCCTCCGTATTACCGCGGCTGCTGGCCCAGT
+
CGGGGGGGGGGGGGGGGGGEGGGGGGGGGGGGGGGGGGGGGGGGGGGGGGGGGGGGGGGGGGGGGGGGGGGGGGGGGGGGGGGGGGGGGGGGGGDGGGGGGGGGGGGGGGGGGGGGGGGGGGGGGGGGGGEGGGGGGGGGGGEGGGCFGGGGGGGGGGGGGGGGFFGGGGGGGGGGGGGGGAFGGCFGGDGGGGFGGDFG>BFFFFF+=BFDEFEE>6:EFFFFE?5B2ADDFB@FFDFEEFFCEF?DFDFFEEFFB0(((7729<6@(3(4?4<B;(4?2<A2(131490(:2>:(####
@M05025:18:000000000-B3NL5:1:1101:10736:13538 2:N:0:TCGAAG
ATATGTGGACTACACGGGTTTCTAATCCTGTTCGCTACCCATGCTTTCGCTCCTCAGCGTCAGTAACTGCCCAGTAACCTGCCTTCGCCATCGGTGTTCCTCCTGATATCTGCGCATTTCACCGCTACACCAGGAATTCCAGTTACCCCTACAGTACTCAAGTTATGCCCGTATCGCCTGCACGCCCGGAGTTAAGCCCCGGAATTTCACAGACGACGCGACAAACCACCTACGAGCCCTTTACGCCCAGTAATTCCGGACAACGCTCGCACCCTACGTATTCCCGCGGCTGCTGGCGCGC
+
CGGGGGGGGGGGGGGGGGFGGGGGGGGGGGGGGGGGGGGGGGGGGGGGGGGGGGGGGGGGGGGGGGGGGGGGGGGGGGGGGGGGGDGGGGGGGGGGGGGGGGGGGFGGGGGGGGGGGGGGGGGGGGGGGGGGGGGGGGGGGFFGGGGGGGGGGGGGGGGGGDGGGGGGGGGGGGGGGDGGGGGGGGGGG5CDGGFGGFFG>A9B>FFF=AABEFBFE5=@11(6@DFFFF?BF?61;>?FFB<>12904?:AAA<><:B:BFF69B??9>;>>FFB?(4<<7).3160(71(33526####
@M05025:18:000000000-B3NL5:1:1101:7148:13554 2:N:0:TCGAAG
ATATGTGGACTACAGGGGTATCTAATCCTGTTTGCTCCCCACGCTTTCGTGCCTCAGTGTCAGTGTTGGTCCAGGTAGCTGCCTTCGCCATGGATGTTCCTCCTGATCTCTACGCATTTCACTGCTACACCAGGAATTCCGCTACCCTCTACCACACTCTAGTCGCCCAGTATCCACTGCAGTTCCCAGGTTGAGCCCAGGGCTTTCACAACGGACTTAAACGACCACCTACGCACGCTTTACGCCCAGTAATTCCGAGTAACGCTTGCACCCTTCGTATTACCGCGGCTGCTGGCCCACA
+
CGGGGGGGGGGGGGGGGGGGGGGGGGGGGGGGGGGGGGGGGGGGGGGGGGGGGGGGGGGGGGGGGGGGGGGGGGGGGGGGGGGGGGGGGGGGGGGGGGGGGGGGGGGGGGGGGGGGGGGGGGGGGGGGGGGGGGGGGGGGGGGGGGGGGGGGGGGGGGGGGFGGGGGGGCGGGFFGGGGGGGGFGGGCFGCC?G?FGGFGFFFFFF?7CAAA8>=AFA@;ABAAABFF=@=E=@FFFF04=4C@FF>DFFF35<CE@?BFFFFDF<:(1)3:?F:?FFFFFBFF:>>091137?0((####
@M05025:18:000000000-B3NL5:1:1101:15238:13559 2:N:0:TCGAAG
ATATGTGGACTACACGGGTATCTAATCCTATTTGCTCCCCACGCTTTCGTGCCTCAGTGTCAGTTACAGACCAGGCGACCGCCTTCGCCACTGGTGTTCCTCCATATATCTACGCATTTTACCGCTACACATGGAATTCCATCGCCCTCTTCTGCACTCCAGCATACCAGTTTCCATAGCTTACAATGGTTGAGCCATTGCCTTTTACTACAGACTTAGTACGCCACCTACGCACCCTTTACGCCCAATGATTCCGGATAACGCTTGCCACCTACGTATTACCGCGGCTGCTGGCACCGCC
+
CGGGGGGGGGGGGGGGGGGGGGGGGGGGGGGGGGGGGGGGGGGGGGGGGGGGGGGGGGGGGGGGGGGGGGGGGGGFGGGGGGGGGGGGGGGGGGGFGGGGFGGGGGGGGGFGGGGGGGGGGGGGGGGGGGGGGGGGGGGGGGGGGGDGGGGGGGGGGGGEGGGGGGGGGGGGGFFDGFG?CFGGGCFFFCFDFGFGGGFFCFFFFFFFCFFBF6=BFFFFFEA=>9@BBFFD>@FBFD@=CF;D@>@6@EEE<?CEBFF2@3<9B?06?9??BFFF?FA7>4>8;;99,(,)..4:8####
@M05025:18:000000000-B3NL5:1:1101:24997:13570 2:N:0:TCGAAG
ATATGTGGACTACTAGGGTATCTAATCCTGTTCGCTACCCATGCTTTCGAGCCTCAGCGTCAGTTGCAGACCAGAGAGCCGCCTTCGCCACTGGTGTTCTTCCATATATCTACGCATTCCACCGCTACACATGGAGTTCCACTCTCCTCTTCTGCACTCAAGTTCAACAGTTTCTGATGCAATTCTCCGGTTGAGCCGAAGGCTTTCACATCAGACTTATTGAACCGCCTGCACTCGCTTTACGCCCAATAAATCCGGACAACGCTTGCCACCTACGTATTACCGCGGCTGCTGGCCGACC
+
CGGGGGGGFGGGGGGGGGGGGGGGGGGGGGGGGGGGGGGGGGGGGGGGGGGGGGGGGGGGGGGGGGGGGGGGGGGGGGGGGGGGGGGGGGEGGGGGFGGGGGGGGGGGGGGGGGGGGGGGGGGGGGGGGGFFGGGGGGGGGGGGGGGGGGGGGGGGGGGGGGGGGGGGGGGGCGFGGGGGGFGDGFFFGGGGGGFGGGFGDFFFFFF><BF=AF=EFF>E?EFE@FA>@@FB22*;>BFBFCF@FFBD@@E365?.:>DB>F<(((13606??:7?0,2-4<9A:>0(76((.20<0####
@M05025:18:000000000-B3NL5:1:1101:29360:13578 2:N:0:TCGAAG
ATATGTGGACTACACGGGTTTCTAATCCTGTTTGCTCCCCACGCTTTCGAGCCTCAACGTCAGTTACAGTCCAGTAAGTCGCCTTCGCCACTGGTGTTCCTCCTAATATCTACGCATTTCACCGCTACACTAGGAATTCCACTTACCTCTCCTGAACTCCAGCCTGACAGTTTCCAATGCAGTCCAGGGGTTGAGCCCCTGCCTTTCACACCAGACTTGCCATGCCGTCTACGCTCCCTTTACACCCAGTAAATCCGGTTAACGCTTGCCCCCTACGTATTACCCCGCCTGCCGGCCACCC
+
CGGGGGGGGGGGGGGGGGGGGGGGGGGGGGGGGGGGGGGGGGGGGGGGGGGGGFGGGGDGGGGGGGGG<FCFGGGGGGGGGGGGGGGGGGGGGGGGGGFGAFGGFFFAFFFFFGGGGGGGGGGGGFCGGGFFGG8EGGGFFGGGFG?CFFDFGGGGGGGGGFFGGFEGC8ED8E?FFGF6DADGGGFFDGGG>FACGGEG5FFFB88+?;F589)/AFAE:*/:4>B@FFF;(5>@@=@E))157:><;;<5?EFE00(.64;01:?08:?FB3(4(,)63)5)(4;(303:((-1-####
@M05025:18:000000000-B3NL5:1:1101:14509:13661 2:N:0:TCGAAG
ATATGTGGACTACTAGGGTATCTAATCCTGTTTGCTCCCCACGCTTTCGTGCCTCAGTGTCAATGTTGGTCCAGGTAGCTGCCTTCGCCATGGATGTTCCTCCTGATCTCTACGCATTTCACTGCTACACCAGGAATTCCGCTACCCTCTACCACATTCTAGTCATCCAGTATCCACTGCAGTTCCCAGGTTGAGCCCAGGGCTTTCACAACGGACTTAAATAACCACCTACGCACGCTTTACGCCCAGTAATTCCGAGTAACGCTTGCACCCTTCGTTTTACCGCGGCTCCTGGCCGGGC
+
CGGGGGGGGGGGGGFGFGGGGGGGGGGGGGGGGGGFGGGGGGGGGGGGGGCDG<EFGFGGEGGGGGGFFFGGGGDGGGGGGGGGGGGG@FGGGFGGGGGGCGGGGGGGGGGGGGG:FGGGGGGGGGDGGFGGFCEEFGGGGGEGGGGDGGGGGGGGGGGGG,4=;EGGGCCGFDFFGGGGGGGGGDCF??FFDFFCCDFGFF>FFFCAFFF==50=BFFF5CEBEEBFFFFEFBDFA929B::@D@2@B79*97CF@;1?@E5,:7(,6)7,;2(516((,-)402,,4;22(38(.####
@M05025:18:000000000-B3NL5:1:1101:5660:13669 2:N:0:TCGAAG
ATATGTGGACTACTGGGGTATCTAATCCTGTTTGCTCCCCACGCTTTCGAGCCTCAGCGTCAGTTACAGACCAGAGAGCCGCCTTCGCCACTGGTGTTCCTCCATATATCTACGCATTTCACCGCTACACATGGAATTCCACTCTCCTCTTCTGCACTCAAGTCTCCCAGTTTCCAATGACCCTCCCCGGTTGAGCCGGGGGCTTTCACATCAGACTTAAGAAACCGCCTGCGCTCGCTTTACGCCCAATAAATCCGGACAACGCTTGCCACCTACGTATTACCGCGGCTGCTGGCCCGTG
+
CGGGGGGGGGGGGGGGGGGGGGGGGGGGGGGGGGGGGGGGGGGGGGGGGGGGGGGGGGGGGGGGGGGGGGGGGGGGGGGGGGGGGGGGGGGGGGGGGGGGGGGGGGGGGGGGGGGGGGGGGGGGGGGGGGGGGGGGDFGGGGGGGGGGGGGGGGGGGCFCGGGGGGGGGGGFGGGGGGGGGGGCGGGGGGGGGGFGCDFGFFFFFFFFFFF@<FEF4@+>99CDDF>FFF;6@>BFF>FFFAFBFFF6:?F2<>48;>?F9BF9>?<<<097BB?F?1,)5AF2:B4(0(7<7)(14####
@M05025:18:000000000-B3NL5:1:1101:7033:13683 2:N:0:TCGAAG
ATATGTGGACTACTCGGGTTTCTAATCCTGTTCGCTACCCACGCTTTCGTTCCTCAGCGTCAGTTACTGCCCAGAGACCCGCCTTCGCCACCGGTGTTCCTCCTGATATCTGCGCATTTCACCGCTACACCAGGAATTCCAGTCTCCCCTGCAGTACTCAAGTCTGCCCGTATCGCCTGCAAGCCAGCAGTTGAGCTGCTGGTTTTCACAAACGACGCGACAAACCGCCTACGAACTCTTTACGCCCAGTAATTCCGGACAACGCTTGCACCCTACGTATTACCGCGGCTGCTGGCCCTAC
+
CGGGGGGGGFGGGGGGGGGGGGGGGGGGGGGGGGGGGGGGGGGGGGGGGGGGGGGGGGGGGGGGGGGGGGGGGGGGGGGG@FGGGGGGGDGGGGGGGGGGGGGGGGGGGGGGGGGGGGGGGGGGGGGGGGGGGGGGGGGGGFDDGGGGGGGGCGFGFEG9DFGGGGGGC8CEGGGGGDCGGFGGCGGF>FG>CFFGGGFGFFFFFFFFFFA=BE>@:EEFFFB@<?6696<@?:091AB5<AB0691?<B<AA<DFF902>FF>61<1:B<?:8?::<>>FAFA,102;36()4(:(####
@M05025:18:000000000-B3NL5:1:1101:8899:13715 2:N:0:TCGAAG
ATATGTGGACTACTAGGGTTTCTAATCCTATTTGCTCCCCACGCTTTCGTGCCTCAGTGTCAGTTACAGACCAGGCGACCGCCTTCGCCACTGGTGTTCCTCCATATATCTACGCATTTTACCGCTACACATGGAATTCCATCGCCCTCTTCTGCACTCCAGCATACCAGTTTCCATAGCTTACAATGGTTGAGCCATTGCCTTTTACTACAGACTTAGTACGCCACCTACGCACCCTTTACGCCCAATGATTCCGGATAACGCTTGCCACCTACGTATTACCGCGGCTGCTGCCACTGAT
+
CGGGGGGGGGGGGGGGGGGGGGGGGGGGGGGGGGGGGGGGGGGGGGGFGGGGGGGGGGGGGGGGGGGGGGGGGGGGGGGGGGGGGGGGFGGGGGGFGGGGGGGGGGGGGGGGGGGGGGGGGGGGGGGGGGGGGGGGGGFGGGGEGGGEFGGGGGGGGGGFGGGGGGGGGGGGFGFGGGGFGFDGGCFC6DGGG+AFGGFFFFFFFFFFFFF@EFFFF:BEE?D25>ABDEB=@FFFDFFB*>;;39@@FEEF?CC89;DFFF2;@F:BFF?B74?B:>A?BDA4>(3(,9BF?)4)5####
@M05025:18:000000000-B3NL5:1:1101:4883:13752 2:N:0:TCGAAG
ATATGTGGACTACAAGGGCATCTAATCCTGTTTGCCCCCCACGCTTTCGAGCCTCAACGTCAGTTACAGTCCAGTAACTCGCCTTCGCCACTGGTGTTCCTCCTCGTATCTAAGCATTTCACCGCTACACCAGCAATTCCCCTTACCTCTCCTGCACTCCAGCCTGACAGTTTCCAATCAAGTTCAGCGGTTGAGCCCCTGCCTTTCCCACCCGCATTGCCATGCCGTCTACGCTCCCTTTTAACCCCGTAAATCCGGATCACGCTTGCCCCCCACGCATTACCGCGTCTCCGTCACGAGG
+
-C-666<E6CEG@<C,6,,,CCF<C@FEC<C@<<96,6+@BECE@F<6C6E:F,6:9C6C:@,CC@,EEFGG@,<9,,6C,6C,F=6:,6C,<A,,4,@FGGF<,,9@F,C,,,AA,EEFGGGDDEGG,4444,,,4,@;,44,,,@4@EFD9DF,,,DFGC,6D888EC,6,2+2+++++5C+@EG73+;+<**2*3<3*95*449+;4AA)/)()/;CE48)7>(//,,)4:029;()6))).)6(7,2(6)4(((,3((((.4(-,,)(,((4((((()-),,-((-(.(-((,####
@M05025:18:000000000-B3NL5:1:1101:5883:13753 2:N:0:TCGAAG
ATATGTGGACTACTAGGGTATCTAATCCTATTTGCTCCCCACGCTTTCGTGCCTCAGTGTCAGTTACAGACCAGGCGACCGCCTTTGCCACTGGTGTTCCTCCATATACCTACGCATTTTACCGCTACACATGGAATTCCATCGCCCTCTTCTGCACTCCAGCATACCAGTTTCCATAGCTTACAATGGTTGAGCCATTGCCTTTTTCTACAGCCTTACTACGCCACCTACGCACCCTTTACGCCCAATGATTCCGGATAACGCTTGCCACCCACGTATTCCCGCGACTGCGGGCCCGGTG
+
CFGC6CC9@CEFFFCAFGFFFGFFFFFFECAFFCGGFFGGGGDGDGGGG<D7FGFCFGDF@<FFFGFGFFF<FEF7F7FECFF:?,CAEEFCFCGAFGGGA?E8E<FF,E,C?FGGE+CBFG,?CFCFFGFGCC@9BFFADGG@EEEC?,@=ED8,,9=D?FGDFAFCDFGG@E@FF+=D=DDFA7BCG?7CFGFGF8?288BF>F*99@E75*0=CF*;AEAF92)4)752((-60(-)*1((,22(,5))1<<@0232.7(2;1=(,)).((-46022)62290((-,3(((((-####
@M05025:18:000000000-B3NL5:1:1101:14334:13755 2:N:0:TCGAAG
ATATGTGGACTACTAGGGTATCTAATCCTGTTTGCTCGCCACGCTTTCGAGCCTCCACGTCAGTTACCGTCCAGTAAGCCGCCTTCGCCACTGGTGTTCCTCCTAATATCTACGCATTTCACCGCTACACTAGGAATTCTGCTTACCTCTCCGGCACTCTAGAAACACACTTTCCAATGCAGTCCTGGGTTTAAGCCCCAGCCTTTCACATCAGACTTGCCCTTCCGTCTACGCTCCCTTTACACCCATTAAACCCCGATAACCCTTGCACCCCACGTTTTACCGAGGCTGCCGGCCAGCG
+
-CF7E<C9-CE@FA<6E,CE@E,CF<EAC,CCC,<9F,+@,C6@C6DF@GGG7FF,6;BCFBF6@<<FEF7F7ABF@,C,@F>,BFGG,BF,5,,,A:E?AEFGG,5EEC,9F<F?@=<AFEF7B=C7,A,666E;E?>4=,44==EF,,6D+=CCGBEFD,,63,,,,+,6,2=2?7C;8,++,+2=6**0;EA+*3*3<6**;*=FF+47**1:/+**()(535(752(>(5?7>D37)/)))693(>?)7)(/((((-1.(4(((,),40(,,,,((-52)((,((..((,(((####
@M05025:18:000000000-B3NL5:1:1101:9275:13758 2:N:0:TCGAAG
ATATGTGGACTACTCGGGTATCTAATCCTGTTCGATACCCACGCTTTCGTGCCTCAGCGTCTGTAGGGCGCCGGTATGCTGCCTTCGCAATCGGAGTTCTGCGTGATATCTATGCATTTCACCGCTACACCACGCATTCCGCATACTTCTCGCCCACTCAAGAACGCCAGTTTCAACGGCTCGACGGCGTTGAGCACCGCATTTTTACCGCTGACTTGGCATCCCGCCTACGCACCCTTTAAACCCAATAAATCCGGATAACGCTCGCATCCTCCGTATTACCCCGGCTGTTGGCACCCTC
+
CGGGGGGGGGGGGGGGGGGGGGGGGGGGGGGGGGGGGGGGGGGGGGGGGGGGGGGGGGGGG:FGGGGGGGGGGGGGGGGGGGGGGGGGGGGGGGGGGGGGGGGFFGGGGGGGGGGGGGGGGGGGGGGGGGGCFGGGGGFFGGGGGGCFFGGGGGGGEGGGGGCFGGGGGGGFFGFGGGGGGEG*=D55?DGGGGFGGGFGFBBAFFFF=DA>9EFFFF?B?A0::6>FF<<?B:>B6:1:224>B411<?<<52:9>F:142:0,((,4(6?7<:118?0<A2(491;B,(.).3)5####
@M05025:18:000000000-B3NL5:1:1101:9097:13758 2:N:0:TCGAAG
ATATGTGGACTACCAGGGTTTCTAATCCTGTTTGCTCCCCACGCTTTCGAGCCTCAACGTCAGTTACAGTCCAGTAAGTCGCCTTCGCCACTGGTGTTCCTCCTAATATCTACGCATTTCACCGCTACACTAGGAATTCCACTTACCTCTCCTGCACTCCAGCCTGACAGTTTCCAATGCAGTCCAGGGGTTGAGCCCCTGCCTTTCACACCAGCCTTGCCATGCCGTCTACGCTCCCTTTACACCCAGTAAATCCGGATAACGCTTGCCCCCTACGTATTACCGCGGCTGCTGGCCATCC
+
CGGGGGGGGGGGGGGGGGFGGGGGGGGGGGGGGGGGGGGGGGGGGGGGGGFGGGGGGGGGGGGGGGGGGGGGGGGGGGGGGGGGGGGGGGGGGGGGGGGGFFGGGGGGGGGFFFGGGGGGGGGGGGGGGGAFGGGGGGGGGGGGGGGGGGFGGGGGGGGGGGGGGGGGFGGGGGGGGG6FGGGGFFFGGDDD>FFGGGFFAFFFFFF6BFFF)9):?FFFEFE)<BADABF:=@@FFFFF)*8>A@61;E<?EEEEBFF;1;3(01313,22912843)::<>A:;96>2465::6.####
@M05025:18:000000000-B3NL5:1:1101:10086:13773 2:N:0:TCGAAG
ATATGTGGACTACCAGGGTATCTAATCCTGTTTGCTCCCCACGCTTTCGTGCCTCAGTGTCAATGTTGGTCCAGGTAGCTGCCTTCGCCATGGATGTTCCTCCTGATCTCTACGCATTTCACTGCTACACCAGGAATTCCGCTACCCTCTACCACATTCTAGTCATCCAGTATCCACTGCAGTTCTCAGGTTGAGCCCAGGGCTTTCACAACGGACTTAAATAACCACCTACGCACGCTTTACGCCCAGTAATTCCGAGTAACGCTTGCACCCTTCGTATTACCGCGGCTGGTGGCCCTGG
+
CGGGGGGGGGGGGGGGGGGGGGGGGGGGGGGGGGGGGGGGGGGGGGGGGG?FGGGGGGGGGGGGGGGGGGGGFGGGGGGGGGGGGGGGGGGGGGGGGGGGGGGGGGGGGGGGGGGGGGGGGGGGGGGGGGGGGGGGGGGGGGGGGGGGGGGGGGGGGGGGGGGGGGGGGGFGGGGGGGGGFGGFGGGGGGGF?FBGFGFGFD>FFFFCFF58>>>AFFF@CE@EFFFFFBEFDAFFFF@F96C?D=@DFBFFC?EFF;9?@9)66;@?;@E@;0;DFF@FFAAB<B061;((.((4.####
@M05025:18:000000000-B3NL5:1:1101:10023:13803 2:N:0:TCGAAG
ATATGTGGACTACAAGGGTATCTAATCCTGTTTGCTCCCCACGCTTTCGAGCCTCAACGTCAGTTACAGTCCAGTAAGTCGCCTTCGCCACTGGTGTTCCTCCTAATATCTACGCATTTCACCGCTACACTAGGAATTCCACTTACCTCTCCTGCACTCCAGCCTGACAGTTTCCAATGCAGTCCAGGGGTTGAGCCCCTGCCTTTCACACCAGACTTGCCATGCCGTCTACGCTCCCTTTACACCCAGTAAATCCGGATAACGCTTGCCCCCTACGTATTACCGCGGCTGCTGCCCCTCT
+
CGGGGGGGGGGGGGGGGGGGGGGGGGGGGGGGGGGGGGGGGGGGGGGGGGGGGGGGGGGGGGGGGGGGGGGGGGGGGGGGGGGGGGGGCFGGGGGGGGGGGGGGGGGGGGGGGGGGGGGGGGGGGGGGCGGDEGGGGGGGGGDGCFGGGGGGGGGGGGGFGGGFFGGGGCGGAEGGGG?FGGGG?FDGGGGGDGFGGGAC?FFFFFFFAFF=>F)=FFAEEA47BE>FABDCBF2@FDBFBEFFFFFF0=C?CEFFB@F,34)((,821@FF>;1:03<ABAFA(4(-9>0<72)2.####
@M05025:18:000000000-B3NL5:1:1101:6591:13804 2:N:0:TCGAAG
ATATGTGGACTACTAGGGTTTCTAATCCTGTTCGCTACCCATGCTTTCGAGCCTCAGCGTCAGTTGCAGACCAGAGAGCCGCCTTCGCCACTGGTGTTCTTCCATATATCTACGCATTCCACCGCTACACATGGAGTTCCACTCTCCTCTTCTCCACTCAAGTTCAACAGTTTCTGATGCAATTCTCCGGTTGAGCCGAAGGCTTTCCCATCAGACTTATTGAACCGCCTCCACTCGCTTTACGCCCAACAAATCCGGCCAACTCTTGCCACCCACCATTTACCGCCGCCACTGCACGTCC
+
CGGDE<6F@EFGGEFFGGGGGGGFGEFGGGGGGGEGEFGGGGF8CFGGCGGGGGG8@EGGDGEGGGGFDG?F@F8FGGGGDFGGCFFGE=FGFFC<FCEFFGGGGGGGDGF9ECC4C@FGGGG+B@CFGF@F9E=DDEFC,>9DA=EDFGFGG,9AF9@EE,>=C,=FF,7E@D=D=FFD8EGFFDFGCDGG>+9CG>*00*;FA58+**+:3/7BA9B:8*2>B>49=>(((-/8(((/,9)(((,(6(,1()/61((((4((.-6-4:244(-4,()))))-((,((-((,))).####
@M05025:18:000000000-B3NL5:1:1101:23606:13806 2:N:0:TCGAAG
ATATGTGGACTACCGGGGTTTCTAATCCTGTTTGCTCCCCACGCTTTCGTGCCTCAGTGTCAATGTTGGTCCAGGTAGCTGCCTTCGCCATGGATGTTCCTCCTGATCTCTACGCATTTCACTGCTACACCAGGAATTCCGCTACCCTCTACCACATTCTAGTCATCCAGTATCCACTGCAGTTCCCAGGTTGAGCCCAGGGCTTTCACAACGGACTTAAATCACCACCTACGCCCGCTTTACGCCCAGTAATTCCGAGTAACGCTTGCCCCATTCGTATTACCCCTGCTGCTGCCCTCCG
+
CFGGGGDCFEFFDGGDGDGGDFFF<FCFFFFFGCEEFGFGFEGD@BFGCGFGGDFGGGGGGGGGDFFFGGGGFGEFG9EFGGFGFGGGGGGD<FCGGEFF<EFFGD9ECFGGGGGGGGGGFFGFFGA<A:F:EG7DFFADDG8CCFFFGGGFGF?CCFG;=CGFFEGG8DCGEGGGGGGCD,==EFGDDFF7F?*+57C?559F?9F@>F>@5>4=>FF*6A4>4==B@=B=-(-5259(4CF;;0;?3(16?C5.60(/3<E01160((.-((.))5(4,-6A0:((((,)).)((####
@M05025:18:000000000-B3NL5:1:1101:2045:13815 2:N:0:TCGAAG
ATATGTGGACTACAGGGGTTTCTAATCCTGTTTGCTCCCCACGCTTTCGAGCCTCAGCGTCAGTTACAGACCAGAGAGCCGCCTTCGCCACTGGTGTTCCTCCATATATCTACGCATTTCACCGCTACACATGGAATTCCACTCTCCTCTTCTGCACTCAAGTCTCCCAGTTTCCAATGACCCTCCCCGGTTGAGCCGGGGGCTTTCACATCAGACTTAAGAAACCGCCTGCGCTCGCTTTACGCCCAATAAATCCGGACAACGCTTGCCACCTACGTATTACCGCGGCTGCTGGCCGTTG
+
CGGGGGGGGFGGGGGGGGGGGGGGGGGGGGGGGGGGGGGGFFGGG,DFEGGGGGGGGGGGEGGGGGGGGGGGGGGGGGGGGGGGGGGGGGGGGGGGEGFFGFGGGGGGFGFGGGGGECFGGGGGGGGGGGGGGG>@FGGGGGGGGGGGGGGGGGGGFCFFGF>FDEG8=E=BFGGFGGGGGCFDCGG>DDDGGGFFGGFGFEEAFFFFFFFFEF@FFFC;?);@@=;>2<D04,389F0?:ADF?FFFBB?AFFFFFFF((:?;><111?<>F?(50:742)6<(-(-(,-42???2####
@M05025:18:000000000-B3NL5:1:1101:28963:13819 2:N:0:TCGAAG
ATATGTGGACTACTAGGGTATCTAATCCTGTTTGCTCCCCACGCTTTCGAGCCTCAGCGTCAGTTACAGACCAGAGAGCCGCCTTCGCCACTGGTGTTCCTCCATATATCTACGCATTTCACCGCTACACATGGAATTCCACTCTCCTCTTCTGCACTCAAGTCTCCCAGTTTCCAATGACCCTCCCCGGTTGAGCCGGGGGCTTTCACATCAGACTTAAGAAACCGCCTGCGCTCGCTTTACGCCCAATAAATCCGGACAACGCTTGCAACCTACGTATTACCGCGGCTGCTGCCCCGGA
+
CGGGGGGGGGGGGGGGGGGGGGGGGGGGGGGCGGGGGGGGGGGGGGGGGGGGGGGGGGGGGGGGGGGGGGGFGGGGGGGGGGDGGGGGGGGGGGGGGGGGGGGGGFGGGGGGGGGGGGGGGGGGGGGGGFFGGGEFGGGFGGGEFGGGGGGGGGGGGCFDGGGGDFFGGGGGGGDF7DFGGFGGGGGGGCDDDFFGGGD9@>DFFAFFFFF>EFE@FFFF399D@D>BF0:D;>(/49?::<BFF;;:6(52)--44(22(:1,7?<::).53(((,.52:<<4((410((-,4)43####
@M05025:18:000000000-B3NL5:1:1101:20026:13819 2:N:0:TCGAAG
ATATGTGGACTACCAGGGTATCTAATCCTGTTTGCTCCCCACGCTTTCGTGCCTCAGTGTCAATGTTGGTCCAGGTAGCTGCCTTCGCCATGGATGTTCCTCCTGATCTCTACGCATTTCACTGCTACACCAGGAATTCCGCTACCCTCTACCACATTCTAGTCATCCAGTATCCACTGCAGTTCCCAGGTTGAGCCCAGGGCTTTCACAACGGACTTAAATAACCACCTACGCACGCTTTACGCCCAGTAATTCCGAGTAACGCTTGCACCCTTCGTATTACCGCGTCTGCTGGCCAAGG
+
CGGGGGGGFFGGGGGGGGGGGGGGGGGGGGGGGGGGGGGGGGGGGGGGDGGGGGGGGGGGGGGGGGGGGGGGGGCGGGGGGGGGGGGGGEGGGGGGGGGGGGGGGGGGGGGGGGGGGGGGGGGGGGGGGGGGGGGGGGGGGGGGGFGGGGGGCGGGGGGGGGGGGGGGGGFGGGFFGGGFGGGGGDDFF6DDFFFGFGFFFAEFFFAFFFFFB>DAFFF;EEF;CEFFABEEFFAFAB>DD4>>@F29954C?CEFEF681CEF67?;;EFF@?337310:2<6019(4364AF76.####
@M05025:18:000000000-B3NL5:1:1101:11157:13834 2:N:0:TCGAAG
ATATGTGGACTACTCGGGTATCTAATCCTGTTTGCTCCCCACGCTTTCGCACCTGAGCGTCAGTCTTTGTCCAGGGGGCCGCCTTCGCCACCGGTATTCCTCCAGATCTCTACGCATTTCACCGCTACACCTGGAATTCTACCCCCCTCTACAAGACTCTAGCCTGCCAGTTTCGGATGCAGTTCCCAGGTTGAGCCCGGGCATTTCACATCCGACTTGCCTGACCGCCTGCGTGCGCTTTCCGCCCAGTAATCCCGATTACTGCTTGCACCCGCCGTAGTACCCTGGCCGCTGCCCGGTC
+
8FFCDFDACEC<FFFFDECFGGADCGEDFGGFGCEGGGFFFGEGGGFFGGGGDGGGFDEGCE:FFGGGAFFCCFCE77FEGGGDGFGGGGGDFCFGGFGG9EFG8FFGGGC95AFGGGGGF5FFEC:FGGGGC8DGGF9EGGGGGGGEEGG<9,:,:D8,E9,8<EE@?8EC:C*?59*;C,52BD*4;C7CC*;C*/)25).;6@F6C6@@DB;6:>4)6)7;=EFBF::<B13?1;--4)6,:1((444)-).580(,())-.)..6424((,-(-((,)4))).,((-(,((((####
@M05025:18:000000000-B3NL5:1:1101:11924:13851 2:N:0:TCGAAG
ATATGTGGACTACCCGGGTTTCTAATCCTATTTGCTCCCCACGCTTTCGTGCCTCAGTGTCAGTTACAGACCAGGCGACCGCCTTCGCCACTGGTGTTCCTCCATATATCTACGCATTTTACCGCTACACATGGAATTCCATCGCCCTCTTCTGCACTCCAGCATACCACTTTCCATAGCTTACAATGGTTGAGCCATTGCCTTTTACTACAGACTTAGTACGCCACCTACGCACCCTTTACGCCCAATGATTCCGGATAACGCTTGCCACCTACCTATGCCCGCGCCTGCTCGCACGGCA
+
CFGGGGGGGGGGGGGGGD+@FGGAFGGGG9CFFGGGGGGGGGGGCEGGGFGGGEG8FGGGGFEGGGGF9FFGGGD<@@FGCGGC@E,?FEGFAFFGGGGGFGGGGFGGGGCAFFGDGGGGFGGCEEDGGG:EGF8EFGGGGGGEGG+@FFGGGGFFGEGFG8?FCDGGG,,6EFGGF?+C?:+@F7;CC<@DF5CC5+12=;AFFF>FF6+:5>>EFF+:679=2((/-7@22>BFFD@FFE@6@B08@67)9?E;>D?;AF:3:3(334?B:2((.-4)).,,46(3((.8)49(-####
@M05025:18:000000000-B3NL5:1:1101:23617:13863 2:N:0:TCGAAG
ATATGTGGACTACTAGGGTTTCTAATCCTGTTTGCTCCCCACGCTTTCGAGCCTCAGCGTCAGTTACAGACCAGAGAGCCGCCTTCGCCACTGGTGTTCCTCCATATATCTACGCATTTCACCGCTACACATGGAATTCCACTCTCCTCTTCTGCACTCAAGTCTCCCAGTTTCCAATGACCCTCCCCGGTTGAGCCGGGGGCTTTCACATCAGACTTAAGAAACCGCCTGCGCTCGCTTTACGCCCAATAAATCCGGACAACGCTTGCCACCTACGTATTACCCCGGCTGCTGGCCAGCG
+
CGGGGGGGGGGFGGGGGGFFGGGGGGGGGGGGGGGGGGGGGGGGGGGGGFGGGGGGGGGGGGGGGGGGGGGGGGGGGGGGGGGGGGGGGGGGGGGGGGGGGGGGGGGGGGGGGGGGGGGGGGGGDGGGGGGGGGFFGGGGGGGGGDCFGGGGFGGGGGGGGCFFFGDEGGFGGGGGGGFGGGGFGGGGGCDD5>FCGG5>B4>EF4B6BFFF<A3;FFF<ECC@D;9@:;1?9>>BBFFB?94<?99??04<>FFFF6?BFBB218:<F74?F?:2(82)8>D>((4396>?:)(4.####
@M05025:18:000000000-B3NL5:1:1101:27356:13893 2:N:0:TCGAAG
ATATGTGGACTACAGGGGTTTCTAATCCTGTTTGCTCCCCACGCTTTCGAGCCTCAACGTCAGTTACAGTCCAGTAAGTCGCCTTCGCCACTGGTGTTCCTCCTAATATCTACGCATTTCACCGCTACACTAGGAATTCCACTTACCTCTCCTGCACTCCAGCCTGACAGTTTCCAATGCAGTCCAGGGGTTGAGCCCCTGCCTTTCACACCAGACTTGCCATGCCGTCTACGCTCCCTTTACACCCAGTAAATCCGGATAACGCTTGCCCCCTACGTATTACCGCGGCTGCTGGCCATCG
+
CEGGGGFGFDGFFGGGGGF:FFFGFGGGGGFC<FGGGGGGFFEEGGGGGFFCC8CCFDGDFE,CFFGGFFFGFEFGEEFGDFGGGG@FEGGGGFGGG7,CF9FGCFF<EFAFFFCCDCGFGGGGGGGG9ADFF@EGGCGCDFGGGGGGGGG?FGGGF=@FFFGEF8DDGGAF:=CDFFFGGGGGCGCDD6:D+C*:?CBFFFFFFAAFFFFF=A4=AFF*)*:;EE=9>BBC>>=@FB(74<;5A302236?FCCEF9?;(.72>0:138>B046(,82<0:A)46(6;13(),41.####
@M05025:18:000000000-B3NL5:1:1101:22937:13914 2:N:0:TCGAAG
ATATGTGGACTACCGGGGTTTCTAATCCTGTTCGATACCCACGCTTTCGTGCCTCAGCGTCAGTAGGGCGCCGGTATGCTGCCTTCGCAATCGGAGTTCTGCGTGATATCTATGCATTTCACCGCTACACCACGCATTCCGCATACTTCTCGCCCACTCAAGAACGCCAGTTTCAACGGCTCGACGGCGTTGAGCACCGCATTTTTACCGCTGCCTCGGCATCCCCCCTACGCACCCTTTAAACCCAATAAACCCGAAAAACGATCGCACCCCCCCTATCCCCCAGCCTACTGGCCCTAGT
+
CFFGGGGGGGGDGGGEGGF@FCCGGGGGFFFGCCEGGGFGGGGGGGGGGGGGGGGGFGGGGGGGGGFFFGGGGGGGGGGGFGGGGGCEGDCF@=7FFGGGGGGGGGGGGGFGGFGGGFGGGFFCGGGGGGGGGGGGDGGGGG78EFGFFDFDEEGGGGGFEFC?GGGGGCFEFGF7FGDG*955EC<CDDC7>*;*87.))85*/9FFF>:19)2<)77:7>?B:(-(41<3>(176<0,)))5(38,())).4-3,(((.((((.4((-(1(41((,.)()((,((-3).)))((-####
@M05025:18:000000000-B3NL5:1:1101:15073:13919 2:N:0:TCGAAG
ATATGTGGACTACCGGGGTATCTAATCCTGTTTGCTCTCCACGCTTTCGAGCCTCAACGTCAGTTACCGTCCAGTAAGCCGCCTTCGCCACTGGTGTTCCTCCTAATATCTACGCATTCCACCGCTACACTAGGTATTCCGCTTTCCTCTCCGGCACTCTACATGGACATTTTCCAAATCAGTCCAGGGGTTGCGCCCCTGCCTTTCACTGCAGACTTGCCCGTCCGTCTCCGCTCCCTTTCCACCCAGTAAATCCGGACAATCCTTGCCCCCCACGTACTACCGCTGCTGCCGCGCGTGA
+
6EF-E;-@EF<@-CFEF@7@C<FE6FECF<E<F<F,E,,;C,@@:CD9C8CF@EF<,E:<,,89,,@FE@:@@AF96CFG7FFFFG7F,68BE@F<FGFG@,EFG9F9,C<,,ACCCF,C<F<8EC@+,A,AFC,4>@ED88+++@3=EDFG6+++6,=9>,@,,,6=8,5<,,3++2+5:2?D6BC**3099*3***/*94)*11++48+.*;*59B?*6729;@6,3/(/,;0(333)))/9),-:(4))-.)3((3,(.)((.))4:0(,((-(((((-6:(420().,,(---####
@M05025:18:000000000-B3NL5:1:1101:4572:13974 2:N:0:TCGAAG
ATATGTGGACTACCAGGGTATCTAAGCCTGTTTGCTCCCCACCCTTTCGCTCCTCAGCGTCAGTTACGGCCCAGAGATCTGCCTTCGCCATCGGTGTTCCTCCTGATATCTGCGCATTCCACCGCTACACCAGGAATTCCAATCTCCCCTACCGCACTCTAGTCTGCCCGTACCCACTGCAGGCTGGGGGTTGAGCCCCCAGATTTCACAGCAGACGCGACAAACCGCCTACGAGCTCTTTACGCCCAATAATTCCGGATAAAGCTTGCGCCCTACGTATTACCGCGGCTGCTGGCCCGTA
+
CGGGGGGGGGGGGGGGGGGGGGGGGGGGGGGGGGGGGGGGGGGGGGGGGGGGGGGGGGGGGGGGGGGFFGGGGGGGGGGGEGGGGGGGGGGGGGGGGGGGGGGGGFGGGGGGGGGGGGGGGGGGEGGGGGGGGGGGGGGGGGGFBFGGGGGGGGGCEGFFGEFGGFCEFGEGGGGGGFGGGGGDFGGGGDDDGGFGGGDGFBFFFFF8FFFBBF81.:;,33;DFF1131<?<?BF(56<>>AFB9BF:7?<<A2<:9?:?A)))59?F0912>?<:134726220(,330(,,(:4####
@M05025:18:000000000-B3NL5:1:1101:7007:13977 2:N:0:TCGAAG
ATATGTGGACTACCAGGGTTTCTAATCCTATTTGCTCCCCACGCTTTCGTGCCTCAGTGTCAGTTACAGACCAGGCGACCGCCTTCGCCACTGGTGTTCCTCCATATATCTACGCATTTTACCGCTACACATGGAATTCCATCGCCCTCTTCTGCACTCCAGCATACCAGTTTCCATAGCTTACAATGGTTGAGCCATTGCCTTTTACTACAGACTTAGTACGCCACCTACGCACCCTTTACGCCCAATGATTCCGGATAACGCTTGCCACCTACGTATTACCGCGCCTGCTGCCCCGGGG
+
CGDGGGGFGCGGGGFGGGGGGGGGGGGGGGGGGCGGGGGGGGGGGGGGGGGGGGGGGGGGGGGGGGGGGGGGDGEGGGGGGGGGGGEGGGGGGGGGGGGGGGGGGGGGFGGGGGGGGGGGGGGGGGGGGGGGGGFGGGGGGGGEGGGGGGGFFEGGGGGFGFFFGGGGGFGGGGGGG+ADFFGFC8FGCFFDDFA>>C>>FFFFFF65=>F@5=5=FC6EFFF=92>=2>EFFF9@>BFF4;7<;;?68;.9)<54:(2<<E?6:<?F0)8:07B(:4ABF>92(((-(408:)4(3####
@M05025:18:000000000-B3NL5:1:1101:16323:13985 2:N:0:TCGAAG
ATATGTGGACTACTGGGGTATCTAAGCCTGTTCGCTCCCCACGCTTTCGCTCCTCAGCGTCAGGAAAGGCCCAGAGAACCGCCTTCGCCACTGGTGTTCCTCCTGATATCTGCGCATTCCACCGCTCCACCAGGAATTCCATTCTCCCCTACCTTCCTCAAGTCAACCCGTATCGAAAGCACGCTCAGGGTTAAGCCCCAAGATTACACTTCCGACGCGATCAACCACCTACGAGCCCTTTACGCCCAATAAATCCGGACAACGCTCGCACCCTACGTATCACCGCGGCTGCTGGCCAAGA
+
CGGGGGGGGGGGGGGGGGGGGGGGGGGGGGGGGGGGGGGGGGGGGGGGGGGGGFGGGGGGGGGGGGGGGGGGGGGGGGGGGGGGGGGGGGGGGGGGGGGFGGGGGFGGGGGGGGGGGGGGGGGGGEFGGGGFFEGFCGFGGGFGGGGGGGGGGGGGGGGGGGGFGGGGGGGGGFGGGGDDGGGGDDDFCFGFGGFGGGFCBFFA=FFFFFFEEEFFEFB01;1;DFFFFFEFFB1;BB7:8BB?<>;?:0)5).5:9;6(-.210(1(-2>9B0:?BF7614A2(1((-3((53(4:####
@M05025:18:000000000-B3NL5:1:1101:7798:13998 2:N:0:TCGAAG
ATATGTGGACTACTGGGGTATCTAATCCTGTTTGCTCCCCACGCTTTCGAGCCTCAGCGTCAGTTACAGACCAGAGAGCCGCCTTCGCCACTGGTGTTCCTCCATATATCTACGCATTTCACCGCTACACATGGAATTCCACTCTCCTCTTCTGCACTCAAGTCTCCCAGTTTCCAATGACCCTCCCCGGTTGAGCCGGGGGCTTTCACATCAGACTTAAGAAACCGCCTGCGCTCGCTTTACGCCCAATAAATCCGGACAACGCTTGCCACCTACGTATTACCGCGGCTGCTGGCCACAA
+
CGGGGGGGGCFGGGGFFGGGGGGGFGGGGGEFGGGGFGGGGGGGGGGGGGGGGGGGGGGGGECGGGGGFFFFFGGFGGGGGGGGGGGGGGGGGGEFGGGFGGGFGFGGFFGGGGGGGGGGGGGGGGGGGFFEEC@@>DGFFGGGGGGGGGGGGGGGGFGGGGFG8DGGGGGGGGFGDG8FG?DDFGCCDGGGGGADF5>CD>>>FFFFFFFF@FF@FFFF?C<8@D9@;@D;>;>F(7???AB(:(,113?2))6?FF:BFFF>F?26::>42,4::144:<D>1((-7;9:0,(34####
@M05025:18:000000000-B3NL5:1:1101:27636:14008 2:N:0:TCGAAG
ATATGTGGACTACCCGGGTTTCTAATCCTGTTTGCTCCCCACGCTTTCGAGCCTCAACGTCAGTTACCGTCCAGTAAGCCGCCTTCGCCACTGGTGTTCCTCCTAATATCTACGCATTTCACCGCTACACTAGGAATTCCGCTTACCTCTCCGGCACTCTAGATGGACAGTTTCCAAAGCAGTCCAGGGGTTGAGCCCCTGCCTTTCACTTCAGACTTGCCCGTCCGTCTACGCTCCCTTTACACCCAGTACATCCGGATAACGCTTGCCCCCTACGTATTACCCCGGCTGCTGGCCGACA
+
CGGGGGGGGGGGGGGGGGGGGGGGGGGGGGGGGFGGGGGGGGGGGGGGGGGGGGGGGGGGGGGGGGGGGGGGGGGGGGGGGGGGGFGGGGGGGGGGGGGGGGGGGGGGFGFFGGGGGGGGGGGGGGGGDGGGGGFFG8DEGEGGGGGGFFGGGCE>C8DEGAFGGCGGGFGGGGGGGFFFFGFFGGGGDG>DGFFGCF@FFFFFFFFFFFFF?646?A8>@EF>@99<6=?CD0(6@FFF@94?F@607@E):AF:<>:::9>6>?102:?BB90???FB())6(,-4((40,),04####
@M05025:18:000000000-B3NL5:1:1101:15296:14033 2:N:0:TCGAAG
ATATGTGGACTACAAGGTTATCTAATCCTGTTTGCTCCCCACGCTTTCGAGCCTCAACGTCAGTTACAGTCCAGTAAGTCGCCTTCGCCACTGGTGTTCCTCCTAATATCTACGCATTTCACCGCTACTCTAGGAATTCCACTTACCTCTCCTGCACTCCAGCCTGACAGTTTCCAATGCAGTCCAGGGGTTGAGCCCCTGCCTTTCACACCAGACTTTCCATGCCGTCTACGCTCCCTTTACACCCAGTAAATCCTGATAACGCTTGCCCCCTCAGTATTACCCCGGCGCCCGCCCGTTC
+
CGGGGGGGGGGGGGFGGGGGGGGGGGGGGGGGGGGCEGGGGGGGGGGGGGGGGGGGGGGGGGGGGGGGGGGGGGGGGGGGCGGEGGGGGGGGGGGGGEGGGGGGGGGGFEFGGGGGGGGGGGGCGGGGGGGGGFFFGGGGFGGGCD?FGEFGEFFFG=DGG8EGFF==A=9@CFGGGGDFGFGFFGFG?+@6CC5ACDDC55??CAAAFFF=9;5=AF+*:AECBF4>)5<A222@29(>=4**.(:2//7)75<6)/))7)/((/(((=;DB>0((.-65):4(-((((((((((-####
@M05025:18:000000000-B3NL5:1:1101:17174:14036 2:N:0:TCGAAG
ATATGTGGACTACACGGGTATCTAATCCTGTTTGCTCCCCACGCTTTCGAGCCTCAACGTCAGTTACCGTCCAGTAAGCCGCCTTCGCCACTGGTGTTCCTCCTAATATCTACGCATTTCACCGCTACACTAGGAATTCCGCTTACCTCTCCGGCACTCTAGAAAAACAGTTTCCAATGCAGTCCTGGGGTTAAGCCCCAGCCTTTCACATCAGACTTGCTCTTCCGTCTACGCTCCCTTTACACCCAGTAAATCCGGATAACGCTTGCCCCCTACGTATTACCGCGGCTGCTGGCCTGCG
+
CGGGGGGGGGGGGGGGGGGGGGGGGGGGGGGGFGGGGGGGGGGGGGGGGGGGGGGGGGGGGGGGGGGGGGGGGGGGGGGGGGGGGGGGGGGGGGGGGGGGGGGGGGGGGGGGGGGGGGGGGGGGGGGGGGCGGGGGGGGGGGGGGGGGGGGGGDGGGFGDGGGGGDGGGGFGGGFGGGGGGGGFFGF>FGGGGG6FFGEGFFFFFFFFFFFFFF3BFFFE=BFB9=5EFFFFFB<097@;E<EC3;>@13;C).9=>6(4:4<19?3312:6>;(432348<B449>(71(404(,.####
@M05025:18:000000000-B3NL5:1:1101:10287:14039 2:N:0:TCGAAG
ATATGTGGACTACCAGGGTATCTAATCCTGTTTGCTCCCCACGCTTTCGAGCCTCAGCGTCAGTTACAGACCAGAGAGCCGCCTTCGCCACTGGTGTTCCTCCATATATCTACGCATTTCACCGCTACACATGGAATTCCACTCTCCTCTTCTGCACTCAAGTCTCCCAGTTTCCAATGACCCTCCCCGGTTGAGCCGGGGGCTTTCACATCAGACTTAAGAAACCGCCTGCGCTCGCTTTACGCCCAATAAATCCGGACAACGCTTGCCACCTACGTATTACCGCGGCTGCTGGCCCGTC
+
CGGGGGGGGGGGGGGGGGGGGGGGGGGGGGGGGGGGGGGGGGGGGGGGGGGGGGGGGGGGGGGGGGGGGGGGGGGGGGGGGGGGGGGGGGGGGGGGGGGGGGGGGGGGGGGGGGGGGGGGGGGGGGGGGGGGGGE@EGFGGGGGGGGGGGGGGGGGGGGGGGGGGGGGGGGFGGGGGGGCFGGGGGGGGGGG9FFGDGFGFFFFFFFFFF>;AF<@FFFEF3<8DFFBB?<66@FB9BFBBAFFF69::?DAFAA?60?B9?:966?FFFFF<1?F?.8AF25>4>01423:?F0:0####
@M05025:18:000000000-B3NL5:1:1101:13258:14051 2:N:0:TCGAAG
ATATGTGGACTACAAGGGTATCTAATCCTATTTGCTCCCCACGCTTTCGTGCCTCAGTGTCAGTTACAGACCAGGCGACCGCCTTCGCCACTGGTGTTCCTCCATATATCTACGCATTTTACCGCTACACATGGAATTCCATCGCCCTCTTCTGCACTCCAGCATACCAGTTTCCATAGCTTACAATGGTTGAGCCATTGCCTTTTACTACAGACTTAGTACGCCACCTACGCACCCTTTACGCCCAATGATTCCGGATAACGCTTGCCACCTACGTATTACTGCCGCTGCTGGCACGGTA
+
CGGGGGGGGGGGGGGGGGFFGGGGGGGGGGGGGGGCC<FGFCGGGGGGGGGGGFGGGGGGGGGGGGGGGGGGGGGGGGGGGGGGGGFGGGGGGGFGGGGGCCGGGGGGGGGGGGGGGGGGGGGGGBCCFFCFGGGGGGGFGGGG6CGGGFFGGGGGGGGGGGGGGGGGCFEFGGGFGCDGGEFGGFC7;CFGG+;CFDFGFAAFAFFFFFF5CACEFFFE?EFFA==953>?F?@F2=BF==;;>BFF;@3<67?@1;,173;B(41:7><?(3:04)45<<))-(-1-7(,)(-(5####
@M05025:18:000000000-B3NL5:1:1101:14564:14059 2:N:0:TCGAAG
ATATGTGGACTACTCGGGTTTCTAATCCTGTTCGCTACCCATGCTTTCGAGCCTCAGCGTCAGTTGCAGACCAGAGAGCCGCCTTCGCCACTGGTGTTCTTTCATATATCTACGCATTCCACCGCTACACATGGAGTTCCACTCTCCTCTTCTGCACTCAAGTTCAACAGTTTCTGATGCAATTCTCCGGTTGAGCCGAAGGCTTTCACATCAGACTTATTGAACCGCCTGCACTCGCTTTACGCCCAATAAATCCGGACAACGCTTGCCACCTACGTATTACCGCGGCTGCTGGCAAGCC
+
CGGGGGGGGGGGGGGGGGGGGGGGGGGGGGGGGGGGGGGGGGGGGGGGGGGGGGGGGGGGGGGGGGGGGGGGGGGGGGGGGGGGGGGGGGGGGGGGGGGGGGGGGGGGGGGGGGGGGGGGGGGGGGGGGGGGGGGGGGGFGGGGGGCGGGGGGGGGGGGGGEFFGGGGGGGGGGGGGGGFGGGGGGGGDDDGDGFGGGDGFDFFFFFFFFB==4EFFAFFF48AB@FF@FBFFF@@BB?F?EFF?F>F?FFE9CFE9>?;B?B>>?B?1:4<?<:?1324:)64(46;61107>(8(####
@M05025:18:000000000-B3NL5:1:1101:16459:14101 2:N:0:TCGAAG
ATATGTGGACTACCCGGGTTTCTAATCCTGTTTGCTCCCCACGCTTTCGAGCCTCAGCGTCAGTTACAGACCAGAGAGCCGCCTTCGCCACTGGTGTTCCTCCATATATCTACGCATTTCACCGCTACACATGGAATTCCACTCTCCTCTTCTGCACTCAAGTCTCCCAGTTTCCAATGACCCTCCCCGGTTGAGCCGGGGGCTTTCACATCAGACTTAAGAAACCGCCTGCGCTCGCTTTACGCCCAATAAATCCGGCAAAACCTTGCCACCTACGTATTACCGCGGCTGCCGGCCGCCG
+
CGGGGGGGGGGGGGGGGGGGGGGGGGGGGGGGGGGGGGGGGGGGGGGGGGGGGGGGGGGGGGGGGGGGGGGGGGGGGGGGGGGGGGGGGGGGGGGGGGGGDGGGGGGGFFGGGGGDEGGGGGGGGEGGGGGGGGFFGGGGGGGGGGGGGGGFGGGGG9@DF8EFGGGGGGGCD:DGGG?87CC7CDGD5CC7;C?GGGFGBBEFAAF6AFFE>F);AFFC3;C@@;0:36883;14(4:::9A:?B>?<:?A2))59>((-3(((.))3:A?F:(2:4).3))9(4((4131(((41####
@M05025:18:000000000-B3NL5:1:1101:28677:14105 2:N:0:TCGAAG
ATATGTGGACTACCAGGGTCTCTAATCCTGTTTGCTCCCCACGCTTCCGAGCCTCAGTGTCAGTTACAGACCAGAGAGCCGCCTTCGCCACTGGTGCTCCTCCATATATCTAAGCATACCACCGCTACACATGGAATTGCACTCTCCTCTTCTGTACTCAAGTCTTCCAGCTTCCAATGATCCTCCCCGGTTGAGCTGGGGGCTTTCACATCAGCATTAAGAAACCGCCTGCGCCAGCGTTACGCCCAATACCTCCGGCTAACGCTTGCACCCTACGTATTACCGAGGCGCCTGGCCGGTG
+
-6-E9FG<-,-;;C8@7;C,;E6CCE@9EFFF,CE,C@CFE7+66C,,,,+@@6CC<,C,;EF<E9<@6,,CEF<,,@,E@7CFCG?7?:,:EEF8,C,EFG8FF9,CAEGG<AFE,,,ABF:CC+6F,4,9CC=99D,>EGGG,@@9,DA=,7,4DE,7,6@,=,7,3,,6E,=C?@+=+:DFG6CD+@90=9A6+3***39*;*3+1=+:**)*0=FE4A*--799((-2(11.(,(,/:221((4(/3))-)410(,3)(-92086))(-(4(31))56A)((-((((--40((####
@M05025:18:000000000-B3NL5:1:1101:21038:14106 2:N:0:TCGAAG
ATATGTGGACTACAGGGGTTTCTAATCCTGTTTGCTCCCCACGCTTTCGTGCCTCAGTGTCAGTGTTGGTCCAGGTAGCTGCCTTCGCCATGGATGTTCCTCCTGATCTCTACGCATTTCACTGCTACACCAGGAATTCCGCTACCCTCTACCACACTCTAGTCGCCCAGTATCCACTGCAGTTCCCAGGTTGAGCCCAGGGCTTTCACAACGGACTTAAACGACCACCCACGCACGCTTTACGCCCAGTACTTCCGACTAACGCTTGCACCCGTCGTATTACCGCGGCTGCTGGCCGGTT
+
CGGFGG9EFDGGGGGGGGGEGGGGGGGGGGGGGFG9F8FGGEFGGEGGGGGGGGCEEFCFFFGFEGGFFGGFFGDGDCFGEGFGAFFGFGEGDDGEGGFGGGFGGCEEFGFGGGGEGGGGCFFFCFFEFGGGGDGGGGGGG6=ECFG8DFCFFE?FEGGFFGFF6CEGGCFFGGGFGGCCDFF?EGDGFGGGCD*2=6*+::>AA?AAA;ADBB8@BFFE=;==A922((55(5-5(4<<@9E@;(1;0(7))9C3;;((-.339??<:))38,2:>1(,54)-3912019:?0(2(####
@M05025:18:000000000-B3NL5:1:1101:24762:14130 2:N:0:TCGAAG
ATATGTGGACTACAGGGGTTTCTAATCCTGTTTGCTCCCCACGCTTTCGAGCCTCAACGTCAGTTACAGTCCAGTAAGTCGCCTTCGCCACTGGTGTTCCTCCTAATATCTACGCATTTCACCGCTACACTAGGAATTCCACTTACCTCTCCTGCACTCCAGCCTGACAGTTTCCAATGCAGTCCAGGGGTTGAGCCCCTGCCTTTCACACCAGCCTTGCCATGCCGTCTACGCTCCCTTTACACCCAGTAAATCCGGATAACGCTTGCCCCCTACGTATTACCGCGGCTGCTGGCCTCGT
+
CGGGGGGGGGGGGGGGGGGGGGGGGGGGGGGGGGGGGGGGGGGGGGGGGGGGGGGGGGGGGGGGGGGGGGGGGGGGGGGGGGGGGGGGGGGGGGGFFEFGGGGGGGGFFGGGGGGGGGGGGGFGCGGGGGGGGGGGGGGGGGGGGGGGGGGGGGGGGGGGGCCGGGGGGGGDDGGG=D??DEFGDGDGGGGDGDFGGGFFFAFFFAFAFAF@FF)-@FFE46A@E==@FFFFBF@@@BDFFEE3<;@<@@369C?E0(61;<311;@B:>?:>;61::?4>4<44169,((,.802.####
@M05025:18:000000000-B3NL5:1:1101:15138:14147 2:N:0:TCGAAG
ATATGTGGACTACCCGGGTATATAATCCTGTTTGCTCCCCACGCTTTCGAGCCTCAGCGTCAGTTACAGACCAGAGAGCCGCCTTCGCCACTGGTGTTCCTCCATATATCTACGCATTTCACCGCTACACATGGAATTCCACTCTCCTCTTCTGCACTCAAGTCTCCCAGTTTCCAATGACCCTCCCCGGTTGAGCCGGGGGCTTTCACATCAGACTTAAGAAACCGCCTGCGCTCGCTTTACGCCCAATAAATCCGGACAACGCTTGCCACCTACGTATTACCGCCGCTGCTGGCCCTGA
+
CGGGGGGGGGGGGGGGGGGGGGGGGGGGGGGGGGGGGGGGGGGGGGGGGGGDGGGGGGGGGGGGGGGGGGGGGGGGGGGGGGGGGGGGGGGGGGGGGGGGFGGGGGGGGGGGGGGDGGGGGGGGGGGGGGGGGGE4@BGFFGGGGGGGGGGGGGGGGFGGGFDGGGGGGGGGGGGG?FGFD?FFFGGGGDDGGGAFFGEGF>A>FFFFFFA@<A78AAAE)97@DFB@9;37699?;>F?FFDFF>>FFF>FAA<?>B610:3(4::1<?FF31(5::2>2:A6(((-((24).01(####
@M05025:18:000000000-B3NL5:1:1101:4699:14157 2:N:0:TCGAAG
ATATGTGGACTACTCGGGTTTCTAATCCTGTTTGCTCCCCACGCTTTCGTGCCTCAGTGTCAATGTTGGTCCAGGTAGCTGCCTTCGCCATGGATGTTCCTCCTGATCTCTACGCATTTCACTGCTACACCAGGAATTCCGCTACCCTCTACCACATTCTAGTCATCCAGTATCCACTGCAGTTCCCAGGTTGAGCCCAGGGCTTTCACAACGGACTTAAATAACCACCTACGCACGCTTTACGCCCAGTAATTCCGAGTAACGCTTGCACCCTTCGTATTACCGCGGCTGCTGGCCAGTC
+
CGGGGGGGGGGGGGGGGGGGGGGGGGGGGGGGGFGGGGGGGGGGGGGGGGGGGGGGGGGGGGGGGGGGGGGGGGGGGGGGGGGGGGGGGGGGGFAFGGGGGGGGGGGGGGGGGGGGGGGGGGGGGGGGDGGGGEGGGGGGGGGGGFGFGGGGGGGGGGGGGGGGGGGGGGGGGGGGGGGGGGGGGGGGGGGGGGFGGGFFFD>FAFFFFFFFFFFFDFFFEEEFEEEFFFEFDFAA@>=@BFF>=BFD@@9C?EEFEFBF@C71228?D8@F<3=@:<:1:44<4;>9>;(34321.####
@M05025:18:000000000-B3NL5:1:1101:11782:14174 2:N:0:TCGAAG
ATATGTGGACTACAGGGGCATCTAATCCTGTTCGCTACCCATGCTTTCGAGCCTCAGCGTCAGTTGCAGACCAGAGAGCCGCCTTCGCCACTGGTGTTCTTCCATATATCTACGCATTCCACCGCTACACATGGAGTTCCACTCTCCTCTTCTGCACTCAAGTTCAACAGTTTCTGATGCAATTTTCCGGTTGAGCCGAAGGCTTTCACATCAGACTTATTGAACCGCCTGCACTCGCTTTACGCCCAATAAATCCGGACAACGCTTGCCACCTACGTATTACCGCGGCTGCTGGCCGCAT
+
<FGDAF9<<,CFF@EC;B7@FGFGGFGGG<FAEEGBFCFGGGGFFGFGGG@CC8C<EDGG:FFAFFEGGFGFFFFDG7F<:@FEBCGGGGE8EFE@<49,CFF?FAFF9AFFGGGG@EGGGGF78==FGGFFE4EFEFG9=DGFD?==DEFGGGF83,@=FEGGGFFGFGGCCDFD7DDF8@FGFFF79+3;0::9?DDG>DFFFAFFFFFB@A:EFFFFE**:5B=>(5>>B=E=9;;206C;<:;;@;3)7?E(:1;;>?261<1((8<?(((.3??<7AD>BB>>9B1?2346(####
@M05025:18:000000000-B3NL5:1:1101:18414:14182 2:N:0:TCGAAG
ATATGTGGACTACTGGGGTTTCTAATCCTGTTCGCTACCCATGCTTTCGAGCCTCAGCGTCAGTTGCAGACCAGAGAGCCGCCTTCGCCACTGGTGTTTTTCCATATATCTACGCATTCCACCGCTACACATGGAGTTCCACTCTCCTCTTCTGCACTCAAGTTCAACAGTTTCTGATGCAATTCTCCGGTTGAGCCGAAGGCTTTCACATCAGACTTATTGAACCGCCTGCACTCGCTTTACGCCCAATAAATCCGGACAACGCTTGCAACCTACGTATTCCAGCGGCTGCTGACCTCAG
+
CGGGGFDFGGGGGGGGGGGGGGGGGGGGGGGGGGGGGGGGGGGGGGGGGGGGGGGGGGGGGGGGGGGFGGGFGGGGGGGGGGGGGGGGGGGGGGGGFE8EFFGFGGGGGGGGGFGGGGGCFGFEGEEGGGFGGGDGDGGGFG9FDCGFGGGGGGGGGEGGGGGCFFGDFFFGGGGFGGCFGFG+EDDDD>DGGC6DGC5;B>FFF>8=@9966A*:A>FEFFE=E9@@=@B=3;4=29@FFFFDDB66(64E9<C@>904>B0(7?:?4))4152:(484()))).,(-9(-80.1(####
@M05025:18:000000000-B3NL5:1:1101:9342:14183 2:N:0:TCGAAG
ATATGTGGACTACTAGGGTTTCTAATCCTGTTCGCTACCCATGCTTTCGAGCCTCAGCGTCAGTTGCAGACCAGAGAGCCGCCTTCGCCACTGGTGTTCTTCCATATATCTACGCATTCCACCGCTACACATGGAGTTCCACTCTCCTCTTCTGCACTCAAGTTCAACAGTTTCTGATGCAATTCTCCGGTTGAGCCGAAGGCTTTCACATCAGACTTATTGAACCGCCTGCACTCGCTTTACGCCCAATAAATCCGGACAACGCTTGCCACCTACGTATTACCGCCGCTGCCGGCCGATG
+
CGGGGGFDGFGFFG9FGGGGGGGGGGGGGFGGGGDGDGGFGGGGCFGGFFFGGGGGFGGGGGGGDFGGGGGGGG8EFGGGCC7FFGGGDEGBA@FFAFFGGFFFGFGGFAFFGGGDFEDGCFFEEFEGGGGFGG8DFFGG;FFFFGFGGFGGGFDD=98FE8>DFFGGGGFGGGGFFFFF7EFFGGFC6==C;D67C>?C5>*6CFF6FAB=EF3BA6+>A6:609:>(5(((08=>28>@3C(/:2;@@33))9=1:(626?,(-,((5626722:B2),-4416(390(((4(--####
@M05025:18:000000000-B3NL5:1:1101:13046:14184 2:N:0:TCGAAG
ATATGTCGACTAGGGTATCTAATCCTGTTTGCTACCCACGCTTTCGTGCCTCAGCGTCAAAACAGGCCCAGGAGGTTGCCTTCGCCATCGGTGTTCTTCCAGATATCTACGCATTTCACCGCTACACCTGGAGTTCCGCCTCCCCCTACCGTTTTCGAGTCTTACAGTATCGCCCGCAATTCCCCGGTTAAGCCCGGGGCTTTCACAATCGACTTATCAAAACGCCTACGAACCCTTTACGCCCAGTAACTCCGCTTTACGACAGCGCCTCCGGTTGTACCCGCGCGTCTGGACACGCTCG
+
8;-@FC-C6@6:C,,F-,6CCFCFFEGCE<;6C@A<F<FG::66E,CCFGGGD8<CGGGGGGE8C,6F6BFG,,68F@@,,6C,??:F<6FFFF:@F?<FCC<A?A,A?EDCB++9F<,C++>>CBF,,,A,@E8,@>4>+@FG+B=DFFCGG8@D8DG?>D,3EG8E8F8@+4++=+7*32?C,*03;*;C+797)9):)2);;@A4=A:@9DF)+;;<))6:66(,(-(.2(((.356??6(,.56:))64:-31(..2--((,((((,((-((,3))-,-((((-(,4(-1)((####
@M05025:18:000000000-B3NL5:1:1101:12647:14211 2:N:0:TCGAAG
ATATGTGGACTACCAGGGTTTCTAATCCTGTTTGCTCCCCACGCTTTCGCACCTGAGCGTCAGTCTTTGTCCAGGGGGCCGCCTTCGCCACCGGTATTCCTCCAGATCTCTACGCATTTCACCGCTACACCTGGAATTCTACCCCCCTCTACAAGACTCTAGCCTGCCAGTTTCGGATGCAGTTCCCAGGTTGAGCCCGGGGATTTCACATCCGACTTGACAGACCGCCTGCGTGCGCTTTACGCCCAGTAATTCCGATTAACCCTTGCACCCTCCGTATTACCGCGGCTGCTTGCCAAGT
+
CGGGGGGFFEGGFFGFEG<FEFGGFFGADACFFFGFEFGGGGDGGEGGGGGEEG<FGGGGGGGFGGGGFGGFFGGDFDGGGGGEEEGGCCGGGEF:FGGGFFFGGGGGGGGGEE7CFEE<FFFGDGCFFGGGFFFFFC=FGGGGGGGGEGGGGFC6DGGGFCC6D:,,@@FF,ECD5394>9D@FFDCFF74;F646C>)8;388;F=7778@><155/3;CF;<6>04?B:>?6:>>>:?FAF:;B:6?F)6):4,(-33<4).4?BF?<::?<?>F(.,6442(((,,1()).04####
@M05025:18:000000000-B3NL5:1:1101:1827:14264 2:N:0:TCGAAG
ATATGTGGACTACTAGGGTTTCTAATCCTGTTTGCTCCCCACGCTTTCGAGCCTCAGCGTCAGTTACAGACCAGAGAGCCGCCTTCGCCACTGGTGTTCCTCCATATATCTACGCATTTCACCGCTACACATGGAATTCCACTCTCCTCTTCTGCACTCAAGTCTCCCAGTTTCCAATGACCCTCCCCGTTTGAGCCGGGGGCTTTCACATCAGACTTAAGAAACCGCCTGCGCTCGCTTTACGCCCAATAAAGCCGGACAACGCTTGCCACCTACGTATTACCGCGGCTGCTGGCCACAG
+
CGGGGFGGGGGGFFGGGGFCFFGGFGGGGFFGF@<EFGF@FGEGCGGGDGF7C<F@EDF@CFGGFGFGCFGCF<F@EFGGGGGGGGGGGGGGFGEGGGGGAFFGFFGGGGGFGGGGGGDFFGGEGGGGGGGFEFEFGGGGFG=FDFGFGEEFGGGFGGGGGFFDAFEGCF8EFFGGFDCGGF6+DD8970=C>@5FCDBG>EF5AFFFFFFEF47BFFFE3C33@@;;@FF02.(3(4(4(<<0<;9?0:0).)).((,330((46(,40<4?7(4:4<AFB)-(,.-3(4-50((3####
@M05025:18:000000000-B3NL5:1:1101:5830:14268 2:N:0:TCGAAG
ATATGTGGACTACCGGGGTTTCTAATCCTGTTTGCTCCCCACGCTTTCGAGCCTCAGCGTCAGTTACAGACCAGAGAGCCGCCTTCGCCACTGGTGTTCCTCCATATATCTACGCATTTCACCGCTACACATGGAATTCCACTCTCCTCTTCTGCACTCAAGTCTCCCAGTTTCCAATGACCCTCCCCGGTTGAGCCGGGGGCTTTCACATCAGACTTAAGAAACCGCCTGCGCTCGCTTTACGCCCAATAAATCCGGACAACGCTTCCAACCTACGTATTACCCCGGCTGCTGGCCCAAG
+
CGGGGGGGFFGGGGGGGGFGGGGGGGGGGGGGGGGGGGGGGGGGGGGGGGGGGGGGGGGGCCGGGGGGGGGGGGGGCFEGFEDGGGEGCFGGGGGGGDGGGGGGGGGFEFFGGGGGGGFGFGFGGGGGGFDFFCFDGGGGGFGCFGGF?EAFGGGGGGGGFDFFFGGGGGGGGG7C<FGFGGFFC9CDDGDDDGACFDEG>EDFFFFFFF:;AA@@FFACC9C1;@((64<FB96224,2?4A:?F10:7:<<).:>(4,31((-46(.)68-(,5?:)6()6)(--((41?FD068####
@M05025:18:000000000-B3NL5:1:1101:25261:14270 2:N:0:TCGAAG
ATATGTGGACTACTAGGGTATCTAATCCTGTTCGCTACCCATGCTTTCGCTCCTCAGCGTCAGTAACTGCCCAGTAACCTGCCTTCGCCATCGGTGTTCCTCCTGATATCTGCGCATTTCACCGCTACACCAGGAATTCCAGTTACCCCTACAGCACTCAAGTTATGCCCGTATCGCCTGCACGCCCGGAGTTAAGCCCCAGAATTTCACAGACGACGCGACAAACCACCTACGAGCCCTTTACGCCCAGTAATTCCGGACAACGCTCGCCCCCTACGTATTACCGCGGCTGCTGGCCTTG
+
CGGGGGFGGGGGGGGGGGGGGGGGGGGGGGGGGGGGGGGGGGGGGGGGGGGGGGGGGGGGGGGGGGGGGGGEGGGGGGGGFGGGGGGGGGGGGGGGGGGGGGGGGGGGGGGGGGGGGGGGGGGGGGGGGGGGGGFFGGGGGGGGGGGGGGGGGGGGGEGGGGGGGGGGGGGGGFGGDGGGGGGGDGGGGDDDDDFFGFFDBFFAFAFFAC66;FB4B5?==;9BFF@FFD@EFFFFFBFB:?FF:?(72:?9A)-4:>0((,36,404(1(-29101043<B)4.3901((-(48(-####
@M05025:18:000000000-B3NL5:1:1101:21106:14274 2:N:0:TCGAAG
ATATGTGGACTACTGGGGTTTCTAATCCTGTTCGCTACCCATGCTTTCGAGCCTCAGCGTCAGTTGCAGACCAGAGAGCCGCCTTCGCCACTGGTGTTCTTCCATATATCTACGCATTCCACCGCTACACATGGAGTTCCACTCTCCTCTTCTGCACTCAAGTTCAACAGTTTCTGATGCAATTCTCCGGTTGAGCCGAAGGCTTTCACATCAGACTTATTGAACCGCCTGCACTCGCTTTACGCCCAATAAATCCGGACAACGCTTGCCACCTACGTATTACCGCGGCTGCTGGCCCAGC
+
CGGGGGGGGGGGGGGGGGGGGGGGGGGGGGGGGGGGGGGGGGGGGGGGGGGGGGGGGGGGGGGGGGGGGGGGGGGGGGGGDGGGGGGGGGGGGGFGGGGGGGGGGGGGGGGGGGGGGGGFGGGGGGGGGGGGGGFFGGGGGGGGGGDGGGGGGGGGGGGGGFFGGGGGGGGGGGGG@CFGGGGGGGGCGDGGGGFFGC>C55FFFFFFFFB:9A@EFFFFFAE=E922@DFF9>=EBFF<@ECDFFFFF@EE39?;@@D>F6070866?BFF?:27:?>4><<<((((((43).((.####
@M05025:18:000000000-B3NL5:1:1101:21450:14337 2:N:0:TCGAAG
ATATGTGGACTACAAGGGTTTCTAATCCTGTTTGCTCCCCACGCTTTCGTGCCTCAGTGTCAATGTTGGTCCAGGTAGCTGCCTTCGCCATGGATGTTCCTCCTGATCTCTACGCATTTCACTGCTACACCAGGAATTCCGCTACCCTCTACCACATTCTAGTCATCCAGTATCCACTGCAGTTCCCAGGTTGAGCCCAGGGCTTTCACAACGGACTTAAATAACCACCTACGCACGCTTTACGCCCAGTAATTCCGAGTAACGCTTGCACCCTTCGTATTACTGCCGCCTCTGGCCGACC
+
CGGGGGGGGFGGGFFGGG<@FFFFFEGGFFEGGGGGGGGGGGGGGGGGGG8FGGGGGGGGGGGGGGGGGGFFFFGGGGGFGGGGGGGGGGGFFDCFDFFDCFFGGGGGCBBFGGGGECGFGGGFGGGGGGGGGGDFGDDGGGGDGGFEFG9;EGDCDDDDFGGEFEDFGGEGEGF8+@8?GEFDGGGGFGFF+=@+=DDDFEFFFFFFFF58):))*;+95@=AE56=5@)))-59)((-5*0>26(/-()176<E86(,6<)((62(1).3(6,/=3(.5>A4))((3(,1(8)2.####
@M05025:18:000000000-B3NL5:1:1101:6596:14338 2:N:0:TCGAAG
ATATGTGGACTACTCGGGTATCTAATCCTGTTTGATACCCACACTTTCGAGCATCAGCGTCAGTTACAGTCCAGTAAGCTGCCTTCGCAATCGGAGTTCTTCGTGATATCTAAGCATTTCACCGCTACACCACGAATTCCGCCTACCTCTGCTGCACTCCAGACTACCAGTATCAACTGCAATTTTACGGTTGAGCCGCAAACTTTCACAACTGACTTACTAATCCGCCTACGCTCCCTTTAAACCCAATAAATCCGGTTAACGCTCGGATCCTCCTGATTACCGCTGCTCCTTGCCTTGG
+
AFGEADDE<8CFFGG7;FC@E;=69EAEFAEAFF9FD@C@,,BFGFGF;DCCFFF?FE:FC,BFGGDF,CFEFCA9@FCFGC8@@E<,FBFA@74+?FEGF?@FGDFGFFGGGCEF<FGGGFFEGDGGGFB+@@8EGFGGFECCEGFDAFFGGFGGGC,,3=>=DFGF?@EGAEGGGF8DCG7DD?+2=C?C6?669+<6?AF5A+<BB63:5?6>>A6.8A*6BEFB2)252-:=B2(*)89*;(/6;=84)..51((.644,((,(,(403))412)-6.76((4((.)).).54####
@M05025:18:000000000-B3NL5:1:1101:14936:14398 2:N:0:TCGAAG
ATATGTGGACTACTGGGGTTTCTAATCCTGTTTGCTCCCCACGCTTTCGAGCCTCAGCGTCAGTTACAGACCAGAGAGCCGCCTTCGCCACTGGTGTTCCTCCATATATCTACGCATTTCACCGCTACACATGGAATTCCACTCTCCTCTTCTGCACTCAAGTCTCCCAGTTTCCAATGACCCTCCCCGGTTGAGCCGGGGGCTTTCACATCAGACTTAAGAAACCGCCTGCGCTCGCTTTACGCCCAATAAATCCGGACAACGCTTGCCACCTACGTATTACCGCGGCTGCTGCCCACCA
+
CGGGGGGGGGGGGGGGGGCCGGGGGGGGGGGGGGGGGGGGGGGGGGGGGGGGGGGGGGGGGGGGGGGGGGGGGGGGGGGGGGGGGGGGGGGGGGCEGGGGGGGGGGGGFGGGGGGGGGGGGGGGG@CGGGGGGGFGGGGFGGFGGGGGGGGGGGGGGGG?FEFF8AAFGFGGGGGGGGFFGGFCFDD>CDDGCGFGGCECEDDFFA=+7AAEEA@@FFFFFCC;DD;BFF;?>@>?>;66626<F>BFFFFA<95:;9?;6:6>;?B??FFFB22:6,4>?-<9(739>(,432)4,####
@M05025:18:000000000-B3NL5:1:1101:9135:14453 2:N:0:TCGAAG
ATATGTGGACTACCAGGGTTTCTAATCCTGTTTGCTCCCCACGCTTTCGTGCCTCAACGTCAGTTACAGTCCAGTAAGTCCCCTTCGCCACTGGTGTTTCTCCTAATATCTACGCATTTCACCGCTACACTAGGAATTCCACTTCCCTCTCCTGCACTCCAGCCTGACATTTTCCAATGCAGTCCAGGGGTTGACCCCCCGCCTTTCACACCATCCTTGCTATGCCGTCTACCGTCCCTTTACAACCAGTAAACCCGGATCACGCTTGCCCCCTAGCTATTTCCGCCGCTGCTGGCCGGCT
+
CGEEFE<CFFGFGC@6CC@FGGFEE<ECDAEF@<,;C@CFCCGC8:,;@6CF@E,C,,86,B@FF9EFCCF8,,<CC,C,96EAF,,:@F:A<@,BF4,:,:,:?,,,5,A5AA7FF:<AEGGGDE:C9,,499,,,9=@@9;,,@D,=@D=9FF=8=,68,D=FF8F3,@@7E++=@06+,60@++8?+=+=?*9?DD*3**?*;9=9+3/)*)099+:*8*88*(0:(5**(-6(:@F;).))/(2076)14339>(,-4(((,803(,((((((.)))).)(4(,3((4),(((####
@M05025:18:000000000-B3NL5:1:1101:2214:14453 2:N:0:TCGAAG
ATATGTGGACTACAGGGGTATCTAATCCTGTTCGCTACCCACGCTTTCGTTCCTCAGCGTCAGTTACTGCCCAGAGACCCGCCTTCGCCACCGGTGTTCCTCCTGATATCTGCGCATTTCACCGCTACACCAGGAATTCCAGTCTCCCCTGCAGTACTCAAGTCTGCCCGTATCGCCTGCAAGCCAGCAGTTGAGCTGCTGGTTTTCACAAACGACGCGACAAACCGCCTACGAACTCTTTACGCCCAGTAATTCCGGACAACGCTTGCACCCTACGTATTACCGCGGCCGCCTGCCCGCG
+
CCCGGGGGFGGGGGGGGGGGGGGGFGGGGGGGGGGGGGGGGGGGGGGFGGGGGGGGGGGGGGGGGGGGGGGGGGGGGGFGGGGGGGGGGGGGGGGGGGGGGGGGGGGGGGGGGGGGGGGGGGGGGGGGGGGGGGGGGFGGFFGGGFFFGGFGGGDGGGFGGGGGGFGGGGGEGGDGGGGGGGFGEGGGGF:FFGFFDDFFAF9BFFA>FFFFD/695;>619>@?;BFF::B<<?F:ADFFFDFF>>?<:A9<9AFF(199<6((48(67?FB00:28).()-.,3(33((--,,8.####
@M05025:18:000000000-B3NL5:1:1101:10668:14469 2:N:0:TCGAAG
ATATGTGGACTACTGGGGTTTCTAATCCTGTTCGCTACCCATGCTTTCGAGCCTCAGCGTCAGTTGCAGACCAGAGAGCCGCCTTCGCCACTGGTGTTCTTCCATATATCTACGCATTCCACCGCTACACATGGAGTTCCACTCTCCTCTTCTGCACTCAAGTTCAACAGTTTCTGATGCAATTCTCCGGTTGAGCCGAAGGCTTTCACATCAGACTTATTGAACCGCCTGCACCGGCTTTACGCCCAATAAATCCGGACAACGCTTGCCCCCAACGTATTACCGCGCCTGTTGGCCCGCC
+
CGGGGGGGDFGGGGGGGGGGGGGGGGGGGGGGGGGGGGGGGGGGGGGGGGGGGGG?FFGGGDCFGDGGGGGGGGGGGGGGGGGGGGGGGDGGGGGGGGGGGGGGGGGGGGGGGGGGGGGGGGGGGGGGGGGGCFGGGGGGGGGGGGGGGGGFGCFGGGG?FGGEGGGGDGGFFG??FGGGGCFCC=CFCGGGDGFFGGDCB>FAAAFFFF6:A**.;9=EFCE=E22=@(5=B=((..4@E<E;3:1?0@F<47CE6(-((436(4:((()-4(-812<)2)5<<0;((-,)).(.)####
@M05025:18:000000000-B3NL5:1:1101:20988:14477 2:N:0:TCGAAG
ATATGTGGACTACCGGGGTTTCTAATCCTGTTCGCTACCCATGCTTTCGAGCCTCAGCGTCAGTTGCAGACCAGAGAGCCGCCTTCGCCACTGGTGTTCTTCCATATATCTACGCATTCCACCGCTACACATGGAGTTCCACTCTCCTCTTCTGCACTCAAGTTCAACAGTTTCTGATGCAATTCTCCGGTTGAGCCGAAGGCGTTCACATCAGACTTATTGTACTGCCTGCACTCGCTTTACGCTCAATAAATCCGTACAACGCTTGCCACCTACGTATTACCGCGGCTGCCGGCCTGGC
+
CGGGFEGGFFGGGGGGDGCGDFGGGGGFGGGGGGGGGGGFGGGFFEGAFGGGGD@EEE>F@CEC96C<DFFGGFF<EGGGEEEGDCFDGGGGGGFFEFGFGGFGGGGG<FFG9FGGEGG9FFGEGEDGGGGFGGGGGE>FGGFGGGGFGFGGGC8DFFGGGGGFGGGGFGGGFGGGGGFGGAF?CFGGGGGGGGFGGGEG>54*:@BFAFFFFF=EF6=CC4**8*0833.73@<E;9;=6CF;@((3/4C<9)7;>(6:B437>?61(36???FFF?2)44<9(((-(,41((((-####
@M05025:18:000000000-B3NL5:1:1101:26090:14482 2:N:0:TCGAAG
ATATGTGGACTACTCGGGTTTCTAATCCTGTTTGCTACCCACGCTTTCGAATCTCAGTGTCAATATTATGCCAGGAAGCTGCCTTCGCCATCGGTATTCCTCCAGATCTCTACGCATTTCACCGCTACACCTGGAATTCTACTTCCCTCTCACATATTCTAGCACCACCAGTATCACATGCAGTTCCCAGGTTAAGCCCGGGGATTTCACATGTGACTTAATGAGCCACCTACACTCGCTTTCCGCCCAGTAATTCCGATTAACGCTCGCACCCTCTGTATTACCGCGGCTGCTGGCTATC
+
CGCGGGFGGEGGGGGGGDGGCGFGGFFGGGGGGGGGGFFFGGGGGGG97DFGGGGFGGGGGGG<CFGGGFGGGFGCDGGGGGGGGGGGGGGGDEGGGGFGGGGCGDFGGFGGGGCEGCGGGGGGGCCFGGG:EFCFCFFGGGGEFE8EGFGGGGGGGCEGGGFGGGFFGGFF8=DGGCF?FGFDAFGDG6DFFDFD?D*=9?:*03*?;>+;8=A5BF?AE@CC*9-5>DDBEE=*0>2@=B**89=>D2;).5<?7@;?D()72.(/2:669B?<:).4<<2A)-4919>6<0:04####
@M05025:18:000000000-B3NL5:1:1101:12777:14526 2:N:0:TCGAAG
ATATGTGGACTACTGGGGTATCTAATCCTGTTCGATACCCACGCTTTCGTGCCTCAGCGTCAGTAGGGCGCCGGTATGCTGCCTTCGCAATCGGAGTTCTGCGTGATATCTATGCATTTCACCGCTACACCACGCATTCCGCATACTTCTCGCCCACTCAAGAACGCCAGTTTCAACGGCTCGACGGCGTTGAGCACCGCATTTTTACCGCTGACTTGGCATCCCGCCTACGCACCCTTTAAACCCAATAAATCCGGATAACGCTCGCATCCTCCGTATTACCGCGGCTGCTGGCCCGCGC
+
CGGGGGGGGGGGGGEGGGGGGGGGGGGGGGGGGGGGGGGGGGGGGGGGGGGGGGGGGGGGGGGGGGGGGGGGGGGGGGGGGGGGGGGGGGGGGGGGGGGGGGGGGGGGGGGGGGGGGGGGGGGGGGGGGGGFGGGGGGGGGGGGGGGGGGGGGGGGGGGGGGGGGGGGGGGGGGGGGGDDDGGDGDGGGGGGFFFFFGAGFD3FFFFFFFE>9D?>FFF?>DFFBB>>1:BF9:BF??::AAA>??B?<BDF<4:(7::6A?2,((-(289?47?B?(,:AB)-4060(1:??(4(-####
@M05025:18:000000000-B3NL5:1:1101:25634:14537 2:N:0:TCGAAG
ATATGTGGACTACTAGGGTATCTAATCCTGTTCGCTACCCATGCTTTCGAGCCTCAGCGTCAGTTGCAGACCAGAGAGCCGCCTTCGCCACTGGTGTTCTTCCATATATCTACGCATTCCACCGCTACACATGGAGTTCCACTCTCCTCTTCTGCACTCAAGTTCAACAGTTTCTGATGCAATTCTCCGGTTGAGCCGAAGGCTTTCACATCAGACTTATTGAACCGCCTGCACTCGCTTTACGCCCAATAAATCCGGACAACGCTTGCCACCTACGTATTACCGCGGCTGCTGGCCACGA
+
CGGGGGGGGGGGGGGGGGGGGGGGGGGGGGGGGGGGGGGGGGGFGGGGGGGGGGGGGGGGGGGGGGGGGGGGGGGGGEGGGGGGGGGGGGGGGGGGGGGGGGGGGGGGGGGGGGGGGGDGGGGDGGGGGGGGGGGGGGGFGGGGGGGGGGGGGGGGGGGFGFGGGGGGGGGFGGGGGGGGGGGDFFGFGGDDGFFGGGBCEBFAA>FFFFFFFFFFFFFE6*6CE@B>9@B=BFFFF@D6?4;;D:>FD88A9?FE11(6;:B9;<?64:>?::>0(426:<DD<>0901(044:((####
@M05025:18:000000000-B3NL5:1:1101:12862:14546 2:N:0:TCGAAG
ATATGTGGACTACTAGGGTTTCTAATCCTGTTTGCTCCCCACGCTTTCGCACCTGAGCGTCAGTCTTTGTCCAGGGGGCCGCCTTCGCCACCGGTATTCCTCCAGATCTCTACGCATTTCACCGCTACACCTGGAATTCTACCCCCCTCTACAAGACTCTAGCCTGCCAGTTTCGGATGCAGTTCCCAGGTTGAGCCCGGGGATTTCACATCCGACTTGACAGACCGCCTGCGTGCGCTTTACGCCCAGTAATTCCGATTAACGCTTTCACCCTCCGTATTACCGCGGCTGCTGGCCTGAC
+
CGGGGGGGGGGGGGGGGGGGGGGGGGGGGGGGGGGGGGGGGGGGGGGGGGGGGGGGGGGGGGGGGGGGGGGGFGGGGGGGGGGGGGGGGGGGGGFGGGGGFGGGGGGGGGGGGGGGGGGGGGGDGGGGGGGGGGFGGGGGGGGGGGEGGGGGGGDGGGGFGAFEGGGGGGFG;FGCDGGFGGGGGGGFDFGGGGFFGFFGFFFFFFFFFFFF@FFFFAFFEFF1;=;BF?BB>::B>9;3<9A63>>?::>A<AFFFF<0:26:>?0()).448?BFB:<0<B2-,(49B>::220(####
@M05025:18:000000000-B3NL5:1:1101:10277:14557 2:N:0:TCGAAG
ATATGTGGACTACTGGGGTTTCTAATCCTGTTCGATACCCACGCTTTCGTGCCTCAGCGTCAGTAGGGCGCCGGTATGCTGCCTTCGCAATCGGAGTTCTGCGTGATATCTATGCATTTCACCGCTACACCACGCATTCCGCATACTTCTCGCCCACTCAAGAACGCCAGTTTCAACGGCTCGACGGCGTTGAGCACCGCATTTTTACCGCTGACTTGGCATCCCGCCTACGCACCCTTTAAACCCAATAAATCCGGATAACGCCCCCATCCTCCGTATTACCGCGGCTGCTGGCACAACA
+
CGFGGGGGGGGGGGFGGGGGGGFGGGGGGGGGGGFGGGDFFGGGGGGGGGGGGGGGGGGGGGEGGGGCFEGGGGGGGGGGGGFGGGFGGGGGGGGGGGGGGGGGGGGGGGFGFGGGGGGGGF<C74CGGGGGCEDGEEGGGGCE+@FFGFGGGGGEGCFGGC;8FGGGGC@E2@FDGGCD7CC495<DGC>CC4AFGC5D:AA6AAAFBFEBFFFFFF?05<BBFFFFF?F66(-2:B??<)4<BFFBBBB2)62;9<<1)83((2(((.4:?BF(,414:A42919>(-1)4(3(.####
@M05025:18:000000000-B3NL5:1:1101:11364:14559 2:N:0:TCGAAG
ATATGTGGACTACCGGGGTTTCTAATCCTGTTTGCTCCCCACGCTTTCGAGCCTCAGCGTCAGTTACAGACCAGAGAGCCGCCTTCGCCACTGGTGTTCCTCCATATATCTACGCATTTCACCGCTACACATGGAATTCCACTCTCCTCTTCTGCACTCAAGTCTCCCAGTTTCCAATGACCCTCCCCGGTTGAGCCGGGGGCTTTCACATCAGACTTACGAAACCGCCTGCGCTCGCTTTACGCCCAATAACTCCGGACAACGCTTGCCACCTACGTATTACCGCGGCTGCTGGCCGCGA
+
CGGGGGGGGGFGGGGGGGGGGGGGDGGGGFEGGFGFGGEFGGGGGGGGGG8FGCFG<FGGGCGFFFGGGGGGGGCF8FFGGGGECEFEG7=FGGDFFGGGGGGGFGGGGGGFFE+6FGGGGGGGGCEEFG,FFDE@FFGGGGFGGGGGGGGGGGGFGFG88FEFFFGGGGGGAFCFFF?CFF??9DDGGD9C9DF4FD>D;AD;A6AFFA@;E=<@AFA),(//6=09;???;92:011(2):16>;22202).<20(33(34;>F:(1(431(.8?(,.(..6?03(-(-(38:(4####
@M05025:18:000000000-B3NL5:1:1101:18926:14561 2:N:0:TCGAAG
ATATGTGGACTACTAGGGTATCTAATCCTGTTTGCTCCCCACGCTTTCGTGCATCAGTGTCAGTGACAGTCCAGTAAGCCGCCTTCGCCACTGGTGTTCCTCCTAATATCTACGCATTTCACCGCTACACTAGGAATTCCGCTTACCTCTCCTGCACTCCAGCATGACAGTTTCAAAAGCAGTCCCGGGGTTAAGCCCCGGGCTTTCACTTCTGACTTACCATGCCACCTACGCACCCTTTACACCCAGTAATTCCGGATAACGCTTGCCCCCTCCGTATTACCGCGCCTGCCGGCCGAGC
+
CGGGGGGGGGGGGGGGGGGGGGGGGGGGGGGGGGGGGGGGGGGGGGGGGGGGGGGGGGGGGGGGGGGGGGGGGGGGGGGGGGGGGGGGGGGGGGGGGGGGGGGGGGGGGGGGGGGGGEGGGGGGGGGGGGGBFGGGDGGGGGGGGGGGGGGFGGGGGGGGGGGGGGDGFGGGGGGGCD6+==@CDG>D69=7?CAFFFEGFEEFFFFFFFA=EFCCFFFFFCE9E::EDDFEF222>F?D89EEE@(,146357?3(((/(/=166<?B0:B;91((-2346>A306214?01,(-4####
@M05025:18:000000000-B3NL5:1:1101:12665:14563 2:N:0:TCGAAG
ATATGTGGACTACCGGGGTTTCTAATCCTGTTCGATACCCACGCTTTCGTGCCTCAGCGTCAGTAGGGCGCCGGTATGCTGCCTTCGCAATCGGAGTTCTGCGTGATATCTATGCATTTCACCGCTACACCACGCATTCCGCATACTTCTCGCCCACTCGAGGCCGCCAGTTTCAACGGCAGGCCGGGGTTGAGCCCCGACATTTGACCGCTGACTTAACAGCCCGCCTACGCACCCTTTAAACCCAATAAATCCGGATAACGCTCGCATCCGCCGAATTACCCCGCCTTCGGCCACGCGT
+
CGGGGGGGGGGGGGGGGGGGGGGGGGGGGGGGGGGGGGGGGGGGGGGGGGGGGGGGGGGGGGGGGGGGGGGGGGGGGGGGGGGGGGFGGGGGGGGGFGGGGGGGGGGGGGGGGGGGGGFGGGGGDGGGGGGGGGGGGGGGGGGGGGGGGGCEGGGGGGGGGDCCGGGGGD<=FGGDCDDGGC5?E:DGDGGDFCFCGG>GBBEFFBFFFEFFF3?AFFFFBFF4?6>BBBF?9:9>F?0:)6<47?FBBFA).:03(321<><B:?06((9?-41((-4(4)6(--(-(()(((-4:####
@M05025:18:000000000-B3NL5:1:1101:16577:14570 2:N:0:TCGAAG
ATATGTGGACTACACGGGTTTCTAATCCTGTTTGCTCCCCACGCTTTCGTGCCTCAGTGTCAATGTTGGTCCAGGTAGCTGCCTTCGCCATGGATGTTCCTCCTGATCTCTACGCATTTCACTGCTACACCAGGAATTCCGCTACCCTCTACCACATTCTAGTCATCCAGTATCCACTGCAGTTCCCAGGTTGAGCCCAGGGCTTTCACAACGGACTTAAATAACCACCTACGCACCCTTTACGCCCAGTAATTCCGAGTAACGCTTTCACCCTTCGTATTACCGCGGCTTCTGGCCTGTC
+
CGGGGGGGGGGGGGGGGGEGGGGGGGGGGGGGGGGGDGGGGGDGGGGGGFFDFGGGFFGGGGGGGGGGGGGGGGFFFGGGGGGGGGGGGGGGGGGGGGGCEEGGGDGFDGGGGGGGCEGGFGGGGGGGGGGGG>DDFGGFEEEGGFGGGG8EF8FGGGGFFDDCGFF8FGDFGGGGGGGGGFGGGGGFFGD?FCDDFGF6:55*;AF9CFFFBBAFDA6A8AE5CCEB47:>45)/(0-08;C(656>//)9CCE9;02(,;?0:?0(7)57;0@@?D38:9:4030(2290))).4####
@M05025:18:000000000-B3NL5:1:1101:6247:14600 2:N:0:TCGAAG
ATATGTGGACTACCGGGGTATCTAATCCTGTTTGCTCCCCACGCTTTCGTGCATCAGTGTCAGTGACAGTCCAGTAAGCCGCCTTCGCCACTGGTGTTCCTCCTAATATCTACGCATTTCACCGCTACACTAGGAATTCCGCTTACCTCTCCTGCACTCCAGCATGACAGTTTCAAAAGCAGTCCCGGGGTTAAGCCCCGGGCTTTCACTTCTGACTTACCATGCCACCTACGCACCCTTTACACCCAGTAATTCCGGATAACGCTTGCCCCCTACGTATTACCGCGGCTGCTGGCCCAAC
+
CGGGGGGGGGGGGGGGGGGGGGGGGGGGGGGGGGGGGGGGGGGGGGGGGGGGGGGGGGGGGGGGGGGGGGGGGGGGGGGGGGGGGGGGGGGGGGGGGGGGGGGGGGGGGGGGGGGGGGGGGGGGGGGGGGGGGGGGGGGGGGGGGG8FGGGGGGGGGGGGGGGGGGGGGGGGGGGGGDFFGGGGFGGGGGGGG>6CGGFGFFF>FFFFFFFFFFFFFFFB=CFFFF@F?DEF;BDFFFFF@<EEE8BF(6CCCAFF7>::BFFBF???F:>04;06?:?9?9BFB07>;69?>:22.####
@M05025:18:000000000-B3NL5:1:1101:6475:14699 2:N:0:TCGAAG
ATATGTGGACTACTAGGGTTTCTAATCCTGTTTGCTCCCCACGCTTTCGAGCCTCAGCGTCAGTTACAGACCAGAGAGCCGCCTTCGCCACTGGTGTTCCTCCATATATCTACGCATTTCACCGCTACACATGGAATTCCACTCTCCTCTTCTGCACTCAAGTCTCCCAGTTTCCAATGACCCTCCCCGGTTGAGCCGGGGGCTTTCACATCAGACTTAAGAAACCGCCTGCGCTCGCTTTACGCCCAATAAATCCGGACAACGCTTGCCACCTACGTATTACCGCGGCTGCTGCCCCCTC
+
CGGGGGGGGGGGGGGGGGGGGGGGGGGGGGGGGGGGGGGGGGGGGGGGGFGDGFGFGGGEGEDFFFGFGGGGCEFBFEFF7FGGGGGGDGGFGGEGFGGGGGGGG<FEFGGGGGGGGGFGG<FCDECCFGGGGGGGFGGF9FEGFFGDGGGGGGGGGAFGGG3,,73=D@FFGGGGF==@=@DCGGGD7C>DDG5DFDED>)6AF;ACFFFFFFFFFFF473;(6=09>D6<6>9?;B<?FFF61>BF?F?A9):?>>11>?0(2:B0??FF0(,4(,5)5)4-(460(-48::)((####
@M05025:18:000000000-B3NL5:1:1101:20417:14720 2:N:0:TCGAAG
ATATGTGGACTACCGGGGTTTCTAATCCTGTTCGATACCCACGCTTTCGTGCCTCAGCGTCAGTAGGGCGCCGGTATGCTGCCTTCGCAATCGGAGTTCTGCGTGATATCTATGCATTTCACCGCTACACCACGCATTCCGCATACTTCTCGCCCACTCAAGAACGCCAGTTTCAACGGCTCGACGGCGTTGAGCACCGCATTTTTACCGCTGACTTGGCACCCCGCCTACGCACCCTTTAAACCCAATACATCCGTATAACGCTCGCATCCCCCGTATTACCGCGGCCGCTGGCACGGCA
+
CGFFGE6<EGGGFFGGGE6C@FGGDGGGGAC9CCFFGEEGDGGGEEGGGCCFF<E8,CFFFEGGGFF,FCDG@BCCEGGAE@F9,EFGEECGGCFECFGGA9:F?:<<<E@D<,CFFEGFFF,@EF@GGFEDFDE=+>D,DEEGGGGGGGE+:CCCE6D,3<,:D5C@8*,,2=++=9C*;E?7C9DD3:559*0*2<:DADF46*84?>:;0)(./=?>?)3(2((-(48(33798:73)-48?B21,4)-2<,--3().<(3<F999(((((((--1,))6,430(((((,-434####
@M05025:18:000000000-B3NL5:1:1101:7822:14734 2:N:0:TCGAAG
ATATGTGGACTACTCGGGTATCTAATCCTGTTCGCTACCCATGCTTTCGAGCCTCAGCGTCAGTTGCAGACCAGAGAGCCGCCTTCGCCACTGGTGTTCTTCCATATATCTACGCATTCCACCGCTACACATGGAGTTCCACTCTCCTCTTCTGCACTCAAGTTCAACAGTTTCTGATGCAATTCTCCGGTTGAGCCGAAGGCTTTCACATCAGACTTATTGAACCGCCTGCACTCGCTTTACGCCCAATAAATCCGGACAACGCTTGCCACCTACGTATTACCGCGGCTGCTGGCCCCGT
+
CGGGGGGGGGGGGGGDGGGGGGGFGGGGGGGGGGGGGGGGGGGGGGGGGGGGGGGGGGGGGGGGGGGGGGGGGGGFGGGGGGGGGGGGGGGGGGFGGGGFFGGGGGGGGGGGGGGGGGGGGGGGGGGGGGGGGGFGGGGCFGFGGGGGGGGGGGGGGAEFGGFGGGFGGGGGGGGGGGFGGGFGGFGGGGGDDDFGGGB5@56CAAFFFFFFEAEEFFFEFEEC57(59@F>BF@=BB6((4;,42>?<@;3CC?66><@>:86;:2((8<>:0:::1<<(<A>:;9(1;;?77::(####
@M05025:18:000000000-B3NL5:1:1101:17221:14754 2:N:0:TCGAAG
ATATGTGGACTACTGGGGTTTCTAATCCTGTTTGCTACCCACGCTTTCGAGCCTCAGTGTCAGTATGATGCCAGAAGGCTGCCTTCGCCATCGGTATTCCTCCAGATCTCTACGCATTTCACCGCTACACCTGGAATTCTACCTTCCTCTCACCTACTCTAGCCTGACAGTATCAGATGCAGTTCCCAGGTTAAGCCCGGGGATTTCACATCTGACTTATCAAGCCACCCACGCTCGCTTTACGCCCAGTAATTCCGATTAACGCTTGCACCCTCTGTATTACCGCGTCTTCTGGCCGCCC
+
CFGGFGGG9EFGCG9@F@CGEFGCFGGGGFFFGGGGGFFGGGGGGGGGGGGG:FGFFGCFCEEFCFEGGGGGGGGFDGGFGGGGGGGGGGGGEGEFDGGGGGG?G9EGFGGGGGCEEGGGGBAFGG7CEGG8@@ED9EFGGGGGGGGGG;D9=FGDGFC,@8EEFF8DG?EGDFGDCCFGGF+=FFGG6=D?FGBG+@5C>>5?F6FFFAA@E>ECFAAEE<76>:)>9)05@@D==5/:9CE(799204>?E).)(((63C)693?6(.8:??B?)6<><)<)-(4(4(,6)-)).####
@M05025:18:000000000-B3NL5:1:1101:9544:14766 2:N:0:TCGAAG
ATATGTGGACTACTAGGGTTTCTAATCCTGTTTGCTCCCCACGCTTTCGAGCCTCAACGTCAGTTACAGTCCAGTAAGTCGCCTTCGCCACTGGTGTTCCTCCTAATATCTACGCATTTCACCGCTACACTAGGAATTCCACTTACCTCTCCTGCACTCCAGCCTGACAGTTTCCAATGCAGTCCAGGGGTTGAGCCCCTGCCTTTCACACCAGACTTGCCATGCCGTCTACGCTCCCTTTACCCCCAGTAAATCCGGATAACGCTTTCCCCCTACGTATTACCGCGGCTTCTGGCCAGCG
+
CFDFGGFGGGGGGGGGGGEFGGGGGGGGGGGGGGGGGGGGFGGGGGGGGGFGGGGGGGGGGEGGGGGGGGFGGGGGGAFGDGGGGGGGGGGGGGGGGGGGGGGGGGGGGGGG9CFGGGGGGGGGGGGGGGGGGGGGGGGGGGGGGGGGFGGGGFFFGGGGGGGGGFGGFFGEDCGGGGGGGGCFGGFGDCDDCFFGGGEGFFFFFFFCF>CA>F):?CFFFFFFEE>9(2@FF>(5(:>BE/>)(/21;;<E3?EE06@F<@E?B@0,4)5(4,8?:,49(<992>;(9>(494208####
@M05025:18:000000000-B3NL5:1:1101:17293:14825 2:N:0:TCGAAG
ATATGTGGACTACACGGGTTTCTAATCCTGTTCGCTACCCATGCTTTCGAGCCTCAGCGTCAGTTGCAGACCAGAGAGCCGCCTTCGCCACTGGTGTTCTTCCATATATCTACGCATTCCACCGCTACACATGGAGTTCCACTCTCCTCTTCTGCACTCAAGTTCAACAGTTTCTGATGCAATTCTCCGGTTGAGCCGAAGGCTTTCACATCAGACTTATTGAACCGCCTGCACTCGCTTTACGCCCAATAAATCCGGACAACGCTTGCCACCTACGTATTACCGCGGCTGCTGGCCCGAT
+
CGGGGGGGGGGGGGGGGGGGGGGGGGGGGGGGGGGGGGGGGGGGGGGGGGGGGGGGGGGGGGGGGGGGGGGGGGGGGGGGGGGGGGGGGGGGGGGGGGGGGGGGGGGGGGGGGGGGGGGGGGGGGGGGGGGGGGGGGGGGGGGGGGGGGGGGGGGGGDFGGGGGGFGGGGGGFGGFGGGGGGGGGDGGGDDGGGFGF9A5DFFFFFFFFFFFFFFFFFFFFEE;@DF>@DFFDE=E;>DFFFFFF@@FF@EF<FFFF>@FFFF99023:>D>?B:7??FFBFF4499;F(2::2414####
@M05025:18:000000000-B3NL5:1:1101:23265:14837 2:N:0:TCGAAG
ATATGTGGACTACCGGGGTTTCTAATCCTGTTTGCTCCCCACGCTTTCGAGCCTCAACGTCAGTCATCGTCCAGAAAGCCGCCTTCGCCACTGGTGTTCCTCCTAATATCTACGCATTTCACCGCTACACTAGGAATTCCGCTTTCCTCTCCGACACTCTAGCCTGACAGTTCCAAATGCAGTCCCGGGGTTGAGCCCCGGGCTTTCACATCTGGCTTGCCATGCCGTCTACGCTCCCTTTACACCCAGTAAATCCGGATAACGCCTGCCCCCTACGTATTACCCCGGCTGCTGGCCAGGG
+
CFGCFGGFFGGGDGGDCECCCFEEGGGGGDEFFFFEFGGEGEGGGGGG7FEEFDE<<FGGGD:FGGEGFGGGGF@FE<EDDFCFFFGGGGGFFFFFEFEGFFGFCEFFFGGGDFECGGAFAFGCEGGGC,;:=@=DGFGD8EEGFCADDAE=>6CGGG8>D7>DF??FGGGA@CGDDFFCD9CC79D*;9D4DFFGFGFGFADBA;4+;FFFFA3@FA:747)/6@9;@0=E;9<(4-,48):AFF>?08>B24<?10::?ABBB(41:?B03-(21(45()-6((((,,,:03:?4####
@M05025:18:000000000-B3NL5:1:1101:5789:14852 2:N:0:TCGAAG
ATATGTGGACTACCAGGGTTTCTAATCCTGTTCGCTACCCATGCTTTCGAGCCTCAGCGTCAGTTGCAGACCAGAGAGCCGCCTTCGCCACTGGTGTTCTTCCATATATCTACGCATTCCACCGCTACACATGGAGTTCCACTCTCCTCTTCTGCACTCAAGTTCAACAGTTTCTGATGCAATTCTCCGGTTGAGCCGAAGGCTTTCACATCAGACTTATTGAACCGCCTGCACTCGCTTTACGCCCAATAAATCCGGACAACGCTTGCCACCTACGTATTACCGCGACTGCTGGCCGGGA
+
CGGGGGGGGFGGGGGGGGGGGGGGGGGGGGFGGGGGGGFFGGGGGGGGGGGGEEF8FGGGGGGGGGGGGGG7FG<FGDGGGGGGGFGGFFGCFGFGFGGGFFFCFDFGFGGGGGGGGCFF9FGCC@FEGGGGGEFFGGGGFGFEDFGD8FFFFGGGGGGGGGGGGGGGGFGGD89+?FFCCGGDFD@DGGGGGGAFFG9CEEFFFA51<BA)1636AFBC**2*>B9=@D>>==5>9(((/7;;;66;;8@E31)((,0012136:<-4:BD?04428)-46A<(3,(-((4:2,(.####
@M05025:18:000000000-B3NL5:1:1101:4669:14871 2:N:0:TCGAAG
ATATGTGTACTACTAGGGTTTCTAATCCTGTTTGCTCCCCACGCTTTCGAGCCTCAGCGTCAGTTACAGACCAGAGAGCCGCCTTCGCCACTGGTGTTCCTCCATATATCTACGCATTTCACCGCTACACATGGAATTCCACTCTCCTCTTCTGCACTCAAGTCTCCCAGTTTCCAATGACCCTCCCCGGTTGAGCCGGGGGCTTTCACATCAGACTTAAGAAACCGCCTGCGCCCGCTTTACGCCCAATAAATCCGGACAACGCTTGCCACCTACGTATTACCGCGGCTGCTGCCCTCGC
+
CGEDFGGGGAEGGGFGCFCFEFGGCFGGGFGGGGGFFGGGGD@EGGGG7<EFGGFGGGGGEGEFGGGGGGFCFGGFFGCFGGGGCGEFGEGGGGGGGGFGGFCFFFFGGFCGFGDGGGGGGGGGGECFFGEFGFFEGGC>CFFGFGGGGGGGGGGGDD,3=DFEFFFFGG=DDEGGGDDFGFFGGCGDD6D9DD?FFDFD>D4BF4B8BFAE4=7;FFF36<CD8899;?<D00(4123(46:??(31<(532-6(60(,32:0(,11(:<BF:5208><(29<09014((4)))..####
@M05025:18:000000000-B3NL5:1:1101:18188:14893 2:N:0:TCGAAG
ATATGTGGACTACTAGGGTTTCTAATCCTGTTCGATACCCACGCTTTCGTGCCTCAGCGTCAGTAGGGCGCCGGTATGCTGCCTTCGCAATCGGAGTTCTGCGTGATATCTATGCATTTCACCGCTACACCACGCATTCCGCATACTTCTCGCCCACTCAAGAACGCCAGTTTCAACGGCTCGACGGCGTTGAGCACCGCATTTATACCGCTGACTTGGCATCCCGCCTACGCACCCTTTAACCCCAATCAATCCGGACAACGCTCGCATCCTCCGGATTACACCGGCTGCTGGCACTGCG
+
CDFECEE<EF<FEFFGFGFGGFGGCFA@AFFGF@FFEFCCF@@FEEGFCGC7FAFGGGGGGGGGGG9CE@C7@CGCE8A?FGEAEC,B,=CAFCCE:<<A9FG@@CE9,AEECGGGCE<@,<E7@F7FGDA+8EG8=CCD86BEEFGF9FFGGC68=C6@DFGG?+3CEE@AB<9EFGG;?CC>:/)1/>77<GF*0*)1:>>F+;AA6>:9(.84*963)2(.,499020((,-,4(.74<)-4(-8?,2)4<?923((4(-4:?216118?F0(((-,8A2)((-3>(224((.)####
@M05025:18:000000000-B3NL5:1:1101:3947:14915 2:N:0:TCGAAG
ATATGTGGACTACAAGGGTTTCTAATCCTGTTTGCTCCCCACGCTTTCGCACCTCAGTGTCAGTATGAGCCCAGGTGGTCGCCTTCGCCACTGGTGTTCCTTCCTATATCTACGCATTTCACCGCTACACAGGAAATTCCACCACCCTCTGCCCTACTCTAGCTTGCCAGTTTTGGATGCAGTTCCCAGGTTGAGCCCGGGGATTTCACATCCAACTTAACAAACCACCTACGCGCGCTTTACGCCCAGTAATTCCGATTAACGCTTGCACCCTCTGTATTACCGCGGCTGCTGGCCACTC
+
CGGGGGGGGGGGGGFGGGGGGGGGGGGGGGGGGGGGGGGGGGGGGGGGGGEGGGGGGGGGGGGGGGGGGGGGGGGGGGGGGGGGGGGGGDGGGGGGGGGGGGGGGFGGFGGGGGGGGGGGGGGGGGGGGGGGFGDEGGGGGGGGGGGGGGGGGGGGGDFAEAGGGGGGGFGGGGFGFGGGGGGGGGGGGGGGGGAFGGFG5B>>FFFFFF>EFFFFFFFFEEEDFFFFFFFF22,63:FD@EF2?FFF:?FFBA<BB0660<<:6????<<::0338<DBA<AA16,,31><?)413####
@M05025:18:000000000-B3NL5:1:1101:5551:14917 2:N:0:TCGAAG
ATATGTGGACTACAAGGGTATCTAATCCTGTTTGATCCCCACGCTTTCGCACATCAGCGTCAGTTACAGACCAGAAAGTCGCCTTCGCCACTGGTGTTCCTCCATATCTCTGCGCATTTCACCGCTACACATGGAATTCCACTTTCCTCTTCTGCACTCAAGTTTTCCAGTTTCCAATGACCCTCCACGGTTGAGCCGTGGGCTTTCACATCAGACTTAAAAAACCACCTACGCGCCCTTTACGCCCAATAATCCCGGATAACGCTTGCCACCTACGTATTACCGCGGCTGCTGGCCGCTG
+
@F9EGFGGGGGGGGGGGGAFGCGGGGGGFGGGFA9FEGGFCGGGGGGGGGGGDGCFEEGGGG:ECFGGDGGGGGGGGCFGEGGGGGGGGFGGGFF?FEGFGFGGGFFECEA,FF>CGGCGGGGF>C7=FG9?EEGFEGGGGGGCFGGGAFGGGGGFFD8FFGDEDFGGFF:FAF3=9?8DGC?F?+=DCD=C9CAGGG?+@DFFF5A9FFAE@?E44B>;C4>AAFFDDFFF?>=>(6333)9(,696?@F)9)/6?(-21433(4?080)53(((-(.<()6<(((40(((45(31####
@M05025:18:000000000-B3NL5:1:1101:7092:14924 2:N:0:TCGAAG
ATATGTGGACTACACGGGTATCTAATCCTGTTCGCTACCCATGCTTTCGAGCCTCAGCGTCAGTTGCAGACCAGAGAGCCGCCTTCGCCACTGGTGTTCTTCCATATATCTACGCATTCCACCGCTACACATGGAGTTCCACTCTCCTCTTCTGCACTCAAGTTCAACAGTTTCTGATGCAATTCTCCGGTTGAGCCGAAGGCTTTCACATCAGACTTATTGAACCGCCTGCACTCGCTTTACGCCCAATAAATCCGGCCACCCCTTGCTACCTACGTATTACCGCGGCTCCTGGCCCACG
+
CGGGGGGGGGGGGGGGGGEGGGGGGGGGGGGGGGGGGGGGGGGGGGGGGGGGGGGGGGGGGGGGGGGGGGGGGGGGGGGGGGGGGGGGGGGGGGGGGGGGFGGGGGGGGGGGGGGGGGGGGGGGGGGGGGGGGGGGGGGFFGGGGGGGGGGGGGGGFFGGGGGGGGFGGGGGGGGGCFGGGFGGGGGGGDDDCGFGGGFGDFFFFFFFFC>:6/14?EFCFEE=EBB95>2=(7<310726;C1791?4,;<4E<8:1((-(((-4:?7)).,54:082>?2)904(,(,((.).84####
@M05025:18:000000000-B3NL5:1:1101:21777:14958 2:N:0:TCGAAG
ATATGTGGACTACTCGGGTTTCTAATCCTGTTTGCTCCCCACGCTTTCGAGCCTCAACGTCAGTCATCGTCCAGAAAGCCGCCTTCGCCACTGGTGTTCCTCCTAATATCTACGCATTTCACCGCTACACTAGGAATTCCGCTTTCCTCTCCGACACTCTAGCCTGACAGTTCCAAATGCAGTCCCGGGGTTGAGCCCCGGGCTTTCACATCTGGCTTGCCATGCCGTCTACGCTCCCTTTACACCCAGTAAATCCGGATAACGCTTGCCCCCTACGTATTACCGCGGCTGCTGGCCACGC
+
CGGGGGGGGGGGGGGGGGGGGGGGGGGGGGGGGGGGGGGGGGGGGGGGGGGGGGGGGGGGGGGGGGGGGGGGGGGFGGGGGGGGGGGGGGGGGGGGGGGGGGGGGGGGGGGGGGGGGGGGGGGGGGGGGGGFFGGGGGFGGGGGGGGGGGGGGGGGGGFGGAFGGGGGGGGFFGGGGGF7?:FGGGG*9;@CDFFGGGFGFFFDAFFFFFA=4@<EFFEFEFF8@;>FBFFFD0;;9=BD?:><A07115<)-:ABB2:?:A?F9<<<?F:?92(3142<:45--399>B(43:(10####
@M05025:18:000000000-B3NL5:1:1101:14555:14970 2:N:0:TCGAAG
ATATGTGGACTACCGGGGTTTCTAATCCTGTTTGCTCCCCACGCTTTCGAGCCTCAGCGTCAGTTACAGACCAGAGAGCCGCCTTCGCCACTGGTGTTCCTCCATATATCTACGCATTTCACCGCTACACATGGAATTCCACTCTCCTCTTCTGCACTCAAGTCTCCCAGTTTCCAATGACCCTCCCCGGTTGAGCCGGGGGCTTTCACATCAGACTTAAGAAACCGCCTGCGCTCGCTTTACGCCCAATAAATCCGGACAACGCTTGCCACCTACGTATTACCGCGCCTGCTGGCCCAGT
+
CGGGGGGGGGGGGGGGGGGGGGGGGGGGGGGGGGGGGGGGGGGGGGGGGGGGGGGGGGGGGGGGGGGGGGGGGGGGGGGGFGGGGGGGGGGGGGGGGGGGGGGGGGGGGGGGGGGGGGGGGGGGGGGGGGGGGGE9EGGGGGGGGGGGGGGGGGGGGGGGGGFGGGGGGGCGGGFGGGGFGGGGGGGGC*<C>FAGGGDG>?DEFFFFFFFFFA<@AFFF34>@FFFFFBFF9>>FFFFFFFFFF;>:07?A2AAB9>001:(4>??6<02??<::?,4682A4090(4(,.(,(44####
@M05025:18:000000000-B3NL5:1:1101:28805:14973 2:N:0:TCGAAG
ATATGTGGACTACTCGGGTTTCTAATCCTGTTTGATCCCCACGCTTTCGCACATCAGCGTCAGTTACAGACCAGAAAGTCGCCTTCGCCACTGGTGTTCCTTCATATCTCTGCGCATTTCACCGCTACACATGGAATTCCACTTTCCTCTTCTGCACTCAAGTTTTCCAGTTTCCAATGACCCTCCACGGTTGACCCGTGGGCTTTCACATCAGACTTAAAAAACCGCCTACGCGCGCTTTACGCCCAATAATTCCTGATAACGCTTTCCACCTACGTATTAACGCGGCTGCACGCCCCCC
+
CD<F9FC<FGCFGFD@CGG;7,ECEC@C<<EDGF<FFCEFC@@F,8CC,@E@+E@,CFCGFGDE<CFF<9@,6A<F@FE<:F::FGCEG=CGGGF8FF9FGGGFA,,,CEA?DC:F+4?EE,9FGCF+CC:FGGF?BEB9=9=9BFCFGD4=@FFGCA8F?DGGGD:A,=:A:,CF7++=DC8+@D?=>63@>F*:@?AC?9?AAF8=FF>=.3::49946/7)6((69=(3(,,3169@FEF(329?0()54>5<)-6)6A?<>?,-)64>7(,,,,):3)).,(41(-((.(-,-####
@M05025:18:000000000-B3NL5:1:1101:24136:14976 2:N:0:TCGAAG
ATATGTGGACTACACGGGTTTCTAATCCTGTTCGATACCCACGCTTTCGTGCCTCAGCGTCAGTAGGGCGCCGGTATGCTGCCTTCGCAATCGGAGTTCTGCGTGATATCTATGCATTTCACCGCTACACCACGCATTCCGCATACTTCTCGCCCACTCAAGAACGCCAGTTTCAACGGCTCGACGGCGTTGAGCACCGCATTTTTACCGCTGACTTGGCATCCCGCCTACGCACCCTTTAAACCCAATAAATCCGGAAAACGCTCGCATCCCCCGTATTACCGCGGCCTCGGGCCCTACG
+
CGGGGGCFGGGGGGGGGGGGGGFFGGFGGGGGGGFGGGGGGGGGGGGGGGFGGDFGGGGGGGGGGGFEG7FGGDGGGGGGGGGGGGGGEGGGFGDFFFGGFGGGGCGGGGGGGGGGGGGFFGFGGEFGGGGGGDGGGGGFGGGGGGGGCFGGGECCGGFFEDAFEEGGGGGGGGGGG5DGGGC<G5CDDDGGGC67CFED:BE886AA?>EF>):A?B)77ABF?06160(-0(44?(48).)5:61:08):--2(--(-(,49:?>9>B>>(-218(.,6)6(4(((((.(((-((####
@M05025:18:000000000-B3NL5:1:1101:14633:14977 2:N:0:TCGAAG
ATATGTCGACTACAGGGGTTTCTAATCCTGTTTGCTCCCCACGCTTTCGAGCCTCAACGTCAGTTACCGTCCAGTAAGCCGCCTTCGCCACTGGTGTTCCTCCTAATATCTACGCATTTCACCGCTACACTAGGAATTCCGCTTACCTCTCCGGCACTCTAGATGGACAGTTTCCAAAGCAGTCCAGGGGTTGAGCCCCTGCCTTTCACTTCAGACTTGCCCGTCCGTCTACGCTCCCTTTACACCCAGTAAATCCGGATAACCCTTGCCCCCTACGTTTTACCTCGGCAGTCGCCCCGCC
+
CCDGCC-6<CE@-E8ECDGC@FFFEGFGFGE9CCFFDGDFCFEGCFGEEFGE7F@FFE,FFCCFCE@C:DDF7FFGGGGFFCFFGGGGGGGBFCF@?FAFFGGGGGGGFGGFGGGGBC?EGGFGGEDEGG9:ED=;FFGFGGCE88D9AECGECEGGGGAE83:=<CCC827<CCGG?FG9EC7789D7*<3;;;2;D>F9AAF6?F>C>BB4:4>48=:E355<1>FD<1.=;;@FD3;8C45<8;11(.)6-.44,(4:9)(.3:0::4:>9(,(.((,.<2))((4(((.-((4####
@M05025:18:000000000-B3NL5:1:1101:13027:14984 2:N:0:TCGAAG
ATATGTGGACTACTCGGGTTTCTAATCCTGTTCGCTACCCATGCTTTCGAGCCTCAGCGTCAGTTGCAGACCAGAGAGCCGCCTTCGCCACTGGTGTTCTTCCATATATCTACGCATTCCACCGCTACACATGGAGTTCCACTCTCCTCTTCTGCACTCAAGTTCAACAGTTTCTGATGCAATTCTCCGGTTGAGCCGAAGGCTTTCACATCAGACTTATTGAACCGCCTGCACTCGCTTTACGCCCAATAAATCCGGACAACGCTTGCCACCTACGTATTACCCCGGCTCCTGGCCTCGG
+
CGGGGGGGGGGGGGGGGGGGGGGGGGGGGGGGGGGGGGGGGGGGGGGGGGGEGGGGGGGGGGGGGCGGGGGGGGEFGGGGGGGGGGGGGGGGGGGGGGFGEFGGGGGGGGGGGGGGGGGGGGGGGGGGGGGGFGGGGGGGGGFCDGCGGGGDFGGGGGGGGFGGGGGGGGGGGGGGFGFGGGGDEFGGGDDDDFF6CD>GFF>FFF49BEFB4A3>FFA97AC455(:B?2BBFBE;BFDFF4;;BFFD@@E4C5=(6<92?(-4:1(8?42:08?:.)-5426((4(,(((.4(,(####
@M05025:18:000000000-B3NL5:1:1101:5239:15018 2:N:0:TCGAAG
ATATGTGGACTACTGGGGTTTCTAATCCTGTTTGCTCCCCACGCTTTCGAGCCTCAACGTCAGTTACCGTCCAGTAAGCCGCCTTCGCCACTGGTGTTCCTCCTAATATCTACGCATTTCACCGCTACACTAGGAATTCCGCTTACCTCTCCGGCACTCTAGATGGACAGTTTCCAAAGCAGTCCAGGGGTTGAGCCCCTGCCTTTCACTTCAGACTTGCCCGTCCGTCTACGCTCCCTTTACACCCAGTAAATCCGGCTAACGCTTGCCCCCTACGTAATACCGCGGCTGCTGGCCAGTG
+
CGGGAFGFFCGGGGGGGGGGGGGGGGGGGGGGGGGGFFFGGGGGGGFGGGGGGGGGGGGGGGGGGGGGGGGGGGGGGGGGGGGEGGGGGGGGGGGGGGGGGGGGGGGFGGGGGGGGGDGFGGGGGGEGGGGGGGCFFFGGGGGGDGGGGGGGEGCGGGGGGFGGDFDGDGGGGGGGC:CCDFGFGFGG5CCGGDAGGFFGFFFFFFFFF9FE*=*7FC=C(629@BF@04;E7:3<04@EE);EF@90(54C<EFEB6(34:((7(,-:()41(((-,)(-66>(((((,-()).-.####
@M05025:18:000000000-B3NL5:1:1101:11367:15022 2:N:0:TCGAAG
ATATGTGGACTACCGGGGTTTCTAATCCTGTTCGCTCCCCATGCTTTCGCTCCTCAGCGTCAGTAAATGCCCAGAGACCTGCCTTCGCCATCGGTGTTCCTCCTGATATCTGCGCATTTCACCGCTACACCAGGAATTCCAGTCTCCCCTACATCACTCTAGTCTGCCCGTACCCACCGCAGATCCGAGGTTGAGCCTCGGACTTTCCCGGCAGACGCGACAAACCGCCTACGAGCCCTTTACGCCCAATAAATCCGGATAACGCTTGCGCCCTACGTATTACCCCCGCTGCTGGCCAGGG
+
CGGGGGGGGGGGGGGGGGGGGGGGGGGGGGGGGGGEGGGGGGGGGGGGGGGGGGGGGGGGGGGGGGGGGGGGGGGGGGGGGGGGGGGGGGGGGGGGGGGGGGGGGGGGGGGGGGGGGEGGGGGGGGGGGGGGGGFGGGGGGFGGAEGFGGGGGGGGGGGGGGBFFGGGG6EEGGGGGDCDDGC5CDG*;79C>FFGD9A9A?;?FFF+;??@@=7=):.61(:1(810>:11:033((.33<D66;>FF00<25<099<(4446910(((-8>-(4(4>A:22<((,-707()..34####
@M05025:18:000000000-B3NL5:1:1101:19986:15046 2:N:0:TCGAAG
ATATGTGGACTACTAGGGTTTCTAATCCTGTTCGCTACCCATGCTTTCGAGCCTCAGCGTCAGTTGCAGACCAGAGAGCCGCCTTCGCCACTGGTGTTCTTCCATATATCTACGCATTCCACCGCTACACATGGAGTTCCACTCTCCTCTTCTGCACTCAAGTTCAACAGTTTCTGATGCAATTCTCCGGTTGAGCCGAAGGCTTTCACATCAGACTTATTGAACCGCCTGCACTCGCTTTACGCCCAATAAATACGGACAACGCTTGCCACCTACGTATTACCGCGGCCGCTGGCCGTCC
+
CGGGGGGGGGGGGGGGGGGGGGGGGGGGGGGGGGGGGGGGGGGGGGFGGGGDGGGGGGGGGGGGGGGGGGGGGGGGGGGGGGGGGGGGGGGGGGFGGGGFFGGGGGGGGGGGGGGGGGGGGGGGGGGGGGGGGGGGGGGDGGGGGGGGGGGGGGGGGGGGGGGGGGGFG=EGGFGGGGGGGGGGG@EGGGGGCFFFFDFGFFFFFFFFFFF@=F3:ABAEFEAFFDFF=>BDDFBFFFDFFEE0<;9DFFFF<C)7=10(9;069:::BFFFFF?B?<FF7))639;>B(41619?(####
@M05025:18:000000000-B3NL5:1:1101:25002:15050 2:N:0:TCGAAG
ATATGTGGACTACAAGGGTTTCTAATCCTGTTTGCTCCCCACGCTTTCGAGCCTCAACGTCAGTCATCGTCCAGAAAACCGCCTGCGCCACTGGTGTTCCTCCTAATATCTACGCATTTCACCGCTACACTAGGAATTCCGCTTTCCTCTCCGACACTCTAGCCTGACAGTTCCAAATGCAGTCCCGGGGTTGAGCCCCGGGCTTTCACATCTGGCTTGCCATGCCGTCTACGCTCCCTTTACACCCAGTCAGTCCGTATAACGCTCGCCCCCTCATCATGACCCCGTCTCCTGACCGTGC
+
BDFCFGF<-@FCA,C,<;CFE<FFF9FFGE9@A,<CAFG:C6@F:6@66,6@@FF86;CF@,,6CFE9ECE:@<,A,,CFGGG:,B@7,==,BFCFF@CB<?4,,A<<FFAG9+++6CFF9F5?BB=C,AB89=@;B8E;D==C8F9,3=@,3+6@C3@BFGEGGF,D,,2@77++=C2=+@:7C?@>CC99?>AFG>?*5)2)6)0+4+856+9;)))/6>C/=;(,66(;?@;D1((64:6-41228?79)::2?(.,)..((-((-(-22(((-).))).((4,(-(()).)((####
@M05025:18:000000000-B3NL5:1:1101:6944:15109 2:N:0:TCGAAG
ATATGTGGACTACACGGGTATCTAATCCTGTTTGCTCCCCACGCTTTCGAGCCTCAGCGTCAGTTACAGACCAGAGAGCCGCCTTCGCCACTGGTGTTCCTCCATATATCTACGCATTTCACCGCTACACATGGAATTCCCCTCTCCTCTTCTGCACTCAGGTCTCCCAGTTTCCAATGACCCTCCCCGGTTGAGCCGGGGGCTTTCATATCATACTTACAACACTGCCTCAGCACGCTTTACCCCCAAGCAACCCGGACACTCGTTGCAACCTCCGTCTTACTGAGGCTCCGGACCCCTA
+
C-C@-CF,;FF<F<,8:@6@@F@FF9F9FA,,6C,C@EDFGCFECFEF,CF:6;C86F@FF7C,@FFADGGCEF<88FFC7@F=,CF:BF@FFGAFEFGG,?EECG9,,C9,,+7F@=ADFD?+4++@,9E=EEECDFF9,6,44@@DF83=,,@EEAD8,D7@=DFCFF,DF8+=+60666A+:+;7=DC?DCAFC94*946;./;;+;+97+/9+1;))))/6))),).(./)/,.((()))5,470:(44(,(4(4(4()((.,(4)))48(.(((.,))))))(((,(-((-4####
@M05025:18:000000000-B3NL5:1:1101:21513:15126 2:N:0:TCGAAG
ATATGTGGACTACTCGGGTATCTAATCCTGTTTGCTCCCCACGCTTTCGAGCCTCAACGTCAGTTACCGTCCAGTAAGCCGCCTTCGCCACTGGTGTTCCTCCTAATATCTACGCATTTCACCGCTACACTAGGAATTCCGCTTACCTCTCCGGCACTCTAGAAAAACAGTTTCCAATGCAGTCCTGGGGTTAAGCCCCAGCCTTTCACATCAGACTTGCTCTTCCGTCTACGCTCCCTTTACACCCAGTAAATTCGGATAACGCTGGCCCCCTAGGTCTTACCGCCGCTGCTGGCCAGAG
+
CGFFGGGGGGGGGGGGGGGFGGGGGGGGGGGGGGGFGGGGGGGGGGFGGGGGGGGGFGGGGGGGGGGGDCGFGGGGGGGGGGGGGGGGGGGGGGGGDFGG,?EFGGGGGGGGGGGGGEFGGGFGCFEG@GFGGGGGGGGGGEGGGFGGFEFGGEGGGGGGGFAFDGCGFCEFFFGGGFC?FAFFGF+CDDDGGCBG5CDCDF?FBFFFAC>BBFE@;BAEEFE==C952@B=213<B@@FE37)/=;;14>5).)125<03<B:><(283,7((((..))6-.((,(-37(34?08,####
@M05025:18:000000000-B3NL5:1:1101:14652:15137 2:N:0:TCGAAG
ATATGTGGACTACTAGGGTATCTAATCCTGTTTGCTACCCACGCTTTCGTACCTCAGCGTCAGATAATGGCCAGAAAGTCGCCTTCGCCACCGGTATTCTTCCTAATATCTGCGCATTCCACCGCTACACTAGGAATTCCACTTTCCCTTCCATTTCTCAAGCTAACTAGTTTTAGAAGCTTACTATAGTTTAGCTATAGCCTTTGACTTCTAACTTTTCTAGCCGCCTACGTACCCTTTACGCCCAATGATTCCGTACAACGCTCGGTCCTTACGTATTACCGCGGCTGCTGGCCCCAGA
+
CGGGGFFAFFGFGGGFGGFGGGGGFGGGGGGFGFGGGGFCCFGDEFFGGGE8F<FFGGEFFGGGGAFA,6EFCFCE8FFFGG@FEFFGGGEGGGE7FFD9FG9??AFGECGFABFEGGGGGFFEDBEGFFAFGFEBFGGGFGGGGGG8EAFF8=F=A@;,=,6@,E,@EDGF8E?DGCDFGGCDD7D?+CF++916=?E@C6FFA7AFFFC7CFFEFFF<EEC*)8=):445<>=5*.:;C*5>@(8(7(85/*1.0((/)/:1;11(617453.1/77(.6<((379;(1440((.####
@M05025:18:000000000-B3NL5:1:1101:9597:15153 2:N:0:TCGAAG
ATATGTGGACTACAAGGGTTTCTAATCCTATTTGCTCCCCACGCTTTCGTGCCTCAGTGTCAGTTACAGACCAGGCGACCGCCTTCGCCACTGGTGTTCCTCCATATATCTACGCATTTTACCGCTACACATGGAATTCCATCGCCCTCTTCTGCACTCCAGCATACCAGGTTCCATAGCTTACAATGGTTGAGCCATTGCCTTTTACTACAGACTTAGTACGCCACCTACGCACCCTTTACGCCCAATGATTCCGGATAACTCTGCCCACCTACGCATTACCCCGTCTCCTGGCACCTGA
+
CC<CFF<FC8@@CCFFFG<FCF<F9AEFFCFC@,CFGGFGC>FGBB,6BFGFGGDFFCEF<C@FEGGG9EFGF<@CF+FF:CF7FFGGGEGGGGGGGDFGCAFFDEFG<@FFG<FDFGGFCFEFE:>FFF9F9B,6=@;EFCCE>B?ECCD=@9=FFGDCCFFGG8DFG?+@=DF@@=8FCGGGCFGGGGG79DA59?FC9A@+;?9>CCF5@6@=99+264):>9@B53=5>>299BB=9C((612(/()96CC;0,(/77).91).(41(.((((-1(6)9,811::(4)44<(,####
@M05025:18:000000000-B3NL5:1:1101:14141:15155 2:N:0:TCGAAG
ATATGTGGACTACTAGGGTTTCTAATCCTGTTTGCTCCCCACGCTTTCGAGCCTCAGCGTCAGTTACAGACCAGAGAGCCGCCTTCGCCACTGGTGTTCCTCCATATATCTACGCATTTCACCGCTACACATGGAATTCCACTCTCCTCTTCTGCACTCAAGTCTCCCAGTTTCCAATGACCCTCCCCGGTTCAGCCGGCGCCTTCCACATCAGCCTTAAGAACCCGCCTGCGCTCGCTTCCCGCCCAATACATCCGGACAACGCTTGCCACCCACGTATCACCGCGACTCCCGCCCGTCG
+
CCFGGGAFGD?AEA<CF,;C;FG<C<FGGDFFFAFFGGGGGGGGG7EFGCDGGFGGGGGGGBFFGFGFGCGGG86ABBFG@FGGEF<FGGG<5,5B4@FGCFGDGCFA@FCDGGGGDC9E<FG@EFDGDGE@9EED9@E>9EDFAFG,AFFGFFFFGFFE,37@3EFG8,=AFF7+2++2ADF8?GGG+;0=*++?0<?*:*9*:*0+4;9B;6)-2;6:*1*(6809>@;@(2,8(,(6().(7-44313,)-6(((-2,3<(38((3:)81,-8(,.),.:0(,((-((5(((44####
@M05025:18:000000000-B3NL5:1:1101:11816:15175 2:N:0:TCGAAG
ATATGTGGACTACACGGGTATCTAATCCTGTTCGCTACCCACGCTTTCGTTCCTCAGCGTCAGTTACTGCCCAGAGACCCGCCTTCGCCACCGGTGTTCCTCCTGATATCTGCGCATTTCACCGCTACACCAGGAATTCCAGTCTCCCCTGCAGTACTCAAGTCTGCCCGTATCGCCTGCAAGCCAGCAGTTGAGCTGCTGGTTTTCACAAACGACGCGACAAACCGCCTACGAACTCTTTACGCCCAGTAATTCCGGACAACGCTTTCACCCTACGTATTACCCCGGCTGCTGGCCCTCA
+
CGGGGGGGGGGGGGGGGGGGGGGGGGGGGGGGGGGGGGGGGGGGGGGGGGGGGGGGGGGGGGGGGGGGGGGGGGGGGGGGGGGGGGGGGGGGGGEGGGGGGGGGGGGGGGGGGGGGGGGGGGGGGGGGGGGGGGGGGGFGGGGGGGGGGGGGGGGFGGGGGGGGGGGGGGGGGFGGGGGGGGGGGGGGGFFFGDFGFDFFFFFFFFFFFFFDBE@FBEBFFFB1=<>FF<?F?F?;8ABFADF?69B:BFFB<A<<?BF96:1((13(-4>F:0(3((3)444<2-((403120(48####
@M05025:18:000000000-B3NL5:1:1101:18858:15231 2:N:0:TCGAAG
ATATGTGGACTACAGGGGTTTCTAATCCTATTTGCTCCCCACGCTTTCGTGCCTCAGTGTCAGTTACAGACCAGGCGACCGCCTTCGCCACTGGTGTTCCTCCATATATCTACGCATTTTACCGCTACACATGGAATTCCATCGCCCTCTTCTGCACTCCAGCATACCAGTTTCCATAGCTTACAATGGTTGAGCCATTGCCTTTTACTACAGACTTAGTACGCCACCTACGCACCCTTTACGCCCAATGATTCCGGATAACGCTTGCCACCTACGTATTACCCCGGCTGCTGGCCCGGAA
+
CGFGGGGGGGGGGGGGGGCCGGGGGGGGGGGGGGGGGGGGGGGGGGGGGGGGGGGGGGGGGGGFGGGGGGGGGGGGGGGGGGGGGGEGGGGGGGFGGGGGFGGGGGGGGGGGGGGGGGGGGGGGGGGGGGGGGGGGGGDFGGGGGGGGGGGGGGGGGGGGGFFGGGGGGFFGEECGGGGGGGGGGGGGGFGGGGFFGFF>BAFFFFFFFFFB)AB=AFFCCEAAB@@B=EFF9@BF97@@CE(4:><;@@C?5?<89180@EDB6(44343:0::(42::4<2(4,(((,3:?7(,-####
@M05025:18:000000000-B3NL5:1:1101:23765:15234 2:N:0:TCGAAG
ATATGTGGACTACAAGGGTTTCTAATCCTGTTCGCTACCCATGCTTTCGAGCCTCAGCGTCAGTTGCAGACCAGAGAGCCGCCTTCGCCACTGGTGTTCTTCCATATATCTACGCATTCCACCGCTACACATGGAGTTCCACTCTCCTCTTCTGCACTCAAGTTCAACAGTTTCTGATGCAATTCTCCGGTTGAGCCGAAGGCTTTCACATCAGACTTATTGAACCTCCTGCACTCGCTTTACGCCCAATAAATCCGGACAACGCTTGCCACCCTCGTATTACCCCGGCTTACGGCCGCCG
+
CGGGGGGGGGGGGGGGGGGFGGGGGGGGGGGGGGGGGGGGGGGGGGGGGGGGGGGGGGGGGGGGGGGGGGGGGGGGGGGGGGGGGGGGGGGFGGFFFFFGEDFEFGFGGGGGGDFGGGGGGGGGGG>@FFFGDE8FGGGFGGGGGGGGGEGGFFDFGGGGGGDGFFCFGGFGGFCFCGGGFGDGGFGGG6CDDG5C>D>795F*9AFFFF>B4*.<AFFCF?4@@B(-:335((*06>?<@EE6;9@DFFFFFF?@((41:B09(,,((:)34((-78(.())),44614(5)(-(4####
@M05025:18:000000000-B3NL5:1:1101:29107:15273 2:N:0:TCGAAG
ATATGTGGACTACACGGGTTTCTAATCCTGTTTGCTCCCCACGCTTTCGAGCCTCAGCGTCAGTTACAGACCAGAGAGCCGCCTTCGCCACTGGTGTTCCTCCATATATCTACGCATTTCACCGCTACACATGGAATTCCACTCTCCTCTTCTGCACTCAAGTCTCCCAGTTTCCAATGACCCTCCCCGGTTGAGCCGGGGGCTTTCACACCAGACTTAAGAAACCGCCTGCGCCCGCTTTACGCCCAATAAATCCGGACAACGCTTGCCACCTACGTATTACCGCGGCTGCTGCCCTGCG
+
CFGGGGGGGGGGGGGGGGEGDFGGGGGGGGGFGGGGGGGGGGGGGGGFGGGGGFFGGGGGGGDFFGDFFGGGGGGGGEGGGGGGEGGGGGGGGGEEGGGGEFFFFF<FFGGGGFEGGGFGGGGGGGDCFGGFGGEEGGGFFGFGCGGGGGFDGGF8EDFFGGFGGGGCDEFGEGGG+==DG?7?FCGDDGDGCG*CFGFGFFFFFFFC6+;<@FF@FFC<3493@@F>96:62(((,2>:?AFFFFBBFFF2AADBFFF(,(,4>F02:?),8:(.2:>A?BFF33((((-(,8)(.####
@M05025:18:000000000-B3NL5:1:1101:12197:15281 2:N:0:TCGAAG
ATATGTGGACTACAGGGGTTTCTAATCCTGTTTGCTCCCCACGCTTTCGTGCCTCAGTGTCAATGTTGGTCCAGGTAGCTGCCTTCGCCATGGATGTTCCTCCTGATCTCTACGCATTTCACTGCTACACCAGGAATTCCGCTACCCTCTACCACATTCTAGTCATCCAGTATCCACTGCAGTTCCCAGGTTGAGCCCAGGGCTTTCACAACGGACTTAAATAACCACCTACGCACGCTTTACGCCCAGTAATTCCGAGTAACGCTTCCACCCTTCGTATTACCGCGGCTGCTGTCCTCAA
+
CGGGGGGGGGGGGGGGGGFGGGGGGGGGGGGGGGGGGGGGGGGGGGGGGGGGGGGGGGGGGGGGGGGGGGGFGGGGGGGGGGGGGGGGGGGGGGGGGGGGGGGGGGGGGGGGGGGGGGGGGGGGGGGGGGGGGGGGGGGGGGGGGGGGFFGGGGGGDFDFFAGGGGGGGFGGGGGGGGFFG8FFGGFCG6FDGG6=8=DFA9?A?FFFCF?DFE==BACEEEF5@56@A:6>2:=A25@@5482555<DEE)?3?3=@9;@E<(471,4>E@DF120:0(34<48>9>>F>BD>).)####
@M05025:18:000000000-B3NL5:1:1101:5436:15288 2:N:0:TCGAAG
ATATGTGGACTACAAGGGTTTCTAATCCTGTTTGCTCCCCACGCTTTCGTGCCTCAGTGTCAATGTTGGTCCAGGTAGCTGCCTTCGCCATGGATGTTCCTCCTGATCTCTACGCATTTCACTGCTACACCAGGAATTCCGCTACCCTCTACCACATTCTAGTCATCCAGTATCCACTGCAGTTCCCAGGTTGAGCCTAGGGCTTTCACAACGGACTTAAATAACCACCTCCGCACGCTTAACGCCCAGGAATTCCGATTACCCCTTGCACCCTTCGTATTACCGGGGCCGCGTGCCGAAC
+
@F-FEE@E-;EFF<,,-6CCFFG9<AAGGD6@C@FFG@,@AFFGC:FGEGGGGC<FFGCF9CE@9CF9<F@6CF,B@EFG9FD,FDC7@:B,,8<5AA,9EFGGE,,E@,C<FCFG7?FABA<FGGCFD84AEB7,>D;D?CGEE>@88=@;9@E,64E,@AD;,@EGG9FDAFGDCF8=+@DF,3+226=2=D9=6+5=*3:D06?+<?:)8*:>56+**3*18@ECA9)5)/-:)5/((18(5-5-((68)67?3(8;@).(/((/3))(/135=(43().4(((,(-36((,4-####
@M05025:18:000000000-B3NL5:1:1101:6135:15331 2:N:0:TCGAAG
ATATGTGGACTACCGGGGTTTCTAATCCTGTTTGCTCCCCACGCTTTCGTGCCTCAGTGTCAATGTTGGTCCAGGTAGCTGCCTTCGCCATGGATGTTCCTCCTGATCTCTACGCATTTCACTGCTACACCAGGAATTCCGCTACCCTCTACCACATTCTAGTCATCCAGTATCCACTGCAGTTCCCAGGTTGAGCCCAGGGCTTTCACAACGGCCTTAAATAACCACCTACGCACGCTTTCCGCCCAGTAATTCCGAGTAACGCTTGCACCCTTCGTATTACCGCCGCTGCTGGCCCGTA
+
CGGGGGGGGFGGGGGGGGGGGGGGGGGGGGGGGGGGGGGGGGGGGGGGGGGGGGFGGGGGGGGGGGFGGGGGGGGGGGGGGFGGGGGGGDGGFFGGGGGGGFFGGFGGCFGDGGGGGGGGGGGGGFFGGGGGGGGGGGGG?EEGGGEGGGGGGGGC8CEFFGDCDFGGGG=FDF?DFFDD?FGGFGDD6?DFCFFGGF*=55AFFFF6EFA@FE)/@9A69AE=E>:>@DF@>>D@==620)/17;>?;=>)9<<41;6?33916:<<3?B?<B(4(.(4>>9411(-44(7>3(3.####
@M05025:18:000000000-B3NL5:1:1101:9558:15334 2:N:0:TCGAAG
ATATGTGGACTACAAGGGTATCTAATCCTATTTGCTCCCCACGCTTTCGTGCCTCAGTGTCAGTTACAGACCAGGCGACCGCCTTCGCCACTGGTGTTCCTCCATATATCTACGCATTTTACCGCTACACATGGAATTCCATCGCCCTCTTCTGCACTCCAGCATACCAGTTTCCATAGCTTACAATGGTTGAGCCATTGCCTTTTACTACAGACTTAGTACGCCACCTACGCACCCTTTACGCCCAATGATTCCGGATAACGCTTGCCACCTACGTATTACCGCGGCTGCTGGCCCGTCT
+
CGGGGGGGGGGGGGGGGGGGGGGGGGGGGGGGGGGGGGGGGGGGGGGGGGGGGGGGGGGGGGGFGGGGGGGGECCFGGGGGGGGGGGGGGGGGGGGGGGGGGGGGGGGGGGFGGGGGGGGGGGDCFGGGGGGEGFFGGFGGGGGEDCGGGGGGGGGGGGGGGGGGGGGGGGDCFGGGFDGGGGFFFGGGGFCF6AGGGFFFFFFFFFFCEA=@ACEFF6A?E=@>AFFFFF=B2=@22:;CF0;93<DFF)6?EE;9?0,)/3360((4<28(4::<2<>9<D120(49037)(-(-####
@M05025:18:000000000-B3NL5:1:1101:4613:15349 2:N:0:TCGAAG
ATATGTGGACTACTAGGGTTTCTAATCCTGTTTGCTCCCCACGCTTTCGAGCCTCAGCGTCAGTTACAGACCAGAGAGCCGCCTTCGCCACTGGTGTTCCTCCATATATCTACGCATTTCACCGCTACACATGGAATTCCACTCTCCTCTTCTGCACTCAAGTCTCCCAGTTTCCAATGACCCTCCCCGGTTGAGCCGGGGGCTTTCACATCAGACTTAAGAAACCGCCTGCGCTCGCTTTACGCCCAATAAATCCGGACAACGCTTGCCACCTACGTATTACCGCGGCTGCTGGCCGCGC
+
CGGGGGGDFGGGGGGGGGGGGGGGGGGGGGGGGGGGGGGGGGGGGGGGGGGGGGGGGGGGGGGGGGGGGGGGGGGGGGGGGGGGGGGGGGGGGGGGGGGFFGGGGGGGGGFGGGGGGGGGGGGGDG7FGGFGGGE9FGGGGGDC=BDGGGGGFGGFGFGGGGDF=CFEDDDGGGFCF?=DGFGCFGGC9DDGGCA7>9>DB>?BFFF6+8B@E6<@FFF3?)7@DF0:@D;=9>1((431?BD:?FFFB:D)..:40(861(.(4:?1:().,,:?B1)68)69(((,,,48)4,84####
@M05025:18:000000000-B3NL5:1:1101:20363:15390 2:N:0:TCGAAG
ATATGTGGACTACAGGGGTTTCTAATCCTGTTTGCTACCCACGCTTTCGAATCTCAGTGTCAATATTATGCCAGGAAGCTGCCTTCGCCATCGGTATTCCTCCAGATCTCTACGCATTTCACCGCTACACCTGGAATTCTACTTCCCTCTCACATATTCTAGCACCACCAGTATCACATGCAGTTCCCAGGTTAAGCCCGGGGATTTCACATGTGACTTAATGAGCCACCTACACTCCCTTTACGCCCAGTAATTCCCATTTACGGTCACACCCTCTGTATTACCGCGGCTGCTGGCATCA
+
CGGGGGGGGGGGGGGGGGGGGGGGGGGGGGGGGGGGGGGGGGGGGGGGGGGGGGGGGGGGGGGGGGGGGGGGGGGGGGGGGGGGGGGGGGGGGGGGGGGGGGGGGGGFGGGGGGGGGGGGGGGGGGGGCGGGGGGGGGFGGGFGGGGGGGFAF8EFGGGGGCGFGGGGDFCFGFFDFGF=DF8A=FFGGGGGFFFDDFFDFFFADC*++=BECF75AFFCCFE?>@BEBB).)0<4=)/5@E=4((62((0966757)).4).)(((,(/)/;903161))..7A(4(390(-,)((####
@M05025:18:000000000-B3NL5:1:1101:15850:15391 2:N:0:TCGAAG
ATATGTGGACTACTGGGGTTTCTAATCCTGTTTGCTCCCCACGCTTTCGCACCTGAGCGTCAGTCTTTGTCCAGGGGGCCGCCTTCGCCACCGGTATTCCTCCAGATCTCTACGCATTTCACCGCTACACCTGGAATTCTACCCCCCTCTACAAGACTCTAGCCTGCCAGTTTCGGATGCAGTTCCCAGGTTGAGCCCGGGGATTTCACATCCGACTTGACAGACCGCCTGCGTGCGCTTTACGCCCAGTAATTCCGATGAACGCTTGCACCCTCCGGATTACCGAGGCTGCTGGCCCACC
+
CGGFGGGGGGGGGGCGGGEDGFGFCFFGGGGGGGGFGGGGGGGGGGGGGGGGGGG<FCGGGGGGGGGGGGGGFFGDDCGG>FGGGGFGCCCGGGGEDGGGFA8=E<DFFFGGGGGG>EFFCGEFGGGGGFGFCGFGF8EGCFFFFECGEGCE7,48CFFGGCGDGCCF?DFF:,;<;DGGG,@:F>GGGGGGGGFGGGDD;)0);*;@7;=)/=@F3DF3.))(/8,(-((27:002((43<>F<20405464>A:0(4(466(8?02())3-((23((41,-6(((-9<??:0(,.####
@M05025:18:000000000-B3NL5:1:1101:11505:15461 2:N:0:TCGAAG
[truncated: 23,630,425 more chars]
