# Supplementary material for: The Effect of Qiweibaizhu Powder Crude Polysaccharide on Antibiotic-Associated Diarrhea Mice Is Associated With Restoring Intestinal Mucosal Bacteria
Source: Front Nutr. 2022 Jul 8;9:952647. doi: 10.3389/fnut.2022.952647 (PMC9305308; doi:10.3389/fnut.2022.952647)
Supplement: Supplementary file 2 [file Data_Sheet_2.zip › raw data-ma2/raw.split.ma2.1.fq]

@M05025:18:000000000-B3NL5:1:1101:20777:1345 1:N:0:CACTCA
TAATCGACTCCTACGGGAGGCAGCAGTGGGGAATATTGCACAATGGGCGCAAGCCTGATGCAGCAACGCCGCGTGAGGGATGACGGCCTTCGGGTTGTAAACCTCTTTTAGTAGGGAAGAAGCGAAAGTGACGGTACCTGCAGAAAAAGCACCGGCTAACTACGTGCCAGCAGCCGCGGTAATACGTAGGGTGCAAGCGTGGTCCGGAATTATTGGGCGTAAAGAGCTCGTAGGCGGCTTGTCGCGTCTGCTGTGAAATCCCGGGGCTCAACCCCGGGCCTCCAGTGGGTACGGGCAAGCC
+
CCCGGGGGFEFFGGGGGCEGGGGGGGGGGGGGGGGGGEFDDECGGFADEGGGDDECDGGGGGGGGGGCECF7FGGGGGE@<FCC7F7:CFG7FC?FBFDFGCF8?5FGA9FG<DDFFGGCC8=@77FGGA9DF@>@CGFG8CCFE@F,@<CCF:FCFEGGFFGG<<FBFFGACEFCCE*48;CF2B,5B8EFEGCFGGDC*8C+3:=**18AEGGFG5CEGGGFG66CEE>CCG=3CDGGGGGGGD>))9B7:*)8@BF@?CDDDFF9FBF08>:576>>:?BFF24??FF?BFB09?1##
@M05025:18:000000000-B3NL5:1:1101:10718:1370 1:N:0:CACTCA
TAATCGACTCCTACGGGAGGCAGCAGTAGGGAATCTTCCACAATGGACGAAAGTCTGATGGAGCAACGCCGCGTGAGTGAAGAAGGGTTTCGGCTCGTAAAGCTCTGTTGGTAGTGAAGAAAGATAGAGGTAGTAACTGGCCTTTATTTGACGGTAATTACTTAGAAAGTCACGGCTAACTACGTGCCAGCAGCCGCGGTAATACGTAGGTGGCAAGCGTTGTCCGGATTTATTGGGCGTAAAGCGAGTGCAGGCGGTTCAATAAGTCTGATGTGAAAGCCTTCGGCTCAACCGGAGAAGG
+
CCCGGGGGGGGGGGGGGGGGGGGGGGFFGGGGGGGGGGGGGGGGGGGGGGGGGGGGGGGGGGGGGGGGGGGGGGGGGGGGGGGGGGGGGGGGGGGGGGGGGGGEGGGGGGGGGGGGGGGGGGGGGGGGGGGGGGFGGFFGGGFFGGGGGGGGGGGGGGGGFFGGGGGF:FGGGGGGGGGGFGGGGGGGGGGFDG7EGGEEGGGGGGGGGGGGEGGGGCEEGGGGGGGG*5+CFCDGFDD)CGGGCDFFFG4*@FEFF25>?FGGFF9)74*:6BFF?BFF?:A22:-(,)8??FBB>9:##
@M05025:18:000000000-B3NL5:1:1101:12795:1405 1:N:0:CACTCA
TAATCGACTCCTACGGGAGGCAGCAGTGGGGAATATTGCACAATGGGCGCAAGCCTGATGCAGCAACGCCGCGTGAGGGATGACGGCCTTCGGGTTGTAAACCTCTTTTAGTAGGGAAGAAGCGAAAGTGACGGTACCTGCAGAAAAAGCACCGGCTAATTACGTGCCAGCAGCCGCGGTAATACGTAGGGTGCAAGCGTTGTCCGGAATTATTGGGCGTAAAGAGCTCGTAGGCGGCTTGTCGCGTCTGCTGTGAAAACCAGAGGCTCAACCTCTGGCCTGCAGTGGGGACGGGCAAGCC
+
CCCGGGGGGGGGGGGGGGGGGGGGGGGGGGGGGGGGGGGGGGGGGGGGGGGGGGGGGGGGGGGGGGGGGGGGGGGGGGGGGGGGGGGGGGGGGGGGGGGGGGGGGGGGGGGGGGGGGGGGGGGGGGGGGGGGGGGGGGGGGGGGGGGGGGGGGGGGEGGGGGGGGGGGGGGGGGGGGGGGGGGGGGFGGGEGGGGFGGG8ECEDFGGCGGGGFFGGGGGGGGGGGGG9CGGGGGGGGGGGGGGGGGDDFGF7?F??FAFFFF>F@FFBF<@?FFFFFF?6???FF<?B0(,4999((4,##
@M05025:18:000000000-B3NL5:1:1101:20561:1492 1:N:0:CACTCA
TAATCGACTCCTACGGGAGGCAGCAGTAGGGAATCTTCGGCAATGGACGAAAGTCTGACCGAGCAACGCCGCGTGAGTGTAGAAGGTTTTCGGATCGTAAAACTCTGTTGTTAGAGAAGAACAAGGATGAGAGTAACTGTTCATCCCTTGACGGTATCTAACCAGAAAGCCACGGCTAACTACGTGCCAGCAGCCGCGGTAATACGTAGGTGGCAAGCGTTGTCCGGATTTATTGGGCGTAAAGCGAGCGCAGGCGGTTTCTTAAGTCTGATGTGAAAGCCCCCGGCTCAACCGGGGAGGA
+
CCCGGGGGGGGGGGGGGGGGGGGGGGGGGGGGGGGGGGGGGGGGGGGGGGGGGGGGGGGGGGGGGGGGGGGGGFGGGGGGGGGGGGGGFFGGGGGGGGGGGGGGGGGGGGGGGGGGGGGGGGGGGGGFGGGGFGGGGGGGGGGGGGGGGGGGGGGGGGGGGGGGGGGGGGGGGGEGGGGGGGGGGGGFGFFGGGGGDGGEGGGGGGGGGGGGGGGCGGGDGGGGGGGGCGFGGGGGGGGGGGGGGGFFFDDGD@BDFBFFFGFGFF7>BFFFF===FAFF<<19B>B>????FBB99>B##
@M05025:18:000000000-B3NL5:1:1101:21612:1544 1:N:0:CACTCA
TAATCGACTCCTACGGGAGGCAGCAGTGGGGAATATTGCACAATGGGGGAAACCCTGATGCAGCGACGCCGCGTGAAGGAAGAAGTATTTCGGTATGTAAACTTCTATCAGCAGGGAAGAAAATGACGGTACCTGACTAAGAAGCCCCGGCTAACTACGTGCCAGCAGCCGCGGTAATACGTAGGGGGCAAGCGTTATCCGGATTTACTGGGTGTAAAGGGAGCGTAGACGGCATGGCAAGTCTGGCGTGAAAGGCAGGGGCTCAACCCCTGGACTGCATTGGAAACTGTCAGGCTGGGCG
+
CCCGGGGGGGGGGGGGGGGGGGGGGGGGGGGGGGGGGGGGGGGGGGGGGGGGGGGGGGGGGGGGGGGGGGGGGGGGGGGGGGGGGGGGGGGGGGGGGGGGGGGGGGGGGGGGGGGGGGGGGGGGGGGGGGGGGGGGGGGGGGGGGGGGGGGGGGGGGGGGGGGGGGGGGGGGGG7CGGGGGGGGGGGGGGGGGGGGGGGGGGGGGGGGGGGGGGGGGGGGGGGGGGGGGGGGGGGGGGGGGFGGDFFFEGFGFFFFFFEFFGGFFFFBBFFFFF@FFFFFFFFFAFFAAAFFF?<7??(##
@M05025:18:000000000-B3NL5:1:1101:22360:1585 1:N:0:CACTCA
TAATCGACTCCTACGGGAGGCAGCAGTAGGGAATCTTCCACAATGGACGAAAGTCTGATGGAGCAACGCCGCGTGAGTGAAGAAGGGTTTCGGCTCGTAAAGCTCTGTTGGTAGTGAAGAAAGATAGAGGTAGTAACTGGCCTTTATTTGACGGTAATTACTTAGAAAGTCACGGCTAACTACGTGCCAGCAGCCGCGGTAATACGTAGGTGGCAAGCGTTGTCCGGATTTATTGGGCGTAAAGCGAGTGCAGGCGGTTCAATAAGTCTGATGTGAAAGCCTTCGGCTCAACCGGAGAAGC
+
CCCGGGGGGGGGGGGGGGGGGGGGGGGGGGGGGGGGGGGGGGGGGGGGGGGGGGGGGGGGGGGGGGGGGGGGGGGGGGGGGGGGGGGGGGGGGGGGGGGGGGGGGGGGGGGGGGGGFGGGGGGGGGGGGGGGGGGGGGGGGGGGGGGGGGFFGEGGGGGGFGGGGGGGGGFFCGGGGGGGGGGCFCFGGGGGGGGEEGGGCEGGGGGGFDGGGGGGCFGCCGEFGGGE7EFGFGGGGGGDDGGGCDEFB347*7@EF9@BFGGDFF=4?2?<6==7FABF0:<>??6::BFFFFF>FF?##
@M05025:18:000000000-B3NL5:1:1101:19872:1590 1:N:0:CACTCA
TAATCGACTCCTACGGGAGGCAGCAGTAGGGAATCTTCGGCAATGGACGGAAGTCTGACCGAGCAACGCCGCGTGAGTGAAGAAGGTTTTCGGATCGTAAAACTCTGTCGTTAGAGAAGATCAAGGATGAGAGTAGAATGTTCATCCCTTGACGGTATCTAACCAGAAAGCCACGGCTAACTACGTGCCAGCAGCCGCGGTAATACGTAGGTGGCAAGCGTTGTCCGGATTTATTGGGCGTAAGGCGAGCGCAGGCGGTTTCTTAAGTCTGATGTGAAAGCCCCCGGCTCAACCGGGGGGT
+
CCCGGGGGGGGGGGGGGGGGGGGGGGEGGGGGGGGGGGGGGGGGGGGGGGGGGGGGGGGGGGGGGGGGGGGGGGGGGGGGGGGGGGGGGGGGGGGGGGGGGGGGGGGGGGGGGGGGGGGGGGGGGGGGGGGGGGGGGGGGGGGFFFGGGGGGGGGGGGGGGGGFGGGGGGGGGGGGGGGGGGGGEFFGGGGGGGGGGGGGCEGFGFGGGGGGGGGGGGGGEGGGGGGGGG=>CFCFGG:DGDCC<<D>>3>C55@E:;>DDGFGFFFA6489?F464><4((46996>B1<<?(3;>>6##
@M05025:18:000000000-B3NL5:1:1101:10356:1598 1:N:0:CACTCA
TAATCGACTCCTACGGGAGGCAGCAGTAGGGAATCTTCCGCAATGGACGAAAGTCTGACGGAGCAACGCCGCGTGTATGAAGAAGGTTTTCGGATCGTAAAGTACTGTTGTTAGAGAAGAACAAGGATAAGAGTAACTGCTTGTCCCTTGACGGTATCTAACCAGAAAGCCACGGCTAACTACGTGCCAGCAGCCGCGGTAATACGTAGGTGGCAAGCGTTGTCCGGATTTATTGGGCGTAAAGCGCGCGCAGGCGGTCTTTTAAGTCTGATGTGAAAGCCCCCGGCTTAACCGGGGAGAA
+
CCCGGGGGGGGGGGGGGGGGGGGGGGGGGGGGGGGGGGGGGGGGGGGGGGGGGGGGGGGGGGGGGGGGGGGGGGGGGGGGGFGGGGFGGGGGDGGGGFGGGGGGGGGGGGGGGGGGGGGGGGGGGGGGGGGGGFGGGGGGGGGGGGGGGGFGGGGGGGGGGGGGGGGGGGFFGGGGGGGGGGGGGGGGGGGGGGGGGGGGGDGGGGGGGGCGGGGGGGGGGGGFFEGCGEGFGGGGGGDGG3DFGGEFFGFGDEFFE9F:7C:D:?9AFA@BFFFF=4A:78:;>166>:A28>F>FFF##
@M05025:18:000000000-B3NL5:1:1101:12888:1631 1:N:0:CACTCA
TAATCGACTCCTACGGGAGGCAGCAGTGAGGAATATTGGTCAATGGACGAGAGTCTGAACCAGCCAAGTAGCGTGAAGGATGACTGCCCTATGGGTTGTAAACTTCTTTTATATGGGAATAAAGTGAGCCACGTGTGGCTTTTTGTATGTACCATACGAATAAGGATCGGCTAACTCCGTGCCAGCAGCCGCGGTAATACGGAGGATCCGAGCGTTATCCGGATTTATTGGGTTTAAAGGGAGCGTAGGCGGATTATTAAGTCAGTGGTGAAAGTTTGCGGCTCAACCGTAAATTGGCGTG
+
CCCGDGFGCCFFGGGD+-@FGCFGGG@CF@FDEFGGF9AEEEFFCFF@FEGCEF9C<FGGGGGG<EFGGGGGGGGGFFGGDFEGC?FFGFG8EDFGD>FGGGFE?CA<EGG9?AFGG==ADEEGGGGGGGGG+:AFC7FBFCFFGGGFGGGC@EEGGGGGGGDGCFGDEG:FEF8DEDCDFCGGG7,@?EG6EEGGEGGGGC*?@:F6@CC?EDCE5C7?=EE:C9FC<:EGD*:*37:FC5D3D95@D*>D))00/.8??7:0=F40/19)197*8)6;(3(,).,(4:0(,)6),,(##
@M05025:18:000000000-B3NL5:1:1101:19732:1809 1:N:0:CACTCA
TAATCGACTCCTACGGGAGGCAGCAGTAGGGAATCTTCGGCGATGGACGAAAGTCTGACCGAGCAACGCCGCGTGAGTGAAGAAGGTTTTCGGATCGTAAAACTCTGTTGTTAGAGAAGAACAAGGATGAGAGTAACTGTTCATCCCTTGACGGTATCTAACCAGAAAGCCACGGCTAACTACATGCCAGCAGCCGCGGTAATACGTAGGTGGCAAGCGTTGTCCGGATTTATTGGGCGTAAAGCGAGCGCAGGCGGTTTCTTAAGTCTGATGTGAAAGCCCCCGGCTCAACCGGGGAGCC
+
CCCGGCGGDGDFGFGGGGGGGGGGGGAFFGGF<FEGFEDEFEGGGGGGEGCEGGGGG9E<FGGGGGGGCF=FCFF+BFGFFGGF<E:C,BEC7=:B:A<AD9FG9FFGGFGGGGG,FFGGFGFGFGFGGGFFGFGGGCFGGGFCFGG<>F:FGFGGGGGCBF<>FBAFFG:FFDGEGEGGDGGGGFGGGGGF8BCEGGECGE;EGG99::CE5*CFFFE5E==C7A*5**+0CF76DFDGCD3>FC5>>77)07>>B675*0:>4*94@A?>FFFFFBFB((12((((-<)8<;003(4##
@M05025:18:000000000-B3NL5:1:1101:20506:1837 1:N:0:CACTCA
TAATCGACTCCTACGGGAGGCAGCAGTGGGGAATATTGGACAATGGGCGCAAGCCTGATCCAGCCATACCGCGTGGGTGAAGAAGGCCTTCGGGTTGTAAAGCCCTTTTGTTGGGAAAGAAATCCAGCTGGCTAATACCCGGTTGGGATGACGGTACCCAAAGAATAAGCACCGGCTAACTTCGTGCCAGCAGCCGCGGTAATACGAAGGGTGCAAGCGTTACTCGGAATTACTGGGCGTAAAGCGTGCGTAGGTGGTCGTTTAAGTCCGTTGTGAAAGCACTGGGCTCAACCTGGGAATG
+
CCCGGGGGGGGGGGGGGGGGGGGGGGEGGGGGGGGGGGGFFGGGGGGGGGGGGGFFGGFGGFFGGGGGFGGGGGGGGGGFFG?FFGGGGGGGGGGGGGGFGGGGGGGGGGFGGGGFFGGGCAFFGGGGGGGGFGCFFAFGGGGGGGGFGEFFGGGFGEGFGGGGGGGGGGGGGDDG>BGGG@CEGGGGGFGGFECEDGGCGGGGGGGGGD5FEEGFFFGG=EGCFE*CCFGGGFG6CFGGGCFFFD@>DGFGD>=?F:FE73CFFFFBFF::EB)694<?(437?B?7?F33?7:?F?:##
@M05025:18:000000000-B3NL5:1:1101:14443:1843 1:N:0:CACTCA
TAATCGACTCCTACGGGAGGCAGCAGTAGGGAATCTTCGGCAATGGACGAAAGTCTGACCGAGCAACGCCGCGTGAGTGAAGAAGGTTTTCGGATCGTAAAACTCTGTTGTTAGAGAAGAACAAGGATGAGAGTAACTGTTCATCCCCTGACGGTATCTAACCAGAAAGCCACGGCTAACTACGTGCCAGCAGCCGCGGTAATACGTAGGTGGCAAGCGTTGTCCGGATTTATTGGGCGTAAAGCGAGCGCAGGCGGTTTCTTAAGTCTGATGTGAAAGCCCCCGGCTCAACCGGGGAGCG
+
CCCGGGGGGGGGGG7FGGGGGGGGGGGGGGGGGGGGGGGGGGGGGGGGGGGGGGGGGGGGGGGGGGGGGGGGGGGGGGGGGGGGGGGGGGGGGGGGGGGGGGGGGGGGGGGGGGGGGGGGGGGGGGGGGGGGGGGGGGGGGGGGGGGGGGGGGGGGGGGGGGGGGGGGGGGGGGGGGGGGGGGGGGGFCFGGGGGGGGDEEGGGGGGGGGGGGGGGGGGGGGGGGGG:CC9CFCDGGGG<GGGGGGFFDDBGEFEFE(7:=GGFFFFFFFFBFFFFFAAF::?9>FF9:2<??>BFFBF##
@M05025:18:000000000-B3NL5:1:1101:10341:1868 1:N:0:CACTCA
TAATCGACTCCTACGGGAGGCAGCAGTGGGGAATATTGCACAATGGGCGAAAGCCTGATGCAGCGACGCCGCGTGAGGGATGACGGCCTTCGGGTTGTAAACCTCTTTCAGTAGGGAAGAAGCGAAAGTGACGGTACCTGCAGAAGAAGCGCCGGCTAACTACGTGCCAGCAGCCGCGGTAATACGTAGGGCGCAAGCGTTATCCGGATTTATTGGGCGTAAAGAGCTCGTAGGCGGTTTGCCGCGTCTGCCGTGAAAGTCCGAGGCTCAACCTCGGATCTGCGGTGGGTACGGGCAGACG
+
CCCGGGGGGGGGGGGGGGGGGGGGGGGGGGGGGGGGGGGGGGGGGGGGGGGGGGGGGGGGGGGGGGGGGEGGGGGGGGGGGGGGGGGGGGGGGGGGGGGGGGGGGGGGGGGGGGGGGGGGGGGGGGGG,FGGGGGGGGGGGGGGGGGGGGGGGGGGGGGGGGGGGGGGGGGGGGGGGGGGGGGCGFGGGDGGGGGGGDGECCFGGGGDGGDG7FGCFGGEGGGFGGGGGGGGGCFGGGGGGGGCGGDF3FFGFFD>F>?FFDDCEFFFFBFFFF::<>?BFFBBF<69B>BFFFBFF?(##
@M05025:18:000000000-B3NL5:1:1101:12877:1879 1:N:0:CACTCA
TAATCGACTCCTACGGGAGGCAGCAGTGGGGAATATTGCACAATGGGCGAAAGCCTGATGCAGCGACGCCGCGTGAGGGATGACGGCCTTCGGGTTGTAAACCTCTTTCAGTAGGGAAGAAGCGAAAGTGACGGTACCTGCAGAAGAAGCGCCGGCTAACTACGTGCCAGCAGCCGCGGTAATACGTAGGGCGCAGGCGTTATCCGGATTTATTGGGCGTAAAGAGCTCGTAGGCGGGTTGTCGCGTCTGCCGTGAAAGTCCGAGGCTCAACCTCGGATCTGCGGTGGGTACGGGCAGGGG
+
CCCGGGGGGGGGGGGGGGGGGGGGGGFGGGGGGGGGGGGGGGGGGGGGGGGGGGGGGGGGGGGGGGGGGGGGGGGGGGGGGGGGGGGGGGGGGGGGGGGGGGGGGGGGGGGGFGGGGGGGGGFGGGGGGGGGGGGGGGGGGGGGGGGGFGGGGGGDGGGGGGGGGGGGGGGGGGGGGGGEGGGGGGFGGGGGGGGGGGGGGGGGGGGDECFGGGGGGGGGGGGGFFGGGGGGGGGGG)9DGGGDCD>@ED?FEEFFFAFFFGGGFFB?FFFFFFFFFFBFFFB9>BFBB9<:B9>03?(##
@M05025:18:000000000-B3NL5:1:1101:17818:1900 1:N:0:CACTCA
TAATCGACTCCTACGGGAGGCAGCAGTAGGGAATCTTCGGCAATGGACGAAAGTCTGACCGAGCAACGCCGCGTGAGTGAAGAAGGTTTTCGGATCGTAAAACTCTGTTGTTAGAGAAGAACAAGGATGAGAGTAACTGTTCATCCCTTGACGGTATCTAACCAGAAAGCCACGGCTAACTACGTGCCAGCAGCCGCGGTAATACGTAGGTGGCAAGCGTTGTCCGGATTTATTGGGCGTAAAGCGAGCGCAGGCGGTTTCTTAAGGCTGATGTGAAAGCCCCCGGCTCAACCGGGGAGGG
+
CCCGGGGGGGGGGGGGGGGGGGGGGGFGGGGGGGGGGGGGGGGGGGGGGGGGGGGGGGGGGGGGGGGGGGGGGGGGGGGGGGGGGGGGGGGGGGCFGGFFGGGGGGGGGGGGGGGGGGGGGGGGGGGFGGGGGGGGGFFGGGGGGGGGGGGGGGGGGGGGGGGGGGGGGGGGGGGGGGGGGGGGEGGGGGGGGGGGGGGGGGGGGGGDFGGGGGGGGGGGCGGGGCGE5CCFGFGGGFGDGGFCFDFFEGFG@@5>B,55@CFCF6*,9?F)9@FFBADB7(:9>F>92?FFFFFF62>##
@M05025:18:000000000-B3NL5:1:1101:17908:1901 1:N:0:CACTCA
TAATCGACTCCTACGGGAGGCAGCAGTGGGGAATATTGGACAATGGGCGCAAGCCTGATCCAGCCATACCGCGTGGGTGAAGAAGGCCTTCGGGTTGTAAAGCCCTTTTGTTGGGAAAGAAATCCAGCCGGCTAATACCTGGTTGGGATGACGGTACCCAAAGAATAAGCACCGGCTAACTTCGTGCCAGCAGCCGCGGTAATACGAAGGGTGCAAGCGTTACTCGGAATTACTGGGCGTAAAGCGTGCGTAGGTGGTTATTTAAGTCCGTTGTGAAAGCCCTGGGCTCAACCTGGGAAGG
+
CCCGGGGGGGGGGGGGGGGGGGGGGGGGGGGGGGGGGGGGGGGGGGGGGGGGGGGGGGGGGGGGGGGGGGGGGGGGGGGGGGGGGGGGGGGGGGGGGGGGGGGGGGGGGGGGGGGGGGGFGGGGGGGGGGGGGGGGGGGGGGGGGGGGGEGGGGGGGGGGGGGGGGGGGGGGGGGGDGGGGGGGGGGGGGGGGGGGGGGGGGGGGGDFGGGGGGGGGGGGGGGGGGDGGGGGGGGGFGDDGGGGGG:E:<5CB3@@F0>F=CGFF4@<F:FB>:@FFBF:0:B010428<?BB?021:8##
@M05025:18:000000000-B3NL5:1:1101:9837:1956 1:N:0:CACTCA
TAATCGACTCCTACGGGAGGCAGCAGTGGGGAATATTGGACAATGGGCGAAAGCCTGATCCAGCCATGCCGCGTGTGTGAAGAAGGTCTCCGGATTGTAAAGCACTTTAAGTTGGGAGGAAGGGCAGTAAGCGAATACCTTGCTGTTTTGACGTTACCGACAGAATAAGCACCGGCTAACTCTGTGCCAGCAGCCGCGGTAATACAGAGGGTGCAAGCGTTAATCGGAATTACTGGGCGTAAAGCGCGCGTAGGTGGTTCGTTAAGTTGGATGTGAAATCCCCGGGCTCAACCTGGGAATG
+
CCCGGGGGGGGGGGGGGGGGGGGGGGGGGGGGGGGGGGGGGGGGGGGGGGGGGGGGGGGGGGGGGGGGGGGGGGGGGGGGGGGGGGGGGGGGGGGGGGGGGGGGGGGGGGGGGGGGGDGGGGGGGGGGGGGGGGGGGGGGGGGGGGGGGGGGGGGCFFGGGGGGGGGGGGGGGGGGGGGGGGGFCDFGGGGGGGGGGGG=CECCCFGFFGGGGGCCCGGEGECCFGGGGGFGGGGFGGGGDGGCDD>>DG<C@>FFF?F@EGFGFFF4=BF2F?BF?5<D(.419B>12>?FFFFFFF?##
@M05025:18:000000000-B3NL5:1:1101:21989:1961 1:N:0:CACTCA
TAATCGACTCCTACGGGAGGCAGCAGTAGGGAATCTTCGGCAATGGACGCAAGTCTGACCGAGCAACGCCGCGTGAGTGAAGAAGGTTTTCGGATCGTAAAACTCTGTTGTTAGAGAAGAACAAGGATGAGAGTAGAATGTTCATCCCTTGACGGTATCTAACCAGAAAGCCACGGCTAACTACGTGCCAGCAGCCGCGGTAATACGTAGGTGGCAAGCGTTGTCCGGATTTATTGGGCGTAAAGCGAGCGCAGGCGGTTTCTTAAGTCTGATGCGAAAGCCCCCGGCTCAACCGGGGGGA
+
CCCGGGGGGGGGGGGGGGGGGGGGGGGGGGGGGGGGGGGGGGGGGGGGGGGGGGGGGGGGGGGGGGGGGGGGGFGGGGGGGGGGGGGGGGGGGGGGGGGGGGGGGGGGGGGGGGGGGGGGGGGGGGGGGDGGGGGGGGGGDGGGGGFGFFCAFGGGGGGGGGGGGGGGGFCGGGGGGGGGGGGFGGGGFGGGGGGGGGGGGGGGFFFCFGGGGGFGFGGDGEGGF7EG5EEFCF77=FDDDDGGGGFFFGE:5<DEFF33)0?FF6*)1<F2BFB:D9;;?46:999;11233:;9>20##
@M05025:18:000000000-B3NL5:1:1101:8817:1986 1:N:0:CACTCA
TAATCGACTCCTACGGGAGGCAGCAGTAGGGAATCTTCCACAATGGGCGAAAGCCTGATGTAGCAACGCCGCGTGAGTGAAGAAGGTTTTCGGATCGGAAAGCTCTGTTGTTGGTGAAGAAGGATAGAGGTAGTAACTGGCCCCTATTTGACGGTAATCAACCAGAAAGTCACGGCTAACTACTTGCCAGCAGCCGCGGAAATACGTAGGTGGCAAGCGTTGGCCGGGTTTATTTGTCGTAAAGCGGGCGCAGGCGGAAAGAGAAGTCTGATGTGAAAGCCCCCGGCTTAACCGAGGAAGT
+
CCCGGGGGG-;EF?FCGE>7@7F;FGA<ECEGFCCCAFCFG@C,CF8F++@@FC,C<FGC9,CE<<F7FCCFG+@CF<9<,CCC<F,E<CECE++C+++BFG,,9CFE9A949=+B5FFEEF8<FE<?FFFGGGG<5,C,A,A7>+,,7,8,8@>@>E<<@D@3D,,3@88@@*@CE5>FGA,,62;8,8:,2,>1BC8*/8C90=>+;*1=*0*+*7>*:**<2***:**2*2****97*93**7))7).93>>))2)770099)0)*)*.*1**9-91:::(40(230)6)71(,43##
@M05025:18:000000000-B3NL5:1:1101:15369:2016 1:N:0:CACTCA
TAATCGACTCCTACGGGAGGCAGCAGTGGGGAATATTGGACAATGGGCGCAAGCCTGATCCAGCCATACCGCGTGGGTGAAGAAGGCCTTCGGGTTGTAAAGCCCGTTTGTTGGGAAAGAAATCCAGCCGGCTAATACCTGGTTGGGATGACGGTACCCAAAGAATAAGCACCGGCTAACTTCGTGCCAGCAGCCGCGGTAATACGAAGGGTGCAAGCGTTACTCGGAATTACTGGGCGTAAAGCGTGCGTAGGTGGTTATTTAAGTCCGTTGTGAAAGCCCTGGGCTCAACCTGGGAAGA
+
CCCGGGGGGGGGGGGGGGGGGGGGGGGGGGGGGGGGGGGGGGGGGGGGGGGGGGGGGGGGGGGGGGGGGGGGGGGGGGGGGGGGGGGGGGGGGGGGGGGGGGCGGGGGGGGGGGGGGGGGGGGGGGGGGGGGGGGGGGGGGGGGGGGGGGGGGGGGGGGGGGGGGGGGGFGGGGGGGGGGGGGGGGGGGGGGGGGGGGGGGGFDCFCCGECGGGGFGFGEEGGGGDEGCFEDGGGGFGGGGGGC7DEFEGEGFFF@337=FCGGF=@B94F?FD3@?D9?::?F6:BFFB<0428:014##
@M05025:18:000000000-B3NL5:1:1101:15964:2030 1:N:0:CACTCA
TAATCGACTCCTACGGGAGGCAGCAGTAGGGAATCTTCCACAATGGACGAAAGTCTGATGGAGCAACGCCGCGTGAGTGAAGAAGGGTTTCGGCTCGTAAAGCTCTGTTGGTAGTGAAGAAAGATAGAGGTAGTAACTGGCCTTTATTTGACGGTAATTACTTAGAAAGTCACGGCTAACTACGTGCCAGCAGCCGCGGTAATACGTAGGTGGCAAGCGTTGTCCGGATTTATTGGGCGTAAAGCGAGTGCAGGCGGTTCAATAAGTCTGATGTGAAAGCCTTCGGCTCAACCGGAGAACT
+
CCCGGGGGGGGGGGGGGGGGGGGGGGGGGGGGGGGGGGGGGGGGGGGGGGGGGGGGGGGGGGGGGGGGGGGGGGGGGGGGGGGGGGGGGGGGGGGGGGGGGGGGGGGGGGGGGGGGGGGGGGFGGGGGGGGGGGGGGGGGGGGGFGGGGFGGGGGGGGGGGGGGGGGGGGGGGGGGGGGGGGGGGGGGGGGGGGGGGGGGGGGGGGGGGGFGGGGGGGGEGGGGGGGE5EGGGGGGGGGGGGGGGGFFFGFGFFBFE1:DFGGGFFB<F<4<FFFFFFFF??B<?(2:?F?BF9636>B##
@M05025:18:000000000-B3NL5:1:1101:8963:2043 1:N:0:CACTCA
TAATCGACTCCTACGGGAGGCAGCAGTGGGGAATATTGCACAATGGGCGAAAGCCTGATGCAGCGACGCCGCGTGAGGGATGACGGCCTTCGGGTTGTAAACCTCTTTCAGTAGGGAAGAAGCGAAAGTGACGGTACCTGCAGAAGAAGCGCCGGCTAACTACGTGCCAGCAGCCGCGGTAATACGTAGGGCGCAAGCGTTATCCGGATTTATTGGGCGTAAAGAGCTCGTAGGCGGTTTGTCGCGTCTGCCGTGAAAGTCCGAGGCTCAACCTCGGATCTGCGGTGGGTACGGGCAGATG
+
CCCGGGGGGGGGGGGGGGGGGGGGGGFGGGGGGGGGGGGGGGGGGGGGGGGGGGGGGGGGGGGGGGGGGGGGGGGGGGGGGGGGGGGGGGGGGGGGGGGGGGGGGGGGGGGGGGGGGGGGGGGGGGGGGGGGGGGGGGGGGGGFGGGGGGGGGGGGGGGGGGGGGGGGGGGGGGGGGGGGGG?FGGGGGGGGGGGGGDCEGDFGGGGGGGFGGFFGGGEEGGGGGGGGGGGGGGGGGDDDDFF<CD>EFGFGFE:>F>FFFGGDFEFFFFFBFFF>B64>FFBFF?199;<?FFBF>6(##
@M05025:18:000000000-B3NL5:1:1101:9075:2054 1:N:0:CACTCA
TAATCGACTCCTACGGGAGGCAGCAGTAGGGAATCTTCCACAATGGACGAGAGTCTGATGGAGCAACGCCGCGTGAGTGAAGAAGGGTTTCGGCTCGTAAAGCTCTGTTGGTAGTGAAGAAAGATAGAGGTAGTAACTGGCCTTTATTTGACGGTAATTACTTAGAAAGTCACGGCTAACTACGTGCCAGCAGCCGCGGTAATACGTAGGTGGCAAGCGTTGTCCGGATTTATTGGGTGTAAAGCGAGTGCAGGCGGTTCAATAAGTCTGATGTGAAAGCCTTCGGCTCAACCGGAGAAAA
+
CCCGGGGGGGGGGGGGGGGGGGGGGGGGGGGGGGGGGGGGGGGGGGGGGGGGGGGGGGGGGGGGGGGGGGGGGGGGGGGGGGGGGGGGGGGGGGGGGGGGGGGGGGGGGGGGGGGGGGGGGGGGGGGGGGGGGGGGGGGGGGGGGGGGGGGGGGGGGGGGGGGGGGGGGGGGGGGGGGGGGGGGGGGGGGGGGGGGGGGGGGGGGGGGGGGGGGGGGGGGGGGGGGGGGGGGGGGGGGGGGGGGGGFFFGFGFFFEB1:DFGGGFFFFFAFFFFFFFFB?B0<B?86:?FFFFFF6>F8##
@M05025:18:000000000-B3NL5:1:1101:10390:2121 1:N:0:CACTCA
TAATCGACTCCTACGGGAGGCAGCAGTAGGGAATCTTCCACAATGGACGAAAGTCTGATGGAGCAACGCCGCGTGAGTGAAGAAGGGTTTCGGCTCGTAAAGCTCTGTTGGTAGTGAAGAAAGATAGAGGTAGTAACTGGCCTTTATTTGACGGTAATTACTTAGAAAGTCACGGCTAACTACGTGCCAGCAGCCGCGGTAATACGTAGGTGGCAAGCGTTGTCCGGATTTATTGGGCGTAAAGCGAGTGCAGGCGGTTCAATAAGTTCGATGTGAAAGCCTTCGGCTCTACCGGAGAAGT
+
CCCGGFGGGGGGGGGGGGGGGGGEGGGGGGGGGGGGGGGGGGGGGGGGGCGGGAFGGGGFGGGGGGGGEGGGGGGGGGGGGGGGGGGGGGGGGGGGGEGGGFGGGGGFGGGGGGGFGG<FGGGGGGGGGGGGGGGGGGFGGGGGGFFFGFGGGDGGGGCDFGGGFCC>CCC=FGGGGEGDGGGEC@@DCFGC8FGC8>EGGG71,:,<8CE6E*:<AFGGGGCFFGG5:CCCFG+8CCCCDCFFG))))1=F=>>BD0>:FFGCF80-*(.6=)/1@A<((,4)4(2(4(--)-((,4:##
@M05025:18:000000000-B3NL5:1:1101:8627:2200 1:N:0:CACTCA
TAATCGACTCCTACGGGAGGCAGCAGTGGGGAATATTGGACAATGGGCGCAAGCCTGATCCAGCCATACCGCGTGGGTGAAGAAGGCCTTCGGGTTGTAAAGCCCTTTTGTTGGGAAAGAAATCCAGCCGGCTAATACCTGGTTGGGATGACGGTACCCAAAGAATAAGCACCGGCTAACTTCGTGCCAGCAGCCGCGGTAATACGAAGGGTGCAAGCGTTACTCGGAATTACTGGGCGTAAAGCGTGCGTAGGTGGTTATTTAAGTCCGTTGTGAAAGCCCTGGGCTCAACCTGTGAAGT
+
CCCCGGGGGGGGGGGGGGGGGGGGGGGGGGGGGGGGGGGGGGGGFDGGGGGGGGGGGGFFGGGGGFGGGCEGGFGGDGGGGGGGGGGCFFEGGGGGGGGGFGCGGGFGGGFGGGGGGGGDDGGAAFGGGGDGGDGGGGGGGGGGGGGGGGGGGGG@FCFGGGGGGGGGGFFFGCEDEGGCCF?EGF@8CGGGGFECEGGGEG?ECFCGEEGG58C?CFGGGDGGGDGE=CEFC*?4<CC)CDF775<:>C:D:>6?@4;=FCFFF6/6B?F)0).6@BAB??0((30::<207?:.2).##
@M05025:18:000000000-B3NL5:1:1101:18291:2261 1:N:0:CACTCA
TAATCGACTCCTACGGGAGGCAGCAGTAGGGAATCTTCCACAATGGACGAAAGTCTGATGGAGCAACGCCGCGTGAGTGAAGAAGGGTTTCGGCTCGTAAAGCTCTGTTGGTAGTGAAGAAAGATAGAGGTAGTAACTGGCCTTTATTTGACGGTAATTACTTAGAAAGTCACGGCTAACTACGTGCCAGCAGCCGCGGTAATACGTAGGTGGCAAGCGTTGTCCGGATTTATTGGGCGTAAAGCGAGTGCAGGCGGTTCAATAAGTCTGATGTGAAAGCCTTCGGCTCAACCGGAGAATA
+
CCCCFGCFCF@FFGGGCFFEEEFGFD6<FECEGDEGGD@ECFGFGEFFGGGGGGGGEGG<FGGGGGGGEGGG@FEEFFFDFGGGGD@FCDEFGGF:FFGG7F<FGDDF<BF=?CCB@AA<EE<EEGGGDCFFFFFEDF<F8>FDFGEFFAEFFD:@FFFCFGC,C;CE@9FFEC7CECFEFFFCCFGD;8>FGGGGDGG:EGGCF5FCCE7?FGGGGGGGGGGCFEGECDG7+:>DG4577DFFGG35)C7**.85:(0)**2:=@@5=4BAFFF?FFB(3:7216(238??3>F(901##
@M05025:18:000000000-B3NL5:1:1101:16363:2277 1:N:0:CACTCA
TAATCGACTCCTACGGGAGGCAGCAGTAGGGAATCTTCCGCAATGGACGAAAGTCTGACGGAGCAACGCCGCGTGAGTGAAGAAGGTTTTCGGATCGTAAAACTCTGTTGTCAGGGAAGAACAAGTATGGGAGTAACTGCCCGTACCTTGACGGTACCTGGCCAGAAAGCCACGGCTAACTACGTGCCAGCAGCCGCGGTAATACGTAGGTGGCAAGCGTTGTCCGGAATTATTGGGCGTAAAGCGCGCGCAGGCGGCCTTTTAAGTCTGATGTGAAAGCCCCCGGCTCAACCGGGGAGAG
+
CCCGGGGGGGGGGGGGGGGGGGGGGGGGGGGGGGGGGGGGGGGGGGGGGGGGGGGGGGGGGGGGGGGGGGGGGFGDGGGGGGGGGGGGGGGGGGGGGGGGGGGGGGGGGGGGGGGGGGGGGGGGGGGGGGGGGGGGGGGGGGGGGGGGGGGGGGGGGGGGGGGGGGGGGGGGGGGGGGGGGGGGGGGGGGGGGGGGGGGGGGGGGGCCFGFGGGGGGFGGGEGGFGGEGGGDGGGFGFGGGGF>:C>DFGFGFFFBEB;;:FCFFF@BFF?AFFFFFFFF??BF;992:?7:?>FF>1>##
@M05025:18:000000000-B3NL5:1:1101:18626:2315 1:N:0:CACTCA
TAATCGACTCCTACGGGAGGCAGCAGTAGGGAATCTTCCACAATGGACGAAAGTCTGATGGAGCAACGCCGCGTGAGTGAAGAAGGGTTTCGGCTCGTAAAGCTCTGTTGGTAGTGAAGAAAGATAGAGGTAGTAACTGGCCTTTATTTGACGGTAATTACTTAGAAAGTCACGGCTAACTACGTGCCAGCAGCCGCGGTAATACGTAGGTGGCAAGCGTTGTCCGGATTTATTGGGCGTAAAGCGAGTGCAGGCGGTTCAATAAGTCTGATGTGAAAGCCTTCGGCTCAACCGGAGAACA
+
CCCGGGGGGGGGGGGGGGGGGGGGGGGGGGGGGGGGGGGGGGGGGGGGGGGGGGGGGGGGGGGGGGGGGGGGGGFGGGGGGGGGGGGGGGGGGGGGGGGGGGGGFGGGGGGGFGFGGGGGGGGGFGGGGGGGGGGGGGGGGGGGGGGGGGGGGGGGGGGGGGGGGGGGGFGGGGGGGGGGGGGGGGGGGGGGGGGGGGGGGGGGGGGGGGGGGGGGGGG=EEGFGGEEGEDFFFGGGGGGG:CDFD>@BGBC?FFFFBFDFGGGFFFFFFFBFFFFFAF:0>A?:<>?BFB?<>FBBB:##
@M05025:18:000000000-B3NL5:1:1101:8814:2339 1:N:0:CACTCA
TAATCGACTCCTACGGGAGGCAGCAGTGGGGAATATTGGACAATGGGCGCAAGCCTGATCCAGCCATACCGCGTGGGTGAAGAAGGCCTTCGGGTTGTAAAGCCCTTTTGTTGGGAAAGAAATCCAGCTGGCTAATACCCGGTTGGGATGACGGTACCCAAAGAATAAGCACCGGCTAACTTCGTGCCAGCAGCCGCGGTAATACGAAGGGTGCAAGCGTTACTCGGAATTACTGGGCGTAAAGCGTGCGTAGGTGGTCGTTTAAGTCCGTTGTGAAAGCCCTGGGCTCAACCTGGGAAGT
+
CCCGGGGGGGGGGGGGGGGGGCGGFGFGGGGEGGGGGGGGGGGGGGGGGGGGGGGGGGGGGGGGGGGGGGGGGFGGGGGGGFGGGGGGGGGGGGGGGGGGGGGGGGGGGGGGGGG?GGGGEGGGGFGFGGGGGCGGFEFGGCFGGGGEFCFDE@FFGGGGGGGGGGGGGFGGGGGGGGFGGFCE>DGGFGGGGGGGGGD8*AFGGGFGGGGGGGGGFCEEGGGGGGGD=CEFFFGGCGGGDGGGGGFFFGBD>39?F?FFDDGGFFFA*874>>>67<B1:6?F::<0-)53:?:?FF(##
@M05025:18:000000000-B3NL5:1:1101:11876:2358 1:N:0:CACTCA
TAATCGACTCCTACGGGAGGCAGCAGTAGGGAATCTTCCACAATGGACGAAAGTCTGATGGAGCAACGCCGCGTGAGTGAAGAAGGGTTTCGGCTCGTAAAGCTCTGTTGGTAGTGAAGAAAGATAGAGGTAGTAACTGGCCTTTATTTGACGGTAATTACTTAGAAAGTCACGGCTAACTACGTGCCAGCAGCCGCGGTAATACGTAGGTGGCAAGCGTTGTCCGGATTTATTGGGCGTAAGGCGAGTGCAGGCGGTTCAATAAGTCTATGTGAAAGCCTTCGGCTCAACCGGAGAATCA
+
CCCGGGGGGGGGGGGGGGGGGGGGGGGGGGGGGGGGGGGGGGGGGGGGGGGGGGGGGGGGGGGGGGGGGGGGGGGGGGGGGGGGGGGGGGGGGGGGGGGGGGGGGGGGGGGGGGGGGGGGGGGGGGGGGGGGGGGGGGGGGGGGGGGGGGGGGGGGGGGGGGGGGGGGGGGGGGGGGGGGGGGGGGGGGGGGGGGGGGGGGGGGGGGGGGGGGGGGGGGGGGGGGGGEGGGFGGFGGGGGGGGGGGFFFGFGFFFFFFFDF>DFFFFFFAFBF=F=997:7AFFFFFFFFFFFFFBB?4##
@M05025:18:000000000-B3NL5:1:1101:24471:2359 1:N:0:CACTCA
TAATCGACTCCTACGGGAGGCAGCAGTAGGGAATCTTCGGCAATGGACGAAAGTCTGACCGAGCAACGCCGCGTGAGTGAAGAAGGTTTTCGGATCGTAAAACTCTGTTGTTAGAGAAGAACAAGGATGAGAGTAACTGTTCATCCCTTGACGGTATCTAACCAGAAAGCCACGGCTAACTACGTGCCAGCAGCCGCGGTAATACGTAGGTGGCAAGCGTTGTCCGGATTTATTGGGCGTAAAGCGAGCGCAGGCGGTTTCTTAAGTCTGATGTGAAAGCCCCCGGCTCAACCGGGGAGTC
+
CCCGGGGGGGGGGGGGGGGGGGGGGGGGGGGGGGGGGGGGGGGGGGGGGGGGGGGGGGGGGGGGGGGGGGGGGFEGGGGGGGGGGGGGGGGGGGGGGGGGGGGGGGGGGGGGGGGGGGGGGGGGGGGGGGGGGGGGGGGGGGGGGGGGGGGGGGGGGGGGGGGGGGGGGGGGGGGDGGGGGGGGGGGGGGGGGGGGGGGGGGGGGGGGGGGGGGGGGGGGGGGGGGGGGEGG=DFGGFGGDGGGGDDEBD:37DFFF>FBFFGFFFFAFFFBFFFFFFFB:601;BF;42>?BFFFFF>##
@M05025:18:000000000-B3NL5:1:1101:12535:2434 1:N:0:CACTCA
TAATCGACTCCTACGGGAGGCAGCAGTGGGGAATATTGGACAATGGGCGCAAGCCTGATCCAGCCATACCGCGTGGGTGAAGAAGGCCTTCGGGTTGTAAAGCCCTTTTGTTGGGAAAGAAATCCAGCCGGCTAATACCTGGTTGGGATGACGGTACCCAAAGAATAAGCACCGGCTAACTTCGTGCCAGCAGCCGCGGTAATACGAAGGGTGCAAGCGTTACTCGGAATTACTGGGCGTAACGCGTGCGTAGGTGGTCGTTTAAGTCCGTTGTGAAAGCCCTTGGCTCAACCTGGGAACC
+
CCCGGGGGGGGGGGGGGGGGGGGGGGGGGGGGGGGGGGGGGGGGGGGGGGGGGGGGGGGGGGGGGGGGGGGGGGGGGGGGGGGGGGGGGGGGGGGGGGGGGGGGGGGGGGGGGGGGGGGGGGGGFGGGGGGGGGGGGGGGGGGGGGGGGGGGGGGGGGGGGGGGGGGGGGGGGGGGGGGGGGGGGGGGGGGGGGGGGGGGGGGGGGGGGG=CGGGGGGGGGGGGGGGGGGGGCGGGGGGGGGGGGGBEFGEGFFFFFFFFEGGGFFFFFFFBFF@FFFF????BF?FFFBFB?>BF0?8##
@M05025:18:000000000-B3NL5:1:1101:24466:2456 1:N:0:CACTCA
TAATCGACTCCTACGGGAGGCAGCAGTGGGGAATATTGGACAATGGGCGCAAGCCTGATCCAGCCATACCGCGTGGGTGAAGAAGGCCTTCGGGTTGTAAAGCCCTTTTGTTGGGAAAGAAATCTAGCCGGCTAATACCTGGTTGGGATGACGGTACCCAAAGAATAAGCACCGGCTAACTTCGTGCCAGCAGCCGCGGTAATACGAAGGGTGCAAGCGTTACTCGGAATTACTGGGCGTAAAGCGTGCGTAGGAGGTTATTTAAGTCCGTTGTGAAAGCCCTGGGCATAACCTGGGAAGA
+
CCCGGEFGGGGGGGGGGGGGGGGGFGFFGGGGGGGGGGGFGGFFGGGGGGGGGGFFGGGGGGGGGEFFCGGGGFGGGGGGGGGGGFFCFGGGGGGGGGGFGFG@@FGGGGGFGGGGGGFGGDFGFGGG,CEGDECFFBF<DFDGGGGGGGGGFCFF<FGCBFFGCFGF:FGGGGCEECF8D?DEFCFCEGGGGF@>:EEC?8;CFGGFDGCCGGGC+:7*7::<EGD=CFCFGFD47575)7CGGD5B3C5*05*0<(8@?077@FF412)37.)1=><:(::(320((,68(-.(145##
@M05025:18:000000000-B3NL5:1:1101:14361:2584 1:N:0:CACTCA
TAATCGACTCCTACGGGAGGCAGCAGTAGGGAATCTTCGGCAATGGACGCAAGTCTGACCGAGCAACGCCGCGTGAGTGAAGAAGGTTTTCGGATCGTAAAACTCTGTTGTTAGAGAAGAACAAGGATGAGAGTAGAATGTTCATCCCTTGACGGTATCTAACCAGAAAGCCACGGCTAACTACGTGCCAGCAGCCGCGGTAATACGTAGGTGGCAAGCGTTGTCCGGATTTATTGGGCGTAAAGCGAGCGCAGGCGGTTTCTTAAGTCTGATGTGAAAGCCCCCGGCTCAACCGGGGGCC
+
CCCGGGGGGGGGGGGGGGGGGGGGGGGGGGGGGGGGGGGGGGGGGGGGGGGGGGGGGGGGGGGGGGGGGGGGGGGGGGGGGGGGGGGGGGGGGGGGGGGGGGGGGGGGGGGGGGGGGGGGGGGGGGGGGGGGGGGGGGGGGGGGGGGGGGGGGGGGGGGGGGGGGGGGGGGGGGGGGGGGGGGGGGGGGGGGGGGCEGGGGGGGGGGGGGGGGGGGGGGGGGGGGGGGGGGGGFGGGGGGGDGFGGFFFGFGFFFFFF7>DDDGFFFFFFFFFFFFFFFF?0?<9BFFFFBB?<9>>B(##
@M05025:18:000000000-B3NL5:1:1101:17691:2585 1:N:0:CACTCA
TAATCGACTCCTACGGGAGGCAGCAGTGGGGAATATTGCACAATGGGCGAAAGCCTGATGCAGCGACGCCGCGTGAGGGATGACGGCCTTCGGGTTGTAAACCTCTTTCAGTAGGGAAGAAGCGAAAGTGACGGTACCTGCAGAAGAAGCGCCGGCTAACTACGTGCCAGCAGCCGCGGTAATACGTAGGGCGCAAGCGTTATCCGGATTTATTGGGCGTAAAGAGCTCGTAGGCGGTTTGTCGCGTCTGCCGTGAAAGTCCGAGGCTCAACCTCGGATCTGCGGTGGGTACGGGCAGAGG
+
CCCGGGGGGGGGGGGGGGGGGGGGGGFGGGGGGGGGGGGFGGGGGGGGGGGGGGGGGGGGGGGGGGGGGEGGGGGGGGGGGGGGGGGGGGGGGGGGGGGGGGGGGGGGGFGGGGGGGGGGCFGGGGGGGGGGGGEGGGGGGGGCFGGEGGGGGGGGGGGGGGGGGGGGGGGFGFGGGEGGGGG?FGGGGGGFGGGGGGGEEGGGGGGEEC9CCFFGGGGGGG5CFG6CGGGD<CFGGGGGGGGGG:>>>C?FFFF>F2@F@:5C@B5<@>F:F)8BD((3AFFF>3-1(,)4?;>9>43##
@M05025:18:000000000-B3NL5:1:1101:14318:2591 1:N:0:CACTCA
TAATCGACTCCTACGGGAGGCAGCAGTGGGGAATATTGGACAATGGGCGCAAGCCTGATCCAGCCATACCGCGTGGGTGAAGAAGGCCTTCGGGTTGTAAAGCCCTTTTGTTGGGAAAGAAATCCAGCCGGCTAATACCTGGTTGGGATGACGGTACCCAAAGAATAAGCACCGGCTAACTTCGTGCCAGCAGCCGCGGTAATACGAAGGGTGCAAGCGTTACTCGGAATTACTGGGCGTAAAGCGTGCGTAGGTGGTTATTTAAGTCCGTTGTGAAAGCCCTGGGCTCAACCTGGGAAGG
+
CCCGGGGGGGGGGGGGGGGGGGGGGGFGGGGFGGGGGGGGGGGGGGGGGGGGGGGGGGGGGGGGGGGGGGGGGGGGGGGGGGGGGGGGGGGGGGGGGGGGGGGGGGGGGGGGGGGGGGGGGGGGGGGGGGGGEGGGGGGGGGGGGGGGGGGGGGGGGGGGGGGGGGGGFGGGGGGGGGGGGGGGGGGGGGFGGGGGGEGGEGGGFGGGGEGGGGGGFFGCGDGGGGGGGGFGCCFGGGGGDGCFGG8@@37DEFFFF<:?FGFGF=B44:F?FFFF?<>?BFFFF01:B?28:B03415##
@M05025:18:000000000-B3NL5:1:1101:10596:2610 1:N:0:CACTCA
TAATCGACTCCTACGGGAGGCAGCAGTAGGGAATCTTCGGCAATGGACGAAAGTCTGACCGAGCAACGCCGCGTGAGTGAAGAAGGTTTTCGGATCGTAAAACTCTGTTGTTAGAGAAGAACAAGGATGAGAGTAACTGTTCATCCCTTGACGGTATCTAACCAGAAAGCCACGGCTAACTACGTGCCAGCAGCCGCGGTAATACGTAGGTGGCAAGCGTTGTCCGGATTTATTGGGCGTAAAGCGAGCGCAGGCGGTTTCTTAAGTCTGATGTGAAAGCGCCCGGCTCAACCGGGGAGGT
+
CCCGGGGGGGGGGGGGGGGGGGEGFGFGGGGDGFGGGGGGGGGGGGGFGGGGGGGGGFGFDGGEGFGGGGGGGGGDGGGGGGGGGGGGGGGGGGGGGFGGGGGGGGGGGGGGGGGGGGGGGGGGGGGGGGGGGGGGGGGGGGGGGGGGGGGFGDGGG9FGFGGCGFGGGGCFGGDGGGGGGFFEGGGGGFFGGGGGGGGGGGGDGGGGGCFGGGF9:CEC5=EC+/>=E*9CGG775CGDGD5FGD>DFGEGEBBFB>3@?*:F4@FAF9*)1==67<9:,37;94((4477190>0(4##
@M05025:18:000000000-B3NL5:1:1101:6824:2615 1:N:0:CACTCA
TAATCGACTCCTACGGCAGGCAGCAGTAGGGAATCTTCGGCAATGGACGCAAGTCTGACCGAGCAACGCCGCGTGAGTGAAGAAGGTTTTCGGATCGTAAAACTCTGTTGTTAGAGAAGAACAAGGATGAGAGTAAAATGTTCATCCCTTGACGGTATCTAACCAGAAAGCCACGGCTAACTACGTGCCAGCAGCCGCGGTAATACGTAGGTGGCAAGCGTTGTCCGGATTTATTGGGCGTAAAGCGAGCGCAGGCGGTTTCTTAAGTCTGATGTGAAAGCCCCCGGCTCAACCGGGGGCC
+
CCCGGGFFGGGGGGGGGGGGGGGGGGGGGGGGGGGGGGGGGGGGGGGGGGGGGGGGGGGGGGGGGGGGGGGGGGGGGFGGGGGGGGGGGGGGGGGGGGGGGGGGGGGGGGGGGGGGGGGGGGGGGGGGGGGGGGGGGGGGGGGGGGGGGGGGGGGGGGGGGGGGGGGGGGGGGGGGGGGGGGGGGGGGGGGGGGGGGGGGGGGGGGGFGGGGGGGGGGGGEGGGGGGGGEGGGGGFGGGGGGGFGGF@DGEGEBBDEFEDEFFGFFF<4<FBFBFFFFF90:?FBFFFFFFFFFB;96,##
@M05025:18:000000000-B3NL5:1:1101:9871:2635 1:N:0:CACTCA
TAATCGACTCCTACGGGAGGCAGCAGTGGGGAATATTGCACAATGGGGGAAACCCTGATGCAGCAACGCCGCGTGAGTGAAGAAGGTTTTCGGATTGTAAAGCTCTGTTAGCAGGGAAGAGGAAGGACGGTACCTGCAGAGGAAGCCACGGCTAACTACGTGCCAGCAGCCGCGGTAATACGTAGGTGGCAAGCGTTGTTCGGAATAACTGGGCGTAAAGGATGCGTAGGCGGTTAAACAAGTTATATGTTAAATATATAGGCTTAACCTGTAGAAAGCATATAAAACTGTTTAACTAGCT
+
CCCGGGGGGGGGGGGGGGGGGGGGGGGGGGGGGGGGGGGGGGGGGGGGGGGGGGGGGGGGGGGGGGGGGGGGGGGGGGGGGGGGGGGGGGGGGGGGGGGGGGGGGGGGGGGGGGGGGGGGGGGGGGGGGGGGGGGGGGGGGGGGGGGGGGGGGGGGGGGGGGGGGGGGGGGGGGGGGGGGGGGGGGGGGGGGGGGGGGGGGGGGGGGGGGGGGGGGGGGGGGGGGGGGGGGGGDGGGGGGGGGGGGFFFGFGFFFFFFFFFFGGFFFF?BFFFFFFFFFFFFFFFAFFFFA)6AFAFF)##
@M05025:18:000000000-B3NL5:1:1101:9140:2749 1:N:0:CACTCA
TAATCGACTCCTACGGGAGGCAGCAGTAGGGAATCTTCGGCAATGGACGAAAGTCTGACCGAGCAACGCCGCGTGAGTGAAGAAGGTTTTCGGATCGTAAAACTCTGTTGTTAGAGAAGAACAAGGATGAGAGTAACTGTTCATCCCTTGACGGTATCTAACCAGAAAGCCACGGCTAACTACGTGCCAGCAGCCGCGGTAATACGTAGGTGGCAAGCGTTGTCCGGATTTATTGGGCGTAAAGCGAGCGCAGGCGGTTTCTTAAGTCTGATGTGAAAGCCCCCGGCTCAACCGGGGAGCG
+
CCCGGGGGGGGGGGGGGGGGGGGGGGGGGGGGGGGGGGGGGGGGGGGGGGGGGGGGGGGGGGGGGGGGGGGGGGGGGGGGGGGGGGGGGGGGGGGGGGGGGGGGGGGGGGGGGGGGGGGGGGGGGGFGGGGGGGGGGGGGGGGGGGGGGGGGGGGGGGGGGGGGGGGGGGGGGGGGGGGGGGGGGGGGGGGGGGGGGGGGGGGGGGGGGGGGGGGGGGGGGGGGGGGGGGGFGGGGGGGGDGGGGGEDFGFGFFEEEFBEFGGGFFFF=4@BFFFFFFFFBBBBBFFFFFF??FFFF;F##
@M05025:18:000000000-B3NL5:1:1101:16010:2753 1:N:0:CACTCA
TAATCGACTCCTACGGGAGGCAGCAGTGGGGAATATTGGACAATGGGCGCAAGCCTGATCCAGCCATACCGCGTGGGTGAAGAAGGCCTTCGGGTTGTAAAGCCCTTTTGTTGGGAAAGAAATCCAGCCGGCTAATACCTGGTTGGGATGACGGTACCCAAAGAATAAGCACCGGCTAACTTCGTGCCAGCAGCCGCGGTAATACGAAGGGTGCAAGCGTTACTCGGAATTACTGGGCGTAAAGCGTGCGTAGGTGGTTATTTAAGTACGTTGTGAAAGCCCTGGGCTCAACCTGGGAACT
+
CCCGGGGGGGGGGGGGGGGGGGGGGGGGGGGGGGGGGGGGGGGGGGGGGGGGGGGGGGGGGGGGGGGGGGGGGEGGGGGGGGDGFGGGGGGGGGFGGGGGGGGGGGGGGGGGGGGGGGGGGGGGGGGGGGGGGGGGGFGGGGGGGGGGGGGGGGFGGGGGGGGGGGGGGGGG@FDGGGFGGGGGGGFGGGGGGGGEGGGGGGGGGGGGGGGFGGFEFGGGG5:CFGGGGGGGFFGGGGGD<DGGFD:BDG5DBFFFF6@FFCFGFFF)=:F1>DE=F5>???76?:?0:??F<FFB<:>##
@M05025:18:000000000-B3NL5:1:1101:17332:2790 1:N:0:CACTCA
TAATCGACTCCTACGGGAGGCAGCAGTAGGGAATCTTCGGCAATGGACGAAAGTCTGACCGAGCAACGCCGCGTGAGTGAAGAAGGTTTTCGGATCGTAAAACTCTGTTGTTAGAGAAGAACAAGGATGAGAGTAACTGTTCATCCCTTGACGGTATCTAACCAGAAAGCCACGGCTAACTACGTGCCAGCAGCCGCGGTAACACGTAGGTGGCAAGCGTTGTCCGGATTTATTGGGCGTAAAGCGAGCGCAGGCGGTTTCTTAAGTCTGATGTGAAAGCCCCCGGCTCAACCGGGGAGCT
+
CCCGGGGGGGGGGGGGGGGGGGGGGGGGGGGGGGGGGGGGGGGGGGGGGGGGGGGGGGGGGGGGGGGGGGGGGGGGGGGGGGGGGGGGGGGGGGGGGGGGGGGGGGGGGGGGGGGGGGGGGGGGGGGGGDGGGGGGGGGGGGGGGGGGFGGGGGGGGGGGGGGGGGGGGGGGGGGGGGGGGGGGGGGGGGGGGGGGGGGGGGGGGGGGGGGGGGGGGGGGGGGGGGGGDGGGGFGGGGGDGGGGGGFFEDEGFFFFFF3>FGGG?FFFFF45F7@FFFF08?6>FFFFFFFB<BFFF6;##
@M05025:18:000000000-B3NL5:1:1101:20822:2802 1:N:0:CACTCA
TAATCGACTCCTACGGGAGGCAGCAGTAGGGAATCTTCCACAATGGACGAAAGTCTGATGGAGCAACGCCGCGTGAGTGAAGAAGGGTTTCGGCTCGTAAAGCTCTGTTGGTAGTGAAGAAAGATAGAGGTAGTAACTGGCCTTTATTTGACGGTAATTACTTAGAAAGTCACGGCTAACTACGTGCCAGCAGCCGCGGTAATACGTAGGTGGCAAGCGTTGTCCGGATTTATTGGGCGTAAAGCGAGTGCAGGCGGTTCAATAAGTCTGATGTGAAGGCCTTCGGCTCAACCGGAGAACT
+
CCCGGGGGGGGGGGGGGGGGGGGGGGGGGGGGGGGGGGGGGGGGGGGGGGGGGGGGGGGGGGGGGGGGGGGGGGGGGGGGGGGGGGGGGGGGGGGGGGGGGGGCGGGGGGGGGGGGGGGGGGGGGGGGGGGGGGGGGGGGGGGGGGGGGGGGGGGGGGGGGGGGGGGGGGFGGGGGGGGGGGGGGGGGGGGGGGGGGGGGGGGGGGGGGGGGGGGGGGGEGGGGGGGGGEFGGGGGGGGGGGGG=D>EEGFGFFFFF9>BBFCCFFFFFDFAF=7/6<:????>?F>6?<<1:>;6>;<##
@M05025:18:000000000-B3NL5:1:1101:15119:2941 1:N:0:CACTCA
TAATCGACTCCTACGGGAGGCAGCAGTGGGGAATATTGGACAATGGGCGCAAGCCTGATCCAGCCATACCGCGTGGGTGAAGAAGGCCTTCGGGTTGTAAAGCCCTTTTGTTGGGAAAGAAATCCAGCCGGCTAATACCTGGTTGGGATGACGGTACCCAAAGAATAAGCACCGGCTAACTTCGTGCCAGCAGCCGCGGTAATACGAAGGGTGCAAGCGTTACTCGGAATTACTGGGCGTAAAGCGTGCGTAGGTGGTTATTTAAGTCCGTTGTGAAAGCCCTGGGCTCAACCTGGGAAGA
+
CCCGGGGGGGGGGGGGGGGGGGGGGGGGGGGEGGGGGGGEGGGGGGGGGGGGGGGGGGGGGFGGGGGGGGGEGFGGGGGGGGEGGGGGGGGGGGGGGGGGGGGGGGGEDGFGGGGGGGGGFGGGGGGGGGEGGGFGGGFGFGGGGGGGGGFGGFGGGFGGGGGGGGGGGGGFDGDCGGFGGGGGGFFCFGGC>FGGGGGDGCGGGGGGGGEGGGGGGGGEEGE:CEEE5FCCFGF<<FGGGDCFFD5:BG5DFF4?F:FFFGFGFFFF4:>>FFFFFA<<76?B6?:(:<<<8(1:625##
@M05025:18:000000000-B3NL5:1:1101:21584:2987 1:N:0:CACTCA
TAATCGACTCCTACGGGAGGCAGCAGTGGGGAATATCGCACAATGGGCGCAAGCCTGATGCAGCCATGCCGCGTGTATGAAGAAGGCCTTCGGGTTGTAAAGTACTTTCAGCGGGGAGGAAGGCGATAAGGTTAATAACCTTGTCGATTGACGTTACCCGCAGAAGAAGCACCGGCTAACTCCGTGCCAGCAGCCGCGGTAATACGGAGGGTGCAAGCGTTAATCGGAATTACTGGGCGTAAAGCGCACGCAGGCGGTCTGTCAAGTCGGATGTGAAATCCCCGGGCTCAACCTGGGAAGA
+
CCCGGGGGGGGGGGGGGGGGGGGGGGGGGGGGGGGFGGGGGGGGGGGGGGGGGGGGGGGGGGGGGGGGGGGGGGGGGGGGGGGGGGGGGGGGGGGGGGGGGGGGGGGGGGGGGGGGCFGFGGGGGGGGGGGGGGGGGGGGGGGGGG@FGEGGGGGGGGGGGGEGC@FGGGGGGGGGGGGGGGGGGGGF98FGGGGGGGGGEGCFGGGCEGGGGGGGGGGEGGFFGGGGDCFGGGFFFGGGGGFF79BEFGFDFB:BD4@DFGFFFFFBE070B9FFFAD25>?FFBF6?<?<:??(((.##
@M05025:18:000000000-B3NL5:1:1101:24154:3023 1:N:0:CACTCA
TAATCGACTCCTACGGGAGGCAGCAGTAGGGAATCTTCGGCAATGGACGAAAGTCTGACCGAGCAACGCCGCGTGAGTGAAGAAGGTTTTCGGATCGTAAAACTCTGTTGTTAGAGAAGAACAAGGATGAGAGTAACTGTTCATCCCTTGACGGTATCTAACCAGAAAGCCACGGCTAACTACGTGCCAGCAGCCGCGGTAATACGTAGGTGGCAAGCGTTGTCCGGATTTATTGGGCGTAAAGCGAGCGCAGGCGGTTTCTTAAGTCTGATGTGAAAGCCCCCGGCTCAACCGGGGAGGG
+
CCCGGGGGGGGGGGGGGGGGGGGGGGGGGGGGGGGGGGGGGGGGGGGGGGGGGGGGGGGGGGGGGGGGGGGGGGGDGGGGGGGGGGGGGGGGGGGGGGGGGGGGGGGGGGGGGGGGGGGGGGGGGGGGGGGGGGGGGGGGGGGGGGGGGGGGGGGGGGGGGGGGGGGGGGGGGGGGGGGGGGGGGGGGGGGGGGGGGGGGGGGGGGGGGGGDGGGGGGGGGGGGGGGGGGGCF>CGGGGGDGGGDGEEFGFGB5@EE>EFFGGGFF@AFF=<FFFFFFFF00:>>90(4<BFF;FF>9B##
@M05025:18:000000000-B3NL5:1:1101:8143:3027 1:N:0:CACTCA
TAATCGACTCCTACGGGAGGCAGCAGTAGGGAATCTTCGGCAATGGACGGAAGTCTGACCGAGCAACGCCGCGGGAGTGAAGAAGGTTTTCGGATCGTAAAACTCTGTTGTTAGAGAAGAACAAGGATGAGAGTAGAATGTTCATCCCTTGACGGTATCTAACCAGAAAGCCACGGCTAACTACGTGCCAGCAGCCGCGGTAATACGGAGGTGGCAAGCGTTGTCCGGATTTATTGGGCGTAAAGCGAGCGCAGGCGGTTTCTTAATTCTGATGTGAAAGCCCCCGGCTCAACCGGGGGCC
+
CCCGGFGGEGFGDFGGGGEGGGGGGGFGGGGDEFFGGF8@FFGGGGGGGGCBFGGGG9EECGECGEFFC+>CC7C=FFG9AEFCEF=FA<BBCCBFCFE==5FGEGGGF?FEGD<<FGADFFDF8FDGGFF<D=@D<@FGFFE<FGGGG9CACCCFF:FFA9@<CB73F>:E2>CEG>GFBFGG7CFFFGGGGGGCCCCCE=ECFFE***8A=*:EGGGE5=EGFGGG5C**:C::>74397/*2:5BEC3C>>5::>@5>>::80*./6@)96*1/)-9:14:B9>2-42)8?9>(91##
@M05025:18:000000000-B3NL5:1:1101:9100:3047 1:N:0:CACTCA
TAATCGACTCCTACGGGAGGCAGCAGTAGGGAATCTTCGGCAATGGACGAAAGTCTGACCGAGCAACGCCGCGTGAGTGAAGAAGGTTTTCGGATCGTAAAACTCTGTTGTTAGAGAAGAACAAGGATGAGAGTAACTGTTCATCCCTTGACGGTATCTAACCAGAAAGCCACGGCTAACTACGTGCCAGCAGCCGCGGTAATACGTAGGTGGCAAGCGTTGTCCGGATTTATTGGGCGTAAAGCGAGCGCAGGCGGTTTCTTAAGTCTGATGTGAAAGCCCCCGGCTCAACCGGGGCGGA
+
CCCGGFGGGGGGGGGGGGGGGGGGGGFGGGGGGGGGGGGGGGGGGGGGGGGDGGGGGGGDGGGGGGGEGGGGGGGCGGGFGFGGGGGGGGGDGGGGGFGGFGGGGGGGGGGGGGGFDFGGEFGGGF,FFFGGGGGGGGGDFGGFGDFGGGGGGGGGGGGGGAFCGGGGGGGGGGEEGEGGGGGGGGGGGGGGGGGGGGEGGGCGEFEFDEGGFGFFFGGGGGGGGGCEGCCGGGG=FGDGGCC>DDFFEGFGEB>D:9EF4CDD6@?DFB?BFFFFB4<<16((-19>?27?16;9>(7##
@M05025:18:000000000-B3NL5:1:1101:13710:3148 1:N:0:CACTCA
TAATCGACTCCTACGGGAGGCAGCAGTGGGGAATATTGCACAATGGGCGAAAGCCTGATGCAGCGACGCCGCGTGAGTGAAGAAGTATTTCGGTATGTAAAGCTCTATCAGCAGGGAAGAAAATGACGGTACCTGACTAAGAAGCCCCGGCTAACTACGTGCCAGCAGCCGCGGTAATACGTAGGGGGCAAGCGTTGTCCGGATTTACTGGGTGTAAAGGGAGCGTAGACGGTAAAGCAAGTCTGAAGTGAAAGCCCGCGGCTCAACTGCGGGACTGCTTTGGAAACTGTTTAACTGGAGG
+
CCCGGCFGCGGGGDGGGDGGGDGGFGEFFGEEGFFEFACFGGGFGFFGGGGGGFGGDGGGGGCFCGGCFFGGGGFGDGGGGGEGGE9<AFFFGGGGGFGGDEEFEGGGGGGGGGGGGGDFGG@FEGGGGGFDGGGGGGGGGGGFEFEGGGGGEGGGGFF<>D>FGGGGGGGGGE8::;FECCGFCGGDCEGFGGBCEG9;CEGG=9CFCFC::C5?+<CFGCEC=E=CEGECCD<FG7F<DCGGGFFFFFFDB=:))4D:>DCD=FF<F7B00)))8:462<?().4<A<)))6-).2.##
@M05025:18:000000000-B3NL5:1:1101:22391:3163 1:N:0:CACTCA
TAATCGACTCCTACGGGAGGCAGCAGTAAGGAATATTGGTCAATGGACGCAAGTCTGAACCAGCCATGCCGCGTGGAGGATGAAGGTCCTCTGGATTGTAAACTTCTTTTATCTGGGAAGAAACCCATGGTTTCTACTGTGGTTGACGGTACCAGATGAATAAGCACCGGCTAACTCCGTGCCAGCAGCCGCGGTAATACGGAGGGTGCAAGCGTTATCCGGATTCACTGGGTTTAAAGGGTGCGTAGGCGGGCAGGTAAGTCAGTGGTGAAATCCCCGAGCTTAACTTGGGAACTGCCGT
+
CCCGGGGGGGGGGGGGGGGGGGGGGGGGGGGGGGGGGGGGGGGGGGGGGGGGGGGGGGGGGGGGGGGGGGGGGGGGGGGGGGGGGGGGGGGGGGGGGGGGGGGGGGGGGGGGGGGGGGGGGGGGGGGGGGFGGGGGGGGGGGGGGGGGGGGFGGGGGGGGGGGGGGGGGGGGGGGGGGGGGGGGGGGGGGGGGGGGGGGGGGGGGGGGGGGGGGGGGGGGGGGGEGGGGGGGDD5CDGGGGGGDDGDFFGFDEFBEFFFFFF7C?@@:@???=F?<F0;9BFF>A>><49?F4:8:B?1##
@M05025:18:000000000-B3NL5:1:1101:12520:3173 1:N:0:CACTCA
TAATCGACTCCTACGGGAGGCAGCAGTAGGGAATCTTCCACAATGGACGAAAGTCTGATGGAGCAACGCCGCGTGAGTGAAGAAGGGTTTTGGCTCGTAAAGCTCTGTTGGTAGTGAAGAAAGATAGAGGTAGTAACTGGCCTTTATTTGACGGTAATTACTTAGAAAGTCACGGCTAACTACGTGCCAGCAGCCGCGGTAATACGTAGGTGGCAGGCGTTGTCCGGATTTATTGGGCGTAAAGCGAGTGCAGGCGGTTCAATAAGTCTGATGTGAAAGCCTTCGGCTCAACCGGAGAACC
+
CCCGGGGGGGGGGGGGGGGGGGGGGGGGGGGGGGGGGGGGGGGGGGGGGGGGGGGGGGGGGGGGGGGGGGGGGGGGGGFGGGGGGGGGGGGGGGGGGGGGGGGGGGGGGGGGGGFEGGGGGGGDGGGFGGGGGGGGGGGGGGGGGGGGGCFGGGGGGGGGGGGGGGGGGGGGGGDGGGGGGGGGGGGGGGGGGGGGGGGGDEGGGGGGGGGGGGGEE===57CGGGGGGEGGDGFGGDGGGGGGGGFFEGFGF>>@>0)7@>>>?FFFFAFFFF=@7<4?BF<?F<0308>BFF>>BB:##
@M05025:18:000000000-B3NL5:1:1101:16317:3197 1:N:0:CACTCA
TAATCGACTCCTACGGGAGGCAGCAGTGGGGAATATTGCACAATGGGGGAAACCCTGATGCAGCGACGCCGCGTGAAGGAAGAAGTATTTCGGTATGTAAACTTCTATCAGCAGGGAAGAAAATGACGGTACCTGACTAAGAAGCCCCGGCTAACTACGTGCCAGCAGCCGCGGTAATACGTAGGGGGCAAGCGTTATCCGGATTTACTGGGTGTAAAGGGAGCGTAGACGGCATGGCAAGTCTGGGGTGAAAGGCAGGGGCTCAACCCCTGGACTGCATTGGAAACTGTCAGGCTGGGCA
+
CCCGGGGGGGGGGGGGGGGGGGGGGGGGGGGGGGGGGGGGGGGGGGGGGGGGGGGGGGGGGGGGGGGGGGGGGGGGGGGGGGGGGFGGGGGGGGGGGGGGGGGGGGGGGGGGGGGGGGGGGGGGGGGGGGGGGGGGGGGGGGGGGGGGGGGGGGGGGGGGGGFCFGGGGGGGGGGGGGGGFFFGGGGGGGGGGGG>CCGGGGGCEGGCFGGGGGEGG?FDC=EDGGGEEGGGGGGGGGGGGDCFCC)78DFCFFFFFBBFFGD*?=)3)4>?F).*)()6<<D?A)3>A2).<BBBFF:##
@M05025:18:000000000-B3NL5:1:1101:18855:3203 1:N:0:CACTCA
TAATCGACTCCTACGGGAGGCAGCAGTGGGGAATATTGGACAATGGGCGCAAGCCTGATCCAGCCATACCGCGTGGGTGAAGAAGGCCTTCGGGTTGTAAAGCCCTTTTGTTGGGAAAGAAATCCAGCCGGCTAATACCTGGTTGGGATGACGGTACCCAAAGAATAAGCACCGGCTAACTCCGTGCCAGCAGCCGCGGTAATACGAAGGGTGCAAGCGTTACTCGGAATTACTGGGCGTAAAGCGTGCGTAGGTGGTTATTTAAGTCCGTTGTGAAAGCCCTGGGCTCAACCTGGGAAAG
+
CCCGGGGGGGGGGGGGGGGGGGGGGGGGGGGECGGGGGGGGGGGGGGGEGGGGGGGGGGGGGGGGFGGGGGGG@CCGGGGGGGGGGGGGGGGGGGGGGGGGGG?GGGGFGC@GF>FGGGGGGGGGGGGGGGGG@FGGGGEGGEGEGGGGGGGGDGFFCFEEFGGFGGGGGFCFCED8CFGG,>CGGEECGGGGGGGGGGGGGFGGGFGEG=FGGGGGGEGGGGFGGGDEGGGGGC*5CCGD337?507>D5<@>=?34>=*:>78FF<F6F?37<*6-)(3:?012:08?>0(.8?:0,##
@M05025:18:000000000-B3NL5:1:1101:21077:3210 1:N:0:CACTCA
TAATCGACTCCTACGGGAGGCAGCAGTGAGGAATGTTGGTCAATGGGCGGGAGCCTGAACCAGCCAAGTCGCGTGAGGGATGACGGTCCTACGGATTGTAAACCTCTTTTGCCGGGGAGCAAGCGTGCGTTCGTGAACGCGCGTCGAGAGTACCCGGAGAAAAAGCATCGGCTAACTCCGTGCCAGCAGCCGCGGTAATACGGAGGATGCGAGCGTTATCCGGATTTATTGGGTTTAAAGGGTGCGTAGGCGGGATGCCAAGTCAGCGGTAAAAATGCGGTGCTCAACGCCGTCGAGCCGC
+
CCCGGGGGGGGGGGGGGGGGGGGGGGGGGGGGGGGGGGGGGGGGGGGGGGGGGGGGGGGGGGGGGGGGGGGGGGGGGGGGGGGGGGGGGGGGGGGGGGGGGGGGGGGGGGGGGGGGGGGGGGGGFGEGGEEGGGGGGGGGGGGGGGCFGGGGGGGGGEGEFGGGGGGGGGGGGGGGFGGGEGGGGGGGGGGEGGGGGCEGGFGGEECFGGGGGGGGCCGGGGGGG5E7FGGGGCGCCCFGGGGGGGFFFGFDEEDEF?FF:FC>FB42DF@?F?@FF4>>B9BAFF??B>>749>>BF2##
@M05025:18:000000000-B3NL5:1:1101:18009:3233 1:N:0:CACTCA
TAATCGACTCCTACGGGAGGCAGCAGTAGGGAATCTTCCACAATGGACGAAAGTCTGATGGAGCAACGCCGCGTGAGTGAAGAAGGGTTTCGGCTCGTAAAGCTCTGTTGGTAGTGAAGAAAGATAGAGGTAGTAACTGGCCTTTATTTGACGGTAATTACTTAGAAAGTCACGGCTAACTACGTGCCAGCAGCCGCGGTAATACGTAGGTGGCAAGCGTTGTCCGGATTTATTGGGCGTAAAGCGAGTGCAGGCGGTTCAATAAGTCCGATGTGAAAGCCTTCGGCTCAACCGGAGAATG
+
CCCGGGGGGGGGGGGGGGGGGGGGGGGGGGGGGGGGGGGGGGGGGGGGGGGGGGGGGGGGGGGGGGGGGGGGGGGGGGGGGGGGFGGGGGGGGGGGGGGGGGGFGGGFGGGGFGEFFGGGGGGGGGGGGGGGGGGGGGGGGGGGGGGGGGGGGGGGGFFGC@FGGGFGGGGGFECEGGGGGGGGGGFFGGGGGGGGGGGGDGGFGGFGGGGGFFGGGFECEEE<EGGGGDCCCFFGGGGGGGGGFD;@BC?FFF::@9DE77CD=FFF=(5:EF==8AD7:?A?0?F<B23:83>(174##
@M05025:18:000000000-B3NL5:1:1101:19588:3235 1:N:0:CACTCA
TAATCGACTCCTACGGGAGGCAGCAGTAGGGAATTTTCGTCAATGGGCGCAAGCCTGAACGAGCGATGCCGCGTGAGTGAAGAAGGCCTTCGGGTCGTAAAGCTCTGTTGCGGGGGAAAAAAGGCAGCATCAGGAAATGGGTGCTGACTGATGGTGCCCCGCCAGAAAGTCACGGCTAACTACGTGCCAGCAGCCGCGGTAATACGTAGGTGGCGAGCGTTATCCGGAATGATTGGGCGTAAAGGGTGCGCAGGCGGTCCTGCAAGTCTGGAGTGAAACGCATGAGCTCAACTCATGCATC
+
CCCGGGGGGGGGGGGGGGGGGGGGGGGGGGGGGGGGGGGGGGGGGGGGGGGGGGGGGGGGGGGGGGGGGGGGGGGGGGGGGGGGGGGGGGGGGGGGGGGGGGGGGGGGGGGGGGGGFGGFGGGGGGGGGGGGGGGGGGGGGGGGGGGGGGGGGGGGGGGGGGGGGGCFGGGGGGGGGGGGGGGGGGGGGGGGGGGGGGGGGGGGGGGGGGGGGGGGGGGGGGGGGGGGGGGGGGGGGFGGGG:CFGFFFGFGFF@>F9DFBGGGF46<F<:<FFFFFF<<;9:BFFFF?D??>DFFFF,##
@M05025:18:000000000-B3NL5:1:1101:7306:3236 1:N:0:CACTCA
TAATCGACTCCTACGGGAGGCAGCAGTGGGGAATATTGCACAATGGGCGAAAGCCTGATGCAGCGACGCCGCGTGAGGGATGACGGCCTTCGGGTTGTAAACCTCTTTCAGTAGGGAAGAAGCGAAAGTGACGGTACCTGCAGAAGAAGCGCCGGCTAACTACGTGCCAGCAGCCGCGGTAATACGTAGGGCGCAAGCGTTATCCGGATTTATTGGGCGTAAAGAGCTCGTAGGCGGTTTGTCGCGTCTGCCGTGAAAGTCCGAGGCTCAACCTCGGATCTGCGGTGGGTACGGGTAGGCG
+
CCCGGGGGEFGGGGECC;FGDECEEEFFGGGEGGFFGGGGGGGGGGCFGGGEEGGGGFGGGGGGGGGGGGGGGGGGGGGGFFGDBFEGEGGGGGGGGGG<FGFGGGDGF,FEFGGGGGGGGGFGGDEEDBDGGGGGGGGGGFGGCFC,DFCCGCGGFGGGGGGGGGGGGGGGGFGGGGECEGFGGGGFFEGGGDGGEGECEGCDF=ECEGG+CF7ECGEGGGGGC=FGGGEGGGGGGGDDG5?DFGFF:D6CE>E37<47FGG)))5::)0,7?:D:(:>B<A9>409BF23(9>(,3(##
@M05025:18:000000000-B3NL5:1:1101:21804:3261 1:N:0:CACTCA
TAATCGACTCCTACGGGAGGCAGCAGTGGGGAATATTGCACAATGGGGGAAACCCTGATGCAGCGACGCCGCGTGAAGGAAGAAGTATTTCGGTATGTAAACTTCTATCAGCAGGGAAGAAAATGACGGTACCTGACTAAGAAGCCCCGGCTAACTACGTGCCAGCAGCCGCGGTAATACGTAGGGGGCAAGCGTTATCCGGATTTACTGGGTGTAAAGGGAGCGTAGACGGCATGGCAAGTCTGGTGTGAAAGGCAGGGGCTCAACCCCTGGACTGCATTGGAAACTGTCAGGCTGGGGG
+
ACCFGGGGEGGGGGGGGEEGGGGGGGEFGGGEEGFGGGCFGGGGGGGGGGGGGGGGGFGGGGGGGGGGGEGGGGGGGGGGGG,EFFGG9FEFGEGGGGGGGGGGGGFGGGG8FFGG@FCGGFG<FGGG7C7=FFGFGGGGGDG>FDDGEF:FGGFGGCFCFGCEGGGGGGEFGGG78CGGGFGGDGGDGG*8CGG5CGGCEGGDEG?9@CFG0AE?CFFEECEDEGGGDFEGGD3<C*27CCC>CF6?FD4>@FFFFFB33175?60308@<FFF47?>BD20):<7A4)-6>??0(43##
@M05025:18:000000000-B3NL5:1:1101:13492:3297 1:N:0:CACTCA
TAATCGACTCCTACGGGAGGCAGCAGTAGGGAATCTTCGGCAATGGACGAAAGTCTGACCGAGCAACGCCGCGTGAGTGAAGAAGGTTTTCGGATCGTAAAACTCTGTTGTTAGAGAAGAACAAGGATGAGAGTAACTGTTCATCCCTTGACGGTATCTAACCAGAAAGCCACGGCTAACTACGTGCCAGCAGCCGCGGTAATACGTAGGTGGCAAGCGTTGTCCGGATTTATTGGGCGTAAAGCGAGCGCAGGCGGTTTCTTAAGTCTGATGTGAAAGCCCCCGGCTCAACCGGGGAGGG
+
CCCGGGGGGGGGGGGGGGGGGGGGGGGGGGGGGGGGGGGGGGGGGGGGGGGGGGGGGGGGGGGGGGGGGGGGGGCBFFGGGGGFGGFGGGGGGGGGGGGGGGGGGGGGGGGFGGGFFGGGGGGGGGGGGFGFGGGGGGGGGGGGGCFGGGGGGGGGGGGGGGGGGGGGGGCGGGGGGG6FGGGGGGGGGGGFCDGGGGGGGGGGGGGGGEFGCFFGG5CCEGGGFGG77*9C7:CGGGGGGD<D>D:B:D55<BB::>F)=7D*7@F>F>*)*10*9)6:7((41>B4:?F?027196>##
@M05025:18:000000000-B3NL5:1:1101:17401:3298 1:N:0:CACTCA
TAATCGACTCCTACGGGAGGCAGCAGTAGGGAATCTTCCACAATGGACGAAAGTCTGATGGAGCAACGCCGCGTGAGTGAAGAAGGGTTTCGGCTCGTAAAGCTCTGTTGGTAGTGAAGAAAGATAGAGGTAGTAACTGGCCTTTATTTGACGGTAATTACTTAGAAAGTCACGGCTAACTACGTGCCAGCAGCCGCGGTAATACGTAGGTGGCAAGCGTTGTCCGGATTTATTGGGCGTAAAGCGAGTGCAGGCGGTTCAATAAGTCTGATGTGAAAGCCTTCGGCTCAACCGGAGAATG
+
CCCGGGGGGGGGGGGGGGGGGGGGGGGGGGGGGGGGGGGGGGGGGGGGGGGGGGGGGGGGGGGGGGGGGGGGGGGGGGGGGGGGGGGGGGGGGGGGGGGGGGGGGGGGGGGGGGGGGGGGGGGGGGGGGFGGGGGGGGGGGGGGGGGGGGGGGGGGGGGGGGGGGGGGGGGGGGGGGGGGGGGGGGGGGGGGGGGGGGGGGGGGGGGGGGG6FGGGGGGGGGEGGGGGGEGGGGGGGGGDGGGGFD>@FGFGFFFFFB:DFGGGFFFFFFFBFFFFFBF??B>FFFF6<FFFFFFFBF?##
@M05025:18:000000000-B3NL5:1:1101:13845:3299 1:N:0:CACTCA
TAATCGACTCCTACGGGAGGCAGCAGTGGGGAATATTGCACAATGGGCGCAAGCCTGATGCAGCCATGCCGCGTGTATGAAGAAGGCCTTCGGGTTGTAAAGTACTTTCAGCGAGGAGGAAGGTGTTGTGGTTAATAACCGCAGCAATTGACGTTACTCGCAGAAGAAGCACCGGCTAACTCCGTGCCAGCAGCCGCGGTAATACGGAGGGTGCAAGCGTTAATCGGAATTACTGGGCGTAAAGCGCACGCAGGCGGTCTGTCAAGTCGGATGTGAAATCCCCGGGCTCAACCTGGGAAGC
+
CCCGGGGGGGGGGGGGGGGGGGGGGGGGGGGGGGGGGGGGGGGGGGGGGGGGGGGGGGGGGGGGGGGGGGGGGGGGGGGGGGGGGGGGGGGGGGGGGGGGGGGGGGGGGGGGGGGGGFGGGFGGGGGGGGGGGGGGGGGGGGGGGGGGGGGGGEGGGGGGGGGGGGGGGFGGGGGGGGGGGGGGGGGGGGGGGGGGDGGEGGGGGGGEGGG=EGGFFGGEGDGGGGGGGGGGGGGF4FC<DDFCCD3@@DEGBDEEF>F@FF7C@FF>F>F?E:FF=<<<>:?FB>0(8223:B?BFF0##
@M05025:18:000000000-B3NL5:1:1101:21923:3326 1:N:0:CACTCA
TAATCGACTCCTACGGGAGGCAGCAGTGGGGAATATTGCACAATGGGCGCAAGCCTGATGCAGCCATGCCGCGTGTATGAAGAAGGCCTTCGGGTTGTAAAGTACTTTCAGCGAGGAGGAAGGTGTTGTGGTTAATAACCGCAGCAATTGACGTTACTCGCAGAAGAAGCACCGGCTAACTCCGTGCCAGCAGCCGCGGTAATACGGAGGGTGCAAGCGTTAATCGGAATTACTGGGCGTAAAGCGCACGCAGGCGGGCTGTGAAGTCGGATGTGAAAGCACCGGGCCCAACCTGGGAAGA
+
CCCGGGGGGGGGGGGGGGGGGGGGFGGGGGGGGGGGFFGDGGGGEG,FFCGGCGFD<FGFEAFGGGGGGGGGGFGFGFGGFFFGGGG8FFGFDG8+C:FGGGFFGFFEFFG<CCFECG7CBFG,AEFGGDGDGFDFGGFGEFEGGF=FFGGGG:>EEG=>7<@EG7FGG?CFGGGGCGGGG9?EGFGCGG=8EC85CEGEEGGFGG;ECEGGG=FFGGGEEG=?FGCCEFCC7>FDCGD/)577*>@EDGEGFFEB)(8;EF*:4=BAE9:(70@BF<)4((.-30(,-8?B0(121:4##
@M05025:18:000000000-B3NL5:1:1101:23772:3339 1:N:0:CACTCA
TAATCGACTCCTACGGGAGGCAGCAGTAGGGAATCTTCCACAATGGACGAAAGTCTGATGGAGCAACGCCGCGTGAGTGAAGAAGGGTTTCGGCTCGTAAAGCTCTGTTGGTAGTGAAGAAAGATAGAGGTAGTAACTGGCCTTTATTTGACGGTAATTACTTAGAAAGTCACGGCTAACTACGTGCCAGCAGCCGCGGTAATACGTAGGTGGCAAGCGTTGTCCGGATTTATTGGGCGTAAAGCGAGTGCAGGCGGTTCAATAAGTCTGATGTGAAAGCCTTCGGCTCAACCGGAGAAGT
+
CCCGGGGGGGGGGGGGGGGGGGGGGGGGGGGGGGGGGGGGGGGGGGGGGGGGGGGGGGGGGGGGGGGGGGGGGGGGGGGGGGGGGGGGGGGGGGFGGGGGGGFFFDFFGGGFFFFGGGGGGDFFGGGGGGGCDDFGGFFCFGFGGGGGGGGGGGGGGGGGGFGGCFFFFGAFGGDGGGFGGGGEGGGGGGGGGGGGGGGGGGFGGGCFGGFGGGFFFFG:EECFFEG5ECFF7FGCCF<19DF=DDBEFGFGFFFF34736>7*79=AFB@>FFB@FDDF?2<7:B6??2<:16(46>3##
@M05025:18:000000000-B3NL5:1:1101:8770:3396 1:N:0:CACTCA
TAATCGACTCCTACGGGAGGCAGCAGTAGGGAATCTTCGGCAATGGACGAAAGTCTGACCGAGCAACGCCGCGTGAGTGAAGAAGGTTTTCGGATCGTAAAACTCTGTTGTTAGAGAAGAACAAGGATGAGAGTAACTGTTCATCCCTTGACGGTATCTAACCAGAAAGCCACGGCTAACTACGTGCCAGCAGCCGCGGTAATACATAGGTGGCAAGCGTTGTCCGGATTTATTGGGCGTAAAGCGAGCGCAGGCGGTTTCTTAAGTCTGATGTGAAAGCCCCCGGCTCAACCGGGGAGAG
+
B<CFF9FGFGGFGFFGGFGEGFCGCFEFGGGGGFGGGGGDEGGGGGFGGGGGGFFGFFGGGGCGGGGEGCGGGFGDGFGGGGGGGGGGGGGGGGGGGGGGGGGGGGGFGGGGGGFGGGGGGGGGGGC<FGGGGGGGGGGGGFGGDCFFGGGGGDGGGGGGGGGGGFFFGG7FGGGGGGGGGGGDGGGGGGFGGGGGGGGGGGGGGGGGGGGGGGGGGGGGGGECGGGGCECFDGG=F<DGGGGGGGFFFG>DFBFFF6:BFFGGFFFFFFF>FFBFFBFF?6:>99693???:19BFF;##
@M05025:18:000000000-B3NL5:1:1101:22818:3465 1:N:0:CACTCA
TAATCGACTCCTACGGGAGGCAGCAGTAGGGAATCTTCCACAATGGACGAAAGTCTGATGGAGCAACGCCGCGTGAGTGAAGAAGGGTTTCGGCTCGTAAAGCTCTGTTGGTAGTGAAGAAAGATAGAGGTAGTAACTGGCCTTTATTTGACGGTAATTACTTAGAAAGTCACGGCTAACTACGTGCCAGCAGCCGCGGTAATACGTAGGTGGCAAGCGTTGTCCGGATTTATTGGGCGTAAAGCGAGTGCAGACGGCTCAATAAGTCTGATGTGAAAGCCTTCGGCTCAACCGGAGAATC
+
CCCGGFGDGGGGGGGGGGGGGGGGGGGGGGGGFGGGGGGGGGGGGGFGGGGGFGGGGGGGGCFDFGGEGDGGGFGEEGGGGGGGGGGGGGFGDGGGGGGGGGGGGGGEFFGGGGGGGGGGFGG<?DADB8BFFGFFGGGFDFGGGA?B@9;FEGGGCF9FDAFCF9FFCFCGGGCEEG?CEGGGGGGDFCFGGGGGE5CGG?CCFGCGGGGGFGGGGGECEEGGGGGG510;CGCG5FD<CDCF75)7:3@FB*.5>(0777CD?**.=>4:BFF4694<:>><6(,((37<:;>;12:##
@M05025:18:000000000-B3NL5:1:1101:9907:3466 1:N:0:CACTCA
TAATCGACTCCTACGGGAGGCAGCAGTAGGGAATCTTCCACAATGGACGAAAGTCTGATGGAGCAACGCCGCGTGAGTGAAGAAGGGTTTCGGCTCGTAAAGCTCTGTTGGTAGTGAAGAAAGATAGAGGTAGTAACTGGCCTTTATTTGACGGTAATTACTTAGAAAGTCACGGCTAACTACGTGCCAGCAGCCGCGGTGATACGTAGGTGGCAAGCGTTGTCCGGATTTATTGGGCGTAAAGCGAGTGCAGGCGGTTCAATAAGTCTGATGTGAAAGCCTTAGGCTCAACCGGAGAACT
+
CCCGGGGGGGGGGGGGGGGGGGGGGGGGGGGGGGGGGGGGGGGGGGGGGGGGGGGGGGGGGGGGGGGGGGGGGGGGGGGGGGGGGGGGGGGGGGGGGEGGGGGGGFFGGGGGGGGGGGGGGGGGGGGDGGGGGGFGGGGFGGGGGGGGGGGGGGGGGGGGGGGGGGGGGGGGGGGGGGGGGGGGGGGGGGGGGGGGGGGGGGGGGGGGGGGGGGGGFFEGGGGGGGGEGGGFGGGFGGGGGGFGGD:5<FFFFFB@E9>>FFGFFFFFFDFF?94=?)63::BFF<BFF<2:29>BBF<##
@M05025:18:000000000-B3NL5:1:1101:14223:3500 1:N:0:CACTCA
TAATCGACTCCTACGGGAGGCAGCAGTGGGGAATACTGGACAATGGGCGCAAGCCTGATCCAGCCATACCGCGTGGGTGAAGAAGGCCTTCGGGTTGTAAAGCCCTTTTGTTGGGAAAGAAATCCAGCTGGCTAATACCCGGTTGGGATGACGGTACCCAAAGAATAAGCACCGGCTAACTTCGTGCCAGCAGCCGCGGTAATACGAAGGGTGCAAGCGTTACTCGGAATTACTGGGCGTAAAGCGTGCGTAGGTGGTCGTTTAAGTCTGTTGTGAAATCCCTGGGCTCAACCTGGGAATC
+
CCCGGGGGGGGGGGGGGGGGGGGGGGGGGGGGGGGGGGGGGGGGGGGGGGGGGGGGGGGGGGGGGGGGGGGGGGGGGGGGGGGGGGGGGGGGGGGGGGFFGGGGGGGGGGGGGGGGGFFGFFGGGGGGGGGGGFGGFG8FGGGGGGGGGGGDGGGFG9FGGGFGGGGGGGGGGGEGDDGGGD9CFGGGEGGGGGGGGEEG=89CEFFDEEGGD5CFGGGEGG59FGGD5C+:DFF*<FDGDGGG7>>@EDB*73*9346>BGFFFFFF*:FBFFFFFF)6?BFB:6:B?28718??:?:##
@M05025:18:000000000-B3NL5:1:1101:12590:3546 1:N:0:CACTCA
TAATCGACTCCTACGGGAGGCAGCAGTGGGGAATATTGGACAATGGGCGCAAGCCTGATCCAGCCATACCGCGTGGGTGAAGAAGGCCTTCGGGTTGTAAAGCCCTTTTGTTGGGAAAGAAATCCAGCCGGCTAATACCTGGTTGGGATGACGGTACCCAAAGAATAAGCACCGGCTAACTTCGTGCCAGCAGCCGCGGTAATACGAAGGGTGCAAGCGTTACTCGGAATTACTGGGCGTAAAGCGTGCGTAGGTGGTTATTTAAGTCCGTTGTGAAAGCCCTGGGCTCAACCTGGGAGCG
+
CCCGGGGGGGGGGGGGGGGGGGGGGGGGGGGGGGGGGGGGGGGGGGGGGGGGGGGGGGGGGGGGGGGGGGGGGFGGGGGGGGGGGGGGGGGGGGGGGGGGGGGGGGGGGGGGGGGGGGGGGGGGGGGGGGGGGGGGGGGGGGGGGGGFGGGGGGGGGGGGGGGGGGGGGGGGGGGGGGGGGGGGGGGFGGGGGGGGGGGGGGGGGGGGGGGGGEGGGGGGGGGGGGGGEGGFFGGGGGGGGGGGGGEFFGECED6=FBFFFGGGFFF<FBFFFFFFFFFF???FF:0282)88?FF<73##
@M05025:18:000000000-B3NL5:1:1101:23984:3619 1:N:0:CACTCA
TAATCGACTCCTACGGGAGGCAGCAGTGGGGAATATTGGACAATGGGCGCAAGCCTGATCCAGCCATACCGCGTGGGTGAAGAAGGCCTTCGGGTTGTAAAGCCCTTTTGTTGGGAAAGAAATCCAGCTGGCTAATACCCGGTTGGGATGACGGTACCCAAAGAATAAGCACCGGCTAACTTCGTGCCAGCAGCCGCGGTAATACGAAGGGTGCAAGCGTTACTCGGAATTACTGGGCGTAAAGCGTGCGTAGGTGGTCGTTTAAGTCCGTTGTGAAAGCCCTGGGCTCAACCTGGCAACG
+
CCCGGGGGGGGGGGGGGGGGGGGGGGFGGGGGGGGGGGGGGGGGGGGGGGGGGGGGGGGGGGGGGGGGGGGGGGGGGGGGGFGGGGGGGGGGGGGGGGGGGGGFGGGGGGGGGGGGGGGGGGGGGGGGGGGGGGGGGGGGGGFEGGGGGGGGGGGGGFGGGGGFGGGGGGGFCFEDCGGGFGFGGGGFGGGGGGGGGGGGGGGGGGG5CDEFGGGGGGEGGGGGGDGEGF?FGFGGFGDGDGFCFG@>DC5<B>FFFFFFFCFFFFFFFFFFEFFFFFA:3:?FFB?2:??:70:((.,##
@M05025:18:000000000-B3NL5:1:1101:12359:3650 1:N:0:CACTCA
TAATCGACTCCTACGGGAGGCAGCAGTGGGGAATATTGCACAATGGGCGCAAGCCTGATGCAGCAACGCCGCGTGAGGGATGACGGCCTTCGGGTTGTAAACCTCTTTTAGTAGGGAAGAAGCGAAAGTGACGGTACCTGCAGAAAAGGCACCGGCTAACTACGTGCCAGCAGCCGCGGTAATACGTAGGGTGCAAGCGTTGTCCGGAATTATTGGGCGTAAAGAGCTCGTAGGCGGCTTGTCGCGTCTGCTGTGAAATCCCGGGGCTCAACCCCGGGCCTGCAGTGGGTACGGGCAAGGA
+
CCCGGGGGGGGGGGGGGGGGGGGGGGGGGGGGGGGGGGGGGGGGGGGGGGGGGGGGGGGGGGGGGGGGGGGGGGGGGGGGGGGGGGGGGGGGGGGGGGGGGGGFGGGGGGGGGGGGGGGGGGGGGGGGGGGGGGGGGGGGGGGGGGGGGGGGGGGGGGGGGGGGFEGGGGGGGGGGGGGGGDGDGGGGGGGGGDGGGGGGEDGFFGGEEGGGGGGGGGGCGEFGGGCGGGGGGGGGGDGGGGGGGGFFFGFGFFFFFAFFFGGG@B:9F?FFFFF3BB>BFFF?FAFFF3>D?099>60##
@M05025:18:000000000-B3NL5:1:1101:13091:3663 1:N:0:CACTCA
TAATCGACTCCTACGGGAGGCAGCAGTGGGGAATATTGCACAATGGGCGAAAGCCTGATGCAGCGACGCCGCGTGAGGGATGACGGCCTTCGGGTTGTAAACCTCTTTCAGTAGGGAAGAAGCGAAAGTGACGGTACCTGCAGAAGAAGCGCCGGCTAACTACGTGCCAGCAGCCGCGGTAATACGTAGGGCGCAAGCGTTATCCGGATTTATTGGGCGTAAAGAGCTCGTAGGCGGTTTGTCGCGTCTGCCGTGGAAGTCCGAGGCTCAACCTCGGATCTGCGGTGGGTGCGGGGAGGAA
+
CCCGFGGGGGGGDFGEF@EGGDFE8D,EFFCFFGGGGGGGGGGGGCFFGGGE>F<FGFFGGEAFCFGGGGEGEFFEEGGGGEDBFGGGGG<DFDDFGGGGFCFG@GGCF?<?BFDFFEGGGFCEFCECDEFGFGGGDFGGCCFFGFC<FGEGC:FG:CFFFFFGGEC:F<EFFEGG7CEBEEFG98?CGGEEEECCE8CE8C=C?=58CC09C9?FC5:*:E5<FGCE?EGDF5*9DD59DG77*9.)09*>B5>)7<?9FCD)07).))?2>:4;E9((-))-4((43(-((-1(,3(##
@M05025:18:000000000-B3NL5:1:1101:14311:3670 1:N:0:CACTCA
TAATCGACTCCTACGGGAGGCAGCAGTAGGGAATCTTCGGCAATGGACGGAAGTCTGACCGAGCAACGCCGCGTGAGTGAAGAAGGTTTTCGGATCGTAAAACTCTGTTGTTAGAGAAGAACAAGGATGAGAGTAGAATGTTCATCCCTTGACGGTATCTAACCAGAAAGCCACGGCTAACTACGTGCCAGCAGCCGCGGTAATACGTAGGTGGCAAGCGTTGTTCGGATTTATTGGGCGTAAAGCGAGCGCAGGCGGGTTCTTAAGTCTGATGTGAAAGCCCCCGGCTCAACCGGGGGGA
+
CCCGG<FGGGAFGGGGGFGGGGEGGFFGCGEFGGGFFFGGGGGGGFEGECCFGGGGGGGGGGGGFGGFGGGGGGG@FFGCFGGGGGFGGEFGGGGGFGGGGGGGGGGGGGFGGGFGGGGF?FGGFGEFFFD9DFFGGCFFGGDFDF9=DFGGDGGGGGGGGGGGG@FGGCFGGGGGGGG;CEGGGFFGGGGFEBFEEGG=EEEGFGCCFGGFGGFDGG*==5CC*<CEC=77FFGG*CFDCD3*2:@E:DB<@E>BD0)0<4>F/=?<B<F2**1**.-)443:92;B><2<B?90;0(##
@M05025:18:000000000-B3NL5:1:1101:23321:3678 1:N:0:CACTCA
TAATCGACTCCTACGGGAGGCAGCAGTGGGGAATATTGCACAATGGGCGCAAGCCTGATGCAGCCATGCCGCGTGTATGAAGAAGGCCTTCGGGTTGTAAAGTACTTTCAGCGAGGAGGAAGGTGTTGTGGTTAATAACCGCAGCAATTGACGTTACTCGCAGAAGAAGCACCGGCTAACTCCGTGCCAGCAGCCGCGGTAATACGGAGGGTGCAAGCGTTAATCGGAATTACTGGGCGTAAAGCGCACGCAGGCGGTCTGTCAAGTCGGATGTGAAATCCCCGGGCTCAACCTGGGAATG
+
CCCGGGGGGGGGGGGGGGGGGGGGGGGGGGGGGGGGGGGGGGGGGGGGGGGGGGGGGGGGGGGGGGGGGGGGGGGGGGGGGGGGGGGGGGGGGGGGGGGGGGGGGGGGGGGGGDGGGGGGGGGGGGGGGGGGGGGGGGGGGGGGGGGGGGGGGGGGGGGGGGGGGGGGGGGGGGGGGGGGGGGGGGGGGGGGGGGGGGGGGGGFGGGDGGGGGGGEGGGGGCFGGGGGCGGFGGGGGFGDDDF77C>EFGFGFFFFB>FFFGGGFFFFFFFFFFF4?)547?F9;9BFFFFFFFBFFF2##
@M05025:18:000000000-B3NL5:1:1101:11988:3707 1:N:0:CACTCA
TAATCGACTCCTACGGGAGGCAGCAGTGGGGAATATTGGACAATGGGCGCAAGCCTGATCCAGCCATACCGCGTGGGTGAAGAAGGCCTTCGGGTTGTAAAGCCCTTTTGTTGGGAAAGAAATCCAGCTGGCTAATACCCGGTTGGGATGACGGTACCCAAAGAATAAGCACCGGCTAACTTCGTGCCAGCAGCCGCGGTAATACGAAGGGTGCAAGCGTTACTCGGAATTACTGGGCGTAAAGCGTGCGTAGGTGGTCGTTTAAGTCCGTTGTGAAAGCCCTGGGCTCAACCTGGGAAGT
+
CCCGGGGGGGGGGGGGGGGGGGGGGGGGGGGGGGGGGGGGGGDGGGGGGGGGGGGGGGGGGGGGGGGGGGGGGGGGGGGGFFGGGGGGGFGGGGGGGGGGGGGGGGGGGGGGGGGGFGGGGGGGGGGGGGGGGGFGGGGGGGGGGGGGGGGFGGGGGGGGGGGGGGGGGGGGGGGGGGGGGGGGGGGGGGFGGG=EGGGGDGGGGGGGGGGFEGG?EGGGGGGCCCECEGGGGGGGFGGGGGGGFD@E:D:CB37@FBFFFGGG=4/9?<F))08*9ADFF:FBFFFFFFFB?02:??(##
@M05025:18:000000000-B3NL5:1:1101:17936:3711 1:N:0:CACTCA
TAATCGACTCCTACGGGAGGCAGCAGTAGGGAATCTTCCACAATGGACGAAAGTCTGATGGAGCAACGCCGCGTGAGTGAAGAAGGGTTTCGGCTCGTAAAGCTCTGTTGGTAGTGAAGAAAGATAGAGGTAGTAACTGGCCTTTATTTGACGGTAATTACTTAGAAAGTCACGGCTAACTACGTGCCAGCAGCCGCGGTAATACGTAGGTGGCAAGCGTTGTCCGGATTTATTGGGCGTAAAGCGAGTGCAGGCGGTTCAATAAGTCTGATGTGAAAGCCTTCGGCTCAACCGGAGAACG
+
CCCGGGGGGGGGGGGGGGGGGGGGGGGGGGGGGGGGGGGGGGGGGGGGGGGGGGGGGGGGGGGGGGGGGGGGGGGGGGGGGGGGGGGGGGGGGGGGGGGGGGGGGGGGGGGGGGGGGGGGGGGGGGGGGGGGGGGGGGGGGGGGGGGGGGGGGGGGGGGGGGGFGGGFCGGGGGGGGGGGGGGGGGGGGGGGGGGGGGGGGGGGGGFGGGGGGGGGGGGGGCGGGGGGDEFGGGGGGFDDGGFFGC>>7C?DF<;BDF55F7*>49@2646)19@FF-9?2:23:(((-58?033((4(##
@M05025:18:000000000-B3NL5:1:1101:20357:3738 1:N:0:CACTCA
TAATCGACTCCTACGGGAGGCAGCAGTAGGGAATCTTCCACAATGGACGAAAGTCTGATGGAGCAACGCCGCGTGAGTGAAGAAGGGTTTCGGCTCGTAAAGCTCTGTTGGTAGTGAAGAAAGATAGAGGTAGTAACTGGCCTTTATTTGACGGTAATTACTTAGAAAGTCACGGCTAACTACGTGCCAGCAGCCGCGGTAATACGTAGGTGGCAAGCGTTGTCCGGATTTATTGGGCGTAAAGCGAGTGCAGGCGGTTCAATAAGTCTGATGTGAAAGCCTTCGGCTCAACCGGAGAAGC
+
CCCGGGGGGGGGGGGGGGGGGGGGGGGGGGGGGGGGGGGGGGGGGGGGGGGGGGGGGGGGGGGGGGGGGGGGGFGEFGGGGGGGGGGGGGGGGGGGGGGGGGGGGGFFGGGEGGGGGFGGGFGFGGGGGGGGGGGGGGGGGGGGGGGFGFGGGGGGGGGGGGGGGFGGGG9FFEEEEEGGGGGGGGGGGGGGGGGGGGGGGGFGGGGGGD+<CCFFCCEEDGGG?CEEGC6:CFGGGGGGGDCFGGEB>FFGFFFFF>7BFG>FFFF2BFB99BF786<08:<>BFF?B<??796;>97##
@M05025:18:000000000-B3NL5:1:1101:5571:3746 1:N:0:CACTCA
TAATCGACTCCTACGGGAGGCAGCAGTAGGGAATCTTCCACAATGGACGAAAGTCTGATGGAGCAACGCCGCGTGAGTGAAGAAGGGTTTCGGCTCGTAAAGCTCTGTTGGTAGTGAAGAAAGATAGAGGTAGTAACTGGCCTTTATTTGACGGTAATTACTTAGAAAGTCACGGCTAACTACGTGCCAGCAGCCGCGGTAATACGTAGGTGGCAAGCGTTGTCCGGATTTATTGGGCGTAAAGCGAGTGCAGGCGGTTCAATAAGTCTGATGTGAAAGCCTTCGGCTCAACCGGAGAACC
+
CCCGGGGGGGGGGGGGGGGGGGGGGGGGGGGGGGGGGGGGGGGGGGGGGGGGGGGGGGGGGGGFGGGGGGGGGFGEGGGAFGFGGGGFGGGGEGGGGGGGGCGGGGGGGGGGGGGGGGGFGGGGGGGGGGGGGGGGGGGGGGGGGGEGFGGGGGGGGGGGGGGGGGGGGGGGCGGGEC38EFFGGCF7CGGFGFDEGGGGGGGGGG>9FGGGGGGGFGCCCEEGGGGEG5CFGC+9DGG39<FG7DD>BGF7*7@>B93;FGD77@FFFFFAFFFFFFAF:?A?FF968??FB;(2((4##
@M05025:18:000000000-B3NL5:1:1101:6105:3746 1:N:0:CACTCA
TAATCGACTCCTACGGGAGGCAGCAGTAGGGAATCTTCCACAATGGACGAAAGTCTGATGGAGCAACGCCGCGTGAGTGAAGAAGGGTTTCGGCTCGTAAAGCTCTGTTGGTAGTGAAGAAAGATAGAGGTAGTAACTGGCCTTTATTTGACGGTAATTACTTAGAAAGTCACGGCTAACTACGTGCCAGCAGCCGCGGTAATACGTAGGTGGCAAGCGTTGTCCGGATTTATTGGGCGTAAAGCGAGTGCAGGCGGTGCAATAAGCCTGATGTGAAAGCCTTCGGCTCAACCGGAGAAGC
+
CCCGGGGGGGGGGGGGGGGGGGGGGGFGGGGGGGGGGGGGGGGGGGGGGGGGGGGFGGGGGGGGGGGGGGGGGFGGGGFGGGGGGGGGGGGDGGGGGGGGGGGFGGGCGGGGGF<FFGGFGEGGGGGGGGGGGGGGGGGF8DFGFGGGG<FFGCCFGGFGGCGGFFGGGGGGGGGGGGGGGGGED7@8FEF?FGGGGGGG=5C@EG>FGEEFGGFFF=E*:=E9<CEEE5?FGF707FG7<73*:7@EDF?:*55@B7)7@GGFFFF0?0)9=FFFFF4:122226>?6,24<;10(24##
@M05025:18:000000000-B3NL5:1:1101:15422:3746 1:N:0:CACTCA
TAATCGACTCCTACGGGAGGCAGCAGTGGGGAATATTGGACAATGGGCGCAAGCCTGATCCAGCCATACCGCGTGGGTGAAGAAGGCCTTCGGGTTGTAAAGCCCTTTTGTTGGGAAAGAAATCCAGCCGGCTAATACCTGGTTGGGATGACGGTACCCAAAGAATAAGCACCGGCTAACTTCGTGCCAGCAGCCGCGGTAATACGGAGGGTGCAAGCGTTACTCGGAATTACTGGGCGTAAAGCGTGCGTAGGTGGTCGTTTAAGTCCGTTGTGAAAGCCCTGGGCTCAACCTGGGAAGG
+
CCCGGGGGGGGGGGGGGGGGGGGGGGGGGGGFFGGGGGGGGGGGGGGGGGGGGGGGGGGGGGGGGGGGGGGGGFGGGGGGGGGGGGGGGGGGGGGGGGGGGGGGGGGGGGGGGGGGGGGGGGGGGGGGGGGGGGGGGGGGGGGGGGGGGGGGGGGGGGGGGGFGGGGGGGGGGGGGGDGGGGGGGGGGGGGGGGGGGGGGGGGGGGGCGGDECCGGGGGGGGGGFGGDCGGGGGGGGGGGGGGFFDEFEGEDDFFFF29BDGCF@FF<6?FF>@BBF<)408?(8:?:12<:?FFF6(.##
@M05025:18:000000000-B3NL5:1:1101:18472:3780 1:N:0:CACTCA
TAATCGACTCCTACGGGAGGCAGCAGTAGGGAATCTTCCACAATGGACGAAAGTCTGATGGAGCAACGCCGCGTGAGTGAAGAAGGGTTTCGGCTCGTAAAGCTCTGTTGGTAGTGAAGAAAGATAGAGGTAGTAACTGGCCTTTATTTGACGGTAATTACTTAGAAAGTCACGGCTAACTACGTGCCAGCAGCCGCGGTAATACGTAGGTGGCAAGCGTTGTCCGGATTTATTGGGCGTAAAGCGAGTGCAGGCGGTTCAATAAGTCTGATGTGAAAGCCTTCGGCTCAACCGGAGAACA
+
CCCGGGGGGGGGGGGGGGGGGGGGGGFGGGGGGGGGGGGGGGGGGGGGGGGGGGGGGGGGGGGGGGGGGGGGGGGGGGGGGGGGGGGGGGGGGGGGGGGFGGGGGGGGGGGGGGGGGGGGGGGGGGGGGGGGGGGGGGGGGGGGGGGGGGGGGGGGGGGGGGGGGGGGGGGGGGGGGGGGGGGGGGGGGFGGGGGGGGGGGGGGGGGGGGGGGGGGGGGGGGGGGGGDC:EGGGGGGGG5DGGGGG>@BFFF?FFFF;<@4CFCF?FAF<FAFFFFFF221?AFBBB??BFFBFFBB98##
@M05025:18:000000000-B3NL5:1:1101:9604:3787 1:N:0:CACTCA
TAATCGACTCCTACGGGAGGCAGCAGTGGGGAATATTGGACAATGGGCGCAAGCCTGATCCAGCCATACCGCGTGGGTGAAGAAGGCCTTCGGGTTGTAAAGCCCTTTTGTTGGGAAAGAAATCCAGCCGGCTAATACCTGGTTGGGATGACGGTACCCAAAGAATAAGCACCGGCTAACTTCGTGCCAGCAGCCGCGGTAATACGAAGGGTGCAAGCGTTACTCGGAATTACTGGGCGTAAAGCGTGCGTAGGTGGTTATTTAAGTCCGTTGTGAAAGCCCTGGGCTCAACCTGGGAACG
+
CCCGGGGGGGGGGGGGGGGGGGGGGGGGGGGGGGGGGGGGGGGGGGGGGGGGGGGGGGGGGGGGGGGGGGGGGGGGGGGGGGGGGGGGGGGGGGGGGGGGGGGGGGGGGGGGGGGGGGGGGGGGGGGGGGGGGGGGGGGGGGGGGGGGGGGGGGGGGGGGGGGGGGGGGGGGGGGGGGGGGGGGGFGGGGGGGGGGGGGGGDGGGGGGGGGGGGGGGGGGGGGGGCGGGGGGGGGGGGGGGGGGGG>:BGFGFFFFF?FFFGGGFFFAFFFFFED?B<DBFF?BFFBB?BFFF??F???##
@M05025:18:000000000-B3NL5:1:1101:10056:3805 1:N:0:CACTCA
TAATCGACTCCTACGGGAGGCAGCAGTAGGGAATCTTCGGCAATGGACGAAAGTCTGACCGAGCAACGCCGCGTGAGTGAAGAAGGTTTTCGGATCGTAAAACTCTGTTGTTAGAGAAGAACAAGGATGAGAGTAACTGTTCATCCCTTGACGGTATCTAACCAGAAAGCCACGGCTAACTACGTGCCAGCAGCCGCGGTAATACGTAGGTGGCAAGCGTTGTCCGGATCTATTGGGCGTAAAGCGAGCGCAGGCGGTGTCTTAAGTCTGATGTGAAAGCCACCGGCTCAACCGGGGCGGT
+
CCCEFGGGEFGGGFCFG;FGCGDGGGCEFGGFGGFFCEEGGGGGGGGGDGGC@FEFGCGG@@B6FDGFEFGGGEG7BCEF<FG8DEE?FECEEG@@EF<FGCFEGCGGGGC@FFG,BBFE4B<=FG8CFBF<<FAFGGFGGC9=FBFFFF:@F:F7CFFGCGFFFF>>DF7AFFDGGGGGGGGG8:DGG6>DGGGGGGE8EE7<;@3?:*59**22**72A5AE+75*:*0*0002CDGGGC<7FCBE:D>53@D:34).9**:66929<*6@FFB?<4(4(409>>9<7)8(-(36(4##
@M05025:18:000000000-B3NL5:1:1101:18542:3810 1:N:0:CACTCA
TAATCGACTCCTAGGGGAGGCAGCAGTGGGGAATATTGCACAATGGGGGAAACCCTGATGCAGCGACGCCGCGTGAAGGAAGAAGTATCTCGGTATGTAAACTTCTATCAGCAGGGAAGAAAATGACGGTACCTGACTAAGAAGCCCCGGCTAACTACGTGCCAGCAGCCGCGGTAATACGTAGGGGGCAAGCGTTATCCGGATTTACTGGGTGTAAAGGGAGCGTAGACGGAAGAGCAAGTCTGATGTGAAAGGCTGGGGCTTAACCCCAGGACTGCATTGGAAACTGTTTTTCTAGATG
+
CCCGGGGGGGGGGGGGGGGGGGGGGGGGGGGGGGGGGGGGGGGGGGGGGGGGGGGGGGGGGGGGGGGGGGGGGGGGGGGGGGGGGGGGGGGGGGGGGGGGGGGGGGGGGGGGGGGGGGGGGGGGGGGGGGGGGGGGGGGGGFGGGGGGGGGGEGGGGGGGGGFGGGGGGFGGGGGEGGGGGFGGGGGGGGGGGGGGGGGGGGGGGGGGGGGGGECFGGGGGGGGGGDGGGGGGGGGGGGFGDGGGGFFFGFFFFFFFFFBFGGGFFFFF6:?FF>)772>A<>?FFBAA4<<B0(:B25##
@M05025:18:000000000-B3NL5:1:1101:17438:3827 1:N:0:CACTCA
TAATCGACTCCTACGGGAGGCAGCAGTGGGGAATATTGGACAATGGGCGCAAGCCTGATCCAGCCATACCGCGTGGGTGAAGAAGGCCTTCGGGTTGTAAAGCCCTTTTGTTGGGAAAGAAATCCAGCTGGCTAATACCCGGTTGGGATGACGGTACCCAAAGAATAAGCACCGGCTAACTTCGTGCCAGCAGCCGCGGTAATACGAAGGGTGCAAGCGTTACTCGGAGTTACTGGGCGTAAAGCGTGCGTAGGTGGTCGTTTAAGTCCGTTGTGAAAGCCCTGGGCTCAACCTGGGAAGA
+
CCCGGGGGCGGGGGGGGGGGGGGGGGGGGGGEGGCFGGGGGGGGGGCGGGGGGGGGGGGGGGGGGGGFGGGGGGGGGGGGGGGGGGGGGGGGGGGGGGGGGGGGGGGGGGGGGGGCFGGGGGGGGGGGGGGGGGGGFGGGG:@>FEDBFGGGGGGG@DFGGGFGGGGCGGGGGGGGGGGGGGGGGGGGGGGGGGGGDGGGGGGGGGGGE?EGGEGGGEEEEEGGGG57:A?C>DCFFC575DGCDDF;7DFGF5=?FF4@@3<7**1-9?FF@5;*9:>B11:??<<:3)2:7(36:70##
@M05025:18:000000000-B3NL5:1:1101:24096:3855 1:N:0:CACTCA
TAATCGACTCCTACGGGAGGCAGCAGTGGGGAATATTGCACAATGGGCGAAAGCCTGATGCAGCGACGCCGCGTGAGGGATGACGGCCTTCGGGTTGTAAACCTCTTTCAGTAGGGAAGAAGCGAAAGTGACGGTACCTGCAGAAGAAGCGCCGGCTAACTACGTGCCAGCAGCCGCGGTAATACGTAGGGCGCAAGCGTTATCCGGATTTATTGGGCGTAAAGAGCTCGTAGGCGGTTGGTCGCGTCTGCCGTGAAAGTCCTAGGCTCAACCTCGGATCGGCGGTGGGTACGGGCAGAAG
+
CCCGGGGGEGGGGGEECGGGGGGGGGGGGGGGEGGGGCGGGGGGGGEFGGGGGGGGGGGGGGGGFCGGGGGGGGGGGGGGFGGFGGGGGGGGGGGGGGGGGFGGFGFGGGGGGGGGFDFGG@DGGGEGGA9FG7CEGCGGGDF=FDCE,:CFGGDGEGFEF<FG<7FFGCFGGGC8CECCCGGCGGGGFC8FGGCGECGGGDFFGG*A=CFFGGG657CE=7ECFFCCFGG3*9C3C97))97/9DEFFGFF>@E@)4*9@D7:*7:?FB@F>4?5)4:;((700,(-9;AF?>;090(##
@M05025:18:000000000-B3NL5:1:1101:5536:3862 1:N:0:CACTCA
TAATCGACTCCTACGGGAGGCAGCAGTAGGGAATCTTCGGCAATGGACGCAAGTCTGACCGAGCAACGCCACGTGAGTGAAGAAGGTTTTCGGATCGTAAAACTCTGTTGTTAGAGAAGAACAAGGATGAGAGTAAAATGTTCATCCCTTGACGGTATCTAACCAGAAAGCCACGGATAACTACGTGCCAGCAGCCGCGGTAATACGTAGGTGGCAAGCGTTGTCCGGATTTATTGGGCGTAAAGCGAGCGCAGGCGGTATCTTAAGTCTGATGTGAAAGCCCCCGGCTCAACCGGCGACT
+
CCCAE@CFGCF9CE@7FEGGGGGG<FCFGGGGFFGGFGGGG>CDF8@FBCF7FGFGFFFCCCFCFGGGGGGCGDCCCF9EDFFGEFECG@5:F::F@EFCFGGGGGGGGABFGGGGGAGFG@,EEGFFF<E<=EFDGDAF?F<<FFDFGFGGDFGGGFGFGGF?:<CFFGFFEGGD*>:EGGGFEDCD:,DCDFG5CCCCC5;F9EC<6@EGGGFGG5:ECCECFG*::71*:7:C**1)9<DDDD);73>G>)8>E(0))0*2*944BAF<6FFF=))6811:07>>01).:(7>(4-##
@M05025:18:000000000-B3NL5:1:1101:24088:3870 1:N:0:CACTCA
TAATCGACTCCTACGGGAGGCAGCAGTAGGGAATCTTCGGCAATGGACGAAAGTCTGACCGAGCAACGCCGCGTGAGTGAAGAAGGTTTTCGGATCGTAAAACTCTGTTGTTAGAGAAGAACAAGGATGAGAGTAACTGTTCATCCCTTGACGGTATCTAACCAGAAAGCCACGGCTAACTACGTGCCAGCAGCCGCGGTAATACGTAGGTGGCAAGCGTTGTCCGGATTTATTGGGCGTAAAGCGAGCGCAGGCGGTTTCTTAAGTCTGATGTGAAAGCCCCCGGCTCAACCGGGGAGCG
+
CCCGGGGGGGGGGGGGGGGGGGGGGGGGGGGGGGGGGGGGGGGGGGGGGGGGGGGGGGGGGGGGGGGGGGGGGGGGGGGGGGGGGGGGGGGGGGGGGGGGGGGGGGGGGGGGGGCFGGGGGGGGGGGGGGFFGFGGGGGGGGGGDFGGGGGGGGGGGGGGGGGGFGGCGGGGGGGGEGGGGGGGGGCGGFGGGGGGGGGGGGGGGGGGGGGGGGGGGGGGGGGFGEGGGGGFGGFDFCC53CFGGDEEEGDCEFFFF6B>FFGGF*/:@<FAFFFBF<<?BBFFFFF96<?7:>B>F9B##
@M05025:18:000000000-B3NL5:1:1101:14045:3877 1:N:0:CACTCA
TAATCGACTCCTACGGGAGGCAGCAGTAGGGAATCTTCGGCAATGGACGAAAGTCTGACCGAGCAACGCCGCGTGAGTGAAGAAGGTTTTCGGATCGTAAAACTCTGTTGTTAGAGAAGAACAAGGATGAGAGTAACTGTTCATCCCTTGACGGTATCTAACCAGAAAGCCACGGCTAACTACGTGCCAGCAGCCGCGGTAATACGTAGGTGGCAAGCGTTGTCCGGATTTATTGGGCGTAAAGCGAGCGCAGGCGGTTTCTTAAGTCTGATGTGAAAGCCCCCGGCTCAACCGGGGAGAG
+
CCCGGGGGGGGGGGGGGGGGGGGGGGGGGGGGGGGGGGGGGGGGGGGGGGGGGGGGGGGGGGGGGGGGGGGGGGGGGGGGGGGGGGGGGGGGGGGGGGGGGGGGGGGGGGGGGGGGGGGGGGGGGGGGGGGGGGGGGGGGGGGGGGGGGGGGGGGGGGGGGGGGGGGGGGGGGGGGGGGGGGGGGGGGFGGGGGGGGGGGGGGGGGGGGGGGGGGGGGGGGGGGGGGGG=FCGGGGGGGGGGGGGGFDFGFGFFFFFFEBFFGDFFFFFA?AFF?FFAABF6<B;9FFB?DF?>>>97>##
@M05025:18:000000000-B3NL5:1:1101:25191:3921 1:N:0:CACTCA
TAATCGACTCCTACGGGAGGCAGCAGTGGGGAATATTGGACAATGGGCGCAAGCCTGATCCAGCCATACCGCGTGGGTGAAGAAGGCCTTCGGGTTGTAAAGCCCTTTTGTTGGGAAAGAAATCCAGCTGGCTAATACCCGGTTGGGATGACGGTACCCAAAGAATAAGCACCGGCTAACTTCGTGCCAGCAGCCGCGGTAATACGAAGGGTGCAAGCGTTACTCGGAATTACTGGGCGTAAAGCGTGCGTAGGTGGTCGTTTAAGTCCGTTGTGAAAGCCCTGGGCTCAACCTGGGAATG
+
CCCGGGGGGGGGGGGGGGGGGGGGGGGGGGGGGGGGGGGGGGGGGGGGGGGGGGGGGGGGGGGGGGGGGGGGGGGGGGGGGGGGGGGGGGGGGGGGGGGGFGGGGGGGGGGGGGGGGGGGGGGCGGGGGGGGGGFGGGGGGGGGGGGGGGGGGGGGGGFGGGGGGGGGGGGGFGGGGGGGGGGGGDGGGGFGGGGGGGGGGGGGGGGFGGGGGGGGGGGGDEEGGGEEGGGGCFGGGGGGGGGGDDFFFGFDBEF?@?FF3<FG??FBF?F?EBFFFFFFFFFFFF<<:D?FFB<?FB>##
@M05025:18:000000000-B3NL5:1:1101:20923:4033 1:N:0:CACTCA
TAATCGACTCCTACGGGAGGCAGCAGTGGGGAATATTGCACAATGGGCGAAAGCCTGATGCAGCGACGCCGCGTGAGGGATGACGGCCTTCGGGTTGTAAGCCTCTTTCAGTAGGGAAGAAGCGAAAGTGACGGTACCTGCAGAAGAAGCGCCGGCTAACTACGTGCCAGCAGCCGCGGTAATACGTAGGGCGCAAGCGTTATCCGGATTTATTGGGCGTAAAGAGCTCGTAGGCGGTTTGTCGCGTCTGCCGTGAAAGTCCGAGGCTCAACCTCGGATCTGCGGTGGGTACGGGCAGATG
+
CCCGGGGGGGGGGGGGGGGGGGGGGGFGGGGGGGGGGGGGGGGGGGGGGGGGGGGGGGGGGGGGGGGGGGGGGGGGGGGGGGGGGGGGGGGGGGGGGGGGGGGGGGGGGGGGGGGGGGGGGGGGGGGGGGGGGGGGGGGGGGGGGGGGGGGGGGGGGGGGGGGGGGGGGGGCFGGGGGGGGGGGGGFGFECGGGGGGGGGGGGGGGGGCGGGGGGGGGGGGGGGGGGGGGGGGGGGGGDCDG7C5CBE5FFGFDFF@>FFF7>77>7?FFFF5)8:DF16AA<BB<FFFFF?BFFFFB(##
@M05025:18:000000000-B3NL5:1:1101:18849:4110 1:N:0:CACTCA
TAATCGACTCCTACGGGAGGCAGCAGTAGGGAATTTTCGTCAATGGGGGAAACCCTGAACGAGCAATGCCGCGTGAGTGAAGAAGGTCTTCGGATCGTAAAGCTCTGTTGTAAGTGAAGAACGGCTCATAGAGGAAATGCTATGGGAGTGACGGTAGCTTACCAGAAAGCCACGGCTAACTACGTGCCAGCAGCCGCGGTAATACGTAGGTGGCAAGCGTTATCCGGAATCATTGGGCGTAAAGGGTGCGTAGGTGGCGTACTAAGTCTGTAGTAAAAGGCAATGGCTCAACCATTGTAGG
+
CCCGGGGGGGGGGGGGGGGGGGGGGFGGGGGGGGGGGGGGGGGGGGGGGGGGGGGGGGGGGCGGEFFGGGGGGGGGGGGFFGFGGGGGGGGGGGGGGGGGGGGGGGGGGGGGGGGGGGGGGGGGGGGGGGGGGGEEGGGGFGGGGGGGGGFGGGGGGGGGGGGGGGGGGGGGGGEGGGGGGGGEGFFEFFGGGGGGGEECEGGGGGCEGGGGGDGFGGGGGGFGGGGGGFCFGGGGGGDCD53CCD@B:D@<BBFFF0<>>GGC/<FAFA?2@@6@FAA:??6><:83:>>7?6<4>62##
@M05025:18:000000000-B3NL5:1:1101:10120:4155 1:N:0:CACTCA
TAATCGACTCCTACGGGAGGCAGCAGTGGGGAATATTGGACAATGGGCGAAAGCCTGATCCAGCCATGCCGCGTGTGTGAAGAAGGTCTTCGGATTGTAAAGCACTTTAAGTTGGGAGGAAGGGCATTAACCTAATACGTTAGTGTTTTGACGTTACCGACAGAATAAGCACCGGCTAACTTCGTGCCAGCAGCCGCGGTAATACGAAGGGTGCAAGCGTTAATCGGAATTACTGGGCGTAAAGCGCGCGTAGGTGGTTCGTTAAGTTGGATGTGAAAGCCCCGGGCTCAACCTGGGAAAA
+
CCCEFCFGGGGGGGGGG@FGGGGGGGFGGGGCFGGFGGFGGFGGGGGGGCGGGGGGGGGGGGGCFGGGGGGGGCFFGFGE,EEEGFGGCFGGGGGEFGGGC<BEFFGDFDEGGGGGFGEGFGGGEGGGFFEECGEFFFGDFFEGFFCEGGGGCCFFGGGGGGGFFFGF=AFGFDEEEEGGGFGEGGE*>DFGFG7CEEGGGD9E@FGCGGGCEC0<CFG7EC5CFGG5EGCD7CG6CD<5C<<>C3).5C<>B@*=@2<*7CC<FF9<F?:-69@FF<9(,(3(49>(4?20(448082##
@M05025:18:000000000-B3NL5:1:1101:25692:4181 1:N:0:CACTCA
TAATCGACTCCTACGGGAGGCAGCAGTGGGGAATATTGGACAATGGGCGCAAGCCTGATCCAGCCATGCCGCGTGAGTGATGAAGGCCTTAGGGTTATAAAGCTCTTTCACCGATGAAGATAATGACGGTAGTCGGAGAAGAAGCCCCGGCTAACTTCGTGCCAGCAGCCGCGGTAATACGAAGGGGGCTAGCGTTGTTCGGAATTACTGGGCGTAAAGCGCACGTAGGCGGATATTTAAGTCAGGGGTGAAATCCCGCAGCTCAACTGCGGAACTGCCTTTGATACTGGGTATCTTGATC
+
CCCGGGFGGGGGGGGGGGGGGGGGFGGGGGGGGGGGGGGGGGGGGGGGGGGGGGGGGGGGGGGGGGGGGGGGGGGGGGGGGGGGGGGGGGGGGGGGGGGGGGGGGGGGGGGGGGGGGGGGGGGGGGGGGGGGGGGGGGGGGGGGGGGGGGGGGGGGGGGGGGGGGGGGGFEGGGGGGGGGGGFEGGGGGGGGGGGGGGGGGGG5FGGGGGGGGGGGGGGGGGGGEFFGGGGGGGGGGGDGGGGGGGFFFGFCFFFF?<>EEGFGFFFFF?FFFEFFFFFFFFBAFAFFF???AFFFBF2##
@M05025:18:000000000-B3NL5:1:1101:10780:4219 1:N:0:CACTCA
TAATCGACTCCTACGGGAGGCAGCAGTAGGGAATCTTCGGCTATGGACGAAAGTCTGACCGAGCAACGCCGCGTGAGTGAAGAAGGTTTTCGGATCGTAAAACTCTGTTGTTAGAGAAGAACAAGGATGAGAGTAACTGTTCATCCCTTGACGGTATCTAACCAGAAAGCCACGGCTAACTACGTGCCAGCAGCCGCGGTAATACGTAGGTGGCAAGCGTTGTCCGGATTTATTGGGCGTAAAGCGAGCGCAGGCGGCTTGTTAAGTCTGATGTGAAAGCCCCCGGCTCATCGGGGGAGTG
+
CCCGG@EG@@EAFFBEGGGGDGGGGGFGGGGGFGGGGFDGEGGGGGGGGGGDEGFGFCFEGGG>FGGGDGGGGBF?C5CCEGGGGG<EGGGGGGGGFBFDGCDFGGFFFEFGGG<FFGGGGGGGFGDCDGCFGG9DFGAFGFFF,,@FGGGGGGGG7FCFFAFGGFGFGGGGGD>EECFGFGG7FGGGBBDFGGGEGEG?E8FGGG+?CE@<CF6FCFGE:CEFGEE57=<7>:C*9F5>D35:CD)<>D>GE>@5>(8D37>0*9/)*-*6B*/*14AB2:BBBF((43))((4((-3##
@M05025:18:000000000-B3NL5:1:1101:11021:4244 1:N:0:CACTCA
TAATCGACTCCTACGGGAGGCAGCAGTGGGGAATATTGGACAATGGGCGCAAGCCTGATCCAGCCATGCCGCGTGAGTGATGAAGGCCTTAGGGTTGTAAAGCTCTTTCAGTGGGGAAGATAATGACGGTACCCACAGAAGAAGCCCCGGCTAACTTCGTGCCAGCAGCCGCGGTAATACGAAGGGGGCTAGCGTTGTTCGGATTTACTGGGCGTAAAGCGCACGTAGGCGGATCGTTAAGTCAGAGGTGAAATCCTGGAGCTCAACTCCAGAACTGCCTTTGATACTGGCGATCTAGAGT
+
CCCGGGGGGGGGGGGGGGGGGGGGGGGGGGGGGGGGGGGGGGGGGGGGGGGGGGGGGGGGGGGGGGGGGGGGGGGGGGGGGGGGGGGGGGGGGGGGGGGGGGGGGGGGGGGGGGGGGGGGGGGGGGGGGGGGGGGGGGGGGGGGGGGGGGGGGGGGGGGGFGFGGGGGGGGGGGGGGGGGGGGGGGGGGGGGGGGGGGGGGGGGDG?;EGGGGGGGGFGGGGGGGGGGEFGGGGGGGGGFGGGGGGFFFGFGFF?FFFFFFGGGFFFAFFFF?F4?F?F?BAB><<ADF>?FB9BFFF)##
@M05025:18:000000000-B3NL5:1:1101:6001:4277 1:N:0:CACTCA
TAATCGACTCCTACGGGAGGCAGCAGTAGGGAATTTTCGTCAATGGGGGAAACCCTGAACGAGCAATGCCGCGTGAGTGAAGAAGGTCTTCGGATCGTAAAGCTCTGTTGTAAGTGAAGAACGGCTCATAGAGGAAATGCTATGGGAGTGACGGTAGCTTACCAGAAAGCCACGGCTAACTACGTGCCAGCAGCCGCGGTAATACGTAGGTGGCGAGCGTTATCCGGAATCATTGGGCGTAAAGGGTGCGTAGGTGGCGTACTAAGTCTGTAGTAAAAGGCAATGGCTCAACCATTGTAAG
+
CCCGG@FGGEGGGGGGEFGGGGG>G@FGFGGGGFGGFFEA@FEGGCFGGGDCCFECFFGGGGGE@<@E<FGCCGGEGGG9F?,,CF=,<<CEGCGGEEGD?EGAGEFFGCEGF<B@,@EFD,C@GG=FEGFGFFA<,DDC9B?FFG,+@FBDCFGFG8EFA<@A,<@DFGCECECCC>E@;D8>DF*DFECFGF,81::/4*9+<8+C881A**==5=CEE57:EC*=*C9*::CCF4CDD7<>C7FEFG7*></95:DF5>*29F=<?<FFF==4@>4(.41:<?BF??2782>4AF<##
@M05025:18:000000000-B3NL5:1:1101:20635:4285 1:N:0:CACTCA
TAATCGACTCCTACGGGAGGCAGCAGTAGGGAATCTTCGGCAATGGACGCAAGTCTGACCGAGCAACGCCGCGTGAGTGAAGAAGGTTTTCGGATCGTAATACTCTGTTGTTAGAGAAGAACAAGGATGAGAGTAAAATGTTCATCCCTTGACGGTATCTAACCAGAAAGCCACGGCTAACTACGTGCCAGCAGCCGCGGTAATACGTAGGTGGCAAGCGTTGTCCGGATTTATTGGGCGTAAAGCGAGCGCAGGCGGTTTCTTAAGTCTGATGTGAAAGCCCCCGGCTCAACCGGGGGAA
+
CCCGGGGGGGGGGGGGGGGGGGGGGGGGGGGGGGGGGGGGGGGGGFFGGGGGGGGGGGGGGGGGGGGGGEGGGFEDGGGGGGGGGGGGGGGGGGGGGGGGGGGGGGGGGGGGGGGGGGGGGGGGGGGGGGGGGGGGGFGGGGGGGGGGGGGGGGGGGGGGGFFDFGGGGGGFGGDDGEGGGGGGGFGGGFGGGGGGGGGGG5CGDFGGFDEGGGFFF5==EE5C:EGG5*:DFGG7C**9CDGFFF@B>DFGFFDF>00<EFGGFBFBFFFFFFFFFFFB?13804(4(-43<?09>>(##
@M05025:18:000000000-B3NL5:1:1101:19590:4292 1:N:0:CACTCA
TAATCGACTCCTACGGGAGGCAGCAGTGAGGAATATTGGTCAATGGGCGCGAGCCTGAACCAGCCAAGTCGCGTGAGGGATGACGGTCCTACGGATTGTAAACCTCTTTTGCCGGGGAGCAAGCGTGCGTTCGTGAACGCACGTCGAGAGTACCCGGAGAAAAAGCATCGGCTAACTCCGTGCCAGCAGCCGCGGTAATACGGAGGATGCGAGCGTTATCCGGATTTATTGGGTTTAAAGGGTGCGTAGGCGGGATGCCAAGTCAGCGGTAAAAATGCGGTGCTCAACGCCGTCGAGCCCG
+
CCCGGGGGGGGGGGGGGGGGGGGGGGGGGGGGGGGGGGGGGGGGGGGGGGGGGGGGGGGGGGGGGGGGGGGGGGGGGGGGGGGGGGGGGGGGGGGGGGGGGGGGGGGGGGGGGGGGGGGGGGGGGGGGGGGGGGGGGGGGGGGGGGGGFGGGGGGGGGGGGGGGGGGGGGGGGGGGGGGGGGGGGGGFGGGGGGGGGGGGGGGGGGGGGGGGGGGGGGGGGGGC==C+<?EGGGGGGGGGGGGGDDFFFGFGFF@>BFFFFGGFFFFFF?FFFFFFFBFF:0;A:4?BF((-4290903##
@M05025:18:000000000-B3NL5:1:1101:7754:4387 1:N:0:CACTCA
TAATCGACTCCTACGGGAGGCAGCAGTGGGGAATATTGCACAATGGGCGAAGGCCTGATGCAGCGACGCCGCGTGAGGGATGACGGCCTTCGGGTTGTAAACCTCTTTCAGTAGGGAAGAAGCGAAAGTGACGGTACCTGCAGAAGAAGCGCCGGCTAACTACGTGCCAGCAGCCGCGGTAATACGTAGGGCGCAAGCGTTATCCGGATTTATTGGGCGTAAAGAGCTCGTAGGCGGTTTGTCGCGTCTGCCGTGAAAGTCCGAGGCTCAACCTCGGATCTGCGGTGGGTACGGGCAGAGG
+
CCCGGGGGGGGGGGGGGGGGGGGGGGGGGGGGGGGGGGGGGGGGGGGGGGGGGGGGGGGGGGGGGGGGGGGGGGGGGGGGGGGGGGGGGGGGGGGGGGGGGGGGGGGGGGGGGGGGGGGGGGGGGGGGGGGGGGGGGGGGGGGGGGGGGGGGGGGGGGGGGGGGGGGGGGGGGGGGGGGGGGGGGGGGGGGGGGGGGGGGGGGGGGGG5C9FGGGGGGGGGGGGGGGGGGGGGGGGGDDDGGGGGGFFFGFGF:DFFFFFFGGGFFEB>??BFF4DEB?FFFBFB?FFFBA?BFFFBB(##
@M05025:18:000000000-B3NL5:1:1101:24786:4398 1:N:0:CACTCA
TAATCGACTCCTACGGGAGGCAGCAGTGGGGAATATTGGACAATGGGCGCAAGCCTGATCCAGCCATACCGCGTGGGTGAAGAAGGCCTTCGGGTTGTAAAGCCCTTTTGTTGGGAAAGAAATCCAGCCGGCTAATACCTGGTTGGGATGACGGTACCCAAAGAATAAGCACCGGCTAACTTCGTGCCAGCAGCCGCGGTAATACGAAGCGTGCAAGAGTTACTCGGAATTACTGGGCGTAAAGCGTGCGTAGGTGGTTATTTAAGTCCGTTGTGAAAGCCCGTGGCTCAACTTGGGAACA
+
C@CGF9@FCFGGCE;B:F@7F@FCFFGGFD7B7FG9E9EFDFFFF@@@@@@CFGGFGGAFGGGGGFFGCFFGGBF6@F@FEG<FE8CCDECFCGGGGCFGGGFGG<FFEA,AEFGDFFGFGG9FCFG<F+@7+=F?D,A?=FFFECBFGE8,3+@:FGGFGGGGGGCGF,E<F@>EGGFGG>>EGG7CFGGGGFGGC85C*:9E9:****327/*2<**+3<C?7EGGECFGF>DC*9DGGG37:).)8C0>@3*=51)9=2::9*/-92F07>>FF<>0(20,4((,),536)62,4(##
@M05025:18:000000000-B3NL5:1:1101:21433:4401 1:N:0:CACTCA
TAATCGACTCCTACGGGAGGCAGCAGTAGGGAATCTTCCACAATGGACGAAAGTCTGATGGAGCAACGCCGCGTGAGTGAAGAAGGGTTTCGGCTCGTAAAGCTCTGTTGGTAGTGAAGAAAGATAGAGGTAGTAACTGGCCTTTATTTGACGGTAATTACTTAGAAAGTCACGGCTAACTACGTGCCAGCAGCCGCGGTAATACGTAGGTGGCAAGCGTTGTCCGGATTTATTGGGCGTAAAGCGAGTGCAGGCGGTTCAATAAGTCTGATGTGAAAGCCTTCGGCTCAACCGGAGAACA
+
CCCGGGGGGGGGGGGGGGGGGGGGGGGGGGGGGGGGGGGGGGGGGGGGGGGGGGGGGGGGGGGGGGGGGGGGGGGGGGGGGGGGGGGGGGGGGGGGGGGGGGGGGGGGGGGGGGGGGGGGGGGFGGGGGGGGGGGGGGGGGGGGGGGGGGGGGGGGGGGGGGGGGGGGGGGGGGGGGGGGGGGGGGGGGGGGGGGGGGGGGGGGGGGGGGGGGGGGGGGGGGGGGGGGGEGFGGGGGGGGGGGGGGEEFGFFFFFFFFF:FCFGFFFAFFFFFFFFFFFFFFAF?BFFFFFFFFBFF64##
@M05025:18:000000000-B3NL5:1:1101:13458:4469 1:N:0:CACTCA
TAATCGACTCCTACGGGAGGCAGCAGTAGGGAGTCTTCCACAATGGACGAAAGTCTGATGGAGCAACGCCGCGTGAGTGAAGAAGGGTTTCGGCTCGTAAAGCTCTGTTGGTAGTGAAGAAAGATAGAGGTAGTAACTGGCCTTTATTTGACGGTAATTACTTAGAAAGTCACGGCTAACTACGTGCCAGCAGCCGCGGTAATACGTAGGTGGCAAGCGTTGTCCGGATTTATTGGGCGTAAAGCGAGTGCAGGCGGTTCAATAAGTCTGATGTGAAAGCCTTCGGCTCAACCGGAGAACT
+
CCCGGGGGGGGGGGGGGGGGGGGGGGGGGGGGGGGGGGGGGGGGGGGGGGDGGGGGGGGGGGGGGGGGGGGGGGGGGGGGGGGGGGGGGGGGGGGGGGGGGGGGGGGAFGGGGGGGGGFGGGGGGGGGGGGGGGGGGGGFEFGGGGGGGGGGGGGGGGGGGGGGGGGGGGGGGGGGGGGGGGGGGGGGGGGGGGGGDEGGGGGFGFE?GGGGGGGGGGG5=EGGGGGEEGGGGCCD54C5CDGGGGDFFGFGFFFFF>35@DFFB?BAFF=<F@46@AA:1>AFF?9?6??B?>6,-18##
@M05025:18:000000000-B3NL5:1:1101:9707:4479 1:N:0:CACTCA
TAATCGACTCCTACGGGAGGCAGCAGTAGGGAATCTTCCACAATGGACGAAAGTCTGATGGAGCAACGCCGCGTGAGTGAAGAAGGGTTTCGGCTCGTAAAGCTCTGTTGGTAGTGAAGAAAGATAGAGGTAGTAACTGGCCTTTATTTGACGGTAATTACTTAGAAAGTCACGGCTAACTACGTGCCAGCAGCCGCGGTAATACGTAGGTGGCAAGCGTTGTCCGGATTTATTGGGCGTAAAGCGAGTGCAGGCGGTTCAATAAGTCTGATGTGAAAGCCTTCGGCTCAACCGGAGAAGA
+
CCCGGGGGGGFGGGGGGGGGGGGEGGGGGGGGGGGGGGGGGGGFGGGGGGGGGGGGGGGGGGGGGGGGGGGGGGGFGGGGGGGGGGGGGGGGGGGGGGGGGGGGGGGGGGGGCGGGGGDFGGGDGGGFGGGGGGGGGGGGGG9CGGGGGGGFFGGGGGFFDGGFFGGGGGGGGGGGDEGGGGGEFF<DBCG8EFEEEEEGG=9C?FEFGGGGGGFFFGGGCEEFGGG52597CDFGGGD9DDCC*95>B5@7FF@EF>3<=77>6*=)*664B0*19-91:?<26:((3<2??F;4(,.##
@M05025:18:000000000-B3NL5:1:1101:14219:4523 1:N:0:CACTCA
TAATCGACTCCTACGGGAGGCAGCAGTGGGTAATATTGCACAATGGGCGAAAGCCTGATGCAGCGACGCCGCGTGAGGGATGACGGCCTTCGGGTTGTAAACCTCTTTCAGTAGGGAAGAAGCGAAAGTGACGGTACCTGCAGAAGAAGCGCCGGCTAACTACGTGCCAGCAGCCGCGGTAATACGTAGGGCGCAAGCGTTATCCGGATTTATTGGGCGTAAAGAGCTCGTAGGCGGTTTGTCGCGTCTGCCGTGAAAGTCCGAGGCTCAACCTCGGATCTGCGGTGGGTACGGGCAGACG
+
CCCGGGGGGGGGGGGGGFGGGGGGGGFGGGGGGGGGGGGGGGGGGGGGGGGGGGGGGEFGGGGGGGGGGGGGGGGGGGGGGGGGGGGDGGGGGGGGGGGGGGGGGGFGGGGFDFGGFDGGGGGGEGDFFGGGGGGGEGGGGFGGGGGGGGGEEGGGGGGGGGGEFDEGDGGGGCGGGGGGEEFGFEFGGGGFGGGEGFGEEGGGGGGEEGCFGGGGGGEGGGCCEF?CCEGGGCFGGCDGGGGGGG:>BGF=::>>@ABFFFG3BBB0<>??F:FFB>F>ABA>F?99BBBBFF;01<(##
@M05025:18:000000000-B3NL5:1:1101:17531:4540 1:N:0:CACTCA
TAATCGACTCCTACGGGAGGCAGCAGTAGGGAATCTTCGGCAATGGACGCAAGTCTGACCGAGCAACGCCGCGTGAGTGAAGAAGGTTTTCGGATCGTAAAACTCTGTTGTTAGAGAAGAACAAGGATGAGAGTAAAATGTTCATCCCTTGACGGTATCTAACCAGAAAGCCACGGCTAACTACGTGCCAGCAGCCGCGGTAATACGTAGGTGGCAAGCGTTGTCCGGATTTATTGGGCGTAAAGCGAGCGCAGGCGGTTTCTTAAGTCTGATGTGAAAGCCCCCGGCTCAACCGGGGGGC
+
CCCGGGGGGGGGGGGGGGGGGGGGGGGGGGGGGGGGGGGGGGGGGGGGGGDCGGGGGGGGGGGGGGGGGGGGGGGGGGGGGGGGGGGGGGGGGGGGGFGGGFGGGGGGGGGGGGFGGFGGGGGGGGFFFFGGGGGFGFGGGGGGGDGDFGGGGGGGGGGGGGGGGGGGGGGFGGGGGGGGGGGGGGDFGGGGGGGGEE=CGGGGGGGGGGGGGGGEFFGGEGGGGCGG5CCFGGGGGGGGGDDD7CBFFGFGFB:BF>EE5DF7F9@DB5FBFFFFFAF>B0<2;>>F;038??901;1##
@M05025:18:000000000-B3NL5:1:1101:16051:4572 1:N:0:CACTCA
TAATCGACTCTTACGGGAGGCAGCAGTGGGGAATATTGGACAATGGGCGCAAGCCTGATCCAGCCATACCGCGTGGGTGAAGAAGGCCTTCGGGTTGTAAAGCCCTTTTGTTGGGAAAGAAATCCAGCCGGCTAATACCTGGTTGGGATGACGGTACCCAAAGAATAAGCACCGGCTAACTTCGTGCCAGCAGCCGCGGTAATACGAAGGGTGCAAGCGTTACTCGGAATTACTGGGCGTAAAGCGTGCGTAGGGGGTTATTTAAGTCCGTTGTGAAAGCCCTGGGCTCAACCTGGGAATC
+
CCCGGGGGEGGGGGGGGCGGGGGEGGFFGGGGGGFFGGGGGGGGGGGGGGGGGGGGGGGGGGGGGGGGGGGGGGGGGGGGGGGGGGGGGGGGGGFGGGGGGGFFGGGGGGGGGGGGGGGGGGGFCFGGGGGGDGGGGFCGGFFGFGGFGGGGGGGGDCFGGGGFFGGGGGGFGGGGGGFGFGGE>DBFFGGGFGG5CEGGD89+>CEDEGEGGGGGGCGGGEECGGD7C=?DFGGGG5C5DCFGFDDB7DBDEE)7B45@*CCF7F=<FBF>>>>FF5)448((3111??>08:BB?:7##
@M05025:18:000000000-B3NL5:1:1101:16419:4597 1:N:0:CACTCA
TAATCGACTCCTACGGGAGGCAGCAGTAGGGAATCTTCCACAATGGACGCAAGTCTGATGGAGCAACGCCGCGTGAGTGAAGAAGGGTTTCGGCTCGTAAAGCTCTGTTGGTAGTGAAGAAAGATAGAGGTAGTAACTGGCCTTTATTTGACGGTAATTACCTAGAAAGTCACGGCTAACTACGTGCCAGCAGCCGCGGTAATACGTAGGTGGCAAGCGTTGTCCGGATTTATTGGGCGTAAAGCGAGTGCAGGCGGTGCAATAAGTCTGATGTGAAAGCCTTCGGCTCAACCGGAGAAGA
+
CCCGGGGGGGGGGGGGGFGGGGGGGGGGGGGGGGGGGGGGGGGGGGGGGGGGGGGGGGGGGGGGGGGGGGGGGGGGGGGGGGGGGGGGGGGGGGGGGGGGGGGGGGGGGGGGGGGGFFGGGGGGGGFGFGGGGGGGGGGGGGGGGGFGGGGGGGGFGGGGGFGGGDEFFG9FCFGEGEGGGGGGGGCCGGGGGGGGGGDGEEFGGGG9CGGGGEFDF=ECEGGGDED:==CFGGGGGDDGGGFGGGFFFGFGFFFFFF)5?GG7?FFFFFFFFF?F4<A1::B?604,2<?:7>>2174##
@M05025:18:000000000-B3NL5:1:1101:17795:4612 1:N:0:CACTCA
TAATCGACTCCTACGGGAGGCAGCAGTGGGGAATATTGGACAATGGGCGCAAGCCTGATCCAGCCATACCGCGTGGGTGAAGAAGGCCTTCGGGTTGTAAAGCCCTTTTGTTGGGAAAGAAATCCAGCCGGCTAATACCTGGTTGGGATGACGGTACCCAAAGAATAAGCACCGGCTAACTTCGTGCCAGCAGCCGCGGTAATACGAAGGGTGCAAGCGTTACTCGGAATTACTGGGCGTAAAGCGTGCGTAGGTGGTTATTTAAGTCCGTTGTGAAAGCCCTGGGCTCAACCTGGGAAGG
+
CCCGGGGGGGGGGGGGGGGGGGGGGGGGGGGGGGGGGGGGGGGGGGGGGGGGGGGGGGGGGGGGGGGGGGGGGGGGGGGGGGGGGGGGGGGGGGFGGGGGGGGGGGGGGGGGGGGGGGGGGFGGGGGGGGDGGGGGGGGGGGGGGGGGGGGGGGGGDGGGGGGGGGGGGGGGGGGGGGGGGGGGGGGGGGGGGGGGGGGGGGGGGGGGGGGGEGGGGGGGGGGFGGGGGGGGGGGGG<DGGGGGGGDFFGFGFDFFFBFFFGGGFFFBFFFFFFFFFBA:?FFFFF63:??BFFB0??2##
@M05025:18:000000000-B3NL5:1:1101:23877:4621 1:N:0:CACTCA
TAATCGACTCCTACGGGAGGCAGCAGTAGGGAATATTGCACAATGGGGGAAACCCTGATGCAGCGACGCCGCGTGAAGGAAGAAGTATCTCGGTATGTAAACTTCTATCAGCAGGGAAGACAATGACGGTACCTGACTAAGAAGCCCCGGCTAACTACGTGCCAGCAGCCGCGGTAATACGTAGGGGGCAAGCGTTATCCGGATTTACTGGGTGTAAAGGGAGCGTAGACGGACGGGCAAGTCTGAAGTGAAAGGCAGGGGCTCAACCCCTGGACTGCTTTGGAAACTGTCCATCTAGACG
+
CCCGGGGGGGGGGGGGGGGGGGGGFGCGGGGGGGGGGGGGGGGGGGGGGGGGGGGGGGGGGGGGGGGGGGGGGGGGGGGGGGGGGGGGGDFGGGGGGGGGFGGGGGGGGGGGGGGGGGGGGGGGGGGGGGGGGGGGGGGGGGGGGGGGGGGGGGGGGGGGGGGGGGGGGGGGGGEGCGGGGCGGEGGGGGGGGGGGGGGGGGGDGGGGGGGGGGEGGGFGGGGGGGGGGFGGGGGGGGGGGGDGGFFFFGFGFFFFF?>EEDGGFFF?@?F:F:FFF?AFFFFBF)2<<AD049ABFA)##
@M05025:18:000000000-B3NL5:1:1101:7407:4669 1:N:0:CACTCA
TAATCGACTCCTACGGGAGGCAGCGGTGGGGAATATTGGACAATGGGCGCAAGCCTGATCCAGCCATGCCGCGTGAGTGATGAAGGCCTTAGGGTTGTAAAGCTCTTTTGTCCGGGACGATAATGACGGTACCGGAAGAATAAGCCCCGGCTAACTTCGTGCCAGCAGCCGCGGTAATACGAAGGGGGCTAGCGTTGCTCGGAATCACTGGGCGTAAAGGGCGCGTAGGCGGCCGATTAAGTCGGGGGTGAAAGCCTGTGGCTCAACCACAGAATTGCCTTCGATACTGGTTGGCTTGACT
+
CCCGGGGGGGGGGGGGGGGGGGGGGGGGGGGGGGGGGGGGGGGGGGGGGGGGGGGGGGGGGGGGGGGGGGGGGGGGGGGGGGGGGGGGGGGGGGGGGGGGGGGGGGGGGGGGGGGGGGGGGGGGGGGGGGGGGGGGGGGGGGGGGGGGGGGGGGGGGGGGGGGGGGGGGGGGGGGGGGGGGGGGGGGGGGGDGGGGGGGGGGGGGGGGGGGGGGGGGFGGGGGGGGGGGGGGGGGGGDGGGFGGGGFFFGFGFFFFFBFFFCFGFFFF::F<?FFFFFFFFFF?FFFFFFB>F>7?19(##
@M05025:18:000000000-B3NL5:1:1101:11745:4674 1:N:0:CACTCA
TAATCGACTCCTACGGGAGGCAGCAGTGGGGAATATTGCACAATGGGCGCAAGCCTGATGCAGCCATGCCGCGTGTGTGAAGAAGGCCTTCGGGTTGTAAAGCACTTTCAGCGGGGAGGAAGGCGTTAAGGTTAATAACCTTGGCGATTGACGTTACCCGCAGAAGAAGCACCGGCTAACTCCGTGCCAGCAGCCGCGGTAATACGGAGGGTGCAAGCGTTAATCGGAATTACTGGGCGTAAAGCGCACGCAGGCGGTCTGTCAAGTCGGATGTGAAATCCCCGGGCTCAACCTGGGAACA
+
CCCGGGGGGGGGGGGGGGGGGGGGGGGGGGGGGGGGGGGGGGGGGGGGGGGGGGGGGGGGGGGGGGGGGGGGGGGGGGGGGGGGGGGGGGGGGGGGGGGGGGGGGGGGGGGGGGGGGGGGGGGGGGGGGGGGGGGGGGGGGGGGGGGGGGGGGGGGGGGGGGGGGGGGGGGGGGGGGGGGGGGGGGGGGGGGGGGGGGGGGGGGGGGGGGGGGGGGGGGGGGGGGGGGGGGGFGGFFGGCCGGGGGFFEGFGEFFFFFFFFFGGFFFFFF>:DFFFFDAFBFFFFFF>FFFFBFFF?F?##
@M05025:18:000000000-B3NL5:1:1101:24168:4694 1:N:0:CACTCA
TAATCGACTCCTACGGGAGGCAGCAGTAGGGAATCTTCCACAATGGACGAAAGTCTGATGGAGCAACGCCGCGTGAGTGAAGAAGGGTTTCGGCTCGTAAAGCTCTGTTGGTAGTGAAGAAAGATGGAGGTAGTAACTGGCCTTTATTTGACGGTAATTACTTAGAAAGCCACGGCTAACTACGTGCCAGCAGCCGCGGTAATACGTAGGTGGCAAGCGTTGTCCGGATTTATTGGGCGTAAAGCGAGTGCAGGCGGTTCAATAAGTCTGATGTGAAAGCCTTCGGCTCAACCGGAGAAGG
+
CCCGGGGGGGGGGGGGGGGGGGGGGGGGGGGGGGGGGGGGGGGGGGGGGGGGGGGGGGGGGGGGGGGGGGGGGGGGGGGGGGGGGGGGGGGGGGGGGGGGGGGGGGGGGGGGGGGGGGGGGGGGGGGGGGGGGGGFGGGFGGGGGFGGGGGGGGGGGGFGFGGGGGGGGGGGGGGGGGGGGGGGGFGGGGGGGGGGGGGGGGGGGGFGGGFGGGGGFGGGEGGGGGGGGG?FGGFGGGGGGGGGGGFFBGFGFFFFF>EBFGFGFF?AFFFFB@F?F<F?FFF?B?>?BFB019>BFF:##
@M05025:18:000000000-B3NL5:1:1101:6729:4738 1:N:0:CACTCA
TAATCGACTCCTACGGGAGGCAGCAGTAGGGAATCTTCCACAATGGACGAAAGTCTGATGGAGCAACGCCGCGTGAGTGAAGAAGGGTTTCGGCTCGTAAAGCTCTGTTGGTAGTGAAGAAAGATAGAGGTAGTAACTGGCCTTTATTTGACGGTAATTACTTAGAAAGTCACGGCTAACTACGTGCCAGCAGCCGCGGTAATACGTAGGTGGCAAGCGTTGTCCGGATTTATTGGGCGTAAAGCGAGTGCAGGCGGTTCAATAAGTCTGATGTGAAAGCCTTCGGCTCAACCGGAGAAAA
+
CCCGGGGGGGGGGGGGGGGGGGGGGGGGGGGGGGGGGGGGGGGGGGGGGGGGGGGGGGGGGGGGGGGGGGGGGGGGGGGGGGGGGGGGGGGGGGGGGGGGGGGGGGGGGGGGGGGGGGGGGGGGGGGGGGGGGGGGGGGGGGGGGGGGGGGGGGGGGGGGGGGGGGGGGGGGGGGGGGGGGGGGGGGGGGGGGGGGGGGGGGFGGGGGGGGGGGGGGGGGDCGGGGGGGGGGGGGGDFGGGGGG>D@3;FFGFFFFFFE:6:FGFFFFFDBAFFFFFB>B??A><FFFBDFFFFF0(-.##
@M05025:18:000000000-B3NL5:1:1101:23256:4750 1:N:0:CACTCA
TAATCGACTCCTACGGGAGGCAGCAGTAGGGAATATTGCACAATGGGGGAAACCCTGATGCAGCGACGCCGCGTGAAGGAAGAAGTATCTCGGGATGTAAACTTCTATCAGCAGGGAAGACAATGACGGTACCTGACTAAGAAGCCCCGGCTAACTACGTGCCAGCAGCCGCGGTAATACGTAGGGGGCAAGCGTTATCCGGATTTACTGGGTGTAAAGGGAGCGTAGAGGGACGGGCAAGACTGAAGTGAAAGGCAGGGGGGCAACCCCTGGACTGCTTTGGAAACTGTCCAACTATGGC
+
C@C<@FF:@F9FE<C;C@F+@,@@@E@C<FG,C,EFE<<EFGG9<<FGG@:FFCGGGCED9CF8FC:CF:+CF@FC<?4E,,F8F5<EFFFF++4=FGFCGGC?EF9F5?,9,BDF+,4B<FF=,C<FCC<C,ACBC9>3=ED@<BFGG:B7F7@A=B:6DF7AD:::A:1>F7*4=;CC:24,*=FE*=EC8EGB8E++A?***<@:+<0A0;29:EECC*::C*/>E+:35*9CC375C*4:CF*99DB>F7:0.1>BF))/))0(0854>5@44(..43>04<2))))5<)((())##
@M05025:18:000000000-B3NL5:1:1101:21687:4757 1:N:0:CACTCA
TAATCGACTCCTACGGGAGGCAGCAGTAGGGAATCTTCGGCAATGGACGAAAGTCTGACCGAGCAACGCCGCGTGAGTGAAGAAGGTTTTCGGATCGTAAAACTCTGTTGTTAGAGAAGAACAAGGATGAGAGTAACTGTTCATCCCTTGACGGTATCTAACCAGAAAGCCACGGCTAACTACGTGCCAGCAGCCGCGGTAATACGTAGGTGGCAAGCGTTGTCCGGATTTATTGGGCGTAAAGCGAGCGCAGGCGGTTTCTTAAGTCTGATGTGAAAGCCCCCGGCTCAACAGGGGAGGT
+
CCCGGGGGGGGGGGGGGGGGGGGGGGGGGGGGGGGGGGGGGGGGGGGGGGGDGGGGFFGEFGGGGGFGCGGGGGGEGFGGGGGGGGFGGGFGGGGDGGGFGGGGGGGGGGGGFGFGGGGGGGGGGGGGGGGGGGFFGFGGGFGGGFFGGGGFGGGGFGGGFEGGGGGGGFCCFGGGGGGCGGGGFGGEDFGGGGGGGGGEEGGE7=FCCEGGGFDGGCE/AC10<CEC:=9::FGC4CDGCDGFCDBFFGDGFFFFF33)1C7:7F=AFFBDF?F*@A<(,((170690.4()(,314>##
@M05025:18:000000000-B3NL5:1:1101:25348:4886 1:N:0:CACTCA
TAATCGACTCCTACGGGAGGCAGCAGTAGGGAATCTTCCACAATGGACGAAAGTCTGATGGAGCAACGCCGCGTGAGTGAAGAAGGGTTTCGGCTCGTAAAGCTCTGTTGGTAGTGAAGAAAGATAGAGGTAGTAACTGGCCTTTATTTGACGGTAATTACTTAGAAAGTCACGGCTAACTACGTGCCAGCAGCCGCGGTAATACGTAGGTGGCAAGCGTTGTCCGGATTTATTGGGCGTAAAGCGAGTGCAGGCGGTGCAATAAGTCTGATGTGAAAGCCTTCGGCTCAACCGGAGAATG
+
CCCGGGGGGGGGGGGGGGGGGGGGGGGGGGGGGGGGGGGGGGGGGGGGGGGGGGGGGGGGGGGGGGGGGGGGGGGGGGGGGGGGGGGGGGGGGGGGGGGGGGGGGGGGGGGGGGGGGGGGGGGGGGGGGGGGGGGGGGGGGGGGGGGGGGGGGGGGGGGGGGGGGGGGGGGGGGGGGGGGGGGGGFGGGGGGGGGGDEGGGGGGGGFGGGGGGGGGGGGGGDGGGGG5CEE>>FGFFFGGGGGGGGFFEGFGFF:BF>)7FFGGFFFA?29AFB?=B49:?728B?B:?FFFFFB>B>?##
@M05025:18:000000000-B3NL5:1:1101:6861:4887 1:N:0:CACTCA
TAATCGACTCCTACGGGAGGCAGCAGTGGGGAATATTGGACAATGGGCGCAAGCCTGATCCAGCCATACCGCGTGGGTGAAGAAGGCCTTCGGGTTGTAAAGCCCTTTTGTTGGGAAAGAAATCCAGCCGGCTAATACCTGGTTGGGATGACGGTACCCAAAGAATAAGCACCGGCTAACTTCGTGCCAGTAGCCGCGGTAATACGAAGGGTGCAAGCGTTACTCGGAATTACTGGGCGTAAAGCGTGCGTAGGTGGTTATTTAAGTCCGTTGTGAAAGCCCTGGGCTCAACCTGGGAACG
+
CCCGGGGGGGGGGGGGGGGGGGGGGGFGGGGGGGGGGGGGGGGGGGGGGGGGGGGGGGGGGGGGGGGGGGGGGGGGGGGGGGGGGGGGGGGGGGGGGGGGGGGGGGFGGGGGGGDGGGGGGGGGGGGGGGGGGGGGGGGGGGGGGGGGGGGGGGGGDCEGGGGGGGGGGGFGGGGGGGGFGGGGGGGGGGGFGGGGGGGGGGGGGGDGEGGGGGGGGGGGEEEC?EGGGCFGGGGG4<DDCDFDC>BFFGEC>D96>6:F4CCFFBFAFBFBFFF?FAF:F::0861,()4470:?:7?##
@M05025:18:000000000-B3NL5:1:1101:14181:4912 1:N:0:CACTCA
TAATCGACTCCTACGGGAGGCAGCAGTAGGGAATCTTCGGCAATGGACGAAAGTCTGACCGAGCAACGCCGCGTGAGTGAAGAAGGTTTTCGGATCGTAAAACTCTGTTGTTAGAGAAGAACAAGGATGAGAGTAACTGTTCATCCCTTGACGGTATCTAACCAGAAAGCCACGGCTAACTACGTGCCAGCAGCCGCGGTAATACGTAGGTGGCAAGCGTTGTCCGGATTTATTGGGCGTAAAGCGAGCGCAGGCGGTTTCTTAAGTCTGATGTGAAGGCCCCCGGCTCAACCGGGGAGAA
+
CCCGGGGFGGGGGGGGGGGGGGGGGGCFFFEGGGGGGGGEGGGGGGGGGGDGGGGGGGGGGDGGGGGGGGGGGFEGGGGGGGGGGGFGGFGGCGGGCEGGGGGGGFGGGGGGFGEGGGGGGGGGGGGGGGGGFBFGGGGGGEGGFGGGGGGGGGGGGGGGGFGGGGGGGGGGGGGGGGGGGFGEFG@CGGGGGGGGGGGGEGGGGGCCFDCC=CFCGGGEEGGGDEDEEGD?*?CGGCGGGDFDDGEF>G3)>:@@D>>:FFGGFFB9=-9:B@FFFFB0.:>>FFFF?>?:?BBFFFF##
@M05025:18:000000000-B3NL5:1:1101:10365:4954 1:N:0:CACTCA
TAATCGACTCCTACGGGAGGCAGCAGTGGGGAATTTTGGACAATGGGCGCAAGCCTGATCCAGCCATGCCGCGTGCGGGAAGAAGGCCTTCGGGTTGTAAACCGCTTTTGTCGGGGAAGAAATCCTCTGGGCCAATACCCCGGGGGGATGACGGTACCCGAAGAATAAGCACCGGCTAACTACGTGCCAGCAGCCGCGGTAATACGTAGGGTGCAAGCGTTAATCGGAATTATTGGGCGTAAAGCGTGCGCAGGCGGTTGTGCAAGACAGATGGGAAATCCCCGGGCTCAACCTGGGAAGG
+
CCCGGGGGGGGGGGGGGGGGGGGGGGDGGGGGGGGGGGGGGGGGGGGGGGGGGGGGGGGGGGGGGGGGGGGGGGGGGGGGGGGGGGGGGGGGGGGGGGGGGGGGGGGGGGGGGGGGGDGGGGGGGGGGGGGGGGGGGGGGGGGGGGGECEFCGGEEGGGGGGGGFGG9@9FGFG5C:EGF:F:C*;F>FGGGGD@CEGGGGGDFGGCGGGD6=5EFGGGGGGDCFFCEEG6***07<5<)9<*2*9)8@C>D>7)75735./:C?447??.)9))7?192()--04(1(<4?<???(2,##
@M05025:18:000000000-B3NL5:1:1101:13123:5014 1:N:0:CACTCA
TAATCGACTCCTACGGGAGGCAGCAGTGGGGAATATTGCACAATGGGCGCAAGCCTGATGCAGCCATGCCGCGTGTATGAAGAAGGCCTTCGGGTTGTAAAGTACTTTCAGCGAGGAGGAAGGTGTTGTGGTTAATAACCGCAGCAATTGACGTTACTCGCAGAAGAAGCACCGGCTAACTCCGTGCCAGCAGCCGCGGTAATACGGAGGGTGCAAGCGTTAATCGGAATTACTGGGCGTAAAGCGCACGCAGGCGGTCTGTCAAGTCGGATGTGAAATCCCCGGGCTCAACCTGGGAACG
+
CCCGGGFGGGGGGGGGGGDGFGGGGGEFGEGCCFGGGGGGGFFGGC@@FEGGGFGGGFGGGGGGGGGGGGGGGFGFGGGGGGFGGGGGF=FGGGCFFEFFEGGGFDDFGCFGGGGGGCGGGGGGGFGGGGGEGGFCGGFGGCGGGGGGDDFGEFFGEFEEEEFGFGDGGGGGCG>CCEEFGEFEGGGGGGGGGGGGGGEGGDGGGGECEGEE:=F7<C5CC=C9E=EC5E6*::C4CFDGGDFFGDBFE:><:;DDD>F@FCFFBFF>BB):@:=FF<AA4?FFF19BF<?BFF7,4<:##
@M05025:18:000000000-B3NL5:1:1101:10826:5038 1:N:0:CACTCA
TAATCGACTCCTACGGGAGGCAGCAGTGGGGAATATTGGACAATGGGCGCAAGCCTGATCCAGCCATACCGCGTGGGTGAAGAGGGCCTTCGGGTTGTAAAGCCCTTTTGTTGGGAAAGAAATCCAGCCGGCTAATACCTGGTTGGGATGACGGTACCCAAAGAATAAGCACCGGCTAACTTCGTGCCAGCAGCCGCGGTAATACGAAGGGTGCAAGCGTTACTCGGAATTACTGGGCGTAAAGCGTGCGTAGGTGGTTATTTAAGTCCGTTGTGAAAGCCCTGGGCTCAACCTGGGAAGG
+
CCCGGGGGGGGGGGGGGGGGGGGGGGGGGGGGGGGGGGGGGGGGGGGGGGGGGGGGGGGGGGGGGGGGGGGGGGGGGGGGGGGGGGGGGGGGGGGGGGGGGGGGGGGGGGFGGGGFGGGFGGGGGGGGGGGGGGGGGGGGGGFGGGGGGGGGDGGGGGGGGGGGGGGFCGGGGGGGGGGGGGGGGGGGGGGGGGGGGGGGGGGGGGGGGGGGGGGGGGGGGGGFGGGGGGGGGGGGGGGGGGDFGGDEDGEDDDFFF65@6FFGFBFBF:FFFFEFFF<?(8:BFFFFF?F:207:?F?##
@M05025:18:000000000-B3NL5:1:1101:15689:5066 1:N:0:CACTCA
TAATCGACTCCTACGGGAGGCAGCAGTAGGGAATCTTCCACAATGGGCGAAAGCCTGATGGAGCAACGCCGCGTGGGTGAAGAAGGTCTTCGGATCGTAAAACCCTGTTGTTAGAGAAGAAAGTGCGTGAGAGTAACTGTTCACGTTTCGACGGTATCTAACCAGAAAGCCACGGCTAACTACGTGCCAGCAGCCGCGGTAATACGTAGGTGGCAAGCGTTATCCGGATTTATTGGGCGTAAAGGGAACGCAGGCGGTCTTTTAAGTCTGATGTGAAAGCCTTCGGCTTAACCGGAGTAGA
+
CCCGGGGGGGGGGGGGGGGGGGGGGGGGGGGGGGGGGGGGGGGGGGGGGGGGGGGGGGGGGGGGGGGGGGGGGGGGGGGGGGGGGGGGGGGGGGGGGGGGGGGGGGGGGGGGGGFGFGGGGGGGGGGGGGGGGGGGGGGGGGGGGGGGGGGGGGGGGGGGGGGGG@FGGGGGGGGGGGGGGGGGGGGGGGGGGGGGGGGGGGGGGGEFGGGGGGGFGGGEGGGGGGG5EEGFGG=DGGGCDDFDFGFFFG>C:BEBF9>EFFFG:/0-6<FFFBFFFFB7??D7:<>FF7:<<9FFBF(##
@M05025:18:000000000-B3NL5:1:1101:15161:5071 1:N:0:CACTCA
TAATCGACTCCTACGGGAGGCAGCAGTAGGGAATCTTCCACAATGGACGAAAGTCTGATGGAGCAACGCCGCGTGAGTGAAGAAGGGTTTCGGCTCGTAAAGCTCTGTTGGTAGTGAAGAAAGATAGAGGTAGTAACTGGCCTTTATTTGACGGTAATTACTTAGAAAGTCACGGCTAACTACGTGCCAGCAGCCGCGGTAATACGTAGGTGGCAAGCGTTGTCCGGATTTATTGGGCGTAAAGCGAGTGCAGGCGGTTCAATAAGTCTGATGTGAAAGCCTTCGGCTCAACCGGAGAACC
+
CCCGGGGG@GGGGGGGGGGGGGGGGGGGGGGGGGGGGGGGGGGGGGGGGGGGGGGGGGGGGGGGGGGGGGGGGGGGGGGGGGGGGGGGGGGGGGGGGGGGGGGGGGGGGGGGGGFFGGGGGGGGGGGGGGGGGGGGGGGGGGGGGGGGGGGGGGGGGGGGGGGGGGCGGGGGGGGGGGGGGGGGGGGGGGGGGGGGGGGGGGGGGGFFGGGGGGGGGGGGGGGGGGGDDGFFGGGGGGGDGGGGGG@BEGFGFFFFF;7;FGGGFFFFFF?:FFFFF>AFFFFFB69(8?<?FBF04(4##
@M05025:18:000000000-B3NL5:1:1101:14590:5081 1:N:0:CACTCA
TAATCGACTCCTACGGGAGGCAGCAGTGAGGAATATTGGTCAATGGGCGGGAGCCTGAACCAGCCAAGTCGCGTGAGGGATGACGGTCCTACGGATTGTAAACCTCTTTTGCCGGGGAGCAAGCGTGCGTTCGTGAACGCGCGTCGAGAGTACCCGGAGAAAAAGCATCGGCTAACTCCGTGCCAGCAGCCGCGGTAATACGGAGGATGCGAGCGTTATCCGGATTTATTGGGTTTAAAGGGTGCGTAGGCGGGATGCCAAGTCAGCGGTAAAAATGCGGTGCTCAACGCCGTCGAGCCTC
+
CCCGGGGGGGGGGCFGGGGGGGGGFFEGGFGGGGGGGGGGGGGGGGGGGGGGGGGGGGGGGGGGGGGGGGGGGGGGGGGGGGGGGGFGGGFGGGGGGGGGGGGGGGGGGGGEGGGGGGGGGGGGGGGGGGGGGGGGGGGGCFCFGGGGGGGGG?FGGGGEGGGGGGFGGGGGGGGGGGGGGGGGGGGGGGGGGGGGGGGGGGGE=EEGGGGGGGGGGGGGFG=:55?<<<:CGCDD6:::7DGGD3>DEC*9>BEFFF)7;5:FFFFFF1>BFFF>FB>>?B9AAB?(-329;BB93:(##
@M05025:18:000000000-B3NL5:1:1101:25046:5126 1:N:0:CACTCA
TAATCGACTCCTACGGGAGGCAGCAGTAGGGAATCTTCCACAATGGACGAAAGTCTGATGGAGCAACGCCGCGTGAGTGAAGAAGGGTTTCGGCTCGTAAAGCTCTGTTGGTAGTGAAGAAAGATAGAGGTAGTAACTGGCCTTTATTTGACGGTAATTACTTAGAAAGTCACGGCTAACTACGTGCCAGCAGCCGCGGTAATACGTAGGTGGCAAGCGTTGTCCGGATTTATTGGGCGTAAAGCGAGTGCAGGCGGTTCAATAAGTCTGATGTGAAAGCCTTCGGCTCAACCGGAGAACC
+
CCCGGGGGGGGGGGGGGGGGGGGGGGGGGGGGGGGGGGGGGGGGGGGGGGGGGGGGGGGGGGGGGGGGGGGGGGGGGGGGGGGGGGGGGGGGGGGGGGGGGGGGGGGGFGGEGGFGGGGGGGGGGGGGGGGGGGGGGGGGGGGGGGGGGGGGGGGGGGGGGGGGGGGGGGGGGGGGGGGGGGGGGGGGGGGGGGGGGGGGGGGGGGFGGGGGGGGGGGGGCEGGGGGGGGFGGGGGGGGDGGGGGGFFFGFGF>>ED-7>?FCFFFF>?AFFFFFF=<<?028?B?B?:??F<BFFFB?##
@M05025:18:000000000-B3NL5:1:1101:14110:5206 1:N:0:CACTCA
TAATCGACTCCTACGGGAGGCAGCAGTGGGGAATATTGGACAATGGGCGCAAGCCTGATCCAGCCATACCGCGTGGGTGAAGAAGACCTTCGGGTTGTAAAGCCCTTTTGTTGGGAAAGAAATCCAGCCGGCTAATACCTGGTTGGGATGACGGTACCCAAAGAATAAGCACCGGCTAACTTCGTGCCAGCAGCCGCGGTAATACGAAGGGTGCAAGCGTTACTCGGAATTACTGGGCGTAAAGCGTGCGTAGGTGGTTATTTAAGTCCGTTGTGAAAGCCCTGGGCTCAACCTGGGAACC
+
CCCGGGGGGGGGGGGGGGGGGGGGGGGGGGGGGGGGGGGGGGGGGGGGGGGGGGGGGGGGGGGGGGGGGGGGGGGGGGGGGGGGGGGGGGGGGGGGGGGGGGGGGGGGGGGGGGGGGGGGGGGGGGGGGGGGGGGGGGGGGGGGGGGGGGGGGGGGGGGGGGGGGGGGGGGGGGGGGGGGGGGGGGGGGGGGGGGGGGGGGGGGGGGFGGGGGGGGGGGGGGGGGGGDGGGGGGG:FGGGGGGGGG<:>GFGFFFFF<FFFGGGFFFAFFFFFFFFFADFFFF??B6,4<7:?B??8:4##
@M05025:18:000000000-B3NL5:1:1101:14989:5275 1:N:0:CACTCA
TAATCGACTCCTACGGGAGGCAGCAGTAGGGAATATTGCACAATGGGGGAAACCCTGATGCAGCGACGCCGCGTGAAGGAAGAAGTATCTCGGTATGTAAACTTCTATCAGCAGGGAAGACAATGACGGTACCTGACTAAGAAGCCCCGGCTAACTACGTGCCAGCAGCCGCGGTAATACGTAGGGGGCAAGCGTTATCCGGATTTACTGGGTGTAAAGGGAGCGTAGACGGACGGGCAAGTCTGAAGTGAAAGGCAGGGGCTCAACCCCTGGACTGCTTTGGAAACTGTCCATCTAGAGG
+
CCCGGGFGGGGGGGGGGGEEGEGGGGEEFGGGGFFFGGGGGGCGFGGGGGGGGGGGGGGGGFEFGGGGGGGGGFG@CEFGGGGGGFFFGFGGGFGGGGGGGGGGGGGGGGGGGGGG<FFGGGGGGGFCFGGGGGGGGGGGGFGGGGGGGDGGGGCFFGGF:@FFGGGGGCGGGGECCF;FFEGGECEGG88FFEEEGGC7CE58CC7FGGGG6CEF7CFEGFGDGEEGGFGGDCDCGC1<FFGFF:=F9CFGFBF>5:E@3)1>@@F<D:F<FFFF>:AB4A>:<2854<>02)6>D2)##
@M05025:18:000000000-B3NL5:1:1101:8094:5350 1:N:0:CACTCA
TAATCGACTCCTACGGGAGGCAGCAGTGGGGAATATTGCACAATGGGGGAAACCCTGATGCAGCGACGCCGCGTGAGCGATGAAGTATTTCGGTATGTAAAGCTCTATCAGCAGGGAAGAAAATGACGGTACCTGACTAAGAAGCCCCGGCTAACTACGTGCCAGCAGCCGCGGTAATACGTAGGGGGCAAGCGTTATCCGGATTTACTGGGTGTAAAGGGAGCGTAGACGGCATGGCAAGCCAGATGTGAAAGCCCGGGGCTCAACCCCGGGACTGCATTTGGAACTGTCAGGCTAGACT
+
CCCGGGGGGGGGGGGGGGGGGGGGGGGGGGGGGGGGGGGGGGGGGGGGGGGGGGGGGGGGGGGGGGGGGGGGGGGGGGGGGGGGGGGGGGGGGGGGGGGGGGGGGGGGGGGGGGGGGGGGGGGGGGGGGGGGGGGGGGFGGGGGFGFGGGGGGGGGGGGGGGGGGGGGGGGGGGGGGCFGFFGFGGGGGGGFGGGGGFGGGGCGGGGGGGGGGGGGCFGFGDEGGGGGGGGGDDGGGFGGGGF:FDFFFGFG=?FFFFFBBDDDFFFBE:DBF@BFFFAA<4<9(67?B)4<AFFF??,##
@M05025:18:000000000-B3NL5:1:1101:23958:5393 1:N:0:CACTCA
TAATCGACTCCTACGGGAGGCAGCAGTAGGGAATCTTCCACAATGGACGAAAGTCTGATGGAGCAACGCCGCGTGAGTGAAGAAGGGTTTCGGCTCGTAAAGCTCTGTTGGTAGTGAAGAAAGATAGAGGTAGTAACTGGCCTTTATTTGACGGTAATTACTTAGAAAGTCACGGCTAACTACGTGCCAGCAGCCGCGGTAATACGTAGGTGGCAAGCGTTGTCCGGATTTATTGGGCGTAAAGCGAGTGCAGGCGGTTCAATAAGTCTGATGTGAAAGCCTTCGGCTCAACCGGAGAAAG
+
CCCGGGGGGGGGGGGGGGGGGGGGGGGGGGGGGGGGGGGGGGGGGGGGGGGGGGGGGGGGGGGGGGGGGGGGGGGGGGGGGGFGGGGGGGGGGGGGGGGGGGGGGGGGGGGGGGGGGGFGGGGGGGGGGGGGGGGGGGGGGGGGGGGGGGGGGGGGGGGGGGGGGGGGGGGGGGGGGGGGGGGGGGGGGGGGGGGGGGGGDGGGGGFGGGGGGGGGGGGCGGEGGGGC5C?7FGGGGGGDGDFFFGFFFFFGFFFFE-7>BGFGFFFF?>FFFFFFFA9??FBBBBFF<FB<7>>FFB?##
@M05025:18:000000000-B3NL5:1:1101:21384:5405 1:N:0:CACTCA
TAATCGACTCCTACGGGAGGCAGCAGTAGGGAATCTTCCACAATGGACGAAAGTCTGATGGAGCAACGCCGCGTGAGTGAAGAAGGGTTTCGGCTCGTAAAGCTCTGTTGGTAGTGAAGAAAGATAGAGGTAGTAACTGGCCTTTATTTGACGGTAATTACTTAGAAAGTCACGGCTAACTACGTGCCAGCAGCCGCGGTAATACGTAGGTGGCAAGCGTTGTCCGGATTTATTGGGCGTAAAGCGGGTGCAGGCGGTTCAATAGTCTGATGTGAAAGCCTTCGGGTCAACCGGAGAAACT
+
CCCGGGGGGGGGGGGGGGGGGGGGGGGGGGGGGGGGGGGGGGGGGGCGGDGGGGGGGGGGGGGGGGGGGGGGFGGGGGGEFGFFGGGGGGFEGGGGDGCFFGGGGGGGGGGGDFGGFFGGGGGGGFGGGGFFFGGGGADFGGGGGGGGFFGGGGGGGGGGGGGFGGGFGGAFGGDGGG?FDGFCGGGCGGGGGFCEGGGEGDGGFGCFGGDFGFGGFFE:CEECEEG5A5<DGCCFGGGGGGCDDDE>.9)9=FFFF(08=CF**=*)8-9<*7@F=><BBB?11(328<ABFFB6;?(##
@M05025:18:000000000-B3NL5:1:1101:9077:5407 1:N:0:CACTCA
TAATCGACTCCTACGGGAGGCAGCAGTAGGGAATCTTCCACAATGGACGAAAGTCTGATGGAGCAACGCCGCGTGAGTGAAGAAGGGTTTCGGCTCGTAAAGCTCTGTTGGTAGTGAAGAAAGATAGAGGTAGTAACTGGCCTTTATTTGACGGTAATTACTTAGAAAGTCACGGCTAACTACGTGCCAGCAGCCGCGGTAATACGTAGGTGGCAAGCGTTGTCCGGATTTATTGGGCGTAAAGCGAGTGCAGGCGGTTCAATAAGTCTGATGTGAAAGCCTTCGGCTCAACCGGAGAAAT
+
CCCGGGGGGGGGGGGGGGGGGGGGGGGGGGGGGGGGGGGGGGGGGGGGGGGGGGGGGGGGGGGGGGGGGGGGGGGGGGGGGGGGGGGGGGGGGGGGGGGGGGGGGGGGGGGGGGGGGGGGGGGGGGGGGGGGGGGGGGGGGGGGGGGGGGGGGGGGGGGGGGGGGGGGGGGGGGGGGGGGGGGGGGGGGGGGGGGGGGGGGGGGFGGGGDFGGGGGGGGGGGGGGGGEEGGGGGGGGGG5<DCFGGDFFGFGFFFFF35BFGFGFFFAFFFBFFFFFDF:?FBFF6>B?DF?:>F99B:##
@M05025:18:000000000-B3NL5:1:1101:16689:5420 1:N:0:CACTCA
TAATCGACTCCTACGGGAGGCAGCAGTGGGGAATATTGCACAATGGGCGCAAGCCTGATGCAGCCATGCCGCGTGTATGAAGAAGGCCTTCGGGTTGTAAAGTACTTTCAGCGAGGAGGAAGGCATTGTGGTTAATAACCGCAGTGATTGACGTTACTCGCAGAAGAAGCACCGGCTAACTCCGTGCCAGCAGCCGCGGTAATACGGAGGGTGCAAGCGTTAATCGGAATTACTGGGCGTAAAGCGCACGCAGGCGGTCTGTCAAGTCGGATGTGAAATCCCCGGGCTCAACCTGGGAAGG
+
CCCGGGGGGGGGGGGGGGGGGGGGGGGGGGGGGGGGGGGGGGGGGGGGGGGGGGGGGGGGGGGGGGGGGGGGGGGGGGGGGGGGGGGGGGGGGGGGGGGGGGGGGGGGGGGGGGGGGGGGGGGGGGGGGGGGGGGGGGGGGGGGGGGGGGGGGEGGGGGGGGGGGGGGGGGGGGGGGGGGGGGGGGGGGGGGGGGGGGGG5CEFFGDDEGGGGGGGGGGGGGGGGGGGGGGGGGGGGGGGC<DGGGFFFGE<5>DEE>EFFGGGFFFFF>FFFFFFFB>>BFFBFF>0?F2:B?<B:B:##
@M05025:18:000000000-B3NL5:1:1101:11987:5439 1:N:0:CACTCA
TAATCGACTCCTACGGGAGGCAGCAGTGGGGAATATTGGACAATGGGCGCAAGCCTGATCCAGCCATACCGCGTGGGTGAAGAAGGCCTTCGGGTTGTAAAGCCCTTTTGTTGGGAAAGAAATCCAGCCGGCTAATACCTGGTTGGGATGACGGTACCCAAAGAATAAGCACCGGCTAACTTCGTGCCAGCAGCCGCGGTAATACGAAGGGTGCAAGCGTTACTCGGAATTACTGGGCGTAAAGCGTGCGTAGGTGGTTATTTAAGTCCGTTGTGAAAGCCCTGGGCTCAACCTGGGAAAA
+
CCCGGGGGDEGGGGGGGGGGGGGGFFFGGGGGGGGGGGGGGGGGGGGGGGGGGGGGGGGGGGGGGGGGGGGGGGGGGGGGGGGGGGGGGGGGGGGGGGGGGGGGGGGGGGGGGGGGGGGGGGGGGGGGGGGGGGFGFGGGGGGGGGGGFGGGGGGGGGGGGGGGGGFGGGGFGGGGGGGGGGGGGGGGGGGGGGGGGGGGGGGGGG=5EGEGGGGGGGGGGGGGGGDCCFFC:CDGFCGC<CFGGG:>DC5CDFBFF?FFFDFGFFFBFFF?@5>FFF90:?FFF:???7<??FBF::3##
@M05025:18:000000000-B3NL5:1:1101:16236:5451 1:N:0:CACTCA
TAATCGACTCCTACGGGAGGCAGCAGTGGGGAATATTGCACAATGGGGGAAACCCTGATGCAGCGACGCCGCGTGAAGGAAGAAGTATTTCGGTATGTAAACTTCTATCAGCAGGGAAGAAAATGACGGTACCTGACTAAGAAGCCCCGGCTAACTACGTGCCAGCAGCCGCGGTAATACGTAGGGGGCAAGCGTTATCCGGATTTACTGGGTGTAAAGGGAGCGTAGACGGCATGGCAAGTCTGGTGTGAAAGGCAGGGGCTCAACCCCTGGACTGCATTGGAAACTGTCAGGCTGGGAG
+
CCCGGGGGGGGGGGGGGGGGGGGGGGGGGGG@GGGGGGGGGGGGGGGGGGGGGGGGGGGGGGGGGGGGGGGGGGGGGGGGGGGGGFGGGGGGGGGGGGGGGGGGGGGGGGGGGGGGGGGGGGGGGGGGGGGGGGGGGGGGGGGGGFGGGGGGGGGGGGGGGGGGGGGGGGGGGGGGGGGGGGGGGGGGGGGGGGGGGFGGGGG8EGGGGGGGFG5<CGGGGGGGGGDC=FGGGDGGGGFGGGD>CD9FFGFG?FFFFFFFFGD3=??1>BFFFF>F>:A>F>:8<BBADFFFFFFBFF1##
@M05025:18:000000000-B3NL5:1:1101:11322:5484 1:N:0:CACTCA
TAATCGACTCCTACGGGAGGCAGCAGTAGGGAATCTTCGGCAATGGACGAAAGTCTGACCGAGCAACGCCGCGTGAGTGAAGAAGGTTTTCGGATCGTAAAACTCTGTTGTTAGAGAAGAACAAGGATGAGAGTAACTGTTCATCCCTTGACGGTATCTAACCAGAAAGCCACGGCTAACTACGTGCCAGCAGCCGCGGTAATACGTAGGTGGCAAGCGTTGTCCGGATTTATTGGGCGTAAAGCGAGCGCAGGCGGTTTCTTAAGTCTGATGTGAAAGCCCCCGGCTCAACCGGGGAGAA
+
CCCFAFGGGGGG9CFCE@CE@EFB<FF@FFGC<FFG@FGGGGDCC<F@CFGDCCFFGCEFFFECFCFGGBCGE7F:F9FFCFGGG@<?,DFEEEC7?FGGGGF8FEFFGFGEFAFGD<FGFEEEDF@FG<DD<=FEF<??,D9=<FEFD8B=>F:F@F99EF@DGGGGGFGGGGE*@>EF;FFGEG78>8:DBCGGGEGGDCC7CFC:/;FFFF=+C=E**==0+::>**<CC*7CFFGGCC*7C<)<BC3/75BDD9))1*:C=F*6647)9=FFF<441((-143(4781249997>##
@M05025:18:000000000-B3NL5:1:1101:8656:5488 1:N:0:CACTCA
TAATCGACTCCTACGGGAGGCAGCAGTAGGGAATCTTCGGCAATGGACGAAAGTCTGACCGAGCAACGCCGCGTGAGTGAAGAAGGTTTTCGGATCGTAAAACTCTGTTGATAGAGAAGAACAAGGATGAGAGTAACTGTTCATCCCTTGACGGTATCTAACCAGAAAGCCACGGCTAACTACGTGCCAGCAGCCGCGGTAATACGTAGGTGGCAAGCGTTGTCCGGATTTATTGGGCGTAAAGCGAGCGCAGGCGGTTTCTTAAGTCTGATGTGAAAGCCCCCGGCTCAACCGGGGAGCT
+
CCCGGGGGGGGGGGGGGGGGGGGGGGGGGGGGGGGGGGGGGGGGGGFGGCCEGGGGGFFGGGGGGGGGDGGGGGGCFGGGAF<FGGEFFGGGGGGGFFGGGGGGGGGGFFGGFFFGGGFGGGGGGGCFFFFFFGFGGGGFGGGGGGFGGGGGGGGGGDCGGGGGGGGGGDAFFGGGGGGCFGGGGGGGGGGGGGGGGGGG5CGFGGCFGGFGGGG?CFGEDGGFGGCC*ACFDGD=GGGGDDFCFGFE>3>CB:@E:435=:FGFFFFF>=<==??F<D::619;06(8?<?(71;B19##
@M05025:18:000000000-B3NL5:1:1101:18499:5500 1:N:0:CACTCA
TAATCGACTCCTACGGGAGGCAGCAGTAGGGAATCTTCGGCAATGGACGGAAGTCTGACCGAGCAACGCCGCGTGAGTGAAGAAGGTTTTCGGATCGTAAAACTCTGTTGTTAGAGAAGAACAAGGATGAGAGTAGAATGTTCATCCCTTGACGGTATCTAACCAGAAAGCCACGGCTAACTACGTGCCAGCAGCCGCGGTAATACGTAGGTGGCAAGCGTTGTCCGGATTTATTGGGCGTAAAGCGAGCGCAGGCGGTTTCTTAAGTCTGATGTGAAAGCCCCCGGCTCAACCGGGGGGC
+
CCCGGGGGGGGGGGGGGGGGGGGGGGGGGGGFGGGGGGGGGGGGGGGGGGGGGGGGGFGGGGGGGGGGGGGGGGGGGGGFGGGGGGGGFFGGGGDEGGGGGGGGGGGGGGGGGGFGGGGGGGGGGGGGFFG9FGGDGGGGGGGGGFGGGGGGGGGGGGGGGGGGGGGGGGGGGFEDGGGGGGGGEGGGGGGGGGGGGGGGEGGGGGGEGGGGFFGGGGGGGDEGFGGGE*5CGGGGCFDGDGGGGFFFFGFGFF@DFF@5BFGGFFFBF5=>@BFFBAAAB7?BBFFF9?FFF2196>(##
@M05025:18:000000000-B3NL5:1:1101:7447:5505 1:N:0:CACTCA
TAATCGACTCCTACGGGAGGCAGCAGTAGGGAATCTTCGGCAATGGACGAAAGTCTGACCGAGCAACGCCGCGTGAGTGAAGAAGGTTTTCGGATCGTAAAACTCTGTTGTTAGAGAAGAACAAGGATGAGAGTAACTGTTCATCCCTTGACGGTATCTAACCAGAAAGCCACGGCTAACTACGTGCCAGCAGCCGCGGTAATACGTAGGTGGCAAGCGTTGTCCGGATTTATTGGGCGTAAAGCGAGCGCAGGCGGTTTCTTAAGTCTGATGTGAAAGCCCCCGGCTCAACCGGGGAGAA
+
CCCGGGFGG>FFGGGGE@EEDEBFFDGCFGG@ADGGFEFGGC@EFGF8CFDGGEFGEDFGGGCECEEGCCCDG>F:?CFFDFGGGCB<FFGGGCF7=FE8F<FGGC<FFDGGGGEGGGGGGGGGFF<FFDFGDGGFGGGGGGGGFGGGGGGGGDEFGGEGGGGGGGCFF@FGGGGCCEDDCDF8EEFGFF:DFFGC*=C/*/CGCCCBFGF?FC6CF5>:5:C?FE=E*:9*>7CCFFGGCDC7CDE@3CBG>BFDB,)5*CFF4@749<*-99@479><((-4190(4<?1<1(4904##
@M05025:18:000000000-B3NL5:1:1101:10046:5512 1:N:0:CACTCA
TAATCGACTCCTACGGGAGGCAGCAGTAGGGAATCTTCGGCAATGGACGAAAGTCTGACCGAGCAACGCCGCGTGAGTGAAGAAGGTTTTCGGATCGTAAAACTCTGTTGTTAGAGAAGAACAAGGATGAGAGTAACTGTTCATCCCTTGACGGTATCTAACCAGAAAGCCACGGCTAACTACGTGCCAGCAGCCGCGGTAATACGTAGGTGGCAAGCGTTGTCCGGATTTATTGGGCGTAAAGCGAGCGCAGGCGGTTTCTTAAGTCTGATGTGAAAGCCCCCGGCTCAACCGGGGAGCG
+
CCCFGGGG@CGGGGGGGEGGGEFGGFGGGGGGGGGGGGGGGGGGGGGGEGCCCFFFFFGGGGGGGGGGEEFGGGGGGGGGGGGGGGGGGGGGGEGGGCEFGGGGFGGGGGGGGBGGGGFGEGFGGG8=FFGGGGGFGCFDFFGGGGGGGGFCFCFGGGGGGCCFFGGGGGFFGGGDGDGFGGGGEFGEFFGGG6EEGDGG5:EFFFG+@E>EGC=9FGGG*:EFCED555<7CFGFFFGG3C<CGC37<D>)7<@BF>5>FGG768B29<BAF476@<<7(,-,(49>:?).4;>09(9##
@M05025:18:000000000-B3NL5:1:1101:26723:5522 1:N:0:CACTCA
TAATCGACTCCTACGGGAGGCAGCAGTGGGGAATTTTGGACAATGTTCGCAATTCTGATCCAGCCATACCGCGTGGGTGAAGAAGGCCTTCGGGTTGTAAAGCCCTTTTGTTGGGAAAGAAATCCAGCCGGCTAATACCTGGTTGGGATGACGGTACCCAAAGAATAAGCACCGGCTAACTTCGTGCCAGCAGCCGCGGTAATACGAAGGGTGCAAGCGTTACTCGGAATTACTGGGCGTAAAGCGTGCGGAGGTGGTTATGTAAGTCCGTTGTGAAAGCCCTGGGCTCAACCTGGGAACA
+
888<====@FGGGGGGGGGGGGGGGGFGGGGG>;;,<<7;;;,,;<C@FFGGG,<EFGGGGGGGGGGGGGEEGEFEGGGGGGFCFGGGGGGGGGFGCCFFAFGFFGGGGG@FCGGFGGGEGGGGGGGGGGGDGEAFFGG9?FFGGGGGGCDBFCGGGGEFGGGGCFGC9DGFGGG7C>8DFGFGGGC*DEGGGGGG5EEGGEGFGGGGGGGGGDGEG55/>EEE?CCECF6CFGGGFC<<DDCCCD5)>C)9>B8)8-8=B*:C6@F26852BD>FFB9:28<1<61:?2??08?:6B4##
@M05025:18:000000000-B3NL5:1:1101:6523:5542 1:N:0:CACTCA
TAATCGACTCCTACGGGAGGCAGCAGTAGGGAATCTTCCACAATGGACGAAAGTCTGATGGAGCAACGCCGCGTGAGTGAAGAAGGGTTTCGGCTCGTAAAGCTCTGTTGGTAGTGAAGAAAGATAGAGGTAGTAACTGGCCTTTATTTGACGGTAATTACTTAGAAAGTCACGGCTAACTACGTGCCAGCAGCCGCGGTAATACGTAGGTGGCAAGCGTTGTCCGGATTTATTGGGCGTAAAGCGAGTGCAGGCTGTTCAATAAGTCTGATGTGAAAGCCTTCGGCTCAACCGGAGAAGG
+
CCCGGGGGGGGGGGGGGGGGGGGGGGGGGGGGGGGGGGGGGGGGGGGGGGGGGGGGGGGGGGGGGGGGGGGGGGGGGGGGGGGGGGGGGGGGGGGGGGGGGGGGGGGGGGGGGGGGFFGGGGGFGGGGGGGGGGGGGGGGGGFGGGGGGGGGGGGGGGGGGGGGGGGGGGGGGGGGGGGGGGGGGGGGGGGGGGGGGGGGGGCFGGGGGDGGGGGGGGGEG5EFGGG5=CFGGGGGGGGDDGGGGGB@@GFGFFFFFFFFFGGGFFFDFF?>FFFFF<):7:AFFFF<:>?FB>6>FFB##
@M05025:18:000000000-B3NL5:1:1101:7139:5546 1:N:0:CACTCA
TAATCGACTCCTACGGGAGGCAGCAGTGGGGAATATTGCACAATGGGCGAAAGCCTGATGCAGCGACGCCGCGTGAGGGATGACGGCCTTCGGGTTGTAAACCTCTTTCAGTAGGGAAGAAGCGAAAGTGACGGTACCTGCAGAAGAAGCGCCGGCTAACTACGTGCCAGCAGCCGCGGTAATACGTAGGGCGCAAGCGTTATCCGGATTTATTGGGCGTAAAGAGCTCGTAGGCGGTTTGTCGCGTCTGCCGTGAAAGTCCGAGGCTCAACCTCGGATCTGCGGTGGGTACGGGCAGAGG
+
CCCGGGGGGGGGGGGGGGGGGGGGGGGGGGGGGGGGGGGGGGGGGGGGGGGGGGGGGGGGGGGGGGGGGGGGGGGGGGGGGGGGGGGGGGGGGGGGGEGGGGGGGGGGGGGGGGGGGGGGGGGGGGGGGGGGGGGGGGGGGGGGGGGGGGGGGGGGGGGGGGGGGGGGGGGGGGGGDGGEGGGGGGGGGGGGGGGGGGGEGGGGGGGEG=EFCCGFGGGGGGDFFGGGGGGGGGGGG)CCDGGGGDBEFGFGFDFFFFFFFGGGFEE65?F0F6?3@969A>ABBB>BBBA7?F>>02(##
@M05025:18:000000000-B3NL5:1:1101:26217:5559 1:N:0:CACTCA
TAATCGACTCCTACGGGAGGCAGCAGTAGGGAATCTTCCACAATGGACGAAAGTCTGATGGAGCAACGCCGCGTGAGTGAAGAAGGGTTTCGGCTCGTAAAGCTCTGTTGGTAGTGAAGAAAGATAGAGGTAGTAACTGGCCTTTATTTGACGGTAATTACTTAGAAAGTCACGGCTAACTACGTGCCAGCAGCCGCGGTAATACGTAGGTGGCAAGCGTTGTCCGGATTTATTGGGCGTAAAGCGAGTGCAGGCGGTTCAATAAGTCTGATGTGAAAGCCTTCGGCTCAACCGGAGAATG
+
CCCGGGGGGGGGGGGGGGGGGGGGGGFGGGGGGGGGGGGGGGGGGGGGGGGGGGGGGGGGGGGGGGGGGGGGGGGGGFGGGGGGGGGGGGGGGGGGGGGGGGGGGGGGGGGGGFFGGGGGGGGEFGGGFGGGGGGGGGGCFGGGGGGGGGGGGG@FGGGGGGGGGGFFGGGGFGGGGGGGGGGEGFGGFGGGGGGGGGGGEGGGGGGCC=CGGGGGGCECGGGGGGGCE7E@7CFD<FDGGDDFFDE3>FFGFFFFE,55*:>F?=FFFAFFFFFFFFFF?FA<B:66<???73>>BB?##
@M05025:18:000000000-B3NL5:1:1101:16421:5564 1:N:0:CACTCA
TAATCGACTCCTACGGGAGGCAGCAGTAGGGAATCTTCGGCAATGGACGCAAGTCTGACCGAGCAACGCCGCGTGAGTGAAGAAGGTTTTCGGATCGTAAAACTCTGTTGTTAGAGAAGAACAAGGATGAGAGTAAAATGTTCATCCCTTGACGGTATCTAACCAGAAAGCCACGGCTAACTACGTGCCAGCAGCCGCGGTAATACGTAGGTGGCAAGCGTTGTCCGGATTTATTGGGCGTAAAGCGAGCGCAGGCGGGTGCTTAAGTCGGATGTGAAAGCCCCCGGCTCAACCGGGGGGG
+
CCCGFFFEG;FFDECE7BF@F7FCFFF<CFEGFFEFEAGGGCGFGE9ECGCCCG9CFFFECFGGGGGGG@=BF8@,BFCEFCFFGGEGGGC@EFGGGC<<DEE<FGCFGGFFGGGGGFGFCD<,BF<BF=FFCFC9DFDGCFABF=FDDDDGFFGECCFGE9F::<FG::AF,::8BEGGDEDCEGG7>FGCEFGEEE=C8EGCCFC+<AEFGGGGFGF57C==FGEG57CF7:>C454CDCDFGGFE7C>DFEFFDB)8)1>FFFB:F(8;>BF?44)4:0,22;3>B<)5?7;671,##
@M05025:18:000000000-B3NL5:1:1101:12875:5575 1:N:0:CACTCA
TAATCGACTCCTACGGGAGGCAGCAGTGGGGAATATTGGACAATGGGCGCAAGCCTGATCCAGCCATACCGCGTGGGTGAAGAAGGCCTTCGGGTTGTAAAGCCCTTTTGTTGGGAAAGAAATCCAGCCGGCTAATACCTGGTTGGGATGACGGTACCCAAAGAATAAGCACCGGCTAACTTCGTGCCAGCAGCCGCGGTAATACGAAGGGTGCAAGCGTTACTCGGAATTACTGGGCGTAAAGCGTGCGTAGGTGGTTATTTAAGTCCGTTGTGAAAGCCCTGGGCTCAACCTGGGAATC
+
CCCGGGGGGGGGFEEEDFGGGGGGGGFGEGGGEFFGF@FFDFFGGGGGGGGGGGGGGGFGGGGGGGFGDGGGGGGGGGGGGGFFGFGFGGFGGCGGGGG9EGGGGC=<EFFGGGGFGGGGGGGGFFEGCGDEGEGFEFCEFFFEGDFGGGFGFEFCCCFGGGGGFFGGGGGFGDGGGGGGDGGG8FGGGGGGFFGG8:CGDGFGFGGGGGGGGGGGGGGEGGGCEGGCCFGCGFGGDDDG:DFC=DEFFGDG>E@FFB)/9CFGF??4@1>?EDD=@2)80:<?<?FF???F(3?F672##
@M05025:18:000000000-B3NL5:1:1101:21371:5582 1:N:0:CACTCA
TAATCGACTCCTACGGGAGGCAGCAGTAGGGAATCTTCCACAATGGACGAAAGTCTGATGGAGCAACGCCGCGTGAGTGAAGAAGGGTTTCGGCTCGTAAAGCTCTGTTGGTAGTGAAGAAAGATAGAGGTAGTAACTGGCCTTTATTTGACGGTAATTACTTAGAAAGTCACGGCTAACTACGTGCCAGCAGCCGCGGTAATACGTAGGTGGCAAGCGTTGTCCGGATTTATTGGGCGTAAAGCGAGTGCAGGCGGTTCAATAAGTCTGATGTGAAAGCCTTCGGCTCAACCGGAGAACC
+
CCCGGGGGGGGGGGGGGGGGGGGGGGGGGGGGGGGGGGGGGGGGGGGGGGGGGGGGGGGGGGGGGGGGGGGGGGGGGGGGGGGGGGGGGGGGGGGGGGGGGGGGGGGGGGGGGGAFFGGGGGGGGGGGGGGGGGGGGGGGGGGGGGGGGGGGGGGGGGGGGFFGGFGFGGFFGGGGGGGGGGGCGGGFFGGGGGGGGGGGGDGGGGGGGGGGGGGGGGGGGGGGEGGEEGFGGFGFGGGGGGFGGGFFFGFFFFFE@93>?7CGFFF>FFFFFF*9BAFBFBFF:?08:F?7:B>>>>B##
@M05025:18:000000000-B3NL5:1:1101:21646:5585 1:N:0:CACTCA
TAATCGACTCCTACGGGAGGCAGCAGTAGGGAATCTTCGGCAATGGACGAAAGTCTGACCGAGCAACGCCGCGTGAGTGAAGAAGGTTTTCGGATCGTAAAACTCTGTTGTTAGAGAAGAACAAGGATGAGAGTAACTGTTCATCCCTTGACGGTATCTAACCAGAAAGCCACGGCTAACTACGTGCCAGCAGCCGCGGTAATACGTAGGTGGCAAGCGTTGTCCGGATTTATTGGGCGTAAAGCGAGCGCAGGCGGTTTCTTAAGTCTGATGTGAAAGCCCCCGGCTCAACCGGGGAGCG
+
CCCGGGGGGGGGGGGGGGGGGGGGGGFGGGGGGGGGGGGGGGGGGGGGGGGGGGGGGGGGGGGGGGGGGGGGGGGGGGGGGGGGGGGGGGGGGGGGGGGGGGGGGGGGGGGGGGGGGGGGGGGGGGGGGGGGGGGGGGGGGGGGGGGGGGGGGGGGGGGGGGGGGGGGGGGGGGGGGGGGGGGGGGGGGGGGGGGGGGGGGGGGGGGGGGGGGGGGGGGGGGGGGGGG=EGGGG7CGGGGGGGGGGFFFGFGFEFFFFFFFGGGFFFFFFF<FFFFFFAF,8?FBFFFFFBFFFF>>B>##
@M05025:18:000000000-B3NL5:1:1101:6230:5591 1:N:0:CACTCA
TAATCGACTCCTACGGGAGGCAGCAGTGGGGAATATTGCACAATGGGGGAAACCCTGATGCAGCGACGCCGCGTGAAGGAAGAAGTATCTCGGTATGTAAACTTCTATCAGCAGGGAAGAAAATGACGGTACCTGACTAAGAAGCCCCGGCTAACTACGTGCCAGCAGCCGCGGTAATACGTAGGGGGCAAGCGTTATCCGGATTTACTGGGTGTAAAGGGAGCGTAGACGGAAGAGCAAGTCTGATGTGAAAGGCTGGGGCTTAACCCCAGGACTGCATTGGAAACTGTTTTTCTAGAGA
+
CCCGGGGGGGGGGGGGGGGGGGGGGGGFGGGGGGGGGGGGGGGGGGGGGGGGGGGGGGGGGGGGGGGGGGGGGGGGGGGGGGDGGGGGGGGGGGGGGGGGGGGGGGGGGGGGGGGGGGGGGGGGGGGGGGGGGGGGGGGGGGGGGGGGGGGGGGGGGGGGGGGGGGGGGGGGGGCEGGGGGGGGGGDGEEGGGGGGGGGGGDEEGGGGGGGG?EEFGGGFGFEGGG=EGGGGGDGDGGFCGGCDF>*@=>FG4FFFF:3>>DD5??B<FBEBFFFFFFFFBF?DBB<D>:>B0::94A)##
@M05025:18:000000000-B3NL5:1:1101:21247:5630 1:N:0:CACTCA
TAATCGACTCCTACGGGAGGCAGCAGTAGGGAATCTTCCACAATGGACGAAAGTCTGATGGAGCAACGCCGCGTGAGTGAAGAAGGGTTTCGGCTCGTAAAGCTCTGTTGGTAGTGAAGAAAGATAGAGGTAGTAACTGGCCTTTATTTGACGGTAATTACTTAGAAAGTCACGGCTAACTACGTGCCATCAGCCGCGGTAATACGTAGGTGGCAAGCGTTGTCCGGATTTATTGGGCGTAAAGCGAGTGCAGGCGGTTCAATAAGTCTGATGTGAAAGCCTTCGGCTCAACCGGAGAAGC
+
CCCGGGGGGDEEGCFGGDEGGGGGGGEEGGGGGGGGGGGGG8FGGG9FCFGGGFFFFCGFEGGGGGGGGGGGGEEFC?EAEFG8FGGGGEGCGDDGGEEFGGGGGGGA5C=CFFFF?DFFFGGDGGG<EG==?FFGGGFCFGG?FDFGGGGGGGCFCFCFGFGGGFC;FF9FEFC7+:BFGGGEFFFGC,,E:,D8>>8?58;EF@9<88CGF87C7EEG=*=:FGGE**+2;>CGGFGGD37CDDD3)9?:BF@DD())1*:F4@*)/666BFF6@29?14724?04:?F??>60977##
@M05025:18:000000000-B3NL5:1:1101:22511:5636 1:N:0:CACTCA
TAATCGACTCCTACGGGAGGCAGCAGTGGGGAATATTGCACAATGGGCGCAAGCCTGATGCAGCCATGCCGCGTGTATGAAGAAGGCCTTCGGGTTGTAAAGTACTTTCAGCGAGGAGGAAGGTGTTGTGGTTAATAACCGCAGCAATTGACGTTACTCGCAGAAGAAGCACCGGCTAACTCCGTGCCAGCAGCCGCGGTAATACGGAGGGTGCAAGCGTTCATCGGAATTATTGGGCGTAAAGCGCACGCAGGCGGTCTGTCAAGTTGGTTGTGAAATCCCCGGGCTCAACCTGGGAAGG
+
CCCGF@FGGGGGG?FEEGEEGGGD@ECFFDB@FFEGGEFEGFGGEFDGEFGGGGGFGGGGGGFGGGED@CFGGGGFFGCFCFFGGGGGGGFG@CFGGFGFGGEDFFFFDBF9@FG=+B=E<F@FEG@FGDEDFGGGGGGFEGG@FGGGGD;FE8>FFGGGGFFEGC:FFFBFGGGDG*DCGCF788FEFGGGGGGGD*?3:CEC?FE8/?51:A6CFGCEE*<CFG52//<:CC*77F575<<7C3855DED>@3774;:@*:D*/@)/3.-;>7*1<A>:?BF(4038)<:???::7:##
@M05025:18:000000000-B3NL5:1:1101:26213:5647 1:N:0:CACTCA
TAATCGACTCCTACGGGAGGCAGCAGTAGGGAATCTTCGGCAATGGACGAAAGTCTGACCGAGCAACGCCGCGTGAGTGAAGAAGGTTTTCGGATCGTAAAACTCTGTTGTTAGAGAAGAACAAGGATGAGAGTAACTGTTCATCCCTTGACGGTATCTAACCAGAAAGCCACGGCTAACTACGTGCCAGCAGCCGCGGTAATACGTAGGTGGCAAGCGTTGTCCGGATTTATTGGGCGTAAAGCGAGCGCAGGCGGTTTCTTAAGTCTGATGTGAAAGCCCCCGGCTCAACCGGGGAGGC
+
CCCGGGGGGGGGGGGGGGGGGGGEGGFGGGGGGGGGGGGGGGGGGGGGGGDGGGGGGFFFEGGGGGGGGGGGGGG7FGFDGGGGGGFG9FGDGGECEFGGGGGFGFGGGGGGGGEFFGGFGGGGGGFGGGGFDGFGFGGGGFFGGGGGGGGGGGGGFCFFGGFGGGGGGGGGGGDGDEGGCGGGGGGFFFGG>FCGDGG=EGGGGGGGDEEFFCG?FFC*=EECFEEEDECGC>FGDFGGDDG7DC>EBGFGEEDFBF3>F7?C*9F4=294?4@=@)2:2(89;;1(484239;9226##
@M05025:18:000000000-B3NL5:1:1101:25610:5691 1:N:0:CACTCA
TAATCGACTCCTACGGGAGGCAGCAGTAGGGAATCTTCCACAATGGACGAAAGTCTGATGGGGCAACGCCGCGTGAGTGAAGAAGGGTTTCGGCTCGTAAAGCTCTGTTGGTAGTGAAGAAAGATAGAGGTAGTAACTGGCCTTTATTTGACGGTAATTACTTAGAAAGTCACGGCTAACTACGTGCCAGCAGCCGCGGTGATACGTAGGTGGCAAGCGTTGTCCGGATTTATTGGGCGTAAAGCGAGTGCAGGCGGTTCAATAAGTCTGATGTGAAAGCCTTCGGCTCAACCGGAGAATG
+
CCCGGFGGGGGGGGGGD@CFECGFGGGGGGGGGGEGGGGGGFGGGFGGGGGGGGFFFGGGGGGG@FDEGGGGGCFGGGGFGFDGGGGGGGGGGGGGGEEGFG9EEGGFGGGGGGECEGGGGFG@FBFGGGGGGGDGCFFBFGADEGCDGGCGECFFGGFFGGFAFDCFFACGFGGGGEGGCFF7EFD*EEGG6C8CC*=:CGGGGGEFDGFGCFFC=FEGE*A9FGD=C50@>:>6D5D59C<CFGF>>FFG6:8>B7)57C>F=6@)15BAFF4=94AB:?A>?2>:(..(8917(9:##
@M05025:18:000000000-B3NL5:1:1101:16367:5694 1:N:0:CACTCA
TAATCGACTCCTACGGGAGGCAGCAGTGGGGAATATTGCACAATGGGCGAAAGCCTGATGCAGCGACGCCGCGTGAGGGATGACGGCCTTCGGGTTGTAAACCTCTTTCAGTAGGGAAGAAGCGAAAGTGACGGTACCTGCAGAAGAAGCGCCGGCTAACTACGTGCCAGCAGCCGCGGTAATACGTAGGGCGCAAGCGTTATCCGGATTTATTGGGCGTAAAGAGCTCGTAGGCGGTTTGTCGCGTCTGCCGTGAAAGTCCGAGGCTCAACCTCGGATCTGCGGTGGGTACGGGCAGAAG
+
CCCGGGGGGGGGGGGGGGGGGGGGGGFGGGGGGGGGGGGGGGGGGGGGGGGGGGGGGGGGGGGGGGGGGGGGGGGGGGGGGGGGGGGGGGGGGGGGGGGGGGGGGGGGGGGGGGGGGGGGGGGGGGGGGGGGGGGGGGGGGGGGGGGGGGGGGGGGGGGGGGGGGGGGGGGGGGGGGGGEGGGGGGGGFGGGGGGEEGGGGGGGGEGEE5CFCFFFGGGGDEGFEFFFCEGGGGGGGGG*/>DGFGF:3CFGFDEFFF4FF:977>>(54F:FFFFF>13<<212<>FFBDDBFFFB0(##
@M05025:18:000000000-B3NL5:1:1101:20838:5699 1:N:0:CACTCA
TAATCGACTCCTACGGGAGGCAGCAGTAGGGAATTTTCGTCAATGGGGGAAACCCTGAACGAGCAATGCCGCGTGAGTGAAGAAGGTCTTCGGATCGTAAAGCTCTGTTGTAAGTGAAGAACGGCTCATAGAGGAAATGCTATGGGAGTGACGGTAGCTTACCAGAAAGCCACGGCTAACTACGTGCCAGCAGCCGCGGTAATACGTAGGTGGCAAGCGTTATCCGGAATCATTGGGCGTAAAGGGTGCGTAGGTGGCGTACTAAGTCTGGAGTAAAAGGCAATGGCTCAACCATTGTATG
+
CCCGGGGGGGGGGGGGGGEGGGGGGGGGGGGGGGGGGGGGGGGGGGGGGGGGGGGEGGGGGGGGGGGGGGGGGGGEGGGGGGGGGGGGGGGGGGGGGGGGGGGCEFFDFGGGGGGGGGGGGGGGGGGFGGGGGGGGGFGGCGEGGGCGGGGGGGEGGG,FGFGFFFGGGGGDFEGGEEGGAEFGFGFGGGGGG68BGGGGGCGG?F3>EEFGGGDFCFGEGEFFGG*5::FGG>CFD4C)7C<FFG5::C)97)/9>(>DE79C6?74*6:476?B4)6:B<BBF??:034:?B2:>B2##
@M05025:18:000000000-B3NL5:1:1101:22164:5717 1:N:0:CACTCA
TAATCGACTCCTACGGGAGGCAGCAGTAGGGAATCTTCCACAATGGACGAAAGTCTGATGGAGCAACGCCGCGTGAGTGAAGAAGGGTTTCGGCTCGTAAAGCTCTGTTGGTAGTGAAGAAAGATAGAGGTAGTAACTGGCCTTTATTTGACGGTAATTACTTAGAAAGTCACGGCTAACTACGTGCCAGCAGCCGCGGTAATACGTAGGTGGCAAGCGTTGTCCGGATTTATTGGGCGTAAAGCGAGTGCAGGCGGTTCAATAAGTCTGGTGTGAAAGCCTTCGGCTCAACCGGAGAAGG
+
CCCGGGGGGGGGGGGGGEGGFFGGGGFGGGGGGGGGGGGGGGGGGG@FGGCEFGGGGGGGGGGGGGGGGGGGGGGGGGGGFGGGGGDFCFGFEGGGGFGDGGGGGGGGGGGGGGEFAFFFFCFGGGGFFGGFGGGGGGGFFGGGGFGGGGGGEGF::FCFGGGFGGFGGF;FGCEEG>6EFDFGGG7C>FFGGGGEGGGEEEGGGGCCFGGGGG605=EECCGFGGGE5=CFFGG6DGDCC57DFC>BFG=:@FDEFFBD?CFF4@FAFAF4@FEF=4>7((4)469:?BD?B>>69(8##
@M05025:18:000000000-B3NL5:1:1101:25723:5746 1:N:0:CACTCA
TAATCGACTCCTACGGGAGGCAGCAGTAGGGAATCTTCGGCAATGGACGAAAGTCTGACCGAGCAACGCCGCGTGAGTGAAGAAGGTTTTCGGATCGTAAAACTCTGTTGTTAGAGAAGAACAAGGATGAGAGTAACTGTTCATCCCTTGACGGTATCTAACCAGAAAGCCACGGCTAACTACGTGCCAGCAGCCGCGGTAATACGTAGGTGGCAAGCGTTGTCCGGATTTATTGGGCGTAAAGCGAGCGCAGGCGGTTTCTTAAGTCTGATGTGAAAGCCCCCGGCTCAACCGGGGAGAG
+
CCCGGGGGGGGGGGGGGGGGGGGGGGGGGGGGGGGGGGGGGGGGGGGGGGGGGGGGGGGGGGGGGGGGGGGGGGGGGGGGGGGGGGGGGGGGGGGGGGGGGGGGGGGGGGGGGGGGGGGGGGGGGGGGGGFGGFGGGGFGGGGGFGGGGGGGGGFGFGGGGGFGGGGGGGGGGGGGGGGGGGGGGGGGGGGGGGGGGCEEDEGGGGGGGGGGGGGGGGGGGGGGGGG*:5FGGC>GFGGGGGGGGGFFBGFG>DFFFBFEBFF768=AFAFA?67?F>FFF?B6B90(4<??F90>6>>##
@M05025:18:000000000-B3NL5:1:1101:5594:5756 1:N:0:CACTCA
TAATCGACTCCTACGGGAGGCAGCAGTAGGGAATCTTCCACAATGGACGAAAGTCTGATGGAGCAACGCCGCGTGAGTGAAGAAGGGTTTCGGCTCGTAAAGCTCTGTTGGTAGTGAAGAAAGATAGAAGTAGTAACTGGCCTTTATTTGACGGTAATTACTTAGAAAGTCACGGCTAACTACGTGCCAGCAGCCGCGGTAATACGTAGGTGGCAAGCGTTGTCCGGATTTATTGGGCGTAAAGCGAGTGCAGGCGGTTCAATAAGTCTGATGTGAAAGCCTTCGGCTCAACCGGAGAACG
+
CCCGGGGGGDGGGGGGGEGGGGGGGGGGGGGGGGGGGGGGGGGGGGGGGGGGGGGGGGGGGGGGGGGGGGGGGGGGGGGGGGGGGGGGGGGGGGGGGGGGGGGAFGGFFGGFGGGGGGGGGGGD<F?FGGGGGGGGGGGGGGGGGGGGGGGGGDGGGGGGGGGGGGGGGGGGDGGGGEGGGGGGGGGGGGGGFGGGGGGGEGFFGG6?FGGGGGGGGGEEEGGEFEGGG5AFFGGGGGGDDGGGGGFE@*9>?FFFE>37?>FFFFFAFFFFFF?BFDA?B:<D<F;?<?FFB9B69B8##
@M05025:18:000000000-B3NL5:1:1101:24379:5822 1:N:0:CACTCA
TAATCGACTCCTACGGGAGGCAGCAGTAGGGAATCTTCGGCAATGGACGAAAGTCTGACCGAGCAACGCCGCGTGAGTGAAGAAGGTTTTCGGATCGTAAAACTCTGTTGTTAGAGAAGAACAAGGATGAGAGTAACTGTTCATCCCTTGACGGTATCTAACCAGAAAGCCACGGCTAACTACGTGCCAGCAGCCGCGGTAATACGTAGGTGGCAAGCGTTGTCCGGATTTATTGGGCGTAAAGCGAGCGCAGGCGGTTTCTTAAGTCTGATGTGAAAGCCCCCGGCTCAACCGGGGAGGG
+
CCCGGGGGGGGGGGGGGGGGGGGGGGGGGGGGGGGGGGGGGGGGGGGGGGGGGGGGGGGGGGGGGGGGGGGGGGGGGGGGGGGGGGFGGGGGGGGGGGGGGGGGGGGGGGGGGGGGGGGGGGGGGGGGGGGGGGGGGGGGGGGGGGGGGGGGGGGGGGGGGGGGGGGGGGGGGGGGGGGGGGGGGGGGGGGGGGGGGGGGEEGGGGGGGGGGGGGGGGGGGGGGGGGGDECFGGGGGGGGGGFGGGFFFGFGF>DFF>@FFGGDFFFFFFFFFFFFFFFF7:(4;FF;FF???FBFFFF##
@M05025:18:000000000-B3NL5:1:1101:18443:5889 1:N:0:CACTCA
TAATCGACTCCTACGGGAGGCAGCAGTGGGGAATATTGGACAATGGGCGCAAGCCTGATCCAGCCATGCCGCGTGAGTGATGAAGGCCCTAGGGTTGTAAAGCTCTTTCACCGGTGAAGATAATGACGGTAACCGGAGAAGAAGCCCCGGCTAACTTCGTGCCAGCAGCCGCGGTAATACGAAGGGGGCTAGCGTTGTTCGGATTTACTGGGCGTAAAGCGCACGTAGGCGGACTTTTAAGTCAGGGGTGAAATCCCTGGGCTCAACCCCGGAACTGCCTTTGATACTGGAAGCCATGCGA
+
CCCGGGGGGGGG9EFC>CF7FEEDCE<EAEGEGFFGGCDEGGF<E8F8F>B6@FDGG8<FEFGGGFC<EGGGGGGCBGDFDCADCGFFEFGCCEEFCFGFGDGDDEFEFCFECGCF7E?9?5?FFGEGGCFGGDC>FG7,<@FF8BFFFE<CCCFGFG7<:CFFGGG3>7>@<CEECC,4114;CEEGCEGFGG8C88@GE5;;?6+<<<FFFDGDC5AF5/>7EG6CEFEG3D)7:777CCF>7C@)7)7F4=B6?)6>:409*=F?305(055@?2182<D)6<A5)4((.((...(##
@M05025:18:000000000-B3NL5:1:1101:26673:5925 1:N:0:CACTCA
TAATCGACTCCTACGGGAGGCAGCAGTGGGGAATATTGGACAAGGGGCGCAAGACTGATCCAGCCATACCGCGTGGGTGAATAAGGCCTTCGGGTTGTAAAGCCCTTTTGTTGGGAAAGAAATCCAGCCGGCTAATACCTGGTTGGGATGACGGTACCCAAAGAATAAGCACCGGCTAACTTCGTGCCAGCAGCCGCGGTAATACGAAGGGTGCAAGCGTTACTCGGAATTACTGGTCGTAAACGGTGCGTAGGTGGTTATTTAAGTTCGTTGTGAAATCCCTGGGCTAAACCTGGGAATG
+
CCCGGGGGGGGGFGFGGGGGGGGGCFDGGGGEGGGGGGGGGF,;,B@FCGGGD,:EGGCFGGFGFGGGGGGGG:FGEGGGF,5CFFGGGGGGGGGGDFECFGGGGFFFFEG8FFCCEFGGFDF9FFFCFE7BF@@FEFGGGCFGG+>FG7,@+CFCEFFG7DEFGGGGFFGGGDEGGCGGFFC8BFGFCGCGFCF=E>E?8E9C7C*=:C8==:FGG=7/A57CF575CFGGGGGF:C<C4*9***)0370*.0*/)-7*7:>7@=7)90<?FD@*9)).4:?),-12(.-5(,82(15##
@M05025:18:000000000-B3NL5:1:1101:7176:5978 1:N:0:CACTCA
TAATCGACTCCTACGGGAGGCAGCAGTAGGGAATCTTCCACAATGGACGAAAGTCTGATGGAGCAACGCCGCGTGAGTGAAGAAGGGTTTCGGCTCGTAAAGCTCTGTTGGTAGTGAAGAAAGATAGAGGTAGTAACTGGCCTTTATTTGACGGTAATTACTTAGAAAGTCACGGCTAACTACGTGCCAGCAGCCGCGGTAATACGTAGGTGGCAAGCGTTGTCCGGATTTATTGGGCGTAAAGCGAGTGCAGGCGGTTCAATAAGTCTGATGTGAAAGCCTTCGGCTCAACCGGAGAAAA
+
CCCGGGGGGGGGGGGGGGGGGGGGGGGGGGGGGGGGGGGGGGGGGGGGGGGGGGGGGGGGGGGGGGGGGGGGGFGGGGGGGGGGGGGGGGGGGGGGGGGGGGGGGGGGGGGFFGGGGGGGGGGGGGGGGGGGGGGGGGGGGFGGGGGGGGGGGGGGGGGGGGGGGGGGGGGGGGGGGGGGGGGGDFFGGGGGGGGGGGGGGGGFDFFGGGGGGGGGGFGGGDGGGGGE57CFGGGGGGGGGGGGGGFFFGFGFFFFF>BEFCGGFFFFFFF<?FFFFFFBFFFFFFB:?B??BFF>BF?##
@M05025:18:000000000-B3NL5:1:1101:25867:5979 1:N:0:CACTCA
TAATCGACTCCTACGGGAGGCAGCAGTGGGGAATATTGGACAATGGGCGCAAGCCTGATCCAGCCATACCGCGTGGGTGAAGAAGGCCTTCGGGTTGTAAAGCCCTTTTGTTGGGAAAGAAATCCAGCCGGCTAATACCTGGTTGGGATGACGGTACCCAAAGAATAAGCACCGGCTAACTTCGTGCCAGCAGCCGCGGTAATACGAAGGGTGCAAGCGTTACTCGGAATTACTGGGCGTAAAGCGTGCGTAGGTGGTTATTTAAGTCCGTTGTGAAAGCCCTGGGCTCAACCTGGGAAGT
+
CCCGGGGGGGGGGGGGGGGGGEEGGGGGGGDGGGGGGGGGGGGGGGGGGGGGGFGGGGGGGGGGGGGGGGGGGGGGGGGGGGGGGGGFGGGGGGGGGGGGGGGGCGFGGGFGGGGGGGGGGGFGGGGGGGGGC7FADGGFEEF9CGG8DFFFGGGGGGGGGGGGGGFGFGFGGGGDGGGGGGGGCFGGGGGGGGGEGGGEGECFCFFFGD=CGEGGGGG5EEGGGGCEEFGGGGGGGGGGGGGCDDEFFC7DE>19;6>=F7CCB6@AFFFFFEEF=923?:?BFF?B0<B:?BFFF:?##
@M05025:18:000000000-B3NL5:1:1101:4681:5983 1:N:0:CACTCA
TAATCGACTCCTACGGGAGGCAGCAGTAGGGAATCTTCGGCAATGGACGCAAGTCTGACCGAGCAACGCCGCGTGAGTGAAGAAGGTTTTCGGATCGTAAAACTCTGTTGTTAGAGAAGAACAAGGATGAGAGTAAAATGTTCATCCCTTGACGGTATCTAACCAGAAAGCCACGGCTAACTACGTGCCAGCAGCCGCGGTAATACGTAGGTGGCAAGCGTTGTCCGGATTTAGTGGGCGTAAAGCGAGCGCAGGCGGTTTCTTAAGTCTGATGTGAAAGCCCCCGGCTCAACCGGGGGGC
+
CCCGGGGGGGGGGGGGGGGGGGGGGGGGGGGGGGGGGGFGGGGGGGGGGGGGGGGGGGGGGGGGGGGGGGGGGCGGGGGGGGGGGGGGGGGGGGGGGGGGGGGGGGGGGGGGFGGGGGGGGGGGFGGGGGGGGGGGGGGGGGGGGGGGGGGGGGGGGGGGGGFEFGGGGGGGGGGGGEGGGGGGGGFGGGGGGGGGGGGGGGGG79FGGGGGCFFGFDGGGGGGGGGGE5EDF*;:FGDG5DGGGF5)<CDGDFBFF9>)8?CFFFF6=AF29*@=FA<>:???FFFF9???:19BFF1##
@M05025:18:000000000-B3NL5:1:1101:17158:6028 1:N:0:CACTCA
TAATCGACTCCTACGGGAGGCAGCAGTAGGGAATCTTCCACAATGGACGAAAGTCTGATGGAGCAACGCCGCGTGAGTGAAGAAGGGTTTCGGCTCGTAAAGCTCTGTTGGTAGTGAAGAAAGATAGAGGTAGTAACTGGCCTTTATTTGACGGTAATTACTTAGAAAGTCACGGCTAACTACGTGCCAGCAGCCGCGGTAATACGTAGGTGGCAAGCGTTGTCCGGATTTATTGGGCGTAAAGCGAGTGCAGGCGGTTCAATAAGTCTGATGTGAAAGCCTTCGGCTCAACCGGAGAATG
+
CCCGGGGGGGGGGGGGGGGGGGGGGGGGGGGGGGGGGGGGGGGGGGGGGGGGGGGGGGGGGGGGGGGGGGGGGGGGGGGGGGGGGGGGGGGGGGGGGGGGGGGGGGGGGGGGGGGGGGGGGGGGGGGGGGGGGGGGGGGGGGGGGGGGGGGGGGGGGGGFGGGGGGGGFGGGGGGGGGGGGGGGGGGFGGGGGGGGGGGEDGGGGGGGGGGFGGGGGGGGGGGGFEGCEEFGGGGGGGGGGGGGGGFFDGFGFFFFF(7>FFGGFFFFFFFFF??FFFFB?BA<:?9?BDDFBFFBF9<##
@M05025:18:000000000-B3NL5:1:1101:5622:6082 1:N:0:CACTCA
TAATCGACTCCTACGGGAGGCAGCAGTGGGGAATATTGGACAATGGGCGCAAGCCTGATCCAGCCATACCGCGTGGGTGAAGAAGGCCTTCGGGTTGTAAAGCCCTTTTGTTGGGAAAGAAATCCAGCTGGCTAATACCCGGTTGGGATGACGGTACCCAAAGAATAAGCACCGGCTAACTTCGTGCCAGCAGCCGCGGTAATACGAAGGGTGCAAGCGTTACTCGGAATTACTGGGCGTAAAGCGTGCGTAGGTGGTCGTTTAAGTCCGTTGTGAAAGCCCTGGGCTCAACCTGGGAAGG
+
CCCGGGGGGGGGGGGGGGGGGGGGGGGGGGGGGGGGGGGGGGGGGGGGGGGGGGGGGGGGGGGGGGGGGGGGGGGGGGGGGGGGGGGGGGGGGGGGGGGGGGGGGGGGGGGGGGGGGGGGGGGGGGGGGGGGGGGGGGGGGGFGGGGGGGGGGGGGGGGGGGGGGGGGFGGGGGGGGGGGGGGEFGGGGGGGGGGGGGGGGGGGGGFGGGGGGGGGGGGGEGGFGGGGDFFFCFGGGGGGGGGGGG@5<DB3:EFFF?FE<DFG?FFDFBFBFFFFFBAB?6:?BF?::<?B?:<:<?:##
@M05025:18:000000000-B3NL5:1:1101:4075:6111 1:N:0:CACTCA
TAATCGACTCCTACGGGAGGCAGCAGTGGGGAATATTGCACAATGGGCGAAAGCCTGATGCAGCGACGCCGCGTGAGGGATGACGGCCTTCGGGTTGTAAACCTCTTTCAGTAGGGAAGAAGCGAAAGTGACGGTACCTGCAGAAGAAGCGCCGGCTAACTACGTGCCAGCAGCCGCGGTAATACGTAGGGCGCAAGCGTTATCCGGATTTATTGGGCGTAAAGAGCTCGTAGGCGGTTTGTCGCGTCTGCCGTGAAAGTCCGAGGCTCAACCTCGGATCTGCGGTGGGTACGGGCAGGGT
+
CCCGGGGGGGGGGGGGGGGGGGGGGGGGGGGGGGGGGGGGGGGGGGGGGGGGGGGGGGGGGGGGGGGGGGGGGGGGGGGEGGGGGGGGGGGGGGGGGGGGGGGGGGGGGCGFGGGGGGGGGGGGGGGGGGGGGGGGFFGGGGGGGGGGGGGGGGGGGGGGGGGGGGGGGGGGGGGGGGG@EGFGFGFGDE5FGGGGGFGCEGCFGGGEGEGCGGG6FGEGEGGGGG:<7EGDFGGGG95DGFGGGGFFFGFGFEEF5<FFFFGD>B@?F2F:FFFFEFFFFF)7B<>9>>904409;1(##
@M05025:18:000000000-B3NL5:1:1101:26830:6127 1:N:0:CACTCA
TAATCGACTCCTACGGGAGGCAGCAGTAGGGAATCTTCCACAATGGACGAAAGTCTGATGGAGCAACGCCGCGTGAGTGAAGAAGGGTTTCGGCTCGTAAAGCTCTGTTGGTAGTGAAGAAAGATAGAGGTAGTAACTGGCCTTTATTTGACGGTAATTACTTAGAAAGTCACGGCTAACTACGTGCCAGCAGCCGCGGTGATACGTAGGGGGCACGCGTTGGGCGGATTGATTGGGCGTAAAGCGAGGGCAGGCGGTTCAAGAAGTCTGATGTGAAAGCCTTCGGCTCAACCGGAGAAAC
+
CCCGFFGGGG9FGFGDGGGGGGGEGGGGGGGGGGGGGGGGGGGGGFFGGGG7FACFFEFFGGGFFGGGDGGGGEE?66C?EAC<FGCFGGCBFGF@>8C,BDCF?ECFFFG@9EFFEFF9AFC?FCGGFDF5,CDGGGFG?B,AA?A9DFA9>EGCEGGGD9FCBF;@:FF;,@@CEGFFGGGGGCFCEF*,>DF5**/4*441;;,,:**7CE5*==>7CE***:=*5**9FDCFFC<99>3>*9><)/0/55.7)-7;*0*286B)=A467@F=92)(.3>)(43:6))4(4((-,(##
@M05025:18:000000000-B3NL5:1:1101:16106:6175 1:N:0:CACTCA
TAATCGACTCCTACGGGAGGCAGCAGTAGGGAATCTTCCACAATGGACGAAAGTCTGATGGAGCAACGCCGCGTGAGTGAAGAAGGGTTTCGGCTCGTAAAGCTCTGTTGGTAGTGAAGAAAGATAGAGGTAGTAACTGGCCTTTATTTGACGGTAATTACTTAGAAAGTCACGGCTAACTACGTGCCAGCAGCCGCGGTAATACGTAGGTGGCAAGCGTTGTCCGGATTTATTGGGCGTAAAGCGAGTGCAGGCGGTTCAATAAGTCTGAGGTGAAAGCCTTCGGCTCAACCGGAGAAGT
+
CCCGGGGGGGGGGGGGGGGGGGGGGGGGGGGGGGGGGGGGGGGGGGGGGGGGGGGGGGGGGGGGGGGGGGGGGGGGGGGGGGGGGGGGGGGGGGGGGGGGGGGGGGGGGGGGGGGGGGGGGGGGGGGGGGGGGGGGGGGGGGGGGGGGFGGFG7>CCFFGGGGFGGGFCGGGGGGGGGGGGGGGGGGFFGGFGGFGGGGGG=FFCGGGFE9CFFGFC>CGGGCGFEG5>EFFFGG4C4)19D<C>535>GFGFFFFF0>3FFGG=?F<BB*))0)9?<<?B?726<94425?BBBBFF<##
@M05025:18:000000000-B3NL5:1:1101:19098:6178 1:N:0:CACTCA
TAATCGACTCCTACGGGAGGCAGCAGTGGGGAATATTGCACAATGGGGGAAACCCTGATGCAGCGACGCCGCGTGAAGGAAGAAGTATCTCGGTATGTAAACTTCTATCAGCAGGGAAGAAAATGACGGTACCTGACTAAGAAGCCCCGGCTAACTACGTGCCAGCAGCCGCGGTAATACGTAGGGGGCAAGCGTTATCCGGATTTACTGGGTGTAAAGGGAGCGTAGACGGAAGAGCAAGTCTGATGTGAAAGGCTGGGGCTTAACCCCAGGACTGCATTGGAAACTGTTTTTCTAGAAA
+
CCCGGGGGGGGGGGGGGGGGGGGGGGFGGGGGGGGGGGGGGGGGGGGGGGGGGGGGGGGGGGGGGGGGGGGGGGGGGGGGGGGGGFGGGGGGGGGGGGGGGGGGGGGGGGGGGGGGGGGGGGGGGGGGGGGGGGGGGGGGGGGGGGGGGGGGGGGGGGGGGGGGGGGGGGGGGGGEDGGGGGCFGGGGGGGGGGGG>FGGGGGGGGGGGGGGGGGGGGGGGGGGGGGGGGGGGGGGGGGGGFGGGGFFFGFGFFFFFFDFFGGGFBF2>BFBF>@FFFAAAFF>DBBFFBF<:BFADA4##
@M05025:18:000000000-B3NL5:1:1101:23266:6202 1:N:0:CACTCA
TAATCGACTCCTACGGGAGGCAGCAGTGGGGAATATTGCACAATGGGCGCAAGCCTGATGCAGCCATGCCGCGTGTATGAAGAAGGCCTTCGGGTTGTAAAGTACTTTCAGCGAGGAGGAAGGTGTTGTGGTTAATAACCGCAGCAATTGACGTTACTCGCAGAAGAAGCACCGGCTAACTCCGTGCCAGCAGCCGCGGTAATACGGAGGGTGCAAGCGTTAATCGGAATTACTGGGCGTAAAGCGCACGCAGGCGGTCTGTCAAGTCGGATGTGAAATCCCCGGGCTCAACCTGGGAAGG
+
CCCGGGGGDGGGGGEGGGGGGFGGGFFGGGGGGGGGGGGGGFEECGGGGGDGGGGGGGGGGGGGGGGGGGGGGGGGGGGGGGGGGGGGGGGGGGGGGGGGGGGGGGGGGGGGGGGGGGGDDFGGGGGGGGGCFFGFGGGGGGDGGFGGGGGGGGFGGGGGGGGGGGGGGGGGGGGGGGGGGGGGGGGGGGGGGGGGGEGGDCFFFFGGGDC5CEGGGGGGGGGFGGD=CFFFGGGGGFGGGDGGCDFFFGFD>:DEFFFFFF7DFF9AEB>?FFFFF2>2:)13>F>1:?<<?00::82##
@M05025:18:000000000-B3NL5:1:1101:24506:6259 1:N:0:CACTCA
TAATCGACTCCTACGGGAGGCAGCAGTGGGGAATATTGCACAATGGGCGAAAGCCTGATGCAGCGACGCCGCGTGAGGGATGACGGCCTTCGGGTTGTAAACCTCTTTCAGTAGGGAAGAAGCGAAAGTGACGGTACCTGCAGAAGAAGCGCCGGCTAACTACGTGCCAGCAGCCGCGGTAATACGTAGGGCGCAAGCGTTATCCGGATTTATTGGGCGTAAAGAGCTCGTAGGCGGTTTGTCGCGTCTGCCGTGAAAGTCCGAGGCTCAACCTCGGATCTGCGGTGGGTACGGGCAGGGA
+
CCCGGGGGGGGGGGGGGGGGGGGGGGFGGGGGGGGGGGGGGGGGGGGGGGGGGGGGGGGGGGGGGGGGGGGGGGGGGGGGGGGGGGGGGGGGGGGGGGGGGGGGGGGGGGGFGGGGGGGGGGGGGGGGGGGGGGGGGGGGGGGGGGGGGGGGGGGGGGGGGGGGGGGGGGGFGFGGGGGGGGGGGGFFCGEGGGGGGGGGGGGGGGGEE5@CGGGGGFEGGGGGGG?CFGEDDCFGG3DCCGFDGG>EEFFGFFFFFFFFFGGGFF>15)98F)75<3:>FAA>>:>9;6<?:>B99:(##
@M05025:18:000000000-B3NL5:1:1101:8144:6269 1:N:0:CACTCA
TAATCGACTCCTACGGGAGGCAGCAGTGGGGAATATTGCACAATGGGCGAAAGCCTGATGCAGCGACGCCGCGTGAGGGATGACGGCCTTCGGGTTGTAAACCTCTTTCAGTAGGGAAGAAGCGAAAGTGACGGTACCCGCAGAAGAAGCGCCGGCTAACTACGTGCCAGCAGCCGCGGTAATACGTAGGGCGCAAGCGTTATCCGGATTTATTGGGCGTAAAGAGCTCGTAGGCGGTTTGTCGCGTCTGCCGTGAAAGTCCGAGGCTCAACCTCGGATCTGCGGTGGGTACGGGCAGAGG
+
CCCGGGGGGGGGGGGGGGGGGGGGGGFGGGGGGGGGGGGGGGGGGGGGGGGGGGGGGGGGGGGGGGGGGGGGGGGGGGGGGGGGGGGGGGGGGGGGGGGGGGGGGGGGGGGFGGGGDGGGGGGGGGGGGGGGGGGFGGGGGGGGGGGGGGGGGGGGGGGGGGGGGGGGGGGGGGGGGGGGGGFFGGFFGGGGGGGGGGGGGGGGGGGGEGGGGGGGGGGEEEGGGGGGGGGGGGGGG3CDGGGDCD5>EGFGFFEFFBFFFG<<@>5?FDFB:<FDE6<FAB<9F0(4;B<:89>F11(##
@M05025:18:000000000-B3NL5:1:1101:23855:6277 1:N:0:CACTCA
TAATCGACTCCTACGGGAGGCAGCAGTGGGGAATATTGCACAATGGGCGAAAGCCTGATGCAGCGACGCCGCGTGAGGGATGACGGCCTTCGGGTTGTAAACCTCTTTCAGTAGGGAAGAAGCGAAAGTGACGGTACCTGCAGAAGAAGCGCCGGCTAACTACGTGCCAGCAGCCGCGGTAATACGTAGGGCGCAAGCGTTATCCGGATTTATTGGGCGTAAAGAGCTCGTAGGCGGTTTGTCGCGTCTGCCGTGAAAGTCCGAGGCTCAACCTCGGATCTGCGGTGGGTACGGGCAGAGA
+
CCCGGGGGGGGGGGGGGGGGGGGGGGFGGGGGGGGGGGGGGGGGGGGGGGGGGGGGGGGGGGGGGGGGGGGGGGGGGGGGGGGGGGGGGGGGGGGGGGGGGGGGGGGGGGGGGGGGGGGGGGGGGGGGGGGGGGGGGGGGGFGGGGGGGGGGGGGGGGGGGGGGGGGGGGGGGGGGGGGGGGGGGGFGGGGGGGGGGGGGGGGGGGGGEGDGGGGGGGGEGGGGFGGGGGGGGGC7C7DCGGGGGGFF@FFGEBE>FAFFFDGGFFF?FFFFF?@DE9B;BAFFF:BFFFB??F>BFF(##
@M05025:18:000000000-B3NL5:1:1101:22867:6295 1:N:0:CACTCA
TAATCGACTCCTACGGGAGGCAGCAGTAGGGAATCTTCCACAATGGACGAAAGTCTGATGGAGCAACGCCGCGTGAGTGAAGAAGGGTTTCGGCTCGTAAAGCTCTGTTGGTAGTGAAGAAAGATAGAGGTAGTAACTGGCCTTTATTTGACGGTAATTACTAGAAAGTCACGGCTAACTACGTGCCAGCAGCCGCGGTAATACGTAGGTGGCAAGCGTTGTCCGGATTTATTGGGCGTAAAGCGAGTGCAGGCGGTTCAATAAGTCTGATGTGAAAGCCTTCGGCTCAACCGGAGAATGC
+
CCCGGGGGGGGGGGGGGGGGGDGGGGGGGGGGGGGGGGGGGGGGGGGGGGGGGFGGGGGGGGGGGGGGGGGGGCFGGGGFGGGCFGGGGGFGGGGGDFGGGGGD<FGGFGGFGGGGGGGGGGGGGGGGGGGGGGGGGGFFGGGFGFGGGFGGGGGGGGGGFGGGGGGGGGGGGGGGGCFGGGGGGGC9DDGGF>EGGGGGGFG9@<:EEGGGGFGG75CCEGGGGGGGG69FGGGGGC7DGGGGGCE7@7@GFFFF745*9DFGFF*6=A?A7**8@4<1>AFFF;(4<??:B>196<)##
@M05025:18:000000000-B3NL5:1:1101:21087:6298 1:N:0:CACTCA
TAATCGACTCCTACGGGAGGCAGCAGTGGGGAATATTGCACAATGGGCGCAAGCCTGATGCAGCCATGCCGCGTGTATGAAGAAGGCCTTCGGGTTGTAAAGTACTTTCAGCGAGGAGGAAGGTGTTGTGGTTAATAACCGCAGCAATTGACGTTACTCGCAGAAGAAGCACCGGCTAACTCCGTGCCAGCAGCCGCGGTAATACGGAGGGTGCAAGCGTTAATCGGAATTACTGGGCGTAAAGCGCACGCAGGCGGTCTGTCAAGTCGGATGTGAAATCCCCGGGCTCAACCTGGGAACG
+
CCCGGGGGGGGGGGGGGGGGGGGGGGFGGGGGGGGGGGGGGGGGGGGGGGGGGGGGGGGGGGGGGGGGGGGGGGGGGGGGGGGGGGGGGGGGGGGGGGGGGGGGGGGGGGGGGGGGGGGGGGEGGGGGGGGGGGGGGGGGGGGGGGGGGGGGGGGGGGGGGGGEGGGGGGGGGGEGGGGGFGGGGGGGGGGGGGFGGGGGGDGGGGGGGGGGGGGGFGGGGDGFGGGDGGGFCG=DFGGGDGGGGGFFEGEGDFEFDFF3?:FGFFFDFB)(8747@4A<?0:>F>;6:D<????FF3:##
@M05025:18:000000000-B3NL5:1:1101:14520:6314 1:N:0:CACTCA
TAATCGACTCCTACGGGAGGCAGCAGTGGGGAATATTGCACAATGGGCGCAAGCCTGATGCAGCCATGCCGCGTGTATGAAGAAGGCCTTCGGGTTGTAAAGTACTTTCAGCGAGGAGGAAGGTGTTGTGGTTAATAACCGCAGCAATTGACGTTACTCGCAGAAGAAGCACCGGCTAACTCCGTGCCAGCAGCCGCGGTAATACGGAGGGTGCAAGCGTTAATCGGAATTACTGGGCGTAAAGCGCACGCAGGCGGTCTGTCAAGTCGGATGTGAAATCCCCGGGCTCAACCTGGGAACA
+
CCCGGGGGGGGGGGGGGGGGGGGGGGGGGGGGGGGGGGGGGGGGGGGGGGGGGGGGGGGGGGGGGGGGGGGGGGGGGGGGGGGGGGGGGGGGGGGGGGGGGGGGGGGGGGGGGGGGGGGGGGGGGGGGGGGGGGGGGGGGGGGGGGGGGGGGGGGGGGGGGGGGGGGGGGGGGGGGGGGGGGGGGGGGGGGGGGGGGGGGGGGGGGGGGGGGGGGCGGGGGGGGGGGGGGGGGGGGGGGGGGGGGGFB>GFDEFFFFFFFFFFFFFF<BBFFFF=@B<FF???99BF9?D7?FFFFF(5##
@M05025:18:000000000-B3NL5:1:1101:4172:6315 1:N:0:CACTCA
TAATCGACTCCTACGGGAGGCAGCAGTAGGGAATCTTCGGCAATGGACGAAAGTCTGACCGAGCAACGCCGCGTGAGTGAAGAAGGTTTTCGGATCGTAAAACTCTGTTGTTAGAGAAGAACAAGGATGAGAGTAACTGTTCATCCCTTGACGGTATCTAACCAGAAAGCCACGGCTAACTACGTGCCAGCAGCCGCGGTAATACGTAGGTGGCAAGCGTTGTCCGGATTTATTGGGCGTAAAGCGAGCGCAGGCGGTTTCTTAAGTCTAATGCGAAAGCCCCCGGCTCAACCGGGGAGCA
+
CCCGGGGGGGGGGGGGGGGGGGGGGGFGGGGGGGGGGGGGGGGGGGGGGGGGGGGGGGGGGGGGGGGGGGGGGGGGGDGGGGGGGGFGGGGGGGGGDGGGGGGGGGGGGGGGGGGGGGGGGGGGGGGGGGGGGGGGGGGGGFGGGGGGGGGGGDEGGGGGGGGGGGGFGGGGGGDEGGGGGGGGGGGGGGEGGGGGGGGEEEGGGGG?FGGGGGGGGGGE:CEGFGG=ECFGGGCCFGGGDDGGGGFFEGFGEFFFFF3:?>DFFFFFFA?BFFE@FFFFF?:909B9??FFFFF667>##
@M05025:18:000000000-B3NL5:1:1101:7685:6346 1:N:0:CACTCA
TAATCGACTCCTACGGGAGGCAGCAGTAGGGAATCTTCCACAATGGACGAAAGTCTGATGGAGCAACGCCGCGTGAGTGAAGAAGGGTTTCGGCTCGTAAAGCTCTGTTGGTAGTGAAGAAAGATAGAGGTAGTAACTGGCCTTTATTTGACGGTAATTACTTAGAAAGTCACGGCTAACTACGTGCCAGCAGCCGCGGTAATACGTAGGTGGCAAGCGTTGTCCGGATTTATTGGGCGTAAAGCGAGTGCAGGCGGTTCAATAAGTCTGATGTGAAAGCCTTCGGCTCAACCGGAGAACG
+
CCCGGGGGGGGGGGGGGEGEGGGGGGGGGGGGGGGGGGGGGGGGGGGGGGGGGGGGGGGGGGGGGGGGGGGGGGGGGGGFGGGGGGGGGGGGGGGGGGGGGGGDGGGGGGGFFGGGGGGGGGGGGGGGGGGGGGGGGGGGFGGGGGGGGFGGGGEFGGGGGGGGGGFDGGGGGGGGGGGGGGGGFGGGGGGGGGGGGGGGGGGGGGGGGGGGGGFGGGGGGGGFGEGEG5<CGGGGGGGDCDFGFGFFFGFFFFEEFF35BGFFFFF9FAFFFFFF?AFFF:<7?09?FFFBBF;69;:##
@M05025:18:000000000-B3NL5:1:1101:16938:6354 1:N:0:CACTCA
TAATCGACTCCTACGGGAGGCAGCAGTAGGGAATCTTCCACAATGGACGAAAGTCTGATGGAGCAACGCCGCGTGAGTGAAGAAGGGTTTCGGCTCGTAAAGCTCTGTTGGTAGTGAAGAAAGATAGAGGTAGTAACTGGCCTTTATTTGACGGTAATTACTTAGAAAGTCACGGCTAACTACGTGCCAGCAGCCGCGGTAATACGTAGGTGGCAAGCGTTGTCCGGATTTATTGGGCGTAAAGCGAGTGCAGGCGGTTCAATAAGTCTGATGTGAAAGCCTTCGGCTCAACCGGAGAAGT
+
CCCGGGGGGGGGGGGGGGGGGGGGGGGGGGGFGGGGGGGGGGGGGGGGGGGGGGGGGGGGGGGGGGGGGGGGGGGGGGGGGGGGGGGGGGGGGGGGGGGGGGGGGGGGGGGGGGGGGGGGGGGFFFGGGGGGGGGGGGGGGGGGGGGGGGGGGGG@FGGGGGGGDGGGGGGGFGGGGGDGGGGEGGGGGGGGFFEGGGGGGGGGGGGFGGGGGGGFGGGGGGGGGGGCE5?CGD:CFCGGGGGGFG>55>?7*77BFF35*:>DFFFAF>F)*1/*992?1:7)::;0044((-90((,##
@M05025:18:000000000-B3NL5:1:1101:6805:6356 1:N:0:CACTCA
TAATCGACTCCTACGGGAGGCAGCAGTAGGGAATCTTCGGCAATGGACGAAAGTCTGACCGAGCAACGCCGCGTGAGTGAAGAAGGTTTTCGGATCGTAAAACTCTGTTGTTAGAGAAGAACAAGGATGAGAGTAACTGTTCATCCCTTGACGGTATCTAACCAGAAAGCCACGGCTAACTACGTGCCAGCAGCCGCGGTAATACGTAGGTGGCAAGCGTTGTCCGGATTCATTGGGCGTAAAGCGAGCGCAGGCGGTTTCTTAAGTCCGATGTGAAAGCCCCCGGCTCAACCGGGGAGCG
+
CCCGGGGGGGGGGGGGGGGGGGGGGGGGGGGGGGGGGGGGGGGGGGGGGGGGGGGGGGGGGGGGGGGGGGGGGGGGGGGGGGGGGGGGGGGGGGGGGGGGGGGGGGGGGGGGGGGGGGGGGGGGGGGGGGGGGGGGGGGGGGGGGGGGGGGGGGGGGGGGGGGGGGGGGGGGGGGGGGGGGGGGGGGGGGGGGGGGGGGGGGGGGGGGGDGGGGGGGGGGGGGGGGGGGGGGGGGGGGGGGGGGGGFFFGFGFFFFFFEDFGGGFFF>FFFFFFFFFFFFFFF9;>F;?DFBFFFFF>B##
@M05025:18:000000000-B3NL5:1:1101:27160:6374 1:N:0:CACTCA
TAATCGACTCCTACGGGAGGCAGCAGTGGGGAATATTGCACAATGGGCGAAAGCCTGATGCAGCGACGCCGCGTGAGGGATGACGGCCTTCGGGTTGTAAACCTCTTTCAGTAGGGAAGAAGCGAAAGTGACGGTACCTGCAGAAGAAGCGCCGGCTAACTACGTGCCAGCAGCCGCGGTAATACGTAGGGCGCAAGCGTTATCCGGATTTATTGGGCGTAAAGAGCTCGTAGGCGGTTTGTCGCGTCTGCCGTGAAAGTCCGAGGCTCAACCTCGGATCTGCGGTGGGTACGGGCAGATA
+
CCCGGGGGGGGGGGGGGGGGGGGGGGGGGGGGGGGGGGGGGGGGGGGGGGGGGGGGGGGGGGGGGGGGGEGGGGGGGGGGGGGGGGGGGGGGGGGGGGGGGGGGGGGGGGGGGGGGGGGGGGGGGGGGGGGGGGGGGGGGGGGGGGGGGGGGGGGGGGGGGGGGGGGGGGGGGGGGGGGGGGGGGGGGGGGGGGGGGGGGGCGGGGGGG5C?FGGGGGGGGGGFGGFGGGGGGGGGGGGDGGGGGGFFFGFGFFFF>DFFFCDGFFE?FBFBF@FBF;0>AADF966>>BFFFFFFFF(##
@M05025:18:000000000-B3NL5:1:1101:19973:6386 1:N:0:CACTCA
TAATCGACTCCTACGGGAGGCAGCAGTGGGGAATATTGCACAATGGGCGAAAGCCTGATGCAGCGACGCCGCGTGAGGGATGACGGCCTTCGGGTTGTAAACCTCTTTCAGTAGGGAAGAAGCGAAAGTGACGGTACCTGCAGGAGAAGCGCCGGCTAACTACGTGCCAGCAGCCGCGGTAATACGTAGGGCGCAAGCGTTATCCGGATTTATTGGGCGTAAAGAGCTCGTAGGCGGTTTGTCGCGTCTGCCGTGAAAGTCCGAGGCTCAACCTCGGATCTGCGGTGGGTACGGGCAGATC
+
CCCGGGGGGGGGGGGGGGGGGGGGGGGGGGGGGGGGGGGGGGGGGGGGGGGGGGGGGGGGGGGGGGGGGGGGGGGGGGGGGGGGGGGGGGGGGGGGGGGGGGGGGGGGGFGGGGGGGGGGGGGGGGGGGGGGGGGGDGGGGGGGGGGGGGGGGGGGGGGGGGGGGGGGGGGGGGGGGGGGGGGGGGGGGGGGGGGGGFGGGGGGGGGDE=CDGGGGGGGEEGGGGGGGGGGGGGGGGDG<DGFDGGED@GFGF55>FFFBFGGGFBD?F>FFF@@FF>FFFFFFFBF69BF?FFB>9?(##
@M05025:18:000000000-B3NL5:1:1101:14671:6422 1:N:0:CACTCA
TAATCGACTCCTACGGGAGGCAGCAGTGGGGAATATTGCACAATGGGCGCAAGCCTGGTGCAGCCATGCCGCGTGTATGAAGAAGGCCTTCGGGTTGTAAAGTACTTTCAGCGAGGAGGAAGGCATTGTGGTTAATAACCGCAGTGATTGACGTTACTCGCAGAAGAAGCACCGGCTAACTCCGTGCCAGCAGCCGCGGTAATACGGAGGGTGCAAGCGTTAATCGGAATTACTGGGCGTAAAGCGCACGCAGGCGGTCTGTCAACTCGGATGTGAAATCCCCGGGCTCAACCTGGGAAAA
+
CCCGGGGGGGGGGGGGGFCGGGGGGGGGGGGGCFGGGGGGFGGGGGGGGGGGGDGFC,EFGGGGFGGGGGGDFCGBFGDGGGGGGGFGFFFGGGGGGGGGGFFFGGGGGGGGGGDGGGGGGGGGFGGGGGGGGF?DFGGGGGGGGGB9FFFFEFGGGGGCFGGDFGFFGGGGGGGGGEFGGGGGDGG*BFFGGGGGGGGGGDGGGGGEGGEGD5?F?EEEGGF?FG=*5:CF77C*57D1<*9CFGBE>53CD3)<@9B>:>G>6*78B?B<5F=@FA<4040137(,(5)2:70,((.##
@M05025:18:000000000-B3NL5:1:1101:10084:6470 1:N:0:CACTCA
TAATCGACTCCTACGGGAGGCAGCAGTGGGGAATATTGCACAATGGGCGCAAGCCTGATGCAGCCATGCCGCGTGTGTGAAGAAGGCCTTCGGGTTGTAAAGCACTTTCAGCGGGGAGGAAGGCGTTAAGGTTAATAACCTTGGCGATTGACGTTACCCGCAGAAGAAGCACCGGCTAACTCCGTGCCAGCAGCCGCGGTAATACGGAGGGTGCAAGCGTTAATCGGAATTACTGGGCGTAAAGCGCACGCAGGCGGTCTGTCAAGTCGGATGTGAAATCCCCGGGCTCAACCTGGGAAGC
+
CCCGGGGGGGGGGFGGGGGGGGGGGGGGGGG;FGEGGGCFGGFFGGCFGGGGGGGGGGGGFGGGFGFGGFCGGEGFGGGGCGGGGGGFD=EDFGFGGGGGGGGGGGGGAFGGGGGDBFEEDEEFGEGGDGGGGG9FGGGGGGGFGGGG7:,@FCFDFFGGFGGGGGGCFCGGFF@GGCCCFGGGGGGGG?EC8EGDEGG8CEGGGGEGEGGGGDFGGCECC5E?FGC=CFFFCGGFFGDG355C*9D@>D358>BF:(7>FGGGFFFFF>@<BFFFFA2ABF:((49>F7)3:22(414##
@M05025:18:000000000-B3NL5:1:1101:17407:6534 1:N:0:CACTCA
TAATCGACTCCTACGGGAGGCAGCAGTAGGGAATCTTCCACAATGGACGAAAGTCTGATGGAGCAACGCCGCGTGAGTGAAGAAGGGTTTCGGCTCGTAAAGCTCTGTTGGTAGTGAAGAAAGATAGAGGTAGTAACTGGCCTTTATTTGACGGTAATTACTTAGAAAGTCACGGCTAACTACGTGCCAGCAGCCGCGGTAATACGTAGGTGGCAAGCGTTGTCCGGATTTATTGGGCGTAAAGCGAGTGCAGGCGGTTCTATAAGTCTGATGTGAAAGCCTTCGGCTCAACCGGAGAACG
+
CCCGGGGGGGGGGGGGGGGGGGGGGGGGGGGGGGGGGGGGGGGGGGGGGGGGGGGGGGGGGGGGGGGGGGGGGFGGGGGGGGGGGGGGGGGGGGGGGGGGGGGGGGGGGGGGGGGGGGGGGGGGGGGGGGGGGGGGGGGGGGGGGGGGGGGGGGGGGGGGGGGGGGGGGGGGGGGGGGGGGGGGGGGGGGGGGGGGGGGGGGGGGGGGGGGGGGGGGGGGGGGGGGGGGEFDFGDGGGGDGGGGGGFFFGFGFFFFF4DE?DFGFFFFFBFBFF?=B2)8:BB?F?>BFFFFFFF>;64##
@M05025:18:000000000-B3NL5:1:1101:26416:6563 1:N:0:CACTCA
TAATCGACTCCTACGGGAGGCAGCAGTAGGGAATCTTCCACAATGGACGAAAGTCTGATGGAGCAACGCCGCGTGAGTGAAGAAGGGTTTCGGCTCGTAAAGCTCTGTTGGTAGTGAAGAAAGATAGAGGTAGTAACTGGCCTTTATTTGACGGTAATTACTTAGAAAGTCACGGCTAACTACGTGCCAGCACCCGCGGTAATACGTAGGTGGCAAGCGTTGTCCGGATTTATTGGGCGTAAAGCGAGTGCATGAGGTTCAATAAGTCTGATGTTCAAGCCTTCGGCTCAACCGGAGAAGC
+
CCCGF@FGEGGGGFECGDGGGGDGGFGGGGGGGGGGGGGGFF,E@FGGGGGGCGGGGDEFGGGCCFFGGGGGECBEEEFGGGG?EFGGGGGGCCFC=FGFGF9FGGCCEGG:D<5BEAFFGGGGFGGGG,:?EFGGGGF,AFA>FEF9FFGGGDGGGG,9C=FGG9@F>CADF+BCE58DFDD3@8CFF,48,6*>8:C?EEFFGF,9C5+ACCCFGFCG=E/9C=***2<@FGGGFFDD3D7:*/).<C4:*9007..*0*026794/)1-=/***)..3:<?6:;(4<7<:B(((4.##
@M05025:18:000000000-B3NL5:1:1101:8213:6566 1:N:0:CACTCA
TAATCGACTCCTACGGGAGGCAGCAGTGGGGAATATTGGACAATGGGCGCAAGCCTGATCCAGCCATACCGCGTGGGTGAAGAAGGCCTTCGGGTTGTAAAGCCCTTTTGTTGGGAAAGAAATCCAGCCGGCTAATACCTGGTTGGGATGACGGTACCCAAAGAATAAGCACCGGCTAACTTCGTGCCAGCAGCCGCGGTAATACGAAGGGTGCAAGCGTTACTCGGAATTACTGGGCGTAAAGCGTGCGTAGGTGGTTATTTAAGTCCGTTGTGAAAGCCCTGGGCTCAACCTGGGAACG
+
CCCGGGGGGGGGGGGGGGGGGGGGGGGGGGGGGGGGGGGGGGGGGGGGGGGGGGGGGGGGGGGGGGGGGGGGGGGGGGGGGGGGGGGGGGGGGGGGGGGGGGGGGGGGGGGGGGGGGGGGGGGGGGGGGGGGGGGGGGGGGGGGGGGGGGGGGGGGGGGGGGGGGGGGGGGGGGGGGGGGGGGGGFGGGGGGGGGGGGGGGGGGGGGGGGGGGGGGGGGGGGGGGGGGEGGGGGGGGGGGGGGGGGFFFGFGFFFFFFFFFGFGF=@AFFFFFFBFFAAFFFF?FFFFFFFFFF:B?BB##
@M05025:18:000000000-B3NL5:1:1101:19970:6569 1:N:0:CACTCA
TAATCGACTCCTACGGGAGGCAGCAGTAGGGAATCTTCCACAATGGACGAAAGTCTGATGGAGCAACGCCGCGTGAGTGAAGAAGGGTTTCGGCTCGTAAAGCTCTGTTGGTAGTGAAGAAAGATAGAGGTAGTAACTGGCCTTTATTTGACGGTAATTACTTAGAAAGTCACGGCTAACTACGTGCCAGCAGCCGCGGTAATACGTAGGTGGCAAGCGTTGTCCGGATTTATTGGGCGGAAAGCGAGTGCAGGCGGTTCAATAAGTCTGATGTGAAAGCCTTCGGCTCAACCGGAGAACC
+
CCCGGGGGGGGGGGGGGFGGGGGGGGEFEFGGGGGGGGDFGGGGGG@GGEGFGFGGGCEEDGGGGGGGGGGFFFFFGGGGGGEGGGGGGGGGGGDGCCFFFGGAF9FFGGGCFFGFAFFC8FFFAFGFGGGEGGAFFGGCFGGDEFCFGGFGFGFGGGGFGGFGGGGGGFFGGGGGGDFGGGGGGGGFBEGFGGGDCCCEE5CFDGACGG12AFFGGCE=EGGGGGGEGCCF>7DFGGG)97DGGG>)0C4*9>>@>(5>6CGFFFF<FBFA==@FF<)(4>78::92-48??F9960<##
@M05025:18:000000000-B3NL5:1:1101:12541:6572 1:N:0:CACTCA
TAATCGACTCCTACGGGAGGCAGCAGTAGGGAATCTTCCACAATGGACGAAAGTCTGATGGAGCAACGCCGCGTGAGTGAAGAAGGGTTTCGGCTCGTAAAGCTCTGTTGGTAGTGAAGAAAGATAGAGGTAGTAACTGGCCTTTATTTGACGGTAATTACTTAGAAAGTCACGGCTAACTACGTGCCAGCAGCCGCGGTAATTCGTAGGTGGCAAGCGTTGTCCGGATTTATTGGGCGTAAAGCGAGTGCAGGCGGTTCAATAAGTCGGATGTGAAAGCCTTCGGCTCAACCGGAGAAGT
+
CCCGGGGGGGGGGGGGGGGGGGGGGGGGGGGGGGGGGGGGGGGGGGGGGGGGGGGGGGGGGGGGGGGGGGGGGGGGGGGGGGGGGGGGGGGGGGGGGGGGGGGGGGGGGGGGGGGGGGGGGGGGGGGGGGGGGGGGGGGGGGGGGGGGGGGGGGGGEGGGGGGGGGGGGGGGGGGGGGGGGGGGGGGGGGGGGGGGGGGGGGGGGGGGGGGGGGGGFFGGGGGGGGGEGDFFGGGGGGGGGGFGGGDFFGFGFFFFF7DFFGGGFFFAFFFFFFFFFBF:?:ABFFFBBFFFFFFFF>B##
@M05025:18:000000000-B3NL5:1:1101:15084:6595 1:N:0:CACTCA
TAATCGACTCCTACGGGAGGCAGCAGTAGGGAATCTTCGGCAATGGACGCAAGTCTGACCGAGCAACGCCGCGTGAGTGAAGAAGGTTTTCGGATCGTAAAACTCTGTTGTTAGAGAAGAACAAGGATGAGAGTAAAATGTTCATCCCTTGACGGTATCTAACCAGAAAGCCACGGCTAACTACGTGCCAGCAGCCGCGGTAATACGTAGGTGGCAAGCGTTGTCCGGATTTATTGGGCGTAAAGCGAGCGCAGGCGGTTTCTTAAGTCTGATGTGAAAGCCCCCGGCTCAACCGGGGATC
+
CCCGGGGGGGGGGGGGGGGGGGGGGGFGGGGGGGGGGGGGGGGGGGGGGGGGGGGGGGGGGGGGGGGGGGGGGFGGGFGGGGGGGGFGGGGGGGGGGGGGGGGGGGGGGGGGGGGGGGGGGGGGGGGGGGGGGGGGGGGGGGGGGGGGGGGGGGGGGGGGGGGGGGGGGGGGGGGGGGGGGGGGGGGGGGGGGGGGGGGGGGGGGGGECFGGGGGGGGGGCGGGGGGGEGGGGGGGGGGGGGGGGGFFFGFGFFFFFFDFFFFGFFF9B>FFFFFF44<F?14:>BFF9BF<7?FFFF(##
@M05025:18:000000000-B3NL5:1:1101:8574:6607 1:N:0:CACTCA
TAATCGACTCCTACGGGAGGCAGCAGTGGGGAATATTGGACAATGGGCGAAAGCCTGATCCAGCCATGCCGCGTGTGTGAAGGAGGTCTTCGGATTGTAAAGCACTTTAAGTTGGGAGGAAGGGCATTAACCTAATACGTTAGTGTTTTGACGTTACCGACAGAATAAGCACCGGCTAACTCTGTGCCAGCAGCCGCGGTAATACAGAGGGTGCAAGCGTTAATCGGAATTACTGGGCGTAAAGCGCGCGTAGGTGGTTTGTTAAGTTGGATGTGAAATCCCCGGGCTCAACCTGGGAACA
+
CCCGGGGGGGGGGGGGGGGGGGGGGGFGGGGGGGGGGGGGGGGGGGGGGGGGGGGGGGGGGGGGGGGGGGGGGGGGGGGGGGGGGGGGGGGGGGGGGGGGGGGGGGGGGGGGGGGGGGGGGGGGGGGGGGGGGGGGGGGGGGGGGGGGGGGGGGGGGGGGGGGGGGGGGGGGGGGGGGGGGGGGGGGGGGGGGGGGGGGGGGGGGGGCF=GGGGGGGGGGGGGGGGGGGGGGGGGGGGGGGGGGGGFFFGFGFFFFF?FFFGGGFFFFFFFFFFFFFAAA???919>FF?B?F?FFF<:##
@M05025:18:000000000-B3NL5:1:1101:5266:6616 1:N:0:CACTCA
TAATCGACTCCTACGGGAGGCAGCAGTAGGGAATCTTCGGCAATGGACGAAAGTCTGACCGAGCAACGCCGCGTGAGTGAAGAAGGTTTTCGGATCGTAAAACTCTGTTGTTAGAGAAGAACAAGGATGAGAGTAACTGTTCATCCCTTGACGGTATCTAACCAGAAAGCCACGGCTAACTACGTGCCAGCAGCCGCGGTAATACGTAGGTGGCAAGCGTTGTCCGGATTTATTGGGCGTAAAGCGAGCGCAGGCGGTTTCTTAAGTCTGATGTGAAAGCCCCCGGCTCAACCGGGGAGCG
+
CCCGGGGGGGGGGGGGGGGGGGGGGGGGGGGGGGGGGGGGGGGGGGGGGGGGGGGGGGGGGGGGGGGGGGGGGGGGGGGGGGGGGGGGGGGGGGGGGGGGGGGGGGGGGGGGGGGGGGGGGGGGGGGGGGGGGGGGGGGGGGGGFFGGGGGGGGGGGGGGGGGGGGGGGGGGGGGGGGGGGGGGGGGFGGGGGGGGGGGGGGGGGEAFFGGGGGGGGGEGGGGGGGGGGGFGGGGGGGGGGGGGGGFFFGFGFFFFD1@>FGGGFF@AFFFFFFFBFFFFF1:;BFF9B??<?F>F>>B##
@M05025:18:000000000-B3NL5:1:1101:22412:6649 1:N:0:CACTCA
TAATCGACTCCTACGGGAGGCAGCAGTAGGGAATCTTCGGCAATGGACGAAAGTCTGACCGAGCAACGCCGCGTGAGTGAAGAAGGTTTTCGGATCGTAAAACTCTGTTGTTAGAGAAGAACAAGGATGAGAGTAACTGTTCATCCCTTGACGGTATCTAACCAGAAAGCCACGGCTAACTACGTGCCAGCAGCCGCGGTAATACGTAGGTGGCAAGCGTTGTCCGGATTTATTGGGCGTAAAGCGAGCGCAGGCGGTTTCTTAAGTCTGATGGGAAAGCCCCCGGCTGAACCGGGGAGGT
+
CCCGGGGGGGGGGGGGGGGGGGGGGGCFGGGFGGEGDGFGGGGGGGGGGGGGGGGGGGGGGGGGGGGGEGGGG@FFFCFGGFGFGGFGGGGGGGGGGGGGGGGGGGGGGGGGGGFGGGGGGGGGGGGGGFFGGGGGGGGGGGGGGFGGC<FGFGGGGGGGGGFGGFGFGGGGGGGGGGGGGGFGGGFGGGGGGGGGGEEGDCGGGGGFCGFGFFGGGFCCEEEGGGGCG56**:FC<DGDDD<77C>BE:)75@D@E93)4:C>***)/6=AF4)::1?B:?<41>9(,.4589B329>##
@M05025:18:000000000-B3NL5:1:1101:18650:6712 1:N:0:CACTCA
TAATCGACTCCTACGGGAGGCAGCAGTGGGGAATATTGCACAATGGGCGCAAGCCTGATGCAGCCATGCCGCGTGTATGAAGAAGGCCTTCGGGTTGTAAAGTACTTTCAGCGAGGAGGAAGGCATTGTGGTTAATAACCGCAGTGATTGACGTTACTCGCAGAAGAAGCACCGGCTAACTCCGTGCCAGCAGCCGCGGTAATACGGAGGGTGCAAGCGTTAATCGGAATTACTGGGCGTAAAGCGCACGCAGGCGGTCTGTCAAGTCGGATGTGAAATCCCCGGGCTCAACCTGGGAACC
+
CCCGGGGGGGGGGGGGGGGGGGGGGGGGGGGGGGGGGGGGGGGGGGGGGGGGGGGGGGGGGGGGGGGGGGGGGGGGGGGGGGGGGGGGGGGGGGGGGGGGGGGGGGGGGGGGGGGGGGGGGGGGGGGGGGGGGGGGGGGGGGGGGGGGGGGGGGGGGGGGGGGGGGGGGGGGGGGGGGGGGGGGGGGGGGGGGGGGGGGGGGGGGGGGGGGGGGGGGCGGGGGGGGGGGGGGGGGGGGGGGGGGGGFFEGFGFFFFFFFFFGGGFFFFFFFFFFFFFAD<7??FFFFFFF??BBFBF??##
@M05025:18:000000000-B3NL5:1:1101:4485:6721 1:N:0:CACTCA
TAATCGACTCCTACGGGAGGCAGCAGTGGGGAATATTGCACAATGGGCGCAAGCCTGATGCAGCCATGCCGCGTGTATGAAGAAGGCCTTCGGGTTGTAAAGTACTTTCAGCGAGGAGGAAGGTGTTGTGGTTAATAACCACAGCAATTGACGTTACTCGCAGAAGAAGCACCGGCTAACTCCGTGCCAGCAGCCGCGGTAATACGGAGGGTGCAAGCGTTAATCGGAATTACTGGGCGTAAAGCGCACGCAGGCGGTCTGTCAAGTCGGATGTGAAATCCCCGGGCTCAACCTGGGAAGG
+
CCCGGGGGEGGGGGGDG@FGGGGGGGGGGGECGGGGGGGGGGGGGFGGGGGGGCFGF@FFFCEEGGGFFFGDGEGGFFGGGGGCFFGGGGFGEGFGGGGGGGGGGGGGGGGFECFE@FG:EFGGGGGGGGGGGFGGGFGFFGGGGFFGGGGGGGGGGGGDCFGGGGGGGGGGGGGEGGGGGGGGFGGGGGGFGGFGGGGGGGGGFGC:EECCCEGCFGEC=E=FFGGGEFFGGGF:FFGDCDDGGG:7B5DGE@B5B;3<@>CFFF?AEFFFFF6?FFF<B)331666(3<:047?:?2##
@M05025:18:000000000-B3NL5:1:1101:27766:6763 1:N:0:CACTCA
TAATCGACTCCTACGGGAGGCAGCAGTAGGGAATCTTCCACAATGGACGAAAGTCTGATGGAGCAACGCCGCGTGAGTGAAGAAGGGTTTCGGCTCGTAAAGCTCTGTTGGTAGTGAAGAAAGATAGAGGTAGTAACTGGCCTTTATTTGACGGTAATTACTTAGAAAGTCACGGCTAACTACGTGCCAGCAGCCGCGGTAATACGTAGGTGGCAAGCGTTGTCCGGATTTATTGGGCGTAAAGCGAGTGCAGGCGGTTCAATAAGTCTGATGTGAAAGCCTTCGGCTCAACCGGAGAACG
+
CCCGGGGGGGGGGGGGGGGGGGGGGGGGGGGGGGGGGGGGGGGGGGGGGGGGGGGGGGGGGGGGGFGGGGGGGGGGGGGGGGGGGGGGGGGGGGGGGGGGGGGGFGA<EEGCFGFFFDGFGFDFGGGGGGGGGGGGGGGFGECFGFGGGDFGGGGFGGFGGGGGGGGGGGGGGGEGEGGGGGGEGFGGG6DC>FFEEEGGG=FGGGGGGD@FGGGCGGGCEGECF=57**0;7:DF45DGGGGGGGFFFGFGFFFFB98BFD>FFFFFFFFFFFFF=29:1>>28<0087240707>>:##
@M05025:18:000000000-B3NL5:1:1101:13037:6896 1:N:0:CACTCA
TAATCGACTCCTACGGGAGGCAGCAGTAGGGAATCTTCGGCAATGGACGCAAGTCTGACCGAGCAACGCCGCGTGAGTGAAGAAGGTTTTCGGATCGTAAAACTCTGTTGTTAGAGAAGAACAAGGATGAGAGTAAAATGTTCATCCCTTGACGGTATCTAACCAGAAAGCCACGGCTAACTACGTGCCAGCAGCCGCGGTAATACGGAGGTGGCAAGCGTTGTCCGGATTTATTGGGCGTAAAGCGAGCGCAGGCGGTGTCTTAAGTCTGATGTGAAAGCCCCCGGCTCAACCGGGGGGT
+
CCC9CCCCFECEDCFG@CFBFCFC@FC<CFCGFEECEFGEGEEGGDDDEG7BCFGGE<FA@:FFEGGGGC:CF+>CCFGGGGFGGGDGGGGDGC7FEFEFGGGFDAFGGGGGGA5FGE8FFGGFFEG,BFF<EFFGGDFFDFGGGFDFFFB9BEEGGGGGGCF7<FFFCEGFFF77CE58,>D8*>FD8,>CGGFFGDG::8CFGFF*3=8CEFC=FGGGCECECFG775:*:C7CCF:DD<397:)75>@D>@<@FF>)<<CCF44:?2@:BF=*0.).82((-7;>662)(493>(,##
@M05025:18:000000000-B3NL5:1:1101:13050:6944 1:N:0:CACTCA
TAATCGACTCCTACGGGAGGCAGCAGTAGGGAATCTTCCACAATGGACGAAAGTCTGATGGAGCAACGCCGCGTGAGTGAAGAAGGGTTTCGGCTCGTAAGGCTCTGTTGGTAGTGAAGAAAGATAGAGGTAGTAACTGGCCTTTATTTGACGGTAATTACTTAGAAAGTCACGGCTAACTACGTGCCAGCAGCCGCGGTAATACGTAGGTGGCAAGCGTTGTCCGGATTTATTGGGCGTAAAGCGAGTGCAGGCGGTTCAATAAGTCTGATGTGAAAGCCTTCGGCTCAACCGGAGAACT
+
CCCGGGGGGGGGGGGGGGGGGGGGGGGGGGGGGGGFGGGGGGGGGGGGGGGGGGGGGGGGGGGGGGGGGGGGGGGGGGGGGGGGGGGGGGGGGGGGGGGGGGGAFFGGGGEFFFFFGGGGGGGGGGGGGGGGGGGGGGFGGGGGGGGEFDGGGGGGGGGGGGGGGFGGGGGGGGGGGGGGGGGGGGGFGFGGGGFECGEEGCFFGGGGGGGGGGGFGGGGGGGGGGGGGEFFCFFGFGGCDGGGGGDDBCFCBFEEF45<=FGFFFF<@AF>FFFFF22::>)2::0(42?:7>F(44:##
@M05025:18:000000000-B3NL5:1:1101:11099:6947 1:N:0:CACTCA
TAATCGACTCCTACGGGAGGCAGCAGAGGGGAATATTGGACAATGGGCGCAAGCCTGATCCAGCCATACCGCGTGGGTGAAGAAGGCCTTCGGGTTGTAAAGCCCTTTTGTTGGGAAAGAAATCCAGCCGGCTAATACCTGGTTGGGATGACGGTACCCAAAGAATAAGCACCGGCTAACTTCGTGCCAGCAGCCGCGGTAATACGAAGGGTGCAAGCGTTACTCGGAATTACTGGGCGTAAAGCGTGCGTAGGTGGTTATTTAAGTCCGTTGTGAAAGCCCTGGGCTCAACCTGGGAAGT
+
CCCGGGGGGGGGGGGGGGGGGGGGFGGGGGG:FGGGGGGGGGGGGGGGGGGGGGGGGGGGGGGGGGGGGGGGGFGGGGGGGGGGGGGGGGGGGGGGGGGGGGGGGGGGGGGGGGGGFGGGGGGGGGGGGGGGGGGGGCGGGGGGGGGGGGCFGGGGGGGGGGGGGGGGGGGGGGGGGGGGGFGGGGDGGGGGGGGGGGGG5EFGGGG>EEGGGGGGGGGGGGECGGGGGGGGGGGGGGDGGGGGGGEFDDEG3;/9@:FFFGCGFFF>=:@>EE39=>D?B3?B?F?(()418>:B0:(##
@M05025:18:000000000-B3NL5:1:1101:14503:6967 1:N:0:CACTCA
TAATCGACTCCTACGGGAGGCAGCAGTGGGGAATATTGCACAATGGGCGAAAGCCTGATGCAGCGACGCCGCGTGAGGGATGACGGCCTTCGGGTTGTAAACCTCTTTCAGTAGGGAAGAAGCGAAAGTGACGGTACCTGCAGAAGAAGCGCCGGCTAACTACGTGCCAGCAGCCGCGGTAATACGTAGGGCGCAAGCGTTATCCGGATTTATTGGGCGTAAAGAGCTCGTAGGCGGTTTGTCGCGTCTGCCGTGAAAGTCCGAGGCTCAACCTCGGATCTGCGGTGGGTACGGGCAGAAG
+
CCCGGGGGGGGGGGGGGGGGGGGGGGGGGGGGGGGGGGGGGGGGGGGGGGGGGGGGGGGGGGGGGGGGGGGGGGGDGGGGGGGGGGDGGGGGGGGGGGGGGGGGGGGGGFFGGGGGGGGGGGGGGGGGGGGGGGGGGGGGGGGFGGGGGGGGGGGGGGGGGGGGGGFGGGGGGGGGGGGGGGGGDGCGGGGGGGCGGGGGGDGGGGGGGDFFGGFGGGGEEGFGGGFGGGECFGGGG3CCDD7CDGF@EGFGFFDFF<FFFGDDF@>2F?FBFFF3>9?FAFFFFFFFFFFFBFF>>0(##
@M05025:18:000000000-B3NL5:1:1101:21531:6970 1:N:0:CACTCA
TAATCGACTCCTACGGGAGGCAGCAGTAGGGAATCTTCGGCAATGGACGGAAGTCTGACCGAGCAACGCCGCGTGAGTGAAGAAGGTTTTCGGATCGTAAAACTCTGTTGTTAGAGAAGAACAAGGATGAGAGTAGAATGTTCATCCCTTGGCGGTATCTAACCAGAAAGCCACGGCTAACTACGTGCCAGCAGCCGCGGTAATACGTAGGTGGCAAGCGTTGTCCGGATTTATTGGGCATAAAGCGAGCGCAGGCGGTTTCTTAAGTCTGATGTGAAAGCCCCCGGCTCAACCGGGGGCT
+
CCCGGGGGGGGGGGGGGGGGGGGGGGGGGGGGGGGGGGGGGGGGGGGGGGGGGGGGGGGGGGGGGGGGGGGGGGGGGGGGGGGGGGGGGGGGGGGGGGGGGGGGGGGGGGGGGGGGGGGGGGGGGGGGGGGGGGGGGGGGGGGGGGGGGGGGGGGGGGGGGGGGGGGGGGGGGGGGGGGGGGGGGGGGGGGGGGGGGGGGGGGFGGGGGGGGGGGGGGGGGGGGGGGGGGGGGGGGFCG49DGFCFFBFGFGFFFFFFBEEGGGFFFFFFF94@FFFADFFFFFFFFF9?DF:?9690(##
@M05025:18:000000000-B3NL5:1:1101:7180:6990 1:N:0:CACTCA
TAATCGACTCCTACGGGAGGCAGCAGTGGGGAATATTGCACAATGGGCGCAAGCCTGATGCAGCCATGCCGCGTGTATGAAGAAGGCCTTCGGGTTGTAAAGTACTTTCAGCGAGGAGGAAGGCATTGTGGTTAATAACCGCAGTGATTGACGTTACTCGCAGAAGAAGCACCGGCTAACTCCGTGCCAGCAGCCGCGGTAATACGGAGGGTGCAAGCGTTAATCGGAATTACTGGGCGTAAAGCGCACGCAGGCGGTCTGTCAAGTCGGATGTGAAATCCCCGGGCTCAACCTGGGAAGT
+
CCCGGGGGGGGGGGGGGGGGGDGGGGGGGGGGGGGGGGGGGGGGGGGGGGGGGGGGGGGGGGGGGGGGGGGGGGGGGGGGGGGGGGGGGGGGGGGGGGGGGGGGGGGGGGGGGGGGGGGGGGGGGGGGGGGEGGGGGGGGGGGGGGGGFDGGGFGGGGGGGGGGGGGGGGGGGGGGDGGGGGGGGGGGGGGGGGGGGGGGGGGGGGGDGGGGGGGFFFEG5EGGGGGGGGGFGGGCFGGGGGGGGGFFFGFGFEBFFFEFFCFG77@<7638D9??FBF4>BFFFFF>BFFFFFFFF?7##
@M05025:18:000000000-B3NL5:1:1101:8582:7016 1:N:0:CACTCA
TAATCGACTCCTACGGGAGGCAGCAGTGGGGAATATTGGACAATGGGCGCAAGCCTGATCCAGCCATACCGCGTGGGTGAAGAAGGCCTTCGGGTTGTAAAGCCCTTTTGTTGGGAAAGAAATCCAGCCGGCTAATACCTGGTTGGGATGACGGTACCCAAAGAATAAGCACCGGCTAACTTCGTGCCAGCAGCCGCGGTAATACGAAGGGTGCAAGCGTTACTCGGAATTACTGGGCGTAAAGCGTGCGTAGGTGGTTATTTAAGTCCGTTGTGAAAGCCCTGGGCTCAACCTGGGAACG
+
CCCGGGGGGGGGGGGGGGGGGGGGGGGGGGGGGGGGGGGGGGGGGGGGGGGGGGGGGGGGGGGGGGGGGGGGGGGGGGGGGGGGGGGGGGGGGGGGGGGGGGGGGGGGGGGGGGGGGGGGGGGGGGGGGGGGGGGGGGGGGGGGGGGGGGGGGGGGGGGGGGGGGGGGGGGGGGGGGGGGGGGGGGGGGGGGGGGGGGGGGGGGGGGGGGGGGGGGGGGGGGGGGGGGGGGGGGGFGGGGGGGGGGFFFGFGFFFFF?FFFFGGFFFFFBFFFFFFFFBFFFF?0::?<2???BF?FF?##
@M05025:18:000000000-B3NL5:1:1101:8531:7064 1:N:0:CACTCA
TAATCGACTCCTACGGGAGGCAGCAGTAGGGAATCTTCCACAATGGACGAAAGTCTGATGGAGCAACGCCGCGTGAGTGAAGAAGGGTTTCGGCTCGTAAAGCTCTGTTGGTAGTGAAGAAAGATAGAGGTAGTAACTGGCCTTTATTTGACGGTAATTACTTAGAAAGTCACGGCTAACTACGTGCCAGCAGCCGCGGTAATACGTAGGTGGCAAGCGTTGTCCGGATTTATTGGGCGTAAAGCGAGTGCAGGCGGTTCAATAAGTCTGATGTGAAAGCCTTCGGATCAACCGGAGAAGC
+
CCCGGGGGCGGGGGGGGGEGGGGGCFFGGGGGGGGGGAAFGGGGGGFGGGGGGEEEFFFDGGCF<FGEGCGGDGGCFFGFAFGGGGGFCBGGEGGGGF=AFFGFDFEFGGG:AEFG9F,E,F<BEEFFDGGGGGGGGGGFCFGGCGDFGDFGGDGGGGFEGGGFFFGCFGGCGGGGGEGFGGGGGGFGGG5ECFFGGGECECFGGCEEGEGDGGFGGEGGGGGGGGGECCEDFGGGG4CGGGGG=5BEFFFDFF>EF4<BFFC79FFAFF=AFFFFFABF(5<2:6(,12??09F>F04##
@M05025:18:000000000-B3NL5:1:1101:11225:7075 1:N:0:CACTCA
TAATCGACTCCTACGGGAGGCAGCAGTGGGGAATATTGCACAATGGGCGAAAGCCTGATGCAGCGACGCCGCGTGAGGGATGACGGCCTTCGGGTTGTAAACCTCTTTCAGTAGGGAAGAAGCGAAAGTGACGGTACCTGCAGAAGAAGCGCCGGCTAACTACGTGCCAGCGGCCGTGGTAATACGTAGGGCGCAAGCGTTATCCGGATTTATTGGGCGTAAAGAGCTCGTAGGCGGTTTGTCGCGTCTGCCGTGAAAGTCCGAGGCTCAACCTCGGATCTGCGGTGGGTACGGGCAGATG
+
CCCGGGGGGGGGGGGGGGGGGGGGGGFGGGGGGGGGGGGGGGGGGGGGGGGGGGGGGGGGGGGGGGGGGGGGGGGGGGGGGGGGGGGGGGGGGGGGGGGGGGGGGGGGGGGGGGGGGGGGGGGGGGGGGGGGGGGGGGGGGGGGGGGGGGGGGGGGGGGGGGGGGGGGGGGGGGGGCEGCGGGGCFBFGGGGGGGGGGGCGGFGGEGGG5CFGGGGGGGGGGGGGGGGGGGDGGGGGDGGGGGGGGEFFGFGFFF@FBFFFGG7BEE:>??FFFFF@>BFFFFFFF;>BFB?B;>F>B-##
@M05025:18:000000000-B3NL5:1:1101:11805:7132 1:N:0:CACTCA
TAATCGACTCCTACGGGAGGCAGCAGTAGGGAATTTTCGGCAATGGGGGAAACCCTGACCGAGCAACGCCGCGTGAGGGAAGAAGTATTTCGGTATATAAACCTCTGTTATAAAGGAAGAACGGTATGAATAGGAAATGATTCATAAGTGACGGTACTTTATGAGAAAGCCACGGCTAACTACGTGCCAGCAGCCGCGGTAATACGTAGGTGGCGAGCGTTATCCGGAATCATTGGGCGTAAAGAGGGAGCAGGCGGCAATAGAGGTCTGCGGTGAAAGCCTGAAGCTAAACTTCAGTACT
+
CCCGGGGGGGGGGGGGGGGGGGGGGGGGGGGGGGGGGGGGGGGGGGGGGGGGGGGGGGGGGGGGGGGGGDGGGFGFGGGFGGGGGGGGGGGGGGGGGGGGGGGGGGGGGGGGGGGGGGGGGGGGGGGGGFGGGGGGGGGGGGGGGGGGGGGGGGGGGGGGGGGGGGGGGGBFGGGECEGGGFGGGGGFGGGGGGGGGGDEEGGFFGEFGEGGGFGGDGGGGGGGGGGE=FCD>>CFGGGCGGGGFGFD>C:C?>BEF>F@FFCF?FF:F:F>:)0<=<AB<:70.<?04<94ADB<B<>##
@M05025:18:000000000-B3NL5:1:1101:25198:7142 1:N:0:CACTCA
TAATCGACTCCTACGGGAGGCAGCAGTGGGGAATATTGCACAATGGGCGAAAGCCTGATGCAGCGACGCCGCGTGAGGGATGACGGCCTTCGGGTTGTAAACCTCTTTCAGTAGGGAAGAAGCGAAAGTGACGGTACCTGCAGAAGAAGCGCCGGCTAACTACGTGCCAGCAGCCGCGGTAATACGTAGGGCGCAAGCGTTATCCGGATTTATTGGGCGTAAAGAGCTCGTAGGCGGTTTGTCGCGTCTGCCGTGAAAGTCCGAGGCTCAACCTCGGCTCTGCGGTGGGTACGGGCAGAAC
+
CCCGGGGGGGGGGGGGGGGGGGGGGFFGGGGGGGGGGGGGGGGGGGGGGGGGGGGGGGGGGGGGGGGGGGGGGGGGGGGGGGGGGGGGGGGGGGGGGGGGGGGGGGGGGGGGGGGGGGEGGGGGGGGGGG9FGGGGGGGGGGG9FGGGGGGGGGGGGGGGGGGGGGGGGGGG7FGGGGECGGGGGGFGFCGGGGGGGGGGDGGFGGGGGEDGGGGFGGGGGGGGGGF7CEGC3DGDCDCDCFGGGGFF><FGBDEFFBFFFDDG3>D6:BFF>:F3>(4::2<3;B>909<::9>B6:(##
@M05025:18:000000000-B3NL5:1:1101:20139:7169 1:N:0:CACTCA
TAATCGACTCCTACGGGAGGCAGCAGTGGGGAATATTGGACAATGGGCGCAAGCCTGATCCAGCCATACCGCGTGGGTGAAGAAGGCCTTCGGGTTGTAAAGCCCTTTTGTTGGGAAAGAAATCCAGCCGGCTAATACCTGGTTGGGATGACGGTACCCAAAGAATAAGCACCGGCTAACTTCGTGCCAGCAGCCGCGGTAATACGAAGGGTGCAAGCGTTACTCGGAATTACTGGGCGTAAGGCGTGCGTAGGTGGTTATTTAAGTCCGTTGTGAAAGCCCTGGGCTCAACCTGGGAACG
+
CCCGGGGGGGGGGGGGGGGDGGGEFGFGGGGGGGGGGGGGGGGGGGGGGGGGGGGGGGGGGGGGFGGGGGGGGEFGGGGGGGCGGGGGGGGFGGGGGGGAFFFCFGFGGGGGGGGGGFGFFGG9<=FGGGDGGC=DE9FFFGFAFED@FGGAFGGGGGG<FGGGGGGGGGGGCGEGGCFFGGGEGEFGGGGCEGF:EECGGEGFGFFFDEGGGGD9FFG57CE++7:::*<:CCC67597CG<FGC>@3C@5736=F:FF4:CDFFF2@BFFF@@F?42:7:04:081(5<18??<074##
@M05025:18:000000000-B3NL5:1:1101:8691:7173 1:N:0:CACTCA
TAATCGACTCCTACGGGAGGCAGCAGTAGGGAATCTTCGGCAATGGACGAAAGTCTGACCGAGCAACGCCGCGTGAGTGAAGAAGGTTTTCGGATCGTAAAACTCTGTTGTTAGAGAAGAACAAGGATGAGAGTAACTGTTCATCCCTTGACGGTATCTAACCAGAAAGCCACGGCTAACTACGTGCCAGCAGCCGCGGTAATACGTAGGTGGCAAGCGTTGTCCGGATTTATTGGGCGTAAAGCGAGCGCAGGCGGTTTCTTAAGTCTGATGTGAAAGCCCCCGGCTCAACCGGGGAGGG
+
CCCGGGGGGGGGGGGGGGGGGGGGGGGGGGGGGGGGGGGGGGGGGGGGGGGGGGGGGGGGGGGGGGGGGGGGGGGGGGGGGGGGGGGGGGGGGGGGGGGGGGGGGGGGGGGGGGGGGGGGGGGGGGGGGGGGGGGGGGGGGGGGGGGGGGGGGGGGGGGGGGGGGGGGGGGGGGGGGGGGGGGGGGGGGGGGGGGGGGGGGGGGGGFFGGGGGGGGGGGGGGGFGGGGGCGGGGGGGGGDGGGGGGFFFGFGFFEEF(5>FGGGFFFAFFFFFB?=FFBF???>FFF66>BFFFFFF9>##
@M05025:18:000000000-B3NL5:1:1101:7374:7180 1:N:0:CACTCA
TAATCGACTCCTACGGGAGGCAGCAGTGGGGAATTTTCGTCAATGGGGGAAACCCTGAACGAGCAATGCCGCGTGAGTGAAGAAGGTCTTCGGATCGTAAAGCTCTGTTGTAAGTGAAGAACGGCTCATAGAGGAAATGCTATGGGAGTGACGGTAGCTTACCAGAAAGCCACGGCTAACTACGTGCCAGCAGCCGCGGTAATACGTAGGTGGCAAGCGTTATCCGGAATCATTGGGCGTAAAGGGTGCGTAGGTGGCGTACTAAGTCTGTAGTAAAAGGCAATGGCTCAACCATTGTATG
+
CCCGGGGGGGGGGGGGGGGGGGGGGGGGGGGGGGGGGGGGGGGGGGGGGGGGGGGGGGGGGGGGGGGGGGGGGGGGGGGGGGGGGGGGGGGGGGGGGGGGGGGGGGGGGGGGGGGGGGGGGGGGGGGGGGGGGGGGGGGGGGGGGGGGGGGGGGGGGGGGGGFGGGGGGGGGGGGGGGGGGGGGGGGGGGGGGGGGGGGGGGGFGGFGGGGGGGGGGGGGGGGGGGGDGGGGGGGGGGGGGGGGGGFFFGEGFFFFFFFFFGG>FFFFFFFF?7BFF9<BFB?BFFF??FFBBBFFAF5##
@M05025:18:000000000-B3NL5:1:1101:25544:7191 1:N:0:CACTCA
TAATCGACTCCTACGGGAGGCAGCAGTGGGGAATATTGGACAATGGGCGCAAGCCTGATCCAGCCATACCGCGTGGGTGAAGAAGGCCTTCGGGTTGTAAAGCCCTTTTGTTGGGAAAGAAATCCAGCCGGCTAATACCTGGTTGGGATGACGGTACCCAAAGAATAAGCACCGGCTAACTTCGTGCCAGCAGCCGCGGTAATACGAAGGGTGCAAGCGTTACTCGGAATTACTGGGCGTAAAGCGTGCGTAGGTGGTTATTTAAGTCCGTTGTGAAAGCCCTGGGCTCAACCTGGTAACG
+
CCCGGFGGGGGGGGGGGGGGGGGGGGGGGGGDGGFFGGGFGGGGGFGGGGGGEGGGGGGFGGGGGGGGGGGGGGGFGGGGGGGGGGGGGGGGGGGGGGGGGFGGGGGGGGGGGGDEFGGGGGGGGGGGFEFGGDDGFFEGGCDFGGGGCFGDGCFGGCFCFGGGGGFGGGCGGGGGGEFG9EFGGGGFDFG?8C8CEEGCCGGGFG=BEEEGE?FCCFEGG*:CCGGE=C?FC7CGC<DDC5CDGG538C>35309>154=CC>F7=9?1)4:>;=7>4?BF:??<11482(32(8(6.##
@M05025:18:000000000-B3NL5:1:1101:10199:7197 1:N:0:CACTCA
TAATCGACTCCTACGGGAGGCAGCAGTAGGGAATCTTCCACAATGGACGAAAGTCTGATGGAGCAACGCCGCGTGAGTGAAGAAGGGTTTCGGCTCGTAAAGCTCTGTTGGTAGTGAAGAAAGATAGAGGTAGTAACTGGCCTTTATTTGACGGTAATTACTTAGAAAGTCACGGCTAACTACGTGCCAGCAGCCGCGGTAATACGTAGGTGGCAAGCGTTGTCCGGATTTATTGGGCGTAAAGCGAGTGCAGGCGGTTCAATAAGTCTGATGTGAAAGCCTTCGGCTCAACCGGAGAACT
+
CCCGGGGGGGGGGGGGGGGGGGGGGGGGGGGGGGGGGGGGGGGGGGFGGGGGGGGGGGGGGGGGGGGGGGGGGGGGGGGGFGGGGGGGGGGGGGGGGGGGGGGFGGGGGGGGGGGGFGGGGGGFGGGGGGGGGGGGGGGGGGGGGGGGGGGGGGGGGGGGGGGGGGGGGGGGGGGGGGGGGGGGGGGGGGGGGGGGGGGGGGGGGGGGGGGGGGGGGGGGGGEGGGGGEC?FGGGGGGGGGGGGGGFFFGFGFFDEE4>DFGGGFFFFFFFFFFFFFFFFBFF7?:>B?FFFFFB9>0:##
@M05025:18:000000000-B3NL5:1:1101:25635:7224 1:N:0:CACTCA
TAATCGACTCCTACGGGAGGCAGCAGTGGGGAATATTGCACAATGGGCGCAAGCCTGATGCAGCCATGCCGCGTGTATGAAGAAGGCCTTCGGGTTGTAAAGTACTTTCAGCGAGGAGGAAGGTGTTGTGGTTAATAACCGCAGCAATTGACGTTACTCGCAGAAGAAGCACCGGCTAACTCCGTGCCAGCAGCCGCGGTAATACGGAGGGTGCAAGCGTTAATCGGAATTGCTGGGCGTAAAGCGCACGCAGGCGGTCTGTCAAGTCGGATGTGAAATCCCCGGGCTCAACCTGGGAAAG
+
CCCGGGGGGGGGFGGGGGGGGGGGGGFGGGGEFFDCFGGGGGGGGGGGGGGGGFGGGGGGGGGGGGGGGGGGGFDGGGFGGGGGGEGGGGGGGGGGGGGGGGGGGGGGGGGGGGGGGGGGGGGGGGGGGGGGGGGGFGGGGGGGGGGGGGGAFBFG7FFGGG>FGGGGGGC@FEGGGGGGGGGGGGGGGGGGGGGGGGGGCEGGGGGGGGGE5CFFGGGGGGCGGGEEGGGGFFGGGGGGGGFFFD>>>GFDBEFFF>EFFGGGFFFBFFF?DFFF?A96??BFFFFF??BBFF:?014##
@M05025:18:000000000-B3NL5:1:1101:10474:7225 1:N:0:CACTCA
TAATCGACTCCTACGGGAGGCAGCAGTAGGGAATCTTCCGCAATGGACGAAAGTCTGACGGAGCAATGCCGCGTGAGTGAAGAAGGTTTTCGGATCGTAAAACTCTGTTGTTAGAGAAGAACAAGGATGAGAGTAACTGCTCATCCCCTGACGGTATCTAACCAGAAAGCCACGGCTAACTACGTGCCAGCAGCCGCGGTAATACGTAGGTGGCAAGCGTTGTCCGGATTTATTGGGCGTAAAGCGAGCGCAGGCGGTTCTTTAAGTCTGATGTGAAAGCCCCCGGCTCAACCGGGGAGTG
+
CCCGGGGGGGGGGGGGGGGGGGGGGGGGGGGGGGGGGGGGGGGGGGGGGGGGGGGGGGGGGGGGGGGGGGGGGGGGGGGGGGGGGGGGGGGGGGGGGGGGGGGGGGGGGGGGGGGGGGGGGGGGGGGGGGGGGGGGGGGGGGGGGFGGGGGGGGGGGGGGGGGGGGGGGGGGGGGGGGGGGGGGGGGGGGGGGGGGGGGGGGGGGGGGGGGGGGGGGGGGGGGFGGGEGEFGGGGGGGGGGGGGGGFFFDEGFFEFF>FFFFGGFFFFFBFFFFFFFFFFFFFFFFFFFFFFFFBFB;B##
@M05025:18:000000000-B3NL5:1:1101:11304:7332 1:N:0:CACTCA
TAATCGACTCCTACGGGAGGCAGCAGTGGGGAATATTGCACAATGGGCGCAAGCCTGATGCAGCGACGCCGCGTGGGGGATGAAGGCCTTCGGGTTGTAAACTCCTTTCGCTATCGACGAAGCCACTTGTGGTGACGGTAGGTAGATAAGAAGCACCGGCTAACTACGTGCCAGCAGCCGCGGTAATACGTAGGGTGCAAGCGTTGTCCGGAATTACTGGGCGTAAAGAGCTCGTAGGTGGTTTGTCGCGTCGTCTGTGAAATCCCGGGGCTTAACTTCGGGCGTGCAGGCGATACGGGAG
+
CCCGGGGGGGGGGGGGGGGGGGGGGGGGGGGCFGGGGGFGDGGGGGGGGGGGGGGGGGGGGGGGGGGGGGGGGFGGGGGGDGGGGGGGGGGGGGGGGGGGGGGGGGGGGGGGGGGGGGGGGGFGGGFGGGGGGGGGGGGFGGGGGGFGGGGGGGGGGGGGGGFGGCGGGGGGGGGGBF:EGGGEEEC@FGGGGGEGGGGGGGEEEEEFGGGG=FGGGGGFCCEEEGGF?FGFGG9DFD7CCDGC39B@FGFGF>FFF:=@FDCCF?>BF;<;>F?FFFF:?0;>FFF0<041(4:1333##
@M05025:18:000000000-B3NL5:1:1101:13395:7339 1:N:0:CACTCA
TAATCGACTCCTACGGGAGGCAGCAGTGGGGAATATTGGACAATGGGGGGAACCCTGATCCAGCCATGCCGCGTGTGTGAAGAAGGCCTTATGGTTGTAAAGCACTTTAAGCGAGGAGGAGGCTACTGAGACTAATACTCTTGGATAGTGGACGTTACTCGCAGAATAAGCACCGGCTAACTCTGTGCCAGCAGCCGCGGTAATACAGAGGGTGCGAGCGTTAATCGGATTTACTGGGCGTAAAGCGTGCGTAGGCGGCTTTTTAAGTCGGAGGTGAAATCCCCGAGCTTAACTTTGGAAA
+
CCCGGGGGGGGGGGGGGGGGGGGGGGGGGGGGGGGGGGGGGGGGGGGGGGGGGGGGGGGGGGGGGGGGGGGGGGGGGGGGGGGGGGGGGGGGGGGGGGGGGGGGGGGGGGGGGGGGEGGGGGGGGGGGGGGGGGGGGGGG@FGGFGGGGGGGGGEGGGGGGGGGGGGGGGGGGFGCEGGGGGGGGCFCGGGGGGGGGGGGGGGGGGGGGGGGGGGGGGGGGEGGGGGGGGGGGGGGGGFGGGGGGGEFFGFG:>@FFFFFFGFGFFFDF<E()00<F?BA<>:BF964>?ABFB959:0##
@M05025:18:000000000-B3NL5:1:1101:9024:7346 1:N:0:CACTCA
TAATCGACTCCTACGGGAGGCAGCAGTAGGGAATATTGCACAATGGGGGAACCCTGATGCAGCGACGCCGCGTGAAGGAAGAAGTATCTCGGTATGTAAACTTCTATCAGCAGGGAAGACAATGACGGTACCTGACTAAGAAGCCCCGGCTAACTACGTGCCAGCAGCCGCGGTAATACGTAGGGGGCAAGCGTTATCCGGATTTACTGGGTGTAAAGGGAGCGTAGACGGACGGACAAGTCTGAAGTGAAAGGCAGGGGCTCAACCCCTGGACTGCTTTGGAAACTGTCCATCTAGAGAA
+
CCCGGGGGGGGGGGGGGGGGGGGGGGGGGGGGGGGGGGGGGGGGGGGGGGGGGGGGGGGGGGGGGGGGGGGGGGGGGGGGGGGGGGGGGGGGGGGGGGGGGGGGGGGGGGGGGGGGGGGGGGGGGGGGGGGGGGGGGGGGGGGGGGGGGGGGGGGGGGGGGGGGGGGGGGGGGFGGGGGGGGGGGGGGGGGGGEGEGGGGGDGGGGGGGGGGGGGGGGGGGGGGGGGGGGGGGGGGGDGGCGGGGGF??GFGFF>FBFFF@CDGFF>:BFFFFFFFFDAFFFFFFFFFFFF>DFFFFF?##
@M05025:18:000000000-B3NL5:1:1101:17752:7383 1:N:0:CACTCA
TAATCGACTCCTACGGGAGGCAGCAGTGGGGAATTTTGGACAATGGGCGCAAGCCTGATCCAGCAATGCCGCGTGAGTGAAGAAGGCCTTCGGGTTGTAAAGCTCTTTTGTCAGGGAAGAAACGGGATTGGCTAATATCCAGTCCTAATGACGGTACCTGAAGAATAAGCACCGGCTAACTACGTGCCAGCAGCCGCGGTAATACGTAGGGTGCAAGCGTTAATCGGAATTACTGGGCGTAAAGCGTGCGCAGGCGGTTTTGTAAGTCTGTCGTGAAATCCCCGGGCTCAACCTGGGAATC
+
CCCGGGGGGGGGGGGGGGGGGGGGGGGGGGGGGGGGGGGGGGGGGGGGGGGGGGGGGGGGGGGGGGGGGGGGGGGGGGGGGGGGGGGGGGGGGGGGGGGGGGGGGGGGGGGGGGGGGGGGGGGGGGGGGGGGGGGGGGGGGGGGGGGGGGGGGGGGGGGGGGGGGGGGGGGGGGGGGGGGGGGGGGGGGGGGGGGGGGGEEGGGGGFGGGGF=EGGGGGGGGFGGFEEEFGGGGGFFGGDGGFGGG)7>DFGFFDFF>:@FGGGFFF:FAFFF@B?FFAA:?<>FFF9?FFFBFFF??:##
@M05025:18:000000000-B3NL5:1:1101:18195:7430 1:N:0:CACTCA
TAATCGACTCCTACGGGAGGCAGCAGTAGGGAATTTTCGTCAATGGGGGAAACCCTGAACGAGCAATGCCGCGTGAGTGAAGAAGGTCTTCGGATCGTAAAGCTCTGTTGTAAGTGAAGAACGGCTCATAGAGGAAATGCTATGGGAGTGACGGTAGCTTACCAGAAAGCCACGGCTAACTACGTGCCAGCAGCCGCGGTAATACGTAGGTGGCAAGCGTTATCCGGAATCATTGGGCGTAAAGGGTGCGTAGGTGGCGTACTAAGTCTGTAGTAAAAGGCAATGGCTCAACCATTGTACT
+
CCCGGGGGGGGGGGGGGGGGGGGGGGGGGGGGGGGGGGGGGGGGGGGGGGGGGGGGGGGGGGGGGGGGGGGGGGGGGGGGGGGGGGGGGGGGGGGGGGGGGGGGGGGGGGGGGGGGGGGGGGGGGGGGGGGGGGGGGGGGGGGGGGGGGGGGGGGGGGGGGGGGGGGGGGFGGGGGGGGGGGGGGGGGGGGGGGGGGGGGGGGGGGGGGGGGGGGGGGGGGGGGGGGGGGGGGGGGGGGGDGGGGGFFEGFGDFFFF:@FEGGGFFF2BBFA?9@FF<A?BF?FB?FFFFFB??<)<A9##
@M05025:18:000000000-B3NL5:1:1101:8603:7430 1:N:0:CACTCA
TAATCGACTCCTACGGGAGGCAGCAGTGGGGAATATTGGACAATGGGCGCAAGCCTGATCCAGCCATACCGCGTGGGTGAAGAAGGCCTTCGGGTTGTAAAGCCCTTTTGTTGGGAAAGAAATCCAGCCGGCTAATACCTGGTTGGGATGACGGTACCCAAAGAATAAGCACCGGCTAACTTCGTGCCAGCAGCCGCGGTAATACGAAGGGTGCAAGCATTACTCGGAATTACTGGGCGTAAAGCGTGCGTAGGTGGTTATTTAAGTCCGTTGTGAAAGCCCTGGGCTCAACCTGGGAAAC
+
CCCGGGGGGGGGGGGGGGGGGGGGGGCFGGGEGGGGGGGGGGGGGGGGGGGGGGGGGGGGGGGGGGGGFGGGGFGGGGGGGGFFGGGGGGGGGGGGGGGGGGGGGGFGGGGGGGGGFGGGGGGGGGGGGGGGGGGGGGGGGGGGGGGFGGGGGGGGGGGGGGGGGGGFGGGGGGGGGGGGGGGGGGGGGGGGGGGGGGGGGGGGGGFGGECFGGGGGGGGGGGGGEC7CCFCCGCCCFCDGCFGGGFFFGFDEEFFF4>?F7>FFFF<F?FFFBEF?<AF1:<??FF?:?FFFFF:6?>##
@M05025:18:000000000-B3NL5:1:1101:8889:7445 1:N:0:CACTCA
TAATCGACTCCTACGGGAGGCAGCAGTGGGGAATATTGCACAATGGGGGAAACCCTGATGCAGCAACGCCGCGTGAGTGAAGAAGGTTTTCGGATTGTAAAGCTCTGTTAGCAGGGAAGAGGAAGGACGGTACCTGCAGAGGAAGCCACGGCTAACTACGTGCCAGCAGCCGCGGTAATACGTAGGTGGCAAGCGTTGTTCGGAATAACTGGGCGTAAAGGATGCGTAGGCGGTTAAACAAGTTATATGTTAAATATATAGGCTTAACCTGTAGAAAGCATATAAAACTGTTTAACTAGAC
+
CCCGGGGGGGGGGGGGGGGGGGGGGGFFGGGGGGGGGGGGGGGGGGGGGGGGGGGGGGGGGGGGGGGGGGGGGGGGGGGGGGGGGGGGGGGGGGGGGGGGGGGGGGGGGGGGGGGGGGGGGGGGGGGGGGGGGGGGGGGGGGGGGGGGGGGGGGGGGGGGGGGGGGGGGGGGGGGGDGGGGGFGGGGGGGGGGGGGGGGGGGGGGGGGGGGGGGGGGGGGGGGGFGGGGGGGGDGGGGGGFGGFGGFFFFFGFFFFFFFFFFFGFFFFFDFFFFFFF:?BFFFFAA>FFBFFBAADFF)##
@M05025:18:000000000-B3NL5:1:1101:12866:7447 1:N:0:CACTCA
TAATCGACTCCTACGGGAGGCAGCAGTAGGGAATCTTCCACAATGGACGAAAGTCTGATGGAGCAACGCCGCGTGAGTGAAGAAGGGTTTCGGCTCGTAAAGCTCTGTTGGTAGTGAAGAAAGATAGAGGTAGTAACTGGCCTTTATTTGACGGTAATTACTTAGAAAGTCACGGCTAACTACGTGCCAGCAGCCGCGGTAATACGTAGATGGCAAGCGTTGTCCGGATTTATTGGGCGTAAAGCGAGTGCAGGCGGTTCAATAAGTCTGATGTGAAAGCCTTCGGCTCAACCGGAGAAGC
+
CCCGGGGGGGGGGGGGGGGGGGGGGGFGGGGGGGGGGGGGGGGGGGGGGGGGGGGGGFGGGGGGGGGGGGGGGGGGGGGGGGGGFGGGGGGGGGGGGGGGFFG<FGGGGGGFFGEFGGGFGGFGGGGGGGGGGGGGGGGGGGGGGGGGGGFGGGGGEGGGGGGGGGGGGGGGGGGGGGGGGGGGGGGFGGGGGFGGGGGGGGFGGGGGGGGGFFFFFGEEEEEFGGGGGG?DGGGGGGGGDGFGGGD>FGF>BFEFF>58F::C=?@<6>FDFFFFB>>F:?FF?F>?:??F009099<##
@M05025:18:000000000-B3NL5:1:1101:8730:7459 1:N:0:CACTCA
TAATCGACTCCTACGGGAGGCAGCAGTGGGGAATATTGCACAATGGGCGCAAGCCTGATGCAGCCATGCCGCGTGTATGAAGAAGGCCTTCGGGTTGTAAAGTACTTTCAGCGAGGAGGAAGGTGTTGTGGTTAATAACCGCAGCAATTGACGTTACTCGCAGAAGAAGCACCGGCTAACTCCGTGCCAGCAGCCGCGGTAATACGGAGGGTGCGAGCGTTAATCGGAATTACTGGGCGTAAAGCGCACGCAGGCGGTCTGTCAAGTCGGATGTGAAATCCCCGGGCTCAACCTGGGAACG
+
CCCGGGGGGGGGGGGGGGGGGGGGGGGGGGGGGGGGGGGGGGGGGGGGGGGGGGGGGGGGGGGGGGGGGGGGGGGGGGGGGGGGGGGGGGGGGGGGGGGGGFGGGGGGGGGGGFFGFGGGGGGGGGGGGGGGGGGGGGGGGGGGGGGGGGGGGGGGGGGGGGGGGGGGGGGGGGGGGGGGGGGGGGGGGGGGGGGGGGGGGGGGGGGDEEGGGGGGGGGDEEGFGGGGGGGGGGFGGGGGDGGGGGDFFGFGBEFFF>FFFGGGFFFFB>B?EFFFFFFB?FFFF99>BBFB<BFF:?:##
@M05025:18:000000000-B3NL5:1:1101:18476:7509 1:N:0:CACTCA
TAATCGACTCCTACGGGAGGCAGCAGTAGGGAATCTTCCGCAATGGACGAAAGTCTGACGGAGCAATGCCGCGTGAGTGAAGAAGGTTTTCGGATCGTAAAACTCTGTTGTTAGAGAAGAACAAGGATGAGAGTAACTGCTCATCCCCTGACGGTATCTAACCAGAAAGCCACGGTTAACTACGTGCCAGCAGCCGCGGTAATACGTAGGTGGCAAGCGTTGTCCGGATTTATTGGGCGTAAAGCGAGCGCAGGCGGTTCTTTAAGTCTGATGTGAAAGCCCCCGGCTCAACCGGGGAGAG
+
CCCGGGGGGGGGGGGGGGGGGGGGGGGGGGGGGGGGGGGGGGGGGGGGGGGGGGGGGGGGGGGGGGGGGGGGGGGGGGGGGGGGGGGGGGGGGGGGGGGGGGGGGGGGGGGGGGGGGGGGGGGGGGGGGGGGGGGGGGGGGGGGGGGGGGGGGGGGGGGGGGGGGGGGGGGGGGGGGGGGGGGGGGGGGGGGGGGGGGGGDGGGDGGFGGGGGGGGGGGGGGGGGGGGG><DGGGGGGGGGGGGGGFFFGFGFFFFF>BD*?FGFFFAFB@BFFFFF49?(48>>FF9?F?B79BFBBF##
@M05025:18:000000000-B3NL5:1:1101:17588:7546 1:N:0:CACTCA
TAATCGACTCCTACGGGAGGCAGCAGTGGGGAATATTGGACAATGGGCGAAAGCCTGATCCAGCCATGCCGCGTGTGTGAAGAAGGTCTTCGGATTGTAAAGCACTTTAAGTTGGGAGGAAGGGCAGTAAGTTAATACCTTGCTGTTTTGACGTTACCGACAGAATAAGCACCGGCTAACTCTGTGCCAGCAGCCGCGGTAATACAGAGGGTGCAAGCGTTAATCGGAATTACTGGGCGTAAAGCGCGCGTAGGTGGTTTGTTAAGTTGGATGTGAAAGCCCCGGGCTCAACCTGGGAAGA
+
CCCGGGGGGGGGGGGGGGGGGGGGGGGGGGGGGGGGGGGGGGGGGGGGGGGGGGGGGGGGGGGGGGGGGGGGGGGGGGGGGGGGGGGGGGGGGGGGGGGGGGGGGGGGGCFFFGGGGGGGGGGGGGGGGGGGGGGGGGGGGGGGGGGGGGGGGGGGGGGGGGGGGGGGGGGGGGGGGGGGGGGGGGGGGGCGGGGGGGGGGGGGGGGFGGGGGGGGGGGGGGGGGGGGGGGGGGGGGGGGGGGGGGFFFGFGFFFFF?FFFGFFFFF>FFFF?FFFF<AF(369FF>BFF>??7:3:05##
@M05025:18:000000000-B3NL5:1:1101:27405:7585 1:N:0:CACTCA
TAATCGACTCCTACGGGAGGCAGCAGTAGGGAATCTTCGGCAATGGACGCAAGTCTGACCGAGCAACGCCGCGTGAGTGAAGAAGGTTTTCGGATCGTAAAACTCTGTTGTTAGAGAAGAACAAGGATGAGAGTAGAATGTTCATCCCTTGACGGTATCTAACCAGAAAGCCACGGCTAACTACGTGCCAGCAGCCGCGGTAATACGTAGGTGGCAAGCGTTGTCCGGATTTATTGGGCGTAAAGCGAGCGCAGGCGGTTTCTTAAGTCTGATGTGAAAGCCCCCGGCTCAACCGGGGGCA
+
CCCGGGGGGGGGGGGDEGGGGGGGGGFFFGGGGGFGGGGGGGGGGGGGGGGFGGGGGGGGGGGGGGGGGGGGGGDGGGGGGGGGGGG9EF<FGGEGGGGGFGGGGGGGGGFGDFGGGGGGGGGGGG,,BFFGGGGGGGGGGGGGGGGGGGGGG:CFGGGGFGEGGGGGGGGGFF7CGGDFF;DGGG78DG6BFFGGGGGG:CEFCGCEGGGG?8CDDE*:2C=C7CCEGG50?CFDFGGGD35DGGDFF<@GDE:>DFEEE>>FFFF<46@AFF=4994<?:<?BB;>(()5::>;((-##
@M05025:18:000000000-B3NL5:1:1101:19225:7613 1:N:0:CACTCA
TAATCGACTCCTACGGGAGGCAGCAGTGGGGAATATTGCACAATGGGCGAAAGCCTGATGCAGCGACGCCGCGTGAGGGATGACGGCCTTCGGGTTGTAAACCTCTTTCAGTAGGGAAGAAGCGAAAGTGACGGTACCTGCAGAAGAAGCGCCGGCTAACTACGTGCCAGCAGCCGCGGTAATACGTAGGGCGCAAGCGTTATCCGGATTTATTGGGCGTAAAGAGCTCGTAGGCGGTTTGTCGCGTCTGCCGTGAAAGTCCGAGGCTCAACCTCGGATCTGCGGTGGGTACGGGCAGACG
+
CCCGGGGGGGGGGGGGGGGGGGGGGGGGGGGGGGGGGGGGGGGGGGGGGGGGGGGGGGGGGGGGGGGGGGGGGGGGGGGGGGGGGGGGGGGGGGGGGGGGGGGGGGGGGGGGGGGGGGGGGGGGGGGGGGGGGGGGGGGGGGGGGGFGGGGGGGGGGGGGGGGGGGGGGGGFGGGGGGGGGDGGGGAFGGGGGGGGGGGGGGGGGGGGGGGFFGGGGGGEGGGGGGGGGGGGGGGGGGG3CCDGGGB>@FFFFFFFFA?7@FGGFFEFFFFFFFFFFFFFFFFFFBBF;>FDFF>19B1##
@M05025:18:000000000-B3NL5:1:1101:21424:7631 1:N:0:CACTCA
TAATCGACTCCTACGGGAGGCAGCAGTGGGGAATATTGCACAATGGGCGAAAGCCTGATGCAGCGACGCCGCGTGAGGGATGACGGCCTTCGGGTTGTAAACCTCTTTCAGTAGGGAAGAAGCGAAAGTGACGGTACCTGCAGAAGAAGCGCCGGCTAACTACGTGCCAGCAGCCGCGGTAATACGTAGGGCGCAAGCGTTATCCGGATTTATTGGGCGTAAAGAGCTCGTAGGCGGTGTGTCGCGTCTGCCGTGAAAGTCCGAGGCTCAACCTCGGATCTGCGGTGGGTACGGGCAGAAG
+
CCCF@FGEFGGFFGGDD;FFGEGG<E6EE<B;;CDDFFFGGGGGGCGGGGGEGGGGGEGGG@FDFEGGGCGGGCEGGGGGCGFGGGD@E,FDGGGGGGGF9<<EEEFGF9FFFGGDGCFGFDACFCFEBDGEF7FFGGCGFGFDCCGCFFEG*5FG@<FCFCFCGGCG?FGGG>FEGGGCE5F@;E,?=*8CEEG*CGGEC8AC75C**23A+<?CEFGCC*:7AE?F?E:DGDFDG))*/1:C>7B>>D*9BDE35.*1=*7)8>:?FDF?)9FEB;4(5<4;BFF;0,44:9(--4-##
@M05025:18:000000000-B3NL5:1:1101:14583:7664 1:N:0:CACTCA
TAATCGACTCCTACGGGAGGCAGCAGTAGGGAATCTTCCACAATGGACGAAAGTCTGATGGAGCAACGCCGCGTGTGTGAAGAAGGGTTTCGGCTCGTAAAGCTCTGTTGGTAGTGAAGAAAGATAGAGGTAGTAACTGGCCTTTATTTGACGGTAATTACTTAGAAAGTCACGGCTAACTACGTGCCAGCAGCCGCGGTAATACGTAGGTGGCAAGCGTTGTCCGGATTTATTGGGCGTAAAGCGAGTGCAGGCGGGTCAATAAGTCTGATGTGAAAGCCTTCGGCTCAACCGGAGAAGG
+
CCCGGGGGGGGGGGGGGGGGGGGGGGFFGGGGGGGGGGGGGGGFGGGGGGGDGFGGGGGGGGGGGGGGGGGGGFFFGGGGGGFFGGGGGGGGGGGGGGGGGGGGGGGGGGG7EE?FGGEFG<FFGGGGGGGGGGGGGGGGGGGGGFGGGGFGGGCFEGFFADGGGGGGGGFEFG>EGGGFFGFGGGC@FGGGGGGEGGGGCEGGGGGGGGGGFF66ECECC=EGGEC5*20@FCDFGGD75DGGGGEFBGFG?FEF>()75C7C4=*6?AF9FFFFFAF??:<BF?70674::;2;B>.##
@M05025:18:000000000-B3NL5:1:1101:4088:7685 1:N:0:CACTCA
TAATCGACTCCTACGGGAGGCAGCAGTAGGGAATCTTCCGCAATGGACGAAAGTCTGACGGAGCAATGCCGCGTGAGTGAAGAAGGTTTTCGGATCGTAAAACTCTGTTGTTAGAGAAGAACAAGGATGAGAGTAACTGCTCATCCCCTGACGGTATCTAACCAGAAAGCCACGGCTAACTACGTGCCAGCAGCCGCGGTGATACGTAGGTGGCAAGCGTTGTCCGGATTTATTGGGCGTAAAGCGAGCGCAGGCGGTTCTTTAAGTCTGATGTGAAAGCCCCCGGCTCAACCGGGGAGGC
+
CCCGGGGGGGGGGGGGGGGGGGGDGGGGGGGGGGGGGGGGGGGGGGGGGGGGGGGGGGGGGGGGGGGGGEGGGGGGGGDFEFGGGGGFGFGGGGGGEFFGFGGFGGGGGGGGGGGGGGGGGGGGFFGFFGGGGGGGGGGFCAFGFGFGGFDGGGFFFFGGGFGGGGFGGFGFGGGGGGGFFGFCGGGGGGGGGGGGGGGGGGGGGGFGGDFGGFGGGGG=EECFGGGEC*ACGGFFGCD5CDGGGGDDEGF:7BE3>-)7F>CGFFF2=A=)8@FFFAF::B(29>F1:),14>B>F9B##
@M05025:18:000000000-B3NL5:1:1101:21340:7697 1:N:0:CACTCA
TAATCGACTCCTACGGGAGGCAGCAGTAGGGAATTTTCGGCAATGGGGGAAACCCTGACCGAGCAACGCCGCGTGAGGGAAGAAGTATTTCGGTATGTAAACCTCTGTTATAAAGGAAGAACGGTATGAATAGGAAATGATTCATAAGTGACGGTACTTTATGAGAAAGCCACGGCTAACTACGTGCCAGCAGCCGCGGTAATACGTAGGTGGCGAGCGTTATCCGGAATCATTGGGCGTAAAGAGGGAGCAGGCGGCAATAGAGGTCTGCGGTGAAAGCCTGAAGCTAAACTTCAGTACC
+
CCCGGGGGGGGGGGGGGEGGGGGGGGEGGGGGGGGGGGGGGGGGGGGGGGGGGGGGGGGGGGGGGGGGGGGGGGGGGGGGGG<EGFGGGGGGGGGGGGGGGGGGGGGGGGGGGFGGGGGGGGGGGGGGGGGGGGGGGGGGGGDGGFFGGGGCGGGGGGGFGGGGGGGGGGFGGGGGGGGGGGGGGGGGGGGGGGGGGGGGGGGGGGEGGGGGGGGGGGGGGGGGGEGGDCFGGGFGGGGDDDGGGDFB>C:FFFEFFFFBFC:F=:6:F<F>EDFFFABBBFBF:?>7A9)4AA94<A<##
@M05025:18:000000000-B3NL5:1:1101:17418:7707 1:N:0:CACTCA
TAATCGACTCCTACGGGAGGCAGCAGTAGGGAATCTTCGGCAATGGACGCAAGTCTGACCGAGTAACGCCGCGTGAGTGAAGAAGGTTTTCGGATCGTAAAACTCTGTTGTTAGAGAAGAACAAGGATGAGAGTAAAATGTTCATCCCTTGACGGTATCTAACCAGAAAGCCACGGCTAACTACGTGCCAGCAGCCGCGGTAATACGTAGGTGGCAAGCGTTGTCCGGATTTATTGGGCGTAAAGCGAGCGCAGGCGGTTTCTTAAGTCTGATGTGAAAGCCCCCGGCTCAACCGGGGGCG
+
CCCGGGGGGGGGGGGGGGGGGGGGGGGGGGGGGGGGGGGGGGGGGGGGGGGGGGGGGGGGGGGGGGGGGGGGGGGGGGGGGGGGGGGGGGGGGGGGGGGGGGGGGGGGGGGGGGGGGGGGGGGGGGGGGGGGGGGGGGGGGGGGGGGGGGGGGGGGGGGGGGGGGGGGGGGGGGGGGGGGGGGGGGGGGGGGGGGFGGGGGGGGFGG9CCCGGGGGGGGGGGCGGGGGEGEFFFGGGGF5DDGGGCDFFD>DB>>>DB;5@DGGF=?BFFFB47=FF<<AB?FFFFFB0:?)(24>B91##
@M05025:18:000000000-B3NL5:1:1101:25612:7723 1:N:0:CACTCA
TAATCGACTCCTACGGGAGGCAGCAGTAGGGAATCTTCGGCAATGGACGAAAGTCTGACCGAGCAACGCCGCGTGAGTGAAGAAGGTTTTCGGATCGTAAAACTCTGTTGTTAGAGAAGAACAAGGATGAGAGTAACTGTTCATCCCTTGACGGTATCTAACCAGAAAGCCACGGCTAACTACGTGCCAGCAGCCGCGGTAATACGTAGGTGGCAAGCGTTGTCCGGATTTATTGGGCGTAAAGCGAGCGCAGGCGGTTTCTTAAGTCTGATGTGAAAGCCCCCGGCTCAACCGGGGAGAG
+
CCCGGGGGGGGGGGGGGGGGGGGGGGGGGGGGGGGGGGGGGGGGGGGGGGGGGGGGGGGGGGGGGGGGGGGGGGGGGGGGGGGGGGGGGGGGGGGGGGGGGGGGGGGGGGGGGGGGGGGGGGGGGGGGGGGGGGGGGGGGGGGGGGGGGGGGGGGGGGGGGGGFGFGGGGGGGGGGGGGGGGGGGGGGGGGGGGGGGGGGDGGGGGGGGGGGGGGGGGGGGGGGFGGDGGGGGGGGGGGGDGGGGGFFDGFGFFFFF9D>FFGGFFFFFFF<=@FBBAFFB6?FB;>F??>?FFFFFFF##
@M05025:18:000000000-B3NL5:1:1101:18372:7724 1:N:0:CACTCA
TAATCGACTCCTACGGGAGGCAGCAGTAGGGAATCTTCCACAATGGACGAAAGTCTGATGGAGCAACGCCGCGTGAGTGAAGAAGGGTTTCGGCTCGTAAAGCTCTGTTGGTAGTGAAGAAAGATAGAGGTAGTAACTGGCCTTTATTTGACGGTAATTACTTAGAAAGTCACGGCTAACTACGTGCCAGCAGCCGCGGTAATACGTAGGTGGCAAGCGTTGTCCGGATTTATTGGGCGTAAAGCGAGTGCAGGCGGTTCAATAAGTCTGATGTGAAAGCCTTCGGCTCAACCGGAGAACG
+
CCCGGGGGGGGGGGGGGGGGGGGGGGGGGGGGGGGGGGGGGGGGGGGGGGGGGGGGGGGGGGGGGGGGGGGGGGGGGGGGGGGGGGGGGGGGGGGGGGGGGGGGGGGGGGGGGGGGGGGGGGGGGGGGGGGGGGGGGGGGGGGGGGGGGGGGGGGGGGGGGGGGGGGGGGGGGGGGGGGGGGGGGGGGGFFGGGGGGGGGGGGGGGGGGGGGGGGGGGGGCEGGGGGGGDGGGGGGGGGGGGFFGGFFFGFGFFEFF9>>FGGGF=1-8AFFFFFFB447:FA2:?;:BDBFBF>FFFB##
@M05025:18:000000000-B3NL5:1:1101:9025:7730 1:N:0:CACTCA
TAATCGACTCCTACGGGAGGCAGCAGTGGGGAATATTGCACAATGGGGGAAACCCTGATGCAGCGACGCCGCGTGAAGGAAGAAGTATCTCGGTATGTAAACTTCTATCAGCAGGGAAGAAAATGACGGTACCTGACTAAGAAGCCCCGGCTAACTACGTGCCAGCAGCCGCGGTAATACGTAGGGGGCAAGCGTTATCCGGATTTACTGGGTGTAAAGGGAGCGTAGACGGAAGAGCAAGTCTGATGTGAAAGGCTGGGGCTTAACCCCAGGACTGCATTGGAAACTGTTTTTCTAGACG
+
CCCGGGGGGGGEGGGGGGGGGGGGGGFGGGGCEGGGGGGGGCEFGGGGGGGGGGGGGGGGGGGGGGGGGGGGGEGGGGGGGGGGGEC<FFGGGGGGGGGGGGGGGGFGGGGGGGGGGGGGGGFGGGGGGGGGGGGGGGGFFGGFFFGGDGGGGFFFCFGGGGGGGGGGGGGEGGGGGGFGGGGFGGEGGDGGGGG5C*<FGGEGEGGGFGGG:C7CFGGGGFEEGGGGGGGGGGGGGGGGCCFGGFFFFF?C=F;FFFDE:D3C?F@24-<?FFF?FB><>??2<<?BD<A<:?:ABA6##
@M05025:18:000000000-B3NL5:1:1101:24049:7734 1:N:0:CACTCA
TAATCGACTCCTACGGGAGGCAGCAGTAGGGAATCTTCCACAATGGACGAAAGTCTGATGGAGCAACGCCGCGTGAGTGAAGAAGGGTTTCGGCTCGTAAAGCTCTGTTGGTAGTGAAGAAAGATAGAGGTAGTAACTGGCCTTTATTTGACGGTAATTACTTAGAAAGTTACGGCTAACTACGTGCCAGCAGCCGCGGTAATACGTAGGTGGCAAGCGTTGTCCGGATTTATTGGGCGTAAAGCGAGTGCAGGCGGTTCAATAAGTCTGATGTGAAAGCCTTCGGCTCAACCGGAGAATG
+
CCCGGGGGGGGGGGGGGGGGGGGGGGGGGGGGGGGGGGGGGGGGGGGGGGGGGGGGGGGGGGGGGGGGGGGGGGGGGGGGGGGGGGGGGGGGGGGGGGGGGGGGGGGGGGGFGGGGGGGGGGGGGGGGGGGGGGGGGGGGGGGGGGGGGGGGGGGGGFGGGGGGGGGGGGGGGGGGGGGGGGGGGGGGGGGFGGGGGGGGGGGGFGGGGGGGGGGGGGGGGGGGGGGD=EFGGFGGGGGCD:FGGGFFFGFGFFEFF>:>FGGGFFF>B24AFB??FFFFF?FF0<B<224149B>F6?##
@M05025:18:000000000-B3NL5:1:1101:9886:7753 1:N:0:CACTCA
TAATCGACTCCTACGGGAGGCAGCAGTGGGGAATATTGCACAATGGGGGAAACCCTGATGCAGCGACGCCGCGTGAAGGAAGAAGTATTTCGGTATGTAAACTTCTATCAGCAGGGAAGAAAATGACGGTACCTGACTAAGAAGCCCCGGTTAACTACGTGCCAGCAGCCGCGGTAATACGTAGGGGGCAAGCGTTATCCGGATTTACTGGGTGTAAAGGGAGCGTAGACGGCATGGCAAGTCTGGTGTGAAAGGCAGGGGCTCAACCCCTGGACTGCATTGGAAACTGTCAGGCTGGAGT
+
CCCGGGGGGGGGGGGGGGGGGGGGGGGGGGGGGGGGGGGGGGGGGGGGGGGGGGGGGGGGGGGGGGGGGGGGGGGGGGGGGGGGGGGGGGGGGGGGGGGGGGGGGGGGGGGGGGGGFGGGGGGGGGGGGGGGGGGGGGGGGGGGGGGGGGGGGGGGGGGGGGGGGGGGGGGGGGGGGGGGGGGGGGGGGGGGGGGGGGGGGGGGGFGGGGGGFGGGGGGGGGGDGGGGGGGGDGGGGGFGGGGGGGFFFGFGFFFFFFEFFGGFFFFBF?F:FF>FFFBFA3:74<:4264A271112(##
@M05025:18:000000000-B3NL5:1:1101:7707:7782 1:N:0:CACTCA
TAATCGACTCCTACGGGAGGCAGCAGTGGGGAATTTTGGACAATGGGGGCAACCCTGATCCAGCCATTCCGCGTGAGTGAAGAAGGCCTTCGGGTTGTAAAGCTCTTTCGGCAGGAACGAAACGGCGAGCTCTAACATAGCTCGCTAATGACGGTACCTGAAGAGGAAGCACCGGCTAACTACGTGCCAGCAGCCGCGGTAATACGTAGGGTGCGAGCGTTAATCGGAATTACTGGGCGTAAAGCGTGCGCAGGCGGTTGTGTAAGACAGGTGTGAAATCCCCGGGCTTAACCTGGGAACT
+
CCCGGGGGGGGGGGGGGGGEGGGGGGGGGGGGGGGGGGGGGGGGGGGGGGGGGGGGGGGGGGGGGGGGGGGGGGGGGGFGGGGGGGGGGGGGGGGGGGGGFGGGGGGGGGGGGGGGGGGGEGGGGGGEGGGGGGGGGGGGGGGGGDGGGGGGGGGGDGGGGGGGGGGGGGGGGGGGCDGGGGGGGGGGGGGGGGFCGGGGGGGGGGGGCEEGGGGGDCEGGEGCGGGC5CFGGGGGGGGDGGGGGGFF@D@D@BFEB>FFFDGGFFFFFFFFFFFBF):A?::99>FF??5AAAFFFFB##
@M05025:18:000000000-B3NL5:1:1101:14793:7793 1:N:0:CACTCA
TAATCGACTCCTACGGGAGGCAGCAGTAGGGAATCTTCCACAATGGACGAAAGTCTGATGGAGCAACGCCGCGTGAGTGAAGAAGGGTTTCGGCTCGCAAAGCTCTGTTGGTAGTGAAGAAAGATAGAGGTAGTAACTGGCCTTTATTTGACGGTAATTACTTAGAAAGTCACGGCTAACTACGTGCCAGCAGCCGCGGTAATACGTAGGTGGCAAGCGTTGTCCGGATTTATTGGGCGTAAAGCGAGTGCAGGCGGTTCAATAAGTCTGATGTGAAAGCCTTCGGCTCAACCGGAGAACG
+
CCCGGGGGGGGGGGGGGGGGGFGGFGGGGGGGGGGGGGCGGGGGGGGGGFGGGGGGGGGGGGGGGGGGGGGGGGGGGGGGGGGGGGGGGGFGGGGGGGECCFFGGGGGGFGGGGEFGGGGGGGGGGGGGGGCFFGFGGFGGGFGGGGGGGGGGGGGGGGGGGGGGGGGGGGFFFEGGGGGGGGGGGGGGGGGGGCEGGGGGGGGGG+BFGGGGGGGGGGGGDCFGGG7=EFGGGFGGGGDDCDGDDEF>FFGFFFFF4@EFGFFFFFFFBFFFFFFFAF(18A?FFF:B?<<(496>08##
@M05025:18:000000000-B3NL5:1:1101:11989:7815 1:N:0:CACTCA
TAATCGACTCCTACGGGAGGCAGCAGTAGGGAATCTTCGGCAATGGACGAAAGTCTGACCGAGCAACGCCGCGTGAGTGAAGAAGGTTTTCGGATCGTAAAACTCTGTTGTTAGAGAAGAACAAGGATGAGAGTAACTGTTCATCCCTTGACGGTATCTAACCAGAAAGCCACGGCTAACTACGTGCCAGCAGCCGCGGTAATACGTAGGTGGCAAGCGTTGTCCGGATTTATTGGGCGTAAAGCGAGCGCAGGCGGTTTCTTAAGTCTGATGTGAAAGCCCCCGGCCCAACCGGGGAGGA
+
CCCGGDGGGGGGGGGGGGGGGGGGGGGGGGGGGGGGGGGGGGGGGGGGGGGGGGGGGGGGGGGGGGGGGGGGGGGGGGGFGGGGGGFGGGGGGGGGGGGGGGGGGGGGGGGGGGGGGGGGGGGGGGGGGGGGGGGGGGGGGGGGGGGGGGGGGGGGGGGGGGGGGGGGGGGGGGGGGGGGGGGDGGGGGGGGGGGGGGGGGGGGGGGGGGGFGGGGGGGGGGGGGGGE77CFFGGGGFGGGGGGGGFFFGFG>DFFEB3BFDFCF=FAFF?9FFFFFFF?F?:>BF6(3::?FFFFF>>##
@M05025:18:000000000-B3NL5:1:1101:26143:7816 1:N:0:CACTCA
TAATCGACTCCTACGGGAGGCAGCAGTAGGGAATCTTCGGCAATGGACGAAAGTCTGACCGAGCAACGCCGCGTGAGTGAAGAAGGTTTTCGGATCGTAAAACTCTGTTGTTAGAGAAGAACAAGGATGAGAGTAACTGTTCATCCCTTGACGGTATCTAACCAGAAAGCCACGGCTAACTACGTGCCAGCAGCCGCGGTAATACGTAGGTGGCAAGCGTTGTCCGGATTTATTGGGCGTAAAGCGAGCGCAGGCGGTTTCTTAAGTCTGATGTGAAAGCCCCCGGCTCAACCGGGGAGGT
+
CCCGGGGGGGGGGGGGGEGGGGGGGGGGGGGGGGGGGGGDGEGGGGGGGEC@FCFFGGGGGGGGDFGGGCEGECGGGEFGGFGGGGDFDGGGDGGGGGGGGGGGGGGGGGGGFGFFFGGGGGGGGGGFB>F<FFGGGGGGGGGGGAFGGGGGGGGGGGGGDFGGFGGGFGGGFGDGEGGGGGGEFGCFGGGFGGGGGGGG=CCCEGFGGG<FFGGGCF5:CEGGGGGGCC6FGG:>5CGCDG3:DD:BEG357<BFEF>:FF>FFF=A4<446@BB=AFF06:9>;B3:))4:>>B93>##
@M05025:18:000000000-B3NL5:1:1101:8995:7852 1:N:0:CACTCA
TAATCGACTCCTACGGGAGGCAGCAGTGGGGAATATTGCACAATGGGCGAAAGCCTGATGCAGCGACGCCGCGTGAGGGATGACGGCCTTCGGGTTGTAAACCTCTTTCAGTAGGGAAGAAGCGAAAGTGACGGTACCTGCAGAAGAAGCGCCGGCTAACTACGTGCCAGCAGCCGCGGTAATACGTAGGGCGCAAGCGTTATCCGGATTTATTGGGCGTAAAGAGCTCGTAGGCGGTTTGTCGCGTCTGCCGTGAAAGTCCGAGGCTCAACCTCGGATCTGCGGTGGGTACGGGCAGACT
+
CCCGGGGGGGGGGGGGGGGGGGGGGGGGGGGGGGGGGGGGGGGGGGGGGGGGGGGGGGGGGGGGGGGGGGGGGGGGGGGGGGGGGGGGGGGGGGGGGGGGGGGGGGGGGGGGGGGGGGGGGGGGGGGGGGGGGGGGGGGGGGGGGGGGGGGGGGGGGGGGGGGGGGGGGGGGGGGGGGGGGGGGGGGGGGGGGGGGGGGGG=GGGGGGEGGGGGGGGGGGGGGGGGGFGGGGGGGGGGGGGGGGGGFFFGFGFFFFFAFF?DCDFFFFFFFFFFFFFBFBFADBFFFFFFFBB>FFFF1##
@M05025:18:000000000-B3NL5:1:1101:23547:7872 1:N:0:CACTCA
TAATCGACTCCTACGGGAGGCAGCAGTAGGGAATCTTCCACAATGGACGAAAGTCTGATGGAGCAACGCCGCGTGAGTGAAGAAGGGTTTCGGCTCGTAAAGCTCTGTTGGTAGTGAAGAAAGATAGAGGTAGTAACTGGCCTTTATTTGACGGTAATTACTTAGAAAGTCACGGCTAACTACGTGCCAGCAGCCGCGGTAATACGTAGGTGGCAAGCGCTGTCCGGATTTATTGGGCGTAAAGCGAGTGCAGGCGGTTCAATAAGTCTGATGTGAAAGCCTTCGGCTCAACCGGAGAATG
+
CCCGGGGGGGGGGGGGGGGGGGGGGGGGGGGGGGGGGGGGGGGGGGGGGGGGGGGGGGGGGGGGGGGGGGGGGGGGGGGGGGGGGGGGGGGGGGGGGGGGGGGGGGGGGGGEGGGGGGGGGGFGGGGGGGGGGGGGGGGGGGGGGGGGGGGGGGGGGGGGGGGGGGGGGGGGGGDGGGGGGGGGGGGGGGGGGGGGGGGECEGFCFFGFGGGGGGGGGGDGGGGGGGGGDCDGGGGGGGCCDFGGGFB<DFGFFFEF6:79DFGF?*)9>FBFFFFF<6(:?756:26?2?<:>BF>(4##
@M05025:18:000000000-B3NL5:1:1101:18328:7886 1:N:0:CACTCA
TAATCGACTCCTACGGGAGGCAGCAGTAGGGAATCTTCCACAATGGACGAAAGTCTGATGGAGCAACGCCGCGTGAGTGAAGAAGGGTTTCGGCTCGTAAAGCTCTGTTGGTAGTGAAGAAAGATAGAGGTAGTAACTGGCCTTTATTTGACGGTAATTACTTAGAAAGTCACGGCTAACTACGTGCCAGCAGCCGCGGTAATACGTAGGTGGCAAGCGTTGTCCGGATTTATTGGGCGTAAAGCGAGTGCAGGCGGTTCAATAAGTCTGATGTGAAAGCCTTCGGCTCAACCGGAGAACG
+
CCCGGGGGGGGGGGGGGGGGGGGGGGGGGGGGGGGGGGGGGGGGGGGGGGGGGGGGGGGGGGGGGGGGGGGGGGGGGGGGGGGGGGGGGGGGGGGGGGGGGGGGGGGGGGGGGGGGGGGGGGGDFGGGGGGGGGGGGGGGGGGGGGGGGGGGGDGGGGGGGGGGGGGGGGGGGGDGGGGGGGGGGGGGGGGGGGGGGGGGGDGGGGGGGGGGGGGGFGGGGGDFFGGGGDFCFGGGDGDDDGGGGGEDEGFGFFFFEBDEFGGGFF?>?>FFFFFFBFAB<8.512;?BB><29>BFF1##
@M05025:18:000000000-B3NL5:1:1101:12296:7890 1:N:0:CACTCA
TAATCGACTCCTACGGGAGGCAGCAGTAGGGAATCTTCCACAATGGACGAAAGTCTGATGGAGCAACGCCGCGTGAGTGAAGAAGGGTTTCGGCTCGTAAAGCTCTGTTGGTAGTGAAGAAAGATAGAGGTAGTAACTGGCCTTTATTTGACGGTAATTACTTAGAAAGTCACGGCTAACTACGTGCCAGCAGCCGCGGTAATACGTAGGTGGCAAGCGTTGTCCGGATTTATTGGGCGTAAAGCGAGTGCAGGCGGTTCAATAAGTCTGATGTGAAAGCCTTCGGCTCAACCGGAGAACG
+
CCCGGGGGGGGGGGGGGGGGGGGGGGGGGGGGGGGGGGGGGGGGGGGGGDGGGGGGGGGGGGGGGGGGGGGGGGGGGGGGGGGGGGGGGGGGGGGGGGGGGGGFGGGGGGGGGGFGGGGFFGGGGGGGGGGGGGGGGGGGGGGGGGGGGGGGGGGGGGGGGGGGGGGGGGGGGGGGGGGGGGGGGGGGGGGGGGGGGGGGGGGGGGGGGGGGGGGFFFGECEGGGGGGDEFDGG76<FDGGGFGFGFFFGFGF@E@D>EFFCFCFF6>FFFFFFFFF4>?BF7<?BBF6<?:?BFFF03##
@M05025:18:000000000-B3NL5:1:1101:28109:7900 1:N:0:CACTCA
TAATCGACTCCTACGGGAGGCAGCAGTAGGGAATCTTCCACAATGGACGAAAGTCTGATGGAGCAACGCCGCGTGAGTGAAGAAGGGTTTCGGCTCGTAAAGCTCTGTTGGTAGTGAAGAAAGATAGAGGTAGTAACTGGCCTTTATTTGACGGTAATTACTTAGAAAGTCACGGCTAACTACGTGCCAGCAGCCGCGGTAATACGTAGGTGGCAAGCGTTGTCCGGATTTATTGGGCGTAAAGCGAGTGCAGGCGGTTCAATAAGTCTGATGTGAAAGCCTTCGGCTCAACCGGAGAACA
+
CCCGFFGGGGGGGGGGGGGGGGGDGGGGGGGGGGGGGGGGGGGGGGCFGGGGGGGGGGGGGGGGGGGGGEEDGFEGGGGGGGGGGGGGGGGGGGGGGEGGGGGEGGGGGGGGGGEEADFGGGGFGGGFGGGGGGGGFCFFGFFFGGGGGGFGGDGGDGGGGGGGGGGGGGCFGGGGGGGGGGGEGG7DC?FFFGFEDEEGD=@FFFFGG=?FFGFGD5CAEECCFGGGEEFGGGGGGGGGG5CGFG>FFF?FFFFB3-77**:*?@F>FFFFFF?FFB<:0:<71:B?BFF7:041>F4##
@M05025:18:000000000-B3NL5:1:1101:11385:7908 1:N:0:CACTCA
TAATCGACTCCTACGGGAGGCAGCAGTGGGGAATATTGCACAATGGGGGAAACCCTGATGCAGCGACGCCGCGTGAGCGATGAAGTATTTCGGTATGTAAAGCTCTATCAGCAGGGAAGAAAATGACGGTACCTGACTAAGAAGCCCCGGCTAACTACGTGCCAGCAGCCGCGGTAATACGTAGGGGGCAAGCGTTATCCGGATTTACTGGGTGTAAAGGGAGCGTAGACGGCATGGCAAGCCAGATGTGAAAGCCCGGGGCTCAACCCCGGGACTGCATTTGGAACTGTCAGGCTAGAGG
+
CCCGGGGGGGGGGGGGGGGGGEGGGGDGGGGGGGGGGGGGGGGGGGGGGGGGGGGGGGGGGGGGGGGGGGGGGGGGGGGGGGGGGGGGGGGGGGGGGGGGGGGGGGGGGGGGGGGGGGGGGGGGGGGGGGGGGGGGGGGGGGGGGGGGGGGGGGGGGGGGGGGGGGGGGFGGGGGGGGGGGGGGGEGGGGGGGGGEGGGGGGGGGGGGGGGGEEEEGGGGGGGGGGEGC?EG3CGGCGGGGGGGGFFFFGFGFFF::9BDFGDFFFF?FFFFFEFFFFFAF>DFFFFFFF<BAF?FF:)##
@M05025:18:000000000-B3NL5:1:1101:21614:7924 1:N:0:CACTCA
TAATCGACTCCTACGGGAGGCAGCAGTGGGGAATATTGGACAATGGGCGCAAGCCTGATCCAGCCATACCGCGTGGGTGAAGAAGGCCTTCGGGTTGTAAAGCCCTTTTGTTGGGAAAGAAATCCAGCTGGCTAATACCCGGTTGGGATGACGGTACCCAAAGAATAAGCACCGGCTAACTTCGTGCCAGCAGCCGCGGTAATACGAAGGGTGCAAGCGTTACTCGGAATTACTGGGCGTAAAGCGTGCGTAGGTGGTCGTTTAAGTCCGTTGTGAAAGCCCTGGGCTCAACCTGGGAAGG
+
CCCGGGGGGGGGGGGGGGGGGGGGGGGGGGGGGGGGGGGGGGGGGGGGGGGGGGGGGGGGGGGGGGGGGGGGGGGGGGGGGGGGGGGGGGGGGGGGGGGGGGGGGGGGGGGGGGGGGGGGGGGGGGGGGGGGGGGGGGGGGGGGGGGGGGGGGGGGGGGGGGGGGGGGGGGGGGGGGGGGGGGGGGGGGGGGFFGGGGGGGGGGGGGGGGGGGGGGGGGGGGGGGGGGDGGGGGGGGGGGGGGGFGEEEGFGFFFFFFFFBGGGFFFB??FFFFFBFA<B?:26?F?(3)4<B004?<:##
@M05025:18:000000000-B3NL5:1:1101:3956:7941 1:N:0:CACTCA
TAATCGACTCCTACGGGAGGCAGCAGTGGGGAATATTGGACAATGGGCGCAAGCCTGATCCAGCCATGCCGCGTGAGTGATGAAGGCCCTAGGGTTGTAAAGCTCTTTCACCGGTGAAGATAATGACGGTAACCGGAGAAGAAGCCCCGGCTAACTTCGTGCCAGCAGCCGCGGTAATACGAAGGGGGCTAGCGTTGTTCGGATTTACTGGGCGTAAAGCGCACGTAGGCGGACTTTTAAGTCAGGGGTGAAATCCCGGGGCTCAACCCCGGAACTGCCTTTGATACTGGAAGTCTTGAGG
+
CCCGGGGGGGGGGGGGGGGGGGGGGGGGGGGGGGGGGGGGGGGGGGGGGGGGGGGGGGGGGGGGGGGGGGGGGGGGGGGGGGGGGGGGGGGGGGGGGGGGGGGGGGGGGGGGGGGGGGGGGGGGGGGGGGGGGGGGGGGGGGGGGFGGGGGGGGGGGGGGGGGGGGGGGGGGGGGGGGGGGGGGGGGGGGGGGGGGGGGGGGGGGGGGGGGGGGGGGGGGGGGGGGGGGGGGDDGDGGGFGFCF7FFEFGFGFFF4@?EFFGGFF@F?DFFFDFFFFFBFFFFAFFBA<?:?BDA9AB4##
@M05025:18:000000000-B3NL5:1:1101:20190:7955 1:N:0:CACTCA
TAATCGACTCCTACGGGAGGCAGCAGTGGGGAATATTGCACAATGGGCGAAAGCCTGATGCAGCGACGCCGCGTGAGGGATGACGGCCTTCGGGTTGTAAACCTCTTTCAGTAGGGAAGAAGCGAAAGTGACGGTACCTGCAGAAGAAGCGCCGGCTAACTACGTGCCAGCAGCCGCGGTAATACGTAGGGCGCAAGCGTTATCCGGATTTATTGGGCGTAAAGAGCTCGTAGGCGGTTTGTCGCGTCTGCCGTGAAAGTCCGAGGCTCAACCTCGGATCTGCGGTGGGTACGGGCAGCCT
+
CCCGGFGGEGGGGGGGGCCEGEEGGGGFEGCB@EEFGFGDEADFGEFGGDEGGGGGFGGFFGCGGEGGGGGDGFF>FFDCFFGGGDGEEGGGGE?::F@FEGFFGGGFGFE<,E?BFFFD=,BFGCGGFDGFECCFDGAFGFGGFCGGGGGDGEGG>EFGGGGEGGGGGGGGGGGDEGGE*BCECFFFCGGGEE>EEDGGGGGGGGECA5+0AF?CC5CEDEFG?FGCF=CC3CC5CC)7>9CD:C.)8<FGFF)5@<79?:<D3552F2*,7)7<3>(,.6)99?>92;2:6(4>0((##
@M05025:18:000000000-B3NL5:1:1101:2835:7998 1:N:0:CACTCA
TAATCGACTCCTACGGGAGGCAGCAGTGGGGAATATTGCACAATGGGCGCAAGCCTGATGCAGCGACGCCGCGTGCGGGATGGAGGCCTTCGGGTTGTAAACCGCTTTTGTTCAAGGGCAAGGCACGGCTTCGGGCCGTGTTGAGTGGATTGTTCGAATAAGCACCGGCTAACTACGTGCCAGCAGCCGCGGTAATACGTAGGGTGCGAGCGTTATCCGGATTTATTGGGCGTAAAGGGCTCGTAGGCGGTTCGTCGCGTCCGGTGTGAAAGTCCATCGCCTAACGGTGGATCTGCGCCGC
+
CCCGGGGGGGGGGGGGGGGGGGGGGGGGGGGGGGGGGGGGGGGGGGGGGGGGGGGGGGGGGGGGGGGGGGGGGGGGGGGGGGGGGGGGGGGGGGGGGGGGGGGGGGGGGGGGGGGGGGGGGGGGGGGGGGGGGGGGGGEGBFGGGFGGGFGGGGFDCGGGGGGGGGGGGGGGGB>C8CFGGGGGGGGGGGGDCEGGGGGEGGGCCC5EECGGGGGGGGEEC:ECFFGGCFGD<C5*>>DDFFG<3<BFEDF3>EB5:9EFFG3>>DE:@5FFFF4?FFFFFFF0??91191>:AF<BF6##
@M05025:18:000000000-B3NL5:1:1101:26592:8039 1:N:0:CACTCA
TAATCGACTCCTACGGGAGGCAGCAGTGGGGAATATTGCACAATGGGGGAAACCCTGATGCAGCGACGCCGCGTGAAGGAAGAAGTATTTCGGTATGTAAACTTCTATCAGCAGGGAAGAAAATGACGGTACCTGACTAAGAAGCCCCGGCTAACTACGTGCCAGCAGCCGCGGTAATACGTAGGGGGCAAGCGTTATCCGGATTTACTGGGTGTAAAGGGAGCGTAGACGGCATGGCAAGTCTGGTGTGAAAGGCAGGGGCTCAACCCCTGGACTGCATTGGAAACTGTCAGGCTGGGGT
+
CCCGGFGGGGGGGGGGFFGGGGGGGGGGGGGGGGFFGDDGFGGGGCGGDEGGGGGGGGGGGGGGE@CFGGGGG7FGDGGGGFGGGEGGGGGGGGGGGFGGGGGGGGGGGGG8EFGDFGGGGGGGGGGGGEGGGGA>FFFCFGGGG8>@GCGGGGGGGGCGDFGGGGFFGGGGGGEEGFFFFFCGGGGGGG5C>EGEGGGFEGC8C6E?@EGGGE>ECFGC=CE5CEGGG0:DGGD4FGGFFF7CF:@F@3*:@FFFF07>))17?@4:>:FBF@F*<BB>>7?FF20<9))-)41(46(##
@M05025:18:000000000-B3NL5:1:1101:3068:8093 1:N:0:CACTCA
TAATCGACTCCTACGGGAGGCAGCAGTGGGGAATATTGCACAATGGGCGAAAGCCTGATGCAGCGACGCCGCGTGAGGGATGACGGCCTTCGGGTTGTAAACCTCTTTCAGTAGGGAAGAAGCGAAAGTGACGGTACCTGCAGAAGAAGCGCCGGCTAACTACGTGCCAGCAGCCGCGGTAATACGTAGGGCGCAAGCGTTATCCGGATTTATTGGGCGTAAAGAGCTCGTAGGCGGTTTGTCGCGTCTGCCGTGAAAGTCCGAGGCTCAACCTCGGATCTGCGGTGGGTACGGGCAGATG
+
CCCGGGGGGGGGGGGGGGGGGGGGGGGGGGGGGGGGGGGGGGGGGGGGGGGGGGGGGGGGGGGGGGGGGGGGGGGGGFGGGGGGGGGGGGGGGGGGGGGGGGGGGGGGGGGEGGGGGGGGFFGGFGGGGGGGGGGGGGGGGGGGFGGGGGGGGGGGGGGGGGGGGGFGGGGGGGGGGGGGGGGGGGGGGGGGGGGGGGGGGGGGGGGGECFGGGGFFGGGEGGFCGFGGGGGGGGGGGCGGGGGGGFEDGFGF:>FFFF=FGG)8@FFFFF?F455B9?FDBBF>:>>FB>FF0996?(##
@M05025:18:000000000-B3NL5:1:1101:9090:8099 1:N:0:CACTCA
TAATCGACTCCTACGGGAGGCAGCAGTGGGGAATATTGCACAATGGGCGAAAGCCTGATGCAGCGACGCCGCGTGAGGGATGATGGCCTTCGGGTTGTAAACCTCTTTCAGTAGGGAGGAAGCGAAAGTGACGGTACCTGCAGAAGAAGCGCCGGCTAACTACGTGCCAGCAGCCGCGGTAATACGTAGGGCGCAAGCGTTATCCGGATTTATTGGGCGTAAAGAGCTCGTAGGCGGTTTGTCGCGTCTGCCGTGAAAGTCCGAGGCTCAACCTCGGATCTGCGGTGGGTACGGGCAGAGG
+
CCCGGGGGGGGGGGGGGGGGGGGGGGGGGGGGGGGGGGGGGGGGGGGGGGGGGGGGGGGGGGGGGGGGGGGGGGGEGGGGGGGGGGGGGFGGGGGGGGGGGGGGGGGGGGGGGGGGGGGGGGGGGGGGGGGGGGGGGGGGGGGGFGGGGGGGGGCGGGGGGGGGGGGGGGGGG>FGGGGEEGGGGGFGGGGGGGGGGFGCEGGGGGGGCGGGGG?EFGGGGEGGGGGGGGGGGGGDGDDGGGGGGG>EEGF=BDFFF9BFFGGDBEE<F?FFF6@3B>?>2)-,92>9>,63?>>>;:(##
@M05025:18:000000000-B3NL5:1:1101:17055:8109 1:N:0:CACTCA
TAATCGACTCCTACAGGAGGCAGCAGTGGGGAATATTGGACAATGGGCGCAAGCCTGATCCAGCCATACCGCGTGGGTGAAGAAGGCCTTCGGGTTGTAAAGCCCTTTTGTTGGGAAAGAAATCCAGCCGGCTAATACCTGGTTGGGATGACGGTACCCAAAGAATAAGCACCGGCTAACTTCGTGCCAGCAGCCGCGGTAATACGAAGGGTGCAAGCGTTACTCGGAATTACTGGGCGTAAAGCGTGCGTAGGTGGTCGTTTAAGTCCGTTGTGAAAGCCCTGGGCTCAACCTGGGAATC
+
CCCGGGGGGGGGGGGGGGGGGGGGGGFGGGGGGGGGGGGGGGGGGGGGGGGGGGGGGGGGGGGGGGGGGGGGGGGGGGGGGGGGGGGGGGGGGGGGGGGGGGGGGGGGGGGGGGGGGGGGGGGGGGGGGGGGGGGGGGGGGGGGGGGGGGGGGGGGGGGGGGGGGGGGGGGGGGGGGGGGGGGGGGGGGGGGGFGGGGGGGGGGGGGGGGEGGGGGGGGGGGGGGGGGGGGGGGGGGGGGGGGGGG>>BGFGFFFFFFFBDCFGFFFFFFFFFFFFF<<???BB?02?F>7:BFFBFF?##
@M05025:18:000000000-B3NL5:1:1101:14570:8115 1:N:0:CACTCA
TAATCGACTCCTACGGGAGGCAGCAGTGGGGAATATTGGACAATGGGCGCAAGCCTGATCCAGCCATACCGCGTGGGTGAAGAAGGCCTTCGGGTTGTAAAGCCCTTTTGTTGGGAAAGAAATCCAGCTGGCTAATACCCGGTTGGGATGACGGTACCCAAAGAATAAGCACCGGCTAACTTCGTGCCAGCAGCCGCGGTAATACGAAGGGTGCAAGCGTTACTCGGAATTACTGGGCGTAAAGCGTGCGTAGGTGGTCGTTTAAGTCCGTTGTGAAAGCCCTGGGCTCAACCTGGGAACC
+
CCCGGGGGGGGGFGGGGGGGGGGGGGGGGGGGGGGGGGGGGGGGGGGGGGGCGGGGGGGGGGFFGGGGGGDGGFGGGGGDGGGGGGGGGGGGGEGGGGGGGGFGGGGFGEFG<FECFGGGGFEFFGFGGGGGFGGGGGFGFGGGGGGGGGEFGGGGGDGGGGGGGGFGDCFGFEGCEEGGGGGGEEGFGGGGGG@CCDGGDGGFCFFFEEGFGGGDFCEEGGGGGGGGCFFFDGCDFGGGDGF>CGFDEC>DE>FFFFFBDCFGFFFAF:F?FFFF?4977:????B??7?B7281???##
@M05025:18:000000000-B3NL5:1:1101:15369:8116 1:N:0:CACTCA
TAATCGACTCCTACGGGAGGCAGCAGTAGGGAATCTTCGGCAATGGACGCAAGTCTGACCGAGCAACGCCGCGTGAGTGAAGAAGGTTTTCGGATCGTAAAACTCTGTTGTTAGAGAAGAACAAGGATGAGAGTAAAATGTTCATCCCTTGACGGTATCTAACCAGAAAGCCACGGCTAACTACGTGCCAGCAGCCGCGGTAATACGTAGGTGGCAAGCGTTGTCCGGATTTATTGGGCGTAAAGCGAGCGCAGGCGGTTTCTTAAGTCTGATGTGAAAGCCCCCGGCTCAACCGGGGGGT
+
CCCGGGGGGGGGGGGGGGGGGGGGGGGGGGGGGGGGGGGGGGGGGGGGGGGGGGGGGGGGGGGGGGGGGGGGGFGGGGGGGGGGGGGGGGGGGGGGGGGGGGGGGGGGGGGGGGGGGGGGGGGGGGGGGGGGGGGGGGGGGGGGGFGGGGGGGGGGGGGGGGGGGGGGGGGGGGGGGGGGGGGGGGGGGGGGGGGGGGGGGGGGGGGGGGGGGGGGGGFEEGGGGGGGG/:DDFGGGGGGGGGGFG>>BGFGFFFFFF>DFFGG?FF94:FA=F@FFA9>?24?9>FF18<?BFFFF62##
@M05025:18:000000000-B3NL5:1:1101:26761:8124 1:N:0:CACTCA
TAATCGACTCCTACGGGAGGCAGCAGTAGGGAATCTTCCGCAATGGACGAAAGTCTGACGGAGCAATGCCGCGTGAGTGAAGAAGGTTTTCGGATCGTAAAACTCTGTTGTTAGAGAAGAACAAGGATGAGAGTAACTGCTCATCCCCTGACGGTATCTAACCAGAAAGCCACGGCTAACTACGTGCCAGCAGCCGCGGTAATACGTAGGTGGCAAGCGTTGTCCGGATTTATTGGGCGTAAAGCGAGCGCAGGCGGTTCTTTAAGTCTGATGTGAAAGCCCCCGGCTCAACCGGGGAGGC
+
CCCGGGGGGGGGGGGGGGGGGGGGGGGGGGGGGGGGGGGGGGGGGGGGGGGGGGGGGGGGGGGGGGGGGGGGGFGGGFGGGGGGGGGGGGGGGGGGGGGGGGGGGGGGGGGGGGFFGGGGGGGGGGGGGGGEFGGGGGGGGGGGGGGGGGGGGGGGGGGGGGGGGGGGGGGGGGEGGGGGGGGGGGGGGFGGGGGGGGGGGGGGGGFGFGCGGGGGFGGEGDGGCEGGGGGFG=FGGGDGGD7:>D>DFGEDFB>>@95;?*:CBF?2/6*)/09@8:2(3(39>>1613<?B21(0-9##
@M05025:18:000000000-B3NL5:1:1101:5212:8128 1:N:0:CACTCA
TAATCGACTCCTACGGGAGGCAGCAGTAGGGAATCTTCGGCAATGGACGAAAGTCTGACCGAGCAACGCCGCGTGAGTGAAGAAGGTTTTCGGATCGTAAAACTCTGTTGTTAGAGAAGAACAAGGATGAGAGTAACTGTTCATCCCTTGACGGTATCTAACCAGAAAGCCACGGCTAACTACGTGCCAGCAGCCGCGGTAATACGTAGGTGGCAAGCGTTGTCCGGATTGATTGGGCGTAAAGCGAGCGCAGGCGGTTTCTTAAGTCTGATGTGAAAGCCCCCGGCTCAACCGGGGAGAA
+
CCCGGGGGGGFGGGGGGGGGGGGGGGGGGGGGGGGGGGGGGGGGGGGGGGGGGGGGGGGGGGGGGGGGGGGGGGGGGGGGDFGGFGFFGDGFEGGGGFGGGGGGGGGGGDGFFGGGGGGGGGGGFGGGGGGF=DFGGGFGFGGGFFFGGGGGGGGGDFGGGFGGDGGFGGGGGGGGGGGDGGGGG>CGFGGGGFFCEEDGCGGFGFFGFEGFEGGGGGGECC=9+ACCG5*9DFGGFDGDDGFGGGBD)7))0>@>B4>>?FGGFB9>FAF<B=FFFF4<08:06;B9?D2::>>1((4##
@M05025:18:000000000-B3NL5:1:1101:15300:8151 1:N:0:CACTCA
TAATCGACTCCTACGGGAGGCAGCAGTAGGGAATCTTCCACAATGGACGAAAGTCTGATGGAGCAACGCCGCGTGAGTGAAGAAGGGTTTCGGCTCGTAAAGCTCTGTTGGTAGTGAAGAAAGATAGAGGTAGTAACTGGCCTTTATTTGACGGTAATTACTTAGAAAGTCACGGCTAACTACGTGCCAGCAGCCGCGGTAATACGTAGGTGGCAAGCGTTGTCCGGATTTATTGGGCGTAAAGCGAGTGCAGGCGGTTCAATAAGTCTGATGTGAAAGCCTTCGGCTCAACCGGAGAAGG
+
CCCGGGGGGGGGGGGGGGGGGGGGGGGGGGGGGGGGGGGGGGGGGGGGGGGGGGGGGGGGGGGGGGGGGGGGGGGGGGGGGGGGGGGGGGGGGGGGGGGDGGGGGGGGGGGGGGGGGGGGGGGGGGGGGGGFGGGGGGGGGGGGGGGGGGGGGGGGGGGGGGGGGGGGGGGGGGGGGGGGGGGGGGGGGGGGGGGGGGGGGGGGGGGGGGGGGGGGGGGGGGEFFGGCGGCGGGGGGGGDDGGGGGE:BGFGFFFEF9DDFGGGFFFFFFFAFFFFFBFF:BF?F<>?BDFFFB>B92:##
@M05025:18:000000000-B3NL5:1:1101:26478:8191 1:N:0:CACTCA
TAATCGACTCCTACGGGAGGCAGCAGTGGGGAATATTGCACAATGGGCGAAAGCCTGATGCAGCGACGCCGCGTGAGGGATGACGGCCTTCGGGTTGTAAACCTCTTTCAGTAGGGAAGAAGCGAAAGTGACGGTACCTGCAGAAGAAGCGCCGGCTAACTACGTGCCAGCAGCCGCGGTAATACGTAGGGCGCAAGCGTTATCCGGATTTATTGGGCGTAAAGAGCTCGTAGGCGGTTTGTCGCGTCTGCCGTGAAAGTCCGAGGCTCAACCTCGGATCTGCGGTGGGTACGGGCAGAAG
+
CCCGGGGGGGGGGGGGGGGGGGGGGGGGGGGFGGGGGGGGGGGGGGGGGGGGGGGGGGGGGGGGGGGGGGGGGGGGGGGGGGGGGGGGGGGGGGGGGGGGGGGGGGGGGGGGGFGGGGGGGGGGGGGGFGGGGGGGDFGGGGGFGGFGGGGGGGGGGGGFGGGGFGGGGGGGFGDGGGGGGEGGGGGGGGEGDEGGGFGEEGC+ACEE8CFGGGGGGGGGGDGG+0?FFCEDGGGGG7>>5DFD*9@E3C@FE>5>FFFFFFDGFFFFFB@0>:?5B962<A>>9?6>(74)319B9?(##
@M05025:18:000000000-B3NL5:1:1101:26082:8197 1:N:0:CACTCA
TAATCGACTCCTACGGGAGGCAGCAGTGGGGAATATTGCACAATGGGGGAAACCCTGATGCAGCGACGCCGCGTGAAGGAAGAAGTATTTCGGTATGTAAACTTCTATCAGCAGGGAAGAAAATGACGGTACCTGACTAAGAAGCCCCGGCTAACTACGTGCCAGCAGCCGCGGTAATACGTAGGGGGCAAGCGTTATCCGGATTTACTGGGTGTAAAGGGAGCGTAGACGGCATGGCAAGTCTGGTGTGAAAGGCAGGGGCTCAACCCCTGGACTGCATTGGAAACTGTCAGGCTGGGTG
+
CCCGGGGGGGGGGGGGGGGGGGGGGGGGGGGGGGGGGGGGGGGGGGGGGGGGGGGGGGGGGGGGGGGGGGGGGGGGGGGGGGFGGGGGFGGGGGGGGGGGGGGGGGGGGGGGGGGGGGGGGGGGGGGGGGGGGGGGGGGGGGGGGFFGGGGGGGGGGGGFFGCGFGGGGGGGGGEECGFGGGGGDEFGGGGGGGEGGGGGGEDGGGGGGGGGGGGGGFFGEGGGGGEECFEDGDGGGGGFCCDFGFFFFGFG=FF>:6DFEG5C@F4:5:FFFFFFF?<<<<7<<)(6>FBFFB:?FF(##
@M05025:18:000000000-B3NL5:1:1101:3860:8200 1:N:0:CACTCA
TAATCGACTCCTACGGGAGGCAGCAGTGGGGAATATTGCACAATGGGCGCAAGCCTGATGCAGCCATGCCGCGTGTATGAAGAAGGCCTTCGGGTTGTAAAGTACTTTCAGCGAGGAGGAAGGTGTTGTGGTTAATAACCGCAGCAATTGACGTTACTCGCAGAAGAAGCACCGGCTAACTCCGTGCCAGCAGCCGCGGTAATACGGAGGGTGCAAGCGTTAATCGGAATTACTGGGCGTAAAGCGCACGCAGGCGGTCTGTCAAGTCGGATGTGAAATCCCCGGGCTCAACCTGGGAAGG
+
CCCGGGGGGGGGGGGGGGGGGGGGGGGGGGGGGGGGGGGGGGGGGGGGGGGGGGGGGGGGGGGGGFGGGGGGGGGGGGGGGGGGGGGGGGGGDGGGGGGGGGGGGGGGGGGGGGGGGGGCGGGGGGGGGGGGGGGGGGGGGGGGGGGGAEGFGFGFFGGEGGEGGGGGGGGGGGGGGGGGGGGGGF7FGGGFGFGGGGGGGGGGGGGGGGGGGGGGFGGEGGGGGGGDEGGGGGGGDFD)CGFFCDB@DGFGF@E@@>FDFGGGF?BFEFB6DF?F*5A940:9>>;24,8?FF?0-82##
@M05025:18:000000000-B3NL5:1:1101:4474:8238 1:N:0:CACTCA
TAATCGACTCCTACGGGAGGCAGCAGTGGGGAATATTGCACAATGGGCGAAAGCCTGATGCAGCGACGCCGCGTGAGGGATGACGGCCTTCGGGTTGTAAACCTCTTTCAGTAGGGAAGAAGCGAAAGTGACGGTACCTGCAGAAGAAGCGCCGGCTAACTACGTGCCAGCAGCCGCGGTAATACGTAGGGCGCAAGCGTTATCCGGATTTATTGGGCGTAAAGAGCTCGTAGGCGGTTTGTCGCGTCTGCCGTGAAAGTCCGAGGCTCAACCTCGGATCTGCGGTGGGTACGGGCAGACG
+
CCCGGGGGGGGGGGGGGGGGGGGGGGGF@FGDEFFFGGGGGGGGGGGGGGFGGGGGGGGGGGGGGGGGGGGGGGGGGGGGGGGGGGGGGGGGGGGGDGGGGGGGGFGGCEBFAFDEFGGGGGFEGEFGGGDGGGEGGFGGGFFGFGFGGDGGGCGGGGGGGGGGGGGGGGGGGGGGGDGGGDC@FG<CFEGGGGGDGGG=EEGGFEGGECFGF?:C5FGGGEEC9CFFFEGD3CFGC)7DDCFDGGB<EGFGEEFFF4@FFFGC3>@B@?FF:?FFFFFFFFFBF69>;>AFB>;9BB(##
@M05025:18:000000000-B3NL5:1:1101:4048:8256 1:N:0:CACTCA
TAATCGACTCCTACGGGAGGCAGCAGTGGGGAATATTGCACAATGGGGGAAACCCTGATGCAGCGACGCCGCGTGAGCGATGAAGTATTTCGGTATGTAAAGCTCTATCAGCAGGGAAGAAAATGACGGTACCTGACTAAGAAGCCCCGGCTAACTACGTGCCAGCAGCCGCGGTAATACGTAGGGGGCAAGCGTTATCCGGATTTACTGGGTGTAAAGGGAGCGTAGACGGCATGGCAAGCCAGATGTGAAAGCCCGGGGCTCAACCCCGGGACTGCATTTGGAACTGTCAGGCTAGAAA
+
CCCGGGGGGGGGGGGGGGGGGGGGGGGGGGGGGGGGGGGGGGGGGGGGGGGGGGGGGGGGGGGGGGGGGGGGGGGGGGGGGGGGGGGGGGGGGGGGGGGGGGGGGGGGGGGGGGGGGGGGGGGGGGGGGGGGGGGGGGGGGGGGGFGGGGGGGGGGGGGGGGGGGGGGGGGGGGGGGGGGGGGGGGGGGGGGGGGGGGGGGGGGGGGGGGGGFGGCFFCGGFGGGGGGGGGGGGGGGGGGGGGGGGFFFGFGFFF>F>FFBGGGFFF?>?>>EEBFFF795<A>?DFFFFF<<B?FF<.##
@M05025:18:000000000-B3NL5:1:1101:19779:8257 1:N:0:CACTCA
TAATCGACTCCTACGGGAGGCAGCAGTGGGGAATATTGCGCAATGGGCGAAAGCCTGACGCAGCGACGCCGCGTGAGGGATGAAGGTCTTCGGATCGTAAACCTCTGTCAGCAGGGAAGAACGGTCACTGTGCTAATCAGCAGTGAATTGACGGTACCTGCAAAGGAAGCACCGGCTAACTCCGTGCCAGCAGCCGCGGTAATACGGAGGGTGCGAGCGTTAATCGGAATTACTGGGCGTAAAGCGCTCGTAGGCGGTATGTCAAGTCAAGGGTGAAATCCCCGCGCTTAACGTGGGAAAG
+
CCCGGGGGGGGGFGGDGFFEGGEG@FFGGGGGGGGGGGGGGGGGGGFGEEGGGGFFGGGGGEGEGGGGG7FGGGEFGGGGGGGGGGGGGEFGGGGGGGC8FGGGGGGGGGFFGGFGGGGGGGGGFCGGGFGGGGGGGGGFFGCFFGGGGGGGGGGGGGGGGGFGGGGGGGG77BEDGGGGCFGGFGGGGGGGGGGGGGGGGGGC9CGEEGGGGGEEGGGGGGFEFGGCEGF7D*:CGGD97>5C:CDF@D5D3>FEFFF>?CGGFFF>?AFFFFFF?AFBF)4>9>F((4:>:?F0-(5##
@M05025:18:000000000-B3NL5:1:1101:28813:8277 1:N:0:CACTCA
TAATCGACTCCTACGGGAGGCAGCAGTGGGGAATATTGCACAATGGGCGCAAGCCTGATGCAGCCATGCCGCGTGTATGAAGAAGGCCTTCGGGTTGTAAAGTACTTTCAGCGAGGAGGAAGGTGTTGTGGTTAATAACCGCAGCAATTGACGTTACTCGCAGAAGAAGCACCGGCTAACTCCGTGCCAGCAGCCGCGGTAATACGGAGGGTGCAAGCGTTAATCGGAATTACTGGGCGTAAAGCGCACGCAGGCGGTCTGTCAAGTCGGATGTGAAATCCCCGGGCTCAACCTGGGAATG
+
CCCGGGGGGGGGFFGGGGGGGGGGGGFGGGGGGGGGGGGGGGGGGGGGGGGGGGGGGGGGGGGGGGGGGFGGGGGGGGGGGGGGGGGGGGGGGGGGGGGGGGGGGGGGGGGGGGGDGGGDGGGGGGGGDEEEGGGGGGGGGGGGGGGGGGGGGBFGGGFGGGGGGGGGGGGAAFDEGCFGGGGGGGGGFFGGGGGGGGGGGDGGGGGGGGGGGEFGGGEGGEGGGGGGGGGGGGGGGGGCCGF:CDEDBGEG>E>DFFEBFFFG@@9AF65<DFFFFFAF006>>91(4???FFFFF<:##
@M05025:18:000000000-B3NL5:1:1101:16162:8294 1:N:0:CACTCA
TAATCGACTCCTACGGGAGGCAGCAGTAGGGAATCTTCCACAATGGACGAAAGTCTGATGGAGCAACGCTGCGTGAGTGAAGAAGGGTTTCGGCTCGTAAAGCTCTGTTGGTAGTGAAGAAAGATAGAGGTAGTAACTGGCCTTTATTTGACGGTAATTACTTAGAAAGTCACGGCTAACTACGTGCCAGCAGCCGCGGTAATACGTAGGTGGCAAGCGTTGTCCGGATTTATTGGGCGTAAAGCGAGTGCAGGCGGTTCAATAAGTCTGATGTGAAAGCCTTCGGCTCAACCGGAGAAAG
+
CCCGGGGGGGGGGGGGGGGGGGGGGGGGGGGGGGGGGGGGGGGGGGGGGGGGGGGGGGGGGGGGGGGGGGGGGGGGGGGGGGGGGGGGGGGGGGGGGGGGGGGGGGGGGGGGGGGGGGGGGGGGGGGGGGGGGGGGGGGGGGGFGGGGGGGGGGGGGGGGGGGGGGGGGGGGGGGGGGFFGGGGGGGGGGGGGGGGGGGGGGGGGGFGGGGGGGGFGGGGGGGGGGGECGCFCGFGGGGGGGGGGGF>@GFGFFFFFBDFFGGGFFFFFFFFFFFFF<<0??DBBFFFB2>FFFFFB(4##
@M05025:18:000000000-B3NL5:1:1101:17335:8332 1:N:0:CACTCA
TAATCGACTCCTACGGGAGGCAGCAGTAGGGAATCTTCCGCAATGGACGAAAGTCTGACGGAGCAATGCCGCGTGAGTGAAGAAGGTTTTCGGATCGTAAAACTCTGTTGTTAGAGAAGAACAAGGATGAGAGTAACTGCTCATCCCCTGACGGTATCTAACCAGAAAGCCACGGCTAACTACGTGCCAGCAGCCGCGGTAATACGTAGGTGGCAAGCGTTGTCCGGATTTATTGGGCGTAAAGCGAGCGCAGGCGGTTCTTTAAGTCTGATGTGAAAGCCCCCGGCTCAACCGGGGAGCG
+
CCCGGGGGGGGGFGGGGGGGGCFGFGFGGGGGGGGGGGGGGGGGGGFGGFGGGGGGGGGGGGGGGGGGGGGGGGGGGGGFGGGGGGGGGGGGGGGGGGGGFGGGGGGGGGGGCGGGGGGGGGGGGGGGGGGGGGGGGGGGFFGGGGGGGGFGGGGGGGGGGFGFGGGGGGGGGGGGGGGGGGGGGGFGFFFGGGGGDEGGGGGGGGGGGGGGFGGGGGGGGGGGGGGGEGGCFGFGGGGGGGGFFGBBFGFGFFFFFFE@FGGGFFFFFFFBFFFFFA<:???>FF>4:D7736>6>0>##
@M05025:18:000000000-B3NL5:1:1101:23304:8381 1:N:0:CACTCA
TAATCGACTCCTACGGGAGGCAGCAGTGGGGAATATTGCACAATGGGCGCAAGCCTGATGCAGCCATGCCGCGTGTATGAAGAAGGCCTTCGGGTTGTAAAGTACTTTCAGCGAGGAGGAAGGTGTTGTGGTTAATAACCGCAGCAATTGACGTTACTCGCAGAAGAAGCACCGGCTAACTCCGTGCCAGCAGCCGCGGTAATACGGAGGGTGCAAGCGTTAATCGGAATTACTGGGCGTAAAGCGCACGCAGGCGGTCTGTCAAGTCGGATGTGAAATCCCCGGGCTCAACCTGGGAACA
+
CCCGGDGEGEGGGCFEGGGGGGGGGGFGGFCFEGGGGGGGGGGGGGGGGGGGGGGGGGGGGGGGGGGGGGGEGCFGFGGGGGGGGGGGGGGGGEGGEGGGGGGGGGGGGGFFGGGGCFGFGGGGGGGGGGGGGGGGGGGFGGGGGGGGGFGGGGGGDGFEGEGGFFGGGGGGGGGGCEGGGGGGGGGGGGGGGGGGGGGGGGGGFGGGGEGGCEGGGGD=EEGGCGGGGGGCFGGFGGGDDGGGGGFEFGFGFEFFFFE>FFFGBFF25>5?EFFFFBAF72:>;9B>FF2??B10:?2##
@M05025:18:000000000-B3NL5:1:1101:4972:8428 1:N:0:CACTCA
TAATCGACTCCTACGGGAGGCAGCAGTAGGGAATCTTCCACAATGGGCGCAAGCCTGATGGAGCAACACCGCGTGAGTGAAGAAGGGTTTCGGCTCGTAAAGCTCTGTTGTTGGAGAAGAACGTGCGTGAGAGTAACTGTTCATGCAGTGACGGTATCCAACCAGAAAGTCACGGCTAACTACGTGCCAGCAGCCGCGGTAATACGTAGGTGGCAAGCGTTATCCGGATTTATTGGGCGTAAAGCGAGCGCAGGCGGTTGCTTGGGTCTGATGTGAAAGCCTTCGGCTTAACCGACGAAGT
+
CCCGGGGGGGGGGGGGGGGGGGGGGGGGGGGGGGGGGGGGGGGGGGGGGGGGGGGGGGGGGGGGGGGGGGGGGGGGGGGGGGGGGGGGGGGGGGGGGGGGGGGGGGGGGGGGGGGGGGGGGGGGGGGEGGGGGGGGGGGFGGGGGGGGGGGGGGGGGGDGGGGGGGGGGGGGGGGGGGGGGGGGGFGGGGGCFGFEGGGGGGGFDG<CCEGGGGGGGGGGGGGGGGGECEC:CDGGD:5DGGGFFDDFFC@D>D@:B9>34CCFEF31;?FBF?=9FFFB:?<<::139:>A79>(32(##
@M05025:18:000000000-B3NL5:1:1101:23097:8460 1:N:0:CACTCA
TAATCGACTCCTACGGGAGGCAGCAGTGAGGAATATTGGTCAATGGGCGTAAGCCTGAACCAGCCAAGTCGCGTGAGGGAAGACGGTCCTACGGATTGTAAACCTCTTTTGCCGGGGAGCAACGGGGTCCTTGCGAGGGCCCTATGAGAGTACCCGGAGAAAAAGCATCGGCTAACTCCGTGCCAGCAGCCGCGGTAATACGGAGGATGCGAGCGTTATCCGGATTTATTGGGTTTAAAGGGTGCGTAGGCGGGCTGTTAAGTCAGCGGTCAAATGTCGGGGCTCAACCCCGGCCTGCCGG
+
CCCGGGGGGGGGGGGGGGGGGGGGGGGGGGGGGGGGGGGGGGGGGGGGGGGGGGGGGGGGGGGGGGGGGGGGGGGGGGGGGGGGGGGGGGGGGGGGGGGGGGGGGGGGGGGGGGGGGGGGGGGGGGGGGGGGGGGGGGGGGGGGGGFGGGGGEGGGGGGGGGGGDGGGGGGGGGGGGGGGGGGGGGGGGGGGGGGGGDGGGGGGGEEGGGGDEDGGGGGGGGGGGGG?CCGGGCDC4>CFFD*CCDBFEGFGEFBEEF?F=>FGFFFFFFF?F466FA:>>B>>03<:36:B>B9?<F0##
@M05025:18:000000000-B3NL5:1:1101:20994:8478 1:N:0:CACTCA
TAATCGACTCCTACGGGAGGCAGCAGTAGGGAATCTTCGGCAATGGACGAAAGTCTGACCGAGCAACGCCGCGTGAGTGAAGAAGGTTTTCGGATCGTAAAACTCTGTTGTTAGAGAAGAACAAGGATGAGAGTAACTGTTCATCCCTTGACGGTATCTAACCAGAAAGCCACGGCTAACTACGTGCCAGCAGCCGCGGTAATACGTAGGTGGCAAGCGTTGTCCGGATTTATTGGGCGTAAAGCGAGCGCAGGCGGTTTCTTAAGTCTGATGTGCAAGCCCCCGGCTCAACCGGGGAGGC
+
CCCGFGGGDGGG9DFCF7CFCFGGEFEAFDECCCFFGGCCFD7FFF,FC:F@FFE@EDEFFGGDGGGCFEGEGC:BBCFFGG?FDEFCCF<4>C=BCA8FGFFFGGCFGGFGGGDFF<AEFEFGDEFGGGGGGGCFGGFGGGDFEGGCGDFGGECFGACGGDDFGGFG<C,>FF@CG5:EFCGEGGF798DFC<::ECC=E8C@C:0B8CCFFDFFGGCE*5E?FDCC5*3:FGCFGDGGDGFGGDB>>GFDD@>:>9B3@7>>**9<448)7BF*=<A?:??>;B>B<2>?16994(9##
@M05025:18:000000000-B3NL5:1:1101:24940:8484 1:N:0:CACTCA
TAATCGACTCCTACGGGAGGCAGCAGTGAGGAATATTGGTCAATGGGCGGGAGCCTGAACCAGCCAAGTCGCGTGAGGGATGACGGTCCTACGGATTGTAAACCTCTTTTGCCGGGGAGCAAGCGTGCGTTCGTGAACGCGCGTCGAGAGTACCCGGAGAAAAAGCATCGGCTAACTCCGTGCCAGCAGCCGCGGTAATACGGAGGATGCGAGCGTTATCCGGATTTATTGGGTTTAAAGGGTGCGTAGGCGGGATGCCAAGTCAGCGGTAAAAATGCGGTGCTCAACGCCGTCGAGCCTG
+
CCCGGGGGGGGGGGGGGGGGGGGGGGGGGGGGGGGGGGGGGGGGGDDGGGGGGGGGGGGGGGGGGGGGGGGGGGGGGGGGGGGGGGGGGGGGGGGGGGGGGGGGGGGGGGGGGGGGGGGGGGGGGGGGGGGGGGGGGGGGGGGGGGGGGGGGGFGGGGGGGGGGGGGGGGGGFFGCCGGGGGGGGGGGGDFGGGGG>EGGGGGGGGGGFGGGGGGGGDGGGDGGE5E?EGGGD*9CCGC>CGFDGGEF@DFGFF>@>0:??FGGFF@>DF:34*=:=A>9B(-2628??F9>>96>9<1##
@M05025:18:000000000-B3NL5:1:1101:17868:8517 1:N:0:CACTCA
TAATCGACTCCTACGGGAGGCAGCAGTGGGGAATATTGGACAATGGGCGAAAGCCTGATCCAGCCATGCCGCGTGTGTGAAGAAGGTCTTCGGATTGTAAAGCACTTTAAGTTGGGAGGAAGGGCAGTAAATTAATACTTTGCTGTTTTGACGTTACCGACAGAATAAGCACCGGCTAACTCTGTGCCAGCAGCCGCGGTAATACAGAGGGTGCAAGCGTTAGTCGGAATTACTGGGCGTAAAGCGCGCGTAGGTGGTTTGTTAAGTTGGATGTGAAATCCCCGGGCTCAACCTGGGAATG
+
CCCGGGGGGGGGGGGGGGGGGGGGGGGGGGGGGGGGGGGGGGGGGGGGGGGGGGGGGGGGGGGGGGGGGGGGGGGGGGGGGGGGGGFGGGGGGGGGGGGGGGGGGGGGGGGGGGGGGGGGGGGGGGGFFGGGGGGGGGGGGGGGGGGGGGGGGGFGGGGGGGGGGGGGGGGGGGGGGGGFGFGGGGGFGFFGGGEGGGGGGECGFGGGGGGGGEGGGGDCGEGGGDGGGGGGGFGGDFDCGGGGGGFFFG@3>>9FFFF4>FCGFFFFF7436/*=F>:44>6>F;FF<?>FBFFFB?8##
@M05025:18:000000000-B3NL5:1:1101:8352:8543 1:N:0:CACTCA
TAATCGACTCCTACGGGAGGCAGCAGTGGGGAATATTGGACAATGGGCGCAAGCCTGATCCAGCCATACCGCGTGGGTGAAGAAGGCCTTCGGGTTGTAAAGCCCTTTTGTTGGGAAAGAAATCCAGCCGGCTAATACCTGGTTGGGATGACGGTACCCAAAGAATAAGCACCGGCTAACTTCGTGCCAGCAGCCGCGGTAATACGAAGGGTGCAAGCGTTACTCGGAATTACTGGGCGTAAAGCGTGCGTAGGTGGTTATTTAAGTCCGTTGTGAAAGCCCTGGGCTCAACCTGGGAAGA
+
CCCGGGGGGGGGGGGGGGGGGGGGGGGGGGGGGGGGGGGGGGGGGGGGGGGGGGGGGGGGGFGGGGGGGGGGGGGGGGGGGGGGGGGGGGGGGGGGGGGGGGGGGGGGGGGGGGGGGGGGGGGGGGGGGGGGGGGGGGGGGG@FGGGFGDGGGGGGDGGGGGGGGGGGGGGGGGGGDGGGGGGGGFGGGGGGGGGGGGGGGGGGGGGGGGGGGE?C?FEGGGGGG=CEEGGGGGGGGGGGDDGGGG;BFGBGDFFFF?FFFGGGFBFFF?@:D>>4@A907,46<B?0-4,2<::(2.4##
@M05025:18:000000000-B3NL5:1:1101:19431:8547 1:N:0:CACTCA
TAATCGACTCCTACGGGAGGCAGCAGTAGGGAATCTTCCACAATGGACGAAAGTCTGATGGAGCAACGCCGCGTGAGTGAAGAAGGGTTTCGGCTCGTAAAGCTCTGTTGGTAGTGAAGAAAGATAGAGGTAGTAACTGGCCTTTATTTGACGGTAATTACTTAGAAAGTCACGGCTAACTACGTGCCAGCAGCCGCGGTAATACGTAGGTGGCAAGCGTTGTCCGGATTTATTGGGCGTAAAGCGAGTGCAGGCGGTTCAATAAGTCTGATGTGAAAGCCTTCGGCTCAACCGGAGAACC
+
CCCGGGGGGGGGGGGGGGGGGGGGGGGGGGGGGGGGGGGGGGGGGGGGGGGGGGGGGGGGGGGGGGGGGGGGGGGGGGGGGGGGGGGGGGGGGGGGGGGGGGGGGGGGGGGGGGGGGGGGGGGGGGGGGGGGGGGGGGGGGGGGGGGGGGGGGGGGGGGGGGGGGFGGGGGGGGGGGGGGGGGEGGGGGGGGGGGGGGGGGGGGGGGGGGGGGGGGGGGGGGGFCEGCEGGFGGGGGGGDGGGGGGBEFGFGFFFFF9<DFGGGFFFFFFFFFFFFFAFFFFF7:<>?F?B<09>FFB:##
@M05025:18:000000000-B3NL5:1:1101:6236:8554 1:N:0:CACTCA
TAATCGACTCCTACGGGAGGCAGCAGTAGGGAATTTTCGTCAATGGGGGAAACCCTGAACGAGCAATGCCGCGTGAGTGAAGAAGGTCTTCGGATCGTAAAGCTCTGTTGTAAGTGAAGAACGGCTCATAGAGGAAATGCTATGGGAGTGACGGTAGCTTACCAGAAAGCCACGGCTAACTACGTGCCAGCAGCCGCGGTAATACGTAGGTGGCAAGCGTTATCCGGAATCATTGGGCGTAAAGGGTGCGTAGGTGGCGTACTAAGTCTGTAGTAAAAGGCAATGGCTCAACCATTGTACT
+
CCCGGGGGGGGGGGGGGGGGGGGGGGGGGGGGGGGGGGGGGGGGGGGGGGGGGGGGGGGGGGGGGGGGGGGGGGGGGGGGGGGGGGGGGGGGGGGGGGGGGGGGGGGGGGGGGGGGGGGGGGGGGGGGGGGGGGGGGGGGGGGGGGGGGGGGGGGGGGGGGGGGGGGGGGGGGGGGGGGGGGGGGGGGGGGGGFGGGGGGGDGGGGEGGGGGGGFGGGGGGGGGGGGGGGGGGFGGGGGGGGGGF58@EGFGFFFFFFEDDDFFFFFAFFFFFFFFFFFBFFFFFF?:??F?<:)6AF4##
@M05025:18:000000000-B3NL5:1:1101:8394:8568 1:N:0:CACTCA
TAATCGACTCCTACGGGAGGCAGCAGTGGGGAATATTGGACAATGGGCGCAAGCCTGATCCAGCCATGCCGCGTGGGTGAAGAAGGCCTTCGGGTTGTAAAGCCCTTTTGTCCGGGAAGAAATCGTCTGGGCTAATACCCCGGGCGGATGACGGTACCGGAAGAATAAGCACCGGCTAACTTCGTGCCCGCAGCCGCGGTAATAAGAAGGGTGCAAGCGTTACTCGGGATTACTGGGCGTAAAGCGCGCGTAGGCGGTTCGTTAAGTTCGATGTGAAAGCCCTGGGCTCAACCTGGGAACT
+
C9BFF@CC-8EFGGDGCCCECCEGCCC@EFGGGG@@CFGCGF<@F8FCFCCEGGGGF@F@E,@FFGGGFACGGFFDGCF<EEFGGGGGGGGGGGGG@F9?E,EFFGGGGCGGAF>F==FGCFFGGGF<DC<FCFCFGFCBB@FGCBGB**6>115<:F*F*4CEFGGCC@<<F7@E*=:C+>EE87:8*=C8CE8CDC58?8<C+<++2587EGGG+*:CECCEGG5*/:6*20:<C511)7>:7/)0))0C5)0)89>>31>3@F*.=B)-879F=5>02?1((88(-4,,30(.8?:##
@M05025:18:000000000-B3NL5:1:1101:6289:8589 1:N:0:CACTCA
TAATCGACTCCTACGGGAGGCAGCAGTAGGGAATCTTCCACAATGGACGAAAGTCTGATGGAGCAACGCCGCGTGAGTGAAGAAGGGTTTCGGCTCGTAAAGCTCTGTTGGTAGTGAAGAAAGATAGAGGTAGTAACTGGCCTTTATTTGACGGTAATTACTTAGAAAGTCACGGCTAACTACGTGCCAGCAGCCGCGGTAATACGTAGGTGGCAAGCGTTGTCCGGATTTATTGGGCGTAAAGCGAGTGCAGGCGGTTCAATAAGTCTGATGTGAAAGCCTTCGGCTCAACCGGAGAATC
+
CCCGFGGGGGFCGGGEGDGGGGEGFGCFGFDGGGGGGGGGGGGGEACFGGGFCFG<EFFFGGGFFGGGGCECGCFEEGF9CF<EFGFFGEFGGGGGGG7?DGG9EFGAFEBC9F<?E9FBFGGGGGCE<<BFGGGGGG,<BC,5FF,EFCDDFGGF7FADFFF;;>DFFFCFFG>@@EEGFFGGG7:>>>F8,27>E8C:C=@CFGCCFE;FFEC9CCE5*2C7:CEGGGGD@CC*94<DD*7FFG>7BGFD*>>B)-)000CGBF994)@<4//78642(,4<?69(-,4<?9B11(.##
@M05025:18:000000000-B3NL5:1:1101:6170:8590 1:N:0:CACTCA
TAATCGACTCCTACGGGAGGCAGCAGTAGGGAATCTTCGGCAATGGACGAAAGTCTGACCGAGCAACGCCGCGTGAGTGAAGAAGGTTTTCGGATCGTAAAACTCTGTTGTTAGAGAAGAACAAGGATGAGAGTAACTGTTTATCCCTTGACGGTATCTAACCAGAAAGCCACGGCTAACTACGTGCCAGCAGCCGCGGTAATACGTAGGTGGCAAGCGTTGTCCGGATTTATTGGGCGTAAAGCGAGCGCAGGCGGTTTCTTAAGTCTGATGTGAAAGCCCCCGGCTCAACCGGAGAGCC
+
CCCGGCGGGGGGGGGGGGGGGGGGFGFFGGGGGGGGGGGGGGGGGGGGGGGGGGGGGGGGGGGG:FG@FGGGGFECFGGGGGGGGGGGGGGGGGGGGGGGGGGGFFGGGGGGGGGGGDGGGGGGGGFFGDFGFEGGFCCFFGGGGGGGGGGGGGGGGGGGGAFGGGGGE@FGFGDGGGGGGGGGGGCGGGGGGGGGEGGEGCCGGG9FEEGGGCCEFGGE*CEFGGG5:7FFGGGGGGCDCGGFF<:>BD5DB3>:D1@3@D7DFFF>F<*5BFFFF9D<FF:>(119B<?<FBB0-18##
@M05025:18:000000000-B3NL5:1:1101:18096:8596 1:N:0:CACTCA
TAATCGACTCCTACGGGAGGCAGCAGTAGGGAATCTTCCACAATGGACGAAAGTCTGATGGAGCAACGCCGCGTGAGTGAAGAAGGGTTTCGGCTCGTAAAGCTCTGTTGGTAGTGAAGAAAGATAGAGGTAGTAACTGGCCTTTATTTGACGGTAATTACTTAGAAAGTCACGGCTAACTACGTGCCAGCAGCCGCGGTAATACGTAGGTGGCAAGCGTTGTCCGGATTTATTGGGCGTAAAGCGAGTGCAGGCGGTTCAATAAGTCTGATGTGAAAGCCTTCGGCTCGACCGGAGAAAG
+
CCCGGGGGGGGGGGGGGGGGGGGGGGGGGGGGGGGGGGGGGGGGGGGGGGGGGGGGGGGGGGGGGGGGGGGGGGGGGGGGGGFGGGGGGGGGGGGGGGGGFGGGGGGGGGGGGGGGGGGGGGGGGGGGFGGGGGGGGGGGGGGGGFGGGGGGGDGGGGGGGGGGGGGGGGGGGGGGGGGGGGGGGDGGGGGGGGGGGGDEEGGGGGFGFEGGGGFGGEGCGGGGGEC=*>9DFGGFGFGGDGGGGGFFFG?GFFFFF9EFBDCGFFFDF)/:FFFFFF97<:A?F(33690929>0918##
@M05025:18:000000000-B3NL5:1:1101:12579:8596 1:N:0:CACTCA
TAATCGACTCCTACGGGAGGCAGCAGTGGGGAATATTGCACAATGGGCGCAAGCCTGATGCAGCCATGCCGCGTGTGTGAAGAAGGCCTTCGGGTTGTAAAGCACTTTCAGCGGGGAGGAAGGCGTTAAGGTTAATAACCTTGGCGATTGACGTTACCCGCAGAAGAAGCACCGGCTAACTCCGTGCCAGCAGCCGCGGTAATACGGAGGGTGCAAGCGTTAATCGGAATTACTGGGCGTAAAGCGCACGCAGGCGGTCTGTCAAGTCGGATGTGAAATCCCCGGGCCCAACCTGGGAAGT
+
CCCGGGGGGGGGGGGGGGGGGGGGGGFFGGGGGGGGGGGGGFFGGFGGGGGGGGGGGGGGGGGGGGGGCFGGGGGGGGFFGGGEEGGFGGGGGGGGGGGGGFGGGGGGGGGGGGGGCFGDCGGGGGGGGGGFGGGGGGGGFCFCGEGGGG@AFGGGGGFCF7>FEGGGGGGGGGGGGG?F?CFGCCGGGGGGGGGGGGGEDEGGFGD8CECGGDGGGCEEGDGFFGGGGGGGGGGGGGGCGD<FGD>>DDB3@DFFF>3@FFCFFFF25>>:@;B4F>ABF?BFF94(,18BB736?0(##
@M05025:18:000000000-B3NL5:1:1101:25704:8614 1:N:0:CACTCA
TAATCGACTCCTACGGGAGGCAGCAGTAGGGAATCTTCCACAATGGACGAAAGTCTGATGGAGCAACGCCGCGTGAGTGAAGAAGGGTTTCGGCTCGTAAAGCTCTGTTGGTAGTGAAGAAAGATAGAGGTAGTAACTGGCCTTTATTTGACGGTAATTACTTAGAAAGTCACGGCTAACTACGTGCCAGCAGCCGCGGTAATACGTAGGTGGCAAGCGTTGTCCGGATTTATTGGGCGTAAAGCGAGTGCAGGCGGTTCAATAAGTCTGATGTGAAAGCCTTCGGCTCAACCGGAGAACG
+
CCCGGGGGGGGGGGGGGGGGGGGGGGGGGGGGGGGGGGGGGGGGGGGGGGGGGGGGGGGGGGGGGGGGGGGGGGGGGGGGGGGGGGGGGGGGGGGGGGGGGGGGGGGGGGGGGGGGGGGGGGGGGGGGGGGGGGGGGGGGGGGGGGGGGGGGGGGGGGGGGGGGGGGGGGGGGGGGGGGGGGGGGGGGGGGGGFGGGGGGGGFFGGGGGGGGGGGGGGGGGGGGGGGGGGFGFGGGGGGDGGGGGGFFEDFGFFEDFFB>BGGGFFFBFFFBFFFFF<A??BBFFFFBBD?BFF09B>?##
@M05025:18:000000000-B3NL5:1:1101:12877:8642 1:N:0:CACTCA
TAATCGACTCCTACGGGAGGCAGCAGTGGGGAATATTGCACAATGGGCGCAAGCCTGATGCAGCCATGCCGCGTGTATGAAGAAGGCCTTCGGGTTGTAAAGTACTTTCAGCGAGGAGGAAGGTGTTGTGGTTAATAACCGCAGCAATTGACGTTACTCGCAGAAGAAGCACCGGCTAACTCCGTGCCAGCAGCCGCGGTAATACGGAGGGTGCAAGCGTTAATCGGAATTACTGGGCGTAAAGCGCACGCAGGCGGTCTGTCAAGTCGGATGTGAAATCCTCGGGCCCAACCTGGGAATG
+
CCCGGGGGGGGGGGGGGGGGGGGGGGEFGGGDGGGGGGGGGGGGGGGGGGGEGFGGGGGGGGGFGGGGGGEGCBFFGGGGGGGGGGDGGGGGGGGGGDFGGFFFGGGGGGFGGFGGEFGE8FFGGFFGGGGGFFGGGGGFGGGGGCAFGGFDFGFEGGGGGGG<DFGGGGGGGGGGGGFFGFGDCFGFGGGGFGGGGGGGD5@EFGEEGCGC586?F=ECGCFGFGGGGFFGGGGGGGGDDGGGFGFBDD37>>BE>1>;?>DG=FFBD>3,7;F=@5-6?-44?F>((-4:8>10:B?##
@M05025:18:000000000-B3NL5:1:1101:27103:8669 1:N:0:CACTCA
TAATCGACTCCTACGGGAGGCAGCAGTGGGGAATATTGCACAATGGGGGAAACCCTGATGCAGCGACGCCGCGTGAAGGAAGAAGTATTTCGGTATGTAAACTTCTATCAGCAGGGAAGAAAATGACGGTACCTGACTAAGAAGCCCCGGCTAACTACGTGCCAGCAGCCGCGGTAATACGTAGGGGGCAAGCGTTATCCGGATTTACTGGGTGTAAAGGGAGCGTAGACGGCATGGCAAGTCTGGTGTGAAAGGCAGGGGCTCAACCCCTGGACTGCATTGGAAACTGTCAGGCTGGGCT
+
CCCGGGGGGGGGGGGGGGGGGGGGFGGGGGGGGGGGGGGGGGGGGGGGGGGGGGGGGFGGGGGGGGGGGGGGGFFGGGGGGGGGGCFFGGGGGGGGGGGGGGGFGGGGGGGGGGGGGGGGGGGGGGGGGGGGGGFGFGGGGGDFCDDGGGGGGGCGGGDFGGGGGGGGGFGGGGGDEDFGGFGGGGGGGEFGGGEGGGGFEGCE*AFGGGFFGEEEGGGGGGEGGGGGDFEGGG<<CC57CCF7>GFF>D=:6@F>:?>E@CDCFFFF>:F<F47@FFA)62>BFBBA959>2<<(8?(##
@M05025:18:000000000-B3NL5:1:1101:10119:8674 1:N:0:CACTCA
TAATCGACTCCTACGGGAGGCAGCAGTGGGGAATATTGGACAATGGGCGCAAGCCTGGTCCAGCCATACCGCGTGGGTGAAGAAGGCCTTCGGGTTGTAAAGCCCTTTTGTTGGGAAAGAAATCCAGCCGGCTAATACCTGGTTGGGATGACGGTACCCAAAGAATAAGCACCGGCTAACTTCGTGCCAGCAGCCGCGGTAATACGAAGGGTGCAAGCGTTACTCGGAATTACTGGGCGTAAAGCGTGCGTAGGTGGTTATTTAAGTCCGTTGTGAAAGCCCTGGGCTCAACCTGGGAACA
+
CCCGGGGGGGGGGGGGGGGGGGGGGGFGGGGEGGGGGGGGGGGGGGGGGGGGGGGGGGGGGGGGGGGGGGGGGGGGGGGGGGGGGGGGGGGGGGGGGGGGGGGGGGGGGGGGGGGGGGGGGGGGGGGGGGGGGGGGFGGGGGGGGGGGGEGGGGGGFGGGGGGGGGGGGGGGGGGGGGGGGGGGGGGFGGGGGGGGGGGGGGGGGGGGGGGGGGGGGGGGGGGGGGDGGGGFFGGFGGGGGGGGFG@BFGBGEEFFF?:@6DDFFFFF??F3BFDF?<B?::01<?0(4>BF0:B?:0.##
@M05025:18:000000000-B3NL5:1:1101:14204:8676 1:N:0:CACTCA
TAATCGACTCCTACGGGAGGCAGCAGTGGGGAATATTGGACAATGGGCGCAAGCCTGATCCAGCCATACCGCGTGGGTGAAGAAGGCCTTCGGGTTGTAAAGCCCTTTTGTTGGGAAAGAAATCCAGCCGGCTAATACCTGGTTGGGATGACGGTACCCAAAGAATAAGCACCGGCTAACTTCGTGCCAGCAGCCGCGGTAATACGAAGGGTGCAGGCGTTACTCGGAATTACTGGGCGTAAAGCGTGCGTAGGTGGTCGTTTAAGTCCGTTGTGAAAGCCCTGGGCTCAACCTGGGAAAT
+
CCCGGGGGGGGGGGGGGGGGGGGGGGGGGGGGGGGGGGGGGGGGGGGGGGGGGGGGGGGGGGGGGGGGGGGGGGGGGGGGGGGGGGGGGGGGGGGGGGGGGGGGGGGGGGGGGGGGGCGFGGGGGGGGGGGGGGGGGGGGGGGGGGGGGGGGGGGGGGGGGGGGGGGGGGGGGGGGGGGGGGGGGGGGGGGGGGGGGGGGGGGGGGGFGGGGGGGGGGGGGGGGGGGGGGGGGGGGGGGGGGGGGGEFDGFGFDB?>?4>EGGGFFF<F0>?EFFFFFFFF?11:?F???D?.276?F2##
@M05025:18:000000000-B3NL5:1:1101:5426:8683 1:N:0:CACTCA
TAATCGACTCCTACGGGAGGCAGCAGTGGGGAATATTGCACAATGGGCGAAAGCCTGATGCAGCGACGCCGCGTGAGGGATGACGGCCTTCGGGTTGTAAACCTCTTTCAGTAGGGAAGAAGCGAAAGTGACGGTACCTGCAGAAGAAGCGCCGGCTAACTACGTGCCAGCAGCCGCGGTAATACGTAGGGCGCAAGCGTTATCCGGATTTATTGGGCGTAAAGAGCTCGTAGGCGGTTTGTCGCGTCTGCCGTGAAAGTCCGAGGCTCAACCTCGGATCTGTGGGTGGTACGGGGAGGCG
+
CCCCGGGGGGGGGGGGGFGGGGGGGG<FFGGGGGFGGGGGGGGGGGGGGGGGGGGFGGFGGGGGGGGGGEGGGGGDGGDCFGFGEFGGGGGFGGGC+4EFFGG<FGAF<<F,CFFGCCC,DFFFCBFGDCFCEF7<FCCGGFGFGGFFFGGG@GGGE7FFC9<F<FFCFGGGGCBEEECE>E+BFCFGGGGGGGGEEFD5CECFG8EG*8<?97CF=5=:=EGG96*<CEG3FGCDDC39C*:5*/7.7FFDB3)5;<FB?CC<DE><F?=27700.,4924.-1(--7?248>0((4(##
@M05025:18:000000000-B3NL5:1:1101:23102:8704 1:N:0:CACTCA
TAATCGACTCCTACGGGAGGCAGCAGTGGGGAATATTGCACAATGGGCGAAAGCCTGATGCAGCGACGCCGCGTGAGGGATGACGGCCTTCGGGTTGTAAACCTCTTTCAGTAGGGAAGAAGCGAAAGTGACGGTACCTGAAGAAGAAGCGCCGGCTAACTACGTGCCAGCAGCCGCGGTAATACTAAGGGCGCAAGCGTTATCCGGATTCATTGGGCGTAAAGAGCTCGTAGGCGGTTTGTCGCGTCTGCCGTGCAAGTCCGAGGCCCAACCTCGGACCAGCGGTGGGTACGGGCAGAAC
+
A@C<FD<F;CEFFGGG7@F>EEFBFF,CEGC7FEGF<,CFGGFDECFEGCC@B?FEFCFCFC<@6FGGGGEC4F@G@FD7FBBEEGCC:<F7BBFE+FFGGGG@FEGFE@FFG?FGC>FF=DAFGEGGDCGFG@FCGFFC,3,@>,<<3<<F@FE@FFGGDF,:<<@E;FFGGFGD@C88B8EG9+,+?C688CCG5F=;*/*+CCC:/:+<C+<7:*7CC:5<+2*:?*><C59CDDDCD7>5*5..73=7@)7)7)*/1:D3>D:(86F:@)8D36(,(((-(-(46>))(4(((3(##
@M05025:18:000000000-B3NL5:1:1101:19483:8708 1:N:0:CACTCA
TAATCGACTCCTACGGGAGGCAGCAGTGAGGAATATTGGTCAATGGGCGGGAGCCTGAACCAGCCAAGTCGCGTGAGGGATGACGGTCCTACGGATTGTAAACCTCTTTTGCCGGGGAGCAAGCGTGCGTTCGTGAACGCGCGTCGAGAGTACCCGGAGAAAAAGCATCGGCTAACTCCGTGCCAGCAGCCGCGGTAATACGGAGGATGCGAGCGTTATCCGGATTTATTGGGTTTAAAGGGTGCGTAGGCGGGATGCCAAGTCAGCGGTAAAAATGCGGTGCTCAACGCCGTCGAGCCGC
+
CCCGGGGGGGGGGGGGGGGGGGGGGGGGGGGGGGGGGGGGGGGGGGGGGGGGGGGGGGGGGGGGGGGGGGGGGGGGGGGGGGGGGGGGGGGGGGGGGGGGGGGGGGGGGGGGGGGGGGGGGGGGGGGGGGGGGGGGGGGGGGGGGGGGGGGGFGGGGGGGGGGGGGGGGGGGGGGGGGGEGGGGGGGGGGGGGGGGGGGGGGGGGGGGGGGGGGGGGGGGGGGGCG6?FGGGGGG:FFGGGGDCGD>DFCFGFF<>BF6F@FGGFFFF>,8:FFFFFB;;BF><A4><?B09B>>6>F>##
@M05025:18:000000000-B3NL5:1:1101:22610:8734 1:N:0:CACTCA
TAATCGACTCCTACGGGAGGCAGCAGTGGGGAATATTGGACAATGGGCGCAAGCCTGATCCAGCCATACCGCGTGGGTGAAGAAGGCCTTCGGGTTGTAAAGCCCTTTTGTTGGGAAAGAAATCCAGCCGGCTAATACCTGGTTGGGATGACGGTACCCAAAGAATAAGCACCGGCTAACTTCGTGCCAGCAGCCGCGGTAATACGAAGGGTGCAAGCGTTACTCGGAATTACTGGGCGTAAAGCGTGCGTAGGTGGTTATTTAAGTCCGTTGTGAAAGCCCTGGGCTCAACCTGGGAACG
+
CCCGGGGGGGGGGGGGGGGGGGGGGGGGGGGGGGGGGGGGGGGGGGGGGGGGGGGGGGGGGGGGGGGGGGGGGFFGGGGGGGGGGGGGGGGGGGGGGGGGGGGGGGGGGGGGGGGGGGGFGFGGGGGGGGGGGGGGGGGGGGEFGGGGGGGGGGGGGCFGGGGGGGGGGGGGGGGGGGGGGGGGGGGGGGGGGGGGGGGGGGGGGGFFGGGGGGGGGGGGGGGDCGGDGGFGFGGGGGGGGGGGGGFFFG7DEFFFF:56=FGGFFFAFFF?FFFFFA>F?F<F?FF:<<?F<FB:<??##
@M05025:18:000000000-B3NL5:1:1101:16880:8739 1:N:0:CACTCA
TAATCGACTCCTACGGGAGGCAGCAGTGGGGAATATTGGACAATGGGCGCAAGCCTGATCCAGCCATACCGCGTGGGTGAAGAAGGCCTTCGGGTTGTAAAGCCCTTTTGTTGGGAAAGAAATCCAGCCGGCTAATACCTGGTTGGGATGACGGTACCCAAAGAATAAGCACCGGCTAACTTCGTGCCAGCAGCCGCGGTAATACGAAGGGTGCAAGCGTTACTCGGAATTACTGGGCGTAAAGCGTGCGTAGGTGGTTATTTAAGTCCGTTGTGAAAGCCCTGGGCTCAACCTGGGAATG
+
CCCGGGGGGGGGGGGGGGGGGGGGGGGGGGGGGGGGGGGGGGGGGGGGGGGGGGGGGGGGGGGGGGGGGFGGGEGGGGGGFGGGGGGGGGGGGGGGGGGGGGGGGGGGGGGGGGGGGGGGGGGGGGGGGGGGGGGGGGGGFGGGGEGGGGGGGGGGGGGGGGGGGGGGGGGGGGCEGGFGGBFGGGGGGGGGGGGGGGGGGGGGGGGGGGDFGGGGGGGGGGGGGGGGGGGGGGGCGGDGGGFGGDDEFGDGFFFFFFFFFGCGFFFFF?F75>DF?2<B:<<BBF62:<>?32::<?:##
@M05025:18:000000000-B3NL5:1:1101:17691:8767 1:N:0:CACTCA
TAATCGACTCCTACGGGAGGCAGCAGTAGGGAATCTTCCACAATGGACGAAAGTCTGATGGAGCAACGCCGCGTGAGTGAAGAAGGGTTTCGGCTCGTAAAGCTCTGTTGGTAGTGAAGAAAGATAGAGGTAGTAACTGGCCTTTATTTGACGGTAATTACTTAGAAAGTCACGGCTAACTACGTGCCAGCAGCCGCGGTAATACGTAGGTGGCAAGCGTTGTCCGGATTTATTGGGCGTAAAGCGAGTGCAGGCGGTTCAATAAGTCTGATGTGAAAGCCTTCGGCTCAACCGGAGAACG
+
CCCGGGGGGGGGGGGGGGGGGGGGGGGGGGGGGGGGGGGGGGGGGGGGGGGGGGGGGGGGGGGGGGGGGGGGGGGGGGGGGGGGGGGGGGGGGGGGGGGFGGGGGGGGGGGFGGGGGGGGGGGGFGGGGGGGGGGGGGGGGGGGFGGAFGGGGGGGGGGGGGGGGGGGGGGGGGGGGGGEGFFEFGGGFGGGGGGGGGGGGGGGGF9EGGGGGGGGGGGCEGGGGGGGGGGGGGGGFFGGGGFG7C>EFGFGFFFFF6DFFGGGFFFAFFFFFFFFF<<B0:BFF?6?FF?F?BF;BFF##
@M05025:18:000000000-B3NL5:1:1101:23757:8770 1:N:0:CACTCA
TAATCGACTCCTACGGGAGGCAGCAGTAGGGAATCTTCGGCAATGGACGGAAGTCTGACCGAGCAACGCCGCGTGAGTGAAGAAGGTTTTCGGATCGTAAAGCTCTGTTGTTAGAGAAGAACAAGGATGAGAGTAGAATGTTCATCCCTTGACGGTATCTAACCAGAAAGCCACGGCTAACTACGTGCCAGCAGCCGCGGTAATACGTAGGTGGCAAGCGTTGTCCGGATTTATTGGGCGTAAAGCGAGCGCAGGCGGTTTCTTAAGTCTGATGTGAAAGCCCCCGGCTCAACCGGGGGAG
+
CCCGGGGGGGGGGGGGGGGGGGGGGGGGGGGGGGGGGGGGGGGGGGGGGGGGGGGGGGGGGGGGGGGGGGGGGGGGGGGGGGGGGGGGGGGGGGGGGGGGGGGGGGGGGGGGGGGGGGGGGGGGGGGGGGGGGGGGGGGGCFGGGGGGGGGGGGGGGFGGGGGGGGGGGGGGGGGEGGGGGGGGGGGGGGGGGGGGGDGGGGGGGGGGGGGGGGGGGGGGGGGGGGGGGGCGGGGFFGGGGGGGGGFFFDFGFFFFFFB3>DFGFFFFFFFFFFFFFFAF?:?BF>FFFFFFFFFB>F0##
@M05025:18:000000000-B3NL5:1:1101:19286:8782 1:N:0:CACTCA
TAATCGACTCCTACGGGAGGCAGCAGTAGGGAATCTTCCACAATGGACGAAAGTCTGATGGAGCAACGCCGCGTGAGTGAAGAAGGGTTTCGGCTCGTAAAGCTCTGTTGGTAGTGAAGAAAGATAGAGGTAGTAACTGGCCTTTATTTGACGGTAATTACTTAGAAAGTCACGGCTAACTACGTGCCAGCAGCCGCGGTAATACGTAGGTGGCAAGCGTTGTCCGGATTTATTGGGCGTAAAGCGAGTGCAGGCGGTTCAATAAGTCTGATGTGAAAGCCTTCAGCTCAACCGGAGAATG
+
CCCGFGGGGGGGGGGGGGGGGGGGGGGGGGGGGGGGGGGGGGGGGGGGGGGGGGGGGGGGGGGGGGGGGGGGGFGCGGGCFGGGGGGGGGGGGGGGGGGGGGGGGFGGGGGGGGFEFGGGGGGGGGGGGGGGGGGGGGGGGDGGGGGGGGGGGDCFGGGGGGGGGGGCGGGGFEGGGGGGGGGGGGFGGGGGGGGGGGGGGGGGGGGGGGGGGGGGGGGEEGGGGGGGEDFGFFCCFFD<DGFGGGEEBG4:@@EFF,5<FG:79FFA?A?<FFFFFDB:077>DFFA?D?(((479B<##
@M05025:18:000000000-B3NL5:1:1101:7022:8786 1:N:0:CACTCA
TAATCGACTCCTACGGGAGGCAGCAGTAGGGAATCTTCCACAATGGACGAAAGTCTGATGGAGCAACGCCGCGTGAGTGAAGAAGGGTTTCGGCTCGTAAAGCTCTGTTGGTAGTGAAGAAAGATAGAGGTAGTAACTGGCCTTTATTTGACGGTAATTACTTAGAAAGTCACGGCTAACTACGTGCCAGCAGCCGCGGTAATACGTAGGTGGCAAGCGTTGTCCGGATTTATTGGGCGTAAAGCGAGTGCAGGCGGTTCAATAAGTCTGATGTGAAAGCCTTCGGCTCAACCGGAGAACG
+
CCCGGGGGGGGGGGGGGGGGGGGGGGGGGGGGGGGGGGGGGGGGGGGGGGGGGGGGGGGGGGGGGGGGGGGGGGGGGGGGGGGGGGGGGGGGGGGGGGGGGGGGGGGGGGGGFGGGGGGGGGGGGGGGGGGGGGGGGGGGGGGGGGGGGGGGGGGGGGGGGGGGGGGGGGFGGGGGGGGGGGGGGGGGGGGGFGCGGGGGGEGGGGCFGGFFGGGGGGGGGGGFGGGDGGGGGGGGGGDDDGDF>DFFFGFG=FFFF9DEFGGGFFF<FBFFB@@FFFFB<BFFFFF??28?BFF>>>:##
@M05025:18:000000000-B3NL5:1:1101:2852:8793 1:N:0:CACTCA
TAATCGACTCCTACGGGAGGCAGCAGTGGGGAATATTGCACAATGGGCGAAAGCCTGATGCAGCGACGCCGCGTGAGGGATGACGGCCTTCGGGTTGTAAACCTCTTTCAGTAGGGAAGAAGCGAAAGTGACGGTACCTGCAGAAGAAGCGCCGGCTAACTACGTGCCAGCAGCCGCGGTAATACGTAGGGCGCAAGCGTTATCCGGATTTATTGGGCGTAAAGAGCTCGTAGGCGGTTTGTCGCGTCTGCCGTGAAAGTCCGGGGCTCAACCTCGGCTCTGCGGTGGGTACGGGCAGGTG
+
CCCGGGGGGGGGGGGGGGGGGGGGGGGGGGGGGGGGGGGGGGGGGGGGGGGGGGGGGGGGGGGGGGGGGGGGGGGGGGGGGGGGGGGGGGGGGGGGGGGGGGGGGGGGGGGGGGGGGGGGGGGGGGGGGGGGGGGGGGGGGGGGGGGGGGGGGGGGGGGGGGGGGGGGGGGGGGGGGGGEEGGGGGEGGGGGGGGGGGGGGGGGGGGDCCFFGGGGGGGEGGGGFCFGGGGGGGGGGCCDGFFG<DFFEGFGFE:>FAFFFGGGFFFFFBF<FFF3>(,:?AFF>4,44,)3:>>;>0(##
@M05025:18:000000000-B3NL5:1:1101:27003:8802 1:N:0:CACTCA
TAATCGACTCCTACGGGAGGCAGCAGTAGGGAATCTTCCACAATGGACGAAAGTCTGATGGAGCAACGCCGCGTGAGTGAAGAAGGGTTTCGGCTCGTAAAGCTCTGTTGGTAGTGAAGAAAGATAGAGGTAGTAACTGGCCTTTATTTGACGGTAATTACTTAGAAAGTCACGGCTAACTACGTGCCAGCAGCCGCGGTAATACGTAGGTGGCAAGCGTTGTCCGGATTTATTGGGCGTAAAGCGAGTGCAGGCGGTTCAATAAGTCTGATGTGAAAGCCTTCGGCGCAACCGTAGAAGG
+
CCCFGGGGGEEEEFGGGGGGGGGGFGGGGGGFGGGGGEGGGGGGGGFGEEG>FCCFF<FGGFFF7EFGDEFCFCFGGGD9FEFEFFD,,BEFGCFGEGCCFF?9FFG5BEF:FDFFEDGFFGGGGGGGFGECGCFFGGG@FCDCGGGDFEGFEGGGFGFGG,CDFDDFGG9CFGEEGGCDFGEEFGG7EGGGGG@EECCGG=FGGG6EGDGGGGFFFGDE5*=C7CEE779DC7CDGDGGDC*C7C>@EG4C@:@>04556:7*/*/.1544=FF*/6A723<.8:9(41164;((46<##
@M05025:18:000000000-B3NL5:1:1101:12036:8823 1:N:0:CACTCA
TAATCGACTCCTACGGGAGGCAGCAGTGGGGAATCTTGCGCAATGGGCGAAAGCCTGACGCAGCCATGCCGCGTGAATGATGAAGGTCTTAGGATTGTAAAATTCTTTCACCGGGGACGATAATGACGGTACCCGGAGAAGAAGCCCCGGCTAACTTCGTGCCAGCAGCCGCGGTAATACGAAGGGGGCTAGCGTTGCTCGGAATTACTGGGCGTAAAGGGAGCGTAGGCGGACATTTAAGTCAGGGGTGAAATCCCGGGGCTCAACCTCGGAACTGCCTTTGATACTGGGTGTCTTGGGA
+
CCCGGGGGGGGGGGGGGGGGGGGGGGGGGGGGGGGGGGGGGGGGGGGGGGGGGGGGGGGGGGGGGFGGGEECFCFGFCEFEAFEFFFEGGGGGCGFGGGGGGGGGGGG<<FFGGGGDCF@>FFDD<BF@BFGGGGG7CGGFG@<FGGGGGGGG,DEBCCCCGGBFFDFGFGEGGGGECCEGGFGGGGGEE@CC>EGEC99C5C8CFFGGGGGFE7EGGGG5*21>7CGGFGGGGDGFDF70:CCFC;).))9=FFFFFFFFGDD???:FB@?F3:???FBB>2)66<BF?0(--,<9<)##
@M05025:18:000000000-B3NL5:1:1101:27943:8855 1:N:0:CACTCA
TAATCGACTCCTACGGGAGGCAGCAGTAGGGAATCTTCGGCAATGGACGCAAGTCTGACCGAGCAACGCCGCGTGAGTGAAGAAGGTTTTCGGATCGTAAGACTCTGTTGTTAGAGAAGAACAAGGATGAGAGTAGAATGTTCATCCCTTGACGGTATCTAACCAGAAAGCCACGGCTAACTACGTGCCAGCAGCCGCGGTAATACGTAGGTGGCAAGCGTTGTCCGGATTTATTGGGCGTAAAGCGAGCGCAGGCGGTTTCTTAAGTCTGATGTGAAAGCCCCCGGCTCAACCGGGGGGG
+
CCCGGGGGGGGGGGGGGGGGGGGGGGEFGGGGGGGGGGGGGGGGGGGGGGGGGGGGGGGGGGGGGGGGGGGGGGGGGGGGGGGGGGGGGGGDGFGGDACDEGGGCGFGGGGGDGFGGGGGGGGGFFFDGFFFGGGDGGDGGGGGGGFFGCFDGGGGGGGGGFGGGGGGFFG7FGDGGGGGG9FGCGGGGGFGDFGFGDGGG=EGG7CGGGEEFCFGGGGECE*:?EEG5:C4CC>C65FCGGGGGG@>7/8DDE:EE9>>B7>:@7@9*)*-@4*6/6))8,,469>6>F?FB?B6;1(##
@M05025:18:000000000-B3NL5:1:1101:3205:8856 1:N:0:CACTCA
TAATCGACTCCTACGGGAGGCAGCAGTGGGGAATATTGCACAATGGGCGAAAGCCTGGTGCAGCGACGCCGCGTGAGGGATGACGGCCTTCGGGTTGTAAACCTCTTTCAGTAGGGAAGAAGCGAAAGTGACGGTACCTGCAGAAGAAGCGCCGGCTAACTACGTGCCAGCAGCCGCGGTAATACGTAGGGCGCAAGCGTTATCCGGATTTATTGGGCGTAAAGAGCTCGTAGGCGGTTTGTCGCGTCTGCCGTGAAAGTCCGAGGCTCAACCTCGGATCTGCGGTGGGTACGGGCAGAGT
+
CCCGGGGGGGGGGGGGGGEGGGGGGGGGGGGGGGGGGGFGGGGGGGGGGGGGGGGGGGGFFGGGGGGGGGGGGGGGGGGGGGGGGGGGGGGGGGGGGDGGGGGGGGGGGGGFFGGGFGGGGGGGGGGGEGGGGGGGCFGCEFFFGGEGGGGGGGGGGGGGGGGGGGGGGGGGGCGGGGGCGBFFFGFCGEEGGDGE8CECG==FEGGEEGGF9CGGGGGCCEGGFGGGGCEDFGGDG/CDDC>DD5>>5D6DD@EF@9B*679<BE5<FFFBF485>>?13>:(-4309148469>(((##
@M05025:18:000000000-B3NL5:1:1101:3585:8863 1:N:0:CACTCA
TAATCGACTCCTACGGGAGGCAGCAGTAGGGAATCTTCCACAATGGACGAAAGTCTGATGGAGCAACGCCGCGTGAGTGAAGAAGGGTTTCGGCTCGTAAAGCTCTGTTGGTAGTGAAGAAAGATAGAGGTAGTAACTGGCCTTTATTTGACGGTAATTACTTAGAAAGTCACGGCTAACTACGTGCCAGCAGCCGCGGTAATACGTAGGTGGCAAGCGTTGTCCAGATTTATTGGGCGTAAAGCGAGTGCAGGCGGTTCAATAAGTCTGATGTGAAAGCCTTCGGCTCAACCGGAGAATG
+
CCCGGGGGGGGGGGGGGGGGGGGGGGGGGGGGGGGGGGGGGGGGGGGGGGGGGGGGGGGGGGGGGGGGGGGGGGGGGGGGGGGGGGGGGGGGGGGGGGGGGGGEEGGGGGGGGGGGGGGGGGGGGGGGGGGGGGGGGGGGGGGGGGGGGGGGGGGGGGGGGGFGGFGGGGGGGGGGGGGGGGGGGFGGGGGGGGGGGGGGGGGGGGGGGGGGGGGG5EEEGGGGGGGGGCCCGGFFFGGGDDCGFGFFFGFGFFFEE6DEFGGGFFFFFFFFFFFFFFFFFF7?BF>BFF?FFF9;>>?##
@M05025:18:000000000-B3NL5:1:1101:28274:8929 1:N:0:CACTCA
TAATCGACTCCTACGGGAGGCAGCAGTGGGGAATATTGCACAATGGGCGAAAGCCTGATGCAGCGACGCCGCGTGAGGGATGACGGCCTTCGGGTTGTAAACCTCTTTCAGTAGGGAAGAAGCGAAAGTGACGGTACCTGCAGAAGAAGCGCCGGCTAACTACGTGCCAGCAGCCGCGGTAATACGTAGGGCGCAAGCGTTATCCGGATGTATTGGGCGTAAAGAGCTCGTAGGGGGTTTGTCGCGTCTGCCGTGAAAGTCCGAGGCTCAACCTCGGATCTGCGGTGGGTACGGGCAGGGG
+
CCCGGGGGGGFGGGGGGDGGGGGGGGGFGGGFGGGGGGGGGGGGGGGGGGGGGGGGGGGGFGFGGGGGGGGGGGGGGGGEGGGGGGGGGGGGGGGGGGGGGGGGGGGGGGGGGFFG8AFGGFGGGGGGFGGGGGGFCGGGGGGGGGGGGGGEGGGGGGGGGGGGGGGGGGGGGGGEGGGCGEGGCGFGGGGGGGECGFGGE5C+<CEEE*<C79ECGGGG5:7FGGG7FGGGGG3CD757CFGGGGEBFGFGEEF>FFFF?CCD>>D(72917?F>@0:1>BF96(46926?FBF>;:(##
@M05025:18:000000000-B3NL5:1:1101:10553:8943 1:N:0:CACTCA
TAATCGACTCCTACGGGAGGCAGCAGTGGGGAATATTGCACAATGGGGGAAACCCTGATGCAGCGACGCCGCGTGAAGGAAGAAGTATTTCGGTATGTAAACTTCTATCAGCAGGGAAGAAAATGACGGTACCTGACTAAGAAGCCCCGGCTAACTACGTGCCAGCAGCCGCGGTAATACGTAGGGGGCAAGCGTTATCCGGATTTACTGGGTGTAAAGGGAGCGTAGACGGCATGGCAAGTCTGGTGTGAAAGGCAGGGGCTCAACCCCTGGACTGCATTGGAAACTGTCAGGCTGGAGT
+
CCCGGGGGGGGGGGGGGGGGGGGGGGGGGGGGGGGGGGGGGGGGGGGGGGGGGGGGGGGGGGGGGGGGGGGGGGGGGGGGGGGGGFGGGGGGGGGGGGGFGGGGGGGGGGGGGGGGFGFGGGGGGGGGGGGGGGGGGGGGGGGGGGGGGGGGGGGGGGGGGGGGGGGGGGGGGEEGCGGGGFGGGGGGGGGGGGGGGGGGGG=EGGGGGGFGGGGGGGGGC5EE=CEGGGGDDGGGGG4CFFGGGG?45CFGFFFFF?@FFGGGFFFBFFFFF>>?>0<5A<F?27?ABA<<<:08<<(##
@M05025:18:000000000-B3NL5:1:1101:28727:8949 1:N:0:CACTCA
TAATCGACTCCTACGGGAGGCAGCAGTAGGGAATCTTCGGCAATGGACGAAAGTCTGACCGAGCAACGCCGCGTGAGTGAAGAAGGTTTTCGGATCGTAAAACTCTGTTGTTAGAGAAGAACAAGGATGAGAGTAACTGTTCATCCCTTGACGGTGTCTAACCAGAAAGCCACGGCTAACTACGTGCCAGCAGCCGCGGTAATACGTAGGTGGCAAGCGTTGTCCGGATTTATTGGGCGTAAAGCGAGCGCAGGCGGTTTCTTAAGTCTGATGTGAAAGCCCCCGGCTCAACCGGGGAGTG
+
CCCGGGGGGGGGGGGGGGDGGGGGGGGGGGGGGGGGGGGGGGGGGGGGGGGGGGGGGGGGGGGGGGGGGGGGGGGGGGGGGGGGGGFGGGGGGGGGGGGGGGGGGGGGGFDGGFGFGGGGFFFGGGGGGGGFGGGFGGGGGGGGFGGGGFGGGEGGGGGGGGGGGGGGFGGGGGGEGGGGFGGGGGGGGGGGGGGGGGGGGGGGGGFFGGGGGGGGGGGEEGGGGGDEGCFG7DF=FGGGGGCCGGD@:<DG>:>E@>EF?FGGF*9<FBFAFFFFFF9B:(81;F99?FFFBF26;6;##
@M05025:18:000000000-B3NL5:1:1101:20798:9014 1:N:0:CACTCA
TAATCGACTCCTACGGGAGGCAGCAGTAGGGAATTTTCGTCAATGGGGGAAACCCTGAACGAGCAATGCCGCGTGAGTGAAGAAGGTCTTCGGATCGTAAAGCTCTGTTGTAAGTGAAGAACGGCTCATAGAGGAAATGCTATGGGAGTGACGGTAGCTTACCAGAAAGCCACGGCTAACTACGTGCCAGCAGCCGCGGTAATACGTAGGTGGCAAGCGTTATCCGGAATCATTGGGCGTAAAGGGTGCGTAGGTGGCGTACTAAGTCTGTAGTAAAAGGCAATGGCTCAACCATTGTAGA
+
CCCGGGGGGGGGGGGGGGGGGGGGGGGGGGGGGGGGGGGGGGGGGGGGGGGGGGGGGGGGGGGGGGGGGGGGGGGGGGGGGGGGGGGGGGGGGGGGGGGGGGGGGGGGGGGGGGGGGGGGGGGGGGGGGGGGGGGGGGGGGGGGGGGGGGGGGGGGGGGGGGGGGGGGGGGGGDGGGGGGGGGGGGGGGGGGGGGGGGGCEGGGGGCGFG?FGGGGFDCEGGGGGGGEGGGGGGGGGGG5CDFGFC@BDDBGED??FFFFFDGFFFF9?:@>F??FFFA?BFF:<021>?DB?F7AAA:##
@M05025:18:000000000-B3NL5:1:1101:19484:9026 1:N:0:CACTCA
TAATCGACTCCTACGGGAGGCAGCAGTGGGGAATATTGCACAATGGGCGAAAGCCTGATGCAGCGACGCCGCGTGAGGGATGACGGCCTTCGGGTTGTAAACCTCTTTCAGTAGGGAAGAAGCGAAAGTGACGGTACCTGCAGAAGAAGCGCCGGCTAACTACGTGCCAGCAGCCGCGGTAATACGTAGGGCGCAAGCGTTATCCGGATTTATTGGGCGTAAAGAGCTCGTAGACGGTTTGTCGCGTCTGCCGTGAAAGTCCGAGGCTCAACCTCGGATCTGCGGTGGGTACGGGCAGACA
+
CCCGGGGGGGGGGGGGGGGGGGGGDGFGGGGGGGGGGGGCGGGGGGGGGGGGGGGGGGGGGGGGGGGGGGGGGGGGGGGEGGGFGGGGGGGGGGGGGGGGGGGGGGGGGFFGGGGGGGGGGGGGGGGGGGGGGEGGGGGGGFGCFGDFGGGGGGGGGGGGGGGGF,FFEFGFGGGGGGGCGEGGGGGGGGGGGGGGGGG8:?FGGGGCEECF7FGGF=E=CEGGCCFCFEGGGCFGDDD*>DGDGGB>>FFG>D>>::F?FFGDFF@:4)9:FFFFF0(-8A239<466;2?69>FB?(##
@M05025:18:000000000-B3NL5:1:1101:26308:9036 1:N:0:CACTCA
TAATCGACTCCTACGGGAGGCAGCAGTAGGGAATTTTCGTCAATGGGGGAAACCCTGAACGAGCAATGCCGCGTGAGTGAAGAAGGTCTTCGGATCGTAAAGCTCTGTTGTAAGTGAAGAACGGCTCATAGAGGAAATGCTATGGGAGTGACGGTAGCTTACCAGAAAGCCACGGCTAACTACGTGCCAGCAGCCGCGGTAATACGTAGGTGGCAAGCGTTATCCGGAATCATTGGGCGTAAAGGGTGCGTAGGTGGCGTACTAAGTCTGTAGTAAAAGGCAATGGCTCAACCATTGTAGG
+
CCCGGGGGGGGGGGGGGGGGGGGGGGGGGGGGGGGGGGGGGGGGGGGGGGGGGGGGGGFFGGGGGGGGGGGGGGGGGFGGGGGGGGGGGGGGGGGGGGGGGGGGGGGGGGGGGGGGGGGGGGGGGGGGGGGGGGGGGGGGGFFGGFGGGGGFDEGGGGGGGGGGDGGGGGGGGGGDGGGGGGGGGGCFGGGGGGGGGGGGCGGGCGFGGGEFFGGGGGGGEGGGGGGDGGG=F>FGGGGDGG3CGD;>DGB<DFFF@F)7<<CCFFFFFFFFF7@FFAAB?F6??0<BF?<<(-84<<)##
@M05025:18:000000000-B3NL5:1:1101:21723:9046 1:N:0:CACTCA
TAATCGACTCCTACGGGAGGCAGCAGTAGGGAATCTTCGGCAATGGACGAAAGTCTGACCGAGCAACGCCGCGTGAGTGAAGAAGGTTTTCGGATCGTAAAACTCTGTTGTTAGAGAAGAACAAGGATGAGAGTAACTGTTCATCCCTTGACGGTATCTAACCAGAAAGCCACGGCTAACTACGTGCCAGCAGCCGCGGTAATACGTAGGTGGCAAGCGTTGTCCGGATTTATTGGGCGTAAAGCGAGCGCAGGCGGTTTCTTAAGTCTGATGTGAAAGCCCCCGGCTCAACCGGGGAGCT
+
CCCGGGGGGGGGGGGGGGGGGGGGGGGGGGGGGGGGGGGGGGGGGGGGGGGEGFGGGGGGGGGGGGGGGGGGGFGDGGGGGGGGGGGGGGGGGGGGGGGGGGGGGGGGGGGGGGGGGGGGGGGGGGGGGGGGGGGGGGGGGGGGGGGGGFGGGGGGGGGGGGGGGGGGGGGGGGGGGGGGGGGGGGGGGGGGGGGGGGGGGGGGGGGFGGGGGGGGGGGGGGGGGGGGGGGFGGGGFGGGGGGGGCDFFGFGFFFFFFFFFFGGFFFFFFFAFFFFFDF?FF?FFFF>B?2<B>>BFFF##
@M05025:18:000000000-B3NL5:1:1101:18291:9046 1:N:0:CACTCA
TAATCGACTCCTACGGGAGGCAGCAGTAGGGAATATTGCACAATGGGGGAAACCCTGATGCAGCGACGCCGCGTGAAGGAAGAAGTATCTCGGTATGTAAACTTCTATCAGCAGGGAAGACAATGACGGTACCTGACTAAGAAGCCCCGGCTAACTACGTGCCAGCAGCCGCGGTAATACGTAGGGGGCAAGCGTTATCCGGATTTACTGGGTGTAAAGGGAGCGTAGACGGACGGGCAAGTCTGAAGTGAAAGGCAGGGGCTCAACCCCTGGACTGCTTTGGAAACTGTCCATCTAGAAG
+
CCCGGGGGGGGGGGGGGGGGGGGGGGGGGGGGGGGGGGGGGGGGGGGGGGGGGGGGGGGGGGGGGGGGGGGGGGGGFGGGGGGGGFGGGEGGGGGGGGGGGGGGGGGGGGGGGGGGGGGGGGGGGGGGGGGGGGGGGGGGGGGGGGGGGGGGGGGGFGGGGGGGGGGGGGGGGGBGGGGGGGGGGGGGGGGGGGGGGGGGGGEGDGGGGGGGGGGGGGGGGGGGGGGGGGGGGGGGGGDCGGGGGG6FFGFGFF:>FF3>BDDGFFF<D?FFFFF?F?FF47?0)8:BABF?AFBAB<6##
@M05025:18:000000000-B3NL5:1:1101:21201:9049 1:N:0:CACTCA
TAATCGACTCCTACGGGAGGCAGCAGTAGGGAATCTTCGGCAATGGACGAAAGTCTGACCGAGCAACGCCGCGTGAGTGAAGAAGGTTTTCGGATCGTAAAACTCTGTTGTTAGAGAAGAACAAGGATGAGAGTAACTGTTCATCCCTTGACGGTATCTAACCAGAAAGCCACGGCTAACTACGTGCCAGCAGCCGCGGTAATACGTAGGTGGCAAGCGTTGTCCGGATTTATTGGGCGTAAAGTGAGCGCAGGCGGTTTCTTAAGTCTGATGTGAAAGCCCCCGGCTCAACCGGGGAGGG
+
CCCGGGGGGGGGGGGGGDDCGGGGEGFGGGDGGGGGFGGGGGGGGGFFGGGGGGGGGGGGGGGGGGGGGGGGGGEGGGGGGGGFFGGGDFGGEGGGGGGGGGGGGGGGGGGGGGGGGGGGGGGGGGFGGGFGGGGGGCFGGGGGGGGGGGGGGGG?FFGGGGCFGGGGGGGGGGGGGDD@FGGEFCGDFCFGFECCEGDECGGEFGC9CCC?EGCFFGGEGGGGGGGG*7<CFDFGGGGGGGG=FFFF<GBDFEDFFFFBFFGFBFF>F>FAFFFF4<9??66>BFFFFB24?>>>>;B##
@M05025:18:000000000-B3NL5:1:1101:23738:9050 1:N:0:CACTCA
TAATCGACTCCTACGGGAGGCAGCAGTGGGGAATATTGCACAATGGGCGCAAGCCTGATGCAGCCATGCCGCGTGTGTGAAGAAGGCCTTCGGGTTGTAAAGCACTTTCAGCGGGGAGGAAGGCGTTAAGGTTAATAACCTTGGCGATTGACGTTACCCGCAGAAGAAGCACCGGCTAACTCCGTGCCAGCAGCCGCGGTAATACGGAGGGTGCAAGCGTTAATCGGAATTACTGGGCGTAAAGCGCACGCAGGCGGTCTGTCAAGTCGGATGTGAAATCCCCGGGCTCAACCTGGGAACG
+
CCCGGGGGGGGGGGGGGGGGGGGGGGEFGGGGGGGGGGGGGGGGGGGGGGGGGGGGGGGGGGGGGGGGGGGGGGGGGGGGGGGGGGGGGGGGGGGGGGGGGGGGGGGGGGGGGGGGGGGGGGGGGGGGGGGGGGGGGGEFGGGGGGCFGGGGGGGGGGGGG@FGGGGFGFGGGGGGCEGGGGGGGGGGGGGGGGGGGGGCCCG?FGDGGEGGGGGGGGGE=*AFGFEC5ECG>FCFCCC<5CFGFGFEFG:D@EB>@(<BFC>>@@F<EB<?F?FF4):202(32;BB?7>??>?1<3:##
@M05025:18:000000000-B3NL5:1:1101:9843:9113 1:N:0:CACTCA
TAATCGACTCCTACGGGAGGCAGCAGTAGGGAATATTGCACAATGGGGGAAACCCTGATGCAGCGACGCCGCGTGAAGGAAGAAGTATCTCGGTATGTAAACTTCTATCAGCAGGGAAGACAATGACGGTACCTGACTAAGAAGCCCCGGCTAACTACGTGCCAGCAGCCGCGGTAATACGTAGGGGGCAAGCGTTATCCGGATTTACTGGGTGTAAAGGGAGCGTAGACGGACGGGCAAGTCTGAAGTGAAAGGCAGGGGCTCAACCCCTGGACTGCTTTGGAAACTGTCCATCTAGAAG
+
CCCGGGGGGGGGGGGGGGGGGGGGGGGGGGGGGGGGGGGGGGGGGGGGGGGGGGGGGGGGGGGGGGGGGGGGGGGGGGGGGGGGGGGGGGGGGGGGGGGGGGGGGGGGGGGGGGGGGGGGGGGGGGGGGGGGGGGGGGGGGGGGGGGGGGGGGGGGGGGGGGGGGGGGGGGGGGGGGGGGGGGGGGGGGGGGGGGGGGGGGGGGGFGGGGGGFGEDGGGGGGGGGGGGGGGGGGGDGGGGGGGCGGFFFFFGFFFFFFFEFGGGFFF:EFFFFFFFFFFFF<?BAF<FFF>:AFABFB5##
@M05025:18:000000000-B3NL5:1:1101:22459:9158 1:N:0:CACTCA
TAATCGACTCCTACGGGAGGCAGCAGTAGGGAATCTTCGGCAATGGACGAAAGTCTGACCGAGCAACGCCGCGTGAGTGAAGAAGGTTTTCGGATCGTAAAACTCTGTTGTTAGAGAAGAGCAAGGATGAGAGTAACTGTTCATCCCTTGACGGTATCTAACCAGAAAGCCACGGCTAACTACGTGCCAGCAGCCGCGGTAATACGTAGGTGGCAAGCGTTGTCCGGATTTATTGGGCGTAAAGCGAGCGCAGGCGGTTTCTTAAGTCTGATGTGAAAGCCCCCGGCTCAACCGGGGAGGG
+
CCCGGGGGGGGGGGGGGGGGGGGGGGGGGGGGGGGGGGGGGGGGGGGGGGGGGFGGGGGGGGGGGGGGGGGGGGGGGFGGGGGGGGGGGGGGGGGGGGGGGGGGGGGGGGGGGGGGGGGGGGGGGGGGGGGGGGGGGGGGGGGGG@FFGGGGGGGGGGGGGFGGGGGGGFGGGGGGGGGGGGGGGGGGGGGGGGGDGGGGGGGGFGFGGGFGFGGGGGGGGGGGGGGGGDGFGGGGCGGGGGGGGGFFFGFGFFFFF1>EFGGGFFFFFFFAFFFF=ABF???6>>>>08?:09B>99B##
@M05025:18:000000000-B3NL5:1:1101:5658:9174 1:N:0:CACTCA
TAATCGACTCCTACGGGAGGCAGCAGTGGGGAATATTGCACAATGGGCGAAAGCCTGATGCAGCAACGCCGCGTGAGTGATGAAGGCCTTCGGGTCGTAAAACTCTGTCCTCAAGGAAGATAATGACGGTACTTGAGGAGGAAGCCCCGGCTAACTACGTGCCAGCAGCCGCGGTAATACGTAGGGGGCTAGCGTTATCCGGATTTACTGGGCGTAAAGGGTGCGTAGGCGGTCTTTCAAGTCAGGAGTGAAAGGCTACGGCTCAACCGTAGTAAGCTCTTGAAACTGGGAGACTTGAGTG
+
CCCGGGGGGGGGGGGGGGGGGGGGGGGGGGGGGGGGGGGGGGGGGGGGGGGGGGGGGGGGGGGGGGGGGGGGGGGGGGGGGGGGGGGGGGGGGGGGGGGGGGGGGGGGGGGGGGGGGGGGGGGGGGGGGGGGGGGGGGGGGGGGGGGGGGGGGGGGGGGGGGGGGGGGGGGGGGGGGGGGGGGGGGGGGGGGGGGGGGGGGGGGGGGGGGGGGGGGGGGGGGGGGGGGGGGGGGGGGGGGGGGGGGFEFGFGFFFFFBFFFGGGFFFBEBFBEFFFFFFFFFAFFFFFFFFF66):AF8##
@M05025:18:000000000-B3NL5:1:1101:11270:9179 1:N:0:CACTCA
TAATCGACTCCTACGGGAGGCAGCAGTAGGGAATATTGCACAATGGGGGAAACCCTGATGCAGCGACGCCGCGTGAAGGAAGAAGTATCTCGGTATGTAAACTTCTATCAGCAGGGAAGACAATGACGGTACCTGACTAAGAAGCCCCGGCTAACTACGTGCCAGCAGCCGCGGTAATACGTAGGGGGCAAGCGTTATCCGGATTTACTGGGTGTAAAGGGAGCGTAGACGGACGGGCAAGTCTGAAGTGAAAGGCAGGGGCTCAACCCCTGGACTGCTTTGGAAACTGTCCATCTAGAAA
+
CCCGGGGGGGGGGGGGGGGGGGGGGGGGGGGGGGGGGGGGGGGGGGGGGGGGGGGGGGGGGGGGGGGGGGGGGGGGGGGGGGGGGGGGGGGGGGGGGGGGGGGGGGGGGGGGGGGGGGGGGGGGGGGGGGGGGGGGGFAGGGGGGGGGGGGGGGGGGGGGGGFGGGGGGGGGGGEEDGGGGGGGGGGGECFGGGG5EGGGGGGGGGCGFGGGCECFGGGGGGGGGGGGDGGGGGGDGGGGGGGFF7@FFFFGFFFFFFF3>D<<?6@8BFFF>FFFFBB<<<:BA7?49AAFF<AB9<)##
@M05025:18:000000000-B3NL5:1:1101:23488:9192 1:N:0:CACTCA
TAATCGACTCCTACGGGAGGCAGCAGTGGGGAATATTGCACAATGGGGGAAACCCTGATGCAGCGACGCCGCGTGAGCGATGAAGTATTTCGGTATGTAAAGCTCTATCAGCAGGGAAGAGAATGACGGTACCTGACTAAGAAGCCCCGGCTAACTACGTGCCAGCAGCCGCGGTAATACGTAGGGGGCAAGCGTTATCCGGATTTACTGGGTGTAAAGGGAGCGTAGACGGCATGGCAAGCCAGATGTGAAAGCCCGGGGCTCAACCCCGGGACTGCATTTGGAACTGTCAGGCTAGAGT
+
CCCGGGGGGGGGGGGGGGGGGGGGGGGGGGGGGGGGGGGGGGGGGGGGGGGGGGGGGGGGGGGGGGGGGGGGGGGGGGGGGGGGGGGGGGGGGGGGGGGGGGGGGGGGGGGGGGGGGGGGGGGGGGGGGGGGGGGGGGGGGGGGGGGGGGGGGGGGGGGGGGGGGGGGGGGGGGGGGGGGGGGGGGGGGGGGGGGGGGGGGGDEGFGGFGGGEEDGFGGGGGGGGGGGGGGGGGGGGGGGGGGGGGFF?FFFFFFFFFFFFGGDFF??FFFFF>B5:0>BBBBABBB8?FAF<???D?)##
@M05025:18:000000000-B3NL5:1:1101:14017:9199 1:N:0:CACTCA
TAATCGACTCCTACGGGAGGCAGCAGTAGGGAATCTTCGGCAATGGACGAAAGTCTGACCGAGCAACGCCGCGTGAGTGAAGAAGGTTTTCGGATCGTAAAACTCTGTTGTTAGAGAAGAACAAGGATGAGAGTAACTGTTCATCCCTTGACGGTATCTAACCAGAAAGCCACGGCTAACTACGTGCCAGCAGCCGCGGTAATACGTAGGTGGCAAGCGTTGTCCGGATTTATTGGGCGTAAAGCGAGCGCAGGCGGTTTCTTAAGTCTGATGTGAAAGCCCCCGGCTCAACCGGGGAGCA
+
CCCGGFGGGGGGGGGGGGGGGGGGGGGFGGGGGGGGGGGGGFGGGGGGGEGCFGGGGCGGGEGGGGGGGGGGGGGGGGGGGGGGDGFGGFFGGGGGGGCFGGGGGGGGGEFGGFGGGGGGGGGGGGGGF=FGGGGGGGGGFGGGFFFGGEFDCGGFGGGGGGGGGGGGGGGGGGGEGGFGGGGDFGFGGGGGGGGDGGGGGDGGFFCGGGGGGGGGGGGEC7E+<7=:=EGGGGGGGFD<5DDGGGFFFDDG:3)<D;E3BGFFFFF27>FAFFFFFA>2<0:96>FBFFF(479;6>9##
@M05025:18:000000000-B3NL5:1:1101:28441:9209 1:N:0:CACTCA
TAATCGACTCCTACGGGAGGCAGCAGTGGGGAATCTTGGACAATGGGCGCAAGCCTGATCCAGCCATGCCGCGTGGGTGATGAAGGCCCTAGGGTTGTAAAGCCCTTTCGGCGGGGAAGATAATGACGGTACCCGCAGAATAAGCCCCGGCTAACTTCGTGCCAGCAGCCGCGGTAATACGAAGGGGGCTAGCGTTGCTCGGAATCACTGGGCGTAAAGCGCACGTAGGCGGACTCTTAAGTCAGAGGTGAAATCCTGGAGCTCAACTCCAGAACTGCCTTTGATACTGGGAGTCTTGGCG
+
CCCGGGGGGGGGGGGGGGGGGGGGGGGGGGGGGGGGGGGGGGGGGGGGGGGGGGGGGGGGGGGGGGGGGGGGGGGGGFFGGGGGGGGGGGGGGGGGGGGGGGGGGGGGGGGGGGGGEGGGGGGGGGGGGGGGGGGGGGGGGGGGGGGGGGGGGGGGGGGGGGGGGGGGGGGGGGGGGGGGGGGGGGGGGGGGGGGGGGGGGGGGGGGGGGGGGGGGGGFGGDGGGGGGGGGGGGGGGGGGGFGGGGFFFGFGFFFFFFFF>FGGFFFFB7??FFF4@???AFFFF><95:B7?83>AF)##
@M05025:18:000000000-B3NL5:1:1101:27652:9218 1:N:0:CACTCA
TAATCGACTCCTACGGGAGGCAGCAGTAGGGAATCTTCGGCAATGGACGAAAGTCTGACCGAGCAACGCCGCGTGAGTGAAGAAGGTTTTCGGATCGTAAAACTCTGTTGTTAGAGAAGAACAAGGATGAGAGTAACTGTTCATCCCTTGACGGTATCTAACCAGAAAGCCACGGCTAACTACGTGCCAGCAGCCGCGGTAATACGTAGGTGGCAAGCGTTGTCCGGATTTATTGGGCGTAAAGCGAGCGCAGGCGGTTTCTTAAGTCTGATGTGAAAGCCCCCGGCTCAACCGGGGAGCC
+
CCCGGGGGGGGGGGGGGGGGGGGGGGGGGGGGGGGGGGGGGGGGGGGGGGGGGGGGGGGGGGGGGGGGGGGGGFGGGGGGGGGGGGGGGGGGGGGGGGGGGGGGGGGGGGGGGGGGGGGGGGGGGGGGGGGGGGGGGGGGGGGGGGGGFGGGGGGFGGGGGGGGGGGGGGGGGGGDGGGGGGGGGGGGGGGGGGGGGGGGGGGGG5@FDGGGGGGGGFGGGGGGGGGGGEFGGGGGGGGGGGGGGGFEFGBGFFDEB>DEFFGGFFFAFFFFFFFFFFF:0::>FBFF04<BFFBFF>F##
@M05025:18:000000000-B3NL5:1:1101:6857:9221 1:N:0:CACTCA
TAATCGACTCCTACGGGAGGCAGCAGTAGGGAATCTTCCACAATGGACGAAAGTCTGATGGAGCAACGCCGCGTGAGTGAAGAAGGGTTTCGGCTCGTAAAGCTCTGTTGGTAGTGAAGAAAGATAGAGGTAGTAACTGGCCTTTATTTGACGGTAATTACTTAGAAAGTCACGGCTAACTACGTGCCAGCAGCCGCGGTAATACGTAGGTGGCAAGCGTTGTCCGGATTTATTGGGCGTAGAGCGAGTGCAGGCGGTTCAATAAGTCTGATGTGAAAGCCTTCGGCTCAACCGGAGAACG
+
CCCGGGGGGGGGGGGGGGGGGGGGGGGGGGGGGGGGGGGGGGGGGGGGGGGGGGGGGGGGGGGGGGGGGGGGGGGGGGGGGGFGGGGGGGGGGGGGGGGGGGGGGGGGGGGGGGGGGGGGGGGGGGGGGGGGGGGGGGGGGGGGGGGGGGGGGGGGGGGGGGGGGGGGGGGGGGGGGGGGGGGGGGGEGGGGGGGGGGGGGGGGGGGGGGGGGGGGGGGGGGGGGGGE==FGGGGGGGGCDGGGGGFFFGFGFFFFF6>DFGGGFFFAF>FF?=??F<B??BFFFFF:BF??FF>F>08##
@M05025:18:000000000-B3NL5:1:1101:20659:9247 1:N:0:CACTCA
TAATCGACTCCTACGGGAGGCAGCAGTAGGGAATCTTCCACAATGGACGAAAGTCTGATGGAGCAACGCCGCGTGAGTGAAGAAGGGTTTCGGCTCGTAAAGCTCTGTTGGTAGTGAAGAAAGATAGAGGTAGTAACTAGCCTTTATTTGACGGTAATTACTTAGAAAGTCACGGCTAACTACGTGCCAGCAGCCGCGGTAATACGTAGGTGGCAAGCGTTGTCCGGATCTATTGGGCGTAAAGCGAGTGCAGGCGGCTCAATAAGTCTGATGTAAAAGCCTCCGGCTCAACCGGAGAAAG
+
CCCF96CFEE9FG<ECGEE@EGGGCFFFE,;FDGGGGCFCGFFGGFFG:FGEDCFGF,EFE,:CF8FEEEGCF:FB@FGGGFG8FFGGGGGGGCF7>@@EGDFFC,CF9ECB9AC=BB,5BFGCCFAFGF8,<FFG9<,C,,,:ACEADDF9F7CFF;@E,9;,3EFCF,@9D>CECEGG;;BBFCFB;,3D>EFGGG*//=7C;::,=:;9=97+/***/5=+==EC=*+3+1@DFC)/9C5:*5)..96*/055)()00*2:*1/)*6*-/0***524((((-4(,(,)(.((((-3##
@M05025:18:000000000-B3NL5:1:1101:20753:9252 1:N:0:CACTCA
TAATCGACTCCTACGGGAGGCAGCAGTGGGGAATATTGCACAATGGGCGCAAGCCTGATGCAGCGACGCCGCGTGAGGGATGACGGCCTTCGGGTTGTAAACCTCTTTCAGTAGGGAAGAAGCGAAAGTGACGGTACCTGCAGAAGAAGCGCCGGCTAACTACGTGCCAGCAGCCGCGGTAATACGTAGGGCGCAAGCGTTATCCGGATTTATTGGGCGTAAAGAGCTCGTAGGCGGTTTGTCGCGTCTATCGTGAAAGTCCGAGGCTCAACCTCGGATCTGCGGTGGGTACGGGCAGGCC
+
CCCGGGGGGGGGGGGGGGGGGGGGGGGGGGGGGGGGGGGGGGGGGGGGGGGGGGGGGGGGGGGGGGGGGGGGGGGGGGGGGGGGGGGGGGGGGGGGGGGGGGGGGGGGGGGGGGGGGGGGGGGGGGGGGGGGGGGGGGGGGGGGGGGGGGGGGGGGGGGGGGGGGGGGGGGGGGGGGGGGGGGGDFFGGGGGGGDEEGGGGGGGGGGEGGC<FGGGD=EGGGGFCGGGFGECGDCDGD3DGG7>DD5>DCBG>FFFF>FF=**1<:B?FFFF>6?B>9123>FF949B;9A:?F033:(##
@M05025:18:000000000-B3NL5:1:1101:18271:9262 1:N:0:CACTCA
TAATCGACTCCTACGGGAGGCAGCAGTGGGGAATATTGCACAATGGGCGCAAGCCTGATGCAGCCATGCCGCGTGTATGAAGAAGGCCTTCGGGTTGTAAAGTACTTTCAGCGAGGAGGAAGGTGTTGTGGTTAATAACCGCAGCAATTGACGTTACTCGCAGAAGAAGCACCGGCTAACTCCGTGCCAGCAGCCGCGGTAATACGGAGGGTGCAAGCGTTAATCGGAATTACTGGGCGTAAAGCGCACGCAGGCGGTCTGTCAAGTCGGATGTGAAATCCCCGGGCTCAACCTGGGAACG
+
CCCGGGGGGGGGGGGGGGGGGGGGGGGGGGGGGGGGGGGGGGGGGGGGGGGGGGGGGGGGGGGGGGGGGGGGGGGGGGGGGGGGGGGGGGGGGGGGGGGGGGGGGGGGGGGGGGGGGGGGGGGGGGGGGGGGGFGGGGGGGGGGGGGDFFGGGGGGGGGGGGGGGGGGGGGGGEGGGGGGGGGGGGGGGGGGGGGGGGGGGGGGGGGGGGGGGGGGGGGGGEFGGFGGGGGGGDCGGGGGGGFGGDFEFGFGEDFFFFFEFFFFFFFFF>B<FFFFFFFFFBFFFFF>BD?B?FF:?:?##
@M05025:18:000000000-B3NL5:1:1101:15506:9284 1:N:0:CACTCA
TAATCGACTCCTACGGGAGGCAGCAGTGGGGAATATTGCACAATGGGCGAAAGCCTGATGCAGCGACGCCGCGTGAGGGATGACGGCCTTCGGGTTGTAAACCTCTTTCAGTAGGGAAGAAGCGAAAGTGACGGTACCTGCAGAAGAAGCGCCGGCTAACTACGTGCCAGCAGCCGCGGTAATACGTAGGGCGCAAGCGTTATCCGGATTTATTGGGCGTAAAGAGCTCGTAGGCGGTTTGTCGCGTCTGCCGTGAAAGTCCGAGGCTCAACCTCGGATCTGCGGTGGGTACGGGCAGACG
+
CCCGGGGGGGGGGGGGGGGGGGGGGGFGGGGGEGGGGGGGGGGGGGGGGGGGGGGGFGGGGFGGGGGGGGGGGDGGGGGGGGGGGGGGGGGGDGGGGGGGGGGGGGGGGGGDFGGGGGGFGGGGGGGGGGGGGGGGGGFGGGFFGGGGGFFGDGGGGGGGGGFGGGCGCA@7CFGGGGG8B>FGGGFGGGGFGGGDGGGGGD=FGGGGCEEGGFFGGGGGGGGGGFCGGGGGGCF:D795DFFCFGFFFGFFB5@:F>FFFGGGE:BBFFF?F@FFFF11<4<9(((((49><B;36?(##
@M05025:18:000000000-B3NL5:1:1101:12403:9305 1:N:0:CACTCA
TAATCGACTCCTACGGGAGGCAGCAGTGAGGAATATTGGTCAATGGGCGGGAGCCTGAACCAGCCAAGTCGCGTGAGGGAAGACGGTCCTACGGATTGTAAACCTCTTTTGCCGGGGAGCAACGGGGTCCTTGCGAGGGCCCAATGAGAGTACCCGGAGAAAAAGCATCGGCTAACTCCGTGCCAGCAGCCGCGGTAATACGGAGGACGCGAGCGTTATCCGGATTTATTGGGTTTAAAGGGTGCGTAGGCGGGCTGTTAAGTCAGCGGTCAAATGTCGGGGCTCAACCCCGGCCTGCCGA
+
CCCGGGGGGGGGGGGGGGGGGGGGGGGGGGGGGGGGGGGGGGGGGGGGGGGGGGGGGGGGGGGGGGGGGGGGGGGGGGGGGGGGGGGGGGGGGGGGGGGGGGGGGGGGGGGGGGGGGGGGGGGGGGGGGGGGGGGGGGGGGGGGGGGGGGGGGGGGGGGGGGGGGGGGGGGGGGGGGGGGGGGGGGGGGGGGGGGGGGGGGGGGGGGGGGGGGGGGGGGGGGGE5E?EEGGGGG3CCFFGGGGGGGDEFGFGFFF5>BFFFGGFFFFFFFF:FFF?FDF0>>9;:2<B:?FF6103??7##
@M05025:18:000000000-B3NL5:1:1101:19889:9313 1:N:0:CACTCA
TAATCGACTCCTACGGGAGGCAGCAGTGGGGAATATTGGACAATGGGCGCAAGCCTGATCCAGCCATACCGCGTGGGTGAAGAAGGCCTTCGGGTTGTAAAGCCCTTTTGTTGGGAAAGAAATCCAGCCGGCTAATACCTGGTTGGGATGACGGTACCCAAAGAATAAGCACCGGCTAACTTCGTGCCAGCAGCCGCGGTAATACGAAGGGTGCAAGCGTTACTCGGAATTACTGGGCGTAAAGCGTGCGTAGGTGGTCGTTTAAGTCCGTTGTGAAAGCCCTGGGCTCAACCTGGGAATC
+
CCCGGGGGGGGGGGGGGGGGGGGGGGGGGGGGGGGGGGGGGGGGGGGGGGGGGGGGGGGGGGGGGGGGGGGGGGGGGGGGGGGGGGGGGGGGGGGGGGGGGGGGGGGGGGGGGGGGGGGGGGGGGGGGGGGGGGGGGGGGGGGGGGGGGGGGGGGGGGGGGGGGGGGGGGGGGGGGGGGGGGGGGGGGGGGGGGGGGGGEGGGGGGGGGGGGGGGGGGGGGGGDFGGGGGGGGGGGGGGDDGGGGGFF3DDGEFFFFF?EE:FGFFFAFFFFFFD6@<4:BF?6?124:><?FFFFFFF##
@M05025:18:000000000-B3NL5:1:1101:9487:9335 1:N:0:CACTCA
TAATCGACTCCTACGGGAGGCAGCAGTAGGGAATCTTCCACAATGGACGAAAGTCTGATGGAGCAACGCCGCGTGAGTGAAGAAGGGTTTCGGCTCGTAAAGCTCTGTTGGTAGTGAAGAAAGATAGAGGTAGTAACTGGCCTTTATTTGACGGTAATTACTTAGAAAGTCACGGCTAACTACGTGCCAGCAGCCGCGGTAATACGTAGGTGGCAAGCGTTGTCCGGATTTATTGGGCGTAAAGCGAGTGCAGGCGGTTCAATAAGTCTGATGTGAAAGCCTTCGGCTCAACCGGAGAAGT
+
CCCGGGGGGGGGGGGGGGGGGGGGGGGGGGGGGGGGGGGGGGGGGGGGGGGGGGGGGGGGGGGGGFGGGGGGGGGGGGGGGGGGGGGGGGGGGGGGGGGGGGGFGGGGGGGGGGGGGGGGGGGGGGGGGGGGGGGGGGGGGGGGGGGGGGGGGGGGGGGGGGGGGGGGGGGGGGGGGGGGGGDGGCFGGGGG6FGGGGD8?EGGGGGGGGGGGGGGGGGGDGEGGGGEE=FGGGGGFFGDDGGGFDB@BDFGFFFFF6556C>CFF9)9>FB?F?FFAFFFFF?FFF:2244<B>>17:##
@M05025:18:000000000-B3NL5:1:1101:27582:9343 1:N:0:CACTCA
TAATCGACTCCTACGGGAGGCAGCAGTAGGGAATCTTCGGCAATGGACGAAAGTCTGACCGAGCAACGCCGCGTGAGTGAAGAAGGTTTTCGGATCGTAAAACTCTGTTGTTAGAGAAGAACAAGGATGAGAGTAACTGTTCATCCCTTGACGGTATCTAACCAGAAAGCCACGGCTAACTACGTGCCAGCAGCCGCGGTAGTACGTAGGTGGCAAGCGTTGTCCGGATTTATTGGGCGTAAAGCGAGCGCAGGCGGTTTCTTAAGTCTGATGTGAAAGCCCCCGGCTCAACCGGGGAGTG
+
CCCGGGGGGGGGGGGGGGGGGGGGGGGGGGGGGGGGGGGGGGGGGGGGGGGGGGGFGGGGGGGGGGGGGGGGGFGGGGGGGGGGGGGGGGGGGGGGGCDDGGGGCGGFGGGGGGGGGGGGGGFGGGGGGGGGGGGGGGGGGGGFGGGFGFGGGGGGGGGGGGGGGGGGGCFGFGGGGDGGGGGEGGGGGFFFGGGGGGGGDG79<E:<EEGGGGFF:5EEEGG++:CEE*<CCCDD7>DG3DC:*>:7;CE3@D:0<4>)/:CF=**)9AFFFFF4=AF00:1,(4;02<7:<;9>>(9##
@M05025:18:000000000-B3NL5:1:1101:8353:9368 1:N:0:CACTCA
TAATCGACTCCTACGGGAGGCAGCAGTAGGGAATCTTCGGCAATGGACGAAAGTCTGACCGAGCAACGCCGCGTGAGTGAAGAAGGTTTTCGGATCGTAAAACTCTGTTGTTAGAGAAGAACAAGGATGAGAGTAACTGTTCATCCCTTGACGGTATCTAACCAGAAAGCCACGGCTAACTACGTGCCAGCAGCCGCGGTAATACGTAGGTGGCAAGCGTTGTCCGGATTTATTGGGCGTAAAGCGAGCGCAGGCGGTTTCTTAAGTCTGATGTGAAAGCCCCCGGCTCAACCGGGGAGAA
+
CCCGGGGGGGGGGGGGGGGGGGGGGGGGGGGGGGGGGGGGGGGGGGGGGGGGGGGGGGGGGGGGGGGGGGGGGGGGGGGGGGGGGGGGGGGGGGGGGGGGGGGGGGGGGGGGGGGGGGGGGGGGGGGGGGGGGGGGGGGGGGGGGGGGGGGGGGGGGGGGGGGGGGGGGGGGGGGGGGGGGGGGGGGGGGGGGGGGGGGGGDGGGGGGGGGGGGGGGGGGGGGGGGGGGGGFGGGGGGGGGGGGGGFFFGFGFFFFFBFEFFGGFFF9FBFBFFFFFABF<:?FBFF>B??FFFFBBFB##
@M05025:18:000000000-B3NL5:1:1101:18894:9369 1:N:0:CACTCA
TAATCGACTCCTACGGGAGGCAGCAGTGAGGAATATTGGTCAATGGGCGCGAGCCTGAACCAGCCAAGTCGCGTGAGGGATGACGGTCCTACGGATTGTAAACCTCTTTTGCCGGGGAGCAAGCGTGCGTTCGTGAACGCACGTCGAGAGTACCCGGAGAAAAAGCATCGGCTAACTCCGTGCCAGCAGCCGCGGTAATACGGAGGATGCGAGCGTTATCCGGATTTATTGGGTTTAAAGGGTGCGTAGGCGGGATGCCAAGTCAGCGGTAAAAATGCGGTGCTCAACGCCGTCGAGCCCC
+
CCCGGGGGGGGGGGGGGGGGGGGGGGFGGGGGGGGGGGGGGGGGGGGGGGGGGGGGGGGGGGGGGGGGGGGGGGGGGGGGGGGGGGGGGGGGGGGGGGGGGGGGGGGGGGGGGGGGGGGGGGGGGGGGGGGEGGGGGGGGGGGGGGG@FGGGGGFGGEGGGGGGGGG=F7FG7FGCGGGGGGGGGGGGGGCEDEEECEGGFGEEGDE6EGGGG5EGDGGGGEC/::FFGD7DF*9*9CGGGGFGGG57BDFCEEDFDFFF4FFF@F72>4>?7@F4?)70((-5A<?:?>019>F;962##
@M05025:18:000000000-B3NL5:1:1101:11480:9390 1:N:0:CACTCA
TAATCGACTCCTACGGGAGGCAGCAGTAGGGAATCTTCGGCAATGGACGAAAGTCTGACCGAGCAACGCCGCGTGAGTGAAGAAGGTTTTCGGATCGTAAAACTCTGTTGTTAGAGAAGAACAAGGATGAGAGTAACTGTTCATCCCTTGACGGTATCTAACCAGAAAGCCACGGCTAACTACGTGCCAGCAGCCGCGGTAATACGTAGGTGGCAAGCGTTGTCCGGATTTATTGGGCGTAAAGCGAGCGCAGGCGGTTTCTTAAGTCTGATGTGAAAGCCCCCGGCTCAACCGGGGAGCC
+
CCCGGGGGGGGGGGGGGGGGGGGGGGGGGGGGGGGGGGGDGGGGGGGGGGGGGGGGGGGGGGGGGGGGGGGGGGGGGGGGGGGGGGGGGGGGGGGGGGGGGGGGGGGGGGFGGGGGGGGGGGGGGGGGGGFGGGGGGGGGGGGGGGGFGGGGGGGGGGGGGGGGGGGGGGGGGGGGGGGGGGGGGGGCCFGFGGDCEEDGGGGGGGGGGGGGGGGGGGGGGEEGGGG=E5C7C*:CCDGGGDGGGGEFFGFDFDEDEFBEFFGG@FFF494)7966B<><(1117391:>??FF(99>>##
@M05025:18:000000000-B3NL5:1:1101:26392:9402 1:N:0:CACTCA
TAATCGACTCCTACGGGAGGCAGCAGTGGGGAATATTGCACAATGGGCGCAAGCCTGATGCAGCCATGCCGCGTGTATGAAGAAGGCCTTCGGGTTGTAAAGTACTTTCAGCGAGGAGGAAGGTGTTGTGGTTAATAACCGCAGCAATTGACGTTACTCGCAGAAGAAGCACCGGCTAACTCCGTGCCAGCAGCCGCGGTAATACGGAGGGTGCAAGCGTTAATCGGAATTACTGGGCGTAAAGCGCACGCAGGCGGTCTGTCAAGTCGGATGTGAAATCCCCGGGCTCAACCTGGGAACG
+
CCCGGGGGGGGGGGGGGGGGGGGGGGFFGGGFGGGGGGGGGGGGGGGGGGGGGGGGGGGGGGGGGGGGGGGGGGGGGGGGGGGGGGGGGGGGGGGGGGGGGGGGGGGGGGGGGGGGCFGGGGDFGGGGGGGFGGGFGGGGGGGGGGGGGGGGGGGGGGGGGGGGGGGGGGGGGGGDG>FGGGGGGGGGGGGGGGGGGGGDEGGGGGGGGGGGGGGFGGGGGGGGFFGEGGGGGGGGGGGGGGGGGGFFFDEGFFFEEF>FFGGG6F7<D9>:BFFF?AFB0?FFFFF;???B??B:60:##
@M05025:18:000000000-B3NL5:1:1101:5586:9403 1:N:0:CACTCA
TAATCGACTCCTACGGGAGGCAGCAGTGGGGAATATTGCACAATGGGCGCAAGCCTGATGCAGCCATGCCGCGTGTATGAAGAAGGCCTTCGGGTTGTAAAGTACTTTCAGCGAGGAGGAAGGTGTTGTGGTTAATAACCGCAGCAATTGACGTTACTCGCAGAAGAAGCACCGGCTAACTCCGTGCCAGCAGCCGCGGTAATACGGAGGGTGCAAGCGTTAATCGGAATTACTGGGCGTAAAGCGCACGCAGGCGGTCTGTCAAGTCGGATGTGAAATCCCCGGGCTCAACCTGGGAATC
+
CCCEE<EFEG-@@F@@@;CCCEFGGCC@CFCGGCFEFFGAFGGG,CFGECCCF<<@F@ECDFFGGEG<<CF7F>CCECF<?CFFG@8,FCEGCE?FBF9@BFFC<B?B?FFAF+>F7?B:8A==F?CGG@FFFE<DGFFCCGGG7,@>=,,EE33@>D<FE:FGGFGGGFCFCF7*BCEGC9>C:1FGCFCEEEECG8CGG=FG?CC*3:CCEGC0<C=CCGG?<5*:CFCF70:<F:3>)77CGG>B@DBG>BDEEFB:@:DGFFF<@>B0<FF=@AAA:7<609((-)82(.3??7:##
@M05025:18:000000000-B3NL5:1:1101:16525:9405 1:N:0:CACTCA
TAATCGACTCCTACGGGAGGCAGCAGTAGGGAATCTTCGGCAATGGACGAAAGTCTGACCGAGCAACGCCGCGTGAGTGAAGAAGGTTTTCGGATCGTAAAACTCTGTTGTTAGAGAAGAACAAGGATGAGAGTAACTGTTCATCCCTTGACGGTATCTAACCAGAAAGCCACGGCTAACTACGTGCCAGCAGCCGCGGTAATACGTAGGTGGCAAGCGTTGTCCGGATTTATTGGGCGTAAAGCGAGCGCAGGCGGTTTCTTAAGTCTGATGTGAAAGCCCCCGGCTCAACCGGGGAGGG
+
CCCGGGGGGGGGGGGGGGGGGGGGGGGGGGGGGGGGGGGGGGGGGGGGGGGGGGGGGGGGGGGGGGGGGGGGGGGDGGGGGGGGGGGGGGGGGGGGGGGGGGGGGGGFGGGGGGGGGGGGGGGGGGGGGGGGGGGGGGGGGGGGGGFGGGGFGEGGGGGGGGGGGGGGGGGGGGGGGGGGGGGEGGGGGGGGGGGGGGGGGGGGGGGGGGGGCFGGGGGGGGGGGGGGGGGFGF>G**)1>DFGGGFFBGFGB@EFF0>BFGGGFFFAFF?4BFFFFBFFFBB191;9BBB7769B>>F##
@M05025:18:000000000-B3NL5:1:1101:19781:9415 1:N:0:CACTCA
TAATCGATTCCTACGGGAGGCAGCAGTGGGGAATATTGGACAATGGGCGCAAGCCTGATCCAGCCATACCGCGTGGGTGAAGAAGGCCTTCGGGTTGTAAAGCCCTTTTGTTGGGAAAGAAATCCAGCCGGCTAATACCTGGTTGGGATGACGGTACCCAAAGAATAAGCACCGGCTAACTTCGTGCCAGCAGCCGCGGTAATACGAAGGGTGCAAGCGTTACTCGGAATTACTGGGCGTAAAGCGTGCGTAGGTGGTTATTTAAGTCCGTTGTGAAAGCCCTGGGCTCAACCTGGGAACG
+
CCCGGGGGGGGGGGGGGGGGGGGGGGGGGGGGGGGGGGGGGGGGGGGGGGGGGGGGGGGGGGGGGGGGGFGGGGCGEGGFGGGGGGGGGGGGGGEGGGGGGGGGGGGGGGGGGGGGGGGGFGGGGGGGGGGGGGGGFGGGCFGGGGGGGGGGGGGGGGGFGGGGFGGGGFGGGGGGGGGGGCFDEFEGGGGGFGGGGG5EGGG9CFG>EGGG=EG?C==7CEGFGGDEEGFGGFD64CDCDGGGFGEF>3@CEEFFFFFBFFCGFFFFFBF:B))9FFFFFF<1:?0(4>37<?76:<:##
@M05025:18:000000000-B3NL5:1:1101:26323:9433 1:N:0:CACTCA
TAATCGACTCCTACGGGAGGCAGCAGTAGGGAATCTTCGGCAATGGACGAAAGTCTGACCGAGCAACGCCGCGTGAGTGAAGAAGGTTTTCGGATCGTAAAACTCTGTTGTTAGAGAAGAACAAGGATGAGAGTAACTGTTCATCCCTTGACGGTATCTAACCAGAAAGCCACGGCTAACTACGTGCCAGCAGCCGCGGTAATACGTAGGTGGCAAGCGTTGTCCGGATTTATTGGGCGTAAAGCGAGCGCAGGCGGTTTCTTAAGTCTGATGTGAAAGCCCCCGGCTCAACCGGGGAGCG
+
CCCGGGGGGGGGGGGGGGGGGGGGGGGGGGGGGGGGGGGGGGGGGGGGGGGGGGGGGGGGGGGGGGGGGGGGGGGGGGGGGGGGGGGGGGGGGGGGGGGGGGGGGGGGGGGGGGGGGGGGGGGGGGGGGGGGGGGGGGGGGGGGGGGGGGGGGGGGGGGGGGGGGGGGGGGGGGEGGGGGGGGGGGGGGGGGGGGGGGGGGGGGGGGGGGGGGGGGGGGGGGGGFGGEGGGGGGGGGGGGGGGGGGFFEGFGFFFFFBEFFGGFF7BBFFF<@=FFFDBBFFFF>B>>????FF>B9>F##
@M05025:18:000000000-B3NL5:1:1101:12986:9464 1:N:0:CACTCA
TAATCGACTCCTACGGGAGGCAGCAGTGGGGAATATTGGACAATGGGGGGAACCCTGATCCAGCCATGCCGCGTGTGTGAAGAAGGCCTTATGGTTGTAAAGCACTTTAAGCGAGGAGGAGGCTACTGAGACTAATACTCTTGGATAGTGGACGTTACTCGCAGAATAAGCACCGGCTAACTCTGTGCCAGCAGTCGCGGTAATACAGAGGGTGCGAGCGTTAATCGGATTTACTGGGCGTAAAGCGTGCGTAGGCGGCTTTTTAAGTCGGATGTGAAATCCCCGAGCTTAACTTGGGAGG
+
CCCGGGGGGGGGGGGGGGGGGGGGGGGGGGGGGGGGGGGGGGGGGGGGGGGGGGGGGGGGGGGGGGGGGGGGGGGGGGGGGGGGGGGGGGGGGGGGGGGGGGGGGGGGGGGGGGGGGGGGGGGGGGGGGGGGGGGGGGGGGGGGGGGGGGGGGGGGGGGGGGGGGGGGGGGGGGGGGGGGGGGGGGGGGGGGGGGGGGGGGGGGGGGGGGGGGGGGGGGGGGGGGGGGGGGGGGGG4FGGGGGGGGFFDDFGFFFFFBFDFGGGFFFFF?>BFFFFFFFFB:0:BBF>9:AFFFFF??6##
@M05025:18:000000000-B3NL5:1:1101:11959:9478 1:N:0:CACTCA
TAATCGACTCCCACGGGAGGCAGCAGTAGGGAATCTTCCACAATGGACGAAAGTCTGATGGAGCAACGCCGCGTGAGTGAGGAAGGGTTTCGGCTCGTAAAGCTCTGTTGGTAGTGAAGAAAGATAGAGGTAGTAACTGGCCTTTATTTGACGGTAATTACTTAGAAAGTCACGGCTAACTGCGTGCCAGCAGCCGCGGTAATACGTAGGTGGCAAGCGTTGTCCGGATTTATTGGGCGTAAAGCGAGTGCAGGCGGTTCAATAAGTCTGATGTGAAAGCCTTCGGCTCAACCGGAGAAAG
+
CCCGGGGGGGGGGGGGGGGGGGGGGGGGGGGGGGGGGGGGGGGGGGGGGGGGGGGGGGGGGGGGGGGGGGGGGFGGGGGGGGGGGGGGGGGGGGGGGGGGGGGGGGGGGGGGGGGGGGGGGGGGGGGGGGGGGGGGGGGGGGGGGGGGGGGGGGGGGGGGGGGGGGGGGGGGGDGGGGGGGGGGGGGGGGGGGGGGGGGGGGGGGGGGGGGGGGGGGGGGEGGGGGGEEGGGGGFGGGGGGGGGGGFFFGFFFFFFFB>EFGGGFFB2FFFFFFFFFFFFFF<7?FB:?BFFFFFFFF?##
@M05025:18:000000000-B3NL5:1:1101:26694:9489 1:N:0:CACTCA
TAATCGACTCCTACGGGAGGCAGCAGTAGGGAATCTTCCACAATGGACGAAAGTCTGATGGAGCAACGCCGCGTGAGTGAAGAAGGGTTTCGGCTCGTAAAGCTCTGTTGGTAGTGAAGAAAGATAGAGGTGGTAACTGGCCTTTATTTGACGGTAATTACTTAGAAAGTCACGGCTAACTACGTGCCAGCAGCCGCGGTAATACGTAGGTGGCAAGCGTTGTCCGGATTTATTGGGCGTAAAGCGAGTGCAGGCGGTTCAATAAGTCTGATGTGAAAGCCTTCGGCTCAACCGGAGAAGC
+
CCCGGGGGGGGGGGGGGGGGGCFG@FGFFGG@DFFGGGGGGGAEGFGGGGCFGFGGGAFF?CFFFGGGGEGGEGG7FGGG,EE<EFGGGGGEGECEGGGGGAFGGGGFFGGGCGGF9FAFDFFAFGGGGGFGGGCAAFGFFGGGFGFGEDCFGGGGGGFCGFGAFCAFFGA;=FEGEECGGCEGGGGGDFGGGGCCGCCC=CFCGG,:CGGGGGEFFGG=EDGGFGG=CCFFFGGD4CGGDCD>FD3;DGFG=)07@4>56:FD4F=<FD=96F?@=>AF1:<<:6;23)84<>F>04.##
@M05025:18:000000000-B3NL5:1:1101:10554:9496 1:N:0:CACTCA
TAATCGACTCCTACGGGAGGCAGCAGTAGGGAATCTTCGGCAATGGACGAAAGTCTGACCGAGCAACGCCGCGTGAGTGAAGAAGGTTTTCGGATCGTAAAACTCTGTTGTTAGAGAAGAACAAGGATGAGAGTAACTGTTCATCCCTTGACGGTATCTAACCAGAAAGCCACGGCTAACTACGTGCCAGCAGCCGCGGTAATACGTAGGTGGCAAGCGTTGTCCGGATTTATTGGGCGTAAAGCGAGCGCAGGCGGTTTCTTAAGTTTGGTGTGAAAGCCCCCGGCTCAACCGGGGAGGA
+
CCCGGGGGGGGGGGGGGGGGGGGGGGGGGGGGGGGGGGGGGGGGGGGGGGGGGGGGGGGGGGGGGGGGGGGGGGGGGGGGGGGGGGGGGGGGGGGGGGGGGGGGGGGGGGGGGGGGGGGGGGGGGGFFFGGGGGGGGGGGGGGGGGGGGGGGGGGGDGGGGGGGGGGGGGGGGGGGGGGFFGGGGGGGGGGGGGGGGGGEGGGGGGGGGGGGGGGGGGGGGDGFGEEEGCGGGGGCGGGGGGGGGGE>5DFGF>>E@>)7BDGGFFFFFBDF@FEFF2<((41(29>9:??::1>9;4>##
@M05025:18:000000000-B3NL5:1:1101:2261:9515 1:N:0:CACTCA
TAATCGACTCCTACGGGAGGCAGCAGTGGGGAATATTGGACAATGGGCGCAAGCCTGATCCAGCCATACCGCGTGGGTGAAGAAGGCCTTCGGGTTGTAAAGCCCTTTTGTTGGGAAAGAAATCCAGCCGGCTAATACCTGGTTGGGATGACGGTACCCAAAGAATAAGCACCGGCTAACTTCGTGCCAGCAGCCGCGGTAATACGAAGGGTGCAAGCGTTACTCGGAGTTACTGGGCGTAAAGCGTGCGTAGGTGGTTATTTAAGTCCGTTGTGAAAGCCCTGGGCTCAACCTGGGAACA
+
CCCGGGGGGGGGGGGGGGGGGGGGGGGGGGGGGGGGGGGGGGGGGGGGGGGGGGGGGGGGGGGGGGGGGGGGGGGGGGGGGGGGGGGGGGGGGGGGGGGGGGGGGGGGGGGGGGGGGGGGGGGGGGGGGGGGGGGGGGGGGGGGGGGGGGGGGGGGGGGGGGGGGGGGGGGGGGGGGGGGGGGGGGFGGGGGGGGGGGGGGEGGGGGGGGGGGGGGGGGGGGGGGGGGGGFFGGGGGGGGGGGGGGBEDGBDFEFFFFFFFGGGFFFBFBFFFFFFFF<B21<?BFFFFFB:4?FFFFF##
@M05025:18:000000000-B3NL5:1:1101:9611:9540 1:N:0:CACTCA
TAATCGACTCCTACGGGAGGCAGCAGTAGGGAATCTTCCACAATGGACGAAAGTCTGATGGAGCAACGCCGCGTGAGTGAAGAAGGGTTTCGGCTCGTAAAGCTCTGTTGGTAGTGAAGAAAGATAGAGGTAGTAACTGGCCTTTATTTGACGGTAACTACTTAGAAAGTCACGGCTAACTACGTGCCAGCAGCCGCGGTAATACGTAGGTGGCAAGCGTTGTCCGGATTTATTGGGCGTAAAGCGAGTGCAGGCGGTTCAATAAGTCTGATGTGAAAGCCTTCGGCTCAACCGGAGAATC
+
CCCGGGGGGGGGGGGGGGGGGGGGGGGGGGGGGGGGGGGGGGGGGGFGGGGGGGGGGGGGGGGGGGGGGGGGGGGGGGGGGGGGGGGGGGGGGGGGGGGGGGGGGGGFGGGGGGGGGGGGGGGGGGGGGFGGGGGGGGGGGGGGGGGGGGFGGGGGGGGGGGGGGGGGGGGGGDGGGGGGGGGGFGGGGGGGFFGGGGGEGGGGGGFGGEGGGEFFGGGGGGGGGGGGGEEGGGGGDGGGGGGGCGFEFGFGFFFFF9B>FGGFF=@>FDFAFBB@?<472:3,4:6<:BB??FBB9;:##
@M05025:18:000000000-B3NL5:1:1101:9349:9550 1:N:0:CACTCA
TAATCGACTCCTACGGGAGGCAGCAGTAGGGAATCTTCCACAATGGACGAAAGTCTGATGGAGCAACGCCGCGTGAGTGAAGAAGGGTTTCGGCTCGTAAAGCTCTGTTGGTAGTGAAGAAAGATAGAGGTAGTAACTGGCCTTTATTTGACGGTAATTACTTAGAAAGTCACGGCTAACTACGTGCCAGCAGCCGCGGTAATACGTAGGTGGCAAGCGTTGTCCGGATTTATTGGGCGTAAAGCGAGTGCAGGCGGTTCAATAAGTCTGATGTGAAAGCCTTCGGCTCAACCGGAGAATG
+
CCCGGGGGGGGGGGGGGGGGGGGGGGGGGGGGGGGGGGGGGGGGGGGGGGGGGGGGGGGGGGGGGGGGGGGGGGGGGGGGGGGGGGGGGGGGGGGGGGGGGGGFGGGGGGGGGGFGGGGGGGGGGGGGGGGGGGGGGGGGGGGGGGGGGGGGGGGGGGGGGGGGGGGGGGGGGGGGGGGGGGGGGGGGGGGGGGGGGGGGGGGGGGGGGGGGGGGGGGGGGGEGGGDGCGGFGGGGGGGDGGGGGGFF@GFGFFFFF15>FGGGFF?AFFFFFFFFF>DFFBFFFFFFF>?BFFFFFF?##
@M05025:18:000000000-B3NL5:1:1101:25852:9581 1:N:0:CACTCA
TAATCGACTCCTACGGGAGGCAGCAGTAGGGAATCTTCCACAATGGACGAAAGTCTGATGGAGCAACGCCGCGTGAGTGAAGAAGGGTTTCGGCTCGTAAAGCTCTGTTGGTAGTGAAGAAAGATAGAGGTAGTAACTGGCCTTTATTTGACGGTAATTACTTAGAAAGTCACGGCTAACTACGTGCCAGCAGCCGCGGTAATACGTAGGTGGCAAGCGTTGTCCGGATTTATTGGGCGTAAAGCGAGTGCAGGCGGTTCAATAAGTCTGATGTGAAAGCCTTCGGCTCAACCGGAGAATC
+
CCCGGGGGGGGGGGGGGGGGGGGGGGGGGGGGGGGGGGGGGGGGGGGGGGGGGGGGGGGGGGGGGGGGGGGGGGGGGGGGGGGGGGGGGGGGGGGGGGGGGGGGGGGFGGGGGGGGGGGGGGGGGGGGGGGGGGGGGGGGGGGGGGGGGGGGGGGGGGGGGGGGGGGGGGGGGGGGGGGGGGGGGGGGGGGGGGGGGGGGGGGGGGFGGGGGGGGGGGGGGGEFGEG=EGFGGGGGGGGGGGGG:DEFFCFC?FEFF15>FGGGFFFF?9FBFFFFFF>F:?DFFF>F<?D<FFFB3>:##
@M05025:18:000000000-B3NL5:1:1101:16300:9582 1:N:0:CACTCA
TAATCGACTCCTACGGGAGGCAGCAGTAGGGAATTTTCGTCAATGGGGGAAACCCTGAACGAGCAATGCCGCGTGAGTGAAGAAGGTCTTCGGATCGTAAAGCTCTGTTGTAAGTGAAGAACGGCTCATAGAGGAAATGCTATGGGAGTGACGGTAGCTTACCAGAAAGCCACGGCTAACTACGTGCCAGCAGCCGCGGTAATACGTAGGTGGCAAGCGTTATCCGGAATCATTGGGCGTAAAGGGTGCGTAGGTGGCGTACTAAGTCTGTAGTAAAAGGCAATGGCTCAACCATTGTATG
+
CCCGGGGGGGGGGGGGGGGGGGGGGGGGGGGGGGGGGGGGGGGGGGGGGGGGGGGGGGGGGGGGGGGGGGGGGGGGGGGGGGGGGGGGGGGGGGGGGGGGGGGGGGGGGGGGGGGGGGGGGGGGGGGGGGGGGGGGGGGFGGGGGGGEFFGGGGGGGGGGGGGGGGGGGGFGGGGGGGGGGGGGGGGGGGGGGGCCGGGEGC7@F=CFGGGGGGGFGGGGGGGGDGGGGGGFFGGGGGGGGGGGGDFFFGFDBEFFFFEFFGFGFFFFFFF<?*=FFAAF<<6?>5<::?DF?:<<<B<##
@M05025:18:000000000-B3NL5:1:1101:3903:9589 1:N:0:CACTCA
TAATCGACTCCTACGGGAGGCAGCAGTAGGGAATCTTCCACAATGGACGAAAGTCTGATGGAGCAACGCCGCGTGAGTGAAGAAGGGTTTCGGCTCGTAAAGCTCTGTTGGTAGTGAAGAAAGATAGAGGTAGTAACTGGCCTTTATTTGACGGTAACTACTTAGAAAGTCACGGCTAACTACGTGCCAGCAGCCGCGGTAATACGTAGGTGGCAAGCGTTGTCCGGATTTATTGGGCGTAAAGCGAGTGCAGGCGGTTCAATAAGTCTGATGTGAAAGCCTTCGGCTCAACCGGAGAAAC
+
CCCGGGGGGGGGGGGGGGGGGGGGG8CFGGGGGGGGGGGGGGGGGGGGGGGGGGGGGGGGGGGGGGGGGGGGGGGGGGGGGGGGGGGGGGGGGGGGGGGFGGGGGGGFGFFGFGCGGGGGGGFGGGFGGGGGGGGGGGFFGGDGFFGGGGFGEGEGEFGGFFDGGFGGGGGGGGGGGEFGGFGEGGGGFFGGGGGGGGGGGGGGGGGGGGGF5F6C5EC:C7AFFGGGDEFFDGGGFGGGGD5775>5.9?>?:3B@(07@?7CB??BBA=>FFFFFFF<02AD:13(,57:(34((34##
@M05025:18:000000000-B3NL5:1:1101:6307:9605 1:N:0:CACTCA
TAATCGACTCCTACGGGAGGCAGCAGTAGGGAATCTTCCACAATGGACGAAAGTCTGATGGGGCAACGCCGCGTGAGTGAAGAAGGGTTTCGGCTCGTAAAGCTCTGTTGGTAGTGAAGAAAGATAGAGGTAGTAACTGGCCTTTATTTGACGGTAATTACTTAGAAAGTCACGGCTAACTACGTGCCAGCAGCCGCGGTAATACGTAGGTGGCAAGCGTTGTCCGGATTTATTGGGCGTAAAGCGAGTGCAGGCGGTTCAATAAGTCTGATGTGAAAGCCTTCGGCTCAACCGGAGAACA
+
CCCGGGGGGGGGGGGGGGGGGGGGGGGGGGGGGGGGGGGGGGGGGGGGGGGGGGGGGGGGGGGGGGGGGGGGGFGGGGGGFGGGGGGGGGGGGGGGGGGGGGGFGGGGGGGGGGGGGGGGFGGGGGGGGGGGGGGGGGFGGGDFGFGGGFDEGGGGGGGGGGGGGGGGGGGGGGGGGGGGGGGGGGGGGGGGGGGGGGGGGGGGGGFGGGGGGF=CGFGGGGGGGGGGGEGGCGGGGGGGGGGFGGFFFGFGFFFFF25>FGGGF?9:FAFAFFB?@<F<184<:?B?6<?FFF>9;08##
@M05025:18:000000000-B3NL5:1:1101:8073:9619 1:N:0:CACTCA
TAATCGACTCCTACGGGAGGCAGCAGTAGGGAATCTTCCACAATGGACGAAAGTCTGATGGAGCAACGCCGCGTGAGTGAAGAAGGGTTTCGGCTCGTAAAGCTCTGTTGGTAGTGAAGAAAGATAGAGGTAGTAACTGGCCTTTATTTGACGGTAATTACTTAGAAAGTCACGGCTAACTACGTGCCAGCAGCCGCGGTAATACGTAGGTGGCAAGCGTTGTCCGGATTTATTGGGCGTAAAGCGAGTGCAGGCGGTTCAATAAGTCTGATGTGAAAGCCTTCGGCTCAACCGGAGAACC
+
CCCGGGGGGGGGGGGGGGGGGGGGGGGGGGGGGGGGGGGGGGGGGGGGGGGGGGGGGGGGGGGGGGGGGGGGGGGGGGGGGGGGGGGGGGGGGGGGGGGGGGGGGGGGGGGGGGGGGGGGGGGGGGGGGGGGGGGGGGGGGGGGGGGGGGGGGGGGGGGGGGGGGGGGGGGGGGGGGGGGGFGGGGGGGGGGGGGGGGGGGGGGGGGGFGGGGGGGGGGGGEGGGGGDEGGGGGGGGGGGGGGGGGBFFGFGFFFEE>FFFGGGFFFFFBF<@=4BFAFFFF<<?BFFBBFBFFF6>F8##
@M05025:18:000000000-B3NL5:1:1101:11613:9635 1:N:0:CACTCA
TAATCGACTCCTACGGGAGGCAGCAGTGGGGAATATTGCACAATGGGCGCAAGCCTGATGCAGCGACGCCGCGTGCGGGATGGAGGCCTTCGGGTTGTAAACCGCTTTTGTTCAAGGGCAAGGCACGGTCTTTGGCCGTGTTGAGTGGATTGTTCGAATAAGCACCGGCTAACTACGTGCCAGCAGCCGCGGTAATACGTAGGGTGCAAGCGTTATCCGGATTTATTGGGCGTAAAGGGCTCGTAGGCGGTTCGTCGCGTCCGGTGTGAAAGTCCATCGCTTAACGGTGGATCCGCGCCTC
+
CCCGGGGGGGGGGGGGGGGGGGGGGGFGGGGGGGGGGGGGGGGGGGGGGGGGGGGGGGGGGGGGGGGGGGGGGGGGGGGGGGGGGGGGGGGGGGGGGGGGGGGGGGGGGGGGGGGGGGGGGGGGGGGGGGGGGGGGGGFGGGGGGGGGGGGGGGGGGGGGGGGGGGGGGGGGGGGGGGGGGGGGGGGGGGGGGGGFGGGFGGGGGGGGGGGGGGDGGGGGGGEGFGGGGGGGGDGGGGCDGGGDCGFFFGEGFFFFFFFFFDGGEFFFFFFAFFFFFFFFFFFFFFFF?1?BFFFFFF;##
@M05025:18:000000000-B3NL5:1:1101:5066:9639 1:N:0:CACTCA
TAATCGACTCCTACGGGAGGCAGCAGTAGGGAATCTTCCACAATGGACGAAAGTCTGATGGAGCAACGCCGCGTGAGTGAAGAAGGGTTTCGGCTCGTAAAGCTCTGTTGGTAGTGAAGAAAGATAGAGGTAGTAACTGGCCTTTATTTGACGGTAATTACTTAGAAAGTCACGGCTAACTACGTGCCAGCAGCCGCGGTAATACGTAGGTGGCAAGCGTTGTCCGGATTTATTGGGCGTAAAGCGAGTGCAGGCGGTTCAATAAGTCTGATGTGAAAGCCTTCGGCTCAACCGGAGAACA
+
CCCGGGGGGGGGGGGGGGGGGGGGGGGGGGGGGGGGGGGGGGGGGGGGGGGGGGGGGGGGGGGGGGGGGGGGGGGGGGGGGGGGGGGGGGGGGGGGGGGGGGGGGGGGGGGGGGGGGGGGGGGGGGGGGGGGGGGGGGGGGGGGGGGGGGGGGGGGGGGGGGGGGGGGGGGGGGGGGGGGGGGGGGGGGGGGGGGGGGGGGGGGGGGGGGGGGGGGGGGGGGGGGGGGGEGGGGGGGGGGGGGGGGFFFGFGFFFFFB>BFGGGFFFFFFFFFFFFFFFFFBFFFFFFFFFFFB>;BFB##
@M05025:18:000000000-B3NL5:1:1101:23079:9655 1:N:0:CACTCA
TAATCGACTCCTACGGGAGGCAGCAGTAGGGAATTTTCGTCAATGGGGGAAACCCTGAACGAGCAATGCCGCGTGAGTGAAGAAGGTCTTCGGATCGTAAAGCTCTGTTGTAAGTGAAGAACGGCTCATAGAGGAAATGCTATGGGAGTGACGGTAGCTTACCAGAAAGCCACGGCTAACTACGTGCCAGCAGCCGCGGTAATACGTAGGTGGCAAGCGTTATCCGGAATCATTGGGCGTAAAGGGTGCGTAGGTGGCGTACTAAGTCTGTAGTAAAAGGCAATGGCTCAACCATTGTAGG
+
CCCGGGGGGGGGGGGGGGGGGDGGCGGGGGGGGGGGGGGGGGGGGGGGGGGGGGGGGGGFGEGGGGGGGGGFGGGGGFFGGGGGGGGGFGGGDGGGGGCFGGGGFGGGCGGEFGGGGGGGGGGGGGGGFDGGGGGGGGGGGFFGGGGGGGGGGDGFFFGGGGGGGGGGFGGGGGGGGGGGGGGGGF7:;FDFFGCEGGGGCEFGFFG9@ECFFGGGFGECEE=FCEGGGGGGGCGGFFGC<5*:FDFDBD7C@:=@F7>EFGGCF?=AF9*)=9F??4<<B?F?)303:>FF?FF2566##
@M05025:18:000000000-B3NL5:1:1101:9341:9659 1:N:0:CACTCA
TAATCGACTCCTACGGGAGGCAGCAGTGGGGAATATTGGACAATGGGCGCAAGCCTGATCCAGCCATACCGCGTGGGTGAAGAAGGCCTTCGGGTTGTAAAGCCCTTTTGTTGGGAAAGAAATCCAGCCGGCTAATACCTGGTTGGGATGACGGTACCCAAAGAATAAGCACCGGCTAACTTCGTGCCAGCAGCCGCGGTAGTACGAAGGGTGCAAGCGTTACTCGGAATTACTGGGCGTAAAGCGTGCGTAGGTGGTTATTTAAGTCCGTTGTGAAAGCCCTGGGCTCAACCTGGGAACT
+
CCCGGGGGGGGGGGGGGGGGGGGGGGGGGGGGGGGGGGGGGGGGGGGGGGGGGGGGGGGGGGGGGGGGGGGGGGGGGGGGGGGGGGGGGGGGGGGGGGGGGGGGGGGGGGGGGGGGGGGGGGGGGGGGGGGGGGGGGGGGGGFGGGGGGGGGGGGGGGGGGGGGGGGGGGGGGGGGGGGGGGGGGGGGGGGGGGGGGGGGGGGGGGGGGGGGGDG+CFGGGGGGGGGGGGGGGGGGGGGGGGGGGGFF@GFGFFFFFFFFFGGGFFF<FBFBFFFFFBFF?FFFFFF017>:BFF:B?F##
@M05025:18:000000000-B3NL5:1:1101:22738:9675 1:N:0:CACTCA
TAATCGACTCCTACGGGAGGCAGCAGTAGGGAATCTTCCACAATGGACGAAAGTCTGATGGAGCAACGCCGCGTGAGTGAAGAAGGGTTTCGGCTCGTAAAGCTCTGTTGGTAGTGAAGAAAGATAGAGGTAGTAACTGGCCTTTATTTGACGGTAATTACTTAGAAAGTCACGGCTAACTACGTGCCAGCAGCCGCGGTAATACGTAGGTGGCAAGCGTTGTCCGGATCTATTGGGCGTAAAGCGAGTGCAGGCGGTTCAATAAGTCTGATGTGAAAGCCTTCGGCTCAACCGGAGAGCG
+
CCCGGGGGGGGGGGGGGGGGGGGGGGGGGGGGGGGGGGGGGGGGGGGGGGGGGGGGGGGGGGGGGGGGGGGGGGGGGGGGGGGGGGGGGGGGGGGGGGGGGGGGGGGGGGGGGGGGGGGGGGGGGGGGGGGGGGGFGGGFGGGFGGGGGDCGGGGGGGGGGGGGGGGGGGGGGGGGGGGGGGGGGGGGGFGGGGGGGGGGDCEFGGGGGGGGGFGGGGGEGGGFGGECEEGGFFGGGGGGGGGGGGBEEGFGFF@BD(0;=FFG7/1<BA@>F=FFBDFB0?7>BB61?2>78>>>;B:##
@M05025:18:000000000-B3NL5:1:1101:17869:9679 1:N:0:CACTCA
TAATCGACTCCTACGGGAGGCAGCAGTAGGGAATTTTCGTCAATGGGGGAAACCCTGAACGAGCAATGCCGCGTGAGTGAAGAAGGTCTTCGGATCGTAAAGCTCTGTTGTAAGTGAAGAACGGCTCATAGAGGAAATGCTATGGGAGTGACGGTAGCTTACCAGAAAGCCACGGCTAACTACGTGCCAGCAGCCGCGGTAATACGTAGGTGGCAAGCGTTATCCGGAATCATTGGGCGTAAAGGGTGCGTAGGTGGCGTACTAAGTCTGTAGTAAAAGGCAATGGCTCAACCATTGTACG
+
CCCGGGGGGGGGGGGGGGGGGGGGGGGGGGGGGGGGGGGGGGGGGGGGGGGGGGGGGGGGGGGGGGGGGGGGGGGGGGGGGGGGGGGGGGGGGGGGGGGGGGGGGGGGGGGGGGGGGGGGGGGGGGGGGGGGGGGGGGGGGGGGGGGGGGGGGGGGGGGGGGGGGGGGGGGGGGGGGGGGGGGGGGGGGGGGGGGGGGGGGEGFFFCFGGFGGGGGGGGGGGGGGGGGGGGGGGGGGGGGDGGGCGFBEGFGFFFFFFFFEGGGFFFFFAFAFFFFFABBFFFFFFFFB???FF<BFF<##
@M05025:18:000000000-B3NL5:1:1101:22845:9679 1:N:0:CACTCA
TAATCGACTCCTACGGGAGGCAGCAGTAGGGAATCTTCGGCAATGGACGAAAGTCTGACCGAGCAACGCCGCGTGAGTGAAGAAGGTTTTCGGATCGTAAAACTCTGTTGTTAGAGAAGAACAAGGATGAGAGTAACTGTTCATCCCTTGACGGTATCTAACCAGAAAGCCACGGCTAACTACGTGCCAGCAGCCGCGGTAATACGTAGGTGGCAAGCGTTGTCCGGATTTATTGGGCGTAAAGCGAGCGCAGGCGGTTTCTTAAGTCTGATGTGAAAGCCCCCGGCTCAACCGGGGAGGT
+
CCCGGGGGGEGGGGGGGGGGGGGGGGGGGGGGGGGGGGGGGFGGGFFGGGGGGGGGGGGGGGGGGGGGGGGGG@FFGFGGGGGGGGGGGGGGGDGGGGGGGGGGGGGGGGGGGGGGGGGGGGGGGGGGGDFGGGGFGGGGGGGGGGFGGGGGGGCF@FGGGGCGFGGFGFCFGGGGGGGGGGGGGGFGFGGFFFGEGGGGCEGGGG<<FEFFCGGGGGDGGGGGFEEDGE+:CFGCFFGGGGFC*97>570<DE>EB9BBFGGGFFFFF<FAF?=FFAFFB1(199>128?FF6>F9,(##
@M05025:18:000000000-B3NL5:1:1101:23764:9696 1:N:0:CACTCA
TAATCGACTCCTACGGGAGGCAGCAGTAGGGAATCTTCCACAATGGACGAAAGTCTGATGGAGCAACGCCGCGTGAGTGAAGAAGGGTTTCGGCTCGTAAAGCTCTGTTGGTAGTGAAGAAAGATAGAGGTAGTAACTGGCCTTTATTTGACGGTAATTACTTAGAAAGTCACGGCTAACTACGTGCCAGCAGCCGCGGTAATACGAAGGTGGCAAGCGTTGTCCGGATTTATTGGGCGTAAAGCGAGTGCAGGCGGTTCAATAAGTCTGATGTGAAAGCCTTCGGCTCAACCGGAGAAGT
+
CCCGGGGGGGGGGGGGGGGGGFGGGGGGGGGGGGGGGGGGGGGGGGGGGGGGGGGGGGGGGGGGGGGGGGGGGGGGGGGGGGGGGGGGGGGGGGFGGGGGGGGFFFFGGGGGGGGGGGGGGGGDFGGGGCFFFGGGFGGGGFGGFBFGGGGFGGGGGGGGGGGGGGGGGGFGGGGGGGGGGGG7DGGGGGGFGGGGGGGGGGGGFF@FGGFGGGGGFFGGGGGGGDE5CGGGGGGGGGGGGDCFCDDDFGFF@4:D>63>FFFG?F@AFFFFFFFFFA9???AFFBBFFF?F<6;0;9<##
@M05025:18:000000000-B3NL5:1:1101:22421:9701 1:N:0:CACTCA
TAATCGACTCCTACGGGAGGCAGCAGTGGGGAATATTGGACAATGGGGGGAACCCTGATCCAGCCATGCCGCGTGTGTGAAGAAGGCCTTATGGTTGTAAAGCACTTTAAGCGAGGAGGAGGCTACTGAGACTAATACTCTTGGATAGTGGACGTTACTCGCAGAATAAGCACCGGCTAACTCCGTGCCAGCAGCCGCGGTAATACAGAGGGTGCGAGCGTTAATCGGATTTACTGGGCGTAAAGCGTGCGTAGGCGGCTTTTTAAGTCGGATGTGAAATCCCCGAGCTTAACTTGGGAGG
+
CCCGGGGGGGGGGGGGGGGGGGGGGGGGGGGGGGGGGGGGGGGGGFGGGGGEGGGGGGGEGGGGFGGGGFGEGGGGFGGGGGGGGGGGGGGGGGGGGGGGGGGGGGGGGGGGGGGGGGGGGGGGGGGGGGGGFGGFFFGGGFGGGGGGGDGGGGGGGGGGGGGCCFGGGGGGGGGDGG>FEFGGC>*;;FGGFGGCEGGGEGGGGGGGGFCDEGG5::CEGGGGGGG5557CCFGCD**CCCDCC*))8<B<DB@4>BEFFG=C:4*.=?E93597FA>AF(,8>F>>;F26<AA4),.##
@M05025:18:000000000-B3NL5:1:1101:15573:9715 1:N:0:CACTCA
TAATCGACTCCTACGGGAGGCAGCAGTGGGGAATATTGGACAATGGGCGCAAGCCTGATCCAGCCATACCGCGTGGGTGAAGAAGGCCTTCGGGTTGTAAAGCCCTTTTGTTGGGAAAGAAATCCAGCCGGCTAATACCTGGTTGGGATGACGGTACCCAAAGAATAAGCACCGGCTAACTTCGTGCCAGCAGCCGCGGTAATACGAAGGGTGCAAGCGTTACTCGGAATTACTGGGCGTAAAGCGTGCGTAGGTGGTCGTTTAAGTCCGTTGTGAAAGCCCTGGGCTCAACCGGGGAAGG
+
CCCGGGGGGGGGGGGGGFGGGGGGGGGGGGGGGGGGGGGGGGGGGGGGGGGGGGGGGGGGGGGGGGGGGGGGGGGGGGGGGGGGGGGGGGGGGGGGGGGGGGGGGGGGGGGGGGGFGGGGGGGGGGGGGGGGGGGGGGGGGGFFEGDFGDFFFGEFGGGGGGGGGGGGGDGGGGGGGGGGGGGGFC*;CFGGGGGGGGEEE=CGFGGGGCCGGGFE?FGGGGGGFGGGEFFGGGCGC7<D)<FFGD7))>5C@DFF>:@E>DGG?*/.9?F7@B@FFA90:??:?<21227?2((791(##
@M05025:18:000000000-B3NL5:1:1101:5694:9735 1:N:0:CACTCA
TAATCGACTCCTACGGGAGGCAGCAGTGGGGAATATTGCACAATGGGCGCAAGCCTGATGCAGCAACGCCGCGTGAGGGATGACAGCCTTCGGGTTGTAAACCTCTTTTAGTAGGGAAGAAGCGAAAGTGACGGTACCTGCAGAAAAAGCACCGGCTAACTACGTGCCAGCAGCCGCGGTAATACGTAGGGTGCAAGCGTTGTCCGGAATTATTGGGCGTAAAGAGCTCGTAGGCGGCTTGTCGCGTCTGCTGTGAAAACCAGAGGCTCAACCTCTGGCCTGCAGTGGGTACGGGCAAGAG
+
CCCGGGGGGGGGGGGGGGGGGGGGGGGGGGGGGGGGGGGGGGGGGGGGGGGGGGGGGGGGGGGGGGGGGGGGGGGGGGGGGGGGGGGGGGGGGGGGGGGGGGGGGGGGGGGGGGGGGGGGGGGGGGGGGGGGGGGGEGGGGGGGGGGGGGGGGGGGGGGGGGGGGGGGGGGGGGGGGGGGGGGGGGGGGGGGGGGGGGGEGGGGGGGEGFGGFFGFFGGGGGGGGGGGGGGGGGGGGGGGGGGGGGFFFGFGFFF?BAFFFGGGFF@?FBF:>@FF)40:?BFBFF??FFFFFFFB>F:##
@M05025:18:000000000-B3NL5:1:1101:23946:9743 1:N:0:CACTCA
TAATCGACTCCTACGGGAGGCAGCAGTGGGGAATATTGCACAATGGGCGAAAGCCTGATGCAGCGACGCCGCGTGAGGGATGACGGCCTTCGGGTTGTAAACCTCTTTCAGTAGGGAAGAAGCGAAAGTGACGGTACCTGCAGAAGAAGCGCCGGCTAACTACGTGCCAGCAGCCGCGGTAATACGTAGGGCGCAAGCGTTATCCGGATTTATTGGGCGTAAAGAGCTCGTAGGCGGTTTGTCGCGTCTGCCGTGAAAGTCCGAGGCTCAACCTCGGATCTGCGGTGGGTACGGGCAGGGG
+
CCCGGFGGGGGGGGGGGGGGGGGGGGFFFGGGGGGGGGGGGGGGGFGFGGGGGGGGGGGGGDFGEDFGGGGDGGGGC@FDGGGGGGGGGGGGGGGGGCGFFGG8FFGGGGGEFFGGFFGFGGGGEG+F=>FFEGEFGGGGGGGAFFFGGGGGGGGGGGGGGGGGGGGGCC@GGGGGGDECEGGCFGFFDEGEGGGGGGGGCE*<@EEC8EGGGG7EEGD:CE*<<E?CCCEG7CCDC5DDCCCC5/0))9B6>B@>3<F?F>DD@)),..?0>6;7B0,-3:<>B11907428;06,1(##
@M05025:18:000000000-B3NL5:1:1101:14867:9780 1:N:0:CACTCA
TAATCGACTCCTACGGGAGGCAGCAGTAGGGAATCTTCCACAATGGACGAAAGTCTGATGGAGCAACGCCGCGTGAGTGAAGAAGGGTTTCGGCTCGTAAAGCTCTGTTGGTAGTGAAGAAAGATAGAGGTAGTAACTGGCCTTTATTTGACGGTAATTACTTAGAAAGTCACGGCTAACTACGTGCCAGCAGCCGCGGTAATACGTAGGTGGCAAGCGTTGTCCGGATTTATTGGGCGTAAAGCGAGTGCAGGCGGTTCACTAAGTCTGATGTGAAAGCCTTCGGCTCAACCGGAGAATA
+
CCCGGGGGGGGGGGGGGGGGGGGGGGGGGGGGGGGGGGGGGFGGGGGGGCFGGGGGGGGGGGGGGGGGGGGGGGGGGGGGGGFGGGGGGGGGGGFGGGGGGGGFGGGGGGGGGGGGGGGFGGFGGGGGGGGGGGGGGGGGGGGGGGGGGGGGGGGGGGGGGGGGGGGGGGGGGGGGGGGGGGGGGFFGGGGFEBFEGGGGGGGGGGCEEGGGGFGGGGGECCEGGCE57C+CC77CCGDGGGGGFG3;>G?FFFEEE05>F7>FFFBBF<BBFFF?FAA1?B232<;:B2)47>999>1##
@M05025:18:000000000-B3NL5:1:1101:22997:9848 1:N:0:CACTCA
TAATCGACTCCTACGGGAGGCAGCAGTAGGGAATCTTCCACAATGGACGAAAGTCTGATGGAGCAACGCCGCGTGAGTGAAGAAGGGTTTCGGCTCGTAAAGCTCTGTTGGTAGTGAAGAAAGATAGAGGTAGTAACTGGCCTTTATTTGACGGTAATTACTTAGAAAGTCACGGCTAACTACGTGCCAGCAGCCGCGGTAATACGTAGGTGGCAAGCGTTGTCCGGATTTATTGGGCGTAAAGCGCGTGCAGGCGGTTCAATAAGTCTGATGTGAAAGCCTTCGGCTCAACCGGAGAACG
+
CCCGGGFGEGGGGGGGGGGGGGGGGGFEFDEG@FGGGGGGGGGGGGCEGDGGGFGGEFGGGGGGGGGGDCGGGFFGGFGGGGDFFGGFGGEGEEGGGGGGFGGAFGGGGGGGGGGGFCFGGCFGGGGFFGEAE?FGGGGGGGG,CECGC9FGGEFG:FGGGGGGCFFACFC=FG7BCEEBCGGGGCFGGGGGGGGGDEEEGCFAFGGGFGGGGFF?FGC:C57CCGGC5*=@C:@74CG<5CC:>D)7D<>36:3>B9).=CFGBF45@27:F6/=F2<B27B20:(3(58:?BF;>>7##
@M05025:18:000000000-B3NL5:1:1101:26080:9857 1:N:0:CACTCA
TAATCGACTCCTACGGGAGGCAGCAGTGGGGAATATTGCACAATGGGGGAAACCCTGATGCAGCGACGCCGCGTGAGTGAAGAAGTATTTCGGTATGTAAAGCTCTATCAGCAGGGAAGAAAAAAGACGGTACCTGACTAAGAAGCCCCGGCTAACTACGTGCCAGCAGCCGCGGTAATACGTAGGGGGCAAGCGTTATCCGGAATTACTGGGTGTAAAGGGTGCGTAGGTGGCATGGTAAGTCAGAAGTGAAAGCCCGGGGCTTAACCCCGGGACTGCTTTTGAAACTGTCATGCTGGGG
+
CCCGGGGGGGGGGGGGGGGGGGGGGGGGGGGGGGGGGGGGGGGGGGGGGGGGGGGGGGGGGGGGGGGGGGGGGGGGGGGGGGGGGGGGGGGGGFFGGGGGGGGGGGGFGGGGGGGGGGEGFGGGGGGGGGGGGGGGGGGGGGGGGGGGGGGGGGGGGGGGGGGGGGGGGGGGGGGGGGGGGGGGGGDGGGGGGGGEEGGGGGGGGFGFGGGGGGGDGGGGGGGGGGGGGGGGGGGGGGGGGGGGGGFFFGFFFFF4:?>B>GGGF?FAFBB6BD>>F??<9<?469BFFFFAAABFAA8##
@M05025:18:000000000-B3NL5:1:1101:23761:9878 1:N:0:CACTCA
TAATCGACTCCTACGGGAGGCAGCAGTAGGGAACATTGCACAATGGGGGAAACCCCGATGCAGCGACGCCGCGTGAAGGAAGAAGTATCTCGGTATGTAAACTTCTATCAGCAGGGAAGACAATGACGGTACCTGACTAAGAAGCCCCGGCTAACTACGTGCCAGCAGCCGCGGTAATACGTAGGGGGCAAGCGTTATCCGGATTTACTGGGTGTAAAGGGAGCGTAGACGGACGGGCAAGTCTGAAGTGAAAGGCAGGGGCTCAACCCCTGGACTGCTTTGGAAACTGTCCATCTAGAGG
+
CCCGGGGGGGGGGGGGGGGGGGGGGGGGGGGGGGGGGGGGGGGGGGGGGGGGGGGGGGGGGGGGGGGGGGGGGGGGGGGGGGGGGGGGGGGGGGGGGGGGGGGGGGGGGGGFGGGGGGGGGGGGGGGGGGGGGGGGGGGGGGGGGGGGGGGGGGGGGGGGGGGGGGGGGGGGGGGGGGGGGGGGDGGGGDGGGGGGCEGGGGGGGGGGGGGGGGGGGFFGGGGGGGGGGGGGGDGGGGGGGGGGGGFFFGFGFFFFFFF5>GDGFFF1BBFFFFFFFBFFFFF0:>BFFFFFFBA<B<6##
@M05025:18:000000000-B3NL5:1:1101:12885:9885 1:N:0:CACTCA
TAATCGACTCCTACGGGAGGCAGCAGTGGGGAATATTGCACAATGGGGGAAACCCTGATGCAGCGACGCCGCGTGAAGGAAGAAGTATTTCGGTATGTAAACTTCTATCAGCAGGGAAGAAAATGACGGTACCTGACTAAGAAGCCCCGGCTAACTACGTGCCAGCAGCCGCGGTAATACGTAGGGGGCAAGCGTTATCCGGATTTACTGGGTGTAAAGGGAGCGTAGACGGCATAGCAAGTCTGGTGTGAAAGGCAGGGGCTCAACCCCTGGACTGCATTGGAAACTGTCAGGCTGGGTG
+
CCCGGGGGGGGGFGGEGGGGGGGGGGGGGGGGGGGGGFGGGGGGGGGGGGGGGGGGFFGGGGGGGGGGGGGGGEGFGGGGGGGGGFGGGGGGGGGGGGGGFGGGGGGGGGGGGGGGGGGGGGGGGGGGGGGGGGGGGGGGGGGGGGGGGGGGGGGGGGGGGGGGGGGGGGGGGGEEGGGGGGGFDDFGEGGGGEGEDGGGGGGG5EC?FGGGCGECFCCEEDEGGEE=5FEGDD3CGGG7<:F>DG?F.7@D?F@FF:FFFCC9?@)3B:FBFFFFF?><A>?>>FFFAA<9<21:?B(##
@M05025:18:000000000-B3NL5:1:1101:21614:9898 1:N:0:CACTCA
TAATCGACTCCTACGGGAGGCAGCAGTGGGGAATATTGGACAATGGGCGCAAGCCTGATCCAGCCATACCGCGTGGGTGAAGAAGGCCTTCGGGTTGTAAAGCCCTTTTGTTGGGAAAGAAATCCAGCCGGCTAATACCTGGTTGGGATGACGGTACCCAAAGAATAAGCACCGGCTAACTTCGTGCCAGCAGCCGCGGTAATACGAAGGGTGCAAGCGTTACTCGGAATTACTGGGCGTAAAGCGTGCGTAGGTGGTTATTTAAGTCCGTTGTGAAAGCCCTGGGCTCAACCTGGGAAGG
+
CCCGGGGGGGGGGGGGGGGGGGGGGGGGGGGGGGGGGGGGGGGGGGGGGGGGGGGGGGGGGGGGGGGGGDGGGGGGGGGGGGGGGGGGGGGGGGGGGGGGGGGGGGGGGGGFFFGGGGGGGGGGGGGGGGGGGGGGGGGGGGGGGGGGFGGGEGGGGGGGGGGGGGGGGFGGGGGGEGGGGGGDGGGGGGDGGGGGGGGGGGGG?FFGEGGGGGGGGGGGGGE7A=GGEFGGGGGFCGGDGGGGGG3:BD>DBEFFF1@FFFGFFFFFFBFB@5>FFB<<?0<<B??B<>2?FFB?F?>##
@M05025:18:000000000-B3NL5:1:1101:17325:9913 1:N:0:CACTCA
TAATCGACTCCTACGGGAGGCAGCAGTGGGGAATATTGCACAATGGGCGCAAGCCTGATGCAGCCATGCCGCGTGTATGAAGAAGGCCTTCGGGTTGTAAAGTACTTTCAGCGAGGAGGAAGGTGTTGTGGTTAATAACCGCAGCAATTGACGTTACTCGCAGAAGAAGCACCGGCTAACTCCGTGCCAGCAGCCGCGGTAATACGGAGGGTGCAAGCGTTAATCGGAATTACTGGGCGTAAAGCGCACGCAGGCGGTCTGTCAAGTCGGATGTGAAATCCCCGGGCTCAACCTGGGAAAC
+
CCCGGGGGGGGGGGGGGGGGGGGGGGGGGGGGGGGGGGGGGGGGGGGGGGGGGGGGGGGGGGGGGGGGGGGGGGGGGGGGGGGGGGGGGGGGGGGGGGGGGGGGGGGGGGGGGGGGGGGGGGGGGGGGGGGGGGGGGGGGGGGGGGGGGGGGGGGGGGGGGGGGGGGGGGGGGGGGGGGGGGGGGGGGGGGGGGGGGGGGGGGGGGGGGGECEGGFGGGGGGGGGGGGGGGFGGGGGGGGGGGGGGFFFGFGFFFFFFFFFGGGFFFDFFFFFFFFFBFF:BFFFFFFFFFFFFFFFF:##
@M05025:18:000000000-B3NL5:1:1101:3322:9922 1:N:0:CACTCA
TAATCGACTCCTACGGGAGGCAGCAGTGGGGAATATTGCACAATGGGCGCAAGCCTGATGCAGCAACGCCGCGTGAGGGATGACGGCCTTCGGGTTGTAAACCTCCTTTAGTAGGGAAGAAGCGAAAGTGACGGTACCTGCAGAAAAAGCACCGGCTAACTACGTGCCAGCAGCCGCGGTAATACGTAGGGTGCAAGCGTTGTCCGGAATGATTGGGCGTAAAGAGCTCGTAGGCGGCTTGTCGCGTCTGCTGTGAAATCCCGGGGCTCAACCCCGGGCCTGCAGTGGGTACGGGCAAGCT
+
CCCGGGGGGGGGGGGGGGGGGGGGGGGGGGGGGGGGGGGGGGGGGGGGGGGGGGGGGGGGGGGGGGGGGGGGGGGGGGGGGGGGGGGGGGGGGGGGGGGGGGGGGGGGGGGGGGGGGGGGGGGGGGGGE9FGGGGGGGGGGGGGGGGFGGGGGGGGGGGGGGGGGGGGGGGGGGGGGGGGGGGGGGGGGGDGGGGFGGGGDGEGGGGCEG+AEFFGGGGGGGGFC6FGFGGGGGGGGGDGGGGD3CDE>CBFFFFF=4FFFFDGFBB>F<?:F:)5>>;B<BF02<22(--32;6(36,##
@M05025:18:000000000-B3NL5:1:1101:23208:9951 1:N:0:CACTCA
TAATCGACTCCTACGGGAGGCAGCAGTGGGGAATATTGGACAATGGGCGCAAGCCTGATCCAGCCATACCGCGTGGGTGAAGAAGGCCTTCGGGTTGTAAAGCCCTTTTGTTGGGAAAGAAATCCAGCCGGCTAATACCTGGTTGGGATGACGGTACCCAAAGAATAAGCACCGGCTAACTTCGTGCCAGCAGCCGCGGTAATACGAAGGGTGCAAGCGTTACTCGGAATTACTGGGCGTAAAGCGTGCGTAGGTGGTCGTTTAAGTCCGTTGTGAAAGCCCTGGGCTCAACCTGGGAAGA
+
CCCGGGGGGGGGGGGGGGGGGGGGGGGGGGGGGGGGGGGGGGGGGGGGGGGGGGGGGGGGGGGGGGGGGGGGGGGGGGGGGGGGGGGGGGGGGGGGGGGGGGGGGGGGGGGGGGGGGGGGGGGGGGGGGGGGGGGGGGGGGGGGGGGGGGGGGGGGGGGGGGGGGGGGGGGGGGGGGGGGGGGGGGGGGGGGGGGGGGGGGDGGGGGGCGGGGGGGGGGGGGEGGGGGGGGGGGGFGGGGGGGGGGFFFGEGFFFFFFFFBCFGFFFFFF@?FF@FFDFFFBFFFFFF:??FFFFFFF?##
@M05025:18:000000000-B3NL5:1:1101:28443:9953 1:N:0:CACTCA
TAATCGACTCCTACGGGAGGCAGCAGTGGGGAATATTGGACAATGGGCGAAAGCCTGATCCAGCCATGCCGCGTGTGTGAAGAAGGTCTTCGGATTGTAAGGCACTTTAAGTTGGGAGGAAGGGCAGTGAGCTAATACCTTGCTGTTTTGACGTTACCGACAGAATAAGCACCGGCTAACTCTGTGCCAGCAGCCGCGGTAATACAGAGGGTGCAAGCGTTAATCGGAATTACTGGGCGTAAAGCGCGCGTAGGTGGTTTGTTAAGTTGGATGTGAAAGCCCCGGGCTCAACCTGGGAAGA
+
CCCGGGGGGGGGGGGGGGGGGGGGGGGGGGGGGGGGGGGGGGGGGGGGGGGGGGGGGGGGGGGGGGGGGGGGGEGGGGGGGGGGGGGGGGGGGGGGGGGGGGGGGGFGFGGFFGGGFGGGGGGGGGGGGGGGGGGGGGGGGGGGGGGGGGGGGGGGGGGGGGGFGGGGGGGGGGGGGGGGGGGGGCFGGGGGGGGGGGGGGGGGGGGGGGGGGGG@CFGGEE=FGGGDGGGGGG7CC4CGDGFFFD:BBGFGFFFFF:F:BFDGFFFFFF:AFFBBF<9:FFFFFFFFB2>?FFFF??:##
@M05025:18:000000000-B3NL5:1:1101:5903:9959 1:N:0:CACTCA
TAATCGACTCCTACGGGAGGCAGCAGTGGGGAATATTGGACAATGGGCGCAAGCCTGATCCAGCCATACCGCGTGGGTGAAGAAGGCCTTCGGGTTGTAAAGCCCTTTTGTTGGGAAAGAAACCCAGCCGGCTAATACCTGGTTGGGATGACGGTACCCAAAGAATAAGCACCGGCTAACTTCGTGCCAGCAGCCGCGGTAATACGAAGGGTGCAAGCGTTACTCGGAATTACTGGGCGTAAAGCGTGCGTAGGTGGTCGTTTAAGTCCGTTGTGAAAGCCCTGGGCTCAACCTGGGAACT
+
CCCGGGGGGGGGFGGGGGGGGGGGGGFGGGGFGGGGGGGGGGGGGGGGGGGGGGGGGGGGGGGGGGFGGGGGGGGGGGGGFGGGGFGFGGGGGGGGGGGGGGGGGGGGGGGGGGGFGGGGGGGCGGGGGGGGGDGGGFCDGGGGGGGGGGGGGGGGGGGGFGGGGGGFGGGFGGCGGGGGGFGGGGGGGGGGGGGGGGGGGCGCFGFGDEGGGGGGGGGEEGGGGGG*:FGGGGCCFFGGGGGGFGFFFG:75>FFFF6>EGGDF?FFFFF?>).69)64:?FFF?:(4)8?BBF<6?4##
@M05025:18:000000000-B3NL5:1:1101:15337:9962 1:N:0:CACTCA
TAATCGACTCCTACGGGAGGCAGCAGTGGGGAATATTGCACAATGGGCGCAAGCCTGATGCAGCAACGCCGCGTGAGGGATGACGGCCTTCGGGTTGTAAACCTCTTTTAGTAGGGAAGAAGCGAAAGTGACGGTACCTGCAGAAAAAGCACCGGCTAACTACGTGCCAGCAGCCGCGGTAATACGTAGGGTGCAAGCGTTGTCCGGAATTATTGGGCGTAAAGAGCTCGTAGGCGGCTTGTCGCGTCTGCTGTGAAATCCCGGGGCTCAACCCCGGGCCTGCAGTGGGTACGGGCAAGCT
+
CCCGGGGGGGGGGGGGGGGGGGGGGGGGGGGGGGGGGGGGGGGGGGGGGGGGGGGGGGGGGGGGGGGGGGGGGGGGGGGGGGGGGGGGGGGGGGGGGGGGGGGGGGGGGGGGGGGGGGGGGGGGGGGGGGGGGGGGGGGGGGGGGGGGGGGGGGGGGGGGGGGGGGGGGGGGGGGGGGGEGGGGGGGGGGGGGGGGGGGEGGGGGGGCE8?FGGGGGGGGGGGGGGGGGGGGGGGDDGGCCFCGGGFFFGFGF6?FFBFFFGGGEE36FFFFFFFFEF>BFFFFFB>1<>B76>F0(41##
@M05025:18:000000000-B3NL5:1:1101:10865:9980 1:N:0:CACTCA
TAATCGACTCCTACGGGAGGCAGCAGTGGGGAATATTGCACAATGGGCGAAAGCCTGATGCAGCGACGCCGCGTGAGGGATGACGGCCTTCGGGTTGTAAACCTCTTTCAGTAGGGAAGAAGCGAAAGTGACGGTACCTGCAGAAGAAGCGCCGGCTAACTACGTGCCAGCAGCCGCGGTAATACGTAGGGCGCAAGCGTTATCCGGAGTTATTGGGCGTAAAGAGCTCGTAGGCGGTTTGTCGCGTCTGCCGTGAAAGTCCGAGGCTCAACCTCGGATCTGCGGTGGGTACGGGCAGGGG
+
CCCGGGGGGGGGGGGGGGGGGGGGGGGGGGGGGGGGGGGGGGGGGGGGGGDGGGGGGGGGGGGGGGGGGGGGGGGGGGGGGGGGGGGGGGGGEGFGGGGGFGGGGFGGGFGGFFGGFCFDFGGGDGGGGGGFEGGGGGGGGGGFGGGGGGGGGDGGCFFG@FGDGFFFGGGFGEGGEEGCGGGG9C7CCEC>ED>EGGG*;88?FEG**/;CCC+<7CG5CGGGGG?FGEGGFGGCCDD3D<>GFG:>DG=FE.;<@BF97>/7<>5(04F<F)5)86:>7:)-4(-7((-.8>(-4<(##
@M05025:18:000000000-B3NL5:1:1101:19032:10007 1:N:0:CACTCA
TAATCGACTCCTACGGGAGGCAGCAGTAGGGAATCTTCCACAATGGACGAAAGTCTGATGGAGCAACGCCGCGTGAGTGAAGAAGGGTTTCGGCTCGTAAAGCTCTGTTGGTAGTGAAGAAAGATAGAGGTAGTAACTGGCCTTTATTTGACGGTAATTACTTAGAAAGTCACGGCTAACTACGTGCCAGCAGCCGCGGTAATACGTAGGTGGCAAGCGTTGTCCGGATTTATTGGGCGTAAAGCGAGTGCAGGCGGTTCAATAAGTCTGATGTGAAAGCCTTCGGCTCAACCGGAGAACA
+
CCCGGGGGGGGGGGGGGGGGGGGGGGGGGGGGGGGGGGGGGGGGGGGGGGGGGGGGGGGGGGGGGGGGGGGGGGGGGGGGGGGGGGGGGGGGGGGGGGGGFGGGGGGGGGGGGGFFGGGGGFGGGGGGGGGGGGGGGGGGGGFCFGGFGGGGGGGGCFGGGFGGGGGGGGGGGGGGGGFGGCFEGGGGGGFGFGFEGGGGE=CFCFFFGG9?FGGGGC:CEEGGGGGCCEFGGGFFDFGDGGGGGGEEEGF>F>DBEF3<FGGGFFFBF>?B6=FFF><78>25??FF???BFF>;>33##
@M05025:18:000000000-B3NL5:1:1101:26058:10012 1:N:0:CACTCA
TAATCGACTCCTACGGGAGGCAGCAGTGGGGAATATTGGACAATGGGGGGAACCCTGATCCAGCCATGCCGCGTGTGTGAAGAAGGCCTTATGGTTGTAAAGCACTTTAAGCGAGGAGGAGGCTACTGAGACTAATACTCTTGGATAGTGGACGTTACTCGCAGAATAAGCACCGGCTAACTCTGTGCCAGCAGCCGCGGTAATACAGAGGGTGCGAGCGCTAATCGGATTTACTGGGCGTAAAGCGTGCGTAGGCGGCTTTTTAAGTCGGATGTGAAATCCCCGAGCTTAACTTGGGATG
+
CCCGGDFGGGGGGGGGGGGGGGGGGGGGGGGGGGGGGGGGGGGGGGGGGGGGGGGGGGGGGGGGGGGGGGGGGGGGGGGGGGGGGGGGGGGGGGGGGGGGGGGGGGGGGGGGGDGGGGGGGGGGGGGGGGGGGGGGGGGGGGGGGGGGGGGGGGGGGGGGGGGGGGGGGGGGGGGGGGGGGGGGGGGGGGGGGGGGGGGGGGGGGGGGGGGGGGGGGGGGGGGGGGGGGGGGGGGFFGGGGGGGGGFFFGFGF3>FFFFF@GGGFFFFF?F>EEFFF><AF>4:>F>99:9AFFAABF0##
@M05025:18:000000000-B3NL5:1:1101:10487:10043 1:N:0:CACTCA
TAATCGACTCCTACGGGAGGCAGCAGTAGGGAATCTTCCACAATGGACGAAAGTCTGATGGAGCAACGCCGCGTGAGTGAAGAAGGGTTTCGGCTCGTAAAGCTCTGTTGGTAGTGAAGAAAGATAGAGGTAGTAACTGGCCTTTATTTGACGGTAATTACTTAGAAAGTCACGGCTAACTACGTGCCAGCAGCCGCGGTAATACGTAGGTGGCAAGCGTTGTCCGGATTTATTGGGCGTAAAACGAGTGCAGGCGGTTCAATAAGTCTGATGTGAAAGCCTTCGGCTCAACCGGAGAATG
+
CCCGGGGGGGGGGGGGGGGGGGGGGGGGGGGGGGGGGGGGGGGGGGFGGGGGGGGGGGGGGGGFGGGGGGGGGGGGGGGAFGGGGGGGGGGGGGGGGGGGGGGFGGGGGGGGGFFGGGGGGGFGGGGGGGFGGDGGGGGGGDGGGFFGGGGGGGGGGGGGGFGF9EGGGGFGGGGGGGGGGGG7DFGCGGGGGGGGGGGGGGGGGGFGGDGGGGGGGGGGCEEGFEE=:CGGGGG4CFGGGDGGFGFFFGFGFFFFF-7>FGGGFFFFFDFFFF?FFFF??:B???13:<B<?;9BF(4##
@M05025:18:000000000-B3NL5:1:1101:11599:10076 1:N:0:CACTCA
TAATCGACTCCTACGGGAGGCAGCAGTGGGGAATATTGCACAATGGGCGAAAGCCTGATGCAGCGACGCCGCGTGAGGGATGACGGCCTTCGGGTTGTAAACCTCTTTCAGTAGGGAAGAAGCGAAAGTGACGGTACCTGCAGAAGAAGCGCCGGCTAACTACGTGCCAGCAGCCGCGGTAATACGTAGGGCGCTAGCGTTATCCGGATTTATTGGGCGTAAAGAGCTCGTAGGCGGTTTGTCGCGTCTGCCGTGAAAGTCCGAGGCTCAACCTCGGATCTGCGGTGAGTACGGGCAGACT
+
CCCGGGGGGGGGGGGGGGGGGGGGGGGGGGGGGGGGGGGGGGGGGGGGGGGGGGGGGGGGGGGGGGGGGGGGGGGGGGGGGGGGGGGGGGGGGGGGGGGGGGGGGGGGGGGGGGGGDFGGGGGGGGGGGGGFFGGGGGGGGGGGGGGGGGGGGGGGGEFGGGGGGGGGGGGGGGGDGGGGGGGGGGGGGGGGGGGGGGGGGGGGGEGEC59EGGGGCGGGGGGGGGGGGGGGGGGGGDGGGG=CGGEDEGFFF>DFFFF??DDDEB@6>?FF@?FFFFFFFFFFF?BBFBFF6>>>BB(##
@M05025:18:000000000-B3NL5:1:1101:22780:10105 1:N:0:CACTCA
TAATCGACTCCTACGGGAGGCAGCAGTAGGGAATCTTCCACAATGGACGAAAGCCTGATGGAGCAACGCCGCGTGAGTGAAGAAGGGTTTCGGCTCGTAAAGCTCTGTTGGTAGTGAAGAAAGATAGAGGTAGTAACTGGCCTTTATTTGACGGTAATTACTTAGAAAGTCACGGCTAACTACGTGCCAGCAGCCGCGGTAATACGTAGGTGGCAAGCGTTGTCCGGATTTATTGGGCGTAAAGCGAGTGCAGGCGGTTCAATAAGTCTGATGTGAAAGCCTTCGGCTCAACCGGAGAACA
+
CCCGGGGGGGGGGGGGGGGGGGGGGGGGGGGGGGGGGGGGGGGGGGGGGGGGGGGGGGGGGGGGGGGGGGGGGGGGGGGGGGGGGGGGGGGGGGGGGGGGGGGDGGGGGGGGGGGGGGGGGGGGGGGGGGGGGGGGGGGGGGGGGGGGGGGGGGGGGGGGGGGGGGGGGGGGGGGGGDFGGGGGGGGGGGGGGGGDGGGGGGGGGGGGGGGGGGGGGGGGGGGGFGGGGGGGGGGGGGGGGGGGGGFFFGFGFFFFF0.7FFGGFFFFFFFFFFFFFFFF?FF???B0?B>B?FF>>><##
@M05025:18:000000000-B3NL5:1:1101:19077:10120 1:N:0:CACTCA
TAATCGACTCCTACGGGAGGCAGCAGTGGGGAATATTGGACAATGGGCGCAAGCCTGATCCAGCCATACCGCGTGGGTGAAGAAGGCCTTCGGGTTGTAAAGCCCTTTTGTTGGGAAAGAAATCCAGCCGGCTAATACCTGGTTGGGATGACGGTACCCAAAGAATAAGCACCGGCTAACTTCGTGCCAGCAGCCGCGGTAATACGAAGGGTGCAAGCGTTACTCGGAATTACTGGGCGTAAAGCGTGCGTAGGTGGTTATTTAAGTCCGTTGTGAAAGCCCTGGGCTCAACCTGGGAAAA
+
CCCGGGGGGGGGGGGGGGGGGGGGGGGGGGGGGGGGGGGGGGGGGGFGGGGGGGGGGGGGGGGGGGGGGGGGGGGGGGGGGGGGGGGGGGGGGGGGGGGGGGGGGGGGGGGGGGGGGGFFGGGGGGGGGDGGGGGGGGGGGGGGGGGGGGGGGGGGGGGGGGGGGGGGGGGGGGGGGGGGGGGGGGGGGGGGGGGGGGEEEDGGGGGGGGGGGGGGGGGGGGGGGGGGCGGGGGGGGGGGGCFGGGEEEGEGFFFFF::FF>CFFFFFFFFFFF@F?99??BFFF:?04<DFFFBFF0:##
@M05025:18:000000000-B3NL5:1:1101:27832:10180 1:N:0:CACTCA
TAATCGACTCCTACGGGAGGCAGCAGTGGGGAATATTGGACAATGGGCGCAAGCCTGATCCAGCCATACCGCGTGGGTGAAGAAGGCCTTCGGGTTGTAAAGCCCTTTTGTTGGGAAAGAAATCCAGCCGGCTAATACCTGGTTGGGATGACGGTACCCAAAGAATAAGCACCGGCTAACTTCGTGCCAGCAGCCGCGGTAATACGAAGGGTGCAAGCGTTACTCGGAATTACTGGGCGTAAAGCGTGCGTAGGTGGTCGTTTAAGTCCGTTGTGAAAGCCCTGGGCTCAACCTGGGAATG
+
CC?EGGGGGGFGGGGGD@EDGGGDGGFGGGGGGFFGGGGGGGGGGG88FGGEGGEGGFGGFGGCFGGCFGGGGFGEGFEFGGGGGFDDGGCFGCGGGGEFGGGGDFCFGGGGFGGGGFFGGGGFGGGG+CEFEGFFGFGGGGFGGGGGGEGFFGCFGAFGGFGFGGGGGGGFFCG@EG8E?DFEDF@CF?FGGGGGGEGGD*>CCCCCEGGGEGFDGC=EGEEGDGGGGFGF>DC6<4DCCGGGGG<D3D>DFEFFF<FF>DDCFFF<*4:?BDFFF>BB0:??:?F<67>???76(,5##
@M05025:18:000000000-B3NL5:1:1101:13205:10206 1:N:0:CACTCA
TAATCGACTCCTACGGGAGGCAGCAGTAGGGAATCTTCCACAATGGACGAAAGTCTGATGGAGCAACGCCGCGTGAGTGAAGAAGGGTTTCGGCTCGTAAAGCTCTGTTGGTAGTGAAGAAAGATAGAGATAGTAACTGGCCTTTATTTGACGGTAATTACTTAGAAAGTCACGGCTAACTACGTGCCAGCAGCCGCGGTAATACGTAGGTGGCAAGCGTTGTCCGGATTTATTGGGCGTAAAGCGAGTGCAGGCGGTTCAATAAGTCTGATGTGAAAGCCTTCGGCTCAACCGGAGAAAA
+
CCCGGGGGGGGGGGGGGGGGGGGGGGGGGGGGGGGGGGGGGGGGGGGGGGGGGGGGGGGGGGGGGGGGGGGGGGGEGGGGGGGGGGGGGGGGGGGGGGGGGGGGGGGFGGGGFFFGGGGGGGGGGGGGGGGGGGGGGGCGGGGFGGGGGGGGGGGGDGGGGGGGGGGGGGGFGDEGGGGGGGGGGGGGGGGGGGGGGGGGCGGGGGGGGGGGGGGGGGGGDGGFGGGC5ECFFFGCGGGGGGFFGGFFFGBGFFFFF9DBFGGGFFFFFFFFFFFFFFDF0:A<?FF??<?:0;B6>>:##
@M05025:18:000000000-B3NL5:1:1101:25358:10219 1:N:0:CACTCA
TAATCGACTCCTACGGGAGGCAGCAGTGGGGAATATTGCACAATGGGCGCAAGCCTGATGCAGCCATGCCGCGTGTATGAAGAAGGCCTTCGGGTTGTAAAGTACTTTCAGCGAGGAGGAAGGTGTTGTGGTTAATAACCGCAGCAATTGACGTTACTCGCAGAAGAAGCACCGGCTAACTCCGTGCCAGCAGCCGCGGTAATACGGAGGGTGCAAGCGTTAATCGGAATTACTGGGCGTAAAGCGCACGCAGGCGGTCTGTCAAGTCGGATGTGAAATCCCCGGGCTCAACCTGGGAATC
+
CCCGGGGGGGGGGGGGGGGGGGGGGGFGGGGGGGGGGGGGGGGGGGGGGGGGGGGGGGGGGGGGGGGGGGGGDFEE8FGGGGGGGGGGGGGGGGGGGGGGGGGGGGGGGGGGGGGGGGGGGGGFGGGGGGGGGGFGGGGGGGGGGGFGFGGGGGGGGGGGGGGGGGGFGGGGGGGDEGGGGGGGGGGGGGGGGGGGDEGEEGFGGGD8EGGCGGGGGG=ECEGGGCEGGGGGGGGGFGGDGGGGGG@D>DBGFFFEE>>5?GFGFF=<BB30<9=8F<<2(.89>BF;6?7:?28<:?7##
@M05025:18:000000000-B3NL5:1:1101:19755:10231 1:N:0:CACTCA
TAATCGACTCCTACGGGAGGCAGCAGTAGGGAATCTTCCACAATGGACGAAAGTCTGATGGAGCAACGCCGCGTGAGTGAAGAAGGGTTTCGGCTCGTAAAGCTCTGTTGGTAGTGAAGAAAGATAGAGGTAGTAACTGGCCTTTATTTGACGGTAATTACTTAGAAAGTCACGGCTAACTACGTGCCAGCAGCCGCGGTAATACGTAGGTGGCAGGCGTTGTCCGGATTTATTGGGCGTAAAGCGAGTGCAGGCGGTTCAATAAGTCTGATGTGAAAGCCTTCGGCTCAACCGGAGAACG
+
CCCGGGGGGGGGGGGGGGGGGGGGGGGGGGGGGGGGGGGGGGGGGGGGGGGGGGGGGGGGGGGGGGGGGGGGGGGGGGGGGGGGGGGGGGGGGGGGGGGGGGGGGGGGGGGGGGGGGGGGGGGGGGGGGGGGGGGGGGGGGGGGGGGGGGGGGGGGGGGGGGGGGGGGGGGGGGGGGGGGGGGGGGGGGGGGGGGGGGGGGGGGGGFGGGGGGGGGGGGGGGGGGGGGGGFGGFGGGGGGGGGGGGFFFGFGFFFFFF>DFGGFFFFFFFFAFFF=FBBFFFAFFB>?BFFFFF>>B>?##
@M05025:18:000000000-B3NL5:1:1101:23868:10254 1:N:0:CACTCA
TAATCGACTCCTACGGGAGGCAGCAGTAGGGAATATTGCACAATGGGGGAAACCCTGATGCAGCGACGCCGCGTGAAGGAAGAAGTATCTCGGTATGTAAACTTCTATCAGCAGGGAAGACAATGACGGTACCTGACTAAGAAGCCCCGGCTAACTACGTGCCAGCAGCCGCGGTAATACGTAGGGGGCAAGCGTTATCCGGATTTACTGGGTGTAAAGGGAGCGTAGACGGACGGGCAAGTCTGAAGTGAAAGGCAGGGGCTCAACCCCTGGACTGCTTTGGAAACTGTCCATCTAGACT
+
CCCGGGGGGGGGGGGGGGGGGGGGGGGGGGGGGGGGGGGGGGGGGGGGGGGGGGGGGGGGGGGGGGGGGGGGGGGGGGGGGGGGGGGGGFGGGGGGGGGGGGGGGGGGGGGGGGGGGGGGGGGGGGGGGGGGGGGGGGGGGGGGGFGGGGGGGGGGGGGGGGGGGGGGGGGGGGGGDFGGGGGGGGGGGGGGGGGGGGGGGGGEGGGGGGGGFEGGGGGGGGGGGGGGGGGGGGGGGGGGGGGGGG?F@GFFFFFFF<DEBGDCFFF<B?FFFFFFFFFAFDFFFFF2<FFFFFBFFF4##
@M05025:18:000000000-B3NL5:1:1101:25421:10278 1:N:0:CACTCA
TAATCGACTCCTACGGGAGGCAGCAGTAGGGAATCTTCCACAATGGGCGAAAGCCTGATGGAGCAACGCCGCGTGGGTGAAGAAGGTCTTCGGATCGTAAAACCCTGTTGTTATAGAAGAAAGTGCGTGAGAGTAACTGTTCACCTTTCGACGGTATCTAACCAGAAAGCCACGGCTGACTACGTGCCAGCAGCCGCGGTAATACGTAGGTGGCAAGCGTTATCCGGACTTATTGGGCGTCAAGGGAACGCAGGCGGTCTTTTAAGTCTGATGTGAAAGCCTTCGGCTTAACCGGCGTAGT
+
@CCGGGGGGCFGGGGFCEECDCEGGGGFGF;FCECFGEFFGGGG9FGG7FCCGFCGACFFCEFGFFFECCGGG:CF@@4CFC<<F<?BBA<=CFGG7ABEFGGCGGGGGGGGG,<,E9EF<FEFFCCC+=+5=AAFGGGG,@FG,C>FFGG=><FCEFFFFGGC,@FEFG,@D:*:>*,?BFE*44CFGGEF,CGEGE*=8CG79@C9C*59AFCF55CCEEC+<7CE5C0:CC:6>/99)*107D)))9<<B))8@3).1:**9*0-9)*:?@F?FB<0704)(4914:5)534(7;-##
@M05025:18:000000000-B3NL5:1:1101:25740:10289 1:N:0:CACTCA
TAATCGACTCCTACGGGAGGCAGCAGTAGGGAATATTGCACAATGGGGGAAACCCTGATGCAGCGACGCCGCGTGAAGGAAGAAGTATCTCGGTATGTAAACTTCTATCAGCAGGGAAGACAATGACGGTACCTGACTAAGAAGCCCCGGCTAACTACGTGCCAGCAGCCGCGGTAATACGTAGGGGGCAAGCGTTATCCGGATTTACTGGGTGTAAAGGGAGCGTAGACGGACGGGCAAGTCTGAAGTGAAAGGCAGGGGCTCAACCCCTGGACTGCTTTGGAAACTGTCCATCTAGGTC
+
CCCGGGGGGGGGGGGGGGGGGGGGGGGGGGGGGGGGGGGGGGGGGGGGGGGGGGGGGGGFGGGGGGGGGGGGGGGGGGGGGGGGGGGGGGGGGFGGGGGGGGGGGGGGGGGGFGGGGGGGGGGGGGGGGGGGGGFGGGGGGGGGGGGGGGGGGGGGFGGGGGGGGGGGGGGGGGCEEGGGEFCGGGGGGGGGGGGGGGGGGGGGGGGGGGGGGGGGGGGGGGGGGGGGGGGGGGGGGGGDGGCFFGBFFFFGFFFFFB:@ED<9@FFBFBF?FFFFFFFFFFFFFDBFABAD<>B<<A)##
@M05025:18:000000000-B3NL5:1:1101:29116:10295 1:N:0:CACTCA
TAATCGACTCCTACGGGAGGCAGCAGTGGGGAATATTGCACAATGGGCGAAAGCCTGATGCAGCGACGCCGCGTGAGGGATGACGGCCTTCGGGTTGTAAACCTCTTTCAGTAGGGAAGAAGCGAAAGTGACGGTACCTGCAGAAGAAGCGCCGGCTAACTACGTGCCAGCAGCCGCGGTAATACGTAGGGCGCAAGCGTTATCCGGATTTATTGGGCGTAAAGAGCTCGTAGGCGGTTTGTCGCGTCTGCCGTGCAATTCCGAGGCTCAACCTCGGATCTGCGGTGGGTACGGGCAGAGG
+
8ACFGGGFGGGGG@FDDEEGGEGGFG@EGGGFEFCFFGGGGFGGGGGGGGGGGGGGGGGGGGGFGGGGGGGGEFGGGGGGGDGGGGGGGGGGGGGGGGGGGGGFGFFFFGGGGGGGGFGGCFCGGGGGGGGGGGGGGGGGGFGGGFGGD?C7FDF@FFFECFGFF7CFGFGGGGGEGGG:E8CECF:BCE>CGGGGCGGCEGG9:CGC=:<FGF+<5:=57GG?C>C7?E>DF59DGGGDDGGGGGF:5<**8)7)85*98CC5>ED?@?FFF)7>D91182<00(419B2319306?(##
@M05025:18:000000000-B3NL5:1:1101:19955:10300 1:N:0:CACTCA
TAATCGACTCCTACGGGAGGCAGCAGTAGGGAATCTTCCACAATGGACGAAAGTCTGATGGAGCAACGCCGCGTGAGTGAAGAAGGGTTTCGGCTCGTAAAGCTCTGTTGGTAGTGAAGAAAGATAGAGGTAGTAACTGGCCTTTATTTGACGGTAATTACTTAGAAAGTCACGGCTAACTACGTGCCAGCAGCCGCGGTAATACGTAGGTGGCAAGCGTTGTCCGGATTTATTGGGCGTAAAGCGAGTGCAGGCGGTTCAATAAGTCTGATGTGAAAGCCTTCGGCTCAACCGGAGAAAG
+
CCCGGGGGGGGGGGGGGEGGGGGGFGEGGGGGGFGGGGGGGGGGGGGGGGGGGFGGGGGGGGGGGGGGGGGGGGGGGGGGGGGGGGGFGGGGGGGGGGGGGGGGGGGGGGGGGGGGFGGGGGGGGGGGGGGGGGGGGGGGFGGGGGGGGGGFGGGGGGGGGGGFFFGGGCFGGDGGGGGGGGGGFGEGGGGGGGGGGGGGGC@EC@>CEDFGGGGGGCCGGGGGGGGGE=EGC:D=<C3CGGFGGG:D:5FFFF>BF9@EFCF>F?9AFAFBF6FB*)).(4A<6<>FFBB?<;049F?##
@M05025:18:000000000-B3NL5:1:1101:3281:10315 1:N:0:CACTCA
TAATCGACTCCTACGGGAGGCAGCAGTGGGGAATATTGCACAATGGGCGAAAGCCTGATGCAGCGACGCCGCGTGAGGGATGACGGCCTTCGGGTTGTAAACCTCTTTCAGTAGGGAAGAAGCGAAAGTGACGGTACCTGCAGAAGAAGCGCCGGCTAACTACGTGCCGGCAGCCGCGGTAATACGTAGGGCGCAAGCGTTATCCGGATTTATTGGGCGTAAAGAGCTCGTAGGCGGTTTGTCGCGTCTGCCGTGAAAGTCCGAGGCTCAACCTCGGATCTGCGGTGGGTACGGGCTGAGT
+
CCCGGGGGGGGGGGGGGGGGGGGGGGGGGGGGGGGGGGGGGGGGGGGGGGGGGGGGGGGGGGGGGGGGGGGGGGGGGGGGGGGGGGGGGGGGGGGGGGGGGGGGGGGGGGGGGGGGGGGGGGGGGGGGGGGGGGEGGGGGGGGGGGGGGCFGGGGDGGGGFGGGGGGGGGGGGGGGGGGGGEGGGGGFGGGGGGGGGGGGGGGFGGGC*ACC:EGGGGGGGGGGGGCGGGGGFGGGGD5CDG>CCGFFFGFFE5>7@FFF?FGDD3>B4298>@FDF;(-345;>?B9>>6)-7>0(-(##
@M05025:18:000000000-B3NL5:1:1101:8101:10345 1:N:0:CACTCA
TAATCGACTCCTACGGGAGGCAGCAGTAGGGATTCTTCCACAATGGACGAAAGTCTGATGGAGCAACGCCGCGTGAGTGAAGAAGGGTTTCGGCTCGTAAAGCTCTGTTGGTAGTGAAGAAAGATAGAGGTAGTAACTGGCCTTTATTTGACGGTAATTACTTAGAAAGTCACGGCTAACTACGTGCCAGCAGCCGCGGTAATACGTAGGTGGCAAGCGTTGTCCGGATTTATTGGGCGTAAAGCGAGTGCAGGCGGTTCAATAAGTCTGATGTGAAAGCCTTCGGCTCAACCGGAGAAGG
+
CCCGGGGGGGGGGGGGGGGGGGGGGGGGGGGGGGGGGGGGGGGGGGGGGGGGGGGGGGGGGGGGGGGGGGGGGGGGGGGGGGGGGGGGGGGGGGGGGGGGGGGGGGGGGGGGGGGGGGGGGGGGGGGGGGGGGGGGGGGGGGGGGGGGGGGGGGGGGGGGGGGGGGGGGGGGGGGGGGGGGGGGGGGGGGGGGGGGGGGGGGGGGGGGGCFGGGGGGFGGGGGGGGGGGDFGG77FFGGDDG<FGGDFEGFFFFFFF4<BFGGGFFFAFFFFFFFFFDA1:>B>?FF?:B<?:;BBF18##
@M05025:18:000000000-B3NL5:1:1101:23356:10359 1:N:0:CACTCA
TAATCGACTCCTACGGGAGGCAGCAGTAGGGAATCTTCGGCAATGGACGAAAGTCTGACCGAGCAACGCCGCGTGAGTGAAGAAGGTTTTCGGATCGTAAAACTCTGTTGTTAGAGAAGAACAAGGATGAGAGTAACTGTTCATCCCTTGACGGTATCTAACCAGAAAGCCACGGCTAACTACGTGCCAGCAGCCGCGGTAATACGTAGGTGGCAAGCGTTGTCCGGATTTATTGGGCGTAAAGCGAGCGCAGGCGGTTTCTTAAGTCTGATGTGAAAGCCCCCGGCTCAACCGGGGAGGG
+
CCCGGGGGGGGGGGGGGGGGGGGGGGGGGGGGGGGGGGGGGGGGGGGGGGGGGGGGGGGGGGGGGGGGGGGGGGGGGGGGGGGGGGGGGGGGGGGGGGGGGGGGGGGGGGGGGGGGGGGGGGGGGGGGGGGGGGGGGGGGGGGGGFGGGGGGGGGFGGGGGGGGGGGGGGGGGEGGGGGFGGGGGGGGGGGGGGGGGGGGGGGGGGFGGGGGGGGGGGGGGGGGGGGDGGGDFGG4DGG7DGGGGGFFDG>DFFFFE9@EFFGG*99<F<69FFFFF<>7<6369BF>BFF<:9>BF0;##
@M05025:18:000000000-B3NL5:1:1101:24407:10366 1:N:0:CACTCA
TAATCGACTCCTACGGGAGGCAGCAGTGGGGAATATTGCACAATGGGCGAAAGCCTGATGCAGCGACGCCGCGTGAGGGATGACGGCCTTCGGGTTGTAAACCTCTTTCAGTAGGGAAGAAGCGAAAGTGACGGTACCTGCAGAAGAAGCGCCGGCTAACTACGTGCCAGCAGCCGCGGTAATACGTAGGGCGCAAGCGTTATCCGGATTTATTGGGCGTAAAGAGCTCGTAGGCGGTTTGTCGCGTCTGCCGTGAAAGTCCGAGGCTCAACCTCGGATCTGCGTGGGGTACGGGCAGAAG
+
CCCFGGGGGGFCGGGGGDGGGGGGGGEFGGGGGGGGGGGGGGGGGFGGGGGGGGGGGGGGGGGGGGGGGGGGGGGEGGGGGGGGGGGGGGGGGGGGGGGFCGFFGFEGFGGGGGGDGGGFFFEFGGGGFFGGGGGGGFGGGGGGGGGGGGGGGGGDFGFGGGGGGGGGFFGGGGGGGGGBEGGGGGGGGGGGGGGECCC=CEFGGGGGEG6CGGGDGGGGG5=FFFEGFGGGGGGGG<3C<<:95C)>)*9CE:@FFF?FFCDGDDFF48425?FBF019AFFF((29;BB::BB960(##
@M05025:18:000000000-B3NL5:1:1101:13476:10370 1:N:0:CACTCA
TAATCGACTCCTACGGGAGGCAGCAGTGGGGAATATTGGACAATGGGCGCAAGCCTGATCCAGCCATGCCGCGTGTGTGAAGAAGGCCTTTTGGTTGTAAAGCACTTTAAGCGAGGAGGAGGCTACCGAGATTAATACTCTTGGATAGTGGACGTTACTCGCAGAATAAGCACCGGCTAACTCTGTGCCAGCAGCCGCGGTAATACAGAGGGTGCGAGCGTTAATCGGATTTACTGGGCGTAAAGCGTGCGTAGGCGGCTTTTTAAGTCGGATGTGAAATCCCTGAGCTTAACTTAGGAGG
+
CCCGGDFGGGGGGGGGGGGGGGGGGGGGFGGGGGGGGGFFEGGGGGGGGGGGGGGGGGGGGGGGGGGGGGGGGGGGGGGGGGFGCFFCEGFGGGGGGGGGCFGGGGGGGFCFGCFFEGGGGGGGGGGGGGGGGGGGGGDFCFDGGFFGFFFGGGEFGGGGGDEGGGGGFGGGGGGGGEEGGGFGGGFGGGGGGFF5EEGGGGGGGGDDCFFGGGGD=CEGEEEFGGGG57*9:DGF<C<CDGGFGF37<C:G@EEFB9>DEGGGFFFAF?FFBFFFF2<>-(.2)8?BF:>AA<4<2)6##
@M05025:18:000000000-B3NL5:1:1101:9684:10436 1:N:0:CACTCA
TAATCGACTCCTACGGGAGGCAGCAGTGGGGAATATTGGACAATGGGCGCAAGCCTGATCCAGCCATACCGCGTGGGTGAAGAAGGCCTTCGGGTTGTAAAGCCCTTTTGTTGGGAAAGAAATCCAGCCGGCTAATACCTGGTTGGGATGACGGTACCCAAAGAATAAGCACCGGCTAACTTCGTGCCAGCAGCCGCGGTAATACGAAGGGTGCAAGCGTTACTCGGAATTACTGGGCGTAAAGCGTGCGTAGGTGGTCGTTTAAGTCCGTTGTGAAAGCCCTGGGCTCAACCTGGGAATC
+
CCCGGGGGGGGGGGGGGDGGGGGGGGGGGGGGGGGGGGGGGGGGGGGGGGGGGGGGGGGGGGGGGGGGGGGGGGGGGGGGGFGGGGGGGGGGGGFDFFGGGGGGGGGGGGGGGGGGGGGGGGGGGGGGFGGGEGGGGGGGGGGGEGGGGGGGGGGGGGGGGGGGGGGGGGGGGEEGEEGGGGGGFGGGFGGGFGGGDGGGEGGGGGGFEGGGGGG?FGGGGGGC+5CEGGGD7DFFFGGGGGGCGGDFFGFGDFFFF147>D<C6FFA=?FFFBE?FA9?11<?BFFBFF?F1(110.:##
@M05025:18:000000000-B3NL5:1:1101:16849:10456 1:N:0:CACTCA
TAATCGACTCCTACGGGAGGCAGCAGTAGGGAATCTTCCACAATGGACGAAAGTCTGATGGAGCAACGCCGCGTGAGTGAAGAAGGGTTTCGGCTCGTAAAGCTCTGTTGGTAGTGAAGAAAGATAGAGGTAGTAACTGGCCTTTATTTGACGGTAATTACTTAGAAAGTCACGGCTAACTACGTGCCAGCAGCCGCGGTAATACGTAGGTGGCAAGCGTTGTCCGGATTTATTGGGCGTAAAGCGAGTGCAGGCGGTTCAATAAGTCTGATGTGAAAGCCTTCGGCTCAACCGGAGAATC
+
CCCGGGGGGGGGGGGGGGGGGGGGGGGGGGGGGGGGGGGGGGGGGGGGGGGGGGGGGGGGGGGGGGGGGGGGGGGGGGGGGGGGGGGGGGGGGGGGGGGGGGGGGGGGGGGGGGGGGGGGGGGGGGGGGGGGGGGGGGGGGGGGGGGGGGGGGGEGGGGGGGGGGGGGGGGGGGGGGGGGGGGGGGGGGGGGGGGGGGGGGGGGGGGFGGGGGGGFGGGGGGGGGGGGEEGGGG7DGGGCDGFFGDDFFGFGFFFFF>EFBFGGFFFFFFFFFFBFF<27??F?BFB?FFFFF>BFF>?##
@M05025:18:000000000-B3NL5:1:1101:21654:10480 1:N:0:CACTCA
TAATCGACTCCTACGGGAGGCAGCAGTGGGGAATATTGCACAATGGGCGCAAGCCTGATGCAGCAACGCCGCGTGAGGGATGACGGCCTTCGGGTTGTAAACCTCTTTTAGTAGGGAAGAAGCGAAAGTGACGGTACCTGCAGAAAAAGCACCGGCTAACTACGTGCCAGCAGCCGCGGTAATACGTAGGGTGCAAGCGTTGTCCGGAATTATTGGGCGTAAAGAGCTCGTAGGCGGCTTGTCGCGTCTGCTGTGAAATCCCGGGGCTCAACCCCGGGCCTGCAGTGGGTACGGGCAAGTG
+
CCCGGGGGGGGGGGGGGGGGGGGGGGGGGGGGGGGGGGGGGGGGGGGFGGGGGGGGGGGGGGGGGGGGGGGGGGGGGGGGGGGGGGGGGGGGGGGGGGGGGGGGGGGGGGGFGGGGGGGGGGGGGGGGGGGGGGGGGGGGGFGFGGGGGGGG7CEGGGFGGGGGGGGGCGGGGGGGGGGGGGGGGGCFFE>FGGG9CGGGGGGGGGGGEG6:CFGGGGGGGGE9FGGFFGGGGGGGGDGDGGFGGGFFFGFFFFF@FABF49<3;333FFFFFEFF@9>9:::37-41:>F2:B>;(:3##
@M05025:18:000000000-B3NL5:1:1101:24239:10486 1:N:0:CACTCA
TAATCGACTCCTACGGGAGGCAGCAGTAGGGAATCTTCCACAATGGACGAAAGTCTGATGGAGCAACGCCGCGTGAGTGAAGAAGGGTTTCGGCTCGTAAAGCTCTGTTGGTAGTGAAGAAAGATAGAGGTAGTAACTGGCCTTTATTTGACGGTAATTACTTAGAAAGTCACGGCTAACTACGTGCCAGCAGCCGCGGTAATACGTAGGTGGCAAGCGTTGTCCGGATTTATTGGGCGTAAAGCGAGTGCAGGCGGTTCAATAAGTCTGATGTGAAAGCCTTCGGCTCAACCGGAGAACC
+
CCCGGGGGGGGGGGGGGDFGGGGGGGFGGGGGGGGGGGFGGGGGGGGGGGGGGGGGGGGGGGGGGGGGGGGGGGGGGGGGGGGGGGGGGGGGGGGGGGEGFGFFGGGFGGGGGGGGDFGGGGGGGGGGGGGGGGGGFGGGGGGGGGGGG9AFGGGGGGFGGGGGGGGGGGGGGEGGGGGGGGFGCCFGGGFGGGGGGGGGGCEGGGFFFEFFGDFFGGEECEGCGEGC55FFFGCFGGG3CCFGCDEFFDBCF:@FE()5*:*:=@6>BB=AF4=?BAA:(52<<?((8?2?7602((.##
@M05025:18:000000000-B3NL5:1:1101:18167:10491 1:N:0:CACTCA
TAATCGACTCCTACGGGAGGCAGCAGTAGGGAATCTTCCGCAATGGACGCAAGTCTGACGGAGCAACGCCGCGTGTGTGAAGAAGGTTTTCGGATCGTAAAGCACTGTTATTAGAGAAGAACAGCCGATAGAGTAACTGTTATCGGTTTGACGGTATCTAACCAGAAAGTGACGGCTAACTACGTGCCAGCAGCCGCGGTAATACGTAGGTCACAAGCGTTGTCCGGATTTATTGGGCGTAAAGGGAGCGCAGGCGGTTTGTTAAGTCTGATGTGAAAGCCCACGGCTCAACCGTGGAAGG
+
CCCGGGGGGGGGGGGGGGGGGGGGGGGGGGGGGGGGGGGGGGGGGGGGGGGGGGGGGGGGGGGGGGGGGGGGGGGGGGGGGGGGGGFFGGGGGGGGGGGGGGGGGGGGGGGGGGGGGGGGGGGGGGGEGGGGGGGGGGGGGGGGGGGGGGGGGGGGGGGGGGGGGGGGGGFGGGGGGGGGGGGGGGGGGGGGGGGGGGGGGGGGGGGGGGGGGGGGGGGGGGGFGGGGEEGFGGGGGGGGGGGGGGFBEGEDBEBFF(.7>CCC4?BFFAFFFFFFF<AB0:BFFFFBBFFFFFBFF6<##
@M05025:18:000000000-B3NL5:1:1101:2789:10526 1:N:0:CACTCA
TAATCGACTCCTACGGGAGGCAGCAGTAGGGAATCTTCCACAATGGGCGCAAGCCTGATGGAGCAACACCGCGTGAGTGAAGAAGGGTTTCGGCTCGTAAAGCTCTGTTGTTGGAGAAGAACGTGCGTGAGAGTAACTGTTCACGCAGTGACGGTATCCAACCAGAAAGTCACGGCTAACTACGTGCCAGCAGCCGCGGTAATACGTAGGTGGCAAGCGTTATCCGGATTTATTGGGCGTAAAGCGAGCGCAGGCGGTTGCTTAGGTCTGATGTGAAAGCCTTCGGCTTAACCGAAGAATG
+
CCCGGGGGGGGGGGGGGGGGGGGGGGGGGGGGGGGGGGGGGGGGGGGGGGGGGGGGGGGGGGGGGGGGGGGGGGGGGGGGGGGGGGGGGGGGGGGGGGGGGGGGGGGGGGGGGGGGGGGGGGGGGGGGGGDGGFGGGGGGGGGGGGGGGGGGGGGFGGGGGGGGGGGGGGGGGGGGGGGGGGGGGGGGGGGGGGGGGGGGGDFGGGGGGGGGFFGGGGGGGDGFGGGCCEDFGGGFFGGGGGFGGC:3@GFGFFFFF6B@4C>CFFF<F?FFFFFFFFF?BFFB::FFFFFFA049>64##
@M05025:18:000000000-B3NL5:1:1101:10311:10570 1:N:0:CACTCA
TAATCGACTCCTACGGGAGGCAGCAGTGGGGAATATTGCACAATGGGGGAAACCCTGATGCAGCGACGCCGCGTGAAGGAAGAAGTATTTCGGTATGTAAACTTCTATCAGCAGGGAAGAAAATGACGGTACCTGACTAAGAAGCCCCGGCTAACTACGTGCCAGCAGCCGCGGTAATACGTAGGGGGCAAGCGTTATCCGGATTTACTGGGTGTAAAGGGAGCGTAGACGGCATGGCAAGTCTGGTGTGAAAGGCAGGGGCTCAACCCCTGGACTGCATTGGAAACTGTCAGGCTGGACT
+
CCCGGGGGGGGGGGGGGGGGGGGGGGGGGGGGGGGGGGGGGGGGGGGGGGGGGGGGGGGGGGGGGGGGGGGGGGGGGGGGGGGGGGGGGGGGGGGGGGGGGGGGGGGGGGGGGGGGGGGGGGGGGGGGGGGGGGGGGGGGGGGGGGGGGGGGGGGGGGGGGGGGGGGGGGGGGGGGGGGGGGGGGGGGGGGGGGGGGGGGGGGGGGGGGGGGCE=FGGGGGGGGGGGGCCEGGGGGGGGCFGGFGGBFFGFGFFFFFFFFFGGGFFFBE?FFFFFFFFFBF?F?<ABFBDFFFFFBFB(##
@M05025:18:000000000-B3NL5:1:1101:9431:10570 1:N:0:CACTCA
TAATCGACTCCTACGGGAGGCAGCAGTGGGGAATATTGGACAATGGGCGCAAGCCTGATCCAGCCATGCCGCGTGAGTGATGAAGGCCTTAGGGTTGTAAAGCTCTTTCACCGGAGAAGATAATGACGGTATCCGGAGAAGAAGCCCCGGCTAACTTCGTGCCAGCAGCCGCGGTAATACGAAGGGGGCTAGCGTTGTTCGGAATTGCTGGGCGTAAAGCGCACGTAGGCGGATATTTAAGTCAGGGGTGAAATCCCAGAGCTCAACTCTGGAACTGCCTTTGATACTGGGTATCTTGAGG
+
CCCGGGGGGGGGGGGGGGGGGGGGGGFGGGGGGGGGGGGGGGGGGGGGGGGGGGGGGGGGGGGGGGGGGGGGGGGGGGGGGGGGGGGGGGGGGGFGGGGGGGGGGGGGGGGGGGGGGGGGGGGGGGGGGGGGGGGGGGGGGGGGGFGGGGGGGGGGGGGGGGGGGGGGGGGGGGGGGGGGGGGGGGGGGGGGGGGGGGGGGG5CGGGGGGGDFGCGEGGGGGGGGGGGGGGG:DGGGGGGF>DDFGFE>GFGFF*97:FFFGGGF@FBFFFFFFFFFBF?BFFFFF>BFF:?F:AFFF)##
@M05025:18:000000000-B3NL5:1:1101:6761:10576 1:N:0:CACTCA
TAATCGACTCCTACGGGAGGCAGCAGTAGGGAATCTTCGGCAATGGACGAAAGTCTGACCGAGCAACGCCGCGTGAGTGAAGAAGGTTTTCGGATCGTAAAACTCTGTTGTTAGAGAAGAACAAGGATGAGAGTAACTGTTCATCCCTTGACGGTATCTAACCAGAAAGCCACGGCTAACTACGTGCCAGCAGCCGCGGTAATACGTAGGTGGCAAGCGTTGTCCGGATTTATTGGGCGTAAAGCGAGCGCAGGCGGTTTCTTAAGTCTGATGTGAAAGCCCCCGGCTCAACCGGGGAGGA
+
CCCGGGGGGGGGGGGGGGGGGGGGGGGGGGGGGGGGGGGGGGGGGGGGGGGGGGGGGGGGGGGGGGGGGGGGGCFFGGGGGGGGGGGGGGGGGGGGGGGGGGGGGGGGGGGGGGGGGGGGGGGGGGGGGGGGGGGGGGGGGGGGGGGGGGGGGGGGGGGGGFGGGGGGGGGGGGGGGGGGGGGGGGFGGGGGGGGGGGGGEGGGGGEFGGGGGFGGGGEEGGCF?EGEEEFCGGGGGGGGGGGGGGB3:C:DD@3@B(<:FCFGFFFDF<?A?BF49<A7<:?>FBBFFFF::9>B>FB##
@M05025:18:000000000-B3NL5:1:1101:17606:10601 1:N:0:CACTCA
TAATCGACTCCTACGGGAGGCAGCAGTAGGGAATATTGCACAATGGGGGAAACCCTGATGCAGCGACGCCGCGTGAAGGAAGAAGTATCTCGGTATGTAAACTTCTATCAGCAGGGAAGACAATGACGGTACCTGACTAAGAAGCCCCGGCTAACTACGTGCCAGCAGCCGCGGTAATACGTAGGGGGCAAGCGTTATCCGGATTTACTGGGTGTAAAGGGAGCGTAGACGGACGGGCAAGTCTGAAGTGAAAGGCAGGGGCTCAACCCCTGGACTGCTTTGGAAACTGTCCATCTAGAGT
+
CCCGGGGGGGGGGGGGGGGGGGGGGGGGGGGGGGGGGGGGGGGGGGGGGGGGGGGGGGGGGGGGGGGGGGGGGGGGGGGGGGGGGFGGGGGGGGGGGFGGGGGGGGGGGGGGGGGGGGGGGGGGGGGGGGGGGGGFGGGGGGGGG>FGGGGEGGGGGGGGGGGGGGGGGGGGGDGGDGGGGGGGGGGGGGGGGGGDGGGGGGGGGGGGGG@FFEEFGGGGGGEECEGGGGGGGGGGGGGGGCDGFGF?*9FFFFFFFFFFBG3FFFF<;<FFFFFFF?>AA<BBAFFAF9>>BAB9A>)##
@M05025:18:000000000-B3NL5:1:1101:25857:10612 1:N:0:CACTCA
TAATCGACTCCTACGGGAGGCAGCAGTGGGGAATATTGCACAATGGGCGAAAGCCTGATGCAGCGACGCCGCGTGAGGGATGACGGCCTTCGGGTTGTAAACCTCTTTCAGTAGGGAAGAAGCGAAAGTGACGGTACCTGCAGAAGAAGCGCCGGCTAACTACGTGCCAGCAGCCGCGGTAATACGTAGGGCGCAAGCGTTATCCGGATTTATTGGGCGTAAAGAGCTCGTAGGCGGTTTGTCGCGTCTGCCGTGAAAGTCCGAGGCTCAACCTCGGATCTGCGGTGGGTACGGGCAGATC
+
CCCFGGGGGGGGGGGGGGGGEGGGFG@FGGGDBFGFEGGGGGGGGGGGGGGGGFGGGGGGCFGFGGGGGGGGGGGGEEFCGGGGEGGGGGGGGGGGGFFFGGCGGGFGGGGGGGGGGGEGGGGGFFEFEFGGGGGGGGGGGGG9FGGGGCGFGGGFGGFGGGDGGGFEGGGGFGGGDBCC5CBFGGF98EGFGGGGGGEGGECF?EG5=G+29<EFGFEEC=EGFECC6:C79<D9D99<37CGFGFF@GFDF:>>:BFFF>DGF>>(8?FF>FFEDF?BAA)39019BFFF?9>96?(##
@M05025:18:000000000-B3NL5:1:1101:6931:10647 1:N:0:CACTCA
TAATCGACTCCTACGGGAGGCAGCAGTGGGGAATATTGCACAATGGGCGAAAGCCTGATGCAGCGACGCCGCGTGAGGGATGACGGCCTTCGGGTTGTAAACCTCTTTCAGTAGGGAAGAAGCGAAAGTGACGGTACCTGCAGAAGAAGCGCCGGCTAACTACGTGCCAGCAGCCGCGGTAATACGTAGGGCGCAAGCGTTATCCGGATTTATTGGGCGTAAAGAGCTCGTAGGCGGTTTGTCGCGTCTGCCGTGAAAGTCCGAGGCTCAACCTCGGATCTGCGGTGGGTACGGGCAGATG
+
CCCGGGGGGGGGGGGGGGGGGGGGGGFGGGGGGGGGGGGGGGGGGGGGGGGGGGGGGGGGGGGGGGGGGGGGGGGGGGGGGGGGGGGGGGGGGGGGGGGGGGGGGGGGGGGGGGGGGGGGGGGGEGGGGGGGGGGGGGGGGGGGGGGGGGGGGGGGGGGGGGGGGGGGGGGGGGGGGGGGGGGGGGGGGEGGGGGGGGGGGDGGGGGGGEGGGGGGFGGGGGGGGGGGGGGGGGGGGCCDDFGDGGFFFGFGFFFFFFFBFFGGB>><@<FBFF:>DF<BFFFFF?>FFFA:?F2;>B(##
@M05025:18:000000000-B3NL5:1:1101:28539:10647 1:N:0:CACTCA
TAATCGACTCCTACGGGAGGCAGCAGTAGGGAATCTTCGGCAATGGACGAAAGTCTGACCGAGCAACGCCGCGTGAGTGAAGAAGGTTTTCGGATCGTAAAACTCTGTTGTTAGAGAAGAACAAGGATGAGAGTAACTGTTCATCCCTTGACGGTATCTAACCAGAAAGCCACGGCTAACTACGTGCCAGCAGCCGCGGTAATACGTAGGTGGCAAGCGTTGTCCGGATTTACTGGGCGTAAAGCGAGCGCAGGCGGTTTCTTAAGTCTGATGTGAAAGCCCCCGGCTCAACCGGGGAGTC
+
CCCGG@FGGGFFGGGDGGGGGGGGGGFFGGDFCEFFFGGGGGGGGGGGGGDEDGFGFFCFGGEGEGGGDGGGGFGGGGGCFGGCFGGGGGGEGGDFGEGFGGGGGGGGGGGGGGEFCFEFGFGGGGFFGFGGGGGGGFFFGGGGGFGGFGGGGCGGGGGGGGGGCGFFEFFDGEGGGGGGGGGGGGDFFGGGGGGGEGGEED@EGGFGGGGDGGFGF==>5EGC?EEEEEF:7CCFGGGGGGFG7C57>D>GFFFBD0>79>DFFF6-9>4<47*6@<<<7:04,(46:?72?B69F>F##
@M05025:18:000000000-B3NL5:1:1101:18219:10660 1:N:0:CACTCA
TAATCGACTCCTACGGGAGGCAGCAGTAGGGAATCTTCGGCAATGGACGAAAGTCTGACCGAGCAACGCCGCGTGAGTGAAGAAGGTTTTCGGATCGTAAAACTCTGTTGTTAGAGAAGAACAAGGATGAGAGTAACTGTTCATCCCTTGACGGTATCTAACCAGAAAGCCACGGCTAACTACGTGCCAGCAGCCGCGGTAATACGTAGGTGGCAAGCGTTGTCCGGATTTATTGGGCGTAAAGCGAGCGCAGGCGGTTTCTTAAGTCTGATGTGAAAGCCCCCGGCTCAACCGGGGAGCC
+
CCCGGGGGGGGGGGGGGGGGGGGGGGGGGGGGGGGGGGGGGGGGGGGGGGGGGGGGGGGGGGDGGGGGGGGGGFGGGGGGGGGGGGGGGGGGGGGGGGGGGGGGGGGGGGGGGGGGGGGGGGGGGG=FGGGGGGGGGGGGGGGGGGGGGGGGGGGGGGGGGGGGGGGGGGGDFGEGGGGFGGGCFCCEGEGCGGGGGGGGGGCCF5A9FEGGGGGGGGGEGGGGGGGGGGGGFG=FGGGGGDGGGGFDFDEDFFFFFFFFFGGFFFFFFFFAFFBF=A2:<:?>FFF(:?2??B;69>B##
@M05025:18:000000000-B3NL5:1:1101:7503:10672 1:N:0:CACTCA
TAATCGACTCCTACGGGAGGCAGCAGTAGGGAATCTTCCACAATGGACGAAAGTCTGATGGAGCAACGCCGCGTGAGTGAAGAAGGGTTTCGGCTCGTAAAGCTCTGTTGGTAGTGAAGAAAGATAGAGGTAGTAACTGGCCTTTATTTGACGGTAATTACTTAGAAAGTCACGGCTAACTACGTGCCAGCAGCCGCGGTAATACGTAGGTGGCAAGCGTTGTCCGGATTTATTGGGCGTAAAGCGAGTGCAGGCGGTGCAATAAGTCTGATGTGAAAGCCTTCGGCTCAACCGGAGAACT
+
CCCGGGGGGGGGGGGGGDFGGGGGGGGGGGDCEGGGGGFGGG@DGGFGGGGGGGGGGGGGFFGGGGGGEGGGGGGDGFGGGGGFGGGGEFFGGGGGGGGFGGFAGFGEGGG@FFFGGGGGGGGGGGGGGGGFFGGGGGGGGFGGGGGGGGGFGGGGG=FGGGGCGGGFGGFCFGCEECFFGGGD>DGGG6>FFFFGGDGGCEG@?FCGGEGCFGGGGFGEGGGG:EGDEG6;::CFGGGGGGDGGDFFFGFGF>@@B4)70;C>9@@AFA=<FFFFFAF:?>.,4:((87?B<BBF0;2##
@M05025:18:000000000-B3NL5:1:1101:24520:10704 1:N:0:CACTCA
TAATCGACTCCTACGGGAGGCAGCAGTAGGGAATCTTCCACAATGGACGAAAGTCTGATGGAGCAACGCCGCGTGAGTGAAGAAGGGTTTCGGCTCGTAAAGCTCTGTTGGTAGTGAAGAAAGATAGAGGTAGTAACTGGCCTTTATTTGACGGTAATTACTTAGAAAGTCACGGCTAACTACGTGCCAGCAGCCGCGGTAATACGTAGGTGGCAAGCGTTGTCCGGATTTATTGGGCGTAAAGCGAGTGCAGGCGGTTCAATAAGTCTGATGTGAAAGCCTTCGGCTCAACCGGAGAAAC
+
CCCGGGGGGGGGGGGGGGGGGGGGGGFGGGGGGGGGGGGGGGGGGGGGGGGGGGGGGGGGGGGGGGGGGGGGGGGGGGGGGGGGGGGGGGGGGGGGGGGGGGGGGGGFGGGGGGGGGGGGGFGGGGGGGGGGGGGGGGFGGGGGGGFGGGGGGGGGGGGGGGGGGGGGGGGGFGGGEGGGGGGGGGFGGGGGGGGGGGGCGGGGGGGGGGGGGGGGGGGGGGEGGGG5C=EGGDFGGGG5DDFGGGFFFGFGFFFFF65@@>FG=6946<?>F649=><?,8>7?<>6<77:FFBFFF?##
@M05025:18:000000000-B3NL5:1:1101:22596:10827 1:N:0:CACTCA
TAATCGACTCCTACGGGAGGCAGCAGTGGGGAATATTGCACAATGGGCGAAAGCCTGATGCAGCGACGCCGCGTGAGGGATGACGGCCTTCGGGTTGTAAACCTCTTTCAGTAGGGAAGAAGCGAAAGTGACGGTACCTGCAGAAGAAGCGCCGGCTAACTACGTGCCAGCAGCCGCGGTAATACGTAGGGCGCAAGCGTTATCCGGATTTATTGGGCGTAAAGAGCTCGTAGGCGGTTTGTCGCGTCTGCCGTGAAAGTCCGAGGCTCAACCTCGGATCTGCGGTGGGTACGGGCAGAGG
+
CCCGGGGGGGGGGGGGGGGGGGGGGGFGGGGGGGGGGGGGGGGGGGGGGGGGGGGGGGGGGGGGGGGGGGGGGGGGGGGGGGGGGGGGGGGGGGGGGFGGGGGGGGGGGGGGGGGGGGGGGGGGGGGGFGGGGGGGGGGGFFGGGGGGGGGGGGGGGGGGGGFGGGGGGGGGGGGGGGGEEEGGGGCFGGGGGGGGGGGGEGCCGGGDEEFEGGGGGGGEGEGGFD6FFEGGGGGGD><DDD795C>F5DFGFEE@FFFFFFDDFFFFFF=0>?FFF>BFFFFFB?F9>BAFBFF;21(##
@M05025:18:000000000-B3NL5:1:1101:10080:10830 1:N:0:CACTCA
TAATCGACTCCTACGGGAGGCAGCAGTAGGGAATCTTCCACAATGGACGAAAGTCTGATGGAGCAACGCCGCGTGAGTGAAGAAGGGTTTCGGCTCGTAAAGCTCTGTTGGTAGTGAAGAAAGATAGAGGTAGTAACTGGCCTTTATTTGACGGTAATTACTTAGAAAGTCACGGCTAACTACGTGCCAGCAGCCGCGGTAATACGTAGGTGGCAAGCGTTGTCCGGATTTATTGGGCGTAAAGCGAGTGCAGGCGGTTCAATAAGTCTGATGTGAAAGCCTTCGGCTCAACCGGAGAACG
+
CCCGGGGGGGGGGGGGGGGGGGGGGGFGGGGGGGGGGGGGGGGGGGGGGGGGGGGGGGGGGGGGGGGGGGGGGGGGGGGGGGGGGGGGGGGGGGGGGGGGGGGGGGGGGGGFGGGGGGGGGGGGGGGGGGGGGGGGFFGGDFG?FGGGGGGFGGGGGDFGGGGGGGGGGFFGGGGGGDGGGGGGFFFGGFGGGGGGGGCEGDFF7CFFFEGGGFFC5EGEGGGGGGGE*A?GGGGGGGGGGGGGGGD>><FGFFFFD0)<@CFFFFFFF<FAFFFF?<4:7:>?:BFF6??B:999>97##
@M05025:18:000000000-B3NL5:1:1101:3674:10849 1:N:0:CACTCA
TAATCGACTCCTACGGGAGGCAGCAGTAGGGAATCTTCCACAATGGACGAAAGTCTGATGGAGCAGCGCCGCGTGAGTGAAGAAGGGTTTCGGCTCGTAAAGCTCTGTTGGTAGTGAAGAAAGATAGAGGTAGTAACTGGCCTTTATTTGACGGTAATTACTTAGAAAGTCACGGCTAACTACGTGCCAGCAGCCGCGGTAATACGTAGGTGGCAAGCGTTGTCCGGATTTATTGGGCGTAAAGCGAGTGCAGGCGGTTCAATAAGTCTGATGTGAAAGCCTTCGGCTCAACCGGAGAAAA
+
CCCGGGGGGGGGGGGGGGGGGGGGGGGGGGGGGGGGGGGGGGGGGGGGGGGGGGGGGGGGGGGGGGGGGGGGGGGGGGGGGGGGGGGGGGGGGGGGGGGGGGGGGGGBFGGGGGGGGGGGGGGGGGGGGGGGGGGFGGGGGGFGGGGGGGGGGGGGGGGGGGGGGGGGGGFGGGGGGGGGGGGGGGGGGGGGGGGGGGGGGEGGGGFFCEFGGGGGGGGEEGGGGGDG*=+:FCFFGGGDGDFFGGDEFGFG=>BFF1)76CGG?FFFFB=AFFFFFAB::?<B<FF????BBFFFFF<##
@M05025:18:000000000-B3NL5:1:1101:28194:10854 1:N:0:CACTCA
TAATCGACTCCTACGGGAGGCAGCAGTGGGGAATATTGCACAATGGGCGCAAGCCTGATGCAGCCATGCCGCGTGTATGAAGAAGGCCTTCGGGTTGTAAAGTACTTTCAGCGAGGAGGAAGGTGTTGTGGTTAATAACCGCAGCAATTGACGTTACTCGCAGAAGAAGCACCGGCTAACTCCGTGCCAGCAGCCGCGGTAATACGGAGGGTGCAAGCGTTAATCGGAATTACTGGGCGTAAAGCGCACGCAGGCGGTCTGTCAAGTCGGATGTGAAATCCCCGGGCTCAACCTGGGAAGA
+
CCCGFGGGGGGGGGGGGGGGGGGGGGFGGGGGGGGGGGGGGGGGGGGGGGGGGGGGGGGGGGGFGGGGGGGGGEGGGGGGGGGGGGGGGGGGGGGGGGGGGGGGGGGGGGGGGGDGFGGFGGGEFGGGECGFGFGGGFFDGGGGGGGGGGGGGFFGGGFEGEGDGCCFF7D:FGGGGGGGGGGGGGGGGGGGGGGGGGGGGEGGGGGCEGGGGGGGGGGCEE5CFGGGGG6FGGG4CDDDGCDCFDFFDGFGF>E::>EDFGFGFFB<DFEBE:?FFD<)808>B6;9BFFFF?:1?:7##
@M05025:18:000000000-B3NL5:1:1101:7717:10864 1:N:0:CACTCA
TAATCGACTCCTACGGGAGGCAGCAGTGGGGAATATTGGACAATGGGCGCAAGCCTGATCCAGCCATACCGCGTGGGTGAAGAAGGCCTTCGGGTTGTAAAGCCCTTTTGTTGGGGAAGAAATCCAGCCGGCTAATACCTGGTTGGGATGACGGTACCCAAAGAATAAGCACCGGCTAACTTCGTGCCAGCAGCCGCGGTAATACGAAGGGTGCAAGCGTTACTCGGAATTACTGGGCGTAAAGCGTGCGTAGGTGGTTATTTAAGTCCGTTGTGAAAGCCCTGGGCTCAACCTGGGAAGC
+
CCCGGGGGGGGGGGGGGGGGGGGGGGFFGGGGGGGGGGGGGGGGGGGGGGGGGGGGGGGGGGGGGGGGGGGGGGGGGGGGGGGGGGGGGGGGGGGGGGGGGGGGGGGGGGGGGGGGGGGGGGGGGGGGGGGDGGGGGGGGGGGGGGGGGGGGGGGGEFGGGGGGGGGGGGGGGGGGGGGGGGGGGGGGGGGGFGGGGGGEGGGGGGGGGGDFGGGGGGGGGGGGGGGGGGGGFFGFGGGDGGFGGG7@3>>DEE@@F2>==CGGFFFFFFFBFFFFFBA?F<::?FF7<?<7:??F((4##
@M05025:18:000000000-B3NL5:1:1101:3184:10869 1:N:0:CACTCA
TAATCGACTCCTACGGGAGGCAGCAGTGGGGAATATTGGACAATGGGCGCAAGCCTGATCCAGCCATACCGCGTGGGTGAAGAAGGCCTTCGGGTTGTAAAGCCCTTTTGTTGGGAAAGAAATCCAGCCGGCTAATACCTGGTTGGGATGACGGTACCCAAAGAATAAGCACCGGCTAACTTCGTGCCAGCAGCCGCGGTAATACGAAGGGTGCAAGCGTTACTCGGAATTACTGGGCGTAAAGCGTGCGTAGGTGGTTATTTAAGTCCGTTGTGAAAGCCCTGGGCTCAACCTGGGAACC
+
CCCGGGGGGGGGGGGGGGGGGGGGGGGGGGGGGGGGGGGGGGGGGGGGGGGGGGGGGGGGGGGGGGGGGGGGGFGGGGGGGGGGGGGGGGGGGGGGGGGGGGGGGGGGGGGGGGGGGGGGGGGGGGGGGGGGGGGGGGGGGGGGGGGGGGGGGDGGGGGGGGGGGGFGGGGGGGDGEGGFGGGGGGGGGGGGGGGGGGGGGGGGGGGCEGGGGGGGGGGGGGDFFGGGGGGGGGGGGGGGGGDFGGFBEG<CEFFFF:FFFFFF?=FFF?F:EFFFF<B?12??:B:?FFFF<38<BBB##
@M05025:18:000000000-B3NL5:1:1101:17133:10910 1:N:0:CACTCA
TAATCGACTCCTACGGGAGGCAGCAGTGGGGAATATTGGACAATGGGCGCAAGCCTGATCCAGCCATACCGCGTGGGTGAAGAAGGCCTTCGGGTTGTAAAGCCCTTTTGTTGGGAAAGAAATCCAGCCGGCTAATACCTGGTTGGGATGACGGTACCCAAAGAATAAGCACCGGCTAACTTCGTGCCAGCAGCCGCGGTAATACGAAGGGTGCAAGCGTTACTCGGAATTACTGGGCGTAAAGCGTGCGTAGGTGGTTATTTAAGTCCGTTGTGAAAGCCCTGGGCTCAACCTGGGAAGA
+
CCCGGGGGGGGGGGGGGGGGGGGGGGGGGGGGGGGGGGGGGGGGGGFGGGGGGGGGGFGGFGGGGGGGGGGGGEGGGGGGGFGFGGFGGGGGGGGGGGGGGGGGGGGGGGGGGGGGDGGGGGGGGGGGGGGGGDGGGGGFGGGGGGEGGGGGGGGGGGGGFGGGFGGCEFGFFGDGGGGGGFGGGGGGGFFFGFGCGEGCEGGGGGGGGGGGEEGGGGDGGG=<EGGGGGGGGGGGGDGDGGFGCG<3:57C>E66>:>F?FGGF4FAFFF?>DDF64ABF????<??3?<??:?F0:3##
@M05025:18:000000000-B3NL5:1:1101:16698:10911 1:N:0:CACTCA
TAATCGACTCCTACGGGAGGCAGCAGTAGGGAATCTTCCACAATGGACGAAAGTCTGATGGAGCAACGCCGCGTGAGTGAAGAAGGGTTTCGGCTCGTAAAGCTCTGTTGGTAGTGAAGAAAGATAGAGGTAGTAACTGGCCTTTATTTGACGGTAATTACTTAGAAAGTCACGGCTAACTACGTGCCAGCAGCCGCGGTAATACGTAGGTGGCAAGCGTTGTCCGGATTTATTGGGCGTAAAGCGAGTGCAGGCGGTTCAATAAGTCTGATGTGAAAGCCTTCGGCTCAACCGGAGAACT
+
CCCGGFGGGGFFGGGGGCCCEFGEGFGGGFGFGGGGGFGGGGGGGGGGGGGGGGGGGGGGGDGGGGGGGFGGGGGDGFGGGGEGFFGGDFFGGGGGGGGGGGGGGGGFEFGGGAEFFGGGGGGGGGGGGFFDFGDFGGGGGGGGGGGGGGFGEGGGGGGGFGGGGGGFGGFFGGGGGGGGGFGCFB@BFGGGGGGGDEGEEGF9,=C:=EGGGGGGG=::=CEGFEGEGGCFFG79CGGGGGGGGGB>@F?C94<@@(77FF>*==@AFAFF?=6?@<22?(43:39:8.,4?BB6(4,##
@M05025:18:000000000-B3NL5:1:1101:10938:10984 1:N:0:CACTCA
TAATCGACTCCTACGGGAGGCAGCAGTAGGGAATCTTCGGCAATGGACGGAAGTCTGACCGAGCAACGCCGCGTGAGTGAAGAAGGTTTTCGGATCGTAAAACTCTGTTGTTAGAGAAGAACAAGGATGAGAGTAGAATGTTCATCCCTTGACGGTATCTAACCAGAAAGCCACGGCTAACTACGTGCCAGCAGCCGCGGTAATACGTAGGTGGCAAGCGTTGTCCGGATTTATTGGGCGTAAAGCGAGCGCAGGCGGTTTCTTAAGTCTGATGTGAAAGCCCCCGGCTCAACCGGGGGGG
+
CCCGGGGGGGGGGGGGGFGGGGGGGGGGGGGGGGGGGGGGGGGGGGGGGGGGGGGGGGGGGGGGGGGGGGGGGGGGGGGGGGGGGGGGGGGGGGEGGGGGGGGGGGGGGGGGGGGGGGGGGGGGGGGGGGGGGGGGGGGGGGGGGGGGGGGGGGGGGGGGGGGGGGGGGGGGGGGGGGGGGGGGGGGGGGGGGGGGGGGGGGDGGGGGGGGGGGGGGGFGEGGGDFGGGGGF7FGGGGGGGGGGGGFFFDFGBBFFFF5)5FFCFFB<F)9AFF*9?ABF:?1:>B>BFFFFBFB(49(##
@M05025:18:000000000-B3NL5:1:1101:23291:10986 1:N:0:CACTCA
TAATCGACTCCTACGGGAGGCAGCAGTGGGGAATATTGCACAATGGGCGAAAGCCTGGTGCAGCGACGCCGCGTGAGGGATGACGGCCTTCGGGTTGTAAACCTCTTTCAGTAGGGAAGAAGCGAAAGTGACGGTACCTGCAGAAGAAGCGCCGGCTAACTACGTGCCAGCAGCCGCGGTAATACGTAGGGCGCAAGCGTTATCCGGATTTATTGGGCGTAAAGAGCTCGTAGGCGGTTTGTCGCGTCTGCCGTGAAAGTCCGAGGCTCAACCTCGGATCTGCGGTGGGTACGGGCAGATG
+
CCCGGGGGGGGGGGGGGGGGGGGGGGGGGGGGGGGGGGGGGGGGGGGGGGGFGGGGGGGGGGGGGGGGGGGGGGGGGGGGGGGGGGGGGGGGGGGGGGGGGGGGGGGGGFGFGGGGGGGGGGGGGGGGGGGGGGGGGGGGGGGGGGFGGGGGGGGGGGGGFFDGGFGGGGGGGGGGGGGGGGGGGGFGGGGGGGGGGGGGGGFG?=CC88FGGGGGGGGGGGFGC6CGGGGGGGGGG9>CDCFCDC;B3**97)58:<FF4:CC:>>002?:F?:BE009AAB>>(7>09)4299,(-(##
@M05025:18:000000000-B3NL5:1:1101:22697:10995 1:N:0:CACTCA
TAATCGACTCCTACGGGAGGCAGCAGTAGGGAATTTTCGTCAATGGGGGAAACCCTGAACGAGCAATGCCGCGTGAGTGAAGAAGGTCTTCGGATCGTAAAGCTCTGTTGTAAGTGAAGAACGGCTCATAGAGGAAATGCTATGGGAGTGACGGTAGCTTACCAGAAAGCCACGGCTAACTACGTGCCAGCAGCCGCGGTAATACGTAGGTGGCAAGCGTTATCCGGAATCATTGGGCGTAAAGGGTGCGTAGGTGGCGTACTAAGTCTGTAGTAAAAGGCAATGGCTCAACCATTGTACA
+
CCCGGFGGGGGGGGGGGGGGGGGGGGGGGGGGGGGGGGGGGGGGGGGGGGGGGGGGGGGGGGGGGGGGGGGGGGGGGGGGGGGGGGGGGGGGGGGGGGGGGGGGGGGGGGGGGGGGGGGGGGGGGGGGGGGGGGGGGGGGGGGGGGGGGGGGGGGGGGGGGGGGGGGGGGGGGGGGGGGGGGGGGGGGGGGGGGGGGGGECGGFGGGGGGGGGGGGGGGGGEFFGGGGG=CCGGFFGGG3C<DGG7>B@GEGFFFFFBFFFDGGFFF9F94<?@FFFBFFF???BFFFFF?:?FB<DF6##
@M05025:18:000000000-B3NL5:1:1101:7936:10999 1:N:0:CACTCA
TAATCGACTCCTACGGGAGGCAGCAGTGAGGAATATTGGTCAATGGGCGGGAGCCTGAACCAGCCAAGTCGCGTGAGGGATGACGGTCCTACGGATTGTAAACCTCTTTTGCCGGGGAGCAAGCGTGCGTTCGTGAACGCACGTCGAGAGTACCCGGAGAAAAAGCATCGGCTAACTCCGTGCCAGCAGCCGCGGTAATACGGAGGATGCGAGCGTTATCCGGATTTATTGGGTTTAAAGGGTGCGTAGGCGGGATGCCAAGTCAGCGGTAAAAATGCGGTGCTCAACGCCGTCGAGCCGG
+
CCCGGGGGGGGGGGGGGGGGGGGGGGGGGGGGGGGGGGGGGGGGGGGGGGGGGGGGGGGGGGGGGGGGGGGGGGGGGGGGGGGGGGGGGGGGGGGGGGGGGGGGGGGGGGGGGGGGGGGGGGGGGGGGGGGGGGGGGGGGGGGGGGGGGGGGGGGGGGGCGGGGGGGGDGGGGGGGGGGGGGGGGGGGGGGGGGGGGGGGGGGGGGG6AFGGGGGEGGGGGGGD=EC77:?FG<DDFGFFGGGGGGEDDGFGFFFEFF@FFGCCFFFFEF>0@6?FFF09?FB<2<?BBF(7913(466##
@M05025:18:000000000-B3NL5:1:1101:11517:11049 1:N:0:CACTCA
TAATCGACTCCTACGGGAGGCAGCAGTAGGGAATCTTCGGCAATGGACGAAAGTCTGACCGAGCAACGCCGCGTGAGTGAAGAAGGTTTTCGGATCGTAAAACTCTGTTGTTAGAGAAGAACAAGGATGAGAGTAACTGTTCATCCCTTGACGGTATCTAACCAGAAAGCCACGGCTAACTACGTGCCAGCAGCCGCGGTAATACGTAGGTGGCAAGCGTTGTCCGGATTTATTGGGCGTAAAGCGAGCGCAGGCGGTTTCTTAAGTCTGATGTGTAAGCCCCCGGCTCAACCGGGGCGCA
+
CCCGGGGGDGFGGGGCCEGGGGEEFGFFGGEFFGGFGGGDGGGGGGGGGFEGGGGGGGGGGGGDGFGGGDGGGFFGGEFEFGFCCFGGGGGGGDEEEGGGGGGGGGGEFGGGEFFFGGGFGGGGGDGGGGGGGGGGGGGGGGGGGGGGGGGGGGGGGGGGFCAECFGGGGFGFGGGEEDFFG6*>FGFFGGDGGEE5BCEGGGFFF5<FGC?FDFC=*7E=CCCEGGGDE9DFD76*159CDFFGGF35).>>>>BE1>39:CF=?@>BD44*=8/94A?03129;>9??F:<>003,4##
@M05025:18:000000000-B3NL5:1:1101:14816:11061 1:N:0:CACTCA
TAATCGACTCCTACGGGAGGCAGCAGTAGGGAATCTTCCACAATGGACGAAAGTCTGATGGAGCAACGCCGCGTGAGTGAAGAAGGGTTTCGGCTCGTAAAGCTCTGTTGGTAGTGAAGAAAGATAGAGGTAGTAACTGGCCTCTATTTGACGGTAATTACTTAGAAAGTCACGGCTAACTACGTGCCAGCAGCCGCGGTAATACGTAGGTGGCAAGCGTTGTCCGGATTTATTGGGCGTAAAGCGAGTGCGGGCGGTTCAATAAGTCTGATGTGAAAGCCTTCGGCTCAACCGGAGAAGC
+
CCCGGGGGGGGGGGGGGGGGGGGGGGGGGGGGGGGGGGGGGGGGGGGGGGGGGGGGGGGGGGGGGGGGGGGGGEEGGGGGGGGGGGGGGGGGGGGGGGGGGGGFGGGGGGGEGFFGGGGGGGGGGGGGGGGGGGGGGGGFGFGGGGGGGGGGGGGGGGGGGGGGGGGGGFGFFGGGGGGGGGGGGGGGGGGGGGGGGGGGEGGGGGGGGGGGGGGGGFGEEGGGFGGE7EFCCDGGGGGGGGCG>DEFEGFGFFFFE9>>6FCGFF@DFABBFFFFFAF:??<??:9:???FFFB9B>?##
@M05025:18:000000000-B3NL5:1:1101:9849:11065 1:N:0:CACTCA
TAATCGACTCCTACGGGAGGCAGCAGTGGGGAATATTGGACAATGGGCGCAAGCCTGATCCAGCCATACCGCGTGGGTGAAGAAGGCCTTCGGGTTGTAAAGCCCTTTTGTTGGGAAAGAAATCCAGCCGGCTAATACCTGGTTGGGATGACGGTACCCAAAGAATAAGCACCGGCTAACTTCGTGCCAGCAGCCGCGGTAATACGAAGGGTGCAAGCGTTACTCGGAATTACTGGGCGTAAAGCGTGCGTAGGTGGTTATTTAAGTCCGTTGTGAAAGCCCTGGGCTCAACCTGGGAAGC
+
CCCGGGGGGGGGGGGGGGGGGGGGGGGGGGGGGGGGGGGGGGGGGGGGGGGGEGGGGFGGGGGGGGGGGGGGGGGGGGGGGGGGGGGGGGGGGGGGGGGGGGGGGGGGGGGGGGGGGFGGGGGGGGGGGGGGCGGGGGGFFGGGGGGGGGGFCCEFGGGGGGGGGGFGGGEGGGGGGGGGCCCEFGGGGGGGGGGGGGGDCEGGGGGGEEGGGGEGGGGGGGGGGGGCGGGFGFGGGFCGGGGC7<>D>DDGED/6525@?FGGFFFF?BF?:DE=?4<?7?FFFFB?B<>7:???F?>##
@M05025:18:000000000-B3NL5:1:1101:12692:11065 1:N:0:CACTCA
TAATCGACTCCTACGGGAGGCAGCAGTAGGGAATCTTCGGCAATGGACGAAAGTCTGACCGAGCAACGCCGCGTGAGTGAAGAAGGTTTTCGGATCGTAAAACTCTGTTGTTAGAGAAGAACAAGGATGAGAGTAACTGTTCATCCCTTGACGGTATCTAACCAGAAAGCCACGGCTAACTACGTGCCAGCAGCCGCGGTAATACGTAGGTGGCAAGCGTTGTCCGGATTTATTGGGCGTAAAGCGAGCGCAGGCGGTTTCTTAAGTCTGATGTGAAAGCCCCCGGCTCAACCGGGGAGCA
+
CCCGGGGGGGGGGGGGGGGGGGGGGGGGGGGGGGGGGGGGGGGGGGGGGGGGGGGGGGGGGGGGGGGGGGGGGFFGGGGGGGGGGGGGGGGGGGGGGGGGGGGGGGGGGGGGGGGGGGGGGGGGGGGGGGGGGGGGGGGGGGGGGGGGGGGGGGGGGGGGGGGGGGGGGGGGGGGGGGGGGGGGGGGGGGGGGGGEEGGGGDFGGGFFGGFFFGGGGGGEGGECFGGEC*<>F>DGDGDGGGGGGGBE5CBDB3>DB;BFFFGG@*0494*)=67FF4>?FF?9>>>,4<?F?BFFB9>##
@M05025:18:000000000-B3NL5:1:1101:28479:11069 1:N:0:CACTCA
TAATCGACTCCTACGGGAGGCAGCAGTAGGGAATCTTCCACAATGGACGAAAGTCTGATGGAGCAACGCCGCGTGAGTGAAGAAGGGTTTCGGCTCGTAAAGCTCTGTTGGTAGTGAAGAAAGATAGAGGTAGTAACTGGCCTTTATTTGACGGTAATTACTTAGAAAGTCACGGCTAACTACGTGCCAGCAGCCGCGGTAATACGTAGGTGGCAAGCGTTGTCCGGATTTATTGGGCGTAAAGCGAGTGCAGGCGGTTCAATAAGTCTGATGTGAAAGCCTTCGGCTCAACCGGAGAACC
+
CCCGGGGGGGFGGGGGGGGGGGGGGGGGGGGGGGGGGGGGGGGGGGGGGGGGGGGGGGGGGGGGGGGGGGGGGFGGGGGGGGGGGGGGGGGGGGGGGGGGGGGFGGGGGGGFGGFGFGFGGEGFGGGGGGGGGGGGGGFGGGGGGGGGGGGGGGGGGFGGGAFGGGGGGG;FGGDGGGGGGGGEGGGGGGGGGGGGGGGEGGGGD8>FGGGCFGGGGGGGGGG7?EGCCG?FGGGGGGGGGGGGGG>3BGFGFFFFF>5BFGGGF?FFFFFAFFFFFAA:??>2:6643,4,:9>>2(4##
@M05025:18:000000000-B3NL5:1:1101:25020:11082 1:N:0:CACTCA
TAATCGACTCCTACGGGAGGCAGCAGTGGGGAATATTGGACAATGGGCGCAAGCCTGATCCAGCCATACCGCGTGGGTGAAGAAGGCCTTCGGGTTGTAAAGCCCTTTTGTTGGGAAAGAAATCCAGCTGGCTAATACCCGGTTGGGATGACGGTACCCAAAGAATAAGCACCGGCTAACTTCGTGCCAGCAGCCGCGGTAATACGAAGGGTGCAAGCGTTACTCGGAATTACTGGGCGTAAAGCGTGCGTAGGTGGTCGTTTAAGTCCGTTGTGAAAGCCCTGGGCTCAACCTGGGAAGT
+
CCCGGGGGGGGGGGGGGEGGGGGGGGGGGGGGGGGGGGGGGGGGGGGGGGGGGGGGGGGGGGGGGGGGGGGGGFGGGGGGGGGGGGGGGGGGGGGGGGGGGFGGGGGGGGGGGGGGFGGFGGGGGGGGGGGGGGGGGDFGDGCEFGGGGGGGDGGGCFGGGGAFGGGGG9FFGGCEGGGGGGGGGGFGGGGGGGGEGEGGG=9;CGGGGEGGGGGFGEEE=:>EEGGGEGGGCCCCDGGGGGGGGGFEEGFGE:?@F?FDFCGFFBFBB05:>E@=FAAB06?<?<((4<<?0?:66<:##
@M05025:18:000000000-B3NL5:1:1101:23145:11097 1:N:0:CACTCA
TAATCGACTCCTACGGGAGGCAGCAGTAGGGAATCTTCGGCAATGGACGCAAGTCTGACCGAGCAACGCCGCGTGAGTGAAGAAGGTTTTCGGATCGTAAAACTCTGTTGTTAGAGAAGAACAAGGATGAGAGTAAAATGTTCATCCCTTGACGGTATCTAACCAGAAAGCCACGGCTAACTACGTGCCAGCAGCCGCGGTAATACGTAGGTGGCAAGCGTTGTCCGGATTTATTGGGCGTAAAGCGAGCGCAGGCGGTTTCTTAAGTCTGATGTGAAAGCCCCCGGCTCAACCGGGGGGA
+
CCCGGGGGGGGGGGGGGGGGGGGGGGGGGGGGGGGGGGGGGGGGGGGGGGGGGGGGGGGGGGGGGGGGGGGGGGGGGGGGGGGGGGGGGGGGGGGGGGGGGGGGGGGGGGGGGGGGGGGGGGGGGGGGGGGGGGGGGGGGGGGGGGGGGGGGGGGGGGGGGGGGGGGGGGGGGGGGGGGGGGDGGGFGGGGGGGGGGGGGGGGGGGGFGGGFGGGGGGGGGGEGGFGGECE=CFFFGGFDDGGGGGFFFGFGEEEDBF<:DGGFFFFFFBF9FFBFFFAFB3:BBBBFBF??B07BFF0##
@M05025:18:000000000-B3NL5:1:1101:17206:11104 1:N:0:CACTCA
TAATCGACTCCTACGGGAGGCAGCAGTAGGGAATCTTCGGCAATGGACGAAAGTCTGACCGAGCAACGCCGCGTGAGTGAAGAAGGTTTTCGGATCGTAAAACTCTGTTGTTAGAGAAGAACAAGGATGAGAGTAACTGTTCATCCCTTGACGGTATCTAACCAGAAAGCCACGGCTAACTACGTGCCAGCAGCCGCGGTAATACGTAGGTGGCAAGCGTTGTCCGGATTTATTGGGCGTAAAGCGAGCGCAGGCGGTTTCTTAAGTCTGATGTGAAAGCCCCCGGCTCAACCGGGGAGAC
+
CCCGGGGGGGDFDGEGGGG@EGGD<FGGGGGGGGGGFGGGGGEGGGGGGDCCGGGGGGGFGGGGGGGGFDGGGGGGGGGFGGGGGGGFGGGGGDGGGGGFGGFGGGGGFFGGFFAFDDFGGGGGGGECFF8ABFFFGGFGGGGGGGGGGGGGDEGGGGGGGGGGGGGGGGCGGDCEECGGGGGGGFGGGGGFFGGGD5EGGGGGGFFGGDEFFFGGGCEGGGEGGGGGDCECCGFD4CGGGGGCGC@EFGFDEB3;:2;>FGF:BFFFF2*241*18442<389FFF>B2<?BFF7921##
@M05025:18:000000000-B3NL5:1:1101:24400:11110 1:N:0:CACTCA
TAATCGACTCCTACGGGAGGCAGCAGTGGGGATTATTGCACAATGGGCGAAAGCCTGATGCAGCGACGCCGCGTGAGGGATGACGGCCTTCGGGTTGTAAACCTCTTTCAGTAGGGAAGAAGCGAAAGTGACGGTACCTGCAGAAGAAGCGCCGGCTAACTACGTGCCAGCAGCCGCGGTAATACGTAGGGCGCAAGCGTTATCCGGATTTATTGGGCGTAAAGAGCTCGTGGGCGGTTTGTCGCGTCTGCCGTGAAAGTCCGAGGCTCAACCTCGGATCTGCGGTGGGTACGGGCAGACA
+
CCCGGGGGGGGGGGGGGGGGGGGGGGFGGGGGGGGGGGGGGGGGGGGGGGGGGGGGGGGGGGGGGGGGGGGGGGGGGGGGGGGGGGGGGGGGGGGGGGGGGGGGGGGGGGGFGGGGGGGGGGGGGGGGGGGGGGGGGGGGGGGFGGFFGGGGGGGGGGGGGGGGGGGDGGGGGGGGGGGGGGG@GGFGGGGGGGGGGGGGDGGGGGGCACCFGGGGGGGGGG:FGGGGGGGFDCFGG9D<CGCG:GFFFGFGFFFFFFFFFCDGD;52FF?BFFFFFFF>FBB>>FFF6;>BFFFFBB(##
@M05025:18:000000000-B3NL5:1:1101:4510:11124 1:N:0:CACTCA
TAATCGACTCCTACGGGAGGCAGCAGTGGGGAATATTGGACAATGGGCGCGAGCCTGATCCAGCCATGCCGCGTGAGTGATGAAGGCCTTAGGGTTGTAAAGCTCTTTTGTCCGGGACGATAATGACGGTACCGGAAGAATAAGCCCCGGCTAACTTCGTGCCAGCAGCCGCGGTAATACGAAGGGGGCTAGCGTTGCTCGGAATCACTGGGCGTAAAGGGCGCGTAGGCGGCCGATTAAGTCGGGGGTGAAAGCCTGTGGCTCAACCACAGAATTGCCTTCGATACTGGTTGGCTTGGCA
+
CCCGGGGGGGGGGGGGGGGGGGGGGGGGGGGGGGGGGGGGGGGGGGGGGGGGGGGGGGGGGGGGGGGGGGGGGGGGGGGGGGGGGGGGGGGGGGGGGGGGGGGGGGGGGGGGGGGGGGGGGGGGGGGGGGGGGGGGGGGGGGGGGGGGGGGGGGGGGGGGGGGGGGGGGGGGGGGGGGGGGGGGGGGGGGGGGGGGGGGGGGDGGGGGGGGGGGGED5CFGGGGGGGEGGGGGGD:DGCFFDFGDGEDDGFGFFFFFFF45<DCFFFFFFF?FFFFFAFFFFFFFBFFFBFFFFFFFF(##
@M05025:18:000000000-B3NL5:1:1101:2322:11136 1:N:0:CACTCA
TAATCGACTCCTACGGGAGGCAGCAGTAGGGAATCTTCCACAATGGACGAAAGTCTGATGGAGCAACGCCGCGTGAGTGAAGAAGGGTTTCGGCTCGTAAAGCTCTGTTGGTAGTGAAGAAAGATAGAGGTAGTAACTGGCCTTTATTTGACGGTAATTACTTAGAAAGTCACGGCTAACTACGTGCCAGCAGCCGCGGTAATACGTAGGTGGCAAGCGTTGTCCGGATTTATTGGGCGTAAAGCGAGTGCAGGCGGTTCAATAAGTCTGATGTGAAAGCCTTCGGCTCAACCGGAGAAGT
+
CCCCFFGGGGFFGGGGGGGGDGGCFGGGGGGGGFGGGDFGGGGGGGFGCFEGGFG9FGDGGFFGGGGGCGGG>>FGGGGGGD9FFGGGGGGEE>FEGGGGGFGEGGAGGGFFGGGFGGGGGFF<FGGGGGFDGGGGGDAE8DCFFCFGGA,CCFCFGFFGEGG9FEFFGG,@;>EGGEGG3EDGGG7DCFGGCCFCGE=EGGDF?*5>:*5?E:=EEGDC55:?+=5CEDG7DG7F4<DDCC3:>C>75F=FB7>D3(..9*:7*6/4B9FAFFFF?<2:::<7<(48:)<:<;;6-14##
@M05025:18:000000000-B3NL5:1:1101:4203:11155 1:N:0:CACTCA
TAATCGACTCCTACGGGAGGCAGCAGTGGGGAATTTTGGACAATGGGGGAAACCCTGATCCAGCAATGCCGCGTGTGCGAAGAAGGCCTTCGGGTTGTAAAGCACTTTTGTCAGGGAAGAAATCCTTTGGGCTAATACCCTAGGGGGATGACGGTACCCGAAGAATAAGCACCGGCTAACTACGTGCCAGCAGCCGCGGTAATACGTAGGGAGCAAGCGTTAATCGGAATTACTGGGCGTAAAGCGTGCGCAGGCGGTTGTGTAAGACAGGTGTGAAATCCCCGGGCTTAACCTGGCAATC
+
CCCGF<@CGGGGGGDGGGGGGGGGFGGDFGGGEGGFD,FGGGCEFFGGGGGGGGGFGGGGGFGCFGGGG@FGGGGGGDGGGGGGGGGGGFGFD7F?CGGCFDFCFBFCFDFGFGFFGGGGGGFAFFCED,:FCFDEFDFGGCFF8=CEGGGGGDB@FFFC*@FCFFFGFGGGG78CEECGFFFEFGGG,BFFEFGGGGGE88+1>ECGGGC**?FFFGG=E=CFGGDD5=FGGGGGGGDDGDCFG)0.5CBDD;BEE;5B59D:9=6?:7).9BB??4>4(.-3;;BFF?><BF::014##
@M05025:18:000000000-B3NL5:1:1101:22912:11180 1:N:0:CACTCA
TAATCGACTCCTACGGGAGGCAGCAGTAGGGAATCTTCCACAATGGACGAAAGTCTGATGGAGCAACGCCGCGTGAGTGAAGAAGGGTTTCGGCTCGTAAAGCTCTGTTGGTAGTGAAGAAAGATAGAGGTAGTAACTGGCCTTTATTTGACGGTAATTACTTAGAAAGTCACGGCTAACTACGTGCCAGCAGCCGCGGCAATACGTAGGTGGCAAGCGTTGTCCGGATTTATTGGGCGTAAAGCGAGTGCAGGCGGTTCAATAAGTCTGATGTGAAAGCCTTCGGCTCAACCGGAGAATG
+
CCCGGGGGGGGGGGGGGGGGGGGGGGGGGGGGGGGGGGGGGGGGGGGGGGGGGGGGGGGGGGGGGGGGGGGGGGGGGGGGGGGGGGGGGGGGGGGGGGGGGGGGGFGGGGGGFGGGGGGGGFGGGGGGGGGGGGGGGGGGGGGGGGGGGFGGGCEFFGGGGGGGFGGGGGGGGGGGGGGGGGGGGGGGGGGGGGGGGGGGGGGGGGGGGGGGGGGGGGGGGGGGGGGGGGGGGGGGGGGGDGGGGGFFFGFGFFFFF4@EFFGGF?FBF>4:7@@FFBFF7?A??:;:?B<?:B16094##
@M05025:18:000000000-B3NL5:1:1101:3688:11194 1:N:0:CACTCA
TAATCGACTCCTACGGGAGGCAGCAGTAGGGAATTTTCGTCAATGGGGGAAACCCTGAACGAGCAATGCCGCGTGAGTGAAGAAGGTCTTCGGATCGTAAAGCTCTGTTGTAAGTGAGGAACGGCTCATAGAGGAAATGCTATGGGAGTGACGGTAGCTTACCAGAAAGCCACGGCTAACTACGTGCCAGCAGCCGCGGTAATACGTAGGTGGCAAGCGTTATCCGGAATCATTGGGCGGAAAGGGTGCGTAGGTGGCGTACTAAGTCTGTAGTAAAAGGCAATGGCTCAACCATTGTATA
+
CCCGGGGGGGGGDGGGGDEEGCGGGGGGGGGGFGGGGGGGGGGCGGGGGEGGGGGGGGGGGGGDFFGGGGGGGFGGGGGGGGAEFCGGGFFGEFGGGGGGGGGFEEGCFEGGGFFGGGGGDGGGGGEGCFG9FFGFCCEFFEFGF8>FCDFGGGGGGGGGGGGGGCFFGGG7F:BGGDCFFFGECFGGGGGFGGGGDGGGDCG7FGGGGGGGCGFFFGE:EEGGGGG5*=9F7:DFGGD))119*>>>DGDGDBFFFBFFDG3CBF9<FAFAFFFF?5>FF<B?FFBBF?<??F2<><4##
@M05025:18:000000000-B3NL5:1:1101:20299:11209 1:N:0:CACTCA
TAATCGACTCCTACGGGAGGCAGCAGTAGGGAATCTTCCACAATGGACGAAAGTCTGATGGAGCAACGCCGCGTGAGTGAAGAAGGGTTTCGGCTCGTAAAGCTCTGTTGGTAGTGAAGAAAGATAGAGGTAGTAACTGGCCTTTATTTGACGGTAATTACTTAGAAAGTCACGGCTAACTACGTGCCAGCAGCCGCGGTAATACGTAGGTGGCAAGCGTTGTCCGGATTTATTGGGCGTAAAGCGAGTGCAGGCGGTTCAATAAGTCTGATGTGAAAGCCTTCGGCTCAACCGGAGAATG
+
CCCGGGGGGGGGGGGGGGGGGGGGGGGGGGGGGGGGGGGGGGGGGGGGGGGGGGGGGGGGGGGGGGGGGGGGGGGGGGGGGGGGGGGGGGGGGGGGGGGGGFGFGGGFGGFEGFFGGGGGFFGGGGGGGGGGGGGGGGGGGGGGGGGGGGGGGGGGGGGGGGGGGGGFFGGGGGDGGGGGFGGEFGGGFFFGGGGGGGGGGGGGGFAFGGGGFGGGF=7:5CC<FCE:EEFGFDD*9DGGDGGGGD@DDFFGFFF>E6:>FGGFFFFAFAFFB7FFFA<:7:>><?FFFFBF:>9(79:##
@M05025:18:000000000-B3NL5:1:1101:7296:11209 1:N:0:CACTCA
TAATCGACTCCTACGGGAGGCAGCAGTAGGGAATCTTCCACAATGGACGAAAGTCTGATGGAGCAACGCCGCGTGAGTGAAGAAGGGTTTCGGCTCGTAAAGCTCTGTTGGTAGTGAAGAAAGATAGAGGTAGTAACTGGCCTTTATTTGACGGTAATTACTTAGAAAGTCACGGCTAACTACGTGCCAGCAGCCGCGGTAATACGTAGGTGGCAAGCGTTGTCCGGATTTATTGGGCGTAAAGCGAGTGCAGGCGGTTCAATAAGTCTGATGTGAAAGCCTTCGGCTCAACCGGAGAAGG
+
CCCGGGGGGGGGGGGGGGGGGGGGGGGGGGGGGGGGGGGGGGGGGGGFGGDEGFGGGGGGGGFGGGGGGGGGGGGGGGGGGGGGGGGGGGGGGGGGGGGGGGGGGGGGGGGGGGGGGGGGGGGGGGGGGGGGGGGGGGGGGGGCFDFGGGGGGGCGGGGGGDFGGGGGFG9EFGGGGDGGGGGDGGFGGGGEFGFEGGEGEEGGGFCFFGGGFGGGECCEE=:FGGGE=CEGDCF47<DDGDGGGGDEEGFFF)5>D15>=>FGFF=AFFFA?8?FFA<??FFFFFFF?27:7>B1>B<##
@M05025:18:000000000-B3NL5:1:1101:9576:11240 1:N:0:CACTCA
TAATCGACTCCTACGGGAGGCAGCAGTGGGGAATATTGGACAATGGGCGCAAGCCTGATCCAGCCATACCGCGTGGGTGAAGAAGGCCTTCGGGTTGTAAAGCCCTTTTGTTGGGAAAGAAATCCAGCCGGCTAATACCTGGTTGGGATGACGGTACCCAAAGAATAAGCACCGGCTAACTTCGTGCCAGCAGCCGCGGTAATACGAAGGGTGCAAGCGTTACTCGGAATTACTGGGCGTAAAGCGTGCGTAGGTGGTCGTTTAAGTCCGTTGTGAAAGCCCTGGGCTCAACCTGGGAACA
+
CCCGGGGGGGGGGGGGGGGGGGGGGGGGGGGGGGGGGGGGGGGGGGGGGGGGGGGGGGGGGGGGGGGGGGGGGGGGGGGGGGGGGGGGGGGGGGGGGGGGGGGGGGGGGGGGGGGGGGGGGGGGGGGGGGGGGGGGGGGGGGGGGGGGGGGGGGGGGGGGGGGGGGGGGGGGGGGGGGGGGGGGGGGGGGGGGGGGGGGGGGGGGGGGGGGGGGGGGGGGGGGFFGGGGGGGGGGFGGGGDGFCGGFFFDDGFFFFFF?BBDFGFFFFFFFFFFFFFB>B<FFB?BFFFF?FFFFBB?0##
@M05025:18:000000000-B3NL5:1:1101:7575:11252 1:N:0:CACTCA
TAATCGACTCCTACGGGAGGCAGCAGTGGGGAATATTGCACAATGGGCGAAAGCCTGATGCAGCGACGCCGCGTGAGGGATGACGGCCTTCGGGTTGTAAACCTCTTTCAGTAGGGAAGAAGCGAAAGTGACGGTACCTGCAGAAGAAGCGCCGGCTAACTACGTGCCAGCAGCCGCGGTAATACGTAGGGCGCAAGCGTTATCCGGATTTATTGGGCGTAAAGAGCTCGTAGGCGGTTTGTCGCGTCTGCCGTGAAAGTCCGAGGCTCAACCTCGGATCTGCGGTGTGTACGGGCAGGGC
+
CCCGGGGGGGGGGGGGGGGGGGGGGGFGGGGFGGGGGGGGGGGGGGGGGGGGGGGGGGGGGGGGGGGGGGGGGGGGGGGGGGGGGGGGGGGGGGGGGGGGGGGGGGGGGCFGGGGGGGGGGGGGGGGGGGGGGGGGGGGGGGGGGGGGGGGGGGGGGGGGGGFGGFGGGGGGGGGGGGDBGGGGGGGGGGGGGGGGGGGGGG=FFGGGCGFGGGGFGGGGGGGCFGGGGGGGGGGDGGG<DGFDGGFFFCBFBDFF>AFFFGG35>B<:<@:FFFFFB07AFAF;22,4:94:>;>;?(##
@M05025:18:000000000-B3NL5:1:1101:13725:11276 1:N:0:CACTCA
TAATCGACTCCTACGGGAGGCAGCAGTAGGGAATATTGCGCAATGGGGGAAACCCTGATGCAGCGACGCCGCGTGAAGGAAGAAGTATCTCGGTATGTAAACTTCTATCAGCAGGGAAGACAATGACGGTACCTGACTAAGAAGCCCCGGCTAACTACGTGCCAGCAGCCGCGGTAATACGTAGGGGGCAAGCGTTGTCCGGATTTACTGGGTGTAAAGGGAGCGTAGACGGACGGGCAAGTCTGAAGTGAAAGGCAGGGGCTCAACCCCTGGACTGCTTTGCAAAATGTCCATCTAGATG
+
CCCGGGFEDGCFCFCCE7@:EE@C<EGDEG;FFECAF,CCEGGCECDCC+,@@FCC@<E<FGGGGGGD>GGEGF4FCGGFGDGGG<9<@ED<DFFF=FD<@FGGGF9<@DFGGG7CGGGGFEGGGF9=>FFGDDF@FC<FGFGDGFGGG7F:>FBE;<BFGFGG:7,,<7>BCG:8B9,;5444:;:8:CGCCE@EDEGC**?8=99<FFG5:8*2<:A+:55CE=CEDFGDD7<DDCC5F70*2**9F*6*@*7F43)88>397?@:31)4)).*)(.6:A))5)(425-)644244)##
@M05025:18:000000000-B3NL5:1:1101:20117:11281 1:N:0:CACTCA
TAATCGACTCCTACGGGAGGCAGCAGTGGGGAATATTGCACAATGGGCGAAAGCCTGATGCAGCGACGCCGCGTGAGGGATGACGGCCTTCGGGTTGTAAACCTCTTTCAGTAGGGAAGAAGCGAAAGTGACGGTACCTGCAGAAGAAGCGCCGGCTAACTACGTGCCAGCAGCCGCGGTAATACGTAGGGCGCAAGCGTTATCCGGATTTATTGGGCGTAAAGAGCTCGTAGGCGGTTTGTCGCGTCTGCCGTGAAAGTCCGAGGCTCAACCTCGGATCTCCGGTGGGTACGGGCGGACA
+
CCCGGGGGGGGGGGGGGGGGGGGGGGFGGGGGGGGGGGGGGGGGGGGGGGGGGGGGGGGGGGGGGGGGGGGGGGGGGGGGGGGGGGGGGGGGGGGGGGGGGGGGGGGGGGGFGGGGGGGGGGGGGGGGGGGGGGGGGGGFFFG9DFGGGGGGGGGDFGGGGGGGGGGGGGGGGDGGGGGEGGGGGGFDGGGGGGGGGGGGGGGGGGGEE=CEEEGGGFEEECFGGGGGGGGG:<=DG<D*9>FDFG3.5C**577.74FFFFGC@37253*,5/).57348))22499>9).,111(((##
@M05025:18:000000000-B3NL5:1:1101:5698:11312 1:N:0:CACTCA
TAATCGACTCCTACGGGAGGCAGCAGTGGGGAATATTGGACAATGGGCGCAAGCCTGATCCAGCCATACCGCGTGGGTGAAGAAGGCCTTCGGGTTGTAAAGCCCTTTTGTTGGGAAAGAAATCCAGCCGGCTAATACCTGGTTGGGATGACGGTACCCAAAGAATAAGCACCGGCTAACTTCGTGCCAGCAGCCGCGGTAATACGAAGGGTGCAAGCGTTACTCGGAATTACTGGGCGTAAAGCGTGCGTAGGTGGGTATTTAAGTCCGTTGTGAGAGCCCTGGGCTCAACCTGGGAAGA
+
CCCGGGGCGGGGGEF@@CCGDFEEGGFGGGG@FFFADGDFGGFGGGGGEGGEFGFF@FFFGFGGGGGFGCGGD@FGGGGG?FD@F=FFGFECCE=?BCAEFGG@?FGFGF=FEFG8FDF8FFGAFGGFGGGCCE=?,,A5<>FGGGGFDF=9FG@3@C<FECCFFCFGCGGF7@8C>EGGGGG@8BFGEFFGG6@:**=:CGGF?CGFGGEFGDCCGFGGEE:CFGCEGCFF7CFFGGCDCCFG7C5>EG5C>B=6<(896>FF@?@2=6>7DF@4=67::(:B?34:67?0(3:1((,##
@M05025:18:000000000-B3NL5:1:1101:19261:11330 1:N:0:CACTCA
TAATCGACTCCTACGGGAGGCAGCAGTAGGGAATTTTCGTCAATGGGGGAAACCCTGAACGAGCAATGCCGCGTGAGTGAAGAAGGTCTTCGGATCGTAAAGCTCTGTTGTAAGTGAAGAACGGCTCATAGAGGAAATGCTATGGGAGTGACGGTAGCTTACCAGAAAGCCACGGCTAACTACGTGCCAGCAGCCGCGGTAATACGTAGGTGGCAAGCGTTATCCGGAATCATTGGGCGCAAAGGGTGCGTAGGTGGCGTACTAAGTCTGTAGTAAAAGGCAATGGCTCAACCATTGTATC
+
CCCGGGGGGGGGGGGGGGGGGGGGGGGGGGGGGGGGGGGGGGGGGGGGGGGGGGGGGGGGGGGGGGGGGGGGGGGGGGGGGGGGGGGGGGGGGGGGGGGFGGGGGGGGGGGGGGGGGGGGGGGGGGGGGGGDFGGGGGGGGGGGFGGGGGGGGGGGGGGGGGGFGGGGGGGGGGGGGGGGGGGGGGGGGGGGFGGGGGGCGEGGGGGGGDFGGGGGGGGGGGGGGGGCEFFGGGGGGGGDGDDFFGFFFGBGFFFFFBEEFGCF??FBFF99FFF?FFFFFFF?FFFBFF?BF?<24>:##
@M05025:18:000000000-B3NL5:1:1101:3987:11347 1:N:0:CACTCA
TAATCGACTCCTACGGGAGGCAGCAGTGGGGAATATTGGACAATGGGCGCAAGCCTGATCCAGCCATACCGCGTGGGTGAAGAAGGCCTTCGGGTTGTAAAGCCCTTTTGTTGGGAAAGAAATCCAGCCGGCTAATACCTGGTTGGGATGACGGTACCCAAAGAATAAGCACCGGCTAACTTCGTGCCAGCAGCCGCGGTAATACGAAGGGTGCAAGCGTTACTCGGAATTACTGGGCGTAAAGCGTGCGTAGGTGGTTATTTAAGTCCGTTGTGAAAGCCCTGGGCTCAACCTGGGAACC
+
CCCGGGGGGGGGGGGGGGGGGGGGGGGGGGGGGGGGGGGGGGGGGGGGGGGGGGGGGGGGGGGGGGGGGGGGGGGGGGGGGGGGGGGGGGGGGGGGGGGGGGGGGGGGGGGGGGGGGGGGGGGGGGGGGGGGGGGGGGGGGGGGGGGGGGGGGGGGGGGGGGGGGGGGGGGGGGGGGGGGGGGGGGGGGGGGGCGGGGGGGGGGGGGGGGGGGGGGGGGGGGGGGGGGGGGGGGFGFGGGGGGGGGEFFG@GFFFFFBFFFGGGFFFDFBF?EFFFFFF:B6???FFFB?>BFFBFF?F##
@M05025:18:000000000-B3NL5:1:1101:24568:11360 1:N:0:CACTCA
TAATCGACTCCTACGGGAGGCAGCAGTGGGGAATATTGCACAATGGGCGCAAGCCTGATGCAGCCATGCCGCGTGTATGAAGAAGGCCTTCGGGTTGTAAAGTACTTTCAGCGAGGAGGAAGGTGTTGTGGTTAATAACCACAGCAATTGACGTTACTCGCAGAAGAAGCACCGGCTAACTCCGTGCCAGCAGCCGCGGTAATACGGAGGGTGCAAGCGTTAATCGGAATTACTGGGCGTAAAGCGCACGCAGGCGGTCTGTCAAGTCGGATGTGAAATCCCCGGGCTCAACCTGGGAAGT
+
CCCGGEFGGGGGGGGGGGGGGGGGGGCFGGGEEGFFGGGGGGGGGGGGGGGGGGGGGFGFGGGGGGFGGGCGGCCFGGGCE,CFFEDFGGGGGDFGGF9FEFGFBFDFECFGE7FEEF>FCFCEFECGGGGFGGGGFGFCFGGEFGFGEECGC=FFGACGGGGGG7FGF<FGGGGGGGGGG9C8D@FFGCFGFCFCECE=CCF?EGD5C=EGGEG1<:=/:CGGGGG55CGGGFFGGGD<DDGGFGFFFD@DEB:BBBDFFGF>6F65@B>?DFFB=<2>4)426;>B?42(.24<?:2##
@M05025:18:000000000-B3NL5:1:1101:6299:11380 1:N:0:CACTCA
TAATCGACTCCTACGGGAGGCAGCAGTGGGGAATATTGGACAATGGGCGCAAGCCTGATCCAGCCATACCGCGTGGGTGAAGAAGGCCTTCGGGTTGTAAAGCCCTTTTGTTGGGAAAGAAATCCAGCCGGCTAATACCTGGTTGGGATGACGGTACCCAAAGAATAAGCACCGGCTAACTTCGTGCCAGCAGCCGCGGTAATACGAAGGGTGCAAGCGTTACTCGGAATTACTGGGCGTAAAGCGTGCGTAGGTGGTTATTTAAGTCCGTTGTGAAAGCCCTGGGCTCAACCTGGGAAGG
+
CCCGGGGGGGGGGGGGGGGGGGGGGGGGGGGGGGGGGGGGGGGGGGFEEFGGGGGGGGFGGEGGGGGGGGBFGFGGGFGGFGGGGGGGGGFGGGGDGGGGGFGGGGGGEGGGGGGGGGGGGFGGFCGGGGFGGGGGGGDGFFGGGGGGGGGDGGGGGGCGGFEGFEGFECFGGGGGGGDFGD91,>F@;<5BFFFGGGEGGCFFCGGFGGE6:CF:?CCEDC=FGC5==FFFGGFG45DGGG3:*)00)/79<3*=FF36FDCFF7@D?<>)8@DFF2474:?BF:?(32<B((428?8##
@M05025:18:000000000-B3NL5:1:1101:18002:11385 1:N:0:CACTCA
TAATCGACTCCTACGGGAGGCAGCAGTAGGGAATTTTCGTCAATGGGGGAAACCCTGAACGAGCAATGCCGCGTGAGTGAAGAAGGTCTTCGGATCGTAAAGCTCTGTTGTAAGTGAAGAACGGCTCATAGAGGAAATGCTATGGGAGTGACGGTAGCTTACCAGAAAGCCACGGCTAACTACGTGCCAGCAGCCGCGGTAATACGTAGGTGGCAAGCGTTATCCGGAATCATTGGGCGTAAAGGGTGCGTAGGTGGCGTACTAAGTCTGTAGTAAAAGGCAATGGCTCAACCATTGTATG
+
CCCGGGGGGGGGGGGGGGGGGGGGGGGGGGGGGGGGGGGGGGGGGGGGGGGGGGGGGGGFFEGGGGGGGGGGGGGGGGGGGGFGGGGGGGGGGGGGGGGGGGGFGGGGGGGGGGGGGGGGGGGGGGGGGGGFFFEGGGGGGGGGGGGGGGGGGEGGGGGGGGGGGGFGGFGFGEEGEBGGGGGGGGGDGGGGGGGGGGGCGEFGGCCFFGGGGFCGG=EGEEF@FDGGGEDFGGGGDFGCD33CCGFB><>3BFBFF:>@39CFFF769>F<F@FBF9<??F?>?BF<?BD(4:?A2:4##
@M05025:18:000000000-B3NL5:1:1101:10804:11416 1:N:0:CACTCA
TAATCGACTCCTACGGGAGGCAGCAGTGGGGAATATTGCACAATGGAGGAAACTCTGATGCAGCGACGCCGCGTGAAGGAAGAAGTATCTCGGTATGTAAACTTCTATCAGCAGGGAAGAAAATGACGGTACCTGACTAAGAAGCCCCGGCTAACTACGTGCCAGCAGCCGCGGTAATACGTAGGGGGCAAGCGGTATCCGGATTTACTGGGTGTAAAGGGAGCGTAGACGGACGGGCAAGTCTGATGTGAAAGCCCGGGGCTTAATCCCGGGACTGCATTGGAAACTGTCCATCTTGACA
+
CCCGGGGGGGFFGGGDGD@EGEGGFGFE8@EGGGCFFFFGGGGGGG9FGGGGGGFGGGFGGGGGCGCFEGGGGGEG7FGGFGGEGFGGGGGGGGGGGGGGGGGGGGCFDGGGGGGGFGGGGGGGGGGGGGGCFGGFGGGGGG9FFG@FGEGGDFGFGGGFFFFGGG?CCEGGGGG>EGGGGFGCEGGGGGG>5E*31;FGGDG55CFFFGGG?C:FGGGGC7CE7EGGGFGG3CDDDDDGGGGG7:?BFGFGFF)<<;E)7CG4?**.=:3;E35>@?AFA)82923446<?F<BAAA)##
@M05025:18:000000000-B3NL5:1:1101:8764:11425 1:N:0:CACTCA
TAATCGACTCCTACGGGAGGCAGCAGTGGGGAATATTGCACAATGGGCGAAAGCCTGATGCAGCGACGCCGCGTGAGGGATGACGGCCTTCGGGTTGTAAACCTCTTTCAGTAGGGAAGAAGCGAAAGTGACGGTACCTGCAGAAGAAGCGCCGGCTAACTACGTGCCAGCAGCCGCGGTAATACGTAGGGCGCAAGCGTTATCCGGATTTATTGGGCGTAAAGAGCTCGTAGGCGGTTTGTCGCGTCTGCCGTGAAAGTCCGAGGCTCAACCTCGGATCTGCGGTGGGTACGGGCAGACC
+
CCCGGGGGGGGGGGGGGGGGGGGGGGFGGGGGGGGGGGGGGGGGGGGGGGGGGGGGGGGGGGGGGGGGGGGGGGGGGGGGGGGGGGGGGGGGGGGGGGGGGGGGGGGGGGGFGGGGGGGGGGGGGGGGGGGGGGGGGGGGGGGGGGGGGGGGGGGGGGGGGGGGGGGGGGGGGGGGGGGGGGGGGGGGGGGGGGGGGGGGGGGGGGGGGDEGGGGGGGGGGGGGGGGGGGGGGGGGGGGGGGGGFGFFFGFGF@B@FFFFB7DDFFFFF7@B@FFFFFFFADFFFFFFF>BBFFF>>?(##
@M05025:18:000000000-B3NL5:1:1101:6144:11433 1:N:0:CACTCA
TAATCGACTCCTACGGGAGGCAGCAGTAGGGAATTTTCGTCAATGGGGGAAACCCTGAACGAGCAATGCCGCGTGAGTGAAGAAGGTCTTCGGATCGTAAAGCTCTGTTGTAAGTGAAGAACGGCTCATAGAGGAAATGCCATGGGAGTGACGGTAGCTTACCAGAAAGCCACGGCTAACTACGTGCCAGCAGCCGCGGTAATACGTAGGTGGCAAGCGTTATCCGGAATCATTGGGCGTAAAGGGTGCGTAGGTGGCGTACTAAGTCTGTAGTAAAAGGCAATGGCTCAACCATTGTACT
+
CCCGGGGGGGGGGGGGGGGGGGGGGGGGGGGGGGGGGGGGGGGGGGGGGGGGGGGGGGGGGGGGGGGGGGGGGGGGGGGGGGGGGGGGGGGGGGGGGGGGGGGGGGGGGGGGGGGGGGGGGGGGGGGGGGGGGGGGGGGGGGGGGGGGGGGGGGGGGGGGGGGGGGGGGGGGGGGGGGGGGGGGGGGGGGGGGGGGGGGGGGGFGGGGGGGGGGGGGCEGGDFGGGGGGGGFGGGGGGGDGDGGGGFDDGEGEFFFFFFFFGGGFFFFFAF<FFFFFBF::BF:????BFFFFFBFFF4##
@M05025:18:000000000-B3NL5:1:1101:17256:11466 1:N:0:CACTCA
TAATCGACTCCTACGGGAGGCAGCAGTGGGGAATATTGCACAATGGGGGAAACCCTGATGCAGCGACGCCGCGTGAAGGAAGAAGTATTTCGGTATGTAAACTCCTATCAGCAGGGAAGAAAATGACGGTACTTGACTAAGAAGCCCCGGCTAACTACGTGCCAGCAGCCGCGGTAATACGTAGGGGGCAAGCGTTGTCCGGATTTACTGGGTGTAAAGGGAGCGTAGACGGCATGGCAAGTCTGGTGTGAAAGGCAGGGGCTCAACCCCTGGACTGCATTGGAAACTGTCAGGCTGGGGG
+
8<CGE@FGCF@ECC@FGGGCEFEEGGCCDGEBFFGGGGFGGG@C@FDGEGEGFEC,E@F9<FC8@BFFEC:CBFG,4<F<=FGGG?5E5EFCFGCFFFGCFFGG8F99ED5=FBEF=FEFFGGGC?FEBF=>,CF=B@FDGF9>F8F:FCGCFF@FC@:3DCFFFC:>:,*>:::B8<BEFGGGEGGGGECGGGC8B:CCGC*;CC:F9<FG*8CF7+<CGGGGEGDGC?EGGCC4DD7*9:?77C4757BCFFF<43:3:9CD@4517,5::47?>?)6).4).4:226AA2424(,(##
@M05025:18:000000000-B3NL5:1:1101:7196:11525 1:N:0:CACTCA
TAATCGACTCCTACGGGAGGCAGCAGTAGGGAATCTTCGGCAATGGACGAAAGTCTGACCGAGCAACGCCGCGTGAGTGAAGAAGGTTTTCGGATCGTAAAACTCTGTTGTTAGAGAAGAACAAGGATGAGAGTAACTGTTCATCCCTTGACGGTATCTAACCAGAAAGCCACGGCTAACTACGTGCCAGCAGCCGCGGTAATACGTAGGTGGCAAGCGTTGTCCGGATTTATTGGGCGTAAAGCGAGCGCAGGCGGTTTCTTAAGTCTGATGTGAAAGCCCCCGGCTCAACCGGGGAGTG
+
CC@FF@FGGGGGGGGGGGGGGE@EFGGGGGGGGGGGGFFDFGGGGGGGEDGGGCEGGFGGGGDFCFGGEGGGGGGEFCFEGG9FDFFGFFGGEDGGGGGGFGGGGGGGGCGGFGFGGGGGGFFGGGGGGGGGGGGGGGGGGGGGGFFGDFFFDGFEGGGGGGGGGGGGGCEGGEEEGGGFGFF@F7EBFFGGGF@>EGGEE*<CCFEGCE?CFFFCCFC75EEGFGGGGDFDFGDFDFGGGGGGGGEFEG@GBFD:B2;5@GG7F?@AF<@4@@6*92)81,,39(2(483:?90997>##
@M05025:18:000000000-B3NL5:1:1101:17390:11545 1:N:0:CACTCA
TAATCGACTCCTACGGGAGGCAGCAGTGAGGAATATTGGTCAATGGGCGGGAGCCTGAACCAGCCAAGTCGCGTGAGGGATGACGGTCCTACGGATTGTAAACCTCTTTTGCCGGGGAGCAAGCGTGCGTTCGTGAACGCGCGTCGAGAGTACCCGGAGAAAAAGCATCGGCTAACTCCGTGCCAGCAGCCGCGGTAATACGGAGGATGCGAGCGTTATCCGGATTTATTGGGTTTAAAGGGTGCGTAGGCGGGATGCCAAGTCAGCGGTAAAAATGCGGTGCTCAACGCCGTCGAGCCCG
+
CCCGGGGGGGGGFGGGGGGGGGGGGGGGGGGGGGGGGGGGGGGGGGGGGGGGGGGGGGGGGGGGGGGGGGDGGGGGGGGGGGGGEGGGGGGGGGGGGGGGFGGGGGGGGGGGFGG>EGGGGGGGGGCCFEGGCF@FFGGEFGEEGG:B7FGGFGGGDEFCFFGG>FCFGGGGGGGGGGGGGGGGGGGGGGFEGEEGCCFGFGC=EGGGGGG5EGGGGGGGCEDG:CGFGFG4</73<70CCGDGGGF>:DFD3BEEF?F?@C:C*0<>F?:6@FF:=<99:>>DB)5?6(90-76>9:1##
@M05025:18:000000000-B3NL5:1:1101:11694:11547 1:N:0:CACTCA
TAATCGACTCCTACGGGAGGCAGCAGTGGGGAATATTGCACAATGGGGGAAACCCTGATGCAGCGACGCCGCGTGAAGGAAGAAGTATCTCGGTATGTAAACTTCTATCAGCAGGGAAGAAAATGACGGTACCTGACTAAGAAGCCCCGGCTAACTACGTGCCAGCAGCCGCGGTAATACGTAGGGGGCAAGCGTTATCCGGATTTACTGGGTGTAAAGGGAGCGTAGACGGAAGAGCAAGTCTGATGTGAAAGGCTGGGGCTTAACCCCACGACTGCATTGGAAACTGTTTTTCTAGAGT
+
CCCGGGGGGGGGGGGGGFGGGGGGGGGGGGGGGGGGGGGGGGGGGGGGGGGGGGGGGGGGGGGGGGGGGGGGGFGGGGGGGGGGGGGGGGGGGGGGGGGGGGGGGGGGGGGGGGGGFGGGGGGGGGGGGGGGGGGGGGGGGGGGGFGGGGGGGGGGGGGFGGGGGGGGGGGGGGGGGGGGGGFGGGGGGGGGGGGGGGGGGGECGGGGGGGGFGGFGCGGGGGDGEDC5CEGGGGFFGFCGFGGFFFF?GFGFFFFFBFFFGGGFFF8FFF>FFFFEBFFFFFFA2<BF:><7:?FFF9##
@M05025:18:000000000-B3NL5:1:1101:5882:11548 1:N:0:CACTCA
TAATCGACTCCTACGGGAGGCAGCAGTGGGGAATATTGCACAATGGGCGCAAGCCTGATGCAGCCATGCCGCGTGTATGAAGAAGGCCTTCGGGTTGTAAAGTACTTTCAGCGGGGAGGAAGGCGATAAGGTTAATAACCTTGTCGATTGACGTTACCCGCAGAAGAAGCACCGGCTAACTCCGTGCCAGCAGCCGCGGTAATACGGAGGGTGCAAGCGTTAATCGGGATTACTGGGCGTAAAGCGCACGCAGGCGGTCTGTCAAGTCGGATGTGAAATCCCCGGGCTCAACCTGGGAACG
+
CCCGGGGGGGGGGGGGGGGGGGGGGGGGGGGGGGGGGGGGGGGGG?FFGGGGGGGGGGGGGGGGGGFGGGGGGFFFGGGGEFEGGGCGGGGGGGGGGGGGGGGGGGGGGGGGGGGGGGGGGGGGGGGGGGGDGGGGFGGGGGGGGGGGGGGEGFFGFGGGGG@EGGGGGGGGGGGGGGGGGGGEGGGGGFGGGGGGGGGGDDGFGCCCEGEGECC<EGEGEEFGGGGGGGGCFDGCFFGDDCCFGGF@DGEGFFFFF>3>?FDC?FF2>;EFFFF@FFFA>?:99>BBF>><?BFFFB?##
@M05025:18:000000000-B3NL5:1:1101:10206:11562 1:N:0:CACTCA
TAATCGACTCCTACGGGAGGCAGCAGTAGGGAATCTTCGGCAATGGACGAAAGTCTGATCGAGCAACGCCGCGTGAGTGAAGAAGGTTTTCGGATCGTAAAACTCTGTTGTTAGAGAAGAACAAGGATGAGAGTAACTGTTCATCCCTTGACGGTATCTAACCAGAAAGCCACGGCTAACTACGTGCCAGCAGCCGCGGTAATACGTAGGTGGCAAGCGTTGTCCGGATTTATTGGGCGTAAAGCGAGCGCAGGCGGTTTCTTAAGTCTGATGTGAAAGCCCCCGGCTCAACCGGGGAGTC
+
CCCGGFGGGGGGGGGGGCGGGGGGGGGGGGGFGGGGGGGGGGGGGGGGGGGGGGGGGGGGGGGGGGGGGGGGGGGCGFGGGGGGGGGGGGGGGGGGGGGGGCFGGGGFGGGGGGFGFGGGGGGGGGGGGGGGGFGGGGGFGGGGGGGGGDGGEGGGFGGGGGGGGGGGGGFFGGCECEGGFGCEFGGGGGGGGGGGDEDEGGFFFGFGGGGGGFCGGGGCEGGGGGG5*:?CFGFGCCD7CC5F7C5>37.>@@DDFF>>F>F7?F@)/-14?*/*9<41(-3;BFFF6><0:B;BFFF##
@M05025:18:000000000-B3NL5:1:1101:13588:11567 1:N:0:CACTCA
TAATCGACTCCTACGGGAGGCAGCAGTAGGGAATCTTCCACAATGGACGAAAGTCTGATGGAGCAACGCCGCGTGAGTGAAGAAGGGTTTCGGCTCGTAAAGCTCTGTTGGTAGTGAAGAAAGATAGAGGTAGTAACTGGCCTTTATTTGACGGTAATTACTTAGAAAGTCACGGCTAACTACGTGCCAGCAGCCGCGGTAATACGTAGGTGGCAAGCGTTGTCCGGATTTATTGGGCGTAAAGCGAGTGCAGGCGGTTCAATAAGTCTGATGTGAAAGCCTTCGGCTCAACCGGAGAAGA
+
CCCGGGGGGGGGGGGGGGGGGGGGGGGGGGGGGGGGGGGGGGGGGGGGGGGGGGGGGGGGGGGGGGGGGDGGGGFFFGGGGGGGGGGGGGGGGGGGGGGFGGFGGGGGGGG:EFAFFGGGGGGFAFGFGGGGGGGGDGGGGGGGGGGGGGFGGGGGGGGGGGGGGGGGFGGGGEGGGGGFFG8EFGGGFGGGGGGGGGGGGGDGGG>FCGDEFEGGG=GCGGGGGGDC7ECGGGGGGGGGGGFGGGDFEGFGFFBEF>)79>>FFFB2=AFAFFFBFABFF?7?:80(-8<(3>>BFF8##
@M05025:18:000000000-B3NL5:1:1101:14817:11597 1:N:0:CACTCA
TAATCGACTCCTACGGGAGGCAGCAGTAGGGAATCTTCCACAATGGACGAAAGTCTGATGGAGCAACGCCGCGTGAGTGAAGAAGGGTTTCGGCTCGTAAAGCTCTGTTGGGAGTGAAGAAAGATAGCGGTAGTAAATGGCCTTTATTTGACGGTAATTACTTAGGAAGTGACGGCTAACTACGTGCCAGCAGCCGCGGTAATACGTAGGGGGCTAGCGTGGTCCGGATTTATTGGGCGTAAAGCGATTGGAGGCGGTTCAATAAGTCTGATGTGAAAGCCTTCGGCTCAACCGGAGAAGT
+
BBCFFFFECC<<AFEEG7FCEE@EGGFCGGFGC@FGF@6FAF<FFFGGG7@:CFGGGFFFFCCFGFCGGDGCG==,?,CF<DF,CDFGGDGGD:FGE>:,+?5,?<AAFDC+,88B8FBAFFC85EA,6@3FFD@F,CAF8F<C<<3DFA=FE7+@7@@,3,3FGCF9DF,;8@8*4*8DAGDEF@>D94*?2>>8E8*=C;+>1=0?8C*7:**/*<C1**2+<>E5CE+?DC7>FCDC<7*:FG3)0>)7.7>>3())*2*;4=7.8)9<FF=*8)6((52??B(,,2,(4;9221(##
@M05025:18:000000000-B3NL5:1:1101:20666:11629 1:N:0:CACTCA
TAATCGACTCCTACGGGAGGCAGCAGTAGGGAATCTTCCACAATGGACGAAAGTCTGATGGAGCAACGCCGCGTGAGTGAAGAAGGGTTTCGGCTCGTAAAGCTCTGTTGGTAGTGAAGAAAGATAGAGGTAGTAACTGGCCTTTATTTGACGGTAATTACTTAGAAAGTCACGGCTAACTACGTGCCAGCAGCCGCGGTAATACGTAGGTGGCAAGCGTTGTCCGGATTTATTGGGCGTAAAGCGAGTGCAGGCGGTTCAATAAGTCTGATGTGAAAGCCTTCGGCTCAACCGGAGAACC
+
CCCGGGGGGGGGGGGGGGGGGGGGGGGGGGGGGGGGGGGGGGGGGGGGGGGGGGGGGGGGGGGGGGGGGGGGGGGGGGGGGGGGGGGGGGGGGGGGGGGGGGGGGGGGGGGGGGGGGGGGGGGGGGGGGGGGGGGGGGGGGGGGGGGGGGGGGGGGGGGGGGGGGGGGGGGGGGGGGGGGGGGGGGGGGGGGGGGGGGGGGGGGGGGGGGGGGGGGGGGGGEGFFEGEEGGGGGGGGGGGGGGGGGFFFGFGFFFFFFEF?DGGFFFFFFFFFFFFFFF?FFA2:<>BF?F:0;>9>F?##
@M05025:18:000000000-B3NL5:1:1101:5051:11644 1:N:0:CACTCA
TAATCGACTCCTACGGGAGGCAGCAGTAGGGAATCTTCGGCAATGGACGAAAGTCTGACCGAGCAACGCCGCGTGAGTGAAGAAGGTTTTCGGATCGTAAAACTCTGTTGTTAGAGAAGAACAAGGATGAGAGTAACTGTTCATCCCTTGACGGTATCTAACCAGAAAGCCACGGCTAACTACGTGCCAGCAGCCGCGGTAATACGTAGGTGGCAAGCGTTGTCCGGATTTATTGGGCGTAAAGCGAGCGCAGGCGGTTTCTTAAGTCTGATGTGAAAGCCCCCGGCTCAACCGGGGAGGG
+
CCCGGGGGGGGGGGGGGGGGGGGGGGGGGGGGGGGGGGGGGGGGGGGGGGCFGGGGGGGGGGGGGGGGGGGGGGGGGGGGGGGGGGGGGGGGGGGGGGGGGGGGGGGGGGGGGFFGFGGGGGGGGGGGGGGGGGGGGGGGGGGGGGGFGGGGGGGGGGGGGGGGGGGGGGGGGGGGGGGGGGGGGGGGGGGGGGGCGGGGG5CCCGFGGGGGGGGGGGGGGGGGGGGEGDFGGGFGGGGGGDFGGGFFFGFGFDFFF6D5@GGGFFFBFF?<FFFFBAF?0(89>FF9B7>??B;066>##
@M05025:18:000000000-B3NL5:1:1101:17328:11658 1:N:0:CACTCA
TAATCGACTCCTACGGGAGGCAGCAGTAGGGAATCTTCCACAATGGACGAAAGTCTGATGGAGCAACGCCGCGTGAGTGAAGAAGGGTTTCGGCTCGTAAAGCTCTGTTGGTAGTGAAGAAAGATAGAGGTAGTAACTGGCCTTTATTTGACGGTAATTACTTAGAAAGTCACGGCTAACTACGTGCCAGCAGCCGCGGTAATGCGTAGGTGGCGAGCGTTGTCCGGATTTATTGGGCGTAAAGCGAGTGCAGGCGGTTCAATAAGTCTGATGTGAAAGCCTTCGGCTCAACCGGAGAAGA
+
CCCGGFGGGGGGGGGGGGGGGGGGGGFFGGGGGGGGGGGGGGGGGGDGGC7FCCFDGGGGGGGGFGGGEGGGGGGGGGGGGGCGGGDG=FFGG@DGFFGEFDF9FGGFGGGGFG9EECFEFFEEA?<CFGEGFEFGGGFGGG9>DGGGC9DFGGGF>FGGCF9DF9FA@FEGF7EE@EBEGG6EGF*DFC>,DDFGGGECG5,>CEEEEGDG=9*:C5C>55*==EG5*79FD7774CD)7C5>75>E>DFFFFDFF>).9*:CFF?<BA=<F??*=A211382:1(4:<21:076>>(##
@M05025:18:000000000-B3NL5:1:1101:3537:11682 1:N:0:CACTCA
TAATCGACTCCTACGGGAGGCAGCAGTGGGGAATATTGGACAATGGGCGCAAGCCTGATCCAGCCATACCGCGTGGGTGAAGAAGGCCTTCGGGTTGTAAAGCCCTTTTGTTGGGAAAGAAATCCAGCCGGCTAATACCTGGTTGGGATGACGGTACCCAAAGAATAAGCACCGGCTAACTTCGTGCCAGCAGCCGCGGTAATACGAAGGGTGCAAGCGTTACTCGGAATTACTGGGCGTAAAGCGTGCGTAGGTGGTTATTTAAGTCCGTTGTGAAAGCCCTGGGCTCAACCTGGGAACC
+
CCCGGGGGGGGGGFGGGGGGGGGCGGGGGGGGGGGGGFGDGGGGGGGGGGGGGGGGGGGGGGGGGFGGGGGGGGGGGGGGGGGGGGGGGGGGCGGGGGGGGGGGGGFGAFFF@EGGFGGFGFGGGGFGFG>FGGGFGGG9FGGG7@FGGDGGDGGGDGFGGGGGGGGGGGGGGGGG7:CDGGGG8FDFFCEGFGGGGGGGEEGGGGGGCECFE*?FGGDEGGGGGG5=CFFGGCDF:DDDDDGGG)8;>)0177FFFFFFFGGGFFF>B:FFF@>?BA2?<(8<B0<BBF<?38:0(44##
@M05025:18:000000000-B3NL5:1:1101:21450:11749 1:N:0:CACTCA
TAATCGACTCCTACGGGAGGCAGCAGTGGGGAATATTGGACAATGGGCGCAAGCCTGATCCAGCCATACCGCGTGGGTGAAGAAGGCCTTCGGGTTGTAAAGCCCTTTTGTTGGGAAAGAAATCCAGCCGGCTAATACCTGGTTGGGATGACGGTACCCAAAGAATAAGCACCGGCTAACTTCGTGCCAGCAGCCGCGGTAATACGAAGGGTGCAAGCGTTACTCGGAATTACTGGGCGTAAAGCGTGCGTAGGTGGTCGTTTAAGTCCGTTGTGAAAGCCCTGGGCTCAACCTGGGAAGA
+
CCCGGGGGGGGGGGGGGGGGGGGGGGFGGGGGGGGGGGGGGGGGGGGGGGGGGGGGGGGGGGGGGGGGGGGGGGGGGGGGGGGGGGGGGGGGGGGGGGGGGGGGGGGGGGGGGGGGGGGGGGGGGGGGGGGGGGGGGGGGGGGGGGGGGGGGGGGGEGGGFGGGGGGGGGGCGGGGEGGGGGGGGFGGGFGGGGGGGGGGGGGGGGCGEGGGGGGGGGGEGGGFGEEGGGFFGFGFG:DGDGGFC7>:>D:DDF?FFBFEFDGFFFFFFFFB>>>FFFFFBF<?63:2<<?FFFF?<?:##
@M05025:18:000000000-B3NL5:1:1101:6051:11794 1:N:0:CACTCA
TAATCGACTCCTACGGGAGGCAGCAGTGGGGAATATTGCACAATGGGCGAAAGCCTGATGCAGCGACGCCGCGTGAGGGATGACGGCCTTCGGGTTGTAAACCTCCTTCAGTAGGGAAGAAGCGAAAGTGACGGTACCTGCAGAAGAAGCGCCGGCTAACTACGTGCCAGCAGCCGCGGTAATACGTAGGGCGCAAGCGTTATCCGGATTTATTGGGCGTAAAGAGCTCGTAGGCGGTTTGTCGCGTCTGCCGTGAAAGTCCGAGGCTCCACCTCGGATCTGCGGTGGGTACGGGCAGATG
+
CCCGGGGGGGGGGGGGGGGGGGGGGGGGGGGGGGGGGGGGGGGGGGGGGGGGGGGGGGGGFGGGGGGGGGGGGGGGGGGGGGGGGGGGGGGGGGGGGGGGGGGGGGFGGGGGGGGGGFGFGGGGGGGGGGGGGGGGGGGGGGGGGGGGGGGGGGGGGGGGGGGGGGGGGGGGGGGGGGGGGDGGGGFGGGGGGEEGGGGGGGGGGGGGEGGCFGGGGGGGGGGGGGGGGGGGGGGGGDDCGGFCFDDEEGFG>)5<FAFFFCC35B320,7(77<D@28;ABFFB?2>>;2:?F>6,,(##
@M05025:18:000000000-B3NL5:1:1101:9509:11857 1:N:0:CACTCA
TAATCGACTCCTACGGGAGGCAGCAGTAGGGAATCTTCGGCAATGGACGAAAGTCTGACCGAGCAACGCCGCGTGAGTGAAGAAGGTTTTCGGATCGTAAAACTCTGTTGTTAGAGAAGAACAAGGATGAGAGTAACTGTTCATCCCTTGACGGTATCTAACCAGAAAGCCACGGCTAACTACGTGCCAGCAGCCGCGGTAATACGTAGGTGGCAAGCGTTGTCCGGATTTATTGGGCGTAAAGCGAGCGCAGGCGGTTTCTTAAGTCTGATGTGAAAGCCCCCGGCTCAACCGGGGAGAC
+
CCCGGGGGGGGGGGGGGEGGGGGGGGGGGGGGGGGGGGGGGGGGGGGGGGGGGGGGGGGGGGGGGGGGGGGGGGGGGGGGGGGGGGGGGGGGGGGGGGGFGGGGGGGGGGGGGGGGGGGGGGGGGGGGGGGGGGGGGGGGGGGGGGGGGGGGGGGGGGGGGGGGGGGGGGGGGGGGGGGGGGGGGGGGGGGGGGGGGGGGGGGGGFCGGGGGGGGGGGGEGGGGGGGEDE9FGGGFGGGGGGGGGGFFFGFGFFFED9BEF>FGFFFFFFFFFFFFFFFBFFFFFFF>??FFFFBFFFF##
@M05025:18:000000000-B3NL5:1:1101:6090:11857 1:N:0:CACTCA
TAATCGACTCCTACGGGAGGCAGCAGTGGGGAATATTGCACAATGGGCGCAAGCCTGATGCAGCCATGCCGCGTGTATGAAGAAGGCCTTCGGGTTGTAAAGTACTTTCAGCGAGGAGGAAGGTGTTGTGGTTAATAACCGCAGCAATTGACGTTACTCGCAGAAGAAGCACCGGCTAACTCCGTGCCAGCAGCCGCGGTAATACGGAGGGTGCAAGCGTTAATCGGAATTACTGGGCGTAAAGCGCACGCAGGCGGTCTGTCAAGTCGGATGTGAAATCCCCGGGCTCAACCTGGGAAGC
+
CCCGGGGGGGGGGGGGEGGGGGGGGGFGGGGGGGGGGGGGGGGFGGGGGGGGEGGGGGGGGGGGGGGGFGGGGGGGGGGGGGGGGFGGGGDFGFGGGGGGFGGGGGGGGGGGGGGGGGGGGGGGGGGGGGGGFGGFGGGGGGGGGGGFFGGEGGGFGGCGGDGGGGGEGGFGGGGGGDFGGGGGFGGGGGFGGGGGGGGGGGGGGFGCEGGGGGGCECCE=GGGGGDE=FFGGFCFGGD)9CGGGCEFDDEGF>EE3,5:FF:7@F=)>>E:DFFFFFFF::F9FFF0:>2:?FFFF:?##
@M05025:18:000000000-B3NL5:1:1101:17321:11870 1:N:0:CACTCA
TAATCGACTCCTACGGGAGGCAGCAGTGGGGAATATTGCACAATGGGCGCAAGCCTGATGCAGCCATGCCGCGTGTATGAAGAAGGCCTTCGGGTTGTAAAGTACTTTCAGCGAGGAGGAAGGCATTGTGGTTAATAACCGCAGTGATTGACGTTACTCGCAGAAGAAGCACCGGCTAACTCCGTGCCAGCAGCCGCGGTAATACGGAGGGTGCAAGCGTTAATCGGAATTACTGGGCGTAAAGCGCACGCAGGCGGTCTGTCAAGTCGGATGTGAAATCCCCGGGCTCAACCTGGGAAAG
+
CCCGGGGGGGGGGGGGGGGGGGGGGGFGGGGGGGGGGGGGGGGGGGGGGGGGGGGGGGGGGGGGGGGGGGGGGGGGGGGGGGGGGGGGGGFFGGGGGGGGGGGGGGGGGGGGGGGGGGGGGGGGGGFGGGGGGGGGGGGGGGGGGGGGGGGGGEGGGGGGGGEGGGGGFGGFFGGGGGCFGCFGGGGGGGGGGGGGGGGGGGGC9FGCEGGEEGGGGGGEEEGGGGGG5FGCFGFGFFG7DGGG753>>5@CEF);B>D5FFD:@FFA:356://7B<<483:BB>>>:4,11:76<<:##
@M05025:18:000000000-B3NL5:1:1101:15827:11899 1:N:0:CACTCA
TAATCGACTCCTACGGGAGGCAGCAGTAGGGAATCTTCCACAATGGACGAAAGTCTGATGGAGCAACGCCGCGTGAGTGAAGAAGGGTTTCGGCTCGTAAAGCTCTGTTGGTAGTGAAGAAAGATAGAGGTAGTAACTGGCCTTTATTTGACGGTAATTACTTAGAAAGTCACGGCTAACTACGTGCCAGCAGCCGCGGTAATACGTAGGTGGCATGCGTTGTCCGGATTTATTGGGCGTAAAGCGAGTGCAGGCGGTTCAATAAGTCTGATGTGAAAGCCTTCGGCTCAACCGGAGAAAC
+
CCCGGGGGGGGGGGGGGGGGGGGGGGGGGGGGGGGGGGGGGGGGGGGGGGGGGGGGGGGGGGGGGGGGGGGGGGGGGFGFGGGGGGGGGGGGGGGGGGGGGGGGGGGGGGGEGGGGGGGGGGGGGGGGGGGGGGGGGGFGGGGFGGGGGGGGGGGGEGGGGGGGGGGGGGGGGGGGGGGGGGGGGGGGCFGGGGGGGGGGGGGGGGFFDGGGGGGFCCEGGEEGGGGGGG6@FGDFFFDGGGGGDGDFFGFFFFFEFF)57CGC469)9<?AFFFFFFF03:FFBFF:18?::>;9908##
@M05025:18:000000000-B3NL5:1:1101:19677:11958 1:N:0:CACTCA
TAATCGACTCCTACGGGAGGCAGCAGTGGGGAATATTGCACAATGGGCGCAAGCCTGATGCAGCCATGCCGCGTGTATGAAGAAGGCCTTCGGGTTGTAAAGTACTTTCAGCGAGGAGGAAGGTGTTGTGGTTAATAACCGCAGCAATTGACGTTACTCGCAGAAGAAGCACCGGCTAACTCCGTGCCAGCAGCCGCGGTAATACGGAGGGTGCAAGCGTTAATCGGAATTACTGGGCTTAAAGCGCACGCAGGCGGTCTGTCAAGTCGGATGTGAAATCCCCGGGCTCAACCTGGGAAGG
+
CCCGGGGGGGGGGGGGGGGGGGGGGGFGGGGGGGFGGGGGGGGGGGGGGGGGGGGGGGGGGGGGGGGGGGGGGGGEGGGGGGGGGGGGFGGGEGGGGGGGGGGGGGGGGGGGGGGGDGGGGGGGGGGGGGGGGGGGGGGGGGGGGGGGGGFGGGGGGGGGGGGGGGGGGGGGGGGGGGGGGGGGGGDGF6CGGGGGDGGGGD?FGGGDCEGGGGGGGGGCEGGGGGGGGGGGGGGCGFFGFC:C>DDEEGEGEF>BEFDBFFCFF?1)73<?>FFFFFBF()493141828BF80:B:(##
@M05025:18:000000000-B3NL5:1:1101:28262:12001 1:N:0:CACTCA
TAATCGACTCCTACGGGAGGCAGCAGTAGGGAATATTGCACAATGGGGGAAACCCTGATGCAGCGACGCCGCGTGAGGGAAGAAGTATCTCGGTATGTAAACTTCTATCAGCAGGGAAGACAATGACGGTACCTGACTAAGAAGCCCCGGCTAACTACGTGCCAGCAGCCGCGGTAATACGTAGGGGGCAAGCGTTATCCGGATTTACTGGGTGTAAAGGGAGCGTAGACGGACGGGCAAGTCTGAAGTGAAAGGCAGGGGCTCAACCCCTGGACTGCTTTGGAAACTGTCCATCTAGAAG
+
CCCGGGGGGGGGGGGGGGGGGGGGGGFGGGGDGGGGGGGGGGGGGGGGGGGGGCCFGGGGGGGGGGGGGGGGGFGEGGGGGGGGGGGGGGGGGGGGGGGGGGGGGGGGGGDGGGGGGFGGGGFFGGGGGGGGGGGGGGGGGGGFGGCGBCFGGGGGGGGGGGGGGGGGGDGGGGEGGGGGGDGGGEEGGEGCFE4BGGGGGGEGCCCGCFFFCEGGEFDGGGGDGGC>EGGGGDDDGGDGGG7>DF*9@GFGF?F>F:>5>CDFFFF(5?>?>)895(::>AFBFFFFB<>FFBF<4:5##
@M05025:18:000000000-B3NL5:1:1101:7420:12011 1:N:0:CACTCA
TAATCGACTCCTACGGGAGGCAGCAGTGGGGAATATTGGACAATGGGCGCAAGCCTGATCCAGCCATACCGCGTGGGTGAAGAAGGCCTTCGGGTTGTAAAGCCCTTTTGTTGGGAAAGAAATCCAGCTGGCTAATACCCGGTTGGGATGACGGTACCCAAAGAATAAGCACCGGCTAACTTCGTGCCAGCAGCCGCGGTAATACGAAGGGTGCAAGCGTTACTCGGAATTACTGGGCGTAAAGCGTGCGTAGGTGGTCGTTTAAGTCCGTTGTGAAAGCCCTGGGCTCAACCTGGGAATC
+
CCCGGGGGGGGGGGGGGGGGGGGGGGFGGGGGGGGGGGGGGGGGGGGGGGGGGGGGGGGGGGGGGGGGGGGGGGGGGGGGGGGGGGGGGGGGGGGGGGGGGGGGGGGGGGGGGGGGGGGGGGGGGGGGGGGGFGGGGGGGGGGGGGGGGGGGGGGGGGGGCFGGGGGGGGGGGGGGGGGGGGGGGGGGGGGGGGGGGGGGGGGGGGGGGGGGGGGGGGGGGDGGGGGGGGGGGGGGFGGGGGGGGDFFFGFGFFFFFFFF:DFGFFFBFFFFEFFFFFF7?F?FB?FFFFBFFFBFF?B##
@M05025:18:000000000-B3NL5:1:1101:26063:12012 1:N:0:CACTCA
TAATCGACTCCTACGGGAGGCAGCAGTAGGGAATCTTCGGCAATGGACGAAAGTCTGACCGAGCAACGCCGCGTGAGTGAAGAAGGTTTTCGGATCGTAAAACTCTGTTGTTAGAGAAGAACAAGGATGAGAGTAACTGTTCATCCCTTGACGGTATCTAACCAGAAAGCCACGGCTAACTACGTGCCAGCAGCCGCGGTAATACGTAGGTGGCAAGCGTTGTCCGGATTTATTGGGCGTAAAGCGAGCGCAGGCGGTTTCTTAAGTCTGATGTGAAAGCCCCCGGCTCAACCGGGGAGGG
+
CCCGGGGGGGGGGGGGGGGGGGGGGGGGGGGGGGGGGGGGGGGGGGGGGGGGGGGGGGGGGGGGGGGGGGGGGGGGGGGGGGGGGGGGGGGGGGGGGGGGGGGGGGGGGGGGGGGGGGGGGGGGGGGGGGGGGGGGGGGGGGGGGGGGGGGGGGGGGGGGGGGGGGGGGGGGGGGGGGGGGGGGGFGGGGGGGGGGGGGGGGGGGGGGGGGGGGGGGGGGGGGGGGGGGGGFGGGGGGGGGGGGGGFFFGFGFFFFF>FFFGGGBFFFFFFFFFFFFFF?B?FFF>B9?BBFFFFB>FF##
@M05025:18:000000000-B3NL5:1:1101:20663:12017 1:N:0:CACTCA
TAATCGACTCCTACGGGAGGCAGCAGTAGGGAATCTTCCGCAATGGGCGAAAGCCTGACGGAGCAATGCCGCGTGAGTGAAGAAGGCCTTCGGGTCGTAAAACTCTGTTATAAGAGAAGAACAAATTGTAGAGTAACTGCTACAGTCTTGACGGTATCTTATCAGAAAGCCACGGCTAACTACGTGCCAGCAGCCGCGGTAATACGTAGGTGGCAAGCGTTGTCCGGATTTATTGGGCGTAAAGGGAGCGCAGGTGGTTTCTTAAGTCTGATGTGAAAGCCCACGGCTTAACCGTGGAGAC
+
CCCGGGGGGGGGGGGGEDGGGGGGGGGGGGGGGGGFGGFGGGGGGGGGGGDDGGGGGGGGDGGGGGGGGGGGGFGGEGGGGGFGGGGGGGGGGGGGGGGGFGGGGGGGGGGGGGGGGGGGGGGGGGGGGGGGGGGGGGGGGGGGGGFGGGGFGGGGGGGGGGGGGGGGGGFFFGGGGGGGGGGGGGGGGGGGGGGEGGGGGD@FGGFGGG<CGGGGCFE=CEGGFGGEEGGCFGFG:5DDGGFCDC:>BDE:D>FFF1:>=CGCFFBA=A?A=949FAF:?F?FFBBB9?BFBFFFFFF##
@M05025:18:000000000-B3NL5:1:1101:10370:12018 1:N:0:CACTCA
TAATCGACTCCTACGGGAGGCAGCAGTAGGGAATCTTCCACAATGGACGAAAGTCTGATGGAGCAACGCCGCGTGAGTGAAGAAGGGTTTCGGCTCGTAAAGCTCTGTTGGTAGTGAAGAAAGATAGCGGTAGTAACTGGCCTTTATTTGACGGTAATTACTTAGAAAGTCACGGCTAACTACGTGCCAGCAGCCGCGGTAATACGTAGGTGGCAAGCGTTGTCCGGATTTATTGGGCGTAAAGCGAGTGCAGGCGGTTCAATAAGTCTCATGTGAAAGCCTTCGGCTCAACCGGAGCAGA
+
CCC<FGGE@FFGCFFCEFEC;@FFAFCEFFG<FFGGG9F<ECEFD8,CFFEB@CFFGAFFG@FEFEFGGEFF:8FC=FGFCFEFEEBEF@EGGEGEFEGG<EF<EGG?9B<:EF5B<<EFG?ECAGA,@CC>F7<D<@<=DFGGCFGGGDDECEEGEDECCGGGGGGDCCGGFGGDGGFCFDDEGEC*>>B?:CCC5EDE=5CCFD99:ECFGC=ACCE*5C704/:1:/<7>D*6<FDDD7*2CD3<8C9*8;B>:9))**:>4BF>*)1)/9B4=4<0,(.,-3>08<2(.3,(,(,##
@M05025:18:000000000-B3NL5:1:1101:4008:12023 1:N:0:CACTCA
TAATCGACTCCTACGGGAGGCAGCAGTGGGGAATATTGCACAATGGGGGAAACCCTGATGCAGCGACGCCGCGTGAAGGAAGAAGTATTTCGGTATGTAAACTTCTATCAGCAGGGAAGAAAATGACGGTACCTGACTAAGAAGCCCCGGCTAACTACGTGCCAGCAGCCGCGGTAATACGTAGGGGGCAAGCGTTATCCGGACTTACTGGGTGTAAAGGGAGCGTAGACGGCATGGCAAGTCTGGTGTGAAAGGCAGGGGCTCAACCCCTGGACTGCATTGGAAACTGTCAGGCTGGAAG
+
CCCGGGGGGGGGDFGGGEEDGGGGGGEFGGGGEGGGGGGGGGGGGGGGGGGGGGGGGGGGFFFCFGGGGFGGGDEFGGGGGGGGFECGGGGGGGGGGGGFFGGGGGAGGGGGGFGGFGEFG?DFGGGGGGGGGGGGGGGGGGGGGEEEFEDCFGFGFGGFFGGCECFGGGGGGGEGGGGGGFFFGCGGGGGGGGGEEGGGGGGECFGG??@CCE=?7FFCGFEDEGGGGFGGGDDFFGGFGGGDGG@?<D=D76>FFFFBDDGGF4?1D?FF>FFFF:2<>?FFF<?AA<A<)30(4?(##
@M05025:18:000000000-B3NL5:1:1101:12422:12035 1:N:0:CACTCA
TAATCGACTCCTACGGGAGGCAGCAGTGGGGAATATTGGACAATGGGCGCAAGCCTGATCCAGCCATACCGCGTGGGTGAAGAAGGCCTTCGGGTTGTAAAGCCCTTTTGTTGGGAAAGAAATCCAGCCGGCTAATACCTGGTTGGGATGACGGTACCCAAAGAATAAGCACCGGCTAACTTCGTGCCAGCAGCCGCGGTAATACGAAGGGTGCAAGCGTTACTCGGAATTACTGGGCGTAAAGCGTGCGTAGGTGGTCGTTTAAGTCCGTTGTGAAAGCCCTGGGCTCAACCTGGGAAGG
+
CCCGGGGGGGGGGGGGGGGGGGGGGGGGGGGGGGGGGGGGGGGGGGGGGGGGGFGGGGGGGGGGGGGGGGGGGGGGGGGGGGFGGGGGGFFGGGGGGGGGGGGGGGGGGGGGGGGGGGGGGGGGGGGGFGGGGGGGGGGGGGGGGGGGGGDFGGGGFGGGGGGGGGGGGGGGGGGGEEFGGGFGGGDGGGGGGGGGGGDEEGDC;FFGGGGCEGGGGGGGG5CGGGDCEGGGFCFDDFGGGGGGCDEFFGFD>D6?F:FFFDGFF*89@?FFEBDFFA9?(4:B<B?B:?>??01??05##
@M05025:18:000000000-B3NL5:1:1101:4207:12050 1:N:0:CACTCA
TAATCGACTCCTACGGGAGGCAGCAGTAGGGAATCTTCGGCAATGGACGGAAGTCTGACCGAGCAACGCCGCGTGAGTGAAGAAGGTTTTCGGATCGTAAAACTCTGTTGTTAGAGAAGAACAAGGATGAGAGTAGAATGTTCATCCCTTGACGGTATCTAACCAGAAAGCCACGGCTAACTACGTGCCAGCAGCCGCGGTAATACGTAGGTGGCAAGCGTTGTCCGGATTTATTGGGCGTAAAGCGAGCGCAGGCGGTTTCTTAAGTCTGATGGGAAAGCCCCCGGCTCAACCGGGGGGG
+
CCCGGFGGGGGGGGGGGGGGGGGGGGGGGGGGGGGGGGGGGGGGGGGGGGGGGGGGGGGGGGGDGGGGGGGGGGGDGGGGGGGGGGGGGGGGGGGGGGGGGGGGGGGGGGGGGGGGGGGGGGGGGGGGGGCGGGGGGGGGGGGGGGEGGGGGGGGGGGGGGGGGGGGG7EFGGGGGGGGGGGGGGGDGGGGGGGGGGGDGGGGGGGGEGGGGGGGGGCFGGECEGGGGD7E67>FCGGGDGGGGGGFFFGFGFFFB>;737FGGFF=4FAF<69*75::BF7:?FFFF><42(499>F6##
@M05025:18:000000000-B3NL5:1:1101:15787:12062 1:N:0:CACTCA
TAATCGACTCCTACGGGAGGCAGCAGTGGGGAATATTGCACAATGGGCGCAAGCCTGATGCAGCCATGCCGCGTGTATGAAGAAGGCCTTCGGGTTGTAAAGTACTTTCAGCGAGGAGGAAGGTGTTGTGGTTAATAACCGCAGCAATTGACGTTACTCGCAGAAGAAGCACCGGCTAACTCCGTGCCAGCAGCCGCGGTAATACGGAGGGTGCAAGCGTTAATCGGAATTACTGGGCGTAAAGCGCACGCAGGCGGTCTGTCAAGTCGGATGTGAAATCCCCGGGCTCAACCGGGGAAAA
+
CCCGGGGGGGGGGGGGGGGGGGGGGGGGGGGGGGGGGGGGGGGGGGGGGGGGGGGGGGGGGGGGGGGGGGGGGGGGGGGGGGGGGGGGGGGGGGGGCGGGGGGGGGGGGGGGGGGGGGGGGGGGGGGGGGGGGGGGGGGGGGGGGGGGGGFF@FGGGGGGGGGGGGGGGGGGGECGGGGGGGGGGGEGGGGGGGGGGGGGGGGGGGGGGGGC==FFGCCEGGGGGGEGCFGFFGGFFCDGGGGGGGFFFGFGFFBEEFFDF7DFF=?AF>56B?=FFDFFFF?F>BF>??232(-312:##
@M05025:18:000000000-B3NL5:1:1101:28395:12064 1:N:0:CACTCA
TAATCGACTCCTACGGGAGGCAGCAGTGGGGAATATTGGACAATGGGCGCAAGCCTGATCCAGCCATACCGCGTGGGTGAAGAAGGCCTTCGGGTTGTAAAGCCCTTTTGTTGGGAAAGAAATCCAGCTGGCTAATACCCGGTTGGGATGACGGTACCCAAAGAATAAGCACCGGCTAACTTCGTGCCAGCAGCCGCGGTAATACGAAGGGTGCAAGCGTTACTCGGAATTACTGGGCGTAAAGCGTGCGTAGGTGGTCGTTTAAGTCCGTTGTGAAAGCCCTGGGCTCAACCTGGGAACG
+
CCCGGGGFFGGGGGGGGGGGGGGGGGGGGGGGGGGGGGGGGGGGGGGGGGGGDGGGGGGGGGGGGGGGGGGGGGGGDGGGGGGGGGGGGGGGGGGGGGGGFGGGGGGGGGGGGGGCGGGGGGGGGGGGGGGGGGGGGGGGCFFGGGGGGGGFFGGGGGGGGGGGGGGGGGGGGG@EGGGGGGGGGGGGGFGGGGGGGGGGGGGGGGFGG5EGGGGGGGGGGGGFGGGCEFGDDDGCFFDDCCFGGGB::CBDFFFFFFFFFDFGFFFFF?F?FBEBFAABFB<661<1:28:1310:7:##
@M05025:18:000000000-B3NL5:1:1101:20872:12093 1:N:0:CACTCA
TAATCGACTCCTACGGGAGTCAGCAGTGGGGAATTTTGGACAATGGGGGAAACCCTGATCCAGCAATGCCGCGTGTGCGAAGAAGGCCTTCGGGTTGTAAAGCACTTTTGTCAGGGAAGAAATCCTTTGGGCTAATACCCTAGGGGGATGACGGTACCTGAAGAATAAGCACCGGCTAACTACGTGCCAGCAGCCGCGGTAATACGTAGGGTGCAAGCGTTAATCGGAATTACTGGGCGTAAAGCGTGCGCAGGCGGTTGTGTAAGACAGGTGTGAAATCCCCGGGCTTAACCTGGGAACA
+
CCCGGGGGGGGGGGGGGGGGGGGGGGGGGGGGGGGGGGGGGGGGGGGGGGGGGGGGGGGGGGGGGGGGGGGGGGGGGGGGGGGGGGGGGGGGGGGGGGGGGGGGGGGGGGGGGGGGGGGGGGGFGGGGGGGGGGGGGGGGGGGGGGGGGGGGGGGGGGGGGGGGGGGGGGGGGGGGDGGGGGGGGGGGGGGGGGGGGGGGGEFGGGGGGGGFGGGGF=EEEEGFGGGGGGGGGDFGFGGDD*7FGG).5CBDDEBDF3>B:CFD?FFFFFF<?=D6FA>A:0:19>;>(.:AB48260(##
@M05025:18:000000000-B3NL5:1:1101:23265:12116 1:N:0:CACTCA
TAATCGACTCCTACGGGAGGCAGCAGTGGGGAATTTTGCGCAATGGGGGAAACCCTGACGCAGCAACGCCGCGTGCGGGACGAAGGCCCTCGGGTTGTAAACCGCTTTCAGCAGGGAAGATCCAAGACGGTACCTGCAGAAGAAGCTCCGGCTAACTACGTGCCAGCAGCCGCGGTAATACGTAGGGGGCGAGCGTTATCCGGATTCATTGGGCGTAAAGCGCGCGTAGGCGGCCGCCTAAGCGGGACCTCTAACCCCGGGGCTCAACCCCGGGCCGGGTCCCGGACTGGGCGGCTCGGAG
+
CCCGGGGGGGGGGGGGGEGGGGGGGGGGGGGGGGGGGGGGGGGGGGGGGGGGGGGGGGGGGGGGGGGGGGGGGGGGGGGGGGGGGGGGGGGGGGGGGGGGGGGGGGGGGGGGGGGGGGGGGGGGGGGGGGGGGGGGGGGGGGGGGGGGGGGGGGGGGGGGGGGGGGGGGGGGGGGGGGGGGGGGGGGGGGGGGGGGGGCGGGGGG*0<FGGGGGGEGCFCFGGGGGGGGGGGGGGGGGGGGGGGGGFFFGFGFFFFFB:BBGGG>?FBF?D0>B<B5;BFFBFF;9>FBFFFFB0(460##
@M05025:18:000000000-B3NL5:1:1101:12528:12117 1:N:0:CACTCA
TAATCGACTCCTACGGGAGGCAGCAGTAGGGAATCTTCCACAATGGATGAAAGTCTGATGGAGCAACGCCGCGTGAGTGAAGAAGGGTTTCGGCTCGTAAAGCTCTGTTGGTAGTGAAGAAAGATAGAGGTAGTAACTGGCCTTTATTTGACGGTAATTACTTAGAAAGTCACGGCTAACTACGTGCCAGCAGCCGCGGTAATACGTAGGTGGCAAGCGTTGTCCGGATTTATTGGGCGTAAAGCGAGTGCAGGCGGTTCAATAAGTCTGATGTGAAAGCCTTCGGCTCAACCGGAGAAAA
+
CCCGGGGGGGGGGGGGGGGGGGGGGGGGGGGGGGGGGGGGGGGGGGGCGGGGGGGGGGGGGGGGGGGGGGGGGGGGGGGGGGGGGGGGGGGGGGGGGGGGGGGGGGGFGGGGGGGGEGGGGGGGGGGGGGGGGGGGGGGGGGGGGGGGGGGGGGGGGGGGGGGGGGGGGGGGGGGEGGGGGGGGGGFFFGGGGGGGDGGEEDFGGGFGGGGGGGGGG5EGGEGGGGG5:EFGGGCGGGGC7DGG*9BE776:@>DDE43<FFGGFFFABDFFFFB@FABBFF24:?>:0>B?31>7>F?##
@M05025:18:000000000-B3NL5:1:1101:28154:12117 1:N:0:CACTCA
TAATCGACTCCTACGGGAGGCAGCAGTAGGGAATCTTCCACAATGGACGAAAGTCTGATGGAGCAACGCCGCGTGAGTGAAGAAGGGTTTCGGCTCGTAGAGCTCTGTTGGTAGTGAAGAAAGATAGAGGTAGTAACTGGCCTTTATTTGACGGTAATTACTTAGAAAGTCACGGCTAACTACGTGCCAGCAGCCGCGGTAATACGTAGGTGGCAAGCGTTGTCCGGATTTATTGGGCGTAAAGCGAGTGCAGGCGGTTCAATAAGCCTGATGTGAAAGCCTTCGGCTCAACCGGAGAAGG
+
CCCGGGGGGGGGGGGGGGGGGGGGGGGGGGGGGGGGGGGGGGGGGGGGGGGGGGGGGGGGGGGGGGGG@FGGG>FGGGGGGGFCFGGGGGFGGGGGGGGGGGGGGGGG<FFGGGAFEDEFDGGGGGGGGGGGGFGGGGFGGGGGGGGGGGGGGGGGGFGFGGGGGFGGFFFFEGGGGGGGGGGGGFFFGGGGGGGGCGGGGGGGFF99CGFCFFGGGG=C:CE?9CGCC5+@FGGGGGGGCGGF*95B>CFF?F)<>-)79FF*=4*.<B@<F@?B45<14>B<:?9(:)).49>-(4.##
@M05025:18:000000000-B3NL5:1:1101:9198:12138 1:N:0:CACTCA
TAATCGACTCCTACGGGAGGCAGCAGTGGGGAATATTGCACAATGGGCGAAAGCCTGATGCAGCGACGCCGCGTGAGGGATGACGGCCTTCGGGTTGTAAACCTCTTTCAGTAGGGAAGAAGCGAAAGTGACGGTACCTGCAGAAGAAGCGCCGGCTAACTACGTGCCAGCAGCCGCGGTAATACGTAGGGCGCAAGCGTTATCCGGATTTATTGGGCGTAAAGAGCTCGTAGGCGGTTTGTCGCGTCTGCCGTGAAAGTCCGAGGCTCAACCTCGGATCTGCGGTGGGTACGGGCAGACC
+
CCCGGGGGGGGGGGGGGGGGGGGGGGEGGGGGGGGGGGGGGGGGGGGGGGGGGGGGGGGGGGGGGGGGGGGGGGGGGGGGGGGGGGGGGGGGGGGGGGGGGGGGGGGGGGGGGGGGGGGGGGGGGGGGGGGGGGGGGGGGGGGFGGGGGGGGGGGGGGGGGGGGGGGGGGGGFGGGGGGGGGGGGGFGGGGGGGGGGGGGGGGGGGGECEGGGGGDGGGGGGGGGFGGGGGGGGGGGCGGGGGGGGFFFGFGFF>>>AFFFGGDFBEFFBFFFFFEFBBFA<<9B?BFBBBBFFFBFF,##
@M05025:18:000000000-B3NL5:1:1101:10839:12148 1:N:0:CACTCA
TAATCGACTCCTACGGGAGGCAGCAGTGGGGAATATTGCACAATGGGCGCAAGCCTGATGCAGCCATGCCGCGTGTATGAAGAAGGCCTTCGGGTTGTAAAGTACTTTCAGCGAGGAGGAAGGTGTTGTGGTTAATAACCGCAGCAATTGACGTTACTCGCAGAAGAAGCACCGGCTAACTCCGTGCCAGCAGCCGCGGTAATACGGAGGGTGCAAGCGTTAATCGGAATTACTGGGCGTAAAGCGCACGCAGGCGGTCTGTCAAGTCGGATGTGAAATCCCCGGGCTCAACCTGGGAACC
+
CCCGGFGGGGGGGGGGGGGGGGGGFGEFFGEEEF@FEGGGGG?EECGGFE@CCGEEFEFE9CEFGGGGGE@GG:FFEEFGFGGGGFGGGGGGGGGGCGDFA@FFFFGGGGGGGGGG7?FF?EF=EFC?FC@D@<<F@FF<FG@FEF83>,7>>@:<>=F:+3@FCCFF@FCFGEGGGGGGFFC8CFGG,:CFGGGEGGGGDEGGGGGEG5EGDGF7?FECE5CCFGGDGFGG7DGCFGGDDC<FGCE@EGDGEDB:@FFFFFGGFF=AF;F:37?6?<92(5<B6(10:??BB070674##
@M05025:18:000000000-B3NL5:1:1101:22108:12160 1:N:0:CACTCA
TAATCGACTCCTACGGGAGGCAGCAGTGGGGAATATTGCACAATGGGCGCAAGCCTGATGCAGCCATGCCGCGTGTATGAAGAAGGCCTTCGGGTTGTAAAGTACTTTCAGCGAGGAGGAAGGTGTTGTGGTTAATAACCGCAGCAATTGACGTTACTCGCAGAAGAAGCACCGGCTAACTCCGTGCCAGCAGCCGCGGTAATACGGAGGGTGCAAGCGTTAATCGGAATTACTGGGCGTAAAGCGCACGCAGGCGGTCTGTCAAGTCGGATGTGAAATCCCCGGGCTCAACCTGGGAACG
+
CCCGGGGGGGGGGGGGGGGGGGGGGGGGGGGDGGGGGGGGGGGGGGGGGGGGGGGGGGGGGGGGGGGGGGGGGCEFFFGGEGGGGGGGGGGGGGG@CC@FGGGGGGGGGFGGGCFGGGGGGGGGGGGGGGGGGGGGGGGGGGGGGGGGFGGGEFGGGGGDGGGGGGGGGGGGGGDGGGGGGGFEFGGGGGGGGGGGGGGGEGGGGGGEE5CGGCFGGGGGGEGGFGGGGGGGGGG6CFDDD7C>>DFFDG@GFFEFFFFDF7:FFFFFEFD<EFFFFFAAFFFFF0((4<BFFFFFBF:##
@M05025:18:000000000-B3NL5:1:1101:13727:12161 1:N:0:CACTCA
TAATCGACTCCTACGGGAGGCAGCAGTGGGGAATATTGGACAATGGGCGCAAGCCTGATCCAGCCATACCGCGTGGGTGAAGAAGGCCTTCGGGTTGTAAAGCCCTTTTGTTGGGAAAGAAATCCAGCCGGCTAATACCTGGTTGGGATGACGGTACCCAAAGAATAAGCACCGGCTAACTTCGTGCCAGCAGCCGCGGTAATACGAAGGGTGCAAGCGTTACTCGGAATTACTGGGCGTAAAGCGTGCGTAGGTGGTTATTTAAGTCCGTTGTGAAAGCCCTGGGCTCAACCTGGGAAGC
+
CCCGGGGGGGGGGGGGGGGGGGGGGGGGGGGGGGGGGGGGGGGFGGGGGGGGGGGGGGGGGFGGGGGGGGGGGGGGGGGGGGGGGGGGGGGGGGGGGGGGGGGGGG@FGGGGGGGGFGFFGGGGGGGGGGGGGGGGGGGGGGGGDGGGGGGGGGGGGGGGGGGGGGGFGGGGGGGGGGGGGG?EFEEGFFGGGGFECB8:EGGGGGGFEEEFEGFGGGGGEEE<CEC5CF6FCCDGCGGGGGFGGD)).157:BFFF<:44C:C?*9<6:F>E5<F=).80:::?1,,4).,4(:?:?>##
@M05025:18:000000000-B3NL5:1:1101:20758:12169 1:N:0:CACTCA
TAATCGACTCCTACGGGAGGCAGCAGTGGGGAATATTGCACAATGGGCGAAAGCCTGATGCAGCGACGCCGCGTGAGGGATGACGGCCTTCGGGTTGTAAACCTCTTTCAGTAGGGAAGAAGCGAAAGTGACGGTACCTGCAGAAGAAGCGCCGGCTAACTACGTGCCAGCAGCCGCGGTAATACGTAGGGCGCAAGCGTTATCCGGATTTATTGGGCGTAAAGAGCTCGTAGGCGGTTTGTCGCGTCTGCCGTGAAAGTCCGAGGCTCAACCTCGGATCTGCGGTGGGTACGGGCAGAGA
+
CCCGGGGGGGGGGGGGGGGGGGGGGGGGGGGGGGGGGGGGGGGGGGGGGGGGGGGGGGGGGGGGGGGGGGGGGGGGGGGGGGGGGGGGGGGGGGGGGGGGGGGGGGGGGGGGGGGGGGGGGGGGGGGGGGGGGGGGGGGGGGGGGGGGGGGGGGGGGGGGGGGFGGGGGGGGGGGGGGGGGGGGGGFGGGGGGGGGGGGGGGGGGGGD8EGFGGGGGGGGGGGGGGFG67E3<DGGGDGGGGFDGGBDFGFFFFDFFFFFFGGGFFEBFFFBF4?>DB?BFFFFF<0>>>BBBBF>>?(##
@M05025:18:000000000-B3NL5:1:1101:27789:12234 1:N:0:CACTCA
TAATCGACTCCTACGGGAGGCAGCAGTAGGGAATCTTCGGCAATGGACGAAAGTCTGACCGAGCAACGCCGCGTGAGTGAAGAAGGTTTTCGGATCGTAAAACTCTGTTGTTAGAGAAGAACAAGGATGAGAGTAACTGTTCATCCCTTGACGGTATCTAACCAGAAAGCCACGGCTAACTACGTGCCAGCAGCCGCGGTAATACGTAGGTGGCAAGCGTTGTCCGGATTTATTTGGCGTAAAGCGAGGGCAGGCGGTTTCTTAAGTCTGATGGGAAAGCCCCCGGCTCAACCGGGGAGAA
+
CCCGGGGGGGGGGGGGGDGGEGEGCFFGGGGGDGGGFGGGGGGGGGGGGGGGGGGGGEGGGDGGGGGGGEEDGGGGGGGGFGGGGGGDFGGGGGEGGCGGGGGGGGGEFGGGGGE9<FFGFFGGFFF9<FFGGGGGGGGFGFGGGFGGGGGGDDCFGGGGGAFFCFGGFGFGGGEGGEGG9FGCF@FGGF5:CCCCEEGCEEFEEGGF58A+===CF5A71/2CC=ECE*<CDF*:>>7*793;C977)1>FDE3)<(0<4*2*19/67)/)9*0)/,32(341(041822:?B>9>>>##
@M05025:18:000000000-B3NL5:1:1101:21004:12263 1:N:0:CACTCA
TAATCGACTCCTACGGGAGGCAGCAGTAGGGAATCTTCCACAATGGACGAAAGTCTGATGGAGCAACGCCGCGTGAGTGAAGAAGGGTTTCGGCTCGTAAAGCTCTGTTGGTAGTGAAGAAAGATAGAGGTAGTAACTGGCCTTTATTTGACGGTAATTACTTAGAGAGTCACGGCTAACTACGTGCCAGCAGCCGCGGTAATACGTAGGTGGCAAGCGTTGTCCGGATTTATTGGGCGGAAAGCGAGTGCAGGCGGTTCAATAAGTCTGATGTGAAAGCCTTCGGCTCAACCGGAGAAGA
+
CCCGGGGGGGGGGGGGGGGGGGGGGGGGGGGGGGGGGGGGGGGGGGGGGGGGGGGGGGGGGGGGGGGGGGGGGGGGGGGGGGGGGGGGGGGGGGGGGGGGGGGCGGGGGGGGFGFGFGGGGGGGGGGGGGGGGGGGGGGGGGGGGFGGGGGGGGGGGGGGGGGGGGGGGGGGGGGGGGGGGGGGGGGGFGGGGGGGGGGGGGGGGC1?CEF6=6*=FGG=EE=FGGGCGECC::*>F5)))9DFCC3>@F7FFFB>B->E=DFDF==<F<9<FF4*@4<0?>F?B?11:B?1:9>0(44##
@M05025:18:000000000-B3NL5:1:1101:3074:12304 1:N:0:CACTCA
TAATCGACTCCTACGGGAGGCAGCAGTAGGGAATCTTCGGCAATGGACGGAAGTCTGACCGAGCAACGCCGCGTGAGTGAAGAAGGTTTTCGGATCGTAAAACTCTGTTGTTAGAGAAGAACAAGGATGAGAGTAGAATGTTCATCCCTTGACGGTATCTAACCAGAAAGCCACGGCTAACTACGTGCCAGCAGCCGCGGTAATACGTAGGTGGCAAGCGTTGTCCGGATTTATTGGGCGTAAAGCGAGCGCAGGCGGTTTCTTAAGTCTGATGTGAAAGCCCCCGGCTCAACCGGGGATG
+
CCCGGGGGGGGGGGGGGGGGGGGGGGGGGGGGGGGGGGGDGGGGGGCGEDFGGGGGGGGGGGGGGGGGGEEGGFGGGGGGGGGGGGGGGGGGGGGGGGGGGGGGGGGGGGGGGGGCEGGGGGGGGGGGGGFGGGGFGGGGGGGGGFFDGGGGGGGGGGGGGGGGFGGGGGGFGGGGEGEFGGFGGG7FGGGGGCFGDGGEGGGGGGFFGFEGFGGGGGGG5=EGGFGGGD56>FFGGGGGGGDCDDDFD379DEEFFF>D>GGGFFFAFAF)198F?B<4?8?F061(2:2>7809162##
@M05025:18:000000000-B3NL5:1:1101:12914:12329 1:N:0:CACTCA
TAATCGACTCCTACGGGAGGCAGCAGTAGGGAATTTTCGTCAATGGGGGAAACCCTGAACGAGCAATGCCGCGTGAGTGAAGAAGGTCTTCGGATCGTAAAGCTCTGTTGTAAGTGAAGAACGGCTCATAGAGGAAATGCTATGGGAGTGACGGTAGCTTACCAGAAAGCCACGGCTAACTACGTGCCAGCAGCCGCGGTAATACGTAGGTGGCAAGCGTTATCCGGAATCATTGGGCGTAAAGGGTGCGTAGGTGGCGTACTAAGTCTGTAGTAAAAGGCAATGGCTCAACCATTGTAAT
+
CCCGGGGGGGGGGGGGGGGGGGGGGGGGGGGGGGGGGGGGGGGGGGGGGGGGGGGGGGGGGGGGGGGGGGGGGEGGGGGGGGGGGGGGGGGGGGGGGFGGGGGGGGGGGGGGGGGGGGGGGGGGGGGGGGGGGGGGGGGGGGGGGGGGFFGGGGGGGGGGGGGGGGGGGGFGGDGGGGGGGGGGGFGGGGGGGGGGGGGGGEGGGG<CFGGGGGGGGFGCGGGG?EGCEFEFGF7FGGGDGGG7FDFFED>CEFFFFF>EEDGCFFF9FA*6BFFFFA46:??7?B??BF??7??FFD:##
@M05025:18:000000000-B3NL5:1:1101:7627:12334 1:N:0:CACTCA
TAATCGACTCCTACGGGAGGCAGCAGTGGGGAATATTGCACAATGGGCGAAGGCCTGATGCAGCGACGCCGCGTGAGTGAAGAAGTATTTCGGTATGTAAAGCTCTATCAGCAGGGAAGAAAATGACGGTACCTGACTAAGAAGCCCCGGCTAACTACGTGCCAGCAGCCGCGGTAATACGTAGGGGGCAAGCGTTATCCGGATTTACTGGGTGTAAAGGGAGCGTAGACGGCGAAGCAAGTCTGAAGTGAAAACCCAGGGCTCAACCCTGGGACTGCTTTGGAAACTGTTTTGCTAGAAC
+
CCCGGGGGGGGGGGGGGGGGGGGGGGGGGGGGGGGGGGGGGGGGGGGGGGGGGGGGGGGGGGGGGGGGGGGGGGGGGGGGGGGGGGGGGGGGGGGGGGGGGGGGGGGGGGGGGGGGGGGGGGGGGGGGGGGGGGGGGGGGGGGGGGGGGGGGGGGGGGGGGGGGGGGGGGGGGGGGGGGGGGGGGGGGGGGGGGGGGGGGGGGEGGGGGGGGGGGGGGGGGGGGGGGGGGGDGGGGGGGGGGGGGGFFFGFGFFFFFBFFFGGGFFFB>BFBFFFFF?BAFFF7>BFADAFFBFBBBF)##
@M05025:18:000000000-B3NL5:1:1101:5956:12347 1:N:0:CACTCA
TAATCGACTCCTACGGGAGGCAGCAGTGGGGAATATTGGACAATGGGCGCAAGCCTGATCCAGCCATACCGCGTGGGTGAAGAAGGCCTTCGGGTTGTAAAGCCCTTTTGTTGGGAAAGAAGTCCAGCCGGCTAATACCTGGTTGGGATGACGGTACCCAAAGAATAAGCACCGGCTAACTTCGTGCCAGCAGCCGCGGTAATACGAAGGGTGCAAGCGTTACTCGGAATTACTGGGCGTAAAGCGTGCGTAGGTGGTTATTTAAGTCCGTTGTGAAAGCCCTGGGCTCAACCTGGGAACA
+
CCCGGGGGGGGGGGGGGGGGGGGGGGGGGGGGGGGGGGGGGGGGGGGGGGGGGGGGGGGGGGGGGGGGGGGGGGGGGGGGGGGGGGGGGGGGGGGGGGGGGGGGGGGGGGGGGGGGGGGGGGGGGGGGGGGGGGGGGGGGGGGGGGGGGGGGGGGGGGGGGGGGGGGGGGGGGGGGGGGGGGGGFFGGGGGGGGGGGGGEGGFGGGGGGGGGGGGGGGGEGGGGGGGGGGGGGGFFGFGCDGGGGG@@>DBGFFFFFB3@7DDG6FB<FFFFFDBFFFFF1?BBFFFFFFF<BBFBBB:##
@M05025:18:000000000-B3NL5:1:1101:13596:12348 1:N:0:CACTCA
TAATCGACTCCTACGGGAGGCAGCAGTGGGGAATATTGCACAATGGGCGAAAGCCTGATGCAGCGACGCCGCGTGAGGGATGACGGCCTTCGGGTTGTAAACCTCTTTCAGTAGGGAAGAAGCGAAAGTGACGGTACCTGCAGAAGAAGCGCCGGCTAACTACGTGCCAGCAGCCGCGGTAATACGTAGGGCGCAAGCGTTATCCGGATTTATTGGGCGTAAAGAGCTCGTAGGCGGTTTGTCGCGTCTGCCGTGAAAGTCCGAGGCTCAACCTCGGATCTGCGGTGGGTACGGGCAGACT
+
CCCGGGGGGGGGGGGGGGGGGGGGGGGGGGGGGGGGGGGGGGGGGGGGGGGGGGGGGGGGGGGGGGGGGGGGGGGGGGGGGGGGGGGGGGGGGGGGGGGGGGGGGGGGGFGFGGFGFFGGGFGGGGGGGFGGGGGGGGGGGGGGGGGGFGGGGGGGGGGGGGGGGGGDFGFGGFGGGGDGGGGGGGGGGGGGGGGGGGGGGGGGGCEEE5EFGGGGGGGCEEFF?CGCFEGGGDFGGDDCGG*/CDB35>FC>.7<FDFFFGGC@BE:47?0>97D>;BF))299669>BB?:6244:,##
@M05025:18:000000000-B3NL5:1:1101:14453:12356 1:N:0:CACTCA
TAATCGACTCCTACGGGAGGCAGCAGTGGGGAATATTGCACAATGGGCGAAAGCCTGATGCAGCGACGCCGCGTGAGGGATGACGGCCTTCGGGTTGTAAACCTCTTTCAGTAGGGAAGAAGCGCAAGTGACGGTACCTGCAGAAGAAGCGCCGGCTAACTACGTGCCAGCAGCCGCGGTAATACGTAGGGCGCAAGCGTTATCCGGATTTATTGGGCGTAAAGAGCTCGTAGGCGGTTTGTCGCGTCTGCCGTGAAAGTCCGAGGCTCAACCTCGGATCTGCGGTGGGTACGGGCAGGGT
+
CCCGGGGGGGGGGGGGGGGGGGGGGGGGGGGGGGGGGGGGGGGGGGGGGGGGGGGGGGGGGGGGGGGGGGGGGGGGGGGGGGGGGGGGGGGGGGGGGGGGGGGGGGGGGFFFGGGGGGGGGGGGGGGGFGGGGGGGGGGGGGGGFFGGGGGGGGGGGGGGGGGGGGGGGGGGFGGGGGGGGGGGGGCGGEGGEEGGGGGGGGGGGGGGGC+:CE7EGGEGGGGGGGCCEGGGGGGGGGGCDGGGGGFBBFFDBDF:F9=9=CGGFFEFF<?:795>B;29AF49B?F9>>ABFFF01:(##
@M05025:18:000000000-B3NL5:1:1101:23181:12356 1:N:0:CACTCA
TAATCGACTCCTACGGGAGGCAGCAGTGAGGAATATTGGTCAATGGGCGGGAGCCTGAACCAGCCAAGTCGCGTGAGGGATGACGGTCCTACGGATTGTAAACCTCTTTTGCCGGGGAGCAAGCGTGCGTTCGTGAACGCGCGTCGAGAGTACCCGGAGAAAAAGCATCGGCTAACTCCGTGCCAGCAGCCGCGGTAATACGGAGGATGCGAGCGTTATCCGGATTTATTGGGTTTAAAGGGTGCGTAGGCGGGATGCCAAGTCAGCGGTAAAAATGCGGTGCTCAACGCCGTCGAGCCGG
+
CCCGGGGGGGGGGGGGGGGGGGGGGGGGGGGGGGGGGGGGGGGGGGGGGGGGGGGGGGGGGGGGGGGGGGGGGGGGGGGGGGGGGGGGGGGGGGGGGGGGGGGGGGGGGGGGGGGGGGGGGGGGGGGGGGGGGGGGGGGGGGGGGGGGGGGGGGGGGGGGGGGGGGGGGGGGGGGGGGGGFGGGGGGGGGGGGGGGGGGGGFEEGGGGGGGGGGGCEGDFGGGG5ECFGFGGGCGDGGGGGGGGDGFFEGFGFFEFEBFFFGGD4@?>E:B?FFF@BFFFF>FABABB01(4(4>F;(-##
@M05025:18:000000000-B3NL5:1:1101:16822:12356 1:N:0:CACTCA
TAATCGACTCCTACGGGAGGCAGCAGTAGGGAATCTTCGGCAATGGACGAAAGTCTGACCGAGCAACGCCGCGTGAGTGAAGAAGGTTTTCGGATCGTAAAACTCTGTTGTTAGAGAAGAACAAGGATGAGAGTAACTGTTCATCCCTTGACGGTATCTAACCAGAAAGCCACGGCTAACTACGTGCCAGCAGCCGCGGTAATACGTAGGTGGCAAGCGTTGTCCGGATTTATTGGGCGTAAAGCGAGCGCAGGCGGTTTCTTAAGTCTGATGTGAAAGCCCCCGGCTCAACCGGGGAGGG
+
CCCGGGGGGGGGGGGGGEGGGGGGFEFGGGGGGGGGGGGGGGGGGGGGGGEGGDGGGGGFGEGCCFGGGGGGGGGGGGGGGGDGGG@FGGFGGGGGGGGGGGGGGGGGGGGGGGGGGGGGGGGGGGGGGGGGGGGGGGGFFGGGGGGGGGGGGGGGGFGGGGGGFFGGGGFGGGGDGGFGGGGDFGGGGGGGGGGG>8CEGCCGGGFGGGGGFGGCE=EEGGGGGGGC:EGD7>FFFF:5<DFFFC>BFGFDD33>E9@@FFFD46@<656AF=F44)).,12(32(4??2189>BF>>##
@M05025:18:000000000-B3NL5:1:1101:7470:12364 1:N:0:CACTCA
TAATCGACTCCTACGGGAGGCAGCAGTGGGGAATATTGCACAATGGGCGCAAGCCTGATGCAGCCATGCCGCGTGTATGAAGAAGGCCTTCGGGTTGTAAAGTACTTTCAGCGAGGAGGAAGGTGTTGTGGTTAATAACCGCAGCAATTGACGTTACTCGCAGAAGAAGCACCGGCTAACTCCATGCCAGCAGCCGCGGTAATACGGAGGGTGCAAGCGTTAATCGGAATTACTGGGCGTAAAGCGCACGCAGGCGGTCTGTCAAGTCGGATGTGAAATCCCCGGGCTCAACCTGGGAACG
+
CCCGGGGGGGGGGGGGGGGGGGGGGGGGGGGGGGGGGGGGGGGGGGGGGGGGGGGGGGGGGGGGGGGGGGGGGGGGGGGGGGGGGGGGGGGGGGGGGGGGGGGGGGGGGGGGGGGGGGGGGGGGGGGGGGGGGGGGGGGGGGGGGGGGGGGGGGGGGGGGGGGGGGGGGGGGGGGGGGGGGGGFFGGGGGGGGGGGGGGGGGGGGGGCEGGGGGGGGGGGGDGGGGGGGFGGGGGGGGGGGGGGGGFFFGFGFFFFFFFFFGGGB@FFF9><BFFFFA<>BF?>>>96:DBFFBB:0<?##
@M05025:18:000000000-B3NL5:1:1101:8355:12372 1:N:0:CACTCA
TAATCGACTCCTACGGGAGGCAGCAGTAGGGAATCTTCGGCAATGGACGGAAGTCTGACCGAGCAACGCCGCGTGAGTGAAGAAGGTTTTCGGATCGTAAAACTCTGTTGTTAGAGAAGAACAAGGATGAGAGTAGAATGTTCATCCCTTGACGGTATCTAACCAGAAAGCCACGGCTAACTACGTGCCAGCAGCCGCGGTAATACGTAGGTGGCAAGCGTTGTCCGGATTTATTGGGCGTAAAGCGAGCGCAGGCGGTTTCTTAAGTCTGATGTGAAAGCCCCCGGCTCAACCGGGGGTG
+
CCCGGGGGGGGGGGGGGGGGGGGGGGGGGGGGGGGGGGGGGGGGGGGGGGGGGGGGGGGGGGGGGGGGGGGGGGGGGGGGGGGGGGGGGGGGGGGGGGGGGGGGGGGGGGGGGGGGGGGGGGGGGGGGGGGGGGGGGGGGGGGGGGGGGGGGGGGGGGGGGGGGGGGGGGGGGGGGGGGGGGGGGGGGGGGGGGGGGGGGGGDGGGGGGGGGGGGGGGGGGGGGGGGGCGDGCGGGGGGGGGGFGGFFFGFGFFFFFF>>DGFGFFFFF>FFFFFFFFFFFFBBFFFFFFFFFFFFFB(##
@M05025:18:000000000-B3NL5:1:1101:21227:12381 1:N:0:CACTCA
TAATCGACTCCTACGGGAGGCAGCAGTGGGGAATATTGCACAATGGGCGCAAGCCTGATGCAGCCATGCCGCGTGTATGAAGAAGGCCTTCGGGTTGTAAAGTACTTTCAGCGAGGAGGAAGGTGTTGTGGTTAATAACCGCAGCAATTGACGTTACTCGCAGAAGAAGCACCGGCTAACTCCGTGCCAGCAGCCGCGGTAATACGGAGAGTGCAAGCGTTAATCGGAATTACTGGGCGTAAAGCGCACGCAGGCGGTCTGTCAAGTCGGATGTGAAATCCCCGGGCTCAACCTGGGAACG
+
CCCGGDFEGEFFGDFCGGEGGGEGGFFFGGGGGGFAFGGFFGEGCEFFGGGGGFGGCCFGGCFGGGGGGCC:CFFGGGGGEFGGGFFGGFFFCCGGEFFFGGEGGGEGGFGGGCCF7FGFFFGFE5C==FGGFFGGGGGGGG7CEFCGFFG9CGEGECFCEEGFFDFCGFF@,>CEGGGGCGGGEEGGGGFGGGGGGGGGGDGGGGEC?8CGFGG7C7=EGEGFCFEC==FGFFCFFFC)9DG:DDF:>DFD@DED33>>FDDG==FBFF:?F:?FFB>>38:99B>>:2<?B??F274##
@M05025:18:000000000-B3NL5:1:1101:28989:12390 1:N:0:CACTCA
TAATCGACTCCTACGGGAGGCAGCAGTAGGGAATCTTCCACAATGGACGAAAGTCTGATGGAGCAACGCCGCGTGAGTGAAGAAGGGTTTCGGCTCGTAAAGCTCTGTTGGTAGTGAAGAAAGATAGAGGTAGTAACTGGCCTTTATTTGACGGTAATTACTTAGAAAGTCACGGCTAACTACGTGCCAGCAGCCGCGGTAATACGTAGGTGGCAAGCGTTGTCCGGATTTATTGGGCGTAAAGCGAGTGCAGGCGGTTCAATAAGTCTGATGTGAAAGCCTTCGGCTCAACCGGAGAACC
+
CCCGGGGGGGGGGGGGGGGGGGGGGGFFGGGGGGGGGGGGGGGGGGGGGGEGGGGFGFGGFFFGGGGGGGGGGGGGGGGGGCEGGGDGGGGEGGGGGGGGGGGGGGGGGGGGGGGGFFDGGGGGGGGGGGGGGGCFGGDGGGGGGGGGFGGGEEEFGGGGGDFFCFGGGGGGGCE7E588EFF*DGFGGGGGGFFCEGCGGG@FG5AFFGGGCFFGFGEECECFFCE5:CEGGGGDDFDGGGGFD3<58FFGFFD>E67>F7:F=FF<FBFA?FF?*)9::B2)816:?28?:1>9BB4##
@M05025:18:000000000-B3NL5:1:1101:7621:12403 1:N:0:CACTCA
TAATCGACTCCTACGGGAGGCAGCAGTGGGGAATATTGCACAATGGGGGAAACCCTGATGCAGCGACGCCGCGTGAGTGAAGAAGTATTTCGGTATGTAAAGCTCTATCAGCAGGGAAGAAAAAAGACGGTACCTGACTAAGAAGCCCCGGCCAACTACGTGCCAGCAGCCGCGGTAATACGTAGGGGGCAAGCGTTATCCGGAATTACTGGGTGTAAAGGGTGCGTAGGTGGCATGGTAAGTCAGAAGTGAAAGCCCGGGGCTTAACCCCGGGACTGCTTTTGAAACTGTCGTGCTGGAG
+
CCCGGGGGGGGGGGGGGGGGGGGGGGGGGGGGGGGGGGGGGGGGGGGGGGGGGGGGGGGGGGGGGGGGGGGGGGGGGGGGGGGGGGGGGGGGGGGGGGGGGGGGGGGGGGGGGGGGGGGGGGGGGGGGGGGGGGGGGGGGGGGGGGGGGGGGGGGGGGGGGGGGGGGGGGGGGGGGGGGGGGGGGGGGGGGGGGGGGEGGGGGGGGGGGGGGGFGGGGGGGGGGDCCGGGGGGGGGGGGGGGGGGGFFFGFGFFFF>BD@>DDGFFFBF?FBEEFFF?FFF>?BBAFFFBDA?BB6?A?##
@M05025:18:000000000-B3NL5:1:1101:25879:12427 1:N:0:CACTCA
TAATCGACTCCTACGGGAGGCAGCAGTGGGGAATATTGCACAATGGCCGCAAGCCTGATGCAGCCATGCCGCGTGTATGAAGAAGGCCTTCGGGTTGTAAAGTACTTTCAGCGAGGAGGAAGGTGTTGTGGTTAATAACCGCAGCAATTGACGTTACTCGCAGAAGAAGCACCGGCTAACTCCGTGCCAGCAGCCGCGGTAATACGGAGGGTGCAAGCGTTAATCGGAATTACTGGGCGTAAAGCGCACGCAGGCGGTCTGTCAAGTCGGATGTGAAATCCCCGGGCTCAACCTGGGAATG
+
CCCGGGGGGGGGGGGGGGGDEGGCFGAFGGGGGGGGGGGGGGGGFFGGGGGGGGGFGGGGGGGGGGGGGGGGGGGGCFGGGGGGGGGGG<FGGGGGGGGGGGGGGGGGGGGGGGGGFGGGGGGFFGGGGGGFGGGGFFGGGGGGGGGGGGFFDFGGGGFGGGGGGGGFFFGGGGGGDGFEGFGGFGDGFGGGGGGGGGGGGGGGGGGGGGGCEEFGGGGGGEGGGFGGEFGGG7:FGGGCDDGGGGFEFGFGFFFFEFFFFGGGFFFA>>B:@?FFF2<BBB((3>F>647:48<6<(,##
@M05025:18:000000000-B3NL5:1:1101:22451:12451 1:N:0:CACTCA
TAATCGACTCCTACGGGAGGCAGCAGTAGGGAATCTTCGGCAATGGACGAAAGTCTGACCGAGCAACGCCGCGTGAGTGAAGAAGGTTTTCGGATCGTAAAACTCTGTTGTTAGAGAAGAACAAGGATGAGAGTAACTGTTCATCCCTTGACGGTATCTAACCAGAAAGCCACGGCTAACTACGTGCCAGCAGCCGCGGTAATACGTAGGTGGCAAGCGTTGTCCGGATTTATTGGGCGTAAAGCGAGCGCAGGCGGTGTCTTAAGTCCGATGTGAAAGCCCCCGGCCCAACCGGGGCGGT
+
CCCGGGGGGGGGGGGGEGGGGGGGGGFFFGGGGGGGGGGGGGGGGGFEFGGGGGFCFFGGGGGGGGGGGEGGGGGEEAFFGGGGGGFGGGGGGG@FGGGGGGGGGGGGGGGGEGFGGGEGGGGGGGGFGGGGGGFGGGGGGGGGGFG@BFCFGCFGFGGGGGGGFCGFGGFGGGG>EDFFGGGEFGGGGGGGGGFCCGGGDGGG7C9+;=@FFGGDEGGE=5:<9C=**7<C>*:C577DG<<*:C>BDD3CB..07;)8?FGG?FF<?<)(5)167)-7((4431((-(((,44(4,3##
@M05025:18:000000000-B3NL5:1:1101:4696:12495 1:N:0:CACTCA
TAATCGACTCCTACGGGAGGCAGCAGTAGGGAATTTTCGTCAATGGGGGAAACCCTGAACGAGCAATGCCGCGTGAGTGAAGAAGGTCTTCGGATCGTAAAGCTCTGTTGTAAGTGAAGAACGGCTCATAGAGGAAATGCTATGGGAGTGACGGTAGCTTACCAGAAAGCCACGGCTAACTACGTGCCAGCAGCCGCGGTAATACGTAGGTGGCAAGCGTTATCCGGAATCATTGGGCGTAAAGGGTGCGGAGGTGGCGTACTAAGTCTGTAGTAAAAGGCAATGGCTCAACCATTGTAGT
+
CCCGGGGGGGGGGGGGGGGGGGGGGGGGGGGGGGGGGGGGGGGGGGGGGGGGGGGGGGGGGGGGGGGGGGGGGGGGGGGGGGGGGGFGGGGGGGGGGFGGGGGGGGGGGGGGGGGGGGGGGGGEFGGGGGGGGGGGGFFFGGGGGGGGGGGGGGGGGFGGGGGGGGFGGGGFGGGGGGGGGGGGGGGGGGGGFFGGGGC*?EGGGGCECE?FFCGGG5EC57CGGGCE5EGGGGGGGGG9CDFGG38@BD375@EFFF>E>DGGFFFAFA=>=@BFFAA?B?FFFFF<03>01:2526<##
@M05025:18:000000000-B3NL5:1:1101:28470:12499 1:N:0:CACTCA
TAATCGACTCCTACGGGAGGCAGCAGTGGGGAATATTGGACAATGGGCGAAAGCCTGATCCAGCCATGCCGCGTGTGTGAAGAAGGTCTTCAGATTGTAAAGCACTTTAAGTTGGGAGGAAGGGCAGTAAGCGAATACCTTGCTGTTTTGACGTTACCGACAGAATAAGCACCGGCTAACTCTGTGCCAGCAGCCGCGGTAATACAGAGGGTGCAAGCGTTAATCGGAATTACTGGGCGTAAAGCGCGCGTAGGTGGTTCGTTAAGTTGGATGTGAAATCCCCGGGCTCAACCTGGGAATG
+
C@BFFGFGFEFFGGG;BEGDGGGGGGGGFGGGGGGGGCFGCEFFGFFFGGGGGGGGGGG9FGGGGCFGGGEGGFFGGGFDFCEGGGFFGGCFGCG,FFFGFFFGCFGGFGDFEEFD=F:EGGGEGGGGGGGGGGCEF9DGGGGGGCFG8<=EC+@C7DCFGGGG@CCFGGGGGGGECEGGCFCFGFFGGGFGDGGGGGDEGGFFGGF?CC=ECEDFCFGEEE=F?=E*:CFDGFFGFGCGDD<7FD>DDGFDED19@B>F><4CFFFB?26)??=BF):>?>?(46>B<?BF7?<6???##
@M05025:18:000000000-B3NL5:1:1101:4143:12527 1:N:0:CACTCA
TAATCGACTCCTACGGGAGGCAGCAGTGGGGAATATTGCACAATGGGCGAAAGCCTGATGCAGCGACGCCGCGTGAGGGATGACGGCCTTCGGGTTGTAAACCTCTTTCAGTAGGGAAGAAGCGAAAGTGACGGTACCTGCAGAAGAAGCGCCGGCTAACTACGTGCCAGCAGCCGCGGTAATACGTAGGGCGCAAGCGTTATCCGGATTTATTGGGCGTAAAGAGCTCGTAGGCGGTTTGTCGCGTCTGCCGTGAAAGTCCGAGGCTCAACCTCGGATCTGCGGGGGGTACGGGCAGAGC
+
CCCGGGGGGGGGGGGGGGGGGGGGGGFGGGGGGGGGGGGGGGGGGGGGGGGGGGGGGGGGGGGGGGGGGGGGGGGGGGGGGGGGGGGDGGGGGGEGGGGGGGGGGGGGGGGFAFGGGGFGGGGGGGGGGGGGGGGGGGGGGGGGGGGGGGGGGGDGGGGGGGGGGGGCDGGGGGGGGGGEEGGGGGGGGGGGGGGGGGG=C=CCFGGEEECFGGGGGGGGGGGGGGGGGGGGGGGDG9DDGGGGFGFFFG?FEFFFFFFFFG*7;@B0>263@)<D398,).6>9(,(762:B>FF;?,##
@M05025:18:000000000-B3NL5:1:1101:12974:12531 1:N:0:CACTCA
TAATCGACTCCTACGGGAGGCAGCAGTAGGGAATCTTCCACAATGGACGAAAGTCTGATGGAGCAACGCCGCGTGAGTGAAGAAGGGTTTCGGCTCGTAAAGCTCTGTTGGTAGTGAAGAAAGATAGAGGTAGTAACTGGCCTTTATTTGACGGTAATTACTTAGAAAGTCACGGCTAACTACGTGCCAGCAGCCGCGGTAATACGTAGGTGGCAAGCGTTGTCCGGATTTATTGGGCGTAAAGCGGGTGCAGGCGGTTCAATAAGTCTGATGTGAAAGCCTTCGGCTCAACCGGAGAAGA
+
CCCGGGGGGGGGGGGGGGGGGGGGGGGGGGGGGGGGGGGGGGGGGGGGGEGGGGGGGGGGGGGGGGGGGGGGGGGDGGGFFGFGGGGGGGGGGGGGGGGGGGGGFGGGGGGCFFFGFGGFFGGGGGGGGGGGGGGGGGGGGGGGGGGGGGGFGGGGGGGGGGGGGGGGGGGGGGGGEEGGGGGGGFFGGGGGGGGGEGGGGGGGFGCFGGGGGGGGGGGGGGGGFEG55E9FGFFGGGGGGDGGGGFF:CEF44<B3-<>F7>DBFFFFFFBFFF=BABBBFF<<BFB?<?BF>;691:##
@M05025:18:000000000-B3NL5:1:1101:11134:12536 1:N:0:CACTCA
TAATCGACTCCTACGGGAGGCAGCAGTAGGGAATCTTCGGCAATGGACGAAAGTCTGACCGAGCAACGCCGCGTGAGTGAAGAAGGTTTTCGGATCGTAAAACTCTGTTGTTAGAGAAGAACAAGGATGAGAGTAACTGTTCATCCCTTGACGGTATCTAACCAGAAAGCCACGGCTAACTACGTGCCAGCAGCCGCGGTAATACGTAGGTGGCAAGCGTTGTCCGGATTTATTGGGCGTAAAGCGAGCGCAGGCGGTTTCTTAAGTCTGATGTGAAAGCCCCCGGCTCAACCGGGGAGCG
+
CCCGGGGGGGGGGGGGGGGGGGGGGGGGGGGGGGGGGGGGGGGGGGGGGGGGGGGGGGGGGGGGGGGGGGGGGGGGGFGGGGGGGGGGGGGGGGGGGGGGGGGGGGGGGGGGGGGGGGGGGGGGGGGGGGGGGGGGGGGGGGGGGGGGGGGGGGGGGGGGGGGGGGGGGGGGGGGGGGGGGGGGGGGGGGGGGGGGGGGGGGGGGGGGGGGFGGGGGGGGGGGGGEGEGEFFFFGGGGGGGGGGGC>E>GFGFFFFFBBBFGGGFFF4FBFFFFFFF<D?<?B>6>>BFDFFBFFF>9>##
@M05025:18:000000000-B3NL5:1:1101:2599:12540 1:N:0:CACTCA
TAATCGACTCCTACGGGAGGCAGCAGTAGGGAATCTTCCACAATGGACGAAAGTCTGATGGAGCAACGCCGCGTGAGTGAAGAAGGGTTTCGGCTCGTAAAGCTCTGTTGGTAGTGAAGAAAGATAGAGGTAGTAACTGGCCTTTATTTGACGGTAATTACTTAGAAAGTCACGGCTAACTACGTGCCAGCAGCCGCGGTAATACGTAGGTGGCAAGCGTTGTCCGGATTTATTGGGCGTAAAGCGAGTGCAGGCGGTTCAATAAGTCTGATGTGAAAGCCTTCGGCTCAACCGGAGAATG
+
CCCGGGGGGGGGGGGGGGGGGGGGGGGGGGGGGGGGGGGGGGGGGGGGGGGGGGGGGGGGGGGGGGGGGGGGGGGGGGGGGGGGGGGGGGGGGGGGGGGGGGGGGGGGGGGGGGGGGGGFGGGGGGGGGGGGGGGGGGGGGGGGGGGGGEFGGGGGGGGGGGGGGGGGGGGGGGGGGGGGGGGGGFGGGGGGFGGGGGGGGGGGGGGGGGGGGGGGFDGGGGGGGGGGCC9FFGGGGGGGGDGGGG@BEGFFFF@FF9B>FGFGFFFFFFFFFFFFF9<BBFFFFB>68?FFFFFFFFB##
@M05025:18:000000000-B3NL5:1:1101:19668:12597 1:N:0:CACTCA
TAATCGACTCCTACGGGAGGCAGCAGTAGGGAATCTTCCACAATGGACGAAAGTCTGATGGAGCAACGCCGCGTGAGTGAAGAAGGGTTTCGGCTCGTAAAGCTCTGTTGGTAGTGAAGAAAGATAGAGGTAGTAACTGGCCTTTATTTGACGGTAATTACTTAGAAAGTCACGGCTAACTACGTGCCAGCAGCCGCGGTAATACGTAGGTGGCAAGCGTTGTCCGGATTTATTGGGCGTAAAGCGAGTGCAGGCGGTTCAATAAGTCTGATGTGAAAGCCTTCGTCTCAACCGGAGAAGG
+
CCCGGGGGGGGGGGGGGGGGGGGGGGGGGGGGGGGGGGGGGGGGGGGGGGGGGGGGGGGGGGGGGGGGGGGGGGGGGGGGGGGGGGGGGGGGGGGGGGGGGGGGGGGGGGGGGGGGGGGGGGGGGGGGGGGGGGGGGGFGGGGGGGGGGGGGGGGGGGGGGGGGGGGGGGGGGGGGGGGGGGGGGGGGGGGGGGGGGGGGDGDGGGGGGDGGGGGGGGGGGGGGGGGEC=FGGGGGGGGDGGGGGGFFFGFGFFFFF45>?GGGFFFFFA?)8=8FFA<08?AFB<:1:<43?FF0(92##
@M05025:18:000000000-B3NL5:1:1101:4603:12617 1:N:0:CACTCA
TAATCGACTCCTACGGGAGGCAGCAGTGGGGAATATTGGACAATGGGCGCAAGCCTGATCCAGCCATACCGCGTGGGTGAAGAAGGCCTTCGGGTTGTAAAGCCCTTTTGTTGGGAAAGAAATCCAGCCGGCTAATACCTGGTTGGGATGACGGTACCCAAAGAATAAGCACCGGCTAACTTCGTGCCAGCAGCCGCGGTAATACGAAGGGTGCAAGCGTTACTCGGAATTACTGGGCGTAAAGCGTGCGTAGGTGGTCGTTTAAGTCCGTTGTGAAAGCCCTGGGCTCAACCTGGGAAAG
+
CCCGGGGGGGGGGGGGGGGGGGGGGGGGGGGGGGGGGGGGGGGGGGGGGGGGGGGGGGGGGGGGGGGGGGGGGGGGGGGGGGGGGGGGGGGGGGGGGGGGGGGGGGGGGGGGGGGGGGGGGGGGGGGGGGGGGGGGGGGGGGGGGGGGGGGGGGGGGGGGGGGGGGGGGGGGGGGGGGGGGGGGGGGGGGGGGGGGGGGGGGGGGGGGGGGGGGGGGGGGGGGGGGGGGGGGGGGGGGG<DGGGGGFFFGDGFFFFF:FEFGGGFFFFFBFFFFFFFFFFFBFFFB?FFFFFFFFFB7:##
@M05025:18:000000000-B3NL5:1:1101:14467:12635 1:N:0:CACTCA
TAATCGACTCCTACGGGAGGCAGCAGTGGGGAATATTGGACAATGGGCGCAAGCCTGATCCAGCCATACCGCGTGGGTGAAGAAGGCCTTCGGGTTGTAAAGCCCTTTTGTTGGGAAAGAAATCCAGCCGGCTAATACCTGGTTGGGATGACGGTACCCAAAGAATAAGCACCGGCTAACTTCGTGCCAGCAGCCGCGGTAATACGAAGGGTGCAAGCGTTACTCGGAATTACTGGGCGTAAAGCGTGCGTAGGTGGTTATTTAAGTCCGTTGTGAAATCCCTGGGCTCAACCTTGGACCA
+
CCCGFDGGGGGGFGGGGGGGEGGGGGFGGGDGGGFCGG?DFFCFGGFFGEGGCFFFGGGGGGGGGGGGGGG7C=FFDFGGGGF@FGG@FFGGDEGGGGGGGCFGFE8FFGFGDCGGGGGDFGGGGEGG@FGECEGFGDGCFE>FEBFGGGCGGGGFG:FFFCFGGGGGFGGFGF7EEE6?DBFG>FEGGGGFFGGGGGD8=EGC7ACFE8E2*:?AC5E>EGGGGG5:CFFFFGGFCC<>DD7C7C>D3C5*73BFFB09?CCFFFFA@:F?)))09<)60)8?<<B<()314:)623)##
@M05025:18:000000000-B3NL5:1:1101:18960:12653 1:N:0:CACTCA
TAATCGACTCCTACGGGAGGCAGCAGTGGGGAATATTGGACAATGGGCGCAAGCCTGATCCAGCCATACCGCGTGGGTGAAGAAGGCCTTCGGGTTGTAAAGCTCTTTTGTTGGGAAAGAAATCCAGCCGGCTAATACCTGGTTGGGATGACGGTACCCAAAGAATAAGCACCGGCTAACTTCGTGCCAGCAGCCGCGGTAATACGAAGGGTGCAAGCGTTACTCGGAATTCCTGGGCGTAAAGCGTGCGTAGGTGGTTATTTAAGTCCGTTGTGAAAGCCCTGGGCTTAACCCGGGAACG
+
CCCGGGGGEGGGECF@@-CFDGEECGFG@FEBEF6E6,;CF@FCFD8EFFCCDFGGF@,F9CEG@CFFCEEGG=B::FFC=F9CFFGFFGDGGD4?:F?F9??,BB,,FCGGDDC<EAFDFFGFFFGGGGGDEE8FA?DAF<<CFCEDFF8FFECFGGGGGFDFGFCCAEFGGCEC*CFDC>FGFFFF?6FFCF@ECC*3:8+;9C;CCECFGDCEFGGEECE7C5:*5CF*:CFG:1/)5<F*>5<)>5)>:<FF@35?BGFC=B@<6,75:;5=04AF18:2:(13().64,3390(##
@M05025:18:000000000-B3NL5:1:1101:10462:12672 1:N:0:CACTCA
TAATCGACTCCTACGGGAGGCAGCAGTAGGGAATCTTCCGCAATGGACGAAAGTCTGACGGAGCAATGCCGCGTGAGTGAAGAAGGTTTTCGGATCGTAAAACTCTGTTGTTAGAGAAGAACAAGGATGAGAGTAACTGCTCATCCCCTGACGGTATCTAACCAGAAAGCCACGGCTAACTACGTGCCAGCAGCCGCGGTAATACGTAGGTGGCAAGCGTTGTCCGGATTTATTGGGCGTAAAGCGAGCGCAGGCGGTTCTTTAAGTCTGATGTGAAAGCCCCCGGCTCAACCGGGGAGGT
+
CCCGGGGGGGGGGGGGGGGGGGGGGGFGGGGGGGGGGGGGGGGGGGGGGGGGGGGGGGGGGGGGGGGGGGGGGGGGGGGGGGGGGGGGGGGGGGGDGGGGGGGGGGGGGGGGGGFGGGGGGGGGFGGGGGGGGGGGGGGGGGGGGGGGGGGGGGGGGGGGGGGGGGGGGGCCGGGGGGGGGGGGGGGGGGGGGGGGEDGGGGGGGGFGGGGGGGFGGGGGGGGGGGGGEEGGGGGFGGGGGDGGGDFFFG:CE>DDF9>DFFCC@FF>FAFFFFF?=AB:70:9BFF9:>33<9>>9>F##
@M05025:18:000000000-B3NL5:1:1101:19289:12683 1:N:0:CACTCA
TAATCGACTCCTACGGGAGGCAGCAGTGGGGAATATTGCACAATGGGCGAAAGCCTGATGCAGCGACGCCGCGTGAGGGATGACGGCCTTCGGGTTGTAAACCTCTTTCAGTAGGGAAGAAGCGAAAGTGACGGTACCTGCAGAAGAAGCGCCGGCTAACTACGTGCCAGCAGCCGCGGTAATACGTAGGGCGCAAGCGTTATCCGGATTTATTGGGCGTAAAGAGCTCGTAGGCGGTTTGTCGCGTCTGCCGTGAAAGTCCGAGGCTCAACCTCGGATCTGCGGTGGGTACGGGCAGGGA
+
CCCGFEGGGGGGGFGGGGGGGGGGGG<FGGGGGGGGGGGGGGFGCGGGGGGGGGFGGGGGGGGDBEGGGGGGGGGGEGGGGGGGGGGGGGGGGG@FGGGGGGGGGGGGGGG<FFFGGFEG<DGGCEGDFGGGGGGGGGGGGGGGGGFGFFGGGGGGEDCGGGGGGGGGGEFGGGGGGGGGEBFGGEFGGGE*:EGGGGGGEGGGGCE5CE?<<7EFGGGCEECFFGGGGGGDGGFCC)9/5>FGCC535C@FDDBF3)=FF>D57BDBF<FBFFFDFB(-.6<;B<9109>:369>22(##
@M05025:18:000000000-B3NL5:1:1101:9211:12687 1:N:0:CACTCA
TAATCGACTCCTACGGGAGGCAGCAGTGGGGAATATTGGACAATGGGCGCAAGCCTGATCCAGCCATACCGCGTGGGTGAAGAAGGCCTTCGGGTTGTAAAGCCCTTTTGTTGGGAAAGAAATCCAGCTGGCTAATACCCGGTTGGGATGACGGTACCCAAAGAATAAGCACCGGCTAACTTCGTGCCAGCAGCCGCGGTAATACGAAGGGTGCAAGCGTTACTCGGAATTACTGGGCGTAAAGCGTGCGTAGGTGGTCGTTTAAGTCCGTTGTGAAAGCCCTGGGCTCAACCTGGGAAAG
+
CCCGGGGGGGGGGGGGGGGGGGGGGGGGGGGGGGGGGGGGGGGGGGGGGGGGGGGGGGGGGGGGGGGGGGGGGGGGGGGGGGGGGGGGGGGGGGGGGGGGGGGGGGGGGGGGGGGGGGGGGGGGGGGGGGGGGGGGGGGGGGGGGGGGGGGGGGGGGGGGGGGGGGGGGGGGGGGGGGGGGGGGGGGGGGGGGGGGGGGGGGGGGGGGGGGGGGGGGGGGGGGGGGGGGGGCDGGGGGGGGGGGGDFFEGFDFDFFFFFFEGGGFFFFFFFFFFFFFB9<F6?B?FFBFFFFFFFFF::##
@M05025:18:000000000-B3NL5:1:1101:17085:12752 1:N:0:CACTCA
TAATCGACTCCTACGGGAGGCAGCAGTAGGGAATCTTCCACAATGGACGAAAGTCTGATGGAGCAACGCCGCGTGAGTGAAGAAGGGTTTCGGCTCGTAAAGCTCTGTTGGTAGTGAAGAAAGATAGAGGTAGTAACTGGCCTTTATTTGACGGTAATTACTTAGAAAGTCACGGCTAACTACGTGCCAGCAGCCGCGGTAATACGTAGGTGGCAAGCGTTGTCCGGATTTATTGGGCGTAAAGCGAGTGCAGGCGGTTCAATAAGTCTGATGTGAAAGCCTTCGGCTCAACCGGAGAAGA
+
CCCGGGGGGGGGGGGGGGGGGGGGGGGGGGGGGGGGGGGGGGGGGGGGGGGGGGGGGGGGGGGGGGGGGGGGGGGGGGGGGGGGGGGGGGGGGGGGGGGGGGGGGGGGGGGGGGGGGGGGGGGGGGGGGGGGGGGGGGG?FGGFGGGGGGGGGGGGGGGGGGGGGGGGGGGGGGGGGGGFGGGGGGFGGGGGFGGGGGGGGGGGGGFGGGGGFFCEGCEEGGGGGDGCECFGGGGGGGGGGGDFDGDD>FFCF>>DB95:FGGGFFFFFFFFFFFFFA4:BFA<2:>::<DFF>F>FF:##
@M05025:18:000000000-B3NL5:1:1101:6494:12799 1:N:0:CACTCA
TAATCGACTCCTACGGGAGGCAGCAGTGGGGAATATTGCACAATGGAGGAAACTCTGATGCAGCGACGCCGCGTGAAGGAAGAAGTATCTCGGTATGTAAACTTCTATCAGCAGGGAAGAAAATGACGGTACCTGACTAAGAAGCCCCGGCTAACTACGTGCCAGCAGCCGCGGTAATACGTAGGGGGCAAGCGTTATCCGGATTTACTGGGTGTAAAGGGAGCGTAGACGGACGGGCAAGTCTGATGTGAAAGCCCGGGGCTTAACCCCGGGACTGCATTGGAAACTGTCCATCTTGACT
+
CCCGGGGGGGGGGGGGGGGGGGGGGGGGGGGGGGGGGGGGGGGGGGGGGGGGGGGGGGGGGGGGGGGGGGGGGGGGGGGGGGGFGGGGGGGGGGGGGGGGGGGGGGGGGGGGGGGGGGGGGGGGGGGGGGGGGGGGGGGGGGGFGGGGGGGGGGGGGGGGGGGGGGGGGGGGGGGGGGGGGGGGGGGGGGGGGGGGGGGFGG5EEFFGGGGGGEGGGGGGGGGGGGGGGGGGGGGGGGGGGGGGGFFFFGFGFFFFF95>BDDGFFFAFFFFFFFFFFFFBFBFFAFFFFFFFFA244)##
@M05025:18:000000000-B3NL5:1:1101:23380:12857 1:N:0:CACTCA
TAATCGACTCCTACGGGAGGCAGCAGTAGGGAATCTTCGGCAATGGACGCAAGTCTGACCGAGCAACGCCGCGTGAGTGAAGAAGGTTTTCGGATCGTAAAACTCTGTTGTTAGAGAAGAACAAGGATGAGAGTAGAATGTTCATCCCTTGACGGTATCTAACCAGAAAGCCACGGCTAACTACGTGCCAGCAGCCGCGGTAATACGTAGGTGGCAAGCGTTGTCCGGATTTATTGGGCGTAAAGCGAGCGCAGGCGGTTTCTTAAGTCTGATGTGAAAGCCCCCGGCTCAACCGGGGGGT
+
CCCGGGGGGGGGGGGGGGGGGGGGGGGGGGGGGGGGGGGGGGGGGGGGGGGGGGGGGGGGGGGGGGGGGGGGGGGGGGGGGGGGGGFGGGGGGGGGGGGGGGGGGGGFGGGGGGGGGGGGGGGGGGGGGGGGGGGGGGGGGGGGGGGGGGGGGGGGGGGGGGGGGGGGGGGCGGGGGGGGGGGGGGGGG9BFGGGCE>EGGEGFGGGBFGGECGGGGGGEGGGGGGGGD5:CFGGDDGDDGGGGGGFEF37>BDFEEF7>;DGD?FFFFBFF=6@F45:40:11469B6?F<(8>BFF2##
@M05025:18:000000000-B3NL5:1:1101:3264:12861 1:N:0:CACTCA
TAATCGACTCCTACGGGAGGCAGCAGTAGGGAATCTTCGGCAATGGACGAAAGTCTGACCAAGCAACGCCGCGTGAGTGAGGAAGGTTTTCGGATCGTAAAACTCTGTTGTTAGAGAAGAACAAGGATGAGAGTAACTGTTCATCCCTTGACGGTATCTAACCAGAAAGCCACGGCTAACTACGTGCCAGCAGCCGCGGTAATACGTAGGTGGCAAGCGTTGTCCGGATTTATTGGGCGTAAAGCGAGCGCAGGCGGTTTCTTAAGTCTGATGTGAAAGCCCCCGGCTCAACCGGGGAGGT
+
CCCGGGGGGGGGGGGGGGGGGGGGGGGGGGGGGGGGGGGGGGGGGGGGGGGGGGGGGGGGGGGGGGGGGGGGGGGGGFGGGGGGGGGGGGGGGGGGGGGGGGGGGGGGGGGGGGGGGGGGGGFGGGGGGGGGGGGGGGGGGGGGFFGGGGGGGGGGGGGGGGDGGGGGGGGGGGGGGGEGGGGGGGGGGGGGGGGGGGGGGGGGGGFGGGGGGGGGGGGGECEGFGGG5E?FGGGGGGGGGDD7FGFFFGFGFFFFFFE>FGGGFFFFF<?F?@@FFAFFF:?FBB>B?F?:?F9999>##
@M05025:18:000000000-B3NL5:1:1101:18905:12864 1:N:0:CACTCA
TAATCGACTCCTACGGGAGGCAGCAGTGGGGAATATTGCACAATGGGCGAAAGCCTGATGCAGCGACGCCGCGTGAGGGATGACGGCCTTCGGGTTGTAAACCTCTTTCAGTAGGGAAGAAGCGAAAGTGACGGTACCTGCAGAAGAAGCGCCGGCTAACTACGTGCCAGCAGCCGCGGTAATACGTAGGGCGCAAGCGTTATCCGGATTTATTGGGCGTAAAGAGCTCGTAGGCGGTTTGTCGCGTCTGCCGTGAAAGTCCGAGGCTCAACCTCGGATCTGCGGTGGGTACGGGCAGAGG
+
CCCGGGGGGGGGGGGGGGGGGGGGGGFGGGGGGGGGGGGGGGGGGGGGGGGGGGGGGGGGGGGGGGGGGGGGGGGGGGGGGGGGGGGGGGGGGGGGGGGGGGGGGGGGGGGGGGGGGGGGGGGGGGGGGGGGGGGGGGGGGGGGGGGGGGGGGGGGGGGGGGGGGGGGGGGGGGGGGGGGGGGGGGGFGGGGGGGGGGEEGGGGGGGG=EDEFGCGGFEG5:FGGGGGGGGGGGGGGDDDDFFGGD>BDGFGDFFFF9?BFFDGFFDB@FFFFFFFFF0>FFFFB?FBFFF?<69>>F(##
@M05025:18:000000000-B3NL5:1:1101:28335:12875 1:N:0:CACTCA
TAATCGACTCCTACGGGAGGCAGCAGTAGGGAATCTTCGGCAATGGACGAAAGTCTGACCGAGCAACGCCGCGTGAGTGAAGAAGGTTTTCGGATCGTAAAACTCTGTTGTTAGAGAAGAACAAGGATGAGAGTAACTGTTCATCCCTTGACGGTATCTAACCAGAAAGCCACGGCTAACTACGTGCCAGCAGCCGCGGTAATACGTAGGTGGCAAGCGTTGTCCGGATTTATTGGGCGTAAAGCGAGCGCAGGCGGTTTCTTAAGTCTGATGCGAAAGCCCCCGGCTCAACCGGGGAGCT
+
CCCGGFFFGGGGFGGGGGGGGGGGGGCFGGGGFFGAEFFEGGGGGGGGGGE@@FFFFFFFCGGGGGGGGFGGEFGDFGGGGGGFFGEFFGFGGGEGE<BE?FGGGGGGGGFGGGGDFGGDGGGGGGGGGFGGGFFCGGGGGFEGFGGGGGGGGGGGFGGGECCFFGGGGGFGAGGCECFGFFFCGFGGGGGGGGGGEGDEDGGGGGCCFGGGGGGFGGCEEGGGFEGGC56DCFGGGGGDGGGGGG:BBGFG>>:@E>BBFGFFFF8<BAFBF4)7031,4434;1(448>4149;>6>##
@M05025:18:000000000-B3NL5:1:1101:16201:12933 1:N:0:CACTCA
TAATCGACTCCTACGGGAGGCAGCAGTGGGGAATATTGCACAATGGGCGAAAGCCTGATGCAGCGACGCCGCGTGGGGGATGACGGTCTTCGGATTGTAAACCCCTTTCAGTAGGGACGAAGCGCAAGTGACGGTACCTGCAGAAGAAGCACCGGCTAACTACGTGCCAGCAGCCGCGGTAATACGTAGGGTGCGAGCGTTGTCCGGAATTACTGGGCGTAAAGAGCTCGTAGGCGGTTTGTCACGTCGTCTGTGAAATCCCTCGGCTTAACCGGGGGCGTGCAGGCGATACGGGCAGAAG
+
CCCGGGGGGGGGGGGGGGGGGGGGGGGGGGGGGGGGGGGGGGGGGGGGGGGGGGGGGGGGGGGGGGGGGGGGGGGGGGGGGGGGGGGGGGGGGGGGGGGGGGGGGGGGGGGGGGGGGGGGGGGGGGGGFGGGGGGGGGGGGGGGGGGGGGGGGGGGGGGGGGGGGGGGGGGGGGGGGGGGGGGFGGFGGGGGGGGGGGGGGCEGGGGGGGGGGGGGGGGGGGGGGGGGGGGGGGGGGGGDCF>FGC>FB>FGFFFFFFFFFGFGBEFFFFFF?3>DEFBFFFFF<?FFBF0(:?>BFF3##
@M05025:18:000000000-B3NL5:1:1101:9894:12957 1:N:0:CACTCA
TAATCGACTCCTACGGGAGGCAGCAGTGGGGAATATTGCACAATGGGCGAAAGCCTGATGCAGCGACGCCGCGTGAGGGATGACGGCCTTCGGGTTGTAAACCTCTTTCAGTAGGGAAGAAGCGAAAGTGACGGTACCTGCAGAAGAAGCGCCGGCTAACTACGTGCCAGCAGCCGCGGTAATACGTAGGGCGCAAGCGTTATCCGGATTTATTGGGCGTAAAGAGCTCGTAGGCGGTTTGTCGCGTCTGCCGTGAAAGTCCGAGGCTCAACCTCGGATCTGCGGTGGGTACGGGCAGAGT
+
CCCGGGGGGGGGGGGGGGGGGGGGGGGGGGGGGGGGGGGGGGGGGGGGGGGGGGGGGGGGGGGGGGGGGGGGGGGGGGGGGGGGGGGGGGGGGGGGGGGGGGGGGGFGGGGFGGGGGDCAFGFGGGGGGGGGGGGGGGGGGGGGGGGGGGGGGGGEGGGGGGGGGGGGGGGGGGGGGGGGGGGGDG9EFGGGGGGGGGG:EGDFGGGEC=<:?FGGGGGGGGGGGGGGFE=CGGGGDDDGGGCCFDDFFGFGE>BFF<*9@C<DBD>:@?F?FF@EFB6>>FFFF?F>669>?;F;>B(##
@M05025:18:000000000-B3NL5:1:1101:25741:12972 1:N:0:CACTCA
TAATCGACTCCTACGGGAGGCAGCAGTGGGGAATATTGGACAATGGGCGCAAGCCTGATCCAGCCATACCGCGTGGGTGAAGAAGGCCTTCGGGTTGTAAAGCCCTTTTGTTGGGAAAGAAATCCAGCCGGCTAATACCTGGTTGGGATGACGGTACCCAAAGAATAAGCACCGGCTAACTTCGTGCCAGCAGCCGCGGTAATACGAAGGGTGCAAGCGTTACTCGGAATTACTGGGCGTAAAGCGTGCGTAGGTGGTTATTTAAGTCCGTTGTGAAAGCCCTGGGCTCAACCTGGGAACT
+
CCCGGGGGGGGGGGGGGGGGGGGGGGFGGGGGGGGGGGGGGGGGGGGGGGGGGGGGGGGGGGGGGGGGGGGGGGGGGGGGGGGGGGGGGGGGGGGGGGGGGGGGGGFGGGGGGGGGGGGGGGGGGGGGGGGGGGGGGGGGGGGGGGGGGGGGGGGGGFGGGGGGGGGGGGGGGGGGGDGGGGGGGGGGGGGGGGGGDGGGGGGGGGGFGGGCCGGFGGGGGGEGGGGGGGGGGGGGGGGDGGGGGGFFFGFD@EFFFFFFFGF>FFF<FBF?>B:F@BFFB?BFF(326<>F??BFF?3##
@M05025:18:000000000-B3NL5:1:1101:12118:12986 1:N:0:CACTCA
TAATCGACTCCTACGGGAGGCAGCAGTGGGGAATATTGCACAATGGGCGAAAGCCTGATGCAGCGACGCCGCGTGAGGGATGACGGCCTTCGGGTTGTAAACCTCTTTCAGTAGGGAAGAAGCGAAAGTGACGGTACCTGCAGAAGAAGCGCCGGCTAACTACGTGCCAGCAGCCGCGGTAATACGTAGGGCGCAAGCGTTATCCGGATTTATTGGGCGTAAAGAGCTCGTAGGCGGTTTGTCGCGTCTGCCGTGAAAGTCCGAGGCTCAACCTCGGATCTGCGGTGGGTACGGGCAGAGT
+
CCCGGGGGGGGGGGGGGGGGGGGGGGFGFGGGGGGGGGGGGGGGGGGGGGGGGGGGGGGGGGGGGGGGGGGGGGGGGGGEGGGGGGGGGGFFGGGGGGGGGGGGFGGGGGGGGGGGGGGGGGGGGGGGGGGGGGEGGFGGGGGGGGGGGGGGGGGGGGGGGGGGGGGGGGGGGGGGGGGEGGGGEFCFGGDFGDGGECEGGGGGCEGCCGDG7<EFFFGGGGGGGGGGGGGGGDGGGGGGGC7CFGFEFGFGBEF:5AFBFDCDEE>?>B=7FF@DB9:>FA>>6(3>99<?BFFFFB(##
@M05025:18:000000000-B3NL5:1:1101:6070:13004 1:N:0:CACTCA
TAATCGACTCCTACGGGAGGCAGCAGTAGGGAATCTTCGGCAATGGACGAAAGTCTGACCGAGCAACGCCGCGTGAGTGAAGAAGGTTTTCGGATCGTAAAACTCTGTTGTTAGAGAAGAACAAGGATGAGAGTAACTGTTCATCCCTTGACGGTATCTAACCAGAAGGCCACGGCTAACTACGTGCCAGCAGCCGCGGTAATACGTAGGTGGCAAGCGTTGTCCGGATTTATTGGGCGTAAAGCGAGCGCAGGCGGTTTCTTAAGTCTGATGTGAAAGCCCCCGGCTCAACCGGGGAGGG
+
CCCGGGGGGGGGGGGGGGGGGGGGGGGGGGGGGGGGGGGGGGGGGGFGGGGGGGGGGGGGGGGGGGGGGGGGGGGGGGGGGGGGGGGGGGGGGGGGGGGGGGGGGGGGGGGGGGGGGGGGGGGGGGGGGFGGGGGGGGGGGGGGGGGGGGGGGGGGGGGGGGGGGGGGGGGGGGGGGGGGGGGGGGGGGGGGGGGGGGGGGEGGGGGFGGGGGGGGGGGGGGGGGEGEEGFFGGGGGGGDGGGGGGFDFGFGEFFFFBFFFCGFBFF9FBFF?F?FFFBF(329>>>9?FFFFBFFB>B##
@M05025:18:000000000-B3NL5:1:1101:11911:13035 1:N:0:CACTCA
TAATCGACTCCTACGGGAGGCAGCAGTGGGGAATATTGCACAATGGGGGAAACCCTGATGCAGCGACGCCGCGTGAGTGAAGAAGTATTTCGGTATGTAAAGCTCTATCAGCAGGGAAGAAAAAAGACGGTACCTGACTAAGAAGCCCCGGCTAACTACGTGCCAGCAGCCGCGGTAATACGTAGGGGGCACGCGTTATCCGGAATTACTGGGTGTAAAGGGTGCGTAGGTGGCATGGTAAGTCAGAAGTGAAAGCCCGGGGCTTAACCCCGGGACTGCTTTTGAAACTGTCATGCTGGCC
+
CCCGGGGGGGGGGGGGGGGGGGGGGGGGGGGGGGGGGGGGGGGGGGGGGGGGGGGGGGGGGGGGGGGGGGGGGGGGGGGGGGGGGGGGGGGGGGGGGGGGGGGGGGGGGGGGGGGGGGGGGGGGGGGGGGGGGGGGGGGGGGGGGGGGGGGGGGGGGGGGGGGGGGGGGGGGGGGGGGGGGGGGGGGGGGGGGGGGGGGGGGGGGGGGGGGGGGGGGGGGGGGGGGEGGGGGGGGGGGG=CGGGFGFFFGFGFFFF7<DBBGGCFFFFFBFFEBEEF?FFAAFFFFFFFFFFFFFFFFF##
@M05025:18:000000000-B3NL5:1:1101:7586:13040 1:N:0:CACTCA
TAATCGACTCCTACGGGAGGCAGCAGTGGGGAATATTGGACAATGGGCGCAAGCCTGATCCAGCCATACCGCGTGGGTGAAGAAGGCCTTCGGGTTGTAAAGCCCTTTCGTTGGGAAAGAAATCCAGCTGGCTAATACCCGGTTGGGATGACGGTACCCAAAGAATAAGCACCGGCTAACTTCGTGCCAGCAGCCGCGGTAATACGAAGGGTGCAAGCGTTACTCGGAATTACTGGGCGTAAAGCGTGCGTAGGTGGTCGTTTAAGTCCGTTGTGAAAGCCCTGGGCTCAACCTGGGAAGA
+
CCCGGFGGGGFGGGGGGGGGGGGGGGDGGGGGGGGGGGGGGGGGGDFGGGGGGGGGGGGGGGGGGGGGGGGGGGGGGGGGGGGGGGGGGGGGGGGGGGGGGGGGGGGGGGGGGGDFF@FGGFGGGGGGFGGGFGGGGGGGGGGGGGGGGGFGGGGGGFCFGGFGFFGFGGGGGGCGCECGGGGGGGGGGGGGGGGGGE=EGGFGFGGCEEEGGGGGCFGGGEE7FGGCEGGDGG>GFFGDDDGGGGFB@G@DDFF?FF?>BDFFFFF46:>:@EFFF>AB.4:<:?:?<>B?B?F?:8:##
@M05025:18:000000000-B3NL5:1:1101:29199:13051 1:N:0:CACTCA
TAATCGACTCCTACGGGAGGCAGCAGTGGGGATTATTGCACAATGGGGGAAACCCTGATGCAGCGACGCCGCGTGAAGGAAGAAGTATTTCGGTATGTAAACTTCTATCAGCAGGGAAGAAAATGACGGTACCTGACTAAGAAGCCCCGGCTAACTACGTGCCAGCAGCCGCGGTAATACGTAGGGGGCAAGCGTTATCCGGATTTACTGGTGGTAAAGGGAGCGTAGACGGCATTGCAAGTCTGGTGTGAAAGGCAGGGGCTCAACCACTGGACTGCATTGGAAACTGTCAGGCTGGAGC
+
C<CGGGGGG>FFGCEC:BFF;6C;CFGG8<@;,CAEGGAFGD@F<FG@BECF@F7F<C,CCFF,FGEEFG:FF>@F@EF8=<F<=FE<9CF8=FEGFECFEFFGCE,E5E5,?A7F<EG?EFGFDAD@:FF7B,FGGFG<BCD,F3>F<FGG7BCFGC7@FFGGGGG7F<>C<14C7CC,:CFE**<7888*8BBCC>;9EE*?=EGF9C<+*/:?E+<F==E5EGCEGFGD)>)*0:77>:7:00@?FDF7B=5>@?D).))/*9;()404@)54)33<A)22<7:99-44<1:7:0(##
@M05025:18:000000000-B3NL5:1:1101:12902:13094 1:N:0:CACTCA
TAATCGACTCCTACGGGAGGCAGCAGTGGGGAATATTGCACAATGGGCGAAAGCCTGATGCAGCGACGCCGCGTGAGGGATGACGGCCTTCGGGTTGTAAACCTCTTTCAGTAGGGAAGAAGCGAAAGTGACGGTACCTGCAGAAGAAGCGCCGGCTAACTACGTGCCAGCAGCCGCGGTAATACGTAGGGCGCAAGCGTTATCCGGATTTATTGGGCGTAAAGAGCTCGTAGGCGGTTTGTCGCGTCTGCCGTGAAAGTCCGAGGCTCAACCTCGGATCTGCGGTGGGTACGGGCAGAGT
+
CCCGGGGGGGGGGGGGGGGGGGGGGGFGGGGGGGGGGGGGGGGGGGGGGGGGGGGGGGGGGGGGGGGGGGGGGGGGGGGGGGGGGGGGGGGGGGGGGGGGGGGGGGGGFFGFGGGGGDGGGGGGGGGGGGGGGGGGGGGGGGGGGGGGGFGGCFGGGGGGGGGGGGGGC:<FGGGGGGGEGEFGGG?EGCGGGGGEEGGGCGGG?CEC5EC+AF+CFGGECCGGGCCCGGGGF7CDD9CCGG*775555D4=57>).6=FF>*9B538>?@7@:FF5-44>AB64,716><7?FF>6:(##
@M05025:18:000000000-B3NL5:1:1101:14764:13097 1:N:0:CACTCA
TAATCGACTCCTACGGGAGGCAGCAGTGAGGAATATTGGTCAATGGGCGCGAGCCTGAACCAGCCAAGTCGCGTGAGGGATGACGGTCCTACGGATTGTAAACCTCTTTTGCCGGGGAGCAAGCGTGCGTTCGTGAACGCACGTCGAGAGTACCCGGAGAAAAAGCATCGGCTAACTCCGTGCCAGCAGCCGCGGTAATACGGAGGATGCGAGCGTTATCCGGATTTATTGGGTTTAAAGGGTGCGTAGGCGGGATGCCAAGTCAGCGGTAAAAATGCGGTGCTCAACGCCGTCGAGCCGA
+
CCCGGGGGGGGGGGGGGGGGGGGGGGGGGGGGGGGGGGGGGGGGGGGGGGGGGGGGGGGGGGGGGGGGGGGGGGGGGGGGGGGGGGGGGGGGGGGGGGGGGGGGGGGGGGGGGEGGGEGGGGGGGG7FFFEGGGGGGGGGGGGFGG@FF@FGGGGGE7FGGGGGGGGGGGGGGGGGGGGGFGGFGGGGGGGGGGGGDGGGG=EECC*@FG8EEGGGGCF9<EGD5:9FFFGGGDG3CGFGGDGGGD>>BD=CBFBFEF6??GGFFFFBEBEFFFFFBF6>BFF>DFD(19(3>BB60<4##
@M05025:18:000000000-B3NL5:1:1101:20217:13104 1:N:0:CACTCA
TAATCGACTCCTACGGGAGGCAGCAGTAGGGAATCTTCCACAATGGACGAAAGTCTGATGGAGCAACGCCGCGTGAGTGAAGAGGGGTTTCGGCTCGTAAAGCTCTGTTGGTAGTGAAGAAAGATAGAGGTAGTAACTGGCCTTTATTTGACGGTAATTACTTAGAAAGTCACGGCTAACTACGTGCCAGCAGCCGCGGTAATACGTAGGTGGCAAGCGTTGTCCGGATTTATTGGGCGTAAAGCGAGTGCAGGCGGTTCAATAAGTCTGATGTGAAAGCCTTCGGCTCAACCGGAGAATC
+
CCCGGGGGGGGGGGGGGGGGGGGGGGGGGGGGGGGGGGGGGGGGGGGGGGGGGGGGGGGGGGGGGGGGGGGGGGGGGGGGGGGGGGGGGGGGGGGGGGGGGGGGGGGGGGGGGGGGGGGGGGGGGGGGGGGGGGGGGGGGGGGGGGGGGGGGGGGGGGGGGGGGGGGGGGFGGGGGGGGGGGGGGGGGGGGGGGGGGGGGGGGGGGGGGGGGGGGGGGGGGGGGGGGGGGGGGGGGGGGGGGGGGGEFFGFGFFFFFB)7@CFGFFFAFFFF?FFFFFBFFFA>BFFFFF2:BFF;>>:##
@M05025:18:000000000-B3NL5:1:1101:28347:13118 1:N:0:CACTCA
TAATCGACTCCTACGGGAGGCAGCAGTGGGGAATATTGGACAATGGGCGCAAGCCTGATCCAGCCATACCGCGTGGGTGAAGGAGGCCTTCGGGTCGTAAAGCCCTTTTGTTGGGAAAGAAATCCAGCCGGCTAATACCTGGTTGGGATGACGGTACCCAAAGAATAAGCACCGGCTAACTTCGTGCCAGCAGCCGCGGTAATACGAAGGGTGCAAGCGTTACTCGGAATTACTGGGCGTAAAGCGTGCGTAGGTGGTTATTTAAGTTCGTTGTGAAAGCCCTGGGCTCAACCTGGGAAAG
+
CCCGGGGGGGGGGGGGGGGGGGGGGGGGGGGGGGGGGGGGGGGGGGGFGGGGGGGGGGGGGGGGGGGGGGGGGGGGGGGGGGGGGGGGGGGGGDGGGGGGGGGGGGGGGGGGGGGGGGGGGGGGGGGGGGGGEGGGGGGFGGGGGGGGGDGGGGGDDFGGGGFFCCGGGGGGGGGGDGGGGGGGGFGGFGGGGCEEGGGEGGGGGFEFCEGGGGGGGGGGGGGFGGGGGGGGGFCF<GGCDDGGCD3<BG>D@B0178:==>FGFFF)9:D<FFBF44<:?:1:B<?7?<7:?><?<::##
@M05025:18:000000000-B3NL5:1:1101:22386:13132 1:N:0:CACTCA
TAATCGACTCCTACGGGAGGCAGCAGTAGGGAATCTTCGGCAATGGACGAAAGTCTGACCGAGCAACGCCGCGTGAGTGAAGAAGGTTTTCGGATCGTAAAACTCTGTTGTTAGAGAAGAACAAGGATGAGAGTAACTGTTCATCCCTTGACGGTATCTAACCAGAAAGCCACGGCTAACTACGTGCCAGCAGCCGCGGTAATACGTAGGTGGCAAGCGTTGTCCGGATTTATTGGGCGTAAAGCGAGCGCAGGCGGTTTCTTAAGTCTGATGTGAAAGCCCCCGGCTCAACCGGGGAGGC
+
CCCGGGGGGGGGGGGGGGGGGGGGGGGGGGGGGGGGGGGGGGGGGGGGGGGGGGGGGGGGGGGGGGGGGGGGGGGGGGGGGGGGGGGGGGGGGGGGGGGGGGGGGGGGGGGGGGGGGGGGGGGGGGGGGGFFGCGGGGGGGDFGGFGGGGGGGGGGGGGGGGGGGGGGGDFGGGGGGGGGGGGGGGGC9EGGFGFCEGGGGGGGGGGGGGGGGFGGGGGGGGEC?EGGD=FGGGGGGGGGDDFGGGFFFGFGEFFFF9ED?FGFFFFFFBFFFFFF=<A:1<:69;9(84<?B;(312>##
@M05025:18:000000000-B3NL5:1:1101:7422:13157 1:N:0:CACTCA
TAATCGACTCCTACGGGAGGCAGCAGTAGGGAATCTTCCACAATGGACGAAAGTCTGATGGAGCAACGCCGCGTGAGTGAAGAAGGGTTTCGGCTCGTAAAGCTCTGTTGGTAGTGAAGAAAGATAGAGGTAGTAACTGGCCTTTATTTGACGGTAATTACTTAGAAAGTCACGGCTAACTACGTGCCAGCAGCCGCGGTAATACGTAGGTGGCAAGCGTTGTCCGGATTTATTGGGCGTAAAGCGAGTGCAGGCGGTTCAATAAGTCTGATGTGAAAGCCTTCGGCTCAACCGGAGAAAG
+
CCCGGGGGGGGGFGGGEFGGGGGGGGGGGGGGGGGGGGGGGGGGGFGGGGGGGGGGGGGGGGGGGGGGGGGGGGGGGGGGGGGGGGGGGGFGGDGGGGGGGGGGGGGGGGGFGGGGGGGGGBFGGFGGGGGGGGGGGGFGFGGGFGGGGGGGGDGDEEGGGGGGGGGFFGFGFCEGGGGGGGGDGFGDC?FGGGGGCE5:8EDGGGGGGGGGGGFGGGC7>EGCGGGEG=6CGGGGFGGCDGGFF<>FFGFGFFBBF9>@@CFGFFFFFBFDFFFFF9AF7?<?B0623<?BFF6;;03##
@M05025:18:000000000-B3NL5:1:1101:8128:13194 1:N:0:CACTCA
TAATCGACTCCTACGGGAGGCAGCAGTGGGGAATATTGCACAATGGGGGAAACCCTGATGCAGCGACGCCGCGTGAAGGAAGAAGTATTTCGGTATGTAAACTTCTATCAGCAGGGAAGAAAATGACGGTACCTGACTAAGAAGCCCCGGCTAACTACGTGCCAGCAGCCGCGGTAATACGTAGGGGGCAAGCGTTATCCGGATTTACTGGGTGTAAAGGGAGCGTAGACGGCATGGCAAGTCTGGTGTGAAAGGCAGGGGCTCAACCCCTGGACTGCATTGGAAACTGTCAGGCTGGGCT
+
CCCGGFFGEGGGGGGGGGGDGDGGGGEFGFE,CEFCEC9<FD<ED@ECFE@DEFGGGGFGGGDGEG@EFGGGGGGEFFFC<=A=<?9<AFEF@GDFGGGGGGGGGFFGEGFCDFFDCDCGGGGGGFGGGCFGGG9FFG<FCFBGGGGGE<:<FGGGECBGGGGG:C@FGGEGEGGG8,;CEBECCC7@ECC5*3CGE>CFDC8*;<7C+<85CE7?0<?95E=5CGDC=0:<CDCC75F*/00?C7*70947645F:4B:3DDC?6?.7<;337FF73)6487252399A4:9(230((##
@M05025:18:000000000-B3NL5:1:1101:23769:13274 1:N:0:CACTCA
TAATCGACTCCTACGGGAGGCAGCAGTAGGGAATCTTCCACAATGGACGAAAGTCTGATGGAGCAACGCCGCGTGAGTGAAGAAGGGTTTCGGCTCGTAAAGCTCTGTTGGTAGTGAAGAAAGATAGAGGTAGTAACTGGCCTTTATTTGACGGTAATTACTTAGAAAGTCACGGCTAACTACGTGCCAGCAGCCGCGGTAATACGTAGGTGGCAAGCGTTGTCCGGATTTATTGGGCGTAAAGCGAGTGCAGGCGGTTCAATAAGTCTGATGTGAAAGCCTTCGGCTCAACCGGAGAACA
+
CCCGGGGGGGGGGGGGGGGGGGGGGGFGGGGGGGGGGGGGGGGGGGGGDEGGFGGGGGGGGGGGGGGGGFEGGGGGGGGGGGGGGGGEGGGGGGGGGGCEGGGGGGGFGGGGFFFGGGGGGGGGGGGGFGGGGGGGGGFFGGGGGGGGGGGGEEGGGGGGGGGGGFGGGGGGDGGGGGGGGGGDGFGFGGGGGGGGGDEGCEGGGGFFGGGGGGFGFGGGGGGGGGGGGGGGGGGGGGGGGGDGGGFFFGFGFFFFF9B@FGGFFFFFF2FFFFFF?<AF:?)50:B0838<86;161:##
@M05025:18:000000000-B3NL5:1:1101:17844:13305 1:N:0:CACTCA
TAATCGACTCCTACGGGAGGCAGCAGTTAGGAATCTTCGGCAATGGGCGAAAGCCTGACCGAGCGACACTGCGTGGAGGATGAAGGTTTTCGGATCGTAAACTCCTGAACGAGGGACGAAAAATGACGGTACCTCGCTAATAGCACCGGCTAACTCCGTGCCAGCAGCCGCGGTAATACGGAGGGTGCGAGCGTTATCCGGAATCACTGGGCGTAAAGGGCGCGTAGGCGGTTTGTTAAGTCCGATGTTAAAGCGTGAGGCTCAACCTCATATGAGCGTTGGATACTGGCGAGCTGGACTC
+
CCCGGGGGGGGGGGGGGGGGGGGGGGGGGGGGGGGGGGGGGGGGGGGGGGGGGGGGGGGGGEFGGGGGGGFFEFGDGGEGGGGCEFGFGGGGDGCFEFDFGFFGGGGGGGGGGGGGDGGGGGGGGGGEGGCFFFGCFDEFFCACGFGGCFGGGGGGGGGGGGGCFCCDGGEGGGGGGGGGGE>EGGEGGEGCG8CE@FGG8EGGGGGGGFGGGGGGFGGDEEGGGGGGGGCDD*977>:CGGFDDDEFFGFD=BDEB?D>FFGGFF4?F,74@FF?FFFFB::2)2558<3(,,347(,##
@M05025:18:000000000-B3NL5:1:1101:12925:13310 1:N:0:CACTCA
TAATCGACTCCTACGGGAGGCAGCAGTGGGGAATATTGGACAATGGGCGCAAGCCTGATCCAGCCATACCGCGTGGGTGAAGAAGGCCTTCGGGTTGTAAAGCCCTTTTGTTGGGAAAGAAATCCAGCCGGCTAATACCTGGTTGGGATGACGGTACCCAAAGAATAAGCACCGGCTAACTTCGTGCCAGCAGCCGCGGTAATACGAAGGGTGCAAGCGTTACTCGGAATTACTGGGCGTAAAGCGTGCGTAGGTGGTTATTTAAGTCCGTTGTGAAAGCCCTGGGCTCAACCTGGGAATC
+
CCCGGGGGGGGGGGGGGGGGGGGGGGGGGGGGGGGGGGGGGGGGGGGGGGGGGGGGGGGGGGGGGGGGGGGGGGGGGGGGGGGGGGGGGGGGGGGGGGGGGGGGGGGGGGGGGGGGGGGGGGGGGGGGGGGGGGGGGGGGGGGGGGGGGGGGGGGGGGGGGGGGGGGGGGGGGGGGGGGGGGGGGGGGGGGGGGGGGGGGGGGGGGGGGGGGGGGGGGGGGGGGGGGEGGGGGGGGGGGGGGGGGGFDFGFGFFFFF?FFFCFGF?FFF?FFFFFFFAF??FFFF?08??7?BFFB:?B##
@M05025:18:000000000-B3NL5:1:1101:4306:13317 1:N:0:CACTCA
TAATCGACTCCTACGGGAGGCAGCAGTAGGGAATCTTCGGCAATGGACGAAAGTCTGACCGAGCAACGCCGCGTGAGTGAAGAAGGTTTTCGGATCGTAAAACTCTGTTGTTAGAGAAGAACAAGGATGAGAGTAACTGTTCATCCCTTGACGGTATCTAACCAGAAAGCCACGGCTAACTACGTGCCAGCAGCCGCGGTAATACGTAGGTGGCAAGCGTTGTCCGGATTTATTGGGCGTCAAGCGAGCGCAGGCGGTTTCTTAAGTCTGCTGTGAAAGCCCCCGGCTCAAGCGGGGAGGC
+
ACCA@<<F;@6CCFFDGFEEBCB;CFE,FEC8FG<F<,<,6@7CFFC66C+6@FECF<FCF+F++,C+@FG7F=F,B<C?FCF8=8FG,4EF774+84B=<EEF<FEEFEFF<FF9AE==E=FFFG8=F,DCFAF9?,5:33ECD,=DEF=<F:FG:FGGFE7>,@F@<,,,@F@E@>F@FGGGG7>*DCCFFCE8=:8=C5>;CCFGG*CFGD09C57:*>/+<*/7C*+0*2?C47>D)**>9<)<>)))7.857(05/:*:9@6)99*67FFF?>>:7183719>?)5),4(16((##
@M05025:18:000000000-B3NL5:1:1101:2948:13383 1:N:0:CACTCA
TAATCGACTCCTACGGGAGGCAGCAGTGGGGAATATTGGACAATGGGCGCAAGCCTGATCCAGCCATACCGCGTGGGTGAAGAAGGCCTTCGGGTTGTAAAGCCCTTTTGTTGGGAAAGAAATCCAGCCGGCTAATACCTGGTTGGGATGACGGTACCCAAAGAATAAGCACCGGCTAACTTCGTGCCAGCAGCCGCGGTAATACGAAGGGTGCAAGCGTTACTCGGAATTACTGGGCGTAAAGCGTGCGTAGGTGGTCGTTTAAGTCCGTTGTGAAAGCCCTGGGCTCAACCTGGGAAGG
+
CCCGGGGGGGGGGGGGGGGGGGGGGGGGGGGFGGGGGGGGGGGGGGGGGGGGGGGGGGGGGGGGGGGGGGGGGGGGGGGGGGGGGGGGGGGGGGGGGGGGGGGGGGGGGGGGGGGGGGGGGGGGGGGGGGGGCFGGGGGGGGGGGGGGGGGGGGGGGGGGGGGGGGGGGGGGGGGGGGEGGGGGGGGGGGGGGGGGGGGGGGGGGGGGGGGGGGGGGGGGGGGGGGGGGGFGGGGGGGGDGGGGGGBBEGFGFFFFFFFFBCCFFFF<FFFBEFFFF>BFBB?BFFFFFFF<?BF??BB##
@M05025:18:000000000-B3NL5:1:1101:10701:13400 1:N:0:CACTCA
TAATCGACTCCTACGGGAGGCAGCAGTAGGGAATCTTCGGCAATGGACGAAAGTCTGACCGAGCAACGCCGCGTGAGTGAAGAAGGTTTTCGGATCGTAAAACTCTGTTGTTAGAGAAGAACAAGGATGAGAGTAACTGTTCATCCCTTGACGGTATCTAACCAGAAAGCCACGGCTAACTACGTGCCAGCAGCCGCGGTAATACGTAGGTGGCAAGCGTTGTCCGGATTTATTGGGCGTAAAGCGAGCGCAGGCGGTTTCTTAAGTCTGATGTGAAAGCCCCCGGCTCGACCGGGGAGGA
+
CCCGGGGGGGGGGGGGGGGGGGGGGGGGGGGGGGGGGGGGGGGGGGGGGGGGGGGGGGGGGGGGGGGGGGGGGGGGGGGGGGGGGGGGGGGGGGGGGGGGGGGGGGGGGGGGGGGGGGGGGGGGGGGGGGGGGGGGGGGGGGGGGGGGGGGGGGGGGGGGGGGGGGGGGGGGGGGGGGGGGGGGGGFGGGGGGGGGGGGGGGGGGGGGGGGGGGGGGGGEEGGGGGGG=EGGGGGGFGGGGGGGGGFFFGFGDEFFF>EDFGGCFFF>?449FFFFFFAF?2:B>BB><6>B>BFFBBF##
@M05025:18:000000000-B3NL5:1:1101:24821:13411 1:N:0:CACTCA
TAATCGACTCCTACGGGAGGCAGCAGTGGGGAATATTGGACAATGGGCGCAAGCCTGATCCAGCCATACCGCGTGGGTGAAGAAGGCCTTCGGGTTGTAAAGCCCTTTTGTTGGGAAAGAAATCCAGCCGGCTAATACCTGGTTGGGATGACGGTACCCAAAGAATAAGCACCGGCTAACTTCGTGCCAGCAGCCGCGGTAATACGAAGGGTGCAAGCGTTACTCGGAATTACTGGGCGTAAAGCGTGCGTAGGTGGTCGTTTAAGTCCGTTGTGAAAGCCCTGGGCTCAACCTGGGAAGG
+
CCCGGGGGGGGGGGGGGGGGGGGGGGGGGGGGGGGGGGGGGGGGGGGGGGGGGGGGGGGGGGGGGGGGGGGGGGGGGGGGGGGGGGGGGGGGGGGGGGGGGGGGGGGGGGGGGGGGGGGGGGGGGGGGGGGGGGGGGGGGGGGGGGGGGGGGGGGGGGGGGGGGGGGGGGGGGGGGGGGGGGGGFGGGGGGGGGGGGGGGGGGGGGGGGGGGGDGGFGGGGGGGGGGGGGGGGGGGFGGGGGGGGGFDEGFGFFFFFFFFFGGCFFFAF?FBFFFFFFFF?B766?F??B?7:B0:?FB##
@M05025:18:000000000-B3NL5:1:1101:18494:13419 1:N:0:CACTCA
TAATCGACTCCTACGGGAGGCAGCAGTGGGGAATATTGCACAATGGGGGAAACCCTGATGCAGCGACGCCGCGTGAAGGAAGAAGTATTTCGGTATGTAAACTTCTATCAGCAGGGAAGAAAATGACGGTACCTGACTAAGAAGCCCCGGCTAACTACGTGCCAGCAGCCGCGGTAATACGTAGGGGGCAAGCGTTATCCGGATTTACTGGGTGTAAAGGGAGCGTAGACGGCATGGCAAGTCTGGTGTGAAAGGCAGGGGCTCAACCCCTGGACTGCATTGGAAACTGTCAGGCTGGGAA
+
CCCGGGCCFCFGGGGGGEGGGGGGGFGGEFGEGFGFFFFFGCGGGGGCBC@FFE@EFGGGFDDFB@CFGGGGGEGG@GGFFFGGGFAFFFCFGEGGDGGGCCFGGGFFEGGGGGFF<DEGGGGFGGGGGGGGDGGFCFFGGF=FGCEGECFGGFGFGFGGGGFGFGGGGGGGGGGGGFGGGCGFDGDGGGGFCEE8EG??5CE=C??F9@F5::EF9FCFE5:CC:EGDCC3CCCFFFFC*:CGFFFF@***19@FFF@357DC6@:75(717@FFFF)<92:?<2:4<<><B??:<1(##
@M05025:18:000000000-B3NL5:1:1101:10939:13444 1:N:0:CACTCA
TAATCGACTCCTACGGGAGGCAGCAGTAGGGAATCTTCCACAATGGACGAAAGTCTGATGGAGCAACGCCGCGTGAGTGAAGAAGGGTTTCGGCTCGTAAAGCTCTGTTGGTAGTGAAGAAAGATAGAGGTAGTAACTGGCCTTTATTTGACGGTAATTACTTAGAAAGTCACGGCTAACTACGTGCCAGCAGCCGCGGTAATACGTAGGTGGCAAGCGTTGTCCGGATTTATTGGGCGTAAAGCGAGTGCAGGCGGTTCAATAAGTCTGATGTGAAAGCCTTCGGCTCAACCGGAGAATG
+
CCCGGGGGGGGGGGGGGGGGGGGGGGGGGGGGGGGGGGGGGGGGGGGGGGGGGGGGGGGGGGGGGGGGGGGGGGGGGGGGGGGGGGGGGGGGGGGGGGGGGGGGGGGFGGGFFFFGGGGGGGGGGGGGGGGGGGGGGGGGGGGGGGGGGGGGGGGGGGGGGGGGGGGGGGGGGGGGGGGGGGGGGGGGGGGGGGGGGGGGEGFCEGGGCGFFFDGGGFGEEEGGGEEG7CFGFGFGFGGGGGGGFDFFFGFGFFFFF(.7@FGD6F94FDFFFFFFFDB?:?2>?BBFF??BFFFFF><##
@M05025:18:000000000-B3NL5:1:1101:14779:13455 1:N:0:CACTCA
TAATCGACTCCTACGGGAGGCAGCAGTAGGGAATCTTCGGCAATGGACGCAAGTCTGACCGAGCAACGCCGCGTGAGTGAAGAAGGTTTTCGGATCGTAAAACTCTGTTGTTAGAGAAGAACAAGGATGAGAGTAAAATGTTCATCCCTTGACGGTATCTAACCAGAAAGCCACGGCTAACTACGTGCCAGCAGCCGCGGTAATACGTAGGTGGCAAGCGTTGTCCGGATTTATTGGGCGTAAAGCGAGCGCAGGCGGTTTCTTAAGTCTGATGTGAAAGCCCCCGGCTCAACCGGGGGCT
+
CCCGGGGGGGGGGGGGGGGGGGGGGGGGGGGGGGGGGGGGGGGGGGGGGGGGGGGGGGGGGGGGGGGGGGGGGFGGGGGGGGGGGGGGGGGGGGGGGGGGGGGGGGGGGGGGFFGGGGGGGGGGGGGGGGGGGGGGGGGGGGGGGGGGGGGGGGGGGGGGGGGGGGGGGGGGGGGGGGGGGGGGGGCFGGGGGGFGGGGGGGGGGGGFGGGGGGGGGGGGGGGGG9EE=G5>GGGGGGGGGGGGFGFFFDFGFFFEFFF@BGGG=FFFFFFFFFFFFA>A?B<016>FFFFFB?96;F2##
@M05025:18:000000000-B3NL5:1:1101:8699:13468 1:N:0:CACTCA
TAATCGACTCCTACGGGAGGCAGCAGTAGGGAATCTTCCACAATGGACGAAAGTCTGATGGAGCAACGCCGCGTGAGTGAAGAAGGGTTTCGGCTCGTAAAGCTCTGTTGGTAGTGAAGAAAGATAGAGGTAGTAACTGGCCTTTATTTGACGGTAATTACTTAGAAAGTCACGGCTAACTACGTGCCAGCAGCCGCGGTAATACGTAGGTGGCAAGCGTTGTCCGGATTTATTGGGCGTAAAGCGAGTGCAGGCGGTTCAATAAGTCTGATGTGAAAGCCTTCGGCTCAACCGGAGAAAG
+
CCCGGGGGGGGGGGGGGGGGGGGGGGGGGGGGGGGGGGGGGGGGGGGGGGGGGGGGGGGGGGGGGGGGGGGGGGGGGGGGGGGGGGGGGGGGGGGGGGGGGGGGGEGGGGGGGGGGGGGGGGGFGFGGGGGGGGGGGGGGGGGGGGGGGGGGGGGGGGGGGGGGGFGGGGGGGGGGGGGGGGGGGGGGGGGGGGGGGGGGGGGGGGGGGGGGGGGCFGG*>EEGGGGDGGFFGF:C5DDGGDGGGGEEBDFFFFFEFB>BFGC>BBFFFF?<FFFFFF<:?:>FF?>????7:6;9BF7##
@M05025:18:000000000-B3NL5:1:1101:15608:13492 1:N:0:CACTCA
TAATCGACTCCTACGGGAGGCAGCAGTGGGGAATATTGGACAATGGGCGCAAGCCTGATCCAGCCATACCGCGTGGGTGAAGAAGGCCTTCGGGTTGTAAAGCCCTTTTGTTGGGAAAGAAATCCAGCTGGCTAATACCCGGTTGGGATGACGGTACCCAGAGAATAAGCACCGGCTAACTTCGTGCCAGCAGCCGCGGTAATACGAAGGGTGCAAGCGTTACTCGGAATTACTGGGCGTAAAGCGTGCGTAGGTGGTCGTTTAAGTCCGTTGTGAAAGCCCTGGGCTCCACCTGGGAAAC
+
CCCFGGGGGGGGGGGGGGGGGGGGGGFGGGGGGGGGGGGGGGFGFGGGGGGGEGGGGGGGGGGGGGGGGGGGE:@FCFFFGCFFGFGGGDFGGGGGGEGFGEGGGGGGGGGGGFGGFGGG84CF?FFFFFGGCGFFGG,D@CFGGGGGGGGGGDFGCFGE,DCC7FGFGGFCFG8BCBDFEFGGFGGGFGGCCGGGGGEGEDFFFGF5CE8CEEGFCF=EGGGGGGGG5FC7C7FFFGGGCG*7CGEFFG5DFFBF@39<>5C38*9:@6757BEF=<)1703<(6?(((,2:38:1(4##
@M05025:18:000000000-B3NL5:1:1101:11976:13507 1:N:0:CACTCA
TAATCGACTCCTACGGGAGGCAGCAGTGGGGAATATTGCACAATGGGCGAAAGCCTGATGCAGCAACGCCGCGTGAGTGATGAAGGCCTTCGGGTCGTAAAACTCTGTCCTCAAGGAAGATAATGACGGTACTTGAGGAGGAAGCCCCGGCTAACTACGTGCCAGCAGCCGCGGTAATACGTAGGGGGCTAGCGTTATCCGGATTTACTGGGCGTAAAGGGTGCGTAGGCGGTCTTTCAAGTCAGGAGTGAAAGGCTACGGCTCAACCGTAGTAAGCTCTTGAAACTGGGAGACTTGAGGA
+
CCCGGGGGGGGGGGGGGGGGGGGGGGGGGGGGGGGGGGGGGGGGGGGGGGGGGGGGGGGGGGGGGGGGGGGGGGGGGGGGGGGGGGGGGGGGGGGGGGGGGGGGGGGGGGGGGGGGFGGGGGGGGGGGGGGGGGGGGGGGGGGGGGGGGGGGGGGGGGGGGGGGGGGGGGGGGGGGGGGGGGGGGGGGGGGGGGGGGGGGGGGGGGGGDGGGGECEGGGGGGGGGEGGGGGGGGGGGGGGFGGGGGFF@GFGFFF>F>FDEDCG@FFFF:FFFFFFFAFDFFDFFBBF5:?:??A<B<8##
@M05025:18:000000000-B3NL5:1:1101:6824:13512 1:N:0:CACTCA
TAATCGACTCCTACGGGAGGCAGCAGTGGGGAATATTGCACAATGGGCGCAAGCCTGATGCAGCAACGCCGCGTGAGGGATGACGGCCTTCGGGTTGTAAACCTCTTTTAGTAGGGAAGAAGCGAAAGTGACGGTACCTGCAGAAAAAGCACCGGCTAACTACGTGCCAGCAGCCGCGGTAATACGTAGGGTGCAAGCGTTGTCCGGAATTATTGGGCGTAAAGAGCTCGTAGGCGGCTTGTCGCGTCTGCTGTGAAAACCAGAGGCTCAACCTCTGGCCTGCAGTGGGTACGGGCAAGTG
+
CCCGGGGGGGGGGGGGGGGGGGGGGGGGGGGGGGGGGGGGGGGGGGGGGGGGGGGGGGGGGGGGGGGGGGGGGGGGGFGGGGGGGGGGGGGGGGFGGGGGGGGGGGGGGGGFGGGGGGGGGGGGGGGGGGGGGGGGGGGGGGGGGGGGGGGGGGGGGGGGGGGGGGGGGGGGGGGGGGGGGGGGGGEFGGGGDGGGGFGEGDGGGGGCEGCFGGGGGGG:E5:EFGG?FGGD<CFDCDGGGFDDFDDFFGFGF=FBFFFFFGGGFFEFFF@FF?FFF>B??FFF?BFFF0<319B>FF0##
@M05025:18:000000000-B3NL5:1:1101:14744:13518 1:N:0:CACTCA
TAATCGACTCCTACGGGAGGCAGCAGTAGGGAATTTTCGTCAATGGGGGGAACCCTGAACGAGCAATGCCGCGTGAGTGAAGAAGGTCTTCGGATCGTAAAGCTCTGTTGTAAGTGAAGAACGGCTCATAGAGGAAATGCTATGGGAGTGACGGTAGCTTACCAGAAAGCCACGGCTAACTACGTGCCAGCAGCCGCGGTAATACGTAGGTGGCAAGCGTTATCCGGAATCATTGGGCGTAAAGGGTGCGTAGGTGGCGTACTAAGTCTGCAGTAAAAGGCAATGGCTCAACCATGGTAGC
+
CCCGGGGGGGGGGGGGGGGGGGGGGGGGGGGGGGGGGGGGGGGGGGGGGGGGGGGGGGGGGGGGGGGGGGGGGGGGGGGGGGGGGGGGGGGGGGGGGGGGGGGGGGGGGGGGGGGGGGGGGGGGGGGGGGGGGGGGFGGGGGGGGGFGEFGGGGGGGGGGGGGGGGGGGGGGGGGGGGGGGGGGGGFGGGGGGGGGGGG:EEGGGGFGGGGGGGGFC5=EEGGGGGGGEFGGGGGGGGG<<9CGGGFFDG)9B:B@3(7.0)7CBFFFFF=AFFFFF<<?<FB><>41>84?:0?)(.4##
@M05025:18:000000000-B3NL5:1:1101:20622:13519 1:N:0:CACTCA
TAATCGACTCCTACGGGAGGCAGCAGTGGGGAATATTGCACAATGGGCGCAAGCCTGATGCAGCCATGCCGCGTGTATGAAGAAGGCCTTCGGGTTGTAAAGTACTTTCAGCGAGGAGGAAGGTGTTGTGGTTAATAACCGCAGCAATTGACGTTACTCGCAGAAGAAGCACCGGCTAACTCCGTGCCAGCAGCCGCGGTAATACGGAGGGTGCAAGCGTTAATCGGAATTACTGGGCGTAAAGCGCACGCAGGCGGTCTGTCAAGTCGGATGTGAAATCCCCGGGCTCAACCTGGGAATG
+
CCCGGGGGGGGGGGGGGGGGGGGGGGGGGGGGGGGGGGGGGGGGGGGGGGGGGGGGGGGGGGGGGGGGGGGGGGGGGGGGGGGGGGGGGGGGGGGGGGGGGGGGGGGGGGGGGGGGDGGGGGGGGGGGGGGGGGGGGGGGGGGGGGGGGGGGGGGGGGGGGGGGGGGGGGGGGGGGGGGGGGGGGGGGGGGGGGGGGGGGGEGGGGGGGEEEEGGGGGEGGGFGGGGGGGGGGGGGGGGGGCFGGG>EFGEGFFFFF>EBFGGGFFFFFFFF3:BFFFFB>3:>FB;BF>DF?77114:##
@M05025:18:000000000-B3NL5:1:1101:15010:13520 1:N:0:CACTCA
TAATCGACTCCTACGGGAGGCAGCAGTAGGGAATCTTCGGCAATGGACGAAAGTCTGACCGAGCAACGCCGCGTGAGTGAAGAAGGTTTTCGGATCGTAAAACTCTGTTGTTAGAGAAGAACAAGGATGAGAGTAACTGTTCATCCCTTGACGGTATCTAACCAGAAAGCCACGGCTAACTACGTGCCAGCAGCCGCGGTAATACGTAGGTGGCAAGCGTTGTCCGGATTTATTGGGCGTAAAGCGAGCGCAGGCGGTTTCTTAAGTCTGATGTGAAAGCCCCCGGCTCAACCGGGGAGGG
+
CCCGGGGGGGGGGGGGGGGGGGGGGGGGGGGGGGGGGGGGGGGGGGGGGGGGGGGGGGGGGGGGGGGGGGGGGGGGGGGGGGGGGGGGGGGGGGDGGGGGGGGGGGGGGGGGGGGGGGGGGGGGGGGGGGGGGGGGGGGGGGGGGFFFGGGGGGGGGGGGGGDGGGGGGGGGGGGGGGGGGGGGGGGGGGGGGGGGGGEG=CCFFGFEFGEGFCFGFGG5CEGF?EGCEGFGGGGGGGGGGGGGGGFFFGFGFFFFFB>E=DGF?FF<BD=A@FFFFDFB?B:>>3;>??<<BF>>>>F##
@M05025:18:000000000-B3NL5:1:1101:20208:13563 1:N:0:CACTCA
TAATCGACTCCTACGGGAGGCAGCAGTGGGGAATATTGCACAATGGGCGAAAGCCTGATGCAGCGACGCCGCGTGAGGGATGACGGCCTTCGGGTTGTAAACCTCTTTCAGTAGGGAAGAAGCGAAAGTGACGGTACCTGCAGAAGAAGCGCCGGCTAACTACGTGCCAGCAGCCGCGGTAATACGTAGGGCGCAAGCGTTATCCGGATTTATTGGGCGTAAAGAGCTCGTAGGCGGTTTGTCGCGTCTGCCGTGAAAGTCCGAGGCTCAACCTCGGATCTGCGGTGGGTACGGGCAGACG
+
CCCGGGGGGGGGGGGGGGGGGGGGGGEGGGGGGGGGGGGGGGGGGGGGGGGGGGGGGGGGGGGGGGGGGGGGGGGGGGGGGGGGGGGGGGGGGGGGGGGGGGGGGGGGGGGGGGGGGGGGGGGGGGGGGGGGGGGGGGGGGGGGGGGGGGGGGGGGGGGGGGGGGGGGGGGGGGGGGGGGDGGGGGGFGGGFGGGGGGGGEGGGGGGEGGCFFGGGGGGGGGFGGGGGGGGGGGGGGGG3DFGDFGEFEGFGE35>F499@*>DBBB:F?@<FFFFFF<>BFFF>1;FFFB)(390;B0##
@M05025:18:000000000-B3NL5:1:1101:14416:13580 1:N:0:CACTCA
TAATCGACTCCTACGGGAGGCAGCAGTAGGGAATCTTCCACAATGGACGAAAGTCTGATGGAGCAACGCCGCGTGAGTGAAGAAGGGTTTCGGCTCGTAAAGCTCTGTTGGTAGTGAAGAAAGATAGAGGTAGTAACTGGCCTTTATTTGACGGTAATTACTTAGAAAGTCACGGCTAACTACGTGCCAGCAGCCGCGGTAATACGTAGGTGGCAAGCGTTGTCCGGATTTATTGGGCGTAAAGCGAGTGCAGGCGGTTCAATAAGTCTGATGTGAAAGCCTTCGGCTCAACCGGAGAACT
+
CCCGGGGGGGGGGGGGGGGGGGGGGGGGGGGGGGGGGGGGGGGGGGGGGGGGGGGGGGGGGGGGGGGGGGGGGGGGGGGGGGGGGGGGGGGGGGGGGGGGGGGGGGGGGGGGGGGGGGGGGFFGGGGGGGGGGGGGGGGGGGGGGGGGGFGGGGGGGGGGGGGGGGGGGGGGGGGGGGGGGGGGGGGGGGGGGGGGGGGGGGGGGGGGGGGGGGGGGGGGGGGGGGGDCGGGGGGGGGGGGGGGGGFFEFFGFFFFF(>@FGGGFFB>FFFFFFFFFFBFBF<BF<>BFFFFF>F>FB8##
@M05025:18:000000000-B3NL5:1:1101:12731:13580 1:N:0:CACTCA
TAATCGACTCCTACGGGAGGCAGCAGTGGGGAATATTGCACAATGGGGGAAACCCTGATGCAGCGACGCCGCGTGAGCGATGAAGTATTTCGGTATGTAAAGCTCTATCAGCAGGGAAGAAAATGACGGTACCTGACTAAGAAGCCCCGGCTAACTACGTGCCAGCAGCCGCGGTAATACGTAGGGGGCAAGCGTTATCCGGATTTACTGGGTGTAAAGGGAGCGTAGACGGCATGGCAAGCCAGATGTGAAAGCCCGGGGCTCAACCCCGGGACTGCATTTGGAACTGTCAGGCTAGAAC
+
CCCGGGGGGGGGGGGGGGGGGGGGGGGGGGGGGGGGGGGGGGGGGGGGGGGGGGGGGGGGGGGGGGGGGGGGGGGGGGGGGGGGGGGGGGGGGEGGGGGGGGGEFGGGGGGGGGGGFGGGGGGGGGGGGGGGGGGGGGGGGGGGGGGGGGGGGFGGGGGGGGGGGGGGGGGGGGGGDGGGGGGGGGGGGGGGGGGGGGFGGGDGGGCGGGGG:ECGGGGGGGGGGGGGEFGGGGGGGGGGGFFGGGFFFGFGFFF@5>FEFGDGF???FFFFFB@540<-.6<>3A?086<D<::?:2,##
@M05025:18:000000000-B3NL5:1:1101:27949:13588 1:N:0:CACTCA
TAATCGACTCCTACGGGAGGCAGCAGTGGGGAATATTGGACAATGGGCGCAAGCCTGATCCAGCCATGCCGCGTGAGTGATGAAGGCCCTAGGGTTGTAAAGCTCTTTCACCGGTGAAGATAATGACGGTAACCGGAGAAGAAGCCCCGGCTAACTTCGTGCCAGCAGCCGCGGTAATACGAAGGGGGCTAGCGTTGTTCGGATTTACTGGGCGTAAAGCGCACGTAGGCGGACTTTTAAGTCAGGGGTGAAATCCCGGGGCTCAACCCCGGAACTGCCTTTGATACTGGAAGTCTTGATG
+
CCCGGGGGGGGGGGGGGGGGGGGGGGGGGGGGGGGGGGGGGGGGGGGGGGGGGGGGGGGGGGGGGGGGGGGGGGGGGGGGGGGGGGGGGGGGGGGGGGGGGGGGGGGGGGGGGGGGGGGGGGGGGGGGGGGGGGGGGGGGGGGGGFGGGGGDEGGGGGGGGGGGGGGGGEGGGGGGGGGGGGGGEGGGGGGGGGGGGGGGGGGGGGGGGGGGGDEGGGGGGEGGGGGGGGGGGGCFGGGFGC:FFGFB>GFGFFF9F?DFFGGGFFFF@FFB>DEFF?0<>7)5<64AB0?FB7A)<<)##
@M05025:18:000000000-B3NL5:1:1101:19923:13592 1:N:0:CACTCA
TAATCGACTCCTACGGGAGGCAGCAGTAGGGAATCTTCGGCAATGGACGAAAGTCTGACCGAGCAACGCCGCGTGAGTGAAGAAGGTTTTCGGATCGTAAAACTCTGTTGTTAGAGAAGAACAAGGATGAGAGTAACTGTTCATCCCTTGACGGTATCTAACCAGAAAGCCACGGCTAACTACGTGCCAGCAGCCGCGGTAATACGTAGGTGGCAAGCGTTGTCCGGATTTATTGGGCGTAAAGCGAGCGCAGGCGGTTTCTTAAGTCTGATGTGAAAGCCCCCGGCTCAACCGGGGAGAA
+
CCCGGGGGGGGGGGGGGGGGGGGGGGGGGGGGGGGGGGGGGGGGGGGGGGGGGGGGGGGGGGGGGGGGGGGGGGGGGGGGGGGGGGGGGGGGGGGGGGGGGGGGGGGGGGGGGGGGGGGGGGGGGGGGGGGGGGGGGGGGGGGGGGGGGGGGGGGGGGGGGGGGGGGGGGGGGFGGGGGGGGGGGGGGGGGGGGGGGGGGGGGGGGGGGGGGFGGGGGGGGGGGGGGC*:?FFFFF<FGDCCFFFGFFFGFGFFFBDBF>FGGGFFFFFF=>FFFFB4AFBBFF912903<?<(,4(-4##
@M05025:18:000000000-B3NL5:1:1101:26565:13670 1:N:0:CACTCA
TAATCGACTCCTACGGGAGGCAGCAGTAGGGAATCTTCGGCAATGGACGAAAGTCTGACCGAGCAACGCCGCGTGAGTGAAGAAGGTTTTCGGATCGTAAAACTCTGTTGTTAGAGAAGAACAAGGATGAGAGTAACTGTTCATCCCTTGACGGTATCTAACCAGAAAGCCACGGCTAACTACGTGCCAGCAGCCGCGGTAATACGTAGGTGGCAAGCGTTGTCCGGATTTATTGGGCGTAAAGCGAGCGCAGGCGGTTTCTTAAGTCTGATGTGAAAGCCCCCGGCTCAACCGGGGAGCC
+
CCCGGGGGGGGGGGGGGGGGGGGGGGGGGGGGGGGGGGGGGGGGGGFGGGGGGGGGGGGFGGGGGGGGGGGGGGGGGGGGGGGGGGDFFGGGGGGGGFFGGGGGGGGGGGGGGGGGGGGGGGFGGGGGGFGGFGGGGGGCFGGGFGGGGGGGGGGGGGGGGGGGGGGGGF7CFGGGGGGGGFGGGGGGGGGGGGGGGGGGGGGGGGGGGGEGFGGGGGGGEEG7FGG5C:CGGGGGGGGGGGDGFGFFFGFGEEFEF7D5BCF7BFFBFB=9BFFFFA)(4:?>>>9(8?<:<9>FF6>##
@M05025:18:000000000-B3NL5:1:1101:8606:13684 1:N:0:CACTCA
TAATCGACTCCTACGGGAGGCAGCAGTGGGGAATATTGCACAATGGGCGAAAGCCTGATGCAGCGACGCCGCGTGAGGGATGACGGCCTTCGGGTTGTAAACCTCTTTCAGTAGGGAGGAAGCGAAAGTGACGGTACCTGCAGAAGAAGCGCCGGCTAACTACGTGCCAGCAGCCGCGGTAATACGTAGGGCGCAAGCGTTATCCGGATTTATTGGGCGTAAAGAGCTCGTAGGCGGTTTGTCGCGTCTGCCGTGAAAGTCCGAGGCTCAACCTCGGATCTGCGGTGGGTACGGGCAGAAA
+
CCCFGGGEEGFFGGFGGGGGGGGGGGFGFGGEFFFGGCFFEFFGG8<F@@CCFGFFF<AFGGFCFCCEGEGFEFGGGGGGGGGGGGCCGGGGGGGGG:EFFDFGFFFGGCFFGFFFGGGGFGGGECEEBFGGCCGF@CFGGGCD3F@CGGGGFGGCEEGFGGGGGGFGFGGGGGGGGGGGC>F9CFCFGGEFEEGGGCEGEE@:FGG>58<FGF7CFGCECCEFGG6CFEEGFDDGGD9<DGDDCD>5B76F@F>F@9F@FFDGFF@B5<@(>F;DE(,,4<92(-79BBAFFFFF>F(##
@M05025:18:000000000-B3NL5:1:1101:13068:13702 1:N:0:CACTCA
TAATCGACTCCTACGGGAGGCAGCAGTGGGGAATATTGGACAATGGGCGCAAGCCTGATCCAGCCATACCGCGTGGGTGAAGAAGGCCTTCGGGTTGTAAAGCCCTTTTGTTGGGAAAGAAATCCAGCCGGCTAATACCTGGTTGGGATGACGGTACCCAAAGAATAAGCACCGGCTAACTTCGTGCCAGCAGCCGCGGTAATACGAAGGGTGCAAGCGTTACCCGGAATTACTGGGCGTAAAGCGTGCGTAGGTGGTTATTTAAGTCCGTTGTGAAAGCCCTGGGCTCAACCTGGGAAGA
+
CCCGGGGGGGGGGGGGGGGGGGGGCGGGGGGGGFCEGGGGGGGGFGGGGGGGGGGGGGGGGGGGGGGGGGGGGGGGGGGGGGGGGGGGGGGGCFGCE?FDFGGGGGGGGFG8FFGGG?FFGGFGGGGGGG7F77F9?FGDDCGG::CFGGGGGEGGGGGGDC:>CDAC9AFDFC:ECGFGGFGGGGGC;BFFGGDCGGDEECFFGGCCGCC=E?79:5*2AC7+2/>C5CE7FCC<CGCGD5FFGDEFFG@<B>*95,)94>DDFBFBF?FDBB>*9<2<(4:604???)3:B><(31(##
@M05025:18:000000000-B3NL5:1:1101:9847:13714 1:N:0:CACTCA
TAATCGACTCCTACGGGAGGCAGCAGTGGGGAATATTGCACAATGGGGGAAACCCTGATGCAGCGACGCCGCGTGAAGGAAGAAGTATTTCGGTATGTAAACTTCTATCAGCAGGGAAGAAAATGACGGTACCTGACTAAGAAGCCCCGGCTAACTACGTGCCAGCAGCCGCGGTAATACGTAGGGGGCAAGCGTTATCCGGATTTACTGGGTGTAAAGGGAGCGTAGACGGCATGGCAAGTCTGGTGTGAAAGGCAGGGGCTCAACCCCTGGACTGCATTGGAAACTGTCAGGCTGGGCG
+
CCCGGGGGGGGGGGGGGGGGGGGGGGFGGGGGGGGGGGGGGGGGGGGGGGGGGGGGGGGGGGGGGGGGGGGGGGGGGGGGGGGGGGGGGGGGGGGGGGGGGGGGGGGGGGGGGGGGGGGGGGGGGGGGGGGGGGGGGGGGGGGGGGGGGGGGGGGGGGGGGGGGGGGGGGGGGGGGGGGGGGGGGGGGGGGGGGGGGGGGGGGGGGGGFGGGGGGGGGGGGGGGGGGGCFGGGGGGGGGGGGGGGG@FFGFGFFFFFFFFFGDGFFF0@BFF@FFFFFFFAFFF24<ABFFFFFFBF?(##
@M05025:18:000000000-B3NL5:1:1101:29348:13718 1:N:0:CACTCA
TAATCGACTCCTACGGGAGGCAGCAGTGGGGAATATTGCACAATGGGGGAAACCCTGATGCAGCGACGCCGCGTGAAGGAAGAAGTATCTCGGTATGTAAACTTCTATCAGCAGGGAAGAAAATGACGGTACCTGACTAAGAAGCCCCGGCTAACTACGTGCCAGCAGCCGCGGTAATACGTAGGGGGCAAGCGTTATCCGGATTTACTGGGTGTAAAGGGAGCGTAGACGGAAGAGCAAGTCTGATGTGAAAGGCTGGGGCTTAACCCCAGGACTGCATTGGAAACTGTTGTTCTAGAAA
+
CCCGGFGGGGGGGGGEGDGDGGGGFFFGGGGGGGGGGGGGGGGGGGGGGGGGGGGGGGGGGGGGGGGDGGGGGGGGGGGGGGGGGGGGGGGGGGFGGGGGGGGFGGGGGGDGGGGGGGGGGGGGGGGEEFGGGGGGGGGGFGGGGGGGEGGGDGGGGGGGGGGGGGGFFGGDGGEGGGC<:?CCCEGDEEGGGGGGGGGGGGGEGGGGGGGG7CEF?EFFEGEGGCEGDFEDDGDFGGGFFCFGGGFFFFF:7B4>F:E)>GDGF?FAF?DF3.>F>?<<247<2>?ABFF7?B<<2:6##
@M05025:18:000000000-B3NL5:1:1101:16001:13746 1:N:0:CACTCA
TAATCGACTCCTACGGGAGGCAGCAGTGGGGAATATTGGACAATGGGCGCAAGCCTGATCCAGCCATACCGCGTGGGTGAAGAAGGCCTTCGGGTTGTAAAGCCCTTTTGTTGGGAAAGAAATCCAGCCGGCTAATACCTGGTTGGGATGACGGTACCCAAAGAATAAGCACCGGCTAACTTCGTGCCAGCAGCCGCGGTAATACGAAGGGTGCAAGCGTTACTCGGAATTACTGGGCGTAAAGCGTGCGTAGGTGGCCGTTTAAGTCCGTTGTGAAAGCCCTGGGCTCAACCTGGGAAAG
+
CCCGGGGGGGGGGGGGGGGGGGGGGGGGGGGGGGGGGGGGGGGGGGGGGGGGGGGGGGGGGGGGGGGGGGGGGGGGGGGGGGGGGGGGGGGGGGGGGGGGGGGGGGGGGGGGFGGGGGGGGGGGGGGGGGGGGGGGGGGGGGGGGGGGGGGGGGGGGGGGGGGGGGGGGGGGGGGDGGGGGGGGGGGGGFGGGGGGGGGGGGGGGFEGGGGFGGGGGGGGGGGGGGGGGGGGGGGGG41>DGGGGDEFFGFGFFFFFFFEBDGGFFFAF?FFFFFFFAF?FF?FF??B:<32::048::##
@M05025:18:000000000-B3NL5:1:1101:20192:13767 1:N:0:CACTCA
TAATCGACTCCTACGGGAGGCAGCAGTAGGGAATCTTCGGCAATGGACGAAAGTCTGACCGAGCAACGCCGCGTGAGTGAAGAAGGTTTTCGGATCGTAAAACTCTGTTGTTAGAGAAGAACAAGGATGAGAGTAACTGTTCATCCCTTGACGGTATCTAACCAGAAAGCCACGGCTAACTACGCGCCAGCAGCCGCGGTAATACGTAGGTGGCAAGCGTTGTCCGGATTTATTGGGCGTAAAGCGAGCGCAGGCGGTTTCTTAAGTCTGATGTGAAAGCCCCCGGCTCAACCGGGGAGAA
+
CCCGGGGGGGGGGGGGGGGGGGGGGGGGGGGGGGGGGGGGGGGGGGGGGGGGGGGGGGGGGGGGGGGGGGGGGGGGGGGGGGGGGGGGGGGGGGGGGGGGGGGGGGGGGGGGGGGGGGGGGGGGGGGGGGGGGGGGGGGGGGGGGGGGGGGGGGGFGGGGGGGGGGGGGGGGGGGGGGGGGGGGGGGGGGGGGGGGGGGGGGGGGGGGGGGGGGGGGGGEGGGGGGGGGGGFGGGGGGGGGGF7FGFDEGFGFFFFFFFEFGGGFFFAFAB<FFFFFFFF:?BBFF>9FFFFFF6>BFF##
@M05025:18:000000000-B3NL5:1:1101:20493:13781 1:N:0:CACTCA
TAATCGACTCCTACGGGAGGCAGCAGTAGGGAATCTTCCACAATGGACGAAAGTCTGATGGAGCAACGCCGCGTGAGTGAAGAAGGGTTTCGGCTCGTAAAGCTCTGTTGGTAGTGAAGAAAGATAGAGGTAGTAACTGGCCTTTATTTGACGGTAATTACTTAGAAAGTCACGGCTAACTACGTGCCAGCAGCCGCGGTAATACGTAGGTGGCAAGCGTTGTCCGGATTTATTGGGCGTAAAGCGAGTGCAGGCGGTTCAATAAGTCTGATGTGAAAGCCTTCGGCTCAACCGGAGAAAC
+
CCCGGGGGGGGGGGGGGGGGGGGGGGGGGGGGGGGGGGGGGGGGGGGGGGGGGGGGGGGGGGGGGGGGGGGGGGGGGGGGGGGGGGGGGGGGGGGGGGGGGGGGGGGGGGGGGGGGGGGGGGGGGGGGGGGGGGGGGGGGGGGGGFGGGGGGGGGGGGGGGGGGGGGGGGGGGGGGGGGGGGGGGGGGGGGGFGFGGGGGGEGGGGGGGGGGGGGGGGGGGGGGGGGCEGGGGGGGGGGGGGGGGGFFBGFGBFEE:;3>FGGGFFFFFFFFFFFFFFF??FBFFFF<:DFBB>>>FFB##
@M05025:18:000000000-B3NL5:1:1101:4810:13784 1:N:0:CACTCA
TAATCGACTCCTACGGGAGGCAGCAGTAGGGAATCTTCGGCAATGGACGAAAGTCTGACCGAGCAACGCCGCGTGAGTGAAGAAGGTTTTCGGATCGTAAAACTCTGTTGTTAGAGAAGAACAAGGATGAGAGTAACTGTTCATCCCTTGACGGTATCTAACCAGAAAGCCACGGCTAACTACGTGCCAGCAGCCGCGGTAATACGTAGGTGGCAAGCGTTGTCCGGATTTATTGGGCGTAAAGCGAGCGCAGGCGGTTTCTTAAGTCTGATGTGAAAGCCCCCGGCTCAACCGGGGAGCC
+
CCCGGGGGGGGGGGGGGGGGGGGGGGGGGGGGGGGGGGGGGGGGGGGGGGGGGGGGGGGGGGGGGGGGGGGGGGGGGGGGGGGGGGGGGGGGGGGGGGGGGGGGGGGGGGGGGGGGGGGGGGGGGDGGGGGGGGGGGGGGGGGGGGGGGGGGGGGGGGGGGGGGGGGGGGGGGGGGGGGGGGGGGGGGGGGGFGGGGGGGGGGGGGGGGGGGGGGGGGEE=EGGGGGGGGGGGGFGGGGGGGGGGGFFFGFGFFFFF>3>FGGGBFFAFBFFFFFFFFFFFFFF>>BFB22:BFFF9>F##
@M05025:18:000000000-B3NL5:1:1101:7637:13800 1:N:0:CACTCA
TAATCGACTCCTACGGGAGGCAGCAGTGGGGAATATTGGACAATGGGGGGAACCCTGATCCAGCCATGCCGCGTGTGTGAAGAAGGCCTTATGGTTGTAAAGCACTTTAAGCGAGGAGGAGGCTACTGAGACTAATACTCTTGGATAGTGGACGTTACTCGCAGAATAAGCACCGGCTAACTCTGTGCCAGCAGCCGCGGTAATACAGAGGGTGCGAGCGTTAATCGGATTTACTGGGCGTAAAGCGTGCGTAGGCGGCTTTTTAAGTCGGATGTGAAATCCCCGAGCTTAACTTGGGACG
+
CCCGGGGGGGGGGGGGGGGGGGGEGGGGGGGGGGGGGGGGGGGGGGGGGGGGGGGGGGGGGGGGGGGGGGGGGGGGGGGGGGGGGGGGGGGGGGGGGGGGGGGGGGGGGGGGGGGGGGGEGGGGGGGGGGGGGGGGGGFGGGGGGGGGGGGGGGGEGGGGGGGGGGGGGGGGGGGGGGGGGGFFGGGGGGGGGGGGGGGECGCGGGGGGGFGGGGGGGGGEGGGGGGCEGGGGGGGGGGGGGGGGGFFFGFGFFFFFFFDEGGFFFFFFFEFFFFFFBBA<(4<>;B>1:4<BDFF0:1##
@M05025:18:000000000-B3NL5:1:1101:10839:13820 1:N:0:CACTCA
TAATCGACTCCTACGGGAGGCAGCAGTGGGGAATATTGCACAATGGGGGAAACCCTGATGCAGCGACGCCGCGTGAAGGAAGAAGTATTTCGGTATGTAAACTTCTATCAGCAGGGAAGAAAATGACGGTACCTGACTAAGAAGCCCCGGCTAACTACGTGCCAGCAGCCGCGGTAATACGTAGGGGGCAAGCGTTATCCGGATTTACTGGGTGTAAAGGGGGCGTAGACGGCATGGCAAGTCTGGTGTGAAAGGCAGGGGCTCAACCCCTGGACTGCATTGGAAACTGTCAGGCTGGAGA
+
CCCGGFGGGGGGFGGGGGGGGGGGGGFGGGGFGGGGGGGGGGGGGGGGDEGGGGGGGGGGGGGGGGGGGGGGGFFGGGGGGGFFFFGFGGGGGGGGGGGGGGGGGGGGFGGGGGGGFGGGGGGGGGGGDGGGGGGGGGGGGGGGGFEGGGGGGGGGGGGGGGGGGGGGGGGGGGGGDFGFF<EFECFGGGF>FGE=:BFFEEEEGGGGGFGF7C7CCCF77>EEGGGGDFEGGCGGGGGG:>CDGF95FGF7@?FFFFFFFD)7=F@(7?FF<4F?FBA)6?:?).3><94<A?FF??(##
@M05025:18:000000000-B3NL5:1:1101:2149:13875 1:N:0:CACTCA
TAATCGACTCCTACGGGAGGCAGCAGTAGGGAATCTTCCACAATGGACGAAAGTCTGATGGAGCAACGCCGCGTGAGTGAAGAAGGGTTTCGGCTCGTAAAACTCTGTTGGTAGTGAAGAAAGATAGAGGTAGTAACTGGCCTTTATTTGACGGTAATTACTTAGAAAGTCACGGCTAACTACGTGCCAGCAGCCGCGGTAATACGTAGGTGGCAAGCGTTGTCCGGATTTATTGGGCGTAAAGCGAGTGCAGGCGGTTCAATAAGTCTGATGTGAAAGCCTTCGGCTCAACCGGAGAATC
+
CCCGGGGGGGGEFGGGGGGGGGGGGGGGGGGGGGGGGGGGGGGGGGFGGGGDGGGGGGGGGGGGGGGGGGGGGGGGGGGGGGFGGGGGGGFGCGFGFFGFGGGFDGGGGGGGGGFGEFFEFGFG9FFFFG<DFGGGGGFGGCGGGFGGGGGGGGDG:EFGFGGGGGGGGEFFGGGGGG?EGGGGGGGGEBCGGGGGEGGGGGCFCEFGGGFGFGGGGFC=EGGFCCGGA5CFFGGGGCDCDGGDCGDEEFFFFFDD>9)57::FFFFAFBFAF4@4BFF??B>71:(:627<BF>09B4##
@M05025:18:000000000-B3NL5:1:1101:6089:13943 1:N:0:CACTCA
TAATCGACTCCTACGGGAGGCAGCAGTAGGGAATCTTCCGCAATGGACGAAAGTCTGACGGAGCAATGCCGCGTGAGTGAAGAAGGTTTTCGGATCGTAAAACTCTGTTGTTAGAGAAGAACAAGGATGAGAGTAACTGCTCATCCCCTGACGGTATCTAACCAGAAAGCCACGGCTAACTACGTGCCAGCAGCCGCGGTAATACGTAGGTGGCAAGCGTTGTCCGGATTTATTGGGCGTAAAGCGAGCGCAGGCGGTTCTTTAAGTCTGATGTGAAAGCCCCCGGCTCAACCGGGGAGGC
+
CCCGGGGGGGGGGGGGGGGGGGGGGGGGGGGGGGGGGGGGGGGGGGGGGGGGGGGGGGGGGGGGGGGGGGGGGFEGGGGFGGGGGGFGGGGGGGGGGGGGGGGGGGGGGGGGGGCFEGGFFGGGGFGGGGGGGGGGGGGGGGGGGFGGGGGGGGGGGGGGGGGGGGGGGGGGGGGGGGGGGGGGGGGGGGGGGGGGGGGGDGGGGGEFGGGGGGGGGGGE=GGGGGGG759DGGGGGGGGGGFFGGFFFGFGFFFEF3@D*:DFFFFF?A?2@FFFF>A<<B:>>FF9??)1:99>BFF##
@M05025:18:000000000-B3NL5:1:1101:10796:13958 1:N:0:CACTCA
TAATCGACTCCTACGGGAGGCAGCAGTGGGGAATATTGCACAATGGGCGCAAGCCTGATGCAGCAACGCCGCGTGAGGGATGACGGCCTTCGGGTTGTAAACCTCTTTTAGTAGGGAAGAAGCGAAAGTGACGGTACCTGCAGAAAAAGCACCGGCTAACTACGTGCCAGCAGCCGCGGTAATACGTAGGGTGCAAGCGTTGTCCGGAATTATTGGGCGTAAAGAGCTCGTAGGCGGCTTGTCGCGTCTGCTGTGAAATCCCGGGGCTCAACCCCGGGCCTGCAGTGGGTACGGGCAAGTG
+
CCCGGGGGGGGGGGGGGGGGGGGGGGGGGGGGGGGGGGGGGGGGGGGGGGGGGGGGGGGGGGGGGGGGGGGGGGGGGGGGGGGGGGGGGGGGGGGGGGGGGGGGGGGGGGGGGGGGGGGGGGGGGGGGGGGGGGGGGGGGGFGGGGGGGGGGGGGGGEGGGGGGGGGGGGGGGGGGGGGGGGGGGGGGGGGGGGGGGGGGGGGGGGGEGGGGGGGGGGGGGGGGGGGFFGGGGGGGGGGGGGGGGGEFFGFGFFFFFF4B?FGGFFFFFBFFFFFEEB9BF?F?F<:<BFAFFFFFFF:##
@M05025:18:000000000-B3NL5:1:1101:14947:13987 1:N:0:CACTCA
TAATCGACTCCTACGGGAGGCAGCAGTGGGGAATATTGCACAATGGGCGAAAGCCTGATGCAGCGACGCCGCGTGAGGGATGACGGCCTTCGGGTTGTAAACCTCTTTCAGTAGGGAAGAAGCGAAAGTGACGGTACCTGCAGAAGAAGCGCCGGCTAACTACGTGCCAGCAGCCGCGGTAATACGTAGGGCGCAAGCGTTATCCGGATTTATTGGGCGTAAAGAGCTCGTAGGCGGTTTGTCGCGTCTGCCGTGAAGGTCCGAGGCTCAACCTCGGATCTGCGGTGGGTACGGGCAGACG
+
CCCGGGGGGGGGGGGGGGGGGGGGGGGGGGGGGGGGGGGGGGGGGGGGGGGGGGGGGGGGGGGGGGGGGGGGGGGGGGGGGGGGGGGGGGGGGGGGGGGGGGGGGGGGGGGFFGGGGGGGGGGGGGGGGGGGDGGGGGGGGGGGGGGGGGGGGGGGGGGGGGGGGGGGGGGGGGFGGGGGGGGGGGGGGGEFEGGGGFGGGGGGGEGGCEGGGFGGGGGGGGGGGGGGGGGGGGGGD<D5CGGGGGFBDGFGBDDFFFFFFDGDEFD?FFF?F?FEE><BFFFF>36;>FF2<B>B>?,##
@M05025:18:000000000-B3NL5:1:1101:7970:13994 1:N:0:CACTCA
TAATCGACTCCTACGGGAGGCAGCAGTGGGGAATATTGCACAATGGGCGCAAGCCTGATGCAGCCATGCCGCGTGTATGAAGAAGGCCTTCGGGTTGTAAAGTACTTTCAGCGAGGAGGAAGGTGTTGTGGTTAATAACCACAGCAATTGACGTTACTCGCAGAAGAAGCACCGGCTAACTACGTGCCAGCAGCCGCGGTAATACGTAGGTGGCAAGCGTTGTCCGGATTTATTGGGCGTAAAGCGAGCGCAGGCGGTTTCTTAAGTCTGATGTGAAAGCCCCCGGCTCAACCGGGGAGCC
+
CCCGGGGGGGGGGGGGGGGGGGGGGGGGGGGGGGGGGGGGGGGGGGGGGGGGGGGGGGGGGGGGGGGGGGGGGGGGGGGGGGGGGGGGGGGGGGGGGGGGGGGGGGGGGGGGGGGGGGGGGGGGGGGGGGGGGGGGGGGGGGGGGGGGGGGGGGGGGGFGGGGGGGGGGGGGGGGGGGGGGGGGGGGGGGGGGGGGGGGGGDGGGGFGGGGGGGGGGGGGDGGGGGGGDGCFGGGGGGGDCGGGGGFFFGFGFFFFF>FFFFGGFBFA=>BDFFBFFFFFBB?;BFFBB??::99>B(7##
@M05025:18:000000000-B3NL5:1:1101:16872:14027 1:N:0:CACTCA
TAATCGACTCCTACGGGAGGCAGCAGTGGGGAATATTGCACAATGGGCGCAAGCCTGATGCAGCCATGCCGCGTGTATGAAGAAGGCCTTCGGGTTGTAAAGTACTTTCAGCGAGGAGGAAGGTGTTGTGGTTAATAACCGCAGCAATTGACGTTACTCGCAGAAGAAGCACCGGCTAACTCCGTGCCAGCAGCCGCGGTAATACGGAGGGTGCAAGCGTTAATCGGAATTACTGGGCGTAAAGCGCACGCAGGCGGTCTGTCAAGTCGGATGTGAAATCCCCGGGCTCAACCTGGGAACT
+
CCCGGGGGGGGGGGGGGGGGGGGGGGFGGGGGGGGGGFGGGGGGGGGGGGGGGGGGGGGGGGGGGGGGGGGGGGGGGGGGFFGGGGGGGFGGGGGGGGCFDFGGGGGGGGGFGGGGFGGGGGGGGGGGGGGFFGFFGGGGGGGGGGGAFGGGEFEFGGGGGGGGGGGGGFGGGGGGGGGGFGGGGGGGGGGFGGGGGGGCEGGGGGGGEGGGGGGGGGGE=EGGGGGGGGGGGGGCFFGGGGCCGGF@DG:DBBDFFFD)0:DGFFBBF>B:EFF?=).6:0(,376(45<?B::6??2##
@M05025:18:000000000-B3NL5:1:1101:24598:14029 1:N:0:CACTCA
TAATCGACTCCTACGGGAGGCAGCAGTAGGGAATCTTCCACAATGGACGAAAGTCTGATGGAGCAACGCCGCGTGAGTGAAGAAGGGTTTCGGCTCGTAAAGCTCTGTTGGAAGTGAAGAAAGATAGAGGTAGTAACTGGCCTTTATTTGACGGTAATTACTTAGAAAGTCACGGCTAACTACGTGCCAGCAGCCGCGGTAATACGTAGGTGGAAAGCGTTGTCCGGATTGATTGGGGGTAAAGCGAGTGCAGGCGGTGCAATAAGTGTGATGTGAAAGCCTTCGGCTCAACCGGAGAACG
+
BCC-FEE@@FCAC<F@:8@FE@C@F@@CFGG<@C,CC<,6EEFFE8,CFCFGGGEDCECFE@86DFFGGGGGGGE7FFF,9FFGGFGFFCEF7+B:FGGGGGF9,F?E5,?,,B=E<@FGGFF<E,<FF?AEEGGGGGF<F8FADFFCCGGFGGG7+@,DF,=@DG9,3@@3>FC8E>,8E9,*3,6DFF8EFE@EB>E=?CF@98>2;E9+2*3?F?*2=E59CEC2C=*2+;:C*)1/79FFCD>E5C4>F5))54)>F77**69)9<F2F*=F4<A(,,5866>6(44:(49,4(.##
@M05025:18:000000000-B3NL5:1:1101:19992:14030 1:N:0:CACTCA
TAATCGACTCCTACGGGAGGCAGCAGTGGGGAATATTGCACAATGGGCGCAAGCCTGATGCAGCCATGCCGCGTGTATGAAGAAGGCCTTCGGGTTGTAAAGTACTTTCAGCGAGGAGGAAGGTGTTGTGGTTAATAACCGCAGCAATTGACGTTACTCGCAGAAGAAGCACCGGCTAACTCCGTGCCAGCAGCCGCGGTAATACGGAGGGTGCAAGCGTTAATCGGAATTACTGGGCGTAAAGCGCACGCAGGCGGTCTGTCAAGTCGGATGTGAAATCCCCGGGCTCAACCTGGGAAGG
+
CCCGGGGGGGGGGGGGGGGGGGGGGGGGGGGGGGFGGGGGGGGGGGGGGGGGGGGGGGGGGGGGGGGGGGGGGGGGGGGGGGGGGGGGGGGGGGGGGGGGGGGGGGGGGGGGGGGGGGGG?FGFGGGGGGGFGGGGGGGGGGGGGGGGGGGGGGGGGGGEGEGGGGGGGGGGGGGGGGGGGCGGGGGGGGGGFGGGGGGGGGGGGGEEGGGGGGGGGGGGGGGGGG=EEGGFFGGGFGGGGDFGGGFFFGFGFFFFBBF>?DCGFFBAE;3?>FFFFFF<:4<B>B;>:<>BFF<?0::##
@M05025:18:000000000-B3NL5:1:1101:17259:14033 1:N:0:CACTCA
TAATCGACTCCTACGGGAGGCAGCAGTGGGGAATATTGGGCAATGGGCGCAAGCCTGATCCAGCCATACCGCGTGGGTGAAGAAGGCCTTCGGGTTGTAAAGCCCTTTTGTTGGGAAAGAAATCCAGCCGGCTAATACCTGGTTGGGATGACGGTACCCAAAGAATAAGCACCGGCTAACTTCGTGCCAGCAGCCGCGGTAATACGAAGGGTGCAAGCGTTACTCGGAATTACTGGGCGTAAAGCGTGCGTAGGTGGTTATTTAAGTCCGTTGTGAAAGCCCTGGGCTCAACCTGGGAACC
+
CCCGGGGGGGGGGGGGGGGGGGGGGGGGGGGGGGGGGGGGGGGGGGGGGGGGGGGGGGGGGGGGGGGGGGGGGGGGGGGGGGGGGGGGGGGGGGGGGGGGGGGGGGGGGGGGGGGGGGGGGGGGGGFDFGGGGGGGGGGGGGGGGGGGGGGGGGGGGGGGFGGGGGGGGGGGGGGGGGGGGGGGGGGGGGGGGGGGGGGEGGGGGGGGGGGGGGGEFGGGGDECFGGDGGGGGGGGGGGGGGGFGGFFFG538>=F>:FFFGGFFFF276FBD5)4@4><?0:BB??B?FFF<:?FF?:##
@M05025:18:000000000-B3NL5:1:1101:18931:14057 1:N:0:CACTCA
TAATCGACTCCTACGGGAGGCAGCAGTGGGGAATATTGCACAATGGGGGAAACCCTGATGCAGCGACGCCGCGTGAAGGAAGAAGTATTTCGGTATGTAAACTTCTATCAGCAGGGAAGAAAACGACGGTACCTGACTAAGAAGCCCCGGCTAACTACGTGCCAGCAGCCGCGGTAATACGTAGGGGGCAAGCGTTATCCGGATTTACTGGGTGTAAAGGGAGCGTAGACGGCATGGCAAGTCTGGTGTGAAAGGCAGGGGCTCAACCCCTGGACTGCATTGGAAACTGTCAGGCTGGAGG
+
CCCGGGGGGGGGGGGGGGGGGGGGFGGGGGGGGGGGGGGGGGGGGGGGGGGGGGGGGGGGGGGGGGGGGGGGGCFGGGGGGGGGGGGGGGGGGGGGGGGGGGGGGGGGGGGGGGGGGGGGGGGGGGGGGGGFGGGGGGGGGGGGGGGGGGGGGGGGGGGGGGGGGGGGGGGGGGGGGGGGGEFGGGGGGGGGGGGEEGGGGGGGGCFGGGGGFGGGGGGGGFC=EGGGGGGGGGGGGGG4FF>DGGFFFGFFFFFFFFDB@3C<=FF05<>::@FFF?3A9?BFAA?BAFBA>???FF(##
@M05025:18:000000000-B3NL5:1:1101:2030:14061 1:N:0:CACTCA
TAATCGACTCCTACGGGAGGCAGCAGTAGGGAATCTTCGGCAATGGACGCAAGTCTGACCGAGCAACGCCGCGTGAGTGAAGAAGGTTTTCGGATCGTAAAACTCTGTTGTTAGAGAAGAACAAGGATGAGAGTAAAATGTTCATCCCTTGACGGTATCTAACCAGAAAGCCACGGCTAACTACGTGCCAGCAGCCGCGGTAATACGTAGGTGGCAAGCGTTGTCCGGATTTATTGGGCGTAAAGCGAGCGCAGGCGGTTTCTTAAGTCTGATGTGAAAGCCCCCGGCTCAACCGGGGGCG
+
CCCGGGGGGGGGGGGGGGGGGGGGGGGGGGGGGGGGGGGGGGGGGGGGGGGGGGGGGGGGGGGGGGGGGGGGGGGGGGGGGGGGGGGGGGGGGGGGGGGGGGGGGGGGGGGGGGGGGGGGGGGGGGGGGGGGGGGGGGGGGGGGGFGGGGGGGGGGGGGGGGGGGGGGGGGGGGGGGGEGGGGGGGGGGGGGGGGGGGGGGGGGGGGGGGGGGGGGGGGGEGGGGGGGEG=FGGGGGGGDGGGGGGFFFGFGFFFFFFD@FCFGFFFFFFFFFFFFFFFA?<BBFF>BFFFFFF>FFF(##
@M05025:18:000000000-B3NL5:1:1101:18095:14064 1:N:0:CACTCA
TAATCGACTCCTACGGGAGGCAGCAGTGGGGAATATTGCACAATGGGCGAAAGCCTGATGCAGCGACGCCGCGTGAGGGATGACGGCCTTCGGGTTGTAAACCTCTTTCAGTAGGGAAGAAGCGAAAGTGACGGTACCTGCAGAAGAAGCGCCGGCTAACTACGTGCCAGCAGCCGCGGTAATACGTAGGGCGCAAGCGTTATCCGGATTTATTGGGCGTAAAGAGCTCGTAGGCGGTTTGTCGCGTCTACCGTGAAAGTCCGAGGCTCAACCTCGGATCTGCGGTGGGTACGGGCAGACG
+
CCCGGGGGGGGGGGGGGGGGGGGGGGGGGGGDGGGGGGGGGGGGGGGGGGGGGGGGGGGGGGGGGGGGGGGGGGGGGGGGGGGGGGGGGGGGGGGGGGGGGGGGGGGGGGGGGGGGGGGGGGGGGGGGGGGGGGGGGGGGGGGGGGGGGGGGGGGGGGGGGGGGGGGGGGGGGGGGGGEGGGGGGGCFGGCGGGGEGGGGGGGGGGGGGGGEGGGGGGGGGEFGGGGGD7=DFGGGGCDGGFGDGDD>EFFFFFF:FBFF?FGGFFFFFFFFFF?BD>:>FAFB0449>FA2?>>903(##
@M05025:18:000000000-B3NL5:1:1101:27912:14077 1:N:0:CACTCA
TAATCGACTCCTACGGGAGGCAGCAGTGGGGAATATTGCACAATGGGCGAAAGCCTGATGCAGCGACGCCGCGTGAGGGATGACGGCCTTCGGGTTGTAAACCTCTTTCAGTAGGGAAGAAGCGAAAGTGACGGTACCTGCAGAAGAAGCGCCGGCTAACTACGTGCCAGCAGCCGCGGTAATACGTAGGGCGCAAGCGTTATCCGGATTTATTGGGCGTAAAGAGCTCGTAGGCGGTTTGTCGCGTCTGCCGTGAAAGTCCGAGGCTCAACCTCGGATCTGCGGTGGGTACGGGCAGAGT
+
CCCGGGGGGGGGGGGGGGGGGGGGGGGGGGGGGGGGGGGGGGGGGGGGGGGGGGFFGGGGGGGGGGGGGGGGGGGGGGGGGGGGGGDGGGGGGGGGGGGGGGGGGGGGGGGGGGGGGGGGGGGGGGGFGGGGGGGGGFGGGGGEGGGGGGGGFCFGGGGGGGGGGGGGGGGGGGGEGGCEDGGG9C2BEGECE>5CGFGE5=FGGGGG51<CFCGFFFEEGGECEG?CFGGGGG4<D)9<DG>DGG>BDDFGD35)7<FF=DD:53<05<*45??BE>6>AAB>08BBF6>F<9B91:(##
@M05025:18:000000000-B3NL5:1:1101:21106:14081 1:N:0:CACTCA
TAATCGACTCCTACGGGAGGCAGCAGTGGGGAATATTGCACAATGGGCGCAAGCCTGATGCAGCAACGCCGCGTGAGGGATGACGGCCTTCGGGTTGTAAACCTCTTTTAGTAGGGAAGAAGCGAAAGTGACGGTACCTGCAGAAAAAGCACCGGCTAACTACGTGCCAGCAGCCGCGGTAATACGTAGGGTGCAAGCGTTGTCCGGAATTATTGGGCGTAAAGAGCTCGTAGGCGGGTTGTCGCGTCTGCTGTGAAAACCAGAGGCTCAACCTCTGGCCTGCAGTGGGTACGGGCAAGGC
+
CCCGGGGGGGGGGGGGGGGGGGGGGGGGGGGGGGGGGGGGGGGGGGGGGGGGGGGGGGGGGGGGGGGGGGGDGGGGGGGGGGGGGGGGDFGGGGFGGGGGGGGGFGGEFFE?FGGGFGGGGGGGEGGGGGFGGGEGGGGGGGGFGGGGGGGGGGGGGGGGGGGGGGGGGGGGGFGGGGGGGGGGGGGGGGGCGGGGGCGEGEGGGGGCGFC?EGGDGFDEEEGGGGGGFEGGGGGGGGGGGGGGGD>DDGFGFFFFFAFFBFGFFFB1F???FFFF@B04?F?:7)5,43<?FFF9B61##
@M05025:18:000000000-B3NL5:1:1101:18922:14111 1:N:0:CACTCA
TAATCGACTCCTACGGGAGGCAGCAGTAGGGAATCTTCGGCAATGGACGAAAGTCTGACCGAGCAACGCCGCGTGAGTGAAGAAGGTTTTCGGATCGTAAAACTCTGTTGTTAGAGAAGAACAAGGATGAGAGTAACTGTTCATCCCTTGACGGTATCTAACCAGAAAGCCACGGCTAACTACGTGCCAGCAGCCGCGGTAATACGTAGGTGGCAAGCGTTGTCCGGATTTATTGGGCGTAAAGCGAGCGCAGGCGGTTTCTTAAGTCTGATGTGAAAGCCCCCGGCTCAACCGGGGAGGG
+
CCCGGGGGGGGGGGGGGGGGGGGGGGGGGGGGGGGGGGGGGGGGGGGGGGGGGGGGGGGGGGGGGGGGGGGGGGGGGGGGGGGGGGGGGGGGGGGGGGGGGGGGGGGGGGFGGGGGGGGGGGGGGGGGGGGGGGGGGGGGGFGGGGGGGGGGGGGGGGGGGGGGGGGGGGGGGGGGGGGGGGGGGGGGGGGGGGGGGGGGGGGGGGCFGGGFCFEGGGGEGGGGFGGEE=+?FFFGGGGGGGDGGGFFFG>GEFBFF93<=FGGFFFDFFFFFBFFFFFB00:BFB61:><:BF>B;>B##
@M05025:18:000000000-B3NL5:1:1101:24301:14138 1:N:0:CACTCA
TAATCGACTCCTACGGGAGGCAGCAGTGGGGAATATTGGACAATGGGCGCAAGCCTGATCCAGCCATACCGCGTGGGTGAAGAAGGCCTTCGGGTTATAAAGCCCTTTTGTTGGGAAAGAAATCCAGCCGGCTAATACCTGGTTGGGATGACGGTACCCAAAGAATAAGCACCGGCTAACTTCGTGCCAGCAGCCGCGGTAATACGAAGGGTGCAAGCGTTACTCGGAATTACTGGGCGTAAAGCGTGCGTAGGTGGTTATTTAAGTCCGTTGTGAAAGCCCTGGGCTCAACCTGGGAAAG
+
CCCGGGGGGGGGGGGGGGGGCFGGGGGGGGGGGGGGGGGGGGGGGGGGGGGGGGGGGGGGGGGGGGGGGGGGGGGGGGGFGGGGGGGGGGGGGGGGGGGGGGGGGGGGGGGGGGGGGGGGGGGGGGGGGGGGGGGGGGGGGGGGGGGGGGGGGGGGGGGGGGGGGGGGGGGGGGGGGGGGGGGGGGGGGGGGGGFGGGGGGGGGGGGGEEGGGGGGGGGGGGGGGGGGGGGGGGGGGFGDDGGGGDFFFDBGFFFFF:)=BFGGFFFFFFFFFE3FF>4??BFFF?1:67<?:BFF?F:##
@M05025:18:000000000-B3NL5:1:1101:27521:14174 1:N:0:CACTCA
TAATCGACTCCTACGGGAGGCAGCAGTAGGGAATCTTCCACAATGGACGAAAGTCTGATGGAGCAACGCCGCGTGAGTGAAGAAGGGTTTCGGCTCGTAAAGCTCTGTTGGTAGTGAAGAAAGATAGAGGTAGTAACTGGCCTTTATTTGACGGTAATTACTTAGAAAGTCACGGCTAACTACGTGCCAGCAGCCGCGGTAATACGTAGGTGGCAAGCGTTGTCCGGATTTATTGGGCGTAAAGCGAGTGCAGGCGGTTCAATAAGTCTGATGTGAAAGCCTTCGGCTCAACCGGAGAAGG
+
CCCGGGGGGGGGGGGGGDFF@;@FFFFGGGGGGGGGGG9FCFFAFGFGCFGCCCCFGGGDFCCFGEFEGGGGCFGGCFEGFFGGFCEGGGGGGGGDE=BFGAEEFFFAFFGBFF5=C<FGFGGFGCGFFGGFFGFGCFCFG8F8DFGGGGA<CGFFEGGFFFDAEGGFF;FFFGGGGGGGFGGEEGGGGGFG>CCEEE=CEGGG9F9?@EGGGGCCE7=CEG=F@EGGC=FGG+@C4CDDDD***18@3*/:@7)<@-739>FGFFF9?A448F*8?4)2:2).4?;4(5<:794,-4(##
@M05025:18:000000000-B3NL5:1:1101:27977:14176 1:N:0:CACTCA
TAATCGACTCCTACGGGAGGCAGCAGTAGGGAATCTTCCACAATGGACGAAAGTCTGATGGAGCAACGCCGCGTGAGTGAAGAAGGGTTTCGGCTCGTAAAGCTCTGTTGGTAGTGAAGAAAGATAGAGGTAGTAACTGGCCTTTATTTGACGGTAATTACTTAGAAAGTCACGGCTAACTACGTGCCAGCAGCCGCGGTAATACGTAGGTGGCAAGCGTTGTCCGGATTTATTGGGCGTAAAGCGAGTGCAGGCGGTTCAATAAGTCTGATGTGAAAGCCTTCGGCTCAACCGGAGAACT
+
CCCGGGGGGGGEGGEGGGGGGGGGGGGGGGGFGGGGGGGGGGGGGGFGGGGGEGGGGGGGGGGFGGGGGGGGGGGGGGGFFDD<EEDGFGGG7CGGGGGG@FGDFEGFGGFGFFCDA<FFFF@DGFAEGGGGGGGGGGEFGGGGGGGGCGDGGGGGGGGGE9FFFGGEGGDFG<8EGGGGGGGGFF:EFGFCC6FCEE8?CEGF7CCGFCCFFFF?CDGGGGC7CG5AC5FC+;7*9C77C<FCDG>3)5=*/<BBF(>BFGGC?FFF4<FBFFF==AA2(4<?2?9?6<)(41((79:##
@M05025:18:000000000-B3NL5:1:1101:7495:14215 1:N:0:CACTCA
TAATCGACTCCTACGGGAGGCAGCAGTGGGGAATATTGGACAATGGGCGCAAGCCTGATCCAGCCATACCGCGTGGGTGAAGAAGGCCTTCGGGTTGTAAAGCCCTTTTGTTGGGAAAGAAATCCAGCCGGCTAATACCTGGTTGGGATGACGGTACCCAAAGAATAAGCACCGGCTAACTTCGTGCCAGCAGCCGCGGTAATACGAAGGGTGCAAGCGTTACTCGGAATTACTGGGCGTAAAGCGTGCGTAGGTGGTTACTTAAGTCCGTTGTGAAAGCCCTGGGCTCAACCTGGGAACG
+
CCCGGGGGGGGGGGGGGGGGGGGGGGGGGGGC@FGGGGGGGGGGGGGGGGGGGGGGGGGGGGGGGGGGGGGGGGGGGGGGGGGGGGGGGGGGGGGGGGGGGGGGGGGGGGGGGGGGGGGGGGGGGGGGGGGGGGGGGGGGGGGGGGGGGEGGGGGFEFFGFCGFGGGDFGGGGGGGEGGDGGGGGGGGFFGGGGFGGGDE=EFGGG58CGGGGGGGGGGGGGGGGGGEGGGGGGGGGFDGDGGGGGFFFDEDDFFFFB@FFGGGF7@BF:F0BEBFFA<BB2<B?:B1:?<<(5:(4(5##
@M05025:18:000000000-B3NL5:1:1101:3028:14227 1:N:0:CACTCA
TAATCGACTCCTACGGGAGGCAGCAGTGGGGAATATTGCACAATGGGGGAAACCCTGATGCAGCGACGCCGCGTGAAGGAAGAAGTATTTCGGTATGAAAACTTCTATCAGCAGGGAAGAAAATGACGGTACCTGACTAAGAAGCCCCGGCTAACTACGTGCCAGCAGCCGCGGTAATACGTAGGGGGCAAGCGTTATCCGGATTTACTGGGTGTAAAGGGAGCGTAGACGGCATGGCAAGTCTGGTGTGAAAGGCAGGGGCTCAACCCCTGGACTGCATTGGAAACTGTCAGGCTGGACA
+
CCCGGGGGGGGGGGGGGGGGGGGGGGFFGGGGGGGGGFGGGGGGGGGGGGGGGGGGGGGGGGGGGGGGGGGGGGGGGGGGGGGGGGFGGGGGGGGGGGGGGGGGGGGGGGGGGGGGGGGGGGGGGGGGGGGGGGGGGGGGGGGGGGGGEDGGGGGGGGGGFFGGGGGGGGGGGGGCEGFGFGGGGGGGGGGFGEGGGGGGGGGGGGGGFGGGGGEGGFF9EGGGGEGDGGGGGGGGGD9CCCDFGG6FF<=F4BFFFFBBBDDFFF??BBFBFFF@FFBBA??F2<1<>FAFAF:1:?,##
@M05025:18:000000000-B3NL5:1:1101:26829:14268 1:N:0:CACTCA
TAATCGACTCCTACGGGAGGCAGCAGTAGGGAATCTTCCACAATGGGCGAAAGCCTGATGGAGCAACGCCGCGTGGGTGAAGAAGGTCTTCGGATCGTAAAACCCTGTTGTTAGAGAAGAAAGTGCGTGAGAGTAACTGTTCACGTTTCGACGGTATCTAACCAGAAAGCCACGGCTAACTACGTGCCAGCAGCCGCGGTAATACGTAGGTGGCAAGCGTTATCCGGATTTATTGGGCGTAAAGGGAACGCAGGCGGTCTTTTAAGTCTGATGTGAAAGCCTTCGGCTTAACCGGAGTACC
+
CCCGGGGGGGGGGGGGGGGGGGGGGGGGGGGGGGGGGGGGGGGGGGGGGGGGGGGGGGGGGGGGGGGGGGGGGGGGGGGGGGGGGGGGGGGGGGGGGGGGGGGGGGGGGGGGGGGGGGGGGGGGGGGGGFDGGGGGGGGGGGGGGGGGGGGGGGGGGGGGGGGGGGGGGGGGGGGGGGGGGGGGGGGGGGGGGGGGGGGCGEGGGGGGGGGGGGGGGGGGGGGFFGGGGGGGGGCCGGGGGGGGGGFFFGDGBEFF:2DFF>7:?FF4@29>F=@?4993<B<?FFFF9?BA<BF02<(##
@M05025:18:000000000-B3NL5:1:1101:12752:14272 1:N:0:CACTCA
TAATCGACTCCTACGGGAGGCAGCAGTGGGGAATATTGCACAATGGGCGAAAGCCTGATGCAGCGACGCCGCGTGAGGGATGACGGCCTTCGGGTTGTAAACCTCTTTCAGTAGGGAAGAAGCGAAAGTGACGGTACCTGCAGAAGAAGCGCCGGCCAACTACGTGCCAGCAGCCGCGGTAATACGTAGGGCGCAAGCGTTATCCGGATGTATTGGGCGTAAAGAGTTCGTAGGCGGTTTGTCGCGTCTGCCGTGAAAGTCCGAGGCTCAACGTCGGATCTGCGGTGGGTACGGGCAGAGC
+
CCCGGGGGGGGGGGGGDEGECGEGGG@EFGG@CFGFF<FGGCEGGFGFEGGGEFGFGGGCFCDECG:FCCEGGGG:FGGCFCFACC=F:BE<:=BFGGCFGFGEDC?9,5CF@E?@<DF=EG8F:>FF=>@=>=><:FCGGDG<BFFGGGGCFE7FF7FFCFFD<FFGGCC<FGGDEE51CCFGGG22*5BFDCGGE58C=EGF@EDE**<FGF?CECCGCECE7CAE9CE<536DC79<CDC3CC575/92<55)7-976C3<:)5(0464)0<>3((,8ABF6(4237B28(4903(##
@M05025:18:000000000-B3NL5:1:1101:19477:14275 1:N:0:CACTCA
TAATCGACTCCTACGGGAGGCAGCAGTAGGGAATCTTCCACAATGGACGAAAGTCTGATGGAGCAACGCCGCGTGAGTGAAGAAGGGTTTCGGCTCGTAAAGCTCTGTTGGTAGTGAAGAAAGATAGAGGTAGTAACTGGCCTTTATTTGACGGTAATTACTTAGAAAGTCACGGCTAACTACGTGCCAGCAGCCGCGGTAATACGTAGGTGGCAAGCGTTGTCCGGATTTATTGGGCGTAAAGCGAGTGCAGGCGGTTCAATAAGTCTGATGTGAAAGCCTTCGGCTCAACCGGAGAACG
+
CCCGGGGGGGGGGGGGGGGGGGGGGGGGGGGGGGGGGGGGGGGGGGGGGGGGGGGGGGGGFGGGGGGGGGGGGGGGGGGGGGGGGGGGGGGGGGGGGGGGGGGGGGGGGGGGGGGGGGGGGGGGGGGGGGGGGGGGGGFGGGGGGGGGFFGGEGGGGGGGGFGGGGGGGGFGGGGGGGGFGGGDCGGGFFGGGGEGGGGGGGGGGGFGGGGGGGGFFCGEGDGGGGGGGGGFFGGGDCDDCDFDDGB3BGFGFFDFF>EEFFGG?FFFFFFFF/19B441172)4:6,8?<77>9>;B<##
@M05025:18:000000000-B3NL5:1:1101:20859:14281 1:N:0:CACTCA
TAATCGACTCCTACGGGAGGCAGCAGTGGGGAATATTGGACAATGGGCGCAAGCCTGATCCAGCCATACCGCGTGGGTGAAGAAGGCCTTCGGGTTGTAAAGCCCTTTTGTTGGGAAAGAAATCCAGCCGGCTAATACCTTGTTGGGATGACGGTACCCAAAGAATAAGCACCGGCTAACTTCGTGCCAGCAGCCGCGGTAATACGAAGGGTGCAAGCGTTACTCGGAATTACTGGGCGTAAAGCGTGCGTAGGTGGTTATTTAAGTCCGTTGTGAAAGCCCTGGGCTCAACCTGGGAAGT
+
CCCGGGGGGGGGGCGGGGGGGGGGGGGFGGGGGGGGGGGGGCDGGGGGGGGGGGFGGFCECDFFGGGGGFEEGGGGGGGGFGGFGGGGFGGGGGGG@FGGGGFFGGF,EF8=BFEFGGG8FFCCFGGGGGGDFEGGGGGG,FGF<DFFGGGGC:F>>A@EFG:F:FGGGGGGGGGGEEFGGFGGGFEGFGGGGGGCEEECE*>@C8CFGCDGGGGGG*11:>EFGEECCG6*:>:FCF>>DDCFGCD>>C.17B86FB59*C7C@FFAF270))0685)((4.1,20(-)4,87::?04##
@M05025:18:000000000-B3NL5:1:1101:22754:14335 1:N:0:CACTCA
TAATCGACTCCTACGGGAGGCAGCAGTGGGGAGTATTGGACAATGGGCGCAAGCCTGATCCAGCCATACCGCGTGGGTGAAGAGGGCCTTCGGGTTGTAAAGCCCTTTTGTTGGGAAAGAAATCCAGCCGGCTGATACCTGGTTGGGATGACGGTACCCAAAGAATAAGCACCGGCTAACTTCGTGCCAGCAGCCGCGGTAATACGAAGGGTGCAAGCGTTACTCGGGATTACTGGGCGTAAAGCGTGCGTAGGGGGGTATTTAAGTCCTTTGTGAAAGGCCTGGGCTCCACCTGGGAAGA
+
CCCEFCEEFCGG<FEEGD:@F7F;,C<CCFFEE;FFCCEGGGGDC@EFC:FEE<FCFCF9FGGGGGDGDFC@FFFC:F7FFGG@<CFFFFA+CE,B>:9@F9?BFEEGGG@,B<@B84,,,E??F<,,>FG7C+>,ED@9<=D<+>:,@C7<@EC:*@,<*,@7BFA;3@::,>>C**6:CFFCF8*;C?5,<6ECE8EE?EF7;C*B*?8==8<0+*2A:E5CCED*>CCCGGFFC5C<557*:1.75C)*)5).7()7FGD*9*1.=)1./=)/949(,4:6(12:6(,4:?76((4##
@M05025:18:000000000-B3NL5:1:1101:20568:14346 1:N:0:CACTCA
TAATCGACTCCTACGGGAGGCAGCAGTGGGGAATATTGGACAATGGGCGCAAGCCTGATCCAGCCATACCGCGTGGGTGAAGAAGGCCTTCGGGTTGTAAAGCCCTTTTGTTGGGAAAGAAATCCAGCCGGCTAATACCTGGTTGGGATGACGGTACCCAAAGAATAAGCACCGGCTAACTTCGTGCCAGCAGCCGCGGTAATACGAAGGGTGCAAGCGTTACTCGGAATTACTGGGCGTAAAGCGTGCGTAGGTGGTCGTTTAAGTCCGTTGTGAAAGCCCTGGGCCCAACCTGGGAAAT
+
CCCGGFGGEEFGFGE@EGDEGGCCDFCFGFC@;FFGGG?CFCEFF@FFGGE@FFGGGFAEEGFFGGGGEGDGGGGG>GEF?FFGGFGGFFGF@FFGDGGGGGFGG<E<AEFGD8+,B?FDFGEGC=FCGGGGGGGFGGGGFGGGGGD@FEGGGDGGGFFGFGGGGGGGGGG>FFECEEGGFFFGGGFCGGGGGGGC5EEGGGGGGGGF5CEGGG?FGGGCEEG?FGG=CCFFGGDGGGGGD5D777>@B37>55B?:?FDE*976B@<FFFB)7:?=AB:?B??FB0,32(,82,3414##
@M05025:18:000000000-B3NL5:1:1101:27900:14387 1:N:0:CACTCA
TAATCGACTCCTACGGGAGGCAGCAGTAGGGAATCTTCGGCAATGGACGAAAGTCTGACCGAGCAACGCCGCGTGAGTGAAGAAGGTTTTCGGATCGTAAAACTCTGTTGTTAGAGAAGAACAAGGATGAGAGTAACTGTTCATCCCTTGACGGTATCTAACCAGAAAGCCACGGCTAACTACGTGCCAGCAGCCGCGGTAATACGTAGGTGGCAAGCGTTGTCCGGATTTATTGGGCGTAAAGCGAGCGCAGGCGGTTTCTTAAGTCTGATGTGAAAGCCCCCGGCTCAACCGGGGAGCG
+
CCCGGGEEFGEFFFEFECFEEGCGCFGFFGEF@EGFGGGEEEFFGFGGGE@FGFGGGGGEEGGGGCGG@FFGGGEGGEEEFGG8FFGGFGGGGGEGGGGGGFGAEFFGGGGGGGFAFGGCGGGGGGGGGGCFFGGGFGGGFGGGGFFGGGCFG@BF<FGGGFCEGFGGGGCDFDGEEDFGFGGCFFGCEBEFGGGGGGDGGGFGG83<CE<?CFC6:77CEEGGCGEC:*<:CCCCGGGGGGGDGG5>BGFGBE>>D3;B@GGF@=B9@<=A?F6@=<DB1?BF>BB>BFF086699B9##
@M05025:18:000000000-B3NL5:1:1101:10388:14463 1:N:0:CACTCA
TAATCGACTCCTACGGGAGGCAGCAGTGAGGAATATTGGTCAATGGGCGGGAGCCTGAACCAGCCAAGTCGCGTGAGGGATGACGGTCCTACGGATTGTAAACCTCTTTTGCCGGGGAGCAAGCGTGCGTTCGTGAACGCGCGTCGAGAGTACCCGGAGAAAAAGCATCGGCTAACTCCGTGCCAGCAGCCGCGGTAATACGGAGGATGCGAGCGTTATCCGGATTTATTGGGTTTAAAGGGTGCGTAGGCGGGATGCCAAGTCAGCGGTAAAAATGCGGTGCTCAACGCCGTCGAGCCTG
+
CCCGGGGGGGGGGGGGGGGGGGGGGGGGGGGGGGGGGGGGGGGGGGGGGGGGGGGGGGGGGGGGGGGGGGGGGGGGGGGGGGGGGGGGGGGGGGGGGGGGGGGGGGGGGGGGGGGGGGGGGGGGGGEGGFGGGGGGGGGGGGGGGGGGGGGGGGGGGGGGDGGGGGGGGGGGGGGGGFFGGGGGGGGGGGGEGGGEEGFGGGGDGGECGGGGGGGGGGGFGEGGEEFCGGGGC/9CFCFGGGGGGGDFFG@GFF5:D7FF@GGGFF46B?FFF?F>?<>96(126><??FFF;FFF>03##
@M05025:18:000000000-B3NL5:1:1101:13020:14464 1:N:0:CACTCA
[truncated: 27,517,695 more chars]
