# Supplementary material for: The Effect of Qiweibaizhu Powder Crude Polysaccharide on Antibiotic-Associated Diarrhea Mice Is Associated With Restoring Intestinal Mucosal Bacteria
Source: Front Nutr. 2022 Jul 8;9:952647. doi: 10.3389/fnut.2022.952647 (PMC9305308; doi:10.3389/fnut.2022.952647)
Supplement: Supplementary file 2 [file Data_Sheet_2.zip › raw data-ma2/raw.split.ma2.2.fq]

@M05025:18:000000000-B3NL5:1:1101:20777:1345 2:N:0:CACTCA
ACTTGAGGACTACACGGGTTTCTAATCCTGTTCGCTCCCCATGCTTTCGCTCCTCAGCGTCAGTAGCGGCCCAGAGATCTGCCTTCGCCATCGGTGTTCCTCCTGATATCTGCGCATTCCACCGCTACACCAGGAAGTCCAATCCCCCCTACCGCACTCTAGCTTGCCCGTACCCACTGGAGGCCCGGGGTTGAGCCCCGTGATTTCACAGCAGACGCAACAAGCCGCCTACGAGCCCTTTACCCCCAATAATTCCGGACAAAGCTTGCACCCTACGCATGACCGCGGCTGCTGTCACCCT
+
68-<66;CCC<FGGFFE@F@,,6C<C<FFAEEFFC@6+:,ECGFE@EC,B,6@,C,,;@@66F,FFF@::CB,C,6E<E?,E<6,C6,86B?=?8?F7A,9?4?FA?FF<5,A@+7@:,55EF+@F+=F=<+A+@8,=37,666,6@+3@+1@+@=EGF,DECA98@?DC:8CE,4*;7;4;7*/*4;5CD5CG6F57*:)9)0;AA++++0)((;(())7<B0((-0923(28((--2()))).(4,42)5<)))(4<F(4((4)<::BFB:(1(,(43(-53(4(,1;0()4),)6)##
@M05025:18:000000000-B3NL5:1:1101:10718:1370 2:N:0:CACTCA
ACTTGAGGACTACCAGGGTTTCTAATCCTGTTCGCTACCCATGCTTTCGAGCCTCAGCGTCAGTTGCAGACCAGAGAGCCGCCTTCGCCACTGGTGTTCTTCCATATATCTACGCATTCCACCGCTACACATGGAGTTCCACTCTCCTCTTCTGCACTCAAGTTCAACAGTTTCTGATGCAATTCTCCGGTTGAGCCGAAGGCTTTCACATCAGACTTATTGAACCGCCTGCACTCGCTTTACGCCCAATAAATCCGGACAACGCTTGCCACCTACGTATTACCCCGGCTGCTGCCACGTC
+
CCCGGGGGGGGGGGGGGGFGGGGGGGGGGGGGGGGGGGGGGGGGGGGGGGGGGGGGGGGGGGGGGGGGGGGGGGGGGGGGGGGGGGGGGGGFGGGGGFFFCGGGGGGGGGGGGGGGGGGGGGGGGGGGGGFGGGGGGGGGGGGF9FGGGGGGGGGGGEGGG?BFGDFGGGGGGGGGGGGGGGG@=DGGGGG>>FFGFGGDBCFFFFFFCF+9A3*;BC>EFCEF=>)2@@BD=E47(271=;C(33(:78EA.1)60103(,(-42?6<(.8(,24(()6(<A)(3,(4(-4),)().(##
@M05025:18:000000000-B3NL5:1:1101:12795:1405 2:N:0:CACTCA
ACTTGAGGACTACCCGGGTTTCTAATCCTGTTCGCTCCCCATGCTTTCGCTCCTCAGCGTCAGTTACGGCCCAGAGATCTGCCTTCGCCATCGGTGTTCCTCCTGATATCTGCGCATTCCACCGCTACACCAGGAATTCCAATCTCCCCTACCGCACTCTAGCTTGCCCGTACCCACTGCAGGCCAGAGGTTGAGCCTCTGGTTTTCACAGCAGACGCGACAAGCCGCCTACGAGCCCTTTACGCCCAATAATTCCGGACAACGCTTGCACCCTACGTATTACCGCCGCTGCTGGCACCTT
+
CCCGGGGGGGGGGGGGGGGGGGGGGGGGGGGGGGGEGGGFGGGGGGGGGGGGGGGGGGGGGGGGGGGGGGGGGGGGFGGGGGGGGGGGGGGGGGGGGGFGGGGGGGGGGGFGGGGGGGGGGGGGGEGGFGGGGGGGGGGGGGFGFGGGGGGGGGGGGGGFGGGGCFFEFGGGGDGGGDGGDFFDGCFGGFCC>F;DFGG>>F9B*5BFFFFFF93A>@EFFB93;@@F9@DFF?19141<:>D063;:(3:3>AD<?9BB08:9;663:<B?F::?(.,4:-)6(((-2(4;2:(4()(##
@M05025:18:000000000-B3NL5:1:1101:20561:1492 2:N:0:CACTCA
ACTTGAGGACTACCAGGGTTTCTAATCCTGTTTGCTCCCCACGCTTTCGAGCCTCAGCGTCAGTTACAGACCAGAGAGCCGCCTTCGCCACTGGTGTTCCTCCATATATCTACGCATTTCACCGCTACACATGGAATTCCACTCTCCTCTTCTGCACTCAAGTCTCCCAGTTTCTAATGACCCTCCCCGGTTGAGCCGGGGGCTTTCACATCAGACTTAAGAAACCGCCTGCGCTCGCTTTACGCCCAATAAATCCGGACAACGCTTGCAACCTACGTATTACCGCGGCTGCTGGCCCCAT
+
CCCGGGGGGGGGGGGGGGGGGGGGGGGGGGGGGGGGGGGGGGGGGGGGGGGGGGGGGGGGGGGGGGGGGGGGGGGGGGGGGGGGGGGGGGGGGGGFGGGGGGGGGGGGGGGGGGGGGGGGGGGGGGGGGGGFGGFEFGGGGFGCCFGGGGFFGFGGGGGGG?EF;FGGGGDFDGGGGGCGGGGFGGDGGGGDCFDGFGGCD?BFFFF>8BFFA7<A@CFFFFEFFD>9@F6;4;;?BF::B2<(3;>:1??DFAF:66(26?<231418))543(8(.)5399>09603(403>01(-,##
@M05025:18:000000000-B3NL5:1:1101:21612:1544 2:N:0:CACTCA
ACTTGAGGACTACTGGGGTTTCTAATCCTGTTTGCTCCCCACGCTTTCGAGCCTCAACGTCAGTTACAGTCCAGTAAGTCGCCTTCGCCACTGGTGTTCCTCCTAATATCTACGCATTTCACCGCTACACTAGGAATTCCACTTACCTCTCCTGCACTCCAGCCTGACAGTTTCCAATGCAGTCCAGGGGTTGAGCCCCTGCCTTTCACGCCAGACTTGCCATGCCGTCTACGCTCCCTTTACACCCAGTCAATCCGGATACAGCTTGCCCCCTACGTATTACCCCGGCTGCTTGCACGTC
+
CCCGGGGGGGGGGGGGGGGGGGGGGGGGGGGGGGGGGGGGGGGGGGGGGGGGGGGGGFGGGGGGGGGGGGGGGGGGGGGGGGGGGGGGGGGGGFGGGGGGGGGGGGGGGGGGGGGGGGGGGGGGGGGGGGFGGGGGGGGGFGGGGGGGGFGFGFFGGGGGGFGGGGGFGGGGGGGF?F8?DDD?FFGGG6CDGFGFFFGGFGFFFFFFFFFFDABFFEFFFEE@>=9@BFFFD>(5>>==@EEEA@@D?;)75<C8,(4(;)).64@;?FF?6,4:6,,4().)(--(-((-.).8)8(##
@M05025:18:000000000-B3NL5:1:1101:22360:1585 2:N:0:CACTCA
ACTTGAGGACTACTGGGGTATCTAATCCTGTTCGCTACCCATGCTTTCGAGCCTCAGCGTCAGTTGCAGACCAGAGAGCCGCCTTCGCCACTGGTGTTCTTCCATATATCTACGCATTCCACCGCTACACATGGAGTTCCACTCTCCTCTTCTGCACTCAAGTTCAACAGTTTCTGATGCAATTCTCCGGTTGAGCCGAAGGCTTTCACATCAGACTTATTGAACCGCCTGCACTCGCTTTACGCCCAATAAATCCGGACAACGCTTGCCACCTACGTATTACCGCCGCTGCTGGCACGAT
+
CCCGGGGGGGGGGGGGGGGGGGGGGGGGGGGGGGGGGGGGGGGGGGGGGGFGGFGGGGGGGGGGGGGGGGGGGGGGGGGGGGGGGGGGGGGGGGG?EGGGGGGGGGGGGGGGGGGGGGGFGGGGGGGGGGGGGGGGGGGGGGGGGGGGGGGGGGGFGFGFGGGGGFFGGFGGGFGGGGGG?FGC?@:FGGDGDGCFAGCDFDFFAFFFFFFFFF=FFFFAFAAEF99@@F2@FFFFFF<FF)9;?;BF;83;95?@12;(41,04?01:22):2?:<<7:7)49:9(,79;>?0:B(,(##
@M05025:18:000000000-B3NL5:1:1101:19872:1590 2:N:0:CACTCA
ACTTGAGGACTACCCGGGTTTCTAATCCTGTTTGCTCCCCACGCTTTCGAGCCTCAGCGTCAGTTACAGACCAGAGAGCCGCCTTCGCCACTGGTGTTCCTCCATATATCTACGCATTTCACCGCTACACATGGAATTCCACTCTCCTCTTCTGCACTCAAGTTTCCCAGTTTCCAATGACCCTCCCCGGTTGAGCCGGGGGCTTTCACATCAGACTTAAGAAACCGCCTGCGCTCGCCTTACGCCCAATAAATCCGGACAACGCTTGCCACCTACGGATTCCCCCGGCTGCTGGCACGGG
+
CCCGGGGGGGGGGGGGGGFGGGGGGGGGGGGGGGGGGGGGGGGGGGGGGGGGGGGGGGGGGGGGGGGGGGGGGGGGGGGGEGGGGGGGGGGGGGGGGGGGGGGGGGGGFGGGGGGGGGGGGGGDEGGGGGGGGGEEAFGGAGGG9EFGGGGGGGGGGGGGGGFFGGGGGGGGGGGGGGGGGGGGFGGGGGGGDDGGFGDGF4AEFFFFFFCFFEFFEFFFAE;@@DF@9D(((4,109B?B)2,8>>?F?02>AA?>0,,2:<3>8<(4?A)4(((((,12)).(,(-10(4:?((..(##
@M05025:18:000000000-B3NL5:1:1101:10356:1598 2:N:0:CACTCA
ACTTGAGGACTACAGGGGTATCTAATCCTGTTTGCTCCCCACGCTTTCGCGCCTCAGCGTCAGTTACAGACCAGAGAGTCGCCTTCGCCACTGGTGTTCCTCCACATATCTACGCATTTCACCGCTACACGTGGAATTCCACTCTCCTCTTCTGCACTCCAGTCTTCCAGTTTCCAATGACCCTCCCCGGTTAAGCCGGGGGCTTTCACATCAGACTTAAAAGACCGCCTGCGCGCGCTTTACGCCCAATAAATCCGGACAACGCTTGCCACCTACGTATTACCGCGGCCGCTGGCCCCTT
+
CCCGGGGGGGGGGGGGGGGGGGGGGGGGGGGGGGGGGGGGGGGGGGGGGGGGGGGGGGGGGGGGGGGGGGGGGGGGGGGGGGGGGGGGGGGGGGGGGGGGGGG,EFFGGGGGGGGGGGGGGGGGGGGGGGGGGGEEGGGGGGGGGGGGGGGGGGGGGGGGGGGGFGGGGGGGGGGGCGGFGGGGGGGGGDGGGDFGFDGCEGFFFFFFFF=F=<@FFFFFC432389>BF<?9>>F069:?2A?F;>F?:?B59A:09012?<(26:(4:9<<0:::7?2425A(470(((,424:1(-##
@M05025:18:000000000-B3NL5:1:1101:12888:1631 2:N:0:CACTCA
ACTTGAGGACTACACGGGTTTCTAATCCTGTTTGATACCCACACTTTCGAGCATCAGCGTCAGTTACAGTCCAGTAAGCTGCCTTCGCAATCGGAGTTCTTCGTGATATCTAAGCATTTCACCGCTACACCACGAATTCCGCCTACCTCTGCTGCACTCAACACTACCAGTATCAACTGCAATTTAACGGTTGAGCCGCAAACTTTCCCAACTGACTTAATAATCCGCCTACGCTCCCTTTATACCCAATAACTCCGGATAACGCTCGCATCCCCAGTATACCCGCGCATGCTGGCCGGTG
+
@C<FGGGGGGGF9FF@CFGF7<FEFFGA<C@CFAFCAFFFGEGCFFGGGFG7F@FGGGGGGEFEFFGFGG<FGGGGGGFCFCFFFGGGGDG@FEGGGGGGEGFFGGEFGGGGAFFGGCGFGGGF>:CGDFFGFEGEFGC;FCBEEFF?A?@FFFF?DFGCF,@E,DEGF8EFF:C:=@G67++==+7=DC?DDF6;ADGDDGAB+;?A59*:FEFFFFF>@6EFFCA92>>:229>59B444))9C.=033779>),(,8143((/(4,486:(-(,.66)))((-4(((-)4)5(,((##
@M05025:18:000000000-B3NL5:1:1101:19732:1809 2:N:0:CACTCA
ACTTGAGGACTACCAGGGTTTCTAATCCTGTTTGCTCCCCACGCTTTCGAGCCTCAGCGTCAGTTACAGACCAGAGAGCCGCCTTCGCCACTGGTGTTCCTCCATATATCTACGCATTTCACCGCTACACATGGAATTCCACTCTCCTCTTCTGCACTCAAGTCTCCCAGTTTCCAATGACCCTCCCCGGTTGAGCCGGGGGCTTTCACATCACACTTAAGAAACCGCCTGCGCCCGATTTACGCCCAATAAATCCGGACAACGCTGGCCACCAACTTATGACCGCGGCTGCTGGCAGGCG
+
C-A-CA9FGCFGGGEGC;FDCGFEG<EF9EEGA,C<CE@7C::@@:FE@C8@CFFF@CFF7FFC69C<@AFCEG8B8,@E@FC,B==FGGEGGGEEEG9F<AAEGCEAFF5,,4@FFCGDFF,@::CE,9F,:?>CCDEGC9,4,=8BDFGGGGFGCDE@,=,,6==DC83,CD,,==+B8==DFDEGGG+9>5*;A5C*3?D:4696+++A+)/;@)6684C1@@0(.3=@(((,(,(-(-)4(79:((,.6-6(37:1(21(44(((.,4:,((()).).)89(41((28:0.1(((##
@M05025:18:000000000-B3NL5:1:1101:20506:1837 2:N:0:CACTCA
ACTTGAGGACTACTAGGGTATCTAATCCTGTTTGCTCCCCACGCTTTCGTGCCTCAGTGTCAGTGTTGGTCCAGTTAGCTGCCTTCGCCATGGATGTTCCTCCTGATCTCCACGCATTTCACTGCTACACCAGGAATTCCGCTACCCTCTACCACACTCTAGTCGCCCAGTAGCCACTGCAGTTCCCAGGTTGAGCCCAGGGCTTTCACAACGGACTTAAACGACCACCTACGCACGCTTTACGCGCAGTAATTCCGAGTAACGCTTGCACCCTTCCTATTACCCCGGCTGCTGGACTGAT
+
@BC9FGFF@8E@<EGGFDFCEFFFAEEFGGGF<@CCEEFCCFCEGGDEGE@@<E<FFFFFEFCEA6F@FE6,CF,BB<DAEGG<DECEGD7B<BFFEFGDGFFGGD,5C?AFFEG7:,E?FFGGGCG;:F9DA:EEEFFCBEDCEFGGFFFFGGGGDEDEFFGGGGGCGG=E8DFFFFCGFCDCDFGGG622=6DCF?C+:+@CFFF?A+*:B))9AC@AF:)):):9))85=(665>@633>?;((,,6<5)))95;((.45(34(-(,57,,21(.)..)))((-(261,)5(((.,##
@M05025:18:000000000-B3NL5:1:1101:14443:1843 2:N:0:CACTCA
ACTTGAGGACTACTGGGGTATCTAATCCTGTTTGCTCCCCACGCTTTCGAGCCTCAGCGTCAGTTACAGACCAGAGAGCCGCCTTCGCCACTGGTGTTCCTCCATATATCTACGCATTTCACCGCTACACATGGAATTCCACTCTCCTCTTCTGCACTCAAGTCTCCCAGTTTCCAATGACCCTCCCCGGTTGAGCCGGGGGCTTTCACATCAGACTTAAGAAACCGCCTGCGCTCGCTTTACGCCCAATAAATCCGGACAACCCTTGCCACCTACGGATTACCGCGGCTGCTGGCACCTC
+
CCCGGGGGGGGGGGGGGGGGGGGGGGGGGGGGGGGGGGGGGGGGGGGGGGGGGGGGGGGGGGGGGGGGGGGGGGGGFGGGGGGFCGGGGGGGGDGGGGGGGGGGGGGGFGGGGGGGGGGGFGGGGGGGGGDGGGEEEGGGFGGGGGGGGGGGGGGGGGG8FFFGFGFFGF6EEGGGGGGGFGGGFGGGGGGGGGGGFGGGDGFFFFFFFFCF=E8AFFF++7;@;=>BFFFF@@>31;8?<>43:9>?(3:<AABFFFF>9?0(,,4(44<BB.22(-((-)))--((-(-14).4.4(##
@M05025:18:000000000-B3NL5:1:1101:10341:1868 2:N:0:CACTCA
ACTTGAGGACTACACGGGTTTCTAATCCTGTTCGCTCCCCGTGCTTTCGCTCCTCAGCGTCAGTAAATGCCCAGAGACCTGCCTTCGCCATCGGTGTTCCTCCTGATATCTGCGCATTTCACCGCTACACCAGGAATTCCAGTCTCCCCTACATCACTCTAGTCTGCCCGTACCCACCGCAGATCCGAGGTTGAGCCTCGGACTTTCACGGCAGACGCGGCAAACCGCCTACGAGCTCTTTACGCCCAATAAACCCGGATAACGCTTGCGCCCTACGTATTACCGCGCCTGCTGGCACGTC
+
CCCGGGGGGGGGGGGGGGGGGGGGGGGGGGGGGGGGGGGGGGGGGGGGGGGGGGGGGGGGGGGGGGGGGGGGGGGGGGGGGGGGGGGGGGGGGGGGGGGGGGGGGGGGGGGGGGGGGGGGGGGGGGGGGGGGGGGGGGGGGGGGGGGGGGGGGFGCGGGGGEDFGFGGGGGGGGGGDGDDGGGCGGGGCDDGGGGGFFGGF7AEFCF+=F:BEFFF9>535(63=@FFFF??(,4;(4<)66A?FF>:::?ADA((,(46:2<4>?F0219BF>2(-47602:2221((6(((.(,(),##
@M05025:18:000000000-B3NL5:1:1101:12877:1879 2:N:0:CACTCA
ACTTGAGGACTACAAGGGTTTCTAATCCTGTTCGCTCCCCATGCTTTCGCTCCTCAGCGTCAGTAAATGCCCAGAGACCTGCCTTCGCCATCGGTGTTCCTCCTGATATCTGCGCATTTCACCGCTACACCAGGAATTCCAGTCTCCCCTACATCACTCTAGTCTGCCCGTACCCACCGCAGATCCGAGGTTGAGCCTCGGACTTTCACGGCAGACGCGACAAACCGCCTACGAGCTCTTTACGCCCAATAAATCCGGATAACGCCTGCGCCCTACGTATTACCGCGGCTGCTGGCACCTG
+
CCCGGGGGGGGFGGGGGGGGG9FGGGGGGGGGGGGGGGGGGGGGGGGGGGGGGGGGGGGGGGGFGGGGGGGGGGGGGGGGGGGGGGGGGGGGGGGGGGGGGGGGGGGGGGGGGGGGGGGGGGGGGGGGGGF:FGGGGGGGGGFGGGGGGGGGGGGFGGGGGGEFFGGGGDGGGGGGGGGGGGGGGGGGGGGGGGGGFCFGF44*;8A+:AEFDBBF228=):7;@;:>F;;@<6161:28:<A219>B?:)44<4:>01((6.,79BB0((3962:(().5:A>03-(47162)(-(52##
@M05025:18:000000000-B3NL5:1:1101:17818:1900 2:N:0:CACTCA
ACTTGAGGACTACACGGGTTTCTAATCCTGTTTGCTCCCCACGCTTTCGAGCCTCAGCGTCAGTTACAGACCAGAGAGCCGCCTTCGCCACTGGTGTTCCTCCATATATCTACGCATTTCACCGCTACACATGGAATTCCACTCTCCTCTTCTGCACTCAAGTCTCCCAGTTTCCAATGACCCTCCCCGGTTGAGCCGGGGGCTTTCACATCAGACTTAAGAAACCGCCTGCGCTCGCTTTACGCCCAATAAATCCGGACAACGCTTGCCACCTACGTATTACCGCGGCTGCTGGCACCTG
+
CCCGGGGGGGGGGGGGGGGGGGGGGGGGGGGGGGGGGGGGGGGGGGGGGGGGGGGGGGGGGGGGGGGGGGGGGGGGGGGGGGGGGGGGGGGGGGGGGGGGGGGGGGGGGGGGGFFGGGGGGGGGGGGGGGGGGGFFFGGGFGGGGFGGGGGGGGGGGGGFGGGG9FFGFFGGGGGGGGFFGGGGGGGGGGDGDGFGFGGGFGFEFFFFFFFFFFFF@CFCFEF@FFF;@FFF>F;BFFBFFFFFFFFFB?B<A4ABF6?B9BF9;??((8>?F:???4,6:AD4(49(,,4144?:(5(##
@M05025:18:000000000-B3NL5:1:1101:17908:1901 2:N:0:CACTCA
ACTTGAGGACTACTCGGGTTTCTAATCCTGTTTGCTCCCCACGCTTTCGTGCCTCAGTGTCAATGTTGGTCCAGGTAGCTGCCTTCGCCATGGATGTTCCTCCTGATCTCTACGCATTTCACTGCTACACCAGGAATTCCGCTACCCTCTACCACATTCTAGTCATCCAGTATCCACTGCAGTTCCCAGGTTGAGCCCAGGGCTTTCACAACGGACTTAAATAACCACCTACGCACGCTTTACGCCCAGTAATTCCGAGTAACGCTTGCACCCTTCGTATTACCGCGGCTGCTGGCACCCG
+
CCCGGGGGGGGGGGGGGGGGGGGGGGGGGGGGGGGGGGGGGGGGGGGGGGGGGGGGGGGGGEGFGGGGGGGGGGGGGFGGGGGGGGGGGGGGGFGGGGGGGGGGGGGGGGGFGGGGFEGGGGGGGGF=:FFDFFFFFGGGGDEEGGGGGFGGFGGGGGGGACEFGGGFGGGGGGGGGGGGGGGGGGGGGFGGGGGGFG6?FGFFFFFFFFFFE95@=CCFFFEEFBCDDFFFFB9=2@DDFFFDF>@FFF36??C;@702;7?09;;?FE8;2(,:???<B)44,76(729:)).32)(##
@M05025:18:000000000-B3NL5:1:1101:9837:1956 2:N:0:CACTCA
ACTTGAGGACTACCGGGGTTTCTAATCCTGTTTGCTCCCCACGCTTTCGCACCTCAGTGTCAGTATGAGCCCAGGTGGTCGCCTTCGCCACTGGTGCTCCTTCCTATATCTACGCATTTCACCGCTACACAGGAAATTCCACCACCCTCTGCCCTACTCTAGCTCGCCAGTTTTGGATGCAGTTCCCAGGTTGAGCCCGGGGCTTTCACATCCAACTTAACGAACCACCTACGCGCGCTTTACGCCCAGTACTTCCGCTTAACGCTTGCACCCTCCGTATTACCGCCGCTGCTCGCCCCAT
+
CCCGGGGGGGGGGGGGGGFGGGGGGGGGGGGGGGGGGGGGGGGGGGGGGGGGGGGGGEFGGGGGGGGGFGGGGGGGGGGGGGGGGGFGGGGGGGGGGGGGGGGGGGGGGCGGGGGFGGGGGGGCFCGGGG<FGGGFFGGDCGFGECGGGG?F,DDFFGGGFFGGGEEEGGGFAFFGCFGGGGFFG>C7F>FGF50;AF94:D)?FFB6B8CF6)76B:F+;;7169@?@@;E1:F99;>:BFFBF>>?14<))-.2((448)6-1866().48((((,((().6(3(46(3())(4,(-##
@M05025:18:000000000-B3NL5:1:1101:21989:1961 2:N:0:CACTCA
ACTTGAGGACTACAGGGGTTTCTAATCCTGTTTGCTCCCCACGCTTTCGAGCCTCAGCGTCAGTTACAGACCAGAGAGCCGCCTTCGCCACTGGTGTTCCTCCATATATCTACGCATTTCACCGCTACACATGGAATTCCACTCTCCTCTTCTGCACTCAAGTTTCCCAGTTTCCAATGACCCTCCCCGGTTGAGCCGGGGGCTTTCGCATCAGACTTAAGAAACCGCCTGCGCTCGCTTTACGCCCAATAAATCCGGACAACGCTTGCCACCTACGTATTACCGCGGCTGCTGGCACGTT
+
CCCFFGGGGGGGGGGGGGGGGGGGGGGGGGGGGGGGGGGGGGGGGGGGGGGGGGGGGGGGGDFGGGGGGGGFFGGGGGGGGGGGGGGGGGGGGGGGGGGGGGGGGGGGGGGGGGGGGGGGGGGGGGGGGGGGGGGEFGGGGGGGGGGGGGGGGGGGGGGGGGGGG8DFGGGGGGCFFGGGG?FGGGGGGDGGGGGCAGDGBCB;;FF3>58>A@EFFCFAAE<=;@1>B@6D>F98>FB?B2::BFF??023:>A7>9?>(4,(4201604484>?F?242>AA:>B(469<?B???>(##
@M05025:18:000000000-B3NL5:1:1101:8817:1986 2:N:0:CACTCA
ACTTGAGGACTACTGGGGTTTCTAATCCTGTTCGCTACCCATGCTTTCGAGCCTCAGCGTCAGTTGCAGACCAGAGAGCCGCCTTCGCCACTGGTGTTCTTCCATATATCTACGCATTCCACCGCTACACATGGAGTTCCACTCTCCTCTTCTGCACTCAAGAAACACAGTTTCCGATGCAATTCCTCGGTTAAGCCGGGAGCTTTCACATCAGACTTATCTTTCCGCCTGCGCTCGCTTTACGCCCAATAAATCCGGACAACGCTTGCCACCTCCTTATTCCCCAGGCTGCTTGACGCTC
+
CCCGGDGGGGGGGGGGGDFG@FGGFCAFGGGGC@F@FE@EGG@FE@FFCFGGGFECFGGGGDGF,CEFFCCGGFGGGGGGGGDEGGFGGGGFGGF@F,CEGFGGFFCFG<FG<F+@CFGGAAEFGGGEGGE=?ADFGGGCFGFF=EDGEGFGCAGGFCGGG99@DFGGFDFDEFGG>>>DGF9A:C,=7CDDDFFFADDD*;*9A++49B@*AB=A)8=8BCCE4>@(/59BB>7?6;71().129>D(:;E>65?(,(121(((408?2<801((().)))..(((((((()))()((##
@M05025:18:000000000-B3NL5:1:1101:15369:2016 2:N:0:CACTCA
ACTTGAGGACTACAAGGGTATCTAATCCTGTTTGCTCCCCACGCTTTCGTGCCTCAGTGTCAGTGTTGGTCCAGGTAGCTGCCTTCGCCATGGATGTTCCTCCTGATCTCTACGCATTTCACTGCTACACCAGGAATTCCGCTACCCTCTACCACACTCTAGTCATCCAGTATCCACTGCAGTTCCCAGGTTGAGCCCAGGGCTTTCACAACGGACTTAAATAACCACCTACGCACGCTTTACGCCCAGTAATTCCGAGTAACGCTTGCACCCTCCGCATTACCCCGGCTGCTGGCACCTA
+
CCCGGGGGGGGGGGGGGGGGGGGGGGGGGGGGGGGGGGGGGGGGGGGGGGGGGGGGGGGGGGGGGGGGGGGGGGGGGFGGGFGGGGGGGGGGEGGGGGGGGGGGGGGGGGFGGGGGGGGGGGGFGGGGGGGGGGGGGGGGGGGGEGGGGGGFGGGFEEGGGGGFFGFGGGGFGGGGGD?FFGGGGFGGFFGGDGF?FGGFFDDFA;C7+C5*0>=EB@FFAEE5=C@DFFE=292>=>9@DFE@@F9@DFE6?))93;6?8E53(3;@0=E@FF(64(-434))(-4110-(42(,48(##
@M05025:18:000000000-B3NL5:1:1101:15964:2030 2:N:0:CACTCA
ACTTGAGGACTACCGGGGTTTCTAATCCTGTTCGCTACCCATGCTTTCGAGCCTCAGCGTCAGTTGCAGACCAGAGAGCCGCCTTCGCCACTGGTGTTCTTCCATATATCTACGCATTCCACCGCTACACATGGAGTTCCACTCTCCTCTTCTGCACTCAAGTTCAACAGTTTCTGATGCAATTCTCCGGTTGAGCCGAAGGCTTTCACATCAGACTTATTGAACCGCCTGCACTCGCTTTACGCCCAATAAATCCGGACAACTCTTGCCACCTACGTATTCCCCCGGCTGCTGTCACGCT
+
CCCGGGGGGGGGGGGGGGEGGGGGGGGGGGGGGGGGGGGGGGGGGGGGGGGGGGGGGGGGGGGGGGGGGGGGGGGGGGGGGGGGGGGGGGGGGGFGFGGGGGGGGGGGGGGGFGGGGGGGGGGGGGEEGGGGGGGGGGGGGGAFGGGGGGGGGCFGGGGGG9>EGGGGGGGGGGGGGGGGGGGGGGFGG6>CDGFGFGGCBDFFFFF>BFF>8=3AEEFFFEF=BBB@F<0?@E<;;@FFFE<(;@>@DFE<C3?E>B0(7:?,3<AA<?BB:(((-3)-2)6)(-((201:BF)4-6(##
@M05025:18:000000000-B3NL5:1:1101:8963:2043 2:N:0:CACTCA
ACTTGAGGACTACTGGGGTTTCTAATCCTGTTCGCTCCCCATGCTTTCGCTCCTCAGCGTCAGTAAATGCCCAGAGACCTGCCTTCGCCATCGGTGTTCCTCCTGATATCTGCGCATTTCACCGCTACACCAGGAATTCCAGTCTCCCCTACATCACTCTAGTCTGCCCGTACCCACCGCAGATCCGAGGTTGAGCCTCGGACTTTCACGGCAGACGCGACAAACCGCCTACGAGCTCTTTACTCCCAATAAATCCGGATAACGCTTGCGCCCTACGTATTCCCGCGGCCGCTGCCACCGT
+
CCCGGGGGGGGGGGGGGGEGGGGGGGGGGGGGGGGGGGGGGGGGGGGGGGGGGGGGGGGGGGGGGGGGGGGGGGGGGGGGGGGGGGGGGGGGDGGGGGGGGGGGGGGGGGGGGGGGGGGGGGGGGCGGGGGGGGGGGGGGGGGFFGGGGGGGGFGGGGGGGFGGGGGGGGGCEGGGGGGGGG>9CGG>D5?*;DFGFGGGBGEFFFFFFABDFFBFBFBDEFB@FFF9@;2??::92:>>BAF)).:B:03<))6321048).4460(49;?001:0,.-.).,-7((-(-4,,(.34.##
@M05025:18:000000000-B3NL5:1:1101:9075:2054 2:N:0:CACTCA
ACTTGAGGACTACTAGGGTTTCTAATCCTGTTCGCTACCCATGCTTTCGAGCCTCAGCGTCAGTTGCAGACCAGAGAGCCGCCTTCGCCACTGGTGTTCTTCCATATATCTACGCATTCCACCGCTACACATGGAGTTCCACTCTCCTCTTCTGCACTCAAGTTCAACAGTTTCTGATGCAATTCTCCGGTTGAGCCGAAGGCTTTCACATCAGACTTATTGAACCGCCTGCACTCGCTTTACACCCAATAAATCCGGACAACGCTTGCCACCTACGTATTACCGCGGCTGCTGGCACCAC
+
CCCGGGGGGGGGGGGGGGGGGGGGGGGGGGGGGGGGGGGGGGGGGGGGGGGGGGGGGGGGGGGGGGGGGGGGGGGGGGGGGGGGGGGGGGGGGGGGGGGGGGFGGGGGGGGGGGGGGGGGGGGGGGGGGGGGGGGGGGGGGGGGGFGGGGGGGGGGGGGGGFGCFGGGGGGGGGGGGGGGGGGGGFGGGGGGGGGGFGGDFDFFFFBAFFFFAE:AFFFFFFFFF>=B29>BFE>EFB=DF<EFED>F;1;EFEC;;>06>1(.4?F6<?D??07B:14685A211;-(3(14),4:?2##
@M05025:18:000000000-B3NL5:1:1101:10390:2121 2:N:0:CACTCA
ACTTGAGGACTACTGGGGTTTCTAATCCTGTTCGCTACCCATGCTTTCGAGCCTCAGCGTCAGTTGCAGACCAGAGAGCCGCCTTCGCCACTGGTGTTCTTCCATATATCTACGCATTCCACCGCTACACATGGAGTTCCACTCTCCTCTTCTGCACTCAAGTTCAACAGTTTCTGATGCAATTCTCCGGTCGAGCCGAAGGCTTTCACATCAGACTTATTGAACCGCCTGCACTCGCTTTACGCCCAATAAATCCGGACAACGCTTGCCACCTACGTATTACCGCTGCTGCTGGCACGCA
+
CCCGGGGGFGGGGGGGGGFGGGGGGGGGGGGGGGGGGGGGGGGGGGGGGGFGGGGGGGGGGGGGGGGGGGGGGGGGGGGGGGGGGGGGGGGGGGGGFGGGGGFGFGGGGGGGGGGGGGGGGGGGGEGGGGGGGGGGGGFGFG@EFC?FGGGGGGGGGGGGGGEGFCGGGGGGGGGGGGGGGGGDDFGGDDGG797@ACDDFDFFFFFFFFFFFFFFFFFFF?ECEF=BF=2@F@EF;0/8134273;DDFFFE<<664:6(,441:?0::A?413?<33>B4-6(4(4>04?040(,)(##
@M05025:18:000000000-B3NL5:1:1101:8627:2200 2:N:0:CACTCA
ACTTGAGGACCACCAGGGTTTCTAATCCTGTTTGCTCCCCACGCTTTCGTGCCTCAGTGTCAATGTTGGTCCAGGTAGCTGCCTTCGCCATGGATGTTCCTCCTGATCTCTACGCATTTCACTGCTACACCAGGAATTCCGCTACCCTCTACCACATTCTAGTCATCCAGTATCCACTGCAGTTCCCAGGTTGAGCCCAGGGCTTTCACAACGGACTTAAATAACCACCTACGCACGCTTTACGCCCAGTAATTCCGCGTAACGCTTGCACCCTTCGTATTACCGCGGCTGCTGGCACCTA
+
CCCGGGGGGGGFFGGGGGGGGGGGGGGGGGGGGGGGGGGGGGGGGGGGGGGGGFGGGEFFFFGGGGGGGGGFGGGGGGGGGGGGGGGGGGGGGGGGGGGFCGGGGFGGGGGGGGGGGGGFGGGCDFGGGGGGGGGGGGGGDGGGGFGGGGGGFCDEGAFGFGGGGGGGGGGGGGGGGGGGGGGG?FCFC?=D6?FGFCFFFG>AAFFFFFFA>B)98EF8B=EFE)8B=DB)4)0-5@?@BFF2@=@2(6>?C3CC@((.62;<9(/,44>?F:<B144::B>983((3103?2,4(5(##
@M05025:18:000000000-B3NL5:1:1101:18291:2261 2:N:0:CACTCA
ACTTGAGGACTACAAGGGTTTCTAATCCTGTTCGCTACCCATGCTTTCGAGCCTCAGCGTCAGTTGCAGACCAGAGAGCCGCCTTCGCCACTGGTGTTCTTCCATATATCTACGCATTCCACCGCTACACATGGAGTTCCACTCTCCTCTTCTGCACTCAAGTTCAACAGTTTCTGATGCAATTCTCCGGTTGAGCCGAAGGCTTTCACATCTGACTTATTGAACCGCCTGCACTCGCTTTACGCCCAATAAATCCTGACAACGCTTGCCACCTACGTATTACCGCGGCCGCTGGCACCAA
+
@<CEFGGGFGFGEFGFFGEFGGEFGGGGGGGEEGGGDEFGGGGFGCFGGGGGGGFFFFGGGGGGGGFGFGGFGFGGG:FFEGGGCEFGGGGFGGGGGGGGFGFGGDFDAFGGAGFCFCFFEGGEGGGDGGDFGFGGGGGGGFGGB8DBDFGGGAF8F=FFGD@EEFGGGFGGGGGDCC7BDFGGGDFF>DGG6F7C6CDCBCFF9;<6B++A+:EFAEFC+179445(5@9B9@BEB@6;@34;D6B@13.;4<E()7>E@3869<B0:2)56:570<?)(-69423113(3(426()-##
@M05025:18:000000000-B3NL5:1:1101:16363:2277 2:N:0:CACTCA
ACTTGAGGACTACACGGGTTTCTAATCCTGTTCGCTCCCCACGCTTTCGCGCCTCAGCGTCAGTTACAGACCAAAGAGCCGCCTTCGCCACTGGTGTTCCTCCACATCTCTACGCATTTCACCGCTACACGTGGAATTCCGCTCTTCTCTTCTGCACTCAAGCCTTCCAGTTTCCAATGACCCTCCCCGGTTGAGCCGGGGGCTTTCACATCAGACTTAAAAGGCCGCCTGCGCGCGCTTTACGCCCAATAATTCCGGACAACGCTTGCCACCTCCGTATTACCGCGGCTGCTGGCACGCT
+
CCCGGGGGGGGGGGGGGGGGGGGGGGGGGGGGGGGGGGGGGGGGGGGGGGGGGGGGGGGGGGGGGGGGGGGGGGGGGGGGGGGGEGGGGGGGGGGGGGGGGGGGGGGGGGGGGGGGGGGGGGGGGGGGGGGGGGGDGGGGFGEGGGGGGGGGGGGGG8DEGCFGGGGGGGGGGGGGGGGGGGGGGGGGGGDDGGGGFCGDFDFFFFF=FFFFFEFF@EFFFE<DD?BBFF??6>02(,,3:)51:9>BFFFAA4<AF>FFF:<6>?2(376>(4(.3:1:3<<966((77(8:5(:1>(##
@M05025:18:000000000-B3NL5:1:1101:18626:2315 2:N:0:CACTCA
ACTTGAGGACTACCGGGGTATCTAATCCTGTTCGCTACCCATGCTTTCGAGCCTCAGCGTCAGTTGCAGACCAGAGAGCCGCCTTCGCCACTGGTGTTCTTCCATATATCTACGCATTCCACCGCTACACATGGAGTTCCACTCTCCTCTTCTGCACTCAAGTTCAACAGTTTCTGATGCAATTCTCCGGTTGAGCCGAAGGCTTTCACATCAGACTTATTGAACCGCCTGCACTCTCTTTACGCCCAATAAATCCGGACAACGCTTGCCACCTACGTATTACCGCGGCCGCTGGCACGTT
+
CCCFGGGGGGGGGGGGGGEGGGGGGGFGGGGGFFGGGGGGGGGGGGFFGG<FGGGGGGGGGGGGGGGGFGF@FGGGGGGGGCCEGCGDCFGGGFGGGFGGGGGGGGGGFGGGGGDGCFGFGGGG@FGGGGGGGGFGGGGGGGA8>DGGGGGFGGCFGGGGG=E83EGFDEGFGGGGFGGGGGGGGDGGGDG63CFFFC5CDDFAFFFFFFF6+6@FF?BFFC<==@(>9>903=A;43/9)9C?@>(2(:@F<E3;B(,((48996??F().,(,(-8)),)-426723((3(-36??(##
@M05025:18:000000000-B3NL5:1:1101:8814:2339 2:N:0:CACTCA
ACTTGAGGACTACTGGGGTATCTAATCCTGTTTGCTCCCCACGCTTTCGTGCCTCAGTGTCAGTGTTGGTCCAGGTAGCTGCCTTCGCCATGGATGTTCCTCCTGATCTCTACGCATTTCACTGCTACACCAGGAATTCCGCTACCCTCTACCACACTCTAGTCGCCCAGTATCCACTGCAGTTCCCAGGTTGAGCCCAGGGCTTTCACAACGGACTTAAACGACCACCTACGCACGCTTTACGCCCAGTAATTCCGAGTACCGCTTGCACCCTTCGTATTACCGCGGCTGTCGTCACCTA
+
CCCGGGGFGGGGGGGGGFGGEEFFFEGGGGGFGFGGGEGGFCFGGG<FGGGGCADFFGFGFFFFFGFFFGDCFGDFGFDFFGGFGFBF:FCFFGFGGGGGEFFGGCCAEFGGGGGEGGGFFGGGGGGGGFFGGGGGGGGGGCCEE8DDFFGGGGGGG8DFA9@FEEGE>EGEFGFDFDDGGGFDCFFDFG8A?DFGFGG???@F5AA?F?A5908ABCF+=>D=4>A26>B3(552(218@FE<?FFD;E<)).913767@)9?;(4???>1?11.3,(489:)(-(292(()-(-41,##
@M05025:18:000000000-B3NL5:1:1101:11876:2358 2:N:0:CACTCA
ACTTGAGGACTACAGGGGTATCTAATCCTGTTCGCTACCCATGCTTTCGAGCCTCAGCGTCAGTTGCAGACCAGAGAGCCGCCTTCGCCACTGGTGTTCTTCCATATATCTACGCATTCCACCGCTACACATGGAGTTCCACTCTCCTCTTCTGCACTCAAGTTCAACAGTTTCTGATGCAATTCTCCGGTTGAGCCGAAGGCTTTCACATAGACTTATTGAACCGCCTGCACTCGCCTTACGCCCAATAAATCCGGACAACCCTTGCCACCTACGTATTACCCCGGCTGCTGTCACGTAT
+
CCCGGGGGGGGGGGGGGGGGGGGGGGGFGGGGGGGGGGGGGGGGGGGGGGGGGGGFGGGGGGGGGGGGGGGGGGGGGGGGGGGGGGGGCGGGGGGGGGGCDGGGGGGGGGGGGGGDFGGGGGGEGGGGGGGGGGGGGGGGGGCFEGDFFGGGGGGGGGGGGDGGGGGGGGGGGGGGGGFGGGGDFFGGGDDGGFCGFGGGFGFFFFFFFFFFFEE>ECFFFEEE>B(8@B25>BED>0;;EF@DF0;<D8AE5782(661(.((.,,(22)80(2(.).5)-6((((--(8:?)8<A?(##
@M05025:18:000000000-B3NL5:1:1101:24471:2359 2:N:0:CACTCA
ACTTGAGGACTACAAGGGTTTCTAATCCTGTTTGCTCCCCACGCTTTCGAGCCTCAGCGTCAGTTACAGACCAGAGAGTCGCCTTCGCCACTGGTGTTCCTCCATATATCTACGCATTTCACCGCTACACATGGAATTCCACTCTCCTCTTCTGCACTCAAGTCTCCCAGTTTCCAATGACCCTCCCCGGTTGAGCCGGGGGCTTTCACATCAGACTTAAGAAACCGCCTGCGCTCGCTTTACGCCCAATAAATCCGGACAACGCTTGCCACCTACGTATTACCGCGGCTGCTGGCACCTG
+
CCCGGGGGFGGFGGGGGGGGGGGGGGGGGGGGGGGGGGGGGGGGGGGGGGGGGGGGGGGGGGGGGGGGGGGGGGGGGGGGGGGGGGGGGGGGGGGGGGGGGGFGGGGGFGGGGGGGGGGGGGGGGGGGGGGGGGECEFGGFFGGGGGGGGGFGGGGGFGGGGGGGGGGGG@F8:FGDGGGGGFFGGGGGGGGDGGGFGGGBGFFFFFFFFCFAE=A@FFFFE48@@B>;<<060,8;>6?0<A??F>?02)525<?B6?BBF<160332?AB?108?12>:AF<644,3660,4(-88(##
@M05025:18:000000000-B3NL5:1:1101:12535:2434 2:N:0:CACTCA
ACTTGAGGACTACTAGGGTTTCTAATCCTGTTTGCTCCCCACGCTTTCGTGCCTCAGTGTCAGTGTTGGTCCAGGTAGCTGCCTTCGCCATGGATGTTCCTCCTGATCTCTACGCATTTCACTGCTACACCAGGAATTCCGCTACCCTCTACCACACTCTAGTCGCCCAGTATCCACTGCAGTTCCCAGGTTGAGCCAAGGGCTTTCACAACGGACTTAAACGACCACCTACGCACGCGTTACGCCCAGTAATTCCGAGTAACGCTTGCACCCTTCGTATTACCGCGGCGCCTGGACCCTC
+
CCCGGGGGGGGGGGGGGGGGGGGGGGGGGGGGGGGGGGGGGGGGGGGGGGGGGGGGGGGGGGGGFGFGFGGFGFGGGGGGGGGGGGGGGGGGGGGGGGGGGGGGGFFGDGGGGGGGGGFGGGGGGGGGGGGFFDGFFGGGGGGEDGFF@FGGFGGGGGGGGEFF8+CEEDEGGGGGGGFFGGGGGGGFGGFGCFFGFGGFF:BFFAAA796?>A=ABEFA@C4544ADFBEFDB?BBF@FF6<0;;763@EEFC.7;@(//<A:7:B0(48(43,30(,.5)5)44069-(((4(((.(##
@M05025:18:000000000-B3NL5:1:1101:24466:2456 2:N:0:CACTCA
ACTTGAGGACTACTCGGGTTTCTAATCCTGTTTGCTCCCCACGCTTTCGTGCCTCAGTGTCAATGTTGGTCCAGGTAGCTGCCTTCGCCATGGATGTTCCTCCTGATCTCTACGCATTTCACTGCTACACCAGGAATTCCGCTACCCTCTACCACATTCTAGTCATCCAGTATCCACTGCAGTTCCCAGGTTGAGCCCAGGGCTTTCACAACGGACTTAAATAACCACCTACGCACGCTTTACGCCCAGTAATCCCGAGTAACGATTCCACCCTTCGTATTACCGCGGCTGCTGGCACCGA
+
CCCFGFFGGGGGFGGEGGFFGFGFFGFAFGGGGGAEEFFGGGFGGGGFGGEGFGGGFGGFFDGGGGGGFGGGGEGGCFDCFGGG<FG>F7@FFFGGGGGGGGGGDFEFCF9<FFGGGCF9E?AFGFFGGCFFCFF,@=>FGGCEGFFGFCCFGGGFGGGCFFGGGGGGGGDGCG,CFFDD?F8DG+6+=FG?DDFGFFGFFGEF6?F?CAA9?A55=CCFA<=EBE=DFFEFF2<>4@(/9=C@D92(14>3C).)4;03847,(,4)/1)5113318(.(6)6220(336<>?0(()-##
@M05025:18:000000000-B3NL5:1:1101:14361:2584 2:N:0:CACTCA
ACTTGAGGACTACTGGGGTTTCTAATCCTGTTTGCTCCCCACGCTTTCGAGCCTCAGCGTCAGTTACAGACCAGAGAGCCGCCTTCGCCACTGGTGTTCCTCCATATATCTACGCATTTCACCGCTACACATGGAATTCCACTCTCCTCTTCTGCACTCCAGTTTCCCAGTTTCCAATGACCCTCCCCGGTTGAGCCGGGGGCTTTCACATCAGACTTAAGAAACCGCCTGCGCTCGCTTTACGCCCACTAAATCCGGACAACGCTTGCCACCTACGTATTACCGCGGCCTCTGGCACCAA
+
CCCGGGGGGGGGGGGGGGGGGGGGGGGGGGGGGGGGGGGGGGGGGGGGGGGGGGGGGGGGGGGGGGGGGGGGGGGGGGGGGGGGGGGGGGGGGGGGGGGGGGGGGGGCFGEGGGGGEGGGGGGGGGGGGGGGGFEFAGGGGGGGGGGGGGGGGFFFGAD,@BFFGGFFGF=D=DGGGGFGGGG?FGGGGCDGDGGGFGGC>DEFFFFFFFFFFE);@CFFFE<@;;@@BF6(3>9:1;33?AB?BFFF1:4:7:A:66:>FBB>90:11>))4((41:BA:2)6:>610((.(,54(.(##
@M05025:18:000000000-B3NL5:1:1101:17691:2585 2:N:0:CACTCA
ACTTGAGGACTACTAGGGTTTCTAATCCTGTTCGCTCCCCATGCTTTCGCTCCTCAGCGTCAGTAAATGCCCAGAGACCTGCCTTCGCCATCGGTGTTCCTCCTGATATCTGCGCATTTCACCGCTACACCAGGAATTCCAGTCTCCCCTACATCACTCTAGTCTGCCCGTACCCACCGCAGATCCGAGGTTGAGCCTCGGACTTTCACGGCAGACGCGACAAACCGCCTACGAGCTCTTTACGCCCAATAAATCCGGATAACGCTTGCGCCCTACGTATTACCGCCGCTGCTGGCACCTC
+
CCCGGGGGFGGGGGGGGGFGGGGGGGGGGGGGGGGGGGGGGGGFGGGGGGGGGGGGGGGGGGGGGGGGGGGGFGGGGGGGGGGGGGGGGGGGGGGGGGGGGGGGGGGGGGGGGGGGGGGGGGGGGGGGGGCFGGGGFFGGGGFGGGGDEGFGGGGGGFGGG=FGGGGGG>EGGGGGGGGGGGGFGGFCGGGGGF7CFFFDEDA>F>F>FFFFEFDF@B::D;@FD@>@FF@FFFFF1><<<>>:<06:?:?A)69?B0?06AF66?<?<0(-(-18:?2<?AADBF(491;9D:0832(##
@M05025:18:000000000-B3NL5:1:1101:14318:2591 2:N:0:CACTCA
ACTTGAGGACTACAGGGGTTTCTAATCCTGTTTGCTCCCCACGCTTTCGTGCCTCAGTGTCAATGTTGGTCCAAGTAGCTGCCTTCGCCATGGATGTTCCTCCTGATCTCTACGCATTTCACTGCTACACCAGGAATTCCGCTACCCTCTACCACATTCTAGTCATCCAGTATCCACTGCAGTTCCCAGGTTGAGCCCAGGGCTTTCACAACGGACTTAAATAACCACCTACGCACGCTTTACGCCCAGTAATTCCGAGTAACGCTTGCACCCTTCGTATTACCGCGGCTGCTGGCACGTA
+
CCCGGGGGGGGGGGGGGGGGGGGGGGGGGG<FGGGGGGGGGGGGGGGGGGGGGGGGGGGGFGGGGGGGGGGGGGGGGGGGGGGGGGGGGGGGGGGGGGGGGGGGGGGGGGGGGGGGGGCGGGGGGGGGGGDGGGGGGGGGGGGDEGGGGGGGGGGGGGGGGGGGGGGGFFGGGFGGFGCFGDFDDGFD?FGG8DDGFCFGFDEFFFF7C@ADEAAFBFAFFF@EECEF9BE@=B=BF>2=B=:6=@>9((9)<<CFFF(:;<ED>1367);;?=DF:11(85)433411((8?::<(4(##
@M05025:18:000000000-B3NL5:1:1101:10596:2610 2:N:0:CACTCA
ACTTGAGGACTACAGGGGTTTCTAATCCTGTTTGCTCCCCACGCTTTCGAGCCTCAGCGTCAGTTACAGACCAGAGAGCCGCCTTCGCCACTGGTGTTCCTCCATATATCTACGCATTTCACCGCTACACATGGAATTCCACTCTCCTCTTCTGCACTCAAGTCTCCCAGTTTCCAATGACCCTCCCCGGTTGAGCCGGGGGCTTTCACATCAGACTTAAGAACCCGCCTGCGCTCGCTTTACGCCCAATAAATCCGGCCAAGGCTCGCCACCGAGCGATTACCCCGCCTCCGCGCCCGGT
+
CCCGGCGFEGGGGGGGGGFDGFGGGGGAFGGGGGGGGGGGGGGGGGGGGGGGGCFGGDEG7CFFGGGGGFFGGGGGGGGGGDGGDGGGGGGG?FFGGGGGAFGCCGFCFGDGGGGGGDEGGGGGGGCFFGFCFFEFDGGCFGGFCFGGGDEFEGGGC8DG,,,@ED,@8@@=EFG8DGCGGGG8?C?67+@DD>;5?CCDEDFFA6F6AF6;+/3A356@ACC(4/316;(=19(24((,82<6:6>(47).)-5(31(,,(((-5(42(432((((((((-44((4((3(.((-4(,(##
@M05025:18:000000000-B3NL5:1:1101:6824:2615 2:N:0:CACTCA
ACTTGAGGACTACTAGGGTTTCTAATCCTGTTTGCTCCCCACGCTTTCGAGCCTCAGCGTCAGTTACAGACCAGAGAGCCGCCTTCGCCACTGGTGTTCCTCCATATATCTACGCATTTCACCGCTACACATGGAATTCCACTCTCCTCTTCTGCACTCAAGTTTCCCAGTTTCCAATGACCCTCCCCGGTTGAGCCGGGGGCTTTCACATCAGACTTAAGAAACCGCCTGCGCTCGCTTTACGCCCAATAAATCCGGACAACGCTTGCCACCTACGTATTACCGCGGCTGCTGGCCCCAC
+
CCCGGGGGGGGGGGGGGGFEGGGGGGGGGGGGGGGGGGGGGGGGGGGGGGGGGGGGGGGGGGCAFGGGFGGGGGGGGGGGGGEEGGGGGEFGGGGGGGGGGGGCFFFFGGGGGGGGGGGGGGGDGGGGGGEGGFGGGGGGGGGCAFFGFGGGGDGFGGGGGGGGGGFFFGGGGCFGFGDFGGGGGGGGDDGDC?CGFGDD>D>AFFFFFAFF4>76;5AC=6>@D860;?;;961?F;?:?<:?FFFF072<B)6?961(4?B>FF?6:2)5,8(.11):7>A4?>140(,(3)4:14(##
@M05025:18:000000000-B3NL5:1:1101:9871:2635 2:N:0:CACTCA
ACTTGAGGACTACTAGGGTTTCTAATCCTGTTTGCTCCCCATGCTCTCATGCCTCAGCGTCAGTTACAGTCCAGTAAGTCGCCTTCGCCACTGGTGTTCTTCCTAATCTCTACGCATTTCACCGCTACACTAGGAATTCCACTTACCTCTCCTGCACTCTAGTTAAACAGTTTTATATGCTTTCTACAGGTTAAGCCTATATATTTAACATATAACTTGTTTAACCGCCTACGCATCCTTTACGCCCAGTTATTCCGAACAACGCTTGCCACCTCCGTATTACCGCGGCTGCTGGCCCCCA
+
CCCGGGGGGGGGGGGGGGFGGGGGGGGGGGGGGGGGGGGGGGGGGGGGGGGGGGGGGGGGGGGGGGGGGGGGGGGGGGGGGGGGGGGGGGGGGGGGGGGGGGGGGFGGGGGGGGGCEGGGGGGGGGGGFGGGGGGGGGGGGGGGGGGGGGGGGGGFGFGFGGGGGGAFGGGGGGFFGGGGGGGGFFGGGCFGGGGGFGGGFGFFFFFFFFFB=ECFECFFFDEF@@@=AA>C8>=)5@EFC4:>AFFFD2>8CEECB=99@=>@B?F76;AF<((((,43=CE@(6.2((,().(,(((##
@M05025:18:000000000-B3NL5:1:1101:9140:2749 2:N:0:CACTCA
ACTTGAGGACTACCAGGGTATCTAATCCTGTTTGCTCCCCACGCTTTCGAGCCTCAGCGTCAGTTACAGACCAGAGAGCCGCCTTCGCCACTGGTGTTCCTCCATATATCTACGCATTTCACCACTACACATGGAATTCCACTCTCCTCTTCTGCACTCAAGTCTCCCAGTTTCCAATGACCCTCCCCGGTTGAGCCGGGGGCTTTCACATCAGACTTAAGAAACCGCCTGCGCTCGCTTTACGCCCAATAAATCCGGACAACGCTTGCCACCTACGTATTACCGCGGCTCCTGCCCCCTT
+
CCCGGGGGGGGGGGGGGGGGGGGGGGGGGGGGGGGGGGFGGGGGGGGGGGGGGGGGGGGGGGGGGGGGGGGGGGGGGGGGGGGGGGGGGGGGGGGGGGGGFGGGGGGGGGGGGGGGGGGGGGGGGGGGGGGGFGE>EFEGGGGGGGGGGGGGGGGGGGGGGFGCBDGGGGGGGGCGCCFGGGFEDGGGD6DGDGGGFGGGFGFBFFF>CF6AAEFFFFFFFFC@FFBF28?D9@9@99?FFF<(8>9???DA<:<290:;>?B;>:???><?6((((.)65AA>,14>;9(8:0(((4(##
@M05025:18:000000000-B3NL5:1:1101:16010:2753 2:N:0:CACTCA
ACTTGAGGACTACTGGGGTTTCTAATCCTGTTTGCTCCCCACGCTTTCGTGCCTCAGTGTCAATGTTGGTCCAGGTAGCTGCCTTCGCCATGGATGTTCCTCCTGATCTCTACGCATTTCACTGCTACACCAGGAATTCCGCTACCCTCTACCACATTCTAGTCATCCAGTATCCACTGCAGTTCCCAGGTTGAGCCCAGGGCTTTCACAACGGACTTAAATAACCACCTACGCACGCTTTACGCCCAGTAATTCCGATAAACGCTTGCACCCTTCGTATTACCGCGGCTGCTGGCCCCAT
+
CCCGGFGGGGFGFGGGGGGGGGGGGGGGGGGGGGGGGGGGGGGGGGGGGGGGGFGEFGGFGGGGGGGGGGGGGGGGGFGGGGGGGGGEGGGFCFGGGGGGGGGGGGGGGGGGFGGGCFCGGGGGGGGGGGGGGGDFFGGGGGGGG>EGGGGGGGGGGGGGGFGGGGGGGGGGFGFGGGFGGGGGGFGDCFFDDFG6?DFGAG>FFFB7FFFEF>55=EFFFEEBC@@BDFE@A2A=299>9=49@>FFFF<EF))9(3(((17((3;=?3=DDF1(48:BB4A2(3602(-(4>0((-(##
@M05025:18:000000000-B3NL5:1:1101:17332:2790 2:N:0:CACTCA
ACTTGAGGACTACCGGGGTTTCTAATCCTGGTTGCTCCCCACGCTTTCGAGCCTCAGCGTCAGTTACAGACCAGAGAGCCGCCTTCGCCACTGGTGTTCCTCCATATATCTACGCATTTCACCGCTACACATGGAATTCCACTCTCCTCTTCTGCACTCAAGTCTCCCAGTTTCCAATGACCCTCCCCGGTTGAGCCGGGGGCTTTCACATCAGACTTAAGAAACCGCCTGCGCCCGCTTTACGCCCAATAAATCCGGACAACGCTTGCCACCTACGTGTTACCGCGGCTACTGGCACGTT
+
CCCGGGGGGGGGGGGGGGGGGGGGGGGGGGGGGGGGGGGGGGGGGGGGGGGGGGGGGGGGGGGGGGGGGGGGGGGGGGGGGGGGGGGGGGGGGGGGGGGGGGGGGGGGGGGGGGGGGGGGGGGCGFGGGGGGGGEEEGGGGGFGGGGGGGGGGGGGGGGGGFFFFGGGCFDFFGGGFGGGGGGFGGGGGGGDDFFFFGGGFGFBFAFFFFFA473A@EFFCC<@@@>BFFFF>>(,(461::>:?9;BFBF2524:97?>>??02:0(-3)4:1(514357499((3(-((.57?B4)(##
@M05025:18:000000000-B3NL5:1:1101:20822:2802 2:N:0:CACTCA
ACTTGAGGACTACAAGGGTATCTAATCCTGTTCGCTACCCATGCTTTCGAGCCTCAGCGTCAGTTGCAGACCAGAGAGCCGCCTTCGCCACTGGTGTTCTTCCATATATCTACGCATTCCACCGCTACACATGGAGTTCCACTCTCCTCTTCTGCACTCAAGTTCAACAGTTTCTGATGCAATTCTCCGGTTGAGCCGAAGGCCTTCACATCAGACTTATTGAACCGCCTGCACTCGCTTTACGCCCAATAAACCCGGACAACGCTTGCTACCTACGTATTACCGCGGCTGCTGGCACCTA
+
CCCGGGGGGGGGGGGGGGGGGGGGGGGGGGGGGGGGGGGGGGGGGGGGGGGGGGGGGCGGGGGGGGGGGGGFGGGGGGGGGGGGGGGGGGGFGGGGGGGGGGGGGGGGGGGGGGGGGGGGGGGGGGGGGGFGGGGGGGGFAFGGCCGGGGGGGFGGGGGGGCDEFGGGGGGGGFGGFGGGGFGFFFGGG6DCGCFFFGGDEGFFFFFFFFFFFF3ABC>CF;<=EB>>FF=5:6;EF>@F<CC1@BFF;@F<C)(690(3(82(9<B26).6732:0:?FFFF>:>((,42::7(3:?(##
@M05025:18:000000000-B3NL5:1:1101:15119:2941 2:N:0:CACTCA
ACTTGAGGACTACTAGGGTTTCTAATCCTGTTTGCTCCCCACGCTTTCGTGCCTCAGTGTCAATGTTGGTCCAGGTAGCTGCCTTCGCCATGGATGTTCCTCCTGATCTCTACGCATTTCACTGCTACACCAGGAATTCCGCTACCCTCTACCACATTCTAGTCATCCAGTATCCACTGCAGTTCCCAGGTTGAGCCCAGGGCTTTCACAACGGACTTAAATAACCACCTACGCACGCTTTACGCCCAGTAATGCCGAGTAACGCTTGCACCCTTCGTATTACCGCGGCGGCTGGCACGAC
+
CCCGGFGGGGGGGGGGGGGGGGGGGGGGGGGGGGGGFGGGGGGGGGGGGGGGGGGGGGGGGGGGGGGGGGGGGGGGGGGGGGGGGGGGGGGGGFGGGGGGCGGGGGGGGGGGGGGGGGGGGGGFGGGGGGGFGGFGGGGGGDGGGGGGGGGGGGECGFFGFGGGGGGGGGGGFGGFFFGGGGDADGGFGGGFGGGGFGGGFGFFFF?CFCCFD=5AAEF6BE55=86C8CEFA>24))(85CFFF=>5B@E?E)))6314;<C(6172;@@623(3023?:B9A0(,-2(-4(,22:<(##
@M05025:18:000000000-B3NL5:1:1101:21584:2987 2:N:0:CACTCA
ACTTGAGGACTACTCGGGTTTCTAATCCTGTTTGCTCCCCACGCTTTCGCACCTGAGCGTCAGTCTTTGTCCAGGGGGCCGCCTTCGCCACCGGTATTCCTCCAGATCTCTACGCATTTCACCGCTACACCTGGAATTCTACCCCCCTCTACAAGACTCTAGCCTGCCAGTTTCGAATGCAGTTCCCAGGTTGAGCCCGGGGATTTCACATCCGACTTGACAGACCGCCTGCGTGCGCTTTACGCCCAGTAATTCCGATTAACGCTTGCACCCTCCGTATTACCGCGGCTGCTGGCACGAC
+
CCCFGGGGFGGGGGGGGGGGGGGGGGGGGGGGGGGGGGGGGGEGGGGGGGGGGGGFGGGGGGGGGGGGGGGGFFGEGGGGGGGGGGGGGGGGGGGDGGGGGGGGGAFGGGGGGGGGGGGGGGGGGGEGGGGGGGGGGGGGGGGGGGGGGGGGGEGGGGGGGFGGGGGGGGFGGGGFCFGGGGDGGGGGDGFGGFGFFGGGEGDBAFFFFFFF):?FF@ABF<@DFFFF>?F?>??BFB(:?<<<<4>?B3AA44<:::111)5:>F::<<?8:0-41(4:?2<D?11162(())(4(3,##
@M05025:18:000000000-B3NL5:1:1101:24154:3023 2:N:0:CACTCA
ACTTGAGGACTACCAGGGTATCTAATCCTGTTTGCTCCCCACGCTTTCGAGCCTCAGCGTCAGTTACAGACCAGAGAGCCGCCTTCGCCACTGGTGTTCCTCCATATATCTACGCATTTCACCGCTACACATGGAATTCCACTCTCCTCTTCTGCACTCAAGTCTCCCAGTTTCCAATGACCCTCCCCGGTTGAGCCGGGGGCTTTCACATCAGACTTAAGAAACCGCCTGCGCTCGCTTTACGCCCAATAAATCCGGACAACGCTTTCCACCTACGTATTACCGCGGCTGCTGGCACCTT
+
CCCGGGGGGGGGGGGGGGGGGGGGGGGGGGGGGGGGGGGGGGGGGGGGGGGGGGGGGGGGGBGGFGGGGGGGGGGFFGGGGGGGGGGGGGGGGGGGGGGGGGGGGFFFFGGGGGGGGGGGGGGGGGGGGGGCFGEEEGFGGGFGGGGGGGGGGFGGGGGF??DCEGGGGGFDDGGGGGDFDGGGGGGDCCDGDGGGFGGG>DEEFFFFFF6;8<8FFFFF664@;D99;;@D01(4141::))((19::::<42<07>F0(,((((4(-):4<?FF<736:)-6(44>F(,44)03(.-##
@M05025:18:000000000-B3NL5:1:1101:8143:3027 2:N:0:CACTCA
ACTTGAGGACTACTAGGGTATCTAATCCTGTTTGCTCCCCACGCTTTCGAGCCTCAGCGTCAGCTACAGACCAGAGAGCCGCCTTCGCCACTGGTGTTCCTCCATATATCTACGCATTTCACCGCTACACATGGAATTCCACTCTCCTCTTCTGCACTCAAGTTTCCCAGTTTCCAATGACCCTCCCCGGTTGAGCCGGGGGCTTTCCCATCAGACTCAAGAAACCGCCTGCGCTCGCTTTACGCCCAATAAATCCGGACAACCCTTGCCACCTACGTATTACCGCGGCTGCTGGCCCGAT
+
C@C<<6<FG@<<FE<<F8C<FGECF9FGCFEFC@@@6,CFECEFF@8FGFD@FAFC,C@C7F@,<C,C6F<6<C@E<CFGEEE@@FGD@FEGBBFAB:,C?A<A?,CEF?@??,CFF:D<FC9FC@EGGGGG@FFGFG9,ED,D>=DFGCAFF,@A838D8D==DE=,@8DFFACDFG?=88+,==+=?CDCG?*;A7754)28/)++**+/67))/))0AF@8;@296D;;(2(4>1(,-)-8?B1,-(.-)-:(4(49>:?(-(2??06<??7413<<:4<4(-,(((4:>??0(-,##
@M05025:18:000000000-B3NL5:1:1101:9100:3047 2:N:0:CACTCA
ACTTGAGGACTACTCGGGTATCTAATCCTGTTTGCTCCCCACGCTTTCGAGCCTCAGCGTCAGTTACAGACCAGAGAGCCGCCTTCGCCACTGGTGTTCCTCCATATATCTACGCATTTCACCGCTACACATGGAATTCCACTCTCCTCTTCTGCACTCAAGTCTCCCAGTTTCCAATGACCCTCCCCGGTTGAGCCGGGGGCTTTCACATCAGACTTAAGAAACCGCCTGCGCTCGCTTTACGCCCAATAAATCCGGACAACGCTTGCCACCTACGTATAACCGCGGCTACTGGCCCCAG
+
?CCCFGGGGGGGGGFGGCGECGFFGGGDFCGGGGCFGGGGGEBGEGFGCF@GGFFEFFEFG@FFEGGGGGGGGFGGGDGGGGGGGGFCGE:EFFGFFEFCECFDEEFCF9AEFGDGCCAFGEGGDDB:FFDFGGG9FC9@C>;,8E8DFGGGF8DCGGGG,@>DEFG8F8@=EFEFDF=?D+=D8DEGGGGGCCC>6DDD*C4);1;BFF+8FF)=E/1AACCD@;166;?D9B;F>0(3?A9:<69?((4<-).53((,-4:112(((()5,30((8<<)-::(,40398<BF)(4(-##
@M05025:18:000000000-B3NL5:1:1101:13710:3148 2:N:0:CACTCA
ACTTGAGGACTACTAGGGTTTCTAATCCTGTTTGCTCCCCACGCTTTCGAGCCTCAACGTCAGTTATCGTCCAGTAAGTCGCCTTCGCCACTGGTGTTCCTCCTAATATCTACGCATTTCACCGCTACACTAGGAATTCCACTTACCTCTCCGACACTCCAGTTAAACAGTTTCCAAAGCAGTCCCGCAGTTGAGCCGCGGGCTTTCACTTCAGACTTGCTTTACCGTCTACGCTCCCTTTACACCCAGTAAATCAGGACAACGCTTGCCCCCCACGTATTACCTCGGCTGCTGGCAGCAG
+
CCCGGGDF?EGEGCGGGCFFFGGGGGGGGGGGFEGCGGCGFGEDGGGGECFEGGGDFFGGGGGGGGGGG@FFGGGGG<FGEGEEGGGCF7@FFGGFGDGGGGGGGGGGGFFGGGGGGDGFFGG7F+>FEFA=A8E9,DFFFEFGFFFGGFDF>4C=CFFGFCFEE8:E9DCFFF8:CDFGFG??6DCDDGDGF+39A>DDD*?;A6=FFFFFF=C9:?=6AE<;633226()6:7?B23.4>CCA86(,,4>)6A)242::::0(21(304?0(-7(-.)5)6)))3,((,,8?01((,##
@M05025:18:000000000-B3NL5:1:1101:22391:3163 2:N:0:CACTCA
ACTTGAGGACTACAGGGGTTTCTAATCCTGTTTGATCCCCACGCTTTCGTGCCTCAGCGTCAATGACTGTGTAGCAAGCTGCCTTCGCAATAGGTGTTCTATGTCATATCTAAGCATTTCACCGCTACATGACATATTCCGCTTACCTCCACAGTATTCAAGACAGATAGTATCAACGGCAGTTCCCAAGTTAAGCTCGGGGATTTCACCACTGACTTACCTGCCCGCCTACGCACCCTTTAAACCCAGTGAATCCGGATAACGCTTGCACCCTCCTTATTACCGCGGCTGCTGGCACCTG
+
CCCGGGGGGGGGGGGGGGGGGGGGGGGGGGGGGGGGGGGGGGGGGGGGGGGGGGGGGGGGGGGGGGGGGGGGGGGGGGGGGGGGGGGGGGGGGGGGGGGGGGGGGGGGGGGGGGGGGGGGGGGGGGGGGGGGGGGGGGGGGGGGGGGGGGGGFGGGGGGGGGGGGGGGGGGGGGGGGGGGGGGGGGGGGGGGGGGF9CGD5DFFFFFFFBFFFFFFFFFFFFFFF@DFFF=D@FD>@?FF@FFE)8@F?@@AE<<@660074),23?:6?<?:(41())6>>BA(.(-(2(-4443(.(##
@M05025:18:000000000-B3NL5:1:1101:12520:3173 2:N:0:CACTCA
ACTTGAGGACTACAAGGGTTTCTAATCCTGTTCGCTACCCATGCTTTCGAGCCTCAGCGTCAGTTGCAGACCAGAGAGCCGCCTTCGCCACTGGTGTTCTTCCATATATCTACGCATTCCACCGCTACACATGGAGTTCCACTCTCCTCTTCTGCACTCAAGTTCAACAGTTTCTGATGCAATTCTCCGGTTGAGCCGAAGGCTTTCACATCAGACTTATTGAACCGCCTGCACTCGCTTTACGCCCAATAAATCCGGACAACGCTTGCCACCTACGTATTACCGCGGCTGCTGGCCCCGT
+
CCCGGGGGGGGGGGGFGGGGDGGGGGGGGGGGGGGGGGGGGGGGGGGGGGGGGGGFGGDGGGEFGGGGGGGGGGFGCGGGGGGGGGGGGGGGGGFGFCGGGGGGGGGFFGGGGGDEGDGGGGGGDGGGGGGFGGGGGGGGGGGGEGGFGFGGGGGGGGGGGFFCFCFGGGGGGGGGCG@FGFGGGGFCGDDGCCCF?C6C?DFFA6>BFFFFFF*;4AFFFFFFEDFB=>--->EFBB@DD<EDF@F?03@E9?C@@(69@?(-7(41:06><?FFF(.:?>2440(-761::0(((-(##
@M05025:18:000000000-B3NL5:1:1101:16317:3197 2:N:0:CACTCA
ACTTGAGGACTACCAGGGTTTCTAATCCTGTTTGCTCCCCACGCTTTCGAGCCTCAACGTCAGTTACAGTCCAGTAAGTCGCCTTCGCCACTGGTGTTCCTCCTAATATCTACGCATTTCACCGCTACACTAGGAATTCCACTTACCTCTCCTGCACTCCAGCCTGACAGTTTCCAATGCAGTCCAGGGGTTGAGCCCCTGCCTTTCACACCAGACTTGCCATGCCGTCTACGCTCCCTTTACACCCAGTAAACCCGGATAACGCTTGCCCCCTACGTATTACCGCGGCTGCTGGCACCTC
+
CCCGGGGGGGGGGGGGGGGGGGGGGGGGGGGGGGGGGGGGGGGGGGGGGGGGGGGGGGGGGGGGGGGFGGGGGGGGGGGGGGGGGGGGGGGGGGGFGGGGGGGGGGFGGGGGGGGGGGGGGGGGGGGGCFFFFGFGGGGGGGGGFGGGGFGCGFGGGGGGGCGGGGCF=FGFGFCFGGCFDGDFGFGC6D?DGFCFFGGGFGFFFFFFCAFAFDDFFFFFFFC35:>>@5@=292(5(5B:***866035)7C)(/61(6;3<0:DF60231,,21:2<>7<6>?>02139??>221<(##
@M05025:18:000000000-B3NL5:1:1101:18855:3203 2:N:0:CACTCA
ACTTGAGGACTACCAGGGTTTCTAATCCTGTTTGCTCCCCACGCTTTCGTGCCTCAGTGTCAATGTTGGTCCAGGTAGCTGCCTTCGCCATGGATGTTCCTCCTGATTTCTACGCATTTCACTGCTACACCAGGAATTCCGCTACCCTCTACCACATTCTAGTCATCCAGTATCCACTGCAGTTCCCAGGTTGAGCCCAGGGCTTTCACAACGGACTTAAATAACCACCTACGCACGCTTTACGCCCAGTAATTCCGTGTAACGCTTGCCTCCGTCGGATTACCGCGGCCGCTGGACCCCT
+
CCCGGGGGGGGFGGGGGGGGGGGGGGGGGGEC@CFCDFGGGGGGGGGGGGF>F<A<EEFFFFFFCFGGGGGGGGGGGCGGFGGGGG<FFCGGGF,FFFGGGFFGEFF,CFFGFGD,?FFGEGGGGGGFDAFFGGGGGGDFGGGGGGGCFGGF,@@GGGGGGDADADEC86,@EFGGGGGGGFF9DD8?8DDFGFCFFDDFDDAAA?AC?<CD>>5@5@FFA7A5@C@B@=E4:9=A2>(824>2>2252;6<CCE?;),:8<5?6(2;0()/3(33((((-)8A:F0;B(-7((((4(,##
@M05025:18:000000000-B3NL5:1:1101:21077:3210 2:N:0:CACTCA
ACTTGAGGACTACAAGGGTATCTAATCCTGTTCGATACCCACGCTTTCGTGCCTCAGCGTCAGTAGGGCGCCGGTATGCTGCCTTCGCAATCGGAGTTCTGCGTGATATCTATGCATTTCACCGCTACACCACGCATTCCGCATACTTCTCGCCCACTCAAGAACGCCAGTTTCAACGGCTCGACGGCGTTGAGCACCGCATTTTTACCGCTGACTTGGCATCCCGCCTACGCACCCTTTAAACCCAATCAATCCGGATAACGCTCGCATCCTCCGTATTACCGCGCCTGCTGGCACGGAT
+
CCCGGGGGGGGGGGGGGGGGGGGGGGGGGGGGGGGGGGGGGGGGGGGGGGGGGGGGGGGGGGGGGGGGGGGGGGGGGGGGGGGGGGGGEEGGGGGGGGGGGGGGGGGGGGGGGGFGGGGGGGGGGGGGGGGGCFGGGGGFGGGGGGGGGGGGCCEGGGGGFGEFGGGDGGGGGGGGGGGGCGGGGGEGGGGGDDGGF*)C5C>FFFFFBFEFF9BFBFFF?AB:BF>BFFFFF?FF??:?FBFF7?F:?(5<)219>:<?AF?B1099;:97?F72:108>B-1((((-26(),4(,42##
@M05025:18:000000000-B3NL5:1:1101:18009:3233 2:N:0:CACTCA
ACTTGAGGACTACAAGGGTTTCTAATCCTGTTCGCTACCCATGCTTTCGAGCCTCAGCGTCAGTTGCAGACCAGAGAGCCGCCTTCGCCACTGGTGTTCTTCCATATATCTACGCATTCCACCGCTACACATGGAGTTCCACTCTCCTCTTCTGCACTCAAGTTCAACAGTTTCTGATGCAATTCTCCGGTTGAGCCGAAGGCTTTCACATCGGACTTATTGAACCGCCTGCACTCGCTTTACGCCCAATAAATCCGGACAACGCTTGCCACCTACGTATTACCGCGGCTGCTGGCACCAT
+
CCCGGGGGGGGGGGGGGGGGGGGGFGGGGGGGGGGGGGGFGGGGGGGGGGFGGGGGGGGGGGGGGGGFGGFGGGGFGGGGG>FGGGGGEFFFGGGGFEGEGGGGGGGGGFFGGGGCGGGFGGGGFDGGGFGGGEFGGFF;DFGGGGCFFGGGGGGFGFFGGGGGGGGGGGFCGFGFGFGGGGGFGGGGGGGDGGD?9CG5>5FFFFFFFC;65)5B9:CFFCFF@(8@FF=DFFFEF0(6=EF<D>;?@FF);55;9@@>;:<23:6:B7A<<FBBFF<<?AD9?90(402?>:7(4<1##
@M05025:18:000000000-B3NL5:1:1101:19588:3235 2:N:0:CACTCA
ACTTGAGGACTACAGGGGTTTCTAATCCTATTTGCTCCCCACGCTTTCGTGCCTCAGCGTCAGCAACAGGCCAGGCGGCCGCCTTCGCCACTGGTGTTCTTCCATATATCTACGCATTTTACCGCTACACATGGAGTTCCACCGCCCTCTCCTGCTCTCCAGTCCTCCAGTTTCCAAAGCCATGCATGAGTTGAGCTCATGCGTTTCACTCCAGACTTGCAGGACCGCCTGCGCACCCTTTACGCCCAATCATTCCGGATAACGCCCCCCACCTACGCATTACCCCCTCTGCCGGCACCTA
+
CCCGGGGGGGGGGGGGGGGGGGGGGGGGGGGGGGGGGGGGGGGGGGGGGGGGGGGGGGGGGGGGGGGGGGGGGGGGFFGGGGGGGGGGGGGGGGFGFEFGGGGGGGGGGGFGFGGGGGFGGGGGGGDGGGGGG@DCGGGGFGDEGGGGGGGGG6EGGAFGGDGFGGGGGFEAGGGAGFCFFCCCFDG7C4DFCC9D9C9F6FD?>?F6CAAF4B*8;?AF4<;;==@9B?(110;@;B:??)40<>60(.4494<4:((((644>(((30(3800::(-86469(4((((,))-19(4-##
@M05025:18:000000000-B3NL5:1:1101:7306:3236 2:N:0:CACTCA
ACTTGAGGACTACTAGGGTATCTAATCCTGTTCGCTCCCCATGCTTTCGCTCCTCAGCGTCAGTAAATGCCCAGAGACCTGCCTTCGCCATCGGTGTTCCTCCTGATATCTGCGCATTTCACCGCTACACCAGGAATTCCAGTCTCCCCTACATCACTCTAGTCTGCCCGTACCCACCGCAGCTCCGAGGTTGAGCCTCGGACTTTCACGGCCGACGCGACAAACCGCCTACGAGCTCTTTACGCCCAATAAATCCGGATAACGCTTGCGCCCTCCGTATTACCGAGGCTGCTTGCCCCTC
+
CCCGFFGGGGGGGGGGFEFFEFE,FCFEGFEFGGGGGGFGG<CEFEEFEGEFBEG<AEEGGGGGGGGCGFFFDFEGGGGGCGGE9FDEGGGGGGGGGGF9EFFFFFFEFGGGGGGGDFFGFDFCG7EGGG<+FGCEGFGGGFGC;EEGEFGGGFFGGGFGFFFGGCF9D>E8=EFDDG>DGG+,:D7+@>9*0*3*;79**9?BFFFA:A>))-562:5>B;@FFF09>?FF<B?9(4:2<)6-1760((,34497>>?(842:61?((-4?>0(-1,(.().6(((((.(()).((4(##
@M05025:18:000000000-B3NL5:1:1101:21804:3261 2:N:0:CACTCA
ACTTGAGGACTACAGGGGTATCTAATCCTGTTTGCTCCCCACGCTTTCGAGCCTCAACGTCAATTACAGTCCAGTAAGTCGCCTTCGCCACTGGTGTTCCTCCTAATATCTACGCATTTCACCGCTACACTAGGAATTCCACTTACCTCTCCTGCACTCCAGCCTGACAGTTTCCAGTGCAGTTCAGGGGTTGAGCCCCTGCCTTTCACACCAGACTTGCCATGCCGTCTACGCTCCCTTTACACCCAGTCAATTCGGATTACGCTTCACCCCTACCTATTACCGTCGCTGCTGGCCCCTT
+
CCCGGFFGGGGGFFFGGGGGGGGDFGFGGGGGFGGGGGGEGGGGGGG<FFGGGFFGFDG@C@BFEFGGGGG?CFGGGFGGGGGEE<@BEBEGCFFDF=FGFD@FEGG9BDCF<FGGEFGGGDG7CE8@FG,49E8EDFFGGGGDFDEE,=,@=4DCEEGGG8DGB?DF8DEA=:EF+6+2=2=,?9=+6??DDGFCA6;+*9@AC*=BF+;9>C10.2/496*00>>FF=(>29((//(8688/7(./(())11)7312((/7(311())/(11((.54)-6--(((-4431.)((,4-##
@M05025:18:000000000-B3NL5:1:1101:13492:3297 2:N:0:CACTCA
ACTTGAGGACTACTCGGGTTTCTAATCCTGTTTGCTCCCCACGCTTTCGAGCCTCAGCGTCAGTTACAGACCAGAGAGCCGCCTTCGCCACTGGTGTTCCTCCATATATCTACGCATTTCACCGCTACACATGGAATTCCACTCTCCTCTTCTGCACTCAAGTCTCCCAGTTTCCAATGACCCCCCCCGGTTGAGCCGGGGGCCTTCACATCAGACTTAAGAAACCGCCTGCGCTCGCTTTACGCCACATAAACACGGACAACCCTTGCCACCTACGTATTACCGCGCCTCCATCCCCCGA
+
CCCGGGGG-CFGGGFGGGFEGCGFGGFACFGGGFGFGGGGFGGDGFGFEGFEGAFGFGGGGEEFG,CEFAFGGFGDGGFFGFFGEFBE:?FGGF<EFGGFAFGGGGGC9FGGGFC:F:FGGGGGGFEFCEFEFFE9EGG9;FE?@=FFFFGFGGGGFGG8D=>E,=EGGD=DFGFA?===DFF+=CCGGGGCDF7F4CCD>GD5=AF6A+38+))24<A66528:?9>FB<?(-7:33<?F2>032(,2,)-))-441(,,.2(,,.(5:<<:04(,:)54))-(3,(-11(())((,,##
@M05025:18:000000000-B3NL5:1:1101:17401:3298 2:N:0:CACTCA
ACTTGAGGACTACTGGGGTTTCTAATCCTGTTCGCTACCCATGCTTTCGAGCCTCAGCGTCAGTTGCAGACCAGAGAGCCGCCTTCGCCACTGGTGTTCTTCCATATATCTACGCATTCCACCGCTACACATGGAGTTCCACTCTCCTCTTCTGCACTCAAGTTCAACAGTTTCTGATGCAATTCTCCGGTTGAGCCGAAGGCTTTCACATCAGACTTATTGAACCGCCTGCACTCGCTTTACGCCCAATAAATCCGGACAACGCTTGCCACCTACGTATTACCGCGGCTGCTGGCACCGT
+
CCCGGGGGGGGGGGGGGGFGGGGGGGGGGGGGGGGGGGGGGGGGGGGGGGGGGGGGGGGGGGGGGGGGGGGGGGGGGGGGGGGGGGGGGGGGGGGGFGGGGGGGGGGGGGGGGGGEGGGGGGGGGGGGFGDGGGGGGGGGGGGGEFGGGGGGGGGGGGGGGFGDFGDGGGGGGGGGGGGGGGGGGGGGGGGGDFGGCGDGFGFFFFFFFFFF8>BF=AFFF8ECEBBF>@BDFE:BBFF?FFF;6>F@084AEFFFFF64318-9?F66?FB?:2?0(5<?2<4190371,(4)403.(##
@M05025:18:000000000-B3NL5:1:1101:13845:3299 2:N:0:CACTCA
ACTTGAGGACTACAGGGGTTTCTAATCCTGTTTGCTCCCCACGCTTTCGCACCTGAGCGTCAGTCTTTGTCCAGGGGGCCGCCTTCGCCACCGGTATTCCTCCAGATCTCTACGCATTTCACCGCTACACCTGGAATTCTACCCCCCTCTACAAGACTCTAGCCTGCCAGTTTCGGATGCAGTTCCCAGGTTGAGCCCGGGGATTTCACATCCGACTTGACAGACCCCCTGCGTGCGCTTTACGCCCAGTAATTCCGATTAACGCTTGCACCCTCCGTATTACCCCGGCTGCTGGCACGGG
+
CCCGGGGGGGGGGGGGGGFGGGGEGGGGGGGGGGGGGGGGGGGGGGGGGGGGGGGGGGFGGGGGGGGGGGGGGGGGGGGGGGGGGGGGGGGGGGGGGGGGGGGGGGGGGGCGGGGGGGGGGGGGGGDGGGGGGGGCGGGGGGGGGGGGGGGGFFECFGGFFBFDGGGGGDCEGGDG79CDGGGGGFGGG4FGGG<FFFGD48535=FCAC88FFFF>@FFFF@(((((41<<9B?029;B?>2((-4:?>24<46<?6:2?2),3:,3328<60:<2:(43.<6(((-(4(4))(,.8(##
@M05025:18:000000000-B3NL5:1:1101:21923:3326 2:N:0:CACTCA
ACTTGAGGACTACTGGGGTTTCTAATCCTGTTTGCTCCCCACGCTTTCGCACCTGAGCGTCAGTCTTTGTCCAGGGGGCCGCCTTCGCCACCGGTATTCCTCCAGATCTCTACGCATTTCACCGCTACACCTGGAATTCTACCCCCCTCTACAAGACTCTAGCCTGCCAGTTTCGGATGCAGTTCCCAGGTTGTGCCCGGGGCTTTCACATCCGACTTGACAGACCGCCTGCGCCCGCTTTACGCCCAGTAATTCCGATTAACGCTTGCACCCTCCGTATTACCTCGGCTGCTGTCTCGGT
+
CCCDGEGGFGGGGGGFFG@FFGFGFEEFFGGGGGGGGGCFFFDG>FGGF7EGGGGGGGGGGG@FFFEFFF<FAFFDGDEGCEEDGGGGGDCECCFEGFCG,?FE@9AEFFCFFGGGDGGGGGGG=:CFEFG,DFDGGGGGAFCFGDEGGGGGG6,<EGGFGCCFGFGGGEEFFFCE>**3:?;EFGGDCFDGF*/:+94)8<)2);AAFFFAA;;:1<A48)7;:<2;BF(((((-(((3(:A1804(484.6--.(-4(,45(,(((-,<:04?<3(((.-<4).(,1(((,5),)6,##
@M05025:18:000000000-B3NL5:1:1101:23772:3339 2:N:0:CACTCA
ACTTGAGGACTACAGGGGTTTCTAATCCTGTTCGCTACTCATGCTTTCGAGCCTCAGCGTCAGTTGCAGACCAGAGAGCCGCCTTCGCCACTGGTGTTCTTCCATATATCTACGCATTCCACCGCTACACATGGAGTTCCACTCTCCTCTTCTGCACTCAAGTTCAACAGTTTCTGATGCAATTCTCCGGTTGAGCCGAAGGCTTTCACATCAGACTTATTGAACCGCCTGCACTCGCTTTACGCCCAATAAATCCGGACAACGCTTGCCACCTACGTATCACCGCGGCTGCTGGCACGTC
+
CCCGGGGGGGGGGGGGGG;@FGGGGGGGGGGGGGGGGGGGGGGGGGGGGGGGGGGGGGGGGGGGGGGGGGGFFGGGGGGGGGGGGGGGGGGGGGGGGGGGGGGGGGGGGGGGGGGGGGGGGGGGGGGGGGGGGGGGGGGGGGGGFGGGGGGGGFGGGFFCD,EFGGCEE?FAGGGGGG7FGGGGGGGGGGGGGFFGFDG5<CFFFFAFFFFFFEEF@EC@F4<AEB2=9>=2((8@>6D06490;;@FDDEE<))3:217>BF6>:B:(.)5?7>?(:>D(6471140609?>4(318(##
@M05025:18:000000000-B3NL5:1:1101:8770:3396 2:N:0:CACTCA
ACTTGAGGACTACCGGGGTTTCTAATCCTGTTTGCTCCCCACGCTTTCGAGCCTCAGCGTCAGTTACAGACCAGAGAGCCGCCTTCGCCACTGGTGTTCCTCCATATATCTACGCATTTCACCGCTACACATGGAATTCCACTCTCCTCTTCTGCACTCAAGTCTCCCAGTTTCCAATGACCCTCCCCGGTTGAGCCGGGGGCTTTCACATCAGACTTAAGAAACCGCCTGCGCTCGCTTTACGCCCAATAAATCCGGACAACGCTTGCCTCCTATGTATTACCGCGGCTGCTGGCACCTA
+
C@CFFAGG<CCCFGGGGGFDEA9FFGGGGGGGGGGFGGGGGGGGGGGFGGFGGCFFGGGCFFFEGGGFGGGEGFGGGGGEEGGG:9DGECGFFFFGFGGFDFGFGGGGDAFFGGGGGEE<FCGDEG7FDGFFFD@CEFGFFGGFEGGC@DDFGGE8D,=BDFFGCCFCCFDDFGGF7+=F+A::DDEGGGD>?C>;ACGGFGEDA4=7@AAFFE<F@<FF6>E@F@@F068326(406?F?<>12336223>:-:>>90(,3:19?B((4),1().54:<A46>62(3(-(,).43(4,##
@M05025:18:000000000-B3NL5:1:1101:22818:3465 2:N:0:CACTCA
ACTTGAGGACTACTCGGGTATCTAATCCTGTTCGCTACCCATGCTTTCGAGCCTCAGCGTCAGTTGCAGACCAGAGAGCCGCCTTCGCCACTGGTGTTCTTCCATATATCTACGCATTCCACCGCTACACATGGAGTTCCACTCTCCTCTTCTGCACTCAAGTTCAACAGTTTCTGATGCAATTCTCCGGTTGAGCCGAAGTCTTTCACATCAGACTTATTGAACCGCCTGCACTCGCTTTACGCCCAATAAATCCGGACAACGCTTGCAACACACGTATTACCGCGCCTACTGGCACGTC
+
CCCGD<EAFFFGFFGGEGFGFGGGDGDDAFFGG@EEEGFFFF8FGGADF?<7FGGGGGGGDFDEFGFDFAC,CE<FEFFGEGGEEGGGE:FGGGFFABEFEG9?FCFF?<FE9CEEGGF@FGG7EGGGFGG8FGCBGF;=,EDEF,@=F8DFGF9E=8DFGFDECDGC8DGGGFGA@EFGGFFECGGF>>;6@CFDFG5D97+=;BAFFCAA87*3):AAF>?A=B)-(65((>8@99@30><D?9;F66;E<EE(:>?F>(.,41?23)-:((.4,.4>>4-9-22(-:(.4)).(5(##
@M05025:18:000000000-B3NL5:1:1101:9907:3466 2:N:0:CACTCA
ACTTGAGGACTACTGGGGTATCTAATCCTGTTCGCTACCCATGCTTTCGAGCCTCAGCGTCAGTTGCAGACCAGAGAGCCGCCTTCGCCACTGGTGTTCTTCCATATATCTACGCATTCCACCGCTACACATGGAGTTCCACTCTCCTCTTCTGCACTCAAGTTCAACAGTTTCTGATGCAATTCTCCGGTTGAGCCTAAGGCTTTCACATCAGACTTATTGAACCGCCTGCACTCGCTTTACGCCCAATAAATCCGGACAACGCTTTCCACCTACGTATCACCGCGGCTGCTGGCCCCTC
+
CCCGGGGGGGGGGGGGGGFGGGGGGGGGGGGGGGGGGGGGGGGGGCGGGGGGGGGGGGGGGGGGGGGGGGGGGGGGGGGGGGGGGGGGGGGGGGGGGEGGGGGGGGGGGGGGGGGGGGGGGGGGGGGGGGGGGGGGGGGGGGGFFGGGGGGGGFGGGGGGGFGGGGGGGGGGEFGGGGGGD?DFGGFGDGGGCFGGFGFFFCAAFFFFFFAAFF@FFFFFFEE;=B>B2=29=>EFFBFF9=E;;@BDFDEE)95;>>69BFD1(41(-62A<087(3223)61(223934182,0(4(##
@M05025:18:000000000-B3NL5:1:1101:14223:3500 2:N:0:CACTCA
ACTTGAGGACTACTCGGGTATCTAATCCTGTTTGCTCCCCACGCTTTCGTGCCTCAGTGTCAGTGTTGGTCCAGGTAGCTGCCTTCGCCATGGATGTTCCTCCTGATCTCTACGCATTTCACTGCTACACCAGGAATTCCGCTACCCTCTACCACACTCTAGTCGCCCAGTATCCACTGCAGTTCCCAGGTTGAGCCCAGGGCTTTCACAACGGACTTAAACGACCACCTACGCACGCTTTACGCCCAGTAATTCCGAGTAACTCTTGCACCCTTCGTATTACCGCGGCTGCTGTCACCTC
+
CCCGGGGGGGGGGGGGGGGGGGGGGGGGGGGGGGGGGGGGGGGGGGGGGGGGGGGGGGGGGGGGGGGFGGGGGGGGFGGGGGGGGGGGGGGGGGGGGGGGGGGGGGGGGGGGGGGGGGGGGGGGGGGGGGGGGGCGGGGGFGGGGGFGGFFFGGGGGFGGGAFGGGGGDG@FFGGGGGGGGF=DF?F7DGGGGCDGFGGGACDFFFFFFFFFFFAFFFFFAF9AFAA@=BFFFB?F>2,136C?DB>?FE35?9<?8?>4;)1)/4.-4?D04-(.427::2<9(4((9>(:7?).<A)##
@M05025:18:000000000-B3NL5:1:1101:12590:3546 2:N:0:CACTCA
ACTTGAGGACTACTCGGGTTTCTAATCCTGTTTGCTCCCCACGCTTTCGTGCCTCAGTGTCAATGTTGGTCCAGGTAGCTGCCTTCGCCATGGATGTTCCTCCTGATCTCTACGCATTTCACTGCTACACCAGGAATTCCGCTACCCTCTACCACATTCTAGTCATCCAGTATCCACTGCAGCTCCCAGGTTGAGCCCAGGGCTTTCACAACGGACTTAAATAACCACCTACGCACGCTTTACGCCCAGTAATTCCGAGTAACGCTTGCACCCTTCGTATTACCGCGGCTGCTGGCACGAG
+
CCCGGGGGGGFGGGGGGGGGGGGGGGGGGGGGGGGGFGGGGGGGGGGGGGFGGGGFFFGGGGGGDGGGGGGGGGGGGGGGGGFFGGGGGGGGGGGGGGGGGGGGGGGGFGGGGGGGGGGGGGGGGGGGGGGGGGGGGGGGGGGGGFGGGGGGFGGGGGGFFFFFFGGFFGFFGGGGGGFGFFGGGFFDGGGGGGGGFGGG?>DFFFF+=F?D558ABFFFF<EC@@C=254=A=>=299@BEE9>BF@;;376)763?(,64?69??<;3=@;(:<:((,,)54-16((,(().:?03(##
@M05025:18:000000000-B3NL5:1:1101:23984:3619 2:N:0:CACTCA
ACTTGAGGATTACTCGGGTTTCTAATCCTGTTTGCTCCCCACGCTTTCGTGCCTCAGTGTCAGTGTTGGTCCAGGTAGCTGCCTTCGCCATGGATGTTCCTCCTGATCTCTACGCATTTCACTGCTACACCAGGAATTCCGCTACCCTCTACCACACTCTAGTCGCCCAGTATCCACTGCAGTTCCCAGGTTGAGCCCAGGGCTTTCACAACGGACTTAAACGACCACCTACGCACGCTTTACGCCCAGTAATTCCGAGTAACGCTTGAACCCTTCGTATTACCGCGGCTGCTTGCACCTG
+
CCCGGFFGFFGGFGGGCGGGGAGFFFGFGFGGDGGGCGGGGGGGCGGCGGGEGGGCFGGGGFGGCFGGGEGFGGFGGGF@,CEEGGGGGGGGGGGGFGCGGDFGGFE<FF9FDFGEGGGCGGFFGGGGGGGFF:=DFFGGGGCGGGEFEGGGGGGFGGGBF9EFE6EGG8@FDEFCFDDFGFDADFGGGGGGGGC8D79?F+**:A++C?6*35=5=*B+1>):A>2>@BBF2>==@(6,8))(/22<@EE)7)6.1(63;4)(,-4:().3,,(,(41:()66:92,(3(4)),()..##
@M05025:18:000000000-B3NL5:1:1101:12359:3650 2:N:0:CACTCA
ACTTGAGGACTACCAGGGTTTCTAATCCTGTTCGCTCCCCATGCTTTCGCTCCTCAGCGTCAGTAGCGGCCCAGAGATCTGCCTTCGCCATCGGTGTTCCTCCTGATATCTGCGCATTCCACCGCTACACCAGGAATTCCAATCTCCCCTACCGCACTCTAGCTTGCCCGTACCCACTGCAGGCCCGGGGTTGAGCCCCGGGATTTCACAGCAGACGCGACAAGCCGCCTACGAGCTCTTTCCGCCCAATAATTCCGGACAACGCTTGCCCCCTACGTATTACCGCGGCCGCTGGCCCCAA
+
CCCGGGGGGGGGGGGGGGGGGGGGGGGGGGGGGGGGGGGGGGGGGGGGGGGGGGGGGGGGGGGGGGGGGGGGGGGGGGGGGGGGGGGGGGGGGGGGGGGGGGGGGGGGGGGGGGGGGGGGGGGGGGGGGGGGGGGGGGGGGGGGGGGGGGGGGGGGG@==FFGFGGGAFDEEGGGGGGGGGGGGDGGGGGGG<CFGFGGGFG5AAAFFFA+;A@1A@F:>B>;:FF9>>6(8<BBF>:AAF).8??6:41,<<>BF00(39:.,(,121(.:>001-(.54AFD(-(-((,42;1(.4(##
@M05025:18:000000000-B3NL5:1:1101:13091:3663 2:N:0:CACTCA
ACTTGAGGACTACAGGGGTTTCTAATCCTGTTCGCTCCCCATGCTTTCGCTCCTCAGCGTCAGTAAATGCCCAGAGACCTGCCTTCGCCATCGGTGTTCCTCCTGATATCTGCGCATCTCACCGCTACACCAGGAATTCCAGTCTCCCCTACATCACTCTAGTCTGCCCGTACCCACCGCAGATCCGAGGTTGAGCCTCGGACTTTCACGGCAGACGCGACAAACCGCCTACCAGCTCTTTACGCCCAATAAAACAGGATAACGCTTGCTCCATACGTATTACCGCGGCTCCTGTCCCCCA
+
CCCGC<F@-CFGFFFECFE@CGGD9FAC<<FEF@FCFGGGFG?FFAEGCF7EFGGGGFCF::CFCAFGGGGGFG8FFGFG?FF96FFGDGGGGCFGFEGG<AEFGA<FCGDGC:FGE+CEEEGGGG>FEFGFGGFGFGGG9ADGDGGFE88FEGGFFGGGGCGGCAAGD8EGGEFGGGGGGG+@?F6C5D99?*0?A4DD5>D>49@++;5):((6900.:1,6317@:B07(,)4)))4)-6((41:(4)))).(((.4943(44?00)6:()),3)))(---(,((,((-,,.5).(##
@M05025:18:000000000-B3NL5:1:1101:14311:3670 2:N:0:CACTCA
ACTTGAGGACTACTAGGGTTTCTAATCCTGTTTGCTCCCCACGCTTTCGAGCCTCAGCGTCAGTTACAGACCAGAGAGCCGCCTTCGCCACTGGTGTTCCTCCCTATATCTACGCATTTCACCGCTACCCATGGAATTCCACTCTCCTCTTCTGCACTCTAGTTTCCCAGTTTCCAATCACCCTCCCCGTTTGAGCCGGGTGCTTTCCCATCATACTTAAGAAACCGCCTGCGCTCCCTTTACGCCCAATAAATCCGGACAACGCTTGCCACCTACGTATTACCGCCGCTGCTGGCACCGT
+
CCCGGCFGEFGGFFGGFD;EBFGFGFGGGGGGGGFFGDC@FEEGCFFFCCFEGFFEGGGGGEGGGFGDCCFDC8F6FEGFEDDFGGGDEEGGGGGAFGFA,AFEGGGCE,5A5FG7?CBFFCGFGCEC,ABEAG@EGG;EGGFF,EE,=FDDFAFCGD8,7,6D;=E96==EE=@2+++2=?8?FDG70+=+3+=?FG>C03<CF6A+3*49A**+129=+/:)7>(:(((-(6((.,/73).(367;;1/73?C;@6129(((71:(4()2,,(.((..5).-29(4>(43)4,-()(##
@M05025:18:000000000-B3NL5:1:1101:23321:3678 2:N:0:CACTCA
ACTTGAGGACTACTGGGGTTTCTAATCCTGTTTGCTCCCCACGCTTTCGCACCTGAGCGTCAGTCTTTGTCCAGGGGGCCGCCTTCGCCACCGGTATTCCTCCAGATCTCTACGCATTTCACCGCTACACCTGGAATTCTACCCCCCTCTACAAGACTCTAGCCTGCCAGTTTCGGATGCAGTTCCCAGGTTGAGCCCGGGGATTTCACATCCGACTTGACAGACCGCCTGCGTGCGCTTTACGCCCAGTAATTCCGATTAACGCTTGCACCCTCAGTATTACCGCGGCTGCTGGCACGCT
+
CCCFGGGGGGGGGGGGGGGGGGGGGGGGGGGGGGGGGGGGGGGGGGGGGGGGGGGGGGGGGGGGGGGGGGGGGGGEGGGGGGGGGGFGGGGGGGGGGGGGGGGGDGGGGGGGGFGGGGGGGGGGGGGGGGGGGGGGGGGGGFGGGGGGGGGGGFFGGGGGGGGGGFGGGGGGGGEG7DGFGGGFGGGFGFGGCCCD;FDD):>=FFFFFFFFFF?FFDFFFCF@;?BFFF<?BF0?;>9<6AAFFFB:??<2A4ADB:04<AA1--1(1).8?6-((6)5AAA2(-((,76?7:(2:<(##
@M05025:18:000000000-B3NL5:1:1101:11988:3707 2:N:0:CACTCA
ACTTGAGGACTACCAGGGTTTCTAATCCTGTTTGCTCCCCACGCTTTCGTGCCTCAGTGTCAGTGTTGGTCCAGGTAGCTGCCTTCGCCATGGATGTTCCTCCTGATCTCTACGCATTTCACTGCTACACCAGGAATTCCGCTACCCTCTACCACACTCTAGTCGCCCAGTATCCACTGCAGTTCCCAGGTTGAGCCCAGGGCTTTCACAACGGACTTAAACGACCACCTACGCACGCTTTACGCCCAGTAATTCCGAGTAACGCTTGCACCCTCCGTATTACCGCTGCTGCTGGCACCAT
+
CCCGGGGGGGGGGGGGGGGGGGGGGGGGGGGGGGGGGGGGGGGGGGGGGGGDGGGGGGGGGGGGGGGGGGGGFFGGGGGGGGGGGGGGGGGGGGGGGGGGGGGGGGGGGGGGGGGGGGGGGGGGGGGGGGGGGGFFGGGGGGGGGGGGGGFGGGGGGFGGFFGGGDCGGGFGGGGFGGGGGFGGGGGGGCGGGDFGFFFCFGFFFAF?CAFFFFFFFFFFFFFFFFFF=BEB5@?>F99?;;C;8;:0;.95C5)?@@(6;CE?0:<1872:(-(--38?:<FA<B(,43?<3)50(),##
@M05025:18:000000000-B3NL5:1:1101:17936:3711 2:N:0:CACTCA
ACTTGAGGACTACACGGGTTTCTAATCCTGTTCGCTACCCATGCTTTCGAGCCTCAGCGTCAGTTGCAGACCAGAGAGCCGCCTTCGCCACTGGTGTTCTTCCATATATCTACGCATTCCACCGCTACACATGGAGTTCCACTCTCCTCTTCTGCACTCAAGTTCAACAGTTTCTGATGCAATTCTCCGGTTGAGCCGAAGGCTTTCACATCAGACTTATTGAACCGCCTGCACTCGCTTTACGCCAAATAACTCCGGACAACCTTTGCCACCTACGTATTACCGCGGCTCCTGGCACCGT
+
CCCGGGGGGGGGGGGGGGGGGGGGGGGGGGGGGGGGGGGGGGGGGGGGGGGGGGGGGGGGGGGGGGGGGGGGGGCGGGGGGGGGGGGGGGGGGGGGGGGGGGGGGGGGGGGGGGGGGGGGGGGGGGGGGGGG?EGGGGGFGGGGCFFGGGGGGGGGGGGGGEFGGGGGGGGGFGGG@@7@FGGGGGGGDCGGDGGGFGGGF5FFFFFFFFFFFFFFFFFFFFEEED>B@DFFFB@EFFFD0;C,19(,(//;)1>80;?290,((-6)4343:(.((4)60):4((((32,437(3(.(##
@M05025:18:000000000-B3NL5:1:1101:20357:3738 2:N:0:CACTCA
ACTTGAGGACTACTGGGGTTTCTAATCCTGTTCGCTACCCATGCTTTCGAGCCTCAGCGTCAGTTGCAGACCAGAGAGCCGCCTTCGCCACTGGTGTTCTTCCATATATCTACGCATTCCACCGCTACACATGGAGTTCCACTCTCCTCTTCTGCACTCAAGTTCAACAGTTTCTGATGCAATTCTCCGGTTGAGCCGAAGGCTTTCACATCAGACTTATTGAACCGCCTGCACTCGCTTTACGCCCAATAAATCCGGACAACGCTTGCCACCTACGTATTACCGCGGCTGCTGGCCCCGG
+
CCCGGGGGFGGGGGGGGGFGGGGGGGGGGGGGGGGGGGGGGGGGGGGGGGGGGGGGGGGGGCFGGGGGGGGGGGGFGGGGGGGGGGGGGEEGGGFGCFGGFGGFFGGGGGGGGGGGGGGGGGGGGGGGGGFDGFFGGGGGDFFFEFFGGGGGGGGGGGGGGGGGGGGGGFGGGGGGGGGGGGGGGGGGGDGGDGFGFGGGFGFFFAFAFFFFFEEFFFFFFFFFBB@>BD2BFF4>DF<DDC>1390;06=8E5C=@>F>181(((-(1(-54::BBB?2:29A(-(-((,,),46((,##
@M05025:18:000000000-B3NL5:1:1101:5571:3746 2:N:0:CACTCA
ACTTGAGGACTACAGGGGTTTCTAATCCTGTTCGCTACCCATGCTTTCGAGCCTCAGCGTCAGTTGCAGACCAGAGAGCCGCCTTCGCCACTGGTGTTCTTCCATATATCTACGCATTCCACCGCTACACATGGAGTTCCACTCTCCTCTTCTGCACTCAAGTTCAACAGTTTCTGATGCAATTCTCCGGTTGAGCCGAAGGCTTTCACATCAGACTTATTGAACCGCCTGCACTCGCTTTACGCCCAATAAATCCGGACAACGCTTGCCACCTACGTATTACCACGGCTGCTGGCACCTC
+
CCCGGFAFGGGFGGGGDGFEFFFGGGGCFGGGGEGGGGFGGGGGGGGGGGGGGGGGGGEFF@FFEGGGGGGGGGGGGGGGGGCGGGGGFGGGGGGGGGGGGGGGGGGCFGGGGGGGEGGFGG?FGGGGGGGGG8E@>FGGFGGGGGGGGGFDFAEFGGGGGCEFGGGFGGGGF:FGFGGGGGGGF+2DDGGGGFGCFGC7BGFFFFFFFFFFF@EFFEFFFEFE::@B@5(73@46278=DCEDFFFF;@FFF<EF03699044>???B?F?B1.8682A:25>)53(71(4??0((5(##
@M05025:18:000000000-B3NL5:1:1101:6105:3746 2:N:0:CACTCA
ACTTGAGGACTACACGGGTATCTAATCCTGTTCGCTACCCATGCTTTCGAGCCTCAGCGTCAGTTGCAGACCAGAGAGCCGCCTTCGCCACTGGTGTTCTTCCATATATCTACGCATTCCACCGCTACACATGGAGTTCCACTCTCCTCTTCTGCACTCAAGTTCAACAGTTTCTGATGCAATTCTCCGGTTGAGCCGAAGGCTTTCACATCAGGCTTATTGAACCGCCTGCACTCGCTTTACGCCCAATAACTCCGGACAACGCTTGCCACCAACTTATTACCGCGGCTTCTGGCACGTA
+
CCCGGGGGDFGGGGGGG@FFFGGFFGGGFGGGGGEGGE@FGGGFGGDGGGGGGGGGCFEFGGGGGGFFGGGGGGGFFFGGGGGGGGGGGGGGGG?FGGGGGGFFFGGGAFGGGFDCGGG9FGFF7FEGCFFGEGFGGGGGFGGGGGGFGFGGGGGFDFFGFFGGGGGGGG==E:ECFFFGGDFADGFGD6DGGD6?AD>;*3;CFFFA9B69@3.9@BFFFEEEF(>=@FDD9(*0(0137<CDD>F?0(3=.>437((4,8:623(,3()8:((3())))--)((-(4(-4>>4424(##
@M05025:18:000000000-B3NL5:1:1101:15422:3746 2:N:0:CACTCA
ACTTGAGGACTACTCGGGTTTCTAATCCTGTTTGCTCCCCACGCTTTCGTGCCTCAGTGTCAGTGTTGGTCCAGGTAGCTGCCTTCGCCATGGATGTTCCTCCTGATCTCTACGCATTTCACTGCTACACCAGGAATTCCGCTACCCTCTACCACACTCTAGTCGCCCAGTATCCACTGCAGTTCCCAGGTTGAGCCCAGGGCTTTCACAACGGACTTAAACGACCACCTACGCACGCTTTACGCCCAGTAATTCCGAGTAACGCTTGCACCCTCCGTATTACCGCGGCTCCTGGCACCTG
+
CCCGGGGGGGGGGGGGGGGGGGGGGGGGGGGGGGGGGGGGGGGGGGGGGGGGGGGGGGGGGGGGGGGGGGGGGGGGGGGGGGGGGGGGGGGGGGGGGGGGGGGGGGGGGGGGGGGGGGGGGGGGGGGGGGGGGGGGGGGGGGGGGGGGGGGGGGGGGGGGGGGGGGEGDFGGGGGGGGGGGGGGGGGGDDFGGGGGFGFGFGFFFFFFFFFFFF5BBFFFFFFFFA=>@FEE>@DFFF?<@EF?FFFD=@>5??CEF63=@)9;;???18??FBFFFB6:?2A2,7>090(,47>F7?(##
@M05025:18:000000000-B3NL5:1:1101:18472:3780 2:N:0:CACTCA
ACTTGAGGACTACTGGGGTTTCTAATCCTGTTCGCTACCCATGCTTTCGAGCCTCAGCGTCAGTTGCAGACCAGAGAGCCGCCTTCGCCACTGGTGTTCTTCCATATATCTACGCATTCCACCGCTACACATGGAGTTCCACTCTCCTCTTCTGCACTCAAGTTCAACAGTTTCTGATGCAATTCTCCGGTTGAGCCGAAGGCTTTCACATCAGACTTATTGAACCGCCTGCACTCGCTTTACGCCCAATAAATCCGGACAACGCTTGCCACCTACGTATTACCGCGGCTGCTGGCACCAA
+
CCCGGGGGGGGGGGGGGGGGGGGGGGGGGGGGGGGGGGGGGGGGGGGGGGGGGGGGGGGGGGGGGGGGGGGGGGGGGGGGGGGGGGGGGGGGGGGGGGGGGGGGGGGGGGGGGGGGGGGGGGGDGGGGGGGGGGGGGGGFGGFFGGGDGFGGGGGGGGGDFFEFFEFGGGGGGGGGGGGGGGFFFFGCG6DDCDFGFG59BDFFFFFFFFAFB@3A=ABAF:E=@4562>2>=EFFB@F<@EFFF@9?<;)7>C3@B60:>?:46:13(4)560:?04)-(6:A(4((-230,576(,(##
@M05025:18:000000000-B3NL5:1:1101:9604:3787 2:N:0:CACTCA
ACTTGAGGACTACTCGGGTTTCTAATCCTGTTTGCTCCCCACGCTTTCGTGCCTCAGTGTCAATGTTGGTCCAGGTAGCTGCCTTCGCCATGGATGTTCCTCCTGATCTCTACGCATTTCACTGCTACACCAGGAATTCCGCTACCCTCTACCACATTCTAGTCATCCAGTATCCACTGCAGTTCCCAGGTTGAGCCCAGGGCTTTCACAACGGCCTTAAATAACCACCTACGCACGCTTTACGCCCAGTAATTCCGAGTAACGCTTGCCCCCTCCGTATTACCCCGGCTGCGGGCACGCT
+
CCCGGGGGGGGGGGGGGEFGGFGGGGGGGGGGGGGGGGGGGGGGGGGGGGGGGGGGGGGGGGGGGGGGGGGGGGGGGGGGGGGGGGGGGGGGGGGGGGGGGGGGGDFGGGGGGGGGGGGGGGEGGGGGGGEGGGGCFFFFGGGGGGGGGGGGGGGGGGGGGGFGGGGGGCFGGGFGGGGGFGGGGGGFFCFDCFFFDFDGFG>CFFFFFFFFFF)*:@5A@EE;6CFFFFFEA=>AF>@D9*9(:=@@FFF3?<EE8<1134<0(42(6(52(3(,2(,4,-6)(-4,2(-(((,((4(##
@M05025:18:000000000-B3NL5:1:1101:10056:3805 2:N:0:CACTCA
ACTTGAGGACTACACGGGTTTCTAATCCTGTTTGCTCCCCACGCTTTCGAGCCTCAGCGTCAGTTACAGACCAGAGAGCCGCCTTCGCCACTGGTGTTCCTCCATATATCTACGCATTTCACCGCTACACATGGAATTCCACTCTCCTCTTCTGCACTCAAGCCTCCCAGTTTCCAATGACCCTCCCCGGTTGAGCCGGGGGCTTTCACATCCGACTTAAGAAACCGCCTGCGCCCGCTTTACGCCCAATAACTCCGGACAACGCTTGCCACCTACGTACTACCGCGGCTGCTGGCCGCCT
+
CCCGFEEE<FGFGGEEB:F;CFGFGGFGCFGGGGGGGFFFEE>F;FGGE@F7CEGF@EEGEEGFGCEDFFGGGGGGGEGF@F>?FFGGGGGGGG<FE,CE@FFEFC9,<FEC<FGGEGGFAEE7F@E=FG?FG@E,EEGFGF,DFGGE8=EFG=FFDGGG89,6@DFCGCD,==FEDFFGFG7,C?E?9+3;7*739**@>C;);08@=1+/),3:(;6A+).,6:13>(-.(((-((-8:643(428(.3)).6>B9<996,26B(26:>?434::<B(3)-(,-7(((((..44(((##
@M05025:18:000000000-B3NL5:1:1101:18542:3810 2:N:0:CACTCA
ACTTGAGGACTACAAGGGTTTCTAATCCTGTTTGCTCCCCACGCTTTCGAGCCTCAACGTCAGTTACCGTCCAGTAAGCCGCCTTCGCCACTGGTGTTCCTCCTAATATCTACGCATTTCACCGCTACACTAGGAATTCCGCTTACCTCTCCGGCACTCTAGAAAAACAGTTTCCAATGCAGTCCTGGGGTTAAGCCCCAGCCTTTCACATCAGACTTGCTCTTCCGTCTACTCTCCCTTTACACCCAGTAAATCCGGATAACGCTTGCCCCCTACGTATTACCGCGGCTGCTGCCACCTT
+
CCCGGGGGGGGGGGFGGGFGGGGGGGGGGGGGGGGGGGGGGGGGGGGGGGGGGGGGGGGGGGGGGGGGGGGGGGGGGGGGGGGGGGGGGGGGGGGGGGGFAFGGGGGGGGGGGGGGDEGGGGGGGGGGGGAFFGGGGGGGGGGGGGGGGGGGGGGGGGGGGGGGGFGGGGFGGGGGGGGGGFGGGDGFFGDGDFFGFGDDDG46BFFFF9+39>:ABEFFA=CBCEFFFFFC*)9;@8DF;EEEFF;186/)))/379@0;EE@F??FF2)470<B0.,)())-(-,-369058).240##
@M05025:18:000000000-B3NL5:1:1101:17438:3827 2:N:0:CACTCA
ACTTGAGGACTACTAGGGTTTCTAATCCTGTTTGCTCCCCACGCTTTCGTGCCTCAGTGTCAGTGTTGGTCCAGGTAGCTGCCTTCGCCATGGATGTTCCTCCTGATCTCTACGCATTTCACTGCTACACCAGGAATTCCGCTACCCTCTACCACACTCTAGTCGCCCAGTATCCACTGCAGTTCCCAGGTTGAGCCCAGGGCTTTCACAACGGCCTTAAACGACCACCTACGCACGCTTTACGCCCAGTAACTCCGAGTAACGCTTGCACCCTTCGTATTACCGCGGCTGCTGGCACCCG
+
CCCGGCFGFGGFGFGGFGFGGGGGGGGGGGGGGGGGGGGGGGGGGGGGGGGGGGGGGGFGFGGGGGCFGGGGGGGGGFGGGGGGGGGGGGGED8EGGGGGGGGGGGCGFGGGFEGGGDGGGGGGGGGGGGGFGCEGGGGGGGG>EFGGC,EFAFFC>8E,;@FC8CGC6=D9EGGGCGCFDD?AFFFGGG?FC?8CF67;?9>*6*<+;+9@EF)08=AB><4@FF>2>5:E>29@@(23=CC(66(67/).<?>@;09FFEE216:16<?B6:1(-8(((6AA:>B(3>9??:0<7?4##
@M05025:18:000000000-B3NL5:1:1101:24096:3855 2:N:0:CACTCA
ACTTGAGGACTACAAGGGTATCTAATCCTGTTCGCTCCCCATGCTTTCGCTCCTCAGCGTCAGTAAATGCCCAGAGACCTGCCTTCGCCATCGGTGTTCCTCCTGATATCTGCGCATTTCACCGCTACACCAGGAATTCCAGTCTCCCCTACATCACTCTAGTCTGCCCGTACCCACCGCAGATCCGAGGTTGAGCCTCGGACTTTCACGGCAGACGCGACAAACCGCCTACGAGCTCTTTACGCCCAATAAATCCGGACAACGCTTGCGCCCTAACTATTAACCCGGCTTCTTGCCACTA
+
CCCGGGGGCGFFEFDFGGGCFGGGGGGGGGGGGGGGGGGGGGGGGGGGGCEGGFGGGGGGGGGFFCFCEGGFGGFGGDFGCFGGGGGGEGGGDGFGG:EFFGGGGGG?FGF?EGGGGGGGGGF7FE@GDCCFF>C8EFG9,@=9EGGDCD=F8;EFGG8@A9DDEDDFF>@6CGC8DDDD70=9?+9=+9DFFG>7F5;C**:>AFF6F**852=F2>)53(63?FF;BF33(8(7(5<AA)6609>BF:7-6-:?90((-4?>>:6(4,(29>(((.-:)6)622(((((.)-.6,),##
@M05025:18:000000000-B3NL5:1:1101:5536:3862 2:N:0:CACTCA
ACTTGAGGACTACTAGGGTATCTAATCCTGTTTGCTCCCCACGCTTTCGAGCCTCAGCGTCAGTTACAGACCAGAGAGCCGCCTTCGCCACTGGTGTTCCTCCATATATCTACGCATTTCACCGCTACACATGGAATTCCACTCTCCTCTTCTGCACTCTAGTTTCCCAGTTTCCACTGACCCTCCCCGGTTGAGCCGGGGGCTTTCACATCAGCCTTCAGAACCCGCCTGCCCCCCTTTTACGCGCAATAAACCCGGACAACGCTTGCCACCTACGTCTTACCGCGGCTGCTAGCTCCTA
+
CCCEGGFGFFFCFGGGGEDFGG@E<<DFFGGGFGGEFGGGGG@FGBDF7@FGEFGG8CB@FC@FEGGGFCAFFFFFGG7EEGGDGFGGGGG,B<EFFEBFFGFGFGGG<FFGGFEF@FFGGGECGCEGGF,AF,>,,@D>DE;DDFCGFC8DG8D;FGG,=,373===EFGEFF:F+68DFGF,+6+=>C=9C6+76CC5**0/668+==+1+7))()1;16C((/.6(/(=8=09(((.<AA(,(39>1<A))(-((,((4(((-((,465.((.(((.446:(42,(4-44)-4).(##
@M05025:18:000000000-B3NL5:1:1101:24088:3870 2:N:0:CACTCA
ACTTGAGGACTACTCGGGTTTCTAATCCTGTTTGCTCCCCACGCTTTCGAGCCTCAGCGTCAGTTACAGACCAGAGAGCCGCCTTCGCCACTGGTGTTCCTCCATATATCTACGCATTTCACCGCTACACATGGAATTCCACTCTCCTCTTCTGCACTCAAGTCTCCCAGTTTCCAATGGCCCTCCCCGGTTGAGCCGGGGGCTTTCACATCAGACTTAAGAAACCGCCTGCGCTCGCTTTACGCCCAATAAATCCGGACAACGCTTGCCACCTACGTATTACCGCGGCTGCTTGCCCCTA
+
CCCGGGGGGGGGGGGGGGGGGGGGGGGGGGGGGGGGGGFGGGGGGGGGGGGGGGGGGGGGGGGGGGGGGGGGGGGGGGGGGGGGGGGGGGGCGGFGGGGFFGGGGGGGGGGGGGGGGGGGGGGGGDGGGGGGGGE@EGGGGGGGGGGGGGGGGGGGGGG?DFGGDGGGGGGGGGF8FG8FD=FGGGGDGGGGDGFF>CDGEDFFFFF+A@A4+7;F@FAF6)9;@@BF900=:FF16>6?FDFFF2>:<B?D2AF?>F<09:?29<<?FFADFF07(445?2:6,(((360(,),((5(##
@M05025:18:000000000-B3NL5:1:1101:14045:3877 2:N:0:CACTCA
ACTTGAGGACTACCAGAGTTTCTAATCCTGTTTGCTCCCCACGCTTTCGAGCCTCAGCGTCAGTTACAGACCAGAGAGCCGCCTTCGCCACTGGTGTTCCTCCATATATCTACGCATTTCACCGCTACACATGGAATTCCACTCTCCTCTTCTGCACTCAAGTCTCCCAGTTTCCAATGACCCTCCCCGGTTGAGCCGGGTGCTTTCACATCAGACTTAAGAAACCGCCTGCGCTCGCTTTACGCCCAATAAATCCGGCCAACGCTTGCCACCTACGTATTACCCCGGCTGCTGGCACCTG
+
CCCGGGGGGGGGGGGGFGGGGGGGGGGGGGGGGGGGGGGGGGGGGGGGGGGGGGGGGGGGGGGGGGGGGGGGGGGGGGGGGGGGGGGGGGGGGGGGGGGGFGGGGGGFGGG?DGGGGGGGGGGGGGGGGGGGGGEEEGGGGGGGGGGGGGGGGGGGGGGGGGGGFGGGGF=FFFFGFGFGGGGFGGGGDGGGGGFGFGGD09?FF6FFFFFFF=BFFFF6ACC(:>9@@@DD296;0:3=;9>23>;0;1:B26):>2((,32((38(1:)3:1(5,,)5:4:A(4((24(2458?(,-##
@M05025:18:000000000-B3NL5:1:1101:25191:3921 2:N:0:CACTCA
ACTTGAGGACTACTAGGGTTTCTAATCCTGTTTGCTCCCCACGCTTTCGTGCCTCAGTGTCAGTGTTGGTCCAGGTAGCTGCCTTCGCCATGGATGTTCCTCCTGATCTCTACGCATTTCACTGCTACACCAGGAATTCCGCTACCCTCTACCACACTCTAGTCGCCCAGTATCCACTGCAGTTCCCAGGTTGAGCCCAGGGCTTTCACAACGGACTTAAACGACCACCTACGCACGCTTTACGCCCAGTAATTCCGAGTCACGCTTGCACCCTTCGTATTCCCGCGGCTGCTGGCACGCT
+
CCCGGGGGGGGGGGGGGGGGGGGGGGGGGGGGGGGGGGGGGGGGGGGGGGGGGGGGGGGGGGGGGGGGGGGFFGGGGGGGGGGGGGGGGGGGGGGGGGGGDGGGGGGGGGGGGGGGGGGCGGGGGGGGGGGGGGGGGGGGGGGGGFGGGGFGGGGGGDGGGGGGECCEGGGGGGG8FGGFGDGFFGGGG?DFDGGGFGGFF:DAAFFFFFFFFF8B5@F+B85)55):55=B@9(:@@=@636?@FF08;4?<)594166(9>;@D2(-22(4((4(.(,,)).,79((3(-))(-22(##
@M05025:18:000000000-B3NL5:1:1101:20923:4033 2:N:0:CACTCA
ACTTGAGGACTACAAGGGTATCTAATCCTGTTCGCTCCCCATGCTTTCGCTCCTCAGTGTCAGTAAATGCCCAGAGACCTGCCTTCGCCATCGGTGTTCCTCCTGATATCTGCGCATTTCACCGCTACACCAGGAATTCCAGTCTCCCCTACATCACTCTAGTCTGCCCGTACCCACCGCAGATCCGAGGTTGAGCCTCGGACTTTCACGGCAGACGCGACAAACCGCCTACGAGCTCTTTACGCCCAATAAATCCGGATAACGCTTGCGCCCTACGTATTACCGCCGCCTCTTCCCCCTC
+
CCCGGGGGGGGGGGGGGGGGGGGGGGGGGGGGGGGGGGGGGGGGGGGGGGGGGFGGGGGGGGGGGGGGGGGGGGFGGGGGGGGGGGGGGGGGGGGGGGGGGGGGGGGGFGGGGGGGGGGGGGGGGGGGGGGGGGGGGFGGGGGGGGGGEEFGGGGGGGGGGGGFGFFGGGGGGGGDGGGGGGGGGGGC>CC?FDCCCFGGFGFEFFFFFFBF>@26=@4;DF6@D<:9@DD;;;?F0:4>BFA0:9>BB<D29-:42>B04><-4(4(((-:0(3:B3)682)6(2(44((-4)))((-##
@M05025:18:000000000-B3NL5:1:1101:18849:4110 2:N:0:CACTCA
ACTTGAGGACTACAAGGGTATCTAATCCTATTTGCTCCCCACGCTTTCGTGCCTCAGTGTCAGTTACAGACCAGGCGACCGCCTTCGCCACTGGTGTTCCTCCATATATCTACGCATTTTACCGCTACACATGGAATTCCATCGCCCTCTTCTGCACTCCAGCATACCAGTTTCCATATCTTACAATGGTTGAGCCATTGCCTTTTACTACAGACTTAGTACGCCACCTACGCACCCTTTACGCCCAATGATTCCGGATAACGCTTGCAACCTACGTATTACCGCGGCGGCTGGCACGCAG
+
CCCGGGGGGGGGGGGGGGFGGGGGGGGGGGGGGGGGGGGGGGGGGGGGGGGGGGGGGGGGGGGGGGGGGGGFGGGGGGGGGGGGGFFGGGGGGGGGGGGGFGGGGGGGGGGGGGGGGGGGGGGGGGGGGGGGGGGGGGGGGEFB@BEGGGGGGGFGGGGFFFGGGGGGGFGGGGGFG7+CFF@F++=C?FF>DFGCADDCBF6CFF>AAFFFFACFFAFFFFAB=9AB=E=D@?B>FFBECEFFB;?03(9EC?3/1((3A<0,6;:2)).4727:2?28))6(4601(-(40(202,(##
@M05025:18:000000000-B3NL5:1:1101:10120:4155 2:N:0:CACTCA
ACTTGAGGACTACTAGGGTTTCTAATCCTGTTTGCTCCCCACGCTTTCGCACCTCAGTGTCAGTATCAGTCCAGGTGGTCGCCTTCCCCACTGGTGTCCCCTCCTATATCTACGCCTTTCACCGCTACACAGGAAATTCCACCACCCTCTACCGTACTCTCGCCCGCCAGTTTTGCATGCATTTCCCAGGTTGAGCCCGGGGCTTTCCCATCCTACTTAACGACCCGCCTACGCCCCCTTTACGCCCATTACTCCCATTTAACGCTTCACCCCTCCGATTTACCCTCCTTGCTCGCACCCT
+
CCCEG9CFFGFEGG<<@EGGGE6,CFFECFFGD<C@EFFFGEGGCE<F@GBF@@C,6CCFCGCCE,EAFGGCFF,9@<FD7CC@@F,@6@:EEFE,E,A:,:CFFCFD,,:F,A+44,5C,CFB>+@F,AF88,4,@;@>>DDFFEC8@?DAFCF+C+@@,+@+=+@EG6==ECC,+5CD7+5,++<;+0=7+73?6*0;**3*//0+**+2;*9A@4B+;>2(82(2(((((.(.((((.).(42(((-).)).2()).)-)(-(40).-4(-,((((,-).)(.(-())..)-(,((##
@M05025:18:000000000-B3NL5:1:1101:25692:4181 2:N:0:CACTCA
ACTTGAGGACTACCGGGGTTTCTAATCCTGTTTGCTCCCACGTTTTCGCACCTCAGCGTCAGTTATGGACCAGTTAGCCGCCTTCGCCACTGGTGTTCCTGCGAATATCTACGAATTTCACCTCTACACTCGCAATTCCACTAACCTCTTCCATACTCAAGATACCCAGTATCAAAGGCAGTTCCGCAGTTGAGCTGCGGGATTTCACCCCTGACTTAAATATCCGCCTACGTGCGCTTTACGCCCAGTAATTCCGAACAACGCTAGCCCCCTTCGTATTACCGCGCCTGCTGGCACGATA
+
CCCGGGGGGGGGGGGGGGEGGGGGGGGGGGGGGGGGGGGGGGGGGGGGGGGGGGGGGGGGGGGGGGGGGGGGGGGGGGGGGGGGGGGGGGFGGGGGGGGGGGGGGGGGGGGGGEFGGGGGGGGDGGGGGGGGGGGGGGFGGFGGFGFFFGGGCFGGGGG8FFGGGGGGGGGGGGGGGF?FDGGACDEGGDCDDGGGFGDGFDEFFFAF8A68?B=8CFFFF??C5@F(62@1@(=917@D34;;(6:?BA4:>FB:1<;>?BFF(,3>:08>1:?:B?17<<<?90(41(.:740(,3(##
@M05025:18:000000000-B3NL5:1:1101:10780:4219 2:N:0:CACTCA
ACTTGAGGACTACTCGGGTATCTAATCCTGTTTGCTCCCCACGCTTTCGAGCCTCAGCGTCAGTTACAGACCAGAGAGTCGCCTTCGCCACTGGTGTTCCTCCATCTATCTATGCATTTCACCGCTACACATGGAATTCCACTCTCCTCTTCTGAACTCAAGTCTCCCAGTTTCAAATGACCCTCCCCGGTTGACCCTGGGGCTTTCACACCAGCCTTAAGAAACCGCCTGCGCCCCCTCTACGCCCAATAGATCCGGACAACCCTTCCCACCTAAGGATTACCGCGGCCGCTGGCCCCTT
+
@BC--CC@F<-66<<67:6+;EF@@FG@,C<<,6,<CF<,,@FGE@6FCFGG@EGFGCEFEDE<<@E9CFF<6F6@,BFGGG:FECG:F,,BA,C,4,,5:EF,E<9AE,,,,9,9,,A@EGG+C+6@F,EE4,99E8;E9>=8=4D=D;,,@;,,@;,4,3EEF:,6,6=@C@,@++6+=DF8=+=0+@CD97;6*+30*5@B90<1BA**35)*7**0B6*)0)/6-0/>52/:((313.91(661(64).)938(,1,2<(4(((.,-2,..)((),.)8<(4(-1((((((((((##
@M05025:18:000000000-B3NL5:1:1101:11021:4244 2:N:0:CACTCA
ACTTGAGGACTACCAGGCTTTCTAATCCTGTTTGCTCCCCACGCTTTCGCACCTCAGCGTCAGTACCGGACCAGTGAGCCGCCTTCGCCACTGGTGTTCTTCCTAATATCTACGAATTCCACCTCTACACTAGGAGTTCCACTCACCTCTTCCGGACTCTAGATCGCCAGTATCAAAGGCAGTTCTGGAGTTGAGCTCCAGGATTTCACCTCTGACTTAACGATCCGCCTACGTGCGCTTTACGCCCAGTAAATCCGAACAACGCTAGCCCCCTTCGTATTACGCCGCCTGCTGGCCCCTT
+
CCCGGGGGGGGGGGGGGGGGGGGGGGGGGGGGGGGGGGGGGGGGGGGGGGGGGGGGGGGGGGGGGGGGGGGGGGGGGGGGGGGGGGGGGGGGGGGGGGGGGGGGGGGGGGGGGGGGGGGGGGGGGGGGGGDGGGGGGGGGGGGGGGGGGGGGGGGGGGGGGFGGGGGGGGGGGGGGGGGGGGGGGGGGGGGGFGGGFGGGFGFFFFFFFFFFFFFFFFFFF>ADF@FFFFFFFFFFF@FFFE<;<BFD?E45)1<@BF<;BF:(-(-13??F6>(((333?29(,4((43120.:1031##
@M05025:18:000000000-B3NL5:1:1101:6001:4277 2:N:0:CACTCA
ACTTGAGGACTACAAGGGTATCTAATCCTATTTGCTCCCCACGCTTTCGTGCCTCAGTGTCAGTTACAGACCAGGCGACCGCCTTCGCCACTGGTGTGCCTCCATATATCTACGCATTTTACCGCTACACATGGACTTCCATCGCCCTCTTCTGCACTCCACCATACCAGTTTCCATTGCTTACATTGGTTGAGCCATTGCCTTTTACTACTGACTTAGTACGTCACCTACGCACCCGTTACGCCCTATTCTTCCCGATTAGCCTCCCCACCATCACATTACCGCGGCTCCCTGCCCGTTT
+
C@BF-F@FG@-;;E@<C;CECFG<<F9CE<<@EE<6,CC@;CGGC@D9:@FGEFGGGGF,6,C@EFGC,CC<CFGG7@:FGGGD=,FE@CEGE,F=F,5?9<ABFGA<A@BA<FD+=F<FGGF@:++=FD,A:,E,@EDGGGGE+BEE867==8,,6E8DD3,=EE8DD89,,@,29+6BEFF97+75=+=?0+20AFG8BCA6?9191+;+**);<6+198))0):**))--(((0(/(-(47(:(/.)/))9)/:7((/)(/)/(-,(((,).),-).)6<(((((((-((,(((4-##
@M05025:18:000000000-B3NL5:1:1101:20635:4285 2:N:0:CACTCA
ACTTGAGGACTACTCGGGTTTCTAATCCTGTTTGCTCCCCACGCTTTCGAGCCTCAGCGTCAGTTACAGACCAGAGAGCCGCCTTCGCCACTGGTGTTCCTCCATATATCTACGCATTTCACCGCTACACATGGAATTCCACTCTCCTCTTCTGCACTCAAGTTTCCCAGTTTCCAATGACCCTCCCCGGTTGAGCCGGGGGCTTTCACATCAGACTTAAGAAACCGCCTGCGCTCGCTTTACGCCCAATAAACCCGTACAAAGCTTGCCACCTACGTATTACCGCCGCTGCTGGCACCGT
+
CCCFGGGGGGGFGFGGGGFGFGFGGFGGGGGGGGGFFCFGGGGGGGFDGGGGGGGGGGGGGGGG9FFFEFGF8EFFFEGGGGEGEACF@:FCFGE8EEFGGGGGGFEF,A<EGGGCGFFAFGGGGGDG9FFGFGGFGGGA,@DC9ECGCGGFGGGFGC?CCGFGFCDFFCEG8DEGGG8D7?FFFDEG6CD675*9A>DDBGBBA;F8CA8;=@<F@FFAACC@332(,:;?@B0:6>B?BA2,39(-:?0>4)((3(((())(4<9::0)8.4(2:,).())6((((((,(,),4(.(##
@M05025:18:000000000-B3NL5:1:1101:19590:4292 2:N:0:CACTCA
ACTTGAGGACTACTAGGGTATCTAATCCTGTTCGATACCCACGCTTTCGTGCCTCAGCGTCAGTAGGGCGCCGGTATGCTGCCTTCGCAATCGGAGTTCTGCGTGATATCTATGCATTTCACCGCTACACCACGCATTCCGCATACTTCTCGCCCACTCAAGAACGCCAGTTTCAACGGCTCGACGGCGTTGAGCACCGCATTTTTACCGCTGACTTGGCATCCCGCCTACGCACCCTTTAAACCCAACAAATCCGGATAACGCTCGCATCCTCCGTATTACCGCGGCCGCTGGCACGGTG
+
CCCGGGGGGGGGGGGGGGGGGGGGGGGGGGGGGGGGGGGGGGGGGGGGGGGGGGGGGGGGGGGGGGGGGGGEGGGGGGGGGGGGGGGGGGGGGGGGGGGGGGGGGGGCGGGGGGFGGGGDGGGGGGGGGFGGFGGGGGGGGGGGGGGGGGGGGGGGGFGGFBAEGCGGGGGCAFFGGGGGGGGGGGEG<DCDF4CGFFGC3C>FFFFBFBFEE9:@AFFFFF>:::6>F<FF616>6<??<<<<2?<?(43:>7>>(4:?A?(4:?06(-3>,.83202:4)6:B469((4903:(8(-##
@M05025:18:000000000-B3NL5:1:1101:7754:4387 2:N:0:CACTCA
ACTTGAGGACTACTAGGGTTTCTAATCCTGTTCGCTCCCCATGCTTTCGCTCCTCAGCGTCAGTAAATGCCCAGAGACCTGCCTTCGCCATCGGTGTTCCTCCTGATATCTGCGCATTTCACCGCTACACCAGGAATTCCAGTCTCCCCTACATCACTCTAGTCTGCCCGTACCCACCGCAGATCCGAGGTTGAGCCTCGGACTTTCACGGCAGACGCGACAAACCGCCTACGAGCTCTTTACGCCCAATAAATCCGGATAACGCTTGCGCCCTACGTATTCCCGCGGCTGCTGGCCCCCC
+
CCCGGGGGGGGGGGGGGGGGGGGGGGGGGGGGGGGGGGGGGGGGGGGGGGGGGGGGGGGGGGGGGGGGGGGGGGGGGGGGGGGGGGGGGGGGGGGGGGGGGGGGGGGGGGGGGGGGGGGGGGGGGGGGGGGGGGGGGGGGGGFGGGGGGGGGGGGFFGGGGGGGGGGGGGGGGGGGGGGGGGGFGGGGDGDGFGGGF9C554?>FFF6EFFFFF=F=>>>E9>DFDBFFFDDF::>(3>DADABB9B:??F<:>FFBBF6:BF39?:16(9:>;?B6?>>:))8(,,-((((.8(((((##
@M05025:18:000000000-B3NL5:1:1101:24786:4398 2:N:0:CACTCA
ACTTGAGGACTACAGGGGTTTCTAATCCTGTTTGCTCCCCACGCTTTCGTGTCTCAGTGTCAGTGTTGGTCCAGGTAGCTGCCTTCGCCATGTATGTTCCTCCTGATCTCTACGCATTTCACTGCTACACCAGGAATTCCGCTACCCTCTACCACACTCTAGTCATCCAGTATCCACTGCAGTTCCCAGGTTGATCCCAGGGCTTTCACAACGGACTTACATAACAACCTACGCACGTTGTACGCCCAGTAATCCGCATTGACTGTTGCACCCTTCACATTACCGCTGCTCCTGGCCCCAT
+
BCCDCCF<F,E<6EFCF78@FFCCFC,CFGEEGGG9,CD@FF7FGG,FEEC,,,C,CC,<,C,<CCE<FC<FEFEG<FGFCF<C9,DC:@F<6,C<:5F55EFCEF?FAAFFCDF:?:?FGGF5,,,CF8?=F7+8,@FG86@8E8,4@?F,@,,6@8F9EAFADAE9A,73=:8:+?DFF?6=+CCF+8=+AD+21=+=*+0*;:AF?F*@>ADFA680<A5*00*1):==D))-)--(0*855=2(2(**).1((((/)))))/)74=33;1(/)))).9176>3((4).2),((-(##
@M05025:18:000000000-B3NL5:1:1101:21433:4401 2:N:0:CACTCA
ACTTGAGGACTACCCGGGTTTCTAATCCTGTTCGCTACCCATGCTTTCGAGCCTCAGCGTCAGTTGCAGACCAGAGAGCCGCCTTCGCCACTGGTGTTCTTCCATATATCTACGCATTCCACCGCTACACATGGAGTTCCACTCTCCTCTTCTGCACTCAAGTTCAACAGTTTCTGATGCAATTCTCCGGTTGAGCCGAAGGCTTTCACATCAGACTTATTGAACCGCCTGCACTCGCTTTACGCCCAATAAATCCGGACAACGCTTGCCACCTACGTATTACCCAGGCTGCGGGCACCCT
+
CCCGGGGGGGGGGGGGGGGGGGGGGGGGGGGGGGGGGGGGGGGGGGGGGGGGGGGGGGGGGGGGGGGGGGGGGGGGGGGGGGGGGGGGGGGGGGGGGGGGGGGGGGGGGGGGGGGGGGGGGGGGGGGGGGGGGCFGGFGG9FGGEGGGGGGGFGGCGGGGGDFGGGGGGEGFGGGGGGGGG7FGGGGGGGGGGGGGFGDDDCFAFFFFFFFFFFFFFECFFFFFF>BF>DDFB@4;DFFF=3CDFF9@?;;AEEF;,71>;4((4:FFFFFFB42:::764<A9()(-(((-((46(-,##
@M05025:18:000000000-B3NL5:1:1101:13458:4469 2:N:0:CACTCA
ACTTGAGGACTACTAGGGTTTCTAATCCTGTTCGCTACCCATGCTTTCGAGCCTCAGCGTCAGTTGCAGACCAGAGAGCCGCCTTCGCCACTGGTGTTCTTCCATATACCTACGCATTCCACCGCTACACATGGAGTTCCACTCTCCTCTTCTGCACTCAAGTTCAACAGTTTCTGATGCAATTCTCCGGTTGAGCCGAAGGCTTTCACATCAGACTTATTGAACCGCCTGCACTCGCTTTACGCCCAATAAATCCGGACAACGCTTGCCACCTACGTATTACCACTGCTGCTGGCACGCT
+
CCCGGGGGGFGGGGGGGGGGGGGGGGGGGGGGGGGGGGGGGGGGGGGGGGGGGGGFGGDFGGGGGGGGGGGGGGFGGGGGGGGEGGGGGGGGGGGGGGGGGGGFGGGGGGGGGGGGGGGGGGGGGGGGFGGGGGDFGGGGGGFFGGGGGGGFGGAFGGECG?FGFFFGGFGFGGGGFFFCFFFFFFCGDGGGGGGGFGCC?DFFFFF+=F+*3:=A@EFFFE?EBBFFF?F9:B@=2>5;<9C2?66<153<45CEF6;@0::60?6((4<26:(((44<05A9-42)4),,8270(4(##
@M05025:18:000000000-B3NL5:1:1101:9707:4479 2:N:0:CACTCA
ACTTGAGGACTACCAGGGTTTCTAATCCTGTTTGCTCCCCACGCTTTCGAGCCTCAGCGTCAGTTGCAGACCAGAGAGCCGCCTTCGCCACTGGTGTTCTTCCATATATCTACGCATTCCACCGCTACACATGGAGTTCCACTCTCCTCTTCTGCACTCAAGTTCAACAGTTTCTGATGCAATTCTCCGGTTGAGCCGAAGGCTTTCACATCAGACTTATTGAACCGCCTGCACTCGCTTTACGCCCAATACATCCGCACAACGCTTGCCACCTACGTATTACCGCGGCTGCTGGCACGTG
+
CCCGGGGFFGGGGCFFGGFGGGGGGGGGGGGGFGGGGGFGGGGGGGGFG<FCGGGGGGGGGEEGGGGGGFFEEFCFFEDEGGDCGGFDGGGGGGGGGGGGGGGGGGGGGAEFGGG>CGCGGGGDGGGGGGGGGGGGGGGGGGGGGGGGGGGGGGGDFAFFCFDFGGFFGGGGGCFGFGGGGFFGGGGFGDGGGFGGFGGD5CAFAAAFFFFFFF9ABEFFFCFCE=@B5@D=2;5B>B@FD3C?;62?;;@3<5<@;(411037>BB?B0<D::?7<BF<><2439B296>:35481?-##
@M05025:18:000000000-B3NL5:1:1101:14219:4523 2:N:0:CACTCA
ACTTGAGGACTACTAGGGTTTCTAATCCTGTTCGCTCCCCATGCTTTCGCTCCTCAGCGTCAGTAAATGCCCAGAGACCTGCCTTCGCCATCGGTGTTCCTCCTGATATCTGCGCATTTCACCGCTACACCAGGAATTCCAGTCTCCCCTACATCACTCTAGTCTGCCCGTACCCACCGCAGATCCGAGGTTGAGCCTCGGACTTTCACGGCAGACGCGACAAACCGCCTACGAGCCCTTTACGCCCAATAAATCCGGATAACGCTTGCGCTCTACCTATGACCGCCGCTGCTGGCCCCAG
+
CCCGGCFGFGGGGGDAFFFE;DGCFGDGGGGFGGGGGFGGG8FGGGGGGGCEGDCFC@FGGEGFFFGGGFFFFGFEFDFGGGGFGGGGGDGG=CFCFFGGGGGGGDGAFGGCGGGEGGGDGGGGGGGGGGF@F@GFFGGGGGGGCGD=CDGGC,6=EFGGFFGGCFFFGGGGEGGGGGGGGGCFFGF7C7;FFFGG67D*?4?B*8BFFFFEA@FF>B))86,5=;9BFF018339(43324-,8>B0(4:))).37>0-(43396:08(1(-().),5<)6<(-((-3(-3))(4(((##
@M05025:18:000000000-B3NL5:1:1101:17531:4540 2:N:0:CACTCA
ACTTGAGGACTACAAGGGTTTCTAATCCTGTTTGCTCCCCACGCTTTCGAGCCTCAGCGTCAGTTACAGACCAGAGAGCCGCCTTCGCCACTGGTGTTCCTCCATATATCTACGCATTTCACCGCTACACATGGAATTCCACTCTCCTCTTCTGCACTCAAGTTTCCCAGTTTCCAATGACCCTCCCCGGTTGAGCCGGGGGCTTTCACATCAGACTTAAGAAACCGCCTGCGCTCGCTTTACGCCCAATAAATCCGGACAACCCTTGCAACCTACCTTTTACCGTCGCTGCTGGCCCGAG
+
CCCGGFGGFGGGGGGGGGGGGGGGGGGGGGGGGGGFGGGGGGGCFGFGGDFGGFGEFGGGG@FGGGGFGG8FFGGG<:FDEGGGGG?FGGGGFEGGGGGGFGFCGFGGGGEGGGGGGEFGGGGGGGGGGGFEGGFEFGBFGGCGEFFFG=DFGFGDGGGG8DFGFFCGGGGGGGFDD@DFGFGCGGGGGD>CC;CFFGDDFDFFFAFFFF>AFE3)67AFA<C8;;109??D01319>(31:>(86903:)4<)63>>(,(,((,.,(8))3:(23()).).3<1((,1(((.)50(4(##
@M05025:18:000000000-B3NL5:1:1101:16051:4572 2:N:0:CACTCA
ACTTGAGGACTACTCGGGTTTCTAATCCTGTTTGCTCCCCACGCTTTCGTGCCTCAGTGTCAGTGTTGGTCCAGGTAGCTGCCTTCGCCATGGATGTTCCTCCTGATCTCTACGCATTTCACTGCTACACCAGGAATTCCGCTACCCTCTACCACACTCTAGTCATCCAGTATCCACTGCAGTTCCCAGGTTGAGCCCAGGGCTTTCACAACGGACTTAAATAACCACCTACGCACGCTTTACGCCCAGTAATTCCGACTAACGCTTGCACCCTTCCTATTACCGCGGCTGCTGGCACGAA
+
@CCFF<EGAC<@EFFGGGGCGGGGAGGGEGFGCGFFC@CCFGGGGGGGGGGGGEE8EFEFFGGGGGGGDFFCEGGGGGGGGGGGGGGGGDG8F<EFFFGGGFGGFDGEE<?E<FGGGGGGGGGGG9,FFF@D4==E=FFFFGEGEFGFDE=,=8DCEEFGG;E=D=EGEGFA,7@DGGG6?DFGGGEFDD=FC8FC9=++57AFF?AACC*@E=@F58B8=AEFF=BBF4@FF=479@2@BE=5@2=7(/)1.)17;;(((/;0,,361)),,487()))66<4,((46((().(,()(##
@M05025:18:000000000-B3NL5:1:1101:16419:4597 2:N:0:CACTCA
ACTTGAGGACTACAGGGGTTTCTAATCCTGTTCGCTACCCATGCTTTCGAGCCTCAGCGTCAGTTGCAGACCAGAGAGCCGCCTTCGCCACTGGTGTTCTTCCATATATCTACGCATTCCACCGCTACACATGGAGTTCCACTCTCCTCTTCTGCACTCAAGTTCAACAGTTTCTGATGCAATTCTCCGGTTGAGCCGAAGGCTTTCACATCAGACTTATTGAACCGCCTGCACTCGCTTTACGCCCAATAAATCCGGACAACGCTTGCCACCTACTTATTACCGCGGCTGCTGGCACGAT
+
CCCGGGGGGGGGGGGGGG@FGGGGGGGGGCGGGGGGGGGGGGGGGGGGGGGGGGGFGGGFGFFGGGGFGGGGGGGGGGGGGGGGGGGGGGGGGGGGGGGGGGGGGGGFGGGDGGGDEFGFGGGGGGGGGGGGGGGGGGGGGGGGGGGGGGGGGGGGGGG,DDECGDFGFFGGGGGGGGGGGGGGGGGGGCDGDF7CFDDCBDAFFFAAFFFFF6BFEEFFF4ECFBBFFFF=5@=E=98?DFF@?;9DDFFFE?7@02;>B?F03(8:6>2<??(.)6<ADA>6((((,4>F208?(4(##
@M05025:18:000000000-B3NL5:1:1101:17795:4612 2:N:0:CACTCA
ACTTGAGGACTACAAGGGTTTCTAATCCTGTTTGCTCCCCACGCTTTCGTGCCTCAGTGTCAATGTTGGTCCAGGTAGCTGCCTTCGCCATGGATGTTCCTCCTGATCTCTACGCATTTCACTGCTACACCAGGAATTCCGCTACCCTCTACCACATTCTAGTCATCCAGTATCCACTGCAGTTCCCAGGTTGAGCCCAGGGCTTTCACAACGGACTTAAATAACCACCTACGCACGCTTTACGCCCAGTAATTCCGAGTAACGCTTCAACCCTTCGTATTACCGCGGCTGCTTGCACCTG
+
CCCGGGGGGGGGGGGGGGGGGGGGGGGGGGGGGGGGGGGGGGGGGGGGGGGGGGGGGGGGGFGGGGGGGGGGGGGGGGGGGGGGGGGGGGGGGGGGGGGGGGGGGGGGGGGGGGGEGGGGGGGGGGGGGGGGGGGGGGGGGGGGGGGGGGGGDGGGGGGGGGGGDGGGGGGFFGGGGGGGGFGGGGGGG6AFCGGGFGGGFGFFFFFAAFC5AF=BBFFFFEEFFFFDAFEFA4594@FDFFF2>>>@B;45CEEEFFF;83633((().1=78/=;/:3:AD2-3,(2((-,).8)2.##
@M05025:18:000000000-B3NL5:1:1101:23877:4621 2:N:0:CACTCA
ACTTGAGGACTACACGGGTATCTAATCCTGTTTGCTCCCCACGCTTTCGAGCCTCAACGTCAGTTACCGTCCAGTAAGCCGCCTTCGCCACTGGTGTACCTCCTAATATCTACGCATTTCACCGCTACACTAGGAATTCCGCTTACCTCTCCGGCACTCTAGATGGACAGTTTCCAAAGCAGTCCAGGGGTTGAGCCCCTGCCTTTCACTTCAGACTTGCCCGTCCGTCTACGCTCCCTTTCCACCCAGTCAATCCGGATAACGCTTGCCCCCTACGTATCACCGCGGCTGCTGCCACCTC
+
CCCGGGGGFFGGGGGGGGFGGGGGGGGGGGGGFGGGGGGGGGGGGGGFEGGGGGGGGGGGFGEGGGGGGGGGGGGGGGGGGGGGGGGGGGGGCDEFFGDGFDFGGGGGGGGGGGGDEGGGGGGGGGGGGGGFGGGGGGGGGGGDGGGGGGGGGCEEGGGCF;AGF?,==FFGGGEGCFFFGGG6AFGGGGDDG7D5@FGGFGFFFFF>FC6AFCCFFEABA52>>2;?@@?9<F((6069;).).3;12;)7<?<?B>F,:).49?1,(52(99(.((.6(6<?1;>(-1(4)),4:.(##
@M05025:18:000000000-B3NL5:1:1101:7407:4669 2:N:0:CACTCA
ACTTGAGGACTACAGGGGTTTCTAATCCTGTTTGCTCCCCACGCTTTCGCGCCTCAGCGTCAGAACCGGACCAGACAGCCGCCTTCGCCACTGGTGTTCTTGCGAATATCTACGAATTTCACCTCTACACTCGCAGTTCCGCTGTCCTCTTCCGGTCTCAAGCCAACCAGTATCGAAGGCAATTCTGTGGTTGAGCCACAGGCTTTCACCCCCGACTTAATCGGCCGCCTACGCGCCCTTTACGCCCAGTGATTCCGAGCAACGCTAGCCCCCTTCGTATTACCGCGGCTGCTGGCACCAT
+
CCCGGGGGGGGGGGGGGGGGGGGGGGGGGGGGGGGGGGGGGGGGGGGGGGGGGGGGGGGGGGGGGGGGGGGGGGGGGGGGGGGGGGGGGGGGGGEFGGGGGGGGGGGGGGGGGGGDAFGGGGGGGFGGGGD@DGGGGGGGGGGGGGGGGGGGGGDGGGGGGFGGCGGGCGGGCFE>DDC>FFGGGFGGFGG4CFFFFGGGFGFFFFFFFFFEDF>:2<AFF<;<9;9>FBFFF6(419>FF<ABB>6???<9<)667?(4>?BF>1((8??FF0(42<7(4<2)(4,(29>:>0,8(),##
@M05025:18:000000000-B3NL5:1:1101:11745:4674 2:N:0:CACTCA
ACTTGAGGACTACTAGGGTTTCTAATCCTGTTTGCTCCCCACGCTTTCGCACCTGAGCGTCAGTCTTTGTCCAGGGGGCCGCCTTCGCCACCGGTATTCCTCCAGATCTCTACGCATTTCACCGCTACACCTGGAATTCTACCCCCCTCTACAAGACTCTAGCCTGCCAGTTTCGAATGCAGTTCCCAGGTTGAGCCCGGGGATTTCACATCCGACTTGACAGACCGCCTGCGTGCGCTTTACGCCCAGTAATTCCGATTAACGCTTGCACCCTCCGTATTACCGCGGCTGCTGGCCCCGA
+
CCCGGGGGGGGGGGGGGGGFGGFGGGGGGGGGGGGGGGGGGGGGGGGGGGGGGGGGGGGGGGGGGGGGGGGGGGGCGGGGGGGGGGGGGGGGGGGGGGFEFFGGGCGGGGGGGGGGGGGGGGGGGGGGGGGGGGFFGGGGGGGGGDGGGGGGGGGFGGGGGDFGGGGGGGGGGGGGGGGGGFGGGGGGGGGGFGGCFGGGFG4>F4C7FFFFFF1>08AA63<@;<6>BF:03:?F>FF0:2<?BFF?FFFFFFBD04:?BAA(4???02?7:(,,4:17,6A92>B7>>61:?21(-,##
@M05025:18:000000000-B3NL5:1:1101:24168:4694 2:N:0:CACTCA
ACTTGAGGACTACCAGGGTATCTAATCCTGTTCGCTACCCATGCTTTCGAGCCTCAGCGTCAGTTGCAGACCAGAGAGCCGCCTTCGCCACTGGTGTTCTTCCATATATCTACGCATTCCACCGCTACACATGGAGTTCCACTCTCCTCTTCTGCACTCAAGTTCAACAGTTTCTGATGCAATTCTCCGGTTGAGCCGAAGGCTTTCACATCAGACTTATTTAACCGCCTGCACTCGCTTTACGCCCAATAAATCCGGACAACGCTTGCCACCTCCGTATTACCCTCGCTGCCTGCCGCTA
+
CCCGGGGGGGGGGGGGGGGGGGGGGGGGGGGGGGGGGGGGGGGGGGGGGGGGGGGGGGGGGGGGGGGGGGGGGGGGGGGGGGGGGGGGEGGGGGGGGGGGGGGGGGGGGGGGGGGGGGGGGGGGGGGGGGGGGGGGGGGGGGGGFFFGGGGGGGGGGGGGGGFGGGGGGFGGGGGGGFGGGGGGGGGGDDGGDGGGFG67>>AFFAAFFFFAF==FEEFFF4AEEEA=@DDB3(.;(8>B6;C;;90;<8@<>534:>((60((-,,(484>:0((--((:-)-(.(,14(-()-(,((##
@M05025:18:000000000-B3NL5:1:1101:6729:4738 2:N:0:CACTCA
ACTTGAGGACTACTAGGGTTTCTAATCCTGTTCGCTACCCATGCTTTCGAGCCTCAGCGTCAGTTGCAGACCAGAGAGCCGCCTTCGCCACTGGTGTTCTTCCATATATCTACGCATTCCACCGCTACACATGGAGTTCCACTCTCCTCTTCTGCACTCAAGTTCAACAGTTTCTGATGCAATTCTCCGGTTGAGCCGAAGGCTTTCACATCAGACTTATTGAACCGCCTGCACTCGCTTTACGCCCAATAAATCCGGACAACGCTTGCCACCTACGTATTACCGCGGCTGCTGGCACGCA
+
CCCGGGGGGGGGGGGGGGGGGGGGGGGGGGGGGGGGGGGGGGGGGGGGGGGGGGGGGGGGGGGGGGGGGGGGGGGGGGGGGGGGGGGGGGGGGGGGGGGGGGGGGGGGGGGGGGGEGGGGGGGGGGGGFGGGGGGGGGGGGGGGFGGGGGGGGGGGGGG?FCGGGGGGGGGGGGGGGGGGGGGGGGGGGGGGDCCFFGGGFGFFFFFFFFFA5@BFFFFFF?EFFBFFFFDB26>E>FDFF3>FFFBFDFEFFCFF>@FFFFFFFBFFF?ABF?2><??4>ADA?>>29>BF370:2>3##
@M05025:18:000000000-B3NL5:1:1101:23256:4750 2:N:0:CACTCA
ACTTGAGGACTACAGGGGTTTCTAATCCTGTTTGCTCCCCACGCTTTCGCGCCTCAACGTCAGTTACCGTCCAGTAAGCCGCCTTCGCCACTGGTGTTTCTCCTAATATCTACGCATTTCACCGCTACACTAGGAATTCCGCTTACCTCTCCGGCACTCTACATGGACAGTTTCCACAGCAGTCCAGAGGTTTAGCCCCTTCCTTTCACTTCAGACTTTCCCGTCCGTCTACGCGCCCTTTTCACCCCGTAAATCCGCATAACGCTTGCCCCCCACGTATTATCGCCGCTCTTGTCACCTT
+
@CCGF<FC<<F@CFC,@@-6C<F,,6C,66C<FCAFF<FG8F@FE:F<7,@7CEG@<F@D<6BF,C6,8CB+B,CC@,6E7CC:?F,B@7F<?<CEE:,55AFG@95@EEGD5:FC+4EA<F?EGC7=AF9?EB84>8;,6CC6+8>6@EF?@CC=C?EGA,@=,,@4D+5DFFC7++:+=*:@7+2*3?F>+3BCFGD/*;49+=+9B+1*+1/;)>+19>(755(-(6(),6,421(6;).7<47((,-(244(1(,(,68-7(-((.:-4(4((-()()).(,(-(,(()).))..##
@M05025:18:000000000-B3NL5:1:1101:21687:4757 2:N:0:CACTCA
ACTTGAGGACTACTGGGGTTTCTAATCCTGTTTGCTCCCCACGCTTTCGAGCCTCAGCGTCAGTTACAGACCAGAGAGCCGCCTTCGCCACTGGTGTTCCTCCATATATCTACGCATTTCACCGCTACACATGGAATTCCACTCTCCTCTTCTGCACTCAAGTCTCCTAGTTTCCAATGACCCTCCCCGGTTGAGCCGGGGGCTTTCACATCAGACTTAAGCAACCGCCTGCGCTCGCTTCACGCCCAATAAATCCGGACAACGCTTGCCACCTACGTATTACCGCGCCTGCTGGCACCTC
+
CCCGGGGFGFF8FAFGGGGGGGGGGGGCFGGGFGGCFGGGGGGGGGGGGGGGGGG@FGGGG@FGGFGFGGFCGGGGGDGGGGGGCEFGGGGGGGGFGGGG9FFGGGFGF?EGGGGEE@E?FC<FEDGCGGGGGGEC9DEGAGCFFGC9DFGGGAFFFAGG?FDE9DGFF9DCEGCFGG6DFFG8FCECDDGCDGCD9CCDECDEFFFFF6:A=<E;))+;:)).63;>:?;;@9789>21(-41?<2::2:2)6A:9>(-7<62(4(1:2<???:(,()).:49(,4,1804:8(:()(##
@M05025:18:000000000-B3NL5:1:1101:25348:4886 2:N:0:CACTCA
ACTTGAGGACTACCCGGGTTTCTAATCCTGTTCGCTACCCATGCTTTCGAGCCTCAGCGTCAGTTGCAGACCAGAGAGCCGCCTTCGCCACTGGTGTTCTTCCATATATCTACGCATTCCACCGCTACACATGGAGTTCCACTCTCCTCTTCTGCACTCAAGTTCAACAGTTTCTGATGCAATTCTCCGGTTGAGCCGAAGGCTTTCACATCAGACTTATTGAACCGCCTGCACTCGCTTTACGCCCAATAAATCCGGACAACGCTTGCCACCTACGTATTACCGCGGCCGCTGGCCCCAC
+
CCCGGGGGGGGGGGGGGGGGGGGGGGGGGGGGGGGGGGGGGGFGGGGGGGGGGGGGGGGGGGGGGGGGGGGGGGGGGGGGGGGGGGGGGGGGGGGGGGGGGGGGGGGGGGGGGGGGGGGGGGGGGGGGGGGGFFGGGGGGGGGGGGFGGGGGGGGGGGGGGGGGGGGGGGGGGGGGGGGGGGGFCEGGGGGGGDCFFGGGEDCFFFFFFFFFFF@FFFFFFFFFFFF>@FFDBFFF;BFFFFFF;9>D;FFFEFF;B0:B6:B;>BF?FBFFFB:B?B3<:9<>8>>6;(1(,((2,(,##
@M05025:18:000000000-B3NL5:1:1101:6861:4887 2:N:0:CACTCA
ACTTGAGGACTACACGGGTTTCTAATCCTGTTTGCTCCCCACGCTTTCGTGCCTCAGTGTCAATGTTGGTCCAGGTAGCTGCCTTCGCCATGGATGTTCCTCCTGAACTCTACGCATTTCACTGCTACACCAGGAATTCCGCTACCCTCTACCACATTCTAGTCATCCAGTATCCACTGCAGTTCCCAGGTTGAGCCCAGGGCTTTCACAACGGACTTAAATAACCACCTACGCACGCTTTACGCCCAGTAATTCCGAGTAACGCTTGCACCCTTCGTATTACCGCGGCTACTGGCACCTT
+
CCCGGGGGGGGGGGGGGGGGGGGGGGGGGGGGGGGGGGDGGGGGGGGGGGDGGGGGGGGGGGGGGGGGGGGGGGGGGFGGFGGGGGEDGCFFGFBFFGFFGFFGGFGGGGGEFGGGFGGGFFGFGGGGGGFFGG7EBDFFFGGDGGDF@?FFGGGGGGGGFGDDCGGGGCFF:CDFGGGGDFGFGGDDF?FGDCGGBFGD?DE?FFF??9FFE58@BEA>9*;A@BF99>EEF==B>@>9BE6@=21;(;CCE5?;10(/6<C69;(/38E;1;?FF:?7()6>?12((((.)44(.42##
@M05025:18:000000000-B3NL5:1:1101:14181:4912 2:N:0:CACTCA
ACTTGAGGACTACTCGGGTATCTAATCCTGTTTGCTCCCCACGCTTTCGAGCCTCAGCGTCAGTTACAGACCAGAGAGCCGCCTTCGCCACTGGTGTTCCTCCATATATCTACGCATTTCACCGCTACACATGGAATTCCACTCTCCTCTTCTGCACTCAAGTCTCCCAGTTTCCAATGACCCTCCCCGGTTGAGCCGGGGGCCTTCACATCAGACTTAAGAACCCGCCTGCGCTCGCTTTACGCCCAATAAATCCGGACAACCCTTGCCCCCTACGTATTCCCGCGGCTTCTGCCCCCTT
+
CCCGGFGGGGGGFGFG;+CFGGGGGFGFCGGGGGGGGGFCFE@BFFFGGCEEGG@FGFFGGEEFCFFGGGGGGGGGFCGGGGGGEFGGGGGGFFGFEGFGCEFFGGFACF,CGGEGDFA9E9FGGEGGGGDGGGFGGGCFDGEF,E?DFGGFG9FGGGG88>@AC:EGFFEGGGGFFGDFGGGF?>CDGGDCCGG7CC77?GBDFAAFFAF;8=;4=C+@@<E((/,6>?D01(,310(4(6><?FFFF7)).4:?>(8(,.3(,40((,),4(43??BA?)-51,((4,,(.5).(-4##
@M05025:18:000000000-B3NL5:1:1101:10365:4954 2:N:0:CACTCA
ACTTGAGGACTACTAGGGTTTCTAATCCTGTTTGCTCCCCACGCTTTCGTGCATGAGCGTCAGTGCAGGCCCAGGGGATTGCCTTCGCCATCGGTGTTCCTCCGCATATCTACGCATTTCACTGCTACACGCGGAATTCCATCCCCCTCTGCCGCACTCCAGCCGTGCAGTCACAAATGCAGTTCCCAGGTTGAGCCCGGGGATTTCACATCTGTCTTGCACAACCGCCTGCGCACGCTTTACGCCCAGTAATCCCGTTTAACGCTGGCACCCTACGTATTACCGCGGCTGCTGGCCCCGT
+
CCCGGGGGGGGGGGGGGGGGGGGGGGGGGGGGGGGGGGGGGGGGGGGGGGGGGGGGGGGGGGGFGCGGFGGGGGFEGGGFGGGGCEGGGGGGGGEGGGGGEGGGGGGGGGGGGGGGGGGGGGGGGGGGGGGGGGGCFGGGGGGGGGGGGGGGGGGGGGGGCCCE6@>>FGFGCF9FFFFGGGGC9@FGG4FF*;CCFFGGFG>)?==++316+.77<CAAA@@DF?366??<6(6;(618042(4968::)-6).86,.(4)),,4(,24?16::?((.)44>A02(-(-,(.2(-3((##
@M05025:18:000000000-B3NL5:1:1101:13123:5014 2:N:0:CACTCA
ACTTGAGGACTACCGGGGTTTCTAATCCTGTTTGCTCCCCACGCTTTCGCACCTGAGCGTCAGTCTTTGTCCAGGGTGCCGCCTTCGCCACCGGTATTCCTCCAGATCTCTACGCATTTCACCGCTACACCTGGAATTCTACCCCCCTCTACACGACTCTAGCCTGCCAGTTTCGGATGCATTTACCAGGTTGAGCCCGGGGATTTCACATCCGACATGACTGTCCGCCTGTGTGCGCTTTACGCCCAGTAATTCCGATTTACGCTTACACCATCCGTATTACCGCGGTTCCTGGCACGTA
+
C@ACF9F@@CC@EEFGC:@@FAF<FECEEEEFCFA@C<@@<@BC@C@E@@FGC86CFCFFGFEFCEFGEC9FGGDE6B7<=FGCFFC7?8=F@FF7@?F5FFCDF,FFGGGGFG@=F7<FGDDCFGED,<6=?CD@EEEFGD9=DEG+@DDGF,@CC88;=5,@CGFCFC,<EC*:*<9**+55+=:C4C77;48485C)5)):;8A;ACF4F@?)(//+;).).//7:6()))(6,7;B0-),2(4(3494>2))(44<(-.4(,4()4>:(.2(43(44)-)-3-(,,(.-)((()(##
@M05025:18:000000000-B3NL5:1:1101:10826:5038 2:N:0:CACTCA
ACTTGAGGACTACTGGGGTTTCTAATCCTGTTTGCTCCCCACGCTTTCGTGCCTCAGTGTCAATGTTGGTCCAGGTAGCTGCCTTCGCCATGGATGTTCCTCCTGATCTCTACGCATTTCACTGCTACACCAGGAATTCCGCTACCCTCTACCACATTCTAGTCATCCAGTATCCACTGCAGTTCCCAGGTTGAGCCCAGGGCTTTCACAACGGACTTAAATAACCACCTACGCACGCCTTACGCCCAGTAATTCCGAGTAACGCTTGCACCCTTCTTATTACCCGCGCTGCTGCCCCGAA
+
CCCGGGGGGGGGGGGGGGGGGGGGGGGGGGGGGGGGGGGGGGGGGGGGGGGGGGGGGGGGGGGGGGGGGGGGFGGGGGGGGGGGGGGGGGGGGGGGGGGGGGGGGFGGGGGGGGGGGGGGGGGGGGGGGGGGGDGGGGGGGGGGGGGEGGGGGGGGGGGGFCEGFGGGGGGGGGGFGGGGGGGGGGGFGGF6?DFF?=FGFCEFAFFFFFAEFF>BFF@FFFFFF@EFABBE=@>B@2(86=EB=@=226;3<)9?E<(:5;C177?;D8E@DF(62-566)44(((-2(,,3))((,(##
@M05025:18:000000000-B3NL5:1:1101:15689:5066 2:N:0:CACTCA
ACTTGAGGACTACAGGGGTTTCTAATCCTGTTTGCTACCCACGCTTTCGAACCTCAGCGTCAGTTACAGACCAGAGAGCCGCTTTCGCCACTGGTGTTCTTCCATATATCTACGCATTTCACCGCTACACATGGAGTTCCACTCTCCTCTTCTGCACTCAAGTCTCCCAGTTTCCAATGCACTACTCCGGTTAAGCCGAAGGCTTTCACATCAGACTTAAAAGACCGCCTGCGTTCCCTTTACGCCCAATAAATCCGGATAACTCTTGCCACCTACGTATTCACGCGTCTTCTGGCACGAT
+
CCCGGGGGGGGGGGGGGGGGGGGGGGGAFGGGGGGGGGGGGGGGGGGGGGGGGGGGGGGGGGGGGGGGGGGFGGGGGGGGGGGDFGGDFFDGGGGGGGGGGGGGGGGGGGEFGGGGDGGGGGGGDGGGGGFGGGDGGGGGCGEG=CEGGGGGGGGGG8D8ECGGGGFGFGFFFFGCGGCGGDF=8BFFGDGGDFFGFGGC>>CAFFFFFFFFF*7ABEFFFFFF4:@>=@(22976334@E9C;;19DDFFF)7?430(4:B2)4464<2<<:?B??B<A?4)6811(((()-.5>:?1##
@M05025:18:000000000-B3NL5:1:1101:15161:5071 2:N:0:CACTCA
ACTTGAGGACTACTAGGGTTTCTAATCCTGTTCGCTACCCATGCTTTCGAGCCTCAGCGTCAGTTGCAGACCAGAGAGCCGCCTTCGCCACTGGTGTTCTTCCATATATCTACGCATTCCACCGCTACACATGGAGTTCCACTCTCCTCTTCTGCACTCAAGTTCAACAGTTTCTGATGCAATTCTCCGGTTGAGCCGAAGGCTTTCACATCAGACTTATTGAACCGCCTGCACTCGCTTTACGCCCAATAAATCCGGACAACGCTTGCCACCTACGTATTACTCCGGCTGCTGCCCCCTG
+
CCCGGGGGGGGGGGGGGGGGGGGGGGGGGGGGGGGGGGGGGGGGGGGGGGGGGGGFGGGGGGGGGGGGGGG<FGGGGGGGGGGGGGGGGGGGGGGGGGGGGGGGGGGGGCFGGGGGGGGGGGGGGGGGGGGGGGGGGGGGFGFG=EFGGGGGGGFGGGGGGC>EFFEGD?FGGFGG7DFGGGGGGGGGGDDD7FCCAGG>ADFFF68+=6=*<3>FFFFFF6EE>))8225(75*.(:2:/./(/,:<(33;C353262>B;F>9130:()<14(.1,2.:4<)).4(1-(3),,,((-##
@M05025:18:000000000-B3NL5:1:1101:14590:5081 2:N:0:CACTCA
ACTTGAGGACTACAAGGGTTTCTAATCCTGTTCGATACCCACGCTTTCGTGCCTCAGCGTCAGTAGGGCGCCGGTATGCTGCCTTCGCAATCGGAGTTCTGCGTGATATCTATGCATTTCACCGCTACACCACGCATTCCGCATACTTCTCGCCCACTCAAGGACGCCAGTTTCAACGGCTCGACGGCGTTGAGCACCGCATTTTTACCGCTGACTTGGCATCCCGCCTACGCACCCTTTAAACCCAATAAATCCGGATAACGCTCGCATCCTCCGTATTACCGCGGCTCCTGGCACGGTG
+
CCCFGGGGGGGGGGGGGGFGGGGGGGGFFGGGGGGGCGFGGGGGGGGGGGGGGGG?FGDGGGGGFGGEGFGGGDGGGGGGGGGFGGGGDGGG7FGGGGGGGGGGGGGAFED<FGFFGGGGGGG:FGEGGGGFGGGG@EGDFGGGDGGGGFGGDCGDG8DFGFF@FEEEGGCF,EAFFGGGGGG59CEG)>3)9C4CF5<DFGF+:@)8FBFED(4B6<4@F<BFFFFBB6<0;3>04?(4<)68<FF(47)64:>0((--).-4(4;((,77)51;?01:)64((,(20(-7>(4344(##
@M05025:18:000000000-B3NL5:1:1101:25046:5126 2:N:0:CACTCA
ACTTGAGGACTACAAGGGTTTCTAATCCTGTTCGCTACCCATGCTTTCGAGCCTCAGCGTCAGTTGCAGACCAGAGAGCCGCCTTCGCCGCTGGTGTTCTTCCATATATCTACGCATTCCACCGCTACACATGGAGTTCCACTCTCCTCTTCTGCACTCAAGTTCAACAGTTTCTGGTGCAATTCTCCGGTTGAGCCGAAGGCTTTCACATCAGACTTATTGAACCGCCTGCACTCGCTTTACGCCCAATAAATCCGGACAACGCTTGCCACCTACGTATTACCGCGGCTGCTGGCCCCAT
+
CCCGGGGGGGGGGGGGGGGGGGGGGGGGGGGGGGGGGGGGGGGGGGGGGGGGGGGGGGGGGGGGGGGGGGGGGGGGGGGGGGGGGGGGGGGGGGGGGGGGGGGGGGGGGGGGGGGGGGGGGGGGGGGGGGGGGGGGGGG9EGGGGGGGGGGGGGGFGGGGFGFGGGGGGFGGDGGGDGGGG?FEFCFFGGGDDGDGFGCGEGFFFFFFFFFFFF=FEEAFFCE6>=@=BFFFF@AEDF@FFFFFFFBF?DFF3<?(.9?(4:B904:?:(6<?B3?042>?2AA(4(26(-8))(-((,##
@M05025:18:000000000-B3NL5:1:1101:14110:5206 2:N:0:CACTCA
ACTTGAGGACTACCAGGGTTTCTAATCCTGTTTGCTCCCCACGCTTTCGTGCCTCAGTGTCAATGTTGGTCCAGGTAGCTGCCTTCGCCATGGATGTTCCTCCTGATCTCTACGCATTTCACTGCTACACCAGGAATTCCGCTACCCTCTACCACATTCTAGTCATCCAGTATCCACTGCAGTTCCCAGGTTGAGCCCAGGGCTTTCACAACGGACTTAAATAACCACCTACGCACGCTTTACGCCCAGTAATTCCGAGTAACGCTTGCACCCTTCGTATTACCGCGGCTGCTGGCACGTT
+
CCCGGGGGGGGGGGGGGGGGGGGGGGGGGGGGGGGGGGGGGGGGGGGGGGGGGGGGGGGGGGGGGGGGGGGGGGGGGGGGGGGGGGGGGGGGGGGGGGGGGGGGGGGGGGGGGGGGGGGGGGGGGGGGFGCGGGGGGGGGFGEGGGGGGGGGGGGGGGGGGGGGGGGGGGFFGGGGGGGGFGGGGGGGGGDGGFGGBGGGFDEFA?FFFFFFFFFFFFFF6AEEEFFFFFFFAFABFF9@>4:@?FFFFBC)9?EE186=16C(:71=D)/3;;@@FF0:?9A<060966><::(84<,##
@M05025:18:000000000-B3NL5:1:1101:14989:5275 2:N:0:CACTCA
ACTTGAGGACTACCAGGGTTTCTAATCCTGTTTGCTCCCCACGCTTTCGAGCCTCAACGTCAGTTACCGTCCAGTAAGCCGCCTTCGCCACTGGTGTTCCTCCTAATATCTACGCATTTCACCGCTACACTAGGAATTCCGCTTACCTCTCCGGCACTCTAGATGGACAGTTTCCAAAGCAGTCCAGGGGTTGAGCCCCTGCCTTTCACTTCAGACTTGCCCGTCCGTCTACGCTCCCTTTACACCCAGTAAATCCGGATAACGCTTGCACCCTACGTATTACCCCGGCTCCTGGCACGTT
+
CCCFGAFFGFFCGG@@FGGFFGDEFCGGGGFGF<@9FCCECGGDEGDGG,CFFGGGFGDGGGEFFFGGGGGDGFGFEEFACC@,BFF@7@@FGGGFGCAF,CFGFGG<CF,E?CF@F@9FGGFGGG@FGGC:EE,CEFGGGGGGEGGFGFDGEEEEGGGGGGGGGDGGFDGFGGFF??CGGG?7DF,?C>DD>C57ACDGFGAAAFFF:BFAC=FFE7*8A3>@@B@222=6/32<1;6@;345=;2?<=.5?6)6614:(62(-(4,4)57(,30-.)).6:A((-(-3(-5:(((.(##
@M05025:18:000000000-B3NL5:1:1101:8094:5350 2:N:0:CACTCA
ACTTGAGGACTACTCGGGTATCTAATCCTGTTTGCTCCCCACGCTTTCGAGCCTCAACGTCAGTCATCGTCCAGAAAGCCGCCTTCGCCACTGGTGTTCCTCCTAATATCTACGCATTTCACCGCTACACTAGGAATTCCGCTTTCCTCTCCGACACTCTAGCCTGACAGTTCCAAATGCAGTCCCGGGGTTGAGCCCCGGGCTTTCCCATCTGGCTTGCCATGCCGTCTACGCCCCCTTTCCCCCCAGTAAATCCGGATAACGATTGCCCCCACCGTATTACCGCGGCCGCTGGCCCGTA
+
CCCGGFGGGGGGGGGGGGFGGGGGGGGFGGGGGGGGGGGGFEGGGGGGGGGGGGGGGGGGGGGGGGGGGGGGGGGGGFGGEGGGGGFDFEEGGGGGGGGGGGGGGGGFGGGFFFGGGGGGGGFGGGGGGGGDEFGGGCGGGGGGGGFG8=FFEGGGEDGFFEGDDGFGGGGGGDFC8CFFGGFGGGGCD5CDDGFC4?DDF4?B:A4+2A=68>66315FA4>4=EFFFF?<(((.6;><:)6)(4(-(.)6--6>;12(-)<((,((...81(((41305<AA:>>0>(-471(((((##
@M05025:18:000000000-B3NL5:1:1101:23958:5393 2:N:0:CACTCA
ACTTGAGGACTACTAGGGTATCTAATCCTGTTCGCTACCCATGCTTTCGAGCCTCAGCGTCAGTTGCAGACCAGAGAGCCGCCTTCGCCACTGGTGTTCTTCCATATATCTACGCATTCCACCGCTACACATGGAGTTCCACTCTCCTCTTCTGCACTCAAGTTCAACAGTTTCTGATGCAATTCTCCGGTTGAGCCGAAGGCTTTCACATCAGACTTATTGAACCGCCTGCACTCGCTTTACGCCCAATAAATCCGGACAACGCTTGCCACCTACGTATTACCGCGGCTGCTGGCACGTT
+
CCCGGGGGGGGGGGGGGGGGGGGGGGGGGGGGGGGGGGGGGGGGGGGGGGGGGGGGGGGGGGGGGGGGGGGGGGGGGGGGGGGGGGGGGGGGGGGGGGGGGGGGGGGGGGGGGGGGGGGGGGGGGGGGGGGGGGGGGGGGGGGGGGGGGGGGGGGGGGGGGGGFGGGGGGGGGGGGFGGGGGGGGGGGGGGGGGFGFCGGFGFCA5ABAFFFFF6>BFFFFEFCE>FB@F99BBB=BBFB?EFFFBFF?;EF4CFFF;;(2;B11336?:AF::?B?726:><6((-3969?F>0?(.(##
@M05025:18:000000000-B3NL5:1:1101:21384:5405 2:N:0:CACTCA
ACTTGAGGACTACCAGGGTATCTAATCCTGTTCGCTACCCATGCTTTCGAGCCTCAGCGTCAGTTGCAGACCAGAGAGCCGCCTTCGCCACTGGTGTTCTTCCATATATCTACGCATTCCACCGCTACACATGGAGTTCCACTCTCCTCTTCTGCACTCAAGTTCAACAGTTTCTGATGCAATTCTCCGGTTGAGCCGAAGGCTTTCACATCAGACTATTGAACCGCCTGCACCCGCTTTACGCCAAATAATCCCGGACAACGCTTGCCACCTACGTATTACAGCGTATGCTGGCACGCTT
+
CCCGG@DFGGGGF@FGGDE@F<EGFCFGGGCFFB7CFEGDEF<,FGG@FGFDCCF<EF@FECFEFGGGFDFD@ECFGGGFEGGDFFG7CFGGGGEEBFGFGFEFGGGGG9AGGGGEFEGFGD<CEDEGFF,A=AEFEF,9,@DF,>DFGCFAFGFGFGD?8=EFDD8E8==DGFFGG7FGFCGCFGCF>8DGGGFGFC69@DFA9FBCFAFAB6:6>@CFFE4@94(5=@2(3>252(3,./2;@(7(.747))/6(((((412:0180<<2:(814.)5<2),)(((((.)50((,-(##
@M05025:18:000000000-B3NL5:1:1101:9077:5407 2:N:0:CACTCA
ACTTGAGGACTACAGGTTTCTAATCCTGTTCGCTACCCATGCTTTCGAGCCTCAGCGTCAGTTGCAGACCAGAGAGCCGCCTTCGCCACTGGTGTTCTTCCATATATCTACGCATTCCACCGCTACACATGGAGTTCCACTCTCCTCTTCTGCACTCAAGTTCAACAGTTTCTGATGCAATTCTCCGGTTGAGCCGAAGGCTTTCACATCAGACTTATTGAACCGCCTGCACTCGCTTTACGCCCAATAAATCCGGACAACGCTTGCCACCTACGTATTACCGCGGCTCCTGGCACGTATA
+
CCCGGGGGGGGGGGGGGGGGGGGGGGGGGGGGGGGGGGGGGGGGGGGGGGGGGGGGGGGGGGGGGGGGFGGGGGGGGGGGGGGGGGGGGGGGGGGGGGGGGGGGGGGGGGGGGGGGGGGGGGGGGGGGGGGGFGGGGGGGGGGGGGGGGGGFGGGGGGGGGGGGGGGGGGGGGG8DFGFFGGGGGGGDGDDGGGGDAGGGFGFAFFAFFFFFFEFFFFFFF4>):ABFB>(7=:>BFFF=><@FFF?@EF3)7=B;;09?=06:?10:BFF0:?:4)642:6:249>0(4(2::<><:(##
@M05025:18:000000000-B3NL5:1:1101:16689:5420 2:N:0:CACTCA
ACTTGAGGACTACCAGGGTATCTAATCCTGTTTGCTCCCCACGCTTTCGCACCTGAGCGTCAGTCTTTGTCCAGGGGGCCGCCTTCGCCACCGGTATTCCTCCAGATCTCTACGCATTTCACCGCTACACCTGGAATTCTACCCCCCTCTACAAGACTCTAGCCTGCCAGTTTCGGATGCAGTTCCCAGGTTGAGCCCGGGGATTTCACATCCGACTTGACAGACCGCCTGCGTGCGCTTTACGCCCAGTAATTCCGATTAACGCTTGCACCCCCCGTATTACCGCGGCTGCTGGCACGTA
+
CCCGGGGGGGGGGGGGGGGGGGGGGGGGGGGGGGGGGGGGGGGGGGGGGGGGGGGGGGGGGGGGGGGGGGGFGGGGGGGGGGGGGGGGGGGGGGGGGGGGGGGGGGGGGGGAGGGGGGGGGGGGGGDGGGGGGGGGGGGGGGGGGGGGGGGGGFGGGGGCFBFGGGGGGGGGGGEDCDGGGGGFFFFGGGFGFGCFFGGGEG);AFFFFFFFA@;B>DFFFFFF<449;0(8>:6?696:?<D:?BF6829)69AFF0:??)68>?B<(45?0((4(-3<:4<<6>991((28:484?,##
@M05025:18:000000000-B3NL5:1:1101:11987:5439 2:N:0:CACTCA
ACTTGAGGACTACACGGGTTTCTAATCCTGTTTGCTCCCCACGCTTTCGTGCCTCAGTGTCAGTGTTGGTCCAGGTAGCTGCCTTCGCCATGGATGTTCCTCCTGATCTCTACGCATTTCACTGCTACACCAGGAATTCCGCTACCCTCTACCACACTCTAGTCATCCAGTATCCACTGCAGTTCCCAGGTTGAGCCCAGGGCTTTCACAACGGACTTAAATAACCACCTACGCACGCTTTACGCCCAGTAATTCCGAGTAACGCTTGCACCCTTCGTATTACCGCGGCTGCTGGCACGAT
+
CCCGGGGGGGGGGGGGGGGGGGGGGGGGGGGGGGGGGGGGGGGGGGGGGGGGGGGGGGGGGGGGGGGGGGGGFGGGGGGGGGGGGGGGGGGGGGGGGGGGGGGGGGGGGGGGGGGGGGGGGGGFGGGGGGFGDGGGGGGGGGGGGGGGGGGGGGGGGGGGG9FGFGGGGGGGGGG8FGGGGGGFGGGGDGGGGCGG?D8D?GEAFFFFFFFFF=DFFFFFFFFFFFF>DF5=AFAF@F?@FEFF@>FFFF3?ECEFFFFF;EE@>@?DFEF@:2311:1?04ABF901979::D(8(4(##
@M05025:18:000000000-B3NL5:1:1101:16236:5451 2:N:0:CACTCA
ACTTGAGGACTACTAGGGTTTCTAATCCTGTTTGCTCCCCACGCTTTCGAGCCTCAACGTCAGTTACAGTCCAGTAAGTCGCCTTCGCCACTGGTGTTCCTCCTAATATCTACGCATTTCACCGCTACACTAGGAATTCCACTTACCTCTCCTGCACTCCAGCCTGACAGTTTCCAATGCAGTCCAGGGGTTGAGCCCCTGCCTTTCACACCAGACTTGCCATGCCGTCTACGCTCCCTTTACACCCAGTAAATCCGGATAACGCTTGCCCCCTACGTATTACCGCGGCCGCTGGCACCAG
+
CCCGGGGGGGGGGGGGGGGGGGGGGGGGGGGGGGGGGGGGGGGGGGGGGGGGGGGGGGGGGGGGGGGGGGGGGGGGGGGGGGGGGGGGGGGGFGGFGGGGGGGGGGGGGGGGGGGGGGGGGGGGGEGGGGGGGGGGFFGGGGGGGGGGGGGGGGGGGGGGGGGGGGGGGGFFFGGGGGGGGGGGGGGGGCDDGFGGFFGG59?CF5A>FFFEF@CFECFFFACBFF=:94>CDFDFFF2>ECFFFF@0=@EC?5?EB;?DFEE8@FF04@EB>9:<622)84AF:B0((((-(23<(41##
@M05025:18:000000000-B3NL5:1:1101:11322:5484 2:N:0:CACTCA
ACTTGAGGACTACTAGGGTTTCTAATCTTGTTTGCTCCCCACGCTTTCGAGCCTCAGCGTCTGTTACAGACCAGAGAGCCGCCTTCGCCACTGGTGTTCCTCCATATATCTACGCATTTCACCGCTACACATGGAATTCCACTCTCCTCTTCTGCACTCAAGTCTCCCAGTTTCCAATGACCCTCCCCGGTTGAGCCGGGGGCTTTCACACCAGCCTTAAGAAACGCCCACGCCTCGCTTTACGCACATTAAAACCGGACAAAGCTTGCCACCTATGTATTACCCCCGCTCCGCTCCCCCT
+
C@CGDAFF98-CCAFC<FCFFFFA9CE,CCFCEGFGGFGE@FCEGGGG,CECFF@C8EBG@,C@EDEFFGECECFGCE7B@FG,666F@@F<8,BFGGFF9EC,<9,?AECAEFGGCFFCAEG@FC+:FDGGCF>EE==E;EFGGGC4DF,ED,,@@3,6,6,7=,DDC,,7@EEFCDD7DDD8D+=99CCDCDFF?7*05/?)2;91BB6)23()(/;9A4)53((.3((((,66296((-68?(7B2)6))))((((-1(.(4-),(().4:0)))).--))(,(.(--9:((-(,-##
@M05025:18:000000000-B3NL5:1:1101:8656:5488 2:N:0:CACTCA
ACTTGAGGACTACCAGGGTTTCTAATCCTGTTTGCTCCCCACGCTTTCGAGCCTCAGCGTCAGTTACAGACCAGAGAGCCGCCTTCGCCACTGGTGTTCCTCCATATATCTACGCATTTCACCGCTACACATGGAATTCCACTCTCCTCTTCTGCACTCAAGTCTCCCAGTTTCCAATGACCCTCCCCGGTTGAGCCGGGGGCTTTCACATCAGACTTAAGAAACCGCCTGCGCTCGCTTTACGCCCAATAAATCCGATCAACGCTTCCCAACCACGTATCACGCCGGCTGCTGGCACGAC
+
CCCGGGGGCFCEFFEFFC-CFFFGGCFGGFGGAGGGF,FEGGDDGG@FG<@FEFCEGF@FGGEFDGAFGEAFFG8E@FFGGEG::FGDDEGGGGGFGGFGGGGFGGGGGGFGEFGGEFAFEGFFBEGGG<?8E8@CFGC;DECF9F8DEEAFFFF8F9,@==E,7@AFC,3@DECDFDGFFDF8DD>D67C6CG5CAD>5*:?);)8B=@+6=)36/168633(6=:037<@FF>B;F0((-.,42932.))-)6:B((,2222((-(.()(((((,,4<(64((--((,-(48:B(2,##
@M05025:18:000000000-B3NL5:1:1101:18499:5500 2:N:0:CACTCA
ACTTGAGGACTACTCGGGTTTCTAATCCTGTTTGCTCCCCACGCTTTCGAGCCTCAGCGTCAGTTACAGACCAGAGAGCCGCCTTCGCCACTGGTGTTCCTCCATATATCTACGCATTTCACCGCTACACATGGAATTCCACTCTCCTCTTCTGCACTCAAGTTTCCCAGTTTCCAATGACCCTCCCCGGTTGAGCCGGGGGCTTTCACATCAGACTTAAGAAACCGCCTGCGCTCGCTTTACGCCCAATAAATCCGGACAACGCTTGCCACCTACGTATTACCGCGTCTCCTGGCCCCAA
+
CCCGGGGGGGGGGGGGGGGGGGGGGGGGGGGGGGGGGGGGGGGGGGGGGGGGGGGGGGGGGGGGGGGGGGGGGGGGGGGGGGGGGGGGGGGGGGGGGGGGFGGGGGGGGGGFGGGGGGGGGGGGGGGGGGDFFGGGGGGGGGGGCFGGGGGGGGGGGGGGGGGGGGGGGGFGGGGF@DGFGGGFGGDGGGDGGGGFFGGGF:?;AAFFFF=AAEEFFFFFF9E@@@30101=,7(3-(14:<>B?FFF??FF2:A:16?61?:9>??6?0422(((8:2-4<2<B90(30(.64::((,##
@M05025:18:000000000-B3NL5:1:1101:7447:5505 2:N:0:CACTCA
ACTTGAGGACTACTGGGGTTTCTAATCCGGTTTGCTCCCCACGCTTTCGAGCCTCAGCGTCAGTTACAGACCAGAGAGCCGCCTTCGCCACTGGTGTTCCTCCATATATCTACGCATTTCACCGCTACACATGGAATTCCTCTCTCCTCTTCTGCACTCAAGTCTCCCAGTTTCCAATGACCCTCCCCGGTTGAGCCGGGGGCTTGCACATCAGACTTAAGAAACCGCCTGCGCTCGCTTTACGCCCAATAAATCCGGACAACGCTTGCCACCTACGTACTACCGCGGCCGCTGGCATCTT
+
@-AEG9<EGDFCGC<8CBCCFEEAGGGG+@FC78F<F@C7E+@B7FFEC,C,@<E<CC@FFCE<EEE<9FDDFGGGFFGGGD@:,CDGGGGGG8FE?C?FFF8A?,@ECFAED<FF@FGGG<??77CC=FEEGGGFECFDDG,>,DDFGFEGF8DFFGGE@FEGGG8==E8DFFAFDFG+533,=D7+9<399C7CAC4**/68;):4;86)+/.;@F6+;7>@@@B>0(40,((-9(226><?(314,8>26<:8>;6>;(.4((4(8.6817((((,(444.34919(((((-2(-(##
@M05025:18:000000000-B3NL5:1:1101:10046:5512 2:N:0:CACTCA
ACTTGAGGACTACTAGGGTTTCTAATCCTGTTTGCTCCCCACGCTTTCGAGCCTCAGCGTCAGTTACAGACCAGAGAGCCGCCTTCGCCACTGGTGTTCCTCCATATATCTACGCATTTCACCGCTACACATGGAATTCTACTCTCCTCTTCTGCACTCAAGTCTCCCAGTTTCCAATGACCCTCCCCGTTTGAGCCGGGGCCTTTCAAATCAGACTTACGAAACCGCCTGCGATCGTTTTTCGCCCAATAAATTCGGACAACGCTTGCCACCCTCTGATTAACGCGGCTGCTGGCCCGCG
+
@CCBFFF<<@<FGFFFE8-C7FC@66ECFFE@EF9FFFG@ACFGF@@F,6F@+6;@8@@F@FFGECGGG<66CCEAEGGDCCFD7A7FC,BEFGGGGG9<55::EEC<FD<EGGGG7?<FF<EGGDGC,4FAFGE>9>D,,@;D;E6@=FFFG8AAFGG,,=E,7=9@68@9D8EG7DGC6D68+0@CD++308+CF5C5@*:/A9+++4+**.**7?F0:5>-5(-5(,,60(((.(,61(.(/,((3<>7A4).8(((-.,,((,-2>22(((((.).)))-,43(2((,))(-(4(##
@M05025:18:000000000-B3NL5:1:1101:26723:5522 2:N:0:CACTCA
ACTTGAGGACTACCAGGGTTTCTAATCCTGTTTGCTCCCCACGCTTTCGTGCCTCAGTGTCAATGTTGGTCCAGGTAGCTGCCTTCGCCATGGATGTTGCTCATGATCTCTACGCATTTCACTGCTACACCAGGAATTCCGCTACCCTCTACCACATTCTAGTCATCCAGTATCCACTGCAGTTCCCAGGTTGAGCCCAGGGCTTTCACAACGGACTTAAATAACCACCTACGCACGCTTTACGCCCAGTAATTCCGAGTAACGCTTGCACCCTTCGTATTACCGCGGCTGCTGGCACCTC
+
CCCDEGGFFDFC-CEFGGFGG,E<@FFFCDFDEEECAE8FFGGEE7E96E8FFGGDCDFFAFFGGGFGG7ECFCGGGF<EF8EFFGGGGGGGGGF8FD,:AF,?F?F<9@EG<DFE@FDBAFGGGGDFDFADCEG>=B,@DCCE@FBFGGGFGGG,=8DDDEB;FDGGD9EGFFFEFFDGCDDFGG==FDGGGGGGDGG??G?DACFFFFAE*))0):F+1@;56:@=5=E)-2)/726(8:4(259(-79?55<?@<;@@)3,6?0(67)8,6133/12()661(((31;BF70,(.(##
@M05025:18:000000000-B3NL5:1:1101:6523:5542 2:N:0:CACTCA
ACTTGAGGACTACTAGGGTTTCTAATCCTGTTCGCTACCCATGCTTTCGAGCCTCAGCGTCAGTTGCAGACCAGAGAGCCGCCTTCGCCACTGGTGTTCTTCCATATATCTACGCATTCCACCGCTACACATGGAGTTCCACTCTCCTCTTCTGCACTCAAGTTCAACAGTTTCTGATGCAATTCTCCGGTTGAGCCGAAGGCTTTCACATCAGACTTATTGAACAGCCTGCACTCGCTTTACGCCCAATAAATCCGGACAACGCTTGCCACCTACGTATTACCGCGGCTTCTGGCACCGT
+
CCCGGGGGGGGGGGGGGGGGGGGGGGGGGGGGGGGGGGGGGGGGGGGCGGGGGGGGGGGGGGGGFGGGGGGGGGGGGGGGGDFGGGGGGEGGGGGGGGGGGGGGGGGGGGGGGGGGGGGGGGGGGGGGGGGGGGGGGGGGGGGGGGGGGGGGGGGGGGGGGFD,EGGGGGGEGGFFGG?FGGG8?EFGGGGDGDCFFGGGFDFFFFFFFFAFB=EFEFFF6*49;EB@BDD5=EEFD>F=DE:22>B@FFFF<39=1906><=9>FF(:BF?:1(4-:?),426,(((-((,64<?F?4##
@M05025:18:000000000-B3NL5:1:1101:7139:5546 2:N:0:CACTCA
ACTTGAGGACTACCAGGGTTTCTAATCCTGTTCGCTCCCCATGCTTTCGCTCCTCAGCGTCAGTAAATGCCCAGAGACCTGCCTTCGCCATCGGTGTTCCTCCTGATATCTGCGCATTTCACCGCTACACCAGGAATTCCAGTCTCCCCTACATCACTCTAGTCTGCCCGTACCCACCGCAGATCCGAGGTTGAGCCTCGGACTTTCACGGCAGACGCGACAAACCGCCTACGAGCTCTTTACGCCCAATAAATCCGGATAACGCTTGCGCCCTACGTATTACCGCGGCTGCTGGCACGCT
+
CCCGGGGGGGGGGGGGGGGGGGGGGGGGGGGGGGGGGGGGGGGGGGGGGGGGGGGGGGGGGGGGGGGGGGGGGGGGGGGGGGGGGGGGGGGGGGGGGGGGGGGGGGGGGGGGGGGGGGGGGGGGGGGGGGGGGGGGGGGGGGFGGGGGGGGGGGGGGGGGGGGGGGGGGGGGGGGGGGGGGDCECGGGGGGDGFFGFAFGFGFFFFFFFFFEB@BFFFFFF@>FFFFFBF07?(291:AFF<D06>FFFFBF<2:(99133AF?0:1(39;FF>0<BBB<B>A<(-((,4,4>BB<:<(##
@M05025:18:000000000-B3NL5:1:1101:26217:5559 2:N:0:CACTCA
ACTTGAGGACTACAAGGGTATCTAATCCTGTTCGCTACCCATGCTTTCGAGCCTCAGCGTCAGTTGCAGACCAGAGAGCCGCCTTCGCCACTGGTGTTCTTCCATATATCTACGCATTCCACCGCTACACATGGAGTTCCACTCTCCTCTTCTGCACTCAAGTTCAACAGTTTCTGATGCAATTCTCCGGTTGAGCCGAAGGCTTTCACATCAGACTTATTGAACCGCCTGCACTCGCTTTACGCCCAATAAATCCGGACAACGCTTGCCACCCACGTATTACCCCGGCTCCTGGCCCCAT
+
CCCGGGGFGGGGGGGGGGGGFFGGGGGGGGGGGGGGGDGGGGFGGGGGDGGGGGGGGGGGGGGGGGGGGFGGGGGGGGGFGFGGEGGGEGGGGFFGGGGGGGGFGGGGGGGGFGGGGEGDFFFEGGGGGGFGFGGGGGGFCFCGCGGFGGFAEDGGGGGGF9DFDG=AADDGCFGGGFGFDCGF96=DGDDD>DFGFDGDECAAAFFFFFAABBF459CF>4:;475>5=59=E@EDFD3?)90;@BD6;3)767;9;<B2((-48(,47-8?((196(-44A)(-7;1((((.3((-(##
@M05025:18:000000000-B3NL5:1:1101:16421:5564 2:N:0:CACTCA
ACTTGAGGACTACTAGGGTTTCTAATCCTGTTTGCTCCCCACGCTTTCGAGCCTCAGCGTCAGTTACAGACCAGAGAGCCGCCTTCGCCACTGGTGTTCCTCCATATATCTACGCATTTCACCGCTACACATGGAATTCCACTCTCCTCTTCTGCACTCAAGTTTCCCAGTTTCCAATGACCCTCCCCGGTTGAGCCGGGGGCTTTCACATCAGACTTAAGAAACCGCCTGCGCTCGCTTTACGCCCAATAAATCCGGACAACGCTTGCCACCTACGTATTACCGCTGCTGCTGGCCCCAT
+
CCCGGFGGFFFGGFDG88-C@<ECEFEFGGGGGGFGGF@FFGGGGGGGGGG>CCGFGGCFE@CEFGGGFGFCAECGGGGGGGEFFGGGGGGGGGGGGGGGGFGFGGGGGFG<FFDEGGGGGGG+>FGG9EFGGGF=CFFGGGGGFGGGGFGGGFGFFDF88E7@,=FFA8=DEFD:DFGDDFFG6DEDG9C9D6?7CDDGFGFEFFFFFFFFF34AEFCFCE<@1@:99;1<>@FF>><<B491:BF0137)44>?9013(84;BB1(3(6,3?B>:2<<:449(3(--)2,),33(4(##
@M05025:18:000000000-B3NL5:1:1101:12875:5575 2:N:0:CACTCA
ACTTGAGGACTACCGGGGTTTCTAATCCTGTTTGCTCCCCACGCTTTCGTGCCTCAGTGTCAATGTTGGTCCAGGTAGCTGCCTTCGCCATGGATGTTCCTCCTGATCTCTACGCATTTCACTGCTACACCAGGAATTCCGCTACCCTCTACCACATTCTAGTCATCCAGTATCCACTGCAGTTCCCAGGTTGAGCCCAGGGCTTTCACAACGGACTTAAATAACCACCTACGCACGCTTTACGCCCAGCAATTCCGCGTAACGCTTGCCACCCTGTAATTACCGCGGCTGCTGGCCACTT
+
@CCGGCF@EEGC@A@FEECCF<CFEFEEF,CFDFF<F<FEACEE:@<FFGG7,,;,EFGGEEFFGFFFGGFFFGGB@EFFA<FECFFGGGGCF8?FEGCC<?EF@C?AFFAEFCFE7FEGFEFFC;EFGCFFEGE8=4,@8=BE>FEEGDCEEFDF?;DFFAC9,EGFG,6=7EFGG+2A?F+9CF?7D6DD=8++3:;CCDF6AFFA><FD*=5?86+9176*1).:007)-5((((/59440;@937(6())1/.((.(/((-(,((.)51-4(,))-64:40((,(1(())((((-##
@M05025:18:000000000-B3NL5:1:1101:21371:5582 2:N:0:CACTCA
ACTTGAGGACTACAGGGGTATCTAATCCTGTTCGCTACCCATGCTTTCGAGCCTCAGCGTCAGTTGCAGACCAGAGAGCCGCCTTCGCCACTGGTGTTCTTCCATATATCTACGCATTCCACCGCTACACATGGAGTTCCACTCTCCTCTTCTGCACTCAAGTTCAACAGTTTCTGATGCAATTCTCCGGTTGAGCCGAAGGCTTTCACATCAGACTTATTGAACCGCCTGCACTCGCTTTACGCCCAATAAATCCGGACAACGCTTGCCACCCACGTATTACCGCGGCTGCTGCCACGAT
+
CCCGGGGGGGGGGGGGGGGGGGGGGGGGGGGGGGGGGGGGGGGGGGGGGGGGGGGGGGGGGGGGGGGGGGGGGGGGGGGGGGGGGGGGGGGGGGGGGGGGGGGGGGGGGFGGGGGGGGGGGGGGGGGGGGGGGGGGGGFGAFCFGGGGGGGGGGGCDGGGGGGGGFGGGGGGGGFGGGFGG8FEGFGGGGGGGGCGFGD9?DFFFFFFFFFFFFFFEFFFFEFFFF(25@BFFFE@@;1;;EEFFFB;71;4C<5@6;02(2611:?BB:AF6((((2(-49<A6>319>>??>)3)8(##
@M05025:18:000000000-B3NL5:1:1101:21646:5585 2:N:0:CACTCA
ACTTGAGGACTACCAGGGTTTCTAATCCTGTTTGCTCCCCACGCTTTCGAGCCTCAGCGTCAGTTACAGACCAGAGAGCCGCCTTCGCCACTGGTGTTCCTCCATATATCTACGCATTTCACCGCTACACATGGAATTCCACTCTCCTCTTCTGCACTCAAGTCTCCCAGTTTCCAATGACCCTCCCCGGTTGAGCCGGGGGCTTTCACATCAGACTTAAGAAACCGCCTGCGCTCGCTTTACGCCCAATAAATCCGGACAACGCTTGCCACCTACGTATTACCGCGGCTCCTGGCACCTG
+
CCCGGGGGGGGGGGGGGGFFGGGGGGGGGGGGGGGGGGGGGGGGGGGGGGGGGGGGGGGGGGGGGGGGGGGGGGGGGGGGGGGGGGGGGGGGGGGGGGGGGGGGGGGGFGGGGGGGGGGGGGGGGGGGGGGGGC@CEFGGGGCGCFGGFFFGGFGFGGGGGFFFFGGGGGGGGGGGGGGGGGGGGDDDDDDG97DGFGGGFGEAFAFFFFFFFEFA3CFFF9>@@=@BB?;?090:918??A>?FFBFFB>ABFFF>619>1(-4?B6??AFF1(38?2<:25>34(227(4:77:(5(##
@M05025:18:000000000-B3NL5:1:1101:6230:5591 2:N:0:CACTCA
ACTTGAGGACTACTGGGGTATCTAATCCTGTTTGCTCCCCACGCTTTCGAGCCTCAACGTCAGTTACCGTCCAGTAAGCCGCCTTCGCCACTGGTGTTCCTCCTAATATCTACGCATTTCACCGCTACACTAGGAATTCCGCTTACCTCTCCGGCACTCTAGAAAAACAGTTTCCAATGCAGTCCTGGGGTTAAGCCCCAGCCTTTCACATCAGACTTGCTCTTCCGTCTACGCTCCCTTTACACCCAGTAAATCCGGATAACGCTTGCCCCCTACGTATTACGGCGGCTGCGGGCACGTT
+
CCCGGGGGGGGGFGGGGGFGGGGGGGGGGGGGGGGGGGGGGGGDGGGGGGGGGGGGGGGGGGGGGGFGGGDFGGGGGGGGGGGGGGGGG?FGGGGGGGGGFGGGGGGGGGGGGGGGGGGGGGGGGGGGGGGGGGDCGGGGGGGEEGFGGGGGGGGGGGGGGGGGGGFGGGGFGGGGFGGGGGG6CGGGGGGCFFGFFGCDEFFAFFFFF=199B3A=9?=8@EEE>>=5==>>B?<>FFFF))/731(,.76?.93@0116),((40:((840((,(,)6()6((,,4;>>:(,01(8(##
@M05025:18:000000000-B3NL5:1:1101:21247:5630 2:N:0:CACTCA
ACTTGAGGACTACCCGGGTATCTAATCCTGTTCGCTACCCATGCTTTCGAGCCTCAGCGTCAGTTGCAGACCAGAGAGCCGCCTTCGCCACTGGTGTTCTTCCATATATCTACGCATTCCACCGCTACACATGGAGTTCCACTCTCCTCTTCTGCACTCAAGTTCAACAGTTTCTGATGCAATTCTCCGGTTGAGCCGAAGGCTTTCACATCAGACTTATTGAACCGCCTGCACCCGCTTTACGCCCAAGAAGTCTGGACACCGCTTTCAACCGCCGTTTTCCCGCGGCTGCCGGCCACTC
+
CCCFGDG?<FFGDGFGC@@:F<FGGGFGEGGCEGGEGGGGC@EEFGGGGG<FB<FFGGGFGDGDDCDCFGGGGGF<EF,@FEGCFGGCECC8=F9BFFGDGGE9F,5?<A?FGGGGEGC<FG<FBC+@FFGD@CFGGC9E9>DF,>DFGDCGA=ECEFFGGGG8;D8,@@=EDEDFGGGGF?FEFCC=CGG6+70A6C>5*;*99A89FFAFFFFA=AAAC*/1369>2>9276(((6(8=CE(:9@;((/5.64)1,<?:((-703())-.(-((44(,()).399(1,(3,39(((-##
@M05025:18:000000000-B3NL5:1:1101:22511:5636 2:N:0:CACTCA
ACTTGAGGACTACACGGTATCTAATCCTGTTTGCTCCCGACGCTTTCGCACCTGAGCGTCAGTCTTTGTCTAGGGGGCCGCCTCCGCCACCGGTATTCCCCCAGATCTCTACGCATTTCACCGCTACACCTGGAATTCTACCCCCCTCTACAAGACTCTATCCTGCCAGTTTCGTAGGCAGTTCCCAGGTTGAGCCTGGGGATTTCACAACCGACTTGACAGACTTCCTGCGTCCGTATTACCCCCAAGAATTCCGATTAACGGTTGCACCCTCCGGTTTAACACTCTTGCTCGCACGGTA
+
--866666C<@F@DFGDGGGCC<FE9C9F@C<FGGECG+B+@CG7C6:B,866;@F@@+,B@C@EE@FF9,CFGCFD@+6+4BB<F7FFCEFCFC<F,,,AFFGF<AEGGGGGGC7=F<9A,4>F++3A3>3:8>,@,E,37@=>B8B8;9F?5DDGG9>;;CFDF673@7,=7,=*;>F9;8?93,8*;*CDD*2/*9742.;*;AA+*)25(6563*)3737))/5924(,(--((.5--)(4-,-(,..).6(3((()-((402(),,4,4((((-(().).)(.).)))(-(,,-##
@M05025:18:000000000-B3NL5:1:1101:26213:5647 2:N:0:CACTCA
ACTTGAGGACTACAAGGGTTTCTAATCCTGTTTGCTCCCCACGCTTTCGAGCCTCAGCGTCAGTTACAGACCAGAGAGCCGCCTTCGCCACTGGTGTTCCTCCATATATCTACGCATTTCACCGCTACACATGGAATTCCACTCTCCTCTTCTGCACTCAAGTCTCCCAGTTTCCAATGACCCTCCCCGGTTGAGCCGGGGGCTTTCACATCAGACTTAAGAAACCGCCTGCGCCCGCTTTACGCCCAATAAAACCGGACAACCCTTCCCACCTACGTATTACCGCGGCTGCTGGCACCTT
+
CCCGGFGGGGGGGGGGGGGGGGGGGGGGGGGGFCFEFFFFFFCGEGGGFFGDGGGGGGGGDFCCFGGGGFFGFGGFFCGGDGEGDGGGBFGBFGGGGGGGGFFFGGGGGGGGGGGCE:AFGFEGGGGGGGGGGGG9FE;EGGFFGGGGGGGGGFGGGCGGGFGGDF8EGGGGGGFF7DGGGGG8D=CDG+9CGG>GFDD>BDEEF4AFFC@FA3.);9AFF9CDD59B@<(66((49BF024A08>BB03:<))5:>9099B((4(0,442:((.313)).).9(((((,,:7?0<(4(##
@M05025:18:000000000-B3NL5:1:1101:25610:5691 2:N:0:CACTCA
ACTTGAGGACTACAGGGGTATCTAATCCTGTTCGCTACCCATGCTTTCGAGCCTCAGCGTCAGTTGCAGACCAGAGAGCCGCCTTCGCCACTGGTGTTCTTCCATATATCTACGCATTCCACCTCTACACATGGAGTTCCACTCTCCTCTTCTGCACTCAAGTTCAACAGTTTCTGATGCAATTCTCCGGTTGAGCCGAAGGCTTTCACATCAGACTTATTGAACCGCCTGCACTCGCTTTACGCCCAATAAATCCGGACAACGCTTGCCACCTACGTATCACCGCGGCTGCTGGCACCTT
+
CCCGGGGGFGDFEC<FEGGGFGGEGGGGGGFFFGCEGGGGCG@FGGGGGG@GDGGFGGGGCFFGGGGFGGCC8CCEGCFGEGGFGGFFEGGGFG?F=FFG?FGGGFGGGFFGGGEGGGFGGAF,A9EFGGGFGGCFGGG9=EFGGG?FGGFGFFGDFFG8E,@:EDCGFFGGGCFCFF?F78DG79EADD>8=9?6ADG>AGFAAAFF@EF5<=@FEF8FF*6<@>AAFD==@2>B@BF(663;<@@@?@@<3)7;0,((28DF(4(4??B?(.3:?B)60)6((,((4460)5(4()(##
@M05025:18:000000000-B3NL5:1:1101:16367:5694 2:N:0:CACTCA
ACTTGAGGACTACCGGGGTTTCTAATCCTGTTCGCTCCCCATGCTTTCGCTCCTCAGCGTCAGTAAATGCCCAGAGACCTGCCTTCGCCATCGGTGTTCCTCCTGATATCTGCGCATTTCACCGCTACACCAGGAATTCCAGTCTCCCCTACATCACTCTAGTCTGCCCGTACCCACCGCAGATCCGAGGTTGAGCCTCGGACTTTCACGGCAGACGCGACAAACCGCCTACGAGCTCTTTCCGCCCAATAAATCCGGATAACGCTTGCGCCCTACGAATTACCGCGGCTCGCGGCCCCAT
+
CCCGGGGGGGGGGGGGGGGGGGGGGGGGGGGGGGGGGGGGGGGFGGGGGGGGGGGGGGGGGGGGGGGGGGGGGGGGGGGGFGGGGGGGGGGGGGGGGGGGGGGGGGGGGGGGGGGGGGGGGGGGGGGGGGGGGGFGGGGGGGGGGGGGGGGGGGGGGGGGGCFGGGGGGGEEGGGGGDCDGG5AFGFD>GGGGG>FFDGGDGDFFFF6CFFFFBFF0>>EE>958@9;>FBFF?BF0)4>A4<???FFFF:<F4279>0(-9>0((4??1>?>9(13((.4).4(4-4;9((((-40(-##
@M05025:18:000000000-B3NL5:1:1101:20838:5699 2:N:0:CACTCA
ACTTGAGGACTACTAGGGTTTCTAATCCTATTTGCTCCCCACGCTTTCGTGCCTCAGTGTCAGTTACAGACCAGGCGACCGCCTTCGCCACTGGTTTTCCTCCATATATCTACGCATTTTACCGCTACACATGGAATTCCATCGCCCTCTTCTGCACTCCAGCATACCAGTTTCCATAGCTTACAATGGTTGAGCCATTCCCTTTTACTACAGACTTAGTACGCCACCTACGCACCCTTTACGCCCAATGATTCCGGATAACGCTTGCCACCTCCGTATTACCGCGGCTACTGGCACGTTC
+
CCCGGGGGGGFFGGFGGAFGGGGGGGGGEFFFGFFAEFFGGGGGGGFGGF@EGGGFGG,FGGFGEFFGFGGFFGGGDGEGGGEEFGCFG>FGGG<,BFCGAFGGGDEEF@AFGGGGGEGGCFG>FG>FCGGGGG8FGGFGAFFGGGGEGGGGFCEGGFGDFGGGGGGGCFGGFFG8CFFF9EGGGFFGFF7DFGGGFCF+=@?FFF9CFF;*A*5A5*BA9E@AABAB@E@22((55=BBCC?FB2;;8()?)<5=9DFF)),.(6614)51<(,4642:)4)(3((46(.)3)40,(,##
@M05025:18:000000000-B3NL5:1:1101:22164:5717 2:N:0:CACTCA
ACTTGAGGACTACTCGGGTATCTAATCCTGTTCGCTACCCATGCTTTCGAGCCTCAGCGTCAGTTGCAGACCAGAGAGCCGCCTTCGCCACTGGTGTTCTTCCATATATCTACGCATTCCACCGCTACACATGGAGTTCCACTCTCCTCTTCTGCACTCAAGTTCAACAGTTTCTGATGCAATTCTCCGGTTGAGCCGAAGGCTTTCACACCAGACTTATTGAACCGCCTGCACTCGCTTTACGCCCAATAAATACGGACAACGCTTGCCACCTACGTATTACCGCGGCTGCTGCCACGTA
+
CCCGGGGGGGGGGGGGGGGGGGGGGGGGGGGGGGGGGGGGGGGGGGGGGGGGGGGGGGDGGGGGGGGGGGGGGGGGGGGGGGGGGGGGGGGGGGGFEFGGGGGGFDGGGGFGGGGGGGGGGGGGGEGGGGGGGGGGGGGFF>=8FGDFFGEFGGFGGGGGFFF:DFGFGGFGGGGCDFGFDFGCGGGGGDGDGD9CCDGGFGFAA5CAFFFFFFDA:EFFA*>C;59@@DDFB3;=1(46;)9(6:9?D;38CF)4(126(41(12,(44>?<1:B?BF9>2)4,7099;B0),)(.5(##
@M05025:18:000000000-B3NL5:1:1101:25723:5746 2:N:0:CACTCA
ACTTGAGGACTACAAGGGTTTCTAATCCTGTTTGCTCCCCACGCTTTCGAGCCTCAGCGTCAGTTACAGACCAGAGAGCCGCCTTCGCCACTGGTGTTCCTCCATATATCTACGCATTTCACCGCTACACATGGAATTCCACTCTCCTCTTCTGCACTCAAGTCTCCCAGTTTCCAATGACCCTCCCCGGTTGAGCCGGGGGCTTTCACATCAGACTTAAGAAACCGCCTGCGCTCGCTTTACGCCCAATAAATCCGGAAAACGCTTGCCACCTACGTATTCCCTCGGCTGATGGCCCGTT
+
CCCGGGGGFGGFFGGGGGGEGGGGGGGFGFGFGFFFGGGGGGGGGGGGGGGDGGGGGGGGGDGFGGGGGGGGGGGGGGGGGGGGGGGGGGGGGGFFGGGGGGGGGF<FFGGGGGGGGGGGFGGGGGGGGGGCGGEFGFFGGGGGFFFGGGGFGEFGFCGGFGFCECCFFDFGFAFFCDF+ADGFFDEGGDGDGGGGF>DGFDFFFFAAFF+6943;8<FA=6>;@36(4;6;9;@:1;0349BBF66?<(4-6.621(1((.(136?6::<<(,,4((,.()),).4(02((-6):(44##
@M05025:18:000000000-B3NL5:1:1101:5594:5756 2:N:0:CACTCA
ACTTGAGGACTACAAGGGTATCTAATCCTGTTCGCTACCCATGCTTTCGAGCCTCAGCGTCAGTTGCAGACCAGAGAGCCGCCTTCGCCACTGGTGTTCTTCCATATATCTACGCATTCCACCGCTACACATGGAGTTCCACTCTCCTCTTCTGCACTCAAGTTCAACAGTTTCTGATGCAATTCTCCGGTTGAGCCGAAGGCTTTCACATCAGACTTATTTAACCGCCTGCACTCGCTTTACGCCCAATAAATCCGGCCAACGCTTTCCACCTACGTATTACCTCGGCTGCTGGCACCTT
+
CCCGGGGGGGFGGGGGGGGGGGGGGGGGGGGGGGGGGGGGGGGGGGGGGGGGGGGGGGGEFGGGGGGFGGGGGGGGGGGGGGGGGGGGGGGGGGGGGGGGCCGFGGGGGGGGGGGGGGFDGGGGGGGGGGGGGGCGGGGDDFAFGGGGGGGGGGGAFGGGF9E@FGGGFCGGGGGGGF+=8ADGGDFGDDDG>79?FGDDBGFFFF>6BF;F96**.9>AF*6>>@AA9DBB3=;322((64),(1:@?3=;>?<;2((.(2439?0(6>BA?3(((.).(6.<2)(((-90832:04(##
@M05025:18:000000000-B3NL5:1:1101:24379:5822 2:N:0:CACTCA
ACTTGAGGACTACTGGGGTATCTAATCCTGTTTGCTCCCCACGCTTTCGAGCCTCAGCGTCAGTTACAGACCAGAGAGCCGCCTTCGCCACTGGTGTTCCTCCATATATCTACGCATTTCACCGCTACACATGGAATTCCACTCTCCTCTTCTGCACTCAAGTCTCCCAGTTTCCAATGACCCTCCCCGGTTGAGCCGGGGGCTTTCACATCAGACTTAAGAAACCGCCTGCGCTCGCTTTACGCCCAATAAATCCGGACAACGCTTGCCACCTACGTATTACCGCGGCTGCTGGCACGTT
+
CCCGGGGGGGGGGGGGGGGGGGGGGGGGGGGGGGGGGGGGGGGGGGGGGGGGGGGGGGGGGGGGGGGGGGGGGGGGGGGGGGGGGGGGGGGGGGGGGGGGGGGGGGGGGGGGGGGGGGGGGGGGGGGGGGFGGGEEFGGGGGFGGGGGGGGGGGGGGGGGFEDFGGGGGGFGGGGGGGFFGFGGGGGGGGGDDGGDFGC7DCDFFAFFFFFFFFFFFFF=A<48@8@B@F;@6>7:>FF:?AA:?FBF:<?FA<>?F>60916;91661(6?B?7?04):?4<<(4626((4::2:02,##
@M05025:18:000000000-B3NL5:1:1101:18443:5889 2:N:0:CACTCA
ACTTGAGGACTACAAGGGTATCTAATCCTGTTTGCTCCCCACGCTTTCGCACCTCAGCGTCAGTAATGGACCAGTAAGCCGCCTTCGCCACTGGTGTTCCTGCGAATATCTACGAATTTCACCTCTACACTCGCATTTCCACTTACCTCTTCCATACTCAAGACTTCCAGTATCAAAGGCAGTTCCGGGGTTGAGCCCCGGGATTTCACCCCTGACTTAAAAGTCCGCCTACGTGCGCGTTACGCCCAGTAACTCCGAACAACGCTAGCCCCCTTCGTATTACCGCGGCTGCTGGCACGAT
+
CCCGGFGGGGGGFGGGFEC@<6EFGGFFGGGFFGGFFFGCFBBFEG?EFGGGGGFFGDCBFGCGFFDGGFFGCGGGCEFFEGGGCEGGGGGFGGEFEFGGGGGGGGGGFF?FFFCDEGECFAFGGGFCFG9FCEE+@CGAFFGFCEF;FFGGGAF,@EF;=EFGFGGCAAFD,6EA+==C+C=EFGGGGDCD>FG>FFG7?455*;99@F;AFFBFE4B8F>C=CF=9D<?FD;(790((4(1:1(4:::46)66:0660-:((4:FF:<B(1(401,2??AFA0(40231(.3804?(##
@M05025:18:000000000-B3NL5:1:1101:26673:5925 2:N:0:CACTCA
ACTTGAGGACTACCCGGGTTTCTAATCCTGTTTGCTCCCCACGCTTTCGTGCCTCAGTGTCAATGTTGGTCCAGGTATCTGCCTTCGCCATGGATGTTCCTCCTGATCTCTACGCCTTTCACTGCTACACCATGAATTCCGCTACCCTCTACCACATTCTAGTCTTCCAGTATCCACTGCAGTTCCCAGGTTGAGCCCAGGCCTTTCACAACGAACTTAATTCACCACCTACGCCCGCTTTACCCCCAGCAATCCCGATTACCCCTCGCCCCCTTCGCATTCCTGCGTCTCATGCCCCCTA
+
CCCG9F<FF@EAECF@C:FFCGGE<FFGG,CECECCGFCCFGGGEFFFCFGGDEF@EFGG9<EFEFGGFCAFDGGFE,CACFFGGDFGFFF,,,C<EEAFGCGGFFEA?AF,ED>+9FDFCGGF?ECAEG,A,A@,@ECGEGGC+EF9+@ADAFFGGFCD86@@,=EDF7@AAFEFDFFG?8ABFD9=?+A6686?D=6+<+3;C5B+3;0**)0<@*0B>*7AE9*8>B=4)))/-)26(***025(/(-6<)3;0,(/()/((/(.,(66(-(3((((-)6)).-(4,.).))).,-##
@M05025:18:000000000-B3NL5:1:1101:7176:5978 2:N:0:CACTCA
ACTTGAGGACTACCCGGGTATCTAATCCTGTTCGCTACCCATGCTTTCGAGCCTCAGCGTCAGTTGCAGACCAGAGAGCCGCCTTCGCCACTGGTGTTCTTCCATATATCTACGCATTCCACCGCTACACATGGAGTTCCACTCTCCTCTTCTGCACTCAAGTTCAACAGTTTCTGATGCAATTCTCCGGTTGAGCCGAAGGCTTTCACATCAGACTTATTGAACCGCCTGCACTCGCTTTACGCCCAATAAATCCGGACAACGCTTGCCACCTACGTATTACCGCGGCTGCTGGCACGTT
+
CCCGGGGGGGGGGGGGGGGGGGGGGGGGGGGGGGGGGGGGGGGGGGGGGGGGGGGGGGGGGGGGGGGGGGGGGGGGGGGGGGGGGGGGGGGGGGGGGGGGGGGGGGGGGGGGGGGGGGGGGGGGGGGGGGGGGGGGGGGGGGGGGGGGGGGGGGGGGGGGGGFGGGGGGGGFGGGGFGDGGFGGGGGGCGGGDGGGFGGGEDACFFFFFFF>+:BFB?FFFCCEB9@>9959DFFF?FF@DEFD;6:?@@F8>5?@9.299(,-9B0(-:<<61:?:3262<A6106023902:0313,##
@M05025:18:000000000-B3NL5:1:1101:25867:5979 2:N:0:CACTCA
ACTTGAGGACTACAAGGGTTTCTAATCCTGTTTGCTCCCCACGCTTTCGTGCCTCAGTGTCAATGTTGGTCCAGGTAGCTGCCTTCGCCATGGATGTTCCTCCTGATCTCTACGCATTTCACTGCTACACCAGGAATTCCGCTACCCTCTACCACATTCTAGTCATCCAGTATCCACTGCAGTTCCCAGGTTGAGCCCAGGGCTTTCACAACGGACTTAAATAACCACCTACGCACGCTTTACGCCCAGTAATTCCGAGTAACGCTTGCACCCTTCGTATTACCACGGCTGCTGCCACGTG
+
CCCFGGGGFGGGGGGGGGFGGGGGGGGGGGGGGGGGGGGGGGGGGGGGGGGGGGGGGGGGFGGGGGGGGGGGFGGGGGGGGFFGFGGGGGGGGGGGGGGGGGGGGGGGGGGGGFGGGGGGGGGGGGGGFGGGGGGFGFGGGGGGGGGGGGGGGGGGGDFGG;EGGGGGGGFFFFFCFGDCFGGGGGCGFCDDF6?FFDF?FDDFFFFFFF5BEF5D>EFFFFF@EFF===BFFA9=>>5=2*952>292;;576CE(8(=@9?;03376<=@6,(66@13?2<2).((,(70))).,)(##
@M05025:18:000000000-B3NL5:1:1101:4681:5983 2:N:0:CACTCA
ACTTGAGGACTACAAGGGTATCTAATCCTGTTTGCTCCCCACGCTTTCGAGCCTCAGCGTCAGTTACAGACCAGAGAGCCGCCTTCGCCACTGGTGTTCCTCCATATATCTACGCATTTCACCGCTACACATGGAATTCCACTCTCCTCTTCTGCACTCAAGTTTCCCAGTTTCCAATGACCCTCCCCGGTTGAGCCGGGGGCTTTCACATCAGACTTAAGAAACCGCCTGCGCTCGCTTTACTCCCAATAAATCCGGACAACGCTTGCTACCTACGTATTACCGCGGCTGCTGGCCCCAT
+
CCCFGGGGGGCGGGGGGGCEFGGGGGGGGGGGGGGGGGGGFGGGGGGGGGGGGGGGGGGGGGGGGFGGGGGGGGGGGGGGGGGGGGGGGGGGGGGGGGGGCEDFFEFG?FGGGFEGGGFGFGGGGGGGGC9FF@FEFGGGGGDGFGGGFGGGGGGGGGGGGGFG9,=AFF=FA:AFFG6D?FFGGG>DGDGD>CFG>D7CB4?>49BFFFAABB@FFFFF6CE1@@>BB?;6@@FFF>6(:>>)6?F0<(8AF>A(41(,7:(-(2<01)-5<?4:<BF)(626(42(06(38:(-(((##
@M05025:18:000000000-B3NL5:1:1101:17158:6028 2:N:0:CACTCA
ACTTGAGGACTACTGGGGTATCTAATCCTGTTCGCTACCCATGCTTTCGAGCCTCAGCGTCAGTTGCAGACCAGAGAGCCGCCTTCGCCACTGGTGTTCTTCCATATATCTACGCATTCCACCGCTACACATGGAGTTCCACTCTCCTCTTCTGCACTCAAGTTCAACAGTTTCTGATGCAATTCTCCGGTTGAGCCGAAGGCTTTCACATCAGACTTATTGAACCGCCTGCACTCGCTTTACGCCCAATAAATCCGGACAACGCTTGCCACCTACGTATTACCCCGGCTGCTGGCACCTT
+
CCCGGGGGGGGGGGGGGGGGGGGGGGGGGGGGGGGGGGGGGGGGGGGGGGGGGGGGGGGGGGGGGGGGGGGGGGGGGGGGGGGGGGGGGGGGGGGGGGGGGGGGGGGGGGGGGGGGGGGGGGGGGGGGGGGGGGGGGGGGFGGGFGGGGGGGGGGGGGGGGGGGGGGGGGGGGGGGGGGGGGG8FDFGGCD>6CCFFGDDFGFFFFFCCF>AABEFBFFFFFF=E>=@@FFF((06=@<DF3.6@FBD68@34<581679(3<19BF:3?D??F:0(4245>9)(4(,196<0)501<1##
@M05025:18:000000000-B3NL5:1:1101:5622:6082 2:N:0:CACTCA
ACTTGAGGACTACAGGGGTTTCTAATCCTGTTTGCTCCCCACGCTTTCGTGCCTCAGTGTCAGTGTTGGTCCAGGTAGCTGCCTTCGCCATGGATGTTCCTCCTGATCTCTACGCATTTCACTGCTACACCAGGAATTCCGCTACCCTCTACCACACTCTAGTCGCCCAGTATCCACTGCAGTTCCCAGGTTGAGCCCAGGGCTTTCACAACGGACTTAAACGACCACCTACGCACGCTTTACGCCCAGTAATTCCGAGTAACGCTTGCACCCTTCGTATTACCCCGGCTGCTGGCACCGT
+
CCCGGGGGGGGGGGGGGGGGGGGGGGGGGGGGGGGGGGGGGGGGGGGGGGGGGGGGGGGGGGGGGGGGGGGGGGGGGGGGGGGGGGGGGGGGGGGGGGGGGGGGGGGGGGCFEGGGGGGGGGFGGGGGGGGGGDFGGGGGGGGGGGGGGGGGGGGGGGGGGGGGEEEGGGGGGGGGGGDGDCDFFGGGGGDF8DCFAFFGFGFFFAFFFFFFFB=DF<ACFFF2>ABFFDFFD256990:?CE0@>9?0;CF)53?EDB11CE?FF?BBFFFB?:?613::<B2(4(2617:))(3,5(##
@M05025:18:000000000-B3NL5:1:1101:4075:6111 2:N:0:CACTCA
ACTTGAGGACTACTGGGGTTTCTAATCCTGTTCGCTCCCCACGCTTTCGCTCCTCAGCGTCAGTAAATGCCCAGAGACCTGCCTTCGCCATCGGTGTTCCCCCTGATATCTGCGCATTTCACCGCTACACCAGGAATTCCAGTCTCCCCTACATCACTCTAGTCTGCCCGTACCCACCGCAGATCCGAGGTTGAGCCTCGGACTTTCACGGCAGACGCGACAAACCGCCTACGAGCTCTTTACGCCCAATAAATCCGGATAACGCTTGCGCCCTACGTATTACCGCGGCTGCTGGCACCTC
+
CCCGGGGGGGGGGGGGGGGGGGGGGGGGGGGGGGGGGGGGGGGGGGGFGGGGGGGGGGGGGGGGGGGGGGGGGGGGGGGGGGGGGGGGGGGGGGBFGGGGGGGGGGGGGGGGGGGGGGGGGGGGGGGGCGFGGGF8EFGGGGGGFGGGGGGGGFGFGGGGGGGGGGGGGGEGGGGGGDDGGGDGGGGGDDDCCC7FFFGDD48);FF@CF>46>@FF;D)=:912@;>B?BFFBFB6?B<BFA?B9>??B?FB<>09>0(4)3(((3384-(,3(4<B)-4)6A:B639((,800:(4-##
@M05025:18:000000000-B3NL5:1:1101:26830:6127 2:N:0:CACTCA
ACTTGAGGACTACACGGGTTTCTAATCCTGTTCGCTACCCATGCTTTCGAGCCTCAGCGTCAGTTGCAGACCAGAGAGCCGCCTTCGCCACTGGTGTTCTTCCATATATATACGCATTCCACCGCTACACATGGAGTTCCACTCTCCTCTTCTGCACTCAAGTTCAACAGTTTCTGATGCAATTCTCCTGTTGAGCCGAAGGCTTTAACATCAGACTTATTGAACCGCCGGCACTCGCTTTACCCCCAATAAATCCGGAATACGCTCACCACCTACATATTACCGCCGCCGCTTCCCCCAC
+
CCCFFFGG9DFGGGFGF7FGFFGGGGGGG9FAGDCFGGGGGFFFGGFGEGGGDEF8FGG,@CFFG9FEDFGGGGGDGEGGGGFGGGC7FCFD8EGGFGGGGG9FGGGGG,55EF+8?F9FDDC@F=EGFF@8,94E>D;E;9>E=,@E?AFFGAFFDCFGG9>AFFGFC,E,:2=@DEDF?+6=F=D?++=2AC+3;977:**63*+?B;99A@*;BE961*89;5:25(((,2:6132(6<E)(/(4(().77C4((((())-(-((.4,-(,,2().:).6<1;(-((-42,(,,(-##
@M05025:18:000000000-B3NL5:1:1101:16106:6175 2:N:0:CACTCA
ACTTGAGGACTACCGGGGTTTCTAATCCTGTTCGCTACCCATGCTTTCGAGCCTCAGCGTCAGTTGCAGACCAGAGAGCCGCCTTCGCCACTGGTGTTCTTCCATATATCTACGCATTCCACCGCTACACATGGAGTTCCACTCTCCTCTTCTGCACTCAAGTTCAACAGTTTCTGATGCAATTCTCCGGTTGAGCCGAAGGCTTTCACATCAGACTTATTGAACCGCCTGCACTCGCTTTACGCCCAATAAATCCGGACAACGCTTGCCACCTACGTATTACCGCGCCTGCTGCCACCAC
+
CCCFGGGGGGGGGGGGGGGGGGGGGGGGGGGGGGGGGGGGGGGGGGGGGGGGGGGGGGGGGGGGGGGGGGGGGGGGGGGGGGGGGGGGGGGGGGGGGGGGGGGGGGGGGGGGGFGGGGGGGGGGGGCEFGGGGGFGGGGFGGGGFGGGGGGGGFFFGGGGG9FFGGGGGFGGFCFGGGGGGGGGGFGDGDGGDGFFFGGGFGFFFFFFFF>>>BFAFFFFF?F9B>5>231;8@<;;;@?FCC@<B6<@F@E9<7?B(03>0,43::<:()331(.-.).())-((,(41(874)2).(##
@M05025:18:000000000-B3NL5:1:1101:19098:6178 2:N:0:CACTCA
ACTTGAGGACTACTGGGGTTTCTAATCCTGTTTGCTCCCCACGCTTTCGAGCCTCAACGTCAGTTACCGTCCAGTAAGCCGCCTTCGCCACTGGTGTTCCTCCTAATATCTACGCATTTCACCGCTACACTAGGAATTCCGCTTACCTCTCCGGCACTCTAGAAAAACAGTTTCCAATGCAGTCCTGGGGTTAAGCCCCAGCCTTTCACACCAGACTTGCTCTTCCGTCTACGCTCCCTTTACACCCAGTAAATCCGGATAACTCTTGCCCCCTACGTATTACCGCGGCTGCTGGCCCCTC
+
CCCGGGGGGGGFGGGGGGGGGGGGGGGGGGGGGGGGGGGGGGGGGGGGGGGGGGGFGGGGGGGGGGGGGGGGGGG<FFGGGGGGGGGGGGGGGGGGGGGGGGGGGGGFGGEGGGGGGG9AFGGGGGGGGGGCGDFGGGGGGGGCEGFGGGGGGGECEFGGGG9EAFFGFGC@<ECEFGGGGDCGFGDGGGDC5<+?FFCCBG>F>A@EFF*5)/>F:CFF=BE=E>(.5>;6((,628@34747)52(353<C<<E>0,322<)9>BFA5)490(11.3-3<A<:;12(4(())(4(-(##
@M05025:18:000000000-B3NL5:1:1101:23266:6202 2:N:0:CACTCA
ACTTGAGGACTACAGGGGTATCTAATCCTGTTTGCTCCCCACGCTTTCGCACCTGAGCGTCAGTCTTTGTCCAGGGGGCCGCCTTCGCCACCGGTATTCCTCCAGATCTCTACGCATTTCGCCGCTACACCTGGGATTCTACCCCCCTCTACAAGACTCTAGCCTGCCAGTTTCGGATGCAGTTCCCAGGTTGAGCCCGGGGATTTCACATCCGACTTGACAGACCGCCTGCGTGCGCTTTACGCCCAGTAATTCCGATTAAAGCTTGCACCCTCCGTACTACCGCGGCTGCTGGCCCCTT
+
CCCGFGGGGGGFGGGGGGGGGGGGGGCGGGGGFGGGGGGGGGGGGGGGGGEEGGGGGGGGGGGGGGGGGGGGGGGGGGGGGDEGGGCGGGGGECGDGGGGFDF@?FDGGGGFGGGCGGGG8FGEGGGGGGGGGGFGGGGGCCDDFGGGGGGGFDFFGGGGG;CFGCFFGGGGGGGGCGDGFGF<FFFGCFFF4*9FFDGC><3);=F+87AF5?FFFFFF?)4(809B>BBFF?(8>99?(<<2:6><??BA<<AAF160:4)).5A21254(-41(-,(--6,4((-3((423(,(((##
@M05025:18:000000000-B3NL5:1:1101:24506:6259 2:N:0:CACTCA
ACTTGAGGACTACTAGGGTATCTAATCCTGTTCGCTCCCCATGCTTTCGCTCCTCAGCGTCAGTAAATGCCCAGAGACCTGCCTTCGCCATCGGTGTTCCTCCTGATATCTGCGCATTTCACCGCTACACCAGGAATTCCAGTCTCCCCTACATCACTCTAGTCTGCCCGTACCCACCGCAGATCCGAGGTTGAGCCTCGGACTTTCCCGGCAGACGCGACAAACCGCCTACGAGCTCTTTACGCCCAATAAATCCGGAAAACGCTTGCGCCCTACGTATTACCGCGGCTGCTGGCACGTT
+
CCCGGGGGGGGGGGGGGGGGGGGGGGGGGGGGGGGGGGGGGGGGGGGGGGGGGGGGGGGGGGGGGGGGGGGGGGGGGGGGFGGGGGGGGGGGGGGGGGGGGGFGGGFGGGGGGGGGGGGGGGGGGFEGGGGGGGGGGGGFGGGGGGGGGGGGGGGGGGGGGGFFGGGGG>E6CGGGGGGGGGD,CFG>C5CGGGDDA?FGF4B>FFC+95/589@F@=A3A@B@@F63;02120891)67A44(-2>B:().6)6(291(411((4:(((463((4(.46(626:0(,19>?>D:124(##
@M05025:18:000000000-B3NL5:1:1101:8144:6269 2:N:0:CACTCA
ACTTGAGGACTACAAGGGTATCTAATCCTGTTCGCTCCCCATGCTTTCGCTCCTCAGCGTCAGTAAATGCCCAGAGACCTGCCTTCGCCATCGGTGTTCCTCCTGATATCTGCGCATTTCACCGCTACACCAGGAATTCCAGTCTCCCCTACATCACTCTAGTCTGCCCGTACCCACCGCAGATCCGAGGTTGAGCCTCGGACTTTCACGGCAGACGCGACAAACCGCCTACGAGCTCTTTACGCCCAATAAATCCGGATAACGCTTGCGCCCTACGTATTACCGCGGCTGCTGGCACCTC
+
CCCGGGGGGGGGGGGGGGGGGGGGGGGGGGGGGGGGGGFGGGGGGGGGGGGGGGGGGGGGGGGGGGGGGGGGGGGGGGGGGGGGGGGGGGGGGGGGGGGGGGGGGGGGGGGGGGGGGGGGGGGGGGGGGGGGGGGGGGGGGGGGGFGGGGGGGGGGGGGGGGGGGGGGGGGGGGGGDGGGGGDDGGGDGGCFGF5FFGGGFDEDFFFAFFFFFFDFFFFFFFFFFFFFB?FFF<31(8<7A<AFF;BF:77A):A?F61<<A7<>BFFB>FFF9?BB12<?FFF69;07>63)8(44<(##
@M05025:18:000000000-B3NL5:1:1101:23855:6277 2:N:0:CACTCA
ACTTGAGGACTACAGGGGTTTCTAATCCTGTTCGCTCCCCATGCTTTCGCTCCTCAGCGTCAGTAAATGCCCAGAGACCTGCCTTCGCCATCGGTGTTCCTCCTGATATCTGCGCATTTCACCGCTACACCAGGAATCCCAGTCTCCCCCACATCACTCTAGTCTGCCCGTACCCACCGCAGATCCGAGGTTGAGCCTCGGACTTTCACGGCAGACGCGACAAACCGCCTACGAGCTCTTTACGCCCAATAAATCCGGATAACGCTTGCGCCCTACGTATTACCGCGGCTGCTGGCCCCTC
+
CCCGGGGGGGGGGGGGGGGGGGGGGGGGGGGGGGGGGGGGGGGGGGGGGGGGGGGGGGGGGGGGGGGGGGGGGGGGGGGGGGGGGGGGGGGGGGGDGGGGGGGGGGGGGGGGGGGGGGGGGGGGGGGGGGGGGGGGGGGGGGGGGGGGGGGGGGGGGGGGGFFGFGGGGGGGGEGGGGGGGGDEGGFDGGGGFFFGF>DGFDFEFFFCFFFF:@DFFFFAFFF@??F;B?FFFB?F6:47)5<<F>>BFF:AAA>?96<:<B<?9<F:<>>:9BFF:B2<BA<<2901;B1?BF?F(:(##
@M05025:18:000000000-B3NL5:1:1101:22867:6295 2:N:0:CACTCA
ACTTGAGGACTACTCGGGTTTCTAATCCTGTTCGCTACCCATGCTTTCGAGCCTCAGCGTCAGTTGCAGACCAGAGAGCCGCCTTCGCCACTGGTGTTCTTCCATATATCTACGCATTCCACCGCTACACATGGAGTTCCACTCTCCTCTTCTGCACTCAAGTTCAACAGTTTCTGATGCAATTCTCCGGTTGAGCCGAAGGCTTTCACATCAGACTTATTGAACCGCCTGCACTCGCTTTACGCCCAATAAATCCGGACAACGCTTGCCACCTACGTATTACCGCGGCTGCTGGCACCAG
+
CCCGGGGGGGGGGGGGGGGGGGGGGGGGGGGGGGGGGGFGGGGGGGGFGFGGGGGGGGGGGGGGGGGGGGGGCGGFGGGGGGGGGGGGGGGGGGGGFGGGGGGGGGGGGGGFFGGGGGGGGFBFGGGGGGGGGGGGGGGGGGGFFGGGGGGGGGGGDGGGFBFFFFGGGGFGGGGGGGDGGFFDGGGGGGGGCFGGFGGCEGC5CFFFFF9AF@3>=CFFF?EEF>>BBD223;=E=BFF@4)2;(:DD@3=))95>@1:>F?19<B:?()4,:32:72<?9A2:69>F>6(,),((2(##
@M05025:18:000000000-B3NL5:1:1101:21087:6298 2:N:0:CACTCA
ACTTGAGGACTACCGGGGTTTCTAATCCTGTTTGCTCCCCACGCTTTCGCACCTGAGCGTCAGTCTTTGTCCAGGGGGCCGCCTTCGCCACCGGTATTCCTCCAGATCTCTACGCATTTCACCGCTACACCTGGAATTCTACCCCCCTCTACAAGACTCTAGCCTGCCAGTTTCGGATGCAGTTCCCAGGTTGAGCCCGGGGATTTCACATCCGACTTGACAGACCGCCTGCGTGCGCTTTACGCCCAGTAATTCCGATTAACGCTTGCACCCTCCGGATTACCGCGGCTGCTGGCACCGT
+
CCCGGGGGFGGGGGGGGGEGGGGGGGGGGFGGGGGGGGGGGGGGGGGFGGGGGGGGGGDGGGGGGGGGGGGGFGGGGGGGGGGGGGGGGGGGEGGGGGGGGGGGGGGGGGGGGGGGGGGGGGGGGDGFFGGGGFFGFGGFFFGGGGGGGGGGG:D>DEGFG9EGGGGGGGFGFCCGCDCG8?CFGGG*C*;89DGGFGGGBDA>;FFFFFFFA?FD;07?FFF?(,49B0(((411((,(264((310:BBB96A2(,31:261,3<,33<731:B;0(-4<B432,,1;1()),((5(##
@M05025:18:000000000-B3NL5:1:1101:14520:6314 2:N:0:CACTCA
ACTTGAGGACTACTGGGGTTTCTAATCCTGTTTGCTCCCCACGCTTTCGCACCTGAGCGTCAGTCTTTGCCCAGGGGGCCGCCTTCGCCACCGGTATTCCTCCAGATCTCTACGCATTTCACCGCTACACCTGGAATTCTACCCCCCTCTACAAGACTCTAGCCTGCCAGTTTCGGATGCAGTTCCCAGGTTGAGCCCGGGGATTTCACATCCGACTTGACAGACCGCCTGCGTGCGCTTTACGCCCAGTAATTCCGATTAACGCTTGCACCCGCCGTATTACCCCGGCGCCTGCCCCGAA
+
CCCGGGGGGGGGGGGGGGGGGGGGGGGGGGGGGGGGGGGGGGGGGGGGGGGGGGGGGGGGGGGGGGGGGGGGGGGGGGGGGGGGGGGGGGGGGGGGGGGGGGGGGGGGGGGFGGGGGGGGGGGGGGGGGGGGGGGGGGGGGGGGGGGGGGGGGFGFGGGGGAAFGGGGGGFGGGGGGGGGGGFGGGGCGGFFDGFGFGGC?G3AFAF7AAFFFDFFFFFFFC;@BF>BF6(4>F04(716?9>1?>B((52465:A:01:1A920(,4(,8?1(447;04,)..(402(((--4(3(((##
@M05025:18:000000000-B3NL5:1:1101:4172:6315 2:N:0:CACTCA
ACTTGAGGACTACAAGGGTTTCTAATCCTGTTTGCTCCCCACGCTTTCGAGCCTCAGCGTCAGTTACAGACCAGAGAGCCGCCTTCGCCACTGGTGTTCCTCCATATATCTACGCATTTCACCGCTACACATGGAATTCCACTCTCCTCTTCTGCACTCAAGTCTCCCAGTTTCCAATGACCCTCCCCGGTTGAGCCGGGGGCTTTCGCATGAGCCTGAAGAAACCGCCTGCGCTCGCTTTACGCCCAATAAATCCGGACAACGCTTGCCACCTACGTATTACCCCGGCTGCTGGCACGTA
+
CCCGGFGFFFGCGGFFFGGGGGGFGGGGDFGGGGFFGGFGGGGGGDGCFGGDEFGGGGDGGCFFFF<CFEGGGGGGGEGFGGC@FGFGGCGDFGFGG:AF9EFF?FGFCGFGGGGGFFGGGGGGGGGBFECFGGECCFGDFGFG=FCFEGGGFCGGGGGDFEEDDCGGGGGGGGGFC?=?FGD8DGGD?CDD7;CCAD5D>DAEFFFFE3>)*.).3(;=6;@(5861;@1=202:6>1::)4:846:6?02A)6?>02(,44(,48(4:AF6:?F???23446(,7(043(353:(5(##
@M05025:18:000000000-B3NL5:1:1101:7685:6346 2:N:0:CACTCA
ACTTGAGGACTACTCGGGTATCTAATCCTGTTCGCTACCCATGCTTTCGAGCCTCAGCGTCAGTTGCAGACCAGAGAGCCGCCTTCGCCACTGGTGTTCTTCCATATATCTACGCATTCCACCGCTACACATGGAGTTCCACTCTCCTCTTCTGCACTCAAGTTCAACAGTTTCTGATGCAATTCTCCGGTTGAGCCGAAGGCTTTCACATCAGACTTATTGAACCGCCTGCACTCGCTTTACGCCCAATAAATCCGGACAACGCTTGCCACCTACGTATTACCGTGGCTGCTGGCCCCGT
+
CCCGFGGF9FGGCFGEGGCGGEFGGGFFGFGFGGGGGG<C,FFFGGDFGGGGGGGGGG@FEGGGGFFGFGGGGGGGGGGGGGGDGGGGGGGE?FFGAFCGGGGFFEFDDFFFFGGEGGDDFBF>FGGGGGGFFG8EGGGFGFBFGGGAFGGGGGGFGA=>FGEFGGGGGGGADFGGFG+=+=FDD@F8=CDDCCF66CGGFDAAA*?CAFFFFE=A=A+BFCC;;=2>@FB=DEB=@@FD?391663<,3;@;66839;976?66::?:0).4:(4:(54?)<)2(,-(((-54(-(-(##
@M05025:18:000000000-B3NL5:1:1101:16938:6354 2:N:0:CACTCA
ACTTGAGGACTACCGGGGTTTCTAATCCTGTTCGCTACCCATGCTTTCGAGCCTCAGCGTCAGTTGCAGACCAGAGAGCCGCCTTCGCCACTGGTGTTCTTCCATATATCTACGCATTCCACCGCTACACATGGAGTTCCACTCTCCTCTTCTGCACTCAAGTTCAACAGTTTCTGATGCAATTCTCCGGTTGAGCCGAAGGCTTTCACATCAGACTTATTGAACCGCCTGCACTCGCTTTACGCCCAATAAATCCGGACAACGCTTGCCACCTACGCATTACCGCGGCCGCCGGCCCCAT
+
CCCGGGGGGGGGGGGGGGGGGGGGGGGGGGGGGGGGGGGGGGGGGGGGGGGGGGGFGGGGGGGGGGGGGGGGGGGGGGGGGGGGGGFGGGGGGGGGGGGGGGGGGGGGGGGGGGCEGGGGGGGGGGGGGGGGGGGGGGGGGGCGGG8EFGGGGGGGGGGFGCFGGGGGGGGGFGGGGG?FG?GFGGGFGGGG*C*;FDDCAGF>FAFCFFFF4;6FBEFFF?FF3>=>@F?@34)3;;7;D3;16>1(68@ACCFFFF:>02(--(4308>D?(8:(((-,:<2((((-(-(-((,(,(##
@M05025:18:000000000-B3NL5:1:1101:6805:6356 2:N:0:CACTCA
ACTTGAGGACTACCCGGGTATCTAATCCTGTTTGCTCCCCACGCTTTCGAGCCTCAGCGTCAGTTACAGACCAGAGAGCCGCCTTCGCCACTGGTGTTCCTCCATATATCTACGCATTTCACCGCTACACATGGAATTCCACTCTCCTCTTCTGCACTCAAGTCTCCCAGTTTCCAATGACCCTCCCCGGTTGAGCCGGGGGCTTTCACATCGGACTTAAGAAACCGCCTGCGCTCGCTTTACGCCCAATGAATCCGGACAACGCTTGCCACCTACGTATTACCGCCGCTGCTTGCACCAT
+
CCCGGGGGCFGGGGGGGGGGGGGGGGGGGGGGGGGGGGGGGGGGGGGGGGGGGGGGGGGGGGGGGGGGGGGGGGGGGGGGGGGGGGGGGGGGGGGGGGGGGGGGGGGGGGGGGGGGGGGGGGGGGGGGGGGGGGEEFGGGGGGGGGFGGGGGGGGGGGGGGFGGGGGGGGGGFGGGGFFGGGCGGGDGGDGDDGGGFGGGFGFFFFFFFCFAE;152@FFFFFFF;39BFB:(07?B>??<2<:?;;6BBBF<4<799<>6?B9BFFFF>A?F:BF0?74?A94(((-1(,(.).:24(##
@M05025:18:000000000-B3NL5:1:1101:27160:6374 2:N:0:CACTCA
ACTTGAGGACTACTAGGGTTTCTAATCCTGTTCGCTCCCCATGCTTTCGCTCCTCAGCGTCAGTAAATGCCCAGAGACCTGCCTTCGCCATCGGTGTTCCTCCTGATATCTGCGCATTTCACCGCTACACCAGGAATTCCAGTCTCCCCTACATCACTCTAGTCTGCCCGTACCCACCGCAGATCCGAGGTTGAGCCTCGGACTTTCACGGCAGACGCGACAAACCGCCTACGAGCTCTTTACGCCCAATAAATCCGGATAACGCTTGCGCCCTACGTATTACCGCCGCTGCTTGCACCCG
+
CCCGGGGGFGGGGGGGGFFGGGGGGGGGGGGGGGGGGGGEFGGFGGGGGGGGGGGGGGGGGGGGGGGGGGGGGGGGGGGGGGGGGGGGGGGGGGGGGGGGGFGGGGGGGGGGGGGGGGGGGGGGGGGGGGGGGGDFGGGGGGDBEGGGGGGGGFGFFGGGGGGGGGGGGCE=ECF9DGGGGGG99CCCCCCGCGCCF5CDF>BBFFFFFAABDBFF>@B>D@>@?@@02;D@10(33?42:)-(399?1<0<9<25;014:>2061(((-4:97?<04224449-4(-2(-44)51)),##
@M05025:18:000000000-B3NL5:1:1101:19973:6386 2:N:0:CACTCA
ACTTGAGGACTACTCGGGTATCTAATCCTGTTCGCTCCCCATGCTTTCGCTCCTTAGCGTCAGTAAATGCCCAGAGACCTGCCTTCGCCATCGGTGTTCCTCCTGATATCTGCGCATTTCACCGCTACACCAGGAATTCCAGTCTCCCCTACATCACTCTAGTCTGCCCGTACCCACCGCAGATCCGAGGTTGAGCCTCGGACTTTCACGGCAGACGCGACAAACCGCCTACGAGCTCTTTACGCCCACTAAATCCGGATAACGCTTGCTCCCTACGTATTACCCCGGCTCCTGTCACCGT
+
CCCGGGGGGGGGGGGGGGGGGGGGGGGGGGGGGGGGGGGGGGGGGGGGGGGGGGGGGGGGGGGFGGGGGGG@FGGGGGGGGDFGGGGGGGGGGGFGGGGGGGGGGGGGGGGGGGGGGGGGGGGGGGGGGGGGGGCFGFGGGGDFEFGEGGGGGGGCDFGGGGFFGGFGGGGGGGCFGGDGGGDGGGGDDGGGGGGGFDGGFDFFFFFFFF4?89=A2>:.),48;=@@7;1::2699?2AA9AF?>>B(.4??::09>:1?BB:>:?014),8,54(.).8<B.,3(4>B0:(4-3).)##
@M05025:18:000000000-B3NL5:1:1101:14671:6422 2:N:0:CACTCA
ACTTGAGGACTACAGGGGTTTCTAATCCTGTTTGCTCCCCACGCTTTCGCACCTGAGCGTCAGTCTTTGTCCAGGGGGCCGCCTTCGCCACCGGTATTCCTCCAGATCTCTACGCATTTCACCGCTACACCTGGAATTCTACCCCCCTCTACAAGACTCTAGCCTGCCAGTTTCGGATGCAGTTCCCAGGTTGAGCCCGGGGATTTCACATCCGACTTGACAGACCGCCTGCGTGCGCTTTACGCCCAGTAATTCCGATTAACGCTTGCTCCCTCCGTATTCCCTCGGCCTCTCGCGCGAT
+
CCCGGFGGEFECFFGCEGCGGGGGGGGGGGGGGFGFFFGGFGGGGGGGGGGGGGCFFGGGGGGGFGGGGGGGGGFDGGGGGGGGGGGGGGEGEDGGGGFGGGGFGGGGGGGDFFFGGGGGGGGGGCEFGGGGCFCFFFF>DFGFDGGGGGFFGDFFGGGGGECGGDGFFF?9<,AECD94;FCCFF<FDFCFGGGFA5?DED):F47@CFFAF1(=;(/0;6=(816;>:F?;BFFF>>?1:<??4;0:0<<)<ABB024424862(4:)..8((-4?<FF)-4)37((((.,(40(-,##
@M05025:18:000000000-B3NL5:1:1101:10084:6470 2:N:0:CACTCA
ACTTGAGGACTACAGGGGTTTCTAATCCTGTTTGCTCCCCACGCTTTCGCACCTGAGCGTCAGTCTTTGTCCAGGGGGCCGCCTTCGCCACCGGTATTCCTCCAGATCTCTACGCATTTCACCGCTACACCTGGAATTCTACCCCCCTCTACAAGACTCTAGCCTGCCAGTTTCGAATGCAGTTCCCAGGTTGAGCCCGGGGATTTCACATCCGACTTGACAGACCGCCTGCGTCCGCTTTACGCCCAGTAATCCCGATTAACGCTTGCACCCTCTCTATTACCGCGGCTGCTGGCCCGTA
+
CCCGGDFG9CA@EFGGGGFFGGDG<FGGGGGGAEFFFFD@FGCCGGGGDGGGGGGGGGGGGCFGGFGEGFGFGGGGDEDGGGGGEGGGCBFDFFG@FAE<99EDFCFDE9EEF=@FDEC@FEDEFGDGGGFGGGE8DCDFFGGDFGGGDF7AA,EF8DFFF;;EDGGGF6@;CGGG5C7@>>F?FGGGFC>FC9F461CC?D)>F461:8@FFDFFB@4AF<@1=((46:01;8(,17??1)6(263((.4:A)6??6942>2(,263:7<BF:?((...--6),92((-(())(((3(##
@M05025:18:000000000-B3NL5:1:1101:17407:6534 2:N:0:CACTCA
ACTTGAGGACTACTCGGGTTTCTAATCCTGTTCGCTACCCATGCTTTCGAGCCTCAGCGTCAGTTGCAGACCAGAGAGCCGCCTTCGCCACTGGTGTTCTTCCATATATCTACGCATTCCACCGCTACACATGGAGTTCCACTCTCCTCTTCTGCACTCAAGTTCAACAGTTTCTGATGCAATTCTCCGGTTGAGCCGAAGGCTTTCACATCAGACTTATAGAACCGCCTGCACTCGCTTTACGCCCAATAAATCCGGACACCGCTTGCCACCTACGTTTTCCCCCGCCTCCTGGCCCGCT
+
CCCGGGGGGGGGGGGGGGGGGGGGGGGGGGGGGGGGGGGGGGGGGGGGGGGGGGGGGGGGGGGGGGGGGGGGGGGGGGGGGGGGGGGGGGGGGGGGGGGGGGGGGGGGGGGGGGGGGGGGGGGGGGGGGGGGGCFGGGGGGGACDFGGGGGGGGGGGDGFGGGCGGGGGGGGGGGGGGCFGGGGGFGFGDGGGFFGFGDD>9FFFFF9;E9?FEFFFFCFF4A=F=2>>FDF=25BBBFD?3>1?@F<DDFEFCEFB(,6;(((-330:>2??80:((((--.4(-,(-,(,1).4(4(##
@M05025:18:000000000-B3NL5:1:1101:26416:6563 2:N:0:CACTCA
ACTTGAGGACTACTAGGGTATCTAATCCTGTTCGCTACCCATGCTTTCGAGCCTCAGCGTCAGTTGCAGACCAGAGAGCCGCCTTCGCCACTGGTGTTCTTCCATATATCTACGCATTCCACCGCTACACATGGAGTTCCACTCTCCTCTTCTGCACTCAAGTTCAACAGTTTCTGATGCAATTCTCCGGTTGAGCCGAAGGCTTTCACATCAGACTTATTGAACCGCCTGCACTCGCTTTACGCCCAATAAATCCGGACAACGCTTGCCACTCACGTACTACCCCGGTTCCTCGTACCTA
+
CCCE9FFFCGGFGGGGCDGGGGGFAFGFGGGGGGDGGG@FFG<FGGEEEGGGGGGFFF@FFGGGGGGGGGFGGGGGGGGG7FGCEG7FEGEGGFGFFDGDFFGEGGGGGGG9AFF7FGFBFFGGGD>FFGGGGDFGGEG;>D;DGGGF8D8EFGFFFGGF89E=FE=8=EECFDCDFCFGCDDEF=EGD6=DGG+;?+9CA5**;9?+9B+;@**/0*+=A*>475-)0-55@64729=20>C<129;3;EE<5512239;6(320((24>B((.53:0((.5((49((((,))(((-(##
@M05025:18:000000000-B3NL5:1:1101:8213:6566 2:N:0:CACTCA
ACTTGAGGACTACTCGGGTATCTAATCCTGTTTGCTCCCCACGCTTTCGTGCCTCAGTGTCAATGTTGGTCCAGGTAGCTGCCTTCGCCATGGATGTTCCTCCTGATCTCTACGCATTTCACTGCTACACCAGGAATTCCGCTACCCTCTACCACATTCTAGTCATCCAGTATCCACTGCAGTTCCCAGGTTGAGCCCAGGGCTTTCACAACGGACTTAAATAACCACCTACGCACGCTTTACGCCCAGTAATTCCGAGTAACGCTTGCACCCTTCGTATTACCCTCGCCGCTGGCACCTT
+
CCCGGGGGGGGGGGGGGGGGGGGGGGGGGGGGGGGGGGGGGGGGGGGGGGFGGGGGGGGGGGGGGGGGGGGGGGGGFGGGGGGGGGGGGGGGGCGGGGGGGGGGGGGGGGGGGGGGGGGGGGGDGFGGGGGGCFFGGGGGGEGGGGFEEGGGGFGFGGGGGGGGGGGGGGGGGGGGGGGGCDFGFGG??D=FDFGFFGGGF6@AFFFF7;A>588>@FFFAE<6CFFFAFFEFAAB)((-:4;9=@>>;..77?CE;?063C<(.081?@ED?;33(4((,.)-()((-(((,-,((.,##
@M05025:18:000000000-B3NL5:1:1101:19970:6569 2:N:0:CACTCA
ACTTGAGGACTACCGGGGTATCTAATCCTGTTCGCTACCCATGCTTTCGAGCCTCAGCGTCAGCTGCAGACCAGAGAGCCGCCTTCGCCACTGGTGTTCTTCCATATATCTACGCATTCCACCGCGACACATGGAGTTCCACTCTCCTCTTCTGCACTCAAGTTCAACAGTTTCTGATGCAATTCTCCGGTTGAGCCGAAGGCTTTCACATCAGACTTATTGCACCGCCTGCACTCGCTTTACGCCCAATAAATCCGGACAACGCTTGCCACCTACGTATTCCCGCGGCTCCTGGCACGAT
+
CCCFGEFGGFGF<@C+FCFFC@FFGGGCFEGGCGF7@FFF<E@8C@EFCCC::FG<FEC@@BCEDFG,C<<,CCAECFF8=+6,89<:FBC,EA<FB45,C5:FAEGFGF<@5A:+=C5@,A4:>++@F:DEF@=DD8FD9@DFCE=EFGGGCFFF8DD>E,3@C8EE@,5@CF7E@FCC+7=FGGGGCG;**;CFF7?49>>A*AFAFF=;85>A3?+18:*/.5196;071;)././=1)/(/:B?6B3-)).:(4:,(.4(1-:((,6?0,27:?FA3<4<(4(((((-.)(2:?(##
@M05025:18:000000000-B3NL5:1:1101:12541:6572 2:N:0:CACTCA
ACTTGAGGACTACCCGGGTTTCTAATCCTGTTCGCTACCCATGCTTTCGAGCCTCAGCGTCAGTTGCAGACCAGAGAGCCGCCTTCGCCACTGGTGTTCTTCCATATATCTACGCATTCCACCGCTACACATGGAGTTCCACTCTCCTCTTCTGCACTCAAGTTCAACAGTTTCTGATGCAATTCTCCGGTTGAGCCGAAGGCTTTCACATCCGACTTATTGAACCGCCTGCACTCGCTTTACGCCCAATAAATCCGGACAACGCTTGCCACCTACGAATTACCGCGGCTGCTGGCCCGTG
+
CCCGGGGGGGGGGGGGGGGGGGGGGGGGGGGGGGGGGGGGGGGGGGGGGGGGGGGGGGGGGGGGGGGGGGGGGGGGGGGGGGGGGGGGGGGGGGGGGGGGGGGGGGGGGGGGGGGGGGGGGGGGGGGGGGGGGGGGGGGGGGGGGGGGGGGGGGGGGGGFGCFFGGCFGGGGGGGGGGGGGGGGGFGGGGGGGGGGFGGGFGFFFFFFFFFFFFAFFFFFFFFFFFFFF@DFFFFF@F?D@FFFF9;@2;3.>EE@(3?99:127:??BBBFB(828<08?44)-2,37((:7:>1(4(##
@M05025:18:000000000-B3NL5:1:1101:15084:6595 2:N:0:CACTCA
ACTTGAGGACTACTAGGGTATCTAATCCTGTTTGCTCCCCACGCTTTCGAGCCTCAGCGTCAGTTACAGACCAGAGAGCCGCCTTCGCCACTGGTGTTCCTCCATATATCTACGCATTTCACCGCTACACATGGAATTCCACTCTCCTCTTCTGCACTCAAGTTTCCCAGTTTCCAATGACCCTCCCCGGTTGAGCCGGGGGCTTTCACATCAGACTTAAGAAACCGCCTGCGCTCGCTTTACGCCCAATAAATCCGGACAACGCTTGCCACCTACGTATTACCGCGGCTGCTGGCACCTC
+
CCCGGGGGGGGGGGGGGGGGGGGGGGGGGGGGGGGGGGGGGGGGGGGGGGGGGGGGGGGGGGGGGGGGGGGGGGFGGGGGGGGGGGGGGGGGGGGGGGGGFGGGGGGGGGGGGGGGGGGGGGGGGGGGGGGGGGGEFGGGGGGGGGGGGGGGGGGGGGGFGGGGGGGGGC@FGGGDGGGGFC8?FGGGDGGGCF?FF>DGFGDBFFFFF>4/8=EFEFFFF3;@DF>B61;<(((600::?9A1463(3:?<B25:>BF>FFF>>:<16?AFBF:>01,::949:>;9>(((8070(.(##
@M05025:18:000000000-B3NL5:1:1101:8574:6607 2:N:0:CACTCA
ACTTGAGGACTACACGGGTTTCTAATCCTGTTTGCTCCCCACGCTTTCGCACCTCAGTGTCAGTATCAGTCCAGGTGGTCGCCTTCGCCACTGGTGTTCCTTCCTATATCTACGCATTTCACCGCTACACAGGAAATTCCACCACCCTCTACCATACTCTAGCTTGTCAGTTTTGAATGCAGTTCCCAGGTTGAGCCCGGGGATTTCACATCCAACTTAACAAACCACCTACGCGCGCTTTACGCCCAGTAATTCCGATTAACCCTTGCACCCTCTGTATTACCGCGGCTGCTGGCACAGA
+
CCCGGGGGGGGGGGGGGGGGGGGGGGGGGGGGGGGGGGGGGGGGGGGGGGGGGGGGGGGGGGGGGGGGGGGGGGGGGGGGGGGGGGGGGGGGGGGGGGGGGGGGGGGFGGGGGGGGGGGGGGGGGGGGGGGGGGGGGGGGGGDFGGGGGGFGGGGGGGGGGGGGFDGGGGGGGGGGCGFCFGGFC9FGGGFGGGGGFGGDED9BFFFFFFFFFEEFFFFFFF=>>BFFFFFF@B0@>FB07EC@F:6;3.6AAAA>?FFFFF<2::37???::(4::4))-)64:6090(,(4).188(##
@M05025:18:000000000-B3NL5:1:1101:5266:6616 2:N:0:CACTCA
ACTTGAGGACTACAAGGGTTTCTAATCCTGTTTGCTCCCCACGCTTTCGAGCCTCAGCGTCAGTTACAGACCAGAGAGCCGCCTTCGCCACTGGTGTTCCTCCATATATCTACGCATTTCACCGCTACACATGGAATTCCACTCTCCTCTTCTGCACTCAAGTCTCCCAGTTTCCAATGACCCTCCCCGGTTGAGCCGGGGGCTTTCACATCAGACTTAAGAAACCGCCTGCGCTCGCTTTACGCCCAATAAATCCGGACAACGCTTGCCACCTACGTATTACCGCGGCTGCTGGCCCGTG
+
CCCGGGGGGGGGGGGGGGGGGGGGGGGGGGGGGGGGGGGGGGGGGGGGGGGGGGGGGGGGGGGGGGGGGGGGGGGGGGGGGGGGGGGGGGGGGGGGGGGGAFGGGGGGGGGGGGGGGGGGGGGGGEEGGGGGGGFEEGFGGGGGGGGGGGGGGGGGGGGGGGGGDCGGGFGGGGFGFGGGGGGGGGGGGCDGGGGCFGDGFGFEFFFFFFFFA@3=E<AFF3;3=3;>F;7?FFFF;BF?:>>FFFB<0:74<99?FF?BF<<69BB667<B6?03(,).5AF<<B02966?)..8(-(##
@M05025:18:000000000-B3NL5:1:1101:22412:6649 2:N:0:CACTCA
ACTTGAGGACTACTAGGGTTTCTAATCCTGTTTGCTCCCCACGCTTTCGAGCCTCAGCGTCAGTTACAGACCAGAGAGCCGCCTTCGCCACTGGTGTTCCTCCATATATCTACGCATTTCACCGCTACACATGGAATTCCACTCTCCTCTTCTGCACTCAAGTCTCCCAGTTTCCAATGACCCTCCCCGGTTGAGCCGGGGGCTTTCACATCAGCCTTAAGAAACCGCCTGCGCTCGCTTTCCGCCCAATAAATCCGGACAACGCTTGCCACCCACGAATTTCCGCGGCCTCTGGCCCCGT
+
CCCGGGGGGGFGFGGGGGGGGGGGGGGGGGGFFDGFGGGGGGDGEGGGGGGGEFGGGGGGGGGFFFGGGGGGGGGGGGGGGGGGGGGGGGGGGGFFEGGGGGGGGGGGGGGGGGDGGGGGFGGD>7CFDG9EGGECEGGGGGGFG8EFCGGGGADGGGFGCGF8,=EDFGGGGGD8@DGGGFFEFGGGCDGD+=7CF5CCBCBFFAF>8+4?83);;)8BFEEFF@02:DFF@B0139?FF2431:B2:3:<)6A?60((-3((,8:6:,))((-3((((-).4(-(-(-(.2320,-,##
@M05025:18:000000000-B3NL5:1:1101:18650:6712 2:N:0:CACTCA
ACTTGAGGACTACTAGGGTATCTAATCCTGTTTGCTCCCCACGCTTTCGCACCTGAGCGTCAGTCTTTGTCCAGGGGGCCGCCTTCGCCACCGGTATTCCTCCAGATCTCTACGCATTTCACCGCTACACCTGGAATTCTACCCCCCTCTACAAGACTCTAGCCTGCCAGTTTCGGATGCAGTTCCCAGGTTGAGCCCGGGGATTTCACATCCGACTTGACAGACCGCCTGCGTGCGCTTTACGCCCAGTAATTCCGATTAACGCTTGCACCCTCCGTATTACCGCGGCTGCTGGCACGTC
+
CCCGGGGGGGGGGGGGGGGGGGGGGGGGGGGGGGGGGGGGGGGGGGGGGGGGGGGGGGGGGGGGGGGGGGGGGGGGGGGGGGGGGGGGGGGGGGGGGGGGGGGGGGGGGGGGGGGGGGGGGGGGGGGGGGGGGGGGGGGGGGGGGGGGGGGGGFEGGGGEGDFGGGGGFGGC:CEGCDDGGGGGGGGGGGGGFGDFFGGDEG>EFFFFFFFFFF@B0;F4;6=3@;>FFF6?>F0<BFBB?FFF09>F:B<<A<AA?B6?B463>?F0:<B?<:BB;80,25><19;1((-8::082?(##
@M05025:18:000000000-B3NL5:1:1101:4485:6721 2:N:0:CACTCA
ACTTGAGGACTACAGGGGTTTCTAATCCTGTTTGCTCCCCACGCTTTCGCACCTGAGCGTCAGTCTTTGTCCAGGGGGCCGCCTTCGCCACCGGTATTCCTCCAGATCTCTACGCATTTCACCGCTACACCTGGAATTCTACCCCCCTCTACAAGACTCTAGCCTGCCAGTTTCGGATGCAGTTCCCAGGTTGAGCCCGGGGATTTCACATCCGACTTGACAGCCCGCCTGCGTGCGCTTTACGCCCAGTAATGCCGATTAACGCTGGCACCCTCCGTATTACCGCTGCTGCAGGCCTGAT
+
@CCGCFFGGGGFGGGGGGF:FGCGFFGFGGGGGGGFFGGGGGGGGGGFGGGGGGGGGGGG@CEEFGGGGGGGFDGGGGEGGGEGCCC@BFFGECFEGCGFFGGGGGFBEFEGGGGC+@<<FAAFGEEBFFGGGCCCEGGGGGGG?8EGEDFDGDF6@CF;FCFFGFGGGGCEBF5CCDGGFFGGC:<=FGGGGGFFF4C7?GBBA*1+@FCFF<75918;)))(,-(470(((,-(7;9?F<AF?F>?6:2:<))4221(:).418((3(58:B<(40(4445)(-(,3))5,47((),##
@M05025:18:000000000-B3NL5:1:1101:27766:6763 2:N:0:CACTCA
ACTTGAGGACTACAAGGGTATCTAATCCTGTTCGCTACCCATGCTTTCGAGCCTCAGCGTCAGTTGCAGACCAGAGAGCCGCCTTCGCCACTGGTGTTCTTCCATATATCTACGCATTCCACCGCTACACATGGAGTTCCACTCTCCTCTTCTGCACTCAAGTTCAACAGTTTCTGATGCAATTCTCCGGTTGAGCCGAAGGCTTTCACATCAGACTTATTGAACCGCCTGCACTCGATTTACGCCACATAAATCCGGACAACGCTTGCCACCTCCGTAATACCACCGCCGCTGGCCCCTA
+
CCCGGGGGGGGGGGGGGGGGGFGGGGGFGGGGGGDEGGGGGGFGGGGGGGGGGAGGGFFGGGGG9FGGGGGGGGGGGGGGGGGGGGGC7FGGFFFFFGGGGDGGGFGGGCFGGGCFCGGFGGGDFGGGGGGGGDEGG?GFGGFGEFCEFFGGGGGEGGGGGGGFFDFFGFEEEA8D+==FC7E,=DCFG6CD7D+=:66*9D>FA58=B>6C87**668BF?<AE29222>BBB5;8(08@))((6(,,34C1?CE(,((.((496-4(32)(,(((4((--6342(,-((,((3(.--##
@M05025:18:000000000-B3NL5:1:1101:13037:6896 2:N:0:CACTCA
ACTTGAGGACTACTCGGGTATCTAATCCTGTTTGCTCCCCACGCTTTCGAGCCTCAGCGTCAGTTACAGACCAGAGAGCCGCCTTCGCCACTGGTGTTCCTCCATATATCTACGCATTTCACCGCTACACATGGAATTCCACTCTCCTCTTCTGCACTCAATTTTCCCAGTTTCCAATGACCCTCCCCGGTTGAGCCGGGGGCTTTCACATCAGACTTACAAAACCGCCTGCGCTCGCTTTCCGCCCAATAAATCCGGACAACGCTTGCCCCCTACGTATTACCCGCGCGGCTGCCACCTT
+
CCCGGFGGFGDFFF<;;:CFFGGA<EFGGFCCFE9FGFGGFGGGC@FFC<DCFDF@,CCGEGEGEDGFGGAGFFG8FCFCCFEEFFFCCCCFGGCFGCB?,?FFE?FFFGGGGGG=FECFFEFEEC7CFFE@GEE,CDFGGGFGEGGGFAFGGCEEGGG?F,3EEF,A98DACF8=DCDFD8+@=CEG>+@?*909;C>CBDE)8FF@+=+=67<6)6:++1.4=;9BF<;?(((-13(42)9(2:B:04>F<4<2,1(190,(,2(((()460(4(().,-..(((-4((((-(().(##
@M05025:18:000000000-B3NL5:1:1101:13050:6944 2:N:0:CACTCA
ACTTGAGGACTACTAGGGTTTCTAATCCTGTTCGCTACCCATGCTTTCGAGCCTCAGCGTCAGTTGCAGACCAGAGAGCCGCCTTCGCCACTGGTGTTCTTCCATATATCTACGCATTCCACCGCTACACATGGAGTTCCACTCTCCTCTTCTGCACTCAAGTTCAACAGTTTCTGATGCAATTCTCCGGTTGAGCCGAAGGCTTTCACATCAGACTTATTGAACCGCCTGCACTCGCTTTACGCCCAATAAATCCGGACAACGCTTGCCACCTACGTATTACCTCGGCTGCTGGCACCTC
+
CCCGGFFGEFFFGGGGGGGGGGGGGGGGGGGGGGGGGGGGGGGGGFGGGGGGGGGGGGGEG>FGGGGGCAFDFGCFGGGFEFFDGGGGGGGEGFGGGGGGFGGGCFGGFGGGGG>FFGGEGGGEGGGGGGFGGGFFEFFGGGGGGGGFGGG8DFFFFGGGGCDDFFGGGGFGFFFGGGGGGG9EGGGDGDDDD6;FFGCD5CFFFFFFFFFFFBBFEFFFFEFE>B2922(55==EFF@;374022(/483@66?@921;1<?9>(,40:<?12>BF3<BF94<)52(((,8?2(((.(##
@M05025:18:000000000-B3NL5:1:1101:11099:6947 2:N:0:CACTCA
ACTTGAGGACTACTGGGGTTTCTAATCCTGTTTGCTCCCCACGCTTTCGTGCCTCAGTGTCAGTGTTGGTCCAGGTAGCTGCCTTCGCCATGGATGTTCCTCCTGATCTCTACGCATTTCACTGCTACACCAGGAATTCCGCTACCCTCTACCACACTCTAGTCATCCAGTATCCACTGCAGTTCCCAGGTTGAGCCCAGGGCTTTCACAACGGACTTAAATAACCACCTACGCACGCTTTACGCCCAGTAATTCCGAGTAACGCTTGCACCCTGCGTATTCCCCCGGCTGCTGGCACCGT
+
CCCGGFGGGGGGGGGGGGGGGGGGGGGGGGGGGGGGGGGGGGGGGGGGGGGGGGGDGGGGGGGGGGGGGGGGCFGGGGGGGGGGGGGGGGGFGGGGGGGGGGGGGGGGGGGGGGGGGGGGGGGGGGGGGGGGFGGGGGGGGGGGGGGFFGGGGGGGGGGF;;EGGGGGGGEC:FGGGGGGGGGGGGGGGGFC8DDDFGGF??BFAFFACF?DFFAFFFF6=AC5=E@DDFB5)):>22/:BEE9>@012;CCC334=D9,,/9(613(34@;<1((,-(4:).4(4(-212:7?(((,,##
@M05025:18:000000000-B3NL5:1:1101:14503:6967 2:N:0:CACTCA
ACTTGAGGACTACTCGGGTTTCTAATCCTGTTCGCTCCCCATGCTTTCGCTCCTCAGCGTCAGTAAATGCCCAGAGACCTGCCTTCGCCATCGGTGTTCCTCCTGATATCTGCGCATTTCACCGCTACACCAGGAATTCCGGTCTCCCCTACATCACTCTAGTCTGCCCGTACCCACCGCAGATCCGAGGTTGAGCCTCGGACTTTCACGGCAGACGCGACAAACCGCCTACGAGCTCTTTACGCCCAATAAATCCGGATAACGCTTGCGCCCTACGTATTACCGCGGCTGCTTGCACCTA
+
CCCGGGGGGGGGGGGGGGFGGGGGGGGGGGGGGGGGGGGGGGGGGGGGGGGGGGGGGGGGGGGGGGGGGGGGGGGGGGGGGGGGGGGGGGGGGGGGGGGGGGGGGGGGGGGGGGGGGGGGGGGGGDGGGGGGGGGGGGGGCEGGDGGGGGGGGGGFGGGFGDECFGAFGGEGGGGD>DCD>DGECGF5;>DCFGGCFGGGFGDFFFFFFFEFEFBF@B>:>6>;;=@@FB(4?::>6?4<<AA::B((4803<2-5>>B?:B>023((4,,:137:63)5()4)(2(499>B)))-)5(##
@M05025:18:000000000-B3NL5:1:1101:21531:6970 2:N:0:CACTCA
ACTTGAGGACTACTAGGGTTTCTAATCCTGTTTGCTCCCCACGCTTTCGAGCCTCAGCGTCAGTTACAGACCAGAGAGCCGCCTTCGCTACTGGTGTTCCTCCATATATCTACGCATTTCACCGCTACACATGGAATTCCACTCTCCTCTTCTGCACTCAAGTTTCCCAGTTTCCAATGACCCTCCCCGGTTGAGCCGGGGGCTTTCACATCAGCCTTAAGAAACCGCCTGCGCTCGCTTTATGCCCAATAAATCCGGACAACGCTTCCCACCTACTTATTACCGCCCTCTCTGCCACCAG
+
CCCGGGGGFGGGGGGGGGGGGGGGGGGGGGGGGGGGGGGGGGGGGGGGGGGGGGGGGGGGGGGGGGGGGGGGGGGGGGGGGGGGGGGGGGGGGGGGGGGGGGGGGGGGGGGGGDDGGGGGGGGGGGGGGGGGGGGGGGGGGGGGGGGGGGGGGGGGGGGGGFGGGGGGCFGGGGGGGGFFGGGCFGGGG>DGDFDCFDGDF4?EFAAAC61;9355@AF66.9(669@>;(6(6(3((,8<-))6>(2:<3><2<29>(,(8<042(,5(8B0(,3)644:46A(((((((..-).),(##
@M05025:18:000000000-B3NL5:1:1101:7180:6990 2:N:0:CACTCA
ACTTGAGGACTACTCGGGTTTCTAATCCTGTTTGCTCCCCACGCTTTCGCACCTGAGCGTCAGTCTTTGTCCAGGGGGCCGCCTTCGCCACCGGTATTCCTCCAGATCTCTACGCATTTCACCGCTACACCTGGAATTCTACCCCCCTCTACAAGACTCTAGCCTGCCAGTTTCGGATGCAGTTCCCAGGTTGAGCCCGGGGATTTCACATCCGACTTGACAGACCGCCTGCGTGCGCTTTACGCCCAGTAATTCCGATTAACGCTTGCACCCTCCGTATTACCGCGGCTGCTGGCACGAG
+
CCCGGGGGGGGGGGGGGGGGGGGGGGGGGGGGGGGGGGGGGGGGGGGGGGGGGGGGGGGGGGGGGGGGGGGFGGGGGGGGGGGGGGGGGGGGGGGGGGGGGGGGGGGGGGGGGGGGGGGGGGGGGGGGGGGGGFFGGGGGGGGGGGGGGGGGGGG?FGGGGEGGGFFFGFGFFGGGGGGG7CGCFFGCCGGGGGFCFGDCB5;5A=;7FFFFFF0>@DFFFF@FFF91>:?FF:?BFF>B?DBFF;FF<:BF>B>401:?FAF:(32(3,27<1??03(37).423449110.:(:<F(##
@M05025:18:000000000-B3NL5:1:1101:8582:7016 2:N:0:CACTCA
ACTTGAGGACTACAGGGGTTTCTAATCCTGTTTGCTCCCCACGCTTTCGTGCCTCAGTGTCAATGTTGGTCCAGGTAGCTGCCTTCGCCATGGATGTTCCTCCTGATCTCTACGCATTTCACTGCTACACCAGGAATTCCGCTACCCTCTACCACATTCTAGTCATCCAGTATCCACTGCAGTTCCCAGGTTGAGCCCAGGGCTTTCACAACGGACTTAAATAACCACCTACGCACGCTTTACGCCCAGTAATTCCGAGTAACGCTTGCACCCTTCGTATTACCGCGGCTGCTGGCACCTA
+
CCCGGGGGEGGGGGGGGGGGGGGGGGGGGGGGGGGGGGGGGGGGGGGGGGGGGGGGGGGGGGGGGGGGGGGGGGGGGGGGGGGGGGGGGGGGGGGGGGGGGGGGGGGGGGGGGGGGGGGGGGGGGGGGGGGGGG?@FGGGGGGGGGGGGGGGGFFGGGGGGGGGGGGGGGGGGGGGGGGGGGGGGFFGGGGGGDGGBFGGFGBFFFFFFFFFF55?AFAFFE<EE9C@<:EEAAAAF@F:>=EFF>=(=E9?CFFFE;6D@EF00;;??EED;15<:::?>9:<6>F((3((.8,0(82##
@M05025:18:000000000-B3NL5:1:1101:8531:7064 2:N:0:CACTCA
ACTTGAGGACTACCAGGGTATCTAATCCTGTTCGCTACCCATGCTTTCGAGCCTCAGCGTTAGTTGCAGACCAGAGAGCCGCCTTCGCCACTGGTGTTCTTCCATATATCTACGCATTCCACCGCTACACATGGAGTTCCACTCTCCTCTTCTGCACTCAAGTTCAACAGTTTCTGATGCAATTCTCCGGTTGAGCCGAAGGCTTTCACATCAGACTTATTGAACCGCCTGCACTCGCTTTACGCCCACTAACTCCGGACAACGCTTGCCACCTACGTATTGCCGCGCCTGCCGGCCCGTG
+
CCCFEFFCGGGGC,CFDGGFFGGFGGGGGGGDGGGGGGGFGGGGFGFGC@EDGGGGFGGEGGGGGGGGDFGDEG8FFGGFCEEGCE6F7=BCFGGFEFCDEA?FGGGGGGGGGGGGEEAEFFECGD@GGGGFG?>@FGG9DDFGFGFGGEGGGFFGGFGGGGGGGCFCEFDFECADCDFGGFGFD+C+=@DDCC6697?*9<>5*98BF6=?AB=AECFF6;ECEFF28@=>DFEFFFF@?36((,6;(3.6(7;)(6@FB?309:?FF024:(42213)().-(464(3((((((,,-##
@M05025:18:000000000-B3NL5:1:1101:11225:7075 2:N:0:CACTCA
ACTTGAGGACTACTAGGGTTTCTAATCCTGTTCGCTCCCCATGCTTTCGCTCCTCAGCGTCAGTAAATGCCCAGAGACCTGCCTTCGCCATCGGTGTTCCTCCTGATATCTGCGCATTTCACCGCTACACCAGGAATTCCAGTCTCCCCTACATCACTCTAGTCTGCCCGTACCCACCGCAGATCCGAGGTTGAGCCTCGGACTTTCACGGCAGACGCGACAAACCGCCTACGAGCTCTTTACGCCCAATAAATCCGGATAACGCTTGCGCCCTACGTATTACCACGGCCCCTGGCACCAG
+
CCCGGGGGDGGGGGGGGGGGGGGGGGGGGGGGGGGGGGGGGGGGGGGGGGGGGGGGGGGGGGGGGGGGGGGGGGGGGGGGGGGGGGGGGGGGGGGGGGGGGGGGGFGGGGGGGGGGGGGGGGGGGEGGGGGGGGFGGGGGGGFGGGGGGGGGGGG8FGGGGFGGGGGGGGGEGGGGGGGGGGDGGGGDGGGGGGFFFGGGEGFFFCFFFFADB=BF>F>>DFF8?FFFBDFFFB?F9?FFF9A?F>FF?B?F<9A?196(4>D6>??(61;?B>71(422:<BA22(,,4(,(-(,(5(##
@M05025:18:000000000-B3NL5:1:1101:11805:7132 2:N:0:CACTCA
ACTTGAGGACTACAGGGGTTTCTAATCCTATTTGCTCCCCACGCTTTCGGGACTGAGCGTCAGTTGCAGCCCAGATCGTCGCCTTCGCCACTGGTGTTCCTCCATATATCTACGCATTTCACCGCTACACATGGAATTCCACGATCCTCTACTGCACTCTAGCTATTTGGTTTCCACGGCTTACTGAAGTTTAGCTTCAGGCTTTCACCGCAGACCTCTATTGCCGCCTGCTCCCTCTTTACGCCCAATGACTCCGGATAACGCTCGCCACCTACGTATTACCGCGGCTGCTGGCCCGTTG
+
CCCGGGGGGGGGGGGGGGGGGGGGGGGGGGGGGGGGGGGGGGGGGGGFGGGGGGGDGGGGGGGGGGGGGGGGGGGGGGGGGGGGGGGGGGGGGGGGGGGGGGGGGGGGGGGGGGGGGGGGGGGGGGGGGGGGGGGFGGGGGGDGGGGGGFFGGFFCGGGGFFC8EFCGG8FFGGFGGGGGGGGGGF7CFGFC@7DGFGCGBGFFFFFFFFE>EBFF3>AFFFEE99@@@FFF<E@D;@EFEE0;9111=(.)1;;@004:A??B?B;BBB?:18BF<2)4<A<,031;9>F??(((-3(##
@M05025:18:000000000-B3NL5:1:1101:25198:7142 2:N:0:CACTCA
ACTTGAGGACTACTGGGGTATCTAATCCTGTTCGCTCCCCATGCTTTCGCTCCTCAGCGTCAGTAAATGCCCAGAGACCTGCCTTCGCCATCGGTGTTCCTCCTGATATCTGCGCATTTCACCGCTACACCAGGAATTCCAGTCTCCCCTACATCACTCTAGTCTGCCCGTACCCACCGCAGATCCGAGGTTGAGCCTCGGACTTTCACGGCAGACGCGACAAACCGCCTACGAGCTCTTTACGCCCAATAAATCCGGATAACGCTTGCGCCCTACGTATTACCGCGGCTGCTGGCACCAT
+
CCCGGGGGGGGGGGGGGGGGGGGGGGGGGGGGGGGGGGGGGGGGGGGGGGGDFGGGGGGGGGGGGGGGGGGGGGGGGGGGDGGGGGGGGGGGGCCFGGGGGGGGGGGGGGGGGEGGGGGGGGGGGGGGFGGFGGGGGGGGG9EFGGGGGGGGGGGGFFFGEGFGGFGGGGGCCCFGGGGGGGDFGGGDGGCF57CGFFFCBGEFFAFFFFD>A@245@E>D@>1?DFF:7@FF18968<<2-<B06>?3:7<BBF>>9:<1<?89,1(4(1?>1:B044>?A9910(,3(-6:>7?(),##
@M05025:18:000000000-B3NL5:1:1101:20139:7169 2:N:0:CACTCA
ACTTGAGGACTACAGGGGTTTCTAATCCTGTTTGCTCCCCGCGCTTTCGTGCCTCAGTGTCAATGTTGGTCCAGGTAGCTGCCTTCGCCATGGATGTTCCTCCTGATCTCTACGCATTTCACTGCTACACCAGGAATTCCGCTACCCTCTACCACATTCTAGTCATCCAGTATCCACTGCAGTTCCCAGGTTGAGCCTAGGGCTTTCACACCGGACTTAAATAACCACCTACGCACGCCTTACGCCCAGTAATTCCGAGTAACGTTTGCACCCTGCGTATTACCGCGGCTGCTGGCACGTT
+
CCCGGGGG9<F8FFFGGGGGDGGGFFGFEFEF,F<FG?FCFG+@FGFGGGGGD9F,EGDFDFFFCFGGGGGGGGFCGF8FECE<@F7CGGGGGGGG@FEAFFGCC?FF9E,5EFGGGGGFEGGGGADFFFGFAC7@FF9EDEGGGBFFFGGF=DEFGGGGGFFFGGGEGFFGDD::FGFGFF8=D?=D8++68:660+3+59*3@9AACF**@50<A@FFF?<;6<EFF@:B2=@@22(8>EE;((.6137C3)993;1,(932(/((.)5243((4(,-246A?91(--(,,,3:433##
@M05025:18:000000000-B3NL5:1:1101:8691:7173 2:N:0:CACTCA
ACTTGAGGACTACAAGGGTATCTAATCCTGTTTGCTCCCCACGCTTTCGAGCCTCAGCGTCAGTTACAGACCAGAGAGCCGCCTTCGCCACTGGTGTTCCTCCATATATCTACGCATTTCACCGCTACACATGGAATTCCACTCTCCTCTTCTGCACTCAAGTCTCCCAGTTTCCAATGACCCTCCCCGGTTGAGCCGGGGGCTTTCACATCAGACTTAAGAAACCGCCTGCGCTCGCTTTACGCCCAATAAATCCGGACAACGCTTGCCACCTACGTATTCCCGCGGCTGCTGGCACGTC
+
CCCGGGGGGGGFGGGGGGGGGGGGGGGGGGGGGGGGGGGGGGGGGGGGGGGGGGGGGGGGGGGGGGGGGGGGGGGGGGGGGGGGGGGGGGGGGGGGGGGGGGGGGGGGGGGGGGGGGGGGGGGGGGGGGGGGGGE>CFFGGGGGGGGGGGGGGGGGGGGGGGGGGGGGEGGFGG8FGGGGFGGGGGGGGCGG>FFGAGG*?CDFFFF=FFFFF@EA8?6+;CC@DF9>@F;?((,49>FBF9A3?29?:??F9ABB>>?FFF:(-4?BB?ADFFFF0:4<:).51(((-4((,,(-()(##
@M05025:18:000000000-B3NL5:1:1101:7374:7180 2:N:0:CACTCA
ACTTGAGGACTACACGGGTATCTAATCCTATTTGCTCCCCACGCTTTCGTGCCTCAGTGTCAGTTACAGACCAGGCGACCGCCTTCGCCACTGGTGTTCCTCCATATATCTACGCATTTTACCGCTACACATGGAATTCCATCGCCCTCTTCTGCACTCCAGCATACCAGTTTCCATAGCTTACAATGGTTGAGCCATTGCCTTTTACTACAGACTTAGTACGCCACCTACGCACCCTTTACGCCCAATGATTCCGGATAACGCTTGCCACCTACGTATTACCGCGGCTGCTGGCCCGTTT
+
CCCGGGGGFGGFGGGGGGGGGGGGGGGGGGGGGGGGGGGGGGGGGGGGGGGGGGGGGGGGGGGGGGGGGGGGGGGGGGGGGGGGGGFGGGGGGGGGGGGGGGGGGGGGGGGGGGGGGGGGGGGGGGGGGGGGGGGGGGGGFGGGGDEEGGGGGGGGGGGGFFF8FGGGGGGFGGGGGGGGGGGGGGGGGFFDFFCFFGGGFCFFBA+@FFFAF6=FFFFAFEAFA@F2>;EFB9@F?D@EFF@?BBDFFF).<77;:(41>336:?6:4>BBF?F017<:):<1((39(,8??(4(-,,##
@M05025:18:000000000-B3NL5:1:1101:25544:7191 2:N:0:CACTCA
ACTTGAGGACTACACGGGTTTCTAATCCTGTTTGCTCCCCACGCTTTCGTGCCTCAGTGTCAATGTTGGTCCAGGTAGCTGCCTTCGCCATGGATGTTCCTCCTGATCTCTACGCATTTCACTGCTACACCAGGGATTCCGCTACCCTCTACCACATTCTAGTCATCCAGTATCCACTGCAGTTCCCAGGTTGAGCCCAGGGCTTTCACAACGGACTTAAGTAACCACCTACGCACGCTTTACGCCCGGTACTTCCGATTAACGCTTGCACACTCCGTATTACTGCGGCTGCTGGCTGCTG
+
CCCGGGGGFFGFFGDFEEGGGGGGGFGF@FGGEFFCGGEGFGGGGGG9FEDFGGGGGGGGGGAD9FAFCCG89F<FFGCFG@FGGGGGGGGGGDCEFCCE<FFGF9<<AEF<EEEEDFAFEFGA9EFGGGCFC@EFEG=FCEGGG?EDDGF8@8ACFDCECAF,@FGC8EDFDFAA8DDCD?DFFGGGG628=+=?5++=?DFFFC?+++5**859=@FF+**3>E3))-)>>>5729=2(009@>1((66,)/9)(6(/4).,(,:(()5.3(1(,-(30)-)-6(-62((.)(3((,##
@M05025:18:000000000-B3NL5:1:1101:10199:7197 2:N:0:CACTCA
ACTTGAAGGACTACTCGGGTATCTAATCCTGTTCGCTACCCATGCTTTCGAGCCTCAGCGTCAGTTGCAGACCAGAGAGCCGCCTTCGCCACTGGTGTTCTTCCATATATCTACGCATTCCACCGCTACACATGGAGTTCCACTCTCCTCTTCTGCACTCAAGTTCAACAGTTTCTGATGCAATTCTCCGGTTGAGCCGAAGGCTTTCACATCAGACTTATTGAACCGCCTGCACTCGCTTTACGCCCAATAAATCCGGACAACGCTTGCCACCTACGTATTACCGCGGCTGCTGGCACAC
+
CCCGGGGGGGGGGGGGGGGGGGGGGGGGGGGGGGGGGGGGGGGGGGGGGGGGGGGGGGGGGGGGGGGGGGGGGGGGGGGGGGGGGGGGGGGGGGGGGGGGGGGGGGGGGFGGGGGGGGGGGGGGGGGGGGGGGGGGGGGGFGGGGGGGGGGGGGGGGGGGGGGFGGGGGGGGGGGGGGGGGGGGGGGGFDGGGDGGFGGCFCBFFFFFFFFFFFFFFEFFFFFECEB@F9@BBDFFF29?F=E>FFF9<3@@ECEE179?@>BBB>?::1?BFFFFFFF?<?>DA<>;9(123:)3<0)##
@M05025:18:000000000-B3NL5:1:1101:25635:7224 2:N:0:CACTCA
ACTTGAGGACTACTCGGGTTTCTAATCCTGTTTGCTCCCCACGCTTTCGCACCTGAGCGTCAGTCTTTGTCCAGGGGGCCGCCTTCGCCACCGGTATTCCTCCAGATCTCTACGCATTTCACCGCTACACCTGGAATTCTACCCCCCTCTACAAGACTCTAGCCTGCCAGTTTCGGATGCAGTTCCCAGGTTGAGCCCGGGGATTTCACATCCGACTTGACAGACCGCCTGCGGTCGCTTTACGCCCAGCAATTCTCATTAACCCTTGCATCGTCAGGTCTTCCTCGGTGGCGTGCCCGCG
+
CCCCGGGGCGGGGGCGEGFEGGGGGFFFEGGGGFEFFFFGGGGGGGG,@FEGEF<FGGGGGFEFGFGGC@FEFGCGDDDFEGGC@F7F:FGFEFGGGGFFDFGFFGGEGEEEGGGGGGGFFFCEGGE@3>DC@FGGGGGAECFFDEGGEF7FG99CFGGFFAG?FGFFGGFG;7*@>DCCDGGDCFFG49?4<CC6AFGGFG>>FFFFF@A;4;@D@<49A;@3666>FF::9(4((-(4,4)(,4(,.814849)-))-4)))..1((,)5(-4-(()).)))-6(1--(((423(((##
@M05025:18:000000000-B3NL5:1:1101:10474:7225 2:N:0:CACTCA
ACTTGAGGACTACAAGGGTTTCTAATCCTGTTTGCTCCCCACGCTTTCGAGCCTCAGCGTCAGTTACAGACCAGAGAGTCGCCTTCGCCACTGGTGTTCCTCCACATATCTACGCATTTCACCGCTACACGTGGAATTCCACTCTCCTCTTCTGCACTCAAGTTCTCCAGTTTCCAATGACCCTCCCCGGTTGAGCCGGGGGCTTTCACATCAGACTTAAAGAACCGCCTGCGCTCGCTTTACGCCCAATAAATCCGGACAACCCTTGCCACCTACGTATTACCGCGCCTCCTGGCACCGT
+
CCCGGGGGGGGGGGGGGGGGGGGGGGGGGGGGGGGGGGGG8CFDGGGACFGGGFGDGGGFGFFGGGGGGAECECCFGEAE@FEGFGGGEDGGG?DCFGGG<FB,=<AFBEF,CDEEGGG<<FFG7@=FDGDGG7@@EFGDFGBD=EEBDFFDGGGCDDGFGFGGGGGGG8FGGGFGFGD=?DG8FDGGDDGG77*?FDGG5CBBFFFA>88AFE)6=?FFFF3@@D(76<F;214:9>BFFAA:?>6?0:04)-68;01-21:((4((4(6<41(5(32<>>BA:9B(9?((,5(8(),##
@M05025:18:000000000-B3NL5:1:1101:11304:7332 2:N:0:CACTCA
ACTTGAGGACTACCAGGGTTTCTAATCCTGTTCGCTACCCATGCTTTCGCTCCTCAGCGTCAGTAACTGCCCAGAGACCTGCCTTCGCCATCGGTGTTCCTCCTGATATCTGCGCATTTCACCGCTACACCAGGAATTCCAGTCTCCCCTACAGCACTCAAGTTATGCCCGTATCGCCTGCACGCCCGAAGTTAAGCCCCGGGCTTTCCCAGACGACGCGACAAACCACCTACGAGCTCTTCACGCCCAGTAATTCCGGCAAACGCTTGAACCCTACGTATTACCCCGGCTGCTGCCACAT
+
CCCGGGGGCDFGGGGGGGEFGFGGFGGGGGGGGGGG7BFGGGGGGGGGGGGGGFGGGGDGGGGGGGGGGGGGGGGGGGGGGGGGGGGGGGGGGGGGGGGGGGGGGFFGGGGGGGGGGDFGGGFEGGGGGGG:FEDGFFFGFBFG9FFGGGGGGGG8FG8=8=EE,@9F8DEGC8FEGG6DCGGGGGG>DCDCCCFC>DFGEDB4*/;F48FFAB2AF1>559(6(/1,6?BFF:??F0?><)))((40(,5)664<)((-((.149:?2(),1((.31(5>:)5<(-1(4902??>::<##
@M05025:18:000000000-B3NL5:1:1101:13395:7339 2:N:0:CACTCA
ACTTGAGGACTACTCGGGTTTCTAATCCTGTTTGCTCCCCATGCTTTCGTACCTCAGCGTCAGTATTAGGCCAGATGGCTGCCTTCGCCATCGGTATTCCTCCAGATCTCTACGCATTTCACCGCTACACCTGGAATTCTACCATCCTCTCCCATACTCTAGCTTCCCAGTATCGAATGCAATTCCCAAGTTAAGCTCGGGGATTTCACATCCGACTTAAAAAGCCGCCTACGCACGCTTTACGCCCAGTAAATCCGATTAACGCTCCCACCCTCTGTATTACCGCGGCTGCTGGCACCGA
+
CCCGGGGGGGGGGGGGGGGGGGGGGGGGGGGGGGGGGGGGGGGGGGGGGGGGGFGGGFGGGGGGGGGEFGGGGGEFFGGGGGGGGGGGGGCFGGGGGGGGGGGGGGGGGGGGGGGGDEGGGGGGGGGGGGGGG8EEGGGGGGGFGGGGGGGGGGFCFGGGGGGGEFGGGCDGGGEG6FGDG?DGGGGGCGFGGCDGFGGC>D5AF>FFFFFFF=8A=<>6@AE@BFAFF>FF@@@=>6?DD34(63;;14CEC3<@112?F<4(40((-8:<02(34AA444:4(-(392((.456(,(##
@M05025:18:000000000-B3NL5:1:1101:9024:7346 2:N:0:CACTCA
ACTTGAGGACTACTCGGGTTTCTAATCCTGTTTGCTCCCCACGCTTTCGAGCCTCAACGTCAGTTACCGTCCAGTAAGCCGCCTTCGCCACTGGTGTTCCTCCTAATATCTACGCATTTCACCGCTACACTAGGAATTCCGCTTACCTCTCCGGCACTCTAGATGGACAGTTTCCAAAGCAGTCCAGGGGTTGAGCCCCTGCCTTTCACTTCAGACTTGTCCGTCCGTCTACGCTCCCTTTACACCCATTAAATCCGGATAACGCTTGCCCCCTACGTATTACCGCGCCTTCTGCCCCCCG
+
CCCGGGGGGGGGGGGGGGFGGGGGGGGGGGGGGGGGGGGGGGGGGGGGGGGGGGGGGGGGGGGGGGGGGGGGGGGGGGGGGGGGGGGGGGGGGGGGGGGGGGGGGGGGGGGGGGGGGGGGGGGGGGGGGGGGGGGGGGGGGGDGGGGGGGGGGGGEGGGGGGGGGGGGGGFGGGGGG?CFDFGGF8CF>DDGGGCFFGG9>FFFFFFFFFFFFC*9=FFFBE@>B@BF?FFFDF7<BFFFFFFCF;>05.))19?@B06((.419??BB2::97(411567).6-3,((((.89),.-(##
@M05025:18:000000000-B3NL5:1:1101:17752:7383 2:N:0:CACTCA
ACTTGAGGACTACCGGGGTTTCTAATCCTGTTTGCTCCCCACGCTTTCGTGCATGAGCGTCAATCTTGACCCAGGGGGCTGCCTTCGCCATCGGTGTTCCTCCACATCTCTACGCATTTCACTGCTACACGTGGAATTCTACCCCCCTCTGCCAGATTCTAGCCTTGCAGTCTCCATCGCAATTCCCAGGTTGAGCCCGGGGATTTCACGACAGACTTACAAAACCGCCTGCGCACGCTTTACGCCCAGTAATTCCGATTAACGCTTGCACCCTACGTATTACCGCGGCTGCTGGCACCTA
+
CCCGGGGGGGGGGGGGGGFFGGGGGGGGGGGGGGGGGGGGGGGGGGGGGGFGGGGGGGGGGGEFGGGGGGGGGGGGGGGGGGGGGGFGGGGGGGGGGGGGGGGGGGGGFGGGGGGGGGGGGGGGGGGGGGGGGGGGGGGGGGGFGGGEGGDFGGGGGGFGGGGGGGGGGGG,EFGGGGGGGGGFGGGGGGGF4CGGFGGCBC/:;AFFFFFBA>3FFEFFFF@<FF9;FF609>9>(963:AF:1;6??F2<4AFA>638:ABFB?043)8228:BF2>9:AFFBF>9312?>8:<0)(##
@M05025:18:000000000-B3NL5:1:1101:18195:7430 2:N:0:CACTCA
ACTTGAGGACTACCGGGGTTTCTAATCCTATTTGCTCCCCACGCTTTCGTGCCTCAGTGTCAGTTACAGACCAGGCGACCGCCTTCGCCACTGGTGTTCCTCCATATATCTACGCATTTTACCGCTACACATGGAATTCCATCGCCCTCTTCTGCACTCCAGCATACCAGTTTCCATAGCTTACAATGGTTGAGCCATTGCCTTTTACTACAGACTTAGTACGCCACCTACGCACCCTTTACGCCCAATGATTCCGGATAACGCTTGCCACCTACGTATTACCGCGGCTGCTGGCACGCAT
+
CCCGGGGGGGGFGGGGGGGGGGGGGGGGGGGGGGGGGGGGGGGGGGGGGGGGGGGGGGGGGGGGGGGGGGGGGGGGGGGGGGGGGGGGGGGGCEGFGGGGGGGGGGGGGGGGGGGGGGGGGGGGGGGGGGGGGGGGGGGAFFGGGGGGGGGGGGGGGGGGGECFGGGGGGFGGGGGGGGGGGGGGDGGGGGDFFGGFGGGAGFFFFAFFFFFF49FFEFFFCFF(8@B:(;2>DFFFFFFFFF;6>;08;<EFC<E:?:6<>?9????04<:::B((,6:AFF12(479,332(((4((##
@M05025:18:000000000-B3NL5:1:1101:8603:7430 2:N:0:CACTCA
ACTTGAGGACTACAAGGGTATCTAATCCTGTTTGCTCCCCACGCTTTCGTGCCTCAGTGTCAATGTTGGTCCAGGTAGCTGCCTTCGCCATGGATGTTCCTCCTGATCTCTACGCATTTCACTGCTACACCAGGAATTCCGCTACCCTCTACCACATTCTAGCCATCCAGTATCCACTGCAGTTCCCAGGTTGAGCCCAGGGCTTTCACAACGGACTTAAATAACCACCTACGCACGCTTTACGCCCAGTAATTCCGCGTAATGCTTGCACCCTTCGTATTACCGCGCCTGCTGGCACGAT
+
CCCGGFGGFGGFGGGGGGGGGGGGGGGGGGGGFGGGFGGGGGGGGEGGGGGGGGGGGGGGGGGGFGGGGGGGGFFGGGGGGGGGGGCGGGGGFEFGG9FGGGFGD?EFGGGGFGGGG7@FGGGGGGGGGGGGG@CFGGF9FGGGG8D9FGGGEFGGGFGGGCCDGGGFGGGFFFGGGGFGGGGGGGGC8DDDFFCD*==?FC?FF@BFFAFFFFAEFEAF+;*8C@ECFFFFA=AABF(9>*8(5(:@9;;C39<C;(,6141))9)7(;@3(/,308?:>DD<696(,(21()(4()(##
@M05025:18:000000000-B3NL5:1:1101:8889:7445 2:N:0:CACTCA
ACTTGAGGACTACCGGGGTTTCTAATCCTGTTTGCTCCCCATGCTCTCATGCCTCAGCGTCAATTACAGTCCAGTAAGTCGCCTTCGCCACTGGTGTTCTTCCTAATCTCTACGCATTTCACCGCTACACTAGGAATTCCACTTACCTCTCCTGCACTCTAGTTAAACAGTTTTATATGCTTTCTACAGGTTAAGCCTATATATTTAACATATAACTTGTTTAACCGCCTACGCATCCTTTACGCCCAGTTATTCCGAACAACGCTTGCCACCTACGTATTACCGCGGCTGCTGGCCCCAT
+
CCCGGGGGGGGGGGGGGGGGGGGGGGGGGGGGGGGGGGGGGGGGGGGGGGFGGGGGGGGGGGDGGGGGGGGGGGGGGGGGGGGGGGGGGGGGGGGGGFGGGGGGGGGGGGGGGGGGGGGGFGGGGGGGGGGGGG?FGGGGGGGGGGFB9EGFGGGGGGGGGGGGGFGGGFFGGGGGGGGGGGGGGGGGGGGGFDGGDFFGBGAF+;9CFFFFCFEFFFFFFFCEEEF=>AADF>DFFEEEFEEF@25@27>CEFCF=?FFFF6(6?18@89;48@E(:8>5)528;(-499:>02103(##
@M05025:18:000000000-B3NL5:1:1101:12866:7447 2:N:0:CACTCA
ACTTGAGGACTACAAGGGTTTCTAATCCTGTTCGCTACCCATGCTTTCGAGCCTCAGCGTCAGTTGCAGACCAGAGAGCCGCCTTCGCCACTGGTGTTCTTCCATATATCTACGCATTCCACCGCTACACATGGAGTTCCACTCTCCTCTTCTGCACTCAAGTTCAACAGTTTCTGATGCAATTCTCCGGTTGAGCCGAAGGCTTTCACATCAGACTTATTGAACCGCCTGCACTCGCTTTACGCCCAATAAATCCGGACAACGCTTGCCATCTACGTATTACCGCGGCTGCTGGCACGGT
+
CCCGGGGGGGGGGGGGGGGFGGGGGGGGGGGGGGDGGGGGGGGGGGGGGGGGGGGGFGGGGGGGGGGGGGGGGGGFGGGGGGGGGFGGGGGGGGGGGGGGGGGGGGGGGGGFGGGGEGGGGGGGDFEGCGGGGGCFGGGGGGGGGGGGGGGGGGFGGGGGGGFFGGGGGGGGGGGGGGGFG7?DFFDDGDGGGFCFF>D*<>FFFFF>FFFFFE3A@EFFFEF*:>>@BFFB@FFFFB@@6)9(/122;;E<<<C@>9(.(8?FFFF213AFFF45,33:8<)48199>09???0((<,##
@M05025:18:000000000-B3NL5:1:1101:8730:7459 2:N:0:CACTCA
ACTTGAGGACTACAAGGGTTTCTAATCCTGTTTGCTCCCCACGCTTTCGCACCTGAGCGTCAGTCTTTGTCCAGGGGGCCGCCTTCGCCACCGGTATTCCTCCAGATCTCTACGCATTTCACCGCTACACCTGGAATTCTACCCCCCTCTACAAGACTCTAGCCTGCCAGTTTCGGATGCAGTTCCCAGGTTGAGCCCGGGGATTTCACATCCGACTTGACAGACCGCCTGCGTGCGCTTTACGCCCAGTAATTCCGATTAACGCTCGCACCCTCCGTATTACCGCGCCTGCCGGCCCGCG
+
CCCGGGGGGGGGGGGGGGGGGGGGGGGGGGGGGGGGGGGGGGGGGGGGGGGGGGGGGGGGGGGGGGGGFGGGGGGGGGGGGGGGGGGGGGGGGGGGGGFFAFGGGEGGFGGGGGGGGDFGGGGGGGGGGGGGGGGGGGGEGFDGGGECGCFGGGGGGGGGGFDGGGGGGFGFFGGGDGGFGGGGGGCDDDFFGGCFFGGDEDF>F4CCFCCAA0;A66AAFF)3<01363:?B?F:9990:BA(439(,,.54))6?:?:<2)(4,((-103:(3:>-,4,)29(21((-(,((-7(,(##
@M05025:18:000000000-B3NL5:1:1101:18476:7509 2:N:0:CACTCA
ACTTGAGGACTACTCGGGTTTCTAATCCTGTTTGCTCCCCACGCTTTCGAGCCTCAGCGTCAGTTACAGACCAGAGAGTCGCCTTCGCCACTGGTGTTCCTCCACATATCTACGCATTTCACCGCTACACGTGGAATTCCACTCTCCTCTTCTGCACTCAAGTTCTCCAGTTTCCAATGACCCTCCCCGGTTGAGCCGGGGGCTTTCACATCAGACTTAAAGAACCGCCTGCGCTCGCTTTACGCCCAATAAATCCGGACAACGCTTCCCACCTCCGTATTACCCCGGCTGCTGGCCCCCA
+
CCCGGGGGGGGGGGGGGGGGGGGGGGGGGGGGGGGGGGGGGGGGGGGGGGGGGGGGGGGGGGGGGGGGGGGGGGGGGGGGGGGGGGDGGGGGGGGGGGGGGGGGGGGFGGGGGGGGGGGGGGGGGGGGGGGFGGC>FGGGGGFGDGGGGGFGGGGGGGGGGCDFGGGGGGGGGGGGGFFCFCGGGGEGGGGGDCCFFDG5?CBEFFF8FFF;4).=;?AF6<9@1=09>?DFF0,26>:1(.60:BFFB?DD)-44696(43,((4:(52A??0,((-(48)66,8((3((3),(,2((##
@M05025:18:000000000-B3NL5:1:1101:17588:7546 2:N:0:CACTCA
ACTTGAGGACTACCGGGGTTTCTAATCCTGTTTGCTCCCCACGCTTTCGCACCTCAGTGTCAGTATCAGTCCAGGTGGTCGCCTTCGCCACTGGTGTTCCTTCCTATATCTACGCATTTCACCGCTACACAGGAAATTCCACCACCCTCTACCGTACTCTAGCTTGCCAGTTTTGGATGCAGTTCCCAGGTTGAGCCCGGGGCTTTCACATCCAACTTAACAAACCACCTACGCGCGCTTTACGCCCAGTAATTCCGATTAACGCTTGCACCCTCTGTATTACCGCGGCTGCTGGCACCTG
+
CCCGGGGG@FGGGGGGGGGGGGGGGGGGGGGGGGGGGGGGGGGGGGGGGGGGGDGGGGGGGGGGGGGGGGGGFGFGGGGGGGGGGGCGG:FGGGGGGGGGGGGGGGGGGGGGGGGGGGGGGGGGGGEGGGFGGGGGGGGGGGGGGGEGGGGGGGGFGGGGGGFFFGGGGGGGDFDEDGFD7FGFFFFGGDDD;FFGFFGGEGEEFFFCFFFFF@EFFEFFFCEF923=0;EF?BB@>F>?:A>FF03:<?B2:BAA:6?03<A:3:0(8<<(8(,.,:46526)-3019;0(52(8,3-##
@M05025:18:000000000-B3NL5:1:1101:27405:7585 2:N:0:CACTCA
ACTTGAGGACTACTAGGGTTTCTAATCCTGTTTGCTCCCCACGCTTTCGAGCCTCAGCGTCAGTTACAGACCAGAGAGCCGCCTTCGCCACTGGTGTTCCTCCATATATCTACGCACTTCACCGCTACACATGGAATTCCACTCTCCTCTTCTGCACTCAAGTTTCCCAGTTTCCAATGACCCTCCCCGGTTGAGCCGGGGGCTTTCACATCAGACTTAAGAAACCGCCTGCGCTCGCTTTACGCCCACTAACTCCGGACAACGCTTGCCACCTACGTATCACCCCGTCTGATGGCCCCTA
+
CCCGGGGGGGGGGGGGGGCEEEFDACFFGFGGFGGGGGGGGGGGGGGGGGGGGFDFGGGCFEFGGCGGGFFGGGFGEEGGGDGGGGGGGGGGGGAAFFGGGGGGGFGGGFBDEGGGGDGFEGGGGGGGGGGGGGE,@BGGEDFGGGC@DEGGCDFGGA==8EEGEGG?FF8DDCCE7DD7DFGCDCE>DGGGCFCGFD534))//68+8@8)+7/=63+6AEF1@3(14((((6,4((((4))((,,2((58(-6:<9((4,(31?6((.9?<?7?642>():1((-(4(4)-620(((##
@M05025:18:000000000-B3NL5:1:1101:19225:7613 2:N:0:CACTCA
ACTTGAGGACTACTCGGGTATCTAATCCTGTTCGCTCCCCATGCTTTCGCTCCTCAGCGTCAGTAAATGCCCAGAGACCTGCCTTCGCCATCGGTGTTCCTCCTGATATCTGCGCATTTCACCGCTACACCAGGAATTCCAGTCTCCCCTACATCACTCTAGTCTGCCCGTACCCACCGCAGATCCGAGGTTGAGCCTCGGACTTTCACGGCAGACGCGACAAACCGCCTACGAGCCCTTTACGCCCAATAAATCCGGATAACGCTTGCGCCCTACGTATTACCGCGGCTGCTGCCACGTC
+
CCCGGGGGGGGGGGGGGGGGGGGGGGGGGGGGGGGGGGGGGGGGGGGGGGGGGGGGGGGGGGGGGGGGGGGGGGGGGGGGGGGGGGGGGGGGGGGGGGGGGGGGGGGGGGGGGGGGGGGGGGGGGGGGGGGGGGGGGGGGGGFGGGGGGGGGGGGGGGGGGADGGGGGGGGGGGGGGGGGGDCEGGGGGGDGGCFGF9FGEDFFAFFFFFEE;@DFBFFAFF0@?@FF@06?BF?>(-2<:ABFFFFFBB7<A<>?FB:2(68:><::006032<4132)449B016(1,22>B)2)4(##
@M05025:18:000000000-B3NL5:1:1101:21424:7631 2:N:0:CACTCA
ACTTGAGGACTACTGGGGTTTCTAATCCTGTTCGCTCCCCATGCTTTCGCTCCTCAGCGTCAGTAAATGCCCAGAGACCTGCCTTCGCCATCGGTGTTCCTCCTGATATCTGCGCATTTCACCGCTACACCAGGAATTCCAGTCTCCCCTACATCACTCTAGTCTGCCCGTACCCACCGCAGATCCGAGGTTGAGCCTCGGACTTTCACGGCAGACGCGACAAACCGCCTACGAGCTCTTTACGCCCAATAAATCCGGATAACGCTTGCGCCCTACGTATTACCGCAGCGGCTGGCCCGTC
+
CCCGGFGGGGGGGGGEGEFEBFGDGGGGGGGGGGGGFGGGGFGGGAFGGGFFGGGGFGGGGGGGGFGGGGGGDFFDFFFGCGFGGGGGGGGFGGGGGEGGFFGGGGDFGFGGGGGGGGGFE9F7B:+FEFGGGGG8E8;EAEFGCGGGGFGGGGGGG89FGGGFEFFGFGECEGGGGGGGDD>6DCC?CDDG>FFDA?FDFC>BFFFFC>AF)5BF>()8:9@(6=96><:F0<B>9?D<A9)(399::?08)6<B;B((,),((83(399?>6((-4)6(:AB?>400(((-(4:13(##
@M05025:18:000000000-B3NL5:1:1101:14583:7664 2:N:0:CACTCA
ACTTGAGGACTACAAGGGTTTCTAATCCTGTTCGCTACCCATGCTTTCGAGCCTCAGCGTCAGTTGCAGACCAGAGAGCCGCCTTCGCCACTGGTGTTCTTCCATATATCTACGCATTCCACCGCTACACATGGAGTTCCACTCTCCTCTTCTGCACTCAAGTTCAACAGTTTCTGATGCAATTCTCCGGTTGAGCCGAAGGCTTTCACATCAGCCTTATTGAACCGCCTGCACTCGCTTTACGCCCAATAAATCCGGACAACGCTTGCCACCTACGTATTACCGCGGCTGCTGGCCCCCT
+
CCCGGGGGGGGFGGGGGGFFCGGGGGGGGGGGGGGGGGGGFFGGGGGGGGGGGGGGGGGGGGGGGGGGGGGFGECFGG?GGGGGGFGGGGGGGGGGGGGGGGGGG<FGDGGDGGGGGGG9DFG>GGGGGGGGGFECFFEGGFGGFGGGGGGFGF8FFFGGGGGGGCEEFDFEGGGFGGGGGGG89?E7DCCDDFCGFGG>DGFAF9ACFAB>A3);4=FA=:ECB=A2=5B9(7*7>BF@D))(69;;DFFE457=24701<:603-86?>)4124(.,449>2:;021(460)50(4-##
@M05025:18:000000000-B3NL5:1:1101:4088:7685 2:N:0:CACTCA
ACTTGAGGACTACTAGGGTATCTAATCCTGTTTGCTCCCCACGCTTTCGAGCCTCAGCGTCAGTTACAGACCAGAGAGTCGCCTTCGCCACTGGTGTTCCTCCACATATCTACGCATTTCACCGCTACACGTGGAATTCCACTCTCCTCTTCTGCACTCAAGTTCTCCAGTTTCCAATGACCCTCCCCGGTTGAGCCGGGGGCTTTCACATCAGACTTAAAGAACCGCCTGCGCTCGCTTTACGCCCAATAAATCCGGACAACGCTTGCCACCTACGTATCACCGCGCCTGCTGGCCCGTT
+
CCCGGFGGGGGGFGGGGGGGGFGGGGGGGGGGGGGGGGG@FGEGGGGGGGGGGGFGGGGGGGGGGGGGDDDGGGGGGEFGGGGCGGGGGEGGFD?FGGGG<EFDFGGGFGGGGGGG:FGGGGGGGGGGDGGAEGGEEEFF9FGG9EDA8EGGGFGEGGGGGG9FFFGFFGDGGGGGGGGGFFFFGGGGG7DGGGDDFGDDAGFEAFBFFFFF4>*)5CFFF371@DB@9D<;9@0(3;:F?BB??;2?FFFFAFA?>F09;?F;6:???BFFFFFFFF<AB)60(-3(-((.,2(4(,,##
@M05025:18:000000000-B3NL5:1:1101:21340:7697 2:N:0:CACTCA
ACTTGAGGACTACTCGGGTTTCTAATCCTATTTGCTCCCCACGCTTTCGGGACTGAGCGTCAGTTGCAGCCCAGATCGTCGCCTTCGCCACTGGTGTTCCTCCATATATCTACGCATTTCACCGCTACACATGGAATTCCACGATCCTCTACTGCACTCTAGCTATTTGGTTTCCACGGCTTACTGAAGTTTAGCTTCAGGCTTTCACCGCAGACCTCTATTGCCGCCTGCTCCCTCTTTACGCCCAATGATTCCTGATAACGCTCCCCACCTACGCTTTACCCCAGCTGCTGCCCCGCAG
+
CCCGGGGGGGGGGGGGGGGGGGGGGGGGGGGGGGGGGGGGGGGGGGGGGGGGGGGGGGGGGGGGGGGGGGGDGGGGGGGGGGGGGGGGGGGGCGGGGGGGGGGGGGGGGGGGGGGGGGGGGGGGGEGGFEFGGGDFGGGGGGGGGGGGGGGGGGGGGGGGGGGGGGFGGGGGFFCDGCGDGGFGGGGFGGGFGFCGFCFGAC>FFFAFFFFF>ABFBE6FB?:CB>FBFDFEE;D(5845).(/(6(3=143167)7)4)1)(((-(-4:1:7,51((42)6-(((-..2::?22(3((##
@M05025:18:000000000-B3NL5:1:1101:17418:7707 2:N:0:CACTCA
ACTTGAGGACTACTCGGGTTTCTAATCCTGTTTGCTCCCCACGCTTTCGAGCCTCAGCGTCAGTTACAGACCAGAGAGCCGCCTTCGCCACTGGTGTTCCTCCATATATCTACGCATTTCACCGCTACACATGGAATTCCACTCTCCTCTTCTGCACTCAAGTTTCCCAGTTTCCAATGACCCTCCCCGGTTGAGCCGGGGGCTTTCACATCAGACTTAAGAAACCGCCTGCGCTCGCTTTACGCCCAATAAATCCGGACAACGCTTGCCACCTACGTATTACCGCGGCGTCTGGCACCCG
+
CCCGGGGGGGGGGGGGGGGGGGGGFGGGGGGGGGGGGGGGGGGGGGGGGGGGGGGGGGGGGGGGGGGFGGGGGGGGGGGGGGGEGGGGGGGGGGGGGGGGGGGGFCGGFFGFGGGGGGGGGGGGGGGGGGFGGFEEEGGGGGGGFGGGGGGGGGGGGFGGGGGGGGGGFGGGGGGADFGDGG?8FDEGGGCDDG*CFGGGFDAAFFFAC7:AA<39;?F=AEC@FFFFFF(1(4611><:?DB0?>(((3:DF42:>((((4419BB1?02<0420(()63)6.,0((((,4((,2,2,##
@M05025:18:000000000-B3NL5:1:1101:25612:7723 2:N:0:CACTCA
ACTTGAGGACTACTCGGGTTTCTAATCCTGTTTGCTCCCCACGCTTTCGAGCCTCAGCGTCAGTTACAGACCAGAGAGCCGCCTTCGCCACTGGTGTTCCTCCATATATCTACGCATTTCACCGCTACACATGGAATTCCACTCTCCTCTTCTGCACTCAAGTCTCCCAGTTTCCAATGACCCTCCCCGGTTGAGCCGGGGGCTTTCACATCAGACTTAAGAAACCGCCTGCGCTCGCTTTCCGCCCAATAAATCCGGACAACGCTTGCCACCTACGTATTACCGCGTCTGCTGGCCCCCC
+
CCCGGGGGGGGGGGGGGGFGGGGGGGGGGGGGGGGGGGGGGGGGGGFGGGGGGGGGGGGGGFGGGGGGGGGGGGFDGGGGGGGGGGGGGGGGGGGFGGGGGGGGGGGGGGGGGGGGGGGGGGGGGGGGGG?FCFECEFGFGGGG9@DGGGGGGGGGGGGGGGGGFGGGFEEFGGGGGGCFGGGFFGDDD6=DCGGFFGDDFGA?A4FFFFFFFF<FEEFF=CF@DFBFFF;@9BFFBFF<().(-49BF?775<ABB9:>B:149BFF6:2)3(5323?>:9A44>9,4(-6>002:((##
@M05025:18:000000000-B3NL5:1:1101:18372:7724 2:N:0:CACTCA
ACTTGAGGACTACAAGGGTATCTAATCCTGTTCGCTACCCATGCTCTCGAGCCTCAGCGTCAGTTGCAGACCAGAGAGCCGCCTTCGCCACTGGTGTTCTTCCATATATCTACGCATTCCACCGCTACACATGGAGTTCCACTCTCCTCTTCTGCACTCAAGTTCAACAGTTTCTGATGCAATTCTCCGGTTGAGCCGAAGGCTTTCACATCAGACTTATTGAACCGCCTGCACTCGCTTTACGCCCAATAAATCCGGACAACGCTTGCCACCTACGTATTACCGCGGCTGCTGGCACCTC
+
CCCGGGGGGGGGGGGGGGGGGGGGGGGGGGGGGGGGGGGGGGGGGGGGGGGGGGGGGGGGGGGGGGGGGGGGGGGGGGGGGGGGGGGGGGGGGDGGGGGGGGGFGGGGGGGGGGGGGGGGGGGGGGGGGGGGGGFGGGGGGGGGGGGGGGGGGGGGGGGFG?FGGGGGGGGGGGGGGGGGGGGGGGGGGGGGGGGGFGGGFGFFFFFFFFFFFFFFFFFFFECCEFFFBFFFFFFFFFFD@EF6@;BF(5@3>?E@>;0>>FF13:?1:>AF208::7><724>?;B096(3723824-##
@M05025:18:000000000-B3NL5:1:1101:9025:7730 2:N:0:CACTCA
ACTTGAGGACTACAAGGGTTTCTAATCCTGTTTGCTCCCCACGCTTTCGAGCCTCAACGTCAGTTACCGTCCAGTAAGCCGCCTTCGCCACTGGTGTTCCTCCTAATATCTACGCATTTCACCGCTACACTAGGAATTCCGCTTACCTCTCCGGCACTCTAGAAAAACAGTTTCCAATGCAGTCCTGGGGTTAAGCCCCAGCCTTTCACATCAGACTTCCCCTTCCGTCTACGCTCCCTTTACACCCAGTAACTCCGGATACCGCTTGCCCCCTACGTATTACCGCGCCTGATGCCCCGTA
+
CCCGGGGGGGGFGEEEFGGGGGGGGGEGGGGGGFFEFFFDGFCGGGGFB,EEGGGGE<,D<FFGGGGF7FFEEGGAF,FFFGDFEE@FGCGCFFEGGDGFDGGGGCEFGGGDFGDGGGFGAFFCFGGGFGGGG8F,@8D>,>=87E?FD?DFE83+3@DFGGAFGD8?8D:E,C:ECF968?CG:CGFFDCGG<C7F?DC5C?AA>C+=93;;=69>8+*)-7(83(7=>(1((/31?DF@)))/:37(..7)6>47>023),,320-440810(((,.6()6),(700((..6)53((##
@M05025:18:000000000-B3NL5:1:1101:24049:7734 2:N:0:CACTCA
ACTTGAGGACTACCCGGGTATCTAATCCTGTTCGCTACCCATGCTTTCGAGCCTCAGCGTCAGTTGCAGACCAGAGAGCCGCCTTCGCCACTGGTGTTCTTCCATATATCTACGCATTCCACCGCTACACATGGAGTTCCACTCTCCTCTTCTGCACTCAAGTTCAACAGTTTCTGATGCAATTCTCCGGTTGAGCCGAAGGCTTTCACATCAGACTTATTGAACCGCCTGCACTCGCTTTACGCCCAATAAATCCGGACAACGCTTGCCACCTACGTATTACCGCGTCTTCTGGCCCCTC
+
CCCGGGGGGGGGGGGGGGGGGGGGGGGGGGGGGGGGGGGGGGGGGGGGGFGGGGGGGGGGGGGGGGGGGGGGGGGGGGGGGGGGGGGGGGGGGGGGGGGGGGGGGGGGGGGGGGGGGGGFFGGGGFGGGGFGGGGGGGGGGGGGGGGGGGGGGGGGGFGGGGGCFGFGGGGGGGGGGGFGCDF9D@EFDGGDDGCFFGDGECFFFFFCFFFFFF3AEFFFF?<EEB9@@@2=@EEEFBFF16C0;F@F63@@CCCF>@;6;BB6;6??F04<B:03(.).3<AB3(,(,,(..)3:1((##
@M05025:18:000000000-B3NL5:1:1101:9886:7753 2:N:0:CACTCA
ACTTGAGGACTACAAGGGTTTCTAATCCTGTTTGCTCCCCACGCTTTCGAGCCTCAACGTCAGTTACAGTCCAGTAAGTCGCCTTCGCCACTGGTGTTCCTCCTAATATCTACGCATTTCACCGCTACACTAGGAATTCCACTTACCTCTCCTGCACTCCAGCCTGACAGTTTCCAATGCAGTCCAGGGGTTGAGCCCCTGCCTTTCACACCAGACTTGCCATGCCGTCTACGCTCCCTTTACACCCAGTAAATCCGGATAACGCTTGCCCCCTACGTATTACCGCGGCTCCTGGCACGGT
+
CCCGGGGGGGGGGGGGGGFGGGGGGGGGGGGGGGGGGGGGGGGGGGGGGGGGGGGGGGGGGGGGGGGGGGGGGGGGGGGGGGGGGGGGGGGGGGGGGGGGGGGGGGGGGGGGGGGGGGGGGGGGGGGGGGGGGGGGGGGGGGGGGGGGGGGGGGGGGGGGGGGGGGFGGGFGGGGGGFFGGGFFGGDFGGGGGGCFFGGGFGFFFFF>CFF59C=F@?AFFFFEE:>DFFFFFFD@FFF@B4CEF=B?6@F3.<?EFF0,;<=1>@D;;EEB>>022:46:<A<193(4((-4)4:()(##
@M05025:18:000000000-B3NL5:1:1101:7707:7782 2:N:0:CACTCA
ACTTGAGGACTACTAGGGTTTCTAATCCTGTTTGCTCCCCACGCTTTCGTGCATGAGCGTCAGTATTGGCCCAGGGGGCTGCCTTCGCCATCGGTGTTCCTCCACATCTCTACGCATTTCACTGCTACACGTGGAATTCCACCCCCCTCTGCCATACTCTAGCCGTGCAGTCACAAGCGCAGTTCCCAGGTTAAGCCCGGGGATTTCACACCTGTCTTACACAACCGCCTGCGCACGCTTTACGCCCAGTAATTCCGATTAACGCTCGCACCCTACGTATTACCGCGGCTGCTGGCCCGCT
+
CCCGGFGGGGGGGGGGGGFFGGGGGGGGGGGGGGGFFFFGCGGGGGGGGGFGFGGGGGGGGGGGGGGGFFFGGGGGGGGGGGGGGGFGGGGGGGGGGGGFFGGGFFGEDFGCFGGGGEGGGFGFFGGGFGGGGGG9FGDGGGGGGGGGDEFF?FGGGGGGGGGGDEDGEF9@FF79CGGGGCDF>FFF>*;ACGFGFGGDADBBFFFFCFF>AE9FEEFFFF<@;19B@FFF6>01>BB?F<AB?>B?<F9A<AA)4621:26?>,(-9>0142(4::))(6<)49((,-((,34111(##
@M05025:18:000000000-B3NL5:1:1101:14793:7793 2:N:0:CACTCA
ACTTGAGGACTACCCGGGTTTCTAATCCTGTTCGCTACCCATGCTTTCGAGCCACAGCGTCAGTTGCAGACCAGAGAGCCGCCTTCGCCACTGGTGTTCTTCCATATATCTACGCATTCCACCGCTACACATGGAGTTCCACTCTCCTCTTCTGCACTCAAGTTCAACAGTTTCTGATGCAATTCTCCGGTTGAGCCGAAGGCTTTCACATCAGACTTATTGAACCGCCTGCACTCGCTTTACGCCCAATAAATCCCGACAACGCTTGCCACCTACGTATTACCCCGGCTGCTGTCCCCAT
+
CCCGGEGGGGGGGGGGGGFFGGGGDGGCGGGGGGGGGGGGGGCGGGGGGGFGGGGGFGGGDEGGGGGG@ECD8FGFGGGGGGGGGGFGGGGGGGGGGGGGFGGGGGGGGDEFGGGEGEFGFGGGGGDGGCFFGGGGFF9;EGFGGGGGFGFGGFGGFCFEC?C:,,@DFGGGGGGADGG?FGGGFFGGG6CGD9FG577*:CFA>/91=F6*4769=6AFC4<E=@29B@=2(6;@(:1/66>DD(6?06@3C??@)2(,(4((-8:((5)<:((41,5)5.))(,3(((,-)2)))).##
@M05025:18:000000000-B3NL5:1:1101:11989:7815 2:N:0:CACTCA
ACTTGAGGACTACCAGGGTATCTAATCCTGTTTGCTCCCCACGCTTTCGAGCCTCAGCGTCAGTTACAGACCAGAGAGCCGCCTTCGCCACTGGTGTTCCTCCATATATCTACGCATTTCACCGCTACACATGGAATTCCACTCTCCTCTTCTGCACTCAAGTCTCCCAGTTTCCAATGACCCTCCCCGGTTGAGCCGGGGGCTTTCACATCAGACTTAAGAAACCGCCTGCGCTCGCTTTACGCCCAATAAATCCGGACAACGCTTGCCACCTACGTATTACCGCGGCTGCTGGCACCTT
+
CCCGGGGGGGGGGGGGGGGGGGGGGGGGGGGGGGGGGGGGGGGGGGGGGGGGGGGGGGGGGGGGGGGGGGGGGGGGGGGGGGGGGGGGGGGGGGGGGGGGGGGGGGGGGGGGGGGGGGGGGGGGGGGGGGGGGGGFGGGGGGGFGGGGGGGGGGGGFFGGGDEGGGGGGGGGFGFGGGGGGGGGGGGGGGGGGFDFFGDGFGFFFFFFFFFFFFFF@FFFACCFD@FFFFDF@FFFFFF0?AA??BFFFF?ABA<?F>B96??6(4<:65>?F:3:?:7A?BBF6(,1919B2>(2()(##
@M05025:18:000000000-B3NL5:1:1101:26143:7816 2:N:0:CACTCA
ACTTGAGGACTACCAGGGTATCTAATCCTGTTTGCTCCCCACGCTTTCGAGCCTCAGCGTCAGTTACAGACCAGAGAGCCGCCTTCGCCACTGGTGTTCCTCCATATATCTACGCATTTCACCGCTACACATGGAATTCCACTCTCCTCTTCTGCACTCAAGTCTCCCAGTTTCCAATGACCCTCCCCGGTTGAGCCGGGGGCTTTCACATCAGACTTAAGAAACCGCCTGCTCTCGCTTTACGCCCAATAAATCCGGACAACGCTTGCCACCTACGTATTACCGCGCCTGTTGGCACGTT
+
CCCGGGGFGGGGCGGGGGFGGFGGGGGGGGGCFGGGGGGGGGGGGGFGGGFDCGGEGGGGGFGEEGGGGGGGGFGGGGGGGGGGGGGEFGGCFGGG?7FGAFGFCEFGGCGFDGGDCGGGGGAEFGGGGGFEFGEE>EFFGGGGEGGGGGGGGDFGFDEFFGBD9E9?DC@DEFFFGGFFGCGG6?CDCD9DDG*5?DD>9C?D6FF8CF+?=@);;?FFFFC@35:;B0/3(7/7;;6??<<0109:??046):(12102,,(--11109)42(5?B25:)6-,79(,3()680453-##
@M05025:18:000000000-B3NL5:1:1101:8995:7852 2:N:0:CACTCA
ACTTGAGGACTACTCGGGTTTCTAATCCTGTTCGCTCCCCATGCTTTCGCTCCTCAGCGTCAGTAAATGCCCAGAGACCTGCCTTCGCCATCGGTGTTCCTCCTGATATCTGCGCATTTCACCGCTACACCAGGAATTCCAGTCTCCCCTACATCACTCTAGTCTGCCCGTACCCACCGCAGCTCCGCGGTTGAGCCTCGGACTTTCACGGCCGACGCGACAAACCGCCTACGAGCCCTTTACGCCCAATAAATCCGGATAACGCTTGCGCCCTACGTATTACCGCGGCTGCTGCCACGTC
+
CCCCGAGG@FEGGFGEGGFFFDG9EGGGGGGGGGGGGGGGGGGGGGGGGGGGGGGGGGGGGGGGGGCFGGGCFGFFGGGGGGGGGGGGGGGGGGEGGGGGGGGFGGGGGGGFGGGGGGGGGGGGGGGGGGGGFCEGGGGGF;4@CEG8EFFFFFFFGGGFGGGGBFGGEEGGGGGGDDDGCC+@CF677C?D4;9F**;7?*9AFFFFFF5B)9,>49))26406<FBFF?B?04;08??F9>:?>BB?(:B)6::;B::(<>(4-1-:01432:?0:<4:2<24;9B949?BF)1,8(##
@M05025:18:000000000-B3NL5:1:1101:23547:7872 2:N:0:CACTCA
ACTTGAGGACTACTGGGGTATCTAATCCTGTTCGCTACCCATGCTTTCGAGCCTCAGCGTCAGTTGCAGACCAGAGAGCCGCCTTCGCCACTGGTGTTCTTCCATATATCTACGCATTCCACCGCTACACATGGAGTTCCACTCTCCTCTTCTGCACTCAAGTTCAACAGTTTCTGATGCAATTCTCCGGTTGAGCCGAAGGCTTTCACATCAGACTTATTGAACCGCCTGCACTCGCTTTACGCCCAATAAATCCGGACAGCGCTTGCCACCTACGTATTACCGCGGCTGCTGGCCCGAT
+
CCCGGGGGGGGGGGGGGGGGGGGGGGGGGGGGGGGGGGGGGGGGGGGGCGFGGGGGGGGGGGGGGGGGGGGGGGGGGGGGGGGGGGGGGGGGGGCEGDGGGGGGGGGGGGGGGGGGGEGGGGGGGGGGGGGGGGGFGGGGCFFFFGGFGGGGGGGGGFGGGFGCEFGFGCAEFGGGFF9FG?FDF@EGGDDGGG6DFDC79D5*@FFFFFAAFFF4@A+BA6AAED9@BFBFFB@BF2;;<CEDFF@@18EFCEC;06<;6?((-4?::?DF800((.)682>A-4((3,707036(((##
@M05025:18:000000000-B3NL5:1:1101:18328:7886 2:N:0:CACTCA
ACTTGAGGACTACAAGGGTATCTAATCCTGTTCGCTACCCATGCTTTCGAGCCTCAGCGTCAGTTGCAGACCAGAGAGCCGCCTTCGCCACTGGTGTTCTTCCATATATCTACGCATTCCACCGCTACACATGGAGTTCCACTCTCCTCTTCTGCACTCAAGTTCAACAGTTTCTGATGCAATTCTCCGGTTGAGCCGAAGGCTTTCACATCAGACTTATTGAACCGCCTGCACTCGCTTTACGCCCAATAAATCCGTACAACGCTTGCCACCTACGTATTACCGCGGCTGCTGGCACCTT
+
CCCGGGGGGGGGGGGGGGGGGGGGGGGGGGGGGGGGGGGGGGGGGGGGGGGGGGGDGGGFGGGGGGGGGGGGGGGGGGGGGGGGGGGGGGGGGGGGGGGGGGGGGGGGGGGGGGGEGGGGGGGGGGGGGGGGGGGGGGGGGGGGGGGGGGGGGFGGGGGGCFEDGGGGGGGGGGGGGGGGGGGGGFGFGDDG>FCGFCDDDDFFFFFFFFAAF@:A=EFFFF46BBA>FFFBDB=@B@?DF<EDDBBF03;3;<E;B/6(,6;113,(3>43,.4::F2<2<DD011,31(-:>(8(3(##
@M05025:18:000000000-B3NL5:1:1101:12296:7890 2:N:0:CACTCA
ACTTGAGGACTACAGGGGTTTCTAATCCTGTTCGCTACCCGTGCTTTCGAGCCTCAGCGTCAGTTGCAGACCAGAGAGCCGCCTTCGCCACTGGTGTTCTTCCATATATCTACGCATTCCACCGCTACACATGGAGTTCCACTCTCCTCTTCTGCACTCAAGTTCAACAGTTTCTGATGCAATTCTCCGGTTGAGCCGAAGGCTTTCACATCAGACTTATTGAACCGCCTGCACTCGCTTTACGCCCAATAAATCCGGACAACGCTTGCCACCTACGTATTACCGCGGCCTCTGGCCACTT
+
CCCGGGGGGGGGGGGGGGFGGGGGGGGGGGGGGGGGGGGGGGGGGGGGGGGGGGGGGGGGGGGGGGGFGGGGGGFGFGGGGGGGGGGGGGGGGGGGGGGGGGGGGGGGGGGGGGGGGGGGGGGGGGGGGGGFGGGGGFCFGGGGFGGGFGGGGGGGGDFCECGGGFGGGGGGGGGFD7DDDDFFG<FGGDGGGGGDFG*;BGFFFFFF6BAFABFFEEFFFCFFF95==@2228)6?;;=DFFFFFB7;8;7<CCE9>B91:?91<BF629<:.4::4<<:44>(2((((,.(::B0,,##
@M05025:18:000000000-B3NL5:1:1101:28109:7900 2:N:0:CACTCA
ACTTGAGGACTACTCGGGTATCTAATCCTGTTCGCTACCCATGCTTTCGAGCCTCAGCGTCAGTTGCAGACCAGAGAGCCGCCTTCGCCACTGGTGTTCTTCCATATATCTACGCATTCCACCGCTACACATGGAGTTCCACTCTCCTCTTCTGCACTCAAGTTCAACAGTTTCTGATGCAATTCTCCGGTTGAGCCGAAGGCTTTCACATCAGACTTATTGAACCGCCTGCACTCGCTTTACGCCCAATAAATCCGCACAACGCTTGCCACTTACGTATTACCGCGCCGTCTGCCACGAA
+
CCCGFFGGGGGGGGFGEGGGGGGGGGGGGGGGGGGGDGGGGFGGGGGGGGGGGGGGFFGGGGGGGGGGCGGGGGGGFGGGGGGGGGGGGGGGGGGEGFGG9FGGGGGGE<FGGGDGGGGGGGGGCFCGFG9FGGG@FGFGGGGGAEDFGGGGGGFCFGFGGDFAFDFGGGGGGFFFDFGGFGF=DDFDG+37?FGGFGGGFGFFF*?FFFFA+1>AB6FFFC?9>79>>@B@==:=290=<CE1<26;0=8A6<E;6(.(-(,,16(-4398(.))-4244<D<(42(-(-41:-834(##
@M05025:18:000000000-B3NL5:1:1101:11385:7908 2:N:0:CACTCA
ACTTGAGGACTACTGGGGTTTCTAATCCTGTTTGCTCCCCACGCTTTCGAGCCTCAACGTCAGTCATCGTCCAGAAAACCGCCTTCGCCACTGGTGTTCCTCCTAATATCTACGCATTTCACCGCTACACTAGGAATTCCGCTTTCCTCTCCGACACTCTAGCCTGACAGTTCCAAATGCAGTCCCGGGGTTGAGCCCCGGGCTTTCACATCTGGCTTGCCATGCCGTCTACGCTCCCTTTACACCCAGTAAATCCGGATAACGCTTGCCCCCTACGTATTACCGCGGCTACTGGCCCCTG
+
CCCGGGGGGGGGGGGGGGFGGGGGGGGGGGGGGGGGGGGGGGGGGGGGGGGGGGDGGFGGGGGGGGGGGGGGGGGGGGGGGGGGGGGGGGGGGGGFGGGGGGGGGGGGGGGGGFGGGGGGFFFGGGGGGGFGGGGCFDGFGEEGGGGGGGGGGGGGGGGGG9EGGFFGGCDGFCGG8:FGGGGGGGGGD5CDGFCFFGGG?CDDA)9:FCAFFFC;3;83A9CEFEF;;;6C@F@F96@A?9AAD014.5>A29>BBB??:27(3:2112:?03(((4)4:AA>373(32(,33332((##
@M05025:18:000000000-B3NL5:1:1101:21614:7924 2:N:0:CACTCA
ACTTGAGGACTACTCGGGTTTCTAATCCTGTTTGCTCCCCACGCTTTCGTGCCTCAGTGTCAGTGTTGGTCCAGGTAGCTGCCTTCGCCATGGATGTTCCTCCTGATCTCTACGCATTTCACTGCTACACCAGGAATTCCGCTACCCTCTACCACACTCTAGTCGCCCAGTATCCACTGCAGTTCCCAGGTTGAGCCCAGGGCTTTCACAACGGACTTAAACGACCACCTACGCACGCTTTACGCCCAGTAATTCCGAGTAACGCTTGCACCCTTCGTATTACCGCGGCTGCTGGCACCAT
+
CCCFGGGGGGGGGGGGGGGGGGGGGGGGGGGGGGGGGGGGGGGGGGGGGGGGGGGGGGGGGGGGGGGFGGGGGGGGGGGGGGGGGGGGGGGGGGGFGGGGGGGGGGGGGGGGGGGGGGGGGGGCDGGGGGGGGGGGGGGGGGGGGFGFGGDGGGGFCCFGGGGGGGGGGGGGGGGGGGGFGGGGGGGGGGGFGGG6FFGGFDDFFFFFFFFFEB>EBFFFFED=BFFDFFFF?BD@BFF@@FFFF>B@FF36).14@D(23>),9<B?B341?FFF??73?FFF04290140340:(2(##
@M05025:18:000000000-B3NL5:1:1101:3956:7941 2:N:0:CACTCA
ACTTGAGGACTACAGGGGTTTCTAATCCTGTTTGCTCCCCACGCTTTCGCACCTCAGCGTCAGTAATGGACCAGTAAGCCGCCTTCGCCACTGGTGTTCCTGCGAATATCTACGAATTTCACCTCTACACTCGCAATTCCACTTACCTCTTCCATACTCAAGACTTCCAGTATCAAAGGCAGTTCCGGGGTTGAGCCCCGGGATTTCACCCCTGACTTAAAAGTCCGCCTACGTGCGCTTTACGCCCAGTAAATCCGAACAACGCTAGCCCCCTTCGTATTACCCCCGCTGCTGGCCCGTA
+
CCCGGGGGGGGGGGGGGGGGGGGGGGGGGGGGGGGGGGGGGGGGGGGGGGGGGGGGGGGGGGGGGGGGGGGGGGGGGGGGGGGGGGFGGGGGGGGGGGGGGGGGGGGGGGGGGGGGGGGGGGGGGGGGGGGGGGGGGGGGGGGGGGGGGGGGGGGGGGGGGGGFGGGGGGGGGGGGGGCFGGGFGGGG6CDDCGCFFGGGFGBEAFFFFFAEF>BFBEFFFFFFF67;D?D@DDFF9@FFFCFFFFF?BFA<<9A>;<?;;036>6?2?:??BF:B0:??7>9)(-(-91977?(4(-(##
@M05025:18:000000000-B3NL5:1:1101:20190:7955 2:N:0:CACTCA
ACTTGAGGACTACAAGGGTTTCTAATCCTGTTCGCTCCCCATGCTTTCGCTCCTCAGCGTCAGTAAATGCCCAGAGACCTGCCTTCGCCATCGGTGTTCCTCCTGATATCTGCGCATTTCACCGCTACACCAGGAATTCCAGTCTCCCCTACATCACTCTAGTCTGCCCGTACCCACCGCAGATCCGAGGTTGAGCCTCGGACTTTCACGGCAGACGCGACAAACCGCCTACGAGCTCTTTCCGCCCAATAAATCCGGATAACGCTTGCGCCCTACGTATTACCGCCCCTGCTGGCCCCTA
+
CCCFGFGDFFFGFDGGACE<CEGGGGGGGGEGGG7CFCC;FEE8C<FGGGCECF<@,CFCGG7EGGFEGGFFC@EFGFCFD<BEGGFC@7FFGCGGGFFB@,EFFEGFCGGA,=FCGGGFGGGEFBECAFGGGG@8EEGGFE,48=96@8=EGGGFGGDFGGGGDGFF,@@8C>EDDDGGDG697CFCG5<CCDGGA>CDFGBEFF>9F9>>4>@A@BE>>>9@<?9@9D?DFF2992:<>)4<?(7:?:4<4965(1112)2:(8(3?00231(4(()6?244-1((,(((5.,2(3,##
@M05025:18:000000000-B3NL5:1:1101:2835:7998 2:N:0:CACTCA
ACTTGAGGACTACACGGGTTTCTAATCCTGTTCGCTCCCCACGCTTTCGCTCCTCAGCGTCAGTGACGGCCCAGAGACCTGCCTTCGCCATTGGTGTTCTTCCCGATATCTACACATTCCACCGTTACACCGGGAATTCCAGTCTCCCCTACCGCACTCCAGCCCGCCCGTACCCGGCGCAGATCCACCGTTAGGCGATGGACTTTCACACCGGACGCGACGAACCGCCTACGAGCCCTTTACGCCCAATAAATCCGGATAACGCTCGCACCCTACGTAATACCGCGGCTGCTGGCACGGT
+
CCCGGGGGGGGGGGGGGGGGGGGGGGGGGGGGGGGGGGGGGGGGGGGGGGGFGGGFGGGGGGGGGGGGGGGGGGGGGGGGGGGGFGFGGGGGGGGGGGGGGGGGGGGGGGGGGGGGGGGGGGGGGGGGGGGGGGGGGGGGGGGGFFGFEGGGGGGEGGGFEFGGGGEEDCEGGGGDDGGGDG4CGG9CFCCDDDFFEGG<55AFFFFFFFFFD>FE>BEDFF6>F>FB>FFF?0:;B6?(84<:BBFFF4)-<>>?FFFF1>70934(,,2;817:F?)(--42(-,,4((2434?(2(##
@M05025:18:000000000-B3NL5:1:1101:26592:8039 2:N:0:CACTCA
ACTTGAGGACTACAGGGGTTTCTAATCCTGTTTGCTCCCCACGCTTTCGAGCCTCAACGTCAGTTACAGTCCAGTAAGTCGCCTTCGCCACTGGTGTTCCTCCTAATATCTACGCATTTCACCGCTACACTAGGAATTCCACTTACCTCTCCTGCACTCCAGCCTGACAGTTTCCAATGCAGTCCAGGGGTTGAGCCCCTGCCTTTCACACCAGACTTGCACTGCCGTCTACGCTCCCTTTACACCCAGTACATCCGGATAACGCTTGCACCCTACCTATCACCTCGTCTGCTGGCACCGT
+
CCCGGGGFFGCCDADFEGCCGGGGGGGGDFGFDFGGGGGGGGEGGGGGGGGDGEFFFEFFD:@C@F<FGGFFFCEGEAFFFEGEGG7FCEGGFDA=F@FFCFGGGGGFFFDFFGGGGGGGB9FGG@EFGG59EFCFG8>BC=EFGFDCDD8DF@8@DFG8D8FFGGGGFFGFC=:=+==+++AD+?,+=+=+0=0:??D7*;**=914?3*@>8)94AAA**:43>=A>2BCDBD2(/0>))/).611(67)95?@2(6((;)((68:0)5,422(()).,46?)(((-(,)4)4:3)(##
@M05025:18:000000000-B3NL5:1:1101:3068:8093 2:N:0:CACTCA
ACTTGAGGACTACAAGGGTTTCTAATCCTGTTCGCTCCCCATGCTTTCGCTCCTCAGCGTCAGTAAATGCCCAGAGACCTGCCTTCGCCATCGGTGTTCCTCCTGATATCTGCGCATTTCACCGCTACACCAGGAATTCCAGTCTCCCCTACATCACTCTAGTCTGCCCGTACCCACCGCAGATCCGCGGTTGAGCCTCGGACTTTCACGGCAGACGCGCCAAACCGCCTACGAGCTCTTTACGCCCAATAAATCCGGATAACGCTTTCCCCCTCCGTATTACCGCCGCTGCTGGCCCCAA
+
CCCFECGGGGFGGGGFGCGFGGGGGGGGGGGGGDGGGGCGFGFGGGGFGGGGGGGGGGGGGGGFFGGDEFFGGGGFGGGGCFGGGGGGFEGGGGGGGGGFGGGGGGGG,AF<BFG@GCGFGGGEGGGFGFGGFD8,,DADFGGFFGGGGGGFGGGDFGGGGGDDGGFEFGGGGE?DGCDGGG6<DCC+79;7CFCFFCGG?DBEAFFF:4/58(8;568)).6(/=>F72:142(4(.63>2:(4344<?024)679((((.41-3((.))276,473:?7<A)(4(((4(-2),4(--##
@M05025:18:000000000-B3NL5:1:1101:9090:8099 2:N:0:CACTCA
ACTTGAGGACTACTAGGGTTTCTAATCCTGTTCGCTCCCCATGCTTTCGCTCCTCAGCGTCAGTAAATGCCCAGAGACCTGCCTTCGCCATCGGTGTTCCTCCTGATATCTGCGCATTTCACCGCTACACCAGGAATTCCAGTCTCCCCTACATCACTCTAGTCTGCCCGTACCCACCGCAGATCCGAGGTTGAGCCTCGGACTTTCACGGCAGACGCGACAAACCGCCTACGAGCTCTTTACGCCCAATAAATCCGGACAACGCTTGCCCCCTCAGTATTACCGCGCCTGCTGGCCCCTG
+
CCCGGGGGFGGGGGGGGGCFGGGGGGGGGGGGGGGGGEGGGGGGGGGGGGGGGGGFGGGGGGGGGGGGGGGGGGDGFGGGGGGGGGGGGGGGGGGGEGGGGGGGGGGGGGGGGGGGGDGGGGGGGGGGGGGFGGGGGGGGFEFGFGGGGGGGGC=DEFGGG9DFGFGGGGGEEGGGGGGGGG6@FGGCDGCFFFFFF*ADDGEFFFFAFA9BB=9FFFB5>;FFFD02:@FFF0192:9A>4<139BB6?:<A4>?F;?(32:,4160:4,363(((6-6<)54(32(-((,(558((-##
@M05025:18:000000000-B3NL5:1:1101:17055:8109 2:N:0:CACTCA
ACTTGAGGACTACTAGGGTATCTAATCCTGTTTGCTCCCCACGCTTTCGTGCCTCAGTGTCAGTGTTGGTCCAGGTAGCTGCCTTCGCCATGGATGTTCCTCCTGATCTCTACGCATTTCACTGCTACACCAGGAATTCCGCTACCCTCTACCACACTCTAGTCGCCCAGTATCCACTGCAGTTCCCAGGTTGAGCCCAGGGCTTTCACAACGGACTTAAACGACCACCTACGCACGCTTTACGCCCAGTAATTCCGAGTAACGCTTGCACCCTTCGTATTACCGCGGCTGCTGGCACGTA
+
CCCGGGGGFGGGGGGGGGGGGGGGGGGGGGGGGGGGGGGGGGGGGGGGGGGGGGGGGGGGGGGGGGGGGGGGFGGGGGGGGGGGGGGGGGGGGGGGGGGGGGGGGGGGGGGGGGGGGGGGGGGGGGGGFGGGGGGGGGGGGGGGGGGGGGGGGGGGGGGGGGGGGGGEGGGFGGGGGGGGCDDFGGGGFFFC6=6D;DFGA6?;FCFFFFFFFFAA=*=BFFFFFFFFFFEFFFFB@@F=DCEDFFFFF;EEF3?9@;9=;C?(02((4>?F?B:?BF::BFBFFB0>F>>:???F0<(##
@M05025:18:000000000-B3NL5:1:1101:14570:8115 2:N:0:CACTCA
ACTTGAGGACTACAAGGGTTTCTAATCCTGTTTGCTCCCCACGCTTTCGTGCCTCAGTGTCAGTGTTGGTCCAGGTAGCTGCCTTCGCCATGGATGTTCCTCCTGATCTCTACGCATTTCACTGCTACACCAGGAATTCCGCTACCCTCTACCACACTCTAGTCGCCCAGTATCCACTGCAGTTCCCAGGTTGAGCCCAGGGCTTTCACAACGGACTTAAACGACCACCTACGCACGCTTTACGCCCAGTAATTCCGAGTAATGCTTGCACCCTTCGTATTACCGCGGCTGCTGGCACGAT
+
CCCGGGEFEFGGGFEFGCCFGGGGGEGGGGGGGGGGGGGGGGGGGGFGGGGGG9@FFGGG9CEEFGD<FFGGGGGGAGGGGGGGGGGGEGEFGGGGGFFFGCGGGECFGGGFGGGE7FGGFGGFGGGGGFGGGDDGGGGGDEEGGGFGGFGGGGGGGG?FGFF8=>EEGG@FGGDAFGGF8DFCDC,A28=+08++?DDF?>>56@ACFFF?AA5AA*3=1>=2:AFFAB(.5@99=@?<F)9(19@D?EEE)))1(((((.).96?@?24(-4((-(.83)))(-((1971??:0(,(##
@M05025:18:000000000-B3NL5:1:1101:15369:8116 2:N:0:CACTCA
ACTTGAGGACTACACGGGTTTCTAATCCTGTTTGCTCCCCACGCTTTCGAGCCTCAGCGTCAGTTACAGACCAGAGAGCCGCCTTCGCCACTGGTGTTCCTCCATATATCTACGCATTTCACCGCTACACATGGAATTCCACTCTCCTCTTCTGCACTCAAGTTTCCCAGTTTCCAATGACCCTCCCCGGTTGAGCCGGGGGCTTTCACATCAGACTTAAGAAACCGCCTGCGCTCGCTTTACGCCCAATAAATCCGGACAACGCTTGCCACCTACGTATTACCGCGGCTGCCTGCCCCAA
+
CCCGGGGGGGGGGGGGGGFGGGGGGGGGGGGGGGGGGGGGGGGGGGGGGGGGGFGGGGGGGGGGGGGGGGGGGGGGGGGGGGGGGGGGGGGGGGGGGGGGGGGGGGGGGGGGGGGGGGGGGGGGGGGGGGGGGFGGGGGGGGGGGFCGGGGGGGGGGGGGFGGGGGGGGGGGGGGGFGGGGGGGFGGDGGDDGGGGFGGGEGFFFFFFFAAFAEEFFFFFA3;3=DF@FFDFFFFFFFFB:>FF<FFF?B:A5:A:>6BF>::4121:::AFFFF7:24::<2<0((((((-(,-(,2-##
@M05025:18:000000000-B3NL5:1:1101:26761:8124 2:N:0:CACTCA
ACTTGAGGACTACTGGGGTATCTAATCCTGTTTGCTCCCCACGCTTTCGAGCCTCAGCGTCAGTTACAGACCAGAGAGTCGCCTTCGCCACTGGTGTTCCTCCACATATCTACGCATTTCACCGCTACACGTGGAATTCCACTCTCCTCTTCTGCACTCAAGTTCTCCAGTTTCCAATGACCCTCCCCGGTTGAGCCGGGGGCTTTCACATCAGACTTAAAGAACCGCCTGCGCTCGCTTTACGCCCAATAAATCCGTACAACGCTTGCCACATACGTATTACCGCGGCTTATGGCACGTA
+
CCCGGFGGGGGGGGGGGG@GGFFGGGGGGGGGGGGGGGGGGEEGGGGGGGGGGGGFGGGFGGGGAFGGGGGGGGGGFEGGEGGGECFGGGGGGGGGGGGGGGFGGGGGGGGGGGGGGGGFGGGGGGGGGGGGGGEEGGGGFGDGFGFFGGGGG8,@DDFFF?DF9CDFC?DCEFFF+6=DFFFEFGEGG69CD>CC>>DDBDB466B>B@AFB@<F@5AAFC)6;11;913=FBBFFFF?BFD<FFB?(8:A2AFFF(46())(43(-3:2>()-4(),45:>>06(41(())..4(.(##
@M05025:18:000000000-B3NL5:1:1101:5212:8128 2:N:0:CACTCA
ACTTGAGGACTACTCGGGTTTCTAATCCTGTTTGCTCCCCACGCTTTCGAGCCTCAGCGTCAGTTACAGACCAGAGAGCCGCCTTCGCCACTGGTGTTCCTCCATATATCTACGCATTTCACCGCTACACATGGAATTCCACTCTCCTCTTCTGCACTCAAGTCTCCCAGTTTCCAATGACCCTCCCCGTTTGAGCCGGGGGCTTTCACATCACACTTAAGAAACCGCCTGCGCCCGCTTTCGCCCCAATAAATCCGGACAAACGTTGCCAACACCGTATTACGCCGGCCGCAGGCACCTT
+
CCCGGGGFGGGGFGDFGG<FDFGFGGGCEGGGGGGAFGGGFEGGGGGFGGG7FFGADDEGGDGGGGGFFGG@FGCFGGGGEGDEGGGGGGG?FFC=B?FF@?EEF<FDE,EGF@>FGC@CFEA+4@+CC,A,CFEEF8DFGEBFEFGGGGGGGG8@@AF,@,@=;:@=FCEF8E8D+98=D=8,=:@=;0===CFGFDG5@*:?FFB+++4;8*3):/+;@<4;8@0;61(3(4(.((488)(((,430.24>)-2(4((4(((((((-86)-,(,(,-(4).((-4((4(4((,44((##
@M05025:18:000000000-B3NL5:1:1101:15300:8151 2:N:0:CACTCA
ACTTGAGGACTACTAGGGTATCTAATCCTGTTCGCTACCCATGCTTTCGAGCCTCAGCGTCAGTTGCAGACCAGAGAGCCGCCTTCGCCACTGGTGTTCTTCCATATATCTACGCATTCCACCGCTACACATGGAGTTCCACTCTCCTCTTCTGCACTCAAGTTCAACAGTTTCTGATGCAATTCTCCGGTTGAGCCGAAGGCTTTCACATCAGACTTATTGAACCGCCTGCACTCGCTTTACGCCCAATAAATCCGGACCACGCTTGCCACCTACGTATTACCGCGGCTGCTGCCCCCAC
+
CCCGGGGGGGGGGGGGGGGGGGGGGGGGGGGGGGGGGGGGGGGGGGGGGGGGGGGGGGGGGGGGGGGGGGGGGGFGGGGGGGGGGGGGGGGGGGGGGGGGGGGGGGGDGGGGGGGGGGGGGGGGGGGGGGGGGGFGGGGGGGGGGGGGGGGGGGGGGGGFGGGGGGGGGFGGGGGGGGFGGGGFGFGGGDDGGGGGFGGDFGFFFAAACFFFF@@FFFFFFFFFFFFFFFFBBB475(/60>EFDB>?=;;E4?EEF96((64300(4::4240((-82:84AA1((,(49:08)((-(##
@M05025:18:000000000-B3NL5:1:1101:26478:8191 2:N:0:CACTCA
ACTTGAGGACTACTAGGGTTTCTAATCCTGTTCGCTCCCCATGCTTTCGCTCCTCAGCGTCAGTAAATGCCCAGAGACCTGCCTTCGCCATCGGTGTTCCTCCTGATATCTGCGCATTTCACCGCTACACCAGGAATTCCAGTCTCCCCTACATCACTCTAGTCTGCCCGTACCCACCGCAGATCCGAGGTTGAGCCTCGGACTTTCACGGCAGACGCGACAAACCGCCTACGAGCTCTTTACGCCCAATAAATCCGGAAAACCCTTCCGCCCTACGTATAACCCCGGCGGCTCGCCCGTA
+
CCCGGGGGGGGGGGGGGGCCCFGGGGGGGGGGGGGGGGGGGGGGGGGGGGGGGGGGGGGGGGGGGGGGGGGGGGGGGGGGGGEFGGGGGDGGGGGGGGGGGGGGGGGGFFDFGGGGGGFGFGGGGDGGGGGGGGGGGGGGGGFGGGFGEFFGF8=ADFGGGDFGEFCFGEGEGGCCDG6=DGG,=C7?C*3****3;*;D5*3@F+99EADBEB@F@@DDEB91;?1(67((-126()).)-648;9?:(.5>2::>7((4(1(,,2(22280772,48)))).(4(,,((,,(((,3(##
@M05025:18:000000000-B3NL5:1:1101:26082:8197 2:N:0:CACTCA
ACTTGAGGACTACAAGGGTTTCTAATCCTGTTTGCTCCCCACGCTTTCGAGCCTCAACGTCAGTTACAGTCCAGTAAGTCGCCTTCGCCACTGGTGTTCCTCCTAATATCTACGCATTTCACCGCTACACTAGGAATTCCACTTACCTCTCCTGCACTCCAGCCTGACAGTTTCCAATGCAGTCCAGGGGTTGAGCCCCTGCCTTTCACACCAGACTTGCCATGCCGTCTACGCTCCCTTTACACCCAGTAAATCCGGATAACGCTTGCCCCCTACGTATTACCGCGGCTGCTGGCACCGT
+
CCCGGGGGGGFFGGGCGGFFFGGFGDGGGGGGGFGFGGGGGGGGGGGFCFGGGGGGGGGGGGGGGGGGGGGGGGGGAEF,CFGGGGDFEGGEFGGGGGGGGGGGFDGFFDFGDGGGGGDFFGFEGGGGFGGGGCFBFGGGG9;A=FDFF?,8E@8@=AFGG=FGGFGGCFF:EGGGGGG6FGGGGGGGGGGGGGFGFGGF?FF*?5BAF6FD>9CF5AA>FF4)6>=594@=>B(6@DFEFCE?57111=C)?C3;0((6877;9DF@FE3299<?:1)6:4).,1330(78??22(3(##
@M05025:18:000000000-B3NL5:1:1101:3860:8200 2:N:0:CACTCA
ACTTGAGGACTACTCGGGTTTCTAATCCTGTTTGCTCCCCACGCTTTCGCACCTGAGCGTCAGTCTTTGTCCAGGGGGCCGCCTTCGCCACCGGTATTCCTCCAGATCTCTACGCATTTCACCGCTACACCTGGAATTCTACCCCCCTCTACAAGACTCTAGCCTGCCAGTTTCGGATGCAGTTCCCAGGTTGAGCCCGGGGATTTCACATCCGACTTGACAGACCGCCTGCGTGCGCTTTACGCCCAGTAATTCCGATTAACGCTTGCACCCTCCGTATTACCGCCGCTGCTGGCACGAG
+
CCCGGGGGGGGGGGGGGGGGGGGGGGGGGGGGGGGGGGGGGGGGGGGGGGGGGGGGGGGGGGCFGGGGGGGGGGGGGGGGGGGGGGGGGGGGGGGGGFGGGGGGGGGGGDFGGGGGGDGGGGGGGGGGGGGGGGGGGGFGGGGDGGGGGGGGC<DFFGGGGEGGGGGGGFGGGGGG>CDDGGGFGGGGGFGGGGGGFGGGFG>>AFFFFFFFFFFFF0BFFC@@;69BFFFFFF0:;>B??9ABBF08:?F244>47(-445629?B<:?FF?BF?(-.3?<9<-3((429>F)4<:?(##
@M05025:18:000000000-B3NL5:1:1101:4474:8238 2:N:0:CACTCA
ACTTGAGGACTACCAGGGTATCTAATCCTGTTCGCTCCCCATGCTTTCGCTCCTCAGCGTCAGTAAATGCCCAGAGACCTGCCTTCGCCATCGGTGTTCCTCCTGATATCTGCGCATTTCACCGCTACACCAGGAATTCCAGTCTCCCCTACATCACTCTAGTCTGCCCGTACCCACCGCAGATCCGAGGTTGAGCCTCGGACTTTCACGGCAGACGCGACAAACCGCCTACGAGCCCTTTACGCCCAATAAATCCGGATAACGTTTGCGCCCTACCTATTACCTCGGCCTCCTGCCAGTA
+
CCCGGGGGGGGFGDCECCFFGE@EGC<EGFGGGGDEGFFGGGEFGGGGGGC<:F8FFG7B:@7CFGGGGFEEFE@@FFFE<<@@B@FFCCGGEGEC==BECD=EE<9EGGFGGCFCFGED<FECE7EG?CGFGGCFGGGDDGCEAFGFGFFGFFF9D=ECFDGGGGG?FEGGCEGCGG>DG69<965=9>@;*79DA9FDFC?*;1=B@A?AE>2ABFA):,:@F@FFF<DF<??9-,3:>94::191,,,)-))3(116?4?(((.1<,43(4:?(4-)66246-(((-8:((.:(,)##
@M05025:18:000000000-B3NL5:1:1101:4048:8256 2:N:0:CACTCA
ACTTGAGGACTACAAGGGTATCTAATCCTGTTTGCTCCCCACGCTTTCGAGCCTCAACGTCAGTCATCGTCCAGAAAGCCGCCTTCGCCACTGGTGTTCCTCCTAATATCTACGCATTTCACCGCTACACTAGGAATTCCGCTTTCCTCTCCGACACTCTAGCCTGACAGTTCCAAATGCAGTCCCGGGGTTGAGCCCCGGGCTTTCACATCTGGCTTGCCATGCCGTCTACGCTCCCTTTACACCCAGTAAATCCGGATAACCCTTGCCCCCTACGTATTACCCCGGCTGCGCGCCCCTC
+
CCCGGGGGFGGGGGGGGGGGGGGGGGGGGGGGGGGGGGGGGGEGGGFGGGGGGGGGGGGGGGGGGDEFFGGGGGGGGGGGGGGGGGGGGGGGGGGGFGGGGGGGGGGGGGGGGGGGGGGGGGGGGGGGDG9FFGG9FGGGGGGGFFGGGE8DE=E>EEGGGCGGG?DDGFDGGGGGCGFDFGGGGGE6CC>7DDFGF>DCAC4)/?=8FF6;C/*;=9>FA)/43@6;BFF93:;D@?FEE)1).:><14:)6)..3218:4<(4:7185:?03(4(.848AFF(3,-1,((((-4(4(##
@M05025:18:000000000-B3NL5:1:1101:19779:8257 2:N:0:CACTCA
ACTTGAGGACTACTCGGGTTTCTACTCCTGTTTGCTACCCACGCTTTCGCTCCTCAGCGTCAGTTATGTGCCAGATAGTCGCCTTCGCCACTGATGTTCCTCCAGATATCTACGGATTTCACTCCTACACCTGGAATTCCACTATCCTCTCACACACTCCAGTTTGCCAGTTTCAAAGGCAGTTCCCACGTTGAGCGCGGGGATTTCACCCTTTACTTGACTTACCGCCTACGAGTGCTTTACGCCCAGTCATTCCGATTAATGCTCGCACCCTCCGTATTACCGTGGCTGCTGCAACGAC
+
C9CGFCFGGGGGDGFEEGGGGGGD,CC@FFFGC@,CEGEF<CEGGDEGEFEFCCGAF?FGG:6,C<CFGGFGGGGGD,A@@FGEGG@FBBFGGDGGBFF<AFEEGAGEGBFFFD@FCFGFGGDCFGGGGG,,EE,EFFGGGFFFEFFFGGFGGCF8CFGGGG=FFGF8==DFAFFF+B+=6D?CGD=FD+06=++2*3>DDG44;ABAFF):8)98@*+;A*@*872(.6;@D0(/(.9?ECF6@06((.).:4<).3<10)))624:>029B(4,((,:?)6),(,(-,,(.8).))-##
@M05025:18:000000000-B3NL5:1:1101:28813:8277 2:N:0:CACTCA
ACTTGAGGACTACTCGGGTTTCTAATCCTGTTTGCTCCCCACGCTTTCGCACCTGAGCGTCAGTCTTTGTCCAGGGGGCCGCCTTCGCCACCGGTATTCCTCCAGATCTCTACGCATTTCACCGCTACACCTGGAATTCTACCCCCCTCTACAAGACTCTAGCCTGCCAGTTTCGGATGCAGTTCCCAGGTTGAGCCCGGGGATTTCACATCCGACTTGACAGACCGCCTGCGTGCGCTTTACGCCCAGTAATTCCGATTAACGCTTGCACACTCCGTATTACCGCGGCTGCTGGCACGTA
+
CCCGGGGGGGGGGGFGGGFGGGGGGGGGGGGGGGGGGGFGGGGGGGGGGGGGGGGGGGGGGGGGGGGGGGGGGFFGGGGGGGGGGG7FEGGGGGGGGGGGCFGGGGGGEFGGGGGGGGGGGGFGGGGGGGGGGGFGGGGGFGGGGGGGGGGFGGGCFGGGGFGGGGGCG?FAEEECGGGGGGGGC96CFFGFGGGGFGGDEGDD4AFFF+8AA@?E9@FFFFFD6@B;B??69?BF;1(31>A?B-31:()6>994??F24AA:>F::?F?)((48?:?18))6,2299(7(8)80,.(##
@M05025:18:000000000-B3NL5:1:1101:16162:8294 2:N:0:CACTCA
ACTTGAGGACTACAAGGGTTTCTAATCCTGTTCGCTACCCATGCTTTCGAGCCTCAGCGTCAGTTGCAGACCAGAGAGCCGCCTTCGCCACTGGTGTTCTTCCATATATCTACGCATTCCACCGCTACACATGGAGTTCCACTCTCCTCTTCTGCACTCAAGTTCAACAGTTTCTGATGCAATTCTCCGGTTGAGCCGAAGGCTTTCACATCAGACTTATTGAACCGCCTGCACTCGCTTTACGCCCAATAAATCCGGACAACGCTTGCCACCTACGTATTACCGCGGCTGCTGGCCCCCT
+
CCCGGGGGGGGGGGGGGGGGGGGGGGGGGGGGGGGGGGGGGGGGGGGGGGGGGGGGGGGGGGGGGGGGGGGGGGGGGGGGGGGGGGGGGGGGGGGGGGGGGGGGGGGGGGGGGGGGGGGGGGGGGGGGGGGGGGGGGGGGGGGGGGGGGGGGGGGGGGGGGDFGFGGGGFGGGGGGGGGGGGGFFDGFGGGGGGDGFDGGFGFFFFFFFFFFAB=FEEFFFEFEE:>>FFFBDFF:5=2=0.6(3>@@D;@ECEE136;9@??69BB6?245883((4):())66>>(-(7?DF02(,-##
@M05025:18:000000000-B3NL5:1:1101:17335:8332 2:N:0:CACTCA
ACTTGAGGACTACTGGGGTTTCTAATCCTGTTTGCTCCCCACGCTTTCGAGCCTCAGCGTCAGTTACAGACCAGAGAGTCGCCTTCGCCACTGGTGTTCCTCCACATATCTACGCATTTCACCGCTACACGTGGAATTCCACTCTCCTCTTCTGCACTCAAGTTCTCCAGTTTCCAATGACCCTCCCCGGTTGAGCCGGGGGCTTTCACATCAGACTTAAAGAACCGCATGCGCTCGCTTTACGCCCAATAAATCCGGACAACGCTTGCCACCTACGTATTCCCGCGGCTGCTGGCCCCGT
+
CCCGGFGGGGGGGGGGGGFFEGFAFDGFGGGGGFGCAFFFGGEGGEFFE?FEFEEFFFGGGDGGGFGGGFFFGGFG<CFGGGG@EF<CCCFFFFDAFGGGGGEFGGGGGGGGGGGGGGFFFGFGGGECEGG:FGCEEFGAFGGD9EGGGAAAFCG8DCDF?,@FG:CEFFEFGFFAEGGGGCGEGGEGGDDGC*3CA5CDF8ADF;FA8+7AF<8A;EFFFFC@;?>;(6;8126(4>6??2<:2;>?6:?A4AF09(((4::0(412102<08?F?:).5)).(4(462-38:(34(,##
@M05025:18:000000000-B3NL5:1:1101:23304:8381 2:N:0:CACTCA
ACTTGAGGACTACCCGGGTTTCTAATCCTGTTTGCTCCCCACGCTTTCGCACCTGAGCGTCAGTCTTTGTCCAGGGGGCCGCCTTCGCCACCGGTATTCCTCCAGATCTCTACGCATTTCACCGCTACACCTGGAATTCTACCCCCCTCTACAAGACTCTAGCCTGCCAGTTTCGGATGCAGTTCCCAGGTTGAGCCCGGGGATTTCACATCCGACTTGACAGACCGCCTGCGTGCGCTTTACGCCCAGTAATTCCGATTAACTCTTGCACCCTCCGTCTTACCACTGCTGCGGCCACCTT
+
CCCGGGGGCFFFGGFCCGG@FFFDCGGGGGGGFEGGGGGGFCFGCCGFFGGCGGC<FGGGEFE<FFGGFGGGGGGGDGGGEGGGGGFGGGGGGFF7FCC<FGFDG9AFDFG9FGGGGGGGFGGDGGGGGFGGGFCEFFFGGGFFGGGCEGGFGC,@CFGGG;;FGGGCCEEGF7?CCDDGCFDFGGGGC5FFG*;0?:9)5D>B5AF;7+:6A<639DA=A47???>03:??(1406>F:?>--(462:?DB):4)(4(36<9).)6<A).,6(22(8(.4)-8))(),4.5(3(((4(##
@M05025:18:000000000-B3NL5:1:1101:4972:8428 2:N:0:CACTCA
ACTTGAGGACTACACGGGTTTCTAATCCTGTTCGCTACCCATGCTTTCGAGCCTCAGCGTCAGTTGCAGACCAGACAGCCGCCTTCGCCACTGGTGTTCTTCCATATATCTACGCATTCCACCGCTACACATGGAGTTCCACTGTCCTCTTTTGCACTCAAGTCGCCCGGTTTCCGATGCACTTCTTCGTTTAAGCCGAAGGCTTCCACATCAGACCCAACCAACCTCCGCCGCCCCTTTTCGCCCCAATAAACCCGAATAACCCTGCCCCCTACCGATTTCCGGCGCCTCCTGCCACCTG
+
CCCGGGGGFGGFGGGGGGGGGGGGGGGGGGGGGGGGGGGGGGGGGGGGGGGGGGGGGGGGGEFGGGGGGGGGGGGGGEFGGGGGGGFGGGGGGGGGGGGGGGDCGGGGGGGGGGGDGGGGGGGGGGDGCDD@FGFCFEDEEAEFEFCFFGEFFACF8,=FG?EA6ECCEEEECFGD6CDG?CFFGDEFGCFGGFFCFGD;B4*AF4688**)1*.;>9F)8(((82(/((((((((,,6;4)((81(41882)).16,(-3.),,42((((43((,(((-().((-4(30((.328))(##
@M05025:18:000000000-B3NL5:1:1101:23097:8460 2:N:0:CACTCA
ACTTGAGGACTACACGGGTATCTAATCCTGTTCGATACCCACGCTTTCGTGCCTCAGCGTCAGTAGGGCGCCGGTATGCTGCCTTCGCAATCGGAGTTCTGCGTGATATCTATGCATTTCACCGCTACACCACGCATTCCGCATACTTCTCGCCCACTCGAGGCCGCCAGTTTCGACGGCAGGCCGGGGTTGAGCCCCGACATTTGACCGCTGACTTAACAGCCCGCCTACGCACCCTTTAAACCCAATAAATCCGGATAACGCTCCCATCCTCCGTATTACAGCCGCGTCTGGCACCGGT
+
CCCGGGGGGGGGGGGGGGGGGGGGGGGGGGGGGGGGGGGGGGGGGGGGGGFGGGGGGGGGGGGGGGGEGGGGGGGGGGGGGGGGGGGGGGGFGGFGGGGGGFGGGGGGGGGGGGGGGGGGGGGGDGGGFGGGGGGGGGGGGGGGGGGGGGGGGG>EEDGFFEGGGGGGGDGGFGCGGDGGDGDGGGGGGDGGGGGFFDDDBGFFBF4?@FFF@9:F<AFFFFBBFBFB<?B161(7?:?:)6<AF104(,564<>>(4(3682(--30323())4,40(4)>))5(4((,-,,(.(.(-##
@M05025:18:000000000-B3NL5:1:1101:20994:8478 2:N:0:CACTCA
ACTTGAGGACTACACGGGTTTCTAATCCTGTTTGCCCCCCACGCTTTCGAGCCTCAGCGTCAGTTACAGACCAGAGAGCCGCCTTCGCCACTGGTGTTCCTCCATATATCTCCGCATTTCACCGCTACACATGGAATTCCACTCTCCTCTTCTGCACTCAAGTCTCCCAGTTTCCAATGACGCTCCCCGGTTGAGCCGGGGGCTTTCACATCATACTTAAGAAACCGCTTGGGCCCGCTTTACGCCCATTAAATCCGGACAACGCTTGCCACCTACGTATTACCCCTGCTCCTGCCGCGCA
+
BCCE@-;FFGFFFG@FDC@,,;;F,<EE<E6C;F9,E86@@@:CF@,CCDFC@,C:6<F@,8:9@<,9CFF,CFFG8FFGDECE7<DC::?4,B:FFFGFEBED,CCFFD9,5F?+6CFFC9FFGF++A=9,8:ECD=;D,>63C@F9DF,9EFAFGGGC,@D9,3=D8=EFGGGGF+;=:3=+;?CDD5<4*93?A4;;5D>5:6F6@@+=+))1)9A:FC),5;69((8((4(436-(-:>??B0((-)6--5:B9(((..26,1(-,6.((.((,,60)6908(-3>))(43((-(##
@M05025:18:000000000-B3NL5:1:1101:24940:8484 2:N:0:CACTCA
ACTTGAGGACTACAAGGGTTTCTAATCCTGTTCGATACCCACGCTTTCGTGCCTCAGCGTCAGTAGGGCGCCGGTATGCTGCCTTCGCAATCGGAGTTCTGCGTGATATCTATGCATTTCACCGCTACACCACGCATTCCGCATACTTCTCGCCCACTCAAGAACGCCAGTTTCAACGGCTCGACGGCGTTGAGCACCGCATTTTTACCGCTGACTTGGCATCCCGCCTACGCACCCTTTAAACCCAATAAATCCGGATAACGCTCGCATCCTCCGTATTACCGCGGCTGCTGGCACGGTC
+
CCCGGGGGGGGGGGGGGGGGGGGGGGGGGGGGGGGGGGGGGGGGGGGGGGGGGGGGGGGGGGGGGGGGGGGGGGGGGGGGGGGGGGFGGGGGGGGGGGGGDFGGGGGGGGGGGGGGGGGGGGGGGGGGGGGGGGGDGGGCGGGG>FGGGGGGGGGGGGGGGFFGGGGGG>DEGGGGGGGGGGDEGCC59CGGCFGFFGCC8<BCAFFF45=A39?F4<FFFF?><?FFFFFF206>0172AABA?:6:?F2<444,7:1?4209?<((36;0,5<BF:B:A26-49((,40.47:(.(-##
@M05025:18:000000000-B3NL5:1:1101:17868:8517 2:N:0:CACTCA
ACTTGAGGACTACTCGGGTTTCTAATCCTGTTTGCTCCCCACGCTTTCGCACCTCAGTGTCAGTATCAGTCCAGGTGGTCGCCTTCGCCACTGGTGTTCCTTCCTATATCTACGCATTTCACCGCTACACAGGAAATTCCACCACCCTCTACCATACTCTAGCTTGCCAGTTTTGGATGCAGTTCCCAGGTTGAGCCCGGGGATTTCACATCCAACTTAACAAACCACCTACGAGCGCTTTCCGCCCAGTAATTCCGACTAACGCTTGCAACCGCGTGATTACGGCGGCTCTCGGCCCCTG
+
CCCGGGGGGGGGGGGGGGGGGGGGGGGGGGGGGGGGGGGGGGGGGGGGGGGGGGGGGFFGGGGGGGGGGGGGGGGGGGGGGGGGGGGGGGGGGGGGGGGGGGGGGGGGGGGGGGGGGGGGGGGGGGGGGGGGGFGGGGGGGGGGGGGGGGFDFGGGGGGGGFFGDGDGGGGGGGGGGGGGGGGGGGGFGGGGGG6?FGGGF55?>6AA>9=FFFFFFFFFFFFFDF=BFFE@2(8:@FFDD).23092?;9CEEE?(,2-635((,3(()).,(-((((.6<<((4,((((()(,-(((##
@M05025:18:000000000-B3NL5:1:1101:8352:8543 2:N:0:CACTCA
ACTTGAGGACTACCAGGGTTTCTAATCCTGTTTGCTCCCCACGCTTTCGTGCCTCAGTGTCAATGTTGGTCCAGGTAGCTGCCTTCGCCATGGATGTTCCTCCTGATCTCTACGCATTTCACTGCTACACCAGGAATTCCGCTACCCTCTACCACATTCTAGTCATCCAGTATCCACTGCAGTTCCCAGGTTGAGCCCAGGGCTTTCACAACGGACTTAAATAACCACCTACGCACGCTTTACGCCCAGTAATTCCGAGTAAACCTTGCACCCTTCGTATTACCGCGGCCGCTGGCACCAC
+
CCCGGGGGGGGGGGGGGGGGGGGGGGGGGGGGGGGGGGGGGGGGGGGGGGGGGFGGGGGGFFGGGGGGFEFFGGGGGGGGGGGGGGGGGEGGGGGGGGGCFGGGGAFGGGEGGGGGGGGGGGGGGGGGGGGGGG?FGGGGFGGGGGGGGGGGGGGGGFCEGCFGGGGGGFFCFGGGGGGGGGGGGFGGF6DADCDFF=8?FGFFFFFFFFFFBF=?=EFFA=5>C5*8>BFFDB=AF22>=EE==@BD2(4?EFEEE69?FC9)(6;)(=EF(4(373@DF<<2(43(((-1961(,4,##
@M05025:18:000000000-B3NL5:1:1101:19431:8547 2:N:0:CACTCA
ACTTGAGGACTACCCGGGTTTCTAATCCTGTTCGCTACCCATGCTTTCGAGCCTCAGCGTCAGTTGCAGACCAGAGAGCCGCCTTCGCCACTGGTGTTCTTCCATATATCTACGCATTCCACCGCTACACATGGAGTTCCACTCTCCTCTTCTGCACTCAAGTTCAACAGTTTCTGATGCAATTCTCCGGTTGAGCCGAAGGCTTTCACATCAGACTTATTGAACCGCCTGCACTCGCTTTACGCCCAATAAATCCGGACAACGCTTGCCACCTACGTATTACCGCGGCTGCTGGCCCGGT
+
CCCGGGGGGGGGGGGGGGEGGGGGGGGGGGGGGGGGGGGGGGGGGGGGGGGGGGGFGGGGGDGGGGGFGGGFGGGGGGGGGGGGGGGGGGGGGGFGGGGGGGGGGGGGFGGGGGGGGGGGGGGGGFGGGG@FFGGGGGGGGGGGGGGFFGGGGGGGGGGGGEGGGGGGGEDGGGGGGGGGGGGGGGGG>CCDGFCFFGDGFGFFFFFFFFFFFFFFFEFFFFFCB>=>>@2=@:8@F>;1;CC6?9@F6@EE45?@>0<BF:69(4:B:4)5<1.:::?274<>066(013<D7((.((##
@M05025:18:000000000-B3NL5:1:1101:6236:8554 2:N:0:CACTCA
ACTTGAGGACTACTAGGGTTTCTAATCCTATTTGCTCCCCACGCTTTCGTGCCTCAGTGTCAGTTACAGACCAGGCGACCGCCTTCGCCACTGGTGTTCCTCCATATATCTACGCATTTTACCGCTACACATGGAATTCCATCGCCCTCTTCTGCACTCCAGCATACCAGTTTCCATAGCTTACAATGGTTGAGCCATTGCCTTTTACTACAGACTTAGTACGCCACCTACCCACCCTTTACGCCCAATGCTTCCGGATAACGCTTGCCACCTACGTATTACCGCGGCCGCTGGCACGTTG
+
CCCGGGGGGGGGGGGGGGFEGGGGGGGGGGGGGGGGGGGGGGGGGGGGGGGGGGGGGGGGGGGGGGGGGGGGGGGGGGGGGGGGGGGGGGGGGGGGGGGGGGGGGGGGGGFFGGGGGGGGGGGGGGGGGGGGGGGFGGGGGGGGGDEGGGGGGGGGGGFGGDGEGGGGGGEFGGGGGFDDGGGGFGFGCGFGGGGCFFGGFGFFFFFFFFFFA;59ACAFF<AA25)5>=3(7BFFDBFF4:9@@FFF;1(7?4;DB;8?F<@>@;0:4A282(21:?F>AAA?90(4((4144:440(##
@M05025:18:000000000-B3NL5:1:1101:8394:8568 2:N:0:CACTCA
ACTTGAGGACTACTGGGGTTTCTAATCCTGTTTGCTCCCCACGCTTTCGTGCCTCAGCGTCCGTGCTGGTCCAGGTGGCCGCCTTCCCCACGGATGTTCCTCCCGATACCTACGCCTTTCACTGCTACACCGGGAATTCCGCCACCCTCTACCGCACTCCAGCCCGCCAGTTTCCAATGCCGTTCCCACGTTGAGCCCAGGGCCTTCACATCGCACTTAACGAACCGCCTACGCACGCTTTGCGCCCTGTAACTCCGAGTAAAGCTTTCGCCCTGCGTATTACCTCGCCCTGTCGCTAGAA
+
-6--@9-CC,CEF@C8,CCFCFCC@9;FFGGA6,E,C8,BCFEGG7,6BFEF8E<,FCFFG+8C6BC,C,,9CF6BEF,A+@:7BF,B,=>>FEFGGGGDFGCGG@+@+,C,AB@+A@,AEE<,AFEEEGG:++++36,,@CEC+6@DD,6=E=88;+@:,@C6>CECCGC7=CF7::CC*/3=CF?C*:?4?FFD6<*;)7B..;A*8++)0(6)(666+(/3>>004(-40(13((-(4))--:B(4)).)648<B;1,)))..)).(((-4((44-,2442).4,(-((.)(,(((##
@M05025:18:000000000-B3NL5:1:1101:6289:8589 2:N:0:CACTCA
ACTTGAGGACTACCGGGGTATCTAATCCTGTTCGCTACCCATGCTTTCGAGCCTCAGCGTCAGTTGCAGACCAGAGAGCCGCCTTCGCCACTGGTGTTCTTCCATATATCTACGCATTCCACCGCTACACATGGAGCTCTACTCTCCTCTTCTGCACTCAACTTCAACAGTTTCTGATGCAATTCTCCGGTTGAGCCGAAGGCTTTCACATCAGACTTATTGAACCGCCTTCACTCGCTTTCCGCCCAGTAAATCCGGACAACGCTTGCCACCCACGTATTACCGCGTCTTCTGGCACGGC
+
CCCF<<C<CFF8<F@C@@F7@CCGGGFFG<FFFDG@F@ECEFGGGGFGGFGGDGGCDFGGDBFGGCDEFGC@@FFF<@FFBFBFEABF?CE8EFFFA:EFFFFDCEF,5EFEFFGE@FD<FG=CFG@C9A=FD8,@,@8EAFGG;3@DFFGC=DC,8E8@D,=9@=ACF,7=DFGADD?F+:C7F7,@++9@9***;5D***9A4AF>9BBA+.:F=C+==/*/6//82(()/49)/37DF))(1717(.)/.96(((-(((,,-841<44<:(-:>FF<4:4909>-43(6:)8).4(##
@M05025:18:000000000-B3NL5:1:1101:6170:8590 2:N:0:CACTCA
ACTTGAGGACTACCAGGGTTTCTAATCCTGTTTGCTCCCCACGCTTTCGAGCCTCAGCGTCAGTTACAGACCAGAGAGCCGCCTTCGCCACTGGTGTTCCTCCATATATCTACGCATTTCACCGCTACACATGGAATTCCACTCTCCTCTTCTGCACTCAAGTCTCCCAGTTTCCAATGACCCTCTCCGTTTGAGCCGGGGGCTTTCACATCAGACTTAAGAAACCGCCTGCGCTCGCTTTACGCCCAATAAATCAGGACAACGTTTGACACCTAGTTAGTACCGCGGCTGCTGGCCCGCT
+
CBC<FCEDGGGGFGGGCGCFFGFGG@EEFGEFFGFFFGFDFE@:FDFFED<@FGFGGGGGGGE,EAFGGGGGGFEGFGGDEC@@@D7FEC@8FGF@DE@F,EAFGGFGGFGGGG>FE+AFCFGF@FGDGBD:EFDEFGEFD>DGFDCGGGGGGFFGGAFG@GGFAEEF?FEAED:FFGGC8=8ADC?FG:CC7??69DDC5DEF461=@FFFFF36=@CFA;3(,,.6:63((6(6;B?6<<A??>(11()564>-5:?0<B(--(.8)690133)..5..4):(((-((((.).-(4(##
@M05025:18:000000000-B3NL5:1:1101:18096:8596 2:N:0:CACTCA
ACTTGAGGACTACCAGGGTTTCTAATCCTGTTCGCTACCCATGCTTTCGAGCCTCAGCGTCAGTTGCAGACCAGAGAGCCGCCTTCGCCACTGGTGTTCTTCCATATATCTACGCATTCCACCGCTACACATGGAGTTCCACTCTCCTCTTCTGCACTCAAGTTCAACAGTTTCTGATGCAATTCTCCGGTCGAGCCGAAGGCTTTCACATCAGACTTATTGAACCTCCTGCACTCGCTTTACGCCCAATACATCCGGACAACCCTTGCCACCTACGTATTACCGCGGCCTCTGGCACCCC
+
CCCGGGGGGGGGGGGGGGGGGGGGGGGGGGGGGGGGGGGGGGGGGGGGGGGGGGGFGGGGGGGGGGGGGGGGFGGGGGGGGGGGGGGGGGGGGGGGGGGGGGGGGGGAGGGGGGGGGGGGGGGGGGGGGGFGGGFGGGGFCFGGFDEFGGGFGGGGGGGGGFFGGGGGD=FGFGGGGGGGGFFGGGGGDGGDGG79>DCDECFFFFFFFF>FF6BFEFFFC4586>35(07>5B=8(62?@<>?@BFF;;E)7<CDF9071?6(-(40>29<F((.382644)<127((,-,87270)(##
@M05025:18:000000000-B3NL5:1:1101:12579:8596 2:N:0:CACTCA
ACTTGAGGACTACTCGGGTATCTAATCCTGTTTGCTCCCCACGCTTTCGCACCTGAGCGTCAGTCTTTGTCCAGGGGGCCGCCTTCGCCACCGGTATTCCTCCAGATCTCTACGCATTTCACCGCTACACCTGGACTTCTACCCCCCTCTACAAGACTCTAGCCTGCCAGTTTCGAATGCAGTTCACAGGTTGAGCCCGGGGATTTCACATCCGACTTGACAGACCGCCTGCGTGCGCTTTACGCCCAGTAATTCCGATTAACGCTTGCACCCTCCGTATTACGGCGGCTCCTGGCCCGTG
+
CCCGGGG@@FCEDFGB@@FGCFFC@FEEEFGGFFGGDC<FE@FCEEFF6CGGGGGFGFCFE@EEFGGDFGADGGCED>FCGEG:CFGGEGGGEGFGGFGGAGGFGFGGD?BAEFEGG@EFGFFGED8>F=FFFDG8>EE=EFG8>=CGEGEEF?C::AFFG9@CFFD7DF<@;FGE5*?D+?::C+=9C>D>FFGFAGGGAD3;AACAFF6FAD?EFF**=.7@272960(12:?B>>9B3456?9(,(.)66)6<76::(-602::,4)4(((-(-,(,04:(,,((,3(,5:23(4(##
@M05025:18:000000000-B3NL5:1:1101:25704:8614 2:N:0:CACTCA
ACTTGAGGACTACCCGGGTTTCTAATCCTGTTCGCTACCCATGCTTTCGAGCCTCAGCGTCAGTTGCAGACCAGAGAGCCGCCTTCGCCACTGGTGTTCTTCCATATATCTACGCATTCCACCGCTACACATGGAGTTCCCCTCTCCTCTTCTGCACTCAAGTTCAACAGTTTCTGATGCAATTCTCCGGTTGAGCCGAAGGCTTTCACATCAGACTTATTGAACCGCCTGCACTCGCTTTACGCCCAATAAATCCGGACAACGCTTGCCACCTACTTTGTACCGCGCCTGCTGGCCCCTC
+
CCCGGGGGGGGGGGGGGGGGGGGGGGGGGGGG9FFGGGGGGGGGGGGGGGGGGGGGGGGGGGGGGGGGGGGGGGGGGGGGGGGGGGGGGGGGGGGGGGGGGGGGGGGGGGGGGGGGGGGGGGGGGGGGFGGFFFGGGGGFGGGGGGGGGGGGGFFGGGGGGGGGGGGGGGGGGGGGGGGGGGGFGCEGGDGGGGDFFGGG>CAAF699FFFAAE3AEEFFFE<CF=@BFFFFDFA@@6?@FFFFFFBFFFEECCEF6(4;11019B(1(5)8??0?).)).-:)(-313(,40)(((4,##
@M05025:18:000000000-B3NL5:1:1101:12877:8642 2:N:0:CACTCA
ACTTGAGGACTACTAGGGTATCTAATCCTGTTTGCTCCCACGCTTTCGCACCTGAGCGTCAGTCTTTGTCCAGGGGGCCGCCTTCGCCACCGGTATTCCTCCAGATCTCTACGCATTTCACCGCTACACCTGGAATTCTACCCCCCTCTACAAGACTCTAGCCTGCCAGTTTCGGATGCAGTTCCCAGGTTGAGCCCGAGGATTTCACATCCGACTTGACATACCGCCTGCGTGCGCTTTACCCCCATTAATTCCGATTAACGCTTGCACCCTCCCTATTCCTGCCGCTCATGGCACGGCA
+
CCCFE@EGGGFGEEDEC<EEGDGGAFCFAFDEFFGFAF@EFGGGGGGGGGE@F,E8E:F@CCFFGDE9FG9FCGG+@FGGGGG@GFGGGGC+C+@FGFEGFFDG,AFFFFFFFD=FGG,C<E=FGDCEFA?FG,,@,>D,E9DDEGG=EFFGFG6DFGF3,@6EFGGG6@CFFGDE9DFC>:8EFGGF>FC9FGG*:CD)?);BA8++;185567)()/=6)))/,7@;0766131>;??45)(-33(-4)-)44(((3:A91(,4:()).((--(,.)6).)62((-4(,)).3.<((##
@M05025:18:000000000-B3NL5:1:1101:27103:8669 2:N:0:CACTCA
ACTTGAGGACTACAGGGGTTTCTAATCCTGTCTGCTCCCCACGCTTTCGAGCCTCAACGTCAGTTACAGTCCAGTAAGTCGCCTTCGCCACTGGTGTTCCTCCTAATATCTACGCATTTCACCGCTACACTAGGAATTCCACTTACCTCTCCTGCACTCCAGCCTGACAGTTTCCAATGCAGTCCAGGGGTTGAGCCCCTGCCTTTCACACCAGACTTGCCATGCCGTCTACGCTCCCTTTACAACCAGTAAATCCGGATAACGCTTGCCCCCTACGTATTCCCCCCGCTCCGTGCACCTT
+
CCCGGGGGGGGGGGGGGGEEGGFGFGGGFGGGGFGGGGGGGGGGGEGGGGGDFGGFGGGGFEGGGGGGGGGGGGGGFFGGGGGGGGCGFEGGFFGFF?BG9FFGFGCDFGGGGGGGFGGFFFGGDGGGGGGGCCFFFGGGDGGACCFCFCGFG8?DFGF?EF?FGDFG8FDFDCFGDG8DD8DGGGD=?>@=D?5;;C7995;FF>AFF+09>)<95**3?86:<44<@2>E((59@D@BF=4.)63((.)9.73;(6(17AE((6((67?610(.(.<:24)).,((,(((-(-43.,##
@M05025:18:000000000-B3NL5:1:1101:10119:8674 2:N:0:CACTCA
ACTTGAGGACTACTCGGGTTTCTAATCCCGTTTGCTCCCCACGCTTTCGTGCCTCAGTGTCAATGTTGGTCCAGGTAGCTGCCTTCGCCATGGATGTTCCTCCTGATCTCTACGCATTTCACTGCTACACCAGGAATTCCGCTACCCTCTACCACATTCTAGTCATCCAGTATCCACTGCAGTTCCCAGGTTGAGCCCAGGGCTTTCACAACGGACTTAAATAACCACCTACGCACGCTTTACGCCCAGTAATTCCGAGTAACGCTTGCACCCTTCGTATTACCGCGGCTGCTGGCACGTA
+
CCCGGGGGGGGGGGGCEEGGGGGGGGGGDGGGGGGGGGGGGGGGGGGGGGGGGGGGGGGGGCEGFGFGGGGGGGGGGGGGGGGGGGGGGGGGGGGGGGFFEFGGGGGGGGGGGGGFGGGGGGGGDGGGGGGGGGGGGGGGGGGGGGFGGGGGGGGGGGGGGGGGGGGGGFGFDGFFGFF??FDFFGGGGGDFGFGGFGGG?DFFFFFFFF?DF=DFFFFF6ECEF@B=2BEFFFFAF>@FB:C@@@FF<;93C).;E?@F;E?69;;1;)7;@1,:?BBF?9ADB9>1(--(.4(4(4(##
@M05025:18:000000000-B3NL5:1:1101:14204:8676 2:N:0:CACTCA
ACTTGAGGACTACAGGGGTATCTAATCCTGTTTGCTCCCCACGCTTTCGTGCCTCAGTGTCAGTGTTGGTCCAGGTAGCTGCCTTCGCCATGGATGTTCCTCCTGATCTCTACGCATTTCACTGCTACACCAGGAATTCCGCTACCCTCTACCACACTCTAGTCGCCCAGTATCCACTGCAGTTCCCAGGTTGAGCCCAGGGCTTTCACAACGGACTTAAACGACCACCTACGCACGCTTTACGCCCAGTAATTCCGAGTAACGCCTGCACCCTTCGTATTACCGCGGCTGCTGGCACCCT
+
CCCGGGGGGGGGGGGGGGGGGGGGGGGGGGGGGGGGGGGGGGGGGGGGGGGGGGGGGGFGGGGGGGGGGGGGGGGGGGGGGGGGGGGGGGGGFFGGGGGGGFGGGCFGGGGGGGGGGGGGGGGGGGGGGGGGGGGGGGGGGGGGGGGGGGGGGGGGGGGGGGGGGGGGGGGGGGGGGGGGGFGFGGGGGGGGGGGGFFFFFG>FFFFFFFFB>>A>5@CFF<2:==9B5=;>DFFFFF@D;9EDD7;;04>?EC?E;<6=@<?(4;76:73:?F136?02?FFBFB>(1((3304:04-##
@M05025:18:000000000-B3NL5:1:1101:5426:8683 2:N:0:CACTCA
ACTTGAGGACTACTAGGGTTTCTAATCCTGTTCGCTCCCCATGCTTTCGCTCCTCAGCGTCAGTAAATGCCCAGAGACCTGCCTTCGCCATCGGTGTTCCTCCTGATATCTGCGCATTTCACCGCTACACCAGGAATTCCAGTCTCCCCTACATCACTCTAGTCTGCCCGTACCCACCGCAGATCCGAGGTTGAGCCTCGGACGTTCACGGCAGACGCGACAAACCGCCTACGAGCTCTTTACGCCCACTAAATCCGGATAACGCTTGCGCCCTACGTATTACCGAGGCTGCTGGCACGAT
+
CCCGFGGGGGGGGFFGGD@FCGGGGGGFGGGGGEC;EFFCGEGC<FFCCF,;CFFGGCFGGC@CCCFFACE@CFGA@E@EFFGEGEGGGGGGG@FGCCFFGGGGGGGFEEGCCB7BE@,E5F?@FE7BFEFDFGFG@EAFDFDGCFCFCC?8=EAFGGGFG,;,@=FCG>@+1@?8+==@DG?<9FGGG>CF5CDCACFDFD?9:?AFFF48?@=A@>)5.3(,((((2632::0722)84941:62:(.(()).,7BFB0)4((44(-(1:;>:23(.:24<4((-(-,(,,8(-,4(##
@M05025:18:000000000-B3NL5:1:1101:23102:8704 2:N:0:CACTCA
ACTTGAGGACTACATCGGGTTCTAATCCGGTTCGCTCCCCATGCTTTCGCTCCTTAGCGGCAGTAAATGCACAGAGACCTGCCTTCGCCATCGGTGTTCCTCCTGCTATATGCGCATTTCACCGCTACACCAGGAATTCCAGTCTCCCCTACATCACTCTAGTCTGCCCGTACCCACCGCAGATCCGAGGTTGTGCCTCGGACTTTCACGGCAGACGCGCCAAACCGCCTACGAGCTCTTTACGCCCATTAAATCTCGATTACTCTTGTCCCTTTAGTTTTTCCTGGTTTCGTGGCCCGTC
+
C@AFE-C<-,6,C<6,,,+;8;,6;EE,++@@FF7,;FGC<FE8CF,66F7FG8,,;,@+++@FFFFGAA,C,C,,A@7,,E=,C6,B,,BFC7,8,4:C9E@A=,,,A,,C<+@@+45E5?FCFGEDEAE74B+,>DED=>>DECDFEF8DGD89@CFG8,79;9,=8+@:E+@,+++3@D*CDGG**;??F*3+4=FC)CAE*88AFF)))(/.6;:)8:93:1(29(321(4(,)63<6<(8((((.)))).)).)()(-)--6)))).)-))..)).2..))(()()(,-(((((##
@M05025:18:000000000-B3NL5:1:1101:19483:8708 2:N:0:CACTCA
ACTTGAGGACTACCAGGGTTTCTAATCCTGTTCGATACCCACGCTTTCGTGCCTCAGCGTCAGTAGGGCGCCGGTATGCTGCCTTCGCAATCGGAGTTCTGCGTGATATCTATGCATTTCACCGCTACACCACGCATTCCGCATACTTCTCGCCCACTCAAGAACGCCAGTTTCAACGGCTCGACGGCGTTGAGCACCGCATTTTTACCGCTGACTTGGCATCCCGCCTACGCACCCTTTAAACCCAATAAATCCGGCTCACGCTCGCATCCTCCGTATTACCGCGGCTGCTGGCACGGTC
+
CCCGGGGGGGGGGGGGGGGGGGGGGGGGGGGGGGGGGGGGGGGGGGGGGGGGGGGGGGGGGGGGGGGGGGGGGGGGGGGGGGGGGGGGGGGGGGGGGGGGGGGGGGGGGGGGGGGGGGGGGGGGGGGGGGGGGGGGGGGGGGGGGGGGGGGGGCGGGGGGFEGGGGGGGGGGGGGFGDGGGGGEGGGGGGGGGGGGFGDG3DEFFFFFFFFFD>FFFFFFFAF:BBBFFFFFB:>>F6?F<ADFBB?6(,82:A:60,((5.(,-(10(-3><2:23?B?9<<((((((,,.4((()4-##
@M05025:18:000000000-B3NL5:1:1101:22610:8734 2:N:0:CACTCA
ACTTGAGGACTACTCGGGTATCTAATCCTGTTTGCTCCCCACGCTTTCGTGCCTCAGTGTCAGTGTTGGTCCAGGTAGCTGCCTTCGCCATGGATGTTCCTCCTGATCTCTACGCATTTCACTGCTACACCAGGAATTCCGCTACCCTCTACCACACTCTAGTCATCCAGTATCCACTGCAGTTCCCAGGTTGAGCCCAGGGCTTTCACAACGGACTTAAATAACCACCTACGCACGCTTTACGCCCAGTAATTCCGAGTAACGCTTCCACCCTTCGTATTCCCGCCGCCGCTGGCACCCT
+
CCCGGGGGGGGGGGGGGGGGGGGGGGGGGGGGGGGGGGGGGGGGGGGGGCFEGGGGGGGGGGGGGGGGGGGGGGGGGGGGGGGGGGGGGGGGGDGFFGGGGDFGGGGGGFGGGGGCGGFGGFGGGGGGGGFCFG7EGFFGGDCEGFGGGGGGFGGGGFFGDDFGGGGFFGFGFGGGGGGGGGGGGGGG6DD?GCFC?F6D@:?:F5CFFFFDFBAEFFFFFEFBFFFFF=EEDAAF2>@(>E=5=@B?@(76<7C3;;;<393;;;<(.9;@((.4?FF0().)22(,-((9(((-47(##
@M05025:18:000000000-B3NL5:1:1101:16880:8739 2:N:0:CACTCA
ACTTGAGGACTACAAGGGTTTCTAATCCTGTTTGCTCCCCACGCTTTCGTGCCTCAGTGTCAGTGTTGGTCCAGGTAGCTGCCTTCGCCATGGATGTTCCTCCTGATCTCTACGCATTTCACTGCTACACCAGGAATTCCGCTACCCTCTACCACACTCTAGTCATCCAGTATCCACTGCAGTTCCCAGGTTGAGCCCAGGGCTTTCACACCGGACTTAAATAACCACCTACGCACGCTTTACGCCCAGTAATTCCGAGTAACGCTTGCACCCTTCGTATTACCGCGGCTGCTGGCCCGCT
+
CCCGGGGG@FGGGGGGGGGGGGGGGGGGGGGGGGGGGGGGGGGGGGGGGGGGG9FGGGGGGGGGGGGGGGGGGGGGGGGFGGGGFGGGGGGGGCFFGGGDFGGFG9FGGGGGGGGGGDFD?FGFGGGGFGGGG7FGGGGCFEGGGFB9=DGFCDGGD,67=DFGFGFGGFG8=FCAFF8=DFFFGGDD8?A?=FDFF6DFFDAFA?9+<C*:5ABEFBFF+@@EE=@DFBEFA>>>298>BE=9@8:<06CF?)7C@D>134?7,/66?<EFF<1723?74444(71((((4)5(,(-(##
@M05025:18:000000000-B3NL5:1:1101:17691:8767 2:N:0:CACTCA
ACTTGAGGACTACTAGGGTATCTAATCCTGTTCGCTACCCATGCTTTCGAGCCTCAGCGTCAGTTGCAGACCAGAGAGCCGCCTTCGCCACTGGTGTTCTTCCATATATCTACGCATTCCACCGCTACACATGGAGTTCCACTCTCCTCTTCTGCACTCAAGTTCAACAGTTTCTGATGCAATTCTCCGGTTGAGCCGAAGGCTTTCACATCAGACTTATTGAACCGCCTGCACTCGCTTTACGCCCAATAAATCCTGACAACGCTTTCCACCTACCTATTCCCCCGGCTTCTGTCACCTG
+
CCCGGGGGGGGGGGGGGGGGGGGGGGGGGGGGGGGGGGGGGGGGGGGGGGGGGGFGGGGGGGGGGGGGGGGDGGGGGGGGGGDEGGGGGGGGFGFGGGGGGGEGGGGGGGGFGGGGGGGGGGFCGECG9FGGGGDGGGGGDGGGFGGGGGGGFGGGFE@EF=EFFGGGGGGGFGGGGGGFCGGFD6@DDDDG9CF7FGDC5*?ACAFFFFFFFFFFFFFFF4EEEDB2@D2@DEBEF@=>DCE6069@0=@EFFFF43;@E<012(4(.44<722((.)64-.<((((,,(..)-.).,##
@M05025:18:000000000-B3NL5:1:1101:23757:8770 2:N:0:CACTCA
ACTTGAGGACTACAGGGGTTTCTAATCCTGTTTGCTCCCCACGCTTTCGAGCCTCAGCGTCAGTTACAGACCAGAGAGCCGCCTTCGCCACTGGTGTTCCTCCATATATCTACGCATTTCACCGCTACACATGGAATTCCACTCTCCTCTTCTGCACTCAAGTTTCCCAGTTTCCAATGACCCTCCCCGGTTGAGCCGGGGGCTTTCACATCAGACTTAAGAAACCGCCTGCGCTCGCTTTACGCCCAATAAATCCGGACAACGCTTGCCACCTACGTATTACCGCGGCTGCTGGCCCCTG
+
CCCGGGGGGGGGGGGGGGFGGGGGGGGGGGGGGGGGGGGGGGGGGGGGGGGGGGGGGGGGGGGGGGGGGGGGGGGGGGGGGGGGGGGGGGGGGGGGGGFGGGGGGGGFGGGGGGGGGGGGGGGGGGGGGGGGGFEEGGGGGGFGGGGGGGGGGGGGGGGGGGGGFFFGGGGGGGGGGGGGG6D?DGEGGGDGCFCGFGGD?C?5AAF8FFAAB<EFFFFACCCFFDF>1:(6>FFFFF?:BAFFFBFB::7A>>FFF>FBFF?09:0660-4887?18)6:).43;;06121:B??(4(##
@M05025:18:000000000-B3NL5:1:1101:19286:8782 2:N:0:CACTCA
ACTTGAGGACTACAAGGGTTTCTAATCCTGTTCGCTACCCATGCTTTCGAGCCTCAGCGTCAGTTGCAGACCAGAGAGCCGCCTTCGCCACTGGTGTTCTTCCATATATCTACGCATTCCACCGCTACACATGGAGTTCCACTCTCCTCTTCTGCACTCAAGTTCAACAGTTTCTGATGCAATTCTCCGGTTGAGCTGAAGGCTTTCACATCAGACTTATTGAACCGCCTGCACTCGCTTTACGCCCAATAAATCCGGACAACGCTTGCACCCCACGGATTACCTGGCCTGCTGGCACGGT
+
CCCGGGGDFFGFCDFGGGGGGGFGGGFGGGGGGGGGGCEFGGG?DFGFGGGGGFAFG?FFGFBFGGG9FFGGFFGGGGGGGGC@FFFG:FGGFG?FF@FEGGGGGGFAEFGGGGEEGGGEFGGGG@@FFGCDGGEGG8FDFG9,,4@>DFGGFFFFFGGG?DD3@AFGGGGGDFFGGGGGGDF,6+@==DCD7CGCCGF6FDAFA>FFFCBCA*:A8*+=BA46:==2>@@(7;>E29929;4(6>BF?;)7)7<;1(((((,,9??(1)),4(-,-(,,:24)))((.)((()(-2.(##
@M05025:18:000000000-B3NL5:1:1101:7022:8786 2:N:0:CACTCA
ACTTGAGGACTACAAGGGTTTCTAATCCTGTTCGCTACCCATGCTTTCGAGCCTCAGCGTCAGTTGCAGACCAGAGAGCCGCCTTCGCCACTGGTGTTCTTCCATATATCTACGCATTCCACCGCTACACATGGAGTTCCACTCTCCTCTTCTGCACTCAAGTTCAACAGTTTCTGATGCAATTCTCCGGTTGAGCCGAAGGCTTTCACATCAGACTTATTGAACCGCCTGCACTCGCTTTACGCCCAATAAATCCGGACAACGCTTGCCACCTACGTATTACCGCGGCTGCTGGCCCCAT
+
CCCGGGGGGGGGGGGGGGGGGGGGGGGGGGGGGGGGGGGGGGGGGGGGGGGGGGGGGGGGGGGGGGGGGGGGGGGGGGGGGGGGGGGGGGGGGGGGGGGGGGGGGGGGGGGGGGGGGGGGGGGGGGGGGGGGGGGGGGGGGGGGGGGGGGGGGGFGGGGGGGGGGGGGGGGGGGGGGGGGGFCDFGGGGGGGGGGFCDDCA>FFFFFFFFAFF=EFFFFCFAE4>BA@@@BFFF==2251=3E(1.9?<@FF<EE@;>;(:6<69:?11,42630312)6(6>AFF((499<F0221((##
@M05025:18:000000000-B3NL5:1:1101:2852:8793 2:N:0:CACTCA
ACTTGAGGACTACTAGGGTATCTAATCCTGTTCGCTCCCCATGCTTTCGCTCCTCAGCGTCAGTAAATGCCCAGAGACCTGCCTTCGCCATCGGTGTTCCTCCTGATATCTGCGCATTTCACCGCTACACCAGGAATTCCAGTCTCCCCTACATCACTCTAGTCTGCCCGTACCCACCGCAGATCCGAGGTTGACCCCCGGACTTTCACGGCAGACGCGACAAACCGCCTACGAGCTCTTTACGCCCAATAAATCCGGATAACGCTTGCGCCCTACGTATTACCGCGGCTGCTGGCACCGG
+
CCCGGGGGGGGGGGGGGGGGGGGGGGGGGGGGGGGGGGGGGGGGGGGGGGGGGFGGGGGGGGGGGGGGGGGGGGGGGGGGGGGGGGGGGGGGGGGGGGGGGGGGGGGGGGGGFGGGGGGGGGGGGFEGFGGGGGGFFGGGGGGGGGGGGGGGGGGGGGGGGG=DGGGGGEGGGGFFDGGDGGGFGF?DDGGC5F*2ADGGFDEFF6++=A>??@BF>;A3>>BFFFFFFFFFFF:B0:DFF)6?0>;?(32--6A?69??FA?:62:6<>;:91(8?F2:44:<(479>412:B7:0)(##
@M05025:18:000000000-B3NL5:1:1101:27003:8802 2:N:0:CACTCA
ACTTGAGGACTACTAGGGTTTCTAATCCTGTTCGCTACCCATGCTTTCGAGCCTCAGCGTCAGTTGCAGACCAGAGAGCCGCCTTCGCCACTGGTGTTCTTCCATATATCTACGCATTCTACCGCTACACATGGAGTTCCACTCTCCTCTTCTGCACTCAAGCTCAACAGTTTCTGATGCAATTCTCCGGTTGAGCCGAAGGCTTTCACATCAGACTTATTGAACCGCCTGCACGCGCTTTACGCCCAATAACTCCGGACAACGCTTGCCACCTACGCATTACCGCCGCTGCAGTCCCCTA
+
CC9DGGGFE8EFFGEGGF-CFDEFGGFGGGCDCGGGG+C@AF,@FD9FEFACECGGGGGGGGCFFFGFGGFGGGF@BCF,68FCEEGDBCFGGG<EECF9F<EDFGFGFFFFGGCC@?A,5,CBCCECFF5=F?8>EFG,@F,@E,=BGGDFAA8=@DDG8F,@DDFFCEGF,=@A9=D?DFG9++==CC+;+0+=FGGGEC5>93<9BFAFA;*A5AAFFAE;EB>=@DF=(((/(702()7(,2(633);))/)(,(((.(-((((((68,224<(3:62)4(((,-(4((.)554(##
@M05025:18:000000000-B3NL5:1:1101:12036:8823 2:N:0:CACTCA
ACTTGAGGACTACTAGGGTATCTAATCCTGTTTGCTCCCCACGCTTTCGAGCCTCAGCGTCAGTAATGATCCAGTATGTCGCCTTCGCCACTGGTGTTCTTCCGAATATCTACGAATTTCACCTCTACACTCGGAGTTCCACATACCTCTATCACACTCAAGACACCCAGTATCAAAGGCAGTTCCGAGGTTGAGCCCCGGGATTTCACCCCTGACTTAAATGTCCGCCTACGCTCCCTTTACGCCCAGTAATTCCGAGCAACGCTAGCCCCCTTCGTATTACCGCGGCGGCTGGCACCAT
+
CCCGGGGGGGGGGGGGGGGGGGGGGGGGGGGGGGGGGGGGGGGGGGGGGGGGGGGGGGGGGGGGGGGGGGGGGGGGGGGGGGGGGGGGGGGGGGGGGGGGGGGECGGGGGGGGGGGGGGGGGGGGGGGGGCFFGGGGGGGGGGGGGGGGGGGGGGGGGGFG=>DCGGGGGGGFGFGGFD6FGGGGGEGGGGGCD6CFGGGFG5BFFFFFF>BFF:FFFFFFFEEE@@@@F==@F?D>@FFFFE;@>@DFE9<EEEF@6291<?(3<?0:8?B>04:32:::><916;(4,(,14(1,5,##
@M05025:18:000000000-B3NL5:1:1101:27943:8855 2:N:0:CACTCA
ACTTGAGGACTACAAGGGTTTCTAATCCTGTTTGCTCCCCACGCTTTCAAGCCTCAGCGTCAGTTACAGACCAGAGAGCCGCCTTCGCCACTGGTGTTCCTCCATATATCTACGCATTTCACCGCTACACATGGAATTCCACTCTCCTCTTCTGCACTCAAGTTTCCCAGTTTCCAATGACCTTCCCCGGTTGAGCCGGGGGCTTTCACATCAGACTTAAGAAACCGCCTGCGCCCGCTTTACGCCCAATAAATCCGGACAACGATTGCCACCTACGTATTACCCCGGCTCCTCGCCCGCT
+
CCCDGGGGGGGGGCEGGGFGGGGGGGGGGGGGAFGGGGGGGGGGGGGGGGGGGGGGGGGGGGGGGFGGGGGFGGGGGGGGGGGGGGGGGGGGGGGCFGGGGGGGGGGGGGGGGGGGGGAFFGFGGGGGGGGGGGGCFGFFFDDGGGGGGGFGGGFF8DEGGGFA,,,=ADDGFG8EFFF9DF+=D6F6DC?DDFGGAGC55?BDFFFFFFFFFEEFEFFAAECDFD@@;@DF6((,(6;B0):(2(3:603<<6>B6>:>FF0((-4(4<240((4:?)4::<2(-2(46(4(((((-(##
@M05025:18:000000000-B3NL5:1:1101:3205:8856 2:N:0:CACTCA
ACTTGAGGACTACTGGGGTTTCTAATCCTGTTCGCTCCCCATGCTTTCGCTCCTCAGCGTCAGTAAATGCCCAGAGACCTGCCTTCGCCATCGGTGTTCCTCCTGATATCTGCGCATTTCACCGCTACACCAGGAATTCCAGTCTCCCCTACATCACTCTAGTCTGCCCGTACCCACCGCAGATCCGAGGTTGAGCCTCGGACTTTCACGGCAGACGCGACAAACCGCCTACGAGCTCTTTACTCCCAATCAATCCGGAAAACCTTTGCTCCCTACGTACTCCCCCGCCTTCTGGCCCGTC
+
CCCGGFFGGGGGGGGDCEFGGGGGFGGGGEGCFEGEGGGGFGFGGGGGEGGGGGFFFGGGGGGGGGGGGGEGGGFGGGGGGGGGFGBFGGGGGGDGFFFFFGFGGFCFFGGGGGGEGEGGGGGDGEEGGGGGGGGGGGGGG9;EBFFFEGGGG=FGFGGGGDDFGGGGGEGGGGG88D6=DC?@FGGDGGGGC;D>F;CGFDFFFAF6B9BA4>=F8@3).2(63131><<:0(,(-84<A:A)6?:?04(5>22:(3((-1((().)6)-.((.88:,(-),.-(4(-(()..50(8(##
@M05025:18:000000000-B3NL5:1:1101:3585:8863 2:N:0:CACTCA
ACTTGAGGACTACTAGGGTTTCTAATCCTGTTCGCTACCCATGCTTTCGAGCCTCAGCGTCAGTTGCAGACCAGAGAGCCGCCTTCGCCACTGGTGTTCTTCCATATATCTACGCATTCCACCGCTACACATGGAGTTCCACTCTCCTCTTCTGCACTCAAGTTCAACAGTTTCTGATGCAATTCTCCGGTTGAGCCGAAGGCTTTCACATCAGACTTATTGAACCGCCTGCACTCGCTTTACGCCCAATAAATCTGGACAACGCTTGCCACCTACGTATTACCGCGGCTGCTTGCACGTG
+
CCCGGGGGGGGGGGGGGGGGGGGGGGGGGGGGGGGGGGGGGGGGGGGGGGGGGGGGGGEGGGGGGGGGGGGGGGGGGGGG@FGGGGGGGGGGGGGGGGGGGGGGGGGGFGGGGGGGDCGF9FFEGG7FGGGGGGGFGGGGDE;FEGGGGGGGGGGGFFGGFDF8FGGGGGGGGGGFFGGGG?EGG=FGGDDDGF+A?DC7>DFFAFBFFFFAFEEFFEFFF?E45>AF2@BDFFFFF@DFFE72;6>D?FEEC)9??.43@??;08:?:?9?:7:><7223<D9:;1(1(42:))3)5(##
@M05025:18:000000000-B3NL5:1:1101:28274:8929 2:N:0:CACTCA
ACTTGAGGACTACAGGGGTTTCTAATCCTGTTCGCTCCCCATGCTTTCGCTCCTCAGCGTCAGTAAATGCCCAGAGACCTGCCTTCGCCATCGGTGTTCCTCCTGATATCTGCGCATTTCACCGCTACACCAGGAATTCCAGTCTCCCCTACATCACTCTAGTCTGCCCGTACCCACCGCAGATCCGAGGTTGAGCCTCGGACTTTCACGGCAGACGCGACAAACCCCCTACGAGCTCTTTACGCCCAATAAATCCGGATAACGCTTGCGCCCTACGTATTACCGCGGCTGCTGGCCCGTC
+
CCCGGGGGGGGGGGGGGGFGGGGGFGGGGGGGGGCFFGGGGGGGFFGGGGFGGGGGGGGGGGGGGGGGGGGEGGGGGGGGGGGGGGGGGGGG@FFGGGFGFFFGGGGGGGGDGFGGGGGGGGGGC@CFFFGGFG8@FGGG9EGGFEFGGDGG8DDFGGGGGGGGGGGGGGGEGG89CDDGDD69CCFDD57C9732@FGGFGFFFFF99))))(6A5235B9@;D4;D018?BFFF>BAAA2:1:>FB,,5246489;?<1>?<4,8,3(,30;(.-()),.))((,420243?(((((##
@M05025:18:000000000-B3NL5:1:1101:10553:8943 2:N:0:CACTCA
ACTTGAGGACTACTAGGGTTTCTAATCCTGTTTGCTCCCCACGCTTTCGAGCCTCAACGTCAGTTACAGTCCAGTAAGTCGCCTTCGCCACTGGTGTTCCTCCTAATATCTACGCATTTCACCGCTACACTAGGAATTCCACTTACCTCTCCTGCACTCCAGCCTGACAGTTTCCAATGCAGTCCAGGGGTTGAGCCCCTGCCTTTCACACCAGACTTGCCATGCCGTCTACGCTCCCTTTACACCCAGTAAATCCGGATAACGCTTGCCCCCTACGTATTCCCGCGGCGGCTGGCACGCT
+
CCCGGFGGGGGGGGGGGGGGGGGGGGGGGGGFGGGGGGGGGGGGGGGGGGGGGGGGGGGGGGGGGGGGGGGGFGEDGGGGGGGGGGGGGGGGGGGGGGGGGGGGGDGGGGGGGGGGGGGGGGGGGGGGGGGGGGGGGGGGGGGGGGGGGGGGGGGGGGGGGGGGGGGGGGGGGGGGGGGFGGGGGGGFDDGDDFCGFGGGFGFFFFFFFFFFFF9FFFFFAAE5:>BFFFF9B==@FBFFFFFF=BFF;@FE?5?;066?7E<<6<FFFEFBFFF??BFD?)6<011,1,((24:?02(##
@M05025:18:000000000-B3NL5:1:1101:28727:8949 2:N:0:CACTCA
ACTTGAGGACTACTCGGGTTTCTAATCCTGTTTGCTCCCCACGCTTTCGAGCCTCAGCGTCAGTTACAGACCAGAGAGCCGCCTTCGCCACTGGTGTTCCTCCATATATCTACGCATTTCACCGCTACACATGGAATTCCACTCTCCTCTTCTGCACTCAAGTCTCCCAGTTTCCAATGACCCTCCCCGGTTGAGCCGGGGGCTTTCACATCAGACTTAAGAAACCGCCTGCGCTCGCTTTACGCCCAATAAATCCGGACAACGCTTGCCACCTACGTATTACCGCGGCTGCTGGCACGCA
+
CCCGGGGGGGGGGGGGGG@FGFGGFFGGGGGGGGGGGGGGGGGGGGGGGGGGGGGGGGGGGGGGGGGGGGGGGGGGGGGGGGGGGGGGGGGGDDGGEFGGGGGG9?EFGGGGGG>@GGGGGGGGGGGGGGGFFG@CEGGGGGGGGGGGFGGGGGGGGFGGGGFGGGEFGFDDEDCEDFGCGGGGGGGGG6?DD5;CCG59B<>E:FFFFFFFFE3A8?A+@)>D@DF9>;;;1;0<>>F?FF<?FFFF?FB<649?>9349:?>((36:()).8>F02).59><(36027(4)5(-(,,##
@M05025:18:000000000-B3NL5:1:1101:20798:9014 2:N:0:CACTCA
ACTTGAGGACTACACGGGTATCTAATCCTATTTGCTCCCCACGCTTTCGTGCCTCAGTGTCAGTTACAGACCAGGCGACCGCCTTCGCCACTGGTGTTCCTCCATATATCTACGCATTTTACCGCTACACATGGAATTCCATCGCCCTCTTCTGCACTCCAGCATACCAGTTTCCATAGCTTACAATGGTTGAGCCATTGCCTTTTACTACAGACTTAGTACGCCACCTACGCACCCTTTACGCCCAATGATTCCGGATAACGCTTGCCACCTACGTATTACCGCGGCTGCTGGCCCGCAA
+
CCCGGGGGGGGGGGGGGGGGGGGGGGGGGGGGGGGGGGGGGGGGGGGGGGGGGGGGGGGGGGGGGGGGGGGGGGGGGGGGGGGGGGGGGGGGGGGGGGGGGGGGGGGGGGGGGGGGGGGGGGGGGGGGGGGGGGGGGGGGGGGGGGGGGGGGGGGGGGGGGGGGGGGGGGGGGGGGGGGGGGGGGGGGDGGGFGGGFGFGFGFFFF>AFFFFFFFFFFFFFE2===9BFEF=B22@67DFCFFFBFF?@8EFFFC;9DD3>@61<FF?:A<??BF?:>5:AFF0((4266<70,4((((##
@M05025:18:000000000-B3NL5:1:1101:19484:9026 2:N:0:CACTCA
ACTTGAGGACTACTGGGGTTTCTAATCCTGTTCGCTCCCCATGCTTTCGCTCCTCAGCGTCAGTAAATGCCCAGAGACCTGCCTTCGCCATCGGTGTTCCTCCTGATATCTGCGCATTTCACCGCTACACCAGGAATTCCAGTCTCCCCTACATCACTCTAGTCTGCCCGTACCCACAGCAGATCCGAGGTTGAGCCCCGGACTTTCACGGCAGACGCGACAAACCGTCTACGAGCTCTTTACGCCCAATACATCCGGATAACGCGTGCGCCCTACGCATTACCGCGCCCTCTGGCACGGT
+
CCCGGGG9@8@FGG9@@FFFGGGGAFDGGGGGGGGCCEGGGDGFGGF9CCGFCEF<FCFGGEFFGCEFF9FAFF?@DFCFFCDEFFCCFC:FEG=7B?FF,C8EFGGGGDGFFFGGD+CEGCF7C+@FGGGGFEGFGCCAB9@F>,@=CE?FGDFED8FCFFEGGGGG8EEGDCF=D++@F?FGGFFDDCC9CCCD>*<D*7?3;BFFFAEFF2>FBF>33(6=719,(/(.,4:96:.4>).4:2(-:722)))((-2(34<-,(-4:9>0(((48((-3-643991(((((),54<(##
@M05025:18:000000000-B3NL5:1:1101:26308:9036 2:N:0:CACTCA
ACTTGAGGACTACTCGGGTATCTAATCCTATTTGCTCCCCACGCTTTCGTGCCTCAGTGTCAGTTACAGACCAGGCGACCGCCTTCGCCACTGGTGTTCCTCCATATATCTACGCATTTTACCGCTACACATGGAATTCCATCGCCCTCTTCTGCACTCCAGCATACCAGTTTCCATAGCTTACAATGGTTGAGCCATTGCCTTTTACTACAGACTTAGTACGCCACCTACGCACCCTTTACGCCCAATGATTCCGGATAACGCTTGCCACCAACGTATTACCGCGGCTGCTGGCACGTAT
+
CCCGGGGGGGGGGGGGGGGGGGFGGGGGGGGGGGGFGGGGGGGGGGCEGGFGGGGGGGGGGGGGGGGGGGGGGGGGGGGCGGGGGGDGGGGGGGGGGGGG9AFGGGGGGGGGGGGGGGGGGGFGGEGGGGGGGGGGGGGGFGCEGEGGGGGGGGGGGFFCFFDGGGGGFGGGGCFGGGGDGG7FG7EGFFF+@:F7>F>FFFFFFFFFFFC9A*:?AAFB+6>9=B@>:BE@>96>5BD@<E<;:0;1((4<?E?@F(40><7020(2(),((.41:(62<B2(329149:?>(44<?.##
@M05025:18:000000000-B3NL5:1:1101:21723:9046 2:N:0:CACTCA
ACTTGAGGACTACCAGGGTTTCTAATCCTGTTTGCTCCCCACGCTTTCGAGCCTCAGCGTCAGTTACAGACCAGAGAGCCGCCTTCGCCACTGGTGTTCCTCCATATATCTACGCATTTCACCGCTACACATGGAATTCCACTCTCCTCTTCTGCACTCAAGTCTCCCAGTTTCCAATGACCCTCCCCGGTTGAGCCGGGGGCTTTCACATCAGACTTAAGAAACCGCCTGCGCTCGCTTTACGCCCAATAAATCCGGACAACGCTTGCCACCTACGTATTACCCCGGCTGCTGCCCCCTC
+
CCCGGGGGGGGGGGGGGGGGGGGGGGGGGGGGGGGGGGGGGGGGGGGGGGGGGGGFGGGGGGGGGGGGGGGGGGGGGGGGGGGGGGGGGGGGGGGGGGGGGGGGGGGGGGGGGGGGGGGGGGGGGGGGGGGGGGEEFGGGGGGGGGGGGGGGGGGGGGFGDFFGFGGGGGGGGGGGGGGGGGGGGGGGGDGDGCGGFDDGFGDDFAFFFFCABE<FFEF8A7CDFFF@BFFF0>@FB>FFFFFFFFB?<?FDFFFBF9?19?((,4::BFBFFB0:??FFB)46(-,(4233:?)4(-(##
@M05025:18:000000000-B3NL5:1:1101:18291:9046 2:N:0:CACTCA
ACTTGAGGACTACTCGGGTTTCTAATCCTGTTTGCTCCCCACGCTTTCGAGCCTCAACGTCAGTTACCGTCCAGTAAGCCGCCTTCGCCACTGGTGTTCCTCCTAATATCTACGCATTTCACCGCTACACTAGGAATTCCGCTTACCTCTCCGGCACTCTAGATGGACAGTTTCCAAAGCAGTCCAGGGGTTGAGCCCCTGCCTTTCACTTCAGACTTGCCCGTCCGTCTACGCTCCCTTTCCACCCAGTAAATCCTGATAACGCTTGCCCCCTACCTATTACTGCCGTTGCTGGCCCCCT
+
CCCGGGGGGGGFGGGGGGGGGGGGGGGGGGGGGGGGGGGGGGGGGGGGGGGEGGGGGGGGGEGGGGGGGGGGGGGGGGGFGGGGGGCGEEGGGGGGGGGGEFGGGFGGGGGGGGG7F@FGGGGEGGEGFF,FFGCFGFFFBECEGFCGFDFFGEGGGGGGGGGGGGFGFGG@CEFCGCGGGGGGC?C?9CGGGGDFFGDDFGFFFFFFF6@ACE*?@?4AF=@@225910(6(.(327@4@)4?48@6;@6C57<;)-)))64((318?782(-:B(544<92)))(-(((()).((4(##
@M05025:18:000000000-B3NL5:1:1101:21201:9049 2:N:0:CACTCA
ACTTGAGGACTACTGGGGTTTCTAATCCTGTTTGCTCCCCACGCTTTCGAGCCTCAGCGTCAGTTACAGACCAGAGAGCCGCCTTCGCCACTGGTGTTCCTCCATATATCTACGCATTTCACCGCTACACATGGAATTCCACTCTCCTCTTCTGCACTCAAGTCTCCCAGTTTCCAATGACCCTCCCCGGTTGAGCCGGGGTCTTTCACATCAGACTTAAGAAACCGCCTGCGCTCACTTTACGCCAAATAAATCCGGACAACGCTTGCCACCTACGTATTACCCCGGCTGCTGCCCCCCT
+
CCCFGFGGFFGGGGGGGGEECGFGFGEFEFEFGGGGGGGGGDDECFGFFEDCFGGFGGEGC7CEEFGF<F@CEGGCFCFCCEE@FGGGGGGGGGGFGEGF,9<?<FGC<?CFFGDE>FFGGGFE@7CFFF,99B@CFFGFGGCG9@FFGD9EGFFFGG8DF9EGCDDGG,DECFAEFFGDDGC8DGDGG6CCDFGGFGDC>*:A69=:@:A;8*7AE4@F=4>B:B5290((6:(,(7;C)6>706((44)644<:,3((-2300(42<7<<B<2((()-4<B)(-((41((..)(((-##
@M05025:18:000000000-B3NL5:1:1101:23738:9050 2:N:0:CACTCA
ACTTGAGGACTACTCGGGTTTCTAATCCTGTTTGCTCCCCACGCTTTCGCACCTGAGCGTCAGTCTTTGTCCAGGGGGCCGCCTTCGCCACCGGTATTCCTCCAGATCTCTACGCATTTCACCGCTACACCTGGAATTCTACCCCCCTCTACAAGACTCTAGCCTGCCAGTTTCGAATGCAGTTCCCAGGTTGAGCCCGGGGATTTCACATCCGACTTGACAGACCGCCTGCGAGCGCTTTACGCCCAGTAATTCCGAATAACGCTTGCACCCCCCGTATTACCGCGGCTGCTGGCGCGGT
+
CCCGGGGGFGGGGGGGGGGGGGGGGGGGGGGGGGGGGGGGGGGGGGGGGGGGGGGCGGGGGGGGGGGGDGGGGGFDGGGGGGGGDGEFEGGGGGGGGGDGGFGGGCEFFGDCFDGGGGGGGGGGGGEG9DFFGG?DGGGGGGGGGGGGGGGGF?<6DFF9E9BFFEFGGG89ECCC>FDF+A??FFEG*79?FGFGFGCC48)2A4AFFA@;A6DD139=9>8;?FFFFF<0(((449<0(656?BB:15))..6.4((-4AF861:(3),4,(-7>(((8<B<(2((419())(((-(##
@M05025:18:000000000-B3NL5:1:1101:9843:9113 2:N:0:CACTCA
ACTTGAGGACTACAAGGGTATCTAATCCTGTTTGCTCCCCACGCTTTCGAGCCTCAACGTCAGTTACCGTCCAGTAAGCCGCCTTCGCCACTGGTGTTCCTCCTAATATCTACGCATTTCACCGCTACACTAGGAATTCCGCTTACCTCTCCGGCACTCTAGATGGACAGTTTCCAAAGCAGTCCAGGGGTTGAGCCCCTGCCTTTCACTTCAGACTTGCCCGTCCGTCTACGCTCCCTTTACACCCAGTAAATCCGGATAACGCTTGCCCCCTCCGTATTACCGCGGCTGCTGGCCCCCT
+
CCCGGGGGGGGGGGGGGGGGGGGGGGGGGGGGGGGGGGGGGGGGGGGGGFGGGGGFGGGGGGGGGGGGGGGGGGGGGGGGGGGGGGGGGGGGGGGGGGGGGGGGGGGGGGGGGGGGGGGGGGGGGGGGGGGGGGCGGGGGFEGGGGGGFGGGGGGGGGGGGGGGGGFFGGGGGGGGGGGGGGGGGGGGGGGGGGCFFGGD4C6FFFFFFFFFF=CFFFFFFFFBFF>FF9<>DFFFBFDE)>CEF@90;EFF<7<@F>F<?24636?1:?:<B9(3(4(4:AF<,230((-44>,4(4,##
@M05025:18:000000000-B3NL5:1:1101:22459:9158 2:N:0:CACTCA
ACTTGAGGACTACTCGGGTTTCTAATCCTGTTTGCTCCCCACGCTTTCGAGCCTCAGCGTCAGTTACAGACCAGAGAGCCGCCTTCGCCACTGGTGTTCCTCCATATATCTACGCATTTCACCGCTACACATGGAATTCCACTCTCCTCTTCTGCACTCAAGTCTCCCAGTTTCCAATGACCCTCCCCGGTTGAGCCGGGGGCTTTCACATCAGACTTAAGAAACCGCCTGCGCTCGCTTTACGCCCAATAAATCCGGACAACGCTTCCCACCTACGTCTTACCGCGGCTGCTTGCCCGTG
+
CCCGGGGGGGGGGGGGGGGGGGGGGGGGGGGGGGGGGGFGGGGGGGGGGGGGGGGGGGGGGGGGAFGGGGGGGGGGGGGGGGGGGGGGGGGGGGGGGGGGGGGGGGGGGGGGGGGGFGGGGGGGGGGGGGGGGGEEGGGGGGGFGGGGGGGGGGGGGGGGGGGGGGGGGGFGGGGGGG?FGGF?FGGGGGDCDGGGFGGGBGFDFFFFFFFFFF<FEFFFCEC;D@9@FFFF@FFFFFFF<A<6:0;BB?F>26A?FFF04?101(-(..4<2.(5,(((,)-4021(,,,2)-4:23(##
@M05025:18:000000000-B3NL5:1:1101:5658:9174 2:N:0:CACTCA
ACTTGAGGACTACTCGGGTTTCTAATCCTGTTTGCTCCCCACGCTTTCGTGCCTCAGCGTCAGTTACAGTCCAGAGAGCCGCCTTCGCAACTGGTGTTCCTCCTAATATCTACGCATTTCACCGCTACACTAGGAATTCCACTCTCCTCTCCTGCACTCAAGTCTCCCAGTTTCAAGAGCTTACTACGGTTGAGCCGTAGCCTTTCACTCCTGACTTGAAAGACCGCCTACGCACCCTTTACGCCCAGTAAATCCGGATAACGCTAGCCCCCTACGTATTACCGCGGCTGCTGGCACGTTC
+
CCCGGGGGGGGGGGGGGGGGGGGGGGGGGGGGGGGGGGGGGGGGGGGGGGGGGGGGGGGGGGGGGGGGGGGGGGGGGGGGGGGGGGGGGGGGGGGGGGGGGGGGGGGGGGGGGGGGGGGGGGGGGGGGGGGGGGFFGGGGGGGGGGGGGGFGGGGGGGGGGGGGGGGGGGGGGGGGGFGGGGGGGGGGGFGGGGGGFGGGFFFFFFFFFFFFFFFFFEFFFFFFF9@@DFBDFFFFDD@@4C<D@BF<@EF35?;B@FF?>724::6:(::BF?F?:<A:A9>?011999:?3::7<1.##
@M05025:18:000000000-B3NL5:1:1101:11270:9179 2:N:0:CACTCA
ACTTGAGGACTACTCGGGTATCTAATCCTGTTTGCTCCCCACGCTTTCGAGCCTCAACGTCAGTTACCGTCCAGTAAGCCGCCTTCGCCACTGGTGTTCCTCCTAATATCTACGCATTTCACCGCTACACTAGGAATTCCGCTTACCTCTCCGGCACTCTAGATGGACAGTTTCCAAAGCAGTCCAGGGGTTGAGCCCCTGCCTTTCACTTCAGACTTGCCCGTCCGTCTACGCTCCCTTTACACCCAGTAAATCCGGATAACGCTTGCCCCCTACGTATTACCGCGGCTGCTGGCACCTT
+
CCCGGGGGFGGGGGGGGGGGGGGGGGGGGFGFCGEGGGGGGGGGGGGGGGGGGGGGGGGGGDGGGGGGGGGGGGFGFGGGGGGGGGGGGGGGGGGFFGGGFGGGGGGACGGGGGGFGGFGGGGGGGGGGGGGGGGGGGGGGGGGEGGFGGGGGGGCG?FFGAAFFFDFFFFFGGGGGFGFGGGGG?FGDGGGGGFCFGGG4FFFFFFFFFFFFC5;3@=AAEF@FF>@@?6)6637B@@EEFCFFD;DDEF5..54>>02(6<6>:?6:0::>9<?B7?>()4<16,(42(-57(4(2(##
@M05025:18:000000000-B3NL5:1:1101:23488:9192 2:N:0:CACTCA
ACTTGAGGACTACTGGGGTTTCTAATCCTGTTTGCCCCCCACGCTTTCGAGCCTCAACGTCAGTCATCGTCCAGAAAGCCGCCTTCGCCACTGGTGTTCCTCCTAATATCTACGCATTTCACCGCTACACTAGGAATTCCGCTTTCCTCTCCGACACTCTAGCCTGACAGTTCCAAATGCAGTCCCGGGGTTGAGCCCCGGGCTTTCACATCTGGCTTGCCATGCCGTCTACGCTCCCTTTACACCCAGTAAATCCGGATAACGCTTGCCCCCTACGTATTACCGCGGCTGCTGGCACGTT
+
CCCGGGGGGGGGGGGGGGGGGGGGGGGGGGGGGGGGGGGGGGGGGGGGGGGGGGGGGGGGGGGGGGGGGGGGGGGGGGGGGGGGGGGGGGGGGGGGGGGGGGGGGGGGGGGGGGGGGGGGGGGGGGGGGGGGGGGGGGGGGGGGGGGGGGGGGGGGGGGGGDGGGGGGGFGGGGGGGGGFGGGGFGGGGDGGDGDGFGGGEGFFFFFFFFFFFFFFFFFFFEE;EFFFFDFF6;1:>FBFD><9>?F??FF<<26?F>606A?06?:(38?FF>:B082>244<0(0069>?D0(3()(##
@M05025:18:000000000-B3NL5:1:1101:14017:9199 2:N:0:CACTCA
ACTTGAGGACTACCGGGGTATCTAATCCTGTTTGCTCCCCACGCTTTCGAGCCTCAGCGTCAGTTACAGACCAGAGAGCCGCCTTCGCCACTGGTGTTCCTCCATATATCTACGCATTTCACCGCTACACATGGAATTCCACTCTCCTCTTCTGCACTCAAGTCTCCCAGTTTCCACTGACCCTCCCCGGTTGAGCCGGGGGCTTTCACATCAGACTTAAGAAACCGCCTGCGCCCGCTTTACGCCCAATAAATCCGGACAACGCTTGCCACCTACTTATTACAGCGGCTGCTGGCCTCTC
+
CC@FFGGFE@F@FEG@FGGD<FEFFGGFGGFGGFGG<FF@@+@CE,@EEFF7F<C6C<@FEE@@CCEGCGCGGGGF@C,EEDCGG=<,8?F,,B,==:?FGG8FFDFGGGGCC7CFGDF,<FEGGGGGGD<FGDE,C6EEFF;DF@DFGGC,EDCEFFDD@939ED,6@E==EFC:+?7+9+3:7+4;+;CD*79?>D***)2>:FF6=++);)/)6):A63C1/(611<6<0((,47>3<49<1((,(.,224420(4>B:<902::?5442:??):)5).6)),,,0320::.:6,(##
@M05025:18:000000000-B3NL5:1:1101:28441:9209 2:N:0:CACTCA
ACTTGAGGACTACTAGGGTTTCTAATCCTGTTTGCTCCCCACGCTTTCGCACCTCAGCGTCAGTATCGGGCCAGTGAGCCGCCTTCGCCACTGGTGTTCTTGCGAATATCTACGAATTTCACCTCTACACTCGCAGTTCCACTCACCTCTCCCGAACTCAAGACTCCCAGTATCAAAGGCAGTTCTGGAGTTGAGCTCCAGGATTTCACCTCTGACTTAAGAGTCCGCCTACGTGCGCTTTACGCCCAGTGATTCCGACCAACGCTAGCCCCCTTCGTACTACCGCCGCTGCTGGCACCAA
+
CCCGGGGGGGGGGGGGGGGGGGGGGGGGGGGGGGGGGGGGGGGGGGGGGGGGGGFGGGGGGGGGGGGGGGGGGGGGGGGGGGGGGGGGGGGGGGGGGGGGGGGGGGGGGGGGGGGGGGGGGGGGGGGGGGGGGGGGGGGGGGDGGGGGGFGGGGGGGGGFG9FGDGGGGGGGGGGFDGGDCGFGGGGGGGGGGFFGAGGGFGFFFFFFFFA>>)AFFFFFFCEEEFFFFF?=236=@BF<@9CDF6:;;47)9CC<;2(30.4011((313:((1:?FF(44),4((49(213)5<23,##
@M05025:18:000000000-B3NL5:1:1101:27652:9218 2:N:0:CACTCA
ACTTGAGGACTACAGGGGTTTCTAATCCTGTTTGCTCCCCACGCTTTCGAGCCTCAGCGTCAGTTACAGACCAGAGAGCCGCCTTCGCCACTGGTGTTCCTCCATATATCTACGCATTTCACCGCTACACATGGAATTCCACTCTCCTCTTCTGCACTCAAGTCTCCCAGTTTCCAATGACCCTCCCCGGTTGAGCCGGGGGCTTTCACATCAGACTTAAGAAACCGCCTGCGCTCGCTTTACGCCCAATAAATCCGGACAACGCTTGCCACCTACGTATTACCGCGGCTGCTGGCACGTG
+
CCCGGGGGGGGGGGGGGGFGEGFGGGGGGGGGGGGGGGGGGGGGGGGGGGGGGGGGGGGEGEGGGGGGGGGGGGGGGGGGEGGGGGGGGGGGFFFCGFGGFFGGGGGGGGGGGGGGGGGGGGGDGGGGGGGFGGE9EGGFGGGGBFGGGGGGGGGGGGGFFDFG9FFGGGGGGFGGGGGFGGGGGCGGGGGDDFGFFDDCE74?FFF+@:FFFF@FFFFFFF9;D12:9;?;FF;:0>B?F24::69B::)<<AF?FF?BFFB61?B<<(4813(2347)5<A>069(49042:?:333##
@M05025:18:000000000-B3NL5:1:1101:6857:9221 2:N:0:CACTCA
ACTTGAGGACTACTGGGGTTTCTAATCCTGTTCGCTACCCATGCTTTCGAGCCTCAGCGTCAGTTGCAGACCAGAGAGCCGCCTTCGCCACTGGTGTTCTTCCATATATCTACGCATTCCACCGCTACACATGGAGTTCCACTCTCCTCTTCTGCACTCAAGTTCAACAGTTTCTGATGCAATTCTCCGGTTGAGCCGAAGGCTTTCACATCAGACTTATTGAACCCGCTGCACTCGCTCTACGCCCAATAAATCCGGACAACGCTTGCCACCTACGTATTACCGCGGCTGCTGGCCCCGT
+
CCCGGGGGGGGGGGGGGGGGGGGGGGGGGGGGGGGGGGGGGGGGGGGGGGGGGGGGGGGGGGGGGFGGGGGGGGGGGGGGGGGGGGGGGGGGGGGGGGGGGGGGGGGGGGGGGGGGGGGGGGGGGGGGGGFGGGGGGGGGGGDGGDFGFGGGGGGGGGGGGGFGGGGGGFGGGGGG@DFGGGDDFDDFDCC@D79CFG5DF7CFFA@CFA9*;<6?>ABAC*>AE2((8:>@E:4@>6(6=<C79>FF05EFE5?@66(7926-9(,(4:B<?.2:03)-459),(((-4((,)5:(8(##
@M05025:18:000000000-B3NL5:1:1101:20659:9247 2:N:0:CACTCA
ACTTGAGGACTACTGGGGTTTCTAATCCTGTTCGCTACCCATGCTTTCGAGCCTCAGCGTCAGTTGCAGACCAGAGAGCCGCCTTCGCCACTGGTGTTCTTCCATATATCTACGCATTCCACCGCTACACATGGAGTTCCACTCTCCTCTTCTGCACTCAAGTTCAACAGTTTCTGATGCAATTCTCCGGTTGAGCCGAAGGCTTTCACATCAGACTTATTGAACCGCCTGCACTCGCTTTACGCCCAATAAATCCGGACAACGCTTGCCACCTACGCATTACCGCGGCTGCTGGCACCAA
+
CCCGGGGGGGGGGGGGGGGGGGGGGGGGGGGGGGGGGGGGGGGGGGGGGGGGGGGGGGGGGGGGGGGGGGGGGGGGGGGGGGGGGGGGGGGGGGFGGGGGGGGGGGGGGGGGGGGGGGFGGGGGGGGGGGGCGGGGGGGGGGGGGGGGGGGGGGGGGGGGGCFFFGGGGGGGGGGGFGGGGFGGGGGGGGGGGFGDFGGDEGFAFFFFFFFFFFFFFFFFFEEEB=@BFDFBDFEFDB?03EEF?9BF;D8E7CCEFF0296?;;???B>DB:2(56((424)91116;((-::??3<(##
@M05025:18:000000000-B3NL5:1:1101:20753:9252 2:N:0:CACTCA
ACTTGAGGACTACCCGGGTTTCTAATCCTGTTCGCTCCCCATGCTTTCGCTCCTCAGCGTCAGTAAATGCCCAGAGACCTGCCTTCGCCATCGGTGTTCCTCCTGATATCTGCGCATTTCACCGCTACACCAGGAATTCCAGTCTCCCCTACATCACTCTAGTCTGCCCGTACCCACCGCAGATCCGAGGTTGAGCCTCGGACTTTCACGATAGACGCGACAAACCGCCTACGAGCTCTTTACGCCCAATAAATCCGGATAACGCTTGCGCCCTACGTTTTACCGCGCCTGCTGGCACCTT
+
CCCGGGGGGGGGGGGGGGFGGGGGGGGGGGGGGGGGGGGGGGGGGGGGGGGGGGGGGGGGGGGGGGGGGGGGGGGGGGGGGGGGGGGGGGGGGGGGGGGGGGFGGGGGGGFGGGGGGGGGGGGGGGGGGGGGGGGGGGGGGGGGGGFGGGGGGGGGGGGGGFEGGGGGGGGGGGGGGGGGGGGFGG7DDDDFGGFGFCDGB45?FFF8CFE>>54=5@>>>@61?DF;;DD@16?>(8<AAF>6?>9BFBBB)).74112147690:<?9;F9(((,,(,4).52-((--((()(-(4(##
@M05025:18:000000000-B3NL5:1:1101:18271:9262 2:N:0:CACTCA
ACTTGAGGACTACCGGGGTTTCTAATCCTGTTTGCTCCCCACGCTTTCGCACCTGAGCGTCAGTCTTTGTCCAGGGGGCCGCCTTCGCCACCGGTATTCCTCCAGATCTCTACGCATTTCACCGCTACACCTGGAATTCTACCCCCCTCTACAAGACTCTAGCCTGCCAGTTTCGGATGCAGTTCCCAGGTTGAGCCCGGGGATTTCACATCCGACTTGACAGACCGCCTGCGTGCGCTTTACGCCCAGTAATTCCGATTCACTCTTGCACCCTCCGTATTACCGCTCCTTCTGGCCCCCG
+
CCCGGGGGGGGGGGGGGGGGGGGGGGGGGGGGGGGGGGGGGGGGGGGGGGGGGGGGGGGGGGGGGGGGGGGGGGGGGGGGGGGGGGGGGGGGGGGGGGGGGGGGGFGGGGGGGGGGGGGGGGGGGGGGGGGGGGGGGGGGGGGGGGGGGGFFGCGGGGFDFEFGF>GGDFFGGGG5;>CCFGGGGGFDGFGGGG;FFGDCADDDF8FFFFFFFFFFB?4BFA?BF013961802(499(34)601>>:B84)65:4(,:?).4)66<AD<2?<(8?;117:<<4-4((-()6<))5,((##
@M05025:18:000000000-B3NL5:1:1101:15506:9284 2:N:0:CACTCA
ACTTGAGGACTACACGGGTTTCTAATCCTGTTCGCTCCCCATGCTTTCGCTCCTCAGCGTCAGTAAATGCCCAGAGACCTGTCTTCGCCATCGGTGTTCCTCCTGATATCTGCGCATTTCACCGCTACACCAGGAATTCCAGTCTCCCCTACATCACTCTAGTCTGCCCGTACCCACCGCAGACCCGAGGTTGAGCCTCGGACTTTCACGCCAGACGCGACAAACCGCCTACGAGCTCTTTACGCCCAATAAATCCGGATAACGCTTGCCCCCTGCTGATTACCGCCGCTGCTGGCCGCCT
+
CCCGGGFGGGGGGGEEFEGEDGGGGGGGGGGGFGDGGGFGGGCEGGGGGGGGGGGGGGGGGGGGGGGGGFGGGGGGFGGGFGGGGGGGGEFGGGFGFGGGFGGGGGGGAFGFFGGGGGGFGFGGEGEGGGGGGG@DEFGGGGGGGGGGGGGGGGGGFGGGFDBEDCFGGCE8C6EGGDGGDG6,=F>DGCGGC?CC97C7>DEFF>FFF4)2/65?@@>)53;37=6>@;<B:?2(,453<4)(8926143<4)4(41613.)(28((((),-4(2(,)5467<(((,-(-(),32,((##
@M05025:18:000000000-B3NL5:1:1101:12403:9305 2:N:0:CACTCA
ACTTGAGGACTACACGGGTTTCTAATCCTGTTCGATACCCACGCTTTCGTGCCTCAGCGTCAGTAGGGCGCCGGTATGCTGCCTTCGCAATCGGAGTTCTGCGTGATATCTATGCATTTCACCGCTACACCACGCATTCCGCATACTTCTCGCCCACTCGAGGCCGCCAGTTTCAACGGCAGGCCGGGGTTGAGCCCCGACATTTGACCGCTGACTTAACAGCCCGCCTACGCACCCTTTAAACCCAATAAATCCGGATAACGCTCGCGTCCTCCGTATTACCGCGGCTGCTGGCCCGGAA
+
CCCGGGGGGGGGGGGGGGGGGGGGGGGGGGGGGGGGGGGGGGGGGGGGGGGGGGGGGGGGGGGGGGGGGEGGGGGGGGGGGGGGGGDGGGGGGGGGGGGGGGGGGGGGGGGGGGGGGGGGGGGDGGGGGGGGGGGGGGGGGGGGDGGGGEGEGGGGGGGFGGDEGGGGGGGGFFCFGGGGDCDGGGGGGGGGGGGGFGGDFGFFF?FF?EEFF>?FAB=FFBF<:9>>6???BFFF6?BF>A<A???:07A2>>>>F:0697:>?64112;>?ABFF:B2>A<:6(1903:?)(((49>##
@M05025:18:000000000-B3NL5:1:1101:19889:9313 2:N:0:CACTCA
ACTTGAGGACTACTAGGGTTTCTAATCCTGTTTGCTCCCCACGCTTTCGTGCCTCAGTGTCAGTGTTGGTCCAGGTAGCTGCCTTCGCCATGGATGTTCCTCCTGATCTCTACGCATTTCACTGCTACACCAGGAATTCCGCTACCCTCTACCACACTCTAGTCGCCCAGTATCCACTGCAGTTCCCAGGTTGAGCCCAGGGCTTTCACAACGGACTTAAACGACCACCTACGCACGCTTTACGCCCAGTAATTCCGAGTAACGCTTGCACCCTTCGTATTACCGCGGCTGCTGGCACCTG
+
CCCGGGGGGGGGGGGGGGFGGGGGGGGGGGGGGGGGGGGGGGGGGGGGGGGGGGGGGGGGGGGGGGGGGGGGGGGGGGGGGGGGGGGGGGGGGGGGGGGGGGGGGGGGGGGGGGGGGGGGGGGGGGGGGGFGGGGGGGGFGGGGGGGGGGGGFGGGGGGGGGGGGGGGGGGGGGGGGGGGGGGGGGGGGGGGGGGGFGGGFD>F?FFFFFFFFF)?=EFFFFFFFABF>26B@FFFBFDD16C63(7;;@FEEC3?E@@;@<?;B<F<67?8?F:<FF71>DFF?F9>966:??084?(##
@M05025:18:000000000-B3NL5:1:1101:9487:9335 2:N:0:CACTCA
ACTTGAGGACTACTGGGGTATCTAATCCTGTTCGCTACTCATGCTTTCGAGCCTCAGCGTCAGTTGCAGACCAGAGAGCCGCCTTCGCCACTGGTGTTCTTCCATATATCTACGCATTCCACCGCTACACATGGAGTTCCACTCTCCTCTTCTGCGCTCAAGTTCAACAGTTTCTGATGCAATTCTCCGGTTGAGCCGAAGGCTTTCACATCAGACTTATTGAACCGCCTGCACTCGCTTTACGCCCAATAAATCCGGACAACGCTTGCCACCTACGTATTACCGCGGCTGCTGGCACGTG
+
CCCGGGGGCGGGFGGCGEFGGGGGGGGGGGGGGGGGGGGGGGGGFGGGGGFEGGGGGGGFGGGGGGGGGGGGGGGGGGGGEGGGEGGCECFGGGGGFGGGFGGGFFFAFGGGF<FEGGGGGGGGGGGGFGGFGGGCFGDFGFGFEGGGEFGGGGG+=CGGG9@FFGGGGDFFGGFFFFDFGFGGGFCF+CDCCGGFFGCD>*;C5AB9>AAFFBEFEFFFC?ECB:@@=@F>=@E@;9;D;E3(/:6@(3@8ECEFF((22??(4:?0<?FD0((5:32)4AB9((((,3((44(,33(##
@M05025:18:000000000-B3NL5:1:1101:27582:9343 2:N:0:CACTCA
ACTTGAGGACTACAGGGGTTTCTAATCCTGTTTGCTCCCCACGCTTTCGAGCCTCAGCGTCAGTTACAGACCAGAGAGCCGCCTTCGCCACTGGTGTTCCTCCATATATCTACGCATTTCACCGCTACACATGGAATTCCACTCTCCTCTTCTGCACTCAAGTCTCCCAGTTTCCAATGACCCTCCCCGGTTGAGCCGGGGGCTTTCACATCAGACTTAAGAAACCGCCTGCGCTCGCTTTACGCCCAATACATCCGGACAACGCTTGCCACCAACCTACTACCGCGGCTGCCGGCACGAC
+
CCCFGGGGFGGGGGGGGGGGGGGGGGGGGGGGGGGGFGGGGGGGGGGGGGGGGGGGGGGGGGGGGGGGGGGGGGGFGGGGGGGGGGGGGGGGGGGGGGGGGGGGGGGGGGGGGGGGGGGFGGCGFGGGGG?FGGEEGGGDGGGGBFGFF=AFFCGGFFGDCG,=CFGGGGFGGGGFFFFFCF6??DGGGDGGCD>FAGGGFGD8AAFFFF=AF@)65?FFF)>D@8>>@?;=9>9?B>:<B))(-7316:?)54>(2(41;:063(((-4<7((,,(((.5)44169((-((((,-(((##
@M05025:18:000000000-B3NL5:1:1101:8353:9368 2:N:0:CACTCA
ACTTGAGGACTACCCGGGTTTCTAATCCTGTTTGCTCCCCACGCTTTCGAGCCTCAGCGTCAGTTACAGACCAGAGAGCCGCCTTCGCCACTGGTGTTCCTCCATATATCTACGCATTTCACCGCTACACATGGAATTCCACTCTCCTCTTCTGCACTCAAGTCTCCCAGTTTCCAATGACCCTCCCCGGTTGAGCCGGGGGCTTTCACATCAGACTTAAGAAACCGCCTGCGCTCGCTTTACGCCCAATAAATCCGGACAACGCTTGCCACCTACGTATTACCGCGGCTGCTGGCCCCAT
+
CCCGGGGGGGGGGGGGGGGGGGGGGGGGGGGGGGGGGGGGGGGGGGGGGGGGGGGGGGGGGGGGGGGGGGGGGGGGGGGGGGGGGGGGGGGGGGGGGGGGGGGGGGGGGGGGGGGGGGGGGGGGGEGGGGGGGGGFGGGGGGGGGGGGGGGGGGGGFGGGGGGGGGGGGGFGGGGGDFGGGGGFGGGGGGDDGGFGFG>DDGFFFFFFFFFFFE@F@EFF+>C@DFFFFFD@>>>FFFFFFFFFFFFF6B?F249:>9?;B:<(-3:060<??BFF??F2(:AB6917>9>?::00(,(##
@M05025:18:000000000-B3NL5:1:1101:18894:9369 2:N:0:CACTCA
ACTTGAGGACTACTAGGGTTTCTAATCCTGTTCGATACCCACGCTTTCGTGCCTCAGCGTCAGTAGGGCGCCGGTATGCTGCCTTCGCAATCGGAGTTCTGCGTGATATCTATGCATTTCACCGCTACACCACGCATTCCGCATACTTCTCGCCCACTCAAGAACGCCAGTTTCAACGGCTCGACGGCGTTGAGCACCGCATTTTTACCGCTGACTTGGCATCCCGCCTACGCACCCTTTAAACCCAATAAATCCGGATCACGCTCGCATCCTCCGTATTACCGCGGCCGCTGGCACGGAA
+
CCCGGGGGGGGGGGGGGGGGGGGGGGGGGGGGGGGGGGGGGGGGGGGGGGGGGGGGGGGGGGGGGGGGGGGGDGGGGGGGGGGGGGGGGG>FGGGDGGGGEFGGGGGFFGGGGGGGGGGGGGGGGDGGGGGGGGGGGGGGGGGEEGGGGGFGECEGGGGGG99CG>EGGEFFFGGGGGGGGCDGGGGGG9D77DGGFGGGDGDF@AFFFFFABFF?926FF<3><BFFFFF:><;F0125A2:AB0:2<7<4<A?>>:1(:?:??:,,(,7:7A?F1:(4699:99(((-4299?7212##
@M05025:18:000000000-B3NL5:1:1101:11480:9390 2:N:0:CACTCA
ACTTGAGGACTACCAGGGTATCTAATCCTGTTTGCTCCCCACGCTTTCGAGCCTCAGCGTCAGTTACAGACCAGAGAGCCGCCTTCGCCACTGGTGTTCCTCCATATATCTACGCATTTCACCGCTACACATGGAATTCCACTCTCCTCTTCTGCACTCAAGTCTCCCAGTTTCCAATGACCCTCCCCGGTTGAGCCGGGGGCTTTCACATCAGACTTAAGAAACCGCCTGCGCTCGCTTTACGCCCAATAAATCCGGACAACGCTTGCCACCTACGTATTACCGCGGCTGCTGGCACCTA
+
CCCGGGGGGGGFGGGGGGFGGGGGFGGFGGGGGGGGGGGGGGGGGGGGGGGGGGGGGGGGGGGGGGGGGGGGFFGGFGFGEGGGGGGGGGGGGGEFGGGFFFGGGGGFGGGFGGGGGGGGGGGGGGGGGGGGGGFFFGGGGGGGGFGGGGGGGGGGGGGF?CDFGGFFFFFFGGGGGGGGGGFFGCGG?CCGGGGGFG>CDDEBFFF6=@CFBE3A@EFFCEE@F@@FFDDD9B9<9B:?1AA6319?6::84440112,2::6B?:B?7AF?::?B1?24<<<64(2(,3350::(50##
@M05025:18:000000000-B3NL5:1:1101:26392:9402 2:N:0:CACTCA
ACTTGAGGACTACTGGGGTATCTAATCCTGTTTGCTCCCCACGCTTTCGCACCTGAGCGTCAGTCTTTGTCCAGGGGGCCGCCTTCGCCACCGGTATTCCTCCAGATCTCTACGCATTTCACCGCTACACCTGGAATTCTACCCCCCTCTACAAGACTCTAGCCTGCCAGTTTCGGATGCAGTTCCCAGGTTGAGCCCGGGGATTTCACATCCGACTTGACAGACCGCCTGCGTGCGCTTTACGCCCAGTAATTCGGATGAACGCTTGCACCCTCCGTATTACCGCGCCTGCTGGCCCGTA
+
CCCGGGGFGGGGGGGGGGGGGGGGGGGGGGGGGGGGGGGGFEGGGGGGDFGGGGGGGGGGGEFGGGGFGGGGGGGGGGGGGGGGEFGGGGGGEFCCFFGGGGDFEEGFFGGGFGGGGGGFFGGGGGEEFDFCFCFGCFGGGGCGDEGGGGGGG6<EGCFGFGFFFFFGCFGAFGGGGGG4CCGGFGGFFDGGGG49AFG4BGEBF=AFFFFFFFDDB?FBF9<@;=113::<>::?B>B??ADFFF03<3))-))(,4:3()-(-4(4:??(828?23((42444990(4((.546(((##
@M05025:18:000000000-B3NL5:1:1101:5586:9403 2:N:0:CACTCA
ACTTGAGGACTACAAGGGTTTCTAATCCTGTTTGCTCCCCACGCTTTCGCACCTGAGCGTCAGTCTTTGTCCAGTGGGCCGCCTTCGCCACCGGTATTCCTCCAGATCTCTCCGCTTTTCACCGCTACACCTGGAATTCTACCCCCCTCTACAAGACCCTAGCCTGCCAGTTTCGGCTGCAGTTCCCAGGTTGAGCCCGGGGATTTCACATCCGACTTGACAGACCGCCTGCAGGCGCTCTACGCCCAGTAATTCTCATTACCTCTTGCACCCTCCGGATTACCTCGGCTGCTGGCACCCT
+
A---CCC-6,C666FG<76C@F<,;,CFGGG<F@,,666,6C:@;66,,66@@@,,;C678,8C@F9<FG@FG,,:F<,:+C=?,=,B,,8,484@FGG,@F8,E?F85:F,4:++@+=<5F,+8C+@AFG:,44,CFBE,E,66>EEGD=A9D?,,,,6@,6,,,D,5,33521C*9CG5FG9E+@>7*2***;CA??))))//;++1+36),(0628*/)),(,(,7?(1(,39(-4(,)6?(7;<::)).).)))64>)6-226).)),30:1(((2:?72))((-(((.5(20)(##
@M05025:18:000000000-B3NL5:1:1101:16525:9405 2:N:0:CACTCA
ACTTGAGGACTACAAGGGTATCTAATCCTGTTTGCTCCCCACGCTTTCGAGCCTCAGCGTCAGTTACAGACCAGAGAGCCGCCTTCGCCACTGGTGTTCCTCCATATATCTACGCATTTCACCGCTACACATGGAATTCCACTCTCCTCTTCTGCACTCAAGTCTCCCAGTTTCCAATGACCCTCCCCGGTTGAGCCGGGGGCTTTCACATCAGACTTAAGAAACCGCCTGCGCCCGCTTTACGCCCAATAAATCCGGACAACGCTTGCCACCTACGTATTACCGCGGCTTCTGGCACCTC
+
CCCGGGGGGGGGGGGGGGGGGGGGGGGGGGGGGGGGGGGGGGGGGGGGGGGGGGGGGGGGGGGGGGGGGGGGGGGGGGGGGGGGGGGGGGGGGGGGGGGGFGGGGFFGGGGGGGGGGGGGGGGGGGGGGGGGGGEEEGGGGGFFFGGGGGGGGGGGGCGGGGFGGGGFGGGGGGGGGGGFGGGGFCEDGGDD>C?GFGGGFGFFFFFFFFAFF@FFE<ACACE@;@FF;;@D>(,46(3:?4<FF>FF?BF<94<?B6:>FB00(2:1?B432,8??F<AF)422;B(34(46-4>()(##
@M05025:18:000000000-B3NL5:1:1101:19781:9415 2:N:0:CACTCA
ACTTGAGGACTACTCGGGTTTCTAATCCTGTTTGCTCCCCACGCTTTCGTGCCTCAGTGTCAATGTTGGTCCAGGTAGCTGCCTTCGCCATGGATGATCCTCCTGATCTCTACGCATTTCACTGCTACACCAGGAATTCCGCTACCCTCTACCACATTCTAGTCATCCAGTATCCACTGCAGTTCCCAGGTTGAGCCCAGGGCTTTCACAACGGACTTAAATAACCACCTACGCACGCTTTACGCCCAGTAATTCCGAGTAACGCTTGCACCCTTCGTATTACCGCGGCTGCTGGCACGAC
+
CCCFGGGGGGGGGGGGGGFFGGGGFFGGGGGGGGGGGGGGGGGGGGGFGGGCEGGFGGGGGFGGGGGGGGGGGGGGGGGGGGGGGGFGGGGGGFGFGGG9FGGGFFFGAFGFGGGGGGGGGGGGGFEGGGGDE@DGGGGGGGGGECEGFGGGGGGGCAFDFFGGGGFGGG=FFGFF=?DGFGGGGGGGF?FFFFDFFFFG?DBFFFAFFFFFEF>BFEFF>*;A8@CCFD=FAFFFF@@D=E=95(:@((.7C6?9@6923.)424;?0<E@F@336111(44<?>791--(:?(1(,(##
@M05025:18:000000000-B3NL5:1:1101:26323:9433 2:N:0:CACTCA
ACTTGAGGACTACAGGGGTATCTAATCCTGTTTGCTCCCCACGCTTTCGAGCCTCAGCGTCAGTTACAGACCAGAGAGCCGCCTTCGCCACTGGTGTTCCTCCATATATCTACGCATTTCACCGCTACACATGGAATTCCACTCTCCTCTTCTGCACTCAAGTCTCCCAGTTTCCAATGACCCTCCCCGGTTGAGCCGGGGGCTTTCACATCAGACTTAAGAAACCGCCTGCGCTCGCTTTACGCCCAATAAATCCGGACAACGCTTGCCACCTACGTATTACCGCGGCTGCTGGCCCCTT
+
CCCGGGGGGGGGGGGGGGFGGGGGGGGGGGGGGGGGGGGGGGGGGGGGGGGGGGGGGGGGGGGGGGGGGGGGGGGGGGGGGGGGGGGGGGGGGGGGGGGGFFFGGGGGGGGGGGGGGGGGGGGEFGGGGGGGGG@CCFGFGGGFGGGGGGGGGGGGGDGGGGFFGGGGGGDGGGGG7D8FG6DGGGGGGGGGGGGGFGCDEDEFFFFFFFFFFEFFFEFFFFFFF@9@;<6?FF91>F?::>:04>>??:DA9-6:9>:>FFFB(4?00(<>:3??FF)).):A8;(12(34:>?6(((##
@M05025:18:000000000-B3NL5:1:1101:12986:9464 2:N:0:CACTCA
ACTTGAGGACTACAAGGGTATCTAATCCTGTTTGCTCCCCATGCTTTCGTACCTCAGCGTCAGTATTAGGCCAGATGGCTGCCTTCGCCATCGGTATTCCTCCAGATCTCTACGCATTTCACCGCTACACCTGGAATTCTACCATCCTCTCCCATACTCTAGCTTCCCAGTATCGAATGCAATTCCCAAGTTAAGCTCGGGGATTTCACATCCGACTTAAAAAGCCGCCTACGCACGCTTTACGCCCAGTAAATCCGATTAACGCTCGCACCCTCTGTCTTACCGCGCCTGCTGGCACCTC
+
CCCGGGGGGGGGGGGGGGGGGGGGGGGGGGGGGGGGGGGGGGGGGGGGGGGGGGGGGGGGGGGGGGGGGGGGGGGGGGGGGGGGGGGGGGGGGGGGGGGGGGGGGGGGGGGGGGGGGGGGGGGGGGGGGGGGGGGGGGGGGGGGGGGGGGGGGGGGGGGGGGGFGGGGGGGGGGEGFGFGGGGGGGGGDGFGGF?GFGGGFG>AFFAFFFFFFFFFFFFFAFFFDD2@=@@FF9@@B>?FF)6;FF97@ECEE5?EBFF;DCC1;:?>>06>??::.4)6<BF:(7(((((,4)8?(3-##
@M05025:18:000000000-B3NL5:1:1101:11959:9478 2:N:0:CACTCA
ACTTGAGGACTACAAGGGTTTCTAATCCTGTTCGCTACCCATGCTTTCGAGCCTCAGCGTCAGTTGCAGACCAGAGAGCCGCCTTCGCCACTGGTGTTCTTCCATATATCTACGCATTCCACCGCTACACATGGAGTTCCACTCTCCTCTTCTGCACTCAAGTTCAACAGTTTCTGATGCAATTCTCCGGTTGAGCCGAAGGCTTTCACATCAGACTTATTGAACCGCCTGCACTCGCTTTACGCCCAATAAATCCGGACAACGCTTGCCACCTACGTATTACCGCGGCTGCTGGCACCTT
+
CCCGGGGGGGGGGGGGGGGGGGGGGGGGGGGGGGGGGGGGGGGGGGGGGGGGGGGGGGGGGGGGGGGGGGGGGGGGGGGGGGGGGGGGGGGGGGGGGGGGGGGGGGGGGFGGGGGGGGGGGGGGGGGGGGGGGGGGGGGGGGGGGGGFGGGGGGGGGGGGGGGGGGGGGGGGGGGGGGGGGGGGGGGGGGGGCFGGFGDCDGFFFFFFFFFFFBBFFFFFFFFCE2A@BFFDFF=;922=DFE?;9BFF@EFCF?E;>D02??>B0::?:>7614>082<7>491912603<0>:?<2(##
@M05025:18:000000000-B3NL5:1:1101:26694:9489 2:N:0:CACTCA
ACTTGAGGACTACAAGGGTATCTAATCCTGTTCGCTACCCATGCTTTCGAGCCTCAGCGTCAGTTGCAGACCAGAGAGCCGCCTTCGCCACTGGTGTTCTTCCATATATCTACGCATTCCACCGCTACACATGGAGTTCCACTCTCCTCTTCTGCACTCAAGTTCAACAGTTTCTGATGCAATTCTCCGGTTGAGCCGAAGGCTTTCACATCAGACTTATTGAACCGCCTGCACTCGCTTTACGCCCAATAAATCCGGACAACGCTTGCCACCTACGTCTTCCCGTGTCTGCTGCCACCTA
+
CCCEC9EF@FGEGGG9FGEFGGGGEEFFGGGGGEEGGGCFGGCFFGGGGG@FGGGGFGGGEEEGGDCFGGGG?F@E,CCFGDGGGGGGE,BFFAFFFEGFFGGFACFEBFGGGGGGGGGFFG<CFE>:AEFGGF@FEDGGAFD8>F?FFFFFGGGG8=8889FCGGGGDG3=CDGF+CFFFFFGG@CFGG7?+6C7*=6**9>FFFB;EBFFFBFF:EAF69*66/5>BF2=B54;2(/:2CC??0((23;8)97((.2962(72::?:747?(47:7(.4)),((((.).))5).),.##
@M05025:18:000000000-B3NL5:1:1101:10554:9496 2:N:0:CACTCA
ACTTGAGGACTACCAGGGTTTCTAATCCTGTTTGCTCCCCACGCTTTCGAGCCTCAGCGTCAGTTACAGACCAGAGAGCCGCCTTCGCCACTGGTGTTCCTCCATATATCTACGCATTTCACCGCTACACATGGAATTCCACTCTCCTCTTCTGCACTCAAGTCTCCCAGTTTCCAATGACCCTCCCCGGTTGAGCCGGGGGCTTTCACACCAAACTTAAGAAACCGCCTGCGCTCGCTTTACGCCCAATAAATCCGGACAACGCTTGCCACCTACGTATTACCGCGGCTGCTGGCACCTG
+
CCCGGGGGGGGGGGGGGGGGGGGGGGGGGGGGGGGGGGGGGGGGGGGGGGGGGGGGGGGGGGGGGGGGGGGGGGGGGGGGGGGGGGGGGGGGGGGGGGGGGGGGGGGGGGGGGGGGGGGGGGGGGGGGGGGGGGECFGGGGGFGDGDEEGGGGGGGGGGGGGDGDFGGGGGGFGFGG7DF?DC8DDEDGGCCDDGGFGGGFGFEFFB6@+8>F(:FEFF=AEED@D0;FF;?(6(--22<:AA:B>9FFFFBF<ABF;:22?:1;BF6(:)):1:214):?249<;99;966>??:(,,##
@M05025:18:000000000-B3NL5:1:1101:2261:9515 2:N:0:CACTCA
ACTTGAGGACTACAAGGGTTTCTAATCCTGTTTGCTCCCCACGCTTTCGTGCCTCAGTGTCAATGTTGGTCCAGGTAGCTGCCTTCGCCATGGATGTTCCTCCTGATCTCTACGCATTTCACTGCTACACCAGGAATTCCGCTACCCTCTACCACATTCTAGTCATCCAGTATCCACTGCAGTTCCCAGGTTGAGCCCAGGGCTTTCACAACGGACTTAAATAACCACCTACGCACGCTTTACGCCCAGTAACTCCGAGTAACGCTTGCACCCTTCGTATTACCGCGGCTGCTGGCACGTA
+
CCCGGGGGGGGGGGGGGGFGGGGGGGGGGGGGGGGGGGGGGGGGGGGGGGGGGFGGFGGGGGGGGGGGGGGGGGGGGGGGGGGGGGGGGGGGGGGGGGGGGGGGGGGGGGGGGGGGGGGFGGGGGGGGGGGGGGGGGGGGGGGGGGGGGGGGGGGFGGGGGGGGGGGDGGGGGGGGGGGGGGGGGFGFGFGGGGGGFGFGFGFFFFFFFF?EEBDFFFFFFFFFF5CCFFFFFFFFFFFFFFFDF=BFFFFEE?4;<BF@@EC21717<<@;7;1;DB(.4:A<?FF9>>FFF?>?03(##
@M05025:18:000000000-B3NL5:1:1101:9611:9540 2:N:0:CACTCA
ACTTGAGGACTACTGGGGTTTCTAATCCTGTTCGCTACCCATGCTTTCGAGCCTCAGCGTCAGTTGCAGACCAGAGAGCCGCCTTCGCCACTGGTGTTCTTCCATATATCTACGCATTCCACCGCTACACATGGAGTTCCACTCTCCTCTTCTGCACTCAAGTTCAACAGTTTCTGATGCAATTCTCCGGTTGAGCCGAAGGCTTTCACATCAGACTTATTGAACCGCCTGCACTCGCTTTACGCCCAATAAATCCGGACAACGCTTGCCACCTACGTACTACCGCGCCTGCTGGCACCTT
+
CCCGGGGGGGGGGGGGGGFGCFGGGGGGGGGGGGGGGGGGGGGGGGGGGGGGGGGGGGGGGGGGGGGGGGGGGGGGGGGGGGGGGGGGGGGGGGGGGGGGGGGGGGGGGFGGGGDGGGGFGGGGGGGGGGFGFGGGGGGGGEDFEGGGGGCEGFFGGGGGGCFGGGGGGDGGGGGFDFGGGFGGDEFDDGDG6CCCFGGGEDFFFFFFAFFAFFBFF?FFA6E;><529=>>5BE@211;D;<<?>9;(:@A<37;>9?@F<?B>B:??>AFBBFF0,5(-6:34>9(-4(3080:()(##
@M05025:18:000000000-B3NL5:1:1101:9349:9550 2:N:0:CACTCA
ACTTGAGGACTACTCGGGTTTCTAATCCTGTTCGCTACCCATGCTTTCGAGCCTCAGCGTCAGTTGCAGACCAGAGAGCCGCCTTCGCCACTGGTGTTCTTCCATATATCTACGCATTCCACCGCTACACATGGAGTTCCACTCTCCTCTTCTGCACTCAAGTTCAACAGTTTCTGATGCAATTCTCCGGTTGAGCCGAAGGCTTTCACATCAGACTTATTGAACCGCCTGCACTCGCTTTACGCCCAATAAATCCGGACAACGCTTGCCACCTACGTATTACCGCGGCTGCTGGCACCCG
+
CCCGGGGGGGGGGGGGGGGGGGGGGGGGGGGGGGGGGGGGGGGGGGGGGGGGGGGGGGGGGGGGGGGGGGGGGGGGGGGGGGGGGGGGGGGGGGGGGGGGGGGGGGGGGGGGGGGGGGGGGGGGGGGGGGGGGGGGGGGGGGGGGGGGGGGGGGGGGGGGGGGGGGGGGGGGGGGGGGGGGGGGGGGGGGGG>FGGFGD>@DFFFFFAFCAFFFFFFE@FF6EEE>=BFFB9BF=B217?D3>((32?D=;EE<CE>9@99:<208418>AB6732::2:89AB0(-1(,((,3887>(##
@M05025:18:000000000-B3NL5:1:1101:25852:9581 2:N:0:CACTCA
ACTTGAGGACTACCGGGGTTTCTAATCCTGTTCGCTACCCATGCTTTCGAGCCTCAGCGTCAGTTGCAGACCAGAGAGCCGCCTTCGCCACCGGTGTTCTTCCATATATCTACGCATTCCACCGCTACACATGGAGTTCCACTCTCCTCTTCTGCACTCAAGTTCAACAGTTTCTGATGCAATTCTCCGGTTGAGCCGAAGGCTTTCACATCAGACTTATTGAACCGCCTGCACTCGCTTTACGCCCAATAAATCAGGACAACGCTTGCACCCTACCTATTACCCCGGCTGCTGGCACGTT
+
CCCGGGGGGGGGGGGGGGGGGGGGGGGGGGGGGGGGGGGGGGGGGGGGGGGGGGGGGGGGGGDGGGGGGGGGGGGGGGGGGGGGGGGGGGGGGGGGGGGGGGGGGGGGGFGGGGGGGGGGGGGGGGGGGGGGGGGGGGGGDFGGGGGGFGGGGGGGGGGGGGGGGGFGGGGGGGGGFFFFGGGFCDGGG5;?;CCFFGGGFGFFFFFBFFFFFE=FE?AFACE:@BBFF?FD@EA@@;DDDEF;DF68(::2:5A)).5606?69:3<6)),(-(4(84-46<<(((32(((.,461<(##
@M05025:18:000000000-B3NL5:1:1101:16300:9582 2:N:0:CACTCA
ACTTGAGGACTACACGGGTTTCTAATCCTATTTGCTCCCCACGCTTTCGTGCCTCAGTGTCAGTTACAGACCAGGCGACCGCCTTCGCCACTGGTGTTCCTCCATATATCTACGCATTTTACCGCTACACATGGAATTCCATCGCCCTCTTCTGCACTCCAGCATACCAGTTTCCATAGCTTACAATGGTTGAGCCATTGCCTTTTACTACAGACTTAGTACGCCACCTACGCACCCTTTACGCCCAATGATTCCGGATAACGCTTGCCACCTACGTATTACCGCGGCTGCGTGCACTCAA
+
CCCGGGGGGGGGGGGGGGGGGGGGGGGGGGGGGGGGGGGGGGGGGGGGGGGGGGGGGGGGGGGGGGGGGGGGGGDGGGEGGGGGGGGGGGGGGGGGGGGGGGGGGGGGGGGGGGGGGGGGGGGGGGGGGGGGGGGGGGGGGGGGGGGGGGGGGGGGGGGGGGGGGGGGEFGFFGGGGFGGGGGGGDGFGGFDFGGGAG>>FGFFFFFFFFFFFEDFFFFFFFF29=@BBFE2@DFF?;@EFF<@F>D;@EEFFFC@;@(()/(7??FFFFF:?0,,4,<>254,(-(1142((-4(5)(##
@M05025:18:000000000-B3NL5:1:1101:3903:9589 2:N:0:CACTCA
ACTTGAGGACTACAAGGGTATCTAATCCTGTTCGCTACCCATGCTTTCGAGCCTCAGCGTCAGTTGCAGACCAGAGAGCCGCCTTCGCCACTGGTGTTCTTCCATATATCTACGCATTCCACCGCTACACATGGAGTTCCACTCTCCTCTTCTGCACTCAAGTTCAACAGTTTCTGATGCAATTCTCCGGTTGAGCCGAAGGCTTTCACATCAGACTTATTGAACCGCCTGCACTCGCTTTACGCCCAATAAATCCGGACAACGCTTGCCACCTACGTATTACCCCGGCTTCTGGCCCCAA
+
CCCGGFGFGGGGGGGGGGCGGGGGGGGGGGGGGEGGEGGGEGCFGGGGGGGGGGGGGGGGGGGGGGG?GGGGGGGGGGGGGGDGGGDGGGGGGGGGGGGFGGGGGGGGGGGGGGGGGGGFGGGGGGGEFGGGGGGGGGGGFFEGGGGFFGGGGGGGGGGGG?EFGGGGGGGGGGGGGGGGGGGGGGGGG6DGDFCFFGGCD7AFFFFFFFAAFEFAEEFFFFCEEDBBFFFF=@@E2@>@FC<6?06<?@;E)9?@@6D;6?B;6:?<<0<?<1(((..)84<)(,3304((6<)),4(##
@M05025:18:000000000-B3NL5:1:1101:6307:9605 2:N:0:CACTCA
ACTTGAGGACTACCGGGGTTTCTAATCCTGTTCGCTACCCATGCTTTCGAGCCTCAGCGTCAGTTGCAGACCAGAGAGCCGCCTTCGCCACTGGTGTTCTTCCATATATCTACGCATTCCACCGCTACACATGGAGTTCCACTCTCCTCTTCTGCACTCAAGTTCAACAGTTTCTGATGCAATTCTCCGGTTGAGCCGAAGGCTTTCACATCAGACTTATGGAACCGCCTGCACTCGCTTTACGCCCAATAAATCCGGACAATGCTTGCCACCTACGTATTACCGCGGCTGCTGGCACGCA
+
CCCGGGGGGGGGGGGGGGGGGGGGGGGGGGGGGGGGGGGGGGGGGGGGGGGGGGGGGGGGGGGGGGGGGGGGGGGGFGGGGGGGGGGGGDGGGGGG@FGFGGGGGGGGFFGGGGGGGGGFGGFGGGGGGGDGGFGGGFGGFGGGGDGGGGGGGGGGG9FGGGGGGGGGGGGGGGGGGGGFGCGDFCFGGGGDDC95??>DBGFFFFF>FEFFFEFF=CFF+08B@2>@B@;?DF98<B;@D3<;<961;8)7)<C?F1?>1()-(--5:()..((53:<>?))-(4(-1(3(.)40(5-##
@M05025:18:000000000-B3NL5:1:1101:8073:9619 2:N:0:CACTCA
ACTTGAGGACTACAAGGGTATCTAATCCTGTTCGCTACCCATGCTTTCGAGCCTCAGCGTCAGTTGCAGACCAGAGAGCCGCCTTCGCCACTGGTGTTCTTCCATATATCTACGCATTCCACCGCTACACATGGAGTTCCACTCTCCTCTTCTGCACTCAAGTTCAACAGTTTCTGATGCAATTCTCCGGTTGAGCCGAAGGCTTTCACATCAGACTTATTGAACCGCCTGCACTCGCTTTACGCCCAATAACTCCGGACAACGCTTGCCACCTACGTATTACCGCGGCTGCTGTCACCCT
+
CCCGGGGGGGGGGGGGGGGGGGGGGGGGGGGGGGGGGGGGGGGGGGGGGGGGGGGGGGGGGGGGGGGGGGGGGGGGGGGGGGGGGGGGGGGGGGGGGGGGGGGGGGGGGGGGGGGGGGGGGGGGGGDGGGGGGGGGGGGGGGFEAFGGGGGGGGGGGGGGGCFDGGGGGGGGFFGGGGGGGGFEGGFDDGDDCCDGFGDDF56FFFFFFFFFFFEFFFFFF6<;ED99@?>BFFFBFFFD@EFFF@@@0:@E)4;EF0172:8(9:FFF?FF??27::2<?AFA?BB0669(2:-4)6)##
@M05025:18:000000000-B3NL5:1:1101:11613:9635 2:N:0:CACTCA
ACTTGAGGACTACTAGGGTATCTAATCCTGTTCGCTCCCCACGCTTTCGCTCCTCAGCGTCAGTAACGGCCCAGAGACCTGCCTTCGCCATTGGTGTTCTTCCCGATATCTACACATTCCACCGTTACACCGGGAATTCCAGTCTCCCCTACCGCACTCAAGCCCGCCCGTACCCGGCGCGGATCCACCGTTAAGCGATGGACTTTCACACCGGACGCGACGAACCGCCTACGAGCCCTTTACGCCCAATAAATCCGGATAACGCTTGCCCCCTACGTATTACCGCGGCTGCTGGCACCAT
+
CCCGGGGGGGGGGGGGGGGGGGGGGGGGGGGGGGGGGGGGGGGGGGGGGGGGGGGGGGGGGGGGGGGGGGGGGGGGGGGGGGGGGGGGGGGGGGGGGGGGGGGGGGGGGGGGGGGGGGGGGGGGGGGGGGGDGGGGGFGGGGGG9EGGGGGGGGGGGGGGDFFGGEGGGGGGGGGGGGGGGGGECFFGGDDDDCGGFDFGEGFFFFF6@CFF:>>EFB@EFF(7>>>>>?FFFF(2>?B:>2<:BF>?0.4<45AB611:1250940(((5:(((.-,8<(.44(,((4((3328?()(##
@M05025:18:000000000-B3NL5:1:1101:5066:9639 2:N:0:CACTCA
ACTTGAGGACTACAGGGGTATCTAATCCTGTTCGCTACCCATGCTTTCGAGCCTCAGCGTCAGTTGCAGACCAGAGAGCCGCCTTCGCCACTGGTGTTCTTCCATATATCTACGTATTCCACCGCTACACATGGAGTTCCACTCTCCTCTTCTGCACTCAAGTTCAACAGTTTCTGATGCAATTCTCCGGTTGAGCCGAAGGCTTTCACATCAGACTTATTGAACCGCCTGCACTCGCTTTACGCCCAATAAATCCGGACAACGCTTGCCACCTACGTATTACCGCGGCTGCTGGCACGTT
+
CCCGGGGGGGGGGGGGGGGGGGGGGGGGGGGGGGGGGGGGGGGGGGGGGGGGGGGGGGGGGGGGGGGGGGGGGGGGGGGGGGGGGGGGGGGGGGGGGGGGGGGGGGGGGGGGGGGGGGGGGGGGGGGGGGGGGGGGGGGGGGGGGGGGGGGGGGGGGGGGGGGGGGGGGGGGGGGGGGGGGGGGGFGGGGGGGFFFFDG>DDFFFFFFFFFFAB6AEEFFFFEFFDFF9@>(5;4;BFFFFFFFFF;@D;@EFEF@FB?BF=<9BFFFFFFF??:BBFFFFBDA4;909143)8(81?(##
@M05025:18:000000000-B3NL5:1:1101:23079:9655 2:N:0:CACTCA
ACTTGAGGACTACTGGAGTTTCTAATCCTATTTGCTCCCCACGCTTTCGTGCCTCAGTGTCAGTTACAGACCAGGCGACCGCCTTCGCCACTGGTGTTCCTCCATATATCTACGCATTTTACCGCTACACATGGAATTCCATCGCCCTCTTCTGCACTCCAGCATACCAGTTTCCATAGCTTACAATGGTTGAGCCATTCCCTTTTACTACAGACTTAGTACGCCACCTACGCACCCTTTACCCCCAATGATTCCGGATAACCCTTGCCACCTACTTATTACCCCTGATGCCGGCCCCTTC
+
CCCGGGCFFG9FGGFGGG<FEFGGFGGGGGGGGFFGGG@CGGGGGGGGGF@ECGFGFGAFEDFFGDGCEGFFFC7BCFGGCFDGEFGGGGGGGCEEFF5EC?FC?FGGGGFG<FGGGGGGGF?FGCCFDEFFGGGDGGGGDDEEGGGGGCEFFFGE8A=DD88EFGGGC=DG:DEF@EGGFF@@?77=+?CDFC+=FG@+5CFAFFCFFFA>A58;E4+4=4445)/:>:=(5-((55(7/**(/6;036C<?CC@(((643(/=@@(674:,54))56)))..((-(-.-.(-(((((##
@M05025:18:000000000-B3NL5:1:1101:9341:9659 2:N:0:CACTCA
ACTTGAGGACTACCAGGGTTTCTAATCCTGTTTGCTCCCCACGCTTTCGTGCCTCAGTGTCAATGTTGGTCCAGGTAGCTGCCTTCGCCATGGATGTTCCTCCTGATCTCTACGCATTTCACTGCTACACCAGGAATTCCGCTACCCTCTACCACATTCTAGTCATCCAGTATCCACTGCAGTTCCCAGGTTGAGCCCAGGGCTTTCACAACGGACTTAAATAACCACCTACGCACGCTTTACGCCCAGTAATTCCGAGTAACGCCTGCACCCTTCGTACTACCGCGGCTGCTGGCACCCT
+
CCCGGGGGGGGGGGGGGGGGGGGFGGGGGGGGGGGGGGGGGGDGGGGGGGGGGGGGGGGFGGGGGGGGGGGGGGGGGGGGGGGGGGGGGGGGGGGGGGGGGGGGGGGGGGGGGGGGGGGGGGGGGGGGGGGGGGGGGGGGGGGGGGGGGGGGGGGGGGGGGFFGGGGGGGFGGGGGFFGGGGGGGGGGGGFGGCFFFGGGFG5AAFFFFFFFFF=FFFFC6EFCFEFFFFFFDAFFFF>9=:E>D>@D>3C<E?EF;06;;3<01(,/2;@F06@@7:1??A2249606>12,)2::<(##
@M05025:18:000000000-B3NL5:1:1101:22738:9675 2:N:0:CACTCA
ACTTGAGGACTACACGGGTTTCTAATCCTGTTCGCTACCCATGCTTTCGAGCCTCAGCGTCAGTTGCAGACCAGAGAGCCGCCTTCGCCACTGGTGTTCTTCCATATATCTACGCATTCCACCGCTACACATGGAGTTCCACTCTCCTCTTCTGCACTCAAGTTCAACAGTTTCTGATGCAACTCTCCGGTTGAGCCGAAGGCTTTCACATCAGACTTATTGAACCGCCTGCACTCGCTTTACGCCCAATAGATCCGGACAACGCTTGCCACCTACGTATTACCGCGGCTGCTGGCACCCT
+
CCCGGGGGGGGGGGGGGGGGGGGGGGGGGGGGGGGGGGGGGGFGGGGGGGGGGGGGGGGGGGGGGGGGGGGGGGGGGGGGGGGGGGGGGGGGGFGGGGGGGGGGGFGGGGGGGGGGGGGGGGGGGGGGGGGGGGGGGGGGGGGGGGFFGGGGGCFGGGGGGD@CFGACFGGGGGGGDF77=DGGGCFFGGGGGFDGFGGC?DFFFFABAAAA>@:FFFFFFFEEFBB>@DFF2=EFF;FF=C<4796?DF;<<?CE;(8>6BF99:?F?BA<?<7B6:?AF):AF01(4(21?0(,(,,##
@M05025:18:000000000-B3NL5:1:1101:17869:9679 2:N:0:CACTCA
ACTTGAGGACTACAGGGGTATCTAATCCTATTTGCTCCCCACGCTTTCGTGCCTCAGTGTCAGTTACAGACCAGGCGACCGCCTTCGCCACTGGTGTTCCTCCATATATCTACGCATTTTACCGCTACACATGGAATTCCATCGCCCTCTTCTGCACTCCAGCATACCAGTTTCCATAGCTTACAATGGTTGAGCCATTGCCTTTTACTACAGACTTAGTACGCCACCTACGCACCCTTTACGCCCAATGATTCCGGATAACGCTTGCCACCTACGTATTACCTCGGCTGCTGGCACGGTA
+
CCCGGGGGGGGGGGGGGGGGGGGGGGGGGGGGGGGGGGGGGGGGGGGGGGGGGGGGGGGGGGGGGGGGGGGGGGGGGGGGDGGGGGFGGGGGGGGGGGGGGGGGGGGGGGGGGGGGGGGGGGGGGGGGGGCGGGGGGGGGGGGGDEGGGGGGGGGGGGGFG8EGGFGGGGGGGGGGFDFGFGGGGGGCFGGGGGGCFGGFFFF6AFFFFFF5AEDFFFAFFED=)5@DFFEF=9=@FDD@EED;9612=13?E?E@>@?;FEDF??-8?22:0(.,4)64>94)4(,(-7BB?3:,)((##
@M05025:18:000000000-B3NL5:1:1101:22845:9679 2:N:0:CACTCA
ACTTGAGGACTACAAGGGTTTCTAATCCTGTTTGCTCCCCACGCTTTCGAGCCTCAGCGTCAGTTACAGACCAGAGAGCCGCCTTCGCCACTGGTGTTCCTCCATATATCTACGCATTTCACCGCTACACATGGAATTCCACTCTCCTCTTCTGCACTCAAGTCTCCCAGTTTCCAATGACCCTCCCCGGTTGACCCCGGGGCTTTCACATCACACTTAAGAAACCCACTGCCCCCGCTTTACCCCCAATAAATCCGGACAACCCTTGCCCCCTACCTATCACCGCCGCCTCCGGCAGGAT
+
CCCGGGGGFF@FFFGGGGGGGGGFFFFGGGGGDGGGGGCGGGGGGGGG>DFCFFGGG?:@FFFFGFGAFDCFFCDFGGGG@FG7FFGG@F=DDFGGGGGG<AEEFAFFG,,EAFC7=CAGCCFDF:EG:,5AFF=EEFDFF9>EGFGGGGFDG8FGGG?EG?=EAFFGF8DF:,=EFF+DCDD,DDGGCDGC9>*;A*<?9*?>AFF>6+:AF*7;BBF6+*9BDD2(,(.;31(4901(24C)/126?1)5).)592,((,.(,(3(3:)3((-,(5:))-)(-(-390(,(-49(((##
@M05025:18:000000000-B3NL5:1:1101:23764:9696 2:N:0:CACTCA
ACTTGAGGACTACCGGGGTTTCTAATCCTGTTCGCTACCCATGCTTTCGAGCCTCAGCGTCAGTTGCAGACCAGAGAGCCGCCTTCGCCACTGGTGTTCTTCCATATATCTACGCATTCCACCGCTACACATGGAGTTCCACTCTCCTCTTCTGCACTCAAGTTCAACAGTTTCTGATGCAATTCTCCGGTTGAGCCGAAGGCTTTCACATCAGACTTATTGAACCGCCTGCACTCCCTTTACGCCCAATAAATCCGGACAAAGCTTGCCACCTTCGTATTACCGCGCCTCCTGGCACCTC
+
CCCGGGGGFGGGGGGGGGGGGGGGGGGGGGGGGGGGGGGGGGGGGGGGGGGGGFGGGGGGGGGGGGGGGGGGGGGGGGGFGGGGGGGGGGGGGGGGGGGGGGGGGGGGGGGDFGGGGGGGGGGGGGGGGGGGGFFGGFGGGGCCDFGGGGGGGGGGGCFFF9FGGGGGGGGGFGGFGGGGGGGGC2CGCGGGDFFGFDCDEDFFAFFFFFFA>@E45/+4B:E=@B>@FF(8167=(/,.;7><?BFF0(5@)96;>>0((4((..4110).20)((.11(55><22(-((.,)(42<(##
@M05025:18:000000000-B3NL5:1:1101:22421:9701 2:N:0:CACTCA
ACTTGAGGACTACAGGGGTATCTAATCCTGTTTGCTCCCCATGCTTTCGTACCTCAGCGTCAGTATTAGGCCAGATGGCTGCCTTCGCCGTCGGTATTCCTCCAGATCTCTACGCATTTCACCGCTACACCTGGAATTCTACCATCCTCTCCCATACTCTAGCTTCCCAGTATCGAATGCAATTCCCAAGTTAAGCTCGGGGATTTCACATCCGACTTAAAAAGCCGCCTACGCACGCTTTACGCCCAGTAAATCCGATTAAAGCTCGCACCCTCTCGATTACCCCGGCTCATGGCACCAT
+
CCCGGGGFGGGGGGGGGGGGGGGGFGGGGGGGGGGGGGGEGGGGFGGGGGGGGFGGGGGGGGGGGGGGGGGGGFGGGGGGGEGGGGGGGGGGEFFGGGGGGGGGGGGCGGGGGGGGGDGGGGGGGGGGGGGGGGGGFCGGGGGGGGGGGF88FGGGGGGGGFGGGGGFFFD,EFEGFFGFFFGGFFFFGGDFF7=?ACGCDGEBFFFFAFCA*):95AFFFF=)5B225>@D@@DFFF?03>C7(17;?87E5/?;6,13(>)).))(4421:8<:(,)46429(4000(()-),.(,(##
@M05025:18:000000000-B3NL5:1:1101:15573:9715 2:N:0:CACTCA
ACTTGAGGACTACCCGGGTTTCTAATCCTGTTTGCTCCCCACGCTTTCGTGCCTCAGTGTCAGTGTTGGTCCAGGTAGCTGCCTTCGCCATGGATGTTCCTCCTGATCTCTACGCATTTCACTGCTACACCAGGAATTCCGCTACCCTCTACCACACTCTAGTCGCCCAGTATCCACTGCAGTTCCCAGGTTGAGCCCAGGGCTTTCACAACGGCCTTAAACGACCACCTACGCCCCCTTTACGCCCAGTAATTCCGAGTAACGCTTGCACCCTTCGGATTACCGCGGCTGCTCGCCCCGT
+
CCCGGGGGGGGGGGGGGGGGGGGGGGGGGGGGGGGGGGGGGGGGGGGFGGGGGGGGGGGGFFGGGGGGGGGGGGGGGFFGGGGGGGCGGCEFFGGGGGGEFGGGG9FEFGGGGGGDGGGFGGGDGGGGFGGFGGGGGGGGGGGCEGGGGGFGGGGGECFGC=DEEEEG>FDCDFCAGGDDFGGGGGGGGGGGGGGGFGFFFC*060@9FFFFF5)3<BF4867>95@FF@;B9(-6(.3@);C?@6;61.>)<)?EFFF??B912:(-473:4(4:(((4,<A4-42(-(;1))-(-((##
@M05025:18:000000000-B3NL5:1:1101:5694:9735 2:N:0:CACTCA
ACTTGAGGACTACAAGGGTTTCTAATCCTGTTCGCTCCCCATGCTTTCGCTCCTCAGCGTCAGTTACGGCCCAGAGATCTGCCTTCGCCATCGGTGTTCCTCCTGATATCTGCGCATTCCACCGCTACACCAGGAATTCCAATCTCCCCTACCGCACTCTAGCTTGCCCGTACCCACTGCAGGCCAGAGGTTGAGCCTCTGGTTTTCACAGCCGACGCGACAAGCCGCCTACGAGCTCTTTACGCCCAATAATTCCGGACAACGCTTGCACCCTACGTATTACCGCGGCCGCTTGCACCGG
+
CCCGGGGGGGGGGGGGGGCGGGGGGGGGGGGGGGGGGGGGGGGGGGGGGGGGGGGGGGGGGGGGGGGGDGGGGGGGGGGGGGGGGGGGGGGGGGEGGDGGFFGGGGGGGGGGGGGGGGGFGGGGGGGGGGGGGGGGGGGGGGGGFGGGGGGGGGGGGG=DF9EGGGGGGDEGGGF6+ACFGG6CGDFGG>FF5CFFFFGGFGFFFFFFFF>A)8@F==>A>193@F>BFD0814?F43>AA26(39>?FF2<BB4<?BB011.(36<:<8?0,-(2,..<?9<6((((-(,4713,,4(##
@M05025:18:000000000-B3NL5:1:1101:23946:9743 2:N:0:CACTCA
ACTTGAGGACTACTAGGGTTTCTAATCCTGTTCGCTCCCCATGCTTTCGCTCCTCAGCGTCAGTAAATGCCCAGAGACCTGCCTTCGCCATCGGTGTTCCTCCTGATATCTGCGCATTTCACCGCTACACCAGGAATTCCAGTCTCCCCTACATCACTCTAGTCTGCCCGTACCCACCGCAGATCCGAGGTTGAGCCTCGGACTTTCACGGCAGCAGCGACAAACCGCCTACGAGCTCTTTACGCCCAATAAATCCGGATAACGCTTGCGCCCCACCTCTTACCGCGCCGTCGTGCGCCAA
+
CCCGGGGGGGGGFGFDGGFGGGGGGGGGGGGGFEGDGGGGGGGGGGGFGGGGGFGGGFGGGGGGGGGCFFGGFGGGGGGGEGGGFGGGGGGGEGGGGGGGCEGGGFGFGGGGGGGGGDFGGGCFEGGGGGF:FGDGGGGFGG>EFGFFGDFGGDGFGGCFG9FGGFGGGGGGDEGFGG6CGDGGGGGDCGGG5C?CA9C99??AAFFFFF>4)6()0:8)8691=D91618@;?;>0)4)64<1?FF?:()5-).860((-).,762-82481(2(,((.-)58(4;-4(,(((((--(##
@M05025:18:000000000-B3NL5:1:1101:14867:9780 2:N:0:CACTCA
ACTTGAGGACTACTCGGGTTTCTAATCCTGTTCGCTACCCATGCTTTCGAGCCTCAGCGTCAGTTGCAGACCAGAGAGCCGCCTTCGCCACTGGTGTTCTTCCATATATCTACGCATTCCACCGCTACACATGGAGTTCCACTCTCCTCTTCTGCACTCAAGTTCAACAGTTTCTGATGCAATTCTCCGGTTGAGCCGAAGGCTTTCACATCAGACTTATTGAACCGCCTGCACTCGCTTTACGCCCAATAAATCCGGACAACGACTGCCAACTACGGTATACCGCGGCTGGTGGCAACAA
+
CCCGGGGGGGDFFCFGDGEGGGGGGGGFGGFFGGGGGGFGGGGGGGGFGFFGGGGCFFGDCEFGCFFGFGGG@FFGGG?EFFGGGGGGGGGGDFGGGEGGEFGGGGFGGFGGGGGGGGGGGDGGGGGGGGGGGEFFFGGGFDFCBFCAEFCFGDFGDFGFF=ECEFGGG,,3==:AFG7?8==8=+:+8CD7+0+5?67D>DF5A*99+++6A::*):3BFFEF=26@@FD@26.((,/314)2<0613,4@E?36616((.4(((,((.5,8(54(-((-:>4(((-((,((((4(),##
@M05025:18:000000000-B3NL5:1:1101:22997:9848 2:N:0:CACTCA
ACTTGAGGACTACTAGGGTTTCTAATCCTGTTCGCTACCCATGCTTTCGAGCCTCAGCGTCAGTTGCAGACCAGAGAGCCGCCTTCGCCACTGGTGTTCTTCCATATATCTACGCATTCCACCGCTACACATGGAGTTCCACTCTCCTCTTCTGCACCCAAGTTCAACAGTTTCTGATGCAATTCTCCGGTTGAACCGAAGGCTTCCACAGCAGTCCTATTAAACCCCCTGCACTCGCGTTACGCCCAATCAATCCGGACAACGCCTCCCACCCACGGATTACCCCGGCCGCACGCCCCAT
+
CCCGCFGGGGGFGGFGGGGDFGGGFFFGGFGGDEGGGGGGGDF8CFCEFDG7C@FGGG@FG,FFCGGG@FGFFGGGFGEGGC76@FFD7==FD?5=,B<A,EAFGGGEGF?FE?FFGCA?BFFED>EGCEFGG8E89DD99>9@9EFCGA,=@@C,4,6>DC9=E:FFE8E,@=EC@D+9AFCC?6=DC+3;=:+CF+35**;09**+0****)1;):+9+*299@(82(:>B=:322(.(,6(69;@71(68C43(4((((.((-((.,44(((((,(--).6((((--(4((-,(-,##
@M05025:18:000000000-B3NL5:1:1101:26080:9857 2:N:0:CACTCA
ACTTGAGGACTACACGGGTTTCTAATCCTGTTTGCTCCCCACGCTTTCGTGCATCAGTGTCAGTGACAGTCCAGTAAGCCGCCTTCGCCACTGGTGTTCCTCCTAATATCTACGCATTTCACCGCTACACTAGGAATTCCGCTTACCTCTCCTGCACTCCAGCATGACAGTTTCAAAAGCAGTCCCGGGGTTAAGCCCCGGGCTTTCACTTCTGACTTACCATGCCACCTACGCACCCTTTACACCCAGTAATTCCGAATAACGCTTGCCCCCTACGTATTACCGCGCCTGCTGGCACGTC
+
CCCGGGGGGGGGGGGGGGGGGGGGGGGGGGGGGGGGGGGGGGEGGGGGGGGGGGGGGGGGGGGGGGGGFGGGGGGGFGGGGGGGGGGGGGGGGGGCGGGGGGGGGGGGGGGGGGGGGGGFFGGGGEGGGGGGGGGGGGGGGGGGDGGGGCGGGCFGGGGGG?FGGGFGEFGFGGGGGGGGGDGGGGGGGGGGGGCGFGGC9DBAFFFFFFFFF*@FEFFFFEEFFFFFFFB=0919@@FF@CC?@D9=;@4<EEFFF((,3:?436--:28<0-(.(42:(6<<611(-4,4>::6(.(##
@M05025:18:000000000-B3NL5:1:1101:23761:9878 2:N:0:CACTCA
ACTTGAGGACTACTCGGGTTTCTAATCCTGTTTGCTCCCCACGCTTTCGAGCCTCAACGTCAGTTACCGTCCAGTAAGCCGCCTCCGCCACTGGTGTTCCTCCTAATATCTACGCATTTCACCGCTACACCAGGAATTCCGCTTACCTCTCCGGCACTCTAGATGGACAGTTTCCAAAGCAGTCCAGGGGTTGAGCCCCTGCCTTTCACTTCAGACTTGCCCGTCCGTCTACGCTCCCTTTACACCCAGTAAATCCGGATAACGCTTGCCCCCTACGTATTACCGCGGCTGCTGCCCCGTA
+
CCCGGGGGGGGGGGGGGGGGGGGGGGGGGGGGGGGGGGGGGGGGGGGGGGFGGGGGGGGGGGGGGGGGGGGGGGGGGGGGGGGGGGGGGGGGGGGGGGGGFGGGGFGGGGGGGGGGGGGGGGGGGGGGGGGGGGGGGGGGGGGGGGGGGGGGDDGGGFGGGFGGGGGCFGGGGFC7CFGGGGGGGFGFGGGGDFGGFGGGFGFFFAF9BC=A8E4AEF88;:=BFFFF@F<E07(1:;34@4C?E@F<06C<<>FFF612?AB<FB::<??3491::3)6(-<<((((4(4:?0)((((##
@M05025:18:000000000-B3NL5:1:1101:12885:9885 2:N:0:CACTCA
ACTTGAGGACTACTCGGGTATCTAATCCTGTTTGCTCCCCACGCTTTCGAGCCTCAACGTCAGTTACAGTCCAGTAAGTCGCCTTCGCCACTGGTGTTCCTCCTAATATCTACGCATTTCACCGCTACACTAGGAATTCCACTTACCTCTCCTGCACTCCAGCCTGACAGTTTCCAATGCAGTCCAGGGGTTGAGCCCCTGCCTTTCACACCAGACTTGCTATGCCGTCTACGCTCCCTTTACACCCAGTAAATCCGGAACACGCTTGCCCCCTACCTATTACCCACGCTGCCGGCACGGT
+
CCCGGFDGGFFEGFGGGGFCFGFAGFGGGGFGGFGC9EFE@FCEGEGGG8F7@FFC@@@FGG7FFGAFCEACF<FFCCFGGCF@FFGDEGG?FCFEA=AFAAEFEGGGFE@EC,=@:BFFGGGG:>EGFG9F:FFEEFGGGGGGGGG9E81=E=DCD=@EFCFC8?=8,=@EFFA=DFDGF=DFGGFFGCGCC60=FGDGFGFAF5F+9BC>0):A48FA=6A*:>4--729=@@?FB=;==CEE31(1;C5?5<466(((,6(1?D(87269>(.(,6<A):<()(-(444(((479,##
@M05025:18:000000000-B3NL5:1:1101:21614:9898 2:N:0:CACTCA
ACTTGAGGACTACTAGGGTTTCTAATCCTGTTTGCTCCCCACGCTTTCGTGCCTCAGTGTCAGTGTTGGTCCAGGTAGCTGCCTTCGCCATGGATGTTCCTCCTGACCTCTACGCATTTCATTGCTACACCAGGAATTCCGCTACCCTCTACCACACTCTAGTCATCCAGTATCCACTGCAGTTCCCAGGTTGAGCCCAGGGCTTTCACAACGGACTTAAATAACCACCTACGCACGCTTTACGCCCAGTAATTCCGAGTAACGCTTTCACCCTTCGTATTACCGCGCCCGCTGGCACCTC
+
CCCGGGGGGGGGGGGGGGGGGGGGGGGGGGGGGGGGGGGGGGGGGGGGGGGGGGGGGGGGGGGGGGGGGGGGGGGGGGGGGGGGGGGGGGGGGGGGGGGGGGGGGGGGGGGGGGGGGGGGGGGGGGGGGGGGGGGGGGCGGGEGGFGFGFFGGGGFGGGGGGGGGGGGGGGGGGFGGGGGFGGGGGGGGGGGDFGGFGFGFGEFFFFFFCFFAB9DAFFF>ACEFEEF27=@2)):A=9@2*9@D@@@F;)?C)1;8<;83E?((,6()7C;D@(5;13.5424-01,((-11(461<(##
@M05025:18:000000000-B3NL5:1:1101:17325:9913 2:N:0:CACTCA
ACTTGAGGACTACTGGGGTTTCTAATCCTGTTTGCTCCCCACGCTTTCGCACCTGAGCGTCAGTCTTTGTCCAGGGGGCCGCCTTCGCCACCGGTATTCCTCCAGATCTCTACGCATTTCACCGCTACACCTGGAATCCTACCCCCCTCTACAAGACTCTAGCCTGCCAGTTTCGGATGCAGTTCCCAGGTTGAGCCCGGGGATTTCACATCCGACTTGACAGACCGCCTGCGTGCGCTTTACGCCCAGTAATTCCGATTAACGCTTGCACCCTCCGTATTACCGCGGCTGCTGGCCACTG
+
CCCGGGGGGGGGGGGGGGEGGGGGGGGGGGGGGGGGGGGGGGGGGGGGGGGGGGGGGGGGGGGGGGGGGGGGGGGGGGGGGGGGGGGGGGGGGGGGGGGGGGGGGGGGGGFGGGGGGGGGGGGGGGGGGGGGGGGGGFGGGGGGGGGGGGGGGGGDGFGCEFGGGGGGGGGGGGCEDGGGGGGFGGGGGGGGGGGGFGGGFG5BFFFFFFFFFFDF@?FFFFFFBF>FFFFFFB<BFF>F:<62:>>B:?25>4><?F0<BFF?BF:122)33484(((,5):<:>2(-((,.),((((##
@M05025:18:000000000-B3NL5:1:1101:3322:9922 2:N:0:CACTCA
ACTTGAGGACTACTCGGGTTTCTAATCCTGTTCGCTCCCCATGCTTTCGCTCCTCAGCGTCAGTAGCGGCCCAGAGATCTGCCTTCGCCATCGGTGTTCCTCCTGATATCTGCGCATTCCACCGCTACACCAGGAATTCCAATCTCCCCTACCGCACTCTAGCTTGCCCGTACCCACTGCAGGCCCGGGGTTGAGCCCCGGGATTTCACAGCAGACGCGACAAGCCGCCTACGAGCTCTTTACGCCCAATAATTCCGGCCAACGCTTGCACCCTACGTATTACCGCGGCCGCTGGCACGCC
+
CCCGGGGGGGGGGGGGGGGGGGGGGGGGGGGGGGGGGGGGGGGGGGGGGGGGGGGGGGGGGGGGGGGGGGGGGGGGGGGGGGGGGGGGGGGGGGGGGGGGGGGGGGGGGGGGGGGGGGGGGGGGGGGGGGGGGGGGGGGGGGGGGGGGGGGGGGGGGEFGGGGGGGGGGGGGGEGGGGGGGFFGDGGGGDDDGGGGFFDDFGF:FFFFFFFFFDFFFFFFFFFFFFFFFFFB1:?BBFFA2:A:?>FF::?>ABFA>>(4>?FF>::?FBFFFFBFB2).4>DA:BB>>((1207?(5,##
@M05025:18:000000000-B3NL5:1:1101:23208:9951 2:N:0:CACTCA
ACTTGAGACTACCAGGGTTTCTAATCCTGTTTGCTCCCCACGCTTTCGTGCCTCAGTGTCAGTGTTGGTCCAGGTAGCTGCCTTCGCCATGGATGTTCCTCCTGATCTCTACGCATTTCACTGCTACACCAGGAATTCCGCTACCCTCTACCACACTCTAGTCGCCCAGTATCCACTGCAGTTCCCAGGTTGAGCCCAGGGCTTTCACAACGGACTTAAACGACCACCTACGCACGCTTTACGCCCAGTAATTCCGAGTAACGCTTGCACCCTTCGTATTACCGCGGCTGCTGGCACGATT
+
CCCGGGGGGGGGGGGGGGGGGGGGGGGGGGGGGGGGGGGGGGGGGGGGGGDGGGGGGGGGGGGGGGGGGGGGGGGGGGGGGGGGGGGGGGGGGGGGGGGGGGGGGGGGGGGGGGGGGGGGGGGGGGGGGGGGGGGGGGGGGGGGGGFGGGGGGGGGGGGGDGGGGGGGGGGGGGGGGGGFGGGGGGGGGGGGGCFGFGFG>CAACFFFFFFFFDFFFF6BF=AFFFFFFFFDFFFFF@>FEFFFFBF@EFCEEFFF@>@;EEDFB?162<:?F7??:1??9>6(31(-,3?:0(((.,,##
@M05025:18:000000000-B3NL5:1:1101:28443:9953 2:N:0:CACTCA
ACTTGAGGACTACTAGGGTTTCTAATCCTGTTTGCTCCCCACGCTTTCGCACCTCAGTGTCAGTATCAGTCCAGGTGGTCGCCTTCGCCACTGGTGTTCCTTCCTATATCTACGCATTTCACCGCTACACAGGAAATTCCACCACCCTCTACCGTACTCTAGCTTGCCAGTTTTGGATGCGGTTCCCAGGTTGAGCCCGGGGCTTTCACATCCAACTTAACAAACCACCTACGCGCGCTTTACGCCCCGTAATTCCGATTACCGCTTGCACCCCCTGTATTACCGCGCCTGCTGGCACCCA
+
CCCGGCGGGGGGGGGGGGGGGGGGGGGGGGFGFFGGGGGGGGGGGGGGGGDEFCGGGGGGGGGGGCFGGGGGGGGGGGGGGGGGGGGGGCGGGGAE<FFFCFFFGFGGDFFGGGGGGCGGGFFFGEGEGGGFGGGGGGFFGGGGGGGGGGGGGEG?EGGCEFDF>=DGGFFGFGD>DFFGGGDEDFGGD6777?FFFG5?DDBEFFFFFCFFAB3A=*?8AEFFF29B@@B@1:19099?1)66?69(3:6(-)4)((386)--490(4)5:((4,(.)5<A<<(3((48(42:04(.,##
@M05025:18:000000000-B3NL5:1:1101:5903:9959 2:N:0:CACTCA
ACTTGAGGACTACCCGGGTTTCTAATCCTGTTTGCTCCCCACGCTTTCGTGCCTCAGTGTCAGTGTTGGTCCAGGTAGCTGCCTTCGCCATGGATGTTCCTCCTGATCTCTACGCATTTCACTGCTACACCAGGAATTCCGCTACCCTCTACCACACTCTAGTCGCCCAGTATCCACTGCAGTTCCCAGGTTGAGCCCAGGGCTTTCACAACGGACTTAAACGACCACCTACGCACGCTTTACGCCCAGTAATTCCGAGTAACGCTTGCACCCTTCGTATTACCGCGGCTGCGGGCACCAT
+
CCCGGGGGGGGGGGGGGGGGGGGGGGGFGGGGFGGGGGGGGGGGGGGGGGFGGFGGGGGGGDFGGGGGGGGGGGGGGGGGGGGGGGFEGGGGGGGGGGGCFFFGGGGGGGGGGGGEEGGGGGGGFGGGGGGGCGGDGGGGGDEGGGGGGGGD9FGGGG8@DCFGGGCGGGGGGGDGFGGDG?FF7FGFDFGGGF??A7CD59AF*AFFABAEF5AEA:F8+:2>AF==>B9EF@5>>@;(:CC?D9908EE???EE421,(6)331206?238((4232:79A<63(,33(--1(((-(##
@M05025:18:000000000-B3NL5:1:1101:15337:9962 2:N:0:CACTCA
ACTTGAGGACTACAGGGGTTTCTAATCCTGTTCGCTCCCCATGCTTTCGCTCCTCAGCGTCAGTAGCGGCCCAGAGATCTGCCTTCGCCATCGGTGTTCCTCCTGATATCTGCGCATTCCACCGCTACACCAGGAATTCCAATCTCCCCTACCGCACTCTAGCTTGCCCGTACCCACTGCAGGCCCGGGGTTGAGCCCCGGGATTTCACAGCAGACGCGACAAGCCGCCTACGAGCCCTTTACGCCCAAAAATTCCGGACAACTCCTGCACCCTCAGTATTACCGCCGCCGCTGGCACCGT
+
CCCGFFGGGGGGGFGGGGFGGGGGGGGGGGGGGGGGGGGGGGGGGDGGGGGGGGGGGGGGGEGFFFGGEGEGGGGGGGGGFFGFGGGGGGGG@CFGGGFGDEGGGGGGGGGGEGGGGGGGGGGGGGGGGGGG@EGGGGGGCEAFGGGGGDFGGGDEGGGCDDGFF?FGGC>EGGGGGGGGFFGGGG7CCG*/?C*4/9D)=>00=*3+1;A:A@(8(,2)0,418:9>>((4(4:>((,1:<A11761((.(2:AA24166(().)5)402::123(6)).):)((,(,(((((-608-##
@M05025:18:000000000-B3NL5:1:1101:10865:9980 2:N:0:CACTCA
ACTTGAGGACTACTAGGGTATCTAATCCTGTTCGCTCCCCATGCTTTCGCTCCTCAGCGTCAGTAAATGCCCAGAGACCTGCCTTCGCCATCGGTGTTCCTCCTGATATCTGCGCATTTCACCGCTACACCAGGAATTCCAGTCTCCCCTACATCACTCTAGTCTGCCCGTACCCACCGCAGATCCGAGGTTGAGCCTCGGACTTTCACGGCAGACGCGACAAAACGCCTACGAGCCTTTTCCGCCCAATAAATCCGGATAACGCTTTCCCCCCACGTAATACCGCGGCTGCTGTCCTCTC
+
CCCGGFGGFFGGFGGGFGGGGGGGGGGDDFGGGGGGGGGGGGGGGGGGGGGGGGGGGGGGGGGGGGGGGGEFGGGFFGGGGFGFGGGGGGGGGGGGGGGGBFGGGGGGGGE9FGGGGGGGFGGBFCEGGGGGGDFGGGFGGG;D>FFGGGGGGGGGGGGGGGGGGDC8FGGGGEFFGGGGGG>?GGGCGGGCCC9CF;FD*9BDA@F+BA9>>(56(5;=>99@(/2:;30@;104,(-4))-(-8>?<1).:)-3996(44)(,-(())).3((44-((-.47((((((-(.))))))##
@M05025:18:000000000-B3NL5:1:1101:19032:10007 2:N:0:CACTCA
ACTTGAGGACTACAAGGGTTTCTAATCCTGTTCGCTACCCATGCTTTCGAGCCTCAGCGTCAGTTGCAGACCAGAGAGCCGCCTTCGCCACTGGTGTTCTTCCATATATCTACGCATTCCACCGCTACACATGGAGTTCCACTCTCCTCTTCTGCACTCAAGTTCAACAGTTTCTGATGCAATTCTCCGGTTGAGCCGAAGGCTTTCACATCAGACTTATTGAACCGCCTGAACTCGCTTTACGCCCAATAAATCCGGATAACGCTTGCTACCTACGTATTACCGCTGCCTCTGGCCCCTT
+
CCCGGGGGDGGGGGGGFEGGGGGGCF9EGGGGGGGGGGGGCF@EGGGFEGGGGFDEGGDFEGGGGGGGG<EFFGDFFGCGGGGEFGGGCFGFFGF@:B<FGFD?FFFGGGGGGFGGGGGGFGGGG>EGFD@FGD@EFGGGGGFGGGGADGFDGGGDFDFFG@FCFG8FE8EEGGGGGGCFGGFFG7FGGGGGGFFGAD+;*;*9A6@AFFF;8::AECC9BA*9.:999@B()./9225(29<086(613=<))9;>(((/).,(-(3()).()).432:,)62(-(-91)54::B(((##
@M05025:18:000000000-B3NL5:1:1101:26058:10012 2:N:0:CACTCA
ACTTGAGGACTACAAGGGTTTCTAATCCTGTTTGCTCCCCATGCTTTCGTACCTCAGCGTCAGTATTAGGCCAGATGGCTGCCTTCGCCATCGGTATTCCTCCAGATCTCTACGCATTTCACCGCTACACCTGGAATTCTACCATCCTCTCCCATACTCTAGCTTCCCAGTATCGAATGCAATTCCCAAGTTAAGCTCGGGGATTTCACATCCGACTTAAAAAGCCGCCTACGCACGCTTTACGCCCAGTAAATCCGATTAGCGCTCGCACCCTCTGTATTACCGCGGCTGCTGGCCCAAC
+
CCCGGGGGGGGGGGGGGGGGGGGGGGGGGGGGGGGGGGGGGGGGGGGGGGGGEFGGGGGGGGGGGGGGGGGGGGGGGGGGGGGGGGGGGGGGGGGGGGGGCGGGGGGGGGFFFGGGGGGGGGGGGGGGGGFGGGGGGGGGGGGGGGGGGGGGGGGGGGGGGGGGFCFDGGGGGGGGGGGGGGGGGGGGGGGGGDBFFGGGFGFFAFFFFFFFADFFFAFFFFFFFFAF=@9BF>?BB@6@FEC6?9;DFFE?C3<;B11(6=?B>?<>BB>B<(4()6:AA>AF:B>BB9>F?>:1(((##
@M05025:18:000000000-B3NL5:1:1101:10487:10043 2:N:0:CACTCA
ACTTGAGGACTACACGGGTTTCTAATCCTGTTCGCTACCCATGCTTTCGAGCCTCAGCGTCAGTTGCAGACCAGAGAGCCGCCTTCGCCACTGGTGTTCTTCCATATATCTACGCATTCCACCGCTACACATGGAGTTCCACTCTCCTCTTCTGCACTCAAGTTCAACAGTTTCTGATGCAATTCTCCGGTTGAGCCGAAGGCTTTCACATCAGACTTATTGAACCGCCTGCACTCGTTTTACGCCCAATAAATCCGGACAACGCTTGCCACTTACGTATTACCGCGGCTGCTGGCACGAC
+
CCCGGGGGGGGGGGFEGGEEGGGGGGGGGGGGGGGGGGGGGGGGGGGGGGGGGGGGFGGGGGGFGGGGGGGGGGCFGEGGGGGGGGFGEEGGGGFGGGGGFFGFGGGGGGGGGFGGGGGCFGGGGGGGGGGGFFGGFGGGFGFGGGGGGGGGGGGGGGGGGFGFFGGGGFGGGGGGGGGGG7DFGGGCC6C7CCGFAD99?@FF>AFCFFFFFFEF=EFBE>6=E92==@=DBEB=1?02<<<6<036(5=44<?;1:@BF1,(91<1:.4<(.4-2,4<3)6)171201(2))(-(4(##
@M05025:18:000000000-B3NL5:1:1101:11599:10076 2:N:0:CACTCA
ACTTGAGGACTACAAGGGTTTCTAATCCTGTTCGCTCCCCATGCTTTCGCTCCTCAGCGTCAGTAAATGCCCAGAGACCTGCCTTCGCCATCGGTGTTCCTCCTGATATCTGCGCATTTCACCGCTACACCAGGAATTCCAGTCTCCCCTACATCACTCTAGTCTGCCCGTACTCACCGCAGATCCGAGGTTGAGCCTCGGACTTTCACGGCAGACGCGACAAACCGCCTACGAGCCCTTTACCCCCAATCACTCCGGATAACGCTAGCCCCCTACGTATTACCGGCGCTTCTGGCCCGCT
+
CCCGGGGGGGGGGGGGGGGGGGGGGGGGGGGGGGGGGFGGGGGGGGGGGGGGGGGGGGGGGGGGGGGGGGGGGGGGGGGGGGGGGGGGGGGGGGGGGGGGGGGGGGGGGGGGGGGGGGFGGGGGGGGGGGGGGGGGGGGGGGCFGGGGGGGGGGGFGGGGGFGGGGGCFGGDGGGGGGGGGGGGFG?D7C?D*9;>CDGDFGFEFAF+=A94?@FF926>B9>FFF>0626((-(-(43<D4:).-((8,2:()9?F61(49<09031((422,3??FF25)4<4(-34((---483,,##
@M05025:18:000000000-B3NL5:1:1101:22780:10105 2:N:0:CACTCA
ACTTGAGGACTACCAGGGTTTCTAATCCTGTTCGCTACCCATGCTTTCGAGCCTCAGCGTCAGTTGCAGACCAGAGAGCCGCCTTCGCCACTGGTGTTCTTCCATATATCTACGCATTCCACCGCTACACATGGAGTTCCACTCTCCTCTTCTGCACTCAAGTTCAACAGTTTCTGATGCAATTCTCCGGTTGAGCCGAAGGCTTTCACATCAGACTTATTGAACCGCCTGCACTCGCTTTACGCCCAATAAATCCGGACAACGCTTGCCACCTACGTATTACCGCGGCTGCTGGCCCGTT
+
CCCGGGGGGGGGGGGGGGFGGGGGGGGGGGGGGGGGGGGGGGGGGGGGGGGGGGGGGGGGGGGGGGGGGGGGGGGGGGGGGGGGGGGGGGGFGGGGGGGGGGGGGGGFGGGGGGGGGGGGGGGGGGGGGGGGGGGGGGGGFFDFGGGGGGGGGGGGGGGGGGGGGGFFGGGGGGGFFGGGGGG9B=DFGDDDDCDFFGGDEGFFFFFFFFFFFF=FFFFFFCEEFD2>9@DB2;@E2=;;@FF;1:9@D8@AFEEF@92(4:?1(4:6?24<1((,0374:49<19(3911(::01(,(##
@M05025:18:000000000-B3NL5:1:1101:19077:10120 2:N:0:CACTCA
ACTTGAGGACTACAGGGGTTTCTAATCCTGTTTGCTCCCCACGCTTTCGTGCCTCAGTGTCAATGTTGGTCCAGGTAGCTGCCTTCGCCATGGATGTTCCTCCTGATCTCTACGCATTTCACTGCAACACCAGGAATTCCGCTACCCTCTACCACATTCTAGTCATCCAGTATCCACTGCAGTTCCCAGGTTGAGCCCAGGGCTTTCACAACGGACTTAAATAACCACCTACGCACGCTTTACGCCCAGTAATTCCGAGTAACGCTTGCACCCTTCGTATTACCGCGGCCGCTGCCACGTC
+
CCCGGGGGGGGGGGGGGGGGGGGGGGGGGGGGGGGGGGGGGGGGGGGGGGGGGGGGGGGGGGGGGGGGGGGGGGGGGGGGGGGGGGGGGGGGGGGGGGGGGGGGGGGGGGGGGGGGGGGGGGGGGGGGGGGGGGGGGGGGGGGGGGGGGGGGGGGFGGGGGGGGGGGGGGGDEGFGGGCFGGGGGGFFGGGG8FDFFGGGFDEFFFFFFCFF>=AEFEFAFEF5@EFFFFFF):>@>9@FFEFFFFBF0(.9CFEFFF>389C?FDF318@8;<1:<F0<?):AF03(2(-4>6((..(##
@M05025:18:000000000-B3NL5:1:1101:27832:10180 2:N:0:CACTCA
ACTTGAGGACTACTCGGGTTTCTAATCCTGTTTGCTCCCCACGCTTTCGTGCCTCAGTGTCAGTGTTGGTCCAGGTAGCTGCCTTCGCCATGGATGTTCCTCATGATCTCTACGCATTTCACTGCTACACAAGGAATTCCGCTACCCTCTACCACACTCTAGTCGCCCAGTATCCACTGCAGTTCCCACGTTGACCCAAGGGCTTTCACAACGGACTTAAACGACCACCTACGCACGCTGTACGCCCAGTAATTCCGAGTCACGCTTGCACCCTCCGTATTACCGCGACTGCTGCAACCAG
+
@-@FFFGCECCF@FEFFEEEGGGGAFGFF<FFFGFF9ECFGGGC7CFC@FFGGA<FEFDF,<6CFEF8<CFGGFFGGGGGEFFFFG<C7@@BFGA?BEEFDF,??F9,9F@FAD>FCFE<EFG9EGGFCE,9E8>=F8E;F6@C8D>4D@EADF88@DDD;>DEC+@CCDF,=E,@6+6?DDGGC9E8+@D?DF+=C+:+*+0A*;?FFF>BF))@5=ACF34=@A5B@@EE@9-58(6(67C19(4;3435)93;(((,(94(386:2))41((-663:7):)-2((43><B))().(##
@M05025:18:000000000-B3NL5:1:1101:13205:10206 2:N:0:CACTCA
ACTTGAGGACTACACGGGTTTCTAATCCTGTTCGCTACCCATGCTTTCGAGCCTCAGCGTCAGTTGCAGACCAGAGAGCCGCCTTCGCCACTGGTGTTCTTCCATATATCTACGCATTCCACCGCTACACATGGAGTTCCACTCTCCTCTTCTGCACTCAAGTTCAACAGTTTCTGATGCAATTCTCCGGTTGAGCCGAAGGCTCTCACATCAGACTTATTGAACCGCCTGCACTCGCTTTACGCCCAATAAATCCGGACAACGCTTGCCACCTACGTATCACCGCGGCTGCTGGCACGGT
+
CCCEFFGGGGFGGGGDFEFGGGGGGGGGGGGGGGGGGGGGGFGGGGGGD<EFGGGGGGGGGGGGGGGGGFGGGGGFGGGGEGGGCFEGEGGGGGG8FEFGDFG<FEFEFFGGGGGGGGFGGGGFGGGGGGGCEF@FGGGDFGCD,EFFFGFD@AGEFAEF@,@EGCEGGDGFGFGCFF+9=DGADCFF6+CDGGGGFCD*<DAA*;AA8*1AA:BFEEFFF?4ABF2299(5:2*809((39C;;F9?;3373).=1>(4>::9>18(48AF(4.333)6()-8((-(,(-().(((2(##
@M05025:18:000000000-B3NL5:1:1101:25358:10219 2:N:0:CACTCA
ACTTGAGGACTACCAGGGTTTCTAATCCTGTTTGCTCCCCACGCTTTCGCACCTGAGCGTCAGTCTTTGTCCAGGGGGCCGCCTTCGCCACCGGTATTCCTCCAGATCTCTACGCATTTCACCGCTACACCTGGAATTCTACCCCCCTCTACAAGACTCTAGCCTGCCAGTTTCGGATGCAGTTCCCAGGTTGAGCCCGGGGATTTCACATCCGACTTGACAGACCGCCTGCGTGCGCTTTACGCCCAGTAATTCCGATTAACGCTTGCACCCTCCGTATTACCCCGGCTGCTGGCCCGCT
+
CCCGGGGGGGGGGGGGGGGGGGGGGGGGGGGGGGGGGGGGGGGGGG?FGGGGGGGGGGEGGGGGGGGGGGGGGGGCCEDEGGGGGG?FFGGGGGGGGDGFGGGGGGGGGGGGGGDGGGGGGGGGDGCGGGGGGFGGGGGGGGGGGEEEEFGGGG<8DFGGGFCDGDFGGGEGGACDG>CCDFGDFGCCFFCF>GDDFFG5A7:>FFFFFFFFFF?A><AAF<@1;@F606?F08:BB>0:1<<?:9,:BBA))6<<?02::)4:>FF:?220::??(32:7).)(4((2(-(.).3(3-##
@M05025:18:000000000-B3NL5:1:1101:19755:10231 2:N:0:CACTCA
ACTTGAGGACTACTAGGGTTTCTAATCCTGTTCGCTACCCATGCTTTCGAGCCTCAGCGTCAGTTGCAGACCAGAGAGCCGCCTTCGCCACTGGTGTTCTTCCATATATCTACGCATTCCACCGCTACACATGGAGTTCCACTCTCCTCTTCTGCACTCAAGTTCAACAGTTTCTGATGCAATTCTCCGGTTGAGCCGAAGGCTTTCACATCAGACTTATTGAACCGCCTGCACTCGCTTTACGCCCAATAAATCCGGACAACGCCTGCCACCTACGTATTACCGCGGCTGCTGGCACCGC
+
CCCGGGGGGGGGGGGGGGGGGGGGGGGGGGGGGGGGGGGGGGGGGGGGGGGGGGGGGGGGGGGGGGGGGFGGGGGGGGGGGGGGGGGGGGGGGGGFFEGGGGGGGGGGGGGGGGGGGGGGGGGGGGGGGGCGGGGGGGGGGGGGGGGGGGGGGGFGFGGGG9DFGGGGGGGGGGGGGGFGGGG9DFGFDCCCCC6CFGGGADFF>CFFFFFFFEBFF4A>FCEF=BB=@2@BBFFFFB=;(74(/:@F134A4?EFB@F@F??0690:??BF?:(8?<>27AFA?F>((2(84)(1:3-##
@M05025:18:000000000-B3NL5:1:1101:23868:10254 2:N:0:CACTCA
ACTTGAGGACTACTAGGGTTTCTAATCCTGTTTGCTCCCCACGCTTTCGAGCCTCAACGTCAGTTACCGTCCAGTAAGCCGCCTTCGCCACTGGTGTTCCTCCTAATATCTACGCATTTCACCGCTACACTAGGAATTCCGCTTACCTCTCCGGCACTCTAGATGGACAGTTTCCAAAGCAGTCCAGGGGTTGAGCCCCTGCCTTTCACTTCAGACTTGCCCGTCCGTCTACGCTCCCTTTACACCCAGTAAATCCGGATAACGCTTGCCCCCTACGTCTTACCCCGCCTGCCGGCCCCGT
+
CCCGGGGGFGGGGGGGGGFGGGGGGGGGGGGGGGGGGGGGGGGGGGGGGGGGGGGFGGGGGGGGGGGGGGGGGGGGGGGGGGGGGGGGGEGFGFGGGGGGGGGGFGGGGGDFDFGEGGGGGGGGGECEFGFGGFFGGGGGGGGGGGGGGGGGGCGGGGGDFGEGGGGGFGFDGFGFGFFGGFGGGGGGCGGDCCCF9CGGFGFFFFFFCFFFFF?FFFBFFEFBD@225>;E(4?F@08EFECE@;@<?F)6)175((46BF3((32:<??F(((.(((,49A0((((-,(((-(((,(##
@M05025:18:000000000-B3NL5:1:1101:25421:10278 2:N:0:CACTCA
ACTTGAGGACTACCCGGGTTTCTAATCCTGTTTGCTACCCACGCTTTCGAACCTCAGCGTCAGTTACAGACCAGAGAGCCGCTTTCGCCACTGGTGTTCTTCCATATATCTACGCATTTCACCGCTACACATGGATTTCCACCCTCCTCTTCTGCACTCAAGTCTCCCCGCTTCCAATGAACTACTCCGCTTAAGCCGAAGGCTTTCACATCATACTTAAACGACCGCCTGCGTCCCCTTTACGTCCAATAAACCCGGAGAATGCTTCCCCTCTCGGTATTACCTCCTCTACTTGGCGGTC
+
9@-CF9CF-CF@<C-+@C7@FFEGGAF<CEEF9<,CFFC@EF+@CFGFFCA@CEDCFGCG::BFE96CEGEFE8,A8C,BCCB:<E?FF,F,?B<F=,@,CDF9,AF<,?,,E4+4@FFFFG9FF@8@EB,A4,,,8,,7>@4B4D>,3==@EFGE=,6,,@,,67@D68+@+497+?9++559C:CFD*;9C7++0?D*@4AFFFF++=+;+*/4@8BB=*((06(3611;91(26((/3)7;((41-4)-))(40(2-(())).)))4(,,((((,,())--))((.).)..))(((##
@M05025:18:000000000-B3NL5:1:1101:25740:10289 2:N:0:CACTCA
ACTTGAGGACTACAGGGGTTTCTAATCCTGTTTGCTCCCCACGCTTTCGAGCCTCAACGTCAGTTACCGTCCAGTAAGCCGCCTTCGCCACTGGTGTTCCTCCTAATATCTACGCATTTCACCGCTACACTAGGAATTCCGCTTACCTCTCCGGCACTCTAGATGGACAGTTTCCAAAGCAGTCCAGGGGTTGAGCCCCTGCCTTTCACTTCAGACTTGCCCGTCCGTCTACGCTCCCTTTACACCCAGTAAATCCGGATAACGCTTGCCCCCTACGTATTACCTCGGCTGCTGGCACGCT
+
CCCGFGGGGGGGGGGGGGGGGGGGGGGGGGGGGGGGGGGGGGGGGGGDGGDGGFFGGGGGGGGGGGGGDGGGGGGGGGGGGGGGGGGGEGGGGGGGGGGGCFGGGGGGGGGGGGDGGGGGGGGGGGEGGGFGGGGGEEGDFGGGGGGGGGFGGEGGGCDFFGFGEFFFFFAFGGGCFGC??CFFDGGGGGGG574;AF>C4CFFFFFFFFAFA=?;=58CAB>@9921(/:>2;F;;8;4@;;5)=(((//<555:6;0(,98:9?(31,511413<F?A:AF4)-((:166)4(802(##
@M05025:18:000000000-B3NL5:1:1101:29116:10295 2:N:0:CACTCA
ACTTGAGGACTACACGGGTTTCTAATCCTGTTCGCTCCCCATGCTTTCGCTCCTCAGCGTCAGTAAATGCCCAGAGACCTGCCTTCGCCATCGGTGTTCCTCCTGATATCTGCGCATTTCACCGCTACACCAGGAATTCCAGTCTCCCCTACATCACTCTAGTCTGCCCGTACCCACCGCAGATCCGAGGTTGAGCCTCGGACTTTCACGGCAGACGCGACAAACCGCCTACGAGCTCTTTACTCCCAATAAATCCGGATAACGCTTGCGCCCTACGTCTTACCGCGGCTGCTGGCACCTT
+
CCCGGGGGGGGGGFECCF@FFGGGGGFGGGGGGGGGFEFGGGGGGGGGGGEGGGGGGGGGFFFFFCEGGGF<FGFGFGGGCFFGGGGGGEEG>C:FGDGGGGFFE9EFGGGFGGGGGEFGFFGGCC7BFGCFGEFGEGGGGGGGFGGFDGGGFGGGGGGGGAFEEFFDFECGGGFC==+CDGD6DFGDDGDGFGCFFDC7@>BBAFF9FF;4625A>95:D9@D@;9>9:13<6<B>?>BA9))633<2:)44.)599?624?((4:(32(44>?F080(4)5347004(((,,(43<(##
@M05025:18:000000000-B3NL5:1:1101:19955:10300 2:N:0:CACTCA
ACTTGAGGACTACTAGGGTTTCTAATCCTGTTCGCTACCCATGCTTTCGAGCCTCAGCGTCAGTTGCAGACCAGAGAGCCGCCTTCGCCACTGGTGTTCTTCCATATATCTACGCATTCCACCGCTACACATGGAGTTCCACTCTCCTCTTCTGCACTCAAGTTCAACAGTTTCTGATGCAATTCTCCGGTTGAGCCGAAGGCTTTCACATCAGACTTATTGAACCGCCTGCACTCCCTTTACGCCCAATAAATCCCGACAACGCTTCCCCCCCTCCGTTTACCCCCGCTGCTGGCCACTA
+
CCCGGGGGFGGGGGGGGGFDFFGFGGGGFGGGGGGGGGGGGGCEGGGGGGGGGGGGGGGGDCFGGGGGGGGGGGFFGGGGGGGGGGGGGGDCFGGGFGGGGGGGGFFGGGGGFGF=@FGDDAFF7BCE:=,AEFGGGGGD;9,@=BFGGGGFGFFA?CDGGDFFGGACFEGFGGCGGG7?DFGFD+@D>D>D+9?CFDC*9*69;>+9++=F8***)21BFFE;3=5>2@B=(0.0(/5>B*)/3:9@;1;@FCC;)(,((,/(-(-(,4((-(-,(((),-)4.((,9;(()..3:01##
@M05025:18:000000000-B3NL5:1:1101:3281:10315 2:N:0:CACTCA
ACTTGAGGACTACAGGGGTTTCTAATCCTGTTCGCTCCCCATGCTTTCGCTCCTCAGCGTCAGTAAATGCCCAGAGACCTGCCTTCGCCATCGGTGTTCCTCCTGATATCTGCGCATTTCACCGCTACACCAGGAATTCCAGTCTCCCCTACATCACTCTAGTCTGCCCGTACCCACCGCAGATCCGAGGTTGAGCCTCGGACTTTCACGGCAGACGCGACAAACCGCCTACGAGCTCTTTACGCCCAATAAATCCGGATAACGCTTGCGCCCTACGTATTACTGCGGCTGCCGGCCCGTC
+
CCCGGFGGGGGGGGGGGGGGGGGGGGGGGGGGGGGGGGGGGGGGGGGGGGGGGGGGGGGGGGGGGGGGGGGGGGGGGGGGGGGGGGGGGGGGGGGGGGGGGGGGGGGGGGGGGGGGGGGGGGGGGGGGGGGGGGGDGGGGGGGGGGGGGGGGGGGGGGGGGGGGCFGGGGGGGGGGGGGGGGCFFCGGGDGGCFFFFGGCEGBF>FFFFF;BDFFFBF5AEBBD?29B@B0?FF191:<B6466?FBFFFF<AAA>B0:6?FB:0:(431><3,(46<2<.6<)).-,76(((,-3(4(##
@M05025:18:000000000-B3NL5:1:1101:8101:10345 2:N:0:CACTCA
ACTTGAGGACTACTCGGGTATCTAATCCTGTTCGCTACCCATGCTTTCGAGCCTCAGCGTCAGTTGCAGACCAGAGAGCCGCCTTCGCCACTGGTGTTCTTCCATATATCTACGCATTCCACCGCTACACATGGAGTTCCACTCTCCTCTTCTGCACTCAAGTTCAACAGTTTCTGATGCAATTCTCCGGTTGAGCCGAAGGCTTTCACATCAGACTTATTGAACCGCCTGCACTCGCTTTACGCCCAATAAATCCGGACAACGCTTGCCACCTACGTATTACCGCGGCTGCTGGCACCAT
+
CCCGGGGGGGGGGGGGGGGGGGGGGGGGGGGGGGGGGGGGGGGGGGGGGGGGGGGGGGGGGGGGGGGGGGGGGGGGGGGGGGGGGGGGGGGGGGFGGGGGGGGGGGGGGGGGGGGGGGG9FGFEGGGGGGGGGGGGGGGGGGGGGGGGGGGGGGGGGAEGGFGGGGGGGGGGGGGGGGGGFGGGGGGGGGDGGGFGAGGGFDFFFFFFFFFFFBEFFFFFFFEFFFFFFFFFFFFFFFFFFCEDDFB;(,/;CFFFF9?BBFF;F<<1004?F?:7<B<A?<<<1149;(((52(418(##
@M05025:18:000000000-B3NL5:1:1101:23356:10359 2:N:0:CACTCA
ACTTGAGGACTACTGGGGTTTCTAATCCTGTTTGCTCCCCACGCTTTCGAGCCTCAGCGTCAGTTACAGACCAGAGAGCCGCCTTCGCCACTGGTGTTCCTCCATATATCTACGCATTTCACCGCTACACATGGAATTCCACTCTCCTCTTCTGCACTCAAGTCTCCCAGTTTCCAATGACCCTCCCCGGTTGAGCCGGGGGCTTTCACATCAGCCTTAAGAAACCGCCTGCCCCCGCTTTCCGCCCAATAAAGCCGGAAAACCCTTGCCACCTACGTATTACCGCGCCTGCTGGCATCAC
+
CCCGGGGGGGGGGGGGGGGGGGGGGGGGGGGGCEGGGGGGGGGGGGGGGGGGGFCGGGGGGEGGGGGGGGGGGGGGFGGGGGGGGGGGGGGGGGFCEEGGDGGGGGG?FCFGGGGGGDFGGGGGGEDEDG9EFEEEFGGGGGGFBFGGGGGGGGGGFGGGGFGG9=ECGGGGCGFGGG6DFGGDFDEGG7DG>*;CA>GDD):4AA=1;CAFFE)=@@F41>33=627>F<2(((-7918:)9?(34<(,5<4)..7(((,44(431(829>(,(5(4))44<44>6(23<BF?06()(##
@M05025:18:000000000-B3NL5:1:1101:24407:10366 2:N:0:CACTCA
ACTTGAGGACTACTAGGGTATCTAATCCTGTTCGCTCCCCATGCTTTCGCTCCTCAGCGTCAGTAAATGCCCAGAGACCTGCCTTCGCCATCGGTGTTCCTCCTGATATCTGCGCATTTCACCGCTACACCAGGAATTCCAGTCTCCCCTACATCACTCTAGTCTGCCCGTACCCACCGCAGATCCGAGGTTGAGCCTCGGACTTTCACGGCAGACGCGACAAACCGCCTACGAGCTCTTTACGCCCAACAAATCCGGATAACGCTTGCGCCCGACGTATTACCGCGGCTGCTGGCACGTT
+
CCCGGGGGGGGGGGGGGGEFGGGGGGGGGGGGGGGEGGGGGGGGGGGGGGGGGGGGGGGGGGGGGCGGGGGGGGGGGGGFDFGFGGGGGGGGGGGGGGDGGGGGGGGGGGC9FEGGGGGGGGAFGFGGFGGCEEFFGGGGGGEFAAFGGGFGGGGDGFGAADDA;E8AEEG6CCGFGGDGGD9@GGFDGC>CC9DGFCGG?DFF9CF=A>DF45BF29?:B@9(4;09;;313(4;0?AD4<A?FF9:?(3(,).22(8((.319018:1>B0(41>((.(4<<<6(2;;9B?)58,4(##
@M05025:18:000000000-B3NL5:1:1101:13476:10370 2:N:0:CACTCA
ACTTGAGGACTACCCGGGTTTCTAATCCTGTTTGCTCCCCATGCTTTCGTACCTCAGCGTCAGTATTAGGCCAGATGGCTGCCTTCGCCATCGGTATTCCTCCAGATCTCTACGCATTTCACCGTTACACCTGGAATTCTACCATCCTCTCCCATACTCTAGCTTCCCAGTATCGAATGCAATTCCTAAGTTAAGCTCAGGGATTTCACATCCGACTTAAAAAGCCGCCTACGCACGCTTTACGCCCAGTAAATCCGATTAACGCTCGCACCCTCCGTATTACCGCGGCCTCTGGCACCAT
+
CCCDCFFFGGGGGGGGGGFFEGGGCGGFEDFFFGF<FGGGGFFGGGGGGFGFGGGGGGG@FGGEEFGFFGDFEFGGGFGFGGGFGGGGGGGGEGGDGGGGGGGGGGGGGGGGGGGDGGGGGGGGGGGGGGFGCFG8EFGGGGGGGG?FGGG8FGGGGGGCEDDGGCDGGGGGGD6=DDFGGCDGGGG?D?FCFGGGFFFDFG?FFFFFFFFF5=@DA>@FFFB):C2A>44B99292@9@9CE?7>6?,;CF55CEBF;8;3;121/799>6?:((43:3:ABBFF>FF((,.)37(2(##
@M05025:18:000000000-B3NL5:1:1101:9684:10436 2:N:0:CACTCA
ACTTGAGGACTACTAGGGTTTCTAATCCTGTTTGCTCCCCACGCTTTCGTGCCTCAGTGTCAGTGTCGGTCCAGGTAGCTGCCTTCGCCATGGATGTTCCTCCTGATCTCTACGCATTTCGCTGCTACACCAGGAATTCCGCTACCCTCTACCACACTCTAGTCGCCCAGTATCCACTGCAGTTCCCAGGTTGAGCCCAGGGCTTTCACAACGGACTTAAACGACAACCTACGCACGCTTTACGCCCAGTAATTCCGAGTAACGCTTGCACCCTTCGTATTACCCCGGCCGCTGGCACCCT
+
CCCGGGGGGGGGGGGGGGGGGGGGGGGGGGGGGGGGGGGGGGGGGGGGGGGGGGGGGGGGGGGGGGGGGEGGFGGGGGGGGGCEGGGGGGGGGCGGGGGGGGGGGFGFGGF<FFGEGGGGGEGGGFFGGFFGGGGGGGGGGGGGGGGGFGGGGGGGGGGGGGGGGGGEG@DFEFFGGGGGFGGGFFGGGGFGGG6CFCFGFGECFFF9ECFFFA)9->FC9>==2(55@EEE=>FFFFDF0C>7619@@ECEE??CF?6?1<42>:?1(4544:7701(8:5A6(((-1((-,,1((4(##
@M05025:18:000000000-B3NL5:1:1101:16849:10456 2:N:0:CACTCA
ACTTGAGGACTACTCGGGTATCTAATCCTGTTCGCTACCCATGCTTTCGAGCCTCAGCGTCAGTTGCAGACCAGAGAGCCGCCTTCGCCACTGGTGTTCTTCCATATATCTACGCATTCCACCGCTACACATGGAGTTCCACTCTCCTCTTCTGCACTCAAGTTCAACAGTTTCTGATGCAATTCTCCGGTTGAGCCGAAGGCTTTCACATCAGACTTATTGAACCGCCTGCACTCGCTTTACGCCCAATAAATCCGGACAACGCTTGCCACCTACGTATTACCCCGGCTTCTGGCACCTT
+
CCCGGGGGGGGGGGGGGGGGGGGGGGGGGGGGGGGGGGGGGGGGGGGGGGGGGGGGGGGGGGGGGGGGGGGGGGGGGGGGGGGGGGGGGGGGGGGGGGGGGGGGGGGGGGGGGGGGGGGGGGGGGGGGGGDFFGFGGGGGGGGGDGGFGGGGGGGGGGFGGFGGGGFGGGGGGGGGFGGGGGGGGGGGGGGGDFGGFGDGFGFFFFFFFFFFFF9AEFFFF;AA@@2:25@DDFFF=BFFFFE(6:;D2/=E<5);>0;1;?F>BFFBBFFFF?0.(42:(4>2(49(4((.4-4:(4(##
@M05025:18:000000000-B3NL5:1:1101:21654:10480 2:N:0:CACTCA
ACTTGAGGACTACACGGGTTTCTAATCCTGTTCGCTCCCCATGCTTTCGCTCCTCAGCGTCAGTAGCGGCCCAGAGATCTGCCTTCGCCATCGGTGTTCCTCCTGATATCTGCGCATTCCACCGCTACACCAGGAATTCCAATCTCCCCTACCGCACTCTAGCTTGCCCGTACCCACTGCAGGCCCGGGGTTGAGCCCCGGGATTTCACAGCAGACGCGACAAGCCGCCTACGAGCTCTTTACGCCCAATAATTCCGGACAACGCTTGCACCCTACGTATTACCGCCGCTGCTGGCCCCGG
+
CCCGGGGGGGGGGGGGGGGGGGGGGGGGGGGGGGGGGGGGGGFGGGGGGGGGGGGGGGGGGGGGGFGGEGGGGGGGGGGGCGGGGGFGGGGGGGGGGGGGGGGGGGGGGGGGGGGGGGGGGGGGGGGGGGF7FGGGGGGGGGGGGGGGEGGGGGGGGGGDGCFGGGGGGD:EGGCCGCFGGGGGGC>CGGC?<CCGFG<8BDBFFFFFFA=A.3;F;B>@DB;?FF>;(-47?0?F(4>B<26?F7>??BF<944681(((..(4:?08,)4?4(33(.:3<DA:6((7>9;232(3(-##
@M05025:18:000000000-B3NL5:1:1101:24239:10486 2:N:0:CACTCA
ACTTGAGGACTACCAGGGTTTCTAATCCTGTTCGCTACCCATGCTTTCGAGCCTCAGCGTCAGTTGCAGACCAGAGAGCCGCCTTCGCCACTGGTGTTCTTCCATATATCTACGCATTCCACCGCTACACATGGAGTTCCACTCTCCTCTTCTGCACTCAAGTTCAACAGTTTCTGATGCAATTCTCCGGTTGAGCCGAAGGCTTTCACATCAGACTTATTGAACCGCCTGCACTCCCTTTACGCCCAATAAATCCGGACAACGCTTGCCACCTACGTATTACCGCGGCTGCTGGCACCAT
+
CCCGFGGGGGGGGGGGGDFCFFGGGGGGGGGGGGGEGGFGGFGGGGFGDGFFGGGFGGGGGGGGGGGGGGGGGGGGGGGGGGGGGGGGGGGGGDFGGGGGGGCFGGGGGGGGGGEGGGGGGGGGGGEFGGGGFFGGGCFGGGFFGGFFGGGGGGGGGEDFGFGGGGGGFGGFGF8DCGG7D=CEFGGFGG>DDGGGFGGDEGF;FFFFFFCAFB=FEFFFFECE=)7@>DFB@:*.((0>@CE(:>9<2,.)4<?;61;2:;2,4:B0:(...((((.5-4<<),3(,3(2(.5(((.,##
@M05025:18:000000000-B3NL5:1:1101:18167:10491 2:N:0:CACTCA
ACTTGAGGACTACCCGGGTTTCTAATCCTGTTCGCTCCCCACGCTTTCGAGCCTCAGCGTCAGTTATAGACCAGAAAGTCGCCTTCGCCACTGGTGTTCCTCCATATATCTACGCATTTCACCGCTACACATGGAATTCCACTTTCCTCTTCTATACTCAAGTTTGCCAGTTTCCAATGCCGTTCCACGGTTGAGCCGTGGGCTTTCACATCAGACTTAACAAACCGCCTGCGCTCCCTTTACGCCCAATAAATCCGGACAACGCTTGTGACCTACGTATTACCGCGGCTGCTGGCCCCCT
+
CCCGGGGGGGGGGGGGGGGGGGGGGGGGGGGGGGGGGGGGGGGGGGGGGGGGGGGGGGGGGGGGGGGGGGGGGGGGGGGGGGGGGGGGGGGGGGGGGGGGGGGGGGGGGGGGGGGGGGGGGGGGGGGGGGGGGGGFGGGGGGGGGGDGGGGGGGGGGGGGGFGGGGFCDEDFGGGF?FGGFGGGGGGGGCGGGG>C9D37?DFFFFFFFFFFFFFFFFFFFEBBFD>@BFFB;9>@@?FFE9C;<69;(5;EC<CBF019B?F9>??FF:4AAF2037,6:4:>(1(,43(803(3,4(##
@M05025:18:000000000-B3NL5:1:1101:2789:10526 2:N:0:CACTCA
ACTTGAGGACTACCGGGGTATCTAATCCTGTTCGCTACCCATGCTTTCGAGCCTCAGCGTCAGTTGCAGACCAGACAGCCGCCTTCGCCACTGGTGTTCTTCTATATATCTACGCATTCCACCGCTACACATGGAGTTCCACTGTCCTCTTCTGCACTCAAGTCGCCCGGTTTCCGATGCACTTCTTCGGTTAAGCCGAAGGCTTTCACATCAGCCCTAAGCAACCGCCTGCGCTCGCTTTACGCCCAATAAATCCGGATAACGCTTGCCACCTACGTATTCCCGCGGCTGCTGGCACGAT
+
CCCGGGGGGGGGGGGGGGGGGGGGGGGGGGGGGGGGGGGGGGGGGGGGGGGGGGGGGGGGGGGGGGGGGGGGGGGGGGGGGGGGGGGGGGGGGGGGGGGDGGGGGGGGGGGGGGGGGGGFCGGGGGGGGGFFCFGGGGGGGGE?FGFFGGGGGGGGGGGGGDFFGGGGGGGEGGGGGGGGGGGGGGGGGCGDGGGGFCGGBGFFFFFFFFFFFE)8@DFFFFE@DFB9>@@F>;1;>9::?ABF?19BB::)-.68;BB?(6<07(341:9?(13?B()5().46090604?B?F?<B(##
@M05025:18:000000000-B3NL5:1:1101:10311:10570 2:N:0:CACTCA
ACTTGAGGACTACCGGGGTATCTAATCCTGTTTGCTCCCCACGCTTTCGAGCCTCAACGTCAGTTACAGTCCAGTAAGTCGCCTTCGCCACTGGTGTTCCTCCTAATATCTACGCATTTCACCGCTACACTAGGAATTCCACTTACCTCTCCTGCACTCCAGCCTGACAGTTTCCAATGCAGTCCAGGGGTTGAGCCCCTGCCTTTCACACCAGACTTGCCATGCCGTCTACGCTCCCTTTACACCCAGTAAATCCGGATAACGCTTGCCCCCTACGTATTACCGCGGCTGCTGGCACCTT
+
CCCGGGGGGGGGGGGGGGGGGGGGGGGGGGGGGGGGGGGGGGGGGGGGGGGGGGGGGGGGGGGGGGGGGGGGGGGGGGGGGGGGGGGGGGGGGGGGGGGGGGGGGGGGGGGGGGGGGGGGGGGGGGGGGGGGGGGGGGGGGGGGGGGGGGGGGGGGGGGGGGGGGGGGGGGGGGGGGGGGGGGGFGGGGDDGGGGGFGGFAGFFFFFFFFFFFFBFEFFFFEC3>05>@FBE=>@DF6@EE9>C<@>@@;47<1.429@;D@E:626:BFF?FF??0449?<A2393;B(,384,:()(##
@M05025:18:000000000-B3NL5:1:1101:9431:10570 2:N:0:CACTCA
ACTTGAGGACTACTCGGGTTTCTAATCCTGTTTGCTCCCCACGCTTTCGCACCTCAGCGTCAGTAATGGACCAGTAAACCGCCTTCGCCACTGGTGTTCCTCCGAATATCTACGAATTTCACCTCTACACTCGGAATTCCACTTACCTCTTCCATACTCAAGATACCCAGTATCAAAGGCAGTTCCAGAGTTGAGCTCTGGGATTTCACCCCTGACTTAAATATCCGCCTACGTGCGCTTTACGCCCAGCAATCCCGAACAACGCTAGCCCCCTTCGTAATACCGCGCCTGCCGGCACCGT
+
CCCGGGGGGGGGGGGGGGEGGGGGGGGGGGGGGGGGGGGGGGGGGGGGGGGGGGGGGGGGGGGGGGGGGGGGGGGGGGGGGGGGGGGGGGGGGGGGGGGGFGGGGGGGGGGGGGGGGGGGGGGGGGGGGGGGGDGGGGGGGGGGGGGGGGGGGGGGGGGGGCGGGGGFGGGGCGGGGGFGGGGGGFF??FGGCD=C++=DAGFFFAFFFFADF=CF=EFCFFFFFF>DFFFFA=08=F@@248@76@;/:@())/;3(31>(/.((4(5?0034.4?<((4)6)((--33(((-(4(-(##
@M05025:18:000000000-B3NL5:1:1101:6761:10576 2:N:0:CACTCA
ACTTGAGGACTACCGGGGTTTCTAATCCTGTTTGCTCCCCACGCTTTCGAGCCTCAGCGTCAGTTACAGACCAGAGAGCCGCCTTCGCCACTGGTGTTCCTCCATATATCTACGCATTTCACCGCTACACATGGAATTCCACTCTCCTCTTCTGCACTCAAGTCTCCCAGTTTCCAATGACCCTCCCCGGTTGAGCCGGGGGCTTTCACATCAGACTTAAGAAACCGCCTGCGCTCGCTTTACGCCCAATAAATCCGGACAACGCTTGCCACCTACGTATTACCCCGGCTGCTGGCACGAT
+
CCCGGGGGFGGFGGGGGGGGGGGGGGGGGGGGGGGGGGGGGGGGGGGGGGGGGGGGGGGGGGGGGGGGGGGGGGGGGGGGGGGGGGGGGGGGGGFFGGGGGGGGGGGGGGGGGGGGGGGGGGGGGGGGGGGGEDFGGGGGGGFFC@FGGGGGGGGGGGGGGF=EEFGGFC?FFGGGGGGGGGGGGDCD9CDGD7FGFGG>DC38AA=@FFFFB@@F;EAAACC1=@BFFFFBBF>?B>?FF)581;;?3:?2<<>:B>:>9??>BFF<B?DF?23:?:BA?4<)(4((,9,8:BB?:?(##
@M05025:18:000000000-B3NL5:1:1101:17606:10601 2:N:0:CACTCA
ACTTGAGGACTACTCGGGTTTCTAATCCTGTTTGCTCCCCACGCTTTCGAGCCTCAACGTCAGTTACCGTCCAGTAAGCCGCCTTCGCCACTGGTGTTCCTCCTAATATCTACGCATTTCACCGCTACACTAGGAATTCCGCTTACCTCTCCGGCACTCTAGATGGACAGTTTCCAAAGCAGTCCAGGGGTTGAGCCCCTGCCTTTCACTTCAGACTTGCCCGTCCGTCTACGCTCCCTTTACACCCAGTAAATCCGGATAACGCTTGCCCCCTACGTATTACCGCGGCTGCTGGCACCAG
+
CCCGGGGGGGGGGGGGGGGGGGGGGGGGGGGGGGGGGGGGGGGGGGGGGGGGGGGGGGGGGGGGGGGGGGGGGGGGGGGGGGGGGGGGGGGGGFGGGGGGFFGGGGGGGGGGGGGGGGGFGGGGGGGGGGFGGGGGGGGGGGGGGGGGGGGGGGGGGDGGGGGGGGGGGGGGGGGGFGFGGGGFGFGFGG>CGGFGFFGGFGFFF>>FFFFFFE?F@FFFFFFFFFFFD?DF;;(;BF@EE).<=6;?@FEFF5?EB>:319?:2826?B:199::6:2)344426(((,2:052:(,(##
@M05025:18:000000000-B3NL5:1:1101:25857:10612 2:N:0:CACTCA
ACTTGAGGACTACTCGGGTATCTAATCCTGTTCGCTCCCCATGCTTTCGCTCCTCAGCGTCAGTAAATGCCCAGAGACCTGCCTTCGCCATCGGTGTTCCTCCTGATATCTGCGCATTTCACCGCTACACCAGGAATTCCAGTCTCCCCTACATCACTCTAGTCTGCCCGTACCCACCGCAGATCCGAGGTTGAGCCTCGGACTTTCACGGCAGACGCGACAAACCGCCTACGAGCTCTTTACGCCCAACAAAACCGGATAACGCTTGCCCCCTACGTATTACCCGCGCTGCTGGCACGAT
+
CCCGGGGG<FFGDFFGBFEFGGGCFEFGGFGGGDDGFCCFGGDGGGGGDG7FG?EFDFCGGDGFGFGGGGGFGGGDGGFF8FGGGFGGF@FC@DF7FBFGCFGGGGGGGGGFGEGGG:5FFGGGGECFGGGGGCEF,DFFGCEGFB,D8@FGC3:=FGFEF,7EDG8@D+=8EGGDDG8DDGD6C?FC;*;FDDGDFGGG4*:AFA>EFFFFF@FF5())..7,:<@B9((.:??B08484-)(-(404,46(((-(,22?))-3(330()-,-8214)5(64).(((((49))(4,)(##
@M05025:18:000000000-B3NL5:1:1101:6931:10647 2:N:0:CACTCA
ACTTGAGGACTACTAGGGTTTCTAATCCTGTTCGCTCCCCATGCTTTCGCTCCTCAGCGTCAGTAAATGCCCAGAGACCTGCCTTCGCCATCGGTGTTCCTCCTGATATCTGCGCATTTCACCGCTACACCAGGAATTCCAGTCTCCCCTACATCACTCTAGTCTGCCCGTACCCACCGCAGATCCGAGGTTGAGCCTCGGACTTTCACGGCAGACGCGACAAACCGCCTACGAGCTCTTTACGCCCAATAAATCCGGATAACGCTTGCGCCCTACGTATTACCGCGTCTGCTGGCACCAA
+
CCCGGGGGGGGGGGGGGGGGGGGFGGGGGGGGGGGEGGGGGGGGGGGGGGGGGGGGGGGGGGGGGGGGGGFGGGGGGGGGGGGGGGGGGGGGGGGGGGGGGGGGGCFGGGGGGFGGGGGGGGGGGGDGGGGGFDFGGGGGGGGGFGGGGGGGGGGDGGGGGFFGFFGGGGGGGGGGGGGG7D>FFGG6DCCGFFGGF>FDDDBFFFFFFFFDB@9F2>A:DFFF@169;;?F<??99?DBFA<:BFF???BB<BB:;>FFFFB?>B6??BFFFB060424:)6A<;((42,.6:2<4?1##
@M05025:18:000000000-B3NL5:1:1101:28539:10647 2:N:0:CACTCA
ACTTGAGGACTACTGGGGTATCTAATCCTGTTTGCTCCCCACGCTTTCGAGCCTCAGCGTCAGTTACAGACCAGAGAGCCGCCTTCGCCACTGGTGTTCCTCCATATATCTACGCATTTCACCGCTACACATGGAATTCCACTCTCCTCTTCTGCACTCAAGTCTCCCAGTTTCCAATGACCCTCCCCGGTTGAGCCGGGGGCTTTCACATCAGACTTAAGAAACCGCCTGCGCTCGCTTTACGCCCAGTTAACCCGGACAACGCTTGCCACCACGGTTTTACACCGGATGCTGCACCCTT
+
CCCFG<FFCFGGFGFFGGCEFAC<FCFFFGGGFGGGGGGDFGDEGDCFCDECEFC8FFEECFFAFGDEFDECFGGFFGGGGGGDGGGGGGGFGGGGEFGE<FGFGGGGGGGGGGE@CEEGC<FEGGGGGGFGG8E,=EFFGGGG9@8BD=AFFGC8DD@8=9>EEDFF?FC=,=CDEFDFFFGFC69:+CDDGCFGF*9CE:;DFF=FA886/7;FFEFF64E1;@0:0123(,,(-4:(8)),3>>??0).:47(3(-33:1((-(((()48(,(-((4-62)).((((,(.4)(,((##
@M05025:18:000000000-B3NL5:1:1101:18219:10660 2:N:0:CACTCA
ACTTGAGGACTACCCGGGTTTCTAATCCTGTTTGCTCCCCACGCTTTCGAGCCTCAGCGTCAGTTACAGACCAGAGAGCCGCCTTCGCCACTGGTGTTCCTCCATATATCTACGCATTTCACCGCTACACATGGAATTCCACTCTCCTCTTCTGCACTCAAGTCTCCCAGTTTCCAATGACCCTCCCCGGTTGAGCCGGGGGCTTTCACATCAGACTTAAGAAACCGCCTGCGCTCGCTTTACGCCCAATAAATCCGCACAACGCTTGCCACCTACGCATTACCGCGGCTGCTGGCACCTA
+
CCCDFD<DFGGGGGDEGGGGGGGGFFFGGGGGGGGAFGGGGGDGGEGGGG?FGFGFCFGGGGGFGGGAFGEGGGDFGDGGGGGDEFEECGGGG?EEFFGG?E?EGGGGFGAFG?CF@BA@FGGCFCEGGGGGGFEE@EGEDGBEFC8A=FGGGGGGD8DCF,3=>D,@836=EFCDGG??GFGGGCG6?>C9*A>CFG>49<BE6FF7==+)8;@4@FF6@94@@@(39?76(,4?>>6:6951,931?03).6AB1-39970(4<13:0)86:022(-1(66>2>0((-,8)5(,473##
@M05025:18:000000000-B3NL5:1:1101:7503:10672 2:N:0:CACTCA
ACTTGAGGACTACACGGGTTTCTAATCCTGTTCGCTACCCATGCTTTCGAGCCTCAGCGTCAGTTGCAGACCAGAGAGCCGCCTTCGCCACTGGTGTTCTTCCATATATCTACGCATTCCACCGCTACACATGGAGTTCCACTCTCCTCTTCTGCACTCAAGTTCAACAGTTTCTGATGCAATTCTCCGGTTGAGCCGAAGGCTTTCACATCAGACTTATTGAACCGCCTGCCCTCGCTTTACGCCCAATAAATCCGGACAACGCTTGCCCCCTACGTATTACCGGCGCTTCTGGCACCGT
+
CCCGGFCEEDEFFFGEGD:F7<FFEGEGFFFFGGEGGGFGGGGCFAFFGGGGGGGGGDEFEE@FFFGDGGG@FACE?,DFGGGEGGEGGGGFFGGGGGGCEFFGG<EABEGCGGECGGGC@EEBFG@>FGFGGG@BE?FFFGDEC=FFGGGFGGG,@DDG8FFGGGGFFDF==DGGGGGG+==,==DGGGDDGC7+0<D7@CFFFAFFFF9AA:*9>/+9@E<CB=(>BF5(-((0(.38?9E;;>(8(,633))/(.((3,83(-44?()(-63?(47>(6).(-,-39(326)),)(##
@M05025:18:000000000-B3NL5:1:1101:24520:10704 2:N:0:CACTCA
ACTTGAGGACTACAAGGGTTTCTAATCCTGTTCGCTACCCATGCTTTCGAGCCTCAGCGTCAGTTGCAGACCAGAGAGCCGCCTTCGCCACTGGTGTTCTTCCATATATCTACGCATTCCACCGCTACACATGGAGTTCCACTCTCCTCTTCTGCACTCAAGTTCAACAGTTTCTGATGCAATTCTCCGGTTGAGCCGAAGGCTTTCACATCAGACTTATTGAACCGCCTGCACTCGCTTTACGCCCACTAAATCCGGACAACGCTTGCCACCTACGTATTCCCGCGGCTGCTGGCACGGT
+
CCCGGGGGGGGGGGGGGGGGGGGGGGGGGGGGGGGGGGGGGGGGGGGGGGGGGGGGGGGGGGGGGGGGGGGGGGGGGGGGGGGGGGGGGGGGGGGGGGGGGGGGGGGGGGGGGGGGGGGFGGGGGGGGGFEFGGGGGGGGG=,=4@EAFGFGFCGGGGF,@>DFGGFFGFGGGGGF7FDF==EFGFGGDDCC+7ACFGDGAGFFFFF>=AFFB36F=EFFFFFC=:>BFFDBBE*7-2231>EDD>@;(68;@3<;@9013:3;F:60:7<7?:0???><7)..(1(,---1538:7<,##
@M05025:18:000000000-B3NL5:1:1101:22596:10827 2:N:0:CACTCA
ACTTGAGGACTACCCGGGTATCTAATCCTGTTCGCTCCCCATGCTTTCGCTCCTCAGCGTCAGTAAATGCCCAGAGACCTGCCTTCGCCATCGGTGTTCCTCCTGATATCTGCGCATTTCACCGCTACACCAGGAATTCCAGTCTCCCCTACATCACTCTAGTCTGCCCGTACCCACCGCAGATCCGAGGTTGAGCCTCGGACTTTCACGGCAGACGCGACAAACCGCCTACGAGCTCTTTACGCCCAATAAATCCGGATAACGCTTGCGCCCTACGTATTACCGCGGCTGCTGGCCCCTT
+
CCCGGGGGGGGGGGGGGGGGGGGGGGGGGGGGGGGGGGGGGGGGGGGGGGGGGGGGGGGGGGGGGGGGGGGGGGGGGGGGGGGGGGGGGGGGGGGGGGGGGGGGGGGGGGGGGGGGGGGGGGGGGGGGGGGGGGGGGGGGGGGGGGGGGGGGGGGGGGGGGFGGGFGGGGGGGEEGGGGGGGGDGGGGGGDFGGFGF>FGF>DFFFFFFFFF;==FB@A:DFFFFFFFFF?7:BBFBDFFFAA<FF>BB??FBFAB>;?0?>??>BB??;>6;B:?FBFFBFFA03(2;>06033<(4(##
@M05025:18:000000000-B3NL5:1:1101:10080:10830 2:N:0:CACTCA
ACTTGAGGACTACTAGGGTTTCTAATCCTGTTCGCTACCCATGCTTTCGAGCCTCAGCGTCAGTTGCAGACCAGAGAGCCGCCTTCGCCACTGGTGTTCTTCCATATATCTACGCATTCCACCGCTACACATGGAGTTCCACTCTCCTCTTCTGCACTCAAGTTCAACAGTTTCTGATGCAATTCTCCGGTTGAGCCGAAGGCTTTCACATCAGACTTATTGAACCGCCTGCACTCGCTTTACGCCCAATAAATCCGGACAACGCTTGCCACCTACGTATTACCGCGTCTGCTGGCCCCAT
+
CCCGGGGGGGGGGGGGGGEGGGGGGGGGGGGGGGGGGGFGGGGGGGGGGGGGGGGGGGGGGGGGGGGGGGFGGGGGGGGGGGGGGGGGGGGGGGGGGGGGGGGGGGGGGGGGGGGGGEGGGGGGGGGGGGGGGGGGGGGFGGGF9ECAFEFGGFAEGFCFG9EFGGGGGGGGGCEFDGGGGFGFDCGGGGC+0A?F?DGGFGFFFF>EFF6*+*.@=EFFF4<44@9@2>DDBE42>=>2=EF?<BF;;@;<ECE;;9?FFFFFB:36:>AF?778:BBFB<>4(41(46<<A:01((,##
@M05025:18:000000000-B3NL5:1:1101:3674:10849 2:N:0:CACTCA
ACTTGAGGACTACAAGGGTATCTAATCCTGTTCGCTACCCATGCTTTCGAGCCTCAGCGTCAGTTGCAGACCAGAGAGCCGCCTTCGCCACTGGTGTTCTTCCATATATCTACGCATTCCACCGCTACACATGGAGTTCCACTCTCCTCTTCTGCACTCAAGTTCAACAGTTTCTGATGCAATTCTCCGGTTGAGCCGAAGGCTTTCACATCAGACTTATTGAACCGCCTGCACTCGCTTTACGCCCAATAAATCCGGACAACGCTTGCCACCTACGTATTACCGCGGCTGCTGGCACCTT
+
CCCGGGGGGGGGGGGGGGGGGGGGGGGGGGGGGGGGGGGGGGGGGGGGGGGGGGGGGGGGGGGGGGGGGGGGGGGGGGGGGGDFGGGGGGGGGGFGGGGGGGGGGGGGGGGGGGGGGGGGGGGGGGGGGGGGGGGGGGGGGGGGGGGGGGGGGGGGGFGGGFDGGGGGGGGGGGGGFGGGGGGGGGGGGGGGGGGGFGGGEGFFAFFFFF>AFEBFFFFFFEFEBFABFFFFDEFFFFFFDFFFFBFF@DFFCFFFFB<19<<B9264?>BFB0:?FBFF?AFFFF9;>9>F::5:03(##
@M05025:18:000000000-B3NL5:1:1101:28194:10854 2:N:0:CACTCA
ACTTGAGGACTACAAGGGTTTCTAATCCTGTTTGCTCCCCACGCTTTCGCACCTGAGCGTCAGTCTTTGTCCAGGGGGCCGCCTTCGCCACCGGTATTCCTCCAGATCTCTACGCATTTCACCGCTACACCTGGAATTCTACCCCCCTCTACAAGACTCTAGCCTGCCAGTTTCGGATGCAGTTCCCAGGTTGAGCCCGGGGATTTCACATCCGACTTGACAGACCGCCTGCGTGCGCTTTACGCCCAGTAATTCCGATTAACGCTTGCACCCTCCGTATTACACCGGCTGATGGCACGAT
+
CCCGGGGGGGGFGGGGGGFFGGGGGGGGGGGGGGGGGGGGGDGGGGGGGGGGGGGGGGGGGGGGGGGGGGGGGGGGGGGGGGGGGGGGGGGGEGGGGGGGEGGFG9FGGGGGGGGGGGGGGGGGGGDGGGGGGGGGGGGGGGGGFE6CGGGGA9FFFGGGGGGGGGGGGCFFGGGEGGGGGGGGGGGGGGFFGGGGFGGGFGBEFFFFFF=AA7@FFFFBFEE;?866;??66:030306?990:962<FF2<)):?060<AA:6((-047(1-4<;1(3(4<))(-(46>())2:7)(##
@M05025:18:000000000-B3NL5:1:1101:7717:10864 2:N:0:CACTCA
ACTTGAGGACTACTAGGGTTTCTAATCCTGTTTGCTCCCCACGCTTTCGTGCCTCAGTGTCAATGTTGGTCCAGGTAGCTGCCTTCGCCATGGATGTTCCTCCTGATCTCTACGCATTTCACTGCTACACCAGGAATTCCGCTACCCTCTACCACATTCTAGTCATCCAGTATCCACTGCAGTTCCCAGGTTGAGCCCAGGGCTTTCACAACGGACTTAACTAACCACCTACGCACGCTTTACGCCCAGTAATTCCGAGTAACGCTTGCACCCTTCGTATTACCGCGGCTGCTGGCACGTG
+
CCCGGGGGGGGGGGGGGGGGGGGGGGGGGGGGGGGGGGGGGGGGGGGGGGGGGGGGGGGGGGGGGGGGGGGGGGGGGGGGGGGGGGGGGGGGGGGGGGGGGGGGGGGGGGGGGGGGGGGGGGGGGGGGGGGGGGGGGGGGGDGGGGGGGGGGGGGGGGGGGGGGGGGGGGGGDGGDGGGGGGFFGGDDGCDDFCFGFFGG?CEFFFFFFFFFFB5BACAF+;CE@DB=ABFEAAAABA?@>*99>>=@@@EFCFE?;(13@CC<>0;?<).3833@<;((5<AA?F>609(,4)81(5(##
@M05025:18:000000000-B3NL5:1:1101:3184:10869 2:N:0:CACTCA
ACTTGAGGACTACTCGGGTATCTAATCCTGTTTGCTCCCCACGCTTTCGTGGCTCAGTGTCAATGTTGGTCCAGGTAGCTGCCTTCGCCATGGATGTTCCTCCTGATCTCTACGCATTTCACTGCTACACCAGGAATTCCGCTACCCTCTACCACATTCCAGTCATCCAGTATCCACTGCAGTTCCCAGGTTGAGCCCAGGGCTTTCACAACGGACTTAAATAACCACCTACGCACGCTTTACGCCCAGTAATTCCGAGTAACGCTTGCACCCTTCGTATTACCGCGGCTTCTGGAACGAT
+
CCCGGGGGGGGGGGGGGGGGGGGGGGGGGGGGGGGGGGGGGGGGFGGGDGGEGGGGGGGGGGGGGGGGGGGGFGGGGGGGGGGGGGGGGEGGGGGGGGGGGGGGGGGGGGGGGGGGGGGGGGGGGGGGGGGGGGGGGGFGGGGGGGGGGGGGGGGGGGGGGGFGGGGGGGGGGGFGGFGGGGGGFGGGGGF+8D+=DGGG5DEFFFFFFFFFDB=BAE6CCFFFB@EFA@=>A=4@@@@F@EF@F=@FFEF373CEED(8@FF;9D0;=E8D<?12287?B5<A(42;69(34-))(.(##
@M05025:18:000000000-B3NL5:1:1101:17133:10910 2:N:0:CACTCA
ACTTGAGGACTACAGGGGTTTCTAATCCTGTTTGCTCCCCACGCTTTCGTGCCTCAGTGTCAATGTTGGTCCAGGTAGCTGCCTTCGCCATGGATGTTCCTCCTGATCTCTACGCATTTCACTGCTACACCAGGAATTCCGCTACCCTCTACCACATTCTAGTCATCCAGTATCCACTGCAGTTCCCAGGTTGAGCCCAGGGCTTTCACAACGGACTTAAATAACCACCTACGCACGCTTTACGCCCAGTAATTCCGAGTAACGCTTGCACCCCTCGTATTACCGCGGCTGCTGTCCCGGT
+
CCCGGGGGFGGFGGF?GGBE;FFGGCGGGGGGCFDFGGGFGGGGGGGFGGDFG<EFFGGFFFFGGFGGFECFFFGGGFGGCFGGGGCEEC@FGC,BFGGGGGGFGGGCGGGGGGEFGECGA<?EGGFGDG?FGGFGGGFGGGGGGDG9EGGGGA8E,@DCFGD=;FGGG,=9@:E:=@+2A+A9=9DDFDGFC?+=F?C8?CEFFFF?CFFFF=A?=6<8+*0*3:5>-:<B2>AB2@=@F**--6/((/1/9<C?E1>3,9CD(/6(23)6,((-42(44<<2((((4,(2)4-5)8(##
@M05025:18:000000000-B3NL5:1:1101:16698:10911 2:N:0:CACTCA
ACTTGAGGACTACCAGGGTTTCTAATCCTGTTCGCTACCCATGCTTTCGAGCCTCAGCGTCAGTTGCAGACCAGAGAGCCGCCTTCGCCACTGGTGTTCTTCCATATATCTACGCATTCCACCGCTACACATGGAGTTCCACTCTCCTCTTCTGCACTCAAGTTCAACAGTTTCTGATGCAATTCTCCGGTTGAGCCGAGGGCTTTCACATCAGACTTATTGAGCCGCCTGCACTCGATTTACGCCCAATAAATCCGGACAACGCTTGCCACCCACGTATTACAGCGGCGGCTGCCACGAG
+
@CC@<C<FEGGCF8CC@FFDFCEGGCFEEEC9@;FEGGEFEGGCAFG9FGCFF<FAFEGFFCGEEFGGEFG@@,6BCGFF@FCGG<<BFE=<<DFF<CFCFGGGFF9E9A@F,AFFD@??FFAFGEDFGGGF,?8EFFG,,@DFEE=DFF8;DDFGF8DDFG;:DDF=C,@=D:DE7==F++C=7+8==++=+305675*09>?*6AB@F69+76*04@+=;6*)00/9(5933*32(6),7)/66@<(34A)<<@.(63-689>:(20(),(((,,-(626:)))(,,(-9(((.28-##
@M05025:18:000000000-B3NL5:1:1101:10938:10984 2:N:0:CACTCA
ACTTGAGGACTACTGGGGTTTCTAATCCTGTTTGCCCCCCACGCTTTCGAGCCTCAGCGTCAGTTACAGACCAGAGAGCCGCCTTCGCCACTGGTGTTCCTCCATATATCTACGCATTTCACCGCTACACATGGAATTCCACTCTCCTCTTCTGCACTCAAGTTTCCCAGTTTCCAATGACCCTCCCCGGTTGAGCCGGGGGCTTTCACATCAGACTTAAGAAACCGCCTGCGCTCGCTTTACGCCCAATAAATCCGGACAACGCTTGCCACCTACGTATTACCGCGGCTGCTGGCACGTC
+
CCCGGGGGGGGGGGGGGGGGGGGGGGGGGGGGGGGGGGEGGGGGGGGGGGGGFGGGGGGGGGGGGGGGGGGFFGFGGGGGGGDCGGGGGGGGGDEFGGGGGGGGGCGGFGGGGGGGGGGGFGGGGEGGGGGGGGFGGGGGGGGGCEGGGGGGGFGGGGGGGFGGGFDGGGGGGGGGGFGGGFCGGGGGGCGGG>FGFGC>D<3>A;AFFCFFFFFFFEFCFC35=@9>;:46090:>9(88BA:6B0?:?DA26<?99?FF?F191:(32<?FF?:1:?FFA4),49>;1167:,8(.(##
@M05025:18:000000000-B3NL5:1:1101:23291:10986 2:N:0:CACTCA
ACTTGAGGACTACAAGGGTTTCTAATCCTGTTCGCTCCCCATGCTTTCGCTCCTCAGCGTCAGTAAATGCCCAGAGACCTGCCTTCGCCATCGGTGTTCCTCCTGATATCTGCGCATTTCACCGCTACACCAGGAATTCCAGTCTCCCCTACATCACTCTAGTCTGCCCGTACCCACCGCAGATCCGAGGTTGAGCCTCGGACTTTCACGGCAGACGCGACAAACCGCCTACGAGCTCTTTACGCCCAATAAATCCGGATAACGCTTGCGCCCTACGTATTCACGCGGCTCCTGCCACGGT
+
CCCGGGFGFGDGGGGGGEGGGGGGAFGGFGGGGEDFFGGGCFFDAFFGGGCGGFGGGGGGGGDFFGGGFGGGGGFFGGGGCCEFGGFGGGGGGGGGGGGGGGGGGGGGGGGGGGG@CGGGGFGGGDGG@FFFGGFCFFCEEFGGGGADCGFFGGGGGGGGFFFGGGGGE=>8=EFGGGGGGDD?FGF63@DGGGC5ACFC>>>4AFF>9F>>?22A(588B6>@(627@,3;3103(4:>2<A<B014((,5-).49><6:).44(280(96>03<:,4<?)..4(((((((,.((),(##
@M05025:18:000000000-B3NL5:1:1101:22697:10995 2:N:0:CACTCA
ACTTGAGGACTACAAGGGTATCTAATCCTATTTGCTCCCCACGCTTTCGTGCCTCAGTGTCAGTTACAGACCAGGCGACCGCCTTCGCCACTGGTGTTCCTCCATATATCTACGCATTTTACCGCTACACATGGAATTCCATCGCCCTCTTCTGCACTCCAGCATACCAGTTTCCATAGCTTACAATGGTTGAGCCATTGCCTTTTACTACAGACTTAGTACGCCACCTACGCACCCTTTACGCCCAATGATTCCGGATAACGCTTGCCACCTACGTATTACCGCGGCTGCTGGCACGTTC
+
CCCGGGGGGGGGFGGGGGGGGGGGGGGGGGGGGGGGGGGGGGGGGGGGGGGGGGGGGGGGGGGGGGGGGGGFEFGGGGGGGGGGGGGGGGGGGGGGGGGGGGGGGGGGGGGGGGDGGGGGGGGGGGEGFFGGGGGGGGGGGGGEGGGGGGGGGGGGGGGDGFGGGGGGGGGGGGGGGFF?FGGGGCGDGGFGFCFGFF=CFGFFFFFFFFFFFE89AEFFFEFB2@FFFFE29@@FDFFE=<;;>0<<F@<??C6.1(1;A<208:BBB<?FFB?27?<?BBF199(330:?DFF??(,##
@M05025:18:000000000-B3NL5:1:1101:7936:10999 2:N:0:CACTCA
ACTTGAGGACTACTAGGGTTTCTAATCCTGTTCGATACCCACGCTTTCGTGCCTCAGCGTCAGTAGGGCGCCGGTATGCTGCCTTCGCAATCGGAGTTCTGCGTGATATCTATGCATTTCACCGCTACACCACGCATTCCGCATACTTCTCGCCCACTCAAGAACGCCAGTTTCAACGGCTCGACGGCGTTGAGCACCGCATTTTTACCGCTGACTTGGCATCCCGCCTACGCACCCTTTCAACCCAATAAATCCGGACAACGCTCGCCTCCCCCGTATTACCGCGGCTGCTCGCACGGGC
+
CCCGGGGGGGGGGGGGGGGGGGGGGGGGGGGGGGGGGGGGGGGGGGGGGGGGGFGGGGGGGGGGGGGGGGGGGGGGGGGGGGGGGGGGGGGGGGGGGGGGFGGGGGGGGGGGGGGGGGGGGGGGGGGGGGGGGGGGGGGGGGEGGGGGGGGGGGGGGDGGGFFGGGGGGGGGFGGGGGDDGGGGGDGGGGDGCGGFFGDDFGFFFF5FFA:>>;BF436?FA?FB?(4<1?B0,9BB<??).<ABF0<()59:4?6;((,800((-11((4:((404(43<AA:06(,4(4).39(-42##
@M05025:18:000000000-B3NL5:1:1101:11517:11049 2:N:0:CACTCA
ACTTGAGGACTACTAGGGTTTCTAATCCTGTTTGCTCCCCACGCTTTCGAGCCTCAGCGTCAGTTACAGACCAGAGAGCCGCCTTCGCCACTGGTGTTCCTCCATATATCTACGCATTTCACCGCTACACATGGAATTCCACTCTCCTCTTCTGCACTCAAGTCTCCCAGTTTCCAATGACCCTCCCCGGTTGAGCCGGGGGCTTTCACATCAGACTTAAGAAACCGCCTGCGCCCGCTTTACGCCCAATAAATCCGACCAACGTTTGCCACCTACGTATATCCTCGGCGCCTGGCCCCAT
+
CCCGFGGGGGGFGGGGFC<FCGGGAEFFGFFFGGGDF<CFCCGEC@DGCCECECFGGFGGGEGGGGGFCGGGGFFGGGGGGGGGGC<B7CCFGGFFGGDFCFCFGGFGGFGGGFEGCFCEGGEECGGGGC<:AFEEEF>>;DGGF,D4,@E;DC,,@=,>,>@=DGADGGEGGGCEGFDC=8D,=+=CD6;99C7DA>5>*/:;;)?FF>84A=34.1A+1.>;D367((60:(26>>(-:24,36(41:?F<)60;((-6(,,((((-423:7(,,()))).).42(41(-(-(((((##
@M05025:18:000000000-B3NL5:1:1101:14816:11061 2:N:0:CACTCA
ACTTGAGGACTACCGGGGTATCTAATCCTGTTCGCTACCCATGCTTTCGAGCCTCAGCGTCAGTTGCAGACCAGAGAGCCGCCTTCGCCACTGGTGTTCTTCCATATATCTACGCATTCCACCGCTACACATGGAGTTCCACTCTCCTCTTCTGCACTCAAGTTCAACAGTTTCTGATGCAATTCTCCGGTTGAGCCGAAGGCTTTCACATCAGACTTATTGAACCGCCCGCACTCGCTTTACGCCCAATAAATCCGGACAACGCTTGCCACCTACGTATTACCGCGGCTGCTGGCACCTT
+
CCCGGGGGGGGGGGGGGGCFGGGGGGGGGGGGGGGGGGGGGGGGGGGGGGGGGGGGGGGGGGGGGGGGGGGGGGGGGGGGGGGGGGGGGGGGGGGGGGGGGGGGGGGGGGGGGGGGGGGGGGGGGGGGGGGGGGGGGGGGGGGGGGGGGGGGGGGGGGGGGGGFGGGGGGFGFGGGGGFGGFGGGGGGGGCGDCFFF5DDFDFFAFFFFFFFFEEFEFFFFEEFBBB=>906962==@@FFFE6@99?(2:F92>B>7?69?F0;?F6??DD<?02(22424AABF>B0338?2:B:2(##
@M05025:18:000000000-B3NL5:1:1101:9849:11065 2:N:0:CACTCA
ACTTGAGGACTACAAGGGTTTCTAATCCTGTTTGCTCCCCACGCTTTCGTGCCTCAGTGTCAATGTTGGTCCAGGTAGCTGCCTTCGCCATGGATGTTCCTCCTGATCTCTACGCATCTCACTGCTACACCAGGAATTCCGCTACCCTCTACCACATTCTAGTCATCCAGTATCCACTGCAGTTCCCAGGTTGAGCCCAGGGCTTTCACAACGGACTTAAATAACCACCTACGCACGCTTTACGCCCAGTAATTCCGAGTAACGCTTGCACCCTTCGTATTACCGCGGCTGCTGGCACCGT
+
CCCGGFGGFGGGGGGGEGGGGGGGGGGGGGGGGGGGGGGGGGEFEGGFGFGGGGGGGFGGGGGGGGGFGGGGGGGGGGGGFGGGGGGGGDGFGGGGGGGGFFFGGDGFGGGGGGGGGEGGGFGGFGGGGGGGG7FFGGGGGGEGGFGGGGGGGGGGGGG9D;FFGGGGGGG;FGA8DCDFFGGFGGGGFCFGGFGGBDFGFGFA*;FFFFFEF5=DBFF6BA=A*@C=ADFF2599:@@FDEE@FB@2@FFFCCCCE0(6@CC017;;;).,663=@<01(4<6(6((((,(.).((.-##
@M05025:18:000000000-B3NL5:1:1101:12692:11065 2:N:0:CACTCA
ACTTGAGGACTACTGGGGTTTCTAATCCTGTTTGCTCCCCACGCTTTCGAGCCTCAGCGTCAGTTACAGACCAGAGAGCCGCCTTCGCCACTGGTGTTCCTCCATATATCTACGCATTTCACCGCTACACATGGAATTCCACTCACCTCTTCTGCACTCAAGTCTCCCAGTTTCCAATGACCCTCCCCGGTTGAGCCGGGGGCTTTCACATCAGACTTAAGAAACCGCCTGCGCTCGCTTTACGCCCAATAAATCCGGACAACGCTTGCCACCTACGTATTACCGCGGCTGCTGGCCCCCT
+
CCCGGGGGGGGGGGFGGGGGGGGGGGGGGGGGGGGGGGGGGGDGGGGGGGGGGGGGGGGGGGGGGGGGGGGGGGGGGGGGGGGGGGGGGGGGGGGGGGGGGGGGGGGGD9FFFGGGGGGGGGGGGGGGGGGGGGE@EFGGGGGFGGGGGGGGGGGGGFGGGFGGGGGGGFEGGGGF7=DCGGGFD>EGGDGGGG>FFDCCBGFFFFF8CFFFF@EFFFFFFEC@DFFFFF?F0>>(39??FBA:?391,.52)<<B>9306:((44:?0:94:377??))4ABF?1(21((-),441-,##
@M05025:18:000000000-B3NL5:1:1101:28479:11069 2:N:0:CACTCA
ACTTGAGGACTACTAGGGTTTCTAATCCTGTTCGCTACCCATGCTTTCGAGCCTCAGCGTCAGTTGCAGACCAGAGAGCCGCCTTCGCCACTGGTGTTCTTCCATATATCTACGCATTCCACCGCTACACATGGAGTTCCACTCTCCTCTTCTGCACTCAAGTTCAACAGTTTCTGATGCAATTCTCCGGTTGAGCCGAAGGCTTTCACATCAGACTTATTGAACCGCCTGCACTCGCTTTACGCCCAATAAATCCGGACAACGCTTGCCACCTACGTATTACCGCGGCTGCTGGCACCCC
+
CCCGGGGGGGGGFGGGGGGGGGGGGGGGGGGGGGGGGGGGGGGGGGGGCGGGGFGGFGGGGDGGGGGGGGGFGGGGGGGGGDCEGGGGFEGGGGFGGGGGFGGFEGGDGGGGGGGGGGGFDEFGGGGGGGGGFG8FGGGGFFFGGGCEGGFGGGGGGGGGGDGGGFGGGGGGGGG8@D79=8FGGGGGGCDGGF;FFCDDEGA*;5+BEFFAF=@FECFFFF?EEB=9>252BEB(9@@@;4><F6@<<()7;5.606696??36:(-8:98<B?7(.)53A<94(4,96;6735:1<(##
@M05025:18:000000000-B3NL5:1:1101:25020:11082 2:N:0:CACTCA
ACTTGAGGACTACTAGGGTTTCTAATCCTGTTTGCTCCCCACGCTTTCGTGCCTCAGTGTCAGTGTTGGTCCAGGTAGCTGCCTTCGCCATGGATGTTCCTCCTGATCTCTACGCATTTCACTGCTACACCAGGAATTCCGCTACCCTCTACCACACTCTAGTCGCCCAGTATCCACTGCAGTTCCCAGGTTGAGCCCAGGGCTTTCACAACGGACTTAAACGACCACCTACGCACGCTTTACGCCCAGTAATTCCGAGTAACGCTTGCACCCTTCGTATTACCGGCTCTGCTTGCACCGT
+
CCCGGGGGGGGGGGGGGGFGGGGGGGGGFGGGGGGGGGGGGGGGGGGGGGEEFGGGGGGGGGGGGGGGFGGGFGGGGGGGGGGGGGGGGGGFGFGGGGDGGGGGGGGGGGFGGGGGGGGGGGGGGFGFGGGGGGCFDGGGGGGGGDDFGGGGGFGGGFGFF9EFCEDDDDC8=ECFDGCFGGFGGGGFGFDFDD+=DGGGFGFFF5ACFFFEFFA9=CAC80729ABFF27EFFF=BBFF1>C?FFFFDE93?<EEF?>;3C?2;;0(12<733:?F0048<AF0(((-,),)).-),,##
@M05025:18:000000000-B3NL5:1:1101:23145:11097 2:N:0:CACTCA
ACTTGAGGACTACTCGGGTTTCTAATCCTGTTTGCTCCCCACGCTTTCGAGCCTCAGCGTCAGTTACAGACCAGAGAGCCGCCTTCGCCACTGGTGTTCCTCCATATATCTACGCATTTCACCGCTACACATGGAATTCCACTCTCCTCTTCTGCACTCAAGTTTCCCAGTTTCCAATGACCCTCCCCGGTTGAGCCGGGGGCTTTCACATCAGACTTAAGAAACCGCCTGCCCTCGCTTTACGCCCAATAAATCCGGACAACGCTTGCCACCTACGAATTACCGCGGCTGCGGGCACCTC
+
CCCGGGGGFGGGGGGGGGDFGGGGGGGGGGGGGGGGGGGGGGGGGGGGGGGGGGGGGGGGGDGFGAFFGGGGGGGGGEGGGGGGGGFGGGGGFFFGGGGGGGGGGDGGCFFGGGGGGGGGGGGCGGGGGGGGFFFFGGFGGFFFFFGGGGGGFDFGGFGGGGDDFFGGGGGDFGGGDFGGGDGFGGGGGDDDGFGFFDGCBDEEFAFACC76A<3;ECFFFCE@@F;>BFFF(4571066<AA?<BBF:03<<6<?29B;(8<293<6?FFFF?:>(((,()-)(4-(-,(3(((((-(##
@M05025:18:000000000-B3NL5:1:1101:17206:11104 2:N:0:CACTCA
ACTTGAGGACTACAGGGGTTTCTAATCCTGTTTGCTCCCCACGCTTTCGAGCCTCAGCGTCAGTTACAGACCAGAGCGCCGCCTTCGCCACTGGTTTTCCGCCATATATCTACGCATTTCACCGCTACACATAGAATTCTACTATCCTCTTCTGCACTCAAGTCTCCCACTTTCCAATGACCCTCCCCGTTTGAGCCGGGGGCTTTCACATCAGACTTAAGACACCGCCTGCGCACGCTTTACGCACAATAAATCCGGACACCGCTTGCCACCTACGTATTACCGCGGCCACTGGCACCTC
+
@AA@C9FC9DC8FGG<;FF@F9<FD9EA<FF9<6CE@F<F@FCEBG,;:DCCC,C8@DFFE,,CCCF9@,CC<,9E,@:6+>=6F?,?,444,,:,99,:+4@+8AFB,:A?CBC?B+ACF<9FEGGE?<BF,9CC=;B,,7,,68=EFGGGGAEGGF,3@=FGG89,=,DD,675+=9+20+1;+1+;*0;02*39CGDFG4)));@++;8+///6?AF6C)=3?((,6=?>6(4((43:)),((43(.9<AF<5((((-(-((4021?9318(5(44).59932(((((((..(,,-##
@M05025:18:000000000-B3NL5:1:1101:24400:11110 2:N:0:CACTCA
ACTTGAGGACTACTGGGGTTTCTAATCCTGTTCGCTCCCCATGCTTTCGCTCCTCAGCGTCAGTAAATGCCCAGAGACCTGCCTTCGCCATCGGTGTTCCTCCTGATATCTGCGCATTTCACCGCTACACCAGGAATTCCAGTCTCCCCTACATCACTCTAGTCTGCCCGTACCCACCGCAGATCCGAGGTTGAGCCTCGGACTTTCACGGCCGACGCGACAAACCGCCCACGAGCGCTTTACGCCCAATAAATCCGGATAACGCTTGCGCCCTACGTATTACCCCGGCTGCAGGCACCAT
+
CCCGGFGGGFGGGGGGGGCFGGGGGGGFGFGGGGGGGGGGGGDGGGGGGGGGGGGGGGGGDGGGGGGGGGGGGGGGGGGGGGGCGGGGGGGFGGEEGGGGFGGGGGGGGGGGGGFGGCFGGGGDGGGGGGGGGGGGFGFGGG;,,ECFGGGGGFGGGGGCFEDGDGGGGGGGGGGGGDDGGGC6CC7CDCDGGGFGF5?C>DEFF8B>FFDE45>49B3>30:@FF>(7216099;(4:?04>?BF013(.)6)-(-20(8A<((3:33(,412::187<:AB<(82(-,,((.09::-##
@M05025:18:000000000-B3NL5:1:1101:4510:11124 2:N:0:CACTCA
ACTTGAGGACTACTGGGGTTTCTAATCCTGTTTGCTCCCCACGCTTTCGCGCCTCAGCGTCAGAACCGGACCAGACAGCCGCCTTCGCCACTGGTGTTCTTGCGAATATCTACGAATTTCACCTCTACACTCGCAGTTCCGCTGTCCTCTTCCGGTCTCAAGCCAACCAGTATCGAAGGCAATTCTGTGGTTGAGCCACAGGCTTTCACCCCCGACTTAATCGGCCGCCTACGCGCCCTTTACGCCCAGTGATTCCGAGCAACGCTAGCCCCCTTCGTATTACCGCGGCTGCTGGCACCTG
+
CCCGGGGGGGGGGGGGGGGGGGGGGGGGGGGGGGGGGGGGGGGGGGGGGGGGGGGGGGGGGGGGGGGGGGGGGGGGGGGGGGGGGGEGGGGGGGGGGGGGGGGGGGGGGGGGGGGGFGGGGGGGGGGGGGGGGGGGGGGGGGGGGGGGGGGGGGGGGCGGGGGGGGGGGGGGGGGGGGCFGGGGGGGGGGGFGDGGFDGGFCFFFAFFFFFFFFFFFFFFFF@D9@>FFF6?:B(49913:<D?BFF:64,6>A<ABF6>0<021(81:B?B>(,,-4018):429((2196))(2()-##
@M05025:18:000000000-B3NL5:1:1101:2322:11136 2:N:0:CACTCA
ACTTGAGGACTACTAGGGTATCTAATCCTGTTCGCTACCCATGCTTTCGAGCCTCAGCGTCAGTTGCAGACCAGAGAGCCGCCTTCGCCACTGGTGTTCTTCCATATATCTACGCATTCCACCGCTACACATGGAGTTCCACTCTCCTCTTCTGCACTCAAGTTCAACAGTTTCTGATGCAATTCTCCGGTTGAGCCGAAGGCTTTCACATCAGACTTATTGAACCGCCTGCACTCGCTTTACGCCCAATAAATCCGGACAACGCTTGCCCCCTACGTATTACCGCGGCCTCTCGCACGTG
+
CCCGGGGGCDDGGGFGGGFFDFGGGGFGCFFGFGGDGGGGGGCDGGFFGGGGGG8ECFFGEFEGGGGGGGGGFEF8FCFGGDGGCD77FFGGFEFFFGFGGGGGFFG?@EFCFFGGGGF<FGGCFCEGGGGGG:E=FDGCF9D8EFFFFAACGGFGGAFGGF;EFGGGCGFG:FFGD99==8DFDDGGGGGGDFFFFCDDEGFFFFFAFFF>96@4:6BA6A4;@=95((-7((*.5(85=EFF6>(,236@EC?11(;0,31((46((()--,-4,4).5))4((,(4-(.4(3:34(##
@M05025:18:000000000-B3NL5:1:1101:4203:11155 2:N:0:CACTCA
ACTTGAGGACTACACGGGTTTCTAATCCTGTTTGCTCCCCACGCTTTCGTGCATGAGCGTCAGTGTTATCCCAGGGGGCTGCCTTCGCCATTGGTGTTCCTCCACATATCTACGCATTTCACTGCTACACGTTGAATTCCACCCCCCTCTGACACACTCTAGTCGTTCAGTCACAAATGCAATTCCCAGGTTAAGCCCGGGGATATCACACCTGTCTTACACAACCGCCTGCGCACGACTTACGCCCAGTAATTCCGATGTATGCTGACACCCTACGTTGTACCGCCGCCGGTTGCACCAC
+
CC@E<9@@FGEF@EFECGCGGGGGGGGGGGGGGGGFFGGGFE@ECGGGGGGDCAE,CFFGEF,CE@FF9FEFFFCED7FCC@?CAAF7,BFEFGGGEEGG9EED@D8E,<AFGFGGEBFG9FFF<;9FFGGD,,>E9EFD;,6@+@CEGGDFGGGGDGGGFGGG6D6C,,EC99C?7?CFD?FC8+9*99;9CC+2@FG*49?>)+488*208>8485+++)/(66(7:7;7((,1(-(-(6>0:>112.-.)..<3((((.)..6))4),33:0:3,((,)..((,(((-(((,,3).##
@M05025:18:000000000-B3NL5:1:1101:22912:11180 2:N:0:CACTCA
ACTTGAGGACTACTAGGGTTTCTAATCCTATTCGCTACCCATGCTTTCGAGCCTCAGCGTCAGTTGCAGACCAGAGAGCCGCCTTCGCCACTGGTGTTCTTCCATATATCTACGCATTCCACCGCTACACATGGAGTTCCACTCTCCTCTTCTGCACTCAAGTTCAACAGTTTCTGATGCAATTCTCCGGTTGAGCCGAAGGCTTTCACATCAGACTTATTGAACCGCCTGCACTCGCTTTACGCCCAATAAATCCGGACAACGCTTGCCACCTACGTATTGCCGCGGCTGCTGGCACCTG
+
CCCGGGGGGGGGGGGGGGFGGGGGGGGGG9FGGGGGGGGGGGGGGGGGGGGGGGGGGGGGGGGGGFGGGGGGGGGGGGGFGGGGGGGGEGGGGGGGGGGGGGGGGGGGGGGGGGGGGGGGGGGGGGGGGGGGGGGGGGGGGGGGGGGGGGGGGGGGGGGGGGGFGGGGGGGGGGGGGGGGGGGFGGGFGDGDGGFGFG>65?AFFFFFFFFFFFEFFFFFFFFFFFABF@DFFFFFBB@BDEFFD>@D?FFF99<896642=DB>:??08AB?1?B?<?>0<421;91>618:)36(.(##
@M05025:18:000000000-B3NL5:1:1101:3688:11194 2:N:0:CACTCA
ACTTGAGGACTACACGGGTTTCTAATCCTATTTGCTCCCCACGCGTTCGTGCCTCAGTGTCAGTTACAGACCAGGCGACCGCCTTCGCCACTGGTGTTCCTCCATATATCTACGCATTTTACCGCTACACATGGAATTCCATCGCCCTCTTCTGCACTCCAGCATACCAGTTTCCATAGCTTACAATGGTTGAGCCATTGCCTGTTTCTACAGACTTAGTACGCCACCTACTCACCCTTTACGCCCAATGATTCCGGTTACCGCTTGCCACCTCCGTATTACGGCGGCTGCTGGCAGCACT
+
@CCFD@6-;@-EE@FFCGCE;FC,6F@<EFGAEC9F6FFGGDCF+6+BF@<CGDGD,ECCFE9,CCCAE<FCCF>FFGGEBFE,:EFGBFD<F8F8FFGB9F<,9,AF,:E5EFEG+CE<,BCCGGCFGGGCF,,,CB>F;>FCEGG>,32@E8E,6E=DCFD,E,=6<AEFGG7FCFD6;+2@C7B:FF<5CD5C?8BDF7B*4;+4@AFFA*:;A*=B@?=>=B>25BE*7*8=((/63;1;91,184>?CEEFF((8)6<03:6,4))(,(40-(23)6(((419926))(-((((##
@M05025:18:000000000-B3NL5:1:1101:20299:11209 2:N:0:CACTCA
ACTTGAGGACTACAAGGGTTTCTAATCCTGTTCGCTACCCATGCTTTCGAGCCTCAGCGTCAGTTGCAGACCAGAGAGCCGCCTTCGCCACTGGTGTTCTTCCATATATCTACGCATTCCACCGCTACACATGGAGTTCCACTCTCCTCTTCTGCACTCAAGTTCAACAGTTTCTGATGCAATTCTCCGGTTGAGCCGAAGGCTTTCACATCAGACTTATTGAACCGCCTGCACTCGCTTTACGCCCAATAAATCCGGACAACGCTTGCCACCTACGTATTACCGCGGCTGCTGGCACCTC
+
CCCGGGGGGDGGGGGGGGGGGGGGGGGGGGGGFEGGGGGGGGGGGGGGGGGGGGGGGGGGGGGGGGGGGGGGGGGGGGGGGGGGGGGGGGGGGGGGGGGFGGGGGGGGGGGGGGGGGGGGGGGGFFGGGGGGGGFEGFFGGGFGGGGGGGGGGGGGGGGGGGGGGGGGGGGGGGGGGGGGGGGGGFGGG6CDDGDGFGGGFGFFFFFFFFFFFFFFFFFFFEECB@@BFFFDBE45BF@FDFF@F@2:@@@E9CEEFF;BFFF0(3?6:?AFB:?:08<BBBFF?00(44927?:?0?(##
@M05025:18:000000000-B3NL5:1:1101:7296:11209 2:N:0:CACTCA
ACTTGAGGACTACAAGGGTTTCTAATCCTGTTCGCTACCCATGCTTTCGAGCCTCAGCGTCAGTTGCAGACCAGAGAGCCGCCTTCGCCACTGGTGTTCTTCCATATATCTACGCATTCCACCGCTACACATGGAGTTCCACTCTCCTCTTCTGCACTCAAGTTCAACAGTTTCTGATGCAATTCTCCGGTTGAGCCGAAGGCTTTCACATCAGACTTATTGAACCGCCTGCACTCGCTTTACGCCCAATAAATCCGGACAACGCTTGCACCCTACGTATTACCGCGGCTGCTGGCCCCTA
+
CCCGGGGGGGGGGGGGGGGGGGGGGGGGGGGGGGGGGGGGFGGGFGGGGGG@FG8FGGGGGGGGGGGGGGGGGGGGGGGGGGGGGGGGGGGGGGGGG7FGFGGGGGGG<EFGGGGEGGGGGGGGGGGGGGGGCFGGGCGGGGGGGFGGGFGCF=EGGGGDFFGGGGGGGGGGGGGDGFGGGGGGFGGGD6DGGFGCFDCDFGFFFFFFFFF6+::>=A89BECC5-)8:9>95=EEFFF@@9<@F;@D33;A<?EEB0;B90(-43(-1)),(-(8?87AFA)6(2((47((.30(,((##
@M05025:18:000000000-B3NL5:1:1101:9576:11240 2:N:0:CACTCA
ACTTGAGGACTACTCGGGTATCTAATCCTGTTTGCTCCCCACGCTTTCGTGCCTCAGTGTCAGTGTTGGTCCAGGTAGCTGCCTTCGCCATGGATGTTCCTCCTGATCTCTACGCATTTCACTGCTACACCAGGAATTCCGCTACCCTCTACCACACTCTAGTCGCCCAGTATCCACTGCAGTTCCCAGGTTGAGCCCAGGGCTTTCACAACGGACTTAAACGACCACCTACGCACGCTTTACGCCCAGTAATTCCGAGTAACGCTTGCACCCTTCGTATTACCGCGGCTGCTGGCACCTA
+
CCCGGGGGGGGGGGGGGGGGGGGGGGGGGGGGGGGGGGGGGGGGGGGGGGGGGGGGGGGGGGGGGGGGGGGGGGGGGGGGGGGGGGGGGGGGGGGGGGGGGGGGGGGGGGGGGGGGGGFFGGGGGGGGGGGGGGGGGGGGGGGGGGGGGGGGCDEGGF8EFDFGGDGGGGGGGGGGGGGGGGGGGGGGGFDFF68AACFGF+<?FAFFFFFFEADB>BA@FB=A2>==D@EF@>==2((6=9<<F@9@F4CEC3??E016@9.(4:?BF?????1:33((5-:A?>0(712:),43,),##
@M05025:18:000000000-B3NL5:1:1101:7575:11252 2:N:0:CACTCA
ACTTGAGGACTACTAGGGTTTCTAATCCTGTTCGCTCCCCATGCTTTCGCTCCTCAGCGTCAGTAAATGCCCAGAGACCTGCCTTCGCCATCGGTGTTCCTCCTGATATCTGCGCATTTCACCGCTACACCAGGAATTCCAGTCTCCCCTACATCACTCTAGTCTGCCCGTACCCACCGCAGATCCGAGGTTGAGCCTCGGACTTTCACGGCAGACGCGACAAACCGCCTACGAGCTCTTTACGCCCAATAAATCCGGATAACGCTTGCGCCCTACGTATTCCCGCGTCTGCTGCCACGTA
+
CCCGGGGGGGGGGGGGGGGGGGGGGGGGGGGGGGGGGGGGGGGGGGGGGGGGGGGGGGGGGGGGGGGGGGFGGGGGGGGGGGGGGGGGGGGGGGGGGGGGGGGGGGGGGGGGGGGEGGDFFGGGGGDGGGGGGCFEGGGGGGEGGGGGGGFGGFGGEFFGG9@DEFGGGCCCEGCDCCCD>C+<?FDGCGDGGCGGA7CC>>BEFFF6BAB4892A(5)=:1>DFF>>@@?8?<BB>?<AA4A:<>BF3208).)(3132:A22(-(24(,349?B??26().5396,4(,6)4)())(##
@M05025:18:000000000-B3NL5:1:1101:13725:11276 2:N:0:CACTCA
ACTTGAGGACTACAAGGGTTTCTACTCCTGTTTGCTCCCCACGCTTTCGAGCCTCAACGTCAGTTACCGTCCAGTAAGCCGCCTTCGCCACTGGTGTTCCTCCTAATATCTACGCATTACACCACTACACTAGGAATTCCGCTGACCTCTCCGGCCCTCTAGATGGACAGTTTCCAAAGAAGTCCAGGGGTTGACCCCCTGCCTTTCACTTCGGCCTTGCACGCCCTTCTCCGCACCCGTTACACCCATGAAACCCGGACAACGGCTCCCCCCTACGAATTACCGCCGCCGCTCGCACCAT
+
<-AEFE<D9F<,CEE@F7;6CF<,,C<FC@;6C,F,6;CF@CF7C@DAF,EFGGC,C<CFGCCFF<<FCEF7,6F<@ECFEECFGGFGE:CF=8,B?=<AEFECE?E<9CE5<C+CCC,,:CFFGGF:FFCFF,@=EFFE,@C++@FCF@?DCE=+6=DGGCF87@,23DEGGF,,+2+++=592?,:6;;*9;*3*<>4:C//89:AC>FF*5582328*72((/((,3))47(.(,(66031362((())))(-,(4>02((,(-(1(3(((43(((.(-:)((-((,-,((-((4(##
@M05025:18:000000000-B3NL5:1:1101:20117:11281 2:N:0:CACTCA
ACTTGAGGACTACTGGGGTATCTAATCCTGTTCGCTCCCCATGCTTTCGCTCCTCAGCGTCAGTAAATGCCCAGAGACCTGCCTTCGCCATCGGTGTTCCTCCTGATATCTGCGCATTTCACCGCTACACCAGGAATTCCAGTCTCCCCTACATCACTCTAGTCTGCCCGTACCCACCGCAGATCCGAGGTTGAGCCCCGGACTTTCACGGCAGACGCGACCAACCGCCTACGAGCCCTTTACCCCCAATAACTCCGGATAACGCTTGCGCCCTACGTAATACCCCGGCTGATGGCACCCG
+
CCCGGGGFEGGGGFFGGG@FGGGGGDGGGGGGGGGFGGGGGGGGGGGDGGGFFDCGGGGFGGECFFGGGGFFGGGGGGGGFGGGGGEEGEFGGGGGGGGGCFGGGGGGGGGGGGC@EFDGGGGGGCEGGGGCEG7EGE9DDGFGFFGGGGGGGGGCFEFGGGG9FG,EFEE>CEGGGG87CD>,=FC6979?>599A*9??>>AA+=1+)):A@2=13))2(6=;?0>9:?:01(3((.(.).).:9(:?)4))).-70(())((428:29:0,(,-.)(-6<)((((((,().2022(##
@M05025:18:000000000-B3NL5:1:1101:5698:11312 2:N:0:CACTCA
ACTTGAGGACTACAAGGGTTTCTAATCCTGTTTGCTCCCCACGCTTTCGTGCCTCAGTGTCAATGTTGGTCCAGGTAGCTGCCTTCGCCATGGATGTTCCTCCTGATCTCTACGCATTTCACTGCTACACCAGGAATTCCGCTACCCTCTACCACATTCGAGTCATCCAGTATCCACTGCAGTTCCCAGGTTGAGCCTAGGGCTCTCACAACGGACTTAAATCACCACCTACGCACGCTCTACGCCCAGTACTTCCGATTAACGCTTGCACCCTACGTATTACCGCGGCTGCTGCCACGAT
+
6AB9CEFDC<FFEF9E<7@CF,FEA<EAEFFF9FAE<F@;F+CC;@FEDEGEGGD@FFFFG9,,6CA@,8CC,EAF<FGEEEE<BECGGGGGG,E<FGFGDF8?E?,?@5C9AFGGEGFFFGFGGGFCFAEG:FC8EFGGGGEEGGDE=FAGGGGFFG,,,@ED,E8EEF=D,@AFDFD++633+3@FFDD+0D+6;+=?D+;*:69?F?6D?5)9>B+9+**3:C68)7>:):>BA>=(5*>(25622BE4?)7)30(67?C@;<0=6;)((3(/(.<)444)17(49(32)))().(##
@M05025:18:000000000-B3NL5:1:1101:19261:11330 2:N:0:CACTCA
ACTTGAGGACTACCAGGGTATCTAATCCTATTTGCTCCCCACGCTTTCGTGCCTCAGTGTCAGTTACAGACCAGGCGACCGCCTTCGCCACTGGTGTTCCTCCATATATCTACGCATTTTACCGCTACACATGGAATTCCATCGCCCTCTTCTGCACTCCAGCATACCAGTTTCCATAGCTTACAATGGTTGAGCCATTGCCTTTTACTACAGACTTAGTACGCCACCTACGCACCCTTTGCGCCCAATGATTCCGGATAACGCTTGCCACCTACGTATTACCGCGGCTGCTGGCACGTTT
+
CCCGGGGGGGGGGGGGGGGGGGGGGGGGGGGGGGGGGGGGGGGGGGGGGGGGGGGGGGGGGGGGGGGGGGGGGGGGGGGGGGGGGGFGGGGGGGGGGGGGGGGGGGGGGGGGGGGGGGGGGGGFDGGGGGGGGGGGGGFGGGGGGGGGGGGGGGGF=EGGGFFGCFGGGGD8EEGGGGGGGGGGGGGGCFGDCDGGFGGGFGFFFFFFFFFFF@@FFCFFF7@F2>DDFB@@@>2>@DF=64:6;>D<@E<<EFFF((:D3<7>FF::?<<:<7:::?A?><2(4619;>0?D(2121.##
@M05025:18:000000000-B3NL5:1:1101:3987:11347 2:N:0:CACTCA
ACTTGAGGACTACTAGGGTATCTAATCCTGTTTGCTCCCCACGCTTTCGTGCCTCAGTGTCAATGTTGGTCCAGGTAGCTGCCTTCGCCATGGATGTTCCTCCTGATCTCTACGCATTTCACTGCTACACCAGGAATTCCGCTACCCTCTACCACATTCTAGTCATCCAGTATCCACTGCAGTTCCCAGGTTGAGCCCAGGGCTTTCACAACGGACTTAAATAACCACCTACGCACGCTTTACGCCCAGTAATTCCGAGTAACGCTTGCACCCTTCGTATTACCGCGGCTGCTGGCACCTG
+
CCCGGGGGGGGGGGGGGGGGGGGGGGGGGGGGGGGGGGGGGGGGGGGGGGGGGGGGGGGGGGGGGGGGGGGGGGGGGGGGGGGGGGGGGGGGGGGGGGGGGGGGGGGGGGGGGGGGGGGGGGGGDGGGGGGGGEGGGGGGGGGGGEGGFGGGGGGGGDFFGGGFFGGGGGGGGGGGFFGGGFGGGGFGD?FGGFGGFGGGFGFF?FFFFFFFFBFEFEFFFFFFFFEFFFFFDFFFBFFFDEFFFB=2954*77CC@@B<@<<?FDD?@@F8?(351@@DF<A<<;F09BFFFF0:08,##
@M05025:18:000000000-B3NL5:1:1101:24568:11360 2:N:0:CACTCA
ACTTGAGGACTACTGGGGTTTCTAATCCTGTTTGCTCCCCACGCTTTCGCACCTGAGCGTCAGTCTTTGTCCAGGGGGCCGCCTTCGCCACCGGTATTCCTCCAGATCTCTACGCATTTCACTGCTACACCTGGAATTCTACCCCCCTCTACAAGACTCTAGCCTGCCAGTTTCGGATGCAGTTCCCAGGTTGAGCCCTGGGATTTCCCATCCGACTTGACAGACCGCCTGCGTTCGTTTTACGCCTAGTAACTCCGTGTAACGCTTGCACCCTCCGTATTACCCAGGCTGCCGGCACGGG
+
@B<FFAFFGCD8FGDDGG:CFGFGAAFG,,;@<@EE<FGEFEEE7FFGGCBCFF<A@,FBECGC<CDF@EC<<D@FE>FG7BE=FGGG=FGF7@>C4,@F,?4AF9A<F,:CF@F7+?F9FF,E9A9EFFG8:DDFCB==EG>>DEE3=DAEA,,4:;DCFFGECE6:8D?FF:**9D5C>;C@CC6*3/;?*74*6C*8)7;F)/8+1*=6A>08;;=*/7E(/=2>>;?F>8(4,(((-))-:;(((..))64>?((,(.4(42<(,))(4<:0--..(6><()(-(,(((((2,((##
@M05025:18:000000000-B3NL5:1:1101:6299:11380 2:N:0:CACTCA
ACTTGAGGACTACAGGGGTTTCTAATCCTGTTTGCTCCCCACGCTTTCGTGCCTCAGTGTCAATGTTGGTCCAGGTAGCTGCCTTCGCCATGGATGTTCCTCCTGATCTCTACGCATTTCACTGCTACACCAGGAATTCCGCTACCCTCTACCACATTCTAGTCATCCAGTATCCACTGCAGTTCCCAGGTTGAGCCCAGGGCTTTCACAACGGACTTAAATAACCACCTACGCACGCTTTACGCCCAGTAATTCCGAGTAACGCTTGCACCCTTCGTATTACCGCGGCTGCTGGCACCGA
+
CCCGGFGGGGGGGGGGGGGGGGGGGGGGGGGGGGGGGGGGGGGGGGGGGGFGGGGGGGGGGGGGGGGGGGGGFFGGFGGGGGGGGGGGGGGFFGFGGGGGGGGGGGGGGGGGGGGGGGFFGGGGGGGGGGGFFEGFGGGGGGGGGGGGGGGFGGGGGEADFFGGGGGGGGGGGGGGGGGGCGFGGGGGCFGGDGFFFGCGFDBFFAA?FF5DFA55AEFFFEEFE5@DFDEFA=DF>B=DFEE529B@7;)<CEEFE@63337460;?@EFD?D@?(.(179<609;1(716),(432(##
@M05025:18:000000000-B3NL5:1:1101:18002:11385 2:N:0:CACTCA
ACTTGAGGACTACAAGGGTTTCTAATCCTATTTGCTCCCCACGCTTTCGCGCCTCAGTGTCAGTTACAGACCAGGCGACCGCCTTCGCCACTGGTGTTCCTCCATATATCTACGCATTTTACCGCTACACATGGAATTCCATCGCCCTCTTCTGCACTCCAGCATACCAGTTTCCATAGCTTACAATGGTTGAGCCATTGCCTTTTACTACAGACTTAGTACGCCACCTACGCACCCTTTACCCCCAATGATTCCGGATAACGCTTGCTACCTACGTTTTACCCCGGCGCCTGGCCCGGAG
+
CCCGGGGGFGGGGGGGGGFGGGGGGGGGGGGGGGGGGGFEFEGGGGGGGGGGGGGGGGGGGGGGGGGGGGGGGGEGGGGGGGGGGGGGGGGGGGEGGGAGGGGFFEGGGGGGGGGGGGGGGGFEFG8CFGFFFDDEGDFEGGGECB@BEGGCFDGGCGGDFCFC99FFC8@FFFFGGFDCDG8FG7CF?CC>9?DCFGGGFGFFFFFFCFFA4/)/8CCB+:9>@>?DDFF2(/56@DFF<9)./2(,6;39)96EB;D63)(,4:(,).54)).38(.-)-)((-793(-3((((-,(##
@M05025:18:000000000-B3NL5:1:1101:10804:11416 2:N:0:CACTCA
ACTTGAGGACTACACGGGTTTCTAATCCTGTTTGCTCCCCACGCTTTCGAGCCTCAACGTCAGTTACCGTCCAGTAAGCCGCCTTCGCCACTGGTGTTCCTCCTAATATCTACGCATTACACCGCTTCACTAGTAATTCCGCTTACCTCTCCGGCACTCAAGATGGTCAGTTTCCAATACAGTCCCGGGGTTAAGCCCCGGGCTTTCACATCAGACTTGCCCGTCCGTCTACGATCTCTTTACCCCCAGTAAATCCTGATAACGCTTGCCCCCTACTTATTACCTCGGCTGCTGGCACGCG
+
-A-CFAF9-DFDFGGCGC@,FDFAGAACDFFDGGGGA@F;<CFDGEEACF,BF@@66@FC,CF<,C<FCG@EFFEG,EFEDEGGEE@EEGGEFFGGBCE?EFFD<EF,EFEFFG7=@F,,,?4+@F+4AEFEF4,,C=>,>CCEE,6,6,6@CEC+6=EGG?B,33,@D65EEG,,+5+;:8;<A+*797@*/;@7*;DGFDEE66FFF6:)A*)=@C*@A3;3(.4:=76<;(/1(/.1)4<)(-4908224))()-)))-53((-32,)1((4())-4>)-)).(,((((..2((),##
@M05025:18:000000000-B3NL5:1:1101:8764:11425 2:N:0:CACTCA
ACTTGAGGACTACTAGGGTATCTAATCCTGTTCGCTCCCCATGCTTTCGCTCCTCAGCGTCAGTAAATGCCCAGAGACCTGCCTTCGCCATCGGTGTTCCTCCTGATATCTGCGCATTTCACCGCTACACCAGGAATTCCAGTCTCCCCTACATCACTCTAGTCTGCCCGTACCCACCGCAGATCCGAGGTTGAGCCTCGGACTTTCACGGCAGACGCGACAAACCGCCTACGAGCTCTTTACGCCCAATAAATCCGGATAACGCTTGCGCCCTACGTATTACCGCGGCTGCTGGCCCCTG
+
CCCGGGGGGGGGGGGGGGGGGGGGGGGGGGGGGGGGGGGGGGGGGGGGGGGGGGGGGGGGGGGGGGGGGGGGGGGGGGGGGGGGGGGGGGGGGGEEGGGGGGGGGGGGGGGGFGGGGGGGGGGGGGGGGGGGGGGGGGGGGGGGGGGGGGGGGGGGGGGGGGGGGGGGGGGGGGGGGGDGGGGFGGGGDGGFFCGGFGGGFGFEFFFFFFFFF>FF>FFDFB;@F<BFFF?@??6B0:D<ABFFBFBF04:AFFA:>01<FF??B(3(-(,8>6<??72<B<BA:>0663><0>(,(((##
@M05025:18:000000000-B3NL5:1:1101:6144:11433 2:N:0:CACTCA
ACTTGAGGACTACCGGGGTTTCTAATCCTATTTGCTCCCCACGCTTTCGTGCCTCAGTGTCAGTTACAGACCAGGCGACCGCCTTCGCCACTGGTGTTCCTCCATATATCTACGCATTTTACCGCTACACATGGAATTCCATCGCCCTCTTCTGCACTCCAGCATACCAGTTTCTATAGCTTACAATGGTTGAGCCATTGCCTTTTACTACAGACTTAGTACGCCACCTACGCACCCTTTACGCCCAATGATTTCGGATAACCCTTGCCACCTACGTATTACCGCCGCTGCTGCCACCCTT
+
CCCGGGGGGGGGGGGGGGFGGGGGGGGGGGGGGGGGGGGGGGGGGGGGGGGGGGGGGGGGGGGGGGGGGGGGGGGGGGGGGGGGGGGGGGGGGGGFFGGGGGGGGFGGGGGGGGGDGGGGGGGGGGGGGGGGGGGGGGGGGGGCEEGGGGGFDEGGGGGGGFGGGGGGFDFGFGGGGGGGGGFGCFE8CGGDFDGGFGFGFGFFFFAFFFFFF=@9ACFFF?@@@B?DB2:22(1;?F().7(33@1(5.)77)95>B:(.3(((4007)8?F:::()62<<>:(((,(((52)4).((##
@M05025:18:000000000-B3NL5:1:1101:17256:11466 2:N:0:CACTCA
ACTTGAGGACTACCCGGGTATCTAATCCTGTTTGCTCCCCACGCTTTCGAGCCTCAACGTCAGTTACAGTCCAGTAAGTCGCCTTCGCCACTGGTGTTCCTCCTAATATCTACGCATTTCACCGCTACACTAGGAATTCCACTTACCTCTCCTGCACTCCAGCCTGACAGTTTCCAATGCAGTCCAGGGGTTGAGCCCCTGCCTTTCACACCAGACTTGCCATGCCGTCTACGCTCCCTTTACACCCAGTAAACCCGGACAACGCTTTCCCCCCATGTATTCCCCGGGCTTCGTGCCCCTG
+
@CCAFG<FGGGDFFC:@@C@F<F,C9<<EFEEF@EEFG@@C@CCEFGFCD@CFEFCFGGEG,,CECEC@EGG9EFGFEGAC:,6:F=C?FF<=F,?FFF@@<=F9<F9<??FEFE+@=EGFGA=+:CF9ADG98=>4DD,@DCDEFB@D8D=FGGC8AFGD?CDFGGGGFG=,E::?D=DGCAD2==03+3=9CCCAFG59DFAFFF>FA?5*0):E49+*1:.<B>@>>>*:@2((8>45)).3@6016735)(((.2((.,(((8(-.)(-((((64:))).,(443(,(((-((4(##
@M05025:18:000000000-B3NL5:1:1101:7196:11525 2:N:0:CACTCA
ACTTGAGGACTACTCGGGTTTCTAATCCTGTTTGCTCCCCACGCTTTCGAGCCTCAGCGTCAGTTACAGACCAGAGTGCCGCCTTCGCCACTGGTGTTCCTCCATATATCTACGCATTTCACCGCTACACATGGAATTCCACTCTCCTCTTCTGCACTCAAGTCTCCCAGTTTCCAATGACCCTCCCCGGTTGAGCCGGGGGCTTTCACATCAGACTTAAGAAACCGCCTGCGCTCGCTTTACGCCCAATAACTCCGGACAACGCTTGCCACCTACGTATTCCCGCGGCCGCGTGCCCGTA
+
CCCFFAFE66@EF<ECFGA;BFGGFDFGGGGD@FGGE<FFGGGGGGGFFD8F@CECCC6C7FFC@9FA<FCFGG@@,B<E:@FCBF<BFDDGFGGC<F<F,C=EFGBFFGCGCFGGFGGGGGFGDEGGFGCEFC>,>BFGAFGGFFFGGG8EE;FFFGGCEEEGGGGG833@@F=DFGFGGCFFDDED9DDDGFG*3095:C>?668+BC66;@3)6);864CF@81((/36(60:9086,42(,,7?(4:>).)5<(,-1(.4163:<(),(.((13)5(-.5(49(((,((-10((-##
@M05025:18:000000000-B3NL5:1:1101:17390:11545 2:N:0:CACTCA
ACTTGAGGACTACCCGGGTTTCTAATCCTGTTCGATACCCACGCTTTCGTGCCTCAGCGTCAGTAGGGCGCCGGTATGCTGCCTTCGCAATCGGAGTTCTGCGTGATATCTATGCATTTCACCGCTACACCACGCATTCCGCATACTTCTCGCCCACTCAAGAACGCCAGTTTCAACGGCTCGACGGCGTTGAGCACCGCATTTTTACCGCTGACTTTGCATCCCGCCTACCCACCCCTTAAACCCAATAAATCCGTATAACGCTCGCATCCCCCCTATTACCGCGGCTTCCGGCACGGTT
+
CCCGGGGGGGGGGGEEFFGGGGGFFFFGGGGEFGGGFF<FGGGGGGGGGEFGGGGFGGGGGGEGCEFEGDGGGGGGGGGGGGGGGGGGGGGGGGCFGGGGGGGGGGGGGGGGGG9EF9<F,AFCCGGGGGGGGGGDGGADFDEGEFFDGGFGGC6@+:E6:@EFGGEGGE5D:;E,+@*33@CCG)*)8CC<D4**;;CDFD:FF=8A65:57((*6)/9*6:(.(-438:(,),-,(-:34)),8<?2:)6<4?>,,.3:A(4((-41115,,((4:))6<22-((((((),(-((((##
@M05025:18:000000000-B3NL5:1:1101:11694:11547 2:N:0:CACTCA
ACTTGAGGACTACAGGGGTTTCTAATCCTGTTTGCTCCCCACGCTTTCGAGCCTCAACGTCAGTTACCGTCCAGTAAGCCGCCTTCGCCACTGGTGTTCCTCCTAATATCTACGCATTTCACCGCTACACTAGGAATTCCGCTTACCTCTCCGGCACTCTAGAAAAACAGTTTCCAATGCAGTCGTGGGGTTAAGCCCCAGCCTTTCACATCAGACTTGCTCTTCCGTCTACGCTCCCTTTACACCCAGTAAATCCGGATAACGCTTGCCCCCTACGTATTACCGCAGCTGCTGGCACGAT
+
CCCGGGGGGGGGGGGGGGGGGGGGGGGGGGGGGGGGGGGGGGEGGGGGGGGGGGGGGGGGGGGGGGGGGGGGGFGGGGGGGGGGGGGGGGGGGGGGGGGGGGGGGGGGGGGGGGGGGGGGGGGDGGGGGGGGGGGGGGGGGGGGGGGGGFGGGDGDGGGGGGGFGGGGGGFGGGGGGGGGGGGGGGGGG5;CGCGGFGGGFGFAFFFFFFFFFE3AEEF6:@E3CCFF@?;C11;7>=;<;6>)7@BD<E4CCEE:>>B:B).(4:<10>01660:4.26?ABF0(((-,(430(,(,-##
@M05025:18:000000000-B3NL5:1:1101:5882:11548 2:N:0:CACTCA
ACTTGAGGACTACAAGGGTTTCTAATCCTGTTTGCTCCCCACGCTTTCGCACCTGAGCGTCAGTCTTTGTCCAGGGGGCCGCCTTCGCCACCGGTATTCCTCCAGATCTCTACGCATTTCACCGCTACACCTGGAATTCTACCCCCCTCTACAAGACTCTAGCCTGCCAGTTTCGAATGCAGTTCCCAGGTTGAGCCCGGGGATTTCACATCCGACTTGACAGACCGCCTGCGTGCGCTTTACGCCCAGTAATCCCGATTAACGCTGGCACCCTCCGTATTACCGCGGCTGCTGCCCCCCA
+
CC@CFGGGGGGFGGGGGGFGGGGGGGGGFFGGGGGGGFGGGGGGEGGGGGGGBFFFFGCEGCGGGGGGGGE<FCDEECE=FGGGDGFECFG<FEFFG<FFFFFGDCFGGGGGF@EFC:FGGGGGGGD=F@BFGDGGCGGGGGF8DCEGGGGGF@AEGGGFFFF@FFFGF?CFGGDG5DGGGFGGG+<C4C?C?FGGFGGGDCD>AFFFFFF6)6;D><F=AEE;23:BF<089?BF02(3,6<?FF6(4494>2434(,42A20032((48238:3(417>44)(4421(31))).,((##
@M05025:18:000000000-B3NL5:1:1101:10206:11562 2:N:0:CACTCA
ACTTGAGGACTACTAGGGTTTCTAATCCTGTTTGCTCCCCACGCTTTCGAGCCTCAGCGTCAGTTACAGACCAGAGAGCCGCCTTCGCCACTGGTGTTCCTCCATATATCTACGCATTTCACCGCTACACATGGAATTCCACTCTCCTCTTCTGCACTCAAGTCTCCCAGTTTCCAATGACCCTCCCCGGTTGAGCCGGGGGCTTTCACATCAGACTTAAGAAACCGCCTGCGCTCGCTTTACGCCCAATAAATCCGGACAACTCTTGCCACGTACGTATTACCGCCGCTGCTGCCACCAT
+
CCCGGGGGFEGGGGGCGGGGGGGFGGGGGGGGGGGGGFDEGGGGGGGGCGFGGFGGGGGGGGGGGFGGGGGGGGGGGGGFGEGGGGGGFGGGGGG?FGFGGGGGFGGFFGGGGGGGGGGFFGGEEGGGGGGGG@E=EFGCFFGGGG?9,=DGC8DGGECF,EEE9,@?FGCGFF8C7DGGGGGGFCCDGCGGGGG5?DGD?4));AFFFA>A?@@F8766A7)(6;0;FF7;;@0?B(-:?):681>F?:DA4).((,340:?23.--97)4(-.80().54:42((-4(2;:>)())(##
@M05025:18:000000000-B3NL5:1:1101:13588:11567 2:N:0:CACTCA
ACTTGAGGACTACTCGGGTTTCTAATCCTGTTCGCTACCCATGCTTTCGAGCCTCAGCGTCAGTTGCAGACCAGAGAGCCGCCTTCGCCACTGGTGTTCTTCCATATATCTACGCATTCCACCGCTACACATGGAGTTCCACTCTCCTCTTCTGCACTCAAGTTCAACAGTTTCTGATGCAATTCTCCGGTTGAGCCGAAGGCTTTCACATCAGACTTATTGAACCGCCTGCACTCGCTTTACGCCCAATAAATCCGGACAACGCTTGCCACCTACGTATTACCGCCGCTGCTGGCACGTG
+
CCCGGGGGGGGGGGEFGGFGGGGGGGGGGGGGGGGGGGGGGGGGGGGGGGGGGGGGGGGGDGGGGGGGGGGGFGGGGGGGGGGGGGGGGGGGGGGGFEGGGGGGGGGGGGGGGGGGGGGGGGGGGGDFGGGGGGGGGGGGGGGGGGGGGGGGGGGGGGGGGGGGGGGGGGGGGGGCFGGGGGGGGGGDDGGGGGGGFGGDFDFFFF5?ECFFAE=FFFFFFFECEF=BBDFFD(08=:D@FEF;@@B;<DEFE)9EF@F6>?B0;1:66:A?08BB3<2449<4<0(-(((47?7105-##
@M05025:18:000000000-B3NL5:1:1101:14817:11597 2:N:0:CACTCA
ACTTGAGGACTACCAGGGTTTCTAATCCTGTTCGCTACCCATGCTTTCGAGCCTCAGCGTCAGTTGCAGACCAGAGAGCTGCCTTCGCCACTGGTGTTCTTCCATATATCTACGCATTCCACCGCTACACATGGAGTTCCCCTCTCCTCTTCTGCATTCAAGTGCAACAGTTTCTGATGCAATCCTCCCGTTGAGCCGAAGGCTTTCACATCAGACTTATTTAACCGCCTGCAATCCCATTACGCCCACTAAATCCGGACAACCGTTACCACCCACGTTGTAACTCCGCCTGTGGAACGTT
+
9@AF--CAFFDGGEDC,@FGF9EEF<FF9@,CFG@,B@,EC,C8CEEFG8CFFEF86,@FGF:<6E,FE9FC<DDEGCE,CE8C@F<C,?FF8=5BF:FFFEFFGCFG9A@?,?+:,8,AFFGC7=8::FFE9F?EGG9D,,@BCFGGGGGGGFA,7,@,4@6,,3,@D8DAD::A+9+6=8F,++@8+66+=8DF6DD6?+3;6@FA+11;+*:?8;4+;76**>@)7/)((0*0(0)0*8>((592(/4(669;0;7(.2((.(/(-.6041-428(.-))6)-)4(-(,).()),(##
@M05025:18:000000000-B3NL5:1:1101:20666:11629 2:N:0:CACTCA
ACTTGAGGACTACCGGGGTATCTAATCCTGTTCGCTACCCATGCTTTCGAGCCTCAGCGTCAGTTGCAGACCAGAGAGCCGCCTTCGCCACTGGTGTTCTTCCATATATCTACGCATTCCACCGCTACACATGGAGTTCCACTCTCCTCTTCTGCACTCAAGTTCAACAGTTTCTGATGCAATTCTCCGGTTGAGCCGAAGGCTTTCACATCAGACTTATTGAACCGCCTGCACTCGCTTTACGCCCAATAAATCCGGACAACGCTTGCAACCTACGTATTACCGCGGCTGCTGGCACGTT
+
CCCGGGGGGGGGGGGGGGFGGGGGGGGGGGGGGGGGGGGGGGGGGGGGGGGGGGGGGGGGGGGGGGGGGGGGGGGGGGGGGGGGGGGGGGGGGGGGGGGGGGGGGGGGGGGGGGGGGGGGGGFGGGDGGGGGGGGGGGGGGGGGGGGGFGGGGGGFFGGGGFG:CGGGGGGGGGGGCDFGDCGGGGGGGGGGGGGGFDGDDDFAFFFFFF9*;>=FE?6B86C=B699>DB@;EEE@FFD?.7(89(61:EFE55=>;2396((38(43)-5?::71(3:(4462>99>9(:?F(((5(##
@M05025:18:000000000-B3NL5:1:1101:5051:11644 2:N:0:CACTCA
ACTTGAGGACTACAAGGGTTTCTAATCCTGTTTGCTCCCCACGCTTTCGAGCCTCAGCGTCAGTTACAGACCAGAGAGCCGCCTTCGCCACTGGTGTTCCTCCATATATCTACGCATTTCACCGCTACACATGGAATTCCACTCTCCTCTTCTGCACTCAAGTCTCCCAGTTTCCAATGACCCTCCCCGGTTGAGCCGGGGGCTTTCACATCAGACTTAAGAAACCGCCTGCGCTCGCTTTACGCCCAATAAATCCGGACAACGCTTGCCACCTCCGTATTACCGCGGCTGCTGGCCCCGT
+
CCCGGFGGGGGGGGGGGGGGGGGGGGGGGGGGGGGGGC@FGGGGGGGGGGGGGFGGGGGGGEGFGGGGGGGGGGGGFGGGGGGGGGGGEGGGGGGGGEGGFFFDGFFGGGGGGGGGGDGGFGF:CGGGGGGGFGEEFGGFFGGGGGGGFGGGGGEFFFG?ECFGGGGFFCEDDFGG9D6+=?DDGGGGCDD>60C7FD5DECBEFFFAF6>FF3<A37+8A<9;@FFF910=BF@0,48?6<<<B>F?((37AA9?>>6(41:0>?:62()8::(49<(4>A<)29,-3(-,882(.1(##
@M05025:18:000000000-B3NL5:1:1101:17328:11658 2:N:0:CACTCA
ACTTGAGGACTACTCGGGTTTCTAATCCTGTTCGCTACCCATGCTTTCGAGCCTCAGCGTCAGTTGCAGACCAGAGAGCCGCCTTCGCCACTGGTGTTCTTCCATATATCTACGCATTCCACCGCTACACATGGAGTTCCACTCTCCTCTTCTGCACTCAAGTTCAACAGTTTCTGATGCAATTCTCCGGTTGAGCCGAAGGCTTTCACATCAGACTTATTGAACCGCCTGCACTCGCTTTACGCCCAATAAATCCGGACAACGCTCGCCACCTACGCATTACCGCGCCTGCTGGCACGTA
+
CCCGGGGGGGGGGGGGGGGGGGGGGGGGGGGGGGGGGGFGGGGGGGGGGGGGGGGGGGGGGGGGGGGGGGGGGGGGGGGGGGGGGGGGGGGGGGGGGGGGGGGGGGGGGGGGGGGGGGGGGGGGGDGGGGGGGGGGGGGFGGGGFGGGFGGCFGGGGGGFFGGGGGGFGFGGGGGG@DFGGGGGGFGGGGGGGGGGFGGGFGFFFFBAFFFFFBFFFFFFFFFEEF@FFFDFFF=;5;?6?EF0169;<@E3>CE;(3?906:996-703?F:<0:(3?BF2AB<>B((-2:?>>B(5(##
@M05025:18:000000000-B3NL5:1:1101:3537:11682 2:N:0:CACTCA
ACTTGAGGACTACTAGGGTATCTAATCCTGTTTGCTCCCCACGCTTTCGTGCCTCAGTGTCAATGTTGGTCCAGGTAGCTGCCTTCGCCATGGATGTTCCTCCTGATCTCTACGCATTTCACTGCTACACCAGGAATTCCGCTACCCTCTACCACATTCTAGTCATCCAGTATCCACTGCAGTTCCCAGGTTGATCCCAGGGCTTTCACAACGGACTTAAATAACCACCTACGCACGCTTTACGCCCAGTAATTCCGAGTAACGCTTGCACCCTTCGTATTACCGCGGCTGCTGGCACGAT
+
C<CGGDGDFCGAFGGCFDCEGAFGGGGGGGFGAEAFGGF;FEGDFGGGGGCEFFGG@FGFEEGFCGGFGE@FFGGFCFGGCFCDGGFGGGGGGGFFGGCFGFGGGGGFGGGGGFGCGGFFGFGGGGGGGG8CF7DD8DGGGGGGGG,EFGGGFGGFFGDCECGGGGGGC9EGGGGGGGGGGDFGGFDC?=DD=D+?=DGF*=?FFFF+?EFFE95@BEFFFEEEFEEFFFEC)4:AA2AFFEFF=@5@B=6CECEC1<1=FEC0:;?;()//86((/6(=1?<>:99(4(4:B27B()(##
@M05025:18:000000000-B3NL5:1:1101:21450:11749 2:N:0:CACTCA
ACTTGAGGACTACAAGGGTTTCTAATCCTGTTTGCTCCCCACGCTTTCGTGCCTCAGTGTCAGTGTTGGTCCAGGTAGCTGCCTTCGCCATGGATGTTCCTCCTGATCTCTACGCATTTCACTGCTACACCAGGAATTCCGCTACCCTCTACCACACTCTAGTCGCCCAGTATCCACTGCAGTTCCCAGGTTGAGCCCAGGGCTTTCACAACGGACTTAAACGACCACCTACGCACGCTTTACGCCCAGTAATTCCGAGTAACGCTTGCACCCTTCGTATTACCGCGGCCGCTGCCACGTA
+
CCCGGGGGGGGGGGGGGGGGGGGGGGGGGGGGGGGGGGGGGGGGGGGGGGGGGGGGGGGGGGGGGGGGGGGGGGGGGGGGGGGGGGGGGGGGGGGGGGGGGGGGGFGGGGGGGGGGGGGGGGGGGGGGGGCGGCGGGGGGGGGGGGGGGGGGGGGGGGGGGGGGGGGGGGDGGGGGGGGGGGGGGFGGCDGGFGGGFGG65CB5CAFFFFFFFF=EFFF>ABD>AABFFFFFF@F@6@2;?<>@@6:2=34<<C?E;;>;@>?0:B:1?BFF0,8:081:?BFF:>((4(-391(4)4(##
@M05025:18:000000000-B3NL5:1:1101:6051:11794 2:N:0:CACTCA
ACTTGAGGACTACCGGGGTTTCTAATCCTGTTCGCTCCCCATGCTTTCGCTCCTCAGCGTCAGTAAATGCCCAGAGACCTGCCTTCGCCATCGGTGTTCCTCCTGATATCTGCGCATTTCACCGCTACACCAGGAATTCCAGTCTCCCCTACATCACTCTAGTCTGCCCGTACCCACCGCAGATCCGAGGTTGAGCCTCGGACTTTCACGGCAGACGCGACAAACCGCCTCCGAGCTCTTTACGCCCAATACATCCGGATAACGCTTGCGCCCTACGTATTACCGCGGCTGCTGGCACCAT
+
CCCGGGGGGGGGGGGGGGGGGGGGGGGGGGGGGGGEGGGGGGGGGGGGGGGGGGGGGG7FGGGGGGGGGGGGGGGGGGGGGGGGGGGGGGGGGGGGGGGCGGGGGGGGGGGGGGGGGGGGGGGGGGGGGGGGGGGGFGGGGGGGFGGGGGGGG8AFFGGGGDGGGGGGGGGDGEFCGDDGDGCCGGGGGGG*3;CFFCGGBDE4F=CAFFFF>BFF@@>:DBF@D@>>(:(.99>B>B6<>4606;96:(4).):<?BFF?A21-3??011:66(.2,,:(.)-(((-3116:2(3,.,##
@M05025:18:000000000-B3NL5:1:1101:9509:11857 2:N:0:CACTCA
ACTTGAGGACTACAGGGGTATCTAATCCTGTTTGCTCCCCACGCTTTCGAGCCTCAGCGTCAGTTACAGACCAGAGAGCCGCCTTCGCCACTGGTGTTCCTCCATATATCTACGCATTTCACCGCTACACATGGAATTCCACTCTCCTCTTCTGCACTCAAGTCTCCCAGTTTCCAATGACCCTCCCCGGTTGAGCCGGGGGCTTTCACATCAGACTTAAGAAACCGCCTGCGCTCGCTTTACGCCCAATAAATCCGGACAACGCTTGCCACCTACGTATTACCGCGGCTGCTGGCACCGT
+
CCCGGGGGGGGGGGGGGGGGFGGGGGGGGGGGGGGGGGGGGGGGGGGGGGGGGGGGGGGGGGGGGGGGGGGGGGGGGGGGGGGGGGGGGGGGGGGGGGGGGGGGGGGGGGGGGGGGGGGGGGGGGGGGGGGGGGFEFGGGGGGGGGGGGGGGFFFGGGGGG9DGGGGGGGFCGGAFGGGFGGGGGGG>CDDG;CFGFD>9>5?EFFFFFFFFFF@FEFFF@EF;@DB>@FD?62(4>>F<:<A:0;BF:?DFAA<?>911;?2-16::0>2<?7223,)47):6(432>>13)5031?(##
@M05025:18:000000000-B3NL5:1:1101:6090:11857 2:N:0:CACTCA
ACTTGAGGACTACTAGGGTTTCTAATCCTGTTTGCTCCCCACGCTTTCGCACCTGAGCGTCAGTCTTTGTCCAGGGGGCCGCCTTCGCCACCGGTATTCCTCCAGATCTCTACGCATTTCACCGCTACACCTGGAATTCTACCCCCCTCTACAAGACTCTAGCCTGCCAGTTTCGGATGCAGTTCCCAGGTTGAGCCCGGGGATTTCACATCCGACTTGACAGACCGCCTGCGTTCGCTTTACGCCCAGTAATTCCGATTAACGCTTGCACCCTCCGTATTACCGCGGCCTCCTGCACGTC
+
CCCGGCEGGGGFGGFFGGGGGGGFGGGGGGGGGGGGFFGGGDGGEGGGGGDEGGGGFGGEGGGFGGGGFFECCFGGGGGGGGGDEFGGGGGGDGGDG9CF9FEEGFGGGGFGDCG@EGGGGGEFGEEGGGGGGGGGGGGGGGC,@@C8CDGGG?6DCCGC=FEGFCDCDCCF7ECCCGCGGGGGGGGGGGD4CFGGFGGGFD:>;AC+;FFAF@@F@FF4A>E17;>F2:2:2((3331:B291:061:7)).64<?0?0?AA1((-3()38?1??B?(82AA22((,(-((((.2(5(##
@M05025:18:000000000-B3NL5:1:1101:17321:11870 2:N:0:CACTCA
ACTTGAGGACTACAAGGGTTTCTAATCCTGTTTGCTCCCCACGCTTTCGCACCTGAGCGTCAGTCTTTGTCCAGGGGGCCGCCTTCGCCACCGGTATTCCTCCAGATCTCTACGCATTTCACCGCTACACCTGGAATACTACCCCCCTCTACAAGACTCTAGCCTGCCAGTTTCGGATGCAGTTCCCAGGTTGAGCCCGGGGATTTCACATCCGACTTGACAGACCGCCTGCGTGCGCTTTACGCCCAGTAATTCCGTTTAACGCTTGCACCCTCCGTATTTCCGCCGCTCCTGGCTCGAA
+
CCCGGFFGGGFGGGGGGEFGGGGGFEGGGGGDFGGGDGEGGGGGGEFGGGGGGGGGGGGGEGGGGGGGGGGGGFGCEEGGGGGGGGGGGGDGGGGGGGFGFGGGGCGG9FGGGGDFG>FFFGGECCEGFGGGGGGGFGGAFDGFDGGGGGGFGEFFGGGGGGGGGGFFFCFFC@>>CGGFGFC@FGGG4CGGG4CCFFGDEG:D;FFFFC:6A?(5608*;CE(6?;F>BF?>B?<;09?1ADB?7B:6?54>)667)..:>A19:08:3<0((8:2,42,)--(-(((((-,,4:(.,##
@M05025:18:000000000-B3NL5:1:1101:15827:11899 2:N:0:CACTCA
ACTTGAGGACTACTAGGGTTTCTAATCCTGTTCGCTACCCATGCTTTCGAGCCTCAGCGTCAGTTGCAGACCAGAGAGCCGCCTTCGCCACTGGTGTTCTTCCATATATCTACGCATTCCACCGCTACACATGGAGTTCCACTCTCCTCTTCTGCACTCAAGTTCAACAGTTTCTGATGCAATTCTCCGGTTGAGCCGAAGGCTTTCACATCAGACTTATTGAACCGCCTGCACTCGCTCTACGCCCAATAAATCCGGACAACGCATGCCACCTACGTATCACCGCGGCTGCTGGCACCCG
+
CCCGGGGGFFFGGGGGGGGGDFFGGGGGGGGGGGGGGGDFGGGGGGGGGGGGGGGGGGGGGGGGGGGGGGGGFGFGGGGGGGG7FGGGGGGGGGFGGGGGGGGGDGGGGGGGGGGCEGGFGGDGGGGGFGGGFFGFGFGGGGGGGGGGGGGGGFCDF@DFGFDFGGDGGGGEGGGGGG@DFFGEGGGGGG7C6CCFFGDGFGFF9?86BFF6+6>AECF++>?C;>=9>D9(8>=EB2((69CDF9>@;@@A<CE@>;?;6,:121(3?242((((-.56(64706(49((-).4<1<2##
@M05025:18:000000000-B3NL5:1:1101:19677:11958 2:N:0:CACTCA
ACTTGAGGACTACAGGGGTTTCTAATCCTGTTTGCTCCCCACGCTTTCGCACCTGAGCGTCAGTCTTTGTCCAGGGGGCCGCCTTCGCCACCGGTATTCCTCCAGATCTCTACGCATTTCACCGCTACACCTGGAATTCTACCCCCCTCTACAAGACTCTAGCCTGCCAGTTTCGGATGCAGTTCCCAGGTTGAGCCCGGGGATTTCACATCCGACTTGACAGACCGCCTGCGTGCGCTTTAAGCCCAGTAATTCCGATTAACGCTTGCACCCTCCGTATTACCGCTGCCGCTGGCACGAT
+
CCCGGFGGGGGFGGGGEGGGGGGGGGGGGGGGGGGGGGGEGGGGGGGFGGGGGGGFGGGGGGGGGGGGGGGGGGGGGDGGGGGGGGGGGGGGGGGGGGGFAEFEFFFFFGGFGGDGGDGGFGGGEGGGGFGFFCFFGFGGGGGGFGGGGGFGGFCGGCEFFDFGGGGGGFFFFGGG*;@FFDGFGGGCFGGGGGGGADC4?CAEFAAAFF60A<6BF0AFFC38?:96>BFFF:08390?BFA<)41:0:A26AFB??BF<)),7??::<2?1(18>:?F?)4)39((3(269961(5(##
@M05025:18:000000000-B3NL5:1:1101:28262:12001 2:N:0:CACTCA
ACTTGAGGACTACAAGGGTTTCTAATCCTGTTTGCTCCCCACGCTTTCGAGCCTCAACGTCAGTTACCGTCCAGTAAGCCGCCTTCGCCACTGGTGTTCCTCCTAATATCTACGCATTTCACCGCTACACTAGGAATTCCGCTTACCTCTCCGGCACTCTAGATGGACAGTTTCCAAAGCAGTCCAGGGGTTGAGCCCCTGCCTTTCACTTCAGACTTGCCCGTCCGTCTACGCTCCCTTTACACCCAGTAAATCCGGATAACGCTTGCCCCCTCCGTCTTACCGCGGCTCCTGGCCCGAT
+
CC9EFFGG9FGFFFGGGGGGEGGEFFGFGGGGCGGCGDGFGCFGGGFGDGGGGGDFFF@FFCGGGGGFGGEGGGFFGGGGEEFFED<FE?FFDFEFGGGGGGFFGAFFGGGGGGGGGCFGFFGGGGGGFGFEFFG9EGGFFGGGGGFFGGFFC86CCFGFD;DDFGGGGGGGGGGGCG7D6?FFFGFFCG?CDGGG53<D4CFFAFFFFFFF>**37/AFABF9@(57=?6>49D?08@)44>3AF9(:5C<CFE;938(8)<2((-:?>7B613(1,,.():7(24((((3(5(4(4(##
@M05025:18:000000000-B3NL5:1:1101:7420:12011 2:N:0:CACTCA
ACTTGAGGACTACCAGGGTTTCTAATCCTGTTTGCTCCCCACGCTTTCGTGCCTCAGTGTCAGTGTTGGTCCAGGTAGCTGCCTTCGCCATGGATGTTCCTCCTGATCTCTACGCATTTCACTGCTACACCAGGAATTCCGCTACCCTCTACCACACTCTAGTCGCCCAGTATCCACTGCAGTTCCCAGGTTGAGCCCAGGGCTTTCACAACGGACTTAAACGACCACCTACGCACGCTTTCCGCCCAGTAATTCCGAATAACGCTTGCACCCTTCGTATTACCCCGGCGCCGGGCCCGCT
+
CCCGGGGGGGGGGGGGGGGGGGGGGGGGGGGGGGGGGGGGGGGGGGGGGGGGGGGGGGGGGGGGGGGGGGGGGGGGGGGGGGGGGGGGGGGGGCGGGGGGGGGGGGGGGGGGGGCGGGGGGGGGGGGGGGGGGGGGGGGGGGGGGGGDGGGGGGGGGGGGGFFGGGCEGGEGGGCEDFGGGGGGGGG7FGFFDF=?FDC??CBFFFF7EFAEF=)3:@FFFE@F9=9=>2(7(8(((((4=))((/(,2.1)7)/7(((((93((,4:?))4-3.2::?22:AA((,-(((,((,41((##
@M05025:18:000000000-B3NL5:1:1101:26063:12012 2:N:0:CACTCA
ACTTGAGGACTACTAGGGTTTCTAATCCTGTTTGCTCCCCACGCTTTCGAGCCTCAGCGTCAGTTACAGACCAGAGAGCCGCCTTCGCCACTGGTGTTCCTCCATATATCTACGCATTTCACCGCTACACATGGAATTCCACTCTCCTCTTCTGCACTCAAGTCTCCCAGTTTCCAATGACCCTCCCCGGTTGAGCCGGGGGCTTTCACATCAGACTTAAGAAACCGCCTGCGCTCGCTTTACGCCCAATAAATCCGGACAACGCTTGCCACCTACGTATTACCGCGGCTGCTGGCACCGA
+
CCCGGGGGGGGGGGGGGGGGGGGGGGGGGGGGGGGGGGGGGGGGGGGGGGGGGGGGGGGGGGGGGGGGGGGGGGGGGGGGGGGGGGGGGGGGGGGGGGGGAFGGGGGGGGGGGGGGGGGGGGGGGGGGGGGGGG@9@BFDFGGGGGGGGGGGGGGGGGGGGDGGGGGGGGGGGGFGGGGFGGFDDDGD>DDGGGCFF>DGFGFFFFFCFFFFA3@F;C@AA3C;DF9>>F0;6>2;>>F??FF(3>>?:7?74:AF;;?B1:6(2::0<:23<:3?:(4>B924(-(-96083)3<18(##
@M05025:18:000000000-B3NL5:1:1101:20663:12017 2:N:0:CACTCA
ACTTGAGGACTACTAGGGTTTCTAATCCTGTTTGCTCCCCACGCTTTCGAGCCTCAGTGTCAGTAACAGACCAGAATGTCGCCTTCGCCACTGGTGTTCTTCCATATATCTACGCATTCCACCGCTACACATGGAGTTCCACATTCCTCTTCTGTACTCAAGTTTCTCAGTTTCCAATGACCCTCCACGGTTAAGCCGTGGGCTTTCACATCAGACTTAAGAAACCACCTGCGCTCCCTTTACGCCCAATAAATCCGCACAACGCTGGCCACCTAAGTATTCACGCGGCCGCTGGCACCCT
+
CCCGGGGF@FGFGGGGGGCFGGGFGGCCFFGGGGGCEEGGGGGGG:DEBGGGGFFCFGGGFGGFFGFFGFFFGGGCEGGFFGGGGGGGGGGECGGGFEGGEFGGGFFFGGGGGGEGGGGDGFGCEFEGFGGGGGGEGGDFGCFDC>,EFCF=FFEGG8EF8@EAFG,@ED,@,=A=EF?DFGGFF=,=8?DDDG++*=DDED55*:8C=B@F>CEFB@F68**):0):=B:@5A)6(5(*0>4(8>(6=;;)9?66((.61@?;9;(.67:(4(()(.4-4))).4((-((,(-1614-##
@M05025:18:000000000-B3NL5:1:1101:10370:12018 2:N:0:CACTCA
ACTTGAGGACTACTCGGGTTTCTAATCCTGTTCGCTACCCATGCTTTCGAGCCTCAGCGTCAGTTGCAGACCAGAGAGCCGCCTTCGCCACTGGTGTTCTTCCATATATCTACGCATTCCACCGCTACACATGGAGTTCCACTCTCCTCTTCTGCACTTAAGTTCAACAGTTTCTGATGCAATTCTCCGGTCGAGCCGAAGGCTTTCACATCAGACTTATTGAACCGCCTGCACTCGCTTTACGCCCAACAAATCCGGACAACGCTAGCCACATACGTATTACCGCGGCCCCTGCCACCTA
+
C<<@6FA@FD9CCCC8,:;C,FFC<F,;;,;CFC76;F@8C<FF<,C6BFGGBFGGG8FG:6CF<,CCG9<,69:96,,BCFG@6EG@=FBFA,C?48??FGAEEGB,55FAED:BC@F,FFE+@CECGGFG9,,,88EE9,,4,@DDFD=DFADFEE,,,,37=EGFGG8FAFFF+?=DDGG8+DD760=+=;DG?G>*039/AAA6BB>*;6>FBE>:B4@*3:@=>9BB;(7=<>1;(7)(((.36(/:27<@B61(,(419:(-5:3((4.57)3>(4:.39239((((((.)..##
@M05025:18:000000000-B3NL5:1:1101:4008:12023 2:N:0:CACTCA
ACTTGAGGACTACACGGGTATCTAATCCTGTTTGCTCCCCACGCTTTCGAGCCTCAACGTCAGTTACAGTCCAGTAAGTCGCCTTCGCCACTGGTGTTCCTCCTAATATCTACGCATTTCACCGCTACACTAGGAATTCCACTTACCTCTCCTGCACTCCAGCCTGACAGTTTCCAATGCAGTCCAGGGGTTGAGCCCCTGCCTTTCACACCAGACTTGCCATGCCGTCTACGCTCCCTTTACACCCAGTAAGTCCGGATAACGCTGGCCCCCTACGTATTACCGCGGCCGCTGGCACGTC
+
CCCFGDDGGGGFGFGGGD@EFFGFFFGGGGGGGGGGGGGEGEGG@FGGGGGGGFGFGGGGG:CFFGGGGGGGFFFG9EFGGGGGCFEGGEGFGGFFGDGFGGGGGFGGEDFGGGGEEGGGFGGGGGEGGGGFGGFFFGGGGGGFFGGGGGGGGGGGGFFGGGGGGGGGFGGGGGGGDFFGGGDGFGGFDDDDGFGFA?DGFGFFFFFFFAFB?B=FEC4B4A47559=55:E>25(95>@);>)78((/6;)6/5>(:2<744((6(--,8>>2<14:26())--49(((-41941(5(##
@M05025:18:000000000-B3NL5:1:1101:12422:12035 2:N:0:CACTCA
ACTTGAGGACTACTAGGGTTTCTAATCCTGTTTGCTCCCCACGCTTTCGTGCCTCAGTGTCAGTGTTGGTCCAGGTAGCTGCCTTCGCCATGGATGTTCCTCCTGATCTCTACGCATTTCACTGCTACACCAGGAATTCCGCTACCCTCTACCACACTCTAGTCGCCCAGTATCCACTGCAGTTCCCAGGTTGAGCCCAGGGCTTTCACAACGGACTTAAACGACCACCTACGCACGCTTTACGCCCAGTAATTCCGAGTAACGCTTGCACCCTTCGTATTACCGCGGCTGCTGGCACGTA
+
CCCGGGGGGGGGGGGGGGGGGGGGGGGGGGGGGGGGGGGGGGGGGGGGGGGGGGGGGGGGGGGGGGGGGGGGGGGGGGGGGGGGGGDGGGGGGFGGGGGGGGGGGGGGGGGGGGGGGGGGGGGGGGGGGGGGGEGGGGGGGGGGGGGGGFFGGGGGGGGGGGGGEGDCEGGGGGADFDGGDCGGGDGGGGDFGGGCFFFGFGFA5?F?C7AFFF)35>FF9C95A279==E32/(5>=5@()9084((63CEE3CE1;(/8<),6;60:7>B?B0((,((.):)(-201;96?FB?04(##
@M05025:18:000000000-B3NL5:1:1101:4207:12050 2:N:0:CACTCA
ACTTGAGGACTACTCGGGTATCTAATCCTGTTTGCTCCCCACGCTTTCGAGCCTCAGCGTCAGTTACAGACCAGAGAGCCGCCTTCGCCACTGGTGTTCCTCCATATATCTACGCATTTCACCGCTACACATGGAATTCCACTCTCCTCTTCTGCACTCAAGTTTCCCAGTTTCCAATGACCCTCCCCGGTTGAGCCGGGGGCTTTCACATCAGACTTAAGAAACCGCCTGCGCTCGCTTTACCCCCAATAAATCCGGACAACCCTCGCCACCTACGTATTACCGCCGCCGCTGGCCCCTA
+
CCCGGGGGEGGFFGGGGGGGGGGGGGGGGGGGGGGGGGGGFGGGGGGGGGGGGGGFGGGGGGGGGFGGGGGGGGGGGCGGGGGEGGGGGGGGFGFFGGGGGDGGGGGCFGGGGGGGGGGGGGGGGGGGGGFGGGGGGDGGGGFFGGGFFGGFGFGGGGGFGGFFDFGFFGECGGFGFGF+DDDCG6CCDD?C7CCFFDCCAGDFFFFAF=BA=@3AE31;+73@3819@F?@06>F>0((-<9)(--((,42)6<BF9017:1((3(-73(-4277(.<4?>A981(((-(47((,.-(##
@M05025:18:000000000-B3NL5:1:1101:15787:12062 2:N:0:CACTCA
ACTTGAGGACTACAAGGGTATCTAATCCTGTTTGCTCCCCACGCTTTCGCACCTGAGCGTCAGTCTTTGTCCAGGGGGCCGCCTTCGCCACCGGTATTCCTCCAGATCTCTACGCATTTCACCGCTACACCTGGAATTCTACCCCCCTCTACAAGACTCTAGCCTGCCAGTTTCGGATGCAGTTCCCAGGTTGAGCCCGGGGATTTCACATCCGACTTGACAGACCGCCTGCGTGCGCTTTACGCCCAGTAATTCCGATTAACGCTTGCACCCTCCGTAGTACCGCGGCTGCTGGCACCTG
+
CCCDFGGGGGGGGGGGGGGGGGGGGGGGGGGGGGGGGGGGGGGGGGGGGGGGGGGGGGGGGGGGGGGGGGGGGGGGGGGGGGGGGGGGGGGGGGGGGGGGGGFDGGGGGGGGGGGGGGGGGGGFGGGGGGGGGGGGGGGDEFGEFEGGGGGGGGGGGAFGGFFGGGGGGGGGGGGG5?DGGGGG7ECGFGGFFCFGFGGGDDBDFFF6@FFFF6(:37B4AEE@D=376<1:22(1-9>0:AFBF;FF:?>>AFFF:?B6<><890:60))31(-2(2((--52-2(2,4(3))(((.(##
@M05025:18:000000000-B3NL5:1:1101:28395:12064 2:N:0:CACTCA
ACTTGAGGACTACTAGGGTTTCTAATCCTATTTGCTCCCCACGCTTTCGTGCCTCAGTGTCAGTGTTGGTCCAGGTAGCTGCCTTCGCCATGGATGTTCCTCCTGATCTCTACGCATTTCACTGCTACACCAGGAATTCCGCTACCCTCTACCACACTCTAGTCGCCCAGTATCCTCTGCAGTTCCCAGGTTGAGCCCAGGGCTTTCACAACGGACTTAAACGACCCCCTACGCACGCTTTACGCCCAGTAATTCCGACTAACGCGTGCACCCTCCGCTTTACCCCGGTGTCGGCCCCCGT
+
CCCDFGGGFGGFFGGGGGGGGGGGGGGGGGGFGGGFFFGGGDGGGGGGGGGGGGGGGGGGGGGGGGGCEFFGGGGGGFFGGGGGGGCGEGG8F@FGFGGEFFFGGGDF9FFGGGGCFGFGGFGGC,>FGGGGDF@@FGGF8CEEGGF=EDFF8DFGGFGGFDFG=EDEDFGFCCFGFCFGG63=FGGGG6DF=6=?:8D6:C???9A7;96AB):?AEFA+6>AF>))-/8@2=@B(5632CC/89@?FFF)77C?3((,.781(-4(((-43-((((((-)-)(-42((()(-(-(((##
@M05025:18:000000000-B3NL5:1:1101:20872:12093 2:N:0:CACTCA
ACTTGAGGACTACTAGGGTATCTAATCCTGTTTGCTCCCCACGCTTTCGTGCATGAGCGTCAGTGTTATCCCAGGGGGCTGCCTTCGCCATTGGTGTTCCTCCTCATATCTACGCATTTCACTGCTACACGTGGAATTCCACCCCCCTCTGACACACTCTAGTCGTGCAGTCACAAATGCAATTCCCAGGTTAAGCCCGGGGATTTCACACCTGTCTTACACAACCGCCTGCGCACGCTTTACGCCACGTAATTCCGATTAACTCTTGCACCCTACGTATTACCGCGGCTTCTTGCACGTT
+
CCCGGGGGGGGGGGGGGGGGGGGGGGGGGGGGGGGGGGGGGGGGGGGGGGGGGGGGGGGGGGGGGGGGGGGGGGGGGGGGGGGGGGGGGGGGGGGGGGGGGGGGGGGGGGGGGGGGGGGGGGGGGGGG9ECGGGGGGGGGGGGGGGGGDGGGGGGGGGGGGGGGGGDGDCF?CFGF9<FGG?F,CFFGGGFFFFFGFGGGD>4@66=8:@F46:=FFFFFF@EFD;129<(19>9>F;11:2)(3>((,(4<8:6>F:1:BF4).6)).3<B66?FFF2AF>AB:616;((3))5><2(##
@M05025:18:000000000-B3NL5:1:1101:23265:12116 2:N:0:CACTCA
ACTTGAGGACTACCGGGGTTTCTAATCCTGTTCGCTCCCCCAGCTTTCGCGCCTCAGCGTCAGCGACGGCCCAGAGAGCTGCCTTCGCCATCGGTGTTCTTCCCGATATCTGCGCATTCCACCGCTACACCGGGAATTCCGCTCTCCTCTACCGCACTCGAGCCGCCCAGTCCGGGACCCGGCCCGGGGTTGAGCCCCGGGGTTAGAGGTCCCGCTTAGGCGGCCGCCTACGCGCGCTTTACGCCCAATGAATCCGGATCACGCTCGCCCCCTACGTTCTACCGCGGCTGCTGCCCCGCTT
+
CCCGGGGGGGGGGGGGGGGGGGGGGGGGGGGGGGGGGGGGGGGFGGGGGGGGGGEGGGGGGGGGGGGGGGGGGGGCFFGGGGGGGGGGGGDGGGEGGGGGGGGGGGGGCGGGGGGGGGGGGGGGGGGGGGFGDGGGGGGGGGGGEGGGGFGGFGGDGGGDGBEGGGGGGGFFGGGECGCGGGGDGGGGGGCG67<FFGDGFD307@B?FFFFFFF>,2?FF9;>>FBFFFBFF>99>B(3)613991:?BFAFB?>>,((3:40(,49;<01-(8(.((-6A9>1(,,792)5).(49(##
@M05025:18:000000000-B3NL5:1:1101:12528:12117 2:N:0:CACTCA
ACTTGAGGACTACTGGGGTATCTAATCCTGTTCGCTACCCATGCTTTCGAGCCTCAGCGTCAGTTGCAGACCAGAGAGCCGCCTTCGCCACTGGTGTTCTTCCATATATCTACGCATTCCACCGCTACACATGGAGTTCCACTCTCCTCTTCTGCACTCAAGTTCAACAGTTTCTGATGCAATTCTCCGGTTGAGCCGAAGGCTTTCACATCAGACTTATTGAACCGCCTGCACTCGCTTTACGCCCAATAAATCCGGACAACGCTTGCCACCTACGTATTACCGCGGCTGCTGGCACGTA
+
CCCGGFGGGGGGGGGGGGGGGGGGGGGGGGGGGGGGGGGGGGGGGGGGGGGGGGGGGGGGGGGGGGGGGGGGGGGGGGGGGGGGGGGGGGGGGGGGGGGGGGGGGGGGGGGGGGGGGGGGGGGGGGGGGGGGGGGGGGGGGGCGGGGGGGGGGGGGGGGGGGGGGGDFGGGGGGGGGGGGGGGGGGGFGGGG>DCGFGGGEGFFFFFFFFFFFE*AEEFFFFFFFBABFFFF=EF@DFFFF99@@BFFDFFEFF?;;@;@B?BB9:266:A<B?FFFF<ABFF<:6-3696?77((3<(##
@M05025:18:000000000-B3NL5:1:1101:28154:12117 2:N:0:CACTCA
ACTTGAGGACTACTAGGGTTTCTAATCCTGTTCGCTACCCATGCTTTCGAGCCTCAGCGTCAGTTGCAGACCAGTGAGCCGCCTTCGCCACTGGTGTTCTTCCATATATCTACGCATTCCACCGCTACACATGGAGTTCCACTCTCCTCTTCTGCACTCAAGTTCAACAGTTTCTGATGCAATTCTCCGGTTGAGCCGAAGGCTTTCACATCAGACTTATTGAACCGCCTGCACTCGCTTTACGCCCAATAAATCCGGACAACGCTTGCCACCTACGTATTACCGCGGCTGCTGGCACGGT
+
CCCGGFGGGGGFGGGGGGEFGGGGGGGGGGGGGGGGGGGGGGGGGGGGGGGGGGGGGGGGGGGGGGGGGGGGGGGGGGGGGGGGGGGGGGCEFGEEGGGGGGGGGGGGEEGGGGGGGEGCFGGGGGDFFGGGGFCGGGGGGGGGGGG9EGG;DFF8@FGGGE;DGGGFGGGGGGGGGGGGGGGGGGGGGGGDDC7D*CDGFGFA96FFFFF5?EFFFFFFF6E;>=4==2(((54;229@FFE@F01;;@F34??E367@>??>B0111027?((8?3247>A6(1((4(3(,).4(.(##
@M05025:18:000000000-B3NL5:1:1101:9198:12138 2:N:0:CACTCA
ACTTGAGGACTACACGGGTTTCTAATCCTGTTCGCTCCCCATGCTTTCGCTCCTCAGCGTCAGTAAATGCCCAGAGACCTGCCTTCGCCATCGGTGTTCCTCCTGATATCTGCGCATTTCACCGCTACACCAGGAATTCCAGTCTCCCCTACATCACTCTAGTCTGCCCGTACCCACCGCAGATCCGAGGTTGAGCCTCGGACTTTCACGGCAGACGCGACAAACCGCCTACGAGCTCTTTACGCCCAATAAATCCGGATAACGCTTGCGCCCTACGGATTACCGCGGCTGCTGGCACGGT
+
CCCGGGGGGGGFGGGGGGGGGGGGGGGGGGGGGGGGGGGGGGGGGGGGGGGGGGGGGGGGGGGGGGGGGGGGGGGGGGGGGGGGGGGGGGGGGGGGGGGGGGGGGGGGGGGGGGGGGGGGFFGGGGGGGGGGGGGGCGGGDFGGGGFGGGGGGGGGGGGGGGGGFGFGGDEEEGGGGGGGGG>?GGGDCD7;C5>FF>G9?DBEFAA9BAED;==F=FE5>@>1=<26@FFFF?B>(8)5:<<12;>B08:<2)6:B(,41<211201126:>>?F(((-42A.,76(11;04846(7(##
@M05025:18:000000000-B3NL5:1:1101:10839:12148 2:N:0:CACTCA
ACTTGAGGACTACACGGGTTTCTAATCCTGTTTGCTCCCCACGCTTTCGCACCTGAGCGTCAGTCTTTGTCCAGGGGGCCGCCTTCGCCACCGGTATTCCTCCAGATCTCTACGCATTTCACCGCTACACCTGGAATTCTACCCCCCCCTACAAGACTCTAGCCTGCCAGTTTCGGATGCAGTTCCCAGGTTGAGCCCGCGGATTTCACATCCGACTTGACTGACCGCCCGCGTGCGTGTTACGCCCAGTACTTCCGATTAACGGTTGCCCCCGCCGTCTTACCGCGCCTGCTGGCCCGTT
+
@CCG@EGF9FA<FDGGGDCF;FF9CFGFGGFC@FGGDGGCGG@ECEGFC@F@BFGE@CB@FC@CF@FGCF<@@<EFFGGEDCFE:F7,8FFF@>CC7,EFGFCDGF=,CFEE<DDC?@<<FAFCC:=FGG8=FBFCE,3@>=>BCEG+@@GFGGGC87D,D>;D>DCCFGFGG7;;:CC<FG04=C?*C5?66C*0;*7).:5;D*+1@?*/.41<43BF4)-,:B90((((32283((-1)::09;6:>A).5>210(,(6)((,-(()),4(4(6>(34))((4,(((-((.(((((##
@M05025:18:000000000-B3NL5:1:1101:22108:12160 2:N:0:CACTCA
ACTTGAGGACTACACGGGTATCTAATCCTGTTTGCTCCCCACGCTTTCGCACCTGAGCGTCAGTCTTTGTCCAGGGGGCCGCCTTCGCCACCGGTATTCCCCCAGATCTCTACGCATTTCACCGCTACACCTGGAATTCTACCCCCCTCTACAAGACTCTAGCCTGCCAGTTTCGGATGCAGTTCCCAGGTTGAGCCCGGGGCTTTCACATCCGACTTGACAGACCGCCTGCGTGCGCTTTACTCCCAGTAATCCTCATCAACGCTTCCACCCTCCGTACTACCCCGGCCTCTGGCAACTA
+
CCCGFFFFFFFFGEGGGGFGGGFC<FGDGGGGGGAF<CFGGEFGD@DF@FGCGGGFEFGGGGGAEGGGDGF,CFE:FEGGGGEDFGGGGGGFGCFDFGFF,ACFC=A=EFFGFDCCCC9EEF5CFGEGGGGGDFECGGGGGFGGGGEEECGGE,<,5EDEGGDGGGGD8:FFEGEC***;F>CCGGGGF4;9?F*;6F<G:D)84696+1;FF;0;;DF=FF?FB?09>??BB,-44(-8?2:)6,44:72:A)6)))-)65::(3-(5-4424,296(,-:2,(-,33((((,)4(,(##
@M05025:18:000000000-B3NL5:1:1101:13727:12161 2:N:0:CACTCA
ACTTGAGGACTACCGGGGTTTCTAATCCTGTTTGCTCCCCACGCTTTCGTGCCTCAGTGTCAATGTTGGTCCAGGTAGCTGCCTTCGCCATGGATGTTCCTCCTGATCTCTACGCATTTCACTGCTACACCAGGAATTCCGCTACCCTCTACCACATTCTAGTCATCCAGTATCCACTGCAGTTCCCAGGTTGAGCCCAGGGCTTTCACAACGGACTTAAATAACCACCTACGCACGCTTTACGCCCAGTAATTCCGAGTAACGCTTGCACCCTTCGTATTACCGCGGCTGCTGCCACCCT
+
CCCGGGGGGGGGGGGGGGGGGGGGGGGGGGGGGGGGGGGGGGGGGGGGGGGGGGGGGGGGGGGGGGGGGGEFEGGGGGGGGGGGGGGDGGGGGFGGGGGGGGGGGFCCEFGGGGGGGGGGGGGGGGGGGGGGGGGGGGGGGGGGGGGGGGGGGFGGGDFGG9ECGFGGFGGGGGGGFFGGGGGFGGGGGGGGGGGGFCFCFGEF???+1+9?>9=D=EFF8<C=6<>>=BFEFFF==>@@DCED?;9@03>?CEE4@?>/6973060?6)47:2<:?33:0<A)(2(203--2).48,(##
@M05025:18:000000000-B3NL5:1:1101:20758:12169 2:N:0:CACTCA
ACTTGAGGACTACTAGGGTTTCTAATCCTGTTCGCTCCCCATGCTTTCGCTCCTCAGCGTCAGTAAATGCCCAGAGACCTGCCTTCGCCATCGGTGTTCCTCCTGATATCTGCGCATTTCACCGCTACACCAGGAATTCCAGTCTCCCCTACATCACTCTAGTCTGCCCGTACCCACCGCAGATCCGAGGTTGAGCCTCGGACTTTCACGGCAGACGCGACAAACCGCCTACGAGCTCTTTACGCCCAATAAATCCGGATAACCCTGGCGCCCTACGTATTCCCGCCGCTGCTGCCCCCGT
+
CCCGGGGGGGGGGGGGGGGGGGGGGGGGGGGGGGGGGGGGGGGGGGGGGGGGGGGGGGGGGGGGGGGGGGGGGGGGGGGGGGGGGGGGGGGGGGGGGGGGGGGGGGGGGGGGGGGGGGGGGGGGGEEGGGGGGEGGGGGGGAFGGGGGGGGGGGGCGGGGGFGGFCFGGGGECGGGGGGGGGCCGGDCCGGGGFCGFCFCE>?EFFF9BFEE:(5FBFABBBFDFDFFFFFFF((2(3:<2A>:B96(2,535>F?B>?:?F>(33((.(49(-,4,.):7)68:0(,3434:?)((-,##
@M05025:18:000000000-B3NL5:1:1101:27789:12234 2:N:0:CACTCA
ACTTGAGGACTACTCGGGTTTCTAATCCTGTTTGCTCCCCACGCTTTCGAGCCTCAGCGTCAGTTACAGACCAGAGAGCCGCCTTCGCCACTGGTGTTCCTCCATATATCTACGCATTTCACCGCTACACATGGAATTCCACTCTCCTCTTCTGCACTCAAGTCTCCCAGTTTCCAATGACCCTCCCCGGTTGAGCCGGGGGCTTTCACATCAGACTTAAGAAACCGCCTGCGCTCGCTTTACGCCCAAGAAATCCGGACAACGCTTGCCACCTACGTATTACCGCGGCTGCTTGCACCTG
+
CCCGGAEFFCF<FGGCGGEEGGGGFGF9CFGGGFFFADEGGGGGGGGGGGGDGDFGGFGGGDFAFFGGGGGF8DGC8@7FEGGGGG@@FGDGGGFCFGFFFGGGGFFGFEDFGCGGGGGDFFFGGDG@FGGGFGFGFCGFGGGGGGGFGGGGGGGGGG8D@,@D,@9DGGGAEADFGGFFFGF8?+ADDCDG7CDF@7D59)?EFAAFFFAFFF8A;<C68<EFF@9B((,(.((4,41??<<:601:0(4:?ABF10699:6196:1??B2(3:?((,.5<))(-(-2(-(2),-))(##
@M05025:18:000000000-B3NL5:1:1101:21004:12263 2:N:0:CACTCA
ACTTGAGGACTACAAGGGTTTCTAATCCTGTTCGCTACCCATGCTTTCGAGCCTCAGCGTCAGTTGCAGACCAGAGAGCCGCCTTCGCCACTGGTGTTCTTCCATATATCTACGCATTCCACCGCTACACATGGAGTTCCACTCTCCTCTTCTGCACTCAAGTTCAACAGTTTCTGATGCAATTCTCCGGTTGAGCCGAAGGCTTTCACATCAGACTTATTGAACCGCCTGCACTCGCTTTACGCCCAATAAATCCGGACAACGCTTGCCACCTACTTATTACCGCCGCTGATGGCACCAT
+
CCCGGGGGGGGGGGFGGGGGGGGGGGGGGGGGGGGGGGGGGGGGFGGGGGFGGGGGGGGGGGGGGGGGGGGFGGGGGGGGGGGGGGGGGGGGGGGGGGGGGGGGGFGGGGGGGGGGGEGGGGGGGGGGGGGGGGGFGGGGGGGGFFGGGGGGGGGGGGGFG?DFFGGGGGGGGFDG7DDFFFE2==EFDGDGDG??FDGGFDFFFACAFAFA?BBFFFFFAEECE=4=>29@DF4>9=>@;3C0;@@D8;@3)1<;902:BFF>0(1147<4:(52)4:45)<94((--70(..38:?0##
@M05025:18:000000000-B3NL5:1:1101:3074:12304 2:N:0:CACTCA
ACTTGAGGACTACTAGGGTTTCTAATCCTGTTTGCTCCCCACGCTTTCGAGCCTCAGCGTCAGTTACAGACCAGAGAGCCGCCTTCGCCACTGGTGTTCCTCCATATATCTACGCATTTCACCGCTACACATGGAATTCCACTCTCCTCTTCTGCACTCAAGTTTCCCAGTTTCCAATGACCCTCCCCGGTTGAGCCGGGGGCTTTCACATCAGACTTAAGAAACCGCCTGCGCTCGCTTTACGCCCAATAAATCCGGACAACACTTGCAACCTACGTATTACCCCGGCTGCTGGCACCCC
+
CCCGGGGGFGGGG<FGGGFGGGGFGFGFGGGGGGGGGGGGGGDGGGGGGGGGGGGGGGGGGGDEGDGGGGGGGFGFGGGGGEGGECEGGGGGGGGGGGCGGGGGGGGGEGEGGGGGGCEFGGGGGGGGGGGGGGFFGGGGDFFGFGGGGGEGGGGGGGGGGGGGGFEFGGGEGG8E7DFGGGDFD>CDG>CC>FGCFCDGFGEDFFFAFFFAFE3A4<FFFFF3@@@>3?(=;B0<90:?:<<:<;;<(,)2:>DFF14((::(8>2--)).,,((4()44))),4(,(41(4,(43<0##
@M05025:18:000000000-B3NL5:1:1101:12914:12329 2:N:0:CACTCA
ACTTGAGGACTACTAGGGTTTCTAATCCTATTTGCTCCCCACGCTTTCGTGCCTCAGTGTCAGTTACAGACCAGGCGACCGCCTTCGCCACTGGTGTTCCTCCATATATCTACGCATTTTACCGCTACACATGGAATTCCATCGCCCTCTTCTGCACTCCAGCATACCAGTTTCCATAGCTTACAATGGTTGAGCCATTGCCTTTTACTACAGACTTAGTACGCCACCTACGCACCCTTTACGCCCAATGATTCCGGATAACGCTTGCCACCTACGTATTACCGCGGCTGCTGGCACGTTC
+
CCCGGGGGGGGGGGGGGGFGGGGGGGGGGGGGGGGGGGGGGGGGGGGGGGGGGGGGGGGGGGGGGGGGGGGGGGGGGGGGGGGGGGGGGGGGGGGGGGGGGGGGGGGGGGGGGGGGGGGGGGGGGGGGGGGGGGGGGGGGGGGGGEGEGGGGGGGGGGGGGGGGGGGGGGGGGGFFGDGGGGGGGDFGGGGGGGGFFGGGF>BAFFFFFFFFFFFFFEFFFFFFAAFDD@FFB?F@DFFEEFFFFFFFFFCFFECF@;;DFFFFF?FF?BF?FFFFFBFB><9<;3;BFF?F::<04?(##
@M05025:18:000000000-B3NL5:1:1101:7627:12334 2:N:0:CACTCA
ACTTGAGGACTACTAGGGTTTCTAATCCTGTTTGCTCCCCACGCTTTCGAGCCTCAACGTCAGTTATCGTCCAGTAAGCCGCCTTCGCCACTGGTGTTCCTCCTAATATCTACGCATTTCACCGCTACACTAGGAATTCCACTTACCTCTCCGACACTCTAGCAAAACAGTTTCCAAAGCAGTCCCAGGGTTGAGCCCTGGGTTTTCACTTCAGACTTGCTTCGCCGTCTACGCTCCCTTTACACCCAGTAAATCCGGATAACGCTTGCCCCCTACGTATTACCGCGGCTGCTGGCCCCAT
+
CCCGGGGGGGGGGGGGGGGGGGGGGGGGGGGGGGGGGGGGGGGGGGGGGGGGGGGGGGGGGGGGGGGGGGGGGGGGGGGGGGGGGGGGGGGGGGGGGGGGGFGGGGGGGGGGGGGGGGGGGGGGGGGGGGGGGGGGGGGGGGGGGGGGFCDFGGGGGGGGFFGGGDFGGGFEFFFGGGFFGGFFCFFFGGFGDGFGFGGGFGFEFFFFF>BFFE4FFEFFFFEFFFFFBF=@=@FFFFFEF<96=(:(6@<?66?E>00/194:BB?(42:410:?082<?)49(1-06((2)4(3(4(##
@M05025:18:000000000-B3NL5:1:1101:5956:12347 2:N:0:CACTCA
ACTTGAGGACTACTAGGGTATCTAATCCTGTTTGCTCCCCACGCTTTCGTGCCTCAGTGTCAATGTTGGTCCAGGTTGCTGCCTTCGCCATGGATATTCCTCCTGATCTCTACGCATTTCACTGCTACACCAGGAATTCCGCTACCCTCTACCACATTCTAGTCATCCAGTATCCACTGCAGTTCCCAGGTTGAGCCCAGGGCTTTCACAACGGACTTAAATAACCACCTACGCACGCTTTACGCCCAGTAATTCCGAGTAACGCTTGCACCCTTCGGATTACCGCGGCTGCTGGCACCTC
+
CCCGGGGGGGGGGGGGGGGGGGGGGGGGGGGGGGGGGGGGGGGGGGGGGGGGGGGGGGGGGGGGGGGGGGGGGGGGGGGGGGGGGGGGGGGGGGGDGGGGGFGGGGGGGGGGGGGDGGGGGGGGGGGGGGGGGGGGGGGGGGGGGGGGGGGGGGGGGGGGGGGGGGGGGDGGGGGGGGGFGGGGGGGFG6DFDFGFFGGGFGFFFFFFF7CBF95@B@FCFFF@BFCDFF@BAF=BABDFD4E>@9@=BBECE?EE;?;@;3<11,:;6=3;;@3=2((,2.26(3-169(14)(((,(##
@M05025:18:000000000-B3NL5:1:1101:13596:12348 2:N:0:CACTCA
ACTTGAGGACTACAGGGGTTTCTAATCCTGTTCGCTCCCCATGCTTTCGCTCCTCAGCGTCAGTAAATGCCCAGAGACCTGCCTTCGCCATCGGTGTTCCTCCTGATATCTGCGCATTTCACCGCTACACCAGGAATTCCAGTCTCCCCTACATCACTCTAGTCTGCCCGTACCCACCGCAGATCCGAGGTTGAGCCTCGGACTTTCACGGCAGACGCGCCAAACCGCCTACGAGCTCTTTACGCCCAATAAATCCGGATAACGCTTGCGCCCTACGTATTACCGCGGCTGCTGGCACCAA
+
CCCGGGGGGGGGFGGGGGCFGGGGGGGGGGGGGGGEGGGGGGGGGGGGGGGGGGGGGGGGGGGGGGGGGGFGGGGGGGGGGGGGGGFGDGGGGGFEFCFFGGGGGGGGGGGGGEGGGGGEFGGGGGGGGGFFGDGFGGGGCGGGCFGGECGGGGGFF8EGCBBFGGCDGEEGEGEFG@+CD9?FGGGGGGGFFF?FFGCG>DD?FFFAFFFA42-2(:8)049D<DFFFD;?F?BF0:)8AAB?FB1:,.2<5<A?992:04)36<(,(,1:1;:B:?).:<BF6;19B(11),20(5,##
@M05025:18:000000000-B3NL5:1:1101:14453:12356 2:N:0:CACTCA
ACTTGAGGACTACACGGGTTTCTAATCCTGTTCGCTCCCCATGCTTTCGCTCCTCAGCGTCAGTAAATGCCCAGAGACCTGCCTTCGCCATCGGTGTTCCTCCTGATATCTGCGCATTTCACCGCTACACCAGGAATTCCAGTCTCCCCTACATCACTCTAGTCTGCCCGTACCCACCGCAGATCCGAGGTTGAGCCTCGGACTTTCACGGCAGACGCGACAAACCGCCTACGAGCTCTTTACGCCCAATAAATCCGGATAACGCTTGCGCCCTACGTATTACCGCGGCTGCTGGCACGTG
+
CCCGGGGGGGGGGGGGGGGGGGGGGGGGGGGGGGGGGGGGGGGGGGGGGGGGGGGGGGGGGGGGGGGGGGGGGGGGGGGGGGGGGGGEGGGGGGGGGGGGGGGGGGGGGGGGGGGGGGGGGGGGGGGGGGGGGGGGGGGGGGGGGGGGCGGGGCGGGGGGGGGGGGGGGGEGEEGGGDCGGGGGGGGCCDGGGGFGFGGGFGFFFFFFAFBDD@DF>F>EFF1@FFF9>??FF6:>;3)5ADFFFF>B1::<A>A:BB?FFFB<9:0:?>FFB>?B?B))34<A?F>1399?0>3:.)(##
@M05025:18:000000000-B3NL5:1:1101:23181:12356 2:N:0:CACTCA
ACTTGAGGACTACCGGGGTATCTAATCCTGTTCGATACCCACGCTTTCGTGCCTCAGCGTCAGTAGGGCGCCGGTATGCTGCCTTCGCAATCGGAGTTCTGCGTGATATCTATGCATTTCACCGCTACACCACGCATTCCGCATACTTCTCGCCCACTCAAGAACGCCAGTTTCAACGGCTCGACGGCGTTGAGCACCGCATTTTTACCGCTGACTTGGCATCCCGCCTACGCACCCTTTAAACCCAATAAATCCGGATAACGCTCGCATCCTCCGTATTCCCGCGGCTGCTGGCACGGTC
+
CCCGGGGGGGGGGGGGGGGGGGGGGGGGGGGGGGGGGGGGGGGGGGGGGGDFGGGGGGGGGGGGGGGGGGGGGGGGGGGGGGGGGGGGGGGGGGGGGGGGGGGGGEFFGGGGGGGGGGGGGGGGCCEGGGFGGGGGGGGGGGGGGGGGGGGGGGGGGFGGGFGGGGGGGGFFGGGGGDDGDGDGGDGGD<DCFDGFFFGGEGFFFFFFFF>DFFFFAAFF*):><09>FFF09<>>B:?7<2<>FB?F().<A>BB9?6:>?2>62,((,48)-82:(34)).(--(,(,,).382<,2##
@M05025:18:000000000-B3NL5:1:1101:16822:12356 2:N:0:CACTCA
ACTTGAGGACTACAGGGGTTTCTAATCCTGTTTGCTCCCCACGCTTTCGAGCCTCAGCGTCAGTTACAGACCAGAGAGCCGCCTTCGCCACTGGTGTTCCTCCATATATCTACGCATTTCACCGCTACACATGGAATTCCACTCTCCTCTTCTGCACTCAAGTCTCCCAGTTTCCAATGACCCTCCCCGGTTGAGCCGGGGGCTTTCACATCAGACTTAAGAAACCGCCTGCGCTCGCTTTACGCCCAATAAATCCGGATAACGCTTGCCACCTACGCATTACCGCGCCAGCTGGCCCGTG
+
CCCGFFCGGGGFGGGGEGGGGGGGGGGGDFGGCFDEDFGGGGGGGGGGGGGGGGGGGGGGGGGGGGGGGGFGGGGGGEGFGGDFCGDFGGGGGFFGGEGG9FBCF9FGC9CFGGGGGGFGGGEGGEDGGGGFGCE8EDDFF9=?FFGGGGGGGDFC=AGFDFGGFGFGGFDGD8:CCDFDDFGDCGGGGCDDDGGGFDC9BGF4)8AFAFFF8;3A;6FFA9<38@FF6?<;@1(396<282423(4:0:?)-.:26((((.)-((((,.-)(((,4(483)-.((,(4(((.,7?((-##
@M05025:18:000000000-B3NL5:1:1101:7470:12364 2:N:0:CACTCA
ACTTGAGGACTACCGGGGTTTCTAATCCTGTTTGCTCCCCACGCTTTCGCACCTGAGCGTCAGTCTTTGTCCAGGGGGCCGCCTTCGCCACCGGTATTCCTCCAGATCTCTACGCATTTCACCGCTACACCTCGAATTCTACCCCCCTCTACAAGACTCTAGCCTGCCAGTTTCGGATGCAGTTCCCAGGTTGAGCCCGGGGATTTCACATCCGACTTGACAGACCGCCTGCGTGCGCTTTACGCCCAGTAATTCCGATTAACGCTTGCACCCTCCGTATTACCGCGGCTGCTGGCATGTC
+
CCCGGGGGGGGGGGGGGGGGGGGGGGGGGGGGGGGGGGGGGGGGGGGGGGGGGGGGGGGGGGGGGGGGGGGFGGGGGGGGGGGGGGGGGGGGGGGEGGGGGGGGGGGGGGGGGGGGGGGGGGGGGGDGGGGG8FEGGGGGGGGGGGGGGGGGGGGFGGGGGGGGGGGGCFEGGGGGGGDFFGGGGGGGFGGGC46<FFGCEGB5AAFFFFFFFFFEBBFFFA?7?:>>BFFFFF:?FF;?FFBF:7>:BFB4A9AAF???:AAFFBFB?)4:<B019<?FF)4<(9(47,7::)(4(53##
@M05025:18:000000000-B3NL5:1:1101:8355:12372 2:N:0:CACTCA
ACTTGAGGACTACTAGGGTTTCTAATCCTGTTTGCTCCCCACGCTTTCGAGCCTCAGCGTCAGTTACAGACCAGAGAGCCGCCTTCGCCACTGGTGTTCCTCCATATATCTACGCATTTCACCGCTACACATGGAATTCCACTCTCCTCTTCTGCACTCAAGTTTCCCAGTTTCCAATGACCCTCCCCGGTTGAGCCGGGGGCTTTCACATCAGACTTAAGAAACCGCCTGCGCTCGCTTTACGCCCAATAAATCCGGACAACGCTTGCCACCTACGTATTACCGCGGCTGCTGGCCCGAA
+
CCCGGGGGGGGGGGGGGGGGGGGGGGGGGGGGGGGGGGGGGGGGGGGGGGGGGGGGGGGGGGGGGGGGGGGGGGGGGGGGGGGGGGGGGGGGGGGGGGGGGGGGGGGGGGGGGGGGGGGGGGGGGGGGGGCFGGF9FGGGGGGGGGGGGGGGGGGGGGGGGGGGGGGGGGGGGGGGGGF?FGGGGGGGGGGGGGGGFGGDFD??AFFAFFFFFFFFFEFFFFE8@DFBFFFFBFFFBFFFFBF?BFFB:?FAFAA:>F663??9>(8:??F?FFF:08).,649,,,4>0-1,42:(((##
@M05025:18:000000000-B3NL5:1:1101:21227:12381 2:N:0:CACTCA
ACTTGAGGACTACTAGGGTTTCTAATCCTGTTTGCTCCCCACGCTTTCGCACCTGAGCGTCAGTCTTTGTCCAGGGGGCCGCCTTCGCCACCGGTATTCCTCCAGATCTCTACGCATTTCACCGCTACACCTGGTATTCTACCCCCCTCTACAAGACTCTAGCCTGCCAGTTTCGGATGCAGTTCCCAGGTTGAGCCCGGGGATTGCACATCCGACTTGACAGACCGCCGTCGTGCGCTTTACGCCCAGTAACTCCGATTAACGCTTGCCGCCCCCGTATTACCCCGGCTGCTGGCACGTA
+
@CCGG9FG<DCAEGGGGGFFGGGGGGGGFFF9<ACCFF6@FF@@CF<FFEFCEFFFGGDGEFGG<FGEFG<ECFFGC76=::C=CFCFC:E=@=>7FFFFFEGE<9F@DCFFGGGGGGGFGGEGG@BFGFGGF8D;9EA99EFC=EGDGGGC,,43@D<>E;@FGGGGFGDGCA77@7CFDD8<EGFF4@CFFFFC)/95??).5)/+*9+;;41AB(09A7;3=F0;;(-(-(36>FF:<464?13(3.46)692800,3))(-41<0((((((,48(,4)..(,((49(4)5(,(4(##
@M05025:18:000000000-B3NL5:1:1101:28989:12390 2:N:0:CACTCA
ACTTGAGGACTACAGGGGTTTCTAATCCTGTTCGCTACCCATGCTTTCGAGCCTCAGCGTCAGTTGCAGACCAGAGAGCCGCCTTCGCCACTGGTGTTCTTCCATATATCTACGCATTCCACCGCTACACATGGAGTTCCACTCTCCTCTTCTGCACTCAAGTTCAACAGTTTCTGATGCAATTCTCCGGTTGAGCCGAAGGCTTTCACATCAGACTTATTGAACCGCCTGCACTCGCTTTACGCCCAATAAATCCGGACAACGCTTGCCACCTCCGTATTACCGCGGCTTCTGGCACCTG
+
CCCGFGGGGGGGGGGDFGFGGGGGGGGGGGGGGGGGGGGGGGGGGGGGGGEGGGGGGGGGGGGGGGGGGGGGGGGFGDFGEGDGGGGGGGGGGGGGGGGGGGGGGGGGGGFGGFGGGEGGGGGGGGGGGGGGG@FGGGGGFGGDFFEGGGGGGCFGGGGGGBFFGCGGGGGGGGG=7=@FGGGGGFGFG6DD7DDDFGCGFGFF6AFFF61A>EEF=EFFFFCCB>=>@FFFF243@BFF<49(,(4<083)73);@(16>0132:B6<748?<(.4:(4>4<2(31(74((--.,,>(##
@M05025:18:000000000-B3NL5:1:1101:7621:12403 2:N:0:CACTCA
ACTTGAGGACTACCAGGGTTTCTAATCCTGTTTGCTCCCCACGCTTTCGTGCATCAGTGTCAGTGACAGTCCAGTAAGCCGCCTTCGCCACTGGTGTTCCTCCTAATATCTACGCATTTCACCGCTACACTAGGAATTCCGCTTACCTCTCCTGCACTCCAGCACGACAGTTTCAAAAGCAGTCCCGGGGTTAAGCCCCGGGCTTTCACTTCTGACTTACCATGCCACCTACGCACCCTTTACACCCAGTAATTCCGGATAACGCTTGCCCCCTACGTATTACCGCGGCTGCTGGCCCGTC
+
CCCGGGGGGGGGGGGGGGGGGGGGGGGGGGGGGGGGGGGGGGGGGGGGGGGGGGGGGGGGGGGGGGGGGGGGGGGGGGGGGGGGGGGGGGGGGGGGGGGGGGGGGGGGGGGGGGGGGGGGGGGGGGGGGGGGGGGGGGGGGGGGGGGGGGGGGGGGGGGGGGGGGGDGG>FFGGGGGGGGGGGGGGGGGGGGGGGGFGGGFGFFFFFFFFFFFFEFFFF=?C?4=BEFB@EFDFD6>FFFFFFFFFFF6ECE?EEEFF??:BFF>FFF?7:66>::6:7<BBDF?;9>>9;B025?(4(##
@M05025:18:000000000-B3NL5:1:1101:25879:12427 2:N:0:CACTCA
ACTTGAGGACTACCAGGGTTTCTAATCCTGTTTGCTCCCCACGCTTTCGCACCTGAGCGTCAGTCTTTGTCCAGGGGGCCGCCTTCGCCACCGGTATTCCTCCAGATCTCTACGCATTTCACCGCTACACCTGGAATTCTACCCCCCTCTACAAGACTCTAGCCTGCCAGTTTCGGATGCAGTTCCCAGGTTGAGCCCGGGGATTTCACATCCGACTTGACAGACCGCCTGCGTGCGCTTTACGCCCAGTAATTCCGATTAACGCTTGCACCCTCCGTATTACCGCGGCTGCGTGCCGCTC
+
CCCGGFGGGGGGGFFGGGFFGFGGGGGGGGGGGGGGGGGFGGFEGGGGGGGGGGGFGGGGGGGFGGGGGGGFGGFGGGGGGGFFGGGGGGGGDGGGGGGGEGGGGGGGGGGGGGGGD7FGCGGDFFGEDFFFFFGGGGGFGGFGGGGGGGGGCF:@FGGGG9DCGC59EEDFG79CDDDGCCD7FF6C9497>6CF6DGG>3.5AFFFFFFFF?1:209AACE8(4139:<?2<::>99BF))367((..-:2<<)5(401A<:463033>?B(-49:(.,).6:6(,((-(4(,,(((##
@M05025:18:000000000-B3NL5:1:1101:22451:12451 2:N:0:CACTCA
ACTTGAGGACTACTAGGGTATCTAATCCTGTTTGCTCCCCACGCTTTCGAGCCTCAGCGTCAGTTACAGACCAGAGAGCCGCCTTCGCCACTGGTGTTCCTCCATATATCTACGCATTTCACCGCTACACATGGAATTCCACTCTCCTCTTCTGCACTCAAGTCTCCCAGTTTCCAATGACCCTCCCCGGTTGAGCCGGGGGCTTTCACATCGGACTTAAGAAACCGCCTGCGCTCGCTTTACGCCCAATAAATCCGGACAACGCTTGCCCCCTACGTTATACCCCGGCTTCTCGGACCCT
+
CCCGGGGFCGGGGGGGGGFGGGFGCFGGGFFGGGGFGGGGGGGGGGGGGGGGGGGGGGGGGGGGGGGGGGGGGFGGGGGGGGGGGGGGCBFGGGFGGGGGGGGGEGGGGGGGGBFDCFFFGGGGGGDFGGGEFGEEFFFFGGGG9FF9DCEGGGC;FFGGCFFGEEGFDE=DGGGGGDFFD?D?D>EC07=CCC5CFD59@CDB698CFF8;611B>@66+)138@2:9?=,(633912,8)-3:>>041>254:219:96:(--4?1,4,,43(304((.6:)((((-,(.).(((-(##
@M05025:18:000000000-B3NL5:1:1101:4696:12495 2:N:0:CACTCA
ACTTGAGGACTACCAGGGTTTCTAATCCTATTTGCTCCCCACGCTTTCGTGCCTCAGTGTCAGTTACAGACCAGGCGACCGCCTTCGCCACTGGTGTTCCTCCATATATCTACGCATTTTACCGCTACACATGGAATTCCATCGCCCTCTTCTGCACTCCAGCATACCAGTTTCCATAGCTTACAATGGTTGAGCCATTGCCTTTTACTACAGACTTATTACGCCACCTACGAACCCTTTACGCCCAATGATTCCGGATAACGCTTGCCACCTCCGTATTACCTCGGCTCCTGCCCCTCAC
+
CCCGGGGGGGGGGGGGGGDGGGGGGGGGDGGGGGGGGGGGGGGGGGGGGGGGGGGFGGGGGGGGGGGGGGGFGGGGGGGGGGGGGGGGGCEGGGGGGGDGFGGGGFGGCGGGGGGGGGGGFGGGGGGGGGFG9FECFGGGGGGGGGGGGGGGG8DFGGGEEGGFFGFGE@FDFGFCFGCDDGC?+BF?+=F7D+=9?F7=FGFFAFFFFFB99CD?**4:+*):47@DFF((((8(:DFB9CD;99<6(()?))941,28/71(818?7)5(,(4-:(4:AFF)2(-88(-57(4(-((##
@M05025:18:000000000-B3NL5:1:1101:28470:12499 2:N:0:CACTCA
ACTTGAGGACTACTAGGGTATCTAATCCTGTTTGCTCCCCACGCTTTCGCACCTCAGTGTCAGTATGAGCCCAGGTGGTCGCCTTCGCCACTGGTGTTCCTTCCTATATCTACGCATTTCACCGCTACACAGGAAATTCCACCACCCTCTGCCCTACACTAGCTCGCTAGTTTTGGATGCAGTTCCCAGGCTGAGCACGGGGATTTCACATCCAACTTACACATCCAGCTACGCGCGCTTTACGCCCAGTAATTCCGATTAAAGCTCGCACACTCTGTATTACCCGGGCAGCTGGCCGCGT
+
CCCFG9F@EDFD9FEFG,;CFF9FEGGFGGGGGGGFEFCFGC@+BFFFGEGDC@,6CE,F9F9<C,F,CF6FFGGFGGGF:F@FE,B@C7B?,B?F?FF@F9<F9CFFFFGFF<FC@7,5,,9@+FEEBE,=,9EDECF9,E?D8EGDF,89==8E,,67=>@=DE6+++662=8C++6?+AFFGFFGC+++;?FG*9C75595*3=EFAF665);:4A+4.7)55)*(0**((2;>B9(())(,(.12(-..-)),((((.).).3(4(322,3-6))6A224(((-((-,,3(((-(##
@M05025:18:000000000-B3NL5:1:1101:4143:12527 2:N:0:CACTCA
ACTTGAGGACTACCAGGGTTTCTAATCCTGTTCGCTCCCCATGCTTTCGCTCCTCAGCGTCAGTAAATGCCCAGAGACCTGCCTTCGCCATCGGTGTTCCTCCTGATATCTGCGCATTTCACCGCTACACCAGGAATTCCAGTCTCCCCTACATCACTCTAGTCTGCCCGTACCCACCGCAGATCCGAGGTTGAGCCTCGGACTTTCACGGCAGCCGCGACAAACCGCCTACGAGCTCTTTACGCCCAATAAACCCGGATAACGCTTGCGCCCTGAGTATTACCGCCGCCTCCTGCCCCAT
+
CCCGGGGGDGFGGGGGGGGGGGGGGGGGGGGGGGGFGGFGGGFGGGGGGGGGGGGGGGGGGGGGGGGGGGGGGGGGGGGGGGGGGGGGGGGGGGGGGDFGFGGGGGGGGGGGGGGGGGGGGGGGG7EGGGGGGCEFGGGGGGGGGGGGGGGGGGGGFGGGGDFGGGGGGGGGGGGDGCDGGDD?CFFG+?;C>FGGF5CC*39:F8@FFFEA)((2895.:2>;D<@@086:1(17(.5AA993<;><,:?3<)1(49(-:AFFF??2:03127(((.)-6)5<0((-(((((()5((,##
@M05025:18:000000000-B3NL5:1:1101:12974:12531 2:N:0:CACTCA
ACTTGAGGACTACAAGGGTATCTAATCCTGTTCGCTACCCATGCTTTCGAGCCTCAGCGTCAGTTGCAGACCAGAGAGCCGCCTTCGCCACTGGTGTTCTTCCATATATCTACGCATTCCACCGCTACACATGGAGTTCCACTCTCCTCTTCTGCACTCAAGTTCAGCAGTTTCTGATGCAATTCTCCGGTTGAGCCGAAGGCTTTCACATCAGACTTATTGAACCGCCTGCACCCGCTTTACGCCCAATAAATCCGGACAACGCTTGCCACCTACGTATTACCGCGGCTGTTGTCACCTT
+
CCCGGGGGGGFGGGGGGGGGGGGGGGGGGGGGGGGGGGGGGGGGGGGGGGGGGGGGGGGGGGGGGGGGGGGGGGGGGGGGGGGGGGGGGGGGGGGGGGGGGGGGGGGGGGGGGGGGGGGGGGGGGGGGGGGGGGGGGGGGGGGGFGGGGGGGGGGGGGGGGFFFGGGGGGGGGGGGDGGGGGGGGGGFGGDD7CCCFGGDFGFFFFFFFFFFF9EFFFFFAEFCB<@F=D==BFF?FFFF0>CFF@FFDFFF3?<=B(2:>:12;<(213<?B:0:B:)<344687009B1(.4(.64)##
@M05025:18:000000000-B3NL5:1:1101:11134:12536 2:N:0:CACTCA
ACTTGAGGACTACACGGGTATCTAATCCTGTTTGCTCCCCACGCTTTCGAGCCTCAGCGTCAGTTACAGACCAGAGAGCCGCCTTCGCCACTGGTGTTCCTCCATATATCTACGCATTTCACCGCTACACATGGAATTCCACTCTCCTCTTCTGCACTCAAGTCTCCCAGTTTCCAATGACCCTCCCCGGTTGAGCCGGGGGCTTTCACATCAGACTTAAGAAACCGCCTGCGCTCGCTTTACGCCCAATAAATCCGGACAACGCTTGCCACCTACGAATTACCGCGGCCGCTGGCCCCTC
+
CCCGGGGGCGGGGGGGGGCGGGGGGGGGGGGGGGGGGGGGGGGGGGGGGGGGGGGGFGGGGGGGGGGGGGGGGGGGGGGGGGGGCGFGGGGGGGGGGGGGFFGGGGGGGGGGGFEEGGGGGGGGGGGGGGGGGGEEFFGGGGGGFGGGGGGGGCGGGAFGGGCFBCFGGGGGGGFFFGGGCFGGGGGGGGGGDGFFADDG>8ABFFFFFA8AF8@FF?6AFFFFFD;@FD?DB>(-316112<??F0????A<)<434(-96219B?:B?<?0(,34(3242:<:0(47(,(,4(23-(##
@M05025:18:000000000-B3NL5:1:1101:2599:12540 2:N:0:CACTCA
ACTTGAGGACTACAAGGGTATCTAATCCTGTTCGCTACCCATGCTTTCGAGCCTCAGCGTCAGTTGCAGACCTGAGAGCCGCCTTCGCCACTGGTGTTCTTCCATATATCTACGCATTCCACCGCTACACATGGAGTTCCACTCTCCTCTTCTGCACTCAAGTTCAACAGTTTCTGATGCAATTCTCCGGTTGAGCCGAAGGCTTTCACATCAGACTTATTGAACCGCCTGCACTCGCTTTACGCCCAATAAATCCGTACAACGCTTGCCACCCACGTATTACCGCGGCTGCTGGCACCTC
+
CCCGGGGGGGFGGGGFGGGGGGGGGGGGGGGGGGGGGGGGGGGGGGGGGGGGGGGGGGGGGGGGGGGGGGFGGGGGGGGGGGEGGGGGGGGGGGGGGGGGGGGGGGGGGGGGGGGGGGGGGGFGCFEDFGGGGGGGGGGGGGGGGGGGGGGGGGGGGGGGGGGAEGGFFFFFGGGGGGGGGGGGGGGGGGGGGGCGFGGGFGFF>FFFFFC5AEEFFFFFFE?CE=A=(55BDFEFDFFFF<CF<@B<;@EEFEFFF/:;(9=1;?BFBFBF((469?B>?A<4<;>(31;B:>BB<<(##
@M05025:18:000000000-B3NL5:1:1101:19668:12597 2:N:0:CACTCA
ACTTGAGGACTACTCGGGTTTCTAATCCTGTTCGCTACCCATGCTTTCGAGCCTCAGCGTCAGTTGCAGACCAGAGAGCCGCCTTCGCCACTGGTGTTCTTCCATATATCTACGCATTCCACCGCTACACATGGAGTTCCACTCTCCTCTTCTGCACTCAAGTTCAACAGTTTCTGATGCAATTCTCCGGTTGAGACGAAGGCTTTCACATCAGACTTATTGAACCGCCTGCACTCGCTTTACGCCCAATAAATCCGGACAACGCTTGCCCCCTACGTTTTACCGCGCTGTCTCGCCCGTC
+
CCCGGGGGGGGGGGGGGGGGGGGGGGGGGGGGGGGGGGGGGGGGGGGGGGGGGGGGGGGGGGGGGGGGGGGGGGGGGGGGGGGGGGGGGGGGGGGGGGGGGGGGGFGGGGGGGGGGGGGGGGGGGGGGGGGGFFGGGGGFFG9=DFFGGGGGGGGGGGGGGGGGGGGGGGGGGGGGGGG?FGGGGFFGDDGGDFC7FGG7?DFFFFFFFFFFF6=FFFFFF?EFE=A@F?BDF@@=>((649>(6@(;=;;A<67;0,866(((-2:(,5)4(1((((((3647:>0,(-(.-.((,-(##
@M05025:18:000000000-B3NL5:1:1101:4603:12617 2:N:0:CACTCA
ACTTGAGGACTACAAGGGTTTCTAATCCTGTTTGCTCCCCACGCTTTCGTGCCTCAGTGTCAGTGTTGGTCCAGGTAGCTGCCTTCGCCATGGATGTTCCTCCTGATCTCTACGCATTTCACTGCTACACCAGGAATTCCGCTACCCTCTACCACACTCTAGTCGCCCAGTATCCACTGCAGTTCCCAGGTTGAGCCCAGGGCTTTCACAACGGACTTAAACGACCACCTACGCACGCTTTACGCCCAGTAATTCCGAGTAACGCTTGCACCCTTCGTATTACCGCGGCTGCTGGCACGTA
+
CCCGGGGGGGGGGGGGGGGGGGGGGGGGGGGGGGGGGGGGGGGGGGGGGGGGGGGGGGGGGGGGGGGGGGGGGGGGGGGGGGGGGGGGGGGGGGGGGGGGGGGGGGGGGGGGGGGGGGGGGGGGGGGGGGGGGGGGGGGFGGGGGGGGGGGGGGGGGGGGGGGGEGEGGGGGGGGFFFGGGGGCFGGGFFFGFGGGDGGGFCDA?FFFFFFEF9AFFFFFAEDFA:>BAFFFFF@FFFD<@<>?6@>?FF45?CCCE?FF@FF69?F6?7<:8<:????326A21;F(391:???FB<(##
@M05025:18:000000000-B3NL5:1:1101:14467:12635 2:N:0:CACTCA
ACTTGAGGACTACTAGGGTATCTAATCCTGTTTGCTCCCCACGCTTTCGTGCCTCAGTGTCAATGTTGGTCCAGGTAGCTGCCTTCGCCATGGATGTTCCTCCTGATCTCTACGCATTTCACTGCTACACCAGGAATTCCGCTACCCTCTACCACATTCTAGTCATCCAGTATCCACTGCAGTTCCCAGGTTGAGCCCAGGGCTTTCACAACGGACTTAAATAACCACCTACGCACGCTTTACCACCAGTAATTCCGAGTACCGCTTCACACCTCCGTATTCCCGCGCCTGCTGCAACCTG
+
6A@<FFFGFG9FFFC6@@@F,ECFE,C<FFEFDFG9EE@FE:@FG7FFCEGEFGCFGGGGFGFGCFGGFCCAFFCEF9AEAF,CFGFG76F<ADGGFG<<9FEFF9E,CFE,,A7FEED9FGFFGGFEGGGCF7+>EGGGGEEEGGCFGC9F8A8FGGGFGGFCGF8@,=EGFGFG+==D+=AEG8?FFCF++=+=600+<69DFAA9<7*<9==D)0=A+7;C@5@CDB55>4):29<226@**0>BB*8*88*8((.28)/(,((()))/6;(((,334)9521(((-(.())(...##
@M05025:18:000000000-B3NL5:1:1101:18960:12653 2:N:0:CACTCA
ACTTGAGGACTACTCGGGTATCTAATCCTGTTTGCTCCCCACGCTTTCGTGCCTAAGTGTCAATGTTGGTCCAGGTAGCTTCCTTCACCATGGATGTTCCTCCGGTTCTCTACGCATTTCACTGCTACACCAGGAATTCCGCTACCCTCTACCACATTCTAGTCATCCAGTATCCACTGCAGTTCCCAGGTTGACCCGAGGGCTGTCAAAACGTCCTTAAATAACCACCTACCACAGCTTTACGCCCAGTAATTCCGAGTAACTCTAGACCCCTTCGTATTACCGAGTATGACGGCACCTG
+
CCC9<<EFD<;@-@CCFC-C@,CAE9FA,@C6CE9@F8,8<:+6B7@F:CF7C@,;CCEECF<@@EF<,66F9F8FG@F9,CEFEE,6C,EEF85,BBE9FFG++++,,:?<EFE,CCFFFGGGGGA;9A,A:+99=CGAFCGGGF8EE89968D,4DGEGFFDCF;=EFF833CD6D=6=DF=F9AD8FDD+6+2;+++*+<***31+103<)0*:;>+8A<**)7>:72)).))/7:=*9@(889/(.09)9)6319((.7.77))))/(/(61(/((/.))((-((.6))((-(((##
@M05025:18:000000000-B3NL5:1:1101:10462:12672 2:N:0:CACTCA
ACTTGAGGACTACAGGGGTTTCTAATCCTGTTTGCTCCCCACGCTTTCGAGCCTCAGCGTCAGTTACAGACCAGAGAGTCGCCTTCGCCACTGGTGTTCCTCCACATATCTACGCATTTCACCGCTACACGTGGAATTCCACTCTCCTCTTCTGCACTCAAGTTCTCCAGTTTCCAATGACCCTCCCCGGTTGAGCCGGGGGCTTTCACATCAGACTTAAAGAACCGCCTGCGTTCGCTTTACGCCCAATAAATCCGGACAACCCTTGCCACCTACGTATCACCGCGGCTGCTGGCCCCTT
+
CCCGGGGGGGGGGGGGGGEGFGGGGGGGGGGGGGGGGGGGGGGGGGGGGGGGGGGGGGGGGGGGGGGGGGGGGGGGGGGGGGGGGGGGGGGGGGGGGGGGGGGGGGGGGGGGGGGGGGGGGGGGGGGGGGGGGGEGGGGGGFGGGFFGGGGGGGGGFGGGGGGFEFFGGGFGGGGGGGFFDGFFGDEGDCCDDC5DCD5CBCBFF4+1;AFFAE38;7A=CCFF@729BF;(.((-(3,(4)<2,-((43>ADB>FB>06>((,-(4(,8ADF?07:(,6(6<11(,191((),(1(8,##
@M05025:18:000000000-B3NL5:1:1101:19289:12683 2:N:0:CACTCA
ACTTGAGGACTACCAGGGTATCTAATCCTGTTCGCTCCCCATGCTTTCGCTCCTCAGCGTCAGTAAATGCCCAGAGACCTGCCTTCGCCATCGGTGTTCCTCCTGACATCTGCGCATTTCACCGCTACACCAGGAATTCCAGTCTCCCCTACATCACTCTAGTCTGCCCGTACCCACCGCAGATCCGAGGTTGAGCCTCGGACTTTCACGGCAGACGCGACCAACCGCCTACGAGCTCTTTACGCCCAATAAATCCGCATAACGCTTGCGCCCTACGTCTTACCGCGGCTGCTGGCCCCTG
+
CCCGGFGGGFGEE<FGGGGGGFGGGGGDFGGGGGGGGGGCFFGGGGGGGGGGGGGGGGGGGEEFGFFFGGFFFGGGCFGGGGGGGGGGGGGGGEFGEEGGGGGGFCFGGGGGGGGGGGGGGGG=FGGCFFGDGGFC>DFGGA@EFGFGGGGDGGCGGGGGGGGGGGGGE>@CEGGFGDDGGGC9DGG>DGDGGCDGFGGGADFFFFAA9A4?/(:A2>D>B(:1;(.996(461296?<24<B019B?01,399A:;(((-4(39?22((3(3(((43,824:?<02(4,(()).(.,(##
@M05025:18:000000000-B3NL5:1:1101:9211:12687 2:N:0:CACTCA
ACTTGAGGACTACACGGGTATCTAATCCTGTTTGCTCCCCACGCTTTCGTGCCTCAGTGTCAGTGTTGGTCCAGGTAGCTGCCTTCGCCATGGATGTTCCTCCTGATCTCTACGCATTTCACTGCTACACCAGGAATTCCGCTACCCTCTACCACACTCTAGTCGCCCAGTATCCACTGCAGTTCCCAGGTTGAGCCCAGGGCTTTCACAACGGACTTAAACGACCACCTACGCACGCTTTACGCCCAGTAATTCCGAGTAACGCTTGCACCCGTCGTATTACCGCGGCTGCTGGCACCTT
+
CCCGGGGGGGGFGGGGGGFGGGGGGGGGGGGGGGGGGGGGGGGGGGGGGGGGGGGGGFFGGGGGGGGGGGGGGGGGGGGGGGGGGGGGGGGGGGGGGGGGGGGGGGGGGGGGGGGGGGGGGGGGGGGGGGGGGGGGGGGFGGGGGGGGGGGGGGGGGGGGGFGGGGGDDFGGGGFGGGGGGCFGGGGGGGFGFFGGFGGGFDFFAFFFFFFFDA=D>BFCFEDFF92=@@EF@B=>29;;@EEFFFF@FFCEEEFFF?B?37660??:6,402(-:666<?<A)1;9210(2),(:12,##
@M05025:18:000000000-B3NL5:1:1101:17085:12752 2:N:0:CACTCA
ACTTGAGGACTACAAGGGTTTCTAATCCTGTTCGCTACCCATGCTTTCGAGCCTCAGCGTCAGTTGCAGACCAGAGAGCCGCCTTCGCCACTGGTGTTCTTCCATATATCTACGCATTCCACCGCTACACATGGAGTTCCACTCTCCTCTTCTGCACTCAAGTTCAACAGTTTCTGATGCAATTCTCCGGTTGAGCCGAAGGCTTTCACATCAGACTTATTGAACCGCCTGCACTCGCTTTACGCCCAATAAATCCGGACAACGCTTGCCACCTACGTATTACCGCGGCTGCTGGCCCGTA
+
CCCGGGGGGGGGGGGGGGFGGGGGGGGGGGGGGGGGGGGGGGGGGGGGGGGGGGGGGGGGGGGGGGGGGGGGGGGGGGGGGGGGGGGGGGGGGGGGGGGGGGGGGGGGGGGGGGGGGGGGGGGGGGGGGGGGGGGGGGGGGGGGGGGGGGGGGGGGGGGGGGGGGGGGGGGGGGGGGGGGGGGGGGGGGDDGDGGGFGGGFGFFFAFCFFFFF@=FFFAFFFFFE>=@BFFFFF=@B>=6;9<?F>;?0=E@FFEE>BFF9B?9B6<867.34:>B?<):B<44(443919????B03(##
@M05025:18:000000000-B3NL5:1:1101:6494:12799 2:N:0:CACTCA
ACTTGAGGACTACTAGGGTATCTAATCCTGTTTGCTCCCCACGCTTTCGAGCCTCAACGTCAGTTACCGTCCAGTAAGCCGCCTTCGCCACTGGTGTTCCTCCTAATATCTACGCATTTCACCGCTACACTAGGAATTCCGCTTACCTCTCCGGCACTCAAGATGGACAGTTTCCAATGCAGTCCCGGGGTTAAGCCCCGGGCTTTCACATCAGACTTGCCCGTCCGTCTACGCTCCCTTTACACCCAGTAAATCCGGATAACGCTTGCCCCCTACGTATTACCGCGGCTGCTGGCCCCTC
+
CCCGGGGGGGGGGGGGGGGGGGGGGGGGGGGGGGGGGGGGGGGGGGGGGGGGGGGFGGGGGGGGGGGGGGGGGGGGGGGGGGGGGGGGGGGGGGGGGGGGGGGGGGGGGGGGGGGGGGGGGGGGGGGGFGGGGGGGGGGGGGGGGGGGGGGGGEGGGGGGGDGGDFGGGGGGGGGFGGGGGGGDFFGD5;DGGFGCFGGGFGFF4?FFFFFFF=EFEF4AA;DFFBFFF@FF?98@>;@E@FF2<072??FF).68>0?6:A222:1(37?:BF088<<AB9>9<B3>FF6<?DF6(,(##
@M05025:18:000000000-B3NL5:1:1101:23380:12857 2:N:0:CACTCA
ACTTGAGGACTACCAGGGTTTCTAATCCTGTTTGCTCCCCACGCTTTCGAGCCTCAGCGTCAGTTACAGACCAGAGAGCCGCCATCGCCACTGGTGTTCCTCCATATATCTACGCATTTCACCGCTACACATGGAATTCCACTCTCCTCTTCTGCACTCAAGTTTCCCAGTTTCCAATGACCCTCCCCGGTTGAGCCGGGGGCTTTCACATCAGCCTTAAGAAACCGCCTGCGCTCGCTTTACGCCCAATAAATCCGGACAACGCTTGCCACCTACGTATTACCGCGGCTGCTTGCACCTG
+
CCCGGGGGGGGGGGGGGGGGGGGGGGGGGGGGGGGGGGGGGGGGGGGGGGGGGGGGGGGGGGEGGGGGGGGGGGGFFGGGGGGGGGDGGGGGGGGGGGGGGFGGGGGGGGGGGGGGGGGGGGFGGGGGGGGGGFE>EFFFGGFDFGFGGGGGGGFEGFGFGFFCGFFFFGFEFGFFDFGCGGD?F8EDGDDGGFFGFGDGDDFFFFFFFFFF43);8AF6C7>1@;9@9@?;((.,6;:??BB?F;;:?<?2).4:06(49::(-116:4<>:77?B?):82.4-9;60(-(2).,),(##
@M05025:18:000000000-B3NL5:1:1101:3264:12861 2:N:0:CACTCA
ACTTGAGGACTACAGGGGTATCTAATCCTGTTTGCTCCCCACGCTTTCGAGCCTCAGCGTCAGTTACAGACCAGAGAGCCGCCTTCGCCACTGGTGTTCCTCCATATATCTACGCATTTCACCGCTACACATGGAATTCCACTCTCCTCTTCTGCACTCAAGTCTCCCAGTTTCCAATGACCCTCCCCGGTTGAGCCGGGGGCTTTCACATCAGACTTAAGAAACCGCCTGCGCTCGCTTTACGCCCAATAAATCCGGCCAACGCTCGCCACCTACGTATTACCGCCGCGCCTGGCCCCAT
+
CCCGGGGGGGGGGGGGGGGGGGGGGGGGGGGGGGGGGGGGGGGGGGGGDGGGGGGGGGGGGGGGGGGGGGGGGGGGGGGFGGGGGGGGGGGGGGGGGGGGGGGGGGGGGGGGGGGGGGGGGGGGGGGGGGGGGFECEEFGFGGGGGFGGGGGGGFGGGGGGDEGCE9DGC8EGFGCFGGGGFGFGGGGDDDD9>DGFGGGFGFFAFFFFFFFFFE68<FFFEE831619@;?B@;1(9?FF<D::>;?(237))653((49(4211(-412<F0(5-.,604<>09((,(-42((4(23##
@M05025:18:000000000-B3NL5:1:1101:18905:12864 2:N:0:CACTCA
ACTTGAGGACTACAAGGGTATCTAATCCTGTTCGCTCCCCATGCTTTCGCTCCTCAGCGTCAGTAAATGCCCAGAGACCTGCCTTCGCCATCGGTGTTCCTCCTGATATCTGCGCATTTCACCGCTACACCAGGAATTCCAGTCTCCCCTACATCACTCTAGTCTGCCCGTACCCACCGCAGATCCGAGGTTGAGCCTCGGACTTTCACGGCAGACGCGACAAACCGCCTACGAGCTCTTTACGCCCAATAAATCCGGATAACGCTTCCCCCCTACGTTTTACCCCCGATGCGGGCCCCTG
+
CCCGGGGGGGGGGGGGGGGGGGGGGGGGGGGGGGGGGGGGGGGGGGGGGGGGGGGGGGGGGGGGGGGGGGGGGGGGGGGGGGGGGGGGGGGGGGGGGGGGGGGGGFGGGGGGGGGGGGGGGGGGGGGGFGGGGGGFFGGGGGFGCGGFGGGGGGGGCGGGGF=DFFGGGGEGGGGGGG>DGGGCFGGD6DD>7CCGF59CBCEBFACAFFE4?@(A>B3>A>>FFF>6@@DD?F?;,46A<A:4?>;F?:?AA2)(-7<??4?06<<().79;(361.(,347>(4(,((-(4((413(##
@M05025:18:000000000-B3NL5:1:1101:28335:12875 2:N:0:CACTCA
ACTTGAGGACTACAGGGGTTTCTAATCCTGTTTGCTCCCCACGCTTTCGAGCCTCAGCGTCAGTTACAGACCAGAGAGCCGCCTTCGCCACTGGTGTTCCTCCATATATCTACGCATTTCACCGCTACACATGGAATTCCACTCTCCTCTTCTGCACTCAAGTCTCCCAGTTTCCAATGACCCTCCCCGGTTGAGCCGGGGGCTTTCGCATCAGACTTAAGAAACCGCCTGCGCGCGCTTTACGCCCAATAAATCCGAACAACGCTGGCCACCTACGTATTACCGCGGCGGCTGGCTCGCT
+
CBCFEAFGG@C8DG@FGD@FGGFEGCFGGGDFDDFC<CCFCC:7CFCFD<FF@FFGGCEFEFE,9EFFDG<,9C<EFCEEFEDFGGGECFDFCEFCFCFG,?AFGGFGGGFFGGGGGDFAFFEF77CF,EGGGGFEFGFDFGBFFFC>=DE9F=9DDAFGGGGC,@EC@8=FFGFDCFDGDC06:+@=D+@;CFFFF>DD>)22/)A)2)8BFE)0=<AF:3C=@(,(,(((-1,49B;<6))(47>0(.4444AB>(433,:(4<1(-3::((.043<A>A<44;>(4(-901(((),##
@M05025:18:000000000-B3NL5:1:1101:16201:12933 2:N:0:CACTCA
ACTTGAGGACTACAAGGGTTTCTAATCCTGTTCGCTACCCATGCTTTCGCTCCTCAGCGTCAGTTACTACCCAGAGACCCGCCTTCGCCACCGGTGTTCCTCCTGATATCTGCGCATTTCACCGCTACACCAGGAATTCCAGTCTCCCCTGTAGTACTCAAGTCTGCCCGTATCGCCTGCACGCCCCCGGTTAAGCCGAGGGATTTCACAGACGACGTGACAAACCGCCTACGAGCTCTTTACGCCCAGTAATTCCGGACAACGCTCGCACCCTACGTATTACCGCGGCTGCTGGCCCCAC
+
CCCGGGGGGGGGGGGGGGGGGGGGGGGGGGGGGGGGGGGGGGGGGGGGGGGGGGGGGGGGGGGGGGGGGGGGGGGGGGGGGGGGGGGGGGGGGGGGGGGGGGGGGGGGGGGGGGDGGGGGGGGGGGGGGGGGGGGGGGGGGGGGFGGGGGGGDGGGGGGGG?FFGGGGGGGGGGGGGGGGGGGGGGGGGGGGGGGFFGGGFGFFFFFFFFFAABBE0>EFFFFFF@@B;6:?02:>97ABFB<?FFFFFFF2549A>;<>>BF9B<?9;B>BBBBB044445<9(2(460-8:22:0?0##
@M05025:18:000000000-B3NL5:1:1101:9894:12957 2:N:0:CACTCA
ACTTGAGGACTACAGGGGTATCTAATCCTGTTCGCTCCCCATGCTTTCGCTCCTCAGCGTCAGTAAATGCCCAGAGACCTGCCTTCGCCATCGGTGTTCCTCCTGATATCTGCGCATTTCACCGCTACACCAGGAATTCCAGTCTCCCCTACATCACTCTAGTCTGCCCGTACCCACCGCAGATCCGAGGTTGAGCCTCGGACTTTCACGGCAGACGCGACAAACCGCCTACGAGCTCTTTACGCCCAATAAATCCGGACAACGCCTGCTCCCTACGGATTACCGCCGCTGCTTCCACCTC
+
CCCGGGGGGGGGGGGGGGGGGGGGGGGGGGGGGGGGGGGGGGGGGGGGGGGGGGGGGGGGGGGGGGGGGGGGGGGGGGGGFGGGGGGGGGGGGGEGGGGGGGGGGGGGGGGGGGGGGGGGGGGGGGGGGGGGGGGGGGGGGGGGGGDBEGGGGGGGGGGGGGGGGGG?FGGGGGGGGGGDGDDFGGGGDGDGGGFFFGGDFDFFFFFFFF;D;@FFBF5AB>@13=12@?<F<?(4(,)..<4(3>9?B1)5>FFB((,,46410(4(((.4?:)3((-,,))-(((-9(412)).)6(##
@M05025:18:000000000-B3NL5:1:1101:25741:12972 2:N:0:CACTCA
ACTTGAGGACTACAAGGGTTTCTAATCCTGTTTGCTCCCCACGCTTTCGTGCCTCAGTGTCAATGTTGGTCCAGGTAGCTGCCTTCGCCATGGATGTTCCTCCTGATCTCTACGCATTTCACTGCTACACCAGGAATTCCGCTACCCTCTACCACATTCTAGTCATCCAGTATCCACTGCAGTTCCCAGGTTGAGCCCAGGGCTTTCACAACGGACTTAAATAACCACCTACGCACGCTTTACGCCCAGTAATTCCGAGTAACGCTTGCACCCTTCGTATTACCGCGGCTGCTGGCCCGCG
+
CCCGGGGGGGGGGGGGGGGGGGGGGGGGGGGGGGGGGGGGGGGGGGGGGGGGGGGGGGGGGGGGGGGGGGGGGGGGGGGGGGGGGGGGGGGGGGGGGGGGGGGGGCGGGGGGGGGGGGCFGGGGCGGGGGGGGGGGGGGGGGGGGGGGGGGGGGGGGDGGGFGGGGGGGFFGGFFGGGGGGGGGGGGGGFGFFCDDFGGGFCBFFF8CCCFFF58>5@6BFEE5@@9=A@EFFFFF=B@DD*0/59@@9/>3<3<43?BDFEE?F@;(13<3(23;3((35:<)((4(7>9?))(-(-(##
@M05025:18:000000000-B3NL5:1:1101:12118:12986 2:N:0:CACTCA
ACTTGAGGACTACACGGGTTTCTAATCCTGTTCGCTCCCCATGCTTTCGCTCCTCAGCGTCAGTAAATGCCCAGAGACCTGCCTTCGCCATCGGTGTTCCTCCTGATATCTGCGCATTTCACCGCTACACCAGGAATTCCAGTCTCCCCTACATCACTCTAGTCTGCCCGTACCCACCGCAGATCCGAGGTTGAGCCTCGGACTTTCCCGGCAGACGCGACAAACCGCCTACGAGCCCTTTACGCCCAATAAATCCGGATAACGCTTTCGCCCTACGTATTAACCCGCGTGCTGGCACGTG
+
CCCGGGGGGGGGGGGGGGGGGGGGGGGGGGGGGGGGGGGGGGGGGGGGGGDFGFGGGGGGGGGGGGGGGGGGGGGGGGGGGGGGGGGGGGGGGGGGGGGGGGGGGGGGGGGGGGGGGGCGGFFGGGGGGGGGGGGGGGGGGGFF>CFGGGGGGFCEEAFGGGGGGGGGGGGGGGGGGGGGGGDCGGG>C>DFGGGGF?GG>GEE4FF+?A84?@2F@>>>E9(8=@126:<FF<FF(-.142)(-4((-,,49)-(4((,4<<1;2-(-(41(-(((4448-).).12(,,424(244(##
@M05025:18:000000000-B3NL5:1:1101:6070:13004 2:N:0:CACTCA
ACTTGAGGACTACAAGGGTTTCTAATCCTGTTTGCTCCCCACGCTTTCGAGCCTCAGCGTCAGTTACAGACCAGAGAGCCGCCTTCGCCACTGGTGTTCCTCCATATATCTACGCATTTCACCGCTACACATGGAATTCCACTCTCCTCTTCTGCACTCAAGTCTCCCAGTTTCCAATGACCCTCCCCGGTTGAGCCGGGGGCTTTCACATCAGACTTAAGAAACCGCCTGCGCTCGCTTTACGCCCAATAAATCCGGACAACGCTTGCACCCTACGTATTACCGCCGCTGCTGGCCCCTA
+
CCCGFGGGGGGGGGGGGGGGGGGGGGGGGGGGGGGGGGGGGGGGGGGGGGGGGGGGGGGGGGGGGGGGGGGGGGGGGGGGGGGGGGGGGGGGGGGGGGGGGGGGGGGGGGGGGGGGGGGGGGGGGGGGGGGGGGECEEGGGGGGGGGGGGGGGGGGGGGGGGEGGGFFGGFFGGGGDG?=DGGEDGGGG7DGDGFGA>?DF55?A;=6FF6AF44FEEFFFFF;;;6;>FDF>;16>FF3:BF:?F03??BA>4A?;;6>>?FFFBF::))((-.4?B<<:).6(4(-((,,),3:(,,##
@M05025:18:000000000-B3NL5:1:1101:11911:13035 2:N:0:CACTCA
ACTTGAGGACTACAGGGGTTTCTAATCCTGTTTGCTCCCCACGCTTTCGTGCATCAGTGTCAGTGACAGTCCAGTAAGCCGCCTTCGCCACTGGTGTTCCTCCTAATATCTACGCATTTCACCGCTACACTAGGAATTCCGCTTACCTCTCCTGCACTCCAGCATGACAGTTTCAAAAGCAGTCCCGGGGTTAAGCCCCGGGCTTTCACTTCTGACTTACCATGCCACCTACGCACCCTTTACACCCAGTAATTCCGGATAACGCGTGCCCCCTACGTATTACCGCAGCTGCTGGCACGAT
+
CCCGGGGGGGGGGGGGGGGGGGGGGGGGGGGGGGGGGGGGGGGGGGGGGGGGGGGGGGGGGGGGGGGGGGGGGGGGGGGGGGGGGGGGGGGGGGGGGGGGGGGGFGGGGGGGGGGGGGGGGGGGGGGGGGGGGGGGGGGGGGGGGGGGGGGGGFGGGGGGGGGGGGGGGGGGGGGGGGGGGGGGGDGGGGGGGGGGFGGGEDD?AFFFFCCFFF?FFFFFFFFFFFEBBFFF@>?FBFFFFFFFFF9;DFF3?55?@F;?:<231;6;F6<:11<??1<4:AD<29(,4147?D0:?F(##
@M05025:18:000000000-B3NL5:1:1101:7586:13040 2:N:0:CACTCA
ACTTGAGGACTACCCGGGTTTCTAATCCTGTTTGCTCCCCACGCTTTCGTGCCTCAGTGTCAGTGTTGGTCCAGGTAGCTGCCTTCGCCATGGATGTTCCTCCTGATCTCTACGCATTTCACTGCTACACCAGGAATTCCGCTACCCTCTACCACACTCTAGTCGCCCAGTATCCACTGCAGTTCCCAGGTTGAGCCCAGGGCTTTCACAACGGACTTAAACGACCACCTACGCACGCCTTACGCCCAGTAATTCCGAGTAACGCTTGCACCCTTCGTATTACCCCGGCTGCTCGCACCTT
+
CCCGGGGGGGGGGGGGGGGGGGGGGGGGGGGGGGGGGGGGGGGGGDGGGGGGGGGGGGGGGGGGGGGFGGGGGGGGFGGGGGGGGGGGGEEFGGGGGGGDFGGGGGGEFGGDGGGGGGGGGFGGGFGGGGGGGDCFFFFGFG>CGGGGGGGGGGGGGFGEF9EFECDGGGF9DFGGGGGGGFGCDCGFGGG6:?9D6@67?DBFFFFFFFFDFF54:6=9FFF>=A2B=:;EFF=@9B0=33;1@>>7?547??EFFFFD1<232(40(442(-.,,4(2845)(,(49(4:3)20(4(##
@M05025:18:000000000-B3NL5:1:1101:29199:13051 2:N:0:CACTCA
ACTTGAGGACTACTGGGGTATCTAATCCTGTTTGCTCCCCACGCTTTCGAGCCTCAACGTCAGTTACAGTCCAGTAAGTCGCCTTCGCCACTGGTGTTCCTCCTAATATCTACGCATTTCACCGCTACACTAGGAATTCCACTTACCTCTCCTGCACTCCAGCCTGACAGTTTCCAATGCAGTCCAGGGGTTGAGCCCCTGCCTTTCACACCAGACTTGCCATGCCGTCTACGCTCCCTTTACACCCAGTAAATCCGTATAACGCTTGCCCCCTACTTATTACCGCGGCTGCTGGCCACTA
+
C@@FCFEF-<FDGG96C@CFC9E<ECEDA<C<9ECEE@FGGEEEGGGCCF8:7ECFGGEG,8CCFGG9<CCFGFCF@BFGEGB,@@DG@:?,BA<B,4CAFF<?FECEFEFGGGG7F+9EFEGGGGDFF<9:=FEFGGGA=DDGGGGGG,@FFGGGF9E6,@F6FD,@EDDGDGG8CD=DFFGG6D?D+=DGG+CG5?DC?C>AF56BAFCBF@)@EC>FA46))0:5@B(992(-65>4@FFEE(6(/6)<7)..63(35)7/(3;<@E;@76834)4).)).3(3430,()50(((,##
@M05025:18:000000000-B3NL5:1:1101:12902:13094 2:N:0:CACTCA
ACTTGAGGACTACTAGGGTTTCTAATCCTGTTCGCTCCCCATGCTTTCGCTCCTCAGCGTCAGTAAATGCCCAGAGACCTGCCTTCGCCATCGGTGTTCCTCCTGATATCTGCGCATTTCACCGCTACACCAGGAATTCCAGTCTCCCCTACATCACTCTAGTCTGCCCGTACCCACCGCAGATCCGAGGTTGAGCCTCGGACTTTCCCGGCAGACGCGACAAACCGCCTACGAGCCCTTTACGCCCAATAAACCCGGATAACGCTTGCCCCCTACGGATTACCGCGCCTGCTGGCCCCGT
+
CCCGGGGGGGGGGGGGFFGGGGGGGFGGGGGGGGG;FFGGGGGGGGGGGGCGGGGGGGGGGGGGGGGGGGGGGGGGGGGGGGGGGGGGGGGGGGGGGDGGFFGGGGGGGGGGGGGGGE9FGGGGGDGGGGGGCFGGGGGGEFDDFGGGGGGGGGGADDFGGFFDFFFFFECCGGGDDD@DGC9C7F7?D>?;5D55?7;*59?/9AA+9?B:)99F99.):;(6;D(4;D(3:::;(3(44-48?BBF0(5>9)866>,-342(-((-((589136(((-448662((((4127(((((##
@M05025:18:000000000-B3NL5:1:1101:14764:13097 2:N:0:CACTCA
ACTTGAGGACTACAGGGGTTTCTAATCCTGTTCGATACCCACGCTTTCGTGCCTCAGCGTCAGTAGGGCGCCGGTATGCTGCCTTCGCAATCGGAGTTCTGCGTGATATCTATGCATTTCACCGCTACACCACGCATTCCGCATACTTCTCGCCCACTCAAGAACGCCAGTTTCAACGGCTCGACGGCGTTGAGCACCGCATTTTTACCGCTGACTTGGCATCCCGCCTACGCACCCTTTAAACCCAATAAATCCGGATAACGCTCGCATCCTCCGTATTACCCCGGCTTCTGGCACGGTT
+
CCCGGGGGEGGGFGGGGGGGGGGGGGGGGGGGGGGGGGGGGGGGGGGGGGGGGGGGGGGGGGGGGGGGGGGGGGGGGGGGGGGGGGGGGGGGGGGGGGGGGGGGGGGGGGEFGGGGGGGGGGGGGGGGGGFFGGGGGGGGGEGGGGGGGGGGGGDGGFGFGFGGGGG>EEACGFE,?9793CDED7:CGDGD3*<FFGGG:D>ACF:FAE3>DFFFAD6??<>2219><<?<>?>B?6734A2>B0:?B))4<AF>>F6:A?(1:6961(-427((-4:?24<((-(4((..<20(.31##
@M05025:18:000000000-B3NL5:1:1101:20217:13104 2:N:0:CACTCA
ACTTGAGGACTACAAGGGTTTCTAATCCTGTTCGCTACCCATGCTTTCGAGCCTCAGCGTCAGTTGCAGACCAGAGAGCCGCCTTCGCCACTGGTGTTCTTCCATATATCTACGCATTCCACCGCTACACATGGAGTTCCACTCTCCTCTTCTGCACTCAAGTTCAACAGTTTCTGATGCAATTCTCCGGTTGAGCCGAAGGCTTTCACATCAGACTTATTGAACCGCCTGCACTCGCTTTACGCCCAATAAATCCGGACAACGCTTGCCACCTACGTATTACCGCGGCTGCTGGCACGGT
+
CCCGGGGGGGGGGGGGGGFGGGGGGGGGGGGGGGGGGGGGGGGGGGGGGGGGGGGGGGGGGGGGGGGGGGGFGGGGGGGGGGGGGGGGGGGGGGGGGGGGAEGGGGGGGGGGGGGGGGGGGGGGGGGGFGGGGGGGGGGGGGFGGGGGGGGGGGGGGGGGGGGGGGGGGGGGGGGGGGGGFGGGGGGGGDGGGGFFFGGGFGFFFFFFFFFFF=EFFFFFFEEE@DA@FFFBBFFFD>@;?CC366(8?FF3>EC@9;;;;<?9>F?:0:<>B::>B?)624A)-3((4((424:60),##
@M05025:18:000000000-B3NL5:1:1101:28347:13118 2:N:0:CACTCA
ACTTGAGGACTACCAGGGTATCTAATCCTGTTTGCTCCCCACGCTTTCGTGCCTCAGTGTCAGTGTTGGTCCAGGTAGCTGCCTTCGCCATGGATGTTCCTCCTGATCTCTACGCATTTCACTGCTACACCAGGAATTCCGCTACCCTCTACCACACTCTAGTCATCCAGTATCCACTGCAGTTCCCAGGTTGAGCCCAGGGCTTTCACAACGGACTTAAATAACCACCTACGCACGCTTTACGCCCAGTAATTCCGAGTCACGCTTGCACCCTTCGTATTACCCCGGCGGCTGGCACCTT
+
CCCGGGGGGGGFGFGGGGFFFFGGGGGGGGGGGGGGGGCEGEFGGGFGGGFGGGGGGGGGGGGGGGGGGGGGFGGGGGGGGGGEEFGGGGGGGGGGGGGGGGGGGGGGGGGFFGGGGGGGGGGGGGGFFGGGGEGDGGGGGGGGGFGEFGGGF8D?EGGFFFEAFGGGG8FGFFGGGC8FDFG8D9EG6+=F8D8DFGGFF>DFFFFFFFF?5A=A5@FFFFCEE56=9BFEA=FB2=2>=*85>(5>14>?7<CEE222(77(2(/8083@2?(3(,(4:A<A(((((((((((((5-##
@M05025:18:000000000-B3NL5:1:1101:22386:13132 2:N:0:CACTCA
ACTTGAGGACTACTCGGGTTTCTAATCCTGTTTGCTCCCCACGCTTTCGAGCCTCAGCGTCAGTTACAGACCAGAGAGCCGCCTTCGCCACTGGTGTTCCTCCATATATCTACGCATTTCACCGCTACACATGGGATTCCACTCTCCTCTTCTGCACTCAAGTCTCCCAGTTTCCAATGACCCTCCCCGGTTGAGCCGGGGGCTTTCACATCAGACTTAAGAAACCGCCTGCGCTCGCTTTACGCCCAATAAATCCGGACAACGCTTGCCACCTACGTATTACCGCGGCCTCTGGCGCGAT
+
CCCGGGGGGGGGGGGGGGEFGGGGGGGGGGGGGGGGGGGGGGGGGGGGGGGGGGGGGGGGGGGGGGGGGGGGGGGGGGGGGGGGGGGGGGGGGGGGGDFEGGGGGGGGFEFDGGEGGDGGFGGGGGGGGGGGGGFC@FGGFGGGGGGGGGGGGGGGGGGGGGGGFGGDGGFGDGGGGGFFGGGGFGGGGCDGGGGFF5C>ACEDFFF>FACFB@EFFFFA69C;DD9@BF@;001:99:BF>A2<>9<?7?B>)656>19BFBB>1426?A?1(,4(()-(:>-,2(69((.83))(((##
@M05025:18:000000000-B3NL5:1:1101:7422:13157 2:N:0:CACTCA
ACTTGAGGACTACTAGGGTTTCTAATCCTGTTCGCTACCCATGCTTTCGAGCCTCAGCGTCAGTTGCAGACCAGAGAGCCGCCTTCGCCACTGGTGTTCTTCCATATATCTACGCATTCCACCGCTACACATGGAGTTCCACTCTCCTCTTCTGCACTCAAGTTCAACAGTTTCTGGTGCAATTCTCCGGTTGAGCCGAAGGCTTTCACATCAGACTTATTGAACCGCCTGCACTCGCTTTACGCCCAATAAATCCGGACAACGCTTGCCACCTACGTATTACCGCGTCTGCTGGCACGAC
+
CCCGGGGGGGGFGGGGGGGGEGGGGGGGGGGGGGGGGGGGGGGGGGGGGGGGGGGGGGCGGGGGGFFFCGGGGGGGGGGGGGGGGGFGGGGGGGGGGGGGGGGGGGFGGGGGGGGGGDFGGGGGGGGGGGGGGGFGGFFFDGGGFGGFGGGGGGGGGGGGGGGGGGGGGGGGGGGGGFFGFGGDFGG?D6CDD?F6ACG>DGFFFFFFFFFFFE3AEFFFF?<;>5=>25>>FE::B@DFFCCF@>3<D;@E9?E81636;F:(6::??BA>::>?FF?F(:B)390,,4?<90(43<(##
@M05025:18:000000000-B3NL5:1:1101:8128:13194 2:N:0:CACTCA
ACTTGAGGACTACCCGGGTTTCTAATCCTGTTTGCTCCCCACGCTTTCGAGCCTCAACGTCAGTTACAGTCCAGTAAGTCGCCTTCGCCACTGGTGTTCCTCCTAATATCTACGCATTTCACCGCTACACTAGGAATTCCACTTACCTCTCCTGCACTCCAGCCTTACAGTTTCCAATGCAGTCCAGGGGTTGAGCCCCTGCCTTTCACACCAGACTTGCCATGCCGTCTACGCTCCCTTTACACCCAGTAAAACCCGATAACGCCTGCCCCCTACCTATAACCGCGGCCCCTGCCACCGT
+
@9BE9@<-FFFFFGGGCGFEDGGGF9CFFFDGG<CA@EC;CF@C7F@FE@G7FGF,@FEGFGCFAFGGFE9FCGECFF@B@@FBFC<?BGGFGEFFF=,C,C<==FFE<FGEF=C??FFF<5<+F@CFGGFDFF,EE=,DCFGGFGCDE98DFFF,,,,,=8B8B,,69AEGDC,EFG+=@D==DFDFDDGG7;6C?C7CF>FFF9FFFF55*>9F)A>>A=A).725@>9=29@?BF94;;3)./((/())7)/((.((.6)((-3((48:>9(,())-))6:((-,((-(43(,)),##
@M05025:18:000000000-B3NL5:1:1101:23769:13274 2:N:0:CACTCA
ACTTGAGGACTACCGGGGTTTCTAATCCTGTTCGCTACCCATGCTTTCGAGCCTCAGCGTCAGTTGCAGACCAGAGAGCCGCCTTCGCCACTGGTGTTCTTCCATATATCTACGCATTCCACCGCTACACATGGAGTTCCACTCTCCTCTTCTGCACTCAAGTTCAACAGTCTCTGATGCAATTCTCCGGTTGAGCCGAAGGCTTTCACATCAGACTTATTGAACCGCCTGCACTCGCTTTACGCCCAATAAATCCGGACAACGCTTGCCACCTACGTATTACCGCGGCTGCTGGCACGTG
+
<CCFFGGGFFGG9EFECFCGEGGFFFFGFAFFGEGFCFDDCGEGGCFEC<FGGFGAFFEFFGGFGGGGGFGGGGFFCFGGGCEC?FGGGGG8EF?EGGGCBFGGG9AFEEAEGGGGGGGGGGGGGCCEEGGGGFGGGCGDFAFF9DDFGGGGGGGGGDG8DDFGFGFGGDDFCD=E==+DCG?CG@FG6CDC?CDGFG5CA49@F6AFCFFFFEFFF?AFFEF==59@@FDF@F3=FF@;13CF0>>;1;E8>?C:>9<(1(44>BB0(492182,44<2?AA4<>>((-(4)).22)(##
@M05025:18:000000000-B3NL5:1:1101:17844:13305 2:N:0:CACTCA
ACTTGAGGACTACCCGGGTTTCTAATCCGGTTTGCTCCCCACACTTTCGCGCCTCAGCGTCACGTGTTGTCCAGAAGGCTGCCTTCGCAATGGGTATTCCTACCAGTATCTACGCATTCCACCGCTACACTGGTAATTCTACCTTCCTCTCCAACCGTCCAGCTCGCCAGTATCCAACGCTCATATGAGGTTGAGCCTCACGCTTTAACATCGGACTTAACAAACCGCCTACGCGCCCTTTACCCCCAGTGATTCCGGATAACGCTCGACCCCTCCGTATTACCGCCGCTGCTGCCCCGCT
+
CCCFCFGGGGGGCGFFEDGEEGGFFFGGGGGG;FGGEGFGGGCCGGFFGGGGG7FECGGGEECCFFGGGGGF<FA8FFGGGGGFGGGGGGGGGGGGGGGGGFGBAFGGGGGFFDDGGGGGGGGGCGEGFFBFGGCAGEFGFGGFGGD@F88,EF=EGGGGGGGGG8CC8:DF7C:E97DD7CDGGCF9=9DDF>C*;*;CF*;*@>F8+1:?65(5(.=AFEEF24(738;D0:>;F66?B)6)58;6(:))6)6<:;(429??>B((-,47((-,(-4,34:9(((-(-,()...(-(##
@M05025:18:000000000-B3NL5:1:1101:12925:13310 2:N:0:CACTCA
ACTTGAGGACTACAGGGGTTTCTAATCCTGTTTGCTCCCCACGCTTTCGTGCCTCAGTGTCAACGTTGGTCCAGGTAGCTGCCTTCGCCATGGATGTTCCTCCTGATCTCTACGCATTTCACTGCTACACCAGGAATTCCGCTACCCTCTACCACATTCTAGTCATCCAGTATCCACTGCAGTTCCCAGGTTGAGCCCAGGGCTTTCACAACGGACTTAAATAACCACCTACGCACGCTTTACGCCCAGTAATTCCGATTAACGCTTGCACCCTTCGTATTACCCCTGCTGCTGCCCCCTC
+
CCCGGGGGGGGGGGGGGGGGGGGGGGGGGGGGGGGGGGGGGGGGGGGGGGGGGGGGGGGGGGGGGGGGGGGGGGGGGGGGGGGGGGGGGGGGGGGGGGGGGGGGGGGGGGGGGGGGGGGGGGFCFGGGGGGGGEGGGGGGGGGGGGGGGGGGGGGFGGGFFAFDDFGGFFGGGGFGGGGGG6DFGGG7DFGGFD8D?DGG?D>;CFFFAAAEDA)*8@FF6AA*:4*:ABEFFFA@2=29>E=(8@BF0=CEC7?CE<(38C929;?DDFFFF?:?(2::?AA-((((((.47:)((-(##
@M05025:18:000000000-B3NL5:1:1101:4306:13317 2:N:0:CACTCA
ACTTGAGGACTACACGGGTTTCTAATCCTGTTTGCTCCCCACGCTTTCGAGCCTCAGCGTCAGTTACAGACCAGAGAGCCGCCTTCGCCACTGGTGTTCCTCCATATATCTACGCATTTCACCGCTACACATGGAATTCCACTCTCCTCTTCTGCACTCAAGTCCCCCAGTTTCCAATGACCCTCCCCGGTTGCGCCGGGGGCTTTCACCTCACACTTAAGAAACCGCCTGCGCCCGCTTTACGCCCAAAAAATCCGGACAACTCTTGCCCCCTCCGTACTACCGCTGCTGCTGGCCACTG
+
CC9CF<E<<DGG<8;FC:F;FCE@@CCDFDEF6CFFGGECCFGGGEFGG8FDF,C,C@@F@6@6<@C,C9,6EFG,,6BF7@>6CF<B,6B8FFGFF:,E5,EFGGG<FG9@EF7@C:?FBFGCCCEGGC9FFG8>,@E@,DDG9EFGFAA,=@F,DF8,8,7=,@=EE>3,2=DD+D6=2+=6;7CCD5C79*3@@DDC>35>FAA6+*0;A(.;8A+@1>48;D9624(((4(4((7<1)6(8916((,,((.:>;?91(8))62)<()(93(-(4((-)6466,3>).4:3(,4(,##
@M05025:18:000000000-B3NL5:1:1101:2948:13383 2:N:0:CACTCA
ACTTGAGGACTACTAGGGTTTCTAATCCTGTTTGCTCCCCACGCTTTCGTGCCTCAGTGTCAGTGTTGGTCCAGGTAGCTGCCTTCGCCATGGATGTTCCTCCTGATCTCTACGCATTTCACTGCTACACCAGGAATTCCGCTACCCTCTACCACACTCTAGTCGCCCAGTATCCACTGCAGTTCCCAGGTTGAGCCCAGGGCTTTCACAACGGACTTAAACGACCACCTACGCACGCTTTACGCCCAGTAATTCCGAGTAACGCTTTCACCCTTCGTATTACCGCGGCTGCTGGCCCGTC
+
CCCGGGGGGGGGGGGGGGGGGGGGGGGGGGGGGGGGGGGGGGGGGGGGGGGGGGGGGGGGGGGGGGGGGGGGGGGGGGGGGGGGGGGGGGGGGGGGGGGGGGGGGGGGGGGGGGGGGGGGGGGGGGGGGGGGGGGGGGGGGGGGGGGGGGGGGGGGGGGGGGGGGGCGGGGFGGGGGGGGGDGGGGGGGGFGGGFFFDGFF>AFFFFFFFFFEF5@AFFF>@DFF=A@DDFF@>?@FB@FFFE0@9>;(.95??EFF0:@D)6;@?4(-:<A??1:3:(8:2<403(,9>>?F001(4(##
@M05025:18:000000000-B3NL5:1:1101:10701:13400 2:N:0:CACTCA
ACTTGAGGACTACTCGGGTTTCTAATCCTGTTTGCTCCCCACGCTTTCGAGCCTCAGCGTCAGTTACAGACCAGAGAGCCGCCTTCGCCACTGGTGTTCCTCCATATATCTACGCATTTCACCGCTACACATGGAATTCCACTCTCCTCTTCTGCACTCAAGTCTCCCAGTTTCCAATGACCCTCCCCGGTCGAGCCGGGGGCTTTCACATCAGACTTAAGAAACCGCCTGCGCTCGCTTTACGCCCAATAAATCCGGACAACCCTTGCCACCTACGTATTACCTCGGCTGCTGGCACCGT
+
CCCGGGGGGGGGGGGGGGGGGGGGGGGGGGGGGGGGGGGGGGGGGGGGGGGGGGGGGGGGGGGGGGGGGGFGGGGGGGGGGGGEGGFGGGGGGGGGGGGGCGGGGGGGGGGGGGGGGGGGGGGGGGGGGGGGGGGGGGGGGGGGGGGGGGGGGGGGGFGGGFGGCGGGGGGGGGGGFGFCFGG?FGGG67DDDDD5@D>D>C>;FFFFFCFF+746)9AFFE<@@FFFFFDF>>0:09:?F<436>>:(4:2<2>:0(((,4:(,(4(::)4:(8?6426>>F2)8243((43046:?(##
@M05025:18:000000000-B3NL5:1:1101:24821:13411 2:N:0:CACTCA
ACTTGAGGACTACCGGGGTTTCTAATCCTGTTTGCTCCCCACGCTTTCGTGCCTCAGTGTCAGTGTTGGTCCAGGTAGCTGCCTTCGCCATGGATGTTCCTCCTGATCTCTACGCATTTCACTGCTACACCAGGAATTCCGCTACCCTCTACCACACTCTAGTCGCCCAGTATCCACTGCAGTTCCCAGGTTGAGCCCAGGGCTTTCACAACGGACTTAAACGACCACCTACGCACGCTTTACGCCCAGTAATTCCGAGTAACGCTTGCACCCTTCGTATTACCGCGGCTGCTGGCACCAT
+
CCCGGGGGGGGGGGGGGGGGGGGGGGGGGGGGGGGGGGGGGGGGGGGGGGGGGGGGGGGGGGGGGGGGGGGGGGGGGGGGGGGGGGGGGGGGGGGGGGGGGGGGGGGGGGGGGGGGGGGGGGGGGGGGGGGFFGGFGGGGGGGGGGGGGGGGFGGGGGGGG9FGGEEEGGGGGGCFFFCFGGGFGGGGGGGGGGFGFGGFFGFFFFFFFFF?AA4>AFAFFE4>@BFF@FFEFF@FFF0;@<E0;,617@<CFEEFF:>B744(-8?F<?BBFF71(.,43AA>?027314?FB(88<(##
@M05025:18:000000000-B3NL5:1:1101:18494:13419 2:N:0:CACTCA
ACTTGAGGACTACTAGGGTATCTAATCCTGTTTGCTCCCCACGCTTTCGAGCCTCAACGTCAGTTACAGTCTAGTAAGTCGCCTTCGCCACTGGTGTTCCTCCTAATATCTACGCATTTCACCGCTACACTAGGAATTCCACTTCCCTCTCCTGCACTCCAGCCTGACAGTTTCCAATGCAGTCCATGCGTTGAGCCCCGGTCTTTCACACCAGCCTTGCCATTCCGTCCACCCTCCTTTCACATCCATTATATCCGTAGTACTCTCGCCCCCTTCTAACTACACGGGCAGCCGCCCCCCT
+
CCCEC-;6@F9A<FAFECF,EF@FFA9C@CEF<CFAFF,FGG7CGGGGC,,@CCC8FEF@D7@FF<FECED,66E<@,EF:CGGEG7B@FEEEE?<FCEG9BCFF9AF,@5,??+@:,9<AFG+=+4>FEFGGGG,E,,==4,@,4=@D,,A9DF8EFD>,4,6,,,,6,@D=,,,===D+A+8++,?+==+=67+*;+0*3<0=BA9FFFF*0)/0*3**1*1/*))))-*-(22=(.**/11*0()/?C)1)96(/(((/)..<3(61791(((.)).))5)((-(((((.((,((-##
@M05025:18:000000000-B3NL5:1:1101:10939:13444 2:N:0:CACTCA
ACTTGAGGACTACTCGGGTTTCTAATCCTGTTCGCTACCCATGCTTTCGAGCCTCAGCGTCAGTTGCAGACCAGAGAGCCGCCTTCGCCACTGGTGTTCTTCCATATATCTACGCATTCCACCGCTACACATGGAGTTCCACTCTCCTCTTCTGCACTCAAGTTCAACAGTTTCTGATGCAATTCTCCGGTTGAGCCGAAGGCTTTCACATCAGACTTATTGAACCGCCTGCACTCGCTTTACGCCCAATAAATCCGGACAACGCTTGCCACCTACGTATTACCCCGGCTGCTGTCACCCC
+
CCCGGGGGGGGGGGGGGGGGGGGGGGGGGGGGGGGGGGGGGGGGGGGGGGGGGGGGGGGGGGGGGGGGGGGGGGGGGGGFGGGGGGGGGGGGGGGGGGGGGGGGGGGGGGGGGGGGGGGGGGGGGGGGGGGGGGGGGGGGEGGGGGGGGGGGGGGGGGGGGFGGGGGGGGGGFFGGGGGGGFGGGGGGGGDGGGGGFGDCBGFFFFFFFFFFBEBFFEFFFFFEF26>2>>((;BF>6;D@376?@BFFFFEEEF@961(,8<1(4120:<?:7:?2.2<()56((4,4(,-77534<,##
@M05025:18:000000000-B3NL5:1:1101:14779:13455 2:N:0:CACTCA
ACTTGAGGACTACCAGGGTTTCTAATCCTGTTTGCTCCCCACGCTTTCGAGCCTCAGCGTCAGTTACAGACCAGAGAGCCGCCTTCGCCACTGGTGTTCCTCCATATATCTACGCATTTCACCGCTACACATGGAATTCCACTCTCCTCTTCTGCACTCAAGTTTCCCAGTTTCCAATGACCCTCCCCGGTTGAGCCGGGGGCTTTCACATCCGACTTAAGAAACCGCCTGCGCTCGCTTTACGCCCACTAAATCCGGACAACCATTGCCACCTACGTATTACCGCGGCTGCTGGCCCCTC
+
CCCGGGGGGGGGGGGGGGFGGGGGGDGGGGGGGGGGGGGGGGGGGGGGGGGGGFGGGGGGGGFGGGGGGFGGFGGGGEGGGGGGGGGGGGGGFGFGGGGGDGGGGGGGGGGGGGGEEGGGGGGGGGGGGGGGGGFGGGGGGGCGGGGFFGGGGGGFFGGGFDFGGGGG8FDFGGD8CFFFGF?=DGGGGGGDGGFGFDGD95?AF4AFF6:6)60A9<FF66>;@DFFFF0;(-3?69<??DABFFFF(((.4).4101(41(((,).))),33>B0:72:2<A6B61>9((.2:<(4(##
@M05025:18:000000000-B3NL5:1:1101:8699:13468 2:N:0:CACTCA
ACTTGAGGACTACAAGGGTTTCTAATCCTGTTCGCTACCCATGCTTTCGAGCCTCAGCGTCAGTTGCAGACCAGAGAGCCGCCTTCGCCACTGGTGTTCTTCCATATATCTACGCATTCCACCGCTACACATGGAGTTCCACTCTCCTCTTCTGCACTCAAGTTCAACAGTTTCTGATGCAATTCTCCGGTTGAGCCGAAGGCTTTCACATCAGACTTATTGAACCGCCTGCACTCGCTTTACGCCCAATAAATCCGGACAACGCTTGCCACCTACGTATTACCGCGGCTGCTGGCACCAT
+
CCCGGGGGGGGGGGGGGGFGGGGGGGGGGGGGGGGGGGGGGGGGGGGGGGGGGGGGGGGGGGGGGGGGGGGGGGGGGGGGGGGGGGGGGGGGGGEFGGGGGGGGGGGGGGGGGGGGGGGGGGGGGGGGGGGGGGGGGGGGGGGGGGGGGGGGGFGGGGGGGFGGGGGGGGGGGGGGGGGGG?FFGGGGGGGGDCFFFGG>BDFFFFFFFFFFFFFFFFFFFFFFFBBFF?>BBEFFF>DF<EE@FFFDFFFFCFEEF9<@BB?09??00>2<??F??3<9?>443;;6;96:>)8?(4,##
@M05025:18:000000000-B3NL5:1:1101:15608:13492 2:N:0:CACTCA
ACTTGAGGACTACCAGGGTTTCTAATCCTGTTTGCTCCCCACGCTTTCGTGCCTCAGTGTCAGTGTTGGTCCAGGTAGCTGCCTTCGCCATGGATGTTCCTCCTGATCTCTACGCATTTCACTGCTACACCAGGAATTCCGCTACCCTCTACCACACTCTAGTCGCCCAGTATCCACTGCAGTTCCCAGGTTGAGCCCAGGGCTTTCACAACGGACTTAAACGACCACCTACGCACGCTTTACGCCCAGTAATTCCGAGTAACGCTTGCACCCTTCGTATCACCGTGGCTTCTTGCCCCTG
+
CCCGGGGFGGGEGFFGDDGGGFFGGGGGGGGGAFGGGFDFGGCEEGGGGFGDGFF,@CEFGGGGFGGCFGGCGFDEFAEG<FEF@F7EGEF@<B@FGGGFGFGGGCGGFGGGGGGG:FDBAFFEGAEF:FGFF@EFGCEE8==8CFGGCF=FGCEGEGGDDFDE8=EEGDE9@DAD8DFGGFGCGGGFGGFFGF=DF+9C5+<9FFFE+1;**8)9)@FFAB<B>BF94:>E>@599>2824;((.((/;E)?)1)(((,36)/.14422446,,((4(((-)44.1((((,4)-)()(##
@M05025:18:000000000-B3NL5:1:1101:11976:13507 2:N:0:CACTCA
ACTTGAGGACTACTGGGGTATCTAATCCTGTTTGCTCCCCACGCTTTCGTGCCTCAGCGTCAGTTACAGTCCAGAGAGCCGCCTTCGCAACTGGTGTTCCTCCTAATATCTACGCATTTCACCGCTACACTAGGAATTCCACTCTCCTCTCCTGCACTCAAGTCTCCCAGTTTCAAGAGCTTACTACGGTTGAGCCGTAGCCTTTCACTCCTGACTTGAAAGACCGCCTACGCACCCTTTACGCCCAGTAAATCCGGATAACGCTAGCCCCCTACGTATTACCCCGCCCGCTGGCACCCAT
+
CCCGGGGGEGGFGGGGGGGGGGGGGGGGGGGGGGGGGGGGGGGGGGGGGGGGGFGGGGGGGGDGGGGGGGGGGDGGGGGGGGGECFCEGEFGDFGGFGGGGGGGGGGGGGGGGGGFGGDGGGGGGGGGGGFFGGEDGGGG9EAFEGGFFFGGGGGGGCGG8>>FGGGGGGDFGGGDGGFGGGDGGGGGGGDDFFGGEDCDFFFAFCAF9AA99*<?679F0A=FF@BFDDFF@9@6D1;;<C<D@FF?44))19@>>@D6AB26:13:B?FB0:?033:?9<>(4412-(-((,8(5((##
@M05025:18:000000000-B3NL5:1:1101:6824:13512 2:N:0:CACTCA
ACTTGAGGACTACACGGGTTTCTAATCCTGTTCGCTCCCCATGCTTTCGCTCCTCAGCGTCAGTTACGGCCCAGAGATCTGCCTTCGCCATCGGTGTTCCTCCTGATATCTGCGCATTCCACCGCTACACCAGGAATTCCAATCTCCCCTACCGCACTCTAGCTTGCCCGTACCCACTGCAGGCCAGAGGTTGAGCCTCTGGTTTTCACAGCAGACGCGACAAGCCGCCTACGAGCTCTTTAACCCCCATAATTCCGGACAACCCCTGCCCCCTACGTCTTACCGCCGCCCGCGGCCCCTA
+
CCCGGGFGGGGFGGGGGGGGGGGGGGGGGGGGGGGGGGGGGGFGGGGGGGEEGGGFGGGGG7@FFEFGGGGEGGFGGGGGFFGGGGDFGGGGGGGGGEFGGGGGGGGCFFG9FEGGGGGFGGGGGGDGCGD+EBFF?DGGGGGGGGGFGGGGGCGGG6@DEFGGGGGGGDGGGGGFDFGGGFCGGGGFGC?FGGGGFFGFA498>FFFAFFFF=B62@))0(43=6162((63::>0..4<2)).4-(4(4<))6<:2(-186(-(4(3(,41((,(.,.(.:010(-(((((-(4(((##
@M05025:18:000000000-B3NL5:1:1101:14744:13518 2:N:0:CACTCA
ACTTGAGGACTACACGGGTTTCTAATCCTATTTGCTCCCCACGCTTTCGTGCCTCAGTGTCAGTTACAGACCAGGCGACCGCCTTCGCCACTGGTGTTCCTCCATATATCTACGCATTTTACCGCTACACATGGAATTCCATCGCCCTCTTCTGCACTCCAGCATACCAGTTTCCATAGCTTACAATGGTTGAGCCATTGCCTTTTACTGCAGACTTAGTACGCCACCTACGCACCCTTTACGCCCAATGATTCCGGATAACGCTTGCCCCCTACGTATTACCGCGGCTGCTTGCACGTCT
+
CCCGGGGGFGGGGGGGGGFGGGGGGGGGGGGGGGGGGGGGGGGGGGGGGGGGGGGGGGGGGGGGGGGGGGGGGGGGGGGGGGGGGGGGGGGGGGGGGGGGGGGGGGGGGGGGGGGGGGGGGGGGGGGGGGGGGGGGGGGGGGGEGGGGGGGGGGGGGGGGGGGGGGGGGGGGGGGGGGGGCGGGGGGCFGGCD*;CFGGGFGFFFFFFFFFF>EDFFFFFFC>FFFFD==@DFFF>DFFF4C1;B0?FF;E?CF?19?1<AE:;F:020)-476??F).4))<096601,2:))8<<(,##
@M05025:18:000000000-B3NL5:1:1101:20622:13519 2:N:0:CACTCA
ACTTGAGGACTACACGGGTTTCTAATCCTGTTTGCTCCCCACGCTTTCGCACCTGAGCGTCAGTCTTTGTCCAGGGGGCCGCCTTCGCCACCGGTATTCCTCCAGATCTCTACGCATTTCACCGCTACACCTGGAATTCTACCCCCCTCTACAAGACTCTAGCCTGCCAGTTTCGGATGCAGTTCCCAGTTTGAGCCCGGGGATTTCACATCCGACTTGACAGACCGCCTGCGTGCGCTTTACGCCCAGTAATTCCGATGAAGGCTTGCACCCTCCGTATTACCGCGGCTGCTGCCCAGTG
+
CCCGGGGGGGGGGGGGGGGGGGGGGGGGGGGGGGGGGGGGGGGGGGGGGGGGGGGGGGGGGGGGGGGGGGGFGGGGGGGGGGGGGGGGGGGGGGGGGGGGGGFDFCEFGGGGGGGGGGGGGGGGGEGGGGGGGGFGGGGGGGGGGGGGGGGGDFGGGGGGG;CFDEGGGGGCGAEG>DGGGFGGGGGG>*2BC8<FFFGDBG>EAFFFFFF;FD@DB2*;A;@@:?369<?B1814(46::2::B9>?0.44:<<A3(4():)((..2?7?<3-4(04(.84A4(,(2223?:?),,.,##
@M05025:18:000000000-B3NL5:1:1101:15010:13520 2:N:0:CACTCA
ACTTGAGGACTACTAGGGTTTCTAATCCTGTTTGCTCCCCACGCTTTCGAGCCTCAGCGTCAGTTACAGACCAGAGAGCCGCCTTCGCCACTGGTGTTCCTCCATATATCTACGCATTTCACCGCTACACATGGAATTCCACTCTCCTCTTCTGCACTCAAGTCTCCCAGTTTCCAATGACCCTCCCCGGTTGAGCCGGGGGCTTTCACATCAGACTTAAGAAACCGCCTGCCCTCGCTTTACGCCCAATAAATCCGGACAACGCTTGCCACCTACGTATTCCCCCGGCTCCCTGCCGCTG
+
CCCGGGGGDGGGGGGGGGCFGGGGGGGGGGGGGGGGGGGGGGGGGGGGGGGGGGGGGGGGGGGGGGGGGGGGGGGGGGGFGGGGGGGGGGGGGGFGGEGG9EGFGGGGAEGGGGGGGGGGGGGGGGGGGGGGGF@ECGGGGGGG9EFGGGGGGGGGGFFFGCAD3@D8EGG9DF8E7==7DGFCGGG>;9CDCG*9ACDD>CEFFAFFFF66+//;53C++963=;11@D<D(/(3:>??:2<6?;;?6:?)6)5:>>(4>4:19::((44?014>B1<<3)6)(,,,70(,((.((((##
@M05025:18:000000000-B3NL5:1:1101:20208:13563 2:N:0:CACTCA
ACTTGAGGACTACAAGGGTTTCTAATCCTGTTCGCTCCCCATGCTTTCGCTCCTCAGCGTCAGTAAATGCCCAGAGACCTGCCTTCGCCATCGGTGTTCCTCCTGATATCTGCGCATTTCACCGCTACACCAGGAATTCCAGTCTCCCCTACATCACTCTAGTCTGCCCGTACCCACCGCAGATCCGAGGTTGAGCCTCGGACTTTCACGGCAGACGCGACAAACCGCCTACGAGCTCTTTACGCCCAATAAATCCGGATAACGCTTGACCCCTACGTATTACCGCGGCTGCTGCCACGTA
+
CCCGGGGGGGGGGGGGGGFGGGGGGGGGGGGGGGGGGGGGGGGGGGGGGGGGGGGGGGGGGGGGGGGGGGGGGGGGGGGGGGGGGGGGGGGGGGGGGGGGDFGGGGGGGGGGGGGGGGGGGGGGGGGGGGGFGGGGGGGGFFGGGGGGGGGGGGGGGGGGGGGGGGGGGGGGGGFCGGDGGGG6DFGGGGGCDCCFFFGGBDFFFFF6FFFFF2BF>BEFF>13=DFF@DFFFFBB1?BBFBFFFFF:B?:754>?;><,(62,2860().4((-:6?)).)46-32,7((1)8)(44-##
@M05025:18:000000000-B3NL5:1:1101:14416:13580 2:N:0:CACTCA
ACTTGAGGACTACACGGGTTTCTAATCCTGTTCGCTACCCATGCTTTCGAGCCTCAGCGTCAGTTGCAGACCAGAGAGCCGCCTTCGCCACTGGTGTTCTTCCATATATCTACGCATTCCACCGCTACACATGGAGTTCCACTCTCCTCTTCTGCACTCAAGTTCAACAGTTTCTGATGCAATTCTCCGGTTGAGCCGAAGGCTTTCACATCAGACTTATTGAACCGCCTGCACTCGCTTTACGCCCAATAAATCCGGACAACGCTTGCCACCTACGTATTACCGCGGCTGCTGCCCCCAC
+
CCCGGGGGGGGGGGGGGGGGGGGGGGGGGGGGGGGGGGGGGGGGGGGGGGGGGGGGGGGGGGGGGGGGGGGGGGFGGGGGGGGGGGGGGGGGGGGGGGGGGGGGGGGGGGGGGGGGGGGGGGGGGGGGGGGGGGGG,@FGDGAEGGGGGGGGGGGGGGGGGGFGGGGGGGGGGFGGGGFGGGGGGGGGGGGGGGGFFGGGFGFFFFF:BFFFB@:FFFFFC6C4:>=@>>=>=EFF<@FFFFF;7;BF@@@EC?FF>06161:2>??F?FFFFF02(:?AFF>>,4(499>?),)4(3-##
@M05025:18:000000000-B3NL5:1:1101:12731:13580 2:N:0:CACTCA
ACTTGAGGACTACCAGGGTTTCTAATCCTGTTTGCTCCCCACGCTTTCGAGCCTCAACGTCAGTCATCGTCCAGAAAGCCGCCTTCGCCACTGGTGTTCCTCCTAATATCTACGCATTTCACCGCTACACTAGGAATTCCGCTTTCCTCTCCGACACTCTAGCCTGACAGTTCCAAATGCAGTCCCGGGGTTGAGCCCCGGGCTTTCACATCTGGCTTGCCATGCCGTCTACGCTCCCTTTACACCCAGTAAATCCGGATAACGCCTGCCCCCTACGTATTACCGCGGCTGCTGGCCCCTG
+
CCCGGGGGFGGGGGGGEGFGGGGGGGGGGGGGGGGGGGGGGGGGGGGGGGGGGGGGGGGGGGGGGGGGGGGGGGGGGGGGGGGGGGGGGGGGGGGGGGGGGGGGGFGFFGFGGGGGGGGGGGGGGGGGGG9FFFGGGGGGGGGEGGGGGGGGGGGGGFGDGFGGFGGGGFGEGGGGFF+=DFFGGGEGGCDD>F>FFGGGFCEBFAF8FFFFFE=F32>FFFFF@@1<FF<C?F079;;@E<B4>?>2<:>A>)<F09?BFFF09(4(38:?F>6?(()6:<BF29-4;1,8B)(4,32##
@M05025:18:000000000-B3NL5:1:1101:27949:13588 2:N:0:CACTCA
ACTTGAGGACTACTCGGGTTTCTAATCCTGTTTGCTCCCCACGCTTTCGCACCTCAGCGTCAGTAATGGACCAGTAAGCCGCCTTCGCCACTGGTGTTCCTGCGAATATCTACGAATTTCACCTCTACACTCGCAATTCCACTTACCTCTTCCATACTCAAGACTTCCAGTATCAAAGGCAGTTCCGGGGTTGAGCCCCGGGATTTCACCCCTGACTTAAAAGTCCGCCTACGTGCGCTTTACGCCCAGTAAATCCGAACAACGCTAGCCCCCTTCGTATTACCGCGGCTGCTGGCACCGT
+
CCCGGGGGGGGGGGGGGG<FCGGGGGGGGGGGGGGGGFGGFGGGGGGCGGGGG@FGGGGGGDBFGGGFGFG<F@GFGGGFEEGGGGCCFGGGGGDGDFFGGGGGGEGGGGGGGGGGGGGGGGGGGGGGGGAFGGGCEGGGGGFGGGGGDFFFFGGGFF?A=9@8FFGDDEGGGG:A7?=DFGFFGDE79DDDDCDFFGGC?D>BAAFFF=6?A9BFF4CFFC*>C16@FD0(/63;>1,33EE?6;BBF:<2<4)8>:6>F:1(,11(47:B932<(8:::AFB?B6093((52(((,(##
@M05025:18:000000000-B3NL5:1:1101:19923:13592 2:N:0:CACTCA
ACTTGAGGACTACAAGGGTTTCTAATCCTGTTTGCTCCCCACGCTTTCGAGCCTCAGCGTCAGTTACAGACCAGAGAGCCGCCTTCGCCACTGGTGTTCCTCCATATATCTACGCATTTCACCGCTACACATGGAATTCCACTCTCCTCTTCTGCACTCAAGTCTCCCAGTTTCCAATGACCCTCCCCGGTTGAGCCGGGGGCTTTCACATCAGACTTAAGAAACCGCCTGCGCTCGCTTTACGCCCAATAAATCCGGACAACGCTTGCCACCTACGTATTACCGCGGCTGCTGGCACCTG
+
CCCFGGGGGGGGGGGGGGGGGGGGGGGGGGGGGGGGGGGGGGGGEGGGGGGGGGGGGGGGGGGGGGGGGGGGGGGCFGGGGGGGGGGGGEGFF@FGGGGGGGGFGGGFEGGGGGGGGGGGGGGGGGGGGGGFGGE@EFGGGGGGGGGGGGGGGGGGGGGG?FGGGGFGGGFDFGGEDDFCDGGFCDGDGGDDDGGGFGGGEGFFF48AFFAFF<3FE?FAF<<F@FF@FDFFFFFFFFFBB24?F>9?32:BFBF:>>:>>?FB><B:<4>?B((.34>9>4<64903691:??(4(4,##
@M05025:18:000000000-B3NL5:1:1101:26565:13670 2:N:0:CACTCA
ACTTGAGGACTACTAGGGTTTCTAATCCTGTTTGCTCCCCACGCTTTCGAGCCTCAGCGTCAGTTACAGACCAGAGAGCCGCCTTCGCCACTGGTGTTCCTCCATATATCTACGCATTTCACCGCTACACATGGAATTCCACTCTCCTCTTCTGCGCTCAAGTCTCCCAGTTTCCAATGACCCTCCCCGGTTGAGCCGGGGGCTTTCACATCAGACTTAAGAAACCGCCTGCGCTCGCTTTACGCCCAATAAATCCGGACAACGCTTGCCACCTACGTATTACCGCGGCTGCTGGCACCTC
+
CCCFGCGGGFGGDGGGGGFGGGGGGGGGGGGGGGGGGGGGGGGGGGGFFGFGGGGEFGGGEGGGGGGGGFFGGGGGGGGGGGGGGGGGGGGGGCFGG@FGGGGGGGGGGGGGGGGGGGGGGGGGGGGGGGFGGB>9CDEGFFEFFFGGGGGGGGGGGEGGGGEGGGGGGFDFFFGGGC?=FGGGGGGGGDGGGFFCFGDDBDFBFFFAAFFF=3EFEEFFFFEDDFFFFF(=>>9?0>:?6><4?>FFFF:AAFFB696>6:F9>?:2:(9??3:42.,.4<AFFFF9(4,2:?70(.(##
@M05025:18:000000000-B3NL5:1:1101:8606:13684 2:N:0:CACTCA
ACTTGAGGACTACTCGGGTTTCTAATCCTGTTCGCTCCCCATGCTTTCGCTCCTCAGCGTCAGTAAATGCCCAGAGACCTGCCTTCGCCATCGGTGTTCCTCCTGATATCTGCGCATTTCACCGCTACACCAGGAATTCCAGTCTCCCCTACAGCACTCTAGTCTGCCCGTACTCACCGCAGATCCGAGGTTGAGCCTCGGACTTTCACGCCAAACGCGACAAACCGCCTCGGAGCTCTTTACGCCCAATAAAACCTGATAAAGCTTGCGCCCCACGTATTACCTCGGCTGCTGGCCTGTT
+
B@CE9FFGG@F?EFG@F7-BCFDFA,EF<E@FCGC;<+<CC<C,CEACC@C,+CF9<FGB7FEEAEEC<FG,C@6E6<6A,@,,,CBFCF=E@7BF,:9FFFFEDFA5?FD9BCFGC7,?,,C:=+B:E<9FEGG88FGGFG=9,C=@@=??D,,6@DFADCCFGFC?FD3@C+@,680?>D0,=79+*0C900*9?*@;9@*99>F61;*))(-:5())::133?1(11((/139:)6844),4(41:0)4<))((4(66))).7<32(3:1(3,412)5)5).)((--1()4((.2,##
@M05025:18:000000000-B3NL5:1:1101:13068:13702 2:N:0:CACTCA
ACTTGAGGACTACTAGGGTTTCTAATCCTGTTTGCTCCCCACGCTTTCGTGCCCCAGTGTCAATGTTGGTCCAGGTAGCTGCCTTCGCCATGGCTGTTCCTCCTGATCTCTACGCATTTCACTGCTACACCAGGAATTCCGCTACCCTCTACCACATTCTAGTCATCCAGTATCCACTGCACTTCCCAGGTTGAGCCCACGGCTTTCACACCGGACTTAAATAACCCCCTACGCACCCTTTACGCCCAGTAATTCCCAGTAACCCTTCCCCCCTTCGTACTCCCTCGGCTCCTGGCACCAC
+
<CCC<6<C-DE<FG9@6CCF@FE,C9EGCEC@CAF6CFFGGGCGGEFG@,:FF,C,@FCGFE<D,C@<@8FFED<99<AF,CFF,F@FGGG,<,4B4CF95FFG<AAFCFCFFDFCFFDEFGC9E9,A?FF@@:884@FGBGG6EGG9EGD8E@F,6AF,@7@F=,@D,,6=,8@,++=F?+?2=DF88@=20=DDFGG+:0?5>9<+C9*301:95:A8+966>@):@925(52=(6(-0193;9(((())))9?)))..)7)/(/(/(699(,8(4((4)4:.42(-((-.3(4(48##
@M05025:18:000000000-B3NL5:1:1101:9847:13714 2:N:0:CACTCA
ACTTGAGGACTACTAGGGTTTCTAATCCTGTTTGCTCCCCACGCTTTCGAGCCTCAACGTCAGTTACAGTCCAGTAAGTCGCCTTCGCCACTGGTGTTCCTCCTAATATCTACGCATTTCACCGCTACACTAGGAATTCCACTTACCTCTCCTGCACTCCAGCCTGACAGTTTCCAATGCAGTCCAGGGGTTGAGCCCCTGCCTTTCACACCAGACTTGCCATGCCGTCTACGCTCCCTTTACACCCAGTAAATCCGGATAACGCTTGCCCCCTACGTATTACCGCGGCTGCTGGCACCGA
+
CCCGGGGGGGGGGGGGGGFFGGGGGGGGGGGGGGGGGGGGGGGGGGGGGGGGGGGGGGGGGGGGGGGGGGGGGGGGGGGGGGGGGGGGGGGGGGGGGGGGGGGGGGGGGGGGGGGGGGGGGGGGGGGGGGGGGGGGGGGFGGGGGGGGGGGGGFFGGGGFGGGGGGGGGGEDEGGGGGGGGFDDFGFGGGGGGFFGFGGGFGFFF8B<6<AAFD5?EFFFFFF)6B4::9BCB@259@FFFFF?=D;6;;<<??EFF9?;?AE?F;6?FFFFF>06??>4:>B>?6((-(,:7)32(.,##
@M05025:18:000000000-B3NL5:1:1101:29348:13718 2:N:0:CACTCA
ACTTGAGGACTACCAGGGTTTCTAATCCTGTTTGCTCCCCACGCTTTCGAGCCTCAACGTCAGTTACCGTCCAGTAAGCCGCCTTCGCCACTGGTGTTCCTCCTAATATCTACGCATTTCACCGCTACACTAGGAATTCCGCTTACCTCTCCGGCACTCTAGAACAACAGTTTCCAATGCAGTCCTGGGGTTAAGCCCCAGCCTTTCACATCAGACTTGCTCTTCCGTCTACGCTCCCTTTACACCCAGTAAATCCGGATCACGCTTGCCCCCTACGTATTACCCCGTCTCCTGTCACCCA
+
CCCGGGGGGGGGGGGGGGGGGGGGGGGGGGGGGGFGGGGGGGGGGGGGGGGGGGGGFGGGGGGGGGGGEGGGGGGGGGGGGGEEGFGDGGGGGGGGGGGGGGGGGGGGGGGGGGGGGGFFGGG:FGGGGGGGGGGGGGGGFGGGGGGGGGGGCECGE8FGFAAFDGCGCDDGFEFGGGFCF?DGGGG6C7CDCFFDF>CD?FFFFAFFFFFFFB*95<8FF=5>C>DE25>E(63;>834=)7?3@B;1=7)1)917(,((.3(4-,4:771>(3:1:).24<-(((((.(.4:)4)-)##
@M05025:18:000000000-B3NL5:1:1101:16001:13746 2:N:0:CACTCA
ACTTGAGGACTACACGGGTTTCTAATCCTGTTTGCTCCCCACGCTTTCGTGCCTCAGTGTCAGTGTTGGTCCAGGTAGCTGCCTTCGCCATGGATGTTCCTCCTGATCTCTACGCATTTCACTGCTACACCAGGAATTCCGCTACCCTCTACCACACTCTAGTCGCCCAGTATCCACTGCAGTTCCCAGGTTGAGCCCAGGGCTTTCACAACGGACTTAAACGGCCACCTACGCACGCTTTACGCCCAGTAATTCCGAGTAACGCTTGCACCCTTCGTATTACCCCGGCCTCTGGCCCCAT
+
CCCGGGGGGGGGGGGGGGGGGGGGGGGGGGGGGGGGGGGGGGGGGGGGGGGGGGF<FGGGGGGGGGGGGGGFGGGGGGGGGGGGGGGGGGGGGGGGGGGGFGGGGFGGGFGGGGGGGGGGGGGGGGGGGGGGGGGGGGGGCGGGEFGGGGGGGFGGGGGGGGFGEGGGGGGGCGDCDGGGGFDFGGGGGGGFFFGGFGGGF6?59CFFFFABEF>5::FFFFFFA9@FFB@F>BDFFF?179<D<69115C66.9?EF>1=EC80(1635,:6<1:(1((5.44((,--(((,.42(--##
@M05025:18:000000000-B3NL5:1:1101:20192:13767 2:N:0:CACTCA
ACTTGAGGACTACTCGGGTTTCTAATCCTGTTTGCTCCCCACGCTTTCGAGCCTCAGCGTCAGTTACAGACCAGAGAGCCGCCTTCGCCACTGGTGTTCCTCCATATATCTACGCATTTCACCGCTACACATGGAATTCCACTCTCCTCTTCTGCACTCAAGTCTCCCAGTTTCCAATGACCCTCCCCGGTTGAGCCGGGGGCTTTCACATCAGACTTAAGAAACCGCCTGCGCTCGCTTTACGCCCAATAAATCCGGACAACGCTTGCCACCTACGTATTACCGCGGCTGCTGGCGCCTA
+
CCCGGGGGGGGGGGGGGG9FCGGGGGGGGGGGGGGGGGGGGGGGGGGGGGGGGGGGGGGGGGGGGGGGGGGGGGGGGGGGGGGGGGGGGGGGGGGGGGGGGGGGGGGGGGGGGGGGGGGGGGGGGGGGGGGGGGEEFGGGFGDFGGGGGGGGGGGGDAEFGFDDFGGGGGFGGGGGGGFFGGGF6DGGGGGG559DADCCDD>?FFFFFF@A=@)=@?AFF6>DFDBBBFFD23((39(34<9?B>((21:)6>4>>>?0(40((8?:<B<72(54:8>>?BDD2;69B0012301(((##
@M05025:18:000000000-B3NL5:1:1101:20493:13781 2:N:0:CACTCA
ACTTGAGGACTACCAGGGTTTCTAATCCTGTTCGCTACCCATGCTTTCGAGCCTCAGCGTCAGTTGCAGACCAGAGAGCCGCCTTCGCCACTGGTGTTCTTCCATATATCTACGCATTCCACCGCTACACATGGAGTTCCACTCTCCTCTTCTGCACTCAAGTTCAACAGTTTCTGATGCAATTCTCCGGTTGAGCCGAAGGCTTTCACATCAGACTTATTGAACCGCCTGCACTCGCTTTACGCCCAATAAATCCGGACAACGCTTGCCACCTACGTATTACCCCGGCTGCTGGCCCCTG
+
CCCGGGGGGGGGGGGGGGGGGGGGGGGGGGGGGGGGGGGGGGGGGGGGGGGGGGGGGGGGGGGGGGGGGGGGGGGGGGGGGGGGGGGGGGGGGGGGGGGGGGGGGGGGGGGGGGGGGGGGGGGDGGGGGGGGGGGGGGGGEFGGGGGGGGGGGFFGGGGFGFGFGGGGGGFGGGGFCFGGGGGDDGGFGDDGDFFGFGDGEDFFFFAFFAAAAE*;=EFFFFEF@@55@22(7>@E9=DF@FCD;;@F;8)=)<?E0412;::>F?F(324<?:026,24(4<4(,43;1((.4(8(((##
@M05025:18:000000000-B3NL5:1:1101:4810:13784 2:N:0:CACTCA
ACTTGAGGACTACAGGGGTTTCTAATCCTGTTTGCTCCCCACGCTTTCGAGCCTCAGCGTCAGTTACAGACCAGAGAGTCGCCTTCGCCACTGGTGTTCCTCCATATATCTACGCATTTCACCGCTACACATGGAATTCCACTCTCCTCTTCTGCACTCAAGTCTCCCAGTTTCCAATGACCCTCCCCGGTTGAGCCGGGGGCTTTCACATCAGACTTAAGAAACCGCCTGCGCTCGCTTTACGCCCAATAAATCCGGACAACGCTTGCCACCTACGTATTACCGCGGCTGCTGGCACGTT
+
CCCGGGGGGGGGGGGGGGGGGGGGGGGGGGGGGGGGGGGGGGGGGGGGGGGGGGGGGGGGGGGGGGGGGGGGGGGGGGGGGGGGGGGGGGGGGGGGGGGGGGGGGFGGGGGGGGGGGGGGGGGGGGGGGGGGGG@@CFGGGGGGGGGGGGGGGGGGGGGGGGGGGFGGGGGGGGGGGGGGGGCGGGDGD6DGGFFGFDGGFGFFFFFACFFFFF@FFFFFFFFFF1;@FDFFFFFBFFFFFBD?F>BF2:FBFFFB>F:;FFB>0:6<?BB?6:::B:2<?AFBFBB60,-4.:(3(4(##
@M05025:18:000000000-B3NL5:1:1101:7637:13800 2:N:0:CACTCA
ACTTGAGGACTACTGGGGTTTCTAATCCTGTTTGCTCCCCATGCTTTCGTACCTCAGTGTCAGTATTAGGCCAGATGGCTGCCTTCGCCATCGGTATTCCTCCAGATCTCTACGCATTTCACCGCTACACCTGGAATTCTACCATCCTCTCCCATACTCTAGCTTCCCAGTATCGAATGCAATTCCCAAGTTAAGCTCGGGGATTTCACATCCGACTTAAAAAGCCGCCTACGCACGCTTTACGCCCAGTAAATCCGATTAACGCTCGCACCCTCTGTATTACCGCGGCTGCTGCCACCGT
+
CCCGGGGGFFGGGGFFGGDGGGGGGGGGGGGGGGFGGGGGGGEGGGGGGGGGEGGGGGGGGFGGGGGGGGGGFGFGGFFGGGGGGGGGGGGGGGGGGFFGEGGGGGGGGGGGGGGGGGGGGDFEGGGGGGGGGGFGGGGGGFGEEEEFGGGFDDDFGGGGGCFGGGGGGGGGGGDGFGFGG8EGGGGFFF8=C7+=@F869@BBFFFAF7CFA>ADA>F+=7:4@=AAFFF25((5(>><?<E(2796,6<CCE?EF;(6@4),(123>0(4<:BB).)64>A431((((-,4:,3)42##
@M05025:18:000000000-B3NL5:1:1101:10839:13820 2:N:0:CACTCA
ACTTGAGGACTACTGGGGTTTCTAATCCTGTTTGCTCCCCACGCTTTCGAGCCTCAACGTCAGTTACAGTCCAGTAAGTCGCCTTCGCCACTGGTGTACCTCCTAATATCTACGCATTTCACCGCTACACTAGGAATTCCACTTACCGCTCCTGCACTCCAGCCTGACAGTTTCCAATGCAGTCCAGGGGTTGAGCCCCTGCCTTTCACACCAGACTTGCCATGCCGTCTACGCCCCCTTTACACCCAGTAAATCCGGATAACGCTTGCCCCCTACGTATTACCGCGGCTGCTGGCCGCTG
+
CCCFGFGGGGGGGFGGGGGGGGGGGGGGGGGGGGGGGGGGFEGGGGGGGGC7CGFDFGGGGGGFGGGGGGGGGGFDFFGGCFGGGGGCCFGGGG<CFGGGGGGGGGGGDCGGGGGGGGGGGCFFGGGGGGDFGGGGGGDFFFGGGGGGGG?=DDGGEFFGDGGFFFGGGGFGGGGGCFDGGGG8?F?FD6DDGD6DFCC?5*;FFFFFFFFE4>DFFC8C41A4B=@@2BBE=(659>FF8<E3<@(67;<).7C86:0((.3(,216?F:(4(-80(56(6>9<1-7699:0)(((-(##
@M05025:18:000000000-B3NL5:1:1101:2149:13875 2:N:0:CACTCA
ACTTGAGGACTACTGGGGTTTCTAATCCTGTTCGCTACCCATGCTTTCGAGCCTCAGCGTCAGTTGCAGACCAGAGAGCCGCCTTCGCCACTGGTGTTCTTCCATATATCTACGCATTCCACCGCTACACATGGAGTTCCACTCTCCTCTTCTGCACTCAAGTTCAACAGTTTCTGATGCAATTCTCCGGTTGAGCCGAAGGCTTTCACATCAGACTTATTGAACCGCCTGCACTCGCTTTACGCCCAATAAATCCGGACAACGCTTGCCACCTACGCATTACCGCGGCTGCGGCCACGCT
+
CC@EF@FFGGGDFGGGGGF@BFDFFGGGFGEF9CFGGFGGFGGGFGGFGGGGGFCEFCG@:FEFGGGGGGGFGGGGGGGGGGGGGGGEDGGGGGGFF,F9EEFGGGGF<EGGCFGGF@AEAF<FEECEEFGGGGCGGGCGDFFCFFFGGGGGGCCF?FGFFC@FGGGFGGGG:EFFGGGFDDF,+?:87@DD+ADFFDGDEGFF>*<9FFFAB=BAB6FFFFFF:<9@BFD935*793<?6<C<02(:=(5;CEE((6;9904-1:?1:(-44(:2((48:49)-39BF09:(2((,4(##
@M05025:18:000000000-B3NL5:1:1101:6089:13943 2:N:0:CACTCA
ACTTGAGGACTACCGGGGTTTCTAATCCTGTTTGCTCCCCACGCTTTCGAGCCTCAGCGTCAGTTACAGACCAGAGAGTCGCCTTCGCCACTGGTGTTCCTCCACATATCTACGCATTTCACCGCTACGCGTGGAATTCCACTCTCCTCTTCTGCACTCAAGTTCTCCAGTTTCCAATGACCCTCCCCGGTTGAGCCGGGGGCTTTCACATCAGACTTAAAGAACCGCCTGCGCTCGCTTTACGCCCAATAAATCCGGACAACGCTTGCCACCTACGTATTACCGCGGCTGCTGGCCCGTG
+
CCCGGGGGGGGGGGGGGGGGGGGGGGGGGGGGGGGGGGGGGGGGGGGGGGGGGGGGGGGGGGGGGGGGGGGGGGGGGGGGGGGGGGGGGGGGGGGGGGGGGGGGGGGGGGGGGGGGGGGGGGGGGGGGGGGGDGCEFGGGGGGGGGGGGGGGGGGGGGGGGGGGGGGGGGFGFGGGDFFGGGGGGGGGGGGDDGCGFCGGFGEFFFF6AFCA44495C6CAEFFFF>>B?<?FFB<6>BF0AA?FF;BF?F>9BB(23(((.(((4:3?>A73(((2.)5>FFF12(-7-9???(33(,##
@M05025:18:000000000-B3NL5:1:1101:10796:13958 2:N:0:CACTCA
ACTTGAGGACTACACGGGTTTCTAATCCTGTTCGCTCCCCATGCTTTCGCTCCTCAGCGTCAGTAGCGGCCCAGAGATCTGCCTTCGCCATCGGTGTTCCTCCTGATATCTGCGCATTCCACCGCTACACCAGGAATTCCAATCTCCCCTACCGCACTCTAGCTTGCCCGTACCCACTGCAGGCCCGGGGTTGAGCCCCGGGATTTCACAGCAGACGCGACAAGCCGCCTACGAGCTCTTTACGCCCAATAATTCCGGACAACGCTTGCCCCCTACTTATTACCGCGGCTGCTGGCACCCT
+
CCCGGGGGGGGGGGGGGGFGGGGGGGGGGGGGGGGGGGGGGGGGGGGGGGGGGGGGGGGGGGGGGGGGGGGGGGGGGGGGGGGGGGGGGGGGGGGGGGGGGGGGGGGGGGGGGGGGGGGFGGGGGGGGGGGGGGGGGGGGGGGGGGGGGGGGGGGGGGGGGGFGGGGGGGGGGGGGDGGGGGGGDGCDGGGCCDFGFDDGAG3>FAAAFF4FF@DFFFFFEFFBB?609?FFB6?>(3:>D2:??9>FF0>AB<<D:6:14:(((48(((,46;?()-666<BA?7(,4(9??07:7)-##
@M05025:18:000000000-B3NL5:1:1101:14947:13987 2:N:0:CACTCA
ACTTGAGGACTACTGGGGTTTCTAATCCTGTTCGCTCCCCATGCTTTCGCTCCTCAGCGTCAGTAAATGCCCAGAGACCTGCCTTCGCCATCGGTGTTCCTCCTGATATCTGCGCATTTCACCGCTACACCAGGAATTCCAGTCTCCCCTACATCACTCTAGTCTGCCCGTACCCACCGCAGATCCGAGGTTGAGCCTCGGACCTTCACGGCAGACGCGACAAACCGCCTACGAGCTCTTTACGCCCAATAAATCCGGATAACGCTTGCGCCCTACGTATTACCGCGGCTGCTGGCACGTC
+
CCCGGGGGGGGGGGGGGGGGGGGGGGGGGGGGGGGGGGGGGGGGGGGGGGGGGGGGGGGGGGGGGGGGGGFGGGGGGGGGGGGGGGGGGGGGGGEGGGGGGGGGGGGGGGGGGGGGGGGGGGGGGGGGGGGGGGGGGGGGGGGGGGGGGGGGGGGGGGGGGGGGFGGGGGGGGGGGGGGGGDGGDGGDGGGGFGGGFGGGEGFFFFFFFFFFFFBFFFFFFF@FFFFBF?:B:?FF>BBAFAF(4>FFBBFFAADFF>B?BFF?0::6<9>?9;?:0:7)4<<B?>9;B0>?DB??B?(##
@M05025:18:000000000-B3NL5:1:1101:7970:13994 2:N:0:CACTCA
ACTTGAGGACTACAGGGGTTTCTAATCCTGTTTGCTCCCCACGCTTTCGAGCCTCAGCGTCAGTTACAGACCAGAGAGCCGCCTTCGCCACTGGTGTTCCTCCATATATCTACGCATTTCACCGCTACACATGGAATTCCACTCTCCTCTTCTGCACTCAAGTCTCCCAGTTTCCAATGACCCTCCCCGGTTGAGCCGGGGGCTTTCACATCAGACTTAAGAAACCGCCTGCGCTCGCTTTACGCCCAATACATCCGGACAACGCTTGCCACCTACGTATTACCGCGGCTGCTGGCACCGT
+
CCCGGGGGGGGGGGGGGGGGGGGGGGGGGGGGGGGGGGGGGGGGGGGGGGGGGGGGGGGGGCFFGGGGGGGFFGGCCEGGGGGGEGGDGGGGGGGFGEGGGGF?FGGGFGGGGGDGGGGGGGGGGGGGGGGGGGFFCGFGGGFFCGGGGGGGGGGGGGE8F9DGCGGGGGFFGGGGGGG?FGGEGGGDDDGGGFGGFGGD?DE>FFFFFFAAFE<FEEFFFFC(=@BFBFDF;>>?BFFFBBB??9>?08?)5>F?(,:9>FF1>B0362))4,531:)64)621;0(99;?)5:((5(##
@M05025:18:000000000-B3NL5:1:1101:16872:14027 2:N:0:CACTCA
ACTTGAGGACTACTAGGGTTTCTAATCCTGTTTGCTCCCCACGCTTTCGCACCTGAGCGTCAGTCTTTGTCCAGGGGGCCGCCTTCGCCACCGGTATTCCTCCAGATCTCTACGCATTTCACCGCTACACCTGGAATTCTACCCCCCTCTACAAGACTCTAGCCTGCCAGTTTCGGATGCAGTTCCCAGGTTGAGCCCGGGGATTTCACATCCGACTTGACAGACCGCCTGCGTGCGCTTTACGCCCAGTAATGCCGATTATCGCTTGCACCACCCGTATTACCCCGGCTGCTGGCCCGGG
+
CCCGGGGGGGGGGGGGGFCFGGGGGGGGGFGGGGGGGGGGGGGGGGGGGGGDGGGGGGGGGGGFFGGGGGGGGGGCGGGGGGGGGGGGGGGFGGEGGGGGDGGGG9FGCFGGGGGGGGGGGGGGGCEGFGGGGGFGGGGGGGGGGEEGGGGGAFGFGGGGGCGGGCFGG,@AEDEEDDDGGFGFG>FC9CFGGG4C4FGDBD5BFFF+@FFF51;A6?A6AE337;196?:?0,4:,,4(42:663;?68:)<A279;;<8))((,,(,)53((43((42:AF9(41607(130222((##
@M05025:18:000000000-B3NL5:1:1101:24598:14029 2:N:0:CACTCA
ACTTGAGGACTACACGGGATTCTAATCCTGTTCGCTACCCATGCTTTCGAGCCTCAGCGTCGGTTGCAGACCAGAGAGCCGCCTTCGCCACTGGTGTTCTTCCATATCTCTACGCATTCCACCGCTACACATTGAGTTCCACTCTCCTCTTCTGCACTCAAGTTCAACAGATTCTGATGCAATTCTCCGGTTGAGCCGAAGCCTTTCACATCAGACTTATTGAACGGCCTGCATTCGCTTTACGCCTACTAACACCGTACACCCACCCCCTCCTACGAACTGCGCCGGAGCCTGGCCCGTT
+
CCCGG-;6C9C,-,68::-+;EEF,F,EE9FEA@F;CCFG9FCC,,;CF88@C<<6FCBB:+@+B+EAFC@,C@,F8,69++@FE<BBC7,=D,5:B+5C,,:,C,E,9C?9<AFFCCFFEFGCFCB4CEFF,E,>6EFGDFGGC=3,@3,EFEAD898DG9E,@8@ACF,@2@2,+2+:++<2=FA8+0@D*9CG57*39*3;A;+=B=69A3.A59+=8/*1>((59<((().7C@;?1))((,(((/9<.)(66((,4).(((((-((,,4).((((.),,(-3,(((,(.(..(-##
@M05025:18:000000000-B3NL5:1:1101:19992:14030 2:N:0:CACTCA
ACTTGAGGACTACACGGGTTTCTAATCCTGTTTGCTCCCCACGCTTTCGCACCTGTGCGTCAGTCTTTGTCCAGGGGGCCGCCTTCGCCACCGGTATTCCTCCAGATCTCTACGCATTTCACCGCTACACCTGGAATTCTACCCCCCTCTACAAGACTCTAGCCTGCCAGTTTCGGATGCAGTTCCCAGGTTGAGCCCGGGGATTTCACATCCGACTTGACAGACCGCCTGCGTGCGCTTTACGCCCAGTAATTCCGATTAACGCTTTCCCCCCCCGCATTACCTCGGCTGCTGGCACGGT
+
CCCGGGGGGGGGGGGGGGFEGGGGGGGGGGGGGGGGGGGGGGGGGGGGEGGGGGGGGGGGGGGGGGGGGGGGGGGGGGGGGGGGDGGGGGGGGGGGGGGGGGGGGGGGFGGFGGGGGGGGGGGGGGEGGGGGGFFGGFGGGGGGGGGEGGGGGFCGGGGGF9EFFC5CG:FGFGGGDGDCC+;FGGC79>FGGG44ACGCEG>EA4AFFCFFFF<E@064A>EFD:143,2<>??F;99<?)68847615)-5)-44(1:16)49:(()),43(4411(-3<AF))(30144?2(4??(##
@M05025:18:000000000-B3NL5:1:1101:17259:14033 2:N:0:CACTCA
ACTTGAGGACTACTCGGGTTTCTAATCCTGTTTGCTCCCCACGCTTTCGTGCCTCAGTGTCAGTGTTGGTCCAGGTAGCTGCCTTCGCCATGGATGTTCCTCCTGATCTCTACGCATTTCACTGCTACACCAGGAATTCCGCTACCCTCTACCACACTCTAGTCATCCAGTATCCACTGCAGTTCCCAGGTTGAGCCCAGGGCTTTCACAACGGACTTAAATAACCACCTACGCACGCTTTACGCCCAGTAATTCCGAGTAACGCTTGCACCCTTCGTATTACCGCGGCTGCTGGCACGGT
+
CCCGGGGGGGGGGGGGGGGGGGGGGGGGGGGGGGGGGGGGGGGGGGGGGGCEGGGFGFGGGGGGGGGF8FFFFFFGGGGGGGGGGGFGEEGGDFGGGGGGEFGGGGGGGGGGGDGGGGGGGGGGGGGGGGGGGGGGGGGGGEGGGGFGFCDEGGGGGGDCFFGGAFGGGFGGFFAFGGGCDFGGGDFGFFCFDFFGFGF=5CDF??FFFFFFFA5>AC8AFECC=8@BFFFF==@A>>22=:>9=B212.>?E?)7@DB?@E<@B1<(337;43:::70:75<<136>BFFFB?(3()(##
@M05025:18:000000000-B3NL5:1:1101:18931:14057 2:N:0:CACTCA
ACTTGAGGACTACAAGGGTTTCTAATCCTGTTTGCTCCCCACGCTTTCGAGCCTCAACGTCAGTTACAGTCCAGTAAGTCGCCTTCGCCACTGGTGTTCCTCCTAATATCTACGCATTTCACCGCTACACTAGGAATTCCACTTACCTCTCCTGCACTCCAGCCTGACAGTTTCCAATGCAGTCCAGGGGTTGAGCCCCTGCCTTTCACACCAGACTTGCCATGCCGTCTACGCTCCCTTTACACCCAGTAAATCCGGATAACGCTTGCCCCCTACGTATTACCGCGCCTGCTGGCCCCGT
+
CCCGGGGGGGGGGGGGGGGGGGGGGGGGGGGGGGGGGGGGGGGGGGGGGGGGGGGGGGGGGGGGGGGGGGGGGGGGGGGGGGEGGGGGGGGGGGGGGGGGGGGGFFGGGGGGGGGGGGGGGGGDGCGGGGGGGGGGGGGGGGGGFGGGGFGGGGGGGGFGGFGGGGGGGGGGFFFGGGGGG7DFGGG6CDGGGFFGFGGGFGFAF*@AF9F5@CFFEFACF=EBEF>=5)542>@FB@DEE=CEFFFFD;C<C3)6;9@61E@4>?8((5;?B;(14?3A44<6(,(((-,.()(((4(##
@M05025:18:000000000-B3NL5:1:1101:2030:14061 2:N:0:CACTCA
ACTTGAGGACTACAAGGGTATCTAATCCTGTTTGCTCCCCACGCTTTCGAGCCTCAGCGTCAGTTACAGACCAGAGAGCCGCCTTCGCCACTGGTGTTCCTCCATATATCTACGCATTTCACCGCTACACATAGAATTCCACTCTCCTCTTCTGCACTCAAGTTTCCCAGTTTCCAATGACCCTCCCCGGTTGAGCCGGGGGCTTTCACATCAGACTTAAGAAACCGCCTGCGCTCGCTTTACGCCCAATAAATCCGGACAACGCTTGCCACCTACGTATTACCGCGGCTGCTGGCCCGTC
+
CCCGGGGGGGGGGGGGGGEGGGGGGGGGGGGGGGGGGGGGGGGGGGGGGGGGGGGGGGGGGGGGGGGGGGGGGGGGGGGGGGGGGGGGGGGGGGGGGGGGGGGGGGGGGGGGGGGGGGGGGGGGGGGGGGGGGGEC;EGGFFFGGGGGGGGGGGGGGGGGGGGGGGGGGGDAFGGGGGDGGGGGGDGCGCCGGGDFFGGDECEFF;B>FABFFFFFFFFFFFFFFFBF9<6?FBBD>BFFFABFFFFF:1>AF<9:BF?(46:BFF?<:2<234((2,)6544A69>>0(4().,((((##
@M05025:18:000000000-B3NL5:1:1101:18095:14064 2:N:0:CACTCA
ACTTGAGGACTACCCGGGTTTCTAATCCTGTTCGCTCCCCATGCTTTCGCTCCTCAGCGTCAGTAAATGCCCAGAGACCTGCCTTCGCCATCGGTGTTCCTCCTGATATCTGCGCATTTCACCGCTACACCAGGAATTCCAGTCTCCCCTACATCACTCTAGTCTGCCCGTACCCACCGCAGATCCGAGGTTGAGCCTCGGACTTTCACGGTAGACGCGACAAACCGCCTACGAGCTCTTTACGCCCAATAAATCCGGATAACGCTTGCGCCCTACGTATTACCGCGGCTGCTGGCACCTC
+
CCCGGGGGGGGGGGGGGGGGGGGGGGGGGGGGGGGGGGGGGGGFGGGGGGGGGGGGGGGGGGGGGGGGGGGGGGGGGGGGFGGGGGGGGGGGGGFGGGGGGGGGGGGGGGGGGGGGGGGGGGGGGGGGGGGGGGG?FGGGGGGG9EFGGGFGGGGGGGGGGFFGGGFGGGGGGGGFDGGGGDGFFGCDGGGGGFDFFGG>>CB>FFFFAF>FF?FFFF3AF06@@FFFF;<D624>4.6<A)6:?FBF6:?B><D?696::44((3:1<>F?;1:6::?DFFFF09((431?782<7<2##
@M05025:18:000000000-B3NL5:1:1101:27912:14077 2:N:0:CACTCA
ACTTGAGGACTACCAGGGTTTCTAATCCTGTTCGCTCCCCATGCTTTCGCTCCTCAGCGTCAGTAAATGCCCAGAGACCTGCCTTCGCCATCGGTGTTCCTCCTGATATCTGCGCATTTCACCGCTACACCAGGAATTCCAGTCTCCCCTACATCACTCTAGTCTGCCCGTACCCACCGCAGATCCGAGGTTGAGCCTCGGACTTTCACGGCAGACGCGACAAACCGCCTACGAGCACTTTACGCCCAATAAATCCGGCTAACGATTGCGCCCTACGTATTACCGCGGCTGCTGGCACGTT
+
CCCGGGGGGGGGGGGGGGFGGGGGGGGGGGGGGGG@FEGGFGGGGGFGGGGFEGGGGGGGGGGGGGFGGGGGGGGGEGGFFGGGGGGGGGGGEEFGGGGFGFFGGGFGGGGGGGGGGGGFGFFGGEEGGGGGFGGGGFFFGGFGFGGGGGGGGA=EFGGGGCDEG9DGGGGGGGGGG=DDDDDE?9E6D79CF5?FF5CDB49A?CFFFFFF?BFF@B)8>;B372;99@<:6114(..44--3491<:??)66<39((4<??<<230<?(491(281<>?>D232(,((44)5?B0)(##
@M05025:18:000000000-B3NL5:1:1101:21106:14081 2:N:0:CACTCA
ACTTGAGGACTACTAGGGTTTCTAATCCTGTTCGCTCCCCATGCTTTCGCTCCTCAGCGTCAGTTACGGCCCAGAGATCTGCCTTCGCCATCGGTGTTCCTCCTGATATCTGCGCATTCCACCGCTACACCAGGAATTCCAATCTCCCCTACCGCACTCTAGCTTGCCCGTACCCACTGCAGGCCAGAGGTTGAGCCTCTGGTTTTCACAGCAGACGCGACAACCCGCCTACGAGCCCTTTACGCCCAATAATTCCGGACAACGCTTGCCCCCTACGTATTACCGCGGCTGCTGGCACCGA
+
CCCDGGGGGGGGGGGGGGFGGGGGGGGGGGGGGGGGGGGGGGGGGGGGGGGGGGGGGGGGGDGGGGGGGGGGGGGGGGGGGGGGGGGGGGGGGGGGGGGGGGGGGGGGGGGFGGGGGGGGGGGGGEGGGGGGGGGGGGGGGAFGFAFFDFGGD6>EG>FFGGGGGDGFFGEGGGCEC7CC?FGGGGGGG5C?DFGGFFGCFGAFF>F6FF4663>A9@BDE0233;29((68;;?0(,.3)))((-908,234)-.502121((-::0((,42(8??:):4)-96;>B>((-,)((4<(##
@M05025:18:000000000-B3NL5:1:1101:18922:14111 2:N:0:CACTCA
ACTTGAGGACTACTAGGGTTTCTAATCCTGTTTGCTCCCCACGCTTTCGAGCCTCAGCGTCAGTTACAGACCAGAGAGCCGCCTTCGCCACTGGTGTTCCTCCATATATCTACGCATTTCACCGCTACACATGGAATTCCACTCTCCTCTTCTGCACTCAAGTCTCCCAGTTTCCAATGACCCTCCCCGGTTGAGCCGGGGGCTTTCACATCAGACTTAAGAAACCGCCTGCGCTCGCTTTACGCCCAATAAATCCGGACAACGCTTGCCACCTACGTATTACCGCCGCTGCTGGCCCCGA
+
CCCGGGGGGGGGGGGGGGFGGGGGGGGGGGGGGGGGGGGGGGGGGGGGGGGGGGGGGGGGGGGGGGGGGGDFGGGGGGGGGGGGGGGGGGGGGGFFGGGGGGGGGGGGFGFGGGGGGGGGGGGGGGGGGGGGGGEEGGGGGGGGFFFGGGGGGFGGGGGDFFGGFGGGGFDDDFGGFGDGG6FCFGGGGGDGGCFGFGDGF<4AFFFFFFFAFF3AEFFFFEF@DFF;><;D>6(660:236:0<9>B??FFFA<?09069FB6>612:?B??:>:08)-(:>2((-(426;B?BF(:,##
@M05025:18:000000000-B3NL5:1:1101:24301:14138 2:N:0:CACTCA
ACTTGAGGACTACTGGGGTATCTAATCCTGTTTGCTCCCCACGCTTTCGTGCCTCAGTGTCAATGTTGGTCCAGGTAGCTGCCTTCGCCATGGATGTTCCTCCTGATCTCTACGCATTTCACTGCTACACCAGGAATTCCGCTACCCTCTACCACATTCTAGTCATCCAGTATCCACTGCAGTTCCCAGGTTGAGCCCAGGGCTTTCACAACGGACTTAAATAACCACCTACGCACGCTTTACGCCCAGTAATTCCGAGTAACGCTTGCACCCTTCGTATTACCGCGGCTGCGGGCACGTT
+
CCCGGGGGGGGGGGGGGGGGGGGGGGGGGGGGGGGGGGGGGGGGGGGGGGGGGGGGGGGGGGGGGGGFGGGGGGGGGGGGGGGGGGGGEGGGGFCGGGGGGGGGGGGGGGGFGGGGGGFGGGGGGGGGGGGGGGGGGGGGFGGGGGGGGGCEFGGGGFGGG9EGGFGGGGGGGGC=DDGGD6DGGGGGGGFGGG6DFGGGFGB?FFFFFFFFA=A?AECCFEFEE5CFFF=@>ADAFB=DBCE2>2>5937)6C?E(62;@>C?0?F;(/7/1;(3/4??:ABA6>((-37((((-4:(##
@M05025:18:000000000-B3NL5:1:1101:27521:14174 2:N:0:CACTCA
ACTTGAGGACTACTGGGGTATCTAATCCTGTTCGCTACCCATGCTTTCGAGCCTCAGCGTCAGTTGCAGACCAGAGAGCCGCCTTCGCCACTGGTGTTCTTCCATATATCTACGCATTCCACCGCTACACATGGAGTTCCACTCTCCTCTTCTGCACTCAAGTTCAACAGTTTCTGATGCAATTCTCCGGTTGAGCCGAAGGCTTTCACATCAGACTTATTGAACCGCCTGCACTCGCTTTACGCCCAATAAATCCGGACAACGCTTGCCACCTACGTATTACCGCGGCTGCTGGCACCTC
+
CCCGGGGGFGGGGGGCFGGGGGGGGGGGGGGGGGGGGGGGGGGGGGGGGCFGGGGGGGGGGGGGGGFFGGGGGGGGGGGGGGEE@FGGGGGGGGGDFGGFGGGGGGGGGGGGGGGGGGGGGGGGGG8FGGDGGGCFFGG9DG9DCFGGGGGGGGFGGGGGGF@=>DFFFGFGGGGGGDFDFFGGF@EFDCDDGGGGFCD5>>5FAFFFFFFFBFFFEEFFB6EEEF>9>=DBF=4@@BDDFEE@;@B;=;;E6)<=937,91:76:6::09???28?1222-544;;(7(,-42((()-##
@M05025:18:000000000-B3NL5:1:1101:27977:14176 2:N:0:CACTCA
ACTTGAGGACTACACGGGTATCTAATCCTGTTCGCTACCCATGCTTTCGAGCCTCAGCGTCAGTTGCAGACCAGAGAGCCGCCTTCGCCACTGGTGTTCTTCCATATATCTACGCATTCCACCGCTACACATGGAGTTCCACTCTCCTCTTCTGCACTCAAGTTCAACAGTTTCTGATGCAATTCTCCGGTTGAGCCGAAGGCTTTCACATCAGACTTATTGAACCGCCTGCACTCGCTTTACGCCCACTAAATCCGGACAACCCTTGCCACCTACGTATTACCGCGGCTGCTGGCACCTC
+
CCCGAFGGGGGFGFFECECCFGGGFGFGFGGGGGGGGGAFC@FFGEE<CFGGGGGGGF@FGGGGGFFGGGGDC@FFECGFGGGD@FFGGDCFC8F8EEGFGGFFGGFFEFGGFGE@EEGCGGGGGGGGGGGGFD=8EFDDDGF8FGGGFD,=DCGG?GGF,,@EFC8EGCAFGFG89FFDFDGFFGGGG7CD69+;CD*<?DFAFA8AFFFAF@BFBEF994AA<B>F@?FD=2*3(,(/(9E;?21?(/5=8))6:@?91:?(113:?:A?040>?()52:A6(313>>(().2382-##
@M05025:18:000000000-B3NL5:1:1101:7495:14215 2:N:0:CACTCA
ACTTGAGGACTACCGGGGTTTCTAATCCTGTTTGCTCCCCACGCTTTCGTGCCTCAGTGTCAATGTTGGTCCAGGTAGCTGCCTTCGCCATGGATGTTCCTCCTGATCTCTACGCATTTCACTGCTACACCAGGAATTCCGCTACCCTCTACCACATTCTAGTCATCCAGTATCCACTGCAGTTCCCAGGTTGAGCCCAGGGCTTTCACAACGGACTTAAGTAACCACCTACGCACGCTTTACGCCCAGTAATTCCGAGTAACGCTTGCACCCTTCGTATTACCGCGGCTGCTGGCACCAT
+
CCCGGGGGGGGGGGGDGGGGGGGGGGGGGGGGGGGGGGGGGGGGGGGGGGGGGGGGGGGGGGGGGGGGGGGGGGGGGGGGGGGGGGGGGGGGGGGGGGGGGGGGGGGGGGGGGGGGGGGGGGGGGGGGFGGGGGGGGGGGGGGGGGGGGGGGGGGGGGGGGGGGGGGGGFFGFGGGGGGGGGFGFGGGFGGGDCFGFGGGFDEFAFFFFFFFEFAF=B>@FFFFFFEDDF244>>BF@FFF4*1<;@0?@<5CF37((631)6;03;;?,5?(3(3(.(,5AA>0(31303:>?(303,##
@M05025:18:000000000-B3NL5:1:1101:3028:14227 2:N:0:CACTCA
ACTTGAGGACTACTCGGGTTTCTAATCCTGTTTGCTCCCCACGCTTTCGAGCCTCAACGTCAGTTACAGTCCAGTAAGTCGCCTTCGCCACTGGTGTTCCTCCTAATATCTACGCATTTCACCGCTACACTAGGAATTCCACTTACCTCTCCTGCACTCCAGCCTGACAGTTTCCAATGCAGTCCAGGGGTTGAGCCCCTGCCTTTCACACCAGACTTGCCATGCCGTCTACGCTCCCTTTACACCCAGTAAATCCGGATAACGCTTGCCCCCTACGTATTACCGCCGCTGCTGCCACGGT
+
CCCFGGGGEFGGGGGGGGGGGGGGGGGGGGGGGGGGGGGGGGGGGGGGFGGGGGGGGGGGGGGGGFGGGGGGFFGGGGGGGGGGGGDGGGGD8EFGGGGGDEFGFGGGGFEGGGGGGGGDGGGGGGCGAFDFGGFGGGGCFGGFEGEFFEGGG8EEFFGFG,BFFGGGGGFGFGGGDFFFGDGGGGCF>DCDC7FGFDDG>C56FFF>CFF>58@9>E*8AAEBFE9A==24-9>>@D=EE*@?EF;;0;3))9C@B>(/(/7(((6=@>?023(4(34:4):-36(424(-4))4)5,##
@M05025:18:000000000-B3NL5:1:1101:26829:14268 2:N:0:CACTCA
ACTTGAGGACTACAAGGGTTTCTAATCCTGTTTGCTACCCACGCTTTCGAACCTCAGCGTCAGTTACAGACCAGAGAGCCGCTTTCGCCACTGGTGTTCTTCCATATATCTACGCATTTCACCGCTACACATGGAGTTCCACTCTCCTCTTCTGCACTCAAGTCTCCCAGTTTCCAATGCACTACTCCGGTTAAGCCGAAGGCTTTCACATCAGACTTAAAAGACCGCCTGCGTTCCCTTTACGCCCAATAAATCCGGATAACGCTTGCCACCTACGTATTACCCCGCCTGCGGGCACGTC
+
CCCGGGGGGGGGGGGFGGGGGGGGGGGGGGGGGGGGGGGGGGGGGGGGGGGGGGGGGGGGGGGGGGGGGGGGGGGGGGGGGGGGGGGGGGGGGGGGGGGGGGGGGGGGGGGGGGEGGGGGGGGGGGCFGGFGFGGGGGGGGGGCDFGGGGGGGGGGGGGGGCGGCFGGGGCFCGGGGGCCDGGGGGGFGGDGGGGGFGGC?DFFFFFFFFFFAEEFFFFFFEFF=BA=@@FFFFDFFFFE@)9716(:?83A<)9=B((3<<FBBF?B<BF?<B?BF(56:AF)(4;(960((,47(4(##
@M05025:18:000000000-B3NL5:1:1101:12752:14272 2:N:0:CACTCA
ACTTGAGGACTACTAGGGTTTCTAATCCTGTTCGCTCCCCATGCTTTCGCTCCTCAGCGTCAGTAAATGCCCAGAGACCTGCCTTCGCCATCGGTGTTCCTCCTGATATCTGCGCATTTCACCGCTACACCAGGAATTCCAGTCTCCCCTACATCACTCTCGTCTGCCCGTACCCACCGCAGATCCGAGGTTGAGCCTCGGACTTTCACGGCGGACGCGACAAACCGCCTACGAACCCTTTAAGCCCAATAAATCCGGATAACCCTTGCGCCCTACGTATTACCGCTTCTGTTGCCCCGGA
+
88AAECFF-6;;CFC@<E-CFGFG<EFGGGCAFE:;@@,,C,,CFGA9,CCEB8@C,,68B:FEAEFGGG,6FECBFG@@,CBCFA7@,CCFC,84,85F9,A=B<CFFFGGFFF=F=F,955+84@F:EABE7@84DB9=>=E;@DDGE8DD8E=D,333@8=>@F,@@C8C6@=DC+=703,09@6*909C>CFF*7***9*;19+=?BE)4384(:))4((,(462(,4,8?B(-.4).))).(4(().)-62(143:42(.4:0(4(2-((.(.,).)54(-((()-)))).)4(##
@M05025:18:000000000-B3NL5:1:1101:19477:14275 2:N:0:CACTCA
ACTTGAGGACTACTCGGGTATCTAATCCTGTTCGCTACCCATGCTTTCGAGCCTCAGCGTCAGTTGCAGACCAGAGAGCCGCCTTCGCCACTGGTGTTCTTCCATATATCTACGCATTCCACCGCTACACATGGAGTTCCACTCTCCTCTTCTGCACTCAAGTTCAACAGTTTCTGATGCAATTCTCCGGTTGAGCCGAAGGCTTTCACATCAGACTTATTGAACCGCCTGCACTCGCTTTACGCCCAATAAATCCGGACAACGCTTGCCACCTACGTATTACCGCGGCCGCTGGCACGTT
+
CCCGGGGGFGGGGGGGGGGGGGGGGGGGGGGGGGGGGGGGGGGGGGGGGGGGGGGGGGGGGGGGGGGFGGGGGGGGGGGGGGGGGGGGGFGGGGGGGGGGGGGGGGGGGGGGGGGGGGGGGGGGGGDGGGGGGFGGGGFGGDGGGGFGGGGGGCFD8@EFGGDFFFGGGGGEFFFGFFFGGCGFGGFDD>CGGG6FFDG>B9AAFFFFFFFFFEEAEFFFE4A8>=95@@@>DEFF=@DFFFF@D398064@C6<@;(,.(2,(4:1303<B61(537)6446A?>>-4(((4130(2(##
@M05025:18:000000000-B3NL5:1:1101:20859:14281 2:N:0:CACTCA
ACTTGAGGACTACCAGGGTTTCTAATCCTGTTTGCTCCCCACGCTTTCGTGCCTCAGTGTCAGTGTTGGTCCAGGTAGCTGCCTTCGCCATGGATGTTCCTCCTGATCTCTACGCATTTCACTGCTACACCAGGAATTCCGCTACCCTCTACCACACTCTAGTCATCCAGTATCCACTGCAGTTCCCAGGTTGAGCCCAGGGCTTTCACAACGGACTTAAATAACCACCTACGCACGCTTTACGCCCAGTAATTCCGAGTAACGCTTGCACCCTTCGTATTACCGCGGCTCCTGCACACAT
+
CCCGGGGGFGGGGGGGGGFGGGGGGGGGGGGGGGGGGGGGGGGGGGFFFGGGGGGGGGGFEGGGGGGGGGGGGGGGGGGGFGFGGGGGGGGFCFDDGGGGGGGGGGCFFGDGGGGGGGGGGFFGGFCFGGGGGGGGGGGGGGGEEGGGGGGGGGGGCCFGCEFGGGGGGFFGFG=FGGGGDFFGDFDFCDDCGDF6?DDDF6AFFFFFFF?BDA5AFEFFFFF5CEE=A2;BFB2>@F@F=4>@@9(>=E3<?C<);093;7512?<1?)7@;:38:?((().9<B6(,4(-(,((,)(##
@M05025:18:000000000-B3NL5:1:1101:22754:14335 2:N:0:CACTCA
ACTTGAGGACTACTGGGGTATCTAATCCTGTTTGCTCCCCACGCTTTCGTGCCCCAGTGTCAATGTTGGTCCAGGTAGCTGCCTTCGCCATGGATGTTCCTCCTGATCTCTACGCATTTCACTGCTACACCAGGAAGTCCGCTACCCTCTACCACATTCTAGTCATCCAGTATCCACTGCAGTTCCCAGGTTGAGCCCAGGGCTTTCACAACGGACTTAAATAACCACCTACGCACGCTTTACGCCCAGTAATTCCGAGTAAAGCTTGCACCCCTCGTATTACCCCCGCTGCTGGCCACTA
+
BBC9F-@FCFE8FCF8CEFEGGFDF<FFGG96FE;<F,DF8@CF7FD<:FC@@6,6F6CE@FFGFGDF8F@FF8FEEFF9<8FFD9,@:CEGG8,BFG,A,,EEA?,,,:EFFGGGGGFGFFFDDF9E=FEFFFFD,@DE6ECCCE=BEDDF,4@D,EFGGFF=;,@=@FFC8,,7=++=8FGGCDCD2=2D8+0D*=DFDGA*0;<CAFFA5>=>88<98;7A:CFFD5.)/72/:>29=>E==@F??3;CE<CC1((683))7;A8(78=(((((--4(66)(((491((),.(((-##
@M05025:18:000000000-B3NL5:1:1101:20568:14346 2:N:0:CACTCA
ACTTGAGGACTACCGGGGTATCTAATCCTGTTTGCTCCCCACGCTTTCGTGCCTCAGTGTCAGTGTTGGTCCAGGTAGCTGCCCTCGCCATGGATGTTCCTCCTGATCTCTACGCATTTCACTGCTACACCAGGTATCCCGCTACCCTCTACCACACTCTAGTCGCCCAGTATCCACTGCAGTTCCCAGGTTGAGCCCAGGGCTTTCACAACGGACTTAAACGACTACCTACGCACGCCTTACGCACGGTACTTCCGAGTAACGCTCGCACCATTCGTATTACCGCGGCTACTGGCACGTT
+
CCCDG9FC@9CF-,@+@@6BA<C6F,6,6E<CEFGC@CD7E@BCGE@;,;C@,@FGF@CCCFGCEF@,<CF@FGG8CF8@6CE,9AFF7B:FFBFFFEDFFG8=FGGCE,5,9DFCE+A?EEGGGFFEFFGGGC,9E,>=CDCEC=,,4,@E@?DFC==EFGDF6@@E6FG86@DD+=D8+0D7C7@CF?;DFGGGF?FFFGA6?*<6<B>9?)/*:*8+8*(/9((8:*8.5>;62((3/;;(6(6(./64999)(((-82449:(,0(71(-).63::?2<42(.134((.4224)(##
@M05025:18:000000000-B3NL5:1:1101:27900:14387 2:N:0:CACTCA
ACTTGAGGACTACTGGGGTTTCTAATCCTGTTTGCTCCCCACGCTTTCGAGCCTCAGCGTCAGTTACAGACCAGAGAGCCGCCTTCGCCACTGGTGTTCCTCCATATATCTACGCATTTCACCGCTACACATGGAATTCCACTCTCCTCTTCTGCACTCAAGTCTCCCAGTTTCCAATGACCCTCCCCGGTTGAGCCGGGGGCTTTCACATCAGACTTAAGAAACCGCCTGCGCGCGCTTTACGCCCCATAAATCCGGACAACGCTTGCCACCTACGTATTACCGCTGCTGCCAGGCCGTA
+
CCCFGGGGGGGGGFFGCF@CECFGGCEGDGGGGGGGGAFCGGGC@FGGGGGFBFCA,6FFFEDCCFGGCCFGDFGGGGGG:@+BFGGGEGGG8E?EFGF<FGGGGDFFCEFFGGGDGCF99FFGG:=FFGGFC=EEFGGGFCGDGGGGGGFGGGGGGFGF8@=D@AF,33@FFGFGGGG9=DG8+:CGCGCDDF79;5975D4:);8+=CF)0/4F@E:6@3C133(,:76@>0--,4>1(.-(3;9(117?4))(-4249?60((,-4().2.,((344,6)<(4,(-),,())(,-,##
@M05025:18:000000000-B3NL5:1:1101:10388:14463 2:N:0:CACTCA
ACTTGAGGACTACTCGGGTATCTAATCCTGTTCGATACCCACGCTTTCGTGCCTCAGCGTCAGTAGGGCGCCGGTATGCTGCCTTCGCAATCGGAGTTCTGCGTGATATCTATGCATTTCACCGCTACACCACGCATTCCGCATACTTCTCGCCCACTCAAGAACGCCAGTTTCAACGGCTCGACGGCGTTGAGCACCGCATTTTTACCGCTGACTTGGCATCCCGCCTACGCACCCTTTAAACCCAATAAATCCGGATAACGCTCGCATCCTCCGTATTACCGCGGCTGCTGGCACGGAC
+
CCCGGGGGGGGGGGGGGGGGGGGGGGGGGGGGGGGGGGGGGGGGGGGGGGGGGGGGGGGGGGGGGGGGGGGGGGGGGGGGGGGGGGGGGGGGGGEGGGGGGGGGGGGGGGGFGGGGGGGGGGGGGGGGGFGGGGGGGGGGGGGGGGGGFGGGGGGGDCFGGGCFGGGGGGFGGGGGGGGGGGGGC5EDDGGGGGFGFG:DAGFFFFFFB>D>>>B?A2FFFFF??:>;B?:0;66;BFFFF247?<(447AD26?;(43,64,23:(((-(447?61(33)2-,2(4;93:,22<()(-##
@M05025:18:000000000-B3NL5:1:1101:13020:14464 2:N:0:CACTCA
[truncated: 27,517,695 more chars]
