# Supplementary material for: The Effect of Qiweibaizhu Powder Crude Polysaccharide on Antibiotic-Associated Diarrhea Mice Is Associated With Restoring Intestinal Mucosal Bacteria
Source: Front Nutr. 2022 Jul 8;9:952647. doi: 10.3389/fnut.2022.952647 (PMC9305308; doi:10.3389/fnut.2022.952647)
Supplement: Supplementary file 3 [file Data_Sheet_3.zip › raw data-ma3/raw.split.ma3.2.fq]

@M05025:20:000000000-B499F:1:1102:10481:1348 2:N:0:CAAAAG
ATATGTGGACTACCCGGGTATCTAATCCTGTTCGCTACCCATGCTTTCGAGCCTCAGCGTCAGTTGCAGACCAGAGAGCCGCCTTCGCCACTGGTGTTCTTCCATATATCTACGCATTCCACCGCTACACATGGAGTTCCACTCTCCTCTTCTGCACTCAAGTTCAACAGTTTCTGATGCAATTCTCCGGTTGAGCCGAAGGCTTTCACATCAGACTGATTGAACCGCCTGCACTCGCCTTCCTCCTAATAAATCCGGACCACGCTTTCCCGCTACGTCTTGCCGCGCTTGCTTGGCGATT
+
CGGGG9C<CFGG?CF@7FF@CEF<F@EGEFCCF@:FECDF@FGCF<FEEFFDGFGFFGGGEGGG<FGFGGGFC@8@F@7FGG>CFE@,??CGGCFFGGGFGFGGGCGGCFFCF@:=F:F<,??FCGEGGGF=FFC,8FFCFGF89F8>8DFGGGGGEA=>@FFDE:6A9DDDDG,@DFFGGFF@DEECEE:CCDFGFED>C9C>A9FC6<CF>@B@F*)1==;AC(66(0)23A46>0()/).+9;);>CF)..14((),(-(((,427A),41(-(((.4*),((,((-(,))),5####
@M05025:20:000000000-B499F:1:1102:20035:1400 2:N:0:CAAAAG
ATATGTGGACTACAGGGGTTTCTAATCCTGTTTGATCCCCACGCTTTCGCACATCAGCGTCAGTTACAGACCAGAAAGTCGCCTTCGCCACTGGTGTTCCTCCATATCTCTGCGCATTTCACCGCTACACATGGAATTCCACTTTCCTCTTCTGCACTCAAGTTTTCCAGTTTCCAATGACCCTCCACGGTTGAGCCGTGGGCTTTCACATCAGACTTAAAAAACCGCCTACGCGCGCTTTCCGCCCAATAATTCCGGAAAACGTTTTCCACCTACGTATTACTCGGGCTCTAGCCCTCCG
+
CGGGGGGGGGGGGGGGGGGGGGGGGGGGGGGGGGGGGGGGGGGGGGGGGGGGGGGGGGGGGGGGGGGGGGGGGGGGGGGGGGGGGGGGEGGGGGGFGEGGGGGGGGFGGGGGGEDGGGGGGGGGGGGGGGCFGGGFGGGGFGGGGGFGGGGGGGGGGGGGGGDEEGGGGGGGGGFGCFGGFGGGGE7DEEGDDFFGGGGGGGGGFFGAFEFFF:=EFFFFF@FFGDF?@653;B5B327B:)1733>E215A<B>A?>)((423((((8)-.8((5((.6(*6)6((((((,)))((####
@M05025:20:000000000-B499F:1:1102:12902:1420 2:N:0:CAAAAG
ATATGTGGACTACTCGGGTATCTAATCCTGTTTGCTACCCACGCTTTCGAATCTCAGTGTCAATATTATGCCAGGAAGCTGCCTTCGCCATCGGTATTCCTCCAGATCTCTACGCATTTCACCGCTACACCTGGAATTCTACTTCCCTCTCACATATTCTAGCACCACCAGTATCACATGCAGTTCCCAGGTTAAGCCCGGGGATTTCACATGTGACTTAATGAGCCACCTACACTCGCTTTACGCCCAGTAATTCCGATTAACGCTCGCACCCTCTGTCTTACCGCGGCTGCCGTCCCGA
+
CGGGGGGGFFGGCGGGGGGDFGGGGGGGGGGGGGGGGGGGGGGGGGGGGF@CFGGGGGGGGGGFGGFGGGGFCGGGGGGGGGGGGGGGEGGFEGGGGGGGGGGGGDEGGGGGGGGDGGGFGGGGGEGGFEFEEGGFGGGFGGGFFCD98=DFFGGGGFGEFGCFGCDGEFGFAFGGG8@FGGDFDF:EDDFG?9DDEGGGCDC7@FFCFFCFAEFFFFCAFF66@:@A@BFF=FA+@49B==B+/25?@B@E<<EF3()(,/?)(6215:>9>::?1?A42=)).(((,2((((,(,####
@M05025:20:000000000-B499F:1:1102:9933:1467 2:N:0:CAAAAG
ATATGTGGACTACCAGGGTTTCTAATCCTGTTCGCTACCCATGCTTTCGAGCCTCAGCGTCAGTTGCAGACCAGAGAGCCGCCTTCGCCACTGGTGTTCTTCCATATATCTACGCATTCCACCGCTACACATGGAGTTCCACTCTCCTCTTCTGCACTCAAGTTCAACAGTTTCTGATGCAATTCTCCGGTTGAGCCGAAGGCTTTCACATCAGACTTATTGAACCGCCTGCACTCGCCTTACGCCCAATAAATCCGGACAACGCTTGCCACCTACGTATTACCGCTGCTGCTGGCCGAAC
+
CGGGGGGGGGGGGCFFEGGGGGGGGGGGGGGGGGGGGGGGGGGGFGGGDFGGGGGCGDGGGGGGGGGGGGGGGG?FGGGGGGGGGGGGGGGFGG,CE7EFCFGCFGGGGGGGGGGGGGGGGGGGDGGGGGGGFGFGGFGEEFFGGGGGGGGGGGGFGGGCDFF8,CCFEFDGGGGGGF8AFFGGGGGFGGGEGD??FECG59>C9*2BFGGFBE=EFFFFFCF@FB5;5589BFFF)9()4);8;;8)6=@3;5?E01>9B?<((310>(6<B??:?38<?FA4(-,-()).522<(####
@M05025:20:000000000-B499F:1:1102:18830:1474 2:N:0:CAAAAG
ATATGTGGACTACAAGGGTTTCTAATCCTGTTCGCTACCCATGCTTTCGAGCCTCAGCGTCAGTTGCAGACCAGAGAGCCGCCTTCGCCACTGGTGTTCTTCCATATATCTACGCATTCCACCGCTACACATGGAGTTCCACTCTCCTCTTCTGCACTCAAGTTCAACAGTTTCTGATGCAATTCCCCGGTTGAGCCGAAGGTTTCCACATCAGACTTATTGAACCCCCTGCACCTGCTTTCCGCCCAATTAAACCTGAACACCTTTACCACCTTCGTTATCCCGCCGCGGCTGCACGCTA
+
CGFGGGGGFGGG?GFEFGGGGGGFADEEGEFFFGEGGGGGFGFFGGGGGGFCC<@EFCEFGGGGGFG9DCGGFGGGGDGC:FF:FF@FGGDC@F?FGEAFFAEGFG9ACFGGGF7FEFCGGFDEDCGEFGGGGGF8FFGGEG;FCDDFDDGGGADFF>D,=,3EFGGGF8DFGGGGFFGF?AD9,,6=>+@9+;:EGGG***05=++++,2AF=B3?919=+13;)(265?=:))))-8+)//),=):(()1)))((/54;C,((..)13)24.)437((3*42:((((,((-(((,####
@M05025:20:000000000-B499F:1:1102:10896:1530 2:N:0:CAAAAG
ATATGTGGACTACTGGGGTTTCTAATCCTGTTTGCTCCCCACGCTTTCGAGCCTCAGCGTCAGTTACAGACCAGAGAGCCGCCTTCGCCACTGGTGTTCCTCCATATATCTACGCATTTCACCGCTACACATGGAATTCCACTCTCCTCTTCTGCACTCAAGTCTCCCAGTTTCCAATGACCCTCCCCGGTTGAGCCGGGGGCGTTCACATCAGACTTAAGAAACGGCCTGCGCTCGCGTTACGCCCAATCAATCCGGGCCACGATTGCCACCTAACAATTACAGCCGGCGCTGGCCATGC
+
CGGGGGGGGGGGGGGGGGGGGGGGGGGGGGFGGGGGGGGGGGGGGGGGGGGGGGGGGGGGGGGGGGGGGGGGGGGGFEGFFGGGDGGEEGGGGG9EGGGGGFFGGGGGCGGGGGGGGCGGGGGGGGGGGGFFCFFFAFGFGGGGGGFGGGGGGGGGF9EG@FFDDEFFGGDFFFEGGGGGFGGFFGDGDGEGC7@8?@C5CDG1>3:8CC:6+.7;8:CAFF+=F(()43@<6.<B@147(()7:7<>:((5)))(3()((-((((..=22<3(.)())..*-.),(,--(12(180####
@M05025:20:000000000-B499F:1:1102:11239:1681 2:N:0:CAAAAG
ATATGTGGACTACCGGGGTATCTAATCCTGTTTGCTCCCCACGCTTTCGAGCCTCAACGTCAGTTACAGTCCAGTAAGTCGCCTTCGCCACTGGTGTTCCTCCTAATATCTACGCATTTCACCGCTACACTAGGAATTCCACTTACCTCTCCTGCACTCCAGCCTGACAGTTTCCAATGCAGTCCAGGGGTTGAGCCCCTGCCTTTCACACCAGACTTGCCATGCCGTCTACGCTCCCTTTACACCCAGTAAATCCGGATAACGCTTGCCCCCTACGTCTTACCGCGGCTGCTGGCCACGA
+
CGGGGGGGGGGGGGGGGGGGGGGGGGGGGGGGGGGGGGGGGGGGGGGGGGGGGGGGGGGGGGGGGGGGGGGGGGGGGGGGGGGGGGGGGGGGGGGGGGGGGGGGGGGGGGGGGGGGGGGDGGGGGGGGGGFGGGGGGGGGGGGGGGGFGGGFGFFGGGFDFGGGGFGGGGFGGGGGGGGFCAFCGGGGGGGGDFGGGGGFFFGCFFFFFGGFFF2>F96CFA86DEFB==5:()8>>;@FFEFFFFF>;ECCE<?;21)/6A<<B,225:??606(,2(4:?AB?>6;023?22(4(####
@M05025:20:000000000-B499F:1:1102:18866:1747 2:N:0:CAAAAG
ATATGTGGACTACCAGGGTTTCTAATCCTGTTCGCTACCCATGCTTTCGAGCCTCAGCGTCAGTTGCAGACCAGAGAGCCGCCTTCGCCACTGGTGTTCTTCCATATATCTACGCATTCCACCGCTACACATGGAGTTCCACTCTCCTCTTCTGCACTCAAGTTCAACAGTTTCTGATGCAATTCTCCGGTTGAGCCGAAGGCTTTCACATCAGACTTATTGAACCGCCTGCACTCGCTTTACGCCCAATAAATCCGGAAAACGCTTGCCACCTCCGTATTACCGCGGCTTCTGGCCAGGG
+
CGGGGGGGGGGGGGGGGGGGGGGGGGGGGGGGGGGGGGGGGGGGGGGGGGGGGGGGGGGGGGGGGGGGGGGGGGGGGGGGGGGGGGGGGGGGGGGGGGGGGGGGGGGGGGGGGGGGGGGGGGGGCFGGGGGCGGFGGGGGGGFGGGGGGGGGGGEGGGGCFGFGGFGGGGGGGGGGGGGGGGEEF;EDGGGCCFFGFCDECGGGFFGFFFFA4E33AF=FF6>BC7/85-)5=A+/)6/)(/;>?>=AF@FAE3343:)(((((((4:FFF7?1(,(,((,14<((((4((.643)(####
@M05025:20:000000000-B499F:1:1102:13890:1772 2:N:0:CAAAAG
ATATGTGGACTACTGGGGTATCTAATCCTGTTTGCTCCCCACGCTTTCGTGCCTCAGTGTCAATGTTGGTCCAGGTAGCTGCCTTCGCCATGGATGTTCCTCCTGATCTCTACGCATTTCACTGCTACACCAGGAATTCCGCTACCCTCTACCACATTCTAGTCATCCAGTATCCACTGCAGTTCCCAGGTTGAGCCCAGGGCTTTCACAACGGACTTAAATAACCACCTACGCACGCTTTACGCCCAGTAATTCCGAGTAACGCGTGAACCCTTCGTATTACCGCGGCTGCTGGCAGAGG
+
CFEGGGGGGGGGGGGGGGGGGGGGGGGGGGGGGGGGGGGG68@@FGGGGGGGGGGGGGGGGGGGGGGGGGGGGGFGGGGGGGGGGGGGGGGGGGGGGGGGGGGGGAFGGGGGGGGGGGGGGGGGGGGGGGGCGGGFGGGGCGEEDDF9EGGGEFFCCCDDFCFGAAFFGGGGGCCGGGCEF8EFFGGAGGGGFF8FFF+@8=CCAFGFFGFAA)8AAFFC>F6AFEE?DBF@A>4**5>5=CCADFA>9;<5CFFE@(268CE<((..)6@:?0:::?7?>?9<32-2;1(1)2,-(####
@M05025:20:000000000-B499F:1:1102:16722:1781 2:N:0:CAAAAG
ATATGTGGACTACTCGGGTTTCTAATCCTGTTTGCTCCCCACGCTTTCGTGCATGAGCGTCAATCTTGACCCAGGGGGCTGCCTTCGCCATCGGTGTTCCTCCACATCTCTACGCATTTCACTGCTACACGTGGAATTCTACCCCCCTCTGCCAGATTCAAGCCTTGCAGTCTCCAACGCAATTCCCAGGTTGAGCCCGGGGCTTTCACGTCAGACTTACAAAACCGCCAGCGCACCCTTTACGCCCAGTAATTCCGATTAACCCTTGCACCCTACGTATTACCGCTGCTGCTGGCCACCA
+
CGGGGGGGGGGGGGGGGGFGGGGGGGGGGGGGGGGGFGGGGGGGGGGGGGGGCFGGGGGGGGGGGGGGGGGGGGGDGGGGGGGGGFEGGGGGGGFGGGFGFGGGGGGGFGGGCGGGGGFGFG9EFFFGF@?FGGGGGGGGFGFGGDGGGGGGGGGGGGGFGFGGDDCEFGGC9DDCFGGGDGG,@;9DEFFGFC8?FGGEEDGCFFFC>C6A)(4@4:)+86AFFF1).(),(0).)-(87)=)(7)).()64<)6(()(-4)-.(.(/)).41(8<2227*4<20(,13))).(4(####
@M05025:20:000000000-B499F:1:1102:9814:1831 2:N:0:CAAAAG
ATATGTGGACTACCGGGTTTCTAATCCTGTTTGCTCCCCACGCTTTCGAGCCTCAGCGTCAGTTACAGACCAGAGAGCCGCCTTCGCCACTGGTGTTCCTCCATATATCTACGCATTTCACCGCTACACATGGAATTCCACTCTCCTCTTCTGCACTCAAGTCTCCCAGTTTCCAATGACCCTCCCCGGTTGAGCCGGGGGCTTTCACATCAGACTTAAGAAACCGCCTGCGCTCGCTTTACGCCCAATAAATCCGGACAACGCTTGCCACCCACGCATTACCGCGGCTGCTGGCCCCCAC
+
CGGGGGGGGGGGGGGGGGGGGGGGGGGGGGGGGGGGGGGGGGGGGGGGGGGGGGGGGGGGGGGGGGGGGGGGGGGGGGGGGGGGGGGGGGGGGGGGGGGGGGGGGGGFGGGGGGGGGGGGGGGGGGGGGGGGGGFGGGGGGGGGGGGGGGGGGGGGGGGFGFGFFGGGGGEFGGGFFFGGGGGGGGGG>CEGGCFGG>DEGDDGFFFFFGCB6<EE8AFFFFFFD6>BDDF>(7>>@B<3<>5B93<>:?)6-489(-7>66((68::FF4((,46(2(4)*-401(((-4,)(((4####
@M05025:20:000000000-B499F:1:1102:9871:1845 2:N:0:CAAAAG
ATATGTGGACTACTCGGGTATCTAATCCTGTTCGATACCCACGCTTTCGTGCCTCAGCGTCAGTAGGGCGCCGGTATGCTGCCTTCGCAATCGGAGTTCTGCGTGATATCTATGCATTTCACCGCTACACCACGCATTCCGCATACTTCTCGCCCACTCGAGGCCGCCAGTTTCAACGGCAGGCCGGGGTTGAGCCCCGACATTTGACCGCTGACTTAACAGCCCGCCTACGCACCCTTTAAACCCAATAAATCCGGATAACGCTCGCATCCTCCGTATTACCGCGGCTGCTGGCCCCATG
+
CFGGGGGGGGGGGGGGGGGGGGGGGGGGGGGGGGGGGGGGGGGGGGGGGGGGGGGGGGGGGGGGGGGGGGGGGGGGGGGGGGGGGGGGGGGGGGGGGGGGGFGGGGGGGGGGGGGCAFGGGGGGGGGGGGGGGGGGGGGGGGGGGGGGGGGGGGGGE6F?DCGGGGGGGGGGGGGGGEGGGGDGGGGGGGDEC7<FGGGGGG3CF?CFFGG>@>BBF?AFFFFFGFFFB?FBB3>BB<?FB)9=?F>F?02<A2>(3258A?2((390)(,5<A(,-.2(.99(40172>F)4:1(-####
@M05025:20:000000000-B499F:1:1102:15758:1884 2:N:0:CAAAAG
ATATGTGGACTACAAGGGTATCTAATCCTGTTCGCTACCCATGCTTTCGAGCCTCAGCGTCAGTTGCAGACCAGAGAGCCGCCTTCGCCACTGGTGTTCTTCCATATATCTACGCATTCCACCGCTACACATGGAGTTCCACTCTCCTCTTCTGCACTCAAGTTCAACAGTTTCTGATGCAATTCTCCGGTTGAGCCGAAGGCTTTCACATCAGACTTATTGAACCGCCTGCACTCGCTTTACGCCCAATAAATACGGACAACGCTTGCCACCTACTTATTACCGCCGCTTCTGCCCGGAA
+
CGGGGGGGGGGGGGGGGGGGGGGGGGGGGGGGGGGGGGGG6CCEAFGGGGGGGGGGGGGGGGDGGGGGGGGGGGGGGGGGGGGGGGGGGGGGGGGGGGGGGGGGGGGGGGGGFGGGGGGGGGGGGGGGGGGGGGGCFGGFFGFFGFEFGFGGGGGGGFGGGGFGGGGGGGGGGGGCDGFADGG8;3C9BEGG77:DEGGGGD>CAA+<BGFFFEEFFFF>BFF6?4)?(5?=3A+6)595<EF385;>0(/77)17(68(6;623((()..,((52)-4)6*))(((-(((344)).####
@M05025:20:000000000-B499F:1:1102:8381:1911 2:N:0:CAAAAG
ATATGTGGACTACCCGGGTATCTAATCCTGTTTGCTCCCCACGCTTTCGTGCCTCAGTGTCAATGTTGGTCCAGGTAGCTGCCTTCGCCATGGATGTTCCTCCTGATCTCTACGCATTTCACTGCTACACCAGGAATTCCGCTACCCTCTACCACATTCTAGTCATCCAGTATCCACTGCAGTTCCCAGGTTGAGCCCAGGGCTTTCACAACGGACTTAAATAACCACCTACGCACGCTTTACGCCCAGTACTTCCGAGTAACGCTAGCACCCTTCGTATTACGCCGGCTGCTCGCCAGCT
+
CCFGGGGGGGGGGGGGGGGGGGGGGGGGGGGGGGGGGGGGGGGGGGGGGGGGGGGGGGGGGGGGGGGGGGGGGGGGGGGGGGGGGGGGGGGFGGGFGGGGGGGGGGGGGGGGGGGGGGGGGGGFGGGGGGGGGGGDDGF9FDCGEGGGGGGGG@@8@FGGGGGCFGFGDFGGCEADD93EFGGCFGDCGGGG?FF8EFGFDGGGFFG7;,;5?9AABFF6FFF>7=:?5)*:=BFFBF2?9:FF25::@FE)91./6<B75))6>D/.6)7<?4::170::FD((,490,33:)492####
@M05025:20:000000000-B499F:1:1102:21238:1965 2:N:0:CAAAAG
ATATGTGGACTACAAGGGTATCTAATCCTGTTCGATACCCACGCTTTCGTGCCTCAGCGTCAGTAGGGCGCCGGTATGCTGCCTTCGCAATCGGAGTTCTGCGTGATATCTATGCATTTCACCGCTACACCACGCATTCCGCATACTTCTCGCCCACTCAAGAACGCCAGTTTCAACGGCTCGACGGCGTTGAGCACCGCATTTTTACCGCTGACTTGGCATCCCGCCTACGCACCCTTTAAACCCAATAAATCCGGATAACGCTCGCATCCCCCGTATTAACGCGCCCGCCGCCACGTCC
+
CGGGGGFFFGGGGGGFGGFGGGGGGGGGGGGGGGFGGGGGGGGGGGGGGGGGGGGGGGGGGGGGGGGGGGGGGGGGGGGGGGGGGGGGGGGGGDGFGGDGGGGGGGGGGGGCFGGGGGGGGGGGGGGGGGGGGGGGGGGGGGGGGCGGGFGGGGGGGCC8CFDFGGGGGGFGGGGGGGDGDGGEGG5CEE5=CGF7=CD=5573@CGFFEGE@((6?72FFFF69<>FF0<:B7@E@:<FA<4?0@EF:)8<))5(,:>(9)-43410;((.(3192;?(5*5((3-,((2(((418####
@M05025:20:000000000-B499F:1:1102:20328:2014 2:N:0:CAAAAG
ATATGTGGACTACAGGGGTATCTAATCCTGTTCGCTACCCATGCTTTCGAGCCTCAGCGTCAGTTGCAAACCAGAGAGCCGCCTTCGCCACTGGTGTTCTTCCATATATCTACGCATTCCACCGCTACACATGGAGTTCCACTCTCCTCTTCTGCACTCAAGTTCAACAGTTTCTGATGCAATTCTCCGGTTGAGCCGAAGGCTTTCACATCAGACTTATTGAACCGCCTGCACTCGCTTTACGCCCAATAAATCCGGACAACGCTTGCCACCTACGTATTACCGCTGCGCCTGGCCAGTT
+
CGGGGGGGGGGGGGGGGGGGGGGGGGGGGGGGGGGGGGGGGGGGGGGGGGGGGGGGGGGGGGGGGGGG,EEFGGGGGGGGGGGGGGGGGGGGGGGGFGGGGGGGGGGGGGGGGGGGGGGGGGGGGGGGGGGGGGGGGGGGGGFC=FGGGGGGGGGGGGGGGGGGGGGGGGGGFGGGGGGGGGGGFAFGGGGGGG:EFGDDGDGGFFGFFGGFFFFFFFFFFFFFGBBFFFFDFFAA;(6=?CF);BDD7@3;>??E@9>@9?:69??0>:<210:::244:?BF<>(-,(((-(-3(####
@M05025:20:000000000-B499F:1:1102:11801:2063 2:N:0:CAAAAG
ATATGTGGACTACCCGGGTTTCTAATCCTGTTCGCTACCCATGCTTTCGAGCCTCAGCGTCAGTTGCAGACCAGAGAGCCGCCTTCGCCACTGGTGTTCTTCCATATATCTACGCATTCCACCGCTACACATGGAGTTCCACTCTCCTCTTCTGCACTCAAGTTCAACAGTTTCTGATGCAATTCTCCGGTTGAGCCGAAGGCTTTCACATCAGACTTATTGAACCGCCTGCCCTCGCTTTACGCCCAATAAATCCGGACAACGCTTGCCCCCCACCTATTACCCCGGCCGCGTGCCCACG
+
CGGGGGGGGGFGGGGGGGGGGGGGGGGGGGGGGGGGGGGGGGGGGGGGGGGGGGGFGGGGGDEGGGGGGGGGGGGGGGGGGGGGGGGGGGGGGGGGGGGGGGGGGGGGGFEGGGGGGGGGGGGGGGDGCGGGGGGGGGGGDDEGGGGFGGGGFGGGGGG8DEDEEGGGG8>EDFGGGGGGGGGGGGGGGGGGGFCGGDDECDFCFFGFFGFAFFEEFFCFFCAFFB@FFFF9(.0;8>@FFEF>@5>D6@@A97C(,(039:0((24(0()-4(4((((-66<A22(,(((,(((((####
@M05025:20:000000000-B499F:1:1102:20606:2100 2:N:0:CAAAAG
ATATGTGGACTACCGGGGTTTCTAATCCTGTTTGCTCCCCACGCTTTCGAGCCTCAACGTCAGTTACAGTCCAGTAAGTCGCCTTCGCCACTGGTGTTCCTCCTAATATCTACGCATTTCACCGCTACACTAGGAATTCCACTTACCTCTCCTGCACTCCAGCCTGACAGTTTCCAATGCAGTCCAGGGGTTGAGCCCCTGCCTTTCACACCAGACTTGCCATGCCGTCTACGCTCCCTTTCCACCCAGTAAATCCGGATAACGCTTGCCCCCTACGTATTACCGCGTCTGCTGGCCTCCG
+
CGGGGGGGGGGGGGGGGGFGGGGGGGGGGGGGGGGGGGGGGGGGGGGGGGGGGGGGGGGGGGGGGGGGGGGGGGGGGGGGGGGGGGGGFGGGGGGGGGGGGGGGGCFFGGGGGGGGGGGGGGGGGGGGGGGGGGGGGGGGGDGGGGGGGGGGDFGFDGGGGGGGGGGGGGGGGGGGFGFGG7ECCFFGGGEGDCDFGGGFGGGGFA@9EFG>FFFFFFFFFAFFGF2)/()9;AAEF;;A8)++7A5F(=4C3<EFB9>?:27((3:BF7><;02:034>2*6.((,-4(32>),(,####
@M05025:20:000000000-B499F:1:1102:20815:2130 2:N:0:CAAAAG
ATATGTGGACTACCCGGGTATCTAATCCTGTTTGCTCCCCACGCTTTCGTGCCTCAGTGTCAATGTTGGTCCAGGTAGCTGCCTTCGCCATGGATGTTCCTCCTGATCTCTACGCATTTCACTGCTACACCAGGAATCCCGCTACCCTCTACCACATTCTAGTCATCCAGTATCCACTGCAGTTCCCAGGTTGAGCCCAGGGCTTTCACAACGGACTTAAATAACCACCTACGCACGCTTTACGCCCAGTAATTCCGAGTAACGCTTGCACCCTTCGTATTACCGCGGCTGCTTGCAACCT
+
CGGGGGGGGGGGGGGGGGGGGGGGGGGGGGGGGGGGGGGGGGDGGGGGGGGGGGGGGGGGGGGGGGGGGGGGGGGGGGGGGGGGGGGGGGGGGGGGGGGGGGGGGCFGGGGGGGGGGGGGGGGGGGGGGGGGGGGGGFGGGEGGGEGGGGGGGGGFDFGGGFGFFGGGGGGFGGGGGGGGGGEFGGGGGGGGGG88DDGGGGGGA5DFFGFFFFFFFFFFFFFFGF@>ABFF9BEFFB262=AD?38=?;E<CC?C@?DF@EFFFF37AE)48BB1<?77?4:904((,470)).4)####
@M05025:20:000000000-B499F:1:1102:24418:2293 2:N:0:CAAAAG
ATATGTGGACTACACGGGTATCTAATCCTGTTTGCTCCCCACGCTTTCGAGCCTCAGCGTCAGTTACAGACCAGAGAGCCGCCTTCGCCACTGGTGTTCCTCCATATATCTACGCATTTCACCGCTACACATGGAATTCCACTCTCCTCTTCTGCACTCAAGTCTCCCAGTTTCCAATGACCCTCCCCGGTTTAGCCGGGGGCTTTCCCCTAAGACTTAAGAAACCGCCTGCGCTCGCTTTACGCCCAATAAATCCGGAAAACGCTTGCCCCCTCCGTCTTACCCCGGCTGCTGGCCGTAC
+
CFGGGFGGGGGGGGGGGGGGGGGGGGGGGGGGGGGGGGGGGGGGGGGGGGGGGGGGGGGGGGGGGGGGGGGGGGGGGGGGGGGGGGGGCFEGGGFCFGGGFGCFGGGGGGGGGGGGGGGGGGGGGGGGGGGGGGD@AEEGFGGGGGGGGGGGGGFGGGGCD?DFGGFGGFDFGGDGFDDEFFECCCEGG>EG**,;<@DEC797FFG+*00)258<4A9C=F88F81>;18;,)).8415,)1)-7)8(,)52)6407:04(4((((-73)09,,,480,37A3((-46(((,.,11####
@M05025:20:000000000-B499F:1:1102:21973:2311 2:N:0:CAAAAG
ATATGTGGACTACCAGGGTATCTAATCCTATTTGCTCCCCACGCTTTCGTGCCTCAGTGTCAGTTACAGACCAGGCGACCGCCTTCGCCACTGGTGTTCCTCCATATATCTACGCATTTTACCGCTACACATGGAATTCCATCGCCCTCTTCTGCACTCCAGCATACCAGTTTCCATAGCTTACAATGGTTGAGCCATTGCCTTTTACTACAGACTTAGTACGCCACCTACGCACCCTTTACGCCCAATGATTCCGGTGAACCCTTTCCACCTACGTATTACCGCGGCTGCTGGCACACTG
+
CGGGGGGGGGGGGGGGGGGGGGGGGGGGGGGGGGGFGGGGGGGGGGGGGGGGGGGGGGGGGFFFGGGGGGGGGGGGGGGGGGGGGGGGGGGGGGGGGGGGGGGGGGGGDGGGGGGGGGGGGGFGGGGGGGDFGGGGGGGGGFGGGGGGGGGGGGGGGGGGGGGGGGGGGGGGGGGGGGGG?FFGGGG9FGFC7FGGFGGGGC@FFFGFFCFFF@C=FFFFAADEDBFFBEF?BBBDB(7;6ED>>:5A@;)7CCF@1()())(/(:)6FFF?:0(((..54*9(719;B0,.,51(.####
@M05025:20:000000000-B499F:1:1102:22259:2334 2:N:0:CAAAAG
ATATGTGGACTACAAGGGTTTCTAATCCTGTTTGCTCCCCACGCTTTCGTGCCTCAGTGTCAATGTTGGTCCAGGTAGCTGCCTTCGCCATGGATGTTCCTCCTGATCTCTACGCATTTCACTGCTACACCAGGAATTCCGCTACCCTCTACCACATTCTAGTCATCCAGTATCCACTGCAGTTCCCAGGTTGAGCCCAGGGCTTTCACAACGGACTTAAATAACCACCTACGCACGCTTTACGCCCAGTAATTCCGAGTAACGCTTGCACCCTTCGTATTACCCCTGCTGCTGGCCGATC
+
CGGGGGGGGGGGGGGGGGGGGGGGGGGGGGGGGGGGGGGGGGGGGGGGGGGGGGGGGGGGGGGGGGGGGGGGGGGGGGGGGGGGGGGGGGGGGGGGGGG9FFGGGGGGFGGGGGGGGDGGGGGGGGGGGGGGGGGGGGGGG8CGGFDCDDGGEFGDGGGGGGGGFGGGGGGGGGFD?F?DAEGGGGGGGGGFCGFFFG?FGCDGFFGFFGCEFF):AFF88BEFFEEFFFFEFBDFF@2?>9A52BEA277?CFC4=<5=@EF0901/3=E1025@?@:82@A4(((,,5847::?0####
@M05025:20:000000000-B499F:1:1102:9473:2558 2:N:0:CAAAAG
ATATGTGGACTACTAGGGTTTCTAATCCTGTTCGATACCCACGCTTTCGTGCCTCAGCGTCAGTAGGGCGCCGGTATGCTGCCTTCGCAATCGGAGTTCTGCGTGATATCTATGCATTTCACCGCTACACCACGCATTCCGCATACTTCTCGCCCACTCAAGAACGCCAGTTTCAACGGCTCGACGGCGTTGAGCACCGCATTTTTACCGCTGACTTGGCATCCCGCCTACGCACCCTTTAAACCCAATAAATCCGGATAACGCTCGCATCCCCCGTATTACCGCCGCTGCTGGCACAGCC
+
CGGGGGGGGGGGGGGGGGGGGGGGGGGGGGGGGGGGGGGGGGGGGGGFGGGGGGGGGGGGGGGGGGGGGGGGGGGGGGGGGGGGGGGGGGGGGGGGGGGGGGGGGGGGGGGGGGGGGGGGGGGGE:FGGGGFGGGEGGGGGGGGGGGGGCFEGGGGGCGG8DEFGGGGGDFACGCFGEGGCEGGD5CC:C=*/8CF=F:E33CFFFGFFGGFFF?4FF?FF*)9C<;E6??BB55BF???)6@FFD>3(,)6))5(1()--4:B01(7)(-5((49,4<3)=A:>(49;BF)2320<####
@M05025:20:000000000-B499F:1:1102:10313:2591 2:N:0:CAAAAG
ATATGTGGACTACAGGGGTTTCTAATCCTGTTCGCTACCCACGCTTTCGTTCCTCAGCGTCAGTTACTGCCCAGAGACCCGCCTTCGCCACCGGTGTTCCTCCTGATATCTGCGCATTTCACCGCTACACCAGGAATTCCAGTCTCCCCTGCAGTACTCAAGTCTGCCCGTATCGCCTGCAAGCCAGCAGTTGAGCTGCTGGTTTTCACAAACGACGCGACAAACCGCCTACGAACTCTTTACGCCCAGTAATTCCGGACAACGCTTGCACCCCACGTATTACCCCGGCTGCTGGCCGCAT
+
CGGGGGGGGGGGGGGGGGGGGGGGGGGGGGGGGGGGGGGGGGGGGGGGGGGGGGGGGGGGGGGGGGGGGGGGGGGGGGGGGGGGGGGGGGGGGGEFEGGGGGGGGGGGGGGGGGGCCGGGGGGGGGGGGGG<DFFFGGGGFGGGFGGFGGGGGGGGGGGGFGGGGGGFGGGGGGGGGGGGGFFCFFFG?FCFGGGGGGGFCF0;A>@:FGGFF5@>))2=F33=F02>9(58:>F@5A4BA<776D:3:?24)6:4(()-21((((-(5).3<(3903(5786)(,-26(32:)361####
@M05025:20:000000000-B499F:1:1102:22509:2597 2:N:0:CAAAAG
ATATGTGGACTACTCGGGTATCTAATCCTGTTTGCTCCCCACGCTTTCGTGCCTCAGTGTCAATGTTGGTCCAGGTAGCTGCCTTCGCCATGGATGTTCCTCCTGATCTCTACGCATTTCACTGCTACACCAGGAATTCCGCTACCCTCTACCACATTCTAGTCATCCAGTATCCACTGCAGTTCCCAGGTTGAGCCCAGGGCTTTCACAACGGACTTAAATAACCACCTACGCACGCTTTACGCCCAGTAATTCCGAGTAACGCTTGCACCCTTCGTATTACTGCGGTCGCGGGCCATCG
+
CFGGGGGGGGGGGGGGGGGGGGGGGGGGGGGGFGGGFGGGGGGEGGGDEGEFGGGGGGGGGGGGGGGGGGGGGGGGGGGGGGGGGGGGGGGGGGGGGGGGGFGGGGGGGGGGGGCEFGGGGGGGGGGGFGGGGGGGGGGGGGGGGG?FGGGGGFGEGFGGDEFFGGGGGGGGDF,=8=DFFGGGGGGGFGGFFFD=FGGGGDDFFF?ECEFEFF=@>FE8@@FCG:EFDBFFFB>EFBDBD=C594;:(5.?<CFC8;3=3<5<(6(65@8@D01147::7?:))6(,-((-(,-44####
@M05025:20:000000000-B499F:1:1102:6702:2611 2:N:0:CAAAAG
ATATGTGGACTACAAGGGTTTCTAATCCTGTTCGCTACCCATGCTTTCGAGCCTCAGCGTCAGTTGCAGACCAGAGAGCCGCCTTCGCCACTGGTGTTCTTCCATATATCTACGCATTCCACCGCTACACATGGAGTTCCACTCTCCTCTTCTGCACTCAAGTTCAACAGTTTCTGATGCAATTCTCCGGTTGAGCCGAAGGCTTTCACATCAGACTTATTGAACCGCCTGCACTCGCTTTACGCCCAATAAATCCGGACAACTCTTGCACCCTACGTTTTATCGCAGCTGCTGGCCTCCC
+
CGGGGGGFFGGGGGGGGGFGGGGGGGGGGGGGGGGGGDGGGGEDFFGFGGG7FGGGGGGGGGGGGFDGGGGGGGGGGGGGGGGGGGGGGGGGFGGGFEGGGGGGFCGGGGGGGFGDGGGGGGGGGG7:FGECBF8FFEGD9EFFAD=FGGCEEFF9FFDGG,@=EFDDFGFFEGGG9DDFFDCDF,=@>8EC+=:FC:7:C5CGF9DFFGGF9.65A>AFF@+=C)-/8565BF+/551)6<FB@::;3(6=3)751139B6:,5<A)9,)2(-46,,(.(9).(((,(.((57:04####
@M05025:20:000000000-B499F:1:1102:10007:2654 2:N:0:CAAAAG
ATATGTGGACTACTCGGGTTTCTAATCCTGTTTGCTCCCCACGCTTTCGAGCCTCAACGTCAGTCATCGTCCAGAAAGCCGCCTTCGCCACTGGTGTTCCTCCTAATATCTACGCATTTCACCGCTACACTAGGAATTCCGCTTTCCTCTCCGACACTCTAGCCTGACAGTTCCAAATGCAGTCCCGGGGTTGAGCCCCGGGCTTTCACATCTGGCTTGCCATGCCGTCTACGCTCCCTTTACACCCAGTAAATCCGGATAACGCTTGCCCCCTACGTATTACCGCGCCGCCGGGCCGGAG
+
CGGGGGGGGGGGGGGGGGGGGGGGGGGGGGGGGGGGGGGGGGGGGGGGGGGGGGGGGGGGGGGGGGGGGGGGGGGGGGGGGGGGGGGGGGGGGGGGGGGGGGGGGGGGGGGFGGGGGGGGGGGGGGGGGGGGGGGGGGGGGGGGGGDFGGGGG>GGGGGGFFFGGGGGGFFGGGGFECFFGGGGDGGGGGCEDC@GGGGDGDGCFFF6@9CAFE>@FFFFFAA4C@;533;CDE;BF@1@>)948F57135A2AFFF17:3AB:6BF(<>:?;6(3(()6:*<4(,4,(,(,(-(--####
@M05025:20:000000000-B499F:1:1102:12687:2685 2:N:0:CAAAAG
ATATGTGGACTACAAGGGTATCTAATCCTGTTTGCTCCCCACGCTTTCGTGCCCCAGTGTCAATGTTGGTCCAGGTAGCTGCCTTCGCCATGGATGTTCCTCCTGATCTCTACGCATTTCACTGCTACACCAGGAATTCCGCTACCCTCTACCACATTCTAGTCATCCAGTATCCACTGCAGTTCCCAGGTTGAGCCCAGGGCTTTCACCACGGACTTAAATAACCACCTACGCACGCATGACGCCCAGTAATTCCGAGTAACGCTTGCACCCCTCGTATTACACCGGCTGCCGGCCGGTG
+
CGAEFCCEDGG<C@FEFECFDAFACEEECFEFAFA9CFG;,7F:C@F9:E@C<,C@FCC@EDCAC6C9E@DGF8CE<C8@F@E<E<@BFCFEFGGFFGDFDGDEFFD,E<FEAFE7?=FF?FFFG9?,,A?+?=@,AFDFGGGCEDFGG8FEGB?,@,EAE4@@;AEEF,@>,@FG?DFF8=@DGGGC88DEC+@F?FFF6+=+:0A++,=5<:585A@6<;+5C5>?=29)-9*99@:?(*959::A6.;5).<CE0:((/)((,/4))3/3(639111:=:))4-,-46:(430(####
@M05025:20:000000000-B499F:1:1102:7917:2728 2:N:0:CAAAAG
ATATGTGGACTACAGGGGTATCTAATCCTATTTGCTCCCCACGCTTTCGGGACTGAGCGTCAGTTGCAGCCCAGATCGTCGCCTTCGCCACTGGTGTTCCTCCATATATCTACGCATTTCACCGCTACACATGGAATTCCACGATCCTCTACTGCACTCTAGCTATTTGGTTTCCACGGCTTACTGAAGTTTAGCTTCAGGCTTTCACCGCAGACCTCTATTGCCGCCTGCTCCCTCTTTACGCCCAATGATTCCGGATAACGCTCGCCACCTCCGTCTTACCGCCGCTGCTGGCCCGGTC
+
C@FEFGCFFGFGFGGGGGGGFGCGGGGGFGGGGFG<F<FGGGGGGGGGGGGDFGGGGG7FGGGGEGF9FCEEDGGGGGGGGGGGDGCFGGGGGGFGGGGGGGGGGAEC9A<F9D7CGGFFGGGCEE7+:FFFGGGGGGGEFFGGFGGBFGFGABFCGD@>BFFG9A,7EGFFGFGFFCEGGGFGDAFCFGGFGGFFC,<,>0CGFFCEFEDE>AD9FFB*8BBFG>959>FFAAF)8;AFEED32>D>=@EC?<?@93BF<B?FF011;?FF:(.(-(4<>6236(,-(((,4060,####
@M05025:20:000000000-B499F:1:1102:12010:2783 2:N:0:CAAAAG
ATATGTGGACTACTAGGGTTTCTAATCCTGTTTGCTCCCCACGCTTTCGAGCCTCAACGTCAGTTACCGTCCAGTAAGCCGCCTTCGCCACTGGTGTTCCTCCTAATATCTACGCATTTCACCGCTACACTAGGAATTCCGCTTACCTCTCCGGCACTCTAGAAAAACAGTTTCCAATGCAGTCCTGGGGTTAAGCCCCAGCCTTTCACATCAGACTTGCTCTTCCGTCTACGCTCCCTTTACACCCAGTAAATCCGGATAACGCTTTCCCCCTACGTATTACCGCGGCTGCTGGCCCCAA
+
CGGGGGGGGGGGGGGGGGGGGGGGGGGGGGGGGGGGGGGGGGGGGGGGGGGGGGGGGGGGGGGGGGGGGGGGGGGGFGGGGGGGGGGGGGGGGGGGGGGGGGGGGGGGGGGGGGGGGGGGGGGGGGGGCGGGGGGGGGFGGGGGGGGGFFFGGDGGGGGGGGCFGGFCGGGGGGGGFGGGFCGGGGGGFGGGGGEGFFC>>FGGFFC9@F@*9>:EFFFFCBFFFEDFFFFCFFFFFF@FE3AF<FF:<89337E39;5;?<B:;<:(99<:0(2:?:2>?FF<(3;04((4442:.####
@M05025:20:000000000-B499F:1:1102:8064:2855 2:N:0:CAAAAG
ATATGTGGACTACCCGGGTTTCTAATCCTGTTCGCTACCCACGCTTTCGTCCATCAGCGTCAGTTAAATCTTAGTGACCTGCCTTCGCAATTGGTGTTCTAAGTAATATCTATGCATTTCACCGCTACACTACTTATTCCAGCCACTTCAAATTTACTCAAGACCTGCAGTATCAATGGCAGTTTCATAGTTAAGCTATGAGATTTCACCACTGACTTACAAATCCGCCTACGGACCCTTTAAACCCAATAAATCCGGATAACGCTTGCACCCTCCGTATTACCGCGGCTGCTGGCCGTTG
+
CGGGGGGGGGGGGGGGGGGGGGGGGGGGGGGGGGGGGGGGGGGGGGGGGGGGGGGGGGGGGGGGGGGGGGGGGGGGGGGGGGGGGGFGGGGGGGFGGGGGGGGGGGGGGGGGGGGGGGGGGGGGGGGGGGGGGGGGGGGGGGGGGGGGGGGGGGGGGGGGDFDFGFFGGGGGGGGGGGFFGGGGGGGGGGGGGFFFGGGGGGFFFCFFCCGFFFEFFF<FFFFFF5@F>DFCA5BD>)-;>CFFFFDFFF@EEFE=>BE@;AEF07<;FE@32,36>;;D3F<)((419>;?:?26(####
@M05025:20:000000000-B499F:1:1102:10817:2864 2:N:0:CAAAAG
ATATGTGGACTACTGGGGTATCTAATCCTGTTTGCTCCCCACGCTTTCGTGCCTCAGTGTCAGTGTTGGTCCAGGTAGCTGCCTTCGCCATGGATGTTCCTCCTGATCTCTACGCATTTCACTGCTACACCAGGAATTCCGCTACCCTCTACCACACTCTAGTCGCCCAGTATCCACTGCAGTTCCCAGGTTGAGCCCAGGGCTTTCACAACGGACTTAAACGACCACCTACGCACGCTTTACGCCCAGTAATTCCGATTAACGCTGGCACCCTTCGTATTACCGCGGCTGCTGGCCAGAG
+
CGGGGGGGGGGGGGGGGGGGGGGGGGGGGGGGGGGGGGGGGGGGGGGGGGGGGGGGGGGGGGGGGGGGGGGGGGGGGGGGGGGGGGGGGGGGGGGGGGGGGGGGGGGGGGGGGGGGGGGGGGGGGGGGGGGGGGFGGGGGGGGGGFGGGGGGGGGGGGGGGGFF>EGGDFFGGGFGGGGFGFGGFGFAFCFFGGEGGGFFF>63?ACEF7CDDA555>*=FBADGABF?5AE2?56DF0),7@:;E33244)../;;()6?)9;>?((<<<?22:862(448<)((-4>4;:??:?0####
@M05025:20:000000000-B499F:1:1102:16319:2882 2:N:0:CAAAAG
ATATGTGGACTACTCGGGTATCTAATCCTGTTCGCTACCCATGCTTTCGAGCCTCAGCGTCAGTTGCAGACCAGAGAGCCGCCTTCGCCACTGGTGTTCTTCCATATATCTACGCATTCCACCGCTACACATGGAGTTCCACTCTCCTCTTCTGCACTCAAGTTCAACAGTTTCTGATGCAATTCTCCGGTTGAGCCGAAGGCTTTCACATCAGACTTATTGAACCGCCTGCACTCGCTTTACGCCCAATAAATCCGTACAACGCTTGCCACCTACGTATTACCGCGGCTGCTGGCCAGAC
+
CGGGGGGGGGGGGGGGGGGGGGGGGGGGGGGGGGGGGGGG@CCFGGGGGGGGGGGGGGGGGGGGGGGGGGGGGGGGGGGGGGGGGGGGGGGGGGGGGGGGGGGGGGGGGGGGGGGGGGGGGGFGGGGGGGGGGGGGGGGGGGGGGGGGGGGGGGGGGGGGGGEAEGGGGGGGGGGGDGFGFGGEFGGGGGGDDGGGGGDGGGFCFFCFFFGFFE=EFFCFFCA:D2=D8:52:A;A;9DF@FFBFDED@@FFE?)64/0:@C5((64:@?BFF???018A76<A?B;1119:7?7(,####
@M05025:20:000000000-B499F:1:1102:25091:2911 2:N:0:CAAAAG
ATATGTGGACTACCAGGGTTTCTAATCCTGTTTGATCCCCACGCTTTCGCACATCAGCGTCAGTTACAGACCAGAAAGTCGCCTTCGCCACTGGTGTTCCTCCATATCTCTGCGCATTTCACCGCTACACATGGAATTCCACTTTCCTCTTCTGCACTCAAGTTTTCCAGTTTCCAATGACCCTCCACGGTTGAGCCGTGGGCTTTCACATCAGACTTAAAAAACCGCCTACGCGCGCTTTACGCCCAATACTTCCGGATAACGCTTGCCACCTACGTATTACCGCGGCTGCTGGCCGGAG
+
CGGGGGGGGGGGGGGGGGGGGGGGGGGGGGGGGGGGGGGGGGGGGGGGGGGGGGGGGGGGGGGGGGGGGGGGGGGGGGGGGGGGGGGGGGGGGGGGGGGGGGGGGGGGGGGGGGGGGGGGGGGGGGGGGGGGGGGGGGGGGGGFGGGGGGGGGGFGFGGFFFGGGGGGGFGGGGDFGGGGGGCDGGFGGEGGDF,@FGGEDDGGFFGFFFGFFFFFFFEFFFFDGF>FFFEFDE>B51@B=FF>DFE@628,444A:9EBF4>?>:01F?)28?FB04)5:FB.((,39;,3)57?(####
@M05025:20:000000000-B499F:1:1102:6747:2970 2:N:0:CAAAAG
ATATGTGGACTACCGGGGTATCTAATCCTGTTTGCTCCCCACGCTTTCGAGCCTCAGCGTCAGTTACAGACCAGAGAGCCGCCTTCGCCACTGGTGTTCCTCCATATATCTACGCATTTCACCGCTACACATGGAATTCCACTCTCCTCTTCTGCACTCAAGTCTCCCAGTTTCCAATGACCCTCCCCGGTTGAGCCGGGGGCTTTCACATCAGACTTAAGAAACCGCCTGCGCTCGCTTTACGCCCAATAAATCCGGACAACGCTTGCCACCTACGTATTACCGCGGCTGCTGGCCGCCT
+
CGGGGGGGGGGGGGGGGGGGGGGGGGGGGGFGGGGGGGGGGGGGGGGGGGGGGGGGGGGGGGGGGGGGGGGGGGGGGGGGGGGGGGGGGGGGGGGGGGGGGGGGGGGGGGGGGGGGGGGGGGGGGGGGGGGGGGFEFFGGGGGGGGGGGGGGGGGGGGGGGGDGGEEGFGGGGGGGGGGDGGGGGGGGGGGGGGFFGGCGDGGGFFGFFGGFFF@@FACFFFFFGFFFFFFF>FFF@>?FFBFDFEF><1>)5.4:99>BF6B;>???FFDF:04?:1><BBFB?>>>9;90)8::(####
@M05025:20:000000000-B499F:1:1102:19415:2997 2:N:0:CAAAAG
ATATGTGGACTACTGGGGTTTCTAAGCCTGTTCGCTCCCCACGCTTTCGCTCCTCAGCGTCAGGAAAGGCCCAGAGAACCGCCTTCGCCACTGGTGTTCCTCCTGATATCTGCGCATTCCACCGCTCCACCAGGAATTCCATTCTCCCCTACCTTCCTCAAGTCAACCCGTATCGAAAGCACGCCCAGGGTTAAGCCCCAAGATTACACTTCCGACGCGATCAACCACCTACGAGCCCTTTACGCCCAATAACACCGCACCACCCCGGCCCCCAACTCACCACCGCCGCGACTGGCCCAAG
+
BFCGGFGGFFGGGGGGGGCEGGGGCGGGGGEEGGGCGGGGGGGGEGGGGGGGEFGGGGGGCGEEFFGGGGGGGGFGFGFGGGGGCFDC:FGGGFGGGGGE?FFFGGGGGGGGGGG+CCFGFFGFG@CCAEFFGGGDGGCGACECE;9FEGGFGGGGGGGGDFDD3CDEGEG6BFCCCG>E*@CE>EGF8CG7CCFFEGD7*/;F6=FFFFCFF@29A::>).=4C;6FF:624B))<2(.))/<?E)>(()5))52905((42-((((0((49((((.-.(*--((,((((((((((####
@M05025:20:000000000-B499F:1:1102:6452:3038 2:N:0:CAAAAG
ATATGTGGACTACTCGGGTTTCTAATCCTGTTTGCTCCCCACGCTTTCGAGCCTCAGCGTCAGTTACAGACCAGAGAGCCGCCTTCGCCACTGGTGTTCCTCCATATATCTACGCATTTCACCGCTACACATGGAATTCCACTCTCCTCTTCTGCACTCAAGTCTCCCAGTTTCCAATGACCCTCCCCGGTTGAGCCGGGGGCTTTCCCATCAGACTTAAGAAACCGCCTGCGCTCGCTTTACGCCCAATAAATCCGGACAACGCTTGCCACCTCCGTATTACCGCGGCTGCTGGCCGAGG
+
CGGGGGGGGGGGGGGGGGFFGGGGGGGGGGGGGGGGGGGGGGGGGGGGGGGGGGGGGGGGGGGGGGGGGGGGGGGGFGGGGGGGGGGGGGGGGGGGGGGGGGGGGGGGGGGGGGGGGGGGGGGGGGGGGGGGGFACEFGGFGGGGGGGGGGGGGGGGGGGCGGGAFGGGGGGGGGGCGFGGGGGGDGGGCGGCGCFGEGGGCDGFFG+*<2;A@3=FFEFFFF)C(6>>6)(())<>>BFFFF>?D7>0:?>B9ABBB:>>FB103<6::AF24((43(477:.2(-4(,--)4(,,####
@M05025:20:000000000-B499F:1:1102:22764:3049 2:N:0:CAAAAG
ATATGTGGACTACCAGGGTTTCTAATCCTGTTTGCTCCCCACGCTTTCGAGCCTCAGCGTCAGTTACAGACCAGAGAGCCGCCTTCGCCACTGGTGTTCCTCCATATATCTACGCATTTCACCGCTACACATGGAATTCCACTCTCCTCTTCTGCACTCAAGTCTCCCAGTTTCCAATGACCCTCCCCGGTTGAGCCGGGGGCTTTCACATCAGACTTAAGAAACCGCCTGCGCTCGCTTTACGCCCAATAAATCCGGACAACGCTTGCCACCTACGTATTACCGCGGCTGCGTGCCGTCT
+
CGDFGGGGGGGGFFC<@FFGGFGGDFGGGFE6EECGGGDGGGEEEFGEC@FGGGF<@FGGEGCGFDGGGD@FEF8F8FFGCE@FCFFEBEFGGFFCFEGGA<EECD?F?FFGGGD@@:FDEFFGGEGGGGFGA8F>FGGGGGGFA8DDFFFGGGFFDFF?DFCAFGGGG@FF98,@,@3@F@8,B>>EGGG6;C8FG5*@EGGD66CFFEC44.<@F;>66F6AF3@>;@F?B>5@>945:4?D0>>>?:?)64<8;1)9>0?9>4:-5(4>074?B<)60=A9290,176(((-(,####
@M05025:20:000000000-B499F:1:1102:7024:3145 2:N:0:CAAAAG
ATATGTGGACTACCGGGGTTTCTAATCCTGTTTGCTCCCCACGCTTTCGAGCCTCAGCGTCAGTTACAGACCAGAGAGCCGCCTTCGCCACTGGTGTTCCTCCATATATCTACGCATTTCACCGCTACACATGGAATTCCACTCTCCTCTTCTGCACTCAAGTCTCCCAGTTTCCAATGACCCTCCCCGGTTGAGCCGGGGGCTTTCACATCAGACTTAAGAAACCGCCTGCGCTCGCTTTACGCCCAATAAATCCGGACAACGCTTGCCACCTACGTATTACCGCGGCTCCTGGCCCGAA
+
CFFGGGGGGGGGGGGGGGGGGGG@<ECFGFFGGGG9FGGECGGDEGGFC<FFGGGFGGGGGGGEFFGGFGGGGGCFDFGGGGGD?FGDGDGFFGGFGGFGFGGGGGGGGGGGGGEGFCFGGGGGGEDDCAEDFGBE:=EFFGCGCFFGGGFGFFADEDFEFGGGDFAECFGFEFFF,<DF8?C:CGEGEGEGG5DGGEG7C437;;FAA++==@<=AA>FF66;D80;>BF?BE:>506)44F>0555?::7AAB:69:>60196:?BFFFF0323282:??AA19(242(-3402(####
@M05025:20:000000000-B499F:1:1102:21467:3166 2:N:0:CAAAAG
ATATGTGGACTACCAGGGTTTCTAATCCTATTTGCTCCCCACGCTTTCGGGACTGAGCGTCAGTTGCAGCCCAGATCGTCGCCTTCGCCACTGGTGTTCCTCCATATATCTACGCATTTCACCGCTACACATGGAATTCCACGATCCTCTACTGCACTCTAGCTATTTGGTTTCCACGGCTTACTGAAGTTTAGCTTCAGTCTTTCATCGCAGACCTCTATTCCCGCATGCTCCCTCTTTACGCTCAATGATTCCTGATCACTCCTGCCACCTACGTATTACCGCTGCTGCTGCCACGACC
+
CFEFGE<EDFEFE@<FGGGGGGGC,CFFFFEEEA<<FFFGGGGGGGGGGGGGEFG@FGCFGDFDGGDFGFECGCEFFEFGGGGEEGGDCFGGGGEF?F9FGEFGGFGCEFGFG<FFCCCGFG?7C=@BFG9EGGF,AFGFGGEEFG8ECEFGC==D=DEEE3BE9EFGF8BDFG,=EEGD6+9DG,,,4@@2BC,=E@8,5=C;BB;+4,;5*)0>*3**+=1+2(-)--;>>A??4()+9>)=())0;))/9633446)9@);())/.3;?(.8,4428)84(((.(,)..),47.####
@M05025:20:000000000-B499F:1:1102:12068:3201 2:N:0:CAAAAG
ATATGTGGACTACTCGGGTATCTAATCCTGTTCGCTACCCATGCTTTCGAGCCTCAGCGTCAGTTGCAGACCAGAGAGCCGCCTTCGCCACTGGTGTTCTTCCATATATCTACGCATTCCACCGCTACACATGGAGTTCCACTCTCCTCTTCTGCACTCAAGTTCAACAGTTTCTGATGCAATTCTCCGGTTGAGCCGAAGGCTTTCACATCAGACTTATTGAACCGCCTGCACTCGCTTTACGCCCAATAAATCCGGACAAAGCTTGCCACCTACGTATTACCGCGGCTGCTGGCCTCGT
+
CGGGGGGGGGGGGGGGGGGGGGGGGGGGGGGGGGGGGGGGGGGGGGGGGGGGGGGGGGGGGGGGGFGGGGGGGGGGGGGGGGGGGGGGGGGGGGGGGGGGGGGGGGGGGGGGGGGGGGGGGGGGGGGGGGGGGGGGGGGGGGGGGGGGGGGGGGGGGGGGGGGFGGGGGFGGGGGGGGGGFGGGGFGGGGGGGDGGGGGDEGGGFFGFFGGFFFEFFFEF>>FFG=BFFDFFFF=F>FFFFFF:6DDE(3=<CEEFB0)(-4(((46:>?F<????FF).4FAA(06>934054(((####
@M05025:20:000000000-B499F:1:1102:13452:3292 2:N:0:CAAAAG
ATATGTGGACTACTGGGGTATCTAATCCTGTTCGCTCCCCATGCTTTCGCTCCTCAGCGTCAGTAAATGCCCAGAGACCTGCCTTCGCCATCGGTGTTCCTCCTGATATCTGCGCATTTCACCGCTACACCAGGAATTCCAGTCTCCCCTACATCACTCTAGTCTGCCCGTACCCACCGCAGATCCGAGGTTGAGCCTCGGACTTTCACGGCAGACGCGACAAACCGCCTACGAGCTCTTTACGCCCAATAAATCCGGATAACGCTTGCGCCCTACGTATTACCCCGGCTGCTGGCCCGTA
+
CGGGGGGGGGGGGGGGGGGGGGGGGGGGGGGGGGGGGGGGGGGGGGGGGGGGGGGGGGGGGGGGGGGGGGGGGGGGGGGGGGGGGGGGGGGGGGGGGGGGGGGGGGGGGGGGGGGGGGGFGGGGGGGGFGGGGGGGGGGGGGGGGGGGGGGGGGFEGFDEGFGGGAFFGDGGCGGFGG>EDGEGGGFEEEEGGFGGGFFGC7DDFFGFFGGE>>=B4;:>BEEFGFFFFF>4(87>B?FFA2=>BFE32?)).6<?F9B?B<<6;::?@9BF;;:???26?66A(302636<00(44####
@M05025:20:000000000-B499F:1:1102:22857:3372 2:N:0:CAAAAG
ATATGTGGACTACCGGGGTTTCTAATCCTGTTTGCTCCCCACGCTTTCGAGCCTCAACGTCAGTTACAGTCCAGTAAGTCGCCTTCGCCACTGGTGTTCCTCCTAATATCTACGCATTTCACCGCTACACTAGGAATTCCACTTACCTCTCCTGCACTCCAGCCTGACAGTTTCCAATGCAGTCCAGGGGTTGAGCCCCTGCCTTTCACACCAGACTTGCCATGCCGTCTACGCTCCCTTTACACCCAGTAAATCCGGATACCGCTTGCCCCCTACGTATTACCGCGGCGGCTGGCCGCGG
+
CGGGGGGGGGGGGGGGGGGGGGGGGGGGGGGGGGGGGGGGGGGDGGGGGGGEGGGGGGGGGGGGGGGGGGGGGGGGGGGGGGGGGGFGGGGGGGGGGGGGGGGGGGGGGGGGGGGGGGGGFGFGGGGGGGGGGGGGGGGGGGGGGGGGGGGGGGGGGGGGGGGGGFFFFGBDGGGGGGGGGGFGGGFCCEGDCCFCFGGG5FGGFFGFFGGFF=9=>A>FFFFFGB@?@BFFFE>A>@;F37AF@8>>(4>)<CCEB>30:276>;0:F?013-3:((,6:6A2(49((((4(,(-,####
@M05025:20:000000000-B499F:1:1102:12511:3376 2:N:0:CAAAAG
ATATGTGGACTACCAGGGTTTCTAATCCTGTTTGCTCCCCACGCTTTCGCACCTGAGCGTCAGTCTTTGTCCAGGGGGCCGCCTTCGCCACCGGTATTCCTCCAGATCTCTACGCATTTCACCGCTACACCTGGAATTCTACCCCCCTCTACAAGACTCTAGCTTGCCAGTTTCAAATGCAGTTCCCAAGTTAAGCTCGGGGATTTCACATCTGACTTAACAAACCGCCTGCGTGCGCTTTACGCCCAGTAATTCCGATTAACGCTTGCACCCTCCGTATTACCGCGGCTGCTGGCCGTAA
+
CFGGGGGGGGGGGGFGGGGGGGGGGGGGGGGGGGGGGGGEGGGGGGGGGGGGGGGGGGGGFEGFGGGGGGFFGGGEGGGGGGGGGGGGGGGGGGGGGGGGGGGGGDGFGGGGGGGGGGGGGGGGGGGGGGGGGGGGDFGGGGGFGGGEEGGGGGGGGGGGDFFF;FGGC8DFGGGDGGGDFGCCGGGGGGFGGFFF7DDGGGGGAFGFFGGFFFFFB=;AFFAFD<B>@@A@FF5379BB?BFB<B33..<BFFFAB0<6?BA(40<?@2>1<??BFF::?FAA0((199>8:?F?(####
@M05025:20:000000000-B499F:1:1102:15120:3377 2:N:0:CAAAAG
ATATGTGGACTACACGGGTTTCTAATCCTGTTTGCTCCCCACGCTTTCGTGCCTCAGTGTCAGTGTTGGTCCAGGTAGCTGCCTTCGCCATGGATGTTCCTCCTGATCTCTACGCATTTCACTGCTACACCAGGAATTCCGCTACCCTCTACCACACTCTAGTCGCCCAGTATCCACTGCAGTTCCCAGGTTGAGCCCAGGGCTTTCACAACGGACTTAAACGACCACCTACGCACGCTTTACGCCCAGTAATTCCGAGTAACGCTTGCACCCTTCGTTTTACCGCCGCTGCTTGCCGATC
+
CGGGGGGGGGGGGGGGGGGGGGGGGGGGGGGGGGGGGGGG6@@FFGGGGGGGGGGGGGGGGGGGGGGGFGGGGGGGGGGGGGGGGGGGGGGGFFGGGGGGGGGGGGGGGGGGGGGGGGGGGGGGFGFGGGGGFFGFGGGEGEGGG8FCFGGGGGGGGEGGGGGFCEGGGGDCDFGGCEDGGGGGGGGGGGGGGGFGFCDEGDCG5*CFFGFF>589>9C@68?*929FFFFB@>BED@<EFC657EF32=;??EF?(,./:CFFF:0(5,4((4718((4,*.50((-(((-)).4.####
@M05025:20:000000000-B499F:1:1102:9330:3508 2:N:0:CAAAAG
ATATGTGGACTACCGGGGTTTCTAATCCTGTTCGCTCCCCACGCTTTCGAGCCTCAGCGTCAATGTTAGACCAGAAAATCGCCTTCGCCACTGGTGTTCCTCCAAATATCTACGCATTCCACCGCTACACTTGGAATTCCATTTTCCTCTTCTACATTCAAGTCTGTCAGTTTCCAATGCCGTTCCACGGTTAAGCCGTGGGCTTTCACATTAGACTAAACAGACCGCCTGCGCTCCCTTTACGCCCAATAAATCCGGACAACGCTTGTCACCTACGTATTACCGCGGCTGCTGGCCGCGG
+
CGGGGGGGGGGGGGGGGGFGGGGGGGGGGGGGGGGGGGGGGGGGGGGGGGGGGGGGGGGGGGGGGGGGGGGGGGGGGGGGGGGGGGGGGGGGGGGGGGGGGGGGEGGGGGGGGGGGGGGGGGGGGGGGFGGGGGGGGGGGGGFGGFFGGGGGGGGGFGGGGGGGGGGGGGFEFG8DFFGG?EGGGGCFGGGGCCA7C5CEGGC>A6CFFGFFFE*788B;FFFFF9@DF?>;9BD>E@@=;365;>EFBF?AA<<BB>FF9BFFFFB6>AB<>FFB62<4,*64:;60((3:7:??(####
@M05025:20:000000000-B499F:1:1102:13652:3510 2:N:0:CAAAAG
ATATGTGGACTACAGGGGTTTCTAATCCTGTTTGCTCCCCACGCTTTCGAGCCTCAGCGTCAGTTACAGACCAGAGAGCCGCCTTCGCCACTGGTGTTCCTCCATATATCTACGCATTTCACCGCTACACATGGAATTCCACTCTCCTCTTCTGCACTCAAGTCTCCCAGTTTCCAATGACCCTCCCCGGTTGAGCCGGGGGCTTTCACATCAGACTTAAGAAACCGCCTGCGCTCGCTTTACGCCCAATAAATCCGGACAACGCTTGCCACCTACGTATTACCGCGGCTGCTGGCCCTCA
+
CGGGGGGGGGGGGGGGGGGGGGGGGGGGGGGGGGGGGGGGGGGGGGGGGGGGGGGGGGGGGGGGGGGGGGGGGGGGGGGGGGGGGGGGGGGGGGFGGGGGGGGGGGGGGGGGGGGGGGGGGGGGGGGGGGGGGGGGFGGGFGGGGGGGGGFGFGGGGGGGGFFGGGGGCGGGGGGGGGCEGGF8EEGGGGGGGGGGGGGGGGGGFFGCFFGF443=AFFFFFFFG;@FF;FDBE)>@>F@BA?5?BEEF8049AA?2439;6?>FFF?:>AB21202(4:?FAFFF(14((,))((.####
@M05025:20:000000000-B499F:1:1102:16800:3539 2:N:0:CAAAAG
ATATGTGGACTACAAGGGTATCTAATCCTGTTTGCTCCCCACGCTTTCGAGCCTCAACGTCAGTTACAGTCCAGTAAGTCGCCTTCGCCACTGGTGTTCCTCCTAATATCTACGCATTTCACCGCTACACTAGGAATTCCACTTACCTCTCCTGCACTCCAGCCTGACAGTTTCCAATGCAGTCCAGGGGTTGAGCCCCTGCCTTTCACACCAGACTTGCCATGCCGTCTACGCTCCCTTTACACCCAGTAAATCCGGATAACGCTTCCCCCCTACGTATTACCGCGGCTGCTGGCCTGAA
+
CFGGGGGGGGGGGGGGGGGGGGGGGGGGGGGGGGGGGGGGGGGGGGGGGGGGGGGGGGGGGGGGGGGGGGGGGGGGGGGGGGGGGGGGGGGGGGGGGGGGGGGGGGGGGGGGGGGGGGGGGGGGGGGGGGGGGGGFGGGGGGGGGGGGGFGGGGGGGGGGGGGFCGGGGGGGFGGGGGGGGGGGGGGGGGGGGGGGGGGGGGG5CFGFFGGFF59=AFEFF>A4D44@>9FC2?8??BBFB=68>FFFD36CFFFFFFF;?E83;61(;=@F>>0:1179?*6<:((((,464??:3####
@M05025:20:000000000-B499F:1:1102:20157:3567 2:N:0:CAAAAG
ATATGTGGACTACAGGGGTTTCTAATCCTGTTCGCTACCCATGCTTTCGAGCCTCAGCGTCAGTTGCAGACCAGAGAGCCGCCTTCGCCACTGGCGTTCTTCCATATATCTACGCATTCCACCGCTCCACCTGGAGTTCCACTCTCCCCTTCTGCACTCAAGTCAAACAGATTCTGATGCAATTCTCCGGTTGAGCCGAAGGCTTTTATATATGTCTTATTGAACTGCCTGCACTCGCTTTACGACCAATCAATCCGTACAACGCTTACTACCCATGTCTTACGCCGCCGTCACGCCCGTC
+
@CFD<<FF<F<CFCD@GCGEGFFGGGDFGDFFGGGEGG@FFGGGFGDDFGGC@,E8,EEGGG:CCF<C6C,<8F8ECFD<@C@F:AFG7:FGC<,CC7=FGGGAF<FFECFGGG7:4=FFCAC:7>+4,,,4E,88E@E;;F9EA=>,3@,,C,,,,@@>E8E,,@;36,,@>6EFCC;ECC,@@9,,@84730<DF8*;B4D499*1+2++1***1:8=BF6=C4*;(*/(0691590267:8(28>1;(6@C)(((2(())--3(())).((8((6).)*6(((((-((-((,.(####
@M05025:20:000000000-B499F:1:1102:7094:3605 2:N:0:CAAAAG
ATATGTGGACTACAAGGGTTTCTAATCCTGTTTGCTCCCCACGCTTTCGAGCCTCAACGTCAGTTACAGTCCAGTAAGTCGCCTTCGCCACTGGTGTTCCTCCTAATATCTACGCATTTCACCGCTACACTAGGAATTCCACTTACCTCTCCTGCACTCCAGCCTGACAGTTTCCAATGCAGTCCAGGGGTTGAGCCCCTGCCTTTCACACCAGACTTGCCATGCCGTCTACGCTCCCTTTACACCCAGTACATCCGGATAACGCTTGCCCCCTACGTATTACCGCGGCTGCTGGCCAAGA
+
CGGGGGGGGGGGGGGGGGEFGGGGFGGFEAEFGGGGGGGGGGGDGCGFDFGDGGGGFFEGGGGGGGGGEFFGGGGGGGGGGGGCFGFCFGGGGGFGGGGDFGEEFFGGGGGGGGGGGFGGEGGGGGDFCF<=FFDFGGGGCE9EGGGGF9DGGGG=FFD?FFGG?=FGGG>DGAEF;EGGGFGGGGFFG>EGDDGGGGGFGGCFFFGFFG>BA@C=FC689?F44>B?A2FF>))0?BB4@CFA358>DFE)595@D(:7(7@6@D?0:;B2;6::037<B=49099>F9>B>:(3,####
@M05025:20:000000000-B499F:1:1102:16471:3612 2:N:0:CAAAAG
ATATGTGGACTACAGGGGTATCTAATCCTGTTTGCTCCCCACGCTTTCGAGCCTCAGCGTCAGTTACAGACCAGAGAGCCGCCTTCGCCACTGGTGTTCCTCCATATATCTACGCATTTCACCGCTACACATGGAATTCCACTCTCCTCTTCTGCACTCAAGTCTCCCAGTTTCCAATGACCCTCCCCGGTTGAGCCGGGGGCTTTCACATCAGACTTAAGAAACCGCCTGCGCTCGCTTTACGCCCAATAAATCCGGACAACGCTTGCCACCTACGTATTACCGCCGCTGCTGGCCCCTA
+
CGGGGGGGGGGGGGGGGGGGGGGGGGGGGGGGGGGGGGGGGGGGGGGGGGFGGGGGGGGGGGGGGGGGGGGGGGGFGGGGGGGGGGGGGGGGGGGGGGGGFFGGGGGGGGGGGGGGGGGGGGGGGGGGGGGGGGGFGGGGGGGGGGGGGGGGGGGGGGGFGGGGGGGFGGFGCGGGFGGGGGGFGGGGGGGEGGGGGGGGGGG4FFG8AFGFAFEFFFFAF6FFG@FFFFFFF3))09?FB)9>?FFFF08<9AA?9>FF>FF;01::FBB)8:?BF?>>?=4901(,313(4>2:(####
@M05025:20:000000000-B499F:1:1102:7681:3628 2:N:0:CAAAAG
ATATGTGGACTACCAGGGTTTCTAATCCTGTTTGATCCCCACGCTTTCGCACATCAGCGTCAGTTACAGACCAGAAAGTCGCCTTCGCCACTGGTGTTCCTCCATATCTCTGCGCATTTCACCGCTACACATGGAATTCCACTTTCCTCTTCTGCACTCAAGTTTTCCAGTTTCCAATGACCCTCCACGGTTGAGCCGTGGGCTTTCACATCAGACTTAAAAAACCGCCTACGCGCGCTTTACGCCCAATAATTCCGGATAACGCTTGCCACCTACGGATTACCGCGGCTGCTGGCCAGGC
+
CGGGGGGGGGGGGGGGGGGGGGGGGGGGGGGGGGGGGGGGGGGGGGGGGGGGGGGGGGGGGGGGGGGGGGGGGGGGGGGGGGGGGGGGGGGGGGGGGGGGGGGGGGGGFGGGGGGGGGGGGGGGGGGGGGGGGGGGGGGGGGGGGGGGGGGGGGGGGFGGGGFFGGGGGGFGGGGGGGGGGGGGGDGGGGGGGFFGGGGGGGGGFFGFFGFAFEEFFFFFFFFFGDFB>DDFFFDD5>9D@FFDFFFB<(8).266?F5(,442((2(72921<:(1(((-7<<:>210,41)3:<(####
@M05025:20:000000000-B499F:1:1102:14270:3696 2:N:0:CAAAAG
ATATGTGGACTACCGGGGTTTCTAATCCTGTTTGCTCCCCACGCTTTCGCACCTGAGCGTCAGTCTTTGTCCAGGGGGCCGCCTTCGCCACCGGTATTCCTCCAGATCTCTACGCATTTCACCGCTACACCTGGAATTCTACCCCCCTCTACAAGACTCTAGCCTGCCAGTTTCGGATGCAGTTCCCAGGTTGAGCCCGGGGATTTCACATCCGACTTGACAGACCGCCTGCGTGCGCTTTACGCCCAGTAATTCGCTTTAACGCTTGCACCCCTCGTTTTCCCCGCGCCACTGGCCTTGC
+
@EFGGGGGGFGGGGGGGGGGGGGGGGGGGGGGGGGGFFGG<@@@FGGFEGGGGGGGGGGGGGGGGGGGGGGFGGGGGGGGGGGGGFGGEGGGGGGGGGGG<FGFGGGGGGGGGFCCCFGFFGGG@BFGGFDFGG?FFFGGGGDFGCEDGFC,>@EFFFCCGFAFG6CGFGGGGCEG5C>>FGCFGGC?CGC62?CGGGG*:C)<4=:6++3;A@?>3>A?679.*,(762)1057))-,78)95(775(.))6)6,((.-)).,((-())8((-483(,,-7),(-((,(((5,1(.####
@M05025:20:000000000-B499F:1:1102:20197:3705 2:N:0:CAAAAG
ATATGTGGACTACCCAGGTATCTAATCCTGTTTGCTCCCCACGCTTTCGTGCCTCAGTGTCAATGTTGGTCCAGGTAGCTGCCTTCGCCATGGATGTTCCTCCTGATCTCTACGCATTTCACTGCTACACCAGGAATTCCGCTACCCTCTACCACATTCTAGTCATCCAGTATCCACTGCAGTTCCCAGGTTGAGCCCAGGGCTTTCACAACGGACTTAAATAACCACCTACGCACGCTTTACGCCCAGTAATTCCGAGTAACGCTTGCACCCTTCGTATTACCGTGGCTGCTGGCCGTTC
+
CGGGGGGGGGGGGGGGGGGGGGGGGGGGGGGGGGGGGGGGGGGGGGGGGGGGGGGFFGGGGGFGGGGGGGGGGGGGGGGGGGGGGGGDGGGGGGGGGGGGGGGGGFGGFFGGGGGGGGFGGGGFGGDGGGGGGGGGGGGGGGGGGGGFGGFGFGGGGAEFGFGGGFFGGFEGGGGDFGFCFGGGGGGFG?FGG6DGGGGGGG+=;FGFFAFFF=5AEFFFFFCFGFFFA@FE)*:?BA285884@EEFFFFEFFF6=1)=DCF;(,4,));=<6;3,3(.406<0(((4(2428(4:####
@M05025:20:000000000-B499F:1:1102:9725:3711 2:N:0:CAAAAG
ATATGTGGACTACCCGGGTATCTAATCCTGTTCGCTCCCCATGCTTTCGCTCCTCAGCGTCAGTAAATGCCCAGAGACCTGCCTTCGCCATCGGTGTTCCTCCTGATATCTGCGCATTTCACCGCTACACCAGGAATTCCAGTCTCCCCTACATCACTCTAGTCTGCCCGTACCCACCGCAGATCCGAGGTTGAGCCTCGGACTTTCACGGCAGACGCGACAAACCGCCTACGAGCTCTTTACGCCCAATAAATCCGGATAACGCTTGCGCCCTACGTATTACCGCGGCCGCTGGCCAGCG
+
CGGGGGGGGGGGGGGGGGGGGGGGGGGGGGGGGGGGGGGGGGGGGGGGGGGGGGGFGGGGGGGGCFGGGGGGGGGGGGGGGGGGGGGGGGGGGGGGGGGGGGGGGGGGGGGGGGGGGGGGGGGGGGGGGGGDGGGGGGGGGGGDCF=FGGGGGGGGGGGGGGFGGGGGGGGDCGGFEGGGGGGFFGG5CEG6CGGGGGGDGGGDFFFFFGG>B@FFFFFAFFFAFDFFF6EF?BB>>:B?<)9::8@EFFFFF):26BDF<BB<>(:?F>;F6>BFFFFF(6<)(4(-((((,(28(####
@M05025:20:000000000-B499F:1:1102:12606:3729 2:N:0:CAAAAG
ATATGTGGACTACTGGGGTTTCTAATCCTGTTCGCTACCCATGCTTTCGAGCCTCAGCGTCAGTTGCAGACCAGAGAGCCGCCTTCGCCACTGGTGTTCTTCCATATATCTACGCATTCCACCGCTACACATGGAGTTCCACTCTCCTCTTCTGCACTCAAGTTCAACAGTTTCTGATGCAATTCTCCGGTTGAGCCGAAGGCTTTCACATCAGACTTATTGAACCGCCTGCACTCGCTTTACGCCCAATAAATCCGGACAACGCTTGCAACCTACGTATTACCGCGGCTGCTGGCCAGCT
+
CGGGGGGGGGGGGGGGGGGGGGGGGGGGGGGGGGGGGGGGGGGGGGGGGGGGGGGGGGGGGGGGGGGGGGGGGGGGGGGGGGGGGGGGGGGGGGGGGGGGGGGGGGGGGGGGGGGGGGGGGGGGGGGGGGGGGGGGGGGEAFGGGGGGGGGGGGGGGFGGGFGGGCDGGGGGGGGGFGFFGDGFGCFGGGEEDGGGGDCCGDGGFFGFFGFFF=EEA>CCFFFFD9=EFFA23?AFFB@FFCFEFAF>15@<E<<EF@B>F081(43(8)-4<?2>:()6>4<2<96(269BF:021####
@M05025:20:000000000-B499F:1:1102:16314:3834 2:N:0:CAAAAG
ATATGTGGACTACAGGGGTTTCTAATCCTGTTTGATCCCCACGCTTTCGTGCTTCAGTGTCAGTTATAGTTTAGTAAGCTGCCTTCGCAATCGGAGTTCTGCGTGATATCTATGCATTTCACCGCTACACCACGCATTCCGCCTACCTCAAATATACTCAAGTCAACCAGTTTCAACGGCAATTTTATGGTTGAGCCACAAACTTTCACCGCTGACTTAATTAACCACCTACGGACCCTTTAAACCCAATAAATCCGGATAACGCTCGCATCCTCCGTATTACCGCGGCTGCTGGCCATGC
+
CGGGGGGGGGGGGGGGGGGGGGGGGGGGGGGGGGGGGGGG<@CFCGGGGGGGGGGGGGGGGFGGGGGGGGGGGGGGGGGGGGGGGGGGGGGGGGGGGGGGGGGGGGGGCGGGGGGGGGGGGGGGGGGGGGFFGGGGGGGGGGGGGGGGGGGGGGGGGGGGGGFFGGFGGGGGFGGGGD?EGEGGGDGGGGFGDDCCF6DFFDCCFFGFFGGFFFFFFFFFFCA6D6BA5@FEF;BFFFFF@FFFFFFF?5)74?CFFFD;DFFFF1(33>B>?>AF9?BF?FB4(326((((43(4(####
@M05025:20:000000000-B499F:1:1102:21015:3836 2:N:0:CAAAAG
ATATGTGGACTACTAGGGTATCTAATCCTGTTTGCTCCCCACGCTTTCGAGCCTCAACGTCAGTTACCGTCCAGTAAGCCGCCTTCGCCACTGGTGTTCCTCCTAATATCTACGCATTTCACCGCTACACTAGGAATTCCGCTTACCTCTCCGGCACTCTAGATGGACAGTTTCCAAAGCAGTCCAGGGGTTGAGCCCCTGCCTTTCACTTCAGACTTGCCCGTCCGTCTACGCTCCCTTTACACCCAGTAAATCCGGATAACGCTTGCCCCCTACGTATTACCGCGGCTCCTGCCGAAAG
+
CGGGGGGGGGGGGGGGFGGGGGGGGGGGGGGGGGGGGGGGGGGGGGGGGGGGGGGGGGGGGGGGGGGGGGGGGGGGGGGGGGGGGGGGGGGGGGGGGGGGGGGGGGGGGGGGGGGGGGGGGGGGGGGGGGGGGGGGGGGGGGGGGGGGGGGGGGGGGGGGGGGGGGGGGGGGFGFGGFGGGFGGGGGGGGGGGGGGGGGGBFGGFFGFFGGFFCEBFFFFFF;55@@FBFFFFFFFFFDFF3@FEFEF0=;?3?CE;6<?F9B:B?01>?FFB9:<62<A0=A)3;6431(-58(,(####
@M05025:20:000000000-B499F:1:1102:9533:3896 2:N:0:CAAAAG
ATATGTGGACTACCGGGGTATCTAATCCTGTTTGCTCCCCACGCTTTCGCACCTGAGCGTCAGTCTTTGTCCAGGGGGCCGCCTTCGCCACCGGTATTCCTCCAGATCTCTACGCATTTCACCGCTACACCTGGAATTCTACCCCCCTCTACAAGACTCTAGCCTGCCAGTTTCGGATGCAGTTCCCAGGTTCAGCCCGGGGATTTCACATCCGACTTGCCAGCCCGCCTGCGTGCGCTTTACGCCCACTATCTCCGTTTCACGCTTGCACCCCCCGTATTCCCGCGCCCGCTGGCCGGCA
+
@FFGGEG,EFF<FGGGGGECFE<E,6CEEGGGG8F@FGGGC:CCF@FGC7:FGGGFEFE7@CCDDFGGFGGDEC<@>6CGDG7,BFFEEEEGCEF:7FGGFF@EE9FGEFACAF:4:@5F?FGGD@:@DFCFEF8,:,>FA,8,8BEBEGGGG9,8@FG9;,AFGCCF6,,,2>*8*4=?>F99EG6,,/44*2,<0C8CB))18*:@A<CF51(2>52/)*0)909>6(.407)0),(0()*0(78)((,))).533)().-1:B0(7)43<09(-47((*522((,((-43((44####
@M05025:20:000000000-B499F:1:1102:21536:3915 2:N:0:CAAAAG
ATATGTGGACTACTGGGGTTTCTAATCCTGTTTGCTCCCCACGCTTTCGAGCCTCAGCGTCAGTTACAGACCAGAGAGCCGCCTTCGCCACTGGTGTTCCTCCATATATCTACGCATTTCACCGCTACACATGGAATTCCACTCTCCTCTTCTGCACTCAAGTCTCCCAGTTTCCAATGACCCTCCCCGGTTGAGCCGGGGGCTTTCACATCAGACTTAAGAAACCGCCTGCGCTCGCTTTACGCCCAATAAATCCGGACAACGCTTGCCACCTACGTATTACCGCGGCTGCTGGCCCATC
+
CGGGGGGGGGGGGGGGGGGGGGGGGGGGGGGGGGGGGGGGGGGGGGGGGGGGGGGGGGGGGGGGGGGGGGGGGGGGGGGGGGGGGGGGGGGGGGGGGGGGGGGGGGGGGGGGGGGGGGGGGGGGGGGGGGFGGGF@EFGGGGGGGGGGGGGGGGGFGGGGGFFGFFFGGGDFGGGGGGGGGCFGGGGGDEECGGFFGDGGGGGDFFGFFFGF4=EFAF3AFFFFGFFD@FFF>F3@FF8F?<FFFFFFFB?AA><:F9>>FFFB>22(>8436:BF?:)43*<A140097B?2:01,####
@M05025:20:000000000-B499F:1:1102:17537:3946 2:N:0:CAAAAG
ATATGTGGACTACACGGGTTTCTAATCCTGTTCGATACCCACGCTTTCGTGCCTCAGCGTCAGTAGGGCGCCGGTATGCTGCCTTCGCAATCGGAGTTCTGCGTGATATCTATGCATTTCACCGCTACACCACGCATTCCGCATACTTCTCGCCCACTCAAGAACGCCAGTTTCAACGGCTCGACGGCGTTGAGCACCGCATTTTTACCGCTGACTTGGCATCCCGCCTACGCACCCTTTAAACCCAATAAATCCGGATAACGCCCCCATCCTCCGGATTACCGCGGCTGCTTGCCCTACT
+
CGGGGGGGGGGGGGGGGGGGGGGGGGGGGGGGGGGGGGGGGGGGGGGGGGGGGGGGGGGGGGGGGGGGGGGGGGGGGGGGGGGGGGGGGDGGGGGGGGGGFGGGGGGGGGGGGGGGGGGGGGGGGGGGGGGGGGGGGGGGGGGGGGGGGGGGGGGGGGGDFGFFGGGGGEGGGFGDGGGGGGGGDGDGGGGEGGGGGGDG5CDFFF:BAGD:B>?BF??FFFF?<29E<??665>EFF:FAFBF?FF3224)6<2;F6)4A7,((((-).8??F((((-,5FA(7(-7118)).804####
@M05025:20:000000000-B499F:1:1102:21147:3952 2:N:0:CAAAAG
ATATGTGGACTACAGGGGTATCTAATCCTGTTTGCTCCCCACGCTTTCGAGCCTCAGCGTCAGTTACAGACCAGAGAGCCGCCTTCGCCACTGGTGTTCCTCCATATATCTACGCATTTCACCGCTACACATGGAATTCCACTCTCCTCTTCTGCACTCAAGTCTCCCAGTTTCCAATGACCCTCCCCGGTTGAGCCGGGGGCTTTCACATCAGACTTAAGAAACCGCCTGCGCTCGCTTTACGCCCAATAAATCCGGACAACGCTTGCCACCTACGTATTACCGCGGCTGCTGGCACAGC
+
CEGGGGGGGGGGGGGGGGGGGGGGGGGGGGGGGGGGGGGGGGGGGGGGGGGGGGGGGGGGGGGGGGGGGGGGGGGGGGGGGGGGGGGGGGGGGGGGGGGGGGGGGGGGGGGGGGGGGGGGGGGGGGGGGGGFGGFCFFGCGGEEFGGGGGGGGGGGGGGGGGGGGGGGGGFFFGGGGGGGGGGCDEGGGGGCDGDGGEGEGGGGFFGFFGG4+47@FFFFFF+85@@>>FFDFFFFFFF>?AFD?DFFFFFFFFFB;>36>FFFBFFFFFF??F:04.8<>42>:>43032?:)48(####
@M05025:20:000000000-B499F:1:1102:13648:3982 2:N:0:CAAAAG
ATATGTGGACTACCGGGGTATCTAATCCTGTTTGCTCCCCACGCTTTCGCACCTGAGCGTCAGTCTTTGTCCAGGGGGCCGCCTTCGCCACCGGTATTCCTCCAGATCTCTACGCATTTCACCGCTACACCTGGAATTCTACCCCCCTCTACAAGACTCTAGCCTGCCAGTTTCGAATGCAGTTCCCAGGTTGAGCCCGGGGATTTCACATCCGACTTGACAGACCGCCTGCGTGCGCTTTACGCCCAGTAATTCCGATTAACGCTTGCACCCCCCGTATTACCGCGGCTGCTGGCCCGCG
+
CGGGGGGGGGGGGGGGGGGGGGGGGGGGGGGGGGGGGGGGGGGGGGGGGGGGGGGGGGGGGGGGGGGGGGGGGGGGGGGGGGGGGGGGGGGGGGGGGGGGGGGGGFGGGGGFGGGGGGGGGGGGGGGGGGGGGGGGGGGGGGGGGGGGGGGGGGGFFGGFGGFGGGGGGGGGGGGGGGGGGGGGGGGGGGGGGFGGGGGGGG3CFFGFFGFFFF6BBDF?FFFFGFFFFFFFFFBFFFFDBDFF?EDFF:>><BFFF1;?<>BF9::0><?FF(96><9??B>2(3406;9<D?(-3####
@M05025:20:000000000-B499F:1:1102:7466:4032 2:N:0:CAAAAG
ATATGTGGACTACCCGGGTTTCTAATCCTGTTTGCTACCCACACTTTCGTGCCTCAGCGTCAGTTAAAGCCCAGTAGGCCGCCTTCGCCACTGGTGTTCCTCCCGATCTCTACGCATTTCACCGCTACACCGGGAATTCCGCCTACCTCTACTTCACTCAAGATTAACAGTTTCAAAAGCAGTTCATGGGTTAAGCCCATGGATTTCACTTCTGACTTGCCAATCCGCCTACGCACCCTTTACACCCAGTAAATCCGGACAACGCTTGCTCCCTACGTATTACCGCGGCTGCTGGCCGACG
+
CGGGGGGGGGGGGGGGGGGGGGGGGGGGGGGGGGGGGGGGGGGGGGGGGGGGGGGGGGGGGGGGGGGGGGGGGGGGGGGGGGGGGGGGGGGGGGGGGGGGGGGGGGGGGGGGGGGGGGGGGGGGGGGGGGGGGGGGGGGGGGGGGGGGGGGGGGGGGGGGGGGGFGGGGGGGGGGCFGGGGGGFGGGGGDGGGGGFGGCEGGGCAFGFFGGFFEFEFFFFA=6ACB=F@FFFFDEFFDFFE9=FEFA3?EFECFF@6>:BF?BFFF04@<DF??><??72296629>>2(-28:50,####
@M05025:20:000000000-B499F:1:1102:22546:4117 2:N:0:CAAAAG
ATATGTGGACTACTAGGGTATCTAATCCTGTTCGATACCCACGCTTTCGTGCCTCAGCGTCAGTAGGGCGCCGGTATGCTGCCTTCGCAATCGGAGTTCTGCGTGATATCTATGCATTTCACCGCTACACCACGCATTCCGCATACTTCTCGCCCACTCAAGAACGCCAGTTTCAACGGCTCGACGGCGTTGAGCACCGCATTTTTACCGCTGACTTGGCATCCCGCCTCCGCACCCTTTAAACCCAATAAATCCGGATAACGCTCGCATCCCCCGTATTACCCCGGCTGCTGGCACCTTG
+
CFGGGGGGGGGGGGGGGGGGGGGGGGGGGGGGGGGGGGGGGGGGGGGGGGGGGGGGGGGGGGGGGGGGGGGGGGGGGGGGGGGGGGGGGGGGGGGGGGGGGGGGGGGGGGGGGGGGGGGGGGGGGDGGGGGGGGGGGGGGGGGEGGGGGGGGGGGGGGGGGGFGGDGGGGEGGGG7FGGGGGGGGGGGGGDGCFDGGGGDBDDGFA<FFGDEF6BA?F?F=FFFGFFFF(046:BEEFBFA9?FFFF:(5<<):?F;B@B<<(-(3-15297(81(,-(496),-70(4,,32(,32####
@M05025:20:000000000-B499F:1:1102:11101:4220 2:N:0:CAAAAG
ATATGTGGACTACAAGGGTTTCTAATCCTGTTTGCTCCCCACGCTTTCGCACCTGAGCGTCAGTCTTTGTCCAGGGGGCCGCCTTCGCCACCGGTATTCCTCCAGATCTCTACGCATTTCACCGCTACACCTGGAATTCTACCCCCCTCTACAAGACTCTAGCCTGCCAGTTTCGGATGCAGTTCCCAGGTTGAGCCCGGGGATTTCACATCCGACTTGACAGACCGCCTGCGTGCGCTTTACGCCCAGTAATTCCGATTAACGCTTGCACCCCCCGTATTACCGCGGCTGCTGGCCGGAC
+
CEFGGFGGGGGGGGGGGGGGGGGGGGGGGGGGGGGGGGGGGGGGGGGGGGGGGGGGGGGGGGGGGGGGGGGGGGGGGGGGGGGGGGGGGGGGGGGGGGGGGGGGGGGGGFGGGGGGGGGGGGGGGGGGGGGGGGGGGGGGGGGGGDGGGGGGGGFGGGGGGGGGGGGGGCFGGGEEGGDGGGGGGGGFFCEFGGGGGGDGGGC7;FGFFGGFFF<@>DFAA6=5C=>D9:FBFB>:B9>DFFFE?D>:?BA<><A>08>::BFF;<1:FFFF?(,49<1:>4AF:209;((8:0:6(####
@M05025:20:000000000-B499F:1:1102:15241:4225 2:N:0:CAAAAG
ATATGTGGACTACACGGGTTTCTAATCCTGTTCGATACCCACGCTTTCGTGCCTCAGCGTCAGTAGGGCGCCGGTATGCTGCCTTCGCAATCGGAGTTCTGCGTGATATCTATGCATTTCACCGCTACACCACGCATTCCGCATACTTCTCGCCCACTCGAGGCCGCCAGTTTCAACGGCAGGCCGGGGTTGAGCCCCGACATTTGACCGCTGACTTAACAGCCCGCCTACGCACCCTTTAAACCCAATAAATCCGGATAACGCTCGCATCCTCCGTATTACCGCGGCCGCCGGCACGGAC
+
CGGGGGGGGGGGGGGGGGGGGGGGGGGGGGGGGGGGGGGG<FFEEGGGGGGGGGGGGGGGGGGGGFGGGGGGGGGGGGGFGGGGGGGGGGGGGGDGGGGGGGGGGGGGGGGGGGGGGGGGGGGGGEGGEGGGGGGGGGGGGGGGGGGGGFGCEEG>EFGCFGEGGDDEGGGGCGEGGEGGDEDEGGGGGGEGGGGGGGGDGGGFFFGFFGGBDBBAFFAFFFFFG>6;::FFF@EDF<BFFFFFF@BFFFFFF<7902)8<2(2(((,719?27<B3<F?A@<1,,(-((-((,497####
@M05025:20:000000000-B499F:1:1102:22985:4263 2:N:0:CAAAAG
ATATGTGGACTACTGGGGTTTCTAATCCTGTTCGCTACCCATGCTTTCGAGCCTCAGCGTCAGTTGCAGACCAGAGAGCCGCCTTCGCCACTGGTGTTCTTCCATATATCTACGCATTCCACCGCTACACATGGAGTTCCACTCTCCTCTTCTGCACTCAAGTTCAACAGTTTCTGATGCAATTCTCCGGTTGAGCCGAAGGCTTTCACATCAGACTTATTGAACCGCCTGCACTCGCTTTACGCCCAATAAATCCGGACAACGCTTGCCACCTACGTATTACCGCCGCTGCTGGCCGGAA
+
CFFGGFFFFGGGGGGGGGFGGGGGCGGGGGGGGGGGDGGGGGGFGGGGGGGGGGGGGGGGGGGGGGGGGGGGGGGGGGGGGGGGGGGGGGGGGGGGGGGGGGGGGGGGGGGGGGGGGGGGGGGGGGGGGGGGGGGGGGGGGGGGGGGGGGGGGGGGGGGFGDDFGGGGGGGGGGGGFGGGGEGFGGGGGGGGGGFGGGGGGGGFFFGFFGGFFEEFAFEFFFFCF>@F@DF>BFFFFF;A66ADFEEDDF3;)7949>E>2:?202:0>:<??<3(((.)5*:<:((49>9>2?::3####
@M05025:20:000000000-B499F:1:1102:7850:4265 2:N:0:CAAAAG
ATATGTGGACTACACGGGTATCTAATCCTGTTTGCTCCCCACGCTTTCGAGCCTCAGCGTCAGTTACAGACCAGAGAGCCGCCTTCGCCACTGGTGTTCCTCCATATATCTACGCATTTCACCGCTACACATGGAATTCCACTCTCCTCTTCTGCACTCAAGTCTCCCAGTTTCCAATGACCCTCCCCGGTTGAGCCGGGGGCTTTCACATCAGACTTAAGAAACCGCCTGCGCTCGCTTTACGCCCAATAAATCCGGACAACGCTTGCCACGTACGTATTACCGCGGCTGCTGGCCCACG
+
CGGGGGGGGGGGGGGGGGGGGGGGGGGGGGGGGGGGGGGGGGGGGGGGGGGGGGGGGGGGGGGGGGGGGGGGGGDGGGGGGGGGGGGGGGGGGGGGGGGGGGGGGGGGGGGGGGGGGGGGGGGGGGGGGGGGGGGGGGGGGGGGGGGGGGGGGGGGGGFD@FGGGGGGGGGGGGGGDFFGGGGGGGGGGGGGGGGGFGGGGGDCFFF++@FFAE3=FFEFFFFFF;9E6(.89D)004?FF9FDB>BD1(:>DBFB1971(8?9><<:F:48(,489:<A?F<90096>B(,.5(-(####
@M05025:20:000000000-B499F:1:1102:13253:4287 2:N:0:CAAAAG
ATATGTGGACTACCAGGGTATCTAATCCTGTTTGCTCCCCACGCTTTCGTGCCTCAGTGTCAATGTTGGTCCAGGTAGCTGCCTTCGCCATGGATGTTCCTCCTGATCTCTACGCATTTCACTGCTACACCAGGAATTCCGCTACCCTCTACCACATTCTAGTCATCCAGTATCCACTGCAGTTCCCAGGTTGAGCCCAGGGCTTTCACACCGGACTTAAATAACCACCTACGCACGCTTTACGCCCAGTAATTCCGAGTAAAGCTTGCACCCTTCGTATTACGGCGGCTGCTGTCAGTAT
+
CGGGGFFFGGGGFGGGGGGGGGGGGGEFGGGGGGGGGDFGGGDEGGGGGGEGGGGEGFFGFGGGGGGGGGG8CFDFFGGFGGGGGGGGGGGGG8FGGGGGFFDGGCFCFGFC9FE7CEF@EGGGFFAFFG8FGGGGGFFEAECEEG?EGGFFGDDFGFG9A=EFGGGDGDCC9DFGGGGFGFDFGGG9BCDECGGG8+?F8CDDFA?FFF?*<>903979BA+87@C>ADFE=A5?9>989*=/2:)6(/4??)3)6?E?F<)64=E1A@@1;D;803(54*)((-(491(0))).)####
@M05025:20:000000000-B499F:1:1102:17950:4367 2:N:0:CAAAAG
ATATGTGGACTACACGGGTTTCTAATCCTGTTTGCTCCCCACGCTTTCGAGCCTCAGCGTCAGTTACAGACCAGAGAGCCGCCTTCGCCACTGGTGTTCCTCCATATATCTACGCATTTCACCGCTACACATGGAATTCCACTCTCCTCTTCTGCACTCAAGTCTCCCAGTTTCCAATGACCCTCCCCGGTTGAGCCGGGGGCTTTCACATCAGACTTAAGAAACCGCCTGCGCTCGCTTTACGCCCAATACATCCGGACAACGCTTGCCACCTACGTCTTACCGCCGCTGCTGGCCGGTG
+
CGGGGGGGGGGGGGGGGGGGGGGGGGGGGGGGGGGGGGGGGGGGGGGGGGGGGGGGGGGGGGGGGGGGGGGGGGGGGGGGGGGGGGGGGGGGGGGGGGGGGGGGGGGFFFGGGGGGGGGGGGGGGGGGGGGGGGEEEGGGGGGGGGGGGGGGGGGGGGGGGGGGGGGGGGFFFGGGFG?FGGGFGGGGGGGDC7FGGGGGGGGGFFGAFFGFF@3=FF<CFF:AFFFFFFFFFF:BBBBFFAFD:B3>:?B2>AD:6B:(2:B99?B::>BFF04>?1(38=<3-6(-9906?D>?(####
@M05025:20:000000000-B499F:1:1102:10651:4383 2:N:0:CAAAAG
ATATGTGGACTACAAGGGTATCTAATCCTGTTTGCTCCCCACGCTTTCGTGCATCAGTGTCAGTGACAGTCCAGTAAGCCGCCTTCGCCACTGGTGTTCCTCCTAATATCTACGCATTTCACCGCTACACTAGGAACTCCGCTTACCTCTCCTGCACTCCAGCATGACAGTTTCAAAAGCAGTCCCGGGGTTAAGCCCCGGGCTTTCACTTCTGACTTACCATGCCACCTACGCACCCTTTACACCCAGTAATTCCGGATAACGCTTGCCCCCTACGTATTACCCCGGCTGCTGGCCCGTC
+
CGGGGGGGGGGGGGGGGGGGGGGGGGGGGGGGGGGGGGGGGGGGGG8EFGGGGGGGGGGGGGGGGGGGGGGGGGGGGGGGGGGGGGGGGGGGGGGGGGGGGGGGGGGGGGGGGGGGGGGGGGGGGGGGGGGGGGGGGGGGGGGGGGGGGGGGGGGGGGGGGGGGGGGGGGGGGGGGGGFGGDFGGGGGG6EEGGGGGGGGGGG;AFFFFG7AFFFEFFFFFFFAFFFFD=F=>;>FFFFF@3FFEFEF;E3<E<?EEFF;?F?0(-(3507?FFFFF(5),*69(,6(,4((,44?(####
@M05025:20:000000000-B499F:1:1102:13925:4390 2:N:0:CAAAAG
ATATGTGGACTACTAGGGTTTCTAATCCTGTTTGCTCCCCACGCTTTCGAGCCTCAACGTCAGTTACCGTCCAGTAAGCCGCCTTCGCCACTGGTGTTCCTCCTAATATCTACGCATTTCACCGCTACACTAGGAATTCCGCTTACCTCTCCGGCACTCTAGATGGACAGTTTCCAAAGCAGTCCAGGGGTTGAGCCCCTGCCTTTCACTTCAGACTTGCCCGTCCGTCTACGCTCCCTTTACACCCAGTAAATCCGGATAACGCTTGCCCCCTACGTATTACCGCGCCTGCTGGCCGAGT
+
CGGGGGGGGGGGGGGGGGGGGGGGGGGGGGGGGGGGGGGG@@@FGGGGGGGGGGGGGGGGGGGGGGGGGGGEGGGGGGGGGGGGGGGGGGGGGGGGGGGGGGGGGGGGGGGGGGGGGGGGGGGGGGGDGGGGGGGGGGGGGGGGGGGGGGGGGGGGGGGDGGGGGGGGGGGGGGGGGGGGGGGGGGDGGGGGGGGGGGGFGGFGFFCFFGC4>C64A=EFFA?DD@>FBBF61:)>A68F5;FFEFFF0;C)6.5;;9)(--2(4:80>7:?>9:?643<?=)41(((,4:6>?:?1####
@M05025:20:000000000-B499F:1:1102:23926:4410 2:N:0:CAAAAG
ATATGTGGACTACCGGGGTTTCTAATCCTGTTTGCTCCACACGCTTTCGAGCCTCAACGTCAGTCATCGTCCAGAAAGCCGCCTTCGCCACTGGTGTTCCTCCTAATATCTACGCATTTCACCGCTACACTAGGAATTCCGCTTTCCTCTCCGACACTCTAGCCTGACACTTCCAAATTCAGTCCCGGGGTTGAGCCCCCGGCTTTCACAACCGGCTTGCCATGCCTGCCACGCCCCCCTTGCACCCAATTAATCCGGATACCGCCTTCCCCCTGCTTATTACCCCGGCTGTCGGCCACGG
+
C;FGGGFFCGGGGGGEGCCFGGGGCCEFGDEFGGG,FFGGEE@FGEFFG,67FGGC8ECCCFGGGGGG6DEBCFFCFFGGGEEE>FGFEEC,BFGC=FGGGFGGFGFGEEGFGGGGGGGGGGFGG7FEGG<ABG,E:FGGGGE7FFCGG>FEGGEEEFGADGFG9FGGG,@9DF;,D<,,+2@DGFC85CCCG>,,1:9*1:C)5;>CF9*8)(.():0))++078)1((0425)05((02(/*4)0)(,))))-6(4),-).(,(((*,,2(((..69)-*)).(((2,3.,(,4-####
@M05025:20:000000000-B499F:1:1102:5793:4424 2:N:0:CAAAAG
ATATGTGGACTACAAGGGTATCTAATCCTGTTCGCTACCCACGCTTTCGTTCCTCAGCGTCAGTTACTGCCCAGAGACCCGCCTTCGCCACCGGTGTTCCTCCTGATATCTGCGCATTTCACCGCTACACCAGGAATTCCAGTCTCCCCTGCAGTACTCAAGTCTGCCCGTATCGCCTGCAAGCCAGCAGTTGAGCTGCTGGTTTTCACAAACGACGCGACAAACCGCCTACGAACTCTTTACGCCCAGTAATTCCGGACAACGCTTGCACCCTACGCATTACCGCGGCTGCTGGCCCCGT
+
CGGGGGGGGGGGGGGGGGGGGGGGGGGGGGGGGGGGGGGGGGGGGGGGGGGGGGGGGGGGGGGGGGGGGGGGGGGGGGGGGGGGGGGGGGGGGGGGGGGGGGGGGGGGGGGGGGGGGGDGGGGGGGGGGGGGGGGGGGGGGGGGGGGGGGGGGGGGGGGFGFFGGGGGGGGGGGGGGGGGGGGGGGGGDFGGGGGGGGGGGGGGFFGAF7FFFAFFEEFDEFFFG@FDFD5@@B@EFA5@BFFF0>B>?2<AB<9A30>B>(89>8<0FFFFFB76((,(4@BD,99((,(-5)434####
@M05025:20:000000000-B499F:1:1102:10871:4431 2:N:0:CAAAAG
ATATGTGGACTACAGGGGTATCTAATCCTGTTCGCTACCCATGCTTTCGAGCCTCAGCGTCAGTTGCAGACCAGAGAGCCGCCTTCGCCACTGGTGTTCTTCCATATATCTACGCATTCCACCGCTACACATGGAGTTCCACTCTCCTCTTCTGCACTCAAGTTCAACAGTTTCTGATGCAATTCTCCGGTTGAGCCGAAGGCTTTCACATCAGACTTATTGAACCGCCTGCACTCGCTTCACGCCCAATAAATCCGGACAACGCTTGCCACCTACGTATTACCGCGGCTGCTGGCCTGAT
+
CFGGFFGGGGGFFGGGGGGGGGGFCEGGGGGGGGGGGGGGFGGCGGGGGDFEGFFFGGCFECFFGGGGFDFGFFCFFG?DBEGFGGGGGGGGGGFGGGGGDGGGGFGGGGGGGGFCFGC9EFGDG=@FEFFFGF?EGGGFFFGGCD?FCFGGGDGFGDGFG,@DECFDFDFFADFGGAEFD9F9B=DGEDGDDD6FGED*579*;AGAFGEF47=EAA69AFAFG=@FB?;2:FAFFB;>(7==?F3B@1.)).643256,40(2:?:F:<?F((.32)6(994,(((-4162::((####
@M05025:20:000000000-B499F:1:1102:26127:4468 2:N:0:CAAAAG
ATATGTGGACTACTAGGGTTTCTAATCCTGTTTGATCCCCACGCTTTCGCACATCAGCGTCAGTTACAGACCAGAGAGCCGCCTTCGCCACTGGTGTTCCTCCATATCTCTGCGCATTTCACCGCTACACATGGAATTCCACTCTCCTCTTCTGCACTCAAGTTCCCCAGTTTCCAATGACCCTCCACGGTTGAGCCGTGGGCTTTCACATCAGACTTAAGAAACCGCCTACGCGCGCTTTACGCCCAATAATTCCGGATAACGCTTGCCACCTACGTATTACCCCGGCTGCTGGCCCGGT
+
CGGGGGGGGGGGGGGGGGGGGGGGGGGGGGGGGGGGGGGGGGGGGGGGGGGGGGGGGGGGGGGGGGGGGGGGGGGGGGGGGGGGGGGGGGGGGGGGGGGGFGGGGGGGGGGGGDGGGGGGGGGGGGGGGGGGGGGGGGGGGGGGGGGGGGGGGGGGGGGGGGGGGGGGDGEGGGGGGGGGGFGGGGGGGGGGGGGGGGDEGGGFFAGFFFGFFFBEFFFFFFFFGD@FFD>B=:5A>9;5<3CFFDB),1:)6445:(8,2)<:B?0457<?:0:>:37AB499((4,,((-5::F3####
@M05025:20:000000000-B499F:1:1102:22246:4567 2:N:0:CAAAAG
ATATGTGGACTACACGGGTTTCTAATCCTGTTTGCTCCCCACGCTTTCGAGCCTCAGCGTCAGTTACAGACCAGAGAGCCGCCTTCGCCACTGGTGTTCCTCCATATATCTACGCATTTCACCGCTACACATGGAATTCCACTCTCCTCTTCTGCACTCAAGTCTCCCAGTTTCCAATGACCCTCCCCGGTTGAGCCGGGGGCTTTCACATCAGACTTAAGAAACCGCCTGCGCTCGCTTTACGCCCAATAAATCCGGACAACGCTTGCCACCTACGTATTACCGCGGCTGCTGGCCCACA
+
CGGGGGGGGGGGGGGGGGGGGGGGGGGGGGGGGGGGGGGGGDGGGGGGGGGGGGGGGGGGGGGFGGGGGGGGGGGGGGGGGGGGGGGGGGGGGGGGGGGGFGGGGGGGGGGGGGGGGGGGGGGGGGGGGGGGGGFEEFGFGGGGFGGGGGGGGGFGGGGGGGGGFFGGGGFGGGGGFFFGGGG=FGGGEGGGGG:FGDGGGGGCFAFFFGGFFF@FFFFFFCFFGFFF9?>D@FFFD9:34)=@?EEE6?0<A<ABFFF96??66?36F09?B::>:,5<76<)89290(,33:2?4####
@M05025:20:000000000-B499F:1:1102:20091:4622 2:N:0:CAAAAG
ATATGTGGACTACCCGGGTCTCTAATCCTGTTTGCTCCCCACGCTTTCGAGCCTCCACGTCAGTTACCGTCCAGTAAGCCGCCTTCGCCACTGGTGTTCCTCCTAATATCTACGCATTTCACCGCTACCCTAGGAATTCCGCTTACCTCTCCGGCACTCTAGATGGACAGTCTCCAAAGCAGTCCCGGGGTTGCGCCCCTGCCTTTCACCTCAGACTTGCCCGTCCGTCTCCGCTCCCTTTACCTCCCGTAAACCCGGATACCGTTCACCCCCTGCGGTTTCCCCTGCTGTCTGCGCTCCA
+
@FFFAC<C,<ECFGCFGCC+C<6FFEFFGGGAF,C,CFEFFGF7FBEFG,C@@CF,;@F<7@ECE,EFC@CCCECC<<EG++=??C@77F:FFGGFG:E,,:<F9AE,CF,,?FFEE=AF,<F:=::@,AA8EBA=F8674@7CCGFCF9D87=>+@FGDB8,=EEG8@3>,@FD769:C+@@34,*:55C>C**C*:C*12088A+=A+;))());1/+/;).*6>5:0)773)75128,-@*)1)),4313).27()(-))((,((15:9;((.(,,,2*68:(,,.).,6).-(####
@M05025:20:000000000-B499F:1:1102:14613:4625 2:N:0:CAAAAG
ATATGTGGACTACCCGGGTTTCTAATCCTGTTCGCTACCCATGCTTTCGAGCCTCAGCGTCAGTTGCAGACCAGAGAGCCGCCTTCGCCACTGGTGTTCTTCCATATATCTACGCATTCCACCGCTACACATGGAGTTCCACTCTCCTCTTCTGCACTCAAGTTCAACAGTTTCTGATGCAATTCTCCGGTTGAGCCGAAGGCTTTCACATCAGACTTATTGAACCGCCTGCACTCGCTTTACGCCCAATAAATCCGGACAACGCTTGCCACCTACGTATTACCGCGGCTGCTGGCCCTAA
+
CGGGGGGGGGGGGGGGGGGGGGGGGGGGGGGGGGGGGGGG6CCCFGGGGGGGGGGGGGGGGGGGGGGGGGGGGGGGGGGGGGGGGGGGGGGGGGGGGGGGGGGGGGGGGGGGGGGGGGGGGGGGGGGGGGGGGGGGGGGGGGGGGGGGGGGGGGGGGGGGGGGGGGGGGGGGGGGGGGGGGGGGFBFGGGGGGGGGGGGGGGGGFFGFFGGFFF@FFFCFFFFFGF2B@@FFFFFFFF<F@CFF6BFE2;EFEFF@B0D>>??B9??<FBAFFF?BB:>AF=9AFBFF933<??BB(####
@M05025:20:000000000-B499F:1:1102:21100:4678 2:N:0:CAAAAG
ATATGTGGACTACCGGGGTTTCTAATCCTGTTTGCTACCCACGCTTTCGAATCTCAGTGTCAATATTATGCCAGGAAGCTGCCTTCGCCATCGGTATTCCTCCAGATCTCTACGCATTTCACCGCTACACCTGGAATTCTACTTCCCTCTCACATATTCTAGCACCACCAGTATCACATGCAGTTCCCAGGTTAAGCCCGGGGATTTCACATGTGACTTAATGAGCCACCTACACTCGCTTTACGCCCAGTAATTCCGATTAACGCTCGACCCCTCGCTATTCCCGCGGCTGCTGGCCCTT
+
CGGGGGGGGGGGGGGGGGGGGGGGGGGGGGGGGGGGGGGGGGGGGGGGGGGGGGGGGGGGGGGGGGGGGGGGGGGGGGGGGGGGGGGGGGGGGGGGGGGGGGGGGGGGGGGGGGGGGGGGGGFGGGGGGGGGGGGGGGGGGGGGGGFGGGGGGGGGGGGGGGGFDFCFCFGEFGGGGGGGGGF@EAAEFGDDA?CGCGGGGDDCBACFFGGFACE?FFEF+:=F7=5ABDFBFFFF8((896FFD3>3((/9<C6?3/)3(646;>1:5((-4:?:((((-8)62-99(((-(57((####
@M05025:20:000000000-B499F:1:1102:10082:4737 2:N:0:CAAAAG
ATATGTGGACTACAAGGGTTTCTAATCCTGTTTGCTCCCCACGCTTTCGTGCCTCAGTGTCAATGTTGGTCCAGGTAGCTGCCTTCGCCATGGATGTTCCTCCTGATCTCTACGCATTTCACTGCTACACCAGGAATTCCGCTACCCTCTACCACATTCTAGTCATCCAGTATCCACTGCAGTTCCCAGGTTGAGCCCAGGGCTTTCACAACGGACTTAAATAACCACCTACGCACGCTTTACGCCCAGTAATTCCGAGTAACGCTTGCCCCCTTCGTATTACCGCGGCTGCTGGCCCTAA
+
CGGGGGGGGGGGGFGGGGFGGGGGGGGGGGGGGGGGGGGGGGGGGGGGGGGGGFFFGGGGGGGGGGGGGGGGGGGGGGGGGGGGGGGGGGGGGGGGGGGGGG<FGGGGGGGGGGGGGEFGGGGGGGGGGGGGFGDFGGGGGGGGGGGEGGGGGGGGGG8DEGFGGGGGGGGGGGGGGFGGGCEFGGGGGGGFGGEGGFGGGGGCFFGFFGGFFAFFFF;8+1;8F@5@ABF4-9>:*6-8==FFFEFD97)9?C??;651=EE(6;?18()63(6@F:1<?FF402(11;>??D864####
@M05025:20:000000000-B499F:1:1102:18469:4761 2:N:0:CAAAAG
ATATGTGGACTACTCGGGTATCTAATCCTGTTTGCTCCCCACGCTTTCGAGCCTCAGCGTCAGTTACAGACCAGAGAGCCGCCTTCGCCACTGGTGTTCCTCCATATATCTACGCATTTCACCGCTACACATGGAATTCCACTCTCCTCTTCTGCACTCAAGTCTCCCAGTTTCCAATGACCCTCCCCGGTTGAGCCGGGGGCTTTCACATCAGACTTACGAAACCGCCTGCGCTCGCTTTACGCCCAATAAATCCGGACAACGCTTGCCACCTACGTATTACCGCGGCTGCTGGCCGGCT
+
CGGGGGGGGGGGGGGGGGGGGGGGGGGGGGGGGGGGGGGGGGGGGGGGGGGGGGGGGGGGGGGGGGFGGGGGGGGGGGGGGGGGGGGGGGGGGGFGGGGGGGGGGGGGGGGGGGGGGGGGGGGGGGGGFGGGGGFCFGGGGGGGGGGGGGGGGGGGGGGGGFGGEDFGGGGGGGGGFFDDFGGGGGGGGDGGGDEGGG>EGDGDFFGFFGFFA3);FAE+.)=>GFFDFFFF9E5>@>BFFBF3(7)031:D44AFF;:>BB:0903:FFFF6:7?1:<D0@9>:>9>>07:)452(####
@M05025:20:000000000-B499F:1:1102:9767:4789 2:N:0:CAAAAG
ATATGTGGACTACAAGGGTTTCTAATCCTGTTCGCTACCCATGCTTTCGAGCCTCAGCGTCAGTTGCAGACCAGAGAGCCGCCTTCGCCACTGGTGTTCTTCCATATATCTACGCATTCCACCGCTACACATGGAGTTCCACTCTCCTCTTCTGCACTCAAGTTCAACAGTTTCTGATGCAATTCTCCGGTTGAGCCGAAGGCTTTCACATCAGACTTATTGAACCGCCTGCACTCGCTTTACGCCCAATAAATCCGGACAACGCTTGCCACCTACGTATTACCGCGGCTGCTGGCCAACG
+
CGGGGGGGGGGGGGGGGGGGGGGGGGGGGGGGGGGGGGGGGGGGFGGGGGGGGGGGGGGGGGGGGGGGGGGGGGGGGGGGGGGGGGGGGGGGGGGGGGGGGGGGGGGGGGGGGGGGGGGGGGGGGGGGGGGGGGGFGGGFGGGGFGGGGGFGGGGGGGGGGGGFGGGGGGGGGGGGCFFGGFGFGGGGGGGGGGFFGGGGDCFGFFGFFGGFFBE;AFFFFFFFGDFFFDF55?AF>9?FD4:ADD8:<@3<C<E(,2>>B66>;?(2>04.3:BFB??<:FFA6;0663(4?D:,(####
@M05025:20:000000000-B499F:1:1102:10392:4853 2:N:0:CAAAAG
ATATGTGGACTACTAGGGTATCTAATCCTGTTTGCTCCCCACGCTTTCGAGCCTCAGCGTCAGTTACAGACCAGAGAGCCGCCTTCGCCACTGGTGTTCCTCCATATATCTACGCATTTCACCGCTACACATGGAATTCCACTCTCCTCTTCTGCACTCAAGTCTCCCAGTTTCCAATGACCCTCCCCGGTTGAGCCGGGGGCTTTCACATCAGACTTAAGAAACCGCCTGCGCTCGCTTTACGCCCACTCAATCCGGACAACGCTTGCAACCTACGTATTACCTCGGCTGCGGGCCACGT
+
CGGGGGGGGGGGGGGGGFGGGGGGGEFFEGGGGGGGGGFGGGGECFDFEEDGGGF?FDGGGEEEGGGGGGGGGGGFCGFGGGGGGGDFFGGGGGEFGFGGFGGGGFFGGGFBFE>FEGGGGGGGDDGGGF,ABFFCFDGCFEGFGD?F?DAFEFGGGAEEGC3@,=@DFC>D,@=DDFG96D=DFGGDGCE7DG6CE*;98DD5A6CAFCGFF3<@;AEAC==AF6,>900=05EEE;0><)=>?5>D(8(4292.((),1:01024,52-,4.,(23,507:<))(30(46((4;0####
@M05025:20:000000000-B499F:1:1102:23789:4855 2:N:0:CAAAAG
ATATGTGGACTACAAGGGTATCTAATCCTGTTTGCTCCCCACGCTTTCGAGCCTCAACGTCAGTTACCGTCCAGTAAGCCGCCTTCGCCACTGGTGTTCCTCCTAATATCTACGCATTTCACCGCTACACTAGGAATTCCGCTTACCTCTCCGGCACTCTAGATGGACAGTTTCCAAAGCAGTCCAGGGGTTGAGCCCCTGCCTTTCACTTCAGACTTGCCCGTCCGTCTACGCTCCCTTTACACCCAGTAAATCCGGATAACGCTTGCCCCCTACGTATTACCGCGGCTGCTGGCCACGG
+
BF;FGFGFGGGGGDGGFGEGGGGGGGGGGGGGGGGGGGGGGGGGGGGGGGGGGGGFGGGGGDGGGGGGGGGGGGGGGGGGGGGEGGGGFGGFGGGFGGGFGGGGGGGCFGAFGGCEGGGGGGGGG7FGGGGGGGGGGG=FFGGGGEFGGEEF=EEGEGGGGGGGCE?F?FFGGGGGFFGG?6E88FFFGGGGGG6EGGCFGGG>8AFCFFCF667@;BBFFF8?G9@A0(.)(88>)66A;9CFFFD)2547<?<@:B5:04<?B?0:F08(4((.(.462*<2,2-0(((()42(4####
@M05025:20:000000000-B499F:1:1102:13195:4983 2:N:0:CAAAAG
ATATGTGGACTACCCGGGTTTCTAATCCTGTTCGATACCCACGCTTTCGTGCCTCAGCGTCAGTAGGGCGCCGGTATGCTGCCTTCGCAATCGGAGTTCTGCGTGATATCTATGCATTTCACCGCTACACCACGCATTCCGCATACTTCTCGCCCACTCGAGGCCGCCAGTTTCAACGGCAGGCCGGGGTTGAGCCCCGACATTTGACCGCTGACTAAACAGCCCGCCTACGCACCCTTTAAACCCAATAAATCCGGATAACGCTCGCATCCTCCGTACTACCGCTGCTGCTGGCACTCGA
+
CGGGGGGGGGGGGGGGGGGGGGGGGGGGGGGGGGFGGGGGGGGGGGGGGGGGGGGGGGGGGGGGGGGGGGGGGGGGGGGGGGGGGGGGGGGGGGGGGGGGGGGGD@FEFGGGFGGGFGFGGGGGGGGGGGGFFGGGGGGGGGGG8FGGGGGGDGGGGGGGGGGGGGGGGE>DDFDGGDDGDCCEGGGGGEGEGGGGGGDG>5/C*/?FFCD@E1?A*909F7)7D>;B<0)125<>@(19<4@FB@3:48A9)550207(<<?;1119<(44)5:0(,(()1316(21)3<03,,(,####
@M05025:20:000000000-B499F:1:1102:19174:5006 2:N:0:CAAAAG
ATATGTGGACTACAGGGGTTTCTAATCCTGTTTGCTCCCCACGCTTTCGAGCCTCAACGTCAGTTACAGTCCAGTAAGTCGCCTTCGCCACTGGTGTTCCTCCTAATATCTACGCATTTCACCGCTACACTAGGAATTCCACTTACCTCTCCTGCACTCCAGCCTGACAGTTTCCAATGCAGTCCAGGGGTTGAGCCCCTGCCTTTCACACCAGACTTGCCATGCCGTCTACGCTCCCTTTACACCCAGTAAATCCGGCTAACGCTTGCCCCCTACGTATTACCGCGGCTGCTGGCCGTTG
+
CGGGGGGGFFGFGGGGGGGGGGGGGGGGGFGGGGGGFGGGGGEGGGGGGG@FGGGGGGGGGGGGGGGGFGGEGGGGGGFGGGGGGGGGGGGGGGFEGGGGGGGGFCGFEFGDGGGGGGGGGGGGG@FGDEEGFGEDDGGGDFGGGGGGFGFGGGGGDEFGGGGFGGGG98F9DFFG9D8EGGFCGFGGGGGGC+3:C8CC:DGGFFCFF,;A*825AF@CAA=AF:=A@D8>5B6;A>@FB=A=;5;8047)<5?EF>)6;@ED;<FFF:B?622?<F25>*6<:60(((427:((.####
@M05025:20:000000000-B499F:1:1102:22734:5057 2:N:0:CAAAAG
ATATGTGGACTACAAGGGTATCTAATCCTATTTGCTCCCCACGCTTTCGTGCCTCAGTGTCAGTTACAGACCAGGCGACCGCCTTCGCCACTGGTGTTCCTCCATATATCTACGCATTTTACCGCTACACATGGAATTCCATCGCCCTCTTCTGCACTCCAGCATACCAGTTTCCATAGCTTACAATGGTTGAGCCATTGCCTTTTACTACAGCCTTAGTACGCCACCTACGCACCCTTTCCGCCCAATGATTCCGGATAACGCTTGCCACCTACGTATTACCGCGGCTCCTGGCCCATGT
+
CGGGGGGGGGGGGGFGGGGGGGGGGGGGGFGGGGGGGGGGGGGGGGGGGFFGGGGGGGGFGGGGFFGGGFGGGGGGGGGGGGGGGGGGGGGGGGGGGGGGGGGGGGGGGGGGGGGDDGGFGGGGGEGGGGGDFFGGCFGGGGCEGEGGGGGFBBDGGDFEGGFFGAGGGGGGEE,:D,=ADFCFG;CEGGGGFC6:,@2@EF>FFF9CFFG6>))8AA=CCFBDG99F5;)6>)?;EFFF*75>DDE3=@)97<?@(/817)693(-4)-<42(5142-,)/9(4606>(3(5(4(,####
@M05025:20:000000000-B499F:1:1102:20469:5080 2:N:0:CAAAAG
ATATGTGGACTACAGGGGTTTCTAATCCTATTTGCTCCCCACGCTTTCGTGCCTCAGTGTCAGTTACAGACCAGGCGACCGCCTTCGCCACTGGTGTTCCTCCATATATCTACGCATTTTACCGCTACACATGGAATTCCATCGCCCTCTTCTGCACTCCAGCATACCAGTTTCCATAGCTTACAATGGTTGAGCCATTGCCTTTTACTACAGACTTAGTACGCCACCTACGCACCCTTTACGCCCAATGATTCCGGATAACGCTTGCCACCTACGTATTACCCCGGCTGCTGGCACGTAC
+
CFGGGGGGGGGGGGGGGGFFGGGGGGGGGGGGGGGGGGGGGGGGGGGGGGGGGGGGGGGGGGGGGGGGGGGGGGGGGGGGGGGGGGGGGGGGGGGGGGGGGGGGDFGGGGGFGFGDGGGGGGGGGGGDGGGGGGGGGGGGGGGGGGGGGGGGGGGGGGGFFGGGGGGGGFGGGGDFE<FGFFGGGGFEGGGEFGGGGGGGGGGGFFGFFGGFFEBEFFEFFFB>DB>ADFF=>6?BD@@FCFEB;E:333)9??510(.,4<<>FB?FFFF:?FFF:>A0294(4631;;BF?(4<)####
@M05025:20:000000000-B499F:1:1102:23716:5096 2:N:0:CAAAAG
ATATGTGGACTACCAGGGTTTCTAATCCTGTTTGCTCCCCACGCTTTCGCACCTCAGTGTCAGTATCAGTCCAGGTAGTCGCCTTCGCCACTGGTGTTCCTTCCTATATCTACGCATTTCACCGCTACACAGGAAATTCCACTACCCTCTACCATACTCTAGCTTGCCAGTTTTGGATGCAGTTCCCAGGTTGAGCCCGGGGATTTCACATTCAACTTAACAAACCACCTACGCGCGCTTTACGCCCAGTAATTCCGATTAACGCTTGCACCCTCTGTATTACCGCGGCTGCTGGCCAACG
+
CFGGGGGGGGGGGGGGGGFFGGGGGGGGGGGGGGGGGGGGGGGGGGGGGGGGGGGGGGGGGGGGGGGGGGGGGGGGGGGGGDGGGGGGGGGGGGGGGGGGGGG<DFGGGGGGGGGEFGGGGGGGGGGGGGGGGGGFGGGGGGGFGGGGGGGGGGGGGGGGGGGGGGGGGG8DFGGGGGGGGGGGGGGGGFFFD6@FFGGGGG77FFD;AFGFFCEFFBEFAFF4>2<F2>FFF48?DB(>DEC:@>BF?EFE3CA9?8>:32<:>(44>B?FF:0476<2<FFD?>>90,708:??2####
@M05025:20:000000000-B499F:1:1102:23579:5103 2:N:0:CAAAAG
ATATGTGGACTACCCGGGTTTCTAATCCTGTTCGCTACCCATGCTTTCGAGCCTCAGCGTCAGTTGCAGACCAGAGAGCCGCCTTCGCCACTGGTGTTCTTCCATATATCTACGCATTCCACCGCTACACATGGAGTTCCACTCTCCTCTTCTGCACTCAAGTTCAACAGTTTCTGATGCAATTCTCCGGTTGAGCCGAAGGCTTTCACATCAGACTTATTGAACCGCCTGCACTCGCTTTACGCCCAATAAATCCGGACAACGCTTGCCACCTACGTATTACCGCGGCTGCTGGCCGCCA
+
CGGGGGGGGGGGGGGGGGFGGGGGGGGGGGGGGGGGGGGGGGGGGGGGGGGGGGGGGGGGGGGGGGGGGGGGGGGGGGGGGGGGGGGGFGGGGGGGGGGGGGGGGGGGGGGGGGGGGGGGGGGGGGGGGGDGGGGGGGGCCGGGGGGGGGGGGGGGGFGDEFDGGGGGGGFFGGGGFGGGGDGFGGGCGEGGDFFFGGGGGGFFFFGAFGGFFE@EFFFFFFFFF==E@=>9=FFFF@?FFEF:;EFFD@EFEFFF>@F02:33;?B05.6<(4>FB1)279AABFF76;0:??01(####
@M05025:20:000000000-B499F:1:1102:9010:5203 2:N:0:CAAAAG
ATATGTGGACTACCAGGGTTTCTAATCCTGTTCGATACCCACGCTTTCGTGCCTCAGCGTCAGTAGGGCGCCGGTATGCTGCCTTCGCAATCGGAGTTCTGCGTGATATCTATGCATTTCACCGCTACACCACGCATTCCGCATACTTCTCGCCCACTCAAGAACGCCAGTTTCAACGGCTCGACGGCGTTGAGCACCGCATTTTTACCGCTGACTTGGCATCCCGCCTACGCACCCTTTAAACCCAATAAATTCGGATAACGCTTCCATCCTCCGTATTACCCCGGCTTCTGGCACGACG
+
CEGGGGGGGGGGGGGGGGGGGGGGGGGGGGGGGGGGGGGGGGGDGGGGGGGGGFGFGGGGGGGGGGGGGGGGGGGDGGGGGGGGGGGGGEGGFCFGGGGGGGGGGGGGGGGDGGGGGGGGGGGGGGGGGGGGGGGEGGGGGGGGGGGGDGGDGCEGGGGCGGGFGGGGGGFGGGGGGGGD9EGGGEEGGE/:59FDGGGGGGGCFFGFFGGFEFFFFF0?6F?FD?FFFFFFFEFFF0<?A2BFFFEFFBAD))642?>2-2((((,)744:7)(4-(..)94(-21(((..23>(.####
@M05025:20:000000000-B499F:1:1102:25802:5229 2:N:0:CAAAAG
ATATGTGGACTACTAGGGTTTCTAATCCTGTTTGCTCCCCACGCTTTCGAGCCTCAGCGTCAGTTACAGACCAGAGAGCCGCCTTCGCCACTGGTGTTCCTCCATATATCTACGCATTTCACCGCTACACATGGAATTCCACTCTCCTCTTCTGCACTCACGTCTCCCAGTTTCCAATGACCCTCCCCGGTTGAGCCGGGGGCTTTCACATCAGACTTAAGAAACCGCCTGCGCTCGCTTTACGCCCAATACATCCGGACACCGCTCGCCACCTACGTATTACCCCGTCTGCTGGCCGTCG
+
CGGGGGGGFFEGGGGGGGGGGGGGGGGGGGGGGGFEGGGGGEGGGGGGGGCGGFGGGGGGDGGFFGGGGGGGG@FGFCGGEGGGBFFGGGGGGFECF7<FAAFGGGGG<FCGGGGGGGGGAFGC7F=FEFGFGCECFGGGGFFGDEGGGGGGGCFGFFFF,36@DGGG88BE9DFGAFE,6AF?DE>EGEGCDG,DEEDEEDCDFFGCFG>F;4<@FFEFF=6)2:9EBDF?65..)42>?)1)-;>7(1))564266)-((--4,(,03::6237(8)65=A9(((((.(-.476.####
@M05025:20:000000000-B499F:1:1102:19329:5270 2:N:0:CAAAAG
ATATGTGGACTACCGGGGTATCTAATCCTGTTCGCTACCCATGCTTTCGAGCCTCAGCGTCAGTTGCAGACCAGAGAGCCGCCTTCGCCACTGGTGTTCTTCCATATATCTACGCATTCCACCGCTACACATGGAGTTCCACTCTCCTCTTCTGCACTCAAGTTCAACAGTTTCTGATGCAATTCTCCGGTTGAGCCGAAGGCTTTCACATCAGACTTATTGAACCGCCTGCACTCGCTTTACGCCCAATAAATCCGGACAACGCTTGCCACCTACGTATTACCGCGGCTGCTGGCCAGCT
+
CFGGGGGGGGGGGGGGGGGGGGGGGGGGGGGGGGGGGGGGGGGGGGGGGGGGGGGGGGGGGGGGGGGGGGGGGGGGGGGGGGGGGGGGGGGGGGFGGGGGGGGGGGGGGGGGGGGGGGGGGGGGGGGGGGGGGGGGGGGGGGGGGGGGGGGGGGGGGGGGGGGGGFGGGGGGGGGGGGGGGGGGGGGGGGGGGGGGGGGGGGGGFFGFFGGF>BEEFFFFFFFFGBFDBFFFFFFF>03;?CAA?3>D@FFFFFFEF6B9>BFFFF?FF7>FBFBF632):FDA666>9996?B::,####
@M05025:20:000000000-B499F:1:1102:19019:5342 2:N:0:CAAAAG
ATATGTGGACTACTCGGGTTTCTAATCCTGTTTGCTCCCCACGCTTTCGAGCCTCAACGTCAGTTACCGTCCAGTAAGCCGCCTTCGCCACTGGTGTTCCTCCTAATATCTACGCATTTCACCGCTACACTAGGAATTCCGCTTACCTCTCCGGCACTCTAGATGGACAGTTTCCAAAGCAGTCCAGGGGTTGCGCCCCTGCCTTTCACTTCAGACTTGCCCGTCCGTCTACGCTCCCTTTACACCCCGTTAATCCGGATCATGCTTGCCCCCTACGTATTACCGCCGGCGCGCGCCAGCG
+
<DEFGGGGGGGGGGGGEEFBFGGG9EFGGGFDDGGFDGFGGGGGGEFEC<@FFEFEFGGGGCFDCFFGGGGCFGGGGGGGGGGGGGGGGCCDFFGFEEFGGGGGFGGGFGGGGGGGGGGEGGGDG:FFFFFG@EFGGFFGCEEG8FGGGD=FEECEG8@9;DEG;@DDCFAFGGA:>F89FC9DFFGCEG@ED*48*:;1>?;4187=1=8AC*4>A60=AAE5C9>8((.7135838@+=)8+7)7)(-(4().)30),(.))-4))0(40-(-.,.46.66<((-3,(,(((--(####
@M05025:20:000000000-B499F:1:1102:26425:5386 2:N:0:CAAAAG
ATATGTGGACTACTAGGGTTTCTAATCCTGTTTGCTCCCCACGCTTTCGCACCTCAGTGTCAGTATCAGTCCAGGTGGTCGCCTTCGCCTCTGGTGTTCCTTCCTATATCTACGCATTTCACCGCTACACAGGAAATTCCACCACCCTCTACCGTACTCTAGCTTGCCAGTTTTGGATGCAGTTCCCAGGTTGAGCCCGGGGCTTTCACATCCAACTTAACAAACCACCTACGCGCGCTTTACGCCCAGTACTTCCGATTAACGCTTGCACCCTCTGTATTACCGCGGCTCCTGGCCGCAG
+
CFGGGGGGGGGGGGGGGGGGGGGGGGGGGGGGGGGGGGGGGGGGGGGGGGGGGGGGGGGGGGGGGGGGGGGGGGGGGGGGGGGGGGGGGFGGGGGGGGGGGFGGGGGGGGGGGGGGGGGGGGGGGGGGGGGGGGGGGGGFGGGGGGGGGGGGGGGGGGGGGGGFGGGGGGGGGGGG,EDFGGGGGGGFFGGGGGFFFFGEGGGGF4DFFCGFFEB@FFFFFFFFGF=493)7>D5A53651.:8;ABB?3A4>26)4054?4<?B8??F))46,2().)<A*69(-,296(((5(2.####
@M05025:20:000000000-B499F:1:1102:25495:5388 2:N:0:CAAAAG
ATATGTGGACTACAGGGGTTTCTAATCCTGTTCGCTACCCATGCTTTCGAGCCTCAGCGTCAGTTGCAGACCAGAGAGCCGCCTTCGCCACTGGTGTTCTTCCATATATCTACGCATTCCACCGCTACACATGGAGTTCCACTCTCCTCTTCTGCACTCAAGTTCAACAGTTTCTGATGCAATTCTCCGGTTGAGCCGAAGGCTTTCACATCAGACTTATTGAACCGCCTGCACTCGCTTTACGCCCAATACATCCGGACAACGCTTGCCACCTACGTATTACCGCGCCTCCTGGCCGAAA
+
CGGGGGGGGGGGGGGGGGGGGGGGGGGGGGGGGGGGGGGGEGGGGGGGGGGDGFGGGGGGGGGGGCFGGGGGGGGFGGGGGGGGGGGGGGGGGGGGGGGGGGGFGGGGGFGGGGGGGGGGGGGGGGGGGGCFDCFGGGGEGC9,4@FGGGGGGGGGFGGFGCFGGGGGGGGGGGGGFGGGGCGGFFGGGGGGDGCGFEGGG>FFFA8FC7F>A@EEFFEFFFFFGFFEF@5=BF=AF@;F@FFADAEFF@@)75C33(.33<619?01>BF?6:20(2<<.@4-,3(((,(,(,,3.####
@M05025:20:000000000-B499F:1:1102:12315:5567 2:N:0:CAAAAG
ATATGTGGACTACTCGGGTTTCTAATCCTGTTTGCTCCCCACGCTTTCGCACCTGAGCGTCAGTCTTTGTCCAGGGGGCCGCCTTCGCCACCGGTATTCCTCCAGATCTCTACGCATTTCACCGCTACACCTGGAATTCTACCCCCCTCTACAAGACTCTAGCTTGCCAGTTTCAAATGCAGTTCCCAAGTTAAGCTCGGGGATTTCACATCTGACTTAACAAACCGCCTGCGTGCGCTTTACGCCCAGTAATTCCGATTAACGCTTGCACCCTCCGTATTACCGCGGCTGCTGGCCCCCC
+
CFGGGGGGGGGGGGGGGGGGGGGGFGGGGGGGGGGGGGGGEGGGGGGGGGGGGGGFGGGGGGGGGGGGGGGGGGGGGGGGGGGFGGGGGGGGGGEGGGGGGGGGFGGGGGGGGGGGGGFGGGGGGGGGGGGGGGFGGCGGGGFFFGGGGGGGGGGGGGFGGGGGGGGFGDGACGGGGGGGGGGGGGGGGGGFC7;<:DDEGG4CFFFFFGGFFEFCFA);AFFAFDFFFF36>EDFFF0>B>F@?>>>?>)2<4A<?2:1:<2841:?FFF1<0449?:7?FFFF61999>1>?((,####
@M05025:20:000000000-B499F:1:1102:10283:5574 2:N:0:CAAAAG
ATATGTGGACTACAAGGGTTTCTAATCCTGTTCGCTACCCATGCTTTCGAGCCTCAGCGTCAGTTGCAGACCAGAGAGCCGCCTTCGCCACTGGTGTTCTTCCATATATCTACGCATTCCACCGCTACACATGGAGTTCCACTCTCCTCTTCTGCACTCAAGTTCAACAGTTTCTGATGCAATTCTCCGGTTGAGCCGAAGGCTTTCACATCAGACTTATTGAACCGCCTGCACTCGCTTTACGCCCAATAAATCCGGACAACGCTTGCCACCTACGTATTACCGCGGCTGCTGGCCATCT
+
CGGGGGGGGGGGGGGGGGGGGGGGGGGGGGGGGGGGGGGGGGGGGGGGGGGGGGGGGGGGGGGGGGGGGGGGGGGGGGGGGGGGGGGGGGGGGGGGGGGGGGGGGGGGGGGGGGGGGGGGGGGGGGGGGGFGGFCGGGGGGFGGGGDFFFGGGGGGGGGGGFFGG=FGGGGGGGGGDFGGGGGGG;FGG6CEDGGGGG>EGDFFFAFFFFGFFFF=FFFAABACG9ABB>F23?8A;@>FFEFF?AA>(:@EFCCEB28>;<:B>B02522>?:0?678A46>A(014>>(1),4:(####
@M05025:20:000000000-B499F:1:1102:19933:5611 2:N:0:CAAAAG
ATATGTGGACTACACGGGTATCTAATCCTGTTTGCTCCCCACGCTTTCGTGCCTCAGTGTCAATGTTGGTCCAGGTAGCTGCCTTCGCCATGGATGTTCCTCCTGATCTCTACGCATTTCACTGCTACACCAGGAATTCCGCTACCCTCTACCACATTCTAGTCATCCAGTATCCACTGCAGTTCCCAGGTTGAGCCCAGGGCTTTCACAACGGACTTAAATAACCACCTACGCACGCTTTACGCCCAGTAATTCCGAGTAACGCTTGCACCCTTCGTATTACCGCGGCTGCTGGCCCCTT
+
CGGGGGGGGGGGGGGGGGGGGGGGGGGGGGGGGGGGGGGGGGGGGGGGGGGGGGGGGGGGGGGGGGGGGGGGGGGGGGGGGGGGGGGGGGGGGGGGGGGGGGGGGGFGGGGGGGGGGGGGGGGGGGGGGGGGGGGGGGGGGGGGGFGGGGGGGGGGGFGGGGGGFGGFGDGGGGFGGGGGGGGGGGGGGFFFFF?FGGGGGGGGFFGFFGGB>55@EFEFFF6AGB@FDFFFDEBFF9>B==FE@D58;;CEF?FF@?BFFE33(6?8:3@@?D:<1:1<:FA>6090;>4???2?(####
@M05025:20:000000000-B499F:1:1102:18216:5638 2:N:0:CAAAAG
ATATGTGGACTACAAGGGTTTCTAATCCTGTTTGCTCCCCACGCTTTCGAGCCTCAGCGTCAGTTACAGACCAGAGAGCCGCCTTCGCCACTGGTGTTCCTCCATATATCTACGCATTTCACCGCTACACATGGAATTCCACTCTCCTCTTCTGCACTCAAGTCTCCCAGTTTCCAATGACCCTCCCCGGTTGAGCCGGGGGCTTTCACATCAGACTTAAGAAACCGCCTGCGCTCGCTTTACGCCCAATAAATCCGGACAACGCTTGCCACCTACGTATTACCGCCGCTGCTGGCCGGCT
+
CGGGGGGGGGGGGGGGGGGGGGGGGGGGGGGGGGGGGGGGGGGGGGGGGGGGGGGGGGGGGGGGGGGGGGGGGGGGGGGGGGGGGGGGGGGGGGGGGGGGGGGGGGGGGGGGGGGGGGGGGGGGGGGGGGGGGGGFFGGGGGGGGGGGGGGGGGGGGGGFGGGGGGGGGGDFGGDGCEFGGGGFGGGGGGGGGGGGGGGGGGGG4AFFFEGFFFFEFFFFFFFFGFBE@DFFFB>BBF?F?2@>?EFFF004A<A7>>@BF::;FFFFFFFFF<BFB:>4>7<D:((-2((-.7?F:####
@M05025:20:000000000-B499F:1:1102:23887:5655 2:N:0:CAAAAG
ATATGTGGACTACACGGGTATCTAATCCTGTTTGCTCCCCACGCTTTCGAGCCTCAACGTCAGTCATCGTCCAGAAAGCCGCCTTCGCCACTGGTGTTCCTCCTAATATCTACGCATTTCACCGCTACACTAGGAATTCCGCTTTCCTCTCCGACACTCTAGCCTGACAGTTCCAAATGCAGTCCCGGGGTTGAGCCCCGGGCTTTCACATCTGGCTTGCCATGCCGTCTACGCTCCCTTTACACCCAGTAAATCCGGATAACGCTTGCCCCCTACGTATTACCGCGGCTGCTGGCCTGGT
+
CGGGGGGGGGGGGGGGGGGGGGGGGGGGGGGGGGGGGGGGGGGGGGGGGGGGGGGGGGGGGGGGGGGGGGGGGGFDGGGGGGGGGGGGGGGGGGFGFGGGGGGGGFGGGGGGGGGGGGFGGGGGGDGGGGGGGGC9FGGGGGGGGGGGGGGGGGGGGGGGGDGGGGGGGGGGGGGGFFCFGGFDEGGGGGGGDGEDE8?5CDD4AFGFFG>F@C9EFA@FFFF8CFFE9=>C@EAEFF1BB<?B78B@??F<AAAB90>:B<<1>?<:@?FBF>FFB<<)4=9A:>30>19??0:B3####
@M05025:20:000000000-B499F:1:1102:11610:5685 2:N:0:CAAAAG
ATATGTGGACTACCGGGGTTTCTAATCCTATTTGCTCCCCACGCTTTCGTGCCTCAGTGTCAGTTACAGACCAGGCGACCGCCTTCGCCACTGGTGTTCCTCCATATATCTACGCATTTTACCGCTACACATGGAATTCCATCGCCCTCTTCTGCACTCCAGCATACCAGTTTCCATAGCTTACAATGGTTGAGCCATTGCCTTTTACTACAGACTTAGTACGCCACCTACGCACCCTTTACGCCCAATGATTCCGGTTAACGCTTGCCACCTACGATTTACCGCGGCTGCTGCCACATAG
+
CFGGGGGGGGGGGGGGGGGGGGGGGGGGGGGGGGGGGGGGGGGGGGGGGGGGGGGFGGGGGGGGGGGGGGGGGGGGGGGGGGGGGGGGDGGGGFGGGGGGGGGGGFGFFGGGGGGGGGGGGGGGGGGGGGGGGGCFGGGGGFGGGGGGGGGGGGGGGGGGGGFGGFGFFCCGGGGGGGGGGGGGGGGGFGGEGFGFFFGFGDGCFFC4E:CFFCBFFFFFFFBED>2/86A@BEFEFFDF965>6B>531)?CE553(.4462(413:)4<017??-(,4-9<(4212(4:B32.).####
@M05025:20:000000000-B499F:1:1102:25052:5713 2:N:0:CAAAAG
ATATGTGGACTACCCGGGTTTCTAATCCTGTTTGCTCCCCACGCTTTCGCACCTCAGTGTCAGTATCAGTCCAGGTGGTCGCCTTCGCCACTGGTGTTCCTTCCTATATCTACGCATTTCACCGCTACACAGGAAATTCCACCACCCTCTACCATACTCTAGCTTGCCAGTTTTGGATGCAGTTCCCAGGTTGAGCCCGGGGATTTCACATCCAACTTAACAAACCACCTACGCGCGCTTTACGCCCAGTAATTCCGTTTAACGCTTGCACCCTCTGTATTACCGCGGCTGCTGGCCCGCG
+
CFGGGGGGGGGGGGGGGGGGGGGGGGGGGGGGGGGGGGGGGGGGGGGGGGGGGGGGGGGGGGGGGGGGGGGGGGGGGGGGGGGGGGGGGGGGGGFFGGGGGGGGGGGGGGGGGGGGGGGGGGGGGGGGGGGGGGGGGGGGGGGGGGGGGGGGGGGGGGGGGFCFGGGGGGGGGGFECGGGGGGGGGGGGGGFGGFGGGDGGGDDFFGFFGGFFFF@FFE++BAFG=BFFFFFDFEDB>1>D9AD?>:5629<A9-:?)041ADFF:0<>28<:0:04<)<9?A48206,((,4,::,####
@M05025:20:000000000-B499F:1:1102:12462:5774 2:N:0:CAAAAG
ATATGTGGACTACTCGGGTTTCTAATCCTGTTCGCTACCCATGCTTTCGAGCCTCAGCGTCAGTTGCAGACCAGAGAGCCGCCTTCGCCACTGGTGTTCTTCCATATATCTACGCATTCCACCGCTACACATGGAGTTCCACTCTCCTCTTCTGCACTCAAGTTCAACAGTTTCTGATGCAATTCTCCGGTTGAGCCGAAGGCTTTCACATCAGACTTATTGAACCGCCTGCACTCGCTTTACGCCCAATAAATCCGGACAACGCTTGCCACCTACGTATTACCGCGGCTGCTGGCCTGGC
+
CFGGGGGGGGGGGGGGGGGGGGGGDGGGGGGGGGGGGGGGGGGGGGGGGGGGGGGGGGGGGGGGGGGGGGGGGGGGGGGGGGGGGGGGGGGGGGGGGGGGGGGGGGGGGGGGGGGGGGGGGGGGGGGGGGGGGGGGGGGGGGGGGGGGGGGGGGGGGGGGGGGGGEGGGGGGGGGGGGGGGGGGGGGGGGGGGGGGGGGGGGGGFFGFFGGFFEEFFFFFFFAFCBFEFFFDFFFFFBFF@EFFFFFD((.7)6.69BE99:1>9BF1@?FFFFBFFFFBFFA>:9(4999:???6,####
@M05025:20:000000000-B499F:1:1102:17279:5839 2:N:0:CAAAAG
ATATGTGGACTACTGGGGTATCTAATCCTGTTCGCTACCCATGCTTTCGAGCCTCAGCGTCAGTTGCAGACCAGCGAGCCGCCTTCGCCACTGGTGTTCTTCCATATATCTACGCATTCCACCGCTACACATGGAGTTCCACTCTCCTCTTCTGCACTCAAGTTCAACAGTTTCTGATGCAATTCCCCGGTTGAGCCGAAGGCTTTCACATCAGACTTATTGAACCGCCTGCACTCGCTTCACGCCCAATAAATCCGGACAACGCTTGCCACCTACGTCTTACCGCGCTGTCTGGCCCCAG
+
<FFGGAFFFFG@FF<CFGEGCFGCADGDFGCG9@FEGGGGDGGGGFGFC,CF@FFFFGGBEGE@FFFFGG8FDG,@CEDFGGE?BFF7BCGFGF?E=C9<FGFGGFGCFGGC<DFEG@?FCFCEGFGGGCEGEDFEGFEF,6;E,>8>DFCEDDC9,=DF8,7EFFGGGCGFGFFFEDFFGAE,5,@C6>CCG*:FCED5>7C49@C@6FC4+>*0)B;CAFCF<(:52;)41AA4:9;8(/65=FE:1(/73/?@0(59180(48::@2<?<1((33(4,6)24,2((--.4)(),####
@M05025:20:000000000-B499F:1:1102:7805:5850 2:N:0:CAAAAG
ATATGTGGACTACCGGGGTTTCTAATCCTGTTTGCTCCCCACGCTTTCGTGCCTCAGTGTCAATGTTGGTCCAGGTAGCTGCCTTCGCCATGGATGTTCCTCCTGATCTCTACGCATTTCACTGCTACACCAGGAATTCCGCTACCCTCTACCACATTCTAGTCATCCAGTATCCACTGCAGTTCCCAGGTTGAGCCCAGGGCTTTCACAACGGACTTAAATAACCACCTACGCACGCTTTACGCCCAGTAATTCCGAGTAACGCTTGCACCCTTCGTATTACCGCGGCTGCTGGCCGAGG
+
CFGGGGGGGGGGGGGGGGGGGGGGGGGGGGGGGGGGGGGGGGGGGGGGGGGGGGGGGGGGGGGGGGGGGGGGGGGFGGGGGGGGGGGGGGGGGGGGGGGGGGGGGGGGGGGDGGGGGGGGGGGGGGFGFGGGGGGGGGGGGGGGGGGGGGGGGGGGGGGGGGGGGGGGGGGGGGGGGFEGGGGGGGGDDFFFDGFFCFDGGDDFFFFFFGGFF=5>BFEFFF9FGE3>AFFF2):AB=@EB9FD?FFBDEF6C3?E@;5=@)731(61FBFF6(138801:*544346919:)52::####
@M05025:20:000000000-B499F:1:1102:21487:5899 2:N:0:CAAAAG
ATATGTGGACTACACGGGTATCTAATCCTGTTTGCTCCCCACGCTTTCGAGCCTCAGCGTCAGTTACAGACCAGAGAGCCGCCTTCGCCACTGGTGTTCCTCCATATATCTACGCATTTCACCGCTACACATGGAATTCCACTCTCCTCTTCTGCACTCAAGTCTCCCAGTTTCCAATGACCCTCCCCGGTTGAGCCGGGGGCTTTCACATCAGACTTAAGAAACCGCCTGCGCTCGCTTTACGCCCAATAAATCCGGACAACGCTTGCCACCTACGTATTACCGCGGCTGCTGGCCGCGA
+
CGGGGGGGGGGGGGGGGGGGGGGGGGGGGGGGGGGGGGGGGGGGGGGGGGCGGGGGGGGGGGGGGGGGGFGGGGGGGGGGGGGGGGGGFGGGGGGGGGGGGGGGGGGDGGGGGGGGGGGGGGGGGGGGGGGGGGF>EFGGGGGGGGGGGGGGGGGGGGGFGFGGGGGGGGFGFGFFFFGGGGGGGGGGGGEGG>6DCEGGEDGDAFGAFFGFF@EFFFFF=FCFGF@E;?FFFFFFFB6:?<F:?DFD3<076>B?FB:>BFFFFF0:F:A>?F(::18A36<<?B10>9><0).4(####
@M05025:20:000000000-B499F:1:1102:25904:5920 2:N:0:CAAAAG
ATATGTGGACTACTCGGGTATCTAATCCTGTTTGCTCCCCACGCTTTCGAGCCTCAGCGTCAGTTACAGACCAGAGAGCCGCCTTCGCCACTGGTGTTCCTCCATATATCTACGCATTTCACCGCTACACATGGAATTCCACTCTCCTCTTCTGCACTCAAGTCTCCCAGTTTCCAATGACCCTCCCCGGTTGACCCGGGGGCTTTCACATCAGACTTAAGAAACCGCCTGCGCTCGCTTTACGCCCAATAAATCCGGACAACGCTTGCCACCTACGTATTACCGCGCCTGCTGGCCACCG
+
CGGGGGGGGGFGGGGGGGGGGGGGGGGGGGGGGGGGGGGGGGGGGGGGGGGGGFFCFFGGGGCFGGGGGGGGGGGGFGGGGGGGGGGGGGGGGFGCEGGGFGGGGGGGCEFGGGDGGGGGDFGGGDCGGGGGGGF=FEGG9EEE>D=EFFGF9EGGGEGGGGAD3@EGGFDDEGFFDCFFGGG6:EGGGCEEDC,@EE?GEGDGA6FFF7CAA.=;=CECFF+0266A@0>?6DBDBB0F?9@5?@EF?::<2)4361>>6(413<6:F:AFF?:BF1<AF*6<<BB0(-((50,3.####
@M05025:20:000000000-B499F:1:1102:7170:5950 2:N:0:CAAAAG
ATATGTGGACTACCGGGGTATCTAATCCTGTTCGCTACCCATGCTTTCGAGCCTCAGCGTCAGTTGCAGACCAGAGAGCCGCCTTCGCCACTGGTGTTCTTCCATATATCTACGCATTCCACCGCTACACATGGAGTTCCACTCTCCTCTTCTGCACTCAAGTTCAACAGTTTCTGATGCAATTCTCCGGTTGAGCCGAAGGCTTTCACATCAGACTTATTGAACCGCCTGCACTCGCTTTACGCCCAATAAATCCGGACAACGCTTGCCACCTACGTATTACCGCGGCTGCTGGCCGTGC
+
CGGGGGGGGGGGGGGGGGGGGGGGGGGGGGGGGGGGGGGGGGGGGGGGGGGGGGGGGGGGGGGGGGGGGGGFGGGGGGGGGGGGGGGGGGGGGGGGGGGGGGGGGGGGGGGGGGGGGGGGGGGGGGGGGGGGGGGGGGGGGGGG9FDGGFDFGFGGGGGGGGFCFGGGGGGGGGGGFGGGGGGGGGFGGGGGDGGGGGDGGGGGFFGFFGGFA@3@FFFFFFFCGDFEFF>DFFFFFBDF@<FEF:>E;8EEEEEFF>),9?B>>:?FF(9?6(4>642<?44<:>>;0348237:(####
@M05025:20:000000000-B499F:1:1102:22453:5954 2:N:0:CAAAAG
ATATGTGGACTACAAGGGTTTCTAATCCTGTTTGATCCCCACGCTTTCGCACATCAGCGTCAGTTACAGACCAGAAAGTCGCCTTCGCCACTGGTGTTCCTCCATATCTCTGCGCATTTCACCGCTACACATGGAATTCCACTTTCCTCTTCTGCACTCAAGTTTTCCAGTTTCAAATGACCCTCCACGGTTGAGCCGTGGGCTTTCACATCAGACTTAAGAAACCGCCTACTCGCGCTTTCCGCCCAATACTTCCGGATAACGCTTGCCACCTACGTATTACCGCGGCTGCTGGCCTAGT
+
-<6CFEFF9@FGGGGCEEG@FGFGFFGE<E<C,C,C<F<DFED+CCGGGGDG@D@CC<FE77:F,6CEFCE<F8F<,6FGGC7@CC,BFGGGG@:CEC9<<<49CF,A5EFDGDD7BFEFGGFGGDGGGA9?=E=,9?,CE9,>E9D;EFCCFFF=?,6D,=E,36E=FFFG=:,,7@=DDDFDC>DGG@D69;,,45@7B95;>6>;@CFAA=*);B*3+4+*;75?9@B208)?51()()081>>==3))))7=,35(3<?:F0:0)5<2<<(522<)(*))-49(,(3:)5((,####
@M05025:20:000000000-B499F:1:1102:16519:6003 2:N:0:CAAAAG
ATATGTGGACTACTCGGGTATCTAATCCTGTTCGCTACCCATGCTTTCGCTCCTCAGCGTCAGTAACTGCCCAGTAACCTGCCTTCGCCATCGGTGTTCCTCCTGATATCTGCGCATTTCACCGCTACACCAGGAATTCCAGTTACCCCTACAGTACTCAAGTTATGCCCGTATCGCCTGCACGCCCGGAGTTAAGCCCCGGAATTTCACAGACGACGCGACAAACCACCTACGAGCCCTTTACGCCCAGTAATTCCGGACAACGCTCGCACCCTACGTATTACCGCGGCTGCTGGCGACA
+
CGFGGGGGGGFGFGGGGGGGGGGGGGGGGGGGGGGGGGGGGGGGGGGGGGGGGGGGGGGGGGGGGGGGGGGGGGGGGGGGGGGGGFGGGGGGGGFGGGGGFGGGGGGGGGGGGGGGGEGGGGGGGGGGFGGGGGG8FGGGGGGGFGDGGGGGGGGGGGGGFGGGGGCGEGGGGGGG>EGGGGGGGGGGGEDGFC@EGGGGGDGGFFFCFGGFFF>9EFFFEF3>4=@F?<F81>ED>>B58?FF(>5D6:2A2.44<?EFF08<028:D9069B?:?:.8:F94629;(9>>?B:0(####
@M05025:20:000000000-B499F:1:1102:23818:6013 2:N:0:CAAAAG
ATATGTGGACTACTAGGGTTTCTAATCCTGTTTGCTCCCCACGCTTTCGAGCCTCAGCGTCAGTTACAGACCAGAGAGCCGCCTTCGCCACTGGTGTTCCTCCATATATCTACGCATTTCACCGCTACACATGGAATTCCACTCTCCTCTTCTGCACTCAAGTCTCCCAGTTTCCAATGACCCTCCCCGGTTGAGCCGGGGGCTTTCACATCAGACTTAAGAAACCGCCTGCGCTCGCTTTACGCCCAATCACTCCGGACAACGCTTGCCACCTACGTCTTACCGCGGCTCCTGGCAGAAC
+
CGGGGDFDFGGGGGGGGG<FFGGGFDFFGGFFCFGGGCCFFGGGGGGGGCFCCFGFGGGGGGGFAFGFGGFFFGFCFDFGGGGGGFDFFEGFGGGFGGGGGGGGGFGGG<<FDGGGEFGGGGFGGGDC<FFDGCF>FGGGGGGG9?EFGGGGGGGAFGF8@FAGGGGGGD6@EGDCFFFGD8DGGEE8CEGGG5CFGE5*>CCDAFGFAFFF4334;84@AF+=FD@EFFFF>B5>DF?@6BB>(78>::.5(6622>E>>609>FF658A38(,8<1(12920(9>990(43)(,(####
@M05025:20:000000000-B499F:1:1102:17583:6019 2:N:0:CAAAAG
ATATGTGGACTACTCGGGTATCTAATCCTGTTCGATACCCACGCTTTCGTGCCTCAGCGTCAGTAGGGCGCCGGTATGCTGCCTTCGCAATCGGAGTTCTGCGTGATATCTATGCATTTCACCGCTACACCACGCATTCCGCATACTTCTCGCCCACTCAAGAACGCCAGTTTCAACGGCTCGACGGCGTTGAGCACCGCATTTTTACCGCTGACTTGGCATCCCGCCTACGCACCCTTTAAACCCAATAAATCCGGAAAACGCTCGCATCCTCCGTATTACCGCGGCTGCTGGCACGGAA
+
CGGGGGGGGGGGGGGGGGGGGGGGGGGGGGGGGGGGGGGGGGGGGGGGGGGGGGGGGGGGGGGGGGGGGGGGGGGGGGGGGGGGGGGGGGGGGGGGGGGGGGGGGGGGGGGGFGGGGGGGGGGGGGGGGGGGFGDEGGGGGGGGGGGGGGFEGGGGGGGGGGFGGGGGGGGGGGCGGGGGDGGGGGGGGGGGGGGGGGDGDGGGFFGFFGGFFFFFFFFFFFFFGFFF(-8:>3D@EF<F<AFBBFFF2>B<>9?>B:)4:<B>2(9>D:>?F>?723?:46<((-4>99??D(144####
@M05025:20:000000000-B499F:1:1102:5363:6037 2:N:0:CAAAAG
ATATGTGGACTACAAGGGTTTCTAATCCTGTTCGCTACCCATGCTTTCGAGCCTCAGCGTCAGTTGCAGACCAGAGAGCCGCCTTCGCCACTGGTGTTCTTCCATATATCTACGCATTCCACCGCTACACATGGAGTTCCACTCTCCTCTTCTGCACTCAAGTTCAACAGTTTCTGATGCAATTCTCCGGTTGAGCCGAAGGCTTTCACATCAGACTTATTGAACCGCCTGCACTCGCTTTACGCCCAATAAATCCGGACAACGCTTGCCACCTACGTATTACCGCGGCCGCTGGCCCGCG
+
CGEGGGGGFGGGGGGGGGGGGGGGGGGGGGFGGGGGGGGGGFGGGGGGGFGGGGGGGGGGGGGGGGGGGFFGGGGGGGGGGDGGGGGGGGGFGGDCEFGGGGGGGGGGGGGGGGGGGGGAGGGGGGGGGGGGGGFGGGGGFFGGGFGGGGGGGGFGFGGGGGGGGGCGGGGGGGGGCFGGGGGGGGGGDGGGGGGGGGGGGCFGFFGFFGCFFE=@AB=FFFFFGD9>>@FFFFFFFF0>?CF:@F>><@F3CEC8>(:9B<6(41:?>?DB(84((44>>FAAB(321(496(7:(####
@M05025:20:000000000-B499F:1:1102:10151:6055 2:N:0:CAAAAG
ATATGTGGACTACTCGGGTTTCTAATCCTGTTTGCTCCCCACGCTTTCGCACCTCAGTGTCAGTATCAGTCCAGGTGGTCGCCTTCGCCACTGGTGTTCCTTCCTATATCTACGCATTTCACCGCTACACAGGAAATTCCACCACCCTCTACCATACTCTAGCTCGACAGTTTTGAATGCAGTTCCCAGGTTGAGCCCGGGGATTTCACATCCAACTTAACGAACAACCTACGCGCGCTTTACGCCCAGTAATTCCGATTAACGCTGGCACCCTCTGTATTACCGCGGCTGCTGGCCCCAC
+
CGGGGGGGGGGGGGGGGGGGGGGGGGGGGGGGGGGGGGGGGGGGGGGGGGGGGGGGGGGGGGGGGGGGGGGGGGGGGGGGGGGGGGGGGGGGGGGGGGGGGGGGGGGGFGGGGGGGGGGGGGGGGGGGGGGGGGGGGGGGGGGGGGGGGGGGGGGGGGGFGFGGGGGGGGGGGGGGEGGGGGGGGGGGGF9EGCGGGGGGGGDGFFGFFFGFFEBEFFFFFB>?G23A>EFF;EFFF91>@FFFF@DD??<ABB<9238<0))246((81)4::???<<ABFA<090(,49?:2218####
@M05025:20:000000000-B499F:1:1102:10961:6076 2:N:0:CAAAAG
ATATGTGGACTACTAGGGTTTCTAATCCTGTTTGCTCCCCACGCTTTCGTGCATCAGTGTCAGTGACAGTCCAGTAAGCCGCCTTCGCCACTGGTGTTCCTCCTAATATCTACGCATTTCACCGCTACACTAGGAATTCCGCTTACCTCTCCTGCACTCCAGCATGACAGTTTCAAAAGCAGTCCCGGGGTTAAGCCCCGGGCTTTCACTTCTGACTTACCATGCCACCTACGCACCCTTTACACCCAGTAATTCCGGATAACGCTTGCCCCCTACGTATTACCGCGGCCCCTGGCCGACG
+
CGGGGGGGGGGGGGGGGGGGGGGGGGGGGGGGGGGGGGGGGGGFGGGGGGGGGGGGGGGGGGGGGGGGGGGGGGGGGGGGGGGGGGGGGGGGGGGGGGGGGGGGGGGGGGGGGGGGGGGGGGGGGGGGGGFFGGGGGGGGFGGGGGBEGGGGGGGGGGGFGGGGGGGGGGFGGGGGGGFCDGGGGGGDEEGGGGFGGGGGEGGCFFGFFFFFFFEFFFFFFFFAFEFFFFFE2A;AEDFFF3C==FAA?E3CCCFC@.5/34<:>?::F22?164?B2)48BFD(-(-(((-(18?1####
@M05025:20:000000000-B499F:1:1102:15861:6117 2:N:0:CAAAAG
ATATGTGGACTACCAGGGTTTCTAATCCTGTTCGCTCCCCATGCTTTCGCTTCTCAGCGTCAGTAGTGGCCCAGAGACCTGCCTTCGCCATCGGTGTTCCTCCTGATATCTGCGCATTCCACCGCTACACCAGGAATTCCAGTCTCCCCTACCACACTCTAGTCTGCCCGTACCCACTGCAAGTCCGGGGTTGAGCCCCGGATTTTCACAGCAGACGCGACAAACCGCCTACAAGCTCTTTACGCCCAATAATTCCGGACAACGCTCGCACCCTACGTATTACCGCGGCCGCTGTCCCGGA
+
CGGGGGGGGGGGGGFGGGFGGGGGGGGGGGGGGGGGGGGGGGGGGGGGGGGGGGGGGGGGGGGGGGGGGGGGGGGGGGGGGGGGGGGGGGGGGGGGGGGGGGGGFFGGGGGGGGGGGGGGGGGGGGGGGGGFGGGGGGGGGGGGGGGGGGGGGGGGGGFFGDGGGGGGGGGGGGGGGGGGGGGFGEGGGGGC95DFGGGGGDDGAFFFFCGFFDFFFFFFFBDFGDFFFFF?:4*:67<?9)=3<D>32<0):)-6?B3;>FFF;8?BFBF4:(44,475,*44469(((,2,7,,)####
@M05025:20:000000000-B499F:1:1102:10701:6176 2:N:0:CAAAAG
ATATGTGGACTACCAGGGTTTCTAATCCTGTTCGCTACCCACGCTTTCGTTCCTCAGCGTCAGTTACTGCCCAGAGACCCGCCTTCGCCACCGGTGTTCCTCCTGATATCTGCGCATTTCACCGCTACACCAGGAATTCCAGTCTCCCCTGCAGTACTCAAGTCTGCCCGTATCGCCTGCAAGCCAGCGGTTGAGCTGCTGGTTTTCACAAACGACGCGACAAACCGCCTACGAACTCTTTACGCCCAGTAATTCCGGACAACGCTTGCCCCCTACGTATTACCCCGGCTGCTGGCCCGGG
+
CGDFFGGGGGGGGGGGGGGGGGGGGGGGGGGGGGGGGGGGCFGEEFGGGGGGGGGGDGGGGGEGGGGGGGGGGGGGGGFGGGGGGGFGGGGFEGFGGGGGGGGGGFGDGGGGGGGGGGGGGGGGGECEGGGGGGGGGGGG9DFGGGGGCGCFGFGFGGFFFGGFGAEFGCB8>F6CEC3@6,E>G>:C*3A799CFGFGCE4D:AFG6FF4)/522)89AE>E4C;9AB:DF?BFE)6)=A9678<@533)544<B:>5>B:6,403(0,53;96:???>?FFA(,-0166:))(-,####
@M05025:20:000000000-B499F:1:1102:26669:6179 2:N:0:CAAAAG
ATATGTGGACTACAGGGGTATCTAATCCTGTTCGATACCCACGCTTTCGTGCCTCAGCGTCAGTAGGGCGCCGGTATGCTGCCTTCGCAATCGGAGTTCTGCGTGATATCTATGCATTTCACCGCTACACCACGCATTCCGCATACTTCTCGCCCACTCAAGAACGCCAGTTTCAACGGCTCGACGGCGTTGAGCACCGCATTTTTACCGCTGACTTGGCATCCCGCCTACGCACCCTTTAAACCCAATAAATCCGGATAACGCTCGCATCCTCCGTATTACCGCGGCTGCTGGCACACCA
+
CGGGGGGGGGGGGGGGGGFGGGGGGGGGGGGGGGGGGGGGFGEGGGGGGGGGGGGGGGGGGGGGGGGGGGGGGGGGGGGGGGGGGGGGGGGGGGGGGGGGGGGGGGGGGGGGGGGGGGGGGGGGGGGGGGGEFCGGGGGGGGDECFGGGGGGDEGGGGGGF9<8?EGGGG:;EGGGGGGGDGGGGGGGGGGGFCFDGGGDGDCFFFGFFG3>BFFAFF:F?FFFGFFFBBF?B>BBD?FFF2@FFBEF(8>6:44>9(03<B1;08(2>:97?B:03084:F46996>B9<770:?>####
@M05025:20:000000000-B499F:1:1102:12129:6180 2:N:0:CAAAAG
ATATGTGGACTACTGGGGTTTCTAATCCTGTTTGCTCCCCACGCTTTCGAGCCTCAACGTCAGTTACAGTCCAGTAAGTCGCCTTCGCCACTGGTGTTCCTCCTAATATCTACGCATTTCACCGCTACACTAGGAATTCCACTTACCTCTCCTGCACTCCAGCCTGACAGTTTCCAATGCAGTCCAGGGGTTGAGCCCCTGCCTTTCACACCAGACTTGCCATGCCGTCTACGCTCCCTTTACACCCAGTAAATCCGGATACCGCTTGCCCCCTACGTATTACCCCGGCTCCTGGCCCGCG
+
CGGGGGGGGGGGGGGGGGGGGGGGGGGGGGGGGGGGGGGGGGGGGGGGGGGGGGGGGGGGGGGGGGGGGGGGGGGGGGGGGGGGGGGFFGGGGGGGGGGGGGGGGGGGGGGGGGGGGGGGGGGGGGGGGGGGGGGGGGGGGGGGGGGGGGGGGGGGGGGGGGGGGGGGGGGGGGGGGGFGGGGGGGGGGDEEGGFGGGGGGGGGFFGAFFGF>B=BFCBFF>F*;>BE@D>EFA5?FF@B@3CFFFBF(.)/7)9;BF)3:).(:9:4F>??>2:????)36:2(3((42(-,..4.####
@M05025:20:000000000-B499F:1:1102:7065:6198 2:N:0:CAAAAG
ATATGTGGACTACACGGGTTTCTAATCCTGTTCGCTCCCCACGCTTTCGAGCCTCAGCGTCAATGTTAGACCAGAAAATCGCCTTCGCCACTGGTGTTCCTCCAAATATCTACGCATTCCACCGATACACTTGGAATTCCATTTTCCTCTTCTACATTCAAGTCTGTCAGTTTCCAATGCCGTTCCATGGTTAAGCCGTGGGCTTTCACATTAGTCTAAACAGACCGCCTGCGCTCCCTTTACGCTCAATAAATCACGACAAAGCTGCTCACCGACGTATTACCGTGGAGTGTCGGCGTGG
+
-C6EGC6,C@@6C<DC+@78@C<6CCFAFGE<<@F7;@<BFGD+@B@FC,;::8ECFC7@C:@CF,C<E9ECEE,,CC,<C,?,BF=,BC=?FFFGAFGAF,4EEAF,A<@EGGCB:F,9FEB>+8C@FAF9EFCEA=,9,48,@>9,DFFG9@E,,EE;=F=@BEF=FC,7=,6,,EEFFC+@DFC9CCCG78D@EE>*@7**39?E6:7BA*/:@F:6@89?F@=B(-89@B)=583A36=>()))/1))))9)(/2((,,,(.,()-))(-(-(-454*-6(((,((.,.)((-####
@M05025:20:000000000-B499F:1:1102:14298:6217 2:N:0:CAAAAG
ATATGTGGACTACCCGGGTATCTAATCCTGTTCGCTACCCATGCTTTCGAGCCTCAGCGTCAGTTGCAGACCAGAGAGCCGCCTTCGCCACTGGTGTTCTTCCATATATCTACGCATTCCACCGCTACACATGGAGTTCCACTCTCCTCTTCTGCACTCAAGTTCAACAGTTTCTGATGCAATTCTCCGGTTGAGCCGAAGGCTTTCACATCAGACTTATTGAACCGCCTGCACTCGCTTTACGCCCACTAAATCCGGACAACGCTTGCCACCTACGTATTACCGCGGCTGCTGGCCGGTC
+
CGGGGGGGGGGGGGGGGGGGGGGGGGGGGGGGGGGGGGGGGGGGGGGGGGGGGGGFGGGGGGGGGGGGGGGGFGFGGGGGGGGGGGGGGGGGGGGGGGGGGGGGGFGGFGGGGGGGGGGGGGGGGGGGGGGGGGGGGGGGGGGGGGGGGGFGGGGGGGGGGGFGGGGGGGGGGGGGGGGGGAFFFDGGEGEEDGFGGGDGGGGGFFGFFGGFFF=EFFF>EFFFGFFE@FFBBA8FFFF>;CFFFEA>(633.?CE99:>9?BF0346>748?B::?FFF??><1((,3(4<2)4:(####
@M05025:20:000000000-B499F:1:1102:21942:6223 2:N:0:CAAAAG
ATATGTGGACTACTAGGGTATCTAATCCTGTTTGCTCCCCACGCTTTCGTGCCTCAGTGTCAATGTTGGTCCAGGTAGCTGCCTTCGCCATGGATGTTCCTCCTGATCTCTACGCATTTCACTGCTACACCAGGAATTCCGCTACCCTCTACCACATTCTAGTCATCCAGTATCCACTGCAGTTCCCAGGTTGAGCCCAGGGCTTTCACAACGGACTTAAATAACCACCTACGCACGCTTTACGCCCAGTAATTCCGAGTAACGCTTGCACCCTGCGTATTACCCCGGCTGCTGGCCCAGA
+
<FEFGGGGGGGGGGGGGGGGGGGGGGGGGGGGGGGGGGGGGGGDGGGGGGGDFGGGGFGGGGGGGGGGGGGFCGGGGGGGGGGGGGGGGEEGGFGGGGGGGGGGGGGGGGFFGGGGGGGGGGAFGGGGGFAFGGGFFFGGGGGGGGGGGGGGGGGGGGFDGFGGGGGGGFGGEF8;BEFGGGGGGGGAFFGGGFGGDEGGGGD6DAGFFGDEEA9AFF;BFFFFGFFF5=AED*3@E=9BB9FE=8AF2;CEE?C)6(8184<;9<<()/.61=((3,-8:8<)((-42(-(:??04####
@M05025:20:000000000-B499F:1:1102:18987:6225 2:N:0:CAAAAG
ATATGTGGACTACCAGGGTTTCTAATCCTATTTGCTCCCCACGCTTTCGTGCCTCAGTGTCAGTTACAGACCAGGCGACCGCCTTCGCCACTGGTGTTCCTCCATATATCTACGCATTTTACCGCTACACATGGAATTCCATCGCCCTCTTCTGCACTCCAGCATACCAGTTTCCATAGCTTACAATGGTTGAGCCATTGCCTTTTACTACAGACTTAGTACGCCACCTACGCACCCTTTACGCCCAATGATTCCGTATAACGCTTGCCACCTACGTATTACCCCGGCTGCTGGCACGCTA
+
CGGGGGGGGGGGGGGGGGGGGGGGGGGGGGGFDGGGFGFGGGGGGGGGGGGGGGGGGGGGGGFFEGGGGGGGGGGGGGGGGGGGGGGGGGGGGGGGGGGGGFGGGGGGGGGGGGGGGGGGGGGGGFEGGGCGFGGGEEFGGFGGEGGGGGGGGGGFGADEFGGGFABFGCEFDFFAFF8DGG,DFFEFFGC69:FCCEFCGGGFFF>FFFF5A@BFFFC9BAED>AFFBBAD>EFF>DBFFFBA>>D)3;9?C7<@),;@)6;@@F08@AB<?BFF14-4)=<((,(((,-,.3?(5####
@M05025:20:000000000-B499F:1:1102:10472:6226 2:N:0:CAAAAG
ATATGTGGACTACTCGGGTTTCTAATCCTGTTCGATACCCACGCTTTCGTGCCTCAGCGTCAGTAGGGCGCCGGTATGCTGCCTTCGCAATCGGAGTTCTGCGTGATATCTATGCATTTCACCGCTACACCACGCATTCCGCATACTTCTCGCCCACTCAAGAACGCCAGTTTCAACGGCTCGACGGCGTTGAGCACCGCATTTTTACCGCTGACTTGGCATCCCGCCTACGCACCCTTTAAACCCAATAAATCCGGATAACGCTCGCATCCTCCGTATTACCGCGGCTGCTGGCACGCAC
+
CFGGGGGGGGGGGGGGGGGGGGGGGGGGGGGGGGGGGGGGGGGGGGGGGGGGGGGGGGGGGGGGGGGGGGGGGGGGGGGGGGGGGGGGGGGGGGGGGGGGGGGGGGGGGGGGGGGGGGGGGGGGGGGGGGFFGGGDGEGGGGGGGGGGGGGGGGEGGGGFGGGGGGGGGGGGGGGGGGEGDGGGGGGGGGGGGGGFGGGG59<CAFGFFGGEFFFFFF:FF9@FGBF;0?FF>@DFFFF:><7??B3723>ABF?F>B><AD?9021>:?F?B>0912<B<=4<B(0971:02(484####
@M05025:20:000000000-B499F:1:1102:19148:6307 2:N:0:CAAAAG
ATATGTGGACTACAAGGGTTTCTAATCCTGTTTGCTCCCCACGCTTTCGTGCCTCAGTGTCAATGTTGGTCCAGGTAGCTGCCTTCGCCATGGATGTTCCTCCTGATCTCTACGCATTTCACTGCTACACCAGGAATTCCGCTACCCTCTACCACATTCTAGTCATCCAGTATCCACTGCAGTTCCCAGGTTGAGCCCAGGGCTTTCACAACGGACTTAAATAACCACCTACGCACGCTTTACGCCCAGTAATTCCGAGTAACGCTTGCACCCTTCGTATTACCCCGGCTGCTGGCCAGAA
+
CFGGFFGFFGGGGGGGGGEGGGGGGGGGGGGGGG9FGFFCFE@CGGGACEFD8@EFGFGFEGGGDCFGFGGGGGFFEGGGDGFGFE<FF:CFGGGFGGFFGGGGGGGGGGG<EDECGGGCBDDF?CAFGGADEGGGGFCA4@C+8DFD>DFG9EFFGF;DFFG,,4@ECFGCD=E8@EGGG8EAGGDGG+AEDD,=F8DGGD+AFFF7CF6@BA99DFF+=EF5FFE>A240)/*39==E==FFFFA;26C)97<EE736;<C<0;(/87@@73@@D30<0@A2(-100(-(.5(4(####
@M05025:20:000000000-B499F:1:1102:21027:6350 2:N:0:CAAAAG
ATATGTGGACTACTGGGGTTTCTAATCCTGTTTGCTCCCCACGCTTTCGAGCCTCAGCGTCAGTTACAGACCAGAGAGCCGCCTTCGCCACTGGTGTTCCTCCATATATCTACGCATTTCACCGCTACACATGGAATTCCACTCTCCTCTTCTGCACTCAAGTCTCCCAGTTTCCAATGACCCTCCCCGGTTGAGCCGGGGGCTTTCACATCAGACTTAAGAAACCGCCTGCGCTCGCTTTACGCCCAATAAATCCGGACAACGCTTGCCACCTACGTATTACCCCGGCTGCTGGCCACCA
+
CGGGGGGGGGGGGGGGGGGGGGGGGGGGGGGGGGGGGGGGGGEGGGGGGGGGGGGGGGGGGGGGGGGGGGGGGGGGGGGGGGGGGGGGGGGGGGGGGGGGGGGGGGGGGGGGGGGGGGGGGGGGGGGGGGGGGGFFFFGGGGGGGGGGGGGGGGGGGGGGGGGGGGGGGG@FGGGGGGGFFGGGGGGGGGGGGGFGGGGGGGGGFFGFFGGFFF@FFFF8AACFGFFFFFA?9>5@DF6F?AFDF@@F:<,8<2239639>:((12((.36?(2,86,.<:=<2((-((-(4243:4####
@M05025:20:000000000-B499F:1:1102:10063:6374 2:N:0:CAAAAG
ATATGTGGACTACTCGGGTTTCTAATCCTGTTCGCTACCCATGCTTTCGAGCCTCAGCGTCAGTTGCAGACCAGAGAGCCGCCTTCGCCACTGGTGTTCTTCCATATATCTACGCATTCCACCGCTACACATGGAGTTCCACTCTCCTCTTCTGCACTCAAGTTCAACAGTTTCTGATGCAATTCTCCGGTTGAGCCGAAGGCTTTCACATCAGACTTATTGAACCGCCTGCACTCGCTTTACGCCCAATAAATCCGGACAACGCTTGCCACCTACGTATTACCGCGTCTGCTGGCCAGCA
+
CGGGGGGGGGGGGGGGGGGGGGGGGGGGGGGGGGGGGGGGCGGGGGGGGGGGGGGGGGGGGGGGGGGGGGGGGGGGGGGGGGGGGGGGGGGGGGGGGGGGGGGGGGGGGGGGGGGGGGGGGGGGGEGGGGGGGGGGGGGGGGGGGGGGGGGGGGGGFFG8D8@AFGFGGGGGGGGGGGGGGGGGGFGGGGGGGGFGGGGDEGGGFFG6@FGFFFBEFFFFFFFFG75?@@FBBFAFF>@FFFFFFEFF013;>5?@96>(36?>9??6FB>B<::BF<7A?FFA(,-(-(2-),5:(####
@M05025:20:000000000-B499F:1:1102:8425:6470 2:N:0:CAAAAG
ATATGTGGACTACTGGGGTTTCTAATCCTGTTCGATACCCACGCTTTCGTGCCTCAGCGTCAGTAGGGCGCCGGTATGCTGCCTTCGCAATCGGAGTTCTGCGTGATATCTATGCATTTCACCGCTACACCACGCATTCCGCATACTTCTCGCCCACTCGAGGCCGCCAGTTTCAACGGCAGGCCGGGGTTGAGCCCCGACATTTGACCGCTGACTTAACAGCCCGCCTACGCACCCTTTAAACCCAATAAATCCGGATAACGCTCGCATCCTCCGTATTACCGCGGCTGCTGGCACCAGG
+
CGGGGGGGGGGGGGGGGGGGGGGGGGGGGGGGGGGGGGCGGGGGGGGGGGGGGFGGGGGGGGGGGGGGGGGGGGGGGGGGGGGGGGGGGGGGGGGGGGGGGGGGGGGGGGGGGGGGGGGGGGGGDFGGGGGGGGGGGGGGGGDC8FGGGGGGGGGGGFGGFGCGGDGGGGGGGGGGGDEG*CGGGGGGGGG5CGGGGGGDGDGGF=FF@GGEFFBAFFB??7FF<9>F?<FB;>EFDBFFAFFFFFFF?:A):<:99:5644:>BFB>>BF??A?>:?0:4/)(4>9139?2).4<7####
@M05025:20:000000000-B499F:1:1102:19089:6489 2:N:0:CAAAAG
ATATGTGGACTACAAGGGTATCTAATCCTGTTTGCTCCCCACGCTTTCGTGCCTCAGTGTCAATGTTGGTCCAGGTAGCTGCCTTCGCCATGGATGTTCCTCCTGATCTCTACGCATTTCACTGCTACACCAGGAATTCCGCTACCCTCTACCACATTCTAGTCATCCAGTATCCACTGCAGTTCCCAGGTTGAGCCCAGGGCTTTCACAACGGACTTAAATAACCACCTACGCACGCTTTACGCCCAGTAATTCCGAGTAACGCTTGCACCCTTCGTATTACCGCGGCCGCTGGCCAGTG
+
CFGGGFGGGGGGGGGGGGGGGGGGGGGGGGGGGGGGGGGGGGGGGGGGGGFGFGGGGGGGGGGGGGGGGGGGGGGGCGGGGGGGGGFGGGGGGGGGGGGGGGGGGFGGGGGGGGGGGGGGGGGGFGGGGGGGGGGGGGGGGGGGGGGGGGFGGGGGGGGGGGGGGGGGGFGGGGGGGGGGGGGGGGGFGGFFFF?DFFDFFGGGFCCCFFDEDBFA5C=AFFFFG5=?DFFB=5>BB22?B4BBDBE>@>C5C?EEE@3=17C66;D=F<E1;0@D<3=<7FA)-2((-,((-,30.####
@M05025:20:000000000-B499F:1:1102:6468:6521 2:N:0:CAAAAG
ATATGTGGACTACCAGGGTTTCTAATCCTGTTTGCTCCACACGCTTTCGAGCCTCAGCGTCAGTTACAGACCAGAGAGCCGCCTTCGCCACTGGTGTTCCTCCATATATCTACGCATTTCACCGCTACACATGGAATTCCACTCTCCTCTTCTGCACTCAAGTCTCCCAGTTTCCAATGACCCTCCCCGGTTGAGCCGGGGGCTTTCACATCAGACTTAAGAAACCGCCTGCGCTCGCTTTACGCCCAATAAACCCGGACAACGCTTCCCACCTACGTATTACCGCGGCCTCTGGCCCCAC
+
CGDGGC@9<EF8CECGCCFFGFCAFFGFGGGGEFFEGG?FGG7BF@FGGGFGGDFCFGEGGGGEEGFGEACDGGGGAFFGGCFGGGD@FGECFGGF=FGGA?4FFGGDGFFEGFGEGFDGFEFDGGGGGGFFFGEEE?,EAFFGC?FGGDGFGFG;EE=B89EG,D9@??E9,=8@DEE2A=E8EGGEEDGEDF,,9CGGGDDGA6CFFGGFF345A6)1+A+5<@BB0?FD6>.<>>?F2675155@((8A))4(1-)(-(.40?2(0.273.471:267*6<(7((((((()),.####
@M05025:20:000000000-B499F:1:1102:8663:6531 2:N:0:CAAAAG
ATATGTGGACTACTGGGGTATCTAATCCTGTTTGCTCCCCACGCTTTCGTGCCTCAGTGTCAATGTTGGTCCAGGTAGCTGCCTTCGCCATGGATGTTCCTCCTGATCTCTACGCATTTCACTGCTACACCAGGAATTCCGCTACCCTCTACCACATTCTAGTCATCCAGTAACCACTGCAGTTCCCCGGTTGAGCCCAGGGCTTTCACAACGGACTTAAATAACCACCTACGCACGCTTTACGCCCAGTAATTCCGAGTAACGCTTGCACCCTTCGTATGACCCCGGCTGCTGGCGTCGA
+
CFGGGGGGCFGGGGGGGGGGGGGGGGGGFGFGGGG9FGFGGGGDDCEFGGFEGGGGGGGGFFGGGGGGGGGGFGGGGGGGGGGFGFGGGCFGFDG?FGGGGGGGGGFECGGGFFGGG:?AFAECGGGGFGFDCGGFFFGGGGGGGFFGGGGGFFGGGGGGGGGGGGEFGDEE,=,@DGGGFFDFGFF,8CEEGDGGGF61>C>??FFFFCCBE55>5A*9BF1A?@=492/55?DE:59?DFC:?E5;0@C?E<?)46)3=670((/357).42((,..,.*-((-(-2(4(3:(8(####
@M05025:20:000000000-B499F:1:1102:9269:6564 2:N:0:CAAAAG
ATATGTGGACTACAGGGGTTTCTAATCCTGTTCGCTACCCATGCTTTCGAGCCTCAGCGTCAGTTGCAGACCAGAGAGCCGCCTTCGCCACTGGTGTTCTTCCATATATCTACGCATTCCACCGCTACACATGGAGTTCCACTCTCCTCTTCTGCACTCAAGTTCAACAGTTTCTGATGCAATTCTCCGGTTGAGCCGAAGGCTTTCACATCAGACTTATTGAACCGCCTGCACTCGCTTTACGCCCAATAAATCCGGACAACGCTTGCCACCTACGTATTACCGCGGCTGCTGGCCGAAA
+
CGGGGGGGGGGGGGGGGGGGGGGGGGGGGGGGGGGGGGGGCFGGGGGGDGGGGGGGGGGGGGGGGGGFGGGGGGGGGGGGGGGGGGGGGGGGGGGGGGGGGGGGGGGGGGGGGGGGGGGGGGGGGGGGGGGGGGGGGGGGGGGGGGFGGGGGGGGGGGGGGGGEFGGGGGGGGGGGGGGGGGGGGDGGDEGGGCGGGGGGGGGGFAFFFGGFFFEFFFFFFFFFGFFFF@42>FFFFBFFFFFFFFFFFFEF3)<EF0>>>BFF>B:3F:>?:??BBFFFBFFFFBB09>>?))((.####
@M05025:20:000000000-B499F:1:1102:15487:6577 2:N:0:CAAAAG
ATATGTGGACTACTCGGGTTTCTAATCCTGTTTGATCCCCACGCTTTCGCACATCAGCGTCAGTTACAGACCAGAAAGTCGCCTTCGCCACTGGTGTTCCTCCATATCTCTGCGCATTTCACCGCTACACATGGAATTCCACTTTCCTCTTCTGCACTCAAGTTTTCCAGTTTCCAATGACCCTCCACGGTTGAGCCGTGGGCTTTCACATCAGACTTAAAAAACCGCCTACGCGCGCTTGACGCCCAATAATTCCGGATAACGCTTGCCACCTCCGTATTACCCCGGCTGCTGGCCCGGC
+
CGGGGGGGGGGGGGGGGGGGGGGGGGGGGGGGGGGGGGGGGGGGGGGGGGGGGGGGGGGGGGGGGGGGGGGGGGGGGGGGGGGGGGGGGGGGGGGGGGGGGGGGGGGGGGGGGGGGGGGGGGGGGGGGCGGGGGGGGGGGGGGGFGGGGGGGGGGGGGGGGGFGGFGFG8@FGGFFADGGGGFGGGGGGEGED+@EGG>CGDC9AFGFFGGFFE*7A94BACF)925A=@D@()).06:A((;5?E:>277).4<<B1726<?1(,38F?A7:((.(4(406<4((,-3((14:8?6####
@M05025:20:000000000-B499F:1:1102:18854:6582 2:N:0:CAAAAG
ATATGTGGACTACCAGGGTATCTAATCCTGTTTGCTCCCCACGCTTTCGCACCTGAGCGTCAGTCTTTGTCCAGGGGGCCGCCTTCGCCACCGGTATTCCTCCAGATCTCTACGCATTTCACCGCTACACCTGGAATTCTACCCCCCTCTACAAGACTCTAGCCTGCCAGTTTCGGATGCAGTTCCCAGGTTGAGCCCGGGGATTTCACATCCGACTTGACAGACCGCCTGCGTGCGCTTTACGCCCAGTAATTCCGATTAACCCGTGCACCCTCCGTATTTCCGCGCCTGCCGGCCGAGA
+
CFFGGGGGGGGGGGGFGGGGGGGGCFGGGGGGGGGGGGGDGGGGGGGGGGGGGGGGGFGGGGGGGGGGGGDFGGGDGGGGDGEGGG<FFGGGGGGGGGGGGGGGGGGGGFFGFGGGGGGGGGGGGGGGGGGGGGG@FFGGGGEGFGGGGFFGFF??8FGFG9FFFCDFCFEFGGGGGGEGDGCEFGGCFFFGGDC?CGGGGDD*);C=A7C8A?6>D:<*9+25C<BFFBFB>>@EB6(>:)9B0:7)8>2<>FA90(74()5)4,-,038(((,:28:((*.)-89((((,(((,-####
@M05025:20:000000000-B499F:1:1102:10664:6634 2:N:0:CAAAAG
ATATGTGGACTACTAGGGTATCTAATCCTGTTTGCTCCCCACGCTTTCGAGCCTCAGCGTCAGTTACAGACCAGAGAGCCGCCTTCGCCACTGGTGTTCCTCCATATATCTACGCATTTCACCGCTACACATGGAATTCCACTCTCCTCTTCTGCACTCAAGTCTCCCAGTCTCCAATGACCCTCCCCGGTTGAGCCGGGGGCTTTCACATCAGACTTAAGAAACCGCCTGCGCTCGCTTTACGCCCAATAAATCCGGACAACGCTTGCCACCTACGTATTACCGCGGCTGCTGGCCGGGA
+
CGGGGGGGGGGGGGGGGGGGGGGGGGGGGGGGGGGGGGGGFGGGGGGGGGGGGGGGGGGGGGGGGGGGGGGGGGGGGGGGGGGGGGGGGGGGGGGGGGGGGGGGGGGGGGGGGGGGGGGGGGGGGGGGGGGGGGF@FGGGGGGGGGGGGGGGGGGGGGGGGGGGGGGGGGGGFDGGGGFCGGGFGGGGGGGGGGGGGGGGDGGCFFFFFGGFAEFEFFFFFF68FFFFFFFDFF5BEFFF?FF>?BDFFFFAAAFF>>BFF::>B:?BFFFF?:?B:1)<??BFB>9>>16?BF?F:####
@M05025:20:000000000-B499F:1:1102:19736:6666 2:N:0:CAAAAG
ATATGTGGACTACTGGGGTTTCTAATCCTGTTCGCTACCCACGCTTTCGTTCCTCAGCGTCAGTTACTGCCCAGAGACCCGCCTTCGCCACCGGTGTTCCTCCTGATATCTGCGCATTTCACCGCTACACCAGGCATTCCAGTCTCCCCTGCAGTACTCAAGTCTGCCCGTATCGCCTGCAAGCCAGCAGTTGAGCTGCTGGTTTTCACAAACGACGCGACAAACCGCCTACGAACTCTTTACGCCCAGTAATTCCGGACAACGCTTGCACCCTACGTATTACCGCGGCTGCTGGCCTGTG
+
CGGGGGGGGGGGGGGGGGFGGGGGGGGGGGGGGGGGGGGGGGGGGGGGGGGGGGGGGGGGGGGGGGGGGGGGGGGGGGGGGGGGGGGGGGGGGGGGGEGGGGGGGGGGGGGGGGGGGGGGGGGGGGGGCGGGGG+@FGGGGGGGGGGGGGGGGFFFGGGDGGGGGGGGGGECGGGGGGFGGFFFGGGGCCC,=CGCGGFFGGFGF>FAFFGFFF>FFFFFD>D5C0;DB@>863>DFDA4<)1>?3B)44):)6<<:(.9618998?054??F??F:12<2*.6(49(3(-,3373(####
@M05025:20:000000000-B499F:1:1102:20124:6672 2:N:0:CAAAAG
ATATGTGGACTACTCGGGTTTCTAATCCTGTTTGCTCCCCACGCTTTCGAGCCTCAACGTCAGTTACAGTCCAGTAAGCCGCCTTCGCCACTGGTGTTCCTCCTAATATCTACGCATTTCACCGCTACACTAGGAATTCCACTTACCTCTCCTGCACTCAAGTCAAACAGTTTCCAAAGCAGTACCGGGGTTGAGCCCCGGGCTTTCACTTCAGACTTGCTTAACCGTCTACGCTCCCTTTACACCCAGTCAATCAGGATAACGCTTTCCCCCTACGCATTACCGCTGCTTCTGGCGCAAC
+
CEGGGGFGGGGGGGGGGGGGGGGGGGGGGGGGGGGGGGGGGGGGGGGGGGFFGGGGGFEGGGGGGGGGGGGGGGGGGGGGGGGGGFGDGGGGGFFGGGGGGGGGGGGGGGGGGFGGGFGGGGGDGCFGE?FFGGCFG@FGGGGGGGGGGGGGFGFFGGGGDFCGGGGGFDFGGFGGF9DEFDD,>E+B86@C9>DFFGG9EGGGFFGFFG788*@=98>BFFFFGFB85(=CDDEAB;3+6;6A)525(;)7<?;))/)44)4:6?4,=9):62(,((-427<<((-((.)694),(####
@M05025:20:000000000-B499F:1:1102:17904:6699 2:N:0:CAAAAG
ATATGTGGACTACTAGGGTATCTAATCCTGTTTGCTCCCCACGCTTTCGTGCCTCAGTGTCAATGTTGGTCCAGGTAGCTGCCTTCGCCATGGATGTTCCTCCTGATCTCTACGCATTTCACTGCTACACCAGGAATTCCGCTACCCTCTACCACATTCTAGTCATCCAGTATCCACTGCAGTTCCCAGGTTGAGCCCAGGGCTTTCACAACGGACTTAAATAACCACCTACGCACGCTTTACGCCCAGTAATTCCGAGTAACGCTTGCACCCTTCGTATTACCGCGGTTGCTGGCCCTAC
+
CGGGGDGGGGGGGGGGGGGGGGGGGGGGGGFGGGGGGGGEDGGGGDFGGGGGGGGGGGGGGFCGGGGGGEGGDAFGGGGGGGGGGGGGGGGGGGGGGGGGGGGGGFGGGGGFFFGDGGGGGGGGGGGGGGGGGGGCGGGGGDGDEFG=FGGGGFGFGGGGGGGGGGGA8EGFGGGGGGGGGFEGGGGGGGDGDCFGFGDFFGGGFFGFFGDFF5)>B68BA69AG@CF=CFF9>49:>95548?@58?B=;>>?5;;6A?DEE@;D;083@@FD8@@@1=3=BF696,(-(,)),4(####
@M05025:20:000000000-B499F:1:1102:27652:6723 2:N:0:CAAAAG
ATATGTGGACTACCAGGGTTTCTAATCCTGTTTGCTCCCCACGCTTTCGTGCCTCAGTGTCAATGTTGGTCCAGGTAGCTGCCTTCGCCATGGATGTTCCTCCTGATCTCTACGCATTTCACTGCTACACCAGGAATTCCGCTACCCTCTACCACATTCTAGTCATCCAGTATCCACTGCAGTTCCCAGGTTGAGCCCAGGGCTTTCACAACGGACTTAAATAACCACCTACGCACGCTTTACGCCCAGTAATTCCGAGTAACGCTTGCACCCTTCGTATTACCGCGGCTGCTGGCACGAA
+
CGGGGGGGGGGGGGGGGGFGGGGGGGGGGGGGGGGGGGGGGGGGGGGGGGGGGGGGGGGGGGGGGGGGGGGGGGGGGGGGGGGGGGGGGGGGGGGGGGGGGGGGGGGGGGGGGGGGGGGGGGGGGGGGGGGGGGGGGGGGGGGGGGGGGGGGGGGGGGGGGGGGGGGGGGGGGGGGGGGGGGGGGGFGGGGGGGGGGGGGGGGGFFGFFGGFFFFFFFFFAFFFGBEFDFFFFFEFF>(8>=FFFEDEBF9EFCCEEFFFFFEFFFFDF@FF?F;@@F0:B462?>>F96618?:<(####
@M05025:20:000000000-B499F:1:1102:8793:6808 2:N:0:CAAAAG
ATATGTGGACTACACGGGTATCTAATCCTGTTTGCTCCCCACGCTTTCGAGCCTCAACGTCAGTTACCGTCCAGTAAGCCGCCTTCGCCACTGGTGTTCCTCCTAATATCTACGCATTTCACCGCTACACTAGGAATTCCGCTTACCTCTCCGGCACTCTAGAAAAACAGTTTCCAATGCAGTCCTGGGGTTAAGCCCCAGCCTTTCACATCAGACTTGCTCTTCCGTCTACGCTCCCTTTACACCCAGTAAATCCGTATAACGCTTGCCCCCTACGTATTACCGCGGCTGCGGGCCGCAA
+
CGGGGGGGGGGGGGGGGGGGGGGGGGGGGGGGGGGGGGGGEFFGGGGGGGFGGGGGGGGGGGGGGGGGGGGGGGGGGGGGGGDGGGDEGGGGGGGGGGGGGGGGGGGGGGGGGGGGGGGGGGGGGGGGGGDGGGGGGGGGGGEGGGFGGGGGGGGGGGGGGGFCFGGGDG;FFFFFGGGGGGGGGGGFGGCEGC9CGEGEEGGGFFF6BCC>AB*6?AEF68B8D=D65>6>=EBFF@DB@<FFA85:=EEE37/(6(2(26<6;<:8@?:B>6(.224974<207199((((-26,####
@M05025:20:000000000-B499F:1:1102:12340:6812 2:N:0:CAAAAG
ATATGTGGACTACTAGGGTTTCTAATCCTGTTTGCTCCCCACGCTTTCGAGCCTCAACGTCAGTCATCGTCCAGAAAACCGCCTTCGCCACTGGTGTTCCTCCTAATATCTACGCATTTCACCGCTACACTAGGAATTCCGCTTTCCTCTCCGACACTCTAGCCTGACAGTTCCAAATGCAGTCCCGGGGTTGAGCCCCGGGCTTTCACATCTGGCTTGCCATGCCGTCTACGCTCCCTTTACACCCAGTAAATCCGGATCACGCTTGCCCCCTACGTTTTACCGCGGCTGCTGGCCCCTC
+
CGGGGFGGGGGGGGGGGGGGGGGGGGGGGGGGGGGGGGGGGGGGGGGGGGGGGGGGGGGGGGGGGGGGFGGGGGGFGGGGGGGGGGGGGGGGGGGGGGGGFFGGGGGGGGGGGGGGGGGGGGGGGGGGGGGGGGGGGGGGGGGGGGGGGGGGGGGGGGGGGGGGGGGGGGGGGGGGFGGGGGGGGGGGGGGGGGDGGFDEGDDCFFG>8FFFFFFFFF@FFFF4FFFFBFA<@F>EE?@F3;FFBFEF(.)6).57093((44-3??1582:>;?F?:((3947(-(20(417?:0,####
@M05025:20:000000000-B499F:1:1102:26071:6868 2:N:0:CAAAAG
ATATGTGGACTACTCGGGTATCTAATCCTGTTTGCTCCCCACGCTTTCGCACCTGAGCGTCAGTCTTTGTCCAGGGGGCCGCCTTCGCCACCGGTATTCCTCCAGATCTCTACGCATTTCACCGCTACACCTGGAATTCTACCCCCCTCTACAAGACTCTAGCCTGCCAGTTTCGAATGCAGTTCCCAGGTTGAGCCCGGGGATTTCACATCCGACTTGACAGACCGCCTGCGTGCGCTTTACGCCCAGTAATTCCGATTAACGCTTGCACCCTCCGTATTACCGCGGCAGCTGGCCCAGG
+
@FGGGGGGGGGGGGGGGGGGGGGGGGGGGGGGGGGGGGGGGGGGGGGGGGGGGGGFGGGGGGGGGGGGGGGGGGGGGGGGGGGGGGGGGDGGGGGGGGGGGGGGGFGGGGGGGGGGGGGGGGGGGGGGGGGGGGGGGGGGGGGGGGGGGGGGGGGGGGFCGFGGGGGGGGGGGGEDFFFFDFFCFGGFFFGGGGGGGGDEDDDDFFFFFGGFF;;BEFFFF=F)>71BB?F1(75>@FBB64=)(0>>?BBB4<><(4536):0908?F??:B0439B28?*.6(3,(4(,807784####
@M05025:20:000000000-B499F:1:1102:15059:6913 2:N:0:CAAAAG
ATATGTGGACTACTCGGGTATCTAATCCTGTTCGCTACCCATGCTTTCGAGCCTCAGCGTCAGTTGCAGACCAGAGAGCCGCCTTCGCCACTGGTGTTCTTCCATATATCTACGCATTCCACCGCTACACATGGAGTTCCACTCTCCTCTTCTGCACTCAAGTTCAACAGTTTCTGATGCAATTCTCCGGTTGAGCCGAAGGCTTTCACATCAGACTTATTGAACCGCCTGCACTCGCTTTACGCCCAATAAATCAGGACAACTCTTGCCACCTACGTATTACCGCGGCTGCTGGCCGTAG
+
CGGGGGGGGGGFGGGGGGGGGGGGGGGGGGGGGGGGGGGGGGGGGGGGGGGGGGGGGGGGGGGGGGGAFGGGGGGGGGGGGGGGGGGGGGGGGGGFGGGGGGFGGGGGGGGGGGGGGGGCGGGGGGGGGGGGGGGGGGGEEA;EEGGGGG=EGGGGGF88E?EFEDFGGGGGGGGGCGGGGFFFFBFFGEGGGGFFGGCGGGGGFF>FFFGFFFFEFFAFA6BFGF@EF9:B2)+;602>@CC:?E3A?1;AF?3)76/63(()/74)=49??(2>?0):.7>28>(70(--5221(####
@M05025:20:000000000-B499F:1:1102:14776:6980 2:N:0:CAAAAG
ATATGTGGACTACACGGGTTTCTAATCCTGTTTGCTCCCCACGCTTTCGTGCCTCAGTGTCAATGTTGGTCCAGGTAGCTGCCTTCGCCATGGATGTTCCTCCTGATCTCTACGCATTTCACTGCTACACCAGGAATTCCGCTACCCTCTACCACATTCTAGTCATCCAGTATCCACTGCAGTTCCCAGGTTGAGCCCAGGGCTTTCACAACGGACTTAAATAACCACCTACGCACGCTTTACGCCCAGTAATTCCGAGTAACGCTTGCACCCTTCGTATTACCGCGGCGCGTGGCCGCCC
+
CGGGGGGGGGGGGGGGGGFGGGGGGGGGGGGGGGGGGGGGGGGGGGGGGGGGGGGFFGGGGGGGGGGGGGGGGGGGGGGGGGGGGGGGGGGGGGGGGGGGGGGGGGGGGGGFGGGGGGGGGGGGGGGGGGGGGEGGGGGGGGGGGFGGGGGGGFFFGGGGGGGFGFGGGGGGGGGGGGGGGGGGGGGGGGGGGFFGGGGGGDGC?@CEFGFFFFFFEF;AFAFFGEFFFFFEAFFFFF@FFCF>@BE>@EE?CEFC;3>D@C?;0(,35)7@FF:B<FBB:?AA(,2(1(((,4164####
@M05025:20:000000000-B499F:1:1102:10721:7018 2:N:0:CAAAAG
ATATGTGGACTACACGGGTATCTAATCCTGTTTGCTACCCATGCTTTCGCTCCTCAGCGTCAGTAACTGCCCAGTAACCTGCCTTCGCCATCGGTGTTCCTCCTGATATCTGCGCATTTCACCGCTACACCAGGAATTCCAGTTACCCCTACAGTACTCAAGTCAGCCCGTATCGCCTGCACGCCCACAGTTAAGCTGTGGAATTTCACAGACGACGTGACAAACCACCTACGAGCTCTTTACGCCCAGTAATTCCGGACAACGCTTGCACCCTACGTATTACCGCGGCTGCTGGCCGATC
+
CFGGGGGGGGGGGGGGGGGGGGGGGGGGGGGGGGGGGGGGFGGGGGGGGGGGGGGGGGGGGGGGGGGGGGGGGGGGGGGGGGGGGGGGGGGGGGGGGGGGGGGGGGGGGGGGGGGGGGGGGGGGGGGGGGGGGGGFGGGGGGGGGGGGGGGGGGGGGGGGGGGGGGGGGGCEGGGGEGFFGGGGGGGGCFFG?GFGGGFGGF5DFFFFFGGFFFFFDFF6?F=)?BFFFFF==3>EBEEFEEFF;B3BFFFCEECEE9FF(4699?:2:23??FFF0,44:?<A-2011;01:???6####
@M05025:20:000000000-B499F:1:1102:15672:7049 2:N:0:CAAAAG
ATATGTGGACTACACGGGTTTCTAATCCTGTTCGCTACCCATGCTTTCGAGCCTCAGCGTCAGTTGCAGACCAGAGAGCCGCCTTCGCCACTGGTGTTCTTCCATATATCTACGCATTCCACCGCTACACATGGAGTTCCACTCTCCTCTTCTGCACTCAAGTTCAACAGTTTCTGATGCAATTCTCCGGTTGAGCCGAAGGCTTTCACATCAGACTTATTGAACCGCCTGCACTCGCTTTACGCCCAATAAATCCGGACAACGCTTGCCACCTCCGTATTACCGCGGCTGCCGGCCCGGT
+
CGGGGGGGGGGGGGGGGGFGGGGGGGGGGGGGGGGGGGGGGGGGGGGGGGGGGGGGGGGGGGGGGGGGGGGGGGGGGGGGGGGGGGGGGGGGGFEGGGGGGFGCFFGGGGGGGFEGGGGGGGGGGGGGGFFGGGFFGGGFGGGGGGFFFGGFAGFCFFGGGGGGGGFGGGCGGGGGFFFGGGGDFDFFGGEEDC?EECCGEGGFFFDCFGFF+>@EFFEFFFFFGDFFFDFBFFFFFFF>14@>?5>B@@FFC?E4;FFF>?<4;?:B>FFFF((.7::<>*4>(4311(41((--(####
@M05025:20:000000000-B499F:1:1102:27397:7104 2:N:0:CAAAAG
ATATGTGGACTACAAGGGTTTCTAATCCTGTTTGCTCCCCACGCTTTCGAGCCTCAACGTCAGTTACAGTCCAGTAAGTCGCCTTCGCCACTGGTGTTCCTCCTAATATCTACGCATTTCACCGCTACACTAGGAATTCCACTTACCTCTCCTGCACTCCAGCCTGACAGTTTCCAATGCAGTCCAGGGGTTGAGCCCCTGCCTTTCACACCAGACTTGCCATGCCGTCTACGCTCCCTTTACACCCAGTAAATCCGGATAACGCTTGCCCCCTACGTATTCCCGCGGCTGCTGGCCCGCG
+
CGGGGGGGGGGGGGGGGGFGGGGGGGGGGGGGGGGGGGGGFGGGGGGGGGGGGGGG@CFGGGGGGGGGGGGGGGGGGGGGGGGGGGGGGGGGGGGGGGGGGGGGGGGGGGGGGGGGGGGGGGGGGGGGGGGGGGFGGGGGFGGGGGGGGGGGGGGGGGGGG?FGGGGGGGGGGGGGGGFGDFCFFGGGGGGGGGGGFGGGFGGGFFGFFGGFFF24AFB>AAFAFEBBFFFE=B5A:@DFF36+)2=)24<CCC?3,7B;;A3091;?FF>BBF?FBB2)(*652796>11().4:4####
@M05025:20:000000000-B499F:1:1102:24361:7148 2:N:0:CAAAAG
ATATGTGGACTACCGGGGTTTCTAATCCTGTTCGCTACCCATGCTTTCGAGCCTCAGCGTCAGTTGCAGACCAGAGAGCCGCCTTCGCCACTGGTGTTCTTCCATATATCTACGCATTCCACCGCTACACATGGAGTTCCACTCTCCTCTTCTGCACTCAAGTTCAACAGTTTCTGATGCAATTCTCCGGTTGAGCCGAAGGCTTTCACATCAGACTTATTGAACCGCCTGCACTCGCTTTACGCCCAATAAATCCGGACAACGCTTGCCACCATCGTATTACCCCGCCTGCTGGCCGGGG
+
CGGGGGGGGGGGGGGGGGEGGGGGGGGGGGGGGGGGGGGGGGGGGGGGGGGGGGGGGGGGGGGGGGGGGFFGGGGGGGGGGGGGGGGGGGGGGGGGGGGGGGGGGGGGGGGGGGGGGGGGGGGGGGGGGGGGGFFGGGAFFDFFGFFGGGGGGGGGGGG8EFFFCGGGF?FEFGGG@CGGGGGGGCFGG6EG7FFFGGD5>C>*AAFFFFFFFEF@FF4CAA8BGB=EFDADFFFF>@(=()6)38A>015@CE)831),2((-3313@:4<(.).34(3:*4-((-(-(4((.3:3####
@M05025:20:000000000-B499F:1:1102:7657:7149 2:N:0:CAAAAG
ATATGTGGACTACTCGGGTTTCTAATCCTGTTTGCTCCCCACGCTTTCGAGCCTCAACGTCAGTCATCGTCCAGAAAGCCGCCTTCGCCACTGGTGTTCCTCCTAATATCTACGCATTTCACCGCTACACTAGGAATTCCGCTTTCCTCCCCGACACTCTAGCCTGACAGTTCCAAATTCAGTCCCGGGGTTGAGCCCCGGGCTTTCACATCTGGCTTGCCATGCCGTCTACGCCCCCTTTCCACCCAGTAAATCCGGATAACGCTTGCCCCCTACGATTTACCGGTGATGTGGGCCGACC
+
6FAFGE,<;6CFECF7@F,@8;@,CEGFFA<6FGG<C<FEE::C7,CCFED:C@<@@FD8CCCF9@FECDFE7CF,C<GFCCCE7FGGC7:FC8EFG,@@FGG<FFABFGFG?F+=?C9BEEFF7C7@5AF8FFFGG:,CFGCBEGDDA,38CE@>8,DD;FFF,8DF?A9D>::332,@C72@:8C>EGEED48FC*CEEG)1?);889+;+)9=FA@FFAFFG31=(68.1=))04350)96)0>FB()6AD<321):34),(((-5,,4304(-((.(*).((--()))))(((####
@M05025:20:000000000-B499F:1:1102:20761:7163 2:N:0:CAAAAG
ATATGTGGACTACCAGGGTTTCTAATCCTGTTCGCTACCCATGCTTTCGAGCCTCAGCGTCAGTTGCAGACCAGAGAGCCGCCTTCGCCACTGGTGTTCTTCCATATATCTACGCATTCCACCGCTACACATGGAGTTCCACTCTCCTCTTCTGCACTCAAGTTCAACAGTTTCTGATGCAATTCTCCGGTTGAGCCGAAGGCTTTCACATCAGACTTATTGAACCGCCTGCACTCGCTTTACGCCCAATAAATCCGGACAACGCTTGCCACCTACGTATTACCTCGGCTGCTGGCCACCA
+
CGGGGGGGGGGGGDGGGGGGGGGGGGGGGGGGFGGGGGGGGGGGGGGGG@EGGGGGGGGGGGGGGGGGGFGGGG8FFCGGGGGGGGGGGGGGGGGGGGGGFGGGFGGGGGGGGGGEGGGGGGGGGGGGGGDFGGGGGGGGGGECCFGGGGDGGGGGGGGGGGFDDGGGGGGFGGGFGGGGFFF9FCGGGGGCGGGGGEC>EGFFFFGCFGGFFF@EFFF6FFC8F==AFFFD=;8A5@DFDCFEFFFF;@EEEFEE69>(,4?,1111<29?B2:228)).*6<))(-2(403470(####
@M05025:20:000000000-B499F:1:1102:14594:7175 2:N:0:CAAAAG
ATATGTGGACTACTAGGGTATCTAATCCTGTTTGCTCCCCACGCTTTCGCACCTGAGCGTCAGTCTTTGTCCAGGGGGCCGCCTTCGCCACCGGTATTCCTCCAGATCTCTACGCATTTCACCGCTACACCTGGAATTCTACCCCACTCTACAAGACTCTAGCCTGCCAGTTTCGGATGCAGTTCCCAGGTTGAGCCCGGGGATTTCACATCCGACTTGACAGACCGCCTGCGTGCGCTTTACGCCCAGTAATTCCGATTAACGCTTGCCCCCTCCGCATTCCCGCGGCGCCTGGCCTTGC
+
CFGGGGGGGGGGGGGGGGGGGGGGGGGGGGFGGGGGGGGGGGGGGGGGGGGGGGGFGGGGGGGGGGGGGGGGGGGGGGGGGGGGGGGGGGGGGGGGGGGGGGGGGCGGGFGGGGGGGGGGGGGGGGGGGGGGGGGGGGGGGGGFGGGGGGGGGGGGFGGGGDGGG@FGGGFGFGGGEGGGGFGFGGGAGFC?47?EFD>>ECGD;AFFFF+;FFD@ADE*=AFFGF@FB;.8BB3>)6(8<<FF?>E>134>252<((),4<>166-4>()-31<?2(,-4*:?6>(11((,8:0(.####
@M05025:20:000000000-B499F:1:1102:21018:7215 2:N:0:CAAAAG
ATATGTGGACTACAGGGGTATCTAATCCTGTTTGCTCCCCACGCTTTCGAGCCTCAACGTCAGTTACAGTCCAGTAAGTCGCCTTCGCCACTGGTGTTCCTCCTAATATCTACGCATTTCACCGCTACACTAGGAATTCCACTTACCTCTCCTGCACTCCAGCCTGACAGTTTCCAATGCAGTCCAGGGGTTGAGCCCCTGCCTTTCACACCAGACTTGCCATGCCGTCTACGCTCCCTTTACACCCAGTCAATCCGGATAACGCTTGCCCCCTACGTATTACCGCGGCTGCTGGCCGGTA
+
CGGGGGGGGGGGGGGGGGGGGGGGGGGGGGGGGGGGGFGGGDEGGGGGGFCGGGGGFGGGGGGGGGGGGGGGGGGGGGGGGGGGGGGGEDGGGGGGGGGFGGGGGGGGGGFGEFGGGGGFFGGGGCGGGGFGGGGFGGGGGGGGGFGFGBF?CEGGGCFGGGGGGGGGGGFGFGGGGFFGGGFGGFGGGGGGGG,<FGGFGGCFFFGFFGGFFFFFFFFFFA8*CBFBABF=5A4BADDFF*++/8DF;;3;)7>D@F)67A<06;?@F22:BF012.).26A9(1100((3)).:<####
@M05025:20:000000000-B499F:1:1102:12767:7223 2:N:0:CAAAAG
ATATGTGGACTACTAGGGTATCTAATCCTGTTCGCTACCCATGCTTTCGAGCCTCAGCGTCAGTTGCAGACCAGAGAGCCGCCTTCGCCACTGGTGTTCTTCCATATATCTACGCATTCCACCGCTACACATGGAGTTCCACTCTCCTCTTCTGCACTCAAGTTCAACAGTTTCTGATGCAATTCTCCGGTTGAGCCGAAGGCTTTCACATCAGACTTATTGAACCGCCTGCACTCGCTTTACGCCCAATAAATCCGGACAACCCTTACCACCAACGTATTACCGCGGCTGCCGGCCAAGC
+
CFGGGGGGGGGGGGGFGGGGGGGGGGGGGGGGGGGGGGGGGGFGGGGGG8FGGGGFGGGGGGGGGGGGGGGGFFFFCFGGGDGFEG7:FGGGGGFEGGGGGGGGGGGFEGGFGGGGGGGGGGGGGGGGGGF8,EFGGGGGGG9DFFGGGGGGGGGGGGGGGGGAEGGGGGGGGGD,EEDCFEGGGGFGGGEGDGFFGGGGGGGG>*<BFGGFFF=5FAEFFFFFGFFFF9>>=AFA?@FF;CFEF3:B;@@E).<302).:@0(,(()0(-8?(46<4(60*6A:60(-(3(.(-40####
@M05025:20:000000000-B499F:1:1102:12532:7261 2:N:0:CAAAAG
ATATGTGGACTACAAGGGTTTCTAATCCTGTTTGCTCCCCACGCTTTCGAGCCTCAGCGTCAGTTACAGACCAGAGAGCCGCCTTCGCCACTGGTGTTCCTCCATATATCTACGCATTTCACCGCTACACATGGAATTCCACTCTCCTCTTCTGCACTCAAGTCTCCCAGTTTCCAATGACCCTCCCCGGTTGAGCCGGGGGCTTTCACATCAGACTTAAGAAACCGCCTGCGCTCGCTTTACGCCCAATAAATCCGGACAACGCTTGCCACCGACGTATTACCGCGGTCTCTGGCCAGAC
+
CGGGGGGGGGGGGGGGGGFGGGGGGGGGGGGGGGGGGGGGGGGGGGGFGDGGGGGGGGGGGGGGGGGGGGGGGGFGGGGGGGGGGGEEGGGGGGGGDFDC<FGFGGFGGCFGGGGGGGGGGGGGGGGGFFEFGGE@EFGFCGGFFGGGGFGGGGGFFGGGEGGFCFFGDEDDFGFAEFGGGFFCGGGGGGEEDGEFG>DGGGGDFFFFFFCA=))=FFFFF=A47@9B9D>69D5.)4->()*)45B5(,446).7>6),6:((((((82),,(-2771A0*5>(1,(-(())..44####
@M05025:20:000000000-B499F:1:1102:25108:7317 2:N:0:CAAAAG
ATATGTGGACTACTCGGGTATCTAATCCTGTTTGCTCCCCACGCTTTCGAGCCTCAACGTCAGTTACAGTCCAGTAAGCCGCCTTCGCCACTGGTGTTCCTCCTAATATCTACGCATTTCACCGCTACACTAGGAATTCCACTTACCTCTCCTGCACTCAAGTCAAACAGTTTCCAAAGCAGTACCGGGGTTGAGCCCCGGGCTTTCACTTCAGACTTGCTTAACCGTCTACGCTCCCTTTACACCCAGTAAATCCGGATAACGCTTGCCCCCTACGTATTACCGCGGCCTCTGGCCGCCG
+
CCCFGGGGGGGGGGGGGGEGGGGGGGGGGGGGGGFGFFGGGGGFGGGGGFEFGGGGGGEFGGGFGGGGGGFGFGGGGGGGGGGGGGGDGGCFFFFGGGGFEFGGGGGGGGGGGD@FGGGGGGGG7CGGGGGGGGGGGGGGGGGGGGGGGGFFGGGGGGGGGGGFFFGGGGDDAFGGGGFGGGGGGFGGGGEGG*<D1;7?EGGD6AFFFGFFFC4>4FEFFFAFC3;A?0;C0:>ED<FF;;87/8BFD4>CE?ABFF:??<<:1(::F:?BB>FFF0))57)6270>((-(40:),####
@M05025:20:000000000-B499F:1:1102:13203:7318 2:N:0:CAAAAG
ATATGTGGACTACTCGGGTTTCTAATCCTGTTTGCTCCCCACGCTTTCGAGCCTCAGCGTCAGTTACAGACCAGAGAGCCGCCTTCGCCACTGGTGTTCCTCCATATATCTACGCATTTCACCGCTACACATGGAATTCCACTCTCCTCTTCTGCACTCAAGTCTCCCAGTTTCCAATGACCCTCCCCGGTTGAGCCGGGGGCTTTCACATCAGACTTAAGAAACCGCCTGCGCTCGCTTTACGCCCAATAAATCCGGACAACGCTTGCCACCTACGTATTACCCCGGCTGCTGGCCTCAG
+
CFGGGGGGGGGGGGGGGGGGGGGGGGGGGGGGGGGGGGGGGGGGGGGGGGGGGGGGGGGGGGGGGGGGGGGGGGGGGGGGGGGGGGGGGGGGGGGGGGGGGGGGGGGGGGGGGGGGGGGGGGGGGGGGGGGGGGGGGGGGGGGGGGGGGGGGGGGGGGGGFGGGGGGGCGDGGGGGGGGADGGGGGGGGGGDGFGGGGGGGGGG4FGFFGGFBE3@FFFFFCFAGDBEFFFFFF::BB:FFFFD1><@<FBAF9ABFB39B0?B0<12F>4<:04:0.)65?49(-7((((82203.####
@M05025:20:000000000-B499F:1:1102:5616:7322 2:N:0:CAAAAG
ATATGTGGACTACCGGGGTTTCTAATCCTGTTCGCTACCCATGCTTTCGAGCCTCAGCGTCAGTTGCAGACCAGAGAGCCGCCTTCGCCACTGGTGTTCTTCCATATATCTACGCATTCCACCGCTACACATGGAGTTCCACTCTCCTCTTCTGCACTCAAGTTCAACAGTTTCTGATGCAATTCTCCGGTTGAGCCGAAGGCTTTCACATCAGACTTATTGGACCGCCTGCACTCGCTTTACGCCCAATAAATCCGGACAACGCTTGCCACCTACGTATTACCGCGGCTGCTGGCACCTC
+
CGGGGGGGGGGGGGGGGGGGGGGGGGGGGGGGGGGGGGGGGGGGGGGGGGGGGGGGGGGGGGGGGGGGGGGGGGGGGGGGGGGGGGGGGGGGGGGGGGGGGGGGGDGGCGGGGGGGGGGGGGGGGGGGGGGGGGGGGGGGGGGGGGGGGGGGGGGGGCGGGGGGGGFGGGGGGGGGGGGGGGGGGGGGGGEGGGGGGGGGGGGGFFGFFGGFFB@EFFFFFFFFG=@EBFFF@AFFFF@FFEFF;D3B;@F<C<C?F053>:?>06BBFFF<1?:>F?B<37:A?>4(723::?:?(####
@M05025:20:000000000-B499F:1:1102:22671:7325 2:N:0:CAAAAG
ATATGTGGACTACACGGGTTTCTAATCCTGTTCGCTACCCATGCTTTCGAGCCTCAGCGTCAGTTGCAGACCAGAGAGCCGCCTTCGCCACTGGTGTTCTTCCATATATCTACGCATTCCACCGCTACACATGGAGTTCCACTCTCCTCTTCTGCACTCAAGTTCAACAGTTTCTGATGCAATTCTCCGGTTGAGCCGAAGGCTTTCACATCAGACTTATTGAACCGCCTGCACTCGCTTTACGCCCAATAAATCCGGACAACGCTTGCCACCTACGTATTACCGCGGCTGCTGGCCCTGA
+
CGGGGGGGGGGGGGGGGGFGGGGGGGGGGGGGGGGGGGGGGGGGGGGGGGGGGGGGGGGGGGGGGGGGGFGGGGGGGGGGGGGGGGGGGGGGGGGGGGGGGGGGGGGGGGGGGGGGGGGGGGGGGGGGGGGGGGGGGGGGGGGGGGGGGGGGGGGGGGGGGDGGFGGGGCGGGGGGCFGGGCFGGGGGGGGGGGFGGGGGGGCFFFGFFGGFFEBFFFFFFFFFF2@DFFFFFFFF>@@F<CFF;:AEF13<EFFFF0>;>?637:?BFFAFFF?00:>246AA69(101;B??BF0####
@M05025:20:000000000-B499F:1:1102:26653:7331 2:N:0:CAAAAG
ATATGTGGACTACCCGGGTTTCTAATCCTGTTTGCTCCCCACGCTTTCGTGCCTCAGTGTCAATGTTGGTCCAGGTAGCTGCCTTCGCCATGGATGTTCCTCCTGATCTCTACGCATTTCACTGCTACACCAGGAATTCCGCTACCCTCTACCACATTCTAGTCATCCAGTATCCACTGCAGTTCCCAGGTTGAGCCCAGGGCTTTCACAACGGACTTAAATAACCACCTACGCACGCTTTACGCCCAGTAATTCCGAGTAACGCTTGCACCCTTCGTATTACCGCGGCTGCTGGCCGCGA
+
BFGGGGGGGGGGGGGGGGGGGGGGGGGGGGGGGGGGGGGGGGGGGGGGGGGGGFGFGGGGGGGGGGGGGGGGGGGGGFGGGGGGGGGGDFFGGGGGGGGGGGGGGGGGFFGGGGGGGGGFCGGGGGFF,EFFGGGFGGGGGGGGGGGGGEFGGGGGGGGGGGGGGDCGGGGGGGGGGGGGCCFGGGGFGGGGGCEGGGGGCCGGFFGFFCABFB)85A59CFFFG2*:5BFEAFD>5>95BEF>9>DA@@4<CCFFF;>@DFF@FFFFF37:?:B0(.(.3*-90616;,-3:?0((####
@M05025:20:000000000-B499F:1:1102:18230:7363 2:N:0:CAAAAG
ATATGTGGACTACAAGGGTTTCTAATCCTGTTCGCTACCCATGCTTTCGAGCCTCAGCGTCAGTTGCAGACCAGAGAGCCGCCTTCGCCACTGGTGTTCTTCCATATATCTACGCATTCCACCGCTACACATGGAGTTCCACTCTCCTCTTCTGCACTCAAGTTCAACAGTTTCTGATGCAATTCTCCGGTTGAGCCGAAGGCTTTCACATCAGACTTATTGAACCGCCTGCACTCGCTTTACGCCCAATAAATCCGGACAACGCTTGCCACCTACGTTTTACCGCGGCTGCGGGCCGGGG
+
CGGGGGGGGGGGGGGGGGGGGGGGGGGGGGGGGGGGGGGGGGGGGGGGGGGGGGGGGGGGGGGGGGGGGGGGGGGGGGGGGGGGGGGGGGGGGGGGGGGGGGGGGGGGGGGGGG@EGGGGGGGGGGGGCGGGGGGGGGGGGGGGFGEGGGGGGGGFGFGGGGGGFEFGGGGGGGGGGGDFFFGED=FFGGGGGGFGGCD@E9FGFFGFFCFFFF=44=6FC69BFFFFB9)(3?+6)27>;<6:<EFFD@EF3<?FF()69((-4<B:F>>?0(.((.(43=A>,7>9BB(4((-4(####
@M05025:20:000000000-B499F:1:1102:16541:7402 2:N:0:CAAAAG
ATATGTGGACTACTAGGGTTTCTAATCCTATTTGCTCCCCACGCTTTCGTGCCTCAGTGTCAGTTACAGACCAGGCGACCGCCTTCGCCACTGGTGTTCCTCCATATATCTACGCATTTTACCGCTACACATGGAATTCCATCGCCCTCTTCTGCACTCCAGCATACCAGTTTCCATAGCTTACAATGGTTGAGCCATTGCCTTTTACTACAGACTTAGTACGCCACCTACGCACCCTTTACGCCCAATGATTCCGGATAACGCTTGCCACCTACGTATTACCGCGGCTGCTTGCACCTCC
+
CFFGGGGGGFFGGGGGGGGGGGGGGGGGGFGGGGGGGGGGGGGGGGGGGGGGGGGGGGGFGGGGGGGGGGGGGGGGGGGGGGGGGGFGGGGGGGGGGGGGGGGGGGGGGGGGGGGGGGGGGGGGGGGGGGGGGGGGGGGGGGGGDEGGGGGGG,ECGGGGCGGGGGGGGGFGGGFGGGGGGGGGG;ACFGGGFFDFGGGGGFGDFFGFFFGFF5@EFFFFFFFFGFFFBFFDFD>E:>3FEFFF0=>F8E37<)9;20=;E<8(,4??FA????BB?2<?<F>B0,469>:)).(52####
@M05025:20:000000000-B499F:1:1102:13638:7445 2:N:0:CAAAAG
ATATGTGGACTACCCGGGTTTCTAATCCTGTTCGCTACCCACGCTTTCGTTCCTCAGCGTCAGTTACTGCCCAGAGACCCGCCTTCGCCACCGGTGTTCCTCCTGATATCTGCGCATTTCACCGCTACACCAGGAATTCCAGTCTCCCCTGCAGTACTCAAGTCTGCCCGTATCGCCTGCAAGCCAGCCGTTGAGCTGCTGGTTTTCACAAACGACTCGACAAACCGCCTACGAACTCTTTACGCCCAGTAATTCCGACCAACGCTTCCACCCTACGTATTACGGCGCCTGCTGGCCCCCA
+
CGGGGE<EGFFGGFGGDGFEFFF@,CFFGG@FGGGEDEGF9FEGGGFFGFFGGAF@CG@F7,BFGFGGGGGEFGCCEEEFEGGE@GCCGCCG@FFGECFFCFCFD,FCAFGGFD:FFFEA<@E@@@FGFGF+AFC8>FFAFG38>9DGDFCCF8DBDCG988@AAFG,6@+3>6++@EDF*@,@*7AB*:9*;C,,,502,;88?FD>F,;AFF(()2653))2C?7>6;)/3A)75:<F2<FB?35<24)))))-.(04,:<01((,9))313,(4(.:0*4(,3;(,13:.)((.####
@M05025:20:000000000-B499F:1:1102:23117:7466 2:N:0:CAAAAG
ATATGTGGACTACTGGGGTATCTAATCCTATTTGCTCCCCACGCTTTCGTGCCTCAGTGTCAGTTACAGACCAGGCGACCGCCTTCGCCACTGGTGTTCCTCCATATATCTACGCATTTTACCGCTACACATGGAATTCCATCGCCCTCTGCACTCCAGCATACCAGTTTCCATAGCTTACAATGGTTGAGCCATTGCCTTTTACTACAGACTTAGTACGCCACCTACGAACCCTTTACGCCCAATAATTCCGGATAACGCTTGCCACCTACGTATTCCCCCGGCTGCCTGCCGGTCTCGG
+
CEGGGGGGGGGGGGGGGGGGGGGGGGFGGGGGGGGFAFGGFGGGGGGGGGGDFGGFGGGFFEFFGGGGGGGGGGGGDGEFDGGGGGGGGGGGGGGGGGGGGGGAFGGGGGGGGGGGGGGGGGGGGDCFGGGGGGGC:FFFGGCGCCEDFGFGAEFFGFDGGC88>@CFFGD93=E?FF7,+@CFGFFG>6,,:77=<9:AC7:;FF9@9@@FF?AAFFCD>5>AG@3A(()(/8AF))7576B:08)/7<)7.:((,/*/(--(4().),(,,44),)-.(0(213>2().(((,-(####
@M05025:20:000000000-B499F:1:1102:17433:7475 2:N:0:CAAAAG
ATATGTGGACTACCGGGGTATCTAATCCTGTTTGCTCCCCACGCTTTCGAGCCTCAGCGTCAGTTACAGACCAGAGAGCCGCCTTCGCCACTGGTGTTCCTCCATATATCTACGCATTTCACCGCTACACATGGAATTCCACTCTCCTCTTCTGCACTCAAGTCTCCCAGTTTCCAATGACCCTCCCCGGTTGAGCCGGGGGCTTTCACATCAGACTTAAGAAACCGCCTGCGCTCGCTTTACGCCCAATAAATCCGGCCAACGCTTGCCACCTACGTATTACCGCGGCTGCTGGCCATGA
+
CGGGGGGGGGGGGGGGGGGGGGGGGGGGGGGGGGGGGGGGGGGGGGGGGGGGGGGGGGGGGGGGGGGGGGGGGGGGGGGGGGGGGGGGGGGGGGFGGGGGGGGFGFGGGGGGGGGGGGGGGGGGGGGGGGGGGGFFFGGGGGGGFGGGGGGGG9D9@FGFGGFGDFGGGGGGFGFGGGGGGGFCGGGGGGGGGG8CGGGEGDD:FFGFFF76/;@E6ACFFACFGFFFF?F3>EE387:FF5B3:D>38:7<<A<0(,)((.8((-:1>:A3??(8?:2<B?<4-399;7>F??>0(####
@M05025:20:000000000-B499F:1:1102:22296:7485 2:N:0:CAAAAG
ATATGTGGACTACACGGGTTTCTAATCCTGTTTGCTCCCCACGCTTTCGAGCCTCAACGTCAGTTACCGTCCAGTAAGCCGCCTTCGCCACTGGTGTTCCTCCTAATATCTACGCATTTCACCGCTACACTAGGAATTCCGCTTACCTCTCCGGCACTCTAGATGGACAGTTTCCAAAGCAGTCCAGGGGTTGAGCCCCTGCCTTTCCCTTCAGCCTTGCCCGTCCGTCTACGCCCCCTTTACACCCAGTACAGCCGGATAACGCTTTCCCCCTACGTATTACCGCGGCTGCTGGCCGGAC
+
CDGGGGEGGGGGGGGGDGFGEGGFFGGGGGGGGGGGGGGEEGGGGGGGGGFGGGGCGGGGCFDFFCEGGGDFGGGG9FGGGGGEEFGEGGEGGFGGGGGGGGGGGGGG<FECFGGGGGAFGGGGGGGGGGGGGDF,EEFG8CCE7FGCGFFGGGD+=BED9DEAF8,8BCCEDC,EB78CFFCE8FG?CEGG5*5D,=C:>CGGF85+3<CAA**8FFEFA;B6C9(;:())/5)0=99;3);AA;>F(4A2)47?06BF:>2:3(((9).44931(43>(*..,41,690082((.####
@M05025:20:000000000-B499F:1:1102:8347:7552 2:N:0:CAAAAG
ATATGTGGACTACCAGGGTATCTAATCCTGTTCGCTACCCATGCTTTCGAGCCTCAGCGTCAGTTGCAGACCAGAGAGCCGCCTTCGCCACTGGTGTTCTTCCATATATCTACGCATTCCACCGCTACACATGGAGTTCCACTCTCCTCTTCTGCACTCAAGTTCAACAGTTTCTGATGCAATTCTCCGGTTGAGCCGAAGGCTTTCACATCAGACTTATTGAACCGCCTGCACTCGCTTTACGCCCAATAAATCCGGACAACGCTTGCCACCTACGTATTACCGCGGCTGCTGGCCCCAT
+
CGGGGGGGGGGGGGGGGGGGGGGGGGGGGGGGGGGGGG8FFGFCGGGGGGGGGGGGGFGEGGGGGGGFEGFFGGGGGGGGD@FGGGGGGGDGGGFEFGGGGGGGGGFGGGGGFGG7FEGGGGGGD>GEG<9FGGFFFGGFFGAEFG?DFBECEGGGGGGGG9CDFGGGGDGGGGGGFFGGGGGFG,:EEDGCDGCGGDDGGGCGFFDAFFCAFE3@FFCFFCFF*>9:@@?B=A46?@5FD<AD(8>BFFFA<E<@1@>9B<:>9:<1759??<(.(..:>6<<(33,((4427:?(####
@M05025:20:000000000-B499F:1:1102:16850:7555 2:N:0:CAAAAG
ATATGTGGACTACCAGGGTTTCTAATCCTGTTTGCTCCCCACGCTTTCGAGCCTCAGCGTCAGTTACAGACCAGAGAGCCGCCTTCGCCACTGGTGTTCCTCCATATATCTACGCATTTCACCGCTACACATGGAATTCCACTCTCCTCTTCTGCACTCAAGTCTCCCAGTTTCCAATGACCCTCCCCGGTTGAGCCGGGGGCTTTCACATCAGACTTAAGAAACCGCCTGCGCTCGCTTTACGCCCAATAAATCCGGACAACGCTTGCCACCTACGTATTACCGCGGCTGCTGCCCCAGC
+
CGGGGFGGGGGGGGGGGGGGGGGGGGGGGGGGGGGGGGGGGGGGGGGGGGGGGGGGGGGGGGGGGGGGGGGGGGGGGGGGGGGGGGGGGGGGGGGGFGGGGGGGGGGGGGGGGGGGGGGGGGGGGGGGGGGGGGFCFGGGGGGGGGGGGGGGGGGGGGGGGGGGGGGGGG@EGFFC9EFFGGGGGGGGGGGGGCDFGDGGGGGCFFGFFG76+74=FFEFFFFFGFFFFFFDFB3>B0084)7>B@FF0:?BA<AB>6DBBFFBF<(4FFDFF?BFFFFFFFFF:>9BFBF03>).(####
@M05025:20:000000000-B499F:1:1102:16553:7585 2:N:0:CAAAAG
ATATGTGGACTACTAGGGTTTCTAATCCTGTTTGCTCCCCACGCTTTCGAGCCTCAACGTCAGTTACCGTCCAGTAAGCCGCCTTCGCCACTGGTGTTCCTCCTAATATCTACGCATTTCACCGCTACACTAGGAATTCCGCTTACCTCTCCGGCACTCTAGAAAAACAGTTTCCAATGCAGTCCTGGGGTTAAGCCCCAGCCTTTCACATCAGACTTGCCCTTCCGTCTACGCTCCCTTTACACCCAGTAAATCCGGATAACGCTTGCCCCCTACGTATTACCGCGCCTGCTGGCCGGGA
+
BD@FA<E<CCC,FCFGGG<AEFGGAFF@FFFGGGGG<<E@CFEGGGGEEF<CCFGC8E:C@7FFG9EEGFGGGGGF9CFFGGDGGGGGGGGGGGFCE@FGGFFFFCFDFCGCGGDGFGGGGGGGGEGGGGGGGFGGFFGG@8CEEGG9DCFFGGG6=EFGGGFA9DEGGGDDEEC:DEFGGGGGG;9?FG>E*<;E,:*4BFGGFACAF7:99:*6;B7B)9AFGB=?BBFFFA8AE;;B)7AAAF3)6;4))/936;3;6))(-34,;4032((,,.)-5*:4129(431(,)324####
@M05025:20:000000000-B499F:1:1102:11032:7600 2:N:0:CAAAAG
ATATGTGGACTACTAGGGTATCTAATCCTGTTTGCTCCCCACGCTTTCGAGCCTCAACGTCAGTTACCGTCCAGTAAGCCGCCTTCGCCACTGGTGTTCCTCCTAATATCTACGCATTTCACCGCTACACTAGGAATTCCGCTTACCTCTCCGGCACTCTAGATGGACAGTTTCCAAAGCAGTCCAGGGGTTGAGCCCCTGCCTTTCACTTCAGACTTACCCGTCCGTCTACGCTCCCTTTACACCCAGTAAATCCGGAAAACGCTTGCCCCCTACGTATTACCGCGCCTCCTGGCCGCGT
+
CGFGGFGGGGCEFFFGGGGGGGCFFGGGFGGGGFFFGGGGGGGGGGGC@FGGGGFE@@CC<FFGGFFGFG@FCGGGEFGGGGGGGFGGBFFGGGGCGEAEFFGEFGGGGGGGFGGGGGFGFGGGDFCGGGFEGFGFGGGCEGGDGGGGGGFGDCGGGFGA9@6,@,@EC=FFGFFGG,:CFCFG?FDCC>E57CEFGGGC:4CF+9=+=C@FFF*>4@49);?6D:@8@>F<@D)5A?DF;CFFEA50/;CC))/5>()(((43>F((532?12(4((.:0*:>(,9(4((.,2,,(####
@M05025:20:000000000-B499F:1:1102:21673:7619 2:N:0:CAAAAG
ATATGTGGACTACCGGGGTATCTAATCCTGTTCGCTACCCATGCTTTCGAGCCTCAGCGTCAGTTGCAGACCAGAGAGCCGCCTTCGCCACTGGTGTTCTTCCATATATCTACGCATTCCACCGCTACACATGGAGTTCCACTCTCCTCTTCTGCACTCAAGTTCAACAGTTTCTGATGCAATTCTCCGGTTGAGCCGAAGGCTTTCACATCAGACTTATTGAACCGCCTGCACTCGCTTTACGCCCAATAAATCCGGACAACGCTTGCCACCTCCGTATTACCGCGGCTGCTGGCCGACA
+
CFFGGFGGGGGGGGGGGGGGGGGGGGGGGGGGFGGGGGGGGGGGGGGGGGGGGGGGGGGGGGGGGGGGGGGGGGFGGGGGGDGGGGGGGGGGGGGGGGGGGGGGGGGGGGGGGGDGGGGGFGGGGGGGFFEGGGGGGGDEFGGGGGGGGGGFFGGGGGG?DCDGGGFGGGGGGGGGCFFGGGGGGFGGEGGCDGCFGDGGGGF4@AFFFGGFFBEEFFFFFFFFGB>B2>F<1FFFF>1ADEF>?>BEF@EECCE@(25>(4<>043<>:D??((,(((4:/<.(-4999>BD74:(####
@M05025:20:000000000-B499F:1:1102:3608:7630 2:N:0:CAAAAG
ATATGTGGACTACTGGGGTTTCTAATCCTATTTGCTCCCCACGCTTTCGTGCCTCAGTGTCAGTTACAGACCAGGCGACCGCCTTCGCCACTGGTGTTCCTCCATATATCTACGCATTTTACCGCTACACATGGAATTCCATCGCCCTCTTCTGCACTCCAGCATACCAGTTTCCATAGCTTACAATGGTTGAGCCATTGCCTTTTACTACAGACTTAGTACGCCACCTACGCACCCTTTACGCCCAATGATTCCGGATAACGCTTGCCACCTACGTATTACCGCGGCTGCTGGCACGGGG
+
CGGFGGGGGGGGGGGGGGFGGGGGGGGGGGGGGGGGGGGG68@CCGGGEGGGGGGGGGGGGGGGGGGGGGGGFGGGGGGGGGEGGGGGGGGGGGGGGGGGGGGGGGGGFGGGGGGGDGGGGGGGGGGGGGGGGGGGGGGGGGGGGGGGGGGGGGGGGFGGGGCGGGGGGGGGGGGGFGGGGGGGGCGGFGGGGDGGGGCFGGG7CFGFFGGFFFFEFFCFFFEBD@FFFBA92AEFD?;F3;ADFFDF@FFEF??;BFF@<FFFFB?F?AF?::(,4<BFFFFFFF>>F;B7,2633####
@M05025:20:000000000-B499F:1:1102:17166:7657 2:N:0:CAAAAG
ATATGTGGACTACCAGGGTATCTAATCCTATTTGCTCCCCACGCTTTCGGGACTGAGCGTCAGTTGCAGCCCAGATCGTCGCCTTCGCCACTGGTGTTCCTCCATATATCTACGCATTTCACCGCTACACATGGAATTCCACGATCCTCTACTGCACTCTAGCTATTTGGTTTCCACGGCTTACTGAAGTTTAGCTTCAGGCTTTCACCGCAGACCTCTATTTCCGCCTGCTCCCTCTTTACGCCCAATGATTCCGGATAACGCTCGCCACCTACGTATTACCGCAGCTGCTGGCACAGGT
+
CGGGGGGFGGGGFGGGGGGGGGGGGGGGGGGGGGGGGGGGFGGGFGGGCEGGGGGGGGCFGGGGGGGGGGFEFGGGGGGGGGGGGGGGGGEEGFGDGGFGFGGGGGGFGGGGGGGGEEGGGGEEGGFEGG9FDGGGGGGGGGGGGGGGGFGGGGGFGGGGGFFAFGGDFGGGFDGCFGGGGGGGGGGGGGGGGGGGCC+9953CFF;B5CGFF2<=AFF>FF+8=@DA@DFEEFFFA3.@5CAEBB:F3;CFEFF;((:1432;::19713:?7::,8AF29>:(--((382:7?B?####
@M05025:20:000000000-B499F:1:1102:21999:7667 2:N:0:CAAAAG
ATATGTGGACTACCAGGGTATCTAATCCTGTTTGCTCCCCACGCTTTCGAGCCTCAACGTCAGTTACAGTCCAGTAAGTCGCCTTCGCCACTGGTGTTCCTCCTAATATCTACGCATTTCACCGCTACACTAGGAATTCCACTTACCTCTCCTGCACTCCAGCCTGACAGTTTCCAATGCAGTCCAGGGGTTGAGCCCCTGCCTTTCACACCAGACTTGCCATGCCGTCTACGCTCCCTTTACACCCAGTAAATCCGGATAACGCTTGCCCCCTACGTATTACCGCGGCTGCTGGCCATTC
+
CGGGGGGGGGGGGGGGGGGGGGGGGGGGGGGGGGGGGGGGGGGGGGGGGGGGGGGGGGGGGGGGGGGGGGGGGGGGGGGGGGGGGGGGGGGGGGGGGGGGGGGGGGGGGGGGGGGGGGGGGGGGGGGGGGGFGGFGGGGGGGGGGGGGFEFGFFGC=DGGGFGGGGGGDFGGGGGFGGCGGGGGGFGGDGCGGDGGGG69BDFGFFGFF7C?FDCCF9*=F9C9C@AEA5?C>DBFEFFFFCFFEAD>?@<56).4;@>;;<@@B;<0>8;B>-8:?(4<2B<A0(27379:),(8.####
@M05025:20:000000000-B499F:1:1102:6850:7733 2:N:0:CAAAAG
ATATGTGGACTACAAGGGTATCTAATCCTGTTTGCTCCCCACGCTTTCGAGCCTCAGCGTCAGTTACAGACCAGAGAGCCGCCTTCGCCACTGGTGTTCCTCCATATATCTACGCATTTCACCGCTACACATGGAATTCCACTCTCCTCTTCTGCACTCAAGTCTCCCAGTTTCCAATGACCCTCCCCGGTTGAGCCGGGGGCTTTCACATCAGCCTTAAGAAACCGCCTGCGCTCGCTTTACGCCCAATAAATCCGGACAACGCTTGCCACCTACGTATTACCGCGGCGGCTGGCCGGTT
+
CGGGGGGGGGGGGGGGGGGGGGGGGGGGGGGGGGGGGGGGGGGGGGGGGGGGGGGGGGGGGGGGGGGGGGGGGGGGGGGGGGGGGGGGGGGGGGGGGGGGGGGGGGGGGGGGGGGGGGGGGGGGGGGGGGGGGGA9CFFGGGGGGGGGGGGGGGGGFGGFFGFGGGGGGGFGGFCGGG8EFGGGGGGGGGGGGGCGGGGGGGGGFFGFFGGFB3)6FA@F6:FAFFFFB651(:55790FBFFFFFDF::?A>6<7>65(42:4>168F04??FFBF?))4*6A(,-49((,(4((,####
@M05025:20:000000000-B499F:1:1102:9450:7740 2:N:0:CAAAAG
ATATGTGGACTACTGGGGTTTCTAATCCTGTTCGCTACCCATGCTTTCGAGCCTCAGCGTCAGTTGCAGACCAGAGAGCCGCCTTCGCCACTGGTGTTCTTCCATATATCTACGCATTCCACCGCTACACATGGAGTTCCACTCTCCTCTTCTGCACTCAAGTTCAACAGTTTCTGATGCAATTCTCCGGTTGAGCCGAAGGCTTTCACATCAGACTTATTGAACCGCCTGCACTCGCTTTACGCCCAATAAATCCGGACAACGCTTGCCACCTACGTATTACCGCGGCTGCTGGCCCCTT
+
CGGGGGGGGGGGGGGGGGGGGGGGGGGGGGGGGGGGGGGGCFGFGGGGGGGGGGGGGGGGGGGGGGGGGGGGGGGGGGGGGGGGGGGGGGGGGGGGGGGGGGGGGGGGGGGGGGGGGGGGGGGGGGGGGGGGGGGGGGGGGGGFGGGGGGGGGGGGGGGGGGGGGGGGGGGGGGGGGGGGGFGCGGGGGGGGGGGGGGGGGGGGFFGFFGGFFFFFFFFFFFFFGFBF>@FFFFFFFFFFF<C3;EEE@@FF3<CEB9EFFFFFFFFFF7A<:<?FFBFFFFFA?>049071?F?01####
@M05025:20:000000000-B499F:1:1102:2858:7772 2:N:0:CAAAAG
ATATGTGGACTACTGGGGTTTCTAATCCTGTTTGCTCCCCACGCTTTCGTGCATCAGTGTCAGTGACAGTCCAGTAAGCCGCCTTCGCCACTGGTGTTCCTCCTAATATCTACGCATTTCACCGCTACACTAGGAATTCCGCTTACCTCTCCTGCACTCCAGCATGACAGTTTCAAAAGCAGTCCCGGGATTAAGCCCCGGGCTTTCACTTCTGACTTACCATGCCACCTACGCACCCTTTACACCCCGTAATTCCGGATAACGCTTGCCCCCTACGTATTACCCCGGTCGCTGGTCGGGC
+
CGGGGGGGFFGGGGGFGGGGGGGGGGGGGGGGGGGGGG8F68@@FGGGGE<FGGGGGGGGGFGGFGGGGGGDFFGGGGCGGGGGGGGGGCFEFGGEFGGGGGGGFFGGGGEFFFEEFGFGGGFF@EGEFGFFGFF;FFGGGGDGGFFDFC,DE8D8=DFCEDFGGFGFFGGGGGGGGFGG6=EFFGG6E++@:7DFCFGGGCD;FFGFFGGFA4<AFFEFFFF+?=>ABDA>D4/8:77;5467.;:)313(//9;(6)(34)33,3(<4)4(-3(4.).86>B(3(4((-41((,.####
@M05025:20:000000000-B499F:1:1102:24056:7846 2:N:0:CAAAAG
ATATGTGGACTACCCGGGTATCTAATCCTGTTTGCTCCCCACGCTTTCGAGCCTCAGCGTCAGTTACAGACCAGAGAGCCGCCTTCGCCACTGGTGTTCCTCCATATATCTACGCATTTCACCGCTACACATGGAATTCCACTCTCCTCTTCTGCACTCAAGTCTCCCAGTTTCCAATGACCCTCCCCGGTTGAGCCGGGGGCTTTCACATCAGACTTAAGAAACCGCCTGCGCTCGCTTTACGCCCAATAAATCCGGCCAACGCTTGCCACCTACGTATTACCTCGGCCGCTGGCCCAGG
+
CGGGGGGGGGGGGGGGGGGGGGGGGGGGGGGGGGGGGGGGGGGGGGGGGGGGGGGGGGGGGGGGGGGGGGGGGGGGGGGGGGGGGGGGGGGGGGGGGGGFGGGGGGGGGGGGGGGGGGGGGGGGGGGGGGGGGGGGGGGGGGGGGGGGGGGGGGGGGFG=FFGCFGEGG?DFFGCFCGFGGGGFGGGGGGEGGGFGGGGDECDGFFF=FFCA=@338F9686F.8@BFFFFF1>)7.9<5?)97:DFF<??7AAFF0,)-(4?3;:?0>(.2:024032A7466)-,3:(((4(-:3####
@M05025:20:000000000-B499F:1:1102:20368:7928 2:N:0:CAAAAG
ATATGTGGACTACTAGGGTTTCTAATCCTGTTTGCTCCCCACGCTTTCGAGCCTCAACGTCAGTCATCGTCCAGAAAGCCGCCTTCGCCACTGGTGTTCCTCCTAATATCTACGCATTTCACCGCTACACTAGGAATTCCGCTTTCCTCTCCGACACTCTAGCCTGACAGTTCCAAATGCAGTCCCGGGGTTGAGCCCCGGGCTTTCACATCTGGCTTGCCATGCCGTCTACGCCCCCTTTACACCCAGTAAATCCGGATAACGTCTTCCCCCTACGTTTTACCGCGGCCGCTGGCCGCCA
+
CGGGGGGGGGGGGGGGGGFFGGGGGGGGGGGGGGGGGGGGGGGGGGGGGFGGGGGGGGGGGGGGGGGGGGGGGGGGGGGGGGGGGGGGGGGGGGGGGGGGGGGGGGG9FDGGGGGGGGGFGGGGGGGD<FFFEGGGGGGGGGGGGGGGGGGGGGGGGGFFGFGGFGGGGGGCFGAD9FFGGGG@CCCEE>CEGG@F?CDGGGGCFFGAFCDA8@4=AF23AAF6D@9=;1:718)8>90>?<F*57:50>A)46<8(-)(-4)(((.(/<1<6(1:6<(,4*.-(4-6;((-4(366####
@M05025:20:000000000-B499F:1:1102:23010:8112 2:N:0:CAAAAG
ATATGTGGACTACCGGGGTATCTAATCCTGTTTGCTCCCCACGCTTTCGCGCCTCAGCGTCAGAACCGGACCAGACAGCCGCCTTCGCCACTGGTGTTCTTGCGAATATCTACGAATTTCACCTCTACACTCGCAGTTCCGCTGTCCTCTTCCGGTCTCAAGCCAACCAGTATCGAAGGCAATTCTGTGGTTGAGCCACAGGCTTTCACCCCCGACTTAATCGGCCGCCTACGCGCCCTTTACGCCCAGTGATTCCGAGCAACGCTAGCCCCCCTCGTATTACCGCGGCTGCTGGCCACCC
+
CGGGGGGGGGGGGGGGGGGGGGGGGGGGGGGGGGGGGGGGGGGGGGGGGGGGGGGGGGGGGGGGGGGGGGGGGGGGGGGGGGGGGGGGGGGGGGFGGGGGGGGGG@GGGGGGGGGGGGGGGGGGGGGGGGGGGGGGGGGGGGGGGGGGGGGGGGGGGGGGGFGGGGGGGGGGFGGGGGGGGGGGGGGGGGGFDCFGFGGGGGGG;FGFFGDEDBFFEFFFFFFFG:>EFFFFFDFD>94<:<FEFFFF??7<4>AFF:EF>BF>FB:9FB0?B(7:62:48@BFFFB>F(3:3>760####
@M05025:20:000000000-B499F:1:1102:23597:8275 2:N:0:CAAAAG
ATATGTGGACTACAAGGGTTTCTAATCCTGTTTGCTCCCCACGCTTTCGAGCCTCAACGTCAGTTACCGTCCAGTAAGCCGCCTTCGCCACTGGTGTTCCTCCTAATATCTACGCATTTCACCGCTACACTAGGAATTCCGCTTACCTCTCCGGCACTCTAGAAAAACAGTTTCCAATGCAGTCCTGGGGTTAAGCCCCAGCCTTTCACATCAGACTTGCTCTTCCGTCTACGCTCCCTTTACACCCCTTAAATCCGGCTAACGCTTGCCCCCTACGTATTACCCCGGCTGGTGGCCCCAC
+
CGGGGGGGGGGGGGGGGGFGGGGGGGGGGGGGGGGGGGGGGGGGGGGGGGGGGGGGGGGGGGGGGGGGGGGGGGGGGGGGGGGGGGGGGGGGGGGGGGGGGGGGGGGGGGGGGGGGGGGGFGGGGGGGGGGFGGGGGGGGGGGGGGGGGGGCGGEEGFGGGGFGFGGGGGGGFFFGGGGGGFGGGGGGGGGGGGGGGGGGGGGGFFGFFGGFF9BEFFFFFFFFGFD65BFFFDEEF?DA@<A+=FD)((64C<7@97)-(4:(4(40>?81>31313)5864<,(((,1-(((-(,####
@M05025:20:000000000-B499F:1:1102:16717:8317 2:N:0:CAAAAG
ATATGTGGACTACTGGGGTATCTAATCCTGTTTGCTCCCCACGCTTTCGAGCCTCAGCGTCAGTTACAGACCAGAGAGCCGCCTTCGCCACTGGTGTTCCTCCATATATCTACGCATTTCACCGCTACACATGGAATTCCACTCTCCTCTTCTGCACTCAAGTCTCCCAGTTTCCAATGACCCTCCCCGGTTGAGCCGGGGGCTTTCACATCAGACTTAAGAAACCGCCTGCGCTCGCTTTACGCCCAATAAATCCGGACAACGCTTGCCACCTACGTATTACCGCGGCTGCTGGCCTAGA
+
CGGGGGGGGGGGGGGGGGGGGGGGGGGGGGGGGGGGGGGGGGGGGGGGGGGGGGGGGGGGGGGGGGGGGGGGGGGGGGGGGGGGGGGGGGGGGGFGGGGGGGGGFGGGGGGGGGGGGGGGGGGGGGGGGGGGGGGDGGGGGGGGGGFGGGGGGGFFGGGG8EDFAGGGGGGGGGGGGGGFGGGGGGGGDEGGCFFDFGCEGGGGFFGFF?:AFE48FFC@A6AAGFB>>@F?F>5>EFB@<46;?FFEBFF):<ABBF31;??F>?<BF:BDFFFF???B(*:A?;09B0662:?F6####
@M05025:20:000000000-B499F:1:1102:8331:8386 2:N:0:CAAAAG
ATATGTGGACTACTAGGGTTTCTAATCCTGTTTGCTCCCCACGCTTTCGAGCCTCAACGTCAGTTACCGTCCAGTAAGCCGCCTTCGCCACTGGTGTTCCTCCTAATATCTACGCATTTCACCGCTACACTAGGAATTCCGCTTACCTCTCCGGCACTCTAGAAAAACAGTTTCCAATGCAGTCCTGGGGTTAAGCCCCAGCCTTTCACATCAGACTTGCTCTTCCGTCTACGCTCCCTTTACACCCAGTAAATCCGGATAACGCTTGCCCCCTACGTATTACCGCGGCTGCTGGCCATCG
+
CGGGGGGGGGGGGGGGGGEGGGGGGGGGGGGGGGGGGGGGGGGGGGGGGGGGGGGGGGGGGGGGGGGGGGGGGGGFGGGGGGGGGGGGGGGGGGGGGGGGGGGGGGGGGGGGGGGGGGGGGGGGGGGGGGGGGGGFGGGGGGGDGGGFFDFGGGGGGFGGFGGFGFGGGGGGGGFGGGGGGGGGGGFGGGGGGGGG6DC>EGGGFFGFFGGFFB@BFFBF:8C8C=2/79469>BFEF@B86AFFFFFFE)<6<C829BF?A<(4:(4>2?BF><?<24)./6>66(319(-542(.####
@M05025:20:000000000-B499F:1:1102:19397:8447 2:N:0:CAAAAG
ATATGTGGACTACACGGGTATCTAATCCTGTTTGCTCCCCACGCTTTCGAGCCTCAGCGTCAGTTACAGACCAGAGAGCCGCCTTCGCCACTGGTGTTCCTCCATATATCTACGCATTTCACCGCTACACATGGAATTCCACTCTCCTCTTCTGCACTCAAGTCTCCCAGTTTCCAATGACCCTCCCCGGTTGAGCCGGGGGCTTTCACATCAGACTTAAGAAACCGCCTGCGCTCGCTTTACGCCCAATAAATCCGGACAACGCTTGCCACCTCCGTATTACCGCGGCTCCTGGCCGAAT
+
CGGGGFGGGGGGGGGGGGGGGGGGGGGGGGGGGGGGGGGGGGGGGGGGGGGGGGGGGGGGGGGGGGGGGGGGGGGGGGGGGGGGGGGGGGGGGGGGGGGGGGGGGGGGGGGGGGGGGGGGGGGGGGGGGGGGGGGGGGGGGGGGGGGGGGGGGGFFGGGGGGGGGGGGGGFFDGGGGGGGGGGGGGGGGGGD>*3DFGGGGGGGFFGFFGFFFF3=FFFFF=FFGDFFFFF0;FFEFFFFFFFBBFFFFFFF<AFFFF@>F2(4(3(1>?DF??(49<?<:=BD?BBB;((38?::(####
@M05025:20:000000000-B499F:1:1102:4977:8509 2:N:0:CAAAAG
ATATGTGGACTACAAGGGTTTCTAATCCTGTTTGCTCCCCACGCTTTCGAGCCTCAGCGTCAGTTACAGACCAGAGAGCCGCCTTCGCCACTGGTGTTCCTCCATATATCTACGCATTTCACCGCTACACATGGAATTCCACTCTCCTCTTCTGCACTCAAGTCTCCCAGTTTCCAATGACCCTCCCCGGTTGAGCCGGGGGCTTTCACATCAGACTTAAGAAACCGCCTGCGCTCGCTTTACGCCCAATAAATCCGGACAACGCTTGCCACCTACGTATTACCGCGGCTGCTGGCAGCCC
+
CGDCFGGGFGFGGGGGGDF@FGGGGGD9EFGGGGGGEGGGGEGGGGGGGGGGGGGEGGGGGEGEGFGGDAFFFGGFGGGGGGGGGGCGFFFGDFGGGGGGGGGGGFGGGFFGG7FFFFGGFGGGGGGGGGFGGGB9EFCFFGGGGGGGGGGGGGGGGCDFF,EDCCFFGGDF9EGGDFGGGDFFGGGGGGEG5CFFGGDGED556AFFFGFFFF@;AFFFAC=475..6?:(,>AFFF0F:DF>0D@:<?0.64>29;)9>FFF0:1?:34),.(5:7<BFF<9((4>90(8>B7?2####
@M05025:20:000000000-B499F:1:1102:13675:8521 2:N:0:CAAAAG
ATATGTGGACTACTGGGGTATCTAATCCTGTTTGATCCCCACGCTTTCGCACATCAGCGTCAGTTACAGACCAGAAAGTCGCCTTCGCCACTGGTGTTCCTCCATATCTCTGCGCATTTCACCGCTACACATGGAATTCCACTTTCCTCTTCTGCACTCAAGTTTTCCAGTTTCCAATGACCCTCCACGGTTGAGCCGTGGGCTTTCACATCAGCCTTAAAAAACCGCCTACGCGCGCTTTACGCCCAATAATTCCGGATAACGCTTGCCACCTACGTATTACCGCGGCTGCTGGCCCGTG
+
CGGGGGGGGGGGGGGGGGGGGGGGGGGGGGGGGGGGGGGGGGGGGGGGGGGGGGGGGGGGGGGGGGGGGGGGGGGGGGGGGGGGGGGGGGGGGGGGGGGGGGGGGGGGGGGGGGGGGGGGGGGGGGGGGGFGGGGFGGGGGGGGGGFGFGGGGFGGGGGGGGGGGAAGFCGGGG8E9DF8AEDDGGDGGDGGGGFFFDGGG5CFFFGAFF7AA=):ABEFFF4@GD@FBFEFFFB>B66D@3AEFEB::?F<A49240)4<9<1;?2(7247?B(3(33:?FF>B11040(43?088####
@M05025:20:000000000-B499F:1:1102:20850:8532 2:N:0:CAAAAG
ATATGTGGACTACTAGGGTTTCTAATCCTGTTTGCTCCCCACGCTTTCGAGCCTCAGCGTCAGTTACAGACCAGAGAGCCGCCTTCGCCACTGGTGTTCCTCCATATATCTACGCATTTCACCGCTACACATGGAATTCCACTCTCCTCTTCTGCACTCAAGTCTCCCAGTTTCCAATGACCCTCCCCGGTTGAGCCGGGGGCTTTCACATCAGACTTAAGAAACCGCCTGCGCTCGCTTTACGCCCAATTAATCCGGACAACGCTTGCCACCTACGTATTACCGCGGCCGCTTGCCACGT
+
CGGGGGGGGGGGGGGGGGGGGGGGGGGGGGGGGGGGGGGGGGGGGGGGGGGGGGGGGGGGGGGGGGGGGGGGGGGGGGGGGGGGGGGGGGGGGGGGGGGGGGGGGGGFFGGGGGGGGFGGGGGGGGGG?E9FFGEEFGGG9EFGGGGGFDGGGGGFGGG8DFGGGGGG?GFGGGFGGGGGGGFDGGGGGGGGGG8FGEGGGGGGFF7+=,=;AEFEFFEFF6AFGF@FFF)66:3>E>?FFAF31>EF?<)-).-)47B6930-0(((02).84>041)4>*)6496090,4((-0.####
@M05025:20:000000000-B499F:1:1102:8745:8571 2:N:0:CAAAAG
ATATGTGGACTACTGGGGTTTCTAATCCTGTTTGCTCCCCACGCTTTCGTGCCTCAGTGTCAATGTTGGTCCAGGTAGCTGCCTTCGCCATGGATGTTCCTCCTGATCTCTACGCATTTCACTGCTACACCAGGAATTCCGCTACCCTCTACCACATTCTAGTCATCCAGTATCCACTGCAGTTCCCAGGTTGAGCCCAGGGCTTTCACAACGGACTTAAATAACCACCTACGCACGCTTTACGCCCAGTAATTCCGAGTAACGCTTGCACCCTTCGTATTACCGCGGCTGCTGGCCGGAC
+
CGGGGGGGGGGFFGGGGGGGGGGGGGGGGGGGGGGGGGGGFGGGGGGGGGGGGGGGGGGGGGGGGGGGGGGGGGGGGGGGGGGGGGFGGGGGGGGGGGGGGGGGGGGGGGGGGGGGGECGGGGGGGGGGFFGGGGGGGGGGGGGGGGGGGGGGGGGFFGFGGFGGGGGGGFGFGGGGGFGGGGGGGDEFCEGGGGGGCCGGGGGFFGFFG69AADFFFF6>C6CCCEFFDFFFFFFFB9BFFFBFEEB6EE3???CFDDFDEEF>F@@FEF1;D1:?<71?FD23>(29>9(4?:<(####
@M05025:20:000000000-B499F:1:1102:17900:8572 2:N:0:CAAAAG
ATATGTGGACTACAGGGGTTTCTAATCCTGTTTGCTCCCCACGCTTTCGAGCCTCAGCGTCAGTTACAGACCAGAGAGCCGCCTTCGCCACTGGTGTTCCTCCATATATCTACGCATTTCACCGCTACACATGGAATTCCACTCTCCTCTTCTGCACTCAAGTCTCCCAGTTTCCAATGACCCTCCCCGGTTGAGCCGGGGGCTTTCACATCAGACTTAAGAAACCGCCTGCGCTCGCTTTACGCCCAATAAATCCGGACAACGCTTGCCACCTACGTATTACCGCCGCTGCTGGCCCCAT
+
CGGGGGGGGGGGGGGGGGGGGGGGGGGGGGGGGGGGGGGGGGGGGGGGGGGGGGGGGGGGGGGGGGGGGGGGGGGGGGGGGGGGGGGGGGGGGGGGGGGGGGGGGGGGGGGGGGGGGGGGGGGGGGGGGGFGGGFEGGGGGGGGGGGGGGGGGFGGGGGGGEFGEGGGCFDGEGGGFGGGFDECFGGGGGGGGGGGGGGEEGGGFFGFFGCFFF88;FC=FFFFGFFFBDF?FB:>BBB@?9B::EB>?F03:>>?905;>FF66:?0>:>?(3543.3>??9A6>9BF06B73463####
@M05025:20:000000000-B499F:1:1102:6664:8598 2:N:0:CAAAAG
ATATGTGGACTACCCGGGTTTCTAATCCTGTTCGCTACCCATGCTTTCGAGCCTCAGCGTCAGTTGCAGACCAGAGAGCCGCCTTCGCCACTGGTGTTCTTCCATATATCTACGCATTCCACCGCTACACATGGAGTTCCACTCTCCTCTTCTGCACTCAAGTTCAACAGTTTCTGATGCAATTCTCCGGTTGAGCCGAAGGCTTTCACATCAGACTTATTGAACCGCCTGCACTCGCTTTACGCCCAATAAATCCGGACAACGCTTGCCACCTCCGTATTCCCACGGCTGCCGGCCATGC
+
CGGGGGGGGGGGGGGGGGGGGGGGGGGGGGGGGGGGGGFGGGGGGGGGGGGGGGGGGGGGGGGGGGGGGGGGGGGGGGGGGGGGGGGGGGGGGGGGGGGGFGGGGGGGGGGGGGGGGGGGGGGGGEGGGGGGGGGGGGGGGGCFGGFGGGGGGGGC8FGGGGGGGGGGGGGGGGGGDGGGGGGGGFGGG6CCGGGGGGGGGGGGFFG6FGGFFF=EFFEFFFFAFD2B@962BFFFFB1F;3@:7DBE;35=<)65;;EFF??(4:::>B9?0(,4(-14:*6?),-26;41(4964####
@M05025:20:000000000-B499F:1:1102:4388:8605 2:N:0:CAAAAG
ATATGTGGACTACTGGGGTTTCTAATCCTGTTCGATACCCACGCTTTCGTGCCTCAGCGTCAGTAGGGCGCCGGTATGCTGCCTTCGCAATCGGAGTTCTGCGTGATATCTATGCATTTCACCGCTACACCACGCATTCCGCATACTTCTCGCCCACTCAAGAACGCCAGTTTCAACGGCTCGACGGCGTTGAGCACCGCATTTTTACCGCTGACTTGGCATCCCGCCTACGCACCCTCTACACCCAATAAATCCGGATAACGCTCGCATCCTCCGTATTACCGCGTCTTCTGGCACGGAG
+
CEFGGGGFGGGGGG<FGGGGGGGGFDGGGGGGGGCGFGGFDGCGDGGGGGGGGGGFGGDEGGGGGFGEEGGGDGFGGGGGGGGGGGGGGGBFGGG:CFEFAFFC+=FFGCGA<FGGG9FFFEGCG=CFGGGGGGGGGGG9FEGCDGGGGGFCEG6>EFGCGFGCF+@@EE:BBFGGGGEECEC5CECG*35CF4EFGGGD5:91+;4FFDGE@BFFF*2?*=?@FFB3117(478B>((78)9?7B3:<))))63;;<>063:6(-,7569?).476,(3<F<((--4-().4)5(.####
@M05025:20:000000000-B499F:1:1102:4510:8661 2:N:0:CAAAAG
ATATGTGGACTACTAGGGTATCTAATCCTGTTTGCTCCCCACGCTTTCGAGCCTCAACGTCAGTTACCGTCCAGTAAGCCGCCTTCGCCACTGGTGTTCCTCCTAATATCTACGCATTTCACCGCTACACTAGGAATTCCGCTTACCTCTCCGGCACTCTAGATGGACAGTTTCCAAAGCAGTCCAGGGGTTGAGCCCCTGCCTTTCACTTCAGACTTGCCCGTCCGTCTACGCTCCCTTTCCACCCAGTAAATCCGGATAACGCTTGCCCCCTACGTATTACCGCGGCTGCTGGCCGGAG
+
<FEFGGA9F@AFCGGGGGFGGFGGE@FFFGGFGCDFGGFGGGG7FFDEE<,,CFG<CEFEGG76CFFFGGGCCFFF,CFFFCC:CFFCFC=AFEFGGGGGGGFFGGGFGGGFG?C@:CFFGFGGDGGGFFCEDFDADACGGD8BEDGGGGDGEECEGFFDGGCA>DDD8CEDCGFGFAFF7EF@8,@F6C>EG5FGGDDCBCGG>FFFFGDFF*:;69>+;A)8<@FFFF:E(8=D>?F6))2+;;BF;545?<E8915:64<09:??:>3?91((4(.-:*6980((91>::33:(####
@M05025:20:000000000-B499F:1:1102:22273:8677 2:N:0:CAAAAG
ATATGTGGACTACCCGGGTTTCTAATCCTGTTTGCTCCCCACGCTTTCGTGCCTCAGTGTCAATGTTGGTCCAGGTAGCTGCCTTCGCCATGGATGTTCCTCCTGATCTCTACGCATTTCACTGCTACACCAGGAATTCCGCTACCCTCTACCACATTCTAGTCATCCAGTATCCACTGCAGTTCCCAGGTTGAGCCCAGGGCTTTCACAACGGACTTAAATAACCACCTACGCACGCTTTACGCCCAGTAATTCCGAGTAACGCTTGCACCCTTCGTATTTCCCCGGCGTCTGGCCGCAA
+
CFFGGGGGGGGGFGGGGGGGGEFGGGGGGGGGGGGGGGGGGGGGDGGGGGGGGGGGGGGGGGGGFGGGGGGEFFGGGGGGGGGGGGGGGGDGGGEGGGGGGGGGGGFGGGGGGGGGGGGGFGGGGGGGGGGG8FFD@FGGGGGGGGG?FFGGGGGFGGGGFFGGGGGGGFGG9:FGGGGGGFFGGGGGFFFGG6=D?DDFCDDGFFGFFFDDFFAADFFFFFFFGF9>@<FE=A*))/(8>EFD>8>8<;;5).7)(()(//9(12?@=))5268<?(((,*).).-((-((-((53####
@M05025:20:000000000-B499F:1:1102:18613:8703 2:N:0:CAAAAG
ATATGTGGACTACAGGGGTTTCTAATCCTGTTTGATCCCCACGCTTTCGCACATCAGCGTCAGTTACAGACCAGAAAGTCGCCTTCGCCACTGGTGTTCCTCCATATCTCTGCGCATTTCACCGCTACACATGGAATTCCACTTTCCTCTTCTGCACTCAAGTTTTCCAGTTTCCAATGACCCTCCACGGTTGAGCCGTGGGCTTTCACATCAGACTTAAAAAACCGCCTACGCGCGCTTTACGCCCAATAATTCCGGATAACGCTTGCCACCTACGTATTACCGCGGCTGCTGGCCTCGA
+
CGGGGGGGGGGGGGGGGGGGGGGGGGGGGGGGGGGGGGGGGGGGGGGGGGGGGGGGGGGGGGGGGGGGGGGGGGGGGGGGGGGGGGGGGGGGGGGGGGGGGGGGGGGGGGGGGGGGGGGGGGGGGGGGGGGGGGGGGGGGGGGGGGGGGGGGGGGFGGGGGFGFFGGGFGGFGGGGGGGGGFGGGGFGGGCGGFECFGGGGGCGFFGCF?FFFE*:A:AFFFA>DD>D>=E@DF:>ABBD6):=BFB:<<?<4A44>BEBFA26>B:8F:DF1(,512347*4<<2(((((-5)26(####
@M05025:20:000000000-B499F:1:1102:5541:8757 2:N:0:CAAAAG
ATATGTGGACTACAGGGGTTTCTAATCCTGTTTGCTCCCCACGCTTTCGAGCCTCAACGTCAGTTACCGTCCAGTAAGCCGCCTTCGCCACTGGTGTTCCTCCTAATATCTACGCATTTCACCGCTACACTAGGAATTCCGCTTACCTCTCCGGCACTCTAGATGGACAGTTTCCAAAGCAGTCCAGGGGTTGAGCCCCTGCCTTTCACTTCAGACTTGCCCGTCCGTCTACGCTCCCTTTACACCCAGTAAATCCGGATAACGCTTGCCCCCTACGTATTACCGCGGCTGCTGGCCCGAC
+
CGGGGGGGGGGGGFGGGGGGGGGGGGGGGGGGGGGGGGGGGGGGEGGGGG8FGFGGGGGGGGEGGGGGEFGGGGGGGGGGGGGGGGGGGGGGGGGGGGGGGGGGCFGGGGGGGGGGGGGGGGGGGGGGGGGGGGGGGGFGGGEGGGGGGGFGGGGGGGGGGGGGGGEFGCDEFG7EGFFFFFGFGGGGDCACDFFGDGGGG4F4CBFFFGGFFF?=AFF6;AB6C@F:;DF<DEDFF?1;=4AFEAAF;EE39697>27:?D2,4:(-:::01;12(3<A:FDF?>>9>02:?D00.####
@M05025:20:000000000-B499F:1:1102:26031:8791 2:N:0:CAAAAG
ATATGTGGACTACTGGGGTATCTAATCCTGTTCGCTACCCATGCTTTCGAGCCTCAGCGTCAGTTGCAGACCAGAGAGCCGCCTTCGCCACTGGTGTTCTTCCATATATCTACGCATTCCACCGCTACACATGGAGTTCCACTCTCCTCTTCTGCACTCAAGTTCAACAGTTTCTGATGCAATTCTCCGGTTGAGCCGAAGGCTTTCACATCAGACTTATTGAACCGCCTGCACTCGCTTTACGCCCAATAAATCCGGACAACGCTTGCCACCTACGTATTACCGCGGCTGCTGGCCTGCA
+
CGGGGGGGGGGGGGGGGGGGGGGGGGGGGGGGGGGGGGGGGGGGGGGGGGGGGGGGGGGGGGGGGGGGGGGGGGGGGGGGGGEGGGGGGGGGGGFGGGGGGGGGGGGGGGGGGGGGGGGGGGGGGGGGGGGGGGGGGGGGGGGGGGGGGGGGGGGGGGGGGGGGGGGGGGGGGGGGGGGGGGGGGDFGGGGGGGGGGGGEDDCCC>FFFGGFFF3>FFFFFFFFGFF>@FFFFFFFFB?FFFFFFFFD1;EECECEF6A9>:?F;:<?F?FFF0.3-4357FDF<>;>>B;<4?FF0####
@M05025:20:000000000-B499F:1:1102:4451:8792 2:N:0:CAAAAG
ATATGTGGACTACAGGGGTATCTAATCCTGTTCGATACCCACGCTTTCGTGCCTCAGCGTCAGTAGGGCGCCGGTATGCTGCCTTCGCAATCGGAGTTCTGCGTGATATCTATGCATTTCACCGCTACACCACGCATTCCGCATACTTCTCGCCCACTCAAGAACGCCAGTTTCAACGGCTCGACGGCGTTGAGCACCGCATTTTTACCGCTGACTTGGCATCCCGCCTACGCACCCTTTAAACCCAATAAATCCGGATAACGCTCGCATCCTCCGTATTACCGCGACTGCTGGCACCTTG
+
CGGGGGGGGGGGGGGGGGGGGGGGGGGGGGGGGGGGGGGGGGGGGGGGGGGGGGGGGGGGGGGGGGGGGGGGGGGGGGGGGGGGGGGGGGGGGGGGGGGGGGGGGGGGGGGDGGGGFGGGGGGGGGGGGGGGGGGGGGGGGGGGGGGGGGGDGGGGGGGFFGCFGGGGGGEDGGGGGGGGGGGGGGGGGGEGGGGGGGGG*5<FFFCFFEGFFB?FF=>?@FFFGFFFF17:6)0>B?<FA)/9:>5F?:A)6<?>F:36>D?012(-7:BF?ABF06<>)16-0,(-7(,5.8?04####
@M05025:20:000000000-B499F:1:1102:27482:8792 2:N:0:CAAAAG
ATATGTGGACTACTGGGGTTTCTAATCCTGTTCGCTACCCATGCTTTCGAGCCTCAGCGTCAGTTGCAGACCAGAGAGCCGCCTTCGCCACTGGTGTTCTTCCATATATCTACGCATTCCACCGCTACACATGGAGTTCCACTCTCCTCTTCTGCACTCAAGTTCAACAGTTTCTGATGCAATTCTCCGGTTGAGCCGAAGGCTTTCACATCAGACTTATTGAACCGCCTGCACTCGCTTTACGCCCAATAAATCCGGACAACGCTTGCCACCTACGTATTACCGCGGCTGCTGGCATAAG
+
CFCFGGGGGGGGGGGGGGGGGGGGGGGGGGGGGGGGGGGGEFGGGGGGGGGGGGGGGGGGGGGGGFGGGGGGGFCGGGGGGGGGGGGGGGGGGGGFGGGGGGGGGGGGGGGGGGGGEGGGGGGDGGGGGGGGGGGGGGGEGGEGGFGGGGGFGGGGGGGGGFGGGFFGGGGGGGGG9CFCGEGGFFGGGGGEGGFGGGGGEDGGFFGFFGGFF=@EFFFFFAFFGFFFBFFFDAFFFF@FFFFDFFBA?@EAEEFE99>@;?FB;<2<F?<?B<BFFBFFBFBA?B(2(413?0?:(####
@M05025:20:000000000-B499F:1:1102:18271:8830 2:N:0:CAAAAG
ATATGTGGACTACTCGGGTTTCTAATCCTGTTCGCTACCCATGCTTTCGAGCCTCAGCGTCAGTTGCAGACCAGAGAGCCGCCTTCGCCACTGGTGTTCTTCCATATATCTACGCATTCCACCGCTACACATGGAGTTCCACTCTCCTCTTCTGCACTCAAGTTCAACAGTTTCTGATGCAATTCTCCGGTTGAGCCGAAGGCTTTCACATCAGACTTATTGAACCGCCTGCACTCGCTTTACGCCCAATAAATCCGGACAACGCTTGCCACCTACGTATTACCCCGGTTGCTCGCCTCGC
+
CGGGGGGGGGGGGGGGGGGGGGGGGGGGGGGGGGGGGGGGGGGGGGGGGGGGGGGGGGGGGGGGGGGGGGGGGGGGGGGGGGGGGGGGGGGGGGGGGGGGGGGGGGGGGGGGGGGGGGGGGGGGGGGGGGGGGGFGGGGGGGGGGGGGGGGGGGGGGGGGGFGFFFGGGGGGGGGGGGGGGGGGGBFGGGGGGGCFGGGGGGGGFFGFFCFFFFFEFFFFFFFFGDFFFFF25?9F;>?FF9CD@DFEDFFE<?EF@FFFFF:496?:F79?((58((,6,9<6(146(((4))490####
@M05025:20:000000000-B499F:1:1102:21701:8897 2:N:0:CAAAAG
ATATGTGGACTACACGGGTTTCTAATCCTGTTCGCTACCCATGCTTTCGAGCCTCAGCGTCAGTTGCAGACCAGAGAGCCGCCTTCGCCACTGGTGTTCTTCCATATATCTACGCATTCCACCGCTACACATGGAGTTCCACTCTCCTCTTCTGCACTCAAGTTCAACAGTTTCTGATGCAATTCTCCGGTTGAGCCGAAGGCTTTCACATCAGACTTATTGAACCGCCTGCACTCGCTTTACGCCCAATAACTCCGGACAACGCTTGCCACCTACGTATTACCGCGGCTGCTGGCCCTAC
+
CGGGGGGGGGGGGGGGGGGGGGGGGGGGGGGGGGGGGGGGGGGGGGGGGGGGGGGGGGGGGGGGGGGGGGGGGGGGGGGGGGGGGGGGGGGGGFFGGGGGGGGGGGGGGGGGGGGGGGGGGGGGGGGGGGGGGGGGGGGGGGGGGFGGGGGGGGGGGGGGGGDFGGFGGGGGGGGGFGGGGFGFGFGGGGGGGGGGGGC?EDFFFFGFFGGFFF9=FFCFFAFFG>@EFFFFDFFFF;<F6CFFFE>>(5;@).>3;939BFB;B646F0)<:::?F136:4<A699923-,52?<1####
@M05025:20:000000000-B499F:1:1102:13433:8897 2:N:0:CAAAAG
ATATGTGGACTACAAGGGTTTCTAATCCTGTTTGCTCCCCACGCTTTCGCACCTGAGCGTCAGTCTTTGTCCAGGGGGCCTCCTTCGCCACCGGTATTCCTCCAGATCTCTACGCATTTCACCGCTACACCTGGAATTCTACCCCCCTCTACAAGACTCTAGCCTGCCAGTTTCGGATGCAGTTCCCAGGTTGAGCCCGGGGATTTCACATCCGACTTGACAGACCGCCTGCGTGCGCTTTACGCCCAGTAATTCCGATTAACGCTTGCACCCTCCGTATTACCGCGGCTGCGGGCCAGCG
+
CGGGGGGGGGGGGGGGGGGGGGGGGGGGGGGGGGGGGGGGGGGGGGGGGGGGGGGGGGGGGGGGGGGGGGGGGGGGGGGGGGGGGGGGFGGGGGGGGGGGGGGGGGGGGGGGGGGGGGGGGGGGGGGGGGGGGGGGGGGGGGGGGGGGGGGGGGGGGGGGGGGGGFGGGGGGGGGGDGGGGGGGGGGGGGGGGGGGGGGGGGDGFAGFFGGFFFFBFFFFFFFFGFBF>BF?BDDFFFFBBAFFFFE@6?A<A2:::1>?B<9?B?BFFBF?:??62<:<B=AF0>>>0(41(((-,####
@M05025:20:000000000-B499F:1:1102:21730:8929 2:N:0:CAAAAG
ATATGTGGACTACTGGGGTATCTAATCCTGTTCGCTACCCATGCTTTCGAGCCTCAGCGTCAGTTGCAGACCAGAGAGCCGCCTTCGCCACTGGTGTTCTTCCATATATCTACGCATTCCACCGCTACACATGGAGTTCCACTCTCCTCTTCTGCACTCAAGTTCAACAGTTTCTGATGCAATTCTCCGGTTGAGCCGAAGGCTTTCACATCAGACTTATTGAACCGCCTGCACTCGCTTTACGCCCAATAAATCCGGACAACGCTTGCCACCTACGTATTACCGCGGCTGCTGGCCATCG
+
CGGGGGGGGGGGGGGGGGGGGGGGGGGGGGGGGGGGGGGGGGGGGGGGGGGGGGGGGGGGGGGGGGGGGGGGGGGGGGGGGGGGGGGGGGGGGGGGGGGGGGGGGGGGFGGGGGGGGGGGGGGGGGGGGGGGGGGGGGGGGGGGGGGGGGGGGGGGGGGGGGGGGGGGGGGGFGGFDGGGG,EDCG:FGGGGGGGGGGDGGGGGFFGFFGFFFFEFFFFFFFFFGBFFFFFFFFFFF@;3=<FE6)8A(:;<CEFF@@3;>FFFFB?:>0<B14?B???A:FA429>;17133?(3,####
@M05025:20:000000000-B499F:1:1102:4666:8933 2:N:0:CAAAAG
ATATGTGGACTACCGGGGTTTCTAATCCTGTTTGCTCCCCACGCTTTCGAGCCTCAGCGTCAGTTACAGACCAGAGAGCCGCCTTCGCCACTGGTGTTCCTCCATATATCTACGCATTTCACCGCTACACATGGAATTCCACTCTCCTCTTCTGCACTCAAGTCTCCCAGTTTCCAATGACCCTCCCCGGTTGAGCCGGGGGCTTTCACATCAGACTTAAGCAACCGCCTGCGCTCGCCTTCCGCCCAATCAATCCGGCCAACGCTTGCCACCTACCTATTACCCCGGCTGCTGTCCCGTA
+
CGGG9CFFEGGFEGEGGGB:FFEEFCFFFFGGGGF<CFGEGGGGGGGGG8F7FDFFGFGCFGGDFGFAFGEF@FDFFEFFGGG7FGFGDGGGGGF<FGFFEGGGGGEFF9<ECFGDCGGGFGGGG@EGC<=<FCA9FGFGCFFGDCFGGFED=FCFGFGG,@EG9,BE?DFDEEED;E,<+@@,DGGGG5E7DDF?C:D?CDC5;ACFA7CF4;@EFF96@+28F@BFF2>01:7BBB(7:)?5(5@@02(344526;)46<11(,4(7()5:1(((.5<>FD4(-(-4904),6),####
@M05025:20:000000000-B499F:1:1102:17027:8972 2:N:0:CAAAAG
ATATGTGGACTACCAGGGTTTCTAATCCTGTTTGCTCCCCACGCTTTCGAGCCTCAACGTCAGTTACAGTCCAGTAAGTCGCCTTCGCCACTGGTGTTCCTCCTAATATCTACGCATTTCACCGCTACACTAGGAATTCCACTTACCTCTCCTGCACTCCAGCCTGACAGTTTCCAATGCAGTCCAGGGGTTGAGCCCCTGCCTTTCACACCAGACTTGCCATGCCGTCTACGCTCCCTTTACACCCAGTAAATCCGGATAACGCTTGCCCCCTACGTATTACCGCGGCTGCTGGCCTAGG
+
CGGGGGGGGGGGGGGGGGGGGGGGGGGGGGGGGGGGGGGGGGGGGGGGGGGGGGGGGGGGGGGGGGGGGGGGGGGGGGGGGGGGGGGGGGGGGGGGGGGGGGGGGGGGGGGGGGGGGGGGGGGGGGGGGGGGGGGGGGGGGGGGGGGGGGGGGGGGGGGGGFGGGGGGGGEGGGGGGGGGGGGFGGGGGGGGGFGGGGGGGGGGFFGFFFGEFFBDFFEFFFF4DEBBBBFFF4):A=BFE4F8>FA>6;EC?<C@2>>1;EE76;D;>@><4136(.).0*.6(219>B;<?F(-.####
@M05025:20:000000000-B499F:1:1102:6524:8977 2:N:0:CAAAAG
ATATGTGGACTACTCGGGTTTCTAATCCTGTTCGCTACCCATGCTTTCGAGCCTCAGCGTCAGTTGCAGACCAGAGAGCCGCCTTCGCCACTGGTGTTCTTCCATATATCTACGCATTCCACCGCTACACATGGAGTTCCACTCTCCTCTTCTGCACTCAAGTTCAACAGTTTCTGATGCAATTCTCCGGTTGAGCCGAAGGCTTTCACATCAGACTTATTGAACCGCCTGCACTCGCTTTACGCCCAATAAATCCGGACAACGCTTGCCACCTACGTATTACCGCGGCTGCTGGCCAGTC
+
CGGGGFGFGGGGGGGGGGGGGGGGGGGGGGGGGGGGGGGGGGGGGGGGGGGGGGGGGGGGGGGGGGGGGGGGGGGGGGGGGGGGGGGGGGGGGGFGGGGGGGGGGGGGGGGGGGGGGGGGGGGGGGGGGGGGFGGGGGGGGGGGGGGGGGGGFGGGGGGGF?FGGGGGGGGGGGGCFG9EF8F9FFFGGGGGGGFGGDGGGGGGFFGFFGGFFEBEFF*BFA1BFFFFFF:BBFBF>@DF@CF3;D)50@@36)9=>05:7??104?6@34)8?:?6:>2:4461;016-,6?07?.####
@M05025:20:000000000-B499F:1:1102:14590:9003 2:N:0:CAAAAG
ATATGTGGACTACCAGGGTATCTAATCCTGTTTGCTCCCCACGCTTTCGTGCCTCAGTGTCAATGTTGGTCCAGGTAGCTGCCTTCGCCATGGATGTTCCTCCTGATCTCTACGCATTTCACTGCTACACCAGGAATTCCGCTACCCTCTACCACATTCTAGTCATCCAGTATCCACTGCAGTTCCCAGGTTGAGCCCAGGGCTTTCACAACGGACTTAAATAACCACCTACGCACGCTTTACGCCCAGTAATTCCGAGTAACGCTTGCACCCTTCGTATTACCGCGGCTGCTGGCCGCGG
+
CGGGGGGGGGGGGGGGGGGGGGGGGGGGGGGGGGGGGGGGGGGGGGGGGGGGGGGGGGGGGGGGGGGGGGGGGGGGGGGGGGGGGGGGGGGGGGGGGGGGGGGGGGGGGGGGGGGDGGGGGGGGGGGGGGGGGGGGGGGGGDGGGGGGGGGGGGGGGGGGGGGGGGGGGGGGGGGGGGGGFGGGGGGGGGGGGFGGGGGGGGGFFFGFFGGFFF=ABF5@8FC>DEFFFDFEFB4BB@28@EFFF?FF<@FCFEFFFFBD@EC?9;6=FF@FFF@::2(1846<89,73(76))5:(####
@M05025:20:000000000-B499F:1:1102:25507:9029 2:N:0:CAAAAG
ATATGTGGACTACTGGGGTATCTAATCCTGTTTGCTCCCCACGCTTTCGAGCCTCAGCGTCAGTTACAGACCAGAGAGCCGCCTTCGCCACTGGTGTTCCTCCATATATCTACGCATTTCACCGCTACACATGGAATTCCACTCTCCTCTTCTGCACTCAAGTCTCCCAGTTTCCAATGACCCTCCCCGGTTGAGCCGGGGGCTTTCACATCAGACTTAAGAAACCGCCTGCGCTCGCTTTACGCCCAATAAATCCGGACAACGCTTGCCACCTACGTATTACCGCGGCTGCTGGCCCGGG
+
CGGGGGGGGGGGGGGGGGGGGGGGGGGGGGGGGGGGGGGGGGGGGGGGGGGGGGGGGGGGGGGGGGGGGGGGGGGGGGGGGGGGGGGGGGGGGGFGGGGGGGGGGGGGGGGGGGGGGGGGGGGGGGGGGGGGGGACFFFGGGGGGGGGGGGGGGGGGGGGGGGGGGGGGGGGGGGGGGFFGFFGGGGGGGGCDGGGGGGGGGGGAFGFFFFFFF3@FFEFFFFFGD9BBF3<9F:>:9BF?<65:3;B117<AFBFF>>BFFF;F:62@:4?BFBF?,3::4A2(4((3(,4)4703####
@M05025:20:000000000-B499F:1:1102:5151:9061 2:N:0:CAAAAG
ATATGTGGACTACACGGGTTTCTAATCCTGTTCGCTACCCATGCTTTCGAGCCTCAGCGTCAGTTGCAGACCAGAGAGCCGCCTTCGCCACTGGTGTTCTTCCATATATCTACGCATTCCACCGCTACACATGGAGTTCCACTCTCCTCTTCTGCACTCAAGTTCAACAGTTTCTGATGCAATTCTCCGGTTGAGCCGAAGGCTTTCACATCAGACTTATTGAACCGCCTGCACTCGCTTTACGCCCAATAAATCCGGACAACGCTTGCCACCTCCGTATTACCGCGGCTGCTGGCCTCCA
+
CGGGGGGGGGGGGGGGGGGGGGGGGGGGGGGGGGGGEGGGGGGGGGGGGGGGGGFGGGGGGGGGGFGGGGGGGGGGGGGGGGGGGGGGGGGGGGGGGGGGGGGGGEGGGGGGGGGGGGGFGGGGGGGGGGGFFGDGGGGGGGGGGGGGGGGG,@DEGGFGDFFCDFGGGCFFFGGFDAEGGGGADAGGGGGGGGGGED5CGGGCFFGFFGGFFFEFF9CFBF>8CBFD@@F(0;+;;((8=3A>@BFF058=33<;;9>;>::9>F:?F:<?:?((43:184<<?>>0(4>BB0?F1####
@M05025:20:000000000-B499F:1:1102:11521:9064 2:N:0:CAAAAG
ATATGTGGACTACTGGGGTTTCTAATCCTGTTTGCTCCCCACGCTTTCGAGCCTCAGCGTCAGTTACAGACCAGAGAGCCGCCTTCGCCACTGGTGTTCCTCCATATATCTACGCATTTCACCGCTACACATGGAATTCCACTCTCCTCTTCTGCACTCAAGTCTCCCAGTTTCCAATGACCCTCCCCGGTTGAGCCGGGGGCTTTCACATCAGACTTAAGAAACCGCCCGCGCTCGCTTTACGCCCAATAAATCCGGACCACGCTTGCCACCTTGCTATTCCCGCGGCCGGTCGCCACCT
+
CFGGGEGGFGGGGGGGGDFEGGGGGGGGGGGGGGGGGGFGFGDGGGGGGFGGGGGCGFGGGGGGGGGGGGGGGGGGECFGGDGFGGFGGGGGGGGFFGGGDFGFBEGFBGGGGGGEEGFGGGGGGGGGGGGG9FE,AE9FGGGGGGGGGGGGGGGGGGGGGGGG;DFGGGDGGGFFFGDFDGGDGGGECEEC>9<FGD>CEGGDF4DAFG:667);FACA66@AG@1D1,5:>FFFFF1>029>BF:5:70AA4<312)((4((,403>BA<<()),))-6*)52729;1((((460####
@M05025:20:000000000-B499F:1:1102:19668:9104 2:N:0:CAAAAG
ATATGTGGACTACTCGGGTATCTAATCCTGTTTGCTCCCCACGCTTTCGAGCCTCAACGTCAGTCATCGTCCAGAAAGCCGCCTTCGCCACTGGTGTTCCTCCTAATATCTACGCATTTCACCGCTACACTAGGAATTCCGCTTTCCTCTCCGACACTCTAGCCTGACAGTTCCAAATGCAGTCCCGGGGTTGAGCCCCGGGCTTTCACATCTGGCTTGCCATGCCGTCTACGCTCCCTTTACACCCAGTAAATCCGGATAACGCTTGCCCCCTACGTATTACCGCGCCTGCTGGCCATCG
+
CGGGGGGGGGGGGGGGGGGGGGGGGGGGGGGGGGGGGGGGGGGGGGGGGGGGGGGGGGGGGGGGGGGGGGGGGGGGGGGGGGGGGGGGGGGGGGGFFGGGGGGGGGGGGGGGGGGGGGGFGGGGGGGGGGGGGGGGGGGGGGGGGGGGGGGGGGGGGGGFGGGGGGGGGGGGGGGGGGGGGGGGGGGGGGGGGGFFGGGGGGGCFFGFFGGFFFFEFFBFAFFFGFFDFFFF;EDEFFFF?2@=<F>7:3<F94AF>9)2:426081172??(,4337?<:*..((((-,-8:::?1####
@M05025:20:000000000-B499F:1:1102:11331:9254 2:N:0:CAAAAG
ATATGTGGACTACTGGGGTATCTAATCCTGTTTGCTCCCCACGCTTTCGCACCTCAGTGTCAGTATCAGTCCAGGTGGTCGCCTTCGCCACTGGTGTTCCTTCCTATATCTACGCATTTCACCGCTACACAGGAAATTCCACCACCCTCTCCCGTACTCTAGCTTGCCAGTTTTGTATGCAGTTCCCAGGTTGAGCCCGGGGCTTCCACATCCAACTTAACAAACCACCTACGCCCGCTTCACCCCCAGCAATTCCTATTATCTCTGTCCCCCCTCGATTTACCCCGGTGTCGGCCCGGCC
+
CDC9CE<EF9FFGGFFGGG,F<CGGF<6FFGCCFF9CF@@FFEGG7DEFEB:@<EAF<9;,EFEEFF99CEFFF<FFCBFFG7B:EFD@:CFG8BFGGCEE,CEEFFGFFA?FDGEG@FFDFFFCCCF,,,EDEG8D9CA;=,,@>CDF8,4@+6>=DE;B,,63,>=D?DEFGG,3EEC+@A=CD898;CCF6,@F67EE*9CA*;:A,99;4>=FF:=++86C=(0::/.(:)))(6)(.2*685>((,(..).4)*)))))).))/),390-((((61=6)(,((,(()(-(,-####
@M05025:20:000000000-B499F:1:1102:21561:9283 2:N:0:CAAAAG
ATATGTGGACTACCCGGGTATCTAATCCTGTTCGCTACCCATGCTTTCGAGCCTCAGCGTCAGTTGCAGACCAGAGAGCCGCCTTCGCCACTGGTGTTCTTCCATATATCTACGCATTCCACCGCTACACATGGAGTTCCACTCTCCTCTTCTGCACTCAAGTTCAACAGTTTCTGATGCAATTCTCCGGTTGAGCCGAAGGCTTTCACATCAGACTTATTGAACCGCCTGCACTCGCTTTACGCCCAATAAATCCGGACAACGCTTGCCACCTACGTATTACCCCGGCTGCTGGCCGCGG
+
CFFGGGGGGGGGGGGGGGGGGGGGGGGGGGGGCGGGGGGGGGGGGGGGGGGGGGGGGGGGGGGGGGGGGGGGGGGGGGGGGGGGGGGGGGGGGGGGGGGGGGGGGGGGCFGGGGGDGGGGDFGFFDCGGGGGGGGGGGGGGGAEFFFFGGGGGFFGFAFGGGFAFDDGGCEGGGGFFFDCGGGFF,=DGGGGGGGGGGGDEGFGFFFC:<FFFE@=FF4AFBFFG=BFFFFF@FA;51;FFFF585:>;;8E31?E@6)19F?;;?6(05<>?:0:04)44B2<((4(((3())(4(####
@M05025:20:000000000-B499F:1:1102:28286:9311 2:N:0:CAAAAG
ATATGTGGACTACAGGGGTTTCTAATCCTATTTGCTCCCCACGCTTTCGTGCCTCAGTGTCAGTTACAGACCAGGCGACCGCCTTCGCCACTGGTGTTCCTCCATATATCTACGCATTTTACCGCTACACATGGAATTCCATCGCCCTCTTCTGCACTCCAGCATACCAGTTTCCATAGCTTACAATGGTTGAGCCATTGCCTTTTACTACAGACTTAGTACGCCACCTACGCACCCTTTACGCCCAATGATTCCGGATAACGCTTGCAACCTACGTATTACCGCGGCTGCTGCCCCCTCA
+
CFGGGGGGGGGGGGGGGG@FGGGGGGGGGGGGGGGFGGGGGGGGGGGGGGGCEGGFFGGGGGGGGFFGGGGFGGGGGGGGGGGGGFGGFCFGGGGGGGGDGGFGGGFGGGGGGGGGGGGGGGFGGGGGCFGDFGGFGGGGGGGGGGGGGGGGGEFGEFF?FGG?FFC8DGFFGEFFFFFFGGGGG,@DDFFC6CGFFCFFGGGGFFDB@;7?9EFFF>;FFF>>D@D45;A>25?BADFFFEEE08B>D;3C?CC3(6ADEF;BF6:?*4:?BFF:18<4<=.-370((417?)3(-####
@M05025:20:000000000-B499F:1:1102:11920:9326 2:N:0:CAAAAG
ATATGTGGACTACTCGGGTATCTAATCCTGTTTGCTCCCCACGCTTTCGAGCCTCAGCGTCAGTTACAGACCAGAGAGCCGCCTTCGCCACTGGTGTTCCTCCATATATCTACGCATTTCACCGCTACACATGGAATTCCACTCTCCTCTTCTGCACTCAAGTCTCCCAGTTTCCAATGACCCTCCCCGGTTGAGCCGGGGGCTTTCACATCAGACTTAAGAAACCGCCTGCGCTCGCTTTACGCCCAATAAATCCGGACAACGCTTGCCACCTACGTATTACCCCGGCTGCTGGCCCGGA
+
CGGGGGGGGGGGGGGGGGGGGGGGGGGGGGGGGGGGGGGGGGGGGGGGGGGGGGGGGGGGGGGGGGGGGGGGGGGGGGGGGGGGGGGGGGGGGGGGGGGGGGGGGGGGGGGGGGGGGGGGGGGGGGGGGGGGGGFEFGGGGGGGFGGGFGGGGGGGGGGGGGGGAGGGGGFGGGGGGGGGGGGGGGGGGGGEGGGGGGGGECCCFFGACC:AFF3;FFEFF=FFGDBF;@FDFB>BEFFFFFFFFFFF(33<A4::B>39;0(-(4:4F0<BF077<(.484>9(((-691:?F0<1####
@M05025:20:000000000-B499F:1:1102:12189:9334 2:N:0:CAAAAG
ATATGTGGACTACTGGGGTTTCTAATCCTGTTTGCTCCCCACGCTTTCGCACCTCAGCGTCAATACTTGTCCAGTCAGTCGCCTTCGCCACTGGTGTTCTTCCGAATATCTACGAATTTCACCTCTACACTCGGAATTCCACTGACCTCTCCAAGATTCAAGTTTTCCAGTTTCAAAGGCAGTTCCAGTGTTGAGCACTGGGCTTTCACCTCTGACTTAAAAAACCGCCTACGCGCGCTTTACGCCCAGTAATTCCGAACAACGCTAGCTCCCTCCGTATTACCGCGGCTCCTGCCCGCGT
+
CGGGGGGGGGGGGGGGGGFGGGGGGGGGGGGGGGGGGGGGGGGGGGGGGGGGGGGGGGGGGGGGGGGGGGGGGGGGGGGGGGGGGGGGGGGGGGGGGGGGGGGGGGGGGGGGGGGGGGGGGGGGGGGGGGGGGGGGGGGGGGGGGGGGGGGGGFGGGGGGGGGGGGGFGGGGGGGGGGFFGGGGGGGGGGGDFGGGCGGFGGGFFFGFFGGFFFCFFFF+<FFDG99D>@FF?>DDEF;>@9FDDEF:(4;CEE<7>:799:3;;??>FAA:?:B<618<?4>F0;B(-1(-3:(((####
@M05025:20:000000000-B499F:1:1102:20296:9347 2:N:0:CAAAAG
ATATGTGGACTACCCGGGTTTCTAATCCTGTTTGCTCCCCACGCTTTCGAGCCTCAACGTCAGTTACCGTCCAGTAAGCCGCCTTCGCCACTGGTGTTCCTCCTAATATCTACGCATTTCACCGCTACACTAGGAATTCCGCTTACCTCTCCGGCACTCTAGATGGACAGTTTCCAAAGCAGTCCAGGGGTTGAGCCCCTGCCTTTCACTTCAGACTTGCCCGTCCGTCTACGCTCCCTTTACACCCAGTAAATCCGGCTAACGCTGGCCCCCTACTCATTACCGCGGCTGCCGGCCCTCG
+
@FGGGFGFDGGGGGGGGGGGGEGGGGGGGGGFEFGGGGFDGGEG;BFGGGGGGGGGDGGGGGGGGGGGGGGGGGFGGFFGGGGGEGGGGGGGGGGGGG9FEGGFGGGGGGGGGGGGGEGGGGGGGGGEGGFFGGGGFCAFGGEEGGGDFFCGCEECEGFEGGGGGFGFGFFG9AFGGGGGG?FFFGFGCEGC7*:D=DDGFGGGFACAA:=?FFE@F>3BAFBFD>>F@<5.4ABDBDFA34:FEFFF<?D2>AF:>0),43?<7?((72:>6((3))).)/<B?F02((,4(22>1####
@M05025:20:000000000-B499F:1:1102:22352:9427 2:N:0:CAAAAG
ATATGTGGACTACAGGGGTATCTAATCCTGTTCGCTACCCATGCTTTCGAGCCTCAGCGTCAGTTGCAGACCAGAGAGCCGCCTTCGCCACTGGTGTTCTTCCATATATCTACGCATTCCACCGCTACACATGGAGTTCCACTCTCCTCTTCTGCACTCAAGTTCAACAGTTTCTGATGCAATTCTCCGGTTGAGCCGAAGGCTTTCACATCAGACTTATTGAACCGCCTGCACTCGCTTTACGCCCAATAAATCCGGACAACGCTTGCCACCTACGTATTACCGCGGCTGCTGGCCGCTG
+
CFGGGGGGGGGGGGGGGGGGGGGGGGGGGGGGGGGGGGGGGGGGGGGGGGGGGGGGGGGGGGGGGGGGGGGGGGGGGGGGGGGGGGGGGGGGGGGGGGGGGGGGGGGGGGGGGGGGGGGGGGGGGGGGGGGGGGGGGGGGGGGGFGGGGGGGGGGGGGGGGGGFFFGGGGGE@FGGDFGGGGGGGGGGGGGGGGFGGGGEDGGGCFGFFGGFFFFFFFFFFFFFGB@BBFFFBFFFFFFFFEFB@EEF<@EFECEE0>DFFBF191?:F7>?:022(8<AF=A<099(3(,153((.####
@M05025:20:000000000-B499F:1:1102:17073:9471 2:N:0:CAAAAG
ATATGTGGACTACCAGGGTTTCTAATCCTGTTTGATCCCCACGCTTTCGCACATCAGCGTCAGTTACAGACCAGAAAGTCGCCTTCGCCACTGGTGTTCCTCCATATCTCTGCGCATTTCACCGCTACACATGGAATTCCACTTTCCTCTTCTGCACTCAAGTTTTCCAGTTTCCAATGACCCTCCACGGTTGAGCCGTGGGCTTTCACATCAGACTTAAAAAACCGCCTACGCGCGCTTTACGCCCAATAATTCCGGATAACGCTTGCCACCTACGTATTACCGCGGCTGCTGGCAGGGT
+
CGFGGGGFGGGGGFGGGGEGGGGGGGGGFGGGGGGGGGGGFEGCEGGGGGFGCEGFGGGEFGGGGGGGFGGGGGFGGGGGGGGDFGFFCCFGDGGGFGG<@FFGFGGGGGFGFGGGEGGFFGGGGEGGGGFFGGFGGGGGDFGGGGFGFGGGGGGGFEGGFFF8ECEFGFFFAGFCFFG8=DFFGGGGG6CEGF::CCD6@CFFFFGFFGGF5**)/9>:+16?DDFFFDF=(8:BDB@3=CFEF:>::8B2:4<BB0>B:<<:7163::2<?1303()6:FAA((((,,-33:33(####
@M05025:20:000000000-B499F:1:1102:26888:9496 2:N:0:CAAAAG
ATATGTGGACTACCAGGGTTTCTAATCCTGTTTGCTCCCCATGCTCTCATGCCTCAGCGTCAGTTACAGTCCAGTAAGTCGCCTTCGCCACTGGTGTTCTTCCTAATCTCTACGCATTTCACCGCTACACTAGGAATTCCACTTACCTCTCCTGCACTCTAGTTAAACAGTTTTATATGCTTTCTACAGGTTAAGCCTATATATTTAACATATAACTTGTTTAACCGCCTACGCATCCTTTACGCCCAGTTATTCCGAACAACGCTTGCCACCTACGTATTACCCCGGCTGCTGGACGTAA
+
CGGGGGGGGGGGGGGGGGGGGGGGGGGGGGGGGGGGGGGGFGGGGGGGGGGGGGGGGGGGGGGGGGGGGGGGGGGGGGGGGGGGGGGGGGGGGGGGGGGGGGGGGGGGGGGGGGGGGGGGGGGGGDGGGGFGGGFGGGGGGGGGGG8EGGGGFGGGGFFGFGDFDFGGEFGGGFCGFGGGFGGGGGGGGCAAFG8DEGGGGGGGFFGFFFGFC*;=C?AFFFFA8885>=?C=>EFF).=711*/9*99BEC7??C25D9208(3;((033713=E?6)96@C@1,(191(440((.####
@M05025:20:000000000-B499F:1:1102:2518:9571 2:N:0:CAAAAG
ATATGTGGACTACTCGGGTATCTAATCCTGTTTGCTACCCACGCTTTCGAATCTCAGTGTCAATATTATGCCAGGAAGCTGCCTTCGCCATCGGTATTCCTCCAGATCTCTACGCATTTCACCGCTACACCTGGAATTCTACTTCCCTCTCACATATTCTAGCACCACCAGTATCACATGCAGTTCCCAGGTTAAGCCCGGGGATTTCACATGTGACTTAATGAGCCACCTACACTCGCTTTACGCCCAGTAATTCCGATTAACGCTCGCACCCTCTGTATTACCGCGGCTGCTGGCCGAG
+
@FE<FFE@FCFFAFG7FGFECFD@@C@@<FEFGGDFGGGE<@FEC;FGEG<<CGGDFEGFCGDFC<CFFFFGDFCC@CD@EE,CEFCECEGGFFFGDFB,:EEEGG,A,CFF<FFEFEC?EFGEGGEGGGGFF@F,4FEE;EGGGADCBB8EFEEFFGGEEDFEFGFGGGGGFAE,@DDFGGGG9EFGFDG@DDE,EEFGED69963+BC;+3@EEFFCF6@C6==BA=>47BFFCA>@E>@FF=A5?@=()96E<)/82<(;C(43()3:91:?205)6:74<63969>62(423(####
@M05025:20:000000000-B499F:1:1102:15450:9612 2:N:0:CAAAAG
ATATGTGGACTACCAGGGTTTCTAATCCTGTTTGATCCCCACGCTTTCGCACATCAGCGTCAGTTACAGACCAGAAAGTCGCCTTCGCCACTGGTGTTCCTCCATATCTCTGCGCATTTCACCGCTACACATGGAATTCCACTTTCCTCTTCTGCACTCAAGTTTTCCAGTTTCCAATGACCCTCCACGGTTGAGCCGTGGGCTTTCACATCAGACTTAAAAAACCGCCTACGCGCGCTTTACGCCCAATAATTCCGGATAACGCTTGCCACCTACGTATTACCGCGGCTGCTGGCCCTAA
+
CGGGGGGGGGGGGGGGGGGGGGGGGGGGGGGGGGGGGGGGGGGGGGGGGGGGGGGGGGGGGGGGGGGGGGGGGGGGGGGGGGGGGGGGGGGGGGGGGGGGGGGGGGGGGGGGGGGGGGGGGGGGGGDGGGFGGGGGGGGEFGGGGGGGGGGGGFGGFED8F9DFGFFGGGDGGFFFC8EDFGFCGGGGGGGEGGFFGGGGGGFGFFGFFGGFFFBFFFFFF6FEGFFF>@EF@35>BF;E?3@:?FFDF70849ADB65(8<<6((--772?::(4(()6449<394>B09?B3(0.####
@M05025:20:000000000-B499F:1:1102:6624:9642 2:N:0:CAAAAG
ATATGTGGACTACACGGGTATCTAATCCTGTTTGATCCCCACGCTTTCGCACATCAGCGTCAGTTACAGACCAGAAAGTCGCCTTCGCCACTGGTGTTCCTCCATATCTCTGCGCATTTCACCGCTACACATGGAATTCCACTTTCCTCTTCTGCACTCAAGTTTTCCAGTTTCCAATGACCCTCCACGGTTGAGCCGTGGGCTTTCACATCAGACTTAAAAAACCGCCTACGCGCGCTTTACGTCCAATAATTCCGGATAACGCTTGCCACCTACGTATTACCGCTGCTGCTGGCCAAAG
+
CGGGGGGGGGGGGGGGGGGGGGGGGGGGGGGGGGGGGGGGGGGGGGGGGGGGGGGGGGGGGGGGGGGGGGGGGGGGGGGGGGGGGGGGGGGGGGGGGGGGGGGGGGGGGGGGGGGGGGGGGGGGGGGGGGGGGGGGGGGGFGGGGGGGGGGGGGGGGGGGGGGGGFFGGGGGGGGGGFFDGGGGGGEGEGGGGGFGGGGCGGGDFFGFFFGAFFFEFFFFAFFFGFBFFFFFFFFDB;@ED);>?FF>4)4):4<F:6B?:B?FF0:032A?FF:?:??9>*4<?F1;>F>D>7:1,####
@M05025:20:000000000-B499F:1:1102:28085:9651 2:N:0:CAAAAG
ATATGTGGACTACTAGGGTATCTAATCCTGTTTGCTCCCCACGCTTTCGAGCCTCAACGTCAGTTACAGTCCAGTAAGTCGCCTTCGCCACTGGTGTTCCTCCTAATATCTACGCATTTCACCGCTACACTAGGAATTCCACTTACCTCTCCTGCACTCCAGCCTGACAGTTTCCAATGCAGTCCAGGGGTTGAGCCCCTGCCTTTCACACCAGACTTTCCATGCCGTCTACGCTCCCTTTACACCCAGTAAATCCGGATAACGCTTGCCCCCTACGTATTACCGCGCCTGCTGGCCAAAA
+
CGGGGGGGGGGGGGGGGGGGGGGGGGGGGGGGGGGGGGGGFGGGGGGGGGGGGGGGEFGFGGGGGGGGGGGGGGGGGGGGGGGGGGGGGGGGGGGGGGGGGGGGGGGGGGGGGGGGGGCFGGGEEGGGGGGGGGFGGGGGGGGGGGGGGGGGGGGGGGGGGGGFGGDGGGGGEGGGGFFDGEGGGGGGEGGGGGDGGGGGGDFGF5FFFEDFF@DDF>*=A@F9DEF?ADFF>;??EDFFFCFA@F>>?4;E)<<;;(5;DFFF9@D@:@EDFF0:?:3AB/4911((4(-1(5(4.####
@M05025:20:000000000-B499F:1:1102:17159:9681 2:N:0:CAAAAG
ATATGTGGACTACACGGGTATCTAATCCTGTTCGCTACCCATGCTTTCGAGCCTCAGCGTCAGTTGCAGACCAGAGAGCCGCCTTCGCCACTGGTGTTCTTCCATATATCTACGCATTCCACCGCTACACATGGAGTTCCACTCTCCTCTTCTGCACTCAAGTTCAACAGTTTCTGATGCAATTCTCCGGTTGAGCCGAAGGCTTTCACATCAGACTTATTGAACCGCCTGCACTCGCTTTACGCCCAATAAATCCGGACAACGCTTGCCACCTACGTATTACCGCGGCTGCTGGCCTACC
+
CFGGGGGGGGGGGGGGGGFFGFGGFGGGGGGGGGDEGGFGGGDGGGGGGGFGGGG?GCGGEGGGGGGGGGDFFGGGGGFGGGGGGGGGGGGGGGFDBFFGGGGGGGGGGGGGGGGCGGGGGGGGEGGGGGGGCFFGGGDFFGGGGGGFFGGGGGGGGGFGGGGGGGGAGGFGGDGGFFGFGGGFCGGGGGGGGGFGGGGGGGGGFFGFFCFFA:=BFFFFFFFFGFFA@@)>BF46F>@FFCFF?::>;;34CCE;>B>961090:0(<>BFBFBFFFBFF*646(,(03;0),3<(####
@M05025:20:000000000-B499F:1:1102:10051:9737 2:N:0:CAAAAG
ATATGTGGACTACTCGGGTTTCTAATCCTGTTTGCTCCCCACGCTTTCGAGCCTCAGCGTCAGTTACAGACCAGAGAGCCGCCTTCGCCACTGGTGTTCCTCCATATATCTACGCATTTCACCGCTACACATGGAATTCCACTCTCCTCTTCTGCACTCAAGTCTCCCAGTTTCCAATGACCCTCCCCGGTTGAGCCGGGGGCTTTCACATCAGACTTAAGAAACCGCCTGCGCTCGCTTTACGCCCAATAAATCCGGACAACGCTTGCCACCTACGTATTACCGCGGCTGCTGGCCAGCC
+
CGGGGGGGGGGGGGGGGGGGGGGGGGGGGGGGGGGGGGGGGGGGGGGGGGGGGGGGGGGGGGGGGGGGGGGGGGGFGGGGGGGGGGGGGGGGGGGGGGGGGGGGGGGGGGGGGGGGGGGGGGGGGGGGGGGFGGGGGGGGGGGGGGGGGGGGDGGGGGGGGGGGGGGGGGFGGGGGGGGGGGGGGGGGGCEGGGGGGGDEGGDCFAC8BGGFFFFFFF9AFFFFG@FFFFFFFEBEFFBFF>FFBFFFFFBA44<,,(71(4((3?:0>09<<?>?14<>??AD(169>;(,42??1####
@M05025:20:000000000-B499F:1:1102:6619:9771 2:N:0:CAAAAG
ATATGTGGACTACTAGGGTTTCTAATCCTGTTTGCTCCCCACGCTTTCGTGCCTCAGTGTCAATGTTGGTCCAGGTAGCTGCCTTCGCCATGGATGTTCCTCCTGATCTCTACGCATTTCACTGCTACACCAGGAATTCCGCTACCCTCTACCACATTCTAGTCATCCAGTATCCACTGCAGTTCCCAGGTTGAGCCCAGGGCTTTCACAACGGACTTAAATAACCACCTACGCACGCTTTACGCCCAGTAATTCCGAGTAACGCTTGCACCCTTCGTATTACCGCTGCTGCTGTCCCCTC
+
CGGGGGGGFGGGGGGGGGGGGGGGFGGGGGGGGGGGGGGGGGGGGGDGGGGGGGGFGGGGGGGGGGGGGGGGGGGGDGGGGGGGGGDCFGGGGGGGGGGGGGGGGGGGGGGGGGGGGGGGGGFGGGGGGGCFGGGGGGGGGGGGEFGGGGGGFEFF8@==FCFGFGGGFFGGFGGFGFFGGGGGGCFGFGGGCCFFFGGGFDGGAFGFFFC?ABFB*;*BAFCFG@@FFFF5>DEEFFF?9=CB@E65@BFCC)54;?>71>?121;4FE@;;D;DD@@BB=)9:1(4;7:<:?-,,####
@M05025:20:000000000-B499F:1:1102:23179:9795 2:N:0:CAAAAG
ATATGTGGACTACACGGGTATCTAATCCTGTTTGCTCCCCACGCTTTCGAGCCTCAACGTCAGTTACAGTCCAGTAAGTCGCCTTCGCCACTGGTGTTCCTCCTAATATCTACGCATTTCACCGCTACACTAGGAATTCCACTTACCTCTCCTGCACTCCAGCCTGACAGTTTCCAATGCAGTCCAGGGGTTGAGCCCCTGCCTTTCACACCAGACTTGCCATGCCGTCTCCGCTCCCTTTACACCCAGTAAATCCGGATAACGCTTGCCCCCTACGTATTACCGCGGCTGCTGGCCCGTG
+
CFGGGGGGGGGGGGGGGGGGGGGGGGGGGGGGGGGGGGGGGGGGGGGGGGGGGGGGGGGGGGGGGGGGGGGGGGGGGGGGGGGGGGGGGGGFGGGGGGGGGGGGDFGGGGCGGGGGGGGGGGGGGGGGGGFFGGGGGGGGGGGGGFGGGGGGGGGGGGGFGFFGDFFFGGGGFGGEFFGGGEFFFGGGGCGCDGFGGGGDFFGGFFGFFDG>FD2BFFFFFAFFFEA?@9)7@D:ABBDAE)66;ABF06)679C(.6367>@D@D?:FF::>2:0032>?B<4(1399166))44.####
@M05025:20:000000000-B499F:1:1102:14656:9815 2:N:0:CAAAAG
ATATGTGGACTACAGGGGTATCTAATCCTGTTCGCTACCCATGCTTTCGAGCCTCAGCGTCAGTTGCAGACCAGAGAGCCGCCTTCGCCACTGGTGTTCTTCCATATATCTACGCATTCCACCGCTACACATGGAGTTCCACTCTCCTCTTCTGCACTCAAGTTCAACAGTTTCTGATGCAATTCTCCGGTTGAGCCGAAGGCTTTCACATCAGACTTATTGAACCGCCTGCACTCGCTTTACGCCCAATAAATCCGGACAACGCTTGCCACCTACGTATTACCGCGGCTGCTGGCCTCGG
+
CGGGGGGGGGGGGGGGGGGGGGGGGGGGGGGGGGGGGGGGGGGGGGGGGGGGGGGGGGGGCGGGGGGGGGGGGGGGGGGGGGGGGGGGGEGGGGFGGGGGGGGGGGGGGGGGGG>FGGGGGGGGGGGGGGGGGGGGGGGGGFFGGGGGGGGGGGGGGGGFF?EFGGGGGFGGGGGFEFGGGEGEDDCFGGGGGGGGGGGGGGGFFFGFFGGFFFFFFFFFFAFFGF9DFFFF@F4AFF15?<FEFEFF63=<9?5;06:96?FFFF0:FFBFFBBFB:?DF?A)(,-4019???B?(####
@M05025:20:000000000-B499F:1:1102:10086:9939 2:N:0:CAAAAG
ATATGTGGACTACCGGGGTTTCTAATCCTGTTTGCTCCCCACGCTTTCGTGCCTCAGTGTCAATGTTGGTCCAGGTAGCTGCCTTCGCCATGGATGTTCCTCCTGATCTCTACGCATTTCACTGCTACACCAGGAATTCCGCTACCCTCTACCACATTCTAGTCATCCAGTATCCACTGCAGTTCCCAGGTTGAGCCCAGGGCTTTCACAACGGACTTAAATAACCACCTACTCACCCTTTACGCCCAGTAATTCCGAGTAACGCTTGCACCCTTCGTATTACCGCGGCTGCTGGCCACAG
+
9FGFGGEEDGGGDFEGGGGGEGGGFGGGGGGGGGGGFEGEFGGGGGGGGFGDGFGGGGGFDGFGFGF<FGGFGGGGGGGGGGGGGGGGGGGGGGGGGFFEFEFEEF,?FEDFGGCCGGGGGGGGGGGGFDGGGGGGFGGGDGGEEGGEBFDDEGGGGGDFEFGGDEFAFGFGGGGGGGGF+,2EFGGF88DDD6DFFGGGGGGFFFC>BC*?>900*;*=>B64@7@>ABFF*;BF)8>F3::A22?>1;E?CEE3((8?@F512;61F<<@?68:B<(4?7A>F>(99;03:)(3.####
@M05025:20:000000000-B499F:1:1102:26680:9958 2:N:0:CAAAAG
ATATGTGGACTACCCGGGTTTCTAATCCTGTTCGATACCCACGCTTTCGTGCCTCAGCGTCAGTAGGGCGCCGGTATGCTGCCTTCGCAATCGGAGTTCTGCGTGATATCTATGCATTTCACCGCTACACCACGCATTCCGCATACTTCTCGCCCACTCAAGAACGCCAGTTTCAACGGCTCGACGGCGTTGAGCACCGCATTTTTACCGCTGACTTGGCATCCCGCCTACGCACCCTTTAAACCCAATAAATCCGGCTAACGCTCGCATCCTCCGTCTTACCGCGGCTGCTGGCACCGGA
+
CGGGGGGGGGGGGGGGGGGGGGGGGGGGGGGGGGGGGGGGGGGGGGGGGGGGGGGGGGGGGGGGGGGGGGGGGGGGGGGGGGGGGGGGGGGGGGGGGGGGGGGGGGGGGGGGGGGGGGGGGGGGGGGGGGGGGGGGGGGGGGGGGGGGGGGGG7EEGGGDCFGFGGGGGGDFFGGGGGDG4CEEGG=EEGEE56EGGEDG5DGGFFGFFGGFFF?B4=??=F?FC69DFFFF>>DFF??F46?BB)7;?3AA55>>0(78:??FFFFBD?BFF><91(426@:27;2196(5308:2####
@M05025:20:000000000-B499F:1:1102:20625:9980 2:N:0:CAAAAG
ATATGTGGACTACAGGGGTTTCTAATCCTGTTTGCTCCCCACGCTTTCGAGCCTCAACGTCAGTTACAGTCCAGTAAGTCGCCTTCGCCACTGGTGTTCCTCCTAATATCTACGCATTTCACCGCTACACTAGGAATTCCACTTACCTCTCCTGCACTCCAGCCTGACAGTTTCCAATGCAGTCCAGGGGTTGAGCCCCTGCCTTTCACACCAGACTTGCCATGCCGTCTACGCTCCCTTTACACCCAGTAAATCCGGATAACGCTTGCCCCCTACGTATTACCGCGGCTGCTGGCCCCTA
+
CGGGGGGGFGGGGGGGGGGGGGGGGGGGGGGGGGGGGGEFEFEGGGGGGFFDGGGGGGGGGGGGGGGGGGGGGGGGGGGGGGGGGCGGEFGGGCFGDFGGGGGGGGGGGGGGEGGGGGGGGGFEGGGGGGCGFFGGGGGGGGFGGGGG9@EGEFGCFGGFGGCEDGCGGC@EE==EAFG?F89D>DFGGGGGDFGGFGGGGGGG>FGFFGGDF@=FFAECAFC6D=2:@9;CFB4;5BFAEE6+7AEF(6<E?.?;9:57DFF<>0;:F28:918:(82-.=><0>6(-,4604264####
@M05025:20:000000000-B499F:1:1102:14047:10017 2:N:0:CAAAAG
ATATGTGGACTACAAGGGTTTCTAATCCTGTTCGCTACCCATGCTTTCGAGCCTCAGCGTCAGTTGCAGACCAGAGAGCCGCCTTCGCCACTGGTGTTCTTCCATATATCTACGCATTCCACCGCTACACATGGAGTTCCACTCTCCTCTTCTGCACTCAAGTTCAACAGTTTCTGATGCAATTCTCCGGTTGAGCCGAAGGCTTTCACATCAGACTTATTGAACCGCCTGCACTCGCTTTACGCCCAATAAATCCGGACAACGCTTGCCACCTACGTATTACCGCGGCTGCTGGCCACGT
+
CGGGGGGGGGGGGFGGGGFGGGGGGGGGGGGGGGGGGGGGGGGGGGGGGGGGGGGGGGGGGGGGGGGGGGGGGGGGGGGGDGGGGGGGGGGGGGGGGGGGGGGGGGGGGGGGGGGGGGGGGGGGGGGGGGGGGGGGGGGGGFGGGGFGGGGGGGGGGGG?FGEFGGGGGDEGGGGGGFGGGGGDB=FGGDEDDGDCFCDGGGFGFFGFFGGFFEEBFFCFFFACFFFF@FFFFFFFA=2>=98>62=BF1EFECCEF>3:(4:;9:13>?<>??:???<24*5969(-91905?BF(####
@M05025:20:000000000-B499F:1:1102:23607:10023 2:N:0:CAAAAG
ATATGTGGACTACCAGGGTTTCTAATCCTGTTTGCTCCCCACGCTTTCGTGCCTCAGTGTCAATGTTGGTCCAGGTAGCTGCCTTCGCCATGGATGTTCCTCCTGATCTCTACGCATTTCACTGCTACACCAGGAATTCCGCTACCCTCTACCACATTCTAGTCATCCAGTATCCACTGCAGTTCCCAGGTTGAGCCCAGGGCTTTCACAACGGACTTAAATAACCACCTACGCACGCTTTACGCCCAGTAATTCCGAGTAACGCTTGCACCCTTCGTATTACCGCGGCTGCTGGCCAAGA
+
CGGGGGGGGGGGGGGGGGGGGGGGGGGGGGGGGGGGGGGGGGGGGGGGGGGGGGGGGFGGGGGGGGGGGGGGGGGGGGGGGGGGGGGGGGGGGGGGGGGGGGGGGGGGGGGGGGGGGGGGGGGGGGGGGGGGGGGGGGGGGGGGGGGGGGGGGGGGGGGGCFGGGGGGGGGGGGGGGGGGGGGGGGGGFFGFGGGGFGFFGGGCFFGFFGGFFFDFFFCAFFFFGFEFFFFFFEDFB==>BFFFFFFFF@<<EFFF10BDF<C@F?FFF<@DFF;3=43?BFFF6>(9>02:?F((.####
@M05025:20:000000000-B499F:1:1102:11960:10027 2:N:0:CAAAAG
ATATGTGGACTACTCGGGTTTCTAATCCTGTTTGCTCCCCACGCTTTCGAGCCTCAACGTCAGTTACCGTCCAGTAAGCCGCCTTCGCCACTGGTGTTCCTCCTAATATCTACGCATTTCACCGCTACACTAGGAATTCCGCTTACCTCTCCGGCACTCTAGATGGACAGTTTCCAAAGCAGTCCAGGGGTTGAGCCCCTGCCTTTCACTTCAGACTTGCCCGTCCGTCTACGCTCCCTTTACACCCAGTAAATCCGGATAACGTTTGCCCCCTACGTATTACCCCGGCTGCTGGCCCCTC
+
CGGGGGGGGGGGGGGGGGGGGGGGGGGGGGGGGGGGGGGGGGGGGGGGGGGGGGGGGGGGGGGGGGGGGGGGGGGGGGGGGGGGGGFGGGGGGGGGGGGGGGGGGGGGGGGGGGGGGGGFGGGGGGGGGGGGGGGGGGGGGGGGGGGGGGGGGGGGGGGGGGFGGGGGGGGGGGGGGGGGGGGGGGGGGGGGGGGGGEDCFGGGFFGFFGFFFC5>F:>AFA):CFFFD<:;<BDDFFFFFFFFEF>51;;C).7=B9.2?<<<(.30BA>F>>02222A:4><(,70026BDF7?6####
@M05025:20:000000000-B499F:1:1102:23636:10030 2:N:0:CAAAAG
ATATGTGGACTACCGGGGTTTCTAATCCTGTTCGCTACCCATGCTTTCGAGCCTCAGCGTCAGTTGCAGACCAGAGAGCCGCCTTCGCCACTGGTGTTCTTCCATATATCTACGCATTCCACCGCTACACATGGAGTTCCACTCTCCTCTTCTGCACTCAAGTTCAACAGTTTCTGATGCAATTCTCCGGTTGAGCCGAAGGCTTTCACATCAGACTTATTGAACCGCCTGCACTCGCTTTACGCCCAATAAATCCGGACAACGCTTGCCACCTACGTATTACCGCGGCTGCTGGCCTTGC
+
CFGGGGGGGGGGGGGGGGGGGGGGGGGGGGGGGGGGGGGGGGGGGGGGGGGGGGGGGGGGGGGGGGGGGGGGGGFGGGGGGGGGGGGGGGGGGGFGEGGGGGGGGGGGGGGGGGGGGGGGGGGGGGGGGGGGGGGGGGGGGGGGGGGGGGGGGGGGGGGGGGGDFGGGGGGGGGGGGGFFFFGGGGGGGGGGGGGGGGGGGGFC>A>FFGGFA>EFFFFFFAFFGFFFFF3=@A+831/:;EF3;EFE;@FAE)94(,87>B?3(1((8:AF<::???)63*<<(239>9>F:::0.####
@M05025:20:000000000-B499F:1:1102:22206:10040 2:N:0:CAAAAG
ATATGTGGACTACAAGGGTATCTAATCCTGTTTGCTCCCCACGCTTTCGAGCCTCAGCGTCAGTTACAGACCAGAGAGCCGCCTTCGCCACTGGTGTTCCTCCATATATCTACGCATTTCACCGCTACACATGGAATTCCACTCTCCTCTTCTGCACTCAAGTCTCCCAGTTTCCAATGACCCTCCCCGGTTGAGCCGGGGGCTTTCACATCAGACTTAAGAAACCGCCTGCGCTCGCTTTACGCCCAATAAATCCGGACAACGCTTGCCACCTACGTATTACCGCGGCTGCTGGCCCAAT
+
CGGGGGGGGGGGGGGGGGGGGGGGGGGGGGGGGGGGGGGEGGGGGGGGGGGGGGGGGGGGGGGGGGGGGGGGGGGCGGGGGGGGGGGGGGGGGGGGGGGGGGGGGGGGGGGGGGGGGGGGFGGGGGGGGGGGGGFEFGGGGGGEFGGGGGGGGGGFGGGCGGGGGGGGGGFGGGGGGGGGGGGGGGGGGGGGDGGGGGDEGGGGAAFFFGGFFEFFFFCAFFFFGFFF>FFFFF3>BFFF(<FF:DEF?B7<FABFF9DFFF:>F6:6:7AF?:340.4)8?BBBB190(463>>F:####
@M05025:20:000000000-B499F:1:1102:19406:10101 2:N:0:CAAAAG
ATATGTGGACTACAGGGGTTTCTAATCCTGTTTGCTCCCCACGCTTTCGAGCCTCAACGTCAGTTACAGTCCAGTAAGTCGCCTTCGCCACTGGTGTTCCTCCTAATATCTACGCATTTCACCGCTACACTAGGAATTCCACTTACCTCTCCTGCACTCCAGCCTGACAGTTTCCAATGCAGTCCAGGGGTTGAGCCCCTGCCTTTCACACCAGACTTGCCATGCCGTCTACGCTCCCTTTACACCCAGTAAATCCGGATAACGCTTGCCCCCTACGTATTACCGCCGCTGCTGGCCGTCT
+
CGGGGGGGGGGGGGGGGGGGGGGGGGGGGGGGGGGGGGGEGGGGGGGGGGFEGGGGGGGGGGGGGGGGGGGGGGGGGGGGGGGGGGGGGGGGGGGGGGGGGGGGGGGGGGGGGGGGGGGGGGGGGGGGGGGGGGGGGGGGGGGGGGGGGGGGGGGGGGFGFGGGGGFGGFGGGGGGGGGGGGGGGGGGG>CEGGCGGGDGFFGGFFGFFGGFFDBFFFFF>AF6DBBA=>FFFFFFFFFFFEFF;ADF(6)79CF;66)31>@1>1/3:08<9B08:?2<744460(414,(.)514####
@M05025:20:000000000-B499F:1:1102:19948:10105 2:N:0:CAAAAG
ATATGTGGACTACAAGGGTATCTAATCCTGTTTGCTCCCCACGCTTTCGAGCCTCAACGTCAGTTACAGTCCAGTAAGTCGCCTTCGCCACTGGTGTTCCTCCTAATATCTACGCATTTCACCGCTACACTAGGAATTCCACTTACCTCTCCTGCACTCCAGCCTGACAGTTTCCAATGCAGTCCAGGGGTTGAGCCCCTGCCTTTCACACCAGACTTGCCATGCCGTCTACGCTCCCTTTACACCCAGTAAATCCGGATAACGCTTGCCCCCTACGTATTACCGCGGCTGCTGGCCGCGT
+
CGGGGGGGGGGGGGGGGGGGGGGGGGGGGGGGGGGGGGGGGGGGGGGGGEFGGGGGGGGGGGGGGGGGGGGGGGGGGGGGGGGGGGGGGGGGGGGGGGGGGGGFGGGGGGGGGGGGGGGGGGGGGGGGGGGGGGGGGFGGGGGGGGGGGGGGGGGGGGGGFGGGGGGGGGGGGGFFGGGGGGGGGGGGGGGGGGCCEFGFGGGGFFFAFGGFFBBFFFFFFFF4749?=BFF2BFFEF=FBCFFBFDFD@EC5?FFFFAD;)7420228;EBB9BF(45-.*<4,3(2;1(4::(42####
@M05025:20:000000000-B499F:1:1102:8190:10150 2:N:0:CAAAAG
ATATGTGGACTACCCGGGTATCTAATCCTGTTTGCTCCCCACGCTTTCGAGCCTCAGCGTCAGTTACAGACCAGAGAGCCGCCTTCGCCACTGGTGTTCCTCCATATATCTACGCATTTCACCGCTACACATGGAATTCCACTCTCCTCTTCTGCACTCAAGTCTCCCAGTTTCCAATGACCCTCCCCGGTTGAGCCGGGGGCTTTCACATCAGACTTAAGAAACCGCCTGCGCTCGCTTTACGCCCAATAAATCCGGACAACGCTTTCCACCTACGTATTACCGCGGCTGCTGGCCCACT
+
CGGGGGGGGGGGGGGGGGGGGGGGGGGGGGGGGGGGGGGGGGGGGGGGGGGGGGGGGGGGGGGGGGGGGGGGGGGGGGGGGGGGGGGGGGGGGGGGGGGGGGGGGGGGGGGGGGGGGGGFGGGGDGGGGGGGGGACEFFGGGGGGGGGGGGGGCGGGFGGEGFGGGGGGGFGGGGGGFGDGGGFGGGGGGGDDGGGGGGGEGGGFAFCFGFF==@EFFFC=AAFD;>DF;>12>5;>;?>BAF)177>??FA25A01153;??BB:,(8))6::0?F:26:*29(-(-(4(,,.(-.####
@M05025:20:000000000-B499F:1:1102:19271:10155 2:N:0:CAAAAG
ATATGTGGACTACTCGGGTATCTAATCCTGTTCGCTACCCATGCTTTCGAGCCTCAGCGTCAGTTGCAGACCAGAGAGCCGCCTTCGCCACTGGTGTTCTTCCATATATCTACGCATTCAACCGCTACACATGGAGTTCCACTCTCCTCTTCTGCACTCAAGTTCAACAGTTTCTGATGCAATTCTCCGGTTGAGCCGAAGGCTTTCACATCAGACTTATTGAACCGCCTGCACTCGCTTTACGCCCAATAAATCCGGAAAACTCTTGCCACCTACGTATCACCGCGGCTGCTGGCGGGTT
+
CEEGGGGG@F<EGGGDEGE:EFFEEEGGGGFF<CF@F@C6EFCEFFCEEG8FBFFGCDFGD@FGGGGAFGE@FF<FECGEFB7FEEGGCC:BAE?FGEDFEF<FE@F<EFFFG7>FEFG,FE<>>F@+EEFF=,4>A:=44C;8EF8FGGG;FFD9=3=DF?==CFGGGFGF;,==@=9AFCA,,7E=E+:@6C8814?7*CC*;986=@:6A==BF6;>AA9B9-8B@(?>B8+/:6<F;FA)(055(/58))1/21)(,4:)56))8447:?:088?<2/-8:069BB>:?>:0(####
@M05025:20:000000000-B499F:1:1102:2361:10194 2:N:0:CAAAAG
ATATGTGGACTACTAGGGTTTCTAATCCTGTTTGATACCCACGCTTTCGCACATCAGCGTCAGTTACAGACCAGAAAGTCGCCTTCGCCACTGGTGTTCCTCCATATCTCTGCGCATTTCACCGCTACACATGGAATTCCACTTTCCTCTTCTGCACTCAAGTTTTCCAGTTTCCAATGACCCTCCACGGTTGAGCCGTGGGCTTTCACATCAGACTTAAAAAACCGCCTACGCGCGCTTTACGCCCAATAATTCCGGATAACGCTTGCCACCTACGTATTACCGCGGCTGCTGGCCCGGA
+
CDFGGGGGFGGGGGGGGGGGGGGGGGGFGGGGGGFGGGGGACF+CFGGGDGGGGGGGGG@FGGGGGGGGGGGGGFGGGGGGEGGGGGGGGGGGGADFGGFGGGGGGFGFFFGGGGGGFFGGGGGDDGGFFGGGGEEFGFGGGGGFGGGGFGGGGGGGGGGGGGGGGGGFGGGFGFGFG?EGGGGCEGGGGGGGGFFGECCBDGGFFGFFGGFFEFEF6*BF8AEGDFD9>45()))2:9A@EFA?DBF::4)6<ABFF><?B<19?F?F0ABBF?B622<BFFA:>1((410::?:.####
@M05025:20:000000000-B499F:1:1102:13586:10256 2:N:0:CAAAAG
ATATGTGGACTACTCGGGTTTCTAATCCTGTTCGCTACCCATGCTTTCGAGCCTCAGCGTCAGTTGCAGACCAGAGAGCCGCCTTCGCCACTGGTGTTCTTCCATATATCTACGCATTCCACCGCTACACATGGAGTTCCACTCTCCTCTTCTGCACTCAAGTTCAACAGTTTCTGATGCAATTCTCCGGTTGAGCCGAAGGCTTTCACATCAGACTTATTGAACCGCCTGCACTCGCTTTACGCCCAATAAATCCGGACAACGCTTGCCACCTACGTATTACCGCGGCTGCTGGCCCGTC
+
CGGGGGGGGGGGGGGGGGGGGGGGGGGGGGGGGGGGGGGGGGGGGGGGGGGGGGGGGGGGGGGGGGGGGGGGGGGGGGGGGGGGGGGGGGGGGGGGGGGGGGGGGGGGGGGGGGGGGGGGGGGGGGGGGGGGGGGGGGEEFFGGGGGGGGGGGF8;EGGGGGGGGGGGGGGGGGGGCGGFGGGFA==@@?GGDGFGGGGGGGGGFFGFFGGFFFFFFFEFFFCFCD2;@FFFBFFF:2?F0>FE1DD>7@FECE<@>BD>F6?931:23,4<1<2>B72<?BDBF9>0749BFF(3,####
@M05025:20:000000000-B499F:1:1102:29246:10259 2:N:0:CAAAAG
ATATGTGGACTACAAGGGTTTCTAATCCTGTTTGCTCCCCACGCTTTCGAGCCTCAGCGTCAGTTACAGACCAGAGAGCCGCCTTCGCCACTGGTGTTCCTCCATATATCTACGCATTTCACCGCTACACATGGAATTCCACTATACTATTCTGCACTCAAGTCTCCCAGTTTCCAATGACCCTCCCCGGTTGAGCCGGGGGCTTTCACATCAGACTTAAGAAACCGCCTGCGCTCGCTTTACGCCCAATAAATCCGGACAACGCTTGCCACCTACGTATTACCGCGGCTGCTGGCACGCT
+
CGGGGGGGGGGGGGGGGGGGGGGGGGGGGGGGGGGGGGGGGGGGGGGGGGGGGGGGGGGGGGGGGGGGGGGGGGGGGGGGGGGGGGGGGGGGGGGGGGGGGGGGGGGGFGGGGGGGGGGGGGGGGGGGGGGGGGFEFGGGGG,6,7=;=,77CFFFGGGGGGGGGGGGCGFGGFGDGGFFGCGGGGGGGGGGGGGGGGGGGGGGFFGFFGGFFFFFFFFA66CFGD>FF;:?;553;>0>BFFBBFFF?:?794<?FFB6>FF>><?6F39?BFBF?:BB?FFA1>>>9926BF?F(####
@M05025:20:000000000-B499F:1:1102:28128:10268 2:N:0:CAAAAG
ATATGTGGACTACCAGGGTATCTAATCCTGTTCGCTACCCATGCTTTCGAGCCTCAGCGTCAGTTGCAGACCAGAGAGCCGCCTTCGCCACTGGTGTTCTTCCATATATCTACGCATTCCACCGCTACACATGGAGTTCCACTCTCCTCTTCTGCACTCAAGTTCAACAGTTTCTGATGCAATTCTCCGGTTGAGCCGAAGGCTTTCACATCAGACTTATTGAACCGCCTGCACTCGCTTTACGCCCAATAAATCCGGACAACGCTTGCCACCCACGCATTACCGCGTCTGCTGGACCACG
+
CFGGGGGGFFGGFFGFGGGGGGGGCEFGGGGFGGGGGGGF<FCGGGGGGGGGGGGGDGGGGGGGGGGGFGGGGGGGGGGFGEGGGGFGEFGGGFGGDGCGGGGGFEGFEFGDGGGGGGGADGGGGGGGGGEEGGFGFGFDFECGFBFGFDFDFD9FFGGGGGGGGEEFEFFG9E@DEGGGGFFED=CFEEGE+0,,AGDCCDDFF>+BFGCFFFFEFF;B>69B?=BF25;9>A4/26(56CFF0B):115AE)7@(65;>B6,7:??F4<F2(.-((,4(9<A((--1(,5<?0(3####
@M05025:20:000000000-B499F:1:1102:25375:10302 2:N:0:CAAAAG
ATATGTGGACTACTAGGGTATCTAATCCTGTTCGCTACCCATGCTTTCGAGCCTCAGCGTCAGTTGCAGACCAGAGAGCCGCCTTCGCCACTGGTGTTCTTCCATATATCTACGCATTCCACCGCTACACATGGAGTTCCACTCTCCTCTTCTGCACTCAAGTTCAACAGTTTCTGATGCAATTCTCCGGTTGAGCCGAAGGCTTTCACATCAGACTTATTGAACCGCCTGCACTCGCTTTACGCCCAATAAATCCGGACAACGCTTGCCACCTACGTATTACCGCGGCTGCTGGCCGCGA
+
CFGGGGGGGGGGGGGGGGGGGGGGGGGGGGGGGGGGGGGGGGGGGGGGGGGGGGGGGGGGGGGGGFGGGGGGGGGGGGGGGGGGGGGGGGGGGGGGGGGGGGGGGGGGGGGGGGGGGGGGGGGGGGGGGGGGGGGGGGGGGGGGGGGGGGGGGGGGGFGGGGGGGGGGGCFGGGGGCGGGGGGGGFGGGGGGDGGGGGGGGGGGFFGFFGGFFF@4AC;FFFFFFBAFFFFF=FFFFFFFDCFE;>A>(5=E36CE;>>99?<B>B??FBFFFF:BF?29?6>A?910(39???0:.####
@M05025:20:000000000-B499F:1:1102:4165:10397 2:N:0:CAAAAG
ATATGTGGACTACAGGGGTATCTAATCCTGTTCGCTACCCATGCTTTCGAGCCTCAGCGTCAGTTGCAGACCAGAGAGCCGCCTTCGCCACTGGTGTTCTTCCATATATCTACGCATTCCACCGCTACACATGGAGTTCCACTCTCCTCTTCTGCACTCAAGTTCAACAGTTTCTGATGCAATTCTCCGGTTGAGCCGAAGGCTTTCACATCAGACTTATTGAACCGCCTGCACTCGCTTTACGCCCAATAAATCCGGACAACGCTTGCCACCTACGTATTACCGCGGCTGCTGGCCCGTG
+
CFGGGGEFGGGGGGGGGGGGGGGGGGGGGGGGGGGGGGGFGGGGGGGGGGEEGGGGGGGGGGGGGGGGGGGGGGGCFGGGGGGGGGGGGGGGGGFFGGGGGGGGGGGGGGGGGGGGGGGGGGGDGGDGGGGGGFGGGGGGGGGGGGGGGGGGGGCFCFGGGGGFDFGFGGGGGGGGFEGGGGGEFEG9C6CE>CFGGED*BD5C?FFFBGGFF=3>FFEFF61=DD>FFFF25ABF>9@3=CFDF>>><@;E)65@6(5;6??>B?F(7>BFBFFB:B79:@ABF((,229?F?FB(####
@M05025:20:000000000-B499F:1:1102:11729:10403 2:N:0:CAAAAG
ATATGTGGACTACTGGGGTTTCTAATCCTGTTCGCTACCCATGCTTTCGAGCCTCAGCGTCAGTTGCAGACCAGAGAGCCGCCTTCGCCACTGGTGTTCTTCCATATATCTACGCATTCCACCGCTACACATGGAGTTCCACTCTCCTCTTCTGCACTCAAGTTCAACAGTTTCTGATGCAATTCTCCGGTTGAGCCGAAGGCTTTCACATCAGACTTATTGAACCGCCTGCACTCGCTTTACGCCCAATAAATCCGGACAACGCTTGCCACCTACGTATTACCGCGGCTGCTGGCCTAAG
+
CGGGGGGGGGGGGGGGGGFEEGGGGGGGGGGGGGGGGGGGGGGGGGGGGGGGGGGGGGGGGGGGGGGGGGGGGGCFGGGGGGGGGGGGGGGGGGGGGGGGGGGGGGGGGGGGGGGGGGGGGGGGGGGGGGGGGGGGGGGGGGFGGGGGGGGGGGGGGGGGGGGGGGGGGGGGGGGGGGGGGGGGCFGGGGGGGGDGGGGECDGGFFFF6=C9AEE=FFFFFAFFGFBFFFF>DFFFF><FFFFADFFF<@FEFEC57(.((.091060@BFFF1((3.843*4<(26((3042)(4(####
@M05025:20:000000000-B499F:1:1102:7908:10407 2:N:0:CAAAAG
ATATGTGGACTACAGGGGTTTCTAATCCTGTTTGCTCCCCACGCTTTCGTGCCTCAGTGTCAATGTTGGTCCAGGTAGCTGCCTTCGCCATGGATGTTCCTCCTGATCTCTACGCATTTCACTGCTACACCAGGAATTCCGCTACCCTCTACCACATTCTAGTCATCCAGTATCCACTGCAGTTCCCAGGTTGAGCCCAGGGCTTTCACAACGGACTTAAATAACCACCTACGCACGCTTTACTCCCAGTAATTCCGATTAAGCCTTGCACCCTTCGTATTCCCCCGGCTGCTGGTCCCGA
+
<@FGGFF9FAFFGEGGEGF7C@FGFAFFGGFFC,EEGC,CCGCDFF@EEE@FGCEFGGGGGG<FGGFFGGGC<FGG9FGFEFFEFG77FGGEFFFEGGGCFGFEGAFGGGGGGGE?FGGFGGGGDGGFF8?<@F?E@EFGGDEGC=FFDF9EFDEB6@8CC;FGFGFGCFGGCD,@DFGGGGGGFFGDGDGC?FCEGCDFGGDF?ADFFCCAA95>FAC9BBBFGE=FD);:4**:5@5?241188?AE@C65?EE81)/(9))(/)/;@4(4(3=0/63;+))4(((-4>04)((.####
@M05025:20:000000000-B499F:1:1102:19684:10409 2:N:0:CAAAAG
ATATGTGGACTACCCGGGTTTCTAATCCTGTTTGCTCCCCACGCTTTCGAGCCTCAGCGTCAGTTACAGACCAGAGAGCCGCCTTCGCCACTGGTGTTCCTCCATATATCTACGCATTTCACCGCTACACATGGAATTCCACTCTCCTCTTCTGCACTCAAGTCTCCCAGTTTCCAATGACCCTCCCCGGTTGAGCCGGGGGCTTTCACATCAGACTTAAGAAACCGCCTGCGCCCGCTTTCCGCCCAATAAATCCGGACAACGCTCGCCACCTACGTATTACCGCGGCTGCTGGCCGATC
+
CFGGGFEAFGGGGGGGGG@FFGGFGGGGGGGGGGGFGGGGGEEEDFGGG@CFGFGFFGGGGEGEFGGGFGGGGGGGCEFGGGGGEGGGEEGGGGGGGGGGGGGFGGGDFFFCFFGGCEFGGGGGGGEGGGGGGGGFFGGGGGEGGGGGGGGGGGGGFGGGDFGG;EGFFF>EGGGGADGDDEGCFGGEGGEGG78<?EC58CC9AFGCFCGF43=EFFFF6+8)>@>E>D)235)08;>31)9),737?07-.4A?91)72((460(->B6:?FFF<BBA>@A2(4(-4(4:)5((.####
@M05025:20:000000000-B499F:1:1102:24827:10464 2:N:0:CAAAAG
ATATGTGGACTACTAGGGTTTCTAATCCTGTTTGCTCCCCACGCTTTCGTGCCTCAGTGTCAATGTTGGTCCAGGTAGCTGCCTTCGCCATGGATGTTCCTCCTGATCTCTACGCATTTCACTGCTACACCAGGAATTCCGCTACCCTCTACCACATTCTAGTCATCCAGTATCCACTGCAGTTCCCAGGTTGAGCCCAGGGCTTTCACAACGGACTTAAATAACCACCTACGCACGCTTTACGCCCAGTAATTCCGAGTAACGCTTGCACCCTTCGTATTACCGCGGCTCCTGGCCGTAC
+
CGGGGGGGGGGGGGGGGGGGGGGGGGFFGGGGFGGGGGGGGDDGGGGGGGGGGFGFFEGGGGGGGGGFGGGGGGGGGGGGGGGGGGGDGGGGGFCFGGGGGGGGGCCGGGGGGGGGGGGGGGGF9EEGGGGGGGGGGGGGGGGGGFGFGGDFGGGGGGGGGGGGGGFFGFFGFGGGGGGGFGFGGGGFGGGGDFGGFGGGGGGG5:FFFGC>BFAFFFE6BFFFG:@FDBAEFB?DA22?(1B/8AFFFE4?3))9=;>@3C3<>?123.7136@F;/(20=><(44,-1(-(5(4:####
@M05025:20:000000000-B499F:1:1102:21597:10494 2:N:0:CAAAAG
ATATGTGGACTACTCGGGTATCTAATCCTGTTTGCTCCCCACGCTTTCGCACCTGAGCGTCAGTCTTTGTCCAGGGGGCCGCCTTCGCCACCGGTATTCCTCCAGATCTCTACGCATTTCACCGCTACACCTGGAATTCTACCCCCCTCTACAAGACTCTAGCTTGCCAGTTTCAAATGCAGTTCCCAAGTTAAGCTCGGGGATTTCACATCTGACTTAACAAACCGCCTGCGTGCGCTTTACGCCCAGTAATTCCGATTAACGCTTGCACCCTCCGTATTACCGCGGCTGCTGGCCCAAA
+
CGGGGGGGGGGGGGGGGGGGGGGGGGGGGGGGGGGGGGGGGGGGGGGGGGGGGGGGGGGGGGGGGGGGGGGGGGGGGGGGGGGGGGGGGGGGGGGGGGGGFGGGGGGGGGGGGGGGGGGGGGGGGGGGGGGGGGGGGGGGGGGGGGGGGGGGGGFGGGGGGGGAEFGGGGGGGGGGGGGGGGGGGGGGGGGGGGGGFGGGGGGGFFFFFGFFFFEFFFFFFFFFD;@EFFF03>BEFB>F?AFFFDDFFFAAFFFBFF:?<BF?9:?(5)58?246>:4::4<<399>63264??:4####
@M05025:20:000000000-B499F:1:1102:18158:10520 2:N:0:CAAAAG
ATATGTGGACTACTCGGGTATCTAATCCTGTTTGCTCCCCACGCTTTCGAGCCTCAACGTCAGTTACAGTCCAGTAAGTCGCCTTCGCCACTGGTGTTCCTCCTAATATCTACGCATTTCACCGCTACACTAGGAATTCCACTTACCTCTCCTGCACTCCAGCCTGACAGTTTCCAATGCAGTCCAGGGGTTGAGCCCCTGCCTTTCACACCAGACTTGCCATGCCGTCTACGCTCCCTTTACACCCAGTAAATCCGGATAACGCTTGCCCCCTACGTATTACCGCGGCTGCTGGCCGTAG
+
CGGGGGGGGGGGGGGGGGGGGGGGGGGGGGGGGGGGGGGGGGGGGGGGGGGGGGGGGGGGGGGGGGGGFGGGGGGGGGGGGGGGGGGGGGGGGGGGGGGGGGGGGGGGGGGGGGGGGGFGGGGGGGGGGGGGGGGGGGGGGGGGGGGGGGGGGGGGGGGFGGGGGGGGGGGGGG8C;FFGGGDFFFGGGGEGCDGFGGGGGGCDBFGFFFGBF@DBFFEFFFFA>=>EAFFE>5?EDFBFF:FF3AEFD@CEFFF@@>)2(>E;6;0(:>>?9>:((.)4:*.680((73620806,####
@M05025:20:000000000-B499F:1:1102:5061:10599 2:N:0:CAAAAG
ATATGTGGACTACTAGGGTTTCTAATCCTGTTTGCTCCCCACGCTTTCGAGCCTCAACGTCAGTTACCGTCCAGTAAGCCGCCTTCGCCACTGGTGTTCCTCCTAATATCTACGCATTTCACCGCTACACTAGGAATTCCGCTTACCTCTCCGGCACTCTAGATGGACAGTTTCCAAAGCAGTCCAGGGGTTGAGCCCCTGCCTTTCACTTCAGACTTGCCCGTCCGTCTACGCTCCCTTTACACCCAGTAAATCCGGATAACGCTTTCCCCCTACGTCTTCCCGCGGCTGCTGGCCAGAG
+
CFGGGGGGFGGGGGGGGGGGGGGGGGGGGGGGGGGGGGGGGGGGGGGGGGGGGGGGGGGGGGGGGGGGGGGGGGGGGGGGGGGGGGGGGGGGGGGGGGGGGGGGGGGGGGGGGGGGGGGGGGGGDGGGGGFGGGGGGGGGGGGGGGGGGGFGGGGGGGGGGGFFGGFGFGGGGGFGFFFFDGGFGFGGGGGGG>EGGGGFCFFGFFGCFGGFFF*>FFFCAFB?D2=0:BFE?FAEB2@F@):+7AEF6;<CE<<@@;:38<BBBF0(96?FF6(42.(4:*:1,-(4(426))(,.####
@M05025:20:000000000-B499F:1:1102:15766:10604 2:N:0:CAAAAG
ATATGTGGACTACTAGGGTATCTAATCCTGTTTGCTCCCCACGCTTTCGAGCCTCAGCGTCAGTTACAGACCAGAGAGCCGCCTTCGCCACTGGTGTTCCTCCATATATCTACGCATTTCACCGCTACACATGGAATTCCACTCTCCTCTTCTGCACTCAAGTTTCCCAGTTTCCAATGACCCTCCCCGGTTGAGCCGGGGGCTTTCACATCAGACTTAAGAAACCGCCTGCGCTCGCTTTACGCCCAATAAATCCGTACAACGCTTGCCACCTACGTATTACCGCGGCTGCTGGCCCTGC
+
CGGGGGGGGGGGGGGGGGGGGGGGGGGGGGGGGGGGGGGGGGGGGGGGGGGGGGGFGGGGGGGGGGGGGGGGGGDGGGGGGGGGGGGGGGGGGGGGGGGGGGGGGGGGGFGGGGGGGGDFGGGGGGGGGGGGGGECFGGGGGGGGGGGGGGGEGGGGFGGGGGGGGDGGGGFFGFG9=DFGGFGGGGGGDEGGDGGFG>EG4?DAFGFFGGFFFEFFFFFFFF5C;6:>FF<BD:BDFBFF2=::BDFBFF2:6<:9(7:?<?>FFF?FBFFFBFF?F?<5@BF1694(((4)2(8(####
@M05025:20:000000000-B499F:1:1102:15272:10610 2:N:0:CAAAAG
ATATGTGGACTACCCGGGTTTCTAATCCTGTTTGCTCCCCACGCTTTCGAGCCTCAGCGTCAGTTACAGACCAGAGAGCCGCCTTCGCCACTGGTGTTCCTCCATATATCTACGCATTTCACCGCTACACATGGAATTCCACTCTCCTCTTCTGCACTCAAGTCTCCCAGTTTCCAATGACCCTCCCCGGTTGAGCCGGGGGCTTTCACATCAGACTTAAGAAACCGCCTGCGCTCGCTTTACGCCCACTAAATCCGGACAACGCTTGCCACCTACGTATTACCGCGGCTGCTGGCCGTGA
+
CGGGGGGGFGGGGGGGGGEGGGGGGGGGGGGGGGGGGGGGGGGGGGGGGGGGGGGGGGGGGGGGGGGGGGGGGGGGGGGGGGGGGGGGGGGGGGGGGGGGFGGGGGGGGGGGGGGGGGGGGGGGGGGGGGGGGGGGGGGGGGGGGGGGGGGGGGGEFFGGGGDEFFEGDD=EGGGGGGGG+DEFFGGGEEEGGGGGGEDGGGC7AAGFFGGFFE<EFFCF6@FFGFFF63=@>377)4:569F5:7@>((,,4<BF>9D;>?:9>?0:F3<DFF0:?<<B7?<>(44((((43702,####
@M05025:20:000000000-B499F:1:1102:28499:10611 2:N:0:CAAAAG
ATATGTGGACTACTAGGGTATCTAATCCTGTTTGCTCCCCACGCTTTCGTGCCTCAGTGTCAATGTTGGTCCAGGTAGCTGCCTTCGCCATGGATGTTCCTCCTGATCTCTACGCATTTCACTGCTACACCAGGAATTCCGCTACCCTCTACCACATTCTAGTCATCCAGTATCCACTGCAGTTCCCAGGTTGAGCCCAGGGCTTTCACAACGGACTTAAATAACCACCTACGCACGCTTTACGCCCAGTAATTCCGAGTAACGCTTGCACCCTTCGTATTACCCCCGCTGCTGGCCATGG
+
CFGGGGGGGFGGFGGGGFGGGGGGGGGGFFGGGGGGGGGGFGGGGGGGGGGGGGGGGGGGGGGGFGGGGGGGGGGGGGGGGGGGGGGGGGGGFGGFDFEEFGGGGGGGGGGGGGGGGGGGGGGGGGGGGGGGGGGGGGGGGGGCCGGGGGGGGGFGGGGGDFFGGGGGGGGGGG8@DGGGGGGFGGGGGGGGGCGGGGGF6>DG6@<AFGGFFB=59FE69EF5D5@FDFFFFD4@*79DBCFED;?;=3><CEFEE83:@FFFFFF03;3;;D@@?@137FA.(-(--(49>F>0,####
@M05025:20:000000000-B499F:1:1102:16395:10762 2:N:0:CAAAAG
ATATGTGGACTACTCGGGTATCTAATCCTGTTTGCTCCCCACGCTTTCGAGCCTCAACGTCAGTTACCGTCCAGTAAGCCGCCTTCGCCACTGGTGTTCCTCCTAATATCTACGCATTTCACCGCTACACTAGGAATTCCGCTTACCTCTCCGGCACTCTAGATGGACAGTTTCCAAAGCAGTCCAGGGGTTGAGCCCCTGCCTTTCACTTCAGACTTGCCCGTCCGTCTACGCTCCCTTTACCCCCAGTACATCCGGATAACGCTTGCCCCCTACGTATTTCCTCGGCTTCTGGCCCTGA
+
CGGGGGGGEFFGFGGGGGGGGGGGFGGFGFEFCEFFGFFGGGDEGDGGGG<FFGGFFGGGGGGGGGGD:FEGGGGGGFGGCCEEGGGGFGGFGFGFGEEFGGGGFFGFGGGGGFCE@:DCFFDGECEEGGGFFGGGFGEFGG=8EFGGGGGGGDGGG8=EF8EFFFD888,>ECAFE7,;6@F?ECFDC>CEDC:CFGGGGGF7=FC69E+@C47@AF:=;/?AD>FA6@A6=5)833(=;);*(:>>;=C))950:0)81<4?>FB(.(5139:?FF7<(*)5)4,((4((6))4.####
@M05025:20:000000000-B499F:1:1102:10645:10804 2:N:0:CAAAAG
ATATGTGGACTACCGGGGTTTCTAATCCTGTTTGCTCCCCACGCTTTCGAGCCTCAACGTCAGTTACAGTCCAGTAAGTCGCCTTCGCCACTGGTGTTCCTCCTAATATCTACGCATTTCACCGCTACACTAGGAATTCCACTTACCTCTCCTGCACTCCAGCCTGACAGTTTCCAATGCAGTCCAGGGGTTGAGCCCCTGCCTTTCACACCAGACTTGCCATGCCGTCTACGCTCCCTTTACACCCAGTAACACCGGATAACGCTTGCCCCCTACGTATTACCGCGGCTGCTGGCCACCA
+
CFGGGFGGGGGGGGGGGGCFFGGGGGGGGFFDGFGGGGGGDGGCCEDFEGGGGGGGGGGGGGGGGGFGGGGGGGGGFGGDDGDEEGGGGGGGGGFGFFGGGGFGFGGCAAFFGGGDGGGEFGGGG>FCFGGGGGGGGGGGCDEGGGGGFFGGG=8BFGDFFFGGFGGFFGFGGGGGFCFGFEGGFFGGGGGGGF?F?FC9>;;DFFGFFGFE59249BBA>88);B>BFDF:2?5)83;F;)++)05),64C))/86;>??<<(4:<(8,8:17?B:34<:?424099999<?:8?(####
@M05025:20:000000000-B499F:1:1102:14910:10813 2:N:0:CAAAAG
ATATGTGGACTACCAGGGTTTCTAATCCTGTTCGCTACCCATGCTTTCGAGCCTCAGCGTCAGTTGCAGACCAGAGAGCCGCCTTCGCCACTGGTGTTCTTCCATATATCTACGCATTCCACCGCTACACATGGAGTTCCACTCTCCTCTTCTGCACTCAAGTTCAACAGTTTCTGATGCAATTCTCCGGTTGAGCCGAAGGCTTTCACATCAGACTTATTGAACCGCCTGCACTCGCTTTACGCCCACTAAATCCGGACAACGCTTGCCACCTACGTATTACCGCGGCCGCTGGCCCTCA
+
CGGGGGGGGGGGGGGGGGGGGGGGGGGGGGGGG@FGGGGGGGGGGGGGGGCFGGGFGGGGGGGGGGGFFFGGGGGGGGGGGGGGGGGGGGGGGGGGGGGGDGGGGGGGGGGGGGGGGGGGGGGGGCFEGGDEGGGEGGGGGGFF9DGGEFGEF9FDDGFG@9=DFGGGGGGFDGGGFECFFAEADDFF6CEEGFGGGGGEGG>>FFFFFGF486=BFF;FFFFFCD=AFFFF@FBFFFDF;6FB;>B>(64;4<?1313;9<?90(305>BF?,8::?2546A4430(,(-4>((((####
@M05025:20:000000000-B499F:1:1102:17542:10845 2:N:0:CAAAAG
ATATGTGGACTACCGGGGTATCTAATCCTGTTTGCTCCCCACGCTTTCGAGCCTCAGCGTCAGTTACAGACCAGAGAGCCGCCTTCGCCACTGGTGTTCCTCCATATATCTACGCATTTCACCGCTACACATGGAATTCCACTCTCCTCTTCTGCACTCAAGTCTCCCAGTTTCCAATGACCCTCCCCGGTTGAGCCGGGGGCTTTCACATCAGACTTAAGAAACCGCCTGCGCTCGCTTTACGCCCAATAAATCCGGACAACGCTTGCCACCTACGTATTACCGCGGCTGCTGGCCCTCA
+
CGGGGGGGGGGGGGGGGGGCFGGGGGGGGGGGGGGGGGGGGGGGGGGGGGGGGGGGGGGGGGGFGGGGGGGGGGGGGGGGGGGGGGGGGGGGGGGGGGGGFGGGGGGGGGGGGGGDGGGGGGGGGGGGGGFGGGFCEFGGGGGGGGGGGGGGGGGGGGGG@FDFFFGGGGGGGGCFCFFGCEFFGGGGGDEEDGGGFEGGGGGGFFGFFGGFFF3;AFFFFF6AGFFFFD>095)<DF<:<AFBFFFF025245>79BB011,49?6(7?ABB?2>BFFA:9<<?B90;2(8?B>B2####
@M05025:20:000000000-B499F:1:1102:20400:10858 2:N:0:CAAAAG
ATATGTGGACTACACGGGTTTCTAATCCTGTTCGCTACCCATGCTTTCGAGCCTCAGCGTCAGTTGCAGACCAGAGAGCCGCCTTCGCCACTGGTGTTCTTCCATATATCTACGCATTCCACCGCTACACATGGAGTTCCACTCTCCTCTTCTGCACTCAAGTTCAACAGTTTCTGATGCAATTCTCCGGTTGAGCCGAAGGCTTTCACATCAGACTTATTGAACCGCCTGCACTCGCTTTACGCCCAATAAATCCGGACAACGCTTGCCACCAACGTATTACCGCGGCTGCTGGCAGGCG
+
CFGGGGGGGGGGGGGGGGGGGGGGGGGGGGGGGGGGGGGGGGGGGGGGGGFGGGGGGGGGGGGGGGGGGGGGGGGDGGGGGGGGGGGGGGGGGGGGGGGGGGGGGGGGGGGGGGGGGGGFGGCFCGGGGGGGGFGGGGGGGGGGGGDGGGGGGGGGGGGDFCDGGGGGGGFGGGGGGGGGGGGEGGGGGCGG>GGGGGGGE>FGFFGFFGGFFEE>AFEFFCFFGBBDFFF=@F+;F@DFFCFB<BFF;@@ECC)5:3;09<<;06<BF?<?,((4(4140=A9?6;,(,(-3,4((####
@M05025:20:000000000-B499F:1:1102:19746:10869 2:N:0:CAAAAG
ATATGTGGACTACTAGGGTTTCTAATCCTGTTCGATACCCACGCTTTCGTGCCTCAGCGTCAGTAGGGCGCCGGTATGCTGCCTTCGCAATCGGAGTTCTGCGTGATATCTATGCATTTCACCGCTACACCACGCATTCCGCATACTTCTCGCCCACTCAAGAACGCCAGTTTCAACGGCTCGACGGCGTTGAGCACCGCATTTTTACCGCTGACTTGGCATCCCGCCTACGCACCCTTTAAACCCAATAAATCCGGATAACGCTCGCATCCTCCGTATTACCGCGGCTGCTGGCCCCGCG
+
CGGGGGGGGGGGGGGGGGGGGGGGGGGGGGGGGGGGGGGGGGGGGGGGGGGGGGGGGGGGGGGGGGGGGGGGGGGGGGGGGGGGGGGGGGGGGGGGGGGGGGGGGFGGGGGGGFGGGGGGGGGGGGGGGGGGGGGGGGGGGGGGGGGFFGGGGGDGGGGCGFFGGDGGGG>DCFFFGGEE>EGDGGGGGGGEGGGGGGDGGG<C78<FFED379:2=??FFFF0C?>FFBFF0)5>D?FF)<9B<ED@<B)4))490()8<?<F??>BD09:2<<(-4382=)((24>>9:5).((-####
@M05025:20:000000000-B499F:1:1102:29124:10889 2:N:0:CAAAAG
ATATGTGGACTACCGGGGTTTCTAATCCTATTTGCTCCCCACGCTTTCGTGCCTCAGTGTCAGTTACAGACCAGGCGACCGCCTTCGCCACTGGTGTTCCTCCATATATCTACGCATTTTACCGCTACACATGGAATTCCATCGCCCTCTTCTGCACTCCAGCATACCAGTTTCCATAGCTTACAATGGTTGAGCCATTGCCTTTTACTACAGACTTAGTACGCCACCTACGCACCCTTTACGCCCAATGATTCCGGATAATGCTTGCCCCCTACGTCTTACCGCTGTCGCCGTCACCTGT
+
CGDFFGGGGGGGGCCFGGFG@CGCGGGFGFFFGFGEFGGDFDGGCEFGGGGGGCDAFFFCFFGGGDGGGGCFEFGGEGE@FE7,BCF@FEGGEFAFFFAD@E<FGGGGFFGGGFC7F7FGCGGGG+@FGEDEDGFFEGGGGGGDCGGGGFFDGCEFGGGE8=EDDFGGFGEFGGGGGG6FGGCFA,@EGFGDC5CFEEC7EDB:>BGFACFF**:>9>=F6C6?D=@ADBFDBDAEF@@44C3>(2)51(6<69<;@()())))6).89)3,(4<6((43)9(8>(-()-2(-(4(8####
@M05025:20:000000000-B499F:1:1102:2050:10926 2:N:0:CAAAAG
ATATGTGGACTACTGGGGTTTCTAATCCTGTTTGCTCCCCACGCTTTCGAGCCTCAACGTCAGTTACAGTCCAGTAAGCCGCCTTCGCCACTGGTGTTCCTCCTAATATCTACGCATTTCACCGCTACACTAGGAATTCCACTTACCTCTCCTGCACTCAAGTCAAACAGTTTCCAAAGCAGTACCGGGGTTGAGCCCCGGGCTTTCACTTCAGACTTGCTTAACCGTCTACGCTCCCTTTACACCCAGTAAATCCGGATAACGCTTGCCCCCTACGTATTACCGCGGCGGCTGGCCGACC
+
CGGGGGGGGGGGGGGGGGFGGGGGGGGGGGGGGGGGGGGGCFFCFGGGGGGGEGGGGGGGGGGGGGGGGGGGGGGGGGGGGGGGGGGGGGGGGGFFGGGGGGGGGGGGGGGGGGDGGGGGGGFGGGGGGGGGGGGGGGGGGGGGGGGGGGGGGGGGGGGGGFGGGGGGGGFGGGGGEAFGGGGFGGGGGGEDDGGGGFGGGGGGFFGFFFFFFEFBA=7AFCC8CEFD??AEDA)>DDFFFCFFFFAF<EFE))9=97:6<24?0:?<F0?26>:<B74<(/<A?F>2((-(3900(####
@M05025:20:000000000-B499F:1:1102:8571:10974 2:N:0:CAAAAG
ATATGTGGACTACACGGGTATCTAATCCTATTTGCTCCCCACGCTTTCGGGACTGAGCGTCAGTTGCAGCCCAGATCGTCGCCTTCGCCACTGGTGTTCCTCCATATATCTACGCATTTCACCGCTACACATGGAATTCCACGATCCTCTACTGCACTCTAGCTATTTGGTTTCCACGGCTTACTGAAGTTTAGCTTCAGGCTTTCACCGCAGACCTCTATTGCCGCCTGCTCCCTCTTTACGCCCAATGATTCCGGATAACGCTCGCCACCTACGTATTACCGCGGCTGCTGGCACAATC
+
CGGGGGGGGGGGGGGGGGGGGGGGGGGGGGGGGGGGGGGGGGGGGGGGGGGGGGGGGGGGGGGGGGGGGGGGGGGGGGGGGGGGGGCGGGGGFGGGGGGGGGGGGGGGGGGGGGGGGGGGGGGGGEGGGGGGCFFGGGGGGGGGGGGGGGGGGGGGGFGFGGGFFGGGFFGGGGCFAGEGGGGGGFFFFGFACFDDEEGGGGFGFFGFFGDB44B>AFFFFFBF7>@F>DFFFF>;AFAFFFBF2AD>3@3?EEC108@122:90190;<BF<FFF?B9BFF96>166(2:??(3,.####
@M05025:20:000000000-B499F:1:1102:15334:10986 2:N:0:CAAAAG
ATATGTGGACTACTCGGGTATCTAATCCTGTTTGCTCCCCACGCTTTCGAGCCTCAACGTCAGTTACCGTCCAGTAAGCCGCCTTCGCCACTGGTGTTCCTCCTAATATCTACGCATTTCACCGCTACACTAGGAATTCCGCTTACCTCTCCGGCACTCTAGATGGACAGTTTCCAAAGCAGTCCAGGGGTTGAGCCCCTGCCTTTCACTTCAGACTTGCCCGTCCGTCTACGCTCCCTTTACACCCAGTAAATCCGGATAACGCTTGCCCCCTACGTATTACCGCCGCTGCTGGCCGATA
+
CFGGGGGGGGGGGGGGGGGGGGGGGGGGGGGGGGGGGGGGGGGGGGGGGGGGGGGGGGGGGGGGGGGGGGGGGGGGGGGGGGGEGGGGEGGGGGGGGGGGFFGGFFGGGGGFGGGGGGGGGGGEGGGGGGGGGGGGGGGGGGGGGGGGFFDGEEGGEFGFGGGGGGGGGGGGGGDCEFGGF?FFGGFGGGGGGFGGGGGGGGGGFFGFFG>>FFEEFFEF4AEEGFFFFFFEFF3BF?1;=EFFEFEFDFC3??E@>>31:>D<F6<1>BF2;9(((.,:?=96?0(-,(((),.3(####
@M05025:20:000000000-B499F:1:1102:4920:10989 2:N:0:CAAAAG
ATATGTGGACTACCGGGGTTTCTAATCCTGTTTGCTCCCCACGCTTTCGAGCCTCAGCGTCAGTTACAGACCAGAGAGCCGCCTTCGCCACTGGTGTTCCTCCATATATCTACGCATTTCACCGCTACACATGGAATTCCACTCTCCTCTTCTGCACTCAAGTCTCCCAGTTTCCAATGACCCTCCCCGGTTGAGCCGGGGGCTTTCACATCAGACTTAAGAAACCGCCTGCGCTCGCTTTACGCCCAATAAATCCGGACAACGCTTGCCACCTACGTATTACTCCGGCTGCTGGCCGTGG
+
CFGGGGGGFGGGGGGGGGGGGGDGGGGGGGGGGGGGGGGGGGGGGGGGGGGGGGGGGCFGGGGFGGGGGGGGGCFGGGGGGGGGGGGGGGGGGGGGGGGGFCEGGGGGGGGGGGGGFGGGGGGGGGGGGGGGGGF9EFGCGGGGGGGGGGGGGGGGFDGGCF=DAFCDGGGGGGGGGGGGG,A3@EDEGCGGGGFGGGCGGGGGAFGFFGFFFFEEFAEFF6@5D@6BF?>:>:B>D>::?AFF?:>>:??A<<<7>733;0:>>66BF?BFBFFB17):29:)).(((((32)22.####
@M05025:20:000000000-B499F:1:1102:9862:11003 2:N:0:CAAAAG
ATATGTGGACTACTCGGGTATCTAATCCTGTTTGCTCCCCACGCTTTCGAGCCTCAACGTCAGTCATCGTCCAGAAAACCGCCTTCGCCACTGGTGTTCCTCCTAATATCTACGCATTTCACCGCTACACTAGGAATTCCGCTTTCCTCTCCGACACTCTAGCCTGACAGTTCCAAATGCAGTCCCGGGGTTGAGCCCCGGGCTTTCACATCTGGCTTGCCATGCCGTCTACGCTCCCTTTACACCCAGTAAATCCGGATAACGCTTGCCCCCTACGTATTACCCGTGCTCCTGGCCTCAA
+
CGGGGGGGGGGGGGGGGGGGGGGGGGGGGGGGGGGGGGGGDF:FGGGGGGGGGGGGGFDGFGGGGGGGGGGGGGGGGGGGGGGGGGGGGGGGGGGGGGGGGGGGGGGGGGGGGGGGGGGGGGGGGGGGGGGGGGGGGGGGGGGGGGGGGGGGGGGGGGGGGGGGGGGGFFGGGGGFGEEGGGGGFGGGDGEGGGFDG*;;CCGDFFGFFGGFFFFEFFFFFFFAFFFEFF>>;DA>FFFFFF=48?F3?BFAABBF;F>:6A<:0,41>?:?>31?04)6(/66((((-4))44020####
@M05025:20:000000000-B499F:1:1102:8135:11021 2:N:0:CAAAAG
ATATGTGGACTACTGGGGTTTCTAATCCTGTTCGCTACCCATGCTTTCGAGCCTCAGCGTCAGTTGCAGACCAGAGAGCCGCCTTCGCCACTGGTGTTCTTCCATATATCTACGCATTCCACCGCTACACATGGAGTTCCACTCTCCTCTTCTGCACTCAAGTTCAACAGTTTCTGATGCAATTCTCCGGTTGAGCCGAAGGCTTTCACATCAGACTTATTGAACCGCCTGCACTCGCTTTACGCCCAATAAATCCTGACAACGCTTGCCACCTACGTATTACCGCCGCTGCTGGCCACGC
+
CGGGGGGGGGGGGGGGGGGGGGGGGGGGGGGGGGGGGGGGFGGGGGGGGGGGGGGGGGGGGGGGGGGGGGGGGGGGGGGGGGEGGGFGGGGGGGGGGGGGGGGGGGGGGGGGGGGDGGGEGGGGGGGGGGGGGGGFGGGCGGGGGFGGGGGGGGGGGGGGFDFGGGGGGGGGGGGGGGGCGGGGGGGGGGGGGGCCGGGGGGGGFFGFFGGFFFBFFFFFFFFFGFBFFFFDFFFFFFDFDFFEFEFE;@EEEEC;)76;<E;(22:<FB2,403034).56)9(1(--,(9:)3?,####
@M05025:20:000000000-B499F:1:1102:4812:11024 2:N:0:CAAAAG
ATATGTGGACTACTGGGGTTTCTAATCCTATTTGCTCCCCACGCTTTCGTGCCTCAGTGTCAGTTACAGACCAGGCGACCGCCTTCGCCACTGGTGTTCCTCCATATATCTACGCATTTTACCGCTACACATGGAATTCCATCGCCCTCTTCTGCACTCCAGCATACCAGTTTCCATAGCTTACAATGGTTGAGCCATTGCCTTTTACTACAGACTTAGTACGCCACCTACGCACCCTTTACGCCCAATGATTCCGGATAACGCTTGCCACCTACGTTTTACCGCGGCTGCTGGCACATCG
+
CFGGGGGGGGGGGGGGGGGGGGGGGGGGGGGGGGGGGGGGFGGGGGGGGGGGGGGGGGGGGEGGCFGGGGFFEFGGGGGGGGGGGGGGGGGGGGGGFGGGGGGGGGGGGGGGGGGGGGGGGGGGGGGGGGGGGGGDFGGGGGGGGDEGGGGGGGGGGGGGGGGGGGGGGCDDFFGGGFFGGGGGGFCFFE7@7CFFFGGEFFFFFFGFFGGFAEFFFFEC>9@B<>2A:EF@26?BDDFFFF3A>DF3@;C??)6441:(/7:932??FD<01?333((4<FA10,(31(87:(4:4####
@M05025:20:000000000-B499F:1:1102:9148:11083 2:N:0:CAAAAG
ATATGTGGACTACTAGGGTTTCTAATCCTGTTTGCTCCCCACGCTTTCGTGCCTCAGCGTCAGTTACAGTCCAGAGAGCCGCCTTCGCAACTGGTGTTCCTCCTAATATCTACGCATTTCACCGCTACACTAGGAATTCCACTCTCCTCTCCTGCACTCAAGTCTCCCAGTTTCAAGAGCTTACTACGGTTGAGCCGTAGCCTTTCACTCCTGACTTGAAAGACCGCCTACGCCCCCTTTACGCCCAGTAAATCCGGATAACGCTAGCCCCCTACGTATTCCCGCGGCTGCTGCCACCGGG
+
CGGGGGGGGGGGGGGGGGEFGGGGFFGFFGFGGGGEFGGGGEFGGGGGGGGGGDGGGGGGGGGEFGFGFGGGGGGGCGGGGGGGGGGGGCGGFGGGGGFGFGGGGGGGGGGGGGGEGEFGCGGGGGGGFGGCFGF@F:FGCGGGEDGGGCGGCFGGGFGFFFGGFGGGG8DDFGFGG8DFG8EGF;EEGGGGFFGGGGG7CFGGFF7BAFGFF@@A=47*0@AAG)2?(6A2():5>B@F<E3:35)264?57CE@((8?4>:>?F0:@<?F>6?6().,)14,47(413()5)4),####
@M05025:20:000000000-B499F:1:1102:12720:11089 2:N:0:CAAAAG
ATATGTGGACTACCAGGGTATCTAATCCTGTTTGCTCCCCACGCTTTCGAGCCTCAACGTCAGTTACCGTCCAGTAAGCCGCCTTCGCCACTGGTGTTCCTCCTAATATCTACGCATTTCACCGCTACACTAGGAATTCCGCTTACCTCTCCGGCACTCTAGATGGACAGTTTCCAAAGCAGTCCAGGGGTTGAGCCCCTGCCTTTCACTTCAGACTTGCCCGTCCGTCTACGCTCCCTTTACACCCAGTAAATCCGGATAACGCTTGCCCCCTACGTATTACCGCGGCCGCTGGCCCAGT
+
CGGGGGGGGGGGGGGGGGGGGGGGGGGGGGGGGGGGGGGGGGGGGGGGGGGGGGGGGGGGGGGGGGGGGGGGGGGGGGGGGGGGGGGGGGGGGGGGGGGGGGGGGGGGGGGGGGDGGGGGGGGGGGGGGGGGGGGGGGGGGGGGGFGGGGGGGGGGGGGGGGGGGGGGGGGFGFGFFGGGGGFCCEGGGGGGGGFGGGGGEFGGF4@AFGGFFC4>FFFFFFEBGBF6BDFF?DEEFFDF@)++78:514<?FFFE97.(4)531260>32:;1(82:452*64((((-(-((10(,####
@M05025:20:000000000-B499F:1:1102:27139:11094 2:N:0:CAAAAG
ATATGTGGACTACAGGGGTATCTAATCCTGTTTGCTCCCCACGCTTTCGAGCCTCAGCGTCAGTTACAGACCAGAGAGCCGCCTTCGCCACTGGTGTTCCTCCATATATCTACGCATTTCACCGCTACACATGGAATTCCACTCTCCTCTTCTGCACTCAAGTCTCCCAGTTTCCAATGACCTTCCCCGGTTGAGCCGGGGGCTTTCACATCAGACTTAAGAAACCGCCTGCGCTCGCTTTACGCCCAATAAATCCGGACAACGCTTGCCACCTACGTATTACCGCGGCTGCTGGCCACGC
+
CFGGGGGGGGGGGGGGGGGGGGGGGGGGGGGGGGGGGGGGGGGGGGGGGGGGGGGGGGGGGGGGGGGGGGGGGGGGGGGFGGGGGGGGGGGGGGFGGGGGGGGGGGGGGGGGGGGGGGGGGGGGGGGGGGFGGGFEEGGGFGGGGGCFFGGGGGGGGFFGGGGGGG9FGGDAEGFGGGFGGFGGGGGGGGGGGGFGGGGGEGGGFFGAAGGFFFFFFFFF6AFFFFFFFFFDFFDEFFF>(4=B<@BEF2:2<AA?>F3012<9>:,3>?B?2:::??)42@B989>0196:3:((.####
@M05025:20:000000000-B499F:1:1102:6424:11103 2:N:0:CAAAAG
ATATGTGGACTACTCGGGTATCTAATCCTGTTTGCTCCCCACGCTTTCGAGCCTCAGCGTCAGTTACAGACCAGAGAGCCGCCTTCGCCACTGGTGTTCCTCCATATATCTACGCATTTCACCGCTACACATGGAATTCCACTCTCCTCTTCTGCACTCAAGTCTCCCAGTTTCCAATGACCCTCCCCGGTTGAGCCGGGGGCTTTCACATCAGACTTAAGAAACCGCCTGCGCTCGCTTTACGCCCAATAAATCCGGACAACGCTTGCCACCTACGTATTACCGCGGCTGCTGGCCAGCA
+
CGGGGGGGGGGGGGGGGGGGGGGGGGGGGGGGGGGGGGGGGGGGGGGGGGGGGGGGGGGGGGGGGGGGGGGGGGGGGGGGGGGGGGGGGGGGGGGGGGGGGGGGGGGGGGGGGGGGGGGGGGGGGGGGGGGGGGGGGGGGGGGGGGGGGGGGGGGGGGGGFGDGFGGGGGFGGGGGGGGGGGFFGGGGGGEDGFFGGEGGGGGGFFGFFGGFFE);AF9CCFFFGDFEBFFF@FFFFFFFF2F>BBDFFFFFFFFF>9>>B1119??BFF>3?2:::7BD7*6A0((-326::B7B0####
@M05025:20:000000000-B499F:1:1102:3221:11158 2:N:0:CAAAAG
ATATGTGGACTACTGGGGTTTCTAATCCTGTTTGCTCCCCACGCTTTCGAGCCTCAGCGTCAGTTACAGACCAGAGAGCCGCCTTCGCCACTGGTGTTCCTCCATATATCTACGCATTTCACCGCTACACATGGAATTCCACTCTCCTCTTCTGCACTCAAGTCTCCCAGTTTCCAATGACCCTCCCCGGTTGAGCCGGGGGCTTTCACATCAGACTTAAGAAACCGCCTGCGCTCGCTTTACGCCCAATAAATCCGTACAACGCTTGCCACCTACGTATTACCGAGGCTGCTGGCCGCGA
+
CFFGGGGGGFGGGGGGGGGGGGGGGGGGGGGGGGGGGGGG@F@CFGGGGFGFGGGGGGGGGGGGGGGGGGGFGGGGGGGGGGGGGGGGGGGGGGGGGGGGGGGGGGGGDFGGGFGGGGGGGGGGGGEGGGGFGGEEFGCGGGGGEFGGGGGGGGGGFGGG,ECADFGGGGFGGGGGGGGGG?GG6EGGGDCCDF6:FGGGEGDCFFFAFGGFA3@EFCEFFFA;F36B>D>DF>>:)33564*.45>B?B:<AA<:B,8:<FF0121(:2A?F0,5:2)4:FBF(((-4.(32??(,####
@M05025:20:000000000-B499F:1:1102:3727:11159 2:N:0:CAAAAG
ATATGTGGACTACCAGGGTATCTAATCCTGTTTGCTCCCCACGCTTTCGCACCTCAGTGTCAGTATCAGTCCAGGTGGTCGCCTTCGCCACTGGTGTTCCTTCCTATATCTACGCATTTCACCGCTACACAGGAAATTCCACCACCCTCTACCGTACTCTAGCTCAGTAGTTTTGGATGCAGTTCCCAGGTTGAGCCCGGGGCTTTCACATCCAACTTGCTGAACCACCTACGCGCGCTTTACGCCCAGTAATTCCGATTAACGCTTGCACCCTTCGTATTACCGCGGCTGATGGCCCCCT
+
CFGGGGGGGGGGGGGGGGGGGGGGGGGGGGFGGGGGGGGGGECEGGEGGG:@FFGGGGGGGFFFGGGGGFFGGGGGGGGGGGGGGGGGGGGGGGGFGGDEGGGGGGGGFFGFGGGGGGFGGFFCGGGGGGDFGGGFFGGGGFEGGGGDFGGCFGGFGGFGFGGGGGGGGFCFGGGCEGGGFGGGGGGGFF9EGGGGGGGGDDGDFFGFFFFFFE)7FFAFFFAFGFBFDDFFF:BEEFFFF)A>6>>3236<94AA:0>?BADBFFFFF22:?B7?::BBFFB),31606((.627(####
@M05025:20:000000000-B499F:1:1102:6259:11173 2:N:0:CAAAAG
ATATGTGGACTACACGGGTATCTAATCCTGTTTGCTCCCCACGCTTTCGTGCCTCAGTGTCAATGTTGGTCCAGGTAGCTGCCTTCGCCATGGATGTTCCTCCTGATCTCTACGCATTTCACTGCTACACCAGGAATTCCGCTACCCTCTACCACATTCTAGTCATCCAGTATCCACTGCAGTTCCCAGGTTGAGCCCAGGGCTTTCACAACGGACTTAAATAACCACCTACGCACGCTTTACGCCCAGTAATTCCGAGTAACGCTTGCACCCTTCGTATTACCGCGGCTGCTGGCCCCGC
+
CGGGGGGGGGGGGGGGGGGGGGGGGGGGGGGGGGGGGGGGGGGGGGGGGGGGGGGGGGGGGGGGGGGGGGGGGGGGGGGGGGGGGGGGGGGGGGGGGGGGGGGGGGGGGGGGGGGGGGGGGGGGGGGGGGGGGGGGGGGGGGGGGGGGGGGGGGGGGGGGGGGFGGGGGGGGGGGGGGGGGGGGGGGGGGFGGGFGGGGGGGDGFFGFFGFA>A9AFF@9AFFFGFFFFFFFFFEDFB?FFFFDFD)5=EEC?EFEE7)/84?69@?;>8EFF6021:?FFFF<?F;203;?FBB:,####
@M05025:20:000000000-B499F:1:1102:21994:11202 2:N:0:CAAAAG
ATATGTGGACTACAAGGGTTTCTAATCCTGTTTGCTCCCCACGCTTTCGCACCTGAGCGTCAGTCTTTGTCCAGGGGGCCGCCTTCGCCACCGGTATTCCTCCAGATCTCTACGCATTTCACCGCTACACCTGGAATTCTACCCCCCTCTACAAGACTCTAGCCTGCCAGTTTCGGATGCAGTTCCCAGGTTGAGCCCGGGGATTTCACATCCGACTTGACAGACCGCCTGCGTGCGCTTTACGCGCAGTCATTCCGATTAACGCTTGCACCCTCCGTATTACCGCGGCTGCGCGCCCTTC
+
CGFGGFFG<CE<CEGGGCGFDGG<CC@CFCGG9CFEFGGGGGC7FCF,@FG+7CFEDFEGFEGGGGDACFFCFFFG@7@FEE@=CF@C4?FF7CFGGGGGAFGGG9EFFGGGGGGCE:FFABFDG@FGFFFFCDD8FGF=,@FGGGGGGFGGGFGFFGGFFCCECFGGF::>;DGDG5EG>:?,DD,,,=9,;F:FFGDEGG37AAGFFGGFF?0288<B68=)1=>E46)((0)0)295(-*),)002?(4)))6::>-(6<?0((-8272((,(44(8(*..819(-6>?0((-,####
@M05025:20:000000000-B499F:1:1102:9668:11232 2:N:0:CAAAAG
ATATGTGGACTACCGGGGTATCTAATCCTGTTTGCTCCCCACGCTTTCGAGCCTCAGCGTCAGTTACAGACCAGAGAGCCGCCTTCGCCACTGGTGTTCCTCCATATATCTACGCATTTCACCGCTACACATGGAATTCCACTCTCCTCTTCTGCACTCAAGTCTCCCAGTTTCCAATGACCCTCCCCGGTTGAGCCGGGGGCTTTCACATCAGACTTAAGAAACCGCCTGCGCTCGCTTTACGCCCAATAAATCCGGACAACGCTTGCCACCTACGTATTACCGCGGCTGCTGGCCGGTA
+
CFFGGGGGGGGGGFEGGGGGGFGGGGGGGGGGGGGGGGGGGGGGGGGGGGGGGGGGGGGGGGGGGGGGGGGGGGGGGGGGGGGGGGGGEFGGGGFGGGDGGGGGGGGGGGGGGGGGGGGCGGGGGDGGGGFFDGECFFGGGGGGFFGGGGGGGGGGGGGGF?FGAFGFGFBDDE8EDFF9CGGFGGGGGGGD5C6FGGG5CDDDAFG=FG7AF@4@AFFFFF=FGFFFFFF?>D)8B>FF0)=DB>DE0<F29AA2;B:;B<0((44:>2A214(8612<:*64:9((319<B?7:.####
@M05025:20:000000000-B499F:1:1102:18247:11238 2:N:0:CAAAAG
ATATGTGGACTACAGGGGTTTCTAATCCTGTTCGCTACCCACGCTTTCGTTCCTCAGCGTCAGTTACTGCCCAGAGACCCGCCTTCGCCACCGGTGTTCCTCCTGATATCTGCGCATTTCACCGCTACACCAGGAATTCCAGTCTCCCCTGCAGTACTCAAGTCTGCCCGTATCGCCTGCAAGCCAGCAGTTGAGCTGCTGGTTTTCACAAACGACGCGACAAACCGCCTACGAACTCTTTACGCCCCGTAATTCCGGACAACGCTTGCACCCTACGTATTACCGCGGCGGCTGGCCCCGT
+
-CCFGGCGGGGGGFGGGGCEEGGFGGGGGGFEFGGGGGGGFGCGGGGGGGFGGGGGG8FFGGGCFCGGGDFEGF6BCE<EFGGGEGGEGGGGGGGGGGGGGGFGFAFF<FGGFGGGGGGGGGFGEGGEFFD<EFFFGFFDAFEFGGGGGGGGDFAFGFDD@DAFGCF?EG8EC88A4@FFD9AFFCC8,:EC8EFGFFCEGGF899@BA,CFF92@A53):.8)*/,3:<3(8BF5))6926=.375)4,43,-)63-.,(8329B(())53((.40.5A7*6<2691(-(4,,(((####
@M05025:20:000000000-B499F:1:1102:20338:11248 2:N:0:CAAAAG
ATATGTGGACTACTGGGGTTTCTAATCCTGTTTGCTCCCCACGCTTTCGAGCCTCAGCGTCAGTTACAGACCAGAGAGCCGCCTTCGCCACTGGTGTTCCTCCATATATCTACGCATTTCACCGCTACACATGGAATTCCACTCTCCTCTTCTGCACTCAAGTCTCCCAGTTTCCAATGACCCTCCCCGGTTGAGCCGGGGGCTTTCACATCAGACTTAAGAAACCGCCTGCGCTCGCTTTACGCCCAATAAATCCGGACAACGCTTCCCACCTACGTATTACCGCGGCTGCTGGCCAACC
+
CGGGGGGGGGGGGGGGGGGGGGGGGGGGGGGGGGGGGGGGGGGDGGGGGGGGGGGGGGGGGGGGGGGGGGGGGGGGGGGGGGGGGGGGGGGGGGGGGGGGGGGGGGGGFGGGGGGGGGGGGGGGGGGGGGGGGGAE=FGFGGGGGGGGGGGGGGGGGGGFFFGFFDGGGGDFGGGGGGGGGGGGGGGGGGGGGGGGGGGGGDGGFFGFFGGFF8@8AAEFFFFFG@;BFFFFFF37596@1>FB0>>B:7?F2):49;E>F?20211178)(87(5:14<>FD61291>FB63>041####
@M05025:20:000000000-B499F:1:1102:14468:11274 2:N:0:CAAAAG
ATATGTGGACTACCAGGGTTTCTAATCCTGTTTGCTCCCCACGCTTTCGAGCCTCAACGTCAGTTACAGTCCAGTAAGTCGCCTTCGCCACTGGTGTTCCTCCTAATATCTACGCATTTCACCGCTACACTAGGAATTCCACTTACCTCTCCTGCACTCCAGCCTGACAGTTTCCAATGCAGTCCAGGGGTTGAGCCCCTGCCTTTCACACCAGACTTGCCATGCCGTCTACGCTCCCTTTACACCCAGTAAATCCGGATAACGCTTGCCCCCTACGTATTACCGCGGATGCTGGCCTCGT
+
CGGGGGGGGGGGGGGGGGFGGGGGGGGGGGGGGGGGGGGGGGGGGGGGGGGGGGGFGGGGGGGGGGGGGGGFFGGFGGGGGGGGGGGGGGGGGGGGGGGGGGGGGGGGGGGGGGGGGGGGGGGGGGGG9FGGGGGGGGGGGGGGGGGFGGFGGGGGGGGGGGGFFGGGGGGGGGGGGGGGGFGF8FGGGCEGGGFGEF798CFFFFGFFGGFFDFFFCEFAFFFGBBBAFFF>B8?BDDFF=FF@FA:04)9??E;>0)22<)116;?F(322,(.48><:=<949B6(,4(6:>?(####
@M05025:20:000000000-B499F:1:1102:20572:11292 2:N:0:CAAAAG
ATATGTGGACTACTGGGGTTTCTAATCCTGTTCGCTACCCATGCTTTCGCTCCTCAGCGTCAGTAACTGCCCAGTAACCTGCCTTCGCCATCGGTGTTCCTCCTGATATCTGCGCATTTCACCGCTACACCAGGAATTCCAGTTACCCCTACAGCACTCAAGTTATGCCCGTATCGCCTGCACGCCCGGAGTTAAGCCCCAGAATTTCACAGACGACGCGACAAACCACCTACGAGCCCTTTACGCCCCGTAATTCCGGACAACGCTCGCACCCTACGTATTACCGCGGCTGCTTGCCTCA
+
CGGGGAFGGGGGGGGGGGGGGGGGGGGGGGGGGGGGGGGGGGGGGGGGGGGGGGGGGGGGGGGGGGGGGGGGGGGGGGGGGGGGGGGGGGGGGGGGGGGGGGGGGGGGGGGGGGGGGGGGGGGGGGGGGGGGGGDFGGGGGGGGGGGGGGGGGGGGGGGGGGFGGFEGGGGGGGGCEEGFFCGDEGGGGDGGGCEFGGGGGGFFFFGFFGGFFF@BEDFF>A:5FF@A0:2=EAFBE>F??B?*35>B(4,(36AB9B>(2(239>(3;1((7?:<?:42)929<0(,6;(4<2)4(####
@M05025:20:000000000-B499F:1:1102:18542:11341 2:N:0:CAAAAG
ATATGTGGACTACAAGGGTATCTAATCCTGTTTGCTCCCCACGCTTTCGAGCCTCAGCGTCAGTTACAGACCAGAGAGCCGCCTTCGCCACTGGTGTTCCTCCATATATCTACGCATTTCACCGCTACACATGGAATTCCACTCTCCTCTTCTGCACTCAAGTCTCCCAGTTTCCAATGACCCTCCCCGGTTGAGCCGGGGGCTTTCACATCAGACTTAAGAAACCGCCTGCGCTCGCTTTACGCCCAATAAATCCGGACAACGCTTGCCACCTACGTATTACCGCGGCTGCTGGCCCAGG
+
CGGGGGGGGGGGGGGGGGGGGGGGGGGGGGGGGGGGGGGGFGGGGGGGGGGGGGGGGGGGGGGGGGGGGGGGGGGGGGGGGGGGGGGGGGGGGGGGGGGGFGEGGGGGGGGGGGGGGGGFGGGGGGGGGGGGGGECEFFGGGGGFDGGGGGFFGGGGGGFGGGG=FCGGF>EEG=FGGGGFGF8EEGGG>EEGGGGGGGGGGG4A6:@FGGFF@44;7):AFFFGFBFFFFFBEE5)6(>B<=DFF@E:<DBBAAFFB>;BBFB;?0:@(9??:2:?224,*64(79(19032>0(,####
@M05025:20:000000000-B499F:1:1102:14661:11342 2:N:0:CAAAAG
ATATGTGGACTACTGGGGTTTCTAATCCTATTTGCTCCCCACGCTTTCGTGCCTCAGTGTCAGTTACAGACCAGGCGACCGCCTTCGCCACTGGTGTTCCTCCATATATCTACGCATTTTACCGCTACACATGGAATTCCATCGCCCTCTTCTGCACTCCAGCATACCAGTTTCCATAGCTTACAATGGTTGAGCCATTGCCTTTTACTACAGACTTAGTACGCCACCTACGCACCCTTTACGCCCAATGATTCCGGATAACGCTTGCCACCTACGTATTACCGCCGCTGCTTGCACTCCC
+
CFGGGGGGGGGGGGGGGGFGGGGGGGGGGGGGGGGGGGGGGGGGGGGGGGGGGGGGGGGGGGGGGGGGGGGGGGGGGGGGGGGGGGGGGGGGGGGGGGGGCFGGGGGGGGGGGGDCGGGGGGGGGGGGFGGGFFFGGGGGGGGGGGGGGGGFGGGGGGGGGGGGGGGGGGGGGGGDGGCGFGGCCFFGGGGGFFGGGGGFGGGGFFCFFCFFFFDFFFFFFFEFGFDFFEFFF4?B:<@A<935>D>F;@)77C3;9()/);@B:?1:FAD?(8:?:>:46B<1>09BF;B4)31).####
@M05025:20:000000000-B499F:1:1102:18835:11397 2:N:0:CAAAAG
ATATGTGGACTACCCGGGTTTCTAATCCTGTTTGCTCCCCACGCTTTCGAGCCTCAACGTCAGTTACAGTCCAGTAAGTCGCCTTCGCCACTGGTGTTCCTCCTAATATCTACGCATTTCACCGCTACACTAGGAATTCCACTTACCTCTCCTGCACTCCAGCCTGACAGTTTCCAATGCAGTCCAGGGGTTGAGCCCCTGCCTTTCACACCAGACTTGCCATGCCGTCTACGCTCACTTTACACCCAGTAAATCCGGATAACGCTTGCCCCCTACGTATTACCGCGGCTGCTGGCCTGCA
+
CGGFGGGGGGGGGGGGGGGGGGGGGGGFCFGGGGGGGGEFEFGGGGGGGGFGGGGGGFGGGGGGGGGGGGGGGGGGGGGGGDEGG@FGGGGGGGGGGGGCFGFGFGGGGGGGGGGGGGGGGGGGGGGEGFFFGGGGGGGGGGFGGGFGGGGGGGGGGGGGGGGGGFFGFGEFFG8C>FCFFFGGEDFGGGGGGDDFDC?7FGGFFFGFFGGBFDB>FF=FF4=3C)(2(:F=>;DD)8@A=CFFF4;>DEEECCC3>0BDDEE06;01;:)89>BFF77<>/:<?>09B(4:4778(####
@M05025:20:000000000-B499F:1:1102:26405:11416 2:N:0:CAAAAG
ATATGTGGACTACTCGGGTTTCTAATCCTGTTTGCTCCCCACGCTTTCGTGCCTCAGTGTCAATGTTGGTCCAGGTAGCTGCCTTCGCCATGGATGTTCCTCCTGATCTCTACGCATTTCACTGCTACACCAGGAATTCCGCTACCCTCTACCACATTCTAGTCATCCAGTATCCACTGCAGTTCCCAGGTTGAGCCCAGCGCTTTCACCACGGACTTATATAACCACCTACGCCCGCTTTACCCCCAGTACTTCCGATTAACGCTTTCACCCTTCGTTTTACCGCCGCTTCGTGCCTACG
+
<F@FGED9F9EFEGFEGCCEFGDA9@EDEG6ECEF<CGGD<CF7CEFEBCCB@,C<F@EF9FAC9EF9<@CFDEEE9CAA@F@6,CF7BFF<6BECFGA,?EFE89<FFC59AF:@:F55AE<EF<FF9FA7E:74EFCG8EGEDDFGCBEDEC@DC;;>9,8=,,446,E;;EDADACECD,=E99666@,A+DFFFGG,0+:?FC99,;@5@5=59*+4;?=C@EFA26754*86-(8->C*(25>@17)..98(()/8))(.(,(;63;(-231:((-*4)((((,2,8(((((####
@M05025:20:000000000-B499F:1:1102:15948:11454 2:N:0:CAAAAG
ATATGTGGACTACAGGGGTATCTAATCCTGTTTGCTCCCCACGCTTTCGAGCCTCAGCGTCAGTTACAGACCAGAGAGCCGCCTTCGCCACTGGTGTTCCTCCATATATCTACGCATTTCACCGCTACACATGGAATTCCACTCTCCTCTTCTGCACTCAAGTCTCCCAGTTTCCAATGACCCTCCCCGGTTGAGCCGGGGGCTTTCACATCAGACTTAAGAAACCGCCTGCGCTCGCTTTACGCCCAATAAATCCGGACAACGCTTGCCACCTACGTATTACCGCGGCTGCTGGCCAACT
+
CGGGGGGGGGGGGGGGGGGGGGGGGGGGGGGGGGGGGGGGFGEGGGGGGGGGGGGGGGGGGGGGGGGGGGGGGGGGGGGGGGGGGGGGGGGGGGGGGGGGGGGGGGGGGGGGGGGGGGGGGGGGGGGGGGGGGGFEGGGGGGGGGGGGGGGGGGGGGGGGGGGGFGGGGFBFFGGGGGGGGGGGGGGGGGGGGGGGGGGGGDGGFFGFFFCAF3)686>=8A@FGFFFFFF<FF@>BB:F?<4>?DBB01?<A2)290)-76<>BF?:F0AB?:??FB>9:FB<:;>1,(4<?>?F1####
@M05025:20:000000000-B499F:1:1102:25411:11463 2:N:0:CAAAAG
ATATGTGGACTACTCGGGTTTCTAATCCTGTTTGCTCCCCACGCTTTCGAGCCTCAGCGTCAGTTACAGACCAGAGAGCCGCCTTCGCCACTGGTGTTCCTCCATATATCTACGCATTTCACCGCTACACATGGAATTCCACTCTCCTCTTCTGCACTCAAGTCTCCCAGTTTCCAATGACCCTCCCCGGTTGAGCCGGGGGCTTTCACATCAGACTTAAGAAACCGCCTGCGCTCGCTTTACGCCCAATAAATCCGTACAACGCTTGCCACCTACGTATTACCGCTGCTGCTTGCCCCCA
+
CGGGGGFGGGGGGGGGGGGGGFGGGGGGGGGGGGGGGGFGGDGGGGFGGGGGGGGGGGGGGDFGG<FGGGGGGGGGCCGGCGG@FFFGEEGGGFFFGGGGFGGAFGGGBDFGFFECEGGGGGGGGGGGFGGGGFE@ABEFFA;F==EGGFGGGGGGGGGG8?@DD8EEFD?FGFAEEFGCFGGGGGGGGEGGDFFFGGDEEDDDFAFFFG+A6)7@FFEC+8@0C;@>BFF;6>5@>>:>?2=BF:>3(4))6<A7>-8:1:B9B0((726<6((54.)6(*).19(26.).)).44####
@M05025:20:000000000-B499F:1:1102:3096:11596 2:N:0:CAAAAG
ATATGTGGACTACTAGGGTTTCTAATCCTGTTTGCTCCCCACGCTTTCGCACCTGAGCGTCAGTCTTTGTCCAGGGGGCCGCCTTCGCCACCGGTATTCCTCGAGATCTCTACGCATTTCACCGCTACACCTGGAATTCTACCCCCCTCTACAAGACTCTAGCCTGCCAGTTTCGGATGCAGTTCCCAGGTTGAGCCCGGGGACTTCACATCCGACTTGACAGACCGACTGCGTGCGCTTTACGCCCAGTACTTCCGATTAACGCTTGCACGCTCAGTACTACCGCCGCGGCCGACCGAAA
+
AFDAFFC@<-6EEGGCFGGFBCFGG@@EGF6C<FGD<F<CGECGEGGFEG7@FFC@F8:FG@7FFCGFGED,EF,:@:FC=E=6,=,BCGCGG7@FFDC,,:+@FCF,AFFGACFF7@,AEDAFE>CFG8FEFD@8A>EFGGAEDC8C8FCFGF,,D9D,,@9FEFCEG6:;EACCCEE,:?,;DE99DG,,2?CFGGD*85C);*;A6++);4(6)07BFFFFGBB)3-)(,00>)7152)/7(0.;:.6).)634?),())40(-,<?B(7,3,15<).*<?>B(,6(40((,((####
@M05025:20:000000000-B499F:1:1102:25157:11605 2:N:0:CAAAAG
ATATGTGGACTACCAGGGTTTCTAATCCTGTTTGCTCCCCATGCTTTCGCACCTCAGTGTCAGTATTAGGCCAGATGGCTGCCTTCGCCATCGGTATTCCTCCAGATCTCTACGCATTTCACCGCTACACCTGGAATTCTACCATCCTCTCCCATACTCTAGCCAACCAGTATCGAATGCAATTCCCAAGTTAAGCTCGGGGATTTCACATTTGACTTAATTGGCCACCTACTCGCGCTTTACGTCCAGTAAATCCGATTAACGTTTGCACCCTCTGTCTTACTCGCGCTGCTGGCCGTCT
+
CGGGF<FFEAFGCFEDE>@FFGGAFGCFGG@E9CCFG,CFCGG8<CEEGGF++,C<FGE<FFFFFCFFA9FCCF,EE<@87@FGCFG,BFGGGGGGGGGGFG,?BFGG@EFFGGGE7:FAEG9@:8>49EFFGCF8FCEEF=EEGGGGFGG8>8AFC;@64EFDGG8EGFEFGCC8,@8FG=@EAGG,,@E:=+@,ED?76?DC5ACFFE7BAC@59AE+?B+*9)<@))*)./*5)8286>8B()8)./99)163;636;7>(((/3AC<;?;383:-)6*624((((-(()5(((####
@M05025:20:000000000-B499F:1:1102:18801:11729 2:N:0:CAAAAG
ATATGTGGACTACAAGGGTATCTAATCCTGTTTGCTCCCCACGCTTTCGAGCCTCAACGTCAGTTACAGTCCAGTAAGTCGCCTTCGCCACTGGTGTTCCTCCTAATATCTACGCATTTCACCGCTACACTAGGAATTCCACTTACCTCTCCTGCACTCCAGCCTGACAGTTTCCAATGCAGTCCAGGGGTTGAGCCCCTGCCTTTCACACCAGACTTGCCATGCCGTCTACGCTCCTTTTACACCCAGTAAATCCGGATAACGCTTGCCCCCCACCTATTCCCGCGGCTCCTGGCCGGGC
+
CGGGGGGGGGGGGGGGGGGGGGGGGGGGGGGGGGGGGGGGFGGGGGGGGGGGGGGGFEGGGGGGGGGGGGGGGGGGGGGGGGGGGGGGGGGGGGGGGGGGGGGGGGGGGGGGGGGGGGGGGGGGGGGGGGGGGGGGGGGFFGGGGGGGGGGFGGGGGGGGGGGGGG?GGFFGGGGGGGGGCFGGGGGG6+@CGG6AFFGGDCCGFFGFFFDEFF5CFCEF>;CAFEFE=9FF=4)??(0B>CF=EFBF(44CCEC@FB)10>7302615;;<((-7(,(94*6<1(4(3((((),(.####
@M05025:20:000000000-B499F:1:1102:21568:11863 2:N:0:CAAAAG
ATATGTGGACTACTAGGGTTTCTAATCCTGTTCGATACCCACGCTTTCGTGCCTCAGCGTCAGTAGGGCGCCGGTATGCTGCCTTCGCAATCGGAGTTCTGCGTGATATCTATGCATTTCACCGCTACACCACGCATTCCGCATACTTCTCGCCCACTCAAGAACGCCAGTTTCAACGGCTCGACGGCGTTGAGCACCGCATTTTTACCGCTGACTTGGCATCCCGCCTACGCACCCTTTAAACCCAATAAATCCGGATAACGCTCGCATCCTCCGTATTACCGCGGCTGCTGGCACTCAG
+
CGGGGGGGGGGGGGGGGGGGGGGGGGGGGGGGGGGGGGGGGGGGGGGGGGGGGGGGGGGGGGGGGGGGGGGGGGGGGGGGGGGGGGGGGGGGGGGGGGGGGGGGGGGGGGGGGGGGGGFGGGGGGGGGGGGGGGGGGGGGGGGGGGGGGGGGCGGGGGF?CCFGGGGGGGFGGGGGFGEEGGGDGG=GGGGGGGFEGGGD8CGGFFGFF5DEE>FFFF?@?BF?FFFFF?FF>).;32?FFF=F?5:8??>FFFFF037?F>?>FFFF@69:<<B04<:>FFF0>>F6(-())(((.####
@M05025:20:000000000-B499F:1:1102:17749:11894 2:N:0:CAAAAG
ATATGTGGACTACTGGGGTATCTAATCCTGTTTGCTCCCCACGCTTTCGAGCCTCAGCGTCAGTTACAGACCAGAGAGCCGCCTTCGCCACTGGTGTTCCTCCATATATCTACGCATTTCACCGCTACACATGGAATTCCACTCTCCTCTTCTGCACTCAAGTCTCCCAGTTTCCAATGACCCTCCCCGGTTGAGCCGGGGGCTTTCACATCAGACTTAAGAAACCGCCTGCGCTGGCTTTACGCCCAATAAATCCGGACAACGCTTGCCACCTACGTATTACCGCGGCTGCTGGCCTAGG
+
CFEFGGGGGGGFFGGGGGGGGGGFGGGGGGGGFGGGGGGG@CFDGGGGEGGGGGGFGFGEGGGFGGGGGGGGGGGGGGGGGGGGGGGGGGGGGGGGGGGGGFGGGGGGGGGGGGGGDGGDFFGGGGCBGGGGGGFCEGEFGGGGGGGGGGGGGGGGGGGGGGGGGG9FFFFFGGGFBF=FDGFGGG6BECGGGG6<F>DDGGD5FAFFFFGFF@3;=6)@6CFFGFFFFFF03A)).4?F?29<<FD:3:>A94>7>FFF042098(4F,9?F::((,.)31)),499(11(524((####
@M05025:20:000000000-B499F:1:1102:9029:11904 2:N:0:CAAAAG
ATATGTGGACTACACGGGTATCTAATCCTGTTCGCTACCCATGCTTTCGAGCCTCAGCGTCAGTTGCAGACCAGAGAGCCACCTTCGCCACTGGTGTTCTTCCATATATCTACGCATTCCACCGCTACACATGGAGTTCCACTCTCCTCTTCTGCACTCAAGTTCAACAGTTTCTGATGCAATTCTCCGGTTGAGCCGAAGGCTTTCACATCAGACTTATTGAACCGCCTGCACTCGCTTTACGCCCAATAAATCCGGACAACGCTTGCCACCTACGTATTACCGCGGCTGCTGGCCCGGC
+
CGGGGGGGGGGGGGGGGGGGGGGGGGGGGGGGGGGGGGGGGGGGGGGGGGDGGGGGGGGGGGGGGGGGGGGGGGGGGGGG,FGGGGGGGGGGGGGGGGGGGGGGGGGGGGGGGGGGGGGGGGGGGGGGGGGGGGGGGGGFFFGGGGGGGGGGGGGGGGGGGGGGGGGGGGGGGGGGDGGGGFFFFFGGGGGGGGGGGGGGGGGGFFGFFGGFFFFFFFFFFFFFG9ABB@FBDFFFFFFFFFF>;EDB38;36CCFF689;<:908??FBFFFFFFFB<AF?B<:;;>;9(2,3??6####
@M05025:20:000000000-B499F:1:1102:3314:11916 2:N:0:CAAAAG
ATATGTGGACTACTAGGGTTTCTAATCCTGTTTGCTCCCCACGCTTTCGAGCCTCAGCGTCAGTTACAGACCAGAGAGCCGCCTTCGCCACTGGTGTTCCTCCATATATCTACGCATTTCACCGCTACACATGGAATTCCACTCTCCTCTTCTGCACTCAAGTCTCCCAGTTTCCAATGACCCTCCCCGGTTGAGCCGGGGGCTTTCAAATCAGACTTAAGAAACCGCCTGCGCCCGCTTTACGCCCAATAAATCCGGACAACGCTTGCCACCTACGTATTCCCGCGGCTGCTGGACGATC
+
CGGGGGGGGGCFGGGGGGGGGGGGGGGGGGGGGGGGGGGC@FC>FGGGEGGGCGFEGGGGGGGGFGGGGGGGGGGGGGDEFFGEFGGGGGGGGCFFGGGGFGGGGGGGFFGFGGCCEGGFGCGGGGGGGGFGGGFCEFFGGGGGGGFGGGGGGGGGDGGGDCEGFFGGGGGGGG8E>FDE78D?DGC8ED@97C<FCGGGGGD5AFC++=:;B))56@386FAF4@9B0(8;6))004>E<)171<3:<:,):>289>DFF(.((,4:F:).81>B?,)63*.4((1(0--307(,3####
@M05025:20:000000000-B499F:1:1102:23414:11960 2:N:0:CAAAAG
ATATGTGGACTACAGGGGTTTCTAATCCTGTTCGCTACCCATGCTTTCGAGCCTCAGCGTCAGTTGCAGACCAGAGAGCCGCCTTCGCCACTGGTGTTCTTCCATATATCTACGCATTCCACCGCTACACATGGAGTTCCACTCTCCTCTTCTGCACTCAAGTTCAACAGTTTCTGATGCAATTCTCCGGTTGAGCCGAAGGCTTTCACATCAGACTTATTGAACCGCCTGCACTCGCTTTACGCCCAATAAATCCGGACAACGCTTGCCACCTACGTATTACCGCGGCTCCTGGCCAACT
+
@FGGGGFFFGGGGGGGGGGGGGGGGGGGGGGGGGGGGGGGGGGGGGGGGGGGGGGGGGGGGGGGGFGGGFGGGGGGGGGGGGGGGGGGGDGGGGGGGGGGGGGGGGGGGGGGGGGGGGGGGGGGGGGGGGGGGGGGGGGGGGCFFGGGGGGGGGGGGGFEGGGGGCGGGGGGGGGGFGFGGFGCFGGGG>EGGFCFF55CC5;?FFGAADGFFFF=FA6@FFFFGFFFF@422A=F>@?F(6C>@5>>;;E3>?C(3;B6>BF29:36FBBB:7(.(.).864A0>0;(((-(.8?(####
@M05025:20:000000000-B499F:1:1102:2003:11996 2:N:0:CAAAAG
ATATGTGGACTACTGGGGTTTCTAATCCTGTTTGCTCCCCACGCTTTCGAGCCTCAGCGTCAGTTACAGACCAGAGAGCCGCCTTCGCCACTGGTGTTCCTCCATATATCTACGCATTTCACCGCTACACATGGAATTCCACTCTCCTCTTCTGCACTCAAGTCTCCCAGTTTCCAATGACCCTCCCCGGTTGAGCCGGGGGCTTTCACATCAGACTTAAGAAACCGCCTGCGCTCGCTGTACGCCCAATAAATCCGGACCACGCTTGCCACCTACGTATTACCGCGGCTGCTGGCCTCGG
+
CGGGGGGGFGGGGGGGGGGGGGGGGGGGGGGFGGGGGGGGFEGGGGGFGFGGGGGGGGFGDGGGGGFFFGEFFFGGGGGGGGGGGGGCFEEGFGGGGDEEFFGGFDGFE9FGGGGGGGGFFGGGGFGFGGGGGGFCFEEG;C,EEFGFGGGGGGGGGGGGFFCD;:DFFGDFDDGGGGGFC?F::B7CEGGGGFEGGGGGED:9FA76ACFFFEFFFF<6@A@FG@@3:;F;6@)>EB1)42@F>;7<?B0-)5440(7((4(23(11>4<<?77??F2),*)4:>(-4633:?(,(####
@M05025:20:000000000-B499F:1:1102:28428:12001 2:N:0:CAAAAG
ATATGTGGACTACGAGGGTTTCTAATCCTGTTTGCTCCCCACGCTTTCGAGCCTCAGCGTCAGTTACAGACCAGAGAGCCGCCTTCGCCACTGGTGTTCCTCCATATATCTACGCATTTCACCGCTACACATGGAATTCCACTCTCCTCTTCTGCACTCAAGTCTCCCAGTTTCCAATGACCCTCCCCGGTTGAGCCGGGGGCTTTCACATCAGACTTAAGAAACCGCCTGCGCTCGCTTTACGCCCAATAAATCCGGACAACGCTTGCCACCTACGTATTACCGCGGCTGCTGGCCAAAG
+
CGGGGGGGGGGGGGGGGGGGGGGGGGGGGGFGGGGGGGGGGGGGGGGGGGGGDGGGGGGGGGGGGGGGGGGGGGCGGGGGGGGGGGGGFGGGGGGGGGGGGDGGGGGGGGGGGCFGGGGGGGGGGGGGGGGGGGGGGGGGGGGGGGGGGGFGGGGGGGGFGGGGGGGGGGGGGGCDDFGDGGGGGDGGGGGGGFFGFCCEEGGGFFGFFGGF==3@FFFFFFCFGFFFF@FFFF5BF>(51>4<BD>B1:BBDDFFFB3,3?BB06(-7:BFF?BBBFFB??9AF017919,))4<(####
@M05025:20:000000000-B499F:1:1102:3851:12032 2:N:0:CAAAAG
ATATGTGGACTACCAGGGTTTCTAATCCTGTTTGCTCCCCACGCTTTCGAGCCTCAACGTCAGTTACCGTCCAGTAAGCCGCCTTCGCCACTGGTGTTCCTCCTAATATCTACGCATTTCACCGCTACACTAGGAATTCCGCTTACCTCTCCGGCACTCTAGAAAAACAGTTTCCAATGCAGTCCTGGGGTTAAGCCCCAGCCTTTCACATCAGACTTGCTCTTCCGTCTACGCTCCCTTTACACCCAGTAAATCCGGATAACGCTTGCCCCCTACGTATTACCGCGGCTGCTGGCCGTCG
+
CGGGGGGGGGGGGGGGGGGGGGGGGGGGGGGGGGGGGGGGAFFGGGGGGGGGGGGGGGGGGGGGGGGGGGGGGGGGGFGGGGGGGGGGGGGGGGGGGGGGGGGGGGGFGGGGGGGGGGGGGGFEGGGGFGGGGGGGGGGGGGGGGGGGGGFGGGGGGGGGGFGGGGGGGGGFGGFGFGGFF<EGGGGGGGGGGGEGGGGGGGGGFFGFFGGFFEFFFFEABAFA7C@FBFFC<DAEF;@=;>CF3=B30/47<CC@F>)4:>??030,>.4(-4:<634:??9ABB119((()4(4.####
@M05025:20:000000000-B499F:1:1102:3966:12089 2:N:0:CAAAAG
ATATGTGGACTACCCGGGTTTCTAATCCTGTTCGATCCCCACGCTTTCGTGCCTCAGCGTCAGTCTGGCGCCGGTACGCTGCCTTCGCAATCGGAGTTCTGCGCGATATCTATGCATTTCACCGCTACACCGCGCATTCCGCGTACTTCTCGCCAACTCAAGTCTGCCAGTTTCAACGGCTCGACGGGGTTGAGCCCCGCAATTTTACCGCTGACTTAACGGACCGCCTACGCACCCTTTAAACCCAACAAATCCGGATAACGCCCGCATCCTCCGTATTACCGCGGCTGCTCGCACCGGC
+
CGGGGGGGGGGGGGGGGGCGGGGFGGGGGCFGGGGGGGGGEFFCFGGGGGCEGGGGFGEGFGGGGGGFGGGGGEFEGGGGGGGGGGGGGGG?FGCEFFGGGGGGG7:CEFGGGGGGCFFGFGCFGFGGGGGGGCGGGGGFFGGGGGGGGGGGGGDEGGCFDFEFFF9FGGFGGGCFGGDGGGGEGEGGGGGGGFGFGGGGCDGG6?7F45CD5674@=>F:5:DGF>5:BFFF575@<(<)6748)53(,(4)4496:7?<<1((--()(443<028082-*-49((((41.)-((-####
@M05025:20:000000000-B499F:1:1102:3143:12097 2:N:0:CAAAAG
ATATGTGGACTACTCGGGTTTCTAATCCTGTTCGCTACCCATGCTTTCGAGCCTCAGCGTCAGTTGCAGACCAGAGAGCCGCCTTCGCCACTGGTGTTCTTCCATATATCTACGCATTCCACCGCTACACATGGAGTTCCACTCTCCTCTTCTGCACTCAAGTTCAACAGTTTCTGATGCAATTCTCCGGTTGAGCCGAAGGCTTTCACATCAGACTTATTGAACCGCCTGCACTCGCTTTACGCCCAATAAATCCGGACAACGCTTGCCACCTACGTATTACCGCGGCTGCTGGCCGCTC
+
CDFGGGGGCFFFFGGGGGGGGGGGGGGGGGGGGDGGGGDGGGGGGGGGGCGGGGGGGGGGGGGGGGGGGGGFGGGGGGFGGGGGGGGDGGGGGGGGFGGGGGGGGGGGGGGGGGGGGGGGGGGGGGGGGGGGGGGGGCGGGGGGGGGGGGGGFGGFGGGGGFDGGGGGGGGGGGGGGGGGDFGGGGGGGGEEDGGGGGGGGDGGFFGFFGGFF=@BFF*=BCFFG>@E@>FF@4+2?@DFDFFDFF::;@3=6594>().2:?79:::FFB7?(421(.)5*64(1(33(-8).4:0####
@M05025:20:000000000-B499F:1:1102:25655:12123 2:N:0:CAAAAG
ATATGTGGACTACAAGGGTTTCTAATCCTGTTTGCTCCCCACGCTTTCGAGCCTCAACGTCAGTTACAGTCCAGTAAGTCGCCTTCGCCACTGGTGTTCCTCCTAATATCTACGCATTTCACCGCTACACTAGGAATTCCACTTACCTCTCCTGCACTCCAGCCTGACAGTTTCCAATGCAGTCCAGGGGTTGAGCCCCTGCCTTTCACACCAGACTTGCCATGCCGTCTACGCTCCCTTTACACCCAGTAAATCCGGATAACGCTTGCCCCCTACGTATTACCGCGGCTGCTGGCCTTGG
+
CGGGGGGGGGGGGGGGGGGGGGGGGGGGGGGGGGGGGGGGGGGGGGGGGGGGGGGFGGGGGGGGGGGGGGGGGGGGGGGGGGGGGGGGGGGGGGGGGGGGGGGGGGGGGGGGGGGGDGGGGGGGGGGGGGGGGGGGGGGA=EGGGGGGGGGGGGGGGGGGGGGGGGGGGGGGGG8DDFFGGFGGEGG?CCEEDCGGGGGGC>FC8>C692@5?==DFFFFFAFFGFA:>FFFFFBFFFBFEFFFF;BFF83?E?CEF0.6?EE;B@?0FFF?B61:B(4AB?><<BB9911:2408(####
@M05025:20:000000000-B499F:1:1102:13206:12123 2:N:0:CAAAAG
ATATGTGGACTACTCGGGTATCTAATCCTGTTTGCTCCCCACGCTTTCGTGCCTCAGTGTCAGTGTTGGTCCAGGTAGCTGCCTTCGCCATGGATGTTCCTCCTGATCTCTACGCATTTCACTGCTACACCAGGAATTCCGCTACCCTCTACCACACTCTAGTCATCCAGTATCCACTGCAGTTCCCAGGTTGAGCCCAGGGCTTTCACAACGGACTTAAATAACCACCTACGCACGCTTTACGCCCAGTAATTCCGAGTAACGCTTGCACCCTTCGTATTACCGCGGCTGCTGGCCGCAC
+
CGGGGGGGGGGGGGGGGGGGGGGGGGGGGGGGGGGGGGGGFGGGGGGGGGGGGGGGGGGGGGGGGGGGGGGGGGGGGGGGGGGGGGGGGGGGGGGGGGGGGGGGGGGGGGGGGGGGGGGGGGGGGGGGGGGGGGGGGGGGGGGGGGGGGGGGGGGGGGGGGGGGGGGGGGGGGGGGGGGFFFAFGGGGGGGGGGGGGGGGGGC9AFGFFGGFFF=BFFE6BFFAGEEFF@FFFFFDEFFFDEF>DEEF;EFCCCEFE;D;FC?3;D?DF@@FFF:7630:76AABB029>>?BF:<(####
@M05025:20:000000000-B499F:1:1102:29421:12178 2:N:0:CAAAAG
ATATGTGGACTACAGGGGTTTCTAATCCTGTTCGCTACCCATGCTTTCGAGCCTCAGCGTCAGTTGCAGACCAGAGAGCCGCCTTCGCCACTGGTGTTCTTCCATATATCTACGCATTCCACCGCTACACATGGAGTTCCACTCTCCTCTTCTGCACTCAAGTTCAACAGTTTCTGATGCAATTCTCCGGTTGAGCCGAAGGCTTTCACATCAGACTTATTGAACCGCCTGCACTCGCTTTACGCCCAATAAATCCGGACAACGCTTGCCACCTACGTATTACCGCCGCTCCTCGCCGTTA
+
CGGGGFGGGGGGGGGGGGGGGGGGGGGGGGGGGGGGGGGGGGGGGGGGGGGGGGGFGGGGGGGGFFGGGGGGGGGGGGGGGGGGGGGGGGGFFGGG?FGGGGGGGBEFFFGGGGGGGG,FFFGGGGEGGGGGGGGGFGFGCGGGGGGEGGGGGGGGGGGG@FDCGGFGFF=EFGGFGGFGGGGGGDGGG6EGGCGGGG55CDFFAA>FFGGFFFFFFFC9FC6BFD=B@>?B3);9)71>;<6)/;).6(4443?;;65(1:B9((,(749<<<(((()).84<81(442((((,-4####
@M05025:20:000000000-B499F:1:1102:21674:12178 2:N:0:CAAAAG
ATATGTGGACTACAGGGGTATCTAATCCTGTTTGCTCCCCACGCTTTCGAGCCTCAACGTCAGTCATCGTCCAGAAAGCCGCCTTCGCCACTGGTGTTCCTCCTAATATCTACGCATTTCACCGCTACACTAGGAATTCCGCTTTCCTCTCCGACACTCTAGCCTGACAGTTCCAAATGCAGTCCCGGGGTTGAGCCCCGGGCTTTCACATCTGGCTTGCCATGCCGTCTACGCTCCCTTTACACCCAGTAAATCCGGATAACGCTTGCCCCCTACGTCTTACCCCGGCTGCTTGCCCATG
+
CFGGGGGGGGGGGGGGGGGGGGGGGGGGGGGGGGGGGGGGFGGGGGGGGGGGGGGGGGGGGGGGGGGGGGGGGGGGGGGGGGGGGGGGGGGGGGGGGGGGGGGGGGGGGGGGGGGGGGGGGGGGGGGGGGGGGGGGGGGGGGGGGGGGGGGGGGGGGGGGGGGGGGGGGGGGGGGGGGGGGGGGGGGGGGGGGFFGGGGGGGGDFFFFFGGFFFFFFFFFFFFAGEFDFFFEFE55==@A?>B?B5>3:?A><BFFFB><?>210:3()42:>9?BF(((4@>:(-(2(((,)).(.####
@M05025:20:000000000-B499F:1:1102:26189:12189 2:N:0:CAAAAG
ATATGTGGACTACCGGGGTTTCTAATCCTGTTTGCTCCCCACGCTTTCGAGCCTCAGCGTCAGTTACAGACCAGAGAGCCGCCTTCGCCACTGGTGTTCCTCCATATATCTACGCATTTCACCGCTACACATGGAATTCCACTCTCCTCTTCTGCACTCAAGTCTCCCAGTTTCCAATGACCCTCCCCGGTTGAGCCGGGGGCTTTCACATCAGACTTAAGAAACCGCCTGCGCTCGCTTTACGCCCAATAAATCCGGACAACGCTTGCCACCTACGTATTACCGCGGCTGCTGGCCGACC
+
CGGGGGGGGGGGFGGGGGFGGGGGGGGGGGGGGGGGGGGGGGGGGGGGGGGGGGGGGGGGGGGGGGGGGGGGGGGGGGGGGGGGGGGGGGGGGGGGGGGGGGGGGGGGGGGGGGGGEGGGGGFEGGGGGGGGGGGEGGGGGGGGGGGGGGGGGGFGGGGGFGGGGGGGGGFGEFGGGGGGGFFCGEGGGGGGGGGGGGGGGGGGFFGFFGFFF@@EFF>FFFFFGF9DFFFFFFBDE9:)82@>F>BFFFFFFFF(92@B>B?BFF06F?A?F17?F:?<:FFB19>9(-2:?F0:(####
@M05025:20:000000000-B499F:1:1102:11917:12217 2:N:0:CAAAAG
ATATGTGGACTACTAGGGTATCTAATCCTGTTCGCTACCCATGCTTTCGAGCCTCAGCGTCAGTTGCAGACCAGAGAGCCGCCTTCGCCACTGGTGTTCTTCCATATATCTACGCATTCCACCGCTACACATGGAGTTCCACTCTCCTCTTCTGCACTCAAGTTCAACAGTTTCTGATGCAATTCTCCGGTTGAGCCGAAGGCTTTCACATCAGACTTATTGAACCGCCTGCACTCGCTTTACGCCCAATAAATCCGGACAACGCTTGCCACCTACGTATTACCGCGGCTGCTGGCCCGGG
+
CGGGGGGGGGGGGGGGGGGGGGGGGGGGGGGGGGGGGGGGEGFGGGGGGGGGGGGGGGGGGGGGGGGGGGGGGGGGGGGGGGGGGGGGGGGGGGGGGGGGGGGGGGGGGGGGGGGGGGFFGGGGGGGDGGGGGGGGGGGFAFGGGGGGGGGGGGGGGGFFG?EGGGGGGGGGGGGGFGGGGGGGGEGFGDEGGGGGGGDEGCGDFF>>FGGFFFFEFFEFFFCFG>AD@DFFBAFA;==F;;FBDB>B@FFFCFE890)49<<F9BFFF?BFF??FFFFF??BFFF>B>BBB?3?2(####
@M05025:20:000000000-B499F:1:1102:2530:12235 2:N:0:CAAAAG
ATATGTGGACTACCGGGGTTTCTAATCCTGTTTGCTCCCCACGCTTTCGCACCTGAGCGTCAGTCTTTGTCCAGGGGGCCGCCTTCGCCACCGGTATTCCTCCAGATCTCTACGCATTTCACCGCTACACCTGGAATTCTACCCCCCTCTACAAGACTCTAGCCTGCCAGTTTCGGATGCAGTTCCCAGGTTGAGCCCGGGGATTTCACATCCGACTTGACAGACCGCCTGCGTGCGCTTTACGCCCAGTAATTCCGATTAACGCTTGCACCCTCCGGATTTCCCCGGCTGCTGGCCGGGA
+
CGGGGGGGGGFGDFGGGGCGGGGGGGGGGGGGGGGGGFGGGGGCFGGGCGGGGGGFGGGGGGGFFGGGGGFGFGGDGGGGGGGGEFGGGGGGGGGGGFGGGGGGGFGGDGGGGGGGGGGGGGGGGGDGGGGGGGGGGGGGGGGGGGGGGGGGGGGGGGGGGGGDGGDGGFGGGGGG5EGGG?FGGGGGGGGGGGGGGFGGED<DF4++;<FFF17>>B2=F?FFGF(;>?FB;>)7>>BD047B:B:>?24)6<B47()4:24(((4())).431<(-(-(*.6)(((-,,-)),(4####
@M05025:20:000000000-B499F:1:1102:5004:12263 2:N:0:CAAAAG
ATATGTGGACTACCCGGGTATCTAATCCTGTTTGCTCCCCACGCTTTCGAGCCTCAGCGTCAGTTACAGACCAGAGAGCCGCCTTCGCCACTGGTGTTCCTCCATATATCTACGCATTTCACCGCTACACATGGAATTCCACTCTCCTCTTCTGCACTCAAGTCTCCCAGTTTCCAATGACCCTCCCCGGTTGAGCCGGGGGCTTTCACCTCAGACTTAAGAAACCGCCTGCGCTCGCTTTACGCCCAATAAATCCGGACAACGCTTGCCACCTACGTATTACCGCGGCTGCTGGCCACAA
+
CGGGGGGGGGGGFGGGGGGGGGGGGGGGGGGGGGGGGGGG@FCCFGGGGGGDGGGGGGGGGGGGGGGGGGFGGGGGGGGGGGGGGGGGFGGFGGGGGGCGGGGGGGGGGGGGGGGGGGGGGGFGGGGGGGGGGGFFAFFFGGGCFGGGFGGGGGGGGGGGGGGGGFGFGGFGGGGFGGGGFGGGGGGGG69EDDGGGGGDGGG5;FF6;+;AFFEFFF<FFCFFGDB>>DFD9ED@:>6F?9F3?305:?>29<DFFF:0(809B?:?F?A?FBFFF:<ABFFBFF0((61:)500(####
@M05025:20:000000000-B499F:1:1102:16275:12300 2:N:0:CAAAAG
ATATGTGGACTACTGGGGTTTCTAATCCTGTTTGCTCCCCACGCTTTCGAGCCTCAACGTCAGTTACCGTCCAGTAAGCCGCCTTCGCCACTGGTGTTCCTCCTAATATCTACGCATTTCACCGCTACACTAGGAATTCCGCTTACCTCTCCGGCACTCTAGATGGACAGTTTCCAAAGCAGTCCAGGGGTTGAGCCCCTGCCTTTCACTTCAGACTTGCCCGTCCGTCTACGCTCCCTTTACACCCAGTAAATCCGGATAACGTTTGCCCCCTACGTCTTACCGCGGCTGCTGCCCCAAG
+
<ECFGGFGGGGGGGGGGGGEGGGGGGGGFGEDGGGCFEFGGGGGGGGGGF,BBFGFGFGGGGGFGGGFEGGGGGEFFGGGGGGGGEFGCFGGGGFGGCFGGGGFFFGGFGGGGGGGGGGGGGGGGC:FFFCEECGGGGGGGGGGDGDGGGFCEGGCEFGDFGGFGGCGGGACG:<DG:EFFGGG6>CFEGGGGGCFGGGCGFFC@FG>B?DA68*8A6*=;6B549>5?FAC?2)2>23A))@:<F>:;=EEE5)543)((.)-((((122:01231((.48-.2439390(),..4####
@M05025:20:000000000-B499F:1:1102:10122:12334 2:N:0:CAAAAG
ATATGTGGACTACAAGGGTTTCTAATCCTGTTCGCTACCCATGCTTTCGAGCCTCAGCGTCAGTTGCAGACCAGAGAGCCGCCTTCGCCACTGGTGTTCTTCCATATATCTACGCATTCCACCGCTACACATGGAGTTCCACTCTCCTCTTCTGCACTCAAGTTCAACAGTTTCTGATGCAATTCTCCGGTTGAGCCGAAGGCTTTCACATCAGACTTATTGAACCGCCTGCACTCGCTGTACGCCCAATACAGCCGGACCACGCTTGCCACCTACGCATTACAGCGGCTCTTGGCGGCTG
+
@EGGGGGFGGGGGG?FGGFGGFGGGGGGGGEGEGGGGGGFGDG,EFGGG@FGECFFG@FC@FC,EFFGGGCGGGGGGGCGFCFF@GGDDGGFFGADFFEFFFFEFF9<FAFFGGEEFECFGGGGGCCG,E@8ECEFGGCFFA>@EGBDFFEC,ED9D=DF8D=,7E;EFFFG9EEDDCFF89@36,@EC6@:CFGGGDGEGC5?>*<BFG748>3BFFE>>C+39))?@2?B2F+?;20)(16>9>.:((4.7))(,(:1(42,,(-()(6)44,.(((-(94)))(,77((.),4(####
@M05025:20:000000000-B499F:1:1102:3800:12338 2:N:0:CAAAAG
ATATGTGGACTACTCGGGTATCTAATCCTGTTTGCTCCCCACGCTTTCGTGCCTCAGTGTCAATGTTGGTCCAGGTAGCTGCCTTCGCCATGGATGTTCCTCCTGATCTCTACGCATTTCACTGCTACACCAGGAATTCCGCTACCCTCTACCACATTCTAGTCATCCAGTATCCACTGCAGTTCCCAGGTTGAGCCCAGGGCTTTCACAACGGACTTAAATAACCACCTACGCACGCTTTACGCCCAGTAATTCCGAGTAACGCTTGCACCCTTCGTATTACCCCGGCTGCTGTCCTGCC
+
CGGGGGGGGGGGGGGGGGGGGGGGGGGGGGGGGGGGGGGGFFFGGGGGGGGGGGGGGGGGGGGGGGGGGGGGGGGGGGGGGGGGGGGGGGGGGGGGGGGGGGGGGGGGGGGGGGGGGGGFFGGFGGGGGGGGGGGGGGGGGGGGGGGGGGGGGGGGGFGGGGGGGGGGGGGGGGGGGGGGGGGGGGGGGGGGGGGGGGGGGGGGFFGFFGGEEA@AEFEFFCFFGFFFFFFFFFDFD@@EFEFFFEEFFFFFECFC@DFFFFE@F<;;FEE@@F1;B:7?74<<01(1301:2?)5)####
@M05025:20:000000000-B499F:1:1102:27375:12369 2:N:0:CAAAAG
ATATGTGGACTACCAGGGTTTCTAATCCTGTTCGCTACCCATGCTTTCGAGCCTCAGCGTCAGTTGCAGACCAGAGAGCCGCCTTCGCCACTGGTGTTCTTCCATATATCTACGCATTCCACCGCTACACATGGAGTTCCACTCTCCTCTTCTGCACTCAAGTTCAACAGTTTCTGATGCAATTCTCCGGTTGAGCCGAAGGCTTTCACATCAGACTTATTGAACCGCCTGCACTCGCTTTACGCCCAATAAATCCGTACAACGCTTGCCACCTACGAATTACCGCGGCTGCTGGCGTGGA
+
CFFGGGGGGGGGGGGGGGGGGGGGGGGGGGGGGGGGGGGGGGGGGGGGGGGGGGGGGGGGGGGGGGGGGGGFFGGGGGGGGGGGGGGGGGGGGGEEFGGGGGGGGGGGGGGGGGGGGGGGGGGGGGGDCDFFGGGGGGGGGGFGGGGGGGGFEGGG8EEFG?FEEGGGGGEDFGGGGGGGFFGGGGGFEEGGGFGGGG5EGDFDFFGFFGGFFF*>A>6BFBA8CBBF>=F(0;+2:92FF<A),8:A6@EE9CEFF,03??E(3:?:F74?:1440((43BA)(3121((4:),((####
@M05025:20:000000000-B499F:1:1102:17640:12427 2:N:0:CAAAAG
ATATGTGGACTACAAGGGTTTCTAATCCTGTTTGCTCCCCACGCTTTCGAGCCTCAGCGTCAGTTACAGACCAGAGAGCCGCCTTCGCCACTGGTGTTCCTCCATATATCTACGCATTTCACCGCTACACATGGAATTCCACTCTCCTCTTCTGCACTCAAGTCTCCCAGTTTCCAATGACCCTCCCCGGTTGAGCCGGGGGCTTTCACATCAGACTTAAGAAACCGCCTGCGCTCGCTTTACGCCCAATAAATCCGGACAACGCTTGCCACCTACGTATTACCGCGGCTGCTGGCCTCCA
+
CFGGGGGGGGGGGGGGGGGGGGGGGGGGGGGGGGGGGGGGFGGGGGGGGGGGGGGGGGGGGGGFGGGGGGGGGGGGGGGGGGGGGGGGGGGGGGEFGGGGGGGGGGGGGGGGGGGGGGGDFGGGGGGGGFGGGGFGFGGGFGEFGGGGGGGGGEEGFFGGDCFGGGGFGGEGGGGGGGGGDEGFGEGEGCGGDF8DGGGDCCDGFFGFFFGFFF@EAF9FFF@8;@>E6@>;(:..59?FFFFEB)75?1>D4AD:09:;>FF;BF0(8(-52220:?2:>FFF69>>0(424?:6(####
@M05025:20:000000000-B499F:1:1102:28541:12473 2:N:0:CAAAAG
ATATGTGGACTACTCGGGTTTCTAATCCTGTTTGCTCCCCACGCTTTCGAGCCTCAACGTCAGTTACAGTCCAGTAAGTCGCCTTCGCCACTGGTGTTCCTCCTAATATCTACGCATTTCACCGCTACACTAGGAATTCCACTTACCTCTCCTGCACTCCAGCCTGACAGTTTCCAATGCAGTCCAGGGGTTGAGCCCCTGCCTTTCACACCAGACTTGCCATGCCGTCTACGCCCCCTTTACACCCAGTAAATCCGGATAACGCTTGCCCCTTACGTATTACCGCGGCTGCTGGCATCGA
+
<FFFGGGGGGGGGGGGGGGGCFGGGGGGGGFGGGGGGGGGGGGGGGGGGFGGGGGGGGGGGGGGGGGGGGGGGGGGGGGGGGGGGG@FGGGGGGGGGGGGGGGGGGGGGGGGGFEGGGGGGGGDGGGGFFFGGGGGGGGGGGGGGGGGGGG?9BC8FFGGGFCFFFFGGG>EGGGGGGFGFCFF8;?FGDECDF@GGGGGCFFDFFC>@FFFF5<4ACEFFAF;F4A55-?494)8?@9F@4=7A))2:4>?3<C120=D<47(7?((78?F(,54:2<<,*66:99((90:04(((####
@M05025:20:000000000-B499F:1:1102:3758:12478 2:N:0:CAAAAG
ATATGTGGACTACCCGGGTATCTAATCCTGTTTGCTCCCCACGCTTTCGTGCCTCAGTGTCAATGTTGGTCCAGGTAGCTGCCTTCGCCATGGATGTTCCTCCTGATCTCTACGCATTTCACTGCTACACCAGGAATTCCGCTACCCTCTACCACATTCTAGTCATCCAGTATCCACTGCAGTTCCCAGGTTGAGCCCAGGGCTTTCACAACGGACTTAAATAACCACCTACGCACGCTTTACGCCCAGTAATTCCGAGTAACGCTTGCACCCTTCGTATTACGCCGGCTGCTGGCCTTGG
+
CFGGGGGGGGGGGGGGGGGGGGGGGGGGGGGGGGGGGGGG@FFGGGGGGGGGGFGGGGGGGGGGGGGGGGGGGGGGGGGGGGGGGGGGGGGGGGGGGGGGGGGGGGGGGGGGGGGGGGGGGGGGGGGGFGGGGGGGGGGGGGGGGGGFGGGGGGGGFGGGGGGFFGGGGGGGGGCFGGGGFEFGGGGGGGGGGCGGFGGGFDC?AFGFFFFFFFFFEAAAFFFFGEFFADABFFBE>BDFFEFF=DB>@4CEEEFEF0>DFC<@;@;0>EE1;<(.8<???FA((4190((4>:?1(####
@M05025:20:000000000-B499F:1:1102:25587:12510 2:N:0:CAAAAG
ATATGTGGACTACTAGGGTATCTAATCCTGTTTGCTCCCCACGCTTTCGAGCCTCAGCGTCAGTTACAGACCAGAGAGCCGCCTTCGCCACTGGTGTTCCTCCATATATCTACGCATTTCACCGCTACACATGGAATTCCACTCTCCTCTTCTGCACTCAAGTCTCCCAGTTTCCAATGACCCTCCCCGGTTGAGCCGGGGGCTTTCACATCAGACTTAAGAAACCGCCTGCGCTCGCTTTCCGCCCAATAAGTCCGGACAACGTTTGCCACCTACGTATTACCGCGGCTGCTGGCCGTAG
+
CFGGGGGGGGGGGGGGGGGGGGGGGGGGGGGGGGGGGGGGGGGGGGGGGGGGGGGGGGGGGGGGGGGGGGGGGGGGGGGGGGGGGGGGGGGGGGGGGGGGGGGGGGGGGGGGGGGGGGGGGGGGGGGGGGGGGGFFEFGGGGGGGGGGGGGGGGGGGGGGGGGGGGGGGGFGGGGGGGFEG?F=DEEGGGGGGGGGGGGGGDD5AFGFFGGFABEFFFFFFFFFGFFFBDFFBFD>D1454)1<?FFF?<D3).<52>B;9?F9(.41?F>?FF>:1(,.:6<426;6>(4(,),((####
@M05025:20:000000000-B499F:1:1102:13734:12510 2:N:0:CAAAAG
ATATGTGGACTACACGGGTTTCTAATCCTGTTTGCTCCCCACGCTTTCGAGCCTCAGCGTCAGTTACAGACCAGAGAGCCGCCTTCGCCACTGGTGTTCCTCCATATATCTACGCATTTCACCGCTACACATGGAATTCCACTCTCCTCTTCTGCACTCAAGTCTCCCAGTTTCCAATGACCCTCCCCGGTTGAGCCGGGGGCTTTCACATCAGACTTAAGAAACCGCCTGCGCTCGCTTTACGCCCAATAAATCCGGACAACGCTTGCCACCTACGTATTACCGCGGCTGCTGGCAAGGG
+
CGGGGGGGGGGGGGGGGGGGGGGGGGGGGGGGGGGGGGGGCFGGGGGGGGGGGGGGGGGGGGGGGGGGGGGGGGGFGGGGGGGGGGGGGGGGGGGGGGGGGGGGGGGGFGGGGGGGGGGGGGGGGGGGGGGGGGECFFGFGGGGGGDGGGGGGGGGGGGGGGGGDGGGGGFGGGGGGGGGGGGGGGGGGGGGGGGGGGGGGGG<8FGFFGGF4=;;FFECF6FFGFFFF6)=BE3BFFF>B<FB6D>D:?FFFAA?9634;?0204035>AFF008<?7A?FBDFF9B>>;?BFF?(####
@M05025:20:000000000-B499F:1:1102:1910:12554 2:N:0:CAAAAG
ATATGTGGACTACAAGGGTTTCTAATCCTGTTCGCTACCCATGATTTCGAGCCTCAGCGTCAGTTGCAGACCAGAGAGCCGCCTTCGCCACTGGTGTTCTTCCATATATCTACGCATTCCACCGCTACACATGGAGTTCCACTCTCCTCTTCTGCACTCAAGTTCAACAGTTTCTGATGCAATTCTCCGGTTGAGCCGAATGCTTTCACATCAGACTTATTGAACCGCCTGCACTCGCTTTACGCCCAATAAATCCGGACAACGCTTGCCACCTACGTATTACAGCGGTTGCCGGCCATGA
+
CEFCGEGGGCFGCF<CFGFGGFGGFGGFEGAFGGD,FBFCFGG9F9@F8<F,@E<,EAFE7@FCCEFDEE,CFF,FEBCEFCE,86=CBC@FFGG8FFF<FC,CE<EFFEEFFFGGGCDEABE:CFGGG@9AEFCFFE9,;EA64=>9D=DA9C8DDGGGC,=,DCDDDGFA;=::EFGFGGGG=;2=>+;CG?F61;7***=C+?<@FC>A?C@CFFEAFFFA9559(-6:>A4AFF()8*+:(2)268=3;C)4908901=B(431339??:((315:2/6)52(((((()-2(-####
@M05025:20:000000000-B499F:1:1102:27596:12611 2:N:0:CAAAAG
ATATGTGGACTACCGGGGTATCTAAGCCTGTTCGCTCCCCACGCTTTCGCTCCTCAGCGTCAGGAAAGGCCCAGAGAACCGCCTTCGCCACTGGTGTTCCTCCTGATATCTGCGCATTCCACCGCTCCACCAGGAATTCCATTCTCCCCTACCTTCCTCAAGTCAACCCGTATCGAAAGCACGCTCAGGGTTAAGCCCCAAGATTACACTTCCGACGCGATCAACCACCTAAGAGCCCTTTACGCCCAATACATCCGGACACCGCTCGCACCCTACGTATCACCGCGGCTGCTGGCCGATA
+
CGGGGGGGGGGGGGGGGGGGGGGGGGGGGGGGGGGGGGGEGGCEGGGGFGGGGGGGGGGGGGGGGGGGGGGEGGGGGGGFEGGGGGGG@CGGGCBEFGGGGGGGGGGGGFGCGGGGGGGGFFGGE=FFGGFGGG7D,FFFGGGFEGDGEGGGGFEDEFDFGCCEGC9CEECEEGGGGDGGGGG>*>>FGGGGCFGGGFGGDF46BFG?AFFAF?31B>>D)8AFG8?><(927FFF)4(..6?:().76(:)5<A?0;:>F(,-713-)347(,(.(,5916)412(20(-8)8(4(####
@M05025:20:000000000-B499F:1:1102:13007:12661 2:N:0:CAAAAG
ATATGTGGACTACAGGGGTTTCTAATCCTGTTCGCTACCCATGCTTTCGAGCCTCAGCGTCAGTTGCAGACCAGAGAGCCGCCTTCGCCACTGGTGTTCTTCCATATATCTACGCATTCCACCGCTACACATGGAGTTCCACTCTCCTCTTCTGCACTCAAGTTCAACAGTTTCTGATGCAATTCTCCGGTTGAGCCGAAGGCTTTCACATCAGACTTATTGAACCGCCTGCACTCGCTTTACGCCCAATAAATCCGGACAACGCTTGCAACCTACGTATTACCGCGGCTGCTGGCCGGGT
+
CFGGGGGGGGGGGGGGGGGGGGGGGGGGGGGGGGGGGGGGFGGGGGGGGGGGGGGGGGGGGGGGGGGGGGGGGGGGGGGGGGGGGGGGGGGGGGGGGEGGGGGGGGGGGGGGGGGGGGGGGGGGEGGGGGGGGGGGGGGGGFGGFGGGGGGGGGGGGGGGDGGGGGGGGGGGGGGGGGGFGGGGGDGGGGGGGGFGGGGGDDFGFFF>FFFFFFEFFCEFFFFFF=>A>?FFDFFFF@4=17AADDDA(3=<<CE;@(8,(2329211>).:05>B?F?)4@B>(,42031:).(((####
@M05025:20:000000000-B499F:1:1102:8373:12698 2:N:0:CAAAAG
ATATGTGGACTACCAGGGTATCTAATCCTGTTTGCTCCCCACGCTTTCGAGCCTCAGCGTCAGTTACAGACCAGAGAGCCGCCTTCGCCACTGGTGTTCCTCCATATATCTACGCATTTCACCGCTACACATGGAATTCCACTCTCCTCTTCTGCACTCAAGTCTCCCAGTTTCCAATGACCCTCCCCGGTTGAGCCGGGGGCTTTCACATCAGACTTAAGAAACCGCCTGCGCTCGCTTTACGCCCAATAAATCCGGACAACGCTTGCCACCTACGTATTACCGCGTCTGCTGGCCTTGT
+
CGGGGGGGGGGGGGGGGGGGGGGGGGGGGGGGGGGGGGGGGGDGGGGGGGGGGGGGGGGGGGGGGGGGGGFCGGGGGGGGGGGGGGGGGGGGGGGGGGGGGGGGGGGGGGGGGGGGGGGGGGGGGGGGGGGGGGFFGGGGGGGGGFDGGGGGCFG;DEGF8EGGGGFGGDDFCFFGGGGGDGGCGGGGGGGGGGGGGGGGGGGGFFFFFCFF=3)3;FFFFF65FFFEFFFFFF3BEF0::<FEFFFFF:7><4:(47EFF:(42<16FBABB:77::24,*54(,4-436))80((####
@M05025:20:000000000-B499F:1:1102:2890:12766 2:N:0:CAAAAG
ATATGTGGACTACACGGGTATCTAATCCTGTTTGCTCCCCACGCTTTCGAGCCTCAGCGTCAGTTACAGACCAGAGAGCCGCCTTCGCCACTGGTGTTCCTCCATATATCTACGCATTTCACCGCTACACATGGAATTCCACTCTCCTCTTCTGCACTCAAGTCTCCCAGTTTCCAATGACCCTCCCCGTTTGAGCCGGGGGCTTTCACATCAGACTTAAGAAACCGCCTGCGCTCGCTTTACGCCCAATGAATCCGGACAACGCTTGCCACCCACGTATTACCGCGGCTGCTGGCCTGGA
+
CCGGGGGGGFGGGGGGGGGGGGGGGGGGGGGGGGGGGGGGGDEGGGGGGGGGGGGFGGGGGGGGGGGGGAGFGGGFGGGGGDFCFGFGEGGGGGGGGDGGGGGGGGGGGGGGGFEGGGFGGGGGGGGGGCFFGFG9FGDGFGGGGGGAFGDEGFGAEFCFCFFGCEFGGGGG9ED:DFCGFDE8:CEGG@696CGDECG5C?D9?)+8BCDA4).;FFCFFF644((>163(78.8<9:F?9?;10).(4(-.6-2,15(33<((-4():A<(-(,,((449:>111(319??2(0.####
@M05025:20:000000000-B499F:1:1102:22513:12811 2:N:0:CAAAAG
ATATGTGGACTACCGGGGTATCTAATCCTGTTTGCTCCCCACGCTTTCGTGCCTCAGCGTCAGTTACAGTCCAGAGAGCCGCCTTCGCAACTGGTGTTCCTCCTAATATCTACGCATTTCACCGCTACACTAGGAATTCCACTCTCCTCTCCTGCACTCAAGTCTCCCAGTTTCAAGAGCTTACTACGGTTGAGCCGTAGCCTTTCACTCCTGACTTGAAAGACCGCCTACGCACCCTTTACGCCCAGTAAATCCGGATAACGCTAGCCCCCTACGTATTACCGCGGCTGCTGGCACTTAT
+
CGGGGGGGGGGGG8FEEGGGGGGGGGGGGGFGGGGGGGGGGGCEEGGGGGGBFGGGGGGGGGGGGGGGGGGGGGFGFEGGGGGEGGGGGGGGGFGGGGGGGGGGGGGGGGGGFGGGGGGGGGGGDGGEGGGCGGGFGGGGFGGGGGGGGF8EFGGGGGGGGDGCFEEGGGFFGGGGGGGGGGGGGGGGDFEEGDFGGECCGGFFFFF>=C4>AABAFFF684AFF@FDFFF?>ABFFF@F99>A:3AA493?EFEFF:31><?9?0;?FF0690:11<BFFFB?B9(3960)5(4(.####
@M05025:20:000000000-B499F:1:1102:15096:12919 2:N:0:CAAAAG
ATATGTGGACTACAAGGGTTTCTAATCCTGTTCGCTACCCATGCTTTCGAGCCTCAGCGTCAGTTGCAGACCAGAGAGCCGCCTTCGCCACTGGTGTTCTTCCATATATCTACGCATTCCACCGCTACACATGGAGTTCCACTCTCCTCTTCTGCACTCAAGTTCAACAGTTTCTGATGCAATTCTCCGGTTGAGCCGAAGGCTTTCACATCAGACTTATTGAACCGCCTGCACTCGCTTTACGCCCAATAAATCCGGACAACGCTTGCCACCTACGTATTACCGCGGCTGCTGGCCTAGC
+
CGGGGGGGGGGGGGGGGGGGGGGGGGGGGGGGGGGGGGGGGGGGGGGGGGGGGGGGGGGGGGGGGGGGGGGGGGGGGGGGGGGGGGGGGGGGGGGGGGGGGGGGGGGGGGGGGGGGGGGGGGGGGGGGGGGGGGGGGGGGGGGGGGGGGGGGGGGGGGGGGGFGGGGGGGGGGGGGFGGGGCEFGGFGGCGEDCFGGG6CGDGGFFGFFG;AFFBEFFEFFFFFGFFFBFF>DFFFFB1A6CFEFFFD=;E8C?CEF@)::?BFF<??FFFFFF,8?F<A:7AA(149>>6?D:??0####
@M05025:20:000000000-B499F:1:1102:4817:12927 2:N:0:CAAAAG
ATATGTGGACTACTGGGGTATCTAATCCTGTTTGCTCCCCACGCTTTCGTGCCTCAGTGTCAATGTTGGTCCAGGTAGCTGCCTTCGCCATGGATGTTCCTCCTGATCTCTACGCATTTCACTGCTACACCAGGAATTCCGCTACCCTCTACCACATTCTAGTCATCCAGTATCCACTGCAGTTCCCAGGTTGAGCCCAGGGCTTTCACAACGGACTTAAATAACCACCTACGCACGCTTTACGCCCAGTAAATCCGGATAACGCTTGCCCCCTACGTATTACCGCGGCTGCTGGCCCAGC
+
CFGGGGGGFFFGCFFGGGEGGGGGGGGGGGGGGGGGGGGGC@CFEGGFGGFGFGGFGGGGGFGGGGGGGGGGFGCGCGCFGGFGGGGGGGGFEFGGGGGGGGGGGCFGGGGGGFGGGGGDEGGGGGG9FGGGGGGGGGGGGGGGGGFEFGGGGGGGGGGGGDFGCGGGCDDDCFGGGGGGGGGGDFGGGFFF=D@FGGFGGGGG5;:AFCFDF=ABFFC9+?F5DEEFFFF=25?A9=9?B*85(:?DDE<CC)55((.3;;7(,6/,>E;(1,:((.4546<BF>FBF;(8?B(-(####
@M05025:20:000000000-B499F:1:1102:17181:12992 2:N:0:CAAAAG
ATATGTGGACTACAAGGGTTTCTAATCCTGTTCGCTACCCATGCTTTCGAGCCTCAGCGTCAGTTGCAGACCAGAGAGCCGCCTTCGCCACTGGTGTTCTTCCATATATCTACGCATTCCACCGCTACACATGGAGTTCCACTCTCCTCTTCTGCACTCAAGTTCAACAGTTTCTGATGCAATTCTCCGGTTGAGCCGAAGGCTTTCACATCAGACTTATTGAACCGCCTGCACTCGCTTTACGCCCAATAAATCCGGACAACGCTTGCCACCTACGTATTACCGCGGCTGCGTGCCGGTT
+
CFFGGGGGGGGGGGGGGGGGGGGGGGGGGGGGGGGGGGGGGGGGGGGGGGGGGGGGGGGGGGGGGGGGGGGGGGGGGGGGGGGGGGGGEGGGGGFGGGGGGGGGGGGGGGGGGGGGGGGGGGGGGGGGGGGGGGGGGGGCFGGGGGCFGGGGGGGGGGGGGFGCGGGGGGGGGGGGFGGGGFGGGGGGGDGCGGGGGGGGGGGGFAFFFGGFA@BEFFFFFFFFFBBFFFFFFFBFFFFFFFFF08=BFFFFFFFFFBF@BFF>>FB(7:>F:7>??44<74>A0146;((4(((((####
@M05025:20:000000000-B499F:1:1102:29005:13010 2:N:0:CAAAAG
ATATGTGGACTACCGGGGTATCTAATCCTGTTTGCTCCCCACGCTTTCGAGCCTCAACGTCAGTTACAGTCCAGTAAGTCGCCTTCGCCACTGGTGTTCCTCCTAATATCTACGCATTTCACCGCTACACTAGGAATTCCACTTACCTCTCCTGCACTCCAGCCTGATAGTTTCCAATGCAGTCCAGGGGTTGAGCCCCTGCCTTTCACACCAGACTTGCCATGCCGTCTACGCTCCCTTTACACCCAGTAAATCAGGATAACGCTTGCCCCCTACGTATTACCGCGGCTGCTGGCCCGGC
+
CGGGGGGGGGGGGGGGGGGGGGGGGGGGGGGGGGGGGGGGGGGGGGGGGGGDGGGGGGGGGGGGGGGGGGGGGGGGGGGGGGGGGGGGGGGGGFGGGGGGGGGGGGGGGGGGGGGGGGGGGGGGDGGGGGGCFGGGGGGGFGGGGG8DFGGGGGGGGGGGGGGGGGGGGGEFGGGGGGGFGGGGEGGGCCEGGGGGCFDGGDGGFFGFFGGFFF5@FF=AFFFAFEB5=>F9BFEAB;@FE9AF<FF><E9)?EE)7/)/7>@;>D((0:)49;::672>FFF4:F>06;>0,:(((####
@M05025:20:000000000-B499F:1:1102:20668:13041 2:N:0:CAAAAG
ATATGTGGACTACAAGGGTATCTAATCCTGTTTGCTCCCCACGCTTTCGCACCTCAGCGTCAGTAATGGACCAGTAAGCCGCCTTCGCCACTGGTGTTCCTGCGAATATCTACGAATTTCACCTCTACACTCGCAATTCCACTTACCTCTTCCATACTCAAGACTTCCAGTATCAAAGGCAGTTCCGGGGTTGAGCCCCGGGATTTCACCCCTGACTTAAAAGTCCGCCTACGTGCGCTTTACGCCCAGTAAATCCGAACAACGCTAGCCCCCTTCGTATTACCCCGGCTGCTGGCCGTGG
+
CFGGGGGGGGGGGGGGGGGGGGGGGGGGGGGGGGGGGGGGGGGGGGGGGGGGGGGGGGGGGGGGGGGGGGGGGGGGGGGGGGGGGGGGGGGGGGGGGGGGGGGGGGGGGGGGGGGFGGGGGGGGGGGGGG9FGGGGGGGFEGGGGGGGGGGGGGGGGGGGGGGGGGGGGGGGGGGGFFFGGGGGGGGGEDEGGGGGGGGCGGGGFFGFFFGFFFFFFACFFF8AFFDFFF>@;FFFBBBFF<AE@BBD:7<<94:B>?>>F1.((-:2?:?<;B((,4<?FFF4(-,4>09F7)4:1####
@M05025:20:000000000-B499F:1:1102:3929:13053 2:N:0:CAAAAG
ATATGTGGACTACTGGGGTTTCTAATCCTGTTCGCTACCCATGCTTTCGAGCCTCAGCGTCAGTTGCAGACCAGAGAGCCGCCTTCGCCACTGGTGTTCTTCCATATATCTACGCATTCCACCGCTACACATGGAGTTCCACTCTCCTCTTCTGCACTCAAGTTCAACAGTTTCTGATGCAATTCTCCGGTTGAGCCGAAGGCTTTCACATCAGACTTATTGAACCGCCTGCACTCGCTTTACGCCCAATAAATCCGGACAACGCTTGCCACCTACGTATTACCGCGACTGCTGGCCCTCG
+
CFGGGGGGGGGGGGGGGGGGGGGGGGGGGGGGGGGGGGGGGGGGGGGGGGGGGGGGGGGGGEGGFGGGFGGGGFFGGGGGGGGGGGGGGGGGGGGGGDGGGGGGGGGGGGGGGGGGGGGGGGGGGGGGGGGGGGFGGGGFGGGGGGGGGGDGGGGGGGGGGGDGGGFGGGGGGGDGFGGGGDCGGGFGDGGGDGFGGDGGEGGGFFGFF759+:*5AFFFFFFCF28DFFFDBFFA)63FDEFEDFFF0@)77?C@@>=01::>>14(7:)<?FFFF7?A?F<-(3((--4:<:BF<####
@M05025:20:000000000-B499F:1:1102:10714:13059 2:N:0:CAAAAG
ATATGTGGACTACACGGGTTTCTAATCCTGTTCGCTACCCATGCTTTCGAGCCTCAGCGTCAGTTGCAGACCAGAGAGCCGCCTTCGCCACTGGTGTTCTTCCATATATCTACGCATTCCACCGCTACACATGGAGTTCCACTCTCCTCTTCTGCACTCAAGTTCAACAGTTTCTGATGCAATTCTCCGGTTGAGCCGCAGGCTTTCACATCCGACTTATTGAACCGCCTGCACTCGCTTTACGCCCAATAAATCCGGCCAACGCTTGCCACCTACGTATTACCGCGGCTGCTGGCCGATC
+
CGFGGGGGGGGGGFGGGGEFFFGGGGGGGGGGFGGGGGGGFGFGCGGGDGFGGGGGGGGGGGGGGGGGG9FGDGGGGD?@FGGGGGGGEGDEGGEFGGGGGGF9FFGGGGGGDGGGGGCFGGGGGGGGFGFGEFGEGGFGFB,@9DFC?FB=CGGDFGGFGFG8E,6EEFGGGGGC9DC8DAGA;6,@ECEG>?,DCC*@E>DFFF7BCCC6*-):BEFFC+1+;25A@@5<@F=F89;F?E6.1A)=08;)4?E490)-44::614,0()541.,(4<<?FFF0;>;;636?:>1(####
@M05025:20:000000000-B499F:1:1102:2828:13136 2:N:0:CAAAAG
ATATGTGGACTACAAGGGTATCTAATCCTATTTGCTCCCCACGCTTTCGTGCCTCAGTGTCAGTTACAGACCAGGCGACCGCCTTCGCCACTGGTGTTCCTCCATATATCTACGCATTTTACCGCTACACATGGAATTCCATCGCCCTCTTCTGCACTCCAGCATACCAGTTTCCATAGCTTACAATGGTTGAGCCATTGCCTTTTACTACAGACTTAGTACGCCACCTACGCACCCTTTACTCCCAATGATTCCGGATAACGCTTGCCACCTCCGTATTACCGCGGCTCCTGCCACGGGA
+
9FGGGGGCFGGGGFGGGGGGGGGGGGGGGGGGGGGGGGGGGGGGGGGGGGGGGGGGGGGGGGGGGGGGGGGGFGGGGGGGDGGDGGGGGGGGFGGGGGGGFAFFGGGG9EFGGGGGGGGGGFFFGDGGGGGGGFFFGGFGGGGGGGGGGGGGGFGFG9@>B?D8>99DD,@FE88EDE@@DF7,@,BDFG77778D6FFFGFGGFFGA4:CFAC5BACEFFF*@?A>6:2)59):?DFDA>9+;45A)3(.7)))3(/0()7/,/(,6))..2(.34(80)/-(-,,(7(((.(4).####
@M05025:20:000000000-B499F:1:1102:6002:13162 2:N:0:CAAAAG
ATATGTGGACTACTGGGGTTTCTAATCCTGTTTGCTCCCCACGCTTTCGAGCCTCAGCGTCAGTTACAGACCAGAGAGCCGCCTTCGCCACTGGTGTTCCTCCATATATCTACGCATTTCACCGCTACACATGGAATTCCACTCTCCTCTTCTGCACTCAAGTCTCCCAGTTTCCAATGACCCTCCCCGGTTGAGCCGGGGGCTTTCACATCAGACTTAAGAAACCGCCTGCGCTCGCTTTACGCCCAATAAATCCGGACAACGCTTGCCACCTACGTATTACCGCGGCTGCTGGCCACGT
+
CGGGGGGGGGGGGGGGGGFGGGGGGGGGGGGGGGGGGGGGCCFFGGGGGGGGGGGGGGGGGGGGGGGGGGGGGGGGGGGGGGGGGGGGGGGGGGGGGGGGGGGGGGGGGGGGGGGGGGGGGGGGGGGGGGGGGGF9FFFFGGGGGGGGGGGGGGGGGGGGGGGGGGGGGGDGGGGGGGGGGGGGGGGGGEGGDGFGGGGGGGGGFFGACFGFA<<EFFFCCFCFGFBFFFFF@A>EEF?FFFFDF@EF:<0<>AFFFFEFFFFFFB6<F?BF?B?F::BAB=ABF>>F;;>F?F46(####
@M05025:20:000000000-B499F:1:1102:19734:13167 2:N:0:CAAAAG
ATATGTGGACTACAAGGGTTTCTAATCCTGTTTGCTCCCCACGCTTTCGAGCCTCAACGTCAGTTACAGTCCAGTAAGTCGCCTTCGCCACTGGTGTTCCTCCTAATATCTACGCATTTCACCGCTACACTAGGAATTCCACTTACCTCTCCTGCACTCCAGCCTGACAGTTTCCAATGCAGTCCAGGGGTTGAGCCCCTGCCTTTCACACCAGACTTGCCATGCCGTCTACGCTCCCTTTACACCCAGTAAATCCGGATAACGCTTGCCCCCTACGTATTACCCCGGCTGCTGGCCGCAC
+
CGGGGGGGFGGGGGGGGGFGGGGGGGGGGGGGGGGGGGGGGGGGEGGGGGGGGGGGGGGGGGGGGGGGGGGGGGGGGGGGGDGGGGGGGGGGGGFFGGGGGGGGGGGGGGGGGGGGGGGGGGGGGGGGGGGGGGGGGGGGFGGGGGGFFFGGGGGGGGGFGGGGGGGFGGGGGGGGGGGGGFGCGGGGGGGGDDFGGGGFFGGGFFFFFAC>CDFDAFFF>>B4C3AAFFAEBBBEE(78B48BEFEF(/)9)97@9(.63437:DFF3(51--8:(.3<?*49(((-1436?F0:4####
@M05025:20:000000000-B499F:1:1102:23063:13176 2:N:0:CAAAAG
ATATGTGGACTACTCGGGTTTCTAATCCTGTTCGCTACCCATGCTTTCGAGCCTCAGCGTCAGTTGCAGACCAGAGAGCCGCCTTCGCCACTGGTGTTCTTCCATATATCTACGCATTCCACCGCTACACATGGAGTTCCACTCTCCTCTTCTGCACTCAAGTTCAACAGTTTCTGATGCAATTCTCCGGTTGAGCCGAAGGCTTTCACATCAGACTTATTGAACCGCCTGCACTCGCTTTACGCCCAATAAATCCGGACAACGCTTGCCACCTACGTATTACCGCGGCTGCTGGCCAAGG
+
CFGGGGGGGGGGGGGGGGFGGGGGGGGGGGGGGGGGGGGGGGGGGGGGGGGGGGGGGGGGGGGGGGGGGGGGGGGGGGGGGGGGGGGGGGGGGGGGGGGGGGGGGGGGGGGGGGGGGGGGGGGGGGGGGFGGGGGGGGGGGGGGGGGGGGGGGGGGGGGFGGGGGGGGGGGGGGGGGGGGGGGGGEDGGGGGGGGGGGGGGGGGFFGFFGGFFFFFFFFFFFFFGFFFF@F=DFFFFBFFFFFF?EFFF@8;CC?E@0>;><?FFF<1@FF2?B7?:82<?FFFFF;>;093803?(####
@M05025:20:000000000-B499F:1:1102:22455:13178 2:N:0:CAAAAG
ATATGTGGACTACCAGGGTTTCTAATCCTGTTTGCTCCCCACGCTTTCGCACCTGAGCGTCAGTCTTTGTCCAGGGGGCCGCCTTCGCCACCGGTATTCCTCCAGATCTCTACGCATTTCACCGCTACACCTGGAATTCTACCCCCCTCTACAAGACTCTAGCCTGCCAGTTTCGGATGCAGTTCCCAGGTTGAGCCCGGGGATTTCACATCCGACTTGACAGACCGCCTGCGTGCGCTTTACGCCCAGTAATTCCGATTAACGCTTGCACCCTCCGTATTACCGCGGCTGCTGGCCGTTC
+
CFGGGGGGGGGGGGGGGGGGGGGGGGGGGGGGGGGGGGGGGGGDGGGGGGGGGGGGGGEGGGGGGGGGGGGGGGGGGGGGGGGGGGGGGGGGGGGGGGGGGGGGGDGGGGGGGGGGGGGGGGGGGGGGGGGGGGGGGGGGGGGGGGGGGGFGGGGGGGGGGGGGGGGGGFGGGGGGEGGGGGFGCFFFGGGGG<FGFFCCGG3CFFGFFGFFF??>EB<*ACAFGDFFFFFFBB>@BBB>?FFD?DF>0(6:5A>A:6:<?A<?6??(02,.3(3:04:BFFF>69(4919:05(:(####
@M05025:20:000000000-B499F:1:1102:5604:13191 2:N:0:CAAAAG
ATATGTGGACTACAAGGGTTTCTAATCCTGTTTGCTCCCCACGCTTTCGAGCCTCAGCGTCAGTTACAGACCAGAGAGCCGCCTTCGCCACTGGTGTTCCTCCATATATCTACGCATTTCACCGCTACACATGGAATTCCACTCTCCTCTTCTGCACTCAAGTCTCCCAGTTTCCAATGACCCTCCCCGGTTGAGCCGGGGGCTTTCACATCAGACTTAAGAAACCGCCTGCGCTCGCTTTACGCCCAATAAATCCGGACAACGCTTGCCACCTACGTATTACCCCGGCTGCTGGCCCGTA
+
CGGGGGGGGGGGGGGGGGGGGGGGGGGGGGGGGGGGGGGGFGEGGGGGGGGGGGGGGGGGGGGGGGGGGGGGGGFGGGGGGGGGGGGGGGGGGGGGGDGGGGGGGGGGGGGFGGEGGGGGGGGGGGGGFGGGGGFEAFFGGGGGGGFGGGGFGGGGGGCGCCCFDE9DE8@DEGDDDFCA?FEDGGGGGGGCCCFGG:7CGDGGFFGFF7CFF@3@FCEFFFFFGF@):?F?@FFD;;0>BAFF(75562:)64<7>B)4>6:6>?0:F?A?6?BF:1<<B*)6(,496B9??)86.####
@M05025:20:000000000-B499F:1:1102:20177:13196 2:N:0:CAAAAG
ATATGTGGACTACACGGGTTTCTAATCCTGTTTGCTCCCCACGCTTTCGAGCCTCAACGTCAGTTACAGTCCAGTAAGTCGCCTTCGCCACTGGTGTTCCTCCTAATATCTACGCATTTCACCGCTACACTAGGAATTCCACTTACCTCTCCTGCACTCCAGCCTGACAGTTTCCAATGCAGTCCAGGGGTTGAGCCCCTGCCTTTCACACCAGACTTGCCATGCCGTCTACGCTCCCTTTACACCCAGTAAATCCGGATAACGCTTGCCCCCTACGTATTACCGCGGCTGCTGGCCTGCC
+
CGGGGGGGGGGGGGGGGGGGGGGGGGGGGGGGGGGGGGGGGGGGGGGGGGGGGGGGGGGGGGGGGGGGGGGGGGGGGGGGGGGGGGGGGGGGGGGGGGGGGGGGGGGGGGGGGGGGGGGGGGGGGGGGGGGGGGGGGGGGGGGGGGGGGGGGGGGGGGGGGGGGFGGGFGGGGGFFFGGGGGGGGGGCGGGGGGGGGGGCFGGGFFG>FGCBF>BDFFFFFFFFGFFF@=FC2?DDFFDF3>FFAA>33@)<<?CFB>>;64@;9??:5?2?>B<61:?FF@<>09(-124?>202(####
@M05025:20:000000000-B499F:1:1102:8945:13224 2:N:0:CAAAAG
ATATGTGGACTACACGGGTATCTAATCCTGTTTGCTCCCCACGCTTTCGAGCCTCAGCGTCAGTTACAGACCAGAGAGCCGCCTTCGCCACTGGTGTTCCTCCATATATCTACGCATTTCACCGCTACACATGGAATTCCACTCTCCTCTTCTGCACTCAAGTCTCCCAGTTTCCAATGACCCTCCCCGGTTGAGCCGGGGGCTTTCACATCAGACTTAAGAAACCGCCTGCGCTCGCTTTACGCCCAATACATCCGGACAACGCTTGCCACCTACGTATTACCGCGGCTGCTGGCCGCAT
+
CGGGGGGGGGGGGGGGGGGGGGGGGGGGGGGGGGGGGGGGGGGGGGGGGFGGGGGGGGGGGGGGGGGGGGGGGGGGGGGGGGGGGGGGGGGGGGGGGGGGGGGGGGGGGGGCGFGFGGGGGGGGGGGGGGGGGGFEFGGGGGGGGGGGGGGGGGGGGGGGGGFGFFGGGG@EFGG:EFDC7ECEGGGGGGG>CGFFGEGGCDGGFFGFFGFFF<<@4AEFFFF;FDFB6@F06DFFFFFFFFF:4@EB??7)4642(4>B9?B>B:?BFFF?0<??F72<(*.<61909-237?(8.####
@M05025:20:000000000-B499F:1:1102:26108:13305 2:N:0:CAAAAG
ATATGTGGACTACCAGGGTATCTAATCCTGTTTGCTCCCCACGCTTTCGAGCCTCAACGTCAGTTACAGTCCAGTAAGTCGCCTTCGCCACTGGTGTTCCTCCTAATATCTACGCATTTCACCGCTACACTAGGAATTCCACTTACCTCTCCTGCACTCCAGCCTGACAGTTTCCAATGCAGTCCAGGGGTTGAGCCCCTGCCTTTCACACCAGACTTGCCATGCCGTCTACGCTCCCTTTACACCCAGTAAATCCGGATAACGCTTGCCCCCTACGTATTACCGCGGCTGCGGGCCGGTC
+
CGGGGGFGGGGGGGGGGGGGGGGGGGGGGGGGGGGGGGGGGGEGEGGGGGEEGGGGGGGGGGGGGGGGGGGFFGGGFGGFEGGGGGGGGGGGGGGFFGDGGGGGFFGGGGGGGGGGGDGGGGGGGDGGGGGG?FDFFGGGGFFGGGGGGFCGEFFGGGGDGFGGGGGGGG,=EGGGFGGGGEFGCF,=CGEE>DGGGGGGFFF>FFD6@CCEC@BDF6:>AAA4FE=DF=F=DB4;?BBA==FF56:5//9536?@,(.6;3),27;7:;@:>;?0(.3524:<60,99(31(((-(####
@M05025:20:000000000-B499F:1:1102:15211:13324 2:N:0:CAAAAG
ATATGTGGACTACCCGGGTTTCTAATCCTGTTTGCTCCCCACGCTTTCGTGCCTCAGTGTCAATGTTGGTCCAGGTAGCTGCCTTCGCCATGGATGTTCCTCCTGATCTCTACGCATTTCACTGCTACACCAGGAATTCCGCTACCCTCTACCACATTCTAGTCATCCAGTATCCACTGCAGTTCCCAGGTTGAGCCCAGGGCTTTCACAACGGACTTCAATAACCACCTACGCACGCCTTACGCCCAGTAATTCCGAGTAACGCTTGCACCCTTCGTATTACCGCGGCTGCTGGCCGGCC
+
@FFFGFGGGGGGG<FFGGEGGGGGGGGFGGGGGGGFGGGFAFGDFGGGGGGGG<FFFGGG<FCFCFGFGGFFGGFGFFGGGGGGCFGGFCFGFGCGFFGEGGGGGFGGGGG9CCCCEGGFFGGGFFFGGG<D?CDFFCFFCECEG?FFGGGGGGGGGGGAFGE8D@FDGCGGGGFGFEFG7,E=FAFBGCEFFF=FGG66DDGGFFG7CE7A>508@F*93BA4D@39AB4@>A>DA((;27A825))64)9).?43,8=3;3106;())780(.3:12,3794014((1-6:38((####
@M05025:20:000000000-B499F:1:1102:5088:13359 2:N:0:CAAAAG
ATATGTGGACTACTGGGGTATCTAATCCTGTTTGCTCCCCACGCTTTCGCACCTGAGCGTCAGTCTTTGTCCAGGGGGCCGCCTTCGCCACCGGTATTCCTCCAGATCTCTACGCATTTCACCGCTACACCTGGAATTCTACCCCCCTCTACAAGACTCTAGCCTGCCAGTTTCGGATGCAGTTCCCAGGTTGAGCCCGGGGATTTCACATCCGACTTGACAGACCGCCTGCGTGCGCTTTACGCCCAGTAATTCCGATTAACGCTTGCACCCTCCGTATTACCGCCGCTGCTGGCCCTGG
+
<EFGGGGGFFFGGGFFFDGFGGGGFFGGFGDGGGG,FFFCC@FGGGFGEG7FGGGG<8:F,::FEFFFGGE6<FC7CFEFGCFGGGGEG:BFE@FFAFGF,9EEB,FF<D9?FEC@+CF<FFC+86>B,A>AFG8BF8;FGGCDDEGGGGC9,@3@CC:;FFEFFG8:BCFGGGECEGGGDFF?BEFGGFG?FC8,=C5CE)5>AAG6A7:6A2;3DEEBFF4AGFBEB6)4>B)>>>;@?<=.,>7)82.).5<<0-516).86((45327::B?FF8(495ABF0390(420214####
@M05025:20:000000000-B499F:1:1102:10322:13367 2:N:0:CAAAAG
ATATGTGGACTACCAGGGTATCTAATCCTGTTTGCTCCCCACGCTTTCGAGCCTCAGCGTCAGTTACAGACCAGAGAGCCGCCTTCGCCACTGGTGTTCCTCCATATATCTACGCATTTCACCGCTACACATGGAATTCCACTCTCCTCTTCTGCACTCAAGTCTCCCAGTTTCCAATGACCCTCCCCGGTTGAGCCGGGGGCTTTCACATCAGACTTAAGAAACCGCCTGCGCTCGCTTTACGCCCAATAAATCCGGACAACGCTTGCCACCTACGTATTACCGCGGCTGCTGGCCCCTT
+
CGGGGGGGGGGGGGGGGGGGGGGGGGGGGGGGGGGGGGGGGGGGGGGGGGGGGGGGGGGGGGGGGGGGGGGGGGGGGGGGGGGGGGGGGGGGGGGGGGGGGGGGGGGGGGGGGGGGGGGGGGGGGGGGGGGGGGF9FFGGGGGGGGGGGGGGGGGGGGGGGGGGGFGGGGGGGGGGGGGGGGDDFGGDEEGGGGGGGGGGGGGGFFG>FDFFFFEFFFFFFFFFGDFD>FFFFF>EFFFF?AFFFFFE0??A9A9:>BD>FFFFFFF?FFBFFF:?61<<7?AF:02792(4,)5?3####
@M05025:20:000000000-B499F:1:1102:13318:13390 2:N:0:CAAAAG
ATATGTGGACTACAAGGGTATCTAATCCTATTTGCTCCCCACGCTTTCGTGCCTCAGTGTCAGTTACAGACCAGGCGACCGCCTTCGCCACTGGTGTTCCTCCATATATCTACGCATTTTACCGCTACACATGGAATTCCATCGCCCTCTTCTGCACTCCAGCATACCAGTTTCCATAGCTTACAATGGTTGAGCCATTGCCTTTTACTACAGACTTAGTACGCCACCTACGCACCCTTTACGCCCAATGATTCCGGATAACGCTTGCCACCTACGTATTACCGCGCCTTCTGTCACCGCC
+
CGGGGGGGGGGGGGGGGGGGGGGGGGGGGGGGGGGGGGGGEFGGGGGGGGGGGGGGGGGGGGGGGGGGGGGGGGGGGGGGGGGGGGGGGGGGGGGGGEGFDGFECFGFDADDEG:=FGGFFGCC7CCEACFCFEG9FCF9=,CBCEEGGGGGGE8@D>FEDF8DFCG89,@>=EAEEC,,=79,,37D,@FCFFG6@FFDGCGGF*?*1,<AA85<AC4=99*@4>9)(0;5>4?D:>>;3>8>1.).3()))5)4,12(/7((,,(3))50((,338A7)14(27((((.4)-)--####
@M05025:20:000000000-B499F:1:1102:23668:13400 2:N:0:CAAAAG
ATATGTGGACTACTCGGGTATCTAATCCTGTTTGATCCCCACGCTTTCGCACATCAGCGTCAGTTACAGACCAGAAAGTCGCCTTCGCCACTGGTGTTCCTCCATATCTCTGCGCATTTCACCGCTACACATGGAATTCCACTTTCCTCTTCTGCACTCAAGTTTTCCAGTTTCCAATGACCCTCCACGGTTGAGCCGTGGGCTTTCACATCAGACTTATTGAACCGCCTGCACTCGCTTTACGCCCACTAAATCCGTACAACGCTTGCCACCGACGTATTACCGTGGTGGCTGGCCCCCC
+
9FGGGGGGGGFFGGGGGGGGGGGGGGGGGGGGGGGFGGGGGGGGGGGGGGGGGGGFGGGGGGGGGGGGGGGGGGFCGGGGGGGGGGGGGDEGGGGGEFGGGGGGGGGGGGGGGGGGGGGGGGGGGGGDFEFCFGG9FFFGCGGGGGFGGGDGCGGCGECFBEDEFGGGG9EGFGFFFFDFDFG?FEFGGGFC??FGGDGGGG*;AAGAFC:FBEFFFF;>9++=C=AF==FFFF=4)5;:;)+.6AD>(,6;;).(1(),/<@1781(7:4>(((424(),*6>0(,(-((4((-1:####
@M05025:20:000000000-B499F:1:1102:9632:13409 2:N:0:CAAAAG
ATATGTGGACTACCAGGGTATCTAATCCTGTTTGATCCCCACGCTTTCGCACATCAGCGTCAGTTACAGACCAGAAAGTCGCCTTCGCCACTGGTGTTCCTCCATATCTCTGCGCATTTCACCGCTACACATGGAATTCCACTTTCCTCTTCTGCACTCAAGTTTTCCAGTTTCCAATGACCCTCCACGGTTGAGCCGTGGGCTTTCACATCAGACTTAAAAAACCGCCTACGCGCGCTTTACGCCCAATAATTCCGGATAACGCTTGCCACCTACGTATTACCGCTGCTGCTGGCCGCTT
+
CGGGGGGGGGGGGGGGGGGGGGGGGGGGGGGGFGGGGGGGGGGGGGGGGGGGGGGGGGGGGGGGGGGGGGGGGGGGGGFGGGGGGGGGGGGGGGGGFGGGGGGGGFDGGGGGGGGG@FGGGFGGDGGGGGGGGGGGGFGGGGGGGGGGGGGGGGGGGGGDC9@DFGGFCFEFGGGCCFGFGGFFGDFGGEGGGFGGFGGC8CCCFCFFFGGFFF9EFFEF=FFDGFFDBFFBF:>D34@:?4AB0>.)(.))6>BABB3:B246(41:F0>2:?2523<>:?><801260:44:(4(####
@M05025:20:000000000-B499F:1:1102:11152:13413 2:N:0:CAAAAG
ATATGTGGACTACAAGGGTATCTAATCCTGTTTGCTCCCCACGCTTTCGAGCCTCAGCGTCAGTTACAGACCAGAGAGCCGCCTTCGCCACTGGTGTTCCTCCATATATCTACGCATTTCACCGCTACACATGGAATTCCACTCTCCTCTTCTGCACTCAAGTCTCCCAGTTTCCAATGACCCTCCCCGGTTGAGCCGGGGGCTTTCACATCAGACTTAAGAAACCGCCTGCGCTCGCTTTACGCCCAATAAATCCGGACAACCTTTGCCACCTACGTATTACCGCGGCGTCTGGCCGGCT
+
CGEGGEE@ECEGGGGGFCF8FFGGFFF<FFGAFFGAFGGGGGGCGEFGGFFCEGGDFGGGDECE,FEGGGGGGGGGGGGGGG@B?F@CGGCFGGFFFGGGAFDEGFGGGGGFFGGDGDDFFEGGGDGGGGGFFFE@=EGGFGGGFGGGGGGDFGFGGGGFCDFGGGGGGFF@EDGFGG8FFECCG6CCE6@ED5@D?E*1*:CC)8CFFF=683;36C<FF++0;608.:A0(=>:390>()1)-<55:1?<A2),49:0>(((()).082,2,.,32>A(/))((4(((,,43702####
@M05025:20:000000000-B499F:1:1102:9643:13459 2:N:0:CAAAAG
ATATGTGGACTACTAGGGTTTCTAATCCTGTTCGCTACCCATGCTTTCGAGCCTCAGCGTCAGTTGCAGACCAGAGAGCCGCCTTCGCCACTGGTGTTCTTCCATATATCTACGCATTCCACCGCTACACATGGAGTTCCACTCTCCTCTTCTGCACTCAAGTTCAACAGTTTCTGATGCAATTCTCCGGTTGAGCCGAAGGCTTTCACATCAGACTTATTGAACCGCCTGCACTCGCTTTACGCCAAATAAATCCGGACAACGCTTGCCACCTACGGATTACCGCGGCTGCTGGCCTCGG
+
CFGGGGGGFGGGGGGGGGGGGGGGGGGGFGGGFGGGGGGGGGGGGGGGGGGGGGGGGGDGGGGGGGGGGGGGGFEGGGGGGGGGGFGGGGGGGGFGGGGEFGGGGGGGGGGGGGDGGFGGGGGGGGGGGGGGGGGGGGGGGGGGGGGGGGGGGGDFGGGGGGFGGFFGGGGGGGGFGGGGGGGGGFGGGGGGGGFGGGGGEGFGFFCFFGGFF=36AFEFA9B8C==D=DFBDF4AFFFF?<632B):6=CEC?7@6(:106:968:BFBF<03?::((-(04<6>(,31(:?>0,(####
@M05025:20:000000000-B499F:1:1102:4189:13474 2:N:0:CAAAAG
ATATGTGGACTACACGGGTATCTAATCCTGTTTGCTCCCCACGCTTTCGAGCCTCAGCGTCAGTTACAGACCAGAGAGCCGCCTTCGCCACTGGTGTTCCTCCATATATCTACGCATTTCACCGCTACACATGGAATTCCACTCTCCTCTTCTGCACTCAAGTCTCCCAGTTTCCAATGACCCTCCCCGGTTGAGCCGGGGGCTTTCACATCAGACTTAAGAAACCGCCTGCGCTCGCTTTACGCCCAATAAATCCGGACAACGCTTGCCACCTACGTATTACCGCTGCTGCTGGCCCCCA
+
CGGGGGGGGGGGGGGGGGGGGGGGGGGGGGFGGGGGGGGGFFGGGGGGGGGGGGGFGGGGGGGGGGGGGGGGGGDFGGGGGGGGGGGGGGGGGGGGGGGGGGGGGGGGGGGGGGGGGGGGGGGGGGGGFCEGGGE=FEGGGGGGGGGGGGGGGGGFGGGGGGGGDCGGDFDGGGGGGG@DDFEFGGGGGGGGGGCCGGGGGGGGFFFFFCCAFF<EFFF6A+;5FFFFFFF;6B:>>6:5:6BDFFDD<<?A<2:>09:04::9>1213>BB<7:?(.8).6<B((-(-8)5)5404####
@M05025:20:000000000-B499F:1:1102:25577:13498 2:N:0:CAAAAG
ATATGTGGACTACCGGGGTATCTAATCCTGTTCGCTACCCATGCTTTCGAGCCTCAGCGTCAGTTGCAGACCAGAGAGCCGCCTTCGCCACTGGTGTTCTTCCATATATCTACGCATTCCACCGCTACACATGGAGTTCCACTCTCCTCTTCTGCACTCAAGTTCAACAGTTTCTGATGCAATTCTCCGGTTGAGCCGAAGGCTTTCACATCAGACTTATTGAACCGCCTGCACTCGCTTTACGCCCAATAAATCCGGACAACGCTTGCCACCTACGTATTACCGCGGCTGCTGGCCTCGC
+
CGGGGGGGGGGGGGGGGGGGGGGGGGGGGGGGGGGGGGGGGGGGGGGGGGGGGGGGDGGGGGGGGGGGGGGGGGGGGGGGGGGGGGGGGGGGGGGGGGGGGGGGGGGGGGGGGGGGGGGGGGGGGGGGGGGGGGGGGGGGGGGGGGGGGGGGGGFGGGGFGGGAFGGGGGGGGGGGGGEFGDGFGGGCE>CGG5FGGG7EGGFGFFGFFFFFFFBBFFEFFAFFGFFF@DFFFA8;8>?FDEF:D>BFF3;3>EFF((0436?>>?::>?FFFFFFF7<<??A><96-419?3)4<(####
@M05025:20:000000000-B499F:1:1102:10071:13510 2:N:0:CAAAAG
ATATGTGGACTACTGGGGTTTCTAATCCTGTTTGCTCCCCACGCTTTCGAGCCTCAGCGTCAGTTACAGACCAGAGAGCCGCCTTCGCCACTGGTGTTCCTCCATATATCTACGCATTTCACCGCTACACATGGAATTCCACTCTCCTCTTCTGCACTCAAGTCTCCCAGTTTCCAATGACCCTCCCCGGTTGAGCCGGGGGCTTTCACATCAGACTTAAGAAACCGCCTGCGCTCGCTTTACGCCCAATAAATCCGGACAACGCTTGCCACCTACGTATTACCGCGGCTGCTGGCCGACC
+
CGGGGGGGGGGGGGGGGGGGGGGGGGGGGGGGGGGGGGGGGGGGGGGGGGGGGGGGGGGGGGGGGGGGGGGGGGGGGGGGGGGGGGGGGGGGGGGGGGGGGDFGGGGGGGGGGGGGGGGGGGGGGGGGGGGGGGFCFGGGGGGGGGGGGGGGGGGGGGGGGGGGGGGGGGGGGGGGGGGGGGGGGGGGGGGD57:FGGGGDGGGFFGFFGGFFF8;FFEFFFFFGFFFF<)=93>EFF?>?AFFBDFF:F?3<4<?B>FFFFF36??:FFBFF?BFFBFB?FA<:>1(73(3:B:?1####
@M05025:20:000000000-B499F:1:1102:11143:13512 2:N:0:CAAAAG
ATATGTGGACTACTCGGGTTTCTAATCCTGTTTGCTCCCCACGCTTTCGCACCTCAGCGTCAGTATCGAGCCAGTGAGCCGCCTTCGCCACTGGTGTTCCTCCGAATATCTACGAATTTCACCTCTACACTCGGAATTCCACTCACCTCTCTCGAACTCCAGACTGATAGTTTCAAAGGCAGTTCCAAGGTTGAGCCCTGGGATTTCACCTCTGACTTTCCAGTCCGCCTACGTGCGCTTTACGCCCAGTAATTCCGAACAACGCTAGCCCCCTCCGTATTACCTCGGCTGCTGGCCCGTC
+
CGGGGGGGGGGGGGGGGGFGGGGGGGGGGGGGGGGGGGGGGGGGGGGGGGGGGGGGGGGGGGGGGGGGGGGGGGGGGGGGGGGGGGGGGGGGGGGGGGGGGGGGGDGGGGGGGGGGGGGGGGGGGGGGGGGGGGGDGGGGGGGGGGGGGGGGGGGGGGGGGGFGGGFGGGFGGGGGGFGGGGGGGGGGGGGGGFGGFGGFGGFFAF79BC2*/>EFFF?F99>BF3@E=@EFFFFFFF0>@CAEFEBF;;EFF5<CF@:@9121(-4>FF?8>B?696(8.944))(--((-)5:?(####
@M05025:20:000000000-B499F:1:1102:28348:13554 2:N:0:CAAAAG
ATATGTGGACTACTGGGGTTTCTAATCCTGTTTGCTCCCCACGCTTTCGCACCTGAGCGTCAGTCTTTGTCCAGGGGGCCGCCTTCGCCACCGGTATTCCTCCAGATCTCTACGCATTTCACCGCTACACCTGGAATTCTACCCCCCTCTACAAGACTCTAGCCTGCCAGTTTCGAATGCAGTTCCCAGGTTGAGCCCGGGGATTTCACATCCGACTTGACAGACCGCCTGCGTGCGCTTTACGCCCAGTAATTCCGATTAACGCTTGCACCCTCCGTATTACCGCGGCTGCTGGCCCCTA
+
CGGGGGGGGGGGGGGGGGGGGGGGGGGGGGGGFGGGGGGGGGGGGGGGGGGGGGGGGGGGGGGGGGGGGGGFFGGGGGGGGGGGGGGGGGGGGGGGGGGGGGGGGGGGGGGGGGGGGGGGGGGGGGDGGGGGGGGGGGGGGGGGGDEEGGGGGCCGGGGGGGGGGGGGGGGGGGCGFEGGGGGGFGGGGGGGGGGGFGGEGG5DFFGFFGGFFDD6>BEFFFFAGFFBFFFF9>>DB9(<?DFF<EFEF?F):AFFF:DBF2<?BFFF>B2<BF?<1:0:>F<930(4((,4,47?(####
@M05025:20:000000000-B499F:1:1102:15889:13597 2:N:0:CAAAAG
ATATGTGGACTACCCGGGTATCTAATCCTGTTCGCTACCCATGCTTTCGAGCCTCAGCGTCAGTTGCAGACCAGAGAGCCGCCTTCGCCACTGGTGTTCTTCCATATATCTACGCATTCCACCGCTACACATGGAGTTCCACTCTCCTCTTCTGCACTCAATTTCAACAGTTTCTGATGCAATTCTCCGGTTGAGCCGAAGGCTTTCACATCAGACTTATTGAACCGCCTGCACTCGCTTTACGCCCAATAAATCCGGACAACGCTTGCCACCTACGTATTACCGCGGCTGCTGGCCCCAC
+
CGGGGFGGGGGGFFFCGDCEFGGGGGGGGGGGGGDEDGF@EEFGGGGGGGG7FEFCFGGFGGEGFGGGGAFFGGGEEGGGGFGGGGGGGGG8FG:<FGGGGGGGGFGGGGGGGFGCEGGDFGGDDGGGGGDFGGGFF@,C4EFGGGGGGGGFFGG,@EFGF,@EDFFFGFGDFGGGGGDFGGGG9>ECGDEEDD6FGGGDEC7F*9CFA,59?>BEFF;FFC+8CB>)/5>57FF68(/)6;8),>5:@3;<4<3;6>)((43,23?F@B2,(,,((44),8<214209(((.77?,####
@M05025:20:000000000-B499F:1:1102:20496:13610 2:N:0:CAAAAG
ATATGTGGACTACAGGGGTTTCTAATCCTGTTTGATCCCCACGCTTTCGCACATCAGCGTCAGTTACAGACCAGAAAGTCGCCTTCGCCACTGGTGTTCCTCCATATCTCTGCGCATTTCACCGCTACACATGGAATTCCACTTTCCTCTTCTGCACTCAAGTTTTCCAGTTTCCAATGACCCTCCACGGTTGAGCCGTGGGCTTTCACATCAGACTTAAAAAACCGCCTACGCGCGCTTTACGCCCAATAATTCCGGATAACGCTTGCCACCTACGTATTACCCCGGCTGCTGGCCACAA
+
CGGGGGGGGGGGGGGGGGGGGGGGGGGGGGGGGGGGGGGGGGGEGG8FEGGGGGGGGGGGGGGGGGGGGGGGGGGGGGGGGGEGGGGGGGGGGFBFGGGGGGGGGGGGGGGGFGGGGGGGGGGGGGGGGGGGGGGGGGGGGGGGGGGGGGGGGGGGGGFGGGGGGGGGGGGGGGGGGGGGGFGFGGGGGGGGGGGGGEDCGGGGFFGFFG7@A:EEFFFFFFA?GDBF=5?B;38D>02B;E65?@FFFFF<><AA?1)8?FF:08::>BD?BF:21,.:?4A6(-42;63?23?F3####
@M05025:20:000000000-B499F:1:1102:12455:13629 2:N:0:CAAAAG
ATATGTGGACTACAGGGGTATCTAATCCTGTTTGCTCCCCACGCTTTCGAGCCTCAGCGTCAGTTACAGACCAGAGAGCCGCCTTCGCCACTGGTGTTCCTCCATATATCTACGCATTTCACCGCTACACATGGAATTCCACTCTCCTCTTCTGCACTCAAGTCTCCCAGTTTCCAATGACCCTCCCCGGTTGAGCCGGGGGCTTTCACATCAGACTTAAGAAACCGCCTGCGCTCGCTTTACGCCCAATAAATCCGGACAACGCTTGCCACCTACGTATTACCGCGGCTGCTGGCCCCCC
+
CFGGGGGGGGGGGGGGGGGGGGGGGGGGGGGGGGGGGGGGGGGGGGGGGGGGGGGGGGGGGGGGGGGGGGGGGGGGGGGGGGGGGGGGGGGGGGGGGGGGGGGGGGGGGGGGGGGGGGGGGGGGGGGGGGGGGGF=FGGFFGGGGFEGGGGGGGGGGGGFEGGGGFGGGFFGGGGGGGGGGGGFGGGGEEGCCD6?FGDGGGGGFFGFFGGFA@3@FFFFFFFFG@9E>DFFFFFDEF?F<AFF?BBE0:>2<>AF02523<?B>B0(8>AF?B??6(.6465<26(11((-)80:(####
@M05025:20:000000000-B499F:1:1102:28311:13643 2:N:0:CAAAAG
ATATGTGGACTACTGGGGTATCTAATCCTGTTTGCTCCCCACGCTTTCGTGCCTCAGTGTCAATGTTGGTCCAGGTAGCTGCCTTCGCCATGGATGTTCCTCCTGATCTCTACGCATTTCACTGCTACACCAGGAATTCCGCTACCCTCTACCACATTCTAGTCATCCAGTATCCACTGCAGTTCCCAGGTTGAGCCCAGGGCTTTCACAACGGACTTAAATAACCACCTACGCACGCTTTACGCCCAGTAATTCCGAGTAACGCTTGCACCCTTCGTATTACCCCGGCTGCTGGCAGTAC
+
CFGGGGGGGGGGGGGGGGGGGGGGGGGGAFGGGGFGGGGGGGGGGGGGGGGGGGGGGGGGGGGGGGGGGGGGGGGGGGGGGGGFGGDEGGGGGGGGGGGGGGGGGEFGGGGGGGGGDEGGGGGGGGGGGGGGGGFGGGGGGGGGGGFFGGGGEFGFGGGGGGC=EGGGD@FGCA,DFGDGGGGGFG89EF8DFCFGGGGGEGGGFFFFFFFE5):@B>CF+B;AFBEF8:A@2@A>/(//(6FFDF489=;5?3?E3;)(/7?;(4;=5<E@(281(8?7(8<6,3(4609??>?<(####
@M05025:20:000000000-B499F:1:1102:7514:13692 2:N:0:CAAAAG
ATATGTGGACTACTGGGGTATCTAATCCTGTTTGCTCCCCACGCTTTCGAGCCTCAGCGTCAGTTACAGACCAGAGAGCCGCCTTCGCCACTGGTGTTCCTCCATATATCTACGCATTTCACCGCTACACATGGAATTCCACTCTCCTCTTCTGCACTCAAGTCTCCCAGTTTCCAATGACCCTCCCCGGTTGAGCCGGGGGCTTTCACATCAGACTTAAGAAACCGCCTGCGCTCGCTTTACGCCCAATAAACCCGGACAACGCTTGCCACCTCCGTATTACCGCGGCTGCTGGCCGGCG
+
CGEGGGGGGGGGGGGGGGGGGGGGGGGGGGGGGGGGGGGGGGGGGGGGGCFGGGGFGGGGGGGGGGGGGGGGGGGGGGGGGGGEGGGGGGGGGGGGGGGGGGGGGGGGGGGGGGGEGGGGGGGGGGGGGGGGGGFEEFGGGGFDFFGGGGFAE9FGGGGFFFCFDGGGGGFGGGG8FGGFGGGCFGGGGGEGCFEGG5DEEGG4FAC879:6BEEEFFFFF+AAGF1BB;F@9DE>B>358A?)0<5B(,)46)3:>>312<BFBF8:>B97?B08(-(.4*<4(--,,,(42>(,3####
@M05025:20:000000000-B499F:1:1102:22623:13701 2:N:0:CAAAAG
ATATGTGGACTACTAGGGTTTCTAATCCTGTTTGCTCCCCACGCTTTCGAGCCTCAACGTCAGTTACAGTCCAGTAAGTCGCCTTCGCCACTGGTGTTCCTCCTAATATCTACGCATTTCACCGCTACACTAGGAATTCCACTTACCTCTCCTGCACTCCAGCCTGACAGTTTCCAATGCAGTCCAGGGGTTGAGCCCCTGCCTTTCACACCAGACTTGCCATGCCGTCTACGCTCCCTTTACACCCAGTAAATCCGGATAACGCTTGCCCCCTACGTATTACCGCGGCTGCTGGCCGGGG
+
CFGGGGGGGGGGGGGGGGGGGGGGGGGGGGGGGGGGGGGGGGGGGGGGGGGGGGGGGGGGGGGGGGGGGGGGGGGGGGGGGGGGGGGGGGGGGGGGGGGGGGGGGGGGGGGGGGGGGGGGGGGGGGGGGGGGGGGGGGGGFGFFGGGGGGGGGGGGGGGGGGGGGGGGGGGGGGGGGGGGGGGGGGGGGGGGGGGFGGGGGGGGFFGA9AFFFD95*B@FFFFFGFFFA448=?)58@BFEEFFFFFF<@CE??E@>9)3?E@07D0(:=?F>>:612)63844((((4(-,.2:?,####
@M05025:20:000000000-B499F:1:1102:9532:13724 2:N:0:CAAAAG
ATATGTGGACTACCCGGGTATCTAATCCTGTTTGCTCCCCACGCTTTCGTGCCTCAGTGTCAATGTTGGTCCAGGTAGCTGCCTTCGCCATGGATGTTCCTCCTGATCTCTACGCATTTCACTGCTACACCAGGAATTCCGCTACCCTCTACCACATTCTAGTCATCCAGTATCCACTGCAGTTCCCAGGTTGAGCCCAGGGCTTTCACAACGGACTTAAATAACCACCTACGCACGCTTTACGCCCAGTAATTCCGAGTAACGCTTGCACCCTTCGTATTACCGCGGCTGCTGGCCAGCA
+
CGGGGGGGGGGGGGGGGGGGGGGGGGGGGGGGGGGGGGGGGGGGGGGGGGGGGGGGGGGGGGGGGGGGGGGGGGGGGGGGGGGGGGGGGGGGGGGGGGGGGGGGGGGGGGGGGGGGGGGGGGGGGGGGGGGGGGGGGGGGGGGGGGGGGFGGGGGGGGGGGGGGGGGGGGGGGGGGGGGGGGGGGGGGGGFEFGGGGGGGGGGGFFGFFFFFFFFFFFFFFFFFGEEFFFF=AEFFDF@FF=FE@FFFFFF?E3CF@?DDFFEFF;?FFEF@60:B?FFFFFFF<B09>63:::??(####
@M05025:20:000000000-B499F:1:1102:20395:13761 2:N:0:CAAAAG
ATATGTGGACTACCGGGGTTTCTAATCCTATTTGCTCCCCACGCTTTCGTGCCTCAGTGTCAGTTACAGACCAGGCGACCGCCTTCGCCACTGGTGTTCCTCCATATATCTACGCATTTTACCGCTACACATGGAATTCCATCGCCCTCTTCTGCACTCCAGCATACCAGTTTCCATAGCTTACAATGGTTGAGCCATTGCCTTTTACTACAGACTTAGTACGCCACCTACGCACCCTTTACGCCCAATGATTCCGGATAACGCTTGCCACCTACGTATTACCGCTGCTGCTGGCACTCGA
+
CGGGGGGGGGGGGGGGGGGGGGGGGGGGGGGGGGGGGGGGGGGDCFFGGGGGGGGGGGGGGGGGGGGGGGGGGGGGGDGGGGGGGGGGGGGGGGGGGGGGGGGGGGGGAFGGGGGGGCFGFGGGGEGGGGDFCEGGGGGGFGGGGGCEGGCGGGGGGGGGG?FGGGGGGDFFGGGFGGGGGGGGGGGGGGFEFFGGGGGGGGGGFFGFFGGFA4>BFFEFF6?4C@=FB595;>EDEFF69C)>9:85=@ECCECFF?32A?FFFFFF64<6,248(3<2<FA:B(,45)5)),4<?####
@M05025:20:000000000-B499F:1:1102:14928:13789 2:N:0:CAAAAG
ATATGTGGACTACCCGGGTTTCTAATCCTGTTTGCTCCCCACGCTTTCGAGCCTCAGCGTCAGTTACAGACCAGAGAGCCGCCTTCGCCACTGGTGTTCCTCCATATATCTACGCATTTCACCGCTACACATGGAATTCCACTCTCCTCTTCTGCACTCAAGTCTCCCAGTTTCCAATGACCCTCCCCGGTTGAGCCGGGGGCTTTCACATCAGACTTAAGAAACCGCCTGCGCTCGCTTTACGCCCAATAAATCCGGACAACGCTTGCCACCTACGTATTACCGCGGCTGCTGGCCGATT
+
CGGGGGGGGGGGGGGGGGGGGGGGGGGGGGGGGGGGGGGGGGGGGGGGGGGGGGGGGGGGGGGGGGGGGGGGGGGGGGGGGGGGGGGGGGGGGGGGGGGGGGGGGGGGGGGGGGGGGGGGGGGGGGGGGGGGGGFEFGFGGGGGGGGGGGGGGGGGGGGG8FGGGGGGGGGGFGGGGGGGGGGGGGGGGGGGDGFFGGGEGGGGFFGFFGGFFFFEFFFFFF=AFDFDB;FFBEFFFF1<?>FB<FDB???26<<7>;36>??2114?F><)41::<BBF?F9A039>F>(2)).,.####
@M05025:20:000000000-B499F:1:1102:29105:13802 2:N:0:CAAAAG
ATATGTGGACTACTGGGGTTTCTAATCCTGTTCGCTACCCATGCTTTCGAGCCTCAGCGTCAGTTGCAGACCAGAGAGCCGCCTTCGCCACTGGTGTTCTTCCATATATCTACGCATTCCACCGCTACACATGGAGTTCCACTCTCCTCTTCTGCACTCAAGTTCAACAGTTTCTGATGCAATTCTCCGGTTGAGCCGAAGGCTTTCACATCAGACTTATTGAACCGCCTGCACTCGCTTTACGCCCAATAAATCCGGACAACGCTTGCCACCTACGTATTACCGCTGCGTCTGGCCCCAC
+
CGGGGGGGGGGGGGGGGGGGGGGGGGGGGGGGGGGGGGGGGGGGGGGGGGGGGGGGGGGGGGGGGGGGGGGGGGGGGGGGGGGGGGGGGGGGGGGGFGGGGGGGGGGGFGGGGGGGGGGGGGFGCGGGGGGGGGGGGGFGGEFGFFGGGGGGGGGFGGGGGFGGGDGFGGGFFGAEGGGGDFGFGCFGGEGGGDFGGGGGDDCGFFGFFGGFF=@BFFEFFFFAFDFFF(/5:F+2234FDCFFFB:>43@@>CEF1(:(3(42(31(<(-4<703(4<9>*5<6((((((--,(2(####
@M05025:20:000000000-B499F:1:1102:4405:13808 2:N:0:CAAAAG
ATATGTGGACTACTGGGGTATCTAATCCTGTTTGCTCCCCACGCTTTCGTGCCTCAGTGTCAATGTTGGTCCAGGTAGCTGCCTTCGCCATGGATGTTCCTCCTGATCTCTACGCATTTCACTGCTACACCAGGAATTCCGCTACCCTCTACCACATTCTAGTCATCCAGTATCCACTGCAGTTCCCAGGTTGAGCCCAGGGCTTTCACAACGGACTTAAATAACCACCTACGCACGCTTTACGCCCAGTAATTCCGAGTAACGCTTGCACCCTTCGTATTACCGCGGCTGCTGGCCCTGG
+
CGGGGGGGGGGGGGGGGGGGGGGGGGGGGGGGGGGGGGGGCCFEGGGGGGGGGGGGGGGGGGGGGGGGGGGGGGGGGGGGGGGGGGGGGGGGGGFGGGGGGGGGGGGGGGGGGGGGGGGGGFGGGGGGGGGGGGFGGGGGGGGGGGGFGGFGGGGGGGGGGGGGGGGGGGGGGGGGGGEGGFGGGGGGGDFDGFGGGGGGGGDGFFG?F:FDFFAFFFFFFFFFGFFFFDFEFFDD>92?DEF>?EFFBFFFFFE?3;>;;EF<>;??F<E@DF@DD37?BF4)((49>>>:DF0:(####
@M05025:20:000000000-B499F:1:1102:8729:13826 2:N:0:CAAAAG
ATATGTGGACTACCCGGGTTTCTAATCCTGTTTGCTCCCCACGCTTTCGAGCCTCAGCGTCAGTTACAGACCAGAGAGCCGCCTTCGCCACTGGTGTTCCTCCATCTATCTACGCATTTCACCGCTACACATGGAATTCCACTCTCCTCTTCTGCACTCAAGCCTCCCAGTTTCCAATGACCCTCCCCGGTTGAGCCGGGGGCTTTCACATCAGACTTAAGAACCCGCCTTCGCTCGCTTTACGCCCAATAAATCTGGACAACGCTTGCCACCTACGGATTACCGCGGTTGCAGCCCGTGA
+
@FGGEEFAC<EF9EFE@CFFGDDF9<<FFFAEF<F9FFGGD+F@FGGCF@6FF<F@6CFCGFC<CCCFDEE7,:CFFB,@@F=?FFFG:FGGGFBEFE<?<F=,,,59,?,A<BFBC:DEFF,@C@=CGGGFGGF8E8=;;EE@>DFGGGGGC>EAD,=DDG,DFGDCF8DFGGGAD=?FG,14@>EEECGGD5DCC8DD><5CFFD1A@+88;);=@CFC68)*/1>70).3;BF546@?D4;::)71:7AA<>)66=1:0147?0,024>?0((-((-4=<<((((,((())),4####
@M05025:20:000000000-B499F:1:1102:13123:13848 2:N:0:CAAAAG
ATATGTGGACTACCAGGGTTTCTAATCCTGTTTGCTCCCCACGCTTTCGTGCATCAGTGTCAGTGACAGTCCAGTAAGCCGCCTTCGCCACTGGTGTTCCTCCTAATATCTACGCATTTCACCGCTACACTAGGAATTCCGCTTACCTCTCCTGCACTCCAGCATGACAGTTTCAAAAGCAGTCCCGGGGTTAAGCCCCGGGCTTTCACTTCTGACTTACCATGCCACCTACGCACCCTTTACACCCAGTAATTCCGGATAACGCTTGCCCCCTACGTATTACCGCGGCTGCTGGCCGGGC
+
CGGGGGGGGGGGGGGGGGGGGGGGGGGGGGGGGGGGGGGGFGGGGGGGGGGGGGGGGGGGGGGGGGGGGGGGGGGGGGGGGGGGGGGGGGGGGGGGGGGGGGGGFGGGGGGGGGGGGGGGGGGGGDGGGGGGGGFFGGGGGGGGGGFGGFGGGGGGGGGGGGGGFDFGGGGGGGGGGGGGGGGGGGGEDGGGCGECGGGGGGGGFFG6:@FFFFEFFFFFFFFFGF9FDBAE=))28<DF@);A<AB)6;CFEF?C168??)5:>??:).)49;00:?).8FBB:000((,34>7<1####
@M05025:20:000000000-B499F:1:1102:27897:13898 2:N:0:CAAAAG
ATATGTGGACTACTAGGGTTTCTAATCCTGTTCGCTACCCACGCTTTCGTTCCTCAGCGTCAGTTACTGCCCAGAGACCCGCCTTCGCCACCGGTGTTCCTCCTGATATCTGCGCATTTCACCGCTACACCAGGAATTCCAGTCTCCCCTGCAGTACTCAAGTCTGCCCGTATCGCCTGCAAGCCAGCAGTTGAGCTGCTGGTTTTCACAAACGACGCGACAAACCGCCTACGAACTCTTTACGCCCAGTAATTCCGGACAACGCTTGCACCCTACGTATTACCGCGCCTGCTTGCCGGCC
+
CGGGGGGGGGGGGGGGGGFGGGGGGGGGGGGGGGGGGGGGGGGGGGGGGGGGGGGGGGGGGGGGGGGGGGGGGGGGGGGGGGGGGGGGGGGGGGGGGGGGGGGGGGGGGGGGGGGGGGFGGGGDDEGGFGGGGG7EGFGGGGEFGGGGGGGGGGGGGGGGGGGGGGGGGGGDGGEGGGGGGFCGGCFGGGGGFFCGGGGGGGCGFFGFF?C4;9>25?@:>>3;DFB3((06;E@F5))95)9)8)<334:)--5<(2719(((-4:,)52:18(.2()-(/5<(42390(.())((####
@M05025:20:000000000-B499F:1:1102:9343:13964 2:N:0:CAAAAG
ATATGTGGCTACAAGGGTTTCTAATCCTGTTTGCTACCCACGCTTTCGAATCTCAGTGTCAATATTATGCCAGGAAGCTGCCTTCGCCATCGGTATTCCTCCAGATCTCTACGCATTTCACCGCTACACCTGGAATTCTACTTCCCTCTCACATGTTCTAGCACCACCAGTATCACATGCAGTTCCCAGGTTAAGCCCGGGGATTTCACATGTGACTTAATGAGCCACCTACACTCGCTTTACGCCCAGTAATTCCGATTAACGCTCGCACCCTCTGTATTACCGCGGCTGCTGGCCCTGC
+
CGGGGGGGGGGGGGGGGFGGGGGGGGGGGGGGGGGGGGGGGGGGGGGGGGGGGGGGGGGGGGGGGGGGGGGGGGGGGGGGGGGGGGGGGGGGGGGGGGGGGGGGGGGGGGGGGGGGGGGFGGGGGGGGGGGGGGGGGGGGGGGGGGGGGGGGGGGGGGGGGFGGGGGDGGGGGGGGGGGGGGGGGGGGGGGDGGGGGDGEGGCCFFGFFGFFFFFFFFFFFFFFG:@FFFFFFFFFFBFF9EFDFF;DBFEFEFEF@6B<DEF@06?F>96BFB6:7-5<>?A<3>604>66::>?(####
@M05025:20:000000000-B499F:1:1102:10281:13996 2:N:0:CAAAAG
ATATGTGGACTACAGGGGTTTCTAATCCTGTTTGCTCCCCACGCTTTCGCACCTGAGCGTCAGTCTTTGTCCAGGGGGCCGCCTTCGCCACCGGTATTCGTCCAGATCTCTACGCATTTCACCGCTACACCTGGAATTCTACCCCCCTCTACAAGACTCTAGCCTGCCAGTTTCGAATGCAGTTCCCAGGTTGAGCCCGGGGATTTCACATCCGACTTGACAGACCGCCTGCGTGCGCTTTACGCCCAGTAATTCCGATTAACGCTTGCACCCTCCGTATTACCGCGGCTGCTGGCCCATC
+
CGGGGGGGGGGGGGGGGGGGGGGGGGGGGGGGGGGGGGGGGGGGGGGGGGGGGGGGGGGGGGGGGGGGGGGGGGGGGGGGGGGGGGGGGGGGGGGGGFGGGGGGGFGGGGGGGGGGDGGGGGGGGGGGGGGGGGGGGGGGGGGGGGGGGGGGGGGGGGGGGGGFCEGGGFGGGGGGGFGGGGGGGGGGGGGGGGGGGGDGGD5DFFGCFCFAFDDFFFFFFFA;FBFFFF>(,<@BF>>D()7;<>EE:424AFFA:05:?BA191:?F<DFF(419?((3164(329(42:0):B(####
@M05025:20:000000000-B499F:1:1102:15733:14025 2:N:0:CAAAAG
ATATGTGGACTACAGGGGTATCTAATCCTGTTTGCTCCCCACGCTTTCGAGCCTCAACGTCAGTTACCGTCCAGTAAGCCGCCTTCGCCACTGGTGTTCCTCCTAATATCTACGCATTTCACCGCTACACTAGGAATTCCGCTTACCTCTCCGGCACTCTAGAAAAACAGTTTCCAATGCAGTCCTGGGGTTAAGCCCCAGCCTTTCACATCAGACTTGCTCTTCCGTCTACGCTCCCTTTACACCCAGTAAATCCGGATAACGCTTGCCCCCTACGTATTACCTCGGCTGCTGGCCAATA
+
CGGGGGGGGGGGGGGGGGGGGGGGGGGGGGGGGGGGGGGGGGGGGGGGGGGGGGGGGGGGGGGGGGGGGGGGGGGGGGGGGGGGGGGGGGGGGGGGGFGGGGGGGGGGGGGGGGGGGGGGGGGGGGGGFGGGGGGGGGGGGGGGGGFGGGGFGGGGGGGGGGGGDFGGGGGGGGFGFGGFGGGGGEGGGDGGGGFGGGGGGGGGFFGFFGCFFEFFFFFFBFFFGFDA=DFFFDAFF@FFF3AC<AEFDECCFEEFF0)6?FF?013<FFFBB9?B1<2<:*69))((4?(347(0.####
@M05025:20:000000000-B499F:1:1102:9593:14039 2:N:0:CAAAAG
ATATGTGGACTACACGGGTATCTAATCCTATTTGCCCCCCACGCTTTCGTGCCTCAGTGTCAGTTACAGACCAGGCGACCGCCCTCGCCACTGGTGTTCCTCCATATATCTACGCATTTTACCGCCACACATGGAATTCCATCGCCCTCTTCTGCACTCCAGCATACCAGTTTCCATAGCTTACAATGGTTGACCCATTGCTTTTTACTAAAGACTTAGTACGCCACCCACGCACCCTTTACCCTCAATGACTCCGGATAACGCTTGCCACCTACGCATTACCTCCGCTGCGTGCACGCTT
+
CFFGGGGGAEEGGGGGGGGGGFEEFEEFGFGGGFG,CFGGGGGDGGGGGFCEGEF<EFCFFAFEDG9FFFFD@CF@@C+@+>F+@F+:F=BDAFD<FFCE,5EAFFC@F95AFF:7@CE@@EF=F+@BE++87A:DFFCFF9==8CC8EDGFEBFC?CEFG67D,=EE,D7D;EFGD;FFF7BC,>ED,3=*;*,=4=CCG+5+;;*;8,+)4*78B=*=+1)8<((8(6.79)>E3(,;79*;):0)164))).2(-.34<<6:<6()),4(((,(,((6@A42(18((,(,(-(.####
@M05025:20:000000000-B499F:1:1102:28885:14103 2:N:0:CAAAAG
ATATGTGGACTACCCGGGTTTCTAATCCTGTTTGCTCCCCACGCTTTCGTGCCTCAGTGTCAATGTTGGTCCAGGTAGCTGCCTTCGCCATGGATGTTCCTCCTGATCTCTACGCATTTCACTGCTACACCAGGAATTCCGCTACCCTCTACCACATTCTAGTCATACAGTATCACTGCAGTTCCCAGGTTGAGCCCAGGGCTTTCACAACGGACTTAAATAACCACCTACGCACGCTTTACGCCCAGTAATTCCTAGTAACGCTTGCACCCCTCGTATTACCGCGTCTGCTGGCACGGAC
+
CGGCFFFCFGGGDFGGGG@FCEFG<FCEGGFFGFG<FGGGFGE>FBDECEGGFFGFGGGGGGFF99F9<@@FGGGGGGGGF@FF9F<F777,?=FFGFGGGF<FE9FFCGG9EFE7F:EGFGGGGG9EGGFGGD?8:FFGCEB8EGD=FGFG94=8DFC,=,@E,EGFCGCCBFGFFGFAD@DFFFD8EDF?+?EDDF?F+=?D?F7ECCD?>):5AF5899967*4/-:6:>>A?E==6CC))5/)0/6).6<C)6)2695(33((6/78?(6<>6(((.14(2((4316))(4(.####
@M05025:20:000000000-B499F:1:1102:2287:14119 2:N:0:CAAAAG
ATATGTGGACTACAGGGGTATCTAATCCTGTTTGCTCCCCACGCTTTCGAGCCTCAACGTAAGTTACAGTCCAGTAAGTCGCCTTCGCCACTGGGGTTCCTCCTAATATCTACGCATTTCACCGCTACACTAGGAATTCCACTTACCTCTCCTGCACTCCAGCCTGACAGTTTCCAATGCAGTCCAGGGGTTGAGCCCCTGCCTTTCACACCAGCCTTGCCATGCCGTCTACGCTCCCGTTCCACCCAGTAAATCCGGATAACGCTTGCCCCCTACGTAGTACCTCGGCTGCTGGCCTACG
+
<FFCGGFG<9EFFGDDCCGGGFEGGFDF@C<F<FGF6FEGF>EEEGFFGCGGGGGDC@F<,,CEC@FFEFG<FGFGF,C9FGDCFFFEGGGGGF,@FC<F,,4FGGGFGGGGCC@FGFG?FFFEG7CGFF9AFGCE,?9EFGGFFEB>EFF,,4D=?@EF@,@FCGD==E9>=@EDCF88DC=FF,,@+@CE7DEF,47@CCGFAA79B7C>FB):FF@FFF6*7398>@F4(/6?E(,.,()+7=B>@8)73774172(/.701(8(733269?01,)(,1<<4-3(2:9:))4:(####
@M05025:20:000000000-B499F:1:1102:3079:14135 2:N:0:CAAAAG
ATATGTGGACTACTAGGGTATCTAATCCTGTTTGCTCCCCACGCTTTCGAGCCTCAACGTCAGTTACCGTCCAGTAAGCCGCCTTCGCCACTGGTGTTCCTCCTAATATCTACGCATTTCACCGCTACACTAGGAATTCCGCTTACCTCTCCGGCACTCTAGAAAAACAGTTTCCAATGCAGTCCTGGGGTTAAGCCCCAGCCTTTCACATCAGACTTGCTCTTCCGTCTACGCTCCCTTTACACCCAGTAAATCCGGATAACGCTTGCCCCCTACGTATTACCGCGGCTGCTGGCCCTGC
+
CGGGGGGGGGGGGGGGGGGGGGGGGGGGGGFGGGGGGGGGGGGGCGGGGGGGGGF<FFGGGGGGGGGGGGGGGGGGFGGEGGGGGGGGGGGGGFEGAGEFGGGGFGGGGGGGGGGGGGFGGGGGGEEGFGGGGGGFFGGGGGGGGGGGGGGGGGGGGGGGFGCCEEEGGDDFCDFGCGGGG7:DFGGGGGGGDGFGGGGG>DGGAA:BFGFFFF=BFFEFFFFFGF?FFBF=DFBFD?;A@EFCAFF326>?37C;9>B0()/27?B:5?F<B0:B0(.6:@A4(-9191(44:,:4####
@M05025:20:000000000-B499F:1:1102:27844:14193 2:N:0:CAAAAG
ATATGTGGACTACTGGGGTATCTAATCCTGTTTGATCCCCACGCTTTCGCACATCAGCGTCAGTTACAGACCAGAAAGTCGCCTTCGCCACTGGTGTTCCTCCATATCTCTGCGCATTTCACCGCTACACATGGAATTCCACTTTCCTCTTCTGCACTCAAGTTTTCCAGTTTCCAATGACCCTCCACGGTTGAGCCGTGGGCTTTCACATCAGACTTAAAAAACCGCCTACGCGCGCTTTACGCCCAATAATTCCGGATAACGCTTGCCACCTCCGTATTCCCCCCGCTGCTGGCCCCTC
+
CGGGGGGGGGGGGGGGGGGGGGGGGGGGGGGGGGGGGGGGGGGGGGGGGGGGGGGGGGGGGGGGGGGGGGGGGGGGGGGGGGGGGGGGFGGGGGGGGGGGGGGGGGGGGGGGGGGGGGGGGGGGDGGEGGGGGGGGGFGGGG9EGGGGGGFGGGGFEFGGFDCFFGGGGGGGGGGGGGFGDFFGGGGGGGGGGGCFFGGGGD5CCFGFFFDFF9@EFAEF6BAAGDFFF@FD@EE>DBF37<8:?E>>:0:2)-:A:1.349?06?04F36??7(,-38?:*.)(((-(07>0:?:(####
@M05025:20:000000000-B499F:1:1102:27810:14225 2:N:0:CAAAAG
ATATGTGGACTACTCGGGTATCTAATCCTGTTTGCTCCCCACGCTTTCGAGCCTCAGCGTCAGTTACAGACCAGAGAGCCGCCTTCGCCACTGGTGTTCCTCCATATATCTACGCATTTCACCGCTACACATGGAATTCCACTCTCCTCTTCTGCACTCAAGTCTCCCAGTTTCCAATGACCCTCCCCGGTTGAGCCGGGGGCTTTCACATCAGACTTAAGAAACCGCCTGCGCTCGCTTTACGCCCAATAAATCCGGACAACGCTTGCCACCTACGTATTACCGCGGCTGCTGGCCCAAG
+
CFGGGGGGGFGGGGGGGGGGGGGGGGGGGGGGGGGGGGGGGGGGGGGGGGGGGGGGGGGGGGGGGGGGGGGGGGGGGGGGGGGGGGGGGGEGGGGGGGGGGGGGGGGGGCFGGGGGGGGGFGGGGGGGGGGGGGF=FFGGGGFGGGGGGGGGGGGGGGGGGFGGGGFGGGEGGGGDGGGGGGGGGGGGGEGEGGGGGEGGGGDGFAFFF7DF4<7@FF<FFF6AG@FFBD>D030<:9?::4@5?5>DBFFAA<BFB0>9>6699:(->?<767:>:47A:*6>(((-4(4:)4((1####
@M05025:20:000000000-B499F:1:1102:4123:14263 2:N:0:CAAAAG
ATATGTGGACTACAAGGGTTTCTAATCCTGTTTGCTCCCCACGCTTTCGCACCTGAGCGTCAGTCTTTGTCCAGGGGGCCGCCTTCGCCACCGGTATTCCTCCAGATCTCTACGCATTTCACCGCTACACCTGGAATTCTACCCCCCTCTACAAGACTCTAGCCTGCCAGTTTCGGATGCAGTTCCCAGGTTGAGCCCGGGGATTTCACATCCGACTTGACAGACCGCCTGCGTGCGCTTTACGCCCAGTAATTCCGATTAACGCTTGCACCCTCCGTTTTACCGCGCTTGACTGCCAGCA
+
CFGFGGGGGGGGGGGGGGGGGGGGGGGGGGGGGGGGGGGGE@FGGGGGGGGGGGGGGGGGGGGGGGGGGGGGGGGGGGGGGGGGGGGGGGGGGGGGDFGGGGGGGGGGGGGGGGGGFDCFGGGGGGGGGGGGGGGGGGGGGGGGGGGGGGGGGFFGGGGGGGGGGGGGGGGGGGGGGGGGGEGGFGGGGGGGGGGGGGDGGDGDFFGFFGGFFDF;DF@FF=F4<=BFFFF61).7;>0BF2@>?57:((.69<6<?6@6145<61((0,4142:<1-)(-984(,,(,(-()))((####
@M05025:20:000000000-B499F:1:1102:13641:14271 2:N:0:CAAAAG
ATATGTGGACTACCAGGGTTTCTAATCCTGTTTGCTCCCCACGCTTTCGCACCTCAGTGTCAGTATCAGTCCAGGTGGTCGCCTTCGCCACTGGTGTTCCTTCCTATATCTACGCATTTCACCGCTACACAGGAAATTCCACCACCCTCTACCATACTCTAGCTTGCCAGTTTTGGATGCAGTTCCCAGGTTGAGCCCGGGGATTTCACATCCAACTTAACAAACCACCTACGCGCGCTTTACGCCCAGTAATTCCGATTAACGCTTGCACCCTCTGTATTACCGCGGCTGCTGGCCTGCC
+
CGGGGGGGGGGGFGGGGGCGGGGGGGGGGGGGGGGGGGGGDFFGGGGGGGGGGGGGGGGGGGGGGGGGGGGGGGGGGGGGGGGGGGGGGGGGFGGFA:EFGFGGGGGGGGGGGGGGCGGGGGGGGGGGGGGGDGGGGGGGGGGGCGGGGGGGGGGGGGFDFFEGEDGFF=D>FGEGGGGGCDEDFFGGFFGGFFF?@GDGEGD79AGFF?9FFE==;96:FFF4CDDFFFA=@FEF)67D74AA(=>>?04644<92(71<A4:13:(8)4:?0827<<2<?>24909B96?4?0((####
@M05025:20:000000000-B499F:1:1102:21611:14272 2:N:0:CAAAAG
ATATGTGGACTACTGGGGTATCTAATCCTGTTTGCTCCCCACGCTTTCGAGCCTCAACGTCAGTTACAGTCCAGTAAGTCGCCTTCGCCACTGGTGTTCCTCCTAATATCTACGCATTTCACCGCTACACTAGGAATTCCACTTACCTCTCCTGCACTCCAGCCTGACAGTTTCCAATGCAGTCCAGGGGTTGAGCCCCTGCCTTTCACACCAGACTTGCCATGCCGTCTACGCTCCCTTTACACCCAGTAAATCCGGATAACGCTTGCCCCCTCCGTATTCCCCCGGCTGCTGGCCGAAA
+
CGGGGGGGGGGGGGGGGGGGGGGGGGGGGGGGGGGGGGGGGGGGGGGGGGGGGGGGGGGGGGGGGGGGGGGGGGGGGGGGGGGGGGGGGGGGGGGGGGGGGGGGGGGGGGGGGGGGGGGGGGGGGGGGGGGGGGGFGGGGGGGGGGGFGGGGGGGGGGGGGDGGGGGGGGGGGGGGGGFGGGGGGGGGGGGGGGGGFGGFFFGGFFFFFGGBF@9BFBEFFFFFGFFB=BFFFFFFFDDFECFFAFDF<=EE<7<@F6)3;<;;>@D?FFD619(423(4(*.5(-7((-(,))5:1####
@M05025:20:000000000-B499F:1:1102:2650:14273 2:N:0:CAAAAG
ATATGTGGACTACAAGGGTTTCTAATCCTGTTTGCTCCCCACGCTTTCGCACCTGAGCGTCAGTCTTTGTCCAGGGGGCCGCCTTCGCCACCGGTATTCCTCCAGATCTCTACGCATTTCACCGCTACACCTGGAATTCTACCCCCCTCTACAAGACTCTAGCCTGCCAGTTTCGAATGCAGTTCCCAGGTTGAGCCCGGGGATTTCACATCCGACTTGACAGACCGCCTGCGTGCGCTTTACGCCCAGTAATTCCGATTAACGCTTTCACCCTCCGTATTACCGCTGCTGCTGGCCATCG
+
CGGGGGGGFGGGGGGGGGFGGGGGGGGGGGGGGGGGGGGGGGGCFGGFGGGGGGGCFGGGFGGGGGGGGGEGGGGC7FFGGGGGGGGEGGGGGGGGGGGGGGGGFFGGGGGGGGGGGEGGGGGGGGGGGGGGGEGFGGGGGGGGGDGGGGGGGGDDFGGGGGFFFGGG6C:F9ECCEEGGGC9FGGGGFGFFGGGGGDD=EDC5AAGAFGGFFFD98>EFFF4;C6>FFB>?>>DFFF9>227>1@@>?B9A2<A4>:3:(6)(44:(@BA3406<BFB<07<A09(-7?)43)(3.####
@M05025:20:000000000-B499F:1:1102:22339:14303 2:N:0:CAAAAG
ATATGTGGACTACTGGGGTTTCTAATCCTGTTTGCTCCCCACGCTTTCGAGCCTCAGCGTCAGTTACAGACCAGAGAGCCGCCTTCGCCACTGGTGTTCCTCCATATATCTACGCATTTCACCGCTACACATGGAATTCCACTCTCCTCTTCTGCACTCAAGTCTCCCAGTTTCCAATGACCCTCCCCGGTTGAGCCGGGGGCTTTCACATCAGACTTAAGAAACCGCCTGCGCTCGCTTTACGCCCAATAAATCCGGACAACGCTTGCCACCTACGTATTACCGCGGCTGCTGGCCTCAG
+
CGGGGGGGGGGGGGGGGGFGGGGGGGGGGGGGGGGGGGGGGGGGGGGGGGGGGGGGGGGGGGGGGGGGGGGGGGGGGGGGGGGGGGGGGGGGGGGGGGGGGGGGGGGGGGGGGGGGGGGGGGAFGGGGGGGGGGA8EFGFCGGGGGGGGGGGGGGGFGGGGGGGGGFGGGGGGGGFGGGFFDFGGGGGE6EGD5:CFGGDGGGGFFGFFGGFF@<@FFFFFFFFGFFFB@:70A@FFF<>?BF:4DFFB?7>A<B24;>>FFBB6???FFFFFFFF(.56:@AB0>(49>FBFFBF3####
@M05025:20:000000000-B499F:1:1102:26542:14363 2:N:0:CAAAAG
ATATGTGGACTACACGGGTATCTAATCCTGTTTGCTCCCCACGCTTTCGTGCCTCAGTGTCAATGTTGGTCCAGGTAGCTGCCTTCGCCATGGATGTTCCTCCTGATCTCTACGCATTTCACTGCTACACCAGGAATTCCGCTACCCTCTACCACATTCTAGTCATCCAGTATCCACTGCAGTTCCCAGGTTGAGCCCAGGGCTTTCACAACGGACTTAAATAACCACCTACGCACGCTTTACGCCCAGTAATTCCGAGTAACGCTTGCACCCTTCGTATTACCGCGGCTGCTGGCCCTGC
+
CGGGGGGGGGGGGGGGGGGGGGGGGGGGGGGGGGGGGGGGGGGGGGGGGGGGGGGGGGGGGGGGGGGGGGGGGGGGGGGGGGGGGGGGGGGGGGGGGGGGGGGGGGGGGGGGGGGGGGGGGGGGGGGGGGFGFGGGGGGGGGGGGGGGGGGGGGGGGGGGGGGGGGGGGGGGGFGGGGGGGGGGGGGGGGGGFCGGGFDFG6DFFFGFFG6?B55=DAFFFFFFGCBFAFFFA>>EFF@AFE@)>BAB@EFEFC?C;@B@D;<DB12;8@E8;?1(2:?FF?AB?BF;;>>FBF?F1####
@M05025:20:000000000-B499F:1:1102:26832:14367 2:N:0:CAAAAG
ATATGTGGACTACTAGGGTATCTAATCCTGTTTGATACCCACACTTTCGAGCATCAGCGTCAGTTACAGTCCAGTAAGCTGCCTTCGCAATCGGAGTTCTTCGTGATATCTAAGCATTTCACCGCTACACCACGAATTCCGCCTACCTCTGCTGCACTCAAGACTACCAGTATCAACTGCAATTTTACGGTTGAGCCGCAAACTTTCACAACTGACTTAATAATCCGCCTACGCTCCCTTTAAACCCAATAAATCCGGATAACGCTCGGATCCTCCGTATTAACGCGGCTGCTGGCCCCCC
+
CGGGGGGGGGGGGGGGGGGGGGGGGGGGGGGGGGGGGGGGGGGGGGGGGGGGGGGGGGGGGGGGGGGGGGGGGGGGGGGGGGGGGGGGGGGGGGGGGGGGGGGGGGGGGGGGGGGGGGGGGGGGGGGGGGFGGGGGGGGGGGDGGGGGGGGGGGGGGGGGGGGGGGGGGGGGGGGGGGGGGGGFGFGGGGGGGGGGGGGGDGGGFFGFFGGFFFEFFFFFFFFFGEBFDFFF=D>AFDDF==AFE;ADFFFA>6C(32:<?9)(((69DB6>?2879B??3*).(,(49B904:>((####
@M05025:20:000000000-B499F:1:1102:4593:14381 2:N:0:CAAAAG
ATATGTGGACTACCAGGGTTTCTAATCCTATTTGCTCCCCACGCTTTCGTGCCTCAGTGTCAGTTACAGACCAGGCGACCGCCTTCGCCACTGGTGTTCCTCCATATATCTACGCATTTTACCGCTACACATGGAATTCCATCGCCCTCTTCTGCACTCCAGCATACCAGTTTCCATAGCTTACAATGGTTGAGCCATTGCCTTTTACTACAGACTTAGTACGCCACCTACGCACCCTTTACGCCCAATGATTCCGGATAACGCTTGCCACCTACGTATTACCGCGGCTGCTTGCACTGGC
+
CFFGGGFGGGGGGGGGGGFFGGGGGGGGGGGFCAFGGGGGDFFGGGFGGGGGGGGEGGGGGGGGGGGGGGGGGDEFGGCFGGGGGGGDFEEGGCGGDCFFFGCFGGGGGGGGGGGGGGGGGGGGGCFCGGGGGGGGGGGGGGFGGGGGGGGGGGGGGGGFFGFFGF=@FGFDEAFAFFDFFCCEGCFAFGFGCGG?,EG7EFFG>FFFF7D5A7BEF>CFBC*:752?=2A@B4?FBB2AEFEF9DDF8@35<CCE>;)6<31;6<?6<>?:<B:?12>B>06,(41,,(4)),4<4####
@M05025:20:000000000-B499F:1:1102:18481:14385 2:N:0:CAAAAG
ATATGTGGACTACACGGGTTTCTAATCCTGTTCGCTACCCACGCTTTCGTTCCTCAGCGTCAGTTACTGCCCAGAGACCCGCCTTCGCCACCGGTGTTCCTCCTGATATCTGCGCATTTCACCGCTACACCAGGAATTCCAGTCTCCCCTGCAGTACTCAAGTCTGCCCGTATCGCCTGCAAGCCAGCAGTTGAGCTGCTGGTTTTCACAAACGACGCGACAAACCGCCTACGAACTCTTTACGCTCAGCAATTCCGGACAACGCTTGCACCCTACGTATTACCGCGGCCTCTGGCAGTGC
+
@FGGGGGGGGGGGGG7FGGDFGGGFGGFGGEFF@GGGGGGFGGGGGGGGFGDFGGGGFGGGGGGGGGGGGFFGGGGGGGGGGGGGGGDGGGGGGGGGGGGGGGGGGGGGGGGGGGE7FFGGGGGGGGGGGFGGGGGGGGGGFGGGGGGGGGGGGGGGGGGGDF9@DFGGDGGGGEE6EFGGGGFGFFFFFFFG7CFFC4,>CFF>FF6+,8?FD92)82)>DB;*6;DFDFF6))07)-95<F5:)0)3).,).<<:9)((3(,3((()327<:1?:17)(/4<6>-99((4())4(####
@M05025:20:000000000-B499F:1:1102:22560:14396 2:N:0:CAAAAG
ATATGTGGACTACTCGGGTATCTAATCCTGTTCGCTACCCATGCTTTCGAGCCTCAGCGTCAGTTGCAGACCAGAGAGCCGCCTTCGCCACTGGTGTTCTTCCATATATCTACGCATTCCACCGCTACACATGGAGTTCCACTCTCCTCTTCTGCACTCAAGTTCAACAGTTTCTGATGCAATTCTCCGGTTGAGCCGAAGGCTTTCACATCAGACTTATTGAACCGCCTGCACTCGCTTTACGCCCAATAAATCCGGACAACGCTTGCCACCTACGTATTACCGCGGCTGCTGGCCACCG
+
CGGGGGGGGGGGGGGGGGGGGGGGGGGGGGGGGGGGGGGGGGGGGGGGGGGGGGGGGGGGGGGGGGGGGGGGGGGGGGGGGGGGGGGGGGGGGGGGGGGGGGGGGGGGGGGGGGGGGGGGGGGGGGGGGGGGGGGGGGGGGGGGGGGGGGGGGGGGGGGGGGGFGGGGGGGGGGGGGGGGGGGGGGGGGGGGCFGGGGGGGGGGAFFFFGGFFFEFFFFFFFFFGFFFFFFFFFFFFFDADFFFDFFE;@EFEFFFFF3>FFF(4?:0@742?:BFB(24>FD4(-4>B>><4:?F2####
@M05025:20:000000000-B499F:1:1102:8857:14420 2:N:0:CAAAAG
ATATGTGGACTACACGGGTATCTAATCCTGTTTGCTCCCCACGCTTTCGAGCCTCAACGTCAGTTACCGTCCAGTAAGCCGCCTTCGCCACTGGTGTTCCTCCTAATATCTACGCATTTCACCGCTACACTAGGAATTCCGCTTACCTCTCCGGCACTCTAGATGGACAGTTTCCAAAGCAGTCCAGGGGTTGAGCCCCTGCCTTTCACTTCAGACTTGCCCTTCCGTCTACGCTCCCTTTACCCCCAGTAAATCCGGCTAACGCTTGCCCCTACGCATGCCCCACGCCTCCTGCCCTGAC
+
9FE<FGFGCFGGCEGGGGGGGGEGA<EFDGFGFFGCDGGGGGDCGGGGGCCEFFF<C@FGGGGGGEGGGGGGEGGGGGGGGGGGGG7FGGGGGGEFGGCGGGF@FEFF9FFGGGGEGGGGGGGGGEEGFGC4FFF9F:=FCD@7>DFFGB8EGCG68@8B,7,=D8??FDFGACGGGGCC+AC@F;7DCCGEC75>CGG5:;9;CBGAACFABE*.A@*B46)/87(/(-)93>)258;FE)+*.85.0(9?3.5(,4)4:)4(((-()4:B(33301:()),(((((((-(,.((.####
@M05025:20:000000000-B499F:1:1102:20319:14423 2:N:0:CAAAAG
ATATGTGGACTACAGGGGTATCTAATCCTGTTCGCTACCCATGCTTTCGAGCCTCAGCGTCAGTTGCAGACCAGAGAGCCGCCTTCGCCACTGGTGTTCTTCCATATATCTACGCATTCCACCGCTACACATGGAGTTCCACTCTCCTCTTCTGCACTCAAGTTCAACAGTTTCTGATGCAATTCTCCGGTTGAGCCGAAGGCTTTCACATCAGACTTATTGAACCGCCTGCACTCGCTTTACGCCCAATAAATCCGGACAACGCTTGCCACCTACGTATTACCGCGGCTGCTGGCCCGTC
+
CGGGGGGGGGGGGGGGGGGGGGGGGGGGGGGGGGGGGGGGGGGGGGGGGGGGGGGGGGGGGGGGGGGGGGGGGGGGGGGGGGGGGGGGGGGGGGGGGGGGGGGGGGGGGGGGGGGGGGGGGGGGGGGGGGGGGGGGGGGGGGGGGGGGGGGGGGGGGGGGGGGGGGGGGGGGGGGGGGGGGGGGGGGGGGGGGGGGGGGGGGFGFFGFFGGFF@BFFFCFFACFC=@F9@FFDAFFF9@:?FFFFB>BDFFF;<C893=67BFFFF?FF:BFFBB:18?F?FFFFF>>>7>:??2:(####
@M05025:20:000000000-B499F:1:1102:25103:14444 2:N:0:CAAAAG
ATATGTGGACTACAGGGGTTTCTAATCCTGTTTGCTCCCCACGCTTTCGTGCCTCAGTGTCAATGTTGGTCCAGGTAGCTGCCTTCGCCATGGATGTTCCTCCTGATCTCTACGCATTTCACTGCTACACCAGGAATTCCGCTACCCTCTACCACATTCTAGTCATCCAGTATCCACTGCAGTTCCCAGGTTGAGCCCAGGGCTTTCACAACGGACTTAAATAACCACCTACGCACGCTTTACGCCCAGTAATTCCGAGTAACGCTTGCACCCTTCGTATTACCGCGGCTGCTGGCCCAGG
+
@FGGGGGGGGGGGGGGGGGGGGGGGGGGGGGGGGGGGGGGGGGGGGGGGGGGGGGFGGGGGGGGGGGGGGGGGGGGGGGGGGGGGGGGGGGGGFGGGGGGGGGGGFGGGGGGGGGGGGGGGGGGGGGGGGGGGGGGGGGGFGGGGGGGGGGGGGGGGGGGGGGGGGGFGGGGGGEFGGFGGGGGGGGGFGGGDDFGFGGGGGGGFFGFFGGEDADB>?AABFFBGFBFFFFF9AAEFF?DFFFD2?);149?CE<CF@EDFFFFBDDFF3@DFFFF::01>6-41119>;>B7:0<(####
@M05025:20:000000000-B499F:1:1102:3194:14550 2:N:0:CAAAAG
ATATGTGGACTACTGGGGTATCTAATCCTGTTTGATCCCCACGCTTTCGCACATCAGCGTCAGTTACAGACCAGAAAGTCGCCTTCGCCACTGGTGTTCCTCCATATCTCTGCGCATTTCACCGCTACACATGGAATTCCACTTTCCTCTTCTGCACTCAAGTTTTCCAGTTTCCAATGACCCTCCACGGTTGAGCCGTGGGCTTTCACATCAGACTTAAAAAACCGCCTACGCGCGCTTTACGCCCAATAATTCCGGATAACGCTTGCCACCTACGTATTACCGCTGCTGCTGGCCCGTG
+
CGGGGGGGGGGGGGGGGGGGGGGGGGGGGGGGGGGGGGGGGGGGGGGGGGGGGGGGGGGGGGGGGGGGGGGGGGGGGGGGGGGGGGGGEGGGGGGGGGGGGGGGGGGGGGGGGGGGGGFGGGGGGGGGGGGGGGEDGGGGGGGGGGGGGGGGGGGGGGGGDFF=FDFGGGGGGGGGEFGFFFGGGDFGG6FGGGGGGGGGGG79FAGFFGGFFEFFFFFFCFFEGFFE=DAD?FBEFFBA?FFF@::B??7AF):),(08?<<:;3:,05<?33:2((,63*)4(,(,()),,)3(.####
@M05025:20:000000000-B499F:1:1102:18522:14571 2:N:0:CAAAAG
ATATGTGGACTACAGGGGTTTCTAATCCTGTTTGCTCCCCACGCTTTCGTGCCTCAGTGTCAATGTTGGTCCAGGTAGCTGCCTTCGCCATGGATGTTCCTCCTGATCTCTACGCATTTCACTGCTACACCAGGAATTCCGCTACCCTCTACCACATTCTAGTCATCCAGTATCCACTGCAGTTCCCAGGTTGAGCCCAGGGCTTTCACAACGGACTTAAATAACAACCTACGCACGCTTTACGTCCAGTAATTCCGAGTAACGCTTGCACCCTTCGTATTACCGCGGCTGCTGGCCCGCC
+
CGGGGGGGGGGGGGGGGGGGGGGGGGGGGGGGGGGGGGGGCCFCFGGGGGGGGGGFFGGGGGGGFGGGGGGGGGGGGGGGGGGGGGGGGGGFGCEFFGGGGGGGGCGGGGGGGGGGGGGGGGEGFGGGGGGGGGGGGGGGGGGGGGGGFFGGG?FFGCFCGGEACFFCEFDFDFGGGGGGGGGGGGFEFDFFDDDFGD==D67?CFG9FFDFE=8=BFEF8BFFG**9>EF2)*:9;(>5>=6)7A):)79)9?EE;0),3>E?@FDF:)=@@;(58((..*6616(9((,4:0(((####
@M05025:20:000000000-B499F:1:1102:3707:14586 2:N:0:CAAAAG
ATATGTGGACTACTCGGGTATCTAATCCTGTTCGCTACCCATGCTTTCGAGCCTCAGCGTCAGTTGCAGACCAGAGAGCCGCCTTCGCCACTGGTGTTCTTCCATATATCTACGCATTCCACCGCTACACATGGAGTTCCACTCTCCTCTTCTGCACTCAAGTTCAACAGTTTCTGATGCAATTCTCCGGTTGAGCCGAAGGCTTTCACATCAGACTTATTGAACTGCCTGCACTCGCTTTACGCCCAATAAATCCGGACAACGCTTGCCACCTACGTATTACCGCGGCTGCTGGCGGGTG
+
CGFGGGGGGGGGGGGGGGF:FGGGGGFGGGGGGEDFGGFGFGFGGGGFGGCEGGGGGGGCFEGGFGFFDFGFFFCF<FFGCEFCFGGDGGGFGFFGGGGGGGEGFGGG?FGGGG:FGGGGGGGGGEGGGGGGGGGGGAFGGDFEEGFGGGGFGFGFGCFCGGGD9ECEGCFGG:FC=CFF=DGFFGFGG6@CCD6,1C*9:D57AA>E>,:AFE9BFF4EFFCFG*7A(*;>B;?F;2>)8*=;0=85(=@44?7/(3:008@93(-(<:AD02>?B(4>:F>6229>B>9032(:(####
@M05025:20:000000000-B499F:1:1102:7789:14596 2:N:0:CAAAAG
ATATGTGGACTACAGGGGTTTCTAATCCTGTTCGCTACCCATGCTTTCGAGCCTCAGCGTCAGTTGCAGACCAGAGAGCCGCCTTCGCCACTGGTGTTCTTCCATATATCTACGCATTCCACCGCTACACATGGAGTTCCACTCTCCTCTTCTGCACTCAAGTTCAACAGTTTCTGATGCAATTCTCCGGTTGAGCCGAAGGCTTTCACATCAGACTTATTGAACAGCCTGCACTCGCTTTACGCCCAATAAATCCGGACAACGCTTGCCACCTACGTATTACCTCGTCTCGTGGCCTGCA
+
CFGGGGFGGGGGGGGGGGEGGGGGGGGGGCFEEGGGGGGGCFFGGGGGGGGGGGGGGGEEG>CFGGGGGFGGEGGGGGGCFG>GGGGGGGGGC@C=FEGFGGGFFGFGGGGGGGFFCFFGCEGGGG@FFGGGGFGGGGFGGGGGGGGGGGGGGCDCEFGGFCFFGDFGGGFC=CFGFFGGGFGFGGFGCCGGGF?CGE5EEGF>6AFAFFC>4>==9EEFFFFFF*-;9BFDB64A45-2566588>E23)7>?)/225263=>>::4::A413,(-3>4(=4)))(,(.1(-.3;.####
@M05025:20:000000000-B499F:1:1102:26437:14649 2:N:0:CAAAAG
ATATGTGGACTACTGGGGTATCTAATCCTGTTTGCTCCCCACGCTTTCGCACCTCAGTGTCAGTATCAGTCCAGGTGGTCGCCTTCGCCACTGGTGTTCCTTCCTATATCTACGCATTTCACCGCTACACAGGAAATTCCACCACCCTCTACCATACTCTAGCTTGCCAGTTTTGGATGCAGTTCCCAGGTTGAGCCCGGGGATTTCACATCCAACTTAACAAACAACCTCCGCCCGCTTTACGCCCAGTAATTCGGATTAACGCTTGAACCTCCTGTTTTACCGCGGCTGCTGCCCGGCC
+
CGGGGGGGGGGGGGGGGGGGGGGGGGGGGGGGGGGGGGGGGEGGGFGDCFFGG8FFGEFFDCECEFGG,FF?FEEFFG:EFFECEFCFBFFGG?FGGGA<E9FFGGGCF9<AFGDBFGFGGGGE@FCE<,,ECGG@FFF,=F@>FC>DGGGGCCF=8DGAEDGGGGGGF8DFGGGEDA8,=9F,@FC=BFFGFF,D,;CEGD0CF/=BFGDA*7>)3+:+;=BAG((?>5)(/))))((81)+.653)344)9)7((,0-)6431<:().)3(.((,))-(*..-(41(40()5,(.####
@M05025:20:000000000-B499F:1:1102:7615:14666 2:N:0:CAAAAG
ATATGTGGACTACCCGGGTTTCTAATCCTGTTTGCTCCCCACGCTTTCGAGCCTCAGCGTCAGTTACAGACCAGAGAGCCGCCTTCGCCACTGGTGTTCCTCCATATATCTACGCATTTCACCGCTACACATGGAATTCCACTCTCCTCTTCTGCACTCAAGTCTCCCAGTTTCCAATGACCCTCCCCGGTTGAGCCGGGGGCTTTCACATCAGACTTAAGAAACCGCCTGCGCTCGCTTTACGCCCAATAAATCCGGACAACGCTTGCCACCTACGTATTACCGCGGCTGCTGGCCGGAC
+
CGGGGGGDFGGGGGGGGGGGGGGGGGGGGGGGGGGGGGGGFGGGGGGGGGGGGGGGGGGGGGGGGGGGGGGGGGGGGGGGGGGGGGGGGGGGGGGGGGGGGGGGGGGGGGGGGGGGGGGGGGGGGGGGGGFGGGECCFGGGGGGGGGGGGGGGGGGGGGCFGGGGGGGGGDFGGGGGGGGGGGGGGGGEGEEDF8EGGGGGGGGFFGFFFGFFEFFFFEFFFFFG@FFFDFFB@)556<:6AFEFDEBFF0>AA>BF0:;>364;?FFF:9>FB:0:(.<BFFFFFB>>09?DF0(,####
@M05025:20:000000000-B499F:1:1102:16615:14685 2:N:0:CAAAAG
ATATGTGGACTACCGGGGTTTCTAATCCTGTTCGCTACCCATGCTTTCGAGCCTCAGCGTCAGTTGCAGACCAGAGAGCCGCCTTCGCCACTGGTGTTCTTCCATATATCTACGCATTCCACCGCTACACATGGAGTTCCACTCTCCTCTTCTGCACTCAAGTTCAACAGTTTCTGATGCAATTCTCCGGTTGAGCCGAAGGCTTTCACATCAGACTTATTGAACCGCCTGCACTCGCTTTACGCCCAATAAATCCGCACAACGCTTGCAACCTACGTATTACCGCGGCTGCTGGCCCCAA
+
CGGGGGGGGGGGGGGGGGFGGGGGGGGGGGGGGGGGGGGGFGFGGGGGGGGGGGGGGGGGGGGGGGGGGGGGGGGGGGGGGGGGGGGGGGGGGGFGGGGGGGGGGGGGFGGGGGGGGGGGGGGGGEDGGGGGGGGGGGGGGGGGGGGGGGGFGGGGFGGGGFFFFGGGGGGGGGGGFGGGFFGGGGGFGCEECFGFGGGGBDCFFFGFFGGFF@BEFFFFFFFAF2=DFFF6DFFFF;;A@CFF650:(54<4<?>9(79>BF>>F0?@)6??F7><1>A:FBBBF(16>F?D:31.####
@M05025:20:000000000-B499F:1:1102:4929:14688 2:N:0:CAAAAG
ATATGTGGACTACTAGGGTATCTAATCCTGTTCGCTACCCATGCTTTCGAGCCTCAGCGTCAGTTGCAGACCAGAGAGCCGCCTTCGCCACTGGTGTTCTTCCATATATCTACGCATTCCACCGCTACACATGGAGTTCCACTCTCCTCTTCTGCACTCAAGTTCAACAGTTTCTGATGCAATTCTCCGGTTGAGCCGAAGGCTTTCACATCAGACTTATTGAACCGCCTGAACTCGCTTTACGCCCAATAAATCCGGACAACGCTTGCCACCTACGTATTACCGCGGCTGCTGGCCCGTG
+
CFGGGGFGGGGGGGGGGGGGDGGGGGGGGGCFGGGGGGGGEGGGGGGGEGGGGGG@EGGGGGGGGFGGGGGGGGDGGGGGGDGGGGGGGGDFGGGGFFGFFGGFGGGGGAFFGGGDGGGGGGGGGGGGGGGGGGDGFFGGGCFGGGGGGGGGGGGGGGGDDDGGGGGGGFFGFGGGGGGG?EAEDFGGGGGDCF6FCEGE>DG>?FC@9EFFFEFFFF4BC+1BD=AAFD>(.;8=/(5?=EA)35):3@EA3?);19306;?9>:?1F7AFF:27<?2A.8><(4,(3601)440,####
@M05025:20:000000000-B499F:1:1102:25944:14726 2:N:0:CAAAAG
ATATGTGGACTACAAGGGTATCTAATCCTGTTTGCTCCCCACGCTTTCGTGCCTCAGTGTCAATGTTGGTCCAGGTAGCTGCCTTCGCCATGGATGTTCCTCCTGATCTCTACGCATTTCACTGCTACACCAGGAATTCCGCTACCCTCTACCACATTCTAGTCATCCAGTATCCACTGCAGTTCCCAGGTTGAGCCCAGGGCTTTCACAACGGACTTAAATAACCACCTACGCACGCTTTACGCCCAGTAATTCCGAGTAACGCTTGCACCCTTCGTATTACCGCGGCTGCTGGCCTGGT
+
CGGGGGGGGGGGGGGGGGGGGGGGGGGGGGGGGGGGGGGGGGGGGGGGGGGGGGGGGGGGGGGGGGGGGGGGGGGGGGGGGGGGGGGGGGGGGGGGGGGGGGGGGFGGGGGGGGGGEGGGGGGGGGGGGGFGGGGGGGGGGGGGGEGGGGGGGGGGGGGGGGGGGGGGGFGGGGGGGGGGGGGGGGGAFGGGGG?FGGGGGGGGFFGFFGGFFFFB>F5BFFFAFFEFFFFBF>BBEFF;BFFFFBFFFB6<CEEEFFE?F9C11<?;FE3=(8(,,63BFFFBB>9(-7;??BF?,####
@M05025:20:000000000-B499F:1:1102:22027:14737 2:N:0:CAAAAG
ATATGTGGACTACCCGGGTTTCTAATCCTGTTCGCTACCCATGCTTTCGAGCCTCAGCGTCAGTTGCAGACCAGAGAGCCGCCTTCGCCACTGGTGTTCTTCCATATATCTACGCATTCCACCGCTACACATGGAGTTCCACTCTCCTCTTCTGCACTCAAGTTCAACAGTTTCTGATGCAATTCTCCGGTTGAGCCGAAGGCTTTCACATCAGACTTATTGAACCGCCTGCACTCGCTTTACGCCAAATAAATCCGGACAACGCTTGCCACCTACGAATTACCGCGGCTGCTGCACCTCC
+
CGGGGGGGGGGGGGGGGGGGGGGGGGGGGGGGGGGGGGGGGGGGGGGGGGGGGGGGGGGGGGGGGGGGGGGGGGGGGGGGGGGGGGGGGGGGGGGGGGGGGGGGGGGGGGGGGGGGGGGGGGGGDCGGGGGGGGGGGGGGGF9EGGFCGGGGFGGGGGGGGGGCFEGGGGGGDFGGGFFGGGGGBCFGGCEECGDFF*;CEGGGFFGFFGFAB66>6BEFFCFFGBFF9(8(0;/0)3;F?<=578):17CE6)34207(,8(,((((8(4<0((5(((((*66(23(36((53)((####
@M05025:20:000000000-B499F:1:1102:24536:14753 2:N:0:CAAAAG
ATATGTGGACTACTCGGGTATCTAATCCTGTTTGCTCCCCACGCTTTCGAGCCTCAGCGTCAGTTACAGACCAGAGAGCCGCCTTCGCCACTGGTGTTCCTCCATATATCTACGCATTTCACCGCTACACATGGAATTCCACTCTCCTCTTCTGCACTCAAGTCTCCCAGTTTCCAATGACCCTCCCCGGTTGAGCCGGGGGCTTTCACATCAGACTTAAGAAACCGCCTGCGCTCGCTTTACGCCCAATAAATCCGGCCAACGCTTGCCACCTACGTATTACCGCGGCTGCTGGCCTCTG
+
CGGGGGGGGGGGGGGGGGGGGGGGGGGGGGGGGGGGGGGGGGGGGGGGEGGGGGGGGGGGGGGFGGGGGGFGGGGGGGGGGGGCFGGGGEEGGGFGGGGGGGGFGGGGGGGGGGGGDGGGGGFEGGGGGGGGGGE@EFEFCGGGGGGGGGGGGFGGGGGFE=EGGGGGG8BEGGFFDFGFGGGGGGGGGDGEGGGGGGDDGGGGFFGAFF7AFEEEF6C:@+;AGF@EBF>@0>).)23>(4=;:DDF:B:A><A?B6)39<B0>?F1>0).3:?71324:*)6:B-(1,-4.).:2####
@M05025:20:000000000-B499F:1:1102:11116:14815 2:N:0:CAAAAG
ATATGTGGACTACCAGGGTATCTAATCCTGTTTGCTCCCCACGCTTTCGTGCCTCAGCGTCAGTTACAGTCCAGAGAGCCGCCTTCGCAACTGGTGTTCCTCCTAATATCTACGCATTTCACCGCTACACTAGGAATTCCACTCTCCTCTCCTGCACTCAAGTCTCCCAGTTTCAAGAGCTTACTACGGTTGAGCCGTAGCCTTTCACTCCTGACTTGAAAGACCGCCTACGCACCCTTTACGCCCAGTAACTCCGGATAACGCTAGCCCCCTACGTATTACCGCGGCTGCTGGCACACGG
+
CGGGGGGGGGGGGGGGGGGGGGGGGGGGGGGGGGGGGGGG?FGGGGGGGGGGGGGGGGGGGGGGGGGGGGGGGGGGGGGGGGGGGGGGGGGGGGGGGGGGGGGGGFGGGGGGGGGDGGGGGGGGGGGGGGFGFGGFGGGGGGFGGGGGGGGFFGFGGGGG?F6=;DFGGGGFGGGDGG?FGGGGGGGGCECEFFC:E:DGFGFGFFGFAFFF96BECFE>>A>FGF=?@FFFF>BFEFFF4CEF;BBA4>C));;;(38:<7?>FF>7:2:>F???3<A2)9A(220,((-).((.2####
@M05025:20:000000000-B499F:1:1102:10586:14834 2:N:0:CAAAAG
ATATGTGGACTACAAGGGTTTCTAATCCTGTTTGCTCCCCACGCTTTCGAGCCTCAACGTCAGTTACAGTCCAGTAAGTCGCCTTCGCCACTGGTGTTCCTCCTAATATCTACGCATTTCACCGCTACACTAGGAATTCCACTTACCTCTCCTGCACTCCAGCCTGACAGTTTCCAATGCAGTCCAGGGGTTGAGCCCCTGCCTTTCACACCAGACTTGCCATGCCGCCTACGCTCCCTTTACACCCAGTAAATCCGGATAACGCTTGCCACCTACGTATTACCGCGGCTGCTGGCCACTC
+
@FFGGGGGGCGGGGGGGGGGGGGGGGGGGGGGFGGGGGGGCGCGGGGGGGGGGGGGGGGGGGGGFGGGGGGGGGGGGGGGGGGGGGDCGGGGGGAEGFGC,FBFFFGGFGGGGGDGEGGGGGGGGGGGGGFGGGGFGGCGGGA>FGGGGGGGGFGGGGGDCGGGGG8FGDFGFGGGGGD89FGGGFGFDGGGC?FGGGGFCFFFF*+?BFG>FDCCFFEFFFF*A>B*(5?=?EFEFDDFFFFFFADF6;C3?EFFFB><74@DFFF?FF).41(4,3>)54<<(((42(,1)3(-4####
@M05025:20:000000000-B499F:1:1102:6311:14877 2:N:0:CAAAAG
ATATGTGGACTACTGGGGTTTCTAATCCTATTTGCTCCCCACGCTTTCGTGCCTCAGTGTCAGTTACAGACCAGGCGACCGCCTTCGCCACTGGTGTTCCTCCATATATCTACGCATTTTACCGCTACACATGGAATTCCATCGCCCTCTTCTGCACTCCAGCATACCAGTTTCCATAGCTTACAATGGTTGAGCCATTGCCTTTTACTACATACTTAGTACGCCACCTACGCACCCTTTACGCCCAATGATTCCGGATAACGCTTGCCACCTACGTATTACCGCCGCTGCTGGCCCTGGT
+
CFGGGGGGGGGGGGGGGGFGGGGGGGGGGGGGGGGGGGGG@FEGGGGGGGGGGGGGGGGGGGGGGGGGGGGFGGGGGGDGGGGGGGGGGGGGGGGGGGGGGGGGGGGGGGGGGGGGGGGGGGGGGGGGGGGGGGFGGGGGGGGGGGGDFGGGGGGGGGGFGGGGGGGGGGGGGGFFGGGGFGGGG9FGFGGGGGF6CGGCCGGFFA+9+,5@+*:E9AABC:>D49(ABFFF>>AEFFDA3>B>;>3334EC57C@903;E@(2:?0:F9<??:?::<B2A?A<>1049(2,5(,4(####
@M05025:20:000000000-B499F:1:1102:10168:14925 2:N:0:CAAAAG
ATATGTGGACTACTGGGGTTTCTAATCCTGTTCGATACCCACGCTTTCGTGCCTCAGCGTCAGTAGGGCGCCGGTATGCTGCCTTCGCAATCGGAGTTCTGCGTGATATCTATGCATTTCACCGCTACACCACGCATTCCGCATACTTCTCGCCCACTCAAGAACGCCAGTTTCAACGGCTCGACGGCGTTGAGCACCGCATTTTTACCGCTGACTTGGCATCCCGCCTACGCACCCTTTAAACCCAATAAATCCGGATAACGCCCGCATCCCCCGTATTACCCCCGCTGCTTGCCCAGCT
+
CGGGGGGGGGGGGGGGGGGGGGGGGGGGGGGGGGGGGGGGGGGGGGGGGGGGGGGGGGGGGGGGGGGGGGGGGGGGGGGGGGGGGGGGGGGGGGGGGGGGDGGGGGGGGGGGGGGGGGGGGGGGGGGGGGFGGGGGGGGGGGGDGGGGGGGGDCEDGGGGGGGGGCCGGGGGGGGGGGGGGGGGGGGGGGGGGGFGGGGGGGGCCFGF4C5>3(4>F?B@676@F:9D??FF>)>DE:?FAB*/4:>>:>A)4:?>FFB?AFB>((-7>26>0190(34.6?6(-(4>609)).(()####
@M05025:20:000000000-B499F:1:1102:21917:14950 2:N:0:CAAAAG
ATATGTGGACTACTAGGGTTTCTAATCCTGTTCGCTACCCATGCTTTCGAGCCTCAGCGTCAGTTGCAGACCAGAGAGCCGCCTTCGCCACTGGTGTTCTTCCATATATCTACGCATTCCACCGCTACACATGGAGTTCCACTCTCCTCTTCTGCACTCAAGTTCAACAGTTTCTGATGCAATTCTCCGGTTGAGCCGAAGGCTTTCACATCAGACTTATTGAACCGCCTGCACTCGCTTTACGCCCAATAAATCCGGACAACGCTTGCCACCTACGTATTACCGCGGCTGCTGGCCAGGA
+
CFGGGGGGGGGGGGGGGGGGGGGGGGGGGGGGGGGGGGGGGGGGGGGGGGGGGGGGGGGGGGGGGGGGGGGGGGGGGGGGGGGGGGGGGGGGGGGGGGGGGGGGGGGGGGGGGGGGGGGGGGGGGGGGGGGGGGGGGGGGGGGGGGGGGGGGGGGGGGGGGGFGGGGGGGFGFGGGGGGGGGGGGDCFGGGGGFGGGGGGGGC7AFFFFGGFFFBEFAEFFFFFGBFF>DFDDFFF59@FFEFE?ADE0@FFECEEF;39>FF>;383>(48B1(5:,5A?F>A17991((484(((####
@M05025:20:000000000-B499F:1:1102:14765:15013 2:N:0:CAAAAG
ATATGTGGACTACAGGGGTTTCTAATCCTGTTTGCTCCCCACGCTTTCGAGCCTCAGCGTCAGTTACAGACCAGAGAGCCGCCTTCGCCACTGGTGTTCCTCCATATATCTACGCATTTCACCGCTACACATGGAATTCCACTCTCCTCTTCTGCACTCAAGTCTCCCAGTTTCCAATGACCCTCCCCGGTTGAGCCGGGGGCTTTCACATCAGACTTAAGAAACCGCCTGCGCTCGCTTTACGCCCAATAAATCCGGACAACGCTTGCAACCTACGTATTACCGCGGCTGCTGGCCGAGC
+
CGGGGGGGGGGGGGGGGGFGGGGGGGGGGGGGGGGGGGGGGGGGGGGGGGGGGGGGGGGGGGGGGGGGGGGGGGGGGGGGGGGGGGGGGFGGGGFGGGGGGGGGGGGGGGGGGGGGGGGGGGGGGGGGGGGGGGFEGGGGGGGGGGGGGGGGGGGGGGGGGGGGGGGFGGGGGGFGGGGGGGGGGGGGGDEGGGGGGGGEGGGGFFGFFGGAFE3)6@4AFFFFGFFFFDFFFFF@5>?3:AFD<)<E?FFFFBD?B>>9>B<23(34@))520,(33)638<>67>F9;03)).:(####
@M05025:20:000000000-B499F:1:1102:21441:15126 2:N:0:CAAAAG
ATATGTGGACTACACGGGTATCTAATCCTGTTTGCTCCCCACGCTTTCGAGCCTCAGCGTCAGTTACAGACCAGAGAGCCGCCTTCGCCACTGGTGTTCCTCCATATATCTACGCATTTCACCGCTACACATGGAATTCCACTCTCCTCTTCTGCACTCAAGTCTCCCAGTTTCCAATGACCCTCCCCGGTTGAGCCGGGGGCTTTCACATCAGACTTAAGAAACCGCCTGCGCTCGCTTTACGCCCAATAAATCCGGACAACGCTTGCCACCTAAGTATTACCGCGGCTGCTGGCCGATG
+
CGGGGGGGGGGGGGGGGGGGGGGGGGGGGGGGGGGGGGGGGGGGGGGGGGGGGGGGGGGGGGGGGGGGGGGGGGGGGGGGGGGGGGGGGGGGGGGGGGGGGGGGGGGGGGGGGGGGGGGGGGGGGGGGGGGGGGECAFGGGGGGGGGGGGGGGGGGGGGGGGGGGGGFGGDEEGGGFGGGGFEFGGEGGGGGGGGGGGGGGGGGFFGFFGGFFEFFFFFFFFFFGFFFFFFDFFFFFFFFF>FFFFFFFFBF><<2>6BF>??FF103@?AFFFF:?<><<44901(46(18?BFF(####
@M05025:20:000000000-B499F:1:1102:21972:15128 2:N:0:CAAAAG
ATATGTGGACTACCGGGGTTTCTAATCCTGTTTGCTCCCCACGCTTTCGAGCCTCAACGTCAGTTACCGTCCAGTAAGCCGCCTTCGCCACTGGTGTTCCTCCTAATATCTACGCATTTCACCGCTACACTAGGAATTCCGCTTACCTCTCCGGCACTCTAGATGGACAGTTTCCAAAGCAGTCCAGGGGTTGAGCCCCTGCCTTTCACTTCAGACTTGCCCGTCCGTCTACGCTCCCTTTACACCCAGTAAATCCGGAAAACTCTTGCCCCCTACGTGTTACCCCGGCGTCTGGCGTGCC
+
CFGGGGGGGGGGGGGGGGGGGGGGGGGGGFFGGGGGGGGGGGG>FEEG>EGGGGGFCFGD7FGGGGGGGGGGGGGGGGFGGGGGGFFFCCCFGGGGGGGGGGCFFEFCEAFCGG7FGEGGGEDFGEGGFGFFFGCEFGC,DEGGEGFEFFEDECEDEFCDCCGGGEGFGF>FFGGF9<<FGGGGEDF?GGGGCFG6CEG7EDFFFB>F>FGFFCEFAFFFF6)8DBBA@()9388.>D;B;CAF38))(.)6))603>0(((.).6227:F?;6(.(,(.(066((-(4((-4(2,(####
@M05025:20:000000000-B499F:1:1102:27614:15131 2:N:0:CAAAAG
ATATGTGGACTACCAGGGTTTCTAATCCTGTTCGCTACCCATGCTTTCGAGCCTCAGCGTCAGTTGCAGACCAGAGAGCCGCCTTCGCCACTGGTGTTCTTCCATATATCTACGCATTCCACCGCTACACATGGAGTTCCACTCTCCTCTTCTGCACTCAAGTTCAACAGTTTCTGATGCAATTCTCCGGTTGAGCCGAAGGCTTTCACATCAGACTTATTGAACCGCCTGCACTCGCTTTACGCCCAATAAATCCGGACAACGCTTGCCACCTACGTATTACCGCGGCTGCTGGCCGTAA
+
CFGGGGGGGGGGGGGGGGGGGGGGGGGGGGGGG7FGGFGGGGGCFGGGGGGGGGGGGGGGGGGGGGGGGGGGDGGGGGGGGGGGGGGGGGDGGGFFGGGGGGGGGGGGGGGGGGGGGGGGGGGGGGGGGGGGGGFGGGGGFGDGG?FGGGGGGGGGGGFGFGGGGFGGFFFGGGGGGGGGDDGFFFGAEGEGGG?FGGGGGGGGFFGFCGGFF@FFF>999FACG@BF>?FFBFFFFFDFFFFF?FDD@8EF4C?;>BDFFF6913(35:A2:?:?F??A76<)469(,(3:2?:1(####
@M05025:20:000000000-B499F:1:1102:26018:15141 2:N:0:CAAAAG
ATATGTGGACTACTGGGGTATCTAATCCTGTTTGCTCCCCACGCTTTCGAGCCTCAGCGTCAGTTACAGACCAGAGAGCCGCCTTCGCCACTGGTGTTCCTCCATATATCTACGCATTTCACCGCTACACATGGAATTCCACTCTCCTCTTCTGCACTCAAGTCTCCCAGTTTCCAATGACCCTCCCCGGTTGAGCCGGGGGCTTTCACATCAGACTTAAGAAACCGCCTGCGCTCGCTTTACGCCCAATAAATCCGGACAACGCTTGCCACCTACGTCTTACCGCGGCTGCTGGCGTACA
+
CGGGGGGGGGGGGGGGGGGGGGGGGGGFGGGGGGGGGGGGGGGGGGGGGGGDGGGGFGGGGGGFFGGGGGGGGGGGGGGGGGGGGGGGGGGGGGGGGGGDEFGGGGGGGGGGFGGGGEGGGGGGGGGGGGGGGGF=CFG9FGGGGGGGGGGGGGGGFFGGGFGG9EFGFC@EGGAFGGFGGGGFFDGGDGGGDGGGGGGGGGGDAFGFFCCFA=7@A6>FFFFFC@@EB@FF9B5>DB?:<BF>?EEF?1:>F947(-79>?B>F:B?>BBF?BBBF3(.3650(1(199BB:77?(####
@M05025:20:000000000-B499F:1:1102:7240:15143 2:N:0:CAAAAG
ATATGTGGACTACCGGGGTATCTAATCCTGTTTGCTCCCCACGCTTTCGAGCCTCAACGCCAGTTACAGTCCAGTAAGTCGCCTTCGCCACTGGTGTTCCTCCTAATATCTACGCATTTCACCGCTACACTAGGAATTCCACTTACCTCTCCTGCACTCCAGCCTGACAGTTTCCAATGCAGTCCAGGGGTTGAGCCCCTGCCTTTCACACCAGACTTGCCATGCCGTCTACGCTCCCTTTACACCCAGTAAATCCGGATAACGCTTGCCCCCTACGTATTACCGCGGCTGCTGCCCGTCA
+
CEFGGGGGFFGGGGGGGGGGGGGGGGGGGGGGGGGGGGGGDFGGGGGGGFGGGGGGGGGGGGGGGGGGGGGGGGGGGGGGGGGGGGGDGGGGGGGGGGGGDFGGGGGFGGGGGGGGGGGGGGGGGGGGGGGGGGGAFGGGGGGGGGGGGGGGGGGGGGGGGCFGGGGGGGGGGGGGFGGGGCGGGGCFGGGGGGGGGGGFECGGFFGFFGGFF>=BFFFFFFF;FEFFFFFF>E5BFFDFEFFFFFFFF;9??CEE@9>D69)8>:?(82?<B><BFF<B?F<<:9(-4(4170),.####
@M05025:20:000000000-B499F:1:1102:7646:15155 2:N:0:CAAAAG
ATATGTGGACTACAAGGGTATCTAATCCTGTTCGATACCCACGCTTTCGTGCCTCAGCGTCAGTAGGGCGCCGGTATGCTGCCTTCGCAATCGGAGTTCTGCGTGATATCTATGCATTTCACCGCTACACCACGCATTCCGCATACTTCTCGCCCACTCAAGAACGCCAGTTTCAACGGCTCGACGGCGTTGAGCACCGCATTTTTACCGCTGACTTGGCATCCCGCCTACGCACCCTTTAAACCCAATAAATCCGGATAACGCTCGCATCCTCCGTATTACCGCGGCTGCTGGCACTTTT
+
CGGGGGGGGGGGGGGFGGGGGGGGGGFGGGEGGGFFGGGG?FEGGGFGGGGGGGFGFCGGGGGGGGGEGGGEGGGGGGGGGGGGGFGEGGGGGGGGGFGGGFGGGGGGCGCDGGC<FGDEGGGGGGDCGFFGGGGGGDGGGGGGGGGGGEG>GGGGGFF?FGFGGGGGGGCDFFGGGGGECEEEGGGGGG578FF7CFDGGDD+@FFFAEDAB02A4?:FFFFFGFFF<0?275BEF?(64)6?:DEFF:)..)8>BB5?F<BF?F>BBBFF?B?F??::A?<:>(419(().,8?<####
@M05025:20:000000000-B499F:1:1102:3714:15204 2:N:0:CAAAAG
ATATGTGGACTACCGGGGTTTCTAATCCTGTTTGCTCCCCACGCTTTCGAGCCTCAGCGTCAGTTACAGACCAGAGAGCCGCCTTCGCCACTGGTGTTCCTCCATATATCTACGCATTTCACCGCTACACATGGAATTCCACTCTCCTCTTCTGCACTCAAGTCTCCCAGTTTCCAATGACCCTCCCCGGTTGAGCCGGGGGCTTTCACATCAGACTTAAGAAACCGCCTGCGCTCGCGTTACGCCCAATAAATCCGGACAACGCTTGCCACCTACGTATTACCGCGGCTGCTGGCCTGGG
+
CGGGGGGGGGGGGGGGGGGGGGGGGGGGGGGGGGGGGDGGAFFGGGGGGGGGGGGGGGGGGGGGGGGGGGGGGGGGGGGGGGGGGGGGDGGGGGGGGGGGGGGGGGGGGGGGGGGGGGGGGGGGGGGEFGGGGGFBFFGGGGGGGGFGFGGGGGGGGGGGFGGGFGGGGGGGGGGG9FGGGFGGGGGGGGGGD>?FGD>EGGGDFFG66+:A4;8;;FFFFF=5D@BF>BFFFFFFFB(<>BEF(7)71:BA9228(4>;B:09;?B()49<:7?::B7BFFFF?>9;0;(3:???4####
@M05025:20:000000000-B499F:1:1102:12012:15228 2:N:0:CAAAAG
ATATGTGGACTACTGGGGTTTCTAATCCTGTTTGCTCCCCACGCTTTCGAGCCTCAGCGTCAGTTACAGACCAGAGAGCCGCCTTCGCCACTGGTGTTCCTCCATATATCTACGCATTTCACCGCTACACATGGAATTCCACTCTCCTCTTCTGCACTCAAGTCTCCCAGTTTCCAATGACCCTCCCCGGTTGAGCCGGGGGCTTTCACATCAGACTTAAGAAACCGCCTGCGCTCGCTTTACGCCCAATAAATCCGGACAACGCTTGCCACCTACGTATTACCGCGGCTGCTGGCAAGGC
+
CGGGGGGGGGGGGGGGGGGGGGGGGGGGGGGGGGGGGGGGFFFGGGGGGGGGGGGGGGGGGGGGGGGGGGGGGGGGGGGGGGGGGGGGGGGGGGGGGGGGGGGGGGGGGGGGGGGGGGGGGGGGGGGGGGGGGGACFFGGGGFFGGGGGGGGGGGGGGGGGGGGGGGGGGFFGGGGGGFGGGGFGGGGGGGGGGGGGGGGGGGGFFGFFGGFFF8EFA9F6FAFG(,=@?5<@FFDF>?FFFFFFFEF0(38))6>94<09?F;>B6?FFFF07::01,<769A47,49(,3:?(4(####
@M05025:20:000000000-B499F:1:1102:20902:15253 2:N:0:CAAAAG
ATATGTGGACTACCGGGGTTTCTAATCCTGTTTGCTCCCCACGCTTTCGAGCCTCAACGTCAGTTACAGTCCAGTAAGTCGCCTTCGCCACTGGTGTTGCTCCTAATATCTACGCATTTCACCGCTACACTAGGAATTCCACTTACCTCTCCTGCACTCCAGCCTGACAGGTTCCAATGCAGTCCAGGGGTTGAGCACCAGCCTTTCACACCAGACTTGCCATTCCGGTTACGATCCTTTTACTCCCAGTACAACCGAATAACGTTTGCATCCAACCTATTACTGCCGCTGCAGGCGGCAT
+
C<F<,<,@<-CF<;F@@+FB@E@F9FAA@6,;6;@;ECF7CF7F76C,,:C,@CCF,9FC<@,C<FFD@C,:CCC,E@C6@:?CCF@@@:,99FG<FG,55A,E@AEGGG9FG7:FCFAAEGEE:FEGCG<<EECDF8E;;ECCE4=,@4,,D,,>333D8D?+@FFFFE6E==@@EDCF92E66B??C8@+*;8@,4*,,4;93/2+=@C*/-:9;9.8)+8++/(/((255))25)/:836+94).)/))))/,((0(6>@(,((49))).).((((-6FA-)).237(0((,3(####
@M05025:20:000000000-B499F:1:1102:27770:15253 2:N:0:CAAAAG
ATATGTGGACTACCCGGGTATCTAATCCTGTTCGCTACCCATGCTTTCGAGCCTCAGCGTCAGTTGCAGACCAGAGAGCCGCCTTCGCCACTGGTGTTCTTCCATATATCTACGCATTCCACCGCTACACATGGAGTTCCACTCTCCTCTTCTGCACTCAAGTTCAACAGTTTCTGATGCAATTCTCCGGTTGAGCCGAAGGCTTTCACATCAGACTTATTGAACCGCCTGCACTCGCTTTACGCCCAATAAATCCGGACAACGCTTGCCACCTACGTATTACCGCGGCTGCTGGCCGTAT
+
CCFGGGGGGGGGGGGGGGGGGGGGGGGGGGGGGGGGGGGGGGGFGGGGGGGGGGGGGGGGGGGGGGGGGGGGGGGGGGGGGGGGGGGGGGGGGGFFEGGGGGGGGDGGGGGGGGGGGGGGGGGGGGGGGF9FGGGGGGGFGGGGGFGGGGGGGDFFGGGFG8CFGGFGGGGGGGGGCFDGGGGF;FEFDGGGDGGGGGGGGGGGFFFF>=:>8>BFAFCF>BFFGD=E92?93;FFFF1F?>F:;E334;EEE?EFF9;6>:.79::?F06<37::?F<>0=AA(,7(((((578<(####
@M05025:20:000000000-B499F:1:1102:2838:15259 2:N:0:CAAAAG
ATATGTGGACTACCCGGGTTTCTAATCCTGTTCGCTCCCCACGCTTTCGAGCCTCAGCGTCAATGTTAGACCAGAAAATCGCCTTCGCCACTGGTGTTCCTCCAAATATCTACGCATTCCACCGCTACACTTGGAATTCCATTTTCCTCTTCTACATTCAAGTCTGTCAGTTTCCAATGCCGTTCCACGGTTAAGCCGTGGGCTTTCACATTAGACTAAACAGACCGCCTGCGCTCCCTTTACGCCCAATAAATCCGGACAACGCTTGTCACCTACGTATTACCGTCGCTGCTGGCAGCCG
+
@FGGGGGGFDFGGGGGGE+FEG9FFFFAFGGGGGGCFFGG8FGGGGFGGGFEGGG8FFCGDCGGGGGGGGFGGGGGGGGGGFFGGGGGGEGGFD5<,BFDFGGGGGFAFCFGGGGGFGF9EFGGGGGFGGGGGGGFFFGFCE@9EA9EGFGGGGGGGFGGGFFCGDF=DFEGGGGFFGGC+;CEG?CCE+@E>F7A,@CCDC9*/*=AFCFFFC?BFFFFFFFFG>28;08=@D>D3=8F6)+)65:>(/5)<AA00()(-2:1286().6554((((,)(*))-((-(,40))51(####
@M05025:20:000000000-B499F:1:1102:19760:15288 2:N:0:CAAAAG
ATATGTGGACTACCCGGGTATCTAATCCTGTTCGCTACCCATGCTTTCGAGCCTCAGCGTCAGTTGCAGACCAGAGAGCCGCCTTCGCCACTGGTGTTCTTCCATATATCTACGTATTCCACCGCTACACATGGAGTTCCACTCTCCTCTTCTGCACTCAAGTTCAACAGTTTCTGATGCAATTCTCCGGTTGAGCCGAAGGCTTTCACATCAGACTTATTGAACCGCCTGCACTCGCTTTACGCCCAATAAATCCGGACAACGCTTGCCACCTACGTATTACCGCGGCTGCTGGCCTAGA
+
CGGGGGGGGGGGGGGGGGGGGGGGGGGGGGGGGDGGGGGGGGGFGGGGGGGGGGGGGGGGGGGGGGGGGGGGGGGGGGGGGGGEGGGGGGGGGGGGGGGGGGGGGGGGGGGGGGGGGGGGGGGGGGGGGGGGGGGGGGGGGGGGGGGGGGGGGGGGGGGGGFGGGGGGGCEFGFGGDGGGGFFDFFGGG6CCDGFGGGGEGGFGFFGFFGGFF@@BFFEFFFFFD=BF9@FFFA46?;@A0>AE?38A/33=C5C;168>>:?B>8(->?A>F:2?0().3@ABF>1(,(-3:???1####
@M05025:20:000000000-B499F:1:1102:4391:15319 2:N:0:CAAAAG
ATATGTGGACTACAAGGGTATCTAATCCTGTTTGCTCCCCACGCTTTCGAGCCTCAGCGTCAGTTACAGACCAGAGAGCCGCCTTCGCCACTGGTGTTCCTCCATATATCTACGCATTTCACCGCTACACATGGAATTCCACTCTCCTCTTCTGCACTCAAGTCTCCCAGTTTCCAATGACCCTCCCCGGTTGAGCCGGGGGCTTTCACATCAGACTTAAGAAACCGCCTGCGCTCCCTTTCCGCCCAATAAATCCGGACAACGCTTGCCACCTACGTATTACCCCGGCTGCTGGCCTGGA
+
CGCEGGGGGGGGGGGGGGGCGGDGGGGGGGGGGGGGFGFFFCFFGGGFC@EGGFFCGGGCF7FGGGGGGGGGGGGGGGGGGGG@EFCGGGGFGEBFGGGGGGGGGFFD9EBFFGGGGCEGGGAEGFEGDF9=CFFECE@FGC9FGGGGGGGGGGGF?,,>FGGG9ADCDF>EFFFGAFDFFF8=EEEECEGCDF8DF8>CEDG<F)++=7@A4;)=FF<F+86;C@1A@D310AA@),,9:-*08@5)4242AAFF07399::3((34)5>7?0(41()-5*4)(4(49130)503(####
@M05025:20:000000000-B499F:1:1102:5270:15324 2:N:0:CAAAAG
ATATGTGGACTACACGGGTATCTAATCCTGTTTGCTCCCCACGCTTTCGAGCCTCAACGTCAGTTACCGTCCAGTAAGCCGCCTTCGCCACTGGTGTTCCTCCTAATATCTACGCATTTCACCGCCACACTAGGAATTCCGCTTACCTCTCCGGCACTCTAGAAAAACAGTTTCCAATGCAGTCCTGGGGTTAAGCCCCAGCCTTTCACATCAGACTTGCTCTTCCGTCTACGCTCCCTTTACACCCAGTAAATCCGGATAACGCTTGCCCCCTACGGATTACCGCGGCTGCTGGCCGGAC
+
CGGGEFGGEGFGCFGGGGGGGFFGGGCFGGEFGAF,CFGGC@FFGGGFFD@@FAG@FDFFGEGGFFGGGGGGGGFGGGGFGGG>EDDFEEGFGG9FGGGG?FFD<EFFFF9FGGGCGGGGEGGGE+@C,@,EFFGGFFGGGGEGGGGGGGFFG786CEG9;8C9;FE6:DEFFGGFEFGFFGAFG9<FFGGG>FDGGGG5EGFC4>FF>,1?4>EBAFEF88C8C>@FFFF<(5ADFF8F;<CF@ABA;;C)).93(4)4()48614:54?FF>0?(,8<B=AF:>170,13:)::4####
@M05025:20:000000000-B499F:1:1102:25025:15382 2:N:0:CAAAAG
ATATGTGGACTACTGGGGTATCTAATCCTGTTCGATACCCACGCTTTCGTGCCTCAGCGTCAGTAGGGCGCCGGTATGCTGCCTTCGCAATCGGAGTTCTGCGTGATATCTATGCATTTCACCGCTACACCACGCATTCCGCATACTTCTCGCCCACTCAAGAACGCCAGTTTCAACGGCTCGACGGCGTTGAGCACCGCATTTTTACCGCTGACTTGGCATCCCGCCTACGCACCCTTTAAACCCAATAAATCCGGATGAGGGTCGCATCCTCCGGATTACCGCGGCCGCTGCGCCGAAG
+
CE@FGGGGEFFDFFGGGGEGFGFGGFFGGGFEA@DA<FGGFGGGCGGGCF@CDGGGGFCFECEGGGGGDGGGGGGDFFCFFAEFG<@FCEGG<:E:FGCFFDGF:=EEFFCCGFFAFFGGABFE7BE@@FGGGGGEFGGGG>EEGFCFD9@ECC88EBFCDCCCG6CGGC4@DG,;;@C7;CE>8>?CCE=7<*++:87=EDCFAC<==EC))((4**56*969D?;>0??FF>)5:?(9))9/8:532)5<)).3>(0(()(((,(()((.).(((441)9.(((,4(,4(((--4####
@M05025:20:000000000-B499F:1:1102:4749:15548 2:N:0:CAAAAG
ATATGTGGACTACCCGGGTTTCTAATCCTATTTGCTCCCCACGCTTTCGGGACTGAGCGTCAGTTGCAGCCCAGATCGTCGCCTTCGCCACTGGTGTTCCTCCATATATCTACGCATTTCACCGCTACACATGGAATTCCACGATCCTCTACTGCACTCTAGCTATTTGGTTTCCACGGCTTACTGAAGTTTAGCTTCAGGCTTTCACCGCAGACCTCTATTGCCGCCTGCTCCCTCTTTACGCCCAATGATTCCGGATAACGCTCGCCACCTACGTATTACCGCGGCTGCTGGCACTACC
+
CGGGGGGGGDFGGGGGGGFEGGGGGGGGGGGFGGGGGFGGECCCGGGGGGGGGGGGGGGGGGGGGGGGGGGGGGGGGGGGGGGEGGGDGGGGGGGGGGGGGGGFGGGGFGGGGGGGGGGGGGGGGGGGGGGGGGGFGDGGGGGCFGGGGGFGGGGFDDDCEGGFGGGGGGGFGGGGGGGGDEGGGGGFGFFGGGGGGGGGGGDFFFGFA5DB49BFFFEBFF+@>@@FF;FEAFFFF1;@EEDBFDFF;@EFEEF@>6D?<??101;FBFB:<?B:4<A:)94?F>(1,((4)(445####
@M05025:20:000000000-B499F:1:1102:4156:15555 2:N:0:CAAAAG
ATATGTGGACTACCGGGGTATCTAATCCTGTTTGCTCCCCACGCTTTCGAGCCTCAACGTCAGTTACCGTCCAGTAAGCCGCCTTCGCCACTGGTGTTCCTCCTAATATCTACGCATTTCACCGCTACACTAGGAATTCCGCTTACCTCTCCGGCACTCTAGAAAAACAGTTTCCAATGCAGTCCTGGGGTTAAGCCCCAGCCTTTCACATCAGACTTGCTCTTCCGTCTACGCTCCCTTTACACCCAGTAAATCCGGATAACGCTTGCCCCCTACGTATTACCGCGGCTGCTGGCCTCAC
+
CGGGGGGGGGGGGGGGGGGGGGGGFGGGGGGGGGGGGGGGDFFFGGGGGGFGGGGFGGGGGGGGGGGGGGGGGGGGGGGGGGGGGGGGGGGGGGGGGGGGGGGGGGGGGGGGGGGGGGGGGGGGGGGGGGGFGGGGGGGGGGGGGGGGGGFGGGGGGGGGGGGGGGGGGGGGGGGGFGGFFGGGGGGFGGGGFFFGFFGGDFGFFAGFFGFFFFFFFFFFFFFFGEFFDDFE;EF>BDF4=)A=A)=F;@E?5CEFFFBF?>FF;?F?FFF:>B04:??B?FA<0;90114<F??64####
@M05025:20:000000000-B499F:1:1102:22708:15556 2:N:0:CAAAAG
ATATGTGGACTACTCGGGTATCTAATCCTGTTTGCTCCCCACGCTTTCGAGCCTCAGCGTCAGTTACAGACCAGAGAGCCGCCTTCGCCACTGGTGTTCCTCCATATATCTACGCATTTCACCGCTACACATGGAATTCCACTCTCCTCTTCTGCACTCAAGTCTCCCAGTTTCCAATGACCCTCCCCGGTTGAGCCGGGGGCTTTCACATCAGACTTAAGAAACCGCCTGCGCTCGCTTTACGCCCAATAAATCCGGACAACGCTTGCCACCTACGTATTACCGCGGCTGCTGGCCGACT
+
CGGGGGGGFGGGGGGGGGGGGGGGGGGGGGGGGGGGGGGGGGGGGGGGGGGGGGGGGGGGGGGGGGGGGGGGGGGGGGGGGGGGGGGGGGGGGGGGGGGGGGGGGGGGGGGFGGGEGGGGGGGGGGGGGGGGGGA=CEFGGGGGGGGGGGGCEFGGGGGEGGGGGGGGGGFCFGGGGGGGGGGGGGGGG6E@>F6EFCDGGC45AFGFFFGF+;3@FFCFAFFFF16D9?F?>F3;),3F?<FFB>DB?B?A<6<BFF@9>11>B?B6@:9<<8BBF:2<??AF(((49;6672?:2####
@M05025:20:000000000-B499F:1:1102:5113:15581 2:N:0:CAAAAG
ATATGTGACTACTAGGGTTTCTAATCCTGTTCGCTCCCCACGCTTTCGCTCCTCAGCGTCAGTTACAGACCAGAGAGTCGCCTTCGCCACTGGTGTTCCTCCACATCTCTACGCATTTCACCGCTACACGTGGAATTCCACTCTCCTCTTCTGCACTCAAGTTCCCCAGTTTCCAATGACCCTCCCCGGTTGAGCCGGGGGCTTCCCCATCAGACTTAAGAAACCGCCTGCGAGCCCTTTACGCCCAATAATTCCGGCCCACGCTTGCCACCTACGTATTATCCCGCCTCCTGGCCCGCTT
+
CGGGGGCFEGGGFCEEEGGGGGGGGGGGFDFGEGCD7CFFCECC7FEFGGFG8<E,@CFEECFGFFFGGFGGG@C,:EFCFCFFGGDGGGGFG<FFEGFFAFEFFFGFGGGGGGGG:EFGGGGGGGGGGGGFEEFEFGGFGGGGGEGG4@EGFFGGC3D,CEC8DG?8@DADGCD,>@CA?8=DEGGGEGGDCGGE>EDEED7F)2*2ACGF4353A+.1++8AF;9D;(5218D>F0192A:),7;F(45<<<::(()(,-4921<(9)51:0:(,45::*)..8060((().2(4####
@M05025:20:000000000-B499F:1:1102:12825:15646 2:N:0:CAAAAG
ATATGTGGACTACCCGGGTATCTAATCCTGTTTGCTCCCCACGCTTTCGTGCCTCAGTGTCAATGTTGGTCCAGGTAGCTGCCTTCGCCATGGATGTTCCTCCTGATCTCTACGCATTTCACTGCTACACCAGGAATTCCGCTACCCTCTACCACATTCTAGTCATCCAGTATCCACTGCAGTTCCCAGGTTGAGCCCAGGGCTTTCACAACGGACTTAAATAACCACCTACGCACGCTTTACGCCCAGTAATTCCGAGTAACGCTTGCACCCTTCGTATTACCGCGGCTGCTGGCCCGTG
+
CFGGGGGGGGGGGGGGGGGGGGGGGGGGGGGGGGGGGGGGFGGGGGGGGGGGGGGGGGGGGGGGGGGGFGGGGGGGGGGGGGGGGGGGGGGGGGGGGGGGGGGGGGGGGGGGGGGGGGGGGGGGGGGGGGGGGGGGGFGGGGGGEGFFFGGGGGGGGGGGFFGGGGGGGGGGECFGGGGGGGGGGGGGGGGGFCDGGGGGGGGGFFGFFGGFFF9=AFEFFFFFGBBF>BFB=?BFF>DDFEF>DADF6@CCE<5?@(=?FCEFFFFFFFFF@FF::?BF06<>496>FF6<?D?F(####
@M05025:20:000000000-B499F:1:1102:19807:15708 2:N:0:CAAAAG
ATATGTGGACTACCCGGGTTTCTAATCCTGTTTGCTCCCCACGCTTTCGAGCCTCAGCGTCAGTTACAGACCAGAGAGCCGCCTTCGCCACTGGTGTTCCTCCATATATCTACGCATTTCACCGCTACACATGGAATTCCACTCTCCTCTTCTGCACTCAAGTCTCCCAGTTTCCAATGACCCTCCCCGGTTGAGCCGGGGGCTTTCACATCAGACTTAAGAAACCGCCTGCGCTCGCTTTACGCCCAATAAATCCGGACAACGCTTGCCACCTACGTATTACCGCGGCTTCTGGCCGTTA
+
CGGGGGGGGGGGGGGGGGGGGGGGGGGGGGGGGGGGGGGGGGGGGGGGGGGGGGGGGGGGGGGGGGGGGGGGGGGGGGGGGGGGGGGGCGGGGGGGGEGGGGGGGGGGGGGGGGGGGGGGGGGGGGGGGGGGGGGGGGGFGGFFGGGGGGGGGGGGGGGGFGGGDGGGGGGGGGGGGGFFGFGFGGGGGDGCDCFGGGDGGGGDFFG+7+CFFEEEFFFFCFCFG89D@FFF9>@EEFFF6)75:>>@B:?)<ADFB>)4(4:>;1?6)5<2?:???1)-8FF2(--(,((.6>8?(####
@M05025:20:000000000-B499F:1:1102:5041:15717 2:N:0:CAAAAG
ATATGTGGACTACCGGGGTATCTAATCCTGTTCGCTACCCATGCTTTCGAGCCTCAGCGTCAGTTGCAGACCAGAGAGCCGCCTTCGCCACTGGTGTTCTTCCATATATCTACGCATTCCACCGCTACACATGGAGTTCCACTCTCCTCTTCTGCACTCAAGTTCAACAGTTTCTGATGCAATTCTCCGGTTGAGCCGAAGGCTTTCACATCAGACTTATTGAACCGCCTGCACTCGCTTTACGCCCAATAAATCCGGACAACGCTTGCCACCTACGTATTACCGCGGCTGCTGGCCCCTG
+
CGGGGGGGGGGGGGEGGGGGGGGGGGGGGGGGFGGGGGGGFG@FGGGGGGGGGGGGGGGGGGGGGGGGGGGGGGGGGGGGGGEGGGGGGGGFGGDGGGGDFGGGFGGGGGGGFGGGGGGEGGFGGGGGGGGGFGGGGGGGGGD@DFFGGGGGGGGGGGGGGGGCCEGGGGGGGGGGFFGGGGGCGGGGGGGD7?FGGGCGEGGFFFGFFGGFABBFFFFF6+B@FB28>D>((;=A>>DF6CF80>D:?FEAEEFF9>>9>F?2><F?F:9?0.,.34)6.@AA<((--((-303((####
@M05025:20:000000000-B499F:1:1102:27493:15721 2:N:0:CAAAAG
ATATGTGGACTACCGGGGTTTCTAATCCTGTTTGCTCCCCACGCTTTCGAGCCTCAGCGTCAGTTACAGACCAGAGAGCCGCCTTCGCCACTGGTGTTCCTCCATATATCTACGCATTTCACCGCTACACATGGAATTCCACTCTCCTCTTCTGCACTCAAGTCTCCCAGTTTCCAATGACCCTCCCCGGTTGAGCCGGGGGCTTTCACATCAGACTTAAGAAACCGCCTGCGCTCGCTTTACGCCCAATAAATCCGGACAACGCTTGCCACCTACGTATTACCGCGGCTGCCGGCCGTGC
+
C<FGGGGGGGGGGGGGGGFGGGGGGGGGGGFGGGGGGFEFGGGDGGGGGGGGGGGGGGGGGGGGGGGGFGGGGGGGFGGGGGGGDGGGGDGGGGGGGGGGGGGGGGGGGGGGGGGGGDGGGGGGGGGGGGGGGGEECFFGGGGGGGGGGGGGGGGC89EGEFFGGGGGGGGGGGGGCFGGGGGGGGGGG57?CF?FGGGGGDGDFFGFFGGF4=@FFFCAFAAFGFFFF?@<>F:B07:FB>F>?EEF:(,3<AAB01729?6602<6382?F?>B0449?FBA:((-(,((((--4####
@M05025:20:000000000-B499F:1:1102:10325:15781 2:N:0:CAAAAG
ATATGTGGACTACTCGGGTTTCTAATCCTGTTCGCTACCCATGCTTTCGAGCCTCAGCGTCAGTTGCAGACCAGAGAGCCGCCTTCGCCACTGGTGTTCTTCCATATATCTACGCATTCCACCGCTACACATGGAGTTCCACTCTCCTCTTCTGCACTCAAGTTCACCAGTTTCTGATGCAATTCTCCGGTTGAGCTGAAGGCTTTCACATCAGACTTATTGAACCGCCTGCACTCGCTTTACGCCCAATACATCCGGACAACGCTTGCCACCTACGTATTACCGCGGCTGCTGGCCAGTC
+
CFGGGGGGFGGGFGGGGGGGGGGGGGGGGGGGFGE@FGGGDGGGGGGGEGGGGGGGGGGGEGGGGGG?FFEFGGFGGEFFGGGGGGGC@FDGGGFGGGFGGGGGGGGCFGGGGGFGGEGFFFGGGGGGGCFGGGGGGGGFGGGGGGGGGGGFDEAFGFGG8EDGG=,@E8FGGGGGGGFFGGGGGGG9EEEEDGGG,@79EDFGFFGFFGFFFE9CFFEFCF>FG9=BFFF2>F=;5@=4>CFF0>DBD8;);<)6,3B(,3790(415(4514>?B2)),6<DB>0-(7(12>06.####
@M05025:20:000000000-B499F:1:1102:27629:15879 2:N:0:CAAAAG
ATATGTGGACTACTAGGGTATCTAATCCTGTTCGCTACCCATGCTTTCGAGCCTCAGCGTCAGTTGCAGACCAGAGAGCCGCCTTCGCCACTGGTGTTCTTCCATATATCTACGCATTCCACCGCTACACATGGAGTTCCACTCTCCTCTTCTGCACTCAAGTTCAACAGTTTCTGATGCAATTCTCCGGTTGAGCCGAAGGCTTTCACATCCGACTTATTGAACCGCCTGCACTCGCTTTACGCCCAATAAATCCGGACAACCCTTGCCACCTACGTATTACCGCGGCTGCTGGCCATGC
+
C9C@FCF<FGGD<<EFDEECE<FC9FEGG<@FFEGGG:FFGGGGGCG<CF,CC8FEFGECBCCE<EF@FF@FFGDFFFGG@@F@FG7FGCFGFCFGFGABF9EECFGAEFGCEF7FG7FG9FE7F=CFGG<FA@,,A=@C@B;FCEBBED9FEA8CD,DDCDD,>ABF3377,@EG;DFA=D=,@,@,=8>7CD6D?CC5**7?69++?<CA6>)4@:99>+=+;B2;>@59(;?A536.(.;)6=A5,(6)763@2()3((((((..9()48((5,8>4.9<4:B2071-(,)((,####
@M05025:20:000000000-B499F:1:1102:14936:15885 2:N:0:CAAAAG
ATATGTGGACTACCCGGGTATCTAATCCTGTTTGCTCCCCACGCTTTCGCACCTGAGCGTCAGTCTTTGTCCAGGGGGCCGCCTTCGCCACCGGTATTCCTCCAGATCTCTACGCATTTCACCGCTACACCTGGAATTCTACCCCCCTCTACAAGACTCTAGCCTGCCAGTTTCGGATGCAGTTCCCAGGTTGAGCCCGGGGATTTCCCATCCGACTTGACAGACCGCCTTCGTGCGCTTTAGGCCCAGTCATTCCGATTAACGCTTGCACCCTCCGTATTACCGCGGCCGCTGGCCTGGA
+
@FFGGGGGFGFFFFGEGGGGGGGGGGGFGGGGGGGGFFGEFEEGGGGGGGCFGFFDGGGFGFEGGGFGGGGFEFGEE@FGGGECEFGGCCGGGGGGGGGDDFFFG9FFGGGEFGGGFGGFFGGE:@CGCFGAFGE@FGGGCEFFDEGGG?AFF@C6DGFED9EFFFGGGC>DDGGE5?E>FGE9DGFD6*<,28FEGCC58C)*;*;+*37=:0;658<467?FG:;3(().(00<B>15:2*)()0>18)6))-63(780)--44:BF24?<B:2(-,.4?A42>90((,-90424####
@M05025:20:000000000-B499F:1:1102:15307:15905 2:N:0:CAAAAG
ATATGTGGACTACTGGGGTATCTAATCCTGTTTGCTCCCCACGCTTTCGAGCCTCAACGTCAGTTACAGTCCAGTAAGTCGCCTTCGCCACTGGTGTTCCTCCTAATATCTACGCATTTCACCGCTACACTAGGAATTCCACTTACCTCTCCTGCACTCCAGCCTGACAGTTTCCAATGCAGTCCAGGGGTTGAGCCCCTGCCTTTCACACCAGACTTGCCATGCCGTCTACGCTCCCTTTACACCCAGTAAATCCGGATAACGCTCGCCCCCTACGTATTCCCGCGGCTGCTGTCCGCTA
+
CFGDGGGGFGGGGGGGGGGGGGGGGGGGGGGGGGGAFFE7EGGGGGGGGFGGGGGGGGGGGEEGGGGGGGGGGGGGGGGGGDGGGGGGGGGGGFFGGGDDCGFFGGGGGGGGGGEDGGGGGGGGGGGGGFFGEGGFFGGFGGGGGGGG9EGGGFFGFGGGG8DD8F8DGGDEGGGGGFFGDGFGGGG8EEGEGGGGGGGGGGDGFFGFBCCBFF)8A69+38BFC>AD=DF42A?DEB=A=*BAEA5F?57).9C@>6)41.32>?((8>6;19(.8<?<(*),2((((-,62:)5,####
@M05025:20:000000000-B499F:1:1102:16743:15909 2:N:0:CAAAAG
ATATGTGGACTACTAGGGTATCTAATCCTGTTTGCTCCCCACGCTTTCGAGCCTCAACGTCAGTTACAGTCCAGTAAGTCGCCTTCGCCACTGGTGTTCCTCCTAATATCTACGCATTTCACCGCTACACTAGGAATTCCACTTACCTCTCCTGCACTCCAGCCTGACAGTTTCCAATGCAGTCCAGGGGTTGAGCCCCTGCCTTTCCCACCAGACTTGCCATGCCGTCTACGCTCCCTTTACACCCAGTAAATCCGGATAACGCTTGCCCCCTCCGTATTACCGCGGCTCCTGGCCAACA
+
CGGGGGGGGGGGGGGGGGGGGGGGGGGGGGGGGGGGGGGCE@FGGGGGGGGGGGGGGGGGGGCGGGGGGGGGGGGGGGGGGGGGGGGGGFGGGGGGGGGGGGGGGGGGGGGGGGGGGGGGGGGDGGGGGGGGGFGGGGGFGGGGGGGDFGGGGGGGGGFGGFCFGGGGGGGGGGGGFFGGGGGGGGGGDEGGGGGFG?DGFGGGFFC+9@99AD)59F3F44F4ABAD9@>CBF45?>@FE4:FEAD:759???6=07512)721<@DF;64620((41?:*4430(3(,(-.5(3,####
@M05025:20:000000000-B499F:1:1102:2151:15911 2:N:0:CAAAAG
ATATGTGGACTACCGGGGTTTCTAATCCTGTTTGCTCCCACGCTTTCGAGCCTCAGCGTCAGTTACAGACCAGAGAGCCGCCTTCGCCACTGGTGTTCCTCCATATATCTACGCATTTCACCGCTACACATGGAATTCCACTCTCCTCTTCTGCACTCAAGTCTCCCAGTTTCCAATGACCCTCCCCGGTTGAGCCGGGGGCTTTCACATCAGACTTAAGAAACCGCCTGCGCTCGCTTTACGCCCAATAAATCCGGACAACGCTTGCCACCTACGTCTTACCGCGGCTGCTGTCACTGTG
+
CGGGGGAFFGGGFGGG@FFGDFFFFGGFFGGGGGGGGGGGGDGDGDFEFEGCGGGGGGGGGGGGGGG9FEDFCFFFFGGGGEEGGGGCFEGGGGDGCGGGGGFFGGGGGGGGGG?CFFGGGGGGGGGGGGGGGE9ECFAFFDFGGGGGGGFGCGGGGG8DCE8=CFGGFFAEGGGFFFFGCGGGGGGGGEGGG5CGG>DGGGGFFFFFFCFFF@;3CACF+;58F99>03>>>EB35:0><2)045>)2?)4420(-4563(491:?:)6<328>?B(234=::1(7961:2:.8<<####
@M05025:20:000000000-B499F:1:1102:9621:15937 2:N:0:CAAAAG
ATATGTGGACTACAAGGGTATCTAATCCTGTTTGCTCCCCACGCTTTCGAGCCTCAACGTCAGTTACAGTCCAGTAAGTCGCCTTCGCCACTGGTGTTCCTCCTAATATCTACGCATTTCACCGCTACACTAGGAATTCCACTTACCTCTCCTGCACTCCAGCCTGACAGTTTCCAATGCAGTCCAGGGGTTGAGCCCCTGCCTTTCACACCAGACTTGCCATGCCGTCTACGCTCCCTTTACACCCAGTAAATCCGGATAACGCTTGCCCCCTACGTATTACCGCGGCTGCTGGCCTAAG
+
CGGGGGGGGGGGGGFGGGGGGGGGGGGGGGGGGGGGGGGGGGGGGGGGGGFGGGGGGGGGGGGGGGGGGGGGGGGGGGGGGGGGGGGGGEGGGGGGGGGGGGGGGGGGGGGGGGGDFGGGGGGGGGGGGGGGGGGGGGGGGGGGGGFGGGGGGGGGGGGFGGGGGGGGGGGGGGGGFGGGGGGCDGGFEGGGGGFGGGGFGGGGFFGFFGFEFF@CFFFFA8F6CEBFF95>DEBFFFFFFFFFFAA38=EE<EFF;9EDF@@0@;18>6;:>(44(()68F9ABF>0716???00.####
@M05025:20:000000000-B499F:1:1102:21955:15944 2:N:0:CAAAAG
ATATGTGGACTACTCGGGTATCTAATCCTGTTTGCTCCCCACGCTTTCGAGCCTCAACGTCAGTTACAGTCCAGTAAGTCGCCTTCGCCACTGGTGTTCCTCCTAATATCTACGCATTTCACCGCTACACTAGGAATTCCACTTACCTCTCCTGCACTCCAGCCTGACAGTTTCCAATGCAGTCCAGGGGTTGAGCCCCTGCCTTTCACACCAGACTTGCCATGCCGTCTACGCTCCTTTTCCACCCAGTAAATCCGGATAACGCTTGCCCCCCACTAGTTACCGCGGCGGCTGGCCACCT
+
CGGGGGGGGGGGGGGGGGGGGGGGGGGGGGFGGGGGGGGGGGGGGGGGCGEGGFGGFGGGFGGGGGGGGGFFGGGGGGGGGGGGGGGGGGGFF8EFGDGGFFFEF9FFAFGGGGGG@FEFGGCFGECEFG<FFFFGGGEGFE;E9EGCADGF4>=E=,D>DDGD888DFDFGGGAFBDDFF8=DFFGGGCGCDGCDFC>+>D@?CCGF6,;*3:0:A=6@;FF*A))*0()*6B??>(8@>49+*=58(/)69<?.(,.(()/((,6(8:):((((,.,.-/69(370((,424120####
@M05025:20:000000000-B499F:1:1102:18512:15977 2:N:0:CAAAAG
ATATGTGGACTACACGGGTTTCTAATCCTGTTTGCTCCCCACGCTTTCGAGCCTCAACGTCAGTTACAGTCCAGTAAGTCGCCTTCGCCACTGGTGTTCCTCCTAATATCTACGCATTTCACCGCTACACTAGGAATTCCACTTACCTCTCCTGCACTCCAGCCTGACAGTTTCCAATGCAGTCCAGGGGTTGAGCCCCTGCCTTTCACACCAGACTTGCCATGCCGTCTACGCTCCCTTTACACCCAGTACATCCGGATAACGCTTGCCCCCTACGTATTACCGCGTCTGCTGCCCGAAC
+
CFGGGGGGGGGGGGGGGGGDGGGGGGGGGGGGGGGGGGGGFGGGGGGGGGGGGGGGGGGGGGGGGGGGGGGGGGGGGGGGGGGGGGGGGGGGGGGGGGGGGGGGGGGGGGGGGGGGGGGGGGGGGGGGFGGGGGGGGGGGGGGGGGGGGGGGGGGGGGFGFGGGGGGGGGB9DGGGGGGFFDGGFGFFEEGGGGGG6CDGGGGGFFGFFGG594=BFFFFFFFFG@AFBFFE2)):B=BFFEF6@):)(69)19CFFB)3?E)60?@6>?71-4(,23<)54><(3,-4:?><4)(.####
@M05025:20:000000000-B499F:1:1102:24180:16002 2:N:0:CAAAAG
ATATGTGGACTACAGGGGTATCTAATCCTGTTCGCTACCCATGCTTTCGAGCCTCAGCGTCAGTTGCAGACCAGAGAGCCGCCTTCGCCACTGGTGTTCTTCCATATATCTACGCATTCCACCGCTACACATGGAGTTCCACTCTCCTCTTCTGCACTCAAGTTCAACAGTTTCTGATGCAATTCTCCGGTTGAGCCGAAGGCTTTCACATCAGACTTATTGAACCGCCTGCACTCGTTTTACGCCCAATAAATCCGGACAACGCTTGCCACCTACGATTTACCCCGGCTGCTGCGCAGCG
+
CFGGGGFGGGGFFEGCGGGGFGGGGGGGGGGFFGGGGGGGGGGDFAECGG@@CGGFGGGGGGGGGGGGGGFGGGGGGGGGGGGGGFGGGGEGGGGGGGG9FGGGGGGGDGGGGGGGGCFFFGGGGGGGGG9DAF@FGGGFGGGGF,>EGGGGGGGDFGGGG?F:DFGGCGGFFFAFGGFGGGF,7>=EGEGGGGFFGGGE*@FG5AGFFGGFF3@FFFCAFFFFG29BFFFF:F=AF@?A?EFD;A3;18;)9<689(27;B?;>1((729?(38:?(((44:2(-4(-(-::>)((####
@M05025:20:000000000-B499F:1:1102:24867:16071 2:N:0:CAAAAG
ATATGTGGACTACTAGGGTTTCTAATCCTGTTTGATCCCCACGCTTTCGCACATCAGCGTCAGTTACAGACCAGAAAGTCGCCTTCGCCACTGGTGTTCCTCCATATCTCTGCGCATTTCACCGCTACACATGGAATTCCACTTTCCTCTTCTGCACTCAAGCTTTCCAGTTTCCAATGACCCTCCACGGTTGAGCCGTGGGCTTTCACATCATACTTAAAAAACCGCCTACGCGCGCTTTACGCCCAATAATTCCGGATAACGCTTTCCACCTACGTATTACCGCGGCTCCTGGCCGAGG
+
BFGGGEF<6C9C@CFGCDEFEECCF9<AFGDAEGFFF<EDFGGGD@FFEFGGGGGGGGGGGGGGCF9EGGG<CE8@6,<ECGCCCC,BFGGFDG<,BFFGGCDFG9AF,:CFGEFEEGGFFGGG@7C=FGGCGGG@FFFFEFGF9;DCG;DF;F8C@,6,,,,@9EFFGG6>>EEFD9=,=,A?FE8DE>F>;D,DEC>9C*;CFFG6BFGF<CAEFCCA+BFBGF=>9>E=24>::69)136>7)7<((5)..692(7?:<7813((*.648:(,8(.)(/.4<69106(-.4(:0####
@M05025:20:000000000-B499F:1:1102:12911:16090 2:N:0:CAAAAG
ATATGTGGACTACAGGGGTTTCTAATCCTGTTCGCTACCCATGCTTTCGAGCCTCAGCGTCAGTTGCAGACCAGAGAGCCGCCTTCGCCACTGGTGTTCTTCCATATATCTACGCATTCCACCGCTACACATGGAGTTCCACTCTCCTCTTCTGCACTCAAGTTCAACAGTTTCTGATGCAATTCTCCGGTTGAGCCGAAGGCTTTCACATCAGACTTATTGAACCGCCTGCACTCGCTTTACGCCCAATAAATCCGGACAACGCTTGCCACCTACGTATTACCGCGGCTGCTGGCCTCGA
+
CGGGGGGGGGGGGGGGGGGGGGGGGGGGGGGGGGGGGGGGGGGGGGGGGGGGGGGGGGGGGGGGGGGGGGGGGGGGGGGGGGGGGGGGGGGGGGGGFGGGGGGGGGGGGGGGGGGGGGGGGGGGGGGGGGGGGGGGGGGGGGGGGGGGGGGGGGGGGGGFGGGGGFGGGGGGGGGGGGGGGCFFDCEEGGGGDFGGGGDGGGGDFFGFFGC>?:B@FFEFFFFFG>BF=@;>=FBFAB?FFFFB@5:B1@;@4CFFB6DB9<89>B0:>?FFFB7>2(3-(1:<136,(((-),46:####
@M05025:20:000000000-B499F:1:1102:15798:16106 2:N:0:CAAAAG
ATATGTGGACTACTGGGGTTTCTAATCCTGTTCGCTACCCATGCTTTCGAGCCTCAGCGTCAGTTGCAGACCAGAGAGCCGCCTTCGCCACTGGTGTTCTTCCATATATCTACGCATTCCACCGCTACACATGGAGTTCCACTCTCCTCTTCTGCACTCAAGTTCAACAGTTTCTGATGCAATTCTCCGGTTGAGCCGAAGGCTTTCACAGCAGACTTATTGAACCGCCTGCACTCGCTTTACGCCCAATAAATCCGGACAACGTTTGCCACCTACGTATTACCGCTGCTGCTGGCATGAC
+
CFGGGGGGGGGC@FGGGGFFCGGGGGGGGGGGGGGGGGGGGGGGGGGGGGFGGFGGGGGGGGGGGGGGGGGGGGGGGGGGGGGEFFGEGDCFGGGGGGFGGGGFGGGGGGGGGGGGGFGGGGGGGDGEGGGGGGGGGGGF9EFFEGCFGGGFFGGGGGGGGDEGFFGGFFGCFFCGFFGFGFGECDGGGGEEDFG8,C5EGCCG5CGFF7+/;)<4>ACFF8CFG59DB?>2-/9;F9(=176565)80:;E37<39(0(-4((,426?<9??2:>67<),84201(-(4)))).4(####
@M05025:20:000000000-B499F:1:1102:10364:16152 2:N:0:CAAAAG
ATATGTGGACTACTGGGGTTTCTAATCCTGTTTGATCCCCACGCTTTCGCACATCAGCGTCAGTTACAGACCAGAAAGTCGCCTTCGCCACTGGTGTTCCTCCATATCTCTGCGCATTTCACCGCTACACATGGAATTCCACTTTCCTCTTCTGCACTCAAGTTTTCCAGTTTCCAATGACCCTCCACGGTTGAGCCGTGGGCTTTCACATCAGACTTAAAAAACCGCCTACGCGCGCTTTACGCCCAATAATTCCGGATAACGCTTGCCACCTACGTATTCCCGCGGCTGCGGGCCGCCT
+
CGGGGGGGGGGGGGGGFGGEGGGGGGGGGGGGGGGGGGGGGGGGGGGGDGGGGGGGGGGGGGGGGGGGGGGGGGGGGGGGGGGGGGFEFCCGGGGFGGGGGGGGGGGGGGGGGGGGGGGGGGGGGGGGGE9EGGGG=FFGGGGFGGGGGGGGGGGGGGGG8EFGGGFGGGGGGGGGGFDE7DDFGDFGGGGGGFGGGGGGGCDFFFGFFFGFFF3=FEE>AFADG@=E@@EFDF;BE@BE0>FA<F5@0182<>44405:BAB(3::1@>)54:BFFBFA0*.81;11(((-(,(,-####
@M05025:20:000000000-B499F:1:1102:9596:16154 2:N:0:CAAAAG
ATATGTGGACTACAGGGGTTTCTAATCCTGTTCGCTACCCATGCTTTCGCTCCTCAGCGTCAGTAACTGCCCAGTAACCTGCCTTCGCCATCGGTGTTCCTCCTGATATCTGCGCATTTCACCGCTACACCAGGAATTCCAGTTACCCCTACAGCACTCAAGTTATGCCCGTATCGCCTGCACGCCCGGAGTTAAGCCCCAGAATTTCACAGACGACGCGACAAACCACCTACGAGCCCTTTACGCCCAGTAATTCCGGACAACGCTCGCACCCTACGTATTACCGCGGCTGCTGGCTTGA
+
CGGGGGGGGGGGGGGGGGGGGGGGGGGGGGGGGGGGGGGGGGGGGGGGGGGGGGGGGGGGGGGGGGGGGGGGGGGGGGFGGGGGGGGGGGGGGGGGGGGGGGGGGGGGGGGGGGGGGGGGGGGGGGGGFGGGGGGFFFGGGAFGGGFGGGGGGGFFGGGGGGGGGGGFCGGEGGFEGDEGGGGGDGGGGGGEGGGGGGGGGGFFFFGFFGGFFFF@EB@F353>*22ADDA;@BE::;BF?FFFBEEF::.54<<<94><602:9>??@BFFFFF:6,.4)?2)6414(791,23(2####
@M05025:20:000000000-B499F:1:1102:18152:16168 2:N:0:CAAAAG
ATATGTGGACTACTAGGGTATCTAATCCTGTTTGCTCCCCACGCTTTCGAGCCTCAACGTCAGTTACCGTCCAGTAAGCCGCCTTCGCCACTGGTGTTCCTCCTAATATCTACGCATTTCACCGCTACACTAGTAATTCCGCTTACCTCTCCGGCACTCTATATGGACAGTTTCCAAAGCAGTCCAGGTGTTGAGCCCCTGCCTTTCACTTCAGACTTGCCCGTCCGTCTACGCTCCCTTTACACCCACTAAATCCTGATACCGCTTGCCCCCTACGTCTTCCCGCGGCTGCTGCACGGGT
+
CCFCGGDEGGGGFGFGDCFCGGGGFG@<FGEAFGF<ECGDF:@CFEGC@FCCFFGF@FEF6F:FCCGGGG@C:FGGEGGGEGGGCFCC:F@FE8FF<FGGGGFGEABEAFFC<<@?FCFGGE<=FCB@=EEEG,;@F9FCGG@>EEFGC,,,@=8BCCFGC,,7@,=@D+66;EDG;E?,;@AGDGCE,DFGGFDF9@DD*9;769:@EGGFE*1>/:68AFB59>5)5-6>B45?.35AE3A7=;BF(3.()95())2).))2113(<?0<96(4(,((-*6((,((46;?0?).(####
@M05025:20:000000000-B499F:1:1102:14265:16196 2:N:0:CAAAAG
ATATGTGGACTACCCGGGTATCTAATCCTGTTCGCTACCCATGCTTTCGAGCCTCAGCGTCAGTTGCAGACCAGAGAGCCGCCTTCGCCACTGGTGTTCTTCCATATATCTACGCATTCCACCGCTACACATGGAGTTCCACTCTCCTCTTCTGCACTCAAGTTCAACAGTTTCTGATGCAATTCTCCGGTTGAGCCGAAGGCTTTCACATCAGACTTATTGAACCGCCTGCACTCGCTTTACGCCCAATAAATCCGGACAACGCTTGCCACCTACGTATTACCGCGGCTGCGTGCCTCAC
+
CFGGGGGGGGGGGGGGGGGGGGGGGGGGGGGGGGGGGGGGGGGGGGGGGGGGGGGGGGGGGGGGGFGFGGFGGGGGGGGGGGGGGGGGGGGGGGGGGGGGGGGGGGGGGGGGGGGGGGGGGGGGGGGGGGGGGGGGGGGGGGGGGGGGGGGGGGGGGGGGGGGGGGGGGFFGGGGGFGGFFCFEGFGGGGGGDFGGGDGDGGGFAAGFFGGFFE@FFFCCBCFFGFFFFFFFFFFFFF;=;)@B;=AE?D@E)9?@F6B>;F?FFF::;()<68:?<:?<BB<A02-7;170((-41####
@M05025:20:000000000-B499F:1:1102:7808:16215 2:N:0:CAAAAG
ATATGTGGACTACCGGGGTTTCTAATCCTGTTTGCTCCCCACGCTTTCGAGCCTCAACGTCAGTTACAGTCCAGTAAGTCGCCTTCGCCACTGGTGTTCCTCCTAATATCTACGCATTTCACCGCTACACTAGGAATTCCACTTACCTCTCCTGCACTCCAGCCTGACAGTTTCCAATGCAGTCCAGGGGTTGAGCCCCTGCCTTTCACACCAGACTTGCCATGCCGTCTACGCTCCCTTTACACCCAGTAAATCCGGATAACGCTTGCCCCCTACGTATTACCGCGGCTGCTGGCCATCG
+
CGGGGGGGGGGGGGGGGGGGGGGGGGGGGGGGGGGGGGGGFGGGGGGGGGGCGGGGGGGGGGGGGGGGGGGGGGGGGGGGGGGGGGGGGGGGGGGGGGGGFFFEGFGGGGGGGGDEGGGGGGGGGGGGGGGGGGGGGGGGGGGGGGGGGGGFGGGGFGGGG8DGGG?DFG>EFGGGGGFGGCFGGGFGE6EGDFDFFFGGGGG7C*=9FFFEFF2@FF9AFFF6DFFFFBF45=DEFDDFECF77AB:(5).63?31.)/4AF00(4()783224<(.24,*62(41022004>0:,####
@M05025:20:000000000-B499F:1:1102:12733:16219 2:N:0:CAAAAG
ATATGTGGACTACCGGGGTTTCTAATCCTGTTTGCTCCCCACGCTTTCGAGCCTCAGCGTCAGTTACAGACCAGAGAGCCGCCTTCGCCACTGGTGTTCCTCCATATATCTACGCATTTCACCGCTACACATGGAATTCCACTCTCCTCTTCTGCACTCAAGTCTCCCAGTTTCCAATGACCCTCCCCGGTTGAGCCGGGGGCTTTCACATCAGACTTAAGAAACCGCCTGCGCTCGCTTTACGCCCAATAAATCCGGACAACGCTGGCCACCTACGTATTACCGCGGCTCCTGGCCCTCG
+
CGGGGGGGGGGGGGGGGGFGGGGGGGGGGGGGGGGGGGGGEGGGGGGGGGCGGGGGGGGGGGGGGGGGGGFGGGGGGGGGGGGGGGGGGGGGGGGGGGGGGGGGGGGGFGGGGGGGGGGGGGGGGGGGGGGGGGFEFGGGGGGGGGFFGGGGGGGGGGGFGEGGEGGGGGFGDGGGGGFGGGGFFCEEG>CECGFGGGGEGGGG4ACAFF7AA@3=FCFFF=FFFFFFF6539>3<>>0>B<@DBFF>60:<A45:;;332:0(-3((04??6<2:0,8A?9.-(-2(--(44)4:(####
@M05025:20:000000000-B499F:1:1102:26253:16221 2:N:0:CAAAAG
ATATGTGGACTACCTGGGTTTCTAATCCTATTTGCTCCCCACGCTTTCGTGCCTCAGTGTCAGTTACAGACCAGGCGACCGCCTTCGCCACTGGTGTTCCTCCATATATCTACGCATTTTACCGCTACACATGGAATTCCATCGCCCTCTTCTGCACTCCAGCATACCAGTTTCCATAGCTTACAATGGTTGAGCCATTGCCTTTTACTACAGACTTAGTACGCCACCTACGCACCCTTTACGCCCAATGATTCCGGATAACGCTTGCCACCTACGTATTACCGCGGCTGCTGGCACACCG
+
CGGGGGGGGGGGGGGGGGGGGGGGGGGGGGGGGGGGGGGGGGGGGGGGGGGGGGGGGGGGGGGGGGGGGGGGGGGGGGGGGGGGGGGGGGGGGGGGGGGGDGGGFFGGGGGGGGGGGGGGGGGGGGGGGGGGGFGGGGGGGGGGGGGGGGGGGGGGGGGGD8AFFGGGFGGGGCGGGGGFGGGGFFG9EFGEFCGGGGG7FGDCFA9AFGGFFFBFFFFFFADE425FBEFDFFFFFF@A)>AE@AEA@@CFF<?;@<E?F?BFFFB:<-.318724):()06(2919((4:?012<####
@M05025:20:000000000-B499F:1:1102:24140:16460 2:N:0:CAAAAG
ATATGTGGACTACTGGGGTATCTAATCCTGTTTGCTCCCCACGCTTTCGTGCCTCAGTGTCAATGTTGGTCCAGGTAGCTGCCTTCGCCATGGATGTTCCTCCTGATCTCTACGCATTTCACTGCTACACCAGGAATTCCGCTACCCTCTACCACATTCTAGTCATCCAGTATCCACTGCAGTTCCCAGGTTGAGCCCAGGGCTTTCACAACGGACTTAAATAACCACCTACGCACGCTTTACGCCCAGTAATTCCGAGTAACGCTTGCACCCTTCGTATTACCGCGGCTGCTGGCCTGTG
+
CGGGGGGGGGGGGGGGGGGGGGGGGGGGGGGGGGGGGGGGGGGGGGGGGGGGGGGGGGGGGGGGGGGFGGGGGGGGGGGGGGGGGGGGGGGGGGGGGGGGGGGFGGDFDFGGGGGGGGGGGGGGGFGGGGGGFFGFGGGGFGGGGGFGGGGGGGGGDCFGG8FGGGFDG?FGGGGGGGFGGGGGGGCF8FFGGFGGCFFCG>DG5;7CCF7B>5>ADFFFFFFFG5CFAFFFFFFFFF?DFFF>@FFE>@C<C35C@0:;@FE<F7;?>))6275334(:?FAA(119;B63)).:4####
@M05025:20:000000000-B499F:1:1102:21785:16507 2:N:0:CAAAAG
ATATGTGGACTACAAGGGTTTCTAATCCTGTTTGCTCCCCACGCTTTCGAGCCTCAGCGTCAGTTACAGACCAGAGAGCCGCCTTCGCCACTGGTGTTCCTCCATATATCTACGCATTTCACCGCTACACATGGAATTCCACTCTCCTCTTCTGCACTCAAGTCTCCCAGTTTCCAATGACCCTCCCCGGTTGAGCCGGGGGCTTTCACATCAGACTTAAGAAACCGCCTGCGCTCGCGTTACGCCCAATAAATCCGGCCAACGCTTGCCACCTCCGTATTACCGCGGCTGCTGGCCACTG
+
CFGGGGGGGGGGGGGGGGGGGGGGGGGGGGGGGGGGGGGGGGGGGGGGGGGGGGGGGGGGGGGGGGGGGGGGGGGGGGGGGGGGGGGGGGGGGGFGGGGGGGGGGGGGGGGGGGGGGGGGGGGGGGGGGGGGGGGGGGGGGGGGGGGGGGGGGGGGGGGGGGGGGGGGGGFGGGEGGGGDFGGGGGGGGGGGGGEFDCDGGGGGFFGFFGGFF<<EFA;AAFFFGFFE03>DBDA559(87:EB?B>D:7?<)-6?B0)-4<?2>B01>04413(((412:?>A1>14(36()4,(,####
@M05025:20:000000000-B499F:1:1102:17929:16548 2:N:0:CAAAAG
ATATGTGGACTACCAGGGTATCTAATCCTGTTCGCTACCCATGCTTTCGAGCCTCAGCGTCAGTTGCAGACCAGAGAGCCGCCTTCGCCACTGGTGTTCTTCCATATATCTACGCATTCCACCGCTACACATGGAGTTCCACTCTCCTCTTCTGCACTCAAGTTCAACAGTTTCTGATGCAATTCTCCGGTTGAGCCGAAGGCTTTCACATCAGACTTATTGAACCGCCTGCACTCGCTTTACGCCCAATAAATCCGGACAACGCTTGCCACCTACGTATTACCGCGGCTGCTGTCCCGGT
+
CGGGGGGGGGGGGGGGGGGGGGGGGGGGGGGGGGGGGGGG@FGGGGGGGGGGGGGGGGGGGGGGGGGGGGGGGGGGGGGGGGGGGGGGGGGGGGGGGGGFGGGFGGGGGGGGGGGGGGGGGGGGGGGGFGGGGGGFGGGGGGGGGGGGGFFGGGGGGGGGGGGGGFFGGGGGGGGGGGGGGGGGGGGFG>EEDFCCGGGEGDGGF>FFFGCAFF=BFF4FFAFFGB=E>=;2598AF>9>;>F>;DFB7@@AFCF43>59@FFFB:<:F?A?0(581.)6?F9A:9(414(3:?.8)####
@M05025:20:000000000-B499F:1:1102:11606:16565 2:N:0:CAAAAG
ATATGTGGACTACTGGGGTTTCTAATCCTGTTTGCTCCCCACGCTTTCGTGCCTCAGTGTCAATGTTGGTCCAGGTAGCTGCCTTCGCCATGGATGTTCCTCCTGATCTCTACGCATTTCACTGCTACACCAGGAATTCCGCTACCCTCTACCACATTCTAGTCATCCAGTATCCACTGCAGTTCCCAGGTTGAGCCCAGGGCTTTCACAACGGCCTTAAATAACCACCTACGCACGCTTTACGCCCAGTAATTCCGAGTAACGCTTGCACCCTTCGTATTACCGCGCCTCCTGGCCGCTC
+
@EFGFGFFFGGGGGGFCEFGGGGGDGGGGGGGGGGGGGGGGGG+FGFGCFFFGGGGGGGGGG,EEFGGGGGFFAFGFGGGGGGGGGGGGGGGCFGGGGGGGGGGGGGGGGGGGGGGGDGGFGGGF9FGCEEFGGGCFGGG8CE>EEGGGGGGGGG8FDFGAEDFDGFFG9F9;D8,8B?F?FFGGGGA86DEDFFF,DGGG>6+AFFFFF+?DF)1?A58@?;+;56>>D;.5?A4?@FA96842?))//9)17EE3()6(;E@0372>3@@?1(.,.(4(8>93(0(48(.228?0####
@M05025:20:000000000-B499F:1:1102:23043:16594 2:N:0:CAAAAG
ATATGTGGACTACCGGGGTATCTAATCCTGTTTGCTCCCCACGCTTTCGAGCCTCAGCGTCAGTTACAGACCAGAGAGCCGCCTTCGCCACTGGTGTTCCTCCATATATCTACGCATTTCACCGCTACACATGGAATTCCACTCTCCTCTTCTGCACTCAAGTCTCCCAGTTTCCAATGACCCTCCCCGGTTGAGCCGGGGGCTTTCACATCAGACTTAAGAAACCGCCTGCGCTCGCTTTACGCCCAATAAATCCGGACAACGCTTGCCACCTACGTATTACCGCTGCTGCTGCCCCTGG
+
CFGGGGGGGGGGGGGGGGGGGGGGGGGGGGGGGGGGGGGGGGGGGGGGGGGGGGGGGGGGGGGGGGGGGGGGGGGGGGGGGGGGGGGGGGGGGGGGGGGGGGGGGGGGFGGGGGGGGGGGGGGGGGGGFFGGGGACFGGGGGGGGGGGGGGGGGGGGGGGGGGGGGGGGGGGGGGGFGGGGGGGGGGGGGGGGGGGGGGGGGGGFAFFFG>;F@@FFAEFFFFFGFFFFD>B>F:@564F?FF>0>BD:??F29<?19:>>B<1;::6F:>B?((.(())3/64(,(-(,)44:),,####
@M05025:20:000000000-B499F:1:1102:24900:16603 2:N:0:CAAAAG
ATATGTGGACTACAGGGGTATCTAATCCTGTTTGCTCCCCACGCTTTCGAGCCTCAACGTCAGTTACCGTCCAGTAAGCCGCCTTCGCCACTGGTGTTCCTCCTAATATCTACGCATTTCACCGCTACACTAGGAATTCCGCTTACCTCTCCGGCACTCTAGATGGACAGTTTCCAAAGCAGTCCAGGGGTTGAGCCCCTGCCTTTCACTTCAGACTTGCCTGTCCGTCTACGCTCCCCTTACACCCAGTAATTCCGGATAACTGTTCCCCCCTGCGTATCACCCTCGCGGCTAGCCCTCC
+
A9FDEF6,E6F@EFF9FFFC,@<CEEFGG9@E<EC,EC<BECFGCFGGGD<@:,6,,;B@F@FE<D9FGFF7C@F@@<@F:7+8FE=@BEGFE=FF??F<?E?,C,5?AFGFAF>=+F,AEEFC++F@AFGFCGF;FF=;ECEED?FF,6D88+@8=,6EAD=FFGGGFE@DD@,;;:D4+:<,>>9EDGE**0D6,=/41/ACFFDAFGF>@*@B)B=6;+*+*)529(290)83>((;,/;+7A)2:466))))((),(.44)-))15(,0((4(,(((*).(((((((-,(.((####
@M05025:20:000000000-B499F:1:1102:14142:16609 2:N:0:CAAAAG
ATATGTGGACTACAAGGGTTTCTAATCCTGTTTGCTCCCCACGCTTTCGAGCCTCAACGTCAGTTACAGTCCAGTAAGTCGCCTTCGCCACTGGTGTTCCTCCTAATATCTACGCATTTCACCGCTACACTAGGAATTCCACTTACCTCTCCTGCACTCCAGCCTGACAGTTTCCAATGCAGTCCAGGGGTTGAGCCCCTGCCTTTCACACCAGACTTGCCATGCCGTCTACGCTCCCTTTACACCCAGTAAATCCGGATAACGCTTGCCCCCTACGTATTACCCCTGCTGCTGGCCTCAA
+
<EDFFGGGFGGGGGGGGGGGGFGGGGFGGGGGGGGGGGGEGGDEGGGGGGGGGGGGGFGGGGGGGGFGGGGGGGGGFGGGGGGGGGGGGGGGGCEFGGGGDGFGFFGGGGGGGCGDEEFGGGGGGGGGGGGGFGFFGFG;AFGFGGC@DE?FG@F8DFDG@DF3>D8D9D@ED=DFGGGGGEF@,>A,@EGGGFD?AFDGGGGGF>86=CC?>)@DFFFFFA6/?7A*575>2)6:B(-8=*8B=4>A2;C<C)6(69A<(7<((2125431-(-.(3,-:*6-((((.,),,421,####
@M05025:20:000000000-B499F:1:1102:6027:16700 2:N:0:CAAAAG
ATATGTGGACTACTAGGGTTTCTAATCCTGTTCGCTACCCACGCTTTCGTTCCTCAGCGTCAGTTACTGCCCAGAGACCCGCCTTCGCCACCGGTGTTCCTCCTGATATCTGCGCATTTCACCGCTACACCAGGAATTCCAGTCCCCCCTGCAGTACTCAAGTCTGCCCGTATCGCCTGCAAGCCAGCAGTTGAGCTGCTGGTTTTCACAAACGACGCGACAAACCGCCTACGAACTCTTTACGCCCAGTAATTCCGGACAACGCTTGCACCCTACGTATTACCGCGGCTGCTGGCCCGGC
+
CGGGGGGGGGGGGGGGGGFGGGGGGGGGGGGGGGGGGGGGGGGGGGGGGGGGGGGGC8FGGGGGGGGGGGGGGGGGGG@GGGGGGGGG7CFGGGGGGGGGGGGGGGGGCGGGGGGGGGGGGGGGGGGGGGGGGGGGGGGGGGGGDFGGDDGGGGGGGGGFGGGGGFGGGGGGGGGG5CGGGGGGGGGGGGGGDGG?CGGCCCDCF>DFFFDAFDF>;>9DEFE4<1632?@?BFF3)66F9AFDB5>>??A<<A<2095>B:0,4086@?B7?6<?BB><?F96(,40449?F:(((####
@M05025:20:000000000-B499F:1:1102:24452:16775 2:N:0:CAAAAG
ATATGTGGACTACTCGGTTATCTAATCCTGTTCGCTACCCATGCTTTCGAGCCTCAGCGTCAGTTGCAGACCAGAGAGCCGCCTTCGCCACTGGTGTTCTTCCATATATCTACGCATTCCACCGCTACACATGGAGTTCCACTCTCCTCTTCTGCACTCAAGTTCAACAGTTTCTGATGCAATTCTCCGGTTGAGCCGAAGGCTTTCACATCAGACTTATTGAACCGCCTGCACTCGCTTTACGCCCAATAAATCCGGACAACGCTTGCCACCTACGTATTACCGCGGCTGCTGGCCAGCG
+
CGGGGGGGGGGGGGGGGGGGGGGGGGGGGGGGGGGGGGGGGGGGGGGGGGGGGGGGGGGGGGGGGFGGGGGGGGGGGGGGGGDFGGGEGGGGGGGGGGGDGGGGGGGGFGGGGGGGGGGFGGDEGGGGGGGGGFEFFFGGGGFGGGCGGGGGGGGGCGGCGGGFEECCGGFGGGGGFGGGGGGCCDFDGGGDGGGGGDC>E5FDFFGFFGGFFEFEFFEFFFFFG=5>@D?9:;4A>96:7CFD6>:D<8@FEC3;@9DBB??>F<02@(4>0:?2?2,6:FD>?9;;>96?:7??4####
@M05025:20:000000000-B499F:1:1102:11417:16777 2:N:0:CAAAAG
ATATGTGGACTACCCGGGTTTCTAATCCTGTTCGCTACCCATGCTTTCGAGCCTCAGCGTCAGTTGCAGACCAGAGAGCCGCCTTCGCCACTGGTGTTCTTCCATATATCTACGCATTCCACCGCTACACATGGAGTTCCACTCTCCTCTTCTGCACTCAAGTTCAACAGTTTCTGATGCAATTCTCCGGTTGAGCCGAAGGCTTTCACATCAGACTTATTGAACCGCCTGCACCCGCTTTCCGCCCAATAAATCCGGACAACCCTTGCCACCTACGTATTACCGCGGCTCGTGGCCGCCG
+
<FCGGGGGGGGGGGGGGGFCCGGGGGGGGGGGGDGGEGGGGGGEGGGGGGGCFGGGGGGGGGGGGGGGGGGGGGGGGGGGGGFFGGGGGEFFGGGGGEGGGGGGGGGCGGGGGGGGGGGGGGGGGGGGGG9EFGFGFCED;EAFDDFEGGGGGGGGGGGGFGGFGGFGGGGGGFGGFGDGG7E@CCGGGCCGCFGGGG>EGDFFFFGFFE+987=EFFEFFF8:C=BFFFF((/)8A((:()0.:>5;DDF2A>9:B079;:((-,(.@:2>F14>6.32(*66:((-,(((-429(####
@M05025:20:000000000-B499F:1:1102:20843:16834 2:N:0:CAAAAG
ATATGTGGACTACAAGGGTATCTAATCCTATTTGCTCCCCACGCTTTCGTGCCTCAGTGTCAGTTACAGACCAGGCGACCGCCTTCGCCACTGGTGTTCCTCCATATATCTACGCATTTTACCGCTACACATGGAATTCCATCGCCCTCTTCTGCACTCCAGCATACCAGTTTCCATAGCTTACAATGGTTGAGCCATTGCCTTTTACTACAGACTTAGTACGCCACCTACGCACCCTTTACGCCCAATGATTCCGGATAACGCTTGCCACCTACTTATTACCTCGGCTGCTTGCCCTCAA
+
CFGGGGGGGFGGGFGGGGGGGGGGGGGGGGFFGGGGGGGGGDGGGGGGGGGGGGGGGGGGGGGGGFGGGGGGFGGGGGGGGGGGGGGGGGGGGGGGGGGGGGGGGGGGGGGGGGGGGGGGGGGGGGGGGGGGGGGGGGGGGFGEEGDGGGGGGGGGGGGGGGGGGGGCFGGGGG:DFGGGGGGGGGFGGGFGDGGGFGFFGGGGFFGFFGGFFCDFFFEFFFFFGA>A@FFFFFFFEFFFEFFF(8>:@E<CE?EF@6:;@F@F;BB??<484>(,.)6>FF2)56:??>0))53()####
@M05025:20:000000000-B499F:1:1102:6922:16836 2:N:0:CAAAAG
ATATGTGGACTACCCGGGTTTCTAATCCTGTTTGCTCCCCACGCTTTCGTGCCTCAGTGTCAATGTTGGTCCAGGTAGCTGCCTTCGCCATGGATGTTCCTCCTGATCTCTACGCATTTCACTGCTACACCAGGAATTCCGCTACCCTCTACCACATTCTAGTCATCCAGTATCCACTGCAGTTCCCAGGTTGAGCCCAGGGCTTTCACAACGGACTTAAATAACCACCTACGCACGCTTTACGCCCAGTAATTCCGAGTAACGCTTGCACCCTTCGTATTACCGCGGCTGCTGGCCAGAC
+
CEFGGGGGGGGGGGGGGGGGGGGGGGGGGGGGGGGGGGGGGEGGGGGGGGGGGGGGGFGGGGGGGGGGGGGGGGGGGGGGGGGGGFGDFGGGGGGGGGGGGGGGGGGGEFGGGGGGGGGGGGGGGGGGGGGGGGGGGGGGGGGGGGDGGGGGGGGGGFGGGGFFGGGGGGGGFGGGGGGGGDGGGGGGCDEFGGGGGGF9EGGGFFGFFGFFF>=BEFEFFFFFGFEFFBAEFFFFE>DFFFFF@E85,5>EE<CC@DA?DEFD;FFDFFF@?B<?:8::5@>D<FFBFB>F>>08(####
@M05025:20:000000000-B499F:1:1102:16647:16903 2:N:0:CAAAAG
ATATGTGGACTACCCGGGTTTCTAATCCTGTTTGCTCCCCATGCTCTCATGCCTCAGCGTCAGTTACAGTCCAGTAAGTCGCCTTCGCCACTGGTGTTCTTCCTAATCTCTACGCATTTCACCGCTACACTAGGAATTCCACTTACCTCTCCTGCACTCTAGTTAAACAGTTTTATATGCTTTCTACAGGTTAAGCCTATATATTTAACATATAACTTGTTTAACCGCCTACGCATCCTTTACGCCCAGTTATTCCGAACAACGCTTGCCACCTACGTTTTACCGCGGCTGCTGGCCTCGT
+
CGGGGGGGGGGGGGGGGGGGGGGGGGGGGGGGGGGGGGGGCFFGGGGGGGGGGGGGGGGGGGGGGGGGGGGGGGGGGGGGGGGGGGGGGGGGGGGGGGGGGGGGGGGGFGGGGGGGGGGGGGGGGGGGGGGGGGGGGGGGGGGGGGGGGGGGGGGGGGGGGGGGGGGGGGGGGGGGGGGGGGGGGGGGGFGGGGGGGGGGDGGGFDDFFGGAA7EEFFFFFFFFFFAE5>>55A>ADEFCEEC4A;>BBEC<EFFF2>B0:;<29;;;F@@E?(6;1((686=<(((4923:?70(.####
@M05025:20:000000000-B499F:1:1102:16977:16919 2:N:0:CAAAAG
ATATGTGGACTACAGGGGTATCTAATCCTGTTTGCTCCCCACGCTTTCGAGCCTCAGCGTCAGTTACAGACCAGAGAGCCGCCTTCGCCACTGGTGTTCCTCCATATATCTACGCATTTCACCGCTACACATGGAATTCCACTCTCCTCTTCTGCACTCAAGTCTCCCAGTTTCCAATGACCCTCCCCGGTTGAGCCGGGGGCTTTCACATCAGACTTAAGAAACCGCCTGCGCTCGCTTTACGCCCAATAAATCCGGACAACGCTTGCCACCTACGTATTACCGCGGCTGCTGGCCGTCT
+
CGGGGGGGGGGGGGGGGGGGGGGGGGGGGGGGGGGGGGGGDFGGGGGGGGGGGGGGGGGGGGGGGGGGGGGGGGGGGGGGGGGGGGGGGGGGGGGGFGGGGGGGGGGGGGGGGGGGDGGGGGGGDGGGGGGGGGEEBGGGGGGGGGGGFGGFGEDGGGGGGGDFBFGGGGGFCF=EFGGGGGGGGDGGGGGGGGCGGGGGGGGG4AFCFGGFFEEFFFFFFF6FG@@EBFFF@>DEFFFF621.8>@D?37AA4A>>>EFF?69>F20>?FFF20.(.4<:F>>(3-39336??::4####
@M05025:20:000000000-B499F:1:1102:28062:16989 2:N:0:CAAAAG
ATATGTGGACTACCCGGGTATCTAATCCTGTTTGCTCCCCACGCTTTCGAGCCTCAGCGTCAGTTACAGACCAGAGAGCCGCCTTCGCCACTGGTGTTCCTCCATATATCTACGCATTTCACCGCTACACATGGAATTCCACTCTCCTCTTCTGCACTCAAGTCTCCCAGTTTCCAATGACCCTCCCCGGTTGAGCCGGGGGCTTTCACATCAGACTTAAGAAACCGCCTGCGCTCGCTTTACGCCCAATAAATCCGGACAACGCTTGCCACCTACGTATTACCCCGGCTGCTGGCCGCCC
+
CGGGGGGGGGGGGGGGGGGGFGGGGGGGGGGGGGGGGGGGGGGGGGGGDFGGGGGGGGGGGGGGGGGGGGGGGGGGGGGGGGGGGGGGCFGGGGGGGGGGGGGGGGGGGGGGGGGGGGGGGGGGGGGGGGGGGGFEFFEDGGFGGGGGGGGFGGGGFDGECD==>EFGGGFFFGDGAECFGGGGDEGCEEG5CGCFFGG>GDC)AFGFFGF;A33;FFFFFFAAD395;;301>D359(5246>?B3>((.5)4:4;076>F:47::<F?FF0.(.1,4<?=A4(499>1607021,####
@M05025:20:000000000-B499F:1:1102:27143:17005 2:N:0:CAAAAG
ATATGTGGACTACAGGGGTTTCTAATCCTGTTCGCTACCCATGCTTTCGAGCCTCAGCGTCAGTTGCAGACCAGAGAGCCGCCTTCGCCACTGGTGTTCTTCCATATATCTACGCATTCCACCGCTACACATGGAGTTCCACTCTCCTCTTCTGCACTCAAGTTCAACAGTTTCTGATGCAATTCTCCGGTTGAGCCGAAGGCTTTCACATCAGACTTATTGAACCGCCTGCACTCGCTTTACGCCCAATAAATCCGTACAACGCTGGCCACCTACGTTTTACCGCGGCTGCTGGCCGCCT
+
CGGGGGDFDGGGGGGGGGGGGGGGGGGGGGGGGGGGGGGGGGGGGGGGGGGGGGGGGGGGGGGGGGGGGGGGGGGGGGGGGGGGGGGGEGGGGGGFGGGGGGGGGGGGGGGGGGGGGGGGGGGGGFGGGGGGGGGGGGGFGGFGGG?EFGGGGGGGGGGDGGEFGGGGGGGGGGGGDEDGGGGFGGGGGGGGGGGGGGGEGDGGF*+BFFGFFFFFFFFFFACFGDFEFFFFFFAFF@@>D3ABDEDED@FE<6C@F15(3))(4(((0.8?(370(.(.3*54,31(4(((.2(43####
@M05025:20:000000000-B499F:1:1102:14712:17026 2:N:0:CAAAAG
ATATGTGGACTACTCGGGTTTCTAATCCTGTTCGCTACCCACGCTTTCGTTCCTCAGCGTCAGTTACTGCCCAGAGACCCGCCTTCGCCACCGGTGTTCCTCCTGATATCTGCGCATTTCACCGCTACACCAGGAATTCCAGTCTCCCCTGCAGTACTCAAGTCTGCCCGTATCGCCTGCAAGCCAGCAGTTGAGCTGCTGGTTTTCACAAACGACGCGACAAACCGCCTACGAACTCTTTACGCCCAGTAATTCCGGACAACGCTTGCACCCTACGTATTACCGCGCCTGCTGGCCCGGG
+
CFGGGGGGGGGGGGGGGGGGGGGGGGGGGGGGGGGGGGGGGGGGGGGGGGGGGGGGGGGGGGGGGGGGGGGGGGGGGGGGGGGGGGGGGGGGGGGGGGGGGGGGGGGGGGGGGGGGGGGGGGGGGGGGGGGGGGGGGEFGGFGGGGGGGGGGGGGGGGGFFGGGGGGGFGGGGGGG>EGGGFAFFCFFFG9FGGGDGGGGGGFFFFGFFGGFFF>F;A>BEFDF<79A((.(-.75549FDFFEF3<>?:DAAFB)5()(,4<101(6>?FB04::882<26494>9(,46:?:2?3####
@M05025:20:000000000-B499F:1:1102:9292:17069 2:N:0:CAAAAG
ATATGTGGACTACTGGGGTTTCTAATCCTGTTTGCTCCCCACGCTTTCGTGCCTCAGTGTCAATGTTGGTCCAGGTAGCTGCCTTCGCCATGGATGTTCCTCCTGATCTCTACGCATTTCACTGCTACACCAGGAATTCCGCTACCCTCTACCACATTCTAGTCATCCAGTATCCACTGCAGTTCCCAGGTTGAGCCCAGGGCTTTCACAACGGACTTAAATAACCACCTACGCACGCTTTACGCCCAGTAATTCCGAGTAACGCTTGCACCCTTCGTATTACCCCGGCTGCTGGCCTTGG
+
@FFGGFGGFGGGGGGGGGGGGGGGGGGGGGGGGGGGGGGGGGGGGGGGGGFGGGGGGGGGGGGGGGGGGGGGGGGGGGGGGGGGGGGGGGGFGGGGGGGGGGGBFAFFGGGGGGGGGGGGGGDGGGGGGGGGGGDFGGGGGGEGGGGGGGGGGGGGGGFGFCGGGGDGG8=FEF8FGGGGGGGGGGGCFEFGGGFFGGGGGGGFA?FCFFGFFFDFFF5BFFFFG@EFFFFFF>EFF>(82;FDD?EE;()<<CE9E;:=@CF<BFF?FEF5;;3@FFFFF*54((-,4((48?:0(####
@M05025:20:000000000-B499F:1:1102:14235:17105 2:N:0:CAAAAG
ATATGTGGACTACCAGGGTTTCTAATCCTGTTTGCTCCCCACGCTTTCGAGCCTCAGCGTCAGTTACAGACCAGAGAGCCGCCTTCGCCACTGGTGTTCCTCCATATATCTACGCATTTCACCGCTACACATGGAATTCCACTCTCCTCTTCTGCACTCAAGTCTCCCAGTTTCCAATGACCCTCCCCGGTTGAGCCGGGGGCTTTCACATCAGACTTAAGAAACCGCCTGCGCTCGCTTTACGCCCAATAAATCCGGACAACGCTTGCCACCTACGTATTACCGCGGCTGCTGGCCGGCG
+
CFGGGGGGGGGGFGGGGGGGGGGGGGGGGGGGGGGGGGGGGGEGGGGGGGGGGGGGGFGGGGGGGGGGGGGGGGGGGGGGGGGGGGGGGGGGGGGGGGGGGGFGGGGGGGGGGGGGGGGGGGGGGGGGGGGGFGCEGGGGGGGGGGGGGGGGGGFFFGGGFGFDCFFGGGDFFGGGGGGGGGGGGGGGGGGGGCEFFGDGGDGGAACA=7DFFFFFF=CFFFFFG@;B>()4@F>DEB?F?2@E13>@:?>AA4AFB0>>6:((4?21@FBF??:?0(5<(7>2,(,1060(4:((,####
@M05025:20:000000000-B499F:1:1102:17031:17133 2:N:0:CAAAAG
ATATGTGGACTACTCGGGTTTCTAATCCTGTTTGCTCCCCACGCTTTCGAGCCTCAGCGTCAGTTACAGACCAGAGAGCCGCCTTCGCCACTGGTGTTCCTCCATATATCTACGCATTTCACCGCTACACATGGAATTCCACTCTCCTCTTCTGCACTCAAGTCTCCCAGTTTCCAATGACCCTCCCCGGTTGAGCCGGGGGCTTTCACATCAGACTTAAGAAACCGCCTGCGCTCGCTTTACGCCCAATAAATCCGTACAACGCTTGCCACCTACGTATTACCGCGGCTGCTGGCCGCTC
+
CGGGGGGGGGGGGGGGGGFGGGGGGGGGGGGGGGGGGGGGEFGGGGGGGGGGGGGGGGGGGGGGGGGGGGGGGGGGGGGGGGGGGGGGGGGGGGGGGGGGGGGFGGGGGGGGGGGGGGGGGGGDGGGGGGGGGGGGGGGGGGGGGGGGFGGGGGGGFGGFGFGFDFAFG=>EFGAFCDDAD8DFGGGGGGGGGFGGEGGGGGGCFFFACFDFFE<3AF<FFFFFGFFFFFFDBE)8591)346)2<@E:()45>A29(.13<D9>?B(746733:B1.).39<<?>0912(,))(4,####
@M05025:20:000000000-B499F:1:1102:19524:17141 2:N:0:CAAAAG
ATATGTGGACTACACGGGTTTCTAATCCTGTTCGATACCCACGCTTTCGTGCCTCAGCGTCAGTAGGGCGCCGGTATGCTGCCTTCGCAATCGGAGTTCTGCGTGATATCTATGCATTTCACCGCTACACCACGCATTCCGCATACTTCTCGCCCACTCAAGAACGCCAGTTTCAACGGCTCGACGGCGTTGAGCACCGCATTTTTACCGCTGACTTGGCATCCCGCCTACGCACCCTTTAAACCCAATAAATCCGGATAACGCTCGCATCCCCCGAATTACCGCGGCTGCTGGCACGCCT
+
CGGGGGGGGGGGGGGGGGGGGGGGGGGGGGGGGGGGGGGGGGGGGGGGGGGGGGGGGGGGGGGGGGGGGGGGGGGGGGGGGGGGGGGGGGGGGGGGGGGGGGGGGDGCEFGGGGGGGGGGGGGGGGGGGGGGGGGGGGGGGGGGGGGGGGGGGGGGGCGGGGGGGC6EGGGGGGGGGGGGGGGGEGEGGGD=DFGGGGGGD5:78ADFFGGB3;?AFFBFFFFFGFBF::F?B>D>B6<FF9FF:FEF()<>9>?BBF>0<??648(()-12((43(-21)8)(-,1((-3)44034####
@M05025:20:000000000-B499F:1:1102:12367:17214 2:N:0:CAAAAG
ATATGTGGACTACCAGGGTATCTAATCCTGTTCGCTACCCATGCTTTCGAGCCTCAGCGTCAGTTGCAGACCAGAGAGCCGCCTTCGCCACTGGTGTTCTTCCATATATCTACGCATTCCACCGCTACACATGGAGTTCCACTCTCCTCTTCTGCACTCAAGTTCAACAGTTTCTGATGCAATTCTCCGGTTGAGCCGAAGGCTTTCACATCAGACTTATTGAACCGCCTGCACTCGCTTTACGCCCAATAAATCCGGACAACGCTTGCCACCTACGTATTACCGCGGCTGCTGGCAGCTC
+
CGFGGGGGGGGGGGGGGGGGGGGGGGGGGGGGGGGGGGGGGGGFGGGGGGGGGGGGGGGGGGGGGGGGGGGGGGGGGGGGGGGGGGGGGGGGGGGGGEGGGGGGGGGGGGGGGGGGGGGGGGGGGGGGGGGGGGGGGGGGGGGGGGGGGGGGGGGFFFGGGGGGGFCDGGGGGGGGGGGGGCGFGDGGGDCEGGGG?EGGGGDF6>>FFGG>8=:BF=CAFFFFGDFFFFFFFFFFFFFFFCFAFDEFFFFAE<E(:>EBFBF>>F0157>??7?F?:?2,69>BF>19028?0:?(####
@M05025:20:000000000-B499F:1:1102:10672:17260 2:N:0:CAAAAG
ATATGTGGACTACAAGGGTTTCTAATCCTGTTTGCTCCCCACGCTTTCGAGCCTCAGCGTCAGTTACAGACCAGAGAGCCGCCTTCGCCACTGGTGTTCCTCCATATATCTACGCATTTCACCGCTACACATGGAATTCCACTCTCCTCTTCTGCACTCAAGTCTCCCAGTTTCCAATGACCCTCCCCGGTTGAGCCGGGGGCTTTCACATCAGACTTAAGAAACCGCCTGCGCTCGCTTTACGCCCAATAAATCCGGACAACGCTTGCCACCTACGTATTACCGCGGCTGCTGGCCATCC
+
CGGGGGGGGGGGGGGGGGFGGGGGGGGGGGGGGGGGGGGGGGGGGGGGGGGGGGGGGGGGGGGGGGGGGGGGGGGGGGGGGGGGGGGGGGGGGGGGGGGGGGGGGGGGGGGGGGGGGGGGGGGGGGGGGGGGGGFEFGGGGGGGGGGGGGGGGGGGGGGGCFFGGGGGGGGGGGGGGGGGGGGFGGGGGGGGGGGGGGGGGGGCFAFFCGGFFF3@FFFF=AAAFFFFFFFFFE)7B90;?DBBBFFDFFFAFFFB96>>2<022?B:F>FFBF0:?1<A?FDA<6((493::77<(####
@M05025:20:000000000-B499F:1:1102:22409:17280 2:N:0:CAAAAG
ATATGTGGACTACTAGGGTATCTAATCCTGTTTGCTCCCCACGCTTTCGAGCCTCAGCGTCAGTTACAGACCAGAGAGCCGCCTTCGCCACTGGTGTTCCTCCATATATCTACGCATTTCACCGCTACACATGGAATTCCACTCTCCTCTTCTGCACTCAAGTCTCCCAGTTTCCAATGACCCTCCCCGGTTGAGCCGGGGGCTTTCACATCAGACTTAAGAAACCGCCTGCGCTCGCTTTACGCCCAATAAATCCGGACAACGCTTGCCACCTACGTATTACCCCGGCTGCTGGCCGTTC
+
BEFGGGGGGGGGGGGGGGGGGGGGGGGGGGGGGGGGGGGGGGGGGGGGGGGGGGGGGGGGGGGGGGGGGGGGGGGGGGGGGGGGGGGGGGGGGGGGGGGGGGGGGGGGGGGGGGGGGGGGGGGDGGGGGGGGGGFEFFGGGGFGFGGGDGGGGGGGGGFGGGCAEGGFGGFEDFGGGGGGGFGGFGGEE>GGGGFGGGGGGCDGFFGAAGCAFE@;A@768AFFGF@FFFFDB>>E:9<F0247:EE@31)8AA4:035(9:113(44>:>.4?F0(()..=<4(((4;921:)21,####
@M05025:20:000000000-B499F:1:1102:12927:17281 2:N:0:CAAAAG
ATATGTGGACTACAAGGGTTTCTAATCCTGTTTGCTCCCCATGCTTTCGCACCTCAGTGTCAGTATTAGGCCAGATGGCTGCCTTCGCCATCGGTATTCCTCCAGATCTCTACGCATTTTACCGCTACACCTGGAATTCTACCATCCTCTCCCATACTCTAGCCAACCAGTATCGAATGCAATTCCCAAGTTAAGCTCGGGGATTTCACATTTGAATTAATGTGCCACCTACGCGCGCTTTACGCCAAGTACATCCGTTAAACGCTTACACCTCCGCTATTCCCGCGGCTGTGGGCATGGA
+
AFGGGGGGFGFGGFEFFDFFEFGGDEEFFFCFGGGAFCFDGGGF@FDFC:@FEGGFEGFC9FFGDFFGDF@FCCFDEE8<::<EFF,@FGEGG@@CFF<FCFGFG,E,E9F9EA+@CBF,CDFGDGEC,A8AFF?CFGGEGGG=,>,@>DEFG,ED8=DDG8FCC,8?E8@F=8+@,@8=@F,8EGFGFF9E++,==,=@C6+0**51=EF?+37*?=C8A3++?***/-9)-3*8)5(8?ECD7E5)=A3)1)5/,(/(6536(2((9)).((.((((,.*).((.(30-((((-(####
@M05025:20:000000000-B499F:1:1102:15166:17281 2:N:0:CAAAAG
ATATGTGGACTACTGGGGTTTCTAATCCTGTTTGCTCCCCACGCTTTCGAGCCTCAACGTCAGTTACAGTCCAGTAAGTCGCCTTCGCCACTGGTGTTCCTCCTAATATCTACGCATTTCACCGCTACACTAGGAATTCCACTTACCTCTCCTGCACTCCAGCCTGACAGTTTCCAATGCAGTCCAGGGGTTGAGCCCCTGCCTTTCCCACCAGACTTGCCATGCCGTCTACGCTCCCTTTACACCCAGTAAATCCGGATAACGCTTGCCCCCTACGTATTACCGCGGCTGCTGGCCGGAA
+
CGGGGDGGGGGGFGGGGGGGGGGGCFGGGGGGGGG<FGGGGEGGGGGGG8FGGGGFGGGGFGGGGGGGGFCGFGGGGGGGGGGGGGGGBFGGGGEFFGGFFGCDEEFDFFFGGGGEGGFGGGGGGGGGGGGGGGGGDGGGGGGGGGGEDCFGGCGFGGGGGCGFGGGGCFDFFGGGGGGC?9=FGGGGG6EGGGGGDGDFGGCDFFG+92;9CD2>FA=FFFFFFFFE@B5CB>?BBBDFFCA7@;BFDF45)9<(,9)67;EFFF0:F77017331:?F>?>2:>9;01(487(8.####
@M05025:20:000000000-B499F:1:1102:3354:17298 2:N:0:CAAAAG
ATATGTGGACTACCCGGGTTTCTAATCCTGTTCGCTACCCATGCTTTCGAGCCTCAGCGTCAGTTACAGACCAGACAGCCGCCTTCGCCACTGGTGTTCTTCCATATATCTACGCATTTCACCGCTACACATGGAGTTCCACTGTCCTCTTCTGCACTCACGTCTCCCAGTTTCCAATGCACTTCTTCGGTTGAGCCGAAGGCTTTCACATTAGACTTAAAAGACCGCCTGCGCTCGCTTTACGCCCAATAAATCCGGATAACGCTTGCCACCTACGTATTACCGCCGCTGCTGGCCTATG
+
<FGCGGG9EDEGGGGDGGFEFFGGGGGGAFFGGGG7FG<ECC,ECEFGGGGGGGGGGFGGDEGGGGGGGGGGGGGF8FD@FFFFCFFGGGGDGFFFFGECFDFGGGDGEFGGGGCF+@F9FFGGGGDGGGGG9FFGGGFFCGGGGGGA;FDFFGGGGGFG,,A=@898D?>E,EFGGFEFGFG?FFFGFGGE>C:CF53@EGF4AFFFFGFFFC83B+AF++1?F:2?595265>>>9@FD9658:>A05;2)6A:;6321<>?06<:>BF7?33813564*:>(((-9037)5(3(####
@M05025:20:000000000-B499F:1:1102:15280:17351 2:N:0:CAAAAG
ATATGTGGACTACCGGGGTTTCTAATCCTGTTTGCTCCCCACGCTTTCGAGCCTCAACGTCAGTTACAGTCCAGTAAGTCGCCTTCGCCACTGGTGTTCCTCCTAATATCTACGCATTTCACCGCTACACTAGGAATTCCACTTACCTCTCCTGCACTCCAGCCTGACAGTTTCCAATGCAGTCCAGGGGTTGAGCCCCTGCCTTTCACACCAGACTTGCCATGCCGTCTACGCTCCCTTTACACCCAGTAAATCCGGATAACGCTTGCCCCCTACGTATTACCTCGGCTGCTGGCCTCGC
+
CGGGGGGGGGGGGGGGGGGGGGGGGGGGGGGGGGGGGGGGGGGGGGGGGGGGGFGGGGGGGGGGGGGGGGGGGGGGGGGGGGGGGGGGEGGGGGGGGGGGGGGGGGGGGGGGGGGGGGGGGGGGGGGGGGFGGGGGFGGGEGGGGGFFGGGGGGGGGGGGGGGGGGGFFFGGGGGGGGGGGGGGFGDGGGCEGGGGFGGGGGFFFFDFFGGF>D4BFFFFFFFAGB@42@40(8;DA<(;@9=A<FFF04;C?C<1:B>6?<?1(3:17>2<1;<((,,.47:A)5:0(4(4444(,####
@M05025:20:000000000-B499F:1:1102:20001:17392 2:N:0:CAAAAG
ATATGTGGACTACTAGGGTTTCTAATCCTGTTTGCTCCCCACGCTTTCGTGCCTCAGTGTCAATGTTGGTCCAGGTAGCTGCCTTCGCCATGGATGTTCCTCCTGATCTCTACGCATTTCACTGCTACACCAGGAATTCCGCTACCCTCTACCACATTCTAGTCATCCAGTATCCACTGCAGTTCCCAGGTTGAGCCCAGGGCTTTCACAACGGACTTAAATAACAACCTACGCCCGCTTTACGCCCAGTAATTCCGAGTAACGCTTGCACCCTTCGTATTACCGCGGCTGCTGGCCCAAC
+
CGGGGFFGGGGGGGGGGGGGGGGGGGGGGGGGGGGGGGGGGGDGGGGGGGGGFGGFGGEFFFFGGGGFFGGGEGGGGGGGGGGGGGGGGGGGG@DFGGGGGGGGGFGGGGGGGFEGGGGGGGFFFFGGGGGGGGGGFFGGFEGDGGGGGGGGGGGGGFF=9EFFADGG?,@FAEFGFFFC+1@9EGGGGGGCDD@FGGG8FGGC*@C;CG:B>55AEFFFCF98?*3;=5*<=B*3@==>(*46(/?ADECE<.<?@0;8@FF01;;7:;<@;D(,,61(4*.)-7((7;122:28,####
@M05025:20:000000000-B499F:1:1102:13291:17420 2:N:0:CAAAAG
ATATGTGGACTACTAGGGTATCTAATCCTGTTTGCTCCCCACGCTTTCGAGCCTCAGCGTCAGTTACAGACCAGAGAGCCGCCTTCGCCACTGGTGTTCCTCCATATATCTACGCATTTCACCGCTACACATGGAATTCCACTCTCCTCTTCTGCACTCAAGTTTCCCAGTTTCCAATGACCCTCCCCGGTTGAGCCGGGGGCTTTCACATCAGACTTAAGAAACCGCCTGCGCTCGCTTTACGCCCAATAAATCCGGACAACGCTTGCCACCTACGTATTACCGCGGCTGCTGGCCATCG
+
CGGGGGGGFGGGGGGGGGGGGGGGGGGGGGGGGGGGFGGGGGGGGGGGGGFFGGGGGGGGGGGGGGGGGGGGGGGGGGGGGGGGGGGGGGGGGGFFGGGGGGGGGGGGFGGGGGGGGGGGGGGGGGGGGGGGGGGFGGGGGGGGGGGGGGGGGGGGGGG?FGGGGGGGGGGDFGGDEGGADFGGDGGGGDGGCFCGGGGGGGDGF6?CFCC4==8@FFEA6AA4C@936;8?@>5BBBFF6)=DBF@:14>ABAF((4@;BBFBF1(-<0)4:?>>?4)-56<>:>>0(42:044<,####
@M05025:20:000000000-B499F:1:1102:22840:17422 2:N:0:CAAAAG
ATATGTGGACTACTCGGGTTTCTAATCCTGTTTGCTCCCCAAGCTTTCGAGCCTCAGCGTCAGTTACAGACCAGAGAGCCGCCTTCGCCACTGGTGTTCCTCCATATATCTACGCATTTCACCGCTACACCTGGAATTCCACTCTCCTCTTCTGCACTCAAGTCTCCCAGTTTCCAATGACCCTCCCCGGTCTACCCGGGGGCTTTCACATCAGACTTAAGAAACCGCCGTCGCTCGCCTTGCGCCCACTTACGCCGGACCACGCTTGCCGCCTACGTATTACCGCCGCCGCTCGCCTACC
+
-EFFGCDGF@EFFFFGEGGGGGEFGGEEFGEC<FGG,6CFA,;<EFGGE88@F,C6C<@FEF@FCCFDFCF@EGG,:,9@F7::BF7FGGGCEF?<FCEGFEEFGCAEC95CEF7+++9EFGGEFCEFED,AE@E8:FGGFFFFGFDDFFGGDFG=@EF,=F=A7@=8DD,EDC,@DFFGC8D8DGGGB8C+++,79*9*8C)2;)4B6B848*7/=7)@+:+)*62>;0):3.7>B0(.4))3173><()-)(-7(,.((-(-2(3(57(36(-(-8).4=4<:4(40(,((((-,####
@M05025:20:000000000-B499F:1:1102:9663:17431 2:N:0:CAAAAG
ATATGTGGACTACAGGGGTATCTAATCCTGTTTGCTCCCCACGCTTTCGAGCCTCAGCGTCAGTTACAGACCAGAGAGCCGCCTTCGCCACTGGTGTTCCTCCATATATCTACGCATTTCACCGCTACACATGGAATTCCACTCTCCTCTTCTGCACTCAAGTCTCCCAGTTTCCAATGACCCTCCCCGGTTGAGCCGGGGGCTTTCACATCAGACTTAAGAAACCGCCTGCGCTCGCTTTACGCCCAATAAATCCGGACAACGCTTGCCACCTCCGTATTACCGCGGCTGCCGGCCCTAG
+
CFGGGGGGGGGGGGGGGGGGGGGGGGGGGGGGGGGGGGGGGGGGGGGGGGGGGGGGGGGGGGGGGGGGGGGGGGGGGGGGGGGGGGGGGGGGGGFGGGGGGGGGGGGGGGGGGGGGGGGGGGGGGGGGGGGGGGGFGGGGGGGGGGGGGGGGGGGGGDGGGGEFFGGGGFDFGGGGGGFFGGGGGGGGGGE+;FCFGGGGGGGGFFGFFF:99<@FFFEFFFCFGDFFF0F068>;>6:FB2?>:EFE10:2:))59-)321<;6?61F79>?:(3><2?:=996>99B>1(((,(-####
@M05025:20:000000000-B499F:1:1102:21975:17492 2:N:0:CAAAAG
ATATGTGGACTACCAGGGTTTCTAATCCTGTTCGCTACCCATGCTTTCGAGCCTCAGCGTCAGTTGCAGACCAGAGAGCCGCCTTCGCCACTGGTGTTCTTCCATATATCTACGCATTCCACCGCTACACATGGAGTTCCACTCTCCTCTTCTGCACTCAAGTTCAACAGTTTCTGATGCAATTCTCCGGTTGAGCCGAAGGCTTTCACATCAGACTTATTGAACCGCCTGCACTCGCTTTACGCCCAATAAATCCGGACAACGCTTGCCACCTACGTATTACCGAGGCTGCTGGCCTTCG
+
CGGGGGGGGGGGGGGGGGGGGGGGGGGGGGGGGGGGGGGGGGGGGGGGGGGGGGGCFGGGGGGGGGGGGGGGGGGGGGGGGGGGGGGGGGGGGGFGGDGFGGGGGGGGGGGGGGGGGGGGGGGGGGGGGGGGGGFGGGGGGGGGGGGGGFFEDEGGFFGFGGDEFFGGGGGGGGGGCEGFGFGGFEFGGGGGGGGGGG5EGGGGFFGFFFGFFEFFFFFFFFF>FB=D>@F2=FFFF@FFFEADFBFA6@FFFF<;B(=6B:?2(4<0<:>?(23317<BB4A<,(-,(1408:?(.####
@M05025:20:000000000-B499F:1:1102:7404:17559 2:N:0:CAAAAG
ATATGTGGACTACCAGGGTTTCTAATCCTGTTCGCTACCCATGCTTTCGAGCCTCAGCGTCAGTTGCAGACCAGAGAGCCGCCTTCGCCACTGGTGTTCTTCCATATATCTACGCATTCCACCGCTACACATGGAGTTCCACTCTCCTCTTCTGCACTCAAGTTCAACAGTTTCTGATGCAATTCTCCGGTTGAGCCGAAGGCTTTCACATCAGACTTATTGAACCGCCTGCACTCGCTTTACGCCCAATAAATCCGGACAACGCTTGCCACCTACGTATTACGGCGGCTGCTGGCCCCTA
+
CGGGGGGGGGGGGGGGGGGGGGGGGGGGGGGGGGGGGGGGGGGGGGGGGGGGGGGGGGGGGGGGGGGGGGGGGGGGGGGGGGGGGGGGGGGGGGGGGGGGGGGGGGGGGGGGGGGGGGGGGGGGGGGGGGGGGGGGGGGGGGGGGGGGGGGGGGGGGFGGGCF,EGGGGGGGGGGGGGGGGGGGGGGGGGGDDFCCFGGGGGFGAFFFFGGFFFFFFAEFA>FFGFFFFFFFFFFFF>@FFFFFDEAB6;EEFEE@B0):B<:>F???>:<D674:1.4),*6((17091,3>D??(####
@M05025:20:000000000-B499F:1:1102:13423:17578 2:N:0:CAAAAG
ATATGTGGACTACTGGGGTTTCTAATCCTGTTCGCTACCCACGCTTTCGTTCCTCAGCGTCAGTTACTGCCCAGAGACCCGCCTTCGCCACCGGTGTTCCTCCTGATATCTGCGCATTTCACCGCTACACCAGGAATTCCAGTCTCCCCTGCAGTACTCAAGTCTGCCCGTATCGCCTGCAAGCCAGCAGTTGAGCTGCTGGTTTTCACAAACGACGCGACCAACCGCCTACGAACTCTTTACGCCCAGTAATTCCGGACAACGCCTGCCACCTACGGATTACCCCGGCGTCTGGCAGACG
+
CDGGGGGGGGGGGGGGGGGGGGGGGGGGGGGGGGGGGGGGGGGCFGGGGGGGGGGGGGGGGGGGGGGGGGGGGGGGGGGGGGGGGGGGGGGGGGGGGGGGGGGGGGFGFGGFGGGGGGGGGGGGGGGGGGGFFGGGGGGGGGGGFGGGGGCGFGGGGGGGGGGGGGGGGGGGGCCGGGGGGGGGGGGGGGCGGGGGCCFGGGGFFFFFFGGFFFFBDE@3))288?6>>F>?FE4>5<)96)9348BFB7445:BB0051030((,44F()5:8:B((31<FA9(3((,(-(-(34(####
@M05025:20:000000000-B499F:1:1102:11947:17591 2:N:0:CAAAAG
ATATGTGGACTACCGGGGTTTCTAATCCTGTTTGCTCCCCACGCTTTCGAGCCTCAGCGTCAGTTACAGACCAGAGAGCCGCCTTCGCCACTGGTGTTCCTCCATATATCTACGCATTTCACCGCTACACATGGAATTCCACTCTCCTCTTCTGCACTCAAGTCTCCCAGTTTCCAATGACCCTCCCCGGTTGAGCCGGGGGCTTTCACATCAGACTTAAGAAACCGCCTGCGCTCGCTTTACGCCCAATAAATCCGGACAACGCTTGCCACCTACGTATTACCGCGGCTGCTGGCCATCC
+
CGGGGGGGGGGGGGGGGGGGGGGGGGGGGGGGGGGGGGGGGGGGGGGGGGGGGGGGGGGGGGGGGGGGGGGGGGGGGGGGGGGGGGGGGGGGGGGGGGGGGGGGGGGGGGGGGGDGGGGGGGGGGGGGGGGGGGECFGGGGGFGGGGGGGGGGGGGGGGGCGGGGGGFGGGGGGCCEG6FGGFF?EGGGGGGGGFGGGDGGGGCFFGAAGGFF<EFFFEFFFFFGF0B9:FBF:>@B9B>()8)4<@FF?2<A)6:BFB;BFF>62?BF?9?:38??<<B>FFFF026>942).((4####
@M05025:20:000000000-B499F:1:1102:17770:17600 2:N:0:CAAAAG
ATATGTGGACTACTAGGGTTTCTAATCCTGTTTGCTCCCCACGCTTTCGCACCTGAGCGTCAGTCTTTGTCCAGGGGGCCGCCTTCGCCACCGGTATTCCTCCAGATCTCTCCGCATTTCACCGCTACACCTGGAATTCTACCCCCCTCTACAAGACTCTAGCCTGCCAGTTTCGAATGCAGTTCCCAGGTTTAGCCCGGGGATTTCCCATCCGACTTGCCAGCCCGCCTGCTGGCGCTTTACGTCCAGTAATCCCCATTAACGCTTTGACCCTCCGTATTACCGCGCTCGCTGGCCGGCT
+
C9EFCFFCCFFFFGGFGGEFGGDDAGGGDFFDEFGGGFGC@@FGGGGG7FGGGGGCFG7F:@EGGGGCEFFEFGCG7F@FGDE@CGGCEGGGGGGGGAGADFFGG<FGGGG,,C@FGF??EEFGGD7CDFGADAFGGGFGB;ED8EEGGGA;C9D6EGGFGGGCF6DFG?>CC;CECC8EGGFDDGFGFGFG+*>C?E<E5C58FA1+*0;;08(():)+0+)8/(.<90)34))8),3<12@)(0..46).)).,(().-).((-((*)....-3,(4:0@466(((,(-(:?((.####
@M05025:20:000000000-B499F:1:1102:13171:17614 2:N:0:CAAAAG
ATATGTGGACTACTAGGGTATCTAATCCTGTTTGCTCCCCACGCTTTCGAGCCTCAACGTCAGTTACAGTCCAGTAAGTCGCCTTCGCCACTGGTGTTCCTCCTAATATCTACGCATTTCACCGCTACACTAGGAATTCCACTTACCTCTCCTGCACTCAAGCCTGACAGTTTCAAATGCACTCCAGGGGTTGAGCCCCTGCCTTTCACACCAGACTTGCACTGCCGTCAACGCCCCCTTTACCCCCAGTAAATCCGGTTAATCCCTGCCCCTTACTTATTACCGCGGCCGCTGGCCGTAC
+
-CFEDFGGGDDCGGGGGFGEFEFGA<<FGGGGEC<FGGD,CEC@FGGDFF8FEFCEF<BF8C,FEFFCFGG@<CFFFEGF@FEGGF<FCCFCFFFGFFF,,CBEFCAF<,AFGGGECF<EGG9=6>:F9FFGFGFAFEEEGDFAFF8BAE8@9>CE4,D,EFFGF@F8,@ED9E,E=ADDD9A=@888C6=++=CF6D6@8C6CFA>+47;?*8))6?6B3/89;:@>=)/:=)/8?(8;));*65A31.)17));>()(67))))).8(:1,().)).54*59:((-(,(-19((4####
@M05025:20:000000000-B499F:1:1102:21248:17661 2:N:0:CAAAAG
ATATGTGGACTACAGGGGTTTCTAATCCTGTTTGCTCCCCACGCTTTCGAGCCTCAGCGTCAGTTACAGACCAGAGAGCCGCCTTCGCCACTGGTGTTCCTCCATATATCTACGCATTTCACCGCTACACATGGAATTCCACTCTCCTCTTCTGCACTCAAGTCTCCCAGTTTCCAATGACCCTCCCCGGTTGATCCGGGGGCTTTCACATCAGACTTAAGAAACCGCCTGCGCTCGCTTTACGCCCAATAAATCCGGACAACGCTTTCCACCTACGTATTACCTCGGCTCCTGGCCTCCC
+
CGGGGGFGCFFGFFGGGEGGEGGGGGGECCCCFGGFEFGG?FGGDFDECFF@EFFGGGDGGCECFGGGGCF7FGFG8FGFEGGEEGEFGGGDEGGFF:@FGFGGGGGA<ECFFGD7CGDFFGFEECEEG8EFGGGEFFFGGFFGGGGGGGCEDFGGGDCGGD:A9,@,@DDGGG8:EE,ED?=?CEGGCD9ED5,@7DGDEDGGAAF8BG76F343A;>A+;65C11B;F30:B;704<><265?D@)33:)6):B03>1;?0(448(9<A)4.(.(,).,*6<)-((4((-532<(####
@M05025:20:000000000-B499F:1:1102:28770:17667 2:N:0:CAAAAG
ATATGTGGACTACAAGGGTTTCTAATCCTGTTTGCTCCCCACGCTTTCGAGCCTCAACGTCAGTTACCGTCCAGTAAGCCGCCTTCGCCACTGGTGTTCCTCCTAATATCTACGCATTTCACCGCTACACTAGGAATTCCGCTTACCTCTCCGGCACTCTAGAAAAACAGTTTCCAATGCAGTCCTGGGGTTAAGCCCCAGCCTTTCACATCAGACTTGCTCTTCCGTCTACGCTCCCTTTACACCCAGTAAATCCGGATAACGCTTGCCCCCTACGTATTACTGCGGCTGCTGGCCAGAC
+
CGGGGGGGGGGGGGGGGGGGGGGGGGFGGGGGGGGGGGGGGGGGGGGGGGGGGGGGGGGGGGGGGFGGDGGGGEGGGGGGGGGGGGGGGGGGGGGGGGGGGGGGGGGGGGGGGGGGGGGGGGGGGGGCEGFGGGFFGFDDFGGEGGGGGFCGEGGGGGGGFDFFGGGGGGGGGGGGGGGGGEFGGGGC>5EEFFGGGGGGGGGGAFGFFGGFF6:);@BCFFFFG=@FDFFFF:BA>;@AE);F3=55(6C3<<?@>(8??22(24?BF4::FBBFFF2<0*6)).((42(-5).((####
@M05025:20:000000000-B499F:1:1102:8272:17784 2:N:0:CAAAAG
ATATGTGGACTACCGGGGTTTCTAATCCTGTTCGCTCCCCATGCTTTCGCTCCTCAGTGTCAGTTACAGCCCAGAGTCCCGCCTTCGCCACCGGTGTTCCTCCTGATATCTGCGCATTTCACCGCTACACCAGGAATTCCAGACTCCCCTACTGCACTCTAGTCAGCCCGTACCCACTGCACGCGCAACGTTAAGCGTTGCGTTTCCACAGCAGACGTGACCACCCACCGACGAGCTCTTTCCGCCCAATAATTCCGGCCAACGCCCGTACCCTACGTATTACCGCGGCTGCTGGCCGCGA
+
CGGGGFGGGGGGDFGEGGGGGGGGGGGGFFDEGCGEFGGGGGGGGGGGGGGGGFFGGGGGGGGGGEGFGGFG8FDGGGGGGGGDGGFGGGGGGGCGFEGCFGGGCCFFGGGGGGGGGGGGGGGGGGEGGCFDBECFGGGGGG,B8@FGEFFG9E8,,,@>DEFGGGGFGGEGGEGCCEGGGF5E3:98EGCFF4,A5*7CGCCC:A+:BF5F456=5>?5>FF):??FB()-()0))5)9A)*)-5>D:172)6<2:0)((4:((-(4>(,17<03<026:446((((,--())(1(####
@M05025:20:000000000-B499F:1:1102:5898:17822 2:N:0:CAAAAG
ATATGTGGACTACACGGGTATCTAATCCTGTTTGCTCCCCACGCTTTCGTGCCTCAGTGTCAATGTTGGTCCAGGTAGCTGCCTTCGCCATGGATGTTCCTCCTGATCTCTACGCATTTCACTGCTACACCAGGAATTCCGCTACCCTCTACCACATTCTAGTCATCCAGTATCCACTGCAGTTCCCAGGTTGAGCCCAGGGCTTTCACAACGGACTTAAATAACCACCTACGCACGCTTTACGCCCAGTAATTCCGAGTAACGCTTGCACCCTTCGTATTACCGCGGCTGCTGGCCCAGT
+
CGGGGGGGGFGGGGGGGGGGGGGGGGGGGGGGGGGGGGGGGGGGGGGGGGGGGGGGGGGFGGGGGGGGGGGGGGGGGGGGGGGGGGGGEGGGGGGGGGGGGGGGGGGFFFGGGGGGGGGGGGGGGFFGGGGGGGGFFGFGDECEGFGFFGFFFGGGGGGGGDGGGF>EGFGGGGFGGGGGGDEFFGGDFGFD?DFDGGG?FGG03;FFFGFFFBAFFFFFFFAFFCCFDFFFFFFEFB>DD:A;@;BBF34CE3)634=;DEF@BFF@F3@@D?8??70(4@BA013190(,.)4?1####
@M05025:20:000000000-B499F:1:1102:5669:17881 2:N:0:CAAAAG
ATATGTGGACTACAGGGGTATCTAATCCTGTTTGCTCCCCACGCTTTCGTGCCTCAGTGTCAATGTTGGTCCAGGTAGCTGCCTTCGCCATGGATGTTCCTCCTGATCTCTACGCATTTCACTGCTACACCAGGAATTCCGCTACCCTCTACCACATTCTAGTCATCCAGTATCCACTGCAGTTCCCAGGTTGAGCCCAGGGCTTTCACAACGGACTTAAATAACCACCTACGCACGCTTTACGCCCAGTAATTCCGAGTAACGCTTGCACCCTTCGTCTTACCGCGGCTGCTGGCCGCGT
+
CCGGGGGGGGGGGGGCGGGGFGGGGECFGGDFGGGEGGGGG@FGGGGGGGGGGGGF<@FEAFGGGGGCFEGGGGGGGGGGGFGFFGGEGCEFGGGGGGGGGGGGGCCAFEFGDFGGDEGGGGGGGGGGGGCGGGGGEGGDFGEGD8=DFGGGFGFFDGGGFGGGGGGGGGGFFDFGFGGGGGGGGG8>,=@9DDGDF??8ED>F6;FFFGGF>9):BAE6BFF5DB6?9:6:@D*9B(089EFD(:)),64)<E?91;8?8CC(:1;;))/,8;=D11(44BF:(193(7((.)46(####
@M05025:20:000000000-B499F:1:1102:11306:17889 2:N:0:CAAAAG
ATATGTGGACTACAAGGGTATCTAATCCTGTTTGCTCCCCACGCTTTCGAGCCTCAGCGTCAGTTACAGACCAGAGAGCCGCCTTCGCCACTGGTGTTCCTCCATATATCTACGCATTTCACCGCTACACATGGAATTCCACTCTCCTCTTCTGCACTCAAGTCTCCCAGTTTCCAATGACCCTCCCCGGTTGAGCCGGGGGCTTTCACATCAGACTTAAGAAACCGCCTGCGCTCGCTTTACGCCCAATAAATCCGGACAACGCTTGCCACCTACGTATTACCGCCGCTGCTGGCCGCGC
+
CGGGGGGCFGGGGGGGGGGGGGGGGGGGGGGGGGGGGGGGGGGGGGGGGGGGGGGGGGGGGGGGGGGGGGGGGGGGGGGGGGGGGGGGGGGGGFFGGGGGGGGGGGGGGGGGGGGGGGGGGGGGGGGGGGGGGGGGGGGGGGGGGGGGGGGGGGGGGGGGGGFGFEFGGFFGGGFGGGFGGGGGGGGGGGGGDGFGGGDGGGGGFFGFFGGFF<8=FFFFAFFFGFFFFFFF@E3B>;6>BAF5:3>:<772))626979;?:>>:1(8?B??1:?0,5-8*5646(499(97?(4.####
@M05025:20:000000000-B499F:1:1102:8318:17915 2:N:0:CAAAAG
ATATGTGGACTACAAGGGTTTCTAATCCTGTTCGCTACCCATGCTTTCGAGCCTCAGCGTCAGTTGCAGACCAGAGAGCCGCCTTCGCCACTGGTGTTCTTCCATATATCTACGCATTCCACCGCTACACATGGAGTTCCACTCTCCTCTTCTGCACTCAAGTTCAACAGTTTCTGATGCAATTCTCCGGTTGAGCCGAAGGCTTTCACATCAGACTTATTGAACCGCCTGCACTCGCTTTACGCCCAATAAATCCGGACAACGCTTGCCACCTACGTATTACCGCGGCTGCTGGCCCAAT
+
CFGGGDGGGGGGGGGGGGGGGGGGGGGGGGGGGGGGGDGGGGGGGGGGGGGGGGGGGGGGGGDGGFGGGGGGGGGGGGGGEGGGGGFGGGGGGGGGFDFFGGGGGGGGGGGGGGGGGGGGGGGGGGGGGGGGGGGGGGGGFGGGFFGGDDGGGGGGGGGGGFGFGFFGGGGGGGCFGGFGGDDFFFF9CGGGGGGGGEGGGGGGFFF>A;EFFF9EFFC6B@FCGDADBD):();6>@@F;<FFFF:B08=8;CF@93=9>??F>01:F?2<1(27:?<:4BFFB(396(,(),4:1####
@M05025:20:000000000-B499F:1:1102:4199:17955 2:N:0:CAAAAG
ATATGTGGACTACTCGGGTATCTAATCCTGTTTGCTCCCCACGCTTTCGCACCTCAGTGTCAGTATCAGTCCAGGTGGTCGCCTTCGCCACTGGTGTTCCTTCCTATATCTACGCATTTCACCGCTACACAGGAAATTCCACCACCCTCTACCATACTCTAGCTCGCCAGTTTTGGATGCAGTTCCCAGGTTGAGCCCGGGGATTTCACATCCAACTTAACGACCCACCTACGCGCGCTTTACGCCCAGTAATTCCGCTTAACGCTTGCACCCTCTGTATTACCGCGGCGGCGGGCCGGCC
+
CGFGGGGGGGGGGGGGGGGGGGGGGGGGGGGGFGGGGGGGGGGGGGGGGGGGGGGGGGGGGGGEFGGGGGGGGGGGGGFGGDCGGGFGCGGGGGEGGGFFFGGGGGGGGGGGGGGGGGGGGGCCEEGGGGGGGGGGFFGGGGGGGGGGGFEDF>FFGGGGF8ACFDGGGGGGGGGG8DGGGGGCGC9;D6EGFFCFFGGCEGGC;6FFFDCF65>BF8;6?BF):>BDF@4=?B;BEFBE<>F>?5)<67<9A<A<0(<0:)),(4<(7)5<:2-.:A>B464<6>F12(431(,((####
@M05025:20:000000000-B499F:1:1102:25159:17957 2:N:0:CAAAAG
ATATGTGGACTACTCGGGTTTCTAATCCTGTTTGCTCCCCACGCTTTCGTGCCTCAGTGTCAATGTTGGTCCAGGTAGCTGCCTTCGCCATGGATGTTCCTCCTGATCTCTACGCATTTCACTGCTACACCAGGAATTCCGCTACCCTCTACCACATTCTAGTCATCCAGTATCCACTGCAGTTCCCAGGTTGAGCCCAGGGCTTTCACAACGGACTTAAATAACCACCTACGCACGCTTTACGCCCAGTAATTCCGAGTAACGCTTGCCCCCTTCGTATTACCGCCGCTGCTGCCCTGCC
+
CFGGGGGGGGGGGGGGGGGGGGGGGGGGGGGGGGGGGGGGGGGGGGGGGGGGGGGGGGGGGGGGGGGGGGGGGGGGGGGGGGGGGGGGGGGGGGGGGGGGGGGGGGGGGGGGGGGGGGGGGGGGGGGGGGGGGGGGGGGGGGGGGGGGGFGGGGGGGGGGGGGGGGGGGGGGGGGGGGGGGGGGGCFDGGFGGGGGGGGGGGG?FFGFFDGDDAA>DA5AFFFFGFFFFFFFFFFFFFF>BFFFFEDB6=<CCFFC473,3CE,12<;=(6?>><?::288*64(((4140-)))(.####
@M05025:20:000000000-B499F:1:1102:22649:18022 2:N:0:CAAAAG
ATATGTGGACTACCCGGGTTTCTAATCCTATTTGCTCCCCACGCTTTCGTGCCTCAGTGTCAGTTACAGACCAGGCGACCGCCTTCGCCACTGGTGTTCCTCCATATATCTACGCATTTTACCGCTACACATGGAATTCCATCGCCCTCTTCTGCACTCCAGCATACCAGTTTCCATAGCTTACAATGGTTGAGCCATTGCCTTTTACTACAGACTTAGTACGCCACCTACGCACCCTTTACGCCCAATGATTCCGGATAACGCTTCCCACCTACGTTTTACCTCGGCTTCTGCCACGGCA
+
AFGGGGGGGGGGGGGGGGGGGGGGGGGGGGGGGGGGGGGGGGGGGGGGGGGGGGGGGFGGGGGGGGGGGGGGGGGGGGGGGGGGGGGGGGGGGGGGGGGGGGGGGGGFFGGGGGGGGGGGGGGGGGGGGGGGGGGGGGFGGGGGGGGGGGGGG9@DFGGEGCFGGGGGGDCFFGGGFD?FGGGGGCAF6@CECDGE6AC29:CC>ACFFF76A=2>BFFFCFEF4(58>3;5@FDB3=FFFFBB>>FA@()7)15=0(0(-)(-32())-41(.5::,(8)64))4((((.-6)42,####
@M05025:20:000000000-B499F:1:1102:6806:18040 2:N:0:CAAAAG
ATATGTGGACTACACGGGTATCTAATCCTGTTTGCTCCCCACGCTTTCGAGCCTCAGCGTCAGTTACAGACCAGAGAGCCGCCTTCGCCACTGGTGTTCCTCCATATATCTACGCATTTCACCGCTACACATGGAATTCCACTCTCCTCTTCTGCACTCAAGTCTCCCAGTTTCCAATGACCCTCCCCGGTTGAGCCGGGGGCTTTCACATCAGACTTAAGAAACCGCCTGCGCTCGCTTTACGCCCAATAAATCCGGACAACGCTTGCCACCTACGTATTACCGCGGCTGCTGGCCGTCC
+
CGGGGGGGGGGGGGGGGGGGGGGGGGGGGGGGGGGGGGGGGGDGGGGGGFGGGGGGGGGGGGGGGGGGGGGGGGGGGGGGGGGGGGGGGGGGGGFGGGGAEGGGGGGGDGGGGGGGGGGGGGGGGGGGGGGFGGFEFGGGGGGGGGGGGGGGGGGGGGFGGGGGFGGGGFGGGGGGGGG8ADGGGGGGGGGG5DFGGGGEEGGGFADFFGGFB<8EFC;CFFFFGFFFFFFD>@BEF;F>:AFFF:DFFFFAB>DF>0>6;?FBFFF6729?:FF?6:>FF?BA<F04>>18??3:(####
@M05025:20:000000000-B499F:1:1102:6195:18090 2:N:0:CAAAAG
ATATGTGGACTACTGGGGTATCTAATCCTGTTTGCTCCCCACGCTTTCGAGCCTCAACGTCAGTTACAGTCCAGTAAGTCGCCTTCGCCACTGGTGTTCCTCCTAATATCTACGCATTTCACCGCTACACTAGGAATTCCACTTACCTCTCCTGCACTCCAGCCTGACAGTTTCCAATGCAGTCCAGGGGTTGAGCCCCTGCCTTTCACACCAGACTTGCCATGCCGTCTACGCTCCCTTTACACCCAGTAAATCCGGATAACGCGTGCCCCCTACGTATTACCGCGGCTGCTGGCCGGGG
+
@EGGFFGGGGGGGGGGGGEEGGGGGGGGGGGGGGGFFEFEGGGGGGFFGFGGGGGGGGGGGGGGGGGGGGGFDGGGGGGGGGGGGGGGGGGGC8BEFGGGGGGFGGGGGGGGGFGGGGGGGGGGGGGEGFEFGGGCEGGGGDEGGGGGGGGGGGGGGGGFGGGGGG8=DFGGGGFDFGGGGGGGGGCEGEGGGGGGF:?AEGG>>FFFFFGE?C)<AC3B?FFAGEF>@D56@>;A4>BFECF6=A3;0;))7<?@F95<;E<F(,-2>:7:9;(,4,5<,*66,3(193;B0)2:1####
@M05025:20:000000000-B499F:1:1102:9723:18125 2:N:0:CAAAAG
ATATGTGGACTACTGGGGTATCTAATCCTGTTCGCTACCCATGCTTTCGAGCCTCAGCGTCAGTTGCAGACCAGAGAGCCGCCTTCGCCACTGGTGTTCTTCCATATATCTACGCATTCCACCGCTACACATGGAGTTCCACTCTCCTCTTCTGCACTCAAGTTCAACAGTTTCTGATGCAATTCTCCGGTTGAGCCGAAGGCTTTCACATCAGACTTATTGAACCGCCTGCACTCGCTTTACGCCCAATAAATCCGGACAACGCTTGCCACCTACGTATTACCGCGGCTGCTGGCCGCAG
+
CFGGGGGGGGGGGGGGGGGGGGGGGGGGGGGGGGGGGGFGGGGGGGGGGGDFGGGGGGGGGGGGGGGGGFFGGGGGFEGFGGGGGGCFGCCFGGGGEFGFGGGGGGGGCFFFGGGGGGGGGGGGGGGCGGGGGGGGGDGGFGGGFGGGGGFCFGGGFFGGGGEGGFGFGGGGCGGG,@ADDGG8;E=@EEEC>GFGFGGGCC>FFFFFFGGFF=;5*BE6A1BAGB9?25?2=9+;?21:1CF)25ADD;;=))98(.2.((499?013:AFF072(4).4@A<(2900((44:(((####
@M05025:20:000000000-B499F:1:1102:22237:18182 2:N:0:CAAAAG
ATATGTGGACTACCGGGGTTTCTAATCCTGTTTGATCCCCACGCTTTCGCACATCAGCGTCAGTTACAGACCAGAAAGTCGCCTTCGCCACTGGTGTTCCTCCATATCTCTGCGCATTTCACCGCTACACATGGAATTCCACTTTCCTCTTCTGCACTCAAGTTTTCCAGTTTCCAATGACCCTCCACGGTTGAGCCGTGGGCTTTCACATCAGACTTAAAAAACCGCCTACGCGCGCTTTACGCCCAATAATTCCGGATAACGCTTGCCACCTACGTATTACCGCGGCTGCTGGCCGAAG
+
CGGGGGGGGGGGGGGGGGGGGGGGGGGGGGGGGGGGGGGGGGGGGGGGGGGGGGGGGGGGGGGGGGGGGGGGGGGGGGGGGGGGGGGGGGGGGGGGGGGGGGGGGGGGGGGGGGGGGGGGGGGGGGGGGGGGGGGGGGGGGGGGGGGGGGGGGGGGGGGFGGFFGGGGGGGGGGGGGGGGGGGGGDGGGEGGGGFGGGDGGGGGFFG>FGGFFFEFFFFFFAA?GFBFFFFFFFFB>BFF<2FFF:D@07?AFBDFF;:?BFF6BFF<329<??0::2)6>=><:9>>>90?F77?4####
@M05025:20:000000000-B499F:1:1102:27431:18249 2:N:0:CAAAAG
ATATGTGGACTACAAGGGTTTCTAAGCCTGTTCGCTCCCCACGCTTTCGCTCCTCAGCGTCAGGAAAGGCCCAGAGAACCGCCTTCGCCACTGGTGTTCCTCCTGATATCTGCGCATTCCACCGCTCCACCAGGAATTCCATTCTCCCCTACCTTCCTTAAGTCAACCCGTATCGAAAGCACGCTCAGGGTTAAGCCCCAAGATTACACTTCCGACGCGATCAACCACCTACGATCCCTTTACGCCCAATAAATCCGGACAACGCTCGCACCCTACGTACCACCGCGGCTGCTGGCCTCAA
+
CGGGGGGGGGGGGGGGGGGGGGGGGGGGGGGGGGGGGGGGGGGGGGGGGGGGGGGGGGGGGGGGGGGGGGGGGGGGGGGGGGGGGGFGGGGGFGGGFEGGGGGGGGGGFGGGGGGGGGGGGGGGGDGGGGGGGGGGFGGGGGGGGGGGGGGGDCGGGGGDFCFGGGGGGGGGGGEGFGGGGGGGEEGFFCFGGGGGGGG>EG4CFFGFFGDFB922?EB>:ABFG@DFF;A;13)85?>4:4@>15>D0:?D4AF:11:>9:046124>;>;<,8?2:)(4/32141,703:)5((.####
@M05025:20:000000000-B499F:1:1102:25498:18255 2:N:0:CAAAAG
ATATGTGGACTACTGGGGTTTCTAATCCTGTTCGCTACCCATGCTTTCGAGCCTCAGCGTCAGTTGCAGACCAGAGAGCCGCCTTCGCCACTGGTGTTCTTCCATATATCTACGCATTCCACCGCTACACATGGAGTTCCACTCTCCTCTTCTGCACTCAAGTTCAACAGTTTCTGATGCAATTCTCCGGTTGAGCCGAAGGCTTTCACATCAGACTTATTGAACCGCCTGCACTCGCTTTACGCCCAATAACTCCGGACAACGCTTGCCACCGACGTATTACCGACGCTGCTGGCCTCGG
+
CGGGGGGGGGGGGGGGGGGGGGGGGGGGGGGGGGGGGGGGGGGGGGGGGGFGGGGGGFGGGGGGGFGGGGGGGGGGGGGGGGEGGGGGDGGGGGFCGGGCGGGGGFGFGGGGGGGGGGCFGGGGDGFEGGGFGFGGGGGGGCFGFGGGGGGGGAFGGGGGGE:CFGGGFGGGGGGGGGGGGGGGGGGGGG7E7+,@CCGG>DC9*;DFFGGAA:@=FFFFA+=A>>2;@DFFBFAAF@D5=FFF05:A?F@E)6;E?()((4:>91(4@?A7?(((43:4(9>4(((-(((-:?(((####
@M05025:20:000000000-B499F:1:1102:17734:18283 2:N:0:CAAAAG
ATATGTGGACTACAAGGGTATCTAATCCTGTTCGCTACCCATGCTTTCGAGCCTCAGCGTCAGTTGCAGACCAGAGAGCCGCCTTCGCCACTGGTGTTCTTCCATATATCTACGCATTCCACCGCTACACATGGAGTTCCACTCTCCTCTTCTGCACTCAAGTTCAACAGTTTCTGATGCAATTCTCCGGTTGAGCCGAAGGCTTTCACATCAGACTTATTGAACCGCCTGCACTCGTTTTACGCCCAATAAATCCGGACAACGTTTCCCACCTACGTATTACCGCGGCTGCTGGCCGACG
+
<6FCFG<FFFFEF8CFFGGGDEFEEEDGGGEADEEGDFCFAFGGGGGG7CAFEGGGGGCF7BFGGFFCFFDGGCFFGG<FFGGEGFFFFEGGGGF,4B,,?FEFCFDFF9<<FGDFEGGGF<FE@FCFGGGG9EGG:FCE,>EEFFGGFFGDFFCF?FFFFEFCEGAFC8@>E=:EGGGFFCFA9,CFGDGGGFGFG>*:>GFG>9DCFF7A;:*7A4:@F>F89>>?2269:;46)/(53)1)68).((6=9).4;08>B?61,.247<A3(((((..60*)6(4((-4(4)).(.####
@M05025:20:000000000-B499F:1:1102:9748:18337 2:N:0:CAAAAG
ATATGTGGACTACAGGGGTTTCTAATCCTGTTCGCTACCCATGCTTTCGAGCCTCAGCGTCAGTTGCAGACCAGAGAGCCGCCTTCGCCACTGGTGTTCTTCCATATATCTACGCATTCCACCGCTACACATGGAGTTCCACTCTCCTCTTCTGCACTCAAGTTCAACAGTTTCTGATGCAATTCTCCGGTTGAGCCGAAGGCTTTCACATCAGACTTATTGAACCGCCTGCACTCGCTTTACGCCCAATAAATCCGGACAACGCTTGCCACCTACGTATTACCGCGGCTGCTGGCCGGTC
+
CFGGGGGGGGGGGGGGGGGGGGGGGGGGGGGGGGGGGGGGGGGGGGGGGGGGGGGGGGGGGGGGGGGGGGGGGGGGGGGGGGGGGGGGGGGGGGGGGGGGGGGGGGGGGGGGGGGGGGGGGGGGGGGGGGGGGGGGGGGFGEEGGGGGGGGGGGGGGGGGGGD@FGGGGGFGGGGGGGGGGGGDGGGGGGGGGGGGGGGGGGFCFFGFFGGFFFFBFF*B:FFCFB@EBFF>=FFFFF@F746D<:>AD1)7>CFFB>:04236>F?F>?DF0(42(43>4*:A01297(((4:?B0####
@M05025:20:000000000-B499F:1:1102:28080:18396 2:N:0:CAAAAG
ATATGTGGACTACTAGGGTTTCTAATCCTGCTTGCTCCCCACGCTTTCGCACCTGAGCGTCAGTCTTTGTCCAGGGGGCCGCCTCCGCCACCGGTATTCCTCCACATCTCTACGCATTTCACCGCCACCCCTGGAATTCTACCCCCCTCTACAAGACTCTAGCCTGCCAGTTTCGGATGCAGTTCCCAGGTTGAGCCCGGGGATTTCACATCCGACTTGACCGTCCGCCTGCGCGCGCTTTACGCCCAGCAATTCCGATTAACGCTTGCACCCTCCGTCTTACCCCGGTCGCTGGCCCGTG
+
@C6C@C9,,CFDCEE<F9,6CFF,<CCFFC,CFE8,<FG@DFG76@FC:FEFB,C,C,@@:FGDCFDF9FAE9<,,+@FC7@C,,9+,,8,:+>FCFF9?5C=8,9FG<,,C<=E7:B@FEFGEF+4@,3:==D>>FFCDFG96@+>EGFGC,,33@9FC9;E6988F?,3D,DC54141A?C,DCG,,*0,**58FFD5*1)*;/;7F9DFF@0288;=4/5)97;>?0),4)))),-)()/<67353(.()))6>0)8(5)(0((4>)31114,1((,(0)((4(-((--(,-:3####
@M05025:20:000000000-B499F:1:1102:16579:18420 2:N:0:CAAAAG
ATATGTGGACTACTAGGGTATCTAATCCTGTTTGCTCCCCACGCTTTCGTGCCTCAGTGTCAATGTTGGTCCAGGTAGCTGCCTTCGCCATGGATGTTCCTCCTGATCTCTACGCATTTCACTGCTACACCAGGAATTCCGCTACCCTCTACCACATTCTAGTCATCCAGTATCCACTGCAGTTCCCAGGTTGAGCCCAGGGCTTTCACAACGGACTTAAATAACCACCTACGCACGCTTTACGCCCAGTAATTCCGAGTAACGCTTGCACCCTTCGTATTACCGCGGCTGCTGGCCATCT
+
CGGGGGGGGGGGGGGGGGGGGGGGGGGGGGGGGGGGGGGG@FCEGGGGGGGGGGGGGGGGGGGGGGGGGGGGGGGGGGGGGGGGGGGGGGGGGGGGGGGGGGGGGGGGGGGGGGGGGGGGGGGGGGGGGGGGGGFGGGGGGGGGGEGGGGGGGGFGGGGGGGFFGGGGGGGGGGFGGGGDFGGGGFGFGGGGGG88DGFGGGDGDFGFFFFEDFFFFFEFFFFFGFFFFFFEFFFFFFFF2=FEDEDAB:*7?*6;E08;@CE?F@;DF8<3;<@F;@;@:BF<?>639>904:>:,####
@M05025:20:000000000-B499F:1:1102:12931:18430 2:N:0:CAAAAG
ATATGTGGACTACTAGGGTTTCTAATCCTGTTCGCTACCCATGCTTTCGAGCCTCAGCGTCAGTTGCAGACCAGAGAGCCGCCTTCGCCACTGGTGTTCTTCCATATATCTACGCATTCCACCGCTACACATGGAGTTCCACTCTCCTCTTCTGCACTCAAGTTCAACAGTTTCTGATGCAATTCTCCGGTTGAGCCGAAGGCTTTCACATCAGACTTATTGAACCGCCTGCACTCGCTTTACGCCCAATAAATCCGGACAACGCTTGCCACCTACGTATTACCGAGGCTGCTGGCCCCCT
+
CGGGGGGGGGGGGGGGGGGGGGGGGGGGGGGGGGGGGGGGGGGGGGGGGGGGGGGGGGGGGGGGGGGGGGGGGGGGGGGGGGGGGGGGGGGGGGGGGGGGGGGGGGGGGGGGGFGGGGGGGGGFGGGGGGGGGGGGGGGGGGGGGGGGGGGGGGGGGGGGGGGGGGGGGFGGGGGGFGGGGGGF;BCFG6CE>?CGFGGGGGGGFFCFFGFFFFEFFFFFFFFAF=@FFFF=:48AF@>F07A>@8AB0@EFEE3=BBD01::>BBF?@?BFFBF((43)4BFFB((4012(27::(####
@M05025:20:000000000-B499F:1:1102:6377:18450 2:N:0:CAAAAG
ATATGTGGACTACTCGGGTTTCTAATCCTGTTCGCTACCCATGCTTTCGAGCCTCAGCGTCAGTTGCAGACCAGAGAGCCGCCTTCGCCACTGGTGTTCTTCCATATATCTACGCATTCCACCGCTACACATGGAGTTCCACTCTCCTCTTCTGCACTCAAGTTCAACAGTTTCTGATGCAATTCTCCGGTTGAGCCGAAGGCTTTCACATCAGACTTATTGAACCGCCTGCACTCGCTTTACGCCCAATACATCCGGACAACGCTTGCCCCCTACGTATTCCCGCGGCTGCTGGCCCTGG
+
CDFAFFEFAFFGGGFFGGGDGGFGGGGGGGFFGGDGGGFGFGGGGGGGGFGGGGGGGGGGGGGGGGGFGGG7<6@E8FFFGGDCCGGE:FGC=E:CF:AAFGGGGGGGGGGGGDCEEGGGGFGDGGGGGGGGGGGGGGGGGGGGGGGGDFG=EDGGGDG8FDC8C83EFFFGGGGG92=EDDFDFFGEEECECCFGGGDD>?FF6>GFFFEFA@3>?AEAB6E9C:2;@DF9(/8AFF2F,4AB<:5>2;;)77C1<B):90<6(((-54)-26:??2<A>*)409>02(3?BBF6(####
@M05025:20:000000000-B499F:1:1102:27135:18469 2:N:0:CAAAAG
ATATGTGGACTACCCGGGTTTCTAATCCTGTTTGCTCCCCACGCTTTCGAGCCTCAACGTCAGTCATCGTCCAGAAAGCCGCCTTCGCCACTGGTGTTCCTCCTAATATCTACGCATTTCACCGCTACACTAGGAATTCCGCTTTCCTCTCCGACACTCTAGCCTGACAGTTCCAAATGCAGTCCCGGGGTTGAGCCCCGGGCTTTCACATCTGGCTTGCCATGCCGTCTACGCTCCCTTTACACCCAGTAAATCCGGATACCGCTTGCCCCCTACGTTTTACCGCGGCTCCTGGCCGAAC
+
96F9CCFCAFFFGGGGGGGGGGFGFEGGGCGFEFGFGGGGGDCDFEGG7DFCEFEC@E:FFEGG,EEGGGGGGDFG@FD<@FGGEFGG@FGGGGAEFGGGGGGFGGGGGGFC?<CFGGGGGGFGGGEGAFC,EFGGGFGC:CG@DFFCFFGGEDG8CFE,EDDGGFFFC:FFGFF;;F;AFGFGDG*BE>E5>9:FCFDE>DD4)A7+=,@);?)=A;6:A8CFF@0=9?F)()08>?FF><?F<F5>(3>)5>4(40582)516036F?B:;((,-,((-*-.((--,(,(5:264####
@M05025:20:000000000-B499F:1:1102:20693:18475 2:N:0:CAAAAG
ATATGTGGACTACCCGGGTTTCTAATCCTGTTCGCTACCCATGCTTTCGAGCCTCAGCGTCAGTTGCAGACCAGAGAGCCGCCTTCGCCACTGGTGTTCTTCCATATATCTACGCATTCCACCGCTACACATGGAGTTCCACTCTCATCTTCTGCACTCAAGTTCAACAGTTTCTGATGCAATTCTCCGGTTGAGCCGAAGGCTTTCACATCAGACTTATTGAACCGCCTGCACTCGCTTTACGCCCAATAAATCCGGACAACGCTTGCCACCTACGTATTACCGCGGCTGCTGGCCTCTG
+
CGGGGGGGGGGGGGGGGGGGGGGGGGGGGGGGGGGGGGGGGGGGGGGGGGGGGGGGGGGGGGGGGGGGGGGGGGGGGGGGGGGGGGGGGGGGGGGGGGGGGGGGGGGGGGGGGGGGGGGGGGGGGGGGGGGGGGGGGGGGGGFGGGGGGGGGGGGGGGGGGGFGGFFGGGGGGGGGGGGGGCFDAEGGGGGGGFGGGGGGGGGGFFFFFGGFFF9BFFFFFFFFF@(:@DFDDFFFF9D><EFFD5>EFFEECEEEF956>1<>BBBFFBFFFFFB??>>:6ADB>91191?BF7<1####
@M05025:20:000000000-B499F:1:1102:23468:18485 2:N:0:CAAAAG
ATATGTGGACTACAGGGGTATCTAATCCTGTTTGCTCCCCACGCTTTCGCACCTGAGCGTCAGTCTTTGTCCAGGTCGCCGCCTTCGCCACCGGTATTCCTCCAGATCTCTACGCATTTCACCGCTACACCTGGAATTCTACCCCCCTCTACAAGACTCTAGCATGCCAGTTTCTCATGCAGTTCCCAGGTTGAGCCCGGGGATTTCACATCCGACTTGCCTGACCGCCGTCGTGCGCGTGACGCCGAGTAATTCCGATTAACGCTTCCACCCTCCGTATGACTGCGGCTGCTGGCCATAT
+
-EEGFEDFFFG<;66@CGC7EEFA9FGFGGCDGGGGAC8@DFE+BFGFEGCEEGC88<CC@,6@FFFGGGFA,@6,,8@CF:@,,ED7F7FG7:BCFGF9BF8EGEFEEFG<F7@B@+5<E9EFGEECFGGGGG,EEDFCFGGG7>>+@EFGG>=8DGGG=EF,5,@8F,6DE,,,3=<C9<9@;EF>C59?**<,;C*;>82:69C>8?8);29358E6)+;5<@(=61)3(0<5B0(7(4<56)))--()).):,()-(648;0(().),1(4:1,(((/6)).(,49>F0)((.####
@M05025:20:000000000-B499F:1:1102:27744:18504 2:N:0:CAAAAG
ATATGTGGACTACAAGGGTTTCTAATCCTGTTCGCTACCCATGCTTTCGAGCCTCAGCGTCAGTTGCAGACCAGAGAGCCGCCTTCGCCACTGGTGTTCTTCCATATATCTACGCATTCCACCGCTACACATGGAGTTCCACTCTCCTCTTCTGCACTCAAGTTCAACAGTTTCTGATGCAATTCTCCGGTTGAGCCGAAGGCTTTCACATCAGACTTATTGAACCGCCTGCACTCGCTTTACGCCCAATAAATCCGGACAACGCTTGCCACCTACGTATTACCGCGGCTGCTGCCCTGCA
+
CGFGGCFGGFGGGGGGGGFGGGGGGGGGGGGGGGGGEGGGGFGGGGGGGFGGGFGGGGDEGGGGGGGFCFGGGGGDGGDDFGGGGGGGECFFGDBEGGGGGGGGGGGGAFGGFGGCGFFGGGGGGFGGGGFGGGGGFFGDCEADEFDECFFDGGGGGGFDGGGGGGGFDGFFGFGGGGGGGGGGGGGEGGGGGGG8FCC7:DFCF><9B:B>466B>9CFFACCFF>B2>>2B48A524)4)1=;:3>D;;<>?CFFF:69BB9>?:1F:28?B?F?:7447><19>;>B1())).(####
@M05025:20:000000000-B499F:1:1102:8738:18520 2:N:0:CAAAAG
ATATGTGGACTACCAGGGTTTCTAATCCTGTTTGCTCCCCACGCTTTCGAGCCTCAGCGTCAGTTACAGACCAGAGAGCCGCCTTCGCCACTGGTGTTCCTCCATATATCTACGCATTTCACCGCTACACATGGAATTCCACTCTCCTCTTCTGCACTCAAGTCTCCCAGTTTCCAATGACCCTCCCCGGTTGAGCCGGGGGCTTTCACATCAGACTTAAGAAACCGCCTGCGCTCGCTTTACGCCCAATAAATCCGGACAACGCTTGCCACCTACGTATTACCGCGGCTGCTGGCAACCC
+
CGGGGGGGGGGGGGGGGGGGGGGGGGGGGGGGGGGGGGGGGGGGGGGGGGGDGGGGGGGGGGGGGGGGGGGGGGGGGGGGGGGGGGGGGGGGGGGGGGGGGGGGGGGGGGGGGGGGGGGGGGGGGGGGGGGGGGGFGGGGFGGGGGGGGGGGGGGGGGGGGGFFGDCGGGEGGGFGGGGGF?FGFGGGEGC9<FFCGGGGGGC<A;8:AGGFFFF@FFEFFFFFGDFF@FFFFE@BEF?><<BB?EEB?:?>:26:B()-9??B9?((049<1:>FFFFFFFFF?2399,4:))40(####
@M05025:20:000000000-B499F:1:1102:16539:18534 2:N:0:CAAAAG
ATATGTGGACTACCGGGGTATCTAATCCTGTTTGCTCCCCACGCTTTCGAGCCTCAGCGTCAGTTACAGACCAGAGAGCCGCCTTCGCCACTGGTGTTCCTCCATATATCTACGCATTTCACCGCTACACATGGAATTCCACTCTCCTCTTCTGCACTCAAGTCTCCCAGTTTCCAATGACCCTCCCCGGTTGAGCCGGGGGCTTTCACATCAGACTTAAGAAACCGCCTGCGCTCGCTTTACGCCCAATAAATCCGGACAACGCTTGCCACCTACGTATTACCGCGGCTGCTGGCCTGAG
+
CFDGGGEFGGGFGGGEGGEFFGG9AFCFGGEFFGGGFGGGGGGGEGGGGG8FGFGGGGGGEEGFGGGFGGGGGGG@FEGGGGGDFFFGGGGGGGFGGGGGGGGGFDGGFGEFCGG>FGGGGGGGGGGGFF@FGGF9CFFGGG9DFGGGGGGGGFGFGGFC@FGGCGGFGGGGGGGGGGFCCFGGGGGGGGGEGG?FGEDGGD<);F7AFGGFBE@;FFFFAF:AFDBB;6:?B:3759:F?AFB?EFF63)-6<>F>FFFBFF>FFB<F>BFBF0263)6:BBF01(7>190,)7:1####
@M05025:20:000000000-B499F:1:1102:14445:18548 2:N:0:CAAAAG
ATATGTGGACTACAAGGGTTTCTAATCCTGTTCGCTACCCATGCTTTCGAGCCTCAGCGTCAGTTGCAGACCAGAGAGCCGCCTTCGCCACTGGTGTTCTTCCATATATCTACGCATTCCACCGCTACACATGGAGTTCCACTCTCCTCTTCTGCACTCAAGTTCAACAGTTTCTGATGCAATTCTCCGGTTGAGCCGAAGGCTTTCACATCAGACTTATTGAACCGCCTGCACTCGCTTTACGCCCAATAAATCCGGACAACGCTTGCCACCTACGTATTACCGCGGCTGCTGGCCCATG
+
CGGGGGGGGGGGGGGGGGGGGGGGGGGGGGGGGGGGGGGGGGGGGGGGGGGGGGGGGGGGGGEGGFGFGGGGGGGGGGGGGGGGGGGGGGGGGGGGGGGGGGGGGGGGGGGGGGGGGGGGGGGGGGGGGGGGGGGGGGGGGGGGGGGGGGGGGGGGGGGGGGFGGGGGGGGGGGGGGGGGGGGGGGGGGGGGDGGGGGDEGGGGFFGFFECFFEEFFF=FFFFFG9AFFDFFFFFA>@9FD<@5?>DD133=7E?;B:EB>?BB91:BF:A>??0(432>??A4<9B1>;9:02(,(####
@M05025:20:000000000-B499F:1:1102:4414:18554 2:N:0:CAAAAG
ATATGTGGACTACTGGGGTTTCTAATCCTGTTTGCTCCCCACGCTTTCGAGCCTCAGCGTCAGTTACAGACCAGAGAGCCGCCTTCGCCACTGGTGTTCCTCCATATATCTACGCATTTCACCGCTACACATGGAATTCCACTCTCCTCTTCTGCACTCAAGTCTCCCAGTTTCCAATGACCCTCCCCGGTTGAGCCGGGGGCTTTCACATCAGACTTAAGAAACCGCCTGCGCTCGCTTTACGCCCAATAAATCCGGACAACGCTTGCCACCTACGTATTACCGCGGCTGCTGGCCAGCA
+
CCEGGGGGFFGGGGGGGGCEGGGGGGGDFGFFGGGGGGGFGGGGGGGGGGGGGGGGGGGGGGGGFEGGFGEFF@FEFGGFGGGGGGGGEGDGGGGGGGCFFGGGGGGGGGGGGGGGGGGGGGGGGGGGGGFFGGF>FEGFFGFFGGCFGFGFGGGCDE?ECF:,>ADFGGDFFGGGCGFFFGGGFCEGGGGGGGGGF>C5EC496AC86+;A4);@FFCAFFFFGFFDB6)60BBEF0(>?)7::B>D???<924(,,),31((-3?:>BABFB(5?185(*<6(4,3((-(4:(63####
@M05025:20:000000000-B499F:1:1102:13715:18558 2:N:0:CAAAAG
ATATGTGGACTACTAGGGTATCTAATCCTGTTTGCTCCCCACGCTTTCGAGCCTCAGCGTCAGTTACAGACCAGAGAGCCGCCTTCGCCACTGGTGTTCCTCCATATATCTACGCATTTCACCGCTACACATGGAATTCCACTCTCCTCTTCTGCACTCAAGTCTCCCAGTTTCCAATGACCCTCCCCGGTTGAGCCGGGGGCTTTCACATCAGACTTAAGAAACCGCCTGCGCTCGCTTTACGCCCAATAAATCCGGACAACGCTTGCCACCTACGTATTACCGCGGCTGCTGGCCGGCT
+
CGGGGGGGGGGGGGGGGGGGGGGGGGGGGGGGGGGGGGGGGGGGGGGGGGGGGGGGGGGGGGGGGGGGGGGGGGGGGGGGGGGGGGGGGGGGGGGGGGGGGGGGGGGGFGGGGGGGGGGGGGGGGGGGGGGGGGECAFGFGGGGGGGGGGGGGGGGGGGGGGGGGGGGGGGGGGGGGGGGGGGGGGGGGCGGGGGGGGGGGGGDFFGFFGGFFFEFFFFFFFFAGD@EFFF6;A>BDFFFFBFFFFEFFFFA>DAB(9BFFF?FFF66FBFFFFFFF144:FF>?BFFFFFFFF?B1####
@M05025:20:000000000-B499F:1:1102:4774:18559 2:N:0:CAAAAG
ATATGTGGACTACTCGGGTTTCTAATCCTGTTTGCTCCCCACGCTTTCGAGCCTCAGCGTCAGTTACAGACCAGAGAGCCGCCTTCGCCACTGGTGTTCCTCCATATATCTACGCATTTCACCGCTACACATGGAATTCCACTCTCCTCTTCTGCACTCAAGTCTCCCAGTTTCCAATGACCCTCCCCGGTTGAGCCGGGGGCTTTCACATCAGACTTAAGAAACCGCCTGCGCTCGCTTTACGCCCAATAAATCCGGACACCGCTTGCCACCTACGTATTACCCCGGCTGCTGGCCGGGT
+
CFGGGGGGGGGGGGGGGGGGGGGGGGGGGGGGGGGGGGGGGGGGGGGGGGGDGGGGGGGGGGGGGGGGGGGGGFFGGGGGGGGCFFGGGGGGGGGGGGGGGGGGGGGGGGGGGGGGGGGGGGGEGGGGGGGGGGGFFGGGGGGGGGGGGGGGGGGGGGFFFGFACFFGGC>EFGGGGGEGGGGFGGGGD8EGGGGGGGGGGCDGFAFFFG7AFF<@FFFFFFFFF8;B@D>19ADEFF0539FD?EEB?07<A4<7>>@FB0-29B?BFB9>?BB?B:?<?=:4089102>6))5:0####
@M05025:20:000000000-B499F:1:1102:17003:18591 2:N:0:CAAAAG
ATATGTGGACTACAAGGGTATCTAATCCTGTTTGCTCCCCACGCTTTCGAGCCTCAACGTCAGTTACAGTCCAGTAAGTCGCCTTCGCCACTGGTGTTCCTCCTAATATCTACGCATTTCACCGCTACACTAGGAATTCCACTTACCTCTCCTGCACTCCAGCCTGACAGTTTCCAATGCAGTCCAGGGGTTGAGCCCCTGCCTTTCACACCAGACTTGCCATGCCGTCTACGCTCCCTTTACACCCAGTAAATCCGGATAACGCTTGCCCCCTACGTTTTACCCCGGCTGCTGGCCGCCG
+
CGGGGGGGGGGGGGGGGGGGGGGGGGGGGGGGGGGGGGGGGGGDGGGGGGGGGGGGGGGGGGGGGGGGGGGGGGGGGGGGGGGGGGGGGGGGGGGGGGGGGGGGGGGGGGGGGGGGGGGGGGGGGGGGGGGGGGGGGGGGGGGGGGGGGGGGGGGGGGGCFGG?GGCGC?FGGGGG9EDFGFGD8DDGGGGGGGGGGGGGGGGGFFC6BCFBFFFFFFFAAAF9G=B?2@FEF>4?D5B=;4+17)58369C3)).2(2(,731(6((5(5817:B08((,82)(21(41(2)).3.####
@M05025:20:000000000-B499F:1:1102:6191:18602 2:N:0:CAAAAG
ATATGTGGACTACCGGGGTTTCTAATCCTGTTTGCTCCCCACGCTTTCGCACCTGAGCGTCAGTCTTTGTCCAGGGGGCCGCCTTCGCCACCGGTATTCCTCCAGATCTCTACGCATTTCACCGCTACACCTGGAATTCTACCCCCCTCTACAAGACTCTAGCCTGCCAGTTTCGGATGCAGTTCCCAGGTTGAGCCCGGGGATTTCACATCCGACTTGACAGACCGCCTGCGTGCGCTTTACGCCCAGTAATTCCGATTAACGCCTGCACCCTCCGTATTACCGCGGCTGCTGGCCGATG
+
@EEDFFGGGGGGGGGGGGGDEGGFFGGGGGFGGGGGGGGBFFGG@F<FGGGGGFGFG?GGGGGFFAFGGGGGGGGGGGGGGGGGGGGDEGGGGEGGGGGGGGGGGGGGGGGGGGGGEGGGGGGGECEGGGFAFGDGGFFGGGGGGGGGGGGGGCCGGGGGGGGGGGGGGGGGGGGGEGGGFFFGGFF;FFEFGFFGGFGCEGD3.;D7CFFFA((6)7>FF?F5FF>D6?F:0<B@59>>?<471.7>2,.45)6438B2:)6-((.-)1:(46:122(4(*6.((339B(()..((####
@M05025:20:000000000-B499F:1:1102:9413:18691 2:N:0:CAAAAG
ATATGTGGACTACAAGGGTTTCTAATCCTGTTCGCTACCCATGCTTTCGAGCCTCAGCGTCAGTTGCAGACCAGAGAGCCGCCTTCGCCACTGGTGTTCTTCCATATATCTACGCATTCCACCGCTACACATGGAGTTCCACCCTCCTCTTCTGCACTCAAGTTCAACAGTTTCTGATGCAATTCTCCGGTTGAGCCGAAGGCTTTCACATCCGACTTATTGAACCGCCTGCACTCGCTTTACGCCCAATAAACTCGGACAACGCTTGCCACCTACGTATTACTCGGGCTCCTGGCAATGC
+
<EECF@CFCFC8ECE9FGGGCGG,CFD9@EEEE:CGGGG?<E8C9@C@CDGGD,ECFCCFEGGGFGFDFGFGFGGGGCFGG7F::FFGGDE<F8<6BFF,CEF???AE9EDFGF7:+?AEFF,>CEEEGFFCF8A@=E;FE,,4+6@DFFFCAE,=D=8D,,76=:BAF,>DE,@E,=8====9,,=3C>49CC:,@E5C*99*90:+=7+3*))/336=@F6:C2(2(5?9(9+8)31)6);>D>DF6(.;C)).3()(,489(4115(.)33:>023)564)-((-4;(4().8(####
@M05025:20:000000000-B499F:1:1102:5504:18735 2:N:0:CAAAAG
ATATGTGGACTACCGGGGTATCTAATCCTGTTCGCTACCCATGCTTTCGAGCCTCAGCGTCAGTTGCAGACCAGAGAGCCGCCTTCGCCACTGGTGTTCTTCCATATATCTACGCATTCCACCGCTACACATGGAGTTCCACTCTCCTCTTCTGCACTCAAGTTCAACAGTTTCTGATGCAATTCTCCGGTTGAGCCGAAGGCTTTCACATCAGACTTATTGAACCGCCTGCACTCGCTTTACGCCCAATAAATCCGGACAACGCTTGCCACCTACGGTTTACCGCCGCTGCTGGCGTCGA
+
CFGGGGGGGFGGGGGDGGGGGGGGFGGGGFDGGDGGGGGCGGGGGGGGGFF7FEFGGGGGGEGGGFGGGGG@FG@AFGGFCFGCFE,BFCFAFFGGF:EDEFDGFDGGGGFFBFCCCGGGFGGGGGEE?FFFGGFGFGGGAFGGGGGGGGFFGGGGDFG,@97DEDFGGCDFFGGGGGGGGCC7>;C9@EE>*A8CFG5EEGD>4?:1BFG6A:@EFBCFFA886(6?BD>?FFA;AB2>;6A)(8A>1;;)9)9.76<190,9((8?>(64(,.:((((4)).-414((((.,,((####
@M05025:20:000000000-B499F:1:1102:8598:18782 2:N:0:CAAAAG
ATATGTGGACTACAGGGGTTTCTAATCCTGTTCGATACCCACGCTTTCGTGCCTCAGCGTCAGTAGGGCGCCGGTATGCTGCCTTCGCAATCGGAGTTCTGCGTGATATCTATGCATTTCACCGCTACACCACGCATTCCGCATACTTCTCGCCCACTCGAGGCCGCCAGTTTCAACGGCAGGCCGGGGTTGAGCCCCGACATTTGACCGCTGACTTAACAGCCCGCCTACGCACCCTTTAAACCCAATAAATCCGGATAACGCGCGCATCCTCCGTATTACCGCGGCTGCTGGCACCATC
+
CFFGGGGGGGGGGGGGGGGGGGGGGGGGGGGGGGGGGGGGGGGGGGGGGGGGGGGGGGGGGGGGGGGFGGGGGGGGGGGGGGGGGGGGGGCGF>FGGGGGGGGGGGFGGGGGGGGGGFFGGGGGDGGGGGDGFGGGGGGGGGGGGGGGGGGGGGGGGGGFGGD+@EGDECCF@FGCEEE5CGGGGG=EGGGGGGCGFGGGGGGGFF7@9CGFFFFAFFBFFFFFGBBF(-7?>3>@>BFFB<FF?77>B?A<AA?B><@FFFF((,495,,(.-:6?:?BA=>(-,10(4:??06(.####
@M05025:20:000000000-B499F:1:1102:14966:18784 2:N:0:CAAAAG
ATATGTGGACTACTGGGGTTTCTAATCCTGTTTGCTCCCCACGCTTTCGAGCCTCAACGTCAGTTACAGTCCAGTAAGTCGCCTTCGCCACTGGTGTTCCTCCTAATATCTACGCATTTCACCGCTACACTAGGAATTCCACTTACCTCTCCTGCACTCCAGCCTGACAGTTTCCAATGCAGTCCAGGGGTTGAGCCCCTGCCTTTCACACCAGACTTGCCATGCCGTCTACGCTCCCTTTCCACCCAGTAAATCCGGATAACGCTTGCCCCCTACGTATTACCGCCGTCGCTGGCCACGC
+
CGGGGGGGGGGGGGGGGGGGGGGGGGGGGGGGGGGGDGGGGGGGGGGGGGGGGGGGGGGGGGGGGGGGGGGGGGGGGGGGGGGGGGGGGGGGGGGGGGGGGGGGGGGGGGGGGGGGGGGGGGGDGGEGGGEGGGGGGGGGFGGGFGGC9=@DGGGDFFGFGGGGGGFGGGFGGFGFGGDFFGGFEGGGGEGGDGGGGGGFGGGGFFGFFCFBFD9BFF6CFFFAGFF8>BFFDE4?DF:F8)+17AFF<E;5?ECEFFBDFFF<@F(,733034161<?F??:90(((-(4(((,31####
@M05025:20:000000000-B499F:1:1102:9083:18799 2:N:0:CAAAAG
ATATGTGGACTACAGGGGTATCTAATCCTGTTCGCTACCCATGCTTTCGAGCCTCAGCGTCAGTTGCAGACCAGAGAGCCGCCTTCGCCACTGGTGTTCTTCCATATATCTACGCATTCCACCGCTACACATGGAGTTCCACTCTCCTCTTCTGCACTCAAGTTCAACAGTTTCTGATGCAATTCTCCGGTTGAGCCGAAGGCTTTCACATCAGACTTATTGAACCGCCTGCACTCGCTTTACGCCCAATAAATCCGGACAACGCTTGCCACCTCCGTATTACCGCGGCTGCTGGCCCGAC
+
CGGGGGGGGGGGGGGGGGGGGGGGGGGGGGGGGGGGGGGGGGGGGGGGGGGGGGGGGGGGGGGGGGGGGGGGGGGGGGGGGGGGGGGGGGGGGGGGGGGGFGGGGGGGGGGGGGGGGGGGGGGGGGGGGGGGGGGGGGGGGGFGGGGGGGGGGGGFGGGGCGEDEGGFGFGGGGGGGGFFGGGGGGGGGEGGDFGGGGGDGGGGFFGFFG9693=@FF=FFFFFGF(8@>F=:68FFB@F@<AB@DFF0=@EFE?E@053-1:;9:?FF?2<<((,-::?4*)-,2(39>(14:3:8####
@M05025:20:000000000-B499F:1:1102:25462:18936 2:N:0:CAAAAG
ATATGTGGACTACACGGGTTTCTAATCCTATTTGCTCCCCACGCTTTCGTGCCTCAGTGTCAGTTACAGACCAGGCGACCGCCTTCGCCACTGGTGTTCCTCCATATATCTACGCATTTTACCGCTACACATGGAATTCCATCGCCCTCTTCTGCACTCCAGCATACCAGTTTCCATAGCTTACAATGGTTGAGCCATTGCCTTTTACTACAGACTTAGTACGCCACCTACGCACCCTTTACGCCCAAGTATTCCGGCTAACGCTTTCCACCTACGTATTACCCCGTCTGCTTGCCCCCCT
+
CGGGGGGGGGGGGGGGGGGGGGGGDGGGGGGFGFGFGGGGGGEGGGGGGGGGGGGGGGGGGGGGGGGGGGGGGGGF@FGGGGGGGGCEGGGGGGGGGGGFGGGGGGGGGGGGGGGGGGGGGGGGGGGGGGGDGGGGGGGGGGF7CGGGGGDEFA9BFDFGGE?ECDGGFFDF,==FEEGFGG,@;,EF6EE6C>EC,@CEGFCC8?7@@:B6/8BE>CFF+9*:72>AB:)(():8><3677)=;EF:(.6?).5((()//(,(4(()8290(57,42<?4=9(-0(-41A)))-(.####
@M05025:20:000000000-B499F:1:1102:28332:18970 2:N:0:CAAAAG
ATATGTGGACTACCCGGGTTTCTAATCCTGTTTGCTCCCCATGCTTTCGTACCTCAGCGTCAGTATTAGGCCAGATGGCTGCCTTCGCCATCGGTATTCCTCCAGATCTCTACGCATTTCACCGCTACACCTGGAATTCTACCATCCTCTCCCATACTCTAGCTCACCAGTATCGAATGCAATTCCTAAGTTAAGCTCAGGGATTTCACATCCGACTTAATAAGCCGCCTACGTACGCTTTCCGCCCAGTAAATCCGATTAACGCTCGCACTCTCTTTATTACCGTGGCTGCTGGCCGCCC
+
CGGGGEGGGGGEEFGGGEGCFGGGGGFCGAFGC@EFGCFFDEF@FGGG@FGGGGGGG87F@C@<EFFF<FGGGF@FFFGGGGGDFGCE:FGFGGGGGGGGAFGGGGDFFGFGGGDGGGGGGGECF7FEGGGGGFGGGGGGGCEGFGFGFG8FGFGCGGGGC8D=D9FGF8>FGGEFGG882@EDFGGC,3@@7FCE@DFFB6??;CG+7,?AF)05@>A@FFA+?<BD=9D)>;*082@D9*4:@B):(67?6?C1(2.17EC@;026B49(8)8))).42*:.,(((,,((55.2(####
@M05025:20:000000000-B499F:1:1102:12793:18987 2:N:0:CAAAAG
ATATGTGGACTACCCGGGTTTCTAATCCTGTTTGCTCCCCACGCTTTCGAGCCTCAACGTCAGTTACAGTCCAGTAAGTCGCCTTCGCCACTGGTGTTCCTCCTAATATCTACGCATTTCACCGCTACACTAGGAATTCCACTTACCTCTCCTGCACTCCAGCCTGACAGTTTCCAATGCAGTCCAGGGGTTGAGCCCCTGCCTTTCACACCAGACTTGCCATGCCGTCTACGCTCCCTTTACACCCAGTAAATCCGGATAACGCTTGCCCCCTACGTATTACCGCGGCTGCTGGCCATAC
+
CGGGGGGGGGGGGGGGGGGGGGGGGGGGGGGGGGGGGGGGGGGGGGGGGGGGGGGGGGGGGGGGGGGGGGGGGGGGGEFGGGGGGGGGGGGGGGGGGGGGGGGGGGGGGGGGGGGGGGGGGGGGGGGGGGGGGGGGGGGGGFGEGGGGGFGGGGGGGGG8DCEGFFGGGGGGCGCGDB@?FAFGGGGGGGGEDGGFFFDFFGGGFAFA@CF?FB=BFAEFFFF;FB>5(5?E>>4?E=DFF3AFEA8.:4C))97416),(/)(((3->B::16186().0@>4(3960((-53:<4####
@M05025:20:000000000-B499F:1:1102:7860:18993 2:N:0:CAAAAG
ATATGTGGACTACTCGGGTTTCTAATCCTGTTTGCTCCCCACGCTTTCGAGCCTCAGCGTCAGTTACAGACCAGAGAGCCGCCTTCGCCACTGGTGTTCCTCCATATATCTACGCATTTCACCGCTACACATGGAATTCCACTCTCCTCTTCTGCACTCAAGTCTCCCAGTTTCCAATGACCCTCCCCGGTTGAGCCGGGGGCTTTCACATCAGCCTTAAGAAACCGCCTGCGCTCGCTTTACGCCCAATAAATCCGGACAACGCTGGCCACCTACGTAGTACCTCGGCTGCTGGCCACAA
+
CFFGGFEDCGGFFGGGGGGGGGGFGGGGGGFFFGGGGGGGFGGGGGGGGCGDGGGGGFGGGGGGGGGGGGFF<FGGFGGGGGGGGGGGGGGGEFFGGFGFBAFGGFGFDGGFFGGC=FFGGGGGECEFGDFGGGGCFGGGGGDFGGGGGGGGGGGFFGGFEFAA;A>EFGDFEFDCAADAA?FDCEGEGGG7CDCGEGGECG45)?FFFG+883)/;=@FF+:)>32368>;(>7<),3)4<7BBD5B(8:2-69>>>39B8:968(,7((2(,,31(.(-*.))-3(213<:?21(####
@M05025:20:000000000-B499F:1:1102:27448:19035 2:N:0:CAAAAG
ATATGTGGACTACTGGGGTATCTAATCCTGTTTGCTCCCCACGCTTTCGAGCCTCAACGTCAGTCATCGTCCAGAAAGCCGCCTTCGCCACTGGTGTTCCTCCTAATATCTACGCATTTCACCGCTACACTAGGAATTCCGCTTTCTTCTCCGACACTCTAGCCTGACAGTTCCAAATGCAGTCCCGGGGTTGAGCCCCGGGCTTTCACATCCGGCTTGCCATGCCGTCTACGCTCCCTTTACACCCAGTAAATCCGGATAACGCTTGCCCCCTACGTATTACCGCGGCTGCTGGCCCTCC
+
CGGGGGGGGGGGFGGGGGBCGGGGGGGGGGGGGGGDEFFCF@FGGGGGEFFFGGG8FFFGGGGGGGGGGEFEGGGGEFFGGGGGGGGGC@?FGGGGEGGGGGGFGFGGGGGFDFC::@@FGFGGGGGGF8FGEGCFGFGCFEG8DF,@>CFG7B?EEGGGGFC,@DC?FGGGGGFC9EGF7FGGG:@EGGCEG>?,9DGCGGGGFFC++1=))(62::1F;8AFF;9D9?FE225:D0:F?)96757>(84<2:9((-)((.)-11(4::B499:??:B<?FF)801(-79::)42,####
@M05025:20:000000000-B499F:1:1102:27941:19058 2:N:0:CAAAAG
ATATGTGGACTACACGGGTATCTAATCCTGTTCGCTACCCATGCTTTCGAGCCTCAGCGTCAGTTGCAGACCAGAGAGCCGCCTTCGCCACTGGTGTTCTTCCATATATCTACGCATTCCACCGCTACACATGGAGTTCCACTCTCCTCTTCTGCACTCAAGTTCAACAGTTTCTGATGCAATTCTCCGGTTGAGCCGAAGGCTTTCACATCAGACTTATTGAACCGCCTGCACTCGCGTTACGCCCAATAAATCCGGACAACGCTTGCCACCTACGTATTACCGCGGCTGCTGTCCGTGT
+
CGGGGGGGGGGGGGGGGGGGGGGGGGGGGGGGGGGGGGGGGGGGGGGGGGGGFFGGGGGGGGGGGGGGGGGGGGEFGGGGGGGGGGGGFFGGGGGGGGGGGGGGGGGGGGGGFFFGGGGGGGGGGGGGGGGGGGGGGGGGGGGGGGFFGGGGGGFGGGGGGGGGGFGGGGGGGGGGGGGGGGGGCEFEGGGGGGGGGG>EEGCFFFGFFGGFFFFFFFF9BFFFGDBE=DFFFFFFFB(:9DBD@>>D<=EFC?C@>(53;6(-36615()8?2:??FFA00).4611((-1)5)))####
@M05025:20:000000000-B499F:1:1102:16120:19085 2:N:0:CAAAAG
ATATGTGGACTACCCGGGTTTCTAATCCTGTTCGCTACCCATGCTTTCGAGCCTCAGCGTCAGTTGCAGACCAGAGAGCCGCCTTCGCCACTGGTGTTCTTCCATATATCTACGCATTCCACCGCTACACATGGAGTTCCACTCTCCTCTTCTGCACTCAAGTTCAACAGTTTCTGATGCAATTCTCCGGTTGAGCCGAAGGCTTTCACATCAGACTTATTGAACCGCCTGCACTCGCTTTACGCCCAATCAATCCGGACAACGCTTGCCACCTACGTATTACCGCGGCTGCTGGCCTTGA
+
CGGGGGGFGEFGGFGGGGGGEGGGGGGGGGGGGGGGGGGGGGDFGGGGGGGGGGGGGGGGGGGGGGGFGGGGFGFGGGGGGDGGGGGGGGGGGFBFFGGGGFGGGGGGGGGGGGGGGGGGGGGGGGGGGGGGGFFGGGGGGFGGGGFDGGGGGGGGGGGGGGGGGGGGGGGFFGGGFGGGGAFFFFGFEGGGGGGGGGCEGGGGAAGFFGGFF37=F>CFF6ECG298>>FB2?AFFB;FDCF>0>>:(3(63CCD6::1(4?>66:?F:A22,.4:?FA:@A48(,-141<8>0:(####
@M05025:20:000000000-B499F:1:1102:7984:19093 2:N:0:CAAAAG
ATATGTGGACTACACGGGTTTCTAATCCTATTTGCTCCCCACGCTTTCGTGCCTCAGTGTCAGTTACAGACCAGGCGACCGCCTTCGCCACTGGTGTTCCTCCATATATCTACGCATTTTACCGCTACACATGGAATTCCATCGCCCTCTTCTGCACTCCAGCATACCAGTTTCCATAGCTTACAATGGTTGAGCCATTGCCTTTTACTACAGACTTAGTACGCCACCTACGCACCCTTTACGCCCAATGATTCCGGATAACGCTTGCCACCTACGTATTACCGCCGCTGCTGGCACGACT
+
CGGGGGGGGGGGGGGGGGFEGGGGGGGGGGGGGGGGGGGGGGGGGGGGGGGGGGGGGGGGGGGGGGGGGGGGGGGGGGGGGGGGGGGGGGGGGGGGGGGGGGGGGGGG@FGGGGGGGGGGGGGGGGGGGGGGGGGGGGGGGGGGGGGGGGGGFFGGGGGGGFGGGDFF>EGFGGGGFFGGGGGGGGF9CFGDGGGGGGG7FGGGFACFFGGFF=BEFFFFFFFBDB2A23)(6;A>DFF;<CAEBFFF34)73)<3035(7@?2:?3:F<DF?F?64<A75FB(4(42;>0))31:,####
@M05025:20:000000000-B499F:1:1102:18176:19114 2:N:0:CAAAAG
ATATGTGGACTACTAGGGTTTCTAATCCTGTTTGCTCCCCACGCTTTCGTGCCTCAGCGTCAGTGCTGGTCCAGGTGGCCGCCTTCGCCACGGATGTTCCTCCCGATATCTACGCATTTCACTGCTACACCGGGAATTCCGCCACCCTCTACCGCACTCCAGCCCGCCAGTTTCCAATGCAGTTCCCAGGTTGAGCCCAGGGCTTTCACATCGGACTTAACGAACCGCCGACGCACGCTTTACGCCCAGTAATTCCGCGTAACCCTTGCACCCTTCGTATTACCGCCGCTGCTGGCCGCCA
+
CFGGGGGGGGGGGGGGGGGGGGGGGGGGGGGGGGGGGGGGFGGGGGGGGGGGGGGGGGGGGGGGGGGGGGGGGGGGGGGGGGGGGGFGGEGGGGGGGGGGGGGGGGGGGGGGGGGGGGGGGGGGGGGGGGGEEGGGGGGGGGGGGG6EGGGGGGGGGGGGGCFGGCEEGEDFGGGGGGGGGGGGGGGGGGGGGG@GGGGGGDGGFFG8@EF6?D0>EAE88ADEGB@E>(09055>.(4@:AFEFB>::4<:A<AA(()-,20),332;?7<<<B:?:?<?FD<<6(,,(-4223(,####
@M05025:20:000000000-B499F:1:1102:27121:19221 2:N:0:CAAAAG
ATATGTGGACTACTAGGGTTTCTAATCCTGTTCGCTACCCATGCTTTCGAGCCTCAGCGTCAGTTGCAGACCAGAGAGCCGCCTTCGCCACTGGTGTTCTTCCATATATCTACGCATTCCACCGCTACACATGGAGTTCCACTCTCCGCTTCTGCACTCAAGTTCAACAGTTTCTGATGCAATTCTCCGGTTGAGCCGAAGGCTTTCACATCAGACTTATTGAACCGCCTGCACTCGCTTTACGCCCAATAAATCCGGCAAACGCTTGCCACCTACGTATTACCCAGGCGGCTGGCAACGA
+
CGDGGFGFC9FFEGFGGGG8CEGGAEEDGGGGGGGGDGEFFFG<FGGFGGG7FG8EFFGG@FGFGGGGGG8C@GGGGGGDEGGGGGGDFCFEBFGGFGGC<BCEFFGG9FGGGGGCEC<AFGCFDCGFGGGGGGGGFFF9AE=8ED8++BCDGGCFGG=DFF8=EFDECF;9EGDD9AECF8FFECC>>EGDDCFG?CDEECF7AAGF9FFFB=EBAB699B9B<25A-5A>FFF;)(,:;7A>@FB;13;A<<53(,),(,41-1123(423:BF?,,)4*)6(.((2(-1((4((####
@M05025:20:000000000-B499F:1:1102:7546:19224 2:N:0:CAAAAG
ATATGTGGACTACTCGGGTTTCTAATCCTGTTTGCTCCCCACGCTTTCGTGCCTCAGTGTCAATGTTGGTCCAGGTAGCTGCCTTCGCCATGGATGTTCCTCCTGATCTCTACGCATTTCACTGCTACACCAGGAATTCCGCTACCCTCTACCACATTCTAGTCATCCAGTATCCACTGCAGTTCCCAGGTTGAGCCCAGGGCTTTCACAACGGACTTAAATAACCACCTACGCACGCTTTACGCCCAGTAATTCCGAGTAACGCTTGCACCCTTCGTATTACCGCGGCTGCTGGCAGGGT
+
CGFGGGGGGGGGGGGGGGGGGGGGGGGGGGFGGGGGGFFGGGGGGGGGGGGGGFGGGGGGGGGGGGGG?FGFFGGGGGGGGGGGGGFGEGGGG8FGGGGGFGGFGGGFGGGGGG>FGGGGGGGGGGGGGGCDFFCGFFGGGGGGGGGGGGGGGGGGGGGGFFFGGGGGGGFFFGGFEGGGGFEFFGGGGFGGGF88@FDCF6CF5?FFFFCDFAAFFFF69B6<F@@FAD44)5??B=(:@4BADD4;654))9CCE0ADF<E?B6,48)/(8?;D?2(34*:469(44,((4:22(####
@M05025:20:000000000-B499F:1:1102:17407:19242 2:N:0:CAAAAG
ATATGTGGACTACCGGGGTTTCTAATCCTGTTCGCTACCCATGCTTTCGAGCCTCAGCGCCAGTTGCAGACCAGAGAGCCGCCTTCGCCACTGGTGTTCTTCCATATATCTACGCATTCCACCGCTACACATGGAGTTCCACTCTCCTCTTCTGCACTCAAGTTCAACAGTTTCTGATGCAATTCTCCGGTTGAGCCGAAGGCTTTCACATCAGACTTATTGAACCGCCTGCACTCGCTTTAGGCCCAATAAATCCGGATAACCTTTGCCACCTACGTATTACCGCGGCTGCTGGCCCCTT
+
-C6FGC<,;9CFADFD+F6+66;CC,C,CFC<@@FEE:EFGA8,,66F76CC@@FCF86+7+7C@FC,C,C,,6,6,B<==+@7CF=,BB=9?AAF=FFEF<FF<AFF,E<<EFCF+C,AFA=B=:F+58,54??=?6,3,@=DC88EEFGGGGG98DF@FD=:E336@@;3=,@AEFFG+<2E;,,3@+*@9*@<@E*@CC49F92=B,=9+73;;=4+=B8BC=2>1(8;3)1;8:;)3>+8(;.833;<99<@B9)((.)().)-94)51::B?7<)44)-3(--4(-4::71(####
@M05025:20:000000000-B499F:1:1102:17764:19244 2:N:0:CAAAAG
ATATGTGGACTACAGGGGTTTCTAATCCTGTTTGCTCCCCACGCTTTCGAGCCTCAGCGTCAGTTACAGACCAGAGAGCCGCCTTCGCCACTGGTGTTCCTCCATATATCTACGCATTTCACCGCTACACATGGAATTCCACTCTCCTCTTCTGCACTCAAGTCTCCCAGTTTCCAATGACCCTCCCCGGTTGAGCCGGGGGCTTTCACATCAGACTTAAGAAACCGCCTGCGCTCGCTTTACGCCCAATAAATCCGGACAACGCTTGCCACCTACGTATTCCCGCGCCTGCTGGCCGGGC
+
CGGGGGGGGGGGGGGGGGGGGGGGGGGGGGGGGGGGGGGGGGGGGGGGGGGGGGGGGGGGGGGGGGGGGGGGGGGGGGGGGGGGGGGGGGGGGGGGGGGGGGGGGGGGGGGGGGGGGGGGGGGGGGGGGGFGGGGGGGGGGGGGGGGGGGGGGGGGGGGGGGGGFGCGGFDGFGGE;EEGGGGGGGGGGEGGGGCGGGGGGGGGFFGFFGCA;<3@FF3AAFAAGFFF925133<>>9BFF<=>1D))8?FFAFFFF9>;9??19::2)(.3:0(.142<2*4<0990(-(,87761####
@M05025:20:000000000-B499F:1:1102:23293:19261 2:N:0:CAAAAG
ATATGTGGACTACTGGGGTTTCTAATCCTGTTTGCTCCCCACGCTTTCGAGCCTCAACGTCAGTTACAGTCCAGTAAGTCGCCTTCGCCACTGGTGTTCCTCCTAATATCTACGCATTTCACCGCTACACTAGGAATTCCACTTACCTCTCCTGCACTCCAGCCTGACAGTTTCCAATGCAGTCCAGGGGTTGAGCCCCTGCCTTTCACACCAGACTTGCCATGCCGTCTACGCTCCCTTTACACCCAGTAAATCCGGATAACGCTTGCCCCCTACGTATTACCGCGGCTCCTGGCCTCGT
+
CGGGGGGGGGGGGGGGGGGGGGGGGGGGGGGGGGGGGGGGGGGGGGGGGGGGGGGGGGGGGGGGGGGGGGGGGGGGGGGGGGGGGGGGGGGGGGGGGGGGGGGGGGGGGGGGGGGGGGGGGGGGGGGGGGGGGGGGGGGGGGGGGGGGGGGGGGGGGGGGGGGGGGGGGGGGGGAFGGGGF=EGGGGGGGGGGGGGGGGGGGGGFFGFFGGFF@BFFFEFFFAFD4>/:9?=9>EFBDFAECFFEF>>?@E?555=;13;;A)(48(2748?9BB?0,4::FA2(4-163(-47(6.####
@M05025:20:000000000-B499F:1:1102:24398:19272 2:N:0:CAAAAG
ATATGTGGACTACAGGGGTATCTAATCCTGTTTGATCCCCACGCTTTCGCACATCAGCGTCAGTTACAGACCAGAAAGTCGCCTTCGCCACTGGTGTTCCTCCATATCTCTGCGCATTTCACCGCTACACATGGAATTCCACTTTCCTCTTCTGCACTCAAGTTTTCCAGTTTCCAATGACCCTCCACGGTTGAGCCGTGGGCTTTCACATCAGACTTAAAAACCCGCCTCCGCGCGCTTTACGCCCAAAAATTCCGGATCACGCTTGCCACCTACGTATTACCGCGGCTGCAGGCCCGCG
+
CFBECFF<9FGGFFGDGGGGFGGFGGFGFFFFGFFAAFGFGGGCFGGFEGGGEFG<DFGC@EG@FFGGCFGGFFGFCFGGCEGG@F<7B:FFB?EFAFGD<F<FA<FFC<DFCGEC44E<FGGFG:CFDDG<BFFGF?=FCEDF9DFGGGA;33=,8@EG8D=D9,=E,@;3@@=AFD?,=FG8DE8FC:F6C+,5CC>@C30A;*5+BFFF4E3>FAA+349*/:9?59)7(8.:8>>B;CF5?A:<(((-:(6.(43207<3(,(45().8(,((())(94>-3((11((((.7(####
@M05025:20:000000000-B499F:1:1102:19513:19391 2:N:0:CAAAAG
ATATGTGGACTACACGGGTATCTAATCCTGTTTGCTCCCCACGCTTTCGCGCCTCAGCGTCAGTAATGAGCCAGTATGTCGCCTTCGCCACTGGTGTTCTTCCGAATATCTACGAATTTCACCTCTACACTCGGAGTTCCACATACCTCTCTCATACTCAAGATCGCCAGTATCAAAGGCAGTTCCAGGGTTGAGCCCTGGGATTTCACCTCTGACTTAACGATCCGCCTACGCGCCCTTTACGCCCAGTAATTCCGACCAACGCTAGCCCCCTTCGTATTACCCCCGCTGCTGGCCCGGT
+
CGGGGGFGGGGGGGGGGGGGGGGGGGGGGGGGGGGGGGGGGGGGGGGGGGGGGGGCGFGGGGGGGGGGGGGGGGGGGGGGGGGGGGGGGGGGGGGGGGGGGGGGGGGGGGGGGGGGGGGGGGGGGGGGFGGGGGGEGGGGGGGGGGGEFGFDGGGGGGGFECFFGGDGGGGGFGGFGGGCCG?FFGGGGDGGDGGGGGGFDGDGAFGFFG*9?BCFFFFFFEEFGFDFFFFFFED:D>FA@3@>@D3)(;4<C3);;6)2(48<B<0(97<:600304(3(/5<((((-(41):((.####
@M05025:20:000000000-B499F:1:1102:9717:19473 2:N:0:CAAAAG
ATATGTGGACTACTAGGGTATCTAATCCTGTTTGCTACCCATGCTTTCGCTCCTCAGCGTCAGTAACTGCCCAGTAACCTGCCTTCGCCATCGGTGTTCCTCCTGATATCTGCGCATTTCACCGCTACACCAGGAATTCCAGTTACCCCTACAGTACTCAAGTCAGCCCGTATCGCCTGCACGCCCACAGTTAAGCTGTGGAATTTCACAGACGACGTGACAAACCACCTACGAGCTCTTTACGCCCAGTAATTCCGGACAACGCTTGCACCCTACGTATTACCGCGGCTGCTGGCCTGCG
+
CFGGGGGGGGGGGGGGGGGGGGGGGGGGGGGGGGGGGGGGGGGGGGGGGGGGGGGGGGGGGGGGGGGGGGGGGGGGGGGGGGGGGGGGGGGGGGGGGGGGGGGGGGGGGGGGGGGGGGGGGGFGGGGGGGGGGGGFGGGGGGFGGGGGGGGGGGGGGGGGGGFGGGGGGGGGGGGGEEGGGGGGGGGGDFGGGGGFGFDGGGGGFFGFFGGFF==AFFFFFFFFGDFFFFFFFA/>==EFEFFE@EF>@FFFFCEFF9>9B?:0>??:@77:0:(1(.)626><(79>114-)48?3####
@M05025:20:000000000-B499F:1:1102:20329:19482 2:N:0:CAAAAG
ATATGTGGACTACTCGGGTTTCTAATCCTGTTCGCTACCCATGCTTTCGAGCCTCAGCGTCAGTTGCAGACCAGAGAGCCGCCTTCGCCACTGGTGTTCTTCCATATATCTACGCATTCCACCGCTACACATGGAGTTCCACTCTCCTCTTCTGCACTCAAGTTCAACAGTTTCTGATGCAATTCTCCGGTTGAGCCGAAGGCTTTCACATCAGACTTATTGAACCGCCTGCACTCGCTTTACGCCCAATAAATCCGGACAACCCTTGCCCCCTACGATTTACCCCGGCTCCTGGCCTATC
+
CGGGGGGGGGGFGGGGGGGGGGGGGGGGGGGGGGGGGGGGGGGGGGGGGGGGGGGFGGGGGGGGGGGGGGGGGGGGGGGGGGGGGGGGEGGGGGFFGGGGGGGFGGGGGGGGGGGGGGGGGGGGGGGGFFGGGGGGGGF=EFGGGGGCFGGGGGGGGGGGGFEGGGGGG8EFFFGGDGGGGFG9EDFGGGGCDGGFGCDCBD>CA5D>FFFFFE*0@FCFFF6:D725@DA25A8A471>@;C)3:5=:337)9<@>(51>::((.::@>)-((,(((((,*4).(-((4(4(,864####
@M05025:20:000000000-B499F:1:1102:15711:19535 2:N:0:CAAAAG
ATATGTGGACTACTCGGGTATCTAATCCTGTTCGCTACCCATGCTTTCGAGCCTCAGCGTCAGTTGCAGACCAGAGAGCCGCCTTCGCCACTGGTGTTCTTCCATATATCTACGCATTCCACCGCTACACATGGAGTTCCACTCTCCTCTTCTGCACTCAAGTTCAACAGTTTCTGATGCAATTCTCCGGTTGAGCCGAAGGCTTTCACATCAGACTTATTGAACCGCCTGCACTCGCTTTCCGCCCATTAAACCCGGACAACGTTTCCCCACTAACTATTACCGCGCCTCCTGGCCCGCC
+
CGGGGFFGGGGGGGGGGGGGGGGGGGGGGGGGFGGFGGGGGGGGGGGGGCFGGGFFFFGGGGGGGGGGGGFGGGFFFEGGGGGGGGGGEGGGGGEGFGGGGGGGGGGGGGGGGGGGGGGGGGGGGGBFGFCFFGGGGGGG9FGGGGGGGGGGGGGFGGGGCFFEGGGGGGGGGGGGGGGGGF=@>=ECECGGGFGGGGC>E>>FAFGFFG>F>B=>FECFF>FA7<=BBF>22;8A)7;>7)8)638>())1../03(543(,(((4.@2((-((..).6)9<>1(,(,,(.(,(,,####
@M05025:20:000000000-B499F:1:1102:24535:19539 2:N:0:CAAAAG
ATATGTGGACTACCAGGGTTTCTAATCCTGTTTGCTCCCCACGCTTTCGCACCTGAGCGTCAGTCTTTGTCCAGGGGGCCGCCTTCGCCACCGGTATTCCTCCAGATCTCTACGCATTTCACCGCTACACCTGGAATTCTACCCCCCTCTACAAGACTCTAGCTTGCCAGTTTCAAATGCAGTTCCCAAGTTAAGCTCGGGGATTTCACATCTGACTTAACAAACCGCCTGCGTGCGCTTTACGCACAGTAATTCCGATTAACGCTGTCACCCTCCGTATTACCCCGGCGGCTGGCCGCGC
+
CEGGGGGGFDGGGFGGGGFGGGGGGGFGEGEGGGGGGGGGGGGGGDGGGGGGGGGGDFGGGGGGGGGGGGGGGGG>FFCFGDGGGGGGGGGGGGF@FGGC9FGGGFFGGGGGGGGCFGGGGGFGGGGGGGGFFGFFGCGGGGFGGGGGEFDFFGFGGGFE;EGGF?FGGGFGGGECGF<FDEF;FGFCFGFFFG,D,<9CCCGDFFFFCC7AFECCAAEFFFA;D(,>0;>39BED>>;),56):5<7:<)44)).((0426)(48(,96<280(49B:((1-9(,(-((((,(42,####
@M05025:20:000000000-B499F:1:1102:8602:19604 2:N:0:CAAAAG
ATATGTGGACTACAGGGGTATCTAATCCTGTTTGCTCCCCACGCTTTCGTGCCTCAGTGTCAATGTTGGTCCAGGTAGCTGCCTTCGCCATGGATGTTCCTCCTGATCTCTACGCATTTCACTGCTACACCAGGAATTCCGCTACCCTCTACCACATTCTAGTCATCCAGTATCCACTGCAGTTCCCAGGTTGAGCCCAGGGCTTTCACAACGGACTTAAATAACCACCTACGCACGCTTTACGCCCAGTAATTCCGAGTAACGCTTGCACCCTTCGTATTACCGCGGCTGCTGGCCTGCT
+
CFFGGGGGGGGGGGGGGGGGGGGGGGGGGGGGGGGGGGGGGGGGGGGGGGGGGGGGGGGGGGGGGGGGFGGGGGGGGGGGGGGGGGGGGGGGGFGGGGGGGGGGGGGGGGGGGGGGGGGGGGGGGGGGGGGGGGGGGGGGGGGGGGGGGGGGGGGGGGGGGGGGGFFGGGGGGGGGGGGGGGGGGFGGGGGGGGFFFGGGGDCFFFGFFGGEFFFFFFF>FFFFGEEFFFFFF>DFFB>EBEF;@BEFFFFFCEE?E;>D@C?7@?;<A@<@DFDF?<3??4<<?9>9BFBBFBFF0####
@M05025:20:000000000-B499F:1:1102:16225:19610 2:N:0:CAAAAG
ATATGTGGACTACAAGGGTTTCTAATCCTGTTCGCTACCCATGCTTTCGAGCCTCAGCGTCAGTTGCAGACCAGAGAGCCGCCTTCGCCACTGGTGTTCTTCCATATATCTACGCATTCCACCGCTACACATGGAGTTCCACTCTCCTCTTCTGCACTCAAGTTCAACAGTTTCTGATGCAATTCTCCGGTTGAGCCGAAGGCTTTCACATCAGACTTATTGAACCGCCTGCACCCGCTTTACGCCCAATAAATCCGGACAACGCTTGCCACCTACGTATTACCTCGGCTCCTGGCCACCC
+
CFGGGGGGGGGGGGGGGGGGGGGGGGGGGGGGGGGGGGGG<FGGGGGGGGGG7FEFGGGGGEEGGC9EFGGGGGFGFEFGGGGGGGGGEGGGGFE<FGGGGGA?@FF,9,EFFG7CFGGD99FG7+@CGGEEGGGGGGGG;9EF9E,44,@EA,=9,==D8D=EFC;EGFEFFCFC,=AEDAC6D>FCG>EGDC8FGGG>E>FFFF7+B,BA8B34AA;CF696C=>E@FFB5)))).65()1)3)5>?DE@37.=(1)3(((,,3:?)5)41(.((,,.2*)6)-,23:(,4:0(.####
@M05025:20:000000000-B499F:1:1102:16243:19659 2:N:0:CAAAAG
ATATGTGGACTACCGGGGTTTCTAATCCTGTTTGCTCCCCACGCTTTCGAGCCTCAGCGTCAGTTACAGACCAGAGAGCCGCCTTCGCCACTGGTGTTCCTCCATATATCTACGCATTTCACCGCTACACATGGAATTCCACTCTCCTCTTCTGCACTCAAGTCTCCCAGTTTCCAATGACCCTCCCCGGTTGAGCCGGGGGCTTTCACATCAGACTTAAGAAACCGCCTGCGCTCGCTTTACGCCCAATAAATCCGGACAACGCTTGCCACCTACGTATTACCGCGGCTGCTGGCCTGCT
+
CGGGGGGGGGGGGGGGGGGGGGGGGGGGGGGGGGGGGGGGGGGGGGGGGGGGGGGGGGGGGGGGGGGGGGGGGGGGGGGGGGGGGGGGGGGGGGGGGGGGGGGGGGGGGGGGGGGGGGGGGGGGGGGGGGGGGGFBGGGGGGGGGGGGGGGGGGGGGGGGFGGGGFGGGGDFGGGGGGEGGGGFGGGGG5ECGGGGGGGGG4CDFFGFFGFAFE3@FFEFFFFFFFFFFFFFFF>DDF1@BA=:?>E>?F?AA<<?F0BB;B:44<?F>79??F:???DF>?AA:>B0;>((8???4####
@M05025:20:000000000-B499F:1:1102:13640:19661 2:N:0:CAAAAG
ATATGTGGACTACTCGGGTTTCTAATCCTGTTCGCTACCCATGCTTTCGAGCCTCAGCGTCAGTTGCAGACCAGAGAGCCGCCTTCGCCACTGGTGTTCTTCCATATATCTACGCATTCCACCGCTACACATGGAGTTCCACTCTCCTCTTCTGCACTCAAGTTCAACAGTTTCTGATGCAATTCTCCGGTTGAGCCGAAGGCTTTCACATCAGACTTATTGAACCGCCTGCACTCGCTTTACGCCCAATAAATCCGGACAACGCTTGCCACCTACGTATTACCGCGGCTCCTGGCAGTGG
+
CGGGGGGGGGGGGGGGGGGGGGGGGGGGGGGGGGGGGGGGGGGGGGGGGGGGGGGFGGGGGGGGGGGGGGGGGGFFFGGGGGGGGGGGGGGGGGGGGGGGFGGGGGGGGGGGGGGGGGGGGGGGD@FEGGGGGGGGGGFGFGGGGFGGGGGGGGGGGD,@EDFEFGGGGGGGGGGGGGGGFFGGGDCGCDGEDFGGFD?C5D>7?CDCFD7A86*0;BEFAAF+;<@F>@8BDF8FFBFADEFDDD3=?(5A67C6(639F?BB0?((72<B:?27?B<A?=)60>01(((-8:0:(####
@M05025:20:000000000-B499F:1:1102:27079:19730 2:N:0:CAAAAG
ATATGTGGACTACTGGGGTATCTAATCCTGTTTGCTCCCCACGCTTTCGAGCCTCAGCGTCAGTTACAGACCAGAGAGCCGCCTTCGCCACTGGTGTTCCTCCATATATCTACGCATTTCACCGCTACACATGGAATTCCACTCTCCTCTTCTGCACTCAAGTCTCCCAGTTTCCAATGACCCCCCCCGGTTGAGCCGGGGGCTTTCACATCAGACTTAAGAAACCGCCTGCGCCCGCTCTACGCCCAATAAACCCGGACAACGCTTGCCACCTACGCATTACCGCGGCTGCTGCCCGGAA
+
9F<D9C<<CCFDEFGDGE@FDADCFA<E9F<F9A@@EGGCFEF+B@FECDE7CCF8E<CB7CF<FCFFDFCFCC<F@@FD:FCB:C,7C=FG<BEAGG<?,CB<,9AF<F<F,DC=?:EFFGGGGCF:?EF,?:F9FE9E4EFG4>8FDDF;EGDC@9DF8,3=,3=DBFD=9@@,=A,6+@@3CECE8*=:79DFF5C*:///;6C++++;6=3;4:EFF4=?GFFFF?F?0D)7590)45B@9@DF8(..4)4((-)498(3(-4(3:476(48(,6(,944-((-1((()4)(.####
@M05025:20:000000000-B499F:1:1102:18915:19954 2:N:0:CAAAAG
ATATGTGGACTACTCGGGTTTCTAATCCTGTTCGCTACCCATGCTTTCGAGCCTCAGCGTCAGTTGCAGACCAGAGAGCCGCCTTCGCCACTGGTGTTCTTCCATATATCTACGCATTCCACCGCTACACATGGAGTTCCACTCTCCTCTTCTGCACTCAAGTTCAACAGTTTCTGATGCAATTCTCCGGTTGAGCCGAAGGCTTTCACATCAGACTTATTGAACCGCCTGCACTCGCTTTACGCCCAATAAATCCGGTCAACGTCTGCCACCTCCGTTTTACCGCCGCTGCTGGCCGGTC
+
@<FGGFFFCEGGEGGGGGCCFFGFGG,CFGGGGGFC@CCF@FGGD<DFEF8@FFGGGGGGDGCGFGGFEAEC@AFFGEG,FGFGGGGGGDFD8DEFFEEFCE<EDGCGEFDFGFEGFCFC@F,:@F+=<FF8FFDF=FFGFFGGG?EFFGGGFFCFD=D8E?@EGGGGGGGCEGF8,@AF79FFGGGC++@C79@6CEGDBCFG*3:=AFCF4=:)*BA9F6EFF2>A(8?>=F9AF9<)/.;)3=35(,)4))1519).-441(-2-9<8<:1(,(-)(-943((-49(-3:),4,####
@M05025:20:000000000-B499F:1:1102:21735:19993 2:N:0:CAAAAG
ATATGTGGACTACAAGGGTTTCTAATCCTATTTGCTCCCCACGCTTTCGTGCCTCAGTGTCAGTTACAGACCAGGCGACCGCCTTCGCCACTGGTGTTCCTCCATATATCTACGCATTTTACCGCTACACATGGAATTCCATCGCCCTCTTCTGCACTCCAGCATACCAGTTTCCATAGCTTACAATGGTTGAGCCATTGCCTTTTACTACAGACTTAGTACGCCACCTACGCACCCTTTACGCCCAATGATTTCGGCTAACGCTTGCCACCTACGGATTACCCCTGCTCCGTGCCCGGAG
+
<FGGGGGGGGGGGGGGGGGGGGGGGGGGGGGGGFGFGGGEGGGGGGGGGGGGGFGGGGGGGGGGGGGGGGGGFGGDFGGGGGGFFGGDGEGGGGGGGGGGGGGGGGFGGGGGGGGGGGGGGGGGGGGGGGGGGGGFFGDFGGGGGGGGGGGGFGGGGDDE@CFFA9>EFGFGGGGGCGGGGGGGCEGGGGGGGF6DGGFFFFGGFFFFFCFFF*:>FFEF+B/*;>AFF2A9@4)86>2A<4;56:DFDF9?5)931(2(..(63<1466>2,,4,-(((,0-((,(8())(((((.####
@M05025:20:000000000-B499F:1:1102:22485:19997 2:N:0:CAAAAG
ATATGTGGACTACTGGGGTTTCTAATCCTGTTCGCTACCCATGCTTTCGCTCCTCAGCGTCAGTAACTGCCCAGTAACCTGCCTTCGCCATCGGTGTTCCTCCTGATATCTGCGCATTTCACCGCTACACCAGGAATTCCAGTTACCCCTACAGCACTCAAGTTATGCCCGTATCGCCTGCACGCCCGGAGTTAAGCCCCAGAATTTCCCAGACGACCCGACAAACCACCTACGAGCCCTTTACGCCCACTAATTCTGGACAACCCTCGCACCCTACGTCTTACCGCGGTTCCCTGCCGTG
+
CGGGGGGGGGGGGGGGGGFGGGGGGGGGGGGGGGGGGGGGGGGGGGGGGGGGGFGGGGGGGGGGGGGGGGGGGGGGGGFGGGGGGFGGGGGGGGFGFEGGGGGGGFGGGFFGGGDGGGGGGGGGGECGFGGGGGGFGGGGGGGGGGGGGGGGG?FGGFG,@DG=FGFDGGGGGGGGGGGGF7C:CGGGE5*@;FGFGGGCED>DFAFF+,3**-:@>)(:):B55;D:?;5@;88836?;=7==8>>B(((57<<9)-92:B(((-(()4((40-,32,(43).8(((((-(.)),(####
@M05025:20:000000000-B499F:1:1102:22877:20018 2:N:0:CAAAAG
ATATGTGGACTACCAGGGTATCTAATCCTGTTTGCTCCCCACGCTTTCGCACCTGAGCGTCAGTCTTTGTCCAGGGGGCCGCCTTCGCCACCGGTATTCCTCCAGATCTCTACGCATTTCACCGCTACACCTGGAATTCTACCCCCCTCTACAAGACTCTAGCCTGCCAGTTTCGGATGCAGTTCCCAGGTTGAGCCCGGGGATTTCACATCCGACTTGACAGCCCGCCTGCGTGCGCTTTACGCCCAGTAATTCCGATGAACGCTTTCACCCGCCGTATTACCGCGGCTGCGGGCCCGGT
+
CGFGGGGGGFGGGGGGGGGGFGGGGGGGGGFGGGFFGDGGGGGGGGGGGGGGGGGGGGGGGGGGAFGGGGFGF@EEGGGGGGGGGGGGGGGGGGEGGGGGGFGGFGGFG<<FGGGGGGGGGGGGDGGGFGGGGGGGGGGGGGGDFGGGGGFGGDG?FFGADFGGACCFGGGGGGGGEEEGGGC?F>CFFGFFF7FGFGGDCDGGF4CFFGG4F17@D:;46CA)/3;>26<:9B>BF>B)2<6@B50)4>B2<4:<23)()62:?(2(9A>81(36272:?4466>1(,((((-(,2####
@M05025:20:000000000-B499F:1:1102:19981:20164 2:N:0:CAAAAG
ATATGTGGACTACTGGGGTATCTAATCCTGTTTGCTCCCCACGCTTTCGAGCCTCAACGTCAGTTACCGTCCAGTAAGCCGCCTTCGCCACTGGTGTTCCTCCTAATATCTACGCATTTCACCGCTACACTAGGAATTCCGCTTACCTCTCCGGCACTCTAGATGGACAGTTTCCAAAGCAGTCCAGGGGTTGAGCCCCTGCCTTTCACTTCAGACTTGCCCGTCCGTCTACGCTCCCTTTACACCCAGTAAATCCGGATAACGCTTGCCCCCTACGTTTTACCTCGCGTGATGGCCGATG
+
9FGGGGGGGGGGGGGGGGGGGGGGGGGGGGGGGGGGGGFGGGGGGGGGGGGGGGGGGGGGGGGGGGGGGGGGGGGGGFGGGGGGDGGGGGGGGGGGGGGGGGGGGGFGGGCEGGGGGGGGGGGGGGGGGGGGGGGFFGFGGGGGGGGGGGGGGGGDGGG9EFFFFGGGGGGGGGGGGGGGGGGGGGGGGGGGGGFGGGDFEGGGFFGFCFCFFC4>FFE=F4A?DBFFF?FF6B>A>?D43>C67FD>;;;C?)./2(0-,))((4(-7?7?9B<?:3((-98<2)(((-(-())4.####
@M05025:20:000000000-B499F:1:1102:15786:20183 2:N:0:CAAAAG
ATATGTGGACTACAGGGGTTTCTAATCCTGTTTGCTCCCCACGCTTTCGTGCCTCAGTGTCAATGTTGGTCCAGGTAGCTGCCTTCGCCATGGATGTTCCTCCTGATCTCTACGCATTTCACTGCTACACCAGGAATTCCGCTACCCTCTACCACATTCTAGTCATCCAGTATCCACTGCAGTTCCCAGGTTGAGCCCAGGGCTTTCACAACGGACTTAAATCACCACCTACGCACGCTTTACGCCCAGTAATTCCGAGTAACGCTTGCACCCTTCGTATTACCGCGTCTGCTGGCCGGCC
+
CGGGGGGGGGGGGGGGGGGGGGGGGGGGGGGGGGGGGGGGGGGGGGGGGGGGGGGFGGGGGGGGGGGGGGGGGGGGGGGGGGGGGGGGGGGGGGGGGGGGGGGGGGGGGGGGGGGGGGGGGGGGGGGGGGGGGGGGGGGGGGGGGGGGGGFGGGGGGGGGGGGGGGGGGGGGGGFFFGGGGGGGGGGDGGF?DGEFGGGFGGGGFFGFFF?BE5@BFFFFFB+;FC=AFFFE=EFF4=945CFEFEFF6@39?C?E@7)/865(6;;=F<E;@743::(:3=A9341(4(-:<:?F6####
@M05025:20:000000000-B499F:1:1102:15609:20196 2:N:0:CAAAAG
ATATGTGGACTACTCGGGTTTCTAATCCTATTTGCTCCCCACGCTTTCGTGCCTCAGTGTCAGTTACAGACCAGGCGACCGCCTTCGCCACTGGTGTTCCTCCATATATCTACGCATTTTACCGCTACACATGGAATTCCATCGCCCTCTTCTGCACTCCAGCATACCAGTTTCCATAGCTTACAATGGTTGAGCCATTGCCTTTTACTACAGTCTTAGTACGCCACCTACGCACCCTTTACGCCCAATGATTCCGGATAACGCTTCCCACCTACGTATTACCGCGGCTGCTGGCACCCGT
+
CGGGGFFFGGGGGGGGGGEG;EGGGGFGGCFGGFGFGGGGDGGGGGGGGGGGGGGFGGGGFEGGFGGGGGGGG?FFEFFGGGGEEGGDGGGGGCFGGGGGGGGGGGGGGGGGGGGEGGGGGGGGGDGEDGFFCFCFGGGCFGGDEECEGGFEEFGGGGFGFGGGFG9?FFFGGGFGG8ECCCGGGFGGGGGGGFGGGFGCEFGF5A;89A>5?*7AFFFFF+*3;7(285F=>5?BD(8ACE5D1)55;(><3CE(6053)/6(,((.)5,(.(82.325)/)449(313:)4(4(.####
@M05025:20:000000000-B499F:1:1102:19357:20254 2:N:0:CAAAAG
ATATGTGGACTACTAGGGTTTCTAATCCTGTTCGCTACCCATGCTTTCGAGCCTCAGCGTCAGTTGCGGACCAGAGAGCCGCCTTCGCCACTGGTGTTCTTCCATATATCTACGCATTCCACCGCTACACATGGAGTTCCACTCTCCTCTTCTGCACTCAAGTTCAACAGTTTCTGATGCAATTCTCCGGTTGAGCCGAAGGCTTTCACATCAGACTTATTGAACCGCCTGCACTCGCTTTACGCCCAATAAATCCGGACAACGCTTGCCACCTACGTATTACCGCGGCTGCTGGCCCCGA
+
CGGGGGGGGGGGGGGGGGGGGGGGGGGGGGGGGDGGGGGGGGGGGGGGGGGGGGGGGGGGGGGGGCGEGGGGGGGGGGGGGGGGGGGGGGGGGGGGGGGGGGFGGGGGGGGGGGGGGGGGGGGGGGGGGGGGGGGGGGGGGGGGGGGGGGGGGGGGGGGFDGFGGGGGGGGGGGGGGGGGGGGGGFGGGEGGDF?FGCGGGGFFFFGFFGGFFFFFFFEF>FC@G>9B>?FFFFFFAB?A=36=?8>>2@;@3)54>(0460(7>B<?>?<<?07?0(<A?FA<:9609160)4?<(####
@M05025:20:000000000-B499F:1:1102:14885:20294 2:N:0:CAAAAG
ATATGTGGACTACACGGGTATCTAATCCTGTTTGCTCCCCACGCTTTCGTGCCTCAGTGTCAATGTTGGTCGAGGTAGCTGCCTTCGCCATGGATGTTCCTCCTGATCTCTACGCATTTCACTGCTACACCAGGAATTCCGCTACCCTCTACCACATTCTAGTCATCCAGTATCCACTGCAGTTCCCAGGTTGAGCCCAGGGCTTTCACAACGGACTTAAATAACCACCTACGCACGCTTTACGCCCAGTAATACCGAGTAACGCTTGCACCCTTCGTATTACCGCGGCTGCTGTCCGTTG
+
CGGGGGGGGGGGGGGGGGGGGGGGGGGGGGGGGGGGGGGGGGGGEGGGGGGGGGGGGGGGGGGGGGGGGGGCFGGGGGGGGGGGGGGGGGGGGGGGGGGGGGGGGGGGGGGGGCGGGGGGGGGGGGGGGGGGGGGFGGGGGGGGGGGGGGGGGGGGGAFGGGGGFGGGGGGGGGGGGGGFGGGGGGGCFGGGGGGGFGGGGGDFAFDFFGGDFBFFFF@FCFFFGFFFF@A;@FEF;=2?@CFE0=BED3CEF)75<?D<@;3161(/),)8?F08111::6<AF>>,(-3?D:).)####
@M05025:20:000000000-B499F:1:1102:8121:20299 2:N:0:CAAAAG
ATATGTGGACTACAGGGGTTTCTAATCCTGTTTGCTCCCCACGCTTTCGTGCCTCAGTGTCAATGTTGGTCCAGGTAGCTGCCTTCGCCATGGATGTTCCTCCTGATCTCTACGCATTTCACTGCTACACCAGGAATTCCGCTACCCTCTACCACATTCTAGTCATCCAGTATCCACTGCAGTTCCCAGGTTGAGCCCAGGGCTTTCACAACGGCCTTAAATAACCCCCTACGCACGCTTTACGCCCAGTAATTCCGAGCAACGCTTGCACTCTTCGTATTACCGCGGCTCATGGCCTTCG
+
@C@FFEFGDFGGGFFGGGGDEFFGGGGGFGGGGGGDGGFEGCEEEGGGEGGGFEE<E;EFE<EFCFCEGGGGGGGGC9,CFGGGGG7CFCFFGFEFFDFAA9<<E<:5,:@FG<CGDGGGCFGFGFGGFGG7FDCFGFGGGGGGEFFGGGFGGGGFD>;>DD,E>=,,D8E9,3,@8F@,D,E@EF8,>6DFF8DCFDCDFG7CACC+=;+*9))8@A6A1=>8C>)@=)9==4):?2289>A4;8>A65;?)7?.(()(.81,3(,(0,8).).6:7(,2/)611((79()).)4(####
@M05025:20:000000000-B499F:1:1102:14380:20335 2:N:0:CAAAAG
ATATGTGGACTACCATGGTTTCTAATCCTGTTCGATACCCACGCTTTCGTGCCTCAGCGTCAGTAGGGCGCCGGTATGCTGCCTTCGCAATCGGAGTTCTGCGAGATATCTATGCATTTCACCGCTACACCACGCATTCCGCATACTTCTCGCCCACTCAAGAACGCCAGTTTCAACGGCTCGACGGCGTTGAGCACCGCATTTTTACCGCTGACTTGGCATCCCGCCTACGCACCCTTTAAACCCAATAAATCCGGATAACGCTCGCATCCTCCGTATTACCGCGGCTGCTGGCCCTCAC
+
CGGGGGGGGGGGGGGGGGGGGGGGGGGGGGGGGGGGGGGGFGGGGGGGGGGGGGGGGGGGGGGGGFGGGGGGGGGGGGGGGGGGGGGGGGGGGGGGGGGGGGGCCFGGEFGGGGGGGGGGGGGGGEGGGGFGGGGGGGGGGGDGDGFFGFFGGGGGGG?:8CCGGGGGGGGGGGGGGGEGGGGGGGGGGGEGGGGGGGGG8CGGFFDFFGGE>BFDFF7FF=9?C39DFFFFF>B5B:16<A4B0DEF<B24:A31(20448?>??63)420)4:031?09F>02(39B(32::?(-####
@M05025:20:000000000-B499F:1:1102:23493:20373 2:N:0:CAAAAG
ATATGTGGACTACCGGGGTATCTAATCCTGTTTGCTCCCCACGCTTTCGTGCCTCAGTGTCAATGTTGGTCCAGGTAGCTGCCTTCGCCATGGATGTTCCTCCTGATCTCTACGCATTTCACTGCTACACCAGGAATTCCGCTACCCTCTACCACATTCTAGTCATCCAGTATCCACTGCAGTTCCCAGGTTGAGCCCAGGGCTTTCACAACGGACTTAAATAACCACCTACGCACGCTTTACGCCCAGTAATTCCGAGTAACGCTTGCACCCTTCGTATTACCGCGGCTGCTGGCCGATG
+
CGGGGGGGGGGGGGGGGGGGGGGGGGGGGGGGGGGGGGGGGGGDGGGGGGGGGGGGGGGGGGGGGGGGGGGGGGGGGGGGGGGGGGGGGGGGGGGGGGGGGGGGGGGGGGGGGGGGGGGGGGGGGGGGGGGGGGGGGGGGFEGGGGGGGGGGGGGFGGFFGGGGGEDGGGGGGGGGGGGFFFGGGGGFGGEGGGGGCCFDFGGGFFGFFG>DEF=AEFE6BAF+9>=FABA@FFFEEF=4>EFE?>BFDEEFCEFFED>DF37,7?;6>BF?BB03?????6<A049,9BB?:),44####
@M05025:20:000000000-B499F:1:1102:25993:20374 2:N:0:CAAAAG
ATATGTGGACTACAAGGGTTTCTAATCCTGTTCGCTACCCATGCTTTCGAGCCTCAGCGTCAGTTGCAGACCAGAGAGCCGCCTTCGCCACTGGTGTTCTTCCATATATCTACGCATTCCACCGCTACACATGGAGTTCCACTCTCCTCTTCTGCACTCAAGTTCAACAGTTTCTGATGCAATTCTCCGGTTGAGCCGAAGGCTTTCACATCAGACTTATTGAACCGCCTGCACTCGCTTTACGCCCAATAAATCCGGACAACGCTTGCCACCTACGTATTACCGCGGCTGCTGGCCGCTG
+
CGGGGGGGGGGGGGGGGGFGGGGGGGGGGGCEGGGGGGGGGGGGGGGGGGGGGGGGGGGGGGGGGGGFGGGGGGGGGGGGGGGGGGGGGGGGGGGGGGGGGGGGGGGGGGGGGGGGGFGGGGGGGGGGGGGGGGGGGGGGGGGGEFGGGGGGGGGGGGGGGGGGGGGGGGGGGGGGGGGGGFGGGGGGGGGGGGGDGEDEGDGGAFDFFGGFFF9BFFFFFFFFGD2>BFFBD68AFFFFFE6)3>:A7@8@EFFE(3)(4:?016B6F29B<1:>:()526>A:;>44676:?(((####
@M05025:20:000000000-B499F:1:1102:25240:20509 2:N:0:CAAAAG
ATATGTGGACTACTGGGGTATCTAATCCTGTTTGCTCCCCACGCTTTCGCACCTGAGCGTCAGTCTTTGTCCAGGGGGCCGCCTTCGCCACCGGTATTCCTCCAGATCTCTACGCATTTCACCGCTACACCTGGAATTCTACCCCCCTCTACAAGACTCTAGCCTGCCAGTTTCGAATGCAGTTCCCAGGTTGAGCCCGGGGATTTCACATCCGACTTGACAGACCGCCTGCGTGCGCTTTACGCCCAGTAATTCCGATTAACGCTTGCACCCTCCGAATTACCGCGGCGGCTGGCCCTCT
+
CGGGGGGGGGGGGGGGGGGCFGGGGGGGGGGGGGGGGGGGGGEEGEDFGGGGGGGGFGGGGGGGGGGGGGGGGGGGGGGGGGGGGGGGGGGGGGGGGFGGGFGGGFGGGGGGGGGGGGGGGGGGGDGGFGGGGGGGGGGGGGGGGGGGGGCGFGFFGEFFFGGGGGGGGFGAFCEGGEGGGG<>FGGCFDCCGDFCCGGEGD595*+1@CGFA<;0:><AAAFFGF9DF?F?1)7BB6(7()7)4>>@B4<<99AB??@::A9:9B62.4<:-(-4((,4(69>BBB91096011?(####
@M05025:20:000000000-B499F:1:1102:24634:20532 2:N:0:CAAAAG
ATATGTGGACTACTGGGGTTTCTAATCCTGTTTGCTCCCCACGCTTTCGTGCATCAGTGTCAGTGACAGTCCAGTAAGCCGCCTTCGCCACTGGTGTTCCTCCTAATATCTACGCATTTCACCGCTACACTAGGAATTCCGCTTACCTCTCCTGCACTCCAGCATGACAGTTTCAAAAGCAGTCCCGGGGTTAAGCCCCGGGCTTTCACTTCTGACTTACCATGCCACCTACGCACCCTTTACACCCAGTAATTCCGGATAACGCTTGCCCCCTACGTATTACCGCGGCTGCTTTCCAGCA
+
CFGGGGGGGGGGFGGGGGGGGGGGGGGGGGGGGGGGGFGDGGEGGGGGGGGGGGGGGGGGGGGGGGGGGGGGGGGGGGGGGGGGGGGGGGGGGGGGGGGGGGGGGFGGGGGGGGGGGGGGGGGGGGGGGGGFGGGGGGGGFGEGGGGGGGGGGGGFGGGGGFGGGF9FGGGGGGGGGFFGGGGGFGGGGGGEGFGE?FGGGGGDAAFFFGGFFEEFFFEFFCFFGFFAFF;(5>A5>?DA@<F6<5>>@1;CE?<?12)4<<769?<(<7)446:((().4=A2(0(3(((44)).)####
@M05025:20:000000000-B499F:1:1102:20388:20550 2:N:0:CAAAAG
ATATGTGGACTACCGGGGTTTCTAATCCTGTTTGCTCCCCACGCTTTCGCACCTGAGCGTCAGTCTTTGTCCAGGGGGCCGCCTTCGCCACCGGTATTCCTCCAGATCTCTACGCATTTCACCGCTACACCTGGAATTCTACCCACCTCTACAAGACTCTAGCCTGCCAGTTTCGGACGCAGTTCCCAGGTTGAGCCCGGGGATTTCCAATCCGACTTGACAGACCGCCGGCGTGCGCTTTACGCCCAGTAATTCCGATTAACGCTTGCCCCCTCCGTATAACCGCGGCTCCTGGCCTAGA
+
CGE<FFEFGFC<-,@@@FB@@6E@<E,C@EFEEGGA,EFFFCFEG@FGGGDGEFG8F,@CEGEGFCADEFFE<EFEE7=FEG+?FGGGGGGACGGGGF<EEFC<<FBBFEFGCF:??:FCEFFCF@EGF@FFGDC8FB;A,C=6,@+@@9EFE9D,3EEFGFFFECEEFDEF9FGG**457?EFGGEB,:C982>CGFDE1:):;AF++2+2;>F6@>A??**0>39EF(721.)))((.4>F>:))82().6<A246:0(.681(1<>(.49((46<(3)*)(((((-1(,(.5,,####
@M05025:20:000000000-B499F:1:1102:15278:20559 2:N:0:CAAAAG
ATATGTGGACTACCCGGGTATCTAATCCTGTTCGATACCCACGCTTTCGTGCCTCAGCGTCAGTAGGGCGCCGGTATGCTGCCTTCGCAATCGGAGTTCTGCGTGATATCTATGCATTTCACCGCTACACCACGCATTCCGCATACTTCTCGCCCACTCAAGAACGCCAGTTTCAACGGCTCGACGGCGTTGAGCACCGCCTTTTTACCGCTGACTTGGCCTCCCGCCTACGCACCCCTTAAACCCAATAATTCCGGATAACGCCCGCCTCCTCCGTATTCCCGCGGTTGCTGCCACGGGT
+
CFGGGGGGGGGGGGGGGGGGGGGGGGGGGGGGGGGGGGGGGGGGGGGGDGCEGCFFGGGGGGEFGGGGGGDGDGGGFGGGGGGGGGGGGGGFGGCGGGGGEFGGCCDFDFFGGGGGGGGGGGGGGGGGGGGGG>FGGGGCEECGGGGGGGEEGGC>EGGC,E7@FDGGGCDEFGGGGGGGDGEDG>:E88C*/*>FFFDG*/>0*;*/*29:51<BFF?4)?@4711<(-<:935>:(4)44?*4<))(,8).6A01()3).((-((-)(-4,2313(3()0,(4(((((.6933))####
@M05025:20:000000000-B499F:1:1102:19121:20583 2:N:0:CAAAAG
ATATGTGGACTACTGGGGTTTCTAATCCTGTTTGCTCCCCACGCTTTCGCACCTGAGCGTCAGTCTTTGTCCAGGGGGCCGCCTTCGCCACCGGTATTCCTCCAGATCTCTACGCATTTCACCGCTACACCTGGAATTCTACCCCCCTCTACAAGACTCTAGCCTGCCAGTTTCGAATGCAGTTCCCAGGTTGAGCCCGGGGATTTCACATCCGACTTGACAGACCGCCTGCGTGCGCTTTACGCCCAGTAATTCCGATTAACGCTTGCACCCTCCGTATTACCGCGGCTGCTGGCCCACG
+
CGGGGGGGGGGGGGGGGGGGGGGGGGGGGGGGGGGGGGGGGGGGGGGGGGGGGGGFGGGGGGGGGGGGGGGGGGGGGGGGGGGGGGGGGGEGGGGGGGGGGGGGGGGGGGGGGGGGGGGGGGGGGGGGGGGGGDGCEGGGGGFGGGGGDGGGGGFGGGGGCFF?BCCGGDFGGGGGDGCFFG?EGGGEFFFFCFGGGFGGDGD3=*:8FCFFFDDFAEEFFA6AGD9E>FF?>D<>5;9EF)@DFBB>?><2>-6<>082?AA(4(3:F>FFF?F?6:0:F*6<01(7>>B:::7?8####
@M05025:20:000000000-B499F:1:1102:16352:20585 2:N:0:CAAAAG
ATATGTGGACTACAGGGGTATCTAATCCTGTTCGCTACCCATGCTTTCGAGCCTCAGCGTCAGTTGCAGACCAGAGAGCCGCCTTCGCCACTGGTGTTCTTCCATATATCTACGCATTCCACCGCTACACATGGAGTTCCACTCTCCTCTTCTGCACTCAAGTTCAACAGTTTCTGATGCAATTCTCCGGTTGAGCCGAAGGCTTTCACATCAGACTTATTGAACCGCCTGCACTCGCTTTACGCCCAATAAATCCGGCCCACGCTTGCCACCTAAGTATTACCGCGGCTGCTGTCCTCCT
+
CGGGGGGGGGGGGGGGGGGGGGGGGGGGGGGGGGGGGGGGGGGGGGGGGGGGGGGGGGGGGGGGGGGGGGGGGGGGGGGGGGGGGGGGGGGGGGGGGGGGGGGGGGGGGGGGGGGGGGGGGGGGGGGGGGGGCGGGCFGGGGFGGGGFFGGGGGFGGGGGFGFDFGGGGGGGFGGGGGGGFGGGGGGGGGGGGGGGCGDDGGGGFFGFFGGFF3>EFFCFFFFFGFBFFFFFFFFA;02>;EF3?BE>3@;AF<<;>()((,((2:?1;?F>??:)(69>4*54<>2>B92:::)),####
@M05025:20:000000000-B499F:1:1102:18871:20706 2:N:0:CAAAAG
ATATGTGGACTACAGGGGTATCTAATCCTGTTTGCTCCCCACGCTTTCGAGCCTCAGCGTCAGTTACAGACCAGAGAGCCGCCTTCGCCACTGGTGTTCCTCCATATATCTACGCATTTCACCGCTACACATGGAATTCCACTCTCCTCTTCTGCACTCAAGTCTCCCAGTTTCCAATGACCCTCCCCGGTTGAGCCGGGGGCTTTCACATCAGACTTAAGAAACCGCCTGCGCTCGCTTTACGCCCAATAAATCCGGACAACGCTTGCAACCTACGTATTACCGCGGCTCCTGGCCTAGC
+
CFGGGFGGGGGGGGGGGGGGGGGGGGGGGGGGGGGGGGGGFGGGGGGGGFGGGGGGGGGGGGGGGGGGGGGGGGGGGGGGGGGGGGGGGGGGGGGGGGGFGGGGGGGGGGGGGGDGGGGGGGGCGGGGGGGGGGGGGGGGGGG@>FCCDGGGGGDGGGGFGGGGEFFGGGGFGGGGEFGDG?=DFGGGGGCEDG6FG8CEEGDDF4FFFFFF+77=FFFFFFC;GF9B>;5;(57>)4?>:<F3:>>B0::22)6?>0569B?((-(-8).5424??1)-,8A9(2;>93((..2:4####
@M05025:20:000000000-B499F:1:1102:16557:20726 2:N:0:CAAAAG
ATATGTGGACTACACGGGTTTCTAATCCTGTTTGCTCCCCACGCTTTCGAGCCTCAGCGTCAGTTACAGACCAGAGAGCCGCCTTCGCCACTGGTGTTCCTCCATATATCTACGCATTTCACCGCTACACATGGAATTCCACTCTCCTCTTCTGCACTCAAGTCTCCCAGTTTCCAATGACCCTCCCCGGTTGAGCCGGGGGCTTTCACATCAGACTTAAGAAACCGCCTGCGCTCGCTTTACGCCCAATAAATCCGGACAACGCTTGCCACCTACGTATTACCGCGGCTGCTGGCCGTTG
+
CFGGGGGGGGGGGGGGGGGGGGGGGGGGGGGGGGGGGGGGFFGGCGGGGGGGGGGGGGGGGGGFGGGGGGGGGGGGGGGGGGDFGGGGGGGGGGFFGGGGGGGGGGGGGGGGGGGGGGGGGGGGEGGGGGDGGGE,CFGGGGGGGGGGGGGGGGGGGGFCEGF8DFGGGG@EGGGGCFGFGGGGGGGGGGGGGGFGGGDGGDG<FFGFFGGFFE@EFFCFF=;AGDFFFF:@FFFBB>6>?2F:6<EFFF>BB2::B>DF>B02>FF?F7<?2::BF:?B??AD39>(199BFF2:3####
@M05025:20:000000000-B499F:1:1102:8391:20742 2:N:0:CAAAAG
ATATGTGGACTACACGGGTTTCTAATCCTGTTCGATACCCACGCTTTCGTGCCTCAGCGTCAGTAGGGCGCCGGTATGCTGCCTTCGCAATCGGAGTTCTGCGTGATATCTATGCATTTCACCGCTACACCACGCATTCCGCATACTTCTCGCCCACTCAAGAACGCCAGTTTCAACGGCTCGACGGCGTTGAGCACCGCATTTTTACCGCTGACTTGGCATCCCGCCTACGCACCCTTTAAACCCAATAAATCCGGATAACGCTCGCATCCTCCGTATTACCGCGGCTGCTGGCACGACC
+
CGGGGGGGGGGGGGGGGGGGGGGGGGGGGGGGGGGGGGGGGGGGGGGGGGGGGGGGGGGGGGGGGGGGGGGGGGGGGGGGGGGGGGGGGGGGGGGGGGGGGGGGGGGGGGGGGGGGGGGGGGGGGGGGGGGGGGGGGGGFGGGGGGGGGGGEGGEBEEFFGCGGGGGGGGFGGGGGGG;EGGGGGGGGGEEGCFGFC8CEGDDFFFCFFGGFE>FFFFFF?FF)9:BFFFFFFDFFF22FB5@FFEFF<FF2>>BFF6>?FFFF:(-()4;,47:93<BF9BB?B>F999?>::?74####
@M05025:20:000000000-B499F:1:1102:11172:20958 2:N:0:CAAAAG
ATATGTGGACTACAGGGGTTTCTAATCCTGTTTGCTCCCCACGCTTTCGTGCCTCAGTGTCAATGTTGGTCCAGGTAGCTGCCTTCGCCATGGATGTTCCTCCTGATCTCTACGCATTTCACTGCTACACCAGGAATTCCGCTACCCTCTACCACATTCTAGTCATCCAGTATCCACTGCAGTTCCCAGGTTGAGCCCAGGGCTTTCACAACGGACTTAAATAACCACCTACGAACGCTTTACGCCCAGTAATTCCGAGTAACGCTTACACCCTTCGTATTCCCGCGTCCGTTGGCCAGAG
+
CFGGGGGGGCFGGGGGGGGGGGGGGGGGGGGGGGGGGGGDGGDGGGGGGGGGGGGEGGGGGGGGGGGGGGGGFGGGGGGGGGGGGGGGGGGGGGGGGGGGAFFFGGGGFGGFGGGGGDFGGGGGGGGGGGGGGGGGGGFGGGGE@F?FGGGGFGGGGGGGGGFFEFFCCEGGGFDGGGGFGGGGGGGECDFFGGDEFGG8BDDF6AGCFG?DD=>BAFFFFC>5C@EF)<AEA**:8=>A988>@5?4(./<CEE?;@563>61((/(;)/:@D8@BB(4,*),-41(((-()(43,####
@M05025:20:000000000-B499F:1:1102:23929:20973 2:N:0:CAAAAG
ATATGTGGACTACAGGGGTTTCTAATCCTGTTTGCTCCCCACGCTTTCGTGCCTCAGCGTCAGTTACAGTCCAGAGAGCCGCCTTCGCAACTGGTGTTCCTCCTAATATCTACGCATTTCACCGCTACACTAGGAATTCCACTCTCCTCTCCTGCACTCAAGTCTCCCAGTTTCAAGAGCTTACTACGGTTGAGCCGTAGCCTTTCACTCCTGACTTGAAAGACCGCCTACGCACCCTTTACGCCCAGTAAATCCGGATAACGCTAGCCCCCTACGTATCACCGCCGCTGCTGGCACCTCA
+
CDFCFEFFFFFE<@FGGE;:,CFGEGGGFGGGA<FEEGGGFCG7BCGGGGGEGEF<F@FECBFEF<FAAFFGFFAECCFGGC@F:EFGGGGGFFFDFGGGGGGGGEEFFGGDFGGGGCFGDGGGGEGDFGCFCGFGCGGGGGGDGD8FF;FFFGFFGGGG?D=DFGGC8DGGGG8AACDCG==DG;FGCG+++0@:EGD:CGGD>F9<1,9AFE:<99=9+9F>FB=EDDF2=?:>D?1).)0:(8A)6>C)5?360(.(.8(30<>B47:B;06,8)6(-8((((((,47,.2(,)####
@M05025:20:000000000-B499F:1:1102:15251:21094 2:N:0:CAAAAG
ATATGTGGACTACTGGGGTTTCTAATCCTGTTTGCTCCCCACGCTTTCGAGCCTCAACGTCAGTTACAGTCCAGTAAGTCGCCTTCGCCACTGGTGTTCCTCCTAATATCTACGCATTTCACCGCTACACTAGGAATTCCACTTACCTCTCCTGCACTCCAGCCTGACAGTTTCCAATGCAGTCCAGGGGTTGAGCCCCTGCCTTTCACACCAGACTTGCCATGCCGTCTACGCTCCCTTTACACCCAGTAAATCCGGATAACCCTTGCCCCCTACGTATTACCGCGGCTGCTGGCCTGGG
+
CGGGGGGGGGGGGGGGGGGGGGGGGGGGGGGGGGGGGGGGGGGGGGGGGGGGGGGGGGGGGGGGGFGGCGGGFGGGGGGGGGGGGGGGGGGGGGGGGGGGGGGGGGGGGGGGGGGGGGGGGGGGGGGGGGGGDGGGGGGGGGGGGGGGGGGGGGGGGGGFGFGGGGDGGGGGGGGGGGGFGGGGGAFFGGCEDGGGGGGGGGGGFFF9EGGA>C=BAFEFFBF4FBA?@>FCBE)8;=DFB4A+/AE>;;<E37<@16A;(;;((/33AE):;>6<B2<>:=9<079,(7(14:::4####
@M05025:20:000000000-B499F:1:1102:24062:21108 2:N:0:CAAAAG
ATATGTGGACTACCGGGGTATCTAATCCTGTTCGATACCCACGCTTTCGTGCCTCAGCGTCAGTAGGGCGCCGGTATGCTGCCTTCGCAATCGGAGTTCTGCGTGATATCTATGCATTTCACCGCTACACCACGCATTCCGCATACTTCTCGCCCACTCAAGAACGCCAGTTTCAACGGCTCGACGGCGTTGAGCACCGCATTTTTACCGCTGACTTGGCATCCCGCCTACGCACCCTTTAAACCCAATAAATCCGGATAACTCTCGCATCCTCCGTATTACCGCGGCTGCTGGCACCTGG
+
CGGGGGGGGGGGGGGGGGGGGGGGGGGGGGFGGGGGGGGGGGGGGGGGGGGGGGGGGGGGGGGGGGGGGGGGGGGGGGGFGGGGGGGDGGGGGGGGGGGGGGGGGGGGGGGGGGGGGGGGGGGGGGGGGGG7FGGGGGGGGGGGGGGGGGGGGEGGGGGGG9EFF88CCECFFGGGGECE4?EGDEGDEE55<FGGGGGGEDGGF4FFFGDEEF?BFFBFF=?/>?>FBFFBFDFDB6:F4>@F?3>>?:794<:6>:B6A?)6-)4:@2>B)51>,4?(6=46>9>>>><7>0<??####
@M05025:20:000000000-B499F:1:1102:12757:21147 2:N:0:CAAAAG
ATATGTGGACTACCAGGGTATCTAATCCTATTTGCTCCCCACGCTTTCGTGCCTCAGTGTCAGTTACAGACCAGGCGACCGCCTTCGCCACTGGTGTTCCTCCATATATCTACGCATTTTACCGCTACACATGGAATTCCATCGCCCTCTTCTGCACTCCAGCATACCAGTTTCCATAGCTTACAATGGTTGAGCCATTGCCTTTTACTACAGACTTAGTAAGCAACCTACGCACCCTTTACGCCCAATGATTCAGGAGAACGCTTGGCACCTACGTATTAACGCGGCTGCTTGCACTCTC
+
CGGGGGGGGGFFAFGFGGFFGGGFGF@FFFFGEFGGGGGGGGDECFCAFEFBFFGGGGGCAFFFFDGGGFFCEFGGGGEGGCC7FECFGEFGGGGGGGF9EFFABFFGGGGGGGEFECGDGFGGDFGGGFGGGGF@FGFGGGGGGCEDFGGGGGGGFFCFGCD?,EF?EF9;EF:EGGFGCEBFGGFFFFFEFGGCC9CFGG+?*;@96E79CEDE+9;EF+=F76<A):9>(??A)5-)>4?)(.85@47/7))/71)/().(,6((233-,4(((.).)*.8042(-2())4().####
@M05025:20:000000000-B499F:1:1102:23014:21171 2:N:0:CAAAAG
ATATGTGGACTACCCGGGTTTCTAATCCTGTTTGCTCCCCACGCTTTCGAGCCTCAACGTCAGTTACAGTCCAGTAAGTCGCCTTCGCCACTGGTGTTCCTCCTAATATCTACGCATTTCACCGCTACACTAGGAATTCCACTTACCTCTCCTGCACTCCAGCCTGACAGTTTCCAATGCAGTCCAGGGGTTGAGCCCCTGCCTTTCACACCAGACTTGCAATGCCGTCTACGCTCCCTTTACACCCAGTAAATCCGGATAACGCTTGCCCCCTACGTATTACCTCGGCTGCTGTCCCCAT
+
CGGGGGGGGGGGGGGGGGGGGGGGGGGGGGGGGGGGGGGGGGGEGGGGGGGGGGGGGGGGGGGGGGGGGGGGGGGGGGGGGDGGGGGGGGGGGGGGGGGGGGGGGGGGGGFGGGGGGGGFFGGGGGGGGGFGGGGGGGGGFCFFFFGGGGGFGGGGGGGGGGGFGGGGGGGGGGCGGGGGF9AD8;FFDEGGDGFG6DDFF>FGFF:;CGGEFFBBFFFF3+=?DEF)694/(?4?A9@F@3+3=A:>(/>E)9?42()/24=3:((,7::?>F018426:6>2)-1-:22?FD-52####
@M05025:20:000000000-B499F:1:1102:27165:21195 2:N:0:CAAAAG
ATATGTGGACTACCCGGGTATCTAATCCTGTTCGCTACCCATGCTTTCGCTCCTCAGCGTCAGTAACTGCCCAGTAACCTGCCTTCGCCATCGGTGTTCCTCCTGATATCTGCGCATTTCACCGCTACACCAGGAATTCCAGTTACCCCTACAGCACTCAAGTTATGCCCGTATCGCCTGCACGCCCGGAGTTAAGCCCCAGAATTTCACATACGACGCGACAAACCACCTACGAGCCCTTTACGCCCAGTAATTCCGGACAACGCTCGCACCCTCCGTATTAACTCGGCTTCTTGCGAAG
+
@EFGFGEFGGFGGGGGGGGGGGFFFEGFG<F9FEGEDGFGFG8EEGFFCGEGGGGCFGEGGGGGGCFG9FFG,ECFFGGGFGGGGGC@CEFGGDCCF4,FFGGGEEGFGGG9FFCEGEFGGGFGGE7FGGGGGGFGGG9FGFFFGGEBEGFFGGGGGGFGFGGGGF@CE8CEG8DEG64@CEE+:DEG5*@9;BFGGGGGG>>>BA=EFGG+8>BBE425)8;8*60)6;);(08271::()/*3@B3,2>)4:44-(.,40:?(72:.((4(4((((((.?4):)-((-((,)--6####
@M05025:20:000000000-B499F:1:1102:9992:21282 2:N:0:CAAAAG
ATATGTGGACTACACGGGTATCTAATCCTGTTCGCTACCCATGCTTTCGAGCCTCAGCGTCAGTTGCAGACCAGAGAGCCGCCTTCGCCACTGGTGTTCTTCCATATATCTACGCATTCCACCGCTACACATGGAGTTCCACTCTCCTCTTCTGCACTCAAGTTCAACAGTTTCTGATGCAATTCTCCGGTTGAGCCGAAGGCTTTCACATCAGACTTATTGAACCGCCTGCACTCGCTTTACGCCCAATAAATCCGGACAACGCTTGCCACCTACGTATTACCGCGGCTGCTGGCCTGAG
+
CEFGGGGGGGGGGGGGGGGGGGGGGGGGGGGGGGGGGGGGGGGGGGGGGGGGGFGGGGGGGGGGGGGGGGGGGGGGGGGGGGGFGGGGGGGGGGFG<FGGGFFGGGGGGGGGGGGGGGGGGGGGGGGGGGGGFGFGGGGGGGGGGGGFGGGFGGGGGGG=CFGGGGDGGGFGGGGGGGGGG8DDFGGGGGGGDGFGFGGGG5FGFFGFFGFAAEFFFFFFFC+=72@E@FFD@FFFFB0F(4;A;5B>;@)77<?@0186626,114:F?AF::((44)5??A<:0,(,-4<?>(((####
@M05025:20:000000000-B499F:1:1102:19359:21312 2:N:0:CAAAAG
ATATGTGGACTACCCGGGTTTCTAATCCTGTTCGCTACCCATGCTTTCGAGCCTCAGCGTCAGTTGCAGACCAGAGAGCCGCCTTCGCCACTGGTGTTCTTCCATATATCTACGCATTCCACCGCTACACATGGAGTTCCACTCTCCTCTTCTGCACTCAAGTTCAACAGTTTCTGATGCAATTCTCCGGTTGAGCCGAAGGCTTTCACATCAGACTTATTGAACCGCCTGCACTCGCTTTACGCCCAATAAATCCGGACAACTCTCGCCACCTACGTATTACCGCTGCTGCCTGACTGCG
+
CFEGGGGGGGGGGGGGGGGGGGGGGGGGGGGGGGGGGGGGGGDGGGGGGGGGGGGFGGGGGGGGGGGGGGGDGFGGGGGGGGGGGGGGGGGGGGGGGGFGFGGGGGGGGGGGGDGGGGGGGGGGGGGGGGGGGGGGGGGCFFFFFCEEDGGFGGGGGGGF8DFEFFG8DFFGGGFFEGEGGG:CCFDE66CCCCFCFGDCEGGG;?FFFFFFF@379=CFF6+=F9(8(0)6(;FA;9DF?CC51)::;DEFEE<4,1519(()2:.2),48:1056229(*-.(4((-).,())(.####
@M05025:20:000000000-B499F:1:1102:13041:21318 2:N:0:CAAAAG
ATATGTGGACTACTCGGGTTTCTAATCCTGTTTGCTCCCCACGCTTTCGTGCCTCAGTGTCAATGTTGGTCCAGGTAGCTGCCTTCGCCATGGATGTTCCTCCTGATCTCTACGCATTTCACTGCTACACCAGGAATTCCGCTACCCTCTACCACATTCTAGTCATCCAGTATCCACTGCAGTTCCCAGGTTGAGCCCAGGGCTTTCACAACGGCCTTAAATAACCACCTACGCACGCTTTACGCCCAGTAATTCCGAGCAACGCTTGAACCCTTCGTATTACCGCGGCTGCTGGCCGCGA
+
CEGGGGGGGGGGGGGGGGGGGGGGGGGGGGGGGGGGGGGGGGGGGGFGGGGGGGGGGGGGGGGGGGGGGGGGGGGGGGGFGGGGGGGGGGGGGGGGGGCGGGGGFGGGGGGGGGGGGGGGGGGEFFGGGGGGGGGGGGGGGGGGGG?@4@DCGGGGGGGGC8E@,E@9BEG;;=AEGGGGDGGFGGCDED,26==?8D?DFDDFFFGFFFGF55)8@>C5BBBF4:>*:>FBFFA?6@22>=FD?E)564C3CEE;;;5(.3(,,(6/)).8?<0:6:11:*<B0((,((((54>?1####
@M05025:20:000000000-B499F:1:1102:24509:21331 2:N:0:CAAAAG
ATATGTGGACTACCAGGGTTTCTAATCCTGTTCGCTACCCATGCTTTCGAGCCTCAGCGTCAGTTGCAGACCAGAGAGCCGCCTTCGCCACTGGTGTTCTTCCATATATCTACGCATTCCACCGCTACACATGGAGTTCCACTCTCCTCTTCTGCACTCAAGTTCAACAGTTTCTGATGCAATTCTCCGGTTGAGCCGAAGGCTTTCACATCAGACTTATTGAACCGCCTGCACTCGCTTTACGCCCAATAAATCCGGACAACGCTGGCCACCTACGTATTACCGCCGCTGCTGGCCCTGG
+
CFGGGGGGGGGGGGGGGGGGGGGGGGGGGGGGGGGGGGGGGGGGGGGGGGGGGGGGGGGGGGGGGCFGFGGFGGGGGGGGGGGGGGFGGGGGGGGGGGGGGGGGGFGGGGGGGGGGGGGGGGGGGGGGGGGGFGFGGGGGGFFGFGCFGGGGGGGGGGGGGGGGGGGGF8FCGGGGGGGGGAFFGFGGGGGGGGGFFGDC:DCCFFGFFGGFFFFFFFFFFCFF7=>FB242>A=8?@D>67A):=AB?8))6<)4((:69?F>2---),0:(,.204).:4)4:9(414(4))((.####
@M05025:20:000000000-B499F:1:1102:18671:21341 2:N:0:CAAAAG
ATATGTGGACTACCAGGGTATCTAATCCTGTTTGCTCCCCACGCTTTCGTGCCTCAGTGTCAATGTTGGTCCAGGTAGCTGCCTTCGCCATGGATGTTCCTCCTGATCTCTACGCATTTCACTGCTACACCAGGAATTCCGCTACCCTCTACCACATTCTAGTCATCCAGTATCCACTGCAGTTCCCAGGTTGAGCCCAGGGCTTTCACAACGGACTTAAATAACCACCTACGCACGCTTTACGCCCAGTACTTCCGAGTAACGCTTGCACCCTTCGTATTACCGCCGCTGATGGCAAGGT
+
CGGGGGGGGGGGGGGGDGGGGGGGGGGGFGGGCGGGG?FGEFEDEFGGGGGGGEGGGGGGGGGGGGGGDGGGGFGGFGGGFGGFGGGGGEGGGGGGGGGGGFGGGGGFGGGGFGG7FFGGGGGGGGFGFF@DFGCGGFDF?EGGGGGGGGGGGGCGGGGGGGFDDECFDEFGFFFECGFGF8=AFDFDDDEFDG,=?DFGDDDDAAFFFC6*@=9A>A@8ABFFFEFF5@FF)49AB:(:26=?26;?BEC)9?E<7@3=@<<<>02134=562,6;=:?F4))-((-((((-.)((####
@M05025:20:000000000-B499F:1:1102:7406:21344 2:N:0:CAAAAG
ATATGTGGACTACTGGGGTATCTAATCCTGTTTGCTCCCCACGCTTTCGAGCCTCAACGTCAGTTACAGTCCAGTAAGTCGCCTTCGCCACTGGTGTTCCTCCTAATATCTACGCATTTCACCGCTACACTAGGAATTCCACTTACCTCTCCTGCACTCCAGCCTGACAGTTTCCAATGCAGTCCAGGGGTTGAGCCCCTGCCTTTCACACCAGACTTTCAATTCCGTCTCCGCCCCCTTTCCACCCAGTAAATCCGGATCACGCCTGCCCCCTACTTATCACCGCTGCTGCCGGCCCAGA
+
CGGGFFGGDFGGGGGGGGGGGGFEAEFFGGE<CDFFGG8FGGEGEGGGGFG7FGGGGGGGGGGGGGGCFFC8FGGGGFGFCFGEE@F::FCFFC,:FEGCCAEFF?FGGGGGFC@CCEFFC<FGCCFEFCFGGGGCEFGFGGGGGGFGGGGGGGCFEGFF83=DFF8D?FDFFGG,7@DFG2EF8>DCCEGG6+@C6+=++;CCCAFFFGG>5C5>/=*=++=+=EF99>*164)22>=FE4+@E4>)(.)1.))(((8((/5(((5()((,4,(1)--6)/5,(3(46>28((((,####
@M05025:20:000000000-B499F:1:1102:12322:21375 2:N:0:CAAAAG
ATATGTGGACTACAAGGGTTTCTAATCCTGTTTGCTCCCCACGCTTTCGAGCCTCAGCGTCAGTTACAGACCAGAGAGCCGCCTTCGCCACTGGTGTTCCTCCATATATCTACGCATTTCACCGCTACACATGGAATTCCACTCTCCTCTTCTGCACTCAAGTGTCCCAGCTTCCAATGACCCTCCCCGGTTGAGCCGGGGGCTTTCACATCAGACTTAAGAAACCGCCTGCTCTCGCTTTACGCCCAATAAATCCTGCCAACGCTTGCCACCCACATATTCCCGTGCCTGCTGGCCACCG
+
CDFGGFGFEFGGGGGGGGGFGFGGGGGGGGGGGGGGGGGGGGGGGGGGGGGGGGGGGGGGGGGGGGGGGGGGFGEB@GGGGGGGGFFDGGGGGGFFGGGFFGGGGGGGGFFFFGGGGCG9EFGGGGGGGGCFGGFFFGGGFGGFGGFFGGGGGGGGDD=,@E:,3EF9,D,@DGGGGF@BCFG:DEGD68@:;>FFGCDGGGGG46?AF@+)2=);8ACAC+:8C@FEF;3;(9@?3?05:9FE1<>38?04A<>2).)4:?<0(41().97(((2(,.:-*-,((((-)).,3?03####
@M05025:20:000000000-B499F:1:1102:8523:21449 2:N:0:CAAAAG
ATATGTGGACTACAGGGGTTTCTAATCCTGTTTGCTCCCCACGCTTTCGAGGCTCAACGTCAGTCATCGTCCAGAAAGCCGCCTTCGCCACTGGTGTTCCTCCTAATATCTACGCATTTCACCGCTACACTAGGAATTCCGCTTTCCTCTCCGACACTCTAGCCTGACAGTTCCAAATGCAGTCCCGTGGTTGAGCCCCGGGCGTTCACATCTGGCTTGCCATGCCGTCTACGCGCCCTTGAAACCCACTAAATCCGGTTAACGCTTGGCCGCTACGTATAACCTCGGCTGCTGGCGCTGG
+
C<FGGGGGGGGGGFGGGGFCEFFCFGGGGFFG9CEEGFGEFGEGCF8FEGG+@EE@CCFCCFEGFFDGGGCFCFFF@CC,@CFGGGGGFD:FBF?F,BFGGGGGGGGGGG9CAF+@FDGGGGDFGGGCEF<AFGGGG89,A==CFG>,DBFFEEGC8,,7>EGFGDFGGF9;@DG;D9@E8CF68D@,:@*4<FE6AF49>CD)8)7AFF:48;7));:F)=CFG@;)30.1:A))>;2)())*.7>.(.4(,))5;1)-2))-((42).)(-4901.)-)*).-,-,((4347B((####
@M05025:20:000000000-B499F:1:1102:22964:21453 2:N:0:CAAAAG
ATATGTGGACTACAGGGGTTTCTAATCCTGTTTGCTCCCCACGCTTTCGAGCCTCAACGTCAGTTACAGTCCAGTAAGTCGCCTTCGCCACTGGTGTTCCTCCTAATATCTACGCATTTCACCGCTACACTAGGAATTCCACTTACCTCTCCTGCACTCCAGCCTGACAGTTTCCAATGCAGTCCAGGGGTTGAGCCCCTGCCTGTCACACCAGACTTGCTATGCCGTCTACGCTCCCTTGACACCCAGTACAGCCGTATAACGTGTGCGCCCTAGCTATTACCGCGGCTGCTTGCCGATA
+
CEFGGGGGGGGGGGGGGGFCGGGGGGGGGGFEGGGGGGGGGGGGDGEGGGGGGGGGFGGEFGGGGGGGGGGGGGGGGGG<FGDEGFFGGGFEEFGGGGGGGGGGGGGAEFGGGG@FF:FGGDFEFFGFGFFGGGGGFGGGGFFFFFGGGGFGFGGGGGGGGGGGCFGGGG,>=D8@EGCEDGGGGGC,3>E+0;@@:EGGGG97*4*4BFC5C24<*4:=++=8767>/05@F45A4((4(*)16F)0(/;)1)/(6()/))9;3(/6@((4((4((6-)67<<((((4-(,)).2(####
@M05025:20:000000000-B499F:1:1102:19879:21523 2:N:0:CAAAAG
ATATGTGGACTACCCGGGTATCTAATCCTGTTTGCTCCCCACGCTTTCGCACCTGAGCGTCAGTCTTTGTCCAGGGGGCCGCCTTCGCCACCGGTATTCCTCCAGATCTCTACGCATTTCACCGCTACACCTGGAATTCTACCCCCCTCTACAAGACTCTAGCCTGCCAGTTTCGGATGCAGTTCCCAGGTTGAGCCCGGGGATTTCACATCCGACTTGACAGACCGCCTGCGTGCGCTTTACGCCCAGTAATGCCGTGTAACGCTGGCACCCCCCGTATTACCGCGTCTGCTGGCCCGGT
+
CGGGGGGGGGGGGGGGGGGGGGGGGGGGGGGGGFGGGGGGGGGGGGGGGGGGGGG?GGGGGGGGGGGGGGGGGGGGGGGGGGGGGGCFFGGGGFGGGGGGGGGGFEFFFFGDGGGGGCFGGGGGGGGGFGGGGGGDGGGGGGGFGG>E>FGGG9FCGGGGGGFGGGFFGGGGGGGECEGGGGGDFGGG?FGGGGGC?FDEGG<CFFF@F7FFADDFFAEF;+*.534D>0>8;@:>5>9:?:BDB)>7835<A))40(0.4<A?>6(4708?:(-79(48?FBA(7934((.4),:(####
@M05025:20:000000000-B499F:1:1102:22446:21534 2:N:0:CAAAAG
ATATGTGGACTACTCGGGTTTCTAATCCTGTTTGCTCCCCACGCTTTCGAGCCTCAACGTCAGTTACCGTCCAGTAAGCCGCCTTCGCCACTGGTGTTCCTCCTAATATCTACGCATTTCACCGCTACACTAGGAATTCCGCTTACCTCTCCGGCACTCTAGATGGACAGTTTCCAAAGCAGTCCAGGGGTTGAGCCCCTGCCTTTCACTTCAGACTTGCCCGTCCGTCTACGCTCCCTTTCCACCCAGCAAATCCGGATAACGCTTGCCCCCTACGCATTACCTCGTGTCCTGGCCACAG
+
CFFGGFFFFFGFEGGGGGFCCGGFGF9FFGEGGGGFFGGF@F7B7@FFG6@CFGGDEFGGFGGGGGGGGGGGEEFFE<<CFGGGGGGGGGFG<DFDEEFFFGGGGFGFFFGFCFGE?FGGGGGGGC@FGGFCGGFF@8EGGGGGGGDFG9,@3BEEGFFGFC,:,,@DFGDEGF:CECFEFC:F>;AEC5ACD5FGGGD*1;9AAA7+=@+;+6*0?+08?6)87>90(63413)5=;16=);A..25=(/(447>(()(-6702?027(,-91(.((-(-999)40((((.6<7(4####
@M05025:20:000000000-B499F:1:1102:11451:21557 2:N:0:CAAAAG
ATATGTGGACTACCCGGGTTTCTAATCCTGTTTGATCCCCACGCTTTCGCACATCAGCGTCAGTTACAGACCAGAAAGTCGCCTTCGCCACTGGTGTTCCTCCATATCTCTGCGCATTTCACCGCTACACATGGAATTCCACTTTCCTCTTCTGCACTCAAGTTTTCCAGTTTCCAATGACCCTCCACGGTTGAGCCGTGGGCTTTACCATCAGACTTAAAAAACCGCCGACGCGCGCTTTACGCCCACTAATTCCGGATAACCCTTGCCACCTACGTATTCCCGTGGCCGCTGGCCATTG
+
@FGGGGGGGGGGGGGGGGGGGGGGGGGGGGGGGGGGGGGGGGGGGGGGGGDFGGGGGGGGGGGGGGGGGGGGGGGGGGGFDGGGGGGGFGGGFFFGGGGGGGGGGGGGGGGGGGGGDGGGGGGGGGGGGGGGGGGGGGGGGGGGGGGGGGGGDFGGGGGGEFG@E=DGGGFGGGGGDGF=2@D8B6D?>>GD>;FG?EDEGGGGAA++*25@4@=@A6AA64*?GF2A=()6()2:)(,0,)17155B(.4:<)).8()-4624(38(:?9?B8(.(,55(*))-((-((((,31::####
@M05025:20:000000000-B499F:1:1102:25761:21561 2:N:0:CAAAAG
ATATGTGGACTACAGGGGTTTCTAATCCTGTTTGCTCCCCACGCTTTCGAGCCTCAACGTCAGTTACCGTCCAGTAAGCCGCCTTCGCCACTGGTGTTCCTCCTAATATCTACGCATTTCACCGCTACACTAGGAATTCCGCTTACCTCTCCGGCACTCTAGATGGACAGTTTCCAAAGCAGTCCAGGGGTTGAGCCCCTGCCTTTCACTTCAGCCTTGCCCGTCCGTCTACGCTCCCTTTACACCCAGTAAATCCGGATAACGCTTGCCTCCTACGTATTACCCCGGCTGCTGGCCGAGG
+
CFGFFGGCFGGGGGGGGGFGGGGGCGGGGGGGGGGGGGGG@@@FDFGGGGGDGGGFGGGGGGGGGGGGGGGGGGGGDGGGGGGGGFCFFEGGGGFCFFGE<EGGGFGGGGGGGGGGDGGGGGGGGGGGEFEFGCGGGGGGGGGGGGGGGGGGGDGG6,@>B@,@=ECEFFAAEGDCFF6FG?E68DCCE>EGGGGGFGDG>CG78/:9C:CFFF*5;A=F;6B655@A8DFFDFFF>(6+;7AFA)>31=C??).413)(4<?6>0<(5>):<7<BF?2<3F<.(((2((-,).2:4####
@M05025:20:000000000-B499F:1:1102:24889:21575 2:N:0:CAAAAG
ATATGTGGACTACAGGGGTTTCTAATCCTGTTTGCTCCCCACGCTTTCGCACCTCAGCGTCAATACCAGTCCAGTGAGCCGCCTTCGCCACTGGTGTTCTTCCGACTATCTACGAATTTCACCTCTACACCCGGAATTCCACCCACCTCTCCTGGATTCAAGCGATGCAGTCTTAAAGGCAATTCTGGAGGTGAGCTCCAGGCTTTCACCTCTAAATTACAATGCCCCCTACGTGGGCTGTACGCCAAGCAATTCGCAACAAGCATATCTCCCGCCGATCTCCCGCGGCGGCTGCCCCCCG
+
9FGGGF9ECCF,;CFGGD@7@FDEF6F<FFGGGFF,<CDCCCEFGDGGE76@FGGGFDCFFEGEGFFFFFGGFCFECFCF@CCF7F7CFGGGGE:=FGGFGGGDG+=@AFGC<CFEAFFGGGD=A9AA9E,@@FGEGDE,A=,@+66,@=ECCFGFGF,@;FG>>:3:>AD:,@DFE7EGGC6EGGGD;,*4*+,1=>*CECDC;?FFA,;;85**410888+*00(00(:;(0))228),7+..0)),(.(..)(((0(4((.()--/).<((4-9(((.*..1((--((((((,.####
@M05025:20:000000000-B499F:1:1102:16951:21607 2:N:0:CAAAAG
ATATGTGGACTACCCGGGTTTCTAATCCTGTTTGCTCCCCACGCTTTCGAGCCTCAGCGTCAGTTACAGACCAGAGAGCCGCCTTCGCCACTGGTGTTCCTCCATATATCTACGCATTTCACCGCTACACATGGAATTCCACTCTCCTCTTCTGCACTCAAGTCTCCCAGTTTCCAATGACCCTCCCCGGTTGAGCCGGGGGCTTTCACATCAGACTTAAGAAACCGCCTGCGCTCGCTTTACGCCCAATAAATCCGGACAACGCTTTCCACCTACGTATTACCGCGCATGCTGGCCTACG
+
CGGGGGGGGGGGGGGGGGFGGGGGGGGGGGGGGGGGFFGGGGGGGGGGGGGEGFGGGGGGEGGGGEGGGGGGFFGGGGGGGGGGGGGGGGGGGCFGEGGGFGGGGGGGGGGFGGGGGGGGGGGGGGEGGGGGGGFEFGGGGGGGGFGGGGGGGGCCCEFCDEFF9DEGGFDDFFDD9A@FGGGGGGGGG5CE??88CEDEGGGCFFGFFFGF4;);F69AA6+;F;;F02>62))).3:3:<6>:>EB<0>AB9A((,043(((4<((*64)814.:()).0<2((,((((,.6:0(####
@M05025:20:000000000-B499F:1:1102:11834:21683 2:N:0:CAAAAG
ATATGTGGACTACTCGGGTTTCTAATCCTGTTTGCTCCCCACGCTTTCGAGCCTCAACGTCAGTTACCGTCCAGTAAGCCGCCTTCGCCACTGGTGTTCCTCCTAATATCTACGCATTTCACCGCTACACTAGGAATTCCGCTTACCTCTCCGGCACTCTAGATGGACAGTTTCCAAAGCAGTCCAGGGGTTGAGCCCCTGCCTTTCACTTCAGACTTGCCCGTCCGTCTACGCTCCCTTTACACCCAGTAAAGCCTGATAACGCTTGCCCCCTACGTACTCCCGCCGCTGCCGGCCGAAC
+
CFFGGGGFFGGGGGGGGGGGGGGGGGGGGGGGGGGGGGGGGGGGGGGGGGGGGGGDFGGGFGDGGGGGGGGGEGGGGGGGGGGGE=FGGGGGGGGGGGGGGGGGGFGDGCFGGGGGGGGGGGGGGBFGGGGGGGFFGGGG:EGGGG?FGGEBE+@EGGFGCD8:=8DGGFFFFFGGGGG67FFFFC?F>CGE5CFG?GGGDFGGF8BBFG@A>C4=AF=FFF68CBBFF?).6:>8>1@A@):F3;AF05;)/)/6.1))6)580(8058019F0((,)(-*.(46(44-((.(-34####
@M05025:20:000000000-B499F:1:1102:20552:21689 2:N:0:CAAAAG
ATATGTGGACTACAGGGGTATCTAATCCTGTTTGCTCCCCACGCTTTCGAGCCTCAGCGTCAGTTACAGACCAGAGAGCCGCCTTCGCCACTGGTGTTCCTCCATATATCTACGCATTTCACCGCTACACATGGAATTCCACTCTCCTCTTCTGCACTCAAGTCTCCCAGTTTACAATGACCCTCCCCGCTTGAGCCGGGGGCTTTCACACGAGACTTAAGACACCGCCTGCGCCCGCTTCACGCCCAATAAATCCGGACAACGCTTGCCACCTACGTATCACCGCGGCTCCTGGCCGAGA
+
CFFGGCEGGGGFFGGGGGF7EGGGGG9FGGFFGGGACEF7EEGEGECFGGCGEFFCGFEGGGEFGGGFGEGFGGFFFEGCCGGGGGGGFEGDFE,EF@EFGGGFFFFFDFGGFFDEFGEGGGGEEGGCGGEFFGFFGGCA,C@,@D8FFFAAFDAFDEGDGGGGAFGGGGF,,,,@,@@FD8DFGGGGG+1@59,@9*9;CD8);ADFF9*)),6(276@:6*;4(,.305=93)77015(.*).77>03:2))64(,717?F9(4((0.)4::22(4))(/6((((,(,(((.(4(####
@M05025:20:000000000-B499F:1:1102:26030:21716 2:N:0:CAAAAG
ATATGTGGACTACAGGGGTTTCTAATCCTGTTTGCTCCCCACGCTTTCGAGCCTCAGCGTCAGTTACAGACCAGAGAGCCGCCTTCGCCACTGGTGTTCCTCCATATATCTACGCATTTCACCGCTACACATGGAATTCCACTCTCCTCTTCTGCACTCCAGTCTCCCAGTTTCAAATGACCCTCCCCGGTTGAGCCGGGGGCTTTCACATCAGACTTAAGAAACCGCCTGCGCTCGCCTTACGCCCAATAAATCGGGACAACGCTTGCCACCTCCGTCTTACCCTCGCCGGTGGCCGGCG
+
CGGGFGGGGGGGGGGGGGGGGGGGGGGGGGGGGGGGFFFEC@@FGGGGGGFCGGDAGFGGGGGGGGGGGGGFFGGGCCGEFEGGGG?FEGFFFDECEGGGAF8<FGGGF<FFGFGGGDG9DGGGGEG@FF@FGGE=FDEGFGGGGGFFGGGGGGFGFGG8BD:F9=EDFDGGGG,:CFDFDG?C?EGGGGG53*,<C5DEDDCDFF:@A9C;B3=EA6;AAFF5<8;>;2>;(<5.0,(.4)05?B@DB::25)4((()-1(,(-4,3:39<:(((,-((4*42,)(-(2-(,(,20####
@M05025:20:000000000-B499F:1:1102:20994:21734 2:N:0:CAAAAG
ATATGTGGACTACAGGGGTTTCTAATCCTGTTTGCTCCCCACGCTTTCGAGCCTCAGCGTCAGTTACAGACCAGAGAGCCGCCTTCGCCACTGGTGTTCCTCCATATATCTACGCATTTCACCGCTACACATGGAATTCCACTCTCCTCTTCTGCACTCAAGTCTCCCAGTTTCCAATGACCCTCCCCGGTTGAGCCGGGGGCTTTCAAATCAGACTTAAGAAACCGCCTGCGCTCGCTTTACGCCCAATAAATCCGGACAACGCTTGCCACCCACGTATAACCGCGCATGCTGGCCTAGG
+
CFGGGGGGGGGGGGGGGGGGGGGGGGGGGGGGGGGGGGGGGGGGGGGGGGGGGGGGGGGGGGGGGGGGGGGGGGGGGGGGGGEGGGGGDFGGGGGGGGGGFFGGGGGGGGGCGGDGGGGGGGGGGGGGGGGGGGEEGFGGGGGGGGGGGEFFGGGFGGGGGGEE;AFGGGDDGGDF;FGGGGGGGGGGC:EECFEFGE>EGDGGFFF8++3;=A<EAFFFF6;AC@@>108=6:.<03<31)9@:>3>:7?2)):34>39B1(,,8((8:<?0(3-423<)*.4(3,((-(4))4((####
@M05025:20:000000000-B499F:1:1102:5246:21818 2:N:0:CAAAAG
[truncated: 26,233,389 more chars]
