# Supplementary material for: The Effect of Qiweibaizhu Powder Crude Polysaccharide on Antibiotic-Associated Diarrhea Mice Is Associated With Restoring Intestinal Mucosal Bacteria
Source: Front Nutr. 2022 Jul 8;9:952647. doi: 10.3389/fnut.2022.952647 (PMC9305308; doi:10.3389/fnut.2022.952647)
Supplement: Supplementary file 4 [file Data_Sheet_4.zip]

Archive with 2 entries (2 files):
- raw data-mm1/raw.split.mm1.1.fq
- raw data-mm1/raw.split.mm1.2.fq
