# Supplementary material for: The Effect of Qiweibaizhu Powder Crude Polysaccharide on Antibiotic-Associated Diarrhea Mice Is Associated With Restoring Intestinal Mucosal Bacteria
Source: Front Nutr. 2022 Jul 8;9:952647. doi: 10.3389/fnut.2022.952647 (PMC9305308; doi:10.3389/fnut.2022.952647)
Supplement: Supplementary file 4 [file Data_Sheet_4.zip › raw data-mm1/raw.split.mm1.1.fq]

@M05025:18:000000000-B3NL5:1:1101:21078:1375 1:N:0:CACTCA
GTTGAAACTCCTACGGGAGGCAGCAGTGGGGAATATTGCACAATGGGCGAAAGCCTGATGCAGCGACGCCGCGTGAGGGATGACGGCCTTCGGGTTGTAAACCTCTTTCAGTAGGGAAGAAGCGAAAGTGACGGTACCTGCAGAAGAAGCGCCGGCTAACTACGTGCCAGCAGCCGCGGTAATACGTAGGGCGCAAGCGTTATCCGGATTTATTGGGCGTAAAGAGCTCGTAGGCGGTTTGTCGCGTCTGCTGTGAAAGTCCGAGGCTCAACCTCGGATCTGCGGTGGGTACGGGCAATGA
+
CGGGGGGGGGGGGGGGGGGGGGGGGGFGGGGGGGGGGGGGGGGGGGGGGGGGGGGGGGGGGGGGGGGGGGGGGGGGGGGGGGGGGGGGGGGGGGGGGGGGGGGGGGGGGGGGGGGGGGGGGGGGGDCFGGGGGGGGGGGFCFFEFGGGGGGGGGGGGGGGGGGGGGGGGGGGGGGGGGGGGGD@CGC?CEDDGDCEGGGGE8FGGGGCEG6<CFFGGGGCCGDC9CCFFCDDFGGGD<5CDGFD5BD<BGFFFFF9@6BF7CDEFF3(0<6)09.8:049AF>BF8>>FBA?1(37(####
@M05025:18:000000000-B3NL5:1:1101:21667:1493 1:N:0:CACTCA
GTTGAAACTCCTACGGGAGGCAGCAGTAGGGAATCTTCCACAATGGACGAAAGTCTGATGGAGCAACGCCGCGTGAGTGAAGAAGGGTTTCGGCTCGTAAAGCTCTGTTGGTAGTGAAGAAAGATAGAGGTAGTAACTGGCCTTTATTTGACGGTAATTACTTAGAAAGTCACGGCTAACTACGTGCCAGCAGCCGCGGTAATACGTAGGTGGCAAGCGTTGTCCGGATTTATTGGGCGTAAAGCGAGTGCAGGCGGTTCAATAAGTCTGATGTGAAAGCCTTCGGCTCAACCGGAACTGC
+
CGGGGGGGGGGGGGGGGGGGGGGGGGGGGGGGGGGGGGGGGGGGGGGGGGGGGGGGGGGGGGGGGGGGGGGGGGGGGGGGGGGGGGGGGGGGGGGGGGGGGGGGGGGGGGGGGGGGGGGGGGGGGGGGGGGGGGGGGGGGGGGGGGGGGGGGGGGGGGGGGGGGGGGGFGGGGGGGGGGGGGGGGGGGGGGGGGGGGGGGGGGGGGFGGGGGGGGGGGGGD==CGGGE5>=FGGGFGGDDGGGCFFDGEGFFF:>>D37CCDFFFFF444BFF?64<44(.8A41:66?BB7399((####
@M05025:18:000000000-B3NL5:1:1101:10330:1511 1:N:0:CACTCA
GTTGAAACTCCTACGGGAGGCAGCAGTGGGGAATATTGGACAATGGGCGCAAGCCTGATCCAGCCATACCGCGTGGGTGAAGAAGGCCTTCGGGTTGTAAAGCCCTTTTGTTGGGAAAGAAATCCAGCTGGCTAATACCCGGTTGGGATGACGGTACCCAAAGAATAAGCACCGGCTAACTTCGTGCCAGCAGCCGCGGTAATACGAAGGGTGCAAGCGTTACTCGGAATTACTGGGCGTAAAGCGTGCGTAGGTGGTCGTTTAAGTCGGTTGTGAAAGCCCTGGGCTCAACCTGGGAGGT
+
CGGGGGGF<FGGDGG7FFEEGEEFAE@FFFGCFFE@FD@FGFGFGFGGGGGGGGFGGCFFGGFGGGCFGCFGECC:F>FGGGFCGCEC8FCF7=?:FFF9CFGDEFGEFGGFEFCFGFFG<=<EE?<FEA@EEGGGG<BFGG:>FEEEFGGGC@FFGFCEFGGGGF;CFCGG:>*>>GDFFCDEFD5B;?5CBCGGD8CG*;;C?C;/A55:=CGCCGGCEGGF9/=5:D9>FGGCFC9<7CF*1<7C)95<)76<F.755/75*6/))(075.)5644(4648(((.(4781>018####
@M05025:18:000000000-B3NL5:1:1101:14697:1580 1:N:0:CACTCA
GTTGAAACTCCTACGGGAGGCAGCAGTGGGGAATATTGGACAATGGGCGCAAGCCTGATCCAGCCATGCCGCGTGAGTGATGAAGGCCCTAGGGTTGTAAAGCTCTTTCACCGGTGAAGATAATGACGGTAACCGGAGAAGAAGCCCCGGCTAACCTCGTGCCAGCAGCCGCGGTAATACGAAGGGGGCTAGCGTTGTTCGGATTTACTGGGCGTAAAGCGCACGTAGGCGGACTTTTAAGTCAGGGGTGAAATCCCGGGGCTCAACCCCGGAACTGCCTTTGATACTGGAAGTCTTTCGC
+
CGGGGGGGGGGGGGGGGGGGGGGGGGGGGGGGGGGGGGGGGGGGGGGGGGGGGGGGGGGGGGGGGGGGGGGGGGGGGGGGGGGGGGGGGGGGGGGGGGGGGGGGGGGGGGGGGGGGGGGGGGGGGGGGGGGGGGGGGGGGGGGGGGGGGGGGGGGGGGGGGGGGGGGGGGGGDGGGGFGGGGGGGGGGGGGGGGGGGGGGGGGGGGGGGGGGGGGGGGFFGGGGGGGFEGDGGGGGGGFC7DGFBFFGFGF@?F@?FEFGGGFFFBFFEB5>:D>7)4?FF79AA<><BFB:BFFF<####
@M05025:18:000000000-B3NL5:1:1101:11875:1584 1:N:0:CACTCA
GTTGAAACTCCTACGGGAGGCAGCAGTAGGGAATCTTCGGCAATGGACGCAAGTCTGACCGAGCAACGCCGCGTGAGTGAAGAAGGTTTTCGGATCGTAAAACTCTGTTGTTAGAGAAGAACAAGGATGAGAGTAAAATGTTCATCCCTTGACGGCATCTAACCAGAAAGCCACGGCTAACTACGTGCCAGCAGCCGCGGTAATACGTAGGTGGCAAGCGTTGTCCGGATTTATTGGGCGTAAAGCGAGCGCAGGCGGTTTCTTAAGTCTGATGTGAAAGCCCCCGGCTCAACCGGGAGAG
+
CGGGGGGGGGGGGGGGGGGGGGGGGGGGGGGGGGGGGGGGGGGGGGGGGGGGGGGGGGGGGGGGGGGGGGGGGGGGGGGGGGGGGGGGGGGGGGGGGGGGGGGGGGGGGGGGGGGGGGGGGGGGGGGFGGGGGGGGGGGGGGGGGGGGGGGGGGGGGGGGGGGGGGGGGGGGGGGGGGGGGGGGGGGGGGGGGGGGGGGGGGGFFCF@CGGGFGGGGGGGGGGGGGGGGGGFGGGGGGGDDDGGFFFGDGFFFFFBEF<DGFFFF9=A?AFFFFFFBFFF<<2<FFFFF??FBFFFF####
@M05025:18:000000000-B3NL5:1:1101:14018:1710 1:N:0:CACTCA
GTTGAAACTCCTACGGGAGGCAGCAGTGGGGAATATTGGACAATGGGCGCAAGCCTGATCCAGCCATACCGCGTGGGTGAAGAAGGCCTTCGGGTTGTAAAGCCCTTTTGTTGGGAAAGAAATCCAGCTGGCTAATACCCGGTTGGGATGACGGTACCCAAAGAATAAGCACCGGCTAACTTCGTGCCAGCAGCCGCGGTAATACGAAGGGTGCAAGCGTTACTCGGAATTACTGGGCGTAAAGCGTGCGTAGGTGGTCGTTTAAGTCCGTTGTGAAAGCCCTGGGCTCAACCTGGGCCCC
+
CGGGGGGGGGGGGGGGGGGGGGGGGGFGGGGGGGGGGGGGGGGGGGGGGGGGGGGGGGGGGGGGGGGGGGGGGGGGGGGGGGGGGGGGGGGGGGGGGGGGGGGGGGGGGGFGGGGGGGGGGGGGGGGGGGGGGGGGGGGGGGGGGGGGGDFGGGGGEFGGGGGGGGGGGGGGGGGGGGGFGGGGGGGGGGGGGGGGGGGGGGGGGGFGGGGGGGGGGGGGDEEGGGGGGGGGGGGGGGGGGGGGFF>D>GFFFFFFFFFGGGFFFFF>BBFFF>EFFFDF7???FFFFB<???FF?B####
@M05025:18:000000000-B3NL5:1:1101:14353:1726 1:N:0:CACTCA
GTTGAAACTCCTACGGGAGGCAGCAGTAGGGAATCTTCCACAATGGACGAAAGTCTGATGGAGCAACGCCGCGTGAGTGAAGAAGGGTTTCGGCTCGTAAAGCTCTGTTGGTAGTGAAGAAAGATAGAGGTAGTAACTGGCCTTTATTTGACGGTAATTACTTAGAAAGTCACGGCTAACTACGTGCCAGCAGCCGCGGTAATACGTAGGTGGCAAGCGTTGTCCGGATTTATTGGGCGTAAAGCGAGTGCAGGCGGTTCAATAAGTCTGATGTGAAAGCCTTCGGCTCAACCGGAGGTCC
+
CGGGGGGGGGGGGGGGGGGGGGGGGGGGGGGGGGGGFGGGGGGGGGGGGGGGGGGGGGGGGGGGGGGGGGGGGGGGGGGGGGGGGGGGGGGGGGGGGGGGGGGGGGGGGGGFFGGGGGGGGGGGGGGGGGGFGFGGGGGGGGGGGGGGGGGGGGGGGGGGFEGGGGGGGGGGGGGGGGGGGCFCGGGFFGGGGGGGGGGGGGGGGGGGGGGGGGFFGFGGGGEGGGGGG:=DGGGGGGGGGDDFFFFGFGFFFFFFF@@DGCBFFFFFFFFFF66>DFFF78-),17<1??B0;6>2####
@M05025:18:000000000-B3NL5:1:1101:23229:1766 1:N:0:CACTCA
GTTGAAACTCCTACGGGAGGCAGCAGTGGGGAATATTGCACAATGGGGGAAACCCTGATGCAGCGATGCCGCGTGAAGGAAGAAGTATCTCGGTATGTAAACTTCTATCAGCAGGGAAGAAAATGACGGTACCTGACTAAGAAGCCCCGGCTAACTACGTGCCAGCAGCCGCGGTAATACGTAGGGGGCAAGCGTTATCCGGATTTACTGGGTGTAAAGGGAGCGTAGACGGAAGAGCAAGTCTGATGTGAAAGGCTGGGGATTAACACCAGGACTGCATTGGAAACTGTTTTTCTAGCAC
+
CGGGGFFGGGGGGGGGGGGGGGGGGGGGGGGGGGGGGDGGGGGGGGGGGEGGFGEEFGGGGGGGGGGG@FGGGGEEGGGGDGGGGCGFFEGGGEEFDFGGGGGFFCCFFFGGGFFEGGGGGCFGGFGGGGFGFGGFFGGGGGFGGGGG7>F@CGGGGGGGDCFFFFGGGGGGDECEDFGFFC9FEE8EEGCBFECGGGGGCC=*;:ECFGGGG=*:<AFGGFDE=:**:7D<C37CDGGGFF*:8**:0:6@FF43?F5*)*))0.9)0(08>55((.596<:34-()--66:0:<2####
@M05025:18:000000000-B3NL5:1:1101:14239:1836 1:N:0:CACTCA
GTTGAAACTCCTACGGGAGGCAGCAGTAGGGAATCTTCCACAATGGACGAAAGTCTGATGGAGCAACGCCGCGTGAGTGAAGAAGGGTTTCGGCTCGTAAAGCTCTGTTGGTAGTGAAGAAAGATAGAGGTAGTAACTGGCCTTTATTTGACGGTAATTACTTAGAAAGTCACGGCTAACTACGTGCCAGCAGCCGCGGTAATACGTAGGTGGCAAGCGTTGTCCGGATTTATTGGGCGTAAAGCGAGTGCAGGCGGTTCAATAAGTCTGATGTGAAAGCCTTCGGCTCAACCGGAGGCCG
+
CGGGGGGGGGGGGGGGGGGGGGGGGGGGGGGGGGGGGGGGGGGGGGGGGGGGGGGGGGGGGGGGGGGGGGGGGGGGGGGGGGGGGGGGGGGGGGGGGGGGGGGGGGGGGGGGFGFGGGGGGGGGGGGGGGGGGGGGGGGGGGGGGGGGGGGGGGGGGGGGGGGGGGGGGGGGGGGGGGGGGCFGGGGGGGGGGGGGGEGGGGGGGGGGGGGGGGGGGFGEGGEFGGGGEGCFFD>FGGGGGGGGFEBGFGFFFFFB>073C:6@BDFFBBFFFFFFFBFF24A?B?;BF??F?FFF1####
@M05025:18:000000000-B3NL5:1:1101:11851:1897 1:N:0:CACTCA
GTTGAAACTCCTACGGGAGGCAGCAGTAGGGAATCTTCCACAATGGACGAAAGTCTGATGGAGCAACGCCGCGTGAGTGAAGAAGGGTTTCGGCTCGTAAAGCTCTGTTGGTAGTGAAGAAAGATAGAGGTAGTAACTGGCCTTTATTTGACGGTAATTACTTAGAAAGTCACGGCTAACTACGTGCCAGCAGCCGCGGTAATACGTAGGTGGCAAGCGTTGTCCGGATTTATTGGGCGTAAAGCGAGTGCAGGCGGTTCAATAAGTCTGATGTGAAAGCCTTCGTCTCAACCGACGGATC
+
CGGGGGFGGGGGGGGGGGGGGEGG8FFGGGGGGGGGGGGGGGGGGGGGGGGGGGGGGGGGGGGGGGGGGGGGGGEGGGGGGGDFGGGGGGGGGGGGGGGDGGGGGGGGGGF:?FFFCFG9?EECGGGGGGGGGGGGGGGGGGGFGGGGGCDCFGGGGGGGGGGGGGGGFGGCEEGGGDGGGGGCFFFGGGGGDFGGGGGGDEFFFF,>E5=F=CFFFGGEG5/0+CE*=9>;FDCCCFDDGGGG=BFGFC668:;>:.59*069*)/.@4=???4)4<D0(4),4(,4:4::(((((####
@M05025:18:000000000-B3NL5:1:1101:22646:1947 1:N:0:CACTCA
GTTGAAACTCCTACGGGAGGCAGCAGTGGGGAATATTGCACAATGGGGGAAACCCTGATGCAGCGACGCCGCGTGAAGGAAGAAGTATTTCGGTATGTAAACTTCTATCAGCGGGGAAGAAAGTGACGGTACCTGACTAAGAAGCCCCGGCTAACTACGTGCCAGCAGCCGCGGTAATACGTAGGGGGCAAGCGTTATCCGGATTTACTGGGTGTAAAGGGAGCGTAGACGGCATGGCAAGTCTGGTGTGAAAGGCAGGGGCTCAACCCCTGGACTGCATTGGAAACTGTCAGGCTGGGTA
+
CGGGGGGGGGGGGGGGGGGGGGGGGGFGGGGGGGGGGGGGGGGGGGGGGGGGGGGGGGGGGGGGGGGGGGGGGGGGGGGGGGGGGGGGFFGGGGGGGGGGGGGGGGGFGGGGGGGGGGGGGGGGGGGGGGGGGGGGGFFFFGGGGGGGGGGGGGGGGGEFGGGGGGGGGGGGGGGGGGGGGGGGGGGGCGGGGGEGEFGGGE5=EDFGGGGG:C5<FFFFGFGGGEGE=>DDGGGFGGGGGFC*779F:<B??FF:FFFDD57)9<??B()77:>23<AF9)2<6).<B4>AD71<F####
@M05025:18:000000000-B3NL5:1:1101:14438:1980 1:N:0:CACTCA
GTTGAAACTCCTACGGGAGGCAGCAGTAGGGAATCTTCCACAATGGACGAAAGTCTGATGGAGCAACGCCGCGTGAGTGAAGAAGGGTTTCGGCTCGTAAAGCTCTGTTGGTAGTGAAGAAAGATAGAGGTAGTAACTGGCCTTTATTTGACGGTAATTACTTAGAAAGTCACGGCTAACTACGTGCCAGCAGCCGCGGTAATACGTAGGTGGCAAGCGTTGTCCGGATTTATTGGGCGTAAAGCGAGTGCAGGCGGTTCAATAAGTCTGATGTGAAAGCCTTCGGCTCAACCGGAGCTTG
+
CGGGGGGGGGGGGGGGGGGGGGGGGGGGGGGGGGGGGGGGGGGGGGGGGGGGGGGGGGGGGGGGGGGGGGGGGGGGGGGGGGGGGGGGGGGGGGGGGGGGGGGGGGGGGGGGGGGGGGGGGGGGGGGGGGGGGGGGGGGGGGGGGGGGGGGGGGGGGGGGGFGGGGGGGGGGGGGGGGGGGGGGGGGGGGGGGGGGDGGGGGGGFF:EGGGGGGGGG5EGGDCGGGGEEDGGGGGGF75CGG3>FEDGBGFF=@DFBB:C:C?BF<BBB>679@FAB2)34:A>0461:<8?:16>(####
@M05025:18:000000000-B3NL5:1:1101:17678:1998 1:N:0:CACTCA
GTTGAAACTCCTACGGGAGGCAGCAGTGGGGAATATTGCACAATGGGCGCAAGCCTGATGCAGCCATGCCGCGTGTATGAAGGAGGCCTTCGGGTTGTAAAGTACTTTCAGCGAGGAGGAAGGTGTTGTGGTTAATAACCGCAGCAATTGACGTTACTCGCAGAAGAAGCACCGGCTAACTCCGTGCCAGCAGCCGCGGTAATACGGAGGGTGCAAGCGTTAATCGGAATTACTGGGCGTAAAGCGCACGCAGGCGGTCTGTCAAGTCGGATGTGAAATGCCCGGGCTCAACCTGGGGTGA
+
CGGGGGGGGGGGGGGGGGGGGGGGGGGGGGGGGGGGGGGGGGGGGGGGGGGGGGGGGGGGGGGGGGGGGGGGGGGGGGGGGGGGGGGGGGGGGGFGGGGGFGGGGGGGGGGGGGDGGGGGGFGGGGGGGGGFFFGGGGGFGGGGGFGGGGGGGGGGGGGGGGGDCFGGGGGGGGGDGEFGGGGGCGGGGGGGGFGGGGGEGE7C98EGGGGEEGGE9EECEGFGGGGGGGFGGGGGGFGDCDCCFD3D59@BFFFFF)7<F>*67.94>BEBE6=A94<)5:<F>;6(2427:?B::####
@M05025:18:000000000-B3NL5:1:1101:9750:2002 1:N:0:CACTCA
GTTGAAACTCCTACGGGAGGCAGCAGTGGGGAATATTGGACAATGGGCGCAAGCCTGATCCAGCCATACCGCGTGGGTGAAGAAGGCCTTCGGGTTGTAAAGCCCTTTTGTTGGGAAAGAAATCCAGCCGGCTAATACCTGGTTGGGATGACGGTACCCAAAGAATAAGCACCGGCTAACTTCGTGCCAGCAGCCGCGGTAATACGAAGGGTGCAAGCGTTACTCGGAATTACTGGGCGTAAAGCGTGCGTAGGTGGTTATTTAAGTCCGTTGTGAAAGCCCTGGGCTCAACCTGGGCGCA
+
CFFGGGGGGGGGGGGGGGGGGGGGGGGGGGGGGGFGFGGGGFGGGGGGGGDEGFDFGFGGGGGGGGGGGGGDGFGGG@FGFFGGGGGGFFGF7FFDFBDGGGGF<EEGGGGGGGGDDGAEFFCFGFGGFFGG:CBFGFGGGFGGCGGGFGFGGGGGG<FFFGGGDGGGGGFGGGDEG7DGGGGGGGGGGGGGGGGGEGGCEGEFDGFGGDEFGGGFGGGGE=7FFCGE=FGGFGGGGGGGGDGGFFFGBD73;BB?F;>GGGFFF<B4BBFFEFFFABBB0:0:?FFB:2)(4:?FF####
@M05025:18:000000000-B3NL5:1:1101:16651:2060 1:N:0:CACTCA
GTTGAAACTCCTACGGGAGGCAGCAGTAGGGAATCTTCGGCAATGGACGAAAGTCTGACCGAGCAACGCCGCGTGAGTGAAGAAGGTTTTCGGATCGTAAAACTCTGTTGTTAGAGAAGAACAAGGATGAGAGTAACTGTTCATCCCTTGACGGTATCTAACCAGAAAGCCACGGCTAACTACGTGCCAGCAGCCGCGGTAATACGTAGGTGGCAAGCGTTGTCCGGATTTATTGGGCGTAAAGCGAGCGCAGGCGGTTTCTTAAGTCTGATGTGAAAGCCCCCGGCTCAACCGGGGCATG
+
CGGGGGGGGGGGGGGGGGGGGGGGGGGGGGGGGGGGGGGGGGGGGGGGGGGGGGGGGGGGGGGGGGGGGGGGGGGEGGGGGGGGGGGGGGGGGGGGGGGGGGGGGGGGGGGGGGGGGGGGGGGGGGFGGGGGGGGGGGGGGGGGGGGGGGGGGGGGGGGGGGGGGGGGFGGGGGGGGGGGGFGGGGGGGGGGGGGGGGCEEGGGGGGGGGGGGG=FFGGGGGGGD=CCECGGGCFFFGGGGGGGFFFGBGF>@FFFFBECFFFFF<7<4)98BF?2A2<:7?FFFFF0<?>F:>>;>####
@M05025:18:000000000-B3NL5:1:1101:11901:2085 1:N:0:CACTCA
GTTGAAACTCCTACGGGAGGCAGCAGTAGGGAATTTTCGTCAATGGGGGAAACCCTGAACGAGCAATGCCGCGTGAGTGAAGAAGGTCTTCGGATCGTAAAGCTCTGTTGTAAGTGAAGAACGGCTCATAGAGGAAATGCTATGGGAGTGACGGTAGCTTACCAGAAAGCCACGGCTAACTACGTGCCAGCAGCCGCGGTAATACGTAGGTGGCAAGCGTTATCCGGAATCATTGGGCGTAAAGGGTGCGTAGGTGGCGTACTAAGTCTGTAGTAAAAGGCAATGGCTCAACCATTGGTTC
+
CGGDGFGGFCGGFFGGGGGGGDGGGGGGCGGGGGFGGGDFGGGCFFFG@FEGFFFFGGGGGEGGGGFFGGGGGBFEEEFFGC<EFFFFGGGGG=F:F=BE=EGEFGGGGFGGGGGDDGFGFEEGGEGEGA<FFGFCFFGGGEGE?D8CFGGGGDGGGFGCE@<@<FGGFGGGGGGG>EFGFGFGGDFG9DF6B>D8C:CEGCCCFG>CFCFG5C6?*==:7:CGGGC==5=D7009FGGDG7C>6B4*))7)7)=2>F31577*9:62@4=4*1@><<)383,,.27:38.(.4<5)####
@M05025:18:000000000-B3NL5:1:1101:14218:2091 1:N:0:CACTCA
GTTGAAACTCCTACGGGAGGCAGCAGTGGGGAATATTGGACAATGGGCGCAAGCCTGATCCAGCCATGCCGCGTGAGTGATGAAGGCCCTAGGGTTGTAAAGCTCTTTCACCGGTGAAGATAATGACGGTAACCGGAGAAGAAGCCCCGGCTAACTTCGTGCCAGCAGCCGCGGTAATACGAAGGGGGCTAGCGTTGTTCGGATTTACTGGGCGTAAAGCGCACGTAGGCGGACTTTTAAGTCAGGGGTGAAATCCCGGGGCTCAACCCCGGAACTGCCTTTGATACTGGAAGTCTTTAGC
+
CGGGGGGGGFFGGGGGGGGGGGGGFGFFGGGGGFGGGGGFGDFGGGCFEFGECCGGGGGGGGGGGGGGGFGGGEGEGGEFFEDFGFGGGDEEFGEEEFFGFFGFGGGGGGGCFGGGGGFFFGGFEFGEGEGGGGFG:CEFGGGGCD<FFEGGEFGGFGGFFFDFFFFGGGGGGGGD:CBCF7:EBCEEEEFGGGCED8CCCEEGGFCGFGGGGGGG=7+CGGG5E=CCECGGCDCD>FG9C:FDFFFDEG)=FFF2<B))/1)7=257<?.33<5,4283>A<BFAAFAF?F?:D)-####
@M05025:18:000000000-B3NL5:1:1101:13358:2106 1:N:0:CACTCA
GTTGAAACTCCTACGGGAGGCAGCAGTGGGGAATATTGGACAATGGGCGCAAGCCTGATCCAGCCATACCGCGTGGGTGAAGAAGGCCTTCGGGTTGTAAAGCCCTTTTGTTGGGAAAGAAATCCAGCCGGCTAATACCTGGTTGGGATGACGGTACCCAAAGAATAAGCACCGGCTAACTTCGTGCCAGCAGCCGCGGTAATACGAAGGGTGCAAGCGTTACTCGGAATTACTGGGCGTAAAGCGTGCGTAGGTGGTCGTTTAAGTCCGTTGTGAAAGCCCTGGGCTCAACCTGGGTAGG
+
CGGGGGGGGGGGGGGGGGGGGGGGGGGGGGGGGGGGGGGGGGGGGGGGGGGGGGGGGGGGGGGGGGGGGGGGGGGGGGGGGGGGGGGGGGGGGGGGGGGGGGGGGGGGGGGGGGGGGGGGGGGGGGGGGGGGGGGGGGGGGGGGGGGGGGGGGGGGGGGGGGGGGGGGGGGGGGGGGGGGGGGGG>EGGGGG>FGGGGGGGGGGGGGGGGGGGDGGGGGGGGGGGGGGGGGGFFGGGGGGGGGGFFFGFGFBBEF?F@FGGGFFFFFFFFF@DFFFFFAF?FF?0<BB<DB<7:?<?####
@M05025:18:000000000-B3NL5:1:1101:14897:2190 1:N:0:CACTCA
GTTGAAACTCCTACGGGAGGCAGCAGTGGGGAATATTGGACAATGGGCGCAAGCCTGATCCAGCCATACCGCGTGGGTGAAGAAGGCCTTCGGGTTGTAAAGCCCTTTTGTTGGGAAAGAAATCCAGCCGGCTAATACCTGGTTGGGATGACGGTACCCAAAGAATAAGCACCGGCTAACTTCGTGCCAGCAGCCGCGGTAATACGAAGGGCGCAAGCGTTACTCGGAATTACTGGGCGTAAAGCGTGCGTAGGTGGTTATTTAAGTCCGTTGTGAAAGCCCTGGGCTCAACCTGGGTACC
+
CFGGGGGGGGGGGGGGGGGGGGGGGGGGGGGGGGGGGGGGGGGGGGGGGGGGGGGGGGGGGGGGGGGGGGGGGGGGGGGGGGGGGGGGGGCFGGGGGGGGGGGGGGGGGGGGGGGGGGGGGGGGGGGGGGGGGGGGGFFGGGEFGGGGGGGGGGGFGFDGFGGGFGGGGGGGFGC5EGGGGGGGFGGGGGGGGGGGGGGGCEGGGGGGGGGGEEGDGGGGGGGGGGGGGGGFFFGGGFGDGGFD=B<DFGB3BF@BFBFFGGFFFA?29?FFFFF<24<B?:B?:033??>:?:<??####
@M05025:18:000000000-B3NL5:1:1101:9471:2203 1:N:0:CACTCA
GTTGAAACTCCTACGGGAGGCAGCAGTAGGGAATCTTCGGCAATGGACGCAAGTCTGACCGAGCAACGCCGCGTGAGTGAAGAAGGTTTTCGGATCGTAAAACTCTGTTGTTAGAGAAGAACAAGGATGAGAGTAGAATGTTCATCCCTTGACGGTATCTAACCAGAAAGCCACGGCTAACTACGTGCCAGCAGCCGCGGTAATACGTAGGTGGCAAGCGTTGTCCGGATTTATTGGGCGTAAAGCGAGCGCAGGCGGTTTCTTAAGTCTGATGTGAAAGCCCCCGGCTCAACCGGGGGCC
+
CGGGGGGGGGGGGGGGGGGGGGGGGGGGGGGGGGGGGGGGGGGGGGGGGGGGGGGGGGGGGGGGGGGGGGGGGGGDGGGGGGGGGGCFGGGGGGDFGGGGGGGGGGGGGGGGCFGGFGGGGGGGGGG?EGEFGGGGGGGGGGGGGGGGGGGGGGGGGGGGGGGFGGGGGFGGGFGGGGGFGGGGDFGG>FGGGGGGDGGGGGGGFGGCCFGGGDG=?FGGEGGEGGGGEDG=C>C747>DGGG<FFFGFGDFF>:>F@73976=*-96BAF?FFFF<<5<B4:(49>BB<<?F899F####
@M05025:18:000000000-B3NL5:1:1101:15158:2348 1:N:0:CACTCA
GTTGAAACTCCTACGGGAGGCAGCAGTGGGGAATATTGCACAATGGGGGAAACCCTGATGCAGCGACGCCGCGTGAAGGAAGAAGTATCTCGGTATGTAAACTTCTATCAGCAGGGAAGAAAATGACGGTACCTGACTAAGAAGCCCCGGCTAACTACGTGCCAGCAGCCGCGGTAATACGTAGGGGGCAAGCGTTATCCGGATTTACTGGGTGTAAAGGGAGCGTAGACGGAAGAGCAAGTCTGATGTGAAAGGCTGGGGCTTAACCCCAGGACTGCATTGGAAACTGTTTTTCTAGAGG
+
CGGGGGGGGGGGGGGGGGGGGGGGGGGGGGGGGGGGGGGGGGGGGGGGGGGGGGGGGGGGGGGGGGGGGGGGGFGGGGGGGGGGGGGGGGGGGGGGGGGGGGGGGGGGGGGGFGGGGGGGGGGGGGGGGGGGGGGGGGGGGGGGGGGGGGGGGGGGGGGGGGGGGGGGGGGGGGGGGGGGGGFGGDEGGGGGGGGGGGGGGGGGGGGGGGGGFEEGGFGGGGDCGEEDEGGGGDDGGGGGGFFGFFFG8C@@FFFFFFFDGG>@6>F25:>DFF:?F125AFFFAD<AF6<28::>2####
@M05025:18:000000000-B3NL5:1:1101:11312:2356 1:N:0:CACTCA
GTTGAAACTCCTACGGGAGGCAGCAGTAGGGAATCTTCGGCAATGGACGCAAGCCTGACCGAGCAACGCCGCGTGAGTGAAGAAGGTTTTCGGATCGTAAAACTCTGTTGTTAGAGAAGAACAAGGATGAGAGTAAAATGTTCATCCCTTGACGGTATCTAACCAGAAAGCCACGGCTAACTACGTGCCAGCAGCCGCGGTAATACGTAGGTGGCAAGCGTTGTCCGGATTTATTGGGCGTAAAGCGAGCGCAGGCGGTTTCTTAAGTCTGATGTGAAAGCCCCCGGCTCAACCGGGCCCT
+
CGGGGGGGGGGGGGGGGGGGGGGGGGGGGGGGGGGGGGGGGGGGGGGGGGGGGGGGGGGGGGGGGGGGGGGGGGGGGGGGGGGGGGGGGGGGGGGGGGGGGGGGGGGGGGGGGGGGGGGGGGGGGGGGGGGGGGGGGGGGGGGGGGGGGGGGGGGGGGGGGGGGGGGGGGGGGGGGGGGGGGGGGGGGFGGGGGGGGGGGGGGGGGGCFGGGGGGGGGGGGDGGGFEGGGC=FGGGGGFGGGGGFF@DDDEBD>B>FFEDCCFFFAF4FBFF=BFFBD<DFBBFFFFFF?FFBFFFF####
@M05025:18:000000000-B3NL5:1:1101:12076:2387 1:N:0:CACTCA
GTTGAAACTCCTACGGGAGGCAGCAGTAGGGAATCTTCCACAATGGACGAAAGTCTGATGGAGCAACGCCGCGTGAGTGAAGAAGGGTTTCGGCTCGTAAAGCTCTGTTGGTAGTGAAGAAAGATAGAGGTAGTAACTGGCCTTTATTTGACGGTAATTACTTAGAAAGTCACGGCTAACTACGTGCCAGCAGCCGCGGTAATACGTAGGTGGCAAGCGTTGTCCGGATTTATTGGGCGTAAAGCGAGTGCAGGCGGTTCAATAAGTCTGATGTGAAAGCCTTCGGCTCAACCGGAGCTAA
+
CGGGGGGGGGGGGGGGGGGGGGGGGGGGGGGGGGGGGGGGGGGGGGGGGGGGGGGGGGGGGGGGGGGGGGGGGGGGGGGGGGGGGGGGGGGGGGGGGGGGGGGGGGGGGGGGGGGGGGGGGGGGGGGGGGGGGGGGGGGGGGGGGFGGGGGGGGGGEGGGGGGGGGGGGGGGGGGGGGGGGGGGGGGGGGGGGGGGGGGGGGGGGGGGGGGGGGGGGGGGGGGGGGGGEGCFGFGFGFCDGGGDFFDGFGFFFFFFFBFGGFBFFFFFFFFFFBFFA>AFFFF?FFFFF?DFF>F>4####
@M05025:18:000000000-B3NL5:1:1101:10209:2393 1:N:0:CACTCA
GTTGAAACTCCTACGGGAGGCAGCAGTAGGGAATCTTCCACAATGGACGAAAGTCTGATGGAGCAACGCCGCGTGAGTGAAGAAGGGTTTCGGCTCGTAAAGCTCTGTTGGTAGTGAAGAAAGATAGAGGTAGTAACTGGCCTTTATTTGACGGTAATTACTTAGAAAGTCACGGCTAACTACGTGCCAGCAGCCGCGGTAATACGTAGGTGGCAAGCGTTGTCCGGATTTATTGGGCGTAAAGCGAGTGCAGGCGGTACAATAAGTCTGATGTGAAAGCCTTCGGCTCAACCGGAGGCTT
+
CGGGGGGGGGGGGGGGGGGGGGGGGGGGGGGGGGGGGGGGGGGGGGGGGGGGGGGGGGGGGGGGGGGGGGGGGGGDGGGGGGGGGGGGGGGGGGGGGGGGGGGGGGGGGGGGGGGGGGGGGGGGGGGGGGGGGGGGGGGGGGGGGGGGGFGGGGGGGGGGGGGGGGGGGGGGGGGGGGGGGGGGGDGGGGGGGGGGGGGGGGGCCGGFFGGGGGGGGGGGGGGGFGGCGGGGGGGGGGG7CDFG?EFGFGFFFFFBFFFGGGFFFFFBFFF?FFFB<<2:<F>):?>:?B<B03>F;####
@M05025:18:000000000-B3NL5:1:1101:21779:2457 1:N:0:CACTCA
GTTGAAACTCCTACGGGAGGCAGCAGTAGGGAATCTTCCACAATGGACGAAAGTCTGATGGAGCAACGCCGCGTGAGTGAAGAAGGGTTTCGGCTCGTAAAGCTCTGTTGGTAGTGAAGAAAGATAGAGGTAGTAACTGGCCTTTATTTGACGGTAATTACTTAGAAAGTCACGGCTAACTACGTGCCAGCAGCCGCGGTAATACGTAGGTGGCAAGCGTTGTCCGGATTTATTGGGCGTAAAGCGAGTGCAGGCGGTTCAATAAGTCTGATGTGAAAGCCTTCGGCTCAACCGGAGCCGT
+
CGGGGGGGGGGGGGGGGGGGGGGGGGGGGGGGGGGGGGGGGGGGGGGGGGGGGGGGGGGGGGGGGGGGGGGGGGGGGGGFGGGFGGGGGGGGGGGGGGGGGGGGGGGGGGGGGGGGGGGGFGGGGGGGGGGGGGGGGGGGGGGFGGGFCDGGGGGGGCFFFGGGGGGGFGGGGDEGGGGGGFGGGGFFGGGGGFFEGGGGGGCCGFGFFGGGGGGGC*=CC==?FDG=EGFFGD76C<DDGDFG?55D>FF?FFF>F>)/:7=FFFFFFAFFFFFF2<A?<:22:(7:<?B??F9>,####
@M05025:18:000000000-B3NL5:1:1101:10694:2497 1:N:0:CACTCA
GTTGAAACTCCTACGGGAGGCAGCAGTAGGGAATCTTCCACAATGGACGAAAGTCTGATGAAGCAACGCCGCGTGAGTGAAGAAGGGTTTCGGCTCGTAAAGCTCTGTTGGTAGTGAAGAAAGATAGAGGTAGTAACTGGCCTTTATTTGACGGTAATTACTTAGAAAGTCACGGCTAACTACGTGCCAGCAGCCGCGGTAATACGTAGGTGGCAAGCGTTGTCCGGATTTATTGGGCGTAAAGCGAGTGCAGGCGGTTCAATAAGTCTGATGTGAAAGCCTTCGGCTCAACCGGAGCAGC
+
CGGGGGGGGGGGGGGGGGGGGGGGGGGGGGGGGGGGGGGGGGGGGGGGGGGGGGGGGGGGGGGGGGGGGGGGGGGGGGGGGGGGGGGGGGGGGGGGGGGGGGGGGGGGGGGFGGGGGGGGGGGGGGGGGGGGGGGGGGGGGGGGGGGGFGGGGGGGGGGGGGGGGGGGGGGGGGGGGGGGGGGGGGGGGFGGGGGGGGGGGEGGGGGGGGGGGGGGGGGGGGGGGGGCEDFGGGGFGGGDGGFCFFBGFGFFFFFFFDDDFGFFF<94=<=6*9*)6ABFFFFFB(-(47>?FF;((####
@M05025:18:000000000-B3NL5:1:1101:23725:2499 1:N:0:CACTCA
GTTGAAACTCCTACGGGAGGCAGCAGTGGGGAATATTGCACAATGGGCGCAAGCCTGATGCAGCCATGCCGCGTGTATGAAGAAGGCCTTCGGGTTGTAAAGTACTTTCAGCGAGGAGGAAGGTGTTGTGGTTAATAACCGCAGCAATTGACGTTACTCGCAGAAGAAGCACCGGCTAACTCCGTGCCAGCAGCCGCGGTAATACGGAGGGTGCAAGCGTTAATCGGAATTACTGGGCGTAAAGCGCACGCAGGCGGTCTGTCAAGTCGGATGTGAAATCCCCGGGCTCAACCTGGGCCTG
+
CGGGGGGGGGGGGGGEEGGGGGGGGGEGGGGGGGEGGGGGGGGGFFGEEEGGEFGGGGGEGGGGGGGGGGGFGEFFFGFGGGGGGGGGGGGFFGGEEFFFFFGGGGGGDFFFGGGGGGGGGGEFGGGGFGGFGCDGGGGGGGGGGGGFGGFGGGGGGGF7FEFEFFGGCGGGGGGGEE?FGGGGGGGG9CEFGGGEGGGGCGGGGGCEGGGGGGFGFGGEE=5F755EGGCDGGGGGGC9<C<7?BDGFG>EBBFF@FBGGG46=2/.5(..566<:<6<424;;B>6<3)4:51:?####
@M05025:18:000000000-B3NL5:1:1101:7535:2518 1:N:0:CACTCA
GTTGAAACTCCTACGGGAGGCAGCAGTAGGGAATCTTCCACAATGGACGAAAGTCTGATGGAGCAACGCCGCGTGAGTGAAGACGGGTTTCGGCTCGTAAAGCTCTGTTGGTAGTGAAGAAAGATAGAGGTAGTAACTGGCCTTTATTTGACGGTAATTACTTAGGAAGTCACGGCTAACTACGTGCCAGCAGCCGCGGTAACACGTAGGTGGCAAGAGTTGTCTGGAATTAGTGGGCGTAAAGCGAGCGCAGGCGTTTTCTTAAGTCTGAGTTGCAAGCCCCGGGCTCAACCGGGGTCCT
+
CGGFGGGGGGCGGGGDC@CCCFEEFE<FFGGDGGGGGGG9FE<FG89FFC7@@FF@FFFD9<FECCG:@@@FGGGEEFGFGGG8FGBFFGFFEGF:+4?4A<EAGGG,,,:4CFEE,A?FFF,,CEE,CEGCCF95:,5AF8F@?FGFAFF<>7C+@D9F,,@,,,>@:<FGG7+3@76,;;,3>,:*,,64>EF5C=8:EC,>,14@FG9+5:*A5*244C=E+<:++02:*::F:3CD)*/*93)))1)77:;6))07?CB6647<*4**/*9))))(((,(.7(-2,3(42(-4####
@M05025:18:000000000-B3NL5:1:1101:22964:2569 1:N:0:CACTCA
GTTGAAACTCCTACGGGAGGCAGCAGTAGGGAATCTTCCACAATGGACGAAAGTCTGATGGAGCAACGCCGCGTGAGTGAAGAAGGGTTTCGGCTCGTAAAGCTCTGTTGGTAGTGAAGAAAGATAGAGGTAGTAACTGGCCTTTATTTGACGGTAATTACTTAGAAAGTCACGGCTAACTACGTGCCAGCAGCCGCGGTAATACGTAGGTGGCAGGCGTTGTCCGGATTTATTGGGCGTAAAGCGAGTGCAGGCGGTTCAATAAGTCTGATGTGAAAGCCTTCGGCTCAACCGGAGTGCG
+
CGGGGGGGGGGGGGGGGGGGGGGGGGGGGGGGGGGGGGGGGGGFGGGGGCCFGFGGGGGFGFGGGGGGGGEFGGGEFFGFGGGGGGGFFDFGGGGGGGGGGGGGGGGGGGFGGFGG9FF9EGFGGGGGGGGFFGGGGGFGFGG@<<FGGFGGGGGFGFGGGGGGGGGGGFGGGGGGECFGGGGGGGGGFGGGGGDCGGGCEGGEFGGGGGFGFGGC=EG5CEEGGEEC*97:C7D=GGG)>DFGFE33<FF4=<B>F>35C>=F4)0.4:*9=/8AAF<(4:2>B0;4:)4::BB(-####
@M05025:18:000000000-B3NL5:1:1101:8439:2588 1:N:0:CACTCA
GTTGAAACTCCTACGGGAGGCAGCAGTGGGGAATATTGGACAATGGGCGAAAGCCTGATCCAGCCATGCCGCGTGTGTGAAGAAGGTCTTCGGATTGTAAAGCACTTTAAGTTGGGAGGAAGGGCATTAACCTAATACGTTAGTGTTTTGACGTTACCGACAGAATAAGCACCGGCTAACTTCGTGCCAGCAGCCGCGGTAATACGAAGGGTGCAAGCGTTAATCGGAATTACTGGGCGTAAAGCGCGCGTAGGTGGTTCGTTAAGTTGGATGTGAAAGCCCCGGGCTCAACCTGGGCAGG
+
CGGGGGGGGGGGGGGGGGGGGGGGGGGFGGGGGGGGGGGGGGGGGGGGGGGGGGGGGGGGGGGGGGGGGGGGGGGGGGGGGGGGGGGGGGGGGGGGGGGFEGGGGGGGGCFFGGGGFGGGGGGGGGGGGGGGGCGGGGGGGGGGGFGGGGGGGGGGGGDEEGGGGGGGGGGG8EEGGGGGGGGGGGGGGGGGGGGGGGGG*AFGGGG5EGGFEGGGGGGGGGFFGGGGGGGGGGFDGGGDGDDFFFFGFGFBFFFFFFFGGDFFF2F>=>:?FF?A<A<?:2:19>FFFFFB:3?::####
@M05025:18:000000000-B3NL5:1:1101:14526:2592 1:N:0:CACTCA
GTTGAAACTCCTACGGGAGGCAGCAGTAGGGAATCTTCCACAATGGACGAAAGTCTGATGGAGCAACGCCGCGTGAGTGAAGAAGGGTTTCGGCTCGTAAAGCTCTGTTGGTAGTGAAGAAAGATAGAGGTAGTAACTGGCCTTTATTTGACGGTAATTACTTAGAAAGTCACGGCTAACTACGTGCCAGCAGCCGCGGTAATACGTAGGTGGCAAGCGTTGTCCGGATTTATTGGGCGTAAAGCGAGTGCAGGCGGTTCAATAAGTCTGATGTGAAAGCCTTCGGCTCAACCGGAGCCAA
+
CGGGGGGGGGGGGGGGGGGGGGGGGGGGGGGGGGGGGGGGGGGGGGGGGEGGGGGGGGGGGGGGGGGGGGGGGGGGGGGGGGFGGGGGGGGGGGGGGGGGGGGEFGGGGGGGGGGGGGGGGGGGGGGGGGGGGGGGGGGGGGGGGGGGGGGGGGGGGGGGGGGGGGGGGGGGGGGGGGGFFGGGGGGGGGGGGGGGGGGEGGGGGGGGGGGGGGGGGGGGGGGGGGGGCDCGGGGGGGGDGGF:FEFGEGFFFFEFFD5CFFFFF<=<F2@=BFF9<:>?77<??FFFFDD?FFBF6####
@M05025:18:000000000-B3NL5:1:1101:8917:2633 1:N:0:CACTCA
GTTGAAACTCCTACGGGAGGCAGCAGTGGGGAATATTGGACAATGGGCGCAAGCCTGATCCAGCCATACCGCGTGGGTGAAGAAGGCCTTCGGGTTGTAAAGCCCTTTTGTTGGGAAAGAAATCCAGCCGGCTAATACCTGGTTGGGATGACGGTACCCAAAGAATAAGCACCGGCTAACTTCGTGCCAGCAGCCGCGGTAATACGAAGGGTGCAAGCGTTACTCGGAATTACTGGGCGTAAAGCGTGCGTAGGTGGTCGTTTAAGTCCGTTGTGAAAGCCCTGGGCTCAACCTGGGATCC
+
CGGGGGGGGGGGGGGGGGGGGGGGGGGGGGGGGGGGGGGGGGGGGGGGGGGGGGGGGGGGGGGGGGGGGGGGGGGGGGGGGGGGGGGGGGGGGGGGGGGGGGGGGGGGGGGGGGGGGGGGGGGGGGGGGGGGGGGGGGGGGGGGGGGGGGGGGGGGGGGGGGGGGGGGGGGGGGGGGGGGGGGGGGGGGGGGGGGGGGGGGGGGGGGGGGGGGGGGGGGGGGGGGGGGGGGFGG>CFCDGGGFDFEFGFGEEFF=25BFDDGFFFFFAFFFFE@FABAFFFF???F?BF??BB??FF####
@M05025:18:000000000-B3NL5:1:1101:24853:2668 1:N:0:CACTCA
GTTGAAACTCCTACGGGAGGCAGCAGTAGGGAATCTTCCACAATGGACGAAAGTCTGATGGAGCAACGCCGCGTGAGTGAAGAAGGGTTTCGGCTCGTAAAGCTCTGTTGGTAGTGAAGAAAGATAGAGGTAGTAACTGGCCTTTATTTGACGGTAATTACTTAGAAAGTCACGGCTAACTACGTGCCAGCAGCCGCGGTAATACGTAGGTGGCAAGCGTTGTCCGGATTTATTGGGCGTAAAGCGAGTGCAGGCGGTTCAATAAGTCTGATGTGAAAGCCTTCGGCTCAACCGGAGGCCT
+
CGGGGGGGGGGGGGGGGGGGGGGGGGGGGGGGGGGGGGGGGGGGGGGGGGGGGGGGGGGGGGGGGGGGGGGGGGGGGGGGGGGGGGGGGGGGGGGGGGGGGGGEFGFFGGGGGGGGGGGGGGGGGGGGGGGGGGGGGACFFGGGFGGFGGGGGGGGGGGFGGGGGGGGGGGGGGGGGGGGGGFGGGGGGFGFFFCECCEGGGGGGGFGGGFGFGDCFGGCEGEGGGGGGDGFGGGGCFCGGGG7@@BCEGFBF>:BD3@GFGFF?979*6=F?FF299AB(5<<6?>244<<1144(####
@M05025:18:000000000-B3NL5:1:1101:19173:2689 1:N:0:CACTCA
GTTGAAACTCCTACGGGAGGCAGCAGTAGGGAATCTTCCACAATGGGCGCAAGCCTGATGGAGCAACACCGCGTGAGTGAAGAAGGGTTTCGGCTCGTAAAGCTCTGTTGTTGGAGAAGAACGTGCGTGAGAGTAACTGTTCACGCAGTGACGGTATCCAACCAGAAAGTCACGGCTAACTACGTGCCAGCAGCCGCGGTAATACGTAGGTGGCAAGCGTTATCCGGATTTATCGGGCGTAAAGCGAGCGCAGGCGGTTGCTTAGGTCTGATGGGAAAGCCTTCGGCTTAACCGAAGAGCG
+
CGGGGFGGGGGGGGGGGGGGGGGGGGGGGGGGGGGFGFFGGGGGGGGGEGGGGFFGGGGGGFGGGGGGGGGGGGGGGFGGGGFFGGGGDGGGGGGGGEGGGGGFFDFFGGGEGGGGFGGGGGGGGGGGGGGFFFGA??DFFDFDFGEGGGGGGGGGFGGGGGGEGGGGGFGGGGGGGEFCG;EGG>GGFFG?FGGGGDEEECEGGGFGGGGGGFD9CCEGGEG?FEE5:C=***15CCGDC<CC=EDD@GFFF>57E>ED4?F4?<8>F169**.(.4:?:?<?FFF0304AAB963####
@M05025:18:000000000-B3NL5:1:1101:9166:2766 1:N:0:CACTCA
GTTGAAACTCCTACGGGAGGCAGCAGTGGGGAATATTGGACAATGGGCGCAAGCCTGATCCAGCCATACCGCGTGGGTGATGAAGGCCTTCGGGTTGTAAAGCCCTTTTGTTGGGAAAGAAATCCAGCCGGCTAATACCTGGTTGGGATGACGTTACCCAAAGAATAAGCACCGGCTAACTTCGTGCCAGCAGCCGCGGTAATACGAAGGGTGCAAGCGTTACTCGGAATTACTGGGCGTAAAGCGTGCGTAGGTGGTTATTTAAGTCCGTTGTGAAAGCCCTGGGCTCAACCTGGGTGAG
+
6CFEFC<CFGGGGGGGGEGEGB;;@ECCFE7F,F<F9F9FE<EFEF,<F:@@FCCCFDCFGGGDFGEFEFGGGGGC7=BF,C,,9E4FAFC@7F<FCFDFFFC=<=B<<5944AFB<8E8,BE,B<EF7FCFC@EF<<,CF@FE7=7,@=87@+@<+8FC:FDFCFGFGGC,:3@BECFC;D;CG>*:EFF6,2:8//::*:@7<C53CCEFECC975:E*7AEFEC5*99**?F69DDCCC*:B>>5>3@)<B883@:CC74*94*-*2795<DF)49:12(1((,((5211,((-####
@M05025:18:000000000-B3NL5:1:1101:11222:2786 1:N:0:CACTCA
GTTGAAACTCCTACGGGAGGCAGCAGTAGGGAATCTTCCACAATGGACGAAAGTCTGATGGAGCAACGCCGCGTGAGTGAAGAAGGGTTTCGGCTCGTAAAGCTCTGTTGGTAGTGAAGAAAGATAGAGGTAGTAACTGGCCTTTATTTGACGGTAATTACTTAGAAAGTCACGGCTAACTACGTGCCAGCAGCCGCGGTAATACGTAGGTGGCAAGCGTTGTCCGGATTTATTGGGCGTAAAGCGAGTGCAGGCGGTTCAATAAGTCTGATGTGAAAGCCTTCGGCTCCAACGGAGCTCT
+
CGG<FGGGGDFGGFGGFFEGGCFGFGGGGGGGGFGGGCFGGG@FCGFFFFEGCCEGGGFFGGGFCFFGGGECFFF7FEGGG9<CFFGFFGGGGGGGF=E=FEGBEGFFAFF?FD?=BEFA,,B<FCGABEBEDBEFFG<FG8FCE,CDFGDBECFCE<FA,@@==;;;FG9;FCC>6B6DFFGC>:DDFGGGFGGEGGGG5E;FC5<9CE71CCFGG*7CCG=+4=CE2:=FC@GCGCCGD53FFF3CEGFFFFF>B075FFF??<?AFAB84969<:>((.25::><?(2(4:;,,####
@M05025:18:000000000-B3NL5:1:1101:21958:2821 1:N:0:CACTCA
GTTGAAACTCCTACGGGAGGCAGCAGTGGGGAATATTGGACAATGGGCGCAAGCCTGATCCAGCCATACCGCGTGGGTGAAGAAGGCCTTCGGGTTGTAAAGCCCTTTTGTTGGGAAAGAAATCCAGCCGGCTAATACCTGGTTGGGATGACGGTACCCAAAGAATAAGCACCGGCTAACTTCGTGCCAGCAGCCGCGGTAATACGAAGGGTGCAAGCGTTACTCGGAATTACTGGGCGTAAAGCGTGCGTAGGTGGTCGTTTAAGTCCGTTGTGAAAGCCCTGGGCTCAACCTGGGAGCA
+
CGGGGGGGGGGGGGGGGGGGGGGGGGGGGGECEGGGGGGGGGGGGGGGGGGGGGGGGGGCECEGGGGGGGGGGGGGGGGGGGGGGGGGGGGFDGGGGGGCGGGGGGGGGGG?EGGEGGGEEFGGGGGFGGGGGGFGGGDGGGFGGEGCEGFFGGGCGGG9@CFGGGGGGGGGGGGGGGFGGGFGCCC;;FDG7BCCEE=ECEFC@EF==EG8ECCCC5EEGGGFGGGGDGFDGGGGGGGGGGC:@B5<BGF:.7@>FFFGDDF)86@A8:F;>:3:>AB<3:06?B::<F?<<?:6:####
@M05025:18:000000000-B3NL5:1:1101:9254:2850 1:N:0:CACTCA
GTTGAAACTCCTACGGGAGGCAGCAGTGGGGAATATTGCACAATGGGCGCAAGCCTGATGCAGCCATGCCGCGTGTATGAAGAAGGCCTTCGGGTTGTAAAGTACTTTCAGCGAGGAGGAAGGCATTGTGGTTAATAACCGCAGTGATTGACGTTACTCGCAGAAGAAGCACCGGCTAACTCCGTGCCAGCAGCCGCGGTAATACGGAGGGTGCAAGCGTTAATCGGAATTACTGGGCGTAAAGCGCACGCAGGCGGTCTGTCAAGTCGGATGTGAAATCCCCGGGCTCAACCTGGGCAAT
+
CGGGGGGGGGGGGGGGGGGGGGGGGGGGGGGGGGGGGGGGGGGGGGGGGGGGGGGGGGGGGGGGGGGGGGGGGGGGGGGGGGGGGGGGGGGGGGGGGGGGGGGGGGGGGGGGGGGGGGGGGGGGGGGGGGGGGGGGGGGGGGGGGGGGGGGGGGGGGGGGGGGGGGGGGGGGGGGGGGGGGGGGGGGGGGGGGGGGGGGGGGGGGGGGGGGGGGGGGGGGGGGGGGGGGGGGGGGGGFGGGGGGFFDDFDEFEBEBFF>DGGFFFFFFFFFFFFF<BFFF8?FFFFFB?DFFFFFFB####
@M05025:18:000000000-B3NL5:1:1101:14258:2870 1:N:0:CACTCA
GTTGAAACTCCTACGGGAGGCAGCAGTGGGGAATATTGGACAATGGGCGCAAGCCTGATCCAGCCATACCGCGTGGGTGAAGAAGGCCTTCGGGTTGTAAAGCCCTTTTGTTGGGAAAGAAATCCAGCCGGCTAATACCTGGTTGGGATGACGGTACCCAAAGAATAAGCACCGGCTAACTTCGTGCCAGCAGCCGCGGTAATACGAAGGGTGCAAGCGTTACTCGGAATTACTGGGCGTAAAGCGTGCGTAGGTGGTTATTTAAGTCCGTTGTGAAAGCCCTGGGCTCAACCTGGGCGCC
+
CGGGGGGGGGGGGGGGGGGGGGGGGGGGGGGGGGGGGGGGGGGGGGGGGGGGGGGGGGGGGGGGGGGGGGGGGGGGGGGGGGGGGGGGGGGGGGEGGGGGGGGGGGGGGGGGGGGGGGGGGGGGGGGGGGGGGGGGGGGGGGGGGGGGGGGGGGGGGGGGGGGGGGGGGGGGGGGGGGGGGGGGGGGGGGGGEGGG=EGGEGGGGGGGGGGGGGGGGGGGGGGFFGGGGGGGFGGGGGGGGGFG?@BGFG@EFFFFFBFGFFFB@<FFFFFFFF:<BAAFFFFFFFFFFFFFFF<::####
@M05025:18:000000000-B3NL5:1:1101:11526:2879 1:N:0:CACTCA
GTTGAAACTCCTACGGGAGGCAGCAGTGGGGAATATTGGACAATGGGCGCAAGCCTGATCCAGCCATGCCGCGTGGGTGAAGAAGGCCTTCGGGTTGTAAAGCCCTTTTGTCCGGGAAGAAATCGTCTGGGCTAATACCCCGGGCGGATGACGGTACCGGAAGAATAAGCACCGGCTAACCTCGTGCCAGCAGCCGCGGTAATACGAAGGGTGCAAGCGTTACTCGGAATTACTGGGCGTAAAGCGTGCGTAGGCGGTTCGTTAAGTCCGATGTGAAAGCCCTGGGCTCAACCTGGGCACG
+
CGGGGGGGGGGGGGGGGGGGGGGGGGGGGGGGGGGGGGGGGGGGGGGGGGGGGGGGGGGGGGGGGGGGGGGGGGGGGGGGGGGGGGGGGGGGGGGGGGGGGGGGGGGGGGGGGGGGGGGGGGGGEGGGGGGGGGGGGGGGGGGGGGGGGGGGGGGGGGGGGGGGGGGGGGGGGGGGGGGGGGGGGGGGGGGGGGGGGGGGGDGGGGGGGGGGGGGGGGGGGGGGGGGGGGGGGGGGGGGGGGGGFFFGFGFEFFFFFFDGGDF@FFFFFFFFFFFFFFFFFF?FFFFFF?BBBFFFF####
@M05025:18:000000000-B3NL5:1:1101:24391:2885 1:N:0:CACTCA
GTTGAAACTCCTACGGGAGGCAGCAGTGGGGAATATTGCACAAAGGGGGAAACCCTGATGCAGCGACGCCGCGTGAAGGAAGAAGTATCTCGGTATGTAAACTTCTATCAGCAGGGAAGAAAATGACGGTACCTGACTAAGAAGCCCCGGCTAACTACGTGCCAGCAGCCGCGGTAATACGTAGGGGGCAAGCGTTATCCGGATTTACTGGGTGTAAAGGGAGCGTAGACGGAAGAGCAAGTCTGATGTGAAAGGCTGGGGCTTAACCCCAGGACTGCATTGGAAACTGTTTTTCTAAGGA
+
CGGGGGGGGGGGGGGGGGGGGGGGGGGGGGGGGGGGGGGGGGGGGGGGGGGGGGGGGGGGGGGGGGGGGGGGGGGGGGGGGGGGGFGGGGGGGGGGGGGGGGGGGGGGGGGGGGGGGGGGGGGGGGGGGGGGGGGGGGGGGGGGGGGGGGGGDGGGGGGGGGGGGGGGGGGGGGGGCGGGGFGGGGGGGGGGDGGGGGGGGGGGGGGGGGG5CCEFGEFGGGGGGGGGGCCDGGGGGGGGGC:CFFFFFGFFFF>?F55CDC57F<BAFFFFFFFF?BFF<BD<D<?2944<B(..)####
@M05025:18:000000000-B3NL5:1:1101:20750:2893 1:N:0:CACTCA
GTTGAAACTCCTACGGGAGGCAGCAGTAGGGAATCTTCCACAATGGACGAAAGTCTGATGGAGCAACGCCGCGTGAGTGAAGAAGGGTTTCGGCTCGTAAAGCTCTGTTGGTAGTGAAGAAAGATAGAGGTAGTAACTGGCCTTTATTTGACGGTAATTACTTAGAAAGTCACGGCTAACTACGTGCCAGCAGCCGCGGTAATACGTAGGTGGCAAGCGTTGTCCGGATTTATTGGGCGTAAAGCGAGTGCAGGCGGTTCAATAAGTCTGATGTGAAAGCCTTCGGCTCAACCGGAGTCGG
+
CGGGGGGGGGGGGGGGGGGGGGGGGGGGGGGGGGGGGGGGGGGGGGGGGGGGGGGGGGGGGGGGGGGGGGGGGGGGGGGGGGGGGGGGGGGGGGGGGGGGGGGGGGGGGGGGGGGGGGGGGGGGGGGGGGGGGGGGGGGGGGGGGGGGGGGGGGGGGGGGGGGGGGGGGGGGGGGGGGGGGGGGGGGGGGGGGGGGDGGGGGGGGGGGGGGGGGGGGGGCGGGGGGGGGGGGGGGGGGGGGGGGFFFG@GFFFFF>FEDGGC*9?A94FFFFFFFFFFFFFBFFF?FFFFFF:>BF1####
@M05025:18:000000000-B3NL5:1:1101:7702:2904 1:N:0:CACTCA
GTTGAAACTCCTACGGGAGGCAGCAGTGGGGAATATTGCACAATGGGGGAAACCCTGATGCAGCGACGCCGCGTGAGTGAAGAAGTATTTCGGTATGTAAAGCTCTATCAGCAGGGAAGAAAATGACGGTACCTGACTAAGAAGCCCCGGCTAACTACGTGCCAGCAGCCGCGGTAATACGTAGGGGGCAAGCGTTATCCGGATTTACTGGGTGTAAAGGGAGCGTAGGTGGCATGGTAAGCCAGAAGTGAAAACCCAGGGCTCAACTCTGTGGATTGCTTTTGGAACTATCAAGCTACCC
+
CGGGGGGGGGGGGGGGGGGGG,FGGGGGGGGGGGGGGGGGGGGGGGGGGGGGGGGGGGGGGGGGGGGGGGGGGGGGGGGGGGGGGGFCFGGGGGGGGGGGGGGGGGGGGGGGGGGEGGGGGFFGGGGGGGGGGGGFGGGGGGGDFFGG7FGEGGGFGGGFC7DDFGGGGGGGEGGCGFFGGGG8FCEGGDFEGGC5?CGFGGE5A:@FGG?FGG5EFG+<EFGGG/:EDGGC>4DFG:7DGDFFF577@F?FFF8655<CD3>3?24:FA?*9FFDABFF)6)997<(.)-49<72)####
@M05025:18:000000000-B3NL5:1:1101:25258:3041 1:N:0:CACTCA
GTTGAAACTCCTACGGGAGGCAGCAGTAGGGAATCTTCCACAATGGACGAAAGTCTGATGGAGCAACGCCGCGTGAGTGAAGAAGGGTTTCGGCTCGTAAAGCTCTGTTGGTAGTGAGGAAAGATAGAGGAAGTAACTGGCCTTTATTTGACGGTAATTACTTAGAAAGTCACGGCTAACTACGTGCCAGCAGCCGCGGTAATACGTAGGTGGCAAGCGTTGTCCGGATTTATTGGGCGTAAAGCGAGTGCAGGCGGTTCGATAAGTCTGATGTGAAAGCCTTCGGCTAAACCGGAGCCCC
+
CGGGGFGGFGGGGGGGGEGGGGGDGFFFGGEGFGGGGGGFGGGGGGGGGGGGGGGFFGGGGGGGGGGGGGGGGGGDGGGGGGGGGGGGGGGGGGGGGFGGGGFFGGGFFFGFGFFFEFFFEGGEDGGGGGGD<BFFFFFGGFGGGGGGGGGGEDGGDGGFFGFFFFGGGGFEFGDEEGFGGGGGGGGGGGGGGGGEEGGGGECGGCC?CDGGGGGGGGGEEGGGGGGC=DC>D?C4C<DCD<CCBDBD@G?BFFBBF>@<376.)5=AF<B44/9:A>D:<03<?B0(,.6::BF60####
@M05025:18:000000000-B3NL5:1:1101:8655:3053 1:N:0:CACTCA
GTTGAAACTCCTACGGGAGGCAGCAGTAGGGAATCTTCCACAATGGACGAAAGTCTGATGGAGCAACGCCGCGTGAGTGAAGAAGGGTTTCGGCTCGTAAAGCTCTGTTGGTAGTGAAGAAAGATAGAGGTAGTAACTGGCCTTTATTTGACGGTAATTACTCAGAAAGTCACGGCTAACTACGTGCCAGCAGCCGCGGTAATACGTAGGTGGCAAGCGTTGTCCGGATTTATTGGGCGTAAAGCGAGTGCAGGCGGTTCAATAAGTCTGATGTGAAAGCCTTCGGCTCAACCGGAGTACG
+
CGGGGGGGGGGGGGGGGGGGGGGGGGGGGGGGGGGGGGGGGGGGGGGGGGGGGFEGGGGGFGGGGGGGGGGGGEGGGGGGFGGGGGEFGGGGGGGGGGGGGGAEFGGFGGGCEFFGFFGD@EFBADEEFFFFFGFGFGGFDFCFGGGFEFFGGGGDFGGFGG9;FFFGCAFGGG>CEGGGCGGGGCG>EGFFFGGGGEGEEEGGFG:ACEGFGGGE5FCACEEEFEGGG5*;@709<FGGGGFGFF)CBFFBFFFFF)09>CFFFFFFF<?FFFF<ADA?BF2<?6><B?8:B9122####
@M05025:18:000000000-B3NL5:1:1101:6834:3093 1:N:0:CACTCA
GTTGAAACTCCTACGGGAGGCAGCAGTGGGGAATATTGCACAATGGGGGAAACCCTGATGCAGCGACGCCGCGTGAGTGATGAAGTATTTCGGTATGTAAAGCTCTATCAGCAGGGAAGAAAATGACGGTACCTGACTAAGAAGCACCGGCTAAATACGTGCCAGCAGCCGCGGTAATACGTATGGTGCAAGCGTTATCCGGATTTACTGGGTGTAAAGGGAGCGTAGACGGAGAGGCAAGTCTGATGTGAAAACCCGGGGCTCAACCCCGGGACTGCATTGGAAACTGTTTTTCTAGTTA
+
CGGGGGGGGGGGGGGGGFGGGGGGGGGGGGGGGGGGGGGGGGGGGGGGGGGGGGGGGGGGGGGGGGGGGGGGGEGGGGGGGGGGGGG<FGGGGGGGGGGGGGGGGGGGGGGGGGGGGGGGGGGGGGGGDGGGGGGGGGGGGGGGGGGGGGGGGGGGGFGGGGGGGGGGGGGGGGGGGGGGGFGFFGGGGGGGGGGGGGCEGGGGGGGGGGGGCEGGGGGGGFGGGGGGGDGGCDGGGDG:5CFGFFFFFGFFFFF1BFBGGG3>FFF0>(>:>)7:BF2AA?FBAAB<A4<43?B4)####
@M05025:18:000000000-B3NL5:1:1101:22763:3118 1:N:0:CACTCA
GTTGAAACTCCTACGGGAGGCAGCAGTGGGGAATATTGGACAATGGGCGCAAGCCTGATCCAGCCATACCGCGTGGGTGAAGAAGGCCTTCGGGTTGTAAAGCCCTTTTGTTGGGAAAGAAATCCAGCCGGCTAATACCTGGTTGGGATGACGGTACCCAAAGAATAAGCACCGGCTAACTTCGTGCCAGCAGCCGCGGTAATACGAAGGGTGCAAGCGTTACTCGGAATTACTGGGCGTAAAGCGTGCGTAGGTGGTTATTTAAGTCCGTTGTGAAAGCCCTGGGCTCAACCTGGGGAGG
+
CGGGGGGGGGGGGGGGGGGGGGGGGGGGGGGGGGGGGGGGGGGGGGGGGGGGGGGGGGGGGGGGGGGGGGGGGGGGGGGGGGGGGGGGGGGGGGGGGGGGGGGGGGGGGGGGGGGGGGGDFGGGGGGGGGGGGGGGGGGGGGGGGGGGGGGGGGGGGGGGGGGFGGGGGGGGGGGGGGGGGGGGGGGGGGGGGGGGGEGGGGGGGGCGGGGGGGGFGGGGGEGGGGGGGGGGGGGGGGGGGGFGFFEGDGFFFFFFF<FGCGFFF9FF86FFE@;2AAB<1?:B?BB:?77<:BBFF####
@M05025:18:000000000-B3NL5:1:1101:25258:3213 1:N:0:CACTCA
GTTGAAACTCCTACGGGAGGCAGCAGTGGGGAATATTGGACAATGGGCGCAAGCCTGATCCAGCCATGCCGCGTGAGTGATGAAGGCCCTAGGGTTGTAAAGCTCTTTCACCGGTGAAGATAATGACGGTAACCGGAGAAGAAGCCCCGGCTAACTTCGTGCCAGCAGCCGCGGTAATACGAAGGGGGCTAGCGTTGTTCGGATTTACTGGGCGTAAAGCGCACGTAGGCGGACTTTTAAGTCAGGGGTGAAATCCCGGGGCTCAACCCCGGAACTGCCGTTGATACTGGAAGTCTTCCAC
+
CGGGGGGGGGGGGGGGGGGGGGGGGGFFGGGGGGGGGGGGGGCGGGGGGGGGGGGGGGGGGGGGGGGGGGGCFFGGDGGGGGGGGGGGGGGGGGGGGGGGGGGGGGGGGGGGGG:FGGGFFGGGGGFFDGD?EFGGGGGGGGGGGGCFDGGGGGGGFGGGGGGGGGGGFGGGGEGGGGGGGFEGGGGGDCGGGGGGGGGGEEGGGGGGGGGFGGGGGGGGGGGGGFEGGGGGGGDFFGFF:7DGF?FDBG)9F@44FE:CDD@FF37()4>DBBEBFF:(41:(<A<B>?:?B:B4<####
@M05025:18:000000000-B3NL5:1:1101:7691:3270 1:N:0:CACTCA
GTTGAAACTCCTACGGGAGGCAGCAGTAGGGAATCTTCCACAATGGACGAAAGTCTGATGGAGCAACGCCGCGTGAGTGAAGAAGGGTTTCGGCTCGTAAAGCTCTGTTGGTAGTGAAGAAAGATAGAGGTAGTAACTGGCCTTTATTTGACGGTAATTACTTAGAAAGTCACGGCTAACTACGTGCCAGCAGCCGCGGTAATACGTAGGTGGCAAGCGTTGTCCGGATTTATTGGGCGTAAAGCGAGTGCAGGCGGTTCAATAAGTCTGATGTGAAAGCCTTCGGCTCAACCGGAGTGTG
+
CGGGGGGGGGGGGGGGGGGGGGGGGGGGGGGGGGGGGGGGGGGGGGGGGGGGGGGGGGGGGGGGGGGGGGGGGGGGGGGGGGGGGGGGGGGGGGGGGGGGGGGGGGGGGGGGGGGGGGGGGGGGGGGGGGGGGGGGGGGGGGGGGGGGGGGGGGGGGGGGGGGGGGGGGGFGGGGGCGGGGGGGGGGGGGGGFGGGGGGGGGGGGGGGGGGGGGGGFGDEEEGGGGGGG38>FGFFGGGD<DF>FFBG7CFFFFEFD:>5CFFFF>FAB<@B=0=2<AFFBF<?BB>:1>B??>90,####
@M05025:18:000000000-B3NL5:1:1101:12402:3281 1:N:0:CACTCA
GTTGAAACTCCTACGGGAGGCAGCAGTAGGGAATCTTCGGCAATGGACGCAAGTCTGACCGAGCAACGCCGCGTGAGTGAAGAAGGTTTTCGGATCGTAAAACTCTGTTGTTAGAGAAGAACAAGGATGAGAGTAAAATGTTCATCCCTTGACGGTATCTAACCAGAAAGCCACGGCTAACTACGTGCCAGCAGCCGCGGTAATACGTAGGTGGCAAGCGTTGTCCGGATTTATTGGGCGTAAAGCGAGCGCAGGCGGGTTCTTAAGTCTGATGTGAAAGCCCCCGGCTCAACCGGGACTC
+
CGGGGGGGGGGGGGGGGGGGGGGGGGGGGGGGGGGGGGGGGGGGGGGGGGGGGGGGGGGGGGGGGGGGGGGGGGGDGDCGGGGGGGGGGGGGGGGGGGGGGGGGGGGGGGGGGGFGGGGGGGGGGGGFGGGFGGGGGGGGGGGGGGGGGGGGGGGGGGGGGGGGGGGGGGFCGGGCGGGGGG;FGGGGGGGGGGGGGDGEGDGGGGGFGGGGGGGG?CFGC5CGCGGGGGGCCDGGGGGGGGGC?FEGDDEFFFE>BE)>CCFF4:=>BDFFFFFDA>AF77:(70;B>B?DF?>9B####
@M05025:18:000000000-B3NL5:1:1101:12953:3313 1:N:0:CACTCA
GTTGAAACTCCTACGGGAGGCAGCAGTGGGGAATATTGCACAATGGGGGAAACCCTGATGCAGCGACGCCGCGTGAGTGATGAAGTATTTCGGTATGTAAAGCTCTATCAGCAGGGAAGAAAATGACGGTACCTGACTAAGAAGCACCGGCTAAATACGTGCCAGCAGCCGCGGTAATACGTATGGTGCAAGCGTTATCCGGATTTACTGGGTGTAAAGGGAGCGTAGACGGAGAGGCAAGTCTGATGTGAAAACCCGGGGCTCAACCCCGGGACTGCATTGGAAACTGTTTTTCTAGACG
+
CGGGGGGGGGGGGGGGGGGGGGGGGGGGGGGGGGGGGGGGGGGGGGGGGGGGGGGGGGGGGGEGGGGGGGGGGGGGGGGGGGGGGGDGGGGGGGGGGGGGDFGGFGGGGGGGGGGGGGGGGGDGGFGGGGGGGGGGGGGGGFGGGFGCGGGGGGGGGGGGGGGGGGGGGGGGEEGGGGFGGFFGGGGGGGF?FEBE=FCGGGGDGGDFGGGGGEGG9CFGGGGGGGGGGG3DDDG3C<DGGGGGFB?FFGFF@?F:ED>DDG)7@DF:B:FFFDF:?<<).248)5:9>A).:602)####
@M05025:18:000000000-B3NL5:1:1101:10431:3319 1:N:0:CACTCA
GTTGAAACTCCTACGGGAGGCAGCAGTAGGGAATCTTCGGCAATGGACGCAAGTCTGACCGAGCAACGCCGCGTGAGTGAAGAAGGTTTTCGGATCGTAAAACTCTGTTGTTAGAGAAGAACAAGGATGAGAGTAGAATGTTCATCCCTTGACGGTATCTAACCAGAAAGCCACGGCTAACTACGTCCAGCAGCCGCGGTAATACGTAGGTGGCAAGCGTTGTCCGGATTTATTGGGCGTAAAGCGAGCGCAGGCGGTTTCTTAAGTCTGATGTGAAAGCCCCCGGCTCAACCGGGGCAGC
+
CGGGGGGGGGGGGGGGGGGGGGGGGGGGGGGGGGGGGGGGGGGGGGGGGGGGGGGGGGGGGGGGGGGGGGGGGGGGGGGGGGGGGGFGGGGGGGGGGGGGGGGGFGGGGGGGGGGGGGGGFGGGGGGGGGGFGGGGGGGGGGGGGGDFGGGGGGGGGGGGGGGGGGGGGGGGGGGGGGGGGGGGGGGGGGGGGGGGGGGGGGGGGGGFGGGGFGGGGGGGEGGGGGGGGDFGGFFGDGDGGGGGFFFGFGFFFFFFFBDGGFFFFFFB=ABFF@=<)6A038(739>>BF>B:>93;####
@M05025:18:000000000-B3NL5:1:1101:14659:3334 1:N:0:CACTCA
GTTGAAACTCCTACGGGAGGCAGCAGTAGGGAATCTTCCACAATGGACGAAAGTCTGATGGAGCAACGCCGCGTGAGTGAAGAAGGGTTTCGGCTCGTAAAGCTCTGTTGGTAGTGAAGAAAGATAGAGGTAGTAACTGGCCTTTATTTGACGGTAATTACTTAGAAAGTCACGGCTAACTACGTGCCAGCAGCCGCGGTAATACGTAGGTGGCAAGCGTTGTCCGGATTTATTGGGCGTAAAGCGAGTGCAGGCGGTTCAATAAGTCTGATGTGAAAGCCTTCGGCTCAACCGGAGCCTG
+
CGGGGGGGGGGGGGGGGGGGGGGGGGGGGGGGGGGGGGGGGGGGGGGGGGGGGGGGGGGGGGGGGGGGGGGGGGGGGGGGGGGGGGGGGGGGGGGGGGGGGGGGGGGGGGGGGGGGGGGGGGGGGGGGGGGGGGGGGGGGGGGGGGGGGGGGGGGGGGGGGGGGGGGGGGGGGGGGGGGGGGGGGGGGGGGGGGGGGGGGGGGGGGGGGGGGGGGGGGGGGGGGGGGEGCFFGGGGGGGGGGFGFDBDFGFFFFE>@5BDC>FFFB=BB>FFFFFD><>BFBABB?9B?<>FFF>0(####
@M05025:18:000000000-B3NL5:1:1101:6322:3362 1:N:0:CACTCA
GTTGAAACTCCTACGGGAGGCAGCAGTAGGGAATCTTCGGCAATGGACGAAAGTCTGACCGAGCAACGCCGCGTGAGTGAAGAAGGTTTTCGGATCGTAAAACTCTGTTGTTAGAGAAGAACAAGGATGAGAGTAACTGTTCATCCCTTGACGGTATCTAACCAGAAAGCCACGGCTAACTACGTGCCAGCAGCCGCGGTAATACGTAGGTGGCAAGCGTTGTCCGGATTTATTGGGCGTAAAGCGAGCGCAGGCGGTTTCTTAAGTCTGATGTGAAAGCCCCCGGCTCAACCGGGGTAGA
+
CGGGGGGGGGGGGGGGGGGGGGGGGGGGGGGGGGGGGGGGGGGGGGGGGGGGGGGGGGGGGGGGGGGGGGGGGFGGGGGGGGGGGGGGGGGGGGGGGGGGGGGGGGGGGGGGGGGGGGGGGGGGGGGGGGGGGGGGGGGGGGGGGGGGGGGGGGGGGGGGGGGGGGGGGGGGGGGGGGGGGGGGGGGGGGGGFFFGGGGGGGGGGGGGGGGGGGGGGGGGEGGGGGGGGGGGGGGGGGGGGGGGFFFGFGFFEFFFFFFGGGFFFFFFFFFFFFF9>AA?01:>0;>FFBFB<>FBF####
@M05025:18:000000000-B3NL5:1:1101:25449:3364 1:N:0:CACTCA
GTTGAAACTCCTACGGGAGGCAGCAGTGAGGAATATTGGTCAATGGACGAGAGTCTGAACCAGCCAAGTAGCGTGAAGGATGACTGCCCTATGGGTTGTAAACTTCTTTTATATGGGAATAAAATGTTCCACGTGTGGGATTTTGTATGTACCATATGAATAAGGATCGGCTAACTCCGTGCCAGCAGCCGCGGTAATACGGAGGATCCGAGCGTTATCCGGATTTATTGGGTTTAAAGGGAGCGTAGGTGGATTGTTAAGTCAGTTGTGAAAGTTTGCGGCTCAACCGTAAAATTGCAGC
+
CGGGGGGGGGGGGGGGGGGGGGGGGGFGGGGGGGGGGGGGGGGGGGGGGGGGGGGGGGGGGGGGGGGGGGGGGGGGGGGGGGGGGGGGGGGGGGGGGGGGGGFGGGGGGGGGGGGGGGGGGGGGGGGGGGGGGGGGGGGGGGGGGGGGGGGGGGGGGGGGGGGGGGGGGGGGGGGGGGGGGGGGGGGGGDGDGGGGGGDGGEGGGGC?FGGGGGGGGGGGGGCEE6FFGGGG<<DGGGGGGGGGFEEGF:@F>F6?FFFFDF48FF64@?4FFFFFFF2,7;9<?F727::??ABB)####
@M05025:18:000000000-B3NL5:1:1101:13382:3371 1:N:0:CACTCA
GTTGAAACTCCTACGGGAGGCAGCAGTGGGGAATATTGGACAATGGGCGCAAGCCTGATCCAGCCATACCGCGTGGGTGAAGAAGGCCTTCGGGTTGTAAAGCCCTTTTGTTGGGAAAGAAATCCAGCTGGCTAATACCCGGTTGGGATGACGGTACCCAAAGAATAAGCACCGGCTAACTTCGTGCCAGCAGCCGCGGTAATACGAAGGGTTCAAGCGTTACTCGGAATTACTGGGCGTAAAGCGTGCGTAGGTGGTCGTTTAAGTCCGTTGTGAAAGCCTTGGGCTCAACCTGGGCTAC
+
CGGGGGGGGGGGGGGGGGGGGGGGFGGGGGGGGGGGGGGGGGGGGGGGGGGGGGGGGGGGGGGGGGGGGGGGGGGGGGGGGGGGGGGGGGGGGGGGGGGGGGGGGGGGGGGGGGGFFGGGGGGGGGGGGGGGGGGGGGGGGGGGGGGGGGGFEGGGGGGGGGGGGGGGGCFGGGGGGGGGGFGGGGGGCFGCFGCGGGGGGGGGGGCGGGGFGGGGGGEGEGEDG=EGGGGGGGGGGGGGGCCCFFFGBGFBEFF>F<?GDGF@?<FFFFFFFEFB)441:?B0???B???<0:???####
@M05025:18:000000000-B3NL5:1:1101:14994:3411 1:N:0:CACTCA
GTTGAAACTCCTACGGGAGGCAGCAGTAGGGAATCTTCCACAATGGACGAAAGTCTGATGGAGCAACGCCGCGTGAGTGAAGAAGGGTTTCGGCTCGTAAAGCTCTGTTGGTAGTGAAGAAAGATAGAGGCAGTAACTGGCCTTTATTTGACGGTAATTACTTAGAAAGTCACGGCTAACTACGTGCCAGCAGCCGCGGTAATACGTAGGTGGCAAGCGTTGTCCGGATTTATTGGGCGTAAAGCGAGTGCAGGCGGTTCAATAAGTCTGATGTGAAAGCCTTCGGCTCAACCGGAGCTCT
+
CGGGGGGGGGGGGGGGGGGGGGGGGGGGGGGGGGGGGGGGGGGGGGGGGGGGGGGGGGGGGGGGGGGGGGGGGGGGGGGGGGGGGGGGGGGGGGGGGGGGGGGGGGGGFFGGGGGGGGGGGGGGGGGGGGGGGGGGGGFFGGGGGGGGGGGGGGGGGGGGGGGGGGGGGGGGGGGGGGGGGGGGGGGGGGGGGGFGGGGGGGGGGGGGGGGGGGGGGGGG==EFGGGGG5CGGGGGGGGGGGGGFFDGFGFFF@BBF>DGGGFFF4/6BAF4BFFFF4<B<><<B?>B07>?2191,####
@M05025:18:000000000-B3NL5:1:1101:20081:3419 1:N:0:CACTCA
GTTGAAACTCCTACGGGAGGCAGCAGTGGGGAATATTGGACAATGGGCGCAAGCCTGATCCAGCCATACCGCGTGGGTGAAGAAGGCCTTCGGGTTGTAAAGCCCTTTTGTTGGGAAAGAAATCAAGCCGGCTAATACCTGGTTGGGATGACGGTACCCAAAGAATAAGCACCGGCTAACTTCGTGCCAGCAGCCGCGGTAATACGAAGGGTGCAAGCGTTACTCGGAATTACTGGGCGTAAAGCGTGCGTAGGTGGTTATTTAAGTCAGTTGTGAAAGCCCTGGGCTCAACCTGGGTCGG
+
CGGGGGGGGGGGGGGGGDFGGGGGGGGGGGGGGGGGGGGGGGGGGGGGGGGGGGGGGGGGGGFGGGGGG<FFCFGGGGGGGGGFGGGGGGGGGDEFFGGGGGGFDG8FDDFFCGGCCEEGGGGGGGGGGGGGG+D<FGFFGGGDEEGGGGGGGCECFCEFEGGFGGGCEABECGGGEGGGGFCGGGDGFG>ECFFEGGC:CEGCECCGCE5CEGGGGCG5EE5CFGD5EGGG7CFGGGGG3C376BEG@G.<5B47F@::CD4@4<BD*)99FFF<>4<?::?6(86?6)34?2,82####
@M05025:18:000000000-B3NL5:1:1101:7262:3424 1:N:0:CACTCA
GTTGAAACTCCTACGGGAGGCAGCAGTGGGGAATATTGGACAATGGGCGCAAGCCTGATCCAGCCATACCGCGTGGGTGAAGAAGGCCTTCGGGTTGTAAAGCCCTTTTGGTGGGAAAGAAATCCAGCTGGCTAATACCCGGTTGGGATGACGGTACCCAAAGAATAAGCACCGGCTAACTTCGTGCCAGCAGCCGCGGTAATACGAAGGGTGCAAGCGTTACTCGGAATTACTGGGCGTAAAGCGTGCGTAGGTGGTCGTTTAAGTCCGTTGTGAAAGCCCTGGGCTCAACCTGGGGCTC
+
CGGGGFGGGGGGGGGGGFEGEEGGGGEFDGGGGGFDFFCGGGGGGGFFEDGGGGFDFFGDFGGG@FGFGGGGGCFG7@F7=FAFFG<FFFGGGCFEFGFGFFGFFGGGGF+BFGEBFFGGFGGGGGGGDDFEFDDGFCGGGGFFGDG<:@:FGDGGEFFFGGGGGAF9FA:B:EGG>*>FG;FBBFECF?GGGGF>CED=CEFG7CGGEGGFG=6FCCEAC=:?:CEEGGGCGDF:CFCGCGGCBBEG:D>BDF98F>*>DG:>?AF<*4>6>554-46(4(.8:??<32).13081####
@M05025:18:000000000-B3NL5:1:1101:9134:3510 1:N:0:CACTCA
GTTGAAACTCCTACGGGAGGCAGCAGTAGGGAATCTTCCACAATGGACGAAAGTCTGATGGAGCAACGCCGCGTGAGTGAAGAAGGGTTTCGGCTCGTAAAGCTCTGTTGGTAGTGAAGAAAGATAGAGGCAGTAACTGGCCTTTATTTGACGGTAATTACTTAGAAAGTCACGGCTAACTACGTGCCAGCAGCCGCGGTAATACGTAGGTGGCAAGCGTTGTCCGGATTTATTGGGCGTAAAGCGAGTGCAGGCGGTTCAATAAGTCTGATGTGAAAGCCTTCGGCTCAACCGGAGCGTC
+
CGGGGGGGGGGGGGGGGGGGGGGGGGGGGGGGGGGGGGGGGGGGGGGGGGGGGGGGGGGGGGGGCGGGGGGGGGGGGGGGGGGGGGGGGGGGGGGGGGGGGGGGGGGGGGGGFGFGGGGGGGGGGGGGGGGGGGGGGGGGGGGGGGGGGFFGGGGFEGGGGGGGGFGGGGFGGGGGGGGGGGGEFGGGGGGGGGFGGGGGECFGGGFGGGDGGGGGFDGCCGGGGGG55CFFCFGGGFDGDGGGFF>DFGFFFFFFF7>GFFFFFAFFFBFFFB4A4<AFF7>2<3>?BFFFFFF91####
@M05025:18:000000000-B3NL5:1:1101:23555:3528 1:N:0:CACTCA
GTTGAAACTCCTACGGGAGGCAGCAGTAGGGAATCTTCCGCAATAGGCGAAAGCCTGACGGAGCAACGCCGCGTGAGTGATGAAGGTCTTCGGATCGTAAAACTCTGTTATTAGGGAAGAACAAATGTGTAAGTAACTATGCACGTCTTGACGGTACCTAATCAGAAAGCCACGGCTAACTACGTGCCAGCAGCCGCGGTAATACGTAGGTGGCAAGCGTTATCCGGAATTATTGGGCGTAAAGCGCGCGTAGGCGGTTTTTTAAGTCTGATGTGAAAGCCCACGGCTCAACCGTGGAAGG
+
CGGGGGGGGGGGGGGGGGGGGGGGGGGGGGGGGGGGGGGGGGGGGGGGGGGGGGGGGGGGGGGGGGGGGGGGGGGGGGGGGGGGGGGGGGGGGGGGGGGGGGGGGGGGGGGGGGGGGGGGGGGGGGGGGGGGGGGGGGGGGGGGGGGGGGGGGGGGGGGGGGGGGGGGGGGGGGGGGGGGGGGGGGGGGGGGGGGGGGGGGGGGGGGFGGGGGGGG5FGGGGGGGGGC=CGGGGGGGGGGGGGGFB3DEG7>EBFFF>B5CGFFFFFA?)1=FFFF<<D:?:??FFFFB?FF<>?1>####
@M05025:18:000000000-B3NL5:1:1101:21100:3536 1:N:0:CACTCA
GTTGAAACTCCTACGGGAGGCAGCAGTGGGGAATATTGCACAATGGGGGAAACCCTGATGCAGCGACGCCGCGTGAGTGATGAAGTATTTCGGTATGTAAAGCTCTATCAGCAGGGAAGAAAATGACGGTACCTGATTAAGAAGCCCCGGCTAACTACGTGCCAGCAGCCGCGGTAATACGTAGGGGGCAAGCGTTATCCGGATTTACTGGGTGTAAAGGGAGCGTAGACGGCAGCACAAGTCTGAAGTGAAATGCCGGGGCTTAACCCCGGAACTGCTTTGGAAACTGTGCAGCTACGTT
+
CGGGGGGGGGGGGGGGGGGGGGGGGGGGGGGGGGGGGGGGGGGGGGGGGGGGGGGGGGGGGGGGGGGGGGGGGGGGGGGGGGGGGGGGGGGGGGGGGGGGGGGGGGGGGGGGGGGGGGGGGGGGGGGGGGGGGGGGGGGGGGGGGGGGGGGGGGGGGGGGGGGGGGGGGGGGGGGGGGGGGGGGGGGGGGGGGGGGGGGGGGGGEGGGFFGGGGGGGGGGGGGGGGGGGGGGGGGGGGFGGGGGFFFGFGFFFFFF:EEDGGE@FAF<FFFFDBFFFFFFFFFFFFFFFFFFAB?F4####
@M05025:18:000000000-B3NL5:1:1101:5983:3551 1:N:0:CACTCA
GTTGAAACTCCTACGGGAGGCAGCAGTAGGGAATCTTCCACAATGGACGAAAGTCTGATGGAGCAACGCCGCGTGAGTGAAGAAGGGTTTCGGCTCGTAAAGCTCTGTTGGTAGTGAAGAAAGATAGAGGTAGTAACTGGCCTTTATTTGACGGTAATTACTTAGAAAGTCACGGCTAACTACGTGCCAGCAGCCGCGGTAATACGTAGGTGGCAAGCGTTGTCCGGATTTATTGGGCGTAAAGCGAGTGCAGGCGGTTCAATAAGTCTGATGTGAAAGCCTTCGGCTCAACCGGAGACTG
+
CGGGGGGGGGGGGGGGGGGGGGGGGGGGGGGGGGGGGGGGGGGGGGGGGGGGGGGGGGGGGGGGGGGGGGGGGGGGGGGGGGGGGGGGGGGGGGGGGGGGGGGGGGGGGGGFGFGGGGGGGGGGGGGGGGGGGGFGGGCGGGFFGGGGGGGGGGGGGGGGGGGGGGGGGGGGGGGGGGGGGGGGGGGGGGGGGGGGGGGGGGGGGGGGGGGGGGGGGGGGGGGGFEGGGGFGGFGGG5CGGGGGFFFD55@4=5)7@D:DDFFF?49:FAFFFFFFBDFBF?D<?F>(4?7<7;>14####
@M05025:18:000000000-B3NL5:1:1101:12883:3553 1:N:0:CACTCA
GTTGAAACTCCTACGGGAGGCAGCAGTGGGGAATATTGCACAATGGGGGAAACCCTGATGCAGCGACGCCGCGTGAGTGAAGAAGTATTTCGGTATGTAAAGCTCTATCAGCAGGGAAGAAAACAGACGGTACCTGACTAAGAAGCCCCGGCTAACTACGTGCCAGCAGCCGCGGTAATACGTAGGGGGCAAGCGTTATCCGGAATTACTGGGTGTAAAGGGTGCGTAGGTGGCATGGTAAGTCAGAAGTGAAAGCCCGGGGCTTAACCCCGGGACTGCTTTTGAAACTGTCATGCTGCAA
+
CGGGGGGGGGGGGGGGGGGGGGGGGGGGGGGDGGGGGGGGGGGGGGGGGGGGGGGGGGGGGGGGGGGGGGGGGGGGEGGGGGGGGFGGGGGGGGGGGGGGGGGGGGGGFGGGGGGGGGGGGGFGGGGGGGGGGGGGFGGGFGGGGGGGGGDGDGGGGGGGGGGGGGGGGGGGDEGECGGGGGEFFGGGGGGGGGGGGGGGGGGGGFGGGGGGGEEGGGFGGGGD=EEGEDFGGGGGGGFFGGGGFFFFFGFFFFF0:377DDEDF?6-74>EDD:;BFB4252<?FFFAFF9)6<:)####
@M05025:18:000000000-B3NL5:1:1101:21263:3554 1:N:0:CACTCA
GTTGAAACTCCTACGGGAGGCAGCAGTGGGGAATATTGCACAATGGGCGAAAGCCTGATGCAGCGACGCCGCGTGAGGGATGACGGCCTTCGGGTTGTAAACCTCCTTCAGTAGGGAAGAAGCGAAAGTGACGGTACCTGCAGAAGAAGCGCCGGCTAACTACGTGCCAGCAGCCGCGGTAATACGTAGGGCGCAAGCGTTATCCGGATTTATTGGGCGTAAAGAGCTCGTAGGCGGTTTGTCGCGTCTGCCGTGAAAGTCCGAGGCTCAACCTCGGATCTGCGGTGGGTACGGGCAGTCA
+
CGGGGGGGGGGGGGGGGGGGGGGGGGFGGGGGGGGGGGGGGGGGGGGGGGGGGGGGGGGGGGGGGGGGGGGGGGGGGGGGGGGGGGGGGGGGGGFGGGGGGGGGGGGGGGGGGGGGGGGFGGGGGGGGGGGGGGGGGGGGGGGGGGGGGGGGGGGGGGGGGGGGGGGGGGGGGGGGGGGGGGGGGGGGGGGGGGGGGGGGG5CGGGGGGGGGGGGGG5C=EEGGGGGG?DGGGGGGGG3DGGFCFFFGDGFFF:B?FFFGDC75@B>B>?F4>FFF?B(324ABB?FFFFA?6;BF-####
@M05025:18:000000000-B3NL5:1:1101:6376:3576 1:N:0:CACTCA
GTTGAAACTCCTACGGGAGGCAGCAGTGGGGAATATTGCACAATGGGGGAAACCCTGATGCAGCGACGCCGCGTGAGTGAGGAAGTATTTCGGTATGTAAAGCTCTATCAGCAGGGAAGAAAATGACGGTACCTGACTAAGAAGCCCCGGCTAACTACGTGCCAGCAGCCGCGGTAATACGTAGGGGGCAAGCGTTATCCGGATTTACTGGGTGTAAAGGGAGCGTAGACGGTTAATTAAGTCAGAAGTGAAAACCCAGGGCTCAACCTTGGGACTGCTTTTGAAACTGAGTAGCTAAGGC
+
CGGGGGGGGGGGGGGGGGGGGGGGGGFGFGGGGGGGGGGGGGGGGGGGGGGGGGGGGGGGGGGGGGGGGGGGGGGDGGGGGGFGGGGGGGGGGGFGGGGGGGGGGGGGGGGGGGGGGGGGGGGGGFFGGGGGGGGGGGGGGGFGGGGGGGGGGGGGGGGGGGGGGGGGGGGGGGGGGGGGGFCFGGDDGGGGGGCEGGGGEEGEGGGGGGGG::EGGGGGGGGGGGGGGFCDCDGFGGGGGGGGFFFGFFF==FF?E@FFDCFFF?FFFAB?F>:?F?DFF24:DFFFAB:<>DBA)####
@M05025:18:000000000-B3NL5:1:1101:12777:3597 1:N:0:CACTCA
GTTGAAACTCCTACGGGAGGCAGCAGTGGGGAATATTGCACAATGGGGGAAACCCTGATGCAGCGACGCCGCGTGAAGGAAGAAGTATCTCGGTATGTAAACTTCTATCAGCAGGGAAGAAAATGACGGTACCTGACTAAGAAGCCCCGGCTAACTACGTGCCAGCAGCCGCGGTAATACGTAGGGGGCAAGCGTTATCCGGATTTACTGGGTGTAAAGGGAGCGTAGACGGAAGAGCAAGTCTGATGTGAAAGGCTGGGGCTTAACCCCAGGACTGCATTGGAAACTGTTTTTCTACTGA
+
CGGGGGGGGGGGGGGGGGGGGGGGGGGGGGGGGGGGGGGGGGGGGGGGGGGGGGGGGGGGGGGGGGGGGGGGGGGGGGGGGGGGGGGGGGGGGGGGGGGGGGGGGGGGGGGGGGGGGGGGGGGGGGGGGGGGGGGGGGGGGGGGGGGGGGGGGGGGGGGGGGGGGGGGGGGGGGGGGGGGGGGGGGGGGGGGGGGGGGGGGGGGGGGGGGGGGGGGGGGGGGGGGGDGGGGGGGGGGGGGGGGGFFFGFGFFFFFFFFBGGGFFFFFDFFFFFFF?FFF<AFFBFFFFFAA>FFFF4####
@M05025:18:000000000-B3NL5:1:1101:14113:3599 1:N:0:CACTCA
GTTGAAACTCCTACGGGAGGCAGCAGTAGGGAATCTTCGGCAATGGACGGAAGTCTGACCGAGCAACGCCGCGTGAGTGAAGAAGGTTTTCGGATCGTAAAACTCTGTTGTTAGAGAAGAACAAGGATGAGAGTAGAATGTTCATCCCTTGACGGTATCTAACCAGAAAGCCACGGCTAACTACGTGCCAGCAGCCGCGGTAATACGTAGGTGGCAAGCGTTGTCCGGATTTATTGGGCGTAAAGCGACCGCAGGCGGTTTCTTAAGTCTGATGTGAAAGCCCCCGGCTCAACCGGGGGAG
+
CGGGGGGGGGGGGGGGGGGGGGGGGGFGGGGGGGGGGGGGGGGGGGGGGGGGGFGGGGGGGGGGGGGGGGGGGGGDGGGGGGGGGGGGGGGGGGDGGGGGGGGGGGGGGGGGGGGGGGGGGGGGGGFGGGGGGGGGGGGGGGGGGGGGGFGGGGGGGGGGGGGGGGGGGGGGGGGGGGGGGGGGGGGGGGGGGGGFEGGCE=CACCGFGFGFFF=ECFFE7EGEED=:71/>DFDGGGGGGGD<FFFGEDE@:E30>B>5D7@=F27.*-99?BFB4>>A::3?B;019B7,8:>FF####
@M05025:18:000000000-B3NL5:1:1101:15109:3623 1:N:0:CACTCA
GTTGAAACTCCTACGGGAGGCAGCAGTGGGGAATATTGCACAATGGAGGAAACTCTGATGCAGCGACGCCGCGTGAAGGAAGAAGTATCTCGGTATGTAAACTTCTATCAGCAGGGAAGAAAATGACGGTACCTGACTAAGAAGCCCCGGCTAACTACGTGCCAGCAGCCGCGGTAATACGTAGGGGGCAAGCGTTATCCGGATTTACTGGGTGTAAAGGGAGCGTAGACGGACGGGCAAGTCTGATGTGAAAGCCCGGGGCTTAACCCCGGGACTGCATTGGAAACTGTCCATCTTTCGT
+
CFGGGFGGGGGFGFFEEGGGGGGGGG<FGGGCGGGGGCGFGFGGGGGGGEGGFDFGGFGGGDEFGGGGECFEGGFGGGGGGGGGGGGGGEEGGGGGGFGGFGGGGGGGCGFDABB@FFGFGGGGGGGGGGGGGGGFGGCFGGGGGGGEEGEGDGGGGGGGGCGFFGGGGGGGGGGGEGFGGGGGGGEDEGF>FGEGDGGEEGGGDGGGGGGG=ECEC?FFEFGGGG5EEGDCGGGGGGGFGFGGFFFF9C*9694(8B>DD9BFF>=458>)>7),4?2))2:2<)())-6444::6####
@M05025:18:000000000-B3NL5:1:1101:8942:3624 1:N:0:CACTCA
GTTGAAACTCCTACGGGAGGCAGCAGTAGGGAATCTTCCACAATGGACGAAAGTCTGATGGAGCAACGCCGCGTGAGTGAAGAAGGGTTTCGGCTCGTAAAGCTCTGTTGGTAGTGAAGAAAGATAGAGGTAGTAACTGGCCTTTATTTGACGGTAATTACTTAGAAAGTCACGGCTAACTACGTGCCAGCAGCCGCGGTAATACGTAGGTGGCAAGCGTTGTCCGGATTTATTGGGCGTAAAGCGAGTGCAGGCGGTTCAATAAGTCTGATGTGAAAGCCTTCGGCTCAACCGGAGCGTG
+
CGGGGGGGGGGGGDGGGEGDEGGDGGGFGGEG@FFGGFGGGGGGGGGGGGGGGGGGGGGGGFGGGFGGGGECFFGGGFGFGFGFFGGFGEFGGGGGGGGGGFGFFGGGGFGGGFFGGGGGGCFFGGFGGGGFGGGGCF9FCDFGEGFGGGFGG@FGGGGGGGGGGFGGGFGGGGGGE7DGGGGGGGGGGGGGGFCCGGCGGGFGGGGFGGGGGFGGFGG7EE5CGGG==<CFDGGGGGGGGCGFFDDCBFFFFFE>@7>DGG?FFB@)=>?=FFF<)6<?BB446BFF:??BBB9;1####
@M05025:18:000000000-B3NL5:1:1101:15406:3634 1:N:0:CACTCA
GTTGAAACTCCTACGGGAGGCAGCAGTGGGGAATATTGCACAATGGGCGCAAGCCTGATGCAGCGACGCCGCGTGCGGGATGGAGGCCTTCGGGTTGTAAACCGCTTTTGTTCAAGGGCAAGGCACGGCTTCGGGCCGTGTTGAGTGGATTGTTCGAATAAGCACCGGCTAACTACGTGCCAGCAGCCGCGGTAATACGTAGGGTGCGAGCGTTATCCGGATTTATTGGGCGTAAAGGGCTCGTAGGCGGTTCGTCGCGTCCGGTGTGAAAGTCCATCGCCTAACGGTGGATCTGCGATCG
+
CGGGGGGGGGGGGGGGGGGGGGGGGGGGGGGGGGGGGGGGGGGGGGGGGGGGGGGGGGGGGGGGGGEGGGGGGGGGGGGGGGGGGGGGGGGGGGGGGGGGGGGGGGGGGGGGGGGGGGGGGGGGGGGGGGGGGGGGGGGGGGGGGFFGEGGGGGGGFGGGGGGGGGGGGGGGGGGGGGGGGGGGGGGGGGGGGGGGGGGGGGGGGGGGGGGGGGGGGGGGGG5EFGGGGGGGDGDGGGGGGGC7@FFGFD8BBFEFFFFGDG@B@F>FFFB4@F7>AD??FF?D?FFFBB<??FBB1####
@M05025:18:000000000-B3NL5:1:1101:23260:3643 1:N:0:CACTCA
GTTGAAACTCCTACGGGAGGCAGCAGTAGGGAATCTTCCACAATGGACGAAAGTCTGATGGAGCAACGCCGCGTGAGTGAAGAAGGGTTTCGGCTCGTAAAGCTCTGTTGGTAGTGAAGAAAGATAGAGGTAGTAACTGGCCTTTATTTGACGGTAATTACTTAGAAAGTCACGGCTAACTACGTGCCAGCAGCCGCGGTAATACGTAGGTGGCAAGCGTTGTCCGGATTTATTGGGCGTAAAGCGAGTGCAGGCGGTTCAATAAGTCTGATGTGAAAGCCTTCGGCTCAACCGGAGGGCG
+
CGGGGGGGGGGGGGGGGGGGGGGGGGGGGGGGGGGGGGGGGGGGGGGGGGGGGGGGGGGGGGGGGGGGGGGGGGGGGGGGGGGGGGGGGGGGGGGGGGGGGGGGGGGGGGGGGGGGGGGGGFGGGGGGGGGGGGGGGGGGGGGGGGGGGGGGGGGGGGGGFGGGGGGGGGGGGGGGGGGGGGGGGGGGGGGGGGGGGGGGGGGGGGGGGGGGGCGGGGGGGGCGFCC5*>FFFGFGG<5CCDGGFEFD:C@??FEFFDDCGGB=?97<BFFFFF464>FFFFFFF:;1??)4?;>>-####
@M05025:18:000000000-B3NL5:1:1101:13739:3644 1:N:0:CACTCA
GTTGAAACTCCTACGGGAGGCAGCAGTGGGGAATATTGGACAATGGGGGTAACCCTGATCCAGCCATGCCGCGTGTGTGAAGAAGGCCTTTTGGTTGTAAAGCACTTTAAGCAGGGAGGAGAGGCTAATGGTTAATACCCATTAGATTAGACGTCACCTGCAGAATAAGCACCGGCTAACTCTGTGCCAGCAGCCGCGGTAATACAGAGGGTGCGAGCGTTAATCGGAATTACTGGGCGTAAAGCGAGTGTAGGTGGCTCATTAAGTCACATGTGAAATCCCCGGGCTTAACCTGGGGATC
+
CGGGGGGGGFGGGGGGGGGGGGGGGGFFCFGGGGGGEEFGGAFEGGGGGGGGGGGGGGGGGGGGGGGGGGGGGGG?FFFAEFFEFDGFCEFGGDGGG:FFFGGGGGGGGGGGFGFGGGGCGEGFCFFGGGGGGGEGGGGFFGGGGGGGGFGGGGGGGGGGGCCFGGEAFGGFCEEEGGBGGGGGGGGGGGGGGGGDG58:?CGGGFD??FCGGGGEDEEGGGC@+AEEGFDFGDCDGGCDC5CFFF5D>GFF=?FFF@FFFFF?@>F964*=?F=)6>AB?>190;>9:F>A):2(-####
@M05025:18:000000000-B3NL5:1:1101:15761:3647 1:N:0:CACTCA
GTTGAAACTCCTACGGGAGGCAGCAGTAGGGAATCTTCCACAATGGACGAAAGTCTGATGGAGCAACGCCGCGTGAGTGAAGAAGGGTTTCGGCTCGTAAAGCTCTGTTGGTAGTGAAGAAAGATAGAGGTAGTAACTGGCCTTTATTTGACGGTAATTACTTAGAAAGTCACGGCTAACTACGTGCCAGCAGCCGCGGTAATACGTAGGTGGCAAGCGTTGTCCGGATTTATTGGGCGTAAAGCGAGTGCAGGCGGTTCAATAAGTCTGATGTGAAAGCCTTCGGCTCAACCGGAGAGAC
+
CGGGGGGGGGGGGGGGGGGGGGGGGGGGGGGGGGGGGGGGGGGGGGGGGGGGGGGGGGGGGGGGGGGGGGGGGGGGGGGGGGGGGGGGGGGGGGGGGGGGGGGGGGGGGGGFGGFGGGGGGGGFGGGGGGGGGGGGGGGGGGGGGGGGGGGGGGGGGGGGGGGGGGGGGGGGGGGGGGGGGGGGGGGGGGGGFGGGGGGGDGGGGGCFGGGGGGGGGGGGGGGGGGGEEGDCFGGGGGGGGGGGFFFGFGFFFFFFFD7DFGBFFDFFFFFFFFFFFFFFFFFB?F>:?>B?BFF>2####
@M05025:18:000000000-B3NL5:1:1101:9880:3663 1:N:0:CACTCA
GTTGAAACTCCTACGGGAGGCAGCGGTGGGGAATATTGGACAATGGGCGCAAGCCTGATCCAGCCATACCGCGTGGGTGAAGAAGGCCTTCGGGTTGTAAAGCCCTTTTGTTGGGAAAGAAATCCAGCCGGCTAATACCTGGTTGGGATGACGGTACCCAAAGAATAAGCACCGGCTAACTTCGTGCCAGCAGCCGCGGTAATACGAAGGGTGCAAGCGTTACTCGGAATTACTGGGCGTAAAGCGTGCGTAGGTGGTTATTTAAGTCCGTAGTGAAAGCCCTGGGCTCAACCTGGGCGTG
+
CGGGGGGGGGGGGGGGGGGGGGGGGGFGGGGGGGGGGGGGGGGGGGGGGGEGGGGGGGGGGGGGGGGGGGGGGFGGGGGGGGGGGGGGGGGGGGGGGGGGGGGGGGGGGGGGGGGGGGGGGFGFGGGGGGGGGGGGGGFFFFFGGGGGGGGGDGGGGGGGGGGGGGGGGGGGGGGGGGGGGFFGEGGGGGGFGGGGGGG==EGGGGGGGGGGGGGGGGGGGDGEGGGGGGGGGGGGFGDDGDFGFF:DEGBB@BB?F>>GGGFFFFFF??FFFFFF95<<.3<?:?01<>BFBFFFF####
@M05025:18:000000000-B3NL5:1:1101:7429:3669 1:N:0:CACTCA
GTTGAAACTCCTACGGGAGGCAGCAGTGGGGAATATTGCACAATGGGGGAAACCCTGATGCAGCGACGCCGCGTGAAGGAAGAAGTATTTCGGTATGTAAACTTCTATCAGCAGGGAAGAAAATGACGGTACCTGACTAAGAAGCCCCGGCTAACTACGTGCCAGCAGCCGCGGTAATACGTAGGGGGCAAGCGTTATCCGGATTTACTGGGTGTAAAGGGAGCGTAGACGGCATGGCAAGTCTGGTGTGAAAGGCAGGGGCTCAACCCCTGGACTGCATTGGAAACTGTCAGGCTGACAA
+
CGGGGGGGGGGGGGGGGGGGGGGGFGGFFGGCCGGGGGGFGGGGGGGGGGGGGGEGG@FGGGGGGGGGGGGGGFEGGGGGGGGGGGGGDGEEGGGGGGDBEFDFGGGGGGGF<FDGGGGAD@FFFCFG>FFGGGDGGGGGGGGGGGG=FGGGGGGGGGGGGGGG:FGGGGGGGG8CEGGFGCFGGGGGCC5CGEGEGGGGGGEEGG?CFGFF:C>F?CFGGGG5EGGG=FD3DCGGGG:=D>DGFFFGFGF?6FF?FDFCDGF@F3F7)3@>FF:70:AF<?)<57?A>B4:A?BF2####
@M05025:18:000000000-B3NL5:1:1101:18478:3730 1:N:0:CACTCA
GTTGAAACTCCTACGGGAGGCAGCAGTAGGGAATCTTCGGCAATGGACGAAAGTCTGACCGAGCAACGCCGCGTGAGTGAAGAAGGTTTTCGGATCGTAAAACTCTGTTGTTAGAGAAGAACAAGGATGAGAGTAACTGTTCATCCCTTGACGGTATCTAACCAGAAAGCCACGGCTAACTACGTGCCAGCAGCCGCGGTAATACGTAGGTGGCAAGCGTTGTCCGGATTTATTGGGCGTAAAGCGAGCGCAGGCGGTTTCTTAAGTCTGATGTGAAAGCCCCCGGCTCAACCGGGGGTCG
+
CGGGGGGGGGGGGGGGGGGGGGGGGGGGGGGGGGGGGGGGGGGGGGGGGGGGGGGGGGGGGGGGGGGGGGGGGGGGGGGGGGGGGGGGGGGGGGGGGGGGGGGGGGGGGGGGGGGGGGGGGGGGGGGGGGGGGGGGGGGGGGGGGGGGGGGGGGGGGGGGGGGGGGGGGGGGGGGGGGGGGGGGGGGGGGGG@FGGGGGEGEGGGGFGGGGGGGFGGFEGGGGGGGGGEDCGGGGGGGGCDGGGFFFGFGEFFFFFFD>GGFFF?AFFFFFFFFFAA<AB0237>;F9?FDFB>99>####
@M05025:18:000000000-B3NL5:1:1101:10488:3753 1:N:0:CACTCA
GTTGAAACTCCTACGGGAGGCAGCAGTAGGGAATCTTCCACAATGGACGAAAGTCTGATGGAGCAACGCCGCGTGAGTGAAGGAGGGTTTCGGCTCGTAAAGCTCTGTTGGTAGTGAAGAAAGATAGAGGTAGTAACTGGCCTTTATTTGACGGTAATTACTTAGAAAGTCACGGCTAACTACGTGCCAGCAGCCGCGGTAATACGTAGGTGGCAAGCGTTGTCCGGATTTATTGGGCGTAAAGCGAGTGCAGGCGGTTCAATAAGTCTGATGTGAAAGCCTTCGGCTCAACCGGAGTGGA
+
CGGGGGGGGGGGGGGGGGGGGGGGGGGGGGGGGGGGGGGGGGGGGGGGGGGGGGGGGGGGGGGGGGGGGGGGGGGGGGGGGGGGGGGGGGGGGGGGGGGGGGGGGGGGGGGGGGGGGGGGGGGFGGGGGGGGGGGGGGGGGGGGGGGGGGGGGGGGGGGGGGGGGFGGGGGGGGGGGGGGGGGGGGGGGGGGGGGGGGGGGGGGGGFGGGGGGGGGGGGCGGEGGGGGEGGGGGGFGGGGGGFGFFDGFGFFFFF>E<>D7CFF?DFABA??FFFFFAAB?:7<?BFFFF71<9>;1####
@M05025:18:000000000-B3NL5:1:1101:11917:3779 1:N:0:CACTCA
GTTGAAACTCCTACGGGAGGCAGCAGTGAGGAATATTGGTCAATGGCCGAGAGGCTGAACCAGCCAAGTCGCGTGAGGGAAGAATGTCCTATGGATTGTAAACCTCTTTTGTCAGGGAGCAAAGTCACCCACGTGTGGGTGTTGGAGAGTACCTGAAGAAAAAGCATCGGCTAACTCCGTGCCAGCAGCCGCGGTAATACGGAGGATGCGAGCGTTATCCGGATTTATTGGGTTTAAAGGGTGCGTAGGCGGGTTATCAAGTCAGCGGTAAAATCGTGGAGCTCAACTCCATCCAGCTGGA
+
CGGGGGGGGGGGGGGGGGGGGGGGGGGGGGGGGGGGGGGGGGGGGGGGGGGGGGGGGGGGGGGGGGGGGGGGGGGGGGGGGGGGGGGGGGGGGGGGGGGGGGGGGGGGGGGGGGGGGGGGGGGGGGGGGGGGGGGGGGGGGGGGGGGGGGGGGGGGGGGGGGGGGGGGGGGGDGGGGGGGGGGGGGGGGGGGGGGGGGGGGGGGGGGGGGGGGGGGGGGGGGGGCEGGGGGG<DDGGGGGGGGDF@DGFGFFFBFFFFFGGGFFFBFFF>DBFFFFBFFFFBFFFFFB>BFFFFFFF####
@M05025:18:000000000-B3NL5:1:1101:23729:3795 1:N:0:CACTCA
GTTGAAACTCCTACGGGAGGCAGCAGTGGGGAATATTGCACAATGGGGGAAACCCTGATGCAGCGACGCCGCGTGAGTGAGGAAGTATTTCGGTATGTAAAGCTCTATCAGCAGGGAAGAAAATGACGGTACCTGACTAAGAAGCCCCGGCTAACTACGTGCCAGCAGCCGCGGTAATACGTAGGGGGCAAGCGTTATCCGGATTTACTGGGTGTAAAGGGAGCGTAGACGGCTAATCAAGTCAGAAGTGAAAACCCAGGGCTCAACCTTGGGACTGCTTTTGAAACTGAGTAGCTATCCC
+
CGGGGGGGGGGGGGGGGGGGGGGGGGFGGGGGGGGGGGGGGGGGGGGGGGGGGGGGGGGGGGGGGGGGGGGGGFGGGGGFGGGGGGGGGGGGGGGGGGGGGGGGGGGGGGGGGGGGGGGGGGGGGGGGGGGGGGGGGGGGGGGGGGGGGGGGGGGGGDGGGGGGGGGGGGGGGGGGGGGGFFGGGGGGGGGGGGCGGGGGGG=C=FGGGGGGGECFGFGGGGGGGEGDEGGGGGGGGCDGGGGGFFFGFGFFFFF2@FFCDGFFFFFFFFFFFFFFFFF<AFBBBFFFFF?AFBF96####
@M05025:18:000000000-B3NL5:1:1101:9724:3803 1:N:0:CACTCA
GTTGAAACTCCTACGGGAGGCAGCAGTGGGGAATATTGCACAATGGGGGGAACCCTGATGCAGCGACGCCGCGTGAAGGAAGAAGTATCTCGGTATGTAAACTTCTATCAGCAGGGAAGAAAATGACGGTACCTGACTAAGAAGCCCCGGCTAACTAAGTGCCAGCAGCCGCGGTAATACGTAGGGGGCAAGCGTTATCCGGATTTACTGGGTGTAAAGGGAGCGTAGACGGAAGAGCAAGTCTGATGTGAAAGGCTGGGGGTTAACACCAGGACTGCATTGGAAACTGTTTTTCTACTAA
+
CGGGGGGGGGGGGGGGGGGGGGGGGGDFGGGGGGGGGGGGGGGGFGGGGDGGGGFGGGGGGGGGGGGGGGGGGGGGGGGGGGGGG<FGGFFGGGGGGGGGGGGGGGGFCGGFEFGGGFDGGGFGG@FC<<CFFGGCF,=CGGD7F+4=FE7FGGGGG7>,,>CGFGGF>>E>CG:EECFFEGC5AEG>>:CC8C*AE5CFGE*8CFGGGGGGFD:CCCE?CCE5:75CEFCC5C30>4DGG77*=**:@C7FFFF?455<G))75<F)?<F>7)04<<2)63:.:3?AB444(((.-####
@M05025:18:000000000-B3NL5:1:1101:13519:3809 1:N:0:CACTCA
GTTGAAACTCCTACGGGAGGCAGCAGTAGGGAATCTTCCACAATGGACGAAAGTCTGATGGAGCAACGCCGCGTGAGTGAAGAAGGGTTTCGGCTCGTAAAGCTCTGTTGGTAGTGAAGAAAGATAGAGGTAGTAACTGGCCTTTATTTGACGGTAATTACTTAGAAAGTCACGGCTAACTACGTGCCAGCAGCCGCGGTAATACGTAGGTGGCAAGCGTTGTCCGGATTTATTGGGCGTAAAGCGAGTGCAGGCGGTTCAATAAGTCTGATGTGAAAGCCTTCGGCTCAACCGGAGCCAG
+
CGGGGGGGGGGGGGGGGGGGGGGGGGGGGGGGGGGGGGGGGGGGGGGGGGGGGGGFGGGGGGGGGGGGGGGGGGGGGGGGGGGGGGGGGGGGGGGGGGGGGGGGGGGGGGGEGGGGGGGGGGGGGGGGGGGGGGGGGGGGGGGGGGGGGGGGGGGGGGGGGGGGFGGGGGGGGGGGGGGGGGGGGGGGGGG?FFGGGGG=EEGGGGFGEGGGGGGGGGGCGCCGFGGGEGGFGGGGFGGDGGGGFF3)0>FFFFF>D>5>DGFFF<F9BBF?FFFFA29<?FFFF?9?FF?F<B>B3####
@M05025:18:000000000-B3NL5:1:1101:25206:3834 1:N:0:CACTCA
GTTGAAACTCCTACGGGAGGCAGCAGTAGGGAATCTTCCACAATGGACGAAAGTCTGATGGAGCAACGCCGCGTGAGTGAAGAAGGGTTTCGGCTCGTAAAGCTCTGTTGGTAGTGAAGAAAGATAGAGGTAGTAACTGGCCTTTATTTGACGGTAATTACTTAGAAAGTCACGGCTAACTACGTGCCAGCAGCCGCGGTAATACGTAGGTGGCAAGCGTTGTCCGGATTTATTGGGCGTAAAGCGAGTGCAGGCGGTTCAATAAGTCTGATGTGAAAGCCTTCGGCTCAACCGGAGTAGG
+
CGGGGGGGGGGGGGGGGGGGGGGGGGGGGGGGGGGGGGGGGGGGGGGGGGGGGGGGGGGGGGGGGGGGGGGGGGGGGGGGGGGGGGGGGGGGGGGGGGGGGGGGGGGGGGGGGGFGGGGGGGGGGGGFGGGGGGGGGGGGGGGGGGGGGGGGGGGGGGGGGGCFGGGGGGGFGGGGGEGGGGGGGGGGGGGGGGFGGGGGGGGGGGGGGGGGFFGGGGG:CGEGGGGGGDGCFGGGGGG<DGGGFEFGDGF??FFFF:@DDD?FFFFFFFFFF?FFAB9B:BFFFFFF0<DF79>B1####
@M05025:18:000000000-B3NL5:1:1101:15012:3860 1:N:0:CACTCA
GTTGAAACTCCTACGGGAGGCAGCAGTGGGGAATATTGCACAATGGGCGCAAGCCTGATGCAGCCATGCCGCGTGTATGAAGAAGGCCTTCGGGTTGTAAAGTACTTTCAGCGAGGAGGAAGGTGTTGTGGTTAATAACCGCAGCAATTGACGTTACTCGTAGAAGAAGCGCCGGCTAACTCCGTGCCAGCAGCCGCGGTAATACGGAGGGTGCAAGCGTTAATCGGAATTACTGGGCGTAAAGCGCACGCAGGCGGTCTGTCAAGTCGGATGTGAAATCCCCGGGCTCAACCTGGGAATC
+
CGGGGGGGGGGGGGGGGDGGGGGGGGGGGGGGGGGGGGGGGGGGGGGGGGGGGGGGGGGGGGGGGGGGGGGGGGGGGGGGGGGGGGGGGGGGGGGGGGGGGGGGGGGGGGGGGGGG@FGDFGGGGGGGGGGGGGGGGGGGGGGGGGGGGGGGGGGGGGGGGGGGGGGGGGGGGGGGGGGGGGGGGGGGGGGGGGGGGGGGGGGGGGGGGGDGGGGGGGGGGGFGGFGGGGGGGGGGGGGGGGGFFDFGFGFFFDF>EFFGGGFFFFFDF>EFF?FDFFFF2?FFFFFFB72:BBFFF####
@M05025:18:000000000-B3NL5:1:1101:16325:3866 1:N:0:CACTCA
GTTGAAACTCCTACGGGAGGCAGCAGTAGGGAATCTTCCACAATGGACGAAAGTCTGATGGAGCAACGCCGCGTGAGTGAGGAAGGGTTTCGGCTCGTAAAGCTCTGTTGGTAGTGAAGAAAGATAGAGGTAGTAACTGGCCTTTATTTGACGGTAATTACTTAGAAAGTCACGGCTAACTACGTGCCAGCAGCCGTGGTAATACGTAGGTGGCAAGCGTTGTCCGGATTTATTGGGCGTAAAGCGAGTGCAGGCGGTTCCATAAGTCTTATGGTAATGCCTTTGGCTCAACCGGAGAATC
+
CGGGGCFFFFGGGGGCGGEGGEGGGGGGGGGGGGGGGGGGGGGGGGFFGDGGG<EFG<FGGGGGGGGCFGEGDC@,?EAFDG<@FGDGGGGGGGDBFFEFGGGFE<AFFGG?<FBEEAFCFE8EFEDFF85,FFGGGGGCEFGGFFD?AA9,C=>FDCFADEFGGCG9>@,,@CGGGCFCCGFGGGGCA8F?CFCEE:CF7CCDF5CGC==6CFC9ACGGGG5EFCEC*/C+1:+07*))/9*:6>@C3/64@F)(.5)3*?**9<@)*)*/*)*.))-).).).().))3(46(4,####
@M05025:18:000000000-B3NL5:1:1101:14351:3901 1:N:0:CACTCA
GTTGAAACTCCTACGGGAGGCAGCAGTGGGGAATATTGCACAATGGGGGAAACCCTGATGCAGCGACGCCGCGTGAAGGAAGAAGTATCTCGGTATGTAAACTTCTATCAGCGGGGAAGAAAATGACGGTACCTGACTAAGAAGCCCCGGCTAACTACGTGCCAGCAGCCGCGGTAATACGTAGGGGGCAAGCGTTATCCGGATTTACTGGGTGTAAAGGGAGCGTAGACGGAAGAGCAAGTCTGATGTGAAAGGCTGGGGCTTAACCCCAGGACTGCATTGGAAACTGTTTTTCTACGAC
+
CGGGGGGGGGGGGGGGGGGGGGGGGGFGGGGGGGGGGGGGGGGGGGGGGGGGGGGGGGGGGGGGGGGGGGGGGGGGGGGGGGGGGGGGGGGGGGGGGGGGGGGGGGGGGGGGGGGGFGGGGGGGGGGGGGGGGGGGGGGGGGGGGGGGGGGGGGGGGGGGGGGGGGGGGGGGGGGGGGGGGGGGGGGGGGGGGGGGGGGFGGGGGGGGGGGGGGGGGGGGGGGGGGGGEGDGGGGGGGGGGGFGFFFGFGFFFFFFFFFGGD>FFDFFFFFFFFFFBBFFA<>BDBFFF:A><?FF4####
@M05025:18:000000000-B3NL5:1:1101:9011:3948 1:N:0:CACTCA
GTTGAAACTCCTACGGGAGGCAGCAGTGGGGAATATTGCACAATGGGGGAAACCCTGATGCAGCGACGCCGCGTGAGTGAAGAAGTATTTCGGTATGTAAAGCTCTATCAGCAGGGAAGAAAATGACGGTACCTGACTAAGAAGCCCCGGCTAACTACGTGCCAGCAGCCGCGGTAATACGTAGGGGGCAAGCGTTATCCGGATTTACTGGGTGTAAAGGGAGCGTAGACGGTGATGCAAGTCAGAAGTGAAAGCCCGGGGCTCAACTCCGGGACTGCTTTTGAAACTGTGTAACTGCGAT
+
CGGGGGGGGGGGGGGGGFDEGGGGGGGGGGGGGGGGGGGGGGGGGGGGGGGGGGGGGCGGGGGGGGGGGGGGGGGGGGGGGGGGGGGGGGGGGGGGGGGGGGGGGGGGGGGGGGGGGGGGGGGGGGGGGGGGGGGGGCGCFGFGGGGGGGGGGGGGGGGGGGGGGGGGGGGGGGEEGGGGGGFGDGGGGGGGGGGGGGGGGGGGGGGGGGGGGGGFGCEEG=GDGEGGGGGGGGGGGGGGFGGGFFFGFGFFFFF?FFFGGGFFFFFFFFF>EDEFFBAAB<4?<4<>D<DFFFBA5####
@M05025:18:000000000-B3NL5:1:1101:12116:3974 1:N:0:CACTCA
GTTGAAACTCCTACGGGAGGCAGCAGTGGGGAATATTGGACAATGGGCGCAAGCCTGATCCAGCCATACCGCGTGGGTGAAGAAGGCCTTCGGGTTGTAAAGCCCTTTTGTTGGGAAAGAAATCCAGCCGGCTAATACCTGGTTGGGATGACGGTACCCAAAGAATAAGCACCGGCTAACTTCGTGCCAGCAGCCGCGGTAATACGAAGGGTGCAAGCGTTACTCGGAATTACTGGGCGTAAAGCGTGCGTAGGTGGTCGTTTAAGTCCGTTGTGAAAGCCCTGGGCTCAACCTGGGATCA
+
CGGGGGGGFGGGGGGGGGGGGGGGGGGGGGGGGGGGGGGGGGGGGGGGGGGGGGGGGGGGGGGGGGGGGGGGGGGGGGGGGGFFCGGGGGGGGGGGGGGGGGGGGGGGGGGGGGGGGGGGGGGFGGGGGGGGGGGGGGGGGGGGGGGGGGGGGGGGGGGGGGGGGGCGGGGGGGGGGGGGGCFGGGGGGGGGGGGGGGGGEGFGGCFFGGGGGGGGGGGGGGGGGGGGEGGFGGGCCCGGG3CCFFFGFGFBFFFBFFFGGGFFFFFFF?@FDFFFFFF:FFFFF0:?FF??24<FB####
@M05025:18:000000000-B3NL5:1:1101:11115:4002 1:N:0:CACTCA
GTTGAAACTCCTACGGGAGGCAGCAGTAGGGAATCTTCCACAATGGACGAAAGTCTGATGGAGCAACGCCGCGTGAGTGAAGAAGGGTTTCGGCTCGTAAAGCTCTGTTGGTAGTGAAGAAAGATAGAGGTAGTAACTGGCCTTTATTTGACGGTAATTACTTAGAAAGTCACGGCTAACTACGTGCCAGCAGCCGCGGTAATACGTAGGTGGCAAGCGTTGTCCGGATTTATTGGGCGTAAAGCGAGTGCAGGCGGTTCAATAAGTCTGATGTGAAAGCCTTCGGCTCAACCGGAGTGGG
+
CGGGGGGGGGGGGGGGGEGGGGGGGGGGGGGGGGGGGGGGGGGGGGGGGGGGGGGGGGGGGGFGGGGGGGGGGGGGGGGGGGFGFGGFGGGGGGGGCGGGGGGAGGGGGGGFGEEFGGGFFGG?FFGBFCF@FGGGGGGGGGGGGGGGGGGGGGGGDEFDFFGGGGGGGGAFGGGGEGGGGGGGGGFGGGGGGGFGGEEGGGGGGGG?8EFGFGGGGCEGGGEGGGG=/:CFGGGGGGGDCG<FFEEDFGFFFFBF@0>3CG@FFBF)/4=@@**4<A)::BA7::>?F?2::0623####
@M05025:18:000000000-B3NL5:1:1101:5247:4017 1:N:0:CACTCA
GTTGAAACTCCTACGGGAGGCAGCAGTAGGGAATCTTCCACAATGGACGAAAGTCTGATGGAGCAACGCCGCGTGAGTGAAGAAGGGTTTCGGCTCGTAAAGCTCTGTTGGTAGTGAAGAAAGATAGAGGTAGTAACTGGCCTTTATTTGACGGTAATTACTTAGAAAGTCACGGCTAACTACGTGCCAGCAGCCGCGGTAATACGTAGGTGGCAAGCGTTGTCCGGATTTATTGGGCGTAAAGCGAGTGCAGGCGGTTCAATAAGTCTGATGTGAAAGCCTTCGGCTCAACCGGAGGCCC
+
CGGGGGGGGGGGGGGGGGGGGGGGGGGGGGGGGGGGGGGGGGGGGGEFGGGGGGGGGGGGGGGGGGGGGGGGGGGGGGGGGGGGGGGGGGGGGGGGGGGGGGGGGGGGGGGGGGDGGGGGGGGGGGFFFGGGGGFGGGGGGGGGGGGGGGGGGGGGGGGGGGGGGGGGGGGGGGGGGEGGGGGGGGGGGGGGGGGGGGGGGGFFGGGGGGGGGGGGGGGGGGGGGGGGGGGGGGGGGGGGGGGGFE>D>F?FFFFBF>5CGFFFFBFFFFFF=@FFFFFF?FABBF>BFFF:?B;>6####
@M05025:18:000000000-B3NL5:1:1101:6561:4035 1:N:0:CACTCA
GTTGAAACTCCTACGGGAGGCAGCAGTGGGGAATATTGCACAATGGGCGAAAGCCTGATGCAGCGACGCCGCGTGAGGGATGACGGCCTTCGGGTTGTAAACCTCTTTCAGTAGGGAAGAAGCGAAAGTGACGGTACCTGCAGAAGAAGCGCCGGCTAACTACGTGCCAGCAGCCGCGGTAATACGTAGGGCGCAAGCGTTATCCGGATTTATTGGGCGTAAAGAGCTCGTAGGCGGTTTGTCGCGTCTGCCGTGAAAGTCCGAGGCTCAACCTCGGATCTGCGGTGGGTACGGGCGTCCG
+
CGGGGGGGGGGGGGGGGGGGGGGGGGGGGGGGGGGGGGGGGGGGGGGGGGGGGGGGGGGGGGGGGGGGGGGGGGGGGGGGGGGGGGGGGGGGGGGGGGGGGGGGGGGGGGGGGGGGGGGGGGGGGGGGGGGGGGGGGGGGGGGGGGGGGGGGGGGGGGGGGGGGGGGGFGGFGGGGGGGGGGGGGGGGGGGGGGGGEGGGGDGGGGGEE59?EGGGGGGGGGCCCCEGGGGGGGGGGDGGGGGGF@7D5FFFEFD:FFFGGGEEFFFBF?FFFFFBF;?;>D>>BF>>>B<>?6>B(####
@M05025:18:000000000-B3NL5:1:1101:10407:4091 1:N:0:CACTCA
GTTGAAACTCCTACGGGAGGCAGCAGTGGGGAATATTGGACAATGGGCGCAAGCCTGATCCAGCCATGCCGCGTGAGTGATGAAGGCCCTAGGGTTGTAAAGCTCTTTCACCGGTGAAGATAATGACGGTAACCGGAGAAGAAGCCCCGGCTAACTTCGTGCCAGCAGCCGCGGTAATACGAAGGGGGCTAGCGTTGTTCGGATTTACTGGGCGTAAAGCGCACGTAGGCGGACTTTTAAGTCAGGGGTGAAATCCCGGGGCTCAACCCCGGAACTGCCTTTGATACTGGAAGTCTTTCGG
+
CGGGGGGGFGGGGGGGGGCGGGGGGGFFGGGFGGFGGGGGGGGGGGFGGGDGGGGGGGGGGGGGGGGGGGGGGGGDGGGGGGGGGGGGGGGGGGGGGGGGGGGGGGGGGGGGGGGGGGGGGGGGGGGGGGGGGGGGGGGFGFGGGGGGGGGGGGGGGGGGGGGGGGGGGFGGGGGGGGGGGCFGGGGGGGGGGGGGGGECEEGGGGGGGGGGGGGGGFGGGGGGGGGGGGGGGGGGGGGGGGFGFFFGFGF=BFF:?:>7CC>FF?F7BFDD:>@:BB:?DFFDAAA<420:?4<>:####
@M05025:18:000000000-B3NL5:1:1101:10247:4148 1:N:0:CACTCA
GTTGAAACTCCTACGGGAGGCAGCAGTAGGGAATCTTCCACAATGGACGAAAGTCTGATGGAGCAACGCCGCGTGAGTGAAGAAGGGTTTCGGCTCGTAAAGCTCTGTTGGTAGTGAAGAAAGATAGAGGTAGTAACTGGCCTTTATTTGACGGTAATTACTTAGAAAGTCACGGCTAACTACGTGCCAGCAGCCGCGGTAATACGTAGGTGGCAAGCGTTGTCCGGATTTATTGGGCGTAAAGCGAGTGCAGGCGGTTCAATAAGTCTGATGTGAAAGCCTTCGGCTCAACCGGAGCGGT
+
CGGGGGGGGGGGGGGGGGGGGGGGGGGGGGGGGGGGGGGGGGGGGGGGGGGGGGGGGGGGGGGGGGGGGGGGGGGDGGGGGGFGGGGGFGGGGGGGGGGGGGGGGGGGGGGFFGFGGGGGGGGGGGGGGGGGGGGGGGGGGGGGGGGGGGGGGGGGGGGGGGGGGGGGGGFGGGGGGGGGGGGGGGGGGGGGGGGGGGGGGCFGGGCDFGGGGFFGFGEGC5CGGGGGGGGCGCDFGGGGGGGGF@>CBGFFFFFFDD:DCGFB?AF<FFF?FFF<244:0:<?:?B<??F?<9B04####
@M05025:18:000000000-B3NL5:1:1101:13918:4148 1:N:0:CACTCA
GTTGAAACTCCTACGGGAGGCAGCAGTAGGGAATCTTCCACAATGGACGAAAGTCTGATGGAGCAACGCCGCGTGAGTGAAGAAGGGTTTCGGCTCGTAAAGCTCTGTTGGTAGTGAAGAAAGATAGAGGTAGTAACTGGCCTTTATTTGACGGTAATTACTTAGAAAGTCACGGCTAACTACGTGCCAGCAGCCGCGGTAAAACGTAGGTGGCAAGCGTTGTCCGGATTTATTGGGCGTAAAGCGAGTGCAGGCGGTTCAATAAGCCTGATGTGAAAGCCTTCGGCTCAACCGGAGGTTC
+
CGGGGGGGGGGGGGGGGGGGGGGGGGGGGGGGGGGGGGGGGGGGGGGGGGGGGFGGGGGGGGGGGGGGGGGGGGGGGGGGGGGGGGGGGGGGGGGGGGGGGGGGGGGGGGGEFGGGGFFCFGGGGGGGGGGGGGGGGGGGGGGGGGGGGGDGGGGGGGFFGGGGGFGGGGGGGGGGGGGGGGGGGGGGGGGGGGFGGGGGDGGGGGGGGEGGGGGGGGGGGGGGGGGEEDFCGGGGGGGGG3CFFFFGBGB6FF3>EDEGFCBFFFFBF:4@FF6<AB9:BF<7:<B:6?FB09>>(####
@M05025:18:000000000-B3NL5:1:1101:23015:4168 1:N:0:CACTCA
GTTGAAACTCCTACGGGAGGCAGCAGTGGGGAATTTTGGACAATGGGGGCAACCCTGATCCAGCCATTCCGCGTGAGTGAAGAAGGCCTTCGGGTTGTAAAGCTCTTTCGGCAGGAACGAAACGGCGAGCTCTAACATAGCTCGCTAATGACGGTACCTGAAGAAGAAGCACCGGCTAACTACGTGCCAGCAGCCGCGGTAATACGTAGGGCGCGAGCGTTAATCGGAATTACTGGGCGTAAAGCGTGCGCAGGCGGTTGTGTAAGACAGGTGTGAAATCCCCGGGCTTAACCTGGGAGAA
+
CGGGGGGGD@EGGGGGGGGGGGGEFFFFGGGGGGGFGGGGDEFGDGGGGGGGGGGGGGGGGGGGGGGGGGGGGGGDGGGFGDFGGGGGGGGGGEFGGGGGGFGFGFGGGGDGDGGGGGGGEGDFGGGGGGGGGGGGGGGGFFGDFGGGGGGGGG@FCGGECFFGGGGGGFFGGGDGGCFGG9,=<FGGGGDCGEFEGGGGGGFG?F9C=EGFCCCC*:E:C5/0+AECEDGGG*09CGDGDGGGFFBGFGB>@FD>FBFG73>?=<?B?BFFF?E56<DFF:B>012;B:BFFABFF####
@M05025:18:000000000-B3NL5:1:1101:22166:4177 1:N:0:CACTCA
GTTGAAACTCCTACGGGAGGCAGCAGTAGGGAATCTTCCACAATGGACGAAAGTCTGATGGAGCAACGCCGCGTGAGTGAAGAAGGGTTTCGGCTCGTAAAGCTCTGTTGGTAGTGAAGAAAGATAGAGGTAGTAACTGGCCTTTATTTGACGGTAATTACTTAGAAAGTCACGGCTAACTACGTGCCAGCAGCCGCGGTAATACGTAGGTGGCAAGCGTTGTCCGGATTTATTGGGCGTAAAGCGAGTGCAGGCGGTTCAATAAGTCTGATGTGAAAGCCTTCGGCTCAACCGGAGGGCA
+
CGGGGGGGGGGGGGGGGGGGGGGGGGGGGGGGGGGGGGGGGGGGGGGGGGGGGGGGGGGGGGGGFGGGGGGGGGGGGGGGGGGGGGGEEGFGGGGGGGGDGGGEFDFGGGGGGGFGGGGGGCFDFEFFGGGGGGGGFFGGGG?FGFGGGGFFGGGGGGGGGGGGGFGGFFGGGGGGGDFGGGGGGGGGGGGGGGGGGGDGGEEGGGAFGGGGGGGFGCGCGGGGGGGGEG6CG77FGDGGCDFG=BBG@GFB?FB;B.8DGDFBFAF)@>B=*=F4<AD7?045:1;?F>?FFF9>4####
@M05025:18:000000000-B3NL5:1:1101:16165:4180 1:N:0:CACTCA
GTTGAAACTCCTACGGGAGGCAGCAGTGGGGAATATTGGACAATGGGCGCAAGCCTGTTCCAGCCATGCCGCGTGAGTGATGAAGGCCCTAGGGTTGTAAAGCTCTTTCACCGGTGAAGATAATGACGGTAACCGGAGAAGAAGCCCCGGCTAACTTCGTGCCAGCAGCCGCGGTAATACGAAGGGGGCTAGCGTTGTTCGGATTTACTGGGCGTAAAGCGCACGTAGGCGGACTTTTAAGTCAGGGGTGAAATCCCGGGGCTCAACCCCGGAACTGCCTTTGATACTGGAAGTCTTGGGG
+
CGGGGGGGGGGGGGGGGGGGGGGGGGFGGGGGGGGGGGGGGGGGGGGGGGGGGGGGGGGGGGGGGGGGGGGGGGGGGGGGGGGGGGGGGGGGGGGGGGGGGGGGGGGGGGGGGGGGGGGGGGGGAFGGGGGGGGGGGGGGGGGGGGGGGGGGGGGGGGGGGGGGGGGGGGGDGGGCCF@FGCGGGGGGGGGGGEEGGGGGGGGGGGDCFGGGGGGGGGGDGGGGGGGGGCDGGDCGGGGDFGGGB@>CFG>FFFF0FFD3<C>FFD@?:8B55>>78?F228A<><AAF:(4::A><####
@M05025:18:000000000-B3NL5:1:1101:12474:4199 1:N:0:CACTCA
GTTGAAACTCCTACGGGAGGCAGCAGTGGGGAATTTTGGACAATGGGGGAAACCCTGATCCAGCAATGCCGCGTGTGCGAAGAAGGCCTTCGGGTTGTAAAGCACTTTTGTCAGGGAAGAAATCCTTTGGGCTAATACCCTAGGGGGATGACGGTACCTGAAGAATAAGCACCGGCTAACTACGTGCCAGCAGCCGCGGTAATACGTAGGGTGCAAGCGTTAATCGGAATTACTGGGCGTAAAGCGTGCGCAGGCGGTTGTGTAAGACAGGTGTGAAATCCCCGGGCTTAACCTGGGTGAC
+
CGGGGGGGGGGGGGGGGGGGGGGGGGGGGGGGGGGGGGGGGGGGGGGGGGGGGGGGGGGGGGGGGGGGGGGGGGGGGGGDGGGGGGGGGGGGGGGGGGGGGGGGGGGGGGGGGGGGGGGGGGGGGGGGGGGGGGGGGGGGGGGGGGGGGGGGGGGGGGFGGGGGGGGGGGGGGGGGGGGGGGGGGGGGGGGGFGGGGGGGGGGGGG>@FGGGGGGGGGGGGGDGGGGGGGGGGGGGGGGGGGGGFFFD@GDBBFFFFEBGDGFFFBFFFFFFFFE2:<ADB:?6>;>;?F2472?1:####
@M05025:18:000000000-B3NL5:1:1101:21422:4230 1:N:0:CACTCA
GTTGAAACTCCTACGGGAGGCAGCAGTGGGGAATATTGCACAATGGGCGCAAGCCTGATGCAGCGACGCCGCGTGCGGGATGGAGGCCTTCGGGTTGTAAACCGCTTTTGTTCAAGGGCAAGGCACGGCTTCGGGCCGTGTTGAGTGGATTGTTCGAATAAGCACCGGCTAACTACGTGCCAGCAGCCGCGGTAATACGTAGGGTGCGAGCGTTATCCGGATGTATTGGGCGTAAAGGGCTCGTAGGCGGTTCGTCGCGTCCGGTGTGAAAGTCCATCGCCTAACGGTGGATCTGCGGCGC
+
CGGGGGGGGGGGGGGGGGGGGGGGGGFFFGGGGFGGGGGGGGGGGGGGGGGGGGGGGGGGGGGGGGGGGGGGGGGGGGGF7FGGGGGGGGGGGGEFGGGGGGGGGGGFGGFCGGGGGGGGGGGGGGGG+F7F@BFGGGGGD:F@FGGGGCFFGGGFFFFFAFGGGGGGGGEFFGGGGGFFGGGGGGGGGGDGCEEGGGGGCGGGCCEGDECEGCEFGGGD=5*<CFCC279CGD5FFGDGFFGD@>DC:D<:)7.,555C555;<6):8:6?@*=AF23:?((22071:>0<324-(####
@M05025:18:000000000-B3NL5:1:1101:10668:4248 1:N:0:CACTCA
GTTGAAACTCCTACGGGAGGCAGCAGTGGGGAATATTGGACAATGGGCGCAAGCCTGATCCAGCCATACCGCGTGGGTGAAGAAGGCCTTCGGGTTGTAAAGCCCTTTTGTTGGGAAAGAAATCCAGCCGGCTAATACCTGGTTGGGATGACGGTACCCAAAGAATAAGCACCGGCTAACTTCGTGCCAGCAGCCGCGGTAATACGAAGGGTGCAAGCGTTACTCGGAATTACTGGGCGTAAAGCGTGCGTAGGTGGTTATTTAAGTCCGTTGTGAAAGCCCTGGGCTCAACCTGGGCTGA
+
CGGGGGGGGFGGGGG>EEFGGGGGGGGGGGGEFFFFGFGGGGGGGGGGGGGGGGGGGGGGGGGGGGGGGGGGGEGGGEFGGGGGGGGGGGGGGGFFEFGFGDGGFGGFGGEGGGGGFGGGGGGGGFGGGGEGGGGGGGGGFGCFCFGFGGDFGGGG<FG?CFGG,EFEFGGFFGGGGGGGCCFGFGEGGGGGGGGGGGDGGEFFGF8CEDCFGDGGFCEEGG59CGDGGGGGCFGGGGGG3DCFFFEGEGB>EFFFF>:DDC476>?96<>FEBD<A>><,1<??B07??23<0((4####
@M05025:18:000000000-B3NL5:1:1101:12656:4259 1:N:0:CACTCA
GTTGAAACTCCTACGGGAGGCAGCAGTAGGGAATTTTCGTCAATGGGGGAAACCCTGAACGAGCAATGCCGCGTGAGTGAAGAAGGTCTTCGGATCGTAAAGCTCTGTTGTAAGTGAAGGACGGCTCATAGAGGAAATGCTATGGGAGTGACGGTAGCTTACCAGAAAGCCACGGCTAACTACGTGCCAGCAGCCGCGGTAATACGTAGGTGGCAAGCGTTATCCGGAATCATTGGGCGTAAAGGGTGCGTAGGTGGCGTACTAAGTCTGTAGTAAAAGGCAATGGCTCAACCATTGGTTG
+
CGGGGGGGGGGGGGGGGDGGGGGGGGGGGGGGGGGGGGGGGGGGGGGGGGGGGGGGGGGGGGGGGGGGGGGGGGGGGGGGGGGGGGGGGGGGGGGGGGGCGGGGGGGGGGGGGGGGGGGGGGGGGGGGGGGGGGCFGGGGFGGGGGGGGGGGGGGGEGGGGFGGGGGGGGGGGGGGGGGGGGGGGGGGGGGGGGGGGGGGGGGGGGCFFGGGGGGFFGGGGDGFGGGGGGGFGGGGGFGCDGGGFF@D@DDFDF43@>EGGGFFF>BBFFFBF6=>><91(((37:0:>?D???FA-####
@M05025:18:000000000-B3NL5:1:1101:21238:4353 1:N:0:CACTCA
GTTGAAACTCCTACGGGAGGCAGCAGTGGGGAATATTGCACAATGGGGGAAACCCTGATGCAGCGACGCCGCGTGAAGGAAGAAGTATCTCGGTATGTAAACTTCTATCAGCAGGGAAGAAAATGACGGTACCTGACTAAGAAGCCCCGGCTAACTACGTGCCAGCAGCCGCGGTAATACGTAGGGGGCAAGCGTTATCCGGATTTACTGGGTGTAAAGGGAGCGTAGACGGAAGAGCAAGTCTGATGTGAAAGGCTGGGGCTTAACCCCAGGACTGCATTGGAAACTGTTTTTCTACAAG
+
CGGGGGGGGGGGGGGGGEGGGGGGGGGGGGGGGGGGGGGGGGGGGGGGGGGGGGGGGGGGGGGGGGGGGGGGGFG@FGGGGGGGGGFGGFGGGFGGGGGGFGGGGGGGGF?EFAFGGGGFGGGGGGGGGGGGGGFGGGDGGGFDFCCGEDGGGGGGGGDDGGGGGGGGGGGGGGE8CFGGGGGGDGGDGGGGGGGGGGGGGGGGGGGGGGGGGGGG7FGGGGGGGG5EEFGGGCDFGGGFG:7DFB=CBGFF4FFFFFF:DC)8:4@A78D@@37:3:A2A>?FA>:)<A9<<<0<.####
@M05025:18:000000000-B3NL5:1:1101:10019:4400 1:N:0:CACTCA
GTTGAAACTCCTACGGGAGGCAGCAGTGGGGAATATTGGACAATGGGCGCAAGCCTGATCCAGCCATACCGCGTGGGTGAAGAAGGCCTTCGGGTTGTAAAGCCCTTTTGTTGGGAAAGAAATCCAGCCGGCTAATACCTGGTTGGGATGACGGTACCCAAAGAATAAGCACCGGCTAACTTCGTGCCAGCAGCCGCGGTAATACGAAGGGTGCAAGCGTTACTCGGAATTACTGGGCGTAAAGCGTGCGTAGGTGGTTATTTAAGTCCGTTGTGAGAGCCCTGGGCTCAACCTGGGGCCC
+
CGGGGGGGGGGGGGGGGGGGGGGGGGFGGGGGGGGGGGGGGGGGGGGGGGGGGGGGGGGGGGGGGGGGGDFGGGGGGGGGGGFGGFFGGGGGGDFEGGGGGGGGGGFGGGAEFFGGGGGGGGFFGGGGGGGGGGGGGGGGFFGGGGGGGGGGGGGGGGGGGGGGGGGGGGGGGGGGGGFGGCGGGGGGGGFGGGFGGGGGGGGGCECGGGGGGGGGGGGGGGDGGGGEDFFGGFGGGGGGGGGGFFEDBGDFFFF<F;FGGF=6829AFF.?:55>AA:6?:0<6<(4<B??:7<?F####
@M05025:18:000000000-B3NL5:1:1101:15614:4409 1:N:0:CACTCA
GTTGAAACTCCTACGGGAGGCAGCAGTAGGGAATTTTCGTCAATGGGGGAAACCCTGAACGAGCAATGCCGCGTGAGTGAAGAAGGTCTTCGGATCGTAAAGCTCTGTTGTAAGTGAAGAACGGCTCATAGAGGAAATGCTATGGGAGTGACGGTAGCTTACCAGAAAGCCACGGCTAACTACGTGCCAGCAGCCGCGGTAATACGTAGGTGGCAAGCGTTATCCGGAATCATTGGGCGTAAAGGGTGCGTAGGTGGCGTACTAAGTCTGTAGTAAAAGGCAATGGCTCAACCATTGCATC
+
CGGGGFGGGGGGGGGGGGGGGGGGGGGGGGGGGGGGGGGGGGGGGGGGGGGGGGGGGGGGGGGGGGGGGGGGGGGGGGGGGGGFGGGGGGGGGGGGGGGGGGGGGGGGGGGGGGGGGFGGGGGGGGGGGGGGFGGGGGGGGGGGGGGGGGGGGGGGGGGGGGGGGGGGGGGGGGGGGGGGGGGGGGGGGGGGGFGGGGGEGGGGGGEFGGGGGGGGCFGEGDGGGGGGGCFDFGGGGGG>DGGGFFFGFG>:EFFBFFFGGC>BFFFFFFFBBFF>AFFFFFFFFFBF>DBFFF?<)####
@M05025:18:000000000-B3NL5:1:1101:16104:4422 1:N:0:CACTCA
GTTGAAACTCCTACGGGAGGCAGCAGTGGGGAATATTGCACAATGGGGGAAACCCTGATGCGGCGACGCCGCGTGAAGGAAGAAGTATCTCGGTATGTAAACTTCTATCAGCAGGGAAGAAAATGACGGTACCTGACTAAGAAGCCCCGGCTAACTACGTGCCAGCAGCCGCGGTAATACGTAGGGGGCAAGCGTTATCCGGATTTACTGGGTGTAAAGGGAGCGTAGACGGAAGAGCAAGTCTGATGTGAAAGGCTGGGGCTTAACCCCAGGACTGCATTGGAAACTGTTTTGCTATGCC
+
CGGGGGGGGGGGGGGGGGGGGGGGGGFGGGGGGGGGGGGGGGGGGGGGGGGGGGGGGGGGGGGGGGGGGGGGGGGGGGGGGGGGGGGGGGGGGGGGGGGGGGGGGGGGGGGGGGGGGGGGGGGGGGGGGGGGGGGGGGGGGGGGGGGGGGGGGGGGGGGGGGGGGGGGGGGGGGGGGGGGGFGGGGGGGGGGGGGGGFGGGGGGGGGGGGGG:CG7CGGGGGGGGGDEEGDDGDGGGGGGG:7CFFFGFGFFFFFFFFDGCDDFFFF<F::@FFF0:?<>B?:?FBBBA<AA<()6.####
@M05025:18:000000000-B3NL5:1:1101:4985:4441 1:N:0:CACTCA
GTTGAAACTCCTACGGGAGGCAGCAGTAGGGAATCTTCGGCAATGGACGGAAGTCTGACCGAGCAACGCCGCGTGAGTGAAGAAGGTTTTCGGATCGTAAAACTCTGTTGTTAGAGAAGAACAAGGATGAGAGTAGAATGTTCATCCCTTGACGGTATCTAACCAGAAAGCCACGGCTAACTACGTGCCAGCAGCCGCGGTAATACGTAGGTGGCAAGCGTTGTCCGGATTTATTGGGCGTAAAGCGAGCGCAGGCGGTTTCTTAAGTCTGATGTGAAAGCCCCCGGCTCAACCGGGACCT
+
CGGGGGGGGGGGGGGGGGGGGGGGGGFFGGGGGGGGGGGGGGGGGGGGGEGGGGGGGGGDGGGGGGFGGGGGGGGGGGGGFGGGGGGGGGGGGGGDGGGGGGGGGGGGGFFGGGGGGGGGGGGGGGG?FFGGGGGGGGGGGGGGGFFGGGGGGGGGGGGGGGFFFGGGGFGGGGGGGGGGGGGGGGGGGGGGGFGCEDGGGE=FGGGGGGEFGGGGGGGECGGGGGGGGCDFGFDGGGDGGGGGFFFC@DBEFFFFFE))7:7@FA=<B<FFFFFB<<<<?(236619;?<2<<>>F####
@M05025:18:000000000-B3NL5:1:1101:24351:4488 1:N:0:CACTCA
GTTGAAACTCCTACGGGAGGCAGCAGTAGGGAATTTTCGTCAATGGGGGAAACCCTGAACGAGCAATGCCGCGTGAGTGAAGAAGGTCTTCGGATCGTAAAGCTCTGTTGTAAGTGAAGAACGGCTCATAGAGGAAATGCTATGGGAGTGACGGTAGCTTACCAGAAAGCCACGGCTAACTACGTGCCAGCAGCCGCGGTAATACGTAGGTGGCAAGCGTTATCCGGAATCATTGGGCGTAAAGGGTGCGTAGGTGGCGTACTAAGTCTGTAGTAAAAGGCAATGGCTCAACCATTGTCCA
+
CGGGGGGGGGGGGGGGGGGGGGGGGGGGGGGGGGGGGGGGGGGGGGGGGGGGGGGGGGGGGGGGGGGGGGGGGGGGGGGGGGGGGGGGGGGGGGGGGGGGGGGGGGGGGGGGGGGGGGGGGGGGGGGGGGGEFGGGGGGGGGGGGGGGGGGGGGGGGGGGGGGGGGGGGG@FGGGGGGGGGGGGGGGGGGGGGGGGGGGGGGGGGGGGGGGGDGCFGFEGGDGGGGEECGGGGGGGGGGGG37D?DFGFGBFDFFFFFFGGGFF43BBFAFFFFF>BAFFFFFFFF:?B>BFFF?F)####
@M05025:18:000000000-B3NL5:1:1101:5783:4502 1:N:0:CACTCA
GTTGAAACTCCTACGGGAGGCAGCAGTAGGGAATCTTCCACAATGGACGAAAGTCTGATGGAGCAACGCCGCGTGAGTGAAGAAGGGTTTCGGCTCGTAAAGCTCTGTTGGTAGTGAAGAAAGATAGAGGTAGTAACTGGCCTTTATCTGACGGTAATTACTTAGAAAGTCACGGCTAACTACGTGCCAGCAGCCGCGGTAATACGTAGGTGGCAAGCGTTGTCCGGATTTATTGGGCGTAAAGCGAGTGCAGGCGGTTCAATAAGTCTGATGTGAAAGCCTTCGGCTCAACCGGAGAGCC
+
CGGGGGGGGGGGGGGGGGGGGGGGGGGGGGGGGGGGGGGGGGGGGGGGGGGGGGGGGGGGGGGGGGGGGGGGGGGGGGGGGGGGGGGGGGGGGGGGFFGGGGGGGCFFGGGGGGGGGGGGGGGGGGGGGGGGGGGGGGGGGGGGGGGGGGGGGGGGGGGGGGGGGGGGGGGGGGGGGGGGGGGGGGGGGGGGGGGGGGGGGDGGGGGGGGGGGGGGGGGGCECGGGGE=CDGGGGGGGGGG<DGFEEGFGFFFF30@<37FGFFFFFBFDFF?FFFBDF?BB2<F09??2>B?69;,####
@M05025:18:000000000-B3NL5:1:1101:11539:4545 1:N:0:CACTCA
GTTGAAACTCCTACGGGAGGCAGCAGTGGGGAATATTGCACAATGGGGGAAACCCTGATGCAGCGACGCCGCGTGAAGGAAGAAGTATCTCGGTATGTAAACTTCTATCAGCAGGGAAGAAAATGACGGTACCTGACTAAGAAGCCCCGGCTAACTACGTGCCAGCAGCCGCGGTAATACGTAGGGGGCAAGCGTTATCCGGATTTACTGGGTGTAAAGGGAGCGTAGACGGAAGAGCAAGTCTGATGTGAAAGGCTGGGGCTTAACCCCAGGACTGCATTGGAAACTGTGTTTCTACAGG
+
CGGGGGGGGGGGGGGGGGGGGGGGGGGGGGGGGGGGGGGGGGGGGGGGGGGGGGGGGGGGGGGGGGGGGGGGGGGGGGGGGGGGGGGGGGGGGGGGGGGGGGGGGGGGGGGGGGGGGGGGGGGGGGGGGGGGGGGGGGGGGGGGGGGGGGGGGGGGGGGGGGGGGGGGGGGGGGGGGGGGGGGGGGGGGGGGGGGGGGGGGG=EGGGGFGGGGGGGGGGGGGGGGGGGGGGGGGGGGGGGGGGGFFFGFGFFFFFFFF:DDGFFFDF>>?FFFFF??BF92>BFFBFBFD)61:BF4####
@M05025:18:000000000-B3NL5:1:1101:7965:4557 1:N:0:CACTCA
GTTGAAACTCCTACGGGAGGCAGCAGTGGGGAATATTGCACAATGGGGGAAACCCTGATGCAGCGACGCCGCGTGAAGGAAGAAGTATTTCGGTATGTAAACTTCTATCAGCAGGGAAGAAAATGACGGTACCTGACTAAGAAGCCCCGGCTAACTACGTGCCAGCAGCCGCGGTAATACGTAGGGGGCAAGCGTTATCCGGATTTACTGGGTGTAAAGGGAGCGTAGACGGCATGGCAAGTCTGGTGTGAAAGGCAGGGGCTCAACCCCTGGACTGCATGGGAAACTGTCAGGCTGTATG
+
CGGGGGGGGGGGGGGGGGGGGGGGGGGGGGGGGGGGGGGGGGGGGGGGGGGGGGGGGGGGGGGGGGGGGGGGGGGGGGGGGGGGGGGGGGGGGGGGGGFGGGGGGGGGGGGGGGGGGGGGGGGGGGGGGGGGDGGF?FDGGGGGG@FEGGGGEGGGGFFFGGGCFGGGG>FGGGEGGGGGGGGFGGGDDEGGGGGDGGGGGGDGGG7FGGGGGGEFCCCFGGGGGGGGGGGGGGDGGGFGGG>DFF=FFGFFFF>?FFFGGG>:9853.4>FF4>?FFFF)8?B?6144<BFFF70:####
@M05025:18:000000000-B3NL5:1:1101:18751:4579 1:N:0:CACTCA
GTTGAAACTCCTACGGGAGGCAGCAGTGGGGAATATTGCACAATGGGCGCAAGCCTGATGCAGCCATGCCGCGTGTGTGAAGAAGGCCTTCGGGTTGTAAAGCACTTTCAGCGAGGAGGAAGGCATTAAGGTTAATAACCTTAGTGATTGACGTTACTCGCAGAAGAAGCACCAGCTAACTCCGTGCCAGCAGCCGCGGTAATACGGAGGGTGCAAGCGTTAATCGGAATTACTGGGCGTAAAGCGCACGCAGGCGGTTTGTTAAGTCAGATGTGAAATCCCCGAGCTTAACTTGGGATGA
+
CGGGGGGGGGGGGGGGGGGGGGGGGGGGGGGGGGGGGGGGGAFGGGGGGGGGGGGGGGGGGGGGGGGGGGGGGGGEGGGGGGGGFFGEGGGGGGGGGEFGGGGGGGGGGGGG7=FGFFGGGGGGFGGGGGGGG9FGFGGGGEFGFGGGGAFGGFGGGCGGGGGGGGFFFFFEDGF>EFGGGGFEFCCFGEGGGGFGGGEGEE@FACCCCCEEECCFFGG5E*CGCFGEGGCFFCC7FGGGGGFGB>5C5D3.;B>>5BEGG5?FFFFA426@?464<4><?>?966>BBABA44)8:####
@M05025:18:000000000-B3NL5:1:1101:9709:4628 1:N:0:CACTCA
GTTGAAACTCCTACGGGAGGCAGCAGTGGGGAATTTTGGACAATGGGGGAAACCCTGATCCAGCAATGCCGCGTGTGCGAAGAAGGCCTTCGGGTTGTAAAGCACTTTTGTCAGGGAAGAAATCCTTTGGGCTAATACCCTAGGGGGATGACGGTACCTGAAGAATAAGCACCGGCTAACTACGTGCCAGCAGCCGCGGTAATACGTAGGGTGCAAGCGTTAATCGGAATTACTGGGCGTAAAGCGTGCGCAGGCGGTTGTGTAAGACAGGTGTGAAATCCCCGGGCTTAACCTGGGACAA
+
CGGGGGGGGGGGGGGGGGGGGGGGGGGGGGGGGGGGGGGGGGGGGGGGGGGGGGGGGGGGGGGGGGGGGGGGGGGGGGGGGGGGGGGGGGGGGGFGGGGGGGGGGGGGGGGGGGGGGGGGGGGGGGGGGGGGGGGGGGFGGGGGGGGGGGGGGGGGGGGGGGGGGGGGGGGGGGGGGGGGGGGGGGGGGGGGGGGGGGGGDGGGGGGGGGGGGGGCGGE7CGGGGGGGGGGGGGGGGGGGDCGGFFBGEGEBFFFFFFFGGGF??BFBFFFFFFFAAA>A:0:9B>FFF:>A<BF0:####
@M05025:18:000000000-B3NL5:1:1101:10112:4679 1:N:0:CACTCA
GTTGAAACTCCTACGGGAGGCAGCAGTGGGGAATTTTGGACAATGGGCGCAAGCCTGATCCAGCAATGCCGCGTGAGTGAAGAAGGCCTTCGGGTTGTAAAGCTCTTTTGTCAGGGAAGAAACGGGATTGGCTAATATCCAGTCCTAATGACGGTACCTGAAGAATAAGCACCGGCTAACTACGTGCCAGCAGCCGCGGTAATACGTAGGGTGCAAGCGTTAATCGGAATTACTGGGCGTAAAGCGTGCGCAGGCGGTTTTGTAAGTCTGTCGTGAAATCCCCGGGCTCAACCTGGGGTTT
+
CGGGGGGGGGGGGGGGGGGGGGGGGGGGGGGGGGGGGGGGGGGGGGGGGGGGGGGGGGGGGGGGGGGGGGGGGGGEGGGGGGGGGGGGGGGGGGGGGGGGGGGGGGGGGGGGGGGGGGGGGGGGGGGGGGGGFGGGGGGGGGGGGGGGGGGGGGGGEGGGGGGGGGGGGGGGGEGGGGGGGGFGG>FGGGGGGGGGGGGCGGGGGGGFGGGGGEGGGFEGE5:FGGGGGGGGGGGGGGGGGGFGFFDG>D>B>EFFFEECFFFFFFFBFFFFFF@8?FFA(83199(4<???FF???####
@M05025:18:000000000-B3NL5:1:1101:11692:4699 1:N:0:CACTCA
GTTGAAACTCCTACGGGAGGCAGCAGTAGGGAATTTTCGTCAATGGGGGAAACCCTGAACGAGCAATGCCGCGTGAGTGAAGAAGGTCTTCGGATCGTAAAGCTCTGTTGTAAGTGAAGAACGGCTCATAGAGGAAATGCTATGGGAGTGACGGTAGCTTACCAGAAAGCCACGGCTAACTACGTGCCAGCAGCCGCGGTAATACGTAGGTGGCAAGCGTTATCCGGAATCATTGGGCGTAAAGGGTGCGTAGGTGGCGTACTAAGTCTGTAGTAAAAGGCAATGGCTCAACCATTGGCGG
+
CGGFGFGGCGGFFGGGGGGGGGGGGGGGGGGGGGGGGGGGGGGGGGGGGGGGGFGDGGGGGGGGGGGGGGGGGGGGFGGGEGGGGGFGGFGGGG7FG@FCFGGGFGDFEFGFGGGGGGGGGGGDDGGFGEGGGGGGGGGGFFGGGFFEGGGGGGGGGFGGGGGFGGGGGGGGGGEGGGGGDFGDFGGGGGDDFGGGGGGEGDGFFG?5CCFGGGGFFGGGG5FGGDGAEFGGGFFFFGGGGGCCFBFD5C)5551,55@57C)*=:44B<6/=094<<<<B?:??7((5<<?F<<9)####
@M05025:18:000000000-B3NL5:1:1101:20749:4757 1:N:0:CACTCA
GTTGAAACTCCTACGGGAGGCAGCAGTAGGGAATCTTCCACAATGGACGAAAGTCTGATGGAGCAACGCCGCGTGAGTGAAGAAGGGTTTCGGCTCGTAAAGCTCTGTTGGTAGTGAAGAAAGATAGAGGTAGTAACTGGCCTTTATTTGACGGTAATTACTTAGAAAGTCACGGCTAACTACGTGCCAGCAGCCGCGGTAATACGTAGGTGGCAAGCGTTGTCCGGATTTATTGGGCGTAAAGCGAGTGCAGGCGGTTCAATAAGTCTGATGTGAAAGCCTTCGGCTCAACCGGAGCGGC
+
CGGGGGGGGGGGGGGGGGGGGGGGGGGGGGGGGGGGGGGGGGGGGGGGGGGGGGGGGGGGGGGGGGGGGGGGGGGGGGGGGGGGGGGGGGGGGGGGGGGGGGGGGGGGGGGGGGGGGGGGGGGGGGGGGGGGGGGGGGGGGGGGGGGGGGGGGGGGGGGGGGGGGGGGFGGGGGGGGGGGGGGGGGGGGGGGGGGGGGGGGGGGGGGGGGGGGGGGGGGEGGGGGGG5*87FGGG6DFGGGGGGFBBGFGFFFFDFF;DDCFFFFFFAFBFFFF?AA9A???A?F?FFF?FFFFF9,####
@M05025:18:000000000-B3NL5:1:1101:11210:4761 1:N:0:CACTCA
GTTGAAACTCCTACGGGAGGCAGCAGTAGGGAATCTTCCACAATGGACGAAAGTCTGATGGAGCAACGCCGCGTGAGTGAAGAAGGGTTTCGGCTCGTAAAGCTCTGTTGGTAGTGAAGAAAGATAGAGGTAGTAACTGGCCTTTATTTGACGGTAATTACTTAGAAAGTCACGGCTAACTACGTGCCAGCAGCCGCGGTAATACGTAGGTGGCAAGCGTTGTCCGGATTTATTGGGCGTAAAGCGAGTGCAGGCGGTTCAATAAGTCTGATGTGAAAGCCTTCGGCTCAACCGGAGCCTC
+
CGGGGGGGGGGGGGGGGGGGGGGGGGEFGGGGGGGGGGGGGGGGGFGGGGGGGGGGGGGGGGGGGGFGGGGGGGGCGGGGFGFGFFGGGGGGGGGGGGGGGGGFGGGGGGGFFFGGCCFF8EGEFGGGFGGGGGGGGGGGGGGGGGGGGGFGGGGGGGGGGGGGGGGGGGGGGGGGDGGGGGGGGFGFECGGFDFEGGGEGEGDFGFGGGFGGFGGGGEE5ECFGGG*AD4::CFGGFGGGDFGF3>DBF6=@>>;D55DGGF4FA=.=<BBFFFFFAA?07A>??>FF>>B?>B9(####
@M05025:18:000000000-B3NL5:1:1101:4869:4777 1:N:0:CACTCA
GTTGAAACTCCTACGGGAGGCAGCAGTAGGGAATCTTCCACAATGGACGAAAGTCTGATGGAGCAACGCCGCGTGAGTGAAGAAGGGTTTCGGCTCGTAAAGCTCTGTTGGTAGTGAAGAAAGATAGAGGTAGTAACTGGCCTTTATTTGACGGTAATTACTTAGAAAGTCACGGCTAACTACGTGCCAGCAGCCGCGGTAATACGTAGGTGGCAAGCGTTGTCCGGATTTATTGGGCGTAAAGCGAGTGCAGGCGGTTCAATAAGTCTGATGTGAAAGCCTTCGGCTCAACCGGAGGAGC
+
CGGGGGGGGGGGGGGGGGGGGGGGGGGGGGGGGGGGGGGGGGGGGGGGGGGGGGGFGGGGGGGGGGGGGGGGGGGBFGGGFFGGGGGFGGGGGGGGGGGGGGGGGGGGGGGEFFFGGFGGGFEFFCFFFGGGGGGGGGFGGGGGGGGGGGGFGGGGGGGFGGGGFCGGGGGGGGGGGGGGGGGDGGGGGGGGGGCEGGGGGGGGGGCGGGGFCGGGGCECGGGGGDEC57*;DFFGGGGGGD9FF:@GFGFFFFFBE;>DGGFFFFFDF>=BFF*)).418(<<?0>????FBB>93####
@M05025:18:000000000-B3NL5:1:1101:23687:4791 1:N:0:CACTCA
GTTGAAACTCCTACGGGAGGCAGCAGTGGGGAATATTGGACAATGGGCGCAAGCCTGATCCAGCCATACCGCGTGGGTGAAGAAGGCCTTCGGGTTGTAAAGCCCTTTTGTTGGGAAAGAAATCCAGCCGGCTAATACCTGGTTGGGATGACGGTACCCAAAGAATAAGCACCGGCTAACTTCGTGCCAGCAGCCGCGGTAATACGAAGGGTGCAAGCGTTACTCGGAATTACTGGGCGTAAAGCGTGCGTAGGTGGTCGTTTAAGTCCGTTGTGAAAGCCCTGGTCTCAACCTGGGCATC
+
CCGGGGGGGGGGGGGGGGGEEGGGGFGGGGGGGGGGFFGGGGGGGGFGGGGGGGFFGGGGGGGGGGFGGGGGGGGGGGGGFFFGFGGGGGGGGGGEEGGGGGGGFGCFGGGGGGDFGGGGGGGGGFGFGGCGGGGGGGGGGGFGG>FGGGGGGGGGFGGGGGGFFFGFGGGGGGGG5@FFGFGGFFGGF6ECEGGGGGGEEEGFGGGGECCFGDDDCC7AEEEGGGGGGFFGFCFCDCGGDCGFFDF*))07>BFF<B=DD3558469FFFF3756)4)(3-466()46A>?00(4,####
@M05025:18:000000000-B3NL5:1:1101:7371:4867 1:N:0:CACTCA
GTTGAAACTCCTACGGGAGGCAGCAGTGGGGAATATTGGACAATGGGCGCAAGCCTGATCCAGCCATGCCGCGTGGGTGAAGAAGGCCTTCGGGTTGTAAAGCCCTTTTGTCCGGGAAGAAATCGTCTGGGCTAATACCCCGGGCGGATGACGGTACCGGAAGAATAAGCACCGGCTAACTTCGTGCCAGCAGCCGCGGTAATACGAAGGGTGCAAGCGTTACTCGGAATTACTGGGCGTAAAGCGTGCGTAGGCGGTTCGTTAAGTCCGATGTGAAAGCCCTGGGCTCAACCTGGGCATG
+
CGGGGGGGGGGGGGGGGGGGGGGGGGGGGGGGGGGGGGGGGGGGGGGGGGGGGGGGGGGGGGGGGGGGGGGGGGGGGGGGGGGGGGGGGGGGGGGGGGGGGGGGGGGGGGGGGGGGGGGGGGGGGGGGGGGGGGGGGGGGGGGGGGGGGGGGGGGGGGGGCGGGGGGGGGGGGGGGGGGGGGGGGGGGGGGGGGGGGGGGGGGGGGGGGGGGGGGGFGGGGGGFGGGGGGGGGGGGGGGGGGGFFFEGFGFFFFFFFFFGGGFFFFF<FFD5>:FA<>BBFFFBBFF?B>?FF?BFB####
@M05025:18:000000000-B3NL5:1:1101:26118:4886 1:N:0:CACTCA
GTTGAAACTCCTACGGGAGGCAGCAGTAGGGAATCTTCCACAATGGACGAAAGTCTGATGGAGCAACGCCGCGTGAGTGAAGAAGGGTTTCGGCTCGTAAAGCTCTGTTGGTAGGGAAGAAAGATAGAGGTAGTAACTGGCCTTTATTTGACGGTAATTACTTAGAAAGTCACGGCTAACTACGTGCCAGCAGCCGCGGTAATACGTAGGTGGCAAGCGTTGTCCGGATTTATTGGGCGTAAAGCGAGTGCAGGCGGTTCAATAAGTCTGATGTGAAAGCCTTGGGCTCAACCGGAGGCTT
+
CC<EFGGGAFEGGCGGEECFEBEEFFFGGGGFFEC@EFEFCEFEFGFFFGCFGEEFGFGGGEGGCF8BCGE@FGGEC?DG9FGFFFGGG@CFEG<FFG=<?FFFA,BC,CEB<D+BE4B4FEF8F<?FCFEF?A5@FFGFGGCFFFDF,A=9CGGFB<;=FAAFG9FFF;;FF@EGEGGCEAFGFFFGGGGFE>5:4?8C*=CFFF<,4:CEDE*+/CE555=FCE5**/*CD>CFG<<1)91*005C)/4@F>EFD>577:*@4-@<?<@=7FF2666:1(-)51,4:BF?B9243####
@M05025:18:000000000-B3NL5:1:1101:5387:4902 1:N:0:CACTCA
GTTGAAACTCCTACGGGAGGCAGCAGTGAGGAATATTGGTCAATGGGCGAGAGCCTGAACCAGCCAAGTCGCGTGAAGGATGACGGCCCTACGGGTTGTAAACTTCTTTTGTCAGGGAGCAATTGAGCCCACGTGTGGGCTTAGCGAGAGTACCTGAAGAAAAAGCATCGGCTAACTCCGTGCCAGCAGCCGCGGTAATACGGAGGATGCGAGCGTTATCCGGATTTATTGGGTTTAAAGGGTGCGTAGGCGGAATATCAAGTCAGCGGTAAAAATTCGGGGCTCAACCCCGTCGTGGATC
+
CGGGGGGGGGGGGGGGGGGGGGGGGGFGGGGGGGGGGGGGGGGGGGGGGGGGGGGGGGGGGGGGGGGGGGGGGGGGGGGGGGGGGGGGGGGGGGGCFGGGGGGGGGGGGGGGGGGGGFEGGGGGFGGGGGGGGGGGGGGGGGGGGGFEGGGGFGGGGGGFFDGGGGGGGGGGGGGGGGGGGGGGGGGGGGGGGGGGGGGFFGGGGGECFGGGGCEEG5CCCGEE=7CFFGGGG>*94>FGFGFGBD>DFGFBE>B6??@CCG?F?A@FF?DEFFFFFA<?9>>(18<?B0:>1:;96####
@M05025:18:000000000-B3NL5:1:1101:16057:4938 1:N:0:CACTCA
GTTGAAACTCCTACGGGAGGCAGCAGTGGGGAATATTGCACAATGGGCGCAAGCCTGATGCAGCCATGCCGCGTGTATGAAGAAGGCCTTCGGGTTGTAAAGTACTTTCAGCGAGGAGGAAGGTGTTGTGGTTAATAACCGCAGCAATTGACGTTACTCGCAGAAGAAGCACCGGCTAACTCCGTGCCAGCAGCCGCGGTAATACGGAGGGTGCAAGCGTTAATCGGAATTACTGGGCGTAAAGCGCACGCAGGCGGTCTGTCAAGTCGGATGTGAAATCCCCGGGCTCAACCTGGGTCCG
+
CGGGGGGGGGGGGGGGGGGGGGGGGGGGGGGGGGGGGGGGGGGGGGGGGGGGGGGGGGGGGGGGGGGGGGGGGGGGGGGGGGGGGGGGGGGGGGGGGGGGGGGGGGGGGGGGGGGGDGGGGGGGGGGGGGGGGGGGGGGGGGGGGGGGGGGGGGGGGGGGGGGGGGGGGGGGGGGGGGGGGGGGGGGGGGGGGGGGGGGGGGGGGGGGGGGGGGGGGGGGGGGGGGGGGGGGGGGGGGDGGGGGFD>DBDEFFBFBFFFGGFFFFFFFFFF3@FF<ABFFBFFFFFFFFF?BFFFFF####
@M05025:18:000000000-B3NL5:1:1101:15865:4978 1:N:0:CACTCA
GTTGAAACTCCTACGGGAGGCAGCAGTGGGGAATCTTCCACAATGGACGAAAGTCTGATGGAGCAACGCCGCGTGAGTGAAGAAGGGTTTCGGCTCGTAAAGCTCTGTTGGTAGTGAAGAAAGATAGAGGTAGTAACTGGCCTTTATTTGACGGTAATTACTTAGAAAGTCACGGCTAACTACGTGCCAGCAGCCGCGGTAATACGTAGGTGGCAAGCGTTGTCCGGATTTATTGGGCGTAAAGCGAGTGCAGGCGGTTCAATAAGTCTGATGTGAAAGCCTTCGGCTCAACCGGAGCAAT
+
CGGGGGGGGGGGGGGGGGGGGGGGGGFGGGGGGGGGGGGGGGGGGGGGGGGGGGGGGGGGGGGGGGGGGGGGGGGGGFGGGGGGGGGGGGGGGGGGGGGFGGGGGGGGGGGGGGGGGGGFFFFFGEFFGGGGGGFGGGGGGGGGGGGGGGG9FGGGGGGGGGGGGGGGGGFGGGGGGGGGGGGGGGGGGGGGGGGGGGGGGGGFGFGGGGGGGGGGGFGEGGGGGGGG5>CFGGGGGDDGGG<FFD)/.9@FFFFFFFECD7@FF>BA?9?46=FF424<??7<0:0(38<B?;(-(####
@M05025:18:000000000-B3NL5:1:1101:14063:4988 1:N:0:CACTCA
GTTGAAACTCCTACGGGAGGCAGCAGTAGGGAATCTTCCACAATGGACGAAAGTCTGATGGAGCAACGCCGCGTGAGTGAAGAAGGGTTTCGGCTCGTAAAGCTCTGTTGGTAGTGAAGAAAGATAGAGGTAGTAACTGGCCTTTATTTGACGGTAATTACTTAGAAAGTCACGGCTAACTACGTGCCAGCAGCCGCGGTAATACGTAGGTGGCAAGCGTTGTCCGGATTTATTGGGCGTAAAGCGAGTGCAGGCGGTTCAATAAGTCTGATGTGAAAGCCTTCGGCTCAACCGGAGCCCG
+
CGGGGGGGGGGGGGGGGCEFFGGGGGGGGGGGGGGGGGGGGGGGGGGGGEFGFGGFFEFF9FGGGGGGGGGGGCGGGFFGGGGDGGGGGGGDGGGGGGCGGFGG@F<FGGG?EFFFA,C,<<B<9FFCFDF<FFGAFGG8D=<>AFCFGGC9BFFGGGGGFGGF9CFFD9FDFGD>B@F6F9E:DECGGFG:>FGCGGG=EEFGFGCC8C:CFCCCFFG>CEGGGGG:C3;7FFFGFFD/9C7C47)1.CB??FF0:557*:=*16/<=2*9*175924<0:7)42(,-224<901(####
@M05025:18:000000000-B3NL5:1:1101:21009:4993 1:N:0:CACTCA
GTTGAAACTCCTACGGGAGGCAGCAGTAGGGAATTTTCGTCAATGGGGGAAACCCTGAACGAGCAATGCCGCGTGAGTGAAGAAGGTCTTCGGATCGTAAAGCTCTGTTGTAAGTGAAGAACGGCTCATAGAGGAAATGCTATGGGAGTGACGGTAGCTTACCAGAAAGCCACGGCTAACTACGTGCCAGCAGCCGCGGTAATACGTAGGTGGCAAGCGTTTTCCGGAATCATTGGGCGTAAAGGGTGCGTAGGTGGCGTACTAAGTCTGTAGTAAAAGGCAATGGCTCAACCAGTGTAGA
+
CGGGGGGGFGGGFFGGGE:CFEGGGGGGGGGGGG<FFGGFFGGGGGGGGCGGGGGGGGGGGCFGGFFGGGECCCF,CFFEFCEC9=FFFGFGEFGGGGF<BFF?,?FDEF?D9AFGFFGGGFGGGGDFG9<D9<<>EGGG9?DDGG8F:=FGGDGGGGG9AFGDFEFGGG?:DGCEEGGGFF773>C8EEGGCFCEGGC4*AC?9:>@FEGDGGGGGC5=E*:<<CEE5DG7C:7><CDD3**:?DFD3C@@EBF?>FBD)/)0/.92@2*9@F6)-.4(((37?7B?7,),,((64####
@M05025:18:000000000-B3NL5:1:1101:6916:5027 1:N:0:CACTCA
GTTGAAACTCCTACGGGAGGCAGCAGTAGGGAATCTTCCACAATGGACGAAAGTCTGATGGAGCAACGCCGCGTGAGTGAAGAAGGGTTTCGGCTCGTAAAGCTCTGTTGGTAGTGAAGAAAGATAGAGGTAGTAACTGGCCTTTATTTGACGGTAATTACTTAGAAAGTCACGGCTAACTACGTGCCAGCAGCCGCGGTAATACGTAGGTGGCAAGCGTTGTCCGGATTTATTGGGCGTAAAGCGAGTGCAGGCGGTTCAATAAGTCTGATGTGAAAGCCTTCGGCTCAACCGGAGCACC
+
CGGGGGGGGGGGGGGEGGGGGGGGGGCGGGGGGGGGGGGGGGGGGGFGGGGGGFGGGGGGGGGGGGGGFGGDGFGGGGGGGGGGDFGGDGGGGGGGDEGGGGGGGGGFGGFEFFAFCFGGGGGGGGFGGGGGGGGGGGGFGGGGGGGGGGGGGGGGGGFGGGGGFFFG@AAFFGGGGGGGGCFGFGGGGGGGGE>EGGGG5EGFCECFAC9<C:E6=71*:ECFGEGEGG*::@FFFC595*50/77)8**8@F:1>)<CCD4/*)/.9964*//-.4).2(8>::088<>0<BB9(####
@M05025:18:000000000-B3NL5:1:1101:19901:5044 1:N:0:CACTCA
GTTGAAACTCCTACGGGAGGCAGCAGTGGGGAATATTGGACAATGGGCGCAAGCCTGATCCAGCCATACCGCGTGGGTGAAGAAGGCCTTCGGGTTGTAAAGCCCTTTTGTTGGGAAAGAAATCCAGCCGGCTAATACCCGGTTGGGATGACGGTACCCAAAGAATAAGCACCGGCTAACTTCGTGCCAGCAGCCGCGGTAATACGAAGGGTGCAAGCGTTACTCGGAATTACTGGGCGTAAAGCGTGCGTAGGTGGTCGTTTAAGTCCGTTGTGAAAGCCCTGGGCTCAACCTGGGGAAG
+
CCFGGFFGGGGGGGGGCBCEEGGGGG<@DF:BFFGCF9FGCFGGGCFGGDFEEGGGG@FAF9C<FFGEFGGGECGGGFGGGGC<=FFCEFFFGGGDEGGGGEGEEFFGGGB@FF>FF<FGFGGGGGGG?EEG@EDEGBFDFF@FGEDGG7FFEGGF@99BFCFFGGGCFF=F:*BEC88DC,@:=@E>,?ECFGGE5:CEEEF7@E*3*=::E=<:95CECEE:?GGCEFF*CCFG45)1)/9C?D:C>C>BEF/8>B43177;94B2@6F).074><4<2?<B?1:?6?)1(,3:4####
@M05025:18:000000000-B3NL5:1:1101:25456:5050 1:N:0:CACTCA
GTTGAAACTCCTACGGGAGGCAGCAGTGGGGAATATTGCACAATGGGCGAAAGCCTGATGCAGCGACGCCGCGTGAGGGATGACGGCCTTCGGGTTGTAAACCTCTTTCAGTAGGGAAGAAGCGAAAGTGACGGTACCTGCAGAAGAAGCGCCGGCTAACTACGTGCCAGCAGCCGCGGTAATACGTAGGGCGCAAGCGTTATCCGGATTTATTGGGCGTAAAGAGCTCGTAGGCGGTTTGTCGCGTCTGCCGTGAAAGTCCGAGGCTCAACCTCGGATCTGCGGTGGGTACGGGCAGCTT
+
CGGGGGGGGGGGGGGGGGGGGGGGGGFGGGGGGGGGGGGGGGGGGGGGGGGGGGGGGGGGGGGGGGGGGGGGGGGGGGGGGGGGGGGGGGGGGGGGGGGGGGGGGGGGGGGFDGGGGGGGGGDGFGGGFGGGGGGGGGGGGGGGGGGGGGGEGEGGGGGGGGGGGGGGGGGGGFGGGGGGGGGGGGGGGGGGGGGGGGGGGEGGGGGGGGGGGGGGGFEEGEFGGCC?7DGGGD7D35)9DFGGFFEG3CFF:8>:FFFGGGFEFFF<FFF?F?FFFFFFFFA>B?9;>FA:?>B>(####
@M05025:18:000000000-B3NL5:1:1101:21577:5066 1:N:0:CACTCA
GTTGAAACTCCTACGGGAGGCAGCAGTGGGGAATATTGGACAATGGGCGCAAGCCTGATCCAGCCATGCCGCGTGAGTGATGAAGGCCTTAGGGTTGTAAAGCTCTTTCACCGGAGAAGATAATGACGGTATCCGGAGAAGAAGCCCCGGCTAACTTCGTGCCAGCAGCCGCGGTAATACGAAGGGGGCTAGCGTTGTTCGGAATTACTGGGCGTAAAGCGCACGTAGGCGGATATTTAAGTCAGGGGTGAAATCCCAGAGCTCAACTCTGGAACTGCCTTTGATACTGGGTATCTTAGGT
+
CGGGGGGGGGGGGGGGGGGGGGGGGGGGGGGGGGGGGGGGGGGGGGGGGGGGGGGGGGGGGGGGGGGGGGGGGGGGGGGGGGFGGGGGGGGGGGGGGGGGGGGGGGGGGGGGGGGGGGGGGGGGGGGGGGGGGGGGGGGGGGGGGGGGGGGGGGGGGGGGGGGGGGGGGGGGGGGGGGGGGGFGGGGGGGGGGEGGGGGGGGDGGGGGGGGCFDEEEGGGGGGEGGGGGGGG35DCGFGFDDGGFFFGFGFFFF?:?FFFGCBFFFFA?AFFFFFBFBFBFB>A4-6AFFFFA:BA2####
@M05025:18:000000000-B3NL5:1:1101:22529:5114 1:N:0:CACTCA
GTTGAAACTCCTACGGGAGGCAGCAGTAGGGAATCTTCCACAATGGACGAAAGTCTGATGGAGCAACGCCGCGTGAGTGAAGAAGGGTTTCGGCTCGTAAAGCTCTGTTGGTAGTGAAGAAAGATAGAGGTAGTAACTGGCCTTTATTTGACGGTAATTACTTAGAAAGTCACGGCTAACTACGTGCCAGCAGCCGCGGTAATACGTAGGTGGCAAGCGTTGTCCGGATTTATTGGGCGTAAAGCGAGTGCAGGCGGTTCAATAAGTCTGATGTGAAAGCCTTCGGCTCAACCGGAGGCAC
+
CGGGGGGGGGGGGGGGGGGGGGGGGGGGGGGGGGGGGGGGGGGGGGGGGGGGGFGGGGGGGGGGGGGGGGGGGGGGGGGGGGGGGGGGGGGGGGGGGGGGGGGGGGGGGGGFGGGGGGGGGGGFGFGGGGGGGFGGGGFGGGGGGGGGGGFFFGGGGGGGGGGGGGGGGGFGGGGGGGGGGGGGGGGGGGGGGGGGGGGGGGGGGG?FFGFDGGCGGGGEGD:<CEGEEDGGGGGGGFD5CDFGFFFGFGFFFF>>F7BDDFFFFFF)6>6669@ABFFFF?A>?F(8??<B:>>0(####
@M05025:18:000000000-B3NL5:1:1101:14976:5118 1:N:0:CACTCA
GTTGAAACTCCTACGGGAGGTAGCAGTGGGGAATATTGCACAATGGGGGAAACCCTGATGCAGCGACGCCGCGTGAAGGAAGAAGTATCTCGGTATGTAAACTTCTATCAGCAGGGAAGAAAATGACGGTACCTGACTAAGAAGCCCCGGCTAACTACGTGCCAGCAGCCGCGGTAATACGTAGGGGGCAAGCGTTATCCGGATTTACTGGGTGTAAAGGGAGCGTAGACGGAAGAGCAAGTCTGATGTGAAAGGCTGGGGCTTAACCCCAGGACTGCATTGGAAACTGTTTTTCTAACGC
+
CGGGGGGGGGGGGGGGGGGGGGGGGGGGGGGGGGGGGGGGGGGGGGGGGGGGGGGGGGGGGGGGGGGGGGGGGGGGGGGGGGGGGGGGGGGGGGGGGGGGGGGGGGGGGGGGGGGGGGGGGGGGGGGGGGGGGGGGGGGGGGGGGGGGGGGGGGGGGGGGGGGGGGGGGGGGGDBGGGGGGGGGGGGGGGGGGGGGGGFGGGGGCGGGGGGGFGEGGGGGGGGGGGGGGGGGGGGGGGGGGGGGFFFGFGFFFFF?FFFDGGFFF<FFFFFEFFFFFFFFFF?BFFFFFAAA?:?F2####
@M05025:18:000000000-B3NL5:1:1101:17442:5130 1:N:0:CACTCA
GTTGAAACTCCTACGGGAGGCAGCAGTAGGGAATCTTCCACAATGGACGAAAGTCTGATGGAGCAACGCCGCGTGAGTGAAGAAGGGTTTCGGCTCGTAAAGCTCTGTTGGTAGTGAAGAAAGATAGAGGTAGTAACTGGCCTTTATTTGACGGTAATTACTTAGAAAGTCACGGCTAACTACGTGCCAGCAGCCGCGGTAATACGTAGGTGGCAAGCGTTGTCCGGATTTATTGGGCGTAAAGCGAGTGCAGGCGGTTCAATAAGTCTGATGTGAAAGCCTTCGGCTCAACCGGAGGACT
+
CGGGGGGGGGGGGGGGGGGGGGGGGGGGGGGGGGGGGGGGGGGGGGGGGGGGGGGGGGGGGGGGGGGGGGGGGGGGGGGGGGGGGGGGGGGGGGGGGGGGGGGGGGGGGGGFGFGGGGGGGGGGGGGGGGGGGGGGGGGFGGGGGGGGGGGGGGGGGGGGGGGGGGGGGGGGGGGGGGGGGGGGGGGGGGGGGGGGGGGGGGGGGGGFGEGGGGGGGGG5EGCFCGECCD=FGFFGGGGGGGGGFFFGFGFFFFFFD8>DGFFFFFFFFABFFFFFA<AB?FFFFFFBF??FFFFB(####
@M05025:18:000000000-B3NL5:1:1101:17888:5177 1:N:0:CACTCA
GTTGAAACTCCTACGGGAGGCAGCAGTAGGGAATCTTCGGCAATGGACGGAAGTCTGACCGAGCAACGCCGCGTGAGTGAAGAAGGTTTTCGGATCGTAAAACTCTGTTGTTAGAGAAGAACAAGGATGAGAGTAGAATGTTCATCCCTTGACGGTATCTAACCAGAAAGCCACGGCTAACTACGTGCCAGCAGCCGCGGTAATACGTAGGTGGCAAGCGTTGTCCGGATTTATTGGGCGTAAAGCGAGCGCAGGCGGTTTCTTAAGTCTGATGTGAAAGCCCCCGGCTCAACCGGGATGT
+
CGGGGGGGGGGGGGGGGGGGGGGGGGGGGGGGGGGGGGGGGGGGGGGGGGGGGGGGGGGGGGGGGGGGGGGGGGGEGGGGGGGGGGGGGGGGGGGGGGGGGGGGGGGGGGGGGGGGGGGGGGGGGGGGGFGFGGGGGGGGGGGGGGGGGFGGGGGGGGGGGGGGGGGGGGFFFGGGGGGGGGGGGGGGGGGGGGGGGGGGGGGGGGGGCGGGGGGGGGGGGGGGGFGEEDCCGGGGDGGGGGGGFFFGFGFFFFF9DF7DDGFFFAFAFFFFFFFA9<DABB4:>B>F0?<2?896>####
@M05025:18:000000000-B3NL5:1:1101:4438:5222 1:N:0:CACTCA
GTTGAAACTCCTACGGGAGGCAGCAGTGGGGAATATTGCACAATGGGCGCAAGCCTGATGCAGCCATGCCGCGTGTATGAAGAAGGCCTTCGGGTTGTAAAGTACTTTCAGCGAGGAGGAAGGTGTTGTGGTTAATAACCGCAGCAATTGACGTTACTCGCAGAAGAAGCACCGGCTAACTCCGTGCCAGCAGCCGCGGTAATACGGAGGGTGCAAGCGTTAATCGGAATTACTGGGCGTAAAGCGCACGCAGGCGGTCTGTCAAGTCGGATGTGAAATCCCCGGGCTCAACCTGGGCGTG
+
CGGGGGGGGGGGGGGGGGGGGGGGGGGGGGGGGGGGGGGGGGGGGGGGGGGGGGGGGGGGGGGGGGGGGGGGGGGGGGGGGGGGGGGGGGGGGGGGGGGGGGGGGGGGGGGGGCGGGGGEAGGGGGGGGGG@FGFGGGFGGGGGGGGGGGGGGGGGGGGGGGGDCFFGGGGGGGGGGGGGGGGGGCCFFGFGCGFECEEEEGGGGGGGGGGGGGGGGGGE=EGGGGGGGGGGGGGFGGGGGGGGFFEGFGFFFFFFDFFGGGFBFFFFF;@@F?FAFFA9:DBFB9(11><?<?FBF####
@M05025:18:000000000-B3NL5:1:1101:25726:5223 1:N:0:CACTCA
GTTGAAACTCCTACGGGAGGCAGCAGTAGGGAATCTTCCACAATGGACGAAAGTCTGATGGAGCAACGCCGCGTGAGTGAAGAAGGGTTTCGGCTCGTAAAGCTCTGTTGGTAGTGAAGAAAGATAGAGGTAGTAACTGGCCTTTATTTGACGGTAATTACTTAGAAAGTCACGGCTAACTACGTGCCAGCAGCCGCGGTAATACGTAGGTGGCAAGCGTTGTCCGGATTTATTGGGCGTAAAGCGAGTGCAGGCGGTTCAATAAGTCTGATGTGAAAGCCTTCGGCTCAACCGGAGCTGG
+
CGGGGGGGGGGGGGGGGGGGGGGGGGGGGGGGGGGGGGGGGGGGGGGGGGGGGGGGGGGGGGGGGGGGGGGGGGGGGGGGGGGGGGGGGGGGGGGGGGDGGGGGGGGGGGGGGGFGGGGGGGGGGGGC9FGGGGGGGGGGGGGGGGGGGGGGGGGGGGGGGGGGGGGGGGAFFGGGGGGFGGGDGGFDFGGGGGGGGGGGGGGGEFGGGGGGFGGGGGGEGGGFFEGD=DGGGGDG5CDDDDCCFF:CDGFF?FF9>7>DGGFFFF=4?AFF47@AFF2?BFBB?:26:>B?B>F92####
@M05025:18:000000000-B3NL5:1:1101:15330:5273 1:N:0:CACTCA
GTTGAAACTCCTACGGGAGGCAGCAGTAGGGAATCTTCTACAATGGACGAAAGTCTGATGGAGCAACGCCGCGTGAGTGAAGAAGGGTTTCGGCTCGTAAAGCTCTGTTGGTAGTGAAGAAAGATAGAGGTAGTAACTGGCCTTTATTTGACGGTAATTACTTAGAAAGTCACGGCTAACTACGTGCCAGCAGCCGCGGTAATACGTAGGTGGCAAGCGTTGTCCGGATTTATTGGGCGTAAAGCGAGTGCAGGCGGTTCAATAAGTCTGATGTGAAAGCCTTCGTCTCAACCGGGGAGGA
+
CGGGGGGGGGGGGGGGGGGGGGGGGGGGGGGGGGGGGGGGGGGGGGGGGGGGGFGGGGGGGGGGFGGGGGGCGGGGGGGGGGEGGGGGGGGGGGGGGGGGGGGGGGGGGGGFGGFFEGGGGGGGGGGFDGGGGGGGGGFGGGGGGFGGGGAFGGGGGGFFGGGFFGFGGGCCEGEGEGGFGFFGGGGGGGGGFGGGGGGEGGGGGF<CFGGGGGFGD5C7CGEGFEDEGG=GFGF=FGGGDDFGF:>D>GFFB>EFB@E5*C8*998ABAF?4BFFABFF:?B>?114<4)282((-####
@M05025:18:000000000-B3NL5:1:1101:20524:5275 1:N:0:CACTCA
GTTGAAACTCCTACGGGAGGCAGCAGTAGGGAATTTTCGTCAATGGGGGAAACCCTGAACGAGCAATGCCGCGTGAGTGAAGAAGGTCTTCGGATCGTAAAGCTCTGTTGTAAGTGAAGAACGGCTCATAGAGGAAATGCTATGGGAGTGACGGTAGCTTACCAGAAAGCCACGGCTAACTACGTGCCAGCAGCCGCGGTAATACGTAGGTGGCAAGCGTTATCCGGAATCATTGGGCGTAAAGGGTGCGTAGGTGGCGTACTAAGTCTGTAGTAAAAGGCAATGGCTCAACCATTTGGGA
+
CGGGGGGGGGGGGGGGGGGGGGGGGGGGGGGGGGGGGGGGGGGGGGGGGGGGGGGGGGGGGGGGGGGGGGGGGGGGGGGGGGGGGGGGGGGGGGGGGGGGGGGGGGGGGGGGGGGGGGGGGGGGGGGGGGGGGGGGGGGGGGGGGGGGGGGGGGGGGGGGGGGGGGGGGGGGGGGGGGGGGGGGGGGGGGGGGGGGGGGEGGGGGGGGGGGGGGGGGGGGGGGGGGGGGGGGGFCFGFDGDDFCFE>CDGBFEDF?7FDGGD>F??@B=<F@?FFAFBAFFB:??:0:BF2,4?F<)####
@M05025:18:000000000-B3NL5:1:1101:15882:5285 1:N:0:CACTCA
GTTGAAACTCCTACGGGAGGCAGCAGTAGGGAATTTTCGTCAATGGGGGAAACCCTGAACGAGCAATGCCGCGTGAGTGAAGAAGGTCTTCGGATCGTAAAGCTCTGTTGTAAGTGAAGAACGGCTCATAGAGGAAATGCTATGGGAGTGACGGTAGCTTACCAGAAAGCCACGGCTAACTACGTGCCAGCAGCCGCGGTAATACGTAGGTGGCAAGCGTTATCCGGAATCATTGGGCGTAAAGGGTGCGTAGGTGGCGTACTAAGTCTGTAGTAAAAGGCAATGGCTCAACCATTGAACG
+
CGGGGGGGGGGGGGGGGGGGGGGGGGGGGGGGGGGGGGGGGGGGGGGGGGGGGGGGGGGGGGGGGGGGGGGGGGGGGGGGGGGGGGGGGGGGGGGGGGGGGGGGGGGGGGGGGGGGGGGGGGGGGGGGGGGGGGGGGGGGGGGGGGGGGGGGGGGGGGGGGGGGGGGGGGGGGGGGGGGGGGGGGGGGGGGGGGGGGGGGGGGGGGFGGGGGGGGFFGGGGGGGGGGGDGGGGGGGGGGGDGFGFFFGFGDFFFFFFFFGGGFFFFFFFFFFFFFFBFFFF??FFFFFFFFFFFFF4####
@M05025:18:000000000-B3NL5:1:1101:18790:5307 1:N:0:CACTCA
GTTGAAACTCCTACGGGAGGCAGCAGTAGGGAATCTTCCACAATGGACGAAAGTCTGATGGAGCAACGCCGCGTGAGTGAGGAAGGGTTTCGGCTCGTAAAGCTCTGTTGGTAGTGAAGAAAGATAGAGGTAGTAACTGGCCTTTATTTGACGGTAATTACTTAGAAAGTCACGGCTAACTACGTGCCAGCAGCCGCGGTAATACGTAGGTGGCAAGCGTTGTCCGGATTTATTGGGCGTAAAGCGAGTGCAGGCGGTTCAATAAGTCTGATGTGAAAGCCTTCGGCTCAACCGGAGGTCG
+
CGGGGGGGGGGGGGGGGGGGGDGGGGGGGGGGGGGGGGGGGGGGGGGGGGGGGGGGGGGGGGGGGGGGGGGGGEG@EGGGGGGFGGGGGGGGGGGGGGGGGGGGGGGGFGGGFFFGGGGGFGGFGGGFFFGGGGGGGGGGFGGGGGGGGGFGGGGGGGGDGGGGGGGGGGGGGDGGGGFGGGGGGGGGGGGFFF>CGGGGCGFGFG9@CEGGGF*?=EEE===FF=E*A7*2:DGGCDDCGC57@B>DEFFFFF)7D<)>:*9B*.9AB>FFFFF>4447BF2>6016(448:>9B2####
@M05025:18:000000000-B3NL5:1:1101:13054:5395 1:N:0:CACTCA
GTTGAAACTCCTACGGGAGGCAGCAGTAGGGAATCTTCCACAATGGACGAAAGTCTGATGGAGCAACGCCGCGTGAGTGAAGAAGGGTTTCGGCTCGTAAAGCTCTGTTAGTAGTGAAGAAAGATAGAGGTAGTAACTGGCCTTTATTTGACGGTAATTACTTAGAAAGTCACGGCTAACTACGTGCCAGCAGCCGCGGTAATACGTAGGTGGCAAGCGTTGTCCGGATTTATTGGGCGTAAAGCGAGTGCAGGCGGGTCAATAAGTCTGATGTGAAAGCCTTCGGCTCAACCGGAGGGAC
+
CBFGGGGFGGFFFGGGGEGGGCGGGGFCFFFGGGGGGGDFGGGGGFCFGCC7FGGDCFGGGGGGGG?@7FGCFFGGGGFCFGGGGGGGCFFGGGGGEFGGGGGGGGGEEEFFEFFFGFEEAEFFF9E?EGG<FFFCFEDGGGCAFGGGAGGGGEGCFGGGGGGFG;EDFCGGFGCGDCFCFGG7FC5CG?FEB:EGGGG?8:9CFGECCC=9FF=CFFEEEG5+<ED5*/0+3@C675DGDCDC65BGFG4*74;6>))/54@6?>=4=<46BF45<BDB<?A28(2:2))326(,(####
@M05025:18:000000000-B3NL5:1:1101:9015:5437 1:N:0:CACTCA
GTTGAAACTCCTACGGGAGGCAGCAGTGGGGAATATTGGACAATGGGCGCAAGCCTGATCCAGCCATACCGCGTGGGTGAAGAAGGCCTTCGGGTTGTAAAGCCCTTTTGTTGGGAAAGAAATCCAGCTGGCTAATACCCGGTTGGGATGACGGTACCCAAAGAATAAGCACCGGCTAACTTCGTGCCAGCAGCCGCGGTAATACGAAGGGTGCAAGCGTTACTCGGAATTACTGGGCGTAAAGCGTGCGTAGGTGGTCGTTTAAGTCCGTTGTGAAAGCCCTGGGCTCAACCTGGGTTGA
+
CGGGGGGGGGGGGGGGGGGGGGGGGGGGGGGGGGGGGGGGGGGGGGGGGGGGGGGGGGGGGGGGGGGGGGGGGFGGGGGGGGGGGGGGGGGGGGGGGGGGGGGGGGGGGGGGGGGGGGGGGGGGGGGGGGGGGGGGGGGGGGGGGGGGGGGGGGGGGGGGGGGGGGGGGGGGGGGGGGGGGGGGGGGGGGGGGGGGGGGGGGGGGGGFGGGGGGGGGGGGGGGGGGGGGGGGGGGGGGGGGGGGFFFGFGDFFFF?FFFGDGFFFFFFFFFFFF39ABF<BBFBFFF?FFF:??FFF####
@M05025:18:000000000-B3NL5:1:1101:23424:5511 1:N:0:CACTCA
GTTGAAACTCCTACGGGAGGCAGCAGTAGGGAATCTTCCACAATGGGCGCAAGCCTGATGGAGCAACACCGCGTGAGTGAAGAAGGGTTTCGGCTCGTAAAGCTCTGTTGTTGGAGAAGAACGTGCGTGAGAGTAACTGTTCACGCAGTGACGGTATCCAACCAGAAAGTCACGGCTAACTACGTGCCAGCAGCCGCGGTAATACGTAGGTGGCAAGCGTTATCCGGATTTATTGGGCGTAAAGCGAGCGCAGGCGGTTGCTTAGGTCTGATGTGAAAGCCTTCGGCTTAACCGAAGGGTT
+
CGGGGGGGGGGGGGGGGGGGGGGGGGGGGGGGGGGGGGGGGGGGGGGGGGGGGGFFGGGGGGGGGGGFGGGGGGGGGGGGGGGGGGGGGGGGGGGGGGGGGGGGGGGGGGGGGGGGFGGGGGGGGGGGGGGGGGGGGFGGGGGFGGGGGGGGGGGGGGFGGGGGGFGDFFGGGGGGGDGGGGGGCGGGGGGGGGGGDGGGCCFGGGGGGGGGGGGGGGGEEEECGGGGDDCFGFFCGGDDGGGGFEFGFGFFFFFFE3>DF*=@=<FBFFFFFF=2<9>07?<<?09<FF>DF>F9(####
@M05025:18:000000000-B3NL5:1:1101:13612:5554 1:N:0:CACTCA
GTTGAAACTCCTACGGGAGGCAGCAGTAGGGAATCTTCGGCAATGGACGGAAGTCTGACCGAGCAACGCCGCGTGAGTGAAGAAGGTTTTCGGATCGTAGAACTCTGTTGTTAGAGAAGAACAAGGATGAGAGTAGAATGTTCATCCCTCGACGGTATCTAACCAGAAAGCCACGGCTAACTACGTGCCAGCAGCCGCGGTAATACGTAGGTGGCAAGCGTTGTCCGGATTTATTGGGCGTAAAGCGAGCGCAGGCGGTTTCTTAAGTCTGATGTGAAAGCCCCCGGCTCAACCGGGACCC
+
CGGGGGGGGGGGGGGGGGGGGGGGGGGGGGGGGGGGGGGGGGGGGGGGGGGGGGGGGGGGGGGGGGGGGGGGGGGGGGGGGGGGGGGGGGGGGGGGGGGGGGGGGGGGGGGGGGGGGGGGGGGGGGGFGGGGGGGGGGGGGGGGGGGGGGGGGGGGGGGGGGGGGGGGGGGGGGGGGGGGGGGGGGGGGGGGGGGGGGGGGGGGGGGFGGGGGGGGFGGGEGGGGGGGGGDFGGFGGGGGGGGGFFFGFGFFEFFFFFFGGGFFFFFFFFFFFFFFAFBFF:??;>>FFFFFFFB>F####
@M05025:18:000000000-B3NL5:1:1101:9858:5631 1:N:0:CACTCA
GTTGAAACTCCTACGGGAGGCAGCAGTGGGGAATATTGGACAATGGGCGAAAGCCTGATCCAGCCATGCCGCGTGTGTGAAGAAGGTCTTCGGATTGTAAAGCACTTTAAGTTGGGAGGAAGGGCAGTAAGTTAATACCTTGCTGTTTTGACGTTACCGACAGAATAAGCACCGGCTAACTCTGTGCCAGCAGCCGCGGTAATACAGAGGGTGCAAGCGTTAATCGGAATTACTGGGCGTAAAGCGCGCGTAGGTGGTTTGTTAAGTTGGATGTGAAAGCCCCGGGCTCAACCTGGGCTGC
+
CGGGGGGGGGGGGGGGGGGGGGGGGGGGGGGGGGGGGGGGGGGGGGGGGGGGGGGGGGGGGGGGGGGGGGGGGGGGGGGGGGGGGGGGGGGGGGGGGGGGGGGGGGGGGGFFGGGGFGGGGGGGGGGGGGGGGGGGGGGGGGGGGGGGGGGGGGGGGGGGGGGGGGGGGGGGGGGGGGGGGGGGGGGGGGGGGGGGGGGGGGFFGGGGGGGGGGGGGGGGGGGGGGGGGGGGGGGGGGGGCDGGFFFGFGFFEDFFFBFCDGFFFFBAF?FF@@FFFFFFFFFF>>>BF77?B?FFF####
@M05025:18:000000000-B3NL5:1:1101:25621:5632 1:N:0:CACTCA
GTTGAAACTCCTACGGGAGGCAGCAGTAGGGAATCTTCGGCAATGGACGAAAGTCTGACCGAGCAACGCCGCGTGAGTGAAGAAGGTTTTCGGATCGTAAAACTCTGTTGTTAGAGAAGAACAAGGATGAGAGTAACTGTTCATCCCTTGACGGTATCTAACCAGAAAGCCACGGCTAACTACGTGCCAGCAGCCGCGGTAATACGTAGGTGGCAAGCGTTGTCCGGATTTATTGGGCGTAAAGCGAGCGCAGGCGGGTTCTTAAGTCTGATGTGAAAGCCCCCGGCTCAACCGGGGTGCA
+
CGGGGGGGGGGGGGGGGGGGGGGGGGGGGGGGGGGGGGGGGGGGGGGGGGGGGGGGGGGGGGGGGGGGGGGGGGGGGGGGGGGGGGGGGGGGGGGGGGGGGGGGGGGGGGGGGGGGGGGGGGGGGGGGGGGGGGGGGGGGGGGGGGGGGGGGGGGGGGGGGGGGGGGGGGGGGGGGGGGGGGGGGGGGGGGGGGGGGGGGDGGGGGGGGGGGGGGGGCEGECEGGGGGE3>FFG>CCGGGDDFFBE@DEGFFFFFFF:BGGGFFFFFFFFFBFFF<6ABF?BBFFFFF?7??:>F07####
@M05025:18:000000000-B3NL5:1:1101:10586:5645 1:N:0:CACTCA
GTTGAAACTCCTACGGGAGGCAGCAGTAGGGAGTCTTCGGCAATGGACGCAAGTCTGACCGAGCAACGCCGCGTGAGTGAAGAAGGTTTTCGGATCGTAAAACTCTGTTGTTAGAGAAGAACAAGGATGAGAGTAGAATGTTCATCCCTTGACGGTATCTAACCAGAAAGCCACGGCTAACTACGTGCCAGCAGCCGCGGTAATACGTAGGTGGCAAGCGTTGTCCGGATTTATTGGGCGTAAAGCGAGCGCAGGCGGTTTCTTAAGTCTGATGTGAAAGCCCCCGGCTCAACCGGGTCGA
+
CGGGGGGGGGGGGGGGGGGGGGGGGGGGGGGGGGGGGGGGGGGGGGGGGGGGGGGGGGGGGGGGGGGGGGGGGGGGGGGGGGGGGGGGGGGGGGGGGGGGGGGGGGGGGGGGGGGGGGGGGGGGGGGGGGGGGGGGGGGGGGGGGGGGGGGGGGGGGGGGGGGGGGGGGGGGGGGGGGGGGGGGGGGGGGGGGGGGGGGGGGGGGGGFGGGGGGGGGGGGCGGDFGGGGGGGGGGGGGGGGGGGFFFGFGFFFFFFFF@GDGFFBBFFFAF=FFFFF<>B<:::>>FBBFFFFFFFF####
@M05025:18:000000000-B3NL5:1:1101:10581:5669 1:N:0:CACTCA
GTTGAAACTCCTACGGGAGGCAGCAGTGGGGAATATTGCACAATGGGGGAAACCCTGATGCAGCGACGCCGCGTGAAGGAAGAAGTATCTCGGTATGTAAACTTCTATCAGCAGGGAAGAAAATGACGGTACCTGACTAAGAAGCCCCGGCTAACTACGTGCCAGCAGCCGCGGTAATACGTAGGGGGCAAGCGTTATCCGGATTTACTGGGTGTAAAGGGAGCGTAGACGGAAGAGCAAGTCTGATGTGAAAGGCTGGGGCTTAACCCCAGGACTGCATTGGAAACTGTTTTTCTAGCTA
+
CGGGGGGGFGGGGGGGGGGGGGGGGGGGGGGGGGGGGGGGGGGGGGGGGGGGGGGGGGGGGGGGGGGGGGGGGGGGGGGGGGGGGGGGGGGGGGGGGGGGGGGGGGGGGGGGGGGGFGGGGGGGGGGGGGGGGGGGGGGGGGGGGGGGFGGGGGGGGGGGGGGGGGGGGGGGGGGGDGGGGEFGGGGGGGGGGGEEEGGGGGGGCFGGGGGGFGGFFGGGGGGGGGGGGGGGCDGGG:DFFGFGFFFGFGFFFF@:?@ECGDFFF>B77:EFFFFFFFFFBFF><DFF>6<>??BF)####
@M05025:18:000000000-B3NL5:1:1101:22289:5726 1:N:0:CACTCA
GTTGAAACTCCTACGGGAGGCAGCAGTGGGGAATATTGGACAATGGGCGCAAGCCTGATCCAGCCATACCGCGTGGGTGAAGAAGGCCTTCGGGTTGTAAAGCCCTTTTGTTGGGAAAGAAATCCAGCCGGCTAATACCTGGTTGGGATGACGGTACCCAAAGAATAAGCACCGGCTAACTTCGTGCCAGCAGCCGCGGTAATACGAAGGGTGCAAGCGTTACTCGGAATTACTGGGCGTAAAGCGTGCGTAGGTGGTTATTTAAGTCCGTCGTGAAAGCCCTGGGCTCAACCTGGGAGTA
+
CF<CEDGGFFGGGGEGGGGGGEGGGGEFFCCFEGGGGGGGGGGGGGGGEEGGGGGFGGGGGGGGECFGGFGGGCFCFGGGEFCFGGGFGGFGCEEGGEGGGGGGGGGGGGGGGGG8EFGCFGGGGGGF<CEG@FFGFGGFGGGEGGGG@FB@CFGGGFGGGDGFGGGFGGGGGDGDGGGGG;DCGCCCGGGDFGDEEGG888CG9FCCEEGGGGGGF=EG5:EC0AEGGGGGGGGGGGGDDGFFFFFGDDB@EBFFFDFC:?FFF2@<??:>3).48<A:3816:?0(-4<:?2:F?####
@M05025:18:000000000-B3NL5:1:1101:16047:5726 1:N:0:CACTCA
GTTGAAACTCCTACGGGAGGCAGCAGTAGGGAATCTTCCACAATGGACGAAAGTCTGATGGAGCAACGCCGCGTGAGTGAAGAAGGGTTTCGGCTCGTAAAGCTCTGTTGGTAGTGAAGAAAGATAGAGGTAGTAACTGGCCTTTATTTGACGGTAATTACTTAGAAAGTCACGGCTAACTACGTGCCAGCAGCCGCGGTAATACGTAGGTGGCAAGCGTTGTCCGGATTTATTGGGCGTAAAGCGAGTGCAGGCGGTTCAATAAGTCTGATGTGAAAGCCTTCGGCTCAACCGGAGTACC
+
CGGGGGGGGGGGGGGGGGGGGGGGGGGGGGGGGGGGGGGGGGGGGGGGGEGGGGGGGGGGGGGGGGGGFGGGGGGGGGGGGGGGGGGFGGGGFGGGGGGGGFGFGGFFGGGFFGGGGEGEGGGGGGGGGGFGGGGGGGGFFGGFGFGG9DFFGGGGGGGGGGGGGFCGGGGGGGGGGGFFGGGGGGGGGGGGGGGGGGGGGGGGGGGGGGGGGFGFGGGGGGGGGGGCE*>>F7@=CC<7CG<CFE:C@FFFFFDBE>>GFGFFFAFFFB@??FFFAAA7::>>:89???2:BF964####
@M05025:18:000000000-B3NL5:1:1101:12568:5750 1:N:0:CACTCA
GTTGAAACTCCTACGGGAGGCAGCAGTGGGGAATATTGCGCAATGGGCGAAAGCCTGATGCAGCGACGCCGCGTGAGGGATGACGGCCTTCGGGTTGTAAACCTCTTTCAGTAGGGAAGAAGCGAAAGTGACGGTACCTGCAGAAGAAGCGCCGGCTAACTACGTGCCAGCAGCCGCGGTAATACGTAGGGCGCAAGCGTTATCCGGATTTATTGGGCGTAAAGAGCTCGTAGGCGGTTTGTCGCGTCTGCCGTGAAAGTCCGAGGCTCAACCTCGGATCTGCGGTGGGTACGGGCAGATC
+
CGGGGGGGGGGGGGGGGGGGGGGGGGGGGGGGGGGGGGGGGGGGGGGGGGGGGGGGGGGGGGGGGGGGGGGGGGGGGGGGGGGGGGGGGGGGGGGGGGGGGGGGGGGGGGGFGGGGGGGGGGGGGGGGGGGGGGGGGGGGGGGGGGGGGGGGGGGGGGGGGGGGGGGGGGGGGGGGGGGGGGGGGGGGGGGGGGGGGGGGGGGGGGGGGG??CGGGGGGGGGGGFGFGGGGGGGGGG<DDGGFD>3<7>FFFF>@:FFFC>CE@FFFF>2=FFF@FFF?>44>>B46>FFFFBF>0(####
@M05025:18:000000000-B3NL5:1:1101:19755:5819 1:N:0:CACTCA
GTTGAAACTCCTACGGGAGGCAGCAGTAGGGAATTTTCGTCAATGGGGGAAACCCTGAACGAGCAATGCCGCGTGAGTGAAGAAGGTCTTCGGATCGTAAAGCTCTGTTGTAAGTGAAGAACGGCTCATAGAGGAAATGCTATGGGAGTGACGGTAGCTTACCAGAAAGCCACGGCTAACTACGTGCCAGCAGCCGCGGTAATACGTAGGTGGCAAGCGTTATCCGGAATCATTGGGCGTAAAGGGTGCGTAGGTGGCGTACTAAGTCTGTAGTAAAAGGCAATGGCTCAACCATTGCGGA
+
CGFGGGGGGGGGGGGGGEGGGGGGGGGGGGGGGGGGGGGGGGGGGFGGGGEFGFGFGGGGGGGGEGGGGGGGGGGDGGFFFGFGGGGGGGE@CCFCFGFFCGGGGGGGGGGGGGGGGGF9EFGDEGCEF<F<?ED=AFGGGGGGGGF@FCFGGGGGGGGGCFFGGGF7FDFGGGCEG@CDFGFGGCFGGGGGGGGDGGGEE8EGGGFGFEG6EFGFGGGG=:*CFGGEGGCFFFFCC<<DGGC>?35C>D5>EE=2FFFGGCFF4>FB?DF6496A-6A??1:0<?FB7?F?11<>)####
@M05025:18:000000000-B3NL5:1:1101:5610:5845 1:N:0:CACTCA
GTTGAAACTCCTACGGGAGGCAGCAGTAGGGAATCTTCCACAATGGACGAAAGTCTGATGGAGCAACGCCGCGTGAGTGAAGAAGGGTTTCGGCTCGTAAAGCTCTGTTGGTAGTGAAGAAAGATAGAGGTAGTAACTGGCCTTTATTTGACGGTAATTACTTAGAAAGTCACGGCTAACTACGTGCCAGCAGCCGCGGTAATACGTAGGTGGCAAGCGTTATCCGGATTTATTGGGCGTAAAGAGCTCGTAGGCGGTTTGTCGCGTCTGCCGTGAAAGTCCGAGGCTCAACCTCGGACCG
+
CGGGGGGGGGGGGGGGGGGGGGGGGGGGGGGGGGGGGGGGGGGGGGGGGGGGGGGGGGGGGGGGGGGGGGGGGGGGGGGGGGGGGGGGGGGGGGGGGGGGGGGGGGGGGGGGGGGGGGGGGGGGGGGGGGGGGGGGGGGGGGGGFGGGGGGGGGGGGGGFDGGGGGGGGGGGGDEGGGGGGGGGGGGGGGGGGGGGGGGEGGGGFFGGGGFFFEGGFFGEEGGGGGGGCDFGGGGGGGG73CFFFFFG@DDFFFFFE7DDDG6>:9D9)17FBE:61ABF>FF;>>>????0<>7<:####
@M05025:18:000000000-B3NL5:1:1101:14510:5868 1:N:0:CACTCA
GTTGAAACTCCTACGGGAGGCAGCAGTGGGGAATATTGCACAATGGGGGAAACCCTGATGCAGCGACGCCGCGTGAAGGAAGAAGTATTTCGGTATGTAAACTTCTATCAGCAGGGAAGAAAATGACGGTACCTGACTAAGAAGCCCCGGCTAACTACGTGCCAGCAGCCGCGGTAATACGTAGGGGGCAAGCGTTATCCGGATTTACTGGGTGTAAAGGGAGCGTAGACGGCATGGCAAGTCTGGTGTGAAAGGCAGGGGGTCAACCCCTGGACTGCATGGGAAACTGTCAGGCTGAGCT
+
CGGFGCFGFGGGGGGGEGGGEEFDCGEGE8@FGGGFGGGFCGGGGGGGGGGGGGCGFDFGGACCCFGGGGDEGEEGG<EFDF@=EFAFGCFFGGGGFFFFGGGGGGGGGFGGADCEGFGG8FFGFGGGFGGEGGGDGGCFGFGCFFGDCBFG@CGGFFCFFDFFFGGGGGDEGEE5*BFDF><:7EEG8C>FGGEEEC@@CC*/1+<+@E6F:55+<<9C=*:=EGGG=*9CDCCG557CG7::9@FGFGF44@:8@)775))0),03325)7)).81)4-36(((.-.).-:::(.####
@M05025:18:000000000-B3NL5:1:1101:21119:5875 1:N:0:CACTCA
GTTGAAACTCCTACGGGAGGCAGCAGTGGGGAATATTGGACAATGGGCGAAAGCCTGATCCAGCCATGCCGCGTGTGTGAAGAAGGTCTTCGGATTGTAAAGCACTTTAAGTTGGGAGGAGGGGCAGTAAGCTAATATCTTGCTGTTTTGACGTTACCGACAGAATAAGCACCGGCTAACTCTGTGCCAGCAGCCGCGGTAATACAGAGGGTGCAAGCGTTAATCGGAATTACTGGGCGTAAAGCGCGCGCAGGTGGTTTGTTAAGTTGGATGTGAAAGCCCCGGGCTCAACCTGGGTCCG
+
CGGGGGGGGGGGGGGGGGGGGGGGGGGGGGGGGGGGGGGGGGGGGGGGGGGGGGGGGGGGGGGGGGGGGGGGGGGGGGGGGGGGGGGGGGGGGGGGGGGGGGGGGGGGGGGF<FGGFGGEGGGGGGGGGGGGGGGGGGGGGGGGGGGGGFGGGGGGGFGGGGGGGGGFFGGGGGGGGGGGGGGGGGGGGGGFGGGGGGGEGGGGGGGFGGEGGGFCGGGGGGFGGGGCEGGGGGCFGGGGGGGGFFFGED)78>>BFFFGGGFFFFFFFFF4?FFF))6:(8?;>039:D?FF014?####
@M05025:18:000000000-B3NL5:1:1101:10419:5884 1:N:0:CACTCA
GTTGAAACTCCTACGGGAGGCAGCAGTAGGGAATCTTCCACAATGGACGAAAGTCTGATGGAGCAACGCCGCGTGAGTGAAGAAGGGTTTCGGCTCGTAAAGCTCTGTTGGTAGTGAAGAAAGATAGAGGTAGTAACTGGCCTTTATTTGACGGTAATTACTTAGAAAGTCACGGCTAACTACGTGCCAGCAGCCGCGGTAATACGTAGGTGGCAAGCGTTGTCCGGATTTATTGGGCGTAAAGCGAGTGCAGGCGGTTCAATAAGTCTGATGTGAAAGCCTTCGGCTCAACCGGAGCGCG
+
CGGGGGGGGGGGGGGGGGGGGGGGGGGGGGGGGGGGGGGGGGGGGGGGGGGGGGGGGGGGGGGGGGGGGGGGGGGGGGGGGGGGGGGGGGGGGGGGGGGFGGGGGGGGGGGGGGGGGGGGGGGGGGGGGGGGGGGGGGGGGGGGGGGGGGGGGGGGGGGGGFGGGGGGGGGGGGGGGGGGGGGGGGGGGGGGGGGGGGGGGGGGGGGGGGGGGGGGGGGGCGGGGGGEGDFGGGGGGGGGGGFFFFFGFGFFFFFFDB5C>CBFFFFBFFF?F7F>A<BFF?B>BFF?<B?BFF91(####
@M05025:18:000000000-B3NL5:1:1101:25434:5900 1:N:0:CACTCA
GTTGAAACTCCTACGGGAGGCAGCAGTAGGGAATCTTCCACAATGGACGAAAGTCTGATGGAGCAACGCCGCGTGAGTGAAGAAGGGTTTCGGCTCGTAAAGCTCTGTTGGTAGTGAAGAAAGATAGAGGTAGTAACTGGCCTTTATTTGACGGTAATTACTTAGAAAGTCACGGCTAACTACGTGCCAGCAGCCGCGGTAATACGTAGGTGGCAAGCGTTGTCCGGATTTATTGGGCGTAAAGCGAGTGCAGGCGGGTCACTAAGTCTGATGTGAAAGCCTTCGGCTCAACCGGAGCTGG
+
CFGFGGGGGGGGGGGGGCFCCFGGCFFGFGGGGGGGGEFGGGGGGGFFGCFGFFGGGGGGG8FFGGCGEGECGGGGGFGCAFFCGGDFGGGDGGGGGGGGGGGGGGGCFFCCFGGGCFFFEDFGGGGGGFGGFGGGGGGGFFFGDD9DFED>FEECEGFFFEFDFFBFGFCGGGGGECGGGGGEEFGCFGFGCFGGGC5C=CGEGGFCFDGFGGCFGFE5C:C?FG5C5CGCFCFFDDDGCDD>B:57<F4BFFF1))0>F*9=??FDFAFF?19>4<<FBFBFF:>BF??106912####
@M05025:18:000000000-B3NL5:1:1101:15889:5901 1:N:0:CACTCA
GTTGAAACTCCTACGGGAGGCAGCAGTAGGGAATCTTCCACAATGGACGAAAGTCTGATGGAGCAACGCCGCGTGAGTGAAGAAGGGTTTCGGCTCGTAAGGCTCTGTTGGTAGTGAAGAAAGATAGAGGTAGTAACTGGCCTTTATTTGACGGTAATTACTTAGAAAGTCACGGCTAACTACGTGCCAGCAGCCGCGGTAATACGTAGGTGGCAAGCGTTGTCCGGATTTATTGGGCGTAAAGCGAGTGCAGGCGGTTCAATAAGTCTGATGTGAAAGCCTTCGGCTCAACCGGAGAGTC
+
CGGGGGGGGGGGGGGGGGGGGGGGGGGGGGGGGGGGGGGGGGGGGGGGGGGGGGGGGFGGGGGGGGGGGGGGGGGGGGGGGGGGGGGGGGGGGGGGGGGGGGGGGGGGGGGGGGGGGGGGGGGGGGGGGGGGGGGGGGGGGGGGGGGGGGGGGGGGGGGGGGGGGGGGGGGGGGGGGGGGGGGGGGGGGGGGGGGEGGGEGGC@FGFGFGGFFFEEGDGGEDGGGGG5*9=FGGGGG47/7CDFFD@<5FF?FF:>FE)9FGFFFBF9F9=FF@F2<<A:<(5<1?B:B?<1:>>6(####
@M05025:18:000000000-B3NL5:1:1101:8530:5918 1:N:0:CACTCA
GTTGAAACTCCTACGGGAGGCAGCAGTGGGGAATATTGCACAATGGGGGAAACCCTGATGCAGCGACGCCGCGTGAAGGAAGAAGTATCTCGGTATGTAAACTTCTATCAGCAGGGAAGAAAATGACGGTACCTGACTAAGAAGCCCCGGCTAACTACGTGCCAGCAGCCGCGGTAATACGTAGGGGGCAAGCGTTATCCGGATTTACTGGGTGTAAAGGGAGCGTAGACGGAAGAGCAAGTCTGATGTGAAAGGCTGGGGCTTAACCCCAGGACTGCATTGGAAACTGTTTTTCTAATCC
+
CGGGGGGGGGGGGGGGGGGGGGGGGGGGGGGGGGGGGGGGGGGGGGGGGGGGGGGGGGGGGGGGGGGGGGGGGGGGGGGGGGGGGGGGGGGGGGGGGGGGGGGGGGGGGGGGGGGGGGGGGGGGGGGGGGGGGGFGGGGGGGGGGEGGGGGGGGGGGGGGGFGGGGGGGGEGGGGEGGGGGGGGGGGGGGGGGGEG=FGFEGCCEFGGFFGGEGEGFGGGGGGGGG5=EGGDGGGFFGFGGGFGFFFGFGFF?FFB@F>DDDBFFF9AF0BEFF@??FFF<?FDFFFFA645<:?A-####
@M05025:18:000000000-B3NL5:1:1101:15711:5963 1:N:0:CACTCA
GTTGAAACTCCTACGGGAGGCAGCAGTGGGGAATATTGCACAATGGGGGAAACCCTGATGCAGCAACGCCGCGTGAGTGAAGAAGGTTTTCGGATTGTAAAGCTCTGTTAGCAGGGAAGAGGAAGGACGGTACCTGCAGAGGAAGCCACGGCTAACTACGTGCCAGCAGCCGCGGTAATACGTAGGTGGCAAGCGTTGTTCGGAATAACTGGGCGTAAAGGATGCGTAGGCGGTTAAACAAGTTATATGTTAAATATATAGGCTTAACCTGTAGAAAGCATATAAAACTGTTTAACTCGTC
+
CGGGGGGGGGGGGGGGGGGGGGGGGGGGGGGGGGGGGGGGGGGGGGGGGGGGGGGGGGGGGGGGGGGGGGGGGGGGGGGGGGGGGGFGGGGGGGGGGGGGGGGGGGGGGGGGGGGGGGGGGGGGGGGGGGGGGGGGGGGFGGGGGGGGGGGGGGGGGGGGGGGGGGGGGFGGGGGEEDGGGGGGGGGGGGGGGGGGGGGGFGGGGGGGGGGGGGGDGECGGGGGGGGGGGGGGCDDFFGGGGGGFFFGFGFFFF?DFFFF7>?FFFFFFFFFFFFFF7?FFFFFFFA?F9A:AAB))####
@M05025:18:000000000-B3NL5:1:1101:23054:5984 1:N:0:CACTCA
GTTGAAACTCCTACGGGAGGCAGCAGTAGGGAATTTTCGTCAATGGGGGAAACCCTGAACGAGCAATGCCGCGTGAGTGAAGAAGGTCTTCGGATCGTAAAGCTCTGTTGTAAGTGAAGAACGGCTCATAGAGGAAATGCTATGGGAGTGACGGTAGCTTACCAGAAAGCCACGGCTAACTACGTGCCAGCAGCCGCGGTAATACGTAGGTGGCAAGCGTTATCCGGAATCATTGGGCGTAAAGGGTGCGTAGGTGGCGTACTAAGTCTGTAGTAAAAGGCAATGGCTCAACCATTGCGAT
+
CGGGGGGGGGGGGGGGGGGGGGGGGGFGGGGGGGGGGGGGGGGGGGGGGGGGGGGGGGGGGGGGGGGGGGGGGGGGGGGGGGGGGGGGGGGGGGGGGGGGGGGGGGGGGGGGGGGGGGGGGGGGGGGGGGGGGGGGGFGGGGGGGGGGGGGGGGGGGGGGGGGGGGGGGGGGGGGGGGGGGGGGFGGGGGGGGGGGGGGC?C?FGGEFGEFGGGGGGGGGGGGGGGGGGGGGGCCFGGCD:CGGFFFGFGE>5>F?FFDDGGF4/:?<FAF=F6=:4AB:B???F:B?D??<?B<A2####
@M05025:18:000000000-B3NL5:1:1101:17274:6005 1:N:0:CACTCA
GTTGAAACTCCTACGGGAGGCAGCAGTAGGGAATCTTCGGCAATGGACGCAAGTCTGACCGAGCAACGCCGCGTGAGTGAAGAAGGTTTTCGGATCGTAAAACTCTGTTGTTAGAGAAGAACAAGGATGAGAGTAAAATGTTCATCCCTTGACGGTATCTAACCAGAAAGCCACGGCTAACTACGTGCCAGCAGCCGCGGTAATACGTAGGTGGCAAGCGTTGTCCGGATTTATTGGGCGTAAAGCGAGCGCAGGCGGTTTCTTAAGTCTGATGTGAAAGCCCCCGGCTCAACCGGGCTGG
+
CGGGGGGGGGGGGGGGGGGGGGGGGGGGGGGGGGGGGGGGGGGGGGGGGGGGGGGGGGGGGDGGGGGGGGGGGGGGGGGGGGGGGGGGGGGGGGGGGGGGGGGGGGGGGGGGGGGGGGGGGGGGGGGGGGGGGGGGGGFGFGFGGGGGGGGGGGGGGGGGGFGGGGGGGGGGGGGGDGGGGGGGGGFGFFGGFGGGGDGGGGDGGGGGGGGGGGGGGGGGEEGGGGGGCGGGGGGGGFGGGGGGFFFGFGEFFFFFFF>CGFFFFA?AFFFFFFFFBAB<?F0369>BFFFF7?6;B####
@M05025:18:000000000-B3NL5:1:1101:9859:6009 1:N:0:CACTCA
GTTGAAACTCCTACGGGAGGCAGCAGTGGGGAATATTGCACAATGGGCGAAAGCCTGATGCAGCGACGCCGCGTGAGGGATGACGGCCTTCGGGTTGTAAACCTCTTTCAGTAGGGAAGAAGCGAAAGTGACGGTACCTGCAGAAGAAGCGCCGGCTAACTACGTGCTAGCAGCCGCGGTAATACGTAGGGCGCAAGCGTTATCCGGATTTATTGGGCGTAAAGAGCTCGTAGGCGGTTTGTCGCGTCTGCCGTGAAAGTCCGAGGCTCAACCTCGGATCTGCGGTGGGTACGGGCACCCT
+
CGGGGGGGGGGGGGGGGGGGGGGGGGGGGGGGGGGGGGGGGGGGGGGGGGGGGGGGGGGGGGGGGGGGGGGGGGGGGGGGGGGGGGGGGGGGGGGGGGGGGGGGGGGGGGGGGGGGGGGGGGGGGGGGGGGGGGGGGGGGGGGGGGGGGGGGGGGGGGGGGGGGGGGGGGGGGGGGGGGGGGGGGGGGGGGGGGGGGGGGGGGGGGGGGEGGGGGFGFGGGGGGGGGGFGGGGGGGGCGDGGGGFFFGFFFFFFFFF?FGGGFFFFFFFFFFFFFFFFFFFFAFFFFFFF4:BFFF(####
@M05025:18:000000000-B3NL5:1:1101:22137:6015 1:N:0:CACTCA
GTTGAAACTCCTACGGGAGGCAGCAGTAGGGAATCTTCGGCAATGGACGCAAGTCTGACCGAGCAACGCCGCGTGAGTGAAGAAGGTTTTCGGATCGTAAAACTCTGTTGTTAGAGAAGAACAAGGATGAGAGTAGAATGTTCATCCCTTGACGGTATCTAACCAGAAAGCCACGGCTAACTACGTGCCAGCAGCCGCGGTAATACGTAGGTGGCAAGCGTTGTCCGGATTTATTGGGCGTAAAGCGAGCGCAGGCGGTTTCTTAAGTCTGATGTGAAAGCCCCCGGCTCAACCGGGACAG
+
CGGGGGGGGGGGGGGGGGGGGGGGGGGGGGGGGGG9FGGGGGGGGGGGGGGGGGGGGGGGGGGGGGGGGGGGGGGGGGGGGGGGGGGGGGGGGGGGGGGGGGGGGGGGGGGGGGGGGGGGGGGGGGGGGGGGGGGGGGGGGGGGGGGGGGGGGGGGGGGGGGGGGGGGGGGGGGGGGGGGGGGGGGFGGGGGGGGGGGGGGCEGGGGGGGGGGGGGGGGGGGGGGGGGGDGGGGGGGGGGGGGFFFFDBGFFFFEFFFEGG=FFFFFDFFFBFFFF>)6A??B34(7>FB<?::>>>####
@M05025:18:000000000-B3NL5:1:1101:10114:6072 1:N:0:CACTCA
GTTGAAACTCCTACGGGAGGCAGCAGTAGGGAATCTTCCACAATGGACGAAAGTCTGATGGAGCAACGCCGCGTGAGTGAAGAAGGGTTTCGGCTCGTAAAGCTCTGTTGGTAGTGAAGAAAGATAGAGGTAGTAACTGGCCTTTATTTGACGGTAATTACTTAGAAAGTCACGGCTAACTACGTGCCAGCAGCCGCGGTAATACGTAGGTGGCAAGCGTTGTCCGGATTTATTGGGCGTAAAGCGAGTGCAGGCGGTTCAATAAGTCTGATGTGAAAGCCTTCGGCTCAACCGGAGCGAC
+
CGGGGGGGGGGGGGGGGGGGGGGGGGGGGGGGGGGGGGGGGGGGGGGGGGGGGGGGGGGGGGGGGGGGGGGGGGGGGGGGGGGGGGGGGGGGGGGGGGGGGGGGGGGGGGGGGGGGGGGGGGGGGGGGGGGGGGGGGGGGGGGGGGGGGGGGGGGGGGGGDGGGGGGGGGFGGGGGGGGGGGGDGGGGGGGGGGGGGGGGGGGGGGGGGGGGGGGGGGGGGGGGGGGEECGGGGGGGFDGGDCFBEEDEFF?=FFFB7>DGGFFF<FAFBFFFFFFFFFF?BA?FBB<??7<<BF0(####
@M05025:18:000000000-B3NL5:1:1101:25910:6072 1:N:0:CACTCA
GTTGAAACTCCTACGGGAGGCAGCAGTAGGGAATCTTCCACAATGGACGAAAGTCTGATGGAGCAACGCCGCGTGAGTGAAGAAGGGTTTCGGCTCGTAAAGCTCTGTTGGTAGTGAAGAAAGATAGAGGTAGTAACTGGCCTTTATTTGACGGTAATTACTTAGAAAGTCACGGCTAACTACGTGCCAGCAGCCGCGGTAATACGTAGGTGGCAAGCGTTGTCCGGATTTATTGGGCGTAAAGCGAGTGCAGGCGGTTCAATAAGTCTGATGTGAAAGCCTTCGGCTCAACCGGAGTCCG
+
CGGGGGGGGGGGGGGGGGGGGGGGGGGGGGGGGGGGGGGGGGGGGGGGGGGGGGGGGGGGGGGGGGGGGGGGGGGGGGGGGGGGGGGGGGGGGDGGGGGGGGGGGGGGGGGGGGGGGGGGEFGFGGGGGGGGGGGGGGGGGGGGGGGGGGGGGGGGGGGGGGGGGGGGFCGGGGGGGGGGGGGGGGGGGGGGGGGGGGGGGDFFGGFGGGGGGGGGGFC5CGGGCEEGGGGGGC*C4FDDGGGG?E>GBGFFFFFFE5;DFFFFFFFFFFFFFFFBFFFF<?A?1<>?<<>7:BFB7####
@M05025:18:000000000-B3NL5:1:1101:12644:6072 1:N:0:CACTCA
GTTGAAACTCCTACGGGAGGCAGCAGTAGGGAATCTTCGGCAATGGACGCAAGTCTGACCGAGCGACGCCGCGTGAGTGAAGAAGGTTTTCGGATCGTAAAACTCTGTTGTTAGAGAAGAACAAGGATGAGAGTAGAATGTTCATGCCTTGACGGTATCTAACCAGAAAGCCACGGCTAACTACGTGCCAGCAGCCGCGGTAATACGTAGGTGGCAAGCGTTGTCCGGATTTATTGGGCGTAAAGCGAGCGCAGGCGGTTTCTTAAGTCTGATGTGAAAGCCCCCGGCTCAACCGGGGGGT
+
CGGGGGGGGGGGGGGGGGGGGGGGGGGFGGGGGGGGGGGGGGGGGGGGGGGGGGGGGGGGGGGGGGGGGGGGGGGGGFGGGGGGGGGGGGGGGGGGGFGGGGGGGGGGGGGGGGGGGGGGGGGGGGGGGFGGGGGGGGGGGGGGGGGGGGGGGGGGGGGGGGGGGGGGGGGGGGGEGGGGGGGG7FCFGGEGFFGGGDGDGGGGGGG@CFGGGGGGGGFECGGGGGGGEDGCGGFFGGGGGGGDBFFDFGEFFF>9;<<9DD?FFFFFF<BF?F@A<<<A0::?>06>;??><BF>F####
@M05025:18:000000000-B3NL5:1:1101:20645:6079 1:N:0:CACTCA
GTTGAAACTCCTACGGGAGGCAGCAGTGGGGAATATTGCACAATGGGCGCAAGCCTGATGCAGCCATGCCGCGTGTATGAAGAAGGCCTTCGGGTTGTAAAGTACTTTCAGCGGGGAGGAAGGCGATAAGGTTAATAACCTTGTCGATTGACGTTACCCGCAGAAGAAGCACCGGCTAACTCCGTGCCAGCAGCCGCGGTAATACGGAGGGTGCAAGCGTTAATCGGAATTACTGGGCGTAAAGCGCACGCAGGCGGTCTGTCAAGTCGGATGTGAAATCCCCGGGCTCAACCTGGGCCCA
+
CGGGGGGGGGGGGGGGGGGGGGGGGGGGGGGGGGGGGGGGGGGGGGGGGGGGGGGGGGGGGGGGGGGGGGGGGGGGGGGGGGGGGGGGGGGGGGGDFGGGGGGGGGGGGGGGGGGGGGGGGGGGGGGEGGGGGGGGGGGGGGGGGGGGGGGGGEGGGCFGGEGGGGGGGGGGGGEGGGGGGGGGGGGGGGGGGGGGGDEEGGGCFGGGGGGEEGGGGGGGGGGGFGGGGGGGGGGGGGD<3C*;8<><>GFFFFFF@7>DGGFFF?FDFF><>67:AAAAFFF>690-8?<02>FFF####
@M05025:18:000000000-B3NL5:1:1101:9364:6097 1:N:0:CACTCA
GTTGAAACTCCTACGGGAGGCAGCAGTAGGGAATCTTCGGCAATGGACGGAAGTCTGACCGAGCAACGCCGCGTGAGTGAAGAAGGTTTTCGGATCGTAAAACTCTGTTGTTAGAGAAGAACAAGGATGAGAGTAGAATGTTCATCCCCTGACGGTATCTAACCAGAAAGCCACGGCTAACTACGTGCCAGCAGCCGCGGTAATACGTAGGTGGCAAGCGTTGTCCGGATTTATTGGGCGTAAAGCGAGCGCAGGCGGTTTCTTAAGTCTGATGTGAAAGCCCCCGGCTCAACCGGGCCGA
+
CGGGGGGGGGGGGGGGGGGGGGGGGGGGGGGG8EGGGGGGGGGGGGGGEGFEFFGGFFGGGGGGGGGGGGGGGGGDFGGGGGGGGGGGGFGEGGGGGGGGGGGGFFGGGGGGGGGGGGGGGGGGGGGGGGGGGGGGGGGGGGGGFGGGGGGGGGFGFGGGGGGGGGGGGGFCGGEDGG>DFGGGGGGGGGGGGGGGGGGGGGGGGGGGGGGGGGGGGGGGGGGGGDGGG<DCDDGGGGGGGGGFFFFGFGF33;DFFF>DDFFFF>FBF<FFFFF<ADA402:((409>BFF?:>BF####
@M05025:18:000000000-B3NL5:1:1101:25350:6105 1:N:0:CACTCA
GTTGAAACTCCTACGGGAGGCAGCAGTAGGGAATCTTCGGCAATGGGCGAAAGCCTGACCGAGCAACGCCGCGTGAATGAAGAAGGCCTTCGGGTTGTAAAATTCTGTTATAAGGGAAGAAAGGTGATAGGAGGAAATGACTATCAATTGACGGTACCTTATGAGAAAGCCACGGCTAACTACGTGCCAGCAGCCGCGGTAATACGTAGGTGGCAAGCGTTATCCGGAATTATTGGGCGTAAAGAGCGCGCAGGTGGTTAATTAAGTCTGAGGTGAAAGCCCACGGCTTAACCGTGGGTTC
+
CFDFGGGGFGGGFGGGGDGGEEGEFG9EFGGGFGGGGGGGDGGGGGGGGGGGGGGGGDECCFGGGGGGG7F>FGGG7FEGGGGFG?FGCF9FGDGGFGGGGGFFDEGGAFGGCGFGGGDEFGGGGFC,EFGGGGGCCFGGGFGGFGFFG9D>CCGG@,,7>FFGGGEE7CF>EC@CEEGCFFFG@CFFFGGGCC2=5?CE=C7EF50AFEGGFGFFFC7=CCC77CC55/7CFFD*7C<>7*/?BFFGBG@E@B)55)0CCFFF6<9)@<F*7;@D?4)2,18<>>F634<A49161####
@M05025:18:000000000-B3NL5:1:1101:14511:6134 1:N:0:CACTCA
GTTGAAACTCCTACGGGAGGCAGCAGTAGGGAATCTTCCACAATGGACGAAAGTCTGATGGAGCAACGCCGCGTGAGTGAAGAAGGGTTTCGGCTCGTAAAGCTCTGTTGGTAGTGAAGAAAGATAGAGGTAGTAACTGGCCTTTATTTGACGGTAATTACTTAGAAAGTCACGGCTAACTACGTGCCAGCAGCCGCGGTAATACGTAGGTGGCAAGCGTTGTCCGGATTTATTTGGCGTAAAGCGCGTGCAGGCGGTTCAATAAGTCTGATGTGAAAGCCTTCGGCTCAACCGGAGGGCA
+
CGGGGGGGGGGGGGGGGDGGGGGGFGEFGGGGGGGGGGGGGGGGGGGGGEGGGFFGGGGGGDGGGGGGGGGGGGGFGGFGGGGGGGGGGGFFGGFGEGGGFAFFGGGGGGGGGGEFFGGGGFFEFGGGGGGGGGGGGGFGGGGDDGFGFGGGGCGGGGGGGGGCGGGGGGFGGEGEGEGFGGGGGGGFFGGFGDEGGGGGGGGGGCFGGGGGGGGFGGDECE=CFGGD=38CCF+;CFGD3/77@>)>>CEFB>EF>0)9CFF?FAFAFFF=4=*69A2(:BF??BFF8220,412(####
@M05025:18:000000000-B3NL5:1:1101:22935:6206 1:N:0:CACTCA
GTTGAAACTCCTACGGGAGGCAGCAGTGGGGAATATTGCACAATGGGGGAAACCCTGATGCAGCGACGCCGCGTGAAGGAAGAAGTATTTCGGTATGTAAACTTCTATCAGCAGGGAAGAAAATGACGGTACCTGACTAAGAAGCCCCGGCTAACTACGTGCCAGCAGCCGCGGTAATACGTAGGGGGCAAGCGTTATCCGGATTTACTGGGTGTAAAGGGAGCGTAGACGGCATGGCAAGTCTGGTGTGAAAGGCAGGGGCTCAACCCCTGGACTGCATTGGAAACTGTCAGGCTGGTGG
+
CGGGGGGGGGGGGGGGGGGGGGGGGGGGGGGGGGGGGGGGGGGGGGGGGGGGGGGGGGGGGGGGGGGGGGGGGGGGGGGGGGGGGGGGGGGGGGGGGGGGGGGGGGGGGGGGGGGGGGGGGGGGGGGGGGGGGGGGGGGDGGGGGBFGGGGGGGGFGGGGGGGGGGGGGGGGGGEGGGGGGGGDEEGGGGGGGGEEEFGGGG*CCFGGGGGGEGE7EFFGGGGCEGCEEFDGDDDGGG<CFGGGFFFGFGFFFF>?7:BCD))8???<)3>>F5>?B?2:)4>)4)39AAA<A?F::####
@M05025:18:000000000-B3NL5:1:1101:22775:6206 1:N:0:CACTCA
GTTGAAACTCCTACGGGAGGCAGCAGTAGGGAATCTTCCACAATGGACGAAAGTCTGATGGAGCAACGCCGCGTGAGTGAAGAAGGGTTTCGGCTCGTAAAGCTCTGTTGGTAGTGAAGAAAGATAGAGGTAGTAACTGGCCTTTATTTGACGGTAATTACTTAGAAAGTCACGGCTAACTACGTGCCAGCAGCCGCGGTAATACGTAGGTGGCAAACGTTGTCCGGATTTATTGGGCGTAAAGCGAGTGCAGGCGGTTCAATAAGTCTGATGTGAAAGCCTTCGGCTCAACCGGAGACGT
+
CGGGGGGGGGGGGGGGGGGGGGGGGGGGGGGGGGGGGGGGGGGGGGGGGGGGGGGGGGGGGGGGGGGGGGGGGGGGGGGGGGGGGGGGGGGGGGGGGGGGGGGFGGGGGGGGGGGGGGGGGGGGGGGGGGGGGGGGGGGGGGGGGGGGGGGGGGGGGGGGGGGGGGGGGGGGGGGGGGGGGGGGGGGGGGGGGGGGGGGGGGGGGGGGGGGGGGGGGGGGGGGGGGG=CGFGGGGGGGGGGGGGFFFG>G?FFFFFF@3CCCBFFFFFFFFFFFFBBBFF<F7>BFBFFFFFFFFF6####
@M05025:18:000000000-B3NL5:1:1101:20647:6222 1:N:0:CACTCA
GTTGAAACTCCTACGGGAGGCAGCAGTGGGGAATATTGGACAATGGGCGCAAGCCTGATCCAGCCATACCGCGTGGGTGAAGAAGGCCTTCGGGTTGTAAAGCCCTTTTGTTGGGAAAGAAATCCAGCCGGCTAATACCTGGTTGGGATGACGGTACCCAAAGAATAAGCACCGGCTAACTTCGTGCCAGCAGCCGCGGTAATACGAAGGGTGCAAGCGTTACTCGGAATTACTGGGCGTAAAGCGTGCGTAGGTGGTTATTTAAGTCCGTTGTGAAAGCCCTGGGCTCAACCTGGGCCTC
+
CGGGGGGGGGGGGGGGGGGGGGGGGGGGGGGGGGGGGGGGGGGGGGGGGGGGGGGGGGGGGGGGGGGGGGGGGGGGGGGGGGGGGGGGGGGGGGGGGGGGGGGGGGGGGGGGGGGGGGGGGGGGGGGGGGGGGGFGGGGGGGGGGGGGGDGGGGGGGGGGGGGGGGGGGGGGGGGGGGGGGGGGGGGGGFGGGGGGGGGGGGGGGGFGGEEFGGGFFGGGGDGGGGGEGGGGGGGGGGGGGDFGFFFGFG3:BDF?FF>DDCFFFBFFF?FFFFF9ADB:??FFFFFFB<2:BFF<?####
@M05025:18:000000000-B3NL5:1:1101:3613:6261 1:N:0:CACTCA
GTTGAAACTCCTACGGGAGGCAGCAGTAGGGAATCTTCCACAATGGACGAAAGTCTGATGGAGCAACGCCGCGTGAGTGAAGAAGGGTTTCGGCTCGTAAAGCTCTGTTGGTAGTGAAGAAAGATAGAGGTAGTAACTGGCCTTTATTTGACGGTAATTACTTAGAAAGTCACGGCTATCTACGTGCCAGCAGCCGCGGTAATACGTAGGTGGCAAGCGTTGTCCGGATTTATTGGGCGTAAAGCGAGTGCAGGCGGGTCAATAAGTCTGATGTGAAAGCCTTCGGCTCAACCGGAGCTCG
+
CFGGGGGGGGGGGGGGGGGGGGGGGGFGGGGGGGGGGGGGGGGGGGGGGGGGGGGGGGGGGGFGGGGGGGGGGGGGGCGGGGGGGGGGGGGDGGGCFGGGGDGFGGGEGGGGGGGGGFGGGGGGGGGGGGG?FFFGGGGFGGGFGGGGGGGGGGGGGGGGGGGGGGGGGGGGGGGGGGGGGGGFGGGGGGGGGGGGGGGEEGGGGGFGGGGGGFFGGFEGGEECGGGE59CFFCFFGGG57DGFFFDG5CFB4FFFF)879=FFFF@AFFFFF*9<AA2:0?>>?B>B<<28?FBB3####
@M05025:18:000000000-B3NL5:1:1101:26687:6269 1:N:0:CACTCA
GTTGAAACTCCTACGGGAGGCAGCAGTAGGGAATCTTCGGCAATGGACGAAAGTCTGACCGAGCAACGCCGCGTGAGTGAAGAAGGTTTTCGGATCGTAAAACTCTGTTGTTAGAGAAGAACAAGGATGAGAGTAACTGTTCATCCCTTGACGGTATCTAACCAGAAAGCCACGGCTAACTACGTGCCAGCAGCCGCGGTAATACGTAGGTGGCAAGCGTTGTCCGGATTTATTGGGCGTAAAGCGAGCGCAGGCGGTTTCTTAAGTCTGATGTGAAAGCCCCCGGCTCAACCGGGGGGCT
+
CGGGGGFGFGGGGGGGGEEGG7FG<CFFGCEFCFGGGGGGGGGGGGGGC@+BFGGGDGGGGGGGGGGGGGGGGFGGGGGGGGFFGGGGGGGGG7FGGGFGF9FGGGGGFGGGGFGGGGGGDFGGGGGFF8DD8FFGGGGGGGGGGGGGGDGGDGFFGGGFGGFFFC@F@FFGGCEGG7DGFGGGFFGGGGGFFGGGGCEG5EGCCGF+*7<+=C;27C5:EGEFGGGC5CFCFF>CCGGGCDFGFFECBCBEBEE9<@EGGGFFFAF)7<***//-254::??07>BF???F?91>>####
@M05025:18:000000000-B3NL5:1:1101:16021:6287 1:N:0:CACTCA
GTTGAAACTCCTACGGGAGGCAGCAGTAGGGAATCTTCCACAATGGACGAAAGTCTGATGGAGCAACGCCGCGTGAGTGAAGAAGGGTTTCGGCTCGTAAAGCTCTGTTGGTAGTGAAGAAAGATAGAGGTAGTAACTGGCCTTTATTTGACGGTAATTACTTAGAAAGTCACGGCTAACTACGTGCCAGCAGCCGCGGTAATACGTAGGTGGCAAGCGTTGTCCGGATTTATTGGGCGTAAAGCGAGTGCAGGCGGTTCAATAAGTCTGATGTGAAAGCCTTCGGCTCAACCGGAGTTGG
+
CGGGGGGGGGGGGGGGGGGGGGGGGGGGGGGGGGGGGGGGGGGGGGFGGGGGGGGGGGGGGGGGGGGGGGGGGGGDGGGGGGGGGGGGGGGGGGGGGGGGGGGGGGGGGGGGGGGGGGGGGGGGGGGGGGGGGGGGGGGGGGGGGGGGGGGFEGGGEGGGGGGGGGGGGGGFGGGGGGGGGGGGGGGGGGGGGGGGGGGGGEGGGGGGGGGGGGGGGGGGEGGGFEGEGGGGGGG=FFGDGGGGF:BGEGFFF@EF@55*:FFFFBFDFF4=BF?<ABFB?FA>0?>6:<2<B>;>9####
@M05025:18:000000000-B3NL5:1:1101:7152:6308 1:N:0:CACTCA
GTTGAAACTCCTACGGGAGGCAGCAGTAGGGAATCTTCCACAATGGACGAAAGTCTGATGGAGCAACGCCGCGTGAGTGAAGAAGGGTTTCGGCTCGTAAAGCTCTGTTGGTAGTGAAGAGAGATAGAGGTAGTAACTGGCCTTTATTTGACGGTAATTACTTAGAAAGTCACGGCTAACTACGTGCCAGCAGCCGCGGTAATACGTAGGTGGCAAGCGTTGTCCGGATTTATTGGGCGTAAAGCGAGTGCAGGCGGTTCAATAAGTCTGATGTGAAAGCCTTCGGCTCAACCGGAGTCCG
+
CGGGGGGGGGGGGGGGGGGGGGGGGGGGGGGGGGGGGGGGGGGGGFGGGGGGGGGGGGGGGGGGGGGGGGGGGGGGGGGGGGGGGGGGGGGGGGGGGGGGGGGGGGGGGGGGGGGGGGGGGGGGGGGGGGGGGGGGGGGGGGGGGGGGGGGGGGGGGGGGGGGGGGGGGGGGGGGGGCCGGGGGGGGGGGGGGGGGGGGGGGGGGGGGGGGGGGGGGGGGGGGGFEEC:DFFCCCFGGG5DDFFFFFGDFFFFFDF38@DGFFFFFFFFFFF?FFA<>AB0?F>BFFF87?FFFF94####
@M05025:18:000000000-B3NL5:1:1101:25474:6329 1:N:0:CACTCA
GTTGAAACTCCTACGGGAGGCAGCAGTAGGGAATCTTCGGCAATGGACGAAAGTCTGACCGAGCAACGCCGCGTGAGTGAAGAAGGTTTTCGGATCGTAAAACTCTGTTGTTAGAGAAGAACAAGGATGAGAGTAACTGTTCATCCCTTGACGGTATCTAACCAGAAAGCCACGGCTAACTACGTGCCAGCAGCCGCGGTAATACGTAGGTGGCAAGCGTTGTCCGGATTTATTGGGCGTAAAGCGAGCGCAGGCGGTTTCTTAAGTCTGATGTGAAAGCCCCCGGCTCAACCGGGGCTCT
+
CGGGGGGGGGGGGGGGGGGGGGGGGGGGGGGGGGGGGGGGGGGGGGGGGGGGGGGGGGEGGGGGGGGGGGGGGGGDGFGGGGGGGGEFFGGGGGCGGFGGGGGFGGGGGGGGGGGGFGGGGGGGGGGGGGGGGGGGCGGFGGGGFGGGGCFGGGGFGFFGGFGGDFGGGGFGGGGD5CGGFGGGCFCFGGGC:>EEGGD=EGGGGGGGGDGGGFGFGGEEGGGGGEGEGG6DFGFFGGDDDDDG=D@GEGDFEFF>BBEDFFFFFFFAFA?FFFFA4>B?F:1>;>B96),3?9BFF####
@M05025:18:000000000-B3NL5:1:1101:10397:6332 1:N:0:CACTCA
GTTGAAACTCCTACGGGAGGCAGCAGTAGGGAATCTTCGGCAATGGACGAAAGTCTGACCGAGCAACGCCGCGTGAGTGAAGAAGGTTTTCGGATCGTAAAACTCTGTTGTTAGAGAAGAACAAGGATGAGAGTAACTGTTCATCCCTTGACGGTATCTAACCAGAAAGCCACGGCTAACTACGTGCCAGCAGCCGCGGTAATACGTAGGTGGCAAGCGTTGTCCGGATTTATTGGGCGTAAAGCGAGCGCAGGCGGTTTCTTAAGTCTGATGTGAAAGCCCCCGGCTCAACCGGGGTAAG
+
CGGGGGGGGGGGGGGGGGGGGGGGGGGGGGGGGGGGGGGGGGGGGGGGGGGGGGGGGGGGGGGGGGGGGGGGGFGGGGGGGGGGGGFGGGGGGGGGGGGGGGGGGGGGGGGGGGGGGGGGGGGGGGGGGFGGGGGGGGGGGGGGGGGGGGGGGGGGGGGGGGGGGGGGGGGGGGGGGGGGGGFGGFGGGGGGGGGGGGGGGGGGGGGGGGGGGGGGGGGGGGGGGGGGGGGGGGGGGGGGDGFFB>>DDGEFFFEFD5>DFGFFFBB4=ABF=@FBFB>?<<B6>BFFBFFFFFFFF####
@M05025:18:000000000-B3NL5:1:1101:24012:6335 1:N:0:CACTCA
GTTGAAACTCCTACGGGAGGCAGCAGTAGGGAATCTTCCACAATGGACGAAAGTCTGATGGAGCAACGCCGCGTGAGTGAAGAAGGGTTTCGGCTCGTAAAGCTCTGTTGGTAGTGAAGAAAGATAGAGGTAGTAACTGGCCTTTATTTGACGGTAATTACTTAGAAAGTCACGGCTAACTACGTGCCAGCAGCCGCGGTAATACGTAGGGGGCAAGCGTTGTCCGGATTTATTGGGCGTAAAGCGAGTGCAGGCGGTTCAATAAGTCTGATGTGAAAGCCTTCGGCTCAACCGGAGGGGG
+
CGGEGGGGGGGGGGGGGFGGGGGGGGGGGGGGGGGGGGGGGGGGGGGGGGEGGGGGGGGGGGFFGGGGGGGGGFGGGGGGGGFGGGGGGGGGGGGGGGGGGGGFGGGECFGGGGBFGGGG@FGGGGGFEGFGFFGGGGFFG@GDFGFFGGFFEFFFCCDFFFFEFFGGFFGGGGDDDDGCCEFGGGGFGCFGGFGGGGDEGGGGGGCFGG5*:CEGGF=*:EG?EEE:EC=*0:CFGCDGD5<GFF@D><F@?FB>:)09C7@@FDF29>FFBFFF>AFF077<::B?:)4183(((####
@M05025:18:000000000-B3NL5:1:1101:24035:6339 1:N:0:CACTCA
GTTGAAACTCCTACGGGAGGCAGCAGTGGGGAATATTGCACAATGGGGGAAACCCTGATGCAGCGACGCCGCGTGAAGGAAGAAGTATTTCGGTATGTAAACTTCTATCAGCAGGGAAGAAAATGACGGTACCTGACTAAGAAGCCCCGGCTAACTACGTGCCAGCAGCCGCGGTAATACGTAGGGGGCAAGCGTTATCCGGATTTACTGGGTGTAAAGGGAGCGTAGACGGCATGGCAAGTCTGGTGTGAAAGGCAGGGGCTCAACCCCTGGACTGCATTGGAAACTGTCAGGCTGCTAC
+
CGGGGGGGGGGGGGGGGGGGGGGGGGGGGGGGGGGGGGGGGGGGGGGGGGGGGGGGGGGGGGGGGGGGGGGGGGGGGGGGGGGGGGGGGGGGGGGGGGGGGGGGGGGGGGGGGGGGGGGGGGGGGGGGGGGGGGGGGGG9FGGGGFGGGGGGGGGGGGGGFFGGGGGGGGGGGGGGGGGGGGGGDEEGGGGGGGGGGGGGGGGGGGFGGGGGEECFEGGGGGGGDGGGGGGGGGGGGGGGGGGGF?@GFGFFFFF?FF><DGFFF?5?@BFFFFFBB?F<A?D?AB?FFFFA277::####
@M05025:18:000000000-B3NL5:1:1101:19405:6408 1:N:0:CACTCA
GTTGAAACTCCTACGGGAGGCAGCAGTAGGGAATCTTCCACAATGGACGAAAGTCTGATGGAGCAACGCCGCGTGAGTGAAGAAGGGTTTCGGCTCGTAAAGCTCTGTTGGTAGTGAAGAAAGATAGAGGTAGTAACTGGCCTTTATTTGACGGTAATTACTTAGAAAGTCACGGCTAACTACGTGCCAGCAGCCGCGGTAATACGTAGGTGGCAAGCGTTGTCCGGATTTATTGGGCGTAAAGCGAGTGCAGGCGGTTCAATAAGTCTGATGTGAAAGGCTTCGGCTCAACCGGAGGTCG
+
CGGGGGGGGGGGGGGGGGGGGGGGGGGGGGGGGGGGGGGGGGGGGGGGGGGGGGGGGGGGGGGGGGGGGGGGGGGDFFGGGGFGGGGGGEGGGGGGGGEGGGGAFGGGGFFGGG<FFFGGGGGGGGGGGGGGGGGGGGGGGGGCGCFGGFGFFGGGEGGGGGGGGGGGGGGGGGGGGGGFFGGGGGGGGGGGGGGGGGGGGGGGGG,ACGGFGGGGCFCCGEGGGGGGECFCCFGGGGGGGDFFFFDGF:F?FFB6D087>FFFFAF2@BBFF@6>94)(42329<38,4><79>>(####
@M05025:18:000000000-B3NL5:1:1101:21933:6419 1:N:0:CACTCA
GTTGAAACTCCTACGGGAGGCAGCAGTAGGGAATCTTCCACAATGGACGAAAGTCTGATGGAGCAACGCCGCGTGAGTGAAGAAGGGTTTCGGCTCGTAAAGCTCTGTTGGTAGTGAAGAAAGATAGAGGTAGTAACTGGCCTTTATTTGACGGTAATTACTTAGAAAGTCACGGCTAACTACGTGCCAGCAGCCGCGGTAATACGTAGGTGGCAAGCGTTGTCCGGATTTATTGGGCGTAAAGCGAGTGCAGGCGGTTCAATAAGTCTGATGTGAAAGCCTTCGGTTCAACCGGAGGGAC
+
CGGGGGGGGGGGGGGGGGGGGGGGGGFGGGGGGGGGGGGGGGGGGGGGGGGGGFGGGGGGGFGGGGGGGGGGGBF?FFGGGGGGGGGGGGGGGGGGGGGGGGGGGGGGGGGGGGGGGFGGGGGGGGGGGGGGGGGGGGFGGGGGGGGGGFGGCD=FGGGGGGGGGGGGGGCFGE>EGEGGGGGGGGFGGGGEGGGGGGGGGGGGGGGGGGGGGGG6FFGGGGGGGGGGD5CCGGGGFFGGGC<:FE>GDGFFFFF>FB)**:@F?BFDFB@FF9=9<>BB(4).((((-69<?>143####
@M05025:18:000000000-B3NL5:1:1101:5747:6447 1:N:0:CACTCA
GTTGAAACTCCTACGGGAGGCAGCAGTAGGGAATTTTCGTCAATGGGGGAAACCCTGAACGAGCAATGCCGCGTGAGTGAAGAAGGTCTTCGGATCGTAAAGCTCTGTTGTAAGTGAAGAACGGCTCATAGAGGAAATGCTATGGGAGTGACGGTAGCTTACCAGAAAGCCACGGCTAACTACGTGCCAGCAGCCGCGGTAATACGTAGGTGGCAAGCGTTATCCGGAATCATTGGGCGTAAAGGGTGCGTAGGTGGCGTACTAAGTCTGTAGTAAAAGGCAATGGCTCAACCATTGCACA
+
CGGGGGGGGGGGGGGGGGGGGGGGGGGGGGGGGGGGGGGGGGGGGGGGGGGGGGGGGGGGGGGGGGGGGGGGGGGGGGGGGGGGGGGGGGGGGGGGGGGGGGGGGGGGGGGGGGGGGGGGGGGGGGGGGGGGGGGGGGGGGGGGGGGGGGGGGGGGGGGGGGGGGGGGGGGGGGGGGGGGGGGGGGGGGGGGGGGGGGGGGGGGGGGFGGGGGGGGGGGGGGGGGGGGGGGGGGGGFFGDGCGGFFFG>GEFFDFDFFEGGGFFFFFFFFFFFFF9AFFFFFFFFBBFFFF?:6<A)####
@M05025:18:000000000-B3NL5:1:1101:21443:6471 1:N:0:CACTCA
GTTGAAACTCCTACGGGAGGCAGCAGTAGGGAATCTTCCACAATGGACGAAAGTCTGATGGAGCAACGCCGCGTGAGTGAAGAAGGGTTTCGGCTCGTAAAGCTCTGTTGGTAGTGAAGAAAGATAGAGGTAGTAACTGGCCTTTATTTGACGGTAATTACTTAGAAAGTCACGGCTAACTACGTGCCAGCAGCCGCGGTAATACGTAGGTGGCAAGCGTTGTCCGGATTTATTGGGCGTAAAGCGAGTGCAGGCGGTTCAATAAGTCTGATGTGAAAGCCTTCGGCTCAACCGGAGCCGT
+
CGGAFGGGGGGGGGGGGGGGGGGEGGGGGGGGFGGGGGGGGGFGFEGGEEEGFEFGGGGGFCECFGGDGE@FFFD:CGEGGGFGGCGGGEFGGGF@FGC<=FG<F9?FGGFB<BFFCFEG?@GFGGGFFCFFCGFGGGFF<8<FFFGDGGGGGGGGGDEDFFGFGFGGGGF;FGGGGDGGGGCGEFGFGCGEFGGGDDE:C?;ECF:AFG9CCGF+>5::EG5CCEC1A5DFGCFGGGCCDGGG?57<@76F?)74>07C>D8*9999FAFFFF44-5<?F:))-890:D?BF;B0,####
@M05025:18:000000000-B3NL5:1:1101:13009:6488 1:N:0:CACTCA
GTTGAAACTCCTACGGGAGGCAGCAGTAGGGAATCTTCGGCAATGGACGAAAGTCTGACCGAGCAACGCCGCGTGAGTGAAGAAGGTTTTCGGATCGTAAAACTCTGTTGTTAGAGAAGAACAAGGATGAGAGTAACTGTTCATCCCTTGACGGTATCTAACCAGAAAGCCACGGCTAACTACGTGCCAGCAGCCGCGGTAATACGTAGGTGGCAAGCGTTGTCCGGATTTATTGGGCGTAAAGCGAGCGCAGGCGGTTTCTTAAGTCTGATGTGAAAGCCCCCGGCTCAACCGGGGGCCG
+
CGGGGGGGGGGGGGGGGGGGGGGGGGGGGGGGGGGGGGGGGGGGGGGGGGGGGGGGGGGGGGGGGGGGGGGGGGGGGFGGGGGGGGGGGGGGGGGGGGGGGGGGGGGGGGGGGGGGGGGGGGGGGGCFGGGGGGGGGGGGGGGGGGGGGGCGGGGGGGGGGGGGGGGGGGGGGGGGGGGGGGGGGGGGGGGGGGGGGGGGGGGGGGFGGGGGGGGGGGGGGGGGGGE5CD=FGGGGGGGGGGGGFFFGFG>EEEFFF@BGDFFFBBFBFF6FFFFFF>A?2<FF>6>9?2>BB>6>>####
@M05025:18:000000000-B3NL5:1:1101:26657:6493 1:N:0:CACTCA
GTTGAAACTCCTACGGGAGGCAGCAGTGGGGAATATTGCACAATGGGCGCAAGCCTGATGCAGCGACGCCGCGTGCGGGATGGAGGCCTTCGGGTTGTAAACCGCTTTTGTTCAAGGGCAAGGCACGGCTTCGGGCCGTGTTGAGTGGATTGTTCGAATAAGCACCGGCTAACTACGTGCCAGCAGCCGCGGTAATACGTAGGGTGCGAGCGTTATCCGGATTTATTGGGCGTAAAGGGCTCGTAGGCGGTTCGTCGCGTCCGGTGTGAAAGTCCATCGCCTTACGGTGGGTCTGCGAGAG
+
CGGGGGGGGGGGGGGGGGGGGGGGGGGGGGGGDGGGGGGGGGGGGGDFGGGGGGGGGGGGGGGGGGGGGGGGGGGGGGGGGGGGGGGGGGGGGGGGGGGGGGGGGGGGGGGGGGGGGEGGGGGGGGGGGGGGGGCGGGFFGGGFFFCFDGGCGGGGGGGGGGGFCGGGGGGGGGGGGGFGGGGGFGGGECGGEGEGGGGGFFGGGGEGGGGDGGCFGGDGEGGGGGFCF4>DGDGDDFGDCGCGEFEGFG58:5BBEDDCDG:DF>D6=<F?FFFFFFF<<3(,:(::60(,(414(####
@M05025:18:000000000-B3NL5:1:1101:9849:6515 1:N:0:CACTCA
GTTGAAACTCCTACGGGAGGCAGCAGTAGGGAATATTGCACAATGGGGGAAACCCTGATGCAGCGACGCCGCGTGAGTGAAGAAGCGCCTCGGCGCGTAAAGCTCTGTCAGCAGGAACGATAATGACGGTACCTGAAGAAGAAGCCCCGGCTAACTACGTGCCAGCAGCCGCGGTAATACGTAGGGGGCAAGCGTTATCCGGATTTACTGGGTGTAAAGGGAGCGTAGACGGCGGGGCAAGTCTGGAGTGAAAGGCCGGGGCCCAACCCCGGGACCGCTCTGGAAACTGCCCGGCTGAACT
+
CGGGGGGGGGGGGGGGGGGGGGGGGGGGGGGGGGGGGGGGGGGGGGGGGGGGGGGGGGGGGGGGGGGGGGGGGGGGGFGGGGGGGGGGGGGGGGGGGGGGGGGGGGGGGGGGGGGGGGGGGGGGGGGGGGGGGGGGGGGGGGGGGGGGGGGGGGGGGGGGGGGGGGGGGGGGGGGGGGGGGGGGGGGGGGGGGGGGGGGGGGGGGGGGGGGGGGGGGGGGGGGGGGGGGGGGGGGGGGGFFFGGFFFGFGFFFFFFFD>DGG:DFBFFFFFFE:D:BF>F?A?DFB?AAD::BFFFF####
@M05025:18:000000000-B3NL5:1:1101:21886:6525 1:N:0:CACTCA
GTTGAAACTCCTACGGGAGGCAGCAGTGGGGAATATTGCACAATGGGCGCAAGCCCGATGCAGCCATGCCGCGTGTATGAAGAAGGCCTTCGGGTTGTAAAGTACTTTCAGCGAGGAGGAAGGTGTTGTGGTTAATAACCGCAGCAATTGACGTTACTCGCAGAAGAAGCACCGGCTAACTCCGTGCCAGCAGCCGCGGTAATACGGAGGGTGCAAACGTTAATCGGAATTACTGGGCGTAAAGCGCACGCAGGCGGTCTGTCAAGTCGGATGTGAAATCCCCGGGCTCAACCTGGGTCGG
+
CGGGGGGGGGGGGGGGGGGGGGGGGGGGGGGGGGGGGGGGGGGGGGGGGGGGGGGGGGGGGGGGGGGGGGGGGGGGGGGGGGGGGGGGGFGGGGGGGGGGGGGGGGGGGGGGGEGGGGGCFFGGGGGGGGGGGGGFGDGGGGGGGGGGGGGGGGGGGGGGGGGGGGGGGGGGGGGGGGGGGGGEFGGGGGGGGGGGGGG=CEGGGGGGGGGEEGFGGGGGFGGGGGGDGGGGGGFGGGGCDGCFFDBDFGFE:>>B>EFDDFFFF7FFFF@3>:FFFD2:4:BB>220??FFFFFB?####
@M05025:18:000000000-B3NL5:1:1101:20649:6527 1:N:0:CACTCA
GTTGAAACTCCTACGGGAGGCAGCAGTAGGGAATTTTCGTCAATGGGGGAAACCCTGAACGAGCAATGCCGCGTGAGTGAAGAAGGTCTTCGGATCGTAAAGCTCTGTTGTAAGTGAAGAACGGCTCATAGAGGAAATGCTATGGGAGTGACGGTAGCTTACCAGAAAGCCACGGCTAACTACGTGCCAGCAGCCGCGGTAATACGTAGGTGGCAAGCGTTATCCGGAATCATTGGGCGTAAAGGGTGCGTAGGTGGCGTACTAAGTCTGTAGTAAAAGGCAATGGCTCAACCATTGCGCG
+
CGGGGGGGGGGGGGGGGGGGGGGGGGGGGGGGGGGGGGGGGGGGGGGGGGGGGGGGGGGGGGGGGGGGGGGGGGGGGGGGGGGGGGGGGGGGGGGGGGGGGGGGGGGGGGGGGGGGGGGGGGGGGGGGGGGGGGGGGGGGGGGGGGGGGGGGGGGGGGGGGGGGGGGGGGGGGGGGGGGGGGGGGGGGGGGGGGGGGGGGGCGGGGGGGGGGGGGGGGGGGGGGGEGEGGGFGGGGGGGGGGGGFFFGFGB@FFF?FFFGDG@BFFB<FFF?B@FBBDFFFFFFF???BF??FF7A)####
@M05025:18:000000000-B3NL5:1:1101:15694:6569 1:N:0:CACTCA
GTTGAAACTCCTACGGGAGGCAGCAGTAGGGAATCTTCCACAATGGACGAAAGTCTGATGGAGCAACGCCGCGTGAGTGAAGAAGGGTTTCGGCTCGTAAAGCTCTGTTGGTAGTGAAGAAAGATAGAGGTAGTAACTGGCCTTTATTTGACGGTAATTACTTAGAAGGTCACGGCTAACTACGTGCCAGCAGCCGCGGTAATACGTAGGTGGCAAGCGTTGTCCGGATTTATTGGGCGTAAAGCGAGTGCAGGCGGTTCAATAAGTCTGATGTGAAAGCCTTCGGCTCAACCGGAGGGCA
+
CGGGGGGGGGGGGGGGGGGGGGGGGGGGGGGGGGGGGGGGGGGGGGGGGGGGGGGGGGGGGGGGGGGGGGGGGGGGGGGGGGGGGGGGGGGGGGGGGGGGGGGGGGGGGGGGGGGGGGGFFGGGGGGGGGGGGGGGGGGGGGGGGGGGGGGGGGGGGGGGGGGGGGGGGGGGGGGGGGGGGGGGGGGGGGGGGGGGGGGGGGGGGGGFGGGGGGGGGGGGEGGGGGGGDDGCGGGGGGGGGDGGFEFGFGFFFFFFFE:DCF==*48>FFFFFFFB)6<03>AF6<BF???F<>>B1####
@M05025:18:000000000-B3NL5:1:1101:21307:6583 1:N:0:CACTCA
GTTGAAACTCCTACGGGAGGCAGCAGTGGGGAATATTGCACAATGGGCGCAAGCCTGATGCAGCCATGCCGCGTGTATGAAGAAGGCCTTCGGGTTGTAAAGTACTTTCAGCGAGGAGGAAGGTGTTGTGGTTAATAACCGCAGCAATTGACGTTACTCGCAGAAGAAGCACCGGCTAACTCCGTGCCAGCAGCCGCGGTAATACGGAGGGTGCAAGCGTTAATCGGAATTACTGGGCGTAAAGCGCACGCAGGCGGTCTGTCAAGTCGGATGTGAAATCCCCGGGCTCAACCTGGGAGGC
+
CFGGGGGGGGFGGGGGCGGGGGGGGG@EGGGFGGGEGGGFGGGGGFEGGGGGGGGGGFG<FGGGGGGFGGG7F=FGFGGFGGGFFFCGGGGFDGGGGGGGGGGGGGCCFFGFGGGG7FCC8ECEDGG8FGGFGGGFGGFGGGGGGAFGFCFCCF>FFCEGGGGGGGFFGGFGGGGGGGG?GGGGGFGGGGDGFGGGGGGEEECGGDCEEGGGCCGFGFEGGE/<9ECDEGCFF7?FFGG7CCFCF@5DBC)8>3>9>D><>:=7F?64:6@E:)1<BFF220:;(((,,))87>,(,####
@M05025:18:000000000-B3NL5:1:1101:23032:6591 1:N:0:CACTCA
GTTGAAACTCCTACGGGAGGCAGCAGTAGGGAATCTTCGGCAATGGACGCAAGTCTGACCGAGCAACGCCGCGTGAGTGAAGAAGGTTTTCGGATCGTAAAACTCTGTTGTTAGAGAAGAACAAGGATGAGAGTAAAATGTTCATCCCTTGACGGTATCTAACCAGAAAGCCACGGCTAACTACGTGCCAGCAGCCGCGGTAATACGTAGGTGGCAAGCGTTGTCCGGATTTATTGGGCGTAAAGCGAGCGCAGGCGGTTTCTTAAGTCTGATGTGAAAGCACCCGGCTCAACCGGGCAAA
+
CGGGGGGGGGGGGGGGGEGGGGGGGGGGGGGGGGGGGFGGGGGGGGGGGGGGGFFFFGGGGGGGGGFGGGGGGGGGGGGGGGGGGGEGGGGGGGGDGFGGGGGGGGGGGGGGGGGGGGGGGGGGGGGGGGGFGGFGGGGGGGGGGFGGGGGGGGGGGGGGGGFGGGGGGGGFGGGGDGGGGGGGGGGGCFGDFGFFEGGGGGGDFGGCFFDGGGGC<CFGGEEEGDCE=*76>FGGGGGGGGD<FF:CDGFFFFFFFF@3CG=FF<4:F9=77FFDFA>AF(4?1,4;6(4?B?FBF####
@M05025:18:000000000-B3NL5:1:1101:9768:6639 1:N:0:CACTCA
GTTGAAACTCCTACGGGAGGCAGCAGTAGGGAATCTTCCACAATGGACGAAAGTCTGATGGAGCAACGCCGCGTGAGTGAAGAAGGGTTTCGGCTCGTAAAGCTCTGTTGGTAGTGAAGAAAGATAGAGGTAGTAACTGGCCTTTATTTGACGGTAATTACTTAGAAAGTCACGGCTAACTACGTGCCAGCAGCCGCGGTAATACGTAGGTGGCAAGCGTTGTCCGGATTTATTGGGCGTAAAGCGAGTGCAGGCGGTTCAATAAGTCTGATGTGAAAGCCTTCGGCTCAACCGGAGTAGG
+
CGGGGGGGGGGGGGGGGGGGGGGGGGGGGGGGGGGGGGGGGGGGGGGGGGGGGGGGGGGGGGGGGGGGGGGGGGGGGGGGGGGGGGGGGGGGGGGGGGGGGGGGGGGGGGGGGGGGGGGGGGGDGGGGGGGGGGGGGGGGGGGGGGGGGGGGGGGGGGGGGGGFGGGGGGGGGGGGGGGGGGGGGGGGGGGGGGGGGGGGGGGGFGGGGGGGGGGGGGGGGGGFGGGGGGFGGGGGCFGGGGGFFFFGFGFFFFFFFE:DFFFFFFFFFFFFFFFFBAAF:B>D?F>??FFBBFF>6####
@M05025:18:000000000-B3NL5:1:1101:9126:6642 1:N:0:CACTCA
GTTGAAACTCCTACGGGAGGCAGCAGTAGGGAATCTTCCACAATGGACGAAAGTCTGATGGAGCAACGCCGCGTGAGTGAAGAAGGGTTTCGGCTCGTAAAGCTCTGTTGGTAGTGAAGAAAGATAGAGGTAGTAACTGGCCTTTATTTGACGGTAATTACTTAGAAAGTCACGGCTAACTACGTGCCAGCAGCCGCGGTAATACGTAGGTGGCAAGCGTTGTCCGGATTTATTGGGCGTAAAGCGAGTGCAGGCGGTTCAATAAGTCTGATGTGAAAGCCTTCGGCTCAACCGGAGCATC
+
CFGFEFGGGGGFFGDFGEGGGGGGGGFGGGGGGGGGGGGGGGGGGGGGGEEGGGGGGGGGGGGGGGGGGGGGGGGDGFGFGGFGGGGGGGGGGGGGGGGGGGGFGGGGGGGGGGFGFGGGGGGGGGGGGGFFFGGGGGGGGGGGGGGGGGDFGGGGGGGGGGGGGFGGGGGGGGGGGGGGGGGDG7FGGGGGGGGGGGGGEGGGGGGGGGGGGGGGGGGGGGGGGGEGEDGGDDGGFGGGDGGGFFFGBG?FFFEFF5<D>FFFF9@DFFFFF8BA<<DFFFF??:62:22:?B792####
@M05025:18:000000000-B3NL5:1:1101:23866:6670 1:N:0:CACTCA
GTTGAAACTCCTACGGGAGGCAGCAGTAGGGAATTTTCGTCAATGGGGGAAACCCTGAACGAGCAATGCCGCGTGAGTGAAGAAGGTCTTCGGATCGTAAAGCTCTGTTGTAAGTGAAGAACGGCTCATAGAGGAAATGCTATGGGAGTGACGGTAGCTTACCGGAAAGCCACGGCTAACTACGTGCCAGCAGCCGCGGTAATACGTAGGTGGCAAGCGTTATCCGGAATCATTGGGCGTAAAGGGTGCGTAGGTGGCGTACTAAGTCTGTAGTAAAAGGCAATGGCTCAACCATTGGCAG
+
CGGGGGGGGGGGGGGGGGGGGGGGGGGGGGGGGGGGGGGGGGGGGGGGGGGGGGGGGGGGGGGGGFGGGGGGGGGGGGGGGGGGGGGGGGGGGGGGGGGGGGGGGGGGGGGGGGGGGGGFGGGGGGGFFGGGGGCFCGGGGGGGGGGGGGGGGGGGGGGGGGGGGDGGGGGFCGGGEGGGGFCCGGGGGGGFFGGGGGE=CCFGCC>F=C9FG6C?EGCE*AFFGGDCGFGGGDGGGCD3CC37=DFC@G>BFEFFFFDGD<@F@>74F<FFF=@>AA2(:<:B?:?<B<<203)4)####
@M05025:18:000000000-B3NL5:1:1101:11839:6761 1:N:0:CACTCA
GTTGAAACTCCTACGGGAGGCAGCAGTGGGGAATATTGCACAATGGGGGAAACCCTGATGCAGCGACGCCGCGTGAAGGAAGAAGTATCTCGGTATGTAAACTTCTATCAGCAGGGAAGAAAATGACGGTACCTGACTAAGAAGCCCCGGCTAACTACGTGCCAGCAGCCGCGGTAATACGTAGGGGGCAAGCGTTATCCGGATTTACTGGGTGTAAAGGGAGCGTAGACGGAAGAGCAAGTCTGATGTGAAAGGCTGGGGCTTAACCCCAGGACTGCATTGGAAACTGTTTTTCTACGTT
+
CGGGGGGGGGGGGGGGGGGGGGGGGGGGGGGGGGGGGGGGGGGGGGGGGGGGGGGGGGGGGGGGGGGGGGGGGGGGGGGGGGGGGGGGGGGGGGGGGGGGGGGGGGGGGGGGGGGGGFGGGGGGGGGGGGGGGGGGGGGGGGGGGGGGGGGGGGGGGGGGGGGGGGGGGGGGGGGGEGGGGFGGGGGGGGGCGGBEGGGGGGGGGGGGGGGGGGGGGGGGGGGGGEGGDFGGGGGFGFCFGDFG?=BGFGFFFFFFFFDGDGFFFFF5@?EDF>FFF?BFBDFFD7?FFBF>?1>>.####
@M05025:18:000000000-B3NL5:1:1101:27832:6763 1:N:0:CACTCA
GTTGAAACTCCTACGGGAGGCAGCAGTAGGGAATTTTCGTCAATGGGGGAAACCCTGAACGAGCAATGCCGCGTGAGTGAAGAAGGTCTTCGGATCGTAAAGCTCTGTTGTAAGTGAAGAACGGCTCATAGAGGAAATGCTATGGGAGTGACGGTAGCTTACCAGAAAGCCACGGCTAACTACGTGCCAGCAGCCGCGGTAATACGTAGGTGGCAAGCGTTATCCGGAATCATTGGGCGTAAAGGGTGCGTAGGTGGCGTACTAAGTCTGTAGTAAAAGGCAATGGCTCAACAATGGACCG
+
CGGGGGGGGGGGGGGGGGGGGGGGGGGGGGGGGGGGGGGGGGGGGGGGGGGGGGGGGGGGGGGGGGGFGGGGGGGGGGGGGGGGGGGGGGGGGEGGGGGGGGGGGGGGGGGGGGGGGGGGGGGGGGGGGGGGGGGGGGGGEFGGGGGGGGGGDGGGEGGCFFCFGGGGGGGGGGGEGEFGGGGGGGGGGGGGGGGCCEGEGGGGGGE9@EF6EGFFFCEGEGFFGGD=EGGDFGGGG47C<DGGFDFGBD53);=<>FFGGDFFFFFF=)9****6><AFBFBB<(,(3237)4>42####
@M05025:18:000000000-B3NL5:1:1101:18796:6765 1:N:0:CACTCA
GTTGAAACTCCTACGGGAGGCAGCAGTAGGGAATCTTCCACAATGGACGAAAGTCTGATGGAGCAACGCCGCGTGAGTGAAGAAGGGTTTCGGCTCGTAAAGCTCTGTTGGTAGTGAAGAAAGATAGAGGTAGTAACTGGCCTTTATTTGACGGTAATTACTTAGAAAGTCACGGCTAACTACGTGCCAGCAGCCGCGGTAATACGTAGGTGGCAAGCGTTGTCCGGATTTATTGGGCGTAAAGCGAGTGCAGGCGGTTCAATAAGTCTGATGTGAAAGCCTTCGGCTCAACCGGAGCTGG
+
CGGGGGGGGGGGGGGGGGGGGGGGGGGGGGGGGGGGGGGGGGGGGGGGGGGGGGGGGGGGGGGGGGGGGGGGGGGGGGGGGGGGGGGGGGGGGGGGGGGGGGGGGGGGGGGGGGGGGGGGGGGGGGGGGGGGGGGGGGGGGGGGGGGGGGGGGGGGGGGGGGGGGGGGGGGGGGGGGGGGGGGGGGGGGGGGGGGGGGGGGGGGGGGEGGGGGGGFFFGEGGGCFEGEGDFGCFGGGGGGGGCC@B3C;FFFFFEFFE3>*:FFFFF9?A@FFF?4<<B???<<F<9:67<BFFF0(####
@M05025:18:000000000-B3NL5:1:1101:22461:6785 1:N:0:CACTCA
GTTGAAACTCCTACGGGAGGCAGCAGTGGGGAATATTGCACAATGGGCGAAAGCCTGATGCAGCGACGCCGCGTGAGGGATGACGGCCTTCGGGTTGTAAACCTCTTTCAGTAGGGAAGAAGCGAAGGTGACGGTACCTGCAGAAGAAGCGCCGGCTAACTACGTGCCAGCAGCCGCGGTAATACGTAGGGCGCAAGCGTTATCCGGATTTATTGGGCGTAAAGAGCTCGTAGGCGGTTTGTCGCGTCTGCCGTGAAAGTCCGAGGCTCAACCTCGGATCTGCGGTGGGTACGGGCATAGG
+
CGGGGGGGGGGGGGGGGGGGGGGGGGGGGGGGGGGGGGGGGGGGGGGGGGGGGGGGGGGGGGGGGGGGGGGGGGGGGGGGGGGGGGGGGGGGGGGGGGGGGGGGGGGGGGGGGGGGGGGGGGGGGGGGGGGGGGGGGGGGGGGGGGGGGGGGGGGGGGGGGGGGGGGGGGGGGGGGGGGGDGGGGGGGGGGGGGGGGGGGGGGGGGGGEGFGGGGGGGGGEGFGGGGGGGGGGGGGGCD:<FGGFFFGFGFFFFE?FFFFFFDBFFB?FDFFFFF?F>?BAFFFF390>;9?BB>B(####
@M05025:18:000000000-B3NL5:1:1101:15166:6799 1:N:0:CACTCA
GTTGAAACTCCTACGGGAGGCAGCAGTAGGGAATTTTCGTCAATGGGGGAAACCCTGAACGAGCAATGCCGCGTGAGTGAAGAAGGTCTTCGGATCGTAAAGCTCTGTTGTAAGTGAAGAACGGCTCATAGAGGAGATGCTATGGGAGTGACGGTAGCTTACCAGAAAGCCACGGCTAACTACGTGCCAGCAGCCGCGGTAATACGTAGGTGGCAAGCGTTATCCGGAATCATTGGGCGTAAAGGGTGCGTAGGTGGCGTACTAAGTCTGTAGTAAAAGGCAATGGCTCAACCATTTGTGG
+
CGGGGGGGGGGGGGGGGGGGGGGGGGGGGGGGGGGGGGGGGGGGGGGGGGGGGGGGGGGGGGGGGGGGGGGGGGGGGGGGGGGGGGGGGGGGGGGGGGGGGGGGGGGGGGGGGGGGGGGGGGGGGEEGGGGGGGFFFGGGGGGGGGGGGGGFFGGGGGGGGGGGGFEFGGFGGGGGGGFGGGGGCEGGFGGGGGGG58CEGGGGGG9?FG?FGGGGGGGGG=CFFGG=EDGG7:>FGGGDDDCCFBFG:DEDFFFF@).7CD>F=?9)/.*198@9AA9:60:B?73:0<??B:BB2####
@M05025:18:000000000-B3NL5:1:1101:28124:6800 1:N:0:CACTCA
GTTGAAACTCCTACGGGAGGCAGCAGTGGGGAATTTTGGACAATGGGCGCAAGCCTGATCCAGCTATTCCGCGTGTGGGATGAAGGCCCTCGGGTTGTAAACCACTTTTGTAGAGAACGAAAAGACACCTTCGAATAAAGGGTGTTGCTGACGGTACTCTAAGAATAAGCACCGGCTGACTACGTGCCAGCAGCCGCGGTAATACGTAGGGTGCGAGCGTTAATCGGAATTACTGGGCGTAAAGGGTGCGCAGGCGGTTGAGTAAGACAGATGTGAAATCCCCGAGCTTAACTCGGGCCAA
+
CGGGGGGGGGGGGGGGGGGGGGGGGGGGGGGGGFFGGGGGGGGGGGGGGGGGGGGGGGGGGGGGGGGGGGGGGGGGGGGGGGGGGGGGGGGGGGGGGGGGGGGGGGGGFGGGGFGGGGGFGGDGGGG8FGGGGGGGGGGGGGCGFEGGGG;FFGGGDGGGGGGGGGGGGFGFGGGGGGGGGGGGFGGGGGGGFGGE?EE=EEGGGGGGGDGGGGGGGGG:EEGGGGC=EDFGFFGGGGG9DGFFFFFGBG@BFFB>F7DDCCFF4448FFFFFFFFFFF9221>>BF;B546<<<F>####
@M05025:18:000000000-B3NL5:1:1101:4134:6824 1:N:0:CACTCA
GTTGAAACTCCTACGGGAGGCAGCAGTGGGGAATATTGCACAATGGGGGAAACCCTGATGCAGCGACGCCGCGTGAAGGAAGAAGTATCTCGGTATGTAAACTTCTATCAGCAGGGAAGAAAATGACGGTACCTGACTAAGAAGCCCCGGCTAACTACGTGCCAGCAGCCGCGGTAATACGTAGGGGGCAAGCGTTATCCGGATTTACTGGGTGTAAAGGGAGCGTAGACGGGAGAGCAAGTCTGATGTGAAAGGCTGGGGCTTAACCCCAGGACTGCATTGGAAACTGTTTTTCTAGATA
+
CGGGGGGGGGGGGGGGGGGGGGGGGGGGGGGGGGGGGGGGGGGGGGGGGGGGGGGGGGGGGGGGGGGGGGGGGGGGGGGGGGGGGGGGGGGGGGGGGGGGGGGGGGGGGGGGGGGGGGGGGGGGGGGGGGGGGGGGGGGGGGGGGDGGGGGGGGGGGGGGGGGGGGGGGGGGGDGGGGGGGGGGGGGGGGGGGGEGDGGGGGGGGGGGGGGFGGGFFGGGGGGGGGGGEGGGGGD3DGGFGDGGFFFGFGFFFF>B4>BGGG5FFFFAFFFDFFFF1:AF<>??DBFFFA<)41:B4####
@M05025:18:000000000-B3NL5:1:1101:25643:6834 1:N:0:CACTCA
GTTGAAACTCCTACGGGAGGCAGCAGTAGGGAATCTTCCACAATGGACGAAAGTCTGATGGAGCAACGCCGCGTGAGTGAAGAAGGGTTTCGGCTCGTAAAGCTCTGTTGGTAGTGAAGAAAGATAGAGGTAGTAACTGGCCTTTATTTGACGGTAATTACTTAGAAAGTCACGGCTAACTACGTGCCAGCAGCCGCGGTAATACGTAGGTGGCAAGCGTTGTCCGGATTTATTGGGCGTAAAGCGAGTGCAGGCGGTTCAATAAGTCTGATGTGAAAGCCTTCGGCTCAACCGGAGGGGG
+
CGGGGGGGGGGGGGGGGGGGGGGGGGGGGGGGGGGGGGGGGGGGGGGGGGGGGGGGGGGGGGGGGGGGGGGGGFGGGGGGGGGGGGGGGGGGGGGGGGGGGGGGGGGGGGGGGGFGGGGGGGGGGGGGFGGFDFGFGGGGGGGGGGGGFFGGGGGGGGGGCEFGFFGGCFGFGGGGGEFGGGGGGGGGGGGGGGGEGGEGGGGGGGFFGGGGGGGGGFE:ECCCGGGCE57CDGGGGGG<<D>CFFDGFGF=FFFFF75C>CFFF<@A?A4/*9@>B4)(4>B?009B1<7::9BF9####
@M05025:18:000000000-B3NL5:1:1101:10739:6836 1:N:0:CACTCA
GTTGAAACTCCTACGGGAGGCAGCAGTAGGGAATCTTCCACAATGGACGAAAGTCTGATGGAGCAACGCCGCGTGAGTGAAGAAGGGTTTCGGCTCGTAAAGCTCTGTTGGTAGTGAAGAAAGATAGAGGTAGTAACTGGCCTTTATTTGACGGTAATTACTTAGAAAGTCACGGCTAACTACGTGCCAGCAGCCGCGGTAATACGTAGGTGGCAAGCGTTGTCCGGATTTATTGGGCGTAAAGCGAGTGCAGGCGGTTCAATAAGTCTGATGTGAAAGCCTTCGGCTCAACCGGAGGGGA
+
CGGGGGGGGGGGGGGGGGGGGGGGGGGGGGGGGGGGGGGGGGGGGGGGGGGGGGGGGGGGGGGGGGGGGGGGGGGGGGGGGGGGGGGGGGGGGGGGGGGGGGGGGGFGGGGGFGGGGGGGGGGFFGGFGFGGGGGGGGGGGGGGGGGGGGFGGGGGGGGGGGGGGGGGGFGGGGGGGGGGGGFGGGGGGGGGGGGGGGGGGGGGGGGGGGGGGGGFGGEGEEGGGED=EGFFGGGGGGDDGGGGFFFGFGFFF>EFFF3DGDBFF9@9BBFFF?FF>><7(4<<B03<<3<BFFFF1####
@M05025:18:000000000-B3NL5:1:1101:5103:6883 1:N:0:CACTCA
GTTGAAACTCCTACGGGAGGCAGCAGTAGGGAATCTTCCACAATGGACGAAAGTCTGATGGAGCAACGCCGCGTGAGTGAAGAAGGGTTTCGGCTCGTAAAGCTCTGTTGGTAGTGAAGAAAGATAGAGGTAGTAACTGGCCTTTATTTGACGGTAATTACTTAGAAAGTCACGGCTAACTACGTGCCAGCAGCCGCGGTAATGCGTAGGTGGCAAGCGTTGTCCGGATTTATTGGGCGTAAAGCGAGTGCAGGCGGTTCAATAAGTCTGATGTGAAAGCCTTCGGCTCAACCGGAGATGA
+
CGGGGGGGGGGGGGGGGGGGGGGGGGGGGGGGGGGGGGGGGGGGGGGGGGGGGGGGGGGGGGGGGGGGGGGGGGGGGGGGGGFGGGGGGGGGGGGGGGGGGGGGGGGGCGGGGGGGGGGGGGGGGGGGGGGFGGGGGGFFGGGGGGGGGGGGGGGGGGGGGGGGGGGGGGGGGGGGGGGGGGGGGGGGGGGGGGGGGGGGGGFFGGGGGGGGGGGGGDGGECCFFGGEDCDFGGGGGGGGGGF>?BFGFGFFFFFB>0><FDB47<@>FB40=FFABFB?0:AFBB;6?BFF?BFF2####
@M05025:18:000000000-B3NL5:1:1101:24392:6898 1:N:0:CACTCA
GTTGAAACTCCTACGGGAGGCAGCAGTGGGGAATATTGCACAATGGGCGCAAGCCTGATGCAGCCATGCCGCGTGTGTGAAGAAGGCCTTCGGGTTGTAAAGCACTTTCAGCGAGGAGGAAGGCGTTAAGGTTAATAACCTTGGCGATTGACGTTACTCGCAGAAGAAGCACCGGCTAACTCCGTGCCAGCAGCCGCGGTAATACGGAGGGTGCAAGCGTTAATCGGAATTACTGGGCGTAAAGCGCACGCAGGCGGTTTGTTAAGTCAGATGTGAAATCCCCGAGCTTAACTTGGGGTCT
+
CGGGGGGGGGGGGGGGGGGGGGGGGGGGGGGEGGGGGGGGGGGGFGGGGGGGGGGGGGGGGGGGGGGGGGGGGGGGGGGGGGGGGGGGGGGGGGGGGGGGGGGGGGGGGGGGGGGGGGGGGGGGGGGGGGGGGGGGGGGGGGGGFGGDGGGGGGGGGGGGGGGGGGGGGGGGGGGGGDGGGGGGGGGGGGGGGGGGGGGGGGGGGGGGGDGGGGGFGGGEECFCGGGGGGGGGGGGGFGGGGGGFFEDDGDDFFF9@>)CDGFFFA?AFF6*9=BBFAA2,5:;9>>0?<<BDAD7:####
@M05025:18:000000000-B3NL5:1:1101:5005:6944 1:N:0:CACTCA
GTTGAAACTCCTACGGGAGGCAGCAGTGGGGAATATTGGACAATGGGCGCAAGCCTGATCCAGCCATACCGCGTGGGTGAAGAAGGCCTTCGGGTTGTAAAGCCCTTTTGTTGGGAAAGAAATCCAGCCGGCTAATACCTGGTTGGGATGACGGTACCCAAAGAATAAGCACCGGCTAACTTCGTGCCAGCAGCCGCGGTAATACGAAGGGTGCAAGCGTTACTCGGAATTACTGGGCGTAAAGCGTGCGTAGGTGGTTATTTAAGTCCGTTGTGAAAGCCCTGAGCTCAACCTGGGCAGT
+
CGGGGFGGGGGGGGGGGGGGGGGGGGGGGGGCFGGGGGGGGGGGGGGGGGGGGGGGGGGGGGGGGGGGGGGGGFEGGGGGGGGGGGGGGGGGGGGGGEFGGGGGGGGGGGGGGFGGFGGGGGGGGGGGGCFGGGGGGGGGGGGGGGGGGGCGGGGGGGGGGGGGFGGGGGFGCCEGG7FGFBFGGGGGGGFGGGGGGGGCCEGGGDGGEEC=5CGFF=ECGEGGFECEGGGGGGGGGFGGGDFFFF7<BGB3)818>77>FFFFFFFBF:FFFF:<AAF??:B:7(4::?2:??F(8####
@M05025:18:000000000-B3NL5:1:1101:17494:6951 1:N:0:CACTCA
GTTGAAACTCCTACGGGAGGCAGCAGTGGGGAATATTGGACAATGGGCGCAAGCCTGATCCAGCCATACCGCGTGGGTGAAGAAGGCCTTCGGGTTGTAAAGCCCTTTTGTTGGGAAAGAAATCCAGCCGGCTAATACCTGGTTGGGATGACGGTACCCAAAGAATAAGCACCGGCTAACTTCGTGCCAGCAGCCGCGGTAATACGAAGGGTGCAAGCGTTACTCGGAATTACTGGGCGTAAAGCGTGCGTAGGTGGTCGTTTAAGTCCGTTGTGAAAGCCCTGGGCTCAACCTGGGAATC
+
CGGGGGGGGGGGGGGGGGGGGGGGGGFFGGGGGGGGGGGGGGGGGGGGGGGGGGGGGGGGGGGGGGGGGGGGGGGGGGGGGGGGGGGGGGGGGGGGGGGGGGGGGGGGGGGGGGGGGGGGGGGGGGGGGGGGGGGGGGGGGGGGGGGGGGGGGGGGGGGGGGGGGGGGGGGGGGGGGGGGGGGGGGGGGGGGGGGGGGGGGGGGGGGGGGGGGGGGGGGGGGGGGGGGEGGGGGGGGGGGGGGGF>DGFDFFFFFFFFFGGG>FFFFAFFF:BFEADFF:<B?<<?FFFFBFFFBB?####
@M05025:18:000000000-B3NL5:1:1101:25156:6967 1:N:0:CACTCA
GTTGAAACTCCTACGGGAGGCAGCAGTGAGGAATATTGGTCAATGGGAGAGATCCTGAACCAGCCAAGCCGCGTGAGGGAAGACGGCCCTATGGGTTGTAAACCTCTTTTGTCGGAGAACAAAACCCGGGACGTGTCCCGGACTGCGTGTATCCGAAGAAAAAGCATCGGCTAACTCCGTGCCAGCAGCCGCGGTAATACGGAGGATGCGAGCGTTATCCGGATTTATTGGGTTTAAAGGGTGCGTAGGCGGTCCGTTAAATCAGCGGTAAAATTGCGGGGCTCAACCCCGTCGAGCGGGT
+
CGGGGGGGGGGGGGGGGGGGGGGGGGFGGGGGGGGGGGGGGGGGGGGGGGGGGGGGGGGGGGGGGGGGGGGGGGGGGGGGGGGGGGGGGGGGFFGGDGGGGGGGGGGGGGGGGGGGGGGGGGGGGGGGGGEGECEGGGGGDGGGGGGGGGGGGGGDGGGGGGGGGGGGGGGGGGGGFGEGGGGGGGGGGGGGGGGGGGGGGGGGGCCFFGGGGGCEGGGGGG5CGDFGGGGGGGDGGGGGDFG<:7>DEGFFDEFFF?@GFGFF?7D>5;>BFF?))3(6>92:???:<6>B?66>(####
@M05025:18:000000000-B3NL5:1:1101:24244:6971 1:N:0:CACTCA
GTTGAAACTCCTACGGGAGGCAGCAGTAGGGAATCTTCCACAATGGACGAAAGTCTGATGGAGCAACGCCGCGTAAGTGAAGAAGGGTTTCGGCTCGTAAAGCTCTGTTGGTAGTGAAGAAAGATAGAGGTAGTAACTGGCCTTTATTTAACGGTAATTACTTAGAAAGTCACGGCTAACTACGTGCCAGCAGCCGCGGTAATACGTAGGTGGCAAGCGTTGTCCGGATTTATTGGGCGTAAAGCGAGTGCAGGCGGTTCAATAAGTCTGATGTGAAAGCCTTCGGCTCAACCGGAGGCAT
+
CGGGGGGGGGGGGGGGGGGGGGGGGGGGGGGGGGGGGGGGGGGGGGGGGDGGGFGGGGGGGGGGGGGGGGGGGGGGGEGGFGGGFFGGGGGGGGGGGCGGGGF9FDCFGFFGGGFFFFFFDDFFGGGEGGGGGGDFFGGFG@FGGGGGGGGGGECFGDGGDFFGGGGGGGGGGGGGGGGCGGCCGGGGFFGFFGFGDECEGEGG?E<EFGGGFFGGF5CEDEGGGGGECDCFFFGGGGGDGD3C*7<DEGFF?;:>F75<>:???<7)*669BFFA<4<:(57,-(,-42718>>>2####
@M05025:18:000000000-B3NL5:1:1101:20511:6978 1:N:0:CACTCA
GTTGAAACTCCTACGGGAGGCAGCAGTAGGGAATTTTCGTCAATGGGGGAAACCCTGAACGAGCAATGCCGCGTGAGTGAAGAAGGTCTTCGGATCGTAAAGCTCTGTTGTAAGTGAAGAACGGCTCATAGAGGAAATGCTATGGGAGTGACGGTAGCTTACCAGAAAGCCACGGCTAACTACGTGCCAGCAGCCGCGGTAATACGTAGGTGGCAAGCGTTATCCGGAATCATTGGGCGTAAAGGGTGCGTAGGTGGCGTACTAAGTCTGTAGTAAAAGGCAATGGCTCAACCATTGCGAT
+
CGGGGGGGGGGGGGGGGGGGGGGGGGGGGGGGGGGGGGGGGGGGGGGGGGGGGGGGGGGGGGGGGGGGGGGGGGGGGGGGGGGGGGGGGGGGGGGGGGGGGGGGGGGGGGGGGGGGGGGGGGGGGGGGGGGGGGGGFGGGGGGGGGGGGGGGGGGGGGGGGGFGGGGGGGGGGGGGGGGGGGGGGGGGGGGGFGGGGGGGGGGGGGCCFGGGGGGGGGGEEGGGGGGEGGGGGGGFFFGGGDGGFFFGFGFFFFFFFFEDGGF?FFFFFDFFF=6::9AB?B<BF?003<42?BFF4####
@M05025:18:000000000-B3NL5:1:1101:15681:6990 1:N:0:CACTCA
GTTGAAACTCCTACGGGAGGCAGCAGTAGGGAATCTTCGGCAATGGACGCAAGTCTGACCGAGCAACGCCGCGTGAGTGAAGAAGGTTTTCGGATCGTAAAACTCTGTTGTTAGAGAAGAACAAGGATGAGAGTAAAATGTTCATCCCTTGACGGTATCTAACCAGAAAGCCACGGCTAACTACGTGCCAGCAGCCGCGGTAATACGTAGGTGGCAAGCGTTGTCCGGATTTATTGGGCGTAAAGCGAGCGCAGGCGGTTTCTTAAGTCTGATGTGAAAGCCCCCGGCTCAACCGGGCGCG
+
CGGGGAFGGGGGGGGGGGGGGGGGGGFGGGGGGGGGGGGGGGGGGG?EFGGFGGGGGGGGGGGGGGGGGGGGGGGCFGGGGGGGGGGDFGGGGGGEGFFFGGFGFGFGGGGGGGGGFGGGGGGGGGG9FDEFGGGGGGGGGGGFFGFEGGGGGGCFFFGGGGGGGGGGGGFGGGEEGEGGGGGGGGGGFGGGGGGGGDGCCGEGDFFCFGGFGGGGGGGGEEGGGGEG=CDC>FGFGGGGGGGGFFFGFGFFFEFF>DF3DGFFF9?AFAFF4@=49>:<?:??0;>>>?B<04009####
@M05025:18:000000000-B3NL5:1:1101:15591:7056 1:N:0:CACTCA
GTTGAAACTCCTACGGGAGGCAGCAGTAGGGAATCTTCGGCAATGGACGCAAGTCTGACCGAGCAACGCCGCGTGAGTGAAGAAGGTTTTCGGATCGTAAAACTCTGTTGTTAGAGAAGAACAAGGATGAGAGTAAAATGTTCATCCCTTGACGGTATCTAACCAGAAAGCCACGGCTAACTACGTGCCAGCAGCCGCGGTAATACGTAGGTGGCAAGCGTTGTCCGGATTTATTGGGCGTAAAGCGAGCGCAGGCGGTTTCTTAAGTCTGATGTGAAAGCCCCCGGCTCAACCGGGGCCC
+
CGGGGGGGGGGGGGGGGGGGGGGGGGGGGGGGGGGGGGGGGGGGGGGGGGGGGGGFGGGGGGGGGGGGGGGGGGGGGGGGGGGGGGGGGGGGGGGGGGGGGGGGGGGGGGGGGGGGGGGGGGGGGGGGGGGGGGGGGGGGGGGGGCFGGFGGGDGGGGGGGGGGGGGGGGGGGGGGGGGGGGGGGGFGGGGGFFGGGG:=CEECGGGGGGGG?=:FFGGGGGGEEFGGD5D6FG7FDFGGDDGGFFFGFGFF>DFBEF>37DFFF)7>F<FB*=FB<<<A<B0:>B>FF<B<?BB>B####
@M05025:18:000000000-B3NL5:1:1101:13192:7068 1:N:0:CACTCA
GTTGAAACTCCTACGGGAGGCAGCAGTGGGGAATATTGGACAATGGGCGCAAGCCTGATCCAGCCATACCGCGTGGGTGAAGAAGGCCTTCGGGTTGTAAAGCCCTTTTGTTGGGAAAGAAATCCAGCCGGCTAATACCTGGTTGGGATGACGGTACCCAAAGAATAAGCACCGGCTAACTTCGTGCCAGCAGCCGCGGTAATACGAAGGGTGCAAGCGTTACTCGGAATTACTGGGCGTAAAGCGTGCGTAGGTGGTTATTTAAGTCCGTTGTGAAAGCCCTGGGCTCAACCTGGGCACG
+
CGGGGGGGGGGGGGGGGGGGGGGGGGGGGGGGGGGGGGGGGGGGGGGGGGGGGGGGGGGGGGGGGGGGGGGGGGGGGGGGGGGGGGGGGGGGGGGGGGGGGGGGGGGGGGGGGGGGGGGGGGGGGGGGGGGGGGGGGGGGGGGGGGGGGGGGGGGGGGGGGGGGGGGGGGGGGGGGGGGGGGGGGGGGGGGGGGGGGGGGGGGGGGGGGGGGGGGGGGGGGGGGGGGGEGGGGGGF7FGCGGGGFF:DBGFFFFFFF>FGGGFFFFFBFFF?:@@>D<<:??F?FB?F:B??FBF?B####
@M05025:18:000000000-B3NL5:1:1101:7345:7121 1:N:0:CACTCA
GTTGAAACTCCTACGGGAGGCAGCAGTGGGGAATATTGGACAATGGGCGCAAGCCTGATCCAGCCATACCGCGTGGGTGAAGAAGGCCTTCGGGTTGTAAAGCCCTTTTGTTGGGAAAGAAATCCAGCTGGCTAATACCCGGTTGGGATGACGGTACCCAAAGAATAAGCACCGGCTAACTTCGTGCCAGCAGCCGCGGTAATACGAAGGGTGCAAGCGTTACTCGGAATTACTGGGCGTAAAGCGTGCGTAGGTGGTCGTTTAAGTCCGTTGTGAAAGCCCTGGGCTCAACCTGGGGGGA
+
CGGGGGGGGGGGGGGGGGGGGGGGGGGGGGGGGGGGGGGGGGGGGGGGGGGGGGGGGGGGGGGGGGGGGGGGGGGGGGGGGGGGGGGGGGGGGGGGGGGGGGGGGGGGGGGGGGGGGGGGGGGGGGGGGGGGGGGGGGGGGGGGGGGGGGGGDEGGGGGGGGGFGGGGGGGGGGGGGEGGGFFGGGGGGGGGGGGGGGGGGDGGGGGGGCCGDGGGGGGGGGGGGGGDGGGGGGGFGGGGGGG7?>BG37<>B>?D>@FD5CFFFD?<F:>F>E3<AA>038<?BFFFF240<FB?:####
@M05025:18:000000000-B3NL5:1:1101:18102:7122 1:N:0:CACTCA
GTTGAAACTCCTACGGGAGGCAGCAGTAGGGAATCTTCCACAATGGACGAAAGTCTGATGGAGCAACGCCGCGTGAGTGAAGAAGGGTTTCGGCTCGTAAAGCTCTGTTGGTAGTGAAGAAAGATAGAGGTAGTAACTGGCCTTTATTTGACGGTAATTACTTAGAAAGTCACGGCTAACTACGTGCCAGCAGCCGCGGTAATACGTAGGTGGCAAGCGTTGTCCGGATTTATTGGGCGTAAAGCGAGTGCAGGCGGTTCAATAAGTCTGATGTGAAAGCCTTCGGCTCAACCGGAGTCCA
+
CGGGGGGGGGGGGGGGGGGGGGGGGGGGGGGGGGGGGGGGGGGGGGGGGGGDGGGGGGGGGGGGGGGGGGGGGGGDGGGGGGGGGGGGGGGGGGGGGGGGGGGGGGGGFFGGGGGGGGGFGGGGGGGFFGGGGGGGGGGGGGGGGGGGGGGGGGGGGGGGGGGGGGGGGGGGGGGGGGGGGGGGGDDGGGGGFGGGGGGGDEGGGGCDFGEGGFFGGGGEGGEGGGGGGD6FGGGGGGGCGDGGFEFGFGFFF5BFBB5C77FFB9@4=<6@F?BFFF>FFB><6?936??<29692####
@M05025:18:000000000-B3NL5:1:1101:27259:7126 1:N:0:CACTCA
GTTGAAACTCCTACGGGAGGCAGCAGTGGGGAATATTGCACAATGGGGGAAACCCTGATGCAGCGACGCCGCGTGAAGGAAGAAGTATCTCGGTATGTAAACTTCTATCAGCAGGGAAGAAAATGACGGTACCTGACTAAGAAGCCCCGGCTAACTACGTGCCAGCAGCCGCGGTAATACGTAGGGGGCAAGCGTTATCCGGATTTACTGGGTGTAAAGGGAGCGTAGACGGAAGAGCAAGTCTGATGTGAAAGGCTGGGGCTTAACCCCAGGACTGCATTGGAACCTGTTTTTCTAATGT
+
CFGGGGGF9CFGDACFDGGECGE@8EEDDGGC;CFCFFGF@CCFGDEFGGDGGCF@6<FF9FCGEEGFE@FDE@C7EGGGGC?DFFFGA<FFF@CEGGGGFDDFGGGGGGGFA8FGF?FBFFGFFGGGCFFGGGGFFECGGGGGGC<FGGGGEEGGGGG<<CEFGGFFFFEG:EECCFGGGC:BFEGEGE*;8B*BECFCEE5EGC@9++<=FEEGF+<?CC5:C:C*/:5795<CFD447:DDFFFC6:*/7@FFFF37D<BFF>/4F?F::>>>?72).<?2>((.44-6::3<4####
@M05025:18:000000000-B3NL5:1:1101:4760:7171 1:N:0:CACTCA
GTTGAAACTCCTACGGGAGGCAGCAGTAGGGAATCTTCCACAATGGACGAAAGTCTGATGGAGCAACGCCGCGTGAGTGAAGAAGGGTTTCGGCTCGTAAAGCTCTGTTGGTAGTGAAGAAAGATAGAGGTAGTAACTGGCCTTTATTTGACGGTAATTACTTAGAAAGTCACGGCTAACTACGTGCCAGCAGCCGCGGTAATACGTAGGTGGCAAGCGTTGTCCGGATGTATTGGGCGTAAAGCGAGTGCAGGCGGTTCAATAAGTCTGATGTGAAAGCCTTCGGCTCAACCGGAGGGGG
+
CGGGGGGGGGGGGGGGGGGGGGGGGGFGGGGGGGGGGGGGGGGGGFGGGGGGGGGGGGGGGGGGGGGGGGGGGGGGGFGGGFFFGGGGGGGGGGGGGGGGGGDCFFGFGGGGGFGGGGGGGGFCEGGEEGGGGGFFGGGDFGGGFGGGGGFDFEFGDFGGGGFFGG9DAFFGGGCGGCCFGGGGGGFGGGGG7F:CCCEGGEGFFGGG=E7E5>CGGGE/:ECC?EGDC)97CFGGGFDGGD<F=>5<>C4BFF>9B)8D7CBFFFF<FFFF?FF>BB94:?23?:((43>4?>FF6####
@M05025:18:000000000-B3NL5:1:1101:10228:7216 1:N:0:CACTCA
GTTGAAACTCCTACGGGAGGCAGCAGTGGGGAATATTGGACAATGGGCGCAAGCCTGATCCAGCCATACCGCGTGGGTGAAGAAGGCCCTCGGGTTGTAAAGCCCTTTTGTTGGGAAAGAAATCCAGCCGGCTAATACCTGGTTGGGATGACGGTACCCAAAGAATAAGCACCGGCTAACTTCGTGCCAGCAGCCGCGGTAATACGAAGGGTGCAAGCGTTACTCGGAATTACTGGGCGTAAAGCGTGCGTAGGTGGTTATTTAAGTCCGTTGTGAAAGCCCTGGGCTCAACCTGGGCGAA
+
@C<FFCFG-CF<E<BCGGGGGGEE8F,6;6@8,C9@9FEFCGGGGG8FEEGG@FGGGGF<F@E@F<FFGGGFG=6=F>C7,CFFCDF8FE<:CFF7F=AEECA,A=<,,:94:FF@DEEFCFEDGGGGFE:BEE,?AF8FDFDBFGEGGGGFEGFG7=CF:FC:B>,=::F>,>7CGEEFC@FG:EEFGCCGFCFCEGE8*;+15=@@C=53/=FFF*CEE*AFCGGEGGCGGGG4<5DCD*CD=>B33DD:BF*<F5F77CF469F<*474<B)5<)6711?3((,((,)41:<:?####
@M05025:18:000000000-B3NL5:1:1101:18656:7222 1:N:0:CACTCA
GTTGAAACTCCTACGGGAGGCAGCAGTAGGGAATCTTCCACAATGGACGAAAGTCTGATGGAGCAACGCCGCGTGAGTGAAGAAGGGTTTCGGCTCGTAAAGCTCTGTTGGTAGTGAAGAAAGATAGAGGTAGTAACTGGCCTTTATTTGACGGTAATTACTTAGAAAGTCACGGCTAACTATGTGCCAGCAGCCGCGGTAATACGTAGGTGGCAAGCGTTGTCCGGATTTATTGGGCGTAAAGCGAGTGCAGGCGGTTCAATAAGTCTGATGTGAAAGCCTTCGGCTCAACCGGAGACCT
+
CGGGGGGGGGGGGGGGGGGGGGGGGGGGGGGGGGGGGGGGGGGGGGGGGGGGGGGGGGGGGGGGGGGGGGGGGGGGGGGGGGGGGGGGGGGGGGGGGGGGGGGGGGGGGGGGGGGGGGGGGGGGGGGGFGGGGGGGGGGGGGGGGGGGGGGGGGGGGGGGGGGGGGGGGGGGGGGGGGFGGGGGGFGGGGGGGGGGGGGGGGGGGGGGGGGGGGGGGGGGGGGGGGGC7DFGGGGGFGGGGGGCFE>GFGFFFFFFF@@DGDFFFFFAFF?FFFFBA<A03?3??19?FB>?1947,####
@M05025:18:000000000-B3NL5:1:1101:14210:7234 1:N:0:CACTCA
GTTGAAACTCCTACGGGAGGCAGCAGTAGGGAATCTTCCACAATGGACGAAAGTCTGATGGAGCAACGCCGCGTGAGTGAAGAAGGGTTTCGGCTCGTAAAGCTCTGTTGGTAGTGAAGAAAGATAGAGGTAGGAACTGGCCTTTATTTGACGGTAATTACTTAGAAAGTCACGGCTAACTACGTGCCAGCAGCCGCGGTAATACGTAGGTGGCAAGCGTTGTCCGGATTTATTGGGCGTAAAGCGAGTGCAGGCGGTGCAATAAGTCTGATGTGAAAGCCTTCGGCTCAACCGGAGGTGC
+
CGGGGGGGGGGGGGGGGGGGGGGGGGGGGGGGGGGGGGGGGGGGGGGGGGGGGGGGGGGGGFGGGGGGGGGGGGGGGGGGGGFGGGGGGGGGGGGGGGGGGGGGGGGGGGGGGGFGGGGGGFGFGGGGGGGGGGGGGGGGGGGGGGGGGGGGGGGGGGGGGGGGGGGGGG9FGGGGGGGGGGGGGGGGGGGGGGFGGGGGGGGFGGC?@EGGGGGGG7CEEGGGGGGGECCGGGGGGGGGGGFG?>DGB<FFF))4>7)1C7BFFDF4F<4@?874AB<BBB<?:B681<21:9B94####
@M05025:18:000000000-B3NL5:1:1101:25128:7261 1:N:0:CACTCA
GTTGAAACTCCTACGGGAGGCAGCAGTGGGGAATATTGTACAATGGGGGAAACCCTGATGCAGCGACGCCGCGTGAAGGAAGAAGTATCTCGGTATGTAAACTTCTATCAGCAGGGAAGAAAATGACGGTACCTGACTAAGAAGCCCCGGCTAACTACGTGCCAGCAGCCGCGGTAATACGTAGGGGGCAAGCGTTATCCGGATTTACTGGGTGTAAAGGGAGCGTAGACGGAAGAGCAAGTCTGATGTGAAAGGCTGGGGCTTAACCCCAGGACTGCATTGGAAACTGTTTTTCTACAGC
+
CGGGGGGGGGGGGGGGGGGGGGGGGGGGGGGGGGGGGGGGGGGGGGGGGGGGGGGGGGGGGGGGGGGGGGGGGGGGGGGGGGGGGGGGGGGGGGGGGGGGGGGGGGGGGGGGGGGGGGGGGGGGGGGGGGGGGGGGGGGGGGGGGGGGGGGGGFGGGGGGGGGGGFGGGGGGGGGGGGGGGGGGGGGGGGGGGGGGGGGGGGGGGGGGGGGFCEEFGFGGGG=*=C=:EGCD3<DGGGGGGDFF@?FGFGFFF6:(9FD3C<DF:>?A54@DFFF???<<ABFFF204<<9<7??D2####
@M05025:18:000000000-B3NL5:1:1101:28341:7279 1:N:0:CACTCA
GTTGAAACTCCTACGGGAGGCAGCAGGGAATCTTCGGCAATGGACGCAAGTCTGACCGAGCAACGCCGCGTGAGTGAAGAAGGTTTTCGGATCGTAAAACTCTGTTGTTAGAGAAGAACAAGGATGAGAGTAAAATGTTCATCCCTTGACGGTATCTAACCAGAAAGCCACGGCTAACTACGTGCCAGCAGCCGCGGTAATACGTAGGTGGCAAGCGTTGTCCGGATTTATTGGGCGTAGAGCGAGCGCAGGCGGTTTCTTAAGTCTGATGTGAAAGCCCCCGGCTCAACCGGGGAGCCAA
+
CGEDFGFDGCFGFFFGCFGGGGGC8F@E8FFFF,C@F>ECFGDFEGGD6@,:CC<EFEGGGGGGGD@CEGGGFGFDG9CAF?84C,=<=7+BF@EFF+CFF<5EFFGGGFF99C4:FF8EF>FF=D@<,A5E,BFA9F,@C<,76=DF,3CCFG?CF<FF,@C>@DEFGGAB7CBEGGGEGCEF@>FGGGGFFEEE5ECGFE?C0?CE?FCFG6EFE:CE=FFGCGDE?D*:CGGFG35)*;C)7;B75)85>ED()04CFC*6/4*:B44947/5647(46;0743<<?<90;;(4####
@M05025:18:000000000-B3NL5:1:1101:26312:7337 1:N:0:CACTCA
GTTGAAACTCCTACGGGAGGCAGCAGTAGGGAATCTTCGGCAATGGACGCAAGTCTGACCGAGCAACGCCGCGTGAGTGAAGAAGGTTTTCGGATCGTAAAACTCTGTTGTTAGAGAAGAACAAGGATGAGAGTAAAATGTTCATCCCTTGACGGTATCTAACCAGAAAGCCACGGCTAACTACGTGCCAGCAGCCGCGGTAATACGTAGGTGGCAAGCGTTGTCCGGATTTATTGGGCGTAAAGCGAGCGCAGGCGGTTTCTTAAGTCTGATGTGAAAGCCCCCGGCTCAACCGGGAATT
+
CGGGGGGGGGGGGGGGGGGGGGGGGGGGGGGGGGGGGGGGGGGGGGGGGGGGGGGGGGGGGGGGGGGGGGGGGGGGGGGGGGGGGGGGFGGGGGGGGGGGGGGGGGGGGGGGGGGGGGGGFGGGGGGGGGGGGGGGGGGGGGGGGGGGGGGGGGGGGGGGGGGGGGGFGGGGGGGGGGGGGGGGGGGGGGGGGCGGGGGGGGGGGGGFGFEGGGGGGGGGGGGGGGGGGDG*CFGGGGGGDGGF?FEGFGFFFBEFFF)>CGFFF<FDFFFFFF@AFFFFF8?699BF6??BF?B;>####
@M05025:18:000000000-B3NL5:1:1101:20359:7364 1:N:0:CACTCA
GTTGAAACTCCTACGGGAGGCAGCAGTGGGGAATATTGCACAATGGGGGAAACCCTGATGCAGCGACGCCGCGTGAAGGAAGAAGTATCTCGGTATGTAAACTTCTATCAGCAGGGAAGAAAATGACGGTACCTGACTAAGAAGCCCCGGCTAACTACGTGCCAGCAGCCGCGGTAATACGTAGGGGGCAAGCGTTATCCGGATTTACTGGGTGTAAAGGGAGCGTAGACGGAAGAGCAAGTCTGATGTGAAAGGCTGGGGCTTAACCCCAGGACTGCATTGGAAACTGTTTTTCTAAATC
+
CGGGGGGGGGGGGGGGGGGGGGGGGGGGGGGGGGGGGGGGGGGGGGGGGGGGGGGGGGGGGGGGGGGGGGGGGGGGGGGGGGGGGGGGGGGGGGGGGGGGGGGGGGGGGGGGGGGGFFGGGGFGGGGGGGGGGGGGGGGGGGGGGGGGGGGEGGGGGGGGGGGGGGGGGGGGGGGGDFGGGCGGGGGGGGGGGGEGDGGGGGGGGGFGGGGGGGEGGFGGGGGGGGEGEGGGGGGDGDFDGFFCFFFGFGFFFFFFFF:DGGFFFFFFFFFB@@FFFFFFD?BB2AFFA<<B??FF)####
@M05025:18:000000000-B3NL5:1:1101:8222:7376 1:N:0:CACTCA
GTTGAAACTCCTACGGGAGGCAGCAGTAGGGAATCTTCCACAATGGACGAAAGTCTGATGGAGCAACGCCGCGTGAGTGAAGAAGGGTTTCGGCTCGTAAAGCTCTGTTGGTAGTGAAGAAAGATAGAGGTAGTAACTGGCCTTTATTTGACGGTAATTACTTAGAAAGTCACGGCTAACTACGTGCCAGCAGCCGCGGTAATACGTAGGTGGCAAGCGTTGTCCGGATTTATTGGGCGTAAAGCGAGTGCAGGCGGTTCAATAAGTCTGATGTGAAAGCCTTCGGCTCAACCGGAGTAGA
+
CGGGGGGGGGGGGGGGGGGGGGGGGGGGGGGGGGGGGGGGGGGGGDGGGGGGGGGGGGGGGFGGGGGGGGGGGGGGGGGGGGGGGGGGGGGGGGGGGGGGGGGGGGGGGGGGGGGGGGGGGGGGGGGGGGGGGGGGGGGGGGGGGGGGGGGGGGGGGGGGGGGGGGGGGGGGGGGGGGGGGGGGGGGGGGGGGGGGGGGGGGGFGGGGGGGFGGGGGGGGGGGGGGGECDGFGGGGGGGGGGGFFFFGDGFFFFEFF@BDFGFFFFFFFFFFFFFFAAAFFFBF0?>F??<<<9B>6####
@M05025:18:000000000-B3NL5:1:1101:18414:7380 1:N:0:CACTCA
GTTGAAACTCCTAGGGGAGGCAGCAGTAGGGAATCTTCGGCAATGGACGCAAGTCTGACCGAGCAACGCCGCGTGAGTGAAGAAGGTTTTCGGATCGTAAAACTCTGTTGTTAGAGAAGAACAAGGATGAGAGTAGAACGTTCATCCCTTGACGGTATCTAACCAGAAAGCCACGGCTAACTACGTGCCAGCAGCCGCGGTAATACGTAGGTGGCAAGCGTTGTCCGGATTTATTGGGCGTAAAGCGAGCGCAGGCGGTTTCTTAAGTCTGATGTGAAAGCCCCCGGCTCAACCGGGGCCG
+
CGGGGGGGGGGGGGGGGGGGGGGGGGGGGGGGGGGGGGGGGGGGGGGGGGGGGGGGGGGGGGGGGGGGGGGGGGGEGGGGGGGGGGGGGGGGGGGGGGGGGGGGGGGGGGGGGGGGGGGGGGGGGGGGGGGGGGGGGGGGGGGGGGGGGGGGGGGGGGGGGGGGGGGGGGGGGGGGGGGGGGGGGGGGGFGGGGGGGGGGGCEGGGGFGGGGGGGGGGGGG5CEFGGGG3CFGGGGCDDDCDDC?FBGFGFFFFFFFFDDGGFFFAFAB<F4@FFFFAB<<(819>9B;:<8?FF9>####
@M05025:18:000000000-B3NL5:1:1101:3843:7385 1:N:0:CACTCA
GTTGAAACTCCTACGGGAGGCAGCAGTAGGGAATTTTCGTCAATGGGGGAAACCCTGAACGAGCAATGCCGCGTGAGTGAAGAAGGTCTTCGGATCGTAAAGCTCTGTTGTAAGTGAAGAACGGCTCATAGAGGAAATGCTATGGGAGTGACGGTAGCTTACCAGAAAGCCACGGCTAACTACGTGCCAGCAGCCGCGGTAATACGTAGGTGGCAAGCGTTATCCGGAATCATTGGGCGTAAAGGGTGCGTAGGTGGCGTACTAAGTCTGTAGTAAAAGGCAATGGCTCAACCATTGCGTA
+
CGGGGGGGGGGGGGGGGEGDGCGGGGGGGGGGGGGGGGGGGGGGGGGGGGGGFGGGEGGGGGGGFGGGGGGGGGGGGGGGGGGGGGGEFGGGECFGGFEADFGGGGGGGGGGGGGGGGGFGGGGGEGGGGGGGGGGGGGFGFGGGGGGEGGGGGFGGGGDGGGGGGGGGGGGGGGGGGGGGGGGGGGGGGGGGGGGGGGGGGGGGFEG=EFGGGFGGGGGGGFGGEG5EFGGG774CFDDG<FGFFFDFGEFDEF<F>EGD)>F=:=A=<BF?@69A<A0<B4:???F?><?B<<9)####
@M05025:18:000000000-B3NL5:1:1101:5604:7388 1:N:0:CACTCA
GTTGAAACTCCTACGGGAGGCAGCAGTAGGGAATTTTCGTCAATGGGGGAAACCCTGAACGAGCAATGCCGCGTGAGTGAAGAAGGTCTTCGGATCGTAAAGCTCTGTTGTAAGTGAAGAACGGCTCATAGAGGAAATGCTATGGGAGTGACGGTAGCTTACCAGAAAGCCACGGCTAACTACGTGCCAGCAGCCGCGGTAATACGTAGGTGGCAAGCGTTATCCGGAATCATTGGGCGTAAAGGGTGCGTAGGTGGCGTACTAAGTCTGTAGTAAAAGGCAATGGCTCAACCATTGAGCC
+
CGGGGGGGGGGGGGGGGGGGGGGGGGGGGGGGGGGGGGGGGGGGGGGGGGGGGGGGGGGGGGGGGGGGGGGGGGGGGGGGGGGGGGGGGGGGGGGGGGGGGGGGGGGGGGGGGGGGGGGGGGGGGGGGGGGGGGGGGFGGGGGGGGGGGGGGGGGGGGGGGGGGGGGGGGGGGCEGGCGGGGFGGGCGGGGGGGGGGGDCEGFGGGGGGGGGGGGGGGGGEGCGGGG=EGGGGGGGGGGDDGFGFBFGFDD@DFFFF@EGGG)=F?6)9<9FFFF24AB?BF?BF?:<?FFFFB?A5####
@M05025:18:000000000-B3NL5:1:1101:27655:7401 1:N:0:CACTCA
GTTGAAACTCCTACGGGAGGCAGCAGTAGGGAATCTTCCACAATGGACGAAAGTCTGATGGAGCAACGCCGCGTGAGTGAAGAAGGGTTTCGGCTCGTAAAGCTCTGTTGGTAGTGAAGAAAGATAGAGGTAGTAACTGGCCTTTATTTGACGGTAATTACTTAGAAAGTCACGGCTAACTACGTGCCAGCAGCCGCGGTAATACGTAGGTGGCAAGCGTTGTCCGGATTTATTGGGCGTAAAGCGAGTGCAGGCGGTTCAATAAGTCTGATGTGAAAGCCTTCGGCTCAACCGGAGGCGC
+
CGGGGGGGGGGGGGGGGGGGGGGGGGGGGGGGGGGGGGGGGGGGGGGGGGGGGFGGGGGGGFGGGGGGGGGGGGG>FGGGGGGDGGEFGGGGGGGGGGGGGGGFGCGGGGGGGGGGFFFGGGGGGGGGGGGECDDGGGGGGGGFGGGGGGGFGGCFGGGFGGGGGGFGGGGGFEGEGGGFFGGGGGGGGGGGGFGGGGGGEGGGGFCGGGGFGGG9:CEG=5CG<AC5ACF>*:DFG<DD<CFGF>5C)**1@FDBEB>DGFFFFFF9FA*9867<<<28:BFBFFF0<<?B7>6>9####
@M05025:18:000000000-B3NL5:1:1101:3809:7421 1:N:0:CACTCA
GTTGAAACTCCTACGGGAGGCAGCAGTGGGGAATATTGCACAATGGGCGCAAGCCTGATGCAGCCATGCCGCGTGTATGAAGAAGGCCTTCGGGTTGTAAAGTACTTTCAGCGAGGAGGAAGGCATTGTGGTTAATAACCGCAGTGATTGACGTTACTCGCAGAAGAAGCACCGGCTAACTCCGTGCCAGCAGCCGCGGTAATACGGAGGGTGCAAGCGTTAATCGGAATTACTGGGCGTAAAGCGCACGCAGGCGGTCTGTCAAGTCGGATGTGAAATCCCCGGGCTCAACCTGGGCACT
+
CGGGGGGGGGGGGGGGGGGGGGGGGGGGGGGGGGGGGGGGGGGGGGGGGGGGGGGGGGGGGGGGGGGGGGGGGGGGGGGGGGGGGGGGGGGGGGGGGGGGGGGGGGGGGGGGGGGGGGGGGGGGGGGGGGGGGGGGGGGGGGGGGGGGGGGGGGGGGGGGGGGGGGGGGGGGGGGGGGGGGGGGGGGGGGGGGGGGGGGGGGGGGGGGGGGGGGGGGGGGGGFGGGGGGGGGGGGGGGGGGGGGFDFGFGFFFFFFFFFGGGFFFB=>DFFFFFFFF<AB2::9>FF>FFFFFFFFB####
@M05025:18:000000000-B3NL5:1:1101:4768:7459 1:N:0:CACTCA
GTTGAAACTCCTACGGGAGGCAGCAGTAGGGAATCTTCCACAATGGACGAAAGTCTGATGGAGCAACGCCGCGTGAGTGAAGAAGGGTTTCGGCTCGTAAAGCTCTGTTGGTAGTGAAGAAAGATAGAGGTAGTAACTTGCCTTTATTTGACGGTAATTACTTAGAAAGTCACGGCTAACTACGTGCCAGCAGCCGCGGTAATACGTAGGTGGCAAGCGTTGTCCGGATTTATTGGGCGTAAAGCGAGTGCAGGCGGCTCAATAAGTCTGATGTGAAAGCCTTCGGCTCAACCGGAGGGCC
+
CGG;CFGGCDFFGFGGGEFGGEGGFGGGFFGE@FFEGFGGGGCFFGGGGE@FEEDGFEGFGGGFFGFGGEEEGCC:CEECFF<EFEGFFGF7FCG>@=F<FEGEEEFE@FGCGG?EAEFAA,B<FGG<EEFFGFFGFG<FGFG9?DAAFGFBFGBFFAFFFFGG,,@,:F9CGEGGC88FFFFEG7DGC@>FFGGGGGG=8;CF9CACG5FFEC=FFDEC:E70+=>5:DC>C>CGGDG3CDCFFF@GFGF4FFFFF)59FF=?FFFFFF?67B@A<A>07><??:636777?F>92####
@M05025:18:000000000-B3NL5:1:1101:13420:7460 1:N:0:CACTCA
GTTGAAACTCCTACGGGAGGCAGCAGTAGGGAATCTTCCACAATGGACGAAAGTCTGATGGAGCAACGCCGCGTGAGTGAAGAAGGGTTTCGGCTCGTAAAGCTCTGTTGGTAGTGAAGAAAGATAGAGGTAGTATCTGGCCTTTATTTGACGGTAATTACTTAGAAAGTCACGGCTAACTACGTGCCAGCAGCCGCGGTAATACGTAGGTGGCAAGCGTTGTCCGGATTTATTGGGCGTAAAGCGAGTGCAGGCGGTTCAATAAGTCTGATGTGAAAGCCTTCGGCTCAACCGGAGTAAA
+
CGGGGGGGGGGGGGGGGGGGGGGGGGGGGGGGGGGGGGGGGGGGGGGGGGGGGGGGGGGGGGGGGGGGGGGGGGGCFGGGGGGGGGGFGGGGGGGGGGGGGGGGGGGGGGGGGGGGGGGGGGGFGGGEGGGGGGGGGGGGGGGGGGGGGGGGGGGCFFGFFGGGGGGGGGGGGGDGG8DGFGGGGGGGGGGGGGGGDGGGGGGGGGEGGGGGGGGGGGGCCEGGGGGGGDCDGFGGGGGGGGGGFFEGFGFFFF@FF5>GFGF?=<BAF>FFFFFF>DA7<022:BFF?<<0<FFF,####
@M05025:18:000000000-B3NL5:1:1101:3106:7490 1:N:0:CACTCA
GTTGAAACTCCTACGGGAGGCAGCAGTGGGGAATATTGGACAATGGGCGCAAGCCTGATCCAGCCATACCGCGTGGGTGAAGAAGGCCTTCGGGTTGTAAAGCCCTTTTGTTGGGAAAGAAATCCAGCCGGCTAATACCTGGTTGGGATGACGGTACCCAAAGAATAAGCACCGGCTAACTTCGTGCCAGCAGCCGCGGTAATACGAAGGGTGCAAGCGTTACTCGGAATTACTGGGCGTAAAGCGTGCGTAGGTGGTTATTTAAGTCCGTTGTGAAAGCCCTGGGCTCAACCTGGGACCC
+
CGGGGGGGGGGGGGGGGGGGGGGGGGGGGGGGGGGGGGGGGGGGGGGGGGGGGGGFGGGGGGGGGGGGGGGGGGGGGGGGGGGGGGGGGGGFGGGGGGGGGGGGGGGGGGGGGGGGGGGGGGGGGGGGGGGGGGGGGGGGGGGFGGGGGGGGGGCGGGGGGGGGGGGGGGGGGGGDEEGGGGGGFGEFGGGGGGGGGGGGDGGGGGGGGGGGGGFFGGGGGGGGGGGGGGGGGGGGGGGGGGGGFF3>DGEDFFFFFF3D:DFFFAFFF?FFFF>9AAB?7<?:??FFFFFFFFB?F####
@M05025:18:000000000-B3NL5:1:1101:15889:7534 1:N:0:CACTCA
GTTGAAACTCCTACGGGAGGCAGCAGTAGGGAATCTTCCACAATGGACGAAAGTCTGATGGAGCAACGCCGCGTGAGTGAAGAAGGGTTTCGGCTCGTAAAGCTCTGTTGGTAGTGAAGAAAGATAGAGGTAGTAACTGGCCTTTATTTGACGGTAATTACTTAGAAAGTCACGGCTAACTACGTGCCAGCAGCCGCGGTAATACGTAGGTGGCAAGCGTTGTCCGGATTTATTGGGCGTAAAGCGAGTGCAGGCGGTTCAATAAGTCTGATGTGAAAGCCTTCGGCTCAACCGGAGCCAA
+
CGGGGGGGGGGGGGGGGGGGGGGGGGGGGGGGGGGGGGGGGGGGGGGGGGGGGGGGGGGGGGGGGGGGGGGGGGGDGGGGGGGGGGGGGGGGGGGGGGGGGGGGGGGGGGGGGGGGGGGGGGGGGGGGGGGGGGGGGGGGGGGGGGGGGGGGGGGGGGGGGGGGGGGGGGGGGGEGGGGGGGGGGGFGGGGGGGGGGGGGGGG@FGGGGGGGGGGGGGGGGGGGGGGGGDDGFCCFFGGGGGGGFDFDEGFFF@FFFDDGGFFFF9@<FFFF?FFBBAFBBFFBFFB?1<?B?9BF0####
@M05025:18:000000000-B3NL5:1:1101:23234:7567 1:N:0:CACTCA
GTTGAAACTCCTACGGGAGGCAGCAGTAGGGAATCTTCGGCAATGGACGCAAGTCTGACCGAGCAACGCCGCGTGAGTGAAGAAGGTTTTCGGATCGTAAAACTCTGTTGTTAGAGAAGAACAAGGATGAGAGTAGAATGTTCATCCCTTGACGGTATCTAACCAGAAAGCCACGGCTAACTACGTGCCAGCAGCCGCGGTAATACGTAGGTGGCAAGCGTTGTCCGGATTTATTGGGCGTAAAGCGAGCGCAGGCGGTTTCTTAAGTCTGATGTGAAAGCCCCCGGCTCAACCGGGGGCA
+
CGGGGGGGGGGGGGGGGGGGGGGGGGGGGGGGGGGGGGGGGGGGGGGGGGGGGGGGGGGGGGGGGGGGGGGGGGGGGGGGGGGGGGGGGGGGGGGGGGGGGGGGGGGGGGGGGGGGGGGGGGGGGGGGGFGGGGGGGGGGGGGGGGGGGGGGGGGGGGGGGGGGGGGGGGGGGGGGGGGGGGGGGGGGGGGGGGGGGGGGGGGGGGGGGGGGGGGGGGGGGGGGGGGGEGGFGGGFGGFGGGGGFFFGFGFFFFFFFF7DCC6FFBFBFFF?F?62:<A<?78?FFFFFFFFBFFFF####
@M05025:18:000000000-B3NL5:1:1101:4626:7571 1:N:0:CACTCA
GTTGAAACTCCTACGGGAGGCAGCAGTGGGGAATTTTGGACAATGGGCGCAAGCCTGATCCAGCCATTCCGCGTGAGTGAAGAAGGCCTTCGGGTTGTAAAGCTCTTTCGCAAGGGAAGAAAACTTACATTCTAATAAAGTGTGAGGCTGACGGTACCTTGATAAGAAGCACCGGCTAACTACGTGCCAGCAGCCGCGGTAATACGTAGGGTGCGAGCGTTAATCGGAATTACTGGGCGTAAAGCGTGCGCAGGCGGTTTGGCAAGTCAGATGTGAAATCCCCGAGCTCAACTTGGGTGGT
+
CGGGGGGGGGGGGGGGGGGGGGGGGGGGGGGGGGGGGGGGGGGGGGGGGGGGGGGGGGGGGGGGGGGGGGGGGGGGGGGGGGGGGGGGGGGGGGGGGGGGGGGGGGGGGGGGGGGGGGGGGGGGGGGGGGGFGGGGGGGGGGGGGGGGGGGGGGGGGGGGGGFFGGGGGGGGGGGGGGGGGGGGGGGGGGGGGGGGGGGGGGGGGGGGGGGGGGGGGGGEGCGFGGGGGGGGGGGGGGGDGGGGFFFGFGFFFFFF>57CGGFFFFFAFFFFFFFFFFFFBFF9>>FFB2<?FBFF?####
@M05025:18:000000000-B3NL5:1:1101:7922:7585 1:N:0:CACTCA
GTTGAAACTCCTACGGGAGGCAGCAGTAGGGAATCTTCCACAATGGACGAAAGTCTGATGGAGCAGCGCCGCGTGAGTGAAGAAGGGTTTCGGCTCGTAAAGCTCTGTTGGTAGTGAAGAAAGATAGAGGTAGTAACTGGCCTTTATTTGACGGTAATTACTTAGAAAGTCACGGCTAACTACGTGCCAGCAGCCGCGGTAATACGTAGGTGGTAAGCGTTGTCCGGATTTATTGGGCGTAAAGCGAGTGCAGGCGGTTCAATAAGTCTGATGTGAAAGCCTTCGGCTCAACCGGAGCAAG
+
CGGGGGGGGGGGGGGGGGGGGGGGGGGGGGGGGGGGGGGGGGGGGGFGGGGGGGGGGGGGGGGGGGGGGGGGGGGGGGGGGGGGGGGGGGGGGGGGGGGGGGGGGGGGGGGGGGGGGGGGGGGDGGGGGGGGGGGGGGGGGGGGGGGGGGGGGGGGEGGGGGGGGGGGGGGGGGGGGGGGGGGGGGGGGGGGGGGGGGGGGGGFGGG?FEGGGGGGGGGEE=:FGGGG5<67CFFGFGDDGGGGFFFGFGFFFFBFD@57>CFFFA=>FFFFFF44AAAF:?A3209?22<B?F9>1####
@M05025:18:000000000-B3NL5:1:1101:21712:7592 1:N:0:CACTCA
GTTGAAACTCCTACGGGAGGCAGCAGTGGGGAATATTGGACAATGGGCGCAAGCCTGATCCAGCCATGCCGCGTGAGTGATGAAGGCCTTAGGGTTGTAAAGCTCTTTCACCGGAGAAGATAATGACGGTATCCGGAGAAGAAGCCCCGGCTAACTTCGTGCCAGCAGCCGCGGTAATACGAAGGGGGCTAGCGTTGTTCGGAATTACTGGGCGTAAAGCGCACGTAGGCGGATATTTAAGTCAGGGGTGAAATCCCAGAGCTCAACTCTGGAACTGCCTTTGATACTGGGTATCTTGGCT
+
CGGGFGEGGGGGGGGGGFEGGGGGGFEEGGGEEGGGGGGGGGGFGGFGGGGDGFFGGGGGGGGGGGGGGFGGGGGGGGGDGFGGGGGGGFGGGGFFGGGGGGGGGGGGGGGGGGCCFGGGGGGGGGGGGCGGAFGGCFGGGGGGG@FECGGGGGGGFGCCCFCCFGGFGGEGGGGGGGGGGGGGGGEEBEGGGEEEECFGGGGDFCFFC97CFGGGGFGCED5EGEGGCFGGD)9CFG=FFF>FFFFC57576*9:FFFGGFFF=<F2FDFFFFFFFF7)62>AFABFA0<76:924####
@M05025:18:000000000-B3NL5:1:1101:9840:7599 1:N:0:CACTCA
GTTGAAACTCCTACGGGAGGCAGCAGTGAGGAATATTGGTCAATGGGCGAGAGCCTGAACCAGCCAAGTCGCGTGAAGGATGAAGGATCTATGGTTTGTAAACTTCTTTTATATGGGAATAAAGTGAGGAACGTGTTCCTTTTTGTATGTACCATATGAATAAGCATCGGCTAACTCCGTGCCAGCAGCCGCGGTAATACGGAGGATGCGAGCGTTATCCGGATTTATTGGGTTTAAAGGGTGCGTAGGTGGTTAATTAAGTCAGCGGTGAAAGTTTGTGGCTCAACCATAAAATTGCCGA
+
CGGGGGGGGGGGGGGGGGGGGGGGGGGGGGGGGGGGGGGGGGGGGGGGGGGGGGGGGGGGGGGGGGGGGGGGGGGGGGGGGGGGGGGGGGGGGGGGGGGGGGGGGGGGGGGGGGGGGGGGGGFGGGGGGGGGGGGGGGGGGGGGGGGGGGGGGGGGGGGGGGGGGGGGGGGGGGGGGGGGGGGGGGGGGGGGGGGGGGGGGGGGGGGGGGGGGGGGGGGGGGGEGGGGGGGF>DDGGCFGGGGGFF>GFGFFDFFDBFFF7>=FFFBBFFFFFFFFBFFFFF:?FFFFFDD?FFFF)####
@M05025:18:000000000-B3NL5:1:1101:19906:7625 1:N:0:CACTCA
GTTGAAACTCCTACGGGAGGCAGCAGTGGGGAATATTGGACAATGGGCGAAAGCCTGATCCAGCCATGCCGCGTGTGTGAAGAAGGTCTTCGGATTGTAAAGCACTTTAAGTTGGGAGGAAGGGCAGTAAGTTAATACCTTGCTGTTTTGACGTTACCGACAGAATAAGCACCGGCTAACTCTGTGCCAGCAGCCGCGGTAATACAGAGGGTGCAAGCGTTAATCGGAATTACTGGGCGTAAAGCGCGCGTAGGTGGTTTGTTAAGTTGGATGTGAAAGCCCCGGGCTCAACCTGGGTCCT
+
CGGGGGGGGGGGGGGGGGGGGGGGGGGGGGGGGGGGGGGGGGGGGGGGGGGGGGGGGGGGGGGGGGGGGGGGGGGGGGGGGGGGGGGGGGGGGGGGGGGGGGGGGGGGGGGGGGGGGGGGGGGGGGGGGGGGGGGGGGGGGGGGGGGGGGGGGGGGGGGGGGGGGGGGGGGGGGGGGGGGGGGGGGGGGGGGGGGGGGGGGGGGGGGCGGGGGGGGGGGGGGGGGGGGGGGGGGDGGGGGGGFGFDBGFG:>>DFFFBFGGGFFFFFFFFFFFFFBDFFF2<?>B>FFFBBFFFF:?####
@M05025:18:000000000-B3NL5:1:1101:22330:7625 1:N:0:CACTCA
GTTGAAACTCCTACGGGAGGCAGCAGTAGGGAATCTTCGGCAATGGACGAAAGTCTGACCGAGCAACGCCGCGTGAGTGAAGAAGGTTTTCGGATCGTAAAACTCTGTTGTTAGAGAAGAACAAGGATGAGAGTAACTGTTCATCCCTTGACGGTATCTAACCAGAAAGCCACGGCTAACTACGTGCCAGCAGCCGCGGTAATACGTAGGTGGCAAGCGTTGTCCGGATTTATTGGGCGTAAAGCGAGCGCAGGCGGTTTCTTAAGTCTGATGTGAAAGCCCCCGGCTCAACCGGGGCAGC
+
CGGGGGGGGGGGGGGGGGGGGGGGGGCFGGGGGGGGGGGGGGGGGGGGGGGGGGGGGGGGGGGGGGGGGGGGGGGCFGGGGGGGGGFGGGGGGGGGGGGGGGGGGGGGGGGGGGGGGGGGGGGGFGGGGGGGGFGFGGFGGGGGGGGGGGGGGGGGGGGGGGGGGGGGGGGGGGGGGGGGGCEGGGGGGGGGGFGGGGEEGEGGGFGGGGGGGGDFGGGGEEGGGGDEGC=FGGGG:GGGGGGGFB@GDGFFFF>>EBEGFFFFFFFF=AF@B@F<>AFB76(419BF?747<;9FF####
@M05025:18:000000000-B3NL5:1:1101:27537:7671 1:N:0:CACTCA
GTTGAAACTCCTACGGGAGGCAGCAGTAGGGAATCTTCCACAATGGACGCAAGTCTGATGGAGCAACGCCGCGTGAGTGAAGAAGGGTTTCGGCTCGGAAAGCTCTGTTGGTAGTGAGGAAAGATAGAGGTAGTAACTGGCCTTTATTTGACGGTAATTACGTAGAAAGTCACGGCTAACTACGTGCCAGCAGCCGCGGTGATACGTAGGTGGCAAGCGTTGTCCGGATTTATTGGGCGTAAAGCGAGGGCAGGCGGTTCAATAAGTCTGCTGTGAAAGCTTTCGGCTCAACCGGAGAGCG
+
CCCCFGGGGGGDFGFEGGGGE@FGFGEFGGGGGCFGGDCFCFGGGGGCEGGFGGGAEFGGGGGCCFFC@FGGGGGE:FA<CFGCFCEG,C<FGG7+@+>FGGGCE<FF<BFC<B8EFFG?=DFFGFFFDGGGF<@<FAFD,63@D,@A;FGF7F>D:=@<C+@BCC3@F,=@@7>:CEGEC;D7FFD:D?*DFFDGEEEC*/><E8EC851>EG=C*1:*=CGCGEEG***2:CC47FC7CC57*85<)))0<5;0>0.9**96=9=48)*19*9))-9?-.4<?((4:??B:B>0(####
@M05025:18:000000000-B3NL5:1:1101:18428:7683 1:N:0:CACTCA
GTTGAAACTCCTACGGGAGGCAGCAGTGAGGAATATTGGTCAATGGCCGCAGGGCTGAACCAGCCAAGTCGCGTGAGGGATGACGGTCCTATGGATTGTAAACCTCTTTTGTCAGGGAGCAAAGGGCGCCACGTGTGGCGCTTTGCGAGTACCTGAAGAAAAAGCATCGGCTAACTCCGTGCCAGCAGCCGCGGTAATACGGAGGATGCGAGCGTTATCCGGATTTATTGGGTTTAAAGGGTGCGCAGGCGGAATGTCAAGTCAGCGGTAAAATTTCGGGGCTCAACCCCGTCGTGCGCCA
+
CGGGGGGGGGGGGGGGGGGGGGGGGGGGGGGGGGGGGGGGGGGGGGGGGGGGGGGGGGGGGGGGGGGGGGGGGGGGGGGGGGGGGGGGGGGGGGGGGGGGGGGGGGGGGGGGGGGGGGGGGGGGGGGGGGGGGGGGGGGGGGGGGGGGGGGGGGGGGGGGGGGGGGGGGGGGGGGFGGGGGGGGGGGGGGGGGGGGGGGGGGGGGEGGGGGGGGGGGCEGGGEC5A97EGCFD<DFGGGGGGGDEBEG>GFFFFF?FFFGGGB=B:EFB97FFF?AFFFFF;0?77:<:09BFFFF:####
@M05025:18:000000000-B3NL5:1:1101:6310:7707 1:N:0:CACTCA
GTTGAAACTCCTACGGGAGGCAGCAGTGGGGAATATTGCACAATGGGGGAAACCCTGATGCAGCGACGCCGCGTGAAGGAAGAAGTATTTCGGTATGTAAACTTCTATCAGCAGGGAAGAAAATGACGGTACCTGACTAAGAAGCCCCGGCTAACTACGTGCCAGCAGCCGCGGTAATACGTAGGGGGCAAGCGTTATCCGGATTTACTGGGTGTAAAGGGAGCGTAGACGGCATGGCAAGTCTGGTGTGAAAGGCAGGGGCTCAACCCCTGGACTGCATTGGAAACTGTCAGGCTGTGCA
+
CGGGGGGGGGGGGGGGGGGGGGGGGGGGGGGGGGGGGGGGGGGGGGGGGGGGGGGGGGGGGGGGGGGGGGGGGGGGGGGGGGGGGGGGGGGGGGGGGGGGGGGGGGGGGGGGGGGGGGGGGGGGGGGGGGGGGGGGGGGGGGGGGGGGGGGGGGGGGGGGGGGGGGGGGGGGGGGGGGGGGGGGGGGGGGFGGGGGGGGGEDGGGGGGGGGGGGEGGGGGGGEGGGCEEGGDCGGGGFFFGGGGFFFGFGBFBFFFFEF:DDE>F<F7B6>FF>>2:<<BA<?BD>?<D>ABB:F:?####
@M05025:18:000000000-B3NL5:1:1101:3172:7719 1:N:0:CACTCA
GTTGAAACTCCTACGGGAGGCAGCAGTAGGGAATCTTCCACAATGGGCGAAAGCCTGATGGAGCAACGCCGCGTGAGTGAAGAAGGTTTTCGGATCGTAAAGCTCTGTTGTTGGTGAAGAAGGATAGAGGTAGTAACTGGCCCCTATTTGACGGTAATCAACCAGAAAGTCACGGCTAACTACGTGCCAGCAGCCGCGGTAATACGTAGGTGGCAAGCGTTGTCCGGATTTATTGGGCGTAAAGCGAGCGCAGGCGGAAAGATAAGTCTGATGTGAAAGCCCCCGGCTTAACCGAGGAGCC
+
CGGGGGGGGGGGGGGGGGGGGGGGGGGGGGGGGGGGGGGGGGGGGGGGGGGGGGGGGGGGGGGGGGGGGGGGGGGGGGGGGGGGGGGGGGGGGGGGGGGGGGGGGGGGGGGGGGFGGGGGGGGGGGGGGGGGGGGGGGGGGGGGGGGGGGGGGGGGGGGGGGGGGGGGGGGGGGGGGGGGGGGGGGGGGGGGGGGGGGGGDGGGGGGGGGGGGGGGGGGGEGEGGGGGEGGCGGGGGGGGGDGGFEFGFGFFFFFFFFFGGG=FBFFFFFFBFFF25-612::;99>>6>5>>>FF9####
@M05025:18:000000000-B3NL5:1:1101:14685:7787 1:N:0:CACTCA
GTTGAAACTCCTACGGGAGGCAGCAGTGGGGAATATTGGACAATGGGCGCAAGCCTGATCCAGCCATACCGCGTGGGTGAAGAAGGCCTTCGGGTTGTAAAGCCCTTTTGTTGGGAAAGAAATCCAGCCGGCTAATACCTGGTTGGGATGACGGTACCCAAAGAATAAGCACCGGCTAACTTCGTGCCAGCAGCCGCGGTAATACGAAGGGTGCAAGCGTTACTCGGAATTACTGGGCGTAAAGCGTGCGTAGGTGGTTATTTAAGTCCGTTGTGAAAGCCCTGGGCTCAACCTGGGCACT
+
CGGGGGGGGGGGGGGGGGGGGGGGGGGGGGGGGGGGGGGGGGGGGGGGGGGGGGGGGGGGGGGGGGGGGGGGGGGGGGGGGGGGGGGGGGGGGGGGGGGGGGGGGGGGGGGGGGGGGGGGGGGGGGGGGGGGGGGGGGGGGGGGGGGGGGGGGGGGGGGGGGGGGGGGGGGGGGGGGGGGGGGGGGGGGGGGFGGGGGGGGGGGGGGFGGGFGGGGGGGGGGGCFGGGGGGFGGGGGGGGGCFGFFEGED7>EFFBF@FDCFFFBFFF?BFF>BEF<B>?7?FFF017?FFFFFFB<####
@M05025:18:000000000-B3NL5:1:1101:26840:7798 1:N:0:CACTCA
GTTGAAACTCCTACGGGAGGCAGCAGTAGGGAATCTTCCACAATGGACGAAAGTCTGATGGAGCAACGCCGCGTGAGTGAAGAAGGGTTTCGGCTCGTAAAGCTCTGTTGGTAGTGAAGAAAGATAGAGGTAGTAACTGGCCTTTATTTGACGGTAATTACTTAGAAAGTCACGGCTAACTACGTGCCAGCAGCCGCGGTAATACGTAGGTGGCAAGCGTTGTCCGGATTTATTGGGCGTAAAGCGAGTGCAGGCGGTTCAATAAGTCTGATGTGAAAGCCTTCGGCTCAACCGGAGCTAG
+
CGGGGGGGGGGGGGGGGGGGGGGGGGGGGGGGGGGGGGGGGGGGGGGGGGGGGGGGGGGGGGGGGGGGGGGGGGGGGGGGGGGGGGGGGGGGGGGGGGGGGGGFEGGGGGGGGGFGGGGGFGGGGGGFFGGGGFEFGGGGGGGGGGGGGGGGGGGGGGGGGGGGGGGGGGFGGGGGGGGGGGFGGCGGGGGGFGGGGGGGGGGFGGGGGGGGGGGGGFECEEEGGGGDEDFGGGDGGGGGGGGCBFDGFGFFFFFFF>>DGGF=?>FAFFFFFFFFFFFFBFBDF?>13>B:7;>>3####
@M05025:18:000000000-B3NL5:1:1101:17957:7800 1:N:0:CACTCA
GTTGAAACTCCTACGGGAGGCAGCAGTGGGGAATATTGCACAATGGGGGAAACCCTGATGCAGCGACGCCGCGTGAAGGAAGAAGTATCTCGGTATGTAAACTTCTATCAGCAGGGAAGAAAATGACGGTACCTGACTAAGAAGCCCCGGCTAACTACGTGCCAGCAGCCGCGGTAATACGTAGGGGGCAAGCGTTATCCGGATTTACTGGGTGTAAAGGGAGCGTAGACGGAAGAGCAAGTCTGATGTGAAAGGCTGGGGCTTAACCCCAGGACTGCATTGGAAACTGTTTTTCTACACT
+
CGGGGGGGGGGGGGGGGGGGGGGGGGGGGGGGGGGGGGGGGGGGGGGGGGGGGGGGGGGGGGGGGGGGGGGGGGGGGGGGGGDFGGGGGGGGGGGGGGGGGGGGGGGGGGGGGGGGGGGGGGGGGGGGGGGGGGGGGGGGGGGGGGGGGGGGGGGGGGGGGGGGGGFGGGGGGGGGEGGGGGGGGGGGGGGGGGGGGGGGGGGG*<FGGGGGGGEGGGGGGCEGGEEGGGGGGGGGGGGGGGGGFFBFFFFFFF::67:CDG>4@2BBFBD>FFFFFFDFAFB<<<:29:A9(82<)####
@M05025:18:000000000-B3NL5:1:1101:4956:7823 1:N:0:CACTCA
GTTGAAACTCCTACGGGAGGCAGCAGTGGGGAATATTGCACAATGGGGGAAACCCTGATGCAGCGACGCCGCGTGAAGGAAGAAGTATCTCGGTATGTAAACTTCTATCAGCAGGGAAGAAAATGACGGTACCTGACTAAGAAGCCCCGGCTAACTACGTGCCAGCAGCCGCGGTAATACGTAGGGGGCAAGCGTTATCCGGATTTACTGGGTGTAAAGGGAGCGTAGACGGAAGAGCAAGTCTGATGTGAAAGGCTGGGGCTTAACCCCAGGACTGCATTGGAAACTGTTTTTCTATGCT
+
CGGGGGGGGGGGGGGGGGGGGGGGGGGGGGGGGGGGGGGGGGGGGGGGGGGGGGGGGGGGGGGGGGGGGGGGGGGGGGGGGGGGGGGGGGGGGGGGGFGGGGGGGGGGGGGGGGGGGGGGGGGGGGGGGGGGGGGGGGFGGGGGGGGGGGGGGGGFGGGGGGGGGGGGGGGGGGGGGFGGGGGGGGGGGGGGGGGGGGGGGGGGGGGGGGGGGGGGGGGGEEGDEGGGGGGGGGGGGGGGGGGGFFFGFGFFFFFFFFF3CCD<?>FA5:BFFFFB?BAA2?FFFAFFF<<B?246)####
@M05025:18:000000000-B3NL5:1:1101:14126:7840 1:N:0:CACTCA
GTTGAAACTCCTACGGGAGGCAGCAGTGGGGAATATTGGACAATGGGCGAAAGCCTGATCCAGCCATGCCGCGTGTGTGAAGAAGGTCTTCGGATTGTAAAGCACTTTAAGTTGGGAGGAAGGGCAGTAAGCGAATACCTTGCTGTTTTGACGTTACCGACAGAATAAGCACCGGCTAACTCTGTGCCAGCAGCCGCGGTAATACAGAGGGTGCAAGCGTTAATCGGAATTACTGGGCGTAAAGCGCGCGTAGGTGGTTCGTTAAGTTGGATGTGAAATCCCCGGGCTCACCCTGGGCACC
+
CGGDFGGGGGGGDGGGGGGEDGGGGGGGGGGGEFFFGGDGGGGGGGGGGDGGGGGGGGGGGGGGGGGGFGGGGGGGGGGGGGGGGGGGGGGGGDGGGGGGGGGGFFFGG,CBBFGGGGGDGGGGGGGGGGGGGDGG?CFGGGGGGGGGGGGGGGGGGGGGGGGGGGGGGDFGGGEGGGCFGGGFFGGGGGGGFFGEGGDEEGGFFDGGGGGCEGGGGGEEGGFG7CECEFDGCGGGGGGDG<FGF@@GFDDEFBFFFFFGGGFF:>=>F?6=6FFFFA4<27?1-(-302)42:B?B####
@M05025:18:000000000-B3NL5:1:1101:12708:7849 1:N:0:CACTCA
GTTGAAACTCCTACGGGAGGCAGCAGTAGGGAATCTTCGGCAATGGACGCAAGTCTGACCGAGCAACGCCGCGTGAGTGAAGAAGGTTTTCGGATCGTAAAACTCTGTTGTTAGAGAAGAACAAGGATGAGAGTAGAATGTTCATCCCTTGACGGTATCTAACCAGAAAGCCACGGCTAACTACGTGCCAGCAGCCGCGGTAATACGTAGGTGGCAAGCGTTGTCCGGATTTATTGGGCGTAAAGCGAGCGCAGGCGGTTTCTTAAGTCTGATGTGAAAGCCCCCGGCTCAACCGGGTTGG
+
CGGGGGGGGGGGGGGGGGGGGGGGGGGGGGGGGGGGGGGGGGGGGGGGGGGGGGGGGGGGGGGGGGGGGGGGGGGGGGGGGGGGGGGGGGGGGGGGGGGGGGGGGGGGGGGGGGGGGGGGGGGGGGFGGGGGGGGGGGGGGGGGGGGGGGGGGGGGGGGGGGGGGGGGGGGGGGGGGGGGGGGGGGGGGGGGGGGGGGGGGGGGGGGGGGDEGGGGGGGGGGGGGGGGE9DCFGCDGGFGCDGCFFDD<))755>9BBBDDCFFFF?<7>FFFF7<>D9A<B<?;9003:>BFFF>>####
@M05025:18:000000000-B3NL5:1:1101:4183:7919 1:N:0:CACTCA
GTTGAAACTCCTACGGGAGGCAGCAGTGGGGAATTTTGGACAATGGGGGAAACCCTGATCCAGCAATGCCGCGTGTGCGAAGAAGGCCTTCGGGTTGTAAAGCACTTTTGTCAGGGAAGAAATCCTTTGGGCTAATACCCTAGGGGGATGACGGTACCTGAAGAATAAGCACCGGCTAACTACGTGCCAGCAGCCGCGGTAATACGTAGGGTGCAAGCGTTAATCGGAATTACTGGGCGTAAAGCGTGCGCAGGCGGTTGTGTAAGACAGGTGTGAAATCCCCGGGCTTAACCTGGGACGC
+
CGGGGGGGGGGGGGGGGGGGGGGGGGGGGGGGGGGGGGDGGGGGGGGGGGGGGGGGGGGGGGGGGGGGGGGGGGGGGGGGGGGGGGGGGGGGGGGGGGGGGGGGGGGGGGGGGGGGGGGGGGGGGGGGGGGGGGGGGGGGGGGGGGGGGGGGGGGGDGGGGGGGGGGGGGGGFEEGGGGG?EFEGGGGGGGGGGGGGGGGGGGGGGGGGGGGGGGGGGGGGGDGGGGGGGGGGGGGGGD<DDGGFDEGFGFFE:DFFE:DCDFFFAFFF?FFFFFFFAB4>>?96>BB?FFFBDF?F####
@M05025:18:000000000-B3NL5:1:1101:5880:7930 1:N:0:CACTCA
GTTGAAACTCCTACGGGAGGCAGCAGTGGGGAATATTGGACAATGGGCGCAAGCCTGATCCAGCCATACCGCGTGGGTGAAGAAGGCCTTCGGGTTGTAAAGCCCTTTTGTTGGGAAAGAAATCCAGCCGGCTAATACCTGGTTGGGATGACGGTACCCAAAGAATAAGCACCGGCTAACTTCGTGCCAGCAGCCGCGGTAATACGAAGGGTGCAAGCGTTACTCGGAATTACTGGGCGTAAAGCGTGCGTAGGTGGTTATTTAAGTCCGTTGTGAAAGACCTGGGCTCAACCTGGGAGTG
+
CGGGGGGGGGGGFGGGGGGGGGGGGGGGGGGGFGGGGGGGGGGGGGGGGGGGGGGGGGGGGGGGGGGGGGGGGGGGGEEGGGGGGGGGGGGGGGGGGGGGGGGGGGGGGGGGGGGGGGGGGGFFGGGGGGGGGGGGGFGGGGCGEGGG@F@9FEGGGGGGGGGGGGGGFFGCFGGDGEGGGFEGGGCFFGGGGGFGGGGEGGFG@CEGEDEC5CGGGFEG5=CFFGGGDGGGDGFGGGGGGGCFFD)>557DF393>5:CC>FFFFF<F65FEF:>2-6(4<:0<:17:733<:?::####
@M05025:18:000000000-B3NL5:1:1101:19151:7995 1:N:0:CACTCA
GTTGAAACTCCTACGGGAGGCAGCAGTGGGGAATATTGGACAATGGGCGCAAGCCTGATCCAGCCATACCGCGTGGGTGAAGAAGGCCTTCGGGTTGTAAAGCCCTTTTGTTGGGAAAGAAATCCAGCCGGCTAATACCTGGTTGGGATGACGGTACCCAAAGAATAAGCACCGGCTAACTTCGTGCCAGCAGCCGCGGTAATACGAAGGGTGCAAGCGTTACTCGGAATTACTGGGCGTAAAGCGTGCGTAGGTGGTTATTTAAGTCCGTTGTGAAAGCCCTGGGCTCAACCTGGGTGGA
+
CGGGGGGGGGGGGGGGGGGGGGGGGGGGGGGGGGGGGGGGGGGGGGGGGGGGGGGGGGGGGGGGGGGGGGGGGGGGGGGGGGGGGGGGGGGGGGGGGGGGGGGGGGGGGGGGGGGGGGGGGGGGGGGGGGGGGGGGGGGGGGGGGGGGGGGGGGGGGGGGGGGGGGGGGGGGGGGGGGGGGGGGGGGGGGGGGGGGGGGGGGGGGGGGGGGGGGGGGGGGGGGGGGGGGGGGGGGGGGGGGGFGFFFGFGFEBFF277FG7FFFFFFFFFFFFFF<A<AFBFB?FFBBBF<?FFFFF####
@M05025:18:000000000-B3NL5:1:1101:18748:8034 1:N:0:CACTCA
GTTGAAACTCCTACGGGAGGCAGCAGTGGGGAATATTGGACAATGGGCGCAAGCCTGATCCAGCCATACCGCGTGGGTGAAGAAGGCCTTCGGGTTGTAAAGCCCTTTTGTTGGGAAAGAAATCCAGCCGGCTAATACCTGGTTGGGATGACGGTACCCAAAGAATAAGCACCGGCTAACTTCGTGCCAGCAGCCGCGGTAATACGAAGGGTGCAAGCGTTACTCGGAATTACTGGGCGTAAAGCGTGCGTAGGTGGGTATTTAAGTCCATTGTGAAAGCCCTGGGCTCAACCTGGGCGCT
+
CG<FFGGGAFGGGGGGGGGGGGGGGGGGGGGGGGFFGGGGGGGGGGGGGGGGGGGGGGGFGGGGGGGGGGGGGGGGGGEFGGGGGGGGGGGGGGGGGDGGGGGGGGGGGFFGFGGFGGGGGGFGGGGGFEGEGGGGGCFFGGGGGGGGGGGGGGGGEFGGGGFGGFAFCFGFGEEGGGGFGGGDDFEFFGGFCFGGGEGGEGCEGCCFGC=:5EGGGGE7EEGCFGGGGGGGGGDGGFGGDDGD?B57;D;EEB=>F)7:CDFFFFF96<F*/9FA>FB:?FFFFF?BF2<03(:<:####
@M05025:18:000000000-B3NL5:1:1101:16894:8050 1:N:0:CACTCA
GTTGAAACTCCTACGGGAGGCAGCAGTAGGGAATCTTCGGCAATGGACGAAAGTCTGACCGAGCAACGCCGCGTGAGTGAAGAAGGTTTTCGGATCGTAAAACTCTGTTGTTAGAGAAGAACAAGGATGAGAGTAACTGTTCATCCCTTGACGGTATCTAACCAGAAAGCCACGGCTAACTACGTGCCAGCAGCCGCGGTAATACGTAGGTGGCAAGCGTTGTCCGGATTTATTGGGCGTAAAGCGAGCGCAGGCGGTTCCTTAAGTCTGATGTGAAAGCCCCCGGCTCAACCGGGGTCCC
+
CGGGGGGGGGGGGGGGGGGGGGGGGGGGGGGGGGGGGGGGGGGGGGGGGGGGGGGGGGGGGGGGGGGGGGGGGGGGGGGGGFGGGGGGGGGGGGGGGGGGGGGGGGGGGGGGGGGGGGGGGGGGGGGGGGGGGGGGGGGGGGGFGGGGGGGGGGGGGGGGGGGGGGFGGGFGGGGGGEGGGFGDGGGGFGGGGGGGGGGGGCFGGGFGGGGGGGGGGGG5EGEGGGGGGGGGGGFGGGGGGGGGFFFGFCDFFFFFFEFGGGFFFABAFFFFFFFF9<<BFBFFBBFBBFFFFFFFF####
@M05025:18:000000000-B3NL5:1:1101:18608:8051 1:N:0:CACTCA
GTTGAAACTCCTACGGGAGGCAGCAGTAGGGAATCTTCCACAATGGACGAAAGTCTGATGGAGCAACGCCGCGTGAGTGAAGAAGGGTTTCGGCTCGTAAAGCTCTGTTGGTAGTGAAGAAAGATAGAGGTAGTAACTGGCCTTTATTTGACGGTAATTACTTAGAAAGTCACGGCTAACTACGTGCCAGCAGCCGCGGTAATACGTAGGTGGCAAGCGTTGTCCGGATTTATTGGGCGTAAAGCGAGTGCAGGCGGTTCAATAAGTCTGATGTGAAAGCCTTCGGCTCAACCGGAGTTGC
+
CGGGGGGGGGGGGGGGGGGGGGGGGGGGGGGGGGGGGGGGGGGGGGGGGGGGGGGGGGGGGGGGGGGGGGGGGGGGGGGGGGGGGGGGGGGGGGGGGGGGGGGGGGGGGGGGGGGGGGGGGGGGGGGFGGGGGGGGGGGGGGGGGFGGGGGGGGGGGGGGGGGGGGGGGGGGGEGGGGGGGGGGGGGGGGGGGGGGGGGGGGGGFGCFGDGGGFGGGGEEEDGGGGGCEC4CFGGDGGGGGGCC?3>DDFF4@FFFF>:DFGFFFFF>FFF?66@A49A?B?AFFFFFFFFFFFFF(####
@M05025:18:000000000-B3NL5:1:1101:14701:8078 1:N:0:CACTCA
GTTGAAACTCCTACGGGAGGCAGCAGTGGGGAATATTGCACAATGGGGGAAACCCTGATGCAGCGACGCCGCGTGAAGGAAGAAGTATCTCGGTATGTAAACTTCTATCAGCAGGGTAGAAAATGACGGTACCTGACTAAGAAGCCCCGGCTAACTACGTGCCAGCAGCCGCGGTAATACGTAGGGGGCAAGCGTCATCCGGATTTACTGGGTGTAAAGGGAGCGTAGACGGAAGAGCAAGTCTGATGTGAAAGGCTGGGGCTTAACCCCAGGACTGCATTGGAAACTGTTTTTCTACCAG
+
CGGGGGGGGGGGGGGGGGGGGGGGGGGGGGGGGGGGGGGGGGGGGGGGGGGGGGGGGGGGGGGGGGGGGGGGGGGGGGGGGGGGGGGGGGGGGGGGGGGGGGGGGGGGGGGGGGGGGGGGGGGGGGGGGGGGGGGGGGGGGGGGGGGGGGGGGGGGGGGGGGGGGGGGGGGGGGGGGGGDGGGGGGGGGGGGGGGGGGGGGGDEGGGGGGGGFEGGGGGGGCEGGGGGGGGGGGGGGGGGGFGCFFFGFGFFFFFBFFEGGGFFFFFFFBDFFFFFF?DFFDBF2>?BD4<)14:A.####
@M05025:18:000000000-B3NL5:1:1101:18824:8110 1:N:0:CACTCA
GTTGAAACTCCTACGGGAGGCAGCAGTAGGGAATCTTCGGCAATGGACGGAAGTCTGACCGAGCAACGCCGCGTGAGTGAAGAAGGTTTTCGGATCGTAAAACTCTGTTGTTAGAGAAGAACAAGGATGAGAGTAGAATGTTCATCCCTTGACGGTATCTAATCAGAAAGCCACGGCTAACTACGTGCCAGCAGCCGCGGTAATACGTAGGTGGCAAGCGTTGTCCGGATTTATCGGGCGTAAAGCGAGCGCAGGCGGTTTCTTAAGTCTGATGTGAAAGCCCCCGGCTCAACCGGGTACG
+
CGGGGGGGGGGGGGGGGGGGGGGGGGGGGGGGGGGGGGGGGGGGGGGGGGGGGGGGGGGGGGGGGGGGGGGGGGGGGGGGGGGGGGGGGGGGGGGGGGGGGGGGGGGGGGGGGGGGGGGGGGGGGGGGGGGGGGGGGGGGGGGGGGGGGGGGGGGGGGGGGGGGGGGGGGGGGGGGGGGGGGGGGGGGGGGFGGGGGGGGGGGGGGGGGGGGGGGGGGGGGGGGGGGGGGCFGGGFGGGGGGGGFFFGFGFFFFFFFFB5DGFFFA=AF:?FFFFFAFFF?B0:>9>BBFFBF?9BF####
@M05025:18:000000000-B3NL5:1:1101:7938:8163 1:N:0:CACTCA
GTTGAAACTCCTACGGGAGGCAGCAGTGGGGAATATAGCACAATGGGGGAAACCCTGATGCAGCGACGCCGCGTGAGCGAAGAAGTATTTCGGTATGTAAAGCTCTATCAGCAGGGAAGAAAATGACGGTACCTGACTAAGAAGCCCCGGCTAACTACGTGCCAGCAGCCGCGGTAATACGTAGGGGGCAAGCGTTATCCGGATTTACTGGGTGTAAAGGGAGCGTAGACGGCCAGGCAAGTCTGATGTGAAAGGCAGGGGCTCAACCCCTGGACTGCATTGGAAACTGTCAGGCTGTGCG
+
CGGGGGGGGGGGGGGGGGGGGGGGGGGGGGGGGGGGGGGGGGGGGGGGGGGGGGGGGGGGGGGGGGGGGGGGGGGGGGGGGGGGGGGGGGGGGGGGGGGGGGGGGGGGGGGGGGGGGGGGGGGGGGGGGGGGGGGGGGGGGGGGGGGGGGGGGGGGGGGGGGGGGGGGGGGGGGGGGGGGGGGGGGGGGGGGGGGGGGGGGGGGGGGGGGGGGGGGEGGGGGGGGGGGGGGGGGGGGGGGGGGGFFFGFGFFFFFFFFEGGGFF??FFFBFFFFFFFF<AFFFF47<FAFFBB?<?6####
@M05025:18:000000000-B3NL5:1:1101:15413:8206 1:N:0:CACTCA
GTTGAAACTCCTACGGGAGGCAGCAGTAGGGAATCTTCCACAATGGACGAAAGTCTGATGGAGCAACGCCGCGTGAGTGAAGAAGGGTTTCGGCTCGTAAAGCTTTGTTGGTAGTGAAGAAAGATAGAGGTAGTAACTGGCCTTTATTTGACGGTAATTACTTAGAAAGTCACGGCTAACTACGTGCCAGCAGCCGCGGTAATACGTAGGTGGCAAGCGTTGTCCGGATTTATTGGGCGTAAAGCGAGTGCAGGCGGTTCAATAAGTCTGATGTGAAAGCCTTCGGCTCAACCGGAGCGGG
+
CFGGGGGGGGGGGGGGGGGGGGGGGGEFGGGGGGGGGGGGGGGGGGGGGGGGGGGGGFGGGGGGGGGGGGGGGGGDFFGGGGEGGGGGGGDGGGGGGGDFGGGGFGFFGGGGGGFFGGGGGGGGGGGGGGGGGGGGGGEGGGGFGCGGGFFGGDGGGGGGGGGGGGGGGGGGGGGDGGGGGGGGGGGGGGGGGGGGDGGGG5FGGGCGGGGGGGGFFFGGGEEGFGGGC<FGGGGGGGDGGGCFF:BGBGF?B5>BF77DDCFFFFF2=AFFFFF>AA>?14<?60((428??B062####
@M05025:18:000000000-B3NL5:1:1101:14146:8247 1:N:0:CACTCA
GTTGAAACTCCTACGGGAGGCAGCAGTAGGGAATCTTCGGCAATGGACGCAAGTCTGACCGAGCAACGCCGCGTGAGTGAAGAAGGTTTTCGGATCGTAAAACTCTGTTGTTAGAGAAGAACAAGGATGAGAGTAAAATGTTCATCCCTTGACGGTATCTAACCAGAAAGCCACGGCTAACTACGTGCCAGCAGCCGCGGTAATACGTAGGTGGCAAGCGTTGTCCGGATTTATTGGGCGTAAAGCGAGCGCAGGCGGTTTCTTAAGTCTGATGTGAAAGCCCCCGGCTCAACCGGGCGTG
+
CGGGGGGGGGGGGGGGGGGGGGGGGGGGGGGGGGGGGGGGGGGGGGGGGGGGGFGGGGGGGGGGGGGGGGGGGGGGGGGGGGGGGGGGGGGGGGGGGGGGGGGGGGGGGGGGGGGGGGGGGGGGGGGGGGGGGGGGGGGGGGGGGGGGGGGGGGGGGGGGGGGGGGGGGGFFGGGGEG8FGGGGGGGGGGGGGGGGGGGGGGGGFGGGGGGGGGGGGGGGGGGGGGGGGGGFGGFFGFGGGGDGFFFDDDFFFFFFDFEGGG4BFAFA?AFFFFFFBFFFF:0:>B>BFFDFFFFFF####
@M05025:18:000000000-B3NL5:1:1101:3992:8258 1:N:0:CACTCA
GTTGAAACTCCTACGGGAGGCAGCAGTAGGGAATCTTCCACAATGGACGAAAGTCTGATGGAGCAACGCCGCGTGAGTGAAGAAGGGTTTCGGCTCGTAAAGCTCTGTTGGTAGTGAAGAAAGATAGAGGTAGTAACTGGCCTTTATTTGACGGTAATTACTTAGAAAGTCACGGCTAACTACGTGCCAGCAGCCGCGGTAATACGTAGGTGGCAAGCGTTGTCCGGATTTATTGGGCGTAAAGCGAGTGCAGGCGGTTCAATAAGTCTGATGTGAAAGCCTTCGGCTCAACCGGAGGTAC
+
CGGGGGGGGGGGGGGGGGGGGGGGGGGGGGGGGGGGGGGGGGGGGGGGGGGGGFGGGGGGGGGGGGGGGGGGGGGGGGGGGGGGGGGGGGGGGGGGGFGGGGGGGGGGGGGGGGFGGGGFEFFGGGGGGGGGGGGGGGFGGGGGGGGGGGGGGGGGGGGGGGGGGGGGGGFGGGGGGCCFGGGCGGGGGGGGGGGGGGGEEGFGGGFGGEFGGGGGGGGGC*CGGGGDCDCGGDFGGGDGGGGFFFFGBFFFFFFFF@@DFGFFF4/:FF==FFF2:AB?7?28:?98:>>:<>>1(####
@M05025:18:000000000-B3NL5:1:1101:24522:8261 1:N:0:CACTCA
GTTGAAACTCCTACGGGAGGCAGCAGTGGGGAATATTGCACAATGGGGGAAACCCTGATGCAGCGACGCCGCGTGAAGGAAGAAGTATCTCGGTATGTAAACTTCTATCAGCAGGGAAGAAAATGACGGTACCTGACTAAGAAGCCCCGGCTAACTACGTGCCAGCAGCCGCGGTAATACGTAGGGGGCAAGCGTTATCCGGATTTACTGGGTGTAAAGGGAGCGTAGACGGAAGAGCAAGTCTGATGTGAAAGGCTGGGGCTTAACCCCAGGACTGCATTGGAAACTGTTTTTCTAAGGT
+
CGGGGGGGGGGGGGGGGGGGGGGGGGFGGGGGGGGGGGGGGGGGGGGGGGGGGGGGGGGGGGGGGGGGGGGGGGGGGGGGGGGGGGGGGGGGGGGGGGGGGGGGGGGGGGGFGGGGGGGGGGGGGGGGGGGGGGGGGGGGGGGGGGGGGGGGGGGGGGGGGGGGGGGGGGGGGGGGGGGGGGGGDGGGGGGGGGGGGGGGGGGGGGGGGFGFFGGGGGGGGGGGGEGGGGGGGGGGGGGGGCFFFFFFFGFFB?FFFFEDGGDFFAF2;:EFFFF:<:>AABF?DFF2A)6<?FBF2####
@M05025:18:000000000-B3NL5:1:1101:26478:8273 1:N:0:CACTCA
GTTGAAACTCCTACGGGAGGCAGCAGTAGGGAATCTTCCACAATGGACGAAAGTCTGATGGAGCAACGCCGCGTGAGTGAAGAAGGGTTTCGGCTCGTAAAGCTCTGTTGGTAGTGAAGAAAGATAGAGGTAGTAACTGGCCTTTATTTGACGGTAATTACTTAGAAAGTCACGGCTAACTACGTGCCAGCAGCCGCGGTAATACGTAGGTGGCAAGCGTTGTCCGGATTTATTGGGCGTAAAGCGAGTGCAGGCGGTTCAATAAGTCTGATGTGAAAGCCTTCGGCTCAACCGGAGCCTT
+
CGGGGGGGGGGGGGGGGGGGGGGGGGGGGGGGGGGGGGGGGGGGGGGGGGGGGGGGGGGGGGGGGGGGGGGGGGGGGGGGGGGGGGGGGGGGGGGGGGGGGGGGGGGGGGGGGGGGGGGGGGGGGGGGGGGGGGGGGGGGGGGGGGGGGGGGGGGGGGGGGGGGGGGGGGGGGGGGGGGGGGGGGGGGGGGGGGGGGGGGGGGGGGGGGGGGGGGGGGGGDEGGFGGGGGFGGGGCGGDGGGFGFBBGFGFFFFFFDD:GGFFFFF@A4<4?FFFA>AAFF?AF?<BFFFFFFFFF9####
@M05025:18:000000000-B3NL5:1:1101:19832:8296 1:N:0:CACTCA
GTTGAAACTCCTACGGGAGGCAGCAGTGGGGAATATTGCACAATGGAGGAAACTCTGATGCAGCGACGCCGCGTGAAGGAAGAAGTATCTCGGTATGTAAACTTCTATCAGCAGGGAAGAAAATGACGGTACCTGACTAAGAAGCCCCGGCTAACTACGTGCCAGCAGCCGCGGTAATACGTAGGGGGCAAGCGTTATCCGGATTTACTGGGTGTAAAGGGAGCGTAGACGGACGGGCAAGTCTGATGTGAAAGCCCGGGGCTTAACCCCGGGACTGCATTGCAAACTGTCCATCTTTGAA
+
CFGEGGGFGF@FGFEGC;FFGGGDDGFFCFGGGGGGFGGG@EFGGG@FGGGGFCAFCEFEAGFFDGCBCFEDC6@?FFEGGFGGCCFCEFFFGGGGFGGFGGGAECGGAFGG<8<:F<CG?FFEGFGGGGG7CFGG8BFD=EF@<FFFF:CC73@FFFEG::F;DFGDGG7FEG:8B@DCBD9:<CC:CCGFGEGGGC9+A*/8EGCFF7+C*5ECCG90:*:CCC=7=DC5>5C957DC7D:C??FF@7**9@F(.7)31<<5FAF)70;50..3144--)))6:?AAA<0<4<<4####
@M05025:18:000000000-B3NL5:1:1101:18198:8307 1:N:0:CACTCA
GTTGAAACTCCTACGGGAGGCAGCAGTAGGGAATCTTCCACAATGGACGAAAGTCTGATGGAGCAACGCCGCGTGAGTGAAGAAGGGTTTCGGCTCGTAAAGCTCTGTTGGTAGTGAAGAAAGATAGAGGTAGTAACTGGCCTTTATTTGACGGTAATTACTTAGAAAGTCACGGCTAACTACGTGCCAGCAGCCGCGGTAATACGTAGGTGGCAAGCGTTGTCCGGATTTATTGGGCGTAAAGCGAGTGCAGGCGGTTCAATAAGTCTGATGTGAAAGCCTTCGGCTCAACCGGAGGCCG
+
CGGGGGGGGGGGGGGGGGGGGGGGGGGGGGGGGGGGGGGGGGGGGGGGGGGGGGGGGGGGGGGGGGGGGGGGGGGGGGGGGGGGGGGGGGGGGGGGGGGGGGGGGGGGGGGGFGGGFGGGGGGGFGGGGGEFGGGGGGGGGGGGGGGGGGGGGGGGGGGGGGGGGGGGGGGGGGGGGGGGGGGGGGGGGGGGGGGGDEGGGGCFGGFGGGGGGGGGGGGGGGGGGGGGGGFDGGGFFGGGGGGGFF>GFGFFFFFFE>)*0:@BFFF<?9F=79B>4<AF?FFFFF>??FF71>FF(####
@M05025:18:000000000-B3NL5:1:1101:6921:8322 1:N:0:CACTCA
GTTGAAACTCCTACGGGAGGCAGCAGTAGGGAATCTTCCACAATGGACGAAAGTCTGATGGAGCAACGCCGCGTGAGTGAAGAAGGGTTTCGGCTCGTAAAGCTCTGTTGGTAGTGAAGAAAGATAGAGGTAGTAACTGGCCTTTATTTGACGGTAATTACTTAGAAAGTCACGGCTAACTACGTGCCAGCAGCCGCGGTAATACGTAGGTGGCAAGCGTTGTCCGGATTTATTGGGCGTAAAGCGAGTGCAGGCGGTTCAATAAGTCTGATGTGAAAGCCTTCGGCTCAACCGGAGTGAC
+
CGGGGGGGGGGGGGGGGGGGGGGGGGGGGGGGGGGGGGGGGGGGGGGGGGGGGGGGGGGGGGGGGGGGGGGGGGGGGGGGGGGGGGGGGGGGGGGGGGGGGGGGGGGGGGGGGGGGGGGGGGGGFGGGGGGGGGGGGGGGGGGGGGGGGGGGGGGGGGGGGGGGGGGGGGGGGGGGGGGGGGGGGGGGGGGGGGGGGGGGGGGGGGGGGGGGGGGGGGGGGGGGGGGGGGGDGGGGGGGGGGGGFDEGEGFFF@FFEDEGGGFFFFFFFFFFFFFFFFFFFFFD?FFFF?<::>FF1####
@M05025:18:000000000-B3NL5:1:1101:21768:8329 1:N:0:CACTCA
GTTGAAACTCCTACGGGAGGCAGCAGTAGGGAATCTTCGGCAATGGACGGAAGTCTGACCGAGCAACGCCGCGTGAGTGAAGAAGGTTTTCGGATCGTAAAACTCTGTTGTTAGAGAAGAACAAGGATGAGAGTAGAATGTTCATCCCTTGACGGTATCTAACCAGAAAGCCACGGCTAACTACGTGCCAGCAGCCGCGGTAATACGTAGGTGGCAAGCGTTGTCCGGATTTATTGGGCGTAAAGCGAGCGCAGGCGGTTGCTTAAGTCTGATGTGAAAGCCCCCGGCTCAACCGGGCCGA
+
CGGGGGGGGGGGGGGGGGGGGGGGGGGGGGGGGGGGGGGGGGGGGGGGGGGGGGGGGGGGGGGGGGGGGGGGGGGEGGGGGGGGGGGGGGGGGGGGGGGGGGGGGGGGGGGGGGGGGGGGGGGGGGFFGGGGGGGGGGGGGGGGGGGGGGGGGGGGGGGGGGFFGGGFGGFGGGGGGGGGGGFFGGGGGGGGGGGGGGGGGGEGGGGFGGGGGGCGGGGEAECEFFE=A59=FFCCFCDD97CF?FFGFGFEBF>>EFBD)99@FFF<4<FF66F44<>A?F?6;9>69?22<?>0>####
@M05025:18:000000000-B3NL5:1:1101:16097:8370 1:N:0:CACTCA
GTTGAAACTCCTACGGGAGGCAGCAGTGGGGAATATTGCACAATGGAGGAAACTCTGATGCAGCGACGCCGCGTGAAGGAAGAAGTATCTCGGTATGTAAACTTCTATCAGCAGGGAAGAAAATGACGGTACCTGACTAAGAAGCCCCGGCTAACTACGTGCCAGCAGCCGCGGTAATACGTAGGGGGCAAGCGTTATCCGGATTTACTGGGTGTAAAGGGAGCGTAGACGGACGGGCAAGTCTGATGTGAAAGCCCGGGGCTTAACCCCGGGACTGCATTGGAAACTGTCCATCTTATGG
+
CGGGGGGGGGGGGGGGGGGGGGGGGGGGGGGGGGGGGGGGGGGGGGGGGGGGGGGGGGGGGGGGGGGGGGGGGGGGGGGGGGGGGGGGGFGGGGGGGGGGGGGGGGGGGGGGGGGGGGGGGGGGGGGGGGGGGGGGGGGGGGGGGGGGGGGGGGGGGGGGGGGGGGGGGGGGGGGGGGGGGGGGGGGGGGGGGGGGGGGGGGGGGGGGGGGGGGGGGGGGGGGGGGGGGGGGGGGGGGGGGGGGFFFGFGFFFFF?FFFC<DE>FDFAFFFFFFFFFF26>DFFFAB<DFFFFFFFB####
@M05025:18:000000000-B3NL5:1:1101:14118:8375 1:N:0:CACTCA
GTTGAAACTCCTACGGGAGGCAGCAGTGGGGAATATTGGACAATGGGCGCAAGCCTGATCCAGCCATACCGCGTGGGTGAAGAAGGCCTTCGGGTTGTAAAGCCCTTTTGTTGGGAAAGAAATCCAGCTGGCTAATACCCGGTTGGGATGACGGTACCCAAAGAATAAGCACCGGCTAACTTCGTGCCAGCAGCCGCGGTAATACGAAGGGTGCAAGCGTTACTCGGAATTACTGGGCGTAAAGCGTGCGTAGGTGGTCGTTTAAGTCCGTTGTGAAAGCCCTGGGCTCAACCTGGGATCC
+
CCGCGCGGGCEFGGGDGEEEGGGGFGGFCFGGGGDEFGFGFGGFGGGGGGGGGGGFGGGGGGGGGGGGGGEGGGGGGGGGGGG8EFFGGEGGGGGGGFCCFGCFFFG@DFGG<EFGGDDGGFGGFGFGGFDDGGFGGGFFG7FGGGGGGGFFGGGGGGFCF@FF7FGGGGGEFGGGGGG6;DFGGGGGGGGGGGGGEGGGGGGGFGCGECCFCEGDFGGGGGE<CEGD5FGG7FF4<FGGGGDFFF59BDEF5)97:@FDG<>@FA?<43><:BF2AA<??<B:6:FB12241>B0:####
@M05025:18:000000000-B3NL5:1:1101:23111:8378 1:N:0:CACTCA
GTTGAAACTCCTACGGGAGGCAGCAGTAGGGAATCTTCCACAATGGACGAAAGTCTGATGGAGCAACGCCGCGTGAGTGAAGAAGGGTTTCGGCTCGTAAAGCTCTGTTGGTAGTGAAGAAAGATAGAGGTAGTAACTGGCCTTTATTTGACGGTAATTACTTAGAAAGTCACGGCTAACTACGTGCCAGCAGCCGCGGTAATACGTAGGTGGCAAGCGTTGTCCGGATTTATTGGGCGTAAAGCGAGTGCAGGCGGTTCAATAAGTCTGATGTGAAAGCCTTCGGCGCAACCGGAGATCA
+
CGGGGGGGGGGGGGGGGGGGGGGGGGGGGGGFGGGGGGGGGGGGGGGGGGGGGGGGGGGGGGGGGGGDGGGGGGGGGEFFGGGGGGGGGGGGGGGGGGGGGGGGGGGFGGGGGGGGFFFGGGGGGGGGEGGGGGGGEGGFGGGGGGGGGDCFEGGGCCEFFEFGGGGGGGCGDEGGGGGGGGGGGFGGGGGGGFGGDGDGGGGGGGGGFGCGGGGCFFGGG5EGGGGGGDCGGFGFGGGGGG3:=BDD>C6FFF59D7)9CGFFFFF<FABFFF=54<4,32>7?FF(,(-(33;>2####
@M05025:18:000000000-B3NL5:1:1101:12321:8383 1:N:0:CACTCA
GTTGAAACTCCTACGGGAGGCAGCAGTGGGGAATATTGGACAATGGGCGCAAGCCTGATCCAGCCATACCGCGTGGGTGAAGAAGGCCTTCGGGTTGTAAAGCCCTTTTGTTGGGAAAGAAATCCAGCTGGCTAATACCCGGTTGGGATGACGGTACCCAAAGAATAAGCACCGGCTAACTTCGTGCCAGCAGCCGCGGTAATACGAAGGGTGCAAGCGTTACTCGGAATTACTGGGCGTAAAGCGTGCGTAGGTGGTCGTTTAAGTCCGTTGTGAAAGCCCTGGGCTCAACCTGAGCCAG
+
CGGGGGGGGGGGGGGGGGGGGGGGGGGGGGGGGGGGGGGGGGGGGGGGGGGGGGGGGGGGGGGGGGGGGGGGGGGGGGGGGGGGGGGGGGGGGGGGGGGGGGGGGGGGGGGGGGGFGGGGGGGGGGGGGGGGGGGGGGGGGGGGGGGGGGFGGDGGGGGGGGGGCGGGGGGGGGGGGDGGGGGGGGGGGGGGGGGGGGGGGDGGGGDGGE=EEDFFFGGGGG=GGGEGGGGGGGGGGGGGGGGGFEFGFGFFFFFFFFFGDCF>FFFBFFFFFFFFF291<?FFFFF0?BF?FFFF(####
@M05025:18:000000000-B3NL5:1:1101:2788:8388 1:N:0:CACTCA
GTTGAAACTCCTACGGGAGGCAGCAGTAGGGAATCTTCCACAATGGACGAAAGTCTGATGGAGCAACGCCGCGTGAGTGAAGAAGGGTTTCGGCTCGTAAAGCTCTGTTGGTAGTGAAGAAAGATAGAGGTAGTAACTGGCCTTTATTTGACGGTAATTACTTAGAAAGTCACGGCTAACTACGTGCCAGCAGCCGCGGTAATACGTAGGTGGCAAGCGTTGTCCGGATTTATTGGGCGTAAAGCGAGTGCAGGCGGTTCAATAAGTCTGATGTGAAAGCCTTCGGCTCAACCGGAGGTCC
+
CGGGCGGGGGGGGGGGGGGGGGGGGGGGGGGGGGGGGGGGGGGGGGGGGGGGG<FFGGGGGGGGGGGGGGGGGFGFGGGGGGGGGGGFGGGGGGGGGGGGGGGFGGGGGGGGGGDFGFGGGGCFGGFEGFGGGGGFGGGGGGFFFGEGGGGGDGGGGGGGGGGGGGGGGGGFGEGGGGGGGGGGGGGGGGGGGGGGGGGGGEGGGGGGGGFGGGFFFGGEEGEFGGD=CDGFFGGGGFGDDGFCFEFGFGFFFFFF3<;DGGFF4<FFFDFFFFF9<>D??BF<<BF??F4309>F1####
@M05025:18:000000000-B3NL5:1:1101:5972:8443 1:N:0:CACTCA
GTTGAAACTCCTACGGGAGGCAGCAGTAGGGAATCTTCCACAATGGACGAAAGTCTGATGGAGCAACGCCGCGTGAGTGAAGAAGGGTTTCGGCTCGTAAAGCTCTGTTGGTAGTGAAGAAAGATAGAGGTAGTAACTGGCCTTTATTTGACGGTAATTACTTAGAAAGTCACGGCTAACTACGTGCCAGCAGCCGCGGTAATACGTAGGTGGCAAGCGTTGTCCGGATTTATTGGGCGTAAAGCGAGTGCAGGCGGTTCAATAAGTCTGATGTGAAAGCCTTCGGCTCAACCGGAGGGTT
+
CGGGGGGGFGFGGGGGGGGGGGGGGGGGGGGGGGGGGGGGGGGGGGGGGDGGGFGGGGGGGGGGGGGGGGGGGGGGGGGFFGGGGGGGGGGGGGGGGEGGGGCFGGGADFFFGGGGGGGFGGGGCGGGGGGGGGGGGGGGGFFGGGGGGGGGGGDGGGGGGGGGGGGGGGCFGGGGGGGFGGGGGFGGGGGGGGFGGGGGEGFGGG<EGGEGGGG6=FGEGGGFDGGGCDFCFGGGGFGGC777=DFGEGFFF@BBE55CCDFFFFFAFFF=8**)66<?:28??B>????::096,####
@M05025:18:000000000-B3NL5:1:1101:17750:8503 1:N:0:CACTCA
GTTGAAACTCCTACGGGAGGCAGCAGTAGGGAATCTTCCACAATGGACGAAAGTCTGATGGAGCAACGCCGCGTGAGTGAAGAAGGGTTTCGGCTCGTAAAGCTCTGTTGGTAGTGAAGAAAGATAGAGGTAGTAACTGGCCTTTATTTGACGGTAATTACTTAGAAAGTCACGGCTAACTACGTGCCAGCAGCCGCGGTAATACGTAGGTGGCAAGCGTTGTCCGGATTTATTGGGCGTAAAGCGAGTGCAGGCGGTTCAATAAGTCTGATGTGAAAGCCTTCGGCTCAACCGGAGAGGC
+
CGGGGGGGGGGGGGGGGGGGGGGGGGGGGGGGGGGGGGGGGGGGGGGGGGEEGGGGGGGGGGGGGGGGGGGGGGGGGGGGGGGGGGDFGGGGGGGGGGGGGGGGGGGGGGGFGGGGGGGF@FGGGGGGGGGGGGGGGGFGGGGGGFGGGGGGGGGGGGGGGGGGGFGGGGGGFGEGGGGGGGGCGGGCGGGGGGGGGGGGGGGFGF<EGGGGGGFEGGGECEGGGGGEGDDGCGGGDGGGGGFFFFFGBGFFB>>>D:39FGFFFAF<*:F=FFBA<>BF<?72?F>BFF?FF0>>2####
@M05025:18:000000000-B3NL5:1:1101:4325:8504 1:N:0:CACTCA
GTTGAAACTCCTACGGGAGGCAGCAGTAGGGAATCTTCCACAATGGACGAAAGTCTGATGGAGCAACGCCGCGTGAGTGAAGAAGGGTTTCGGCTCGTAAAGCTCTGTTGGTAGTGAAGAAAGATAGAGGTAGTAACTGGCCTTTATTTGACGGTAATTACTTAGAAAGTCACGGCTAACTACGTGCCAGCAGCCGCGGTAATACGTAGGTGGCAAGCGTTGTCCGGATTTATTGGGCGTAAAGCGAGTGCAGGCGGTTCAATAAGTCTGATGTGAAAGCCTTCAGCTCAACCGGAGGGCT
+
CGGGGGGGGGGGGGGGGGGGGGGGGGAGGGGGGGGGGGGGGGGGGGGGGGGGGGGGGGGGGGGGGGGGGGGGGGGGGGGGGGFFGGGGGGGGGGGGGGG?GGGGGGGGGGGGGGGGGGGGGGGGFCFGGGGGGGGGGGGGGGGGGGGGGFGGGGGGGGGGGGGGGGGGGGGGGGGGGGGGGGGGGGGGFGGCCCDGG5EGGGGGGGFGGGF?FGGGFFGGGDEGFGGC=DFFGG:DGGGDGGGGF>:DB<@@7)7;@>:D>DFFFFF<@ABFFFFF244::?A722))4><?017(-####
@M05025:18:000000000-B3NL5:1:1101:20752:8542 1:N:0:CACTCA
GTTGAAACTCCTACGGGAGGCAGCAGTGGGGAATATTGCACAATGGGGGAAACCCTGATGCAGCGACGCCGCGTGAAGGAAGAAGTATCTCGGTATGTAAACTTCTATCAGCAGGGAAGAAAATGACGGTACCTGACTAAGAAGCCCCGGCTAACTACGTGCCAGCAGCCGCGGTAATACGTAGGGGGCAAGCGTTATCCGGATTTACTGGGTGTAAAGGGAGCGTAGACGGAAGAGCAAGTCTGATGTGAAAGGCTGGGGCTTAACCCCAGGACTGCATTGGAAACTATTTTTCTAGTAA
+
CGGGGGGGGGGGGGGGGGGGGGGGGGDGGGGGGGGGGGGGGGGGGGGGGGGGGGGGGGGGGGGGGGGGGGGGGGGGGGGGGGGGGGGGGGGGGGGGGGGGGGGGGGGGGGGGGGGGGGGGGGGGGGGGGGGGGGGGGGGGGGGGGGGGGGGFGGGGGGGGGGGGGFGGGGGGGGGGGGGGGGGGGGGGGGGGGGGGGGGGGGGGEFFFEGGGGGGGGGGGGGGGGGDEGFGGGGDFGGGFGGGGFFFG?F?BFFFFFFDCGDEFFDFFFFBEFFFB60264<BFFFFFBBAD9A?92####
@M05025:18:000000000-B3NL5:1:1101:17242:8578 1:N:0:CACTCA
GTTGAAACTCCTACGGGAGGCAGCAGTAGGGAATCTTCCACAATGGACGAAAGTCTGATGGAGCAACGCCGCGTGAGTGAAGAAGGGTTTCGGCTCGTAAAGCTCTGTTGGTAGTGAAGAAAGATAGAGGTAGTAACTGGCCTTTATTTGACGGTAATTACTTAGAAAGTCACGGCTAACTACGTGCCAGCAGCCGCGGTAATACGTAGGTGGCAAGCGTTGTCCGGATTTATTGGGCGTAAAGCGAGTGCAGGCGGTTCAATAAGTCTGATGTGAAAGCCTTCGGCTCAACCGGAGGGGA
+
CGGGGGGGGGGGGGGGGGGGGGGGGGGGGGGGGGGGGGGGGGGGGGGGGGGGGGGGGGGGGGGGGGGGGGGGGGGGGGGGGGGGGGGGGGGGGGGGGGGGGGGGGGGGGGGGGGGGGGGGGGGGGGGGGGGGGGGGGGGGGGGGGGGGGFFGGGGGGGGGGGGGGGGGGGGGGGGDGEGGGGGGGGGGGGGGGGGGGGGGGGGGGGGGGG?9EECCEGGG=EGGGGGEC38FFGGGC<D9DGG7=>5C5<FFFFFFE>)*::FBFF=<F94BFFF44<>:?B2>18313)4?:FF02####
@M05025:18:000000000-B3NL5:1:1101:4688:8601 1:N:0:CACTCA
GTTGAAACTCCTACGGGAGGCAGCAGTGGGGAATATTGGACAATGGGCGCAAGCCTGATCCAGCCATACCGCGTGGGTGAAGAAGGCCTTCGGGTTGTAAAGCCCTTTTGTTGGGAAAGAAATCCAGCTGGCTAATACCCGGTTGGGATGACGGTACCCAAAGAATAAGCACCGGCTAACTTCGTGCCAGCAGCCGCGGTAATACGAAGGGTGCAAGCGTTACTCGGAATTACTGGGCGTAAAGCGTGCGTAGGTGGTCGTTTAAGTCCGTTGTGAAAGCCCTGGGCTCAACCTGGGTCGG
+
CGGGGGGGGGGGCGGGGGGGGGGGGGEGGGGGGGGGGGGGGGGGGGGGGGGGGGGGGGGGGGGGGGGGGGGGGGGGGGGGGGGGGGGGGGGGEGGGGGGFGGGGGGGGGGGGGGGFGGGGGGGGGFGEGGGGGGGGGFGGGGFGGGGGGGGGGGGGGGGGGGGFFGGGGGGGGGGGGGGGGGGGGGGGGGGGGGGGGGGGGGGGGGGD=EEFDGGGGGGGGGGFFEEGGGGGDFGFFFGGGGGGFFBDFGEBFBFBFEFGDGFFFFFFFBF<@DD>AAA??0<BFFF?83<BF?B<?####
@M05025:18:000000000-B3NL5:1:1101:9529:8604 1:N:0:CACTCA
GTTGAAACTCCTACGGGAGGCAGCAGTAGGGAATTTTCGTCAATGGGGGAAACCCTGAACGAGCAATGCCGCGTGAGTGAAGAAGGTCTTCGGATCGTAAAGCTCTGTTGTAAGTGAAGAACGGCTCATAGAGGAAATGCTATGGGAGTGACGGTAGCTTACCAGAAAGCCACGGCTAACTACGTGCCAGCAGCCGCGGTAATACGTAGGTGGCAAGCGTTATCCGGAATCATTGGGCGTAAAGGGTGCGTAGGTGGCGTACTAAGTCTGTAGTAAAAGGCAATGGCTCAACCATTTGATG
+
CGGGGGGGGGGGGGGGGGGGGGGGGGGGGGGGGGGGGGGGGGGGGGGGGCGGGGGGGGGGGGGGGGGGGGGGGGGGGGGGGGGGGGGGGGGGGGGGGGGGGGGGGGGGGGGGGGGGGGGGGGGGGGGGGGAGGGGGGGGGGGGGGFDFGGGGGGGGGGGGGGGGGGGGGGGGGGGGGGGGGGGGGGGGGGGGGGGGGEGGDEGGGGCEGGGGFGGGGGGGGCGECEGGGGGGGGFGGFGGGGDG43<DDGDDBD87FF@GGD>=4>FDFFF4B47<A9<-:?:?FFFBFFFFF??A)####
@M05025:18:000000000-B3NL5:1:1101:13573:8670 1:N:0:CACTCA
GTTGAAACTCCTACGGGAGGCAGCAGTAGGGAATCTTCCACAATGGACGCAAGTCTGATGGAGCAACGCCGCGTGAGTGAAGAAGGGTTTCGGCTCGTAAAGCTCTGTTGGTAGTGAAGAAAGATAGAGGTAGTAACTGGCCTTTATTTGACGGTAATTACCTAGAAAGTCACGGCTAACCACGTGCCAGCAGCCGCGGTAATACGTAGGTGGCAAGCGTTGTCCGGATTTATTGGGCGTAAAGCGAGTGCAGGCGGTTCAATAAGTCTGATGTGAAAGCCTTCGGCTCAACCGGAGGCAG
+
CGGGGGGGGGGGGGGGGGGGGGGGGGFGGGGGGGGGGGGGGGGGGGGGGGGGGFGGGGGGGGGGGGGGGGGGGGGGGGGGGGGGGGGGGGGGGGGGGGGGGGGGGGGFGGGGGGFGGGGGGGGGGGGGGGGGGGGGGGGGGGGGGGGGGGGGGGGGGGGGGGGGGGGGGGGGGGGGGGGGGGGGGGGGGGGGGGGGGGGGGGGGGGFGGGGGGGGGGGGGGGGGGGGGG:CFGGGFGGGGGGFFFFEGFGFFFFFFDBDGGGFFFFF2=AFFFFFFABF??:<BF<>B<<2?FBB>6####
@M05025:18:000000000-B3NL5:1:1101:15756:8684 1:N:0:CACTCA
GTTGAAACTCCTACGGGAGGCAGCAGTGGGGAATATTGGACAATGGGCGCAAGCCTGATCCAGCCATACCGCGTGGGTGAAGAAGGCCTTCGGGTTGTAAAGCCCTTTTGTTGGGAAAGAAATCCAGCCGGCTAATACCTGGTTGGGATGACGGTACCCAAAGAATAAGCACCGGCTAACTTCGCGCCAGCAGCCGCGGTAATACGAAGGGTGCAAGCGTTACTCGGAATTACTGGGCGTAAAGGGTGCGTAGGTGTTCGTTTAAGTCCGTGGTGAAAGCCCTGGGCTCAACCTGGGAGAC
+
CGGGGGGGGGGGGGGGGGGGGGGGGGGGGGGGGGGGGGGGGGGGGGGGGGGGGGGGGGGGFGGGGGGGGGGGGGGGGGGGGGGGGGGGGGGGGGGGGGFGCGGGGGGGGGGGGGGGGGGGGGGGGGGGFGGGGGFGGGGGGGGFGGDCEEGGGGGGGGGGGGGGGGFGFFGGFGGGGEGGGGGEFGGGGDGGGGCEEEDGGGGFEGFCGGGGCCFFFCEGGGGF7=CEC<6CFFFGGDGGGG:**)0/)9..<398*.**9<@F?9=)=:@)57>4?44:?FFFFB0(8>D??07?1####
@M05025:18:000000000-B3NL5:1:1101:6109:8692 1:N:0:CACTCA
GTTGAAACTCCTACGGGAGGCAGCAGTGGGGAATATTGCACAATGGGCGAAAGCCTGATGCAGCAGCGCCGCGTGAGTGATGAAGGCCTTCGGGTCGTAAAACTCTGTCCTCAAGGAAGATAATGACGGTACTTGAGGAGGAAGCCCCGGCTAACTACGTGCCAGCAGCCGCGGTAATACGTAGGGGGCTAGCGTTATCCGGATTTACTGGGCGTAAAGGGTGCGTAGGCGGTCTTTCAAGTCAGGAGTGAAAGGCTACGGCTCAACCGTAGTAAGCTCTTGAAACTGGGAGACTTGTCGA
+
CGGGGGGGGGGGGGGGGGGGGGGGGGGGGGGGGGGGGGGGGGGGGGGGGGGGGGGGGGGGGGGGGGGGGGGGGGGGGFGGGGGGGGGGGGGGGGGGGEGGGGGGGGGGGGGGGGGGGGGGGGGGGGGGGGGCCFGGGGGGGGGGGGGGGGGGGGGGGGGGGGGGGGGGGGGGGGGGGGGGGGGGGGGGDGGGGGEEGGGGGGGD8CGGGGGGGGGGGGGCEGGGG=EGGGDCCGGGGFFGGGGGFFFGFGFFFFFF?FFDGGFFFFF?D?FDFFFFFF:BA<::67A<5:<BB?AF)####
@M05025:18:000000000-B3NL5:1:1101:6539:8707 1:N:0:CACTCA
GTTGAAACTCCTACGGGAGGCAGCAGTAGGGAATCTTCCACAATGGACGAAAGTCTGATGGAGCAACGCCGCGTGAGTGAAGAAGGGTTTCGGCTCGTAAAGCTCTGTTGGTAGTGAAGAAAGATAGAGGTAGTAACTGGCCTTTATTTGACGGTAATTACTTAGAAGGTCACGGCTATCTACTTGCCAGCAGCCGCGGTAATACGTAGGTGGCAAGCGTTGTCCGGATTTATTGGGCGTAAAGCGAGTGCAGGCGGTTCAATAAGTCTGATGTGAAAGCCTTCGGCTCAACCGGAGGTTC
+
CGGGFGGGGFGEEEFEECFDF>CGGCFDACE?FGFFGGGGGFGGGGGGEGGCCEEFGDGGGCGEGFGGB@CCCCFCFEG<<ECCEF7<EC?FEEDGG+CFCFFFGGFA@E8=FEBEGGGF@FFGGGC,CAFDGE<FFGFDCDFGGAAFFF9?FGEGC,EFGGGF,FFG,8EECCGGG>FGFCD,EECFGG5>DF>EEGGGEECFCF>FCCEGFFFDGFGCE=77<A=*2*0:7CDGG:C7DC3C?>EGFGF=@>>>3)05:CFFBF=9/:BFB6=<9>6(4>)3--18043<072(,####
@M05025:18:000000000-B3NL5:1:1101:7473:8725 1:N:0:CACTCA
GTTGAAACTCCTACGGGAGGCAGCAGTGGGGAATATTGGACAATGGGCGCAAGCCTGATCCAGCCATACCGCGTGGGTGAAGAAGGCCTTCGGGTTGTAAAGCCCTTTTGTTGGGAAAGAAATCCAGCTGGCTAATACCCGGTTGGGATGACGGTACCCAAAGAATAAGCACCGGCTAACTTCGTGCCAGCAGCCGCGGTAATACGAAGGGTGCAAGCGTTACTCGGAATTACTGGGCGTAAAGCGTGCGTAGGTGGTCGTTTAAGTCCGTTGTGAAAGCCCTGGGCTCAACCTGGGGTGA
+
CGGGGGGGGGGGGGGGGGGGGGGGGGFGGGGGGGGGGGGGGGGGGGGGGGGGGGGGGGGGGGGGGGGGGGGGGGGGGGGGGGGGGGGGGGGGGGGGGGGGGGGGGGGGGGGGGGGGGGGGGGGGGGGGGGGGGGGGGGGGGGGGGGGFGGFGGGGGGGGGGGGGGGGGGF:CFGGGGGGGGGGGGGGGCGGGGGGGDGGDGGGGGGGFEEGF75FGGFCEGEGFGDGGGGGGGGGGGGG3<DGGFF>DBC)0<DFFFFFGDGFFFFFA4?>4:@:><>B?<?BFFB?F?))(45<BF####
@M05025:18:000000000-B3NL5:1:1101:15751:8771 1:N:0:CACTCA
GTTGAAACTCCTACGGGAGGCAGCAGTGGGGAATATTGCACAATGGGGGAAACCCTGATGCAGCGACGCCGCGTGAAGGAAGAAGTATCTCGGTATGTAAACTTCTATCAGCAGGGAAGAAAATGACGGTACCTGACTAAGAAGCCCCGGCTAACTACGTGCCAGCAGCCGCGGTAATACGTAGGGGGCAAGCGTTATCCGGATTTACTGGGTGTAAAGGGAGCGTAGACGGAAGAGCAAGTCTGATGTGAAAGGCTGGGGCTTAACCCCAGGACTGCATTGGAAACTGTTTTTCTATCTG
+
CGGGGGGGGGGGGGGGEFGGGGGGGGGGGGGDGGGGGGGGGGGGGGGGGGGGGGGGGGGGGGGGGGGGGGGGGGGGGGGGGGFDFGGGGFCFGGGGGGDGGGGGGGGGGGGGGGGGGGGGGGGGGGGGGGGGGGGGGGGGGGGGGGGGGGGGGFGGGGGGGGGGGGGGGGGGGGGCGGGGGGGGDGGGGGGGGGGGGGGGDEGG5FFFCGGDFG*<CFGGGGGGGEGGCFCG<7>7FD6D<>CCF?6D?FF=F?>:FF3DGG:4?>FA40:BF@F0:BABD?F248<BB<6A?0>:)####
@M05025:18:000000000-B3NL5:1:1101:14491:8778 1:N:0:CACTCA
GTTGAAACTCCTACGGGAGGCAGCAGTGAGGAATATTGGTCAATGGGAGAGATCCTGAACCAGCCAAGCCGCGTGAGGGAAGACGGCCCTATGGGTTGTAAACCTCTTTTGTCGGAGAACAAAACCCGGGACGTGTCCCGGACTGCGTGTATCCGAAGAAAAAGCATCGGCTAACTCCGTGCCAGCAGCCGCGGTAATACGGAGGATGCGAGCGTTATCCGGATTTATTGGGTTTAAAGGGTGCGTAGGCGGTCCGTTAAGTCAGCGGTAAAATTGCGGGGCTCAACCCCGTCGAGCGGCG
+
CGGGGGGGGGGGGGGGGGGGGGGGGGGGGGGGGGGGGGGGGGGGGGGGGGGGGGGGGGGGGGGGGGGGGGGGGGGGGGGGGGGGGGGGGGGGGGGGGGGGGGGGGGGGGGGGGGGGGGGGGGGGGGGGGGGGGGGGGGGGGGGGGGGGGGGGGGGGGGGGGGGGGGGGGGGGGGGGGGGGGGGGGGGGGGGGGGGGDG7FGGGGGGGGGGGGGGGGGGFGGGC57C?FGGGG<CCFF7:CGFDGEFFGFGFFFFFFFFFGGGFFF:EFB6D?F=<6ABBBF914780?-((46>>9:####
@M05025:18:000000000-B3NL5:1:1101:13890:8814 1:N:0:CACTCA
GTTGAAACTCCTACGGGAGGCAGCAGTAGGGAATCTTCCACAATGGACGAAAGTCTGATGGAGCAACGCCGCGTGAGTGAAGAAGGGTTTCGGCTCGTAAAGCTCTGTTGGTAGTGAAGAAAGATAGAGGTAGTAACTGGCCTTTATTTGACGGTAATTACTTAGAAAGTCACGGCTAACTACGTGCCAGCAGCCGCGGTAATACGTAGGTGGCAAGCGTTGTCCGGATTTATTGGGCGTAAAGCGAGTGCAGGCGGTTCAATAAGTCTGATGTGAAAGCCTTCGGCTCAACCGGAGACAC
+
CGGGGGGGGGGGGGGGGGGGGGGGGGGGGGGGGGGGGGGGGGGGGGGGGGGGGGGGGGGGGGGGGGGGGGGGGGGGGGGGGGGGGGGGGGGGGGGGGGGGGGGGGGGGGGGGGGGGGGGGGGGGGGGGGGGGGGGGGGGGGGGGGGGGGGGGGGGGGGGGGGGGGGGGGGGGGGGGGGGGGGGGGFGGGGGGGGGGGGGGGGGGFGFGGGGGGGGGGGGGGGEFGGGA78CDGGGGGGGGGGGFFFFGFGFFFFFFF55*:FFFFFFAFFFFFFFFFFFFFFBFFF>:BFFFFFFF;####
@M05025:18:000000000-B3NL5:1:1101:20358:8816 1:N:0:CACTCA
GTTGAAACTCCTACGGGAGGCAGCAGTAGGGAATCTTCCACAATGGACGAAAGTCTGATGGAGCAACGCCGCGTGAGTGAAGAAGGGTTTCGGCTCGTAAAGCTCTGTTGGTAGTGAAGAAAGATAGAGGTAGTAACTGGCCTTTATTTGACGGTAATTACTTAGAAAGTCACGGCTAACTACGTGCCAGCAGCCGCGGTAATACGTAGGTGGCAAGCGTTGTCCGGATTTATTGGGCGTAAAGCGAGTGCAGGCGGGTCAATAAGTCTGATGTGAAAGCCTTCGGCTCAACCGGAGATCG
+
CGGGGGGGGGGGGGGGGGGGGGGGGGGGGGGGGGGGGGGGGGGGGGGGGGGGGGGGGGGGGGGGGGGGGGGGGGGDGGGGGGGGGGGGGGGGGGGGGGGGGGGGGGGGGGGGGGGGGGGCFGGGFFGGGGGGGGGGGGGGGGGGGGGGGGGGGGGGDGGGGGGGGGGGGGGGGGGGGGFGGCFGGGGGGGGGFGGGDDEEGGGGGGGGGGGGGGFEFGEGEGGGGGGCCG6:FGGGGFDGDGGGFFFG>FF?FF>6>38DC6@FFFFFFFFFFFF26)<1:?F2:FFFBFF?<9BF2####
@M05025:18:000000000-B3NL5:1:1101:27209:8827 1:N:0:CACTCA
GTTGAAACTCCTACGGGAGGCAGCAGTAGGGAATCTTCCACAATGGACGAAAGTCTGATGGAGCAACGCCGCGTGAGTGAAGAAGGGTTTCGGCTCGTAAAGCTCTGTTGGTAGTGAAGAAAGATAGAGGTAGTAACTGGCCTTTATTTGACGGTAATTACTTAGAAAGTCACGGCTAACTACGTGCCAGCAGCCGCGGTAATACGTAGGTGGCAAGCGTTGTCCGGATTTATTGGGCGTAAAGCGAGTGCAGGCGGTTCAATAAGTCTGATGTGAAAGCCTTCGGCTCAACCGGAGGTGC
+
CGGGGGGGGGGGGGGGGGGGGGGGGGFGGGGGGGGGGGGGGGGGGGGGGGGGGGGGGGGGGGGGGGGGGGGEGGGGGGGGGGGGGGGGFGFGGGGGGGGGGGGGGGGGGGGGGGGGGGGGGGGFGGGGGGFFGGGGGGGGGGGGGGGGGFFGGGGGGGGGGGGGGGFGGGFGGGGGGGGGGFGGGGDFGGGGGGGGGDGGGGDFGGFFGGGGGGGGGGGEGGG?CGGG*C=7CFC75DDGGGGGFD:<>CFBFF:>E).9CFBFFFFAF>FFFFFAF9902()54?9BB><01;;93####
@M05025:18:000000000-B3NL5:1:1101:9569:8911 1:N:0:CACTCA
GTTGAAACTCCTACGGGAGGCAGCAGTAGGGAATCTTCGGCAATGGACGCAAGTCTGACCGAGCAACGCCGCGTGAGTGAAGAAGGTTTTCGGATCGTAAAACTCTGTTGTTAGAGAAGAACAAGGATGAGAGTAGAATGTTCATCCCTTGACGGTATCTAACCAGAAAGCCACGGCTAACTACGTGCCAGCAGCCGCGGTAATACGTAGGTGGCAAGCGTTGTCCGGATTTATTGGGCGTAAAGCGAGCGCAGGCGGTTTCTTAAGTCTGATGTGAAAGCCCCCGGCTCAACCGGGCAGC
+
CGGGGGGGGGGGGGGGGGGGGGGGGGGGGGGGGGGGGGGGGGGGGGGGGGGGGGGGGGGGGGGGGGGGGGGGGGGGGGGGGGGGGGGGGGGGGGGGGGGGGGGGGGGGGGGGGGGGGGGGGGGGGGGGGGGGGGGGGGGGGGGGGFGGGGGGGGGGGGGGGGGGGGGGGGGGGGGGGGGGGGGGGGGGGGGGGGGGGGGGGGGFGGGGGGGGGGGGGGGGGGGGGFGGGGDGGGGGGGGGGGGGFFFGFGFFFFFFEF<CDGFFFF?<FBFFFFFFFBAAF(4:>>>BFF?<?BB0;####
@M05025:18:000000000-B3NL5:1:1101:2446:8986 1:N:0:CACTCA
GTTGAAACTCCTACGGGAGGCAGCAGTGGGGAATATTGGACAATGGGGGGAACCCTGATCCAGCCATGCCGCGTGTGTGAAGAAGGCCTTATGGTTGTAAAGCACTTTAAGCGAGGAGGAGGCTACTGAGACTAATACTCTTGGATAGTGGACGTTACTCGCAGAATAAGCACCGGCTAACTCTGTGCCAGCAGCCGCGGTAATACAGAGGGTGCGAGCGTTAATCGGATTTACTGGGCGTAAAGCGTGCGTAGGCGGCTTTTTAAGTCGGATGTGAAATCCCCGAGCTTAACTTGGGAAG
+
CGGGGGGGGGGGGGGGGGGGGGGGGGGGGGGGGGGGGGGGGGGGGGGGGGGGGGGGGGGGGGGGGGGGGGGGGGGGGGGGGGGGGGGGGGGGGGGGGGGGGGGGGGGGGGGGGGGGGGGGGGGGGGGGGGGGGGGGGGFGGGGGGGGGGGGGGGGGGGGGGGGGGGGGGGGGGGGGGGGGGGGGGGGGFFGGGGGGGGGGGGGGGGGGGGGGGGGGGGGGEEGGGGGGGGCGGGGGGGGGGGGGFF@CEGFFFFBFFD@5DFFFF0FFFFEB>BFFBA2<A>B49>BBBFBFFFF20####
@M05025:18:000000000-B3NL5:1:1101:5717:8992 1:N:0:CACTCA
GTTGAAACTCCTACGGGAGGCAGCAGTGGGGAATATTGGACAATGGGCGCAAGCCTGATCCAGCCATACCGCGTGGGTGAAGAAGGCCTTCGGGTTGTAAAGCCCTTTTGTTGGGAAAGAAATCCAGCCGGCTAATACCTGGTTGGGATGACGGTACCCAAAGAATAAGCACCGGCTAACTTCGTGCCAGCAGCCGCGGTAATACGAAGGGTGCAAGCGTTACTCGGAATTACTGGGCGTAAAGCGTGCGTAGGTGGTCGTTTAAGTCCGTTGTGAAAGCCCTGGGCTCAACCTGGGTTGC
+
CFGDGFGGGGGGGGGGGGGGGGGGGGFFGGGFGGGGGGGGGGGGGGGGGGGGGGGGGGGFGGGGGGGGGGGGGGGGGGGGGGGGGGGGGGGFGGGGGGGGGGGGGGGFGGGGGGDGGGGGGGGGGGGGGGGGGGGGGGGGGGFGDGGGGGGGGGGGEGGGGGGGGGGGGFGGGEGGGCFGGGGGFGEGGGGGGGGGGGGGGGGGCEFGGGGG5=FGGGGGGEG7CGGGGGGDGDGGGGGDGGD7=B@CEG)7@387>7*7><FFFFFB*4F6>>:ADBB1?B0:0?6::47(3?:6:####
@M05025:18:000000000-B3NL5:1:1101:2473:9005 1:N:0:CACTCA
GTTGAAACTCCTACGGGAGGCAGCAGTAGGGAATCTTCCACAATGGACGAAAGTCTGATGGAGCAACGCCGCGTGAGTGAAGAAGGGTTTCGGCTCGGAAAGCTCTGTTGGTAGTGAAGAAAGATAGAGGTAGTAACTGGCCTTTATTTGACGGTAATTACTTAGAAAGTCACGGCTAACTACGTGCCAGCAGCCGCGGTAATACGTAGGTGGCAAGCGTTGTCCGGATTTATTGGGTGTAAAGGTAGCGTAGACGGCATGGCAAGTCTGGGGTGGAAGGCAGGGGCTCAACACCTGACAC
+
CGGGGGGG<CDEFFGGGGFDDGGGFGFFGGGGGGGCGGFFCAFCFFGGGG7BGGFGGG9FA6ECCFGGGFGGGGGFGEFEGGGGGGGDEECC>EECE7BC7F<FFFG9?FGGEF,AFFFDC,B<,E<FFFG=FDGFGGGFFGG,?DFFGFFGGGGDC9F9FFC@,>,@FG9,@+>E5BF:EE8EGG563?:8C6DGG8CE5:ED7=><E5+>50:EE=C=7:2<+AE5*92;:>GFCDG<>>*:=*094CDEB:@2:B3)>C)590*-=4?4>75((,,1272176030<27),4.:####
@M05025:18:000000000-B3NL5:1:1101:21889:9058 1:N:0:CACTCA
GTTGAAACTCCTACGGGAGGCAGCAGTGAGGAATATTGGTCAATGGCCGGGAGGCTGAACCAGCCAAGTCGCGTGAGGGAGGACGGCCCTACGGGTTGTAAACCTCTTTTGTCAGGGAGCAAGGTGCAGGTCGTGACCTGTTGTGAGAGTACCTGAAGAAAAAGCATCGGCTAACTCCGTGCCAGCAGCCGCGGTAATACGGAGGATGCGAGCGTTATCCGGATTTATTGGGTTTAAAGGGTGCGCAGGCGGAGGCACAAGTCAGCGGTAAAATCGCGGGGCTCAACCCCGCTCCGCATCG
+
CFGGGCFGAADFFGEGFGGGGCGEGGGEFEGFGGDEFFGGGFGGFFGGC@FCC:BFDGGGGGGGGFFFGGGGGGGEGGGGGGGFGGGGGGGFFEEGGGGGGFFGGFFGGGGGFGC=AFEE<FFFBEGGGGFB:+8>FFCFF9BFE<CCGFCCGFC?<FGFGCFE:FGGD7<D8FGF9>BDBEGFEFCGGFGGGD:8EGGGGG=EE>8EGGGGCECC5FFGGE:E5A:0:>7C<CCCGGFGGGGGF>3DDGF>>B>?5FFGGFFFFBD>BFFFFFFFFF(1(32:)4:8:((713032####
@M05025:18:000000000-B3NL5:1:1101:5215:9072 1:N:0:CACTCA
GTTGAAACTCCTACGGGAGGCAGCAGTAGGGAATCTTCCACAATGGACGAAAGTCTGATGGAGCAACGCCGCGTGAGTGAAGAAGGGTTTCGGCTCGTAAAGCTCTGTTGGTAGTGAAGAAAGATAGAGGTAGTAACTGGCCTTTATTTGACGGTAATTACTTAGAAAGTCACGGCTAACTACGTGCCAGCAGCCGCGGTAATACGTAGGTGGCAAGCGTTGTCCGGATTTATTGGGCGTAAAGCGAGTGCAGGCGGTTCAATAAGTCTGATGTGAAAGCCTTCGGCTCAACCGGAGCATT
+
CGGGGGGGGGGGGGGGGGGGGGGGGGGGGGGGGGGGGGGGGGGGGGGGGGGGGGGGGGGGFFFGGGGGGGGGGGGGGGGGGGGGGGGGGGGGGGGGGGGGGGGGGGGFFGGGGGGGGGGGGGGGGGGGGGGGGGGGGGGGGGGGG9FGGGGGGGEGGGGGGGGFGGGGGGGGGGGGGGGGFFGGGGGGGGGGGGGGGGGGGGFGGGGGFEGGGFGGGGGGEGGGGGGG58DGGGGGGGGGGGFGFFFGFGFFFFFFF@:DGGFFFAFFFFFFFFFDA<DFFFA<B?>FB>??B>F>4####
@M05025:18:000000000-B3NL5:1:1101:26571:9099 1:N:0:CACTCA
GTTGAAACTCCTACGGGAGGCAGCAGTAGGGAATCTTCCACAATGGACGAAAGTCTGATGGAGCAACGCCGCGTGAGTGAAGAAGGGTTTCGGCTCGTAAAGCTCTGTTGGTAGTGAAGAAAGATAGAGGTAGTAACTGGCCTTTATTTGACGGTAATTACTTAGAAAGTCACGGCTAACTACGTGCCAGCAGCCGCGGTAATACGTAGGTGGCAAGCGTTGTCCGGATTTATTGGGCGTAAAGCGAGTGCAGGCGGTTCAATAAGTCTGATGTGAAAGCCTTCGGCTCAACCGGAGGGCG
+
CGGGGGGGGGGGGGGGGGGGGGGGGGGGGGGGGGGGGGGGGGGGGGGGGGGGGGGGGGGGGGGGGGGGGGGGGGGGGGGGGGGGGGGGGGGGGGGGGGGGGGGGGGGGGGGGGGGGGGGGGGGGGGGGGGGGGGGGGGGGGGGFGGGGGGGGGGGGGGGGGGGGGGGGGGGGGGGGGGGGGGGGGGGGGGGGGGGGGGGGGGGGGGGGGGGGGGGGGGGGCEGGGG5:AC=CFGGGGGGGDD<FFDFGFGFFFFFFDF3DFF=?FAF<FAFFFBFFA9>B0?AF:07(-4<??FF>3####
@M05025:18:000000000-B3NL5:1:1101:3411:9104 1:N:0:CACTCA
GTTGAAACTCCTACGGGAGGCAGCAGTGGGGAATATTGCACAATGGGGGAAACCCTGATGCAGCGACGCCGCGTGAGTGAGGAAGTATTTCGGTATGTAAAGCTCTATCAGCAGGGAAGAAAATGACGGTACCTGACTAAGAAGCCCCGGCTAACTACGTGCCAGCAGCCGCGGTAATACGTAGGGGGCAAGCGTTATCCGGATTTACTGGGTGTAAAGGGAGCGTAGACGGCTAATCAAGTCAGAAGTGAAAACCCAGGGCTCAACCTTGGGACTGCTTTTGAAACTGAGTAGCTAGTGG
+
CGGGGGGGGGGGGGGGGGGGGGGGGGEFGGGGGGGGGGGGGGGGGGGCFFFGFGGGFGFGGFFGGGGGGGGEGFGGGGGGGGDFGFFGDFGGDGFGGGGGGGGGGGGGGGGGDFGGDGGFFEGGGGGGGEGEGGGGGFFGGGFGDFGGGGGGEDGGGGGF<7FFGFFGGGGGGDCEE@CFFGGGGDGGG>FGGGEEGEGGEED5AFFGFGFDFECFC9CGC=5EC55=EGGGDGD*:0*9F>7C?F?F8D6@FF5:3>FFGDFFFF4:?2BFF>;3<7)64<FBB9<<922<A<<<5####
@M05025:18:000000000-B3NL5:1:1101:18959:9141 1:N:0:CACTCA
GTTGAAACTCCTACGGGAGGCAGCAGTGGGGAATATTGCACAATGGGGGAAACCCTGATGCAGCGACGCCGCGTGAAGGAAGAAGTATCTCGGTATGTAAACTTCTATCAGCGGGGAAGAAAATGACGGTACCTGACTAAGAAGCCCCGGCTAACTACGTGCCAGCAGCCGCGGTAATACGTAGGGGGCAAGCGTTATCCGGATTTACTGGGTGTAAAGGGAGCGTAGACGGAAGAGCAAGTCTGATGTGAAAGGCTGGGGCTTAACCCCAGGACTGCATTGGAAACTGTTTTTCTATAGT
+
CGGGGGGGGGGGGGGGGGGGGGGGGGGGGGGGGGGGGGGGGGGGGGGGGGGGGGGGGGGGGGGGGGGGGGGGGGGGGGGGGGGGGGGGGGGGGGGGGGGGGGGGGGGGGGGG:FGGGGGGGGGGGGGGGGGGGGGGGFGGGGGGGGGGGGGGGGGGGGGGGGGGGGGGGGGGGGEEGGGGGGGGGGGGGGGGGGGGGGGGGGGGGGGGGGGGFGGFGGGGGGGGGGGEGGGGGGGGGGGGGCGGFFFGFGFFFFFFFFFDDGBFFBF>F?BDFFFFBFAAFFF?DFF>F:4<B:BF5####
@M05025:18:000000000-B3NL5:1:1101:10366:9200 1:N:0:CACTCA
GTTGAAACTCCTACGGGAGGCAGCAGTGGGGAATATTGCACAATGGGGGAAACCCTGATGCAGCGACGCCGCGTGAAGGAAGAAGTATTTCGATATGTAAACTTCTATCAGCAGGGAAGAAAATGACGGTACCTGACTAAGAAGCCCCGGCTAACTACGTGCCAGCAGCCGCGGTAATACGTAGGGGGCAAGCGTTATCCGGATTTACTGGGTGTAAAGGGAGCGTAGACGGCATGGCAAGTCTGGTGTGAAAGGCAGGGGCGCAACCCCTGGACTGCATTGGAAACTGTCAGGCTGAAAT
+
CGGGGFGGGGGGGGGGGGGGGGGGGGGGGGGGGGGGGFGGGGGGGGGGGGGGGGGGGGGGGGGGGGGGGGGGGGGGGGGGGGGGGGGGGGGGGGGGGGGGGGGGGGGGGGGGGGGGGGGGGGGGGGGGGGGGGGGGGGGGGGGGGGGGGGGGGGGGGGGGGGGGGGGGGGGGGGEGDGGFGGGGGGGGDEGGGGGGGDGGGGDGGGGGGGG*:EE?CEFGGFGGGGGGGGGGGGGGGGGGGGGFFFFFFGFFFFFFFEFGGD).8;D?EBFFF@FFFFFAFFFFFFFBF54ABB???####
@M05025:18:000000000-B3NL5:1:1101:7047:9222 1:N:0:CACTCA
GTTGAAACTCCTACGGGAGGCAGCAGTAGGGAATCTTCCACAATGGACGAAAGTCTGATGGAGCAACGCCGCGTGAGTGAAGAAGGGTTTCGGCTCGTAAAGCTCTGTTGGTAGTGAAGAAAGATAGAGGTAGTAACTGGCCTTTATTTGACGGTAATTACTTAGAAAGTCACGGCTAACTACGTGCCAGCAGCCGCGGTAATACGTAGGTGGCAAGCGTTGTCCGGATTTATTGGGCGTAAAGCGAGTGCAGGCGGTTCAATAAGTCTGATGTGAAAGCCTTCGGCTCAACCGGAGGCGC
+
CGGGGGGGGGGGGGGGGDGGGEGGGGGGGGGGGGGGGGGGGGGGGGGGGGGGGGGGGFGGGGGGGGGGGGDGGFFGGGFFGGGGGGGGGGGGDEFGGGGFGGGGGGGGGGGCFFGGGGGGGFGGGDFGGGGGGGGGGGFDFFDEGFGGGGGGGGGFCFGGGGGGGCFG7FGGGGGGG@FGGGGGGFGGGGGGGGGGGGGGGGGG?FCFFGGGGGDGGGGEEGGGGGGEGDFG7F7FFGGGGGFGFFEGFGFBFFFFB8@GC7B?=9@)@A??FFFA<>DFB?AF?:;:BB?B<91>-####
@M05025:18:000000000-B3NL5:1:1101:16960:9234 1:N:0:CACTCA
GTTGAAACTCCTACGGGAGGCAGCAGTGGGGAATATTGGACAATGGGCGCAAGCCTGATCCAGCCATGCCGCGTGAGTGATGAAGGCCTTAGGGTTGTAAAGCTCTTTCACCGGAGAAGATAATGACGGTATCCGGAGAAGAAGCCCCGGCTAACTTCGTGCTAGCAGCCGCGGTAATACGAAGGGGGCTAGCGTTGTTCGGGATTACTGGGCGTAAAGCGCACGTAGGCGGATATTTAAGTCAGGGGTGAAATCCCAGAGCTCAACTCTGGAACTGCCTTTGATACTGGGTATCTTTTCC
+
CGGGGGGGGGGGGGGGGGGGGGGGGGFGGGGGGGGGGGGGGGGGGGGGGGGGGGGGGGGGGGGGGGGGGGGGGGGGGGGGGGGGGGGGGGGGGGGGGGGGGGGGGGGGGGGGGGGGGGGGGGGGGGGGGGGGGGGGGGGGGGGGGGGGGGGGGGGGGGGGGGGGGGGGGGGGGGGGGGGGGGGGGGGGGGGGGGEGGGFFGGGGGGGGGGGGGGGGGGGGGGGGGGGGGGGGCDG=DGGGGGGGFFFGFDFFFFFFFFFGGFF?FFFFF9???FFF?F?<>AA<AAFFFFFFFFFFF####
@M05025:18:000000000-B3NL5:1:1101:19730:9245 1:N:0:CACTCA
GTTGAAACTCCTACGGGAGGCAGCAGTGGGGAATATTGCACAATGGGCGCAAGCCTGATGCAGCGACGCCGCGTGCGGGATGGAGGCCTTCGGGTTGTAAACCGCTTTTGTTCAAGGGCAAGGCACGGCTTCGGGCCGTGTTGAGTGGATTGTTCGAATAAGCACCGGCTAACTACGTGCCAGCAGCCGCGGTAATACGTAGGGTGCGAGCGTTATCCGGATTTATTGGGCGTAAAGGGCTCGTAGGCGGTTCGTCGCGTCCGGTGTGAAAGGCCATCGCCTAACGGTGGATCTGCGCTCT
+
CGGGGGGGGGGGGGGGGGGGGGGGGGFGGGGGGGGGGGGGGGGGGGGGGGGGGGGGGGGGGGGGGGGGGGGGGGGGGGGGGGGGGGGGGGGGGGGGGGGGGGGGGGGGGGGGGGGGGGGGGGGGGGGGGGGGGGGGGGFFFGGGGGGGGGGFGGGGGGFGGGGGGGGGGEGGGGGGGGGGGGCFGGGGGGGGEGGGGGGGGGGGGGGGGGEGE5CEGEEEE57E?EFGGFGGCDC5DFDGCFG75>ECEDB3.>@?E55))97B09>B/6==)07(.(4(3((5.496(20,3542,####
@M05025:18:000000000-B3NL5:1:1101:11910:9253 1:N:0:CACTCA
GTTGAAACTCCTACGGGAGGCAGCAGTAGGGAATCTTCGGCAATGGACGGAAGTCTGACCGAGCAACGCCGCGTGAGTGAAGAAGGTTTTCGGATCGTAAAACTCTGTTGTTAGAGAAGAACAAGGATGAGAGTAGAATGTTCATCCCTTGACGGTATCTAACCAGAAAGCCACGGCTAACTACGTGCCAGCAGCCGCGGTAATACGTAGGTGGCAAGCGTTGTCCGGATTTATTGGGCGTAAAGCGAGCGCAGGCGGTCTCTTAAGTCTGATGTTAAAGCCCCCGGCTCAACCGGGCCGC
+
CGGGGGGGGGGGGGGGGGGGGGGGGGFGGGGGGGGGGGGGGGGGGGGGGGEGGGGGGGGGGGGGGGGGGGGGGGGGGGGGGGGGGGGEGGGGGGGGGGGGGGGGGGGGGGGGGGFGGGGGGGGGGGGGGGGGGGGGGGGGGGGGFECFCGGFGGDGGGGFFGGGGGGGGGGGGCEGGGGGGGGGGGFFGGGGFGGGGDCDGDEFFCGFGGGFGFFGGGGGGECEEFGGGGCFG*:DCGGGGDGGFF@GFDF@55;;5@DDDF4B46FB?AFFF=B).44A93(44;6>;B<DFB;>9####
@M05025:18:000000000-B3NL5:1:1101:25203:9271 1:N:0:CACTCA
GTTGAAACTCCTACGGGAGGCAGCAGTGGGGAATCTTGGACAATGGGCGAAAGCCCGATCCAGCAATATCGCGTGAGTGAAGAAGGGCAATGCCGCTTGTAAAGCTCTTTCGTCGAGTGCGCGATCATGACAGGACTCGAGGAAGAAGCCCCGGCTAACTCCGTGCCAGCAGCCGCGGTAAGACGGGGGGGGCAAGTGTTCTTCGGAATGACAGGGCGTAAAGGGCACGTAGGCGGTGAATCGGGTTGAAAGTGAAAGTCGCCAAAAAGTGGCGGAATGCTCTCGAAACCAATTCACAAGA
+
CGGGGGGGGGGGGGGGGGGGGGGGGGGGGGGGGGGGGGGGGGGGGGGGGGGGGGGGGGGGGGGGGGGGGGGGGGGGGGGGGGGGGGGGGGGGGGGGGGGGGGGGGGGGGGGGGGGGGGGGGGGGGGGGGGGGGGGGGGGGGGGGGGGGGGGGGGGGGGGGGGGGGGGGGGGGGGGGGGGGGGGGGGGGGDGGGGGGCFFFGGGGGGGGGGGGGGGGGGGGGGGGG=ECGGGGGGGGDGGFFFFGF>DGFGFFFFFBFFFGGGB@@0FBEF=FFFF06:?AFFF?FBFFF:B:)<AF5####
@M05025:18:000000000-B3NL5:1:1101:10016:9299 1:N:0:CACTCA
GTTGAAACTCCTACGGGAGGCAGCAGTGGGGAATATTGGACAATGGGCGAAAGCCTGATCCAGCCATGCCGCGTGTGTGAAGAAGGTCTTCGGATTGTAAAGCACTTTAAGTTGGGAGGAAGGGCAGTAAGCTAATACCTTGCTGTTTTGACGTTACCGACAGAATAAGCACCGGCTAACTCTGTGCCAGCAGCCGCGGTAATACAGAGGGTGCAAGCGTTAATCGGAATTACTGGGCGTAAAGCGCGCGTAGGTGGTTTGTTAAGTTGGATGTGAAAGCCCCGGGCTCAACCTGGGTGGG
+
CGGGGGGGGGGGGGGGGGGGGGGGGGGGGGGGGGGGGGGGGGGGGGGGGGGGGGGGGGGGGGGGGGGGGGGGGGGGGGGGGGGGGGGGGGGGGGGEGGGGGGGGGGGGGGGFGGGGGGGGGGGGGGGGGGGGGGGGGGGGGGGGGGGGGGGGGGGGGGGGGGGGGGGGGGGGGGGGGGGGGGGGGGGGGGGGGGGGGGGGGGGGGGGGGGGGGGGGGGGGGGGGGGGGGGGGGGGGGGGGGGGGFBDGFGFBFFF?FBFCGG5FFAFFFFFFFFFFA>BFFFFFB>>FFF?B??FF?####
@M05025:18:000000000-B3NL5:1:1101:5511:9356 1:N:0:CACTCA
GTTGAAACTCCTACGGGAGGCAGCAGTAGGGAATCTTCCACAATGGACGAAAGTCTGATGGAGCAACGCCGCGTGAGTGAAGAAGGGTTTCGGCTCGTAAAGCTCTGTTGGTAGTGAAGAAAGATAGAGGTAGTAACTGGCCTTTATTTGACGGTAATTACTTAGAAAGTCACGGCTAACTACGTGCCAGCAGCCGCGGTAATACGTAGGTGGCAAGCGTTGTCCGGATTTATTGGGCGTAAAGCGAGTGCAGGCGGTTCAATAAGTCTGATGTGAAAGCCTTCGGCTCAACCGGAGGGCT
+
CGGGGGGGGGGGGGGGGGGGGGGGGGGGGGGGGGGGGGGGGGGGGGGGGGGGGGGGGGGGGGGGGGGGGGGGGGGGGGGGGGGGGGGGGGGGGGGGGGGFGGGGGGGGGGGGGGGGGGGGGGGGGGGGGGGGGGGGGGGGGGGGGGGFGGGGGGGGGFGGGGFGFGGGGFFGGGGGGGGGGGGGGGGGFGGGGGGGGGGGGGFFDGFGGDFGGGGGGGGGGGCGGEGDD*;>FGGGGGGGGGDC?BFGFGFF?FB>E;>GGGFFFB@<=AFFF66:A4<10:A?FFFFB?B??;>>(####
@M05025:18:000000000-B3NL5:1:1101:8987:9375 1:N:0:CACTCA
GTTGAAACTCCTACGGGAGGCAGCAGTGAGGAATATTGGTCAATGGGCGAGAGCCTGAACCAGCCAAGTCGCGTGAGGGAAGACGGTCCTATGGATTGTAAACCTCTTTTGCCGGGGAGCAAAAAGCGGTACGCGTACCGCATCGAGAGTACCCGGTGAAAAAGCATCGGCTAACTCCGTGCCAGCAGCCGCGGTAATACGGAGGATGCGAGCGTTATCCGGATTTATTGGGTTTAAAGGGTGCGCAGGCGGCGAGTTAAGTCAGCGGTAAAATTTCGGGGCTCAACCCCGACGAGCAAGG
+
CGGGGGGGGGGGGGGGGGGGGGGGGGFGGGGGGGGGGGGGGGGGGGGGGGGGGGGGGGGGGGGGGGGGGGGGGGGGGGGGGGFGGGEGGGGGGGGGGGGGGGGGGGGGGGGGGGGGGGGGGGGGGGFGGGGGGGGGGGGGGGGGGGGGGGGGGGGGGGGGGGGGGGGGEGGGGGGGGGGFGGFGGGGFGGGGGGGGGGGGGGGGGEGGGGGG5EGGGGGGGGGEEGFFCFFGGD5<*:CFDCDDDFFGFDD3>E<>>B=CGF@?F:B;BF>=FBF<AF;>9>7<??::<<91>BF;2####
@M05025:18:000000000-B3NL5:1:1101:8218:9395 1:N:0:CACTCA
GTTGAAACTCCTACGGGAGGCAGCAGTAGGGAATTTTCGTCAATGGGGGAAACCCTGAACGAGCAATGCCGCGTGAGTGAAGAAGGTCTTCGGATCGTAAAGCTCTGTTGTAAGTGAAGAACGGCTCATAGGGGAAATGCTATGGGAGTGACGGTAGCTTACCAGAAAGCCACGGCTAACTACGTGCCAGCAGCCGCGGTAATACGTAGGTGGCAAGCGTTATCCGGAATCATTGGGCGTAAAGGGTGCGTAGGTGGCGTACTAAGTCTGTAGTAAAAGGCAATGGCTCAACCATTGTGAC
+
CGGGGGGGGGGGGGGGGGGGGGGGGGGGGGGGGGGGGGGGGGGGGGGGGGGGGGGGGGGGGGGGGGGGGGGGGGGGGGGGGGGGGGGGGGGGGGGGGGGGGGGGGGGGGGGGGGGGGGGGGGGGGGGGGFGGGGGGGGGGGGGGGGGGGGGGGGGGGGGGGGGGGGGGGGGGGGGGGGGGGGGGGGGGGGGGGGGGGGGGGGGGGGGGGGGGGGGGGGGGGDGGGGGGDGGGGGGGGGGDGGGF?EFGFGFFFFFFFFFGDDFFBFFAFFF?FFFFAFFF??BFB?F0??FFFF?B)####
@M05025:18:000000000-B3NL5:1:1101:14024:9412 1:N:0:CACTCA
GTTGAAACTCCTACGGGAGGCAGCAGTAGGGAATCTTCCACAATGGACGAAAGTCTGATGGAGCAACGCCGCGTGAGTGAAGAAGGGTTTCGGCTCGTAAAGCTCTGTTGGTAGTGAAGAAAGATAGAGGTAGTAACTGGCCTTTATTTGACGGTAATTACTTAGAAAGTCACGGCTAACTACGTGCCAGCAGCCGCGGTAATACGTAGGTGGCAAGCGTTGTCCGGATTTATTGGGCGTAAAGCGAGTGCAGGCGGTTCAATAAGTATGATGTGAAAGCCTTTGGCTCAACCGGAGAAGG
+
CGFDGGGGGGGGFGGGGGGGGGGGFGGGGGGGGGGGFGGGGGGGGE9FE@B@FFFGGAFFGGGFGGFGGGGEFCFBFFEGGEC==FGGGGGGDEDFFE@<=A,?FABBEEEGDFCFF9E?FEFEGCFGGGGGFGD,AFFGFGD87FFGFCFF7@@F=FFGEFGADGGFGGACFGCGGGFCFAGEFGFECCECG62BGC5:EEC,11AEC*A9:6=6CFC/2=/9CED7CC>F7DF6C<D7575:=:57@3=F*.0-5>5DCFF4?B=)14@FF?F2-)-(4:-))(48BF?03(2-,####
@M05025:18:000000000-B3NL5:1:1101:8878:9412 1:N:0:CACTCA
GTTGAAACTCCTACGGGAGGCAGCAGTAGGGAATTTTCGTCAATGGGGGAAACCCTGAACGAGCAATGCCGCGTGAGTGAAGAAGGTCTTCGGATCGTAAAGCTCTGTTGTAAGTGAAGAACGGCTCATAGAGGAAATGCTATGGGGGTGACGGTAGCTTACCAGAAAGCCACGGCTAACTACGTGCCAGCAGCCGCGGTAATACGTAGGTGGCAAGCGTTATCCGGAATCATTGGGCGTAAAGGGTGCGTAGGTGGCGTACTAAGTCTGTAGTAAAAGGCAATGGCTCAACCATTTGCAT
+
CGGGGGGGGGGGGGGGGEGGGGGGGGGGGGGGGGGGGGGFGGGGGGGGGGGFGGGGGGGGGGCEGGGGGGGGGGGGGFFFGGGGGGFGGGGGGEEGGGGGCGDFGFGGGFGGGGGGGGGGGGGGGGGGGC9AFGGGGGGGGGGGGGGGGGGGGGGGGGGGGGGGGGFEFGGGGGGGDGGGGGGGGGGGGGGGGGGCGGGGGGGGGG>CGEGGGGGGGGGEGGGFGGGGGGGC*>FGGGGGGGGGF)75:D)>BDFFFFEDDDFFF?BFFD==F645:BFB?7:?<???:<?F:B?D2####
@M05025:18:000000000-B3NL5:1:1101:10603:9438 1:N:0:CACTCA
GTTGAAACTCCTACGGGAGGCAGCAGTGGGGAATATTGCACAATGGGCGAAAGCCTGATGCAGCGACGCCGCGTGAGGGATGACGGCCTTCGGGTTGTAAACCTCTTTCAGTAGGGAAGAAGCGAAAGTGACGGTACCTGCAGAAGAAGCGCCGGCTAACTACGTGCCAGCAGCCGCGGTAATACGTAGGGCGCAAGCGTTATCCGGATTTATTGGGCGTAAAGAGCTCGTAGGCGGTTTGTCGCGTCTGCCGTGAAAGTCCGAGGCTCAACCTCGGATCTGCGGTGGGTACGGGCACTGC
+
CGGGGGGGGGGGGGGGGGGGGGGGGGGGGGGGGGGGGGGGGGGGGGGGGGGGGGGGGGGGGGGGGGGGGGGGGGGGGGGGGGGGGGGGGGGGGGGGGGGGGGGGGGGGGGGGGGGGGGGGGGGGGGGGGGGGGGGGGGGGGGGGGGGGGGGGGGGGGGGGGGGGGGGGGGGGGGGGGGGGGGGGGGGGGGGGGGGGGGGGGGGGGGGGGGFFGGGGGGGGGGGGGGGGGGGGGCFGGGGGGGGGFBFGFGFFFDF?FFFFGGE@FFFFFFFFF:FFFF?>AF<BB?;>;>BD?>9>(####
@M05025:18:000000000-B3NL5:1:1101:2725:9440 1:N:0:CACTCA
GTTGAAACTCCTACGGGAGGCAGCAGTAGGGAATTTTCGTCAATGGGGGAAACCCTGAACGAGCAATGCCGCGTGAGTGAAGAAGGTCTTCGGATCGTAAAGCTCTGTTGTAAGTGAAGAACGGCTCATAGAGGAAATGCTATGGGAGTGACGGTAGCTTACCAGAAAGCCACGGCTAACTACGTGCCAGCAGCCGCGGTAATACGTAGGTGGCAAGCGTTATCCGGAATCATTGGGCGTAAAGGGTGCGTAGGTGGCGTACTAAGTCTGTAGTAAAAGGCAATGGCTCAACCATTGGGAC
+
CGGFGGGGGGGGGGGGGGGGGGGGGGGGGGGGGGGGGGGGGGGGGGGGGGGGGGGGGGGGGGGGGGGGGGGGGGGGGGGGGGGGGGGGGGGGGGGGGGGGGGGFGGGGGGGGGGGGGGGGGGGGGGGGGGGGFGGGGGGGGGGGGGGGGGGGGGGGGGGGGFGGGGGGGGGGGGGGGGGGGGGDGGGGGGGGGGGGGGGCEE?CFFFFFECCFGGGGGG=ECGGFGGGEGGGGDCFGGG<DGFFFBFGBDEDDFF2<>EDGGFF=:?<*<?FFBFFFA4<?B::B:??B?FF?<<<)####
@M05025:18:000000000-B3NL5:1:1101:25273:9468 1:N:0:CACTCA
GTTGAAACTCCTACGGGAGGCAGCAGTGGGGAATATTGGACAATGGGCGCAAGCCTGATCCAGCCATACCGCGTGGTGAAGAAGGCCTTCGGGTTGTAAAGCCCTTTTGTTGGGAAAGAAATCCAGCCGGCTAATACCTGGTTGGGATGACGGTACCCAAAGAATAAGCACCGGCTAACTTCGTGCCAGCAGCCGCGGTAATACGAAGGGTGCAAGCGTTACTCGGAATTACTGGGCGTAAAGCGTGCGTAGGTGGTTATTTAAGTCCGTTGTGAAAGCCCTGGGCTCAACCTGGGACTAC
+
CGGGGGGGGGGGGGGGGGGGGGGGGGGGGGGGGGGGGGGGGGGGGGGGGGGGGGGGGGGGGGGGGGGGGGGGGGGGGGGGGGGGGGGGGGGGGGGGGGGGGGGGGGGGGGGGGGGGGGGGGGGGGGGGGGGGGGGGGGGGGGGGGGGFGGGGGGGGGGGFGGGGGGFFGGGGGGGGGGGGGGGGGGGGGGGGGGGGGGGGGGGGGGFGGGGGGGGGGGGGGGGGGGGGGGGGGFGGGDGGGGGGFDB<:DEFF=FBFFFGFFFFFBFBDFFFFFFAFBB7?F?B???FFBBF:B?03####
@M05025:18:000000000-B3NL5:1:1101:27866:9476 1:N:0:CACTCA
GTTGAAACTCCTACGGGAGGCAGCAGTGGGGAATATTGCACAATGGGGGAAACCCTGATGCAGCGACGCCGCGTGAAGGAAGAAGTATTTCGGTATGTAAACTTCTATCAGCAGGGAAGAAAATGACGGTACCTGACTAAGAAGCCCCGGCTAACTACGTGCCAGCAGCCGCGGTAATACGTAGGGGGCAAGCGTTATCCGGATTTACTGGGTGTAAAGGGAGCGTAGACGGCATGGCAAGTCTGGTGTGAAAGGCAGGGGCTCAACCCCTGGACTGCATTGGGAACTGTCAGGCTGCTCG
+
CGEC9EGGD<@FFEGFCEE7FGCEACFFFFCC7E<EFGGGGGGACFFDG:FG?FGCFDFFA@E<BFEFGGCC>4++BF,,B=,BFGGAF9E8>FF@FEC<?FF9??FFD9FGFFF=7FCGEF@<BFD:BFGEGGGGDB=9FDB,D@=C++>CF@DFGD:>CF:BB@,@DFCCEGGGGFGGGDFGGDCBEGGGGGGGECFGDE8*;F+<@GG50:*:<C707C=557::5*>D3//74CFGC*:DFFFF55@B?F@?45>59<>3*)<.08>35)7>:<2).30,42::BA9AF:0:?####
@M05025:18:000000000-B3NL5:1:1101:9348:9500 1:N:0:CACTCA
GTTGAAACTCCTACGGGAGGCAGCAGTAGGGAATCTTCGGCAATGGACGCAAGTCTGACCGAGCAACGCCGCGTGAGTGAAGAAGGTTTTCGGATCGTAAAACTCTGTTGTTAGAGAAGAACAAGGATGAGAGTAAAATGTTCATCCCTTGACGGTATCTAACCAGAAAGCCACGGCTAACTACGTGCCAGCAGCCGCGGTAATACGTAGGTGGCAAGCGTTGTCCGGATTTATTGGGCGTAAAGCGAGCGCAGGCGGTTTCTTAAGTCTGATGTGAAAGCCCCCGGCTCAACCGGGCTGG
+
CGGGGGGGGGGGGGGGGGGGGGGGGGGGGGGGGGGGGGGGGGGGGGGGGGGGGGGGGGGGGGGGGGGGGGGGGGGGGGGGGGGGGGGGGGGGGGGGGGGGGGGGGGGGGGGGGGGGGGGGGGGGGGGGGGGGGGGGGGGGGGGGGGGGGGGGGGGGGGGGGGGGGGGGGGGGGGGGGGGGGGGGGGGGGGGGGGGGGGGGGGGGGGGGGGGGGGGGGGGGGGGGGGGGGGDDGFGGGGDGGGGGFFFGFGFFFFFFFF3C<FFB@AFFFAFFFFFBDFFAF06?BFFB><2<?:9FF####
@M05025:18:000000000-B3NL5:1:1101:22479:9534 1:N:0:CACTCA
GTTGAAACTCCTACGGGAGGCAGCAGTGGGGAATATTGGACAATGGGCGCAAGCCTGATCCAGCCATACCGCGTGGGTGAAGAAGGCCTTCGGGTTGTAAAGCCCCTTTGTTGGGAAAGAAATCCAGCTGGCTAATACCCGGTTGGGATGACGGTACCCAAAGAATAAGCACCGGCTAACTTCGTGCCAGCAGCCGCGGTAATACGAAGGGTGCAAGCGTTACTCGGAATTACTGGGCGTAAAGCGTGCGTAGGTGGTCGTTTAAGTCCGTTGTGAAAGCCCTGGGCTTAACCTGGGGGGT
+
CGGGGGGGGGGGGGGGGGGGGGGGGGFFGGGGGGGGGGGGGGGGGGGGGGGGGGGGGGGGGGGGGGGGGGGGGGGGEGGGGGGGFGGGGGGGGGGGEGGGGFFCFGGGGGGFGGGFEFAFGGGGGG?FGGGGGGFGGGDGGDFGGGGGGGGGGGGGCCFGFFGGGGGGFDGGGEGGGGGGGGGGGG8BFFGFGGGGGGGG*;CCCCFGDGGGG*+CFGGE=5*3<EG55CCGGGGGGGGG:CFGF>DGFG5>@DF?F@FDG3;FFBF>?:FF3)0)4)6:468<F?:?().6<A<:2####
@M05025:18:000000000-B3NL5:1:1101:24910:9561 1:N:0:CACTCA
GTTGAAACTCCTACGGGAGGCAGCAGTAGGGAATCTTCCACAATGGACGAAAGTCTGATGGAGCAACGCCGCGTGAGTGAAGAAGGGTTTCGGCTCGTAAAGCTCTGTTGGTAGTGAAGAAAGATAGAGGTAGTAACTGGCCTTTATTTGACGGTAATTACTTAGAAAGTCACGGCTAACTACGTGCCAGCAGCCGCGGTAATACGTAGGTGGTCAGCGTTGTCCGGATTTATGTGGCGTAAAGCGAGTGCAGGCGGGTTGATAAGTCTGATGTGAAAGCCTTCGGCTCAACCGGGGGGGT
+
CGGGGGGGGFGGGGGGDGGGGGGGGGEFGGGGGGGGGGGGGGGGCCFGFGGGGGGGGGFGGGGGGGGGGEGGGGGGGGGGGGFFGGGGFGGGGGGGFGGGGGGFFFFBFFFEGGGGGGGGGGGFGGGFGGGFFGGGC9EEGGGGFGGGDFGGGEGGGGGFFGGGGFAEFF7EFGEGGGGGGGGDF8CEGG>F8:FDGGGCCC@FFGGGFGGGF*+2C+27E7/?C*5:*:C1;+1:C3CD3C<*17:C8**9*0515)0*)21767FAF9?B?F=424981.))-11:3<D::11((####
@M05025:18:000000000-B3NL5:1:1101:2874:9568 1:N:0:CACTCA
GTTGAAACTCCTACGGGAGGCAGCAGTAGGGAATCTTCGGCAATGGACGAAAGTCTGACCGAGCAACGCCGCGTGAGTGAAGAAGGTTTTCGGATCGTAAAACTCTGTTGTTAGAGAAGAACAAGGATGAGAGTAACTGTTCATCCCTTGACGGTATCTAACCAGAAAGCCACGGCTAACTACGTGCCAGCAGCCGCGGTAATACGTAGGTGGCAAGCGTTGTCCGGATTTATTGGGCGTAAAGCGAGCGCAGGCGGTTTCTTAAGTCTGATGTGAAAGCCCCCGGCTCAACCGGGGCGCC
+
CGGGGGGGGGGGGGGGGGGGGGGGGGGGGGGGGGGGGGGGGGGGGGGGGGGGGGGGGGGGGGGGGGGGGGGGGGGGGFGGGGGGGGEGGFGGGGGGGFGGGGGGGGGGGGGGGGGGGGGGGGGGGGGGGGGGGGGGGGGGGGGGGGGGGGGGGGGGGGGGGGGGGGGGGFGGDGGGGGGGGGGGGGGGGGGGGGGGGGGGGGGGGG6CFGGGGGGGGGGEGGGGGGGGGDGCGGGGGGGCDGFFFFFGFGFF>EFFFFFGGFFFFFFDFFFFFBBF<9A???FBF>99B<??FF;>F####
@M05025:18:000000000-B3NL5:1:1101:23523:9628 1:N:0:CACTCA
GTTGAAACTCCTACGGGAGGCAGCAGTAGGGAATCTTCGGCAATGGACGCAAGTCTGACCGAGCAACGCCGCGTGAGTGAAGAAGGTTTTCGGATCGTAAAACTCTGTTGTTAGAGAAGAACAAGGATGAGAGTAAAATGTTCATCCCTTGACGGTATCTAACCAGAAAGCCACGGCTAACTACGTGCCAGCAGCCGCGGTAATACGTAGGTGGCAAGCGTTGTCCGGCTTTATTGGGCGTAAAGCGAGCGCAGGCGGTTTCTTAAGTCTGATGTGAAAGCCCCCGGCTCAACCGGGGCCC
+
CGGGGGGGGGGGGGGGGCFGGGGGGGGGGGGGFGGGGGGGEGGGGGGGDGGGGFGGGGGGGGGGGGGGGGGGGGGGGGFFFFGGGFFFGGGGEE@FGGEGGFGGGGFFFGGGFGG9BFFGGGGGGGFCGGFD<DEFGFGGFGGGGGFCFGGCF::CFGGGGCGFGGGGGGFGFFEEGGGGGFGGGGCFGGFGFCGGEGDDG5EGGGGGGG5CFFGCFGFEEGGGGGGE*1/7:FFDD4<CCDGGFFEDBGD35;B>BD<D7CFB?<F<FAF?FFF<AADFBB?6;>FB>B<??BF06####
@M05025:18:000000000-B3NL5:1:1101:27840:9650 1:N:0:CACTCA
GTTGAAACTCCTACGGGAGGCAGCAGTGGGGAATATTGCACAATGGGCGCAAGCCTGATGCAGCGACGCCGCGTGCGGGATGGAGGCCTTCGGGTTGTAAACCGCTTTTGTTCAAGGGCAAGGCACGGCTTCGGGCCGTGTTGAGTGGATTGTTCGAATAAGCACCGGCTAACTACGTGCCAGCAGCCGCGGTAATACGTAGGGTGCGAGCGTTATCCGGATTTATTGGGCGTAAAGGGCTCGTAGGCGGTTCGTCGCGTCCGGTGTGAAAGTCCATCGCCTAACGGTGGATCTGCGCCGC
+
CGGGGGGGGGGGGGGGGGGGGGGGGGGGGGGGGGGGGGGGGGGGGGGGGGGGGGGGGGGGGGGGGGGGGGGGGGGGGGGGGGGGGGGGGGGGGGGGGGGGGGGGGGGGGGGGGGGGGGGGGGGGGGGGGGGGGGGGGGGGGGGFGGGGGGGGGGGGGGGGGGGGGGGGGDGGGGGGGGGGGGGGGGGFGGGGGGGGGGGGGGGGGGCEGGGGGGDGGGGGCGGDFGGGGGGGDGDGGFGGGGGGFFFGFG5@EBDFEFFGGGB>;;51@<??FFFDFBFFFFFF<<>??F:8?DBF0####
@M05025:18:000000000-B3NL5:1:1101:14129:9695 1:N:0:CACTCA
GTTGAAACTCCTACGGGAGGCAGCAGTAGGGAATCTTCCACAATGGACGAAAGTCTGATGGAGCAACGCCGCGTGAGTGAAGAAGGGTTTCGGCTCGTAAAGCTCTGTTGGTAGTGAAGAAAGATAGAGGTAGTAACTGGCCTTTATTTGACGGTAATTACTTAGAAAGTCACGGCTAACTACGTGCCAGCAGCCGCGGTAATACGTAGGTGGCAAGCGTTGTCCGGATTTATTGGGCGTAAAGCGAGTGCAGGCGGTTCAATAAGTCTGATGTGAAAGCCTTCGGCTCAACCGGAGCCGA
+
CGGGGGGGGGGGGGGGGGGGGGGGGGGGGGGGGGGGGGGGGGGGGGGGGGGGGGGGGGGGGGGGGGGGGGGGGGGGGGGGGGGGGGGGGGGGGGGGGGGFGGGGGGGGGGGGGGGGGGGCGGGGGFAFGGEGGGGGGGGGGGGGGGGGGGGGGGGGGGGGGGGGGGGGGGGGGGGGGGGGGGGGGGGEGGGGGGFGGGDGGGGFCFFFGGGGGGGGGGGEECGGGGGEG3FGGGFG<FGDGGGCBBDGFGFFFFFFE@EGGGFFFFFFFFFFF79A<:A:?:>FFFFFB?B7<;14,####
@M05025:18:000000000-B3NL5:1:1101:4620:9697 1:N:0:CACTCA
GTTGAAACTCCTACGGGAGGCAGCAGTAGGGAATCTTCCACAATGGACGAAAGTCTGATGGAGCAACGCCGCGTGAGTGAAGAAGGGTTTCGGCTCGTAAAGCTCTGTTGGTAGTGAAGAAAGATAGAGGTAGTAACTGGCCTTTATTTGACGGTAATTACTTAGAAAGTCACGGCTAACTACGTGCCAGCAGCCGCGGTAATACGTAGGTGGCAAGCGTTGTCCGGATTTATTGGGCGTAAAGCGAGTGCAGGCGGTTCAATAAGTCTGATGTGAAAGCCTTCGGCTCAACCGGAGTTAG
+
CGGGGGGGGGGGGGGGGGGGGGGGGGGGGGGGGGGGGGGGGGGGGGGGGGGGGGGGGGGGGGGGGGGGGGGGGGGGGGGGGGGGGGGGGGGGGGGGGGGGGGGGGGGGGGGGGGGGFGGGGGGGFGGGGGGGGGGGGGGGGGGGGGGGGGGGGGGGGGGGGGGGGGGGGGFCGEGGGGGGGGGGGGGG9FGGFGGGGGGGGDGFGGGGGGGGCFGGGFEEGGEFGGGEEC=DGCFFGGGDGGGFFFEGFGFFFFF>E)8CGGFFFFFFFFFFFFFBFFBF?BFFFFBBF?BBBBBB2####
@M05025:18:000000000-B3NL5:1:1101:3026:9699 1:N:0:CACTCA
GTTGAAACTCCTACGGGAGGCAGCAGTAGGGAATCTTCGGCAATGGACGGAAGTCTGACCGAGCAACGCCGCGTGAGTGAAGAAGGTTTTCGGATCGTAAAACTCTGTTGTTAGAGAAGAACAAGGATGAGAGTAGAATGTTCATCCCTTGACGGTATCTAACCAGAAAGCCACGGCTAACTACGTGCCAGCAGCCGCGGTAATACGTAGGTGGCAAGCGTTGTCCGGATTTATTGGACGTAAAGCGAGCGCAGGCGGTTTCTTAAGTCTGATGTGTAAGCCCCCGGCGCAACCGGGGTAA
+
CFEGFCGGFFGGGGGGDEGGDGEFCFFFGGGFGGGGFGFECFGGEFFGGGEGGGGAFFFF@FEGCEAFGECEGCC@FF,FF,EFFGGG<EDC@C+>=EFFCFGDFFGGGG<EFFEGFGDGGFGGEGD=8FGGGEFDDF9?FGCCEFD,>=BFDFGGCFGCDF::F3DFGF@B8734@E58:,28>>FFFGFDGEC28?EECCG+><CFD*=CFFGGGFFGGGGGCC5E**19CGF>6*29>CCC*=:DF:>3;;51B307D*74*5BFFFFF4==A)..<<(406>6;(-72>(4(9####
@M05025:18:000000000-B3NL5:1:1101:4886:9707 1:N:0:CACTCA
GTTGAAACTCCTACGGGAGGCAGCAGTGGGGAATATTGCACAATGGGGGAAACCCTGATGCAGCGACGCCGCGTGAGTGATGAAGTATTTCGGTATGTAAAGCTCTATCAGCAGGGAAGAAAATGACGGTACCTGACTAAGAAGCACCGGCTAAATACGTGCCAGCAGCCGCGGTAATACGTATGGTGCAAGCGTTATCCGGATTTACTGGGTGTAAAGGGAGCGTAGACGGAGAGGCAAGTCTGATGTGAAAACCCGGGGCTCAACCCCGGGACTGCATTGGAAACTGTTTTTCTAATCG
+
CGGGGGGGGGGGGGGGGGGGGGGGGGGGGGGGGGGGGGGGGGGGGGGGGGGGGGGGGGGGGGGGGGGGGGGGGGGGGGGGGGGGGGGGGGGGGGGGGGGGGGGGGGGFGGGGGGGGGGGGGGGGGGGGGGGGGGGGGGGGGGGGGGGGGGGGGGGGGGGGGGGGGGGGGGGGGGGGGGGGGGGGGGGGGGGGGGGEGFGGGGCGCFFGGGGGGECFCFFGGGGGGGGGGGDGDGD3CDGGGGGCFBFGFGFFFFF<DBFCGGFFFFFFFFFE:D@?FFBADBF<A77AAA46:<FF:####
@M05025:18:000000000-B3NL5:1:1101:27394:9713 1:N:0:CACTCA
GTTGAAACTCCTACGGGAGGCAGCAGTGGGGAATTTTGGACAATGGGGGAAACCCTGATCCAGCAATGCCGCGTGTGCGAAGAAGGCCTTCGGGTTGTAAAGCACTTTTGTCAGGGAAGAAATCCTTTGGGCTAATACCCTAGGGGGATGACGGTACCTGAAGAATAAGCACCGGCTAACTACGTGCCAGCAGCCGCGGTAATACGTAGGGTGCAAGCGTTAATCGGAATTACTGGGCGTAAAGCGTGCGCAGGCGGTTGTGTAAGACAGGTGTGAAATCCCCGGGCTTAACCTGGGGTAG
+
CGGGGGGGGGGGGGGGGGGGGGGGGGFGGGGGGGGGGGGGGGGGGGGGDGGGGGCFGGGGGGGGGGGGGGGGGGGGGFFFGGGGGGGGGGFGGGGGGGGGGGGGGGGGGGFGGGGGGGGGGGGFGGGGGGGGFGFGGCGGDFGGGGGDGGDDEGGGGGCFGGGFFGGGG9FGGGGDECCEFGGEGGGGFGGGGGGGGGE:CE?CFGFFGECEEGGFG=C*AEG?9CC==CGGGGGGGGGDGGGGFF>G:D:;DE:>F3)9DDFF6<F)<::/9/>AA<A).2:37>(,1244><1??####
@M05025:18:000000000-B3NL5:1:1101:20227:9715 1:N:0:CACTCA
GTTGAAACTCCTACGGGAGGCAGCAGTAGGGAATCTTCCACAATGGACGAAAGTCTGATGGAGCAACGCCGCGTGAGTGAAGAAGGGTTTCGGCTCGTAAAGCTCTGTTGGTAGTGAAGAAAGATAGAGGTAGTAACTGGCCTTTATTTGACGGTAATTACTTAGAAAGTCACGGCTAACTACGTGCCAGCAGCCGCGGTAATACGTAGGTGGCAAGCGTTGTCCGGATTTATTGGGCGTAAAGCGAGTGCAGGCGGTTCAATAAGTCTGATGTGAAAGCCTTCGGCTCAACCGGAGCGCG
+
CGGGGGGGGGGGGGGGGGGGGGGGGGGGGGGGGGGGGGGGGGGGGGGGGGGGGGGGGGGGGGGGGGGGGGGGGGGGGGGGGGGGGGGGGGGGGGGGGGGGGGGGGGGGGGGGGGFGGFGGGGGGGGGGGGGGGGGGGGGFGGGGGGGGGGGGGGGGGGGGGGGGGGGGGGGGGGGGGGGGGGGGGGGFGGGGGGGGGGGGGGGGGGGFGGGGGGFGGGEGEEEGGGGGGG=FFGGGGGGGGGGGFFFGFGFFFFEFF)<CCC6=FFFDFFFFFFFFFA><:?A2?F6<FBFF:>BF6####
@M05025:18:000000000-B3NL5:1:1101:9144:9734 1:N:0:CACTCA
GTTGAAACTCCTACGGGAGGCAGCAGTAGGGAATCTTCCACAATGGACGAAAGTCTGATGGAGCAACGCCGCGTGAGTGAAGAAGGGTTTCGGCTCGTAAAGCTCTGTTGGTAGTGAAGAAAGATAGAGGTAGTAACTGGCCTTTATTTGACGGTAATTACTTAGAAAGTCACGGCTAACTACGTGCCAGCAGCCGCGGTAATACGTAGGTGGCAAGCGTTGTCCGGATTTATTGGGCGTAAAGCGAGTGCAGGCGGTTCAATAAGTCTGATGTGAAAGCCTTCGGCTCAACCGGAGCGAA
+
CGGGGGGGGGGGGGGGGGGGGGGGGGGGGGGGGGGGGGGGGGGGGGGGGGGGGGGGGGGGGGGGGGGGGGGGGGGGGGGGGGGGGGGGGGGGGGGGGGGGGGGGGGGGGGGFFGGGFGGFFCFEGGGGGGGGGGGGGGFGGGGGGGGGGGGGGGGGGGGGGGGGGGGGGGGFGGGGGEGGGGGGGGGGGGGGFGGGGGGGEGGGGGE6CEFGGGGGGGGCEEGGFGGCEDCCDGGGGFCDCCGGFFEDDG4@FFFFE>ECFGBFBAB6FFFFFB=ADA>??:<<BF>08?BB?(29-####
@M05025:18:000000000-B3NL5:1:1101:6663:9898 1:N:0:CACTCA
GTTGAAACTCCTACGGGAGGCAGCAGTGGGGAATATTGCACAATGGGCGCAAGCCTGATGCAGCCATGCCGCGTGTATGAAGAAGGCCTTCGGGTTGTAAAGTACTTTCAGCGAGGAGGAAGGTGTTGTGGTTAATAACCGCAGCAATTGACGTTACTCGCAGAAGAAGCACCGGCTAACTCCGTGCCAGCAGCCGCGGTAATACGGAGGGTGCAAGCGTTAATCGGAATTACTGGGCGTAAAGCGCACGCAGGCGGTCTGTCAAGTCGGATGTGAAATCCCCGGGCTCAACCTGGGGGAA
+
CGGGGGGGGGGGFGGGCFEGGGGGGGAEFGDEEGGGGGGGGGGGGGFEEGGGGGGGGGGGGGFGGGGGFGEGGCGGGGGGDCEFFFDFGGGGGC=FF=FAFFGGGFEFGGGGG@FEGG77FFGBFFGGGDEAFDACFGFGCGDGDFGGFGGGGGGGGGGDCEGGGGGGGGGGGDGGGGGGFGGGGGGGFGGGGFGGGGDCCEGGFG=EGEECGEGG75CEEGFCFGGGCGGGFGCFC97CCDDC@>@G<D>BEDEFFBEGG76?=<FBFF3;@FF<<)6:0)8>92>B:<2?BB083####
@M05025:18:000000000-B3NL5:1:1101:19490:9906 1:N:0:CACTCA
GTTGAAACTCCTACGGGAGGCAGCAGTGGGGAATATTGGACAATGGGCGCAAGCCTGATCCAGCCATACCGCGTGGGTGAAGAAGGCCTTCGGGTTGTAAAGCCCTTTTGTTGGGAAAGAAATCCAGCTGGCTAATACCCGGTTGGGATGACGGTACCCAAAGAATAAGCACCGGCTAACTTCGTGCCAGCAGCCGCGGTAATACGAAGGGTGCAAGCGTTACTCGGAATTACTGGGCGTAAAGCGTGCGTAGGTGGTCGTTTAAGTCCGTTGTGAAAGCCCTGGGCTCAACCTGGGTGCT
+
CEGGGGGGGGGGGFGGGGGGGGGGGGGGGGGEGGGGGGGGGGGFGGGGGGGGGGGGGGGGGGGGGGGGGGGGGGGGGGGGGGGGGGGGGGGGGGGGGGGGGGGGGGGGEFFFGFGGGGGGGGGGGGGGGGGDGGGGG<FFEFCGFGGGGGGGGGGGGGGGGGGGGGGGGGGCGGDGEGGDG@,>FFCGGGGGGGGGDGGGGGGGGGF=CEGFGGGGGDGDEGEGDGGCGGDGGGGGGGGGGDFDBFEDFGEBEFFFFFFDC<>FFFFAFFF:5>:AFFFF0<????87:32(4(((-####
@M05025:18:000000000-B3NL5:1:1101:21083:9929 1:N:0:CACTCA
GTTGAAACTCCTACGGGAGGCAGCAGTAGGGAATCTTCCACAATGGACGCAAGTCTGATGGAGCAACGCCGCGTGAGTGAAGAAGGGTTTCGGCTCGTAAAGCTCTGTTGGTAGTGAAGAAAGATAGGAAGTAACTGGCCTTTATTTGACGGTAATTACCTAGAAAGTCACGGCTAACTACGTGCTAGCAGCCGCGGTAATACGTAGGCGGCAAGCGTTGTCCGGATTTATTGGGTGTAAAGCGAGTGCAGGCGGTTCAATAAGTATGATGCGAAACCCTTCGGCTCAACCTGAGAAAAGC
+
<@CGGGFGDDFGGGGGEGEGEFEDCFCEEGGGGG@FGGGEFC<FEEFCBC@C@FD<FEAEFF@E,@F@F:CEGF>?FC?E<,,CEFDEF?EFGCFC@F@,?B<AEG<F,5,4C?FGFGF9,48BF9,EF,,A5@@F<<BFGGCFCFGCFAF@CG=,FD,CE;FGGCFFG9;F@>CEC8D>8BDBE*@;,,;D2*:5*/*899;C,<8C+=*?7=FFC*:E:30/=5:*<*:>CFDGC9F777:7.7@C?CBFFF5())*:7:?FF)*./)00)571(((.(2((43:24(((.(345####
@M05025:18:000000000-B3NL5:1:1101:12956:9944 1:N:0:CACTCA
GTTGAAACTCCTACGGGAGGCAGCAGTAGGGAATCTTCCACAATGGACGAAAGTCTGATGGAGCAACGCCGCGTGAGTGAAGAAGGGTTTCGGCTCGTAAAGCTCTGTTGGTAGTGAAGAAAGATAGAGGTAGTAACTGGCCTTTATTTGACGGTAATTACTTAGAAAGTCACGGCTAACTACGTGCCAGCAGCCGCGGTAATACGTAGGTGGCAAGCGTTGTCCGGATTTATTGGGCGTAAAGCGAGTGCAGGCGGTTCAATAAGTCTGATGTGAAAGCCTTCGGCTCAACCGGAGCTGG
+
CGGGGGGGGGGGGGGGGGGGGGGGGGGGGGGGGGGGGGGGGGGGGGGGGGGGGGGGGGGGGGGGGGGGGGGGGGGGGGGGGGGGGGGGGGGGGGGGGGGGGGGGGGGGGGGGGGGGGGGGGGGGGGGGGGGGGGGGGGFGGGGGGGGGGGGGGGGGGGGGGGGGGFGGGGGGGGGGGGGGGGGGGGGGGGGGGGGGGGEGGGGGGGGGGGGGGGGGGGGGEGGGGEGGGGGD@D7CGGGGGGGGFEFG>FFFFFB9B;@GGGF?F>?AFA?FFFBBFB4::7<<BF>0<<?FF99>3####
@M05025:18:000000000-B3NL5:1:1101:16677:9990 1:N:0:CACTCA
GTTGAAACTCCTACGGGAGGCAGCAGTGGGGAATATTGGACAATGGGCGCAAGCCTGATCCAGCCATGCCGCGTGAGTGATGAAGGCCTTAGGGTTGTAAAGCTCTTTTGTCCGGGACGATAATGACGGTACCGGAAGAATAAGCCCCGGCTAACTTCGTGCCAGCAGCCGCGGTAATACGAAGGGGGCTAGCGTTGCTCGGAATCACTGGGCGTAAAGGGCGCGTAGGCGGCCGATTAAGTCGGGGGTGAAAGCCTGTGGCTCAACCACAGAATTGCCTTCGATACTGGTTGGCTTCCTA
+
CGGFEGGGGFGGGGGGGGDFGGGGGFFFGFGCGFFGGECCFGGGGGCFGGGE@@FGG@CFDFEGGGGFGGDEGFGCGGGGGGCF?FFGGEGGGFF8CFFGA<<FFGGGCGGE,BCFGGGGGFEGFFGFEFDEFED@@FFGGGC=FGGGGGDGGGGGGGDCGGF=>FG<EGG:EBEDGGGBC:C8CB:CCGCFGGCGGGDCEEEGFEFD?EFCCCCGEFCFGGGGGDGGGGCGGGD3C*77:CF<55>DDG>@FFF:FFFDD94?*5?(8?5.9?FDFFF4>?<BB(3A22>A?;20,####
@M05025:18:000000000-B3NL5:1:1101:10558:9996 1:N:0:CACTCA
GTTGAAACTCCTACGGGAGGCAGCAGTAGGGAATTTTCGTCAATGGGCGCAAGCCTGAACGAGCGATGCCGCGTGAGTGAAGAAGGCCTTCGGGTCGTAAAGCTCTGTTGCGGGGGAAAAAAGGCAGCATCAGGAAATGGGTGCTGACTGATGGTGCCCCGCCAGAAAGTCACGGCTAACTACGTGCCAGCAGCCGCGGTAATACGTAGGTGGCGAGCGTTATCCGGAATGATTGGGCGTAAAGGGTGCGCAGGCGGTCCTGCAAGTCTGGAGTGAAACGCATGAGCTCAACTCATGGGAC
+
CGGGGGGGGGGGGGGGGGGGGGGGGGGGGGGGGGGGGGGGGGGGGGGGGGGGGGGGGGGGGGGGGGGGGGGGGGGGGGGGGGGGGGGGGGGGGGGGGGGGGGGGGGGGGGGGGGGGGGGGGGGGGGGGGGGGGGGGGGGGGGGGGGGGGGGGGGGGGGFGGGGGGGGGGGGGGGGGGGGGGGGGGGGGGGGGGGGGGGGGGGGGGGGGGGGGFDGGGGGGGGGGGGGGGGGGGGFGGGGDCGGGFDFGFGFBFFFFFFEGGGFFFAFDFFF4@65>F<2:>6:?<:AA:<?B<AAF)####
@M05025:18:000000000-B3NL5:1:1101:24818:10010 1:N:0:CACTCA
GTTGAAACTCCTACGGGAGGCAGCAGTAGGGAATCTTCGGCAATGGACGGAAGTCTGACCGAGCAACGCCGCGTGAGTGAAGAAGGTTTTCGGATCGTAAAACTCTGTTGTTAGAGAAGAACAAGGATGAGAGTAGAATGTTCATCCCTTGACGGTATCTAACCAGAAAGCCACGGCTAACTACGTGCCAGCAGCCGCGGTAATACGTAGGTGGCAAGCGTTGTCCGGATTTATTGGGCGTAAAGCGAGCGCAGGCGGTTTCTTAAGTCTGATGTGAAAGCCCCCGGCTCAACCGGGACTA
+
CGGGGGGGGGGGGGGGGGGGGGGGGGGFGGGGGGGGGGGGGGGGGGGGGGGGGGGGGGGGGGGGGGGGGDGGGEGGGGGGGGGGGGGGGGGGGGGGGGGGGGGGGGGGGGGGGGGGGGGGGGGGGGGGGGGFGGGGGGGGGGGGGGGGGGGGGGGGGFGGGGGGGGGGGGGGGGGGGGGGGGGGGGGGGGGGGGGGGGGGGGGFFGG<EGGGGGGG?GGGCEEEFGGGGG397FFGGGGGGDDGFFFGEGFF@@FBFD@DDGFFF>FFFDFFFFFFFFFB:(,(790>FF?F7:>BF####
@M05025:18:000000000-B3NL5:1:1101:10068:10015 1:N:0:CACTCA
GTTGAAACTCCTACGGGAGGCAGCAGTAGGGAATCTTCCACAATGGACGAAAGTCTGATGGAGCAACGCCGCGTGAGTGAAGAAGGGTTTCGGCTCGTAAAGCTCTGTTGGTAGTGAAGAAAGATAGAGGTAGTAACTGGCCTTTATTTGACGGTAATTACTTAGAAAGTCACGGCTAACTACGTGCCAGCAGCCGCGGTAATACGTAGGTGGCAAGCGTTGTCCGGATTTATTGGGCGTAAAGCGAGTGCAGGCGGTTCAATAAGTCTGATGTGAAAGCCTTCGGCTCAACCGGAGCGGT
+
CGGGGGGGGGGGGGGGGGGGGGGGGGGGGGGGGGGGGGGGGGGGGGGGGGGGGGGGGGGGGGGGGGGGGGGGGGGGGGGGGGGGGGGGGGGGGGGGGGGGGGGGGGGGGGGBFGGGGGGGGGGGGGGGGGGGGGGGGGGFGGGGGGGGGGGGGGGGGGGGGGGGGGGGGGGGGGGGGGGGGFEEGGCFGGGFGGFGGGGGGGGGGGFGGGGGGGGGGGGGC5CGFGGGGG=GGGGGGGGDCGGGF3;DDFFFFFEFF883CF?@?<=B?BF??B@9<9<:::<>?<B?BBFB:B6>>####
@M05025:18:000000000-B3NL5:1:1101:5413:10023 1:N:0:CACTCA
GTTGAAACTCCTACGGGAGGCAGCAGTAGGGAATTTTCGTCAATGGGGGAAACCCTGAACGAGCAATGCCGCGTGAGTGAAGAAGGTCTTCGGATCGTAAAGCTCTGTTGTAAGTGAAGAACGGCTCATAGAGGAAATGCTATGGGAGTGACGGTAGCTTACCAGAAAGCCACGGCTAACTACGTGCCAGCAGCCGCGGTAATACGTAGGTGGCAAGCGTTATCCGGAATCATTGGGCGTAAAGGGTGCGTAGGTGGCGTACTAAGTCTGTAGTAAAAGGCAATGGCTCAACCATTGCAGG
+
CGGGGGGGGGGGGGGGGGGGGGGGGGGGGGGGGGGGGGGGGGGGGGGGGGGGGGGGGGGGGGGGGGGGGGGGGGGGGGGGGGGGGGGGGGGGGGGGGGGGGGGGGGGGGGGGGGGGGGGGGGGGGGGGGGGGGGGGGGGGGGGGGGGGGGGGGGGGGGGGGGGGGGGGGGGGGGGGGGGGGGGGGGGGGGGGGGGGGGGGGGGGGGGGGGGGGGGGGGGGGGGGGGGGGFGGGGCFGGGGGGGFFFFDFD:DFFFFFF@DGDFFFFFFFFFFF46:<FFFFFF?2><BFFFFBFFB)####
@M05025:18:000000000-B3NL5:1:1101:5974:10023 1:N:0:CACTCA
GTTGAAACTCCTACGGGAGGCAGCAGTGGGGAATATTGGACAATGGGCGCAAGCCTGATCCAGCCATGCCGCGTGAGTGATGAAGGCCCTAGGGTTGTAAAGCTCTTTCACCGGTGAAGATAATGACGGTAACCGGAGAAGAAGCCCCGGCTAACTTCGTGCCAGCAGCCGCGGTAATACGAAGGGGGCTAGCGTTGTTCGGATTTACTGGGCGTAAAGCGCACGTAGGCGGACTTTTAAGTCAGGGGTGAAATCCCGGGGCTCAACCCCGGAACTGCCTTTGATACTGGAAGTCTTCCGT
+
CGGGGGGGGGGGGGGGGGGGGGGGGGGGGGGGGGGGGGGGGGGGGGGGGGGGGGGGGGGGGGGGGGGGGGGGGGGGGGGGGGGGGGGGGGGGGGGGGGGGGGGGGGGGGGGGGGGGGGGGGGGGGGGGGGGGGGGGGGGGGGGGGGGGGGGGGGGGGGGGGGGGGGGGGGGGGGGGGGGGGFGGGGGGGGGGGGGGGGGGGGGGGGGGGGGGGGGGGGGGGGGGGGGGGGGGGGGGGGFGFGGG=@FGFGFFFFF:@FFDGGBFFBFFEBFFEFFFF??7<ABFF<DFFFF??>DB:####
@M05025:18:000000000-B3NL5:1:1101:8742:10025 1:N:0:CACTCA
GTTGAAACTCCTACGGGAGGCAGCAGTGGGGAATATTGGACAATGGGCGCAAGCCTGATCCAGCCATACCGCGTGGGTGAAGAAGGCCTTCGGGTTGTAAAGCCCTTTTGTTGGGAAAGAAATCCAGCTGGCTAATACCCGGTTGGGATGACGGTACCCAAAGAATAAGCACCGGCTAACTTCGTGCCAGCAGCCGCGGTAATACGAAGGGTGCAAGCGTTACTCGGAATTACTGGGCGTAAAGCGTGCGTAGGTGGTCGTTTAAGTCCGTTGTGAAAGCCCTGGGCTCAACCTGGGTGCT
+
CGGGGFGGGGGGGGGGGGGGGGGGGGEGGGGGGGGGGGGGGGGGGGGGGGGGGGGGGGGGGGGGGGGGGGGGGGGGGGGGGGGGGGGGGGGGGGGGGGGGGGGGGGGGGGGGGGGGGGGGGGGGGGGGGGGGGGGGGGGGGGFGGGGGGGGGGGGGGGGGGGGGGGGGGFGGGGGGGGGGGGGGGGGFGCFGEGGGGGGEGGGGGGGGGEGGGGGGGGGGGG*<FEGGCGGGGGCFGCDCCDGGFBEG>DBFDFB<FFFGGCFFF2=46:7@B7:4<BFFFFF<??0(,8<?FFB??####
@M05025:18:000000000-B3NL5:1:1101:2142:10068 1:N:0:CACTCA
GTTGAAACTCCTACGGGAGGCAGCAGTGGGGAATATTGGACAATGGGCGCAAGCCTGATCCAGCCATGCCGCGTGAGTGATGAAGGCCCTAGGGTTGTAAAGCTCTTTCACCGGTGAAGATAATGACGGTAACCGGAGAAGAAGCCCCGGCTAACTTCGTGCCAGCAGCCGCGGTAATACGAAGGGGGCTAGCGTTGTTCGGATTTACTGGGCGTAAAGCGCACGTAGGCGGACTTTTAAGTCAGGGGTGAAATCCCGGGGCTCAACCCCGGAACTGCCTTTGATACTGGAAGTCTTAGTG
+
CGGGGGGGCGGDGGGGGGGGDDEGGGEFGGDGGGGGGFFEFGGGGGGGGGGGGGGGGGGGGGGFGGGGGGGGGFGGGFGGGGGGGGGEFFGGGGGGDGGGGGGGCGGGCFGGGGFGGGGGFCGFGGGGGGGE<EFGGEEGGFGGGFFGGCCGGGGGFCFFEGGEGEG@FGGGGGGDGGGGGGGGGGGGGGGFGEGGGECGGGGGCGFGGFGGGGGGGGGCEDGCG7C=ECDGCDGGGGGGDC2?4@FGFGFFFF?2@EFGGC@:F7@7)8BE3:@BF7:?D<AAFFFFF:((4:4<D####
@M05025:18:000000000-B3NL5:1:1101:21790:10069 1:N:0:CACTCA
GTTGAAACTCCTACGGGAGGCAGCAGTGGGGAATATTGCACAATGGGGGAAACCCTGATGCAGCGACGCCGCGTGAGCGATGAAGTATTTCGGTATGTAAAGCTCTATCAGCAGGGAAGAAAATGACGGTACCTGACTAAGAAGCCCCGGCTAACTACGTGCCAGCAGCCGCGGTAATACGTAGGGGGCAAGCGTTATCCGGATTTACTGGGTGTAAAGGGAGCGTAGACGGCATGGCAAGCCAGATGTGAAAGCCCGGGGCTCAACCCCGGGACTGCATTTGGAACTGTCAGGCTAATAG
+
CGGGGGGGGGGGGGGGGGGGGGGGGGGGGGGGGGGGGGGGGGGGGGGGGGGGGGGGGGGGGGGGGGGGGGGGGGGGGGGGGGGGGGGGGGGGGGGGGGGGGGGGGGGGGGGGGGGGGGGGGGGGGGGGGGGGGGGGGGGGGGGGGGGGGGGGGGGGGGGGGGGGGGGGGGGGGGGGGGGGGGGGGGGGGGGGGGEEGGGGGGGGGGGGGGGGGGGGGGGGGGGGGGGGGGGGGDGGGGGGGGGGFFFF0:@FFFF7FFEGGGF@FFF3>:EFF3>?BFB<BAFF?>F:<<ADA?F?4####
@M05025:18:000000000-B3NL5:1:1101:26572:10093 1:N:0:CACTCA
GTTGAAACTCCTACGGGAGGCAGCAGTAGGGAATCTTCCACAATGGACGAAAGTCTGATGGAGCAACGCCGCGTGAGTGAAGAAGGGTTTCGGCTCGTAAAGCTCTGTTGGTAGTGAAGAAAGATAGAGGTAGTAGCTGGCCTTTATTTGACGGTAATTACTTAGAAAGTCACGGCTAACTACGTGCCAGCAGCCGCGGTAATACGTAGGTGGCAAGCGTTGTCCGGATTTATTGGGCGTAAAGCGAGTGCAGGCGGTTCAATAAGTCTGATGTGAAAGCCTTCGGCTCAACCGGAGAGGA
+
CGGGGGGGGGGGGGGGGGGGGEFGGGEFGGGGGGGGGGGGGGGGGGGGGGGGGFGGGGGGGGGGGGFCFGGGGGGGEFGGGGGDGGGCGGGGGGGGGGGGGGGFGGGGGGF?FFFGGGGCFGGGGCEFGGGGCFCGGGGGGFGGFGGGGGGGGGGGGCGFFFGGFFFFGGFGDGGGGEFEGGGGGFFDEFFGGGCG>:CCDEFCCFGGFEFGCFFGGCGG5C5FFEGD78*:CFGGF<DDGGFGFFFGFGFFFFBB@<>9>FBFFFFFFB?**9=<:99?:?<??<>?2837?29>7####
@M05025:18:000000000-B3NL5:1:1101:23922:10099 1:N:0:CACTCA
GTTGAAACTCCTACGGGAGGCAGCAGTGGGGAATATTGCACAATGGGCGCAAGCCTGATGCAGCCATGCCGCGTGTATGAAGAAGGCCTTCGGGTTGTAAAGTACTTTCAGCGAGGAGGAAGGTGTTGTGATTAATAACCGCAGCAATTGACGTTACTCGCAGAAGAAGCACCGGCTAACTCCGTGCCAGCAGCCGCGGTAATACGGAGGGTGCAAGCGTTAATCGGAATTACTGGGCGTAAAGCGCACGCAGGCGGTCTGTCAAGTCGGAGGTGAAATCCCCGGGCTCACCCTGGGCTGG
+
CFFGGGGGFFFFGGCFEGGDGGCFFFEFGGDGFGFGGGGGGGFGGF<FCEEGEGGGGGG9FGFGGGG<FCCFF==?CFEFGCCFCFGGFCFGGEFCGGGDGFEAFGGGGGCFE7:FG7CEEFGGDEEEFGGG9,,7A?DFEG>=FFFG9>FE7@FCGFGGG:FCEGGF7>CFDGDE5EC>EGGG@CGGFGGFGGFDGGEGEEFFGFE=CEG8ECEFG5/:*:CCAFD5*3CFFGG4DGG))7/:?D35395)5756377CF7*742=A.3>)70)674460::11(2(())(.(,6<####
@M05025:18:000000000-B3NL5:1:1101:8126:10152 1:N:0:CACTCA
GTTGAAACTCCTACGGGAGGCAGCAGTGGGGAATATTGCACAATGGGGGAAACCCTGATGCAGCGACGCCGCGTGAGCGATGAAGTATTTCGGTATGTAAAGCTCTATCAGCAGGGAAGAATTAAGACGGTACCTGACTAAGAAGCACCGGCTAAATACGTGCCAGCAGCCGCGGTAATACGTATGGTGCAAGCGTTATCCGGATTTACTGGGTGTAAAGGGAGCGTAGACGGAGAGGCAAGTCTGATGTGAAAACCCGGGGCTCAACCCCGGGACTGCATTGGAAACTGTTTTTCTGGAA
+
CGGGGGGGGGGGGGGGGGGGGGGGGGFGGGGGGGGGGGGGGGFGGGGGGGGGGGGGGGGGGGGGGGGGGGGGGGGGGGGGGGGGGGGGGGGGGGGGGGGGGGGGGGGGGGGGGGGGGGGGDDFGGGGGGGGGGGGGGGGGGGGGGGGGGGGGGGFGGGGGGGGGGGGGGGGGGGGGGGGGGGGGGGGGGGGGGGGGGGGFGGGDGCGGGGGGF?ECFFGGGEFEGEEGDDCGGGGDDGGGFFD7BFFDFGFFFFFF:5:DGGD3><=?FFBEFFFB?::AFFB:BFDFA96<2:?F:####
@M05025:18:000000000-B3NL5:1:1101:9919:10154 1:N:0:CACTCA
GTTGAAACTCCTACGGGAGGCAGCAGTGGGGAATATTGCACAATGGGCGAAAGCCTGATGCAGCGACGCCGCGTGAGGGATGACGGCCTTCGGGTTGTAAACCTCTTTCAGTAGGGAAGAAGCGAAAGTGACGGTACCTGCAGAAGAAGCGCCGGCTAACTACGTGCCAGCAGCCGCGGTAATACGTAGGGCACAAGCGTTATCCGGATTTATTGGGCGTAAAGAGCTCGTAGGCGGTTTGTCGCGTCTGCCGTGAAAGTCCGAGGCTCAACCTCGGATCTGCGGTGGGTACGGGCAGACA
+
CGGGGGGGGGGGGGGGGGGGGGGGGGGGGGGGGGGGGGGGGGGGGGGGGGGGGGGGGGGGGGGGGGGGGGGGGGGGGGGGGGGGGGGGGGGGGGGGGGGGGGGGGGGGGGGGGGGGGGGGGGGGGGGGFGGGGGGGGGGGGGGGGGGGGGGGGGGGGGGGGGGGGGGGGGGGGGGGGGGEGGGGCFCGGGGGGGGGGGGGGGGGGGGGGGGGGGGGGGGGGGDGGGGGGGGGGGGGGDGGGGGGFFFGFGFFFFEFF?FGGGFFB;D:F<FFF@???6?>AAFFF<;BBFF?FFFF(####
@M05025:18:000000000-B3NL5:1:1101:9695:10170 1:N:0:CACTCA
GTTGAAACTCCTACGGGAGGCAGCAGTAGGGAATCTTCCACAATGGACGAAAGTCTGATGGAGCAACGCCGCGTGAGTGAAGAAGGGTTTCGGCTCGTAAAGCTCTGTTGGTAGTGAAGAAAGATAGAGGTAGTAACTGGCCTTTATTTGACGGTAATTACTTAGAAAGTCACGGCTAACTACGTGCCAGCAGCCGCGGTAATACGTAGGTGGCAAGCGTTGTCCGGATTTATTGGGCGTAAAGCGAGTGCAGGCGGTTCAATAAGTCTGATGTGAAAGCCTTCGGCTCAACCGGAGCCAT
+
CGGGGGGGGGGGGGGGGEGGGGGGGGEEGGGGGGGGGGFGFGGGGGGFGGGGGGGGGGGGGDGGGGCGGGGEG>CFGFGAFGFFGGGGGGGGDGFGGCFGGGGGGEFFGGGCFGEEFAFGGGGFFGGGGGGGEFGGGGGCGGGGGGGFFAFGGGGGGGGGADFFD;@FFFFGGGGGGGGGGGGGGC8DFGGGGGGEEEEECEGGGGAFGGGGGGGGGGEG=7ECGED7EGGGFGGGFGGGGGGDFF577FBFF>B>E>7DFGFF6AFA?<6@FFFFFABB?03??:>6:<2?BB>3,####
@M05025:18:000000000-B3NL5:1:1101:25058:10194 1:N:0:CACTCA
GTTGAAACTCCTACGGGAGGCAGCAGTAGGGAATCTTCCACAATGGACGAAAGTCTGATGGAGCAACGCCGCGTGAGTGAAGAAGGGTTTCGGCTCGTAAAGCTCTGTTGGTAGTGAAGAAAGATAGAGGTAGTAACTGGCCTTTATTTGACGGTAATTACTTAGAAAGTCACGGCTAACTACGTGCCAGCAGCCGCGGTAATACGTAGGTGGCAAGCGTTGTCCGGATTTATTGGGCGTAAAGCGAGTGCAGGCGGTTCAATAAGTCTGATGTGAAAGCCTTCGGCTCAACCGGAGAGTT
+
CGGGGGGGGGGGGGGGGGGGGGGGGGGGGGGGGGGGGGGGGGGGGGGGGGGGGGGGGGGGGGGGGGGGGGGGGGGGGGGGGGGGGGGGGGGGGGGGGGGGGGGGFGGGGGGGGEFGFGGGGGGFGGGGGGGGGGGGGGFGGFGGGGGGGGGGGGGGGGGGGGGGGFFGGGGFGGGGGGGGGGGGGGGGGGGGGGGGGGGGG5CGGGGFCDFGGFGGGGG5CEGFCGG=>DC7FFGGFD5<<DDFFF:<:FFFF@BFE5;CGGF4?<648>??=7@>A9>B??><BB9:???F:9>6(####
@M05025:18:000000000-B3NL5:1:1101:15427:10198 1:N:0:CACTCA
GTTGAAACTCCTACGGGAGGCAGCAGTGGGGAATATTGGACAATGGGCGAAAGCCTGATCCAGCCATGCCGCGTGTGTGAAGAAGGTCTTCGGATTGTAAAGCACTTTAAGTTGGGAGGAAGGGCATTAACCTAATACGTTAGTGTTTTGACGTTACCGACAGAATAAGCACCGGCTAACTTCGTGCCAGCAGCCGCGGTAATACGAAGGGTGCAAGCGTTAATCGGAATTACTGGGCGTAAAGCGCGCGTAGGTGGTTCGTTAAGTTGGATGTGAAAGCCCCGGGCTCAACCTGGGCTCG
+
CGGGGGGGGGGGGGGGGGGDGGGGGGGGGGGGGGGGGGGGGGGGGGGGGGGGGGGGGGGGGGGGGGGGGGGGGGGGGGGGGGGGGGGGGGGGGGGGGGGGGGGGGGGGGGGGGGGGGGGGGGGGGGGGGGGGGGGFGGGGGGGGGGGGGGGGGGGGGGGDGGGGGGGGGGGGGGGGGGGGGGGGGGGGGGGGFGGGGDEEGGGGGGDGGGGGGGGGGGGGGGDFGGGGGGGGGGGCFGGGGDGGF>>DFGFFF@B?FFF77C?5FAF292????FA9A412:?139>BF?71:37?<####
@M05025:18:000000000-B3NL5:1:1101:7878:10209 1:N:0:CACTCA
GTTGAAACTCCTACGGGAGGCAGCAGTGGGGAATATTGCACAATGGGGGAAACCCTGATGCAGCGACGCCGCGTGAAGGAAGAAGTATCTCGGTATGTAAACTTCTATCAGCAGGGAAGAAAATGACGGTACCTGACTAAGAAGCCCCGGCTAACTACGTGCCAGCAGCCGCGGTAATACGTAGGGGGCAAGCGTTATCCGGATTTACTGGGTGTAAAGGGAGCGTAGACGGAAGAGCAAGTCTGATGTGAAAGGCTGGGGCTTAACCCCAGGACTGCATTGGAAACTGTTTTTCTATGGC
+
CGGGGGGGGGGGGGGEGGGGGGGGGGGGGGGGGGGGGGGGGGGGGGGGGGGGGGGGGGGGGGGGGGGGGGGGGGG>GGGGGGGFGFFGGGGGGGGGGGGGGGGGGGGGGGGGGGGGGGGGGGGGGGGGGGGGGGFFGGGGGGGGGFFFGGGGGGGGGGGGGGGGGGGGGGGGGGCGGFGGGGGGGG>EGGFGGGGCEGGGEECEEDFDFGFF7CEGGGGG=EEGEGGGGGGGGDDCFGG4FDFGFFFFFGFFFFFFFFBG3DBF?AFFFFFFFFFF::2<2>:<A>F>A<<)447A4####
@M05025:18:000000000-B3NL5:1:1101:19919:10235 1:N:0:CACTCA
GTTGAAACTCCTACGGGAGGCAGCAGTAGGGAATCTTCCACAATGGACGAAAGTCTGATGGAGCAACGCCGCGTGAGTGAAGAAGGGTTTCGGCTCGTAAAGCTCTGTTGGTAGTGAAGAAAGATAGAGGTAGTAACTGGCCTTTATTTGACGGTAATTACTTAGAAAGTCACGGCTAACTACGTGCCAGCAGCCGCGGTAATACGTAGGTGGCAAGCGTTGTCCGGATTTATTGGGCGTAAAGCGAGTGGAGGCGGTTCAATAAGTCTGATGTGAAAGCCTTCGGCTCAACCGGAGCGGT
+
CGGGGGGGGGGGGGGGGGGGGGGGGGGGGGGGGGGGGGGGGGGGGGGGGGGGGGGGGGGGGGGGGGGGGGGGGGGGGGGGGGGGGGGGGGGGGGGGGGGGGGGGGGGFFFGGGGGGGFGGGGGGGGGGGGGGGGGGGGGGGGGGGGGGGGGGGGGGGGGGGFFGGGGGGGGGGGGGGGGGGGEGGGGGGGGGGGGGGGGGGGGGGGEGGGGGGGGGGGGEGGGGGEGEGDFG=FGGGFDDDGFF8>:D@FFFFFFFFB7DFFFFFFFFBBFFFFF:A>B?B?B26696??B::BFF9####
@M05025:18:000000000-B3NL5:1:1101:11047:10260 1:N:0:CACTCA
GTTGAAACTCCTACGGGAGGCAGCAGTAGGGAATTTTCGTCAATGGGGGAAACCCTGAACGAGCAATGCCGCGTGAGTGAAGAAGGTCTTCGGATCGTAAAGCTCTGTTGTAAGTGAAGAACGGCTCATAGAGGAAATGCTATGGGAGTGACGGTAGCTTACCAGAAAGCCACGGCTAACTACGTGCCAGCAGCCGCGGTCATACGTAGGTGGCCAGCGCTATCCGGAATCATTGGGCGTACAGGGTGCGTAGGTGGCGTACTAAGTCTGTAGGAAAAGGCAATGGCTCAAGCATTGGCCG
+
<FGGGDEF@CEFGCFGEG@CC;FC@EEEFEGGGGGDFGGFGDEFFEDFE78EG,@FEGGCECGC@FFGGAGGDGGD7CEF?EE=FGGG9EF<:=FGGGG<<?E5=FCF<EFEEFFEFGDGGCE7F+=EAD@?5F8A,???<5@,:D<>:DB>F:FG@FCCA::=@><C@,>>>C8ECCFGGGGEF8>:,DCEFF51*4::*3+1CC+3**10:**=**=*1*:6<=52:CCF*:C>FDG5D5<FF>53>C)5)09255BD<>F=6:9AFAB=@**68:0?:?123((43,.,51<2,####
@M05025:18:000000000-B3NL5:1:1101:4323:10265 1:N:0:CACTCA
GTTGAAACTCCTACGGGAGGCAGCAGTGGGGAATATTGCACAATGGGGGAAACCCTGATGCAGCGACGCCGCGTGAAGGAAGAAGTATCTCGGTATGTAAACTTCTATCAGCAGGGAAGAAAATGACGGTACCTGACTAAGAAGCCCCGGCTAACTACGTGCCAGCAGCCGCGGTAATACGTAGGGGGCAAGCGTTATCCGGATTTACTGGGTGTAAAGGGAGCGTAGACGGAAGAGCAAGTCTGATGTGAAAGGCTGGGGCTTAACCCCAGGACTGCATTGGAAACTGTTTTTCTAATAG
+
CGGGGGGGGGGGGGGGGGGGGGGGGGEFGGGGGGGGGGGGGGGGGGGGGGGGGGGGGGGGGGGGGGGGGGGGGGGGGGGGGGGGGGGGGDGGGGGGGGGGGGGGGGGGGGGGGGGGGGGGGGGGGGGGGGGGGGGGGF9FGGGGGGGGGGGGGGGGGGGGGGGGGGGGFGGGGGECEGGGGGFGDGGGGGGGGGGDEGCFEGGGGGGGGGGCFEGFGGGGGGGGGGGGGGGGGGGGGGGGGFFFFFFGFGFFFFFFFF@DGGB>?AFD4,>EFFFB?:A46?FFB<BFB6:<??BA4####
@M05025:18:000000000-B3NL5:1:1101:7174:10277 1:N:0:CACTCA
GTTGAAACTCCTACGGGAGGCAGCAGTGGGGAATATTGCACAATGGGGGAAACCCTGATGCAGCGACGCCGCGTGAAGGAAGAAGTATTTCGGTATGTAAACTTCTATCAGCAGGGAAGAAAATGACGGTACCTGACTAAGAAGCCCCGGCTAACTACGTGCCAGCAGCCGCGGTAATACGTAGGGGGCAAGCGTTATCCGGATTTACTGGGTGTAAAGGGAGCGTAGACGGCATGGCAAGTCTGGTGTGAAAGGCAGGGGCTCAACCCCTGGACTGCATTGGAAACTGTCAGGCTGCTCG
+
CGGGGGGGGGGGGGGGGGGGGGGGGGGGGGGGGGGGGGGGGGGGGGGGGGGGGGGGGGGGGGGGGGGGGGGGGGGGGGGGGGGGGGGGGGGGGGGGGGGGGGGGGGGGGGGGGGGGGGGGGGGGGGGGGGGGGGGGGGGGGGGGGGGGGGGGGGGGGGGGGGGGGGGGGGGGGGGGGGGGGGFGGGGGGGGGGGGGGGGGGGCCGGGGGGGGFGGGGGGGGGGGGGGGGGGGGGGGGGGFGGFGFFFGFGFFFFFFFFEGGGFFFFF?FFFFF>FFFFFFFFFFFFFFFFBFF?FFF####
@M05025:18:000000000-B3NL5:1:1101:4133:10340 1:N:0:CACTCA
GTTGAAACTCCTACGGGAGGCAGCAGTAGGGAATCTTCCACAATGGGCGCAAGCCTGATGGAGCAACACCGCGTGAGTGAAGAAGGGTTTCGGCTCGTAAAGCTCTGTTGTTGGAGAAGAACGTGCGTGAGAGTAACTGTTCACGCAGTGACGGTATCCAACCAGAAAGTCACGGCTAACTACGTGCCAGCAGCCGCGGTAATACGTAGGTGGCAAGCGTTGTCCGGATTTATTGGGCGTAAAGCGAGTGCAGGCGGTTCAATAAGTCTGATGTGAAAGCCTTCGGCTCAACCGGAGCCAA
+
CGGGGGGGGGGGGGGGGGGGGGGGGGGGGGGGGGGGGGGGGGGGGGGGGGGGGGGGGGGGGGGGGGGGGGGGGGGGGGGGGGGGGGGGGGGGGGGGGGGGGGGGGGGGGGGGGGGGGGGGGGGGGGGFGGGGGGGGGGGGGGGGGGGGGGGGGGGGGGGGGGGGGGGGGGGGGGGGGGGGGGGGGCGGGGGGGGGEGGGGGGGGGGGGGGGGGGGGGGGGGGGGGGGGDCFGGGGFFFGGGGGGFFFGFG??FFFFFEBDGGFFFFFFFFFFFFFFFFF?B:)8027:?D?B<BFF6####
@M05025:18:000000000-B3NL5:1:1101:26489:10355 1:N:0:CACTCA
GTTGAAACTCCTACGGGAGGCAGCAGTGGGGAATATTGGACAATGGGCGCAAGCCTGATCCAGCCATACCGCGTGGGTGAAGAAGGCCTTCGGGTTGTAAAGCCCTTTTGTTGGGAAAGAAATCCAGCCGGCTAATACCTGGTTGGGATGACGGTACCCAAAGAATAAGCACCGGCTAACTTCGTGCCAGCAGCCCCGGTAATACGAAGGGTGCAAGCGTTACTCGGAATTACTGGGCGTAAAGCGTGCGTAGGTGGTTATTTAAGTCCGTTGGGAAAGCCCTGTGCTCAACCTGGGGAGT
+
CG9FGGGFGFFGGFCED;FGEGGGGGGGGGGGEGFGGGGGGGEFGFAAFGGGEFFFFFCEFCEGGGFGG@EDDCEEE@BFFEFFGGCFGFDGGD=7BFGGDACGCFGGFFGGGGCEFEFGGC,CEDCE@FC:+CD,,B<<FCFGEGECECFACC<BFFGGFCBF7:FFFCFC@EDGGG6,5@,CDGE5BC*6<FF**4**3=<7+1/3*:C8:C?<+*2AEGG?CE*:*>FGGGGG/9>)9<>**0)975.58:B<)85CGG4@4)/.*,<F.)0,4(8(481:).).6>>03>(81####
@M05025:18:000000000-B3NL5:1:1101:21040:10377 1:N:0:CACTCA
GTTGAAACTCCTACGGGAGGCAGCAGTGGGGAATATTGCACAATGGGGGAAACCCTGATGCAGCGACGCCGCGTGAGTGATGAAGTATTTCGGTATGTAAAGCTCTATCAGCAGGGAAGAAAATGGCGGTACCTGACTAAGAAGCACCGGCTAAATACGTGCCAGCAGCCGCGGTAATACGTATGGTGCAAGCGTTATCCGGATTTACTGGGTGTAAAGGGAGCGTAGACGGAGAGGCAAGTCTGATGTGAAAACCCGGGGCTCAACCCCGGGACTGCATTGGAAACTGTTTTTCTAAGCC
+
CGGGGGGGGGGGGGGGGGGGGGGGGGGGGGDGGGGGGGGGGGGGGGGGGGGGGGGGGGGGGGGGGGGGGGGGGGGGGGGGGGGGGFFGGGGGGGGGGGGGGGGGGGGGGGGGGGGGGGGGGGGGGGGGGGGGGGGGGGGGGGGGGFGGGGGGGCGGGGGGG>FGGGGGGGGGGGGGEGFGGGGGGGGGGGGGGEGGGGGGGGGGGGGGGFGGGGGGGGGGGGEGGGGGGGDGGGC5DGDGGGGGFFFGFGFFFBF?BFDGGGFFF<::EFFFFBE7?B><BFFFF>FFF6:A?BBF)####
@M05025:18:000000000-B3NL5:1:1101:24631:10383 1:N:0:CACTCA
GTTGAAACTCCTACGGGAGGCAGCAGTGAGGAATATTGGTCAATGGGAGAGATCCTGAACCAGCCAAGCCGCGTGAGGGAAGACGGCCCTATGGGTTGTAAACCTCTTTTGTCGGAGAACAAAACCCGGGACGTGTCCCGGACTGCGTGTATCCGAAGAAAAAGCATCGGCTAACTCCGTGCTAGCAGCCGCGGTAATACGGAGGATGCGAGCGTTATCCGGATTTATTGGGTTTAAAGGGTGCGTAGGCGGTCCGTTAAGTCAGCGGTAAAATTGCGGGGCTCAACCCCGCCGACCGACT
+
CGGGGGGGGGGGGGGGGGGGGGGGGGGGGGGGGGGGGGGGGGGGGGGGGGGGGGGGGGGGGGGGGGGGGGGGGGGGGGGGGGGGGGGGGGGGGGGGGGGGGGGGGGGGGGGGGGGGGGGGGGGGGGGGGG7BF>+@FGGGD+CEFC>FFGFEFAEGG7F@GGGD,:,2CCGEC@8,<BE:>CECACCCC8:EC5BE89+<A58C=50<ACCEGEGGEGGFG=*/:99E7DD4C*5DGFGGDFDD575776>7>>57F?BC*09?F7D0)2<?*6<>28;>F6(,82:<<69(3(-(-####
@M05025:18:000000000-B3NL5:1:1101:11021:10402 1:N:0:CACTCA
GTTGAAACTCCTACGGGAGGCAGCAGTAGGGAATCTTCCACAATGGACGAAAGTCTGATGAAGCAACGCCGCGTGAGTGAAGAAGGGTTTCGGCTCGTAAAGCTCTGTTGGTAGTGAAGAAAGATAGAGGTAGTAACTGGCCTTTATTTGACGGTAATTACTTAGAAAGTCACGGCTAACTACGTGCCAGCAGCCGCGGTAATACGTAGGTGGCAAGCGTTGTCCGGATTTATTGGGCGTAAAGCGAGTGCAGGCGGTTCAATAAGTCTGATGTGAAAGCCTTCGGCTCAACCGGAGGCTA
+
CGGGGGGGGGGFGGGGGGGGGGGGGGGGGGGGCGGGGGGGGGGGGGGGGGGFGGGGGGGGGGGGGGGGGGGGGEFGGGGGGGGGGGGGGGGGGGGGGGGGGGGGGGGGGGGGFFGGGFGGGGGDCEGGGGGGGGGGGGFFFGGGGGGGGFFGGGGGGGGGCGGGGGGFGGGGGGEGGGGGGGGGGGGGGGGGGGCGGGGGGGGGGGGGC5CEFGGG55CCEGGGGGGDGDGGGGGGFGGD<DCGFFFGFGFFFFFFF<35DFFFFAF2@AFFFFF>A6A0:BA<?<BF:<B:7;612####
@M05025:18:000000000-B3NL5:1:1101:14610:10407 1:N:0:CACTCA
GTTGAAACTCCTACGGGAGGCAGCAGTAGGGAATCTTCCACAATGGACGAAAGTCTGATGGAGCAACGCCGCGTGAGTGAAGAAGGGTTTCGGCTCGTAAAGCTCTGTTGGTAGTGAAGAAAGATAGAGGTAGTAACTGGCCTTTATTTGACGGTAATTACTTAGAAAGTCACGGCTAACTACGTGCCAGCAGCCGCGGTAATACGTAGGTGGCAAGAGTTGTCCGGATTTATTGGGCGTAAAGCGAGTGCAGGCGGTTCAATAAGTCTGATGTGAAAGCCTTCGGCTCAACCGGAGGGCT
+
CGGGGGGGGGGGGFGGGGGGGGGGGGFGGGGGGGGGGGGGFGGGGGGGGGGGGGGFGGGGGGGGGGGGGGGGGGGGGGGGGGGGGGGGGGGGGGGGGGGGGGFGGGGFGGGFFGEGGGGGGGGGEFGGGGGGGGGGGGCFGGGGGGGCEFGGGGGGGGCFFFFGGGGGGGGGGGGGGGFFFCGEGGGFGGGGGGFGGGGGGGFGGGFGGGGGGGGGG*AFCGGFC5:C5CGFG=7CGGGDDGFGBEBGFFF=B5)7B5)9C>FFFFFFFA@?FFFAB<)4(5.,8?0:?BBF47992####
@M05025:18:000000000-B3NL5:1:1101:14822:10455 1:N:0:CACTCA
GTTGAAACTCCTACGGGAGGCAGCAGTGGGGAATATTGCACAATGGAGGAAACTCTGATGCAGCGACGCCGCGTGAAGGAAGAAGTATCTCGGTATGGAAACTTCTATCAGCAGGGAAGAAAATGACGGTACCTGACTAAGAAGCCCCGGCTAACTACGTGCCAGCAGCCGCGGTAATACGTAGGGGGCAAGCGTTATCCGGATTTACTGGGTGTAAAGGGAGCGTAGACGGACGGGCAAGTCTGATGTGAAAGCCCGGGGCTTAACCCCGGGACTGCATTGGAAACTGTCCATCTTCGCC
+
CGGGGGGGGGGGGGGGGGGGGGGGGGFGGGGGGGGGGGGGGGGGGGGGGGGGGGGGGGGGGGGGGGGGGGGGGGGDGGGGGGGGGGGGGGGGGGGGGGGGGGGGGGGGGGGGGGGGGGGGGGGGGGGGGGGGGGGGGGGGGGGGGGGGGGGGGGGGGGEFGGGGGGGGGGGGGGGDGGGGGGGGGGGGGGGGGGGGGGGGEEGGGGGGGGGGFGGGGGGGGDGGGGGGGGGGGGGGGGGGGGGGFFFGFGFBFFFBF:BDCCEFFBF<FBFFFFFFFF>4A>>B9A?BFDFFAB44<####
@M05025:18:000000000-B3NL5:1:1101:16327:10455 1:N:0:CACTCA
GTTGAAACTCCTACGGGAGGCAGCAGTAGGGAATCTTCCACAATGGACGAAAGTCTGATGGAGCAACGCCGCGTGAGTGAAGAAGGGTTTCGGCTCGTAAAGCTCTGTTGGTAGTGAAGAAAGATAGAGGTAGTAACTGGCCTTTATTTGACGGTAATTACTTAGAAAGTCACGGCTAACTACGTGCCAGCAGCCGCGGTAATACGTAGGTGGCAAGCGTTGTCCGGATTTATTGGGCGTAAAGCGAGTGCAGGCGGTTCAATAAGTCTGATGTGAAAGCCTTCGGCTCAACCGGAGTGGT
+
CGGGGGGGGGGGGGGGGGGGGGGGGGGGGGGGGGGGGGGGGGGGGGGGGGGGGGGGGGGGGGGGGGGGGGGGGGGGGGGGGGGGGGGGGGGGGGGGGGGGGGGGGGGGGGGGGGGGGGGGGGGGGGGGGGGGGGGGGGGGGGGGGGGGGGGGGGGGGGGGFGGGGGGGGGGGGGGGGGGGGGGGGFGGGGGGGGGGGGCEGGGGGGFGGGGGGGGGGGGEEGGGGGGGGGGGGGGGGFDGGGFGFF>GFGFFFFFFE@FCDGFFFFFFFAFFF47:<AF?F:>7:?1(3<<?:>>6,####
@M05025:18:000000000-B3NL5:1:1101:13671:10496 1:N:0:CACTCA
GTTGAAACTCCTACGGGAGGCAGCAGTAGGGAATCTTCCACAATGGACGAAAGTCTGATGGAGCAACGCCGCGTGAGTGAAGAAGGGTTTCGGCTCGTAAAGCTCTGTTGGTAGTGAAGAAAGATAGAGGTAGTAACTGGCCTTTATTTGACGGTAATTACTTAGAAAGTCACGGCTAACTACGTGCCAGCAGCCGCGGTAATACGTAGGTGGCAAGCGTTGTCCGGATTTATTGGGCGTAAAGCGAGTGCAGGCGGTTCAATAAGTCTGATGTGAAAGCCTTCGGCTCAACCGGAGCCCC
+
CGGGGGGGGGGGGGGGGGGGGGGGGGGGGGGGGGGGGGGGGGGGGGGGGGGGGFGGGGGGFGGGGGGGGGGGGGGGGGGGGGGGGGGFFGGGGGGGEGGGGGGGGGGGGGGGGGGGGGGGGGGDFGGGGGGGGGGFGGGGGGGGGGGGGGGGGGGGGGGGGGGGGGFGGGGGGGDGGDCFFGGEGGGGGGGDGGGEGGGGGGGGGG,CGEGGGGGGGGGGCEGGFEGE57CCGFGDGGGGDD<CFB59@GFFFFF>>)79DGF?F>FAFAFFFFFA<<AF0?FFB01?0<>BF669-####
@M05025:18:000000000-B3NL5:1:1101:24936:10507 1:N:0:CACTCA
GTTGAAACTCCTACGGGAGGCAGCAGTGGGGAATATTGGACAATGGGCGCAAGCCTGATCCAGCCATACCGCGTGGGTGAAGAAGGCCTTCGGGTTGTAAAGCCCTTTTGTTGGGAAAGAAATCCAGCCGGCTAATACCTGGTTGGGATGACGGTACCCAAAGAATAAGCACCGGCTAACTTCGTGCCAGCAGCCGCGGTAATACGAAGGGTGCAAGCGTTACTCGGAATTACTGGGCGTAAAGCGTGCGTAGGTGGTTATTTAAGTCCGTTGTGAAAGCCCTGGGCTCAACCTGGGACGT
+
CGGGGGGGGGGGGGGGGGGGGGGGGGGGGGGGGGGGGGGGGGGGGGGGGGGGGGGGGGGGGGGGGGGGGGGGGGGGGGGGGGGGGGGGGGGGGGGGGGGGGGGGGGGGGGGGGGGGGGGGGGGGGGGGGGGGGGGGGGGGGFGGGGGGGEGGGGGGGGGGGGGGGGGGFGGGGGGGGGGGGGGGGGDGFGGGGGGGGGGGGGGGGGFFGGGGGGG7EFGGGGGGGGGGGGGGGGGGGGGGGD<FFE@CED<BFF88>7@FGGFFF<FFFBFF3<BFD>A?7<?<?66?BFFBFFF::####
@M05025:18:000000000-B3NL5:1:1101:12168:10516 1:N:0:CACTCA
GTTGAAACTCCTACGGGAGGCAGCAGTGGGGAATATTGCACAATGGGCGAAAGCCTGATGCAGCGACGCCGCGTGAGGGATGACGGCCTTCGGGTTGTAAACCTCTTTCAGTAGGGAAGAAGCGAAAGTGACGGTACCTGCAGAAGAAGCGCCGGCTAACTACGTGCCAGCAGCCGCGGTAATACGTAGGGCGCAAGCGTTATCCGGATTTATTGGGCGTAAAGAGCTCGTAGGCGGTTTGTCGCGTCTGCCGTGAAAGTCCGAGGCTCAACCTCGGATCTGCGGTGGGTACGGGCAGGGG
+
CGGGGGGGGGGGGGGGGGGGGGGGGGGGGGGGGGGGGGGGGGGGGGGGGGGGGGGGGGGGGGGGGGGGGGGGGGGGGGGGGGGGGGGGGGGGGGGGGGGGGGGGGGGGGGGGGGGGGGGGGGGGGGDGGGGGGGGGGGGGGGGGGGGGGGGGGGGGGGGGGGGGGGGGGGGGGGGGGGGGGGGGGGFGGGGGGGGGGGGGGGGGGGGGCEFGGCFGGGGDGGGFFGGGGGGGGGGGG<3CGGGGFFFGFGFFFFF?FFFGGFFFFFFBFFFFFFFFFB60A>FBF?FFBFA>:9>F(####
@M05025:18:000000000-B3NL5:1:1101:11742:10570 1:N:0:CACTCA
GTTGAAACTCCTACGGGAGGCAGCAGTGGGGAATATTGCACAATGGGGGAAACCCTGATGCAGCGACGCCGCGTGAAGGAAGAAGTATCTCGGTATGTAAACTTCTATCAGCAGGGAAGAAAATGACGGTACCTGACTAAGAAGCCCCGGCTAACTACGTGCCAGCAGCCGCGGTAATACGTAGGGGGCAAGCGTTATCCGGATTTACTGGGTGTAAAGGGAGCGTAGACGGAAGAGCAAGTCTGATGTGAAAGGCTGGGGCTTAACCCCGGGACTGCATTGGAAACTGTTTTTCTAACTG
+
CGGGGGGGGGGGGGGGGGGGGGGGGGFGGGGGGGGGGGGGGGGGGGGGGGGGGGGGGGGGGGGGGGGGGGGGGGGGGGGGGGGGGGGGGGGGGGGGGGGGGGGGGGGGGGGGGGGGGGGGGGGGGGFGGGGGGGGGGGGGGGGGGGGGGGGGGGGGGFGGFGGGGGGGGGGGGGGGGGGGG@9BFEGGGGGGGGGGGGGGGGGGDGGGGGGGFEGGGEGGGGGGGGGGGGGGGDGGGFGGGGFGBFFGFGFFFFFFFF@DGGBF@AF4@BE@B:5?FFFF<BF<AAB<BA9<:<?A)####
@M05025:18:000000000-B3NL5:1:1101:4933:10572 1:N:0:CACTCA
GTTGAAACTCCTACGGGAGGCAGCAGTGGGGAATATTGGACAATGGGCGCAAGCCTGATCCAGCCATACCGCGTGGGTGAAGAAGGCCTTCGGGTTGTAAAGCCCTTTTGTTGGGAAAGAAATCCAGCTGGCTAATACCCGGTTGGGATGACGGTACCCAAAGAATAAGCACCGGCTAACTTCGTGCCAGCAGCCGCGGTAATACGAAGGGTGCAAGCGTTACTCGGAATTACTGGGCGTAAAGCGTGCGTAGGTGGTCGTTTAAGTCCGTTGTGAAAGCCCTGGGCTCAACCTGGGGCTT
+
CGFFGCEF<CC@FC@;C7FDCCEEF<CFFGGGEF<EFFECFFGFGFFGGGG7FGFFEFGGGGGGFD9FEFGGGBCCEGGCGGAEFDDFGFFDEGGDFGGGGGGGGGG?FFEAFCCFFGGGGGDFCFFFG8=FFFGFGGGGGGEEGGGFFGGCCCFGG9><FFGFGGCE9F:,DEEG>EGFFCGGAEEFEFFGGDFB5*=?CGGFFFDG==EECCE?GCCG5*/:EEGCECDGFF:C4CDGDDC7@:7C>DE35@FFFF?5/<>50-7)92>?EDE9:26:4:?06??042<<2:?<:####
@M05025:18:000000000-B3NL5:1:1101:10378:10587 1:N:0:CACTCA
GTTGAAACTCCTACGGGAGGCAGCAGTGGGGAGTATTGGACAATGGGCGCAAGCCTGATCCAGCCATGCCGCATGAGTGATGAAGGCCTTAGGGTTGTAAAGCTCTTTTGTCCGGGACGATAATGACGGTACCGGAAGAATAAGCCCCGGCTAACTTCGTGCCAGCAGCCGCGGTAATACGAAGGGGGCTAGCGTTGCTCGGAATCACTGGGCGTAAAGGGCGCGTAGGCGGCCGATTAAGTCGGGGGTGAAAGCCTGTGGCTCAACCACAGAATTGCCTTCGATACTGGTTGGCTTGTCA
+
CGGGGGGGGGGGGGGGGGGGGGGGGGGGGGGGGGGGGGGGGFFFFGGGGGGGGGGGGGGGGGGGGGGGGGGGGGGGGGGGGGGGGGGGGGGGGGGGGGGGGGGGGGGGGGGGGGGGGGGGGGGGGGGGGGGGGGGGGGGGGGGGGGGGGGGGGGGGGGGGGGGGGGGGGGGGGGGGGGGGGFGGGGGGCGGFGGEGGGFFEGGGGGGGGGGGGGGGGGGGGGGDEGGGDGGGGGGGGGGGGGGGE3<<DGFFFFFFFFFGGG>?F<F0;?>F@:?>?F<BFDFFB?B<AFFF?B?B(####
@M05025:18:000000000-B3NL5:1:1101:28558:10618 1:N:0:CACTCA
GTTGAAACTCCTACGGGAGGCAGCAGTGGGGAATATTGGACAATGGGCGCAAGCCTGATCCAGCCATGCCGCGTGAGTGATGAAGGCCTTAGGGTTGTAAAGCTCTTTCACCGGAGAAGATAATGACGGTATCCGGAGAAGAAGCCCCGGCTAACTTCGTGCCAGCAGCCGCGGTAATACGAAGGGGGCTAGCGTTGTTCGGAATTACTGGGCGTAAAGCGCACGCAGGCGGTCTGTCAAGTCGGATGTGAAATCCCCGGGCTCAACCTGGGAACTGCATCCGAAACTGGCAGGCTAAAGA
+
CGGGGGGGGGGGGGGGGGGGGGGGGGGGGGGGGGGCFGGGGGGGGGGGGGGGGGGGGGGGGGGGGGGGGECFGGGGGGGGGGGGGGGGGGGFGGGGGGGGGGGGGGGGGGGGGDFGEGGGGGGGGGGGGGGGGGGGGGDGGGGGGGGGGGGGGCGG9BEGGGGGGGGGGGGGCEGGGGGGGFGGGGEGGDFGGGGGGCFGGGGGGGGGGGGCFGGGGDGGGGGGDGGG5CGDGGGGGGGGGGGGFBFGFGF?=FF(9;DDGGEF?<FFFFF@4?@?DBFFFFFBB>FFA4:B06>0,####
@M05025:18:000000000-B3NL5:1:1101:11224:10619 1:N:0:CACTCA
GTTGAAACTCCTACGGGAGGCAGCAGTGGGGAATTTTGGACAATGGGCGCAAGCCTGATCCAGCAATGCCGCGTGCAGGAAGAAGGCCTTCGGGTTGTAAACTGCTTTTGTCAGGGAAGAAATCTTCTGGGCTAATACCCCGGGAGGATGACGGTACCTGAAGAATAAGCACCGGCTAACTACGTGACAGCAGCCGCGGTAATACGTAGGGTGCGAGCGTTAATCGGAATTACTGGGCGTAAAGCGTGCGCAGGCGGTTATGTAAGACAGATGTGAAATCCCCGGGCTCAACCTGGGGCGG
+
CGGGGGGGGGGGGGGGGGGGGGGGGGGGGGGGGGGGGGGGGGGGGGGGGGGGGGGGGGGGGGGGGGGGGGGGGGGGGGGGGGGGGGGGGGGGGGGGGGGGGGGGGGGGGGGGGGGGGGGGGFGGGGGGGGGGGGGGGGFGGGGGGGGGGGGGGGGGGGGGGGGGGGGGGGGGGGGGGCGGGGGGFGGGGFGGGGGGGGGGEGGGGGGGGGGGGGGGGCE=EGGGGGDCEGGGGGGGGGGGGGGCFF@:DGDFFEFFFFF:G>=F99FDF?4FF9*:A<A>B?8>B009??BB??FB?####
@M05025:18:000000000-B3NL5:1:1101:28469:10621 1:N:0:CACTCA
GTTGAAACTCCTACGGGAGGCAGCAGTAGGGAATCTTCCACAATGGACGAAAGTCTGATGGAACAACGCCGCGTGAGTGAAGAAGGGTTTCGGCTCGTAAAGCTCTGTTGGTAGTGAAGAAAGATAGAGGTAGTAACTGGCCTTTATTTGACGGTAATTACTTAGAAAGTCACGGCTAACTACGTGCCAGCAGCCGCGGTAATACGTAGGTGGCAAGCGTTGTCCGGATTTATTGGGCGTAAAGCGAGTGCAGGCGGTCCAATAAGTCTGATGTGAAAGCCTTCGGCTCAACCGGAGTCCG
+
CCFGDGGGDFGGCDF@CGGGG@CEDEGGCF7FA@<@EF9CCCFFGCGAFGG,CFGFGGGGGG<FFGGGGGGGGGGDEGGGG<FGFDGGGGGGEGGGEC+E<FGFEE?F5EEGAFBF9?,<E8EBGFGEFGGFEGGGGGF<F<=FDF@DFF9=>EFGC<DAFGFGFFGGGFC=EEBCG@CFEG8EGCF5DF>8FFDEGGDECEGGGC:C/AGDGGG6:=>CC52<+:C5=5C7CGGG<7<D5DFF=)7707B=@).4>:570**9B29)0.6B@F6A<)41322)(496623:B>((-####
@M05025:18:000000000-B3NL5:1:1101:4290:10700 1:N:0:CACTCA
GTTGAAACTCCTACGGGAGGCAGCAGTGGGGAATATTGCACAATGGGCGCAAGCCTGATGCAGCGACGCCGCGTGCGGGATGGAGGCCTTCGGGTTGTAAACCGCTTTTGTTCAAGGGCAAGGCACGGCTTCGGGCCGTGTTGAGTGGATTGTTCGAATAAGCACCGGCTAACTACGTGCCAGCAGCCGCGGTAATACGTAGGGTGCGAGCGTTATCTGGATTTATTGGGCGTAAAGGGCTCGTAGGCGGTTCGTCGCGTCCGGTGTGAAAGTCCATCGCCTAACGGTGGATCTGCGGCAG
+
CGGGGGGGGGGGGGGGGGGGGGGGGGGGGGGGGGGGGGGGGGGGGGGGGGGGGGGGGGGGGGGGGGGGGGGGGGGGGGGGGGGGGGGGGGGGGGGGGGGGGGGGGGGGGGGGGGGFGGGGGGGGGGGGGGGGGGGGGGGGGGGFGGGGGGGGGGGGGGGFGGGGGGGGGGDGGGGFGGGGGGGGGGGGGGGGGGGGFGGEGGGGGGGGGGGGGGD5:EGGGGCGGGGCFGGGDGGCFFGGGGGGBFBGFGEFB@F<BDDGDD>E52BFFAFFFFF<BBF6?F0:?B>:BF(5,342(####
@M05025:18:000000000-B3NL5:1:1101:12666:10716 1:N:0:CACTCA
GTTGAAACTCCTACGGGAGGCAGCAGTAGGGAATCTTCCACAATGGACGAAGGTCTGATGGAGCAACGCCGCGTGAGTGAAGAAGGGTTTCGGCTCGTAAAGCTCTGTTGGTAGTGAAGAAAGATAGAGGTAGTAACTGGCCTTTATTTGACGGTAATTACTTAGAAAGTCACGGCTAACTACGTGCCAGCAGCCGCGGTAATACGTAGGTGGCAAGCGTTGTCCGGATTTATTGGGCGTAAAGCGAGTGCAGGCGGTTCAATAAGTCTGATGTGAAAGCCTTCGGCTCAACCGGAACTGT
+
CGGGGGGGGGGGGGGGGGGGGGGGGGGGGGGGGGGGGGGGGGGGGGGGGGGGGGGGGGGGGGGGGGGGGGGGGGGGGGGGGGGGGGGGGGGGGGGGGGGGGGGGGGGGGGGGGGFGGGGGGGGGGGGGGGGGGGGGGGGGFGGGGGGGGGGGGGGGGGGGFGGGGGGGGGFGGGGGGGGGGGGDFGGGGGGGGGGGGGGGGGFGGGFGG5EGGGF?=FGEGGGGGGGGEDGGGGGGGGGGGGFGFE>DFGFFFFF9>>5DGGFFFA?2@BFFFFFFFFFF??AD??B:122?BBB>(####
@M05025:18:000000000-B3NL5:1:1101:27935:10721 1:N:0:CACTCA
GTTGAAACTCCTACGGGAGGCAGCAGTGGGGAATATTGGACAATGGGCGCAAGCCTGATCCAGCCATACCGCGTGGGTGAAGAAGGCCTTCGGGTTGTAAAGCCCTTTCGTTGGGAAAGAAATCCAGCTGGCTAATACCCGGTTGGGATGACGGTACCCAAAGAATAAGCACCGGCTAACTTCGTGCCAGCAGCCGCGGTAATACGAAGGGTGCAAGCGTTACTCGGAATTACTGGGCGTAAAGCGTGCGTAGGTGGTCGTTTAAGTCCGTTGTGAAAGCCCTGGGCTCAACCTGGGCCCA
+
CGGGGGGGGGGGGGGGGGGGGGGGGGEFGGGGGGGGGGGGGGGGGGGGGGGGGGGGGGGGGGGGGGGGGGGGGFGGGGGGGGGGGGGGGGGGGGGGGGGGGGGGGGGGGGCGGGGGGGGGGGGGGGGGGGGGGGGGGGGGGGFGGGGGGGGGGGGGGGGGGGGGGGGGGGGGGGGGGGGGGGGGGGGGGGGGGGGGGGGGGGGGGGGFGGGGGGFGGGGEGGGEGGGGGGGGGGGGGGGGGGGGFDFGEG>EFFFFF3=DDDFFF<8<F?7?EFF>AA><46:B??:82??8:?BBB####
@M05025:18:000000000-B3NL5:1:1101:19555:10765 1:N:0:CACTCA
GTTGAAACTCCTACGGGAGGCAGCAGTAGGGAATTTTCGTCAATGGGGGAAACCCTGAACGAGCAATGCCGCGTGAGTGAAGAAGGTCTTCGGACCGTAAAGCTCTGTTGTAAGTGAAGAACGGCTCATAGAGGAAATGCTATGGGAGTGACGGTAGCTTACCAGAAAGCCACGGCTAACTACGTGCCAGCAGCCGCGGTAATACGTAGGTGGCAAGCGTTATCCGGAATCATTGGGCGTAAAGGGTGCGTAGGTGGCGTACTAAGTATGTAGTAAAAGGCAATGGCTGAACCATTTTGGT
+
CGGGGGGGEGGGGGGGGGGGCGGGGGGGGGGGGFGFGFEFGGGGGGGDEGGFGFGGGFGFGEGGEGGGGGGGGGG7BFFFECFGGGGG<FGGGGGGFFGGGAEFGGFEEFEFEFGFGFGGFFCEEEGGGGGGGB8DFGGFGGGGGGCGGGGGGGGGEGGFGFFCGG7FF:@FFG@EEEGGGGGDGFC5FGFFGGCEGGD**=;9;F+>FD9956CGDFC55:E++:57:FGFDGFDGCGCCC*2=0.939.05>7<@@:9))7=*)9)16==F@FAB<9(41((.:::((5::?F9)####
@M05025:18:000000000-B3NL5:1:1101:22186:10825 1:N:0:CACTCA
GTTGAAACTCCTACGGGAGGCAGCAGTGGGGAATTTTGGACAATGGGGGAAACCCTGATCCAGCAATGCCGCGTGTGCGAAGAAGGCCTTCGGGTTGTAAAGCACTTTTGTCAGGGAAGGAATCCTTTGGGCTAATACCCTAGGGGGATGACGGTACCTGAAGAATAAGCACCGGCTAACTACGTGCCAGCAGCCGCGGTAATACGTAGGGTGCAAGCGTTAATCGGAATTACTGGGCGTAAAGCGTGCGCAGGCGGTTGTGTAAGACAGGTGTGAAATCCCCGGGCTTAACCTGGGTACG
+
CGGGGGGGGGGGGGGGGGGGGGGGGGGGGGGGGGGGGGGGGGGGGGGGGGGGGGGGGGGGGGGGGGGGGGGGGGGGGGGGGGGGGGGGGGGGGGGGGGGGGGGGGGGGGGGGGGGGGGGGGGGGGGGGGGGGGGGGGGGGGGGGFGGGGGGGGGGGFGGGGGGGGGGGGGGGGGGGGGGGGGGGGGFGGGGGGGGGGGGGGEGGGGGGGGGGGGGGGGGGGGG?EGGGEFGGGGFGGGGGGGGGFFFGFGFFFEDFE>@DGGFFFFFFFFF?@FFFFFFB?FBFBFF>1>FFAFF:?####
@M05025:18:000000000-B3NL5:1:1101:27470:10832 1:N:0:CACTCA
GTTGAAACTCCTACGGGAGGCAGCAGTAGGGAATCTTCCACAATGGACGAAAGTCTGATGGAGCAACGCCGCGTGAGTGAAGAAGGGTTTCGGCTCGTAAAGCTCTGTTGGTAGTGAAGAAAGATAGAGGTAGTAACTGGCCTTTATTTGACGGTAATTACTTAGAAAGTCACGGCTAACTACGTGCCAGCAGCCGCGGTAATACGTAGGTGGCAAGCGTTGTCCGGATTTATTGGGCGTAAAGCGAGTGCAGGCGGTTCAATAAGTCTGATGTGAAAGCCTTCGGCTCAACCGGAGTCCG
+
CGGGGGGGGGGGGGGGGGGGGGGGGGGGGGGGGGGGGGGGGGGGGGGGGGGGGGGGGGGGGGGGGGGGGGGGGGGGGGGGGGGGGGGFGGGGGGGGGGGGGGGGGGGGGFGGGGFGGGGGGGGGGGGGGGGGGGGGGGFGGGGGGGGGGGGGEGGGGGGGGGGGGGGGGGGGGGGGGGGFGFGGGGGGGGGGGGGGGGGGGGGGGGFGGGGGGGGGGGGGGGGGGGGDG:=FGGGGGFGGGGFGFFEGFGFFFFF>F75CCFFFFAFBFFFFFFF><ADB<>8?BB0(,38B17091####
@M05025:18:000000000-B3NL5:1:1101:28085:10837 1:N:0:CACTCA
GTTGAAACTCCTACGGGAGGCAGCAGTAGGGAATCTTCCACAATGGACGAAAGTCTGATGGAGCAACGCCGCGTGAGTGAAGAAGGGTTTCGGCTCGTAAAGCTCTGTTGGTAGTGAAGAAAGATAGAGGTAGGAACTGGCCGTTATTTGACGGTAATTACTTAGAAAGTCACGGCTAACTACTTGCCAGCAGCCGCGGTAATACGTAGGTGGCAAGCGTTGTCCGGATTTATTGGGCGTAAAGCGAGTGCAGGCGGTTCAATAAGTCTGATGTGAAAGCATTCGGCTCAACCGGAGACCG
+
C+@@FGFCEEAFF<CFGGGEGECFFGGGFGGGGF9<@@FG9FCFGFDFGGGGGEFFEGGCFF8FGGGGGGG7C+@CCF9AFFGGFCFF8?<BF7DB+C@E7FCCFGFF9F8??F,,CFFG<<EEFCGGFFGFF+:FFC9=EG+66@=,;<3,8CFGG,@C9;=C=,@C<7F9D8@CE8>6BCG,,?DEEFGGGF8BECGG*C,>+;<CCCEGG6:CFCC:*=70+755*/97::F*94)>GCGGF>>7BCFF4)<;:5><>07@*6*4B286@@F2)4414)6):?0:6??FFF>9(####
@M05025:18:000000000-B3NL5:1:1101:8544:10852 1:N:0:CACTCA
GTTGAAACTCCTACGGGAGGCAGCAGTAGGGAATCTTCCACAATGGACGAAAGTCTGATGGAGCAACGCCGCGTGAGTGAAGAAGGGTTTCGGCTCGTAAAGCTCTGTTGGTAGTGAAGAAAGATAGAGGTAGTAACTGGCCTTTATTTGACGGTAATTACTTAGAAAGTCACGGCTAACTACGTGCCAGCAGCCGCGGTAATACGTAGGTGGCAAGCGTTGTCCGGATTTATTGGGCGTAAAGCGAGTGCAGGCGGTTCAATAAGTCTGATGTGAAAGCCTTCGGCTCAACCGGAGGTGG
+
CGGGGGGGGGGGGGGGGGGGGGGGGGGGGGGGGGGGGGGGGGGGGGGGGGGGGGGGGGGGGGGGCGGGGGGGGGGGGGGGGGGGGGGGGGGGGGGGGGGGGGGGGGGGGGGGGGGGGGGGGGGGGGGGCFGGGGGGGGGGGGGGGGGGGGGGGGGGGGGGGGGGGGGGGGGGGGGGGGGGGGGGGGGGGGGGGGGGGGGGDGGGGGGFFGGGGGGFD5:EDGGGGGGE7CDGGFFGDG3<DGCCFFFGFGFFFFFFF@3CCCFFF>FAFDFFFFFADBF::?F2:0>B?7???>FF3####
@M05025:18:000000000-B3NL5:1:1101:16330:10863 1:N:0:CACTCA
GTTGAAACTCCTACGGGAGGCAGCAGTAGGGAATTTTCGTCAATGGGGGAAACCCTGAACGAGCAATGCCGCGTGAGTGAAGAAGGTCTTCGGATCGTAAAGCTCTGTTGTAAGTGAAGAACGGCTCATAGAGGAAATGCTATGGGAGTGACGGTAGCTTACCAGAAAGCCACGGCTAACTACGTGCCAGCAGCCGCGGTAATACGTAGGTGGCAAGCGTTATCCGGAATCATTGGGCGTAAAGGGTGCGTAGGTGGCGTACTAAGTCTGTAGTAAAAGGCAATGGCTCAACCATTGAGAC
+
CGGGGGGGGGGGGGGGGGGGGGGGGGGGGGGGGGGGGGGGGGGGGGGGGGGGGGGGGGGGGGGGGGGGGGGGGGGGGGGGGGGGGGGGGGGGGGDGGGGGGGGGGGGGGGGGGGGGGGGGGGGGGGGGGGGGGGGGGGGGGGGGGGGGGGGGGGGGGGGGGGGGGGGGGGGGGGGGGGGGGGGGGGGGGGGGGGGGGGGEGGGGGGFGGGGGFFGGGGGGGGGGGGGGGGGGGGGGGGGDGCFGFE@GFGDFFFFFFFEGGGF4??@BFDFFF=B>AAF:<:<:?BFF??BB<BBF2####
@M05025:18:000000000-B3NL5:1:1101:24115:10865 1:N:0:CACTCA
GTTGAAACTCCTACGGGAGGCAGCAGTGGGGAATATTGCACAATGGGCGCAAGCCTGATGCAGCGACGCCGCGTGCGGGATGGAGGCCTTCGGGTTGTAAACCGCTTTTGTTCAAGGGCAAGGCACGGCTTCGGGCCGTGTTGAGTGGATTGTTCGAATAAGCACCGGCTAACTACGTGCCAGCAGCCGCGGTAATACGTAGGGTGCGAGCGTTATCCGGATTTATTAGGCGTAAAGGGCTCGTAGGCGGTTCGTCGCGTCCGGTGTGAAAGTCCATCGCCTAACGGTGGATCTGCGCTGC
+
CGGGGGGGGGGGGGGGGGGGGGGGGGGGGGGGGGGGGFGGGGGGGGGGGGGGGGGGGGGGGGGGGGGGGGGGGGEGGGGGGGGFGGGGGGGGGGGGGGGGGGGGGGGGGGGGGGGGGGGGGGGGGGGGGGGGGDGGGGGGGGGGGGFGGGGGGGGGGGGGGGGGGGGGGGGGGGGGGGGGGGGGGGFGGGGGGGGGGGGGGGDGGGGGGEGGGGGGGGEEEGDGFGGGGGGGDGGGGG<CFGGGDFBGEGFFFFFBBB)9CDD3<2BFF<F?@=?A941<<187:?9::>B??FFA0####
@M05025:18:000000000-B3NL5:1:1101:25475:10877 1:N:0:CACTCA
GTTGAAACTCCTACGGGAGGCAGCAGTGGGGAATATTGGACAATGGGCGCAAGCCTGATCCAGCCATACCGCGTGGGTGAAGAAGGCCTTCGGGTTGTAAAGCCCTTTTGTTGGGAAAGAAATCCAGCCGGCTAATACCTGGTTGGGATGACGGTACCCAAAGAATAAGCACCGGCTAACTTCGTGCCAGCAGCCGCGGTAATACGAAGGGTGCAAGCGTTACTCGGAATTACTGGGCGTAAAGCGTGCGTAGGTGGTTATTTAAGTCCGTTGTGAAAGCCCTGGGCTCAACCTGGGGATC
+
CGGGGGGGGGGGGGGGGGGGGGGGGGEGGGGGGGGGGGGGGGGGGGGGGGGGGGGGGGGGGGGGGGGGGGGGGGGGGGGGGGGGGGGGGGGGGGGGGGGGGGGGGGGGGGGGGGGGGGGGGGGGGGGGGGGGGGFGGGGGGGGGGGGGGGGGGGGGGGGGGGGGGGGGGGGGGGGDGGGGGGGGGGGGGGGGGGGGGGGGGGGGGGGGGEGGGGGGGGGGGGGGGGGGGGGGGGGGGGGDGDGGFFFGFGFFFF@?FDFGFGFFFFFDF?FFB>BA>DBF?:?F<?FFFF??7?F<?####
@M05025:18:000000000-B3NL5:1:1101:16705:10954 1:N:0:CACTCA
GTTGAAACTCCTACGGGAGGCAGCAGTAGGGAATCTTCCACAATGGACGAAAGTCTGATGGAGCAACGCCGCGTGAGTGAAGAAGGGTTTCGGCTCGTAAAGCTCTGTTGGTAGTGAAGAAAGATAGAGGTAGTAACTGGCCTTTATTTGACGGTAATTACTTAGAAAGTCACGGCTAACTACGTGCCAGCACCCGCGGTAATACGTAGGTGGCAAGCGTTGTCCGGATTTATTGGGTGTAAAGCGATTGCAGGCGGTGCAATAAGTCTGATGTGAAAGCATTCGGCTCAACCGGAGCTAC
+
CGDAFGFEFGFGGGGED@@ECEE@@FGGFFGGDFEFGGFFGECDGGGGCEGGG6CEFGGFGGGGGFAFGF:@FB:CCFE9FFCFF<FFF:EFG:F7C4BEFAF9?ED?5ECBFGEFFAFC88BFFGGAE8<AEFFDEFFFFF<,<FEFFGF?FG77C<,CB3E97,@FGFC@E7@EDB:FFF8>,8:DCFFE,2CBCECE5*><=85>EEFG56*=5A:**12:+=5CC>*7@7CGC*/970228>B*7CF4@4>1>0)16DFFFBF>FA446@@<<<)((.)--301(4,4?6((,####
@M05025:18:000000000-B3NL5:1:1101:7442:10974 1:N:0:CACTCA
GTTGAAACTCCTACGGGAGGCAGCAGTAGGGAATTTTCGTCAATGGGGGAAACCCTGAACGAGCAATGCCGCGTGAGTGAAGAAGGTCTTCGGATCGTAAAGCTCTGTTGTAAGTGAAGAACGGCTCATAGAGGAAATGCTATGGGAGTGACGGTAGCTTACCAGAAAGCCACGGCTAACTACGTGCCAGCAGCCGCGGTAATACGTAGGTGGCAAGCGTTATCCGGAATCATTGGGCGTAAAGGGTGCGTAGGTGGCGTACTAAGTCTGTAGTAAAAGGCAATGGCTCAACCATTTCTTG
+
CGGGGGGGGGGGGGGGGGGGGGGGGGGGGGGGGGGGGGGGGGGGGGGGGGGGGGGGGGGGGGGGGGGGGGGGGGGGGGGGGGGGGGGGGGGGGGGGGGGGGGGGGGGGGGGGGGGGGGGGGGGGGGGGGGGGGGGGGGGGGGGGGGGGGGGGGGGGGGGGGGGGGGGGGGGGGGGGGGGGGGGGGGGGGGGGGGGGGGGGGGGGGG?CCGFGGGGGGGGGGGGGGGGGGGGGGGGGGGGGD<FGFFFGFGFFFBFFFFFGGGFFFFFFFFBFFF?BF<AFB?:?<8:??>D?<B?F)####
@M05025:18:000000000-B3NL5:1:1101:26025:10981 1:N:0:CACTCA
GTTGAAACTCCTACGGGAGGCAGCAGTAGGGAATTTTCGTCAATGGGGGAAACCCTGAACGAGCAATGCCGCGTGAGTGAAGAAGGTCTTCGGATCGTAAAGCTCTGTTGTAAGTGAAGAACGGCTCATAGAGGAAATGCTATGGGAGTGACGGTAGCTTACCAGAAAGCCACGGCTAACTACGTGCCAGCAGCCGCGGTAATACGTAGGTGGCAAGCGTTATCCGGAATCATTGGGCGTAAAGGGTGCGTAGGTGGCGTACTAAGTCTGTAGTAAAAGGCAATGGCTCAACCATTTCCCT
+
CGGGFEGGGGFGGGGCG7FCFGGGGGGGGGGGCGGGGGGGGGGGGGGGGDFGGGGGGGGGGGGGGGGGGGGGGGGGGGGGGGGGGCFGGGGGGGGGGGGGGGCGFGGGGGGGGFGGGGGGGGGGGEGFCGGGGGFFFGGGDFGGDGDGGGFGGEFGGGGGGDGGGGGGFFGGGGGGGG?FGGGGGGGGGGGGGFGGGGGGGGGCFGGGGGGGG6CFCF==CCGCGGGEEFGGG7DGGGGCDDDF?EFG3<DED3B>F@DG373=97=4FDFFF@BAAF<(31(8<2074><1:?<4)####
@M05025:18:000000000-B3NL5:1:1101:20865:10986 1:N:0:CACTCA
GTTGAAACTCCTACGGGAGGCAGCAGTAGGGAATTTTCGTCAATGGGGGAAACCCTGAACGAGCAATGCCGCGTGAGTGAAGAAGGTCTTCGGATCGTAAAGCTCTGTTGTAAGTGAAGAACGGCTCATAGAGGAAATGCTATGGGAGTGACGGTAGCTTACCAGAAAGCCACGGCTAACTACGTGCCAGCAGCCGCGGTAATACGTAGGTGGCAAGCGTTATCCGGAATCATTGGGCGTAAAGGGTGCGTAGGTGGCGTACTAAGTCTGTAGTAAAAGGCAATGGCTCAACCATTGCTGG
+
CGGGGGGGGGGGGGGGGGGGGGGGFGGGGGGGGGFGGGGGCGGGGGGGGGGGGGGGFGGGGGGGGGGGGGGGGGECGGGGGGGGGGGGGGGGGGDGGGGGGGGGGGGGGGGGGGGGGGGGGGGEGGGGGGFGGGFGGGFGGGGGGGGGEGGEFGGFGFDGGGGFGGGGGFFGFGGGGGGGGGGGFGGGGGGGGG5EEGGEEGFGGG<9CEGGG6;CGGGGGDEGGG55CFFFGGG:GGGGGDGC9>FGFGEBFFF?:>@GGGFB6:@AFBFF?6@95946?B?B>:?::>23(-8))####
@M05025:18:000000000-B3NL5:1:1101:21044:11067 1:N:0:CACTCA
GTTGAAACTCCTACGGGAGGCAGCAGTAGGGAATCTTCCACAATGGACGAAAGTCTGATGGAGCAACGCCGCGTGAGTGAAGAAGGGTTTCGGCTCGTAAAGCTCTGTTGGTAGTGAAGAAAGATAGAGGTAGTAACTGGCCTTTATTTGACGGTAATTACTTAGAAAGTCACGGCTAACTACGTGCCAGCAGCCGCGGTAATACGTAGGTGGCAAGCGTTGTCCGGATTTATTGGGCGTAAAGCGAGTGCAGGCGGTTCAATAAGTCTGATGTGAAAGCCTTCGGCTCAACCGGAGCTCA
+
CGGGGGGGGGGGGGGGGGGGGGGGGGFGGGGGGGGGGGGGGGGGGGGGGGGGGGGGGGGGGGGGGGGGGGGGGGGGGGGGGGGGGGGGGGGGGGGGGGGGGGGFGGGGGGGGGGGGGGGGGGGGGGGGGGGGGGGGGGFGGGGGGGGGGGGGGGGGGGGGGGGGGGGGGGGGGGGGGGGGGGGDGGGGGFGGGGGGGGGEGGGGFGGGGGGGGGGGGGECCEEGGGGGGGGCCCFCGGDGGGFGFFFGFGFFF@@BFD3DFCFFFFFAB9?=FF?>AAFFB:>?BBFB:><BFBBF(####
@M05025:18:000000000-B3NL5:1:1101:7275:11070 1:N:0:CACTCA
GTTGAAACTCCTACGGGAGGCAGCAGTAGGGAATCTTCCACAATGGACGAAAGTCTGATGGAGCAACGCCGCGTGAGTGAAGAAGGGTTTCGGCTCGTAAAGCTCTGTTGGTAGTGAAGAAAGATAGAGGTAGTAACTGGCCTTTATTTGACGGTAATTACTTAGAAAGTCACGGCTAACTACGTGCCAGCAGCCGCGGTAATACGTAGGTGGCAAGCGTTGTCCGGATTTATTGGGCGTAAAGCGAGTGCAGGCGGTTCAATAAGTCTGATGTGAAAGCCTTCGGCTCAACCGGAGCAAA
+
CGGGGGGGGGGGGGGGGGGGGGGGGGGGGGGGGGGGGGGGGGGGGGGGGGGGGGGGGGGGGGGGGGGGGGGGGGGGGGGGGGGGGGGGGGGGGGGGGGGGGGGGGGGGGGGGGGGGGGGGGGGGFGGGGGGGGGGGGGGGGGGGGGGGGGGGGGGGGGGGGGGGGGGGGGGFGGGGGGGGGGGEGGGGGGGGCEGGGGGGGGGDFGFFGGGGGGGGGGGGGDGGGGGECC6FGGFFGGGGGG3C4>EGEGFFFFFFFF7<F>FFFFFFFFFFFFFFA4<??FB?FFFFFDBFFFF>2####
@M05025:18:000000000-B3NL5:1:1101:11927:11089 1:N:0:CACTCA
GTTGAAACTCCTACGGGAGGCAGCAGTGGGGAATATTGCACAATGGGGGAAACCCTGATGCAGCGACGCCGCGTGAAGGAAGAAGTATCTCGGTATGTAAACTTCTATCAGCAGGGAAGAAAATGACGGTACCTGACTAAGAAGCCCCGGCTAACTACGTGCCAGCAGCCGCGGTAATACGTAGGGGGCAAGCGTTATCCGGATTTACTGGGTGTAAAGGGAGCGTAGACGGAAGAGCAAGTCTGATGTGAAAGGCTGGGGCTTAACCCCAGGACTGCATTGGAAACTGCCTGACTGCCTC
+
CGGGGGGGGGGGGGGGGGGGGGGGGGFGGGGGGGGGGGGGGGGGGGGGGGGGGGGGGGGGGGGGGGGGGGGGGGGGGGGGGGGGGGGGGGGGGGGGGGGGGGGGGGGGGGGGGGGGGGGGGGGGGGGGGGGGGGGGGGGGGGGGGGGGGGGGGGGGGGGGGGGGGGGGGGGGGGCGGGGGGGGGGGGGGGGGGGGGDFGGGGGGGGGGFFGGEEEFFFFGGGGGGGGGGGGGGGGGGGGGGFGFFFBC?GFFFFFF@FDGGGFFFDF27?FFFFFFFFAFA<B?AABFF??FFFF>>####
@M05025:18:000000000-B3NL5:1:1101:23609:11090 1:N:0:CACTCA
GTTGAAACTCCTACGGGAGGCAGCAGTAGGGAATTTTCGTCAATGGGGGAAACCCTGAACGAGCAATGCCGCGTGAGTGAAGAAGGTCTTCGGATCGTAAAGCTCTGTTGTAAGTGAAGAACGGCTCATAGAGGAAATGCTATGGGAGTGACGGTAGCTTACCAGAAAGCCACGGCTAACTACGTGCCAGCAGCCGCGGTAATACGTAGGTGGCAAGCGTTATCCGGAATCATTGGGCGTAAAGGGTGCGTAGGTGGCGTACTAAGTCTGTAGTAAAAGGCAATGGCTCAACCATTGGACG
+
CGGGGGGGGGGGGGGDFGGGGGEGGGGGGGGGGGGGGGGGGGGGGGGGGGGGGEGGGGGGGGGGGGGGGGGGGEGGGGGGFGGGGFGGGGGGGGEGGGGGGGGFGGGGFGGGGGGGGGGGFGFCGFGGGGGGCFD<>??FFEGGCFGGEGGGEGGGGGGGGGGGGGGGGGFGGGEGGGFGGGGGFG>BEECEFFFGGGGGGDGG?BEGGGFGGFGGFGGGGGGCFGGDECFGGFG47*79)7*:?E>D3DFF@@FFFF>DGGFF??F9?66*79=256<B?BBBFFFFF2>BB03<4####
@M05025:18:000000000-B3NL5:1:1101:13094:11117 1:N:0:CACTCA
GTTGAAACTCCTACGGGAGGCAGCAGTAGGGAATTTTCGTCAATGGGGGAAACCCTGAACGAGCAATGCCGCGTGAGTGAAGAAGGTCTTCGGATCGTAAAGCTCTGTCGTAAGTGAAGAACGGCTCATAGAGGAAATGCTATGGGAGTGACGGTAGCTTACCAGAAAGCCACGGCTAACTACGTGCCAGCAGCCGCGGTAATACGTAGGTGGCAAGCGTTATCCGGAATCATTGGGCGTAAAGGGTGCGTAGGTGGCGTACTAAGTCTGTAGTAAAAGGCAATGGCTCAACCATTTACCT
+
CGGGGGGGGGGGGGGGGGGGGGGGGGGGGGGGGGGGGGGGGGGGGGGGGGGGGGGGGGGGGGGGGGGGGGGGGGGGGGGGGGGGGGGGGGGGGGGGGGGGGGGGGGGGGGGGGGGGGGGGGGGGGGGGGGGGGGGGGGGGGGGGGGGGGGGGGGGGGGGGGGGGGGGGGGGGGGGGGGGGGGGDFGGGGGGGGGGGEGGGGCGGGGEGGGGGG=CEFGEGGGGGGGGGEGGGFGGGGGGGGGCDFEFGFGFBEFFFF4>CDGFFFFFFFFFFF*/<DFA???<??F?(88?<B?<).####
@M05025:18:000000000-B3NL5:1:1101:29477:11126 1:N:0:CACTCA
GTTGAAACTCCTACGGGAGGCAGCAGTAGGGAATTTTCGTCAATGGTGGAAACCATGCCGGAGCAATGCCGCGTGAGTGAAGAAGGTCTTCGGATCGTAAAGCTCTGTTGTAAGTGAAGAACGGCTCATAGAGGAAATGCTATGGGAGTGACGGTAGCTTACCAGAAAGCCACGGCTAACTACGTGCCAGCAGCCGCGGTAATACGTAGGTGGCAAGCGTTATCCGGAATCATTGGGCGTAAAGGGTGCGTAGGTGGCGTACTAAGTCTGTAGTAAAAGGCAATGGCTCAACCATTGCCCT
+
CGGFFGGGGGGGGGGGGGGGGGGGGGGGGGDGGGGGGGGGGGGGGGCFGGGGGG,;CEG+8888:::CCEGGGGGGGGGGGGGGGGGGGGGGGGGGGGGGGFGFGGGGGGGGGGGGGGGGGGGGGEGGGGGGGGGGFGFFGGGGGGGGGGGGGGGGGGFGGGGGGGGGGGGGGGGGGGGGGGGGGFGGFGGGGGGGGGGGC=FGGGGGGDGGGGFGGGEGGGG?CEG7CFGFFGDCFGGGCGGGFFFGEGDFFFFFFFFCC)749:?A7>FFF4@49AFB?:(:?>:?B?<:7:22)####
@M05025:18:000000000-B3NL5:1:1101:11434:11156 1:N:0:CACTCA
GTTGAAACTCCTACGGGAGGCAGCAGTAGGGAATCTTCCACAATGGACGAAAGTCTGATGGAGCAACGCCGCGTGAGTGAAGAAGGGTTTCGGCTCGTAAAGCTCTGTTGGTAGTGAAGAAAGATAGAGGTAGTAACTGGCCTTTATTTGACGGTAATTACTTAGAAAGTCACGGCTAACTACGTGCCAGCAGCCGCGGTAATACGTAGGTGGCAAGCGTTGTCCGGATTTATTGGGCGTAAAGCGAGTGCAGGCGGTTCAATAAGTCTGATGTGAAAGCCTTCGGCTCAACCGGAGCCGA
+
CGGGGGGGGGGGGGGGGGGGGGGGGGFGGGGGGGGGGGGGGGGGGGGGGGGGGGGGGGGGGGGGGGGGGGGGGGGGGGGGGGGGGGGGGGGGGGGGGGGGGGGGGGGGGGGGGGGGGGGGGGGGGGGGGGGGGGGGGGGGGGFGGGGGGGGGGGGGGGGGGGGGGGGGGGGGGGGGGGGGGGGGGGGGGGGGGGGGGGGGGGGGFGGGGGGGGGGGGFGGE=EFFGGGDDGGGGGGGGGGGGDFFFFGDGFFF@F9B8>CGGFFFFFFFFFFFFFFFFFFFFF<?FFFFFFFFF>>9####
@M05025:18:000000000-B3NL5:1:1101:22787:11164 1:N:0:CACTCA
GTTGAAACTCCTACGGGAGGCAGCAGTAGGGAATCTTCCACAATGGACGAAAGTCTGATGGAGCAACGCCGCGTGAGTGAAGAAGGGTTTCGGCTCGTAAAGCTCTGTTGGTAGTGAAGAAAGATAGAGGTAGTAACTGGCCTTTATTTGACGGTAATTACTTAGAAAGTCACGGCTAACTACGTGCCAGCAGCCGCGGTAATACGTAGGTGGCAAGCGTTGTCCGGATTTATTGGGCGTAAAGCGAGTGCAGGCGGTTCAATAAGTCTGATGTGAAAGCCTTCGGCTCAACCGGAGGATG
+
CGGGGGGGGGGGGGGGGGGGGGGGGGGGGGGGGGGGGGGGGGGGGGGGGGGGGFGGGGGGGGGGGGGGGGGGGGGGGGGGGGGGGGGGGGGGGGGGGGGGGGGGGGGGGGGGGGGGGGGGGGGGGGGGGGGGGGGGGGFGGGGGGGGGGGGGGGGGGFGGGGGGGGFGGGFGGGGGGGGGGGGGGGGGGGGGGGFGGGGEGGGGGG<EFEGGGGGGGGGCG5:FGGEEECFGGGGGGGGGGGFGFFEGFG7=BFE;E<3>DGFFFFFFFFFF?9@F>AFFFB<>?BBBBFD:?FFF6####
@M05025:18:000000000-B3NL5:1:1101:9723:11193 1:N:0:CACTCA
GTTGAAACTCCTACGGGAGGCAGCAGTGGGGAATATTGCACAATGGGGGAAACCCTGATGCAGCGACGCCGCGTGAAGGAAGAAGTATCTCGGTATGTAAACTTCTATCAGCAGGGAAGAAAATGACGGTACCTGACTAAGAAGCCCCGGCTAACTACGTGCCAGCAGCCGCGGTAATACGTAGGGGGCAAGCGTTATCCGGATTTACTGGGTGTAAAGGGAGCGTAGACGGAAGAGCAAGTCTGATGTGAAAGGCTGGGGCTTAACCCCAGGACTGCATTGGAAACTGTTTTTCTAGTTC
+
CGGGGGGGGGGGGGGGGGGGGGGGGGFFGGGGGGGGGGGGGGGGGGGGGGGGGGGGGGGGGGGGGGGGGGGGGGGGGGGGGGGGGGGGGFGGGGGGGGGGGGFGGGGGGGGGGGGGGGGGGGGGGGGDGGGFGGCGGGGGGGGGGFGGGGGGGGGGGGGGGGGGGGGGGGGGGGGGGGGGGCGFFGGGGGGGGGGGGGGGGGGGGGGGGGGGFEGEFFFGGGGDDCEEGGGGDDDGGGGFGCCCFFFG?GFFFFFFF@>GCDEF?AFF@?EFFFFFFFA4>>BFAF?ABBF2:??F-####
@M05025:18:000000000-B3NL5:1:1101:3102:11212 1:N:0:CACTCA
GTTGAAACTCCTACGGGAGGCAGCAGTGGGGAATATTGCACAATGGGGGAAACCCTGATGCAGCGACGCCGCGTGAGTGATGAAGTATTTCGGTATGTAAAGCTCTATCAGCAGGGAAGAAAATGACGGTACCTGACTAAGAAGCACCGGCTAAATACGTGCCAGCAGCCGCGGTAATACGTATGGTGCAAGCGTTATCCGGATTTACTGGGTGTAAAGGGAGCGTAGACGGAGAGGCAAGTCTGATGTGAAAACCCGGGGCTCAACCCCGGGACTGCATTGGAAACTGTTTTTCTAGCAG
+
CGGGGGGGGGGGGGGGGGGGGGGGGGGGGGGGGGGGGGGGGGGGGGGGGGGGGGGGGGGGGGGGGGGGGGGGGGGGGGGGGGGGGGGGGGGGGFGGGGGGGGGGGGGGGGGGGGGGGGGGGGGGGGGGGGGGGGGGGGGGGGGGGGGGGGGGGGGGGGGGFGGGGGGGGGGGGGGGGGGGGGGGGGGGGGGGGGGGGGGGGGGEGGGGGGGGGGGGGGGGGGGGGGGEGGGG:CDGGGGGGGCFFFFGFGFFFFFFDBFDGGFFFFFFFBFFFFFF?0<F<?>2:<BAB>4A?BFF5####
@M05025:18:000000000-B3NL5:1:1101:3909:11335 1:N:0:CACTCA
GTTGAAACTCCTACGGGAGGCAGCAGTAGGGAATTTTCGTCAATGGGGGAAACCCTGAACGAGCAATGCCGCGTGAGTGAAGAAGGTCTTCGGATCGTAAAGCTCTGTTGTAAGTGAAGAACGGCTCATAGAGGAAATGCTATGGGAGTGACGGTAGCTTACCAGAAAGCCACGGCTAACTACGTGCCAGCAGCCGCGGTAATACGTAGGTGGCAAGCGTAATCCGGAATCATTGGGCGCAAAGGGTGCGTAGGTGGCGTACTAAGTCTGTAGTAAAAGGCAATGGCTCAACCATTGGCCG
+
C@@@FFFFFE9FF9F;@;CCE7CEFEGGGC@@C@FGGGDGG8CGFGGD@F@FGGGGE@FGEEEG:CFGGCBEGFD7@FAFEDE<FF<DCFFFG7FEFDFEGDFGFFGCFGGGGGGAFFGF<EFCGGDFDAAAFF8DEFAF,AF<=,6:CDFECCGGGFCCAGGDCG:BFCCEGG7EC*@FDFGGFGFC;:>?:,;*=E8888;3>FC9=ECCEEFGGFGE*::<CEGE*>C>CDDFGD<)7/9<7>FDDD5<5)*53>B79D3*/.=-949@6965)-)(21?04(4()))486)..####
@M05025:18:000000000-B3NL5:1:1101:21821:11335 1:N:0:CACTCA
GTTGAAACTCCTACGGGAGGCAGCAGTAGGGAATCTTCGGCAATGGACGCAAGTCTGACCGAGCAACGCCGCGTGAGTGAAGAAGGTTTTCGGATCGTAAAACTCTGTTGTTAGAGAAGAACAAGGATGAGAGTAAAATGTTCATCCCTTGACGGTATCTAACCAGAAAGCCACGGCTAACTACGTGCCAGCAGCCGCGGTAATACGTAGGTGGCAAGCGTTGTCCGGATTTATTGGGCGTAAAGCGAGCGCAGGCGGTTTCTTAAGTCTGATGTGAAAGCCCCCGGCTCAACCGGGCCAC
+
CGGGGGGGGGGGGGGGGGGGGGGGGGGGGGGGGGGGGGGGGGGGGGGGGGGEGGGGGGGGGGGGGGGGGGGGGGGGGGGGGGFGGGGGGGGGGGGGGGGGGGGGGGGGGGGGGGFGGGGGGGGGFGFFFAFGGGGGGGGGGGGFGGGGGGFGGGGGGGGGGGGCFGGGGGGGGGDGEGGGGGGGGGGGGGGFGFGGGGGGGGDGGGGFGGGFFGGGGGGGEGGGGCGGGGC7FGGCFCGGGGGGFFBD:D@BDE@6EB7CD>4@F6FAFFFB6FFAA25<<B0:>B;FFB<7::(9>####
@M05025:18:000000000-B3NL5:1:1101:15626:11348 1:N:0:CACTCA
GTTGAAACTCCTACGGGAGGCAGCAGTGGGGAATATTGCACAATGGGCGCAAGCCTGATGCAGCCATGCCGCGTGTATGAAGAAGGCCTTCGGGTTGTAAAGTACTTTCAGCGAGGAGGAAGGTGTTGTGGTTAATAACCGCAGCAATTGACGTTACTCGCAGAAGAAGCACCGGCTAACTCCGTGCCAGCAGCCGCGGTAATACGGAGGGTGCAAGCGTTAATCGGAATTACTGGGCGTAAAGCGCACGCAGGCGGCCTGTCAAGTCGGATGTGAAATCCCCGGGCTCAACCTGGGCTAT
+
CGGGGGGGGGGGGGGGGGGGGGGGGGGGGGGGGGGGGGGGGGGGGGGGGGGGGGGGGGGGGGGGGGGGGGGGGGGGGGGGGGGGGGGGGGGGGGGGGGGGGGGGGGGGGGGGGGGGEGGGGGGGGGGGGGGGGGGGGGGGGGGGGGGGGGGGGGGGGGGGGGGGGGGGGGGGGGGGGGGGGGGGGGGGGGGGGGGGGGGGGGGGGGGGGGDEGGGGGGGGGGGGGGGGGGGGGGGGGGGGGGGGFFFGFGD>BDD>DFEGFGFFBFFFFFFFFFFFADAAF?B>;>F08>FF?B:BB####
@M05025:18:000000000-B3NL5:1:1101:3968:11362 1:N:0:CACTCA
GTTGAAACTCCTACGGGAGGCAGCAGTAGGGAATTTTCGTCAATGGGCGCAAGCCTGAACGAGCGATGCCGCGTGAGTGAAGAAGGCCTTCGGGTCGTAAAGCTCTGTTGCGGGGGAAAAAAGGCAGCATCAGGAAATGGGTGCTGACTGATGGTGCCCCGCCAGAAAGTCACGGCTAACTACGTGCCAGCAGCCGCGGTAATACGTAGGTGGCGAGCGTTATCCGGAATGATTGGGCGTAAAGGGTGCGCAGGCGGTCCTGCAAGTCTGGAGTGAAACGCATGAGCTCAACTCATGGTCT
+
CGGGGGGGGGGGGGGGGGGGGGGGGGGGGGGGGGGGGGDGGGGGGGGGGGGGGGGGGGGGGGGGGGGGGGGGGGGGGGGGGGGGGGGGGGGGGGGGGGGGGGGGGGGGGGGGGGGGGGGGGGGGGGGGGGGGGGGGGGGGGGGGGGGGGGGGGGGGGGGGGGGGGGGGGGGGGGGGGDGGGGGGGGGGGGGGGGGGGGGEGGGGGGGGGDGGGGGGGGGGGGGGGGGGGGGGGGGCFFD7DGG>=BFGEDFFFFEBDEBGGDF?FFFFFFFFFFF9A>AFBF?028AAB?BFBBBF4####
@M05025:18:000000000-B3NL5:1:1101:4328:11386 1:N:0:CACTCA
GTTGAAACTCCTACGGGAGGCAGCAGTGAGGAATATTGGTCAATGGGAGAGATCCTGAACCAGCCAAGCCGCGTGAGGGAAGACGGCCCTATGGGTTGTAAACCTCTTTTGTCGGAGAACAAAACCCGGGACGTGTCCCGGACTGCGTGTATCCGAAGAAAAAGCATCGGCTAACTCCGTGCCAGCAGCCGCGGTAATACGGAGGATGCGAGCGTTATCCGGATTTATTGGGTTTAAAGGGTGCGTAGGCGGTCCGTTAAGTCAGCGGTAAAATTGCGTGGCTCAACCCCGTCGAGCCCCA
+
CGFFGGGGGFFGFCGGGGGGGGDGGGEC,CFGGGFGGAEGFGGGGGD<FGG@FCGGGEFGGGGGGGGGFGGGGBFF:DGEFGFFFDGGEFGGGGGGGGFEGGGGGFFGGGAFECGF@7FDGGGGGG7@E=EGGGGGGGGDGGGGGGEFGGGFG;CCCECEFFGGGGGFCGGGGGGG9CEFGDFFGGFDBFGGDGGEEC<FFCC8*:CFDEC8*2212AFCEGG==++<?DFG7C5C7>*:*7DDFF5DB405)5>>>?3CFF@664:BF0:?B?6-<:(40912)41((47:0(3>1####
@M05025:18:000000000-B3NL5:1:1101:19278:11403 1:N:0:CACTCA
GTTGAAACTCCTACTGGAGGCAGCAGTAGGGAATCTTCGGCAATGGACGCAAGTCTGACCGAGCAACGCCGCGTGAGTGAAGAAGGTTTTCGGATCGTAAAACTCTGTTGTTAGAGAAGAACAAGGATGAGAGTAGAATGTTCATCCCTTGACGGTATCTAACCAGAAAGCCACGGCTAACTACGTGCCAGCAGCCGCGGTAATACGTAGGTGGCAGGCGTTGTCCGGATTTATTGGGCGTAAAGCGAGCGCAGGCGGTTTCTTAAGTCTGATGTGAAAGCCCCCGGCTCAACCGGGCAGC
+
CGGGGGGGGGGGGGGGGGGGGGGGGGGGGGGGGGGGGGGGGGGGGGGGGGGGGGGGGGGGGGGGGGGGGGGGGGGGGGGGGGGGGGGGGGGGGGGGGGGGGGGGGGGGGGGGGGGGGGGGGGGGGGGFDGGGGGGGGGGGGGGGGGGGGGGGGGGGGGGGGGGGGGGGGGGGGGGGGGGGGGFGGGGGGGGGGGGGGGGGGDCFGGGFFFGFFFGGGGGGGCGGGGEGDGG4>GGGCGGGGGGGF?@GDGFFBDD95>DDGGF??>FFFFFFFFFFFFFF0::?>BFFBFF7:<>9>####
@M05025:18:000000000-B3NL5:1:1101:24422:11421 1:N:0:CACTCA
GTTGAAACTCCTACGGGAGGCAGCAGTGGGGAATATTGGACAATGGGCGCAAGCCTGATCCAGCCATACCGCGTGGGTGAAGAAGGCCTTCGGGTTGTAAAGCCCTTTTGTTGGGAAAGAAATCCAGCCGGCTAATACCTGGTTGGGATGACGGTACCCAAAGAATAAGCACCGGCTAACTTCGTGCCAGCAGCCGCGGTAATACGAAGGGTGCAAGCGTTACTCGGAATTACTGGCGTAAAGCGTGCGTAGGTGGTTATTTAAGTCCGTTGTGAAAGCCCTGGGCTCAACCTGGGATGGT
+
CGGGGGGGGGGGGGGGGGGGGGGGGGGGGGGGGGGGGGGGGGGGGGGGGGGGGGGGGGGGGGGGGGGGGGGGGGGGGGGGGGGGGGGGGGGGGGGGGGGGGGGGGGGGGGGGGGGGGGGGGGGGGGGGGGGGGGGGGGGGGGGGGGGGGGGGGGGGGGGGGGGGGGGGGGGGGGGGGGGGGGGGGGGGGGGGGGGGGGGGGGGGGGGGGGGGGGGGGGGGGEGGGGGGGGGGGFGGGGGGGGGGFFBGFGFFFFFB@FFGGFF?4AB>D?FFE>F9A<?FBFFFB<<6>>?FFFFF1####
@M05025:18:000000000-B3NL5:1:1101:26082:11444 1:N:0:CACTCA
GTTGAAACTCCTACGGGAGGCAGCAGTGGGGAATATTGCACAATGGGCGCAAGCCTGATGCAGCCATGCCGCGTGTATGAAGAAGGCCTTCGGGTTGTAAAGTACTTTCAGCGAGGAGGAAGGTGTTGTGGTTAATAACCGCAGCAATTGACGTTACTCGCAGAAGAAGCACCGGCTAACTCCGTGCCAGCAGCCGCGGTAATACGGAGGGTGCAAGCGTTAATCGGAATTACTGGGCGTAAAGCGCACGCAGTCGGTCTGTCAAGTCGGATGTGAAATCCCCGGGCTCAACCTGGGTCAG
+
CDFGFGGGGFGGFFEGGGGGGDFGFG<FC@FGGGFAFGFGGE@FFGFGEG@EGFGGG8EFGC@@FC9EGCC:CFGCCFCF<FFGGGF8FGFFDDGGDGFFGGGGGGGFGGGGGGGEEECFGGGGGGCFGGEFGCEGGC9AFE7@CEAFGGGGG:FFCGFCFEGGGGDG@7FGCECGGCGGGGGGGDG8=FGGCFGGGGGG5C9CCFECC=ECG5<EF=ECEGG?0::E=CCFFCCF5FC9<CFF95BC)7<>E.04>55DGF?=6>8-0(7:B69>46<9?>(991,7:?3((53:?####
@M05025:18:000000000-B3NL5:1:1101:18245:11574 1:N:0:CACTCA
GTTGAAACTCCTACGGGAGGCAGCAGTGGGGAATATTGGACAATGGGCGCAAGCCTGATCCAGCCATACCGCGTGGGTGAAGAAGGCCTTCGGGTTGTAAAGCCCTTTTGTTGGGAAAGAAATCCAGCTGGCTAATACCCGGTTGGGATGACGGTACCCAAAGAATAAGCACCGGCTAACTTCGTGCCAGCAGCCGCGGTAATACGAAGGGTGCAAGCGTTACTCGGAATTACTGGGCGTAAAGCGTGCGTAGGTGGTCGTTTAAGTCCGTTGTGAAAGCCCTGGGCTCAACCTGGGCGTG
+
CGGGGGGGGGGGGGGGGGGGGGGGGGGGGGGGGGGGGGGGGGGGGGGGGGGGGGGGGGGGGGGGGGGGGGGGGGGGGGGGGGGGGGGGGGGGGGGGGGGGGGGGGGGGGGGGGGGGGGGGGGGGGGGGGGGGGGGGGGGGGGGGGGGGGGGGGGGGGGGGGGGGGGGGGGGGGGGGGGG6DFGGGGGGGGGGGGGGGGGGGGGGGGGGGGGGGGGGGGGGGGGGGGGGGGGGGGGGGGGGGGGGFFFGFGEFFFFFFFFGGGFFFFFFFFFFFFFFFFFFBFFFF::?FFFF?FFF?####
@M05025:18:000000000-B3NL5:1:1101:21271:11593 1:N:0:CACTCA
GTTGAAACTCCTACGGGAGGCAGCAGTGAGGAATATTGGTCAATGGGCGAGAGCCTGAACCAGCCAAGTCGCGTGAGGGAAGACGGTCCTATGGATTGTAAACCTCTTTTGTCGGGGAGCAAAAAGGCCTCGTGAGGCCACAAGTGAGAGTACCCGAAGAAAAAGCATCGGCTAACTCCGTGCCAGCAGCCGCGGTAATACGGAGGATGCGAGCGTTATCCGGATTTATTGGGTTTAAAGGGTGCGTAGGCGGACTGGAAAGTCAGCGGTAAAATCGAGAGGCTCAACCTCTTTCCGTAGG
+
CFCEGGFFFFGF@FCGC;FE;FE@@FFFAFGCFFGGEFGG<FGG9FGGE7CF:CEEFEAECF<EFGCFC<CFDF>FGG7=EF8EGG:FFFGGGDF55EGG<9FCFFAFGGGFA4FFCF:FD<<F<7:@,:=:FGFEG@FGFG@8F<F9FFGGE;CFCBCCFG:FGCBEFB:FC>;6EGGGCFCB9,*?FFCGEGGGEEG++@EG=*80<=*85:EEEE5CFGG55*9A9CCF<19DGF:**57CD37CBDF@B.8(7;:**7=762/3::DE474(14:116(.,))417<)44).-####
@M05025:18:000000000-B3NL5:1:1101:13524:11606 1:N:0:CACTCA
GTTGAAACTCCTACGGGAGGCAGCAGTAGGGAATCTTCGGCAATGGACGGAAGTCTGACCGAGCAACGCCGCGTGAGTGAAGAAGGTTTTCGGATCGTAAAACTCTGTTGTTAGAGAAGAACAAGGATGAGAGTAGAATGTTCATCCCTTGACGGTATCTAACCAGAAAGCCACGGCTAACTACGTGCCAGCAGCCGCGGTAATACGTAGGTGGCAAGCGTTGTCCGGATTTATTGGGCGTAAAGCGAGCGCAGGCGGTTTCTTAAGTCTGATGTGAAAGCCCCCGGCTCAACCGGGACTC
+
CGGGGGGGGGGGGGGGGGGGGGGGGGGGGGGGGGGGGGGGGGGGGGGGGGGGGGGGGGGGGGGGGGGGGGGGGGGGGGGGGGGGGGGGGGGGGGGGGGGGGGGGGGGGGGGGGGGGGGGGGGGGGGGGGGGGGGGGGGGGGGGGGGGGGGGGGGGGGGGGGGGGGGGGGGGGGGGGGGGGGGGGGGGGGGGGGGGGGGGGGGGGGGGGGGGGGGGGGGGGCGGGGGGGEDGGGGGGGGGGGGGGFFFGFGFFFFFFFFBGGGFFFFFFF<=FFFFF>BFFF??FFF>FFFBFFFFFF####
@M05025:18:000000000-B3NL5:1:1101:19758:11609 1:N:0:CACTCA
GTTGAAACTCCTACGGGAGGCAGCAGTAGGGAATCTTCCACAATGGACGAAAGTCTGATGGAGCAACGCCGCGTGAGTGAAGAAGGGTTTCGGCTCGTAAAGCTCTGTTGGTAGTGAGGAAAGATAGAGGTAGTAACTGGCCTTTATTTGACGGTAATTACTTAGAAAGTCACGGCTAACTACGTGCCAGCAGCCGCGGTAATACGTAGGTGGCAAGCGTTGTCCGGATTTATTGGGCGTAAAGCGAGTGCAGGCGGTTCAATAAGTCTGATGTGAAAGCCTTCGGCTCAACCGGAGTGAC
+
CGGGGGGGGGGGGGGGGGGGGGGGGGGGGGGGGGGGGGGGGGGGGGGGGGGGGGGGGGGGGGGGGGGGGGGGGGGGGGGGGGGGGGGGGGGGGGGGGGGGGGGGGGGGGGGGGGGGGGGGGGGFGGGGGGGGGGGGGGGGGGGGGGGGGGGGGGGGGGGGGGGGGGGGGGGGGGGGGGGGGGGGGDGGGGGGGGGGGGGGGGFFGGFGGGGGGGGGGGGGGGGGGGGGGGGGGGGGGGGDGGGGFB@CDFFFFFEBFEFGGGFFFAFB4<=4=@=<>991??F?:BBFF?<:2999-####
@M05025:18:000000000-B3NL5:1:1101:15661:11611 1:N:0:CACTCA
GTTGAAACTCCTACGGGAGGCAGCAGTGGGGGATATTGCACAATGGGGGAAACCCTGATGCAGCGACGCCGCGTGAGTGAAGACGGCCTTCGGGTTGTAAAGCTCTGTCAATCGGGACGAATAAGATGACGGTACCGATGAAGGAAGCTCCGGCTAACTACGTGCCAGCAGCCGCGGTAATACGTAGGGAGCAAGCGTTGTCCGGAATTACTGGGTGTAAAGGGAGCGTAGGCGGGAATGCAAGTTGGAAGTGAAAGGTATGGGCTCAACCCATGAACTGCTTTCAAAACTGTATTTCCCG
+
CGG>FFCGGGGG,EFFGGDEGGGGF<CFGFCE+FFGGG<FFEFFFG,@FGEFFFEGGFGGGGAFGGCC@@+B=FGDCGCCFFECFF7++5E+B:,84CA55EAFFCCFGC<C9AF7FEGGD,@<<F@B9CFCFEGE:*::;>FFCFGG,,@<5CFGFG<CFE,FFFCF7:FFC*4:*B8;EGEC:@BCEFG>CF>FCGGE*<:ECG58<+:99+7*2*<FE7F=5CG=CCCDGDDGG507*22**88<@D@FF@44=79*:7.75?FFF?))055.).4>FFA<26)6-(54626)-####
@M05025:18:000000000-B3NL5:1:1101:18507:11615 1:N:0:CACTCA
GTTGAAACTCCTACGGGAGGCAGCAGTGGGGAATATTGGACAATGGGCGCAAGCCTGATCCAGCAATGCCGCGTGTGTGAAGAAGGCCTTCGGGTTGTAAAGCACTTTAAGCAGGGAAGAAAAAACTCGGGCTAATACCTTGAGTCTTGACGGTACCTGAAGAATAAGCACCGGCTAACTCTGTGCCAGCAGCCGCGGTAATACAGAGGGTGCAAGCGTTAATCGGATTTACTGGGCGTAAAGCGTGTGTAGGTGGTTTGACAAGTTGGTTGTGAAATCCCCGGGCTCAACCTGGGGGCAC
+
CGGGGGGGGGGGGGGGGGGGGGGGGGGGGGGGGGGGGGGGGGGGGGGGGGGGGGGGGGGGGGGGGGGGGGGGGGGGGGGGGGGGGGGGGGGGGGGGGGGGGGGGGGGGFGGGGGGGGGGGGGGGGGGGGGGGGGGGGGGGGGGGGGGGFGGGGGGGGGGGGGGGGGGGFGGGGDDGGGGGFGGGGGGGGGGGGGGGGGGGGGGGGGGGGGGGGGGCFGGGGGGGGDDGGGGGGGGGFGGGGGGGFFFGFGFFFFFB:5>CGGFFFFFFFFFBB>6<<<<2:?>F;B9:D??FFFF6(####
@M05025:18:000000000-B3NL5:1:1101:12806:11645 1:N:0:CACTCA
GTTGAAACTCCTACGGGAGGCAGCAGTGGGGAATATTGCACAATGGGCGAAAGCCTGATGCAGCGACGCCGCGTGAGGGATGACGGCCTTCGGGTTGTAAACCTCTTTCAGTAGGGAAGAAGCGAAAGTGACGGTACCTGCAGAAGAAGCGCCGGCTAACTACGTGCCAGCAGCCGCGGTAATACGTAGGGCGCAAGCGTTATCCGGATTTATTGGGCGTAAAGAGCTCGTAGGCGGTTTGTCGCGTCTGCCGTGAAAGTCCGAGGCTCAACCTCGGATCTGCGGTGGGTACGGGCAACGG
+
CGGGGGGGGGGGGGGGGGGGGGGGGGGGGGGGGGGGGGGGGGGGGGGGGGGGGGGGGGGGGGGGGGGGGGGGGGGGGGGGGGGGGGGGGGGGGGGGGGGGGGGGGGGGGGGGGGGGGGGGGGGGGEEGGGGGGG>DFGGGGGGGGGGGGGGGGGGGGGGGGGGGGGGGGGGGGGGGGGGGGDGGGGGGGGGGGGGGG5EGGDGGGGGGCGGGGCGGGGGGGGGGFGFGGGGGGGGGG3CGGGGGFFFGFGF@5@32FFFGFGFEFFE<>?FFFFFBB6<6AFFFF<>;BFBFFFF>(####
@M05025:18:000000000-B3NL5:1:1101:7014:11660 1:N:0:CACTCA
GTTGAAACTCCTACGGGAGGCAGCAGTGGGGAATATTGCACAATGGGCGCAAGCCTGATGCAGCCATGCCGCGTGTATGAAGAAGGCCTTCGGGTTGTAAAGTACTTTCAGCGAGGAGGAAGGTGTTGTGGTTAATAACCGCAGCAATTGACGTTACTCGCAGAAGAAGCACCGGCTAACTCCGTGCCAGCAGCCGCGGTAATACGGAGGGTGCAAGCGTTAATCGGAATTACTGGGCGTAAAGCGCACGCAGGCGGTCTGTCAAGTCGGATGTGAAATCCCCGGGCTCAACCTGGGACTG
+
CGGGGGGGGGGGGGGGGGGGGGGGGGGGGGGGGGGGGGGGGGGGGGGGGGGGGGGGGGGGGGGGGGGGGGGGGGGGGGGGGGGGGGGGGGGGGGGGGGGGGGGGGGGGGGGGGGGGGGGEGGGGGGGGGGGGGGGGGGGGGGGGGGGGGGGGGGGGGGGGGGGGGGGGGGGGGGGGGGGGGGGGGGGGGGGGGGGGGGGGGGGGGGGGGGGGGGGGGGGGGGGGGGGGGGGGGGGGGGGCDGGGFFFGDGDEFEEFFD@GGGFFFFF25;B>B?FFFFFABFF>FBFB<BBFFFFFB####
@M05025:18:000000000-B3NL5:1:1101:2158:11682 1:N:0:CACTCA
GTTGAAACTCCTACGGGAGGCAGCAGTGGGGAATTTTGGACAATGGGGGAAACCCTGATCCAGCAATGCCGCGTGTGCGAAGAAGGCCTTCGGGTTGTAAAGCACTTTTGTCAGGGAAGAAATCCTTTGGGCTAATACCCTAGGGGGATGACGGTACCTGAAGAATAAGCACCGGCTAACTACGTGCCAGCAGCCGCGGTAATACGTAGGGTGCAAGCGTTAATCGGAATTACTGGGCGTAAAGCGTGCGCAGGCGGTTGTGTAAGACAGGTGTGAAATCCCCGGGCTTAACCTGGGACGC
+
CGGGGGGGGGGGGGGGGGGGGGGGGGGGGGGGGGGGGGGGGGGGGGGGGGGGGGGGGGGGGGGGGGGGGGGGGGGGGGGGGGGGGGGGGGGGGGGGGGGGGGGGGGGGGGGGGGGGGGGGGGGGGGGGGGGGFGGGGGGGGGGGGGGGGGGGGGGGGGGGGGGGGGGGGGGGGGGGGGGGGGGGGGGGGGGGGGGGGGGGGGGGGGEGGGGGGGGGGGGGGGGGGGGGGGGGGGGGGGGGGGGGFF@GDGFFFBFFFEDGGGFFFFFFFFFFF?EBFFFFF7:FF;;6?DBFFFF:<####
@M05025:18:000000000-B3NL5:1:1101:15358:11685 1:N:0:CACTCA
GTTGAAACTCCTACGGGAGGCAGCAGTGGGGAATATTGGACAATGGGCGCAAGCCTGATCCAGCCATACCGCGTGGGTGAAGAAGGCCTTCGGGTTGTAAAGCCCTTTTGTTGGGAAAGAAATCCAGCCGGCTAATACCTGGTTGGGATGACGGTACCCAAAGAATAAGCACCGGCTAACTTCGTGCCAGCAGCCGCGGTAATACGAAGGGTGCAAGCGTTACTCGGAATTACTGGGCGTAAAGCGTGCGTAGGTGGTCGTTTAAGTCCGTTGTGAAAGCCCTGGGCTCAACCTGGGCTGA
+
CGGGGGGGGGGGGGGGGGGGGGGGGGFGGGGGEGGGGGGGGGGGGGGGGGGGGFGGGGGGGGGGGGGGGGGGGEGGGGGGGGGGGGGGGGGGGGGGGGGGGGGGFGGGGGGGGGGGGGGGGGGGGGGGGGGGGGGGGGGGGGGGGCF8FFGGGDEGGGGGCFGGGGGGGFGGGGEGGGGGGGGGGGGFGGGGGGGGGGGGGGFGGFGCEGEEGGGGGGGGGGEFFCEGGGGGGGFGFFCDD9CFF>755<>37@?DFFFGGGFFFAFF46FFB:5>AAABBBFF0(1348<:80:24####
@M05025:18:000000000-B3NL5:1:1101:9232:11686 1:N:0:CACTCA
GTTGAAACTCCTACGGGAGGCAGCAGTGGGGAATATTGCACAATGGGGGAAACCCTGATGCAGCGACGCCGCGTGAAGGAAGAAGTATCTCGGTATGTAAACTTCTATCAGCAGGGAAGAAAATGACGGTACCTGACTAAGAAGCCCCGGCTAACTACGTGCCAGCAGCCGCGGTAATACGTAGGGGGCAAGCGTTATCCGGATTTACTGGGTGTAAAGGGAGCGTAGACGGAAGAGCAAGTCTGATGTGAAAGGCTGGGGCTTAACCCCAGGACTGCATTGGAAACTGTTTTTCTAGTCA
+
CGGGGGGGGGGGGGGGGGGGGGGGGGGGGGGGGGGGGGGGGGGGGGGGGGGGGGGGGGGGGGGGGGGGGGGGGGGGGGGGGGGGGGGGGGGGGGGGGGGGGGGGGGGGGGGGGGGGGGGGGGGGGGGGGGGGGGGGGGGGGGGGGFGGGGGGGGGGGGGGGGGGGGGGGGGGGGGGGGGGGFGGGGGGGGGGGGGGGGGGGGGGEGGGGGGGCEGGGGGGGGGGGEGGGGGGGGGGG<<FGFDCFFFFFGFFFFFBFF@DDG>FFAF>F?EFFFFB?BFFABFFFB?2<55>:B:B)####
@M05025:18:000000000-B3NL5:1:1101:20941:11695 1:N:0:CACTCA
GTTGAAACTCCTACGGGAGGCAGCAGTAGGGAATCCTCCACAATGGACGAAAGTCTGATGGAGCAACGCCGCGTGAGTGAAGAAGGGTTTCGGCTCGTAAAGCTCTGTTGGTAGTGAAGAAAGATAGAGGTAGTAACTGGCCTTTATTTGACGGTAATTACTTAGAAAGTCACGGCTAACTACGTGCCAGCAGCCGCGGTAATACGTAGGTGGCAAGCGTTGTCCGGATTTATTGGGCGTAAAGCGAGTGCAGGCGGTTCAATAAGTCTGATGTGAAAGCCTTCGGCTCAACCGGAGCTGC
+
CGGGGGGGGGGGGGGGGGGGGGGGGGGGGGGGGGG,FGGGGGGGGGGGGGGGGGGGGGGGGGGGGGGGGGGGGGGEGGGGGGGGGGGGGGGGGGGGGGGGGGGGGGGGGGGFGGGGGGGGGGGGGGGGGGGGGGGGGGFGGGGGGGGGGGGGGGGGGGGGGGGGGFGGGGGGGGGGGGGGGGGDGGGGGGGGGGGGGGGGGEGGGGGGGGGFGGGGGGEGGGGGGGGGGGDFGGGGFGGGGGGG?EFGFGFFFFEBF:BGGGFFFAFBFBFFF?=>B<AF:?FFFF;BF?DFFFF92####
@M05025:18:000000000-B3NL5:1:1101:18878:11697 1:N:0:CACTCA
GTTGAAACTCCTACGGGAGGCAGCAGTAGGGAATCTTCCACAATGGACGAAAGTCTGATGGAGCAACGCCGCGTGAGTGAAGAAGGGTTTCGGCTCGTAAAGCTCTGTTGGTAGTGAAGAAAGATAGAGGTAGTAACTGGCCTTTATTTGACGGTAATTACTTAGAAAGTCACGGCTAACTACGCGCCAGCAGCCGCGGTAATACGTAGGTGGCAAGCGTTGTCCGGATTTATTGGGCGTAAAGCGAGTGCAGGCGGTTCAATAAGTCTGATGTGAAAGCCTTCGGCTCAACCGGAGTGCG
+
CGGGGGGGGGGGGGGGGGGGGGGGGGGGGGGGGGGGGGGGGGGGGGGGGGGGGGGGGGGGGGGGGGGGGGGGGGGGGGFGGGGGGGGGGGGGFGGGGGGGGGGGGGGGGGFCFFFGGGGGGGGGGGGGGGGGGFCFGGGGDGGGGGGCFGGFGDFGGGAGGGGGGGGGGEGFGGGGGDFGGGFEGGGGGGGGGGGGGGGGGGGGGGGFGGGGG6EFFFGEGGGFGGG5:C4FGGGGGD<)95*:7>DC)>4FF>)9>087*:7*641)*46F?86<BA97:?A>?:612?F?(24;2####
@M05025:18:000000000-B3NL5:1:1101:18821:11711 1:N:0:CACTCA
GTTGAAACTCCTACGGGAGGCAGCAGTAGGGAATTTTCGTCAATGGGGGAAACCCTGAACGAGCAATGCCGCGTGAGTGAAGAAGGTCTTCGGATCGTAAAGCTCTGTTGTAAGTGAAGAACGGCTCATAGAGGAAATGCTATGGGAGTGACGGTAGCTTACCAGAAAGCCACGGCTAACTACGTGCCAGCAGCCGCGGTAATACGTAGGTGGCAAGCGTTATCCGGAATCATTGGGCGTAAAGGGTGCGTAGGTGGCGTACTAAGTCTGTAGTAAAAGGCAATGGCTCAACCATTGGGCG
+
CGGGGGGGGGGGGGGGGGGGGGGGGGGGGGGGGGGGGGGGGGGGGGGGGGGGGGGGGGGGGGGGGGGGGGGGGGGGGGGGGGGGGGGGGGGGGGGGGGGGGGGGGGGGGGGGGGGGGGGGGGGGGGGGGGGGGGGGGGGGGGGGGGGGEGGGGGGGGGGGGGGGGGGGGGGGGGGGGEGGGGGGGGGGGFGGGGGGGGGGGGFGGG9?FG@FGGGGGGGGEEEFGEDEGGGGGF>9C45/9DGGFBFD)5.7@>/4F47DDDFFFFF2*6BFF@FADFF?BF?FFFB0).4:4<BF)####
@M05025:18:000000000-B3NL5:1:1101:20454:11757 1:N:0:CACTCA
GTTGAAACTCCTACGGGAGGCAGCAGTGGGGAATATTGGACAATGGGCGAAAGCCTGATCCAGCCATGCCGCGTGTGTGAAGAAGGTCTTCGGATTGTAAAGCACTTTAAGTTGGGAGGAAGGGCATTAACCTAATACGTTAGTGTTTTGACGTTACCGACAGAATAAGCACCGGCTAACTTCGTGCCAGCAGCCGCGGTAATACGAAGGGTGCAAGCGTTAATCGGAATTACTGGGCGTAAAGCGCGCGTAGGTGGTTCGTTAAGTTGGATGTGAAAGCCCCGGGCTCAACCTGGGCGAT
+
CGGGGGGGGGGGGGGGGGGGGGGGGGGGGGGGGGGGGGGGGGGGGGGGGGGGGGGGGGGGGGGGGGGGGGGGGGGGGGGGGGGGGGGGGGGGGGGGGGGGGGGGGGGGGGGGFFGGGGGGGGGGGGGGGGGGGGGGGGGGGGGGGGGGGFGGGGGGGGGGGGGGGGGGGGGGGGGGGGGGGGGGGGGGGGGGGGGGGGGGEGGGGGGGGGGGGGGGGFEGGGGGGGGGGGGGGGGGGGGGGGGG?EFGFDFFFFB?FFFGGGFFFFFFFF?=FFFB><AF8?:699>>?BF?FFF?B####
@M05025:18:000000000-B3NL5:1:1101:17227:11807 1:N:0:CACTCA
GTTGAAACTCCTACGGGAGGCAGCAGTGGGGAATATTGCACAATGGGGGAAACCCTGATGCAGCGACGCCGCGTGAAGGAAGAAGTATCTCGGTATGTAAACTTCTATCAGCAGGGAAGAAAATGACGGTACCTGACTAAGAAGCCCCGGCTAACTACGTGCCAGCAGCCGCGGTAATACGTAGGGGGCAAGCGTTATCCGGATTTACTGGGTGTAAAGGGAGCGTAGACGGAAGAGCAAGTCTGATGTGAAAGGCTGGGGCTTAACCCCAGGACTGCATTGGAAACTGTTTTTCTAGAGT
+
CGGGGGGGGGGGGGGGGGGGGGGGGGGGGGGGGGGGGGGGGGGGGGGGGGGGGGGGGGGGGGGGGGGGGGGGGGGGGGGGGGGGGGGGGGGGGGGGGGGGGGGGGGGGGGGGGGGGGGGGGGGGGGGGGGGGGGGGGGGGGGGGGGGGGGGGGGGGGGGGGGGGGGGGGGGGGGGGGGGGGGGGGGGGGGGFFGGGGGGGGGGGGGGGGGGGEEGFGGGGGGGDEGGGEGGGGGGGGGGGGGGGFFFFBFFFFFFFFFEGGGEFFFF>FFFEFFF:??<>A?7<A>BAFABFF(32)####
@M05025:18:000000000-B3NL5:1:1101:4881:11850 1:N:0:CACTCA
GTTGAAACTCCTACGGGAGGCAGCAGTAGGGAATCTTCGGCAATGGACGAAAGTCTGACCGAGCAACGCCGCGTGAGTGAAGAAGGTTTTCGGATCGTAAAACTCTGTTGTTAGAGAAGAACAAGGATGAGAGTAACTGTTCATCCCTTGACGGTATCTAACCAGAAAGCCACGGCTAACTACGTGCCAGCAGCCGCGGTAATACGTAGGTGGCAAGCGTTGTCCGGATTTATTGGGCGTAAAGCGAGCGCAGGCGGTTTCTTAAGTCTGATGTGAAAGCCCCCGGCTCAACCGGGGTCTG
+
CGGGGGGGGGGGGGGGGGGGGGGGGGGGGGGGGGGGGGGGGGGGGGGGGGGGGGGGGGGGGGGGGGGGGGGGGGGGGGGGGGGGGGGGGGGGGGGGGGGGGGGGGGGGGGGGGGGGGGGGGGGGGGGGGGGGGGGGGGGGGGGGGFGFGGGGFDGGGGGGGGGGGGGGGGFGGGGGGGGGGGGGGGGGGGGGGGGGGGGGGGGGGGGGGGGGGGGGGGECCGGGGGGEEGGGGGGGGDGGGGGGFFFGFGFFFFFBEEDGGGFFFFFAFF*/9=F4<<<74(4099;1:2<<B>9>F####
@M05025:18:000000000-B3NL5:1:1101:9483:11878 1:N:0:CACTCA
GTTGAAACTCCTACGGGAGGCAGCAGTGGGGAATATTGGACAATGGGCGCAAGCCTGATCCAGCCATACCGCGTGGGTGAAGAAGGCCTTCGGGTTGTAAAGCCCTTTTGTTGGGAAAGAAATCCAGCCGGCTAATACCCGGTTGGGATGACGGTACCCAAAGAATAAGCACCGGCTAACTTCGTGCCAGCAGCCGCGGTAATACGAAGGGTGCAAGCGTTACTCGGAATTACTGGGCGTAAAGCGTGCGTAGGTGGTCGTTTAAGTCCGTTGTGAAAGCCCTGGGCTCAACCTGGGACAC
+
CGGGGGGGGGGGGGGGGGGGGGGGGGGGGGGGGGGGGGGGGGGGGGGGGGGGGGGGGGGGGGGGGGGGGGGGGGGGGGGGGGGGGGGGGGGGGGGGGGGGGGGGGGGGGGGGGGGFGGGGGGGGGGGGGGGGGGGGGGGGGGGGGGGGGDGGGGGGGGGGGGGGGGGGGGGGGGGGGGGGCGGGGGGGGGGGGGGGGGGGGGGFGGGGGEGGGGGFFGGGGGGGGGGGGGGGGGGGGGGGGGGGFFDGFG::>FFFF@?DGDFFFFFFF?FFBE3<<>F<?BF2?::<???BFFFB?####
@M05025:18:000000000-B3NL5:1:1101:13048:11888 1:N:0:CACTCA
GTTGAAACTCCTACGGGAGGCAGCAGTAGGGAATCTTCCACAATGGACGAAAGTCTGATGGAGCAACGCCGCGTGAGTGAAGAAGGGTTTCGGCTCGTAAAGCTCTGTTGGTAGTGAAGAAAGATAGAGGTAGTAACTGGCCTTTATTTGACGGTAATTACTTAGAAAGTCACGGCTAACTACGTGCCAGCAGCCGCGGTAATACGTAGGTGGCAAGCGTTGTCCGGATTTATTGGGCGTAAAGCGAGTGCAGGCGGTTCAATAAGTCTGATGTGAAAGCCTTCGGCTCAACCGGAGGTGC
+
CGGGGGGGGGGGGGGGGGGGGGGGGGGGGGGGGGGGGGGGGGGGGGFGGGGGGGFGGGGGGCGGGGGGGGGGGEGFEGGGGGGGGGGGGGGGGGGGGGGGGGGGGGGGGGGGGGGGFGGGGGGGGGGGGGGGGFGGGGFGGGGGGDGGGGFCFGGGGGGGGGGGGGGGGGCFGCEGGDGGFGGGGGGGGGGGGGGGGGGGGGGFGGGFGGGFGGGGGGGGGGGGGDE=E:FFGGGGGGGGGGCCFDFGFGFFFFFFF@>>7FF6BFFFFFFF*/*46>>234>?B?0(457:?B>(,####
@M05025:18:000000000-B3NL5:1:1101:9178:11905 1:N:0:CACTCA
GTTGAAACTCCTACGGGAGGCAGCAGTGAGGAATATTGGTCAATGGGCGAGAGCCTGAACCAGCCAAGTCGCGTGAAGGATGAAGGATCTATGGTTTGTAAACTTCTTTTATATGGGAATAAAGTGAGGAACGTGTTCCTTTTTGTATGTACCATATGAATAAGCATCGGCTAACTCCGTGCCAGCAGCCGCGGTAATACGGAGGATGCGAGCGTTATCCGGATTTATTGGGTTTAAAGGGTGCGTAGGTGGTTAATTAAGTCAGCGGTGAAAGTTTGTGGTTCAACCATAAAATTGTGCC
+
CGGGGGGGGGGGGGGGGGGGGGGGGGGGGGGGGGGGGGG9FGGGGGGGGGGGGGGGGGGGGGGGGGGGGGGGGGGGGGGGGGGGGGFFGGGGGGGGGGGGGGGGGGGGGGGGGGGGGGGGGGGGGGGGGGGGGGGGGGGGGGGGGGGGGGGGGGGGGGGFGGGGFGGFGGGGGGGGGGGGGGGGGFFGGFEEEGGEEDGFGGGGGG6FGGGGGGGGGGGGECG579CGGGGGGGCCFGGGGGGGF>DGFGFF<:FFFFFDFG?6F?B>BF>@469<D<BB?(4:>><??<2<AFB?)####
@M05025:18:000000000-B3NL5:1:1101:16707:11928 1:N:0:CACTCA
GTTGAAACTCCTACGGGAGGCAGCAGTGGGGAATATTGGACAATGGGCGCAAGCCTGATCCAGCCATACCGCGTGGGTGAAGAAGGCCTTCGGGTTGTAAAGCCCTTTTGTTGGGAAAGAAATCCAGCTGGCTAATACCCGGTTGGGATGACGGTACCCAAAGAATAAGCACCGGCTAACTTCGTGCCAGCAGCCGCGGTGATACGAAGGGTGCAAGCGTTACTCGGAATTACTGGGCGTAAAGCGTGCGTAGGTGGTCGTTTAAGTCCGTTGTGAAAGCCCCGGGCTCAACCTGGGTTGC
+
CGGGGGGGGFGGGGGGGGGGGGGGGGFGGGGGGGGGGGGGGGGGGGGGGGGGGGGGGGGGGGGGGGGGGGGGGGGGGGGGFGGGGGGGGGGGGGGGGGGGGGGGGGGGGGGGGGGGGGGGGGGGGGGGGG?FFGFGGGGGGGGGGGGGGGGGGGGGG,EFFFGGGGFFGGGGFEDCEGGGGGGGGGGGGGGCGGGGGGGCGFDGGGGGGGGGGGEFGDGGGCEFGGGG5FGGGCGGGGGGGGGGFE@CEGDEF@FFFFFGGD@FBFFFFF@4.75<<2>B<:?>>9;08<>??:::4####
@M05025:18:000000000-B3NL5:1:1101:10917:11971 1:N:0:CACTCA
GTTGAAACTCCTACGGGAGGCAGCAGTGGGGAATATTGGACAATGGGCGCAAGCCTGATCCAGCCATGCCGCGTGAGTGATGAAGGCCCTAGGGTTGTAAAGCTCTTTCACCGGTGAAGATAATGACGGTAACCGGAGAAGAAGCCCCGGCTAACTTCGTGCCAGCAGCCGCGGTAATACGAAGGGGGCTAGCGTTGTTCGGATTTACTGCGCGTAAAGCGCACGTAGGCGGACTTTTAAGTCAGGGGTGAAATCGCGGGGCTCAACGCCGGGACTGCCTTTGATACTGGTAGTCTTCGTG
+
CGGGFCEGA<FC9FGGGGGGGGEGGGGFGFCCCEGACEGFFF<FGGGGGGEGGGDFGGGGGGFF@EGEFGGCGCECFFDF9ECFAEGFGGGGGFFGFEGGGGGGDFDCFGC<FCFFDFFGGDGFCFFGECBE<ECFC@BAF<BDF<<FDE+@FGGFFFGF7EGGGGGGFFFEBCBEGCGDFC8B:8=EE5;CGGGGDGGFCED886EGGGGGDECGDGF+:7C=C>6=E4CD<C)67DF*:*?F??7CDGF6FF4(0>>7)9>)9>:,)77>)>)3<BF4A<>AF<<D<7)-68)46####
@M05025:18:000000000-B3NL5:1:1101:18690:11983 1:N:0:CACTCA
GTTGAAACTCCTACGGGAGGCAGCAGTAGGGAATCTTCGGCAATGGACGAAAGTCTGACCGAACAACGCCGCGTGAGTGAAGAAGGTTTTCGGATCGTAAAACTCTGTTGTTAGAGAAGAACAAGGATGAGAGTAACTGTTCATCCCTTGACGGTATCTAACCAGAAAGCCACGGCTAACTACGTGCCAGCAGCCGCGGTAATACGTAGGTGGCAAGCGTTGTCCGGATTTATTGGGCGTAAAGCGAGCGCAGGCGGTTTCTTAAGTCTGATGTGAAAGCCCCCGGCTCAACCGGGGTGTG
+
CGGGGGGGGGGGGGGGGGGGGGGGGGGGGGGGGGGGGGGGGGGGGGGGGGGGGFGGGGGGGGGGGGGGGGGGGGGGGGGGGGGGGGGGGGGGGGGGGGGGGGGGGGGGGGGGGGGGGGGGGGGGGGGGGGGGGGGGGGGGGGGGGGGGGGGGGGGGGGGGGGFGGGGGGGGGGGGGGGGGGGGGGGGGGGGGGGGGGGGGGGGGGGCFGGFGGGGGGGGGGGGGGGGGGG4CCDGGFGGDDGGGFDFGEGFFFFFFF7DDGFFFBA?A?AB6BB=>4AAB:6?B>B9>BF?F?FFFF####
@M05025:18:000000000-B3NL5:1:1101:18386:11996 1:N:0:CACTCA
GTTGAAACTCTTACGGGAGGCAGCAGTGAGGAATATTGGTCAATGGCCGAGAGGCTGAACCAGCCAAGTCGCGTGAGGGAAGAATGTCCTATGGATTGTAAACCTCTTTTGTCAGGGAGCAAAGTCACCCACGTGTGGGTGTTGGAGAGTACCTGAAGAAAAAGCATCGGCTAACTCCGTGCCAGCAGCCGCGGTAATACGGAGGATGCGAGCGTTATCCGGATTTATTGGGTTTAAAGGGTGCGTAGGCGGGTTATCAAGTCAGCGGTAAAATCGTGGAGCTCAACTCCATCCAGCGGCG
+
CGGGGGGGGGGGGGGGGGGGGGGGGGGGGGGGGGGGGGGGGGGGGGGGGGGGGGGGGGGGGGGGGGGGGGGGGGGGGGGGGGGGGGGGGGGGGGGGGGGGGGGGGGGGGGGGGGGGGGGGGGGGGGGGGGGGGGGGGGGGGGGGGGGGGGGFGGGGGGGGGGGGGGGGGGGGGGGGGGGGGGGGGGFCCGGGGGGGGGGGGGGCGGGGGGDGGGGGGGGGGGC:EC?FGFFGGGCFGGGGGGGGFBFGBFEFFFFFFFFGGGFFFF@>59BFF?FBFFF0::?7??:>AFFFF?7?0####
@M05025:18:000000000-B3NL5:1:1101:21275:12013 1:N:0:CACTCA
GTTGAAACTCCTACGGGAGGCAGCAGTAGGGAATCTTCCACAATGGACGAAAGTCTGATGGAGCAACGCCGCGTGAGTGAAGAAGGGTTTCGGCTCGTAAAGCTCTGTTGGTAGTGAAGAAAGATAGAGGTAGTAACTGGCCTTTATTTGACGGTAATTACTTAGAAAGTCACGGCTAACTACGTGCCAGCAGCCGCGGTAATACGTAGGTGGCAAGCGTTGTCCGGATTTATTGGGCGTAAAGCGAGTGCAGGCGGTTCAATAAGTCTGATGTGAAAGCCTTCGGCTCAACCGGAGCCCC
+
CGGGGGGGGGGGGGGGGGGGGGGGGGGGGGGGGGGGGGGGGGGGGGGGGGGGGGGGGGGGGGGGGGGGGGGGGGGGGGGGGGGGGGGGGGGGGGGGGGGGGGGGGGGGGGGGGGGGGGGGGGGGGGGGGGGGGGGGGGFGGGGGGGGGGGGGGGGGGGGGGGGGGGGGGGGGGGGGGGGGGGGGGGGGGGGGGGGGGGGGGGGGGGGGGGGGGGGGGGGGGGGFGGG=EGGFGGFF<<GDGGDGFFFGFGFFF456DEDGFCFFFFFFFAFFBFFF24)(4><BF?FF<BF::>BF1####
@M05025:18:000000000-B3NL5:1:1101:20823:12039 1:N:0:CACTCA
GTTGAAACTCCTACGGGAGGCAGCAGTGGGGAATATTGCACAATGGGGGAAACCCTGATGCAGCGACGCCGCGTGAAGGAAGAAGTATCTCGGTATGTAAACTTCTATCAGCAGGGAAGAAAATGACGGTACCTGACTAAGAAGCCCCGGCTAACTACGTGCCAGCAGCCGCGGTAATACGTAGGGGGCAAGCGTTATCCGGATTTACTGGGTGTAAAGGGAGCGTAGACGGAAGAGCAAGTCTGATGTGAAAGGCTGGGACTTAACCCCAGGACTGCATTGGAAACTGTTTTTCTACCCC
+
CGGGGGGGGGGGGGGGGGGGGGGGGGGGGGGGGGGGGGGGGGGGGGGGGGGGGGGGGGGGGGGGGGGGGGGGGGGGGGGGGGGGGGGGGGGGGGGGGGGGGGGGGGGGGGGGGGGGGGGGGGGGGGGGGGGGGGGGGGGGGGGGGGGGGGGGGGGGGGGGGGGGGGGGGGGGGGGGGGGGGGGGGGGGGGGGGGGGGGGGGGGGGGGGGGGGGGGGGGGGGGGGGGGGGGGGGGDGDFGGGGGGFFFFFGFFFFFFFFFGGFFFFFFFF?B>FFFFFFF2A??F9BFFBAF>?BFF)####
@M05025:18:000000000-B3NL5:1:1101:25161:12123 1:N:0:CACTCA
GTTGAAACTCCTACGGGAGGCAGCAGTAGGGAATTTTCGTCAATGGGGGAAACCCTGAACGAGCAATGCCGCGTGAGTGAAGAAGGTCTTCGGATCGTAAAGCTCTGTTGTAAGTGAAGAACAGCTCATAGAGGAAATGCTATGGGAGTGACGGTAGCTTACCAGAAAGCCACGGCTAACTACGTGCCAGCAGCTGCGGTAATACGTAGGTGGCAAGCGTTATCCGGAATCATTGGGCGTAAAGGGTGCGTAGGTGGCGTACTAAGTCTGTAGTAAAAGGCAATGGCTAAACCATTGGTCA
+
CGGFGFGGFGCECGE>@EDEGEFCEFGF9ACEFCCFGGGFGDCDFFE@+C@CAF,CFGGFGGGECFGFF<F:FGGDFGGDFG<F=EFFCAEGGGGGG,,BDEFAE<F??EGGFFFGCCFGGGGGGF<F9FFA?<,?EFF9@DFC8F8FCFFG>CGFD<==FDFFCEEFDFDFFC8>ECC:EFFCFFFGFCFGFC,6,;;?EGGFFCEGF5FC*ACFG5=EEGDFFGEGCDFFG++05;</)9CDBB@5@C5)55=?F4<95CF?4)9)1-1/7*7)6)5(3?F:>2:(-54>7?3<-####
@M05025:18:000000000-B3NL5:1:1101:4807:12143 1:N:0:CACTCA
GTTGAAACTCCTACGGGAGGCAGCAGTGGGGAATATTGGACAATGGGCGCAAGCCTGATCCAGCCATACCGCGTGGGTGAAGAAGGCCTTCGGGTTGTAAAGCCCTTTTGTTGGGAAAGAAATCCAGCCGGCTAATACCTGGTTGGGATGACGGTACCCAAAGAATAAGCACCGGCTAACTTCGTGCCAGCAGCCGCGGTAATACGAAGGGTGCAAGCGTTACTCGGAATTACTGGGCGTAAAGCGTGCGTAGGTGGTCGTTTAAGTCCGTTGTGAAAGCCCTGGGCTCAACCTGGGAAAA
+
CGGGGGGGGGGGGGGGGDGGGGGGGGGGGGGGGGGGGGGGGGGGGGGGGGGGGGGGGGGGGGGGGGGGGFGGGGGGGGGGGGGGGGGGGGGGGGGGGGGGGGGGGGGGGGGGGGGGGGGGGGGGGGGGGGGGDGCGGGGGGGGGGGGGGGGGGGGGGGGGFFGGGGGGGGGGGGGGGGGGGGGGFFGGGGGGGGGGGGGGGGGGGGGGGGGGGGFGGGGGGGGGGGGGGGGGGGGGGGGGGGGGBEEGFGFFFEFFFEFG<DFF?<FFFBFFFFFFFFFF8<:::?<?:F2,34:<?####
@M05025:18:000000000-B3NL5:1:1101:9177:12150 1:N:0:CACTCA
GTTGAAACTCCTACGGGAGGCAGCAGTGGGGAATATTGCACAATGGGGGAAACCCTGATGCAGCGACGCCGCGTGAGCGAAGAAGTATTTCGGTATGTAAAGCTCTATCAGCAGGGAAGAAAATGACGGTACCTGACTAAGAAGCCCCGGCTAAATACGTGCCAGCAGCCGCGGTAATACGTATGGGGCAAGCGTTATCCGGATTTACTGGGTGTAAAGGGAGCGCAGGCGGCTTGGCAAGTCTGATGTGAAAGGCTGGGGCTTAACCCCAGGACTGCATTGGAAACTGTTAGGCTGACTC
+
CF@FGGCF@<ECFFFGGGCC@EGCFFGGFG@FEE<CFAFFGECEGGFGGGE<<F:ECGEEFGGGGDGGGGGG:FEFGCC:C@=FFGGG,<EEFBFG4FGGCGFBFFGCEA?<BFGGC<B<FCFFGGGGGGGGAAFF?,3@BFGGGF7@FGG*>:=,@FGGAF@;F:><:5CFECC5;FCFF:2>::B1;8F*8131=5CCACEGGGGC0:CG7E1C+2<C55ACC*:=EGGG:DDDCD49C:?:F@FFFG/*765:<F>DCD)))-18F6BBFFF(32<56222-)3)4.-55:::?####
@M05025:18:000000000-B3NL5:1:1101:11718:12177 1:N:0:CACTCA
GTTGAAACTCCTACGGGAGGCAGCAGTAGGGAATCTTCCACAATGGACGAAAGTCTGATGGAGCAACGCCGCGTGAGTGAAGAAGGGTTTCGGCTCGTAAAGCTCTGTTGGTAGTGAAGAAAGATAGAGGTAGTAACTGGCCTTTATTTGACGGTAATTGCTTAGAAAGTCACGGCTAACTACGTGCCAGCAGCCGCGGTAATACGTAGGTGGCAAGCGTTGTCCGGATTTATTGGGCGTAAAGCGAGTGCAGGCGGTTCAATAAGTCTGATGTGAAAGCCTTCGGCTCAACCGGAGTGCG
+
CGGGGGGGGGGGGGGGGGGGGGGGGGGGGGGGGGGGGGGGGGGGGGGGGGGGGGGGGGGGGGGGGGGGGGGGGGGGGGGGGGGGGGGGGGGGGGGGGGGGGGGGGGGGGGGGGGGGGGGGGGGGGGGGGGFGGGGGGGFGGGGGGGGGGGGGGGGGGGGGGGGGGGGGGFGGGGGGGGGGGGGGGGGGGGGGGGGECCEGGGGGGGGGGGGFGGGGCFGGGGGGGGGGEGGFGGGGGGGGGGGGFFEGFGFFFFFFF8>DGGFFFFFFBAFFFFFBFFBF??FFF<FFBF<1:>>93####
@M05025:18:000000000-B3NL5:1:1101:6412:12230 1:N:0:CACTCA
GTTGAAACTCCTACGGGAGGCAGCAGTGGGGAATATTGCACAATGGGCGCAAGCCTGATGCAGCGACGCCGCGTGCGGGATGGAGGCCTTCGGATTGTAAACCGCTTTTGTTCAAGGGCAAGGCACGGCTTCGGGCCGTGTTGAGTGGATTGTTCGAATAAGCACCGGCTAACTACGTGCCAGCAGCCGCGGTAATACGTAGGGCGCGAGCGTTATCCGGATTTATTGGGCGTAAAGGGCTCGTAGGCGGTTCGTCGCGTCCGGTGTGAAAGTCCATCGCCTAACGGTGGATCTGCGTACG
+
CGGGGGGGGGGGGGGGGGGGGGGGGGGGGGGGGGGGGGGGGGGGGGGGGGGGGGGGGGGGGGGGGGGGGGGGGGGGGGGGGGGGGGGGGGGGGGGGGGGGGGGGGGGGGGGGGGGGGGGGGGGGGGGGGGGGGGGGGGGGGGGFFFGGFFFGGGGGGGGGGGGGGGGGGGGGGGGGGGGGGGGGGGGGGGGGGGGGGGGGGGGGGGGGEDGGGGGGGGGGGD5EGGGGGFGGGGDGGGGGGGDDEFFGFGEFBFFF3>EDGGF>EF::*<64@@F2A<?FF02:BFF8<B?<?)):1####
@M05025:18:000000000-B3NL5:1:1101:3144:12250 1:N:0:CACTCA
GTTGAAACTCCTACGGGAGGCAGCAGTAGGGAATTTTCGTCAATGGGGGAAACCCTGAACGAGCAATGCCGCGTGAGTGAAGAAGGTCTTCGGATCGTAAAGCTCTGTTGTAAGTGAAGAACGGCTCATAGAGGAAATGCTATGGGAGTGACGGTAGCTTACCAGAAAGCCACGGCTAACTACGTGCCAGCAGCCGCGGTAATACGTAGGTGGCAAGCGTTATCCGGAATCATTGGGCGTAAAGGGTGCGTAGGTGGCGTACTAAGTCTGTAGTAAAAGGCAATGGCTCAACCATTTAGTG
+
CGGGGGGGGGGGGGGGGGGGGGGGGGGGGGGGGGGGGGGGGGGGGGGDGGGGGGGGGGGGGGGGGGGGGGGGGGGGGGGGGGGGGGGGGGGGGGGGGGGGGFFGFGGGGGGGGGGGGGGGGGGDGGGGGGGGGFCDGGGGFGGGGGGGGGGGGGGGGGGGGGGFGGGGGGGGGGGGGGGGGGGGGGGGGFGGGGGGGGGGGGGGGGGGGGGGGGGFGGGGGGGGGGGDGGGGGC>FGGGGGDFGFFFGFD>BFFF)7@BGGG>FFFF9?<?4@@?A<BFBFF::D01?DFFFFFF<)####
@M05025:18:000000000-B3NL5:1:1101:29036:12269 1:N:0:CACTCA
GTTGAAACTCCTACGGGAGGCAGCAGTAGGGAATTTTCGTCAATGGGGGAAACCCTGAACGAGCAATGCCGCGTGAGTGAAGAAGGTCTTCGGATCGTAAAGCTCTGTTGTAAGTGAAGAACGGCTCATAGAGGAAATGCTATGGGAGTGACGGTAGCTTACCAGAAAGCCACGGCTAACTACGTGCCAGCAGCCGCGGTAATACGTAGGTGGCAAGCGTTATCCGGAATCATTGGGCGTAAAGGGTGCGTAGGTGGCGTACTAAGTCTGTAGTAAAAGGCAATGGCTCAACCATTGGCCG
+
CGGGGGGGGGGGGGGGGGGGGGGGGGGGGGGGGGGGGGGGGGGGGGGGGGGGGGGGGGGGGGDGGGGGGGGGGGGGGGGGGGFGGGGGGGGGGGDGGGGGGGGFFGGGGGGGGGGGGGGGGGGGGGGGGGGGGGG?EDFGFGGGGGGEGGGGGGGGGGGGGGGGEGGGGGGGGEEGGGGGGGGGFCGGGGGGGGGGGGGGCECCCCFGGGGGFCFGGGCCEGGGGGGG=*>FFCG4FGGCGGFGF)7C>C;5>>=73.>CDD>FFFFFFFFFF**664>??B<?23<:7?B270<4)####
@M05025:18:000000000-B3NL5:1:1101:28239:12288 1:N:0:CACTCA
GTTGAAACTCCTACGGGAGGCAGCAGTGGGGAATATTGCACAATGGGCGCAAGCCTGATGCAGCGACGCCGCGTGCGGGATGGAGGCCTTCGGGTTGTAAACCGCTTTTGTTCAAGGGCAAGGCACGGCTTCGGGCCGTGTTGAGTGGATTGTTCGAATAAGCACCGGCTAACTACGTGCCAGCAGCCGCGGTAATACGTAGGGTGCGAGCGTTATCCGGATTTATTGGGCGTAAAGGGCTCGTAGGCGGTTCGTCGCGTCCGGGGTGAAAGTCCATCGCCTAACGGTGGATCTGCGAAGC
+
CGGGGGGGGGGGGGGGGGGGGGGGGGFGGGGGGGGGGGGGGGGGGGGGGGGGGGGGGGGGGGGGGGGGGGGGGGGGGGGGGGFGGGGGGGGGGGGGGGGGGGGGGGGGGGGGGGGFFGGGGGFGGGGGGGGGGGGGGGGGGGGFFFFFFCFGGFGGGGGGGGGGFGGGGGGGGGGGGGGFGGGGGGGGGGGGECGGGGGGGGGGGGGGGGGGGGGGGGGGDCGFGGGGGGGGGDGGGGDGFGGGFFEGFG3<>D50>>BDGDEE)202.47BFBFA94:<?68:BF><:935:2>2(####
@M05025:18:000000000-B3NL5:1:1101:15176:12305 1:N:0:CACTCA
GTTGAAACTCCTACGGGAGGCAGCAGTGGGGAATATTGGACAATGGGCGCAAGCCTGATCCAGCCATGCCGCGTGTGTGAAGAAGGCCTTTTGGTTGTAAAGCACTTTAAGCGAGGAGGAGGCTACTTGGATTAATACTCTAGGATAGTGGACGTTACTCGCAGAATAAGCACCGGCTAACTCTGTGCCAGCAGCCGCGGTAATACAGAGGGTGCGAGCGTTAATCGGATTTACTGGGCGTAAAGCGTGCGTAGGCGGCTTTTTAAGTCGGATGTGAAATCCCTGAGCTTAACTTAGCCGC
+
CGGGGGGGGGGGGGGGGGGGGGGGGGFGGGGGGGFGGGGGGGGGGGGGGGGGGGGGGGGGGGGGGGGGGGGGGGGGGGGGGGGGGGGGGGGGGGGGGGGGGGGGGGGGGGGGGGGGGGGGGGGFGGGGGGGGGGGGGGGGGGGGDGGGGGGGGGGGGGGGGGGGGGGGGFGGGGGGGGGGGGGGGGGGGGGGGGGGGDGCEGGGGGGGGGGGGGGGGGGGGCGGFGGDGGGFGFGGGFGGGGDGFFFGFGFFFFFFFFFGGGFFFBFFFFEE3BFFAF>998?:?<BF>BABFAF<4####
@M05025:18:000000000-B3NL5:1:1101:15634:12332 1:N:0:CACTCA
GTTGAAACTCCTACGGGAGGCAGCAGTGGGGAATATTGCACAATGGGGGAAACCCTGATGCAGCGACGCCGCGTGAAGGAAGAAGTATTTCGGTATGTAAACTTCTATCAGCAGGGAAGAAAATGACGGTACCTGACTAAGAAGCCCCGGCTAACTACGTGCCAGCAGCCGCGGTAATACGTAGGGGGCAAGCGTTATCCGGATTTACTGGGTGTAAAGGGAGCGTAGACGGCATGGCAAGTCTGGTGTGAAAGGCAGGGGCTCAACCCCTGGACTGCATTGGAAACTGTCAGGCTGTGTG
+
CGGGGGGGGGGGGGGGGGGGGGGGGGGGGGGGGGGGGGGGGGGGGGGGGGGGGGGGGGGGGGGGGGGGGGGGGGGGGGGGGGGGGGGGGGGGGGGGGGGGGGGGGGGGGGGGGGGGGGGGGGGGGGGGGGGGGGGGGGGGGGGGGGGGGGGGGGGGGGGGGGGGGGGGGGGGGGGGGGGGGGGGGGGGGGGGGGGGDGGGGGDCCGDFGGGGGGGFEGGGECGGDGGGGGGGGGGGFGGG3>DGFFFGFGFFFFFFFEFGGGFFFFFFFFFFFFFFFFFFA?F?<BFFFFFFFFF?:####
@M05025:18:000000000-B3NL5:1:1101:5702:12336 1:N:0:CACTCA
GTTGAAACTCCTACGGGAGGCAGCAGTGGGGAATATTGGACAATGGGCGCAAGCCTGATCCAGCCATACCGCGTGGGTGAAGAAGGCCTTCGGGTTGTAAAGCCCTTTTGTTGGGAAAGAAATCCAGCCGGCTAATACCTGGTTGGGATGACGGTACCCAAAGAATAAGCACCGGCTAACTTCGTGCCAGCAGCCGCGGTAATACGAAGGGTGCAAGCGTTACTCGGAATTACTGGGCGTAAAGCGTGCGTAGGTGGTCGTGTAAGTCCGTTGTGAAAGCCCTGGGCTCAACCTGGGTGTG
+
CGGGGGGGGGGGGGGGGDGGGGGGGGGGGGGGGGFGGGGGGGGGGGGGGGGGGGGGGGGGGGGGGGGGGGGGGFGGGGGGGGGGGGGGGGGGGGGGGGGGGGGGFGGGGGGGGGGGGGGGGGGGGGGGFGGG7FDCGGGGGGGGGGGGGGFGGGGGGGGGGGGGGGGGFFGGGEGGGGGGGFGGFGGGFGFECDFEEGGGGDGFFGGGGECFGGGGFFEECEECGEG57*9FGFF4CGGGGGGCBD>CEG75>31<)8*99*8:*:@96:FFFB><)648?:06:0:132>?0436?####
@M05025:18:000000000-B3NL5:1:1101:3367:12386 1:N:0:CACTCA
GTTGAAACTCCTACGGGAGGCAGCAGTAGGGAATCTTCCACAATGGACGAAAGTCTGATGGAGCAACGCCGCGTGAGTGAAGAAGGGTTTCGGCTCGTAAAGCTCTGTTGGTAGTGAAGAAAGATAGAGGTAGTAACTGGCCTTTATTTGACGGTAATTACTTAGAAAGTCACGGCTAACTACGTGCCAGCAGCCGCGGTAATACGTAGGTGGCAAGGGTTGTCCGGATTTATTGGGCGTAAAGCGAGTGCAGGCGGTTCAATAAGTCTGAGGTTAAAGCCTTCGGCTCAACCGGAGGATT
+
C-FFGCGEEFGGGGDGG7@CCFGG@FE@F<CEGF<FE6,CEFFEGFG?@CGDF<<CE<CC<<FCGGGG>+@FECF7@FFFAEGFDFECEFF=FC7=CECCFFFEFGE?EEFE,FFEFE<,<FEDFEEGF=F<FEC<@D9<F?<FCFGDE9,5CF::>,EF9FD,,9=FGGBF;3B88>:@B7366>4*DFFEG,D8*:CE*AE,4=<EGGGGD=EF=*/02:5C9:E**:4>7+;C55<9D<**9>)CEGF4=>)4))8/*2***61-@>F*<FFD2).2,(.4,84??F)22110,####
@M05025:18:000000000-B3NL5:1:1101:13726:12386 1:N:0:CACTCA
GTTGAAACTCCTACGGGAGGCAGCAGTAGGGAATTTTCGTCAATGGGGGAAACCCTGAACGAGCAATGCCGCGTGAGTGAAGAAGGTCTTCGGATCGTAAAGCTCTGTTGTAAGTGAAGAACGGCTCATAGAGGAAATGCTATGGGAGTGACGGTAGCTTACCAGAAAGCCACGGCTAACTACGTGCCAGCAGCCGCGGTAATACGTAGGTGGCAAGCGTTATCCGGAATCATTGGGCGTAAAGGGTGCGTAGGTGGCGTACTAAGTCTGTAGTAAAAGGCAATGGCTCAACCATTGGAGC
+
CGG@FFGGCGGGGGGDEFFEGEGGGF<EFFGFGFGGGGGGGGGGGDGEGGGGGG@DFDFFEEFCEGDFDFGGCFCGGGDGGCFEFFGEFGCDC+BFGF,=DFECGFGECGGCAFGDGGFGFFEF7=FGFGGGGFGCFGGGGGGGGG,CF=FGGCGGGGGFDGGGG@7>FC,D:38CCCFCFFGGGGFGFG>EFEGE*/=4*8EE+8EFG=@EFF6<CGEE=55E9:EGEF9CC7CCCCD7DDFC4:7C>D>BDF??FF>5))89@?@>?A9B9*1:2<A?6?:B<:7?F7<?(4?5-####
@M05025:18:000000000-B3NL5:1:1101:22844:12429 1:N:0:CACTCA
GTTGAAACTCCTACGGGAGGCAGCAGTAGGGAATCTTCGGCAATGGACGGAAGTCTGACCGAACAACGCCGCGTGAGTGAAGAAGGTTTTCGGATCGTAAAACTCTGTTGTTAGAGAAGAACAAGGATGAGAGTAGAATGTTCATCCCTTGACGGTATCTAACCAGAAAGCCACGGCTAACTACGTGCCAGCAGCCGCGGTAATACGTAGGTGGCAAGCGTTGTCCGGATTTATTGGGCGTAAAGCGAGCGCAGGCGGTTTCTTAAGTCTGATGTGAAAGCCCCCGGCTCAACCGGGGGTC
+
CGGGGGGGGGGGGGGGGGGGGGGGGGGGGGGGGGGGGGGGGGGGGGGGGGGGGGGGGGGGGGGGGGGGGGGGGFGGGGGGGGGGGGGGGGGGGGGGGGGGGGGGGGGGGGGGGGGGGGGGGGGGGGGGGGGGGGGGGGGGGGGGGGGGGGGGGGGGGGGGGGGGGGGGGGGDGFGCEGGGGGGGCFGGGGGGGGGGGGGD5EEC9CGFGEGGGGGGGGGGECEGGGEG=*77FFGGGGGGC<5FFFFGFDDEFFFFFF>CC78=FA=6B<FFFFFFFF><?F<?0>FF92<??FFFF####
@M05025:18:000000000-B3NL5:1:1101:26924:12471 1:N:0:CACTCA
GTTGAAACTCCTACGGGAGGCAGCAGTAGGGAATCTTCCACAATGGACGAAAGTCTGATGGAGCAACGCCGCGTGAGTGAAGAAGGGTTTCGGCTCGTAAAGCTCTGTTGGTAGTGAAGAAAGATAGAGGTAGTAACTGGCCTTTATTTGACGGTAATTACTTAGAAAGTCACGGCTAACTACGTGCCAGCAGCCGCGGTAATACGTAGGTGGCAAGCGTTGTCCGGATTTATTGGGCGTAAAGCGAGTGCAGGCGGTTCAATAAGTCTGATGTGAAAACCTTCGGCTCAACCGGAGACGG
+
CGGGGGGGGGGGGGGGGGGGGGGGGGGGGGGGGGGGGGGGGGGGGGGGGGGGGGGGGGGGGGGGGGGGGGGGGGGGGGGGGGGGGGGGGGGGGGGGGGGGGGGGGGGGGGGGGGGGGGGGGGGGGGGGGFGGGGGGGGGGGGGGGGGGGGFGGGGGGGGGGGGGGGGGGGGGGGGGGGGGGGGDGGGGGGFGGFGEGGGGGGGGGGGGGGGGCEGGGFGGGGEGCEG*73>FGFGGFGGGGDGGFFFGFGFFF>B;DD>DGGFF=2=AFFFFFFFDAA<??:BF?FFB:?>?FFFF6####
@M05025:18:000000000-B3NL5:1:1101:4838:12477 1:N:0:CACTCA
GTTGAAACTCCTACGGGAGGCAGCAGTAGGGAATCTTCCACAATGGACGAAAGTCTGATGGAGCAACGCCGCGTGAGTGAAGAAGGGTTTCGGCTCGTAAAGCTCTGTTGGTAGTGAAGAAAGATAGAGGTAGTAACTGGCCTTTATTTGACGGTAATTACTTAGAAAGTCACGGCTAACTACGTGCCAGCAGCCGCGGTAATACGTAGGTGGCAAGCGTTGTCCGGATTTATTGGGCGTAAAGCGAGTGCAGGCGGTTCAATAAGTCTGATGTGAAAGCCTTCGGCTCAACCGGAGCCGG
+
CGGGGGGGGGGGGGGGGGGGGGGGGGGGGGGGGGGGGGGGGGGGGGGGGGGGGGGGGGGGGGGGGGGGGGGGGGGGGGGGGGGGGGGGGGGGGGGGGGGGGGGGGGGGGGGGGGGGGGGGGGGGGGGGGGGGGGGGGGGGGGGGGGGGGGGGGGGGGGGGGGGGGGGGGGGGGGGGGEGGGGGGGGGGGGGGGFGGDEGGGGGGGGGGGGGGGGGGGGGGGEGGGGGEGCFGGGGGGGGDGDGGFFFGFGFFFF@>E>BDFGFFFFFFFFFFFFFAF<DB?FFFBFF?B<228;B13####
@M05025:18:000000000-B3NL5:1:1101:24148:12507 1:N:0:CACTCA
GTTGAAACTCCTACGGGAGGCAGCAGTGGGGAATATTGCACAATGGGGGAAACCCTGATGCAGCGACGCCGCGTGAAGGAAGAAGTATCTCGGTATGTAAACTTCTATCAGCAGGGAAGAAAATGACGGTACCTGACTAAGAAGCCCCGGCTAACTACGTGCCAGCAGCCGCGGTAATACGTAGGGGGCAAGCGTTATCCGGATTTACTGGGTGTAAAGGGAGCGTAGACGGAAGAGCAAGTCTGATGTGAAAGGCTGGGGCTTAACCCCAGGACTGCATTGGAAACTGTTTTTCTAATGC
+
CGGGGGGGGGGGGGGGGGGGGGGGGGGGGGGGGGGGGGGGGGGGGGGGGGGGGGGGGGGGGGGGGGGGGGGGGGGGGGGGGGGGGGGGGGGGGGGGGGGGGGGGGGGGGGGGGGGGGGGGGGGGGGGGGGGGGGGGGGGGGGGGGGGGGGGGGGGGGGGGGGGGGGGGGGGGGGGGDGGGGGGGGGGGGGGGGGGGGGGGGGEGGGGGGGGGGGGGCFGGGCEEGGGGGGGGGGGGDGGGGGFFFFFGFGFFFFFFFFEDDG5@FFFFF?EFFFF?F?FFA<>FDFFAFA><?:BA9####
@M05025:18:000000000-B3NL5:1:1101:15359:12576 1:N:0:CACTCA
GTTGAAACTCCTACGGGAGGCAGCAGTGAGGAATATTGGTCAATGGCCGAGAGGCTGAACCAGCCAAGTCGCGTGAGGGAAGAATGTCCTATGGATTGTAAACCTCTTTTGTCAGGGAGCAAAGTCACCCACGTGTGGGTGTTGGAGAGTACCTGAAGAAAAAGCATCGGCTAACTCCGTGCCAGCAGCCGCGGTAATACGGAGGATGCGAGCGTTATCCGGATTTATTGGGTTTAAAGGGTGCGTAGGCGGGTTATCAAGTCAGCGGTAAAATCGTGGAGCTCAACTCCATCCAGCTGCA
+
CGGGGGGGGGGGGGGGGGGGGGGGGGGGGGGGGGGGGGGGGGGGGGGGGGGGGGGGGGGGGGGGGGGGGGGGGGGGGGGGGGGGGGGGGGGGGGGGGGGGGGGGGGGGGGGGGGGGGGGGGGGGGGGGGGGGGFGGGGGGGGGGGFGGGGGGGGGGGGGGGGGGGGGGGGGGGGGGGGGGDGGGGGGGGGGGGGGGEFGGGGGGGGGGGGGGGGEGGGGGEG=AEGGGGGGGGGDGGGGGGGGGFFFGFGFFFDFFFF?GGFFFFBFFEFFFBFFFBFF?FFFB?4:AA>>DFFF??####
@M05025:18:000000000-B3NL5:1:1101:14790:12584 1:N:0:CACTCA
GTTGAAACTCCTACGGGAGGCAGCAGTGGGGAATTTTGGACAATGGGCGCAAGCCTGATCCAGCTATTCCGCGTGTGGGATGAATGCCCTCGGGTTGTAAACCACTTTTGTAGAGAACGAAAAGACACCTTCGAATAAAGGGTGTTGCTGACGGTACTCTAAGAATAAGCACCGGCTAACTACGTGCCAGCAGCCGCGGTAATACGTAGGGTGCGAGCGTTAATCGGAATTACTGGGCGTAAAGGGTGCGCAGGCGGTTGAGTAAGACAGATGTGAAATCCCCGAGCTTAACTCGGGTGCG
+
CGGGGGGGGGGGGGGGGGGGGGGGGGGGGGGGGGGGGGGGGGGGGGGGGGGGGGGGGGGGGGGGGGGGGGGGGGGGGGGGGGGGGGGGGGGGGGGGGGGGGGGGGGGGGGGGGGGGGGGGGGGGGGGGGGGGGGGGGGGGGGGGGGGGGGGGGDGGGGGGGGGGGGGGGGGGGGGGGGGGGGGGGGGGGGGGGGGGGGGGGE@EGGGGGGGGGGGGGGGE=EGGGGGDGGGGGGGGGGGDGGGGFB>GDGEFFFFFB@5CC4@BFFF<???=FF=><DAD7??>>>FBFBFFAAFF>####
@M05025:18:000000000-B3NL5:1:1101:14228:12610 1:N:0:CACTCA
GTTGAAACTCCTACGGGAGGCAGCAGTAGGGAATCTTCGGCAATGGACGCAAGTCTGACCGAGCAACGCCGCGTGAGTGAAGAAGGTTTTCGGATCGTAAAACTCTGTTGTTAGAGAAGAACAAGGATGAGAGTAAAATGTTCATCCCTTGACGGTATCTAACCAGAAAGCCACGGCTAACTACGTGCCAGCAGCCGCGGTAATACGTAGGTGGCAAGCGTTGTCCGGATTTATTGGGCGTAAAGCGAGCGCAGGCGGTTTCTTAAGTCTGATGTGAAAGCCCCCGGCTCAACCGGGGTAC
+
CGGGGGGGGGGGGGGGGGGGGGGGGGGGGGGGGGGGGGGGGGGGGGGGGGGGGGGGGGGGGGGGGGGGGDGGGFGDGFGGGGGGGGGGGGGGGGGGGGGGGGGGGGGGGGGGGFGGGGGGGGGGGGGFGGGGGGGGGGGGFGGGGGAG@FCGGGGGGGGGGGGGGGGGGFFGGGGGGGGGGGGGGGGGGGGGGGGGGGGGGGGGGGGCGGGGGGGGGGGGEGGGFGGGECDFGFGGGGGGGGGGBFEGFGFFFFFFFF0C3CF?FAFFFFFBF=/64<<D::BFB9BFFFFFB?BBF####
@M05025:18:000000000-B3NL5:1:1101:24072:12614 1:N:0:CACTCA
GTTGAAACTCCTACGGGAGGCAGCAGTGGGGAATTTTGGACAATGGGGGAAACCCTGATCCAGCAATGCCGCGTGTGCGAAGAAGGCCTTCGGGTTGTAAAGCACTTTTGTCAGGGAAGAAATCCTTTGGGCTAATACCCTAGGGGTATGACGGTACCTGAAGAATAAGCACCGGCTAACTACGTGCCAGCAGCCGTGGTAATACGTAGGGTGCAAGCGTTAATCGGAATTACTGGGCGTAAAGCGTGCGCAGGCGGTTGTGTAAGACAGGTGTGAAATCCCCGGGCTTAACCTGGGCAAC
+
CGGGGGGGGGGGGGGGGGGGGGGGGGGGGGGGGGGGGGGGGGGGGGGGGGGGGGGGGGGGGGGGGGGGGGGGGGGGGGGGGGGGGGGGGGGGGGGGGGGGGGGGGGGGGGGGGGGGGGGGGGGGGGGGGGGGGGGGGGGGGGGGGGGGGGGGGGGGGFGGGGGGGGGGGGGGGGGEGGGGGGGGGGGGGGGGGGGGGGGGGGGGGGGGGGGGGGGGGGGGGGGGGGGGGGGGGGGGGGGDGGGGFEFGFGFFFFFFFFFGGGFF=<FFF?FFF?DFFFFF2:?FFFFFFFFFFFFFF####
@M05025:18:000000000-B3NL5:1:1101:7117:12640 1:N:0:CACTCA
GTTGAAACTCCTACGGGAGGCAGCAGTGGGGAATATTGGACAATGGGCGAAAGCCTGATCCAGCCATGCCGCGTGTGTGAAGAAGGTCTTCGGATTGTAAAGCACTTTAAGTTGGGAGGAAGGGCATTAACCTAATACGTTAGTGTTTTGACGTTACCGACAGAATAAGCACCGGCTAACTTCGTGCCAGCAGCCGCGGTAATACGAAGGGTGCAAGCGTTAATCGGAATTACTGGGCGTAAAGCGCGCGTAGGTGGTTCGTTAAGTTGGATGTGAAAGCCCCGGGCTCAACCTGGGCTCC
+
CGGGGGGGGGGGGGGGGGGGGGGGGGGGGGGGGGGGGGGGGGGGGGGGGGGGGGGGGGGGGGGGGGGGGGGGGGGGGGGGGGGGGGGGGGGGGGGGGGGGGGGGGGGGGGGGGGGGGGGGGGGGGGGGGGGGGGGGGGGGGGGGGGGGGGGGGGGGGGGGGGGGGGGGGGGGGGGGGGGGGGGGGGGGGGGGGGGGGGGGDGGGGGGGGGGGGGGGGGGGGGGGGGGGGGGFGGGGGGGGGGGGFFFGFGE@DFFFFFFGGGFFFFFFFFFFFF?AAFAFFFFFFB>>:4?FFF:08####
@M05025:18:000000000-B3NL5:1:1101:15456:12647 1:N:0:CACTCA
GTTGAAACTCCTACGGGAGGCAGCAGTAGGGAATCTTCGGCAATGGGCGAAAGCCTGACCGAGCAACGCCGCGTGAATGAAGAAGGCCTTCGGGTTGTAAAATTCTGTTATAAGGGAAGAAAGGTGATAGGAGGAAATGACTATCAATTGACGGTACCTTATGAGAAAGCCACGGCTAACTACGTGCCAGCAGCCGCGGTAATACGTAGGTGGCAAGCGTTATCCGGAATTATTGGGCGTAAAGAGCGCGCAGGTGGTTAATTAAGTCTGATGTGAAAGCCCACGGCTTAACCGTGGATCC
+
CGGGGGGGGGGGGGGGGGGGGGGGGGGGGGGGGGGGGGGGGGGGGGGGGGGGGGGGGGGGGGGGGGGGGGGGGGGGGGGGGGGGGGGGGGGGGGGGGGGGGGGGGGGGGGGGGGGGGGGGGGGGGGFGGGGGGGGGGGGGGGGGGGGGGGGGGGGGGGGGGGGGGGGGGGGGGGGGGGGGGGGGGGGFGGGGGGGGGGGGGGGGGGGGGGGGGGGGGGGGGGGGGGGGGGGGGGGGFGGGGGFGFFFGEGFF@DFFFFFGGD@FFFFAF<FFFFFFADFF???BFFFFFFDFBBFFF####
@M05025:18:000000000-B3NL5:1:1101:28922:12652 1:N:0:CACTCA
GTTGAAACTCCTACGGGAGGCAGCAGTGAGGAATATTGGTCAATGGGCGGAAGCCTGAACCAGCCAAGTCGCGTGAGGGAATAAGGCCCTACGGGTCGTAAACCTCTTTTGCCGGGGAGCAAGGGCCGGGACGCGTCCCGGCCCGGAGAGTACCCGGAGAAAAAGCATCGGCTAACTCCGTGCCAGCAGCCGCGGTAATACGGAGGATGCGAGCGTTATCCGGATTTATTGGGTTTAAAGGGTGCGTAGGCGGGCTTTTAAGTCAGCGGTAAAAATTCGGGGCTCAACCCCGGCCGGGATC
+
CGGGGGGGGGGGGGGGGGGGGGGGGGGGGGGGGGGGGGGGGGGGGGGGGGGGGFGGGGGGGGGFGGGGGGGGGGGGGGGGGGGGGGGGGFGGGGGGGGFGFGGGGGGGGGGGGGGGGGGGGGGGGGGGGGFFGGGGGGGGGGGGGGCE:FEF?FGGGFGGGGGFDGGBFCEF@EGGCFFG;FCGGGGFGGGECGD8=CCCEFG5CG5<@6CEGCCECE5?FGG5/*<::>FFGDG<FGGGGGGD3>7DDD9<5>)(5<=FFC6*1.)4>35@FBFFFFF<BB04:4>(,8:9((433####
@M05025:18:000000000-B3NL5:1:1101:6011:12664 1:N:0:CACTCA
GTTGAAACTCCTACGGGAGGCAGCAGTAGGGAATCTTCGGCAATGGACGAAAGTCTGACCGAGCAACGCCGCGTGAGTGAAGAAGGTTTTCGGATCGTAAAACTCTGTTGTTAGAGAAGAACAAGGATGAGAGTAACTGTTCATCCCTTGACGGTATCTAACCAGAAAGCCACGGCTAACTACGTGCCAGCAGCCGCGGTAATACGTAGGTGGCAAGCGTTGTCCGGATTTATTGGGCGTAAAGCGAGCGCAGGCGGTTTCTTAAGTCTGATGTGAAAGCCTCCGGCTCAACCGGGGGATG
+
CGGGGGGGGGGGGGGGGGGGGGGGGGGGGGGGGGGGGGGGGGGGGGGGGGGGGGGGGGGGGGGGGGGGGGGGGGGGGGFGGGGGGGGGGGGGGGGGGDGGGGGGGGGGGGGGGGGGGGGGGGGGGGGGGGGGGGGGGGGGGGGGGGGGGGGGGGGGGGGGGGGGFFGGGGGGGGGGGGGGGGGGGGGGGGGGGGGGGGDEGCFGGFCFGGCGGGGGGGGGGGGGGEDE:<9FGGGGGGDCDDF:@@>DBGFF@>BBFF@5>:FF?4*)92=BF**.6AFFFBB?;94,2???BF69B####
@M05025:18:000000000-B3NL5:1:1101:11173:12670 1:N:0:CACTCA
GTTGAAACTCCTACGGGAGGCAGCAGTGGGGAATATTGCACAATGGGGGAAACCCTGATGCAGCGACGCCGCGTGAAGGAAGAAGTATCTCGGTATGTAAACTTCTATCAGCAGGGAAGAAAATGACGGTACCTGACCAAGAAGCCCCGGCTAACTACGTGCCAGCAGCCGCGGTAATACGTAGGGGGCAGGCGTTATCCGGATTTACTGGGTGTAAAGGGAGCGTAGACGGAAGAGCAAGTCTGATGTGAAAGGCTGGGGCTTAACCCCAGGACTGCATTGGAAACTGTTTTTCTACCCG
+
CGGGGGGGGGGGGGGGGGGGGGGGGGFGGGGGGGGGGGGGGGGGGGGGGGGGGGGGGGGGGGGGGGGGGGGGGGGGGGGGGGGGGGGGGGGGGGGGGGGGGGGGGGGGGGGGGGGGGGGGGGGGGGGGGGGGGGGGGGGGGGGGGGGGGGGGGGGGGGGGGGGGGGGGGGGGGGGGGGGGGGGGGGGGGGGGGGGGGGGGGGGEGGGGGGGGCEGGGGGGGFGGGGGGGGGGGGGGGGGGGFGFFFFGFGF@FFFFFFDGGGB@FAF>>BDFFF376<<ABFFDAAFFF6<4:B>B)####
@M05025:18:000000000-B3NL5:1:1101:21706:12688 1:N:0:CACTCA
GTTGAAACTCCTACGGGAGGCAGCAGTAGGGAATTTTCGTCAATGGGGGAAACCCTGAACGAGCAATGCCGCGTGAGTGAAGAAGGTCTTCGGATCGTAAAGCTCTGTTGTAAGTGTAGAACGGCTCATAGAGGAAATGCTATGGGAGTGACGGTAGCTTACCAGAAAGCCACGGCTAACTACGTGCCAGCAGCCGCGGTAATACGTAGGTGGCAAGCGTTATCCGGAATCATTGGGCGTAAAGGGTGCGTAGGTGGCGTACTAAGTCTGTAGTAAAAGGCAATGGCTCAACCATTTCACC
+
CGGGGGGGGGGGGGGGGGGGGGGGGGGGGGGFFGGGGGGGGGGGGGGGGGGGGGGGGGGGGGGGGGGGGGGGGGEGGGGGGFAFGGGGGGGGGEGGGGGGGGGGGGGGGGGGGGGGGGEGGGGGGDGGGFFGFCFGGGGGGCGGC=FEGGFGGGGGGGGGGGGFEDFFGFFFGDGGEEFGGGGGGGG>FGGGGGGECEGGEGGGGGGCGGGFFGGGGGEE=EGGGGD=CFG>CGGFGFGGDGD7?BFGFG@FFFF7F4>G3D@=*49<FFFFF=FA)2428??FFF:?FFFF<?<B)####
@M05025:18:000000000-B3NL5:1:1101:4597:12702 1:N:0:CACTCA
GTTGAAACTCCTACGGGAGGCAGCAGTGGGGAATATTGCACAATGGGGGAAACCCTGATGCAGCGACGCCGCGTGAAGGAAGAAGTATCTCGGTATGTAAACTTCTATCAGCAGGGAAGAAAATGACGGTACCTGACTAAGAAGCCCCGGCTAACTACGTGCCAGCAGCCGCGGTAATACGTAGGGGGCAAGCGTTATCCGGATTTACTGGGTGTAAAGGGAGCGTAGACGGAAGAGCAAGTCTGATGTGAAAGGCTGGGGCTTAACCCCAGGACTGCATTGGAAACTGTTTTTCTAGCTC
+
CGGGGGGGGGGGGGGGGGGGGGGGGGGGGGGGGGGGGGGGGGGGGGGGGGGGGGGGGGGGGGGGGGGGGGGGGGGGGGGGGGGGGGGGGGGGGGGGGGGGGGGGGGGGGGGGGGGGGGGGGGGGGGGGGGGGGGGGGGGGGGGGGGGGGGGGGGGGGGGGGGGGGGGGGGGGGGGGGGGGGGGGGGGGGGGGGGGGGGGGGGGGGGGGGGGGFGECFFGGGGDGGGDGGGGGDGCGGGGGFCGGFFFGFCBFFFF:?>DDGGF:FDF7>BDEFF@>BFFFDDB?AFFFFAA>?2:>-####
@M05025:18:000000000-B3NL5:1:1101:27837:12707 1:N:0:CACTCA
GTTGAAACTCCTACGGGAGGCAGCAGTGGGGAATATTGGACAATGGGCGCAAGCCTGATCCAGCCATACCGCGTGGGTGAAGAAGGCCTTCGGGTTGTAAAGCCCTTTTGTTGGGAAAGAAATCCAGCTGGCTAATACCCGGTTGGGATGACGGTACCCAAAGAATAAGCACCGGCTAACTTCGTGCCAGCAGCCGCGGTAATACGAAGGGTGCAAGCGTTACTCGGAATTACTGGGCGTAAAGCGTGCGTAGGTGGTCGTTTAAGTCCGTTGTGAAAGCCCTGGGCTCAACCTGGGATTG
+
CGGGGFGGGGGGGCGGGGGGGGGGGGGFGGGGGGGGFFGGGGGGGGGGGGGGGGGGGGGGGGGGGGGGGGGGGGGCFGGGGGGGGGGGGGGGGGG7FGGGGGGGFFGGGGGGGGGGGFGGGGGGFFGGFGGGGGGGGGGGGDGGGGEGGGGGGGGGDGF,FGGGGGGGGGGGGCCEGGGGGFCEFCGGGFGGGGGGGGGGGGGGGGGGGGG8CEGGFFGGG=EGGGGGEGFFCCDGFG5CCDFGFF:*)98:BEF<:56DG3FFFBFA?0<FFEBA9<A0<:?0:((((5<<B:B??####
@M05025:18:000000000-B3NL5:1:1101:13098:12720 1:N:0:CACTCA
GTTGAAACTCCTACGGGAGGCAGCAGTGGGGAATATTGGACAATGGGCGCAAGCCTGATCCAGCCATACCGCGTGGGTGAAGAAGGCCTTCGGGTTGTAAAGCCCTTTTGTTGGGAAAGAAATCCAGCTGGCTAATACCCGGTTGGGATGACGGTACCCAAAGAATAAGCACCGGCTAACTTCGTGCCAGCAGCCGCGGTAATACGAAGGGTGCAAGCGTTACTCGGAATTACTGGGCGTAAAGCGTGCGTAGGTGGTCGTTTAAGTCCGTTGTGAAAGCCCTGGGCTCGACCTGGGGGAT
+
CGGGGGGGGGGGGGGGGGGGGGGGGGGGGGGGGGGGGGGGGGGGGGGGGGGGGGGGGGGGGGGGGGGGGGGGGGGGGGGGGGGGGGGGGGGGGGGGGGGGGGGGGGGGGGGGGGGGGGGGGGGGGGGGGGGGGGGGGGGGGGGGGGGGGGGGGGGGGGGGGGFGGGGGGGGCFEGDGGGGGGGEGFDGGGGGGGGGGGGGGGGGGGGGEGGGGGGFGFGGGGGGGGGGGGGGGFCDDCDGD<<FFF>DDDFFFFFF3)=CGDF>BFFFFF@FFFEBFFAF?B:(8?B08>(,36B??####
@M05025:18:000000000-B3NL5:1:1101:25116:12760 1:N:0:CACTCA
GTTGAAACTCCTACGGGAGGCAGCAGTAGGGAATCTTCGGCAATGGACGCAAGTCTGACCGAGCAACGCCGCGTGAGTGAAGAAGGTTTTCGGATCGTAAAACTCTGTTGTTAGAGAAGAACAAGGATGAGAGTAGAATGTTCATCCCTTGACGGTATCTAACCAGAAAGCCACGGCTAACTACGTGCCAGCAGCCGCGGTAATACGTAGGTGGCAAGCGTTGTCCGGATTTATTGGGCGTAAAGCGAGCGCAGGCGGTTCCTTAAGTCTGATGTGAAAGCCCCCGGCTCAACCGGGGGCG
+
CGGGGDFGGGGGGGGGGGGGGDGGGGGDFGGGGGGGGGGGGGGGGGGGGE:7FGGFGGGGGGGGGGGGGGGGGGGGDGFGGGGGGGGFGGGGFEGGGGGGGCFGGFGGGGFGCGGCGGCFDGGGGGGGDGDCDBDGGGGGGGGGGGGGGGGGGGGGGFGFFBAC@GGGGG?CFGGEGGGGGFFGGBFGFF,8CFDGDEG=EE8CGGGC+;7CGGGGGF5>EC=EECEE=537CCFCG*>CG5C366770C>EFFDBFD0C*9@67)*6FFBF*/9<.6A>:B04319>(-.<:79>F####
@M05025:18:000000000-B3NL5:1:1101:5234:12776 1:N:0:CACTCA
GTTGAAACTCCTACGGGAGGCAGCAGTAGGGAATCTTCGGCAATGGACGGAAGTCTGACCGAGCAACGCCGCGTGAGTGAAGAAGGTTTTCGGATCGTAAAACTCTGTTGTTAGAGAAGAACAAGGATGAGAGTAGAATGTTCATCCCTTGACGGTATCTAACCAGAAAGCCACGGCTAACTACGTGCCAGCAGCCGCGGTAATACGTAGGTGGCAAGCGTTGTCCGGATTTATTGGGCGTAAAGCGAGCGCAGGCGGTTTCTTAAGTCTGATGTGAAAGCCCCCGGCTCAACCGGGGCGA
+
CGGGGGGGGGGGGGGGGGGGGGGGGGGGGGGGGGGGGGGGGGGGGGGGGGGGGGGGGGGGGGGGGGGGGGGGGFGGGGGGGGGGGGGGGGGGGGGGGGGGGGGGGGGGGGGGGGGGGGGGGGGGGGGGGGGGGGGGGGGGGGGGGGDFGGGGGGGGGGGGGGGGGGGGGGGGGGGGGGGGGGGGGGGGGGGGGGGGGGGGGGGGGGG9CGGGGGGGGGGGGGGCCFG=5C<FFGGGFG:DGGGGFFFGFGFFFFFFFFDGCF=FFAFAFFFFFFF96<9A?7:6>FFFF?BD?<>(9####
@M05025:18:000000000-B3NL5:1:1101:6431:12784 1:N:0:CACTCA
GTTGAAACTCCTACGGGAGGCAGCAGTGGGGAATATTGGACAATGGGCGCAAGCCTGATCCAGCCATACCGCGTGGGTGAAGAAGGCCTTCGGGTTGTAAAGCCCTTTTGTTGGGAAAGAAATCCAGCCGGCTAATACCTGGTTGGGATGACGGTACCCAAAGAATAAGCACCGGCTAACTTCGTGCCAGCAGCCGCGGTAATACGAAGGGTGCAAGCGTTACTCGGAATTACTGGGCGTAAAGCGTGCGTAGGTGGTTATTTAAGTCCGTTGTGAAAGCCCTGGGATCAACCTGGGTGTC
+
CGGGGGGGGGGGGGGGGGGGGGGGGGGGGGGGGGGGGGGGGGGGGGGGGGGGGGGGGGGGGGGGGGGGGGGGGGGGGGGGGGGGGGGGGGGGGGGGGGGGGGGGGGGGGGGGGGGGGGGGGGGGFGGGGGGGGGFFGGGGGGGGGGGGGGFGGGGGGGGGGGGGCGGGGFGGGGGGDGGGGDFGFGGGGGGGGGGGGGGGGGGGGGGGGGGGGGGGGGDGGGGFGGGGEGGGFFFGGGGGGDFC?B:DEGFDEBFFFFF7DGFFFAFFFFFFEFDB<4<B:4::?<?BBBF<7:?:<####
@M05025:18:000000000-B3NL5:1:1101:9164:12787 1:N:0:CACTCA
GTTGAAACTCCTACGGGAGGCAGCAGTAGGGAATCTTCCACAATGGACGAAAGTCTGATGGAGCAACGCCGCGTGAGTGAAGAAGGGTTTCGGCTCGTAAAGCTCTGTTGGTAGTGAAGAAAGATAGAGGTAGTAACTGGCCTTTATTTGACGGTAATTACTTAGAAAGTCACGGCTAACTACGTGCCAGCAGCCGCGGTAATACGTAGGTGGCAAGCGTTGTCCGGATTTATTGGGCGTAAAGCGAGTGCAGGCGGTTCAATAAGTCTGATGTGAAAGCCTTCGGCTCAACCGGAGGTCC
+
CGGGGGGGGGGGGGGGGGGGGGGGGGGGGGGGGGGGGGGGGGGGGGGGGGDGGGGGGGGGGGGGGGGGGGGGGGGGGGGGGGGGGGGGGGGGGGGGGFGGGGGGGGGGGGGGGGGGGGGFFGGGGGGFGGGGGGGGGGGGGGGGGGGGGGGGGGGGGGGGGGGGGGGGGGGGGGGGGGGGGGGCGGGGGGGGGGGGGGGGGGGGGGFG=EGGGGFGGGGGEGEGGGGAEGDGGGGGGGGGGGGGFFFC@FB47F>9DDEDG7@6=AF9FFFF4@FB9AAB(42>?FFF6<BF?FF92####
@M05025:18:000000000-B3NL5:1:1101:22360:12794 1:N:0:CACTCA
GTTGAAACTCCTACGGGAGGCAGCAGTGATAAATATTAAGCAATAAACGAAAGTTTGACTAAGTTATACCTCTTAGGGTTGGTAAACTTCGTGCCAGCCACCGCGGTCATACGATTAACCCAAACTAATTATCTTCGGCGTAAAACGTGTCAACTATAAATAAATAAATAGAATTAAAATCCAACTTATATGTGAAAATTCATTGTTAGGACCTAAACTCAATAACGAAAGTAATTCTAGTCATTTATAATACACGACAGCTAAGACCCAAACTGGGATTAGAAACCCGGGTAGTCCGTCT
+
CGGGGGGGGGGGGGGGGGGGGGGGGGGGGGGGGGGGGGGGGGGGGGGGGGGGGGGGGGGGGGGGGGGGGGGGGGGGGGGGGGGGGGGGGGGGGGGGGGGFGGGGGGGGGGGGGGGGGGGGGGGGGGGGGGGGGGGGGGGGGGGGGGGGGGGGGGGGGGGGGGGGGGGGGGFGGGGGGGGGGGGGGGGGGGGGGFFGGGGGGGGGFFFGGGGGGGGGGCGGGGGGGGEGCGGFGGGGGGFGGCGGCFFGFGFFFFF?BBBCGFFFFFFFA?FFFF43(/;@E8CCCF?B>91,2(5>)####
@M05025:18:000000000-B3NL5:1:1101:8099:12802 1:N:0:CACTCA
GTTGAAACTCCTACGGGAGGCAGCAGTAGGGAATTTTCGTCAATGGGGGAAACCCTGAACGAGCAATGCCGCGTGAGTGAAGAAGGTCTTCGGATCGTAAAGCTCTGTTGTAAGTGAAGAACGGCTCATAGAGGAAATGCTATGGGAGTGACGGTAGCTTACCAGAAAGCCACGGCTAACTACGTGCCAGCAGCCGCGGTAATACGTAGGTGGCAAGCGTTATCCGGAATCATTGGGCGTAAAGGGTGCGTAGGTGGCGTACTAAGTCTGTAGTAAAAGGCAATGGCTCAACCATTGTAGG
+
CGGGFGGGGGGGGGGGGGFEGGGGGGGGGGGFFGGGGGGGGGGGGGGGGGGGGGGGGGGGGGGGGGGGGGGGGGGGGGFGGGGGGGGGGGGGGGGGGGGGGGGGGGGGGFGGGGGGGGGGGGGGGGGGGGGGGGFGGGGGGGDGGGGGGGGGGGFGFGGGFGGGGGGGGGGGGGGGGGGGGGGGGCGFGGGGGGGGGGGG5CGFGGFGGGGGGGGCFGGGE=FGGGDEGFGFG7CFFGGGGGGGFEFGFGFEFFFBF4<DDDFF63=AF<=7B6=A4A91::????:8:????:25)####
@M05025:18:000000000-B3NL5:1:1101:5352:12842 1:N:0:CACTCA
GTTGAAACTCCTACGGGAGGCAGCAGTGGGGAATATTGGACAATGGGCGCAAGCCTGATCCAGCCATACCGCGTGGGTGGAGAAGGCCTTCGGGTTGTAAAGCCCTTTTGTTGGGAAAGAAATCCAGCCGGCTAATACCTGGTTGGGATGACGGTACCCAAAGAATAAGCACCGGCTAACTTCGTGCCAGCAGCCGCGGTAATACGAAGGGTGCAAGCGTTACTCGGAATTACTGGGCGTAAAGCGTGCGTAGGTGGTTATTTAAGTCCGTTGTGAAAGCCCTGGGCTCAACCTGGGCTAT
+
CGGGGGGGGGGGGGGGGGGGGGGGGGFGGGGGGGGGGGGGGGGGGGGGGGGGGGGGGFGGGGGGGGGGGGGGGGGGGGGGGGGGGGGGGGGGGGGGGGGGGGGGGGGGGGGGGGGGGGGCGGGGGGGGGGGGGGGGGGGGGGGGGGGFGGGGGGGGGGGGGGGGGGGGGGGGGGGGGDGGGGGGGGGGGGGGGGGGGGGGGGGGGGGFGGGGGGGGGGGGGGGFGGD5EGGFDGGGGGG7DGGGFF>GEGBBEE7?FEFFGGFFFFF:FFF@;75<>BF?F?FFB?FFFFFFBFB62####
@M05025:18:000000000-B3NL5:1:1101:11787:12859 1:N:0:CACTCA
GTTGAAACTCCTACGGGAGGCAGCAGTGGGGAATATTGGACAATGGGCGCAAGCCTGATCCAGCCATACCGCGTGGGTGAAGAAGGCCTTCGGGTTGTAAAGCCCTTTTGTTGGGAAAGAAATCCAGCTGGCTAATACCCGGTTGGGATAACGGTACCCAAAGAATAAGCACCGGCTAACTTCGTGCCAGCAGCCGCGGTAATACGAAGGGTGCAAGCGTTACTCGGAATTACTGGGCGTAAAGCGTGCGTAGGTGGTCGTTTAAGTCCGTTGTGAAAGCCCTGGGCTCAACCTGGGCTTG
+
CGGGGGGGGGGGGGGGGGGGGGGGGGGGGGGGGGGGGGGGGGGGGGGGGGGGGGGGGGGGGGGGGGGGGGGGGGGGGGGGGGGGGGGGGGGGGGGGGGGGGGGGGGGGGGGGGGGGGGGGGGGGGGGGGGGGGGGGGGGGGGGGGGGGGGGGGGGGGGGGGGGGGGGGGGGGGGGGGGGGGGFGGGGGGGGGGGGGGGGGGGGGGGGGGGGGGGGGGGGGGGGGGGGGGGGGGGGGGGGGGGGGFFFGBGDFFFFFFFFGGGFFFFFFFFFFFFFFFFFFB::??:?BFFDF?FFFF####
@M05025:18:000000000-B3NL5:1:1101:14680:12911 1:N:0:CACTCA
GTTGAAACTCCTACGGGAGGCAGCAGTAGGGAATCTTCCACAATGGACGAAAGTCTGATGGAGCAACGCCGCGTGAGTGAAGAAGGGTTTCGGCTCGTAAAGCTCTGTTGGTAGTGAAGAAAGATAGAGGTAGTAACTGGCCTTTATTTGACGGTAATTACTTAGAAAGTCACGGCTAACTACGTGCCAGCAGCCGCGGTAATACGTAGGTGGCAAGCGTTGTCCGGATTTATTGGGCGTAAAGCGAGTGCAGGCGGTTCAATAAGTCTGATGTGAAAGCCTTCGGCACAACCGGAGGGCT
+
CGGGGGGGGGGGGGGGGGGGGGGGGGGGGGGGGGGGGGGGGGGGGGGGGGGGGGGGGGGGGGGGGGGGGGGGGGGGGGGGGGGGGGGGGGGGGGGGGGGGGGGGGGGGGGGGGGGGGGGGGGGGFGGGGGGGGGGGGGFGGGGGGGGGGGGGGGGGGGGGGGGGGGGGGGCFGEEEGGGGFGGDFGGGGGGGGGGGGGGGGCFFGFCFE5BGGGGGFCGGEGGGGEGG7CFCF=DFFG<CDGDGFFFG3CFFFFFFE>>5DFFFFDF9@9?4699)69<::?D>:(3((.(8269>0####
@M05025:18:000000000-B3NL5:1:1101:19612:12937 1:N:0:CACTCA
GTTGAAACTCCTACGGGAGGCAGCAGTAGGGAATCTTCCACAATGGACGAAAGTCTGATGGAGCAACGCCGCGTGAGTGAAGAAGGGTTTCGGCTCGTAAAGCTCTGTTGGTAGTGAAGAAAGATAGAGGTAGTAACTGGCCTTTATTTGACGGTAATTACTTAGAAAGTCACGGCTAACTACGTGCCAGCAGCCGCGGTAATACGTAGGTGGCAAGCGTTGTCCGGATTTATTGGGCGTAAAGCGAGTGCAGGCGGTTCAATAAGTCTGATGTGAAAGCCTTCGGCTCAACCGGAGCCTG
+
CGGGGGGGGGGGGGGGGGGGGGGGGGGGGGGGGGGGGGGGGGGGGGGGGGGGGGGGGGGGGGGGGGGGGGGGGGGGGGGGGGGGGGGGGGGGGGGGGGGGGGGGGGGGGGGGGGGGGGGGGGGGGGGGGGGGGGGGGGGGGGGGGGGGGGGGGDGGGGGGGGGGGGGGGGGGGGGGGGGGGGGGGGGGGGGGGGGGGGGGGGGGGGFGGGGGGGGGGGGGGGGGGGGGGDCCFFGGGG5CDGGDFB@GDGFFFFFBF>:DGGFFFAF2FAFFFFFFB<<BFFF?F02?FFFFFFFF9####
@M05025:18:000000000-B3NL5:1:1101:23675:12954 1:N:0:CACTCA
GTTGAAACTCCTACGGGAGGCAGCAGTAGGGAATCTTCGGCAATGGACGCAAGTCTGACCGAGCAACGCCGCGTGAGTGAAGAAGGTTTTCGGATCGTAAAACTCTGTTGTTAGAGAAGAACAAGGATGAGAGTAGAATGTTCATCCCTTGACGGTATCTAACCAGAAAGCCACGGCTAACTACGTGCCAGCAGCCGCGGTAATACGTAGGTGGCAAGCGCTGTCCGGATTTATTGGGCGTAAAGCGAGCGCAGGCGGTTTCTTTAGTCTGATGTGAAAGCCTCCGGCCCAACCGGGGTCG
+
CGGGGGGGGGGGGGGGGGGGGGGGGGGGGGGGGGGGGGGGGGGGGGGGGGGGGGGGGGGGGGGGGGGGGGDGGEGGGGGFGGGGGGGGGGGGGGCCEGFGFFGGCFGGGGGGGGGGFFGGGGGGGGGGGGGGDFGGGGGGGGGGGGGGGEEFFGGGGGGGGGGFGGGG7DCDDGEEGG5DFDFGGG6CG,BECFGFEECEC*?FG9EC9EECFFGGG=FG*:CGGGGGD*9*:CG7DGFG3>D3F?)9><<@B>BFB3)15CF44)=<?<@46*/.)46<:?(.,(4>(4(4-29;B####
@M05025:18:000000000-B3NL5:1:1101:8860:12970 1:N:0:CACTCA
GTTGAAACTCCTACGGGAGGCAGCAGTAGGGAATCTTCCACAATGGACGAAAGTCTGATGGAGCAACGCCGCGTGAGTGAAGAAGGGTTTCGGCTCGTAAAGCTCTGTTGGTAGTGAAGAAAGATAGAGGTAGTAACTGGCCTTTATTTGACGGTAATTACTTAGAAAGTCACGGCTAACTACGTGCCAGCAGCCGCGGTAATACGTAGGTGGCAAGCGTTGTCCGGATTTATTGGGCGTAAAGCGAGTGCAGGCGGTTCAATAAGTCTGATGTGAAAGCCTTCGGCTCAACCGGAGGGCT
+
CGGGGGGGGGGGGGGGGGGGGGGGGGGGGGGGGGGGGGGGGGGGGGGGGGGGGGGGGGGGGGGGGGGGGGGGGGGGGGGGGGGGGGGGGGGGGGGGGGGGGGGGGGGGGGGGGGGGGGGGGFGGGGGGGGGGGGGGGGGGGGGGGGGGGGGFEGGGGGGGGGGGGGGGGGGGGGGGGGGGGGGGGGGGGFGGGGGGGGGGG=FGGGGGGGGGGGGGGGGGGGEFGEGEGDGGGFGFGCDGGG<FFFEGFGFFFFFFF>:DFDFFFFFFFFFFFF424>AF:?F>(84:(2>FB9>9(####
@M05025:18:000000000-B3NL5:1:1101:6005:13003 1:N:0:CACTCA
GTTGAAACTCCTACGGGAGGCAGCAGTAGGGAATCTTCCACAATGGGCGCAAGCCTGATGGAGCAACACCGCGTGAGTGAAGAAGGGTTTCGGCTCGTAAAGCTCTGTTGTTGGAGAAGAACGTGCGTGAGAGTAACTGTTCACGCAGTGACGGTATCCAACCAGAAAGTCACGGCTAACTACGTGCCAGCAGCCGCGGTAATACGTAGGTGGCAAGCGTTATCCGGATTTATTGGGCGTAAAGCGAGCGCAGGCGGTTGCTTAGGTCTGATGTGAAAGCCTTCGGCTTAACCGAAGAGGA
+
CGGGGGGGGGGGGGGGGGGGGGGGGGGGGGGGGGGGGGGGGGGGGGGGGGGGGGGGGGGGGGGGGGGGGGGGGGGGGGGGGGGGGGGGGGGGGGGGGGGGGGGGGGGGGGGGGGGGGGGGGGGGGGGGGGGGGGGGGGGGGGGGGGGGGGGFGGGGGGGGGGGGGGGGGGGGGGGGGGGGGGGGGGGGGGGGGGGGGGGG5;FGGGGGGGGDFGGGGFEEGGGGGGGEGGFGGGGGGGDGGGGGFB><>GFFFEFBFE:DGGF?F<44FF?FFFFF<<BF7:<BB?F?FFFAFF6>(####
@M05025:18:000000000-B3NL5:1:1101:15950:13025 1:N:0:CACTCA
GTTGAAACTCCTACGGGAGGCAGCAGTAGGGAATCTTCCACAATGGACGAAAGTCTGATGGAGCAACGCCGCGTGAGTGAAGAAGGGTTTCGGCTCGTAAAGCTCTGTTGGTAGTGAAGAAAGATAGAGGTAGTAACTGGCCTTTATTTGACGGTAATTACTTAGAAAGTCACGGCTAACTACGTGCCAGCAGCCGCGGTAATACGTAGGTGGCAAGCGTTGTCCGGATTTATTGGGCGTAAAGCGAGTGCAGGCGGTTCAATAAGTCTGATGTGAAAGCCTTCGGCTCAACCGGAGACGG
+
CGGGGGGGGGGGGGGGGGGGGGGGGGGGGGGGGGGGGGGGGGGGGGGGGGGGGGGGGGGGGGGGGGGGGGGGGGGGGGGGGGDFFGGGGGGGGGGGECFGGGGGGGGDGFGCGGGFGGGGGGGGGGGGEGGGGGGGGGGDGGGGGGGGGGGGGGGGGGGGGGGGGGGGGGGGGGGDGGGGGGGGGF5>CGGCG6:CEECEEGFGGG:EFEGFGG6CCFGGE=:CEEGD=DGGGFFDFFGC<CCFFE@DEGFFFF3>>)79FFFFFBFFFF?FFFFDAAA?10<28<12<),47214(####
@M05025:18:000000000-B3NL5:1:1101:14712:13037 1:N:0:CACTCA
GTTGAAACTCCTACGGGAGGCAGCAGTGGGGAATTTTGGACAATGGGGGAAACCCTGATCCAGCAATGCCGCGTGTGCGAAGAAGGCCTTCGGGTTGTAAAGCACTTTTGTCAGGGAAGAAATCCTTTGGGCTAATACCCTAGGGGGATGACGGTACCTGAAGAATAAGCACCGGCTAACTACGTGCCAGCAGCCGCGGTAATACGTAGGGTGCAAGCGTTAATCGGAATTACTGGGCGTAAAGCGTGCGCAGGCGGTTGTGTAAGACAGGTGTGAAATCCCCGGGCTTAACCTGGGGGGG
+
CFGEG9EFGGGGGDFGGGEGGGGGGGGGGGGEEFGGFFGGGGGGGGGGGGEGGGGGGGGGGCFGGGGGGGFGGGGGGGGGGGGGFEGFGGGGGGGCCFFFGFGFFGGGGGGGGGGGGGGGGGGGGGGGGGCDFGGGGFDGGDFGFGEDEFGGGGGGFCGGF:CFGGGGECFGGGGEEGGGGFGGGGGGGGGGGGGGGGGEE=;?EG@FFG5@EEGGGGGGEEFFGGG57FGFGFGF5CCDCD*0*8@*5))5<@>>5>3CDDFF?B449:3?@FFF24ADF01196>BF?F<AF??<####
@M05025:18:000000000-B3NL5:1:1101:25592:13039 1:N:0:CACTCA
GTTGAAACTCCTACGGGAGGCAGCAGTGGGGAATATTGCACAATGGGGGAAACCCTGATGCAGCGACGCCGCGTGAAGGAAGAAGTATCTCGGTATGTAAACTTCTATCAGCAGGGAAGAAAATGACGGTACCTGACTAAGAAGCCCCGGCTAACTACGTGCCAGCAGCCGCGGTAATACGTAGGGGGCAAGCGTTATCCGGATTTATTGGGCGTAAAGAGCTCGTAGGCGGTTTGTCGCGTCTGCCGTGAAAGTCGGCTCAACCTCGGATCTGCGGTGGGTACGGGCAGACTAGAGGCCT
+
CGGGGGGGGGGGGGGGEEGGGGGGFGCFFFGGGGGGFCFGGGGGGGGGGGGGGGGGFFGGGAEFGGGGGGGGGGGGGGGGGGGFGFGGG<FEFGGGGGGGGG9FGGGGGGGGGGGGGGGGGGGGGGGGGGGGGGGFGGGGGGGGGGGGGECCFGFGGGCFGFGFGGFFF>CGGECCGGFFG@CFCGGG5>FGGGGEEGGGGGGCE+:F7?FGGGGE5:CGG69EEGGFEGDG<CDDG7C53CCCF4FDDG3>@F@4D>D7CDFF@(82<(0</9439B>;999::6>;(-((.38)3####
@M05025:18:000000000-B3NL5:1:1101:6234:13053 1:N:0:CACTCA
GTTGAAACTCCTACGGGAGGCAGCAGTGGGGAATATTGCACAATGGGGGAAACCCTGATGCAGCGACGCCGCGTGAGCGATGAAGTATTTCGGTATGTAAAGCTCTATCAGCAGGGAAGAAAATGACGGTACCTGACTAAGAAGCCCCGGCTAACTACGTGCCAGCAGCCGCGGTAATACGTAGGGGGCAAGCGTTATCCGGATTTACTGGGTGTAAAGGGAGCGTAGACGGCATGGCAAGCCAGATGTGAAAGCCCGGGGCTCAACCCCGGGACTGCATTTGGAACTGTCAGGCTATCGG
+
CGGGGGGGGGGGGFGGGGGGGGGGCFFEFGGGGGFGGGGGGGGGGGGGGGGGGFGGGGGGGGGGGGGGGGGEGGGGGGGGFGDGGGGGACGGGFGGGEFGGGGGGGGGGGGFGGGGGGGGGGGCFFGGGGGGGGGGGGGGGGGEGFGEGGGGGGGGFGGGGGGGGFGGGFGGGGGGGGGGGCFCFGEGECCGGGCEGGFFGGE5C??FGGGGAEEGCFGGGC>=EGGGEGGGGGGGGGFCFF5DF@F>?F47@F.4@:@GD<@FF?@2>:@DEFFBFBB9A4<<?FBFB4<AFFFF.####
@M05025:18:000000000-B3NL5:1:1101:20589:13058 1:N:0:CACTCA
GTTGAAACTCCTACGGGAGGCAGCAGTGGGGAATATTGGACAATGGGCGAAAGCCTGATCCAGCCATGCCGCGTGTGTGAAGAAGGTCTTCGGATTGTAAAGCACTTTAAGTTGGGAGGAAGGGCATTAACCTAATACGTTAGTGTTTTGACGTTACCGACAGAATAAGCACCGGCTAACTTCGTGCCAGCAGCCGCGGTAATACGAAGGGTGCAAGCGTTAATCGGAATTACTGGGCGTAAAGCGCGCGTAGGCGGTTCGTTAAGTTGGATGTGAAAGACCCGGGCTCAACCTGGGGCCC
+
CGGEE<AFFFGGFFGGGGGGC,BCEFFFGGCBCFGGGG?FD8FGGGGG7C:CCGGFGFCF<DFFGGGGGF@7FFGGFFFF?CEEFFFGGFDFGCFGCFGFGFGFFGDFFDGFF9F@EFGCFGGGGGGFGGGG<<FFFFGF<FGFGG9,AD@,33+,@<@7<FCE:FGGGC:,D8:EE:EF;FDC,>8>>8E6:>FE=E*=58CFC5@*A5:95>GC7CE57EGGGGDGGGG7:**97FGG<DF:7>@7090.0;/-<>DDGC4:5>/6B7F?F6=A>DF(81:FF>0(()).4(204####
@M05025:18:000000000-B3NL5:1:1101:23628:13083 1:N:0:CACTCA
GTTGAAACTCCTACGGGAGGCAGCAGTAGGGAATCTTCCACAATGGACGAAAGTCTGATGGAGCAACGCCGCGTGAGTGAAGAAGGGTTTCGGCTCGTAAAGCTCTGTTGGTAGTGAAGAAAGATAGAGGTAGTAACTGGCCTTTATTTGACGGTAATTACTTAGAAAGTCACGGCTAACTACGTGCCAGCAGCCGCGGTAATACGTAGGTGGCAAGCGTTGTCCGGATTTATTGGGCGTAAAGCGAGTGCAGGCGGTTCAATAAGTCTGATGTGAAAGCCTTCGGCTCAACCGGAGATCG
+
CGGGGGGGGGGGGGGGGGGGGGGGGGGGGGGGGGGGGGGGGGGGGGGGGGGGGGGGGGGGGGGGGGGGGGGGGGGGGGGGGGGGGGGGGGGGGGGGGGGGGGGGGGGGGGGGGGGGGGGGGGGGGGGGGGGFGGGGGGGGGGGGGGGGGGGGGGGGGGGGGGGGGGGGGGGGGGGGGGGGGGGEGGGGGGGGGGGGGGEGGGGGGGFGGGGGGFGFGGGGGGGGGGGEG<4@>FDDGF317DF76;BDBGFFFFFFF<>DFF66FFB<?<FFFFFF9<2:?F<<(:01172:?FBF>####
@M05025:18:000000000-B3NL5:1:1101:27650:13116 1:N:0:CACTCA
GTTGAAACTCCTACGGGAGGCAGCAGTGGGGAATTTTGGACAATGGGGGAAACCCTGATCCAGCAATGCCGCGTGTGCGAAGAAGGCCTTCGGGTTGTAAAGCACTTTTGTCAGGGAAGAAATCCTTTGGGCTAATACCCTAGGGGGATGACGGTACCTGAAGAATAGGCACCGGCTAACTACGTGCCAGCAGCCGCGGTAATACGTAGGGTGCAAGCGTTAATCGGAATTACTGGGCGTAAAGCGTGCGCAGGCGGTTGTGTAAGACAGGTGTGAAATCCCCGGGCTTAACCTGGGAAAT
+
CGGGGGGGGGGGGGGGGGGGGGGGGGGGGGGGGGGGGGGGGGGGGGGGGGGGGGGGGGGGGGGGGGGGGGGGGGGGGGGGGGGGGGGGGGGGGGGGGGGGGGGGGGGGGGGGGGGGGGGGGGGGGGGGGGGGGGGGGGFGGGGGGGGGGGGGGGGGGGGGGGGGGGGGGGGGGGGGGGGFGGGGGGGGGGGGGGGGGGGGGGGGGGGGFGGFGEGGGGG=EGFFGGGGGGGGGGGGGGDDGGGGFFFGFGDEFFE>@>;DDGFF49*4<?FFFFFFFAF<F)8>F69BB?AADBFF?####
@M05025:18:000000000-B3NL5:1:1101:20566:13120 1:N:0:CACTCA
GTTGAAACTCCTACGGGAGGCAGCAGTGGGGAATATTGGACAATGGGCGCAAGCCTGATCCAGCCATACCGCGTGGGTGAAGAAGGCCTTCGGGTTGTAAAGCCCTTTTGTTGGGAAAGAAATCCAGCCGGCTAATACCTGGTTGGGATGACGGTACCCAAAGAATAAGCACCGGCTAACTTCGTGCCAGCAGCCGCGGTAATACGAAGGGTGCAAGCGTTACTCGGAATTACTGGGCGTAAAGCGTGCGTAGGTGGTCGTTTAAGTCCGTTGTGAAAGCCCTGGGCTCAACCTGGGGTAC
+
CGGGGGGGGGGGGGGGGFGGGGGGGGGGGGGGGGGGGGGGGGGGGGGGGGGGGGGGGGGGGGGGGGGGGGGGGGGGGGGGGGGGGFGGGGGGGGGGGGGGGGGGGGGGGGGGGGGGGGGGGGGGGGGGGGGGGGGGGGGGGGGGGGGGGGGGGGGGGGGGGGGGGGGGGGGGGGDGGGFGGGGGGGGGGGGGGGGGGGGGGGGGGGGGGG5EEGGGGGGGGGGGFGGEEGGGGGGGGCDDGDCF=BB<>DFFFFF7@BFGGG>>BAF9FFF?DE>BA>A?FFBFB63?<?BB??:?B####
@M05025:18:000000000-B3NL5:1:1101:27298:13179 1:N:0:CACTCA
GTTGAAACTCCTACGGGAGGCAGCAGTGGGGAATATTGGACAATGGGCGCAAGCCTGATCCAGCCATGCCGCGTGAGTGATGAAGGCCCTAGGGTTGTAAAGCTCTTTCACCGGTGAAGATAATGACGGTAACCGGAGAAGAAGCCCCGGCTAACTTCGTGCCAGCAGCCGCGGTAATACGAAGGGGGCTAGCGTTGTTCGGATTTACTGGGCGTAAAGCGCACGTAGGCGGACTTTTAAGTCAGGGGTGAAATCCCGGGGCTCAACCCCGGAACTGCCTTTGATACTGGAAGTCTTCATG
+
CGGGGGGGGGGGGGGGGGGGGGGGGGEGGGGGGGGGGGGGGGGGGGGGGGGGGGGGGGGGGGGGGGGGGGGGGGGGGGGGGGGGGGGGGGGGGGGGGEGGGGGGGGGGGGGGGGGGGGGGGGGGGGGGGGGGGGGGGGGGGGGGGFFGGGGGGGGGGGGGGGGGGGGGGGGGGGGGGGGGGGGGGDGGGGGGGGGGGGGGGGGGGGGGGGGGGGGGGGFGGDEGGGGGGGGDGGG=FFGFFFFFF@FGDDFFFFF?F:<CCDFFFFF0><@>D@B>??B<>DFABBFFFB<:BFFB:####
@M05025:18:000000000-B3NL5:1:1101:20348:13184 1:N:0:CACTCA
GTTGAAACTCCTACGGGAGGCAGCAGTGGGGAATATTGGACAATGGGCGCAAGCCTGATCCAGCCATACCGCGTGGGTGAAGAAGGCCTTCGGGTTGTAAAGCCCTTTTGTTGGGAAAGAAATCCAGCTGGCTAATACCCGGTTGGGATGACGGTACCCAAAGAATAAGCACCGGCTAACTTCGTGCCAGCAGCCGCGGTAATACGAAGGGTGCAAGCGTTACTCGGAATTACTGGGCGTAAAGCGTGCGTAGGTGGTCGTTTAAGTCCGTTGTGAAAGCCCTGGGCTCAACCTGGGCACG
+
CGGGGGGGGGGGGGGGGGGGGGGGGGGGGGGGGGGGGGGGGGGGGGGGGGGGGGGGGGGGGGGGGGGGGGGGGGGGGGGGGGGGGGGGGGGGGGGGGGGGGGGGGGGGGGGGGGGGGGGGGGGGGGGGGGGGGGGGGGGGGGGGGGGGGGGGGGGGGGGGGGGGGGGGGGGGGGGGGGGGGGGGGGGGGGGGGGGGGGGGGGGGGGGCEGCCEGGGGGGGGGGGGGGGEGGGGGGGGGGGGGFCFFFGFGFFEFFFFF?DGGFFFFFFFFFFFFFF>AB7:FFB?BBFBF7?F?B6?####
@M05025:18:000000000-B3NL5:1:1101:26693:13216 1:N:0:CACTCA
GTTGAAACTCCTACGGGAGGCAGCAGTGGGGAATATTGGACAATGGGCGCAAGCCTGATCCAGCCATGCCGCGTGAGTGATGAAGGCCCTAGGGTTGTAAAGCTCTTTCACCGGTGAAGATAATGACGGTAACCGGAGAAGAAGCCCTGGCTAACTTCGTGCCAGCAGCCGCGGTAATACGAAGGGGGCTAGCGTTGTTCGGATTTACTGGGCGCAAAGCGCACGTAGGCGTACTTTTAAGTCAGGGGTGCAATCCCGGGGCTCAAACCCGGAACTGCCTTTGATACTGGAAGTCTTGATC
+
CCF9FFGGFFDFGGGGGGEEE@FECF6CCE@@FG,EEEF9FFGGA?8FGEEEEFGGGGGGGFCFG@FGGGGGGGDF:ECEFFEEE<FFCFGCEF<FEEGA,FGGGGFAADA?CGCF+CF<F9,CFFCFGGGGEFGGDF7=DB<F@EF8>FF<:CGF@FGGGGFFFG?DFGG>78CB>92>F>@CGGG>EG*CGG:EGGGFGG5EE?FD@<CFGEEG57E?CCC=CC?CEGD5/C<*CCDDG::>*773.9))*=:??D37D9).*.*.72:;<@>:>B<258<294.6680(48A46####
@M05025:18:000000000-B3NL5:1:1101:22032:13227 1:N:0:CACTCA
GTTGAAACTCCTACGGGAGGCAGCAGTGGGGAATATTGCACAATGGGGGAAACCCTGATGCAGCGACGCCGCGTGAAGGAAGAAGTATCTCGGTATGTAAACTTCTATCAGCAGGGAAGAAAATGACGGTACCTGACTAAGAAGCCCCGGCTAACTACGTGCCAGCAGCCGCGGTAATACGTAGGGGGCAAGCGTTATCCGGATTTACTGGGTGTAAAGGGAGCGTAGACGGAAGAGCAAGTCTGATGTGAAAGGCTGGGGCTGAACCCCAGGACTGCATTGGAAACTGTTTTTCTAACAT
+
CFFGGFEFEGGGGGGEFGGGGGGGGFFGGFDCFFGGGGGGFDEDFGGGGEGGGAGFGGGGFFGFEGGGGGGDGFGGFEFDFGFGGGGGGFFGGGG@FEADGFGGGGGGGGGGCFGG?FGGFEGFGG<FGGGGCFGFGGGGFFEFFC=CCGG7@AFGGF@FC@FGGGFFFAGDGGE:*6=?B9BFFEEC58;BGGEGC8EFEECCC90<:CGCCCC99CFCECEGGEEEGGGDGGD*7CFCF2*:@FFGB79@F4@<45>DD*5)78?(.4BD@574:?FAA<)8<2:AB))-2((6)####
@M05025:18:000000000-B3NL5:1:1101:10984:13229 1:N:0:CACTCA
GTTGAAACTCCTACGGGAGGCAGCAGTGGGGAATATTGGACAATGGGCGCAAGCCTGATCCAGCCATACCGCGTGGGTGAAGAAGGCCTTCGGGTTGTAAAGCCCTTTTGTTGGGAAAGAAATCCAGCCGGCTAATACCTGGTTGGGATGACGGTACCCAAAGAATAAGCACCGGCCAACTTCGTGCCAGCAGCCGCGGTAATACGAAGGGTGCAAGCGTTACTCGGAATTACTGGGCGTAAAGCGTGCGTAGGTGGTCGTTTAAGTCCGTTGTGAAAGCCCTGGGCTCAACCTGGGAGTG
+
CGGGGGGGGGGGGGGGGGGGGGGGGGGGGGGGGGGGGGGGGGGGGGGGGGGGGGGGGGGGGGGGGGGGGGGGGGGGGGGGGGGGGGGGGGGGGGGGGGGGGGGGGGGGGGGGGGGGGGGGGGGGGGGGGGGGGGGGGGGGGGGGGGGGGGGGGGGGGGGGGGGGGGGGGGGGGGGGGGGGGGGGGGGGGGGGGGGGGGGGGGGGGGGGGGGGGGGGGGGGGGGGGGGGGGGGGGGGGGGGGGGGFFFGFGFFFFFFFEFGGGFFFFFFFFFFFFF9AFF?7??F?FFFFFFFB?B<B####
@M05025:18:000000000-B3NL5:1:1101:3939:13246 1:N:0:CACTCA
GTTGAAACTCCTACGGGAGGCAGCAGTAGGGAATCTTCGGCAATGGACGCAAGTCTGACCGAGCAACGCCGCGTGAGTGAAGAAGGTTTTCGGATCGTAAAACTCTGTTGTTAGAGAAGAACAAGGATGAGAGTAAAATGTTCATCCCTTGACGGTATCTAACCAGAAAGCCACGGCTAACTACGTGCCAGCAGCCGCGGTAATACGTAGGTGGCAAGCGTTGTCCGGATTTATTGGGCGTAAAGCGAGCGCAGGCGGTTTCTTAAGTCTGATGTGAAAGCCCCCGGCTCAACCGGGAGGG
+
CGGGGGGGGGGGGGGGGGGGGGGGGGGGGGGGGGGGGGGGGGGGGGGGGGGGGGGGGGGGGGGGGGGGGGGGGGGGGGGGGGGGGGGGGGGGGGGGGGGGGGGGGGGGGGGGGGGGGGGGGGGGGGGGGGGGGFGFGGGGGGGGGGGGGGGGGGGGGGGGGGGGGGGGGGGGGGDGGGGGGGGGGGGGGGGGGGGGGGGGGGGGGGGFFGGGGGGGGGGGGGGGGGGGE5<FGGGGGGGGGGGGFFFGDGFFFDDFFFDGGGBFFBFFF>FFFFF24><AB:8?FF>BBB?FBFFFF####
@M05025:18:000000000-B3NL5:1:1101:13703:13257 1:N:0:CACTCA
GTTGAAACTCCTACGGGAGGCAGCAGTAGGGAATCTTCGGCAATGGACGAAAGTCTGACCGAGCAACGCCGCGTGAGTGAAGAAGGTTTTCGGATCGTAAAACTCTGTTGTTAGAGAAGAACAAGGATGAGAGTAACTGTTCATCCCTTGACGGTATCTAACCAGAAAGCCACGGCTAACTACGTGCCAGCAGCCGCGGTAATACGTAGGTGGCAAGCGTTGTCCGGATCTATTGGGCGTAAAGCGAGCGCAGGCGGTTTCTTATGTCTGAGGTGAAAGCCTGCGGCCCAACCGGGGGTGG
+
CGGGGGGGGGCGGGGGGFGGGGGGFGGGEEBDGGGGGFGGGGGFDGEGGGG::CEDDGDGGEEGDDC6:@FEF+>?CC?<<?AEF@F<?+BFCFDEEGDFFGGGFFGFGGFFFFGFGGFGCGGFDFC=BFFFEDCC?<AF<FCF9<>DCD3@3:FFFGGCF@,@CFG@AFG7EG8:1>DDDFFGFGC*,4;:FFC:8C?=ECEF+B<+AE<?56CCG=C:*::9+1>EC)*2?7:*<4D9DGCFFD3D5C3).5593.0>7:=@*)969:6*76>),)6(((,.2(((-1116>;07####
@M05025:18:000000000-B3NL5:1:1101:13736:13323 1:N:0:CACTCA
GTTGAAACTCCTACGGGAGGCAGCAGTAGGGAATCTTCCACAATGGACGAAAGTCTGATGGAGCAACGCCGCGTGAGTGAAGAAGGGTTTCGGCTCGTAAAGCTCTGTTGGTAGTGAAGAAAGATAGAGGTAGTAACTGGCCTTTATTTGACGGTAATTACTTAGAAAGTCACGGCTAACTACGTGCCAGCAGCCGCGGTAATACGTAGGTGGCAAGCGTTGTCCGGATTTATTGGGCGTAAAGCGAGTGCAGGCGGTTCAATAAGTCTGATGTGAAAGCCTTCGGCTCAACCGGAGGCCT
+
CGGGGGGGGGGGGGGGGGGGGGGGGGGGGGGGGGGGGGGGGGGGGGGGGGGGGGGGGGGGGGGGGGGGGGGGGGGGDGGGGGGGGGGGGGGGGGGGGGGGGGGGGGGGGGGGGGGGGGGGGGGGGGGGGGGGGGGGGGFGGGGGGGGGGGGGGGGGGGGGGGGGGGGGGGGGGGGGGGGGGGGGGGGGGGGGGGGGGGGGGGGGGGGGGECEGGGGGGGGGGEFGGGGEGGFFCCFGGGDGDFGFFFGFGFFFFFFF)7>FFF=FFFFFF?*7@F<B<A72:AF0166?<7??FF0(####
@M05025:18:000000000-B3NL5:1:1101:15517:13333 1:N:0:CACTCA
GTTGAAACTCCTACGGGAGGCAGCAGTGGGGAATATTGCACAATGGAGGAAACTCTGATGCAGCGACGCCGCGTGAAGGAAGAAGTATCTCGGTATGTAAACTTCTATCAGCAGGGAAGAAAATGACGGTACCTGACTAAGAAGCCCCGGCTAGCTACGTGCCAGCAGCCGCGGTAATACGTAGGGGGCAAGCGTTATCCGGATTTACTGGGTGTAAAGGGAGCGTAGACGGACGGGCAAGTCTGATGTGAAAGCCCGGGGCTTAACCCCGGGACTGCATTGGAAACTGTCCATCTTTGGC
+
CGGGGGGGGGGGGGGGGGGGGGGGGGFFGGGGGGGGGGGGGGGGGGGGGGGGGGGGGGGGGGGGGGGGGGGGGGGGGGGGGGGGGGGGGGGGGFGGGGGGGGGGGGGGGGGGGGGGGGGGGGGGGGGGGGGGGGGGGGGGGGGGGGDFGCGGGGGGGGGGGGGGGGGGGGGGGEGGGGGGGCEFCGGGGDGGGGGGGGGGGGEGCFGGDFGGFGGGGGFGD5:5CECEGGGDDDGGGDG55?F>FF4CFGBF=4??>EFGGG@FFAF27:>ED3>(,,3>437?<B?2<A20:4>A<####
@M05025:18:000000000-B3NL5:1:1101:15187:13338 1:N:0:CACTCA
GTTGAAACTCCTACGGGAGGCAGCAGTAGGGAATCTTCCACAATGGACGAAAGTCTGATGGAGCAACGCCGCGTGAGTGAAGAAGGGTTTCGGCTCGTAAAGCTCTGTTGGTAGTGAAGAAAGATAGAGGTAGTAACTGGCCTTTATTTGACGGTAATTACTTAGAAAGTCACGGCTAACTACGTGCCAGCAGCCGCGGTAATACGTAGGTGGCAAGCGTTGTCCGGATTTATTGGGCGTAAAGCGAGTGCAGGCGGTTCAATAAGTCTGATGTGAAAGCCTTCGGCTCAACCGGAGGGCG
+
CGGGGGGGGGGGGGGGGGGGGGGGGGGGGGGGGGGGGGGGGGGGGGGGGGGGGGGGGGGGGGGGGGGGGGGGGGGGGGGGGGGGGGGGGGGGGGGGGGGGGGGGGGGGGGGFDFFGGGGGGGGGGGGGGGFCFGGGGGGGGGGGGGGGGGFGGGGGGGGGCCGGGGGGGGGGGGGGGGFGGGFCFGGFGGGGGGGGDGGGGGFGGF@FGGGCFFGFGGGGGGEDFEGGD5FCGFFGGGGDGGGGFD55>GFFFFFFF@)1:CB?F2B444@FF=FDBBF?(54?B<BF:BB?:;>>1####
@M05025:18:000000000-B3NL5:1:1101:13106:13381 1:N:0:CACTCA
GTTGAAACTCCTACGGGAGGCAGCAGTGGGGAATATTGCACAATGGGCGAAAGCCTGATGCAGCGACGCCGCGTGAGGGATGACGGCCTTCGGGTTGTAAACCTCTTTCAGTAGGGAAGAAGCGAAAGTGACGGTACCTGCAGAAGAAGCGCCGGCTAACTGCGTGCCAGCAGCCGCGGTAATACGTAGGGCGCAAGCGTTATCCGGATTTATTGGGCGTAAAGAGCTCGTAGGCGGTTTGTCGCGTCTGCCGTGAAAGTCCGAGGCTCAACCTCGGATCTGCGGTGGGTACGGGCAGAGC
+
CGGGGGGGGGGGGGGGGGGGGGGGGGFGGGGFGGGGGGGGGGGGGGGGGGGGGGGGGGGGGGGGGGGGGGGGGGEGGGGGGGGGGGGGDGGGGGGGGGGGGGGGGGGGGGGGGGGGGGGGFGGGGGGGGGGGGGGCFGGGGGGGGGGGG7FGDFGGGDGGGGGGGGGGFF7<FGGGGGGGEEGGGG+<CGGGGGGGEFG8CEGGGEEGC5CFEGEFGGGGGG5CFGGFCDGGGD6CGD37>FGGFEEGFGF?DFEFFFFGGGFEFFF<F3FFFFF??B?18A91;?BF>><B:>BB(####
@M05025:18:000000000-B3NL5:1:1101:24616:13403 1:N:0:CACTCA
GTTGAAACTCCTACGGGAGGCAGCAGTGGGGAATATTGCACAATGGGCGCAAGCCTGATGCAGCGACGCCGCGTGCGGGATGGAGGCCTTCGGGTTGTAAACCGCTTTTGTTCAAGGGCAAGGCACGGCTTCGGGCCGTGTTGAGTGGATTGTTCGAATAAGCACCGGCTAACTACGTGCCAGCAGCCGCGGTAATACGTAGGGTGCGAGCGTTATCCGGATTTATTGGGCGTAAAGGGCTCGTAGGCGGTTCGTCGCGTCCGGTGTGAAAGTCCATCGCCTAACGGTGGATCTGCGAGAG
+
CGGGGGGGGGGGGGGGGGGGGGGGGGGGGGGGGGGGGGGGGGGGGGGGGGGGGGGGGGGGGGGGGGGGGGGGGGGGGGGGGGGGGGGGGGGGGGGGGGGGGGGGGGGGGGGGGGGGGGGGGGGGGGGGGGGGGGGGGGFGGGGFGBFGGGGGGGGGGGGGGGGGGGGGGGGGGGGGGGGGGGGGGGGGGGGGGGGGGGGFGGGGGGGGEGGGGGGGGGGGDEG9EGGGGGGGGGGGGFGGGGGDBF@FFC>EFFFFFFFGGC>@)2>BFA8@6@69>BFFFFF:BBF<FFF?>FAF0####
@M05025:18:000000000-B3NL5:1:1101:6864:13525 1:N:0:CACTCA
GTTGAAACTCCTACGGGAGGCAGCAGTAGGGAATCTTCCACAATGGACGAAAGTCTGATGGAGCAACGCCGCGTGAGTGAAGAAGGGTTTCGGCTCGTAAAGCTCTGTTGGTAGTGAAGAAAGATAGAGGTAGTAACTGGCCTTTATTTGACGGTAATTACTTAGAAAGTCACGGCTAACTACGTGCCAGCAGCCGCGGTAATACGTAGGTGGCAAGCGTTGTCCGGATTTATTGGGCGTAAAGCGAGTGCAGGCGGTTCAATAAGTCTGATGTGAAAGCCTTCGGCTCAACCGGAGGCTC
+
CGGGGGGGGGGGGGGGGGGGGGGGGGGGGGGGGGGGGGGGGGGGGGGGGGGGGGGGGGGGGGGGGGGGGGGGGGGGGGGGGGGGGGGGGGGGGGGGGGGGGGGGGGGGGGGGGGGGGGGGGGGGGGGGGGGGGGCFGGGGGGGGGGGGGGGGGGGGGGGGGGGGGGGGGGGGGGGGGGGGGFGGGFGFGGGGGGGGGGGG=EGGGGGGGGGGGGGGGGGGGGGGGGGGGG=FFGGGGGGGGGGGFB<DEFFFFFFFFE:DGC@FFDFFFB==FFF<9AA?7>3?FFFF?<??099>9####
@M05025:18:000000000-B3NL5:1:1101:28724:13544 1:N:0:CACTCA
GTTGAAACTCCTACGGGAGGCAGCAGTAGGGAATCTTCCACAATGGACGAAAGTCTGATGGAGCAACGCCGCGTGAGTGAAGAAGGGTTTCGGCTCGTAAAGCTCTGTTGGTAGTGAAGAAAGATAGAGGTAGTAACTGGCCTTTATTTGACGGTAATTACTTAGAAAGTCACGGCTAACTACGTGCCAGCAGCCGCGGTAATACGTAGGTGGCAAGCGTTGTCCGGATTTATTGGGCGTAAAGCGAGTGCAGGCGGTTCAATAAGTCTGATGTGAAAGCCTTCGGCTCAACCGGAGTTGC
+
CGGGGGGGGGFGGGGGGDGGGGGGGGGGGGGGGGGGGGGGGGGGGGGGGEEGGGGGGGGGGGGGGGGGGGGGGGGGGGGFGGGGGGGGGGGGGGGGGGGFGGFGGGGFGFGEFGGGGG9CEGGGFGGGGGGGGGGGGGGGDGGDGFFGGGGGEDFGEGGGBFGGGGGGGDFFGEEGEGEGGGGGF88DECFGGGEGCGGGGGGGGGEGGEEGCFGGGFGGDGGGGEG5*:4CDGGCFCDDDGFF47>DEF7=B>>>>5)*:>FFF<F>FF==FFFFAF20(.3<?:91:?DF02((-####
@M05025:18:000000000-B3NL5:1:1101:15110:13557 1:N:0:CACTCA
GTTGAAACTCCTACGGGAGGCAGCAGTGGGGAATATTGCACAATGGAGGAAACTCTGATGCAGCGACGCCGCGTGAAGGAAGAAGTATCTCGGTATGTAAACTTCTATCAGCAGGGAAGAAAATGACGGTACCTGACTAAGAAGCCCCGGCTAACTACGTGCCAGCAGCCGCGGTAATACGTAGGGGGCAAGCGTTATCCGGATTTACTGGGTGTAAAGGGAGCGTAGACGGACGGGCAAGTCTGATGTGAAAGCCCGGGGCTTAACCCCGGGACTGCATTGGAAACTGTCCATCTTCCGG
+
CGGGGGGGGGGGGGGGGGGGGGGGGGFGGGGGGGGGGGGGGGGGGGGGGGGGGGGGGGGGGGGGGGGGGGGGGGGGGGGGGGGGGGGGGGGGGGGGGGGGGGGGGGGGGGGGGGGGGGGGGGGGGGGGGGGGGGGGGGGGGGGGGGGGGGGGGGGGGGDFGGGGGGGGGGGGGGGGGGGGGGGGGGGGGGGGGGGGGGGGGEEGGGGGGGGGGGGGGGGGGGGGGG57EGDDDGGGGGGGGGGFFFFGFFFFFFF:.5>CDGEFF295FBEFFEBFFFFF27?FFBFFFFFFF)6<<####
@M05025:18:000000000-B3NL5:1:1101:3345:13576 1:N:0:CACTCA
GTTGAAACTCCTACGGGAGGCAGCAGTAGGGAATCTTCCACAATGGACGAAAGTCTGATGGAGCAACGCCGCGTGAGTGAAGAAGGGTTTCGGCTCGTAAAGCTCTGTTGGTAGTGAAGAAAGATAGAGGTGGTAACTGGCCTTTATTTGACGGTAATTACTTAGAAAGTCACGGCTAACTACGTGCCAGCAGCCGCGGTAATACGTAGGTGGCAAGCGTTGTCCGGATTTATTGGGCGTAAAGCGAGTGCAGGCGGTTCAATAAGTCTGATGTGAAAGCCTTCGGCTCAACCGGAGACGG
+
CGGGGGGGGGGGGGGGGGGGGGGGGGGGGGGGGGGGGGGGGGGGGGGGGGGGGGGGGGGGGGGGGGGGGGGGGGGGGGGGGGGGGGGFGGGGGGGGGGGGGGGGGGGGGGGGGGGGGGGGGGGGGGGGGGFGFGDFGGGGGGGGGGGGGGGGGGGGGGGGFGGGGGGGGGGGGGGGGGGGGGGGGGGGGGGGGGGGGGGGGGGGGGGGGGGGGGGGGGGGGGGGGGGGGGGFGGFGGGGGGGGGFEFDDDFFFF>BB>)CFGF?FFFBF<FFFFFFAD97?B>BB?9B??BB?B0;3####
@M05025:18:000000000-B3NL5:1:1101:14107:13600 1:N:0:CACTCA
GTTGAAACTCCTACGGGAGGCAGCAGTGGGGAATATTGGACAATGGGCGCAAGCCTGATCCAGCCATACCGCGTGGGTGAAGAAGGCCTTCGGGTTGTAAAGCCCTTTTGTTGGGAAAGAAATCCAGCTGGCTAATACCCGGTTGGGATGACGGTACCCAAAGAATAAGCACCGGCTAACTTCGTGCCAGCAGCCGCGGTAATACGAAGGGTGCAAGCGTTACTCGGAATTACTGGGCGGAAAGCGTGCGTAGGTGGTCGTTTAAGTCCGTTGTGAAAGCCCTGGGCCTAACCTGGGCAAG
+
CGGGGFGGGGGGFGGGDGGGGGDGFDFFFGEEFFGGGFFGFFFFFGGFFDGGGGFGGGGFGGDGGGGGFGDDCFEGGGGGGGGGGCFGGGGGGGGDGC<<FFFGBFFGGFEEE<FGGGGFGFCABFCG8<8FEGGGAF8FF7@@@GGCEGF,>CFF:F>FGGGGG9FGG:FCFEEEGGGFB9CEFFG8BFCFGG:8EC5:C=><CG@8*>E=C*6@775EGG*02A5EGGFGGG74/9>)1CDC5B5*5C7D5>?<5)///955@AF44(09;7)6546(8?BF03:6(.4:?97((####
@M05025:18:000000000-B3NL5:1:1101:22895:13625 1:N:0:CACTCA
GTTGAAACTCCTACGGGAGGCAGCAGTAGGGAATTTTCGTCAATGGGGGAAACCCTGAACGAGCAATGCCGCGTGAGTGAAGAAGGTCTTCGGATCGTAAAGCTCTGTTGTAAGTGAAGAACGGCTCATAGAGGAAATGCTATGGGAGTGACGGTAGCTTACCAGAAAGCCACGGCTAACTACGTGCCAGCAGCCGCGGTAATACGTAGGTGGCAAGCGTTATCCGGAATCATTGGGCGTAAAGGGTGCGTAGGTGGCGTACTAAGTCTGTAGTAAAAGGCAATGGCTCAACCATTTCGGC
+
CGGGGGGGGGGGGGGGGGGGGGGGGGGGGGGGGGGGGGGGGGGGGGGGGGGGGGGGGCGGGGGGGGGGGGGGG==ECGGGGGCACFFGGGGGGCEGGGGGGGGGGGGGGGGGGGGGGGGGGGGGGGGDFAFGCFGGGFFGGGGFGF,F>FDFGDGGGFGGF@FFDGGGGGC,@EGGEEFFEGGGGGGGGFEEGGFEEGG8=?CFGFFFFGGGCF7E=FEGEE5CEGGDGGGGGFFGGFCDCDCFFFF<BD:B@EFF>:BGGC7?F:=2BDF*9*8<>A9:?F?FB:????2?BFF<)####
@M05025:18:000000000-B3NL5:1:1101:17327:13625 1:N:0:CACTCA
GTTGAAACTCCTACGGGAGGCAGCAGTGAGGAATATTGGTCAATGGGCGGAAGCCTGAACCAGCCAAGTCGCGTGAGGGAATAAGGCCCTACGGGTCGTAAACCTCTTTTGCCGGGGAGCAAGGGCGGGGACGTGTCCCGGCCCGGAGAGTACCCGGAGAAAAAGCATCGGCTAACTCCGTGCCAGCAGCCGCGGTAATACGGAGGATGCGAGCGTTATCCGGATTTATTGGGTTTAAAGGGTGCGTAGGCGGGCTTTTAAGTCAGCGGTAAAAATTCGGGGCTCAACCCCGTCCGGGGTG
+
CGGGGGGGGGGGGGGGGGGGGGGGGGGGGGGGGGGGGGGGGGGGGGGGGGGGGGGGGGGGGGGGGGGGGGGGGGGGGGGGGGGGGGGGGGGGGGGGGGGGGGGGGGGGGGFGGGGGGGGGGGGGGGGGGGGGGGGGGGGGGGDGGGGGDFGGGFFGGCGGGGGGGGGFFGGGGGGGGGGGGGGGGGGGGFCGGGGEEG7FGGEGGEEGGGGGGGGEGGFCEGD=C7?ECDFGGCDCFFGCGGC<BBDDBGFBEEE05?=DGGFFFF@>E:@BFF?<>F::99;>6?>?<??>F:213####
@M05025:18:000000000-B3NL5:1:1101:20126:13655 1:N:0:CACTCA
GTTGAAACTCCTACGGGAGGCAGCAGTAGGGAATCTTCGGCAATGGACGAAAGTCTGACCGAGCAACGCCGCGTGAGTGAAGAAGGTTTTCGGATCGTAAAACTCTGTTGTTAGAGAAGAACAAGGATGAGAGTAACTGTTCATCCCTTGACGGTATCTAACCAGAAAGCCACGGCTAACTACGTGCCAGCAGCCGCGGTAATACGTAGGTGGCAAGCGTTGTCCGGATTTATTGGGCGTAAAGCGAGCGCAGGCGGTTTCTTAAGTCTGATGTGAAAGCCCCCGGCTCAACCGGGGTTGG
+
CGGGGGGGGGGGGGGGGGGGGGGGGGGGGGGGGGGGGGGGGGGGGGGGGGGGGGGGGGGGGGGGGGGGGGGGGGGGGGGGGGGGGGGGGGGGGGGGGGGGGGGGGGGGGGGGGGGGGGGGGGGGGGGGGGGGGGGGGGGGGGGGGGGGGGGGGGGGGGGGGGGGGGGGGGGGGGGGGGGGGGGGGGGGGGGGGGGGGGGGGGGGGGFGGGGGGGGGGGGGDEGGGGGGGGGGGGGGGGGGGGGGFFFGFGFFFFFFFFBDGGFF4AFFFFFFFFFF>AFFB?F06>F;??FFFFFFB####
@M05025:18:000000000-B3NL5:1:1101:4754:13686 1:N:0:CACTCA
GTTGAAACTCCTACGGGAGGCAGCAGTGGGGAATATTGGACAATGGGCGCAAGCCTGATCCAGCCATACCGCGTGGGTGAAGAAGGCCTTCGGGTTGTAAAGCCCTTTTGTTGGGAAAGAAATCCAGCCGGCTAATACCTGGTTGGGATGACGGTACCCAAAGAATAAGCACCGGCTAACTTCGTGCCAGCAGCCGCGGTAATACGAAGGGTGCAAGCGTTACTCGGAATTACTGGGCGTAAAGCGTGCGTAGGTGGTTATTTAAGTCCGTTGTGAAAGCCCTGGGCTCAACCTGGGGGTC
+
CGGGGGGGGGGGGGGGGGGGGGGGGGGGGGGGGGGGGGGGGGGGGGGGGGGGGGGGGGGGGGGGGGGGGGGGGGGGGGGGGGGGGGGGGGGGGGGGGGGGGGGGGGGGGGGGGGGGGGGGGGGGGGGGGGGGGGGGGGGGGGGGGGGGGGGGGGGGGGGGGGGGGGGGGGGGGGGGGGGGGGGGGGGGGGGGGGGGGGGGGEGGGGGGGGGGGGGGGGEGGGGGGGGDEGGGFDCGFGGCDDGDFF>DDG@BDD=>F7>:CFFFFF@9??FFFFFF<AB?:::(:?BB?FFF??FBF####
@M05025:18:000000000-B3NL5:1:1101:5426:13701 1:N:0:CACTCA
GTTGAAACTCCTACGGGAGGCAGCAGTGGGGAATATTGCACAATGGGCGCAAGCCTGATGCAGCCATGCCGCGTGTATGAAGAAGGCCTTCGGGTTGTAAAGTACTTTCAGCGAGGAGGAAGGTGTTGTGGTTAATAACCGCAGCAATTGACGTTACTCGCAGAAGAAGCACCGGCTAACTCCGTGCCAGCAGCCGCGGTAATACGGAGGGTGCAAGCGTTAATCGGAATTACTGGGCGTAAAGCGCACGCAGGCGGTCTGTCAAGTCGGATGTGAAATCCCCGGGCTCAACCTGGGAGAA
+
CGGGGGGGGGGGGGGGGGGGGGGGGGGGGGGGGGGGGGGGGGGGGGGGGGGGGGGGGGGGGGGGGGGGGGGGGFGGGGGGGGGGGGGGGGGGGGGGGGGGGGGGGGGGGGGGGGGGFGGEGGGGGGGGGGGFGGGGGGGGGGGGGGGGGGGGGFGGGGGGGGGGGGGGGGGGGGGGGGGGGGGGGGGGGGGGGGGGGGGGGGGGGGGGGGGGGGGGGGG=EEGGGGGGGGGGGGFCFGGGGGGGFFFGFGEFFFB;DFEDGGFFFFFFFFEFFFFA<<<A>BB>BFB6?DF?7:??F####
@M05025:18:000000000-B3NL5:1:1101:1794:13702 1:N:0:CACTCA
GTTGAAACTCCTACGGGAGGCAGCAGTAGGGAATCTTCCACAATGGACGAAAGTCTGATGGAGCAACGCCGCGTGAGTGAAGAAGGGTTTCGGCTCGTAAAGCTCTGTTGGTAGTGAAGAAAGATAGAGGTAGTAACTGGCCTTTATTTGACGGTAATTACTTAGAAAGTCACGGCTAACTACGTGCCAGCAGCCGCGGTAATACGTAGGTGGCAAGCGTTGTCCGGATTTATTGGGCGTAAAGCGAGTGCAGGCGGTTCAATAAGTCTGATGTGAAAGCCTTCGGCTCAACCGGAGCTCC
+
CGGGGGGGGGGGGGGGGGGGGGGGGGGGGFGGGGGGGGGGGGGGGGGGGGGGGGGFGGGGGGGGGGGGGGGGGGGGGGGGGGGGGGGGGGGGGGGGGGGGGCGFGGGGGGGGGGGGGGGGGGGGGGGGGGGGGGGGGGGGGGGGGFGGGGGGGGGGGGGGGGGGGGGGGGGGGGGGGGGGGGGGFCFFGGGGGGGGGGGGGGGGGGGGGGGGFGGFFGCEDGGFGGGGCDFGGFCCGGD<CDGGFFBDFG?FFFFFF@EDGF4?FFFFFF?F?=F>AADBF:A7?07?FF?F?>B63####
@M05025:18:000000000-B3NL5:1:1101:14322:13721 1:N:0:CACTCA
GTTGAAACTCCTACGGGAGGCAGCAGTAGGGAATCTTCCACAATGGACGAAAGTCTGATGGAGCAACGCCGCGTGAGTGAAGAAGGGTTTCGGCTCGTAAAGCTCTGTTGGTAGTGAAGAAAGATAGAGGTAGTAACTGGCCTTTATTTGACGGTAATTACTTAGAAAGTCACGGCTAACTACGTGCCAGCAGCCGCGGTAATACGTAGGTGGCAAGCGTTGTCCGGATTTATTGGGCGTAAAGCGAGTGCAGGCGGTTCAATAAGTCTGATGTGAAAGCCTTCGGCTCAACCGGAGGGGA
+
CGGGGGGGGGGGGGEGEGGGGGGGGGGFFDGGFEGGGCFGGGGGFFFGCFEGGDFFGCFGFGGGGFGFGGGGG>FCFGGGGGFGFGGGGGGEFGGGGGGFFGGGG<F<CEFGGGDGGGGGGGGGGGFGF8<EDEFGGGBEGFGGFGFDF9FFCFCEFCGF,7ED99FGGGCCG>E6EGFGGGGDGGGFGG58,DEG58?8?*>;AFF?@?CDFFF6=CC5:C>9+:ECCGFFCCD=<F)159<C9557><=76:DBF8)7:C?FF2BBFB*9?6=4)69<??))4(6<?2<7?>93,####
@M05025:18:000000000-B3NL5:1:1101:17146:13729 1:N:0:CACTCA
GTTGAAACTCCTACGGGAGGCAGCAGTAGGGAATCTTCGGCAATGGACGCAAGTCTGACCGAGCGACGCCGCGTGAGTGAAGAAGGTTTTCGGATCGTAAAACTCTGTTGTTAGAGAAGAACAAGGATGAGAGTAAAATGTTCATCCCTTGACGGTATCTAACCAGAAAGCCACGGCTAACTACGTGCCAGCAGCCGCGGTAATACGTAGGTGGCAAGCGTTGTCCGGATTTATTGGGCGTAAAGCGAGCGCAGGCGGTTTCTTAAGTCTGATGTGAAAGCCCCCGGCTCAACCGGGCCAA
+
CGGGGGGGGGGGGGGGGGGGGGGGGGGGGGGGGGGGGGGGGGGGGGGGGGGGGGGGGGGGGGGGGGGGGGGGGFGGGGGGGGGGGGGGGGGGGGGGGGGGGGGGGGGGGGGGGGGGGGGGGGGGGGGGGGGGGGGGGGGGGGGGGGGGGGGGGGGGGGGGGGGGGGGGGGGGGGGGGGGGGGGGGGGGGGGGGGGGGGGGGGGGGGGGGGGGGGGGGGGGGGGGGGGGGGG=FFGGGGGGGGGGFFFGFGFFFFFFFFEGDG?FFFFFF>F?FFFFBABFFB319BBFBBDFBBFFF####
@M05025:18:000000000-B3NL5:1:1101:11320:13734 1:N:0:CACTCA
GTTGAAACTCCTACGGGAGGCAGCAGTAGGGAATTTTCGTCAATGGGGGAAACCCTGAACGAGCAATGCCGCGTGAGTGAAGAAGCTCTTCGGATCGTAAAGCTCTGTTGTAAGTGAAGAACGGCTCATAGAGGAAATGCTATGGGAGTGACGGTAGCTTACCAGAAAGCCACGGCTAACTACGTGCCAGCAGCCGCGGTAATACGTAGGTGGCAAGCGTTATCCGGAATCATTGGGCGTAAAGGGTGCGTAGGTGGCGTACTAAGTCTGTAGTAAAAGGCAATGGCTCAACCATTGCGTG
+
CGGGGGGGGGGGGGGGGGGGGGGGGGGGGGGGGGGGGGGGGGGGGGGGGGGGGGGGGGGGGGGGGGGGGGGGGGGGGGGGGGGGGGGGGGGGGGGGGGGGGGGGGGGGGGGGGGGGGGGGGGGGGGGGGGGGGGGGGGGGGGGGGGGGGGGGGGGGGGGGGGGGGGGGGGGGGGGGGGGGGGGGGGGGGGGGGGGGGGGGDGGGGGFGGGFGGGGGGGGGGDGGFEGEGGGGFGG4CGGDDGFF=>@GFG>BEFFFFFEGGGFFFDFFFFFFFFFFFAF?FFFFF:B::38<??FA-####
@M05025:18:000000000-B3NL5:1:1101:15986:13759 1:N:0:CACTCA
GTTGAAACTCCTACGGGAGGCAGCAGTAGGGAATCTTCCACAATGGACGAAAGTCTGATGGAGCAACGCCGCGTGAGTGAAGAAGGGTTTCGGCTCGTAAAGCTCTGTTGGTAGTGAAGAAAGATAGAGGTAGTAACTGGCCTTTATTTGACGGTAATTACTTAGAAAGTCACGGCTAACTACGTGCCAGCAGCCGCGGTAATACGTAGGTGGCAAGCGTTGTCCGGATTTATTGGGCGTAAAGCGAGTGCAGGCGGTTCAATAAGTCTGATGTGAAAGCCTTCGGCTCAACCGGAGCGAC
+
CGGGGGGGGGGGGGGGGGGGGGGGGGGGGGGGGGGGGGGGGGGGGGGGGGGGGGGGGGGGGGGGGGGGGGGGGGGGGGGGGGGGGGGGGGGGGGGGGGGGGGGGGGGGGGGGGGEGGGGGGGGGGGGGGGGGGGGGGGGGGGGGGGGGGGGGGGGGGGGGGGGGGGGGGGGGGGGGGGGGGGGGGGGGGGGGFGGEGGGGGGGGGDCCFGGGGGGGFGG=CGGGGE557CGGFGGGFGGGGGFGFFFD>FFFFFFFD)53>DFFFFFA=AFFFFFDFBFFFFFB?BFF?DDFFF>>(####
@M05025:18:000000000-B3NL5:1:1101:2517:13768 1:N:0:CACTCA
GTTGAAACTCCTACGGGAGGCAGCAGTAGGGAATCTTCGGCAATGGACGCAAGTCTGACCGAGCAACGCCGCGTGAGTGAAGAAGGTTTTCGGATCGTAAAACTCTGTTGTTAGAGAAGAACAAGGATGAGAGTAAAATGTTCATCCCTTGACGGTATCTAACCAGAAAGCCACGGCTAACTACGTGCCAGCAGCCGCGGTAATACGTAGGTGGCAAGCGTTGTCCGGATTTATTGGGCGTAAAGCGAGCGCAGGCGGTTTCTTAAGTCTGATGTGAAAGCCCCCGGCTCAACCGGGTGTC
+
CGGGGGGGGGGFGGGEEGCECGGGGGGGGGFGGGGGGGGGGGGFFGFG>FFFGEGGGGGGGGGGGGGEGEGGGCEGG<CFEFFGFG<FGGFGGGGDGGGGGGGGGGGGGFFFFABCGGGGFGFGGFCFGFGGGGGGGGGFCFFGGDFGDGGGGGGGGGGGGGCCFGGCFFGGGFDCEGGGFEGFCFC8DCCGG>FGGDCECCEGGGGGCFGGGGFF9=FEE=EE?7=ECC39FGGCD9DDGGCFFFFGFGDFBEEB5;))9:79@4FFBA7@BFFAA<)6<08(7>>BBFF?FFB(7####
@M05025:18:000000000-B3NL5:1:1101:14933:13777 1:N:0:CACTCA
GTTGAAACTCCTACGGGAGGCAGCAGTGGGGAATATTGGACAATGGGCGCAAGCCTGATCCAGCCATACCGCGTGGGTGAAGAAGGCCTTCGGGTTGTAAAGCCCTTTTGTTGGGAAAGAAATCCAGCCGGCTAATACCTGGTTGGGATGACGGTACCCAAAGAATAAGCACCGGCTAACTTCGTGCCAGCAGCCGCGGTAATACGAAGGGTGCAAGCGTTACTCGGAATTACTGGGCGTAAAGCGTGCGTAGGTGGTCGTTTAAGTCCGTTGTGAAAGCCCTGGGCTCAACCTGGGGGCT
+
CGGGGGGGGGGGGGGGGGGGGGGGGGGGGGGGGGGGGGGGGGGGGGGGGGGGGGGGGGGGGGGGGGGGGGGGGGGGEGGGGGGGGGGGGGGGGGGGGGGGGGGGGGGGGGGGGGGGGGGGGGGGGGGGGGGGGGGFGGGGGGEGGDGFFGGFFGGGGGGGGGGGGGGGGFFCCGGGGGGGFEGGGGGGGFGGGGGGGGGGGGGGGGGGGGGGEEGGGGGGGGGFGECG5DFDGFGGGGDGGGGG=@5DF<>>@>84>5?D3>>@F2B44::@FFFFFAB01,0321:::32<FFB68####
@M05025:18:000000000-B3NL5:1:1101:12802:13785 1:N:0:CACTCA
GTTGAAACTCCTACGGGAGGCAGCAGTGGGGAATATTGCACAATGGGCGAAAGCCTGATGCAGCGACGCCGCGTGAGGGATGACGGCCTTCGGGTTGTAAACCTCTTTCAGTAGGGAAGAAGCGAAAGTGACGGTACCTGCAGAAGAAGCGCCGGCTAACTACGTGCCAGCAGCCGCGGTAATACGTAGGGCGCAAGCGTTATCCGGATTTATTGGGCGTAAAGAGCTCGTAGGCGGTTTGTCGCGTCTGCCGTGAAAGTCCGGGGCCCAACCTCGGATCTGCGGTGGGTACGGGCGTCGG
+
CG;BF<FGEFGF<<@FFC@EGECFGG,CCECC,E<EEEAFFAC<FGC@CBEE@EGFGFGGGGDFGGGGGC:>=@FGCAEGFGGGGGGGCCFD:EE:FGCAFGGFFG9<FFFG,DFGEFDDFDDGG>CCDFCFC>GFCFAFFCFE7F7F@FGEGCECCEFDC9C@AFGGGDFF,=C85B1:B*<9<8?B8C59:EE5558CCEFG:CGG*:+<CEFGCFECEC*<:FGECDDDGDGGCDDCDG>DFB7957BFD5<1)/1:7>@))43()-7;BF4662,(-<4>;BFF>>42<F93(####
@M05025:18:000000000-B3NL5:1:1101:4612:13801 1:N:0:CACTCA
GTTGAAACTCCTACGGGAGGCAGCAGTAGGGAATTTTCGTCAATGGGGGAAACCCTGAACGAGCAATGCCGCGTGAGTGAAGAAGGTCTTCGGATCGTAAAGCTCTGTTGTAAGTGAAGAACGGCTCATAGAGGAAATGCTATGGGAGTGACGGTAGCTTACCAGAAAGCCACGGCTAACTACGTGCCAGCAGCCGCGGTAATACGTAGGTGGCAAGCGTTATCCGGAATCATTGGGCGTAAAGGGTGCGTAGGTGGCGTACTAAGTCTGTAGTAAAAGGCAATGGCTCAACCATTGTCCG
+
CGGGGGGGGGGGGGGGGGGGGGGGGGGGGGGGGGFGGGGGGGGGGGGGGGGGGGGGGGGFGGGGGGGGGGGGGGGCGGGGGGGGGGFFGGGGG@CFFGFGGGGFGGGGGGGGGGGGGGGGGGGGGGGGFGGFGGGCEGGFGGFFGGFEFGGGGGGGGGGGGGGGGGGGCCFFGGG5E@FGGGGGGGGFEGGGFGGGGEEGEGGGGGEGGEGGF6CFDCC5>E5+ACEE5>FGFGGGGGG<D*7>FFFG:C:35>F3>@EC<DFB*5994:@4B672:<<60<0:>??(28<286?>)####
@M05025:18:000000000-B3NL5:1:1101:13200:13822 1:N:0:CACTCA
GTTGAAACTCCTACGGGAGGCAGCAGCAAGGAATTTTCCGCAATGGGCGCAAGCCTGACGGAGCAACGCCGCGTGTGGGATGACGCTTTTCGGAGTGTAAACCACTGTTCGTGGGGACGAAGCACTGACGGTACCCACGGAGGAAGGCCCGGCTAACTACGTGCCAGCAGCCGCGGTAATACGTAGGGGTCGAGCGTTGTCCGGAGTTACTGGGCGTAAAGCGCATGCAGGCGGCTCATTACGCATGGCGTGAAAGCCCCCGGCTCAACCGGGGAGGGTCGTCGTGAACGGGTGAGCAGAC
+
CGGGGGGGGGGGGGGGGGGGGGGGGGGGGGGGGGGGGGGGGGGGGGGGGGGGGGGGGGGGGGGGGGGGGGGGGGGGGGGGGGGGGGGGGGGGGGGGGGGGGGGGGGGGGGGGGGGGGGGGGGGGGGGGGGGGGGGGGGGGGGGGGGGGFGGGGGGGGGGGGGGGGGGGGGGGGGGGGGGGGGGFGGGGGGGGGGGGGGGGGGGG=E?FGGGGGGGGCEEGGGGGGDGGGGGGGGGGGGGGGGGGFFFGFGFFFFFAFFFGGCDFF?F?@:DE3@:96987;;F>B?>?A?FBFB<F7####
@M05025:18:000000000-B3NL5:1:1101:25120:13980 1:N:0:CACTCA
GTTGAAACTCCTACGGGAGGCAGCAGTGGGGAATATTGGACAATGGGCGCAAGCCTGATCCAGCCATACCGCGTGGGTGAAGAAGGCCTTCGGGTTGTAAAGCCCTTTTGTTGGGAAAGAAATCCAGCCGGCTAATACCTGGTTGGGATGACGGTACCCAAAGAATAAGCACCGGCTAACTTCGTGCCAGCAGCCGCGGTAATACGAAGGGTGCAAGCGTTACTCGGAATTACTGGGCGTAAAGCGTGCGTAGGTGGTTATTTAAGTCCGTTGTGAAAGCCCTGGGCTCAACCTGGGGTAC
+
CGGGGGGGGGGGGGGGGGGGGGGGGGGGGGGGGGGGGGGGGGGGGGGGGGGGGGGGGGGGGGGGGGGGGGGGGGGGGGGGGGGGGGGGGGGGGGGGGGGGGGGGGGGGGGGGGGGGGGGGGGGGGGGGGGGGGGGGGGGGGGGGGGGGGGGGGGGGGGGFGGGGGGGGGGGGGGGGGGGGFGGGGGGGGGGGGGGGGGGGGGGGGGGGGGGGGGGGGGGGGGGGGGGGGGGGGGGGGGGGGGGGFF@GFGB@DDFFF77FGGFFFFFB?BFFFFFA<BFB0<?B?F?:??FFFBF?B####
@M05025:18:000000000-B3NL5:1:1101:10104:13988 1:N:0:CACTCA
GTTGAAACTCCTACGGGAGGCAGCAGTGGGGAATATTGGACAATGGGCGCAAGCCTGATCCAGCCATACCGCGTGGGTGAAGAAGGCCTTCGGGTTGTAAAGCCCTTTTGTTGGGAAAGAAATCCAGCCGGCTAATACCTGGTTGGGATGACGGTACCCAAAGAATAAGCACCGGCTAACTTCGTGCCAGCAGCCGCGGTAATACGAAGGGTGCAAGCGTTACTCGGAATTACTGGGCGTAAAGCGTGCGTAGGTGGTCGTTTAAGTCCGTTGTGAAAGCCCTGGGCTCAACCTGGGCCCA
+
CGGGGGGCFGGGGGGGGEGGGGGFGG@FGGGEEGC<FGGGGGGGGGGGGGGGGGGGGGGGGGGGGGGGGFGGGGGGGFGGFGGFGGGGGGGGGGGGGGGGGGGFFFGGGFGGGGGGGGGFFGGD8FEFG7FGGGGGGGGGFGGGG>7@FFDFGFGEGFGGDGGGGGGGGFFEF7EEECFGGGGGFCGCFGGGGCFEGDEGDEGFFGGGDGCCEGGGGGGEGGGFGGE=CGGGG=F<FGGGG<FFFBBCBDEFFBFFF5?D9C37?BFF9?FFBFFF2AF?0<:6031::74<?F:(4####
@M05025:18:000000000-B3NL5:1:1101:3463:13998 1:N:0:CACTCA
GTTGAAACTCCTACGGGAGGCAGCAGTAGGGAATCTTCCACAATGGACGAAAGTCTGATGGAGCAACGCCGCGTGAGTGAAGAAGGGTTTCGGCTCGTAAAGCTCTGTTGGTAGTGAAGAAAGATAGAGGTAGTAACTGGCCTTTATTTGACGGTAATTACTTAGAAAGTCACGGCTAACTACGTGCCAGCAGCCGCGGTAATACGTAGGTGGCAAGCGTTGTCCGGATTTATTGGGCGTAAAGCGAGTGCAAGCGGTTCAATAAGTCTGATGTGAAAGCCTTCGGCTCAACCGGAGGTAG
+
CGGGGGGGGGGGGGGGGGGGGGGGGGGGGGGGGGGGGGGGGGGGGGGGGGGGGGGGGGGGGGGGGGGGGGGGGGGGGGGGGGGGGGGFGGGGGGGGGGGGGGGGGGGGFGFGGGGGFGGGGGGGFGGGGGGGGGGGGGGGGGGGGFGGGFDFGGGGDGFGGGGFGGFEGGFGGGGGGGGGGGGGGGGFGGGGGGGGGGGGCEFFFGCECEFGGGGFGFC=EGCEGGGGD3CFGGGGGG<DGGCF=>:D@FFBFB>1>D)9CC=F?AFF?AB=BF@<A940308<1(,4:2)34>1>1####
@M05025:18:000000000-B3NL5:1:1101:28570:14061 1:N:0:CACTCA
GTTGAAACTCCTACGGGAGGCAGCAGTGGGGAATATTGGACAATGGGCGAAAGCCTGATCCAGCCATGCCGCGTGTGTGAAGAAGGTCTTCGGATTGTAAAGCATTTTAAGTTGGGAGGAAGGGTTGTAGATTAATACTCTGCAATTTTGACGTTACCGACAGAATAAGCACCGGCTAACTCTGTGCCAGCAGCCGCGGTAATACAGAGGGTGCAAGCGTTAATCGGAATTACTGGGCGTAAAGCGCGCGTAGGTGGTTCGTTAAGTTGGATGTGAAATCCCCGGGCTCAACCTGGGGGCA
+
CGGGGGGGGGGGGGGGGGGGGGGGGGGGGGGGGGGGGGGGGGGGGGGGGGGGGGGGGGGGGGGGGGGGGGGGGFGGGGGGGGGGGGGGGGGGGGGGGGGGGGGGGGGGGGGGGGGGFGGGFGGGFFGGGGGGGGFGGGGGGGGGGGGGGGGGGGGFFGGGGGGGGGGGGGGGGGGGGGGGFGGFGGGGGFGGGGGGGGGEEGDGGGGGGGGGGGGGGGGEGG=+AFGDGGGFC7?FCFDGGCCD4<5D>G).<@FFFB@FGDFFF>FFFF?BF?FFF2:440470999??F?7(2(4####
@M05025:18:000000000-B3NL5:1:1101:19307:14075 1:N:0:CACTCA
GTTGAAACTCCTACGGGAGGCAGCAGTAGGGAATCTTCCACAATGGACGAAAGTCTGATGGAGCAACGCCGCGTGAGTGAAGAAGGGTTTCGGCTCGTAAAGCTCTGTTGGTAGTGAAGAAAGATAGAGGTAGTAACTGGCCTTTATTTGACGGTAATTACTTAGAAAGTCACGGCTAACTACGTGCCAGCAGCCGCGGTAATACGTAGGTGGCAAGCGTTGTCCGGATTTATTGGGCGTAAAGCGAGTGCAGGCGGTTCAATAAGTCTGATGTGAAAGCCTTCGGCTCAACCGGAGGACG
+
CGGGGGGGGGGGGGGGGGGGGGGGGGGGGGGGGGGGGGGGGGGGGGGGGGGGGGGGGGGGGGGGGGGGGGGGGGGFEFGGGGGGGGGFGGGGGGGGGGGGGGGADAFEFGGGFGGGFGGGGGGEGGGGGGGGGGGGGGGGGGGGGGFGFGGGGGEGGGGGGGGGGGGGGGCFGGGGGGGGGGGGGGGGGFGFGGGGGGGGGEGGGFCFGGGF5*;=:CG:=EEFFEGG=DFC@FGFGGCDDDFFFFEG:<=6?F)7>0)17:F4?A@47<B499FBAAA?<:>B<<>6088B?9091####
@M05025:18:000000000-B3NL5:1:1101:28632:14109 1:N:0:CACTCA
GTTGAAACTCCTACGGGAGGCAGCAGTGGGGAATATTGCACAATGGGGGAAACCCTGATGCAGCGACGCCGCGTGAAGGAAGAAGTATCTCGGTATGTAAACTTCTATCAGCAGGGAAGAAAATGACGGTACCTGACTAAGAAGCCCCGGCTAACTACGTGCCAGCAGCCGCGGTAATACGTAGGGGGCAAGCGTTATCCGGATTTACTGGGTGTAAAGGGAGCGTAGACGGAAGAGCAAGTCTGATGTGAAAGGCTGGGGCTTAACCCCAGGACTGCATTGGAAACTGTTTTTCTACTGA
+
CFF@FGGGGGGGGGGGGGGGEDEGFGEFGGGEGGDGC<FFGG@GFGGC7FFGG8FGGGGGEECEGGGGGEFGGEFGFGGGCGGDGGFFGGGGFFGGGGGGGCDFGGGGFGGGGGGDD@EDCFFGGFFFCFBFEGGGGGG?FFFGCFCGGEFEGGGCFGGGGFFBCGGFFGGEEGG8BFGGFFEGGG*:1:*3:CG5CFGDCCEGGGGFECGCA=C?+<A+C57CEGGG5>DGC7CFGGGF5DG77F4>7:=6=@>?FF:<<37:6:FA>B3.75;?6(24<7)22<:AD-).1:06)####
@M05025:18:000000000-B3NL5:1:1101:22319:14115 1:N:0:CACTCA
GTTGAAACTCCTACGGGAGGCAGCAGTAGGGAATCTTCCACAATGGACGAAAGTCTGATGGAGCAACGCCGCGTGAGTGAAGAAGGGTTTCGGCTCGTAAAGCTCTGTTGGTAGTGAAGAAAGATAGAGGTAGTAACTGGCCTTTATTTGACGGTAATTACTTAGAAAGTCACGGCTAACTACGTGCCAGCAGCCGCGGTAATACGTAGGTGGCAAGCGTTGTCCGGATTTATTGGGCGTAAAGCGAGTGCAGGCGGTTCAATAAGTCTGATGTGAAAGCCTTCGGCTCAACCGGAGGATA
+
CGGGGGGGGGGGGGGGGGGGGGGGGGGGGGGGGGGGGGGGGGGGGGGGGGGGGGGGGGGGGGGGGGGGGGGGGGGGGGGGGGGGGGGGGGGGGGGGGGGGGGGGGGGGGGGGGGFGGGGGGGGGGGGGGGGGGGGGGGGGGGGGGGGGGGGGGGGGGGGGGGGGGGGGGGGGGGGGGGGGGGGCFDGGGGGGGGGDGGGGGGFFGGGGGGGGFEFGFGGGGGEFDEGGCC4CF>CGGGGGGGGG?:8<><4*6@D6B55<D7@=FAF<FA49FBFB<4<?8?AB??>(,57:BFF93####
@M05025:18:000000000-B3NL5:1:1101:27639:14121 1:N:0:CACTCA
GTTGAAACTCCTACGGGAGGCAGCAGTAGGGAATCTTCGGCAATGGACGAAAGTCTGACCGAGCAACGCCGCGTGAGTGAAGAAGGTTTTCGGATCGTAAAACTCTGTTGTTAGAGAAGAACAAGGATGAGAGTAACTGTTCATCCCTTGACGGTATCTAACCAGAAAGCCACGGCTAACTACGTGCCAGCAGCCGCGGTAATACGTAGGTGGCAAGCGTTGTCCGGATTTATTGGGCGTAAAGCGAGCGCAGGCGGTTTCTTAAGTCTGATGTGAAAGCCCCCGGCTCAACCGGGGTCCG
+
@GC@FFGGGF<FEFECCGDGGFFGGGGGC<F<FGG<CA@CGFGGE8EDCCF,@CFCF<CCC:7CEGC:+7@FE>F=:CFGFDCD<B:5CFEG7C:6FAEF@F9=FCBBFAB=?<9EGG8FF<AFFGFF=<BFDFDFGFCFGDDG=FGFFGGDFEGGGCCE;=3>FGGGCFECE:C5CCD?;@FGDFE:DGGFFG,CC8/::8FD7CCFDGGCEFGEGGDGCEG93/:**9*?DCCG<G)//97FFDB>537>>)79@8@CG7@4/4*.6)9/9@4)))604:?(,(-2:?2089>>4####
@M05025:18:000000000-B3NL5:1:1101:14868:14164 1:N:0:CACTCA
GTTGAAACTCCTACGGGAGGCAGCAGTGGGGAATATTGGACAATGGGCGCAAGCCTGATCCAGCCATGCCGCGTGAGTGATGAAGGCCCTAGGGTTGTAAAGCTCTTTCACCGGTGAAGATAATGACGGTAACCGGAGAAGAAGCCCCGGCTAACTTCGTGCCAGCAGCCGCGGTAATACGAAGGGGGCTAGCGTTGTTCGGATTTACTGGGCGTAAAGCGTACGTAGGCGGACTTTTAAGTCAGGGGTGAAATCCTGGGGGTCAACCCCGGAACTACCTCTGATCCTGGAACACATCTCG
+
@GG:EFGFGGGGGGGGGGDGGGEEED,CFGGCFFCCFEF<FGGGGGGGCGGGDCFC<<DECGEDFGDE@F:FCFG@=<,,95?FFGEFGF8EFEBE7C,CEF9F@FFFGFG<?C4C7FF9,B<FA9DBFC@B9FFGE7B8@<<<FGGG+@:<CGFGAF@@>CFADFC@,3:>*****@CF>7:EGEC8*:*8+8=88881=C5?8<+<<F6;*CEDE*:<>*/*:20:/975/C5*:C:*2?029?F<75.*8*15///5<))).3*.)(83)0))).182249))--.4422(.,.####
@M05025:18:000000000-B3NL5:1:1101:8328:14178 1:N:0:CACTCA
GTTGAAACTCCTACGGGAGGCAGCAGTGGGGAATATTGCACAATGGGCGCAAGCCTGATGCAGCCATGCCGCGTGTATGAAGAAGGCCTTCGGGTTGTAAAGTACTTTCAGCGAGGAGGAAGGTGTTGTGGTTAATAACCGCAGCAATTGACGTTACTCGCAGAAGAAGCACCGGCTAACTCCGTGCCAGCAGCCGCGGTAATACGGAGGGTGCAAGCGTTAATCGGAATTACTGGGCGTAAAGCGCACGCAGGCGGTCTGTCAAGTCGGATGTGAAATCCCCGGGCTCAACCTGGGCTCG
+
CGGGGGGGGGGGGGGEGFEGGGGGGGGGGGGGGGGGGGGGGFGGGGGFGGGGGGGGGGFDFGGGGEFGGGGGGCGGGGGGFFFGGGGGGGGGEGEGGGEEFDGGGGGGGGGGGBFGGEG:FGGFFGGGGGGGGGFGGGGGGGEGGGGGFGGGGGGFFG;CCFE@FFDGGGGGFEGEDGGGFGFGGGGGGGFEFFGGGCGGGGGGGEGE*7EGGGGFGGGEGECGGFEGEFGFGG7*9CD><<DGFB@DDC.<7BF>FEDDGGFF=?FFEBBE>FFFFFFAFF?(966>?2?7:?1(4####
@M05025:18:000000000-B3NL5:1:1101:5626:14194 1:N:0:CACTCA
GTTGAAACTCCTACGGGAGGCAGCAGTGGGGAATATTGCACAATGGGCGAAAGCCTGATGCAGCGACGCCGCGTGAGGGATGACGGCCTTCGGGTTGTAAACCTCTTTCAGTAGGGAAGAAGCGAAAGTGACGGTACCTGCAGAAGAAGCGCCGGCTAACTACGTGCCAGCAGCCGTGGTAATACGGAGGGTGCAAGCGTTAATCGGAATTACTGGGCGTAAAGCGCACGCAGGCGGTCTGTCAAGTCGGATGTGAAATCCCCGGGCTCAACCTGGGAACTGCATCCGAAACTGGCATCAA
+
CGGGGGGGGGGGGGGGGGGGGGGGGGGGGGGGGGGGGGGGGGGGGGGGGGGGGGGGGGGGGGGGGGGGGGGGGGGGGGGGGGGGGGGGGGGGGGGGGGGGGGGGGGGGGGGGGGGGGGGGGGGGGGGGGGGGGGGGGGGGGGGGGGGGGGGGGGGGGGGGGGGGGGGGFGGGGFGGGGGGGGGGGGGGGGGGGGGGGGGGGGGGGGGGGGGGGGGGGGGGGCFGGGGGGGGGGGGGGGG3DGGGFFFGFGFFDFFFFFFG<FFFB>FFFFFFFFFFFFFFFF<A<A?FF?09A>BF1####
@M05025:18:000000000-B3NL5:1:1101:13992:14198 1:N:0:CACTCA
GTTGAAACTCCTACGGGAGGCAGCAGTGGGGAATATTGCACAATGGGCGCAAGCCTGATGCAGCCATGCCGCGTGTATGAAGAAGGCCTTCGGGTTGTAAAGTACTTTCAGCGAGGAGGAAGGTGTTGTGGTTAATAACCGCAGCAATTGACGTTACTCGCAGAAGAAGCACCGGCTAACTCCGTGCCAGCAGCCGCGGTAATACGGAGGGTGCAAGCGTTAATCGGAATTACTGGGCGTAAAGCGCACGCAGGCGGTCTGTCAAGTCGGATGTGAAATCCCCGGGCTCAACCTGGGAGGT
+
CGGGGGGGGGGGGGGGGGGGGGGGGGGGGGGGGGGGGGGGGGGGGGGGGGGGGGGGGGGGGGGGGGGGGGGGGGGGGGGGGGGGGGGGGGGGGGGGGGGGGGGGGGGGGGGGGGGGGGGGGGGGGGGGGGGGGGGGGGGGGGGGGGGGGGGGGGGGGGGGGGGGGGGGGGGGGGGGGGGGGGGGGGGGGGGGGGGGGGGGGGGGGGGGGGGGGGGGGGGGGGGGGGGGGGGGGGGGGGGDDDGG=:3C@GF@D>DBFFEGGGFFFFFFB6BEEFF>FFFA::?F016>F2?FF7:?:####
@M05025:18:000000000-B3NL5:1:1101:24083:14249 1:N:0:CACTCA
GTTGAAACTCCTACGGGAGGCAGCAGTGGGGAATATTGGACAATGGGCGAAAGCCTGATCCAGCCATGCCGCGTGTGTGAAGAAGGTCTTCGGATTGTAAAGCACTTTAAGTTGGGAGGAAGGGCAGTAAGTTAATACCTTGCTGTTTTGACGTTACCGACAGAATAAGCACCGGCTAACTCTGTGCCAGCAGCCGCGGTAATACAGAGGGTGCAAGCGTTAATCGGAATTACTGGGCGTAAAGCGCGCGTAGGTGGTTCGTTAAGTTGGATGTGAAAGCCCCGGGCTCAACCTGGGAGCG
+
CGGGGGGGGGGGGGGGGGGGGGGGGGGGGGGGGGGGGGGGGGGGGGGGGGGGGGGGGGGGGGGGGGGGGGGGGGGGGGGGGGGGGGGGGGGGGGGGGGGGGGGGGGGGGGGFGGGGGGGGGGGGGGGGGGGGGGGGGFGGGGGGGGGGGGGGGGGGGGGGGGGGGGGGGGGGGGGGGGGGGGGGGGGFGGGGGGGGGGGGGGGGGGGGGGGGEGGGGGGGGGGGGGGGGGGFFGGGGGGGGDGGFBFGEG@BEFF>FDF7DGFFFFFAFFFFF?FFFFFFF(8;>FF>BFFFB?F:B####
@M05025:18:000000000-B3NL5:1:1101:24314:14268 1:N:0:CACTCA
GTTGAAACTCCTACGGGAGGCAGCAGTAGGGAATCTTCGGCAATGGACGAAAGTCTGACCGAGCAACGCCGCGTGAGTGAAGAAGGTTTTCGGATCGTAAAACTCTGTTGTTAGAGAAGAACAAGGATGAGAGTAACTGTTCATCCCTTGACGGTATCTAACCAGAAAGCCACGGCTAACTACGTGCCAGCAGCCGCGGTAATACGTAGGTGGCAAGCGATGTCCGGATTTATTGGGCGTAAAGCGAGCGCAGGCGGTTTCTTAAGTCTGATGTGAAAGCCCCCGGCGCAACCGGGGAGAT
+
CGGGGFGFEGGGFGGGECF@GGEFCEFFEF;EEEFFFFGGGGGFGFDEEGGGGFAFGFGGGCEGGGGEEEGGGGGGGFGGGGDFGGGCE?FCFC:FFEECFEGFFGFFGGGGGGGGGGGC<=FGFFFFEGGGGFGDFF?FFGGGGGGGGDFGDEGG@EFCCGAFGGGGGFFDF8CEE@F3DEGCB8>DFCF8DCFECE:38C99+BFCFC@ECGG?CFE**=:CFGC57**:*:CFCFDGGGGGFFED5><>DBB6B7)9:74=*6FA=A=@BFFA9<>78(39029(41(-.499B####
@M05025:18:000000000-B3NL5:1:1101:6588:14283 1:N:0:CACTCA
GTTGAAACTCCTACGGGAGGCAGCAGTAGGGAATCTTCGGCAATGGACGCAAGTCTGACCGAGCAACGCCGCGTGAGTGAAGAAGGTTTTCGGATCGTAAAACTCTGTTGTTAGAGAAGAACAAGGATGAGAGTAAAATGTTCATCCCTTGACGGTATCTAACCAGAAAGCCACGGCTAACTACGTGCCAGCAGCCGCGGTAATACGTAGGTGGCAAGCGTTGTCCGGATTTATTGGGCGTAAAGCGAGCGCAGGCGGTTTCTTAAGTCTGATGTGAAAGCCCCCGGCTCAACCGGGGGCA
+
CGGGGGGGGGGGGGGGGGGGGGGGGGGGGGGGGGGGGGGGGGGGGGGGEGGGGFGGGGGGGGGGGGGGGGGGGGGGGGGGGGGGGGGGGGGGGGGGGGGGGGGGGGGGGGGGGGGGGGGGGGGGGGGGGGFFGGGGGGGGGGGGGGGGGCBFGDGGGGGGGGGGFFGGGGGGGGGGGGGGGGGGGGGGFFGGGGGGGGEEGGGGGGGEGFGGGFGGGGGDEGEEG?EC55*0CGGGGGGGGGGGFFFGFGFFFFFFEEDGGGF4F:66?<?*198<AA4)13-8>FFF0<FFFFFBF####
@M05025:18:000000000-B3NL5:1:1101:27305:14285 1:N:0:CACTCA
GTTGAAACTCCTACGGGAGGCAGCAGTGAGGAATATTGGTCAATGGGCGAGAGCCTGAACCAGCCAAGTCGCGTGAAGGATGAAGGATCTATGGTTTGTAAACTTCTTTTATATGGGAATAAAGTGAGGAACGTGTTCCTTTTTGTATGTACCATATGAATAAGCATCGGCTAACTCCGTGCCAGCAGCCGCGGTAATACGGAGGATGCGAGCGTTATCCGGATTTATTGGGTTTAAAGGGTGCGTAGGTGGTTAATTAAGTCAGCGGTGAAAGTTTGTGGCTCAACCATAAAATTGTCAT
+
CGGGGGGGGGGGGGGGGGGGGGGGGGGGGGGGGGGGGGGGGGGGGGGGGGGGGGGGGGGGGGGGGGGGGGGGGGGGGGGGGGGGGGGGGGGGGGGGGGGGGGGGGGGGGGGGGGGGGGGGGGGGGGGGGGGGGGGGFGGGGGGGGGGGGGGGGGGGGGGGGGGGGGGGGGGGGGGGGGGGGGGGGGGGGGGGGGGGGGGGGGGGGGGFGDGGGGGGDGFFGGE*=?CC:DGFDD*8>CDGDCDDE>@GF:*0.7F<FFFGG?=F??BBDF3?FFFFAAFBF0:?FB?B??<)6AA?4####
@M05025:18:000000000-B3NL5:1:1101:19724:14325 1:N:0:CACTCA
GTTGAAACTCCTACGGGAGGCAGCAGTGAGGAATATTGGTCAATGGGCGGGAGCCTGAACCAGCCAAGTCGCGTGAGGGAAGACGGTCCTATGGATTGTAAACCTCTTTAGGCGGGGAGCAATGCCGGGCACGCGTGCCCGGAGGGAGAGTACCCGCAGAATAAGCATCGGCTAACTCCGTGCCAGCAGCCGCGGTAATACGGAGGATGCGAGCGTTATCCGGATTTATTGGGTTTAAAGGGTGCGTAGGCGGATTTTTAAGTCAGCGGTAAAATGTCCGGGCTCAACCCGGGCCGGCGTG
+
CGGGGGGGGGGGGGGGGGGGGGGGGGGGGGGGGGGGGGGGGGGGGGGGGGGGGGGGGGGGGGGGGGGGGGGGGGGGGGGGGGGGGGGGGGGGGGGGGGGGGGGGGGGGGGGGGGGGGGGGGGGGGGGGGGGGGEGGGGGGGGDGGGEEGGGGGGGGGGGGGGGGGGGGGGGGGGGGGGGGGGGGGGGGGGGGGGGGGGGGFFGGGGGGGGGGGGGGGGGGGGGCEGGGGGGGGGDDDF=FFGFGEFFGECFE@B>BFFFGGFFFFAFFFFFBFFFAFFFFF>FBFFBF<?>>;6296####
@M05025:18:000000000-B3NL5:1:1101:11896:14352 1:N:0:CACTCA
GTTGAAACTCCTACGGGAGGCAGCAGTAGGGAATCTTCCACAATGGACGAAAGTCTGATGGAGCAACGCCGCGTGAGTGAAGAAGGGTTTCGGCTCGTAAAGCTCTGTTGGTAGTGAAGAAAGATAGAGGTAGTAACTGGCCTTTGTTTGACGGTAATTACTTAGAAAGTCACGGCTAACTACGTGCCAGCAGCCGCGGTAATACGTAGGTGGCGAGCGTTGTCCGGATTTATTGGGCGTAAAGCGAGTGCAGGCGGTTCAATAAGTCTGATGTGAAAGCCTTCGGCTCAACCGGAGCCGC
+
CGGGGGGGGGGGGGGGGGGGGGGGGGGGGGGGGGGGGGGGGGGGGGGGGGGGGGGGGGGGGGGGGGGGGGGGGGGGGGGGGGGGGGGGGGGGGGGGGGGGGGGGGGGGGGGGGGGGGGGGGGGGGGGGGGGGGGGGGGGGGGGGGGGGGGGGGGGGGGGGGGGGGGGGGGGGGGGGGGGGGGGGGGGGGGGGGGGGGGGGGGGGGGGGGGGGGG5CEGGGGGGGGGGEG<FFGGGG:GGGGGFGFFFGFGFFFFFFF<DDFFFFFFFFFFFFFFFBFFFFFFA>F?FFFFFFFFFF9####
@M05025:18:000000000-B3NL5:1:1101:23078:14362 1:N:0:CACTCA
GTTGAAACTCCTACGGGAGGCAGCAGTGGGGAATATTGGACAATGGGCGCAAGCCTGATCCAGCCATACCGCGTGGGTGAAGAAGGCCTTCGGGTTGTAAAGCCCTTTTGTTGGGAAAGAAATCCAGCCGGCTAATACCTGGTTGGGATGACGGTACCCAAAGAATAAGCACCGGCTAACTTCGTGCCAGCAGCCGCGGTAATACGAAGGGTGCAAGCGTTACTCGGAATTACTGGGCGTAAAGCGTGCGTAGGTGGTTATTTAAGTCCGTTGTGAAAGCCCTGGGCTCAACCTGGGCGTG
+
CGGGGGGGGGGGGGGGGGGGGGGGGGGGGGGGGGGGGGGGGGGGGGGGGGGGGGGGGGGGGGGGGGGGGGGGGGGGGGGGGGGGGGGGGGGGGGGGGGGGGGGGGGGGGGGGGGGGGGGGGGGGGGGGGGGGGGGGGGGGGGGGGGGGGGGGGGGGGGGGGGGGGGGGFCGGGEGGGGGGGGGGGGGGGGGGGGGGGGGGEGGGGGGGGGEGGGGGGGGGGGGGGGGGGGGGGGGGGGGGGGGGFFBGFGB3>E9<F@FGGGFF=9FBFBFFE@@<A:>BFFFBFF?<??7?BF:??####
@M05025:18:000000000-B3NL5:1:1101:8172:14398 1:N:0:CACTCA
GTTGAAACTCCTACGGGAGGCAGCAGTAGGGAATTTTCGTCAATGGGGGAAACCCTGAACGAGCAATGCCGCGTGAGTGAAGAAGGTCTTCGGATCGTAAAGCTCTGTTGTAAGTGAAGAACGGCTCATAGAGGAAATGCTATGGGAGTGACGGTAGCTTACCAGAAAGCCACGGCTAACTACGTGCCAGCAGCCGCGGTAATACGTAGGTGGCAAGCGTTATCCGGAATCATTGGGCGTAAAGGGTGCGTAGGTGGCGTACTAAGTCTGTAGTAAAAGGCAATGGCTCAACCATTGTGTA
+
CGGGGGGGGGGGGGGGGGGGGGGGGGGGGGGGGGGGGGGGGGGGGGGGGGGGGGGGGGGGGGGGGGGGGGGGGGGGGGGGGGGGGGGGGGGGGGGGGGGGGGGGGGGGGGGGGGGGGGGGGGGGGGGGGGGGGGGGGGEFGGGGGGGGGGGGGGGGGGGGGGFGGGGGGGGGGGGGGGGGGGGGGGGGGGGGGGGGGGGGGGG?FFFGGGGGGGGGGGGGGGGGGGGGEGGGCFGGGGGDGGGGFFFGFGFFFFFFFFFGGGFFFFFBFA?FF*946AFFFFFFFB:<?B??B1?F4####
@M05025:18:000000000-B3NL5:1:1101:15185:14411 1:N:0:CACTCA
GTTGAAACTCCTACGGGAGGCAGCAGTAGGGAATCTTCCACAATGGACGAAAGTCTGATGGAGCAACGCCGCGTGAGTGAAGAAGGGTTTCGGCTCGTAAAGCTCTGTTGGTAGTGAAGAAAGATAGAGGTAGTAACTGGCCTTTATTTGACGGTAATTACTTAGAAAGTCACGGCTAACTACGTGCCAGCAGCCGCGGTAATACGTAGGTGGCAAGCGTTGTCCGGATTTATTGGGCGTAAAGCGAGTGCAGGCGGTTCAATAAGTCTGATGTGAAAGCCTTCGGCTCAACCGGAGGCCG
+
CGGGGGGGGGGGGGGGGGGGGGGGGGGGGGGGGGGGGGGGGGGGGGGGGGGGGGGGGGGGGGGGGGGGGGGGGGGGGGGGGGGGGGGGGGGGDGGGGGGGGGGGGGGGGGGGGGGGGGGGGGGGGGGCFGGGGGGGGGGGGGGGGGGGGGGGGGGGDFGGGGFDFGGGGGGGGGGGGGGGGGGGGCGGGGGGGGGGGDGGDGGGGGGGGGGGGGGGCCEEEGGGGGGGCDFGGGGGGG)9><CGFFEDDC76@F>>E@>DCFFFFFFFFFFFFFFFFA<:0:>F0?B?FFFFF>F03####
@M05025:18:000000000-B3NL5:1:1101:24877:14435 1:N:0:CACTCA
GTTGAAACTCCTACGGGAGGCAGCAGTGGGGAATATTGCACAATGGGCGAAAGCCTGATGCAGCGACGCCGCGTGAGGGATGACGGCCTTCGGGTTGTAAACCTCTTTCAGTAGGGAAGAAGCGAAAGTGACGGTACCTGCAGAAGAAGCGCCGGCTAACTACGTGCCAGCAGCCGCGGTAATACGTAGGGCGCAAGCGTTATCCGGATTTATTGGGCGTAAAGAGCTCGTAGGCGGTTTGTCGCGTCTGCCGTGAAAGTCCGAGGCTCAACCTCGGATCTGCGGTGGGTACGGGCCAATA
+
CGGGGGGGGGGGGGGGGGGGGGGGGGGGGGGGGGGGGGGGGGGGGGGGGGGGGGGGGGGGGGGGGGGGGEGGGGGGGGGGGGGGGGGGGGGGGGGGGGGGGGGGGGGGGGGGGGGGGGGDGGGGGGGGGGGGGGGGGGGGGGGFGGGGGGGGGGGGGGCGGGGGGGGGGGGGGGGGGGGGGGGGGGFFGGGGGGDGGGGGGGGGGGGGCEGFGGGGGGGGGGCC7AFGGGGGGGGGGDGGGGGGFFFDBGFFFDE:>7FCFGFF@9DB>26FFFFFB(4>ABFF>:;099AF:>>>(####
@M05025:18:000000000-B3NL5:1:1101:15064:14437 1:N:0:CACTCA
GTTGAAACTCCTACGGGAGGCAGCAGTGGGGAATATTGCACAATGGGCGCAAGCCTGATGCAGCCATGCCGCGTGTATGAAGAAGGCCTTCGGGTTGTAAAGTACTTTCAGCGAGGAGGAAGGTGTTGTGGTTAATAACCGCAGCAATTGACGTTACTCGCAGAAGAAGCACCGGCTAACTCCGTGCCAGCAGCCGCGGTAATACGGAGGGTGCAAGCGTTAATCGGAATTACTGGGCGTAAAGCGCACGCAGGCGGTCTGTCAAGTCGGATGTGAAATCCCAGGGCTCAACCTGGGAAGC
+
CGGGGGGGGGGGGGGGGGGGGGGGGGGGGGGGEGGGGGGGGGGGGGGGGGGGGCFGGGGGGGGGGG9FGGGGGGGFFGGFGGGGGGGDEGGGGGGFGGGGDFGGFGGGGFGGGCEGGGGGGDCFGGEGGGGGGGDGGCFFEGFEGGDCFGGFGGGDGGF:CFGGGGFCCGGGFEG>EGGGGGGGGGGFFG588C>CEEEECEGG7CGEGGG?EGGGGGG*AEFGGFGGG*9CDGGFCG:9D<7>*8)1>C55>:5138<57>@7*26)0-5)<045):46(4).(,8742<<:?FF?####
@M05025:18:000000000-B3NL5:1:1101:14588:14470 1:N:0:CACTCA
GTTGAAACTCCTACGGGAGGCAGCAGTGGGGAATATTGGACAATGGGCGCAAGCCTGATCCAGCCATACCGCGTGGGTGAAGAAGGCCTTCGGGTTGTAAAGCCCTTTTGTTGGGAAAGAAATCCAGCCGGCTAATACCTGGTTGGGATGACGGTACCCAAAGAATAAGCACCGGCTAACTTCGTGCCAGCAGCCGCGGTAATACGAAGGGTGCAAGCGTTACTCGGAATTACTGGGCGTAAAGCGTGCGTAGGTGGTTATTTAAGTCCGTTGTGAAAGCCCTGGGCTCAACCTGGGCCAC
+
CGGGGGGGGGGGGGGGGGGGGGGGGGGGGGGGGGGGGGGGGGGGGGGGGGGGGGGGGGFCFGGFGGGGGGGGGFGGEGGGGGFGGGGGGGFGGEFGGGFGFGECGGFGGGGGGGGGGGGGGGGFFGGFEECEEGGGGGGGGGFCGGGGGGGGGGEGGFFCFCEFFGGGEGGGGGGGGGGGGGFGGGGGGGGGGGGGCEGGEEGGFF*=CEEEGGGGGGG5ACECCEGG5CFCFGCFGDDDCC<CF>DG3<7BF>@?FFFGFFFB?49>F:F?B@BFFFF448<03(3:6)5?80(6:####
@M05025:18:000000000-B3NL5:1:1101:27252:14490 1:N:0:CACTCA
GTTGAAACTCCTACGGGAGGCAGCAGTAGGGAATCTTCCACAATGGACGAAAGTCTGATGGAGCAACGCCGCGTGAGTGAAGAAGGGTTTCGGCTCGTAAAGCTCTGTTGGTAGTGAAGAAAGATAGAGGTAGTAACTGGCCTTTATTTGACGGTAATTACTTAGAAAGTCACGGCTAACTACGTGCCAGCAGCCGCGGTAATACGTAGGTGGCAAGCGTTGTCCGGATTTATTGGGCGTAAAGCGAGTGCAGGCGGTTCAATAAGTCTGATGTGAAAGCCTTCGGCTCAACCGGAGGTCC
+
CGGGGGGGGGGGGGGGGGGGGGGGGGGGGGGGGGGGGGGGGGGGGGGGG7FGGFGGGGGGGGGGGGECGGGGGGGGGGGGGGGGGGGGGGGGGGGGFGGGGGGGGGFGGGGGDF?FGGGGGGGGFFGDFFBFGFGGGGA<=>FGCADFGGGGGGGGGGGGCF;DEAGGGG9;EGGGGGGGGGGGGGGGGGGGGGGGGGGGGGGGGGGGGGGFGGGGGCEEEGEDGGGEEDGGFF>FCGGDGGGGF@0CBGFFFF32D>><:>BF=<FAFF6=BFFFFFA?7223?6>?:<?FFFF0,####
@M05025:18:000000000-B3NL5:1:1101:14036:14493 1:N:0:CACTCA
GTTGAAACTCCTACGGGAGGCAGCAGTGGGGAATATTGCACAATGGGCGAAAGCCTGATGCAGCAACGCCGCGTGAGTGATGAAGGCCTTCGGGTCGTAAAACTCTGTCCTCAAGGAAGATAATGACGGTACTTGAGGAGGAAGCCCCGGCTAACTACGTGCCAGCAGCCGCGGTAATACGTAGGGGGCTAGCGTTATCCGGATTTACTGGGCGTAAAGGGTGCGTAGGCGGTCTTTCAAGTCAGGAGTGAAAAGCTACGGCTCAACCGTAGTAAGCTCTTGAAACTGGGAGACTTGAAAC
+
CGGGGGGGGGGGGGGGGGGGGGGGGGGGGGGGGGGGGGGGGGGGFFGGGGGEGGGGGGGGGGEGFGGEGGGGGGGGGGGGGGGGFGGGGGGGGGEFGGGF<FGGGGGGGGGGGGGGFGGGGGGGGGGGGGDGGGGCFGGDCC><FFGGGGGGGGGGGGGF:FFFGGGFGGGGCCCGGGGGGGFFDEEGEGFGGGEG5FGGGGGGGGGGAEFFGEEE5FGGGG5=CEE=EGGGGGDGGGGDFCFCF?@DFGBFF696?BFGGG35=<@?FFFB36=<7)44AF>?B7AA>B?B6?A<)####
@M05025:18:000000000-B3NL5:1:1101:20597:14503 1:N:0:CACTCA
GTTGAAACTCCTACGGGAGGCAGCAGTAGGGAATCTTCCACAATGGACGAAAGTCTGATGGAGCAACGCCGCGTGAGTGAAGAAGGGTTTCGGCTCGTAAAGCTCTGTTGGTAGTGAAGAAAGATAGAGGTAGTAACTGGCCTTTATTTGACGGTAATTACTTAGAAAGTCACGGCTAACTACGTGCCAGCAGCCGCGGTAATACGTAGGTGGCAAGCGTTGTCCGGATTTATTGGGCGTAAAGCGAGTGCAGGCGGTTCAATAAGTCTGATGTGAAAGCCTTCGGCTCAACCGGAGGACC
+
CGGGGGGGGGGGGGGGGGGGGGGGGGGGGGGGGGGGGGGGGGGGGGGGGGGGGGGGGGGGGGGGGGGGGGGGGGGGGGGGGGGGGGGGGGGGGGGGGGGGGGGGGGGGGGGFFGGGGGGGGGGGGGGGGGGGGGGGGGGGGGGGGGGGGGFFCFGGGGGGGGGGGGGGGFGGGDEGGGGGGGGGGGGGGGGGG>FGGGGGGGGGGGGFGGGGGGGGGGGGEEGFFGGG5DDFGG7CFGDDGGGFFEDGFGF@FFB3@<)>CDBFFFFFFFFFFFFAABF0:><?:62<677??BFF1####
@M05025:18:000000000-B3NL5:1:1101:24488:14550 1:N:0:CACTCA
GTTGAAACTCCTACGGGAGGCAGCAGTAGGGAATCTTCCACAATGGACGAAAGTCTGATGGAGCAACGCCGCGTGAGTGAAGAAGGGTTTCGGCTCGTAAAGCTCTGTTGGTAGTGAAGAAAGATAGAGGTAGTAACTGGCCTTTATTTGACGGTAATTACTTAGAAAGTCACGGCTAACTACGTGCCAGCAGCCGCGGTAATACGTAGGTGGCAAGCGTTGTCCGGATTTATTGGGCGTAAAGCGAGTGCAGGCGGTTCAATAAGTCTGATGTGAAAGCCTTCGGCTCAACCGGAGTCCG
+
CGGGGGGGGGGGGGGGGGGGGGGGGGGGGGGGGGGGGGGGGGGGGGGGGGGGGGGGGGGGGGGGGGGGGGGGGGGGGGGGGGGGGGGGGGGGGGGGGGGGGGGGGGGGGGGGGGGGGGGGGGGGGGGGGGGGGGGGGGGGGGGGGGGGGGGGGGGGGGGGGGGGGGGGGGGGGGGDEGGGGGGGGGGGGFGGGGGGGGGGGGGGGGFGGGGGGGGGGGGGGGCFFGGDE3=CFGGGGGGGGGGGFE@DFGFFFFFFFB5DGFFFFDFAFFFFF=*:2:AF7:<BBFF:6?<B7B>>6####
@M05025:18:000000000-B3NL5:1:1101:9718:14559 1:N:0:CACTCA
GTTGAAACTCCTACGGGAGGCAGCAGTGGGGAATATTGGACAATGGGCGCAAGCCTGATCCAGCCATACCGCGTGGGTGAAGAAGGCCTTCGGGTTGTAAAGCCCTTTTGTTGGGAAAGAAATCCAGCCGGCTAATACCTGGTTGGGATGACGGTACCCAAAGAATAAGCACCGGCTAACTTCGTGCCAGCAGCCGCGGTAATACGAAGGGTGCAAGCGTTACTCGGAATTACTGGGCGTAAAGCGTGCGTAGGTGGTTATTTAAGTCCGTTGTGAAAGCCCTGGGCTCAACCTGGGCAAG
+
@FGGGGGGGGGGGGGGGGGGGGGGGGDFGCGGGGGGGGGGGFGGCFFGGGGGGFGGGGGCFGGGDGFGFCGGGGGGGGGGFGGGGGGGGEGGDGFGG:FGGGGGGGGGGGFCFGGGFGGGGGGGFGGCEFEEEG?AFGFFCCFGGGDEFGGGDFGGGCGG7E7A@FCF=FGGGGDEGGGGF9DEGGDFGGGGGGGGGGGCEC;FGF8CEECGCED?FCEEGDEFC7EGEGGG7DFGGFGGGDF74@BCBDF)75=<F))?7DF=F9F9*8>FBD>).6A0:4::03:<B3)34:1(-####
@M05025:18:000000000-B3NL5:1:1101:10883:14573 1:N:0:CACTCA
GTTGAAACTCCTACGGGAGGCAGCAGTAGGGAATCTTCCACAATGGACGAAAGTCTGATGGAGCAACGCCGCGTGAGTGAAGAAGGGTTTCGGCTCGTAAAGCTCTGTTGGTAGTGAAGAAAGATAGAGGTAGTAACTGGCCTTTATTTGACGGTAATTACTTAGAAAGTCACGGCTAACTACGTGCCAGCAGCCGCGGTAATACGTAGGTGGCAAGCGTTGTCCGGATTTATTGGGCGTAAAGCGAGTGCAGGCGGTTCAATAAGTCTGATGTGAAAGCCTTCGGCTCAACCGGAGAAGC
+
CGGGGGGGGGGGGGGGGFGGGGGGGGFGGGGGGGGGGFGGGGGGGGGGGGGGGGGGGGGGGGGGGGGGGGGGGGGGGGGGGGGGGGGGGGGGGGFGGFGGCGGEGGGFGGGGGGGGGAFGGEGGFFGCBEGGCFFAFGFGGGGGGFGGGGGGGGGGFFGGGGGCFGGCFGGGGGGGGGGGGGGGGGGGGGGFEGGGGGGGGEFGGGFGF5CGGFGFFGEE5CEFFGG5=*2CFFC=5<CDDC7C@:3C>GFFFFF;D@>CC:@?44@FF>=7B?F2:<A??047?39?B<8<,3403####
@M05025:18:000000000-B3NL5:1:1101:28727:14589 1:N:0:CACTCA
GTTGAAACTCCTACGGGAGGCAGCAGTGGGGAATATTGGACAATGGGCGCAAGCCTGATCCAGCCATGCCGCGTGAGTGATGAAGGCCCTAGGGTTGTAAAGCTCTTTCACCGGTGAAGATAATGACGGTAACCGGAGAAGAAGCCCCGGCTAACTTCGTGCCAGCAGCCGCGGTAATACGAAGGGGGCTAGCGTTGTTCGGATTTACTGGGCGTAAAGCGCACGTAGGCGGACTTTTAAGTCAGGGGTGAAATCCCGGGGCTCAACCCCGGAACTGCCTTTGATACTGGAAGTCTTAGTG
+
CGGGGGGGGGGGGGGGGGGGGGGGGGEFGGGGGGGGGGGGGGGGGGGGGGGGGGGGGGGGGGGGGGGGGGGGGGGGGGGGGGGGGGGGGGGGGGGGGGGGGGGGGGFGGGGGGGGGFGGGGGGGGGGGGGGGGGGGGGGGGGGGFGGGGGGGGGGGDGGGGGGGGGGGGFGGGGEGGGGGEFGGGEGGGGGGGGGGGCFGGGGGGGGGGGGGFGGEGGGGGGGGGGGGGGGGGGGGGGGGGGGFFFFGEGFFFFFFFF)7DDE:6?7:EFF@>B@BFF?FBFFAAF<AFF:BF?<2)####
@M05025:18:000000000-B3NL5:1:1101:21833:14596 1:N:0:CACTCA
GTTGAAACTCCTACGGGAGGCAGCAGTAGGGAATCTTCCACAATGGACGAAAGTCTGATGGAGCAACGCCGCGTGAGTGAAGAAGGGTTTCGGCTCGTAAAGCTCTGTTGGTAGTGAAGAAAGATAGAGGTAGTAACTGGCCTTTATTTGACGGTAATTACTTAGAAAGTCACGGCTAACTACGTGCCAGCAGCCGCGGTAATACGTAGGTGGCAAGCGTTGTCCGGATTTATTGGGCGTAAAGCGAGTGCAGGCGGTTCAATAAGTCTGATGTGAAAGCCCTCGGCTCAACCGGAGTCGG
+
CGGGGGGGGGGGGGGGGGGGGGGGGGGGGGGGGGGGGGGGGGGGGGGGGGGGGGGGGGGGGGGGGGGGGGGGGGGGGGGGGGGGGGGGGGGGGGGGGGGGGGGGGGGGGGGGGGGGGGGGGGGGGGGGGGGGGGGGGGGCGGGGGGGGGGGGGGGGGGGGGGGGGGGGGFFGGEGGGGGGGGGGFEGGGGGGGGGGGGGGGGGGGGGGGGGGGGCGGGGGGGEGGGDDGDGGGGGGGGGGGGGGFBBD57@BFFFFFBEGGCFFFFFDF<**@FFABFAFF??:>?B?:)4::;662####
@M05025:18:000000000-B3NL5:1:1101:8638:14604 1:N:0:CACTCA
GTTGAAACTCCTACGGGAGGCAGCAGTGGGGAATATTGGACAATGGGCGCAAGCCTGATCCAGCCATACCGCGTGGGTGAAGAAGGCCTTCGGGTTGTAAAGCCCTTTTGTTGGGAAAGAAATCCAGCCGGCTAATACCTGGTTGGGATGACGGTACCCAAAGAATAAGCACCGGCTAACTTCGTGCCAGCAGCCGCGGTAATACGAAGGGTGCAAGCGTTACTCGGAATTACTGGGCGTAAAGCGTGCGTAGGTGGTTATTTAAGTCCGTTGTGAAAGCCCTGGGCTCAACCTGGGCGCA
+
CGGGGGGGGGGGGGGGGGGGGGGGGGGGGGGGGGGGGGGGGGGGGGGGGGGGGGGGGGGGGGGGGGGGGGGGGGGGGGGGGGGGGGGGGGGGGGGGGGGGGGGGGGGGGGGGGGGGGGGGGGGGGGGGGGGGGGGGGGGGGGGGGGGGGGGGGGGGGGGGGGGGGGGGGGGGGGGGGGGGGGGGGGGGGGGGGGGGGGGGGGGGGGEGEGGGGGGGGGGGGGGGGGGGGGGGGGGGGGGGGGFGFFFGEGFFFFFFFFFGGGFFFFFFFFFFFFFFFFFFFFF?B?FFFFFFF:B:<####
@M05025:18:000000000-B3NL5:1:1101:18306:14609 1:N:0:CACTCA
GTTGAAACTCCTACGGGAGGCAGCAGTGGGGAATTTTGGACAATGGGGGAAACCCTGATCCAGCAATGCCGCGTGTGCGAAGAAGGCCTTCGGGTTGTAAAGCACTTTTGTCAGGGAAGAAATCCTTTGGGCTAATACCCTAGGGGGATGACGGTACCTGAAGAATAAGCACCGGCTAACTACGTGCCAGCAGCCGCGGTAATACGTAGGGTGCAAGCGTTAATCGGAATTACTGGGCGTAAAGCGTGCGCAGGCGGTTGTGTAAGACAGGTGTGAAATCCCCGGGCTTAACCTGGGAGAT
+
CGGGGGGGGGGGGGGGGGGGGGGGGGGGGGGGGGGGGGGGGGGGGGGGGGGGGGGGGFGGGGGGGGGGGGGGGGGGGGGGGGGGGGGGGGGGGGGGGGGGGGGGGGGGGGGGGGGGGGGGGGGGGGGGGGGGGGGGGGGGGGGGGGGGGGGGGGGGGFGGGFGDFGGGGGGGGGGGGGGGGGGGGGGGGGGGGGGGGGGGGGGGGGGGGGDFEGGGFFGEEGFGGGGDGGGGGGGGGGGGGGGGFFEGFGFFBFFBEEFGGGFFFA?<@859:FFF2<AF7:?>09B0??A>2<?FF####
@M05025:18:000000000-B3NL5:1:1101:8675:14612 1:N:0:CACTCA
GTTGAAACTCCTACGGGAGGCAGCAGTGGGGAATATTGCACAATGGGGGAAACCCTGATGCAGCGACGCCGCGTGAAGGAAGAAGTATCTCGGTATGTAAACTTCTATCAGCAGGGAAGAAAATGACGGTACCTGACTAAGAAGCCCCGGCTAACTACGTGCCAGCAGCCGCGGTAATACGTAGGGGGCAAGCGTTATCCGGATTTACTGGGTGTAAAGGGAGCGTAGACGGAAGAGCAAGTCTGATGTGAAAGGCTGGGGCTTAACCCCAGGACTGCATTGGAAACTGTTTTTCTACTGG
+
CGGGGGGGGGGGGGGGGGGGGGGGGGGGGGGGGGGGGGGGGGGGGGGGGGGGGGGGGGGGGGGGGGGGGGGGGGGGGGGGGGGGGGGGGGGGGGGGGGGGGGGGGGGGGGGGGGGGGGGGGGGGGGGGGGGGGGGGGGGGGGGGGGGGGGGGGGGGGGGGGGGGGGGGGGGGGGGGGGGGGGGGGGGGGGGGGGGGGGGGGGGGGGFGGGGGFGGGGGGGGGGGGGGGGGGGGGGGGGGGGGGGFF?FFGFFFFF?FFDGGGFFFFF2>?FFFFFFFFFFFFBFF<0AA5:AB0:A6####
@M05025:18:000000000-B3NL5:1:1101:14705:14662 1:N:0:CACTCA
GTTGAAACTCCTACGGGAGGCAGCAGTGGGGAATATTGCACAATGGGCGAAAGCCTGATGCAGCGACGCCGCGTGAGGGATGACGGCCTTCGGGTTGTAAAGCTCTTTTGTCAGGGAAGAAACGGCTGTGGCTAATATCCATGGCTAATGACGGTACCTGAAGAATAAGCACCGGCTAACTACGTGCCAGCAGCCGCGGTAATACGTAGGGTGCAAGCGTTAATCGGAATTACTGGGCGTAAAGCGTGCGCAGGCGGTTTTGTAAGTCTGACGTGAAATCCCCGGGCTCAACCTGGGAAAC
+
CGGGGGGGGGGGGGGGGGGGGGGGGGGGGGGGGGGGGGGGGGGGGGGGGGGGGGGGGGGGGGGGGGGGGGGGGGGGGGGGGGGGGGGGGGGGGGGDGGGGGGGGGGGGGGGGGGGGGGGGGGGGGGGGGGGGGGGGGGGGGGGGGGGGGGGGGGGGGGGGGGGFGGGGGFGGGGGGGGGGGGGGGGGGGGGGGGGGGGGGGGGGGG?CGGGGEGGGFFGGGGGGGGGGGGGGGDGGGGGGGGFGFF@GFGB>EFF>FEEGGCFFF2/6=<41>5><?ABD?:?FFF>>0?B??FFF?####
@M05025:18:000000000-B3NL5:1:1101:20011:14680 1:N:0:CACTCA
GTTGAAACTCCTACGGGAGGCAGCAGTAGGGAATCTTCCACAATGGACGAAAGTCTGATGGAGCAACGCCGCGTGAGTGAAGAAGGGTTTCGGCTCGTAAAGCTCTGTTGGTAGTGAAGAAAGATAGAGGTAGTAACTGGCCTTTATTTGACGGTAATTACTTAGAAAGTCACGGCTAACTACGTGCCAGCAGCCGCGGTAATACGTAGGTGGCAAGCGTTGTCCGGATTTATTGGGCGTAAAGCGAGTGCAGGCGGTTCAATAAGTCTGATGTGAAAGCCTTCGGCTCAACCGGAGTCCA
+
CGGGGGGGGGGGGGGGGGGGGGGGGGGGGGGGGGGGGGGGGGGGGGGGGGGGGGGGGGGGGGGGGGGGGGGGGGGGGGGGGGGGGGGGGGGGGGGGGGGGGGGGGGGGGGGGGGGGGGGGGGGGGGGGGGGGGGGGGGGGGGGGGGGGGGGGGGGGGGGGGGGGGGGGGGGGGGGGGDGGGGGGGGGGGGGGGGGGGGGGGGGGGGGCGGGGGGGGGGGGGGGGGGGCED4FGGGGGGGDGGGGFFFGFGFFFFE>F7:DCCFFFFFFFFFFBFFBFBFFFFFBF004:?DBB9>02####
@M05025:18:000000000-B3NL5:1:1101:16778:14715 1:N:0:CACTCA
GTTGAAACTCCTACGGGAGGCAGCAGTAGGGAATCTTCCACAATGGACGAAAGTCTGATGGAGCAACGCCGCGTGAGTGAAGAAGGGTTTCGGCTCGTAAAGCTCTGTTGGTAGTGAAGAAAGATAGAGGTAGTAACTGGCCTTTATTTGACGGTAATTACTTAGAAAGTCACGGCTAACTACGTGCCAGCAGCCGCGGTAATACGTAGGTGGCAAGCGTTGTCCGGATTTATTGGGCGTAAAGCGAGTGCAGGCGGTTCAATAAGTCTGATGTGAAAGCCTTCGGCTCAACCGGAGTGCA
+
CFGGGGGGGGGFEFFGGGGGGGGGGGGGGGGGGGGGGGGGGGGGGGGGGGGGGGGGGGGGGGGGGGGGGGGGGGGGGGGGGGGGGGGGGGGGGGGGGGGGGGGGGGGGGGGGGGGGGGGGGGGFGGGGGGGGGGGGGGGGGGGGGGFGGGGGGGGGGGGGGGGGGGGGGGDGGDGGGGGGGGGGGGFGGGGGGGGGGGGGGGGGGGGGGGGGGGGGGGGGEGGGFGGGGGGGGGGGGGGCGGGGFEFGFGFFFFF>E7BCCGFFFFFA?<FFF0/4<A>?BFF?:?F?:<DFFF6;(####
@M05025:18:000000000-B3NL5:1:1101:16849:14729 1:N:0:CACTCA
GTTGAAACTCCTACGGGAGGCAGCAGTGGGGAATTTTGGACGATGGGGGAAACCCTGATCCAGCAATGCCGCGTGTGCGAAGAAGGCCTTCGGGTTGTAAAGCACTTTTGTCAGGGAAGAAATCCTTTGGGCTAATACCCTAGGGGGATGACGGTACCTGAAGAATAAGCACCGGCTAACTACGTGCCAGCAGCCGCGGTAATACGTAGGGTGCAAGCGTTAATCGGAATTACTGGGCGTAAAGCGTGCGCAGGCGGTTGTGTAAGACAGGTGTGAAATCCCCGGGCTTAACTTGGGCCAC
+
CGGGGGGGGGGGGGGGGGGGGGGGGGGGGGGGGGGGGGGGGGGGGGGGGGGGGGGGGGGGGGGGGGGGGGGGGGGGGGGGGGGGGGGGGGGGGGGGGGGGGGGGFGGGGGGGGGGGGGGGGGGGGGGGGGGFFGGGGFGGGGGGGGGGGGGGGGGGGFFGGGGGFGGGGGGGGGDEGGGGGGGGGGGGGGGGGFGGGGGEGC9FGGGFGGGGGEGGFGGG=EFEFGG5CFGFDGGF55D7DGCFBFEGBGFFBB@6B@)9C3>F9>?B@?>*)15<AAAB(.4>6>196>49).6)4####
@M05025:18:000000000-B3NL5:1:1101:10500:14739 1:N:0:CACTCA
GTTGAAACTCCTACGGGAGGCAGCAGTGGGGAATATTGGACAATGGGCGCAAGCCTGATCCAGCCATACCGCGTGGGTGAAGAAGGCCTTCGGGTTGTAAAGCCCTTTTGTTGGGAAAGAAATCCAGCTGGCTAATACCTGGTTGGGATGACGGTACCCAAAGAATAAGCACCGGCTAACTTCGTGCCAGCAGCCGCGGTAATACGAAGGGTGCAAGCGTTACTCGGAATTACTGGGCGTAAAGCGTGCGTAGGTGGTCGTTTAAGTCCGTTGTGAAAGCCCTGGGCTCAACCTGGGAACA
+
CGGGGGGGGGGGGGGGGGGGGGGGGGGGGGGGGGGGGGGGGGGGGGGGGGGGGGGGGGGGGGGGGGGGGGGGGGGGGGGGGGGGGGGGGGGGGGGGGGGGGGGGGGGGGGGGGGGGGGGGGGGGGGGGGGGGGGGGGGGGGGEDFGGGGGGGGGGGGGGGGGGGGGGGGGGGGGGGGGFFGGGDGGGFGGGGGGFGGGGDCEGGGGGGGGGGGGGGGGGGGGGGGGGGGGGGGGGFGGGGGGGGFFECBGFFFFFFFBFGGDFFFFFFFBFFFFFFFF><?3?BF03?<?7?127??####
@M05025:18:000000000-B3NL5:1:1101:20301:14756 1:N:0:CACTCA
GTTGAAACTCCTACGGGAGGCAGCAGTAGGGAATCTTCGGCAATGGGCGAAAGCCTGACCGAGCAACGCCGCGTGAATGAAGAAGGCCTTCGGGTTGTAAAATTCTGTTATAAGGGAAGAAAGGTGATAGGAGGAAATGACTATCAATTGACGGTACCTTATGAGAAAGCCACGGCTAACTACGTGCCAGCAGCCGCGGTAATACGTAAGTGGCAAGCGTTATCCGGAATTATTGGGCGTAAAGAGCGCGCAGGTGGTTAATTAAGTCTGATGTGAAAGCCCACGGCTTAACCGTGGAACG
+
CGGGGGGGGGGGGGGGGGGGGGGGGGGGGGGGGGGGGGGGGGGGGGGGGGGGGGGGGGGGGGGGGGGGGGGGGGGGGGGGGGGGGGGGGGGGGGGGGGGGGGGGGGGGGGGGGGGGGGGGGGGGGGGGGGGGGGGGGGGGGGGGGGGGGGGGGGGGGGGGGGGGGGGGGGGGGGGGGGGGGGGGGGGGGGGGGGGGGGGGGEGGGGGGGGGGGGGGGGGGGGGGGGGGGGGGGGGGGGGGGGFDFFFGFDFFFEF>@>FGGFFFFFFFFFFFFFFFFFFF:6:BFBFBF?FFFFFF>####
@M05025:18:000000000-B3NL5:1:1101:28339:14763 1:N:0:CACTCA
GTTGAAACTCCTACGGGAGGCAGCAGTAGGGAATCTTCCACAATGGACGAAAGTCTGATGGAGCAACGCCGCGTGAGTGAAGAAGGGTTTCGGCTCGTAAAGCTCTGTTGGTAGTGAAGAAAGATAGAGGTAGTAACTGGCCTTTATTTGACGGTAATTACTTAGAAAGTCACGGCTAACTACGTGCCAGCAGCCGCGGTAATACGTAGGTGGCAAGCGTTGTCCGGATTTATTGGGCGTAAAGCGAGGGCAGGCGGTTCAATAAGTCTGATGTGAAAGCCTTCGGCTCAACCGGAGGAGC
+
CEGGGGFGDEGFGGGGGGEGG;FGFG@EFFGGGGDGGGGGGGGGGFFCEEEEEGGFAFFGGFFFDGGGCGGCGGGDFEDFFGFFGGGGCGFGGGGEG@FGGGGCEGFFFEFGGGGG9<FFGFFGFF9?9FGGGFGF9CFCF@FGFCFGGFAFCDFGGGGG,@@FG9CFCFBFGGCEECFGFFGGFFCGG:>EGGF8:CGGGGFF;FFGCC<CF*A<*CGC57:F7=C*:59CF>CF44<DC3*:9)<5)985:3>(..577C?FFFFFF:*97965-6<B:?836?6<17B?F6>63####
@M05025:18:000000000-B3NL5:1:1101:8261:14770 1:N:0:CACTCA
GTTGAAACTCCTACGGGAGGCAGCAGTGGGGAATATTGCACAATGGGGGAAACCCTGATGCAGCGACGCCGCGTGAAGGAAGAAGTATCTCGGTATGTAAACTTCTATCAGCAGGGAAGAAAATGACGGTACCTGACTAAGAAGCCCCGGCTAACTACGTGCCAGCAGCCGCGGTAATACGTAGGGGGCAAGCGTTATCCGGATTTACTGGGGGTAAAGGGAGCGTAGACGGAAGAGCAAGTCTGATGTGGAAGGCTGGGGCCTAACCCCAGGACTGCATTGGACACTGTTGTGCTACTTG
+
@C<CFEFGGDGGFGGGGGGEG>FFDF6FFF@;BEGGFFFFGG<CFFCFDG:FFFCFGDCEDGAFGF@@FGF7CFF@FGFGGGFFGGFCF9FFGGGGGEGGFGGGFGCDFCGEFFGCFEGGFDGFGFGGGFD@9?<FF9FG?FGE<FFFGGG78DFGG7>>,:@CFFGCG7FGGGGEGFGGGCGCCC*=EDFFGG;C8C;+=?**A+<+<EGF*7/:AF7E5=C5>:E=579D:*9*7*9DF:7?=68:*;*9?@D0;40*)9)05))()-.)<FF7?BBB28??0)347-6.((..-####
@M05025:18:000000000-B3NL5:1:1101:8904:14785 1:N:0:CACTCA
GTTGAAACTCCTACGGGAGGCAGCAGTGGGGAATATTGCACAATGGGGGAAACCCTGATGCAGCGACGCCGCGTGAGTGAAGAAGTATTTCGGTATGTAAAGCTCTATCAGCAGGGAAGAAAAAAGACGGTACCTGACTAAGAAGCCCCGGCTAACTACGTGCCAGCAGCCGCGGTAATACGTAGGGGGCAAGCGTTATCCGGAATTACTGGGTGTAAAGGGTGCGTAGGTGGCATGGTAAGTCAGAAGTGAAAGCCCGGGGCTTAACCCCGGGACTGCTTTTGAAACTGTCATGCTGGTG
+
CGGGGGGGGGGGGGGGGGGGGGGGGGFFGGGGGGGGGGGGGGGGGGGGGGGGGGGGGGGGGGGGGGGGGGGGGGGGGGGGGGGGGGGGGGGGGFGGGFGGGGGGGGGGGGGGGGGGGGGGGGGGGGGGGGGGGGGGGGGGGGGGGGGGGGGGGGGGGGGGGGFFGGGGGGGGGGGGGGGGGGDFGGGGGGEFGGGGGGGFFGGGGGFGGGGGGGGGGGGFFG=EGGEEEGGGGGG>FFFG>FGFFF?CFGFFFFF?>F>DGD:BFBFFF3>EBFF6<6?>AABAFDDF<>:AB>AB2####
@M05025:18:000000000-B3NL5:1:1101:2533:14789 1:N:0:CACTCA
GTTGAAACTCCTACGGGAGGCAGCAGTAGGGAATCTTCCACAATGGACGAAAGTCTGATGGAGCAACGCCGCGTGAGTGAAGAAGGGTTTCGGCTCGTAAAGCTCTGTTGGTAGTGAAGAAAGATAGAGGTAGTAACTGGCCTTTATTTGACGGTAATTACTTAGAAAGTCACGGCTAACTACGTGCCAGCAGCCGCGGTAATACGTAGGTGGCAAGCGTTGTCCGGATTTATTGGGCGTAAAGCGAGTGCAGGCGGTTCAATAAGTCTGATGTGAAAGCATTCGGCTCACCCGGAGAACG
+
CGGGGGFFFGGGGGGGGFFC@FGGFGFFGGGGGGFCGGGGGGGGGGGDGEEECFFGGFGCGGE?FGGEGGEDGFGGGGGGGGGGGGGAFEGGECCGGECGGFGDEFGGGGG@<<5FFFGF8,EFEFGGGGFGGGGEGGF?@<@DCFFGEFFAFGE:CCFGGGDGFCFFDF,CFGGGGG?:FGGEFGGFFDGFF6DEGEECEEFCCFGG=CFEG*C+=CCEDE>C@5C==D=>CD:C4*9C3DFGFDBGFF?F?FEB>:3*2:?=FA9-@:/9496<6)63(-4)6030?2).(--,2####
@M05025:18:000000000-B3NL5:1:1101:24522:14866 1:N:0:CACTCA
GTTGAAACTCCTACGGGAGGCAGCAGTAGGGAATCTTCCACAATGGACGAAAGTCTGATGGAGCAACGCCGCGTGAGTGAAGAAGGTCTTCGGATCGTAAGGCTCTGTTGTAAGTGAAGAACGGCTCATAGAGGAAATGCTATGGGAGTGACGGTAGCTTACCAGAAAGCCACGGCTAACTACGTGCCAGCAGCCGCGGTAATACGTAGGTGGCAAGCGTTATCCGGAATCATTGGGCGTAAAGGGTGCGTAGGTGGCGTACTAAGTCTGTAGTAAAAGGCAATGGCTCAACCATTGCACT
+
CGGGGGGGGGGGGGGGGGGGGGGGGGGGGGGGGGGGGGGGGGGGGGGGGDGGGGGGGGGGGGGGGGGGGGGGGGGGGGGGGGGGGGGGGGGGGGGGGGGGGGGGGGGGGGGGGGGGGGGGGGGGGGGGGGGGGGGGGGGGGGGGGGGDGGGGGGGGGGGGGGGGGGGGGGGGGGGGGGGGGGGGGGGGGGGGGGGGGGGEGGGGGGCFGGGGGGGGGGEGGGGFGGGGGGGGGFGGGGGGGGGGFFFGFGEFFFFFFFFGGDFFFDFFFFFFFFFBF921?BF?B?FFB?>?<:?F)####
@M05025:18:000000000-B3NL5:1:1101:12543:14869 1:N:0:CACTCA
GTTGAAACTCCTACGGGAGGCAGCAGTGGGGAATTTTGGACAATGGGCGCAAGCCTGATCCAGCTATTCCGCGTGTGGGATGACGGCCCTCGGGTTGTAAACCACTTTAGTAGAGAACGAAAAGGAGCTATCGAATAAATAGCTCTGCTGACGGTACTCTAAGAATAAGCACCGGCTAACTACGTGCCAGCAGCCGCGGTAATACGTAGGGTGCGAGCGTTAATCGGAATTACTGGGCGTAAAGGGTGTGCAGGCGGCTGAGTAAGACAGATGTGAAATCCCCGGGCTTAACCTGGGAGAA
+
CGGGGGGGGGGGGGGGGGGGGGGGGGGGGGGGGGGGGGGGGGGGGGGGGGGGGGGGGGGGGGGGGGGGGGGGGGGGGGGGGGGGGGGGGGGGGGGGGGGGGGGGGGGGGGGGGGGGGGGGGGGGGGGGGGGGGGGGGGGGGGGGGGGGGGGGGGGGGGGGGGGGGGGGGGGGGGGGGGGGGGGGGGGGGGGGGGGGGGGGGGGGGGGFGEGFGGGEGGGGGGGGGGGGGGGFGGGGDGGGDGCGFFFGFGFFFFFFFFFGGGFFFFFFFFFFFFFFAFFA8?6>FF>B??FAFFFFB####
@M05025:18:000000000-B3NL5:1:1101:23849:14885 1:N:0:CACTCA
GTTGAAACTCCTACGGGAGGCAGCAGTAGGGAATCTTCCACAATGGACGAAAGTCTGATGGAGCAACGCCGCGTGAGTGAAGAAGGGTTTCGGCTCGTAAAGCTCTGTTGGTAGTGAAGAAAGATAGAGGTAGTAACTGGCCTTTATTTGACGGTAATTACTTAGAAAGTCACGGCTAACTACGTGCCAGCAGCCGCGGTAATACGTAGGTGGCAGGCGTTGTCCGGATTTATTGGGCGTAAAGCGAGTGCAGGCGGTTCAATAAGTCTGATGTGAAAGCCTTCGGCTCAACCGGAGACCA
+
CGGGGGGGGGGFFGGGGGGGGGGGGGGGGGGGGGGGGGGGGGGGGGGGGGGGGGGGGGGGGGGGGGGGGGGGGGGGGGGGGGGGGGGGGGGGGGGGGGDGFGGGGGFGFGGGFGGGGGGFGGGGGFGGGGGGGGGGGGGGGGGGGGGGGFFGGGGGGGGGGGGGGGGGGCFGGGGGGGGGGGGGGCFFFGGGDGGGGDGEGGFGFGGGGGGGFFFGGGCC=EEGGGGEGDDGGGGFGGDCDDC**7>DEGFFFF>0@).9>FFFFFFBFF??F=?A2>B3::A??B2<42<:?99(-####
@M05025:18:000000000-B3NL5:1:1101:29095:14889 1:N:0:CACTCA
GTTGAAACTCCTACGGGAGGCAGCAGTAGGGAATTTTCGGCAATGGGGGAAACCCTGACCGAGCAACGCCGCGTGAAGGAAGAAGGTTTTCGGATTGTAAACTTCTGTTATAAAGGAAGAACGGCGGCTACAGGAAATGGTAGCCGAGTGACGGTACTTTATTAGAAAGCCACGGCTAACTACGTGCCAGCAGCCGCGGTAATACGTAGGTGGCAAGCGTTATCCGGAATTATTGGGCGTAAAGAGGGAGCAGGCGGCAGCAAGGGTCTGTGGTGAAAGCCTGAAGCTTAACTTCAGGGTG
+
CGGGGGGGGGGGGGGGGGGGGGGGGGGGGGGGGGGGGGGGGGGGGGGGGGGGGGGGGGGGGGGGGGGGGGGGGGGGGGGGGGGGGGGGGGGGGGGGGGGGGGGGGGGGGGGGGGGGGGGGGGGGGGDEGGGGGGGGGGFGGGFGGGGGGGG@CFGGGFDFG9FGGGGFGGDGFGGGGGCFGGFGGGGGGGGGGGGGGGGGGGGGGGFG8CGGGG6CGGGGEGGGGGGGDFCDGGGGGGGGC<GFFFFDDDBFFFFF>>EGGFFFF07:>?FFFFFF<<><:>FBFFF?<AADA4>D4####
@M05025:18:000000000-B3NL5:1:1101:2268:14928 1:N:0:CACTCA
GTTGAAACTCCTACGGGAGGCAGCAGTGGGGAATTTTGGACAATGGGGGAAACCCTGATCCAGCAATGCCGCGTGTGCGAAGAAGGCCTTCGGGTTGTAAAGCACTTTTGTCAGGGAAGAAATCCTTTGGGCTAATACCCTAGGGGGATGACGGTACCTGAAGAATAAGCACCGGCTAACTACGTGCCAGCAGCCGCGGTAATACGTAGGGTGCAAGCGTTAATCGGAATTACTGGGCGTAAAGCGTGCGCAGGCGGTTGTGTAAGACAGGTGGGAAATCCCCGGGCTTAACCTGGGCGAC
+
CFGGGGGGGGGGGGGDFGEGDEFFGGGGGGGGGGGGGGEFGGGGGGGGEEGGGGCDGGGGGGGGGGGGGGGGGGGGGGGGGGGGGGGGGGGGGGFCGGGGGGGGFGFGFGGGGGGGGGGGGGGGGGGGGGGGDGGGGGFFGGGGCGDDCGGGGGGGGFFEFFGGFGGGGGGGGGD>ECFGGGB@AFFD98FGGGGGCEGEGGGFFG99EECGGDGDF5EE=5FFGGGGDFCFGG7<CG3><DGGFF3*5)08B@@FFF)>DG:@B4@<F()*/0.8(3<A::?FF>;2<DFB)4:BB####
@M05025:18:000000000-B3NL5:1:1101:14595:14970 1:N:0:CACTCA
GTTGAAACTCCTACGGGAGGCAGCAGTAGGGAATCTTCGGCAATGGACGCAAGTCTGACCGAGCAACGCCGCGTGAGTGAAGAAGGTTTTCGGATCGTAAAACTCTGTTGCTAGAGAAGAACAAGGATGAGAGTAAAATGTTCATCCCTTGACGGTATCTAACCAGAAAGCCACGGCTAACTACGTGCCAGCAGCCGCGGTAATACGTAGGTGGCAAGCGTTGTCCGGATTTATTGGGCGTAAAGCGAGCGCAGGCGGTTTCTTAAGTCTGATGTGAAAGCCCCCGGCTCAACCGGGGGAC
+
CGGGGGGGGGGGGGGGGGGGGGGGGGGGGGGGGGGGGGGGGGGGGGGGGGGGGGGGGGGGGGGGGGGGGGGGGGGGGGGGGGGGGGGGGGGGGGGGGGGGGGGGGGGGGGGGGGGGGGGGGGGGGGFFGGGGGGGGGGGGGGGFGGGGGGGGGGGGGGGGGGGGGGGGGGGGGGEGGGGGGGGGGGCFGGGGGGGGGGGGGGGGGFGGGGGCFFGGGGFGGDGGGGEGGGGGGGGGGDFGGGGGFFFDBGFFEFF9BB>DDGFFFAFFFBFFFFFAFDFFB18?>BBF;???7?F>B####
@M05025:18:000000000-B3NL5:1:1101:26866:14988 1:N:0:CACTCA
GTTGAAACTCCTACGGGAGGCAGCAGTGGGGAATATTGCACAATGGGGGAAACCCTGATGCAGCGACGCCGCGTGAAGGAAGAAGTATCTCGGTATGTAAACTTCTATCAGCAGGGAAGATAATGACGGTACCTGACTAAGAAGCCCCGGCTAACTACGTGCCAACAGCCGCGGTAATACGTAGGTGGCAAGCGTTGTCCGGATTTATTGGGCGTAAAGCGAGCGCAGGCGGTTTCTTAAGTCTGATGTGAAAGCCCCCGGCTCAACCGGGGAGGGTCATTGGAAACTGGGAAACTTGCCT
+
CGGGGGGGGGGGGGGGGGGGGGGGGGGGGGGGGGGGGGGGGGGGGGGGGGGGGFGGGGGGGGGGGGGGGGGGGGGGGGGGGGGGGGGGGGGGGGGGGFGGGGGGGGGGGGGGGGGGGGGGGGGGGGGGGGGDGGGGGGGGGGGGG@FGGGGGGGGGFFGGGDFGGGGFGFEGGGGGGGGGGFGGGGGGGGGGGGGDGGGGGEGDEGGGGFGGGGGGGFFGDGGEGGGGGGGGCDDGGFGGGGDGFF?G?DFFFBF:FBEGGG5>FFFFEFFBDBEF?<BA4AD?FAB<BBFF03?<<####
@M05025:18:000000000-B3NL5:1:1101:22589:14989 1:N:0:CACTCA
GTTGAAACTCCTACGGGAGGCAGCAGTAGGGAATCTTCCACAATGGACGCAAGTCTGATGGAGCAACGCCGCGTGAGTGAAGAAGGGTTTCGGCTCGTAAAACTCTGTTGTTAGAGAAGAACAAGGATGAGAGTAGAATGTTCATCCCTTGACGGTATCTAACCAGAAAGCCACGGCTAACTACGTGCCAGCAGCCGCGGTAATACGTAGGTGGCAAGCGTTGTCCGGATTTATTGGGCGTAAAGCGAGCGCAGGCGGTTTCTTAAGTCTGATGTGAAAGCCCCCGGCTCAACCGGGCGTT
+
CGGGGGGGGGGGGGGGGGGGGGGGGGGGGGGGGGGGGGGGGGGGGGGGGGGGGGGGGGGGGGGGGGGGGGGGGGGGGGGGGGGGGGGGGGGGGGGGGGGGGGGGGGGGGGGGGGGGGGGGGGGGGGGGGGGGGGGGGGGGGGGGGGGGGGGGGGGGGGGGGGGGGGGGGGFGGCEGGGGGGGGGGGGGFGGGGGGGGGGGEGGGGGGFGGGGGGGGGGGGGDEEFEEG=GC7FGGGGGGGGGGGFFFGFGFFFFFFFF@DGGFFF<FFFFFFFFFAFFFFF:0:>>BF>FFDFB;0>####
@M05025:18:000000000-B3NL5:1:1101:5693:14990 1:N:0:CACTCA
GTTGAAACTCCTACGGGAGGCAGCAGTGGGGAATATTGCACAATGGGCGCAAGCCTGATGCAGCGACGCCGCGTGCGGGATGGAGGCCTTCGGGTTGTAAACCGCTTTTGTTCAAGGGCAAGGCACGGCTTCGGGCCGTGTTGAGTGGATTGTTCGAATAAGCACCGGCTAACTACGTGCCAGCAGCCGCGGTAATACGTAGGGTGCGAGCGTTATCCGGATTTATTGGGCGTAAAGGGCTCGTAGGCGGTTCGTCGCGTCCGGTGTGAAAGTCCATCGCCTCACGGTGGATCTGCGCTCC
+
CGGGFFGGEFGGFGGGGEGGGGGGGGEFFGGEGGGGGGGGGGGGGFFFGGGGCG7FGGFGGGGGGGGG=CGEGGGCGGGFGGFGGGGGGGFFGGGGGGGFFGGE7FE@GGGFGGGFGGGG7FFFF8@E7EGFGGGGGG*>FGG,>DFGF9FFFCB:AEC:FFFCFDFGGDECFGC?E48;8FFFGGGEEG88:E8+A@FFGGGDECEGEGDGG=*:+:CGD**<+<<C9>FGDC9FGD57CGGDEFFF5<7>50)-7>BC3175)7>?/)6//*0.46(3?0(542(8B9,,..4)-####
@M05025:18:000000000-B3NL5:1:1101:17382:14991 1:N:0:CACTCA
GTTGAAACTCCTACGGGAGGCAGCAGTGAGGAATATTGGTCAATGGGAGAGATCCTGAACCAGCCAAGCCGCGTGAGGGAAGACGGCCCTATGGGTTGTAAACCTCTTTTGTCGGAGAACAAAACCCGGGACGTGTCCCGGACTGCGTGTATCCGAAGAAAAAGCATCGGCTAACTCCGTGCCAGCAGCCGCGGTAATACGGAGGATGCGAGCGTTATCCGGATTTATTGGGTTTAAAGGGTGCGTAGGCGGTCCGTTAAGTCAGCGGTAAAATTGCGGGGCTGAACCCCGTCGAGCTCCC
+
CGGGGGGGGGGGGGGGG;CEGGGGGGFFEEFGGGGGGGGGCFGGGFGGGGGGGGGGFGGFGAFGGFFFGFGGDGGGGGGGGGGGGGGDG?E<FFGGGGGGCEBFGGGGGGGFGDEDGGFFGGECFGGECE@C:FGFDGGGGEGGGGFE7FCGCFCCCEEFGGGGGGDFEF:*BE,2BCGGGGGGGFGFF8C8EGGGDAFFGC8==EGGFG5E=CCE5*<<CE=E*+3+<DGGCCDG7>FGG5CDE>3<DDEEFBF>FF>DGGFFFFF>5(84@FFD539;009((.(,-42(3613(####
@M05025:18:000000000-B3NL5:1:1101:10577:14991 1:N:0:CACTCA
GTTGAAACTCCTACGGGAGGCAGCAGTGAGGAATATTGGTCAATGGGAGAGATCCTGAACCAGCCAAGCCGCGTGAGGGAAGACGGCCCTATGGGTTGTAAACCTCTTTTGTCGGAGAACAAAACCCGGGACGTGTCTCGGACTGCGTGTATCCGAAGAAAAAGCATCGGCTAACTCCGTGCCAGCAGCCGCGGTAATACGGAGGATGCGAGCGTTATCCGGATTTATTGGGTTTAAAGGGTGCGTAGGCGGTCCGTTAAGTCAGCGGTAAAATTGCGGGGCTCAACCCCGTCGAGCTACA
+
CGGGGGGGGGGGGGGGGGGGGGGGGGGGGGGGGGGGGGGGGGGGGGGGGGGGGGGGGGGGGGGGGGGGGGGGGGGGGGGGGGGGGGGGGGGGGGGGGGGGGGGGGGGGGGGGGGGGGGGGGGGGGGGGGGGGGGGGGGGGGGGGGGGGGGGGGGGGGGGGGGGGGGGGGGGGGGGGGGGFGGGGGGGGGGGGGGGGGGGGGGDGGGGGGCGGGGECGGFGGGGCGGGGGGGGDGCFDFGFDGDGFFFDEGFFFFFFFFECCFFFF?FFFF>F=??<AFBF1(,4><4<FFB??F6>6####
@M05025:18:000000000-B3NL5:1:1101:26366:15079 1:N:0:CACTCA
GTTGAAACTCCTACGGGAGGCAGCAGTAGGGAATCTTCCACAATGGACGAAAGTCTGATGGAGCAACGCCGCGTGAGTGAAGAAGGGTTTCGGCTCGTAAAGCTCTGTTGGTAGTGAAGAAAGATAGAGGTAGTAACTGGCCTTTATTTGACGGTAATTACTTAGAAAGTCACGGCTAACTACGTGCCAGCAGCCGCGGTAATACGTAGGTGGCAAGCGTTGTCCGGATTTATTGGGCGTAAAGCGAGTGCAGGCGGTCCAATAAGTCTGATGTGAAAGCCTTCGGCTCAACCGGAGTACG
+
CGGGGGGGGGGGGGGGGGGGGGGGGGGGGGGGGGGGGGGGGGGGGGGGGGGGGGGGGGGGGGGGGGGGGGGGGGGGGGGGGGGGGGGGGGGGGGGGGGGGGGGGGGGFGGGGGGGGGGGGGGGGGGGGGGGGGGGGGGGGGGGFGGGGGGGGGGGGGGGGGGGFGGGGGGGGGGGGGGGG,@FGGGGGGGGGGGFEGGGGGGGFCEFGGGGGGGGGGGG5EGGGFGGEDC=FGGCCCFGDDGG7FFBGFGFFFFEFF@)1>FB?FBF<F<FBFF49<<2<F?7??F;30),(.9>>2####
@M05025:18:000000000-B3NL5:1:1101:11054:15094 1:N:0:CACTCA
GTTGAAACTCCTACGGGAGGCAGCAGTGGGGAATATTGCACAATGGGCGCAAGCCTGATGCAGCCATGCCGCGTGTATGAAGAAGGCCTTCGGGTTGTAAAGTACTTTCAGCGAGGAGGAAGGTGTTGTGGTTAATAACCGCAGCAATTGACGTTACTCGCAGAAGAAGCACCGGCTAACTCCGTGCCAGCAGCCGCGGTAATACGGAGGGTGCAAGCGTTAATCGGAATTACTGGGCGTAAAGCGCACGCAGGCGGTCTGTCAAGTCGGATGTGAAATCCCCGGGCTCAACCTGGGTGAG
+
CGGGGGGGGGGGGGGGGGGGGGGGGGGGGGGGGGGGGGGGGGGGGGGGGGGGGGGGGGGGGGGGGGGGGGGGGGGGGGGGGGGGGGGGGGGGGGGGGGGGGGGGGGGGGGGGGGGGGGGGGGGGGGGGGGGGGGGGGGGFGGGGGGGGGGGGGGGGGGGGGGGGGGGGGGFGGGGGGGGGGGGGGGGGGFDGGGGGGGG*/?FGGGGEE:EGGEDFFGEGDGGGEFGDEGGGGGFDGFDGGGFFFFFGBDFFFE>0:@@CCGFFF</4@;))8?FFA9AA>?:9>170(5<??????####
@M05025:18:000000000-B3NL5:1:1101:27927:15124 1:N:0:CACTCA
GTTGAAACTCCTACGGGAGGCAGCAGTAGGGAATCTTCGGCAATGGACGGAAGTCTGACCGAGCAACGCCGCGTGAGTGAAGAAGGTTTTCGGATCGTAAAACTCTGTTGTTAGAGAAGAACAAGGATGAGAGTAGAATGTTCATCCCTTGACGGTATCTAACCAGAAAGCCACGGCTAACTACGTGCCAGCAGCCGCGGTAATACGTAGGTGGCAAGCGTTGTCCGGATTTATTGGGCGTAAAGCGAGCGCAGGCGGTTTCTTAAGTCTGATGTGAAAGCCCCCGGCTCAACCGGGCGGG
+
CGGGGGGGGGGGGGGGGGGGGGGFGGFGGGGGGGGGGGGGGGGGGGGGGGGGGFGFFGGGGGGGGGGGGGGGGFGGGEFGGGGGGGGGGGGGGGGEEFGGGGGGGGGGGGGGGGGGGGGGGGGGGGFGGGGGGGGGGGGGGGEGGDGGGGGGGGGGGGGGFFGGGGGGFGGFGGGGGGGGFGGGEGGGFGGDGGFGEEGGGGEFGGG?FGGFFGFGGGGG:CEEGGEGCC90C:DGGGGGGGGFFF:DE3<:BB@0>F)19*9FFAFBFBFF?F@>BF<A.,,:>>>91:?<0(49F####
@M05025:18:000000000-B3NL5:1:1101:9814:15166 1:N:0:CACTCA
GTTGAAACTCCTACGGGAGGCAGCAGTGGGGAATATTGGACAATGGGCGAAAGCCTGATCCAGCCATGCCGCGTGTGTGAAGAAGGTCTTCGGATTGTAAAGCACTTTAAGTTGGGAGGAAGGGCATTAACCTAATACGTTAGTGTTTTGACGTTACCGACAGAATAAGCACTGGCTAACTCTGTGCCAGCAGCCGCGGTAATACAGAGGGTGCAAGCGTTAATCGGAATTACTGGGCGTAAAGCGCGCGTAGGTGGTTTGTTAAGTTGGATGTGAAAGCCCCGGGCTCAACCTGGGTCAG
+
CGGGGGGGGGGGGGGGGGGGGGGGGGGGGGGGGGGGGGGGGGGGGGGGGGGGGGGGGGGGGGGGGGGGGGGGGGGGGGGGGGGGGGGGGGGGGGGGGGGGGGGGGGGGGGGGGGGDGGGGGGGGGGGGGGGGGGGGGGGFGGGGGGGGGGGGGGGGGGGGGGDGGGGGGGGGGGGGGGGGGGGGGGGFGGGGGGGGGGGGGGGGGFGFGGGEGGGGGGGGGGGGGGGGGGGGGGG;FGGDGGFC?D>GDGFFFFFBFBFGGFFFFAFFF?FFFFFFAFDF7::9>>FFFFFFF?BBF####
@M05025:18:000000000-B3NL5:1:1101:19155:15262 1:N:0:CACTCA
GTTGAAACTCCTACGGGAGGCAGCAGTGGGGAATATTGGACAATGGGCGGAAGCCTGATCCAGCAACGCCGCGTGAGGGATGACGGCCTTCGGGTTGTAAACCTCTTTCAGCACAGACGAAGCGCAAGTGACGGTATGTGCAGAAGAAGGACCGGCCAACTACGTGCCAGCAGCCGCGGTAATACGTAGGGTCCGAGCGTTGTCCGGAATTATTGGGCGTAAAGGGCTCGTAGGCGGTTTGTCGCGTCGGGAGTGAAAACACCGGGCTTAACTCGGTGCTTGCTTTCGATACGGGCACAAT
+
CGGGGGGGGGGGGGGGGGGGGGGGGGGGGGGGGGGGGGGGGGGGGGGGGGGGGGGGGGGGGGGGGGGGGGGGGGGGGGGGGGGGGGGGGGGGGGGGGGGGGGGGGGGGGGGGGGGGGGGGGGGGGGGGGGGGGGGGGGGGGGGGGGGGGGGGGGGGGGGGGGGGGGGGGGGGGGGGGGGGGGGGGGEFFGGFGGGGGGGGGGGGGGGGGFGGGGGGGGEGGGFGGGGGFDGGGGGGGGGGGGFDFEFGFGF:BEFFFFB<DDEFFFE2>:F@=FEBFBFF4<?>AFFF?FBF?09>(####
@M05025:18:000000000-B3NL5:1:1101:3894:15271 1:N:0:CACTCA
GTTGAAACTCCTACGGGAGGCAGCAGTAGGGAATCTTCGGCAATGGGCGAAAGCCTGACCGAGCAACGCCGCGTGAATGAAGAAGGCCTTCGGGTTGTAAAATTCTGTTATAAGGGAAGAAAGGTGATAGGAGGAAATGACTATCAATTGACGGTACCTTATGAGAAAGCAACGGCTAACTACGTGCCAGCAGCCGCGGTAATACGTAGGTGACAAGCGTTATCCGGAATTATTGGGCGTAAAGAGCGCGCAGGTGGTTAATTAAGTCTGATGTGAAAGCCCACGGCTTAACAGTAGCCGT
+
@E@EGGDDAE@FFFGGDGGGGGG7@<CEFGGC<CFE<FFDCEFFGEFGGCFEGCEECFGGGGGGGFGGGGGGGFGGFFA??B,4BFEGGDFGGGGCFFFEBEGGGGGEFEGGGFGGGGEGGGGGGFACDGGGGGCDFFGFEFGFGCFEDDECF@FFC33=F;FA;EDF@F,,,>@EGGGGGCCEFGDBDGFGCFEEGDCE/*9@98>C8C+5<7FGGGE=E5CCFCE*:CCFF7>FGGDGG:F>F>)9.>5>BE>?F>FGFFFFB49>BAFFBFFFFF>:,4?F10;>B?AD)-42)####
@M05025:18:000000000-B3NL5:1:1101:8673:15285 1:N:0:CACTCA
GTTGAAACTCCTACGGGAGGCAGCAGTAGGGAATTTTCGTCAATGGGGGAAACCCTGAACGAGCAATGCCGCGTGAGTGAAGAAGGTCTTCGGGTCGTAAAGCTCTGTTGTAAGTGAAGAACGGCTCATAGAGGAAATGCTATGGGAGTGACGGTAGATTACCAGAAAGCCACGGCTAACTACGTGCCAGCAGCCGCGGTAATACGTAGGTGGCAAGCGTTATCCGGAATCATTGGGCGTAAAGGGTGCGTAGGTGGCGTACTAAGTCTGTAGTAAAAGGCAATGGCTCAACCATTGCGAT
+
CGGGGGGGGGGGGGGGGGGGGGGGGGGGGGGGGGGGGGGGGGGGGGGGGGGGGGGGGGGGGGGGGGGGGGGGGGGGGGGGGGGGGGGGGGGGGGGGGGGGGGGGGGGGGGGGGGGGGGGGGGGGGGGGGGGGGGGFGFGGGGGGGGGGGGFFGGGGGGGGGGGGGGGGGGGGGGGGGGGGGGGGGFGGGGGGGGGGGGGGCEGGGGGGGGGGGGGGGGGGGCGGGGGGGGGGGGGGFGGGGGGG?DFGFG>EB>F?FFFG<CFFFD=AFF6FF7=<A<BB?:<F<0:7:?F<??F9)####
@M05025:18:000000000-B3NL5:1:1101:24476:15332 1:N:0:CACTCA
GTTGAAACTCCTACGGGAGGCAGCAGTGGGGAATATTGGACAATGGGCGCAAGCCTGATCCAGCCATACCGCGTGGGTGAAGAAGGCCTTCGGGTTGTAAAGCCCTTTTGTTGGGAAAGAAATCCAGCTGGCTAATACCCGGTTGGGATGACGGTGCCCAAAGAATAAGCACCGGCTAACTTCGTGCCAGCAGCCGCGGTAATACGAAGGGTGCAAGCGTTACTCGGAATTACTGGGCGTAAAGCGTGCGTAGGTGGTCGTTTAAGTCCGTTGTGAAAGCCCTGGGCTCAACCTGGGCACG
+
CGGGGGGGGGGGGGGGGGGGG7FGGGGGGGGGGGGGGGGGGGGGGGGGGGGGGGGGGGGGGGGGGGGGGGGGGGGGGGGGGGGGGGGGGGGGGGGGGGGGGGGGGGGGGGGGGGGGGGGGGGGGGGGGGGGGGGGGGGGGGGFDGGGGGGGGGGFFGGGGGGGGGGGGGGGGGGGGGGGGGGGGGGGGFGGGGGGGGGGGGGGGGGFGG=EGEEFGGGGGGGGGGGGGGGGGGGFG<FGGGGGGFF@DFGFFFF=<FEFG<DFFBDFAFFFFD@@AFFFFF<B?6?BFB28:?B?:,####
@M05025:18:000000000-B3NL5:1:1101:13285:15344 1:N:0:CACTCA
GTTGAAACTCCTACGGGAGGCAGCAGTGGGGAATATTGCACAATGGGGGAAACCCTGATGCAGCGACGCCGCGTGAGCGATGAAGTATTTCGGTATGTAAAGCTCTATCAGCAGGGAAGAAAATGACGGTACCTGACTAAGAAGCCCCGGCTAACTACGTGCCAGCAGCCGCGGTAATACGTAGGGGGCAAGCGTTATCCGGATTTACTGGGTGTAAAGGGAGCGTAGACGGCGGTGCAAGCCAGATGTGAAAGCCCGGGGCTCAACCCCGGGACTGCATTTGGAACTGTGCTGCTATCAA
+
CGGGGGGGGGGGGGGGGGGGGGGGGGGGGGGGGGGGGGGGGGGGGGGGGGGGGGGGGGGGGGGGGGGGGGGGGGGGGGGGGGGGGGGGGGGGGGGGGGGGGGGGGGGGGGGGGGGGGGGGGGGGGGGGGGGGGGGGGGGGGGGGGFGGGGGGGGGGGGGGGGGGGGGGGGGGGGGGGGGGGGGDGGGGGGGGDGGGGGFGGGGGGGGGGGGGGEEGGGGGDCEGGGGGGGD5DGDDCCFFGGDFFFFGFGFFFFFBFFFDDDEFF?FFBFFFFFFFFFF9>AA<BBBFFFF<<<74.####
@M05025:18:000000000-B3NL5:1:1101:18766:15396 1:N:0:CACTCA
GTTGAAACTCCTACGGGAGGCAGCAGTAGGGAATCTTCGGCAATGGACGCAAGTCTGACCGAGCAACGCCGCGTGAGTGAAGAAGGTTTTCGGATCGTAAAACTCTGTTGTTAGAGAAGAACAAGGATGAGAGTAAAATGTTCATCCCTTGACGGTATCTAACCAGAAAGCCACGGCTAACTACGTGCCAGCAGCCGCGGTAATACGTAGGTGGCAAGCGTTGTCCGGATTTATTGGGCGTAAAGCGAGCGCAGGCGGTTTCTTAAGTCTGATGTGAAAGCCCCCGGCTCAACCGGGCTGA
+
CGGGGGGGGGGGGGGGGGGGGGGGGGGGGGGGGGGGGGGGGGGGGGGGGGGGGGGGGGGGGGGGGGGGGGGGGGGGGGGGGGFGGGGGGGGGGGGGGGGGGGGGGGGGGGGGGGGGGGGGGGGGGGGCGGGGGGGGGGGGGGGGGGGGGGGFGGGGGGGGGGGGGGGGGGGGGGEGGGGFGGGGGGGGGGGGGFGGGGGGGGGGGGGFGGDFGGGGGGGGGGGGGGGGGGCGGGGGGGCGGGGGFF3DBGEEFE7>>E>GCDFFFFFAF4FFFFFDF>:<<:<:>F>B>FF<?B>>B####
@M05025:18:000000000-B3NL5:1:1101:2742:15421 1:N:0:CACTCA
GTTGAAACTCCTACGGGAGGCAGCAGTAGGGAATCTTCCACAATGGACGAAAGTCTGATGGAGCAACGCCGCGTGAGTGAAGAAGGGTTTCGGCTCGTAAAGCTCTGCTGGTAGTGAAGAAAGATAGAGGTAGTAACTGGCCTTTATTTGACGGTAATTACTTAGAAAGTCACGGCTAACTACGTGCCAGCAGCCGCGGTAATACGTAGGTGGCAAGCGTTGTCCGGATTTATTGGGCGTAAAGCGAGTGCAGGCGGTTCAATAAGTCTGATGTGAAAGCCTTCGGCTCAACCGGAGTCCG
+
CGGGGGGGGGGGGGGGGGGGGGGGGGGGGGGGGGGGGGGGGGGGGGGGGGGGGFFGFFGGGGGGGGGGGGGGGGGGGGGGGGGGGGGGGGGGGGFGGGGGGGGGGGGGGGGGGGGFGGGDGGGGGGGGGGGGGFGGGGGF?EFGGGGGGGFFEGGF@FGGGGGGGGGGGF;FGGGGGEFFGGGGGGFGGGGGGGGGGGGGGGGGGFGGGDGGGGGGGGGCGEGGGGGDCDGGGGGGGGGGGDGGFDBGFGFF?FF>F55CC:=B*<79?BFFFB492:<?(8<B<?F:?DFFF01(-####
@M05025:18:000000000-B3NL5:1:1101:10682:15424 1:N:0:CACTCA
GTTGAAACTCCTACGGGAGGCAGCAGTGGGGAATATTGCACAATGGGCGCAAGCCTGATGCAGCGACGCCGCGTGAGGGATGAAGGCCTTCGGGTTGTAAACCTCTTTCAGTAGGGAAGAAGCGAAAGTGACGGTACCTGCAGAAGAAGCGCCGGCTAACTACGTGCCAGCAGCCGCGGTAATACGTAGGGCGCAAGCGTTATCCGGAATTATTGGGCGTAAAGAGCTCGTAGGCGGTTTGTCGCGTCTGCCGTGAAAGTCCGGGGCTTAACTCCGGATCTGCGGTGGGTACGGGCAAAAC
+
CGGGGGGGGGGGGGGGGGGGGGGGGGFGGGGGGGGGGGGGGGGGGGGGGGGGGGGGGGGGGGGGGGGGGGGGGGGGGGGGGGGGGGGGGGGGGGGGGGGGGGGGGGGGGGGGGGGGGGGGGGGGGGGGGGGGGGGGGGGGGGGGGGGGGGGGGGGGGGGGGGGGGGGGGGGGGGGGGGGGGGGGGGCFGGGGGGGGGGGGGGGGGGGGGGGGFGGGGGGGGGGGGGGGDDGGCGGGGCGGGGGGFF>DEDFFFBEFFFFGDFEFFBEBF>6=BFF<93:64<AF;:9B>BBDF>9>(####
@M05025:18:000000000-B3NL5:1:1101:24140:15448 1:N:0:CACTCA
GTTGAAACTCCTACGGGAGGCAGCAGTGGGGAATATTGCACAATGGGGGGAACCCTGATGCAGCGACGCCGCGTGGGTGAAGGAGCACCTCGGTGCGTAAAGCCCTATCGGCAGGGATGAAAGGCGGGCGGGGCCCGTCTGGACGGTACCTGACTAAGAAGCCCCGGCTAACTACGTGCCAGCAGCCGCGGTAATACGTAGGGGGCAAGCGTTATCCGGATTCACTGGGTGTAACGGGAGCGTAGACGGCGACGCAAGTCTGGAGTGAAAGCCCGGGGCCCAACCCCGGGACTCCTCAGCC
+
CGGGGGGGGGGGGGGGGGGGGGGGDGGFFCGGGGGGGGGGGGGGGGGGGGGGGGGGGFGGGGGGGGGGGGGGGGGGGGGGGGGGGGGGGGGGGGGGGGGGGFFGGGGGGDGGGGDGFGGGGGGFGGDCCEGCGGGGGDGGGGCGGGGDGGGGGFGGGGGGGGEFEGGGGGGGGGGGGGGGGGGGGGGGGGGEGGGFC=CFFGGGGG*;=FEEG55EFGGGGGE7<FFF5CGGGG*95<DDCDD<@F?D>GEEED>B3@FFCGFFF2><698FFFB>;62302:?B::2>B01((.)(####
@M05025:18:000000000-B3NL5:1:1101:27955:15489 1:N:0:CACTCA
GTTGAAACTCCTACGGGAGGCAGCAGTGGGGAATATTGGACAATGGGCGCAAGCCTGATCCAGCCATACCGCGTGGGTGAAGAAGGCCTTCGGGTTGTAAAGCCCTTTTGGTGGGAAAGAAATCCAGCCGGCTAATACCTGGTTGGGATGACGGTACCCAAAGAATAAGCACCGGCTAACTTCGTGCCAGCAGCCGCGGTAATACGAAGGGTGCAAGCGTTACTCGGAATTACTGGGCGTAAAGCGTGCGTAGGTGGTTATTTAAGTCCGTTGTGAAAGCCCCGGGCTCAACCTGGGCGAC
+
@F<D<FEE<FFGEEGC@@:FCFFGGGC<@FGBE8CCEEGD@CE9CCCFFECC@F7CFFFGGFGEF89C@FFGCFGGDF=F@EFDDFGFGFFGG@A=FGFFCGGGE8,,,A+:+?F@EB,?EFA?FEDG7BEBF@DFF98BF86:@:>FCFEFG@F7C8>FFFCC<FGG:AFFFEEECCFCF9@C<B5BBFGGGFE:5:8/C/>C9C*;C*7==E?C9FGCGGG:CE555<*2C2CFG*77DDCF?B)C5C:>:51,<7);>FF?@AF<F:)).7046))430(-2701:<23,(.(4####
@M05025:18:000000000-B3NL5:1:1101:2198:15512 1:N:0:CACTCA
GTTGAAACTCCTACGGGAGGCAGCAGTGGGGTATATTGGACAATGGGCGCAAGCCTGATCCAGCCATACCGCGTGGGTGAAGAAGGCCTTCGGATTGTAAAGCCCTTTTGTTGGGAAAGAAATCCAGCCGGCTAATACCTGGTTGGGATGACGGTACCCAAAGAATAAGCACCTGCTAACTTCGTGCCCGCAGCCGCGGTAATACGAAGGGTGCAAGCGTTACTCGGACTTACTGGGCGTAAAGCGTGCGTAGGTGTTTATTTTAGTCCGTTGTGAAAGCCCTGGGCTCAACCTGGGTCGG
+
CEFGAFGFC9EDEG7FG>@FDGF@<FFGCA@+@F@FFGCFGCFG9<<8FCCF@FGGFGGFGDCEFFGGFGGGDGCFGG:,CECECFGGGGGG7:EGFGGGFFFFFGCA<FGC@?+EDAFDCF<FFFF@FCGE7+:DFE<AAD<=7FFFFGDG7CGEGBFF73:FEFGCFEGCE,6:@;3DEGGC,8>D,>*:ECFGG*=8CCG7C*;C*>*@=:++35CGGDGGG****9CFF=:F*/7>3C3*95>7)97))5=29))*2>4*9:F>@65?5>5<A))31(4(,((4:<)4<0(((####
@M05025:18:000000000-B3NL5:1:1101:14245:15517 1:N:0:CACTCA
GTTGAAACTCCTACGGGAGGCAGCAGTGGGGAATATTGGACAATGGGCGAAAGCCTGATCCAGCCATGCCGCGTGTGTGAAGAAGGTCTTCGGATTGTAAAGCACTTTAAGTTGGGAGGAAGGGCATTAACCTAATACGTTAGTGTTTTGACGTTACCGACAGAATAAGCACCGGCTAACTTCGTGCCAGCAGCCGCGGTAATACGAAGGGTGCAAGCGTTAATCGGAATTACTGGGCGTAAAGCGCGCGTAGGTGGTTCGTTAAGTTGGATGTGAAATCCCCGGGCTCAACCTGGGCCTT
+
CGGFCEFGGFGFAFEGDGGGG@@FE@CF@C@G;EGGFGGGGGGGGF8EFGGFGGGGGFGGFEGGFGGGGFFGGGGGDGFGGG<F8=FGCFF<=,BC<FCEGGGGGGGGF9EEGFF7FC@FE<FFFGDFFGGGFFGGDFG<F,CFGF9F:D+5CF=8F=FCFCEGFE;CFFDF7CEEGGFCGGGGFGGC9FFG8FFGGEG8C*>CG>/*3>::ECCC?57CEECCGFC=CCFCD7*9CD<DD3/*=D3C)5.)<3B))07FGG47FAFAFBFF@6424:).2)36490-,),(,(8,4####
@M05025:18:000000000-B3NL5:1:1101:7840:15544 1:N:0:CACTCA
GTTGAAACTCCTACGGGAGGCAGCAGTAGGGAATTTTCGTCAATGGGGGAAACCCTGAACGAGCAATGCCGCGTGAGTGAAGAAGGTCTTCGGATCGTAAAGCTCTGTTGTAAGTGAAGAACGGCTCATAGAGGAAATGCTATGGGAGTGACGGTAGCTTACCAGAAAGCCACGGCTAACTACGTGCCGGCAGCCGCGGTAATACGTAGGTGGCAAGCGTTATCCGGAATCATTGGGCGTAAAGGGTGCGTAGGTGGCGTACTAAGTCTGTAGTAAAAGGCAATGGCTCAACCATTGCCTG
+
CGGGGGGGGGGGGGGGGGGGGGGGGGGGGGGGGGGGGGGGGGGGGGGGGGGGGGGGGGGGGGGGGGGGGGGGGGGGGGGGGGGGGGGGGGGGGGGGGGGGGGGGGGGGGGGGGGGGGGGGGGGGGGGGGGGGGGGGGGGGGGGGGGGGGGGGGGGGGGGGGGGGGGGGGGGGGGGGGGGGGGGGGGGGGGGGGGGGGGGGGGGGGGGGGGGGGGGGGGGCGDGGGGGGGGGFGGGGGGGGGGGGF>FGFGFFFFFFFFFGGGFFFFFFFFFFFBFA9AA?FBFFFFFBF<2:::?24####
@M05025:18:000000000-B3NL5:1:1101:19948:15549 1:N:0:CACTCA
GTTGAAACTCCTACGGGAGGCAGCAGTGAGGAATATTGGTCAATGGGAGAGATCCTGAACCAGCCAAGCCGCGTGAGGGAAGACGGCCCTATGGGTTGTAAACCTCTTTTGTCGGAGAACAAAACCCGGGACGTGTCCCGGACTGCGTGTATCCGAAGAAAAAGCATCGGCTAACTCCGTGCCAGCAGCCGCGGTAATACGGAGGATGCGAGCGTTATCCGGATTTATTGGGTTTAAAGGGTGCGTAGGCGGTCCGTTAAGTCAGCGGTAAAATTGCGGGGCTCAACCCCGTCGAGCCACG
+
CGGGGGGGGGGGGGGGGGGGGGGGFGGGGGGGGGGGGGGGGGGGGGGGGGGGGGGGGGGGGGGGGGGGGGGGGGGGGGGGGGGGGGGGGGGGGGGGGGGGGGGGGGGGGGGGGGGGGGGGGGGGGGGGGGGGGGGGGGGGGEGGGGGBEGFGGGGGGGGFGGGGGGGGGGGGGEGGGGGGGEGFGFCCFCGGGGBEGGGGGEDGEGEFDEGGCEGGGGGG5CCEGDFE7:CC<5DFFGGG3DGGFDDGFFBFB>E;7@3CGGFFFFFF>65F?F@<B?>6917,4?(41:90:>(72####
@M05025:18:000000000-B3NL5:1:1101:24014:15620 1:N:0:CACTCA
GTTGAAACTCCTACGGGAGGCAGCAGTGGGGAATATTGGACAATGGGCGCAAGCCTGATCCAGCCATACCGCGTGGGTGAAGAAGGCCTTCGGGTTGTAAAGCCCTTTTGTTGGGAAAGAAATCCAGCCGGCTAATACCTGGTTGGGATGACGGTACCCAAAGAATAAGCACCGGCTAACTTCGTGCCAGCAGCCGCGGTAATACGAAGGGTGCAAGCGTTACTCGGAATTACTGGGCGTAAAGCGTGCGTAGGTGGTTATTTAAGTCCGTTGTGAAAGCCCTGGGCTCAACCTGGGATCC
+
CGGGGGGGGGGGGGGGGGGEGGGGGGGGGGGEGGGGGGGGGGGGGGGGGGGGGGGGGGGGGGGGGGGGGGGGGFCGGGGGGGGGGGGGGGGGGGGGGGGGGGGFGGGGGGGGCFGGGGGGGGGGGGGGGGGGGGGGGGGDGGGGGDGGGGGFG>CFGGGGGGGGFGGGFGGGFGGGGGGGGGGGFEGGGGGGGGGGGGGGGGGFGGGGGGGGGGGGGGGGGGGGGGGGGG<GCGGGGGGGGGGGFB8CDCEFFFFFFFFGGFFFF>F>8?FFFFFFFFB:7::60:(.3<BF?BB??####
@M05025:18:000000000-B3NL5:1:1101:8654:15635 1:N:0:CACTCA
GTTGAAACTCCTACGGGAGGCAGCAGTGGGGAATATTGCACAATGGGCGCAAGCCTGATGCAGCGACGCCGCGTGCGGGATGGAGGCCTTCGGGTTGTAAACCGCTTTTGTTCAAGGGCAAGGCACGGCTTCGGGCCGTGTTGAGTGGATTGTTCGAATAAGCACCGGCTAACTACGTGCCAGCAGCCGCGGTAATACGTAGGGTGCGAGCGTTATCCGGATTTATTGGGCGTAAAGGGCTCGTAGGCGGTTCGTCGCGTCCGGTGTGAAAGTCCATCGCCTAACGGTGGATCTGCGGTAG
+
CGGGGGGGGGGGGGGGGGGGGGGGGGGGGGGGGGGGGGGGGGGGGGGGGGGGGGGGGGGGGGGGGGGGGGGGGGGGGGGGGGGGGGGGGGGGGGGGGGGGGGGGGGGGGGGGGGGFGGGGFGGGGGGGGGGGGGGGGGFGGGGGGGGGGFGGGGGGGGGFFFGGGGGGDEGGGGGFEGGGGGGGFCGGGGGGEGGFFGGCEGGGGGGGGCGGCEDGGGGGCEDGGGG?GGGGDDCCFFDG*/97B@FGFG@5BBEFF>><5CDFBFFFFBFFFFFABFBF??:?:?;4:>1)5<<B0####
@M05025:18:000000000-B3NL5:1:1101:6849:15640 1:N:0:CACTCA
GTTGAAACTCCTACGGGAGGCAGCAGTGGGGAATATTGCACAATGGGCGAAAGCCTGATGCAGCGACGCCGCGTGAGGGATGACGGCCTTCGGGTTGTAAACCTCTTTCAGTAGGGAAGAAGCGAAAGTGACGGTACCTGCAGAAGAAGCGCCGGCTAACTACGTGCCAGCAGCCGCGGTAATACGTAGGGCGCAAGCGTTATCCGGATTTATTGGGCGTAAAGAGCTCGTAGGCGGTTTGTCGCGTCTGCCGTGAAAGTGCGAGGCTCAACCTCGGATCTGCGGTGGGTACGGGCAGCTC
+
CGGGGGGGGGGGGGGGGGGGGGGGGGGGGGGGGGGGGGGGGGGGGGGGGGGGGGGGGGGGGGGGGGGGGGGGGGGGGGGGGGGGGGGGGGGGGEGGGGGGGGGGGGGGGGGFGGGGFFGGGGGGGGGGGGGGGGFGGGGGFGGFGGGGGGGDGEGGGGGGGGGGGGGGDGGGGGGEGGGEGEFGGGGGGGGGGDEGGDDE=EDFGGGGCEGGGGGGGGGGGGGGGGFGGGGGGGGDGG<DG5?D5B5D>3*17BF:>F?F*:7BDFEBFFFF>4??<B?9AFFFFFF>>B67?B>>(####
@M05025:18:000000000-B3NL5:1:1101:11633:15652 1:N:0:CACTCA
GTTGAAACTCCTACGGGAGGCAGCAGTAGGGAATCTTCGGCAATGGACGCAAGTCTGACCGAGCAACGCCGCGTGAGTGAAGAAGGTTTTCGGATCGTAAAACTCTGTTGTTAGAGAAGAACAAGGATGAGAGTAACTGCTCATCCCCTGACGGTATCTAACCAGAAAGCCACGGCTAACTACGTGCCAGCAGCCGCGGTAATACGTAGGTGGCAAGCGTTGTCCGGATTTATTGGGCGTAAAGCGAGCGCAGGCGGTTCTTTAAGTCTGATGTGAAAGCCCCCGGCTCAACCGGGGGCTA
+
CGGGGGGGGGGGGGGGGGDGGGGGGGGGGGGGGGGGGGGGGGGGGGGGGGGGGFFGGGGGGGGGGGGGGGGGG>FEGGGGGGGGGGGGGFGGD7FFGGGCFFGGGGGGGGGGGGFGGGGGGGGGFF@<FGGFGGGGGGGGFGFGGGGGGGGGGEGGGGCGGGGGDGGGGGFGGEDGEGGGGGGGGGGGGFFECGGCDGGEDGGCEFFFGCFEGFGGF7E7=5::95=5*9>:D:D6D<CGDD<FBFBC:7@BDFFF>05CCFF?F<FDFF=FFFFAF<B(3(4>9093:)2<?0604####
@M05025:18:000000000-B3NL5:1:1101:8479:15664 1:N:0:CACTCA
GTTGAAACTCCTACGGGAGGCAGCAGTGGGGAATATTGCACAATGGGGGAAACCCTGATGCAGCGACGCCGCGTGAGCGAAGAAGTATTTCGGTATGTAAAGCTCTATCAGCAGGGAAGAAAATGACGGTACCTGACTAAGAAGCCCCGGCTAAATACGTGCCAGCAGCCGCGGTAATACGTATGGGGCAAGCGTTATCCGGATTTACTGGGTGTAAAGGGAGCGCAGGCGGCTTGGCAAGTCTGATGTGAAAGGTTGGGGCTCAACCCCAGGACTGCATTGGAAACTGTTAGGCTGTGCA
+
CGGGGGGGGGGGGGGGGGGGGGGGGGCFGGGGGGGGGGGGGGGGGGGGGGGFFGGGGGGGGGGGGGGGGGGGGGGGGGGGGGGGGGGGGGGGGGGGGGGGGGGFGGGGGGGGGGGGGGGGGGGGGGGGGGGGGGGGGGGGGGGGGGFFGDGGEGGGGGGFGGGGGGGGGGGGGGGGGGGGGGGDFGGGGGDEFG8>E5CCEECCEGGFGGCFAEGGGFEGCEEEGDGGGGGGGGGGDCFFGF=GFFFGFGFFFFF7B>BGDG>FFBF?>?BEFFFFFF>9A?D?>A:AB:2AA0:??####
@M05025:18:000000000-B3NL5:1:1101:20564:15688 1:N:0:CACTCA
GTTGAAACTCCTACGGGAGGCAGCAGTAGGGAATTTTCGTCAATGGGGGAAACCCTGAACGAGCAATGCCGCGTGAGTGAAGAAGGTCTTCGGATCGTAAAGCTCTGTTGTAAGTGAAGAACGGCTCATAGAGGAAATGCTATGGGAGTGACGGTAGCTTACCAGAAAGCCACGGCTAACTACGTGCCAGCAGCCGCGGTAATACGTAGGTGGCAAGCGTTATCCGGAATCATTGGGCGTAAAGGGTGCGTAGGTGGCGTACTAAGTCTGTAGTAAAAGGCAATGGCTCAACCATTTCAAA
+
CGGGFGGGGGGGGGGGGGGGGGGGGGGGGGGGGGGGGGGGGGGGGGGGGGGGGGGGGGGGGGGGGGGGGGGGGGGGGGGGGGGGGGGGGGGGGGGGGGGGGGGGGGGGGGGGGGGGGGGGGGGGGGGGGGGGGGGGGGGGGGGGGGFGGGGGGGGGGGGGGGGGGGGGGGFGGCEGGGGGGGGGGGGGGGGGGGGGGGD=EGGCGGECFGFFGGGGGGGGGGGGGGGCEGFFGFGGGGGGGGGGF355)9BDF>68FFEGGGF??BBBFBFF?@=><B<?FFBFBF?2.5238?F2)####
@M05025:18:000000000-B3NL5:1:1101:19171:15717 1:N:0:CACTCA
GTTGAAACTCCTACGGGAGGCAGCAGTGGGGAATATTGCACAATGGGCGCAAGCCTGATGCAGCCATGCCGCGTGTATGAAGAAGGCCTTCGGGTTGTAAAGTACTTTCAGCGAGGAGGAAGGCATTGTGGTTAATAACCGCAGTGATTGACGTTACTCGCAGAAGAAGCACCGGCTAACTCCGTGCCAGCAGCCGCGGTAATACGGAGGGTGCAAGCGTTAATCGGAATTACTGGGCGTAAAGCGCACGCAGGCGGTCTGTCAAGTCGGATGTGAAATCCCCGGGCTCAACCTGGGTGGC
+
CGGGGGGGGGGGGGGGGGGGGGGGGGEFGGGGEGGGGGGGGGGGGGFGGGGGEFGCEGGGGGFGGGGGGGGGGGGFGGGGFEEEGGGFFG9C=C<?@FEDFFGDGGGGGFGGGGEECGEGGGEGGGDGGGGEGGGGGGGGGGEGGEGFGFFGCFGGGGGGGGG>ECDFGGGC78E>C*>FCFGEFEGFGGGFCGCCEGEGDEGCGGGGDCEGGGGGGGEGCECGGG=EG:C7CFFGFFD5C<C*9>BDEGFFF:BBFEB3>>F?F>FF>>:BBF?BA><)(3892>>6:<B<773??####
@M05025:18:000000000-B3NL5:1:1101:6196:15720 1:N:0:CACTCA
GTTGAAACTCCTACGGGAGGCAGCAGTAGGGAATCTTCCACAATGGACGAAAGTCTGATGGAGCAACGCCGCGTGAGTGAAGAAGGGTTTCGGCTCGTAAAGCTCTGTTGGTAGTGAAGAAAGATAGAGGTAGTAACTGGCCTTTATTTGACGGTAATTACTTAGAAAGTCACGGCTAACTACGTGCCAGCAGCCGCGGTAATACGTAGGTGGCAAGCGTTGTCCGGATTTATTGGGCGTAAAGCGAGTGCAGGCGGTTCAATAAGTCTGATGTGAAAGCCTTCGGCTCAACGGGAGAAGC
+
CGGGGGGGGGGGGGGGGGGGGGGGGGGGGGGGGGGGGGGGGGGGGGGGGGGGGGGGGGGGGGGGGGGGGGGGGGGGGGGGGGGGGGGGGGGGGGGGGGEGGGGGGGGFFGGFGGGGGGGGGGGGGGGGGGGFGGGGGGGGGGGGGGFGGGGGGGGGGGGGGGGGGGGGGGGGGGGGGGGGGGGGGGGGGGGGGGGGGGGGEGGGGGCFGGGGGGGGGFC:5EGGGEGGC*;:CD7FGGGDGGGGFFFD@FFFFFEFF3<DGGFFF<7<6AFFFFFAFFFB0(8<:?B1()50,,8?(####
@M05025:18:000000000-B3NL5:1:1101:12531:15735 1:N:0:CACTCA
GTTGAAACTCCTACGGGAGGCAGCAGTAGGGAATTTTCGTCAATGGGGGAAACCCTGAACGAGCAATGCCGCGTGAGTGAAGAAGGTCTTCGGATCGTAAAGCTCTGTTGTAAGTGAAGAACGGCTCATAGAGGAAATGCTATGGTAGTGACGGTAGCTTACCAGAAAGCCACGGCTAACTACGTGCCAGCAGCCGCGGTAATACGTAGGTGGCAAGCGTTATCCGGAATCATTGGGCGTAAAGGGTGCGTAGGTGGCGTACTAAGTCTGTAGTAAAAGGCAATGGCTCAACCATTGCGGC
+
CGGGGGGGGGGGGGGGGGGGGGGGGGGGGGGGGGGGGGGGGGGGGGGGGGGGGGGGGGGGGGGGGGGGGGGGGGGGGGGGGGGGGGGGGGGGGGGGGGGGGGGGGGGGGGGGGGGGGGGGGGGGGGGGGGGGGGGGGGGGGGGGGGGGGGGGGGGGGGGGGGGGGGGGGGGGGGGGGGGGFFGGGGGGGGGGGGGGGGGEGGGGGGFGGGGGGGGGFGGGGEFGGGDGGDGFGGGGGGGGGGGGFFFGEGFFFFFFFFEGGGFFF?FFFBFFFBFDFFFFFF<FFFFFB?BBFFF<)####
@M05025:18:000000000-B3NL5:1:1101:12659:15735 1:N:0:CACTCA
GTTGAAACTCCTACGGGAGGCAGCAGTAGGGAATCTTCGGCAATGGACGCAAGTCTGACCGAGCAACGCCGCGTGAGTGAAGAAGGTTTTCGGATCGTAAAACTCTGTTGTTAGAGAAGAACAAGGATGAGAGTAGAATGTTCATCCCTTGACGGTATCTAACCAGAAAGCCACGGCTAACTACGTGCCAGCAGCCGCGGTAATACGTAGGTGGCAAGCGTTGTCCGGATTTATTGGGCGTAAAGCGAGCGCAGGCGGTTTCTTAAGTCTGATGTGAAAGCCCCCGGCTCAACCGGGTCCG
+
CGGGGGGGGGGGGGGGGGGGGGGGGGGGGGGGGGGGGGGGGGGGGGGGGGGGGGGGGGGGGGGGGGGGGGGGGGGG7FGGGGGGGGGGGGGGGGGGGGGGGGGGGGGGGGGGGGGGGGGGGGGGGGGGGGGGGGGGGGGGGGGGGGGGGFGGGGGGGGGGGGGGGGGFGGGGGGGGGGGGGGGGGGGGGGGGGGGGGGGEGGGGFGGFGGGGGGGGGGGGGGGGGGGGDGGGGGF>FGGGGGGGFF>DFGFFFFDFFFFDGFFFFAFFFFFFFFFFBFFFF?B1>B9BF??FFBF9B####
@M05025:18:000000000-B3NL5:1:1101:16806:15748 1:N:0:CACTCA
GTTGAAACTCCTACGGGAGGCAGCAGTAGGGAATCTTCCACAATGGACGAAAGTCTGATGGAGCAACGCCGCGTGAGTGAAGAAGGGTTTCGGCTCGTAAAGCTCTGTTGGTAGTGAAGAAAGATAGAGGTAGTAACTGGCCTTTATTTGACGGTAATTACTTAGAAAGTCACGGCTAACTACGTGCCAGCAGCCGCGGTAATACGTAGGTGGCAAGCGTTGTCCGGATTTATTGGGCGTAAAGCGAGTGCAGGCGGTTCAATAAGTCTGATGTGAAAGCCTTCGGCTCAACCGGAGTCAC
+
CEF9FFGGGGFGGGGGGGGGGGGGGGEFGGGGGGGGGGGGGGGGGGGGGGGDGGGGFGGEFGFGFGGEEFEGGEGGGGFGFEFFECGGGGGGDGGGGGGGDFDFFCE??EGGFGGGGFFAFGGFDFGGGGDGBFGGGG9BDFGFFGC?CFGGGCFFFGGFFGGCB,@FGGGF98CEGGGGGGGGFGGGGGGF7>FEECEGG=FGGGC9EEGFFFGDGGEEACCCFCEE:3*;7FCCDCCCGGFGF>BGDFFFF@BBBB35>:@B6<@24:@7=F4<)4)13?A?B?92<?7<B>(4,####
@M05025:18:000000000-B3NL5:1:1101:18190:15777 1:N:0:CACTCA
GTTGAAACTCCTACGGGAGGCAGCAGTAGGGAATCTTCCACAATGGACGAAAGTCTGATGGAGCAACGCCGCGTGAGTGAAGAAGGGTTTCGGCTCGTAAAGCTCTGTTGGTAGTGAAGAAAGATAGAGGTAGTAACTGGCCTTTATTTGACGGTAATTACTTAGAAAGTCACGGCTAACTACGTGCCAGCAGCCGCGGTAATACGTAGGTGGCAAGCGTTGTCCGGATTTATTGGGCGTAAAGCGAGTGCAGGCGGTTCAATAAGTCTGATGTGAAAGCCTTCGGCTCAACCGGAGCACG
+
CGGGGGGGGGGGGGGGGGGGGGGGGGGGGGGGGGGGGGGGGGGGGGGGGGGGGFGGGGGGGGGGGGGGGGGGGGGGGGGGGGGGGGGGGGGGGGGGGGGGGGGGGGGGGGGGGGGGGGGGGGGGGGGGGGGGGGGGGGGGGGGGGGGGGGGGGGGGGGGGGGGGGGGGGGGGGGGGGGGGGGGGGGGGGGGGGGGGGGGGGGGGGGGGGGGGGGGGGGGGGGGGGGGGGGGGGGGGGGGGGGGGFFFGFGFFFFFFF5<>FGFFFFFFFFFFFFF<>ADFF:AFFF>?FFFF<FFB9####
@M05025:18:000000000-B3NL5:1:1101:15899:15803 1:N:0:CACTCA
GTTGAAACTCCTACGGGAGGCAGCAGTGGGGAATATTGCACAATGGGCGCAAGCCTGATGCAGCGACGCCGCGTGCGGGATGGAGGCCTTCGGGTTGTAAACCGCTTTTGTTCAAGGGCAAGGCACGGCTTCGGGCCGTGTTGAGTGGATTGTTCGAATAAGCACCGGCTAACTACGTGCCAGCAGCCGCGGTAATACGTAGGGTGCGAGCGTTATCCGGATTTATTGGGCGTAAAGGGCTCGTAGGCGGTTCGTCGCGTCCGGTGTGAAAGTCCATCGCCTAACGGTGGATCTGCGGCCG
+
CGGGGGGGGGGGGGGGGGGGGGGGGGGGGGGGGGGGGGGGGGGGGGGGGGGGGGGGGGGGGGGGGGGGGGGGGGGGGGGGGGGGGGGGGGGGGGGGGGGGGGGGGGGGGGGGGGGGGGGGGGGGGGGGGGGGGGGGGGGGGGGCEGGGGCGGGGGEGGGGGFGGGGGGGGGGGGGGGGGGGGGGGGGGGGGGCGGGGGGGGGGGGGGGGGGGGGGGGGGGG5EEGGGGGGGGGGGGG*<DGGDDF>DGFG;DB>>2>5:DGD:>BB3,=<FFFFF24<BFFF:?FFFFFF:3:<AA(####
@M05025:18:000000000-B3NL5:1:1101:28152:15841 1:N:0:CACTCA
[truncated: 23,238,739 more chars]
