# Supplementary material for: The Effect of Qiweibaizhu Powder Crude Polysaccharide on Antibiotic-Associated Diarrhea Mice Is Associated With Restoring Intestinal Mucosal Bacteria
Source: Front Nutr. 2022 Jul 8;9:952647. doi: 10.3389/fnut.2022.952647 (PMC9305308; doi:10.3389/fnut.2022.952647)
Supplement: Supplementary file 4 [file Data_Sheet_4.zip › raw data-mm1/raw.split.mm1.2.fq]

@M05025:18:000000000-B3NL5:1:1101:21078:1375 2:N:0:CACTCA
CATCGTGGACTACCAGGGTTTCTAATCCTGTTCGCTCCCCATGCTTTCGCTCCTCAGCGTCAGTAAATGCCCAGAGACCTGCCTTCGCCATCGGTGTTCCTCCTGATATCTGCGCATTTCACCGCTACACCAGGAATTCCAGTCTCCCCTACATCACTCTAGTCTGCCCGTACCCACCGCAGATCCGAGGTTGAGCCTCGGACTTTCACGGCAGACGCGACAAACCGCCTACGAGCTCTTTACGCCCAATAAATCCGGATAACGCTTGCGCCCTACGTATTACCGCGGCTGCTGGCCCCAC
+
CGFGGGGGGGGGGGGGGGGGGGGGGGGGGGGGGGGGGGGGGGGGGGGGGGGGGGGGGGGGGGGGGGGGGGGGGGGGGGGGGGGGGGGGGGGGGGGGFFGGGGGGGFGGGFFGGGGGGGGGGGGGGGGGGGGGGGCDFFGFFGEEE=DFGGDGFGGGGGGGGGFGGGGGGDGGGGGFDDGGGGCFGGGGGGCFGGFDGFFG4@54A>F+8):@BFBBFE>@F;@(4?>BBFFFF?FF98<B4<B<?1((-1>A96:090<<?<??FFB??(42>2(.43.)45:-,(2((-412)(-(####
@M05025:18:000000000-B3NL5:1:1101:21667:1493 2:N:0:CACTCA
CATCGTGGACTACAGGGGTTTCTAATCCTGTTCGCTACCCATGCTTTCGAGCCTCAGCGTCAGTTGCAGACCAGAGAGCCGCCTTCGCCACTGGTGTTCTTCCATATATCTACGCATTCCACCGCTACACATGGAGTTCCACTCTCCTCTTCTGCACTCAAGTTCAACAGTTTCTGATGCAATTCTCCGGTTGAGCCGAAGGCTTTCACATCAGACTTATTGAACCGCCTGCACTCGCTTTACGCCCAATAAATCCGGACAACTCTTGCCACCTACGTATTACCGCGGCTCCTGGCCAAAG
+
CGGGGGGGGGGGGGGGGGGGGGGGGGGGGGGGGGGGGGGGGGGGGGGGGGGGGGGGGGGGGGGGGGGGGGGGGGGGGGGGGGGGGGGGGGGGGGGGGGGGGGGGGFGGGGGGGGGGGGGGGGGGGGGGGGGGGGGGGGGGGGGGGGGGGGGGGGGGCEGGGGGGGGGGGGGGGGGGGGGGGFGFGFGGGDGGGGFGGGFGFFFFFFFFCFFFFF@FFCFEFCF=B=>@@DFFDEF3(6/=DE<;?99D?1=E;)9;;B:;9?<)896-9><D?:040.4635A<((((3;02()((.####
@M05025:18:000000000-B3NL5:1:1101:10330:1511 2:N:0:CACTCA
CATCGTGGACTACTCGGGTATCTAATCCTGTTTGCTCCCCACGCTTTCGTGCCTCAGTGTCAGTGTTGGTCCAGGTAGCTGCCTTCGCCATGGATGTTCCTCCTGATCTCTACGCATTTCACTGCTACACCAGGAATTCCGCTACCCTCTACCACACTCTAGTCGCCCAGTATCCACTGCAGTTCCCAGGTTGAGCCCAGGGCTTTCACAACGGACTCAAACGACCACCTACGTACGCTCTACGCCCAGTAATTCCTAGTAACGCTTGCACCCTTCGTATCACCGCGCCTCATCGCCTCGG
+
<FD@FDCGGGFDGFFGGEC@F@ECEDFEF<;C6F,EFGGDGGGGEC<FEE,BC,C66CCC@FFFCFG8EF@AAFGGAE8FGGGFGFG>:FFG,A9?FBEFGGEB,EFGGGGGFGGGC:FGGFGGF;FGGGFGGGGGGGFFFGCEGGGGFGGFDGGG6EFDFCD,+8+336@D,@+CFFD62@F9EG?+AC9CCF5CG+*9**590@CFAF95)5):5*;56@=AB=(9@2;@((*-(,((/)9,0662?())9)1/)97.<<?;9B(,2)4:6(40-47?0):?:B0(48((.).:(####
@M05025:18:000000000-B3NL5:1:1101:14697:1580 2:N:0:CACTCA
CATCGTGGACTACTGGGGTTTCTAATCCTGTTTGCTCCCCACGCTTTCGCGCCTCAGCGTCAGTAATGGACCAGTAAGCCGCCTTCGCCACTGGTGTTCCTGCGAATATCTACGAATTTCACCTCTACACTCGCAATTCCACTTACCTCTTCCATACTCAAGACTTCCAGTATCAAAGGCAGTTCCGGGTTTGAGCCCCGGGATTTCACCCCTGACTTAAAAGTCCGCCTACGTGCGCTTTACCCCCAGTAAACCCGAACAACGCTAGCCCCCTTCGTCTTCCTCCGGCCTCTGTCCGGGG
+
CGCFGFGGGGGFGGGGGGGGGGGGGGGGGGGGGGGGGFGGGGGGGGGGGGGGGGGGGGGEGGGGGGGGGGGGGGGGGGGGGGGGGGGGCGGGGDGFFCEFGEFGGGGGGFGGFDFGGGGGGGFF8@EG<E,A878BEGFGGGGFGGG,9DDGGGGGG9EFG8F?DFGGGGGF7:<9CD=C7C;@FG+3<0@7DF5>FDFD49?BFFFFFFF>=:(3A8@>)34ACC718;(64=14(41;;<A).:>;<?>)-)4:9>F9B<1(((-(5:?B06:74,(,-)4)-,((,,(,(4<-)####
@M05025:18:000000000-B3NL5:1:1101:11875:1584 2:N:0:CACTCA
CATCGTGGACTACCAGGGTTTCTAATCCTGTTTGCTCCCCACGCTTTCGAGCCTCAGCGTCAGTTACAGACCAGAGAGCCGCCTTCGCCACTGGTGTTCCTCCATATATCTACGCATTTCACCGCTACACATGGAATTCCACTCTCCTCTTCTGCACTCAAGTTTCCCAGTTTCCAATGACCCTCCCCGGTTGAGCCGGGGGCTTTCACATCAGACTTAAGAAACCGCCTGCGCTCGCTTTACGCCCAATAAATCCGGACAACGCTTGCCACCTACGTATTACCCCGGCTGCTGGCCCGCC
+
CGGGGGGGGGGGGGGGGGGGGGGGGGGGGGGGGGGGGGGGGGGGGGGGGGGGGGGGGGGGGGGGGGGGGGGGGGGGGGGGGGGGGGGGGGGGGGGGGGGGFGGGGGGGGGGGGGGGGGGGGGGGGGGG@FAFGGEEGGGGGGFGGFGGGGFGGGGGFFGGGGFFGGGGGGGGGGGGGGFGGGGGGGGGGGGG>FFGGG5DDBFFFFF67AAE>AF@AFF49;CFFF(:;;DFFFBFFFFFFFF04>>F?FFFF9AFFFFF0?B>90::BFFF?::?<:25>2>-(-112((44)(34####
@M05025:18:000000000-B3NL5:1:1101:14018:1710 2:N:0:CACTCA
CATCGTGGACTACAAGGGTATCTAATCCTGTTTGCTCCCCACGCTTTCGTGCCTCAGTGTCAGTGTTGGTCCAGGTAGCTGCCTTCGCCATGGATGTTCCTCCTGATCTCTACGCATTTCACTGCTACACCAGGAATTCCGCTACCCTCTACCACACTCTAGTCGCCCAGTATCCACTGCAGTTCCCAGGTTGAGCCCAGGGCTTTCACAACGGACTTAAACGACCACCTACGCACGCTTTACGCCCAGTAATTCCGAGTACCCCTTGCACCCTTCCCATTACCGCCGCTTCTGGCCATCG
+
CEEGGGGGGGGGGGGGGGGGGGGGGGGGGGGGGGGGGGGGGGGGGGGGGGGGGGGGGGGGGGGGGGGGGGFGGGGGGGGGGGGGGGFGGGGGGGGGGGFGAFGGGGGGGGDAFGGGGGDGGGGFFGGGGGGGGGGGGGGGGGGCEGGGGGGGGGGGGDGGGGGFGGGD6=EGGF?9?F==DCFFFGGGGCGGGGFGGGFDA*0?CFF>FFFDBBFA5;F4C=A2=B>B2(5>992@99;@;C<;;(.(16.79<?6;(337))),,((:223<<:((()6).:<(((((((,.6).(####
@M05025:18:000000000-B3NL5:1:1101:14353:1726 2:N:0:CACTCA
CATCGTGGACTACTGGGGTTTCTAATCCTGTTCGCTACCCATGCTTTCGAGCCTCCGCGTCAGTTGCAGACCAGAGAGCCGCCTTCGCCACTGGTGTTCTTCCATATATCTACGCATTCCACCGCTACACATGGAGTTCCACTCTCCTCTTCTGCACTCAAGTTCAACAGTTTCTGATGCAATTCTCCGGTTGAGCCGAAGGCTTTCACATCAGACTTATTGAACCGCCTGCACTCGCTTTACGCCCAATAAATCCGGACAACGCTTGCCACTTACGTATTACCCCGGCTGCTGGCCACGG
+
CEGGGGGGGGGGGGGGGGGGGGGGGGGGGGGGGGGGGGGGGGGGGGGGGGGGGGGGGGGGGGGGGGGGGGGGGGGGGGGGGGGGGGGGGGGEDFFGGGGGGGGGGGGGGGGGGGGGGGGGGGGGGGGGGGGGGGGGGGGGGGGGGGGGGGGGFDGGGCFGGGGFGGGGGGGGGGGGGGDFGGGDGFGGGCGGGGFGGG*;BEFFFFFFFFFFEF@:FACEFFFFFF26>FF@FFFE06@FFEFFFFBFF:?A6<A:9((-4?B6>FB1??A?()).(,))5))-(,4(110:24(-.####
@M05025:18:000000000-B3NL5:1:1101:23229:1766 2:N:0:CACTCA
CATCGTGGACTACAGGGGTTTCTAATCCTGTTTGCTCCCCACGCTTTCGAGCCTCAACGTCAGTTACCGTCCAGTAAGCCGCCTTCGCCACTGGTGTTCCTCCTAATATCTACGCATTTCACCGCTACACTAGGAATTCCGCTTACCTCTCCGGCACTCTAGAAAAACAGTTTCCAATGCAGTCCTGGGGTTAAGCCCCAGCCTTTCACATCAGACTTGCTCTTCCGTCTACGCCCCCTTTACACCCAGTAAATCCGGATAATCCTTGCCCCCTACTTATTACCCCGGCTTCTGCCCGGAG
+
CGGGGGGGGGGGGGGGGGGGGGGGGGGGGGGGGGGGGGGGGGGGGGGGGGGGGGGGGGGGGGGGGGGGGGGGGGGGGGGGGGGGGGGGGGGGGGGGGGGGGGGGGFGFFGGGGGGGGGFGGGGCGG7FFGGGFFDDFGGGGGGGGGGGGGGGGEEG+,DDGCGFGGGGGGGGCCFGGF7:C7?DGGGGGGGGDGFGGD49>FFAFA8+4BFB4A=EFFFF4*0>ECD=,(,/27(.:(6@@CE3=86(4=2<<56:(41((-)).:4)4(5<>9(82)).6-).5(-(((((.5).2####
@M05025:18:000000000-B3NL5:1:1101:14239:1836 2:N:0:CACTCA
CATCGTGGACTACAGGGGTTTCTAATCCTGTTCGCTACCCATGCTTTCGAGCCTCAGCGTCAGTTGCAGACCAGAGAGCCGCCTTCGCCACTGGTGTTCTTCCATATATCTACGCATTCCACCGCTACACATGGAGTTCCACTCTCCTCTTCTGCACTCAAGTTCAACAGTTTCTGATGCAATTCTCCGGTTGAGCCGAAGGCTTTCACATCAGACTTATTGAACCGCCTGCACTCGCTTTACGCCCAATAAATCCGGACAACGCTTGCCACCTACGTATTACCGCGGCCGCTGGCCCAGT
+
CGFGGGGGGGGGGGGGGGFFGGGGGGGGGGGGGGGGGGGGGGGGGGGGGGGGGGGGGGGGGGGGGGGGGGGGGGFGGGGGGGGGGGGGGGGGGGEFGGGGGGGGGGGGFEAFGGGGGGGGFGGGGGGGFGFGFGFFGGGGGG@EFGGGGGGGGGGGGDGDF9EFGGGGGGGGGGGGGGGGGGGGGGGGGGGDGGAGGGDCBEFFFFFFFFFFFFFFFFFEEEEEEFBF=@>DFFE8,2;?<<E1(7:<78;39CFF@FF06??(2:?BB().81(4(4>F.).409((,(-((43:(####
@M05025:18:000000000-B3NL5:1:1101:11851:1897 2:N:0:CACTCA
CATCGTGGACTACTAGGGTATATAATCCTGTTCGCTACCCATGCTTTCTAGCCTCAGCGTCAGTTGCAGACCAGAGAGCCTCCTTCGCCACTGGAGTTCTTCCATATAACTACGCATTCCACTGCTACACATGGAGTTCCACTCTCCTCTTCTGCACTCAAGTTCAACAGTTTCTGATGCAATTCTCCGGTTAAGCCGAAGGACTTCACATCCGACTTATTGAACCGCCTGCACTCGCTTTACGCACAATAAATACGGACAACGCTGACAACCTACGCATTACCCGGCATGCATGCAAAAC
+
-6C-B6-B6,;,C@,CF@,CE,;,<,,<CF,C,,8,6@,C<,666C6C,C,C@@8,C<@668F<CCFA@FG66B,BB,C@,6,9CF<C@@:FG,,,49CADFEF,?AF,E<,9?+=:=,AA5,9@=F<FG@:EFE,9@E;9=EEFG,4,,@=DE8E8AFFG@,@E,==F=DDDA?9+?DD?A+D83+++==0+61A=CA9@D***;BCAFF<)98=55+*3*;A=>245>4)56.(/56B2/*(/(.(3;3)/.))(6019<;;BF((6)),(,((-((-().)((-(,,())))))####
@M05025:18:000000000-B3NL5:1:1101:22646:1947 2:N:0:CACTCA
CATCGTGGACTACCCGGGTATCTAATCCTGTTTGCTCCCCACGCTTTCGAGCCTCAACGTCAGTTACAGTCCAGTAAGTCGCCTTCGCCACTGGTGTTCCTCCTAATATCTACGCATTTCACCGCTACACTAGGAATTCCACTTCCCTCTCCTGCACTCCAGCCTGACAGTTTCCAATGCAGTCCAGGGGTTGAGCCCCTGCCTTTCACACCAGACTTGCCATGCCGTCTACGCCCCCTTTACCCCCAGTAACTCCGGATAACGCTTGCCCCCCACGTATTACCGCCGCTGCTGGCCGGGG
+
CGGGGGGGGGGGGDFGGGEGGGGGGGAGGGGGGGGGGGGGGGGDGGGGGGGGGGGGCFGGGGGGGGFGGGG?EGGGGFGGGGGEGGGGGGGFGGGFGGFFGGGGGGGGGGFGGGGGGGGGGGGGGG:FF8AFGGGGGGGFGGGG99D=D?DFFFGDGCFG8DGCECGGDEFGFFFGGGGFG8DG6CDDGCDDGDFGGFFG>5@F6AF>A+94-?9BAFFFF5=>EE>@BDDF95((669@F3))(/667;CE).7=21::(9>0;6<??B2:(,,4;:0:82)9,((-30(4:??<,####
@M05025:18:000000000-B3NL5:1:1101:14438:1980 2:N:0:CACTCA
CATCGTGGACTACTAGGGTTTCTAATCCTGTTCGCTACCCATGCTTTCGAGCCTCAGCGTCAGTTGCAGACCAGAGAGCCGCCTTCGCCACTGGTGTTCTTCCATATATCTACGCATTCCACCGCTACACATGGAGTTCCACTCTCCTCTTCTGCACTCAAGTTCAACAGTTTCTGATGCAATTCTCCGGTTGAGCCGAAAGCTTTCACATCAGACTTATTGAACCGCCTGCACTCGCTTTACGCCCAATAAATCCGGACAACGCTTGCCACCTACGTCTTACCGCGGCTGCTGGCAGTCC
+
CGGGGGGGGGGGGGGGGGGGGGGGGGGGGGGGGGGGGGGGGGGGGGGGGGGGGGGGGGGGGGGGGGGGGGGGGGGGGGGGGGGGGGGGGGGGGGFGGGGGGGGGGGGGGGGGGGGGGGGGGGGEEGGGGGGGGGGFGGGGGGFGGGGFGGGEFGGCFGGGGGGGGGGGGGFECGGGGFDG7DFCFCGGGCDGDGFGGGEG*:AA+1<+1=FEBAB@FFFFEEE=B>=@F=2BFFFFDBFFFFF079@FF;34<<E12;@(4:<7>:2113).:??732,,2)).(-4(,(-(,5(((####
@M05025:18:000000000-B3NL5:1:1101:17678:1998 2:N:0:CACTCA
CATCGTGGACTACCGGGGTTTCTAATCCTGTTTGCTCCCCACGCTTTCGCACCTGAGCGTCAGTCTTTGTCCAGGGGGCCGCCTTCGCCACCGGTATTCCTCCAGATCTCTACGCATTTCACCGCTACACCTGGAATTCTACCCCCCTCTACAAGACTCTAGCCTGCCAGTTTCGGATGCAGTTCCCAGGTTGAGCCCGGGGATTTCACATCCGACTTGACAGACCGCCTGCGTGCGCTTTACGCCCACTAATTCCGATTAACGCTTGCACCCCCCGTTTTATCCCGGCTGCTGGCCGGCA
+
CGGGGGGGGFGGFGGGGGGGGGGGGGGGGGGGGFGGGGGGGGGGGGGGGGGGGGGGGGGGGGGGGGGGGGGGFGGGGGGGGGGGGGGGGGGGGGGGGGGGGGGGGGGGGGGGGGGGGGGGGGGDGGCFGGGGGGFGGGGGGGGGGGGGGGFGGGGFGGGGGFGGGGGGGGGFGGGGGG:CCGGGGGG7DGGGGGFFC553=B:BA=C7CF=;@30;DD=)).<0(4990:?BF?(8>>BB:><1<1,,((.4-<>4:0,46<A(2:6:143:3(-(34(,,6)6))-((,((.)31(####
@M05025:18:000000000-B3NL5:1:1101:9750:2002 2:N:0:CACTCA
CATCGTGGACTACTCGGGTATCTAATCCTGTTTGCTCCCCACGCTTTCGTGCCTCAGTGTCAGTGTTGGTCCAGGTAGCTGCCTTCGCCATGGATGTTCCTCCTGATCTCTACGCATTTCACTGCTACACCAGGAATTCCGCTACCCTCTACCACACTCTAGTCATCCAGTATCCACTCCAGTTCCCATGTTGCGCCCAGGGCTTTCAAAACGGACTTAAATAACCCCCTACGCACGCTTTACGCCCAGTAATTCCGACTAACGATTGCACCCTTCGTATTACCTCGGCTGCCGGCCCCAT
+
CFGCGFG7;CFGFGGGGEC@FGEEDGGGGFGGFEFGGF8BEFFGECDFDGF@CFGGGCGAFCCCFEF@,C<CEGFGFFGEC,:@EE@FE:F,?EA<:9E,5CECEAFG<FFD,FE@BFCFFFFGDFCBF4A:>C7FCGG9@CC4CB8DFDFGE??8EGGG9=47;DDGG,E,@=9FGC+6=EGDEF+2+=222+*=9+<D0@5*@6?<+<9)0*)10;@68*>AE4)-:->=((26=9((64>1;1,,14)?)97?;1(.6<33,11(-).231(((.8(()6.))(-(((4,0(4-####
@M05025:18:000000000-B3NL5:1:1101:16651:2060 2:N:0:CACTCA
CATCGTGGACTACTCGGGTTTCTAATCCTGTTTGCTCCCCACGCTTTCGAGCCTCAGCGTCAGTTACAGACCAGAGAGCCGCCTTCGCCACTGGTGTTCCTCCATATATCTACGCATTTCACCGCTACACATGGAATTCCACTCTCCTCTTCTGCACTCAAGTCTCCCAGTTTCCAATGACCCTCCCCGGTTGAGCCGGGGGCTTTCACATCAGACTTAAGAAACCGCCTGCCCTCGCTTTACGCCCAATCAATCCGGACAACGCTTGCCACCTACGTATTACCGCGGCTCCTCGCCACGG
+
CGGGGGGGGGGGGGGGGGGGGGGGGGGGGGGGGGGGGGGGGGGGGGGGGGGGGGGGFG@FGGGGGGGGGGGGGGGGGGGGGGGGGGGGDEGGGGGGGGGGGGGGGGGGFGGGGGGGGGGGGGGGGGGGGG@FFFE=EFFFGGFFCGGGGGGGGGGF?9DFFGGGGGGF8FFGEADGGGGGGGGGFGGGGGCGDFFCGGAG*8?35AFFFFF;EF3@AFFE9<6(6@F6>D?B00(81248:AB(:>B?0((53:2<B0<>F:<162(427<?BB2267?A0)4<,(,(03(-,(46,####
@M05025:18:000000000-B3NL5:1:1101:11901:2085 2:N:0:CACTCA
CATCGTGGACTACTCGGGTATCTAATCCTATTTGCTCCCCACGCTTTCGTGCCTCAGTGTCAGTTACAGACCAGGCGACCGCCTTCGCCACTGGTGTTCCTCCATATATCTACGCATTTTACCGCTACACATGGAATTCCATCGCCCTCTTCTGCACTCCAGCATACCAGTTTCCATAGCTTACAATGGTTGAGCCATTGCCTTTTACTACGGACTTAGTACTCCACCTACGCACCCTTTCCGCCCATGCATTCCGGATAACGCTTGCCACCTACGTCTTACCGCGGCTGCTGGCCCGGTG
+
CFGDFDFGGGGFGGGGGCCF8EEGGGGGFGEFFEFFCGCFFGDGFGGFFEF7F@EFGGAEFGGFFGGC6F<DEGGGGFCFGGCEGGGDFCGGGFE8FGGGFGGGGGFEFGGGFGGDGGGGGEGGGGGD,A=F9EE,@DDDFGD+BED6DFEGDECD3,@DD?GGGFFGFGGC==C9CD7CGG8F7?8?+BD7F*909<+=@F61453;=>F))/>4A68>*>*9(855@2;(0(527?F3).(6<9?((()).16(./33),(,40((,4).(47(((,-).,(((-(,33),,414####
@M05025:18:000000000-B3NL5:1:1101:14218:2091 2:N:0:CACTCA
CATCGTGGACTACAAGGGTTTCTAATCCTGTTTGCTCCCCACGCTTTCGCACCTCAGCGTCAGTAATGGACCAGTAAGCCGCCTTCGCCACTGGTGTTCCTGCGAATATCTACGAATTTCACCTCTACACTCGCAATTCCACTTACCTCTTCCATACTCAAGACTTCCAGTATCAAAGGCAGTTCAGGGGTTGAGCCCCGGGATTTCACCCCTGACTTAAAAGTCCGCCTACGTGCGCTTTACGCCCAGTCAATCCGAACAACGCTAGCCCCCTTCGTATTCCCGCGGCTGCCTGCATAGC
+
B<FEBCFFGDGFC@CFF7CEFEDDF<FFDGFFGGGFAF@FCFFG,,6C@@CEF866EFG@@6CEEGGGEG@D@FFGFCDFGGGG7FC7:6?=BFEGGGFFAEFGG7FFFFCEFGGC84E<FBC,,C,9FGCFGGC+8E,=DEFFFCGDFGEFFFGGGDFGF,3@=CFGGGGGFFGG7@FFDC05E;<=97CCC7@CFFBD4*:***==+@9@B;56+1:>:=45C*(912;=;5,(3>((/7>DF@:?F().44)(43((4(3,(3((537(-9:((.(32)42(((,-,2,())((####
@M05025:18:000000000-B3NL5:1:1101:13358:2106 2:N:0:CACTCA
CATCGTGGACTACCGGGGTATCTAATCCTGTTTGCTCCCCACGCTTTCGTGCCTCAGTGTCAGTGTTGGTCCAGGTAGCTGCCTTCGCCATGGATGTTCCTCCTGATCTCTACGCATTTCACTGCTACACCAGGAATTCCGCTACCCTCTACCACACTCTAGTCGCCCAGTATCCACTGCAGTTCCCAGGTTGAGCCCAGGGCTTTCACAACGGACTTAAACGACCACCTACGCACGCTTTACGCCCAGTAATTCCAAGTAACCCTTGCACCCTTCGTATTACGCCGGCTGCTGGCCAAAT
+
CGGGGGGGGGGGGGGGGGGGGGGGGGGGGGGGGGGGGGGGGGGGGGGGGGGGGGFGGGGGGGDGGGGFGGGGGGGGGGGGGGGGGGGGGGGGGGGGGGGGGGGGGGGGGGGGGGGGGGGGGGGGGGGGGGGGGGFGGGGGDGGGGGGGGGGGGGGGGGGGGGGGGGCEGGGGGGGGGGGGGGGGGGGGGGGGGGFGC6?7FDFFFFFFFFFFFFD24@B69BDBFFBF>:BB27792;;?<EF?FF9(8ECECC)5)-5<AF>)4:7(,34?B?8??F?F:44(((,-(((44).34####
@M05025:18:000000000-B3NL5:1:1101:14897:2190 2:N:0:CACTCA
CATCGTGGACTACTCGGGTTTCTAATCCTGTTTGCTCCCCACGCTTTCGTGCCTCAGTGTCAATGTTGGTCCAGGTAGCTGCCTTCGCCATGGATGTTCCTCCTGATCTCTACGCATTTCACTGCTACACCAGGAATTCCGCTACCCTCTACCACATTCTAGTCATCCAGTATCCACTGCAGTTCCCAGGTTGAGCCCAGGGCTTTCACAACGGACTTAAATAACCACCTACGCACGCTTTACGCCCAGTAATTCCGAGTAACGCTTGCGCACTTCGTATTACCTGCGCTGCTGGCCGAGG
+
CDGGGGGGGGGGGGGGGGFGGGGGFGGCFFGGGGGGGGGGGGGGEEGFGGGGGGG?FGGGDFGGGGGGGGGGGGGGFGGGGGFFGGGGGGDGFGCFGGGGGGGGGDFGGGGGGCFEGEG9<FGFFFEGGGGGFGGGGGDGGGGGGGGGGGGGGGGGGGGGGFGGGGGGGFG8@D9FGGGGGGGGGGGGGCGGCFFGFGFGF>BFFAF@C9ADAD9ADFF5=E=AE=>B=<=2>AAB=@DFDEE@@@>;(/>5<?<4171=;9)((/22061(,45)(,(40::<2)(-((((),(((####
@M05025:18:000000000-B3NL5:1:1101:9471:2203 2:N:0:CACTCA
CATCGTGGACTACCCGGGTATCTAATCCTGTTTGCTCCCCACGTTTTCGAGCCTCAGCGTCAGTTACGGACCAGAGAGCCGCCTTCGCCACTGGTGTTCCTCCATATATCTACGCATTTCACCGCTACACATGGAATTCCACTCTCCTCTTCTGCACTCAAGTTTCCCAGTTTCCAATGACCCTCCCCGGTTGAGCCGGGGGCTTTCACATCAGACTTAAGAAACCGCCTGCGCTCGCTTTACGCCCAATAAATCCGGACAACGCTTGCCACCTACGTATTACCCCGGCTGCTGGCCGGTT
+
CGGGGGGGGGGGGGGGGGGGGGGGGGGGGGGGGGGGGGGGGGGGGGGGDFGGGGGCGGGGGGGGGGGGGGEGGGFGGGGGGGGGGGGGGGGGGGGGGGFFGGGGGGGGGGGGGGGGGEFGGGGGGGGGGGGGGGGGGGGGGGDG9DFGFGCEFGGFGGGGG9EFGGGGGGGGGGGFFFCFDGGCCDGGGCGG5CFDFG>C9?D>FFFFF68@);<46@649>7=;319>?8:;B0:69(34))(-736:(42)--((2(,,3122((,3><<((.2::)).-:A((--4>6?0)(4.####
@M05025:18:000000000-B3NL5:1:1101:15158:2348 2:N:0:CACTCA
CATCGTGGACTACTAGGGTTTCTAATCCTGTTTGCTCCCCACGCTTTCGAGCCTCAACGTCAGTTACCGTCCAGTAAGCCGCCTTCGCCACTGGTGTTCCTCCTAATATCTACGCATTTCACCGCTACACTAGGAATTCCGCTTACCTCTCCGGCGCTCTAGAAAAACAGTTTCCAATGCAGTCCTGGGGTTAAGCCCCAGCCTTTCACATCAGACTTGCTCTTCCGTCTACGCTCCCTTTACACCCAGTACATCCGGATAACTCTTGCCCCCTACGTATTACCGCGGCTGCTGCCCTGGG
+
CGGGGGGGGGGGGGGGGGGGGGGGGGGGGGGGGGGGGGGGGGGGGGGGGGGGGGGGGGGGGGGGGGGGGGGGGGGGGGGGGGGGGGGGGGGGGGGGGGGGGGGGGFGFGGGGGGGGGGGGGGGGGGGGGGGGGGGGGGGGGGGGGGGGGGGGGGCCGEGGGGGGGGGGGGGGGGGGGGGGGFGGGGGFG5CDGFCG>CEGFFFFFFFACFFFFF53AFFE:8CEFF(/2;?C(3;@;2@EFEF6AF61(64)69AB:>??B9>-9B<24?033((838)-8)4-(--6;97(28),.####
@M05025:18:000000000-B3NL5:1:1101:11312:2356 2:N:0:CACTCA
CATCGTGGACTACTGGGGTATCTAATCCTGTTTGCTCCCCACGCTTTCGAGCCTCAGCGTCAGTTACAGACCAGAGAGCCGCCTTCGCCACTGGTGTTCCTCCATATATCTACGCATTTCACCGCTACACATGGAATTCCACTCTCCTCTTCTGCACTCAAGTTTCCCAGTTTCCAATGACCCTCCCCGGTTGAGCCGGGGGCTTTCACATCAGACTTAAGAAACCGCCTGCGCCCGCTTTACGCCCAATAAATCCGGACAACGCTTGCCACCTACGTCTTACCCCGGCTGCTTGCCGCGG
+
CGGGGGGGGGGGGGGGGGGGGGGGGGGGGGGGGGGGGGGGGGGGGGGGGGFGGGGGGGGGGDGGGGGGGGGGGGGGGGGGGGGGGGGGGGGGGFGGGGGGGGFGGGGGGGGGFFGGFGGGGGGGGGGGGGGGGGEDGGGGGGGGGFGGGGGGGGGGGGGGGCFFFGGGGFEGDFGGGGGGCCCFGGG66CGGGFFGGGFGFABBFFFFFFFFFFFEFFFE3;9:@@99961:40,36>>BFF<0<;FF(70<4<BFFFBB>:?>B:<6?(43310(21(::>F,(2119>FF2),,,####
@M05025:18:000000000-B3NL5:1:1101:12076:2387 2:N:0:CACTCA
CATCGTGGACTACTGGGGTTTCTAATCCTGTTCGCTACCCATGCTTTCGAGCCTCAGCGTCAGTTGCAGACCAGAGAGCCGCCTTCGCCACTGGTGTTCTTCCATATATCTACGCATTCCACCGCTACACATGGAGTTCCACTCTCCTCTTCTGCACTCAAGTTCAACAGTTTCTGATGCAATTCTCCGGTTGAGCCGAAGGCTTTCACATCAGACTTATTGAACCGCCTGCACTCGCTTTACGCCCAATAAATCCGGACAACGCTTGCCACCTACGTATTACCGCGGCTGCTGGCCGTGT
+
CGGGGGGGGGGGGGGGGGGGGGGGGGGGGGGGGGGGGGGGGGGGGGGGGGGGGGGGGGGGGGGGGGGGGGGGGGGGGGGGGGGGGGGGGDGGGGGGGGGGGGFGGGGGGGGGGGGGGGGGGGGGGGGGGGGGGGGGGGGGGGGGGGGGGGGGGGGGFAFFGDDDDGGGFFFGAFGGGFGGGFGGGFDGG+?DDGFGGGEG>EFFFFFFFFFFFF9EFFFEEC?==(6=@FFB:BEEDB@D0>EFFBF;<D@3C<?@99@FFFFFB?BBB797??B::?<2:)).3;417(2?2428,####
@M05025:18:000000000-B3NL5:1:1101:10209:2393 2:N:0:CACTCA
CATCGTGGACTACCAGGGTTTCTAATCCTGTTCGCTACCCATGCTTTCGAGCCTCAGCGTCAGTTGCAGACCAGAGAGCCGCCTTCGCCACTGGTGTTCTTCCATATATCTACGCATTCCACCGCTACACATGGAGTTCCGCTCTCCTCTTCTGCACTCAAGTTCAACAGTTTCTGATGCAATTCTCCGGTTGAGCCGAAGGCTTTCACATCAGACTTATTGTACCGCCTGCACTCGCTTTACGCCCAATAAATCCGGACAACGCTTGCCACCTACGTATTACCGCGGCTGCTGGCCGGAG
+
CGGGGGGGGGGGGGGGGGGGGGGGGGGGGGGGGGGGGGGGGGGGGGGGGGGGGGGGGGGGGGGGGGGGGGGGGGGGGGGGGGGGGGGGGGGGGGGGGGGGGGGGGGGGGGGGGGGGGGGGGGGGGGGGGGGGGGGGGGGGGGGGGGGGGGGGGGGGGEGGGGGFFFGGGGFGGGGGCFCGCFGGD<FGGGDGDC5DDGF>5>FFFFFFFFFFFFEEFFFFFFCEFFFBF>=BDFFF=>27?9E?D96?<@E8C<6=9>B04?B;B6((8(4<?12?BF))3-<4(4(-((3(447?1####
@M05025:18:000000000-B3NL5:1:1101:21779:2457 2:N:0:CACTCA
CATCGTGGACTACCGGGGTATCTAATCCTGTTCGCTACCCATGCTTTCGAGCCTCAGCGTCAGTTGCAGACCAGAGAGCCGCCTTCGCCACTGGTGTTCTTCCATATATCTACGCATTCCACCGCTACACATGGAGTTCCACTCTCCTCTTCTGCACTCAAGTTCAACAGTTTCTGATGCAATTCTCCGGTTGAGCCGAAGGCTTTCACATCAGCCTTATTGAACCGCCTGCACTCGCTTTACGCCCAATAAATCCGGAAAACGCTTGCCACCTACGTATTACCGCGGCTGCTGTCCGCTG
+
CGGFGGGGGFFGGGGGGGFGGGGGGGGGGGGGAFCDGGGGGGFGGGGGDGFGGGGGGGGGDGGGFGGGGGFGGEFCGGGGGGGGGGFGGGCFGFGGGGGGGGGDFGGGE9FAFGGGGGGGGGGGDEGGGG9FEFEGGGG;EF;D>EGFCGGGGFFDDGFGFFGFEGFFGDGGGFDGGG7FFFFC9CGFG>GG>DFFFGF>*543?AFFFFFE@F):;FF:?C54)//2,67<D@)5;B171;E;?F(:<@FEA<A?>01(40036::<0:),380:?7?BBAAB:>0499>004),)####
@M05025:18:000000000-B3NL5:1:1101:10694:2497 2:N:0:CACTCA
CATCGTGGACTACAAGGGTTTCTAATCCTGTTCGCTACCCATGCTTTCGAGCCTCAGCGTCAGTTGCAGACCAGAGAGCCGCCTTCGCCACTGGTGTTCTTCCATATATCTACGCATTCCACCGCTACACATGGAGTTCCACTCTCCTCTTCTGCACTCAAGTTCAACAGTTTCTGATGCAATACTCCGGTTGAGCCGAAGGCTTTCACATCAGACTTATTGAACCGCCTGCACTCGCTTTACGCCCAATAAATCCGGACAACGCTTGCCACCTACGTCTTACCGCGGCTGCTGGCCTGCG
+
CGGGGGGGGGGGGGFGGGFGGGGGGGGGGGGGGGGGGGGGGGGGGGGGGGGGGGGGGGGGGGGGGGGGGGGGGGGGGGGGGGGGGGGGGGGFGGGGGGGGGGGGFGGGGGGGGGGGGGGGGGGGGGCGFGGGGGGGGGGGGGGGGGGGGGGGGGGGGGGGGGFGGGGGGGGGGGGGGGFGGFFC?EFGGGGGGGFGGGFDBAFFFFFFFFFFEF=EFF>CCECEFF@B99BBDEFE@>FF;CEDF@F;<D8A<FFFB019BFFF063:?32>2.(437((-6:>B>949>B?B)(4(####
@M05025:18:000000000-B3NL5:1:1101:23725:2499 2:N:0:CACTCA
CATCGTGGACTACAAGGGTATCTAATCCTGTTTGCTCCCCACGCTTTCGCACCTGAGCGTCAGTCTTTGTCCAGGGGGCCGCCTTCGCCACCGGTATTCCTCCAGATCTCTACGCATTTCACCGCTACACCTGGAACTCTACCCCCCTCTACAAGACTCTAGCCTGCCAGTTTCGGATGCAGTTCCCAGGTTGAGCCCGGGGATTTCACATCCGACTTGACAGACCGCCTGCGTGCGCTTTACGCCCAGTAATTCCGATATACGCTTGCACCGTCCGTATTACCTCGCCTGCTGGCCGGAG
+
CF9EEGGGGGGGGGGGGGFDEGGGGGGGGGGGGGGGGGC:FGGGGGGFGGGCEFFFFGGGGGCEGFFFDFGGGDFEGDFGGGGGCFGGGGEGGGGEGGGCDFGEGFGGFG9FFGGEGDFGFGGE8=FEDGFGFD8DFGGFGGGCDGGGEFGGF:<CEFD9E=C8F9F6<@@FGG57>CDFGDFC::DGG4098C;CFFFGFFFEF4F=CFF@(=<9>AFFFFE<0<20(422>BFF0,((-6>6096(4:>):9AD?(,((-.3(-1128?B(446>10:B4-))),((3-424(((####
@M05025:18:000000000-B3NL5:1:1101:7535:2518 2:N:0:CACTCA
CATCGTGGACTACTCGGGTTTCTAATCCTGTTTGCTCCCCACGCTTTCGAGCCTCAGCGTCAGTTACAGACCAGAGAGCCGCCTTCGCCACTGGTGTTCCTCCATATATCTACGCATTTCACCGCTACACATGGAATTCCACTCTCCTCTTCTGCACTCAAGTTTCCCAGTTTCCAATGACCCTCCCCGGTTGAGCCGGGGGCTTTCACATCAGACTTAAGAAACCGCCTGCGCTCGCTTTACCCCCAATAAATCCGGACAACGCCTGCCACCGACGTCTTACCGCGGCTGATGGCCGGGG
+
CGFFGGGGGGGGGGGGGGFGGGCFCFGGGGGGFFFC@FGDGECGGGGGGGGGGGGGGGGFGGGGGGGGGFGGGGFFEEG,@FFEGGGGGGGGFG?FGGGCFGGGGGGF9FGEEFFGEGGGGGGGGEGGGGGGFGCFGFGGGGGGGGGGGGGFDFG:DDFGDGGDGGGDFF@EEEFGFGFGF??:?C>DCDGDCF5C7D@D4;BFAFFCF6A)7FEEFFFE9))6=@9:BDFFF6((,7:B?<2)(,-713:AD)<>7>:(4::76((-(,4<((4912(.2)),(24(3((().)(.####
@M05025:18:000000000-B3NL5:1:1101:22964:2569 2:N:0:CACTCA
CATCGTGGACTACTAGGGTATCTAATCCTGTTCGCTACCCATGCTTCCGAGCCTCAGCGTCAGTTGCAGACCAGAGAGCCGCCTTCGCCACTGGTGTTCTTCCATATATCTACGCATTCCACCGCTACACATGGAGTTCCACTCTCCTCTTCTGCACTCAAGTTCAACAGTTTCTGATGCAATTCTCCGGTTGAGCCGAAGGCTTTCACATCAGACTTATTGAACCGCCTGCACTCGCTTTACGCCCAATAAATCCGGACAAAGCCGTCCACCTACCGATTACCCGGCCCTCATGCCGAGG
+
CG@FDGGGGGFGDGGGGGEFFGGGGGFGGGGGACFGGGGFGFFFGGGGGGGGGFGCGGGF7FGGGGGGGGGGGCECGCDGGG:FEF=7FGGGGGGGGGFDFEFFFEGGFGAFGGGGGEGGFGGGGGEGFGGGGG8=EFFFGGFG9DGGFDDFGFGGGGGCFC=FGFFGGFFFCADFFGGGDFDDFGGGCCC@>::CFC5C?>FFFFFA6BAE4A:@FF869;4>=B(65:220353((((6>C;((31?;E)11)43((23:((.1(,((-,470>(((--()).((((--8())).####
@M05025:18:000000000-B3NL5:1:1101:8439:2588 2:N:0:CACTCA
CATCGTGGACTACTGGGGTATCTAATCCTGTTTGCTCCCCACGCTTTCGCACCTCAGTGTCAGTATCAGTCCAGGTGGTCGCCTTCGCCACTGGTGTTCCTTCCTATATCTACGCATTTCACCGCTACACAGGAAATTCCACCACCCTCTACCGTACTCTAGCTCGCCAGTTTTGGATGCAGTTCCCAGGTTGAGCCCGGGGCTTTCACATCCAACTTAACGAACCACCTACGCGCGCTTTACGCCCAGTAATTCCGATTAATGCTTGCCCCCTCCGCATTACCCCGGCTCCCGGCCGCTA
+
CGAGGGGGGFGGGGGGGGGGGGGGGGGGGGGGGGGGGGGGGGGGGGFGGGGGGGGGGGGGGGGGGFGFGGGGGGGGGGGGGGGGGF@FGGGFCFFFGGGGGGGGGGGGGGGGGGGGGGGGGGG@EEGFFG@EFGFFGGAFGGGGGGGGGFGFGGFCEGGCGFFCEEGGCEFGGD6DFF?FCFCFGCFGGGGC7>FFFG>GE9A>A6FFFFFEBABB)A=6>252>B@;0(530(67(4>?0AB0<F>0424)):)65:?<B))-:A23(.)41901(,(--:<).(,((((-(-((,####
@M05025:18:000000000-B3NL5:1:1101:14526:2592 2:N:0:CACTCA
CATCGTGGACTACTAGGGTATCTAATCCTGTTCGCTACCCATGCTTTCGAGCCTCAGCGTCAGTTGCAGACCAGAGAGCCGCCTTCGCCACTGGTGTTCTTCCATATATCTACGCATTCCACCGCTACACATGGAGTTCCACTCTCCTCTTCTGCACTCAAGTTCAACAGTTTCTGATGCAATTCTCCGGTTGAGCCGAAGGCTTTCACATCAGACTTATTGAACCGCCTGCACTCGCTTTACGCCCAATAAATCCGGACAACGCTTGCCACCTACGTATTACCCAGGCTGCTGGCCCTCG
+
CGGGGGGGGGGGGGGGGGGGGGGGGGGGGGGGGGGGGGGGGGGGGGGGGGGGGGGGGGGGGGGGGFGGGGGGGGGGGGGGGGGGGGGGGGGGGGGGGGGGGGGGGGGGGGGGGGGGGGGGGGGGGGGGGGGGGGGGGGGGGGGGGGGGGGGGGGGEGFGCGFGGGFGGGGGGGGGGGGGGG8FFGGGGGGGGGGFFGDEDEBFFFAFFFFFEEFBFFFFFF4AC>=@FF>9BB3=@;><@F3>?F>0878EEEEF@99@>>?:7>:BBB>AB???71??).46.()(,,4(())4:4####
@M05025:18:000000000-B3NL5:1:1101:8917:2633 2:N:0:CACTCA
CATCGTGGACTACACGGGTATCTAATCCTGTTTGCTCCCCACGCTTTCGTGCCTCAGTGTCAGTGTTGGTCCAGGTAGCTGCCTTCGCCATGGATGTACCTCCTGATCTCTACGCATTTCACTGCTACACCAGGAATTCCGCTACCCTCTACCACACTCTAGTCGCCCAGTATCCACTGCAGTTCCCAGGTTGAGCCCAGGGCTTTCACAACGGACTTAAACGACCACCTACGCACGCTTTACGCCCAGTAATTCCGAGTAACGCTTGCACCCTTCGGATTACCGCGGCTGATGGCCGCAC
+
CGFGGGGGGGGGGGGGGGGGGGGGGGGGGGGGGGGGGGGGGGGGFGGGEGFGGGGGGGGGGGGGGGGGGGGGGGGGGFGGGGGGGGGGGGGGGGGGGGGFGGGGGGGGGGGGGGGGGGGGGGGGGGGGGGFGGGGGGGGGGGGGGFEFGGDFGGGGGGGGGGGGGGGGC?FGGGGGGGGGGGGFGGDFF6=DFG*C+;;+:@BFFFFFFFFFBA9A>FCEEF=BB@6@=:>=?@F01>;;=<E;;901(.)97CEE@86<:DA06BF:6>FF<8BF((,,,42619(,,4(()))2:####
@M05025:18:000000000-B3NL5:1:1101:24853:2668 2:N:0:CACTCA
CATCGTGGACTACTGGGGTTTCTAATCCTGTTCGCTACCCATGCTTTCGAGCCTCAGCGTCAGTTGCAGACCAGAGAGCCGCCTTCGCCACTGGTGTTCTTCCATATATCTACGCATTCCACCGCTACACATGGAGTTCCACTCTCCTCTTCTGCACTCAAGTTCAACAGTTTCTGATGCAATTCTCCGGTTGAGCCGAAGGCTTTCACATCAGACTTATTGAACCGCCTGCACTCGCTTTACGCCCAATAAATCCGTACAACGCTTTCCACCTACGTATTACCGCTGCGGCTTGCCGGTG
+
CGGGGGGGGGGGGGGGGGFGGGGGGGGGGGGDFEGGGGGGGGGGGGGGGGGEGGGGGGGGGGGGGGGGGGGGGGGGGGGGGGGGGGFEGGGGGGFGFGGGGGGGGGGGFGGGFGGGGGGGCFE@EGGGGGGGGGFFGF=FFGGGGGGGGFGGGGGGGGGGGECAFFGGFDD@CFFGFC9DFAFGGGFGDGDDDF>DF59D5?FFA6@AFFFEFFFFFFFF?;CE=(6@@@(7=E<@FFFFFFEDF9(6;;376C)69(6?:<212:01444<B1(,44))44A2(3((4((4((((.####
@M05025:18:000000000-B3NL5:1:1101:19173:2689 2:N:0:CACTCA
CATCGTGGACTACTAGGGTATCTAATCCTGTCCGCTACCCATGCTTTCGAGCCTCAGCGTCAGTTGCAGACCAGACAGCCGCCTTCGCCACTGGTGTTCTTCCATATATCTACGCATTCCACCGCTACACATGGAGTTCCACTGTCCTCTTCTGCACTCAAGTCGCCCGGTTTCCGATGCACTTCTTCGGTTAAGCCGAAGGCTTTCACATCAGACCTAAGCAACCGCCTGCGCTCGCTTTACGCCCAATAAATCCGGAGAACGCTTGCCACCTCCTTATTACACCGGCTGGTGCCCGTGG
+
CDECFFGGGGGGGGGGGGGGGGGGGGGGGGGE<FEGGGGGGGGGGGGGGFFEGGFFEFGGGGGGGGDEGFGFGGGFGGGGGGGGGGFGGGGFGGGGGCGDCFFFGGGGGGGGFGGGGGGGGGGGGGCEGGFCGGFGFFG9FGFCDFGGGGGGGGFGGGGCFEEGEGDGE>EGEFGGGD6CGGGGGGGGGGGGGFFGCD>CDFFA/;>BFF=>:4;@4FF3>DFEB=8:;F;8,2(3((62<)33:29<F<)44<2?9>0(3(,3:8((45).42(((.)-6<B)).,,(,((.4),.####
@M05025:18:000000000-B3NL5:1:1101:9166:2766 2:N:0:CACTCA
CATCGTGGACTACTGGGGTTTCTTATCCTGTTTGCTCCCCACGCTTTCGTGCCTCAGTGTCAATGTTGGTCCATGTAGCTGCCTTCGCCATGGATGTTCCACCTGATCTCTACGCATTTCACTGCTACGCCAGGTATTCCCCTACTCTCTACCACATTCTAGTCATCCAGTATCCACTGCAGTTCCCACGTTCAGCCCAGGGCTTTCACAACGGAGCTACTTAACCACCTACGCACGCTTTACGACCAGTAATTCCGAGTAACGCTCGCCCCCCTCGTATTACATCGGCTTCTGCCCCCTG
+
B@CEFGGGGGC<<FAEGE:@C66,6,,C,,CFGECFGGG@FCG7FF@EGC<CFFF@AEFF<C,<,66,C@,9C,6<6EEFF,,66,9@EDC<8,,9AF?,,,,,:AED,,C5E<B,?FG,C<<EF,,5+6@+4+9@,4;,,,9>=,@;8@A,=66@=EAF;,E;,,=ED,33C,63=?8DG,+6,+22++6=+0?=+69+<5*;:*0CFFA))00)*;8*)*;*:*./)5)0/:@>5-9@=492((61())..)))6((//6/(.1(60,8(((4(3,1,..6)).((-((.)).).####
@M05025:18:000000000-B3NL5:1:1101:11222:2786 2:N:0:CACTCA
CATCGTGGACTACTGGGGTTTCTAATCCTGTTCGCTACCCATGCTTTCGAGCCTCAGCTTCTGTTGCAGCCCAGAGAGCCGCCTTCGCCACTGGGGTTCTTCCCTATATCTACGCATTCCCCCGCTACACATGGAGTTCCACTCTCCTCTTCTGCACTCAAGTCCAACAGTTTCTGATGCAATTCTCCGGTTGAGCCGATGGCTTTCACATCAGACTTATTGAACCGCCCGGACTCGCTTTACGCACAGCAAATCGTCACAACGCGCTCCACCCACCTATTACCGCGCCTACTGTCCTCCG
+
@66F;C-C-6@C<6<8FF+C7FFFA@<F6E<E,@@F,CCC<@CF@F<<FG<,+C<,C,,CC,6C,C<6E,CFC<@FF,C<6CF7,A7?F,B=FF8F=44?,,,,:5AE<B9A<<4=FG9E,,4@=+@CGC:,4E,>@DA>7,8=DF8EDD=,@EDGF,,,6=3,7B9DC?CFCG9F+2+=+,2+7++5;DGG@*0;7***:96A*3A91B83***84+110**0>(-,((((.79((.428>.,1-41((215)4(((-16),,(((-(-(,((-(-((.---6-3((3,(.),.64####
@M05025:18:000000000-B3NL5:1:1101:21958:2821 2:N:0:CACTCA
CATCGTGGACTACACGGGTTTCTAATCCTGTTTGCTCCCCACGCTTTCGTGCCTCAGTGTCAGTGTTGGTCCAGGTAGCTGCCTTCGCCATGGATGTTCCTCCTGATCTCTACGCATTTCACTGCTACACCAGGCATTCAGCTACCCTCTACCACACTCTAGTCGCCCAGTATCCACTGCAGTTCCCAGGTTTAGCCCCGGGCTTTCACACCGGACTTAAACGACCACCTATGCCCGCTTTACGCTCAGTAGTTCCGAGTAACGCTTTCACCCTTCGTATTCCCGCCGCTCCTGGCCTACC
+
CGGFEFFEBDFGA<F>FGGEEFE@FGGGGCFFGGFF,EFGGGGGEGGGDGDEG<FFDFFGADCFGGGG8CEAAEGGAFFGGCFEFGDE,,BFG8EEFEC9FFAFC<<?<FCCFEGD7FF?<FFGFG9<,4?4,>+@FGG,9EFECEFGFG8;D=?D6,4@@,>E68=EE8=9EGGCDFGGC,=D=6+2=?F6+=B@;+*3@555;A8AE6*))*:>B6:*/052((//0(.*/))/,:0:D<C(((31(<6)9)<<0(12144(((((.442((3161.((.-,((((-4(-()((.####
@M05025:18:000000000-B3NL5:1:1101:9254:2850 2:N:0:CACTCA
CATCGTGGACTACAGGGGTTTCTAATCCTGTTTGCTCCCACGCTTTCGCACCTGAGCGTCAGTCTTTGTCCAGGGGGCCGCCTTCGCCACCGGTATTCCTCCAGATCTCTACGCATTTCACCGCTACACCTGGAATTCTACCCCCCTCTACAAGACTCTAGCCTGCCAGTTTCGGATGCAGTTCCCAGGTTGAGCCCGGGGATTTCACATCCGACTTGACAGACCGCCTGCGTGCGCTTTACGCCCAGTAATTCCGATTAACGCTTGCACCCCCCGTATTACCGCGGCTGCGCGCCCACCG
+
CGGGGGGGGGGGGGGGGGGGGGGGGGGGGGGGGGGGGGGGGGGGGGGGGGGGGGGGGGGGGGGGGGGGGGGGGGGGGGGGGGGGGGGGGGGGGGGGGGGGGGGGGGGGGGGGGGGGGGGGGGGGGGGGGGGGGGFGGGGGGGGGGGGGGGGGGGGGGGGGGFGGGFGGGFEGGGGGGGGGFGFFGGGGFGGGGGFGFGFD3):AFFFFFFF;0ABF>4=:<):?809>6,10,(4;FF<?2<B6B1(,(.)-6>971(1:<26((4:0??71(470:0(566>(7B(6((,(((((-####
@M05025:18:000000000-B3NL5:1:1101:14258:2870 2:N:0:CACTCA
CATCGTGGACTACAAGGGTTTCTAATCCTGTTTGCTCCCCACGCTTTCGTGCCTCAGTGTCAATGTTGGTCCAGGTAGCTGCCTTCGCCATGGATGTTCCTCCTGATCTCTACGCATTTCACTGCTACACCAGGAATTCCGCTACCCTCTACCACATTCTAGTCATCCAGTATCCACTGCAGTTCCCAGGTTGAGCCCAGGGCTTTCACAACGGACTTAAATAACCACCTACGCACGCTTTACGCCCAGTAATTCCGAGTAACGCTTGCACCCTTCGGATTACCGCGGCTGCTGGCCCTGG
+
CGGGGGGGGGGGGGGGGGGGGGGGGGGGGGGGGGGGGGGGGGGGGGGGGGGGGGGGGGGGGGGGGGGGGGGGGGGGGGGGGGGGGGGGGGGGGGGGGGGGGGGGGGGGGGGGGGGGGGGGGGGGGGGGGGGGGGGGGGGGGDGGGGGGGGGGGGGGGGGGGGGGGGGGGGGGGGDFGGGGGGGGGGFGGGGGGGFGFGFGFFFFFFFFFFFDFFFFFFCEFFEFFEEDDFFFFBFF=@@FFFFFFF038E<5/6?EFF>F@E<;96(623;;6<?70(-41)-<((,491(242.(.####
@M05025:18:000000000-B3NL5:1:1101:11526:2879 2:N:0:CACTCA
CATCGTGGACTACAGGGGTATCTAATCCTGTTTGCTCCCCACGCTTTCGTGCCTCAGCGTCAGTGCTGGTCCAGGTGGCCGCCTTCGCCACGGATGTTCCTCCCGATATCTACGCATTTCACTGCTACACCGGGAATTCCGCCACCCTCTACCGCACTCCAGCCCGCCAGTTTCCAATGCAGTTCCCAGGTTGAGCCCAGGGCTTTCACATCGGACTTAACGAACCGCCTACGCACGCTTTACGCCCAGTAATTCCGAGTAACGCTTGCACCCTTCGTATTACCGCGGCTGCTGCCCGGCA
+
CGFGGGGGGGGGGGGGGGGGGGGGGGGGGGGGGGGGGGFGGGGGGGGGGGGGGGGGGGGGGGGGGGGGGGGGGGGGGGGGGGGEGGGGGGGGGEEGGGGFFGGGGGGGGGGGGGGGGGGFGGGGGGGGGGGGEGEEGGGGGGGGGGGCGGFGGGGGGGGGGGGGGDGGGG<CFGGGGGFGG?FGGGGGFCF=8;AGGGFFFFF4A4AFFFF@7D0;FFFF@?F@FB:99-,::9:B0;1:()6(299:14):45AB?1(-44<66?6(4,4:??<B:3(4464<6;B9>BBF?F,44####
@M05025:18:000000000-B3NL5:1:1101:24391:2885 2:N:0:CACTCA
CATCGTGGACTACAGGGGTTTCTAATCCTGTTTGCTCCCCACGCTTTCGAGCCTCAACGTCAGTTACCGTCCAGTAAGCCGCCTTCGCCACTGGTGTTCCTCCTAATATCTACACATTTCACCGCTACACTAGGAATTCCGCTTACCTCTCCGGCACTCTAGAAAAACAGTTTCCAATGCAGTCCTGGGGTTAAGCCCCAGCCTTTCACATCAGACTTGCTCTTCCGTCTACGCTCCCTTTACACCCAGTAAATCCGGATAACGCTTGCCCCCTACGTACTACCGCGGCTGCTGGCCCTCA
+
CGFGGGGGGGGGFGGGGGGGGGGGGGGGGGGGGGGGGGGGGGGGGGGGGGGGGGGFGGGGGGGGGGGGEGGGGGGGGGGGGGGGGGGGGGGGGFFGGGFGGGGGGGGGGGGGGFFGGGGGGGGGGGGGGGGGGGGGGGGFGGGGGGFGGGGGGGGGGGGGGFDG9DDGGGGEGGFGGGGDGFGGFGGGGGDGGFFG>CDGDFFFFFFFFFFEEFFFFFFE4>EEFE=6=BB=17;DB<;E;E9CE=6=@@C<556@9>0(:<?09:???3:6;9F6(4)(4::?6>09B9>FDF,1,####
@M05025:18:000000000-B3NL5:1:1101:20750:2893 2:N:0:CACTCA
CATCGTGGACTACCCGGGTATCTAATCCTGTTCGCTACCCATGCTTTCGAGCCTCAGCGTCAGTTGCAGACCAGAGAGCCGCCTTCGCCACTGGTGTTCTTCCATATATCTACGCATTCCACCGCTACACATGGAGTTCCACTCTCCTCTTCTGCACTCAAGTTCAACAGTTTCTGATGCAATTCTCCGGTTGAGCCGAAGGCTTTCACATCAGACTTATTGAACCGCCTGCACTCGCTTTACGCCCAATAAATCCGTACAACGCTTGCCACCTACGTATTACCGCGACTGCTGGCCGCAT
+
CGFGGGGGGGGGGGGGGGGGGGGGGGGGGGGGGGGGGGGGGGGGGGGGGGGGGGGGGGGGGGGGGGGGGGGGGGGGGGGGGGGGGGGGGGGGGGGGGGGGGGGGGCGFGGGGGGGGGGGGGGGGGGGGGGGGGGGFGGGGGGFGCFGGGGGGGGGGGGGGGGGGGGGGGGGGGGGGGGFFFCG?AFGGGGGGGGFGGGEGE?AFFFFFFFFFFAEFFFFCC4?CFFF>BFFF@EEF09;==ECD66BF?D;<EE5=9((((::(7:(-:?AB(((5:8<9B4<4(13(-,(4<)(3(####
@M05025:18:000000000-B3NL5:1:1101:7702:2904 2:N:0:CACTCA
CATCGTGGACTACTAGGGTATCTAATCCTGTTTGCTCCCCACGCTTTCGAGCCTCAGTGTCAGTTTCTGTCCAGTAAGCCGCCTTCGCCACCGGTGTTCCTCCTAATATCTACGCATTTCACCGCTACACTAGGAATTCCGCTTACCCCTCCAGCACTCTAGCTTGATAGTTCCAAAAGCAATCCACAGAGTTGAGCCCTGGGTTTTCACTTCTGGCTTACCATGCTACCTACGCTCCCTTTACACCCACTAAATCCGGATAACGCGTGCCCCCTACGTATTCCCTCGCCTCCTGGCGACT
+
CEEFD@EFCDEDFF<FGGGGGGGGGGGGGGFGGFGFGGGGGDGGFFFGGG<FEGFGGGGGCGGGGGFFEFFFGGGGGGGGDGCEBGGGEGFGEGG@EGFGAFCG99EEAF@9FGDDF@FGFFGGGGGGFFEDFG8DGGFGGG7CEGGGGGGGFGGGGD?EGCGC:@D,@:FGFGFCGGGGGGF?FFFGC77<F?++=+@F595***<;AFFEFAA:A4AB3BE4*:*/>208B@=(5>5(86>C)/661(/(5@?CE03(2;34(((-((41:1116(4)65)-)..1,-((,4)3.####
@M05025:18:000000000-B3NL5:1:1101:25258:3041 2:N:0:CACTCA
CATCGTGGACTACCAGGGTATCTAATCCTGTTCGCTACCCATGCTTTCGAGCCTCAGCGTCAGTTGCAGACCAGAGAGCCGCCTTCGCCACTGGTGTTCTTCCATATATCTACGCATTCCACCGCTACACATGGAGTTCCACTCTCCTCTTCTGCACTCAAGTTCAACAGTTTCTGATGCAATTCTCCGGTTGAGCCGAAAGCTTTCACATCAGACTTATCCAACTGCCTGCACTCGCTTTACGCCCAATAAATCCGTACAACCCTTGCCACCTACGTATTCCCGCGGCTGCTGGCCTTAG
+
CGGGG9EFCGGGC8FF7@CFFFGGGGFEGFGFGGGGGGFFGGGFFEEF@DEGGGGCFFGGGGFFFFGGGFE<EEDFF:FGGG@FGF@FFGCG<EFD=FC,EFFEG9FDGFGGAF+C=CGEGGGED=FGGDEGGFFGGGDFEF,,6=FCDFGDFFDG@FFFF8EF=CDFF8DF:EFFGGFCD,=2=E7DD6CGGG5?F5***:AFCCA9+3B=B46>6@A?/*/5:0633*5226*.(6>(>*)(,.:0;8@3;EEF9((((7)(/66(8?421(.40,)),)-.,41(((4,3)(((####
@M05025:18:000000000-B3NL5:1:1101:8655:3053 2:N:0:CACTCA
CATCGTGGACTACCCGGGTTTCTAATCCTGTTCGCTACCCATGCTTTCGAGCCTCAGCGTCAGTTGCAGACCAGAGAGCCGCCTTCGCCACTGGTGTTCTTCCATATATCTACGCATTCCACCGCTACACATGGAGTTCCACTCTCCTCTTCTGCACTCAAGTTCAACAGTTTCTGATGCAATTCTCCGGTTGAGCCGACGGCTTTCACATCAGACTTATTGAACCGCCTGCACTCGCTTTACGCCCAATAAATCCGGACAACGATTGCCACCTACGTATTACCCCGGCTGCTGGCCTACG
+
CEGFGFEGEGGGG8ECEGB7@EEFFFGGGFFEFGGGGGGGFGGGGGGGGGGGGGGGGGGGEFCGEGGGGGGGGGG<FCGGEGGGEGGGGGGFGGFGGGGGGGGGFEEGGGFGG@FCFGFEEGGGGGGGGGGG9D=FGGGGGFCGFGFFCFFDFFFGGGGFGGGAFFGGG8DCFGFFDGFFDF7CGCFFDDDD57>>DDF4**@):A4=FAF=@F@@FA=E8@CCE@;@(63=@E)(/28@FEF6;1(:6(37926:11602::((-4<B<).28(8<F?<7AB<(4((4((,4),(,####
@M05025:18:000000000-B3NL5:1:1101:6834:3093 2:N:0:CACTCA
CATCGTGGACTACACGGGTATCTAAACCTGTTTGCTCCCCACGCTTTCGAGCCTCAACGTCAGTCATCGTCCAGCAAGCCGCCTTCGCCACTGGTGTTCCTCCTAATATCTACGCATTTCACCGCTACACTAGGAATTCCACTTGCCTCTCCGACACTCTAGAAAAACAGTTTCCAATGCAGTCCCGGGGTTGAGCCCCGGGTTTTCACATCAGACTTGCCTCTCCGTCTACGCTCCCTTTACACCCAGTAAATCCGGATAACGCTTGCACCATACGTATTACACCGGCTGCTGGCCGGAA
+
CGGFGGGGGGGGGGGGGGGGGGGGGGGGGGGGGGGGGGGGGGGGGGGGGGGGGGGGGGGGGGGGGGGGGGGGGGGGGGGGGGGGGGGGGGGGGGGGGGGGGGGGGDFGGGGGGGGGGGGGGGGGGGGGGG9DEFFGGGGGGGGGGGGGGGGGDCEGGFGEFF9FGGGGGGGFGGCCFGFGGGGDFGGGDCGG*79FDGFDFDF?B;66@FF;AA<3AFA3/74(66(=@F?F;;DDB?FA?FFA4?9<08AFA)-446(4:AFFFFF142<(.42??<79(<<)).-(43(4))((.####
@M05025:18:000000000-B3NL5:1:1101:22763:3118 2:N:0:CACTCA
CATCGTGGACTACCCGGGTTTCTAATCCTGTTTGCTCCCCACGCTTTCGTGCCTCAGTGTCAATGTTGGTCCAGGTAGCTGCCTTCGCCATGGATGTTCCTCCTGATCTCTACGCATTTCACTGCTACACCAGGAATTCCGCTACCCTCTACCACATTCTAGTCATCCAGTATCCACTGCAGTTCCCAGGTTGAGCCCAGGGCTTTCACAACGGACTTAAATAACCACCTACGCACGCTTTACGCCCCGTAATTCCGAGTAACGCTTGCACCCTTCGTATTACCGCGGCTGTCGTCCGCAT
+
CGGGGGGGGGGGGGGGGGGGGGGGGGGGGGGGGGGGGGGGGGGGGGGGGGGGGGGGGGGGGGGGGGGGGGGGGGGGGFGGGGGGGGFGGGGGGGGGGGGGGGGGGDGGGGGGGGGGFGGGGGGGGGGGGGGGGGGGGGGGGGGGGGGCFGGGGGGFGGGGGGGGGGGGGGFGGGGGFGGGGGGGGFFGGCFGGFFGGFFGFDDFFFFFFF*8=BFFFFFEEEFBEFFD=5>2<@?>((2=BCE@FF((.66;D))740(//.90(48?F?F7<:(4?,34:)64(219>B>()-(,(####
@M05025:18:000000000-B3NL5:1:1101:25258:3213 2:N:0:CACTCA
CATCGTGGACTACTCGGGTTTCTAATCCTGTTTGCTCCCCACGCTTTCGCACCTCAGCGTCAGTAATGGACCAGTAAGCCGCCTTCGCCACTGGTGTTCCTGCGAATATCTACGAATTTCACCACTACACTCGCAATTCCACTTACCTCTTCCATACTCAAGACTTCCAGTATCAAAGGCAGTTCCGGGGTTGAGCCCCGGGATTTCACCCCTGACTTAAAAGTCCGCCTACGTGCGCTTTAAGCCCAGTCAATCCGAACAACCCAAGCCCCCTTCGTGTTCCCGCGGCTCCTCGCCCAGA
+
CGFGGDGGEGGGGGGGGGCGGGGGGGGGGGFGGGGGGGGGGEGGGGGGGGGGGFEEGGGGGFGFCFGGGAFFGGGGFGGGGGGGGGGGGGGGGFG@FGCF9EFCGGG?FFFCGGG8DAFFGGGCFGGGGG9EDEEDGGCFGGDCFDD=FFFGDEC:FBFGG83@EGGGGDAFCG7EFDG6++=+,?CDDDDGGG5?CC>;A4)/88B@FFF=BFFFFF66EE)757?@1213;8@;1:1;D)).63((.,)-.<:,3:,2(08(-(,4(,6:>>(.,,(.4)-402,(47814(-(,####
@M05025:18:000000000-B3NL5:1:1101:7691:3270 2:N:0:CACTCA
CATCGTGGACTACCAGGGTTTCTAATCCTGTTCGCTACCCATGCTTTCGAGCCTCAGCGTCAGTTGCAGACCAGAGAGCCGCCTTCGCCACTGGTGTTCTTCCATATATCTACGCATTCCACCGCTACACATGGAGTTCCACTCTCCTCTTCTGCACTCAAGTTCAACAGTTTCTGATGCAATTCTCCGGTTGAGCCGAAGGCTTTCACATCAGACTTATTGAACCGCCTGCACTCGCTTTACGCCCAATAAATCCGGACAACGCTTGCCACCTACGTATTACCGCGGCTTCTGCCCGTAG
+
CGGGGGGGGGGGGGGGGGFGGGGGGGGGGGGGGGGGGGGGGGGGGGGGGGGGGGGGGGGGGGGGGGGGGGGGGGGGGGGGGGGGGGGGGGGGGGGGGGGGFGGFGGGGGGFGGGGGGGGGGGGGGGGGGGGGGGGGGGGGCGGGDGGGGGGGGGGGGGGGGGGGGFFGGGGFGGGGCGGGGGGFGGGGGGGGDGFGGDEDFEFFFFFFFFFEBFBEFFFFFFF4792@FFFDBFB@<>FFFFFFFF9@0/;A))930((-4?F>9:<(23>?:7(537?BFDF<BF>(2((.44)).####
@M05025:18:000000000-B3NL5:1:1101:12402:3281 2:N:0:CACTCA
CATCGTGGACTACAAGGGTATCTAATCCTGTTTGCTCCCCACGCTTTCGAGCCTCAGCGTCAGTTACAGACCAGAGAGCCGCCTTCGCCACTGGTGTTCCTCCATATATCTACGCATTTCACCGCTACACATGGAATTCCACTCTCCTCTTCTGCACTCAAGTTTCCCAGTTTCCAATGACCCTCCCCGGTTTAGCCGGGGGCTTTCACATCAGACTTAAGAAACCGCCTGCGCTCGCTTTACGCCCAATAAATCCGTACAACGCTTTCCACCTACGTATTACCGCGGCTCTTGCCAACGT
+
CGGCFFFGGGGGGGGGGGGGDGGGGGGGGGGGGGGFEGGGGGGGGGGGGGGGGGGGGGGGDGDFGGGGGGG?FFGGGGGGGGGGGGGEDGGCE@EEFGGGED@FGGGGGFEGGGGGGGGGEGGGGGGGGG@FFGGGGGGFGGGG>DFGGGGGGFGGEFEFGFGGFGGG8FFFFGGGGGCFF?GFC>DGGGGG*;8+9C?CDB4?FFFCA@AE30./ACF<79CFF331(((,6904242-4.<<?99:02?F<)::6(.(4)2,9:0-6))).2(42?B>06A>04(404(.).)()####
@M05025:18:000000000-B3NL5:1:1101:12953:3313 2:N:0:CACTCA
CATCGTGGACTACTGGGGTTTCTAATCCTGTTTGCTCCCCACGCTTTCGAGCCTCAACGTCAGTCATCGTCCAGCAAGCCGCCTTCGCTACTGGTGTTCCTCCTAATATCTACGCATTTCACCGCTACACTAGGAATTCCACTTGCCTCTCCGACACTCTAGAAAAACAGTTTCCAATGCAGTCCCGGGGTTGAGCCCCGGGTTTTCACATCAGACTTGCCTCTCCTTCTACGCTCCCTTTACACCCAGTAAATCCGTATAACTCTTGCACCATACGTATTACCGCGCCTGCGACACCGGT
+
CGGGGGGGDFGGFGGGGGGGGGGGGGGGGGFGGGGGGGGGGGGGGGGGGGGGGGGFGGGGGDGGGGGGGFGGGFGGGGGGGGGGGGGGGGGGGGGGGCGGGGGGF<E<FGGGGFGGDGGGDG9FED7FFGFGCGFGGGFGGGGGGGGFGGGFE>EE>DFF9=;DDGGGGFG:;CCFGGDGGGG?FGGGCDGGGGFF>C47>;?6?>FFFFFFE*;EFA8C(48(8@))/.)9(66;B0=9))75;(361.).<4<09(,,4<4.-<AAA<<0:7,4(,,4()64((413(((((((-####
@M05025:18:000000000-B3NL5:1:1101:10431:3319 2:N:0:CACTCA
CATCGTGGACTACAGGGGTATCTAATCCTGTTTGCTCCCCACGCTTTCGAGCCTCAGCGTCAGTTACAGACCAGAGAGCCGCCTTCGCCACTGGTGTTCCTCCATATATCTACGCATTTCACCGCTACACATGGAATTCCACTCTCCTCTTCTGCACTCAAGTTTCCCAGTTTCCAATGACCCTCCCCGGTTGAGCCGGGGGCTTTCACATCAGACTTAAGAAACCTACTGCGCTCGCTTTACGCCCAATAAATCCGGACAACGCTTGCCACCTACGTATTACCGCGGCTGCTGAACGTCT
+
CGGGGGFGGGFGGGGFCFGGGGGGGGGGGGGGGDFFFEGGGGGGGGGGGGGDEGGGGGGGGGFFGGGGFGCGFDCDF@FFEEFGGFDCGCFE<FBFFGGGAFGGGGGGDG<FGGGGG7EFGGFEEGGGGGGGGGGGGFEGGGDFC8DFDFEGADGGGFGGFDE:=A,@FFGGGGCF7DFFGD0+A6?GCD;C*;;?D59CEFF>FFFFFF78A44;6FFC3>458((.6;/70196996(3<51?F0<024))6656029BF:>1:<0(36<(..(4().(6:<:941(((())))(####
@M05025:18:000000000-B3NL5:1:1101:14659:3334 2:N:0:CACTCA
CATCGTGGACTACTCGGGTATCTAATCCTGTTCGCTACCCATGCTTTCGAGCCTCAGCGTCAGTTGCAGACCAGAGAGCCGCCTTCGCCACTGGTGTTCTTCCATATATCTACGCATTCCACCGCTACACATGGAGTTCCACTCTCCTCTTCTGCACTCAAGTTCAACAGTTTCTGATGCAATTCTCCGGTTGAGCCGAAGGCTTTCACATCAGACTTATTGAACCGCCTGCACTCGCTTTACGCCCAATAAATCCGGACAACGCTTGCCACCTACGTATTACCGCTGCTGCTGGCCGTCC
+
CGGGGGGGGGGGGGGGGGGGGGGGGGGGGGGGGGGGGGGGGGGGGGGGGGGGGGGGGGGGGGGGGGGGGGGGGGGGGGGGGGGGGGGGGGGGGGFGG>FGFGGGGCFFGGGGGGGGGGGGGFGGGEGGGGGGGGDGGGGGGGFGDFGFGGGFGGGGGGGGGDFFFFGGGGGGGGFDFGGGGGGGGGGGGDGGGF5CDGFDEFFFFFFFFFFFFF=BFFFFFEE6=B>F29=BBE9=D>6=0>EFF60;;DF);EEE>(860<4(90(,8(-<2?7431)684<<(((--,))),48(####
@M05025:18:000000000-B3NL5:1:1101:6322:3362 2:N:0:CACTCA
CATCGTGGACTACTGGGGTTTCTAATCCTGTTTGCTCCCCACGCTTTCGAGCCTCAGCGTCAGTTACAGACCAGAGAGCCGCCTTCGCCACTGGTGTTCCTCCATATATCTACGCATTTCACCGCTACACATGGAATTCCACTCTCCTCTTCTGCACTCAAGTCTCCCAGTTTCCAATGACCCTCCCCGGTTGAGCCGGGGGCTTTCACATCAGACTTAAGAAACCGCCTGCGCCCGCTTTACGCCCAATAACTCCGGCCAACGCTTGCCACCTACGTATTACCCCGGCTGCTGGCCGGAG
+
CGGGGGGGGGGGGGGGGGGGGGGGGGGGGGGGGGGGGGGGGGGGGGGGGGGGGGGGGGGGGGGGGGGGGGGCFGGGGGGGGGGGGGGGGGGGGGGGGGGGGGGGGGGGGGFGGGGGGGGGGGGGGGGGGGGGGGFEFGGGFFFGGGGGGGGGGGGDGGGGGGDGDDGGGGFGGGGGGGGGGGGFGGGDGDDD@CAGGDEGBDEFFFFFFFFEAF;;AFFFEC>(8;6>6@<?;9(,-99:1)4(3>F?(8?A)).8?2((38<?>?F??:AFB8???:2>?4A2(27(3,1<:::?.####
@M05025:18:000000000-B3NL5:1:1101:25449:3364 2:N:0:CACTCA
CATCGTGGACTACTGGGGTTTCTAATCCTGTTTGATACCCACACTTTCGAGCCTCAGTGTCAGTTGCAGTCCAGTGAGCTGCCTTCGCAATCGGAGTTCTTCGTGATATCTAAGCATTTCACCGCTACACCACGAATTCCGCACACCTCTACTGTACTCAAGACTGCCAGTTTCAACTGCAATTTTACGGTTGAGCCGCAAACTTTCACAACTGACTTAACAATCCACCTACGCCCCCTTTAACCCCAATAAATCCGGAAAACGCCCAGATCCTCCGTATACCCCCGGCTGCTGGACCAGG
+
CGGGGGGGDEFGGGFGGGCFFGGGGFFGGGGGGGGGGGFGGGGGGGGGGGGGGGCGGGGGGGGGGGFFGF?D<FGGFGGGFGCGEFFGGGGGCFGGGGGGGGCFGGGGCFFGFGGGGAEFFEFGG@FGGG:FFGEGGF;DGE+@CCEF8@FGFCDGFD8;?,==3=CDF8=D:,C?FGDDFEF8D7CFDGCD376+C+9DEDFFFACFF>A=B*.;4+:>6796@)*.4-3(52(-6>((4;C))/,(68)7;3.(6(((.:3(7((-4().2))((-(,))).(,(,(((4),(((####
@M05025:18:000000000-B3NL5:1:1101:13382:3371 2:N:0:CACTCA
CATCGTGGACTACAAGGGTATCTAATCCTGTTTGCTCCCCACGCTTTCGTGCCTCAGTGTCAGTGTTGGTCCAGGTAGCTGCCTTCGCCATGGATGTTCCTCCTGATCTCTACGCATTTCACTGCTACACCAGGAATTCCGCTACCCTCTACCACACTCTAGTCGCCCAGTATCCACTGCAGTTCCCCGGTTGAGCCCAAGGCTTTCACAACGGACTTAAACGACCACCTACGCACGCTTCACGCCCAGTAATTCCGAGTAACGCTTGAACCCTTCCTAATACCGCCGCCGCTTGTCGGAT
+
CGEFGGGCEFGGGGGGGGFGEFGGGGGGGGFFGEGGGGCGGGGGGGGGGGGGGGGGGFGGFGEGGGGGGGGFFGGGGFGGFGFGGGGGGGGGGGGGFGGAFCFDFGGGGGGCFGGGGGFGA<EGGGGFGGGGDEGGGGGGGGGGGGFGFGFGGGGFGGGGGDFGGGGGGGGG8,CFGFGGGGGGGFG+0=@DDDFGGGFDCFFAA6FFF6AA=*/:AFFF4>2=@FFF2(;>D>296>(2(.;;130(6@45?5C6@0(,.)-,(,((34:(4:??(4)).:<7(0(-3((-((((.####
@M05025:18:000000000-B3NL5:1:1101:14994:3411 2:N:0:CACTCA
CATCGTGGACTACCAGGGTTTCTAATCCTGTTCGCTACCCATGCTTTCGAGCCTCAGCGTCAGTTGCAGACCAGAGAGCCGCCTTCGCCACTGGTGTTCTTCCATATATCTACGCATTCCACCGCTACACATGGAGTTCCACTCTCCTCTTCTGCACTCAAGTTCAACAGTTTCTGATGCAATTCTCCGGTTGAGCCGAAGGCTTTCACATCAGACTTATTGAACCGCCTGCACTCGCTTTACGCCCAATAAATCCGGACAACGCTTGCCACCTACGTATTACCGCGGCTGCTGGCCAAAG
+
CFGGGGGGGGGGGGGGGGGGGGGGGGGGGGGGGGGGGGGGGGGGGGGGGGGGGGGGGGGGGGGGGGGGGGGGGGGGGGGGGGGGGGGGGGGGGGGGGGGGGGGGGGGGGGGGGGGGGGGGGGGGGGGGGGGGGGGGGGFGGGGGGGGGGGGGGGGGGGGGGGDFGGGGGGGGGGGGGGGGGGGGGGGGGCGGGGFGGGFGDFFFFFFFFFFFEFEFFFFFFFC;@>BFFFFFBEEFFF@@?FF6:>@D?@E<<)?163<FF?0>BBB?FFB?B?::?0.:4)44(((-4((3),,((####
@M05025:18:000000000-B3NL5:1:1101:20081:3419 2:N:0:CACTCA
CATCGTGGACTACTAGGGTTTCTAATCCTGTTTGCTCCCCACGCTTTCGTGCCTCAGTGTCAATGTTGGTCCAGGTAGCTGCCTTCGCCATGGATGTTCCTCCTGATCTCTACGCATTTCACTGCTACACCAGGAATTCCGCTACCCTCTACCACATTCTAGTCATCCAGTATCCACTGCAGTTCCCAGGTTGAGCCCAGGGCTTTCACAACGGACTTAAATAACTCCCTACGCACGCCTTACGCCCAGTAATTCCGAGTAACGTTACCACCCTTCGTATTACCGGCGCTGCCGGTCAGGG
+
CGCCFCCFEGFFGGGGGFCEEFGGGFCFG<CEGGDFGGGGGCGG:FEGDE8FGCGFFFGFGGGEFGGCFGA@FG?F9FFDEGG9FGG7FGGGGFFGFC9E,,AFFCGGF95A<D7FF:EFFFGEGGFFGGGG,CDGFC4EFGG+BD@FGGGC=F=FEGCEF8E=8@8=F?CAC=?3=F?881+=D=FDD?=DDD:=DGFF?BDACFFFACAD=E@B5AC;AECEC*..7)*7:=):2=((5*82>BFFF;4?<))./606(770(,((/./4(((,(.(,5).)-(((,((((((((####
@M05025:18:000000000-B3NL5:1:1101:7262:3424 2:N:0:CACTCA
CATCGTGGACTACTAGGGTTTCTAATCCTGTTTGCTCCCCACGCTTTCGTGCCTCAGTGTCAGTGTTGGTCCAGGTAGCTGCCTTCGCCATGGATGTTCCTCCTGATCTCTACGCATTTCACTGCTACACCAGGAATTCCGCTACCCTCTACCACACTCTAGTCGCCCAGTATCCACTGCAGTTCCCAGGTTGAGCCCATGGCTTTCACAACGGACTTAAACGACCACCTACGCACGCTTTACTCCCAGTAATTCCGAGAAAAGCTTTCACCCTTCGTATTACCCCGGCTTCGGGACAGCG
+
CGG7CGGDGFGG<CFFEFGGGGGDDFFEAEG<FF<C<CFGFECFCGGF@F@:FA6CEFEFE<EFFFAFCFFGGCEGGDFF9F<EFE<FCGG<@,?FFFGFGGGGGDF?FEDA?F@FGGGGFFGGGG;DFGFE8=8>=FGGG>CEEEG?DFGCD==,4,@,E8DA=>+@+61,@E@=+2=A78=DFGG7+=FCCGFC7C5+*6?:A*<9<FAA5?)1/3B*/1)-79552(.3@2((,(67DC).9;<(..7?3)?C33((/((/34646))4,,(((.(((.).(,((4((,((((,####
@M05025:18:000000000-B3NL5:1:1101:9134:3510 2:N:0:CACTCA
CATCGTGGATACCAGGGTTTCTAATCCTGTTCGCTACCCATGCTTTCGAGCCTCAGCGTCAGTTGCAGACCAGAGAGCCGCCTTCGCCACTGGTGTTCTTCCATATATCTACGCATTCCACCGCTACACATGGAGTTCCACTCTCCTCTTCTGCACTCAAGTTCAACAGTTTCTGATGCAATTCTCCGGTTGAGCCGAAGGCTTTCACATCAGACTTATTGAACCGCCTGCACTCGCTTTACGCCCACTAAATCCGGACAACGCTTGCCACCTACGTATTACCCCGGCTGCTGTCACGGTG
+
CGFGGGGGGGGGGGGGGCFGGGGGGGGGGGGGGGGGGGGGGGGGGGGGGFGGGGGGGGGGGGGGGGG9FGGFFFFGGGGEGGGGGGGECGGGGFFFGGGGGGAFGFGGGGGGGGCFGGGGGDCGEEF<FFGGGFGGGGGAEAFEFGDFGGGG8DDDFGFEDFGGGFDEC=EFFFG@C+=FDGGF8DGGDDGD?CAG77>DEFFAF>AFFFFFFFEFF8B9*8AED2==@BF@F9=FFF1=CC;?B68((.6;EF69;;>FBB>0(21??FFB(5808<284<>(-(-((,22)).)5####
@M05025:18:000000000-B3NL5:1:1101:23555:3528 2:N:0:CACTCA
CATCGTGGACTACCGGGGTATCTAATCCTGTTTGATCCCCACGCTTTCGCACATCAGCGTCAGTTACAGACCAGAAAGTCGCCTTCGCCACTGGTGTTCCTCCATATCTCTGCGCATTTCACCGCTACACATGGAATTCCACTTTCCTCTTCTGCACTCAAGTTTTCCAGTTTCCAATGACCCTCCACGGTTGAGCCGTGGGCTTTCACATCAGACTTAAAAAACCGCCTACGCGCGCTTTACGCCCAATAATTCCGGATAACGCTTGCCACCTACGTATTACCGCGGCTGCTGGCCGGAA
+
CGGGGGGGGGGGGGGGGGGGGGGGGGGGGGGGGGGGGGGGGGGGGGGGGGGGGFGGGGGGGGGGGGGGGGGGGGGGGGGGGGGGGGGGGGGGGGGFGGGGGGGGGGGGGGGGGGGGGGGGGGGGGGDGGGGGGGGGGGGFGGGGGGGCFGGGGGGGGGGGGFFECGGGGGEGGGGGGGGFCFGGGDGGGDGGGFFFGGADB??>F4A6CAFFFFEFFAFCEFE>>(09>?7@@BFFFFFFFFFFF49?1??B2>A68(21<),8;?8:<4>?(:08(..625:<01(3(,(4408?(####
@M05025:18:000000000-B3NL5:1:1101:21100:3536 2:N:0:CACTCA
CATCGTGGACTACTGGGGTTTCTAATCCTGTTTGCTCCCCACGCTTTCGAGCCTCAACGTCAGTTACAGTCCAGTAAGCCGCCTTCGCCACTGGTGTTCCTCCTAATATCTACGCATTTCACCGCTACACTAGGAATTCCACTTACCTCTCCTGCACTCTAGCTGCACAGTTTCCAAAGCAGTTCCGGGGTTAAGCCCCGGCATTTCACTTCAGACTTGTGCTGCCGTCTACGCTCCCTTTACACCCAGTAAATCCGGATAACGCTTGCCCCCTACGTATTACCGCGGCTGCTGGCCTGCG
+
CGGGGGGGGGGGGGGGGGGGGGGGGGGGGGGGGGGGGGGGGGGGGGGGGGGGGGGGGGGGGGGGGGGGGGGGGGGGGGGGGGGGGGGGGGGGGGGGGGGGGGGGGGGGGGGGGGGGGGGGGGGGGGGGGGGGGGGGGGGGGGGGGGFGFGGGGGGGGGGGGGGGGGGGGGFGGGFGGGGGGGFGGGGGGDGGFCFGFFEG?DDFF6B8FFFFFF57AFFE3>E4BDFFB?6E<F@DFFFFFCEFE@;(6=CFEEEFF66<:93((-26:?B?(4,2(4<<?4<A?B03;B1(05016####
@M05025:18:000000000-B3NL5:1:1101:5983:3551 2:N:0:CACTCA
CATCGTGGACTACTGGGGTTTCTAATCCTGTTCGCTACCCATGCTTTCGAGCCTCAGCGTCAGTTGCAGACCAGAGAGCCGCCTTCGCCACTGGTGTTCTTCCATATATCTACGCATTCCACCGCTACACATGGAGTTCCACTCTCCTCTTCTGCACTCAAGTTCAACAGTTTCTGATGCAATTCTCCGGTTGAGCCGAAGGCTTTCACATCAGACTTATTGAACCGCCTGCACTCGCTTTACGCCCAATAAATCCGGACAACGCTGGCCACCTCCGTATTACCCTGGCTTCTGGCCAGAC
+
CGGGGGGGGGGGGGGDGGGCGGGGGGGGGGGGGGGGGGGGGGGGGGGGGGGGGGGGGGGGGGGGGGGGGGGGFGGGFGGGGGGGGGGGGGGGGGGGGGGGGGGGGGGGGGGGGGGGGGGGGGGGGGGGGGGGGGFGGGGGGGFFGGGEGGGGGGGGGGGGG=EEGGGGGGGGFFFFGGFFGGDFG@FGGGGGDGFGGG5CDFFFFFFFFFFFB>:@FAA4ACFEBBBF>?9B-;;;06D?03>71;FD<@@FF39;;0119:<6;<3-8?((.((.-2134))6(..((4(469).4####
@M05025:18:000000000-B3NL5:1:1101:12883:3553 2:N:0:CACTCA
CATCGTGGACTACAAGGGTTTCTAATCCTGTTTGCTCCCCACGCTTTCGTGCATCAGTGTCAGTGACAGTCCAGTAAGCCGCCTTCGCCACTGGTGTTCCTCCTAATATCTACGCATTTCACCGCTACACTAGGAATTCCGCTTACCTCTCCTGCACTCCAGCATGACAGTTTCAAAAGCAGTCCCGGGGTTAAGCCCCGGGCTTTCACTTCTGACTTACCATGCCACCTACGCACCCTTTACACCCAGTAATTCCGGATAACGCTTGCCCCCTACGTATTCCCGCGGCCTCTGGCCGAAA
+
CGGGGGGGFGGGGGGGGGFFGGGGGGGGGGGGGGGGGGFGGGGGGGGGGGGGDGGGGGGGGGGGGGGGGGGGGGGGGGGGGDGEGGGGGGGGGGFGGGGGGGGGGGGGGGGGGGGGGGGGGGGGDFGGGGGFGGGGGGFGGGGGGGGGGGGGGGGGGGGGGGGGFCCFDGGDFFFGFFGFGFGFA?6CGDGGFFFDFDFG9ABFFAFA9:CEFFEFF8AEB4C4>5*52>B@FFDFFFFF@9CEFDF01.97C)1)(6(((48192:0::>:B62324)-.)))(((13((,()),4####
@M05025:18:000000000-B3NL5:1:1101:21263:3554 2:N:0:CACTCA
CATCGTGGACTACTAGGGTATCTAATCCTGTTCGCTCCCCATGCTTTCGCTCCTCAGCGTCAGTAAATGCCCAGAGACCTGCCTTCGCCATCGGTGTTCCTCCTGATATCTGCACATTTCACCGCTACACCAGGAATTCCAGTCTCCCCTACATCACTCTAGTCTGCCCGTACCCACCGCAGATCCGAGGTTGAGCCTCGGACTTTCACGGCAGACGCGACAAACCGCCTACGAGCTCTTTACGCCCAATAAATCCGGATAACGCTTCCGCCCTCCGTATTACCGCCGCTGCTTGCCCTGC
+
CGFGGGGGGGGGGGGGGGGGGGGGGGGGGGGGGGGGGGGGGGGGGGGGGGGGGGGGGGGGGGGGGGGGGGGGGGGGGGGGGGGGGGGGGGGGGGGGGGGGGGGGGFGGGGGGGGGGGGFGGGGGGGGGGGGGGGGGGGGGGGGGGGGGGGGGGGGGGGGGGG9DFGGGGGGGGGGGGGGGGGGDFGFGGGDGGG*CFFFGDBD>FFFFA>EA2?278?4996>@@FB096;;0;<>(45A<<A0:B;10:?7A))5(43((6>(,23(,(-821(2;::7?)).(((49(-()),27####
@M05025:18:000000000-B3NL5:1:1101:6376:3576 2:N:0:CACTCA
CATCGTGGACTACAGGGGTATCTAATCCTGTTTGCTCCCCACGCTTTCGAGCCTCAACGTCAGTTACAGTCCAGTAAGCCGCCTTCGCCACTGGTGTTCCTCCTAATATCTACGCATTTCACCGCTACACTAGGAATTCCGCTTACCTCTCCTGCACTCTAGCTACTCAGTTTCAAAAGCAGTCCCAAGGTTGAGCCCTGGGTTTTCACTTCTGACTTAATTAACCGTCTACGCTCCCTTTACACCCAGTAAATCCGGATAACGCTTGCCCCCTACGTATTACCGCGGCTGCTGGCCTGAG
+
CGGGGGGDGGGGGGGGGGGGGGGGGGGGGGGGGGGGGGGGGGDGGGGGGCGGGGGGGGGG<CEGGGGGGGGGGGGGGGGGCFGGGGGGDGGGGGGGGGGGGGGFGDGGGGGGGDGGGEGGGGGGGCGGGGCFGG8EFGGCFEEG68DFFFG89DGFGFGFFGFGGGFGGGGGGEG+D+=?DECFFFGGG?FFC6AG6CFFFFFBFFFFFFFFFF<EFFF;EE4AEE)<@9B=B@@>@FF=BCCFFF6(64>3<CCF@61?FE@@F;@0(54673(,4:2<?AAB(79;B>2(54>:(####
@M05025:18:000000000-B3NL5:1:1101:12777:3597 2:N:0:CACTCA
CATCGTGGACTACTGGGGTTTCTAATCCTGTTTGCTCCCCACGCTTTCGAGCCTCAACGTCAGTTACCGTCCAGTAAGCCGCCTTCGCCACTGGTGTTCCTCCTAATATCTACGCATTTCACCGCTACACTAGGAATTCCGCTTACCTCTCCGGCACTCTAGAAAAACAGTTTCCAATGCAGTCCTGGGGTTAAGCCCCAGCCTTTCACATCAGACTTGCTCTTCCGTCTACGCTCCCTTTCCACCCAGTAAATCCGGATAACGCTTGCCCCCTACGTATTACCGCGGCTTCTGGCCACCG
+
CGGGGGGGGGGGGGGGGGGGGGGGGGGGGGGGGGGGGGGGGGGGGGGGGGGGGGGGGGGGGGGGGGGGGGGGGGGGGGGGGGGGGGGGGGGGGGGGGGGGGGGGGGGFGGGGGGGGGGGGGGGGGGGGGGGGGGGGGGGGGGGGGGGGGGGGGGGGGGGGFGGGGGFGFGGFGGGGGGGGGFFFGGGGGGGGGGFGGGFGFFFFFFFFFFF98F;EFFFE4>CFFFFE?;DEDFFFFDDAE)7C@@DD?E3)9CEFFB0((6<:B:83<FFF;;118:353<B>(-((,((.))-).####
@M05025:18:000000000-B3NL5:1:1101:14113:3599 2:N:0:CACTCA
CATCGTGGACTACCGGGGTTTCTAATCCTGTTTGCTCCCCACGCTTTCGAGCCTCAGCGTCAGTTACAGACCAGAGAGCCGCCTTCGCCACTGGTGTTCCTCCATATATCTACGCATTTCACCGCTACACATGGAATTCCACTCTCCTCTTCTGCACTCAAGTTTCCCAGTTTCCAATGACCCTCCCCGGTTGAGCCGGGGGCTTTCACATCAGACTTAAGAAACCGCCTGCGGTCGCTTTACGCCCAATAAATCCGGACAACGCTTGCCACCTACGTATTACCGCCGCTGCTGGCCCGCC
+
CGGGGGGGGGGGGGGGGGGGGGGGGGGGGGGGGGGDFGGGGGGGGGGGGGGGGGGGGGGGGGGGGGGGGGGGGGGGGGGGGGGGGGGGGGGGGGGGGEGGGGGDGGGGGFGCFGGGGGGGGGGCCCGGFGGGGGF9EGGGGGFGFGCDGGEAFGGGGGGFGGAEFFGFFCCCGGGGGGF7DFGFFGDDGDGDDFFGGGBDEED3AFF+;C7E@A3@FC+9;3>@;@6>B?(14>:;7;1:<>BBB902(3029<BB6(4>>04>F??6(()8?:((-4).36)9(3((((-33?0:4####
@M05025:18:000000000-B3NL5:1:1101:15109:3623 2:N:0:CACTCA
CATCGTGGACTACTGGGGTTTCTAATCCTGTTTGCTCCCCACGCTTTCGAGCCTCAACGTCAGTTACCGTCCAGTAAGCCGCCTTCGCCACTGGTGTTCCTCCTAATATCTACGCATTTCACCGCTACACTAGGAATTCCGCTTACCTCTCCGGCACTCAAGATGGACAGTTTCCAATGCAGTCCCGTGGTTAAGCCCCGGGCTTTCCCATCAGACTTGCCCGTCCGTCTACGCCCCCTTTACACCCAGTAAATTCGGATAACGCTTCCCCCACACGTTTTACCCACGCTGCTGGCCCTCA
+
C9FFGDG;-@CFGGD8FF@CFGGGGGGGGGGGGECGGGEFGGGD:CFFE<EFGGGGGGEF@7@6<EGF,DC@FAFF,6,E@:FGGG@GGDEGFGGEE@FFGGGG9,,,AFEGG7CFGGFGEFFGCGG7,E=8E@,,@FFF8B7CEGFGGGGGD>EGG?FGG8DFFGCCC64@ACFGFGC7DFCFCDG959;FC?+;D4@DA*:?AF896A6>=F95FF44;.32199D<?1>(((.71;F76>5A0(3?2A<)-)-(43(4473>,4()(49(,4:(((.(.35()(-(((,).(4,####
@M05025:18:000000000-B3NL5:1:1101:8942:3624 2:N:0:CACTCA
CATCGTGGACTACAGGGGTTTCTAATCCTGTTCGCTACCCATGCTTTCGAGCCTCAGCGTCAGTTGCAGACCAGAGAGCCGCCTTCGCCACTGGTGTTCTCCCATATATCTACGCATTCCACCGCTACACATGGAGTTCCACTCTCCTCTTCTGCACTCAAGTTCAACAGTTTCTGATGCAATTCTCCGGTTGACCCGAAGGCTTTCACATCAGACTTATTGAACCGCCTGCACTCGCTTTACGCCCAATACATCCGGACAACGCTTGCCACCTACGTATTACCGCGGCTTCTGGCCTCAG
+
CGGGGGGGGGGGGFGGGGCEFGGGGGGGGGGG<;CGEFCEGFGGGGGGGGG>CGG,FFGE@F@EFCFGGGGGCGFDFEFGD7F7FGFGG>FGGDFEGEGC<D8,:FAFAFDGFFFEFCFGGGGGECFGGGFFFGFFGD>C,>,@4DED89EF,@DE@9D?D,3,=DAFFGGGGG+D+9DFG9FDC;?CG++=D?*C7@575>AF4*04BF>)./6;FB+/*/9@EB(-6((3,6;;7><<0><?F0:?=@E)3?/310:993.(4?6?((65(((4,.4<:)4<61160((.).))2####
@M05025:18:000000000-B3NL5:1:1101:15406:3634 2:N:0:CACTCA
CATCGTGGACTACCGGGGTTTCTAATCCTGTTCGCTCCCCACGCTTTCGCTCCTCAGCGTCAGTAACGGCCCAGAGACCTGCCTTCGCCATTGGTGTTCTTCCCGATATCTACACATTCCACCGTTACACCGGGAATTCCAGTCTCCCCTACCGCACTCCAGCCCGCCCGTACCCGGCGCAGATCCACCGTTAGGCGATGGACTTTCACACCGGACGCGACGAACCGCCTACGAGCCCTTTACGCCCAACAAATCCGGATAACGCTCGCACCCTAACTATTACCGCGGCCGCCGGCCGTTG
+
CGGGGGGGGGGGGGGGGGGGGGGGGGGGGGGGGGGGGGGGGGGGGGGGGGGGGGGGGGGGGGGGGGGGGGGGGGGGGGGGGGGGGGGGGGGGGGGGGGGGGGGGGGGGGGGGGGGGGGGGGGGGGGGEGGGEGGGGGGGGGGGGGGFGGGGGGGGEGDGGGFGGGEGGGC:CEGGGGGDDGE);FG4DGGG5DC)C<DDDF@FFF4@*98F?F>1955)4>B9>BFF>>1?B<4<>9:23:4A1(72?0((3<48(-22(-93(-(4;>019B2(((.)4:).9(((-,((((-((-####
@M05025:18:000000000-B3NL5:1:1101:23260:3643 2:N:0:CACTCA
CATCGTGGACTACACGGGTTTCTAATCCTGTTCGCTACCCATGCTTTCGAGCCTCAGCGTCAGTTGCAGACCAGAGAGCCGCCTTCGCCACTGGTGTTCTTCCATATATCTACGCATTCCACCGCTACACATGGAGTTCCACTCTCCTCTTCTGCACTCAAGTTCAACAGCTTCTGATGCAATTCTCCGGTTGAGCCGAAGGCTTTCACATCAGACTTATTGAACCGCCTGCCCTCGCTTTACGCCCAATAAATCCGGACAACGCTTGCCACCTACTTATTACCGCGGCTGCTGGCCATAG
+
CGGGGGGGGGGGGGGGGGGGGGGGGGGGGGGGGGGGGGGGGGGGGGGGGGGGGGGGGGGGGGGGGGGGGGGGGGGGGGGGGGGGGGGGGGGGGGGGGGGGGGGGGGGGFGGGGGGGGGGGGGGGGGGGGG9FCFGGFFGFGGGCCFDEGGGGGCGGGGGGGGGGGGGGGGGGFGGGGGDFFGGGGGGGGDDC>DFFGGFDBBFFFFFFFFFEAFEFFFCE<4C*69@B@@9;((5639?FD3>;@FF?03@@EEE40;(((4<((----4<41473)-:>A<4<(((,(4(()).4,####
@M05025:18:000000000-B3NL5:1:1101:13739:3644 2:N:0:CACTCA
CATCGTGGACTACTCGGGTTTCTAATCCTGTTTGCTACCCACGCTTTCGAATCTCAGTGTCAATATTATGCCAGGAAGCTGCCTTCGCCATCGGTATTCCTCCAGATCTCTACGCATTTCACCGCTACACCTGGAATTCCACTTCCCTCTCACATATTCTAGCACCCCCAGTATCACATGCAGTTCCCAGGTTAAGCCCGGGGAGTTCACATGTGACTTCATGAGCCACCTACACTCGCTTTACGCCCAGTCATTGCGATTAACGCTCGCCCCCTCTGTATCATCGCGGCTCATTGCGGGC
+
CGCGCG?ECCFG9EFCFG8@;FCGED@FGFFGCFGGGGGF9:@FCFFGGCF@B6EFFEDF<<CFGFFFGFGG9BF@@FFF<<FD,@BBEF7EFGGGFGFFFGGF8E<EFE9<F=@FGGDGGFFEEFCF9FF@C8,@9EGC;EDDFGGGGFEE=DFDCF8;9AD6@,+6+@8@DCFGFDD+D8+D,?+==DC?C9A?FC:9>A?*03*=+8686+*;=+987**:)973==>(;(-@B6(((8971(:(6,6).?)163((61?>((6((-(--(--.46<-)))64(((-((,))))####
@M05025:18:000000000-B3NL5:1:1101:15761:3647 2:N:0:CACTCA
CATCGTGGACTACAGGGGTTTCTAATCCTGTTCGCTACCCATGCTTTCGAGCCTCAGCGTCAGTTGCAGACCAGAGAGCCGCCTTCGCCACTGGTGTTCTTCCATATATCTACGCATTCCACCGCTACACATGGAGTTCCACTCTCCTCTTCTGCACTCAAGTTCAACAGTTTCTGATGCAATTCTCCGGTTGAGCCGAAGGCTTTCACATCAGACTTATTGAACCGCCTGCACTCGCTTTACGCCCAATCAATCCGGACAACGCTTGCCACCTACGTATTACCGCGGCTGCTGGCCAATG
+
CGFGGGGGGGGGGGGGGGGGGGGGFGGGGGGGGGGGGGGGGGGGGGGGGGGGGGGGGGGGGGGGGGGGGGGGGGGGGGGGGGGGGGGGGGGGGGGGGGGGGGGGGGGGGDFFGGGGGGGGGGFGGGGGGGFFFD@FGGFDFGGGGGGGGGGGGGGGGGGGGCFDFGGFGGGGGGGGGGGGFGGGFGG?DDGGGGFGGGDGFE>FAFF>FFFFBAEFFFF<E:EEFFFF>92BDFEFF;<?DFFFFFBD;@(=@FFF@9:>(36(4?<:67AB?B:??(,:8496601((11<0).1(####
@M05025:18:000000000-B3NL5:1:1101:9880:3663 2:N:0:CACTCA
CATCGTGGACTACAAGGGTATCTAATCCTGTTTGCTCCCCACGCTTTCGTGCCTCAGTGTCAATGTTGGTCCAGGTAGCTGCCTTCGCCATGGATGTTCCTCCTGATCTCTACGCATTTCACTGCTACACCAGGAATTCCGCTACCCTCTACCACATTCTAGTCATCCAGTATCCACTGCAGTTCCCAGGTTGAGCCCAGGGCTTTCACTACGGACTTAAATAACCACCTACGCACGCTTTACGCCCAGTAATTCCGAGTAACGCTTGCACCCTTCGTATTACCGCGGCTGCTGGCCACCA
+
CGGGGGGGGGGGGGGGGGGGGGGGGGGGGGGGGGGGGGGGGGGGGGGGGGGGGGGGGGGGGGGGGGGGGGEFGGGGGGGGGGGGGGGGGGGGGGGGGGGGGGGGGGGGFGGGGGGGGGGGGGGGGGGGGGGGGGGGGGGDGGGGGGGGGGGGGGGGGGGFDEGGGGGGG8FAFG?FGGFGGGF@FFGFFGFGGG6DF?6FFFFFFFFFFFFEFFAFDFF5AEFBFFFFABFEDFDB>=99@CEFFFFFFF<<).96;@>D@FE;1<@@;@E11=5@F<3:3>A.((,((2(()4(3.####
@M05025:18:000000000-B3NL5:1:1101:7429:3669 2:N:0:CACTCA
CATCGTGGACTACAGGGGTATCTAATCCTGTTTGCTCCCCACGCTTTCGAGCCTCAACGTCAGTTACAGTCCAGTAAGTCGCCTTCGCCACTGGTGTTCCTCCTAATATCTACGCATTTCACCGCTACACTAGGAATTCCACTTACCTCTCCTGCACTCCAGCCTGACAGTTTCCAATGCAGTCCAGGGGTTGAGCCCCTGCCTTTCACACCAGACCTGCCATGCCGTCTACGCTCCCTTTACACCCAGTAACTCCGGATAACGCTTGCCCCCCACGTATTACCGCGGCTGCCGGTCGGCA
+
CD<ECFCC;ECGGGGGGGFEGGGGGFEGFFGGFCEFGGGFDEGF7BDFGFGD:EFG@AEG,@@FGGFG9<FEG<FEDFFGGGEFG9FGGGEFFFGGGEEAFFDFC<FFGFCFA74CCFFGGG9CCCGGGFFFGGGGGFGGGGGGGGCGFFDEDFGGGG?DC8FD?DFGGGA,7C=FFG=D7DGF8D8@DGGC679CF>A5@FFFC*B9<FFFF499*;9:):A=BEBF=55*6(6@(=@)6.))416(65)<3);51(/1;4)/1:216(,,1(---4:22)6<:((((-(((--,-####
@M05025:18:000000000-B3NL5:1:1101:18478:3730 2:N:0:CACTCA
CATCGTGGACTACCCGGGTATCTAATCCTGTTTGCTCCCCACGCTTTCGAGCCTCAGCGTCAGTTACAGACCAGAGAGCCGCCTTCGCCACTGGTGTTCCTCCATATATCTACGCATTTCACCGCTACACATGGAATTCCACTCTCCTCTTCTGCACTCAAGTCTCCCAGTTTCCAATGACCCTCCCCGGTTGAGCCGGGGGCTTTCACATCAGACTTAAGAAACCGCCTGCGCTCGCTTTACGCCCAATAAATCCGGACAAAGCTTGCCACCTCCGTATTACCGCGCCTCCTGGCCCGGA
+
CGGGGGGGGGGGGGGGGGGGGGGGGGGGGGGGGGGGGGGGGGGGGGGGGGGGGGGGGGGGGGGGGGGGGGGGGGGGGGGGGGGGGGGGGGGGGGGGGGGGGGGGGGGGGGGGGGGGGGGGGGGGGGGGGGFGGGEEDGGGGGGGGGGGGGGGGAGFGGFFF8DFGGGGFGEGFGGGGGDFCGGGGGGGGDGDGGAFGGFGA;DEFFFFFFAE@F3=FFF<9743@F>FB?(4((,((-36:<<44>>::1:2:)47140(,2,((.)((.6??((1(((,(6A6401(41(4(),(.####
@M05025:18:000000000-B3NL5:1:1101:10488:3753 2:N:0:CACTCA
CATCGTGGACTACAAGGGTATCTAATCCTGTTCGCTACCCATGCTTTCGAGCCTCAGCGTCAGTTGCAGACCAGAGAGCCGCCTTCGCCACTGGTGTTCTTCCATATATCTACGCATTCCACCGCTACACATGGAGTTCCACTCTCCTCTTCTGCACTCAAGTTCAACAGTTTCTGATGCAATTCTCCGGTTGAGCCGAAGGCTTTCACATCAGACTTATTGAACCGCCTGCACTCGCTTTACGCCCAATAAATCCGGACAACGCTTGCCACCTACGTATTACCGCGGCTGCTGCCCGAAG
+
CGCGGGGGGGGGGGGGGGGGGGGGGGGGGGGGGGGGGGGGGGGGGGGGGGGGGGGGGGGGGGGGGGGGGGGGGGGGGGGGGGGGGGGGGGGGGGGGGEGGGGGDGGGFFGGGGGECGGGGGGGGGDGGGGGGGGGGGGGGGG;EDFGGGDGGGGGGGGFGCFGGGGGGGCGGGGGGGGGGGCFGGGGGGGDGGCFGFG>C>?AFFFFFFFF@AFBFFFFFEFF;@>@@@FB>=>;;27@@FCEF@>FFFF@E<CEFF9;;9?:;B(:03243:0(,434A>9AA3>66646(5:)2(####
@M05025:18:000000000-B3NL5:1:1101:11917:3779 2:N:0:CACTCA
CATCGTGGACTACTGGGGTATCTAATCCTGTTCGATACCCACGCTTTCGTGCTTCAGCGTCAGTCGGGCGCCGGTATGCTGCCTTCGCAATCGGAGTTCTGCGTGATATCTATGCATTTCACCGCTACACCACGCATTCCGCATACTTCTCGCCCACTCAAGATCATCAGTTTCAACGGCTGGATGGAGTTGAGCTCCACGATTTTACCGCTGACTTGATAACCCGCCTACGCACCCTTTAAACCCAATAAATCCGGATAACGCCCGCATCCTCCGTATTACCGCGGCTGCTGGCACTAGG
+
CGGGEGGGGGGGGGGGGGGGGGGGGGGGGGGGGGGGGGGGGGGGGGGGGGGGGGGGGGGGGGGGGGGGGGGGGGGGGGGGGGGGGGGGGGGGGGGGGGGGFGGGGGGGGGGGGGGGGGGGGGGGGGGGGGGGGGGGGGGGGGGGGGGGGGGGGGGGGGGGGGGGGGGGGGGGGGFGGGGGGGGGGGFGGGGGGGFGGGACEFFFFFFFFEDFFFFFFFFFFCF@@F60:BF?B:>>BFFF9<<A?8??B:A9A4:>3600<??(((-3>F>?)4:>?0::).936>04960))5447####
@M05025:18:000000000-B3NL5:1:1101:23729:3795 2:N:0:CACTCA
CATCGTGGACTACAGGGGTATCTAATCCTGTTTGCTCCCCACGCTTTCGAGCCTCAACGTCAGTTACAGTCCAGTAAGCCGCCTTCGCCACTGGTGTTCCTCCTAATATCTACGCATTTCACCGCTACACTAGGAATTCCGCTTACCTCTCCTGCACTCTAGCTACTCAGTTTCAAAAGCAGTCCCAAGGTTGAGCCCTGGGTTTTCACTTCTGACTTGATTAGCCGTCTACGCTCCCTTTACACCCAGTAAATCCGGATAACGCTTGCCCCCTACTGATTACCGCGGCTGCTGGCCCGAG
+
CGGGGGGGGGGGGGGGEEGGGFGGGGGGGGGGGGGGGGGGGGGGGGGGGGGGGCEGGGGGGGEGGGGGGGGGGGGGGGGGGGGGGGGGGGGGFEEFGGGGGGGGGGGGGGGGGGGDGGGGCGGGGGGGGGGGGGGFCDFGGGEGGCFFGGGGGGGGGFGAFDDFFGGGGGGGGGGGGFCDGGGFGFGCFFCGGFFGCDAGF5C95>FFFFA6EFFFFFFFEEC6=EB@252952(-6BF4@EFCF;(3;ECC?7?((.((/.3(6;?6?2:<;>(3))).4:A>((-370,(),584####
@M05025:18:000000000-B3NL5:1:1101:9724:3803 2:N:0:CACTCA
CATCGTGGACTACAAGGGTTTCTAATCCTGTTTGCTCCCCACGCTTTCGAGCCTCAACGTCAGTTACCGTCCAGTAAGCCGCCTTCGCCACTGGTGTTCCTCCTAATATCTACGCATTTCACCGCTACACTAGGAATTCCGCTTACCTCTCCGGCACTCTAGAAAAACAGTTTCCAATGCAGTCCTGGGGTTAAGCCCCAGCCTTTCACAGCAGACTTGCTATTCCGTCTACACTCCCTTTGCCCCCAGTAAATCCGGATAATCCTTGCCCCCTACGCATCACACCGCTCGCTGAGCAGGC
+
CGGGGCFFG@FGGFGGGGF@FGFGFGCFGGFGGGGFFEFEGEGCFEEFGGGGGGGEAFCFDFGGGGDGGFGGGGGGGGGGGGGGDGGGGGGFGGGGGGFFCFGGGGGFFGEEFGGGGGGFFGGDGCFGGGGFCC8>DF9DF>BEEDEFG?@@CCGGG8DBFCG9=EGG6@@EFFDDGCDFC9DF?F>CF5*<78BG77@;@F4;BACFF:+93F=2)B4**/*/98372(/.)(),628).))).69(85)/))16(6/(())-))).447860((4((4()))(-,(,((((,(,.####
@M05025:18:000000000-B3NL5:1:1101:13519:3809 2:N:0:CACTCA
CATCGTGGACTACTGGGGTTTCTAATCCTGTTCGCTACCCATGCTTTCGAGCCTCAGCGTCAGTTGCAGACCAGAGAGCCGCCTTCGCCACTGGTGTTCTTCCATATATCTACGCATTCCACCGCTACACATGGAGTTCCACTCTCCTCTTCTGCACTCAAGTTCAACAGTTTCTGATGCAATTCTCCGGTTGAGCCGAAGGCTTTCACATCAGACTTATTGAACCGCCTGCACTCGCTTTACGCCCAATAAATCCGTACAACGCTTGCCACCTACCGCTTACCGCGGCTGCTGGCATGGA
+
CGGFGGGGGGGGFGGGGG@FGGGGGGGGGGGGGGGGGGGGFGFGGGGGG<FGGGGGGFGGDDGGGGFCGFGCGGGGGGGGGGEGGGGGGGGGGGEGEGGGGGFGFGGGGGGAADFGGGGGGGGGGGGGCGGFC=,@FCFCEGFGEGDDGGDCF98DGDF,@=E=ED,,68=,2@D9?DFGGDD8EFF?CDDGG+6CGG**<B543*;+:FF319*7FFFA<4@CB(85=@BB2=AE7(,(6>C1?>FFFFFE37?1:(/382)(-(43:2))4(87((-4,3>((4((-((37270(####
@M05025:18:000000000-B3NL5:1:1101:25206:3834 2:N:0:CACTCA
CATCGTGGACTACCGGGGTATCTAATCCTGTTCGCTACCCATGCTTTCGAGCCTCAGCGTCAGTTGCAGACCAGAGAGCCGCCTTCGCCACTGGTGTTCTTCCATATATCTACGCATTCCACCGCTACACATGGAGTTCCACTCTCCTCTTCTGCACTCAAGTTCAACAGTTTCTGATGCAATTCTCCGGTTGAGCCGAAGGCTTTCACATCAGACTTATTGAACCGCCTGCACTCGCTTTACGCCCAATAAATCCGGACAACGCTTGCCACCTACGTATTACCCCGGCTGCTGGCCCCCG
+
CGGGGGGGGGGGGGGGGGGGGGGGGGGGGGGGGGGGGGGFGGGGGGGGGGGGGGGGGGGGGDGGGGGGGGGGGGGGGGGGGGGGGGGGGGGGGGGGGGGGGGGGGGGGGGGGGGGGGGGGGGGGGGGGGGGGGGGGGGGGGGGGGGGGGGGGGGGGGGGGFGGGGGGGGGGGGGGGGGGGGFGGGGGGGGGGDGFFGGFGFFFFFFFFFFCEEA=BFFFFFFFCFBBF1;@@FFF;<@7=DCEFF>;DFBFFFFFF0919>:102??:BB<<<057(436?4))((--23608)3<2####
@M05025:18:000000000-B3NL5:1:1101:15012:3860 2:N:0:CACTCA
CATCGTGGACTACTAGGGTTTCTAATCCTGTTTGCTCCCCACGCTTTCGCACCTGAGCGTCAGTCTTTGTCCAGGGGGCCGCCTTCGCCACCGGTATTCCTCCAGATCTCTACGCATTTCACCGCTACACCTGGAATTCTACCCCCCTCTACAAGACTCTAGCCTGCCAGTTTCGGATGCAGCTCCCAGGTTGAGCCCGGGGATTTCACATCCGACTTGACAGACCGCCTGCGTGCGCTTTACGCCCAGTAATTCCGATTAACGCTTGCACCCTCCGTATTACCCCGGCTTCTGGCCGATC
+
CGFGGGGGGGGGGGGGGGGGGGGGGGGGGGGGGGGGGGGGGGGGGGGGGGGGGGGGGGGGGGGGGGGGGGGGGGGDGGGGGGGGGGGGGGGGGGGGGGGGGGGGGGFGGGGGGGGGFGFGGGEGGG7FCGGAFGFGGGGGGGGGGGGGGGFGG6E8FGGGGFGGGGGGDG?FGFDGDGGF>:CCGGDCDFGGGGFF?DBDE>B;FAFFFFFF@FFBB38@;C@FF6(73?66BBFF9BF::9A<?B02:>BB926AF6:66>>(,(4012<7((-4463:0-)),(((41(.4-5:.####
@M05025:18:000000000-B3NL5:1:1101:16325:3866 2:N:0:CACTCA
CATCGTGGACTACAGGGGTTTCTAATCCTGTTCGCTACCCATGCTTTCGAGCCTCAGCGTCAGTTGCAGACCAGAGAGCCGCCTTCGCCACTGGTGTTCTTCCATATATCTACGCATTCCACCGCTACACATGGAGTTCCACTCTCCTCTTCTGCACTCAAGTTCAACATTTTCTGATGCAATTCTCCGGTTGAGCCGAAGGCTTTCACTTCGGACTTATTGAACCGCCTGCACTCGCTTTACGCCCAATAACTCCGGTCACTGCTTGCCACCTACGTATTACACAGGATTCTGGCCTCGA
+
CF-CCDF,-@FG-CA8@FF+B<9FCEEA@CFG<;FCFGGFGGGGGGGGGGFGGGGFE<:FCFCFGGEGGGFFF<,EA,:9FFGC@DD::CEE=FE?FCB<E<<9E,EFCECG<+++:F,9CEFEGG+8AFFFB@EEGG,EADGEF88DFCFFGAFFCFDE883=@8=D83=D:EGGCF7D7EGGGG9D7D9C5;9>7C>50@@AF4+BF+1*)*-/8AC*9@4@=BF297<;1=@@?03=267(16(,(/);2..3((,36)).8>))(4643,524.)-,66)-)(,.,),))...####
@M05025:18:000000000-B3NL5:1:1101:14351:3901 2:N:0:CACTCA
CATCGTGGACTACAAGGGTATCTAATCCTGTTTGCTCCCCACGCTTTCGAGCCTCAACGTCAGTTACCGCCCAGTAAGCCGCCTTCGCCACTGGTGTTCCTCCTAATATCTACGCATTTCACCGCTACACTAGGAATTCCGCTTACCTCTCCGGCACTCTAGAAAAACAGTTTCCAATGCAGTCCTGGGGTTAAGCCCCAGCCTTTCACATCAGACTTGCTCTTCCGTCTACGCTCCCTTTACACCCAGTAAATCCGGATAACGCTTGCCCCCTACGTATTACCCCGGCTGCTTGCCGCGA
+
CGGGGGGGGGGGGGGGGGGFGGGGGGGGGGGGGGGGGGGGGGGGGGGGGGGGGGGGGGGGGGGGGGGGGGFGGGGGGGFGEGGGGGGGGEGGGGGGGEFGGGGGGGFGGGGGGGGGGGGGGGGGGGGGGGFGFGGGGGGGCEGGGGFGGGGGEGGGGDFGFDECFCFEGGFGGDGGGFFCFGGGFG7FFCDGGDFGGG>GFFFFFFF8A>FE:A3>FF4=**9=EF@F??<<;BDF@D@EE3C)75;?@1;C)15560<<?)5011:3?2?B;>??FF7<2-46(,(-392<)).88####
@M05025:18:000000000-B3NL5:1:1101:9011:3948 2:N:0:CACTCA
CATCGTGGACTACCAGGGTATCTAATCCTGTTTGCTCCCCACGCTTTCGAGCCTCAACGTCAGTTACAGTCCAGTAAGCCGCCTTCGCCACTGGTGTTCCTCCTAATATCTACGCATTTCACCGCTACACTAGGAATTCCGCTTACCTCTCCTGCACTCCAGTTACACAGTTTCAAAAGCAGTCCCGGAGTTGAGCCCCGGGCTTTCACTTCTGACTTGCATCACCGTCTACGCTCCCTTTACACCCAGTAAATCCGGATAACGCTTGCCCCCTCCGTATTACCGCGGCTGCTGGCCGGAT
+
CGGGGGGGEGGGGGGGGGFGGGGGGGGGGGGGGGGGFFGGGGGGGGGGGFFGGGGGFGGGGGGGGGGFGGFFGGGGGGGGGGEGEFGGGGGGGGGGGGGGDGGFAGGGGFGGGGGEGGGGGGGGGGGGFGA8EFGGGGGGGGGGGGGFFGGGGGGGGGGGGCFFFFED8DAFGF9DCFFGGGFFFGGDD>DGGG6C>CADBEA9AFF69=B668CEFF8C37:5BFFFFFBE;@FFFFFFF4353=;?0;.97)769@601-)8>?018??B>608;:0<:<>A:99(29B<).(-4####
@M05025:18:000000000-B3NL5:1:1101:12116:3974 2:N:0:CACTCA
CATCGTGGACTACTAGGGTATCTAATCCTGTTTGCTCCCCACGCTTTCGTGCCTCAGTGTCAGTGTTGGTCCAGGTAGCTGCCTTCGCCATGGATGTTCCTCCTGATCTCTACGCATTTCACTGCTACACCAGGAATTCCGCTACCCTCTACCACACTCTAGTCGCCCAGTATCCACTGCAGTTCCCAGGTTGAGCCCAGGGCTTTCACAACGGACTTAAACGACCACCTACGCCCGCTTTACGCCCAGTAATTCCGAGTAACGCTTGCACCCTTCGTATTACCGCGGCTGCTGGCCGTCG
+
CGGGGGGGGDGGGGCFGGGGGGGC@CFGGGGGGGG9FGGGFGGGGGGGGGGGGGGGGGGGGFGGGGGGGGFFGGGGGGGDFGGGGGGGGDGGGGGGGGGGGGGGGFGGGGGFFGGEFGGGGGGGGGDE@FGGGGGGGGGGGGCCGGGGGGGGGGGGGDFDDEGGC6CEEDFFGGG8DFGGF?F?DFGGC++=;CAFGF*;FF>36AFAF9>==A5ABAF*:=44-:=265@F?9(511727CE??B6<733)9C741464:<A:>B??B))4((48,.((,))6(,(49((3,4((,####
@M05025:18:000000000-B3NL5:1:1101:11115:4002 2:N:0:CACTCA
CATCGTGGACTACCAGGGTTTCTAATCCTGTTCGCTACCCATGCTTTCGAGCCTCAGCGTCAGTTGCAGACCAGAGAGCCGCCTTCGCCACTGGTGTTCTTCCATATATCTACGCATTCCACCGCTACACATGGAGTTCCACTCTCCTCTTCTGCACTCAAGTTCAACAGTTTCTGATGCAATTCTCCGGTTGAGCCGAAGGCTTTCACATCAGACTTATTGAACCGCCTGCACTCGCTTTACGCCCAATAAATCCGGACAACGCTTGCCACCTACGTCTTACCGCGGCTGCTGGCCTCGC
+
CGGGEGGGGGGGGGGGEGGFCDFDGGGGGGGGFEEGGGFEFGGDFGGGGGFGGGGGGGGGGD>GGGGGGGGGGGFGGDCFGGGGGFGEGGFGGGFEFFGGGGFGGGGGGFGFGGGGGGGGGGGGGG>FFGGGGFGGGGFGGFGGGGGGFGGGFGFFFFGGGGGGFGGGGGGGGFGGGGF7A=FGCGGGG6CD6CA5;D>0<>FAFFFFFFBF=F7>FFFFE;<*>B@=2>2=DB.((3;6@CE<FF9?@;@F<3?EF@6;>6(4(4:?F?A?FFFFFF(.:>>446>01(((.5,(4####
@M05025:18:000000000-B3NL5:1:1101:5247:4017 2:N:0:CACTCA
CATCGTGGACTACTAGGGTATCTAATCCTGTTCGCTACCCATGCTTTCGAGCCTCAGCGTCAGTTGCAGACCAGAGAGCCGCCTTCGCCACTGGTGTTCTTCCATATATCTACGCATTCCACCGCTACACATGGAGTTCCACTCTCCTCTTCTGCACTCAAGTTCAACAGTTTCTGATGCAATTCTCCGGTTGAGCCGAAGGCTTTCACATCAGACTTATTGAACCGCCTGCACTCGCTTTACGCCCAATAAATCCGGACAACGCTTGCCACCTACGTATTACCGCGGCTGCTGGCCGCTG
+
CGGGGGGGGFGGGGGGGGGGGGGGGGGGGGGGGGGGGGGGGGGGGGGGGGGGGGGGGGGGGGGGGGGGGGGGGGGGGGGGGGGGGGGGGCEGGGGGGGGGGGGFGGGGGGGGGGGGGGGGGGGGGGGGGGGGGFGGGGGFGGGGFFFGGGGGGGGGGGGFGFFFGGFFFGGGGGGGGGFGFFFGGGFGDDGGDC*;9DE5?>FFF>FCFA678>:@FFFC?>6CEBBBB=(55>BF@F(:6477@0:D034).9CEB(4:>F?9B?B?F04.823:?<7A?>FF03>F>038)250.####
@M05025:18:000000000-B3NL5:1:1101:6561:4035 2:N:0:CACTCA
CATCGTGGACTACTAGGGTATCTAATCCTGTTCGCTCCCCATGCTTTCGCTCCTCAGCGTCAGTAAATGCCCAGAGACCTGCCTTCGCCATCGGTGTTCCTCCTGATATCTGCGCATTTCACCGCTACACCAGGAATTCCAGTCTCCCCTACATCACTCTAGTCTGCCCGTACCCACCGCAGATCCGCGGTTGAGCCTCGGACTTTCACGGCAGACGCGACAAACCGCCTACGAGCCCTTTACGCCCAATAAATCCGGATAACGCTTGCGCCCTACGTATTACCCCGTCTGCTGGCCGGAG
+
CGGGGGGGGGGGGGGGGGGGGGGGGGGGGGGFGGGGGGGGGGGGGGGGGGGGGGGGCGGGGGGGGGFGGGGGGG8AFGGGGGGFFGGGGGGGGCFGGGFGGFGGGGGGGGGGGGGGGGGGGGGGGGGGFGFFFGGFFGGGGGGGGGGGGGGGGGGFGGGGG=>D:DFAFCEEGGGGGGDDG>DCFGF7*@CDDFFGGCA*??EBF=+1BF4@>DBD5>33>(6;@D>FFF(3((,4(4:77)4((402(,4)).6?>;(-:AD<>??(1(40>4,44?)5()4.,3,,-((.6)(38####
@M05025:18:000000000-B3NL5:1:1101:10407:4091 2:N:0:CACTCA
CATCGTGGACTACCCGGGTTTCTAATCCTGTTTGCTCCCCACGCTTTCGCACCTCAGCGTCAGTAATGGTCCAGTGAGCCGCCTTCGCCACTGGTGTTCCTCCGAATATCTACGAATTTCACCTCTACACTCGGAATTCCACTCACCTCTACCATACTCAAGACTTCCAGTATCAAAGGCAGTTCCGGGGTTGAGCCCCGGGATTTCACCCCTGACTTAAAAGTCCGCCTACGTGCCCTTTACGCCCAGCAAATCCGAACAACGCTTGCCCCCTTCGTATTCCCGCCGCCGGTGGCCAGTT
+
CGGGGGFGGGGGGGGGGGFDGGGFGGGGGAFGGFGFGGGGGDGGGGFGGGGGGDFGGGGGGGGGGGGGGGGFDGGGAFFGGGGGGGGGGGGGGFGCEFGGGAEFCEGGGGGGAFEGGFFGGGFEFFGDEGCGGGGGGGCGFF;E,@FGGGCEDDFGGGGGGDGGGEFFFAFCEGFGCDFC?9CFCGGGG>CDD76>C?EC>DDAFFF@BF4556:@FA+9)11.)113??1(3=,2(64=49CD@>B<<(2(()52(4?>FBB((((((..89(.4283?>)),((((((-(,-,,.####
@M05025:18:000000000-B3NL5:1:1101:10247:4148 2:N:0:CACTCA
CATCGTGGACTACAGGGGTATCTAATCCTGTTCGCTACCCATGCTTTCGAGCCTCAGCGTCAGTTGCAGACCAGAGAGCCGCCTTCGCCACTGGTGTTCTTCCATATATCTACGCATTCCACCGCTACACATGGAGTTCCACTCTCCTCTTCTGCACTCAAGTTCAACAGTTTCTGATGCAATTCTCCGGTTGAGCCGAAGGCTTTCACATCAGACTTATTGAACCGCCTGCACTCGCTTTACGCCCAATAAATCCGGACAACGCTTGCCACCTACGTATTACCCCGGCCTCTGGCCCGCC
+
CGFGGGGGGFGGGGGGGGGGGGGGGGGGGGGGGGGGGGGGGGGGGGGGGGGGGGGGGGGGGGGGGGGGGGGGGGGGGGGGGGGGGGGGGGGGGGGGFGGGGGGGFGGFFFGGGGGGGGGGGGGGDGGGGGGEGGGGGGGGGGAFFGFGGGGFGGGGGGG8FEGGGGGGGFGGGGGGFGGGGGGCADF=D6DGGGFGGGD7BEAFFFACFFF9EFEFFFFFFFEEFF@B@?>DDF<E?60;;EFDDFBF;;;<3<3=>BF>6??162::<:9?<1(((826>DDA(4-(-((,().:<####
@M05025:18:000000000-B3NL5:1:1101:13918:4148 2:N:0:CACTCA
CATCGTGGACTACAAGGGTTTCTAATCCTGTTCGCTACCCATGCTTTCGAGCCTCAGCGTCAGTTGCAGACCAGAGAGCCGCCTTCGCCACTGGTGTTCTTCCATATATCTACGCATTCCACCGCTACACATGGAGTTCCACTCTCCTCTTCTGCACTCAAGTTCAACAGTTTCTGATGCAATTCTCCGTTTGAGCCGAAGGCTTTCACATCAGGCTTATTGAACCGCCTGCACTCGCTTTACGCCCAATAAATCCGGACAACGCTTGCCACCTACGTTTTACCGCGGTTGCTGCGCTGCC
+
CGGGGGGGGGGGGGGGGGGGGGGGGGGGGGGGGGGGGGGGGGGGGGGGGGGGGGGGGGGGGGGGGGGGGGGGGGGGGGGGGGGGGGGGGDGGGGGGGGGGGGGGGGGGGGGGGFGGGGGGGGGGGGGGGG9FFGEDGFGGGGEG,DCFGGGGGGGGGACDFGFFGCEGGGFGGFFGGGGC+=DFGGGGG+:A>DCDGG5C>>FFFFFFFFF4AFF=FA>;CA>6>=9(5@@9>:>B=>DDFEC@DBF;;@FFCE3E@0@>9?(,((4-32<?61::0,4:022<11,((-(.-4)(,####
@M05025:18:000000000-B3NL5:1:1101:23015:4168 2:N:0:CACTCA
CATCGTGGACTACTGGGGTATCTAATCCTGTTTGCTCCCCACGCTTTCGTGCATGAGCGTCAGTATTGGCCCAGGGGGCTGCCTTCGCCATCGGTGTTCCTCCACATCTCTACGCATTTCACTGCTACACGTGGAATTCCACCCCCCTCTGCCATACTCTAGCCGTGCAGTCACAAGCGCAGTTCCCAGGTTAAGCCCGGGGATTTCACACCTGTCTTACACAACCGCCTGCGCACGCTTTACGCCCCGTAATTCCGATTAACGCTCGCCCCCTACGTCTCAACGTGGCTTCTGGCCCAGG
+
CECCC@FFCGGGGFGFFGFDGGFGDFGGGGFGGGGGGGG,;@FGGGGGGGGDGGFFECFGGGGGGFA@,:CFGFGCFCG:FGGGFFFFGGGGFGFCGG?F:ED,FFFGFGFED7:CFFGEFGG;CFE<EFGGGDCCFED;=,DCEGEGGFA=DGG8EFGAC9FCCE6E8EA6:EG79F5CGEDD,=4*;FF7FFCGGG>D)8)85*@;CFF;;69;7:;C3);(6/36;:0<0>(2,31864),(30((4(31<>A?:23?4<07(49B((-(,-.(4(((.).(((-41(()6).,####
@M05025:18:000000000-B3NL5:1:1101:22166:4177 2:N:0:CACTCA
CATCGTGGACTACAGGGGTTTCTAATCCTGTTCGCTACCCATGCTTTCGAGCCTCAGCGTCAGTTGCAGACCAGAGAGCCGCCTTCGCCACTGGTGTTCTTCCATATATCTACGCATTCCACCGCTACACATGGAGTTCCACTCTCCTCTTCTGCACTCAAGTTCAACAGTTTCTGATGCAATTCTCCGGTTGAGCCGACGGCTTTCACATCAGACTTATTGAACCGCCTGCACTCGCTTTACGCCCAATAAATCCGGACAACCCTTGCCACCTACGTATCACCGCAGCTGCTGGCCCTTG
+
CGGGGGGGGGGGGGGGGGGGGGGGGGGGGGGGGEGGGGGFFGGGGGGGGGGGGGGGFFGGGGDGGGGGGGFGGGGFFCEGGGGGGDGGCEGGGGGG=FFEFGGGGFGGGGFGGFC+CFFGFFGGGGDEGGGFFGFFFFF;FF,EFGGGFGGGDFFGDFEGFFGGFFGGGDDFGFFGFCC78AFCFFGFDDDGD>FC;9?*@EAE@98BF>FEEABEFFC?*8*8069@;3<08444/(66=)7;;668873>>BF>((179(((-40((.)5<703042:(6:B?>((-.(,))2((####
@M05025:18:000000000-B3NL5:1:1101:16165:4180 2:N:0:CACTCA
CATCGTGGACTACTAGGGTTTCTAATCCTGTTTGCTCCCCACGCTTTCGCACCTCAGCGTCAGTAATGGACCAGTAAGCCGCCTTCGCCACTGGTGTTCCTGCGAATATCTACGAATTTCACCTCTACACTCGCAATTCCACTTACCTCTTCCATACTCAAGACTTCCAGTATCAAAGGCAGTTCCGGGGTTGAGCCCCGGGATTTCACCCCTGACTTAAAAGTCCGCCTACGTGCGCTTTACGCCCAGTAAATCCGAACAACGCTAGCCCCCTTCGTATTACCCCGGCTGCGGGCCGAAG
+
CGGGGGGGGGGGGGGGGGGGGGGGGGGGGGGGGGGGGGGGGGGGGGGGGGGGGGGFGGGGGGGGGGGGGGGGGGGGGGGGGGGGGGGGGGGFGGGGGGGGGCFGEFGGGGGGGGGGGGGGGGGGGGGF9FBFGGGGGGGGGGGGGGGGGGGGGGGGGGFGGGGFGEAFGFGFFGDFC7?DFCDFGGGGGGGDCFFGGFFD4>DB;AF6=FA=D>=EFFF4C=FEEE6@FFFF@FFF9;6?;EC7?>0:04<)5AF?9B:>F0641?F(47:B;01.2:(354:4(2-1023:4(-49####
@M05025:18:000000000-B3NL5:1:1101:12474:4199 2:N:0:CACTCA
CATCGTGGACTACTGGGGTATCTAATCCTGTTTGCTCCCCACGCTTTCGTGCATGAGCGTCAGTGTTATCCCAGGGGGCTGCCTTCGCCATTGGTGTTCCTCCACATATCTACGCATTTCACTGCTACACGTGGAATTCCACCCCCCTCTGACACACTCTAGTCGTGCAGTCACAAATGCAATTCCCAGGTTAAGCCCGGGGATTTCACACCTGTCTTACACAACCGCCTGCGCACGCTTTACGCCCAGTAATTCCGATTAACGCTTGCCACCTTCGTATTTCCGCGGCTCTCTGCCGCTC
+
CDFGGFGGGGGGGGGGFGGGGGGGGGFGGGFGGGG<EFDGGGGGGGGGGGGGCFGGGGGGEGGGGGGGGGGFGGGGGGDCGGGGGGGGG:FFCFGGGGGGGDFGGGGGDFEGGGGDGGGGGGGFGGGGFGGGG@@FDFGGCFGGGEEEGGGAFGGGGFFG9AFGGGEE8DCCFFDFGGCFDC;FGFGGG>;98D>DC99*/8848AFFFCA(>A;B6@FEFF87(8226,3?9B12(((41).212((84)..)-:????0<60466-4().47).,4(22))62<(41,8()).),####
@M05025:18:000000000-B3NL5:1:1101:21422:4230 2:N:0:CACTCA
CATCGTGGACTACTAGGGTATCTAATCCTGTTCGCTCCCCACGCTTTCGCTCCTCAGCGTCAGTAACGGCCCAGAGACCTGCCTTCGCCATTGGTGTTCTTCCCGATATCTACACATTCCACCGTTACACCGGGAATTCCAGTCTCCCCTACCGCACTCCATCCCGCCCGTACCCGGCGCAGATCCACCGTTAGGCGATGGACTTTCCCACCGGACGCGACGAACCGCCTACGCGCCCTTTACGCCCAATAAATCCGGATAACGCTCGCACCGTCCGTATTACCGCAGCTGCTGGCCCCAC
+
CFFFEFFGC<FFGGGGFCFEFFDFFGGFFFGGGGGCGGGGGGGGDFGFCE:<FFGFGGFFGEGGGFFF@C@CEGGGFGGDAEFFAEBCEG:FFBF7ACFFG<EFC7:@:AFGFGFCFEG<FGGG>=BFFFGEGG7@=F;DC;@E,@E?+6D=D=+@CCD:8,@,4:CGGEE99@C7CC*7855*=?4?FG*C3DAGGC83)2A6=A6+1;A<>E62>DB0419>;>019(::0((-94214AD0:4;0((4).62(04((-6326(399((2(,,,,81205<B(-(-(288))0((####
@M05025:18:000000000-B3NL5:1:1101:10668:4248 2:N:0:CACTCA
CATCGTGGACTACACGGGTTTCTAATCCTGTTTGCTCCCCACGCTTTCGTGCCTCAGTGTCAATGTTGGTCCAGGTAGCTGCCTTCGCCATGGATGTTCCTCCTGATCTCTACGCATTTCACTGCTACACCAGGAATTCCGCTACCCTCTACCACATTCTAGTCATCCAGTATCCACTGCAGTTCCCAGGTTGAGCCCAGGGCTTTCACAACGGACTTAAATAACCACCTACGCAGGCTTTACGCCCGGTAACTCCGAGTAACGCTTGCCCCCTTCGTATTACCGCGGCTGCTGGCCCGAG
+
@CC<CD97-E@FCEFGGDGC@CFE<FFEAFC@@C<<@<DFFE7F7F<CFFGGDE@EFFGG<<@F9FFG<BCFEFCGFACG<FFF6FGGGGGFG8EFFGDF,CF=<,,C,5F,5FC,@+@E,?5?,CEEFFF@8B=,9==E>4+=CF89D=FAFDE,6@=;;=>DF,@8D9=DAFDDF@GG+166,CF8=+==F6:8+=A7**@9:A?@CA*0)9A@59+:*;**.:*:-)):5@2(05>3BC=:@(6(.62().7)((.13)1(6<33:(,4(-4::(,2(6---1,(((-4)3(4.####
@M05025:18:000000000-B3NL5:1:1101:12656:4259 2:N:0:CACTCA
CATCGTGGACTACTAGGGTATCTAATCCTATTTGCTCCCCACGCTTTCGTGCCTCAGTGTCAGTTACAGACCAGGCGACCGCCTTCGCCACTGGTGTTCCTCCATATATCTACGCATTTTACCGCTACACATGGAATTCCATCGCCCTCTTCTGCACTCCAGCATACCAGTTTCCATAGCTTACAATGGTTGAGCCATTGCCTTTTACTACAGACTTAGTACGCCACCTACGCACCCTTTACGCCCAATGATTCCGGATAACGCTTGCCACCTACGTATTCCCGCGGCTGCTGGCACGGAG
+
CGGGGGGGEGGGGGGGGGGGGGGGGGGGGGGGGGGGGGGDGGGGGGGGGGGGGGGGGGGGGGGFGGGGGGGGGGGGGGGGGGGGGGGGGGGGGGGGGGGGGGGGGGGGGGGGGGGGGGGGEFGGGFGGFGFGFGFGGGGGGGGGGGGGGGGGGGGGGGFGGGGGGGGGGGGGGGGGGGGGGGGFGGGGGGGGGGAGGGFGFFFCFFF>>>CC:B9=FFFF<<AAA=DDDFF=@FFF@@@EEE;?6@D134;)73)620<DAF;>6??F?AB<7(5::)::)62(36203607?B<(5####
@M05025:18:000000000-B3NL5:1:1101:21238:4353 2:N:0:CACTCA
CATCGTGGACTACCCGGGTATCTAATCCTGTTTGCTCCCCACGCTTTCGAGCCTCAACGTCAGTTACCGTCCAGTAAGCCGCCTTCGCCACTGGTGTTCCTCCTAATATCTACGCATTTCACCGCTACACTAGGAATTCCGCTTACCTCTCCGGCACTCTAGAAAAACAGTTTCCAATGCAGTCCTGGGGTTAAGCCCCAGCCTTTCACATCAGACTTGCTCTTCCGTCTACGCTCCCTTTACACCCGGTAAATCCGGATAACGCTTGCCCCCTACTGATTACCGCTTCTGCTGGCCAAAC
+
CCFEBFFGGFGFGDGGGDCFGGFGGGGGGGGEGGGCF<CFFEEFGEFC@FE7CFFDCEGDFGGGGGGGGGGECGEGFG9@C@FEFFFGFEGGGGEFGEGGGGGGGFFGBFGGGFGE@CFEFGEFEEG:9FEGGGCFGGGGGGGGGGEGGCEFEEDGGG8,E,@9,@CE?GGGGGCGFFD>CA:*,28775?>FF+?@4:4?4:4*;BFFAF38FBBA8/4/>@3=C;@F?6>6><;>6;/)74)7@0((-(4<4:?>B(4142-28((-83(4((,,).6:).)(((,(.-).,(-4####
@M05025:18:000000000-B3NL5:1:1101:10019:4400 2:N:0:CACTCA
CATCGTGGACTACAAGGGTATCTAATCCTGTTTGCTCCCCACGCTTTCGTGCCTCAGTGTCAATGTTGGTCCAGGTAGCTGCCTTCGCCATGGATGTTCCTCCTGATCTCTACGCATTTCACTGCTACACCAGGAATTCCGCTACCCTCTACCACATTCTAGTCATCCAGTATCCACTGCAGTTCCCAGGTTGAGCCCAGGGCTCTCACAACGGACTTAAATAACCACCTACGCACGCTTTACGCCCAGTAATTCCGAGTAACGCTTGCACCCTTCGTATTACCGCGGCTGCTGGCCACTG
+
CGGGGFFGGGGFFGGGFGGFFFGGFFFFFFFGGGGGGGFEFGGGGGGGGGGDGDDEGGGGGGFGGGGFGGGGDGGGGGGFDGGGGGFGGEGGGGGFGGGGGEGGGGFGGGGGGGGCEGGFGGEGGGFCFFFFGGFFGGFGGCCEGFGGGGFDFGDFGGGGGGGGGGFGGFFFFGFFGFGGGGGGGGFGGGGFG?FGGDDFFFFFFFFFFAFFFFAB5FFFE7AEBFF>DDFFFAABF@=D>CC2@>@FFE)?CEFF@@BDFFE;>;?0:47373=7<((2(65<?>3;(,26:>:?(####
@M05025:18:000000000-B3NL5:1:1101:15614:4409 2:N:0:CACTCA
CATCGTGGACTACTGGGGTTTCTAATCCTATTTGCTCCCCACGCTTTCGTGCCTCAGTGTCAGTTACAGACCAGGCGACCGCCTTCGCCACTGGTGTTCCTCCATATATCTACGCATTTTACCGCTACACATGGAATTCCATCGCCCTCTTCTGCACTCCAGCATACCAGTTTCCATAGCTTACAATGGTTGAGCCATTGCCTTTTACTACTGACTTAGTACGCCACCTACGCACCCTTTACGCCCAATTATCCCGGATAACGATTGCCCCATACCTATTACCGCTGCTGCTGTCCCGATG
+
CGGGGGGGGGGGGGGGGGFGGGGGFGGGGGGGGGGGGGGGGGGGFGGGGGFDGGGFGGGGGGGGGGGGCFGFGFFGEGGGDGGGGGGGGCFFGGGGGGGGGGGCGF99,EEC<CF7CGEF,EGEEDGGGFDFGFFDFGGGGGGEGEC=,@FFGDEGGGDF8DFGG8FG88E=CFCFGD6CGCCCGFFDC5<;7*;7CF6=<AFFFF6?@+:*.+6611=A**-:((/5BBE((((3(3;@>E6;2(836)/5).68:;114<((-41>721((.(().664).(3(--,2244-4)4####
@M05025:18:000000000-B3NL5:1:1101:16104:4422 2:N:0:CACTCA
CATCGTGGACTACCCGGGTTTCTAATCCTGTTTGCTCCCCACGCTTTCGAGCCTCAACGTCAGTTACCGTCCAGTAAGCCGCCTTCGCCACTGGTGTTCCTCCTAATATCTACGCATTTCACCGCTACACTAGGAATTCCGCTTACCTCTCCGGCACTCTAGAAAAACAGTTTCCAATGCAGTCCTGGGGTTAAGCCCCAGCCTTTCACATCAGACTTGCTCTTCCGTCTACGCTCCCTTTCCACCCAGTAAATCCGGATAACGCTTCCCCCCTACGTATTACCCCGCTTCCTGGCCACCC
+
CGGGGGGGGGGGGGGGGGGGGGGGGGGGGGGGGGGGGGGGGGGGGGGGGGGGGGGFGGGGGGGGGGGGGGGGGGGGGGGGGGGGGGGGGGGGGGGGGGGGGGGGGGFGGGGGGGGGGGGGGGGGGGGGGGGFGGFAFGGGGGGGGGGGCEGGGGGEE8FFGFCGGGGGGGGGGGGGFGGFF7CFFCFGFGDGFCFGGCAGBFFFFBF6B+46;83=AA8C64<BCE0@<64CD>2?>?DFF)))/6((1(/)9--2,70-843,94:(4.3962(2(.3<2)))((-((((56)(((####
@M05025:18:000000000-B3NL5:1:1101:4985:4441 2:N:0:CACTCA
CATCGTGGACTACTCGGGTATCTAATCCTGTTTGCTCCCCACGCTTTCGAGCCTCAGCGTCAGTTACAGACCAGAGAGCCGCCTTCGCCACTGGTGTTCCTCCATATATCTACGCATTTCACCGCTACACATGGAATTCCACTCTCCTCTTCTGCACTCAAGTTTCCCAGTTTCCAATGACCCTCCCCGGTTGAGCCGGGGGCTTTCACATCAGACTTAAGAACCCGCCTCCCCTCGCTTTCCGCCAAATAAATCCGGACAACCCTTGCCACCTACGTATTCCCCCGGCTGCTGGCCCCAG
+
CGGGGGGGGGGGGGGGGDGEGGGGGGGCFGFGGGGCFGGGGGGGGGGGFFGEGGGGGGGGGEGFGGGGGGFGGGGGGGGGGGGGGGGCCEGGFGF8FDGFFGGGGFGC9FGGGGC:FGEFDDEFGGEGGG?FFFGDFEG9,@@EDGCGGEEDF8E8DEFFF,@E8EA=A8FF8D9D+=8@G??9CGCCG+<7;;0CCDECA46?A6A++;74)*4;AFF).9)(,/(661(/(-(4266?:).8:B(312:A)4<((-42010(-:B?:,).62(414).5)62((4(,(-8:B0((####
@M05025:18:000000000-B3NL5:1:1101:24351:4488 2:N:0:CACTCA
CATCGTGGACTACTCGGGTATCTAATCCTATTTGCTCCCCACGCTTTCGTGCCTCAGTGTCAGTTACAGACCAGGCGACCGCCTTCGCCACTGGTGTTCCTCCATATATCTACGCATTTTACCGCTACACATGGAATTCCATCGCCCTCTTCTGCACTCCAGCATACCAGTTTCCATAGCTTACAATGGTTGAGCCATTGCCTTTTACTACAGACTTAGTACGCCACCTACGCACCCTTTACGCCCAATGATTCCGGATAACGCTTGCCACCTACGTATTACCTCGGCTGCTTGCCCGTAG
+
CGFGGGGGGGGGGGGGGGGGGGGGGGGGGGGGGGGGGGGGGGGGGGGGGGGGGGGGGGGGGGGGGGFFGFGGGGGGGGGGEGGGGGGGGGG@FGGGGGGGFFG@FGGGFFECCFEDGGGGGGGGGGGG9FFFGGGGGGFGGFGGEDGGGFGGADFCC3=EC8EFFGGGGD=ADGGGDC+=2<FFAFDGFG@;CC97CFFCAF6;CBAFFAB):>BFC@B<6A>>2>@756>=@((6(/:6)7,49(,33/.))1<@(1(/720(-8(04<22:((((.574<>)-(-13(4.).2(,####
@M05025:18:000000000-B3NL5:1:1101:5783:4502 2:N:0:CACTCA
CATCGTGGACTACCCGGGTTTCTAATCCTGTTCGCTACCCATGCTTTCGAGCCTCAGCGTCAGTTGCAGACCAGAGAGCCGCCTTCGCCACTGGTGTTCTTCCATATATCTACGCATTCCACCGCTACACATGGAGTTCCACTCTCCTCTTCTGCACTCAAGTTCAGCAGTTTCTGATGCAATTCTCCGGTTGAGCCGAAGGCTTTCACATCAGACTTATTGAACCGCCTGCACTCGCTTTACGCCCAATAAATCCGGACAACGCTTGCCACCTACGTATTCCCGCGGCTGCTGGCCCGCG
+
CGGGGGGGGGGGGGGGGGGGGGGGGGGGGGGGGGGGGGGGGGGGGGGGGGGGGGGGGGGGGGGGGGGGGGGGGGGGGGGGGGGGGGGGGGGGGGGGGGGGGGGGGGGFGGGGGGGGGGGGGGGGGGGGGGGGGGGGGGGGGGA@EFGGGGGGGGGGGDGGFFGGGGGGGGDEGGGGGGGGGFGGFCDFG5CDGGFGGGFDFEFFFFA9BC>B=FEFFFFC4*@EE@F>BFDFF145271216>D@@1;<DBF44:((,199??7>?<?BFFFF0,8<1)6?))51(7;>9>BFF((.####
@M05025:18:000000000-B3NL5:1:1101:11539:4545 2:N:0:CACTCA
CATCGTGGACTACCCGGGTTTCTAATCCTGTTTGCTCCCCACGCTTTCGAGCCTCAACGTCAGTTACCGTCCAGTAAGCCGCCTTCGCCACTGGTGTTCCTCCTAATATCTACGCATTTCACCGCTACACTAGGAATTCCGCTTACCTCTCCGGCACTCTAGAAAAACAGTTTCCAATGCAGTCCTGGGGTTAAGCCCCAGCCTTTCACATCAGACTTGCTCTTCCGTCTACGCTCCCTTTACACCCAGTAACTCCGGATAACGCTTGCCCCCTACGTATTACCGCGGCTGCTGGCCTCGC
+
CGGGGGGDGGGGGGGGGGGGGGGGGGGGGGGGGGGGGGGGGGGGGGGGGGCGGGGGGGGGGDGGGGGGGGGGGGGGGGGGGGGGGGGGGGGGGGGGGGGGGGGGGGGDFGGFGGGGGGGGGGGGGGGGGGGGGGGGGGGGGGGGGGGGGGGFGGGGGGGGGGFGFGGEGGGGGGGGGGGGGGGGGGGGGGGDFFFGDFEGFFFFFFFFFFFFEF>BFC4@4@EFFFFFF@DC@01<B<@AF3<EE@F;<;EE)<9?:6?<:BF09?:(:>??>B1623362)69,79041((,)(-4####
@M05025:18:000000000-B3NL5:1:1101:7965:4557 2:N:0:CACTCA
CATCGTGGACTACAGGGGTATCTAATCCTGTTTGCTCCCCACGCTTTCGAGCCTCAACGTCAGTTACAGTCCAGTAAGTCGCCTTCGCCACTGGTGTTCCTCCTAATATCTACGCATTTCACCGCTACACTAGGAATTCCACTTACCTCTCCTGCACTCCAGCCTGACAGTTTCCAATGCAGTCCAGGGGTTGAGCCCCTGCCTTTCACACCAGACTTGCCATGCCGTCTACGCTCCCTTTACACCCAGTAAATCCGGATAACGCTTGCCCCCTACGTATTACCGCGGCTGCTGGCCCACC
+
CGGGGGGGGGGGGGGGGGGGGGGGGGGGGGGGGGGGGGGGGGGGGGGGGGGGGGGGGGGGGGGGGGGGGGGGGGGGGGGGGGGGGGGGGGGGGGGGGGGGGGGGGGGFGGGGGGGGGGGGGGGGGGGGGGGGGGGGGGGFGGGGGGGGGGGGGGGGGGGGGGDFGGGGGGGGGGGGGGGFGGFGGGGGGGGGGGFGGGEGFFFFFFFFFFFFB4>BFFFFFFFBFFFD=DFFFFDF@FDFFFFFFFF@F8E?E3CE>@(,644404:<6:FF62(4(42<0)64(((43(31>B034####
@M05025:18:000000000-B3NL5:1:1101:18751:4579 2:N:0:CACTCA
CATCGTGGACTACTAGGGTATCTAATCCTGTTTGCTCCCCACGCTTTCGCACCTGAGCGTCAGTCTTTGTCCAGGGGGCCGCCTTCGCCACCGGTATTCCTCCAGATCTCTACGCATTTCACCGCTACACCTGGAATTCTACCCCCCTCTACAAGACTCTAGCTTGCCAGTTTCAAATGCAGTTCCCAAGTTAAGCTCGGGGATTTCACATCTGACTTAACAAACCGCCTGCGTGCGCTTTACGCCCAGTAATTCCGACTAACGCTTGCACCCCCCGTCTTACCGCCGCTGCTGGCCCTCG
+
CG>EGFGGC8FFGGGGCFFFGGGG@@EE<FEEEGGGGEGFCFCCGGGFGEFEGGGFDGGGEEBGGGGGGGFFEGFEEGE@FFE74FBFECCC:@FEDG<FFFEGFECFGGGGGGGGCEFGGF9BEFFGFBECBFGGCEGFGDFGF6>EGCFGDFGF?98@;EFCFF5DEGEGGGG+BFGGDGGG:EFFC*;DDG+++2:?BDE;AAFFFF6.;C3CFFFEAEE6?06@B?(31-(3,26:054(:(412.)<B99:34((,<5((-(((5<7:(411?0.(64(-,(,-((())(2(####
@M05025:18:000000000-B3NL5:1:1101:9709:4628 2:N:0:CACTCA
CATCGTGGACTACAGGGGTATCTAATCCTGTTTGCTCCCCACGCTTTCGTGCATGAGCGTCAGTGTTATCCCAGGGGGCTGCCTTCGCCATTGGTGTTCCTCCACATATCTACGCATTTCACTGCTACACGTGGAATTCCACCCCCCTCTGACACACTCTAGTCGTGCAGTCACAAATGCAATTCCCAGGTTAAGCCCGGGGATTTCACACCTGTCTTACACAACCGCCTGCGCCCGCTTTACGCCCAGTAATTCCGATTAACGCTTGCACCCTACGTATTACCTCGGCTGCTGCTCCCTT
+
CGGGGGGGDGGGGGGGGGGGGGGGGGGGGGGGGGGGGGGGGGGGGGGGGGGGFGGGGGGGGGGGGGGGGGGGGGGGGGGGGGGGGGGGGGGGFGGGGGGGGGGGGGGGGGGGGGGGGGGGGGGGGGGGGGGGGGCEFFFGGGGGGGDGGGF8FGGGGGGGGGGGGGGGGGGGGGGGFGFFFGGGGGGGGGGGGGFG>FEGEF>BFFFFFFFFFFEFFFFFFFFFFFFFB@;D>0(.(1963<BBFF>6:4<26565:,,8<<<3(,,((),3:61:6<2432<<.-((30(4482).####
@M05025:18:000000000-B3NL5:1:1101:10112:4679 2:N:0:CACTCA
CATCGTGGACTACTGGGGTTTCTAATCCTGTTTGCTCCCCACGCTTTCGTGCATGAGCGTCAATCTTGACCCAGGGGGCTGCCTTCGCCATCGGTGTTCCTCCACATCTCTACGCATTTCACTGCTACACGTGGAATTCTACCCCCCTCTGCCAGATTCTAGCCTTGCAGTCTCCATCGCAATTCCCAGGTTGAGCCCGGGGATTTCACGACAGACTTACAAAACCGCCTGCGCACGCTTTACGCCCAGTAATTCCGATTAACGCTTGCACCCTACGTATTACCGCGGCTGCTGGCCCTGG
+
CGGGGGGGGGFGGGGGGGGGGGGGGGGGGGGGGGGGGGGGGGGGGGGGGGGGGGGGGGGGGGGGGGGFGGGGGGGGGGGGGGGGGGGGGGGGGGGGGGGGGGGFGGGGGGGGGGGGGGGGGGGGGGGGGGGGGGDFGGGGGGGGGGDEGFFGGFGFGGGGGGGGGGGGGGGGEGFFGGCGGGGFFGGGGGGFGFFDFGFGFF4?FFFFFFFFFF@;FCFFE3<<@@99;;(8>F>FF><:26AFFFFF0?AAFFFFBBB?BFFF6:?10)8??BB???242)541;2(49(-,)((.####
@M05025:18:000000000-B3NL5:1:1101:11692:4699 2:N:0:CACTCA
CATCGTGGACTACAGGGGTTTCTAATCCTATTTGCTCCCCACGCTTTCGTGCCTCAGTGTCAGTTACAGACCAGGCGACCGCCTTCGCCACTGGTGTTCCTCCATATATCTACGCATTTTACCGCTACACATGGAATTCCATCGCCCTCTTCTGCACTCCAGCATACCAGTTTCCATAGCTTACAATGGTTGAGCCATTGCCTTTTACTACAGACTTAGTACGCCCCCTACGCACCCTTTACGCCCAATGATTCCGTATAACGCTTTCCACCTACGTATTACCGCGGCCGCCGGCCCTGGC
+
CFGGGFGG@FFGGGGDGG@FGGGFGFFGG<9EFEGFGEGGGGGGEFGAFDDGFEECFGGCF,CEFFGGGGGFGFC@7:FFBFFEGF<FG@FGG?BFFGGC@FFBGAFGE,,?BFC:CEEEFG9CC@GG?F9:E=@@FFFGCAFEGDEGGGG8=DFFG9,@DE8=F9D?,8@<CC7;CC6DGGCFC?8DF88*;969*=B+@*+194+9BAB))45)=+4:<<2-((6>=>52>;>@01;@EC<11:6(36.))99@;(32:<(460(66A)4((448)6:2:)(43;6(,2(,(1(-####
@M05025:18:000000000-B3NL5:1:1101:20749:4757 2:N:0:CACTCA
CATCGTGGACTACTGGGGTTTCTAATCCTGTTCGCTACCCATGCTTTCGAGCCTCAGCGTCAGTTGCAGACCAGAGAGCCGCCTTCGCCACTGGTGTTCTTCCATATATCTACGCATTCCACCGCTACACATGGAGTTCCACTCTCCTCTTCTGCACTCAAGTTCAACAGTTTCTGATGCAATTCTCCGGTTGAGCCGAAGGCTTTCACATCAGACTTATTGAACCGCCTGCACTCGCTTTACGCCCAATAAATCCGGACCACGCTTGCCACCTCCGTCTTACCGCGTCTGCTGGCCGGCT
+
CGGGGGGGGGGGGGGGGGFGGGGGGGGGGGGGGGGGGGGGGGGGGGGGGGGGGGGGGGGGGGGGGGGGGFGGGGGGGGGGGGGGGGGGGGGGGGGFGGGGGGGGGGGGGGGGGGGGGGGGGGGGGGDGGGGGGGGGGGGGGGGGGGGGGGGGGGGGGGGGGGFDFGGGGFFGGGGGFGGGGCFGGGGGGDCC?CFCFG>CEFFFFFFFFFF3AFFFFFFFFEEFFFF=26@==37=(:7?DE<;;>@?D8@A<55;602((43(4:11<:AF6:(.,(.2(.6?(46-,(-).8(3.####
@M05025:18:000000000-B3NL5:1:1101:11210:4761 2:N:0:CACTCA
CATCGTGGACTACTAGGGTTTCTAATCCTGTTCGCTACCCATGCTTTCGAGCCTCAGCGTCAGTTGCAGACCAGAGAGCCGCCTTCGCCACTGGTGTTCTTCCATATATCTACGCATTCCACCGCTACACATGGAGTTCCACTCTCCTCTTCTGCACTCAAGTTCAACAGTTTCTGATGCAATTCTCCGGTTGAGCCGAAGGCTTTCACATCAGACTTATTGAACCGCCTGCACTCGCTTTACGCCCAATAAATCCGGACAACGCTTGCCACCTACGTATTACCGCGGCTGCTGGCCCGGA
+
CDEFGGGGGGGGGGGGGGFFGGGGGGGGGGGGGGGGGGGFGGGGGGGGGGGGGGGGGGGGGGGGGGGGGGGEFGGFGGGGGGGGGGGGGDGFDEFFGGCGGGGGFGGF,AFEGGDEGGGGGGGGGGGGGFFGGGGGGFFGFF,,>D@EFDDAEGGGGFCGED=EEGGCEFGEGGGGGGFG?FGD=EGDGDGDC6AGC5BCBEFFFFFFFFFFEFFFF>BAE;EC3(59@FDFD@EF(3271;C@<@FF;DF8>E3;99?09BFFF<F06:9<083:?.<A:B<DBB(467100)(-(####
@M05025:18:000000000-B3NL5:1:1101:4869:4777 2:N:0:CACTCA
CATCGTGGACTACCCGGGTATCTAATCCTGTTCGCTACCCATGCTTTCGAGCCTCAGCGTCAGTTGCAGACCAGAGAGCCGCCTTCGCCACTGGTGTTCTTCCATATATCTACGCATTCCACCGCTACACATGGAGTTCCACTCTCCTCTTCTGCACTCAAGTTCAACAGTTTCTGATGCAATTCTCCGGTTGAGCCGAAGGCTTTCACATCAGACTTATTGAACCGCCTGCACTCGCTTTACGCCCAATAAATCCGGACAACGCTTGCCACCTACGTATTACCGCGGCTGCTGGCCGAAT
+
CFFGGGGGGGGGGGGGGGEEGGGGGGGGGGGFGGGGGDGGGGGGGGFF@GFGGFGGGGGGGGGGGGGGGGGGGGGGGGGGGGGGGGGGGGGGGGGGGGGGGGGGGGGGGGGGGGGGGGGGGGFGGDGGGGGGGFFGGGFFFFGGGGGGGFGGGGGGGGGGGFG:CFGGGGGFCGFFGGDFGFFFGCF?7CGGGGFDCD*75AFFFFFFFFFEFFFFAFFFFFFCEFB@BFF0(/4/29@FFEFFF>FF?;;AC59;02:>;B1((,4(2:2)4(.8,44)(6AA14((437<BF00,####
@M05025:18:000000000-B3NL5:1:1101:23687:4791 2:N:0:CACTCA
CATCGTGGACTACAAGGGTATCTAATCCTGTTTGCTCCCCACGCTTTCGTGCCTCAGTGTCAATGTTGGTCCAGGTAGCTGCCTTCGCCATGGATGTTCCTCCTGATCTCTACGCATTTCACTGCTACACCAGGAATTCCGCTACCCTCTACCACATTCTAGTCACCCAGTATCCACTGCAGTTCCCAGGTTGAGCCCAGGGCTTTCCCAACGGACTTAAACGACCACCTACGCACGCTTTACGCCCAGACATTCCACTCACCGCTTGCACCATTCGTATTACCGCGGCTTCTGGCCAAGG
+
CGCGEGECC@FFGCEFFGGGGGGFGFEFGFEEGFF<FFGG<@CE,BFGGFGGGGG8EEFGGCFGFGG9FC,ECFFFGGGGGGG<FAFC@EFGGFFGGGGGCGGGGGGGGGG,EDC7F:FAEGFFGGCFGGEDFGGGFDA;8EGGCGG?F=EGGGGCF9D;,,8=;DFDG888E8DD8D+688==,+A?6+==68DC+6:DFBA?A*++*;A>A5):95@7*9))0)):5>55592(-(6>2)9(66((((237)46)))/6(,,2120:DD<(-.66803()-.((--3(,,))))(####
@M05025:18:000000000-B3NL5:1:1101:7371:4867 2:N:0:CACTCA
CATCGTGGACTACAAGGGTTTCTAATCCTGTTTGCTCCCCACGCTTTCGTGCCTCAGCGTCAGTGCTGGTCCAGGTGGCCGCCTTCGCCACGGATGTTCCTCCCGATATCTACGCATTTCACTGCTACACCGGGAATTCCGCCACCCTCTACCGCACTCCAGCCCGCCAGTTTCCAATGCAGTTCCCAGGTTGAGCCCAGGGCTTTCACATCGGACTTAACGAACCGCCTACGCACGCTTTACGCCCAGTAATTCCGAGTAACGCTTGCCCCCTTCGTATTACCGCGGCTGCTGGCCGACG
+
CGGGGGGGGGGGFGGGGGGGGGGGGGGGGGGGGGGGGGGGGGGGGDGGGGGGGGGGGGGGGGDGGGGGGGGGGFGGGGGGGGGGGGGGGGGGGGGGGGGGFGGGGGGGGGGGGGGGGGGGGGGGGGGGGGGGGGGGGGGGGGGGGDEGGGGFFGGEGGGGGGGGGGDGGG?CFGGGGGGGGGDCGFGC>GGGGGFGGGFFF5AAFFFFFFFFD3?FFFFFFF?<@F36>:?<66:0(338(6A?FFB???F22<24:F04<-669(4<?,,-43,4((.48)59(-1(4120:??(.####
@M05025:18:000000000-B3NL5:1:1101:26118:4886 2:N:0:CACTCA
CATCGTGGACTACCGGGGGTTCTAATCCTGTTCGCTACCCATGCTTTCGAGCCTCAGCGTCAGTTGCAGACCAGAGAGCCGCCTTCGCCACTGGGGTTCTTCCATATATCTACGCATTCCACCGCTACACATGGAGTTCCACTCTCCTCTTCTGCACTCAAGTTCAACAGTTTCTGATGCAATTCTCCGGTTGAGCCGAAGGCTTTCACATCAGACTTATTGAACCGCCTGCACTCGCTTTACGCCCAATAAATCCGTACAACTGTTGCCACCCACGTATTACCGCCACCGCTGGCCGAAA
+
6CE<FGGCGGG8;,@6@@++6<@C,,CEFGEA<FGCC7F<FGGG,6CF@7FEF8@FFE+B6FEE9FD<C<=C<E8FFEG=FGD4BF@:4+8B<F,+@:A?,CEFDDF9E5@<A++=C7FCAF8F>+CCGCF8BG8DGG,,;,389DCFG97=7A9AFCC6DCFCCCAD?FCA;:@G7F7<7,:292CC943/8<;4CC)/):8;A4+:CC=@<6)=)+29C9))480:4(3=(()5,,-:1:<((41(37)8))-(-(,(45:)(.))-.-5(((,3?F)3)-4,4((-(469>(1.####
@M05025:18:000000000-B3NL5:1:1101:5387:4902 2:N:0:CACTCA
CATCGTGGACTACAAGGGTATCTAATCCTGTTCGATACCCACGCTTTCGTGCTTCAGCGTCAGTTGGGCGCCGGTATGCTGCCTTCGCAATCGGAGTTCTGCGTGATATCTATGCATTTCACCGCTACACCACGCATTCCGCATACTTCTCGCCCACTCAAGAACATCAGTTTCAACGGCACGACGGGGTTGAGCCCCGAATTTTTACCGCTGACTTGATATTCCGCCTACGCACCCTTTAAACCCAATAAATCCGGATAACCCTCGCATCCTCCGTATTACCGCGGCTGCAGGCCCGTGC
+
CGGGGGGGGGGGGGGGGGGGGGGGGGGGGGGGGGGGGGGGGGGGGGGGGGGGGGGGGCGGGGGGGEFGGGGGGGGGGGGGGGGGGGGEGGGGGGEGGGGGGGGGGGGGGFGGGGGGGGGGGGGGGGGGGGGGGGGGGGGGGGGGDGFAFGGGGGGGGGGGGF9EGGDFGCGCFGCGG7DD?GDGGGGGGGDG<FFFCGFG>BFFFFFFFFFFFEFFFFFDF>FA)(8?0?B:>:63:(4?AFA><B:BFFFBFA?B>1,2>2(((---339F)483,183AA)(34(4293(,(((-####
@M05025:18:000000000-B3NL5:1:1101:16057:4938 2:N:0:CACTCA
CATCGTGGACTACCGGGGTATCTAATCCTGTTTGCTCCCCACGCTTTCGCACCTGAGCGTCAGTCTTTGTCCAGGGGGCCGCCTTCGCCACCGGTATTCCTCCAGATCTCTACGCATTTCACCGCTACACCTGGGATTCTACCCCCCTCTACAAGACTCTAGCCTGCCAGTTTCGGATGCAGTTCCCAGGTTGAGCCCGGGGATTTCACATCCGACTTGACAGACCGCCTGCGTGCGCTTTACGCCCAGTAATTCCGATTAACGCTTGCACCCTCCGTATTACCGCGGCTGCTGGCCTTTG
+
CGGGGGGGGGGGGGGGGGGGGGGGGGGGGGGGGGGGGGGGGGGGGGGGGGGGGGGGGGGGGGGGGGGGGGGGGGGGGGGGGGGGGGGGGGGGGGGGGGGGGGGGGDGGGGGGGGGGCGGGGGGGGGCGGGGGGGGGGGGGGGGGGGGGGGGGGGFFGGFGGGGGGGGGGGGEFFCD4CGCFEGGGGGGFGGGGFFGGGFG:B5>FFFFFFFEFFFFFFFAFFFFFBFF>FFFFF0?>FF::BAFBF9?6?D):<<>?:61<DF0(8?:1<BF136:18(4:<A>1;91;1(3:03<1####
@M05025:18:000000000-B3NL5:1:1101:15865:4978 2:N:0:CACTCA
CATCGTGGACTACTGGGGTTTCTAATCCTGTTCGCTACCCATGCTTTCGAGCCTCAGCGTCAGTTGCAGACCAGAGAGCCGCCTTCGCCACTGGTGTTCTTCCATATATCTACGCATTCCACCGCTACACATGGAGTTCCACTCTCCTCTTCTGCACTCAAGTTCAACAGTTTCTGATGCAATTCTCCGGTTGAGCCGAAGGCTTTCACATCAGACTTATTGAACCGCCTGCACTCGCTTTACGCCCAATAAATCCGGACAACGCTTGCCACCTACGTATTACCCCGGCTCCTGGCCAAGG
+
CGGGGGGGGGGGGGGGGGDGGGGGGGGFGGGGGGDGGGCGGGGGGGGGGGGGGGGGGGGGGGGGGGGGGFGFGGFGGGGGGGEGGGGGGEGGGGGGGGGGFFGGGFGFGGGGGGGGGGGGFGGGGGGGGGCFGGFFGEEGGGFGGF?DFGGGGGGFG,88EGGGGGGFDFGFFDFG@EDC?FF?CFGGGGGG>767FDBCDAFFFFFFFFFEEF6BFFFEEEEC5=>20:B=B@EF017?@F<(46@<084;CCF116?B0??998812:)8?44:?<)6225A(81(4(,347(82####
@M05025:18:000000000-B3NL5:1:1101:14063:4988 2:N:0:CACTCA
CATCGTGGACTACTGGGGTATCTAATCCTGTTCGCTACCCATGCTTTCGAGCCTCAGCGTCAGTTGCAGACCAGAGAGCCGCCTTCGCCACTGGTGTTCTTCCCTATATCTACGCATTCCACCGCTACACATGGAGTTCCACTCTCCTCTTCTGCACTCAAGTTCAACAGTTTCTGATGCAATTCTCCGGTTGAGCCGAAGGCTTTCACATCACACTTATTGAACCGCCTGCACTCGCTTTACGCTCAATAAATCCGGACAACGCTTGCCACCTACGTACTACCCCCGCTGCTGGCCGCGT
+
<BEGFCFG;@C<FGFDGCG>@@EFC,6CFAFCGGGGGGGG<FEGFDF68CEFBECFFEG@F,CC9CFGG<EFGC@@<BFDC@=6CFC@?:FGF?FBAFCFE?B,AEE,FF9FF<FEF:F<<FGGEECGCFD?9,>DBFGG,B=ECFCF?ADFG8=DFGFGG,EEFFGGEC22@=CFGG777=DDAD;@+999@?*;>***00*99?FFFFF:A**03;8*>4?EBF((/:>B7;4(671:?CF6;((43;?)1))/1(,4(1(238<2(5)5<1:>(4)(-6A708(71913,)(,2####
@M05025:18:000000000-B3NL5:1:1101:21009:4993 2:N:0:CACTCA
CATCGTGGACTACACGGGTATCTAATCCTATTTGCTCCCCACGCTTTCGTGCCTCAGTGTCAGTTACAGACCAGGCGACCGCCTTCGCCACTGGTGTTCCTCCATATATCTACGCATTTTACCGCTACACATGGAATTCCATCGCCCTCTTCTGCACTCCAGCATACCAGTTTCCATAGCTTACAATGGTTGAGCCATTGCCTTTTACTACAGACTTAGTACGCCACCTACGCACCCTTTACGCCCAATGATTCCGGATAACTCTTGCCACCTACTGATTACGCCGGCTGCTGGCTCCGCT
+
<FCFGCCFGGGFGGDGG7@:6EE<CEFCF,,@EF9FGGGDFFGE:@DFCFFGGC,,,;C<@FFCCE6CFA66CEEF@FC@CCF>EGGC:FCGFGEFF:<EAE8EEFF<E<@F,D4C+8,5@CA?78++8AFF,>,@9=>@;;E7BECEF8DDG8A,DFFC8=8,@9=D8:@AFF7+57C++7<C<+=CFCGCC**;CG6+6;+?AFFFF6=3)4<>1B1*/25255@2((0(2((.(/3/64(,1((/,(>7)6/4(3(-62).)42<>A<6,43))))--)((,3((3((.)(((.####
@M05025:18:000000000-B3NL5:1:1101:6916:5027 2:N:0:CACTCA
CATCGTGGACTACTAGGGTTTCTAATCCTGTTCGCTACCCATGCTTTCGAGCCTCAGCGTCAGTTGCAGACCAGAGAGCCGCCTTCGCCACTGGTGTTCTTCCATATATCTACGCATTCCACCGCTACACATGGAGTTCCACTCTCCTCTTCTGCACTCAAGTTCAACAGTTTCTGATGCAATTCTCCGGTTGAGCCGAAGGCTTTCACATCAGACTTATTGAACCGCCTGCACTCGCTTTCCGCCCAATAAATCCGGCCAACGCTTGCCACCTACGTACTACCGCGCCTGCTGGCCGTGA
+
CFFAFGGEEGGFFGGGGGFGGGGGCFFFGGGGG7FGGDFGGEGGFAFECF@FEGGGGGCCCEGGCFGFCFF7CEFGGGGGCGCFGGEEFGEGF@ADFDGFFGCFGGFFGFFGGFECEGFFEFGGGC@FFGDGGG8>EFGDF9>8,4=8=DCFGFGC8EFFG9=D=DAFFD=@DGFCCFFC8@9=8+?DDDCGDG?6C>95*9@A9AFFFF@:BFEFFFCEE?E*)/6-5-5>3>E256183)//:;>?11;46?E@>9((3(-89B4(1(6?677??12(-46(19>-04((,4:((####
@M05025:18:000000000-B3NL5:1:1101:19901:5044 2:N:0:CACTCA
CATCGTGGACTACCGGGGTATCTAATCCTGTTTGCTCCCCACGCTTTCGTGCCTCAGTGTCAGTGTTGGTCCAGGTAGCTGCCTTCGCCATGGATGTTCCTCCTGATCTCTACGCATTTCACTGCTACACCAGGAATTCCGCTACCCTCTATCACACTCTAGTCGCCCAGTATCCACTGCAGTTCCCAGGTTGAGCCCAGGGCTTTCACAACGGACTTAAACGACCCCCTACGCACGCTTCACGCCCAGTACTTCCGAGTACTGCTTGCACCCCTCGTATTACCTCGGCCGCTGGCCTCTC
+
<EE6FF@D7FFEGD@CFC@@,FFCDFFCFCFC@CFFF,CFCCCF6BDFEGGDF,E,<6CCEC<FFCF,EFFEFFGG,6FEF@<EFFDEC:FGDB<=ECGG9FFGGFF<EF?AFFC7@CGD?EC;,AFFGGGGG+>=8=EEF6C7EG8,1AFDF;DCEB@9DFFGGGGG6=DA6=9?DDFD+,+?EGGG=F=9++0+07969*9*0*+1B69=)?95969*19ABB=((--(/61(.(((/(/)/62((/(9)74.)-8(41.).).))())3((-,-,((()))).-(4((-(-3((####
@M05025:18:000000000-B3NL5:1:1101:25456:5050 2:N:0:CACTCA
CATCGTGGACTACAGGGGTATCTAATCCTGTTCGCTCCCCATGCTTTCGCTCCTCAGCGTCAGTAAATGCCCAGAGACCTGCCTTCGCCATCGGTGTTCCTCCTGATATCTGCGCATTTCACCGCTACACCAGGAATTCCAGTCCCCCCTACATCACTCTAGTCTGCCCGTACCCACCGCAGATCCGAGGTTGAGCCTCGGACTTTCACGGCAGACGCGACAAACCGCCTACGAGCTCTTTACGCCCAATAAATCCGGATAACGCTTGCGCCCTACGTATTACCGCCGCTGCTGGCCCGGG
+
CGGGGGGGGGGGGGGGGGGGGGGGGGGGGGGGGGGEGGGGGGGGGGGGGGGGGGGGGGGGGGGGGGGGGGGGGGGGGGGGEGGGGGGGGGGGGGGGGGGGGGGGGGGGGGGGGGGGGGGGGGGGDCDEGGGGGGGGGGFFGGFGGGGGGGGGGGGGGGGFG83EFGFGGGCGGGGGGGGGGCC*CF99CGDCGCFGGDFDFFFFFAFFFFD@BFFF:.8,:6(4:?FF63,2<(,9422<<<B?:1><(3)<))62>B((29??0(2(2(32697(-,44,6<24-(-4(3;:7((.####
@M05025:18:000000000-B3NL5:1:1101:21577:5066 2:N:0:CACTCA
CATCGTGGACTACCAGGGTTTCTAATCCTGTTTGCTCCCCACGCTTTCGCACCTCAGCGTCAGTAATGGACCAGTAAGCCGCCTTCGCCACTGGTGTTCCTCCGAATATCTACGAATTTCACCTCTACACTCGGAATTCCACTTACCTCTTCCATACTCAAGATACCCAGTATCAAAGGCAGTTCCAGAGTTGAGCTCTGGGATTTCACCCCTGACTTAAATATCCGCCTACGTGCGCTTTACGCCCAGTAATTCCGAACAACGCTAGCCCCCTTCGTATTACCGCGGCTTCTGGCCTGCG
+
CGGGGGGDEGGGGGGGGGGGGGGGGGGGGGGGGGGGGGGGGGGGGGGGGGGGGGGGGGGGGGGGGGGGGGGGGGGGGGGGGGGGGGGGGGGGGGGGGGGGGGGGGGGGGGGGGGGGGGGGGGGGGGGGGGGGGGGCFGGFGGGGGGGGGGGGGGGGGGGGGCCFFGGGFFG9FGFFGFGGGGGGFGGG7DGGGDAGFGFGFFAFFFFFFAFFFFFFFFF4AECEFE=BFFFD@BBDF>FFFEE;?B@?6;>CCC?;132:>D@F9B6>F:?B>9FB<BF0:9AFF;09F;(.6).3(####
@M05025:18:000000000-B3NL5:1:1101:22529:5114 2:N:0:CACTCA
CATCGTGGACTACTCGGGTTTCTAATCCTGTTCGCTACCCATGCTTTCGAGCCTCAGCGTCAGTTGCAGACCAGAGAGCCGCCTTCGCCACTGGTGTTCTTCCATATATCTACGCATTCCACCGCTACACATGGAGTTCCACTCTCCTCTTCTGCACTCAAGTTCAACAGTTTCTGATGCAATTCTCCGGTTGAGCCGAAGGCTTTCACATCAGACTTATTGAACCGCCTGCACTCGCTTTACGCCCAATAAATCCGGACAACGCTTGCCACCTACGTATTACCGCGCCTGCTGGCCGGCC
+
CFGGGGGGGGGGGGGGGGGGGGGGGGGGGGGGGGGGGGGGGGGGGGGGGGGGGGGGGGGGGGGGGGGGGGGGGGGGGGGGGGGGGGGGGGGGGGFGGGGGGGGGGGGGGGGGGGGGGGGFGGGGGGGGGGGGGFGGGGGGGGGGGGGGGGGGGGGGGGGGGGGGGGGGGFGGGGGGGGGFGGGGGGGGGDGGGFFFGGF5*?FFFFFFFFFFEF;BAFFEFFFFBBF>@@2=@EFFF>6?=EEF6>FFFFFFCE?EB0?BFFB>9?B:?047??>7(3<>4>FF016((1(32)4(.####
@M05025:18:000000000-B3NL5:1:1101:14976:5118 2:N:0:CACTCA
CATCGTGGACTACACGGGTATCTAATCCTGTTTGCTCCCCACGCTTTCGAGCCTCAACGTCAGTTACCGTCCAGTAAGCCGCCTTCGCCACTGGTGTTCCTCCTAATATCTACGCATTTCACCGCTACACTAGGAATTCCGCTTACCTCTCCGGCACTCTAGAAAAACAGTTTCCAATGCAGTCCTGGGGTTAAGCCCCAGCCTTTCACATCAGACTTGCCCTTCCGTCTACGCTCCCTTTACACCCAGTAAATCCGGATAACGCTTGCCCCCTACGTATTACCCCGGCTGCTGGCCGTCC
+
CGGGGGGGGFGGGGGGGGGGGGGGGGGGGGGGGGGGGGGGGGGGGGGGGGGGGGGGGGGGGGGGGGGGGGGGGGGGGGGGGGGGGGGGGGGGGGGGGGGGGGGGGGGFFGGGGGGGGGGGGGGGGGGGGGGFGGGGGGGGGGGGGGGGGGGGGGGDGFGGGGGGGGFGGGFGGGGGGGCDCEFCFFCGFGDGGFFGGGBGBFFFF>CA>8+7@FEBFFFE()7>DDFE17<FFB<@BDFEF4C<ED9DDEF<E?EF0>08:4?8>?B:B???>2:??2>67)4)(((,-(((,.244####
@M05025:18:000000000-B3NL5:1:1101:17442:5130 2:N:0:CACTCA
CATCGTGGACTACAAGGGTTTCTAATCCTGTTCGCTACCCATGCTTTCGAGCCTCAGCGTCAGTTGCAGACCAGAGAGCCGCCTTCGCCACTGGTGTTCTTCCATATATCTACGCATTCCACCGCTACACATGGAGTTCCACTCTCCTCTTCTGCACTCAAGTTCAACAGTTTCTGATGCAATTCTCCGGTTGAGCCGAAGGCTTTCACATCAGACTTATTGAACCGCCTGCACTCGCTTTACGCCCAATAAATCCGGACAACGCTTGCCACCTACGTATTACCGCGGCTGCTGGCCCGAG
+
CGGGGGGGGGGGGGGGGGGGGGGGGGGGGGGGGGGGGGGGGGGGGGGGGGGGGGGGGGGGGGGGGGGGGGGGGGGGGGGGGGGGGGGGGGGGGGGGGGGGGGGGGGGGGGGGGGGGGGGGGGGGGGGDGGGGGGGGGGGGGGFGGGGGGGGGGGFGGGGGGGGGGGGGGGGGGGGGGGGGGGGGFFGGGGDGGGFGGGDGFDF>FFFFFFFEFFFFFFFFFFFFFB25>DFBBFFEFFDFFFFFFF02=@3A<EEEFF03;?<>F<?BF>2<?((44?FB:A<>09>(4>9??):<,####
@M05025:18:000000000-B3NL5:1:1101:17888:5177 2:N:0:CACTCA
CATCGTGGACTACTAGGGTTTCTAATCCTGTTTGCTCCCCACGCTTTCGAGCCTCAGCGTCAGTTACAGACCAGAGAGCCGCCTTCGCCACTGGTGTTCCTCCATATATCTACGCATTTCACCGCTACACATGGAATTCCACTCTCCTCTTCTGCACTCAAGTTTCCCAGTTTCCAATGTCCCTCCCCGGTTGAGCCGGGGGCTTTCACATCAGACTTAAGAAACCGCCTGCGCTCGCTTTACGCCCAATAAATCCGGACAACGCTTGCCACCTACGTATTACCGCCGCTGCTGGCCGGGT
+
CGGGGGGGGGGGGGGGGGFGGGGGGGGGGGGGGFGGGGGGGGGGGGGGGGGGGGGGGGGGGDGGGGGGGGGGGGGGGGGGGGGGGGGGGGGGGGGGGGGGGGGGGGGGGGGGGGGGGGGGGGGGGGGGGGGGGGFGCFGFFGGGFGFGGGGGGGGGGGGGGGFGGGGGGGGFGGGFFGGFFGG7?DDGDGDD>*AGGGBDBFF;FAAFFFFEFFEEFAF)7;;@@3166?DF966<>BFBFAF?:B((4?><AB<?>B?19B?>F::(22-.407::1747><>(,(431((.,(,.####
@M05025:18:000000000-B3NL5:1:1101:4438:5222 2:N:0:CACTCA
CATCGTGGACTACTCGGGTATCTAATCCTGTTTGCTCCCCACGCTTTCGCACCTGAGCGTCAGTCTTTGTCCAGGGGGCCGCCTTCGCCACCGGTATTCCTCCAGATCTCTACGCATTTCACCGCTACACCTGGAATTCTACCCCCCTCTACAAGACTCTAGCCTGCCAGTTTCGGATGCAGTTCCCAGGTTGAGCCCGGGTATTTCACATCCGACTTGACAGACCGCCTGCGTGCGCTTTACGCCCAGTAATTCCGATTAACGCTTGCACCCCCCGTATTCCCGCGGCTGCTGGCCACGG
+
CGDGGGGGGGGGGGGGGGGGGGGGGGGGGGGGGFGGGGGGGGGGGGGGEGGGGGFFGGGGGDEFFGGGGGGGG8EDGGGGGGGGGG<FGGGGGGGGGGGFFGGGFGGFGEFGGGGEGGGGGGGGGGGGGGGGGF8FGGGGGGGGGGGGGGFFGG6DDGGFGAFFGGGGGGGFFGDG4DDCGDGGGGGGDGFGFGFGDGF38).;+:CFFFA@;B@>FFA<EEEDFF1>BFFFFF?FFF><0>9??1><,4>4A4AB?<BBF))4(42(22<BB(43(-4::).5,2(41((,332:4####
@M05025:18:000000000-B3NL5:1:1101:25726:5223 2:N:0:CACTCA
CATCGTGGACTACCAGGGTTTCTAATCCTGTTCGCTACCCATGCTTTCGAGCCTCAGCGTCAGTTGCAGACCAGAGAGCCGCCTTCGCCACTGGTGTTCTTCCATATATCTACGCATTCCACCGCTACACATGGAGTTCCACTCTCCTCTTCTGCACTCAAGTTCAACAGTTTCTGATGCAATTCTCCGGTTGAGCCGAAGGCTTTCACATCAGACTTATTGAACCGCCTGCACTCGCTTTACGCCCAATAAATCCGGACAACGCTTGCCACCTACGTATTACCGCGGCTGCTGGCCTCGG
+
CGGGGGGGGGGGGFGGGGGGGGGGGGGGGGGGGGGGGGGGGGGGGGGGGGGGGGGGGGGGGGGGGGGGGGGCFGGGGGGGGGGGGGGGGGGGGGGGGGGGGGGFGGGGFGGGGGGGGGGGGGGGGGGGFGGGGF@FFGGFGGGGGGGFGCFGFFGFGGGCF9DEFGGFFGGDEEC?FG?FGGCCFFGFDGDG6CAFCDEGFFAAFFFFFFFBEFEEFFAAEE?EE52>2=992=A@09@DDEF?D(3;2833CEE(:0((44:-03?:?:2<3(241?7A()))-4411((4)).4(####
@M05025:18:000000000-B3NL5:1:1101:15330:5273 2:N:0:CACTCA
CATCGTGGACTACAGGGGTATCTAATCCTGTTCGCTACCCATGCTTTCGAGCCTCAGCGTCAGTTGCAGACCAGAGAGCCGCCTTCGCCACTGGTGTTCTTCCATATATCTACGCATTCCACCGCTACACATGGAGTTCCACTCTCCTCTTCTGCACTCAAGTTCAACAGTTTCTGATGCAATTCTCCGGTTGAGCCGAAGGCTTTCACATCAGACTTATTGAACCGCCTGCACTCTCTTTACGCCCAATAAACCCGGACAACGCTTGCCACCTACGTATTACCGCGCCTGCTGGCCCATG
+
CGGGGGGGCGGGGEFFGGGGGDGFGGGGGCGGGGGGGGGGGFGGGGGEFGDGGGGGGGGEDFGEGGGGGGGGGGGGGGGGGGGEGGGGGGGGGGFF=FGC,AFGEFGGGGFGFGG7FE9AEGCEEE7CEEFEF8EFDGGGGGGGGFFFFGGCFCAFF9?E836==E8EF8CFCEGGFGFGFDGFGGD<;>CD6C6F>DD*?@A>FFFFFFFFAF=EFAFFE6EE3>95>((/5>@@)477?CC?09031=3@6)(399>(9?(92(,4<(),472((.,-36<)(31(-2:(,)((.####
@M05025:18:000000000-B3NL5:1:1101:20524:5275 2:N:0:CACTCA
CATCGTGGACTACAAGGGTATCTAATCCTGTTTGCTCCCCACGCTTTCGTGCCTCAGTGTCAGTTACAGACCAGGCGACCGCCTTCGCCACTGGTGTTCCTCCATATATCTACGCATTTTACCGCTACACATGGAATTCCATCGCCCTCTTCTGCACTCCAGCATACCAGTTTCCATAGCTTACAATGGTTGAGCCATTGCCTTTTACTACAGACTTAGTACGCCACCTACGCACCCTTCACGCCCAATGATTCCGGATAACGCTTGCCACCTACGTATTACCCCGGCTCCTGGCTCGAAG
+
CGGGGGGGGFGGGGGGGGGGGGGGGGGGGGGGGGGGGGGGGGGGGGGGGGGGGGGGGGGGGGGGGGGGGGGGGGGGGGGGGGGGGGGGGGGGGGGGGGGGFGGGGGGGFGGGGGGGGGGGGGGGGGGGGGGGGGGGGGGGGGGGGGGGFGGGGGGGGGFGFEGGGGGGFCEGGGGFFGGFGGGGGGGFGFGGFDFDGGFGFFFFCCFFFACE=>B:BACECCDA=(25-3@@>@@>DDD()76;;;218@E)6CFF9;FDFF(9031:>2<:?(43:?A04:4((4(4>(-:2(2,5####
@M05025:18:000000000-B3NL5:1:1101:15882:5285 2:N:0:CACTCA
CATCGTGGACTACCGGGGTTTCTAATCCTATTTGCTCCCCACGCTTTCGTGCCTCAGTGTCAGTTACAGACCAGGCGACCGCCTTCGCCACTGGTGTTCCTCCATATATCTACGCATTTTACCGCTACACATGGAATTCCATCGCCCTCTTCTGCACTCCAGCATACCAGTTTCCATAGCTTACAATGGTTGAGCCATTGCCTTTTACTACAGACTTAGTACGCCACCTACGCACCCTTTACGCCCAATGATTCCGGATAACGCTTTCCACCTACGTATTCCCCCGGCTGCTGGCACTCGC
+
CGGGGGGGGGGGGGGGGGFGGGGGGGGGGGGGGGGGGGGGGGGGGGGGGGGGGGGGGGGGGGGGGGGGGGGGGGGGGGGGGGGGGGGGGGGGGGGGGGGGGGGGGGGGFFFFGGGGGGGGCGCGGGGGGGGGGGFFGGGGGGGGGGGGGGGGGGGGGGGGGGGGGGGFCGFGGGFGGGGGGGGFC8FGGGG>DGFCCGFGC8FFFFCFFFF>EA9ECFAE4>@2>>?=1;;0>07@F?D3>EFF@0;6@1)5:>AB3((,),-4<3-6)..412482>6,-4)(,402;6620(3(5####
@M05025:18:000000000-B3NL5:1:1101:18790:5307 2:N:0:CACTCA
CATCGTGGACTACAAGGGTATCTAATCCTGTTCGCTACCCATGCTTTCGAGCCTCAGCGTCAGTTGCAGACCAGAGAGCCGCCTTCGCCACTGGTGTTCTTCCATATATCTACGCATTCCACCGCTACACATGGAGTTCCACTCTCCTCTTCTGCACTCAAGTTCAACAGTTTCTGATGCAATTCTCCGGTTGAGCCGAAGGCTTTCACATCAGCCTTATTGAACCGCCTGCACTCGCTTTACGCCCAATAAATCCGGACAAACCTTGCCACCTACGTAATACCGCGGCGGCTGGCCGTCA
+
CGGGGGGGGGGGGFEFGGGGGGGGFGGGGGGGGGGGGGGGGGGGGFGGGGGGGGGGGGGGGGGGGGGGGGGGGGGGGGGGGGGGGGGGGGGGGGGGGGGFFGGGGGGGDGGGGGGGGGGGGGGDGGGGGG:ECGGGGGGGGGFGFG?DEFDEG=EFGFF8D?EEGGGGGGEGGGGGGGGF?ED8D7DGGDGGD66C;CB7?>FFFF+1=BCEB*))/@FEE;>*55((/(65(7=E76;;?EFF;19;?@@4))96((/((3((-3>2244<142214<(,)6)(((-3((((-442####
@M05025:18:000000000-B3NL5:1:1101:13054:5395 2:N:0:CACTCA
CATCGTGGACTACCGGGGTATCTAATCCTGTTCGCTACCCATGCTTTCGAGCCTCAGCGTCAGTTGCAGACCAGAGAGCCGCCTTCGCCACTGGTGTTCTTCCATATATCTACGCATTCCACCGCTACACATGGAGTTCCACTCTCCTCTTCTGCACTCAAGTTCAACAGTTTCTGATGCAATTCTCCGGTTGAGCCGAAGGCTTTCACATCAGAATTATTTAACCGCCTGCACTCGCCTTACGTCCAATAAATCCGGACAACGCTTGCCACCTACGTCTTACCCCGGCTGCTGCCCGAGC
+
CFGDFFGGDFGGCFGFEFC7CFEFCAFGGGEFFGGGGGGGGGGGGGGGGCGGGFGGFGGGEGGGFGFGGGGGGGDG?GGGGGGGGGGGGGGGGG<EFDGFFGGGFCFFEEFCGGDGGGGGFGC>CCEGGGCFF=8FGGGGFFGGFG8F8FGGGGGDGGGCF8EGG8CADF=:D:FFGGGGG7EGG9EFDD7?D5AGCD539?F6A98@F++7**.*1=C***1*9*>B>2=D(()6,((,3)38,,((7C436??@B1(4;08923:1<7971:(,(4(.4)-.(,4(32(82856,####
@M05025:18:000000000-B3NL5:1:1101:9015:5437 2:N:0:CACTCA
CATCGTGGACTACACGGGTTTCTAATCCTGTTTGCTCCCCACGCTTTCGTGCCTCAGTGTCAGTGTTGGTCCAGGTAGCTGCCTTCGCCATGGATGTTCCTCCTGATCTCTACGCATTTCACTGCTACACCAGGAATTCCGCTACCCTCTACCACACTCTAGTCGCCCAGTATCCACTGCAGTTCCCAGGTTGAGCCCAGGGCTTTCACAACGGACTTAAACGACCACCTACGCACGCTTTACGCCCAGTAATTCCGAGTAACGCTTGCACCCTTCGTATTACCGCGGCTGCTGGCCTGGC
+
CGGGGGGGGGGGGGGGGGFGGGGGGGGGGGGGGGGGGGGGGGGGGGGGGGGGGFGGGGGGGGGGGGGGGGGGGFGGGGGGGGGGGGGGGEGGG8FGGGGGGGGGGGGGGGGGGGGGGGGGGGGGGGGGGGGFGGGGGGGGGGGGGGGGGGFFGGGGGGGDGGGGGDGGGGGGCFGGGGFGC8=DFGGFGGGCF7AGGFFGFDFFAFFFFFFFFF>A4AF4CEDAF925>BEEDF?BF>?F6CEFF09<;@EECCF9@F>FFBFF6:B?0<??1(:::??BFAFFFF03>(3:?F0:4####
@M05025:18:000000000-B3NL5:1:1101:23424:5511 2:N:0:CACTCA
CATCGTGGACTACAAGGGTATCTAATCCTGTTCGCTACCCATGCTTTCGAGCCTCAGCGTCAGTTGCAGACCAGACAGCCGCCTTCGCCACTGGCGTTCTTCCATATATCTACGCATTCCACCGCTACACATGGAGTTCCACTGTCCTCTTCTGCACTCAAGTCGCCCGGTTTCCGATGCACTTCTTCGGTTAAGCCGAAGGCTTTCACATCAGACCTAAGCAACCGCCTGCGCTCGCTTTACGCCCAATCAATCCGGATAACGCTTGCCACCTACGTATTACCCCGGCTGCTGGCCGTCG
+
CEGGGGGGGGGGGGGGGGFGFGGGGFEFGGGGGGGCFGGGGGFGGFGGGGGGGGGGFFEGGGGGGGGGGGGGGFGGGGGGGGGGGGGGGGGGFGGGGGGGFFGGGGFFFGGGFFGGGGGGGGGGGGDGGGGGGFGGGGDFFBBDGGGGGGGGGGGGGGG8EFFFGDGGGGEDDCCD6CCDFGGFGGGGGD7D>D+CFG>CE:A;A4FFFFFE=6>EF;F33=AEFF>FFF<F;B9@>FB06A<(290227(589><911,392((128??DFF15((,)).4<>(,(-012<))((,####
@M05025:18:000000000-B3NL5:1:1101:13612:5554 2:N:0:CACTCA
CATCGTGGACTACTAGGGTTTCTAATCCTGTTTGCTCCCCACGCTTTCGAGCCTCAGCGTCAGTTACAGACCAGAGAGCCGCCTTCGCCACTGGTGTTCCTCCATATATCTACGCATTTCACCGCTACACATGGAATTCCACTCTCCTCTTCTGCACTCAAGTTTCCCAGTTTCCAATGACCCTCCCCGGTTGAGCCGGGGGCTTTCACATCAGACTTAAGAAACCGCCTGCGCTCGCTTTACGCCCAATAAATCCGGACAACGCTTGCCACCTACGCATTACCGCGGCTGCTGGCCTCGC
+
CGGGGGGGGGGGGGGGGGGGGGGGGGGGGGGGGGGGGGGGGGGGGGGGGGGGGGGGGGGGGGGGGGGGGGGGGGGGGGGGGGGGGGGGGGGGGGGGGGGGFGGGGGGGGGGGFGGEGGGGGGGGGCGGGGFGGGGGGGGGGGGGDEGGGGGGGGGGGGG?FGGGFFGGGGGGGGGGGGGGFGGGGGGGGDGGDGFGGGFCDBDFFFFFFFFF)63@FFF4?CE@FFFFB62=@07699<<?4<B?9122:?F2<<?;109B:?B0??0:>>B,0(,(((,-)69(4907((().((.####
@M05025:18:000000000-B3NL5:1:1101:9858:5631 2:N:0:CACTCA
CATCGTGGACTACTAGGGTATCTAATCCTGTTTGCTCCCCACGCTTTCGCACCTCAGTGTCAGTATCAGTCCAGGTGGTCGCCTTCGCCACTGGTGTTCCTTCCTATATCTACGCATTTCACCGCTACACAGGAAATTCCACCACCCTCTACCGTACTCTAGCTTGCCAGTTTTGGATGCAGTTCCCAGGTTGAGCCCGGGGCTTTCACATCCAACTTAACAAACCACCTACGCGCGCTTTACGCCCAGTAATTCCTATTAAAGCTTTCACCCTCTCTATTACCGCGGCTGCTGCCCGGAG
+
CGGGGGGGDGGGGGGGGGGGGGGGGGGGGGGGGGGGGGGGGGGGGGGGGGGEGFGGGGGGGGGGGGGGGGGGGGGGGGGGGGGGGGGGD7FFGGGGGGGGGGGGGGGGGFGGGGGGGGGGGGGGGGGGGGGFGGGGGGGGGGGFFGGGGGGGGGGGGFEGCDGGGGDFAFFFGGCGFDFGFCFGGGGGFFGGGGFFGG5DDBF5*@F9@>FEFFFFFFF4*8*-7B((6=23>B01(43??)1(/49:(.-54244)4))6).)684)494241<<()).:4AA((-493(().).,####
@M05025:18:000000000-B3NL5:1:1101:25621:5632 2:N:0:CACTCA
CATCGTGGACTACAGGGGTTTCTAATCCTGTTTGCTCCCCACGCTTTCGAGCCTCAGCGTCAGTTACAGACCAGAGAGCCGCCTTCGCCACTGGTGTTCCTCCATATATCTACGCATTTCACCGCTACACATGGAATTCCACTCTCCTCTTCTGCACTCAAGTCTCCCAGTTTCCAATGACCCTCCCCGGTTGAGCCGGGGGCTTTCACATCAGACTTAAGAAACCGCCTGCGCTCGCTTTACGCCCAATAAATCCGTACAACTCTTGCCCCCTTCGTATTACCGCTGCTGCTGCCCGGGC
+
CGFGGGGGGGGGGGGGGGFGGGGGGGGGGGGGGGGGGGGGGGGGGGGGGGGGGGGGGGGGGGGGGGGGGGGGGGGGGGGGGGGGGGGGGGGGGGGGGGGGGGGGGGGGGGGGGGGGGGGGGGGGGGGGGGGGGFFFGGGGGGGGGGGGGGGGGGGFGGGGGGGFGFFFFGGFGGGGGGFFGFFDGDGGG5D7CFFFFD>DBD>>F4=86AF;)9<EFFCEEEF33=(21(410918428614<?<FF:B1)8<9AF;(,(164)).64<0)(--(((.((.6>9<1(-,).30))(4####
@M05025:18:000000000-B3NL5:1:1101:10586:5645 2:N:0:CACTCA
CATCGTGGACTACCAGGGTATCTAATCCTGTTTGCTCCCCACGCTTTCGAGCCTCAGCGTCAGTTACAGACCAGAGAGCCGCCTTCGCCACTGGTGTTCCTCCATATATCTACGCATTTCACCGCTACACATGGAATTCCACTCTCCTCTTCTGCACTCAAGTTTCCCAGTTTCCAATGACCCTCCCCGGTTGAGCCGGGGGCTTTCACATCAGACTTAAGAAACCGCCTGCGCTCGCTTTACGCCCAATAAATCCGGACAACGCTTGCCACCTACGTATTACCGCCGCTGCTGGCCCTAT
+
CGGGGGGGGGGGGGGGGGGGGGGGGGGGGGGGGGGGGFFDGGGGGGGGGFGGGGGGGGGGGGGGGGGGGGGGGGGGGGGGGGGGGGGGGGGGGGGGGGGGGGGGGGGGDGGGGGGGGGGGGGGGGGGGGGDGGGGGGGGDCFGFEGFGGGGGFGGGGGGGGGGGGGGGGGGGGGGGGGFGGGFFGGGGGGGDGDAG?DAGEAFFFFFFFFFFEFFEFFFFFFFFFFFBBFF?BF>BBF6:<AFFF>>BFB>>A><:2;B;6?<4611((5<2830,14>A:26>8((-11(4):???####
@M05025:18:000000000-B3NL5:1:1101:10581:5669 2:N:0:CACTCA
CATCGTGGACTACTCGGGTACCTAATCCTGTTTGCTCCCCACGCTTTCGAGCCTCAACGTCAGTTACCGTCCAGTAAGCCGCCTTCGCCACTGGTGTTCCTCCTAATATCTACGCATTTCACCGCTACACTAGGAATTCCGCTTACCTCTCCGGCACTCTAGAAAAACAGTTTCCAATGCAGTCCTGGGGTTAAGCCCCAGCCTTTCACATCAGACTTGCTCTTCCGTCTACGCTCCCTTTACACCCAGTAAATCCGGATAACGCTTGCCCCCTACGTATTACCGCGGCTGCTGCCCCAAG
+
CGFFGGGGDFFGGGGGGGGGGGGFGGGGGGGGGGGGGGGGGGGGGGGGGGGGGGGGGGGGGGGGGFGGGGGGGGGGGFGGGGGGGGGGGGGGGGGGGGGGGGGGFGGFFGFFGGGGGGGGGGCFCFGGGGFFGGGGGFCGGGGGGGFGGGGGGGGGGGFFGGGGGGGGGGGGFGGGGGCGGGGCFGCC*@DGGGFGGGFGFFFFFFFFFFFFBFFEFFFFFEFF=CDFD<?FFBFF@DFE@395/3:;7EE6CEEFF>F?FFB0>F:<?:7:>FF?6:2<?2<>:966>;>B>B)4(####
@M05025:18:000000000-B3NL5:1:1101:22289:5726 2:N:0:CACTCA
CATCGTGGACTACTCGGGTTTCTAATCCTGTTTGCTCCCCACGCTTTCGTGCCTCAGTGTCAATGTTGGTCCAGGTAGCTGCCTTCGCCATGGATGTTCCTCCTGATCTCTACGCATTTCACTGCTACACCAGGAATTCCGCTACCCTCTACCACATTCTAGTCATCCAGTATCCACTGCAGTTCCCAGGTTGAGCCCAGGGCTTTCACGACGGACTTAAATAACCACTTACGCACGCTTTACGCCCAGTAATTCCGAGTAACGCTTGCACCCTTCGTATTACCGCGGCTGCTGCCCCGTC
+
CGGGGGGGGGGGGGGGGGFGGGGGGGFGGGGGGGGGGGGGEGGGGCFGGGGGGGGGGGGGGGGGFGGF@@FGFFGGGFFGFFGGGGGGFEEFCFFGGGGFGFFGGFFGGGGGGGGGCFGGGFGGGFFFDDFEFCFGGGGGFEEGGFE9?CDFFEFGG=;9B8DF8=DEF,EGFD8D?BFF?DFGGGGGG6DGG6DC+=D790?CFAA;CA*:=B=9AFF4AEE**6*<)*/62(-/6=5524>@F60(6;C<3)1;@?(/=CFFBFD?0)834:?0((2?4)5449>1023:).,12####
@M05025:18:000000000-B3NL5:1:1101:16047:5726 2:N:0:CACTCA
CATCGTGGACTACAGGGGTTTCTAATCCTGTTCGCTACCCATGCTTTCGAGCCTCAGCGTCAGTTGCAGACCAGAGAGCCGCCTTCGCCACTGGTGTTCTTCCATATATCTACGCATTCCACCGCTACACATGGAGTTCCACTCTCCTCTTCTGCACTCAAGTTCAACAGTTTCTGATGCAATTCTCCGGTTGAGCCGAAGGCTTTCACATCAGACTTATTGAACCGCCTGCCCTCGCTTTACGCCCAATAAATCCGGACAACCCTTGCCCCCTACGTATTACCGCGGCTGCTGCCCCGGA
+
CFGGGFCGG@FGFGGGDGGGEGGGGGGGGGGGFBFGGGGGGGCGGGFFGCGEGGGCAFGGGGGGGGGGGGGGGFCFGGGGGGGEGGFDGFG8FGFGGGGFGGGGGGGGGGGE9<FGGGGGGGGGGGGGGFCFFGGGGGGGFGGG9EDAFGFGGGGGGGEFGGEFADCFFCFFEGGG7CFFGEGF7CGGG6CDGFFC>D5<?EFF*AFFF6B)*;7EFF9<?CFCE>@9@@=@((/12,;86>33?B9<13;<C))((-(,91<(47::?>03>6??F14A())6(4-,(-24>?)(.####
@M05025:18:000000000-B3NL5:1:1101:12568:5750 2:N:0:CACTCA
CATCGTGGACTACTGGGGTTTCTAATCCTGTTCGCTCCCCATGCTTTCGCTCCTCAGCGTCAGTAAATGCCCAGAGACCTGCCTTCGCCATCGGTGTTCCTCCTGATATCTGCGCATTTCACCGCTACACCAGGAATTCCAGTCTCCCCTACATCACTCTAGTCTGCCCGTACCCACCGCAGATCCGAGGTTGAGCCTCGGACTTTCACGGCAGACGCGACAAACCGCCTACGAGCTCTTTACGCCCAATAAATCCGGAAAACGCTTCCGCCCTACGTATTACCCCGGCTGCTGGCCACCA
+
CGGGGGGGGGGGGGGGGGGGGGGGGGGGGGGGGGGGFGGGGGGGGGGGGGGGGGGGGGGGGGGFGGGGGGFGGGGGGGGGGGGGGGGGGGGGGGGGGGGGGGGGGGGGGGGGGGGGGGGGGGGGGGGGGGGGGGGGGGGGGGGGGGGGGGGGGGGGGGGGGFGGGGGFGGGGGGGGGGDGGGDGGGGDDGGGDFFGGGFDE4BEFFFFFF42>DDFAEFBFFF;D;B@F:6?FFBF024-<AF:<9>:?:?B6<A:>90((.11266()-::01(,-3<).)4>.31190(4)),4.####
@M05025:18:000000000-B3NL5:1:1101:19755:5819 2:N:0:CACTCA
CATCGTGGACTACAGGGGTTTCTAATCCTATTTGCTCCCCACGCTTTCGTGCCTCAGTGTCAGTTACAGACCAGGCGACCGCCTTCCCCACTGGTTTTCCTCCATATACCTACGCATTTTACCGCTACACATGGACTTCCATCGCCCTCTTCTGCACTCCAGCATACCAGTTTCCATAGCTTACAATGGTTGACCCATTGCCTTTTACTACCGACTTAGTACGTCACCTACCCCCCCTTTACCCCCAATGCTTCCGGATCACCCTTTCACCCTACCTATTAACGTGGTGTCTCGCCCAATG
+
CG<FGGF7@CCF9ECEGGGGGGGEEDGGGCCFG,C<,6FGFF@F@CFGGG8F,FDCACCC@F<C<6EE@@C<CF:FC::BC+>CFG,,E=FGF,,,,ACFFGC8F95<,C55::FF+=AF<E94+++@=FEEB,,,6EEFG9E+=E++@=AFF,EF=>=8,,3,@@EGD,@,,@EC+++99E+=2:+:C<@C**3@F7<8BA+BFAFF+B+))*//9C685@((78-.*(((8(.02253)9)/6((-(,:))).,-(((.:(,42).)))1((.(,)--)).(.((((()..30(-####
@M05025:18:000000000-B3NL5:1:1101:5610:5845 2:N:0:CACTCA
CATCGTGGACTACCGGGGTTTCTAATCCTGTTCGCTCCCCATGCTTTCGCTCCTCAGCGTCAGTAAATGCCCAGAGACCTGCCTTCGCCATCGGTGTTCCTCCTGATATCTGCGCATTTCACCGCTACACCAGGAATTCCAGTCTCCCCTACATCACTCTAGTCTGCCCGTACCCACCGCAGATCCGAGGTTGAGCCTCGGACTTTCACGGCAGACGCGACAAACCGCCTACGAGCTCTTTACGCCCAATAAATCCGGATAACGCTTGCCACCTACTGATTACCCCGGCTGCTGGCCGCCA
+
CGFGGGGGGGGGEFGGGGGGGGGGGGGGGGFGFEG;FGGGDGGGGGGFGGGGGGGGGGGGGGDFGGGGGGGGGGGGGFGGGGGGGGGGGGGGGGGGGGGGGGGGGGGGGGGGFGGGGGGDGGGGGGGGGGGGGGGDFFFGGGCFDFDFGFGGGGGGCFFGGDFGGAFGFGGGGGGCGGGCGGGGGGGDGGGGFFF>GCFGD;BFF=8BFA;2(8;@DFA0(69??:009:?:(1016?<<>260<96??<0<29<?F>6,34<6><?::()31((5)).))).)(-(40,14B328(####
@M05025:18:000000000-B3NL5:1:1101:14510:5868 2:N:0:CACTCA
CATCGTGGACTACAGGGGTTTCTAATCCTGTTTGCTCCCCACGCTTTCGAGCCTCAACGTCAGTTACAGTCCAGTAAGTCGCCTTCGCCACTGGTGCTCCTCCTCATATCTACGCATTCCACCGCTACACTAGGAATTCCACTTACCTCTCCTGCACTCCAGCCTGACAGTTTCCAATGCAGTACAGGGGTTGAGCCCCTGCCTTTCACACTAGACTTTCCATCCCGTCTACGCCCCCTTTCCACCCGGTACATCCGGACAACTCCTGCCTCCTCCGCATTACCCCAGCTACTGCCGGTGC
+
CFGGG@F7EFGFFEFDCFC:7E<E,@<CCCFFF@9,;CDC@7@@7@,6@CFCFFG6<<CDD7BAE9FFEGFG9@EA,6CCFCE,F<:?,,?EA<:=,:AEA?AE,:5CAE@E<A7CC@A,C9<=E7::5,AEGFFGGCAFDB=EDGGDGFDFGGFFGF=DGDFGGG8=,@EE@2=====8+7=+@D=669C6C+*+4*@;0*0*+4=?=+9).*:41=+86*;*0:27(554>=2-53188)4)4@?(12614))/((,(,..)5)3408),(.((((,(()).(,((.)).))).(####
@M05025:18:000000000-B3NL5:1:1101:21119:5875 2:N:0:CACTCA
CATCGTGGACTACACGGGTTTCTAATCCTGTTTGCTCCCCACGCTTTCGCACCTCAGTGTCAGTATCAGTCCAGGTGGTCGCCTTCGCCACTGGCGTTCCTTCCTATATCTACGCATTTCACCGCTACACAGGAAATTCCACCACCCTCTACCGTACTCTAGCTTGCCAGTTTTGGATGCAGTTCCCAGGTTGAGCCCGGGGCTTTCACATCCAACTTAACAACCCACCTACGCGCGCTTTACGCCCAGTAATTCCGATTAACGCTTGCACCCTCTGTATTACCTCGCGTGCCGGCCCAAA
+
CGGGGFGGGGGGGGGDGGGDGGGGGGGGGGGGGGGGGGGGGGGGGGGGGGGGGEGFGGGGGCGGGGGFGGGGGGGGGFGGGGGGGGGGGGGGGGGGGGFGFGAAFGGGDCDGGGGGGEFGFGFGGGDGG?FGGFGGDGGGGGGGG6CFGGGGGGGGGGGADGGGGGGGGGE9FFGGGFFGGGGGFGFGGC39;DFFGCDC?A>)?6ACAB873ABBFFF=BEF(6(((35;@707>7>;634<2:>0:0845:56AB<:?B25112(1().4806(2)).5)44))-(,-4((((,-####
@M05025:18:000000000-B3NL5:1:1101:10419:5884 2:N:0:CACTCA
CATCGTGGACTACTAGGGTATCTAATCCTGTTCGCTACCCATGCTTTCGAGCCTCAGCGTCAGTTGCAGACCAGAGAGCCGCCTTCGCCACTGGTGTTCTTCCATTTATCTACGCATTCCACCGCTACACATGGAGTTCCACTCTCCTCTTCTGCACTCAAGTTCAACAGTTTCTGATGCAATTCTCCGGTTGAGCCGAAGGCTTTCACATCAGACTTATTGAACCGCCTGCACTCGCTTTACGCCCAATAAATCCGGACAACGCTTGCCACCTACGTATTACCGCGGCTGCTGGCCGCAA
+
CFFGGGGGGGGGGGGGGGGGGGGGGGGGGGGGGGGGGGGGGGGGGGGGGGGGGGGGGGGGGGGGGGGGGGGGGGGGGGGGGGGGGGGGGGGGGGGGGGGGGGGGG5FFGGGGGGGGGGGGGGGGGGGGGGGGGGGGGGGGGGFGGGGGGGGGGGGGGGGGGGGGGGGGGGGGGGGGGGGGGGGGGGGGGGGGGGFGGGBGEFFAFFFFFFFBBF@EFFFEFECCFF2@@=2>3>BE@><FF9C0;>@@;@3=)<5;90(7>?:11-:1<B))3,3303).,5)689(,--32)),4(####
@M05025:18:000000000-B3NL5:1:1101:25434:5900 2:N:0:CACTCA
CATCGTGGACTACCGGGGTTTCTAATCCTGTTCGCTACCCATGCTTTCGAGCCTCAGCGTCAGTTGCAGACCAGAGAGCCGCCTTCGCCACTGGTGTTCTTCCATATATCTACGCATTCCACCGCTACACATGGAGTTCCACTCTCCTCTTCTGCACTCAAGTTCAACAGTTTCTGATGCAATTCTCCGGTTGAGCCGAAGGCTTTCACATCAGACTTATCTAACCGCGTGCACTCGCTTTACTCCCAATAAATCCGGACAACGCTTACCACCCACGTATTACCGGGGCTGCTGGCCCGAA
+
CGGFGEEGGGFDFGGGGGGCFCFEGCCFFGEGGGGGGGFGGG?@EEGGFC8CFCD8EFGEEGGGDGG9CF879E8EFFFCGG7=CFFGDGGGGGAEEGGDCAFGGGGAFGFGGFGGCC<FGG@>CFEGCFFF,8,>DF>CFF,8,@,=1ECDFDCDFGFGG9FGCC=9?EFFD7CCCCDFFGGCGCDCDDG>7CFG>C4/*/339A8FFFFE@*7=4CFE**99;299((.(2;<E(((/(1;))/41,/3<<9<?(((-(3,(((,44,).8(-36<09()))((((-,,(),2:.####
@M05025:18:000000000-B3NL5:1:1101:15889:5901 2:N:0:CACTCA
CATCGTGGACTACAGGGGTATCTAATCCTGTTCGCTACCCATGCTTTCGAGCCTCAGCGTCAGTTGCAGACCAGAGAGCCGCCTTCGCCACTGGTGTTCTTCCATATATCTACGCATTCCACCGCTACACATGGAGTTCCACTCTCCTCTTCTGCACTCAAGTTCAACAGTTTCTGATGCAATTCTCCGGTTGAGCCGAAGGCTTTCACATCAGACTTATTGAACCGCCTGCACTCGCTTTACGCCCAATAAATCCGGACAACGCTTGCCACCTACGTATTACCGCGGCTGCTGGCCACGG
+
CGGGGGGGGGGGGGGFGGGGGGGGGGGGGGGGGGGGGGGGGGGGGGGGGGGGGGGGGGGGGGGGGGGGGGGGGGGGGGGGGGGGGGGGGGGGGGGGGGGGGGGGGGGGGGGGGGGGGGGGGGGGGGGGGGGGGGGFFGGGGGGGGGGGGGGGGGGGGGGGGFGGGGGGGGGGGGGGGGGGFDGGFDF?DDGGDGFGGGDGEFFFAFFFA+94AF:EFFFEFCCCE>FB@FFF8@EFF@?DFEF@@FBFD@E8E<?E90?1>BF632216?FF0378:,544<<<(320;>3(..4:2####
@M05025:18:000000000-B3NL5:1:1101:8530:5918 2:N:0:CACTCA
CATCGTGGACTACCGGGGTTTCTAATCCTGTTTGCTCCCCACGCTTTCGAGCCTCAACGTCAGTTACCGTCCAGTAAGCCGCCTTCGCCACTGGTGTTCCTCCTAATATCTACGCATTTCACCGCTACACTAGGAATTCCGCTTACCTCTCCGGCACTCTAGAAAAACAGTTTCCAATGCAGTCCTGGGGTTAAGCCCCAGCCTTTCACATCAGACTTGCTCTTCCGTCTACGCTCCCTTTACACCCATTAAATCCGGATAACCCTTGCCCCCTACGTATTACCCCGGCTGCTGGCCTCAG
+
CGGGGGGGGGGGFGGGGGGGGGGGGGGGGGGGGGGGFGGGGGGGGGGGGGGGGGGGGGGGGGGGGGGCGGGGGGGGGGGGGGGGGGGGGGGGGGGGGGGGGGGGGGGEGGGGGGGGGGFGGGGGGGGGEGCFFGGGGGGGGGGE6FGGGGGGGGGGGGG9FGGG7FEGGGGG:F>CFGGFFFGGGGGGGDDDCDFGGGFGFFFFFFFAFFFFEFBEFF?9).)7>C;38;=919((.684;.777@B1144<4-5>>;:(22)((.41805?((,4(.)),)6.,47(((,(,4(84####
@M05025:18:000000000-B3NL5:1:1101:15711:5963 2:N:0:CACTCA
CATCGTGGACTACCGGGGTTTCTAATCCTGTTTGCTCCCCATGCTCTCATGCCTCAGCGTCAGTTACAGTCCAGTAAGTCGCCTTCGCCACTGGTGTTCTTCCTAATCTCTACGCATTTCACCGCTACACTAGGAATTCCACTTACCTCTCCTGCACTCTAGTTAAACAGTTTTATATGCTTTCTACAGGTTAAGCCTATATATTTAACATATAACTTGTTTAACCGCCTACTCATCCTTTACGCCCAGTTATTCCGAACAACTCTTGCCACCCACGTATTACCGCGGCTGCTGGCCGTGG
+
CGGGGFGGFEGGGGGGGGFGGGGFGGGGGGGGGGGDDFGFGGGGGGGGGGGGGGGGGGGGGEGGGGGGGGGFGGGGCFGGDFGGGGFGD@FEDFFGGGGDGGGGGGGGGFGGG@GGGGGGGGGCEGFF9FCEGCCGGGGADEGGGFGFGGFGGGF8D>FFGFGG8F,=ECDFFFFG7F7EFGGGGGGF66=A9<7+CF5=89+?;CA?A?C57@5>CA6A:CA5AC)0:<=7*7A?B==AC;C@2(6>28@EFE5<(623:30)7C?)7@3420=;9?(;/))6((-21>0:22((.####
@M05025:18:000000000-B3NL5:1:1101:23054:5984 2:N:0:CACTCA
CATCGTGGACTACCCGGGTTTCTAATCCTATTTGCTCCCCACGCTTTCGTGCCTCAGTGTCAGTTACAGACCAGGCGACCGCCTTCGCCACTGGTGTTCCTCCATATATCTACGCATTTTACCGCTACACATGGAATTCCATCGCCCTCTTCTGCACTCCAGCATACCAGTTTCCATAGCTTACAATGGTTGAGCCATTGCCTTTTACTACAGACTTAGTACGCCACCTACGCACCCTTTACGCCCAATGATTCCGGATAACGCTTGCCACCTACGTATTACCGCGGCTGTTGGCACGTTG
+
CFGGGGGGGGGGGGGGGGFCGGGGGGGFGGGGGGGGFGGGGGGGGGGGGGGGGGGGGGGGGGGGGGGGDGGGGGEGGGGGGGGGGFGGGGGGGGGGGDGGGGGGGGGGGGGGGGGGGGGGGGGGGCGEGGGGGGGFGGGGGGGGGCGGGGFGGGGGGGGCFGGGGGGGGGCGFGDGG7DFGGFGGGGGFFGDDGFGGGCGFFFFFFFFCFFEFA@=9>AE?82>(8=>=>FFBF@(6=DFFE?FF>@6;5EEFFE;170:B26>?<4:?A<B?(42:).42>A((((-4((,)3?)5####
@M05025:18:000000000-B3NL5:1:1101:17274:6005 2:N:0:CACTCA
CATCGTGGACTACTGGGGTTTCTAATCCTGTTTGCTCCCCACGCTTTCGAGCCTCAGCGTCAGTTACAGACCAGAGAGCCGCCTTCGCCACTGGTGTTCCTCCATATATCTACGCATTTCACCGCTACACATGGAATTCCACTCTCCTCTTCTGCACTCAAGTTTCCCAGTTTCCAATGACCCTCCCCGGTTGAGCCGGGGGCTTTCACATCAGACTTAAGAAACCGCCTGCGCTCGCTTTACGCCCAATAAATCCGGACAACGCTTGCCACCTACGTATTACCCGCGCTTCCGGCCCGCC
+
CGGGGGGGEGGGGGGGGGFGGGGGGGGGGGGGGGGGGGGGGGGGGGGGGGGGGGGGGGGGGGGGGGGGGFGGGGGGGFGGGGGGGGFGGGGGGGGGGGGGGGGGGGGGCGGGGGGGGGGFFGGGGGGGFG=FFFEDFFCGGGGGDGGGGFGGFGGDFFGDFGGGGGGGGGGGGGGGFGCGGGGGGGGGG>DGDCAGGGFGFFFFFAF=AFFEEF8@FAF4;<C@F@>>;@D@;B>?>BB?BDA<?4;?B1:<A><?6>021:6;>F:1<79<2127?3,4:))4(((430(-)-,(-####
@M05025:18:000000000-B3NL5:1:1101:9859:6009 2:N:0:CACTCA
CATCGTGGACTACTGGGGTTTCTAATCCTGTTCGCTCCCCATGCTTTCGCTCCTCAGCGTCAGTAAATGCCCAGAGACCTGCCTTCGCCATCGGTGTTCCTCCTGATATCTGCGCATTTCACCGCTACACCAGGAATTCCAGTCTCCCCTACATCACTCTAGTCTGCCCGTACCCACCGCAGATCCGAGGTTGAGCCTCGGACTTTCACGGCAGACGCGACAAACCGCCTACGAGCTCTTTACGCCCAATAAATCCGGATAACGCTTGCGCCCTACGTATTACCGCGCCCGCGAGCCGGGT
+
CGFGGGGGGGGGGGGGGGGGGGGGGGGGGGGGGGGGGGGGGGGGGGGGGGGGGGGGGGGGGGGGGGGGGGGGGGGGGGGGGGGGGGGGGGGGGGGGGGGGGGGGGGGGGGGGGGGGGGGGGGGGGGGGGGGGGGGGGGGGGGGGGGGGGGGGGGGGGGGGGEGGFFGGGGGGGGGGGDDGGGGCFFGDGCDGGGFGGGFGFEFFFFF8FFEF9D>DFB3>06;81?6@><FF:66>90)5<AB?:B9?1:7<AAFF;>?:BF>?;(8:?060;;1:02<ABAFF119(((-((4((-####
@M05025:18:000000000-B3NL5:1:1101:22137:6015 2:N:0:CACTCA
CATCGTGGACTACCGGGGTATCTAATCCTGTTTGCTCCCCACGCTTTCGAGCCTCAGCGTCAGTTACAGACCAGAGAGCCGCCTTCGCCACTGGTGTTCCTCCATATATCTACGCATTTCACCGCTACACATGGAATTCCACTCTCCTCTTCTGCACTCAAGTTTCCCAGTTTCCAATGACCCTCCCCGGTTGAGCCGGGGGCTTTCACATCAGACTTAAGAAACCGCCTGCGCTCGCTTTACGCCCAATAAATCCGGACAACGCTTGCCACCTACGTATTACCGCGGCTGCTGGCCTGGT
+
CGDGGGGGGGGGGGGGGGGGGGGGGGGGGGGGGGGGGGGGGGGGGGGGGGGGGGGFGGGGGGGGGGGGGGGGGGGGGGGGGGGGGGGGGGGGGGGGGGGGGGGGGGGGGGGGGGDGGGGGFGGGGGGGGGGGGGEEFGGFGGGGGGGGGGGGGFFGGGGGGGGGGFFEGGDFGGGGGGGGFFGCGDGGG5CGDF9FFGBGFFFFFFFFFF;;A48@FFFEEFFFF;@F>BBFFB216>?<B44(4>9BFF7AAAFFFFF0010(7:?0(8)213(.,..6(:<9<B209(((,5(4(####
@M05025:18:000000000-B3NL5:1:1101:10114:6072 2:N:0:CACTCA
CATCGTGGACTACAAGGGTATCTAATCCTGTTCGCTACCCATGCTTTCGAGCCTCAGCGTCAGTTGCAGACCAGAGAGCCGCCTTCGCCACTGGTGTTCTTCCATATATCTACGCATTCCACCGCTACACATGGAGTTCCACTCTCCTCTTCTGCACTCAAGTTCAACAGTTTCTGATGCAATTCTCCGGTTGAGCCGAAGGCTTTCACATCAGACTTATTGAACCGCCTGCACTCGCTTTACGCCCAATAAATCCGGACAACTCTTCCCACCTACGTATTACCCCGCCTGCTGGCCGTTC
+
CGDGGGGGCFGGGGGGGGGGGGGGGFGGGGGGGGGDGFGGGGGGGGGFGGGGCFGGGGGGGFGFGGGFGFGGGGGGGGGGGGGGGGGGGGGGGGFFGGGGGGGGFGGFCFGGGGFGGDE9EE<:EFGGGFFFEEEEFFG9;DCFFGCFGFFGGGFCFF?D8@FFGGGGGGGGGGGGGFF7=9CDA@F??D>GGCCGGGF>D5>CCA5@A@9:AA=BFF>EECE==5>>5@B2:BB25>D?(9>;799;;@@33?E5(((,-13).4)))()(41,8(34)()--(,(((((.(.((.####
@M05025:18:000000000-B3NL5:1:1101:25910:6072 2:N:0:CACTCA
CATCGTGGACTACCGGGGTTTCTAATCCTGTTCGCTACCCATGCTTTCGAGCCTCAGCGTCAGTTGCAGACCAGAGAGCCGCCTTCGCCACTGGTGTTCTTCCATATATCTACGCATTCCACCGCTACACATGGAGTTCCACTCTCCTCTTCTGCACTCAAGTTCAACAGTTTCTGATGCAATTCTCCGGTTGAGCCGAAGGCTTTCACATCAGACTTATTGAACCGCCTGCACTCGCTTTACGCCCAATAAATCCGTACAACGCTTGCCACCTACGTATTACCGCGTCTGCTGGCCGAGT
+
CFGGGCGGEGGGGGGGGGGGGGGGGGGGGGGGGGGGGGGGGGGGFGGGGGGGGGGGGGGGGGGGGGGGGGGGGGGGGGGGDGGGGGGGGGGGGFGGGGGGGGGFGGGGGGGGGGGGGGGGGGGGGGGGGGGGFFFGGGGGGGGGGGGG8DFGGGGGGGGGGFGGGGGGGGDFFGGGGGCGGGGGG?CDG6DCDF*9CD*;D>FFFFFFFFA@BF=EFFFFFC4@BD@@313=;EF110;<?330/22<3(;>))-(4(,,,6:27:???>93?02::83<()62(7;(1(,44)((.####
@M05025:18:000000000-B3NL5:1:1101:12644:6072 2:N:0:CACTCA
CATCGTGGACTACTAGGGTTTCTAATCCTGTTTGCTCCCCACGCTTTCGAGCCTCAGCGTCAGTTACAGACCAGAGAGCCGCCTTCGCCACTGGTGTTCCTCCATATATCTACGCATTTCACCGCTACACATGGAATTCCACTCTCCTCTTCTGCACTCAAGTTTCCCAGTTTCCAATGACCCTCCCCGGTTGAGCCGGGGGCTTTCACATCAGACTTAAGAAACCGCCTGCGCTCGCTTTACGCCCAATAAATCCGGACAACGCTTGCCACCTACGTATTACCGCGGCTGCTGGCCGGGA
+
CGGGGGGGGGGGGGGGGGGGGGGGGGGGFGGGGGGGGGGGGGGGGGGGGGGGGGGGGGGGGFGGGGGDGGGGGGFGGEGGGGGGGGGGGGGGGGGGGGGGG9FGGGGGAFFDGGGGFGGGGGGGGGEGGG?B,EE=EFCGGGGGGGFCGGGGGGGFCB@8BFDEFGEFCCFGGGGGGGGGGGGD?DGGGGGD<9FGGGB>BFFFAAFFFFFEE4<;FFFFFF<@887B@@;;:9>FF>?:?FF<06601:)59>B?B>?9(837>(1(3())43:::1,).)5<?0(407>?:>,1,####
@M05025:18:000000000-B3NL5:1:1101:20645:6079 2:N:0:CACTCA
CATCGTGGACTACTGGGGTATCTAATCCTGTTTGCTCCCCACGCTTTCGCACCTGAGCGTCAGTCTTTGTCCAGGGGGCCGCCTTCGCCACCGGTATTCCTCCAGATCTCTACGCATTTCACCGCTACACCTGGAATTCTACCCCCCTCTACAAGACTCTAGCCTGCCAGTTTCGAATGCAGTTCCCAGGTTGAGCCCGGGGATTTCACATCCGACTTGACAGACCGCCTGCGTGCGCTTTACGCCCAGTAATTCCTATTAACGCTTGCACCCTCCGTCTTACCGCGGCTTCCGGCCCGAA
+
CGGGGGGGGGGGGGGGGGGGGGGGGGGGGGFGGGGGGGGGGGGGGGGGGGGGGGGGGGGGGGGGGGGGGGGGCGGGGGGGGGGEGG<EGGGGGGGGGGGGGGGGFGGGFGGGGGGGGGGGGGGGGGDEGGGGGGGGGGGGGGEG?EGGGGGGG6FFFGGFGGGGFGGGGGFFFGGDGFGGGDGGGGG7C*;DFGFGGGFG?B3BFAFFFAC@DF@FEFFFFFE@F?;;>:1?>F0600,-:<>?BB><BB<:.4<A)64)5<AB9?B?F)51628-72(43)6,((-,3((.)-(4-####
@M05025:18:000000000-B3NL5:1:1101:9364:6097 2:N:0:CACTCA
CATCGTGGACTACACGGGTATCTAATCCTGTTTGCTCCCCACGCTTTCGAGCCTCAGCGTCAGTTACAGACCAGAGAGCCGCCTTCGCCACTGGTGTTCCTCCATATATCTACGCATTTCACCGCTACACATGGAATTCCACTCTCCTCTTCTGCACTCAAGTTTCCCAGTTTCCAATGACCCTCCCCGGTTGAGCCGGGGGCTTTCACATCAGACTTAAGAAACCGCCTGCGCTCGCTTTACGCCCAATACATCCGGACAACGCTTGCCACCCACGTCTTACCGCGGCTTCGGGCAGTTA
+
CCFEFGGGG<@FFGGGGEFGFGGGAEFGGGGGGGGGGGGGFGGGGGGFGFFGGGGFGGDEGDGFGGGFGDFGGGGFGGGGGGG@CGGGGGGFGGGE<FFGD?AAFGGFGGGGGGDGCEFGFGGGGDGGGG9EGFGFGGGGGGGFCFGDDDGGFGGGGGGGGGFGGGDD=DEDFGGCGGFF86@FGGDGGGGGGFFGGGFGFF;6)0=C1@;@@=3@FFFFF)9@@@BF;;@@63(4,2(4399?B>BB??:).641?9<F0?:6B6(,(4).4(449:(31AA331(((((.(,-,(####
@M05025:18:000000000-B3NL5:1:1101:25350:6105 2:N:0:CACTCA
CATCGTGGACTACCGGGGTTTCTAATCCTGTTTGCTCCCCACGCTTTCGTGCCTCAGTGTCAGTTGCAGACCAGGAAGCCGCCTTCGCCACTGGTGTTCCTCCATATCTCTACGCATTTCACCGCTACACATGGAATTCCACTTCCCTCTTCTGCACTAAAGGCAACCAGTTTCCAAAGACCCTCCACGGTTAAGCCGTGGGCTTTCACATCAGACTTAATTAACCACCTGCACGCCCTTTACGCCCAATAACTCCGTATAACGCTTGCCACCTACGTATTACCGCGGCTGCTGGCCACGG
+
CGGGDGGGG<FGGCFDE@CGDGGFADGGGGGGFFCEECFEGGGG:C@FFFG>F<FFFFG,EEFFDFFG@F<FAD:FFEFEEGGGEEGGGGDAE<EFFF<AA,4,?AFEA?FFGGGGGGC<F<FCC=FGGG@CF8,,@F;=D,@DGG==D?ADFFC:E9,@=6,@@DD,8DAF7,?D9++5C?79++090<DD5F;+;//;?B5A*/;6BFB).*8))4=*87<C=37>=@ED(3=9(233;C9(7:BF(()7)5-4<((3:4:04,(-4:<3<<:>?22A(5A2:F0((4((.2(4(####
@M05025:18:000000000-B3NL5:1:1101:14511:6134 2:N:0:CACTCA
CATCGTGGACTACAGGGGTATCTAATCCTGTTTGCTCCCCACGCTTTCGAGCCTCAGCGTCAGTTACAGACCAGAGAGCCGCCTTCGCCACTGGTGTTCCTCCATATATCTACGCATTTCACCGCTACACATGGAGTTCCACTCTCCTCTTCTGCACTCAAGTTCAACAGTTTCTGATGCAATTCTCCGGTTGAGCCGAAGGCTTTCACATCAGACTTATTGAACCGCCTGCACTCGCTTTACGCCCAATAAATCCGGACAACGATTGCCACCTACGTATTACCCGGGCTGCTGCCCTGCC
+
CGFFGGGGGGGFFGFGGGGGGGGGFGGGFCGGGGGFDGFEGGGGGGGGGGGGGEGFGGGGGGEFAFGGGGFGGGGDGGGGFGGGGGGGG:FFFFGGFCGGAFGGGECFGGFGGGGGDGGCDFAEGFGGGGG?DCFFGFG9DD>FDEGGGDDGFFGGFEEGF8F=EGGCCF@FFFGGGFGGGGGGGCC<CDGGDGFGCDEGF>FFFFFFFFFFFF3BFFFE<CFF@-85@FFB@EEED>?FD<9?0>>@?@33C?C;B>06>::((-,4A<<B1:77<?>DB>)6((--761:2))..####
@M05025:18:000000000-B3NL5:1:1101:22935:6206 2:N:0:CACTCA
CATCGTGGACTACTAGGGTTTCTAATCCTGTTTGCTCCCCACGCTTTCGAGCCTCAACGTCAGTTACAGTCCAGTAAGTCGCCTTCGCCACTGGTGTTCCTCCTAATATCTACGCATTTCACCGCTACACTAGGAATTCCACTTACCTCTCCTGCACTCCAGCCTGACAGTTTCCAATGCAGTCCAGGGGTTGAGCCCCTGCCTTTCACACCAGACTTGCCATGCCGTCTACGCTCCCTTTACCCCCAGTAACTCCGGATAACGCTTGCCCCCCACGTATTCCCGCGGCTGCTGGCCCACC
+
CGGGGGGGGGGGGGGGGGFGGGGGGGGGGGGGGGGGGGGGGGEGGGGGGGGGGGGGGGGGGGGGGGGGGGGGGGGGGGGGGGGGGGGGGDGGGGGGGGGGGGGGGGGGGGGGGGGGGGGGGGGGGGGGGGGGGFDFGGGGCAFG9DFAA?FGGFG,DDFGFFGGGGGGGGGG88FGGGFGDFFGGGGFGDGGD6@DGGAF>FFFAFF>A>FF5A24?EAE@*>46@AD>(6>22(0:B2>>)))(/66/;)756>E;:0(67<0:?F(1:?F((-3(((.5))532(((((,),((4####
@M05025:18:000000000-B3NL5:1:1101:22775:6206 2:N:0:CACTCA
CATCGTGGACTACCGGGGTTTCTAATCCTGTTCGCTACCCATGCTTTCGAGCCTCAGCGTCAGTTGCAGACCAGAGAGCCGCCTTCGCCACTGGTGTTCTTCCATATATCTACGCATTCCACCGCTACACATGGAGTTCCACTCTCCTCTTCTGCACTCAAGTTCAACAGTTTCTGATGCAATTCTCCGGTTGAGCCGAAGGCTTTCACATCAGACTTATTGAACCGCCTGCACTCGCTTTACGCCCAATAAATCCGGACAACGTTTGCCACCTACGTCTTACCCCGGCTGCTGGCCCTCG
+
CGGGGGGGGGGGGGGGGGGGGGGGGGGGGGGGGGGGGGGGGGGGGGGGGGGGGGGGGGGGGGGGGGGGGGGGGGGGGGGGGGGGGGGGGGGGGGGGFGGGGGGGGGGGGGGGGGGGGGGGGGGGGGGGGGGGGGGGGGGGGGGGEGGGGGGGGGGGGGGGGGGGGFGGGGGGGGCFGGGGGGGGFGGGGGGGGCFGGGEGFFFFFFAABFFFEFFEAFF<CC?EEB2>F@FFFFFEF@<@D9>17@BFFFFA)):>>6:FFFB>F?BFDAAFFFFFFF(8())((-4((((22).8.####
@M05025:18:000000000-B3NL5:1:1101:20647:6222 2:N:0:CACTCA
CATCGTGGACTACCCGGGTTTCTAATCCTGTTTGCTCCCCACGCTTTCGTGCCTCAGTGTCAATGTTGGTCCAGGTAGCTGCCTTCGCCATGGATGTTCCTCCTGATCTCTACGCATTTCACTGCTACACCAGGAATTCCGCTACCCTCTACCACATTCTAGTCATCCAGTATCCACTGCAGTTCCCAGGTTGAGCCCAGGGCTTTCACAACGGACTTAAATAACCACCTACGCACGCTTTACGCCCAGTAATTCCGAGTAACGCTTGAACCCTTCCTATTACCGCCGCTGCTGCCCCTGC
+
CFGGGFGGGGGGGGGGGGFGGGGGGGGGGGGGGGGGGGGGGGGGGGGGGGGGGGGGGGGGGGGGGGGGDGGCGGFGGFGGGGGGFGGGGEGGGGGGGGGGEFGGGGGGGGGGGGGGGGGGGGGGGGFEEGGGFGFGGGGGFGGGGGGGGGGGGGGGGGGGDGGGGGGGGGGFGFGGGFFDFFGF:D?=DDFFF6:FGG?D*@DFFFFFFFFAFF=BFFFEFCE;EEFFF2>B=>DF>>=@>645(6917EEE35?CEFB?F41(,,3(().48:<?())-)62),((,26712?)43####
@M05025:18:000000000-B3NL5:1:1101:3613:6261 2:N:0:CACTCA
CATCGTGGACTACTCGGGTTTCTAATCCTGTTCGCTACCCATGCTTTCGAGCCTCAGCGTCAGTTGCAGACCAGAGAGCCGCCTTCGCCACTGGTGTTCTTCCATATATCTACGCATTCCACCGCTACACATGGAGTTCCACTCTCCTCTTCTGCACTCAAGTTCAACAGTTTCTGATGCAATTCTCCGGTTGAGCCGAAGGCTTTCACATCAGACTTATTGAACCGCCTGCACTCGCTTTACGCCCAATAAATCCGGACAAAGCTTGCCACCTACGTATTACCGCGGGTCCGGGCCTTGG
+
CFEGG@EFCFGFFGGGGGGGGDGGGGGGGGGGFGGGGGGGFGGGGGAFGGGEGGGGGGGGGGGGGGGGGGGGGGGGGGGGGEGGGFGDGGGGGGGGGGGFGGGGGGGGFEGGGGGGGGGGFGGGGGGGGFGGGGGGGG9E;E;ECFFFFAFFFGFGGGGGGFCDEEDGGGAFGG9DFCDGGGGGGCFGDDGG>?*C>DEGBFFFFAAF6A9@AFFFFFF?C**93259=282@E)/137214>710;221@A4/76066>;0(,,)-(3(64(((.-,,)4:A4(4(((-(((,(4(####
@M05025:18:000000000-B3NL5:1:1101:26687:6269 2:N:0:CACTCA
CATCGTGGACTACTCGGGTTTCTAATCCTGTTTGCTCCACACGCTTTCGAGCCTCAGCGTCAGTTACAGACCAGAGAGCCGCCTTCGCCACTGGTGTTCCTCCATATATCTACGCATTTCACCGCTACACATGGAATTCCACTCTCCTCTTCTGCACTCAAGTCTCCCAGTTTCCAATGACCCTCCCCGGTTGAGCCGGGGGCTTTCACATCAGACTTAAGAAACCGCCTGCGCTCGCTTTACGCCCAATAAACCCGAACAACGCTTGCCACCTACGTATTACCGCGGCTGCTGGCCGCAG
+
CGGGGGGGGGGGGGGGEGGGGGGG@FGFFFFGGGGFGGGG@FFGGCGGGFDGGGGGFFGGGE7FGGFFFFGGGG?A8CGG>FFFGG7FFGGGG@F<?FFE,CBEFEFFCFGFGGFFDGGGGE9FEF7FCGFFFF@DEG;FFG,8ADGFFF9FEFG8FEGGFEFGGGGGGFDFGG79+=D=+AFFG>D7C7@9?FAGG*:/*/?);)81AF@8;43=68644C333=(:1(63220233<:?-:363>B((4)6<::1((,-(.70(4(-497?B08?().,)5)(-(-72(4))(-3####
@M05025:18:000000000-B3NL5:1:1101:16021:6287 2:N:0:CACTCA
CATCGTGGACTACTAGGGTTTCTAATCCTGTTCGCTACCCATGCTTTCGAGCCTCAGCGTCAGTTGCAGACCAGAGAGCCGCCTTCGCCACTGGTGTTCTTCCATATATCTACGCATTCCACCGCTACACATGGAGTTCCACTCTCCTCTTCTGCACTCAAGTTCAACAGTTTCTGATGCAATTCTCCGGTTGAGCCGAAGGCTTTCACATCAGACTTATTGAACCGCCTGCACTCGCTTTACGCCCAATAAATCCGAACAACGCTTGCCACCTACGTATAACCGCGCCTGCTGGCCTTCC
+
CGGGGGGGGGGGGGGGGGFGGGGGGGGGGGGGGGGGGGGGGGGGGGGGGGGGGGGGGGGEGGGGGGGGGGGGGGFGGGGGGGGGGGFGGGGGGGGFGGGGGGGGGFGGGFDFGGGGGGGGFFGGDG7FCGGGGGGGGGGDFGFGG?DDF;==FGGGGF?FGGFFCFGGGDGFGGGGGGFGGAF7==FFGGGGDFAFGDE>BAFFFFF9FF9>8*:>FFFCEE?AB92>229=BFFFB7??:4)1?;0;(3.=)<C;9(6:;(449:4:?24<4,(4272:))60(72,7111,5(-(####
@M05025:18:000000000-B3NL5:1:1101:7152:6308 2:N:0:CACTCA
CATCGTGGACTACTGGGGTATCTAATCCTGTTCGCTACCCATGCTTTCGAGCCTCAGCGTCAGTTGCAGACCAGAGAGCCGCCTTCGCCACTGGTGTTCTTCCATATATCTACGCATTCCACCGCTACACATGGAGTTCCACTCTCCTCTTCTGCACTCAAGTTCAACAGTTTCTGATGCAATTCTCCGGTTGAGCCGAAGGCTTTCACATCAGACTTATTGAACCGCCTGCACTCGCTTTACGCCCAATAAATCCGGACAACGCTTGCCACCTACGTATTACCGCGGCTGCTGGCCTTGA
+
CGGGGGGGGGGGGGGGGGGGGGGGGGGGGGGGFGGGGGGGGGGGGGGGGGGGGGGGGGGGGGGGGGGGGGGGGGGGGGGGGGGGGGGGGGGGGGGEGEGFGGGGGGGGGGGGGGGGGGGGGGGGGFGGGGGGGGGGGGGGGGGGGGGGGGGGGGGGFGGCF=EGGGGGCGFGFGFGFGGCGAFDFGGGG>DGGGFGGGFGFF>AFFFFFFFFFFFEFA8EFCEAE@==@@DBFFFF;BD;@EFF?BFFF@FECECFF9DFFFB;>BBFB><?B?BF<<<):<>B:19(49>?:?:<(####
@M05025:18:000000000-B3NL5:1:1101:25474:6329 2:N:0:CACTCA
CATCGTGGACTACCGGGGTATCTAATCCTGTTTGCTCCCCACGCTTTCGAGCCTCAGCGTCAGTTACAGACCAGAGAGCCGCCCTCGCCACTGGTGTTCCTCCATATATCTACGCATTTCACCGCTACACATGGAATTCCACTCTCCTCTTCTGCACTCAAGTCTCCCAGTTTCCAATGACCCTCCCCGGTTGAGCCGGGGGCTTTCACATCAGACTTAAAAAACCGCCTGCGCTCGCGTTACGCCCAATAAAACCGGACAACGCTTGCCACCTACGTATTACCGCGCGAGATGGCCGTCA
+
CGGGGGGGGGGGGGGGGGEFGGGGGGGGGGGGGGGFEFGGGGGGCGGGGGGGGGGCGGGGGCGFFGGGFGGGGGGDGGGGGGDGEGECFGGGGGGCFEGGAFGGGGGG?FDFF@:F:CFGF,F?+@FF@B,=E8DEFFGFFGCGFEFFGA8,,,7@FC?FG9BFE8=DFEECED?E7+3++A6?>>9@C50@*AACC9:DDAD)=;AFA6C3)*/66FF<))726(,39B?FBBB?0((-4(83((,1342<<)561(,4,21408((22)280,(4(3.4))6(1>0((((-40(.####
@M05025:18:000000000-B3NL5:1:1101:10397:6332 2:N:0:CACTCA
CATCGTGGACTACTAGGGTATCTAATCCTGTTTGCTCCCCACGCTTTCGAGCCTCAGCGTCAGTTACAGACCAGAGAGCCGCCTTCGCCACTGGTGTTCCTCCATATATCTACGCATTTCACCGCTACACATGGAATTCCACTCTCCTCTTCTGCACTCAAGTCTCCCAGTTTCCAATGACCCTCCCCGGTTGAGCCGGGGGCTTTCACATCAGACTTAAGAAACCGCCTGCGCTCGCTTTACGCCCAATAAATCCGGACAACGCTTGCCACCTACGTATTACCGCGGCTGCTGTCCACAA
+
CGGGGGGGGGGGGGGGGGGFGGGGGGGGGGGGGGGGGGGGGGGGGGGGGGGDGGGGGGGGGGGGGGGGGGGGGGGGGGGGGGGGGGGGGGGGGGGGGGGGGGGGGGGGGGGGGGGGGGGGGGGGGGGGGGGGGGEDFGFGGGGGGGGGGGGGGGGGGGGGGGGGGGGGGGGGGGGGGGGGGGGGGGGGGGGGGGFGGD?DBEFFAFFFFFFFFFFFFFFFFF4@DFBBFF@FBB>BFFFFBFB?BF>B0??A2)6>B>BFFFFF02???0<?BF0(13)6>AAFFB>;0426?F)35####
@M05025:18:000000000-B3NL5:1:1101:24012:6335 2:N:0:CACTCA
CATCGTGGACTACTCGGGTATCTAATGGTGTTCACTCGCCATGCTTTCGAGCCTCAGCGTCAGTTGCAGACCAGAGAGCCGCCTTCGCCACTGGTGTTCTTCCATATATCTACGCATTCCACCGCTACACATGGAGTTCCACTCTCCTCTTCTGCACTCAAGTTCAACAGTTTCTGCTGCAATTCTCCGGTTAAGCCGAAGGCTTTCACATCAGCCTTATTGAACCGCCTGCACTCGCTTTTCGCCCATTAAATCCGTACAACCCTTGCCACCATCGTAGTACCTCGTCTGCTGGCCCGGT
+
AFGGGGGGGGGGG,EFGGG+CFGGGG<,,CFGG<,,,,++,,,6,CFG,,,,@F<,E,+888FG,C9,CEFFEG8E,B<E67>FEG<:C,C==D<E,4@FDF9,A5ECFG,5CDF@CGGFG<<CEC+45AF84ECF>DCD,DEF,DFDFF8AFFF8DGG,@?FDFFCF8,7E,=E7+==DF8=F8+5A7+9;+++=C*@7:***0;F1=+=4*/):**9AE*/:7@29((52-.45(6(/6)92<DDF(.679)939,376))(,.,.8(-533),(-((4)64))(-((-5<),(4####
@M05025:18:000000000-B3NL5:1:1101:24035:6339 2:N:0:CACTCA
CATCGTGGACTACTCGGGTATCTAATCCTGTTTGCTCCCCACGCTTTCGAGCCTCAACGTCAGTTACAATCCAGTAAGTCGCCTTCGCCACTGGTGTTCCTCCTAATATCTACGCATTTCACCGCTACACTAGGAATTCCACTTACCTCTCCTGCACTCCAGCCTGACAGTTTCCAATGCAGTCCAGGGGTTGAGCCCCTGCCTTTCACACCAGACTTGCCATGCCGTCTACGCTCCCTTTACACCCAGTCAATCCGGATAAAGCTTGCCCCCTACGTATTACCGCGGCTGCTGCCCGTGT
+
CGGGGGGGGGGGGGGGGGGGGGGGGGGGGGCGGGGFGGGGGGGGGGGGGGGGGGGGGGGGGGGGGGGGGGGGGGGGGGFFGGGGGGGCGGGGGFFGGGGGGGGGGFFEFGFGFFGGGGGGGFGGGEEGGGDFGGGFGGGG;FFGDFGGGGGCGFGFGGGGGGGCEGFGGG9C8:CGGGCFFEAF,D6DC>?CDG*+:?DFFFFAF><@CCF=4A))3=*176A))54992>=DF=@9>B>E);3@16324.75)162(617))))/4,/47?B10614)..).)(3(,((.()))42####
@M05025:18:000000000-B3NL5:1:1101:19405:6408 2:N:0:CACTCA
CATCGTGGACTACTCGGGTATCTAATCCTGTTCGCTACCCATGCTTTCGAGCCTCAGCGTCAGTTGCAGACCAGAGAGCCGCCTTCGCCACTGGTGTTCTTCCATATATCTACGCATTCCACCGCTACACATGGAGTTCCACTCTCCTCTTCTGCACTCAAGTTCAACAGTTTCTGATGCAATTCTCCGGTTGAGCCGAAGGCTTTCACATCAGACTTATTGAACCGCCTGCACTCGCTTTACGCCCAATAAATCCGGACAAAGCTTTCCACCTCCGTATTACCCCGGCTGCTGGCCATCG
+
CGGGGGGGEGGGGGGGEGGGGGGGGGGGGFGGGGGGGGGGGGGGGGGGGGGGGGGGFDGGGGGGGGGGGGGGGGGGGGGGGGGGGGGDGGGGGGGGGGGGGGGGGFGGGGGGGGGGGDGGGGGGGGGGGGGGGGGGGGGFGGGGGGDFGGGGGFADFAEGC8DFGGF8FC=FGFGGFFG78EDGG9?CG6DDDDF7??EGBEFFFFFFFFFFFFFFFCCECF?CE>2>=@9BDEE6(470(9CF0448?@EA45?(7-4(9:(213))).)673(.4?020))6(--,((-(),((,####
@M05025:18:000000000-B3NL5:1:1101:21933:6419 2:N:0:CACTCA
CATCGTGGACTACACGGGTTTCTAATCCTGTTCGCTACCCATGCTTTCGAGCCTCAGCGTCAGTTGCAGACCAGAGAGCCGCCTTCGCCACTGGTGTTCTTCCATATATCTACGCATTCCACCGCTACACATGGAGTTCCACTCTCCTCTTCTGCACTCAAGTTCAACAGTTTCTGATGCAATTCTCCGGTTGAGCCGAAGGCTTTCACATCAGACTTATTGAACCGCCTGCACTCGCTTTACGCCCAATAAATCCGGACAACGCTTGCCACCTACGTATTACCGCGGCTGCTGGCCGACG
+
CGGGGGGGGGGGFGGGGGGGGGGGGGGGGGGGGGGGGGGGGGGGGGGGGGGGGGGGGGGGGGGGGGGGGGGFFGGGGGGGGGGGGGGGGGGGGGCEGGGGGGGGGGGGGGGGGGGGGGFGGGGGGGGGGGGGGGGGGGGGGGGGEGGGGGGGGGGFGGGFGFGFGEGGFCEGGGGFFGGGGGGGGGGFDGGC>DADFD9C?>FFAFFFFFF@EF:=A@BEE4?>BD2(:?F?8;EE@602066,6:>;@@;ECE3?BB?;26<99BBFBFA2::0034<68AFF?>90311(,3:68####
@M05025:18:000000000-B3NL5:1:1101:5747:6447 2:N:0:CACTCA
CATCGTGGACTACAGGGGTATCTAATCCTATTTGCTCCCCACGCTTTCGTGCCTCAGTGTCAGTTACAGACCAGGCGACCGCCTTCGCCACTGGTGTTCCTCCATATATCTACGCATTTTACCGCTACACATGGAATTCCATCGCCCTCTTCTGCACTCCAGCATACCAGTTTCCATAGCTTACAATGGTTGAGCCATTGCCTTTTACTACAGACTTAGTACGCCACCTACGCACCCTTTACGCCCAATGATTCCGGATAACGCTTGCCACCTACGTATTACCGCGGCTGCTGGCACCCAC
+
CGGGGGGGGGGGGGGGGGGGGGGGGGGGGGGGGGGGGGGGGGGGGGGGGGGGGGGGGGGGGGGGGGGGGGGGGGGGGGGGGGGGGGGGGGGGGGGGGGGGGGGGGGGGGGGGGGGGGGGGDGGGGGGGGGGGGGGGGGGGFFGGGGGGGGGGGGGGGGGGGGGGGGGGGFFGGGGGGGGGGGGGGGFGFGGGGGFGGFACFFFFFFFFFFFE=ABEFFFFFFF=@BFFFFFFFDFBFFFE<E;@;@F6@@FEFFEE9?@FF??>?FFF?9<6??FF036?44A(4(,9BFFFF?60<####
@M05025:18:000000000-B3NL5:1:1101:21443:6471 2:N:0:CACTCA
CATCGTGGACTACTGGGGTTTCTAATCCTGTTCGCTACCCATGCTTTCGAGCCTCAGCGTCAGTTGCAGACCAGAGAGCCGCCTTCGCCACTGGTGTTCTTCCATATATCTACGCATTCCACCGCTACACATGGAGTTCCACTCTCCTCTTCTGCACTCAAGTTCAACAGTTTCTGATGCAATTCTCCGGTTGAGCCGAAGGCTTCCACATCAGACTTATTGAACCGCCTGCAATCGCTTTCCGCCCAATAACTCCGGCACACGATTGCCAACTACGGACTACCCACGCACGCGGCCGGGG
+
C@F<CDFG@8EFFGAFFC@CFEDFFEFCFGFE9BC;CFCFFEEFGGGCDGGEEEDDGFGEFECFCFFFEGC7,FEGCEC,@CGGGGCCC:CEFGAFE4EF9FFD?<BGCGAE,FFGGDFD<FEC7>FCGGGGGGGC4=>CE9;,DDDGDFEFFGFEFGFE?,,,@D,=9DFGGGGE+==DF9+3<<C?7CDD>5?5CDA*0@9A4*;BFAFFB*7@F66*94C*)52-(86=())67((63;@;08(/18)4))/4,((((,(,(((-2<2),(.)-,((-.(2()(--((-((((-####
@M05025:18:000000000-B3NL5:1:1101:13009:6488 2:N:0:CACTCA
CATCGTGGACTACTAGGGTATCTAATCCTGTTTGCTCCCCACGCTTTCGAGCCTCAGCGTCAGTTACAGACCAGAGAGCCGCCTTCGCCACTGGTGTTCCTCCATATATCTACGCATTTCACCGCTACACATGGAATTCCACTCTCCTCTTCTGCACTCAAGTCTCCCAGTTTCCAATGACCCTCCCCGGTTGAGCCGGGGGCTTTCACATCAGACTTAAGAAACCGCCTGCGCTCGCTTTACGCCCAATACATCCGGCCAACGCTTCCCACCTACGTATTACCGCGGCTCCGGGCCAGCG
+
CGGGGGGGGGGGGGGGGGGGGGGGGGGGGGGGGGGGGGGGGGGGGGGGGGGGGGGGGGGGGGGGGGGGGGGGGGFGGGGGGGGGGGGGGGGGGGGGGGGGGGGGGGGFGGGGGGGGGGGGGGGGGGGGGGGGGGGFGGGGGGGGGGFGGGGGGGFGGGGGGGGGGGGGGGGGFGGGGGGFGGD?GGGGGDGDGGFGGGFGFFFFFFFFFF84>F8@FFF<?3>@F@9@F@(:,632,4,8?)<3:FFF018)89AFF0(((.4414((,2<:<2>08,)63)6<1;>(4;14((--,####
@M05025:18:000000000-B3NL5:1:1101:26657:6493 2:N:0:CACTCA
CATCGTGGACTACCAGGGTATCTAATCCTGTTCGCTCCCCACGCTTTCGCTCCTCAGCGTCAGTGACGGCCCAGAGACCTGCCTTCGCCATTGGTGTTCTTCCCGATATCTACACATTCCACCGTTACACCGGGAATTCCAGTCCCCCCTACCGCACTCCAGCCCGCCCGTACCCGGCGCAGATCCACCGTTAGGCGATGGACTTTCACACCGGACGCGACGAACCGCCCACGAGCCCTTCACGCCACATACATCCCGACCACTCCTCACCCCTCCGTATTACCCCAGCCTCTCGCCCCTG
+
CFGFGGGDEFFGGG8CEFFGGFGGGGGGGGGGG;FGGEGGGGGGGGGGGGGGGGGCFGCCGGGFEFGF:BFEFDG?FGGG=FGGGGFEC@FEB,C=FFGGFFC=@C::CEFGGGGFGGF<FCGGFECEFAFB@7+@,@@=D,CB,3@8@ECGGEGDCEGGF6DFE*@EG>GCECF949)?)*)0ACFDFCFDD5AFG)8*)=FF?F=*9*9:(),3.73-1(709F04,(,4,209>227(.54(4((().).4<?(,((-3:32()()((.7(-(((.,.4).(((-(((.(((,-####
@M05025:18:000000000-B3NL5:1:1101:9849:6515 2:N:0:CACTCA
CATCGTGGACTACTCGGGTATCTAATCCTGTTTGCTCCCCACGCTTTCGAGCCTCAACGTCAGTCACGGTCCAGTAAGCCGCCTTCGCCGCTGGTGTTCCTCCTAATATCTACGCATTTCACCGCTACACTAGGAATTCCGCTTACCTCTCCCGCACTCCAGCCGGGCAGTTTCCAGAGCGGTCCCGGGGTTGGGCCCCGGCCTTTCACTCCAGACTTGCCCCGCCGTCTACGCTCCCTTTACACCCAGTAAATCCGGATAACGCTTGCCCCCTACGTATTACCCCGGCTGCTTGCCCCTC
+
CGGGGGGGGGGGGGGGGGGGGGGGGGGGGGGGGGGGGGGGGGGGGGGGGGGGGGGGGGGGGGGGGGGGGGGGGGGGGGGGGGGGGGGGGGGGGGFGGGGGGGGGGGGGGGFGGGGGGGGGGGGGGGGGGGGGGGGGGGGGGGGEGGGGGGGGGGGGGGGGGGGGGGGGGGGGGGGFGGGGGEGDGGGGGGGGGCEGGGF:DEDEFFFAFCFFFFFBFF*6?>F99>FB;61A:>0:>??>)6A4<BF???A<<46:9>(,3>F0((4(8:?FFB6<182<?<<A(4((0(-3)),-5####
@M05025:18:000000000-B3NL5:1:1101:21886:6525 2:N:0:CACTCA
CATCGTGGACTACAGGGGTTTCTAATCCTGTTTGCTCCCCACGCTTTCGCACCTGAGCGTCAGTCTTTGTCCAGGGGGCCGCCTTCGCCACCGGTATTCCTCCAGATCTCTACGCATTTCACCGCTACACCTGGAATTCTACCCCCCTCTACAAGACTCTAGCCTGCCAGTTTCGGATGCAGTTCCCAGGTTGAGCCCGGGGATTTCACATCCGACTTGACAGACCGCCTGCGTGCGCTTTACGCCCAGTAATTCCGATTAACGTTTGCACCCTCCGTCTTACCCCTGCTGCTGGCCTCTG
+
CGGGGGGGGCGGGFGGGGFGGGGGGGGGGGGGGGGGCGGGGGGGGGGGGGGGGGGGGGGGGGGGGGGGGGGGFGGGDGGGGGGDGGGGGDGGGGGGGGGGGGGGGGGFCGGGGGGGGGGGGGGEGGGEGGGG8DDGGGGGFGGEGEGGGGGGF@FCFCFGFFFGGGGGGC<AEGG4CGDGGGGGGGGG4FCGF4AF6FDCB3):5AFFFFF@;:6>AEFA?B7?F?>>01:?33(:4;9?:DF?:06?:>942:AFBBB:B<D:7B:(548828(401((2:A((4-3:08?3:?64####
@M05025:18:000000000-B3NL5:1:1101:20649:6527 2:N:0:CACTCA
CATCGTGGACTACCAGGGTTTCTAATCCTATTTGCTCCCCACGCTTTCGTGCCTCAGTGTCAGTTACAGACCAGGCGACCGCCTTCGCCACTGGTGTTCCTCCATATATCTACGCATTTTACCGCTACACATGGAATTCCATCGCCCTCTTCTGCACTCCAGCATACCAGTTTCCATAGCTTACAATGGTTGAGCCATTGCCTTTTACTACAGACTTAGTACGCCACCTACGCACCCTTTACGCCCAATGATTCCGGATAACGCTTGCCACCTACGTATTACCGCCGCTGCTGGCACTCGA
+
CGGGGGGGGGGGGGGGGGFGGGGGGGGGGGGGGGGGGGGGGGGGGGGGGGGGGGGGGGGGGGGGGGGGGGGGGGGGGGGGGGGGGGGGGGGGGGGGGGGGGGGGGGGGGGGGGCGGGGGGGGGGGGGGGGGGGGGGGGGGGFGGGGGGGGGGGGGGGGGGGGGGGGGGGGGGFGGGGGGGGGGGGGGGGGGDGGFGDGFGFFFFFFFFFFFF=BBEFF6EEFAB>>D=@FE=B>@>073=FF2;666=@89E??EFBDFFFB?FB:6<0<??FFF?:)5(<AF?B(((,49>0(4,5####
@M05025:18:000000000-B3NL5:1:1101:15694:6569 2:N:0:CACTCA
CATCGTGGACTACTAGGGTTTCTAATCCTGTTCGCTACCCATGCTTTCGAGCCTCAGCGTCAGTTGCAGACCAGAGAGCCGCCTTCGCCACTGGTGTTCTTCCATATATCTACGCATTCCACCGCTACACATGGAGTTCCACTCTCCTCTTCTGCACTCAAGTTCAACAGTTTCTGATGCAATTCTCCGGTTGAGCCGAAGGCTTTCACATCAGACTTATTGAACCGCCTGCACTCGCTTTACGCCCAATAAATCCGGACAACGCTTGCCACCTACGTATTACCGCGGCTGCTGGCCGGGG
+
CGGGGGGGGGGGGGGGGGGGCGGGGGGGGGGGGGGGGGGGGGGGGGGGGGGGGGGGGGGGGGGGGGGGGGGGGGGGGGGGGGGDGGGGGGGGGGGGGGGGGGGCFGGGGGGGGGGGGGGGGGGEGGGGGGFGGGGGGGGFFGEFFGGFFGGGGGGGGGGCFFFEGGGGGGGGGGGGGGGGGGGGGGGGGGGGGFFFFG5@BEFFFFFFFFFFFFFFFFFEFEFF=2@@5@DFFB@=@@?@FFFF?B9D@DE3<?FF>(3>>:1908:?:?F26:7:1<7<>FBBB611939?>252(####
@M05025:18:000000000-B3NL5:1:1101:21307:6583 2:N:0:CACTCA
CATCGTGGACTACAAGGGTTTCTAATCCTGTTTGCTCCCCACGCTTTCGCACCTGAGCGTCAGTCTTTGTCCAGGGGGCCGCCTTCGCCACCGGTATTCCTCCAGATCTCTACGCATTTCACCGCTACACCTGGAATTCTACCCCCCTCTACAAGACTCTAGCCTGCCAGTTTCGGATGCAGTTCCCAGGTTGAGCCCGGGGATTTCACATCCGACTTGACAGACCGCCTGCGTGCGCTTTACGCCCAGGAATTCCCATTAACGCTTGCACCCTACGTATTCCCGCCGCTGCTGTCCGGAG
+
CFGGGFDGCFEFFEFGGGFGEGGDFFFGCGGGGGCFFGGG<CFGE@FDCFGCFFGGGGGGD@C@FGFEEFGFFGFGDFGGGGEC@GGGGEGGGGEFF9F,,C=AFGGGFGGGGGGGEEGFGGGGGGEEEGGFGFGGGGGCF;,3D=+:EFGDF69F:D6EGAFFFGC,:64@=C7?D>C4CCDFC>>;*9C6F46?CFBGDADFFAFA@A74(:19B>4;3;3123(46??FFF:?>01:<AA0<>(((((.52<A2))-)--4((--1))(,-(,3:).()))(4(,12((,.)44####
@M05025:18:000000000-B3NL5:1:1101:23032:6591 2:N:0:CACTCA
CATCGTGGACTACAGGGGTTTCTAATCCTGTTTGCTCCCCACGCTTTCGAGCCTCAGCGTCAGTTACAGACCAGAGAGCCGCCTTCGCCACTGGTGTTCCTCCATATATCTACGCATTTCACCGCTACACATGGAATTCCACTCTCCTCTTCTGCACTCAAGTTTCCCAGTTTCCAATGACCCTCCCCGGTTGAGCCGGGGGCTTTCACATCAGACTTAAGAAACCGCCTGCGCTCGCTTTACGCCCAATAAATCCGGACAACGCTTGCCACCTACGTATTACCCCGGCTGCTGCCCCGAC
+
CGFGGGGGGGGGGGGGGGGEGGGGGGGGGGGGGGGGGGGGGGGGGGGGGGGGGGGGGGGGGDGGGGGGGFFGFFFFGGGGGGFEGGFGGGGGGGGGGGFGFGGGGGGGGGFGGGGGGGGGGGGGGGCFGD@EFGFCGGGGGGGGFGFDFGGGFCGGDGGGG,@,EDFGFGFGFGGGGGFFGGGCCDGGGCCGGD5CFC>DB?B);4AFFFFF9*).8AFCEEC@@391:?FFF0(-,7B(4<98?F(:?:48)54(90((46?>B(18<:4?0((5:4))5<)6(((,232322)((####
@M05025:18:000000000-B3NL5:1:1101:9768:6639 2:N:0:CACTCA
CATCGTGGACTACTAGGGTATCTAATCCTGTTCGCTACCCATGCTTTCGAGCCTCAGCGTCAGTTGCAGACCAGAGAGCCGCCTTCGCCACTGGTGTTCTTCCATATATCTACGCATTCCACCGCTACACATGGAGTTCCACTCTCCTCTTCTGCACTCAAGTTCAACAGTTTCTGATGCAATTCTCCGGTTGAGCCGAAGGCTTTCACATCAGACTTATTGAACCGCCTGCACTCGCTTTACGCCCAATAAATCCGGACAACGCGTGCCACCTACGTATTACCGCGGCTGCTGGCCGAGG
+
CGGGGFGGGGGGGGGGGGGGGGGGGGGGGGGGGGGGGGGGGGGGGGGGGGGGGGGGGGGGGGGGGGGGGGGGGGGGGGGGGGGGGGGGGGGGGGGGGGGGGGGGGGGGGGGGGGGGGGGGGGGGGGGGGGFGGGGGGGGGGGFGGGGGGGGGGGGGGGGGDFFGGGGGGGGGGFGGGGGGFFGDCFGGGGGGGGAFGGF>BEFAA>8FFFFFEAE@FFFFF4AA@BF>@FF9>>@EFF6;DCEFF(9@03@)1<?E19<B960(((,3:?)314((4(.474A<:1(1>>;?F?3:1####
@M05025:18:000000000-B3NL5:1:1101:9126:6642 2:N:0:CACTCA
CATCGTGGACTACAGGGGTTTCTAATCCTGTTCGCTACCCATGCTTTCGAGCCTCAGCGTCAGTTGCAGACCAGAGAGCCGCCTTCGCCACTGGTGTTCTTCCATATATCTACGCATTCCACCGCTACACATGGAGTTCCACTCTCCTCTTCTGCACTCAAGTTCAACAGTTTCTGATGCAATTCTCCGGTTTAGCCGAAGGCTTTCAAATCAGACTTATTGAACCGCCTGCACTCGGTTTACGCCCAATAAATCCGGACAACGACTGCCACCCACGTATTCACGGGCCTCCTGGCCTGCG
+
CFCCGGGEGGFGGGEEGGGEDFGGGGGEGGGFGEGGCEFF@FFGGGGGGG<FGGGGGGGEEGGFGFFDGFGGGGGGGGGGGGG>FGGGGGG=FGEF<FFGGGGGGGFGAD?FGGGGBGFGFGF@CEGG,FFFEDCFGGFFGGFF=D,@@FGGGDFFGCFFF,@DA,=,,,@C:F7DDFGCFFG7@+?CGGGC*9;:5<>C>?FAF*+++1166**:A6CEC*98@(559@(/3;;3,(33<(),(29?DFEA3)74604,-43(,(((.()),(-(((,).))-.-((,-((32(4(####
@M05025:18:000000000-B3NL5:1:1101:23866:6670 2:N:0:CACTCA
CATCGTGGACTACACGGGTTTCTAATCCTATTTGCTCCCCACGCTTTCGTGCCTCAGTGTCAGTTACAGACCAGGCGACCGCCTTCGCCACTGGTGTTCCTCCATATATCTACGCATTTTACCGCTACACATGGAATTCCATCGCCCTCTTCTGCACTCCAGCATACCAGTTTCCATAGCTTACAATGGTTGAGCCATTGCCTTTTACTACAGACTTAGTACGCCACCTACGCACCCTTTACGCCCAATGATTCCGGATAACGCTTGCCACCTACCTATTACCGCGCCTCATGCCACGGGG
+
CGGGGGGGDGFGDGGGGGDGGGGGGGGGGGFFGGGCFGFGGGGGBFGGGFGGGGGGGGGGGCFFEGDFFGFGGGGGGDEGEGGGGGGDGGGGGFGFFGGGGGGGGGGG<FC?FCGEDEEGFGGGGGFEGGGFCFGDGCGF9@E+>BCEGGGGGFDFF9@GC?CFGGGGGGCFEGFGGGCCFCFFGGG7D;=>C56C7DF@+;A8;8BFFFF=:8@EAA:<*/852@?BBFF@>?>@@FDF9<3;9(68;@)69C?(1((2>4,((46<BFF(,8:(4)-)6>4(47(4?((5)),4?####
@M05025:18:000000000-B3NL5:1:1101:11839:6761 2:N:0:CACTCA
CATCGTGGACTACTGGGGTATCTAATCCTGTTTGCTCCCCACGCTTTCGAGCCTCAACGTCAGTTACCGTCCAGTAAGCCGCCTTCGCCACTGGTGTTCCTCCTAATATCTACGCATTTCACCGCTACACTAGGAATTCCGCTTACCTCTCCGGCACTCTAGAAAAACAGTTTCCAATGCAGTCCTGGGGTTAAGCCCCAGCCTTTCACATCAGACTTGCCCTTCCGTCTACGCTCCCTTTTCACCCAGTAAATCCGCATAACGCTGTCCCCCTCCGAATTACCGTGCCTCCTGGCCTTGG
+
CFFGGFFGEGGGGGGGGGGCFGGCDGFFFGGGEDGGFFGGGGGGGGGGGGGGGFGFFGGGGGGGGGGGGGGGGGGGGGGGGGFFEGGGGGGGGGGGGGGFFFGGFFGGGFFGFGGGG:DEFGGEEGGGGGGGF8E9DF=E?EEGDDGGGGGGGDE6CEF=EG;AEG?>:CCCFGFCGFGGFFCGGCFCFDGCFFFGGGEGBFFFFFFFF>+04A366B8E35B::BD@(,(;(2269;DE3)19C327(6./)1?@0(-36<0(,,(-))5:-3((((-,45<2(((((6),(.334####
@M05025:18:000000000-B3NL5:1:1101:27832:6763 2:N:0:CACTCA
CATCGTGGACTACTGGGGTATCTAATCCTATTTGCTCCCCACGCTTTCGTGCCTCAGTGTCAGTTACAGACCAGGCGACCGCCTTCGCCACTGGTGTTCCTCCATATATCTACGCATTTTACCGCTACACATGGAATTCCATCGCCCTCTTCTGCACTCCAGCATACCAGTTTCCATAGCTTACAATGGTTGAGCCATTGCCTTTTACTACAGACTTAGTACGCCACCTACGCACCCTTTACGCCCAATGATTCCGGATAACGCTTGCCACCTACGTATTACCGCGGCCGCTGGCACACTC
+
CDGGG@FCGGGGGGGGGGGGGGGGGGGGGGGGGGGGGGGGGGGGFGGGGGGGGFGFGGGGGGGGGGGGGGGGGG>FCEEGGGGGGGCFGGGGEC?BEGGG<FEGFGGGGGFGGGGGGGGGGFGGGGGGGGG?FFFFFDGCFEFGGGGGDEGGGGGGFGGGGGGGGGGDF?EEAFCFGGGGGGGFGCFGF<<C?7>FFC6=@F>F>AFFA@B=>993AA8A<E2>BBFF2>B(-5>@;(5@CFDD9>D<8;4C576@>D?FFF6(38?0?A?,2(4?:7<:499(4((((470((((.####
@M05025:18:000000000-B3NL5:1:1101:18796:6765 2:N:0:CACTCA
CATCGTGGACTACCGGGGTATCTAATCCTGTTCGCTACCCATGCTTTCGAGCCTCAGCGTCAGTTGCAGACCAGAGAGCCGCCTTCGCCACTGGTGTTCTTCCATATATCTACGCATTCCACCGCTACACATGGAGTTCCACTCTCCTCTTCTGCACTCAAGTTCAACAGTTTCTGATGCAATTCTCCGGTTGAGCCGAAGGCTTTCACATCAGACTTATTGAACCGCCTGCACTCGCTTTACGCCCAATAAATCCGGACAACGCTTGCCACCTACGTATTACCGCGGCCACTGGCCATAC
+
CGGGGGGGGGGGGGGGGGGGGGGGGGGGGGGGGGGGGGGGGGGGGGGGGGGGGGGGGGGGGGGGGGGGGGGGGGGGGGGGGGGGGGGGGGGGGGFGGGGGGGGGGGGGGGGGGGGGGGGCFGGGGGGGGGGFGGGGGGGGGGGGGGGGGGGGGGGGGGGGFF;AGGFGGGGFGGGGGGGGGGGGGGGGGGGGGGFGGGF4>>FFFFFFFFFFFFFEFFFFF*79>@9>F?@FFFFE<FFD6>FDFB@?;@F3A4<2;(8>BF?462::6:>7??:3-47<(6--(4(-,,(-8:(31####
@M05025:18:000000000-B3NL5:1:1101:22461:6785 2:N:0:CACTCA
CATCGTGGACTACCGGGGTTTCTAATCCTGTTCGCTCCCCATGCTTTCGCTCCTCAGCGTCAGTAAATGCCCAGAGACCTGCCTTCGCCATCGGTGTTCCTCCTGATATCTGCGCATTTCACCGCTACACCAGGAATTCCAGTCTCCCCTACATCACTCTAGTCTGCCCGTACCCACCGCAGATCCGAGGTTGAGCCTCGGACTTTCACGGCCGACGCGACAAACCGCCTACGAGCCCTTTACCCCCAATAACTCCGGAAAACGCTGTCCCCCTACGTATTACCGCGGCCTCTGGCCGTTG
+
CGGGGGGGGGGGGGGGGGGGGGGGGGGGGGGGGGGGGGGGGGGGGGGGGGGGGGGGGGGGGGGGGGGGGGGGGGGGGGGGGGGGGGGGGGGGGGGGGGGGGGGGGGGGGGGGGGGGGGGGDGGGGGGG@FGFGGGGGGGGGGDFCEGGGGGGGGG8DEFGGGGGGDGGGCCEGGGGGGDDGGC27D77;DGDF>FFG>FDF?EDFFA8BF6>(2(30=)(4;9BFF6>F61020,4(38?:AA)(-(3212<)52009(((.2418((.),402,3(44<8)5),(((4((..))).####
@M05025:18:000000000-B3NL5:1:1101:15166:6799 2:N:0:CACTCA
CATCGTGGACTACAAGGGTTTCTAATCCTATTTGCTCCCCACGCTTTCGTGCCTCAGTGTCAGTTACAGACCAGGCGACCGCCTTCGCCACTGGTGTTCCTCCATATATCTACGCATTTTACCGCTACACATGGAATTCCATCGCCCTCTTCTGCACTCCAGCATACCAGTTTCCATAGCTTACAATGGTTGAGCCATTGCCTTTTACTACAGACTTAGTACGCCACCTACGCACCCTTTACGCCCAATGATTCCGGATAACGCTTTCCACCTCCGTATTACCGCTGCTGCTGGCCCCCTG
+
CGGGGGGGGGGGGGGGGGGGGGGGGGGGGGGGGGGGGGGGGGGGGGGGGGGGGGGGGGGGGGGGGGGGGGGGGGGGGGGGGGGGGGGGGEGGGGGGGGGG9FGGGGGGEAFEDFGGGFGGGGGGG@FGGGCFGGCFGGG9EFFGGEEGGGGGEGGGGGCEFGFFFFGG?DGGGF?FFGGGFFGFGFGGGDGGGG*7?FFGFFFFFFF5=CCEEFF@FFFFFEAB29@=BEFFFF@>?FF@)93?>0;,5@<?E69;>0;DF<B06,4<2)).((.426?3<>A103303,8??(((-####
@M05025:18:000000000-B3NL5:1:1101:28124:6800 2:N:0:CACTCA
CATCGTGGACTACACGGGTATCTAATCCTGTTTGCTCCCCACGCTTTCGTGCCTGAGCGTCAGTTATGTCCCAGGAGGCTGCCTTCGCCATCGGTGTTCTTCCACATATCTACGCATTTCACTGCTACACGTGGAATTCCACCTCCCTCTGACACACTCTAGTCGAGCAGTCACATATGCCATTCCCGAGTTAAGCTCGGGGATTTCCCATCTGTCTTACTCAACCTCCTGCGCACCCTTTACGCCCAGTAATTCCGATTAACGCCCGCACCCTACGTATTACCGCGCCTGCTGCCCAGCC
+
CFDGGGGGGGGGGFGGGDGGFGGGFGGGGGGGGGGGGGGGGGGGGGGGGGGGGGGGGGGGGEGGFGGGGGGGGGGFEGGGFGGGGGGGGGGGGGGGGGGGGGGGGGGFFGGGGGGGGGGFGGGGFGGGFGGGGGG9=FGFGGGFGDGGGGFGGDGGGCGFGGD,@>@CGGGGGGGGGGGGGGGGGGGDGDF>CFFG@FAC50999AF+/?17AFE*=BFECF;@BB(7>=B>900:9?FFFFEF<@>?0=CE?EFF8?0(4AA?0(,(7119BB:??7<).45<(46((4(.,4),.####
@M05025:18:000000000-B3NL5:1:1101:4134:6824 2:N:0:CACTCA
CATCGTGGACTACACGGGTTTCTAATCCTGTTTGCTCCCCACGCTTTCGAGCCTCAACGTCAGTTACCGTCCAGTAAGCCGCCTTCGCCACTGGTGTTCCTCCTAATATCTACGCATTTCACCGCTACACTAGGAATTCCGCTTACCTCTCCGGCACTCTAGAAAAACAGTTTCCAATGCAGTCCTGGGGTTAAGCCCCAGCCTTCCACATCAGCCTTGCTCTCCCGTCTACGCTCCCTTTACACCCAGTAAATCCGGATAACGCTTGCCCCCTACGTATTACCGCGGCTGCGGGCCGTGA
+
CGGGGGGGGGGGGGGGGGGGGGGGFGGGGGGGGGGGGGGGGGGGGGGGGGGGGGGGGGGGGGGGGGGGGGGGGGGFGGGGGGGGGGGGGDGGGGGGGGGGGGGGFGGGFGGFGGGGGGGGCFGGGEGG?FEGFGGGGGGGGGGGGGGGGGGGGGGGGGGGGGCDFCFGDEEFGFDFFGGGCA<FCGG>F>DDGGCGGGEDAFFFF6;++1;@:F)7AA?6488@D=@7;71>1;?7@D844)95=3623;))1)579>??:4>1;?<<02:29;6?(.220<:A(4(36291(439;####
@M05025:18:000000000-B3NL5:1:1101:25643:6834 2:N:0:CACTCA
CATCGTGGACTACCCGGGTATCTAATCCTGTTCGCTACCCATGCTTTCGAGCCTCAGCGTCAGTTGCAGACCAGAGAGCCGCCTTCGCCACTGGTGTTCTTCCATATATCTACGCATTCCACCGCTACACATGGAGTTCCACTCTCCTCTTCTGCACTCAAGTTCAACAGTTTCTGATGCAATTCTCCGGTTGAGCCGAAGGCTTTCACATCAGACTTATTGAACCGCCTGCACTCGCTTTACGCCCAATAAATCCGGACAACGCTTGCCACCTACGTCTTACCGCGGCTCCTGCCCCATC
+
CGGGGGGGGGGGGGGGGGGGGGGGGGGGGGGGGGGGGGGGGGGGGGGGGGGGGGGFGGGGGGGGGGGGGGGGGGGGGGGGGGGGGGGGGGGGGGGGGGGGGGGGGGGGGGGGGGGGGGGGGGGGGGGGGGGGGGGGGGGGGGGGGGFGGGGGGGDFFFFFGGGGGGGGGGGGGGGGGGGGGGGGGGGG>DCDDGFDGGFGFBFFFFFFFFB=BFBFFFFFFFFFF=@>>9>;8@EEF9,21CE?F@BD?@@E37?179B;>6(41:<0:398?(,514((-6A,,79360(((3((.####
@M05025:18:000000000-B3NL5:1:1101:10739:6836 2:N:0:CACTCA
CATCGTGGACTACAGGGGTTTCTAATCCTGTTCGCTACCCATGCTTTCGAGCCTCAGCGTCAGTTGCAGACCAGAGAGCCGCCTTCGCCACTGGTGTTCTTCCATATATCTACGCATTCCACCGCTACACATGGAGTTCCACTCTCCTCTTCTGCACTCAAGTTCAACAGTTTCTGATGCAATTCTCCGGTTGAGCCGAAGGCTTTCACATCAGACTTATTGAACCGCCTGCACTCGCTTTACGCCCAATAAATCCGGACAACGCTTGCCACCTACGTATTACCGCGGCTGCTGGCCGAAC
+
CGGGGGGGGGGGGGGGGGGGGGGGGGGGGGGGGGGGGGGGGGGGGGGGGGGGGGGGGGGGGGGGGGGFGGGGGGDGCGGGGGGEGG7FGGGGGGGGGGGGGGGGGGGGGGGGGGGGGGGGGGGGGGGGFGGGFGFGGGGGGGAFFGGGGGGGFGGGGFFG8EGDDGGGGFGFGG?FFFGGGFGGG@CGGDDGDFFGGGFGFFFFFFFFFFFFFF=EFFFFFCEEE25@@=BB;@@;<B?@=6C<;>FD(6E3>?);0,:0(8:B>11(42<<BF7::?FA.-4.,929129624(,,####
@M05025:18:000000000-B3NL5:1:1101:5103:6883 2:N:0:CACTCA
CATCGTGGACTACACGGGTTTCTAATCCTGTTCGCTACCCATGCTTTCGAGCCTCAGCGTCAGTTGCAGACCAGAGAGCCGCCTTCGCCACTGGTGTTCTTCCATATATCTACGCATTCCACCGCTACACATGGAGTTCCACTCTCCTCTTCTGCACTCAAGTTCAACAGTTTCTGATGCAATTCTCCGGTTGAGCCGAAGGCTTTCACATCAGACTTATTGAACCGCCTGCACTCGCTTTACGCCCAATAAATCCGGACAACGCTTGCCACCTACGCATTACCCCGGCGGCTGCCCCGCC
+
CGFFGGGGGGGGGGGGGGFCFGGGGGGGGGGGGGGGGGGGFGGGGGGGGGGGGGGGGGGGGGGGGGGGFGGGGGGCFGGGGGGGGGGGGGGGGGGGGGGGGGGGGGGGGGGGGGGGGGGGGGGGGGGGGGGGGGGGGGFGCGGFDFFFDEDCFAFGGGGGE9CFFFGFDCDGGGGGGGGGFFGCG@FGGGDGGFFFGDDC>AFFFFA6ACA4A>3<FFFFFCF=EB@>=2(3;;@3(:??FFFFF0;@D;EFF??;(1(1;F229(811:AB:,,519(335<)((-46((,49,(,####
@M05025:18:000000000-B3NL5:1:1101:24392:6898 2:N:0:CACTCA
CATCGTGGACTACCCGGGTTTCTAATTCTGTTTGCTCCCCACGCTTTCGCACCTGAGCGTCAGTCTTTGTCCAGGGGGCCGCCTTCGCCACCGGTATTCCTCCAGATCTCTACGCATTTCACCGCTACACCTGGAATTCTACCCCCCTCTACAAGACTCTAGCTTGCCAGTTTCAAATGCAGTTCCCAAGTTAAGCTCGGGGATTTCACATCTGACTTAACAAACCGCCTGCGTGCGCTTTACGCCCAGTAATTCCGATTAACGCTTGCACCCTCCGTATTACCGCGGCTTCTGGCCCCGT
+
CFCFGGFGDFGGGGGGGGFEGGGGGGGGGGGGGGGGGGGGGGGGGGGGGGGGGGGGGGGGGGGGGGGGGGGGGGGGGGGGGGGGGGGGGGGGGGGGGGGGGGGGGGGGGGGGGGGGGEGGGGGGGGGGGGGGGFGGGGGGGGFFGGGGGGGFGFGGGGGGGGGGGGGGGGFGGGGFFGGFGGGGGGGFGGGFGGCF7;?DEE>BFFFFFFFFCF<CFFFFFFF0?@>>9D?BF?6:27>B:9A?BFB???AAA<9<>031:9<?0<6(-5<7??B01808?BD6,429>1(4443>2####
@M05025:18:000000000-B3NL5:1:1101:5005:6944 2:N:0:CACTCA
CATCGTGGACTACCGGGGTTTCTAATCCTGTTTGCTCCCCACGCTTTCGTGCCTCAGTGTCAATGTTGGTCCAGGTAGCTGCCTTCGCCATGGATGTTCCTCCTGATCTCTACGCATTTCACTGCTACACCAGGAATTCCGCTACCCTCTACCACATTCTAGTCATCCAGTATCCACTGCAGTTCCCAGGTTGAGCTCAGGGCTTTCACAACGGACTTAAATAACCACCTACGCACGCTTTACGCCCAGTAATTCCCAGTAACGCTTGCACCCTTCGTATTACCGCGGCTGCTGGCCACAG
+
CGGFGCFGGFGGGGGGGGFGGGGGGGEFGGGGGGGGGGGGFGGGGGGGGGGCF,FFFGGGGGGGGFGFGGGGGFGGDFGGGGGGFGFGGGGGGDDFFCGEEGGGGFGGGGGGGGGGG>9FGGGGGGGGGGGGFCFGFGGGGGGGGCFFG8EDFGFFGGGGGGGGGGGGGGF8CFDFFGGFC8=FFCFFDDFGF6ADCD9DFAB?*@8BABAA=*)/5A>6AEC6:469DBFF>B==>B2@F<C0;F>;78))<39C)76=E?C<;?;?B?2:22::6?:?:BA>09(2(,9B>7(-3####
@M05025:18:000000000-B3NL5:1:1101:17494:6951 2:N:0:CACTCA
CATCGTGGACTACACGGGTTTCTAATCCTGTTTGCTCCCCACGCTTTCGTGCCTCAGTGTCAGTGTTGGTCCAGGTAGCTGCCTTCGCCATGGATGTTCCTCCTGATCTCTACGCATTTCACTGCTACACCAGGAATTCCGCTACCCTCTACCACACTCTAGTCGCCCAGTATCCACTGCAGTTCCCAGGTTGAGCCCAGGGCTTTCACAACGGACTTAAACGACCACCTACGCACGCTTTACGCCCAGTAATTCCGAGTAACGCTTGCACCCTTCGTATTACCGCGGCTGCTGGCCCAGG
+
CGFGGGGGGGGGGGGGGGGGGGGGGGGGGGGGGGGGGGGGGGGGGGGGGGGGGGGGGGGGGGGGGGGGGGGGGGGGGGGGGGGGGGGGGGGGGFFGGGGGGGGGGGGGGGGGGGGGGGGGGGGGGGGGGGDGGGGGGGGGGGGGGGGGGGGGGGGGGGGGGGGGGGGGGGGGGGGGGGGGGGGGGGGGGGGDGDFDGGAFFDEFF>FAFF5AFFFFFF>E6BF45@FD@FEE?FF9;FFFFFFFFF@;2@6CE<??E?FF<>9BBFFB?<??FF?BFFB?:BF22>B0;F(1,2(,.####
@M05025:18:000000000-B3NL5:1:1101:25156:6967 2:N:0:CACTCA
CATCGTGGACTACTGGGGTATCTAATCCTGTTCGATCCCCACGCTTTCGTGCCTCAGCGTCAGTCTGGCGCCGGTACGCTGCCTTCGCAATCGGAGTTCTACGCGATATCTATGCATTTCACCGCTACACCGCGCATTCCGCGTACTTCTCGCCAACTCAAGTCTGCCAGTTTCAACGGCTCGACGGGGTTGAGCCCCGCAATTTTACCGCTGATTTAACGGACCGCCTACGCACCCTTTAAACCCAATAAATCCGGATAACGCCCGCATCCCCCGTTTTACCGCGGCCGCCGGCCCGCCC
+
CGGGGGGGGGGGGGGGGGGGGGGGGGGGGGGGGGGGGGGGGGGGFGGGGGGGGGGGGGGGGGGGGGFGGGGGGGGGGCEEGGGGGGGGGGGGGGGGGGGGGGGGGGGGDGGGGGGGFFFGGGGGGGGGGGGGGGGGGGGGGGGGGGGGGGGGGGGGGGGGFGGGGGGGGGGGGGGGGGDGDGDGGDGGDGG5CFFFGGFGB3B6@6*7=>E>BFA>FFFF?6:>>F>BFF?0;?>B<?F744<<?42(.:)..4:>;60:<?01(-(-419:(3((-((-)47(,((-((((,(-,4####
@M05025:18:000000000-B3NL5:1:1101:24244:6971 2:N:0:CACTCA
CATCGTGGACTACCCGGGTATCTAATCCTGTTCGCTACCCATGCTTTCGAGCCTCAGCGTCAGTTGCAGACCAGAGAGCCGCCTTCGCCACTGGTGTTCTTCCATATATCTACGCATTCCACCGCTACACATGGAGTTCCACTCTCCTCTTCTGCACTCAAGTTCAACAGTTTCTGATGCAATTCTCCGGTTGAGCCGAAGGCTTTCACATCAGACTTATTGAACCGCCTGCACTCGCTTTACTGCCAATAAATCCGGCCAACTCTGGCCACCTACGTATTACCGCTGCTGCTTGCAGTTG
+
CFGGGGGGGGGG@EGGGGGDGFFFFGGGGGGGGGCGGGDGGGGGGGGGGGGGGGGFGGGGGCEGCGACEEGGGGFEF:FFEGGGGGGGGDGF<FFEGGGGGFGGGGGGGGC5FGGGGGCFFF@FGEGGGGGGGGGGDFGGGGGGFFDEGGFGGGGGGGGGGDDD:DEGFGGFGGGGDDGFCFGGF9CCG67;?9ACFG9>BAA6A48>AA+5;F=EFFFFFCECB@=95@FF13)5,7<;063)))/6;;;/;3)=6@((-42(46)),.526130,4).445<2017(,.52).()####
@M05025:18:000000000-B3NL5:1:1101:20511:6978 2:N:0:CACTCA
CATCGTGGACTACTGGGGTTTCTAATCCTATTTGCTCCCCACGCTTTCGTGCCTCAGTGTCAGTTACAGACCAGGCGACCGCCTTCGCCACTGGTGTTCCTCCATATATCTACGCATTTTACCGCTACACATGGAATTCCATCGCCCTCTTCTGCACTCCAGCATACCAGTTTCCATAGCTTACAATGGTTGAGCCATTGCCTTTTACTACAGACTTAGTACGCCACCTACGCACCCTTTACGCCCAATGATTCCGGATAACGCTTGCCACCTACGTATTACCGCGGCTGCTGGCACATCG
+
CGGGGGGGGGGGGGGGGGFGGGGGGGGGGCFGGGGGGGGGGGGGGGGGGGGGGGGGGGGGGGGGGGGGGGGGGGGGGGGGGGGGGGGGGGGGGGGGGGGGGGGGGGGGGGGGGGGGGGGGGGGGGGGGGG:FGGGGGGGGGGGGGDGGGGGGGEGGGGGGGGGGGGGGG?EEGGFFFFGGGGGGD7?C>FGDGGFGGGFGFFFFFFFFFFFFBAD@@CCE6E9@BB9BBEF?F29BFD@36C0;09;<@;E3)5?;FDB09>89213(:<??2:?(42>3:<A1>((3;6?B)(3(.####
@M05025:18:000000000-B3NL5:1:1101:15681:6990 2:N:0:CACTCA
CATCGTGGACTACCAGGGTATCTAATCCTGTTTGCTCCCCACGCTTTCGAGCCTCAGCGTCAGTTACAGACCAGAGAGCCGCCTTCGCCACTGGTGTTCCTCCATATATCTACGCATTTCACCGCTACACATGGAATTCCACTCTCCTCTTCTGCACTCAAGTTTCCCAGTTTCCAATGACCCTCCCCGGTTGAGCCGGGGGCTTTCACATCAGACTTAAGAAACCGCCTGCGCCCGCTTTCCGCCCAATAAATCCGGACAACGCTTGCCACCCACGTATTACCGCAGCTTCTGGACCGCG
+
CFFBCFFGCFFGGGGFEGEFDGGFGFDEGGGGG8FFE@CFFGGCCFGFCFGGCGG@AEGGDEGGAFGCFFFGCF8FGGGGC+CFG9FGFGGGGGCFECFCEEGGGGGGGGGGE<FG@EFFGGGGG=CCEE:=9BFGGG=AFGCFACFDFGFGCFFFFBD=FFCCFFFGFFDFFFFGFFFGGGGGGDDC673;*?AFGGFG4?AAFAB6@AF;9A@EFFF3))91=;6(.4=01-(-,46(3))(-39167)8))4:(31;>B:((2(4:>A2:(-0(-().6<A0((((44..4)),####
@M05025:18:000000000-B3NL5:1:1101:15591:7056 2:N:0:CACTCA
CATCGTGGACTACTCGGGTTTCTAATCCTGTTTGCTCCCCACGCTTTCGAGCCTCAGCGTCAGTTACAGACCAGAGAGCCGCCTTCGCCACTGGTGTTCCTCCATATATCTACGCATTTCACCGCTACACATGGAATTCCACTCTCCTCTTCTGCACTCAAGTTTCCCAGTTTCCAATGACCCTCCCCGGTTGAGCCGGGGGCTTTCCCATCAGACTTAAGAAACCGCCTGCGCTCGCTTTACGCCCACTAAATCCGGACAACGCTTGCCACCTACGCATTACCGCGGCTGCTGGCCGAGC
+
CGGGGGGGGGGGGGFGGGFFGGGGGGGGGGGGGGGGGGGGGGGGGGGGGGGGGGGGGGGGGGGGGGGGGGGGGGGGGGGGGGGGGFDEGGGGGGFGGGGFFGGGGGGGGGGFGGGGGCFGGGGGGGGGGGFGGGFEFGGGGG;EGGGCCBEGCGGGGFG8FGFFDGCDFGGGGGGGFFDGFGD6+CGGGDDGDGAFFGFGBFEBFAF+8AF3)67=6A=37))6;5;>F;D(37-2092(4):::>0:28>B:)-:>>19>??061-((,.5:<0:?(4:26AF<6;06;00),(-.####
@M05025:18:000000000-B3NL5:1:1101:13192:7068 2:N:0:CACTCA
CATCGTGGACTACTCGGGTATCTAATCCTGTTTGCTCCCCACGCTTTCGTGCCTCAGTGTCAATGTTGGTCCAGGTAGCTGCCTTCGCCATGGATGTTCCTCCTGATCTCTACGCATTTCACTGCTACACCAGGAATTCCGCTACCCTCTACCACATTCTAGTCATCCAGTATCCACTGCAGTTCCCAGGTTGAGCCCAGGGCTTTCACAACGGACTTAAATAACCACCTACGCACGCTTTACGCCCAGTAATTCCGAGTAACGCTTGCACCCTTCGTATTACCGCGGCTGCTGGCCCCTG
+
CGGGGGGGGGGGGGGGGGGGGGGGGGGGGGGGGGGGGGGGGGGGGGGGGGFGGGGGGGGGGGGGGGGGGGGGGGGGGGGGGGGGGGGGGGGGGGGGGGGGFGGGGGGGGGGGGGGFGCGFFGGGGGGGGGGGGGFCFGGGGGGGGGGGGGDGGGGFGGGGGFGGGGGGGGGGGGGGGGGG7@DDFFFGG6DFGGFGGGFGFFFFFFFFFF5@F>DBFFA;8A@CEFFFFFF=D2)59=@@F=C@FBF?FE9??<CEFF>DFFFFF7171=E872:10<???><90492392?)43:.####
@M05025:18:000000000-B3NL5:1:1101:7345:7121 2:N:0:CACTCA
CATCGTGGACTACCGGGGTTTCTAATCCTGTTTGCTCCCCACGCTTTCGCACCTGAGCGTCAGTCTTTGTCCAGGTAGCTGCCTTCGCCATGGATGTTCCTCCTGATCTCTACGCATTTCACAGCTACACCAGGAATTCCGCTACCCTCTACCACACTCTAGTCGCCCAGTATCCACTGCAGTTCCCAGGTTGAGCCCAGGGCTTTCACAACGGACTTAAACGACCACCTACGCACGCTTTACGCCCATTAATTCCGTGTAACGCTTGCACCCCTCGTATTACCGCGGCTGCTGGCCGGGG
+
CEGG@FFEFGGGGGDGGGGGGGGGGDGFGGGFGCFFFGGGGGGGGDCFDFGGGGC@<ECCFEGGGFGFFGGCF@EFFAFGGGGGGFC:EFF?F8A,FFGGCFFGGFGGGGGGGGGGFGFG,AEGGGGCGGGGFEGC?>;DFEEEGG8FFGCGFFGGG?F>C9@F86?GG?FFGAF7CGGFF7CGGGGGG5C7;9?FFGFC>BDAF*499+6>@5-8:A6C*7(->9>6?(/4;1<;91(,()7,(49?(6))6:<A()4814<0(4,(4<7:(-441-372))-(-,31(40)4(4(####
@M05025:18:000000000-B3NL5:1:1101:18102:7122 2:N:0:CACTCA
CATCGTGGACTACCGGGGTATCTAATCCTGTTCGCTACCCATGCTTTCGAGCCTCAGCGTCAGTTGCAGACCAGAGAGCCGCCTTCGCCACTGGTGTTCTTCCATATATCTACGCATTCCACCGCTACACATGGAGTTCCACTCTCCTCTTCTGCACTCAAGTTCAACAGTTTCTGATGCAATTCTCCGGTTGAGCCGAAGGCTTTCACATCAGACTTATTGAACCGCCTGCACTCGCTTTACGCCCAATAAATCCGGACAACGCTTGCCACCTACGTATCACCGCGGCTGCTGGCCCAGG
+
CGGGGGGGGGGGGGGGGGGGGGGGGGGGGGGGGGGGGGGGGGGGGGGGGGGGGGGGGGGGGGGGGGGGGGGGGGGGGGGGGGGGGGGGGGGGGGGGGGGGGGGGGGGGGGGGGGGGGGGGGGGGGGGGGGGGGGGGGGFGGGGF9DFGGGGGGGGGGGGGGFFGGGGGGDFGGGGGGGGGGGGGGGGGGGD>CDFGGDFGFFFFFFFFFFFFFFFFFFFFF9CCBD@FFFFF@FFFF>@FFCC?<B;DD@EF9A23>BB>FF<BFFFFF>AFBB0::??B(6>(4641>F((52?6(####
@M05025:18:000000000-B3NL5:1:1101:27259:7126 2:N:0:CACTCA
CATCGTTGACTACACGGGTATCTAATCCTGTTCGCTACCCATGCTTTCGAGCCTCAGCGTCAGTTGCAGACCAGAGAGCCGCCTTCGCCACTGGTGTTCCTCCTAATATCTACGCATTTCACCGCTACACTAGGAATTCCGCTTACCTCTCCGGCACTCTAGCAAAACAGTTTCCAATGCAGTCCTGGGGTTAAGCCCCAGCCTTTCACATCAGACTTGCTCTCCCGTCTACGCTCCCTTTACACCCAGTCAATCCGGATAACGCTTGCCCCCTCCGTATTACCGCTGCTGCTGGCCCGCC
+
CGEFGGG8@@FFCE,,@C@FFG@FGG9FGGGGFGD7@BFFFFEG<<FGCDFGEG8,FGGGG@@FGCAFFGGFGG8<FEGFGGGDFG7:CGGGGGFFFCGFCGGGGGFCFGDFFFE=FGGGGGBC8F+4,AE:EE==DDCDFGDGGGG9=DDFEGG+@@DDFC,6,@,@?8<C,=79@FGFGC?CC7;*;C9C0+BGC4:9BFF4AFF>=1B=BA3@A+4>4@C*7:(/8(()/6;@63(73/;63:>;(/)))9>;102(,.5(2:<??4:(46(,--(.(64<:9,(4.4<..(-(####
@M05025:18:000000000-B3NL5:1:1101:4760:7171 2:N:0:CACTCA
CATCGTGGACTACAAGGGTATCTAATCCTGTTCGCTACCCATGCTTTCGAGCCTCAGCGTCAGTTGCAGACCAGAGAGCCGCCTTCGCCACTGGTGTTCTTCCATATATCTACGCATTCCACCGCTACACATGGAGTTCCACTCTCCTCTTCTGCACTCAAGTTCAACAGTTTCTGATGCAACTCTCCGGTTGAGCCGAAGGCTTTCACATCAGACTTATTGAACCGCCTGCACTCGCTTTACGCCCAATAAATCCGGACAACGCTTGCCACCTACGTATTACCGCGTCTGCTGGCCGAGC
+
CFFFGGGGGFGGGGGGGGFFGGGGGGGGGGGGGGGGGGGGFGGGGGGGGG?FGGGGGGGGGDGGEFGGGGGDFFGGGGGGGGDGGGGGGDGGGGGGGGGFCGGGGGGGGFGGGGGGE=FGDFF@EEEGDFGGGGGGGGGGGGEC>BF9FGGFGGGGDFGGF8>ADFGGGGGGGGFDGDDFGFGGG7ADD6DDC6;DCC*?BBFFFFFFFF9>;F*0@FFEFFFCE==25@DFFEEE?0;;=<C01(0;08E37?EE9(19(4:7>:<?F?AF1,4:6:34().6:93(,4()6)(,4####
@M05025:18:000000000-B3NL5:1:1101:10228:7216 2:N:0:CACTCA
CATCGTGGACTACTGCGGTTTCTAATCCTGTTTGCTCTCCACGCTTCCGTGCCCTAGTGTCAATGTTGCTCCAGGTAGCTGCCTTCGCCATGGATGTTCCTCCTGATCTCTACGTATTTCACTGCTACACCAGCAATTCCGCTACCCCCTACCTCATTCTAGTCATCAAGTATCCACTGCTGCTCCCAGGTTGATCTCAGGGCTTTCACAACGGACTTAACTAACCCCCTACGCCCGCTTTACGCAGAGTACTTCCGAGTAACGCTTGCACCCTGCGTATTCCCGCGGCTGCTGGCACGAT
+
A@-C-DF,-,C,6<C,-+6+8C9EC,,6C,C,,;,,,,;C,,,8B@,,8C@,C@,C@,666C@CC,,,,::C,@E,6E,6@,,,,6,,,8@8<,C5:F,E9F,A?,,9AF9F?=,C<?,5CF,?9E;E?,A+E8>@DD,@D8+8CF8+6@?,,,,64>CED8>A=@;,@,7,@@F+03+2+,+2@FF+++6+==2??C++5*0:6*0111*:5*)196C7*1A)8=)5:2>)7))/5-002;C(5-(((19))9;.,(,,34)/(,(6(.7=00((4-(-()),(47(04-8?02((####
@M05025:18:000000000-B3NL5:1:1101:18656:7222 2:N:0:CACTCA
CATCGTGGACTACTCGGGTTTCTAATCCTGTTCGCTACCCATGCTTTCGAGCCTCAGCGTCAGTTGCAGACCAGAGAGCCGCCTTCGCCACTGGTGTTCTTCCATATATCTACGCATTCCACCGCTACACATGGAGTTCCACTCTCCTCTTCTGCACTCAAGTTCAACAGTTTCTGATGCAATTCTCCGGTTGAGCCGAAGGCTTTCACATCAGACTTATTGAACCGCCTGCACTCGCTTTACGCCCAATAAATCCGGACAACGCTTGCCACCTACGTATTACCGCGGCTGCTCGCCTCCC
+
CGGGGGGGGGGGGGGGGGGGGGGGGGGGGGGGGGGGGGGGGGGGGGGGGGGGGGGFGGGGGGGGGGGGGGGGGGGGGGGGGGGGGGGGGGGGGGGGGGGGGGGGGGGGGGGGGGGGGGGGGGGGGGGGGGGGGGGGGGGDGGGGGGGGGGGGGGGGGGGGGGGGGGFGGGGGGGGGGGGGGGGGGGGGDGCDG?FGGCAGFFFFFFF9FA>@EFEEFFFFFECFFD(5>FFFFFFFFFFFFFFFF9@D0;EF9EE;@0(36?1>B?1(33<<B:?FFFFB2<>F?9>>99;(,)40-####
@M05025:18:000000000-B3NL5:1:1101:14210:7234 2:N:0:CACTCA
CATCGTGGACTACAGGGGTTTCTAATCCTGTTCGCTACCCATGCTTTCGAGCCTCAGCGTCAGTTGCAGACCAGAGAGCCGCCTTCGCCACTGGTGTTCTTCCATATATCTACGCATTCCACCGCTACACATGGAGTTCCACTCTCCTCTTCTGCACTCAAGTTCAACAGTTTCTGATGCAATTCTCCGGTTGAGCCGAAGGCTTTCACATCAGACTTATTGAACCGCCTGCACTCGCTTTACGCCCAATAAATCCGGACAACGCTTGCCACCTACGTATTACCGCGCCTGCTGGCCGTCT
+
CGGGGGGGGGGGGGGGGGGGGGGGGGGGGGGGGGGGGGGGGGGGGGGGGGGGGGGGGGGGGGGGGGGGGGGFFGGGGGGGGGGGGGGGGGGGGGFGGGGGFGGGGGGEAFGGGGGGGGGGFDGGGGGGGGFGGGEGGGGEGGGGFGCFFGGGEGCAFFGFGFGFGGGGGCFGGGGGGGDGGFDGGGGGGGGGGGA57C>*::?FA/>FFFA>EF9EFFFEA4<*>9@@FF=BB@>E8;<;2)721>6?FF;<C??E@F?BF?((,--(80-320(.44)6:>BF?9(((-(4:)((4####
@M05025:18:000000000-B3NL5:1:1101:25128:7261 2:N:0:CACTCA
CATCGTGGACTACTGGGGTATCTAATCCTGTTTGCTCCCCACGCTTTCGAGCCTCAACGTCAGTTACCGTCCAGTAAGCCGCCTTCGCCACTGGTGTTCCTCCTAATATCTACGCATTTCACCGCTACACTAGGAATTCCGCTTACCTCTCCGGCACTCTAGAAAAACAGTTTCCAATGCAGTCCTGGGTTTAAGCCCCAGCCTTTCACATCAGACTTGCTCTTCCGTCTACGCTCCCTTTACACCCAGTAAATCCGGATAACTCTTGCCCCCTACGTATTACCGCGGCTTCCGGCCAGTC
+
CGGGGGGGGGGGGGGGGGGGGGGGGGGGGGGGGGGGGFGGGGGGGGF<FGGGGGGGGGGGGGGGGGGGGGGGGGGGGGGGGGGGGGGGGGGGGGGGGGGGGGGGGGGGGGGGGGCGGGGGGGGGGGDGGGEGCD8FGGGGGGGGGGCGGGGGGGGGGGGGGGFEGC=CGGGGFCCGFGGGGGGGGGF>F090??>FGGFGFFFFF99+BF6;AA*7AFFF==?>FF?6(-5889((:13@@3CEA(3=?;CE3)7=>9(3<<?2<BA<92:?1(-8?8243).)(-(-((-,)((44####
@M05025:18:000000000-B3NL5:1:1101:28341:7279 2:N:0:CACTCA
CATCGTGGACTACTCGGTGTTCTAATCCTGTTCGCGTCCCACGCGTTCGAGCCTCAGCGTCAGTTACATCCCAGAGAGCCGCCTTCTCCACTGGTTCTCCGCCATATATCTACGCATTCCACCGCTACACACGCAAGTCCACCCTCCTCTTCTGCACTCAAGTTTCCCAGTTTCCAATGACCCTCCCCGGTTGAGCCGGGGGCTCTCACATCAGACCTAAGACACCGCCTGCGCCCGCTTTACCCCCAATAACACCGGACAACGCTTGCCACCCACGGATAACCGCAGCGCCTGGTCTGCA
+
<E-6@FG7-,;@-,C,86,8,C6CE@,;CFFG,CF++8FFE<:@+@7@E,6BB,6,,97BF7FC,,6,,,6:,E,,,8<C+++,8C?,,<::9?F,,9CE7FGCF<,A<FAF<7+@+4,CEFA:+++8,?F:C+36+@,@33,@>FG@8A998,<,@;@DF?@EGGGD,51E@@C@7+;+=9D5:D5*/9/*3*2?9)24))285FA=6;7=@6?B54??(-).86>>9(460(29>B2024:)5((((.52)).-1(2(3(.,1:(8(.).2((,-(1:(-5:(1(((-(,((-()####
@M05025:18:000000000-B3NL5:1:1101:26312:7337 2:N:0:CACTCA
CATCGTGGACTACCGGGTATCTAATCCTGTTTGCTCCCCACGCTTTCGAGCCTCAGCGTCAGTTACAGACCAGAGAGCCGCCTTCGCCACTGGTGTTCCTCCATATATCTACGCATTTCACCGCTACACATGGAATTCCACTCTCCTCTTCTGCACTCAAGTTTCCCAGTTTCCAATGACCCTCCCCGGTTGAGCCGGGGGCTTTCACATCAGACTTAAGAAACCGCCTGCGCTCGCTTTACGCCCAATAAATCCGGACAACGCTTGCCACCTACGTATTACCGCGGCTGCTGGCACGGAG
+
CGGGGGGGGGGGGGGGGGGGGGGGGGGGGGGGGGGGGGGGGGGGGGGGGGGGGGGGGGGGGDGGGGGGGGGGGGGFGGGGGGGGGGGGGGGGGGGGGGGGGGGGGGGGGGGGGGGGGGGGGGGGGGGGGGGGGE,EGGGGGGGGGGGGGGFCGGGGDGDFGGGGGGGGGGGGGGGGG+=FFC7FGGD>DDGGGFFGGDECE>BFAFFFFFFEFF@@FFFEEFFFFBBF<01((7016<:1<>6BF98:?7<2-:((4:>><:02?FF:BFF?,8:(.8:>4>ABF91101(.4?6(.####
@M05025:18:000000000-B3NL5:1:1101:20359:7364 2:N:0:CACTCA
CATCGTGGACTACTAGGGTTTCTAATCCTGTTCGCTCCCCACGCTTTCGAGCCTCAACGTCAGTTACCGTCCAGTAAGCCGCCTTCGCCACTGGTGTTCCTCCTAATATCTACGCATTTCACCGCTACACTAGGAACTCCGCTTACCTCTCCGGCACTCTAGAAAAACAGTTTCCAATGCAGTCCTGGGGTTAAGCCCCAGCCTTTCACATCAGACTTGCTCTTCCGTCTACGCTCCCTTTACACCCAGTAAATCCGGATAACGCTTGCCCCCTACGTATTACCGCGGCTCCTGGGCGCCC
+
CGGGGGGGGGGGGGFGGGEFGGGGGGGGGGGGGGGGGGGGFGGGGGGGGGGGGGGGGGGGGGGFGGGGGGGGGGGAEEGGGGGCFG@GGGGGGFGFFCFGGGGGGEGGFGGGGGG:FGGGFGGEG@FGCFF8E=EF=FGGGGEG+DF8=2DGDGGCGFGFGC;;FCGGGGGCFFGGGGCGGCCFGGGG5C9?FD+DGGEG>FFAFFFFFFFF:;*06AAE*8CBEFFE760>6;7;@F87;);?E8>084;7573:9;0:?4?B>:48<BDF9;0?(.)6()-.(-((--(-()((.####
@M05025:18:000000000-B3NL5:1:1101:8222:7376 2:N:0:CACTCA
CATCGTGGACTACCAGGGTTTCTAATCCTGTTCGCTACCCATGCTTTCGAGCCTCAGCGTCAGTTGCAGACCAGAGAGCCGCCTTCGCCACTGGTGTTCTTCCATATATCTACGCATTCCACCGCTACACATGGAGTTCCACTCTCCTCTTCTGCACTCAAGTTCAACAGTTTCTGATGCAATTCTCCGGTTGAGCCGAAGGCTTTCACATCAGACTTATTGAACCGCCTGCACTCGCTTTACGCCCAATAAATCCGTACAACGCTTGCCACCTACGTATTACCGCGGCTGCTGGCCAGGG
+
CGGGGGGGGGGGGGGGGGGGGGGGGGGGGGGGGGGGGGGGGGGGGGGGGGGGGGGGGGGGGGGGGGGGGGGGGGGGGGGGGGGGGGGGGGGGGGGGGGGGGGGGGGGGFGGGGGGGGGGGGGGGGGGGGGGGGGGGGGGFGGGGGGGGGGGGGGGGGGGGGFFGGGGGGDFGGGGGGGGFGCF=AFGGGCDGDGFGGGDGFFFFFFFFFFFFBF=EFFFFCE4=@B5@5@=2BEFFFF?FDCEFF@FD6;63CFFEF/=?:-)39?BF<BA?<0(41:)-4<>F801(3(7?:?01,####
@M05025:18:000000000-B3NL5:1:1101:18414:7380 2:N:0:CACTCA
CATCGTGGACTACACGGGTTTCTAATCCTGTTTGCTCCCCACGCTTTCGAGCCTCAGCGTCAGTTACAGACCAGAGAGCCGCCTTCGCCACTGGTGTTCCTCCATATATCTACGCATTTCACCGCTACACATGGAATTCCACTCTCCTCTTCTGCACTCAAGTTTCCCAGTTTCCAATGACCCTCCCCGGTTGAGCCGGGGGCTTTCACATCAGACTTAAGAAACCGCCTGCTCCCGCTTTACGCCCAATAAATCCGGACAACGCTTGCCACCTACGTATTACCGCGGCTGCTTGCCAGGA
+
CGGGGGGDGGGGGGGGGGGGGGGGGGGGGGGGGGGGGGGGGGGGGGGGGGGGGGGGGGGGGGGGGGGGGGGGGGGGGGGGGGGGGGGGGGGDGGGGGGGGGGGGGGGGGGGGGGGGGGGGGGGGGGGGGGGGFFGGGGGGGGGGAFGGGGGGGGGGGGGGGFFDGGGGGGFAFGGGGGGGGGGGGDGGCDDGD>FGGDBDDEFFFFF=F6FFF=8@FAFC?EE;;@0>FF(((.),(,1:?4<6?F6?BF?A>4>2(269F?F(4(4,4:4<?7(522262-)-,4231,1()).3.####
@M05025:18:000000000-B3NL5:1:1101:3843:7385 2:N:0:CACTCA
CATCGTGGACTACACGGGTTTCTAATCCTATTTGCTCCCCACGCTTTCGTGCCTCAGTGTCAGTTACAGACCAGGCGACCGCCTTCGCCACTGGTGTTCCTCCATATATCTACGCATTTTACCGCTACACATGGAATTCCATCGCCCTCTTCTGCACTCCAGCATACCAGTTTCCATAGCTTACAATGGTTGATCCATTGCCTTTTACTACAGACTTAGTACGCCACCTACGATCCCTTTACCCCCAATGATTCCGGATAACGTTTGCCACATACGTATTGTCTGAGCTGCTGGCACGCGG
+
CGDGGGGGDGGDFGGGGG@FCFA<CFGGGGCD<FGGGGGGCFGGEFGAEGGGGCECCFDFGFGGGGGGGGFFGGGFGGDGDDGGDGCEGGGF8,E=FCFGGGFFGFGGFGGDCFGGGGGGGGGCCFGD<FECEFGGGGG9=E=+=BEEFGGGDDGEFFF8,DGGGGCF@8@FFG7CCFFF7:=CCDCCCGC;D++=CFF=CFFF4B6@FFFEB+:7EF+9*79(8(22=EF=((//6)73)1)/29B0((./)1<((/((.50((44<<23(,.8:4)).)).))))4).4).4605####
@M05025:18:000000000-B3NL5:1:1101:5604:7388 2:N:0:CACTCA
CATCGTGGACTACTCGGGTTTCTAATCCTATTTGCTCCCCACGCTTTCGTGCCTCAGTGTCAGTTACAGACCAGGCGACCGCCTTCGCCACTGGTGTTCCTCCATATATCTACGCATTTTACCGCTACACATGGAATTCCATCGCCCTCTTCTGCACTCCAGCATACCAGTTTCCATAGCTTACAATGGTTGAGCCATTGCCTTTTACTACAGACTTAGTACGCCACCTACGCACCCTTTACGCCCAATGATTCCGGATAACGCTTGCCACCTACGTATTACCGCCGCTGCTGGCACCGCT
+
CGGGGGGGGGGGGGGGGGFGGGGGGGFGGGGGGGGGGGGGGGGGGGGGGGGGGGGGGGGGGGGGGGGGGGGGGGGGGGGGEGGGGGGGGGGGGGGGGGGGGGGGGGGGGFGGGGGGGCFGGGCFGGGGGGFGGGGGGGGGGGGGGEGGGGGFGGGFGGGGGGGGGFGGGFFFGGG@CFCDGGGGGFGCCGGGCFFGF8ACF8C>9CFFFFFE=F>4BCFEFF2@2>225;=?95(3368@EC(3:@D?@;<5?EFF08??A?:>B6?::971:076?B<29A909(-4139D0>?,5####
@M05025:18:000000000-B3NL5:1:1101:27655:7401 2:N:0:CACTCA
CATCGTGGACTACACGGGTTTCTAATCCTGTTCGCCACCCATGCTTTCGAGCCTCAGCGTCAGTTGCAGACCAGAGAGCCGCCTTCGCCACTGGTGTTCTTCCATATATCTACGCATTCCACCGCTACACATGGAGTTCCACTCTCCTCTTCTGCACTCAAGTTCGACAGTTTCTGATGCAATTCTCCGGTTGAGCCGAAGGCTTTCACATCAGACTTATTGAACCGCCTGCACGCGCTTTACGCCCAATAAATCCGGACAACGCTTGCCACCTACGTATTCCCCAGGCTGCTCGCCGACA
+
C@FGGGGGDGGGGGGGGGFC;FGGGGGGGGGGGDGGGGGGGGGGGGGGGGGGGGGGGGGGGDDGGGGGGGGGGGGGGGGGEGCGFGGGGGGGGGEGGFGGGGGFGGGGFGGGGGDGGGGFGGGGGGGGGGGGGGF=>DGFFGFGEFGDFDFFGFFGFGG=EGDGGEFECEEGF8CF@FGGGFFFG97CDDG55*3ADGBC>>>A4?>6BFF=>*>EFCFEE?<CEBF(48?D1((.3>@@FFC;?BFFFF)8544272?FF<6>B<:1:7A?2(4:?F))()-)((,-((.2))(((####
@M05025:18:000000000-B3NL5:1:1101:3809:7421 2:N:0:CACTCA
CATCGTGGACTACACGGGTTTCTAATCCTGTTTGCTCCCCACGCTTTCGCACCTGAGCGTCAGTCTTTGTCCAGGGGGCCGCCTTCGCCACCGGTATTCCTCCAGATCTCTACGCATTTCACCGCTACACCTGGAATTCTACCCCCCTCTACAAGACTCTAGCCTGCCAGTTTCGGATGCAGTTCCCAGGTTGAGCCCGGGGATTTCACATCCGACTTGACAGACCGCCTGCGTGCGCTTTACGCCCAGTAATTCCGATTAACGCTTGCACCCTCCGTATTACCGCGGCTGCTGGCCCGGG
+
CGGGGGGGGGGGGGGGGGGGGGGGGGGGGGGGGGGGGGGGGGGGGGGGGGGGGGGGGGGGGGGGGGGGGGGGGGGGGGGGGGGGGGGGGGGGGGGGGGGGGGGGGEGGGGGGGGGGGDGGGGGGGGEGGGGGGGGGGGGGGGGGGGGGGGGGGGCGGGGGGGFGGGGGGGGFCF94?DGFGFCFGGGFGGGGGGFGGGFGFEBEFFF6AFFE85@FFFB>FBB?F<FFFFBFF:1?2928?FBFFB66?BF4AFF94?:??FA0((321)3:?(8((43??ADA8>B03(,83)481####
@M05025:18:000000000-B3NL5:1:1101:4768:7459 2:N:0:CACTCA
CATCGTGGACTACACGGGTATCTAATCCTGTTCGCTACCCATGCTTTCGAGCCTCAGCGTCAGTTGCAGACCAGAGAGCCGCCTTCGCCACTGGTGGTCTTCCATATATCTACGCATTCCACCGCTACACATGGAGTTCCACGCTCCTCTTCTGCACTCAAGTTCAACAGTTTCTGATGCACTTCTCCGTTTGAGCCGAAGTCTGTCACATCAGACTTATTGAACCGCCTGCACTCGCTTTACGCCTAATAAATCCGGACACCGCTGGCCACCTACTGATAACCGCTCTTCCGGCACACCG
+
CG-FC66,-C-C@E<6@BFC,CFE9EE<CFCC9,7B@@CFF<C,,<C,8C@@CC9C<@FF:76FG<@F@FD76F@<,@FA=F:B?EFG@FE=FG?F,75A,@A5E<C,9,E5?AB+F?5@@?F@+@:@,A,A,>4@644DB9+@+>8DF9E8:,,@D98FC?C==EDFF8=ACGGCC9D7;,5+22CFC***<:**039DE4BA+14BFA+7AA@EFFA?<848759@2<;?=@).(,;7?C6;@B(13;5<C3<(4(-,,,(-13((4(,((..2)...)),,-4(((.)-(((((####
@M05025:18:000000000-B3NL5:1:1101:13420:7460 2:N:0:CACTCA
CATCGTGGACTACTAGGGTATCTAATCCTGTTCGCTACCCATGCTTTCGAGCCTCAGCGTCAGTTGCAGACCAGAGAGCCGCCTTCGCCACTGGTGTTCTTCCATATATCTACGCATTCCACCGCTACACATGGAGTTCCACTCTCCTCTTCTGCACTCAAGTTCAACAGTTTCTGATGCAATTCTCCGGTTGAGCCGAAGGCTTTCACATCAGACTTATTGAACCGCCGGCACTCCCTTTACGCCCAATAAATCAGGACAACCCTTCCCACCTACGTATTACCCCGCCTACTGTCCAGTG
+
CGGDFGFGCEFG@FGGGGGGGCFGFFGGGGGE<@CEGGGFF<;<FFGGCDCC@,CEFFGGE@FFGCGGGFFFFFC<DCGGDF@CF<,,B,C8FF?EFGFFCGG,AAFGAB<FGGGGG:B5,CF@44=FGG9EFD,,6DFG9DE=,DDADE9FGDG88=D,@,>:ECADEGEF=:DG7CF?D=CGGFD7=?CDDFFC?95>A*;FAAF6BFF9AFEFFFF?***15<>99(((,(,((66;3;C1(.,(,/)/))))),(((.(((,((,42(-(44(4.424)-(4((4:(4).-.)####
@M05025:18:000000000-B3NL5:1:1101:3106:7490 2:N:0:CACTCA
CATCGTGGACTACTAGGGTTTCTAATCCTGTTTGCTCCCCACGCTTTCGTGCCTCAGTGTCAATGTTGGTCCAGGTAGCTGCCTTCGCCATGGATGTTCCTCCTGATCTCTACGCATTTCACTGCTACACCAGGAATTCCGCTACCCTCTACCACATTCTAGTCATCCAGTATCCACTGCAGTTCCCAGGTTGAGCCCAGGGCTTTCACAACGGACTTAAATAACCACCTACGCACGCTTTACGCCCAGTAATTCCGAGTAACGCTTGCACCCTTCGTATTACCCCGGCTGCTGTCCCCGT
+
CGFGGGGGGGGGGGGGGGGGGGGGGGGGGGFGECGGGGGGGGGGGGGFGGGGGFFFGGGGGGGGGGGGGGGGD8FGGGGGGGGGGGGGGGGGGFFFGGGGGGGGGFGGGGGGGGGGGGGGGGGGGGGGGGGGGGGGGGFGFGGGGGGGGGDGGGFFCFFGGCGFGFGGFGGGGGFGFGFGGG8DFCGGG?DGGGFG?FDCFBFAFFBFA?AAFDDAFFFEEEAEFFB=454>===B2=DFBCE9@95(==>?7?EFE@9;@<E<><?@DF<3(/((23(4::AA(-((-61::B)5.####
@M05025:18:000000000-B3NL5:1:1101:15889:7534 2:N:0:CACTCA
CATCGTGGACTACAGGGGTATCTAATCCTGTTCGCTACCCATGCTTTCGAGCCTCAGCGTCAGTTGCAGACCAGAGAGCCGCCTTCGCCACTGGTGTTCTTCCATATATCTACGCATTCCACCGCTACACATGGAGTTCCACTCTCCTCTTCTGCACTCAAGTTCAACAGTTTCTGATGCAATTCTCCGGTTGAGCCGAAGGCTTTCACATCAGACTTATTGAACCGCCTGCACTCGCTTTACGCCCAATAAATCCGGACAACGCTTTCCACCTACGTATTACCGCGGCTCATGGCCGCAG
+
CGGGGGGGGGGGGGGGGGGGGGGGGFGGGGGGGGGGGGGGGGGGGGGGGGGGGGGGGGGGGGGGGGGFGGGGGGGGGGGGGGGGGGGGGGGGGGGGGGGGGGGGGGGGGGGFGGGGGDFEGGGGGGFGGGGGGGGGGGGGGGCFFGGGGGGFGGGGFGGGFDFGGGGG8FGGGGGGGGGGGGFFACFGGDGCCCFGFDDGFBFFFFFCFAFFFFFFFFFFECEC;@2=29BB3BEEDBF?D431;29@03=AF?EF00:00:?6>?-0<B9A?7(((.)-5654-,,-9(())))(.####
@M05025:18:000000000-B3NL5:1:1101:23234:7567 2:N:0:CACTCA
CATCGTGGACTACTAGGGTTTCTAATCCTGTTTGCTCCCCACGCTTTCGAGCCTCAGCGTCAGTTACAGACCAGAGAGCCGCCTTCGCCACTGGTGTTCCTCCATATATCTACGCATTTCACCGCTACACATGGAATTCCACTCTCCTCTTCTGCACTCAAGTTTCCCAGTTTCCAATGACCCTCCCCGGTTGAGCCGGGGGCTTTCACATCAGACTTAAGAAACCGCCTGCGCTCGCTTTACGCCCAATAAATCCGGACAACGCTTCCCACCTACGCATTCCCCCGGCTCCTGGCCGTGG
+
CGGGGGGGGGGGGGGGGGGGGGGGGGGGGGGGGGGGGGGGGGGGGGGGGGGGGGGGGGGGGGGGGGGGGGGGGGGGGGGGGGGGGGGGGGGGGGGGGGGGGGGGGGGGGGGFGGGGGGGGGGGGGGGGGG9FFGE>EFFGFGDGFGGGGFGFFAF8DGF8FFFGGGFGGGGFDCGGGGGFFGG8?DGGGGGG?*ACG>BGEDEEFFFFFFFF9F@;FFF3/7;((/499?17;B>?29:?F)5?B>>F0(3<56)8>0:1>::03:6(87):,(5::(((()))(-4(,1(42036,####
@M05025:18:000000000-B3NL5:1:1101:4626:7571 2:N:0:CACTCA
CATCGTGGACTACACGGGTTTCTAATCCTGTTTACTCCCCACGCTTTCGTGCATGAGCGTCAATATTATCCCAGGGGGCTGCCTTCGCCATTGGTATTCCTCCACATCTCTACGCATTTCACTGCTACACGTGGAATTCTACCCCCCTCTGACATATTCTAGTCTGGCAGTTTCAAACGCAGTTCCCAAGTTGAGCTCGGGGATTTCACATCTGACTTGCCAAACCGCCTGCGCACGCTTTACGCCCAGTAATTCCGATTAACGCTCGCACCCTACGTATTACCGCGGCTGCGGGCCACTG
+
CGFGGGGGGGGGGGGGCGGGGGGGGGGGGGGGGGGGGGFGGGGGGGGDGGCFGGGG8FGGGGGGGGGGGGEFFGGGGGGGGDGGFGGGGGGGGGGGGGFGGGGCDFGGGGEGGGGGDEGGGGGGGFGFFFEEFEGGGGFGGGGG?EGGGGGGGGGGGGGGG:FGGGGDG6FFGGGFGGGGGGGFCGGGGFGD;CFGCFEDEF49AAACFFFEFFCFFFFFBEEBB;;B0;16;FFFFB@??4<6:>BFF?2<AADBFF?:<B<6>:1;>;>44<01:?<4,).630(,(43(((((-####
@M05025:18:000000000-B3NL5:1:1101:7922:7585 2:N:0:CACTCA
CATCGTGGACTACAGGGGTATCTAATCCTGTTCGCTACCCATGCTTTCGAGCCTCAGCGTCAGTTGCAGACCAGAGAGCCGCCTTCGCCACTGGTGTTCTTCCATATATCTACGCATTCCACCGCTACACATGGAGTTCCACTCTCCTCTTCTGCACTCAAGTTCAACAGTTTCTGATGCAATTCTCCGGTTGAGCCGAAGGCTTTCACATCAGACTTATTGAACCGCCTGCACTCGCTTTACGCCCAATAAATCCGGACAACGCTTACCACCTACGCATTACCGCGGCTGCTGGCCACGA
+
CGCEEGGGGGGGGGGGGGG@FFGGGGGGGGGGFFGGGGGGGGGGGGGFDGGGGFGGGFGGGGGFGGGGGCFCGGGGGGGGGGGDEGGGGGGGGGGGEFGGGGGGGGGGGFFGGGGDGFGDGGFE7FCFGGFGGGGGEFCEEA9EGGGGGGFGGGGGFGGGGGE:FFGGGGGGGGGGGGGGGGGFC@F7C6@DDG5;CCEDEDFA;AFFFF9@BAFEFFACE47>E==@F9>DDE3@((/6?.61139D6538<EE896<2>82>B?6<B0>B???B?(3:8:>2(4396;((5:(((####
@M05025:18:000000000-B3NL5:1:1101:21712:7592 2:N:0:CACTCA
CATCGTGGACTACTAGGGTTTCTAATCCTGTTTGCTCCCCACGCTTTCGCACCTCAGCGTCAGTAATGGACCAGTAAGCCGCCTTCGCCACTGGTGTTCCTCCGAATATCTACGAATTTCACCTCTACACTCGGAATTCCACTTACCTCTTCCATACTCAAGATACCCAGTATCAAAGGCAGTTCCAGAGTTGAGCTCTGGGATTTCACCCCTGACTTAAATATCCGCCTACGTGCGCTTTACGCCCAGTAATTCCGAACAAGGCTAGCCCCCTCCGTATTACCGCGGCTGCTGCCCGCGA
+
CG@FGGGGGGGGDGGGGGEFEGDGGGEEGGGGGFGGGGFGGGGGGGGGEEGCE@FFGGGGGGGAFFEEGFGFFGGGGGFGDECFGGGGGGGGGGGGFEFGEFDG@FF<FGGGGG7FG<EDFGGGGGGGGGFGFGCCFGFC;DFG9EGDFGGGCGGFFFFDFD9E8EDGGGFGFGGGGDGDFEGGCGG78C@FGGAFCDFGFFFFAFFFFF?AFA@EFFFE46>A4>AB=2===@=B=B@56CEF;>@F?835??CFFFFFB;(305::>0229>121-((4)664>B((((4::)2(####
@M05025:18:000000000-B3NL5:1:1101:9840:7599 2:N:0:CACTCA
CATCGTGGACTACTAGGGTATCTAATCCTGTTTGATCCCCACGCTTTCGTGTTTCAGTGTCAGTTATAGTTTAGTAAGCTGCCTTCGCAATCGGAGTTCTGCGTGATATCTATGCATTTCACCGCTACACCACGCATTCCGCCTACCTCAAATATACTCAAGTCAACCAGTTTCAACGGCAATTTTATGGTTGAGCCACAAACTTTCACCGCTGACTTAATTAACCACCTACGCACCCTTTAAACCCAATAAATCCGGATAACGCTCGCATCCTCCGTATTACCGCGGCTGCTGGCCTGGA
+
CGGGGGGGGGGGGGGGGGGGGGGGGGGGGGGGGGGGGGGGGGGGGGGGGGGGGGGGGGGGGGGGGGGGGGGGGGGGGGGGGGGGGGGGGGGGGDGGGGGGGGGGGGGFGGGGGGGGFGGGGGFGGGGGGGGFGGGGGGGGGGGGGGGGGGGGGDGGGGGGGGGGGGGGGGGGGGGGGGGGGGGGGGFGGDFGGGFFFGFGF?FFFFFFFF5>>?AFFFF4ACCCEF@BAB@E@>=@FFBBBEE=B:<;(,;E<EFE>B@;@FE;>0026;?FFF7<B?B??2996>(26>(87::63####
@M05025:18:000000000-B3NL5:1:1101:19906:7625 2:N:0:CACTCA
CATCGTGGACTACCCGGGTTTCTAATCCTGTTTGCTCCCCACGCTTTCGCACCTCAGTGTCAGTATCAGTCCAGGTGGTCGCCTTCGCCACTGGTGTTCCTTCCTATATCTACGCATTTCACCGCTACACAGGAAATTCCACCACCCTCTACCGTACTCTAGCTTGCCAGTTTTGGATGCAGTTCCCAGGTTGAGCCCGGGGCTTTCACATCCAACTTAACAAACCACCTACGCGCGCTTTACGCCCAGTAATTCCGATTAACGCTTGCACCCTCTGTATTACCGCGTCTGCTGGCCGGGG
+
CGFGGGGGGFGGGGGGGGGGGGGGGGGGGGGGGGGGGGGGGGGGGGGFGGGGGGGGGGGGGGGGGGGGGGGGGGGGGGGGGGGGGGGGGGGGGGGGGGGGGGGGGGGFGGGGGGGGGGGGGGGGGGGGGGFGGGGGGGGGGGGGGGGGGGGGGGGGGGGGGGGGGGGGGGGGGGGGGGGGGGGGGFFFCCGGDGFGGFA7?EFEFFFFFFCFFFBEFFFFFFF=2=DD;;;;;>9B@BBBFFBFBBFF:2<5>AFFB0?:?BF?;FB22?F:?:<7):A4AFF6(9>(3:(620(,.####
@M05025:18:000000000-B3NL5:1:1101:22330:7625 2:N:0:CACTCA
CATCGTGGACTACCGGGGTATCTAATCCTGTTTGCTCCCCACGCTTTCGAGCCTCAGCGTCAGTTACAGACCAGAGAGCCGCCTTCGCCACTGGTGTTCCTCCATATATCTACGCATTTCGCCGCTACACATGGAATTCCACTCTCCTCTTCTGCACTCAAGTCTCCCAGTTTCCAATGACCCTCCCCGGTTGAGCCGGGGGCTTTCACATCAGACTTAAGAAACCGCCTGCGCTCGCTTTACGCCCAATAAATCCGGACAACGCTTGCCACCTACGTACTACCGCGGCTGCTGGCCCTGT
+
CGGGGGGGGGGGGGGGGGGGGGGGGGGGGGGGGGGGGGGGGGGGGGGGGGGGGGGGGFGFEGGGGGGGGGGGGGGGGGGGGGGGGFGGGGGGGGGGGGGGGGGGGGGGFGGGGGGGGGGGGGCGGGGGGGFGGF=3@>EFFGFFFGGGGGGGG8A:EGGGFGGGGGGFFF7ACGGGGGFGGGD@EG>DGCDDDFFGGDF<85;BFFF6CFA;4*;@FFA>37>@FFF(3803(((-,6?B()64196801:).64:;0:F9?47>:0(8(6<:0:?FF)(-44((,(,2>;<2?:<(####
@M05025:18:000000000-B3NL5:1:1101:27537:7671 2:N:0:CACTCA
CATCGTGGACTACTCGGGTTTCTAATCCTGTTCGCTACCCATGCTTTCGAGCCTCAGCGTCAGTTACAGACCAGAGAGCCGCCTTCGCCACTGGTGTTCTTCCATATATCTACGCATTCCACCGCTACACATGGAGTTCCACTCTCCTCTTCTGCACTCAAGTTCAACAGTTTCTGATGCAATTCTCCGGTTGGACCGCAGGCTTTCACAACGGACTTAATGAACCGCCTGCACTCGCTTTCCGCCCAATAAATCCGGACAAAGCTTGCCACCTACGCATTACCCGGGCTTCTGGCCCAGG
+
<FFCFCEFF8FE<FFEGEGEFEFGGEGFFGEGG@F;FC@F@FCFEFGGE<FCFE,C@<FF@FEGAFF9@6EDGE<BEGFFEGGGGGGECB7BEFF<E7EGGGGGG,CFCF9F9=C7BFFFGGGE7FF@A?,AE@EDDFCFFFFGA@DA?FA88EE:D9DBDGCFCGA33@7,=E9DE9DF?FFC9+?<?DD>9*02*<*<949*36+1=+6))/0(2;8*9*/852213((/,()/,6(,2).,3;113(526):2((4((,..1844(4A2812:((,((.)4(((-(,((-))).####
@M05025:18:000000000-B3NL5:1:1101:18428:7683 2:N:0:CACTCA
CATCGTGGACTACTCGGGTTTCTAATCCTGTTCGATACCCACGCTTTCGTGCATGAGCGTCAGTTGAGCGCCGGTATGCTGCCTTCGCAATCGGAGTTCTGCGTGATATCTATGCATTTCACCGCTACACCACGCATTCCGCATACTTCTCGCTCACTCAAGAACGCCAGTTTCAACGGCACGACGGGGTTGAGCCCCGAAATTTTACCGCTGACTTGACATTCCGCCTGCGCACCCTTTAAACCCAATAAATCCGGATAACGCTCGCATCCTCCGTATTACCGCGGCTGCTGCCACTGGG
+
CGGGGGGGGGGGGGGGGGGGGGGGGGGGGGGGGGGGGGGGGGGGGGGGGGGGGGGGGGGGGGGGGGGGGGGGGGGGGGGGGGGGGGGGGGGGGGGGGGGGGGGGGGGGGGGGGGGGGGGGGGGGGGGGGGGGGGGGGGGGGGGGDGGGGFEEGGGGGGGGGGFGGGGGGGGGFFGGGGGGDGGDGGGDGDDDFFACGGBDFDFFCFFFFEFFB3:<F?FFAAFFFFFF?BB;F;>B??B?A2<B?BF1:?<)69299<:?F>(((43141384>BB6<0>)646;>491104>)40,####
@M05025:18:000000000-B3NL5:1:1101:6310:7707 2:N:0:CACTCA
CATCGTGGACTACCAGGGTATCTAATCCTGTTTGCTCCCCACGCTTTCGAGCCTCAACGTCAGTTACAGTCCAGTAAGTCGCCTTCGCCACTGGTGTTCCTCCTAATATCTACGCATTTCACCGCTACACTAGGAATTCCACTTACCTCTCCTGCACTCCAGCCTGACAGTTTCCAATGCAGTCCAGGGGTTGAGCCCCTGCCTTTCACACCAGACTTGCCATGCCGTCTACGCTCCCTTTACACCCAGTAAATCCGGATAACGCTTGCCCCCTACGTATTACCGCGGCTGCTGGCCGTCG
+
CGGGGGGGGGGGGGGGGGGFGGGGGGGGGGGGGGGGGGGGGGGGGGGGGGGGGGGGGGGGGGGGGGGGGGGGGGGGGGGGGGGGGGGGGGGGGGGGGGGGGGGGGGFGGGGGGGGGGGGGGGGGGEEGEFAFFGFBDFGGGGGGGGFDGGGGGGGGGGGGG8FGGGGGGFFFFGGGGGGGGGGGDGGGGDGGGGFGGGFGFFFFFFFFF9C==A29AFFCEFF)>EFF>(6>DF(:@;3;53;EEFF<;E)5<6<;;(1(/770;1::?FFBFF(8648452:ABB,((4;?27(:(####
@M05025:18:000000000-B3NL5:1:1101:3172:7719 2:N:0:CACTCA
CATCGTGGACTACAAGGGTTTCTAATCCTGTTCGCTGCCCATGCTTTCGAGCCTCAGCGTCAGTTACAGACCAGAGAGCCGCCTTCGCCACTGGTGTTCTTCCATATATCTACGCATTCCACCGCTACACATGGAGTTCCACTCTCCTCTTCTGCACTCAAGAAACACAGTTTCCGATGCAATTCCTCGGTTAAGCCGGGGGCTTTCACATCAGACTTATCTTTCCGCCTGCGCTCGCTTTACGCCCAATAAATCCGGACAACGCTTGCCACCTACGTATTACCGCGGCTTCTGGCCGCGC
+
CGGGGGGGGGGGGGGGGGGGGGGGGGGGGGGGGGGGGGGGGGGGGGGGGGFGGGGGGGGGGGGGGGGGGGGGGGGGGGGGGGEGGGGGGGGGGGFGGGGGGGGGGGGGGGGGGGGGGGGGGGGGGGGGGGGGGGGGGGGE=D>EFFGGGGGGGFGGGGGCFDEFFGGGG8E=:D?DGGGGGGGFGG7FGGGGGGFGGGFDEEFFFFFAFA6@A6=@FFF?)9?EF@?F088?FF>D6B?BFAA<B9>?:1)5)46:60(-1::9120::>>DF??B2()67:<9,-(26(-(.<)5,####
@M05025:18:000000000-B3NL5:1:1101:14685:7787 2:N:0:CACTCA
CATCGTGGACTACAAGGGTTTCTAATCCTGTTTGCTCCCCACGCTTTCGTGCCTCAGTGTCAATGTTGGTCCAGGTAGCTGCCTTCGCCATGGATGTTCCTCCTGATCTCTACGCATTTCACTGCTACACCAGGAATTCCGCTACCCTCTACCACATTCTAGTCATCCAGTATCCACTGCAGTTCCCAGGTTGAGCCCAGGGCTTTCACAACGGACTTAAATAACCACCTACGCACGCTTTACGCCCAGTAATTCCGAGTAACGCTTGCACCCTTCGTATTACCGCGGCTGCTGGCCTTCG
+
CGGGGGGGGGGGGGGGGGGGGGGGGGGGGGGGGGGGGGGGGGGGGGGGGGGGGGGGGGGGGGGGGGGGGGGGGGGGGGGGGGGGGGGGGGGGGFGGGGGGFGGGGGGGGGGFFFGGGGGFGGGGGGGGGGGGGGGGGGGGGGGGGGGGGGGGGGGGGDGDGGGGGGGGGGGGGGGGGGGGGGGGGGGGGFGGGGFGGFFFFFFFFFFFFFFDF55ABFFFCCEAEFEFFFFFD4@=@@@>96C@D911=E9?CFEFF?@;DEF@B1;@DFE@??731:7?:<BB<B>1>9>0).,2,####
@M05025:18:000000000-B3NL5:1:1101:26840:7798 2:N:0:CACTCA
CATCGTGGACTACCCGGGTATCTAATCCTGTTCGCTACCCATGCTTTCGAGCCTCAGCGTCAGTTGCAGACCAGAGAGCCGCCTTCGCCACTGGTGTTCTTCCATATATCTACGCATTCCACCGCTACACATGGAGTTCCACTCTCCTCTTCTGCACTCAAGTTCAACAGTTTCTGATGCAATTCTCCGGTTGAGCCGAAGGCTTTCACATCAGACTTATTGAACCGCCTGCACTCGCCTTACGCCCAATAAATCCGGACAACCCTTTCCACCTACGTATTACCGCGGCTGCTGGCCTCGG
+
CGEGGGFEEFGGFGGGGGGGGGGGGGGGGGGGGDGGGGGGGGGGGGFGGGGGGGCEFGGGDGGGGGGGGGGGGGGGGGGGGGEEFGGGGGGGGGFGGGGGGGGGGGGGGGGFFFGDEFGGGGGGGGGGGGGGGGCFGGGGGGGGGGGGGGGGGGGGGDFEGGGGFGGGGGGFGGGGGGGGGGFFGGFFGGDDDCFGGGF>ADFFFFFFFFFEFF:;AFFFEFF46>B@><(1;;9;11(33;@2<@>6(3;)62:?99<;BB4((.())6<>04((4479><9<<9(3(-(()5(21####
@M05025:18:000000000-B3NL5:1:1101:17957:7800 2:N:0:CACTCA
CATCGTGGACTACCAGGGTTTCTAATCCTGTTTGCTCCCCACGCTTTCGAGCCTCAACGTCAGTTACCGTCCAGTAAGCCGCCTTCGCCACTGGTGTTCCTCCTAATATCTACGCATTTCACCGCTACACTAGGAATTCCGCTTACCTCTCCGGCACTCTAGAAAAACAGTTTCCAATGCAGTCCTGGGGTTAAGCCCCAGCCTTTCACATCAGACTTGCTCTTCCGTCTACGCTCCCTTTACACCCAGTAAATCCGGATAACGCTTGCCCCCTACGTATTCCCGCGGCTGCTGGCCGGTA
+
CGDEGGGGGGGGFFFGDGGGGGFGGGGGGGFFG8FAEFGGGGGGGGGGEGGDGGGFFFGGGGEGGGGGGGGGGGGGG<CCFGGGGGGDFEGGGGF?F?FGGGGGGGGGFGGGGGGGGDGGFGGGDEGGGGA:EGFCFGFG8CEGCEFE8?CGGCEGG8DFECG8E8DECFGGCGGGGGG6+@DGGG>5F>D7;<B>5CDGFFFFFFFFFFA=EAEFFFF4/>E==EFFFBBF(6?;>=@E;345;@6?(;46?63=11:6(<7(111162:?BF02(.).4)))((((((2,).303####
@M05025:18:000000000-B3NL5:1:1101:4956:7823 2:N:0:CACTCA
CATCGTGGACTACTGGGGTATCTAATCCTGTTTGCTCCCCACGCTTTCGAGCCTCAACGTCAGTTACCGTCCAGTAAGCCGCCTTCGCCACTGGTGTTCCTCCTAATATCTACGCATTTCACCGCTACACTAGGAATTCCGCTTACCTCTCCGGCACTCTAGAAAAACAGTTTCCAATGCAGTCCTGGGGTTAAGCCCCAGCCTTTCACATCAGACTTGCTCTTCCGTCTACGCTCCCTTTACACCCAGTAAATCCGGATAACGCTTGCCCCCTACGTATTACCGCGGCCGCTGGCCAGCT
+
CGDGGGGGGGGGGGGGGGGGGGGGGGGGGGGGGGGGGGGGGGGGGGGGGGGGGGGGGGGGGGGGGGGGGGGGGGGGGGGGGGGGGGGGGGGGGGGGGGGGGGGGGGGGGGGGGGGGGGGGGGGGGGGGGGFGGGFGGGGGGGGGGGGGGGGGGGGEGGGGGGFFCGGGGGGGFGFGGGGGGGGGGGGCGGGGGGFGAFBCEFFAABFAFFA;>AEFFFF=9@EE:8@EFFFF?@FFFFFFF<CCA;B@FEE<5CEF@9BF:DFBFB:(4>?:>;1((4<>:A>F?F9>0((,,((4,####
@M05025:18:000000000-B3NL5:1:1101:14126:7840 2:N:0:CACTCA
CATCGTGGACTACAGGGGTTTCTAATCCTGTTTGCTCCCCACGCTTTCGCACCTCAGTGTCAGTATGAGCCCAGGTGGTCGCCTTCGCCACTGGTGTTCCTTCCTATATCTACGCATTTCACCGCTACACAGGAAATTCCACCACCCTCTGCCCTACTCTAGCTCGCCAGTTTTGGATGCAGTTCCCAGGTTGAGCCCGGGGATTTCACATCCAACTTAACGAACTACCTACGCGCGCTTTACGCCCAGTACTTCCGATTAAAGCTTGCACCCGCTGTATTACCGCGCCTGCTGACCGGTG
+
CFGDFEAFEGGGDDFDGGBFCDG@<FFFDFGF9FFFEF8FEECFGFGCEGGGGGGDGEE6F<FGGFFECFGEF@DGFGGCFFGEE@<:F:FGG<FFGGF9????<EFG9EFCDA=FFGGFFFFFGGGGFFCGGGGGEFG,>EEGFGGCFFG?EFGC@FEGGCFC8EGGGGGGFF?+78C78<<+<CDC>FCGGG5?09?DBBB>FFF8BFCEFFEEF4***/2(6()//76439236>FF3)636;0(.8>)44<A2(,,-))66.-1(.50(-3(((.-66:4((-(,((4()).(####
@M05025:18:000000000-B3NL5:1:1101:12708:7849 2:N:0:CACTCA
CATCGTGGACTACACGGGTTTCTAATCCTGTTTGCTCCCCACGCTTTCGAGCCTCAGCGTCAGTTACAGACCAGAGAGCCGCCTTCGCCACTGGTGTTCCTCCATATATCTACGCATTTCACCGCTACACATGGAATTCCACTCTCCTCTTCTGCACTCAAGTTTCCCAGTTTCCAATGACCCTCCCCGGTTGAGCCGGGGGCTTTCACATCAGACTTAAGAAACCGCCTGCGCTCGCTTTACGCCCAATAAATCCGGACAACGCTTGCCACCTACGTATTACCGCCGCTGCTGGCCTTCC
+
CGGGGGGGGGGGGGGGGGGGGGGGGGGGGGGGGGGGGGGGGGGGGGGGGGGGGGGGGGGGGGGGGGGDGGGGGGGFGGGGGGGGGGGGGGGGGGGFGGGGGGGGGGGGGGGGGGGGGGGGGGGGGGGGGGGGFFFEGGGGGGGGCFEGGGGGGGGGGGGFGGFGGGGFFFFGGGDFGGFCFGGCGGGGGGDDCFFFGGAGEEFEFAFFFA644=;@FFFE?<>@D@9@BF1319(23118<>A<?F9?(.444-<>>;(3,820(-4((()2((((18)-.:4A1-237660)),46####
@M05025:18:000000000-B3NL5:1:1101:4183:7919 2:N:0:CACTCA
CATCGTGGACTACCAGGGTATCTAATCCTGTTTGCTCCCCACGCTTTCGTGCATGAGCGTCAGTGTTATCCCAGGGGGCTGCCTTCGCCATTGGTGTTCCTCCACATATCTACGCATTTCACTGCTACACGTGGAATTCCACCCCCCTCTGACACACTCTAGTCGTGCAGTCACAAATGCAATTCCCAGGTTAAGCCCGGGGATTTCACACCTGTCTTACCCAACCGCCTGCGCACGCTTTACGCCCAGTAATTCCGATTAACGCTTGCACCCTCCGTATTACCGCGGCTGCTGGCCGAGG
+
CGGGGGGGGGGGGGGGGGGGGGGGGGGGGGGGGGGGGGGGGGGGGGGGGGGGGGGGGGGGGGGGGGGGGGGGGGGGGDGGGGGGFGGGGGGGGGGGGGGGGGGGGGGGGGGGGGGGGGGGGGGGFFFGEFGGGGEGGFFGGG@CGDGGGGGFGGGGE8EGGDGGGG>EFGGGFC@FGGGGD7DDGGGGGFFDFCFGGGF>>??:FFCABFFFFACFAFF?(/;(62;B026;9B9903(::4<10;9:<45).-:AF0(,,-4(11?FB<<<0((,-26(464<6;99;B;?03(81####
@M05025:18:000000000-B3NL5:1:1101:5880:7930 2:N:0:CACTCA
CATCGTGGACTACTGGGGTATCTAATCCTGTTTGCTCCCCACGCTTTCGTGCCTCAGTGTCAATGTTGGTCCAGGTAGCTGCCTTCGCCATGGATGTTCCTCCTGATCTCTACGCATTTCACTGCTACACCAGGAATTCCGCTACCCTCTACCACATTCTAGTCATCCAGTATCCACTGCAGTTCCCAGGTTGAGCCCAGGGCTTTCACAACGGACTTAAATAACCACCTACGCACGCTTTACGCCCAGTAATTCCGAGTAACGCTTGCACCCTTCGGTTTACCCCGGCTGCTGGACCCTC
+
CFFEGFGDEFGGGGGGGGGGGGGGGGGGGGGGGGGGGGGGGGGGGGGDGGGGGGGGGGFGGEDFDGGGGGGGGGGGGGGFAFDGGGFGGEGGGGGFGFFGGGGGGC9EFGGGGGGGCCCF9EFGGGGGGE8F@+DFDGGGGGGGGGGFGGGGGGGGGGGFGGGFFGGGGGGGGGFFGGGGGGGGGGGGF6AFDGD=6DFGFBDA5:?CFFA5:>58@FF7AA@**<*/<=B@AA>A(925>4@9@=>F;;<C)7<C@61;86)(1(2=?E@;D6:3:,((-557(((,4((().((,####
@M05025:18:000000000-B3NL5:1:1101:19151:7995 2:N:0:CACTCA
CATCGTGGACTACCGGGGTTTCTAATCCTGTTTGCTCCCCACGCTTTCGTGCCTCAGTGTCAATGTTGGTCCAGGTAGCTGCCTTCGCCATGGATGTTCCTCCTGATCTCTACGCATTTCACTGCTACACCAGGAATTCCGCTACCCTCTACCACATTCTAGTCATCCAGTATCCACTGCAGTTCCCAGGTTGAGCCCAGGGCTTTCACAACGGACTTAAATAACCACCTACGCACGCTTTACGCCCAGTAATTCCGAATAACGCTTGCACCCTTCGTATTACCGCGGCTGCTGGCCCTCT
+
CGGGGGGGGGGGGGGGGGGGGGGGGGGGGGGGGGGGGGGGGGGGGGGGGGGGGGGGGFGGGGGGGGGGGGGGGGGGGGGGGGGGGGGGGGGGGFGGGGGGGGGGGGGGGGGGGGGDEGGGGGFGGGAEGGGGGGGGGGGGGGGGGGGGGGGGGGGGGFFGGFGFGGGGGGGEFGGGGGGGDFFGGFFDFDFG?FFFGFFF:BBFAFF>CFADF>5ADFAE;EFEFEBFFFFE=@(659=?DEEDFFBF(/95??EF;?(/=E@;(4::?<?FF?F???:2?FA<(301;B06?>?64####
@M05025:18:000000000-B3NL5:1:1101:18748:8034 2:N:0:CACTCA
CATCGTGGACTACCGGGGTATCTAATCCTGTTCGCTCCCCACGCTTTCGTGCCTCAGTGTCAATGTTGGTCCAGGTAGCTGCCTTCGCCATGGATGTTCCTCCTGATCTCTACGCATTTCACTGCTACACCAGGAATTCCGCTACCCTCTACCACATTCTAGTCATCCAGTATCCACTGCAGTTCCCAGGTTGAGCCCAGGGCTTTCACAATGGACTTAAATAACCACCTACGCACGCTTTACGCCCAGTAATTCCGAGTAACCCTTTCACCCTTCGTATTACCCCGGCCGCTTGCCGGAG
+
C@@CFCGGEFFGFGGGGGFFGGFDGACGGGGFECE@FGGGGGGGEGGFEGG:FEFCGF<FFCFFGEGEFF9FGGGGGGGGGFGGGDDGGEGC8FGGGGGGGGFGGGGGGFGGGFEC:FFGGFGGGFFD5,E:E>8DEGEG?CCEGGC,+=DCGGGGGADFD=DFCGEGGFGDGGFGGFDD7@FG,DD+:CFG3?6FCGACFFFA>9<++1085>C4AFFFFFFBBEFFFF@ED=255=-:=*6,6:@?(.76C))9;<(63><),(,)1).84(.8((((5<AA(((-1(-2,(,34####
@M05025:18:000000000-B3NL5:1:1101:16894:8050 2:N:0:CACTCA
CATCGTGGACTACCAGGGTATCTAATCCTGTTTGCTCCCCACGCTTTCGAGCCTCAGCGTCAGTTACAGACCAGAGAGCCGCCTTCGCCACTGGTGTTCCTCCATATATCTACGCATTTCACCGCTACACATGGAATTCCACTCTCCTCTTCTGCACTCCAGTCTCCCAGTTTCCAATGACCCTCCCCGGTTGAGCCGGGGGCTTTCACATCAGACTTAAGGAACCGCCTGCGCTCGCTTTACGCCCAATAAATCCCGACAACGCTTGCCACCCCCGCTTTACCTCGGCCGCTGGCCAGTA
+
CGFGGGGGGGGGGGGGGGGCGGGGGGGGGGGGGGGGGGGGGGGGGGGGGGGGGGGGGGGGGGDGGGGDGGGGFGCFGGGGGGGGGGGGE@F<EFFDGCEFGGGGGAFDFFGFGGGGEFGGGGGGGGGGGGG=E=EEFGGFGGFGFGGDFGGGGGGGGFG8FCDF8=9@FGEFEF?F7=8DGFFGGGGGD6CCDCA9C>>4@??B4FFFFFFF36).8@A>4)=;FF@@@D0;1246(4(:?<A04991<:0)-.6?)(((-(((,24(47))4((,41,(-6>>)),(-((((((,4####
@M05025:18:000000000-B3NL5:1:1101:18608:8051 2:N:0:CACTCA
CATCGTGGACTACACGGGTTTCTAATCCTGTTCGCTACCCATGCTTTCGAGCCTCAGCGTCAGTTGCAGACCAGAGAGCCGCCTTCGCCACTGGTGTTCTTCCATATATCTACGCATTCCACCGCTACACATGGAGTTCCACTCTCCTCTTCTGCACTCAAGTTCAACAGTTTCTGATGCAATTCTCCGGTTGAGCCGAAGGCTTTCACATCAGACTTATTGAACCGCCTGCACTCGCTTTACGCCCAATAAATCCGGACAACGCTTGCCACCTACGTATTACCGCGTCTGCTGGCCGTGC
+
CGFGGGGGGGGGGGGGGGCFGGGGGGGGGGGGGGGGGGGGGGGGGGGGGGGGGGGGGGGGGGGGGGGGGGGGGGFGGGGGGGGGGGFGGGGGGGGGGGGGGGGGGFGGGGGGGGGGGGGGGGGGGGGGGFGGGGGGGGGGGGGGGGGGGGGGGAFCFFFGGFGGGGFGGGGGGGGGGGFCFA9FF+2<D7DDDGFFGGFDFDAFFFFFFFEEEA*:FFFFFEEEEF>FF22@@EFE6@F?;CFFF(3?(()77?CE@(,(,44(7?B613<<6:22<72<?26>8>((-36<AB(8(####
@M05025:18:000000000-B3NL5:1:1101:14701:8078 2:N:0:CACTCA
CATCGTGGACTACCGGGGTATCTAATCCTGTTTGCTCCCCACGCTTTCGAGCCTCAACGTCAGTTACCGTCCAGTAAGCCGCCTTCGCCACTGGTGTTCCTCCTAATATCTACGCATTTCACCGCTACACTAGGAATTCCGCTTACCTCTCCGGCACTCTAGAAAAACAGTTTCCAATGCAGTCCTGGGGTTAAGCCCCAGCCTTTCACATCAGACTTGCTCTTCCGTCTACGCTCCCTTTACACCCAGTAAATCCGGATGACGCTTGCCCTCTACGTATTACCGCGGCTGCTGGCATAAC
+
CGGFGGGGGGGGGGFGGGGGGGFGGGGGGGGGGGGGGGGGGGGGGGGGGGGGGGGGGGGGGGDGGGGFGGGGGGGGGGGGGGGGGGGGG7FGGGGGGGGGFGGGGGGGGFFFGGGGGGG<,FFEG7FGGGGGGFF;DCFGDEGGGGGFFGFGCGGEGFG9ECFFFGGD?FGGFGGGGGGGGGGGGGFDF4DDGDFC>FFG4AFFF8BAFFFFFFFFFFFE6<E8CEFE??FE(71(41@EE3C?E;90=349))-(91(,(.)4((3,0(5(4.-46??A(--660600-(42).((####
@M05025:18:000000000-B3NL5:1:1101:18824:8110 2:N:0:CACTCA
CATCGTGGACTACTAGGGTATCTAATCCTGTTTGCTACCCATACTTTCGAGCCTCAGCGTCAGTTACAGACCAGACAGCCGCCTTCGCCACTGGTGTTCTTCCATATATCTACGCATTTCACCGCTACACATGGAATTCCACTCTCCTCTTCTGCACTCAAGTTTCCCAGTTTCCAATGACCCTCCCCGGTTGAGCCGGGGGCTTTCACATCAGACTTAAGAAACCGCCTGCGCTCGCTTTACGCCCGATAAATCCGGACAACGCTTGCCACCTACGTATTACCGCGGCTGTCGGCCGTCC
+
CGGGGGGGGGGGGGGGGGGGGGGGGGGGGGGGGGGGGGGGGGGGGGGGGGGGGGGGGGGGGGGGGGGGGGGGGGGGGGGGGGGGGGGGGGGGGGGGGGGGGGGGGGGGGGGGGGGGGGGGGGGGGGGGGGGGGGGGGGGGGGGGGGGGGGGGGGGGGEGGGGGGGGGGGGGGGGGGGGGGGGGGGCGGGGGDDGFGGGFGFFFFF6AFFFFFFA*7FCFEEFFF@;799;;DFB2<>3:::<<(-369996:A)5:>;?>1?FBFBFFBBBFB0:0<?FFFFF<-(1(4-,,),(,,####
@M05025:18:000000000-B3NL5:1:1101:7938:8163 2:N:0:CACTCA
CATCGTGGACTACTGGGGTATCTAATCCTGTTTGCTCCCCACGCTTTCGAGCATCAACGTCAGTTACCGTCCAGTAAGCCGCCTTCGCCACTGGTGTTCCTCCTAATATCTACGCATTTCACCGCTACACTAGGAATTCCGCTTACCTCTCCGGCACTCCAGCCTGACAGTTTCCAATGCAGTCCAGGGGTTGAGCCCCTGCCTTTCACATCAGACTTGCCTGGCCGTCTACGCTCCCTTTACACCCAGTAAATCCGGATAACGCTTGCCCCCTACGTATTACCGCCGCTGCTTGCCTCTG
+
CGGGGGGGGGGGGGGGGGGGGGGGGGGGGGGGGGGGGGGGGGGGGGGGGGGGGGGGGGGGGGGGGGGGGGGGGGGGGGGGGGGGGGGGGGGGGGGGGGGGGGGGGGGGGGGGGGGGGGGGGGGGGGGGGGGGGGGGGGGGGGGGGGGGGGGGGGEGGGGGGGGGGGGGGGGGGGGGGGGGGGGGGGGFGGGGGGFGGGFGFFFFFFFFFFFFFFEFFFFFFFFB=DF>9D@FDBDFFFFFFEFCF@@;1=C)<<>?7966<4><FF?0:?B09;?????FB<DA07(49163?)5:,####
@M05025:18:000000000-B3NL5:1:1101:15413:8206 2:N:0:CACTCA
CATCGTGGACTACTAGGGTATCTAATCCTGTTCGCTACCCATGCTTTCGAGCCTCAGCGTCAGTTGCAGACCAGAGAGCCGCCTTCGCCACTGGTGTTCTTCCATATATCTACGCATTCCACCGCTACACATGGAGTTCCACTCTCCTCTTCTGCACTCAAGTTCAACAGTTTCTGATGCAATTCTCCGGTTGAGCCGAAGGCTTTCACATCAGACTTATTGAACCGCCTGCACTCGCTTTACGCCCAATAAATCCGTACAACGCTTGCAACCTACGTATTACCGCGGCTGCTGGCCCCCT
+
CGGGGGGGGGGGGGGGGGGGGGGGGGGGGGGGGDGGGGFGGGGGGGGGGGGGGGGGGGGGGGGGGGGGGGGGGGGGGGGGGGEGGGGGGGGGGGBFGGGGGGGGGDFGFFFGFGGGGGGGDGFECFGGFGGGFGGGGFGDFGGGFGGGGGGGGGFFFEDFGGGFGGGGFGGCFFGGCFGD7AFFA9CFCGGGGFFGFGFGBFFFFFFFFFA4A6BEFFFFFFFF=>>5=2((:58@DBFF<EED?FB,633A>EE@>,/(:<;B>?F:<..54:?:134::>A9?6>(429<B723(####
@M05025:18:000000000-B3NL5:1:1101:14146:8247 2:N:0:CACTCA
CATCGTGGACTACTAGGGTATCTAATCCTGTTTGCTCCCCACGCTTTCGAGCCTCAGCGTCAGTTACAGACCAGAGAGCCGCCTTCGCCACTGGTGTTCCTCCATATATCTACGCATTTCACCGCTACACATGGAATTCCACTCTCCTCTTCTGCACTCAAGTTTCCCAGTTTCCAATGACCCTCCCCGGTTGAGCCGGGGGCTTTCACATCAGACTTAAGAAACCGCCTGCGCTCGCTTTACGCCCAATAAATCCGGACAACGCTTGCCACCTACGTATTACCGCGGCTGCTGGCCGAAC
+
CGFGGGGGGGGGGGGGGGGGGGGGGGGGGGGGGGGGGGGGGGGGGGGGGGGGGGGGGFGGGGGGGGGGGGGGFGGGGGGGGGGGGGGGGGGGGGGGGGGGGGGGGFGFGGGFGGGGGGGGGGGDDGFGCFGGGGGFGGGGGGGGGGGGGGGGGGGGGGGGGGGGGG8EFFFGGF7FGDAGGFGD6DGGDGGDDFF7**<DDBEFFFF>FFF@E=EFFFF)/;C@;;6>9;@DBF>FFFFB:BA1<0>B?F:2AB<2992;(:<0-242:BBFB0(4:1).2)-6:>7(,-184?(33####
@M05025:18:000000000-B3NL5:1:1101:3992:8258 2:N:0:CACTCA
CATCGTGGACTACAGGGGTTTCTAATCCTGTTCGCTACCCATGCTTTCGAGCCTCAGCGTCAGTTGCAGACCAGAGAGCCGCCTTCGCCACTGGTGTTCTTCCATATATCTACGCATTCCACCGCTACACATGGAGTTCCACTCTCCTCTTCTGCACTCAAGTTCAACAGTTTCTGATGCAATTCTCCGGTTGAGCCGAAGGCTTTCACATCAGACTTATTGAACCGCCTGCACTCGCTTTACGCCCAATAAATCCGGACAACGCTTGCCCCCTACGTATTACCGCTGCTGCTGGCCCGTA
+
CGFCGGGGGGGGGGGGGGCFEGGGGGGGGGGGGGGGGGGGGGGGGGGGGGGGGGGGGGGGGGDGGGGGGGGGGGGGGGGGGGGGGGGGGGGGGGGGGGGGGGGGGGGGGGGGGGGGGGGGGGGGGGGGGGGGFFGGFGGGGGGGFGDGGGGGGGGGGGGGFFDDFGGGGFGGGGGGGGDGCFG+ECF7D6DGDFAFGGFG5?>;AFFAFFFEEFBEFFFEEEFEF>@F=DFFFFFE?0<;;CC7;9>773;)739160:096,-3?B6<2.499(:?<7<:DAA12((()))..(,.####
@M05025:18:000000000-B3NL5:1:1101:24522:8261 2:N:0:CACTCA
CATCGTGGACTACAGGGGTATCTAATCCTGTTTGCTCCCCACGCTTTCGAGCCTCAACGTCAGTTACCGTCCAGTAAGCCGCCTTCGCCACTGGTGTTCCTCCTAATATCTACGCATTTCACCGCTACACTAGGAATTCCGCTTACCTCTCCGGCACTCTAGAAAAACAGTTTCCAATGCAGTCCTGGGGTTAAGCCCCAGCCTTTCACATCAGACTTGCTCTTCCGTCTACGCTCCCTTTACACCCAGTAAATCCGGATAACGCTTGCCCCCTACTTATTACCGCGGCTGCTGGCCAGGA
+
CGGGGGGG>FGGGGGGGGGGGGGGGGGGGGGGGGGGGGGGGGGGGGGGGGGGGGGGGGGGGGGGGGGGGGGGGGGGGGGGGGGGGGGGGGGGGGGGGGGGGGGGGGGGGGGGGGGGGGGGGGGGGGGGGGGGGGGGGGGGGGGGGGGGGGGGGGGGGGGGGGFGGGGGGGGGGGGGGCFGGGGGGGGGGGDGGGFGCFFGFFFFFFFFFFFFFFF@FFFECEEF4/6>B?DC6>D@FFFFFFF?AD6=;=EFF33=>9?<:A?01830:>>BBF??246<AD>A6>4;6920304(,####
@M05025:18:000000000-B3NL5:1:1101:26478:8273 2:N:0:CACTCA
CATCGTGGACTACTGGGGTTTCTAATCCTGTTCGCTACCCATGCTTTCGAGCCTCAGCGTCAGTTGCAGACCAGAGAGCCGCCTTCGCCACCGGTGTTCTTCCATATATCTACGCATTCCACCGCTACACATGGAGTTCCACTCTCCTCTTCTGCACTCAAGTTCAACAGTTTCTGATGCAATTCTCCGGTTGAGCCGAAGGCTTTCACATCAGACTTATTGAACCGCCTGCACTCGCTTTACGCCCAATAAATCCGGACAACGCTTGCCACCTACGTATTACCGCGGCTGCTGTCCGATA
+
CGGGGGGGEGGGGGGGGGGGGGGGGGGGGGGGGGGGGGGGGGGGGGGGGGGGGGGGGGGGGGGGGGGGGGGGGGGGGGGGGGGGGGGGGGGGGGEGGGGGGGGGFGGGFGGGGGGGGGGGGGGDEEGGDGGGGG8DGGGGGGCCCFGGGFGGGGGGGFGFGFFGFGGGGGGFFCFFDGGGFGGFGGG7@CCDDCFGGGE5@DFFFAFFFFFEFF@:AFCEECFEE5>>5720@8)6=B0<?E>;01;?@FF397??B(:(460((46B0:><12,4(.3-5244(,(((,(4)4.).####
@M05025:18:000000000-B3NL5:1:1101:19832:8296 2:N:0:CACTCA
CATCGTGGACTACCGGGGTATCTAATCCTGTTTGCTCCCCACGCTTTCGAGCCTCAACGTCAGTTACCGTCCAGTAAGCCGCCTTCGCCACTGGTGTTCCTCCTAATATCTACGCATTTCACCGCTACACTAGGAATTCCGCTTACCTCTCCGGCACTCAAGCTGGACAGTTTCCAATGCAGTCCCGGGGTTAAGCCCAGGGCTTTCACATCAGACTTGCCCGTCCGTCTACGCTTCCTTTACATCCAGTAAATCCGGATAACGCTTGCCACCTGCGTATTACCTCGCATGCTGGCTCGTC
+
A@<<FCAF-CFGG<F7+:C@,6CF9A<FF<FG,,6C,,,8;@CGC@FFC,CFEEFC<FE@C6@EE<<C,:F6BFEFF9,C::F,=9,?BFCG89F@<C9EFGGEF<FEA<,@EC7:@?FD,,54=+=4C4=4>88,46;3D+3>>D8,,,3@=?CCEG?83<,@F96DCE<;=ADF7C*AC,5;4AD*7;9*;08709);)?);FF=+=6+)/;)5AF96;31,6;(42@1>;(,(-34<<).)).4)4<4)-)-43912:2289<B(82))44(.38(445).))((((-)66(((####
@M05025:18:000000000-B3NL5:1:1101:18198:8307 2:N:0:CACTCA
CATCGTGGACTACCCGGGTATCTAATCCTGTTCGCTACCCATGCTTTCGAGCCTCAGCGTCAGTTGCAGACCAGAGAGCCGCCTTCGCCACTGGTGTTCTTCCATATATCTACGCATTCCACCGCTACACATGGAGTTCCACTCTCCTCTTCTGCACTCAAGTTCAACAGTTTCTGATGCAATTCTCCGGTTGAGCCGAAGGCTTTCACATCAGACTTATTGAACCGCCTGCACTCGCTTTACGCCCAATAAATCCGGACAACGCTTGCCACCTACGTATTACCGCGGCTGCTGGCCTCGC
+
CGGGGGGGGGGGGGGGGGGGGGGGGGGGGGGGGEGGGGGGGGGGGGGGGGGGGGGGGGGGGGGGGGGGGGGGGGGGGGGGGGGGGGGGGGGGGGGGGGGGGGGGGGGFGGGGGGGGGGGGGGGGGGGGGGGGGGGGGGGGGGGGGGGGGGGGGGGGGGGGGGGGGGFGGGGFGGGGGGGGGDC:E@FGGGGGDGFGGGEGFDFFFFF6AFFEFFFFFFFFFFFFFFBBB@;?@EA1,6;@DEEFFF6??@@F3CE@F41>>6:69?FBF?<F04,.412:?BF2(43(4,22?7(4.####
@M05025:18:000000000-B3NL5:1:1101:6921:8322 2:N:0:CACTCA
CATCGTGGACTACCAGGGTTTCTAATCCTGTTCGCTACCCATGCTTTCGAGCCTCAGCGTCAGTTGCAGACCAGAGAGCCGCCTTCGCCACTGGTGTTCTTCCATATATCTACGCATTCCACCGCTACACATGGAGTTCCACTCTCCTCTTCTGCACTCAAGTTCAACAGTTTCTGATGCAATTCTCCGGTTGAGCCGAAGGCTTTCACATCAGACTTATTGAACCGCCTGCACTCGCTTTACGCCCAATAAATCCGGACAACGCTTGCCACCTACGTATTACCGCGGCTGCTTGCCGAAC
+
CGGGGGGGGGGGGGGGGGGGGGGGGGGGGGGGGGGGGGGGGGGGGGGGGGGGGGGGGGGGGGGGGGGGGGGGGGGGGGGGGGGGGGGGGGGGGGGGGGGGGGGGGGGGGGGGGGGGGGGGGGGGGGGGGGGGGGGGGGGGGGGGGGGGGGGGGGGGGGGGGGGGGGGGGGGGGGGGGGCGG8FDA9DGGDDGDGFGGG>DFBFFFFFFFFFFEFEFFFFFFFFFB@BBFFBFFF>EF@2=D3>;@>FFFFF@<FFF@FF>BBFFF??F::DFB?>???D<><AD0;((4--32)465####
@M05025:18:000000000-B3NL5:1:1101:21768:8329 2:N:0:CACTCA
CATCGTGGACTACTCGGGTATCTAATCCTGTTTGCTCCCCACGCTTTCGAGCCTCAGCGTCAGTTACAGACCAGAGAGCCGCCTTCGCCACTGGTGTTCCTCCATATATCTACGCATTTCACCGCTACACATGGAATTCCACTCTCCTCTTCTGCACTCAAGTTTCCCAGTTTCCAATGACCCTCCCCGGTTGAGCCGGGGGCTTTCACATCAGACTTAAGAAACCGCCTGCGCTCGCTTTACGCCCAATAAATCCGGACAACGCTTGCCACCTACGTATTACCGCTGCTGCTGCCCGGCC
+
CGGGGDDEGGGGGGGGGGGGGGGGGGGGGGGGGGGGGGGGGGGGGGGGGGGDGGGGGGGEGGDGGGGGGFFGFGGFGGGFGGGGGGGGGGGGGGGGGGGGGFFGGGGDCF?FGGGGGGGGGGGGGGGGGGGGGFD@FGGFGCDGGGGGGGFGF=FF?DGFGF;AECFGGGFAD=FFGFFGDFG6@7:7CDCDGFAFGGF7BFF>:FF6AC65<6<EF7=4;C9@@DF906;;((,2261,8:9??;><8:FF)<>092:((48;(46((59),((.3.8>?44<<0-3(.)228),(####
@M05025:18:000000000-B3NL5:1:1101:16097:8370 2:N:0:CACTCA
CATCGTGGACTACTAGGGTTTCTAATCCTGTTTGCTCCCCACGCTTTCGAGCCTCAACGTCAGTTACCGTCCAGTAAGCCGCCTTCGCCACTGGTGTTCCTCCTAATATCTACGCATTTCACCGCTACACTAGGAATTCCGCTTACCTCTCCGGCACTCAAGATGGACAGTTTCCAATGCAGTCCCGGGGTTAAGCCCCGGGCTTTCACATCAGACTTGCCCGTCCGTCTACGCTCCCTTTACACCCAGTAAATCCGGATAACGCTGGCCCCCTACGTATTACCGCGGCTGCTGGCCCTTG
+
CGGGGGGGGGGGGGGGGGGGGGGGGGGGGGGGGGGGGGGGGGGGGGGGGGGGGGGGGGGGGGGGGGGGGGGGGGGGGGGGGGGGGGGGGGGGGGGGGEGGGGGGGGGGGGGGGGGGGGGGGGGGGGGGGGGGGGFGGGGGGGGGGGGGGGGGGGGGGGGGGGCGGGGGGGGGGGGGGGGGGGGGGGGGGGDDGGF>CGBG>DDDFFFFFFFFFF@EFFFE=ED9D>1=<=DEF9@FFFFF>DB<A491<?AA>AAF196<09)2(4((,.39>>(1112<(:464>F904(0):(8:####
@M05025:18:000000000-B3NL5:1:1101:14118:8375 2:N:0:CACTCA
CATCGTGGACTACCCGGGTATCTAATCCTGTTTGCTCCCCACGCTTTCGTGCCTCAGTGTCAGTGTTGGTCCAGGTAGCTGCCTTCGCCATGGATGTTCCTCCTGATCTCTACGCATTTCACTGCTACACCAGGAATTCCGCTACCCTCTACCACACTCTAGTCGCCCAGTATCCACTGCAGTTCCCAGGTTGAGCCCAGGGCTTTCACAACGGACTTAAACGACCACCTACGCACGCTTTACGCCCAGTAATTCCGAGTAACGCTTGCACCCTTCGTATTACCGCGGCTGCTGGCCACCC
+
CGEGGCFGGGGGGGGGGGGGGGGGGGGGGGGGGGGGGGGGGGGGGGGGGGGGGCFDGGGGGGGGGGGGGGGGGGFGGGGGGGGGGGGGGGGGGGGGGGGGGGGGGFGGGGGGGGGGGGGGGGGGGFGGGGGGGGGGFGGGGGGDGGGGGGFGGFGGGGFGCGGGGGGGDDDFEFDFGGGFFDFCDGDDGDDFGG?F?+:F??BAFFFFFFF=BB2AAAFECEF=BF>DFB=E?>;013;?FFE(6,9@D(;?EEFF;61??AA:110(())3(-.8?11:?<<<(79(4904).(84####
@M05025:18:000000000-B3NL5:1:1101:23111:8378 2:N:0:CACTCA
CATCGTGGACTACAGGGGTTTCTAATCCTGTTCGCTACCCATGCTTTCGAGCCTCAGCGTCAGTTGCAGACCAGAGAGCCGCCTTCGCCACTGGTGTTCTTCCATATATCTACGCATTCCACCGCTACACATGGAGTTCCACTCTCCTCTTCTGCACTCAAGTTCAACAGTTTCTGATGCAATTCTCCGGTTGAGCCGAAGGCTTTCACATCAGACTTATTGAACCGCCTGCACTCGCTTTACGCCCAATAAATCCGGACAACGCTTGCCACCTACGTATTACAGCGGCTGCTGGCATGAG
+
CGGGDFGGGGGGGGGGGGGGGGGGGGGGGGFDFGGGGGGGGGGGGGGGGGGGGGGGGGGGGGGGGGGGGGGGGF@FGGGGEEEGGGGGGGGGGGGGGEFGGGFGGGGCGGGGGGGGGGGGGGGGGGGGGGADEFGGGGGA,@EFFDEGGGGFGADFGGGFF8>EDDGGGDGFGGGFFDGGCFGGGG;FDDDDCF>F5D>C>BFFAFFFF9B68A>7FFFFC48@;B26@FDB13);((688438<9@??;EEECC@@;:;>6?(2-38??<<??72,82::BF))),4769B7?(4(####
@M05025:18:000000000-B3NL5:1:1101:12321:8383 2:N:0:CACTCA
CATCGTGGACTACCAGGGTTTCTAATCCTGTTTGCTCCCCACGCTTTCGTGCCTCAGTGTCAGTGTTGGTCCAGGTAGCTGCCTTCGCCATGGATGTTCCTCCTGATCTCTACGCATTTCACTGCTACACCAGGAATTCCGCTACCCTCTACCACACTCTAGTCGCCCAGTATCCACTGCAGTTCTCAGGTTGAGCCCAGGGCTTTCACAACGGACTTAAACGACCACCTACGCACGCTTTACGCCCAGTAATTCCGAGTAACGCTTGCACCCTTCGTAATACCGCCGCTGCTGGCCCTGC
+
CGGGGGGGGFGGGGGGGGGGGGGGGGGGGGGGGGGFFGGGGGGGGGGGGGGGGGGGGGGGGGGGGGGGGGGGGGGGGGGGGGGGGGGGGGGGG?FGGGGGFFFGGGGGGGCFGGGGDFGGGGGGDGGGGGGGFEGGGGGGGDGGGCGGGGGGGGGGGEFFGGGGGGGGGCFGGGGGGGCFGG=DGGG7FFDG?856:FFF?EFFFAFFF6>A=EFF?FFEEF>FF=99@2::-05>2:00:3;2?>FD@@CEE3)16?BFFFFBBF?:6BB(:14118(((.6:69(1,(-144(-(####
@M05025:18:000000000-B3NL5:1:1101:2788:8388 2:N:0:CACTCA
CATCGTGGACTACTAGGGTATCTAATCCTGTTCGCTACCCATGCTTTCGAGCCTCAGCGTCAGTTGCAGACCAGAGAGCCGCCTTCGCCACTGGTGTTCTTCCATATATCTACGCATTCCACCGCTACACATGTAGTTCCACTCTCCTCTTCTGCACTCAAGTTCAACAGTTTCTGATGCAATTCTCCGGTTGAGCCGAAGGCTTTCACATCAGACTTATTGAACCGCCTGCACTCGCTTTACGCCCAATAAATCCGGACAACGCTTGCCACCTACGTATTACCTCGTCTGCTGGACGCGG
+
C@@FGFFGGFFGGGGGGGGGGGGGGGGGGGGGFEGGGEGGGGGGGGGFFGCGGGGGGGGGGGGCGGGGGGGGGGGGGGGGGGGGGGGGDDGGGGGGGGG9FGFCCCFGFGGFGGGGG>FFGGGGGGGGGGGGG,@;@EDFDG9FGGCADG8A=@=FGGGGD=D:DFGGDDFGGCDCEGDGGDFFGGGGGGGDCFAGGG>>9@FAFFBFFF6>BABFAFFC4>C*:-9@@FFFF=:@;:0=<CE;020;<(;<>EE@F((40<66>?:<:?<?17086?24,699)),-820)-)..(####
@M05025:18:000000000-B3NL5:1:1101:5972:8443 2:N:0:CACTCA
CATCGTGGACTACACGGGTTTCTAATCCTGTTCGCTACCCATGCTTTCGAGCCTCAGCGTCAGTTGCAGACCAGAGAGCCGCCTTCGCCACTGGTGTTCTTCCATATATCTACGCATTCCACCGCTACACATGGAGTTCCACTCTCCTCTTCTGCACTCAAGTTCAACAGTTTCTGATGCAATTCTCCGGTTGAGCCGAAGGCTTTCACATCAGACTTATTGAACCGCCTGCACTCGCTTTACGCCCAATAAATCCGGACAAAGCTTGCCACCTACGTATTACCCCGGATGCTGCCCGAGT
+
CGGGGGGGDGGGGGGGGGFGCGGGGGGGGGGGGGGGGGGGGGGGGGGGGGFGGGGGGGGGGGGGGFGGFFGGGGGGGGGGGGGGGGGGGGGGGGGGGGGGGGGGGGGGGGGGGGGGGGGGGGGCGGDGGGFGGGFGBCFC>F>EGGGGEGFA=EGGGFGGG8DAF=FGGFGGGCGGGGGFCCFCGGGFGGDGCFA>FG>CEDFFFFFFFCF3<>BEFA:EE?C=E22552(7=E45(23?149(/:2;18;E>CC;(3(391((()..426<(((((()-.)..(433((-()4).(####
@M05025:18:000000000-B3NL5:1:1101:17750:8503 2:N:0:CACTCA
CATCGTGGACTACTAGGGTATCTAATCCTGTTCGCTACCCATGCTTTCGAGCCTCAGCGTCAGTTGCAGACCAGAGAGCCGCCTTCGCCACTGGTGTTCTTCCATATATCTACGCATTCCACCGCTACACATGGAGTTCCACTCTCCTCTTCTGCACTCAAGTTCAACAGTTTCTGATGCAATTCTCCGGTTGAGCCGAAGGCTTTCACATCAGACTTATTGAACCGCCTGCACTCGCTTTACGCCCAATAAATCCGGAAAACGCTTGCCACCTACGTATTACCGCCGCTGCTGGCCCAGA
+
CGGGGGGGGGGGGGGGGGGGGGGGGGGGGGGGGGGGGGGGGGGGGGGFEGFCGGGGGGGGGGGFGGGGGGGGGFFDGGGGGGGGGGGGGGGGGGGGGGGGGGGGGGGGGGGGGGGGGGGGGGGGGEGGGGGGGFFGFFGGGGGGGGGGGGGGGDDGGGFBEGGCGGFFGGGGGGGGGGGG7=FFFCDGGGGG>CFGGD>CBAFFFFFFFFFFBFEBFFCEEFFE===(52>=BFFF2;(8=<EFFBF?0=EEE?C@(.((-4(,18<(306???::6:>F>426(((-72(7?0(((####
@M05025:18:000000000-B3NL5:1:1101:4325:8504 2:N:0:CACTCA
CATCGTGGACTACAAGGGTATCTAATCCTGTTCGCTACCCATGCTTTCGAGCCTCAGCGTCAGTTGCAGACCAGAGAGCCGCCTTCGCCACTGGTGTTCTTCCATATATCTACGCATTCCACCGCTACACATGGAGTTCCACTCTCCTCTTCTGCACTCAAGTTCAACAGTTTCTGATGCAATTCTCCGGTTGAGCTGAAGGCTTTCACATCAGACTTATTGAACCGCCTGCACTCGCTTTACGCCCAATAAATCCGGACAACGCTTGCCACCTACGTATTACCGCGGCTGCTGGCCTGGA
+
CGGGGGGGGGGGGGGGGGGGGGGGGGGGGGGGGGGGGGGGGGGGGGGGGGGGGGGGGGGGGGGGGGGGGGGGGGGGGGGGGGGGGGGGGGGGGGGGGGGGGGGGGGGGGGGGGGGGGGFCGGGGGGGGGGGGGGGGGGGGGGFGGGGGGGGGGFGGGGGGG?FCGGGGGGGGGGGGGGGGGGGCFDCGGDGGGGFGGFFGFFFFAFFFAF68@5@BFFFEEC6;4BB=26=23@4222-:><EDF@07;@)7>CFFFFF0:0(-(-212:9??(336??)4A4><96((3,43),:.####
@M05025:18:000000000-B3NL5:1:1101:20752:8542 2:N:0:CACTCA
CATCGTGGACTACCGGGGTATCTAATCCTGTTTGCTCCCCACGCTTTCGAGCCTCAACGTCAGTTACCGTCCAGTAAGCCGCCTTCGCCACTGGTGTTCCTCCTAATATCTACGCATTTCACCGCTACACTAGGAATTCCGCTTACCTCTCCGGCACTCTAGAAAAATAGTTTCCAATGCAGTCCTGGGGTTAAGCCCCAGCCTTTCACATCAGACTTGCTCTTCCGTCTACGCTCCCTTTACACCCAGTAAATCCGGATAACGCTTGCCCCCTACGTATTACCGCGGCTGCTGGCCTGGG
+
CGGGGGGGGGGGGGGGGGGGGGGGGGGGGGGGGGGGGGGGGGGGGGGGGGGGGGGGGGGGGGGGGGGGGGGGGGGGGGGGGGGGGGGGGGGGGGGGGGGGGGGGGGGFGGGGGGGGGGGGGGGGGGGGGGCGFGGGGGGGGGGGEGGGGGGGGGGGGFGGGGGGGGGGGGGGGGGGGGGGGFGGGGGDGGGGGGFGCGFGFFFAFFFFFFFFFA*7AFF418CEFFFFFFFFF@DDFFFFFCEFADFDF;A<AAF?;9?FFF?B6:(-3?:B>>2:BB7<?4)4-((-4136)4:<,####
@M05025:18:000000000-B3NL5:1:1101:17242:8578 2:N:0:CACTCA
CATCGTGGACTACTAGGGTTTCTAATCCTGTTCGCTACCCATGCTTTCGAGCCTCAGCGTCAGTTGCAGACCAGAGAGCCGCCTTCGCCACTGGTGTTCTTCCATATATCTACGCATTCCACCGCTACACATGGAGTTCCACTCTCCTCTTCTGCACTCAAGTTCAACAGTTTCTGATGCAATTCTCCGGTTGAGCCGAAGGCTTTCACATCAGACTTATTGAACCGCCTGCACTCGCTTTACGCCCAATAAATCCGGACAACGCTTGCCACCTACGTATTACCGCCGCTGCTGGCCGCGA
+
CGGGGGGGGGGGGGGGGGGGGGGGGGGGGGGGGGGGGGGGGGGGGGGGGGGGGGGGGGGGGGGGGGGGGGGGGGGGGGGGGGGGGGGGGGGGGGGGGGGGGGGGGGGGGFGGGGGGGGGGGGGGDEGGGGGGGGGGGGGGGGFGGGGGGGGGGGGGGGGGGGGFGGGGGGGGGGGGGGFGGGGGGGGFGGGGGGFGGGFGFFFFFAFFFFFFFFBBFFFFFEEFFFFF@DDB@2:E?;0;D<C0319@FFFF<57490209??BF?FFF0)56?00:<B<BFF>16(4((4>:::63####
@M05025:18:000000000-B3NL5:1:1101:4688:8601 2:N:0:CACTCA
CATCGTGGACTACAGGGGATCTAATCCTGTTTGCTCCCCACGCTTTCGTGCCTCAGTGTCAGTGTTGGTCCAGGTAGCTGCCTTCGCCATGGATGTTCCTCCTGATCTCTACGCATTTCACTGCTACACCAGGAATTCCGCTACCCTCTACCACACTCTAGTCGCCCAGTATCCACTGCAGTTCCCAGGTTGAGCCCAGGGCTTTCACAACGGACTTAAACGACCACCTACGCACGCTTTACGCCCATGAATTCCGAGTAACGCTTTCACCCTCCGTATTACCCGGTCTACTGGCACGCGA
+
CG7@FGGGGGGGGGGGGDGGGGGGGGGGFGGGFGFFECFGGGGGGGGGGFGGGGGFGGGGGGGGGGFGGGFGGGFGGGGEFGGGGFGDFGGGGFGGFEEDFGGGDGGGGGGGGGGGGGGEGCFC9FE,FGG@CDEGCEGGGGGGCFAFGFFD88DE,>AF@FFEG8@CFGFCFEGG78?8DF9DFG?D6;2077ACFGFFFFAFAFFFCFFFA?A2A664;>>>5(6>@2=92(6,31(/9;3@>0/((.1/57C8/(-346<,446))-42?(,281<?<2),((-(())))4215####
@M05025:18:000000000-B3NL5:1:1101:9529:8604 2:N:0:CACTCA
CATCGTGGACTACTGGGGTTTCTAATCCTATTTGCTCCCCACGCTTTCGTGCCTCAGTGTCAGTTACAGACCAGGCGACCGCCTTCGCCACCGGTGTTCCTCCATATATCTACGCATTTTACCGCTACACATGGAATTCCATCGCCCTCTTCTGCACTCCAGCATACCAGTTTCCATAGCTTACAATGGTTGACCCATTGCCTTTTACTACAGACTTACTACGCCACCTACGCACCCTTTACGCCCAATGATTCCGGATAACGTTTGCCCCCTACGTATTTACCCTGCTGCTTGCCCTGCG
+
CGEGGGGGGGGGGGGGGGGGGGGGGGGGGGGGGGGFGGGGGGGGGGGGGGFGGGGGGGGGGGGGGGGGGGGGGGGGFGGGEGGGGGGGGGGGGGGGGGGCFGGGGGGGGGFGGGGGGGFFGGGGGGGGFGGGGGFEGGGGGGGEGGGGGGGGGGFGGGGCFGGGFGGGGGGGGGGDGGFGFG7F7CFGFGGGG*;**;9+=8BF4A+9:9864B(0BA+99;=B25=2-(((,,6>??3@FF;?F;??@3C39<)(,3(394(((.-).)320(2((.).)))).)(.5)5)).2(8####
@M05025:18:000000000-B3NL5:1:1101:13573:8670 2:N:0:CACTCA
CATCGTGGACTACCAGGGTATCTAATCCTGTTCGCTACCCATGCTTTCGAGCCTCAGCGTCAGTTGCAGACCAGAGAGCCGCCTTCGCCACTGGTGTTCTTCCATATATCTACGCATTCCACCGCTACACATGGAGTTCCACTCTCCTCTTCTGCACTCAAGTTCAACAGTTTCTGATGCAATTCTCCGGTTGAGCCGAAGGCTTTCACATCAGACTTATTGAACCGCCTGCACTCGCTTTACGCCCAATAAATCCGGACAACGCTTGCCACCTACGTATTACCGCTGCTGCTGGCCAAGG
+
CGGGGGGGGGGGGFGGGGGGGGGGGGGGGGGGGGGGGGGGGGGGGGGGGGGGGGGGGGGGGGGGGGGGGGGGGGGGGGGGGGGGGGGGGGGGGGGGGGGGGGGGGGGGGGGGGGGGGGGGGGGGGGGGGGGGGGGGGGGGGGGGGGGGGGGGGGGGGGGGGFC=FFGGGGGGGGFGFGGGGDGFGGGGGGGGGDFFFGDGEFFFFFFFFFFFFFFFFFFFEFCFFF29@FF>FFEE697<?EF?DF>D@@EFF3?E>>D((4?FF:B66?FB62??:?B>:AA<30(-4))))5,88####
@M05025:18:000000000-B3NL5:1:1101:15756:8684 2:N:0:CACTCA
CATCGTGGACTACAGGGGTATCTAATCCTGTTTGCTCCCCACGCTTTCGTGCCTCAGTGTCAGTGTTGGTCCAGGTAGCTGCCTTCGCCATGGATGTTCCTCCTGATCTCTACGCATTTCACTGCTACACCAGGAATTCCGCTACCCTCTACCACACTCTAGTCGCCCAGTATCCACTGCAGTTCCCAGGTTGAGCCCAGGGCTTTCACAACGGACTTAAACGACCACCTACGCACGCTTTACGCCCAGTAATTCCGTGTAACCATTCCCCCCTTCGTATTACCGCGGCTGCTGCCCATCC
+
CGGGGGGGGGGGGGGGGGGGGGGGGGGGGGGGGFGGGGGGFGGGGGGGGGGGGGGGGGGGGGGGGGGGGGGGGGGGGGGGGGGGGGGGGGGGGFGGGGGGEGGGGGGGCBFFGGGGGGGGGGGE9EEE@FGFGCGGGGG9>CECEDF8EFAFFDGCG?FAC;EFGC>?CDEGAFGGGGGDG,DFFGGGDFGGDCAGGFFDF5AAF6A6>>FABF5AAF>E6@A==>@252>=9>D9((/80>C(61;0(566CCC)()6,3<)-)))))).434(42.,(5))4(((-(-(,.4).(####
@M05025:18:000000000-B3NL5:1:1101:6109:8692 2:N:0:CACTCA
CATCGTGGACTACTAGGGTTTCTAATCCTGTTTGCTCCCCACGCTTTCGTGCCTCAGCGTCAGTTACAGTCCAGAGAGCCGCCTTCGCAACTGGTGTTCCTCCTAATATCTACGCATTTCACCGCTACACTAGGAATTCCACTCTCCTCTCCTGCACTCAAGTCTCCCAGTTTCAAGAGCTTACTACGGTTGAGCCGTAGCCTTTCACTCCTTACTTGAAAGACCGCCTACGCACCCTTTACGCCCAGTAAATCCGGATAACGCTAGCCCCCTACGTATTACCGCGGCTGCTGGCACGTGG
+
CGFGGGGGGGGGGGGGGGGGGGGGGGGGGGGGGFGGGFGGFEGDGGGGGGGGGGGGGGGGGGGGGGGGGGGGGFGGGGGGGGEGGGGGCFGGGGFFGGGGGGFGGGGGGGGGGGGGGGGGGGGGGGGGGGFGFFFGCFGGGGGGFGGGGGGGGGGGGCGGCDFF:EGGGGGFGGGGGFGFGGGGGGGCGCDDFGFGGCB7FFFFFF6BFFFE*=BFFA*>AEDD4@FFFFFFF209DDFFFF<DFB?75)7<<CEBF@02A241(3(5:?6(-,4::?>2)694((1614:DF(::?####
@M05025:18:000000000-B3NL5:1:1101:6539:8707 2:N:0:CACTCA
CATCGTGGACTACACGGGTATCTAATCCTGTTCGCTACCCATGCTTTCGAGCCTCAGCGTCAGTTGCAGACCAGAGAGCCGCCTTCGCCACTGGTGTTCTTCCATATATCTACGCATGCCACCGCTACACATGGAGTTCCACTCTCCCCTTCTGCACTCAAGTTCAACAGTTTCTGATGCAATTCTCCGGTTGAGCCGAAGGCTTTCACATCAGACTTATTGAACCTCCTGCACTCGCTTTACGCCCAATAAATCCGAACCACGCTTGCCACCTACTTACTACCGCTGCTGCTGGCCGCAA
+
-E@<;FC>BFF@EFFEEEGGGFE@,C@FFFEF@@CCGEGG@FEF<EE<6DE7@ECEG8FC7,,EF<FFG9AFFF8<,6CF7FCC:ED,,8CF=BCA,@B<DFGGFDFFGFFEEFEGE+AFFGDE+:F=EDGFF?,8DE;B9B,@,@,,+13DD88EEDECD?3==::,@DDEDC?F79=7@,E8,+<899DD7;>C95?**/9FF*@9E=9.*/.56485>*/*)60-8=E(85*623(8@FE1(((3/6;E4))(.((((4:69::(8(.8:7,().5)44>3((4(,3).,4(((####
@M05025:18:000000000-B3NL5:1:1101:7473:8725 2:N:0:CACTCA
CATCGTGGACTACTCGGGTATCTAATCCTGTTTGCTCCCCACGCTTTCGTGCCTCAGTGTCAGTGTTGGTCCAGGTAGCTGCCTTCGCCATGGATGTTCCTCCTGATCTCTACGCATTTCACTGCTACACCAGGAATTCCGCTACCCTCTACCACACTCTAGTCGCCCAGTATCCACTGCAGTTCCCAGGTTGAGCCCAGGGCTTTCACAACGGACTTAAACGACCACCTACGCACGCTTTACGCCCAGTAATTCCGAGTAACGCTTGCACCCTTCGTATTACCGCGGCCGCTGGCCCCAC
+
CFFGGGGGGFGGGGGGGGGGGGGGGGGGGGGGGGGGGGGGGGGGGGGGGGGGGGGGGGGGGGGGGGGGGGGGGGGGGGGGGGGGGGGGGGGGGFGGGGGGGGGGGGGGGGGGGGGGGGGGGGGGGGFGFGGGGGGGGGGGGGGGGGGGGGGGGGGGGGGGGGGGGGGGGG?FCCFFGGGFGGGGGGGGGGGGFGFGGGFGFBFFFFFFFFFDFF9@F>8EEE9AFBF=DFFE29=>;@FF?FE?;B>@DFEC)7)?@@.8<95(-3846<BFFF?:?F0:?BB2(2390((,4((0,####
@M05025:18:000000000-B3NL5:1:1101:15751:8771 2:N:0:CACTCA
CATCGTGGACTCGGGGTATCTAATCCTGTTTGCTCCCCACGCTTTCGAGCCTCAACGTCAGTTACCGTCCAGTAAGCCGCCTTCGCCACTGGTGTTCCTCCTAATATCTACGCATTTCACCGCTACACTAGGAATTCCGCTTACCTCTCCGGCACTCTAGAAAAACAGTTTCCAATGCAGTCCTGGGGTTAAGCCCCAGCCTTTCACATCAGACTTGCTCTTCCGTCTACGCTCCCTTTACACCCAGTAAATCCGGATAACGCTTGCCCCCTACGTATTACCGCGGCTGCTGGCACCTCGG
+
CGGGGGGGGGGGGGGGGGGGGGGGGGGGGGGGGGFGGGGEGGGGGGGGGGGGGGGGGGGGGGGGGGGGGGGGGGGGGGGGGGGGGGGGGGGGGGFGGGGGGGGGGFGFFGGGGGGGGGGGGGGGGGGGGGGGGGGGGGGGGGGGGGGGGGGGGGGGGGGF9DFDGGGCGGGGDGGGGGD>FGGGF9CCGDCGDFFGGDDGFFFFFAFAFAA3*;>CAA=4C:CF0=((6<6(/(105>@EE3AD>;<5C33?D((26:?<F036:6:2><((-((.,6:4<9,(,,461(.)50(4-####
@M05025:18:000000000-B3NL5:1:1101:14491:8778 2:N:0:CACTCA
CATCGTGGACTACCGGGGTTTCTAATCCTGTTCGATCCCCACGCTTTCGTGCCTCAGCGTCAGTCTGGCGCCGGTACGCTGCCTTCGCAATCGGAGTTCTGCGCGATATCTATGCATTTCACCGCTACACCGCGCATTCCGCGTACTTCTCGCCAACTCAAGTCTGCCAGTTTCAACGGCTCGACGGGGTTGAGCCCCGCAATTTTACCGCTGACTTAACGGACCGCCTACGCACCCTTTAAACCCAATAAATCCGGATAACCCTCGCAACCTCCGTACTACCCGCGCTGCTGCCCCAGCC
+
CGGGGGGGGGGFGFFGGGGGGGGGGGGGGGGGGGGGGGGGGGGGGGGGGGFGGGGGGGGGGGDGGGGGGGGGGGGGGGGEGGGGGGGGGGGGGGGGGGGGGGGGGGGEGGGGGGGGGGGGGGGGGGGGGGFGGGGGGGGGGGGGGGGGGGGGEGEGGGFGGFGGGGGGGGGGFGGGGGDGDGGDE<<3DDGGGGFFGGFGF3>FFFFFFBFFF33-@86>:9(9B>B><B?02<>FB6??AAF21:?::04>):?>>0,,)),,4:>>0((.4(.(42(,.-(3-(9(3(-)))((-####
@M05025:18:000000000-B3NL5:1:1101:13890:8814 2:N:0:CACTCA
CATCGTGGACTACAAGGGTTTCTAATCCTGTTCGCTACCCATGCTTTCGAGCCTCAGCGTCAGTTGCAGACCAGAGAGCCGCCTTCGCCACTGGTGTTCTTCCATATATCTACGCATTCCACCGCTACACATGGAGTTCCACTCTCCTCTTCTGCACTCAAGTTCAACAGTTTCTGATGCAATTCTCCGGTTGAGCCGAAGGCTTTCACATCAGACTTATTGAACCGCCTGCACTCGCTTTACGCCCAATAAATCCGGACAACGCTTGCCACCTACGTATTACCGCGGCTGCTGGCCTAGG
+
CGGGGGGGGGGGGGGGGGGGGGGGGGGGGGGGGGGGGGGGGGGGGGGGGGGGGGGFGGGGGGGGGGGGGGGGGGGGGGGGGGGGGGGGGGGGGGGGGGGGGGGGGGGGGGGGGGGGGGGGGGGGGGGGGGGGGGGGGGGGGGGGGGGGGGGGGGGGGGGGGGGGGGGGGGGGGGGGGGGGGDGFGGGCGGGGGFFFFGBGEFFFFFFFFFFFFFFFFFFFEEF=BFFFFFFFFFFFFBFF?CFFFB;?(=EEFFFFB919BF:>6?B?:?AD68>2<??AFFFA199>>>FB?031(####
@M05025:18:000000000-B3NL5:1:1101:20358:8816 2:N:0:CACTCA
CATCGTGGACTACAGGGGTATCTAATCCTGTTCGCTACCCATGCTTTCGAGCCTCAGCGTCAGTTGCAGACCAGAGAGCCGCCTTCGCCACTGGTGTTCTTCCATATATCTACGCATTCCACCGCTACACATGGAGTTCCACTCTCCTCTTCTGCACTCAAGTTCAACAGTTTCTGATGCAATTCTCCGGTTGAGCCGAAGGCTTTCACATCAGACTTATTGAACCGCCTGCACTCGCTTTACGCCCAATAAATCCGGACAACGCTTGCCACCTACGTATTACCGCGGCCTCTGGCCGGAA
+
CFGGGFGGGGGGGGGGGGGGGGGGGGGGGGGGCFGGGGGGGGGGGGGGGGGGGGGGGGGGEDGGGGFFFGGFGGGGGGGGGGGGGGGGGGGGGGGGGGGGGGGGGGGGEEFGGGGGDGGGCFFGG:CEGGDFGGGGGGGCFF,8BEGFDGFFFGGGGGGGGGDDFFGGGGGGGGGGCF@CDGGGG@CFGGGDGG6>FCAG?AFFFFFAFFFBFFFBFFAEFCCEF=>@@FFF2:7;1:(68472;9@DDD@<95?1314(1:6(1((,80))470?6(.6(5<6(((((((((.),.####
@M05025:18:000000000-B3NL5:1:1101:27209:8827 2:N:0:CACTCA
CATCGTGGACTACCAGGGTTTCTAATCCTGTTCGCTACCCATGCTTTCGAGCCTCAGCGTCAGTTGCAGACCAGAGAGCCGCCTTCGCCACTGGTGTTCTTCCATATATCTACGCATTCCACCGCTACACATGGAGTTCCACTCTCCTCTTCTGCACTCAAGTTCAACAGTTTCTGATGCAATTCTCCGGTTGAGCCGAAGGCTTTCACATCAGACTTATTGAACCGCCTGCACTCGCTTTACGCCCAATAAATCCGGACAACGCTTGCCACCTACGTATTACCGCGGCTGCTGGCCCGGC
+
CGGGGGGGGGGGGGGGGGGGGGGGGGGGGGGGGGGGGGGGGGGGGGGGGGGGGGGGGGGGGGGGGGGGGGGGGGGGGGGGGGGGGGFGGEGGGGGGGGGGGGGGGGGGGGGGGFGGGGGGGGGGGGGGGGGGGGGGCFGCGGEEFGGGGGGGGGGGGFGFGDDFDGGGGGGGGGGGGGGGFGGGFFGGGGDGDGFGGGDD5?AFFF>+4==B=F3@FF>EFCCCF92@BF=FF=4@@FFF<CFF?F@FDFF33<EF;60,7<<17?<2:?FFF:?>(()),69A13416611))5:3####
@M05025:18:000000000-B3NL5:1:1101:9569:8911 2:N:0:CACTCA
CATCGTGGACTACCAGGGTTTCTAATCCTGTTTGCTCCCCACGCTTTCGAGCCTCAGCGTCAGTTACAGACCAGAGAGCCGCCTTCGCCACTGGTGTTCCTCCATATATCTACGCATTTCACCGCTACACATGGAATTCCACTCTCCTCTTCTGCACCCAAGTTTCCCAGTTTCCAATGACCCTCCCCGGTTGCGCCGGGGGCTTTCACATCAGACTTAAGAAACCGCCTGCGCTCGCTTTACGCCCAATAAATCCGGACAACGCTTGCCACCTACGTATTACCGCGGCTGCTGGCCAGCT
+
CGFGGGGGGFGGGGGGGGGGGGGGGGGGGGGGGGGGGGGGGGGGGGGGGGGGGGGGGGGGGGGGGGGGGGGFGGGGGGGGGGGGGGGGGGGGGGGGGGGGGGGGGGGGFFEGGGGGGGGGGGGGDGGGGGGCGGFFGGGGGGGGGGGGGGGGGGGGGFGFFGFCFDFFGGGGFGGGGGGGGGGGGGGDGGDGC*9CGD9>DFFFAAA6AAF@EF))9@=)9CCD@@9>03:<9BFF9>BFBDF<669?BB22)6<B60(,7::9><?((59><<0:<3<<?FFF?BF09>9:>?(44####
@M05025:18:000000000-B3NL5:1:1101:2446:8986 2:N:0:CACTCA
CATCGTGGACTACTAGGGTTTCTAATCCTGTTTGCTCCCCATGCTTTCGTACCTCAGCATCAGTATTAGGCCAGATGGCTGCCTTCGCCATCGGTATTCCTCCAGATCTCTACGCATTTCACCGCTACACCTGGAATTCTACCATCCTCTCCCATACTCTAGCTTCCCAGTATCGAATGCAATTCCCAAGTTAAGCTCGGGGATTTCACATCCGACTTAAAAAGCCGCCTACGCACGCTTTACGCCCAGTAAATCCGATTAACGCTCGCACCCTCTGTATTACCGCGGCTGCGTGCCAGAG
+
CGFGGGGGGGGGGGGGGGGGGGGGGGGGGGGGGGGGGGGGGGGGFGGGGGGFGGGGGG,EGGGGGGGGGGGGGCFGGFGGGGGGGGGDGGGGGGGGGGGGCGGGGFFGGGGGGFGGGCFGGGGGGGGGGGGGGGGGGGGGFG9EEEGGGGGGGGGGGGGGGFGGEGGGGGGGGGGGGGCFGGGGGFDF8CDF=EFGGGFGD9*<AAFFFAFEFFFFFFF4AEFFBBFBBD?@=259=B?;<EFF6.33;@FEE?)390:;<FCB>FFBB0>062?:?D4A<AF<?B>09>9?1(230####
@M05025:18:000000000-B3NL5:1:1101:5717:8992 2:N:0:CACTCA
CATCGTGGACTACTAGGGTTTCTAATCCTGTTCGCTACCCATGCTTTCGAGCCTCAGCGTCAGTGTTGGTCCAGGTAGCTGCCTTCGCCATGGATGTTCCTCCTGATCTCTACGCATTTCACTGCTACACCAGGAATTCCGCTACCCTCTACCACACTCTAGTCGCCCAGTATCCACTGCAGTTCCCAGGTTGAGCCCAGGGCTTTCACAACGGACTTAAACGACCACCTCCGCACGCTTTACGCCCAGTAATTCAGAGTAACCCTTGCACCCTTCGTATTACCGCGGCTGCTGCCCCTGG
+
CFAFGGEECFGGFFFGGGGGGCEFFFFGGGGGGGGGGGGGDGGGFGGGGGGEGGGGGGGGDEGGGGGFGGCEGGGGGDGFGGGGGGFGGGGGGGGGEFGG9FGFFFGGGGFGGGGGGGGACGGGGGGGGGGGGDGGFGGGCCEEGGGGFFGGGGGGGGGGGDGGGC6EG?DFGGGGFDCFCDFG8DDFGFFGCFFG6D?C?>BAF5AAC>5@5?DBDFFECE29@FBFDD(/55@@FFF7(1.179B01.6<C?E)19)-).)).(3:BFB1161:?F7?BAFF((-(-,1?7?)(.####
@M05025:18:000000000-B3NL5:1:1101:2473:9005 2:N:0:CACTCA
CATCGTGGACTACTCGGGTATCTAATCCTGTTTGCTCCCCACGCTTTCGAGCCTCAACGTCAGTTACAGTCCAGTAAGTCGCCTTCGCCACTGGTGTTCCTCCTAATATCTACGCATCTCACCGCTACACTAGGAATTCCACTTACCTCCCCTGCACTCCAGCCTGACAGTTTCCAATGCAGTCCAGGGGTTGAGCCCCTGCCTTTCACACCAGACTTGCCATGCTGTCTACGCTCCCTTTACTCGCAATAAATCCGGACAACGCTTGCCACCTACGTATTACCGCGGCTGCTGGCGCTCC
+
CF-6@F@7FFFG-EFGGGG>,;CF9FGAFG<EEFF@F@FGG@FGC@D@7@C,6C@EECFGG7CEFGGFGE6<@<@FEFFGG>,CFFFDGDDDFG,99C,:9??FEA<<CE<FA<C=7@FAEA=F8=>7FEEFG,,=D8D94>,,7E==,,+6,36=33=,8D,=88,,6,@@=@+=DFD8FGC+@CF=0@GC>FFF*;BFF*@CFFFCFFF=BFFBF=9A)6A@B*9>E?*>=(-(6@2>4>E);(,:;?47/.713((,.(199?BFB(62314?012<,:>)-3(,2218),(((####
@M05025:18:000000000-B3NL5:1:1101:21889:9058 2:N:0:CACTCA
CATCGTGGACTACTAGGGTTTCTAATCCTGTTCGATACCCACGCTTTCGTGCATGAGCGTCAGTAGCGCGCCGGTAGGCTGCCTTCGTGATCGGAGTTCTGCGTGATATCTATGCATTTCACCGCTACACCACGCATTCCGCCTCCCCTTCGCGCACTCAAGGGACACAGTTTCAGCGGCGGAGCGGGGTTGAGCCCCGAGATTTTACCGCTGCCTTGTTCCTCCGCCTGCGCACCCTTTACACCCAAAAAACCCGGATAACGCTTCCATCCTCCGTGTTCCCGCGGCCGCTGGCACGGTC
+
@CACBFEBCFCE@FGGGF<F@DAEFGGGFEEG@F<CECFEGFGGCBFCBGC@@AFFGF@FGCF@,EECFECB7B>:FC9,BFCGGFDA,EFGGE7:4E?AFACB?FD9F,,:?CE<FEF,EDFGGEGGGFAFFCC6633;D8BC+@8>168+@++3++,333,:8**4<,EA@C9::7*;5*CCE8<5)/7)9*977C))0)0*9@8?F>)29),)969)6<AAF>2?:0,,79;>:0:04)6<B04,(.,(((((((48434(((())--,)5:13(.8)).46(3((-2(316.2####
@M05025:18:000000000-B3NL5:1:1101:5215:9072 2:N:0:CACTCA
CATCGTGGACTACTCGGGTTTCTAATCCTGTTCGCTACCCATGCTTTCGAGCCTCAGCGTCAGTTGCAGACCAGAGAGCCGCCTTCGCCACTGGTGCTCTTCCATATATCTACGCATTCCACCGCTACACATGGGGTTCCACTCTCCTCTTCTGCACTCAAGTTCAACAGTTTCTGAGGCAATTCTCCGGTTGAGCCGAAGGCTTTCACATCAGACTTATTGAACCGCCTGCACTCGCTTTACGCCCAATAAATCCGGACAACGATTGCCTCCTACGTATCACCTCGGCTGCTGGCCGTAC
+
CGGGGGGGCFGGGGGGGGGGGGGGGGGGGGGGGGGGGGGGGGGGGGGGGGGGGGCFGGGGGGGGGFGGGGGGGGGGGGGGGGEGGGDFFGGGGGFCFAFGGGGGGGGGGGGGGGDGGCFFFFCFGGGGFGFGFGGGGDG,@FFFAEFGFGGGGGGGG,@BF?GAGDGAA?FDCFFC2+0=DFFFGGGGGGGC5;AGFDBGF>FA99AAFFCEFF@=;6@C?C?46(-55(/((4>;(,,47<E6;66?;@47C?C;91:BF6:6(-(4<)),.3).(,,.()6()(--41(,3,,((####
@M05025:18:000000000-B3NL5:1:1101:26571:9099 2:N:0:CACTCA
CATCGTGGACTACACGGGTATCTAATCCTGTTCGCTACCCATGCTTTCGAGCCTCAGCGTCAGTTGCAGACCAGAGAGCCGCCTTCGCCACTGGTGTTCTTCCATATATCTACGCATTCCACCGCTACACATGGAGTTCCACTCTCCTCTTCTGCACTCAAGTTCAACAGTTTCTGACGCAATTCTCCGGTTGAGCCGAAGGCTTTCACATCAGACTTATTGAACCGCCTGCACTCGCTTTACGCCCAATAAATCCGGACAACGCTTGCCACCTACGTATTACCGCGGCTGCTGGCCGCAA
+
CGGGGGGGGGGGGFGGGGGGGGGGGGGGGGGGGGGGGGGGGGGGGGGGGGGGGGGGGGGGGGGGGGGGGGGGGGGGGGGGGGGGGGGGGGGGGGGGGGGGGFFGGGGGGGGGFGGGGGGGGGGGGGGGGGGGGGGGGGGGGFCFGGFGGGGGGGGGGGGDGGGGGGEGGGFGGGGFGGDDGGGGC9FGGDGDDGF5FC>CADFAFAFFFFFFF=;3A>+>?C<EE25(6;@D@@A@1;??;CC;<BF<<@E2<AB?>6:69?FF>?B6?>DFF70:63<45<A9(((,492(),(-(####
@M05025:18:000000000-B3NL5:1:1101:3411:9104 2:N:0:CACTCA
CATCGTGGACTACCCGGGTTTCTAATCCTGTTTGCTCCCCACGCTTTCGAGCCTCAACGTCAGTTACAGTCCAGTAAGCCGCCTTCGCCACTGGTGTTCCTCCTAATATCTACGCATTTCACCGCTACACTAGGAATTCCGCTTACCTCTCCTGCACTCTAGCTACTCAGTTTCAAAAGCAGTCCCAAGGTTGAGCCCTGGGTTTTCACTTCTGACTTGATTAGCCGTCTACGCTCCCTTTACACCCAGTAAATCCGGATAACGCTTGCCCCCTACGTATTACCGCGGCTGCTGGCCTGAG
+
CGGGGGGG@EFFFGGGGGF@BFGGGGGGGGGGGGGGGGGGFEGGGGGGGGGGGFFFGGGGGG>FCFFGGGGGGGGGGGGGGGGGGGGGGGGGGFFFGFFGGGGGGGGGGFGGGGCFGCGAFGGGGCGGFEGGGCEGGGGF8CCCGG?FFDFGGGGGFFGFGGFGGGGGGGGGGGGCGCGFCCFGFGGCFGGDGFFCFCAGFFF>5FCF9:86E8>CBFFBFFC=EEB9@BBE2@@?BFFA34>CF;7:63CF)<?@@613?EF;BFF0?B73(7(408)6(56649>(61>6)42(.####
@M05025:18:000000000-B3NL5:1:1101:18959:9141 2:N:0:CACTCA
CATCGTGGACTACTGGGGTTTCTAATCCTGTTTGCTCCCCACGCTTTCGAGCCTCAACGTCAGTTACCGTCCAGTAAGCCGCCTTCGCCACTGGTGTTCCTCCTAATATCTACGCATTTCACCGCTACACTAGGAATTCCGCTTACCTCTCCGGCACTCTAGAAAAACAGTTTCCAATGCAGTCCTGGGGTTAAGCCCCAGCCTTTCACATCAGACTTGCTCTTCCGTCTACGCTCCCTTTACACCCAGTAAATCCGGATAACGCTTGCCCCCTACGTATTACCGCGGCTGCTGGCCAAGA
+
CGGGGGGGGGGGGGGGGGGGGGGGGGGGGGGGGGGGGGGGGGGGGGGGGGGGGGGGGGGGGGGGGGGGGGGGGGGGGGGGGGGGGGGGGGGGGGGGGGGGGGGGGGGFGCFGGGGGGGGGCGGGGDEGGGGGGGGGGFGGGGGGGGGFGGFGGCEGGFFGFGGGGD8CFGFGGGGGFF77CCDG?DFGGG;CFDFFCGEGFFFFFFFFFFFFFFEFFFFC4=909@5051272((603348<EFF@;6(66<C?EF09:<<2<01,836870,((1(.5::)6.,(,-,26623(44####
@M05025:18:000000000-B3NL5:1:1101:10366:9200 2:N:0:CACTCA
CATCGTGGACTACTAGGGTATCTAATCCTGTTTGCTCCCCACGCTTTCGAGCCTCAACGTCAGTTACAGTCCAGTAAGTCGCCTTCGCCACTGGTGTTCCTCCTAATATCTACGCATTTCACCGCTACACTAGGAATTCCACTTACCTCTCCTGCACTCCAGCCTGACAGTTTCCAATGCAGTCCAGGGGTTGAGCCCCTGCCTTTCACACCAGACTTGCCATGCCGTCTACGCTCCCTTTACACCCAGTAAATCCGCATAACGCTTGCCCCCTACGTATTACCGCGTCTCCTGGCCGCTA
+
CFFGGGGGGGGGGGGGGGGGGGGGGGGGGGGGGFGGGGGGGGGGGGGGGGGDGGGGGGGGGGGGGGGGFGGGGGGGGGGGGGGEGGGGGEGGGGGGGFFGFGGFGGGFFGGGGGGGCFFGGGGGGGEGGG;EGG@9DFGGGGFGGGGGGFGGGGGFGGGFGDDGGGDFGCFGCDFGGGCGGGGGFFGGGGC?DGFGGCEG>FAFFAF>CFFAF>5>FABA2:66B>ADFB>=2=(-9@DF3@E?;@130.7)))946(621>;0,:<0;8?B(,43,.).(6><,7>-9(())8(81####
@M05025:18:000000000-B3NL5:1:1101:7047:9222 2:N:0:CACTCA
CATCGTGGACTACACGGGTATCTAATCCTGTTCGCTACCCATGCTTTCGAGCCTCAGCGTCAGTTGCAGACCAGAGAGCCGCCTTCGCCACTGGTGTTCTTCCATATATCTACGCATTCCACCGCTACACATGGAGTTCCACTCTCCTCTTCTGCACTCAAGTTCAACAGTTTCTGATGCAATTCTCCGGTTGAGCCGAAGGCTTTCACATCAGACTTCTTGAACCGCCTGCACTCGCTTTACGCCCAATAAATCCGGACAACGCTTGCCACCTACGTATTACCCCGGCGGCTGCGCCCTC
+
CGGFGGGGGGGGGGGGGGGGGGGFFGGGGGGGFGGGGGFGGGGGGGGGGGGGGGGGGGGGGDGGGGGGGGGGGGGFGGFGGGGGGGGGGGGGGGCFGGGGGFFGCFGFGGGGGGGGGGG9@FFGEECGGGCGGC@FFCFCDGGGGGGGCFGFGGGGG9FFGDFFGG8EEFGGGGGGFGFFDFGGG+??DDDD60?FFDA7?>4AF>>@FFFEBFFEA6+6>8CEEF=FF2=5(/75;BDF;CFD<>9D6(.77<C;B9:9>B?9(3,(4:92(((.1.))5)--,-900,,7B>((-####
@M05025:18:000000000-B3NL5:1:1101:16960:9234 2:N:0:CACTCA
CATCGTGGACTACCGGGGTTTCTAATCCTGTTTGCTCCCCACGCTTTCGCACCTCAGCGTCAGTAATGGACCAGTAAGCCGCCTTCGCCACTGGTGTCCCTCCGAATATCTACGAATTTCACCTCTACACTCGGAATTCCACTTACCTCTTCCATACTCAAGATACCCAGTATCAAAGGCAGTTCCAGAGTTGAGCTCTGGGATTTCACCCCTGACTTAAATATCCGCCTACGTGCGCTTTACGCCCAGTAATCCCGAACAACGCTAGCCCCCTTCGTATTACCGCGGCTGCTAGCCGCGG
+
CGGGGGGGGGGGGGGGGGGGGGGGGGGGGGGGGGGGGGGGGGGGGGGGGGGGGGGGGGGGGGGGGGGGGGGGGGGGGGGGGGGGGGFGGGGGGGGGGGGGFGGGGGGGGGGGGGGGGGGGGGGGGGGGGGAFGGGGGGGGGGGGGGGGGGGGGGGGGGGGGGGGGGGGGFG9CFGGGGGGGGGGGGGFGGGGGGAG8FFGFF>FFF>EFFFFFFFFFFFFFFF??E=DF?DFFF6=;BFDFFE<<@BFF@EEFEFFFFFBBF69;?B>FFFBF>B0((8??FFA(-3(4990,:)(,####
@M05025:18:000000000-B3NL5:1:1101:19730:9245 2:N:0:CACTCA
CATCGTGGACTACCAGGGTTTCTAATCCTGTTCGCTCCCCACGCTTTCGCTCCTCAGCGTCAGTAACGGCCCAGAGACCTGCCTTCGCCATTGGTGTTCTTCCCGATATCTACACATTCCACCGTTACACCGGGAATTCCAGTCTCCCCTACCGCACTCCAGCCCGCCCGTACCCGGCGCAGATCCACCGTTAGGCGACGGACTTTCACACCGGACGCGACGAACCGCCTACGAGCCCTTTACGCCCAATAAATCCGGATAACGCTCGCACCCTACGTACTACCCCGGCTGCTGGCCTGGC
+
CGFGGGGGGFGGGGGGGGGGGGGGGGGGGGGGGGGGGGGGGGGGGGGGGGGGGGGGGGGGGGGGGGGGGGGGGGGGGGGGGGGGGGGGGGGGGGGGGGGGGGGGGGGGGGGGGGGGGGGGGGGGGGGGGGGEGGGGFGGGFGFG,BFGGF8F8CGGGGGGGFFGGGGGG>E7CEGGGGDGGGGGGGGFGGGGGGFG3557:BF:?FFFFFFF;DFBFFF1>16BB9>6>B?F6:<BFF::?:<?:34(4::)6>A>>91:?<22;:?69BBFF1(81(.(-4<1(-((-(3<:77:1####
@M05025:18:000000000-B3NL5:1:1101:11910:9253 2:N:0:CACTCA
CATCGTGGACTACAGGGGTATCTAATCCTGTTTGCTCCCCACGCTTTCGAGCCTCAGCGTCAGTTACAGACCAGAGAGCCGCCTTCGCCACTGGTGTTCCTCCATATATCTACGCATTTCACCGCTACACATGGAATTCCACTCTCCTCTTCTGCACTCAAGTTTCCCAGTTTCCAATGACCCTCCCCGGTTGCGCCGGAGGCTTTCACATCAGACTTAAGAGACCGCCTGCGCTCGCTTTACGCCCAATAAATCCGGACAACGCTTCCCACCTACGTATTACCGCGGCTGCTGGCCCCTC
+
CGGGGGGGGGGGGGGGGGGGGGGGGGGGGGGGGGGEGGGEGGGGGGGGGGGGGGGGGGEGGGGGGGGGGGGGGGGGGGGGGGGGGGGGGGGGFFFGGGGGGFGGGGGGG,EFGGGGGGFGGGGGGEBFFFEGGGFDFFGFDFGGGGGGGGGGGFGDDEE?8=DFFGDFGGGGGE7F+BFDCGCDGGGGGC;CD*0<;D>*9?>A;4=BAFFFFF3;F8=)9;<38;>B(61((..6;BF0,))-:6(,47?2:)-539(7>B6,((--51)80(350,,54-44(4221-7?0)(,.####
@M05025:18:000000000-B3NL5:1:1101:25203:9271 2:N:0:CACTCA
CATCGTGGACTACTAGGGTTTCTAATCCTGTTCGCTCCCCATGCTTTCGCACCCCAGCGTCGGTAGGGACCCAGAGAGCTGCCTTCGCTTTTGGCGTTCCTTCGTAGATCTACGGATTTCACCCCTACACACGAAATTCCACTCTCCTCTGTCTCACTCAAGTGAATTGGTTTCGAGAGCATTCCGCCACTTTTTGGCGACTTTCACTTTCAACCCGATTCACCGCCTACGTGCCCTTTACGCCCTGTCATTCCGAAGAACACTTGCCCCCCCCCTCTTACCGCGGCTGCTGGCACGGATG
+
CGFGGGFGDGGGGGGGGGGGGGGGGGGGGGGGGGGEGGGGGGFGGGGGGGGGGGGGGGGGGGGGGGGGGGGGGGGDGGGGGGGGGGFGGGGGGGGGGGGGGGGGGGGGGGGGGGGGGDCGGGGGGGFGFGGGGGGGGGGGGGGGFGGGGGGFGDFGGGGGGFGFEEAFCE=FGGDGG6DCFFGGGFGDGCFCGGFG*CBG>EFFFFFFFAFFECD:6:D@3?>A(.:2131@;D<8@@374(-30014,65).64107<(4:?494A(.8;0;,(,4<BF4701(,((,(5:(4(3,####
@M05025:18:000000000-B3NL5:1:1101:10016:9299 2:N:0:CACTCA
CATCGTGGACTACAGGGGTATCTAATCCTGTTTGCTCCCCACGCTTTCGCACCTCAGTGTCAGTATCAGTCCAGGTGGTCGCCTTCGCCACTGGTGTTCCTTCCTATATCTACGCATTTCACCGCTACACAGGAAATTCCACCACCCTCTACCGTACTCTAGCTTGCCAGTTTTGGATGCAGTTCCCAGGTTGAGCCCGGGGCTTTCACATCCAACTTAACAAACCACCTACGCGCGCTTTACGCCCAGTAATTCCGATTAACGATTGCACCCTCTGTATTACCGCGGCTCCTGGCCTTTT
+
CGGGGGGGGGGGGGGGGGGGGGGGGGGGGGGGGGGGGGGEGGGGGGGGGGGGGGGGGGGGGGGGGGGGGGGGGGGGGGGGGGGGGGGGGGGGGGGGGGGGGGGGGGGGGGGGGGGGGGGGGGGGGGGGGGGGGFGGGGGGGGFDFGGGGGGGGGGGGGGGGGGGGGGGGGGGGGGGCFGGGGGGGFGFFGGGGGAFGGFCD>>BFAFCFFFF>FE(6A84>EEFBB9=27BE7@;B;BFFDFF;?F>:67A>F44>0:BFFFF6(-4034<?0,(,)64A>2944>039B(((5(,.####
@M05025:18:000000000-B3NL5:1:1101:5511:9356 2:N:0:CACTCA
CATCGTGGACTACTGGGGTATCTAATCCTGTTCGCTACCCATGCTTTCGAGCCTCAGCGTCAGTTGCAGACCAGAGAGCCGCCTTCGCCACTGGTGTTCTTCCATATATCTACGCATTCCACCGCTACACATGGAGTTCCACTCTCCTCTTCTGCACTCAAGTTCAACAGTTTCTGATGCAATTCTCCGGTTGAGCCGAAGGCTTTCACATCAGACTTATTGAACCGCCTGCACTCGCTTTACGCCCAATAAATCCGGACAACGCTTGCCACCCACGTATTACCGCGGATGCTGGCCAAGT
+
CGGGGGGGGGGGGGGGGGGGGGGGGGGGGGGGGGGGGGGGGGGGGGGGGGGGGGGGGGGGGGGGGGGGGGGGGGGGGGGGGGGGGGGGGGGGGGGGGGGGGGGGGFGGGGGGGGGGGGGGGGGGGGGGGGGGGGGGGGGGGGGGGGGGGGGGGGGGGGGGGGEDFGGGGGGGGGGGGGFGFGGGGGGGDGGGDFFGGGFGFFFFFFFFFFFFEFFEFFFFA>EEFB5@==>BDEE24;?D@3C(:>@@@@F)175@96@0;?309BF4::FF:((((-4<?9>)(-(((-,2<A31,####
@M05025:18:000000000-B3NL5:1:1101:8987:9375 2:N:0:CACTCA
CATCGTGGACTACTGGGGTATCTAATCCTGTTCGATACCCACGCTTTCGTGCCTGAGCGTCAGTTGGGCGCAGGTATGCTGCCTTCGCAATCGGAGTTCTGCGTGATATCTATGCATTTCACCGCTACACCACGCATTCCGCATACTTCTCGCCCACTCTAGCAAGCCAGTTTCAACGGCTCGTCGGGGTTGAGCCCCGAAATTTTACCGCTGACTTAACTCGCCGCCTGCGCACCCTTTAAACCCAATAAATCCGGATAACGCTCGCATCCCCCGTATTACCGCGGCCCCTTGCCCTACG
+
CGGGGGGGGGGGGGGFFGGGGGGGGGGGGGGGFGGGGGGGGGGGGGGGGGGGGGGGGGGGGGGGGGGGGGGGGGGGGGGGGGGGGGGGGGGGGGGGGGGGFFGGGGGCGGGGGGGGGGGGGGGGGGGGGFGGGGGGGGGGGGGGGGGGGGCEEGGGGF8BFFGGFFGGFGFEGGGGGGGC>EGGG>DC488<DGACFD3C>B4AAF7A4)2(,.6AFCF))4,993>B?B6(499>?6?:4<:>::46107><A>090(-6,(((41(((25(469:((()64((((((((,(.0(5####
@M05025:18:000000000-B3NL5:1:1101:8218:9395 2:N:0:CACTCA
CATCGTGGACTACTCGGGTTTCTAATCCTATTTGCTCCCCACGCTTTCGTGCCTCAGTGTCAGTTACAGACCAGGCGACCGCCTTCGCCACTGGTGTTCCTCCATATATCTACGCATTTTACCGCTACACATGGAATTCCATCGCCCTCTTCTGCACTCCAGCATACCAGTTTCCATAGCTTACAATGGTTGAGCCATTGCCTTTTACTACAGACTTAGTACGCCACCTACGCACCCTTTACGCCCAATGATTCCGGATAACGCTTGCCACCTACCTATTACCTCGGCTGCTCGCCCGAAG
+
CGGGGGGGGGGGGGGGGGGGGGGGGGGGGGGGGGGGFGGGGGGGGGGGGGFGGGGGGGGGGGGGGGGGGGGGGGGGCFGGGGGGGGGGGGGFDGCFDGGGGGGGGGGGGGGGGGGGGGGGGGGGGGGGGGGFGFGFGGGGGGG@ECEGFGGGGGGGGGGGGGGGFFGGGGFDGCFCGGFDFGGDCFFFFDCCCDFGFG>FFFFFFFFFFFFEE>>BFAFCA?DF>29BBBE(865@FF8@337?B61=36CE?EE((63,6)2;144<><D<24:(54<<244)5,,((,,8)4>04####
@M05025:18:000000000-B3NL5:1:1101:14024:9412 2:N:0:CACTCA
CATCGTGGACTACCAGGGTATCTAATCCTGTTCGCTACCCATGCTTTCGAGCCTCAGCGTCAGTTGCAGACCAGAGAGCCGCCTTCGCCACTGGTGTTCTTCCATATATCTACGCATTCCACCGCTACACATGGAGTTCCACTCTCCTCTTCTGCACTCAAGTTCAACAGTTTCTGATGCAATTATCCGGTTGAGCCGAAGGCTTTCACATCAGACTTATTGAACCGCCTGCACTCGCTTTACGTCCAATAAACCCGGACAGCGCTTGCCACCTACGTATTACCGCGGCTGCTGGACGTTG
+
@FGFGFCECFGEGECAFEC,EEFFCC,CCCCFFGEEGECFEFGGGEFFE@GGEGGC@FFEFFGGGAFGFFGCGGGGCC@E@FGGFFGGB@CGFF<FE:FCAFCFFBE@AFF?FB>FBFA9?CA@EGCCGGGDF8=8DDGDCFAE9?8,@=8=AFGGFGGGGGFGGFCFG?EF8=CCD==7A,C+,=CDD7C96:;73**39@FFFFFA>++).;656BFEC;A4>)5=2:@2((*69@FD@);;(63?))/46),,40309(((,48:?(.).(3:?8?>>>D4(9(60(((.)((,####
@M05025:18:000000000-B3NL5:1:1101:8878:9412 2:N:0:CACTCA
CATCGTGGACTACTAGGGTATCTAATCCTATTTGCTCCCCACGCTTTCGTGCCTCAGTGTCAGTTACAGACCAGGCGACCGCCTTCGCCACTGGTGTTCCTCCATATATCTACGCATTTTACCGCTACACATGGAATTCCATCGCCCTCTTCTGCACTCCAGCATACCAGTTTCCATAGCTTACAATGGTTGAGCCATTGCCTTTTACTACAGACTTAGTACGCCACCTACGCACCCTTTACGCCCAATGATTCCGGATAACGCTTGCCACCTACGTATTACCGCGGCTCCTCGCACCCGC
+
CEEFGGG7@F<F@EGGGGGGCGGFFEFGGGFGFEGCFFGGGGGGGGGEFGGGGGGGFFEGFFEFFFGGFGFEGGGGCECEFGEGGFCEG:CE<EEEEFFGC9EFAFGDFAFGGGD+CEEEFGDEGFCFGGFEEFGGGFEFF9EEGGCGGGGGGGGGGFGGGGGGGGGGGG9DGGGGGC+AFGGGFGGG7CFGFFFC5DFGF5BAFFF86BA4B+)>>FFC6C@AB@F=BBB65=@(473@C9;DF61?D;<5?CFFBFF?);,7?010(686((56:?9>>FF021004(42(4709####
@M05025:18:000000000-B3NL5:1:1101:10603:9438 2:N:0:CACTCA
CATCGTGGACTACAGGGGTTTCTAATCCTGTTCGCTCCCCATGCTTTCGCTCCTCAGCGTCAGTAAATGCCCAGAGACCTGCCTTCGCCATCGGTGTTCCTCCTGATATCTGCGCATTTCACCGCTACACCAGGAATTCCAGTCTCCCCTACATCACTCTAGTCTGCCCGTACCCACCGCAGATCCGAGGTTGAGCCTCGGACTTTCACGGCAGACGCGACAAACCGCCTACGAGCTCTTTACGCCCAATAAATCCGGATAACGCTTGCGCCCTACGTTTTACCGCGGCTGCTGCCCGTGC
+
CGDFGFFGGGGGGGGGGGGGGGGGGGGGGGGGGGGGGGGGGGGGGGGGEGGGGGGGGGGGGDGGGFGGGGGGGGGFGGGGFGGGGGGGGGGGGGGGGGGGGGGGGGGGGGGGGGGGGGGGGGAFGGGGDGGCGGGFGGGGGGGGGGDGGGGGGGGGGGGGGGGGGGGGGGGGEGGGGGGGD6CFFGF*;CCFFCFGGDF>EAAFACF6@A):@?9B3BDBF9>FFD7>>B::?FFFFF<BA<A:BB>B:?)<2)<BF9?6BF2(3:,3:(-01((,-((((.536>((,91<7?)..####
@M05025:18:000000000-B3NL5:1:1101:2725:9440 2:N:0:CACTCA
CATCGTGGACTACAGGGGTTTCTAATCCTATTTGCTCCCCACGCTTTCGTGCCTCAGTGTCAGTTACAGACCAGGCGACCGCCTTCGCCACTGGTGTTCCTCCATATATCTACGCATTTTACCGCTACACATGGAATTCCATCGCCCTCTTCTGCACTCCAGCATACCAGTTTCCATAGCTTACAATGGTTGAGCCATTGCCTTTTACTACAGACTTAGTACGCCACCTACGCACCCTTTACGCCCAATGATTCCGGATAACGCTTGCCACCTACGTATTACCGCGGCTGCTGGCTCCGTC
+
CGGGGGGGGGGGGGGGGGFGGGGGGGGGGGGGGGGGGGGGGGGGGGGGGGFGFFGGGGGGGGGGGGGGGGGGGGGGGGGGGGGGGGGGGGGGGGGGGGGGAFGGGGGGGGGGGGGGGGGGGGGDGEGGGGGGGFGGGGGGGGGECEGGGGGGGGGD?FGGGGGGGGGGF8AEGGGGGGGGGGGGGGGGGGGGF5CC5CA7BFFFA9BFACFBE6>=FFF?4ADBFF>FFBE2=DFF028;)13?;60;DF3CCFF@>??FB?06???F?FB??(,((.:89>)4;>(,29?DF06(.####
@M05025:18:000000000-B3NL5:1:1101:25273:9468 2:N:0:CACTCA
CATCGTGGACTACTGGGGTTTCTAATCCTGTTTGCTCCCCACGCTTTCGTGCCTCAGTGTCAATGTTGGTCCAGGTAGCTGCCTTCGCCATGGATGTTCCTCCTGATCTCTACGCATTTCACTGCTACACCAGGAATTCCGCTACCCTCTACCACATTCTAGTCATCCAGTATCCACTGCAGTTCCCAGGTTGAGCCCAGGGCTTTCACAACGGACTTAAATAACCACCTACGCACGCTTTACGCCCAGTAATTCCGAGTAACGCTTGCACCCTTCGTATTACCGCGGCTGCTGGCCAGCA
+
CGGGGGGGGGGGGGGGGGFGGGGGGGGGGGGGGGGGGGGGGGGGGGGGGGGGGGGGGGGGGGGGGGGGGGGGGGGGGGGGGGGGGGGGGGGGGGGGGGGGGGGGGGGGGGGGGGGGGGGGGGGGGGGGGGGGGGGGGGGGGGGGGGGGGGGGGGGGGGGFGGGFGGGGGGGGGG8DFGGGDGGGFGGGGC=F?C*ADGFGFF>FFFFFFAFFFEFFFFFFEFFEF9;==BEF>AA@(9@DB=EFFFF;;@CCF)963((/6>519?D?03=@--.4((,3()69(,4((-3:4:(1,####
@M05025:18:000000000-B3NL5:1:1101:27866:9476 2:N:0:CACTCA
CATCGTGGACTACCCGGGTTTCTAATCCTGTTTACTCCCCACGCTTTCGAGCCTCAACGTCAGTTACAGTCCAGTAAGTCGCCTTCGCCACTGGTGTGCCCCCTAATATCTACGCATTTCACCGCTACACTAGGAATTGCACTTACCTCTCCGGCCCTCCAGCCGGACAGTTTCCAATGCAGTCCAGGGTTTGAGCCCCTGCCTTTCACACCAGACTTGCCACTCCGTCTACGCCGCCTTTTCACCCATTAAAGGCGTGTAACGCTTCACCCCTACTTATTCCCGCCGCTGCTGCGCCGTG
+
@@F--CE;B,C<F,EC7@@F;9C6EED<EFG<9,,66;CFFG>EEGFA,@,@FG<6E6:F7@:FGGGGF@9,<FBF<FGD6@@CFGGG?:,BACBEF,,?,,@+,9,?:C@AFCDGGEC@@<EECGEGEE9AE8BE8,,7>9=E=9EDAD@D++6+6+D88,@D+;@CEFA::,?+9+992@<9,=707**3;=*44399/;64BA6+8:A5(87@A+4>6.)(66/3(/(/,(((.((62)66<).-()).).)(--(-(:),42((-.).4((.).-6-)-4-((-(,,(3))(,####
@M05025:18:000000000-B3NL5:1:1101:9348:9500 2:N:0:CACTCA
CATCGTGGACTACAAGGGTATCTAATCCTGTTTGCTCCCCACGCTTTCGAGCCTCAGCGTCAGTTACAGACCAGAGAGCCGCCTTCGCCACTGGTGTTCCTCCATATATCTACGCATTTCACCGCTACACATGGAATTCCACTCTCCTCTTCTGCACTCAAGTTTCCCAGTTTCCAATGACCCTCCCCGGTTGAGCCGGGGGCTTTCACATCAGACTTAAGAAACCGCCTGCGCTCGCTTTACGCCCAATAAATCCGGACAACGCTTGCCACCTACGTATTACCGCGCCTGCTGGCCGGGT
+
CGGGGGGGGGGGGGGGGGGGGGGGGGGGGGGGGGGGGGGGGGGGGGGGGGGGGGGGGGGGGGGGGGGGGGGGGGGGGGGGGGGGGGGGGGGGGGGGGGGGGGGGGGGGFGGGGGGGGGGGGGGGGGGGGGGGGGGGGGGGGGGGGGGGGGGGGGGGGGGGGGDGADFGGGFFGGGGGGGGFGDGGGGGGDDGGGFGGGDG>DFFFFFFFFFFFFF;6FCE?<CDFFB@FDF@F>0:60:?:<A:?>>B?B7>2:9?>;B>FFF97((,4:ABF0((24<225<A?F>(((,4?:7:(####
@M05025:18:000000000-B3NL5:1:1101:22479:9534 2:N:0:CACTCA
CATCGTGGACTACTAGGGTTTCTAATCCTGTTTGCTCCCCACGCTTTCGTGCCTCAGTGTCAGTGTTGGTCCAGGTAGCTGCCTTCGCCATGGATGTTCCTCCTGATCTCTACGCATTTCACTGCTACACCAGGAATTCCGCTACCCTCTACCACACTCTAGTCGCCCAGTATCCACTGCAGTTCCCAGGTTGAGCCCAGGGCTTTCACAACGGCCTCAAACGACCCCCTACTCACGCTTTACGCCCCGTAATTCCGAGTAACGCTTGCACCCTCCGTCTTACCTCGGCTCCTGGCCGGCG
+
CDDC@D<@FFFFFFGFGG<FGGGGFFCFECF<FEFACFFCFEGGG@FEGGGGGGGGGGGGFGGEFFFG8FACCFFFFFC<FGGGGGFGCFGCC<F@FFGFEGFGGGCAAAF<ECEEFCDEFGGFCGGGGG8C=8DCFFAFG>4>EGGCF8A;EF?=C8DDD;D@6CEG631@DE?F8=+==,6=,?DGD+2;DF5+7+;C***3A*<;BBA=555)?**.97))(6(/8-((.0*6(872=397021((,.6/<3)4(,,.4.--(-(33>??2(-3,(.,)6825,1:((-(5014####
@M05025:18:000000000-B3NL5:1:1101:24910:9561 2:N:0:CACTCA
CATCGTGGACTACTCGGGTTTCTAATCCTGTTCGCTACCCATACTTTCGAGCCTCAGCGTCAGTTGCAGACCAGAGAGCCGCCTTCGCCACTGGTGTTCTTCCATATATCTACGCATTCCACCGCTACACATGGAGTTCTACTCTCCTCTTCTGCACTCAAGTTCAACAGTTTCTGATGCAATTCTCCGGTTGAGCCGAAGGCTTGCACATCAGACTTATTGAACCGCTTGCACTCCCTTTACGCCCACTAAACCCGGACAAACCTTGCCACCTCCTCTTTACCCCGCGTACATGCCAGAA
+
CGGFGGGEGGGGFFG;FECCEFGFGGGAFGGFG;BEGF8EGGGG,FEEGGGGGGGGGFGGGGGGFFGGGGC<FCC@F:FGG7FCGFGGGGGGE@<=?=FFGFGEGFGGFGF,BFGFECFF<DG7C>CFEGCFFGGGBD,,8DA,@?=FDG=3=DFGGGG?>9>ADAADGGDEDFGGDF+7=DDAFGFGDG9C3=*9CD5055?>F/***;B=BA36*B=>4*0*)(/-/(/5*7>3(,(/)970(.18((;1)(6(((,-,,((((.).4A8(.(4(().).6)(--((-(((-.3)####
@M05025:18:000000000-B3NL5:1:1101:2874:9568 2:N:0:CACTCA
CATCGTGGACTACAAGGGTTTCTAATCCTGTTTGCTCCCCACGCTTTCGAGCCTCAGCGTCAGTTACAGACCAGAGAGCCGCCTTCGCCACTGGTGTTCCTCCATATATCTACGCATTTCACCGCTACACATGGAATTCCACTCTCCTCTTCTGCACTCAAGTCTCCCAGTTTCCAATGACCCTCCCCGGTTGAGCCGGGGGCTTTCACATCAGACTTAAGAAACCGCCTGCGCTCGCTTTACGCCCAATAAATCCGGACAACGCTTGCCACCTACGTATTACCGCGGCTGCTGGCCCCAG
+
CGGGGGGGGGGGGGGGGGEGGGGGGGGGGGGGGGGGGGGGGGGGGGGGGGGGGGGGGGGGGGGFGGGGGGGGGGGGFGGGGGGGGGGGGGGGGGGGGGGGGGGGGGGGGGFGGGGGGGGGGGGGGGGGGGGGGGE>EGFEDFFGFGGGGGGGGGGGGGGGGGGGGGGGGGDFGGGGGGGGGGGGGGGGGGGGDFFGGGFGFFFFFFFFFFFFFFFFFFFFFFFFFFFFFFFFBB>?FF?<?FF:<16?FB?A>AFFFF<>F0(-23:1(2<?FB7?BFF>?DF62;>FBF>:>:?:(####
@M05025:18:000000000-B3NL5:1:1101:23523:9628 2:N:0:CACTCA
CATCGTGGACTACCGGGGTTTCTAATCCTGTTTGCTCCCCACGCTTTCGAGCCTCAGCGTCAGTTACAGACCAGAGAGCCGCCTTCGCCACTGGTGTTCCTCCATATATCTACGCATTTCACCGCTACACATGGAATTCCACTCTCCTCTTCTGCACTCAAGTTTCCCAGTTTCCAATGACCCTCCCCGGTTGAGCCGGGGGCTTTCACATCAGACTTAAAAAACCTCCTGCGCTCGCTTTCCCCCCAATAAATTCCTACAACGCTTGCCACCTACGTATTACCGCCGCTGCTTGCCTAGG
+
<ECFEGA@;FFGCFCGGGGGGGGGFFGFGGGGG<CDFFFECFFDEFFF:CEFGFF@FGEGGGGFGGGC<EGFFGGGGGFGCGGGGGFEEGFCFCA<FCDFE?FGGGGFE?FFGCE::+CFGGGGGGGGGGFGGEF,@DGFEGGCD8DEDGGGGGGFGD8DD,E@DFF=DG9;EGGFFGFGDCC+5:<DG*CGGCADD>*9;)==F6B=6:A5>63)66+;)171?<(.4:3416(41;(44)6,26;(((.)6)-.))..34:-(,3(3().3(,(4.,.5).9?F((-4((,),(.####
@M05025:18:000000000-B3NL5:1:1101:27840:9650 2:N:0:CACTCA
CATCGTGGACTACTGGGGTTTCTAATCCTGTTCGCTCCCCACGCTTTCGCTCCTCAGCGTCAGTAACGGCCCAGAGACCTGCCTTCGCCATTGGTGTTCTTCCCGATATCTACACATTCCACCGTTACACCGGGAATTCCAGTCTCCCCTACCGCACTCCAGCCCGCCCGTACCCGGCGCAGATCCACCGTTAGGCGATGGACTTTCACACCGGACGCGACGAACCGCCTACGAGCCCTTTACGCCCAATAAATCCGGATAACGCCCGCACCCTACGTATTACCCCGGCTGCTGGCCTAGG
+
CGGGGGGGGGGGGGGGGGFGGGGGGGGGGGGGGGGGGGGGGGGGGGGGGGGGGGGGGGGGGGGGGGGGGGCFGGGGGGGEEGGGGGGGGGGGFGFGGGGGGGGGGGGGGGGGGGGGGGGGGGGGEEGGGGG@EEEDGGGFGFDFDGGGGGGGGGGGGGGGGGGGGGCEGGEDGGFDDGDDG=?=FFCGGGDDDC5<3CECBFFFF=6AF7AB9:>FFFD>99B6>>2;611??:<B9B:1>4<?F>FB:4)4<AFFF1313A3:B(((-79;<,(4:7).5:AD((((,(-25:(22####
@M05025:18:000000000-B3NL5:1:1101:14129:9695 2:N:0:CACTCA
CATCGTGGACTACAAGGGTTTCTAATCCTGTTCGCTACCCATGCTTTCGAGCCTCAGCGTCAGTTGCAGACCAGAGAGCCGCCTTCGCCACTGGTGTTCTTCCATATATCTACGCATTCCACCGCTACACATGGAGTTCCACTCTCCTCTTCTGCACTCAAGTTCAACAGTTTCTGATGCAATTCTCCGGTTGAGCCGAAGGCTTTCACATCAGACTTATTGAACCGCCTGCACTCGCTTTCCGCCCAATAAATCCGGACAACGCTTTCCACCTACGTATTACCGCGGCTGCTGGCCGGAG
+
CFGGGGGGGGGGGGGGGGGGGGGGGGGGGGGGGEGGGGGGGGGGGGGGGGGGGGGGGGEFG7FFFFGFGGGGGGGGGGGGGGGGGGGGGGGGGG?FGGFGGGGGGGGFGGGG9DGGEGGGGGGGGGGC<EDFGGGGGGGGCFFFGGFFGGEFDFDFGGGGG?@EFGGGGCGGGGGF7FDGFFGFF+=<@DGGGG?DGDDGEFFFFA>+BFFF=ABEFFFFFFCA@B(5(9((8B=E;9?D0))/21323(5A9CE;@B6(221,43((66)6428?0()4,4)631(-3(-427,42####
@M05025:18:000000000-B3NL5:1:1101:4620:9697 2:N:0:CACTCA
CATCGTGGACTACTCGGGTATCTAATCCTGTTCGCTACCCATGCTTTCGAGCCTCAGCGTCAGTTGCAGACCAGAGAGCCGCCTTCGCCACTGGTGTTCTTCCATATATCTACGCATTCCACCGCTACACATGGAGTTCCACCCTCCTCTTCTGCACTCAAGTTCAACAGTTTCTGATGCAATTCTCCGGTTGAGCCGAAGGCTTTCACATCAGACTTATTGAACCGCCTGCACTCGCTTTACGCCCAATAAATCCGGACAACGCTTGCCACCTACGTATTACCGAGGCTGCCGGCCCGAG
+
CGGGGGGGGGGGGGGGGGGGGGGGGGGGGGGGGGGGGGGGGGGGGGGGGGGGGGGGGGGGGGGGGGGGGGGGGGGGGGGGGGGGGGGGGGGGGGGGGGGFGGGGGGGGGGFGGGGGGGGGGGGGGGEGGGGGGGGFEGGGGFGGFGGGGGGGGGGGGGFGCF>CFGGGG8FFFGGGGGDGGGG8CFFDGCGG7>FCFDDDFBFFFAFFFFFFFFBEFFFFFFFFEB2:B=<?8@EEDF<@<EF0;037?;EE)).6693>6:?(4310:?BFB:?B?:2)(-:>0((,-(.((((41####
@M05025:18:000000000-B3NL5:1:1101:3026:9699 2:N:0:CACTCA
CATCGTGGACTACCCGGGTATCTAATCCTGTTTGCTCCCCACGCTTTCGAGCCTCAGCGTCAGTTACAGACCAGAGAGCCGCCTTCGCCACTGGTGTTCCTCCATATATCTACGCATTTCACCGCTACACATGGAATTCCACTCTCCTCTTCTGCACTCAAGTTTCCCAGTTTCCAATGACCCTCCCCGGTTGAGCCGGGGGCTTTCACATCAGACTTAAGAAACCGCCTGCTCTCGCCTTACACCCAATAAATCCGGAAAACGCTTGCCACCTACGGATTACCGCGGCTCCTGGCCGGTA
+
C6C@6DAEC8<FAFGGDGGDFF9CCF<FGFEF<,E,CEDCFBCGGEGG@FGGE@F<FF@GG:@E@FFDD@FDFGGF8,FFFG@:FFGDEE7=<<F?EFGGDGF<FFC<5EFFG7C+?FFGGEGGG>BCGG9=E8EEFGGGDFEE,=8ECDFGG8A:DE?,3,3@EFCFGFEF2,2=FG++3,CCFDGD77DDDCA>77>*:5?>4ABFF6@3;4@E);6C7)43832912,1(.).(-(4427)4.(141:7).4:>3(((,(11,,((,43.4(4(((-,)42311(4>(((.(((####
@M05025:18:000000000-B3NL5:1:1101:4886:9707 2:N:0:CACTCA
CATCGTGGACTACCCGGGTATCTAATCCTGTTTGCTCCCCACGCTTTCGAGCCTCAACGTCAGTCATCGTCCAGCAAGCCGCCTTCGCCACTGGTGTTCCTCCTAATATCTACGCATTTCACCGCTACACTAGGAATTCCACTTGCCTCTCCGACACTCTAGAAAAACAGTTTCCAATGCAGTCCCGGGGTTGAGCCCCGGGTTTTCACATCAGACTTGCCTCTCCGTCTACGCTCCCTTTACACCCAGTAAATCCGGATAACGCTTGCACCATACGTATTACCGCGGCTGCTTGCCACCC
+
CGGGGGGGDGGGGGGGGGGGGGGGGGGGGFGGGGGGGGGGGGGGGGGGGGGDGGGGGGGGGGGGGGGGGGGGGGGGGGGGGGGGGGGGGGDGGGGGGGFGGGFGGGGGGGGGGGGGGGGFGGGGGGGGGGFFGGGGGGGGGGGGGGGGGGGEEGGGGGFFGE;FFGDEEFCFGFFGGGGGGGGGFGGGGDGDDGFGGGFG:>/6)?FFFFFFFF@EFFFFFFEEFFBFFFFEF@(2:FF2426<A?>?68>A2:>?>0:(89<2(-3(0<>0(5712?<284A)((,39BB1)))(,####
@M05025:18:000000000-B3NL5:1:1101:27394:9713 2:N:0:CACTCA
CATCGTGGACTACTGGGGTTTCTAATCCTGTTTGCTCCCCACGCTTTCGTGCATGAGCGTCAGTGTTATCCCAGGGGGCTGCCTTCGCCATTGGTGTTCCTCCACATATCTACGCATTTCACTGCTACACGTGGAATTCCACCCCCCTCTGACACACTCTAGTCGTGCAGTCACAAATGCAATTCCCAGGTTAAGCCCGGGGATTTCACACCTGTCTTACACAACCGCATGCGCACGCTTTACGCCCAGTAATTCCGATTAACGCTTGCACCCTACGTATTACCGCGGCTGCTGCCCGTCC
+
CGGGGGGGEFGGGGGGGGGCGGGGGGGGGGGGGGGGGGGGGGGGGGGGGGGGGGGFGGGGGGCFFDFGGGGGGGGGGGGGGGGGGFGGEDGDFGGGGGGAFGCFGGGGGGGGGGGGDGGGGGGGGGGFFGEE8ECEFGGGGFCEEGEGGGGGGGGGGFFFCAFGGGGGGGFGGGGGGGF7FDFCGGGFG9FFFGFGGGFGEFFFFFCFFFF9BA63A@:CAFFFFFFB6(/.(,36964?B2<B?9>?BFFADFF>8((48AA114303???B?0::?<A(4)64;>(6>0<:B):,####
@M05025:18:000000000-B3NL5:1:1101:20227:9715 2:N:0:CACTCA
CATCGTGGACTACAGGGGTTTCTAATCCTGTTCGCTACCCATGCTTTCGAGCCTCAGCGTCAGTTGCAGACCAGAGAGCCGCCTTCGCCACTGGTGTTCTTCCATATATCTACGCATTCCACCGCTACACATGGAGTTCCACTCTCCTCTTCTGCACTCAAGTTCAACAGTTTCTGATGCAATTCTCCGGTTGAGCCGAAGGCTTTCACATCAGACTTATTGAACCGCCTGCACTCGCTTTACGCCCAATAAATCCGGACAACGCTTGCCACCTACGTATTACCGCGGCTGCTGGCCGGGT
+
CGGGGGGGGGGGGGGGGGFGGGGGGGGGGGGGGGGGGGGGGGGGGGGGGGGGGGGGGGGGGGGGGGGGGGGGGGGGGGGGGGGGGGGGGGGGGGGGFGGGGGGGGGGGGGGGGGGGGGGGGGGGGGGGGGGGGGGGGGGGGGGGCCDGGGGGGGFGGGGGGGDAEGGGGGGFFFFGGGDFGAFFGGGGGGGGDG>GGGBDE>FFFFFFFFFEAABFFFFFE??EB=(8@?2@BFEE2>?@:C<?FFBD?FF46?E;>(,3>BF99?42<0<B<0:>0424:444((,,169()4(:3####
@M05025:18:000000000-B3NL5:1:1101:9144:9734 2:N:0:CACTCA
CATCGTGGACTACCGGGGTATCTAATCCTGTTCGCTACCCATGCTTTCGAGCCTCAGCGTCAGTTGCAGACCAGAGAGCCGCCTTCGCCACTGGTGTTCTTCCATATATCTACGCATTCCACCGCTACACATGGAGTTCCACTCTCCTCTTCTGCACTCAAGTTCAACAGTTTCTGATGCAATTCTCCGGTTGAGCCGAAGGCTTTCACATCAGACTTATTGAACCGCCTGCACTCGCTTTACGCCCAATAAATCCGGACAACGCTTACCACCTACGTATTACCCCGTCTGCTGGCCGCGT
+
CCFGGDDECEGG<FEEGGGDFGGGGGGGGGGGGDGGGGFGGFFFGGGFGGGGGGGCGGGGE:FFGGGGGGGGFGGCF@FFGGGG7FFGGEGGGGGGGCDGGGGGGGGGEFEFGFGGGEFG9?=CCBCFFG@FEGGG=EDFGGDGGGGGFGG9CFGGGFFGGGFFE8FFGGFGGGGGGGGGGGGCCEGCGDGC>F5CGD>7?EFAAFFAFF6:86*7F66@?*/6>(/59?7D;;4;1913?C<;0(2428=A4<25((2(4143(4((.4<B(42:?BB4(.)4(31(-8(-.:(2(####
@M05025:18:000000000-B3NL5:1:1101:6663:9898 2:N:0:CACTCA
CATCGTGGACTACTGGGGTTTCTAATCCTGTTTGCTCCCCACGCTTTCGCACCTGAGCGTCAGTCTTTGTCCAGGGGGCCGCCTTCGCCACCGGTATTCCTCCAGATCTCTACGCATTTCACCGCTACACCTGGAATTCTACCCCCCTCTACAAGACTCTAGCCTGCCAGTTTCGGATGCAGTTCCCAGGTTGAGCCCGGGGATTTCACATCCGACTTGACAGACCGCCTGCGTGCGCTTTACGCCCAGTAATTCCGATTACCGCTTGCCCCCTCCGTATTACCGCGGCTCGTGGCCTGGA
+
CFFDFFFGGGFFGGGFGGGGGGFF9FCFEGGGG@EGGGGDGE@FF@FFGGGGGGG8FFGGGGGGFGGGGGGDGGFEDGGGE@CFGGGCCGFGGGECFCFGAGGCF,EEDFGAFFFGGGGFEGFGGGGEGFGGGGGFF8FGGGFFFGGGDFFGG<@FGFFGGGF69CCDFFGGGGGGDGGGG?8DD778CFGGFFFC8*:):):84=FA::AE;53(:5;3;2<04(,(((((46:<F6>(16:2(44:?(-):5)6:0,4:))-12(,((.43923(341(.4):;,669(((.-3,####
@M05025:18:000000000-B3NL5:1:1101:19490:9906 2:N:0:CACTCA
CATCGTGGACTACTAGGGTTTCTAATCCTGTTTGCTCCCCACGCTTTCGTGCCTCAGTGTCAGTGTTGGTCCAGGTAGCTGCCTTCGCCATGGATGTTCCTCCTGATCTCTACGCATTTCACTGCTACACCAGGAATTCCGCTACCCTCTACCACACTCTAGTCGCCCAGTATCCACTGCAGTTCCCAGGTTGAGCCCAGGGCTTGCACAACGGACTTACACTCCCCCCTCCCCCCGCTTTACGCCCAGTAATTCCGATTAACTCTTGCACCCTTCTTATTACCTCGCCTTCTGGCCGACG
+
C@CCFGGGD<<FFGA9EFCA;EFCEEEAFFFAFGFFFEFGCGGGGEEGGDC7@ED,CFF@CCCFFGGF866CEBFFE9FEFGGFGGCCGDFG8?,B<F<EAFFGFEFGGFG9A<CFFGGC<EFEGGAADF9+9@EF=8FFGGCCEEFCD884@@F8@ECEAE@FECCEED?8:A?+D==?DCDDGFCDDDF7+0;F+3*=**3AF*5;FF*:)*)-3*+*.6*)-))/6(/((-(.(2(/63)(,63(.5<2)))4:1((49>)-).4)<B?4(3<2)).)4-6-.3(46(.)))..####
@M05025:18:000000000-B3NL5:1:1101:21083:9929 2:N:0:CACTCA
CATCGTGGACTACACGGGTTTTTAATGCTGTTCGCTACCCATGCTTTCGAGCCTCATCGTCAGTTGCAGACCAGAGATCCGCCCTCGCCATTGGCGTTCTTCCATATATCTACGCATCTCACCGCTAAACTTGGAGTTCCACTCTCCTCTTCTGCATACAAGTTCAACAGTTCCTGATGCAATTCTCCGTTTGAGCCGACAGCTTTCACATCAGACTTATTCTACCGCCGGCTCTCGCTTTACACCCCATAAACCCCGTAAACCCTTTCCTACTCAGTCTTACCCCGGCTCCCTGCCTCCG
+
6@F+6--86,-;@6C6+@F,,,66,C6CF<;,E,C@@6,;;C,,,,CF,C<6+,6,9@CF<C:,9CF,CF8F8F,6,,C<,D@+C?F:+,,55,,4@+@F,9F,5,AF9,C9A7F7F+,5,9E:C7++C=,98,,,7,@D3EA@,@@F89EFF8=F8,@,,,7E=2@DF8@,,,?2+5++3ECF99+=9++;>8FD*0***/3//=+BF>F36/6);@+9***19*(5>((2(///2;((()./)(((,(.8920(((-,4(6(3((.)94))).),-)..-..(-((49(((()(,####
@M05025:18:000000000-B3NL5:1:1101:12956:9944 2:N:0:CACTCA
CATCGTGGACTACAGGGGTTTCTAATCCTGTTCGCTACCCATGCTTTCGAGCCTCAGCGTCAGTTGCAGACCAGAGAGCCGCCTTCGCCACTGGTGTTCTTCCATATATCTACGCATTCCACCGCTACACATGGAGTTCCACTCTCCTCTTCTGCACTCAAGTTCAACAGTTTCTGATGCAATTCTCCGGTTGAGCCGAAGGCTTTCACATCAGACTTATTGAACCGCCTGCACTCGCTTTACGCCCAATAAATCCGGACAACGCTTGCCACCTACGTATTACCGCGGCTGCTGGCCAAGT
+
CGGGGGGGGGGGGGGGGGGGGGGGGGGGGGGGGGGGGGGGGGGGGGGGGGGGGGGGGGGGGGGGGGGGGGGFGGGGGGGFGGGGGGGGGGGGGGGGGGGGGGGGGGGGGGGGGGGGGCGGGGGGGGGGGGGGFGGGGGGGGGFGGGGGGGGGGGGGGGGGGGGGGGGGGGGGGGGGGGGD?EGGGGGFG7DGGG5FFDEGAFFFFFFFFFBEFFEFFFFFFFFCBBBB@DF9@EEF?FFFF)>?F>FD?;EEFFEE0369;(369::<?24?<B0?B:2AF>AA:9>9>;FF:?4:2####
@M05025:18:000000000-B3NL5:1:1101:16677:9990 2:N:0:CACTCA
CATCGTGGACTACCCGGGTTTCTAATCCTGTTTGCTCCCCACGCTTTCGCGCCTCAGCGTCAGAACCGGACCAGACAGCCGCCTTCGCCACTGGTGTTCTTGCGAATATCTACGAATTTCACCTCTACACTCGCAGTTCCGCTGTCCTCTTCCGGTCTCAAGCCAACCAGTATCGAAGGCAATTCTGTGGTTGAGCCACAGGCTTTCACCCCCGACTTAATCGGCCGCCTACGCGCCCTGTCCGCCCAGTCATTCCGACCAATGCTAGCCCCCTTCGTATTACCGCGTCTGCTGGCCAAGG
+
C@9EF@-,FG-CEGFCCFFC><CF<9<FFF@<<<9CDF@@@C:F@:CFECC@FE:FFGGGGC:CEFGGG+>C=E<FF,=C7FFEGG7CE@BCFC?AF+@EEFFFGEGGACF,CF7BEFGGFCFFG:FFGGCFGGCEEGGGGCBEGG8EFCAEGGGEE6A;>FGFGFG5?EE@FGD70*/;DF4:,5DEGCDCCG)6;8AD6;5)59FC8=A;0>(:).@7).(,3:399::(4(46>(3.5)54>01-,(,44226??,4(().4<2<7??<>,,4,32,2))42((,-(49))023####
@M05025:18:000000000-B3NL5:1:1101:10558:9996 2:N:0:CACTCA
CATCGTGGACTACTGGGGTATCTAATCCTATTTGCTCCCCACGCTTTCGTGCCTCAGCGTCAGCAACAGGCCAGGCGGCCGCCTTCGCCACTGGTGTTCTTCCATATATCTACGCATTTTACCGCTACACATGGAGTTCCACCGCCCTCTCCTGCTCTCCAGTCCTCCAGTTTCCAAAGCCATGCATGAGTTGAGCTCATGCGTTTCACTCCAGACTTGCAGGACCGCCTGCGCACCCTTTACGCCCAATCATTCCGGATAACGCCCGCCACCTACTTATTACCGCGGCTGCTGGCCAGGT
+
CGGGGGGGGGGGGGGGGGGGGGGGGGGGGGGGGGGGGGGGGGGGGGGGGGGGGGGGGGGGGGGGGGGGGGGGGGGGGGGGGGGGGGGGGGGFGGGGGGGGGGGGGGGGGGGGGGGGGGGGGGGGGGGGGGFGGGGGGGGGGGGGGGGGGGGGGGGGGGGGGGGGGGGGGCFGGGGGGGGGGGGFFGGFCCGGCFFGGGFGFFFDFFFFFAF:@A39FFF=@)31=?BB@<0<@B66;:BFB9A?FF>F04()6>A<7136?F?,2(40796?0022))-.-.<<(796>1,(.4(14####
@M05025:18:000000000-B3NL5:1:1101:24818:10010 2:N:0:CACTCA
CATCGTGGACTACAGGGGTATCTAATCCTGTTTGCTCCCCACGCTTTCGAGCCTCAGCGTCAGTTACAGACCAGAGAGCCGCCTTCGCCACTGGTGTTCCTCCATATATCTACGCATTTCACCGCTACACATGGAATTCCACTCTCCTCTTCTGCACTCAAGTTTCCCAGTTTCCAATGACCCTCCCCGGTTGAGCCGGGGGCTTTCACATCAGACTTAAGAAACCGCCTGCGCTCCCTTTACCCCCAATAAATCCGGACAACGCTTGCCACCTCCGTATTACCGCGGCTGCTGGCCGTGT
+
CGGGGGGGGGGGGGGGGGFGGGGGGGGGGGGGGGGGFGGGGGGGGGGGGGGGGGGFGGGGGGGGGGGGGDGGGGFGGGGGGGGGEFFGGGGGGGFFGGGGGGGGGGGGGGGGGFGGCCGGGGGGGGGGGGGEEGGGGGGGGGGGFGGGGGGGGGGFGGGFGFDE=FFGGG=DAFGGGGFDGGGGGCDCGDDG5?F5FCAG4?>A;AFFFFF;EFFFAF6;94C@@FFFF((3,923(4:BB24).(7>BFFFF)689(201?67((4,15AD?:(((,(.2<FB((49011642((.####
@M05025:18:000000000-B3NL5:1:1101:10068:10015 2:N:0:CACTCA
CATCGTGGACTACTGGGGTATCTAATCCTGTTCGCTACCCATGCTTTCGAGCCTCAGCGTCAGTTGCAGACCAGAGAGCCGCCTTCGCCACTGGTGTTCTTCCATATATCTACGCATTCCACCGCTACACATGGAGTTCCACTCTCCTCTTCTGCACTCAGGTTCAACAGTTTCTGATGCAATTCTCCGGTTGAGCCGAAGGCTTTCACATCAGACTTATTGAACCGCCTGCACTCGCTTTACGCCCAATAAATCCGGACAACGCTTGCCACCTACGTATTACCGCTGCTGCTGGCCCAGA
+
CGGGGGGGGGGGGGGGGGGGGGGGGGGGGGGGGDGGGGGGGGGGGGGGGGGGGGGGGGGGGGGGGGGGGGGGGGGGGGGGGGGGGGGGGGGGGGGGGGGGGGGGGGGGGGGGGGGGGGGGGGGGGGGGGGGGGGGGGGGGGGGGGGGGGGGGGGGGGGGGFFFGGGGGGGGGGGGGGGGGGGGGGGGGGGGGGGFGGGFGFFFFFFFFFFFFFF:BFAFFFFECED>FF@DFFFFE;>2=@>71799@FFFFE?5890104?B44336?><<?:0:(47)8494(((-1::BBF??.####
@M05025:18:000000000-B3NL5:1:1101:5413:10023 2:N:0:CACTCA
CATCGTGGACTACTGGGGTTTCTAATCCTATTTGCTCCCCACGCTTTCGTGCCTCAGTGTCAGTTACAGACCAGGCGACCGCCTTCGCCACTGGTGTTCCTCCATATATCTCCGCATTTTACCGCTACACATGGAATTCCATCGCCCTCTTCTGCACTCCAGCATACCAGTTTCCATAGCTTACAATGGTTGAGCCATTGCCTTTTACTACAGACTTAGTACGCCACCTACGCACCCTTTACGCCCAATGATTCCGGATAACGCTTGCCACCTACGTATTACCGCCGCTGCTGGCACAAAG
+
CGGGGGGGGGGGGGGGGGFGGGGGFGGGGGGGGGGGGGGGGGGGGGGGGGGGGGGGGGGGGGGGGGGGGGGGGGGGGGGGGGGGGGGGGGGGGGGGGGGGFGGGGGGGFGFGGGGGGGGGGGGGGGGGCGGGGGGGGGFGGGGGGGGGGGGGGGGGGFGGGFGGGGGGGGGEGGGGGGGGFGGGGGGGGGGGGFC>CFAFFFFFFFFFFFF=EF9BFAFFFFFB>@FDDFE?>@@BFFDEEE;@90<@@@)797?@;F@:>><9?BFBFFF1,47(.)62:4<1;(-4;9>?7?F:5####
@M05025:18:000000000-B3NL5:1:1101:5974:10023 2:N:0:CACTCA
CATCGTGGACTACCAGGGTATCTAATCCTGTTTGCTCCCCACGCTTTCGCACCTCAGCGTCAGTAATGGACCAGTAAGCCGCCTTCGCCACTGGTGTTCCTGCGAATATCTACGAATTTCACCTCTACACTCGCAATTCCACTTACCTCTTCCATACTCAAGACTTCCAGTATCAAAGGCAGTTCCGGGGTTGAGCCCCGGGATTTCACCCCTGACTTAAAAGTCCGCCTACGTGCGCTTTACGCCCAGTAAATCCGAACAACGCTAGCCCCCTTCGTATTACCGCGGCTGCTGGCCGTGG
+
CGGGGGGGGGGGFGGGGGGGGGGFGGGGGGGGGGGGGGGGGGGGGGGGGGGGGGGGGGGGGDGGGGGCGGGGGGGGGGGGGGGGGGGGGGGGGGGGGGGGGGGGGGGGGGGGGGGGGGGGGGGGGGGGGGGGGGGGEGGGGGDFGGGDGGGGGGGGGFGGFGCFGGFGGGGGFGFF=?FCCGGFDFDGC>GDGGFGDGFGFF4;AFFFF=A=>F@FFFFEEF3AEFF@@D@DFF616;9DFFEBFF;?BF4A9ADBFF:;>:?>0<(18??B>;::B1:::AFF(6((,((().3-.####
@M05025:18:000000000-B3NL5:1:1101:8742:10025 2:N:0:CACTCA
CATCGTGGACTACTGGGGTTTCTAATCCTGTTTGCTCCCCACGCTTTCGTGCCTCAGTGTCAGTGTTGGTCCAGGTAGCTGCCTTCGCCATGGATGTTCCTCCTGATCTCTACGCATTTCACTGCTACACCAGGAATTCCGCTACCCTCTACCACACTCTAGTCGCCCAGTATCCACTGCAGTTCCCAGGTTGAGCCCAGGGCTTTCACAACGGACTTAAACGACCACCTACGCACGCTTTACGCCCAGTAATTCCGAGTACCTCTTGCACCCTTCGTATTACCGCGGCTCATGGCCGACC
+
CFFDGFGCCGGGGGGGGGGCEGFGGGGGGGGGGGGGGGGGGGGGGGGCGGGEFEFEGGGGEFGGGGGGGGFFCGFFGGGGGGGGGGGGGGEGGG9FGGGGGGGGGGGGGEEEGFGGGGGFFFGGGADFGGEFGGFFFDGCFGGGGFF@FFFGGGGGGFEFGGFGGDGGGFFGAFCFGGGGGGGGGGGFF?DGF6CFGFFF?5>AA5A9@;>=5*):?6+:69@AF292>BBE@(/263;(8CEF7;1;(4))66CE3;(-4.)).5484))3(,8::0,3().4<99(1,4.)))25####
@M05025:18:000000000-B3NL5:1:1101:2142:10068 2:N:0:CACTCA
CATCGTGGACTACTCGGGTTTCTAATCCTGTTTGCTCCCCACGCTTTCGCACCTCAGCGTCAGTAATGGTCCAGTGAGCCGCCTTCGCCACTGGTGTTCCTCCGAATATCTACGAATTTCACCTCTACACTCGGAATTCCACTCACCTCTACCATACTCAAGACTTCCAGTATCAAAGGCAGTTCCGGGGTTGAGCCCCGGGATTTCACTCCTGACTTAAAAGTCCGCCTACGTGCGCTTTACGCCCAGTAAATCCGAACAACGCTAGCCCCCTTCGTATTACCGCGGCTGCTGTAAGGAC
+
@FFFGFFCB,CEGG@FFE,B;FGFDEGGEFEECCF@FGC:EGGG77CAFCC7FFDCD8:C:FGGG<FGGGFFGGGGGGGFDDEGEDF,,8CFGEG8FGFEFC@FGDGG9FFFCFGFGGCFAFGGGCFGGE9EFEG>8DDFGGCFGGGG8FFCFFGGGGFFDDA?DGGGGGG8@EDD8FDFCEGFFGGDDG*9CF6F>**/@A:?AFFFF+8>EFFBFAA*>*8;*6<0(8<@;3(=6>;6DEF?<(4364<ABBF:9:BFBF0((-394:((-(,((.405<)61(4((((()..))####
@M05025:18:000000000-B3NL5:1:1101:21790:10069 2:N:0:CACTCA
CATCGTGGACTACTAGGGTTTCTAATCCTGTTTGCTCCCCACGCTTTCGAGCCTCAACGTCAGTCATCGTCCAGAAAGCCGCCTTCGCCACTGGTGTTCCTCCTAATATCTACGCATTTCACCGCTACACTAGGAATTCCGCTTTCCTCTCCGACACTCTAGCCTGACAGTTCCAAATGCAGTCCCGGGGTTGAGCCCCGGGCTTTCACATCTGGCTTGCCATGCCGTCTACGCTCCCTTTACACCCAGTAAATCCGGATAACGCTTGCCCCCCACGTATTACCGCGGCTGCTGGCCCGGG
+
CGGGGGGGGGGGGGGGGGGGGGGGGGGGGGGGGGGGGGGGGGGGGGGGGGGGGGGGGGGGGGGGGGGGGGGGGGGGGGGGGGGGGGGGGGGGGGGGGGGGGGGGGGGGGGGGGGGGGGGGGGFGGGGGGGGFGGGGGGGGGGGGGGGGGGGFGGGGGFGGGFGGGGGGGGGGGGGGGGFGGGGGGGGDGGGGGGFGGGFGFBFEFFFFFFF@EFF@AFEF;3C@EEFFFF?<(301;B?AB244AB>:0?A24>FF;B:?:2<69<?06?:<0(-,(4:>3><B29(3>((())4(,####
@M05025:18:000000000-B3NL5:1:1101:26572:10093 2:N:0:CACTCA
CATCGTGGACTACAGGGGTATCTAATCCTGTTCGCTACCCATGCTTTCGAGCCTCAGCGTCAGTTGCAGACCAGAGAGCCGCCTTCGCCACTGGTGTTCTTCCATATATCTACGCATTCCACCGCTACACATGGAGTTCCACTCTCCTCTTCTGCACTCAAGTTCAACAGTTTCTGATGCAATTCTCCGGTTGAGCCGAAGGCTTTCACATCAGACTTATTGAACCGCCTGCACTCGCTTTACGCCAAATAAATCCGGACAACGCTTGCCACCTACGTATTACTCCGCCTCCTGGCCGACT
+
CGEFFGGDEGFGGGGGGEC@<FGEFFGFGFGGGCFFGGGFFGGGGGGGGGGCGGGGGFGGEDGGGGGFGG?FFFFGGGFGGGGG7BCGEFFGDCF,:@FEGFGGGGGFFDGFGF:@EGGFGGGGGFGGEGGGGFEGGGGGFF98=8,7==EAFFGF8EEGGFGAEAEGEED=FFG7DCFFG8DCFFCCDCDC+;6DFGBD>*00;9+4=AF:>4*7AFFFC*AE:>(56>9==B=;?;(683>;?9(,(.9)/1)((31792(((4(-2())((,((43>()))).(((-((()(((####
@M05025:18:000000000-B3NL5:1:1101:23922:10099 2:N:0:CACTCA
CATCGTGGACTACTGGGGTATCTAATCCTGTTTGCTCCCCACGCTTTCGCACCTGAGCGTCAGTCTTTGTCCAGGGGGCCGCCTTCGCCACCGGTATTCCTCCAGATCTCTACGCATTTCACCGCTACACCTGGAATTCTACCCCCCTCTACAAGACTCCAGCCTGCCAGTTTCGGATGCAGTTCCCAGGGTGAGCCCGGGGATTTCACATCCGACTTGACAGACCGCCTGCGTGCGCTTTACGCCCAGTCATTCCGAGTAAGGCTTGCACCCCCCGTATTACCGCGGTTGCTGGCCTAGT
+
@DFGGFCCGGGGEGGGGGGG86FGACFA,@E66CAFFGFG,FGGCFDF7FCCFGGGGGGGG@@CEFGGGGFGCFFGGGDCC@C,4E@:FGGGGC+@CEF<F9EEEAFF,?AFFFGCC7FDDFGEE+CC<BC8,DDDFE,CADFGG+CEGFFFF9@:E>C,353D,1@:?DEGFF**9?CCC?+B@C>8D4?F*9FF2:))))2>5*817@F858<B3);47:4(34((--:00((4092,(-443,4315)):99AB:(-(.))(3(4:)42(((442((,)6<:11((((1.2(((####
@M05025:18:000000000-B3NL5:1:1101:8126:10152 2:N:0:CACTCA
CATCGTGGACTACCGGGGTATCTAATCCTGTTTGCTCCCCACGCTTTCGAGCCTCAACGTCAGTCATCGTCCAGTAAGCCGCCTTCGCCACTGGTGTTCCTCCTAATATCTACGCATTTCACCGCTACACTAGGAATTCCACTTACCTCTCCGACACTCTAGAAAAACAGTTTCCAATGCAGTCCCGGGTTGGAGCCCCGGGTTTTCACATCAGACTTGCCTCTCCGTCTACGCTCCCTTTACACCCAGTAAATCCGGATAACGCGTGCACCATACGTATTACCGCGGCTGCTGGCAGCAG
+
CGGGGGGGGGGGGGGGGGGCEGGGGGGGGGGGGGGGGGGDFCCEGG8CFF<CGCFG<,@6C,B9<C6@,:FEE<FFGCGG@GEGGE7F=@:EFCF,AFGAEFDEE,AFC<FCGGF@FG9?EGGD8:FGFG,?EFDCD8FFC>B,6E8399FFCEC=36,@EG;,EE,3,DFC,;<@C86?D7+;C3CD>*;**;*;9CDG>;8ABF++==>@AA33978>14;(6/(//23712(66354,-<<A190,46255<03((,244(((-,3(48())((),-5)4<<(-(39(42:(-(####
@M05025:18:000000000-B3NL5:1:1101:9919:10154 2:N:0:CACTCA
CATCGTGGACTACCAGGGTTTCTAATCCTGTTCGCTCCCCATGCTTTCGCTCCTCAGCGTCAGTAAATGCCCAGAGACCTGCCTTCGCCATCGGTGTTCCTCCTGATATCTGCGCATTTCACCGCTACACCAGGAATTCCAGTCTCCCCTACATCACTCTAGTCTGCCCGTACCCACCGCAGATCCGAGGTTGAGCCTCGGACTTTCACGGCAGACGCGACAAACCGCCTACGAGCCCTTTACGCCCAATAAATCCGGATAACGCTTGTGCCCTACGTATTACCGCGGCTGCTGGCCGCTA
+
CGGGGGGGGGGGGGGGGGGGGGGGGGGGGGGGGGGEGGGGGGGGGGGGGGGGGGGGGGGGGGGGGGGGGGGGGGGGGGGGGGGGGGGGGGGGGGGGGGGGGGGGGGGGGGGGGGGGGGGGGGGGGGGGGGGGGGGGGGGGGGGGGGGGGGGGGGGGGGGGGC>EFGGGGGGGGGGGGGGGGGG?FGGDDGCD?>FFG>FGEADFFFFFFFBFFADF>FFFFFFFF?;FFF1:?F?F0:?FF<BB?B(,4<D<>4>?9;6-4428>???F74AB?FFFF2>?4<<(,((,((,,.(,4####
@M05025:18:000000000-B3NL5:1:1101:9695:10170 2:N:0:CACTCA
CATCGTGGACTACACGGGTTCTAATCCTGTTCGCTACCCATGCTTTCGAGCCTCAGCGTCAGTTGCAGACCAGAGAGCCGCCTTCGCCACTGGTGTTCTTCCATATATCTACGCATTCCACCGCTACACATGGAGTTCCACTCTCCTCTTCTGCACTCAAGTTCAACAGTTTCTGATGCAATTCTCCGGTTGAGCCGAAGGCTTTCACATCAGACTTATTGAACCGCCTGCACTCGCTTTACGCCCAATAAATCCGGACCACGCTTGCCACCTACGTATTACCGCGGCATCTGGCACTGTG
+
CGECF@FGDFGGGGGDGGGGGGGGFFCFGGGFFGGGGFGFGGGAE9<CCFGGGGGGGGGGGGGGGGGGDAEEFFGGGGGG7FFDGGEEGGFGGFEGGGGFGGGGGGGGGGGGGGGGGFGFFFEGDCCGGGGGG8EGGFFGFFGG?DFDAFCFGFGFGGGGFFGGFGGGGGGGGFFCFGGGGGGG7EGGDCDDFDFGGGFGBAFFFFFFFAFEFFFFCFFEEFFFD229@>B3=EE69?7(640869;?FFFF3?13666(1(((1:0?FF2:0436,)64AFF109>6(-264<::8####
@M05025:18:000000000-B3NL5:1:1101:25058:10194 2:N:0:CACTCA
CATCGTGGACTACCGGGGTTTCTAATCCTGTTCGCTACCCATGCTTTCGAGCCTCAGCGTCAGTTGCAGACCAGAGAGCCGCCTTCGCCACTGGTGTTCTTCCATATATCTACGCATTCCACCGCTACACGTGGAGTTCCACTCTCCTCTTCTGCACTCAAGTTCAACAGTTTCTGATGCAATTCTCCGGTTGAGCCGAAGGCTTTCACATCAGACTTATTGAACCGCCTGCACTCGCTTTACGCCCAATAAATCCGGACAACGCTTGCCACCTACGTATTACCGCGGCTGCTGGCCGTTG
+
CGGGGGGGGGGGGGGDGGGGGGGGGGGGGGGGFGGGGGEFFGGGGGGGGGGGGGGGGGGGGGGGGGGGGFGGGGGGGGGGGDGGGGGGGGGGGGGGGGGGFGGGGFGGGGGGGGGGGGGGGGGGGGGGGGGGGGEGGGGGGGAFAFGGGGCGGGGGGFGGGGF8CFGGGGGGGGGGGGFGGFGGF@CFCDCDDGFGFG4CFAFFFFFCFFFFFA=>FFFEEEEEB25>F;<?DFFFF>;DDFFFF0(/32?36:<439B2(6<06<<(3?AB??:((.255)44(,-(46>622(-(####
@M05025:18:000000000-B3NL5:1:1101:15427:10198 2:N:0:CACTCA
CATCGTGGACTACTCGGGTTTCTAATCCTGTTTGCTCCCCACGCTTTCGCACCTCAGTGTCAGTATCAGTCCAGGTGGTCGCCTTCGCCACTGGTGTTCCTTCCTATATCTACGCATTTCACCGCTACACAGGAAATTCCACCACCCTCTACCGTACTCTAGCTCGCCAGTTTTGGATGCAGTTCCCAGGTTGAGCCCGGGGCTTTCACATCCAACTTAACGAACCACCTACGCCCGCTTTACGCCCAGTAATTCCGATTAACGCTTGCACCCTTCGTATTACCGCGGCTGCTGGCCCAGG
+
CGGFGGGGGGGGGGGGGGGEGGGGFGGGGGGGGGGGGGGGGGDGGEGGGGGGGGGGGGGGGGFGGGGGGGGGGGGGGDGGGGGGGGFEGFFEGGEFGGGFGGGGGGGGGGGCGGGDFGGGGGGGGGGG9FFCFGFDFFGGFGFFGGGGGGGGGGGGGGGGGGGGGGGGGCDFGGGG6CCGGFGFFGGGGCFGGGACFF>5?ADDFFF8FFF=:AEE48AEF9@D@B@?;;E;1((.6;>;DEA6?BB:B?FF9AF<2(,-8<>891:<4??<623<04<:2<BB0;(,4;1(33>F3####
@M05025:18:000000000-B3NL5:1:1101:7878:10209 2:N:0:CACTCA
CATCGTGGACTACACGGGTTTCTAATCCTGTTTGCTCCCCACGCTTTCGAGCCTCAACGTCAGTTACCGTCCAGTAAGCCGCCTTCGCCACTGGTGTTCCTCCTAATATCTACGCATTTCACCGCTACACTAGGAATTCCGCTTACCTCTCCGGCACTCTAGAAAAACAGTTTCCAATGCAGTCCTGGGGTTAAGCCCCAGCCTTTCACATCAGACTTGCTCTTCCGTCTACGCTCCCTTTACACCCAGTAAATCCGCATAACGCTTGCCCCCTACGTATTACCCCGGCTGCTGTCCGACA
+
CEFFGGGDGFFGGGGGGGFGGGGGGGGGGGGGGGGFGGGGGGGGGGGGEGFGGGGGFGGGGGGFGGGGEGGGDGFFFFFEECECFGGFFFEGGDFGGEGG<EGCAEEEC9EEFGGGDGFGFFGF8F7FGGAFGGGAFFCA=8=CEF83,@DFEG>ECFGGGGFFGFEEFGFFGF59;?FFGFFGDFCCG5;?7=AG7F**/*39;F8+BA+54A3.;BFE4BC3@@=43=;3((((613;)4>?E1:;6=C6/<<1-(-4:.3:6831:(21368?<:D4:BAA(86(,4(,24)))####
@M05025:18:000000000-B3NL5:1:1101:19919:10235 2:N:0:CACTCA
CATCGTGGACTACTGGGGTATCTAATCCTGTTCGCTACCCATGCTTTCGAGCCTCAGCGTCAGTTGCAGACCAGAGAGCCGCCTTCGCCACTGGTGTTCTTCCATATATCTACGCATTCCACCGCTACACATGGAGTTCCACTCTCCTCTTCTGCACTCAAGTTCAACAGTTTCTGATGCAATTCTCCGGTTGAGCCGAAGGCTTTCACATCAGACTTATTGAACCGCCTCCACTCGCTTTACGCCCAATAAATCCGGACAACGCTTGCCACCTCCGTATTACCCCGGCTCCTGGCCGCGG
+
CGGGGGGGGGGGGGGGGGGGGGGGGGGGGGGGGGGGGGGGGGGGGGGGGGGGGGGGGGGGGGGGGGGEGGGGGGGGGGGGGGGGGGGGGGGGGGGGGGGGGGGGGGGGGGGGGGGGGGGGGGGGDGGGGGGGGGGGGGGGGGC@DGGGGGGGGGGGGFGGFFGFGGGGGGGGGGGGFGDGGGGGG9FGGDGGGG5FFGDDB>AFF>89FFFBEF63?9CEE9ECEB(82@FFF@)5(6;DFCE0;9>D@FFF3)7;220;BF:01162:?<F01(,13?1()))(((,32(,,)4,(####
@M05025:18:000000000-B3NL5:1:1101:11047:10260 2:N:0:CACTCA
CATCGTGGACTACAAGGGTTTCTAATCCTATTTGCTCCCCACGCTTTCGTGCCTCAGTGTCAGTTACAGACCAGGCGACCGCCTTCGCCACTGGTGTGCCTCCATATATCTACGCATTTTACCGCTACACATAGAATTCCAGCGCCCTCTTCTGCACTCCAGCATACCAGTTTCCATTGCTTACAATGGTTGAGCCATAGCCTTTTACTACAGACTTAGTACGCCACCTAAGCACCCTGTATGCCCGATGACTCCGGATAACGGTTCCCACCTACGGATTACCGTGGCTTCTGGCCCCGCT
+
@6-6CF@@;F<@@F<EF@F<;FE@@666,,<C@FFGCGCCA:6@,BC<FCF7@FG@<C@<C6E<969966,,CF7<@CG@@>>F:=F,,4B4?F5BF,:CA<445?FFFGCED<4B=FC?FAFEG7>+,AE,=9@E;9@4;,@=C+@@E8=@=EE:83=3,6==F8E8,35=E7C72+=FC@C?,++2;28997***+*3*98@59EF9+:).8>6BF67*;4(0((55>5>:>5((6(/)))1.3(41/9)9712221(/78(4(,,.7(8?(.-1(48)))((.4(((42<40((####
@M05025:18:000000000-B3NL5:1:1101:4323:10265 2:N:0:CACTCA
CATCGTGGACTACAGGGGTTTCTAATCCTGTTTGCTCCCCACGCTTTCGAGCCTCAACGTCAGTTACCGTCCAGTAAGCCGCCTTCGCCACTGGTGTTCCTCCTAATATCTACGCATTTCACCGCTACACTAGGAATTCCGCTTACCTCTCCGGCACTCTAGAAAAACAGTTTCCAATGCAGTCCTGGGGTTAAGCCCCAGCCTTTCACATCAGACTTGCTCTTCCGTCTACGCTCCCTTTACACCCAGTAAATCCGGATAACGCTTGCCCCCTACGTATTACCGCGGCTGCTGGCCGTGT
+
CGGGGGGGGGGGGGGGGGGGGGGGGGGGGGGGGGGGGGGGGGGGGGGFGGGGGGGGGGGGGGGGGGGGGGGGGGGGFGGGFGGGDGGGGGGGGGGFFGGGDGGGGFGGGGGGGGGGGGGGGGGGGGGGGGGGGFGE?FGGGGGGGGGGGGGGGGGGGGGGGG,=FEFGGGGAFFGGGGFCFCF>FGFFGGGGGFFGGGDG>A>>AA>+BFFEB*53AAF=4><@;C9EB@?<0((6@D@E4EE)=;042/4)7?EEB6?206>?0::0:7?2>F??:B?BFFBB0;667>>:),(44####
@M05025:18:000000000-B3NL5:1:1101:7174:10277 2:N:0:CACTCA
CATCGTGGACTACCGGGGTTTCTAATCCTGTTTGCTCCCCACGCTTTCGAGCCTCAACGTCAGTTACAGTCCAGTAAGTCGCCTTCGCCACTGGTGTTCCTCCTAATATCTACGCATTTCACCGCTACACTAGGAATTCCACTTACCTCTCCTGCACTCCAGCCTGACAGTTTCCAATGCAGTCCAGGGGTTGAGCCCCTGCCTTTCACACCAGACTTGCCATGCCGTCTACGCTCCCTTTACACCCAGTAAATCCGGATAACGCTTGCCCCCTACGTATTACCGCGGCTGCTGGCCAGGC
+
CGGGGGGGGGGGGGGGGG@FGGGGGGGGGGGGGGGGGGGGGGGGGGGGGGGGGGGGGGGGGGGGGGGGGGGGGGGGGGGGGGGGGGGGGGGGGGGGGGGGGGGGFFGGGGGGGGGGGGGGGGGGGGGGGGGGFGGGGGGGGGGGGGGGGGGGGGGGGCGGGGGGGGGGGGFGGGGGGGGGGGC?FGGGDGGDGGFGGGFGFAAFFFFFFAAADF5=FFFC@4>=9@F@@FD:?@63>DFFE3<))8>@F@<<E56EFF;022<?F<::??F:99(167,48):B(,,-220:7?:?(####
@M05025:18:000000000-B3NL5:1:1101:4133:10340 2:N:0:CACTCA
CATCGTGGACTACAGGGGTTTCTAATCCTGTTCGCTACCCATGCTTTCGAGCCTCAGCGTCAGTTGCAGACCAGAGAGCCGCCTTCGCCACTGGTGTTCTTCCATATATCTACGCATTCCACCGCTACACATGGAGTTCCACTCTCCTCTTCTGCACTCAAGTTCAACAGTTTCTGATGCAATTCTCCGGTTGAGCCGAAGGCTTTCACATCAGACTTATTGAACCGCCTGCACTCGCTTTACGCCCAATAAATCCGGACAACGCTTGCCACCTACGTATTACCGCGGCTGCTGCCCCGTG
+
CGGGGGGGGGGGGGGGGGGGGGGGGGGGGGGGGGGGGGGGGGGGGGGGGGGGGGGGGGGGGGGGGGGGGGGGGGGGGGGGGGGGGGGGGGGGGGGGGGGGGGGGGGGGGGGGGGGGGGGGGGGGGGGGGGGGGGDGGGGGGGGGGGGGGGGGGGGGGGGGGFGGGGGGGGGGFGGGGGGGGGGGGFGGGGCGDGFGGGFGE>FFFFFFFFFFFFFFFFFFF?ECE@=B>FFF;;AFFFD07CF1799@DF;@CEC@6(-((.89>F?0:BFDB?0:?B)5:2496;1-191?DF)(4####
@M05025:18:000000000-B3NL5:1:1101:26489:10355 2:N:0:CACTCA
CATCGTGGACTACTGGGGTATCTAATCTTGTTTGCTCCCCACGCTTTCGTGCCTCAGTGTCAATGTTGGTCCAGGTAGCTGCCTTCGCCATGGATGTTCCTCCTGATCTCTACGCATTTCACTGCTACACCAGGAATTCCGCTACCCTCTACCACATTCTAGTCATCCAGTATCCACTGCAGTTCCCAGGTTGAGCCCAGGGCTTTCACAACGGACTTAAATAACCACCTACGCACGCTTTACGCCCAGTCATTCCCACTAACGCTTGTCCCCTTCGTATTACCGCGGCTGCTGGCCAGTC
+
CCFEGG?FGGD8FFGDGD@FFF9AFGGGGGFGG8CC@CFCFFCG,@FFGAFEGGGGGGCFGGCFFGGGGFFFFGGGGGGGFG<<ECBFCCCBFFG8FGGGG9FFE,AFFGGGGGGGCGFGDGGDGFGFGGEDEEGFGFG;ECEGG8@,1ACGGEFFFAFFG8@@;DFEFGGCFC9FG82AGC3=@CFDD?DF+D*==?D?FDEA*;AFFA55=5>AE537>AF**46@D=4:97))(/((/4*(8(6434).9??)))(,(3;(6122()1/6(,,(,.,44)6(-(((((4).(((####
@M05025:18:000000000-B3NL5:1:1101:21040:10377 2:N:0:CACTCA
CATCGTGGACTACCAGGGTTTCTAATCCTGTTTGCTCCCCACGCTTTCGAGCCTCAACGTCAGTCATCGTCCAGCAAGCCGCCTTCGCCACTGGTGTTCCTCCTAATATCTACGCATTTCACCGCTACACTAGGAATTCCACTTGCCTCTCCGACACTCTAGAAAAACAGTTTCCAATGCAGTCCCGGGGTTGAGCCCCGGGTTTTCACATCAGCCTTGCCTCCCCGTCTACGCTCCCTTTACACCCAGTACTTCCGGATCACGGTTGCACCATATCTCTTACCGCCGCTTCCTCGCGGTA
+
CGGGGGGGGGGGGCFFGGEFEFGGFGGGGEFFGGGGAFGGGGGGGGGGGGGGGGGGGGGGGEEGF@FGGGCCFGGGGGGFGEGGGCFGGGGGGG<FGGGGGGGGGFGFGGGFCGGGGFFGGGGEGCEFCGGGGFEFFGGGGGGADFGGGGGGGEEEG,@3;DDFGFGGGFGGGGGGGGF687C?FFGGGDD54CACCC>9B48AAFC+=A+.5A3>FFA(=3)(/601;0()(1(/.,6A3)64710(482))-6<31(3(,((((,46)5(()))).-)6-)2(4(30(,,)-)(-####
@M05025:18:000000000-B3NL5:1:1101:24631:10383 2:N:0:CACTCA
CATCGTGGACTACTCGGGTATCTAATCCTGTTCGATCCCCACGCTTTCGTGCCTCAGCGTCAGTCTGGCGCCGGTACGCTGCCTTCGCAATCGGAGTTCTGCGCGATATCTATGCATTTCACCGCTACACCGCGCATTCCGCGTACTTCTCGCCAACTCAAGTCTGCCAGTTTCAACGGCTCGACGGGGTTGAGCCCCGCAATTTTACCGCTGCCTTAACGGACCGCCTACGCACCCTTTAAACCCAATAAATCCGGATAAAGCTCGCACCCTCCGTATTTCCCCGCTCTCTAGCACGGTA
+
CGGGGGGGGGGGGGGGGGGGGGGGGGGGGGGGGGGGGGGGGGGGGGGGGGCGGGGGGGGGGGGGGGGGGGGGGGGGGGGGGGGGGGGGGGGGGGGGGGGGGFGGGGGGGGFGGGGGGGGFGGGGEGGGGGGGGGGGGGFGGGGGGGGGFFGGGGGGG6FGFCGGGGGGGGGGGGGGGGGGGGGDE>DDDD3DFGFFDGBD5>BBFF49?>>9>),)9?=AF;B>>9>>?FF02(33?:::A54)4(((22<>44839F:B<)))-)((((-8(4:(-(,3)).,.3(((,52)))))####
@M05025:18:000000000-B3NL5:1:1101:11021:10402 2:N:0:CACTCA
CATCGTGGACTACTCGGGTTTCTAATCCTGTTCGCTACCCATGCTTTCGAGCCTCAGCGTCAGTTGCAGACCAGAGAGCCGCCTTCGCCACTGGTGTTCTTCCATATATCTACGCATTCCACCGCTACACATGGAGTTCCACTCTCCTCTTCTGCACTCAAGTTCAACAGTTTCTGATGCAATTCTCCGGTTGAGCCGAAGGCTTTCACATCAGACTTATTGAACCGCCTGCACTCGCTTTACGCCCAATAAATCCGGACAACGCTTCCCACCTACGTATTACCTCGCATTCTGGCCTCAG
+
CFGGGFGGEGGDGGGGEGFFGGDGFGGGGEFGGGCFGGGGGGGFGGGFEGGGGGGGFG>CGGGGGGGGGADEFGGGGGGFGGGGGGGGGGGGGGGGFEGGGGA5AA<FFGGGGGGGGGGGGGFEECFGCEGGGG8FGGGGDC;8DDGGGGGGF9F8DFFGF=D8@FCGGGGG=2DFCFGC8=D=999CD6C+;7AGGDBD?96CF48@FFA=;F3>FF6<>EE83>((69=BB@)630(,,9>@?(:165=@))9((,39>6((-(((.2428(4(,())().4)--((((...4??####
@M05025:18:000000000-B3NL5:1:1101:14610:10407 2:N:0:CACTCA
CATCGTGGACTACTAGGGTTTCTAATCCTGTTCGCTACCCATGCTTTCGAGCCTCAGCGTCAGTTGCAGACCAGAGAGCCGCCTTCGCCACTGGTGTTCTTCCATATATCTACGCATTCCACCGCTACACATGGAGTTCCACTCTCCTCTTCTGCACTCAAGTTCAACAGTTTCTGATGCAATTCTCCGGTTGAGCCGAAGGCTTTCACATCAGACTTATTGAACCGCCTGCACTCGCTTTACGCCCAATAAATCCGGACAACGCTTGCCACCTACGTATTACCGCTGCTGCTGGCCGTCC
+
CGFGGGGGDGGGGGGGGGGGGGGGGGGGGGGGGEGGGGGGGGGGGGGGGGGGGGGGGGGGGGGGGGGGGGGGGGGGGGGGGGFCGGGGGGGGGGGGGGGGGGGGGCGGGGGGGGGGGGGGGGGGGEEGGGGGGGCFGGGGGGGFEGGGGGGGGA8A8=D?ECFFGFGG?FFGFGGGGGGGGGGFFG7FDGDDDGAFFCB>>AA?FFF+=FF@4A=4FFFFFE?FFDF@@FFB=5465:??F<C@D91@?;3;CCEEB179BFF>>?:0024<?(,(4246(<<2,4(-(,)...4(3####
@M05025:18:000000000-B3NL5:1:1101:14822:10455 2:N:0:CACTCA
CATCGTGGACTACTGGGGTATCTAATCCTGTTTGCTCCCCACGCTTTCGAGCCTCAACGTCAGTTACCGTCCAGTAAGCCGCCTTCGCCACTGGTGTTCCTCCTAATATCTACGCATTTCACCGCTACACTAGGAATTCCGCTTACCTCTCCGGCACTCAAGATGGACAGTTTCCAATGCAGTCCCGGGGTTAAGCCCCGGGCTTTCACATCAGACTTGCCCGTCCGTCTACGCTCCCTTTACACCCAGTAAATCCGGATAACGCTTGCCCCCTACGTATTACCGCGGCTGCTGGCCGCTG
+
CGGGGGGGGGGGGGGGGGGGGGGGGGGGGGGGGGGGGGGGGGGGGGGGGGGGGGGDFGGGGGGGGGGGGGGGGGGGGGGGGGGGGGGGGGGGGGGGGGGGGGGGGGGGGGGGGGGGGGGGGGDGGCGGGGGGGGGC?FGGGGGGGGGGGGFGGGGGGGGGGGFGGGGFGGGGGGGFCGFFGGCFGGGGGCDGDFAG9>5DBDEEFFFFFFFFFFFFFFF9@EF9@FFFFDDFF9@FFFFFFAF<A?>6??AB659:B>BB?AF19<BBB?D:>B??F?2<?FF9:>;0(,4::?70.####
@M05025:18:000000000-B3NL5:1:1101:16327:10455 2:N:0:CACTCA
CATCGTGGACTACTAGGGTATCTAATCCTGTTCGCTACCCATGCTTTCGAGCCTCAGCGTCAGTTGCAGACCAGAGAGCCGCCTTCGCCACTGGTGTTCTTCCATATATCTACGCATTCCACCGCTACACATGGAGTTCCACTCTCCTCTTCTGCACTCAAGTTCAACAGTTTCTGATGCAATTCTCCGGTTGAGCCGAAGGCTTTCACATCAGACTTATTGAACCGCCTGCACTCGCTTTACGCCCAATAAATCCGGACAACGCTTGCCACCTACGTATTACCGCGGCTGCTGGCCACGT
+
CGGGGGGGGGGGGGFGGGGGGGGGGGGGGGGGGGGGGGGGGGGGGGGGGGGGGGGGGGGGGGGGGGGGGGGGGGGGGGGGGGGGGGGGGGGGGGEGGGGGGGGGGGGGGGGGGGGGGGGGGGGGGGGGGGGGGGGGGGGGGGGGGGGGGGGGGGFGGGGGDDEGGGGGGGGGGGGGGGGGGGGGGGGGGGGDCGFGGGFCFFFFFFFFFFF=*A>EFFFFFEFFEFB=@FFFD=:@>@FDDEF;;>11;DEAFFE1,3(.,3876?:384<><??F6??>()6A(9>(3((4.)(,.####
@M05025:18:000000000-B3NL5:1:1101:13671:10496 2:N:0:CACTCA
CATCGTGGACTACTGGGGTATCTAATCCTGTTCGCTACCCATGCTTTCGAGCCTCAGCGTCAGTTGCAGACCAGAGAGCCGCCTTCGCCACTGGTGTTCTTCCATATATCTACGCACTCCACCGCTACACATGGAGTTCCACTCTCCTCCTCTGCACTCAAGTTCAACAGTTTCTGATGCAATTCTCCGGTTGAGCCGAAGGCTTTCACATCAGACTTATTGAACCGCCTGCACTCGCTTTACGCCCAATAAATCCGGACAACGCTTGCCACCTACTCATTACCGCGGCTTCTTGCCCGCG
+
CCEEGCGGGGGGGGGGGGGGDGGGGGGGGGGGGGGGGGGGGGGGGGGGGGDEGGGGGGGGGCGGEFGFGGGGGGGGGEGFGGGGGGGGGGGFGGGGFGGECGGGGGGGGGGGGGGGGG?FGGGGGEGGGGFDGFDFFFFGFDCFFGG8AF=D98DDFGG8D8DDDDDF8EGCFGFF+5BF?F7CG<;CGCDC>F5FA*03@5?A66FFFA9>B?BFFF655*9;BB2(31(353@E;>;<1))8131(36;<ABA?>BFFBF?9>:2(3>AFF<??)).64AFA(7>;6(((-).64####
@M05025:18:000000000-B3NL5:1:1101:24936:10507 2:N:0:CACTCA
CATCGTGGACTACACGGGTTTCTAATCCTGTTTGCTCCCCACGCTTTCGTGCCTCAGTGTCAATGTTGGTCCAGGTAGCTGCCTTCGCCATGGATGTTCCTCCTGATCTCTACGCATTTCACTGCTACACCAGGAATTCCGCTACCCTCTACCACATTCTAGTCATCCAGTATCCACTGCAGTTCCCAGGTTGAGCCCAGGGCTTTCACAACGGACTTAAATAACCCCCTACGCACGCTTTACGCCAAGTAATTCCGAGTAACGTTTCCACCCTCCGTATTACCGCGGCCTCGGGCCCCCC
+
CGDGGFGGGGGGGGGGGGGGGGGGGGGGGGGGGGGGGGGGGGGGGGGGGGGEGCFFGFGGGGGGGGGGFFGGGGGGGGGGGGGGGGGGGCGGGGGGGGFGCGGGGGGGGGGGGGGGGGGGGGGGGFGGGGGGGGGGGGGGGGGGGGG?DFGGGFGGCEGGCFGGGGGGGFFCFGGGGGFFGGGDGGGCDFCDGGFFFGFFFEAAFFFFFF*)8*1)999AAEC=E))/>4422>@B>@(5;46(:>((//)9C35741(3531(((3)--2:3-(-74(4(4)6(((22,(.(((-4####
@M05025:18:000000000-B3NL5:1:1101:12168:10516 2:N:0:CACTCA
CATCGTGGACTACACGGGTTTCTAATCCTGTTCGCTCCCCATGCTTTCGCTCCTCAGCGTCAGTAAATGCCCAGAGACCTGCCTTCGCCATCGGTGTTCCTCCTGATATCTGCGCATTTCACCGCTACACCAGGAATTCCAGTCTCCCCTACATCACTCTAGTCTGCCCGTACCCACCGCAGATCCGAGGTTGAGCCTCGGACTTTCACGGCAGACGCGACAAACCGCCTACGAGCTCTTTACGCCCAATAAATCCGGATAACGCTTGCGCCCTACGTATTACCCCGGCTGCTGCCCAAAG
+
CGGGGGGGGGGGGGGGGGGGGGGGGGGGGGGGGGGGGGGGGGGGGGGGGGGGGGGGGGGGGGGGGGGGGGGGGGGGGGGGGGGGGGGGGGGGGGGGGGGGGGGGGGGGGGGGGGGGGGGGGGGGGGGGGGGGGGGGGGGGGGEC,DFGGGGGGGGGGGGGGGGGGGGGGEEEEGGGDGDDGGGGFGCDC5;FFGFGGFFGE>>DFFF8BF>@FFFF>D39@BF@;DBFF?BB<611(.-4>AF(444608?2>2<?9>61?<81018:?(4(4910,43644<<(4(442,82?<0:####
@M05025:18:000000000-B3NL5:1:1101:11742:10570 2:N:0:CACTCA
CATCGTGGACTACTGGGGTTTCTAATCCTGTTTGCTCCCCACGCTTTCGAGCCTCAACGTCAGTTACCGTCCAGTAAGCCGCCTTCGCCACTGGTGTTCCTCCTAATATCTACGCATTTCACCGCTACACTAGGAATTCCGCTTACCTCTCCGGCACTCTAGAAAAACAGTTTCCAATGCAGTCCCGGGGTTAAGCCCCAGCCTTTCACATCAGACTTGCTCTTCCGTCTACGCTCCCTTTACACCCAGTAAATCCGGATAACGCTTGCCCCCTACGTATTACCGCGGCTGCTGTCCGCTG
+
CGGGGGGGGGGGGGGGGGFGGGGGGGGGGGGGGGGGGGGGGGGGGGGGGGGGGGGFGGGGGGGGGGGGGGGGGGGGGGGGGGGGGGGGGGGGGGGEFGGGGGGGGGGGGGGGGGGGGGGGGGGGGGDGFGGGGGGGGGGGGCGGGGGGGGG8EGGGGGGGFC=FFGGGGGGGGGGGGGGGGGCGGGGGGG?7D>AFFFFDDFFFF48BFFCE4*7>AFAEE93)>;14=6?F@><?@FFF34CFF;BF03>A2<A?>91<B24<9??(14)4(36?FBBF:<9<<;;19B;?:3)).####
@M05025:18:000000000-B3NL5:1:1101:4933:10572 2:N:0:CACTCA
CATCGTGGACTACAGGGGTATCTAATCCTGTTTGCTCCCCACGCTTTCGTGCCTCAGTGTCAGTGTTGGTCCAGGTAGCTGCCTTCGCCATGGATGTTCCTCCTGATCTCTACGCATTTCACTGCTACACCAGGAATTCCGCTACCCTCTACCACACTCTAGTCGCCCGGTATCCACTGCAGTTCCCAGGTTGAGCCCAGGGCTTTCACAACGTACTTAAACGACCACCTACGCACGCTTCACGCCACGTAATTCCGGATAACGCCTGCACCCTTCGTCTTACCGCGGCCTATGGACGGAG
+
-<F<F<C;;CGCFG8EEC@B@FCFEGGAG9CA6CFFF;,@EFD7,8DFEGGCFAFF<F9F,F,<CFG8889,CF6FGGGGFFGGG9F@@CC,45A,AFCAAEFDFC<F<AA,,9@::?EEEFA,9AE9<,,DFBFFGFGF8CB>EFFGGDACFGC=@=DFFCDF+=8+@EGEGGGC=D=DFGDD8D6++3+=CGFCC7*=F*<F5*8BB+9))*075:+8A=2)-/((:3>B((89((/3(774;D((.3((31.9/((,2.3(((,(.4:?14(.(.(,().((((-0(((-4):5####
@M05025:18:000000000-B3NL5:1:1101:10378:10587 2:N:0:CACTCA
CATCGTGGACTACCGGGGTTTCTAATCCTGTTTGCTCCCCACGCTTTCGCACCTCAGCGTCAGTAATGGACCAGACAGCCGCCTTCGCCACTGGTGTTCTTGCGAATATCTACGAATTTCACCCCTACACTCGCAGTTCCGCTGTCCTCTTCCGGTCTCAAGCCAACCAGTATCGAAGGCAATTCTGTGGTTGAGCCACAGGCTTTCACCCCCGACTTAATCGGCCGCCTACGCGCCCTTTACGCCCAGTGATTCCGAGCAACGCTAGCCCCCTTCGTATTACCGCGGCTCCTGGCCGGGC
+
CGGGGGGGGGGGGGGGGGGGGGGGGGGGGGGGGGGGGGGGGGGGGGGGGGGGGCGGGGGGGGGGGGGGGGGGGGGGGGGGGGGGGGGGGGGGGGGGGGGGFGGGGGGGGGFGGGGGGGGGGGGGGGGGFGEGGGGGGGGGGGGGGGGGGGGGGGGGGGGGGGGGGGGGGEEGFGGGGGGGGGGGGGGGGGGGGFFGGGFGF4;FAFFAFFFB08>FFBF<CEDD><0>9BF026>;>09:?BF2:9>B?FB>)6<B>619(8<04029:B:69><B8(34:26A(34(-((,.54?1####
@M05025:18:000000000-B3NL5:1:1101:28558:10618 2:N:0:CACTCA
CATCGTGGACTACAGGGGTTTCTAATCCTGTTTGCTCCCCACGCTTTCGCACCTGAGCGTCAGTCTTTGTCCAGGGGGCCGCCTTCGCCACCGGTATTCCTCCAGATCTCTACGCATTTCACCGCTACACCTGGAATTCTACCCCCCTCTACAAGACTCTAGCCTGCCAGTTTCGGATGCAGTTCCCAGGTTGAGCCCGGGGATTTCACATCCGACTTGACAGACCGCCTGCGTTCGCTTTACGCCCAGTAATTCCGAACAACGCTAGCCCCCTTCGTATTACCGAGGCTGCCGGCCCAAG
+
CFFFGGGEEGGGGGGGGGGEGGGGGGGGGGFGGGGGG8FGGGGGGGGGGGGGGGGGGGGGGGGFFFFGGGGFGGF7@FEGGGGGGGGGGGGGGGGDGGGGGGGGGGGGFGGGGGGGGGGC<FFGGGGGGGGGCFGGGGGGGGGDGEGGGGGGGF9FGGFFGFGGGGGFGGGFGGGGDGGGGGGGGGGGGGFGCCFGDGADF>>BAFFFFFFFF3(.=>A>?FFFF:11(2(33<(33>?1229<19BF0:AF>4<DF(19>?BF>01(4(::>F0:(,31:9<>((-39<0,,(494####
@M05025:18:000000000-B3NL5:1:1101:11224:10619 2:N:0:CACTCA
CATCGTGGACTACAAGGGTTTCTAATCCTGTTTGCTCCCCACGCTTTCGCGCATGAGCGTCAGTGCAGGCCCAGGGGATTGCCTTCGCCATCGGTGTTCCTCCGCATATCTACGCATTTCACTGCTACACGCGGAATTCCATCCCCCTCTGCCGCACTCCAGTCATGCAGTCACAAATGCAGTTCCCAGGTTGAGCCCGGGGATTTCACATCTGTCTTACATAACCGCCTGCGCACGCTTTACGCCCAGTAATTCCGATTAACGCTCGCACCCTACGTATTACCGCGGCTGCTGTCCTCGG
+
CGGGGGGGGGGGGGGGGGFGGGGGGGGGGGGGGGGGGGGGGGGGGGGGGGGGGGGGGGGGGGGGGGGGGGGGGGGGDGGGGGGGGGGGGGCGGGGGGGGGAFGGGGGGGGCGGGGGGGGGFGGGGGGFFGGGGGGGGFGGGGGFFGGGEGCFGCEGGEGCFFGGCFAFFFGGGGGGGGGGGGGGGGGGGGGGG<FGCFFDFD>BAAFFFFFFFFCEFFFFFFC4@6(:;B<:BB0;B>36<DF0<9>6BF2)64<A>01?FFA16:FBFF29:(.8::<489BB?F9290(43:<42####
@M05025:18:000000000-B3NL5:1:1101:28469:10621 2:N:0:CACTCA
CATCGTGGACTACAAGGGTTTCTAATCCTGTTCGCTACCCATGCTTTCGAGCCTCAGCGTCAGTTGCAGACCAGAGAGCCGCCTTCGCCACTGGTGTTCTTCCATATATCTACGCATTCCACCGCTACACATGGAGTTCCACTCTCCTCTTCTGCACTCAAGTTCAACAGCTTCTGATGCAATTCTCCGGTTGAGCCGAAGGCTTTCACATCAGACTTATTGAACCGCCTGCACTCGCATTACGCCCAATAAATCCGGACAACGCTTGCCACCTACGTATTACCGCGGCTGCTGGCCGGCG
+
@CCFGGGEFGGGGGDDGFFFGGGGGFFGGGGGA;FFGGGFGFGGGFGFEGGDGAFDGGGGDGGGGAE9FEFGGGDFGGGGGGGGFGGGG@EBFGFFEF9EDFGFGGGGFDGFGGGGDF,AFFFEGGGGGGGG=FE>@DDFGE,E=FFFGGGGGGD8DFGGG86EEFGEC?DGG=8DFCF?7EFFC99A>DGGGGFGGGAD*:AA4A4B@AAEEFE3*=B58CF=)99@@F>(3;<;(6(6;EFFF@2;1383C))(-18;;6:>(4(8?0<?F<(2428>064>BB0(3(((.)(-4####
@M05025:18:000000000-B3NL5:1:1101:4290:10700 2:N:0:CACTCA
CATCGTGGACTACTAGGGTATCTAATCCTGTTCGCTCCCCACGCTTTCGCTCCTCAGCGTCAGTAACGGCCCAGAGACCTGCCTTCGCCATTGGTGTTCTTCCCGATATCTACACATTCCACCGTTACACCGGGAATTCCAGTCTCCCCTACCGCACTCCAGCCCGCCCGTACCCGGCGCAGATCCACCGTTAGGCGATGGACTTTCCCACCGGACGCGACGAACCGCCTACGAGCCCTTTACGCCCAAACAACCCAGATAACCCTCCCCCCACACGTCTTACCCCCGCTCCCGACCTGGA
+
CFGGGGGGGGGGGGGGGGGGGGGGGGGGGGGGGGGEFGGGGGGGGGGGGGDGGGGGGGGGGGGGGGGDGGGGGGDFGGGGGGGGGGFGGGDGF8FFGGGGGGGGGGGGGGGGGFG@FFGFFGGGGEGGFGGGGGDDGFGGGG@DDGGGGGGGGEGEG>6DD6DGDGGCE5@EEEF9DG>D4?<=GGGGGGGD5C)>CDD<A;FFFFA+A=FD>F0()5<9;69296,7>(2<0(,,1:7<2)62?0104((.(.,--(,).))(.(-(-,19,((44,(3().((-(,3((-,((--####
@M05025:18:000000000-B3NL5:1:1101:12666:10716 2:N:0:CACTCA
CATCGTGGACTACCCGGGTATCTAATCCTGTTCGCTACCCATGCTTTCGAGCCTCAGCGTCAGTTGCAGACCAGAGAGCCGCCTTCGCCACTGGTGTTCTTCCATATATCTACGCATTCCACCGCTACACATGGAGTTCCACTCTCCTCTTCTGCACTCAAGTTCAACAGTTTCTGATGCAATTCTCCGGTTGAGCCGAAGGCTTTCACATCAGACTTATTGAACCGCCTGCACTCGCTTTACGCCCAATAAATCCGGACAACGCTTGCCACCTACGTATTACCGTGGCTGCTGGCAGGGG
+
CGFGGGGGGGGGGGGGGGGGGGGGGGGFGGGGGGGGGGGGGGGGGGGGGCFGEEGGGGCBFGGGGGGGGGGFGGGGGGGGGGGGGGGGGGGGGFFGF=DFGGGGGFFGFAEGGGGGGGFFGGGGGGCGFGFGFFCEGGGFFFGGGFC=EFFD8EFGGGGGGDFFGGCGFDDFGFGGFGFGFFGGGGGGDCDC77*99*9;>4>6A6FFFAFEBF=3;CFFC*>4=B@@=?(6@1)53@FFFCF01((,634)7CEB(,8906<;0:11<(6<1,((-42<:<AB0((((((4:?(2(####
@M05025:18:000000000-B3NL5:1:1101:27935:10721 2:N:0:CACTCA
CATCGTGGACTACAAGGGTTTCTAATCCTGTTTGCTCCCCACGCTTTCGTGCCTCAGTGTCAGTGTTGGTCCAGGTAGCTGCCTTCGCCATGGATGTTCCTCCTGATCTCTACGCATTTCACTGCTACACCAGGAATTCCGCTACCCTCTACCACACTCTAGTCGCCCAGTATCCACTGCAGTTCCCAGGTTGAGCCCAGGGCTTTCACAACGGACTTAAACGACCACCTACGCACGCTTTACGCCCAGTAATTCCGAGTAACGCTTGCACCCTTCGTATTACCGCGGCTGCTGGCCGGCA
+
CFAFGGGGGGGGGGGGGGFGGGGGGGGGGGGGGGGGGGGGGGGGGGGGGGGGGGGGGFGGGGGFGGGGGGFGGGGGGGGGGGGGGGFEFGGGGCFGFFFFGGGGGGGGGGGGGGGGGGGGGGGFDGFGGGGGGGGCGGGGGDEGGGGGGGGGGGGGGFGGGGFGGDGGGGGGGGGGGGGGGGGGGGGGGFGGFGFFFGFF??EAFFFFA>>AABFAFFFC;*4>B>BFF@=BF=-(0:,6?FE<79967@E5E?E33(24(1),(4:33?>F?:?:0,(,,)6A0;033(,-,5((.####
@M05025:18:000000000-B3NL5:1:1101:19555:10765 2:N:0:CACTCA
CATCGTGGACTACTGGGGTTTCTAATCCTATTTGCTCCCCACGCTTTCGTGCCTCAGTGTCAGTTACAGACCAGGTCACCGCCTTCGCCACTGGTGTTCCCCCATATATCTACGCATTTTACCGCTACACATGGAATTCCATCGCCCTCTTCTGCACTCCAGCATACCAGTTTCCATAGCTTACAATGGTTGACCCATTGCCTTTAACTACAGACTTAGTACGCCACCTACTCCCCCTTTACACCCAAGTACTCCGATTAACCCTTCCCACCCACGTATTACCGTGCCTGCTGCAACGCTC
+
<E<E;CFCBECCFGFE?@7F7CF<E,,CE9@AEGGG<<FFCFCFG@EC:C<F<F<,,CCCC,C@CFFGGCGFF8,6,6CF,@CCC@EG@@FGF8,4AFFA,,7+4A9@AA,CF7:FE:<<AF,@7=FC@FAF9,=,>>,>;DF8>@+4,6=9DDD8,3@8=@,@,,3=DD8=2D?E2D+6==2AG78++;FDD+*=0++++@=FA++3?FF55B5)1=+:*/)-)):)-6.*)(05@=@@*8**(63;())))1(,(/,643)653/,(75(((-((()()).,((,-)),.3)(),####
@M05025:18:000000000-B3NL5:1:1101:22186:10825 2:N:0:CACTCA
CATCGTGGACTACAGGGGTATCTAATCCTGTTTGCTCCCCACGCTTTCGTGCATGAGCGTCAGTGTTATCCCAGGGGGCTGCCTTCGCCATTGGTGTTCCTCCACATATCTACGCATTTCACTGCTACACGTGGAATTCCACCCCCCTCTGACACACTCTAGTCGTGCAGTCACAAATGCAATTCCCAGGTTAAGCCCGGGGATTTCACACCTGTCTTACACAACCGCCTGCGCACGCTTTACGCCCAGTAATTCCGATTAACGCTTGCACCCTACGTATTACCCCGGCTCCCGGCCAACA
+
CFFGGGGGGGGGGGGGGGGGGGGGGGGGGGGGGGGGGGGGGGGGGGGGGGGGGGGGGGGGGGGGGGGGGGGGGGGGGGGGGGGGGGFGGGGGGGGGGGGGGGGGGFGGGGGGGGGGGGGGGGGGGGGGGGGGFGGGGGGGGGGGGGGGGGFFGGFGGGGGG,@A>GGGG7EGGFGGGG7FGGGGGGGGGC>;FDACCCEDEDFFFAAAFFFDFFC;CFFFFFF;;D9@9((/.21919?11)64079?:46)6:AAF:161:4((2:,,.4:B6(4(.).()5)51(390(-(((34####
@M05025:18:000000000-B3NL5:1:1101:27470:10832 2:N:0:CACTCA
CATCGTGGACTACCAGGGTTTCTAATCCTGTTTGCTCCCCACGCTTTCGAGCCTCAGCGTCAGTTACAGACCAGAGAGCCGCCTTCGCCACTGGTGTTCTTCCATATATCTACGCATTCCACCGCTACACATGGAGTTCCACTCTCCTCTTCTGCACTCAAGTTCAACAGTTTCTGATGCAATTCTCCGTTTGAGCCGAAGGCTTTCACATCAGACTTATTGAACCGCCTGCACTCGCTTTACGCCCAATAAATCCGGACAACGCTTGCCACCTACGTATTCCCCCGCCTACTGCCCGGCA
+
CGGGGGGGGGFFGGGGGGFGGGGGGGGGGGGGGGGFGFGGGDGGGGGGGFGGGGGGGGGFEEFGFGGGFGGGGGGGGGGGGGDGGGGGGCGGGGGGGGGGGGFGGGGGGGGGGG>FGGGEGGGGGGGGGGDGGGGGGGG9EGCGGGGGGGGGFGGGGGGGGGGCFGGGGGFGGGGGGGGGGGGD,?CCD3CF7DFGF55DD<AFFFFFFFC=;F=EFFFFEE?;B55>2>DFDEE223<@246037@D0@;E6?C4((/07((-(1:(:(.541(.::<B0)-5(32(10(()4.44####
@M05025:18:000000000-B3NL5:1:1101:28085:10837 2:N:0:CACTCA
CATCGTGGACTACTCGGGTATCTAAACCTGTTCGCTACCCATGCTTTCGAGCCTCAGCGTCAGTTGCAGACCAGAGAGCCGCCTTCGCCACTGGTGTTCTTCCATATATCTACGCATTCCACCGCTACACATGGCGTTCCACTCTCCTCTTCTGCACTCAATTCCAACAGTTTCTAATGCAATTCTCCGGTTGAGCCGCAGGCTTTCACACCAGACTTATTCAACCGCCTTCACGCCCTTTCCGCCCAATAAATCCGAACAACCCTTGCCACCTCCTTCTTGCCCCGGCTTCCACCCAATC
+
@F9FGFGG7F-<@@DC-CFFECEG9,C@FGGGDEECFGGGGF8FF9@<@CEGEE@F<ECCEFGFD9<9F9E6CF,,BFCFFFE=CFFECFBFDFF<F7E@BFAFFEFFGFFEE+@FEEG9BE8FG=FGGGGGFD,+@++@,@3,,3,@FC,=CFDDEDF88,7332=8==:DFDG++;C7=CF2@25599=9**0;?@*/3*:AF6A6=@/(()8>FFA4@*8*8((.4@(;3;(((6((;)7/(6>?F108<65736(,,41((((.4222:((4())).).,)((-7(-())).-####
@M05025:18:000000000-B3NL5:1:1101:8544:10852 2:N:0:CACTCA
CATCGTGGACTACTGGGGTATCTAATCCTGTTCGCTACCCATGCTTTCGAGCCTCAGCGTCAGTTGCAGACCAGAGAGCCGCCTTCGCCACTGGTGTTCTTCCATATATCTACGCATTCCACCGCTATACATGGAGTTCCACTCTCCTCTTCTGCACTCAAGTTCAACAGTTTCTGATGCAATTCTCCGGTTGAGCCGAAGGCTTTCACATCAGACTTATTGAACCGCCTGCACTCGCTTTACGCCCAATAAATCCGGACAACGCTTGCCACATACGTATTACCGCTGCTGCTGGCCTTCC
+
CFCFGGGGGGGGGGGGGGGGGGGGGGGGGGGGGGGGGGGGGGGGGGGGGGGGGGGGGGGGGGGGGGGGGGGGGGGFGGGGGGGGGGGGGGGGGGGGGDGGGGGGGGGGGGGGGGGGGGGGGGGGGGGGFGGGGGGGGGGGGGFGGGGGGGGGG8FGGGGCF8FGGGGGGFDFEGGFGGFGFGGGFGGGG6DGDFFGGGFG*95;FFFFFFFFEF=BFFFC4>6;>99@>>=B:=:3:9D<FCC?DF@;83@)7CE@@9<((469><?4:548().87>)6444446(,90)5))((,####
@M05025:18:000000000-B3NL5:1:1101:16330:10863 2:N:0:CACTCA
CATCGTGGACTACAAGGGTATCTAATCCTATTTGCTCCCCACGCTTTCGTGCCTCAGTGTCAGTTACAGACCAGGCGACCGCCTTCGCCACTGGTGTTCCTCCATATATCTACGCATTTTACCGCTACACATGGAATTCCATCGCCCTCTTCTGCACTCCAGCATACCAGTTTCCATAGCTTACAATGGTTGAGCCATTGCCTTTTACTACAGACTTAGTACGCCACCTACGCACCCTTTACGCCCAATGATTCCGGATAACGCTTGCCACCTACGTATTACCGCGGCTGCTGGCACATAG
+
CGGGGGGGGFGGGGGGGGGGGGGGGGGGGGGGGGGGGGGGGGGGGGGGGGGGGGGGGGGGGGGGGGGGGGGFGGGDCGGGGGGGGGGGGGGGGGGGGGGGGGGGGGGGGGGGGGGGGGGGGGGGGGGGGGGGGGGGGGEFDDGCEEGGGGGGGGGGGGGGGGGGGGGGGFEGFGGGGGFGFGDDCGFDGFGGGGFGGDACFFFFFFFFFFFE5ABBFFC<4A2A22>DBE@@=@F@DFF@9E?D96?DFF<CEEF@;6<;A@06?:<BFFFF?FB:??4.)563>(49>;?DF7??7####
@M05025:18:000000000-B3NL5:1:1101:24115:10865 2:N:0:CACTCA
CATCGTGGACTACTAGGGTATCTAATCCTGTTCGCTCCCCACGCTTTCGCTCCTCAGCGTCAGTAACGGCCCAGAGACCTGCCTTCGCCATTGGTGTTCTTCCCGATATCTACACATTCCACCGTTACACCGGGAATTCCAGTCTCCCCTACCGCACTCCAGCCCGCCCGTACCCGGCGCAGATCCACCGTTAGGCGATGGACTTTCACACCGGACGCGACGAACCGCCTACGAGCCCTTTACGCCTAATAACTCCGGATAACGCTCGCCCCCTACGTATTACCCCGGCTGCTTGCCTGCA
+
CGGGGGGGGGGGGGGGGGGGGGGGGGGGGDGGGGGGGGGGGGGGGGGGGGGGGGGGGGGGGGGGGGGEFGGGGGGGFGGGGGGGGGGGGDGGDGGGGGGGGGEGGGGFGGGGGGGGGGGGGGGGGGGGGGGGGGDDGGGGFFGGGGGGGGGGGGGGGGGGG?FGGGGGGGGDGGGGGGCDDE)8A48FGDFCCD4CD<:DFF;AFFF6A:A?;<(7.>5;93>>FFFBF:BF::29>B?BD)5-4>:??4)5))63402:?>FB><:6>(4>>42:0:2)()-4(-(,-((4)))4.####
@M05025:18:000000000-B3NL5:1:1101:25475:10877 2:N:0:CACTCA
CATCGTGGACTACCCGGGTATCTAATCCTGTTTGCTCCCCACGCTTTCGTGCCTCAGTGTCAATGTTGGTCCAGGTAGCTGCCTTCGCCATGGATGTTCCTCCTGATCTCTACGCATTTCACTGCTACACCAGGAATTCCGCTACCCTCTACCACATTCTAGTCATCCAGTATCCACTGCAGTTCCCAGGTTGAGCCCAGGGCTTTCACAACGGACTTAAATAACCACCTACGCACGCTTTACGCCCAGTACTTCCGATTAACGCTTGCACCCTTCGTATTACCGCGGCTGCTGGCCCTCT
+
CGGGGGGGGGGGGGGGGGGGGGGGGGGGGGGGGGGGGGGGGGGGGGGGGGGGGGGGGGGGGGGGGGGGGGGGGGGGGGGGGGGGGGGGGGGGGGGGGGGGGGGGGGGGGGGGGGGGGGGGGGGGGGGGFGGGGGGGGGFGGGGGGGGGGGGGGGGGGGGGGFGGGGGGGGGGGGFGGGGGGGGGGGFGFGGGFDFGGGFGFBEFFFFFFFF@AB=AFFFEEEFFFE9BFBFFFFFF>FF@DFFDFBBFFFC)97E=;((//))/3<D<32<B?B:?(,(449AA(((,32(12)3:4####
@M05025:18:000000000-B3NL5:1:1101:16705:10954 2:N:0:CACTCA
CATCGTGGACTACTCGGGTTTCTAATCCTGTTCGCTACCCATGCTTTCGAGCCTCAGCGTCAGTTGCAGACCAGAGAGCCGCCTCCGCCACTGGTGTTCTTCCATATATTTACGCATTCCACCGCTACACATGGAGTTCCACTCTCCTCTTCTGCACTCAAGCTCAACAGTTTCTGATCCAATCCTCCGGTTGAGCCGAAGGCTTTCACATCAGCCTTATTGAACCGCCTGCACTTGCTTTCCGCCCATTAAATCCGGACAACGCTTGCCACCTACGTATTACCCCTGCTGCTGGCCCCGC
+
6C-C;CEF7,6C<6CCEGDF@FFGC<FGCFFFF7EF@FFF<66CFF9@E8,@:FC,C<+@:,BC6,,,6,CF@E8<F,C@6FGC,6+BFCE8FG5FE7FFFDEFEAB,9A<9A:@GFFGF,5,@+::FCE::>EEGD,@C;D9EFF?F89=,,==FG98DD=,=,,,@=@2=,E=D+?+==<;+@BC;DCDGC;*99*90@46AA4A>+B+0.*.8/*66*85/>2(5531:8;))..;/)/)(/306()94))96671690:0--(,8723:0((,.294):2(((-1,534)(((####
@M05025:18:000000000-B3NL5:1:1101:7442:10974 2:N:0:CACTCA
CATCGTGGACTACTCGGGTATCTAATCCTATTTGCTCCCCACGCTTTCGTGCCTCAGTGTCAGTTACAGACCAGGCGACCGCCTTCGCCACTGGTGTTCCTCCATATATCTACGCATTTTACCGCTACACATGGAATTCCATCGCCCTCTTCTGCACTCCAGCATACCAGTTTCCATAGCTTACAATGGTTGAGCCATTGCCTTTTACTACAGACTTAGTACGCCACCTACGCACCCTTTACGCCCAATGATTCCGGATAACGCTTGCCACCTACGTATTACCGCGGCTGCTGGCCCGATG
+
CGCGGGGGGGGGGGGGGGGGGGGGGGGGGGGGGGGGGGGGGGGGGGGGGGGGGGGGGGGGGGGGGGGGGGGEGFFGGGGGGGGGGGGEGGGGDGGGFGGGGGGGGGGGGGGGGGGGGGCFGGGGGEGGGGGGGGGGGGFGFFGDEGGGGGGGGGGGGGGGGFGGFFGGGGFGGGGGGGCGGGCGFGGGGFFDF>AFGGFFFFFFFA9FF6CFBF>EEAF<*85>=@2>3=EDBFFFD08@3C?FF03=1(.79?CE(88?<?:6?:-8:<?F?(((.,)5<<<49((49(3>)(-,-####
@M05025:18:000000000-B3NL5:1:1101:26025:10981 2:N:0:CACTCA
CATCGTGGACTACAGGGGTATCTAATCCTATTTGCTCCCCACGTTTTCGTGCCTCAGTGTCAGTTACAGACCAGGCGACCGCCTTCGCCACTGGTGTTCCTCCATATATCTACGCATTTTACCGCTACACATGGAATTCCATCGCCCTCTTCTGCACTCCAGCATACCAGTTTCCATAGCTTACAATGGTTGAGCCATTGCCTTTTACTACAGACTTAGTACGCCACCTACGCACCCTTTACGCCCAATGATTCCGGATAACGCTTGCCACCTACGTATTACCGCGGCTGCTGACACGTCT
+
BDAFD<C;@EFCG<EGGECFFEGGAEDAFGGFDF<FDE8,FG@CAFCF@FG@D9CE<FF@C@<6CCF<6EE<,9F,@FFE+>FFEEC7:FFG<EAB4?FGGFGCCGGDEFGGF7F+@@FEGEC@C:=FFCGCEGGGGGFFDEAECEGGG899=,,@DEFGCEFD=FFFF86=C==DFGFFFGGGGGCD7B:7C7>F9F8DCFFFFF6AFFF3E65:@BFFFF>>=>>9=B@@(((/5(543)2;@01=13;<676;;<?0>3(4(216(6???>((42<(6A>-(1(422::D)1)5####
@M05025:18:000000000-B3NL5:1:1101:20865:10986 2:N:0:CACTCA
CATCGTGGACTACTAGGGTATCTAATCCTATTTGCTCCCCACGCTTTCGTGCCTCAGTGTCAGTTACAGACCAGGCGACCGCCTTCGCCACTGGTGTTCCTCCATATATCTACGCATTTTACCGCTACACATGGAATTCCATCGCCCTCTTCTGCACTCCAGCATACCAGTTTCCATAGCTTACAATGGTTGAGCCATTGCCTTTTACTACAGACTTAGTACGCCACCTACGCACCCTTTACGCCCAATGATTCCGGATAACGCTTGCCACCTACGTATTACCGCTCCTGCTGGCACCGGG
+
CGGGGFGGFGGGGGGGGGF8FGGFDGGGGGCCEFGEFFFGGGGGGGGFGGGGFAFFGFGGGGGFGFGGGGGGGGCG@CF>FEC7FFFDGGGGG89?F@AE,,AFD?FGGGDEE<=C@CFFGFC77:CFGGGFGFG,>@AFGGGDDGEEGFCAF9D:==3DFCEGGGGGFDFF,@?9E@67CFCCA+<CFCFDGFA9FGF889BFAFFFF>:=385)B8+:?EA2)5:=2>E9=@BFD18@E;(;@17(5;359)9.617<A@(-34(8?<B((5((4<6(.:48>((((577340(5####
@M05025:18:000000000-B3NL5:1:1101:21044:11067 2:N:0:CACTCA
CATCGTGGACTACTGGGGTATCTAATCCTGTTCGCTACCCATGCTTTCGAGCCTCAGCGTCAGTTGCAGACCAGAGAGCCGCCTTCGCCACTGGTGTTCTTCCATATATCTACGCATTCCACCGCTACACATGGAGTTCCACTCTCCTCTTCTGCACTCAAGTTCAACAGTTTCTGATGCAATTCTCCGGTTGAGCCGAAGGCTTTCACATCAGACTTATTGAACCGCCTGCACTCGCTTTACGCCCAATAAATCCGGACAACGCTTGCCACCTACGTATTACCGCGGCTGCTGGCCGTCT
+
CGGGGGGGGGGGGGGGGGGGGGGGGGGGGGGGGGGGGGGGGGGGGGGGGGGGGGGGGGGGGGGGGGGGGGGGGGGGGGGGGGGGGGGGGGGGGGGGGGFGGGGGGGGGGGGGGGGGGGGGGGGEGGEGGGGGGGGGGGGGGGFGGGDGGEFGGGGGGGGGG?DGGGGGGFGGGGGGFGGGF=D=CFFFGGGGGFFCGDF>BDFFFAFFFFFFFFEFAAFAE;**:5>>B@BFFBBE:6;<FF<@FB03=@@<ECE@@9;00:BB6?BF6>B?B:2?(.)536A9(39,311:).,,.####
@M05025:18:000000000-B3NL5:1:1101:7275:11070 2:N:0:CACTCA
CATCGTGGACTACCAGGGTATCTAATCCTGTTCGCTACCCATGCTTTCGAGCCTCAGCGTCAGTTGCAGACCAGAGAGCCGCCTTCGCCACTGGTGTTCTTCCATATATCTACGCATTCCACCGCTACACATGGAGTTCCACTCTCCTCTTCTGCACTCAAGTTCAACAGTTTCTGATGCAATTCTCCGGTTGAGCCGAAGGCTTTCACATCAGACTTATTGAACCGCCTGCACTCGCTTTACGCCCAATAAATCCGTACAACGCTTGCCACCTACGTATTACCGCGGCTCTTGTCCGATA
+
CGGGGGGGGGGGGGGGGGGGGGGGGGGGGGGGFGGGGGGGGGGGGGGGGGGGGGGGGGGGGGGGGGGGGGGGGGGGGGGGGGGGGGGGGGGGGGGGGGGGGGGGGFGGGGGGGGGGGGGGGGGGGGGGGGGGGGGGGGFGGFE8=DGGGGGGGGGGCDGGFDFDFGGGGCEGGGGGGF?DF9FGGGG?GCD70:CCGDFGFDFFFFBF6BA@=FBBFFF?A?EEF=99@FB235>@291=?;E(331(3(.;;.)5:1;;06:0031-(())4((((.36824<(--(((,()))..####
@M05025:18:000000000-B3NL5:1:1101:11927:11089 2:N:0:CACTCA
CATCGTGGACTACTAGGGTTTCTAATCCTGTTTGCTCCCCACGCTTTCGAGCCTCAACGTCAGTTACTGTCCAGCAAGCCGCCTTCGCCACTGGTGTTCTTCCTAATATCTACGCATTTCACCGCTACACTAGGAATTCCGCTTGCCTCTCCAGCACTCCAGTCAGGCAGTTTCCAATGCAGTCCTGGGGTTAAGCCCCAGCCTTTCACATCAGACTTGCTCTTCCGTCTACGCTCCCTTTACACCCAGTAAATCCGGATAACGCTTGCCCCCTACGTATTACCGCGGCTGCTGGCCAAAG
+
CGGGGGGGGGGGGGGGGGFGGGGGGGGGGGGGGGGGGGGGGGGGGGGGGGGGGGGGGGGGGGGGGGGGGGGGGGGGGGGGGGGGGGFGGGGGGGGGGGGGGGGGGGGGGGGGGGGGGGGGGGGGGGGGGGGGGGGGGGGGGGGGGCGGGGGGGFFGGGGGGGDEGCFCFEEFGGGGFFGGGGGGFGGGGGGGGGFGDGEGFA:?FFFFFF9@AA=BFFF**18<EF=@5=BF@@>@BD@E@<96AFBDFE9?56<;2(,3;9343661?>74216?048A:A9AB>016((-)).8,####
@M05025:18:000000000-B3NL5:1:1101:23609:11090 2:N:0:CACTCA
CATCGTGGACTACCAGGGTTTCTAATCCTATTTGCTCCCCACGCTTTCGTGCCTCAGTGTCAGTTACAGACCAGGCGACCGCCTTCGCCACTGGTGTTCCTCCATATATCTACGCATTTTACCGCTACACATGGAATTCCATCGCCCTCTTCTGCACTCCAGCATACCAGTTCCCATAGCTTACAATGGTTGAGCCATTGCCTTTTACTACAGACTTAGTACGCCACCTACGCACCCTTTACGCCCAATGATTCCGGATAACGCTTGCCACCTACGTATTCCCGGCCCTGCTGGCACCCCG
+
CDGE@FGGGCFGFGGGGGGGGGGGGF,@FGGCC<EEFCGGGGGGGGGGEGGDFGGDFGGGFFGEFGGGGGGFFFGFG@@BFGDCFEFCGGGF8FE=FFGFFFFGGGGGFFGEGGGGGGD<?EA?EFBFFFGGEF8=9DGCEGG8C>8EGGGDFFGGFDEEG?C@D9FFGF:EEGFFCC7CFGGGGCCGC2=DFG50;F>FFF963;=BAA8:@FB)BACEF4>>>BF>=BE(87071=(;3)2167;(54>))9).20124<<((4(4(68?0.4(4<>:2:<:((((((4525,3)####
@M05025:18:000000000-B3NL5:1:1101:13094:11117 2:N:0:CACTCA
CATCGTGGACTACTAGGGTATCTAATCCTATTTGCTCCCCACGCTTTCGTGCCTCAGTGTCAGTTACAGACCAGGCGACCGCCTTCGCCACTGGTGTTCCTCCATATATCTACGCATTTTACCGCTACACATGGAATTCCATCGCCCTCTTCTGCACTCCAGCATACCAGTTTCCATAGCTTACAATGGTTGAGCCATTGCCTTTTACTCCAGACTTAGTACGCCACCTACGCACCCTTTACGCCCAATGATTCCGTATAACGCATGCCACCTACGTATTACCCCCCCTCCTCGCCCGTTG
+
CFAFGGGGGFGGFGGGGGGGGGGGGGGGG9CFGGGGGGGGGGGGGDGGGGGGGG8EFGFGGFGFGGGFGFFEFFEGGGGGEGGGGGDGECED8FFGGGFGFGGGGFFFECCFGGDDGDGFFGGCGGGGGGGGGFFGFGGGFDGC6C8CF8DF899=8>DFDDF?GCGF?,@ADFGGGE77EC87A7D?6CFG6CFGCCAFFFF+3;+3<9*:);)5=9+:/9))-:500;>9@@B25;@;)6(,(4<03(.7?E3..233?C13(,,5))4.((4((..44<4((((.2((4(49(4####
@M05025:18:000000000-B3NL5:1:1101:29477:11126 2:N:0:CACTCA
CATCGTGGACTACAAGGGTATCTAATCCTATTTGCTCCCCACGCTTTCGTGCCTCAGTGTCAGTTACAGACCAGGCGACCGCCTTCGCCACTGGTGTTCCTCCATATATCTACGCATTTTACCGCTACACATGGAATTCCATCGCCCTCTTCTGCACTCCAGCATACCGGTTTCCATAGCTTACAATGGTTGAGCCATTGCCTTTTACTACAGACTTAGTACGCCACCTACGCACCCTTTACGCCCAATGATTCCGGATAACGCTTGCCACTTACGGAGTACCGCCGCTGCTGGCACGAAT
+
CFGGGGGGDFGGGGGGGGFFGGGFGGGGGDFGGGGDGGGGGGGGGGGGGGGGGAFCGGGGGGGFGGGGGGGGGGGGGDGGGGGGGGGGGDGGG?FGGGGGFGFGDGGFGGGGGGGGDGGFGGGGGGGGGGGGGGDGCGGGGFGGGEEEFGGGGCEFFGGD8@C@DCFG>DEGGGGGGDCF?FGGG7=CDFFG5>AFFGFDA*@BFF64:=BEF+>B99FEAE=B>25>BEF@=?@@D<;E9C@;(.4;@;EE?)9@(2;:>2(4<:6249?(-5>(((,-(66,-(-96((,28:(.####
@M05025:18:000000000-B3NL5:1:1101:11434:11156 2:N:0:CACTCA
CATCGTGGACTACTGGGGTTTCTAATCCTGTTCGCTACCCATGCTTTCGAGCCTCAGCGTCAGTTGCAGACCAGAGAGCCGCCTTCGCCACTGGTGTTCTTCCATATATCTACGCATTCCACCGCTACACATGGAGTTCCACTCTCCTCTTCTGCACTCAAGTTCAACAGTTTCTGATGCAATTCTCCGGTTGAGCCGAAGGCTTTCACATCAGACTTATTGAACCGCCTGCACTCGCTTTACGCCCAATAAATCCGGACAACGCTTGCCACCTACGTATTACCGCAGCTGCTGGCCGCGC
+
CGGGGGGGGGGGGGGGGGFGGGGGGGGGGGGGGGGGGGGGGGGGGGGGGGGGGGGGGGGGGGGGGGGGGGGGGGGGGGGGGGGGGGGGGGGGGGGGGGGGGGGGGGGGGGGGGGGGGGGGGGGGGGGGGGGGFGGGGGGGGGGGFGGGGGGGGGGGGGGGGGGDEFDGGGFF:DGGFGFFGFCDGFFGGGCGGGFGGDF>A?AAFFFFFFFBEAFEFFFF?;?EE@>=@>9B@E<E;BFD(>C<DF@@D@FFCCEE9>03>FF>6??0:7<>B7(2(.).4).403,-7::>)4(3(####
@M05025:18:000000000-B3NL5:1:1101:22787:11164 2:N:0:CACTCA
CATCGTGGACTACTCGGGTTTCTAATCCTGTTCGCTACCCATGCTTTCGAGCCTCAGCGTCAGTTGCAGACCAGAGAGCCGCCTTCGCCACTGGTGTTCTTCCATATATCTACGCATTCCACCGCTACACATGGAGTTCCACTCTCCTCTTCTGCACTCAAGTTCAACAGTTTCTGATGCAATTCTCCGGTTGAGCCGAAGGCTTTCACATCAGACTTATTGAACCGCCTGCACTCGCTTTACGCCCAATAAATCCGGACAACGCTTGCCACCTACGTATTACCGCGGCTGCTGGCCCTTG
+
CGGGGGGGGGGGGGGGGGGGGGGGGGGGGGGGGDGGGGGGGGGGGGGGGGGGGGGGGGGGGGGGGGGGGGGGGGGGGGGGGGGGGGGGGGGGGGGFGGGGGGGGGGGGGGGGGGGGGGGGGGGGGGGGGGGGGGGGGGGGGGGGGGGGGGGGGGGGGGGGGGGGGGGGGGGGGGGGGGGGGGGGGGGGGGGGGGFGGGECAFFFAFFFFFFFFFE=4FFFFFEEF2@BFF5BDEBFFFDDFCE@@6>DFFFFE?<@96?FFFFFFBB(04AFF??FB:?92AF<:FB>B9>BBD2:2####
@M05025:18:000000000-B3NL5:1:1101:9723:11193 2:N:0:CACTCA
CATCGTGGACTACTAGGGTATCTAATCCTGTTTGCTCCCCACGCTTTCGAGCCTCAACGTCAGTTACCGTCCAGTAAGCCGCCTTCGCCACTGGTGTTCCTCCTAATATCTACGCATTTCACCGCTACACTAGGAATTCCGCTTACCTCTCCGGCACTCTAGAAAAACAGTTTCCAATGCAGTCCTGGGGTTAAGCCCCAGCCTTTCACATCAGACTTGCTCTTCCGTCTACGCTCCCTTTACACCCAGTAAATCCGGATAACGCTTGCCCCCTACGTATTACCGCGGCTGCTGGCCCGGT
+
CGGGGGGGGGGGGGGGGGGGGGGGGGGGGGGGGGGGGGGGGGGGGGGGGGGGGGGGGGGGGGGGGGGGGGGGGGGGGGGGGGGGGGGGGGGGGGGGGGGGGGGGGGGGGGGGGGGGGGGGGGGGGGGGGGGGGGGGGGGGGGGGGGGGGGGGGGGGGGGGGGGGGGGGGGGGGGGGGG?CFGGGGFFGGGGGGG6CCCDDFFFFFFFFFFFFFFFFFFFFEFFFFF@;>BBFDFFFFFFFFCC)7=>?;EFC3<?E@>FFFFF:(,48:B?F614:(.)6:AA<:>>09>BBBF0(,####
@M05025:18:000000000-B3NL5:1:1101:3102:11212 2:N:0:CACTCA
CATCGTGGACTACCGGGGTTTCTAATCCTGTTTGCTCCCCACGCTTTCGAGCCTCAACGTCAGTCATCGTCCAGCAAGCCGCCTTCGCCACTGGTGTTCCTCCTAATATCTACGCATTTCACCGCTACACTAGGAATTCCACTTGCCTCTCCGACACTCTAGAAAAACAGTTTCCAATGCAGTCCCGGGGTTGAGCCCCGGGTTTTCACATCAGACTTGCCTCTCCGTCTACGCTCCCTTTACACCCAGTAAATCCGGATAACGCTTGCACCATACGTATTACCGCGGCTGCTGGCCGAGT
+
CGGGGGGGGGGGGGGGGGFGGGGGGGGGGGGGGGGGGGGGGGGGGGGGGGGGGGGGFGGGGGGGGFGGGGGGG8FGGGGGGGGGGGCEGGGGGFGGGGGGGGGGFGGCFGGGGGGGGGGGGGGGGEGGGGFGFGGGGGGGFGFFCFFCEDGGCGGGG=FFGFFG7FGGGGCFFGFGGGGGGGGG6CGCDG>D4>>DFGFGFF0:>FCFFFCEEAF8;FFE@FF(:@>DFD0)2;;FFBBB0:<<B:>?<?9>2<<07(-4:<7<9(8(8),4372<??).52)64((231(,)5((,####
@M05025:18:000000000-B3NL5:1:1101:3909:11335 2:N:0:CACTCA
CATCGTGGACTACCCGGGTATCTAATCCTATTTGCTCCCCACGCTTTCGTGCCTCAGTGTCAGGTACAGACCAGGCGACCGCCTTCGCCACTGGTGTCCCCCCATATATCATCGCATTTTACCGCTACACATGGAATTCCATCGGCCTTTTCTGCACTCCAGCATACCAGCTTCCATAGCTTACAATGGTTGAGCCATTGCCTTTTACTACAGACTTAGAATGCCTCCTAAGCCACTCTTACGCCCCATGGTTCCAGATAACGTGTGCCACCCACATATTACCTCGGCTGCTTACCCAGCA
+
@9F<;FE;@FFG@ED:+CF@<<CF,C<FEEE6CC,<FF@,67@F,CD,CF<BF9,66,6CA<,,9CE9<CCDEG7DFC:E+@CF?,BCC7:F,BB=,,::,>=+,:C,,,,,:,6CF7<??7C@74+CF,,AD@>CA=BD;;>C+36+,6@,,@,,3@,@8D?CFA<E,,,422*5?9CC75CFE8;8*;CD*;49C>F>8F9B9*1@1BF))40.+1+****/6*)5(.).((((.//;)6,(((((6(())1())/))).,((.,6948,((4()6)44).)4(,1(4::2-)52####
@M05025:18:000000000-B3NL5:1:1101:21821:11335 2:N:0:CACTCA
CATCGTGGACTACTCGGGTTTCTAATCCTGTTTGCTCCCCACGCTTTCGAGCCTCAGCGTCAGTTACAGACCAGAGAGCCGCCTTCGCCACTGGTGTTCCCCCATATATCTACGCATTTCACCGCTACACATGGAATTCCACTCTCCTCTTCTGCACTCAAGTTTCCCAGTTTCCAATGACCCTCCCCGGTTGAGCCGGGGGCTTTCACATCAGACTTAAGAAACCACCTGCGCTCGCTGTACGCCCAATCAATCCGGACAACGCTTGCCACCTACCTATTACCGCGGCTGCTGGCAGGGA
+
CDFFGGGGDGGGGFFDEFFFGGGGGGGGGGFDEGGGAE@FGGGGGGGEEDGGGFGGGFGGGGGCFGGEE<E<CFD<ECEFGGGGGDBFCCGGGGGFFFFG,A>7EGGG9F<DAEECGEDEFGGGGEGEFGC==8>BFGC;EGGGCEGG?FGGGGGCGGGGF8@D,2D,DFFFGGGG?F=DCC;?E=D9>CGDDDFGGD4DE)8>FFB+33:@>63;A66>3<<8@F(6((656>><;BF(-):<(7236,(.5)61;16096:9(4((40<<633(()...)66(-(71((()),4(####
@M05025:18:000000000-B3NL5:1:1101:15626:11348 2:N:0:CACTCA
CATCGTGGACTACCAGGGTTTCTAATCCTGTTTGCTCCCCACGCTTTCGCACCTGAGCGTCAGTCTTTGTCCAGGGGGCCGCCTTCGCCACCGGTATTCCTCCAGATCTCTACGCATTTCACCGCTACACCTGGAATTCTACCCCCCTCTACAAGACTCTAGCCTGCCAGTTTCGGATGCAGTTCCCAGGTTGAGCCCGGGGATTTCACATCCGACTTGACAGGCCGCCTGCGTGCGCTTTACGCCCAGTAATTCCGATTAACGCTTGCACCCTCCGTATTACCGCGGCTGCTGGCCCGGA
+
CGGGGGGGGGGGGGGGGGGGGGGGGGGGGGGGGGGGGGGGGGGGGGGGGGGGGGGGGGGGGGGGGGGGGGGGGGGGGGGGGGGGGGGGGGGGGGGGGGGGFGGGGGGGGGGGGGGGGGGGGGGGGGGGGGGGGGGGGGGGGGGGFGGGGGGGGCFDGFGFGAEGGGGGGGGGFFGGGGGGGGGGGGGGFGGFGGFGFCED3>BFFFFFFFFFFFFFEFF35570<?,79?4.4:((39>BFA)-3(36?:)<A565((-1(:-((-14:3<?<(4:633:>2:6,2;01,,08?(84####
@M05025:18:000000000-B3NL5:1:1101:3968:11362 2:N:0:CACTCA
CATCGTGGACTACCGGGGTTTCTAATCCTATTTGCTCCCCACGCTTTCGTGCCTCAGCGTCAGCAACAGGCCAGGCGGCCGCCTTCGCCACTGGTGTTCTTCCATATATCTACGCATTTTACCGCTACACATGGAGTTCCACCGCCCTCTCCTGCTCTCCAGTCCTCCAGTTTCCAAAGCCATGCATGAGTTGAGCTCATGCGTTTCACTCCAGACTTGCAGGACCGCCTGCGCACCCTTTACGCCCAATCATTCCGGATAACGCTCGCCACCTACGTATTACCGCGGCTGCTGGCCAGTG
+
CGGGGGGGGGGGGGGGGGFGGGGGGGGGGGGGGGGGGGGGGGGGGGGGGGGGGGGGGGGGGGGGGGGGGGGGGGGGGGGGGGGGGGGGGGGGGGGGGGGGGGGGGGGGFFGGGGGGGGGGGGGGGEGEGGGGGGGGGGGGGGGGGGGGGGGGGGGGGGGGGFGGFGGFFF<CFFCGGCFCFGGCF>FG7FFF7@FF8DFGFFDBEBFAF=B@EAA@FFFF@E@?DD;FBD0;013>FFFFF46,:>B:(4?>AF9<?908<D?(1(((,23414(.2.)62))4(-369--4>)30(####
@M05025:18:000000000-B3NL5:1:1101:4328:11386 2:N:0:CACTCA
CATCGTGGACTACTCGGGTTTCTAATCCTGTTCGATCCCCACGCTTTCGTGCCTCAGCGTCAGTCTGGCGCCGGTACGCTGCCTTCGCAATCGGAGTTCTGCGCGATATCTATGCATTTCACCGCTACACCGCGCATTCCGCGTACTTCTCGCCAACTCAAGTCTGCCAGTTTCAACGGCTCGACGGGGTTGAGCCCCGCAATTTTACCGCTGACTTAACGCACCGCCTACGCACCCTTTACACCCAATAAATCCGGATAACGCTCGCATCCTCCGAATTACCGCGGCTGCTGCCACGAGC
+
C@FDEFGGEFG?AFFFEC6;FECADE,6CEFGGECEF7EFFFGDEGGDFCD,CFGFGGGGGGCFFGGGGGEFGGGGGGGG>FDFGFGGEGGF+FGGCE9FCEEEC74?CFFED?EFFFFFA?ECCF@FFFGDC+=+=+638E7B+@FAFAA8CCCCFF?B?6DGGGG?,D4=7B::+*9/5CDDC5<<7CCC6*;;3*)>>EF6BFFFF5>B>3,4*99<<0(-(-(341(3963;123:<9A<:6((4)))).233<(1)48(,39>0:(87)10((-4-<<(7-4(-71),)(.,####
@M05025:18:000000000-B3NL5:1:1101:19278:11403 2:N:0:CACTCA
CATCGTGGACTACTAGGGTATCTAATCCTGTTTGCTCCCCACGCTTTCGAGCCTCAGCGTCAGTTACAGACCAGAGAGCCGCCTTCGCCACTGGTGTTCCTCCATATATCTACGCATTTCACCGCTACACATGGAATTCCACTCTCCTCTTCTGCACTCAAGTTTCCCAGTTTCCAATGACCCTCCCCGGTTGAGCCGGGGGCTTTCACATCAGACTTAAGAAACCGCCTGCGCTCGCTTTACGCCCAATACATCCGGACAACGCCTGCCACCTACGTATTACCGCGGCTGCTTGCCCTCG
+
CGGGGGGGGGGGGGGGGGGGGGFGGGGGGGGGGGGGGGGGGGGGGGGGGGGGGGGGGGGFGGGGGGGGGGFGGGGGGGGGGGGGGGGGGGGGGGEFGGGGGGGGGGGFCFFGGGGGEGGFGGGGGGGGGGGGFFFGGGGGGGGFGGGGGGGGGGGGGGGGGGDGGGFGGGGGFFGFDGGGGGGGGGGGGGDGGGFGGGECEFB6F6FFA+;@EFEFFFFEEE<D@D9(:<@FFF;F>F(:<2A?:1>::8>04623(7?B(::9B>?BF()5335:<(528>AA?>0769>?7),8(####
@M05025:18:000000000-B3NL5:1:1101:24422:11421 2:N:0:CACTCA
CATCGTGGACTACAGGGGTATCTAATCCTGTTTGCTCCCCACGCTTTCGTGCCTCAGTGTCAATGTTGGTCCAGGTAGCTGCCTTCGCCATGGATGTTCCTCCTGATCTCTACGCATTTCACTGCTACACCAGGAATTCCGCTACCCTCTACCACATTCTAGTCATCCAGTATCCACTGCAGTTCCCAGGTTGAGCCCAGGGCTTTCACAACGGACTTAAATAACCACCTACGCACGCTTTACGCCAGTAATTCCGAGTAACGCTTTCACCCTTCGTATTACCGCGGCTGCTGGCACGGGG
+
CGFGGGGGGGGGGGGGGGGGGGGGGGGGGGGGGGGGGGGGGGGGGGGGGGGGGGFGGGGGGGGGGGGGGGGGGGGGGGGGGGGGGGGGGGGGGFGGGGGFCFGGGDGGGGGGGGGGGGGGGGGGGGGGGGGGGGGGGGGGGGDCEEFGGGGGFCGGFGGGFFGCFGGGGGGGGC+3=@=8D?DDGGGGFFG6A85==DFGFF5@CFF9CC*:AE5>DFFFFFFBE)1<@BEEF))-529@2CEDDF9146CE3<6;D063<E;9;((..7=(-8:??:B?A9.-3(,7>(32).0:?####
@M05025:18:000000000-B3NL5:1:1101:26082:11444 2:N:0:CACTCA
CATCGTGGACTACCAGGGTATCTAATCCTGTTTGCTCCCCACGCTTTCGCACCTGAGCGTCAGTCTTTGTCCAGGGGGCCGCCTTCGCCACCGGTATTCCTCCAGATCTCTACGCATTTCACCGCTACACCTGGAATTCTACCCCCCTCTACAAGACTCTAGCCTGCCAGTTTCGGATGCAGTTCCCAGGTTGAGCCCGGGGCTTTCACATCCGACTTGACCGACCGCCTGCGTGCGCTTCCCGCCCAGTAATTCCGATTAACCCTTGCACCCTCCGTATTACAGCGGATCGTGGCCCTCT
+
@F<ECD97CFEFEFDGG>CC@<ECGGDGG,;CEDE<F8FE?@CFFGGGDGDGE<8<<@@@C,,6@,CEEFFC<F@6C:CFGGGG:CG7FCBFFGG+AAFDDFFF<,,:EEF,5=:=CFFGGFFEG@@FCFGDCFCFGGGGG9DGDGGDG?FF7<FG6@CFC9;EECFGD:2=CFGG*CD4:,+=C=CCC*3*;C)8<4A46))84;9AF+168>;93:A34)-1299((,11,4(,1124()(((-48(4<6).66:((-(-5-3,,(()),4--,1-((..6).57((,,-(.((.####
@M05025:18:000000000-B3NL5:1:1101:18245:11574 2:N:0:CACTCA
CATCGTGGACTACCGGGGTTTCTAATCCTGTTTGCTCCCCACGCTTTCGTGCCTCAGTGTCAGTGTTGGTCCAGGTAGCTGCCTTCGCCATGGATGTTCCTCCTGATCTCTACGCATTTCACTGCTACACCAGGAATTCCGCTACCCTCTACCACACTCTAGTCGCCCAGTATCCACTGCAGTTCCCAGGTTGAGCCCAGGGCTTTCACAACGGACTTAAACGACCACCTACGCACGCTTTACGCCCAGTAATTCCGAGTAACGCTTGCACCCTTCGTATTACCGCGGCTGCTGGCCACCG
+
CGGGGGGGGGGGGGGGGGFEGGGGGGGGGGGGGGGGGGGGGGGGGGGGGGGGGFGGGGGGGGGGGGGGGGGGGGGGGGGGGGGGGGGGGGGGCFGGGGGGGGGGGGGGGGGGGGGGGGGGGGGGFGGGGGFGGGGGGGGFGGGGGGGGGGGGGGGGGGGGGGGGGGGEG8DFGGGGGGGGGGGGGGGGGGG6D??FCFF5C9?FA>FFFFFFF>@=8AF6>B@=@BBFFF;;?>7;9:1;(7;1;92(33<9)6<A019(::AFF?1(44>B1((,,47:2)6<<>B4;13<0),4(####
@M05025:18:000000000-B3NL5:1:1101:21271:11593 2:N:0:CACTCA
CATCGTGGACTACTGGGGTTTCTAATCCTGTTCGATACCCACGCTTTCGTGCCTCAGCTTCAGTTGGGCGCCGGTATGCTGCCTTCGCAATCCGAGTTCTGCGTGATATCTATGCATTTCACCGCTACACCACGCATTCCGCATACTTCTCGCCCACTCCAGACCGACAGTTTCAACGCCGGAAAGAGGTTGAGCCTCTCCCTTTTACCGCTGCCTTTCCAGTCCGCCTACTCACCCTCTAAACCCAATAAATCAGTATAACGCCCGCCTCCTCCCTATCACCGCGTGTGCCGGCACCTGG
+
--;;@C<@6FG8@F@<EDF7BCDE<FEFGDD@F,,<EF,;C7BF7@FFCED@<,E@,@6CC9,EE<FG<F:F7F+FD8FF9FF9<,BCE:@E,484+7<F,,+@+845A,,:<FF,,,C?FFGE@@:CG84++++=+6EF8ECG>FGGC,=+@38=@,@>,4EEF>3CC8@A;:B+??*/*=C)5*0?*0*0*;9C4*)*)).0867**))6,26)18:4)67480>(-(.,597<:?(42)-,((,(.4<).:)3)-)-)61((,(,,,820(((().)).1:(((((()),41(4####
@M05025:18:000000000-B3NL5:1:1101:13524:11606 2:N:0:CACTCA
CATCGTGGACTACCGGGGTATCTAATCCTGTTTGCTCCCCACGCTTTCGAGCCTCAGCGTCAGTTACGGACCAGAGAGCCGCCTTCGCCACTGGTGTTCCTCCATATATCTACGCATTTCACCGCTACACATGGAATTCCACTCTCCTCTTCTGCACTCAAGTTTCCCAGTTTCCAATGACCCTCCCCGGTTGAGCCGGGGGCTTTCACATCAGACTTAAGAAACCGCCTGCGCTCGCTTTACGCCCAATAAATCCGGACAACCCTTGCCACCTACGTATTACCGCGGCTGCTGGCCGGTA
+
CGGGGGGGGGGGGGGGGGGGGGGGGGGGGGGGGGGGGGGGGGGGGGGGGGGGGGGGGGGGGGGGGGGGGGGGGGGGGGGGGGGGGGGGGGGGGGGGGGGGGGGGGGGGGGGGGGGGGGGGGGGGGGGGGGGGGFFFGGGGGGGGGGGGGGGGGGGGGGGGGGGGGGGGGGGGGGGGFFDGGCGGGGGGGGGDGFFGGGEGFFFF5;=AFFA;@F<EFFFEFFFFFFBBFFFFF02:19?:05>B?90420:><<<?F>?69BF(47044:BF?:4>(,,609>411(,7072?:7?,####
@M05025:18:000000000-B3NL5:1:1101:19758:11609 2:N:0:CACTCA
CATCGTGGACTACCGGGGTTTCTAATCCTGTTCGCTACCCATGCTTTCGAGCCTCAGCGTCAGTTGCAGACCAGAGAGCCGCCTTCGCCACTGGTGTTCTTCCATATATCTACGCATTCCACCGCTACACATGGAGTTCCACTCTCCTCTTCTGCACTCAAGTTCAACAGTTTCTGATGCAATTCTCCGGTTGAGCCGAAGGCTTTCACATCAGACTTATTGAACCGCCTGCACTCGCTTTACGCCCAATAAATCCGGACAACGCTTGCCACCTACGTATTACCGCGGCTGCTGCCCGCTG
+
CGGGGGGGGGGGGGGGGGGGGGGGGGGGGGGGGGGGGGGGGGGGGGGGGGGGGGGGGGGGGGGGGGGGGGGFGGGGGGGGGGGGGGGGGGGGGGGGGGGGGGGGGGGGGGGGGGGGGGGGGGGGGGGGGGGGGGGGGGGGGGGGGGGGGFFGGGGGGFGGGFDFGGGGGGFGGGGGGGGFGCFFGGGGGDGG5FFFDCBD>AFFFAFFFFFFFFFFFFFFFEC4EB=B>?DFFFFFFF@@1);?DFBF0372ABD?99:66:B018<0:7A?B???<22<>BF>(490;((1.,,43####
@M05025:18:000000000-B3NL5:1:1101:15661:11611 2:N:0:CACTCA
CATCGTGGACTACTGGGGTATCTAATCCTGTTTGCTACCCACGCTTCCGAGCCTCAGCGTCAGTTAAAGCCCAGCAGGCCGCCTTCGCCACTGGTGTTCCTCCTAATATCTACGCATTCCACCGCTACACTAGCAATTCCGCCTGCCCCTACTTCACTCAAGAAATACTGTTTTGAAAGCAGGTCATGGGTCGAGCCCATTCCTTTCACTTCCAACTTACATTCCCGCCTACGCTCCCTTTACACCCAGTAACTCCGGACACCGCTTCGTCCCTACGTATAACCACGTCTCCTGGCCGGGT
+
C--C6FFE@CF<CF6,@+7,6E,C<,C,CFG<@FF9C9EFFGCFBC,;@:6C@,6;CC@B@FE<<EFA@F@F,AFGCE+F:+>,?E6:F7:FFGE,4@,EFF?F9<,EFGFDGD7F74,CFGF7=4:C==,4C,@,6EDFD+B+>,@,@?3,@D6,EF8,DF>,,@,3,,,7BE7+=+2?FE+=C+++20;*0<*4*3**+43=9+=991=6>65.)4*.*9@;*7(((/((;B(631(.57>3=8(((()..))/,(8((((((-(((.-337)42874))6:.-((4.().)(..####
@M05025:18:000000000-B3NL5:1:1101:18507:11615 2:N:0:CACTCA
CATCGTGGACTACTCGGGTATCTAATCCTGTTTGATCCCCACGCTTTCGTGTCTCAGTGTCAGTACAGGCCCAGGCGGCTGCCTTCGCCATTGGTGTTCCTTCCGATATCTACGCATTTCACCGCTACACCGGAAATTCCACCGCCCTCTACCGTACTCTAGTCTGACAGTCTTGGAAGCAGTTCCCAGGTTGAGCCCGGGGATTTCACAACCAACTTGTCAAACCACCTACACACGCTTTACGCCCAGTAAATCCGATTAACGCTTGCACCCTCTGTATTACCGCGGCTGCTGGCCGTGA
+
CGGGGGGGGGGGGGGGGGGGGGGGGGGGGGGGGGGGGGGGGGGGGGGGGGGGGGGGGGGGGGGGGGGGGGGGGGGGGGGGGGGGGGGGGGGGFGGGGGGGGGGGGGGGGGGGGGGGGGGGGGGGGGGGGGGGGDEGGGGGGGGGGGGGGGGGGGGGGGGGG,@FGGFDGGGGGGGFGGGGFGGFFGGGGGGFCFFCC4)9?AFEFFFFFFA@@B(:FFFF@?C3@DD<D8@@FFEF0780?AABF;B0<:BB<BF:>::6?FF0914,:7,380?10-)6A4)640((43(8?2(,.####
@M05025:18:000000000-B3NL5:1:1101:12806:11645 2:N:0:CACTCA
CATCGTGGACTACTGGGGTATCTAATCCTGTTCGCTCCCCATGCTTTCGCTCCTCAGCGTCAGTAAATGCCCAGAGACCTGCCTTCGCCATCGGTGTTCCTCCTGATATCTGCGCATTTCACCGCTACACCAGGAATTCCAGTCTCCCCTACATCACTCTAGTCTGCCCGTACCCACCGCAGATCCGAGGTTGAGCCTCGGACTTTCACGGCAGACGCGACAAACCGCCTACGAGCTCTTTACGCCCAATAAATCCGGATAACGCTTGCTCCCTACGTATTACCCCGGCTGCTGGCCATGG
+
CGGGGGGGGGGGGGGGGGGGGGGGGGGGGGGGGGGGGGGGGGGGGGGGGGGGGGGGGGGGGGGGGGGGGGGGGGGGGGGGGGGGGGGGGGGGGGGGGGGGGGGGGGGGGGFGGGGGGGGGGGGGGGGGGGGGGGG8FFGGGGGGFGGGGGGGGGGDFFGGGGGGGGGGGGGGGEGGGGGGGGC7EFGDDDCGFGFFG7ADBEDFF>>CFFDFF4@DFFF9606@DFB@FFFFF:BF;04<>2AB:F6:BB?2<FA?>91(4))(-431:4<:??)434<A?A>2(417;>><7?03(####
@M05025:18:000000000-B3NL5:1:1101:7014:11660 2:N:0:CACTCA
CATCGTGGACTACCGGGGTTTCTAATCCTGTTTGCTCCCCACGCTTTCGCACCTGAGCGTCAGTCTTTGTCCAGGGGGCCGCCTTCGCCACCGGTATTCCTCCAGATCTCTACGCATTTCACCGCTACACCTGGAATTCTACCCCCCTCTACAAGACTCTAGCCTGCCAGTTTCGGATGCAGTTCCCAGGTTGAGCCCGGGGATTTCACATCCGACTTGACAGACCGCCTGCGTGCGCTTTACGCCCAGTAATTCCGATTAACCCTTGCACCCTCCGTATTACCGCGGCTGCTGGCCTCAG
+
CGGGGGGGGGGGGGGGGGGGGGGGGGGGGGGGGGGGGGGGFGGGGGGGGGGGGGGGGGGGGGGGGGGGGGGGGGGGGGGGGGGGGGGGGGGGGGGGGGGGGGGGGCFGGGGGGGGGGGGGGGGGGGGGGGGGGGGGGGGGGGGGGGGGGGGGGFGGGGGGGEGGGGGGGGGGFGGGGGDFGGGGGDG>FFF4;DFGGGFGDF>5A=FFFFFF@D?>FEFFFF2?B?F>>01:BFB66>6B?AA::9B02>2A4AFFFBF?FF<).4:70).3:(4<>F<:32<A:>9(3-(8),4<2####
@M05025:18:000000000-B3NL5:1:1101:2158:11682 2:N:0:CACTCA
CATCGTGGACTACCCGGGTTTCTAATCCTGTTTGCTCCCCACGCTTTCGTGCATGAGCGTCAGTGTTATCCCAGGGGGCTGCCTTCGCCATTGGTGTTCCTCCACATATCTACGCATTTCACTGCTACACGTGGAATTCCACCCCCCTCTGACACACTCTAGTCGTGCAGTCACAAATGCAATTCCCAGGTTAAGCCCGGGGATTTCACACCTGTCTTACACAACCGCCTGCGCACGCTTTACGCCCAGTAATTCCGATTAACGCTTGCACCCTACGTATTACCGCGGCTGCTGGCCCCCT
+
CGGGGGGGGGGGGGGGGGGGGGGGGGGGGGGGGGGGGGGGGGGGGGGGGGGGGGGGGGGGGGGGGGGGGGFGGGGGGGGGGGGGGGGGGGGGGGGGGGGGGGGGGGGGGGGGGGGGGGGGGGGGGGGGGGGGGGGGGGGGGGGGGGGGGGGGGGGGGFGGGGGFGGGDGFGGFGGGGGGGGGF8@FGGGGGGFGFGDFEG>4?EFFFFFFFFFFFEFFFFFFFFDFBBFDFFFBBBBFF?FFF?:>02:3:9<)<BBF??B<)((-46:3?063(:022AF4:<1((4;;>BF2((.####
@M05025:18:000000000-B3NL5:1:1101:15358:11685 2:N:0:CACTCA
CATCGTGGACTACAGGGGTATCTAATCCTGTTTGCTCCCCACGCTTTCGTGCCTCAGTGTCAGTGTTGGTCCAGGTAGCTGCCTTCGCCATGGATGTTCCTCCTGATCTCTACGCATTTCACTGCTACACCAGGAATTCCGCTACCCTCTACCACACTCTAGTCGCCCAGTATCCACTGCAGTTCCCAGGTTGAGCCCAGGGCTTTCACAACGGACTTAAACGACCACCTACGCACGCTTTACGCCCAGTAATTCCGAGTAACGCTTTCACCCTTCGTATTACCCCGGCTGCTGGCCTCGG
+
CGEGGGFGGGGGGGGGEGFGGGGGGGGGGGGGGFFGGFDCFGGGGGGGGGGGGFFFGGGGGGFGGGGGGGGGGGGGGEFFGGGGGGGGGGGGGGGFGGGGGGGGGGGGGGGGGGGGGGGGEGGGCEFGGGGDFDGGGGGFFEBCEGGGGGDFFGGGG8F=B=EFCGGEGGGCFFFGGGGGGGGGGGGGFGFGGFF?CF5C59?FF*AAAFCFFF2=EFFC4@>4:@>5>>@BDBFF9;@6();12;1(,/.<?CFCE;((.6)47,((.)63<:(3(,4::5<A(-3(7(42)22:3####
@M05025:18:000000000-B3NL5:1:1101:9232:11686 2:N:0:CACTCA
CATCGTGGACTACTAGGGTTTCTAATCCTGTTTGCTCCCCACGCTTTCGAGCCTCAACGTCAGTTACCGTCCAGTAAGCCGCCTTCGCCACTGGTGTTCCTCCTAATATCTACGCATTTCACCGCTACACTAGGAATTCCGCTTACCTCTCCGGCACTCTAGAAAAACAGTTTCCAATGCAGTCCTGGGGTTAAGCCCCAGCCTTTCACATCAGACTTGCTCTTCCGTCTACGCTCCCTTTACACCCCGTAAATCCGGCTAACGCTTGCCCCCTACGTATTACCGCCGCTGCTGGCCGGAG
+
CGGGGGGGGGGGGGGGGGGGGGGGGGGGGGGGGGGGGGGGGGGGGGGGGGGGGGGGGGGGGGGGGGGGGGGGGGGGGGGGGGGGGGGGGGGGGGGGGGGGGGGGGGGGGGGGGGGGGGGGGGGGGEEGGGGGGGFGGGGGGGGGGGGGGGGGGGGGGFGGGGDFGGFEGGGGAFFGGGGGGGGGGGGGGCDGGGFGGGFGFFFFFFFFFFFFFF=EFFF=6=*7CC=EFDFFDFDF@<@FECE<<F0(06;@;CEF>9(-42>2>:?0<:0347(32?)5:<BA1((,7>04:0(24####
@M05025:18:000000000-B3NL5:1:1101:20941:11695 2:N:0:CACTCA
CATCGTGGACTACTCGGGTATCTAATCCTGTTCGCTACCCATGCTTTCGAGCCTCAGCGTCAGTTGCAGACCAGAGAGCCGCCTTCGCCACTGGTGTTCTTCCATATATCTACGCATTCCACCGCTACACATGGAGTTCCACTCTCCTCTTCTGCACTCAAGTTCAACAGTTTCTGATGCAATTCTCCGGTTGAGCCGAAGGCTTTCACATCAGACTTATTGAACCGCCTGCACTCGCTTTACGCCCAATAAATCCGGACAACGCTTGCCACCTACGTATTACCGCGGCTGCTGGCCCGCC
+
CGGGGGGGDGGGGGGGGGGGGGGGGGGGGGGGGGGGGGGGGGGGGGGGGGGGGGGGGGGGGGGGGGGGGGGGGGGGGGGGGGGGGGGGGGGFGGFGGGGGGGGGGGGGGGFGGGGGGGGGGGGGGGGGGGGGFGCFGGGGGGGFFGGGGGGGGFGGF9E8F?FDFDGGGCGGGGCGGFGGGGGGGFGGGGGGGGAGGGFGFFFFFFFFFFFEAFEFFF6A<?EFFFBF>@22(//;;@@FFEF;;@1?;DEE3<3;6(8>BBF492:6?FFF???F(().55A41960(4((),(-.####
@M05025:18:000000000-B3NL5:1:1101:18878:11697 2:N:0:CACTCA
CATCGTGGACTACCGGGGTATCTAATCCTGTTCGCTACCCATGCTTTCGAGCCTCAGCGTCAGTTGCAGACCAGAGAGCCGCCTTCGCCACTGGTGTTCTTCCATATATCTACGCATTCCACCTCTACACATGGAGTTCCACTCTCCTCTTCTGCACTCAAGTTCAACAGTTTCCGATGCAATTCTCCGGTTGAGCCGAAGGCTTTCACATCAGACTTATTGAACCGCCTGCCCTCGCTTTACGCCCAATAAATCCGGACAACGCTTGCCACCCACGTATTAACGCGGCTGCTGGCCAGTA
+
CFGGGGGGGGGGGGGDGGGGGGFGGGGGGGGGGGGGGGGGGGGGGGGGGGGGGGGGGGGGGGGFGGGGGFGGGGCFGGGGGGG@FFGGG7FGGGFGGGGGGGGGGGGGGGFGDGEG@EFDGGG,8=FDGGCGFGEFFGGEGGCG=,DE8EGGCGGGGFGGGGGGFGGGGGGGGF78?GGGG7CFG@GFG6;C9CCDGGFD@5A@FFFFFFA=E>BB)=8<C:E*>(/5-(/((((/221=36C0;19(,(./)4-807011::1(438?(47((-4;11289)6--((-(((44(4(####
@M05025:18:000000000-B3NL5:1:1101:18821:11711 2:N:0:CACTCA
CATCGTGGACTACTAGGGTTTCTAATCCTATTTGCTCCCCACGCTTTCGTGCCTCAGTGTCAGTTACAGACCAGGCGACCGCCTTCGCCACTGGTGTTCCTCCATATATCTACGCATTTTACCGCTACACATGGAATTCCATCGCCCTCTTCTGCACTCCAGCATACCAGTTTCCATAGCTTACAATGGTTGAGCCATTGCCTTTTACTACAGACTTAGTACGCCACCTACGCACCCTTTACGCCCAATGATTCCGGATAACGCTTGCCACCTACCTATTACCGCCGCCGCTTGCACGCGT
+
CGFGGGGGGGGGGGGGGGGGGGGGEGGGGGGGGEFFGGGGGGGGGGGGGGGGGGGGGGGGGGGGGGGGGGGFGGGGGGGGGGGGGGGGGGGGGGGGGGGGGGGGGGGGGGDGGGGGGGGGGGGGGEEGGGGGGGGGGGGGGGGGGGGGGGGGGGGGCFDEGGFGGGGGGGGDGGFGG7FGDG77CCDDFGGCFGFFGFA<CFFFFFFAC>B))45=9FFE?4=AB2@=D335@((92?@4;C(:3021/.)7??EF(((/;30,84302))48((()-6924)(,(,((-,(((-..####
@M05025:18:000000000-B3NL5:1:1101:20454:11757 2:N:0:CACTCA
CATCGTGGACTACACGGGTTTCTAATCCTGTTTGCTCCCCACGCTTTCGCACCTCAGTGTCAGTATCAGTCCAGGTGGTCGCCTTCGCCACTGGTGTTCCTTCCTATATCTACGCATTTCACCGCTACACAGGAAATTCCACCACCCTCTACCGTACTCTAGCTCGCCAGTTTTGGATGCAGTTCCCAGGTTGAGCCCGGGGCTTTCACATCCAACTTAACGAACCACCTACGCGCGCTTTACGCCCAGTAATTCCGATTAACGCTTGCACCCTTCGTATTACCGCGGCTGCTTGCCTCCC
+
CGGGGGGGGGGGGGGGGGGGGGGGGGGGGGGGGGGFGGGGGGGGGGGGGGGGGFGGGGGGGGGGGGGGGGGGGGGGGGGGGGGGGGGGGGGGGGGGGGGAFEFGGGGGGGGGGGGGGGGGGGGGGGGGGGFGGGGGGGFEGGGGGGGGGGFFGGGGGGGGGGGGGGGGGGGGGGGGGGGGC,@FGGGGGCFGGGFGGGFGF>>EFAFFFFFFDFBFFFF4*5<@@BFFFFF8@F(0499::D4:?662(8>2446AF?0824434:?6:<??6<013:?:?FFAB>166((,)))45####
@M05025:18:000000000-B3NL5:1:1101:17227:11807 2:N:0:CACTCA
CATCGTGGACTACTGGGGTATCTAATCCTGTTTGCTCCGCACGCTTTCGAGCCTCAACGTCAGTTACCGTCCAGTAAGCCGCCTTCGCCACTGGTGTTCCTCCTAATATCTACGCATTTCACCGCTACACTAGGAATTCCGCTTACCTCTCCGGCACTCTAGAAAAACAGTTTCCAATGCAGTCCTGGGGTTAAGCCCCAGCCTTTCACATCAGACTTGCTCTTCCGTCTACGCTCCCTTTACACCCAGTAAATCCGGATAACGCTTGCCCCCTACGTATTACCGCGGCTGCTGCCCTCCC
+
CGGGGGGGGGGGGGGGGGGGGGGGGGGGGGGGGGGGGGGGEGGGGGGGGGGGGGGGGGGGGGGGGGGGGGGGGGGGGGGGGGGGGGGGGGGGGGGGGGGGGGGGGGGGGGGGGGGGGGGGGGGGGGGGGGGGGGGGGGGGGGGGGGGGGGGGGGGGGGGGGGGGFGGGGGGGGGGGGGGGGCFGGGGGGGGGGG>FGGFGFFFFFFFFFFF>:A@BFFFEEFFFFEFF??DFDF@;@FFFFFFFED9@@FE5<<CBFBF?FA<<BB<:??FF>B0?143A>AAA?>(,9;;67>204####
@M05025:18:000000000-B3NL5:1:1101:4881:11850 2:N:0:CACTCA
CATCGTGGACTACTAGGGTTTCTAATCCTGTTTGCTCCCCACGCTTTCGAGCCTCAGCGTCAGTTACAGACCAGAGAGCCGCCTTCGCCACTGGTGTTCCTCCATATATCTACGCATTTCACCGCTACACATGGAATTCCACTCTCCTCTTCTGCACTCAAGTCTCCCAGTTTCCAATGACCCTCCCCGGTTGAGCCGGGGGCTTTCACATCAGACTTAAGAAACCGCCTGCGCTCGCTTTACGCCCACTAAATCCGGACAACGCTTGCCACCTACGTATTACCGCGGCTGCTGGCCGGCT
+
CFGFGDFGGGGGGGGGGGGGGGGGGGGGGGGGGGGGGGGGGGGGGGGGGGGGGGGFGGGGGGGGGGGGGGGGGGGGGGGGGGGGGGGGGGGGGGGGGGFGGGGGGGGGGGGGGGGGGGGGGGGGGGGGGGGGGGGGGGGGGGGGGGGFGGGGGFFDFFGGFFGGFGGGFGFGCGGGGGGGGGGFGGDDD6CGGGAGFDF>DFFFFFFFFFFFF4;EFFFFFC333=9BF<021:9?>FFBBF>?B(4?(8?(4<9?B>FFF619>?F<:?FF?0,80.<:B26<1303>6>?>B:1(####
@M05025:18:000000000-B3NL5:1:1101:9483:11878 2:N:0:CACTCA
CATCGTGGACTACAGGGGTTTCTAATCCTGTTTGCTCCCCACGCTTTCGTGCCTCAGTGTCAGTGTTGGTCCAGGTAGCTGCCTTCGCCATGGATGTTCCTCCTGATCTCTACGCATTTCACTGCTACACCAGGAATTCCGCTACCCTCTACCACACTCTAGTCGCCCAGTATCCACTGCAGTTCCCAGGTTGAGCCCAGGGCTTTCACAACGGACTTAAACGACCACCTACGCACGCTTTACGCCCAGTAATTCCGAGTAACGCTTGCACCCCTCGTATTCCCGCGGCTGCTGGCCTCCA
+
CGGGGGGGGGGGGGGGGGGFGGGGGGGGGGGGGGGFGGGGGGGGGGGGGGGGGGGGGGGGGGGGGGGGDFGGGFGGGGGGGGGGGGGGGGGGGGGGGGGGGGGGGGGGGGGGGGGGGGGGGGGGGGGGGGGGGGGGGGGGGGGEEGGGGGGGGGGFGGGGGFGFEGEEGFGGGGGGDCFFGGGGGGGGFGGF6CFGGFFGFFFFFFFFFF>AAE8=BFFE4>@AFB(2>=2@-((5(3,81)9;?61405><E35?=70(2-6((,3:?2):(((-,,(,.)).,4119B(()).-4####
@M05025:18:000000000-B3NL5:1:1101:13048:11888 2:N:0:CACTCA
CATCGTGGACTACTAGGGTATCTAATCCTGTTCGCTACCCATGCTTTCGAGCCTCAGCGTCAGTTGCAGACCAGAGAGCCGCCTTCGCCACTGGTGTTCTTCCATATATCTACGCATTCCACCGCTACACATGGAGTTCCACTCTCCTCTTCTGCACTCAAGTTCAACAGTTTCTGATGCAATTCTCCGGTTGAGCCGAAGGCTTTCACATCAGACTTATTGAACCGCCTGCACTCGCTTTACGCCCAATAAATCCGGACAACGCTTGCCACCTACGTATTACCGCGGCTGCTGGCCGCCG
+
CFGGGGGDDFGGGGGGGGGGGGGGGGGGGGGGGGGGGGGGGGGGGGGGGGGGGGGGGGGGGGGGGFGGGGGGGGGGGGGGGGGGGGGGGGGGGGGGGGGFGGGGGGGGGGGGGGGGGGGGGGGGGGGGGGGGGGGGGGG9EGGFGGGGGGGGGGGGGFGGG?DFGC8FFDFGGGGGDGGGFGFF87DFG6@DGGFG55?DAB>FFFFFFFFFFFEFFFFFFFFCE==B5@B9B=AED@?@@EEFF@F@,34<C?E=BFB9BFF9>?B6?()42((464<<>A4<,9071((-8?B((####
@M05025:18:000000000-B3NL5:1:1101:9178:11905 2:N:0:CACTCA
CATCGTGGACTACCCGGGTATCTAATCCTGTTTGATCCCCACGCTTTCGTGCTTCAGTGTCAGTTATAGTTTAGTAAGCTGCCTTCGCAATCGGAGTTCTGCGTGATATCTATGCATTTCACCGCTACACCACGCATTCCGCCTACCTCAAATATACTCAAGTCAACCAGTTTCAACGGCAATTTTATGGTTGAGCCACAAACTTTCACCGCTGACTTAATTAACCACCTACGCACCCTTTAAACCCAATAAATCCGGATAACGCTCGCAACCTCCGTATTCCCGCCGCTGCTTGCCTGCT
+
CGGGGGGGGGGGGGGCGGGGGGGGGGGGGGGGGGGGGGGGGGGGGGGGGGGEGGGGGGGGGGGGGGGGGGGGGGGGGGGGGGGGGGGGGGGGGGGGGGGGGGGGGGGGGFGGGGFGGGGGGAFGGGGGGGGGGGGGGGGGGGGG6FGGGGGGGGGGFGFGGFFDFCFGGGGGDGGGGDCCDCFFCDGGG;CFDFFFCFFGACAF>FAFFF>AA>A=AFFEE<E;C6@D2(>5(->@@??8@FF48D0<0@E<>))/:(/(3)),6,((,(,48,:10-((5).)46(46>17)).,.####
@M05025:18:000000000-B3NL5:1:1101:16707:11928 2:N:0:CACTCA
CATCGTGGACTACTGGGGTTTCTAATCCTGTTTGCTCCCCACGCTTTCGTGCCTCAGTGTCAGTGTTGGTCCAGGTAGCTGCCTTCGCCATGGATGTTCCTCCTGATCTCTACGCATTTCACTGCTACACCAGGAATTCCGCTACCCTCTACCACACTCTAGTCGCCCAGTATCCACTGCAGTTCCCAGGTTGAGCCCGGGGCTTTCACAACGGACTTAAACGACCACCTACGCACGCTTTACGCCCAGTAATTCCGAGTAACGCTTGCACCCTTCGTATCACCGCGTCTCCTGGCCCGAA
+
CGGGGEGEEGGGFFGGGGEFDEFGGGGGGCFGGGG<FFFGGGGGGGGGGE?CGGGGGFFGFGGGGGGGGGGGGGGGGGGGGGGGGGG7BFEEFFGGGGGGGGGGG?FDFGGG<FFFGGGGCBEF?FGGGFGGEEFEFGGCFD@EGGGGGGGEGGGCGGGGGFFFEDGGGFGGGGGGGG6A+@FDEFFGDGFGF7:CF6>C>A>56A8:FF>>@D):?FF>:5(5>2-(33;;;(;9BF?7?EFF@F01:?A2A<A4>6,314)-6<:0:??BF?2??(((4-)4-----,(.-4((,####
@M05025:18:000000000-B3NL5:1:1101:10917:11971 2:N:0:CACTCA
CATCGTGGACTACTAGGGTATCTAATCCTGTTCGATCCCCACGCTTTCGCACCTCAGCGTCAGTAATGGACCAGTAAGCCGCCTTCGCCACTGGTGTTCCTGCGAATATCTACGAATTTCACCTCTAAACTCGCAATTCCACTTACCTCTTCTATACTCAAGACTTCCAGTATCAAATGCAGTTCCGGGGTTGAGCCCCGGGATTTCACACCTGACTTAAAAGTCCGCCTACTTTAGCTTTACCCGCGGTAAATCCGAACAACGCTAGCCCCCTTCGTAGTACCGCGGCTACTGGCAGTAC
+
ACFF@DE;;,CECF@EFEGDCE@E@FFGGDEFG7FFFBCC@CCGGGGG,6@++;6,CE7FFF@C6EC@<FC@<B@EFCF<:@CFGG7F7=8EE8:,A=,5AEF>CF=FF9F<E++:<FFA9FGG@EG,CEFFGG7>EGG@@DE=@,=,2@EG,@8333,@D,@,==AFFA@=,EFG=+++==?D,?+=C+=90A6797ADB*99;6@CF86((10(;8B*9410**((/60336).))7?9<.)((((((,()..(-4((41(((42((.8?((((-.,,-).),((39((,)4.(,####
@M05025:18:000000000-B3NL5:1:1101:18690:11983 2:N:0:CACTCA
CATCGTGGACTACAGGGGTTTCTAATCCTGTTTGCTCCCCACGCTTTCGAGCCTCAGCGTCAGTTACAGACCAGAGAGCCGCCTTCGCCACTGGTGTTCCTCCATATATCTACGCATTTCACCGCTACACATGGAATTCCACCCTCCTCTTCTGCACTCAAGTCTCCCAGTTTCCAATGACCCTCCCCGGTTGAGCCGGGGGCTTTCACATCAGACTTAAGAAACCGCCTGCGCTCGCTTTACGCCCAATAACTCCGGACAACGCTTGCCACCTACGTATTACCGCGGCTGCTGGCCGGGC
+
CGGGGGGGGGGGGGGGGGFGGGGGGGGGGGGGGGGGGGGGGGGGGGGGGGGGGGGGGGGGGGGGGGGGGGGGGGGGGGGGGGGGGGGGGDGGGGGGGGGGFFFGGGGGGGGGGGGGGGFGGFGEG:CFGGGGGGGGGGGGGGGGGGEDFGGGGDGDFFC?BEFGFGFGGGGCECGGGG6CF6CCCGDGDDGGCCFC7C?CAFD>FFBFFFFEE=@FFFFC9CED@DFFFB:<FF><9>?(8>A?<(71<32<))681(339:(37??FFFFFF77:BB24>99A399(334:>74(.####
@M05025:18:000000000-B3NL5:1:1101:18386:11996 2:N:0:CACTCA
CATCGTGGACTACAGGGGTATCTAATCCTGTTCGATACCCACGCTTTCGTGCTTCAGCGTCAGTCGGGCGCCGGTATGCTGCCTTCGCAATCGGAGTTCTGCGTGATATCTATGCATTTCACCGCTACACCACGCATTCCGCATACTTCTCGCCCACTCAAGATCATCAGTTTCAACGGCTGGATGGAGTTGAGCTCCACGATTTTACCGCTGACTTGATAACCCGCCTACGCACCCTTTAAACCCAATAAATCCGGATAACGCTCGCATCCTCCGTATTACCGCGGCTGCTGGCACGTGC
+
CGGGGGGGGGGGGGGFGGGGGGGGGGGGGGGGGGGGGGGGGGGGGGGGGGGGGGGGGGGGGGGGGGGGGGGGGGGGGGGGGGGGGGGGGGGGGGGGGGGGCGGGGGGGGGGFGGGGGGGGGGGGGGGGFCFGGGGGGGGGGGDGGGGFFGGG>EEGGGGDFC3:EFGGGFGFFGGGGDGGGGGGGGG6CGGGGGA=DGFGFFFFFFFFFFFF9>@9FFFE?C<8;;;9:B?BF:66BFFFA24A03804?D>B<:6206:ADF9??99>,(.)5(-487:9>A,7(2123(.)5:(5####
@M05025:18:000000000-B3NL5:1:1101:21275:12013 2:N:0:CACTCA
CATCGTGGACTACCGGGGTATCTAATCCTGTTCGCTACCCATGCTTTCGAGCCTCAGCGTCAGTTGCAGACCAGAGAGCCGCCTTCGCCACTGGTGTTCTTCCATATATCTACGCATTCCACCGCTACACATGGAGTTCCACTCTCCTCTTCTGCACTCAAGTTCAACAGTTTCTGATGCAATTCTCCGGTTGAGCCGAAGGCTTTCACATCAGACTTATTGAACCGCCTGCACTCGCTTTACGCCCAATAAATCCGGACAACGCTTGCCACCTACGTATTACCGCGCCCGCTGGCCGGAG
+
CGFGGGGGGGGGGGGGGGGGGGGGGGGGGGGGGGGGGGGGGGGGGGGGGGGGGGGGGGGGGGGGGGGGGGGGGGGGGGGGGGGGGGGGGGGGGGGGGGGGFGGGGGGFGGGGGGGGGGGGGGGGGEGGGGGGGGGGGGGFFGGGGGGGGGGGGGGGGFGGGCEFGGFGGGGGGGGGGGFFCFGGGGFGDGGGGGFCDDEGFFFAAFFFFFF=EFBEFCB?EECCB((59;<?@;<;<6DD6)78@@F;6=EA<9<B>3?B>BF9;?:?:(4<:1?FF?FA7ABB(41(((,1,21(.####
@M05025:18:000000000-B3NL5:1:1101:20823:12039 2:N:0:CACTCA
CATCGTGGACTACTAGGGTTTCTAATCCTGTTTGCTCCCCACGCTTTCGAGCCTCAACGTCAGTTACCGTCCAGTAAGCCGCCTTCGCCACTGGTGTTCCTCCTAATATCTACGCATTTCACCGCTACACTAGGAATTCCGCTTACCTCTCCGGCACTCTAGAAAAACAGTTTCCAATGCAGTCCTGGGGTTAAGTCCCAGCCTTTCACATCAGACTTGCTCTTCCGTCTACGCTCCCTTTACACCCAGTAAATCCGGATAACCCTTGCCCCCTACGTATTACCGCGGCTCCGGCCCGGTC
+
CGFGGGGGGGGGGGGGGGGGGGGGGGGGGGGFFFGGGGGGGGGGGGGGGGGGGGGGGGGGGGGGGGGGGGGGGGGGGFGGGGGGGGGGGGGGGGGGGGGGGGGGGGGGGGGGGGGGGGGGGGGGGGGGGGGGG@FGGGGGGGGGGGGGGGGGGGGGGGGGGGGFGDDGGGGG7FGGGGGGGGGGGGGFGGGGGCF?EF5FFA@AFFFFFFFEAF3@FCACEEFECEFFFFBCDFFF@6=E34;3@@2(65C3?<C61(3<F))(.8?3:?F16202024:74<<(-3-31((((((-####
@M05025:18:000000000-B3NL5:1:1101:25161:12123 2:N:0:CACTCA
CATCGTGGACTACTGGGGTTTCTAATCCTATTTGCTCCCCACGCTTTCGTGCCTCAGTGTCAGTTACAGACCAGGCGACCGCCTTCGCCACTGGTGTTCCTCCATATATCTACGCATTTTACCGCTACACATGGAATTCCATCGCCCTCTTCTGCACTCCAGCATACCAGTTTCCATAGCTTACAATGGTTGAGCCATTGCCTTTTACTACAGACTTAGTACGCCACCTACGCACCCTTTACGCCCAATGATTCCGGATAACGCTTGCCACCTACGTATTACCGCGGCCGCTGGCACAAGT
+
CGGFGCGGGGGGGGGGGGFGGGGGGGGGGGGGGGGGGGFFGGGGGEGGGGGGGGGGGGGGGGGGGGGGGGGGGGGGGDGGDGGGEECEGGGGGFCDGGGGGAFGGGFGGFGGGGGGGGGGGGFGGGEGFFGGFGFGGGGGFGGGGGGEFDDFFGG:DGFEFF8EGGGFGGFCGGGFGGC?+E8FGGG?C8BC>FCFFGFFFFFF58@8B>F7=+5>FF><*9>52@@=2((:9=24<;@FFEFF6@FFF(9CCFFF>;(34)(-(11:BF2:0(((42.82)61-((,-,(,(36(.####
@M05025:18:000000000-B3NL5:1:1101:4807:12143 2:N:0:CACTCA
CATCGTGGACTACAAGGGTTTCTAATCCTGTTTGCTCCCCACGCTTTCGTGCCTCAGTGTCAGTGTTGGTCCAGGTAGCTGCCTTCGCCATGGATGTTCCTCCTGATCTCTACGCATTTCACTGCTACACCAGGAATTCCGCTACCCTCTACCACACTCTAGTCGCCCAGTATCCACTGCAGTTCCCAGGTTGAGCCCAGGGCTTTCACAACGGACTTAAACGACCACCTACGCACGCTTTACGCCCAGTAATTCCGAGTAACGCTTGCACCCTTCGTATTACCGCGGCTTCTGGCCTTGA
+
CGGGGGGGDGGGGGGGGGGGGGGGGGGGGGGGGGGGGDFGGGGGGGGGGGGGGGGGGGGGGGGGGGGGGGGGGGGGGGGGGGGGGGGGGGGGGCGGGGGGGGGGGGGGEFGFGGGGGGGGGGFGGGGGGGGFGGFGGFGGGGGGGGGGGGGGGGGGGDGGGGGGGGGGGGFGGGGGGGGGFGGFFGGFC6=DDC?FFDFG?9DFFFF+@A5@FE>ADF6>6>244252(:@FD=29(61;@FF171;0;@)?5CE4=?>3;EC0;B?:<7?(4:41:22?:>BB2>309((44:)).####
@M05025:18:000000000-B3NL5:1:1101:9177:12150 2:N:0:CACTCA
CATCGTGGACTACCAGGGTATCTAATCCTGTTTGCTCCCCACGCTTTCGAGCCTCAGCGTCAGTTGTCGTCCAGTAAGCCGCCTTCGCCACTGGTGTTCCTCCTAATATCTACGCATTTCACCGCTACACTATGAATTCCGCTTACCTCTCCGACACTCCAGCCTAACAGTTTCCAATGCAGTCCTGGGGTTGAGCCCCAGCCTTTCACATTAGACTTCCCAAGCCGCCTGCGCTCCCTTTACACCCAGTAAACCCGGCTAACGCTTGCCCCATCTGTATTACCCCCGCTGCTGGCCGCAA
+
CC<@B9-@7F@E@DEFD,F8<FFC<F@9CFFGCFFEFFFGGCECEEC9CD@FC@CFD<CEE,BFGF<9B@CFGGGC<@FEEG=??FGG7F=<EGFFGCEFEGGFCFFGGCDA9C@:F+E<<<EF+>::5?=D,C,4>,7EDCE7=>=DF?=,@+==8FGCFCFGG883<,@C:;+?+??CC7?CE?*;>D>CDC*;;CFG*95?**43++=**+*01++.5*((09(61,(6(7((216);>C)=(688>A).)(-49((2)53,(--,:28((())..6)64-.1(30((-)).((####
@M05025:18:000000000-B3NL5:1:1101:11718:12177 2:N:0:CACTCA
CATCGTGGACTACAAGGGTTTCTAATCCTGTTCGCTACCCATGCTTTCGAGCCTCAGCGTCAGTTGCAGACCAGAGAGCCGCCTTCGCCACTGGTGTTCTTCCATATATCTACACATTCCACCGCTACACATGGAGTTCCACTCTCCTCTTCTGCACTCAAGTTCAACAGTTTCTGATGCAATTCTCCGGTTGAGCCGAAGGCTTTCACATCAGACTTATTGAACCGCCTGCACTCGCTTTACGCCCAATAAATCCGGACAACGCTTGCCACCTACGTATTACCGCGGCTGCTGGCCGGAC
+
CGGGGGGGGGGGGGGGGGEGGGGGGGGGGGGGFGGGGGGGGGGGGGGGGGGGGGGGGGGGGGGGGGGGGGGGGGGGGGGGGGGGGGGGGGGGGGGGGGGGGGGGGGGGGGGGGGGGGGGGGGGGGGGGFGGGGGGGGGGFGGGGGGGGGGGGGGAEGGGGGGGGGGGGGGGGGGGGFGGGGCGGGGGGGGGGGFADFDEGFFAFFFFFFFCBB>EEFFFFFF?CEFB@FFFFDFFFF>FD@FEF11041=@<C<C@>0(3136;>BF??FF??18?0,8A749),631>((-80(1(####
@M05025:18:000000000-B3NL5:1:1101:6412:12230 2:N:0:CACTCA
CATCGTGGACTACAAGGGTTTCTAATCCTGTTCGCTCCCCACGCTTTCGCTCCTCAGCGTCAGTAACGGCCCAGAGACCTGCCTTCGCCATTGGTGTTCTTCCCGATATCTACACATTCCACCGTTACACCGGGAATTCCAGTCTCCCCTACCGCACTCCAGCCCGCCCGTACCCGGCGCAGATCCACCGTTAGGCGATGGACTTTCACACCGGACGCGACGAACCGCCTACGAGCCCTTTACGCCCAATAAATCCGGATAACGCTCGCGCCCTCCGTATTACCGCGGCTGCTGGCCAACC
+
CGGGGGGGGGGGGGGGGGGGGGGGGGGGGGGGGGGGGGGGGGGGGGGGGGFGGGGGGGGGGGGGGGGGGGGGGGGGGGGGGGGGGGGGGGGGGGGFGGGGGGGGGDGGGGGGGGGGGGGGGGGGGGGGGGGGGGGGGGGGGGGGGGGGGGGGGGGGGGGGGFGGGGGGGGGDGGGGGG:DGGCFGGGGGDGC8D;DCDEGD5AAFFFAFFA?BBFB>:B9>>B6>BFFFB(:?F?9>FBBFBD?FFFFFB?A)6<>9>??B2>BF1:;B39>F;(30:1(5<D>(426926?FF221####
@M05025:18:000000000-B3NL5:1:1101:3144:12250 2:N:0:CACTCA
CATCGTGGACTACTAGGGTTTCTAATCCTATTTGCTCCCCACGCTTTCGTGCCTCAGTGTCAGTTACAGACCAGGCGACCGCCTTCGCCACTGGTGTTCCTCCATATATCTACGCATTTTACCGCTACACATGGAATTCCATCGCCCTCTTCTGCGCTCCAGCATACCAGTTTCCATGGCTTACAATGGTTGAGCCATTGCCTTTTACTACAGACTTAGTACGCCACCTACGCACCCTTTACGCCCAATGATTCCGGATAACGCTTGCCACCTACGTATTACCCCGGCTGCCTGCACTCGG
+
CGGGGGGGGGGGGGGGGGGGGGGGGGGGGFFGGEFCEGGGFGGGGGGGGGGGGGGGGGGGDFGGGGGGGGGGGGGGGGGGGGGGGGGGGGGGGGGGGGCFFGGGGGGGGGGGGGGGGGGGGGCFGGGGGGGGGGGGGGGGGGGGGGGGGGGGGGGGGEGGFFFGGGGGGGC;FGGGGDDCFGFGEC>F7CGDFFFGGGFGFFFFFBFFFFFFBFDFFFFFC*25(>DFBE@?;,3944:E)7(63;0;;=EF35C89?:?><-1224?0)5:::B04)62).9(,,-((,2()).(5####
@M05025:18:000000000-B3NL5:1:1101:29036:12269 2:N:0:CACTCA
CATCGTGGACTACAAGGGTATCTAATCCTATTTGCTCCCCACGCTTTCGTGCCTCAGTGTCAGTTACAGACCAGGCGACCGCCTTCGCCACTGGTGTTCCTCCATATATCTACGCATTTTACCGCTACACATGGAATTCCATCGCCCTCTTCTGCACTCCAGCATACCAGTTTCCATAGCTTACAATGGTTGAGCCATTGCCTTTTACTACAGACTTAGTACGCCACCTACGCACCCTTTACGCCCAATGATTCCGTATAACGCTTGCCACCTACGTATTACCGCGGCTGCTGCCCCGGAG
+
CGDFGDCEEGFGGGGGGGGGGGGGGGGGGGGGGFGGGFGCGGGGGGGGGGGGGGGGGGGGGGD@FDGGGGGGDFFGEGGGGGGGGGGGGGGGGDGADFGCFFGGGGGGGGGGGGGDEGCEGFGGD=CFEFGGGGGFFGGGGGFEGGGGGGGGF8EGFFGFG8EGGGGGGG=DCFGGGGCFGGGG7FFCCDCDFG5DGGF8>F+=AAFFFFFE:>BFF6BCA?=)5>2>@==@9DFBFFFFCE203(1=@3CE<5?E)4,3?C0,-4268A?((,4-484:9<46>>6(49B27)2:0####
@M05025:18:000000000-B3NL5:1:1101:28239:12288 2:N:0:CACTCA
CATCGTGGACTACTCGGGTATCTAATCCTGTTCGCTCCCCACGCTTTCGCTCCTCAGCGTCAGTAACGGCCCAGAGACCTGCCTTCGCCATTGGTGTTCTTCCCGATATCTACACATTCCACCGTTACACCGGGAATTCCAGTCTCCCCTACCGCACTCCAGCCCGCCCGTACCCGGCGCAGATCCACCGTTAGGCGATGGACTTTCACACCGGACGCGACGAACCGCCTACGAGCCCTTTACGCCCAATAAATCCGGATAACGCTCCCACCCTACGTATTACCGCGGCCGCTGGGCCGGT
+
CGGGGGGGGGGGGGGGGGGGGGGGGGGGGGGGGGGGGGGGGGGGGGGGGGGGGGGGGGGGGGGGGGGGGGGGGFFFGFGGGGGGGGGGGGGGGGGFGGGGGGGGGGGGGGFGGGGGGFGGFGGGGGGGGGGGGGGGGGGGGGGGEGEF@FGGGGGGGDGGGFGFGGDGGGGEGGGDDGDGGGG=FGGGCDFGCGFGDCDGAFFFFFFFFFFF>53>FFD>FF6>BFBF9::<3::99??0:<B?:B>BB?B29):?66<::<>:>6((-0(8?::3433<BAF2(461(((-1(((.####
@M05025:18:000000000-B3NL5:1:1101:15176:12305 2:N:0:CACTCA
CATCGTGGACTACTGGGGTTTCTAATCCTGTTTGCTCCCCATGCTTTCGTACCTCAGCGTCAGTATTAGGCCAGATGGCTGCCTTCGCCATCGGTATTCCTCCAGATCTCTACGCATTTCACCGCTACACCTGGAATTCTACCATCCTCTCCCATACTCTAGCTTCCCAGTATCGAATGCAATTCCTAAGTTAAGCTCAGGGATTTCACATCCGACTTAAAAAGCCGCCTACGCACGCTTTACGCCCACTAAATCCGATTAAAGTCCGCACCCCTTGAATGACCCCGGCTGTGGCCCGGGC
+
CF<ECGFFGFFGGGGGGGGGGGGGGFGFGGFGGFAFFFG@EFFGGGGGGGGG>CEFFGGG@EECFCFEGGG8<F<EECDFCG@C<EFGGGGGGGG?FEGD9EFGFFFGCGFEFGDFDCGGFGGGGG>GGGGFGF,>EDBAFGGGGGGGG;DFGGGGGDFGG8ED:DFGGGEDEGD8==FGGGFFFF=EFFFG7D9D=7??;;FF?*;@?7EB=A5AFBFCC@::==@>9<=:2>(((2(,/4)6;0(,(,/;4?34((63;?)/))),(4112(((.)).)).,.(-(((((.4(((####
@M05025:18:000000000-B3NL5:1:1101:15634:12332 2:N:0:CACTCA
CATCGTGGACTACCAGGGTATCTAATCCTGTTTGCTCCCCACGCTTTCGAGCCTCAACGTCAGTTACAGTCCAGTAAGTCGCCTTCGCCACTGGTGTTCCTCCTAATATCTACGCATTTCACCGCTACACTAGGAATTCCACTTACCTCCCCTGCACTCCAGCCTGACAGTTTCCAATGCAGTCCAGGGGTTGAGCCCCTGCCTTTCACACCAGACTTGCCATGCCGTCTACGCTCCCTTTACACCCAGTAAATCCGGATAACGCTTGCCCCCTACGTATTACCGCGGCTGCTGGCCGGAG
+
CFFGGGGGGGGGGGGGGGGGGGGGGGGGGGGGGGGGGGGGGGGGGGGGGGGGGGGGGGGGGGGGGGGGGGGGFGGGGGGGGGGGGGGGGGGGGGFGFGGGCCFGGGGFFGGGGGGGGGGGGGGGGGGGGGGGGGGGGGFDGGGGGDGGGGEEGGGGGGGFGFGGGGGGGGGGGGGGGGGGGAFGCFFFDG;DDGAFGGFFFAFFFFFFFFFF>A=BFBA=<6A:==@>(>BEF=5@=BFE@6CF<=9((/9/76<;22;DFE3<BB(,-8?FF>:?<?<D:AA437,3>>>F7:(3.####
@M05025:18:000000000-B3NL5:1:1101:5702:12336 2:N:0:CACTCA
CATCGTGGACTACAGGGGTATCTAATCCTGTTTGCTCCCCACGCTTTCGTGCCTCAGTGTCAGTGTTGGTCCAGGTAGCTGCCTTCGCCATGGATGTTCCTCCTGATCTCTACGCATTTCACTGCTACACCAGGAATTCCGCTACCCTCTACCACACTCTAGTCGCCCAGTATCCACTGCAGTTCCCAGGTTGAGCCCAGGGCTTTCACAACGGACTTAAACGACCACCCACGCACGCTTTACGCCCAGTAATGCCGATTAACGCTTGCACCCTTCGTATTACCGCTGCGGCTGGCCTCTC
+
CFGEGGGDFGGGECCCEDFGGFFEGGGGGFGGFFGGGGGDFEGGDGGGGGGGGGGGGFGGGGDGGGGGGGGFGGCGGGGGGGGGGGGGGGGGGGGGGGGG<EGCE9AAFGGGGCEEGGGGDFFFGGGGGG8BE@FGGGGGFE7BEGD8DGGGGGGGGFGGGGGGEGDEGGG8E8DDFGFF?FF7EF6?8DFGFGFD6+;D?>5CAAF@E>ADA*:ABAFE4>A29==D>229@((.:1(2=<C6(177(57)9))3:((-()6-(4((().((4.467?B>4))(-(-1(40-38(.####
@M05025:18:000000000-B3NL5:1:1101:3367:12386 2:N:0:CACTCA
CATCGTGGACTACTAGGGGTTTCTAATCCTGTTCGCTACCCATGCTTTCGAGCCTCGGCGTCAGTTGCAGACCAGAGAGCCGCCTTCGCCACTGGTGTTCTTCCATATATCTACGCATTCCACCGCTACACATCGAGTTCCACTCGCCTCTTCTGCACTCAAGTTCAACAGTTTCTGATGCAATTCTCCGGTTGATCCGAAGGCGTTCACATCAGACTTATTGAACCGCCTGCACTCGCTTTACGCCCAATAAATCCGGCCCACTCTTGCCACCTCCGTATTACTGCGGCGTCTGGCAAGG
+
-6;ECCFG7CC8FGGF?F+B7FAF9CFGGADEFABCF@C<FGGC<<<CGG8;:+CEC,,@FECFFDGF<E<<FDF,A?,D87@B,BF7,B@FFG?,AFCDFFGGCBFE?EF9FGGG7:BDC,,9@@=C+,8FE,8,>>B,>>E=8++=EGGAFF,A=E9@==3@:EFCFGF;;C++==@FFA+?AC@FFDDG5**+5=A494*;*8)?6B:8BF3*2)8*97><4@?7;(;32,3)/(.(31C3(349:(()4666.(4((,,4(4A:)-(6<61(,3::73).)).,(((-3,814####
@M05025:18:000000000-B3NL5:1:1101:13726:12386 2:N:0:CACTCA
CATCGTGGACTACTGGGGTTTCTAATCCTATTTGCTCCCCACGCTTTCGTGCCTCAGTGTCAGTTACAGACCAGGCGACCGCCTTCGCCACTGGTGTTCCTCCATATATCTACGCATTTTACCGCTACACCTGGAATTCCATCGCCCTCTTCTGCACTCCAGCATACCAGTTTCCATAGCTTACAATGGTTGAGCCATTGCCTTTTACTACAGACTTAGTACGCCACTTACGCACCCTTTACCCCCAATTATTCCGGATAACCCTTGCCACCTCCGTTTTACCGCGGCCGCTGGCACACCC
+
<BFGGGGC@FCFDCFEFGC@@FFFAFDEEF<CCC@FFGGGGGGGGCFFEF,:FFG8FGEGFFGFFFE@@<F@C<:DF:FFCEGC?FG@7FCAE8F<FGGF?,?<FEEGCGCFGCDEEE@FFG<FGCGGGG8AEF@FFGFEFGGCGEGDE8D8E8EFDE,@FGFDE8E?D,@C@E9FG9C?9;CFC+223=B?DFF>CDF+=FC;AAC8@9+)7893:A8A67A=>2((.9*((((.1=;;C>3=06963))96<<@031<3)(,(.4::42?((((().8)))(((,4(,3(,((,.####
@M05025:18:000000000-B3NL5:1:1101:22844:12429 2:N:0:CACTCA
CATCGTGGACTACCGGGGTTTCTAATCCTGTTTGCTCCCCACGCTTTCGAGCCTCAGCGTCAGTTACAGACCAGAGAGCCGCCTTCGCCACTGGTGTTCCTCCATATATCTACGCATTTCACCGCTACACATGGAATTCCACTCTCCTCTTCTGCACTCAAGTTTCCCAGTTTCCAATGACCCTCCCCGGTTGAGCCGGGGGCTTTCACATCAGACTTAAGAAACCGCCTGCGCTCGCTTTACGCCCAATAAATCCGGACAACGCTTGCCACCTACGTATTACCGCGGCTGCTGGCCATGC
+
CGGGGGDGGGGGGGGGGGGGGGGGGGGGGGGGGGGGGGGGGGGGCGDGGGGGGGGGGGGGGGGFFGGFGGGGGGFGGEGGGGDEGGGDCGGGGC?EGFEGGGGGGGGGGGGGFGGGGEFGGGGGGF7=<E:FFFGGGGGFGGCGAFGGGGFGGGGGGGGG8DEFGGGGFFFFCCFGFC?FGDFCFDGDGGDCC4ACFDFGFED>.=461+;@@FF@A@FE?CEFD;9;0-0:;;0129:03)5((-31(()564A7(401(.4(20:?B:AF(,4:B()62)6411(63(,42)54(####
@M05025:18:000000000-B3NL5:1:1101:26924:12471 2:N:0:CACTCA
CATCGTGGACTACTAGGGTTTCTAATCCTGTTCGCTACCCATGCTTTCGAGCCTCAGCGTCAGTTGCAGACCAGAGAGCCGCCTTCGCCACTGGTGTTCTTCCATATATCTACGCATTCCACCGCTACACATGGAGTTCCACTCTCCTCTTCTGCACTCAAGTTCAACAGTTTCTGATGCAATTCTCCGGTTGAGCCGAAGGTTTTCACATCAGACTTATTGAACCGCCTGCACTCGCTTTACGCCCAATAAATCCGGACAACGCTTGCCACCTACGTATTACCGCGGCTGCTGCCCGTCC
+
CGGGGGGGGGGGGGGGGGGFGGGGGGGGGGGGGDEGGGGGGGGGGGGGGCCFGGGGGGGGGGGGGFGGGDFGGGDFGEGGCFGGGGGGGGGGGFCFGEGGGGGGGGGGGFGGGGGGGGGGGGGDCFGCDGGGFGFEGGGDFDFGGGGGGGGGGCCFFGGFGFFFCFCFGFGGEGGGGGDGGCFDGFFFDGD>0=5?FDDGFB6CFFFFFFAEEF@EFFFF?A69>B5>@DF=208@5>?FF<4((66?(8E<366E0;;9>FF;3:6(4>AF6?2:02)639><(31(-9203:)40####
@M05025:18:000000000-B3NL5:1:1101:4838:12477 2:N:0:CACTCA
CATCGTGGACTACCAGGGTTTCTAATCCTGTTCGCTACCCATGCTTTCGAGCCTCAGCGTCAGTTGCAGACCAGAGAGCCGCCTTCGCCACTGGTGTTCTTCCATATATCTACGCATTCCACCGCTACACATGGAGTTCCACTCTCCTCTTCTGCACTCAAGTTCAACAGTTTCTGATGCAATTCTCCGGTTGAGCCGAAGGCTTTCACATCAGACTTATTGAACCGCCTGCACTCGCTTTACGCCCAATAAATCCGGACAACGCTTGCCACCTACGTATTACCGCGGCTGCTGGCCGGTG
+
CGFGGGGGGGGGFFGFEGFGGGGGGGGGGGGGGGGGGGGGFGGGGGGGGGGGGGGGGGGGGGGGGGGGGGGGFGGGGGGGGGGGGGGGGGGGGGEFFGGGCGFFGGGGGGGGGGGGGGGGGGGGGGGGGGGGGGFGGGGFFFGGGGGGEFEGGGFCGGGFFFGGGGGGG?EFGGGGGFGGCGGGGGGGGGDC>DFGFGFCEEAFFFA9=@E=BF3@AF>EFEEEFB@F@DBFF:>B@>2?DCE@?91?;D3<3?<;90(71?8116:BFBBFF:(5<(8<:26)(-(2(9;:)5(4.####
@M05025:18:000000000-B3NL5:1:1101:24148:12507 2:N:0:CACTCA
CATCGTGGACTACCGGGGTTTCTAATCCTGTTTGCTCCCCACGCTTTCGAGCCTCAACGTCAGTTACCGTCCAGTAAGCCGCCTTCGCCACTGGTGTTCCTCCTAATATCTACGCATTTCACCGCTACACTAGGAATTCCGCTTACCTCTCCGGCACTCTAGAAAAACAGTTTCCAATGCAGTCCTGGGGTTAAGCCCCAGCCTTTCACATCAGACTTGCTCTTCCGTCTACGCTCCCTTTACACCCAGTAAATCCGGATAACGCTTGCCCCCTACGTATTACCGCGGCTGCTGGCCCTAG
+
CGGGGGGGGGGGGGGGGGGGGGGGGGGGGGGGGGGGGGGGGGGGGGGGGGGGGGGGGGGGGGGGGGGGGGGGGGGGGGGGGGGGGGGGGGGGGGGGGGGGGGGGGGGGGGGGGGGGGGGFFGGGGGGGGGGGFGFGGGGGGGGGGGGGCFGGGDGGEC8;DGFGGGFGGGFGGGGGGGGGGAFF?FFFFGDGGGFG4FFG:FFFFFFFFFCFFFFFFFFFCFFFEE1=DFD91012>DFEECF?@6>;6?FBBBA7608?BD?8;F?6:?:?4((212><2<AA(466(-30)32((####
@M05025:18:000000000-B3NL5:1:1101:15359:12576 2:N:0:CACTCA
CATCGTGACTACCCGGGTATCTAATCCTGTTCGATACCCACGCTTTCGTGCTTCAGCGTCAGTCGGGCGCCGGTATGCTGCCTTCGCAATCGGAGTTCTGCGTGATATCTATGCATTTCACCGCTACACCACGCATTCCGCATACTTCTCGCCCACTCAAGATCATCAGTTTCAACGGCTGGATGGAGTTGAGCTCCACGATTTTACCGCTGACTTGATAACCCGCCTACGCACCCTTTAAACCCAATAAATCCGGATAACGCTGGCATCCTCCGTATTACCGCGGCTGCTGGCCCCGCAT
+
CGGGGGGGGGGGGGGGGGGGGGGGGGGGGGGGGGGGGGGGGGGGGGGGGGGGGGGGGGGGGGGGGGGGGGGGGGGGGGGGGGGGGGGGGGGGGGGGGGGGGGGGG@GGGGGGGGGGGGGGGGGGGGGGGFGGGGGGGGGGGGDGGGGGGGGGGEEGGGGGFFGGGGGGGGGGGGGGGGGGDDGGGGGGGGGGFG=DDGFGFF:FFFFFFEBFFFFC4*;EFF1=>FFFF1:>39>FF?0<AF>BFF??>>A)-,9>:BBF<:70((,347:7A(,-2:>DF>:>;(79>?:??<0((####
@M05025:18:000000000-B3NL5:1:1101:14790:12584 2:N:0:CACTCA
CATCGTGGACTACTAGGGTATCTAATCCTGTTTGCTCCCCACGCTTTCGTGCCTGAGCGTCAGTTATGTCCCAGGAGGCTGCCTTCGCCATCGGTGTTCTTCCACATATCTACGCATTTCACTGCTACACGTGGAATTCCACCTCCCTCTGACACACTCTAGTCGAGCAGTCACATATGCCATTCCCGAGTTAAGCTCGGGGATTTCACATCTGTCTTACTCAACCGCCTGCGCACCCTTTACGCCCAGTAATTCCGATTAACGCTCGCCCCCTACGTATTACCTCGGCTGCTGGCCGATG
+
CGGGGGGGDGGGGGGGGGGGGGGGGGGGGGGGGGGGGGGGGGGGGGGGGGGGGGGGGGGGGGGGGGGGGGGGGGGGGGGGGGGGGGFGGGGGGGGGGGGGGGGGGGGGGGGGGGGGGGGGGGGGGGGGGGGGGGCDFGGDFFGGGGGGGG?DGFGGGGGGGGGGGDEGGGGGGGFGCDFGGGGGFGG6CCFCGGFF8CEGFD5@>FA6BBFFCFEFFFFFFFFFBFBFFFDFFF(19@FF@EF@?BF;(.><E?CE8?FF?BFBFFF02(2249:?67<AF<DA)54(21(())2:4####
@M05025:18:000000000-B3NL5:1:1101:14228:12610 2:N:0:CACTCA
CATCGTGGACTACAGGGGTATCTAATCCTGTTTGCTCCCCACGCTTTCGAGCCTCAGCGTCAGTTACAGACCAGAGAGCCGCCTTCGCCACTGGTGTTCCTCCATATATCTACGCATTTCACCGCTACACATGGAATTCCACTCTCCTCTTCTGCACTCAAGTTTCCCAGTTTCCAATGACCCTCCCCGGTTGAGCCGGGGGCTTTCACATCAGACTTAAGAAACCGCCTGCGCTCGCTTTACGCCCAATAAATCCGGACAACGCTTGCCACCTCCGTATTACCGCGGCTGCTGCACCATG
+
CGGGGGGGGGGGGGGGGGGGGGGGGGGGGGGGGGGGGGGGGGGGGGGGGGGGGGGGGGGGDGGGGGGGGGGGGGGGGGGGGGGGGGGGEGGGGGGGGGGGGGGGGGGGGGGGGGGGEGGGGGGGGGGGGGGGGGGGGGGGGGGGGGGGGGGGGGGGGCGFGGGG=FGDGFFGGGGGGC?FGGFFDD>DGDGGDF>5CCBDFBEEFFFFFF6@<FEFFFFFCE38@DBBFFFFFFFF62?(4))(49>B:74<))6((,-11<B4968(,4<?<?(47(4:0:AB09>09231)))(.####
@M05025:18:000000000-B3NL5:1:1101:24072:12614 2:N:0:CACTCA
CATCGTGGACTACTCGGGTATCTAATCCTGTTTGCTCCCCACGCTTTCGTGCATGAGCGTCAGTGTTATCCCAGGGGGCTGCCTTCGCCATTGGTGTTCCTCCACATATCTACGCATTTCACTGCTACACGTGGAATTCCACCCCCCTCTGACACACTCTAGTCGTGCAGTCACAAATGCAATTCCCAGGTTAAGCCCGGGGATTTCACACCTGTCTTACACAACCGCCTGCGCACGCTTTACGCCCAGTAATTCCGCTTACCGCTTGCCCCCTACGTATTACCACGGCTGCTGGCCGGGC
+
CGGGGGGGGGGGGGGGGGGGGGGGGGGGGGGGGGGGGGGGGGGGGGGGGGGGGGGGGGGGGGGGGGGGGGGGGGGGDGGGGGGGGGGGGGGGGGGGGGGGDGGGGGGCFGEGGGGGGGGGGGGGGGGGGGGGGGGGFGGGGGFGGGGEGGFCGGGCGEGGGGGGGGGGGFGGGFGGCFDGGGG>FGGDGGGGG8CGFG4CBFDEFA@AFFFFB40)AA=CFAF0<D;BFF6D>0(2,7<6?2<?F>>6<:<><A>FF((-3)4((1641(5<;13818)64AAF)5:999;0))5:3####
@M05025:18:000000000-B3NL5:1:1101:7117:12640 2:N:0:CACTCA
CATCGTGGACTACCGGGGTATCTAATCCTGTTTGCTCCCCACGCTTTCGCACCTCAGTGTCAGTATCAGTCCAGGTGGTCGCCTTCGCCACTGGTGTTCCTTCCTATATCTACGCATTTCACCGCTACACAGGAAATTCCACCACCCTCTACCGTACTCTAGCTCGCCAGTTTTGGATGCAGTTCCCAGGTTGAGCCCGGGGCTTTCACATCCAACTTAACGAACCACCTACGCGCGCTTTACGCCCAGTAATTCCGATTAACCCTTGCACCCTTCGTATTACCGCGGCTGCTGGCCATCT
+
CGGGGGGGGGGGGGGGGGGGGGGGGGGGGGGGGGGGGGGGGGGGGGGGGGGGGGGGGGGGGGGGGGGGGGGGGGGGGGGGGGGGGGGGGGGGGGGGGGGGGGGGGGGGGGGGGGGGGGGGGGGGGGGGGGCFGGGGGGGGGGGGGGGGGGGGGGGGGGGGGGGGGGGGGGGGGGGGFGGGFGGFGGGGGGGGGGFFGGFDFFD5AFFFFFFFFFFEFF=>A<2;@F3?DF84<9@F>B0::>B6?3>:B?D)4)5<>?F<:AA)4121,4>0:?071:2?0)663;((4;0,,)5(.####
@M05025:18:000000000-B3NL5:1:1101:15456:12647 2:N:0:CACTCA
CATCGTGGACTACTGGGGTTTCTAATCCTGTTTGCTCCCCACGCTTTCGCGCCTTAGTGTCAGTTGCAGACCAGGAAGCCGCCTTCGCCACTGGTGTTCCTCCATATCTCTACGCATTTCACCGCTACACATGGAATTCCACTTCCCTCTTCTGCACTCAAGTCAACCAGTTTCCAATGACCCTCCACGGTTAAGCCGTGGGCTTTCACATCAGACTTAATTAACCACCTGCGCGCTCTTTACGCCCAATACTTCCGGATAACGCTTGCCACCTACGTATTACCGCGGCTGCTGGCCCAAG
+
CGGGGGGGGGGGGGGGGGGGGGGGGGGGGGGGGGGGGGGGGGGGGGGGGGGGGGGGGGGGGGGGGGGGGGGGGGGGGGGGGGGGGGGGGGGGGGGGGGGGGGGGGGGGGGGGGGGGGGGGGGGGGGGGGGGGGGGGGGGGGGGGGGGGGGGGGGGGGGGGGGC8EGGGGGGGGGGGGGGGGGFFFD?DGCFDDGAGGGFGE>FFFFFCFFFF@FE=6BFFCECEE=EF@DBB@;2:2;6;?EE??9@@@1@)5>A4?>0(4A2:(6<B?FFFF?>?6:4A0<BF:6,((49?).(2.####
@M05025:18:000000000-B3NL5:1:1101:28922:12652 2:N:0:CACTCA
CATCGTGGACTACCCGGGTATCTAATCCTGTTCGATCCCCGCACTTTCGTGCCTCAGCGTCAGTAGGGCGCCGGAAGGCTGCCTTCGCAATCGGGGTTCTGCGTGATATCTATGCATTTCACCGCTACACCACGCATTCCGCCTTCTTCTCGCCCACTCAAGGCCCCCAGTTTCAACGGCCGGACGGGGTTGAGCCCCGAATTTTTACCGCTGACTTAAAAGCCCGCCTACGCACCCTTTAAACCCAATAAATCCGGATAACGCTCGCATCCCCCGTATTACCGCGGCTGCTGGCACATCG
+
CGGGGGFGGGGGGGGGGGGGGGGGGGGGGGGGGGGGGGGGGGGGGGGFGGGGGGGGGGGGGGGGGGGGGGGGGGGGGGGGGGGGGGGGGGDGGGGDGGGGGGGGGGGGGGFGGGGFGGGGFFGGGGGGGGGGGGGGGGGGGGGGGGGGGGGEGEEGGCFFGGGGCEEGGGG9FGGGGGDCDEDDG3CCDGGGG*99FGFGF:F?FF@BFDE9BFBFF47:440489FF???<>FFF01::A)5AFFF?()<B<>7>;?0:<),3-8691:6(,(43?01:)92-7((((4(.)4622####
@M05025:18:000000000-B3NL5:1:1101:6011:12664 2:N:0:CACTCA
CATCGTGGACTACTGGGGTATCTAATCCTGTTTGCTCCCCACGCTTTCGAGCCTCAGCGTCAGTTACGGACCAGAGAGCCGCCTTCGCCACTGGTGTTCCTCCATATATCTACGCATTTCACCGCTACACATGGAATTCCACTCTCCTCTTCTGCACTCAAGTCTCCCAGTTTCCAATGACCCTCCCCGGTTGAGCCGGAGGCTTTCACATCAGACTTAAGAAACCGCCTGCGCTCGCTTTACGCCCAATAAATCCGGACAACGCTTGCCACCTACGTATTACCCCGTCTGCTGGCCTCCA
+
CGGFGGGGGGGGGGGGGGGGGGGGGGGGGGGGGGGGGGGGGGGGGGGGGGDGGGGGGGGGGGGGGGGGGGGGGGGFFGGGGGGCEGGGGG7FGGGGGGGGGGGGGGGGGGFFGGGGGGGGGGGDEEDGGG:DFFE>DFGFGGDCFGGGGGGGGDGGGFGCEFGFEFGGFGDFGGGGFGFGGFFCFGDG>CGGGFAGFGFGEB>FAFF6=AA=*23>FFFFE4;83@9>B;1=;;BF>F??:A<12;01:(32-4:79016><:(26(((5A>:7(,8(2<?B<4((4(4,4)))46.####
@M05025:18:000000000-B3NL5:1:1101:11173:12670 2:N:0:CACTCA
CATCGTGGACTACTCGGGTTTCTAATCCTGTTTGCTCCCCACGCTTTCGAGCCTCAACGTCAGTTACCGTCCAGTAAGCCGCCTTCGCCACTGGTGTTCCTCCTAATATCTACGCATTTCACCGCTACACTAGGAATTCCGCTTACCTCTCCGGCACTCTAGAAAAACAGTTTCCAATGCAGTCCTGGGGTTAAGCCCCAGCCTTTCACATCAGACTTGCTCTTCCGTCTACGCTCCCTTTACACCCAGTAAATCCGGATAACGCCTGCCCCCTACGTATTACCGCGGCTGCTGGCCGGCC
+
CGDFGFGGGGGFGGGGGGDGEFGGGGFGGGGGGFGGFFGGGGGGGCFFEGGGGGGGCEEGGGGGGGGGDGGGGFGGECFGGGGGGDFGGGGGDFGGGGGGGGFGGGFEFGCFFGGGGGGGGGFGGDFGGGGGGGDGGGGGGGGGGGGGGGGG>3@E>BGGGCCCDF63D,;EGGGGGG6C@FFFGG7;7*<D>8+:7CDDFFFFF8BBAFC34;B@A8449>5@C4@FB@FFF>0?B;@3.6;).6(6(())1.6;1(,80<7(,(4(34146(460829():2((,47>11:)(44####
@M05025:18:000000000-B3NL5:1:1101:21706:12688 2:N:0:CACTCA
CATCGTGGACTACTGGGGTTTCTAATCCTATTTGCTCCCCACGCTTTCGTGCCTCAGTGTCAGTTACAGACCAGGCGACCGCCTTCGCCACTGGTGTTCCCCCATATATCTACGCATTTTACCGCTACACATGGAATTCCATCGCCCTCTTCTGCACTCCAGCATACCAGTTTCCATAGCTTACAATGGTTGAGCCATTGCCTGTTACTACAGACTTAGTACTCCACCTACGCACCCTTTCCGCCCAATTATTCCGGATAACGCTTGCCACCTACGTATTACCCCGTCCGCTGGCACGCCG
+
<@FFCCFCFGGGFEFGGGGGGGDG9FFFF@EFFFFEECDEFGGGEC<EFGGCGCFGGGGGGGGGAFGGGFFFEFGCGGGGGDF@EE=CCFDGGGGDACF<,AC@C=AEDFFDFFGGFFFGFGGDC:B+5=,7EB8BDGBDADFGECCEGDGF:EC@8A,,33>4D9DCCCCAA,59CE6?CFC7<7+**;=<*;>F>=BFFFA*9?6B+=A4>+<4B18C49*8(57:B(((6(6;F;@)7),/611=8)).95)46134<2:((4??BA<?428-().2)<A(,3(,(-(4(-8(3####
@M05025:18:000000000-B3NL5:1:1101:4597:12702 2:N:0:CACTCA
CATCGTGGACTACCGGGGTTTCTAATCCTGTTTGCTCCCCACGCTTTCGAGCCTCAACGTCAGTTACCGTCCAGTAAGCCGCCTTCGCCACTGGTGTTCCTCCTAATATCTACGCATTTCACCGCTACACTAGGAATTCCGCTTACCTCTCCGGCACTCTAGAAAAACAGTTTCCAATGCAGTCCTGGGGTTAAGCCCCAGCCTTTCACATCAGACTTGCCCTTCCGTCTACGCTCCCTTTACACCCAGTAAATCCGGATAACGCTTGCCCCCTACGTATTACCGCGCGTGCTGGCCCGCG
+
CGGGGGGGGGGGGGGGGGGGGGGGGGGGGGGGGGGFGGGGGGGGGGGGGGGGGGGGGGGGGGGGGGGGGGGGGGGGGGGGGGGGGGGGGGGGGGGGGGGGGGGGGGGGGGGGGGGGGGGGGGGGGGGGGGGGGGGGGGGGGGGGGGGGGGGFGGGDGGGGGGDGGFGGGGGGGGGGGGGGGGGGFGGGCDDDGGFFGGDGDFFFFFFAFFFFFFEFFFFC(=@@FF;E<F?E;>@FFFDFE3<BAF9::?<>BFFBBF:0:B2,46??FFFBF>1:?1)-4):>014(,4((4)463####
@M05025:18:000000000-B3NL5:1:1101:27837:12707 2:N:0:CACTCA
CATCGTGGACTACTCGGGTTTCTAATCCTGTTTGCTCCCCACGCTTTCGTGCCTCAGTGTCAGTGTTGGTCCAGGTAGCTGCCTTCGCCATGGATGTTCCTCCTGATCTCTACGCATTTCACTGCTACACCAGGAATTCCGCTACCCTCTACCACACTCTAGTCGCCCAGTATCCACTGCAGTTCCCAGGTTGAGCCCAGGGCTTCCACAACGGACTTAAACGACCACGTACGCACCCTTTACGCCCAGTAATTAAGAGTAAACCTGGCACCCTTCGTATCACCGCGGCTGCTTCCCAGCA
+
CGG@FDA@FGGGGGGGGGGGGFFGGGDDGGGGDEGD,EFFFGGGCGGFGGG@DFFGGFFFFFGFFGCGEGGGFGFGGGGDC<EEFFG>EFCGD,E<=EFFDEGGGGGGG<,@FF7FD,?FFFCEEDEFFG,+ECD?FFGFGGDGGGFFGFFGADF8EFFCF,@==G6CEE=FFG870@CFGGGCGG++=6=8++0=37;C5**5660+<AA>=A))/9BA6BA=>FFF(/5-5@@@(,1=33>(/.(871>666))194?E)1)(/((((.3:((.12(4(-6:071((-(3))))(####
@M05025:18:000000000-B3NL5:1:1101:13098:12720 2:N:0:CACTCA
CATCGTGGACTACAAGGGTTTCTAATCCTGTTTGCTCCCCACGCTTTCGTGCCTCAGTGTCAGTGTTGGTCCAGGTAGCTGCCTTCGCCATGGATGTTCCTCCTGATCTCTACGCATTTCACTGCTACACCAGGAATTCCGCTACCCTCTACCACACTCTAGTCGCCCAGTATCCACTGCAGTTCCCAGGTCGAGCCCAGGGCTTTCACAACGGACTTAAACGACCACCTACGCACGCCTTACGCCCAGTAATTCCGAGTAACGTTTGCACCCTCCGTATTACCGCGGCTGCTGCCCGAGT
+
CFFFGGGGGGGGGGGGGGGGGGGGGGGGGGGGGGGGGGGGGGGGGGGGGGGGGGGGGGGGGGGGGGGFGGGFGGGGGGGGGGGGGGGGGEEGGGGGGGGGFFGGGCFGGGGGGGGGGGGGGGGGGGGGGGGGGGGGGGGGGGGGGFGGGGGGGGGGGF8EFGGCCGGGGGGGAF8?FGFGCCGGGGFDDDFC+=9CDFFGFEFFFFFFF6>AAF9BF9BE46945>@F?:BE9556(6(6<FF<;20((/;7C???@@>?FFF6(,4,:A)4,((--4,1.))6(1((3-160)).(####
@M05025:18:000000000-B3NL5:1:1101:25116:12760 2:N:0:CACTCA
CATCGTGGACTACTGGGGTTTCTAATCCTGTTTGCTCCCCACGCTTTCGAGCCTCAGCGTCAGTTACAGACCAGAGAGCCGCCTTCGCCACTGGTGTTCCTCCATATATCTACGCATTTCACCGCTACACATGGAATTCCACTCTCCTCTTCTGCACTCAAGTTTCCCAGTTTCCAATGACCCCCCCCGGTTGAGCCGGGGGCTTTCACATCAGACTTAAGAAACCGCCTGCGCTCGCTTTACGGCCAATAAATCCGGACAACGCTTGCCACCTACCTATTACCGCGGCTCCTTGCCGTCC
+
CGGGGGGGGGFGGFGGGGGGGFGGFGGGGGGGGGGFEEDCFFEGGGGGGGGGGFFGGGGEGGGGGAE@EACFEEFC8CFGDGEFGGGG@FE8BFCEGGGGAEFGGGGGGDFGFGGGGGGGGGFGGEGG9FFFEGFFFG9;FGGGEFGGGGGGDFGGFGGGFCFGAFAC9F,6@E@CFGGGFG++4999CGC>*;9FDDDGBFFFFFFFFCF8A4/))98<)--,8((((4,4(23?>(,4?FA0(34(1(.-4<DFF;:0(4:>BB((45-)31?((.6424<-((-(-((-()6(.####
@M05025:18:000000000-B3NL5:1:1101:5234:12776 2:N:0:CACTCA
CATCGTGGACTACAGGGGTTTCTAATCCTGTTTGCTCCCCACGCTTTCGAGCCTCAGCGTCAGTTACAGACCAGAGAGCCGCCTTCGCCACTGGTGTTCCTCCATATATCTACGCATTTCACCGCTACACATGGAATTCCACTCTCCTCTTCTGCACTCAAGTTTCCCAGTTTCCAATGACCCTCCCCGGTTGAGCCGGGGGCTTTCACATCAGACTTAAGAAACCGCCTGCGCTCGCTTGACGCCCAATAAATCCGGACAACGCTTGCCACCGACGTATTACCGCGGCTGCTGCCCTAGC
+
CGFGGGGGGGGGGGGGGGFGGGGGGGGGGGGGGGGGCFGGGGGGGGGGGGGGGGGGGGGGGGGGGGGGGGGGFFGGGGGGGGGGGGGGGFGGGGFGGGGGGGGGGGGGGGGGGGGGGGGGGGGGGGGFCFGGFGE9EGGGGFFGGGGGGGFFGGGGGFDGDF6=FGFFFGFEFEDFGGGGGGGGGGCGGGGGG5CGGGEGA4AEFA==FFA;AAF;AAF<CCED@F9;10=D>>13013:((441>9012239-4(3(372<?>0:4(25)81((-278A:BA.(19((((0:?),.####
@M05025:18:000000000-B3NL5:1:1101:6431:12784 2:N:0:CACTCA
CATCGTGGACTACTAGGGTATCTAATCCTGTTTGCTCCCCACGCTTTCGTGCCTCAGTGTCATTGTTGGTCCAGGTAGCTGCCTTCGCCATGGATGTTCCTCCTGATCTCTACGCATTTCACTGCTACACCAGGAATTCCGCTACCCTCTACCACATTCTAGTCATCCAGTATCCACTGCAGTTCCCAGGTTGATCCCAGGGCTTTCACAACGGACTTAAATAACCACCTACGCACGCTTTACGCCCAGTAATTCCGAGTAACGCTGGCACCCTTCGTATTACCGCGGCTGCTGGCCAGGG
+
CGGGGGGGGGGGGGGGGGGGGGGGGGGGGGGGGGGGGGGGGGGGGGGGGGGGGGGGGGGGGGGGFGGGGGGGGGGGGGGGGGGGGGGGGGGGGGGGGGGGFFGFGFGGGGGGGGGEEEGGEGGGGGGGGGGGGGGGGGGGGGGGGGGGGGGFGGGGGGGGGGGGGGGGGFFCC:FGGGGGGGGGGGGGGFFG6DFGGGFGFEDFFFFFFFFFF558?FFE5AEEEF6==4:<A2>=5@F6>:455>@@?@E5C<EEEF9266<03<(.3@E0;?:::?<B4>928693>((328(31####
@M05025:18:000000000-B3NL5:1:1101:9164:12787 2:N:0:CACTCA
CATCGTGGACTACTAGGGTTTCTAATCCTGTTCGCTACCCATGCTTTCGAGCCTCAGCGTCAGTTGCAGACCAGAGAGCCGCCTTCGCCACTGGTGTTCTTCCATATATCTACGCATTCCACCGCTACACATGGAGTTCCACTCTCCTCTTCTGCACTCAAGTTCAACAGTTTCTGATGCAATTCTCCGGTTGAGCCGAAGGCTTTCACATCAGACTTATTGAACCGCCTGCACTCGCTTTACGCCCAATAAATCCGGACAACGCTTGCCACCTACGTATTACCGCGGCTGCAGGCCGATA
+
CGGGGGGGGGGGGGGGGGGGGGGGGGGGGGGGGGGGGGGGGGGGGGGGGGGGGGGGGGGGGGGGGGGGGGGGGGGGGGGGGGGGGGGGGGGGGGGGGGGGGGGGGGGGGGGGGGGGGGGGGGGGGGGGGGGGGGGGGGGGGGGGGGGGGGGGGGGGGGGGGGGGDFFGGGEFFGGGGGGGGGGGGGGGGGGGDG5DFGE*90AF;CFFFFF=BFEBFFFFFCEFFDFF@@===EE=59;7@FFDFF9?@;E@;)?@6919B((3>::B0:DF:1((-42>?A<9,1((4,(((,,,-####
@M05025:18:000000000-B3NL5:1:1101:22360:12794 2:N:0:CACTCA
CATCGTGGACTACCCGGGTTTCTAATCCCAGTTTGGGTCTTAGCTGTCGTGTATTATAAATGACTAGAATTACTTTCGTTATTGAGTTTAGGTCCTAACAATGAATTTTCACATATAAGTTGGATTTTAATTCTATTTATTTATTTATAGTTGACACGTTTTACGCCGAAGATAATTAGTTTGGGTTAATCGTATGACCGCGGTGGCTGGCACGAAGTTTACCAACCCTAAGAGGTATAACTTAGTCAAACTTTCGTTTATTGCTTAATATTTATCACTGCTGCCTCCCGTAGGAGTGGTG
+
CGGGGGGGGGGGGGGGGGGGGGGGGGGGGGGGGGGGGGGGGGGGGGGGGGGGGGGGGGFGGGGGGGGGGGGGGGGGGGGGGFGGGGGGGGGGGGGEGFGGGGGGGGGGFGCGGGGGGGGGGGGEFGGGGGGGGGGGGGGGGDGGDGGGGGGGGGGEGGDGGGGGGDEEGGGDGFFFGGCGFFF6EDGGFGGGGGFGGFF6>D>55?FFFFEDEEF=E>FF<8@;65>>=BFEFFFE;?EEEFEFFFCE<<@:;?481;6?FFFEECEEF?E)7?5?CC3))93=<EF6;BD66:5((####
@M05025:18:000000000-B3NL5:1:1101:8099:12802 2:N:0:CACTCA
CATCGTGGACTACCAGGGTTTCTAATCCTATTTGCTCCCCACGCTTTCGTGCCTCAGTGTCAGTTACAGACCAGGCGACCGCCTTCGCCACTGGTGTTCCTCCATATATCTACGCATTTTACCGCTACACATGGAATTCCATCGCCCTCTTCTGCACTCCAGCATACCAGTTTCCATAGCTTACAATGGTTGAGCCATTGCCTTTTACTACAGACTTAGTACGCCACCTACGCACCCTTTACGCCCAATGATTCCGGATAACGCTTGCCACCTACGTATTACCGCGGCTGCTGGCACCCGC
+
@:FECGGGGGGGGGGGGGGGGGGGGGGGGGGGGGGFFGGGGGDGGEGGGGGGGGGGCFGGGGGGGGGGGFGGGGGGGGGGGGGGGGEEGGGGGGEGFGGGGGGGGGGGAFGEGGGGGGGGGFGGDCFGGGGGGGFGGGGGGGGGGGGGGGGGGFGGGEFGGGFGGGGCFGGGGGGGGGGGGGGGGGFFGFGDG>FC9FFFFFFF8CAA6BF=4B9ECFFFFFF=25>((0>=@FFB;7337CDFB(3(56;3)<CE>0;(<?6;21??0-26:(((,)6(5<<4((-7>16?738(.####
@M05025:18:000000000-B3NL5:1:1101:5352:12842 2:N:0:CACTCA
CATCGTGGACTACAAGGGTTTCTAATCCTGTTTGCTCCCCACGCTTTCGTGCCTCAGTGTCAATGTTGGTCCAGGTAGCTGCCTTCGCCATGGATGTTCCTCCTGATCTCTACGCATTTCACTGCTACACCAGGAATTCCGCTACCCTCTACCACATTCTAGTCATCCAGTATCCACTGCAGTTCCCAGGTTGAGCCCAGGGCTTTCACAACGGACTTAAATAACCACCTACGCACGCTTTACGCCCAGTAATTCCGAGTAACGCTTGCACCCTTCGCATTACCGCGGCGGCTGGCCAGGC
+
CGFFGGGGGGGGGGGGGGGGGGGGGGGGGGGGGGGGGGGGGGGG@EGGGGGGGGGGGGCGGGFGGGGDD@FFGGGFGGGGGGGGGGGEEGGGGGGGGGGGFGGGGGGGGGGGGGGGGGFGGGGGGGEFFGGGGGGGFFFFGD7CGFFGGFDGCFF?GFEBFCEFGGGGGFFFGGGGGGGGGGGFGCGCGFGGGG5?FFFGFEEFAFF79?99A98>EFF@AEFCF=EFDFBE=BAB@B>@D==@FF91?36).9?EEFF?FF<@BD2(2))=6??B?(4:<D49(4,((((-29:6(####
@M05025:18:000000000-B3NL5:1:1101:11787:12859 2:N:0:CACTCA
CATCGTGGACTACAAGGGTATCTAATCCTGTTTGCTCCCCACGCTTTCGTGCCTCAGTGTCAGTGTTGGTCCAGGTAGCTGCCTTCGCCATGGATGTTCCTCCTGATCTCTACGCATTTCACTGCTACACCAGGAATTCCGCTACCCTCTACCACACTCTAGTCGCCCAGTATCCACTGCAGTTCCCAGGTTGAGCCCAGGGCTTTCACAACGGACTTAAACGACCACCTACGCACGCTTTACGCCCAGTAATTCCGAGTAACGCTTGCCCCCTTCCTATTACCGCGTCTGCTGGCCGGTG
+
CGGGGGGGDFGGGGGGGGGGGGGGGGGGGGGGGGGGGGGGGGGGGGGGGGGGGGGGGGGGGGGGGGGCGGGGGGGGGGGGFGGGGGGGGGGGGGGGGGGGGGGGGGGGGGGGGGGGGGGGGGGGGGGGGGGGGGGGGGGCGGGGGGGGGGGGGGGGGGGGGFGGGGGGGGFFFGGGGGGGGGGGGGGFCGFGG6DFFFFC5AFFFFFFF6A>=?=BFFFE6BA)45>BDDFF5@=@26683).,6>@;=EC<?5?EE<B@373-4:B(((.:>(8<()).44)912(-((-:))(-.####
@M05025:18:000000000-B3NL5:1:1101:14680:12911 2:N:0:CACTCA
CATCGTGGACTACAAGGGTTTCTAATCCTGTTCGCTACCCATGCTTTCGAGCCTCAGCGTCAGTTGCAGACCAGAGAGCCGCCTTCGCCACTGGTGTTCTTCCATATATCTACGCATTCCACCGCTACACATGGAGTTCCACTCTCCTCTTCTGCACTCAAGTTCAACAGTTTCTGATGCAATTCTCCGGTTGAGCCGAAGGCTTTCACATCAGACTTATTGAACCGCCTGCACTCGCTTTACGCCCAATAAATCCGGACAACGCTTGCCACCTACGTATTACCGCGTCTGCTGGCCCTGG
+
CGGGGFGGGGGGGGGGGGFGGGGGGGGGGGGGGGGGGGGGGGGGGGGGGGGGGGGGGGGGGGGGGGGGGAFFFGGGGGGGEGGGGGGGGGGGGGGGGGGFGGGGGGGGGGGGGGGGEGFFFGGD@FGEGGGGGGGGGGG9CFCGGGGGGGGFFF8EGGG8DFE=EGFGGGGGGGGGGGFFDCDGGGGGGCGGGGFGGGFGFFFFAA8@:FFFFFFFFFFFE?E*7BF>9@FB3:BE;>1;;CFFFFFFFDFACEFFFF029?:1(441:7A?B2(.434:3<A<,(1(-3()6?((,####
@M05025:18:000000000-B3NL5:1:1101:19612:12937 2:N:0:CACTCA
CATCGTGGACTACACGGGTTTCTAATCCTGTTCGCTACCCATGCTTTCGGGCCTCAGCGTCAGTTGCAGACCAGAGAGCCGCCTTCGCCACTGGTGTTCTTCCATATATCTACGCATTCCACCGCTACACATGGAGTTCCACTCTCCTCTTCTGCACTCAAGTTCAACAGTTTCTGATGCAATTCTCCGGTTGAGCCGAAGGCTTTCACATCAGACTTATTGAACCGCCTGCACTCGCTTTACGCCCAATAAATCCGGACAACGCTTGCCACCTACGTATTACCGCGGCTGCTGGCCCGGG
+
CGGGGGGGGGGGGGGGGGGGGGGGGGGGGGGGGGGGGGGGGGGGGGGGGGGGGGGGGGGGGGGGGGGGGGGGGGGGGGGGGGGGGGGGGGGGGGEFGGGGGGGGGGGGGGGGGGGGGGGGGGGGGGGGGGGFGGDFGGGFFGGGGGGGGGGGGGGGGGGGGGGGGGGGGGGGGGGGGGGGGGGGGCFFGGGGCGFCDGBDDFFFFFFFFFFFEF93AFFFF4C=6B@F6;DF;EFFDB?<0>E@?>970;E>29<?F66;FBFFF?BF<:AFF::?1:?>BFF90((,,491)4:0,####
@M05025:18:000000000-B3NL5:1:1101:23675:12954 2:N:0:CACTCA
CATCGTGGACTACTAGGGTATCTAATCCTGTTTGCTCCCCGCGCTTTCGAGCCTCAGCGTCAGTTACAGACCAGAGAGCCGCCTTCGCCACTGGTGTTCCTCCATATATCTACGCATTTCACCGCTACACATGGAATTCCACTCTCCTCTTCTGCACTCAAGTTTCCCAGTTTCCAATGACCCTCCCCGGTTGAGCCGGGGGCTTTCACATCAGACTTAAGAAACCGCCTGCGCTCGCTTTACCGCCAATAAATCCGGACAACGCTTTCCACCTACGTATTCCCGCGGCGGCCGGCCTCGG
+
CGGGGCFGGGFGGGGGGGFFGGCFGGGGGGFGGGGGDGGGGEGGGGFGFGGGFGGGGGGGGGGGGFFFG9FFFFGGGEFGGGGGGGGGGGGFGGCFGCFEEGFGGGGDFG9?AFEGFCGGGDGC8=FFGG9=EFE9DFFFFG;FAEGGGFGGDGGGGGGCFCEAFDGD8EGDFGFDGFGGFFGFGGDGGCCDDCFFF>?D5?DF)AF67+1;3A)4;AAE9<C1:@06>36619(10744625)((4;>827)))42(:;9(((,,-(.6)-.(5((,44?))3-,-4,(-((2216####
@M05025:18:000000000-B3NL5:1:1101:8860:12970 2:N:0:CACTCA
CATCGTGGACTACTAGGGTATCTAATCCTGTTCGCTACCCATGCTTTCGAGCCTCAGCGTCAGTTGCAGACCAGAGAGCCGCCTTCGCCACTGGTGTTCTTCCATATATCTACGCATTCCACCGCTACACATGGAGTTCCACTCTCCTCTTCTGCACTCAAGTTCAACAGTTTCTGATGCAATTCTCCGGTTGAGCCGAAGGCTTTCACATCAGACTTATTGAACCGCCTGCACTCGCTTTACGCCCAATAAATCCGGACAACGCTTGCCACCTACGTATTACCGCGGCTGCTGGCCCCGT
+
CGGGGFGGGGGGGGGGGGGGGGGGGGGGGGGGGGGGGGGGGGGGGGGGGGFGGGGGGGGGGGGGGGGGGGGGGGGGGGGGGGGGGGGGGGGGGGGGGGGGGGGGGGGGGGGGGGGGGGGGGGGGGGGGGGGGFGGGGGG9BFEGFGGGGGGGGGGGGGGGGGGGGGGGGGGGGGGGCGFFGFGFGGGGGDDG>CFGGGFGFEA@FFFFFFFFFABFFFFFFFEFFB@=@FBBFFFF9;FF<FFD;0;@F;@<CCE(6;;B0?04>F?(1:)820(,(42.3--909011(4:04(44####
@M05025:18:000000000-B3NL5:1:1101:6005:13003 2:N:0:CACTCA
CATCGTGGACTACCCGGGTATCTAATCCTGTTCGCTACCCATGCTTTCGAGCCTCAGCGTCAGTTGCAGACCAGACAGCCGCCTTCGCCACTGGTGTTCTTCCATATATCTACGCATTCCACCGCTACACATGGAGTTCCACTGTCCTCTTCTGCACTCAAGTTGCCCGGTTTCCGATGCACTTCTTCGGTTAAGCCGAAGGCTTTCACATCAGACCTAAGCAACCGCCTGCGCTCGCTTTACGCCCAATAAATCCGGATAACGCTTCCCACCTACGTATTCCCGCTGCTCCTGGCCTCTA
+
CGGGGGGGGGGGGGGGGGGGGGGGGGGGGGGGGGGGGGGGGGGGGGGGGGGGGGGGGGGGGGGGGGGGGGGGGGGGGGGGGGGGGGGGGGGGGDGGGGFGGGGGGGGGGGGGGGGGGGGGGGGGGGGGGGFGGGGGGGGEGGGGGGGGGGGGGGGGGGGGGGGCGGGGGEEGGGGGCDGGGGGFFGGGFGGDDDA7FCBDBEFFAF>9AFFFFFFFFFFFBDEFFB29;;0=31(619F;?EFFFF>??<:A))).--(-,4)((4:().4??0.(((,64)).(((--4))(.,((####
@M05025:18:000000000-B3NL5:1:1101:15950:13025 2:N:0:CACTCA
CATCGTGGACTACTCGGGTTTCTAATCCTGTTCGCTACCCATGCTTTCGAGCCTCAGCGTCAGTTGCAGACCAGAGAGCCGCCTTCGCCACTGGTGTTCTTCCATATATCTACGCATTCCACCGCTACACATGGAGTTCCACTCTCCTCTTCTGCACTCAAGTTCAACAGTTTCTGATGCAATTCTCCGGTTGAGCCGAAGGCTTTCACATCAGACTTATTGAACCGCCTGCACTCGCTTTACGCACAATAAATCCGGACAACGCTTGCCACCTACGTATTACCGCGTCTGCTGGCACGTG
+
CGGGGGGGGGGGGGGGGGFGGGGGGGFGGGGGGGGGGGGFGGGGGGGGGGGGGGFGGGGGGGGGGGGGGGGGGGGFGGGGGGGGGGGGGGGGFGGGGGGGGGGFFGGFFFGGFG7FGGFGFGGGGGGGGGGGGGGGGGGFGGGGGGGGDGGGGGGGGGGGGFGGGFGDDGGGFFGG799DGGGCGCG8@7CCDGFGGGFCBDF54??CFFFFFFFFFFFEFFEF:D@=29>9:B<1(,6?6><?@(61374@>EF1(46>9??9>?68?FF?F:8>B32)5>9A0;>-4,,5<?02(####
@M05025:18:000000000-B3NL5:1:1101:14712:13037 2:N:0:CACTCA
CATCGTGGACTACCGGGGTTTCTAATCCTGTTTGCTCCCCACGCTTTCGTGCATGAGCGTCAGTGTTGTCCCAGGGGGCTGCCTTCGCCATTGGTGTTCCTCCACATATCTACGCATTTCACTGCTACACGTGGAATTCCACCCCCCTCTGACACGCTCTAGTCGTGCAGTCACAAATGCAATTCCCAGGTTAAGCCCGGGGATTTCACACCTGTCTTACACAACCGCCTGCTCACGCTTTCCGCCCATTAATTCCCATTAACGCTTGACCCCCACGTATTCCCGCGGCTGCTGCCCATGC
+
CGFGGFGCC8FGFGGCFGEGGGGFFGGGGGGGGCGECGEFFGEGEGFGGFGEGGGFCAFGGGGGFGGFGGD@FG?@FGGGCGGGGGGEEFGGGFFGGEEGGFGGGGFFAFEEFGGGGGGGGGG,>FGGGG@E87EGFGGGCGGGGG6CGG8ED98@>EDGGDCFGG5CEFFCGC@G5F+B:FE>@C7?D*;97F8:>58DEA>>FAF+:+6786;;6@F?).7418(198(2(69>(:(,-)906013(.6):))),-)62>A10:3((.).((--(((:()62((-(41(,),)3.####
@M05025:18:000000000-B3NL5:1:1101:25592:13039 2:N:0:CACTCA
CATCGTGGACTACTCGGGTTTCTAATCCTTTTCGCTCCCCATGCTTTCGCTCCTCAGCGTCAGTAAATGCCCAGAGACCTGCCTTCGCCATCGGTGTTCCTCCTGATATCTGCGCATTTCACCGCTACACCAGGAATTCCAGTCTCCCCTACATCACTCTAGTCTGCCCGTACCCACCGCAGATCCGAGGTTGAGCCGACTTTCACGGCAGACGCGACAAACCGCCTACGAGCCCTTTACGCCCAATAAATCCGGATAACGCTTGCCCCCTACGTATTACCGCCGCTGCTGGCACGCAGTG
+
CGGGGGGGFGGGGGGDGGEEGGGGFGGFFGGGDFGGGGGGGCCF9FGGDEGGGGGF?FGGGGGGFGEGGGGGDF?FFGGGGGGGEFGGGGGGGGEFGGGFFGFGFAFGGGGEFEEGGGDGGGGGGGCGGGCEBCEGGGGGGFEGDGGGGGGGGGGGGGGGGCGGGGFGFGGGE888?7=DG6+2ACCDCD9*;CADFD49*99A+:6):582>)((855:133>BFF0:?612-4.(4):6?06?(274<A>(,,08?<?09?1:1(52476?622<7<<)(,-,499>??01()((####
@M05025:18:000000000-B3NL5:1:1101:6234:13053 2:N:0:CACTCA
CATCGTGGACTACAAGGGTTTCTAATCCTGTTTGCTCCCCACGCTTTCGAGCCTCAACGTCAGTCATCGTCCAGAAAGCCGCCTTCGCCACTGGTGTTCCTCCTAATATCTACGCATTTCACCGCTACACTAGGAATTCCGCTTTCCTCTCCGACACTCTAGCCTGACAGTTCCAAATGCAGTCCCGGGGTTGAGCCCCGGGCTTTCCCATCTGGCTTGCCATTCTGTCTACGCTCCCCTTCCACCCAGTAAATCCGGAAAACGCTTGCCCCCTACGATTTACCCCGGCGGCTGGACGGAG
+
<FAAEGGGGDFFGGGGGGFFCGGFGFGGGFEFFGGGGFCEGGGGGGFGGGDFGEGGGGGGDFFFFGGGGGGGGGGGGGGGGGC=FGGG@FGGGGFFGDFGGGGGG<E@FAEGGGGGGGFG<?FEE=FGGGGCCGGGGGGGGGEEFGCAD8DD6CEGE@FGCCGGGGGFFEFGFECGGGGGGGG6?CDGGGGGGCFG>>B?DEFDFA=+*1=8EA<3AFFD@AC)7)9))1)916239=(6=0:<28((((.6))).-,((((.((,4(4.)40((.(,(.-)63(((-((,1((-(4####
@M05025:18:000000000-B3NL5:1:1101:20589:13058 2:N:0:CACTCA
CATCGTGGACTACTCGGGTTTCTAATCCTGTTTGCTCCCGACGCTTTCGCACCTCAGTGTCAGTATCAGTCCAGGCGGTCGCCTTCGCCACTGGTGTTCCTGCCTATATCTACGCATTTCACCGCTACACAGGAAATTCCACCACCCTATACTGTACTCTAGCTCGCCAGTTTTGGATGCAGTTCCCAGGTTGAGCCCGGGGCTTTCACACCCAACTTAACGGACCACCTACGCGCCGTTTACGTCCAGTAGTTCCGATTAACTCTTCCAACCTTTCTATAACTCCCTCTGACTGCCGAGG
+
CGG@@CFCEGF<6FGEE@C,CCECFGGC,EC9C,F,;@C+,6@F@@D,66:@+E<FGGGGACEE@@FGGE<FGGF,@CFCCEF7,CFGDC7FCFEFGGG?F,?AEFGCFGFGA<CEGFGC,C,4+>+@ED,8DCB,>3@D;9@DE>6+,6AG,,6=ACC>3E9,57CC34@<7,***=?FG7=+2B>DC4;777/903/*6?4466A>F+/((),,)0*14(((.6;?F5(6((((((,-28<?.2,(.6)).6):<(-(()))).).).)5(())).6:).6)-)(((.)-4))(.####
@M05025:18:000000000-B3NL5:1:1101:23628:13083 2:N:0:CACTCA
CATCGTGGACTACTGGGGTTTCTAATCCTGTTCGCTACCCATGCTTTCGAGCCTCAGCGTCGGTTGCAGACCAGAGAGCCGCCTTCGCCACTGGTGTTCTTCCATATATCCACGCATTCCACCGCTACACATGGAGTTCCACTCTCCTCTTCTGCACTCAAGTTCAACAGTTTCTGATGCAATTCCCCGTTTGAGCCGAAGCCTTTCACATCAGCCTTATTGAACCGCCTGCTACCGCTTTACTCCCAATACATCCGTACAACGCATCCAACCTACGTTTTCCCTCCCTAGATTCCCGGGT
+
CG9FGEG7CFFGGGGFGG@FGGGGCF<EFGAFGDFGGGFGGFCFGGF@CF@EGGEFFFCGCFGGGDGF@EFDFGG,,BCCCFGGGG7CFCCGGC<FECFGFFGEFGGGGG,5FGGGCFGC9FF@GGFGDF9DEECCFFGA;D,@9=8DFGG8==FC=9E8D8D8EGAFG8,7,,++59:@F7?8:+=C>*;C9+5AC;9*@**;A8BF6494@A)7;?A/88*1)(-5:61(())(((.,3)9).=?3@@3)/)?:((.((650(((,.)).4(54(8(.4)).).-(()()).)))####
@M05025:18:000000000-B3NL5:1:1101:27650:13116 2:N:0:CACTCA
CATCGTGGACTACACGGGTATCTAATCCTGTTTGCTCCCCACGCTTTCGTGCATGAGCGTCAGTGTTATCCCAGGGGGCTGCCTTCGCCATTGGTGTTCCTCCACATATCTACGCATTTCACTGCTACACGTGGAATTCCACCCCCCTCTGACACACTCTAGTCGTGCAGTCACAAATGCAATTCCCAGGTTAAGCCCGGGGATTTCACACCTGTCTTACACAACCGCCTGCGCACGCTTTACCCCCATGAATTCCGATTAAACCTTGCACCCTACGTATTACCCCGGCTCCTGCCCCGAC
+
CGGGGGGGGGGGGGGGGGGGGGGGGGGGGGGGGGGGGGGGGGGGGGGGGGGGGGGGGGGGGGGGGGGGGGFGGGGGGGGGGGFGGFGGGGGGGFGGGGGGGGGGGGGFGGGGGGGGGGGGGGGGGGGGGGGG?GGGGGGAFG@GEGEGGGGFGGGFGGGGFCFFGGEEGFCFGGGGGGFGGEGFF7DGGFGFGGFGGGD4?D4?FFFFFFFFFFEFFFFEFFEFF6:BFFFFF>9F>>0<?F>)(4,7((-6:AAA:B?:<)))(.-)4)44::?01..)5<<<710(((((,5(.4####
@M05025:18:000000000-B3NL5:1:1101:20566:13120 2:N:0:CACTCA
CATCGTGGACTACCGGGGTATCTAATCCTGTTTGCTCCCCACGCTTTCGTGCCTCAGTGTCAGTGTTGGTCCAGGTAGCTGCCTTCGCCATGGATGTTCCTCCTGATCTCTACGCATTTCACTGCTACACCAGGAATTCCGCTACCCTCTACCACACTCTAGTCGCCCAGTATCCACTGCAGTTCCCAGGTTGAGCCCAGGGCTTTCACAACGGACTTAAACGACCACCTACGCACGCTTTACGCCCAGTAATTCCGAGTAACGCTTGCACCCTTCGTATTACCGCGGCTGCTGGCCCTCT
+
CGGGGGGGGGGGGGGGGGGGGGGGGGGGGGGGGGGGGGGGGGGGGGGGGGGGGGGGGGGGGGGGGGGGGGGGGGGGGGGGGGGGGGGGGGGGGGGGGGGGGGGGGGGGGGGGGGGGGGGGGGGGGGGFGGFFGGGFGGGGGGGGGGGGGGGGGGGGG@FFGGGGGGGGGGFGGFDGFGGGDFGFGGGGGFGGGCFGGDFGFFFFFFFFFFFFFF2@DFFEEEDBFFFF>B3=@>@FB;(4(;>??B9?;;C)7)7A(42(36419:<007?:??00,8???D<4(426>;9().3?1####
@M05025:18:000000000-B3NL5:1:1101:27298:13179 2:N:0:CACTCA
CATCGTGGACTACAGGGGTTTCTAATCCTGTTTGCTCCCCACGCTTTCGCACCTCAGCGTCAGTAATGGACCAGTAAGCCGCCTTCGCCACTGGTGTTCCTGCGAATATCTACGAATTTCACCTCTACACTCGCAATTCCACTTACCTCTTCCATACTCAAGACTTCCAGTATCAAAGGCAGTTCCGGGGTTGAGCCCCGGGATTTCACCCCTGACTTAAAAGTCCGCCTACGTGCGCTTTACGCCCAGTAAATCCGAACAACGCTAGCCCCCTTCGTACTACCTCGGCTGCTGGCCAAGT
+
CGGGGGGGGGGGGGGGGGGGGGGGGGGGGGGGGGGGGGGFFGGGGGGGGGGGGGGGGGGGGGGGGGGGFGGFGGGGGFGGDGGGGGGGGGGGGGGGGGGGGGGGGGGGGGGGGGGGGGGGGGGGGGGGGGGGGGGGGGGGGGGGGGGGGGGGGGGGGGGGFFFGFGGGGFGGGGFGGFC9FGGGFGG7CDD>DFAGGF>D>BDFFFFFFFF>BABEF6FCF<EEFE;>F6;@FF@?@;B;DBD:<09:??AD2:AF6?:BBFF1>?<9:?(27>4?F7((-)6(.54,3802:?(,.####
@M05025:18:000000000-B3NL5:1:1101:20348:13184 2:N:0:CACTCA
CATCGTGGACTACTGGGGTATCTAATCCTGTTTGCTCCCCACGCTTTCGTGCCTCAGTGTCAGTGTTGGTCCAGGTAGCTGCCTTCGCCATGGATGTTCCTCCTGATCTCTACGCATTTCACTGCTACACCAGGAATTCCTCTACCCTCTACCACACTCTAGTCGCCCAGTATCCACTGCAGTTCCCAGGTTGAGCCCAGGGCTTTCACAACGGACTTAAACGACCACCTACGCACGCTTTACGCCCAGTAATTCCGAGTAACGCTTGCACCCTTCGTATTACCGCTGCTTCTGCCCGTCC
+
CFCFGGGGGGGGGGGGGGGGGGGGGGGGGGGGGGGGGGGGGGGGGGGGGGGGGGGGGGGGGGGGGGGGGGGFFGGGGGGGGGGGGGGGGGGGGGGGGGGGGGGGGGGGGGGGGGGEGGGGGGGGGGGGGGGGGGGGGGGGGGGGGGGGGGGGGGGGGGGGGGGGGDGGGGGGFGGGGGGGGFGGGGGGFGFG8+;DFGFG?BFFFFFFFCFF>E=B>FFE;E9=AFFFFFFFFFFFF>287CFFDF9@FFCEFEFE;D@?@<3;@<6002>FB?F70:1??FFB11(-23)62))..####
@M05025:18:000000000-B3NL5:1:1101:26693:13216 2:N:0:CACTCA
CATCGTGGACTACCCGGGTATCTAATCCTGTTTGCTCCCCACGCTTTCGCACCTCAGCGTCAGTAATGGACCAGTAAGCCGCCTTCGCCACTGGTGTTCCTGCGAATATCTACGAATTTCACCTCTACACTCGCAATTCCACTTACCTCTTCCATACTCAAGACTTCCAGTATCAAAGGCAGTTCCGGGGTTGAGCCCCGGGATTTCCCCCCTGCCTTACAAGTCCGCCTACGTGCGCTTTCCGCCCAGTACATCCGAACAACGCTAGCCCCCTTCGTATTACCGCGGCTACCGCCCTCCG
+
C7FE@F9@@FFFGGGECGEGGGGGCGGGFGGG@FGCFGEDGG@F@EFGGGDCFFGCFFCFGGGG,<FCC,CECEFAFAFE+CFG@EFGEGGGGGGGGGGGGFGGDEF+FCCAC@:F8FGFGGFGFGFGC89EFGC8CDGFFGA,,@DAAFADDFG=@,A3=,,DFADGGFD7CCD?7@CFGG78EFGDGDGGC*;777ADE456)*++*;).(:(/8;9(4).7>C(3(2(5(4(0(,,4:6>BBB660()))-6(<?011(((((-(3403,1(((.(3,).61>>F4(,,(-(((####
@M05025:18:000000000-B3NL5:1:1101:22032:13227 2:N:0:CACTCA
CATCGTGGACTACTCGGGTATCTAATCCTGTTTGCTCCCCACGCTTTCGAGCCTCAACGTCAGTTACCGTCCAGTAAGCCGCCTTCGCCACTGGTGTTCCTCCTAATATCTACGCATTTCACCGCTACACTAGGAATTCCGCTTACCTCTCCGGCACTCTAGAAAAACAGTTTCCAATGCAGTCCTGGGGTTAAGCCCCAGCCTTGCACATCAGACTTGCTCTTCCGTCTACGCTCCCTTTACACCCAGTAAATCCGGATAACGCTTGCCCCCTACGAATTACCCGCGCTCATGGACAAAG
+
C9CCBGF;@@E<-FGGGGECFGFGGDGGEGFFGGGGF8D7EFC@EGGGG@,BC,,CEF:F<@CF<EAFGGCCFAAFF<6CFFG:=F7,=:8EFEF8ACGCFGEEGFFFGDCEED@C@BEAEFFE=7=FC:4A=E,@8BEGGGBEGFDA8EGGCGEE=8DFG,3=DFCEFG,;,7=+C+:?892;25=9**<C52B>;7*;5AFFA*3;/9=6B4*)/=AE4>439@(7=<<C0((,,8(.67;)73(((/4)))94906(-4)-76??(2::(38:0(.(42<)(-(2(((())),)####
@M05025:18:000000000-B3NL5:1:1101:10984:13229 2:N:0:CACTCA
CATCGTGGACTACAAGGGTTTCTAATCCTGTTTGCTCCCCACGCTTTCGTGCCTCAGTGTCAGTGTTGGTCCAGGTAGCTGCCTTCGCCATGGATGTTCCTCCTGATCTCTACGCATTTCACTGCTACACCAGGAATTCCGCTACCCTCTACCACACTCTAGTCGCCCAGTATCCACTGCAGTTCCCAGGTTGAGCCCAGGGCTTTCACAACGGACTTAAACGACCACCTACGCACGCTTTACGCCCAGTAATTCCGAGTAACGCTTGCACCCTTCGTATTACCGCGGCTTCTGGCCCCCC
+
CGGGGGGGGGGGGGGGGGGGGGGGGGGGGGGGGFGGGGGGGGGGGGGGGGGGGGGGGGGGGGGGGGGGGGGGGGGGGGGGGGGGGGGGGGGGGGGGGGGGGGGGGGGGGGGGGGGGGGGGGGGGGGGGGGGGGGGGGGGFGGGGGGGGGGGGGGGGGGCGGCGGGEGGGGGGFGGGGGGGGGGGGGGGGDFGFFACFGFGFBBFFFB9AFFFFE5A>FFFEBFAFFFF2=EF>@D=69@D=<E1;>B;?EC)16CE1062?).4>??:??FF:?17228:(<AA:94((((.-)2,.####
@M05025:18:000000000-B3NL5:1:1101:3939:13246 2:N:0:CACTCA
CATCGTGGACTACTCGGGTTTCTAATCCTGTTTGCTCCCCACGCTTTCGAGCCTCAGCGTCAGTTACAGACCAGAGAGCCGCCTTCGCCACTGGTGCTCCTCCATATATCTACGCATTTCACCGCTACACATGGAATTCCACTCTCCTCTTCTGCACTCAAGTTTCCCAGTTTCCAATGACCCTCCCCGGTTGAGCCGGGGGCTTTCACATAAGACTTAAGAAACCGCCTGCGCTCGCTTTACGCCCAATAAATCCGGACAACGCTTGCCACCTACGTATTACCGCGGCTGCTGCCCGCCT
+
CGFGGGGGGGGGGGGGGGGGGGGGGGGGGGGGGGGGGGGGGGGGGGGGGGGGGGGGGGGGGGGGGGGGGGGGGGGGGGGGGGGGGGGGGGGGGGGGGFGGFFGGGGGGGGGCFGGGGGGGGGGGGGGGGGFGGGFFGGGGGGFGCFGGGGGGGGGGGGG?F?DCGGGGGGFCGGFGGGGGGG?97DGGGDGGDGFGGDDDA>>FFAFFFF+))273=C=374;3@89@@DDF6>(4>>:6:)58?>>?1?:AF><440(-,3<11<B013<?B0(5<()6()-6(31((4(-3><??####
@M05025:18:000000000-B3NL5:1:1101:13703:13257 2:N:0:CACTCA
CATCGTGGACTACAAGGGTTTCTAATCCTGTTTGCTCCCCACGCTTTCGAGCCTCAGCGTCAGTTACAGACCAGAGAGCCGCCTTCGCCACTGGTGTTCCTCCATATATCTACGCATTTCACCGCTACACATGGAATTCCACTCCCCTCTTCTGCACTCAAGTCTCCCAGTTTCCAATGACTCTCCCCGGTTGAGCCGGGGGCTTTCACATCAGACTTAAGAAACCGCCTGCGCTCGTTTCACGCCCAATAATTCCGGAAAAGCTTGGACACCCACGGATTACCGCGAGAGCTGACCGAAA
+
<@9FECF7-;;,C<<FGFGG7D<9F<C,ECFF<CEF,66BEE7::@FG7DDGEGG8,@C@@:BFEGGFCFGG<,:E,,,E++6BCFEF,B?EEC<?:,5,A,9,,,9F<E@9F@GF@?EFFFFCE>F+5E?B94@=4@>,7EFG,DE=+,@=D89FGA?FDF99:=@D@?=E:DD9=DFGG,2AEGGGCDC>D?5;DD?DBF56?48=F813)6)6AFAEF3)(5((((/(6;1-41(-(,)).336??2)-)-)68(3(-4,8.)(())).((-((-(-4).)--42(4((.(,((####
@M05025:18:000000000-B3NL5:1:1101:13736:13323 2:N:0:CACTCA
CATCGTGGACTACTAGGGTTTCTAATCCTGTTCGCTACCCATGCTTTCGAGCCTCAGCGTCAGTTGCAGACCAGAGAGCCGCCTTCGCCACTGGTGTTCTTCCATATATCTACGCATTCCACCGCTACACATGGAGTTCCACTCTCCTCTTCTGCACTCAAGTTCAACAGTTTCTGATGCAATTCTCCGGTTGAGCCGAAGGCTTTCACATCAGACTTATTGAACCGCCTGCACTCGCTTTACGCCCAATAAATCCGGACAACGCTTGCCACCTACGTATTACCGCGGCTGCTGGCAGGAC
+
CFFFGGGGGGGGGGGGGGGGGGGGGGGGGGGGGGGGGGGGGGGGGGGGGGGGGGGGGGGGGGGGGGGGGGGGGGGGGGGGGGGGGGGGGGGGGGGGGGGGGGGGGGGGGGGGGGGGGGGGGGGGGGGGGGGGGGGGGGGGGGGGFGGGGGGGGGGGGGGGGGGGGGGGGGGGGGGGGGGGGGGGGGGGGCDCDGFFDDADFF5CFFFFFFF9AFFFFFFFEFFFFFBBF?>FFFFE69D<DFF(,6>?:@@89CE1,3;69:?>(,46:(6>?0((,,8>B4<A?F>(419<>)40(####
@M05025:18:000000000-B3NL5:1:1101:15517:13333 2:N:0:CACTCA
CATCGTGGACTACTCGGGTTTCTAATCCTGTTTGCTCCCCACGCTTTCGAGCCTCAACGTCAGTTACCGTCCAGTAAGCCGCCTTCGCCACTGGTGTTCCTCCTAATATCTACGCATTTCACCGCTACACTAGGAATTCCGCTTACCTCTCCGGCACTCAAGATGGACAGTTTCCAATGCAGTCCCGGGGTTAAGCCCCGGGCTTTCACATCAGACTTGCCCGTCCGTCTACGCTCCCTTTACACCCCGCAAATCCGGATAACGTCTGCCCCCTACGTATTACCGCGGCTGCTGGCCGCCA
+
CGGGEGGGGGGGGGGGGGCFGGGGGGGGGGGGGGGGGGGGGGGGEGGGGCFCGGGFDGGGGGGFGGGF@FEEGGGGGGGGGGGGGGGGGGGGGCA4AFCFGGGG@AFAD9CFAFEGGGDGGFGEECGG9FGGGGGGGFFGGGECCBD9D?GGGDEGEGGCDCEFGFGGCCAFFG7EGG=DFGGGCFDD5CC7*;BFFDBGE:D>FFFFF@@EFF3=AA6>8@D9D1:;;DFC0:6?F?BA)-:)4421((-,35>BB9:4(6>0((,(6<6<(-,104352-:)229((408?>06,####
@M05025:18:000000000-B3NL5:1:1101:15187:13338 2:N:0:CACTCA
CATCGTGGACTACAAGGGTTTCTAATCCTGTTCGCTACCCATGCTTTCGAGCCTCAGCGTCAGTTGCAGACCAGAGAGCCGCCTTCGCCACTGGTGTTCTTCCATATATCTACGCATTCCACCGCTACACATGGAGTTCCACTCTCCTCTTCTGCACTCAAGTTCAACAGTTTCTGATGCAATTCTCCGGTTGAGCCGAAGGCTTTCACATCAGACTTATTGAACCGCCTGCACTCGCTTTACGCCCAATAAATCCGGACAACGCTTGCCACCTCCGTATTACCGCGCCCGCTGGCCTCTG
+
CGGGGGGGGGGGGGGGGGGGGGGGGGGGGGGGGGGGGGGGGGGGGGGGGGGGGGGGGGGGGGGGGGGGGGGGGGGGGGGGGGGGGGGGGGGGGGGGGGGGGGGGGGGGGGGGGGGGGEGGGGGGGGGEFGFGGGGGGGGGFGEGGGGGGGGGGGGFGGGGG8FFGGEGGFFGGGGGGGCFGGGDFDGGGGGGGGFGGGDC>BFFAFFFFFF@AFFFF>CCEFEFFF@F9=BD:BFFFF@17EEFFFFF;@@ECEF@>9;96641((((4242:7(.-4382)6<8(((-((,,342,####
@M05025:18:000000000-B3NL5:1:1101:13106:13381 2:N:0:CACTCA
CATCGTGGACTACTGGGGTTTCTAATCCTGTTCGCTCCCCATGCTTTCGCTCCTCAGCGTCAGTAAATGCCCAGAGACCTGCCTTCGCCATCGGTGTTCCTCCTGATATCTGCGCATTTCACCGCTGCACCAGGAATTCCAGTCTCCCCTACATCACTCTAGTCTGCCCGTACCCACCGCAGATCCGAGGTTGAGCCTCGGACTTTCACGGCAGACGCGACAAACCGCCTACGAGCCCTTTACGCCCAATAAATCCGGATAACGCTTGCGCCCTCCGTATTACCGCCGCTGCTGGCCGTTG
+
CGGFGGGEGGGGGGGGGGGGGGGGGGGGGGGGGGGGGGGGGGFFFGGGEGGGGFGGFGGGGGGGGGGGGGGGGGGGGGGGGGGGGGGGGGGGGGGEFGGGGGGGGGGGGGGGFGGGGGGGGGGGGGGGFFFGGDFGDFFGGFFGGFGGGGGGGFGGGGGGGG,@EGGGGGGGGGGGGGGG>E>:FGFDC99CFGFFGFFDFEDEAFF1:44>(:BB5>)2;(6@DF9BF(27:<:3(-41>D>?02;1:(8)-:4:6>30<)4(,8:(31;BB0(-,,(.2<AA(3(-3(-().2:<####
@M05025:18:000000000-B3NL5:1:1101:24616:13403 2:N:0:CACTCA
CATCGTGGACTACTCGGGTATCTAATCCTGTTCGCTCCCCACGCTTTCGCTCCTCAGCGTCAGTAACGGCCCAGAGACCTGCCTTCGCCATTGGTGTTCTTCCCGATATCTACACATTCCACCGTTACACCGGGAATTCCAGTCTCCCCTACCGCACTCCAGCCCGCCCGTACCCGGCGCAGATCCACCGTTAGGCGATGGACTTTCACACCGGACGCGACGAACCGCCTACGAGCCCTTTACGCCCAATAAATCCGGATAACGCTCGCACCCTACGTATTCCCGCGGCTGCTGGCCCAGA
+
CGGGGGGGGGGGGGGGGGGGGGGGGGGGGGGGGGGGGGGGGGGGGGGGGGGGGGGGGGGFGGGGGGGGGGGGGGGGGFGGGGGGGGGGGGGGGGGGGGGGGGGGGGGGGGGGGGGGGGGGGGGGGGGGGGGGGGGGGGGGGGFGFGGGGGGGGGGDGGGGGFCFE9CEGEE7EEGGCDCGGGD=FGCGD3DDDGFGGGBG:5A/=;FAAF;;7>69BE>96196;;10>B6?<<((447?7-:6?F0361826455>;B??FF?90200(-9?B(.8(5<()6.(4406((2,4(31####
@M05025:18:000000000-B3NL5:1:1101:6864:13525 2:N:0:CACTCA
CATCGTGGACTACCGGGGTTTCTAATCCTGTTCGCTACCCATGCTTTCGAGCCTCAGCGTCAGTTGCAGACCAGAGAGCCGCCTTCGCCACTGGTGTTCTTCCATATATCTACGCATTCCACCGCTACACATGGAGTTCCACTCTCCTCTTCTGCACTCAAGTTCAACAGTTTCTGATGCAATTCTCCGGTTGAGCCGAAGGCTTTCACATCAGACTTATTGAACCGCCTGCACTCGCTTTACGCCCAATAAATCCGGACAACGCTTGCCACCTACGTATTACCGCGGCTCCTGGGCACCG
+
CGEGGGGGGGGGGGGGGGGGGGGGGGGGGGGGCFGGGGGGGGGGGGGGGGGGGGGGGGGGGGGGGGGGGGGGGGFFGGGGGGGGGGGGGGGGGGGGGGGGGGGGGGGGGGGGGGGDFGGGGGGGGGEGFGGGGGGGGGGGGGGGGGGGGGGGGGGGGGGGGGGGGG8DFGGGGGGGDGGGF7;:A;CFDDGG5FFGGDFC>BFFFFFFFACEFFEFFFFFECEEEB@FBFDF@@AE0122;CE@@F@2873<BBA?FFBF>?((,8?<FFAFF?BB033A2-6486,796(-,)3(.####
@M05025:18:000000000-B3NL5:1:1101:28724:13544 2:N:0:CACTCA
CATCGTGGACTACAGGGGTATCTAATCCTGTTCGCTACCCATGCTTTCGAGCCTCAGCGTCAGTTGCAGACCAGAGAGCCGCCTTCGCCACTGGTGTTCTTCCATATATCTACGCATTCCACCGCTACACATGGAGTTCCACTCTCCTCTTCTGCACTCAAGTTCAACAGTTTCTGATGCAATTCTCCGGTTGAGCCGAAGGCTTTCACATCAGACTTATTGAACCGCCTGCACTCGCTTTCCGCCCAATAAATCCGGACAACGTTTGCCACCTACGTATTACCGCGGCAGCTGCCCGGAA
+
CFEEGCECEGCGGGGGGGGGCGFGGGGGDGGGF>ECEC@FGGGGCFGGGGGGGGGGGGGEDGGGGFFGGGGGCGGGGGGGDGBECFGGGGGGGGGFGGGGGGGGFGGGFGGGGGGGDEGGGGGCEEGGGCFGGGGGGFGGGFGGGGGGGGGFGFFFFGGGD9EDFFGGGGGGGCFGGGGFDGGGGGGGD6DGGF?CFGFG>DFAFFAACAF=A4>6*:=AEEECFD@2>9(-5(.((,;=;))6;113(/43;7C19360(,3(((4()..,87B?(4<9>AF9(7(7(((((((.(####
@M05025:18:000000000-B3NL5:1:1101:15110:13557 2:N:0:CACTCA
CATCGTGGACTACAGGGGTTTCTAATCCTGTTTGCTCCCCACGCTTTCGAGCCTCAACGTCAGTTACCGTCCAGTAAGCCGCCTTCGCCACTGGTGTTCCTCCTAATATCTACGCATTTCACCGCTACACTAGGAATTCCGCTTACCTCTCCGGCACTCAAGATGGACAGTTTCCAATGCAGTCCCGGGGTTAAGCCCCGGGCTTTCACATCAGCCTGTCCCGTCCGTCTACGCTCCCTTTCCACCCAGTAAATCCGGATAACGCTTGCCCCCCACGCATTACCGCCGCGGCTGCCCGTCA
+
CGGGGGGGGGGGGCEFGGEEGGGGGGFC<FGGFF9CE<C@E7:C:FFGBC@BFGCCEE@F@@FGFC9F7DFGEGFFDE@FC:FGGGFGD7F<EFEDFGGGFGFGGEGGGGEFGGDFEGCFFGB@EEGEDGFGCFFFGFFGGCGECDGGGG8@+@CEG8=,D9F9,6,<8D@,5@EFDC6CC95;,;5*;*/?CGFFFG>4?))8)?FFF=8@46)())+/4@9((:6(624C=>2:>?1<:))59?::0:)6:):?BB?:6A)2;:62:0::,((-((,-()).89(2(((,-223.####
@M05025:18:000000000-B3NL5:1:1101:3345:13576 2:N:0:CACTCA
CATCGTGGACTACCAGGGTTTCTAATCCTGTTCGCTACCCATGCTTTCGAGCCTCAGCGTCAGTTGCAGACCAGAGAGCCGCCTTCGCCACTGGTGTTCTTCCATATATCTACGCATTCCACCGCTACACATGGAGTTCCACTCTCCTCTTCTGCACTCAAGTTCAACAGTTTCTGATGCAATTCTCCGGTTGAGCCGAAGGCTTTCACATCAGACTTATTGAACCGCCTGCACTCGCTTTACGCCCAATAAATCCGGACAACGCTTGCCACCTACGTATTACCGCGGCTGCTGGCCCGCG
+
CGGGGGGGGGGGGGGGGGGGGGGGGGGGGGGGGGGGGGGGGGGGGGGGGGGGGGGGGGGGGGGGGGGGGGGGGGGGGGGGGGGGGGGGGGGGGGGGGGGGGGGGGGGGGGGGGGGGGGGGGGGGGGGGGGGGGGGGGGGGGFGGGGGGGGGGGGGGGGGGGGGFGGGGGGGGGFFGGGFGGFGGGGGGGDGG576;DDFG5@F6FFFCFFFEE6:EFFFFFFEE@=B>FDD;DFFFFF@F@FFF?9@?FFFEE3)(,21((8?69:?2:?2<B7(:043A?AAF(724;16(..0:4####
@M05025:18:000000000-B3NL5:1:1101:14107:13600 2:N:0:CACTCA
CATCGTGGACTACTGGGGTTTCTAATCCTGTTTCCTCCCCACGCTTTCGTGCCTCAGTGTCAGTGTTGGTCCAGGTAGCTGCCTTCGCCATGGATGTTCCTCCTGATCTCTACGCATTTCACTGCTACACCAGGGATTCCGCTACCCTCTACCATACTCTAGTCGCCCATTATCCACTGCAGTTCCCAGGTTGAGCCCAGGGCTTTCACAACGGTCTTAAACGACCACCTACGCAAGCATTACGCCCAGTAATTCCGAGTAACTTTTGCCCCCTTCGTATTACCGCGGTTGCTGGCCAGGC
+
CGGD6DE7CFC<EGC8EGFCGG<EGAEGGF9CE,;CCFCB8+@7CGF<FGG7@FF8EG,;,,6C<FF88FEDFB,B,,<EE8,,A<<:7@?E,=FCFA,CAB4E,?F<F9,95==,@FGGCA,99?FFEGGC8@+>DDF,,6>+8B86@DFGFF,=DEG,ED=,36=C+,@EEFGCFGAFGG??FFCD++267+;CCFAFCBF59991B3*:8*))/4+*1:AFF=5B9((592(((6(1)9;((.1((/)))7C940(/6)7)/77),)),(-(,-.3:3<AA(((,(--,-),(.####
@M05025:18:000000000-B3NL5:1:1101:22895:13625 2:N:0:CACTCA
CATCGTGGACTACAGGGGTTTCTAATCCTATTTGCTCCTCACGCTTTCGTGCCTCAGTGTCAGTTACAGACCAGGCGACCGCCTTCGCCACTGGTGTTCCTCCATATATCTACGCATTTTACCGCTACACATGGAATTTCATCGCCCTCTTCTGCACCCCAGCATACCAGTTTCAATAGCTTACAATGGTTGAGCCATTGCCTTTTACTACAGACTTAGTACGCCACTCACGCACCCTTTACGCCCAATGCACCCGGATAACGTATGCCACCTACCCATTACCGCGCCGGTTGCAACGTTG
+
CGCEF-<F7EFF<ACDCFFEFF<<CFF<FFGG@FDD9F,;CEGGGGGFFG87CCFDFGGGAE<FC;EFFFD7CF:A+8+8@FGDE,9CFEC=A8?4:@EAFD,4EEE9,EA<EFGCFFEFDEECE=@:AEAFGCE9E,,@>EGGEGC8DFG,D=8C=,==C+@@C9AFG?=2=E++5+=CF7+;7=CGGGF5?*?D5:8++@88FF6*=++))+/.4=8A6>)4-6(((0.(/(-(/65/)1/(39D2(.())(((,(--..(((),62244:22((,.6<A)(-((-((((((,).####
@M05025:18:000000000-B3NL5:1:1101:17327:13625 2:N:0:CACTCA
CATCGTGGACTACAGGGGTATCTAATCCTGTTCGATCCCCGCACTTTCGTGCCTCAGCGTCAGTAGGGCGCCGGAAGGCTGCCTTCGCAATCGGGGTTCTGCGTGATATCTATGCATTTCACCGCTACACCACGCATTCCGCCTTCTTCTCGCCCACTCAAGGCCCCCAGTTTCAACGGCCGGACGGGGTTGAGCCCCGAATTTTTACCGCTGACTTAAAAGCCCGCCTACGCACCCTTTAAACCCAATAAATCCGGATAACGCTCCCATCCCCCGCATTACCGCGGCTGCTGGCCCGATT
+
CGGGGGGGEFGGGGGCEEGGGGGGGGGGGGFGGGGGGCEGEGGGGGGGGGGGGGGGGGGGGGGGGGGGGGGGGGGGDEGGGDEFGGGGGGGGFEEGGGGGGFGGGGFGFGGGGGGGG9FGGGGGGGGGGG8>DCEGGGGGGGGGGGGGGFCEEEGGGFF?DF,DC9EGGGEGCGGGGGGGGEG<ED<DGGGGCCFFCG>5>EF=*=FFFFFF0:<BFFF:>4<:?FFF?B0<>:09:27?<<68(8?6222A)6234:63)2(3((((,430(-71((43<AD<6609;(1)),,(-####
@M05025:18:000000000-B3NL5:1:1101:20126:13655 2:N:0:CACTCA
CATCGTGGACTACTCGGGTATCTAATCCTGTTTGCTCCCCACGCTTTCGAGCCTCAGCGTCAGTTACAGACCAGAGAGCCGCCTTCGCCACTGGTGTTCCTCCATATATCTACGCATTTCACCGCTACACATGGAATTCCACTCTCCTCTTCTGCACTCAAGTCTCCCAGTTTCCAATGACCCTCCCCGGTTGAGCCGGGGGCTTTCACATCAGACTTAAGAAACCGCCTGCGCTCGCTTTACGCCCAATAAATCCGGACAACGCTTGCCACCTACGTATTACCGCGGCTGCTGGCCGAAC
+
CGGGGGGGGGGGGGGGGGGGGGGGGGGGGGGGGGGGGGGGGGGGGGGGGGGGGGGGGGGGGGGGGGGGGGGGGGGGGGGGGGGGGGGGGGGGGGGGGGGGGGGGGGGGCGFGGGGGGGGGGGGGGGGGGGGGGGE9DGGGGGGGGGGGGGGFGGGGGGGGGGFGGGGGGGGA8EGFGGGGGGGGGGGGGGGGDGFGGGFGFFFFFFFFFFFE3F<E;FFFFF<DFF>@B;D<07313>?FFABBFFF?B??DF<AB>>FFFF?;6?F?B7AFB?FB?FFA02)<1;9BBB9<B>004####
@M05025:18:000000000-B3NL5:1:1101:4754:13686 2:N:0:CACTCA
CATCGTGGACTACCGGGGTTTCTAATCCTGTTTGCTCCCCACGCTTTCGTGCCTCAGTGTCAATGTTGGTCCAGGTAGCTGCCTTCGCCATGGATGTTCCTCCTGATCTCTACGCATTTCACTGCTACACCAGGAATTCCGCTACCCTCTACCACATTCTAGTCATCCAGTATCCACTGCAGTTCCCAGGTTGAGCCCAGGGCTTTCACAACGGACTTAAATAACCACCTACGCACGCTTTACGCCCAGTAATTCCGAGTAACGCTTGCACCCTTCGTATTACCGCCGCTGCTGGCCGGTC
+
CGFGGGGGGGGGGGGGGGGGGGGGGGGGGGGGGGGFGGGGGGGGGGGGGGGGGGGGGGGGGGGGGGGGGGGGFGGGGGGGFGGGGGGGGGGGGGGGGGGGGGGGGGGGFGGFGGGGGGGGGGGGGGGGGGGGGGGGGGGGGGGGGGGGGGGGGDGFGGGGGFGCFGEFFGG83EFFGGGGDGGGGGGDGGDGGGFGCGFFFEFFFFFFFFFF9EFFFF@C6AEFFFFFABFE9@?B@=2;<4<0;1:(:3)<<5?9@D(=@EC(2(431,3:?(8?6?(3><9)39(3;4(,,),(.####
@M05025:18:000000000-B3NL5:1:1101:5426:13701 2:N:0:CACTCA
CATCGTGGACTACTAGGGTTTCTAATCCTGTTTGCTCCCCACGCTTTCGCACCTGAGCGTCAGTCTTTGTCCAGGGGGCCGCCTTCGTCACCGGTATTCCTCCAGATCTCTACGCATTTCACCGCTACACCTGGAATTCTACCCCCCTCTACAAGACTCTTGCCTGCCAGTTTCGGATGCAGTTCCCAGGTTGAGCCCGGGGATTTCACATCCGACTTGACAGACCGCCTGCGTGCGCTTTACGCCCAGTAATTCCGATTAACGCTTGCACCCTCCGTATTACCGCGTCTGCTGGCGGGAC
+
CFFGGGGGGFGFGGGGGGGGGGGGGGGGGGGGGGGGGFGGGGGGGGGGGGGGGGGGGGGGGGGGGGGGGGGGFFGGGGGGGGGGGGGGGGGGGGGGGGGGFGFGGFFGGGGGGGGGGGGGFGGGGGGGGGGGGGGGGGGGGGGGGGGGGGGGGGGGGGGGGFGGGAFGGGGGGGGGGGGGGGGGGGG>D4;DD;FGGGBGEFD>FFFFA;FE=F<FADF<E>E;<?;6>F6(14<?FB6?046??21(4,<)6-.).,2,4)--(3(-44>0::BFFF<:BA>43(3((-,4))(-(####
@M05025:18:000000000-B3NL5:1:1101:1794:13702 2:N:0:CACTCA
CATCGTGGACTACTCGGGTTTCTAATCCTGTTCGCTACCCATGCTTTCGAGCCTCAGCGTCAGTTGCAGACCAGAGAGCCGCCTTCGCCACTGGTGTTCTTCCATATATCTACGCATTCCACCGCTACACATGGAGTTCCACTCTCCTCTTCTGCACTCAAGTTCAACAGTTTCTGATGCAATTCTCCGGTTGAGCCGAAGGCTTTCACATCAGACTTATTGAACCGCCTGCACTCGCTTTACGCCCAATAAATCCGGACAACGCTTGCCACCTACGTATTACCCCGGCTGCTGGCCGTCG
+
CGGGGGGGGGGGGGGGGGGGGGGGGGGGGGGGDGGGGGGGGGGGGGGGGGGDGGGGGFGGGGGGGGGGGGGGGGGFGGGGGGGGGGGGGGGGGGGGGGGGFGGGGFGGAFGGGGCEGGFFGGGGGGDGGGGGGGGGGGGFGGEFGGFGGGGGGGFFCGGGGGGGGGGGGGGFGGGGGGGGGGGFGGFGGGGGDGFGGGFDDBFFF4FFFFFFBFFFFFFFECEFFF9@=DD6(4)57@<?DFF7?;@D<;53CC71(76>FFF008<:2:D?22(78:)).4:4(-,,43((,4.,4####
@M05025:18:000000000-B3NL5:1:1101:14322:13721 2:N:0:CACTCA
CATCGTGGACTACAGGGGTTTCTAATCCTGTTCGCTACCCATGCTTTCGAGCCTCAGCGTCAGTTGCAGACCAGAGAGCCGCCTTCGCCACTGGTGTTCTTCCATATATCTACGCATTCCACCGCTACACATGGAGTTCCACTCTCCTCTTCTGCACTCAAGTTCAACAGTTTCTGATGCAATTCTCCGGTTGAGCCGAAGGCTTTCACATCAGACTTATTGAACCGCCTGCACTCGCTTTACGCCCAATAAACACGGACAACGCTTGCCACCTACTTATTACCCCGGCCTCTCGCCCAGG
+
@DD9FG@@CEFGF?@F7FGCGFFFGGFGGG<FFEDEGGCAFGGGFCCECEGGGFFFFGGGFGGGFGGGFGGGGGFFGFGGGCGFGDFGGGEGFCF<EFGGFCFFGFGFCFGGGGGGGG9FGFFCGDGGGGFEEG88FEDG9EFGGGDFEGGGGGD8DBFGFGGGGGDGGGGGF8DFFFFGFGGFGGFC>DGGC56CFGF5>5>FFFFFFFB3AF6>;F868*947525252B@EEF?9?;;3ED;697?(374))/((-((4?>((-(1:))4,584)5)5-66(-(4((((.(-2(####
@M05025:18:000000000-B3NL5:1:1101:17146:13729 2:N:0:CACTCA
CATCGTGGACTACCCGGGTTTCTAATCCTGTTTGCTCCCCACGCTTTCGAGCCTCAGCGTCAGTTACAGACCAGAGAGCCGCCTTCGCCACTGGTGTTCCTCCATATATCTACGCATTTCACCGCTACACATGGAATTCCACTCTCCTCTTCTGCACTCAAGTTTCCCAGTTTCCAATGACCCTCCCCGGTTGAGCCGGGGGCTTTCACATCAGACTTAAGAAACCGCCTGCGCTCGCTTTACGCCCAATAAATCCGGACAACGCTTGCCACCTACGTATTACCGCGGCTGCTGGCCACGG
+
CGGGGGGGGGGGGGGGGGGGGGGGGGGGGGGGGGGGGGGGGGGGGGGGGGGGGGGGGGGGGGGGGGGGGGGGGGGGGGGGGGGGGGGGGGGGGGGGGGGGGGGGGGGGGGGGGGGGGGGGGGGGGGGGGGGGGGGGGGGGGGGGGGGGGGGGGGGGGGGGGGGGGGGGGGGGGGGGCGGGGGGGGGGGGGGDGGFGFGFGFFFFFFFFFFF8;FE;FFFFFFF;@321>BF?9;>?19<13458:>(4:?F24)5:99?69?6>FF?2:7<?6:03<?7<:6<<,3>(292::)3((####
@M05025:18:000000000-B3NL5:1:1101:11320:13734 2:N:0:CACTCA
CATCGTGGACTACCGGGGTTTCTAATCCTATTTGCTCCCCACGCTTTCGTGCCTCAGTGTCAGTTACAGACCAGGCGACCGCCTTCGCCACTGGTGTTCCTCCATATATCTACGCATTTTACCGCTACACATGGAATTCCATCGCCCTCTTCTGCACTCCAGCATACCAGTTTCCATAGCTTACAATGGTTGAGCCATTGCCTTTTACTACAGACTTAGTACGCCACCTACGCACCCTTTACGCCCAATGATTCCGGATAACGCTTGCCACCTACGTATTCCCGCCGCTCCTGGCACCGGA
+
CGGGGGGGGFGGGGGGGGEEGGGGGGGGGFFGGFGEGFGGGGGGGGGGGGGGGGGGGGGGGGGGGGGGGGGGFFGGGGGGGGGGGGGGGGGGGGGGGGGGGGGGGFGFGGFGGGG7FFGGGGGGGGGGGGGGGGGGGGGGGGGGGGDD@FDFFGGDFGFFCCFGGEGGGGGCFGFCDFDFGFCFGGGGGC@CF*?C>FFFFFFFFFF>ACF4)+/>CCAC<?==92=DF1=?>FB@@DF;.7;;B6@;D83?9<>:3(4<9??>:?:?(471:0>::?A?)-)(((,-,(4>?01(5####
@M05025:18:000000000-B3NL5:1:1101:15986:13759 2:N:0:CACTCA
CATCGTGGACTACTGGGGTATCTAATCCTGTTCGCTACCCATGCTTTCGAGCCTCAGCGTCAGTTGCAGACCAGAGAGCCGCCTTCGCCACTGGTGTTCTTCCATATATCTACGCATTCCACCGCTACACATGGAGTTCCACTCTCCTCTTCTGCACTCAAGTTCAACAGTTTCTGATGCAATTCCCCGGTTGAGCCGAAGGCTTTCACATCAGACTTATTGAACCGCCTGCACTCGCTTTACGCCCAATAAATCCGGAAAACGCCTGCCACCCACGTATTACCGCGGCTGCTCGCCTCGT
+
CCFFGGGGGGGGGGGGGGGGGGGGGGGGGGGGGGGGEGFGFGGGGGGGGGGGGGGGGGGGGGDGGFGGGFF7EGG,FFGGGGG:F9DGGGGGGGEFGGGGGGGGGGF995@FCGGG:EGGCDE=B+4B9=,EEFGGGGDFFGEFC8EF8=EGGCA:,3@=D=BCDCFFFDFFGDFC+=BFFGFF8+2ACC;D+;CG5CD7>EFFFF89CFF)*;;>443:C4<635252=55((.;3,,3?EE0;90<((/.)17(39:043(3((.21(),4((4(23).))4,4(((((47)((-####
@M05025:18:000000000-B3NL5:1:1101:2517:13768 2:N:0:CACTCA
CATCGTGGACTACTCGGGTTTCTAATCCTGTTTGCTCCCCACGCTTTCGAGCCTCAGCGTCAGTTACAGACCAGAGAGCCGCCTTCGCCACTGGTGTTCCTCCATATATCTACGCATTTCACCGCTACACATGGAATTCCACTCTCCTCTTCTGCACTCACGTTTCCCAGTTTCCAATGACCCTCCCCGGTTGAGCCGGGGGCTTTCACATCTGACTTAAGAAACCGCCTGCGCTCGCTTTACGCCCAATAAATCCGTACAACGCTTGCCACCTACGTATTACCGCGGCTGCTGGCCGTCG
+
CECBFDGGEGGGGGGGDGECFGFEFGCFGGFGGGGFEGGGGGGGGEFGGGGGGGGCFGGFE:FFGGGGGG@FGGCFFGFGGGGDGGGEGGGGGGDFEFDEGGGGGGGDFEFGCGGGGGGCFGG@EGGGGG9FFEE9BF9FGFEGDGGDFFEGGGGGC>DF,,,@=FF8E8=AEF7D9FG7?ED7FG>>?DCCC5?7?DBD4AEFFFA@AFF@)1.>+3@C6463/:(33<3?991((-3(459-(,2:(304<)63;-((35,(-4((,.)4(((.4,,..4<204(-3(31023::####
@M05025:18:000000000-B3NL5:1:1101:14933:13777 2:N:0:CACTCA
CATCGTGGACTACACGGGTTTCTAATCCTGTTTGCTCCCCACGCTTTCGTGCCTCAGTGTCAGTGTTGGTCCAGGTAGCTGCCTTCGCCATGGATGTTCCTCCTGATCTCTACGCATTTCACTGCTACACCAGGAATTCCGCTACCCTCTACCACACTCTAGTCGCCCAGTATCCACTGCAGTTCCCAGGTTGAGCCCAGGGCTTTCACACCGGACTTAAACGACCACCTACGCACGCTTTACGCCCAGTACTTCAGAGTAACGCTTTCACCCTTAGTCTTACCGCGGCTGCTGGCCATGC
+
CCEECGE@GGGGGFGGGGCCFFGFFFGEFGGFGDGFFGGGC@FFC@FGCG@E<EFFFG<@FEFEFFED,F9@A8BFFDGG@<EFGF<FFC?,==BFFGCFFEGG8?FEFEGGGGG7=FFAFFGFFDGCFGA:>@=ECFGGDEEC6,@FF?FC,D84C8@FGGGGGG6=@@D9EG?CFG8DGCD27?=DFGGCGDF697F??B>C9@FF9B*8)9>59?F6/:@FF@>=25=(52?66;?;?37(,:((65)))19)).)6:<2((4?(6243<07))))..4<5(,(,466(44(-,####
@M05025:18:000000000-B3NL5:1:1101:12802:13785 2:N:0:CACTCA
CATCGTGGACTACTGGGGTTTCTAATCCTGTTCGCTCCCCATGCTTTCGCTCCTCAGCGTCAGTAAATGCCCAGAGACCTGCCTTCGCCATCGGTGTTCCTCCTGATATCTGCGCATTCCACCGCTACACCAGGAATTCCAGTCTCCCCTACACCACTCTAGTCTGCCCGTACCCACCGCAGATCCGAGGTTGAGCCTCGGACTTTCACGGCAGACGCGACAACCCGCCACCGACCCCCTTACGCCCAATACATCCCGATAACGCTTACCCCCCACGTATTACCGCGGCTCCTGTCCCTAG
+
BDF@FD<FFFGGGFFFFG+8@FFC<FGGG<FFFFG7FEFFFGGGFGA9@F@FCFGG8FCFEGCEFECA,CECGFG8<EF<FCFFGGFEGGGGGEF,@FGGFE@FC<EEBAA<AFB@++,:EFGGG:=F,9=FFD+6,@EDDF4C,@@=EFGGF,6+=??F963@,,@F?>CE68++=9+C++**4;C*9?C5C79>FCA*5>?>=88+=))2(/-/)886@0((/31(7((.(-(((-((,4:609>:,(5,4)4((-431(.,((((5243,(,4((440))-(,7(9;(4()),.####
@M05025:18:000000000-B3NL5:1:1101:4612:13801 2:N:0:CACTCA
CATCGTGGACTACCGGGGTATCTAATCCTATTTGCTCCCCACGCTTTCGTGCCTCAGTGTCAGTTACAGACCAGGCGACCGCCTTCGCCACTGGTGTTCCTCCATATATCTACGCATTTTACCGCTACACATGGAATTCCATCGCCCTCTTCTGCACTCCAGCATACCAGTTTCCATAGCTTACAATGGTTGAGCCATTGCCTTTTACTACAGACTTAGTACGCCACCTACGCACCCTTTACGCCCAATGATTCCGGATAACGCTTGCCACCTACGTATTACCGCGGCTGCTGGCACGAGA
+
BFCFGGGGGGGGGFDGGGGGGGGGGGGGGCGGGGGGGGGGGGGGGGGGGGGDGGGGGGGGGGGGGGGGGGGGGGEGGGFGGGGGGGGGGGFGGGGGGGGDFFGFGGGFFGCFGGGGGGGDGGGDGGGGGG9AFGGGGGGGGGGGGECEGGGGDFFDFGGBCFGE7@CFGCFC72?=C7?CCC:9FFGF>BDDGGFGFFF>A4BFFAF89@FF48@FCAFEFF=25295BFF;9(61?FFFEE;D0:71=@CEE?C@>((,42<F:8???A76:(5<B753<2<242(,44:?:2<:?####
@M05025:18:000000000-B3NL5:1:1101:13200:13822 2:N:0:CACTCA
CATCGTGGACTACTAGGGTTTCTAATCCCGTTCGCTCCCCACGCCTTCGCATCTCAGCGTCAGGTGTATCCCAGCTGGCCGCCTTCGCCACAGGTGTTCCTCCCGATCTCTACGCATTTCACCACTACACCGGGAATTCCACCAGCCCCTGATACCCTCAAGCTCACCCGTTCACGACGACCCTCCCCGGTTGAGCCGGGGGCTTTCCCGCCATGCGTAATGAGCCGCCTGCATGCGCTTGACGCCCAGTAACTCCGGACAACGCTCCACCCCTCCGTATTACCGCGGCCGCTGGCCGGGT
+
CGGGGGCEGGFGGGGGGFFGGGGFGFGGGGGGGDG@GFGGGGGGGGGGDGGGGGGFGGGGGFGGGGGEGGGGGGGGGDGGEGGEFGCGGGGFEEEFFEGGDGGGG>FGEGFGGDGGGGFGGGGGGD8FDGGFDCC6DEGGGGGGGGGGGFFGCEFGGDFC?,E,DGGGG8@:CGGGGG@>CEG4EGGGDD7):0/?C):73)8B5)**1)7;9D)::7>6()69<:9;B?FF2A2?6:33((5(4>B01,-)64<?<((-((4,723,(88?90(41-2(,).9(1((--266((4<####
@M05025:18:000000000-B3NL5:1:1101:25120:13980 2:N:0:CACTCA
CATCGTGGACTACAGGGGTTTCTAATCCTGTTTGCTCCCCACGCTTTCGTGCCTCAGTGTCAATGTTGGTCCAGGTAGCTGCCTTCGCCATGGATGTTCCTCCTGATCTCTACGCATTTCACTGCTACACCAGGAATTCCGCTACCCTCTACCACATCCTAGTCATCCAGTATCCACTGCAGTTCCCAGGTTGAGCCCAGGGCTTTCACAACGGACTTAAATAACCACCTACGCACGCTTTACGCCCAGTAATTCCGAGTAACGCTTGCACCCTGCGTATTACCGCGCCTGCTGGCCACGG
+
CGGGGGGGGGGGGGGGGGGGGGGGGGGGGGGGGGGGGGGGGGGGGGGGGGGGGGGGGGGGGGGGGGGGGGGGGGGGGGGGGGGGGGGGGGGGGGGGGGGGGGGGGGGGGGGGGGGGGGGGGGGGGGGGFGGGGGGGGGGGGGGGGGGGGGGGGGGGGGGGGGGGGGGGGGGGGGGGGGGGGGGGGGGGGFGGGG?FCGFGFFFFFFFFFFFFF?AFFFFFEFFFFB:BFDBEF=@=/22@BEFF;>;<0=95CCEE@@@;@EE708@167?FFF(4910::AF4(40(481:>046(####
@M05025:18:000000000-B3NL5:1:1101:10104:13988 2:N:0:CACTCA
CATCGTGGACTACACGGGTTTCTAATCCTGTTTGCTCCCCACGCTTTCGTGCCTCAGTGTCAGTGTTGGTCCAGGTAGCTGCCTTCGCCATGGATGTTCCTCCTGATCTCTACGCATTTCACTGCTACACCAGGAATTCCGCTACCCTCTACCACACTCTAGTCGCCCAGTATCCACTGCAGTTCCCAGGTTGAGCCCAGGGCTTTCACAACGGACTTAAACGACCACCTACGCACGCTTTACCCCCAGTATTTCCGACTAAGGATTGCACCCTGCTCATTACCGCGGTTGTTCTCCAAAG
+
CFFE;-;,CFGGEFGGGGGGGGGGFFEGFGCFGFGFFGGGFFGD7:CFCF,,CE@FFEEFGCF<EFDFF@,C<EBF<98FFAD@@9776CFGG8EBEGFGFEGFGGCFDEFFGFEG,@AEDFEFCGGGGF,+@E+DCGCF8EGG=8DF?=8,DD8?ECEFGC=AC+@?+6@876=E8DFDGC?D8=ADF?727907+990*:@F;0<;9>90=@>>E6BEE65:22(5((77=(/2:06(676)/3((//))))9)/(((-))(,,6:26<12423(.69<A2)(-(-(,((,))).####
@M05025:18:000000000-B3NL5:1:1101:3463:13998 2:N:0:CACTCA
CATCGTGGACTACACGGGTTTCTAATCCTGTTCGCTACCCATGCTTTCGAGCCTCAGCGTCAGTTGCAGACCAGAGAGCCGCCTTCGCCACTGGTGTTCTTCCATATATCTACGCATTCCACCGCTACACATGGAGTTCCACTCTCCTCTTCTGCACTCAAGTTCAACAGTTTCTGATGCAATTCTCCGGTTGAGCCGAAGGCTTTCACATCAGACTTATTGAACCGCTTGCACTCGCTTTACGCCCAATAAATCCGGACAACGCTTGCCACCTCCGTATTACCGCCGCTGCTGCCCGGTA
+
CGFGGGGGGGGGGGGGGGGGGGGGGGGGGGGGGGGGGGGGGGGGGGGGGGGGGGGGGGGGGGGGGFGGGGGGGGGGGGGGGGGGGGGGGGGGGGGGGGGGGGGGGGGGGGGGGGGGGGGGGGGGGFGGGGFGGGGGGGGGGGFGGGGGGGGGGGGGGGGGFCFADFGGGFFGFFFFGGGGGAFGG;CCG6CD>*@DGGFC>DFFFFFFFFFFFF@FFFFFEEEEFFF=@=(2>=9E07<@FEE@F,2;@1)=)9?4((139((,4<:<:7-5?2(4(-,4445<-4((7((47))(.####
@M05025:18:000000000-B3NL5:1:1101:28570:14061 2:N:0:CACTCA
CATCGTGGACTACTGGGGTTTCTAATCCTGTTTGCTCCCCACGCTTTCGCACCTCAGTGTCATTATCAGTCCAGGTGGTCGCCTTCGCCACTGGTGTTCCTTCCTATATCTACGCATTTCACCGCTACACAGGAAATTCCACCACCCTCTACCATACTCTAGCTCGCCAGTTTTGGATGCAGTTCCCAGGTTGAGCCCGGGGATTTCACATCCAACTTAACGAACCACCTACGCGCGCTTTACGCCCAGTAATTCCGATTAACGCTTGCACCCCCTGCATTACCGCGGCTGCTGGCCAGGA
+
CGGGGGGGGGGGGGGGGGEEGGGGGGGGGGGGGGGFGGGGGGGGGGGGGGGGGGGGGGGGGGGGGGGGGGGGGGGGGGGGGGGGGGGGGGGGGGGGGGGGGGGGGGGGGGGGGGGGGGGGGGFGGGGGGGGGGGGGGGGGEGGGGEEGGGGGGGGGGGGFGGFDFGDGEEFFGGFD?FGFGGGFGFFGGFFFGG>FGCD5?B>@*;F>AF=BFFFEFBFEF@D?FFFFFF@E7B0@9@BF:AA?BF>1::46224>42:?:A)(43641)4?:(((-(4:A2468107>901:?7?8####
@M05025:18:000000000-B3NL5:1:1101:19307:14075 2:N:0:CACTCA
CATCGTGGACTACTAGGGTTTCTAATCCTGTTCGCTACCCATGCTTTCGAGCCTCAGCGTCAGTTGCAGACCAGAGAGCCGCCTTCGCCACTGGTGTTCTTCCATATATCTACGCATTCCACCGCTACACATGGAGTTCCACTCTCCTCTTCTGCACTCAAGTTCAACAGTTTCTGATGCAATTCTCCGGTTGAGCCGAAGGCTTTCACATCAGACTTATTGAACCGCCTGCACTCGCTTTACGCCCAATAAATCCGGACAACGCTTCCCACCTACGTATCACCGCCGCCTCTGCCCCTGG
+
CAFGGGGGDGGGGGGGGGGGGGGGGGGGGGGGGGGGGGGGGGGGGGGFGGGGGGGGGGGGGEGGGGGGGGGGGGFGGGGGGGC:FGGGEGGGGGGD<FFGGGGGGGGGGGGGGGGGGGGGGGG7ECGGGG@FFGCGFFFGFGCFDFCEDFC9FCADG9DEGGDEFFGGGGGEAFGGGF=D8EDFF@EDD+@C760CGD>?9?FFAAFFFFBB6FFEAF6ECFEFF9-((/>D(65>0,4/37>(639?;3;373C@303021:77:<(,3<?B?0(313)(.6:(,(((,((())..####
@M05025:18:000000000-B3NL5:1:1101:28632:14109 2:N:0:CACTCA
CATCGTGGACTACAGGGGTTTCTAATCCTGTTTGCTCCCCACGCTTTCGGGCCTCAACGTCAGTTACCGTCCAGTAAGCCGCCTTCGCCACTGGTGTTCCTCCTAATATCTACGCATTTCACCGCTACACTAGGAATTCCGCTTACCTCTCCGGCACTCTAGAAAAACAGTTTCCAATGCAGTCCTGGGGTTAAGCCCCAGCCTTTCACATCAGACTTGCTCTTCCGTCTACGCTCCCTTTACACCCAGTAAAGCCGGATAACGCTTGCCCCCTACGTATTACCGCGGCGGCTGCCCCCGC
+
CD76BFDGGGGECEDGGGG@FGGGGFGGGFE9CCDF<F@FGDCFGGFGG7@EGGGGGGGECG@FFFGGGGEGGGFCFGGGDEGDGGGGGGGGG8BFFF9BAEGCFGGGGGCGD=FGGGGGAFGGGGGGFGGGGGGFGFCGGGGCGGGGGGF8CEGEEEGGGF,<D968FG;EFFFGGGG5F:CDEGGFC*;C9:BGDDDD56?6?ACFFFAEEF3EF@8@>A5=CC@;@DFFF((;(6334>EFE@BF@,:<<)4,7;0(:ABBF?010:)433??FF2)55A9<B999((((,,(,####
@M05025:18:000000000-B3NL5:1:1101:22319:14115 2:N:0:CACTCA
CATCGTGGACTACACGGGTTTCTAATCCTGTTCGCTACCCATGCTTTCGAGCCTCAGCGTCAGTTGCAGACCAGAGAGCCGCCTTCGCCACTGGTGTTCTTCCATATATCTACGCATTCCACCGCTACACATGGAGTTCCACTCTCCTCTTCTGCATTCAAGTTCAACAGTTTCTGATGCAATTCTCCGGTTGAGCCGAAGGCTTTCACATCAGACTTATTGAACCGCCTGCACTCGCTTTACGCCCAATAAATCCGGACAACGCTTGCCACCTACGTATTACCGCGTCTGCTGGCCAGGG
+
CGGGGGGGGGGGGGGGGGGGGGGGGGGGGGGGGGGGGGGGGGGGGGGGGGGGGGGGGGGGGGGGGGGGGGGGGGGGGGGGGGGGGGGGGGGGGGGGGGGGGGGFGGGFGGGGGGGGGGGGGGGGGGGGGGGGGGGGGGGGGGGGGGGGFFGFGGGGGGGGGC@D:FGGGGGGGG7CFGGFGGGGGGFGGGGDGGFGFD5<AAFFFAFFFFFFBA@>FFFFE:EEBD>=@DBFDFFFD>FFFFC1<B0;;DFE<CEFFF069?210:002:A<?70(13)6:944-4;,46?2),,(.####
@M05025:18:000000000-B3NL5:1:1101:27639:14121 2:N:0:CACTCA
CATCGTGGACTACTAGGGTTTCTAATCCTGTTTGCTCCCCACGCTTTCGAGCCTCAGCGTCAGTTACAGACCAGAGCGCCGCCTTCGCCACTGGTGTTCCTCCATATATCTACGCATTTCACCGCTACACATGGAATTCCACTCTCCTCTTCTGCACTCAAGTCTCCCAGTTTCCAATGACCCTCCCCGGTTGAGCCGGGGGCTTTCACATCAGTCTTAAGAAACCTCGTGCGCTCGCTTTACGCCCAACAAATCCGGACAACGCTTGCCACCTAAGCATTACCGCTGCTCCTGGCCCAGG
+
<F9<CCA;FEEFF9FDFGEFGGGGGGGGC<C@EEADF8@@CCCC7@FECFGGEGCF@FFE7:CE<FGGFFFDCAG?,+66>F:FE<<FGGE<=,:FFEAFCFA<DF9FF,,?F?@BE+FGE9?+=FECF,,A@EEFGGGDDDA8DDFFGGAFFFCFD9@,8E=DEG==@8ACD22=D?FGG?7+:+:;95@D7C*@*;?7*?A8);BFF615.=)9A8@C?33;(6(6(,,3>;B?9BB6(6>?:BB61(((.4,(39:69?:9;6:(,445((().(.)6))429(,()).(.33,####
@M05025:18:000000000-B3NL5:1:1101:14868:14164 2:N:0:CACTCA
CATCGTGGACTACTGGGGTATCTAATCCTGTTTGCTCCCCACGCTTTCGCACCTCAGCGTCAGTAATGTACCAGTAAGCCGCCTTCGCCACTGGTGTTCCTGCGAATTTCTACGAATTTCACCTCTACACTCTCAATTCCACTTACCTCTTCCATACTCAAGACTTCCAGTATCAAAGGCAGTTCCGGGTTTGAGCCCCGGGATTTCACCCCTGACTTAAAAGTCCGCCTCGGTGCGCTTTACGCCCAGGAAATCCGAACAACGCGATCCCCCTTCGTACTACCGCGGCTGCTGGCCGCAG
+
CCF<BCE@7@F@;<C<EF6FEC,,<F,CFGFFFGF9EFDE@C@FEEFGGCG7F@8C8EFF7,696<@@6,<<@8CEFFFE:FCEFGDFGGG,,BA<,@FFCE@+:@B+:<FACFDEFFD95AFG8AFFA,EF,9=@FBA,@BCGAFGG8EF8=F=,33=EF8,3@,@,@A=F:,6DDC+=88DF8CD0;++0:+*A5>?7?DB>FFFFCAA9@A2(4=19@:=75*((//(((/(6(36264>;01;?((-.42.:612(4:0-((2(4:<6317(4:((-)6(((4((-(,,).,(####
@M05025:18:000000000-B3NL5:1:1101:8328:14178 2:N:0:CACTCA
CATCGTGGACTACCGGGGTTTCTAATCCTGTTTGCTCCCCACGCTTTCGCACCTGAGCGTCAGTCTTTGTCCAGCGGGCCGCCTTCGCCACCGGTATTCCTCCAGATCTCTACGCATTTCACCGCTACACCTGGAATTCTACCCCCCTCTACAAGACTCTAGCCTGCCAGTTTCGGATGCAGTTCCCAGGTTGAGCTCGGTTATTTCACATCCGACTTGCCAGACCGCCTGCGTGCGCTTTACGCCCACTAATTCCGATTAACCCTTGCACCCCCCGTCTTACCGCCGCTACTGACCGGGA
+
@C@6@:<B-6;@F8++6@F7@FE9C@6EFA;,666,E<@@EC+:66CF:F7B:CFE<FGFCGGEFFGFGF9F<F,8::F++==FEAFG:+4F4@F:+F9A<AF@<,?E<AE9FFG::CFGAFG@E7=BF8:@,86,=DEC9D,,+5:;C?@EGGG6D,@DCFE6D6D8DD,=,B>5*/9FCEGG71**2:22**/7+;5)0)2/33;:A6+.,0;>>5*)(-).,(-4>F:(-486((,(4)5((46(((5(6)).(((((.6)44(42)).3(434:0.82:7(,3((((-,))..####
@M05025:18:000000000-B3NL5:1:1101:5626:14194 2:N:0:CACTCA
CATCGTGGACTACTCGGGTATCTAATCCTGTTTGCTCCCCACGCTTTCGCACCTGAGCGTCAGTCTTTGTCCAGGGGGCCGCCTTCGCCACCGGTATTCCTCCAGATCTCTACGCATTTCACCGCTACACCTGGAATTCTACCCCCCTCTACAAGACTCTAGCCTGCCAGTTTCGGATGCAGTTCCCAGGTTGAGCCCGGGGATTTCACATCCGACTTGACAGACCGCCTGCGTGCGCTTTCCGCCCAGTAATTCCGATTAACGCTTGCACCCTCCGTATCACCACGGCTGCTGGCCACCC
+
CGGGGGGGGGGGGGGGGGGGGGGGGGGGGGGGGGGGGGGGGGGGGGGGGGGGGGGGGGGGGGGGGGGGGGGGGGGGGGGGEGGGGGGGGGGGGGGGGFGGCGGGGGGGGGGGGGGGGGGGGGGGGGGGGGGGGGGGGGGGGGGGGGGGGGGGGFGGGFGGGGGGGGGGGFGGCCGGGGGGDGGGGGGGGGGGGGAGGGBGFFDFFFFAF==@DD?BF>FEF2,(4?>BF:BFFFBFB>>F:)<86?B0:>>A4:<>036<?DFF01:0<27:??B:>6?B(6<()4(4;>06))(-.####
@M05025:18:000000000-B3NL5:1:1101:13992:14198 2:N:0:CACTCA
CATCGTGGACTACAGGGGTTTCTAATCCTGTTTGCTCCCCACGCTTTCGCACCTGAGCGTCAGTCTTTGTCCAGGGGGCCGCCTTCGCCACCGGTATTCCTCCAGATCTCTACGCATTTCACCGCTACACCTGGAATTCTACCCCCCTCTACAAGACTCTAGCCTGCCAGTTTCGGATGCAGTTCCCAGGTTGAGCCCGGGGATTTCACATCCGACTTGACAGACCGCCTGCGTGCGCTTTACGCCCAGTAATTCCGATTAACGCTTGCACCCTCCGTATTACCGCGGCTGCTGGCCTTCG
+
CGGGGGGGGGGGGFGGGGEFGGEGGGGGGGGGGGGFGGGGGGEGGGGGGGGGGGGGGGGGGGGGGGGGGGGGGGGGGGGGGGGGGGGGGGGGGGGGGGGGGGGGGGGGGGGGGGGGGGCGGGGGGGGGGGGGGGGGGGGGGGGGGGGGGGGGGGGFGGGGGFFFGGGGGGGFGGCCDDGDGGGGDGGGGCFGGFFGCDDG3>E>AAFFFAF;@FFFDDF<>BF?F:49,(6?F?0:>F40349?B(4:1?A9A<A<?B08:AAB(,4(34<??28<((((.55<1(4(2,-2:2543####
@M05025:18:000000000-B3NL5:1:1101:24083:14249 2:N:0:CACTCA
CATCGTGGACTACCAGGGTTTCTAATCCTGTTTGCTCCCCACGCTTTCGCACCTCAGTGTCAGTATCAGTCCAGGTGGTCGCCTTCGCCACTGGTGTTCCTTCCTATATCTACGCATTTCACCGCTACACAGGAAATTCCACCACCCTCTACCATACTCTAGCTCGCCAGTTTTGGATGCAGTTCCCAGGTTGAGCCCGGGGCTTTCACATCCAACTTAACGAACCACCTACGCGCGCTTTACGCCCAGTAATTCCGATTAACGCTTGCACCCTCCGTATTACCGCGGCTGCTGGCCTACG
+
CGGGGGGGGGGGGGGGGGGGGGGGGGGGGGGGGGGGGGGGGGGGGGGGGGGGGGGGGGGGGGGGGGGGGGGGGGGGGGGGGGGGGGGGGGGGGGGGGGGGGGGGGGGGGGGGGGGGGEGGGGGGGGGGGGGGGCCFGGGGGEDEGG>EGGGGDFDGGFGGGFGDFGGGGGGGGGGGGFCGGGGGGGGGGGGG*CFFG>BGF>DBFFF>CFF>B4>BFFFFEFFFBFFFFFEEDFFFF;6??<A:B>>(8(66<<>>728:6<6861:10224:(,((42::><A(9(-1((().4:0####
@M05025:18:000000000-B3NL5:1:1101:24314:14268 2:N:0:CACTCA
CATCGTGGACTACTGGGGTTTCTAATCCTGTTTGCTCCCCACGCTTTCGAGCCTCAGCGTCAGTTACAGACCAGAGAGCCGCCTTCGCCACTGGTGTTCCTCCATATATCTACGCATTTCACCGCTACACATGGAATTCCACTCTCCTCTTCTGCACTCAAGTCTCCCAGTTTCCAATGACCCTCCCCGGTTGAGCCGGGGGCTTGCACATCAGACTTAAGAAACCGCCTGCGCTCGCTTTACGCCCAATAAATCCGGACAACGCTTGCCACCTACGTATTACCGCGGCTGCTGGCCCGGA
+
CGGGGFFGBCFFFFFDFG@7CFGGCFCEDC@FEEDFGFGGGC::EEFE@FGGEFGFGGGGEC@FDDFGGGGG<BEFCEFFFGD7?F@FEEGGFGBFGCFF9FGGGFGAFA@FGDFECC@FF<FE77FFGGGGGGF=DGGGGG9E>FGGGGGGGDGGGB,@EFCFCGCFGG=DDG=+?D898,;+7CGGG>D*39AFCDD9*)8:A)=AAF63)/=@4:67.695@/661(40((382((4,6426(3:6:?<664:62?09?6(96:11:>F?(5,,(.4.4)4--(((-(4):(1(####
@M05025:18:000000000-B3NL5:1:1101:6588:14283 2:N:0:CACTCA
CATCGTGGACTACAGGGGTTTCTAATCCTGTTTGCTCCCCACGCTTTCGAGCCTCAGCGTCAGTTACAGACCAGAGAGCCGCCTTCGCCACTGGTGTTCCTCCATATATCTACGCATTTCACCGCTACACATGGAATTCCACTCTCCTCTTCTGCACTCAAGTTTCCCAGTTTCCAATGACCCTCCCCGGTTGAGCCGGGGGCTTTCACATCAGACTTAAGAAACCGCCTGCGCCCGCTTTACCCCCAATAAATCCGGACAACGCTTGCCACCTACGCATTACCGCGGCTGCTGCCCGCAC
+
CGGGGGGGGGGGGGGGGGEGGGGGGGGGGGGGGGGFGGGGFGGGGGGGGGGGGGGGGGGGGCFGGGGGFGGGFGCAFGGGGGGGGGFGGGEGGGFGGGGEFCGGGGGGGGFCGGGGGGGGGGGDGGGGGGGFGGGEFGGDEFFGDGGGE=@FECGGGEGGFGGDFGGFGGEFDFDGGGFGGGGFGGDGCDCD5>9FGDF7B>BFFFFFFC=EA6);FFF3.);3=D;BFF1(1((--9>BBAD).499?12)<A<09(89>1149B1(34424<:?0086?9B<:>(,33104?21(####
@M05025:18:000000000-B3NL5:1:1101:27305:14285 2:N:0:CACTCA
CATCGTGGACTACAAGGGTATCTAATCCTGTTTGATCCCCACGCTTTCGTGCTTCAGTGTCAGTTATAGTTTAGTAAGCTGCCTTCGCAATCGGAGTTCTGCGTGATATCTATGCATTTCACCGCTACACCACGCATTCCGCCTACCTCAAATATACTCAAGTCAACCAGTTTCAACGGCAATTTTATGGTTGAGCCACAAACTTTCACCGCTGACTTAATTAACCACCTACGCACCCTTTAAACCCAATAAATCCGGATAACGCTCGCATCCTCCGTATTACCGCGGCTTCTGGCCGTTG
+
CGGGGGGGEGGGGGGGGGGGGGGGGGGGGGGGGGGGGGGGGGGGGGGGGGGGGGGGGGGGGGGGGGGGGGGGGGGGGGGGGGGGGGGGGGGGGGGCGGGGGGGGGGGDFGGGGGGGGFFFGGGGGGGGGEGGGGGGGGGAGGGGGGGGGGGGGGGGGFFGGGGGGGGGGGGGGGGGGDDDDCFFGGGGG698?C5?FDFGAAFFAFF69A5=5?@=ABF=?6EEFFFFFF:@=9@=@FFF3;CEFFF?FFEA).<.:;?;?<3((((3,(-1:577;1:(8<<B090(0((())))(####
@M05025:18:000000000-B3NL5:1:1101:19724:14325 2:N:0:CACTCA
CATCGTGGACTACAAGGGTATCTAATCCTGTTCGATCCCCACGCTTTCGTGCCTCAGCGTCAGTCGGGCGCCGGTATGCTGCCTTCGCAATCGGAGTTCTGCGTGATATCTATGCATTTCACCGCTACACCACGCATTCCGCATACTTCTCGCCCACTCAAGATCCCCAGTTTCAACGGCCGGCCCGGGTTGAGCCCGGACATTTTACCGCTGACTTAAAAATCCGCCTACGCACCCTTTAAACCCAATAAATCCGGATAACGCTCGCATCCTCCGTATTACCGCGGCTGCTGGCCCACAG
+
CGGGGGGGGGGGGGGGGGFGGGGGGGGGGGGGGGGGGGGGGGGGGGGGGGGGGGGGGGGGGGGGGGEGGGGGGGGGGGGGGGGGGGGGGGGGGGGGGGGGFGGGGGGGGGGGGGGGGGGGGGGGDGGGGGGGGGGGGGGGGGDD>GGGGGGEGGGGGGGGFFCFGGGGGDFGGGGGFC4CDGCDGGGGDGDDF<AFFGDGF>B7766??>>11::AFF4>A7?04((-(-4:;?90::?D4<BFFBFFB:7<4A361-38AFFFBFFF6?FF)3:9<(,44A<(4106>-3877:(4####
@M05025:18:000000000-B3NL5:1:1101:11896:14352 2:N:0:CACTCA
CATCGTGGACTACTGGGGTTTCTAATCCTGTTCGCTACCCATGCTTTCGAGCCTCAGCGTCAGTTGCAGACCAGAGAGCCGCCTTCGCCACTGGTGTTCTTCCATATATCTACGCATTCCACCGCTACACATGGAGTTCCACTCTCCTCTTCTGCACTCAAGTTCAACAGTTTCTGATGCAATTCTCCGGTTGAGCCGAAGGCTTTCACATCAGACTTATTGAACCGCCTGCACTCGCTTTACGCCCAATAAATCCGGACAACGCTTGCCACCTACGTATTACCGCGGCTGCTGGCCGGGC
+
CGFGGGGGGGGGGGGGGGGGGGGGGGGGGGGGGGGGGGGGGGGGGGGGGGGGGGGGGGGGGGGGGGGGGGGFGGGGGGGGGGGDGGGGGGGGGGGGGGGGGGGGGGGGGGGGFGGGGGGGGGGGGGGGGGGFGGGGGGGGCGGGGGDGGGGGGGGGGGGGGGFGFGGGGGGGGGGGGGFGG9EFF=FGGGGGGGFGD;9CBBFFFA>AFFFF@ABFFFFFFF48355>9925(676(6;;0.9;<1:D@FE<>7?((,(,38?123((05AFFB0:0.).2)6<16>904((4)(,4####
@M05025:18:000000000-B3NL5:1:1101:23078:14362 2:N:0:CACTCA
CATCGTGGACTACACGGGTTTCTAATCCTGTTTGCTCCCCACGCTTTCGTGCCTCAGTGTCAATGTTGGTCCAGGTAGCTGCCTTCGCCATGGATGTTCCTCCTGATCTCTACGCATTTCACTGCTACACCAGGAATTCCGCTACCCTCTACCACATTCTAGTCATCCAGTATCCACTGCAGTTCCCAGGTTGAGCCCAGGGCTTTCACAACGCACTTAAATAACCACCTACGCACGCTTTACGCCCAGTAATTCCGAGTAACGCTTGCACCCTTCGTATTACCGCGGCTGCTGGCCGCTC
+
CGFGGGGGGGGGGGGGGGGEGGGGGGGGGGFGGGGGGGGGGGGGDGFGFGGGGGGFGGGGGGGGGGGGGGGGGGGGGGGFEGGGGGGGGGGGGGGGGGGGGGGGGCGGGGFGGGGGGGGGGFGGGGGGGGGGGGGGGGGFGGGGGGGGGGGGGGGGGCFG;DGGGGGGGFGGGGGGGFGGDGGGGGGGFGGGGCFG6CFFF5B6::CFFFFDF*8AAF6A;AAEFE32>D@EAF@FFF>@BCC@?>@;?@FEFCCEE0;633)32(2277<?FF0?BF?08)).(,-07>1147(1,####
@M05025:18:000000000-B3NL5:1:1101:8172:14398 2:N:0:CACTCA
CATCGTGGACTACTAGGGTTTCTAATCCTATTTGCTCCCCACGCTTTCGTGCCTCAGTGTCAGTTACAGACCAGGCGACCGCCTTCGCCACTGGTGTTCCTCCATATATCTACGCATTTTACCGCTACACATGGAATTCCATCGCCCTCTTCTGCACTCCAGCATACCAGTTTCCATAGCTTACAATGGTTGAGCCATTGCCTTTTACTACAGACTTAGTACGCCACCTACGCACCCTTTACGCCCAATGATTCCGGATAACGCTTGCCACCTACTTATTACCGCGTCTGCTGGCACCCAG
+
CGGGGGGGGGGGGGGGGGFFGGGGGGGGGGGGGGGGGGGGGGGGGGGGGGGGGGGGGGGGGGGGGGGGGGGFGGGGGGGGGGGGGGGGGGGGGGGGGGGGGGGGGGGGGGGGGGGGGGGGGGGGGGGGGGGGGGGGGGGGGGGGDDGGGGGGGGFGGGGFGFGFGGGGGGGG,CFGGGFFFEGGFFGGGGGGGGFGGFABFFFFFFFFFFFEFFF:CF8EFF4A=>=>:B3(9==>@FDEE91<>9?0;;9CEE)41(66A=(416<?:<D0.(().)64).444119(,5)3(403####
@M05025:18:000000000-B3NL5:1:1101:15185:14411 2:N:0:CACTCA
CATCGTGGACTACAGGGGTTTCTAATCCTGTTCGCTACCCATGCTTTCGAGCCTCAGCGTCAGTTGCAGACCAGAGAGCCGCCTTCGCCACTGGTGTTCTTCCATATATCTACGCATTCCACCGCTACACATGGAGTTCCACTCTCCTCTTCTGCACTCAAGTTCAACAGCTTCTGATGCAATTCTCCGGTTGAGCCGAAGGCTTTCACATCAGACTTATTGAACCGCCTGCACTCGCTTTACGCCCAATAAATCCGGACAAAGCTTGCCACCTACGTATTACCGCTGCTGCAGGCCCGCG
+
CGGGGGGGGGGGGGGGGGGGGGGGGGGGGGGGGGGGGGGGGGGGGGGGGGGGGGGGGGGGGGGGGGGGGGGGGGGGGGGGGGGGGGGGGGGGGGGGGGGGGFFGGFGGGGGGGGGGGGGGGGGCGGGGGGGGGGGGGGGDGGGGGGGGGGGGGGGGGGGGFEEFFGGGGGGGFGGGGGDFGACCGGGCGDGGGGFGGGFCEF>F6AAFFFFFFF3;AFFFC?CC35554;@@8EFF@FFFFFE??F@FF@@<<AA?B6<B>0(,4)-328A>F7(5:,5<4<AF?0((-8?2.,(4(####
@M05025:18:000000000-B3NL5:1:1101:24877:14435 2:N:0:CACTCA
CATCGTGGACTACTCGGGTATCTAATCCTGTTCGCTCCCCATGCTTTCGCCCCTCAGCGTCAGTAAATGCCCAGAGACCTGCCTTCGCCATCGGTGTTCCTCCTGACATCTGCGCATTTCACCGCTACACCAGGAATTCCAGTCTCCCCTACATCACTCTAGTCTGCCCGTACCCACCGCAGATCCGAGGTTGAGCCTCGGACTTTCACGGCAGACGCGACAACCCGCCTACGAGCTCTTTACGCCCAATAAATCCGGACAACGCCTGCGCCCTACGTATTACCCCGGCCGCCGGCCCATG
+
CGGGGGGGGGGGGGGGGGGGGGGGGGGGGFGGGEGE@FGGGGGGGGGGGGGEEFEGGGGGGGGFGCFGGGGFFGGGGGGGGGGGGGGGGGGGDGDGFGGGGGGGGGFFGFFCFGDEEEGGGGGGGGGGGG@@BEEFGGGAFGGGCGA@EGGG8EGGGGGGGGGGGGDFFEC6>E69+=CGDCGCFGGGGDGCFFFGGGFD>DFFFAFCFF4>FB@@>B)661;(/;249:3:<:,2(,.5A2<8113:?:?<A4<:(92(-(,(,(.3:(,:09::6:?2:949((((,(-1,(-1-####
@M05025:18:000000000-B3NL5:1:1101:15064:14437 2:N:0:CACTCA
CATCGTGGACTACACGGGTTTCTAATCCTGTTTGCTCCCCACGCTTTCGCACCTGAGCGTCAGTCTTTGTCCAGGGGGCCGCCTTCGCCACCGGTATTCCTCCAGATCTCTACGCATTTCACCGCTACACCTGGAATTCTACCCCCCTCTACAAGACTCTAGCCTGCCAGTTTCGGATGCAGTTCCCAGGTTGAGCCCGGGGATTTCACATCCGACTTGACAGACCGCCTGCGCGCGCTTTACGCCCAGAAATCCCGATTAACGCTTCACCCCCCCGTATTACCGCGTGCGGCTGCCTGAG
+
CGGGGGGGGCGGGGGGGGGGGGGGGGGGGGGGGGGGGGGGGGGGGGGGGGGGGGCFFGGGGGEGGFAFEFGGGGGGCGGGGGGGGGFGGGGFGGGGGGGGCF8BFGGGGFGGGGGGGGGGGGGGGGGGGGDFGCDDEFFCGGD=DCEGGGGGGCEGDBCAFDF8EE8FE6CFFGGDC9CGGGGGGGDGF4CFFCFGFGF<:B>B;AFFFFFF6:19B:BBBF?(487B(18?>((32;F?:AAB?B-80((.6)2.((((4))(08(().5<>(42(-(((-6)(-((((-(((,43####
@M05025:18:000000000-B3NL5:1:1101:14588:14470 2:N:0:CACTCA
CATCGTGGACTACCGGGGTATCTAATCCTGTTTGCTCCCCACGCTTTCGTGCCTCAGTGTCAATGTTGGTCCAGGTAGCTGCCTTCGCCATGGATGTTCCTCCTGATCTCTACGCATTTCACTGCTACACCAGGAATTCCGCTACCCTCTACCACATTCTAGTCATCCAGTATCCACTGCAGTTCCCAGGTTGAGCCCAGGGCTTTCACAACGGACTTAAATACCCACCTACGCACGCTTTACGCCCCGTAATTCCGAGTAACGCTTGCACCCTTCGTATTACCCCGGCTGCTGGCCTCGA
+
CGEGGGGGGGGGGGGGGGEEFGFFCFFGA@CFEGGGGGFCGGGGGGGGGGGCG<CFFD@FFCG99EDEGBF8FGDFGFGGGFGGGG<CEEGGGGCEFGGGGGGGG9FFGFCFGGGGGGGGFGGGGE9?EFFFGC@DFGGFBEGGGFFGFDEFGFGGGDFGGGGGAFFFC8DFGF798DFCFGGGGGCFGDCD6FA6?6A;*5@ACAAFFF5):?9AEFFE*6:*056>(73;922((5(8?EE1291(,31(3CEE3;(,4<9:((4(4).(4<:?08:1:442(3,(4-41)).(,####
@M05025:18:000000000-B3NL5:1:1101:27252:14490 2:N:0:CACTCA
CATCGTGGACTACAAGGGTTTCTAATCCTGTTCGCTACCCATGCTTTCGAGCCTCAGCGTCAGTTGCAGACCAGAGAGCCGCCTTCGCCACTGGTGTTCTTCCATATATCTACGCATTCCACCGCTACACATGGAGTTCCACTCTCCTCTTCTGCACTCAAGTTCAACAGTTTCTGATGCAATTCTCCGGTTGAGCCGAAGGCTTTCACATCAGACTTATTGAACCGCCTGCACTCGCTTTACGCCCAATAAATCCGGACAACGCTTGCCACCTACGTATTACCCCGGCTGCTGGCACCGT
+
CFGGGGGGGGGGGGGGGGGGGGGGGGGGGGGGFGGGGGGGGFGGGGGGG?GGGGGGGGGGGGGGGGFGGFGGGGGGFGGGGGGGGGGGGGGGGGFGGEGGGGGFFGGGGGGFGGGGGGGGGGGGGGGGGGGGGGGGGGGGGGGFGGGGGGFGGGGGFGGFGGC:=C8EGFGGGGGGGFFFDAFFGFGCGDDGGGA?CCA9ADFFA5AFFFFEEF*>FFFEAECE4>5>@?B=3:4>DB@@FFFF;:B;68;E<EC89((,7:?>BF11239?::B?BB)).66)(-(10(-(8273(####
@M05025:18:000000000-B3NL5:1:1101:14036:14493 2:N:0:CACTCA
CATCGTGGACTACTGGGGTTTCTAATCCTGTTTGCTCCCCACGCTTTCGTGCCTCAGCGTCAGTTACAGTCCAGAGAGCCGCCTTCGCAACTGGTGTTCCTCCTAATATCTACGCATTTCACCGCTACACTAGGAATTCCACTCTCCTCTCCTGCACTCAAGTCTCCCAGTTTCAAGCGCTTACTACGGTTGAGCCGTAGCTTTTCACTCCTGACTTGAAAGACCGCCTACGCCCCCTTTACGCCCCGTAACTCCGGATAACGCTAGCCCCCTACGTATTACCGCGGCTGCTCTCACTGCG
+
CGEEECF7@FDGFGAFFB@FBFGDFAFFFFGGFGGGGFFG8FFCGG8FGGGGGGGGGF@B:C6EFEFFGGFGGFGECEFGGGGGCG<FBFGC=FDFGEEGAFFDF9FACEFAFGGEGGFGGGC:EE7C@FG,CEE@DEGE=EEGGFFF83D@DFG,DCFDGEFFDGGGGD=DCFFF++=?DE>FFGG>79DGFF5*7@5@F9FFFFFFBFF=:ABEF**)8*(85(897(=D;(696;(694;;>0(-86((-6)4(((4<7(,24(5:719B:F(4)6544)(-((44(48-).)6####
@M05025:18:000000000-B3NL5:1:1101:20597:14503 2:N:0:CACTCA
CATCGTGGACTACAGGGGTATCTAATCCTGTTCGCTACCCATGCTTTCGAGCCTCAGCGTCAGTTGCAGACCAGAGAGCCGCCTTCGCCACTGGTGTTCTTCCATATATCTACGCATTCCACCGCTACACATGGAGTTCCACTCTCCTCTTCTGCACTCAAGTTCAACAGTTTCTGATGCAATTCTCCGGTTGAGCCGAAGGCTTTCACATCAGACTTATTGAACCGCCTGCACTCGCTTTACGCCCAATAAATCCGGACAACGCTTGCCACCTACGTATTACCGCGGCTGCTGCCCGGCC
+
CGFGGGGDGGGGGGGGGGGGGGGGGGGGGGGGGGGGGGGGGGGGGGGGGGGGGGGGGGGGGGGGGGGGGGGGGGGGGGGGGGGGGGGGGGGGGGGGGGGGGGGGGGGGGGGGGGGGGGGGGGGGGGGGGGGGGGGGGGGGGF9EAEGGFGGGGGGGGGG?E?EGGGFFDGGGGGGGGGGGGGG7E@EFCGGGGGFGGGFGFFFFFFAFFFFFFFEEFFFFE??EEF2@==BFB=;E=>1=;EFFFF>@F@FF35?EF9:9><:99FF187A?B23::().5<<48;0(,-((2>2(.####
@M05025:18:000000000-B3NL5:1:1101:24488:14550 2:N:0:CACTCA
CATCGTGGACTACTGGGGTTTCTAATCCTGTTCGCTACCCATGCTTTCGAGCCTCAGCGTCAGTTGCAGACCAGAGAGCCGCCTTCGCCACTGGTGTTCTTCCATATATCTACGCATTCCACCGCTACACATGGAGTTCCACTCTCCTCTTCTGCACTCAAGTTCAACAGTTTCTGATGCAATTCTCCTGTTGAGCCGAAGGCTTTCACATCAGACTTATTGAACCGCCTGCACTCGCTTTACGCCCAATAAATCCGGACAACGCTTGCCACCTACGTATTACCGCGGCTACTGGCCGGCC
+
CFAEFGGGGGGGGGGGGGGDGGGGGGGGGGGGFCGGGGGGGGGGGGGGGGGGGGGGGFGGGGCFGAFGFGFGGGFCF@FGGGGGGG?FEGGGFGFF,F?FEGGGGGGGGGGFGGDFEEFGGGGEECCFFGG8EFDFGGGFFGGDFCECFGD3==EGGGGFG8@EFGGG?@==EGGGGGCG?FFF,2+5+=C:+?5FFCBD*?FFFFFFA>B)9?:BFF>A6*9*):(5@?(5>(859@0=;>C?<>B@D@F8C))59(404,((-22(4:9<BB??(28)49A44;((71(4:5)1.####
@M05025:18:000000000-B3NL5:1:1101:9718:14559 2:N:0:CACTCA
CATCGTGGACTACCGGGGTATCTAATCCTGTTTGCTCCCCACGCTTTCGTGCCTCAGTGTCAATGTTGGTCCAGGTAGCTGCCTTCGCCATGGATGTTCCTCCTGATCTCTACGCATTTCACTGCTACACCAGGAATTCCGCTACCCTCTACCACATTCTAGTCATCCAGTATCCACTGCAGTTCCCAGGTTGAGCCCAGGGCTTTCACAACGGACTTAAATAACCACCTACGCACGCTTTACGCCCAGTAATTCCGAGTAACGCTTGCACCCTTCGTATTACCGCGGCTGCTGGCCACGG
+
CGGGGGGGGGGGGGGGGGGGGGGGGGGGGGGGGGGGGGGGGGGGGGGGGGGGGGGGGGGGGGGGGGGGGGGGGGGGGGGGGGGGGGGGGGGGGGGFGGGGGFGGGGGGGGGGGGGGGGGGGGGGGGGGGGGGGGGGGGGGGGGGGGGGGGGGGGGGFGGGGGGGGGGGGGGA:EDFGGGGFGGDFDFGG6=CFGFGGGFGF>>FFFFFFFFFA>=AFFFFEFE@EEEBD=@E?@=B220<17;?04>;DE<<E?EF1?2=;69;18<:62<,8::764:7:264091(4,21:?::1####
@M05025:18:000000000-B3NL5:1:1101:10883:14573 2:N:0:CACTCA
CATCGTGGACTACTAGGGTATCTAATCCTGTTCGCTACCCATGCTTTCGAGCCTCAGCGTCAGTTGCAGACCAGAGAGCCGCCTTCGCCACTGGTGTTCTTCCATATATCTACGCATTCCACCGCTACACATGGAGTTACACTCTCCTCTTCTGCACTCAAGTTCAACAGTTTCTGATGCAATTCTCCGGTTGAGCCGAAGGCTTTCACATCAGACTTATTGAACCGCCTGCACTCGCTTTACGCCCAATAACTCCGGACAACGCTTGCCACCTACGTATTACCGCGGCTGCTGCCCCGTG
+
CGCGGGFGGGGGGGGGGGFFGGGGACFGGAFFGGGGGGGGCFCGGGGGGGFGGGGGCGGGGGEFAGGGGGGFFG8FFEGGFGGGGGGGGGGGFFF8EEFEFGFFGFGFGGGCGGGEGGGGGGGEGGGGGGGGE@>FGGFFFDDFFGFFGFFGG8AFFFFGG9FFDGGGGGDGFGG?FFFDFEFDGGG7C+39;CFCGDED9*;?FFFFFFF=AA6=AABA946;>@@@F@FFDF*691<(6>CFFBFFF@EF8C9;<2;BB<F>>B11(5A?6,(,34)<(.<2(2-(39((47)3(####
@M05025:18:000000000-B3NL5:1:1101:28727:14589 2:N:0:CACTCA
CATCGTGGACTACACGGGTATCTAATCCTGTTTGCTCCCCACGCTTTCGCACCTCAGCGTCAGTAATGGACCAGTAAGCCGCCTTCGCCACTGGTGTTCCTGCGAATATCTACGAATTTCACCTCTACACTCGCAATTCCACTTACCTCTTCCATACTCAAGACTTCCAGTATCAAAGGCAGTTCCGGGGTTGAGCCCCGGTATTTCACCCCTGACTTAAAAGTCCGCCTACGTGCGCTTTACGCCCAGTAAATCCGAACAACGCTAGCCCCCTTCGTATTACCGCGGCTGCTTGCCGGAA
+
CGGGGGGGGCEFGFGDEGGGGGGGGGGGGGGGGCFGGGGGFGGGGEGGGGGGGFDEE<F:FGGGFCEFFGFF@FFGGGGGGGGGGGGG>GEFGGGGGGGGGGGGGGGGGGGCEF@FGGGFGGGGGGGFFFFGGGGCDGGGGGGGGGGGGGGFEFFFCDDCF8FFFGGFGGGGGGGFFF?CFGGDGGDGCDD59707;C?4?/)2=B8FFFA25?33FAC:CF4354(61;;;?F;?;@9?6)13:B0:(,.6:)449?19;FF>;<01:?7?9BF0:B0:7<5<11((1(4,).)1(####
@M05025:18:000000000-B3NL5:1:1101:21833:14596 2:N:0:CACTCA
CATCGTGGACTACAAGGGTTTCTAATCCTGTTCGCTACCCATGCTTTCGAGCCTCAGCGTCAGTTGCAGACCAGAGAGCCGCCTTCGCCACTGGTGTTCTTCCATATATCTACGCATTCCACCGCTACACATGGAGTTCCACTCTCCTCTTCTGCACTCAAGTTCAACAGTTTCTGATGCAATTCTCCGGTTGAGCCGAGGGCTTTCACATCAGACTTATTGAACCGCCTGCACTCGCTTTACGCCCAATAAATCCGGACAACGCTTGCCACCTACGTATTACCGCGGCTGCTGGCCTGGC
+
CGFFEGGGGFFGGGGGGGGGGGGGGGGGGGGGGGGGGGGGGGGGGGGGGGFGGGGGGGGGGEGGGGGGGGGGGGGGGGGGGGGGGGGEGGGGGGGGGGGGGGGGGGGGGGGGGGGGDGGFGGGGGGGGGGFDEGGGGGGFCGGGGGGGGGGGGFGGGGGGGGGGGFGGGGGGGGGGGGGGFGGGGGGG>D?DDGFGGD5?A5BFFFFFFFF)*;=4FFFFF@EFEDFFF>;0(6>@<>D;07C;D>FD0=@E9C5@;9:>B:?B>?B<BBBF:1278.4:24AF?>B;0((453(21####
@M05025:18:000000000-B3NL5:1:1101:8638:14604 2:N:0:CACTCA
CATCGTGGACTACTGGGGTATCTAATCCTGTTTGCTCCCCACGCTTTCGTGCCTCAGTGTCAATGTTGGTCCAGGTAGCTGCCTTCGCCATGGATGTTCCTCCTGATCTCTACGCATTTCACTGCTACACCAGGAATTCCGCTACCCTCTACCACATTCTAGTCATCCAGTATCCACTGCAGTTCCCAGGTTGAGCCCAGGGCTTTCACAACGGACTTAAATAACCACCTACGCACGCTTTACGCCCAGTAATTCCGAGTAACGCTTGCACCCTTCGTATTACCGCGGCTGCTGCCCGCTA
+
CGGGGGGGGGGGGGGGGGGGGGGGGGGGGGGGGGGGGGGGGGGGGGGGGGGGGGGGGGGGGGGGGGGGGGGGGGGGGGGGGGGGGGGGGGGGGCFGGGGGGGGGGGGGGGGFGGGGGGGGGGGGGGGGGGGGGGGGGGGGGGGGGGGGGGGGGGGGFFGGGGGGFGGGGDGGGGGGGGCGGGGGGGGGGCGGGGFGGFFDFFFFFFFFFFFFFB=AFFF@A<E@EEEDF@=EA=@A9@F@6@E92>>?D;C553?EFF(/:<?7(/8(,//3;618?FB?:<BB600(9;9:7?)2.####
@M05025:18:000000000-B3NL5:1:1101:18306:14609 2:N:0:CACTCA
CATCGTGGACTACTAGGGTATCTAATCCTGTTTGCTCCCCACGCTTTCGTGCATGAGCGTCAGTGTTATCCCAGGGGGCTGCCTTCGCCATTGGTGTTCCTCCACATATCTACGCATTTCACTGCTACACGTGGAATTCCACCCCCCTCTGACACACTCTAGTCGTGCAGTCACAAATGCAATTCCCAGGTTAAGCCCGGGGATTTCACACCTGTCTTACACAACCGCCTGCGCACGCTTTACGCCCAGTAATTCCGATTAACGCTTCCACCCTACGCATTACCGCGGCTGCTGGCCGGGT
+
CGFGGGGGGGGGGGGGGGGGGGGGGGGGGGGGGGGGFGGGGGGGGGGGGGGGGGGGGGGGGGGGGGGGGGGGGGGGGGGGGGGGGGDGGGGGGGGGGGGGGGGGGGGGGGGGGGGGGGGDGGGGGGGGGGGGGGGGGGGGGGGGGGGGGGFGFGGGGGGGGGGGGGEGGGFFGGCFFFFGG,?>CFGGGFDCCFFGGGF>ADFBFAFFFFFFFF=@FFFFFFF0;?@9;6@719BFF>(162A:0>BF?5<<A<BAF26:?290(41(5<>?2:(8:(382AF<?64(((2(24(4(####
@M05025:18:000000000-B3NL5:1:1101:8675:14612 2:N:0:CACTCA
CATCGTGGACTACCAGGGTATCTAATCCTGTTTGCTCCCCACGCTTTCGAGCCTCAACGTCAGTTACCGTCCAGTAAGCCGCCTTCGCCATTGGTGTTCCTCCTAATATCTACGCATTTCACCGCTACACTAGGAATTCCGCTTACCTCTCCGGCACTCTAGAAAAACAGTTTCCAATGCAGTCCTGGGGTTAAGCCCCAGCCTTTCACATCAGACTTGCTCTTCCGTCTACGCTCCCTTTACACCCAGTAAATCCGGATAACGCTTGCCCCCTCCCTATTACCCCGGCCGACGGCCATCA
+
CGGGGGGGGGGGGGGGGGGGGGGGGGGGGGGGGGGGGGGGGGGGGGGGGGGGGGGGGGGGGGGGGGGGGGGGGGGGGGGGGGGGGGGGGGGGGGGGGGGGGGGGGGGGGGGGGGGGGGGGGGGGGGGGGGGGGF@FFGGGGDDGGGGGGGGGGGGGGFGGGGFGDFGGGGGGGFGGGGGGGFGGGC?FGGDGGGFGGG>CEFFFFFFFFFFF@A*69+8@:>CFFFF@5@>4(1/:>1()/9C6<3;;3;45???;>B02:<)(-43(33>?(3(((,),64>6(-((((-(((((-####
@M05025:18:000000000-B3NL5:1:1101:14705:14662 2:N:0:CACTCA
CATCGTGGACTACTAGGGTATCTAATCCTGTTTGCTCCCCACGCTTTCGTGCATGAGCGTCAATCTTGACCCAGGGGGCTGCCTTCGCCATCGGTGTTCCTCCACATCTCTACGCATTTCACTGCTACACGTGGAATTCTACCCCCCTCTGCCAGATTCTAGCCTTGCAGTCTCCAACGCAATTCCCAGGTTGAGCCCGGGGATTTCACGTCAGACTTACAAAACCGCCTGCGCACGCTTTACGCCCAGTAATTCCGATTAACGCTTGCACCCTACGTATTACCGCGGCTGCTGCCCAGGA
+
CGGGGGGGGGGGGGGGGGGGGGGGGGGGGGGGGGGGGGGGGGGGGGGGGGGGGGGGGGGGGGGGGGGGGGGGGGGGGGGGGGGGGGGGGGGGGGGGGGGGGGGGGGGGGGGGGGGDEGGCFGGGGGGGGGGEFGGGGGGGGGGEEEGGGGGGGGGGGGGGGGGGGGGGGGGGGGGGGGDGGGGGGGGGGGGGGGFGGGFGFFFFFFFFFFFDD))6FFFFFF@@F;BB0;DDFFFF>><BFFFFFB06??A9BA>973,4:BAFBF0-(4>1?0(.(3)-.6)61>(7>19FDF)((####
@M05025:18:000000000-B3NL5:1:1101:20011:14680 2:N:0:CACTCA
CATCGTGGACTACTCGGGTCTAATCCTGCTCGCTACCCATGCTTTCGAGCCTCAGCGTCAGTTGCAGACCAGAGAGCCGCCTTCGCCACTGGTGTTCTTCCATATATCTACGCATTCCACCGCTACACATGGAGTTCCACTCTCCTCTTCTGCACTCAAGTTCAACAGTTTCTGATGCAATTCTCCGGTTGAGCCGAAGGCTTTCACATCAGACTTATTGAACCGCCTGCACTCGCTTTACGCCCAATAAATCCGGACAACGCTTGCCACCTACGTATTACCGCGGCTGCTGGCACCTTGT
+
CGGGGGGGGGGGGGGGGGGGGGGGGGGGGGGGGGGGGGGGGGGGGGGGGGGGGGGGGGGGGGGGGGGGGGGGGFGGGGGGGDGGGGGGGGGGGGGGGGGGGGGGGGGGGGGGGGGGGGGGGGGGGGGGFGGFGGGGGGGGGGFFGGGGGGGGGGGDGGGCFGGGGGGGGGGGFGGGFGGGGGGGFFGGDDDGGGFGGGFGAFFFFFFFFFFFFFFFFFFCEFFBF>@FBFFFFF?B<<<CE;?BFDDFE@CEFE>(63901((,8:<?BFF?B?<0<9><A6(99B>66::4:1()-####
@M05025:18:000000000-B3NL5:1:1101:16778:14715 2:N:0:CACTCA
CATCGTGGACTACTCGGGTATCTAATCCTGTTCGCTACCCATGCTTTCGAGCCTCAGCGTCAGTTGCAGACCAGAGAGCCGCCTTCGCCACTGGTGTTCTTCCATATATCTACGCATTCCACCGCTACACATGGAGTTCCACTCTCCTCTTCTGCACTCAAGTTCAACAGTTTCTGATGCAATTCTCCGGTTGAGCCGAAGGCTTTCACATCAGACTTATTGAACCGCCTGCACTCGCTTTACGCCCAATAAATCCGTACAACTCTTGCCACCTACGTATTACCGCGGCTGCTGGCCCTCT
+
CGGGGGGGGGGGGGGGGGGGGGGGGGGGGGGGGGGGGGGGGGGGGGGGGGGGGGGGGGGGGGGGGGGGGGGGGGGGGGGGGGGGGGGGGGGGGGGGGGGGGGGGGGGGGGGGGGGGGGGGGGGGGGGGGGGGGGGGGGGGGGGDEGGGGGGGGGGGDEFGGGGGGGGGGGGGGFGGGGFGGFGGGG?FDDDD?FFCGGFGFEAFFFFFFFCFBFF3FFFEFF?CEB=@(9BBF@B((.6639CD@>((3=E34.93;(32:<3,844-<(9<2(.((,468<<9,7>>03((.)((.####
@M05025:18:000000000-B3NL5:1:1101:16849:14729 2:N:0:CACTCA
CATCGTGGACTACCCGGGTATCTAATCCTGTTTGCTCCCCACGCTTTCGTGCATGAGCGTCAGTGTTATCCCAGGGGGCTGCCTTCGCCATTGGTGTTCCTCCACATATCTACGCATTTCACTGCTACACGTGGAATTCCACCCCCCTCTGACACACTCTAGTCGTGCAGTCACAAATGCAATTCCCAGGTTAAGCCCGGGGATTTCACACCTGTCTTACACAACCGCCTGCGCACGCTTTACGCCCAGTAATTCCGCTTAACCCTTTCCCCCTACGTATTACCGCGGCCGCTGGCCCCCA
+
CGGGGGGGDGGGFGGGGGGGGGGGGGGGGGGGGGGGGGGGGGGGGGGGGGGDGGGGGGGGGGGGGGGGGGFGGGGGGGGGGGGGGGGGGGGGGGGGGGGGGGGFFGGGGGGGGFGGGGGGGGGGGGGGGGGGFGGGGGGFGGGGGGGGGGGGGGGGGGGGGGGCEF:CFEFGGGGGCC>FGF>FFGGGGCFFCGFCDGF>>DFD;FAFFAFFF6CFF6@EAE3/41:9@D@0:9>F79?0<44(29((.44)54A97(8(066)383))),(472B?(8)822)((-((((4326?(####
@M05025:18:000000000-B3NL5:1:1101:10500:14739 2:N:0:CACTCA
CATCGTGGACTACTAGGGTTTCTAATCCTGTTTGCTCCCCACGCTTTCGTGCCTCAGTGTCAGTGTTGGTCCAGGTAGCTGCCTTCGCCATGGATGTTCCTCCTGATCTCTACGCATTTCACTGCTACACCAGGAATTCCGCTACCCTCTACCACACTCTAGTCGCCCAGTATCCACTGCAGTTCCCAGGTTGAGCCCAGGGCTTTCACAACGGACTTAAACGACCACCTACGCACGCTTTACGCCCAGTAATTCCGAGTAACGCTTGCACCCTTCGTATTACCGCGGCTGCTGGCCTAGG
+
CGFFEGGGGFFGGGGGGGGGGGGGGGGGGGGGGGGGGGGGGGGGGGGGGGGGGGGGGGGGGGGGGGGGGGGGGGGGGFGGGGGGGGGGGGGGGFGGGGGGGGGGGGGGGGGGGGGGGGGGGGGGGGGGGGGGGGGGGGFGFGGGCFFDGGGGGGGGGGGGGGGGGGGGGGGGGFGGGFFGGGGFGGFGGF?FGGFGGGFGFDEFAFFFFA?AB>58>AF=4>=>BF>B@B:EF=(2>B3;;C;DDFFFDF3?C?39(3>DFC78BF?<?FF?F?B:??0<2<A4((-1036?DF?(.####
@M05025:18:000000000-B3NL5:1:1101:20301:14756 2:N:0:CACTCA
CATCGTGGACTACAAGGGTTTCTAATCCTGTTTGCTCCCCACGCTTTCGCGCCTCAGTGTCAGTTGCAGACCAGGAAGCCGCCTTCGCCACTGGTGTTCCCCCATATCTCTACGCATTTCACCGCTACACATGGAATTCCACTTCCCTCTTCTGCACTCAAGTCAACCAGTTTCCAATGACCCTCCACGGTTAAGCCGTGGGCTTTCACATCAGACTTAATTAACCACCTGCGCGCTCTTTACGCCCAATAATTCCGGATAACGCTTGCCACTTACGTATTACCGCGGCTGCTGGCCCAAG
+
CGGGGGGGGGGGGGGGGGFGGGGGGGGGGGGGGGGGGGGGGGGGGGGGGGGGGGGGGGGGGGGGGGGGGGGGGGGGGGGGGGGGGGGGGGGGGGGGGGGGGGGGGGGGGGGGGGGGGGGGGGGGGGGGGGEDGGGGGGGGGGGGGGGGGGGGGGGGGFGGGGFGGGGGGGFGGGGGFGGGFGFFGDGGG6CCDFFFGCDGFFFFFFF>FFF=4A==;BFCC@E*>35B@BED>960(6;<E348176?(=@AFBF<?(-3:288(22(4(9?F<24,8<>0<462614690::2(((####
@M05025:18:000000000-B3NL5:1:1101:28339:14763 2:N:0:CACTCA
CATCGTGGACTACAAGGGTTTCTAATCCTGTTCGCTACCCATGCTTTCGAGCCTCAGCGTCAGTTGCAGACCAGAGAGCCGCCTTCGCCACTGGTGTTCTTCCATATATCTACGCATTCCACCGCTACACATGGAGTTCCACTCTCCTCTTCTGCACTCAAGTTCAACAGTTTCTGATGCAATTCTCCGGTTGAGCCGAAGGCTTTCACATCAGACTTATTGAACCGCCTGCACTCGCTTTCCGCCCAATACCTCCGGACAACGCTTGCCTCCTACGTATTACCGCGGCTGCCGGCCCAGG
+
CFFFFFE7FGFGFFGGGGEFEGGGGGFEGGGGFFGEGDGFGGGGGGGEG@FGGGGGGGGF@F@CCFGGGGFGGGG8EFGGE7FGCGGDEEGGGFGGGCFFGGEEFGFGFFGGGG7?=CFFCGEFGC@FGGGGDG8DDFGGCFAFFGGGGGGGCAEGGFGGFCG@@DEAFC=DGGGGDDFF?89?DCGC+79CCC6CGD9DE>5;C>BFF>+)6/::AFFE*196BD>2@2-(5E*52900().(4318;1;))/7=((207::66<0:<3))4(..(3.)(6<<:>(46903(((((####
@M05025:18:000000000-B3NL5:1:1101:8261:14770 2:N:0:CACTCA
CATCGTGGACTACAAGGGTTTCTAATCCTGTTTGCTCCCCACGCTCTCGAGCCTCAACGTCAGTTACCGTCCAGTACGCCGCCTTCGCCACTGGTGTTCCTCCTAATATCTACGCATTTCACCGCTACACTAGGAATTCCGCTTACCTCTCCGGCACTCTAGAAACACTGTTTCCAATGCATCCCTGGGGTTAAGCCCCAGCCTTTCACATCATACTCTCCCTTCCGTCTGCACTCCCTGTCCACCCAGCAACCCCGGATAACCCTCGCCCCCTCGCTATTACCCGCCCTCTTCGCCACCC
+
CCFFFFGCEF-@-;EF?FF<BFCFF9,6@@EE,,C,EFFGFG+CF,CFE8@7@<<<E<BDFEEGCFFGGD7:BFED,6@B@FE,=E4F:BFE<FF,,7AF9AE=F9EAF<,CFF@:=?<E@EE+++=F=AFDGF,64,4>8B3>+6==A9@,+3@=CCFGCGA,7,@:,35@9E@;C+3*<;20@9CC*7;49+=+3?9C>A)8A86+=B@@=+0*=*1)-5-*6325(((/)/)6,(//./3)7(6,(((((((-((((,6)(..,(4910,(,((-(())64(((,(((())-,4####
@M05025:18:000000000-B3NL5:1:1101:8904:14785 2:N:0:CACTCA
CATCGTGGACTACCCGGGTTTCTAATCCTGTTTGCTCCCCACGCTTTCGTGCATCAGTGTCAGTGACAGTCCAGTAAGCCGCCTTCGCCACTGGTGTTCCTCCTAATATCTACGCATTTCACCGCTACACTAGGAATTCCGCTTACCTCTCCTGCACTCCAGCATGACAGTTTCAAAAGCAGTCCCGGGGTTAAGCCCCGGGCTTTCACTTCTGACTTACCATGCCACCTACGCACCCTTTACACCCAGTAATTCCGGATAACCCTTGCCCCCTACGTCTTACCGCGCCTCCTGGCCGCTT
+
CGFGGGGGGGGGGGGGGGEGEGGGGGGGGGGGGGGGGGGGGGGGGGGGGGGGGGGGGGGGGGGGGGGGGGGGGGGGGGGGGGGGGGGGGGGGGGGGGGGGGGGGGGGGGGFCEGGGGGGGGGGGGGGGFGGGGGGGGFFGGGGGGGGGGGGGGGG?FAEGGGGGGGGGC9EFFGGGGFDGGGGCFGGDDC7CFG>C*<@DFFD5AFFFFAAEF=4@AB=EEC5437;;?@EFF9;>B?(6@>C)7@000/)77)1),((((..(.8((.(4:2,(.(.,4()63(3904(((()(34####
@M05025:18:000000000-B3NL5:1:1101:2533:14789 2:N:0:CACTCA
CATCGTGGACTACAAGGGTATCTAATCCTGTTCGCTACCCATGCTTTCGAGCCTCAGCGTCAGTTGCAGACCAGAGAGCCGCCTTCGCCACTGGTGTTCTTCCATATATCTACGCATTCCACCGCTACACATGGAGTTCCACTCTCCTCTTCTGCACTCAAGTTCAACAGTTTCTGATGCAATTCTCCGGTTGAGCCGAAGGCTTTCACATCAGACTTATTGAACCGCCTGCCCTCTCTTTACTCCCAATAAATCCGGACAACCCTTGCCACCTACGGTTGACCTCGTCCGTCCGCCTTGC
+
CGFGGGGF>FGGFGFEEEEFFFEFGGGGGGGGA@FEFFEGGG8FGGGGGGGGGGGGGGGGD:FGFCA@FFGGGF@ABFDG@FGGGGC>FGGGG@<FFG<FFGGGAE<FG9EFCEGEGGCFAFEGDEGGGG,AEEEFGF,>DFFGGGGGGGC,3D=FFFGGC=FGFGGGGDCEGGGGGF7B82=8ECDDDDGD9C;C6D*<99?66?FFFFFEEF:EFA6AC4>64<22(5(0((.5(5/9<?E3C;=;(,)7><3(.3(37(/(,417:2<?6((53(,--(4)))(,(((,((((-####
@M05025:18:000000000-B3NL5:1:1101:24522:14866 2:N:0:CACTCA
CATCGTGGACTACTGGGGTATCTAATCCTATTTGCTCCCCACGCTTTCGTGCCTCAGTGTCAGTTACAGACCAGGCGACCGCCTTCGCCACTGGTGTTCCTCCATATATCTACGCATTTTACCGCTACACATGGAATTCCATCGCCCTCTTCTGCACTCCGGCATACCAGTTTCCATAGCTTACAATGGTTGAGCCATTGCCTTTTACTACAGACTTAGTACTCCACCTACGCACCCTTTACGCCCAATGATTCCGGATAAGGCTTGCCACCTACCTATTCACCCGGCTGCTTGCACGCGT
+
CGGGGGGGGFGGGGGGGGGGGGGGGGGGGGGGGGGGGGGGGGGGGGGGGGGGGGGGGGGGGGGGGGGGGGGCGGGGDEGGGGGGGGGGGGGGGGGGGGGGGGGFGGGGGFFFGGGGGGGGGGFGCCEGDGFFGGGGGGGGGGGGGGEGEDGGGGGGGGGGCCEGEFGGGCFFCD7CC+:CGGFGGGGFGGGD5CFGFF9CCFFFFFFFFFFEF+:4BFBCF?*;3)725;=92=@02=D@;<(/:02(/=<5CEFF002?9)).4:6??)5:,(.().9>))...((-7(4:),3).####
@M05025:18:000000000-B3NL5:1:1101:12543:14869 2:N:0:CACTCA
CATCGTGGACTACCCGGGTATCTAATCCTGTTTGCTCCCCACGCTTTCGTGTATGAGCGTCAGTTGCGTCCCAGGAGGCTGCCTTCGCCATCGGTGTTCTTCCACATATCTACGCATTTCACTGCTACACGTGGAATTCCACCTCCCTCTGACGCACTCTAGCCAAGCAGTCACATATGCGGTTCCCAGGTTAAGCCCGGGGATTTCACATCTGTCTTACTCAGCCGCCTGCACACCCTTTACGCCCAGTAATTCCGATTAACGCTCGCACCCTACGTATTACCGCGCCTGCTTGCCCGGG
+
CGGGGGGGGGGGGGGGGGGGGGGGGGGGGGGGGGGGGGGGGGGGGGGGGGGGGGGGGGGGGGGGGFGGGGGGGGGGGGGGGGGGGGGGGGGGBFGGGGGGGGGGGGGGGGGGGGGGGGGGGGGGGGGGGGGGGGDDGGGFGGGGGGGGGGGGGGGGE@FFGGGGGGGGGGGGGGGGFGFGGGGGGGGGGGGGGGFFGGFGFD:>F4FFFAFFEFFFFFFF?;4;@@>B96<@DE@@FF;D;9C36>96??A<B>6)4(4:1490>??0;193:04?8:24:2A><1-((-125)51.####
@M05025:18:000000000-B3NL5:1:1101:23849:14885 2:N:0:CACTCA
CATCGTGGACTACAAGGGTTTCTAATCCTGTTCGCTACCCATGCTTTCGAGCCTCAGCGTCAGTTGCAGACCAGAGAGCCGCCTTCGCCACTGGTGTTCTTCCATATATCTACGCATTCCACCGCTACACATGGAGTTCCACTCTCCTCTTCTGCACTCAAGTTCAACAGTTTCTGATGCAATTCTCCGGTTGAGCCGAAGGCTTTCACATCAGACTTATTGAACCGCCTGCACTCGCTTTACGCCCAATAAATCCGGACAACGCCTGCCACCTACGTATTACCGCGCCTGCTGTCCTCGG
+
CGGGGGGGGGGGGGGGGGGGGGGGGGGGGGFGGGGGGGGGGGGGGGGGGGGGGGGGGGGGGGGGGGGGGGGGGGGGGGGGGGGGGGGGGGGGGG<E9CFGGGGGGGGGGGGGGGGGEGGGGGGGGGGGGGGGGGCGGGGFGGFCFFGGGGGGGGGGGGGGGGGGGGGGFDFGFGGGGGFGGFCDE@FDGDCGCFFDFGBCEFFFFFFFFFFFFFFFFFFFFEFE320>@@D>(().3>;61;C?;BB<=5=AF)7EF0:>>1:9(4:B?07?(14:8??D:4><86>((414(5)58####
@M05025:18:000000000-B3NL5:1:1101:29095:14889 2:N:0:CACTCA
CATCGTGGACTACTAGGGTATCTAATCCTATTTGCTCCCCACGCTTTCGGGACTGAGCGTCAGTTGCAGGCCAGATCGTCGCCTTCGCCACTGGTGTTCCTCCGTATATCTACGCATTTCACCGCTACACATGGAATTCCACGATCCTCTCCTGCACTCTAGCTGCCTGGTTTCTATGGCTTACTGAAGTTAAGCTTCAGGCTTTCACCACAGACCCTTGCTGCCGCCTGCTCCCTCTTTACGCCCAATAATTCCGGATAACGCTTGCAACCTACGTATTACCGCGGCTTCTGGCACGGTG
+
CFEGGGGDEFGGGGGGGGGGGGGGGGGGGGGGGGGGG8FFFGCGEGGGGGGGGGGGGGGGDGGGFGGGGGGGGGGGGGGGGGGGGGGGEECGGGGGGGGG<FGGGGGGFGGDFGGEGGGGGGGCG:CGGGDFGGCFGGEGGG8CEGGGGGGGGGGGGGGFGFGGGGG?8D@FGGGGGGGGG?F+ED7?FFCF7DFGGF5CAFAFFFAAAFFFFFFBFFA)7A4>5@FF?BD:@)8@@5;C5>??9@0?(4.9?5?E3(,())430<(2).::?0:(,)68<:<1;>>B9((.64415####
@M05025:18:000000000-B3NL5:1:1101:2268:14928 2:N:0:CACTCA
CATCGTGGACTACTCGGGTTTCTAATCCTGTTTGCTCCCCACGCTTTCGTGCATGAGCGTCAGTGTTATCCCAGGGGGCTGCCTTCGCCATTGGTGTTCCTCCACATATCTACGTATTTCACTGCTACACGTGGAATTCCACCCCCCTCTGACACACTCTAGTCGTGCAGTCACAAATGCAATTCCCAGGTTAATCCCGGGGATTTCACACCTGTCTTACACAACCGCCTGCGCACGCTTTACGCCCAGTAATTCCGATAAATCCTTGCACCCTACGTACTACCGCTGTTGCTTGCCGGAC
+
9FFGGGGGEGGGGGGEEGGGCFGCFGGGGGGGGGGGFDE@FGGGGDGFGGCGGCADCGGG>FGCGGFGGGCFFCFCEEFGCEEF9,B=FGGGG8<<<FE9,?8,4AFGGFFFFGGGGGGGFFDF9EF?9E:FFE+@@D,@DFG7CG6CC?FGGF,6@DDDF,@E8EA6EFA7CE+=;:CDC9FGG>FF57;CCF+?97AD>*?/);B6:899>4@EFF6C**78;(((.8(2(,(67016B<A1((-034-6-69)(,4(-))).)-60223:6(((()(-)),(-((-))).),(.####
@M05025:18:000000000-B3NL5:1:1101:14595:14970 2:N:0:CACTCA
CATCGTGGACTACAGGGGTTTCTAATCCTGTTTGCTCCCCACGCTTTCGAGCCTCAGCGTCAGTTACAGACCAGAGAGCCGCCTTCGCCACTGGTGTTCCTCCATATATCTACGCATTTCACCGCTACACATGGAATTCCACTCTCCTCTTCTGCACTCAAGTTTCCCAGTTTCCAATGACCCTCCCCGGTTGAGCCGGGGGCTTTCACATCAGACTTAAGAAACCGCCTGCGCTCGCTTTACGCCCAATAAATCCGGACAACGCTTCCCACCTCCGTATTACCGCGCCTGCTGCCCCGTC
+
CEGGGGGGGGGGGGGGGGGGGGGGGGGGGGGGGGGGGGGGGGGGGGGGGGGGGGGGGGGGGGGGGGGGGGGGGGGGGGGGGGGGGGGGGGGGGGGGGGGGEFFGGGGGGGFGGGGGGGGGGGGGGGGGGGGGGGEDGGGGGGGGFGGGGGGGGG8EGGGGGFGGGGGDGGFGGGGGGGDGFGGGGGGGDDGDGC9DGGFGF4?EA;ACFFF34=@@FFFFC3CDFF0>;?2?B;(31;2:,6<::>B3::?<A44220140?:0136(407?(,((4(27:4>A?(717<((..)(4####
@M05025:18:000000000-B3NL5:1:1101:26866:14988 2:N:0:CACTCA
CATCGTGGACTACTAGGGTTTCTAATCCTGTTTGCTCCCCACGCTTTCGAGCCTCAGCGTCAGTTACAGACCAGAGAGCCGCCTTCGCCACTGGTGTTCCTCCATATATCTACGCATTTCACCGCTACACATGGAATTCCACTCTCCTCTTCTGCACTCAAGTTTCCCAGTTTCCAATGACCCTCCCCGGTTGAGCCGGGGGCTTTCACATCAGACTTAAGAAACCGCCTGCGCTCGCTTTACGCCCAATAAATCCGGACAACGCTTGCCACCTACGTATTACCGCGGCTGTTGGCCGCAG
+
CGFGGGGGGFGGGGGGGGGGGGGGGGGGGGGGGGGGGGGGGGGGGGGGGGGGGGGGGGGGGGGGGGGGGGGGGGGGGGGGGGGGGGGGGGGGFGGGGGGGGGGGGGGGGGGGGGGGGGGFGGGDGGGGGGGGGGGGGGGGEGGGFGGGFGGGGGGGGGFCFGFEGGGGGGFGGGGGGGGGFFGFGGGGGCCDDGFGGGFGFFFFFFFFFFFFFF@FFFFFF9C;D;BF6?;<>FFFBB<??FAFF9;????<ABB?B6<>FB:;0(,(34<2242??B2A>AF4:;0(496:7<:0)####
@M05025:18:000000000-B3NL5:1:1101:22589:14989 2:N:0:CACTCA
CATCGTGGACTACTTGGGTTTCTAATCCCGTTTGCTCCCCACGCTTTCGAGCCTCAGCGTCAGTTACAGACCAGAGAGCCGCCTTCGCCACTGGTGTTCCTCCATATATCTACGCATTTCACCGCTACACATGGAATTCCACTCTCCTCTTCTGCACTCAAGTTTCCCAGTTTCCAATGACCCTCCCCGGTTGAGCCGGGGGCTTTCACATCAGCCTTAAGAAACCGCCTGCGCTCGCTTTACGCCCAATAAATCCGGACAACGCTTGCCACCTACGTATTACCGCGGCTGCTGGCCCTCG
+
CGGGGFGGGGGGGGGGGGFGGGGGGGGGGGGGGGGGGGGGGGGGGGGGGGGGGGGGGGGGGGGGGGGGGGGGGGGGGGGGGGGGGGGGGGGGGGGGFGGGFGGGGGGGGGGGGGGGGGGGGGGGGGGGGGGGGEFGGGGGGGEGGGGGGGGFGGGGGGFFGGGGGGGGGGGGGGGGGF6@FGGFFGGGG5?GGGFGGGEGFFFFF;FFFF=89F)5=AF<E<CFFFFFFFF?BB2?FF<0:AAFF>FB:87>2.:?>0?>9::17(38:?47?:>F?<7::--<:94199>:7?71,####
@M05025:18:000000000-B3NL5:1:1101:5693:14990 2:N:0:CACTCA
CATCGTGGACTACTGGGGTTTCTAATCCTGTTCGCTCCCCACGCTTTCGCTCCTCAGCGTCAGTAACGGCCCAGAGACCTGCCTTCGCCATTGGTGTTCTTCCCGATATCTACACATTCCACCGTTACACCGGGAATTCCAGTCTCCCCTACCGCACTCCACCCCGCCCGTACCCGGCGCAGATCCACCGTTAGGCGATGGACTTTCACACCGGACGCGACGAACCGCCTACGAGCCCTGTACGCCCAATAAATCCGGATAACCCCCGTACCCTACGTATTACCGCAGCTGCGCGTCGTGT
+
CDE<FFFGG<F@@<,<FCEEGGGGFGGGGF6CFBED@C@CCFGGFCDEFF,EFGGGGFGGGGGGFDGGGGDCC<=FF=CFGGGFGFGGDDFFFDG<4FAFEFCG>EF=@FEFEFGGFAFFGCFFEGCGGG@FCCC8DGGGGGGGEFE,6=EDFC>CE8CFG,>?CGDGGGC;:7DGGD7CC/9?FFFG<D<9*:;CD55C))68ACF6A7),6)(45559>F6>>9993<BF?(46>?70,.5:>09:6()54))5(0338A2(4(((((-14<(4(42)(.<B?((490?8((-(,####
@M05025:18:000000000-B3NL5:1:1101:17382:14991 2:N:0:CACTCA
CATCGTGGACTACAGGGGTTTCTAATCCTGTTCGATCCCCACGCTTTCGTGCCTCAGCGTCAGTCTGGCGCCGGTACGCTGCCTTCGCAATCGGAGTTCTGCGCGATATCTATGCATTTCACCGCTACACCGCGCATTCCGCGTACTTCTCGCCAACTCAAGTCTGCCAGTTTCAACGGCTCGACGGGGGTGAGCCCCGCAATTTTACCGCTGACTTAACGGACCGCCCACGCACCCTTTAAACCCCATAAAACCGGAAAACCCTCGCAACCCCCGTATTCACCCGGCTGCCTGCACGAGT
+
<C-C<6C;FFF@EFC,-7@@;FEFA<<C<FECC;E<EFFG<FCC,@FA6ECGFAC<C@@8B,FFEF@8E+@@7+76CCF77:FFC@,?,FFB7=FB@8555<+=CE++@<EA9FF9<CF?,,,+CB:=FGECE8>EEE9@8EC>EG?CA=E5*C5@3DFCDAC,>F7:>DFCFFGGF4?D)5/:CDGD3/9>359F3DFDD;5*8F?*97590>74F46A:60,(((-,(41(((,4((,6>DA13(437?F))4(4-((44(,.:0((((,(((,4713)).)(((((41()4433####
@M05025:18:000000000-B3NL5:1:1101:10577:14991 2:N:0:CACTCA
CATCGTGGACTACTCGGGTATCTAATCCTGTTCGATCCCCACGCTTTCGTGCCTCAGCGTCAGTCTGGCGCCGGTACGCTGCCTTCGCAATCGGAGTTCTGCGCGATATCTATGCATTTCACCGCTACACCGCGCATTCCGCGTACTTCTCGCCAACTCAAGTCTGCCAGTTTCAACGGCTCGACGGGGTTGAGCCCCGCAATTTTACCGCTGACTTAACGGACCGCCTACGCACCCTTTAAACCCAATAAATCCGTATAACGCTCGCATCCTCCGTATTACACCGGCTGCTGCCACGGCC
+
CGFGGGG@CFGGGGGGGGGGGGGGGGGGGGGGGGGFFGGGGGGGGGGGGGGGG<FGGGGGEGGGGGGGGGGGGGGEGGGGGGGGFGGGGGGGGGGGGGGGGGGGGGGGGFGFGGEFGGGGGGGGGGGGGGGGGGGE>EGGFEGGDEGGGGG8EGEEFFG?FCFCDFG?6E7EGGGGGGDG4CD4CDDDGC5587AFGGFGF:DFFF=FBDF;>3?<FF4606:91129???<B6>>?(4:<A><?B64<?DFF<:9,4:?FF?0((31;66:242(,(3()-)).((4-(3)2).87####
@M05025:18:000000000-B3NL5:1:1101:26366:15079 2:N:0:CACTCA
CATCGTGGACTACCGGGGTATCTAATCCTGTTCGCTACCCATGCTTTCGAGCCTCAGCGTCAGTTGCAGACCAGAGAGCCGCCTTCGCCACTGGTGTTCTTCCATATATCTACGCATTCCACCGCTACACATGGAGTTCCACTCTCCTCTTCTGCACTCAAGTTCAACAGTTTCTGATGCAATTCTCCGGTTGAGCCGAAGGCTTTCACATCAGACTTATTGAACCGCCTGCACTCGCTTTACGCCCAATAAATCCGGACAACGCTTGCCACCTACGTATTACCGCGGCTGCTGGCCACTA
+
CGGGGGGGGGGGGDFGGGGGGGGGGGGGGGGGGGGGGGGGGGGGGGGGGGGGGGGGGGGGGGGGGGGGGGGGGGGGGGGGGGGGGGGGGGGGGGGGFGGGGGGGGGGGGGGGGGDGGGGGGGGGGGGGGGGGGGDFGGGGGGGGGGGGGGGGGGGGGGGGGFGGGGFGGGGFGGGGGFDFGGGGGFGGGDDGGGFGGGFGFFFAA>BFFFFFFFFFFFFFFFFEED@>@FFFDFF@1;DFFCFFFFFFFDEE<BFF>>BF9??01:F?F?AF?(380??FBAF4,337((,(.:38,####
@M05025:18:000000000-B3NL5:1:1101:11054:15094 2:N:0:CACTCA
CATCGTGGACTACTAGGGTTTCTAATCCTGTTTGCTCCCCACGCTTTCGCACCTGAGCGTCAGTCTTTGTCCAGGGGGCCGCCTTCGCCACCGGTATTCCTCCAGATCTCTACGCATTTCACCGCTACACCTGGAATTCTACCCCCCTCTACAAGACTCTAGCCTGCCAGTTTCGGATGCAGTTCCCAGGTTGAGCCCGGGGATTTCACATCCGACTTGACAGACCGCCTGCGTGCGCTTTACGCCCAGTAATTCCGATTAACGCTTGCCCCCTCCGTACTACCGCGTCCGCTGGCCCGCA
+
CGGGGGGGGGGGGGGGGGGFDFGGGGFGGGFGGGGGGGGGGGGGGGGGCGGGGGGGGGGGGGGGGGGGGGGGGGFGDGGGGGGGGGGGGGGG7CFEGDGGGDFFGDGGGGFCGGGGG7FFCFFGGGDCFGFGGGDGCDFGGGGFGDGGGGGFFGG?FFGGGAFGGFGFGFGFEGGGGCDGFGGDFGGGG:CFGGFGDGEGFD>F;FFFFCFE@EFFFDF<;;<<F?>FB?:B9:<619>:<44<?;9:0()6A2:<(,-22AF:>?F(((.8>1(42:3(4-6(,(((-3(-31((.####
@M05025:18:000000000-B3NL5:1:1101:27927:15124 2:N:0:CACTCA
CATCGTGGACTACACGGGTATCTAATCCTGTTTGCTCCCCACGCTTTCGAGCCTCAGCGTCAGTTACAGACCAGAGAGCCGCCTTCGCCACTGGTGTTCCTCCATATATCTACGCATTTCACCGCTACACATGGAATTCCACTCTCCTCTTCTGCACTCAAGTTTCCCAGTTTCCAATGACCCTCCCCGGTTGAGCCGGGGGCTTTCACATCAGACTTAAGAAACCGCCTGCGCTCGCTTTACGCCCAATAAATCCGGACAACGCTTGCCACCTACGTATTACCGCGGCTGCTGGCCTCGG
+
CGEGGFGGEGGGGGGGGGGGGGGGGGGGFGGGGGGGFGGGGGGGGGGFGGGGGGFGGGGGGGGFGGGGGGGGGGGGGDGGGGDFEGGGGFGGGFEGGGGG9FFGGGGGGGFGGGGGGGGGFFFGGGGGGGGGGGGGGGGGGGFGCGGGGGGGGGGGGGGGGG@FDGCFEF=DDGFFGGC?7<CC?DCCDDGDGFA9CDFGFD>>:;FCCFF@EF<EFFA47<C@D32;>??<>B>F90?0?DAFFF((4(:2444230((,3((9?11:2472.(22(8:5<24,71((2((,5.1(####
@M05025:18:000000000-B3NL5:1:1101:9814:15166 2:N:0:CACTCA
CATCGTGGACTACTGGGGTTTCTAATCCTGTTTGCTCCCCACGCTTTCGCACCTCAGTGTCAGTATCAGTCCAGGTGGTCGCCTTCGCCACTGGTGTTCCTTCCTATATCTACGCATTTCACCGCTACACAGGAAATTCCACCACCCTCTACCGTACTCTAGCTTGCCAGTTTTGGATGCAGTTCCCAGGTTGAGCCCGGGGCTTTCACATCCAACTTAACAAACCACCTACGCGCGCTTTACGCCCAGTAATTCCGATTAACGCTTGCACCCTCTGTATTACCCCGGCTGCTGGCCTGGC
+
CFGGGGGGGGGGGGGGGGGGGGGGGGGGGGGGGGGGGGGGGGGGGGGGGGGGGGGGGGGGGGGGGGGGGFGGFGCGGFGGGGGGGGGGGGGGGGGGGGGGGGGGGGGGGGGGGGGGGGGGGGGGGGGGGGGGGGGDGGFGGGGGGGGGGFFGFGGGGGGGGGGGFGGFGGGGGCFDGGGGFFGGGGGFFGFGFC6DCG>GDBBA9FFFFFF=3AEF;FB=EFED=BBFF@FE<F9@>9B@FCD0:9;?<:2465ADFB:0<ADBB0:((.8?F8<:?F<<-4462:44919B))424####
@M05025:18:000000000-B3NL5:1:1101:19155:15262 2:N:0:CACTCA
CATCGTGGACTACAAGGGTTTCTAATCCTGTTCGCTCCCCACACTTTCGCTCCTCAGCGTCAGGATATTCCCAGAGAACCGCCTTCGCCACCGGTGTTCCTCCTGATATCTGCGCATTTCACCGCTACACCAGGAATTCCGTTCTCCCCTGAATACCTCTAGTCTGCCCGTATCGAAAGCAAGCACCGAGTTAAGCCCGGTGTTTTCACTCCCGACGCGACAAACCGCCTACGAGCCCTTTACGCCCAATAATTCCGGACAACGCTCGGACCCTCCGTATTACCGCGGCTGCTGCCCAAGC
+
CFFGGGGGGGGGGGGGGGFFGGGGGGGGGGGGGGGGGGGGGGGGGGGGGGGGGGGGGGGGGGGGGGGGGGGGGGGGGGGGGGGGGGGGGGGGGGGGGGGGGGGGGGGFGGFGGGGGGGGGGGGGGGDGGGGGGGGGGGGGGGGGGGGGGGGGDGGGGFGGGGFGGGGGGGGCFGGGGDGGGGGGGGGD7DFGGGFGGGEDAEAAFF=AF64>BE6@EFF99B9;?F9>F?:BFFFFFFB?:A<:BF>F:?:>99<)32(((4:9BFFF79>B?(,,2-27:4>219(6((((.4)(4####
@M05025:18:000000000-B3NL5:1:1101:3894:15271 2:N:0:CACTCA
CATCGTGGACTACTCGGGTTTCTAATCCTGTTTGCTCCCCACGCTTTCGCGCCTCAGTGTCAGTTGCAGACCAGGAAGCCGCCTTCGCCACTGGTGTTCCTCCATATCTCTACGCATTTCACCGCTACACATGGAATTCCACTTCCCTCTTCTGCACTCAAGTCAACCAGTTTCCAATGACCCTCTACGGTTAAGCCGTGGGCTTTCACATCCGACTAAATTAACCACCTGCGCGCTCTGTACGCCCAATAATTCCGTCTAACGCGTGTCACCTACGTATGACCGCGGCTGCTGGCCGGGA
+
-<9-BCC,8FFFCGF@FGGGGCFDGC96FGC9CC6,@E@CE:CG@CG,@C7F7@FG8C<F,<EFF<EF9EE@FC,DB<,9:FFC,?BF,BCGGFFG,@?ECAF<FF?<<<<9FCE@:F<F,9<FCFGGFDGBFGDFGBDFDC;E9E,==E=EDFD8@>D?D,6,,@=,+@@9=A9DE?8?C4+=CFF??9@9+CCF*3?D**@>*;A>@9F))3)86)16*03?=;@9@B=(.:06274)/).6196(-(4<24)63,(((5)(,(44:049).,:?18A()-(-3(4(-338)(-(####
@M05025:18:000000000-B3NL5:1:1101:8673:15285 2:N:0:CACTCA
CATCGTGGACTACCGGGGTTTCTAATCCTATTTGCTCCCCACGCTTTCGTGCCTCAGTGTCAGTTACAGACCAGGCGACCGCCTTCGCCACTGGTGTTCCTCCATATATCTACGCATTTTACCGCTACACATGGAATTCCATCGCCCTCTTCTGCACTCCAGCATACCATTTTCCATAGCTTACAATGGTTGAGCCATTGCCTTTTACTACAGACTTAGTACGCCACCTACGCACCCTTTACTCCCAATGATTCCGGATAACGCTTGCCACCTACGTATTACCGCGGCTGCTGGCCCGTGT
+
CGGGGGGGGGGGGGGGGGGEGGGGGGGGGGGGGGGGGGGGGGGGGGGGGGGGGGGGGGGGGGGFGFGGGGGGGGGGGGGGGGGGGGGGGGGFGDFGGGGGFGGGGFGGGGGFGGGGGGGGGGGGEFEGGGGGGGFGGFGCGGGGCE>EGCFCFGFGFDE8FEGGGGGGG,@EFFGG@7DDGGGGGCCFG@FCFGAG7C+++;>AFBFFCFF@>A>=F88@E99@622>:=B?>DF9<;@;<<)9@3,8@1.5<ECE;;:B<)(4<13?7ABF<?>04).5<BF1>9(((6::226.4####
@M05025:18:000000000-B3NL5:1:1101:24476:15332 2:N:0:CACTCA
CATCGTGGACTACCAGGGTTTCTAATCCTGTTTGCTCCCCACGCTTTCGTGCCTCAGTGTCAGTGTTGGTCCAGGTAGCTGCCTTCGCCATGGATGTTCCTCCTGATCTCTACGCATTTCACTGCTACACCAGGAATTCCGCTACCCTCTACCACACTCTAGTCGCCCAGTATCCACTGCAGTTCCCAGGTTGAGCCCAGGGCTTTCACAACGGACTTAAACGACCACCTACGCACGCTTTACGCCCAGTAATTCCGAGTAATGCTTGCACCCTTCGTATTACCGCGGCTGCTGGCCACGG
+
CGGGGGGGGGGGGFGGGGGGGGGGGGGGGGGGGGGGGGGGGGGGGGGGGGGGGGGGGGGGGGGGGGGGGGGGGEFGGGGGGGGGGGGGGGGGGGGGGGGGG?FF<DGCGGGGGGGGGGGGGGGGGGGGGGGGGEGGFGGGGGGGGGGGGGFGGGGGGF84EDFGGEEEGGGGGGFFFFGGG8DFGGG?FGGCCG5CGFFGF>DF*AFFFFADA5=AAAC=CFFA99(6@23>DB@FBF61;)),161?6(9)?C3?132372).55))4287031014(12)<9(-43(,4:??2<:####
@M05025:18:000000000-B3NL5:1:1101:13285:15344 2:N:0:CACTCA
CATCGTGGACTACCGGGGTTTCTAATCCTGTTTGCTCCCCACGCTTTCGAGCCTCAACGTCAGTCATCGTCCAGCAGGCCGCCTTCGCCACTGGTGTTCCTCCTAATATCTACGCATTTCACCGCTACACTAGGAATTCCGCCTGCCTCTCCGACACTCTAGCAGCACAGTTCCAAATGCAGTCCCGGGGTTGAGCCCCGGGCTTTCACATCTGGCTTGCACCGCCGTCTACGCTCCCTTTACACCCAGTAAATCCGGATAACCCTTGCCCCCTACGTATTACCCCGGCTGCGCGACCAGA
+
CGFGGGGGGGGGGGGGGGGGGGGGGGGGGGGGGGGGGGGGGGGGGGGGGGGGGGGGGGGGGGGGGGGGGGGGGGGGGGGGGGGGGGGGGGGGGGFFGGGGGGGGGGGGGGGGGGGGGGGGGGGGGGGGGGEGGGFGGGGGGGGGGGGGGGGFEEGGGCGFGGGFFGGGGCFCFGGGGGFFF:GGGGG4CDGDDGFFCFEDFFFFF4F6CF=@EC4;5F:0;@@@B>BFF?FFFF:?;BF229A))441:?<<A).(7236?>?30.4804)4>9(4,4).()6<((((241,((4((####
@M05025:18:000000000-B3NL5:1:1101:18766:15396 2:N:0:CACTCA
CATCGTGGACTACTAGGGTATCTAATCCTGTTTGCTCCCCACGCTTTCGAGCCTCAGCGTCAGTTACAGACCAGAGAGCCGCCTTCGCCACTGGTGTTCCTCCATATATCTACGCATTTCACCGCTACACATGGAATTCCACTCTCCTCTTCTGCACTCAAGTTTCCCAGTTTCCAATGACCCTCCCCGGTTGAGCCGGGGGCTTTCACATCAGACTTAAGAAACCGCCTGCGCTCGCTCTACGCCCAATAAATCCGGACAACGCTTGCCACCTACGTATTACCGCGGCTGCTGGCCCCTG
+
CFGGGGGGGFGGGGGGGGGGGGGGGGGGGGGGGGGGGGGGGGDGGGGGGGGGGGGGGGGGGGGGGGGGGGFGGGGFFGGGGGGGGGGGGGGGGGGFGGGGEGGGGGGGGGFGGGGGCFGGGGGGGGGGGGGEFGE=EGGGGGFGGGGG?DAGGGGGGGGGGGGGD:EGGGFGFGGGGGGFG8FC?D>DGGGDDGFGGG5CDA466;FFFFFF9FFFFF=9)>9@@16;@62=(6(49>F1(2.41914,24<A4>FF0:6>0(,486?B?44((423:2<0926:9(36>0,)),34####
@M05025:18:000000000-B3NL5:1:1101:2742:15421 2:N:0:CACTCA
CATCGTGGACTACCGGGGTTTCTAATCCTGTTTGCTCCCCACGCTTTCGAGCCTCAGCGTCAGTTACAGACCAGAGAGCCGCCTTCGCCACTGGTGTTCCTCCATATATCTACGCATTCCACCGCTACACATGGAGTTCCACTCTCCTCTTCTGCACTCAAGTTCAACAGTTTCTGATGCAATTCTCCGGTTGAGCCGAAGGCTTTCACATCAGACTTATTGAACCGCCTGCACTCGCTTTACGCCCAATAAATCCGGACAACGCTTGCCACCTACGTATTACCGCGGCTGCTGGCCAAGA
+
CGGGGGGGGGGGGGGGGGGGGGGGGGGGGGGGGGGGGGGGGGGGGGGGGGGGGGGGGGGGEGGGGGGFGGGGGGGGGGGGGGGGGGGGGGGGGGFGGGGGGGGGGGGGGGGGGGGGGGGGGGFGGGGGGGGGGGGGGGGGGGGGFFGCFGGGGFGFGGGGGGFGDGGGFFCCFDGGGGGGGFF77<CGGGGGDGFGDDD79AFFFFBAFFFBEFFFFFFFFEFEED59BF<0(;<E<B;21;<7DF9D:<049):?>9<>>FF;>B<6?FF)8(((,4728<BA0,(0((--))(4,####
@M05025:18:000000000-B3NL5:1:1101:10682:15424 2:N:0:CACTCA
CATCGTGGACTACAAGGGTTTCTAATCCTGTTCGCTCCCCATGCTTTCGCTCCTCAGTGTCAGTTAATGCCCAGAGACCTGCCTTCGCCATCGGTGTTCCTCCTGATATCTGCGCATTTCACCGCTACACCAGGAATTCCAGTCTCCCCTACATCACTCAAGTCTGCCCGTACCCACCGCAGATCCGGAGTTAAGCCCCGGACTTTCACGGCAGACGCGACAAACCGCCTACGAGCTCTTTACGCCCAATAATTCCGGATAACGCTTGCGCCCTACGTATTACCGCCGCTGCTGGCCCGGA
+
CGGGGGGGGGGGGGGGGGGGGGGGGGGGGGGGGGGFGGGGGGGGGGGGGGGGGGGGGGGGGGGGGGGGGGGGGGGGGGGGGFGGGGGGGGGGEFFCFFGGGGGGGGGGGGGGGGGGGGGGGGGGGGGGGGGGGGGGGGGGGGGG9FFGGGGGGFGFGGGGG8FGGCGFFDGCGGGGDDCDGDCCGGGGGDGCFCCGGFDD?DFFFFFAFF4=2A2=5>AB@9BFFFBF63:7:?<>(3-8>>F((3(8:?)3:)6A?>F609)-3,400,7696<F?F?<(<44,(4660(427(,1####
@M05025:18:000000000-B3NL5:1:1101:24140:15448 2:N:0:CACTCA
CATCGTGGACTACTAGGGTATCTAATCCTGTTTGCTCCCCACGCTCTCGAGCCTCAACGTCAGTCACGGTCCAGCAGGCCGCCTTCGCCGCCGGTGTTCCTCCTGATATCTACGCATTTCACCGCTACACCAGGAATTCCGCCTGCCCCTCCCGTCCTCCAGCGCCGCAGTTTCCAGAGCAGTCCCGGGGTTGGGCCCCGGGCTTTCACTCCAGACTTGCGTCGCCGCCTACGCTCCCTTTCCACCCAGTTACTCCGGATACCGCCTCCCCCCTCGCTATTACCGCCGCTTCTGGCCGGAG
+
CF@FGGGGGGGGGGGGGGGFGGGG<FGGGFEFGGGFGGGGGGGFGGGGGGGGGGGE8ECGGGGGGAFCCD:CFFFEBFGGGGGGGGGGEGEEFFFEGDEFGGGCDCFAAFG9FFGEFGGGDFFEECCGFGFFGG7,@EGG8EGCDGG@FCEEGGF+@:FGFF?*:CED8ECCCFF7101CF6=86<C9D):)93)7D7:C57>))9=4@@B1)))4:F?9,41,316(((-.10(33:B>:).)6(230()))6>?12(2:).(((,(.4?9(((((((-6).-(-(-((-,.42:8####
@M05025:18:000000000-B3NL5:1:1101:27955:15489 2:N:0:CACTCA
CATCGTGGACTACCAGGGTTTCTAATCCTGTTTGCCCCCCACGCGTTCGTGCCTCAGTGTCAATGTTGGTCCAGGTAGCTGCCTTCGCCATGGATGTTCCTCCTGATCTGTACGCATTTCACTGCTACACCAGGCATTCCGCTACCCGCTATCACATTCTAGTCATCCAGTATGCACTGCAGTTCCCAGGTTGAGCGCAGGGCTTTGACAACGGCCTTAAACAACCACGTACGCACGCCTTACGCCCAGGTACTCCGACGAACCCGGGCCCCCTCTCTAATACCGCGGCCGACGGCGCGTG
+
@C<;FC9@F<F,;;,6-6C,,,;C<,6,CF,<,FG,,CF@FBFG+@+FB@D:CE,:,,CCFGG,EFFG8F6C66,@9@AFCFF96B=,BFF,B:9?F,5,55?BC9FG9,5:ADC77:?,,C<EE,AEE,=FBE78D9BDDD7C6@,+6@+6=,:D,>=,@:DFF,=DD8=A,,2?=D+98,5=;57?CG9+0+*+303**3*;A**+==FB9>(8?4A*8*.((/5=(/5:60(660(6(7;(3:BB?,).)-..(-((-(,(4((,((4,(-(.())).).,-(((,,((-((((####
@M05025:18:000000000-B3NL5:1:1101:2198:15512 2:N:0:CACTCA
CATCGTGGACTACTCGGGTTTCTAATCCTGCTTGCTCCCCACGCTTTCGTGCCTCAGTGTCAATGTTGGTCCAGGTAGCTGCCTTCGCCATGGATGTTCCTCCTGATCTCTACGCATTTCACTGCTACACCAGGAATTCCGCTACCCTCTACCACATTCTACTCATCCAATATCCACTGCAGTTCCCAGCTTAAGCCCAGGGCTTTCACAACGAACTTACATAACCACCTACGCACGCTTTACGCACAGTATTTCAGCGTAACGCTTGCACCCTTCATATTCCCCCGTGTTCTTGACTGCG
+
CCFGECF,;CF?A,CBECA@FFCEEFACEF,CFCC9,ECFGGGG,6CCCCFCDFCF,C<FGGCFCE<FFGC<<D8:@FDAFFDGF,BF,?FD??F<FE9FCF8?,5AE?FFAFD>C:F,,:FE?EEGG,=?==4@849E98BB@EGGFGGD8EFFGFDE;D3>@=E@A?,,,3C@=?D88A12+=+==+++6+6++3=A+***;*0<?CA?=8*)86+8**7*>E):752:>5)-552((/*96((.(()))/1.)/)6243;,,6((43@(,(47,))-))))(-(-((()).)))####
@M05025:18:000000000-B3NL5:1:1101:14245:15517 2:N:0:CACTCA
CATCGTGGACTACTCGGTTATCCACTCCTGTTTGCGCCCCACGCTTTCGCACCCCAGTGTCAGTATCAGCCCAGGTGGTCGCCTTCGCCACTGGTGCTCCTTCCTATATCTACGCATTTCACCGCCACACCCGAAATTCCACCCCCCTCTACCGTACTCTAGCTCGCCATTTTTGGATGCAGTTCCCAGGCTGAGACCGGGGCTTTCATATCCACCTTACCGAACCACCTACGCGCGCCTTCCGCCCATTAATCACGATTAACGCTTGAACTCTCCGTATTACCGCCGCTGCTAGCCCCCA
+
C7E<-CFC-6C66C,6-,6,6C,E,66CFGGFAFG+:@BF@FFCCCDA:B8FC,6,8F9<C9CC,CF,,,:BF<,:,BFGC@::,FD7:,B=FGG8,C,AFAD?F<9FFG9EA+:?7C@FGGF+B++C8?++@8++3>,@,@8+@CG+CGCD9+5+@B,>;,7DE;C55*9@CF*;D>;FC,2=@FF8*2**1*8+2:64))))./++++11)A.6A)+((/(-7-.(4(,86(((-(((-.8(:4;02)))))).4(43(.6(2:(8().).6).2(((()).((((-(2()))((####
@M05025:18:000000000-B3NL5:1:1101:7840:15544 2:N:0:CACTCA
CATCGTGGACTACTCGGGTATCTAATCCTATTTGCTCCCCACGCTTTCGTGCCTCAGTGTCAGTTACAGACCAGGCGACCGCCTTCGCCACTGGTGTTCCTCCATATATCTACGCATTTTACCGCTACACATGGAATTCCATCGCCCTCTTCTGCACTCCAGCATACCAGTTTCCATAGCTTACAATGGTTGAGCCATTGCCTTTTACTACAGACTTAGTACGCCACCTACGCACCCTTTACGCCCAATGATTCCGGATAACCCTTGCCACCTCCGTATTACCGCGGCTGCCGGCACGTCG
+
CGGGGGGGDGGGGGGGGGGGGGGGGGGGGFGGGCFGGGGGGGGGGGGGGGGGGGGGGGGGGDFFGGGGGGGGGGGGGGGGGGGGGFFGGGGGGGGGGGGGGGGGGGGGGGGGGGGGGGGGGGGGGGEGFGGGGGFFGGGGGGGCEGGGGEFGGCFFGGFGGFGCFGGGGGGGGGGGGGGGGF7CF?C7?GGG>CFGGGF7>AFF9@AFFF6B:@BFF66:E8>9@B@BB;EFFD9>DFFECE@D>9?1;8<ECEF@@FF:A?(21,(449?B<(.(,(.44>4(3413((-,421(-####
@M05025:18:000000000-B3NL5:1:1101:19948:15549 2:N:0:CACTCA
CATCGTGGACTACAAGGGTTTCTAATCCTGTTCGATCCCCACGCTTTCGTGCCTCAGCGTCAGTCTGGCGCCGGTACGCTGCCTTCGCAATCGGAGTTCTGCGCGATATCTATGCATTTCACCGCTACACCGCGCATTCCGCGTACTTCTCGCCAACTCAAGTCTGCCAGTTTCAACGGCTCGACGGGGTTGAGCCCCGCAATTTTACCGCTGACTTAACGGACCGCCTACGCACCCTCTCAACCCAATAAATCCGGATAACGCTCGCATCCTCCGTATTACCGCGGCTGCTGGCCCGCGG
+
CGGGGGGGEGGGGGCCGGFEGGGFFGEGGGGGGCFFCFGGGGEGGGGGGGFGGFGGGGGGGGCGGGEFFGGGGGGDGGGGE7F@GGGGGGGGGGGGCFGGEF7FEFGGGGGGGGGGFGCFFGGGGGGGGGGGGGEGGGGGGGGGGGGGGFCEEGCCFCGGFCFGGGGG?FFGFF+=D4C7)=<3CD):CG3C*;)58C5>@B:=8F4=FBF9181)=?42(3(443;6,8<?>161:<021-)..:?6,,.44A>>;(((42(923(461(3)576,2:(469,40(-(,(.2(:1:####
@M05025:18:000000000-B3NL5:1:1101:24014:15620 2:N:0:CACTCA
CATCGTGGACTACTGGGGTATCTAATCCTGTTTGCTCCCCACGCTTTCGTGCCTCAGTGTCAATGTTGGTCCAGGTAGCTGCCTTCGCCATGGATGTTCCTCCTGACCTCTACGCATTTCACTGCTACACCAGGAATTCCGCTACCCTCTACCACATTCTAGTCATCCAGTATCCACTGCAGTTCCCAGGTTGAGCCCAGGGCTTTCACAACGGACTTAAATAACCACCTACGCACGCTTTACGCCCAGTAATTCCGAGTAACGCTTGCACCCTTCGTATTACCGCTGCTGCTGGCCTGTC
+
CGGGGFGGDGGFGFEGGDGGGGGGGFGGGGGGGGGGGGGGGGEGGGFGGGGGGGGGGGFGGGFFGGGDFEGFFCGGGGGGGGGGGGGGEGGGGGFFGGGGGGGGGGGFFFGGEFGGGGCAFEFGGF;FBGGGDGGGGGGCFGGGGGGFGFGGGGGG?FGGC,@FFGGGGFEGGG8DDG8DGDG?FD?F?DFFF?FFCFFGF*:FAFCFFFFF9>5=?F>CCE;CEB@BA2;EFFFFF@@@>EFDF=9?DFC))96E@?1;DFE;;7;70/;@?F(4632?09<)(-(4904)).84(####
@M05025:18:000000000-B3NL5:1:1101:8654:15635 2:N:0:CACTCA
CATCGTGGACTACTAGGGTTTCTAATCCTGTTCGCTCCCCACGCTTTCGCTCCTCAGCGTCAGTAACGGCCCAGAGACCTGCCTTCGCCATTGGTGTTCTTCCCGATATCTACACATTCCACCGTTACACCGGGAATTCCAGTCTCCCCTACCGCACTCCAGCCCGCCCGTACCCGGCGCAGATCCACCGTTAGGCGATGGACTTTCACACCGGACGCGACGAACCGCCTACGAGCCCTGTACGCCCAATAAATCCGCATAACGCTCGCACCCTACGTATTACCGCGGCTGCTGCCCCCGC
+
CGGGGGGGGGGGGGGGGGGFGGGGGGGGGGGGFEFGGGGGGGGGGGGGGGGGGGGGGGGGGGGGGGGGGGGGGGGGGGGGFGGGGGGGGGGGFGGGGGGGGGGGGGGGGGGGGGGGGGGGGGGGGGEGGGGGGGGGGGGGGAEGFGAFGGGGGGGGGGGGGFGGGGGGGCEGGGGDGDCDGED=FGGGG7CDGDFGGGBDFAF6AFFFFFA?BBFF)57396(7>F>B>?BB?:19038(.5<399>B::)5:AA?>(4,:A?:66?609>FB0:1((,-49<4(44,(3>:>:)4(####
@M05025:18:000000000-B3NL5:1:1101:6849:15640 2:N:0:CACTCA
CATCGTGGAATACCAGGGTTTCTAATCCTGTTCGCTCCCCATGCTTTCGCTCCTCAGCGTCAGTAAATGCCCAGAGACCTGCCTTCGCCATCGGTGTTCCTCCTGATATCTGCGCATTTCACCGCTACACCAGGAATTCCAGTCTCCCCTACATCACTCTAGTCTGCCCGTACCCACCGCAGATCCGAGGTTGAGCCTCGGACTTTCACGGCAGACGCGACAAACCGCCTACGAGCTCTTTCCGCCCAATAAACCCGGATAACGCTTGCCCCCTAACTACTACCGGCGCTTCTGGCCTTCG
+
CGGGGGGGGGGGGGGGGG<FGGGGGGGGGFGGGGGGGGGGGGGGGGGGGGGGGGFGGGGEGGGGGGGGGGFGGGGGGGGGGGGGGGGGGGGGGGEFFFGGGGGGGDFFFAFGGGGEGCFGGGGEGGGGGGGDGGFGGGGGGGGGGGFGGGGGGGGFGGGGGFGGG8EGFEGDE6D8DDDG>EDCFGGG>DGFGC*973ACFBB9FFFFF:52(25>3>>09;03@D9094(420(1-5<AF46(419?1:>2A21:,39(-67-323(-(.80-(,.--)))).-(3(4,(44)-)(####
@M05025:18:000000000-B3NL5:1:1101:11633:15652 2:N:0:CACTCA
CATCGTGGACTACAGGGGTATCTAATCCTGTTTGCTCCCCACGCTTTCGAGCCTCAGCGTCAGTTACAGACCAGAGAGTCGCCTTCGCCACTGGTGTTCCTCCACATATCTACGCATTTCACCGCTACACGTGGAATTCCACTCTCCTCTTCTGCACTCAAGTTCTCCAGTTTCCAATGACCCTCCCCGGTTGAGCCGGGGGCTTTCACATCAGACTTAAAGAACCGCCTGCGCTCGCTTTACGCCCAATAAATCTGGACAACGCTTGCCACCTACGTATTACCCCGCCTCCTGCCCGCCT
+
CGCGGG9C@FGGCDEGGGEGGGFGGGGGGGGGGAFGGGG:CF@EGGGGGDCGGGGGGGGGCFGGGGGGGFGGG@AEG:CFCFGGEFGGGGGGGGFGGCGGEEFFGGGGFGGDF=FGGGGGGEDGGGGGGGEE8CC@DDFFFGFFGGGGGGGGFGGGGGFGGG>D:=EFFFGGFGGGD=@FD@D7FD6:?6C7*45@GD>DDFFAAAA+7@64.*)68=A);)),6?07;03?FB0(336064<1:,-,((544<<)))64?8?>B1:(44)5((.3(.):44AF(1((-4((.)(42####
@M05025:18:000000000-B3NL5:1:1101:8479:15664 2:N:0:CACTCA
CATCGTGGACTACCAGGGTATCTAATCCTGTTTGCTCCCCACGCTTTCGAGCCTCAGCGTCAGTTGTCGTCCAGTAAGCCGCCTTCGCCACTGGTGTTCCTCCTAATATCTACGCATTTCACCGCTACACTAGGAATTCCGCTTACCTCTCCGACACTCCAGCCTAACAGTTTCCAATGCAGTCCTGGGGTTGAGCCCCAACCTTCCACATCAGACTTGCCAAGCCCCCTGCCCTCCCTTTACACCCAGTAAATCCGGATAACGTTTGCCCCATACCTTTTACCGCGCCTGCTGGCCGGCG
+
CGEGGGGGGGGGGGGGGGGGGFGGGGGGGGGGGGGFDGD@EECGGGG9FGGGGGGDGFGGEEGGDFFGEGGGGGGGGGGGDGGGGGGGGGGGGGGFGGGGGGGFGGGFEGFC<?BFGGDCGFC@EF@F<FGEGFGGGGGDD8ECEG?FGGGGGE8CE8FGF8BFCFCC,5EEAFCFGGDC+@?FGC79*3<779*9CF4C*@>AF//+;;A)8?*);8*/7BF=@7(69((/(6.3;;3>EEC)7@>3(6<4<4<0((((--41,.,(:2)4:7(3())-.)8<11((4:?:0),,(####
@M05025:18:000000000-B3NL5:1:1101:20564:15688 2:N:0:CACTCA
CATCGTGGACTACAGGGGTATCTAATCCTATTTGCTCCCCACGCTTTCGTGCCTCAGTGTCAGTTACAGACCAGGCGACCGCCTTCGCCACTGGTGTTCCTCCATATATCTACGCATTTTACCGCTACACATGGAATTCCATCGCCCTCTTCTGCACTCCAGCATACCAGTTTCCATAGCTTACAATGGTTGATCCATTGCCTTTTACTACAGACTTAGTACGCCACCTACGCACCCTTTACGCCCAATGATTCCGGATAACGCTTGCAACCTACGTATTACCGCCGATGCTGCCCCGGTC
+
CGGGFGFGGGGGGGFFGGGGGGGGGGGGGGGGGGF9ECEGGGDGDGFGGGGGG@EFAFFEFFGFFGGEFFFCFFFGGGGGEGGGGGFGGFGGGGF,ACFGGGGGGGGEFFFGGGDGEFGFGGG7BFBC9DFFGG8EGGFFGGG7EGCEGCFCFFFGGDFGGGG,EDGGG?AFFFGGG+++D:+::FFGGC=CC+?75CACFFABBFFF6+=>)+55AFF66E)):-6=3=BDB=@@D;8)>FD;0((63446)76((//6>/((-((4)-422(3(,).45>4(((3((((.4)8(4####
@M05025:18:000000000-B3NL5:1:1101:19171:15717 2:N:0:CACTCA
CATCGTGGACTACACGGGTATCTAATCCTGTTTGCTCCCCACGCTTTCGCACCTGAGCGTCAGTCTTTGTCCAGGGGGCCGCCTTCGCCACCGGTATTCCTCCAGATCTCTACGCATTTCACCGCTACACCTGGAATTCTACCCCCCTCTACAAGACTCTAGCCTGCCAGTTTCTGATGCAGTTCCCAGGTTGAGCCCGGGGATTTCACATCCGACTTGACAGACCGCCTGCGTGCGCTTTACGCCCAGTACTTCCGATTAACGCTTGCCACCCCCGTATTACCGCGGCTGCTGGCCCGCC
+
<CFGGF<FCGDFGGGDGGCFGGGGFGGGFGEE,@CEFEGGEFGGDGGFG>EGGGFGCFGEGDGGGGGGGGGFFCFGD@FGGGGEGGGGG@F?CEFF<FEFFFEGGAFGDFGFFFGG?FF<,EFEDG7FGFCEFDCDDFGFFFBFGGGDGGGFFG?DEGF;ECGCGGEGFGCF@,+5@FD7;,;CFGGFF7CFFF;CFF>):BB34AFCFAF83512:8BE34)34-(440::>33((33:84A6-4(,82<)-.:AFF?(3640(-4:6(),.((-,(,8224A0>(40(44).2:,####
@M05025:18:000000000-B3NL5:1:1101:6196:15720 2:N:0:CACTCA
CATCGTGGACTACTCGGGTATCTAATCCTGTTCGCTACCCATGCTTTCGAGCCTCAGCGTCAGTTGCAGACCAGAGAGCCGCCTTCGCCACTGGTGTTCTTCCATATATCTACGCATTCCACCGCTACACATGGAGTTCCACTCGCCTCTTCTGCACTCAAGTTCAACAGTTTCTGATGCAATTCTCCAGTTGAGCCGAAGGCTTTCACATCAGACTTATTGAACCGCCTGCACTCGCTTTACGCCCAATAAATCCGGACAACGCTTGCCACCTACGTATTACCGCGGCTGCTGGCGCCGT
+
CGGGGGGGGGGGGGGGGGGGGGGFGGGGGGGGAFGGGGFGGGGGGGGGGGGGGGGGGGGCFGGGFGGGGGGGGGGGGGGGGGGGDGGGGDGGGGGGGGGGGFGGGGGGGFGGGGGGGEGGGGGGGGGGGGGGGGGGGGGGGGGG+CEGGGGGGGGGGGGGFFFFGGGGGGGGGGGGGGGGFGGGF@FGGGFGGGFGGGFGDEFFFFFFFFFEBFFBFF>AAEFEFFFF=FFFDE=2?><;?3>D0;@DFFFEF?F;BB60;:004?6(-89?1402:?>9?A<<491>09117:(4(####
@M05025:18:000000000-B3NL5:1:1101:12531:15735 2:N:0:CACTCA
CATCGTGGATACAGGGGTATCTAATCCTATTTGCTCCCCACGCTTTCGTGCCTCAGTGTCAGTTACAGACCAGGCGACCGCCTTCGCCACTGGTGTTCCTCCATATATCTACGCATTTTACCGCTACACATGGAATTCCATCGCCCTCTTCTGCACTCCAGCATACCAGTTTCCATAGCTTACAATGGTTGAGCCATTGCCTTTTACTACAGACTTAGTACGCCACCTACGCACCCTTTACGCCCAATGATTCCGGATAACCCTTCCCCCCAACCTCTTACCGCGGCTGCTGCCCCCGTCG
+
CEEGGGGGGGGGGGGGGGGGGGGGGGGGGGGGGGCGGGGGGGGDCGGGGGGGGGGGGGGGGGGGGGGGGFGGGGGGGGGGGGEGFGGGGGGGGGGGGGGGGGFGGGGGGGGGGGGDEGGGGGGGGGGGGGGGGGGGGFGB>EEGGGGGGGGGGGGGGGGG=EEGGGGGGGCFGCFFFFFGFAA<C@DCFFCCCFA9>F6CFFACB6AFFFF3AFB<AFAEEDB(((7:==(6=BF61@E47(/6(((,.47)<?;00(-44(,.4(281(-(((,(().))((--((((())5(4(3####
@M05025:18:000000000-B3NL5:1:1101:12659:15735 2:N:0:CACTCA
CATCGTGGACTACCGGGGTTTCTAATCCTGTTTGCTCCCCACGCTTTCGAGCCTCAGCGTCAGTTACAGACCAGAGAGCCGCCTTCGCCACTGGTGTTCCTCCATATATCTACGCATTTCACCGCTACACATGGAATTCCACTCTCCTCTTCTGCACTCAAGTTTCCCAGTTTCCAATGACCCTCCCCGGTTGAGCCGGGGGCTTTCACATCAGACTTAAGAAACCGCCTGCGCTCGCTTTACGCCCAATAAATCCGGACAACGCTTGCCACCTACGTATTACCCCGCCTGCTGGCCTGAA
+
CGFGGGGGGGGGGGGGGGFGGGGGGGGGGGGGGGGGGGGGGGGGGGGGGGGGGGGGGGGGGGGGGGGGGGGGGGGGGGGGGGGGGGFGGGGGGGGGGGGGGGGGGGFGGGGGGGGGGGGGGGGGGGGGGGGGFGFGGGGGGGGGGGGGGGGGGGGGGGGGGGGGGGGGGGGGGFFGGGFGFGDFGGGDGCDDGGACGG>GFDFFFFFFFFFFFF@@AAFFFFEFFD>BFB?6493<>FFFFFF::>>FFFFFAAA:9>003:07><BFF>98?B?FB:?AF)54(-4(((-2(:7?8####
@M05025:18:000000000-B3NL5:1:1101:16806:15748 2:N:0:CACTCA
CATCGTGGACTACTCGGGCTTCTAATCCTGTTCGCTACCCATGCTTTCGAGCCTCAGCGTCAGTTGCAGACCAGAGAGCCGCCTTCGCCACTGTTGTTCTTCCATATATTTACGCATTCCACCGCTACACCTGGACTTCCACTCTCCTCTTCTGCACTCAAGTTCAACAGTTTCTGATGCAATTCTCCGGTTGAGCCGAAGGCTTTCCCATCAGACTTATTGAACCGCTTGCCCTCTCTTTACTCCCAATAAATCCTGACACCCCCTGCCACCTTCGTCTTACGTCCCCTTCCGACCGCGT
+
6CF<ECCC;CFFF@,6@F+@F@EA,CF9@6;FC,@@F+6C,;CFFGA<C8F:FEC<CFGGE,C@@CFEF<F,C9@<,8<E+67B:<<:,8B<555CF,?EFGCGCAFGG,EE9+C+8F<F9FC==:FF<=,4>=E,@===@,,6,@DAFG99:DDF8@33D8>FD8@8E?D:=DDC+C+=DAFGGC22=6CD>*3?>**0:*;;4*++3;+)*3*./=+8>@**05/6(8(/()(//(7<7?<)>;6;@1;<))9().)/))((.(-(,.))4().37((()-(,((-(((.((--,####
@M05025:18:000000000-B3NL5:1:1101:18190:15777 2:N:0:CACTCA
CATCGTGGACTACCAGGGTTTCTAATCCTGTTCGCTACCCATGCTTTCGAGCCTCAGCGTCAGTTGCAGACCAGAGAGCCGCCTTCGCCACTGGTGTTCTTCCATATATCTACGCATTCCACCGCTACACATGGAGTTCCACTCTCCTCTTCTGCACTCAAGTTCAACAGTTTCTGATGCAATTCTCCGGTTGAGCCGAAGGCTTTCACATCAGACTTATTGAACCGCCTGCACTCGCTTTACGCCCAATAAATCCGGACAACGCTTGCCACCTACGTATTACCGCGGCTGCTGTCCTCGG
+
CGGGGGGGGGGGGGGGGGGGGGGGGGGGGGGGGEGGGGGGGGGGGGGGGGGGGGGGGGGGGGGGGGGGGGGGGGGGGGGGGGGGGGGGGGGGGGGGGGGGGGGGGGGGGGGGGFGGGGGGGGGGGEGGGGGGGGGFGGGGFGGGGGGCFFGGGGC8DFGGG=FDGGGGG8FGFCGGGGGGGGGDFGGGG>GGCFFGGGFGFBAAFFFFFF>BFF3>9BFFFC<EFF9>=2>>BEAF?F?F?EE??69?D;EA<?E8:089>FFB>?:???AF?1(53:<F2::>19;(9B>687),)####
@M05025:18:000000000-B3NL5:1:1101:15899:15803 2:N:0:CACTCA
CATCGTGGACTACAGGGGTTTCTAATCCTGTTCGCTCCCCACGCTTTCGCTCCTCAGCGTCAGTAACGGCCCAGAGACCTGCCTTCGCCATTGGTGTTCTTCCCGATATCTACACATTCCACCGTTACACCGGGAATTCCAGTCTCCCCTACCGCACTCCAGCCCGCCCGTACCCGGCGCAGATCCACCGTTAGGCGATGGACTTTCACACCGGACGCGACGAACCGCCTACGAGCCCTTTACGCCCAATAAATCCGGATAACGCTCGCCCCCCACGTATTACCCCGCTCGCGTCCCGCTG
+
CGGGGGGGGGGGGGGGGGFEGGGGGGGGGGGGGGGGCFFGGGGGGGGGGGGGGGGGGGGEGGEGGGGGGGGGGGFGGGGGFGGGGGGGGGDFDFFFGGGFGGGGGGGGGG9FGGGDFGGGGGG@GEGGGGGGGGGGGFGGFDDGFGGGGFGGFG>CG6EGGCFGGGGGDCE>EEGGGG5CGDC??FGGGDFGCDFFG)8C>8FFFF=7CFF?>:>>EFFFB039>919>???:((36?<??AAFF02(2,,44)639>B06<)(-,(,-,-463,3(((-..:A226,(-4((-((-####
@M05025:18:000000000-B3NL5:1:1101:28152:15841 2:N:0:CACTCA
[truncated: 23,238,739 more chars]
