# Supplementary material for: The Effect of Qiweibaizhu Powder Crude Polysaccharide on Antibiotic-Associated Diarrhea Mice Is Associated With Restoring Intestinal Mucosal Bacteria
Source: Front Nutr. 2022 Jul 8;9:952647. doi: 10.3389/fnut.2022.952647 (PMC9305308; doi:10.3389/fnut.2022.952647)
Supplement: Supplementary file 5 [file Data_Sheet_5.zip › raw data-mm2/raw.split.mm2.1.fq]

@M05025:18:000000000-B3NL5:1:1101:15899:1353 1:N:0:TCGAAG
ACCTAAACTCCTACGGGAGGCAGCAGTGGGGAATCTTGGACAATGGGGGCAACCCTGATCCAGCCATGCCGCGTGTGTGAAGAAGGCCTTCGGGTTGTAAAGCACTTTCAGCAGGGAGGAAGGCTTACCCCTAATACGGGTGAGTACTTGACGTTACCTGCAGAAGAAGCACCGGCTAATTTCGTGCCAGCAGCCGCGGTAATACGAAAGGTGCAAGCGTTAATCGGAATTACTGGGCGTAAAGCGCGCGTAGGCGGTGTGTTAAGTCGGATGTGAAAGCCCAGGGCTCAACCTTGGAATC
+
CA@CDFFGFGFGGGGGGGGDGGDGGGC@CFGGEGGFGGGFFEGGFGFGEGGGGGGGGGGGGGGGGGGGGGGGGGEGGGGCFFGFGGGGGGGGGGGEGGGGGGGDFGGGGGFGDGGGGGGGGGGGGGGGGGGGGGGGGGGGGGGGGGGGGGGGGEGGGGGGGGGDFCGGGGGGGGEGGGGFGCGGGFGFFGGGGGGGGGGCGGGEFGGC5CFFFGGGGFECEGGGGGEEGEGFGGGFGGGCDGGG7CDFDFDBGBFFE;>5BFFFFFF4?EBF97F=@4<0:60:(3<?0><187A2??F<#
@M05025:18:000000000-B3NL5:1:1101:16201:1368 1:N:0:TCGAAG
ACCTAAACTCCTACGGGAGGCAGCAGTGGGGAATATTGCACAATGGGGGAAACCCTGATGCAGCGACGCCGCGTGAAGGAAGAAGTATTTCGGTATGTAAACTTCTATCAGCAGGGAAGAAAATGACGGTACCTGACTAAGAAGCCCCGGCTAACTACGTGCCAGCAGCCGCGGTAATACGTAGGGGGCAAGCGTTATCCGGATTTACTGGGTGTAAAGGGAGCGTAGACGGCATGGCAAGTCTGGTGTGAAAGGCAGGGGCTCAACCCCTGGACTGCATTGGAAACTGTCAGGCTGGAGG
+
CCCCGGGGGGGGGGGGGGGGGGGGGGGGGGGGGGGGGGGGGGGGGGGGGGGGGGGGGGGGGGGGGGGGGGGGGGGGGGGGGGGGGGGGGGGGGGGGGGGGGGGGGGGGGGGGGGGGGGGGGGGGGGGGGGGGGGGGGGGGGGGGGGFGGGGGGGGGGGGGGGFGGFGGGGGGGGGGDGGGGGGCEEGGGGGGGGGGGFFGGGDGGGGGGGGGEGEGFGEFGCGGGGGGGGGGGGGGGGGGGGGFGGGFFEGFGFFFFFFEFFGFFF?F6D?FFFFF:FFDFFD<BBF9256)-3?:?BFB#
@M05025:18:000000000-B3NL5:1:1101:20978:1432 1:N:0:TCGAAG
ACCTAAACTCCTACGGGAGGCAGCAGTGGGGAATATTGCGCAATGGGCGAAAGCCTGACGCAGCCATGCCGCGTGTGTGAAGAAGGCCCTAGGGTTGTAAAGCACTTTCACTTGGGAGGAAAGGTTCGTAGTTAATAGCTGCGAGCTGTGACGTTACCTTGAGAAGAAGCACCGGCTAACTCCGTGCCAGCAGCCGCGGTAATACGGAGGGTGCGAGCGTTAATCGGAATTACTGGGCGTAAAGCGCGCGTAGGCGGTTTGTTAAGTCGGATGTGAAAGCCCCGGGCTCAACCTGGCAATT
+
CCCCGGGGFEGFGGGGGGGGGGGGGGEGGGGGGGGGGGGGGGGGGGGGGGGGEGGGGFGGGGDGGGGGGGGGGGGGGGGGGGDFGGFGGGFFGGGGGGGGGGGGGGGGGF9FGFGFEGGGGDGFFFCGGCGFFGGGGFGGFGEFGDEFFGGGDFCFFGGGGGGGFFGGFGGGFGGGG>8FCFGGF@EFGGFGGGGGGGDGGGGG7@88EGGGGGGGGGG*:*:9CCGGEGFGGGFGDC3197C*:DC:3>D>D:7;5.4.7@FFFFFB(0()4?FFF4<?0::693693),443(4(.,(#
@M05025:18:000000000-B3NL5:1:1101:17866:1464 1:N:0:TCGAAG
ACCTAAACTCCTACGGGAGGCAGCAGTGGGGAATATTGCACAATGGGGGAAACCCTGATGCAGCCATGCCGCGTGTGTGAAGAAGGCCTTCGGGTTGTAAAGCACTTTCAGTTGTGAGGAAAAGTTAGTAGTTAATACCTGCTAGCCGTGACGTTAACAACAGAAGAAGCACCGGCTAACTCCGTGCCAGCAGCCGCGGTAATACGGAGGGTGCGAGCGTTAATCGGAATTACTGGGCGTAAAGCGCACGCAGGCGGTTTGTTAAGCTAGATGTGAAAGCCCCGGGCTCAACCTGGGATGG
+
CCCCGGGGGGGGGGGGGGGGGGGGGGFGGGGGGGGGGGGGGGGGGGGGGGGGGGGGGGGGGGGGGGGGGGGGGGGGGGGGGGGGGGGGGGGGGGGGGFGGGGGGGGGGGGGFFGGGGGGFFGGGGGGGGGGGGGGGGGGGGGGGGGGGGGGGGGGGGGGGGGGGGGGGGGGGGGGGGGGGGGGGGGGFGGGGGGEGGGGEDGGGGGGEEGGGGGGGGGGGGGFCFGGGCGGGGGGGGGGGDGGGGGG>BBG>DDFE@B>3>FF:C?FFF@BFF4=BFFFB0:?FFFF6?FBF:>BFF(,4#
@M05025:18:000000000-B3NL5:1:1101:8443:1503 1:N:0:TCGAAG
ACCTAAACTCCTACGGGAGGCAGCAGTGGGGAATATTGGACAATGGGCGCAAGCCTGATCCAGCCATACCGCGTGGGTGAAGAAGGCCTTCGGGTTGTAAAGCCCTTTTGTTGGGAAAGAAATCCAGCCGGCTAATACCTGGTTGGGATGACGGTACCCAAAGAATAAGCACCGGCTAACTTCGTGCCAGCAGCCGCGGTAATACGAAGGGTGCAAGCGTTACTCGGAATTACTGGGCGTAAAGCGTGCGTAGGTGGTTATTTAAGTCCGTTGTGAAAGCCCTGGGCTCAACCTGGGAACA
+
CCCCGGGGGGGGGGGGGGGGGGGGGGFGGGGGGGGGGGGGGGGGGGGGGGGGGGGGGGGGGGGGGGGGGGGGGGGGGGGGGGGGGGGGGGGGGGGCFCGGGGGGGGFGGGGGGGGGGGGFGGFFEFGGFEEGGGGGGGGGGGGGGGGGGDGGGDEGEBFFFGGGGGGGGFGGGGGGGGG?FFGGGGGGGGGGGGGGGGGGGCEGFGGGGGGGGGGGGGGGGGCEC5EEGGDGGFCD5DCDGG3FDDCDFEGBDFFFF>0@*8>FFFFF9BBF?FFFFFF:<?031038??723?<??07,#
@M05025:18:000000000-B3NL5:1:1101:14806:1539 1:N:0:TCGAAG
ACCTAAACTCCTACGGGAGGCAGCAGTAGGGAATCTTCCACAATGGACGAAAGTCTGATGGAGCAACGCCGCGTGAGTGAAGAAGGGTTTCGGCTCGTAAAGCTCTGTTGGTAGTGAAGAAAGATAGAGGTAGTAACTGGCCTTTATTTGACGGTAATTACTTAGAAAGTCACGGCTAACTACGTGCCAGCAGCCGCGGTAATACGTAGGTGGCAAGCGTTGTCCGGATTTATTGGGCGTAAAGCGAGTGCAGGCGGTTCAATAAGTCTGATGTGAAAGCCTTCGGCTCAACCGGAGAATG
+
CCCCGGGGGGGGGGGGGGGGGGGGFGGGGGGGGGGGGGGGGGGGGGGGGGGGGGGGGGGGGGGGGGGGGGGGGGGGGGGGGGGGGGGGGGGGGGGGGGGGGGGGGGGGGGGGGGFGGGGGGGGGGGGGGGGGGGGGGGGGGGGGGGGGGGGGGGGGGGFGGGGGGGGGGGFFGGGGGGGGGGGGF@FGCFFGGG>EGGGEGGGGGGEGGGGFGGGGGGGEGGGGGGGGCCGGGGGGGGGGGDFGCGGB:FFFFFEFF)3BFFDGGFF4:6A?FFFFFFF?BF7??FF:?><:B>FFFF<2#
@M05025:18:000000000-B3NL5:1:1101:10948:1657 1:N:0:TCGAAG
ACCTAAACTCCTACGGGAGGCAGCAGTGGGGAATATTGGACAATGGGCGAAAGCCTGATCCAGCCATGCCGCGTGTGTGAAGAAGGCCTTCGGGTTGTAAAGCACTTTCAGCGAGGAAGAACGCCTTGGGATTAATACTCTCGAGGAAAGACATCACTCGCAGAAGAAGCACCGGCTAACTCCGTGCCAGCAGCCGCGGTAATACGGAGGGTGCAAGCGTTAATCGGAATACTGGGCGTAAAGCGCGCGTAGGTGGCTAAGTCAGCCAGGTGTGAAAGCCCCGGGCTCAACCTGGGAACGG
+
CCCCGGGGGGGGGGGGGGGGGGGGGGGGGGGGGGGGGGGGGGGGGGGGGGGGGGGGGGGGGGGGGGGGGGGGGGGGFGGGGGGGGGGGGGGGGGGGGGFCFGGGGGGGGGGGGGGGGGGGGGGEDGGFFGGG<FCGGGGGGGGGECCGGGGGGGGGGGAFGGGGGGGGGGGGGGGGGGGGFGGGGGGGGFGGGGGGGGGGGGG7@FDGDGGGGGGGGGECGGGFGGGGGGGGGGFGGGGGGGGGGGDBFFGFC?F@FF<FFFCD>?@F?@>?AB?FFF?:8:07>>9:??FF:0:BFBB?#
@M05025:18:000000000-B3NL5:1:1101:15153:1685 1:N:0:TCGAAG
ACCTAAACTCCTACGGGAGGCAGCAGTGGGGAATATTGCACAATGGGCGCAAGCCTGATGCAGCCATGCCGCGTGTGTGAAGAAGGCTCTAGGGTTGTAAAGCACTTTCAGTGGGGAGGAAAAGTTAACGGTTAATACCCGTTAGCCCTGACGTTACCCACAGAAGAAGCACCGGCTAACTCCGTGCCAGCAGCCGCGGTAATACGGAGGGTGCAAGCGTTAATCGGAATTACTGGGCGTAAAGCGCGCGTAGGCGGCTTACTAAGCCAGATGTGAAAGCCCCGGGCTCAACCTGGGAACA
+
CCCCGGGGGGGGGGGGGGGGGGGGGGFGGGGFGGGGGGGGGGGGGGDGGGGGGGGGGGGGGGGGGGGGGGGGGGGGGGGGGGGGGGGGGGEGFGGGGGGGGGGGGGGGGGGGGGGGDGGGGGGGGGGGGGGGGGGGGGGGGGGGGGCFGGGGGGCFEGGGGGGGGGGGGGGGGGGGGCFGGGGGGGGGCGGGGGFGGGGGEGGGGGGDEGGGGGGGGGGGGGGCEGCGEGGGGGGGGGGGGGC7CDDEFFGFGFFFDEB:FFFC>?49?@FFBFFFFFFFF<?F;BB1:>21?7?????(#
@M05025:18:000000000-B3NL5:1:1101:18736:1779 1:N:0:TCGAAG
ACCTAAACTCCTACGGGAGGCAGCAGTGGGGAATATTGCACAATGGGCGCAAGCCTGATTCAGCCATGCCGCGTGTATGAAGAAGGCCTTCGGGTTGTAAAGTACTTTCAGCAGTGAGGAAGGGGGTGTCGTTAATAGCGGCATCTCTTGACGTTAGCTGCAGAAGAAGCACCGGCTAACTCCGTGCCAGCAGCCGCGGTAATACGGAGGGTGCGAGCGTTAATCGGAATTACTGGGCGTAAAGCGCATGCAGGTGGTTTGTTAAGTCAGATGTGAAAGCCCGGGGCTCAACCTCGGAACA
+
CCCCGGGGGGGGGGGDEEGGGGGGFGFFGGGGGGGGGFGFGAFFDGGGGGGGGGGGGGFGGGGGGGGGCCCFGEGGGGFFFFGEG8FECFGGGG<FG@EGGGEGGGGGGFGGCF<E<FG<EFG7FCFCFFFFFDGGEFDCC@FEGFFG9=<@FEFFGGGGGGGGGGGFGFFGGDGEG8FGEGGGGGGEFFGGGGGGGGGGGGGCDEE8CEDG=EGCGEGEGEFFGGGE7CFGGFGGGGGDCDCFFGGDEB<=FF7F@>::5:FCFFF=AFAFAB68=?2?1?BB6961?FFF?FBF:>F4#
@M05025:18:000000000-B3NL5:1:1101:16463:1812 1:N:0:TCGAAG
ACCTAAACTCCTACGGGAGGCAGCAGTGGGGAATATTGCACAATGGGGGAAACCCTGATGCAGCCATGCCGCGTGTGTGAAGAAGGCCTTCGGGTTGTAAAGCACTTTCAGTTGTGAGGAAAAGTTAGTAGTTAATACCTGCTAGCCGTGACGTTAACAACAGAAGAAGCACCGGCTAACTCCGTGCCAGCAGCCGCGGTAATACGGAGGGTGCGAGCGTTAATCGGAATTACTGGGCGTAAAGCGCACGCAGGCGGTTTGTTAAGCTAGATGTGAAAGCCCCGGGCTCAACCTGGGATGG
+
CCCCGGGGGGGGGGGGGGGGGGGGGGGGGGGGGGGGGGGGGGGGGGGGGGGGGGGGGGGGGGGGGGGGGGGGGGGGGGGGGGGGGGGGGGGGGGGGGGGGGGGGGGGGGGGGGGGGGGGGGGGGGGGGGGGGGGGGGGGGGGGGGGGGGGGGGGGGGGGGGGGGGGGGGGGGGGGGGGGGGGGGGGGGGGGGGGGGGGGGGGGGCFGGGGGGGGGGGGGGGEFFGGGGGGGGGGGGGGGGGGGGFGGF::<@GFFFF@;BEFGGGF=BFF2FAFFF=FA<7?F09>;(47?7<2:???B1#
@M05025:18:000000000-B3NL5:1:1101:15168:1905 1:N:0:TCGAAG
ACCTAAACTCCTACGGGAGGCAGCAGTGGGGAATATTGGACAATGGGCGCAAGCCTGATCCAGCCATACCGCGTGGGTGAAGAAGGCCTTCGGGTTGTAAAGCCCTTTTGTTGGGAAAGAAATCCAGCCGGCTAATACCTGGTTGGGATGACGGTACCCAAAGAATAAGCACCGGCTAACTTCGTGCCAGCAGCCGCGGTAATACGAAGGGTGCAAGCGTTACTCGGAATTACTGGGCGTAAAGCGTGCGTAGGTGGTTATTTAAGTCCGTTGTGAAAGCCCTGGGCTCAACCTGGGAAAG
+
CCCCGGGGGGGGGGGGGGGGGGGGGGFGGGGFGGGGGGGGGGGGGGGGGGGGGGGGGGGGGGGGGGGGGGGGGFGGGGGGGGGGGGGGGGGGGGGGGGGGGGGGGGGGGGGGGGGGGGGGGGGGGGGGGGGGGGGGGGGGGGGGGGGGGGGGGGGGGGGGGGGGGGGGGGGGGGGGGGGGGGGGGGGGGGGGGGGGGGGGGGGGGGGGGGGGGGGGGGGGGGGGGGGGCGGGGGGGGGGGGGGGGGGEFFGBGEFFFF<FFFGDGFFFFFFFFFB@F?BF?B<?FBB??B2?FF<(41>(#
@M05025:18:000000000-B3NL5:1:1101:13820:1976 1:N:0:TCGAAG
ACCTAAACTCCTACGGGAGGCAGCAGTGGGGAATATTGGACAATGGGGGCAACCCTGATCCAGCCATGCCGCGTTAGTGATGAAGGCCCTAGGGTTGTAAAGCTCTTTCAGCGAGGAGGATAATGACGTTACTCGCAGAAGAAGCCCCGGCTAACTTCGTGCCAGCAGCCGCGGTAATACGAAGGGGGCTAGCGTTGTTCGGAATCACTGGGCGTAAAGCGCACGTAGGCGGACTGATTAGTCAGGGGTGAAATCCCGGGGCTCAACCCCGGAACTGCCTTTGATACTGTCAGTCTTGAGG
+
CCCCGGGGGGGGGGGGGGGGGGGGGGGGGGGDGGGGGGGGGGGGGGGGGGGGGGGGGGGGGGGGGGGGGGGGGGGGGGGGGGGGGGGGGGGGGGGGGGGGGGGGGGGGGGGGGGGGGGGGGGGGGGGGGGGGGGGGGGGGGGGGGGGGGGGGGGGGGGGGGGGGGGGGGGGGGGGGGGGGGCFGGGGGGGCBCEEGGGGFGGGGGC78<FG8CGGGGGGGGDEEDGGGGFEDDG3FDFCDGGGGGGG@BEGFGFFF4>FF>BGGC?F:?3>EFFF:=???A>>4><A9469>A4>>A<>8#
@M05025:18:000000000-B3NL5:1:1101:14732:1983 1:N:0:TCGAAG
ACCTAAACTCCTACGGGAGGCAGCAGTGGGGAATATTGCACAATGGGGGAAACCCTGATGCAGCCATGCCGCGTGTGTGAAGAAGGCCTTCGGGTTGTAAAGCACTTTCAGTTGTGAGGAAAAGTTAGTAGTTAATACCTGCTAGCCGTGACGTTAACAACAGAAGAAGCACCGGCTAACTCCGTGCCAGCAGCCGCGGTAATACGGAGGGTGCGAGCGTTAATCGGAATTACTGGGCGTAAAGCGCACGCAGGCGGTTTGTTAAGCTAGATGTGAAAGCCCCGGGCTCAACCTGGGATGC
+
CCCCGGGGGGGGGGGGGGGGGGGGGGGGGGGGGGGGGGGGGGGGGGGGGGGGGGGGGGGGGGGGGGGGGGGGGGGGGGGGGGGGGGGGGGGGGGGGGGGGGGGGGGGGGGGGGGGGGGGGGGGGGGGGGGGGGGGGGGGGGGGGGGGGGGGGGGGGGGGGGGGGGGGGGGGGGGGGGGGGGGGGGGGGGGGGGGGGGGGGGGGGGGGGGGGGGGGGGGGGGGGGGGGGGGGCFGGGGGGGGGGGGGGFFFDBGFFFE@B3@FGGGFFF<@>FFFFFFF>?:2-4>>;B:3<B?BFBFBB?#
@M05025:18:000000000-B3NL5:1:1101:20130:1983 1:N:0:TCGAAG
ACCTAAACTCCTACGGGAGGCAGCAGTAGGGAATCTTCCACAATGGACGAAAGTCTGATGGAGCAACGCCGCGTGAGTGAAGAAGGGTTTCGGCTCGTAAAGCTCTGTTGGTAGTGAAGAAAGATAGAGGTAGTAACTGGCCTTTATTTGACGGTAATTACTTAGAAAGTCACGGCTAACTACGTGCCAGCAGCCGCGGTAATACGTAGGTGGCAAGCGTTGTCCGGATTTATTGGGCGTAAAGCGAGTGCAGGCGGTTCAATAAGTCTGATGTGAAAGCCTTCGGCTCAACCGGAGAATA
+
CCCCGGGGGGGGGGGGGGGGGGGGGGGGGGGGGGGGGGGGGGGGGGGGGGGGGGGGGGGGGGGGGGGGGGGGGGGGGGGGGGGGGGGGGGGGGGGGGGGGGGGGGFGGGGGFGGGGGGGGGGGGGGGGGGGGGGGGGGGGGGGFFGGGGGGGGGGGGGGGGGGGGGGGGGGGGGGGGGGGGGGGGGGGGGGGGGGGGGGGGGGGGGCGGDGGGGGGGFEEGGGFGGGGGGGGGFGGGGGGGGFGFDCB@FGFGFFFF50<B?7F>BFFBFAFFFFF?BB?FB2?FFFF??DFFF6;6>:)#
@M05025:18:000000000-B3NL5:1:1101:10558:2027 1:N:0:TCGAAG
ACCTAAACTCCTACGGGAGGCAACAGTGGGGAATATTGCACAATGGGCGCAAGCCTGATGCAGCCATGCCGCGTGTATGAAGAAGGCCTTCGGGTTGTAAAGTACTTTCAGCAGTGAGGAAGGGGGTGTCGTTAATAGCGGCATCTCTTGACGTTAGCTGCAGAAGAAGCACCGGCTAACTCCGTGCCAGCAGCCGCGGTAATACGGAGGGTGCGAGCGTTAATCGGAATTACTGGGCGTAAAGCGCATGCAGGTGGTTTGTTAAGTCAGATGTGAAAGCCCGGGGCTCAACCTCGGAACA
+
CCCCGGGGGGGGGGGGGGGGGGGGGGFGGGGGGGGGGGGGGGGGGGGGGGGGGGGGGGGGGGGGGGGGGGGGGGGGGGGGGGGGGGGGGGGGGGGGGGGGGGGGGGGGGGGGGGGGGGGGGGGGGGGGGGGGGGGGGGGGGGGGGGGGGGGGGGGGGGGGGGGGGGGGGGGGGGGGGGGGGGGGGGGGGGGGGGGGGGGGGGGGGGGGGGGGGGGGGGGEGGGGGGGGCGFGGGGGGGDGGGGGGGGFFFGFGF>FFD?:BFGFFFF7<F<=<@FFFFF<:BB09662:<?FB:BFFBB7#
@M05025:18:000000000-B3NL5:1:1101:9228:2084 1:N:0:TCGAAG
ACCTAAACTCCTACGGGAGGCAGCAGTAGGGAATCTTCCACAATGGACGAAAGTCTGATGGAGCAACGCCGCGTGAGTGAAGAAGGGTTTCGGCTCGTAAAGCTCTGTTGGTAGTGAAGAAAGATAGAGGTAGTAACTGGCCTTTATTTGACGGTAATTACTTAGAAAGTCACGGCTAACTACGTGCCAGCAGCCGCGGTAATACGTAGGTGGCAAGCGTTGTCCGGATTTATTGGGCGTAAAGCGAGTGCAGGCGGTTCAATAAGTCTGATGTGAAAGCCTTCGGCTCAACCGGAGAATC
+
CCCCGGGGGGGGGGGGGGGGGGGGGGGGGGGGGGGGGGGGGGGGGGGGGGGGGGGGGGGGGGGGGGGGGGGGGGGGGGGGGGGGGGGGGGGGGGGGGGGGGGGGGGGGGGGGGGFGGGGFGGGGGGGGGGGGGGGGGGGGGGGGGGGGGGGGGGGGGGGGGGGGGGGGGGGGGGGGGGGGGGGGGGGGGGGGGGDEGGGGEEGGGGFFFCAFFGFFF5=EGGGGGGCCCECFGGGFFCDGGGGGGGGF:>GFC@EFF5>>F=FGGFF?A?AFFFFFFFF::?A>0224:??BB>>>;9<2#
@M05025:18:000000000-B3NL5:1:1101:14032:2113 1:N:0:TCGAAG
ACCTAAACTCCTACGGGAGGCAGCAGTAGGGAATCTTCCACAATGGACGAAAGTCTGATGGAGCAACGCCGCGTGAGTGAAGAAGGGTTTCGGCTCGTAAAGCTCTGTTGGTAGTGAAGAAAGATAGAGGTAGTAACTGGCCTTTATTTGACGGTAATTACTTAGAAAGTCACGGCTAACTACGTGCCAGCAGCCGCGGTAATACGTAGGTGGCAAGCGTTGTCCGGATTTATTGGGCGTAAAGCGAGTGCAGGCGGTTCAATAAGTCTGATGTGAAAGCCTTCGGCTCAACCGGAGAATG
+
CCCCGGGGGGGGGGGGGGGGGGGGGGGGGGGGGGGGGGGGGGGGGGGGGGGGGGGGGGGGGFGGGGGGGGGGGGGGGGGGGGGGGGGGGGGGGGGGGGGGGGGGGGGGGGGGGGGGGGFFGGGGGGGGGGGGGGGGGGGGGGGGGGGGGGGGGGGGGGGGGGGGGGGGGGGGGGGGGGGGGGGGGGGGGGGGGGGGGGGGGGGGGGGGGC;EFGGGGGGGGGGGGEG=GEGGGGGGGGGDGGGGFGDFFFGFGFDDF76>FFFGGFFBAFAFFFFFFF977:D?B?FFFBF?<;F>BFF7#
@M05025:18:000000000-B3NL5:1:1101:15498:2135 1:N:0:TCGAAG
ACCTAAACTCCTACGGGAGGCAGCAGTGGGGAATATTGCACAATGGGCGCAAGCCTGATGCAGCCATGCCGCGTGTATGAAGAAGGCCTTCGGGTTGTAAAGTACTTTCAGCAGTGAGGAAGGGGATGTCGTTAATAGCGGCATCTCTTGACGTTAGCTGCAGAAGAAGCACCGGCTAACTCCGTGCCAGCAGCCGCGGTAATACGGAGGGTGCGAGCGTTAATCGGAATTACTGGGCGTAAAGCGCATGCAGGTGGTTTGTTAAGTCAGATGTGAAAGCCCGGGGCTCAACCTCGGAACG
+
CCCCGGGGGGGGGGGGGGGGGGGGGGFGGGGGGGGGGGGGGGGGGGGGGGGGGGGGGGGGGGGGGGGGGGGGGEGGGGGGGGGGGGGGGGGGGGGGGGGGGGGGGGGGGGGGGGGGGGGGGGGGGGGGGGGGGGFGGFFEGGGGGGGGGGFGGGCFGGFGGGGGGGGGGGGGGGGGGGGGGGGGGGGGGGGGGGGGGGGGGGGGGGGGGGGGGGGEGGGEEECGGGGGGGGGGGGGFGDDGDCFGGDF:DF?GFFFF@?FEFGGGFF6:FDF>?FFF=A0(4>99239BFFFFBFF:9:3#
@M05025:18:000000000-B3NL5:1:1101:8098:2158 1:N:0:TCGAAG
ACCTAAACTCCTACGGGAGGCAGCAGTGGGGAATATTGCACAATGGGCGCAAGCCTGATGCAGCCATGCCGCGTGTGTGAAGAAGGCCTTCGGGTTGTAAAGCACTTTCAGTAAGGAGGAAAGGTTAAGTGTTAATAGCACTTAGCTGTGACGTTACTTACAGAAGAAGCACCGGCTAACTCCGTGCCAGCAGCCGCGGTAATACGGAGGGTGCGAGCGTTAATCGGAATTACTGGGCGTAAAGCGTACGCAGGCGGTTTGTTAAGCGAGATGTGAAAGCCCCGGGCTCAACCTGGGAACC
+
CCCCGGGGGGGGGGGGGGGGGGGGGGGGGGGGGGGGGGGGGGGGGGGGGGGGGGGGGGGGGGGGGGGGGGGGGGGGGGGGGGGGGGGGGGGGGGGGEGGGGGGGGGGGGGGGGGGGGGGGGGGGGGGGGFGGGGGGGGGGGGGGGGGGGGGGGGGGGGFFGGGGGGGGGFGGFGGGGGGGGGGGGGGGFFGGCFGGGGGGGGGGGGGGGGGGGGGGGGGGGGGCGGGGGFFDDGGGGGGGGGGGGGGFB>3>GFFBE@9:>FGGFFF@<B;FDFFFFFFFF?6;>9BF?FD<B??F:??4#
@M05025:18:000000000-B3NL5:1:1101:13419:2200 1:N:0:TCGAAG
ACCTAAACTCCTACGGGAGGCAGCAGTGGGGAATATTGCACAATGGGCGCAAGCCTGATGCAGCCATGCCGCGTGTATGAAGAAGGCCTTCGGGTTGTAAAGTACTTTCAGCAGTGAGGAAGGGGGTGTCGTTAATAGCGGCATCTTTTGACGTTAGCTGCAGAAGAAGCACCGGCTAACTCCGTGCCAGCAGCCGCGGTAATACGGAGGGTGCGAGCGTTAATCGGAATTACTGGGCGTAAAGCGCATGCAGGTGGTTTGTTAAGTCAGATGTGAAAGCCCGGGGCTCAACCTCTGAACC
+
CCCCGGGGGGGGGGGGGGGGGGGGGGGGGGGGGGGGGGGGGGGGGGGGGGGGGGGGGGGGGGGGGGGGGGGGGGGGGGGGGGGGGGGGGGGGGGGGGGGGGGGGGGGGGGGGGGFEFGGFGGGGGDGGGGGGGGGGFGGGGGGGGGGGGGGGGGGGGGGGGGGGGGGGGGGGGGGGGGGGGGGGGGGGGGGGGGGGGGGGGGGGGGGDGGGGGGGGGGGEEGFGGGEGGFGGGGGGGGGGDDGGGGGFBFGFGFFFFE?FEFFGGB=?AF<?A=BFFFFFB:BFFFF>:?BF??FFBFF8#
@M05025:18:000000000-B3NL5:1:1101:13190:2242 1:N:0:TCGAAG
ACCTAAACTCCTACGGGAGGCAGCAGTGGGGAATATTGCACAATGGGCGCAAGCCTGATGCAGCCATGCCGCGTGTATGAAGAAGGCCTTCGGGTTGTAAAGTACTTTCAGCAGTGAGGAAGGGGGTGTCGTTAATAGCGGCATCTCTTGACGTTAACTGCAGAAGAAGCACCGGCTAACTCCGTGCCAGCAGCCGCGGTAATACGGAGGGTGCGAGCGTTAATCGGAATTACTGGGCGTAAAGCGCATGCAGGTGGTTTGTTAAGTCAGATGTGAAAGCCCGGGGCTCAACCTCGGAACT
+
CCCCGGGGGGGGGGGGGGGGGGGGGGGGGGGGGGGGGGGGGGGGGGGGGGGGGGGGGGGGGGGGGGGGGGGGGGGGGGGGGGGGGGGGGGGGGGGGGGGGGGGGGGGGGGGGGGGGGGGFGGGGGGGGGGGGGGGGGGGGGGGGGGGGGGGGGGGG?FGGGGGGGGGGGGGGGGGGGGGGGGGGGGGGGGGGGGGGGGGGGGGGGGGGGGGGGGGGGGGGGGGGGGGGGGGGGGGGGGGGGDFGGDGF>BGFGFFFFEBFEFGGGBBF<FAFFFFFFFB<?FFFBFFFFF?F<>FBFFF4#
@M05025:18:000000000-B3NL5:1:1101:16438:2257 1:N:0:TCGAAG
ACCTAAACTCCTACGGGAGGCAGCAGTGGGGAATCTTGGACAATGGGCGCAAGCCTGATCCAGCCATGCCGCGTGAGTGATGAAGGCCCTAGGGTCGTAAAGCTCTTTCGCCTGTGATGATAATGACAGTAGCAGGTAAAGAAACCCCGGCTAACTCCGTGCCAGCAGCCGCGGTAATACGGAGGGGGTTAGCGTTGTTCGGAATTACTGGGCGTAAAGCGCGCGTAGGCGGGTTGTTAAGTTAGAGGTGAAATCCCGGGGCTCAACCCCGGAACTGCCTTTAATACTGGCAACCTAGAGC
+
CCCCGGGGGGGGGGGGGGGGGGGGGGGGGGGGGGGGGGGGGGGGGGGGGGGGGGGGGGGGGGGGGGGGGGGGGGGGGGGGGGGGGGGGGGGGGGGGGGGGGGGGGGGGGGGGGGGGFGGGGGGGGGGGGGGGGGGGGGGGGGGGGGGGGGGGGGGGGGGGGGGGGGGGGGGGGGGGGFGGGDEGGGGGGGGGGGGGGGGGGGGGFGGFFFGGGGGGCFGFC5CEGGEGGGGGG>DGGGG:>CF>F7D>FFGFGFFFFE6D>B7FF@F>?@;D>@B?FF?<AFF<A2<448??>?0:FFF>#
@M05025:18:000000000-B3NL5:1:1101:13479:2272 1:N:0:TCGAAG
ACCTAAACTCCTACGGGAGGCAGCAGTAGGGAATCTTCCGCAATGGGCGAAAGCCTGACGGAGCAACGCCGCGTGAGTGATGAAGGTCTTCGGATCGTAAAACTCTGTTATTAGGGAAGAACAAATGTGTAAGTAACTATGCACGTCTTGACGGTACCTAATCAGAAAGCCACGGCTAACTACGTGCCAGCAGCCGCGGTAATACGTAGGTGGCAAGCGTTATCCGGAATTATTGGGCGTAAAGCGCGCGTAGGCGGTTTTTTAAGTCTGATGTGAAAGCCCACGGCTCAACCGTGGAGGC
+
CCCCGGGGGGGGGGGGGGGGGGGGFGGGGGGGGGGGGGGGGGGGGGGGGGGGGGGGGGGEGGGGGGGGGGGGGCFFFFGGDCEFFFFFGFGGEGGGEGGGGGGGGGGGGGGGGGGG@FEGGGFEFCFGGGGFCDFFGGGGGCFGFF<FCAGGGGGGGGGGGCGGFCFFGG:FFGGGGGEGGAGGGG7FGCGGGGGEGCEGG=C+<E99BG@ECFGFFFGCEGCECCCEEFCCFGC74/9DDGCGGC<BF>C@DBFFF0755;DGC4*9<84=)8@FFFAF<??B>6>082).491(,36:#
@M05025:18:000000000-B3NL5:1:1101:13332:2286 1:N:0:TCGAAG
ACCTAAACTCCTACGGGAGGCAGCAGTAGGGAAACTTCCTCAATGGACGAAAGTCTGATGGAGCAACGCCGCGTGAGTGAAGAAGGGTTTCGGCTCGTAAAGCTCTGTTGGTAGTGAAGAAAGATAGAGGTAGTAACTGGCCTTTATTTGACGGTAATTACTTAGAAAGTCACGGCTAACTACGTGCCAGCAGCCGCGGTAATACGTAGGTGGCAAGCGTTGTCCGGATTTATTGGGCGTAAAGCGAGTGCAGGCGGTTCAATAAGTCTGATGTGAAAGCCTTCGGCTCAACCGGAGAATC
+
CCCCGGGGGGGGGGGGGGGGGGGGGGGGGGGGGGGGGGG<FGGGGGGGGGGGGGGGGGGGGGGGGGGGGGGGGGGGGGGGGGGGGGGGGGGGGGGGGGGGGGGGGGGGGGGCGGGGGGGGGGGGGGGGGGGGGGGGGGGGGGGGGGGGGGGGGGGGDDGGGGGGGGGGGGFGGGGGGGGGGGGGGGGGGGGGGFGGGGGGGGFGGGGGGGGDGGGGGGGG5=EGGGGGE:<C>CFGGGGDGGGGGGGFBFFFF>EFFD0BFFGFF?FFB?AFFFFFFF<<(84?<?FB1427:>FFF0:4#
@M05025:18:000000000-B3NL5:1:1101:21331:2313 1:N:0:TCGAAG
ACCTAAACTCCTACGGGAGGCAGCAGTGGGGAATATTGCACAATGGGGGAAACCCTGATGCAGCGACGCCGCGTGGAGGAAGAAGGTCTTCGGATTGTAAACTCCTGTTGTTGAGGAAGATAATGACGGTACTCAACAAGGAAGTGACGGCTAACTACGTGCCAGCAGCCGCGGTAAAACGTAGGTCACAAGCGTTGTCCGGAATTACTGGGTGTAAAGGGAGCGCAGGCGGGAAGACAAGTTGGAAGTGAAATCCATGGGCTCAACCCATGAACTGCTTTCAAAACTGTTTTTCTTGAGC
+
CCCCGGGGGGGGGGGGGGGGGGGGFGGGGGGGGGGGGGGGGGGGGGGGGGGGGGGGGFFGGFGGGGGGGGGGGGGGGGGGDGGGGGGFFGGGGGGGGGGGGGGGGGGGGGGFGGFFGFGGGGGGGFGGGGGGGGGGGGGGGGGGGGFGGGGGGGGGGGDG:FFGE@FDGGGGGGGGEGGGGGGGG9;FGGFFGGEEEEECC=CEGEFGGGGFEEECFGFG5CEEEGGGEGGEGD5C<CFGG**?4DCFFFC?DFF?FF<:>FGFFF:;<>?FB@=@?6><AFFBFFF?>)65::3>2<>)#
@M05025:18:000000000-B3NL5:1:1101:14104:2368 1:N:0:TCGAAG
ACCTAAACTCCTACGGGAGGCAGCAGTAGGGAATCTTCCACAATGGACGAAAGTCTGATGGAGCAACGCCGCGTGAGTGAAGAAGGGTTTCGGCTCGTAAAGCTCTGTTGGTAGTGAAGAAAGATAGAGGTAGTAACTGGCCTTTATTTGACGGTAATTACTTAGAAAGTCACGGCTAACTACGTGCCAGCAGCCGCGGTAATACGTAGGTGGCAAGCGTTGTCCGGATTTATTGGGCGTAAAGCGAGTGCAGGCGGGTCAATAAGTCTGATGTGAATGCCTTCGGCTCAACCGGAGAATG
+
CCCCGGGGGGGGGGGGGGGGGGGGGGGGGGGGGGGGGGGGGGGGGGGGGGGGGGGGGFGGGGGGGGGGGGGGGGGGGFGGDGGGGGGGGGGGGGGGGGDFFGFFGGGGGGCGEEGEGGGGDFC?FFCFEEGFGGDFGFAFFGGGGGGGGFDE:CEGGGGFGGGG;AC,>FAFFE7CC@?B=BCCEDFGGGGGFGF7E5CGGDCFDCCF5*B,7A*AC=ECECECEG==CEEEFGC6FGDDGG::FG3BD5>B7:@BD37D)=>*:9FB<FDB9@FFF*4<?DF<0(483),803699;B)#
@M05025:18:000000000-B3NL5:1:1101:11386:2378 1:N:0:TCGAAG
ACCTAAACTCCTACGGGAGGCAGCAGTAGGGAATCTTCCACAATGGACGAAAGTCTGATGGAGCAACGCCGCGTGAGTGAAGAAGGGTTTCGGCTCGTAAAGCTCTGTTGGTAGTGAAGAAAGATAGAGGTAGTAACTGGTCTTTATTTGACGGTAATTACTTAGAAAGTCACGGCTAACTACGTGCCAGCAGCCGCGGTAATACGTAGGTGGCAAGCGTTGTCCGGATTTATTGGGCGTAAAGCGAGTGCAGGCGGTTCAATAAGTCTGATGTGAAAGCCTTCGGCTCAACCGGAGAATT
+
CCCCGGGGGGGGGGGGGGGGGGGGGG@FCFGGGGGGGGGGGGGGGGGGEGGGGGGGGGGGGGGGGGGGGGGGGGGGGGGFGGGGGGGGGGGGGGGGGGGGGGFGGGGGGGGCEFGGGGGGGGGGFGFFGGGGGGGGFGGGGGGGFFGGGGFGGGGFGGGGGGGGGGGGGGGGGGGGGGGGGGGGGGGGFGGGGGGEEEGEEGFGGGGGGGGGGFGGGGGEGGGGFGG5EEG?7@;=85<>CG5:7D5BFF*9CFE:>)43@?GGG?FF5F>FFF4*/96(38A???>?6<?21>601;8)#
@M05025:18:000000000-B3NL5:1:1101:8964:2384 1:N:0:TCGAAG
ACCTAAACTCCTACGGGAGGCAGCAGTGGGGAATATTGCACAATGGGGGAAACCCTGATGCAGCGACGCCGCGTGAAGGAAGAAGTATCTCGGTATGTAAACTTCTATCAGCAGGGAAGAAAATGACGGTACCTGACTAAGAAGCCCCGGCTAACTACGTGCCAGCAGCCGCGGTAATACGTAGGGGGCAAGCGTTATCCGGATTTACTGGGTGTAAAGGGAGCGTAGACGGAAGAGCAAGTCTGATGTGAAAGGCTGGGGCTTAACCCCAGGACTGCATTGGAAACTGTTTTTCTAGAGC
+
CCCCGGGGGGGGGGGGGGDGGGGGGGFGGGGGGGGGGGGGGGGGGGGGGGGGGGGGGGGGGGGGGGGGGGGGGGGGGGGGGGGGGGGGGGGGGGGGGGGGGGGGGGGGGGGGGGGGGGGGGGGGGGGGGGGGGGGGGGGGGGGGGGGGGGGGGGGGGGGGGGGGGGGGGGGGGGGDGGGGGGGGGGGGGGGGGGGGGFGDGGGGGGGGGGGGGGGFGGGGGGDGGGGGGGGGGGGGGGGGGGGGGGGFFFGFFF@FF><EBFGGFFF?BFFFFFFFFFFFFFF?AABFFA>4:8BA9>>2#
@M05025:18:000000000-B3NL5:1:1101:21630:2495 1:N:0:TCGAAG
ACCTAAACTCCTACGGGAGGCAGCAGTGGGGAATATTGCACAATGGGCGCAAGCCTGATGCAGCCATGCCGCGTGTGTGAAGAAGGCCTTCGGGTTGTAAAGCACTTTCAGTAAGGAGGAAAGGTTAAGTGTTAATAGCGCTTAGCTGTGACGTTACTTACAGAAGAAGCACCGGCTAACTCCGTGCCAGCAGCCGCGGTAATACGGAGGGTGCGAGCGTTAATCGGAATTACTGGGCGTAAAGCGTACGCAGGCGGTTTGTTAAGCGAGATGTGAAAGCCCCGGGCTCAACCTGGGAACC
+
CCCCGGGGGGGGGGGGGGGGGGGGGGGGGGGGGGGGGGGGGGGGGGGGGGGGGGGGGGGGGGGGGGGGGGGGGGGGGGGGGGGGGGGGGGGGGGGGGGGGGGGGGGGGGGGFGGGGGGGGGGGGGGGGGGGGGGGGGGGGGGGGGGGGGGGGGGGGGGGGGGGGGGGGGGGGGGGGGGGGGGGGGGGGGGGGGGGGGGGGGGGGGGG5EGEEGGDCEGGGGGGGGGGGGFGGGGGGGGGGGGGGGGGFFFGDGFFFFFFFFFGGGFFF?E>>AF?FFFAF(1<>FBB(:?DB?:BBFF>(#
@M05025:18:000000000-B3NL5:1:1101:11474:2509 1:N:0:TCGAAG
ACCTAAACTCCTACGGGAGGCAGCAGTGGGGAATATTGCACAATGGGCGCAAGCCTGATGCAGCCATGCCGCGTGTGTGAAGAAGGCCTTCGGGTTGTAAAGCACTTTCAGTAAGGAGGAAAGGTTAAGTGTTAATAGCACTTAGCTGTGACGTTACTTACAGAAGAAGCACCGGCTAACTCCGTGCCAGCAGCCGCGGTAATACGGAGGGTGCGAGCGTTAATCGGAATTACTGGGCGTAAAGCGTACGCAGGCGGTTTGTTAAGCGAGATGTGAAAGCCCCGGGCTCAACCTGGGAACG
+
CCCCGGGGGGGGGGGGGGGGGGGGGGFFGGGGGGGGGGGGGGGGGGGGGGGGGGGGGGGGGGGGGGGGGGGGGGGGGGGGGGGGGGGGFGGGGGGGGGGGGGGGGGGGGGGGGGGGGGGGGGGGGGGGGGGGGGGGGGFGGGGGGGGGGGGGGGGGGGGGGGGGGGGGGGGGGGGGEGGGGGGGGGGGFGGGGGGGDGGGGGGGGGGGGGGGGDGGGGGGGCFFFEGGGFDFGGGGGGGCDDFGGGCD::<7C75BFFFDDFGGGFFF056>A@FFFFFFFF?90;31(8>B??B::<B6#
@M05025:18:000000000-B3NL5:1:1101:24107:2520 1:N:0:TCGAAG
ACCTAAACTCCTACGGGAGGCAGCAGTAGGGAATCTTCCACAATGGACGAAAGTCTGATGGAGCAACGCCGCGTGAGTGAAGAAGGGTTTCGGCTCGTAAAGCTCTGTTGGTAGTGAAGAAAGATAGAGGTAGTAACTGGCCTTTATTTGACGGTAATTACTTAGAAAGTCACGGCTAACTACGTGCCAGCAGCCGCGGTAATACGTAGGTGGCAAGCGTTGTCCGGATTTATTGGGCGTAAAGCGAGTGCAGGCGGTTCAATAAGTCTGATGTGAAAGCCTTCGGCTCAACCGGAGAATT
+
CCCCGGGGGGGGGGGGGGGGGGGGGGGGGGGGGGGGGGGGGGGGGGGGGFGGGGGGGGGGGFGGGGGGGGGGGGGGGGFGCFGGGGGGGGGGGGGGGGGGGGGGGGGGGGGGGGGGGGGFGGFFDFAFGFGGGGGGGGCGGGGGGGGGGCGGGGGGGGGGGGGGGFGGGGGGGGGGGGGGGGGDFGFGGGGCGGGGGDGGGGGGGGGGGGGFGGD9:FGEEGGGGGGGGGGGGGFGDFGGGGGDGDC>EFFFFFFDD:1>FFGGCFFFF44@2=F6==>:<:AB<:BBFB?BB92>B;:3#
@M05025:18:000000000-B3NL5:1:1101:22292:2570 1:N:0:TCGAAG
ACCTAAACTCCTACGGGAGGCAGCAGTGGGGAATCTTGGACAATGGGCGCAAGCCTGATCCAGCCATGCCGCGTGAGTGATGAAGGCCTTAGGGTCGTAAAGCTCTTTCGCCAGAGATGATAATGACAGTATCTGGTAAAGAAACCCCGGCTAACTCCGTGCCAGCAGCCGCGGTAATACGGAGGGGGTTAGCGTTGTTCGGAATTACTGGGCGTAAAGCGCGCGTAGGCGGACCAGAAAGTTAGGGGTGAAATCCCGGGGCTCAACCCCGGAACTGCCTCTAAAACTCCTGATCTAGAGT
+
CCCCGGGGGGGGGGGGGGEGGGGGGGEGGGGGGGGGGGGGGGGGGGGGGGGGGGGGGGGGGGGGGGGGGGGGGGGGGGGGGGGGGGGGGGGGGGGGGGGGGGGGGGGGGGGGGGFGGGGGGGGGGGGGGGGGGGGGFGFGGCFGGGGGGGGGGGGGGGGGGGGGGGGGGFBCFGGGGGFEGEGGEGGGGGGGGGEDGCGGGGGGG?FGGFGFGGGGGCEDEGGGGGGGEFGGGGDGGGFCCCDGDGGFEFG@FFF:@B9DEDDGGFF><>0>6@FFFF?7:0ABA<<?<?<:>>FFF9>>#
@M05025:18:000000000-B3NL5:1:1101:22683:2574 1:N:0:TCGAAG
ACCTAAACTCCTACGGGAGGCAGCAGTGGGGAATATTGCACAATGGGCGCAAGCCTGATGCAGCCATGCCGCGTGTGTGAAGAAGGCCTTCGGGTTGTAAAGCACTTTCAGTAAGGAGGAAAGGTTAAGTGTTAATAGCACTTAGCTGTGACGTTACTTACAGAAGAAGCACCGGCTAACTCCGTGCCAGCAGCCGCGGTAATACGGAGGGTGCGAGCGTTAATCGGAATTACTGGGCGTAAAGCGTACGCAGGCGGTTTGTTAAGCGAGATGTGAAAGCCCCGGGCGCAACCTGGGAACC
+
CCCCGGGGGGGGGGGGGGGGGGGGGGFGGGGGGGGGGGGGGGGGGGGGGGGGGGGGGGGGGGGGGGGGGGGGGGGGGGGGGGGGGGGGGGGGGGGGGGGGGGGGGGGGGGGGFGFGGGGGGGGGGGGFGFGFGGGGGGGGGGGGGGGGGGGGGGGGGEGGGGGGGGGGGGGGGGGGGDGGACFGGGGGGGGGGGGGGGGGGGGGGGGGGGGGGEGDGGGG=EGGGGGGGGGGGGGFGGGGGGGGGGCEFEGFGDEFF;>3>>DFFFF>:@9FFFFFFF47(-8>FF6(4>B9?(3<?F?,#
@M05025:18:000000000-B3NL5:1:1101:15077:2621 1:N:0:TCGAAG
ACCTAAACTCCTACGGGAGGCAGCAGTGGGGAATATTGGACAATGGGCGAAAGCCTGATCCAGCAATGCCGCGTGAGTGATGAAGGCCTTAGGGTTGTAAAGCTCTTTTACCAGGGATGATAATGACAGTACCTGGAGAATAAGCTCCGGCTAACTCCGTGCCAGCAGCCGCGGTAATACGGAGGGAGCTAGCGTTGTTCGGAATTACTGGGCGTAAAGCGCACGTAGGCGGCTTTTCAAGTCAGGGGTGAAATCCCGGGGCTCAACCCCGGAACTGCCCTTGAAACTGGATGGCTAGAAG
+
CCCCGGGGGGGGGGGGGGGGGGGGGGGGGGGFGGGGGGGGGGGGGGGGGGGGGGGGGGFGGGGGGGGGGGGGGGGGGGGGGGGGGGGGGGGGGGGGGGGGGGGGGGGGGGGGGGGGGGGGGGGGGGGGGGFFGGGGGGGGGGGGGGGGGGGGGGGGGGGGGGGGGGGGGGGGGGGGGGGGGGGGGGDGGGGGGGGGGGGGGGGGGGGGGGGGGGGGGFGGGGGGGGGGGGGGGGGGGGGGGGFCGGGFFEGFFFF@4>>@@D3DCFFFFFFEFFFF?4::0??<:BFAA?BA?:<?A(4.#
@M05025:18:000000000-B3NL5:1:1101:19684:2655 1:N:0:TCGAAG
ACCTAAACTCCTACGGGAGGCAGCAGTGGGGAATTGTTCGCAATGGGCGCAAGCCTGACGACGCAACGCCGCGTGGAGGATGAAGATTTTCGGATCGTAAACTCCTGTCGAATGGGACGAATAGATTGCGGGTTAACAGCCCGTGGTCCTGACGGTACCGTTAAAGGAAACCCCGGCTAACTCCGTGCCAGCAGTCGCGGTAATACGGGGGGGGTAAGCGTTGTTCGGAATTACTGGGCGTAAAGGGCTCGTAGGCGGCCAACTAAGTCATACGTGAAATCCCTCAGCTTAACTGGGGAAG
+
CCCCFFFGD@FGGGGDBFFEGGGGCEFGGFG7FFFFG9FGEFGG@CF8@FEEGFFGFFGGGGGGECGGECFGGGGGCFE7EFGGGFGFGGAFGDGGGFGDGGGFGGGGGFGDEFFGFFGGDDFGGEDEFDGDEG<FGFEFF<FGGGGFGGF@FGCFFEFG<F@BCG9BFFGGDGGG7CE+BCF:EGFGGG?EGGGGGGGEGGCGGFFGEEGE5C=CFFCCE*5*:CCEECFGG>7:>FCDD57*::57)7/)*.06))355)**0)9@49<*-7?F)7>FBF2,86?B44<)))-4:B:<#
@M05025:18:000000000-B3NL5:1:1101:11099:2661 1:N:0:TCGAAG
ACCTAAACTCCTACGGGAGGCATCAGTGGGGAATATTGCACAATGGGCGCAAGCCTGATGCAGCCATGCCGCGTGTGTGAAGAAGGCCTTCGGGTTGTAAAGCACTTTCAGTAAGGAGGAAAGGTTAAGTGTTAATAGCACTTAGCTGTGACGTTACTTACAGAAGAAGCACCGGCTAACTCCGTGCCAGCAGCCGCGGTAATACGGAGGGTGCGAGCGTTAATCGGAATTACTGGGCGTAAAGCGTACGCAGGCGGTTTGTTAAGCGAGATGTGAAAGCACCGGGCTCAACCTGGGAACT
+
CCCCGGGGGGGGGGGGGGGGGGGGGGGGGGGGGGGGGGGGGGGGGGGGGGGGGGGGGGGGGGGGGGGGGGGGGGGGGGGGGGGGGGGGGGGGGGGGGGGGGGGGGGGGGGGGGGGGGGGFGGGGGFGFGGGGGGGGGGGGGGGGGGGGGGGGGGGGGGGGGGGGGGGGGGGGGGGGGGGGGGGGGGGGGGGGGGGGGGGGGCGGGGGGGGEEEGDGGGGGGGGFGGG=EGGGGG>FCGD9DGCFGGDFFFC5D>@EFBFFFFFDFFFF0@9FAFFFFF2?(419FFB034472(36037(#
@M05025:18:000000000-B3NL5:1:1101:22839:2683 1:N:0:TCGAAG
ACCTAAACTCCTACGGGAGGCAGCAGTGGGGAATATTGCACAATGGGGGAAACCCTGATGCAGCCATGCCGCGTGTGTGAAGAAGGCCTTCGGGTTGTAAAGCACTTTCAGTTGTGAGGAAAGGTTGGTAGTTAATACCTGCCAGCTGTGACGTTAACAACAGAAGAAGCACCGGCTAACTCCGTGCCAGCAGCCGCGGTAATACGGAGGGTGCGAGCGTTAATCGGAATTACTGGGCGTAAAGCGCACGCAGGCGGTTTGTTAAGCTAGATGTGAAAGCCCCGGGCTCAACCTGGGATGA
+
CCCCGGGGGGGGEGECFCGGGDGGGGEDGGGCFFGFGFEDGFGGFFCGGEFGGFCCFFGGGGFGGGGGFGGGGFGCFGGGGGGCGGC=FGGGGD=BFGGGGCDFGGGGGGGEEF?CBFGGCAFFFFGGFFGFFFGGGGCGGFGGGGGGGGFGGGGCFGGGFFGGGFGGFGGFFDGGGCEGFFGGGGGFGGGFGGGGGDEECEFFGFGGGGGGEDE5CGGGGGFFFCDC=C6FD:C>C4CCDD<FG:D:BEGEGFFFF>>E>>F:>FFFFF8F>?FF@?<?803;B>F06>).43::61??#
@M05025:18:000000000-B3NL5:1:1101:15853:2703 1:N:0:TCGAAG
ACCTAAACTCCTACGGGAGGCAGCAGTAGGGAATCTTCCACAATGGACGAAAGTCTGATGGAGCAACGCCGCGTGAGTGAAGAAGGGTTTCGGCTCGTAAAGCTCTGTTGGTAGTGAAGAAAGATAGAGGTAGTAACTGGCCTTTATTTGACGGTAATTACTTAGAAAGTCACGGCTAACTACGTGCCAGCAGCCGCGGTAATACGTAGGTGGCAAGCGTTGTCCGGATTTATTGGGCGTAAAGCGAGTGCAGGCGGTTCAATAAGTCTGATGTGAAAGCCTTCGGCTCAACCGGAGAATC
+
CCCCGGGGGGGGGGGGGGGGGGGGGGGGGGGGGGGGGGGGGFGGGGGGGGEGGGGGGGGGGGGGGGGGGGGGGEGGGGGGGGGGGGGGGGGGGGGGGGGGGGGGGGGGGGGFGFFFFGGGGEGGGGGGGGGGGGGGGGGGGGGGGGGGGGGGGGGFGGGGGGGGGGGGGGGGGGEEGGGGGDFGFGGGGGGGGGGGGGGEEEGGGFFGGGGGGGGGGGGGDEEGGGGG5:CEFCFFGFDGDGGFGGGF@FGFFFFFF)4>FBGGGFF?<@A4>FFFFFFB?FBFFF>F?F??FB(119B)#
@M05025:18:000000000-B3NL5:1:1101:10347:2752 1:N:0:TCGAAG
ACCTAAACTCCTACGGGAGGCAGCAGTGGGGAATATTGCACAATAGGGGAAACCCTGATGCAGCCATGCCGCGTGTGTGAAGAAGGCCTTCGGGTTGTAAAGCACTTTCAGTTGTGAGGAAAAGTTAGTAGTTAATACCTACTAGCCGTGACGTTAACAACAGAAGAAGCACCGGCTAACTCCGTGCCAGCAGCCGCGGTAATACGGAGGGTGCGAGCGTTAATCGGAATTACTGGGCGTAAAGCGCACGCAGGCGGTTTGTTAAGCTAGATGTGAAAGCCCCGGGCTCAACCTGGGATGA
+
CCCCGGGGFGGGFGGGEGEGGGGGGGGDGGGGEGGGGCECFFGGGGGGGGEGGGGGGGGGGGGGGGGGFDCEEFGGGFGEEEGFGGGGFGGGGGEFEGEFFGGGGGGGGCFGGGGDGGGCGFGGGGFFGGGGGGGGGGGGGGGGFGGGGGCGGFGFGGGFFGGGGGGEFGGGGFGGEGGGGGCGGDGGFGEDGGGGEGEC=EFGGGGGGGCEGGGGGG=>5CGGGGGC5C+:DG=CFFGGGGGGGGGFFFDDGFBB><;E@FDCFFFFFFFFFF*9@?<(4089;;(,,,221:?6?14:#
@M05025:18:000000000-B3NL5:1:1101:10188:2804 1:N:0:TCGAAG
ACCTAAACTCCTACGGGAGGCAGCAGTGGGGAATATTGGACAATGGGCGCAAGCCTGATCCAGCAATGCCGCGTGTGTGAAGAAGGCCTGCGGGTTGTAAAGCACTTTCAGTAGAGAAGAAAAGCCTAGGGTTAATAACCCTGAGTCTTGACGTTACCTACAGAAGAAGCACCGGCTAACTCCGTGCCAGCAGCCGCGGTAATACGGAGGGTGCGAGCGTTAATCGGAATTACTGGGCGTAAAGCGCGCGTAGGCGGTTTTGTAAGTCGGATGTGAAATCCCCGGGCTTAACCTGGGAACC
+
CCCCGGGGGGGGGGGGGGGGGGGGGGFGGGGGGGGGGGGGGGGGGGGGGGGGGGGGGGGGGGGGGGGGGGGGGGGGGGGGGGGGGGGGGGGGGGGGGGGGGGGGGGGGGGGGGGGGGGGGGGGGGGGGGGGGGGGGGGGGGGGGGGGGGGGGGGFFGGGGGGGGGGGGGGGGGGGGGGGFGGGGGGGGGGGGGGFEGGGGGGGGGGG8EGGGCCGEEGGGGGGGGGGGGG7FGGGGGGDGGGGGGGDEFFDBGFF:D>9BFFGGG4@7<F9EF@FFFFA9?F?>6962??FFFFFFFF?2#
@M05025:18:000000000-B3NL5:1:1101:10542:2857 1:N:0:TCGAAG
ACCTAAACTCCTACGGGAGGCAGCAGTGGGGAATATTGCACAATGGGCGAAAGCCTGATGCAGCGACGCCGCGTGAGGGATGACGGCCTTCGGGTTGTAAACCTCTTTCAGTAGGGAAGAAGCGAAAGTGACGGTACCTGCAGAAGAAGCGCCGGCTAACTACGTGCCAGCAGCCGCGGTAATACGTAGGGCGCAAGCGTTATCCGGATTTATTGGGCGTAAAGAGCTCGTAGGCGGTTTGTCGCGTCTGCCGTGAAAGTCCGAGGCTCAACCTCGGATCTGCGGTGGGTACGGGCAGACG
+
CCCCGGGGGGGGGGGGGGGGGGGGGGGGGGGGGGGGGGGGGGGGGGGGGGGGGGGGGGGGGGGGGGGGGGGGGGGGGGGGGGGGGGGGGGGGGGGGGGGGGGGGGGGGGGGGGGGGGFGGGGGGGGGGGGGGFEGGGGGGGGGGGGGGGGGGGGGGGGGGGGGGGGGGGGGGGGGGGGGGGGGGGGGGGGGGGGGGGFGGGGGGGGGDEGFFGGGGGGGGGGGGGGGGGGGGGGGGGGGDDGFGGGCEFFFFDFD3:8<=F?D<DE5F:F?FFFFFFDBFFFFFF(7B69<?BFF0(:1,#
@M05025:18:000000000-B3NL5:1:1101:21283:2907 1:N:0:TCGAAG
ACCTAAACTCCTACGGGAGGCAGCAGTGGGGAATATTGCACAATGGGCGCAAGCCTGATGCAGCCATGCCGCGTGTATGAAGAAGGCCTTCGGGTTGTAAAGTACTTTCAGCAGTGAGGAAGGGGGTGTCGTTAATAGCGGCATTTCTTGACGTTAGCTGCAGAAGAAGCACCGGCTAACTCCGTGCCAGCAGCCGCGGTAATACGGAGGGTGCGAGCGTTAATCGGAATTACTGGGCGTAAAGCGCATGCAGGTGGTTTGTTAAGTCAGATGTGAAAGCCCGGGGCTCAACCTCGGAACG
+
CCCCGGGGGGGGGGGGGGGGGGGGGGFGGGGGGGGGGGGGGGGGGGGGGGGGGGGGGGGGGGGGGGGGGGGGGGGGGGGGGGGGGGGGGGGGGGGGGGGGGGGGGGGGGGGGGGGGGGGGGGGGGGGGEGGGGGGGGGGGGGGGGGGGGGGGGGGGGGGGGGGGGGGGGGGGGGGGGGGGGGGGGGGGGGGGGGGGGGGGGGGGGGGDEGG/CGGGGGGEGGGGGGGGGFG77CGGGGGDGGGGGGGFBDGFGF>FFD0:BFGGGFFFFFFFF7=BFFFFFF9>>F>BF<?FBB???9?4#
@M05025:18:000000000-B3NL5:1:1101:24095:2943 1:N:0:TCGAAG
ACCTAAACTCCTACGGGAGGCAGCAGTGGGGAATCTTGGACAATGGGCGCAAGCCTGATCCAGCCATGCCGCGTGAGTGATGAAGGCCCTAGGGTCGTAAAGCTCTTTCGCCTGTGATGATAATGACAGTAGCAGGTAAAGAAACCCCGGCTAACTCCGTGCCAGCAGCCGCGGTAATACGGAGGGGGTTAGCGTTGTTCGGAATTACTGGGCGTAAAGCGCGCGTAGGCGGATTAGTCAGTCAGAGGTGAAATCCCGGGGCTCAACCCCGGAACTGCCTTTGATACTGCTAGTCTTGAGA
+
CCCCGGGGGGGGGGGGGGGGGGGGGGGGGGGGGGGGGGGGGGGGGGGGGGGGGGGGFGGGGGGGGGGGGGGGGGGGGGGGGGFGFFGGGGFFGFGGFGGGGGGGGGGGGGDGECEGGGGGGGGGGGGGGGGGGGGFGGGGGGGGGGDGEGFGGGGGGGGGGGGGGGGGGG>E:FEDDFGGGGEGGGGGGGGGGGGDCEGG8ECEFFGGGGGFGGGGEFGGGGCEEECC5FE5CDGGFD7DGGGFGCF>FFGFDF=@?EF3@BGF=F:>?EBBBDFFF@?FFFBABAF<2264>AFFBA<)#
@M05025:18:000000000-B3NL5:1:1101:20908:2956 1:N:0:TCGAAG
ACCTAAACTCCTACGGGAGGCAGCAGTGGGGAATATTGCACAATGGGCGCAAGCCTGATGCAGCCATGCCGCGTGTGTGAAGAAGGCCTTCGGGTTGTAAAGCACTTTCAGTAAGGAGGAAAGGTTAAGTGTTAATAGCACTTAGCTGTGACGTTACTTACAGAAGAAGCACCGGCTAACTCCGTGCCAGCAGCCGCGGTAATACGGAGGGTGCGAGCGTTAATCGGAATTACTGGGCGTAAATCGTACGCAGGCGGCTTGTTAAGCGAGATGTGAAAGCCCCGGGCTCAACCTGGGAACG
+
CCCCGGGGGGGGGGGGGGCFGGCGGCFFGGGGGFGGGGGGGGGFFFFGFGGGGGGGFEEFGGFGG@FGGGGGGFGGGGGGGFFGGGGGGGGGGGGGGGGGGFFGGGFFGGGGCFGGCGGGFEGCFFCEGFAFF9FFAFCFFGGGGGGGGDAFCFGEDFGGGGFGFGFFGGGFFF7CE+DFEGGGFFEGG?GFFGGGGGDGEEEGFGEGGEGGGGGCGGG:=5*=+===5CF7DFFFD4C)7C3**91).7D>D>)87)4>EFCG7@?E?>>F7668@7<:((1((4((427:?713(323#
@M05025:18:000000000-B3NL5:1:1101:24418:2992 1:N:0:TCGAAG
ACCTAAACTCCTACGGGAGGCAGCAGTGGGGAATATTGCACAATGGGCGCAAGCCTGATGCAGCCATGCCGCGTGTGTGAAGAAGGCCTTCGGGTTGTAAAGCACTTTCAGTAAGGAGGAAAGGTTAAGTGTTAATAGCACTTAGCTGTGACGTTACTTACAGAAGAAGCACCGGCTAACTCCGTGCCAGCAGCCGCTGTAATACGGAGGGTGCGAGCGTTAATCGGAATTACTGGGCGTAAAGCGTACGCAGGCGGTTTGTTAAGCGAGATGTGAAAGCCCCGGGCTCAACCTGGGAAAC
+
CCCCGGGGGGGGGGCC:FBFGDGGDEEFGFECB<FFFAFFGGGGGGGGGGGGGGGGGCGGGGGGGGGGGGGGGGGGGGGGGGGGGGGGFGGGGGGGGGGGGGGGGGGGGGGGGGGGGGGGGGGGGGGGGGGGGGGGGGGGGGGGGGGGGFGGGFFGGGGGGGGGGGGGGGGGGGGDGGGGGCFGGGGFGGGGGGGGEGGGGGCFGGGGGG58:=ECCEECGGGGGGGDCCCC:FFFGFDCDGGFDGGFEFG>CBFFF77@FFCGG?F@:>>:AFF4F694?FFFB>>;:38:??B:BFF(#
@M05025:18:000000000-B3NL5:1:1101:18744:3064 1:N:0:TCGAAG
ACCTAAACTCCTACGGGAGGCAGCAGTGGGGAATATTGCACAATGGGCGCAAGCCTGATGCAGCCATGCCGCGTGTGTGAAGAAGGCCTTCGGGTTGTAAAGCACTTTCAGTAAGGAGGAAAGGTTAAGTGTTAATAGCGCTTAGCTGTGACGTTACTTACAGAAGAAGCACCGGCTAACTCCGTGCCAGCAGCCGCGGTAATACGGAGGGTGCGAGCGTTAATCGGAATTACTGGGCGTAAAGCGTACGCAGGCGGTTTGTTAAGCGAGATGTGAAAGCCCCGGGCTCAACCTGGGAACC
+
CCCCGGGGGGGGGGGGGGGGGGGGGGFGGGGGGGGGGGGGGGGGGGGGGGGGGGGGGGGGGGGGGGGGGGGGGGGGGGGGGGGGGGGGGGGGGGGGGGGGGGGGGGGGGGGGGGGGGGGGGGGFGGGGGGGGGGGGGGGGGGGGGGGGGGGGGGGGGGGGGGGGGGGGGFGGGGGGGGGGGGGGGGGGGGGGGGGGGGGGGGC@CGGEGEEEGGGAEGGGGGGGGGGGCFGFCFFGFGGGGGCFGGGEFFGFGFFFF37>EFGFDBFDBF>F>BFFFFDF:6?93,,7???0:(8?:10,#
@M05025:18:000000000-B3NL5:1:1101:16681:3094 1:N:0:TCGAAG
ACCTAAACTCCTACGGGAGGCAGCAGTGGGGAATATTGCACAATGGGGGAAACCCTGATGCAGCCATGCCGCGTGTGTGAAGAAGGCCTTCGGGTTGTAAAGCACTTTCAGTTGTGAGGAAAAGTTAGTAGTTAATACCTGCTAGCCGTGACGTTAACAACAGAAGAAGCACCGGCTAACTCCGTGCCAGCAGCAGCGGTAATACGGAGGGTGCGAGCGTTAATCGGAATTACTGGGCGTAAAGCGCACGCAGGCGGTTTGTTAAGCTAGATGTGAAAGCCCCGGGCTCAACCTGGGATGC
+
CCCCGGGGGGGGGGGGGGGGGGGGGGGGGGGGGGGGGGGGGGGGGGGGGGGGGGGGGGGGGGGGGGGGGGGGGGGGGGGGGGGGGGGGGGGGGGGDGGGGGGGGGGGGGGGGGGGGGGGGGGGGGGGGGGGGGGGGGGGGGGGGGGGGGGGGGGGGGGGGGGGGGGGGGGGGGGGGGGGGGGGGGGGGGGGGGGGGGGGEEGGGGGGGGGGGGGGEGGGGGGGGGGGEGGGGGGGGGGGGGDGGGDGFFFGBGEEFFBFFFFGGGF4F<F746=FFFFF??BBFFFFF?<?B7?BFF?BF#
@M05025:18:000000000-B3NL5:1:1101:25282:3096 1:N:0:TCGAAG
ACCTAAACTCCTACGGGAGGCAGCAGTAGGGAATCTTCCACAATGGACGAAAGTCTGATGGAGCAACGCCGCGTGAGTGAAGAAGGGTTTCGGCTCGTAAAGCTCTGTTGGTAGTGAAGAAAGATAGAGGTAGTAACTGGCCTTTATTTGACGGTAATTACTTAGAAAGTCACGGCTAACTACGTGCTAGCAGCCGCGGTAATACGTAGGTGGCAAGCGTTGTCCGGATTTATTGGGCGTAAAGCGAGTGCAGGCGGTTCAATAAGTTTGATGTGAAAGCCTTCGGCTCAACCGGAGAATG
+
CCCCGGGGGFGGFFGGGDGGGGGGGGGGGGGGGGGGGGGGGGGGGFGGGGEGGGGGGGGGGFGGFDFGGGGGGGFCFGG9EF?FGGGGGGGGGGGGGGGGGGGGGGGGGGG:EFFGGGCGFGFGGGFGFEEFGGGGGGGGGGGGGGGGGGGGGGGGGGGGGGGGGFGGFFFFAFGCCGGGGGCGGGG@CCC9CE5CCCCEEGCACFFE::CF5FGGGGG5E=CCFEC=**=F7D:64CDGDCF77C5>>77F7>>>@83B?67>7***)*)0<@@6@64((28.1608:2)(41>90,3-#
@M05025:18:000000000-B3NL5:1:1101:11071:3109 1:N:0:TCGAAG
ACCTAAACTCCTACGGGAGGCAGCAGTGGGGAATCTTGGACAATGGGGGCAACCCTGATCCAGCCATGCCGCGTGTGTGAAGAAGGCCTTCGGGTTGTAAAGCACTTTCAGCAGGGAGGAAGGCTTACCCCTAATACGGGTGAGTACTTGACGTTACCTGCAGAAGAAGCACCGGCTAATTTCGTGCCAGCAGCCGCGGTAATACGAAAGGTGCAAGCGTTAATCGGAATTACTGGGCGTAAAGCGCGCGTAGGCGGTGTGTTAAGTCGGATGTGAAAGCCCAGGGCTCAACCTTGGAATA
+
CCCCGGGGGGGGGGGGGGGGGGGGGGGGGGGGGGGGGGGGGGGGGGGGGGGGGGGGGGGGGGGGGGGGGGGGGGGGGGGGGGGGGGGGGGGGGGGGGGGGGGGGGGGGGGGGGGGGGGGGGGGGGGGGGGGGGGGGGGGGGGGGGGGGGGGGGGGGGGGGGGGGGGGGGGGGGGGGGGGGGGGGGGGGGGGGGGGGGGGGGGFGGGCFGGGGGGGGGGGGGGGGGGGGGGGGGGGGGGGGGGGGGGGFBF>DGFFFFFBEFFGGGFFFFFFFFFFFFFDF?FFFFFFBFFBFFFAFFFF8#
@M05025:18:000000000-B3NL5:1:1101:21200:3118 1:N:0:TCGAAG
ACCTAAACTCCTACGGGAGGCAGCAGTAGGGAATCTTCCACAATGGACGAAAGTCTGATGGAGCAACGCCGCGTGAGTGAAGAAGGGTTTCGGCTCGTAAAGCTCTGTTGGTAGTGAAGAAAGATAGAGGTAGTAACTGGCCTTTATTTGACGGTAATTACTTAGAAAGTCACGGCTAACTACGTGCCAGCAGCCGCGGTAATACGTAGGTGGCAAGCGTTGTCCGGATTTATTGGGCGTAAAGCGAGTGCAGGCGGTTCAATAAGTCTGATGTGAAAGCCTTCGGCTCAACCGGAGAATC
+
CCCCGGGGGGGGGGGGGGGGGGGGGGGGGGGGGGGGGGGGGGGGGGGGGGGGGGGGGFGGGGGGGGGGGGGGGGGGGGGGGGGGGGGGGGGGGGGGGGGGGGGFGGGFGGGGGGGGGGFFFDFGGGGGGGGGGGGGGGGGGGGGGGGGGGGGGGGGFGGGGGGGGGGGGGEGGGGGGGGGGDGGGGGGGGGGGGGGGGGGGGGGGGGGGGFGGCFGGGGGGGGGGGGG=ECCGGGGGGGGGGGGGGDDFFGFGFDEFD;DFFGGFFFFAFAFFFFFF79BB?AF?FFBF?FFB1>BF>:7#
@M05025:18:000000000-B3NL5:1:1101:8210:3142 1:N:0:TCGAAG
ACCTAAACTCCTACGGGAGGCAGCAGTGGGGAATATTGCACAATGGGCGCAAGCCTGATGCAGCCATGCCGCGTGTGTGAAGAAGGCCTTCGGGTTGTAAAGCACTTTCAGTAAGGAGGACAGGTTAAGTGTTAATAGCGCTTAGCTGTGACGTTACTTACAGAAGAAGCACCGGCTAACTCCGTGCCAGCAGCCGCGGTAATACGGAGGGTGCGAGCGTTAATCGGAATTACTGGGCGTAAAGCGTACGCAGGCGGTTTGTTAAGCGAGATGTGAAAGCCCCGGGCTCAACCTGGGAACG
+
CCCCDG@@-CFFGGGG:BFFGGGGF<;;<FG,,,CFDF9FFG,CCDE,@:@:FC@ACEFGCEEF@FAEF@+CFEG?DFGGACFFGDFE==FEE7<F:B,FGFGFFFFCCFF,?F9<FCFC+:BF:A?<F8C,,CFFGG,>C:FFFGGGE=9BCF<,>DACFFD;DFDBDGFFGDCC@E:BFGGG8@EBCCCFGFGGGC>**;;9@8ECGDEGGGGGGGGCGECFGFD5EGGFC:>DGGG<CGGGG:CDD5DE7;>>:7,7>>FF==?>?F;F2=6?F?>(4(4171(-838?:(30((.-#
@M05025:18:000000000-B3NL5:1:1101:19459:3147 1:N:0:TCGAAG
ACCTAAACTCCTACGGGAGGCAGCAGTGGGGAATATTGCACAATGGGCGCAAGCCTGATGCAGCCATGCCGCGTGTATGAAGAAGGCCTTCGGGTTGTAAAGTACTTTCAGCAGTGAGGAAGGTGGTAGTGTTAATAGCACTATCATTTGACGTTAGCTGCAGAAGAAGCACCGGCTAACTCCGTGCCAGCAGCCGCGGTAATACGGAGGGTGCGAGCGTTAATCGGAATTACTGGGCGTAAAGCGCATGCAGGTGGTTTGTTAAGTCAGATGTGAAAGCCCGGGGCTCAACCTCGGAATG
+
CCCCGGGGGGGGGGGGGGGGGGGGGGFGGGGGGGGGGGGGGGGGGGGGGGGGGGGGGGGGGGGGGGGGGGGGGGGGGGGGGGGGGGGGGGGGGGGGGGGGGGGGGGGGGGGGGGGGFGGGGGGGGGGGGFGGGGGGGGGGGGGGGGGGGGGGGGGGGGGGGGGGGGGGGGGGGGGGGGGGGGGGGGGGGGGGGGGGGGGGGGGGGGGGGGGGGGGGGDEGGDFGGGGGGGGGGGGGGGGGGGGGGGGFFFGFGFF@F>BFDFGGGFFFFFFFFFFFFFFBB?BBFFFF?BFB?(46:FB<#
@M05025:18:000000000-B3NL5:1:1101:7719:3153 1:N:0:TCGAAG
ACCTAAACTCCTACGGGAGGCAGCAGTGGGGAATATTGCACAATGGACGAAAGTCTGATGCAGCCATACCGCGTGTGTGAAGAAGGCCCGAGGGTTGTAAAGCACTTTCAATTGTGAGGAAGGTTCAGTAGTTAATACCTGCTGTTCTTGACGTTAACTTTAGAAGAAGCACCGGCTAACTCTGTGCCAGCAGCCGCGGTAATACAGAGGGTGCAAGCGTTATTCGGAATTACTGGGCGTAAAGCGCGCGTAGGCGGATTAGTAAGTCAGTTGTGAAAGCCCTGGGCTCAACCTAGGAACG
+
CCCCGGGGGGGGGGGGGGGGGGGGGGGGGGGGGGGGGGGGGGGGGGGGGGGGGGGGGGGGGGGGGGGGGGGGGGGGGGGGGGGGGGGGGGGGGGGGGGGGGGGGGGGGGGGGGGGGGGGGGGGGGGGGGGGGGGGGGGGGGGGGGGGGGGGGGGGGGGGGGGGGGGGGGGGGGGGGGGGGGGGGGGGGGGGGFGGGGGGGGGGGGGGGGGGGGGGGGGGGGGGGGGGGGFGGGGGGGGGGGGGG=DGFFEGFGEFEF@>>?FGGGFFFFFAFFFFFFFFF7?BBBFFFFFFFFFFFFFF4#
@M05025:18:000000000-B3NL5:1:1101:9204:3228 1:N:0:TCGAAG
ACCTAAACTCCTACGGGAGGCAGCAGTGGGGAATATTGCACAATGGGCGCAAGCCTGATGCAGCCATGCCGCGTGTGTGAAGAAGGCCTTCGGGTTGTAAAGCACTTTCAGTAAGGAGGAAAGGTTAAGTGTTAATAGCACTTAGCTGTGACGTTACTTACAGAAGAAGCACCGGCTAACTCCGTGCCAGCAGCCGCGGTAATACGGAGGGTGCGAGCGTTAATCGGAATTACTGGGCGTAAAGCGTACGCAGGCGGTTTGTTAAGCGAGATGTGAAAGCCCCGGGCTCAACCTGGGAACC
+
CCCCGGGEEFGCGEFGDGGGGGGFDFCFFGFC@@FECGGFFGGGFGFFFFGGGGGGFGGGGGFGGGGEGGGGGEGBDFFGGFF@AFFGGGDGGGGGGGGGGGGGGGGGGGGGCAEGGGGGGGGGGFFAEFEGGGGGGGGFGGGGGFCFFGGGGGGGGGGGGGGGGGGGGGFGGDFGGDFGGGFGGGCCFGGGGGGGGGDGEECGGFGGGGGGC5CCCGGG*:FCCCGG7FFGDFCFFCGGGC7CGGGFFEGDD>DEF795B5F7DFFFFBBFB?F@F64((,33;>646)5:?(84((4-#
@M05025:18:000000000-B3NL5:1:1101:12439:3231 1:N:0:TCGAAG
ACCTAAACTCCTACGGGAGGCAGCAGTAGGGAATCTTCGGCAATGGACGAAAGTCTGACCGAGCAACGCCGCGTGAGTGAAGAAGGTTTTCGGATCGTAAAACTCTGTTGTTAGAGAAGAACAAGGATGAGAGTAACTGTTCATCCCTTGACGGTATCTAACCAGAAAGCCACGGCTAACTACGTGCCAGCAGCCGCGGTAATACGTAGGTGGCAAGCGTTGTCCGGATTTATTGGGCGTAAAGCGAGCGCAGGCGGTTTCTTAAGTCTGATGTGAAAGCCCCCGGCTCAACCGGGGAGGC
+
CCCCGGGGGGGGGGGGGGGGGGGGGGGGGGGGGGGGGGGGGGGGGGGGGGGGGGGGGGGGGGGGGGGGGGGGGGGEGGGGGGGGGGGGGGGGGGGGGGGGGGGGGGGGGGGGGGGGGGGGGGGGGGGGGGGGGGGGGGGGGGGGGGGGGGGGGGGGGGGGGGGGGGGGGGGGGGGGGGGGGGGGGGGGGGGGGGGGGGDGGGGGGGGGGGGGFGGGGGGGCGGFGGGEGGGGGGGGGGGGGGGGGGGFFFGFGFFFEFFFFFGGGFFFFFFFAFFFFFFFB?BF029>BFFFFFFFBBBF#
@M05025:18:000000000-B3NL5:1:1101:10183:3259 1:N:0:TCGAAG
ACCTAAACTCCTACGGGAGGCAGCAGTGGGGAATATTGGACAATGGGGGCAACCCTGATCCAGCCATGCCGCGTGAGTGATGAAGGCCCTAGGGTTGTAAAGCTCTTTCAGCGAGGAGGATAATGACGTTACTCGCAGAAGAAGCCCCGGCTAACTTCGTGCCAGCAGCCGCGGTAATACGAAGGGGGCTAGCGTTGTTCGGAATCACTGGGCGTAAAGCGCACGTAGGCGGATTGGTCAGTTAGGGGTGAAATCCCAGAGCTCAACTCTGGAACTGCCTTTAATACTGCCAGTCTTGAGG
+
CCCCGGGGGGGGGGGGGGGGGGGGGGGGGGGGGGGGGDGGGGGGGGGGGGGGGGGGGGGGEFGGGGGGGGGGGGGGGFGCAFFCCEEFEGGGGGGGGGGGGGGGGGGGGGGGGGGGGGGEGGGGGGFGGGGFGGGDEGGGGGGGGGGGGDEGGGFGFGGGGGG;CFGFGGGGGGGGGGGGGGDGGGGGGGGGGGGGGGGCGGGGGGGGGGCGDGEGDGG7CCEGGGGGGFGG<C3DGGDCD:CCFGGFDDGFFFFF?947>?F4C47@<?AF)9@FFF?FFBBDDA)-6>?FB3<AFDF,#
@M05025:18:000000000-B3NL5:1:1101:17466:3266 1:N:0:TCGAAG
ACCTAAACTCCTACGGGAGGCAGCAGTGGGGAATATTGCACAATGGGCGCAAGCCTGATGCAGCCATGCCGCGTGTGTGAAGAAGGCCTTCGGGTTGTAAAGCACTTTCAGTAAGGAGGAAAGGTTAAGTGTTAATAGCACTTAGCTGTGACGTTACTTACAGAAGAAGCACCGGCTAACTCCGTGCCAGCAGCCGCGGTAATACGGAGGGTGCGAGCGTTAATCGGAATTACTGGGCGTAAAGCGTACGCAGGCGGTTTGTTAAGCGAGATGTGAAAGCCCCGGGCTCAACCTGGGAACG
+
CCCCGGGGGGGGGGGGGGGGGGGGGGFGGGGGGGGGGGGGGGGGGGGGGGGGGGGGGGGGGGGGGGGGGGGGGGGGGGGGGGGGGGGGGGGGGGGGGGGGGGGGGGGGGGGGGGGGFGGGGGGGGGGGGGGGGGGGGGGGGGGGGGGGGGGGGGGGGGGGGGGGGGGGGGGGGGGGGGGGGGGGGGGGGGGGGGGGGGGGGGGCFGGGGGGGGGGEGDGGEGGGGGGGEFGGGGGFDFGGGGGGGG5@@DCBDFFFE89@FFGFCFFF:D;FFFFFFFBF:?B>FFF9:2??F?B?B<B3#
@M05025:18:000000000-B3NL5:1:1101:18052:3304 1:N:0:TCGAAG
ACCTAAACTCCTACGGGAGGCAGCAGTGGGGAATATTGCACAATGGGGGAAACCCTGATGCAGCCATGCCGCGTGTGTGAAGAAGGCCTTCGGGTTGTAAAGCACTTTCAGTTGTGAGGAAAAGTTAGTAGTTAATACCTGCTAGCCGTGACGTTAACAACAGAAGAAGCACCGGCTAACTCCGTGCCAGCAGCCGCGGTAATACGGAGGGTGCGAGCGTTAATCGGAATTACTGGGCGTAAAGCGCACGCAGGCGGTTTGTTAAGCTAGATGTGAAAGCCCCGGGCTCAACCTGGGATGG
+
CCCCGGGGGGGGGGGGGGGGGGGGGGGGGGGGGGGGGGGGGGGGGGGGGGGGGGGGGGGGGGGGGGGGGGGGGGGGGGGGGGGGGGGGGGGGGGGGGGGGGGGGGGGGGGGFGGFGGGGGGGGGGGGGGFFGGGGGGFGGGGGGGGGGGFGGGGGGGGGGGGFGFGGGFGGGGGGGGGGGGGGGGGGGGGGFGGGGGGEGGCDCEFGGE=EGGGGGGGD=EEGGGGGGCGGGGGGGGGGGGGGGGGGB>FGFGFFFDBF>E)>DCFFFDFFFBFFFFFB?FBB>F916:?2:?BBF:72-#
@M05025:18:000000000-B3NL5:1:1101:12162:3387 1:N:0:TCGAAG
ACCTAAACTCCTACGGGAGGCAGCAGTGGGGAATCTTAGACAATGGGGGAAACCCTGATCTAGCCATGCCGCGTGAGTGACGAAGGCCCTAGGGTCGTAAAGCTCTTTCGCCAGGGATGATAATGACAGTACCTGGTAAAGAAGTCCCGGCTAACTCCGTGCCAGCAGCCGCGGTAATACGGAGGGGACTAGCGTTGTTCGGAATTACTGGGCGTAAAGCGCACGTAGGCGGACCGAAAAGTTGGGGGTGAAATCCCAGGGCTCAACCCTGGAACTGCCTTCAAAACTGCCGGTCTCGAGT
+
CCCCGGGGFGFGGGGGGGGGGGGGGGGGGGGGGGGGGGACFCEFGGFED7FEFGEFCFGGGFGGGGGGGGGGGGGGDFGGFGDCEGGFFGFGGGFGCGGGGGGGGGGGGGGE7FEG<EFFGGGEGDGGGGGCGGGGGGGFG?FGGGGGGEEGD@F9,@FFBFFFGFFFFGGGGGGG8DFGCEGGGDGEEBCFECBEEGGGGGG5FGFFFGGDEGEEDG?GGGGGGGGGDFGDDGC5<C<GGG>7FD3@EFGF74=@4):@E3*166?<<FBFBFFFFFF?AF?2247:27?FF>B1)343#
@M05025:18:000000000-B3NL5:1:1101:15108:3417 1:N:0:TCGAAG
ACCTAAACTCCTACGGGAGGCAGCAGTGGGGAATATTGCACAATGGGGGAAACCCTGATGCAGCCATGCCGCGTGTGTGAAGAAGGCCTTCGGGTTGTAAAGCACTTTCAGTTGTGAGGAAAGGTTAGTAGTTAATACCTGCTAGCTGTGACGTTAGCAACAGAAGAAGCACCGGCTAACTCCGTGCCAGCAGCCGCGGTAATACGGAGGGTGCGAGCGTTAATCGGAATTACTGGGCGTAAAGCGCACGCAGGCGGATTGTTAAGCTAGAGGTGAAAGCCCCGCGCTCAACGTGGGAATC
+
CCCCGGGGGGGGGGGGGGGGGGGGGGGGGGGGGGGGGGGGGGGGGGGGGGGGGGGGGGGGGGGGGGGGGGGGGGGGGGGGGGGGGGGGGGGGGGGGGGGGGGGGGGGGGGGGGGGGGGGGGGGGGGGGGGGGGGGGGGGGGGGGGGGGGGGGGGGGGGGGGGGGGGGGGGGGGGGGGGGGGGGGGGGGGGGGGGGGGGGGGGGGGGGGGGGGGGGGGGGGGGGGGGCEEGGGGGGGGGGGGGFGGGGFFFGFGFFFFFFEFFGGFFF4<F?F?FFFFFD<:BFFFFFFFFBFFBFFFF?<#
@M05025:18:000000000-B3NL5:1:1101:9562:3431 1:N:0:TCGAAG
ACCTAAACTCCTACGGGAGGCAGCAGTGGGGAATATTGCACAATGGGCGAAAGCCTGATGCAGCGACGCCGCGTGAGGGATGACGGCCTTCGGGTTGTAAACCTCTTTCAGTAGGGAAGAAGCGAAAGTGACGGTACCTGCAGAAGAAGCGCCGGCTAACTACGTGCCAGCAGCCGCGGTAATACGTAGGGCGCAAGCGTTATCCGGATTTATTGGGCGTAAAGAGCTCGTAGGCGGTTTGTCGCGTCTGCCGTGAAAGTCCGAGGCTCAACCTCGGATCTGCGGTGGGTACGGGCAGACT
+
CCCCGGGGGGGGGGGGGGGGGGGGGGGGGGGGGGGGGGGGGGGGGGGGGGGGGGGGGGGGGGGGGGGGGGGGGGGGGGGGGGGGGGGGGGGGGGGGGGGGGGGGGGGGGGGGGGGGGGGGGGGGGGGGGGGGGGGGGGGGGGGGGGGGGGGGGGGGGDFGGGGGGFGGGGGGGGGGGGGGGGGGGGFGFGGGGGGGGGGGGGGFGGGGCGCFGGGFGGGGEGGGGGGFGGCCGGGGGDDGGGFDF3)8>FGFG@EFFFB4@BDDCDFF?6>?:?@>>7?BFA>>F?BFF9<?FFFF;B:.#
@M05025:18:000000000-B3NL5:1:1101:13227:3438 1:N:0:TCGAAG
ACCTAAACTCCTACGGGAGGCAGCAGTGGGGAATATTGCACAATGGGGGAAACCCTGATGCAGCCATGCCGCGTGTGTGAAGAAGGCCTTCGGGTTGTAAAGCACTTTCAGTTGTGAGGAAAAGTTAGTAGTTAATACCTGCTAGCCGTGACGTTAACAACAGAAGAAGCACCGGCTAACTCCGTGCCAGCAGCCGCGGTAATACGGAGGGTGCGAGCGTTAATCGGAATTACTGGGCGTAAAGCGCACGCAGGCGGTTTGTTAAGCTAGATGTGAAAGCCCCGGGCTCAACCTGGGATGT
+
CCCCGGGGGGGGGGGGGGGGGGGGGGFGGGGGGGGGGGGGGGGGGGGGGGGGGGGGGGGGGGGGGGGGGGGGGGGGGGGGGGGGGGGGGGGGGGGGGGGGGGGGGGGGFFGGGGGGGGGGGGGGGGGGGGGGGGGGGGGGGGGGGGGGGGGGGGGGGGGGGGGGGGGGGGGGGGGGGGGGGGGGGGGGGGGGGGGGGGGDGGGGGGGGGGGGGGGGGGGGGGFGGGGGGGGGGGGGGGGGGGGGGGGFBFGFGFFFF@FEE@FDF?FFBFFFFFFFFFF??BF9>>>>B??FF?:?FFFF#
@M05025:18:000000000-B3NL5:1:1101:23573:3478 1:N:0:TCGAAG
ACCTAAACTCCTACGGGAGGCAGCAGTGGGGAATATTGCACAATGGGCGCAAGCCTGATGCAGCCATGCCGCGTGTGTGAAGAAGGCCTTCGGGTTGTAAAGCACTTTCAGTAAGGAGGAAAGGTTAAGTGTTAATAGCACTTAGCTGTGACGTTACTTACAGAAGAAGCACCGGCTAACTCCGTGCCAGCAGCCGCGGTAATACGGAGGGTGCGAGCGTTAATCGGAATTACTGGGCGTAAAGCGTACGCAGGCGGTTTGTTAAGCGAGATGTGAAAGCCCCGGGCTCAACCTGGGAACG
+
CCCCGGGGGGGGGGGGGGGGGGGGGGGGGGGGGGGGGGGGGGGGGGGGGGGGGGGGGGGGFGGGGGGGGGEE@BFGGGGGCGGGGGGGGFGGGGGGGBFGGGGGGGGGGGGGFFGGGGGDFGGGGGGGGFGGGCFGGGGGGGGG9FGGGGDGGGGGGGGGGG@FFFGGGFFFFEFEGGGGFGGGGGGGFGGGGGGCGGGEGEGGGGGGGGEEGGC=EGGGGGGGGGEGD=FGGFFGFGGGGGCGDGGF5)5>D@88B01)7@CGG4=>?FFF2@?FFFA4:0(29BF18??FB?:027?2#
@M05025:18:000000000-B3NL5:1:1101:11192:3535 1:N:0:TCGAAG
ACCTAAACTCCTACGGGAGGCAGCAGTGGGGAATATTGCACAATGGGCGCAAGCCTGATGCAGCCATGCCGCGTGTGTGAAGAAGGCCTTCGGGTTGTAAAGCACTTTCAGTAAGGAGGAAAGGTTAGTAGTTAATACCTGCTAGCTGTGACGTTACTTACAGAAGAAGCACCGGCTAACTCCGTGCCAGCAGCCGCGGTAATACGGAGGGTGCGAGCGTTAATCGGAATTACTGGGCGTAAAGCGTACGCAGGCGGTTTGTTAAGCGAGATGTGAAAGCCCCGGGCTCAACCTGGGAACT
+
CCCCGGGGGGGGGGGGGGGGGGGGGGGGGGGGGGGGGGGGGGGGGGGGGGGGGGGGGGGGGGGGGGGGGGGGGGGGGGGGGGGGGGGGGGGGGGGGGGGGGGGGGGGGGGGGGGGGGGGGGGGGGGGGGGGGGGGGGGGGGGGGGGGGGGGGGGGGGGGGGGGGGGGGGGGGGGGGGGGGGFGGGGGGGGFGGGGGGGGGGGGGGGGCGGGGGGGGGGGGGGGGGGGGGGGGGGGGGGGGGGGGGGGFFFDDGFFFF>BFFFGGGFFF<EBFFFFFFFBF<?BFF>92????:BFFFFB4#
@M05025:18:000000000-B3NL5:1:1101:12860:3540 1:N:0:TCGAAG
ACCTAAACTCCTACGGGAGGCAGCAGTGGGGAATATTGCACAATGGGCGCAAGCCTGATGCAGCCATGCCGCGTGTATGAAGAAGGCCTTCGGGTTGTAAAGTACTTTCAGCGAGGAGGAAGGTGTTGTGGTTAATAACCGCAGCAATTGACGTTACTCGCAGAAGAAGCACCGGCTAACTCCGTGCCAGCAGCCGCGGTAATACGGAGGGTGCAAGCGTTAATCGGAATTACTGGGCGTAAAGCGCACGCAGGCGGTCTGTCAAGTCGGATGTGAAATCCCCGGGCTCAACCTGGGAACG
+
CCCCGGGGGGGGGGGGGGGGGGGGGGGGGGGGGGGGGGGGGGGGGGGGGGGGGGGGGGGGGGGGGGGGGGGGGGGGGGGGGGGGGGGGGGGGGGGGGGGGGGGGGGGGGGGGGGGGGGGGGGGGGGGGGGGGGGGGGGGGGGGGGGGGGGGGGGGGGGGGGGGGGGGGGGGGGGGGGGGGGGGGGGGGGGGGGGGGGGGGGGGFGGGEGGGGGGGGGGGCGGGGGFGGDEGGGGGGGGGDGDGGGGDFFEGEGEFFF>9>FFCGGFF??E037?F?FFF2(53>B>F9BDFBB???F?F4#
@M05025:18:000000000-B3NL5:1:1101:25578:3575 1:N:0:TCGAAG
ACCTAAACTCCTACGGGAGGCAGCAGTAGGGAATCTTCCACAATGGACGAAAGTCTGATGGAGCAACGCCGCGTGAGTGAAGAAGGGTTTCGGCTCGTAAAGCTCTGTTGGTAGTGAAGAAAGATAGAGGGAGTAACTGGCCTTTATTTGACGGTAATTACTTAGAAAGTCACGGCTAACTACGTGCCAGCAGCCGCGGTAATACGTAGGTGGCAAGCGTTGTCCGGATTTATTGGGCGTAAAGCGAGTGCAGGCGGTTCAATAAGTCTGATGTGAAAGCCTTCGGCTCAACCGGAGAATC
+
CCCCGGGGGGGDGCGGGGDGGGGGCGEFGGGGGGGGGGGGGGFDGFGGGEGEGGFGGGGGGGGGGGGGGGGCG6@FGF<6FFFA=C7:CFFCFGGGG:BF7F<<,CD<FEFEADGGE?FDB@,4EFF9EF+:C=FAGGGCADEF,AF<D9FFECF@:F;<FAFA=@E;FE9,F@F7+CG8FCBCFFCC3>C:DFGGEGGGGDFCGGAE8;<F*=@=:FGCEGGE+=:5**=<CFFFGGGD571079<BBFC?>@7>3)(8/0:7C=97<FA6:FF=*8<0(5)),,3<?2><:9;600:4#
@M05025:18:000000000-B3NL5:1:1101:24066:3614 1:N:0:TCGAAG
ACCTAAACTCCTACGGGAGGCAGCAGTGGGGAATATTGCACAATGGGCGCAAGCCTGATGCAGCCATGCCGCGTGTGTGAAGAAGGCCTTCGGGTTGTAAAGCACTTTCAGTAAGGAGGAAAGGTTAAGTGTTAATAGCATTTAGCTGTGACGTTACTTACAGAAGAAGCACCGGCTAACTCCGTGCCAGCAGCCGCGGTAATACGGAGGGTGCGAGCGTTAATCGGAATTACTGGGCGTAAAGCGTACGCAGGCGGTTTGTTAAGCGAGATGTGAAAGCCCCGGGCTCAACCTGGGAACG
+
CCCCFGGGGGGGGEGG@FFGGGGG<CCFGGD;BEFGCFGGGGGGGGGGGGDGGGGGGGFFG9FCFEGEFGCEGCCFGGGFFG<ECFDGGGGGGG<FFCGFBAEGGGGGGAFG9AFGFFGGGGFFGFG9EFG9@FFFEFGDFGDFFCGFGGDEEBEFFFAFC3@FDGDGGFFGGBE>EE,,5@DEEGECFGGGGGGGDGGGCEGFGGD*:?EGGGG*>:E/AE=FCGG5ECCGGGGGGGGGGCDF>D7BDDGFGFFDF36>EFGCDF4)3BFFB69?FFD7:06069B>?FFB:?78602(#
@M05025:18:000000000-B3NL5:1:1101:6273:3634 1:N:0:TCGAAG
ACCTAAACTCCTACGGGAGGCAGCAGTAGGGAATCTTCCACAATGGACGAAAGTCTGATGGAGCAACGCCGCGTGAGTGAAGAAGGGTTTCGGCTCGTAAAGCTCTGTTGGTAGTGAAGAAAGATAGAGGTAGTAACTGGCCTTTATTTGACGGTAATTACTTAGAAAGTCACGGCTAACTACGTGCCAGCAGCCGCGGTAATACGTAGGTGGCAAGCGTTGTCCGGATTTATTGGGCGTAAAGCGAGTGCAGGCGGTTCAATAAGTCTGATGTGAAAGCCTTCGGCTCAACCGGAGAATT
+
CCCCGGGGGGGGGGGGGGGGGGGGGGGGGGGGGGGGGGGGGGGGGGGGGGGGGGGGGGGGGGGGGGGGGGGGGGGGGGGGGGGGGGGGGGGGGGGGGGGGGGGGGGGGGGGGGGFGGGGGGGGBEGGGGGGGGGGGGGGGGGGGGGGGGGGGGGGGGGGGGGGGGGGGGGGGGGGGGGGGGGGGGGGGGGGGGGGGGGGG=EGGGGGGGGGGGGGGGGGEGGGGGGDEGGGGGF+>FCDDDGFCGGGFFFF?CFFFF>07*8:CG?69A=:BA79=FF>?BFF?FF>(327:BFF9>FF2#
@M05025:18:000000000-B3NL5:1:1101:24818:3636 1:N:0:TCGAAG
ACCTAAACTCCTACGGGAGGCAGCAGTGGGGAATATTGCACAATGGGCGAAAGCCTGATGCAGCGACGCCGCTTGAGGGATGACGGCCTTCGGGTTGTAAACCTCTTTCAGCAGGGACGAAGCGCAAGTGACGGTACCTGCAGAAGAAGCACCGGCTAACTACGTGCCAGCAGCCGCGGTAATACGTAGGGTGCAAGCGTTGTCCGGAATTACTGGGCGTAAAGAGTTCGTAGGCGGTTTGTCGCGTCGTTTGTGAAAAGCAGCAGCTCAACTGCTGGCTTGCAGGCGATACGGGCAGACG
+
CCCCGGGGGGGGGGGGGGGGGGGGGGFGGGGGGGGGGGGGGGGGGGGGGGGGGGGGGGGGGGGGGGGGGGGGGGGGGGGGGGGGGGGGGGGGGGGGGGGGGGGGGGGGGGGGGGGGGGGGGGGGGGGGGGGGGGGGGGGGGGGGGGGGGGGGGGGGGGGGGGGGGGGGGGGGGGGGGGGGGGGGGGGGGGGGGGGGGGGGGGGGGGGGGGGGGGGGGGG:CCCGGFFDGGGGGGFGG<<DGGGGGGGFFFCFGFFFFFF)7?FD<;FFFF<FFFFFFFF?604>>79>9;:>?01166?2#
@M05025:18:000000000-B3NL5:1:1101:22585:3664 1:N:0:TCGAAG
ACCTAAACTCCTACGGGAGGCAGCAGTAGGGAATCTTCCACAATGGACGAAAGTCTGATGGAGCAACGCCGCGTGAGTGAAGAAGGGTTTCGGCTCGTAAAGCTCTGTTGGTAGTGAAGAAAGATAGAGGTAGTAACTGGCCTTTATTTGACGGTAATTACTTAGAAAGTCACGGCTAACTACGTGCCAGCAGCCGCGGTAATACGTAGGTGGCAAGCGTTGTCCGGATTTATTGGGCGTAAAGCGAGTGCAGGCGGTTCAATAAGTCTGATGTGAAAGCCTTCGGCTCAACCGGAGAATC
+
CCCCGGGGGGGGGGGGGGGGGGGGGGGGGGGGGGGGGGGGGGGGGGGGGGGGGGGGGGGGGGGGGGGGGGGGGGGGGGGGGGGFGGGGGGGGGGGGGGGGGGGGGGGGGGGGGGGGGGGGGGGGGGGGGGGGFGGGGGGGGGGGGGGGGGGGGGGGEGGGFGGGGGGGGGGGGGGGGGFGGGGGGFGGGGGGGFGGGGGGGDFGFGFGGGGGGD9CFC=EGEEGGCE515CFGGGGGGGDGGGGGGGFFFGFGFFFEF35??DGF?@?>FFFDFFFFFA<??<?FFF??FF?BBFFF;?2#
@M05025:18:000000000-B3NL5:1:1101:23929:3727 1:N:0:TCGAAG
ACCTAAACTCCTACGGGAGGCAGCAGTAGGGAATCTTCCACAATGGACGAAAGTCTGATGGAGCAACGCCGCGTGAGTGAAGAAGGGTTTCGGCTCGTAAAGCTCTGTTGGTAGTGAAGAAAGATAGAGGTAGTAACTGGCCTTTATTTGACGGTAATTACTTAGAAAGTCACGGCTAACTACGTGCCAGCAGCCGCGGTAATACGTAGGTGGCAAGCGTTGTCCGGATTTATTGGGCGTAAAGCGAGTGCAGGCGGTTCAATAAGTCTGATGTGAAAGCCTTCGGCTCAACCGGAGAATT
+
CCCCGGGGGGGGGGGGGEGGGGGGGFGGGGGGGGGGGGGGGGGGGGGGGGGGGGGGGFGGGGGGGGGGGGGGGGGCFGGGGAFGGGGGGGGGGGGGGGGGGFGFGFGGGGGGGFGGGGGGGGGCGGGGGGGGGGGGGFFGGFGGFGGGGGGGGGGGGGGGGGGGGGGGGFFGGGGGGGFFFFFBDFGGGGGFFGGCEGGGGGGGGGFF>5;AGGFFGGEGCEGFFGGGGGCFDGDDGGGCGGGFFGDFFFGFGFFFF79B6FFCCBFF>4<=AFFB=B<71>A?FFBB???:?>>;003)#
@M05025:18:000000000-B3NL5:1:1101:19909:3734 1:N:0:TCGAAG
ACCTAAACTCCTACGGGAGGCAGCAGTGGGGAATATTGGACAATGGGGGCAACCCTGATCCAGCCATGCCGCGTGTGTGAAGAAGGCCCTCGGGTTGTAAAGCACTTTCAGCGAGGAAGAACGCCTAGCGGTTAATACCCGCTAGGAAAGACATCACTCGCAGAAGAAGCACCGGCTAACTCCGTGCCAGCAGCCGCGGTAATACGGAGGGTGCAAGCGTTAATCGGAATTACTGGGCGTAAAGCGCGCGTAGGTGGCTTGATAAGCCGGTTGTGAAAGCCCCGGGCTCAACCTGGGAACT
+
CCCCGGGGGGGGGGGGGGGGGGGGGGGGGGGGGGGGGGGGGGGGGGGGGGGGGGGGGGGGGGGGGGGGGDGGGGGGGGGGGGGGGGGGGGGGGGGGGGGGGGGFGGGGGFFGGFGGGGGGGGGGGGGFFGGGFGGGGGGGGEECFG@CCFGGGGGGGGGGDBE@FGGFGGGGGGGGGGGGGGGGGGGGG6FGGGGGGGGGGGGD?FE=?EGEGDFGGGG5EG5CFGGGEFFFGGGGGGGGDGFGGGGFBFGFGFBFFF6F@@FGCF4FB:>3(7;@FFAFFFFFFBF6?77?07706.:-#
@M05025:18:000000000-B3NL5:1:1101:23954:3759 1:N:0:TCGAAG
ACCTAAACTCCTACGGGAGGCAGCAGTGGGGAATATTGCACAATGGGCGCAAGCCTGATGCAGCCATGCCGCGTGTGTGAAGAAGGCCTTCGGGTTGTAAAGCACTTTCAGTAAGGAGGAAAGGTTAAGTGTTAATAGCACTTAGCTGTGACGTTACTTACAGAAGAAGCACCGGCTAACTCCGTGCCAGCAGCCGCGGTAATACGGAGGGTGCGAGCGTTAATCGGAATTACTGGGCGTAAAGCGTACGCAGGCGGTTTGTTAAGCGAGATGTGAAAGCCCCGGGCTCAACCTGGGAACA
+
CCCCGFGGGGGGGGGGGGGGGGGGGFCFFGGEGGGGGGGGGGGGGFFGGGGGGGGGGGGGGGGGGGGGGGGGGGGFFGGGGGGGGGGGGGGGGGGGGGGGGGGGGGGFGGGGGGGGGGGEFGGGGGGGGGFEGGGGGGFGFGFGGGFGGGGGGFGGGFGGGGGGGGGGGCFGGGGGGGGGFGGGGGGGGGGGGGGGGGGGGGGGGGGCEGEEGGGGGGGGGGGGGFGGGGGGGGGGFGGCCGGGGGGD3<DEGE:DF89)8FFFDF?>356FFFFFFFDF?FF>F>FB0)88:??6?FF6#
@M05025:18:000000000-B3NL5:1:1101:23623:3820 1:N:0:TCGAAG
ACCTAAACTCCTACGGGAGGCAGCAGTGGGGAATCTTAGACAATGGGCGCAAGCCTGATCTAGCCATACCGCGTGAGTGACGAAGGCCCTAGGGTCGTAAAGCTCTTTCGCCAGGGATGATAATGACAGTACCTGGTAAAGAAACCCCGGCTAACTCCGTGCCAGCAGCCGCGGTAATACGGAGGGGGTTAGCGTTGTTCGGAATTACTGGGCGTAAAGCGCACGTAGGCGGACCAGTCAGTCAGGGGTGAAATCCCGGGGCTCAACCCCGGAACTGCCTTTGATACTGCTGGTCTAGAGT
+
CCCCGGGGGGGGGGGGGGGGGGGGGGFGGGGGGGGGGGGGGGGGGGGGGGGGGGGGGGGGGGGGGGGGGGGGGGGGGGGGGGGGGGGGGGGGGGGGGGGGGGGGGGGGGGGGGGGGFGFFFCGGGGGGGGGGGGGFFGGGGGGGGGGGGGGGGGGGGGGGGGGGGGGGGGGGGGGGGGGGGGGGGGGGGGGGGGGGGGGGGGGGGGGGGGGGGGGGDGGGGGGGGGDGGGGGGGGGGGGGGGGFGFFFFFGFG?F?@E>EEFDGFFF>65>:6>EFFF7?ABDABBFFFFFFFB>BDAF<#
@M05025:18:000000000-B3NL5:1:1101:26114:3824 1:N:0:TCGAAG
ACCTAAACTCCTACGGGAGGCAGCAGTAGGGAATCTTCCACAATGGACGAAAGTCTGATGGAGCAACGCCGCGTGAGTGAAGAAGGGTTTCGGCTCGTAAAGCTCTGTTGGTAGTGAAGAAAGATAGAGGTAGTAACTGGCCTTTATTTGACGGTAATTACTTAGAAAGTCACGGCTAACTACGTGCCAGCAGCCGCGGTAATACGTAGGTGGCAAGCGTTGTCCGGATTTATTGGGCGTAAAGCGAGTGCAGGCGGTTCAATAAGTCTGATGTGAAAGCCTTCGGCTCAACCGGAGAATA
+
CCCCGGGGGGGGGGGGGGGGGGGGGGGGGGGGGGGGGGGGGGGGGGGGGEGGGGGGGGGGGGGGGGGFGGGGGGGGGFFGGGGGGGGGGGGGGGDGGGGGGGGEGGGGGGGGGGFGGGGGGGGGFFGGGGGGGGGGGGGGGGGFG9DFGFGGGGGGGGEGGGGGGGGFGGFGGDGGGGGGGGGGGGGGGGGGGFFECCEGDGGF?FC?F5<CFCEFCFEGGGG?FEGD*CCCGCC*;FGGGGGGGDG:DFG?F>EB3)(009:FFF7?AFAFBFFFFFD:(:>DFF>:?FF?BB91(4:)#
@M05025:18:000000000-B3NL5:1:1101:15035:3909 1:N:0:TCGAAG
ACCTAAACTCCTACGGGAGGCAGCAGTGGGGAATCTTGGACAATGGGCGCAAGCCTGATCCAGCCATGCCGCGTGAGTGATGAAGGCCCTAGGGTCGTAAAGCTCTTTCGCCTGTGAAGATAATGACGGTAGCAGGTAAAGAAACCCCGGCTAACTCCGTGCCAGCAGCCGCGGTAATACGGAGGGGGTTAGCGTTGTTCGGAATTACTGGGCGTAAAGCGCGCGTAGGCGGATTAGTAAGTCAGAGGTGAAATCCCGGGGCTCAACCCCGGAACTGCCTTTGATACTGCTAGTCTTGAGG
+
CCCCGGGGGGGGGGGGGGGGGGGGGGGGGGGGGGGGGGGGGGGGGGGGGGGGGGGGGGGGGGGGGGGGGGGGGGGGGGGGGGGGGGGGGGGGGGGGGGGGGGGGGGGGGGGGGGGGGGGGGGGGGGGGGGGGGGGGGGGGGGGGGGGGGGGGEGGGGGGGGGGGGGGGGGGGGGGGGGGGGGGGGGGGGGGGGGEGGGGGGGGGGGGGGGGGGGEGGGGGGGGEGGGGGDEGCGGGGGGGGGGGGGGFFFGFGFFFFFFFFBGFD??F<E>FFFF:?F:?A<ABB25ADBA4A8AAAFA2#
@M05025:18:000000000-B3NL5:1:1101:11837:3922 1:N:0:TCGAAG
ACCTAAACTCCTACGGGAGGCAGCAGTAGGGAATCTTCCACAATGGACGAAAGTCTGATGGAGCAACGCCGCGTGAGTGAAGAAGGGTTTCGGCTCGTAAAGCTCTGTTGGTAGTGAAGAAAGATAGAGGTAGTAACTGGCCTTTATTTGACGGTAATTACTTAGAAAGTCACGGCTAACTACGTGCCAGCAGCCGCGGTAATACGTAGGTGGCAAGCGTTGTCCGGATTTATTGGGCGTAAAGCGAGTGCAGGCGGTTCAATAAGTCTGATGTGAAAGCCTTCGGCTCAACCGGAGAATG
+
CCCCGGGGGGGGGGGGGGGGGGGGGGGGGGGGGGGGGGGGGGGGGGGGGGGGGGGGGGGGGGGGGGGGGGGGGGGGGGGGGGGGGGGFGGGGGGGEGGGGGGGGGGGGGGGGGGGGFGGGGGGGGFGGGGGGGGGGGGGGGGGGGGGGGGGGGGEGGGGGGGGGGGGGGGGGGGGGGGGGGGGGGGGGGGGGGGGGGGGGGGGGGG?EEE?FGGGGGGGEGEGGGGGEGGGGGGFFGGDGGGCFFC<@EFGFGF>>BB9DFFGGC=@B<@AFFFFFF@DFB?A?<?>?:?FBB>BFFFB7#
@M05025:18:000000000-B3NL5:1:1101:12529:3946 1:N:0:TCGAAG
ACCTAAACTCCTACGGGAGGCAGCAGTGGGGAATATTGCACAATGGGCGCAAGCCTGATGCAGCCATGCCGCGTGTATGAAGAAGGCCTTCGGGTTGTAAAGTACTTTCAGCAGTGAGGAAGGGGGTGTCGTTAATAGCGGCATCTCTTGACGTTAGCTGCAGAAGAAGCACCGGCTAACTCCGTGCCAGCAGCCGCGGTAATACGGAGGGTGCGAGCGTTAATCGGAATTACTGGGCGTAAAGCGCATGCAGGTGGTTTGTTAAGTCAGATGTGAAAGCCCGGGGCTCAACCTCGGAACC
+
CCCCGFCGEGFGCFCGGGGGGGE;EEEFFGGGGFGGGDFGGGCGGFGGGGGC@CGEF,CCFC<FEFGGGCEGGCFFCFF99C<CEGG<=<FFCGFGGGGGGGGGGGFFCCG9?FGGFGGEAAFGGGFGFGGFC=>DFGDEGGGDFFGCEGFFGGC<CFGFGGFG?FGDGDGGGDCEGCDFFGGG@GGGC8*?CGG7EED3:CFGC8EEGGDEGGE55>E7:E=EFGGGGGFFG>CGGGD7>3>:CCD>EF:FGF5?@><:BFFFFFFFA?)0.=@FFF403<F(469>?2218(,22(((#
@M05025:18:000000000-B3NL5:1:1101:26187:3979 1:N:0:TCGAAG
ACCTAAACTCCTACGAGAGGCAGCAGTGGGGAATATTGGACAATGGGGGCAACCCTGATCCAGCCATGCCGCGTGTGTGAAGAAGGCTTTCGGGTTGTAAAGCACTTTCAGTAGGGAGGAAAACCTTATGGCTAATACCCATGAGGCTTGACGTTACCTACAGAAGAAGCACCGGCTAACTCCGTGCCAGCAGCCGCGGTAATACGGAGGGTGCAAGCGTTAATCGGAATTACTGGGCGTAAAGCGCGCGTAGGTGGTTTGGTAAGCGAGATGTGAAAGCCCCGGGCTTAACCTGGGAACG
+
CCCCGGGGGGGGGGGGGGGGGGGGGGGGGGGGGGGCGGGGGGFGGGGGGGGGGGGGGGGGGGGGGGGGGGGGGGGGGGGFCGGGGGGGGGGGGGFEGGGGDFGFGGGGGGGGGGGGGGGGGGGFGGGGGGGGGGGGGGDGGGGGFGGGGGGGGFFGEGDGGGGGGGGGGGGGGGGGGGGGGGGGGGGFGGGGGGGGGGGGGGGGGGGGGGGGGGGGGGGCEGFGGGACEFGGGGGGGGDDG<FGGGDBEFGFGFFFF80>DFGGGFFF?D6FABFF?@<18:<>BF>FFFF2<<B:?B?(#
@M05025:18:000000000-B3NL5:1:1101:8090:4064 1:N:0:TCGAAG
ACCTAAACTCCTACGGGAGGCAGCAGTGGGGAATATTGCACAATGGGCGCAAGCCTGATGCAGCCATGCCGCGTGTGTGAAGAAGGCCTTCGGGTTGTAAAGCACTTTCAGTAAGGAGGAAAGGTTAAGTGTTAATAGCGCTTAGCTGTGACGTTACTTACAGAAGAAGCACCGGCTAACTCCGTGCCAGCAGCCGCGGTAATACGGAGGGTGCGAGCGTTAATCGGAATTACTGGGCGTAAAGCGTACGCAGGCGGTTTGTTAAGCGAGATGTGAAAGCCCCGGGCTCAACCTGGGAACC
+
CCCCGGGGGFGGGGDGGGGGGGGGGG<FGGGGGGGGGGGGGGGGGGGGGGGGGGGGGGGGGGGGGGGGGGGGGGGGGGGGGGGGGGGGGGGGGGGGGGGGGGGGGGGGGGGGGGGGFGGGGGGGFGGGFFGGGGGGGGGGGGGGGGGGGGGGGGGGGCFEGGFGGGGGCGGFGGGGGGGGGGGGGGGGGGGGGGGGGGGGGGGGGGGGGGGGGGGGGGGEGGGGGGGGDGFGGGGGGGGGC5CFFDDFFFGFGDFFF<9BEFGGGFFFBD>)399FFFF?7<099BF0:>?FFFFFFF?,#
@M05025:18:000000000-B3NL5:1:1101:17690:4073 1:N:0:TCGAAG
ACCTAAACTCCTACGGGAGGCAGCAGTGGGGAATATTGCACAATGGGGGAAACCCTGATGCAGCCATGCCGCGTGTGTGAAGAAGGCCTTCGGGTTGTAAAGCACTTTCAGTTGTGAGGAAAAGTTAGTAGTTAATACCTGCTAGCCGTGACGTTAACAACAGAAGAAGCACCGGCTAACTCCGTGCCAGCAGCCGCGGTAATACGGAGGGTGCGAGCGTTAATCGGAATTACTGGGCGTAAAGCGCACGCAGGCGGTTTGTTAAGCTAGATGTGAAAGCCCCGGGCTCAACCTGGGATGG
+
CCCCGGGGGGGGGGGGGGGGGGGGGGGGGGGGGGGGGGGGGGGGGGGGGGGGGGGGGGGGGGGGGGGGGGGGGGGGGGGGGGGGGGGGGGGGGGGGGGGGGGGGGGGGGGGGGGGGGGGGGGGGGGGGGGGGGGGGGGGGGGGGGGGGGGGGGGGGGGGGGGGGGGGGGGGGGGGGGGGGGGGGDGGGGGGGGGGGGGGEGGGGGGGGGGGGGGGGEEGEECECFGGGDGGGGGGGGGGGGDGFFGGFFDDDGFFEE777BFGGGFBFB?)9>FF@FBB::B?;FBF01>?FF:1::0::#
@M05025:18:000000000-B3NL5:1:1101:20791:4101 1:N:0:TCGAAG
ACCTAAACTCCTACGGGAGGGAGCAGTGGGGAATATTGCACAATGGGGGAAACCCTGATGCAGCCATGCCGCGTGTGTGAAGAAGGCCTTCGGGTTGTAAAGCACTTTCAGTTGTGAGGAAAAGTTAGTAGTTAATACCTGCTAGCCGTGACGTTAACAACAGAAGAAGCACCGGCTAACTCCGTGCCAGCAGCCGCGGTAATACGGAGGGTGCGAGCGTTAATCGGAATTACTGGGCGTAAAGCGCACGCAGGCGGTTTGTTAAGCTAGATGTGAAAGCCCCGGGCTCAACCTGGGATGA
+
CCCCGGGGGGGGGGGGGGGGGGGGGGGGGGGGGGGGGGGGGGGGGGGGGGGGGGGGGGGGGGGGGGGGGGGGGGGGGGGGGGGGGGGGGGGGGGFGGGGGGGGGGGGGGGGGGGGGGGGGGGGGGGGGFGGGGGGGGGGGGGGGGGGGGGGGGGGGGGGGGGGGGGGGGGGGGGGGGGGGGGGGGGGGGGGGGGGGGGG8EGGGGGGGGGGEGGGGGGGGGGGGGGGGGFCFGGGGGGGGGGGGGGDEEFGFDDEFF>>FFFFGGFFFAFBBF?FFFFF<8<:BFF9(4<?F?FFFFBBF#
@M05025:18:000000000-B3NL5:1:1101:22611:4107 1:N:0:TCGAAG
ACCTAAACTCCTACGGGAGGCAGCAGTGGGGAATATTGCACAATGGGCGCAAGCCTGATGCAGCCATGCCGCGTGTGTGAAGAAGGCCTTCGGGTTGTAAAGCACTTTCAGTAAGGAGGAAAGGTTAAGTGTTAATAGCACTTAGCTGTGACGTTACTTACAGAAGAAGCACCGGCTAACTCCGTGCCAGCAGCCGCGGTAATACGGAGGGTGCGAGCGTTAATCGGAATTACTGGGCGTAAAGCGTACGCAGGCGGTTTGTTAAGCGAGATGGGAAAGCCCCGGGCTCAACCTGGGAACG
+
CCCCGGGGGGGGGGGGGGGGGGGGGG@FFGGGGGGGGGGGGGGGGGGGGGGGGGFGGGGGGGGGGGGGGFGGGGGGFGGCFGG8FGGGGGGGGGFGGGGFFGGGGGGFGGGGGGGGFGGFGGGGGGGGCCCFGFGGGGGGGGGFGF9FGGGGGGFFGGGGFGCGGGGGGGGGFEGG@C8DFGGGGGGGGGGGGGFGGGGGG5CFEFCEGGGEEGGGCEEGGGGGDG=C*CFCFGGFGG37)CCF7DDF3<D>)7:>>5237@D72@F3(5()4)))97:B(3(,7>0-4422?(3?178(#
@M05025:18:000000000-B3NL5:1:1101:23945:4137 1:N:0:TCGAAG
ACCTAAACTCCTACGGGAGGCAGCAGTAGGGAATCTTCCACAATGGACGAAAGTCTGATGGAGCAACGCCGCGTGAGTGAAGAAGGGTTTCGGCTCGTAAAGCTCTGTTGGTAGTGAAGAAAGATAGAGGTAGTAACTGGCCTTTATTTGACGGTAATTACTTAGAAAGTCACGGCTAACTACGTGCCAGCAGCCGCGGTAATACGTAGGTGGCAAGCGTTGTCCGGATTTATTGGGCGTAAAGCGAGTGCAGGCGGTTCAATAAGTCTGATGTGAAAGCCTTCGGCTCAACCGGAGAATG
+
CCCCGGGGGGGGGGGGGGGGGGGGGGGGGGGGGGGGGGGGGGGGGGGGGGGGGGGGGGGGGGGGGGGGGGGGGGGGGFGGGGGGGGGGGGGGGGGDGGGGGGGEGGGFGGGGGCFGGFGGGGGFGGGGGGGGGGGGGGGGGGFGFGGGGGGGGGGGCGGGGGGGGGGGGGGGGGGDGEGGGGCGGGGFGGGGGGGGGGGGGG@FDFF9CG,1AC@CFGECEGGGGGGGDD6CDDG=<FGDDDFG=DDDFFFF>FBDD70:FFCFCFFFAB<@A?=?*9A1:>728:>(28???>F>;>72#
@M05025:18:000000000-B3NL5:1:1101:25853:4158 1:N:0:TCGAAG
ACCTAAACTCCTACGGGAGGCAGCAGTGGGGAATATTGCACAATGGGCGCAAGCCTGATGCAGCCATGCCGCGTGTGTGAAGAAGGCCTTCGGGTTGTAAAGCACTTTCAGTCGTGAGGAAGGGTTAGTAGTTAATACCTGCTAGCTTTGACGTTAGCGACAGAAGAAGCACCGGCTAACTCCGTGCCAGCAGCCGCGGTAATACGGAGGGTGCGAGCGTTAATCGGAATTACTGGGCGTAAAGCGTACGCAGGCGGTTAGTGAAGTCAGATGTGAAAGCCCCGGGCTCAACCTGGGAACT
+
CCCCCFFGGGGGGGGGGGGGGGGGGG<FGGGFGFFGFGGGFFGGGFGGGGGGGGGGGFFGGGCGFEFGGGGGC@FGFGGAFFFFGGGGGGGGGGGCCCGFFFDFGGGGGGGGFEGF=FFFCFGGGGFGGFGDCFCFFFGGGGGFGFGCADG;C:FGGFGGGDDFFGGGFGFC>FEC8C?D9EFEGGGGFFGGGGFEGGGG5CFGGG=CC=EECEGGCEGEE5EGGGG5*7?FGDGDGGGDGCFGGDDD3@CDGB>>D36>>F*;FFF*:6A?AB?BFFF:2:?>B>1(-<>?B>??<FF(#
@M05025:18:000000000-B3NL5:1:1101:15767:4176 1:N:0:TCGAAG
ACCTAAACTCCTACGGGAGGCAGCAGTGGGGAATATTGCACAATGGGCGCAAGCCTGATGCAGCCATGCCGCGTGTATGAAGAAGGCCTTCGGGTTGTAAAGTACTTTCAGCAGTGAGGAAGGGGGTGTCGTTAATAGCGGCATCTCTTGACGTTAGCTGCAGAAGAAGCACCGGCTAACTCCGTGCCAGCAGCCGCGGTAATACGGAGGGTGCGAGCGTTAATCGGAATTACTGGGCGTAAAGCGCATGCAGGTGGTTTGTTAAGTCAGATGTGAAAGCCCGGGGCTCAACCTCGGAACG
+
CCCCGGGGGGGGGGGGGGGGGGGGGGEFGGGGGGGGGGGGGGGGGGGGGGGGGGGGGGGGGGGGGGGGGGGGGGGGGGGDGGGGGGGGGGGGGGGGGGGGGGGGGGGGGGGGGGFGGGGGGGGGGGGGGDFFGGGGGGGGGGGGGEGGGGGGGGGGGGGGGGGGGGGGGGGGGGGGGGGGGGGGGGGGGGGGGGGE>EGGDEGGGGG58EGEGGE=C5CGGGFCFGDG5CFCGG7CFF<DCDFF7<DE37FFFF@?F>?47<CD*9F=4B>FA??FF?<(416;>0;((5<<:BFF?61(#
@M05025:18:000000000-B3NL5:1:1101:10713:4195 1:N:0:TCGAAG
ACCTAAACTCCTACGGGAGGCAGCAGTGGGGAATATTGCACAATGGGCGCAAGCCTGATGCAGCCATGCCGCGTGTATGAAGAAGGCCTTCGGGTTGTAAAGTACTTTCAGCAGTGAGGAAGGGGGTGTCGTTAATAGCGGCATTTCTTGACGTTAGCTGCAGAAGAAGCACCGGCTAACTCCGTGCCAGCAGCCGCGGTAATACGGAGGGTGCGAGCGTTAATCGGAATTACTGGGCGTAAAGCGCATGCAGGTGGTTTGTTAAGTCAGATGTGAAAGCCCGGGGCTCAACCTCGGAACT
+
CCCCGGGGGGGGGGGGGGGGGGGGGGGGGGGGGGGGGGGGGGGGGGGGGGGGGGGGGGGGGGGGGGGGGGGGGGGGGGGGGGGGGGGGGGGGGGGGGGGGGGGGGGGGGGGGFGDGFGGEGGGGGGGGGGGGGGGGGGGGGGGGGGGGGGGGGGGGGGGGGGGGGGGGGGGGGGGGGGGGGGGGGGGGGGGGGGGGGGGGGGGGGGGEE5EEGGGGGGGGDGGGGGGGEFGGGGGGGGGGGGGGGG3:356?FFFFFDB>;FF7:9@4:FA?9=BFB7A<BB>B>09;B??F70:<FFF1#
@M05025:18:000000000-B3NL5:1:1101:7145:4225 1:N:0:TCGAAG
ACCTAAACTCCTACGGGAGGCAGCAGTGGGGAATCTTGGACAATGGGCGAAAGCCTGATCCAGCCATGCCGCGTGAGTGATGAAGGCCCTAGGGTCGTAAAGCTCTTTCGCCAGGGATGATAATGACAGTACCTGGTAAAGAAACCCCGGCTAACTCCGTGCCAGCAGCCGCGGTAATACGGAGGGGGTTAGCGTTGTTCGGAATTACTGGGCGTAAAGCGCACGTAGGCGGACAATTAAGTCAGGGGTGAAATCCCGGGGCTCAACCCCGGAACTGCCTTTGATACTGGTTGTCTAGAGG
+
CCCCGGGGGGGGGGGGGGGGGGGGGGGGGGGGGGGGGGGGGGGGGGGGGGGGGGGGGGGGFGGGGGGGGGGGGGGGGGGGGGGGGGGGGGGGGGGGGGGGGGGGGGGGGGGGGGGGGGGGGGGGGGGGGGGGGGGGGGGGGFGGGGGGGGGGGGGGGGGGGGGGGGGGGGGGGGGGGGGGGGGGGGGGCEGGGGEGGGGFGGGGGGFGGGGGGGGEECFGGGGGGGGGGGGGGGDGGFGFGGGGGGGFFFGFGFFFFFFEDB)7CFF><EFB057FFFF<><B2<AA2::97?B9AAFF<#
@M05025:18:000000000-B3NL5:1:1101:6644:4242 1:N:0:TCGAAG
ACCTAAACTCCTACGGGAGGCAGCAGTGGGGAATCTTGGACAATGGGCGCAAGCCTGATCCAGCCATGCCGCGTGAGTGATGAAGGCCCTAGGGTCGTAAAGCTCTTTCGCCTGTGATGATAATGACAGTAGCAGGTAAAGAAACCCCGGCTAACTCCGTGCCAGCAGCCGCGGTAATACGGAGGGGGTTAGCGTTGTTCGGAATTACTGGGCGTAAAGCGCGCGTAGGCGGGTTGTTAAGTTAGAGGTGAAATCCCGGGGCTCAACCCCGGAACTGCCTTTAATACTGGCAACCTAGAGG
+
CCCCGGGGGGGGGGGGGGGCEGEGGGGGGGGGGGGGGGGGGGGGGGFGGGGGGGGGGGGGGGGGGGGGGGGGGGGGGFFGGGFGGGGGGGGGGGGGGGGGGGGDFEGGGGGGGGGGGFFGGGGGGGGGGGGGFGFGGGFGGGGGGGGGGGFGDGGD9DFGFGGFGGGGGGGDGGGDGGGFGGGGDGGGGGGGGGCBBEGGGEGDFC7CFGGGGGG7CCFGGDGGGG:CEGEEDD5CC4:7::*:7CDF6>D@:=466BBB>5)196<4:BBE655@66:?)<A2AB6::>:0<:B0.82.#
@M05025:18:000000000-B3NL5:1:1101:26209:4274 1:N:0:TCGAAG
ACCTAAACTCCTACGGGAGGCAGCAGTGGGGAATATTGCACAATGGGCGCAAGCCTGATGCAGCCATGCCGCGTGTGTGAAGAAGGCCTTAGGGTTGTAAAGCACTTTCAGTAAGGAGGAAAGGTTAGTAGTTAATACCTGCTAGCTGTGACGTTACTTACAGAAGAAGCACCGGCTAACTCCGTGCCAGCAGCCGCGGTAATACGGAGGGTGCGAGCGTTAATCGGAATTACTGGGCGTAAAGCGTACGCAGGCGGTTTGTTAAGCGAGATGTGAAAGCCCCGGGCTCAACCTGGGAACG
+
BC@CEEDFF@E@EGE7@@FGGGG7,CFEDFG7CEFDDEDCCFEF@8@<FF@BFF@EF<EEFFDGGGG@G<@FGBF:FGGGAF<FCFDF85C59CCEF4FEGGFGE<55?,AFE<FFEGG7B@FC,AAF?BFGFFCGEGCFGFC?DFGFGGGFEFGFGAA,?FFGGCFGGGGFGGGGGGGGGGGGGGGGGGGGGGGGGGGGGGGGGGGGGGCGGGGGGGGGGG5?CEEEEGGGFGGGGF)>DGCF7CDBEFGFGFFFF37@EFCFDF47<B63<67*6=<(((-,9;B9BFFB?((4?F0-#
@M05025:18:000000000-B3NL5:1:1101:14971:4337 1:N:0:TCGAAG
ACCTAAACTCCTACGGGAGGCAGCAGTGAGGAATATTGGTCAATGGGCGGAAGCCTGAACCAGCCAAGTCGCGTGAGGGAATAAGGCCCTACGGGTCGTAAACCTCTTTTGCCGGGGAGCAAGGGCCGGGACGCGTCCCGGCCCGGAGAGTACCCGGAGAAAAAGCATCGGCTAACTCCGTGCCAGCAGCCGCGGTAATACGGAGGATGCGAGCGTTATCCGGATTTATTGGGTTTAAAGGGTGCGTAGGCGGGCTTTTAAGTCAGCGGTAAAAATTCGGGGCTCAACCCCGTCCGGCCGC
+
CCCCGGGGGGGGGGGGGGGGGGGGGGCFFGGGGGGGGGGFGGGGGGFGEGGGGGGGGGGGGGGGGGGGGGGGGGGGGGGGGGGGGGGFGGGGGGGGGDGGGGGGGGGGFGGGGGGGGGGGGGGGGGGGGG7FEGGGGGGGGGGGGDFGGEGGGGG@FGGGFGGGCGCGGCEEFGC+<EFC88EFGGGCFGGGEGCGGC:<EECACEGCFCGE5585:5=FGGDG=*ACFC7AF*59F=DDCC*C3>*<B@CBC@5)>43@F*CGFFF>;.27<B47?*480039:?B?7(2,8:;(1,7(#
@M05025:18:000000000-B3NL5:1:1101:22701:4404 1:N:0:TCGAAG
ACCTAAACTCCTACGGGAGGCAGCAGTGGGGAATATTGCACAATGGGCGCAAGCCTGATGCAGCCATGCCGCGTGTGTGAAGAAGGCCTTCGGGTTGTAAAGCACTTTCAGTCGTGAGGAAGGTGGTAGTGTTAATAGCACTATCATTTGACGTTAGCGACAGAAGAAGCACCGGCTAACTCCGTGCCAGCAGCCGCGGTAATACGGAGGGTGCGAGCGTTAATCGGAATTACTGGGCGTAAAGCGCATGCAGGTGGTTTGTTAAGTCAGATGTGAAAGCCCGGGGCTCAACCTCGGAATA
+
CCCCGGGGGGGGGGGGGGGGGGGGGGFGGGGGGGGGGGGGGGGGGGGGGGGGGGGGGGGGGGGGGGGGGGGGGGGGGGGFGGGGGGGGGGGGGGGGGGGGGGGGGGGGGGGGGGGGGGGFGGGGGGGGGGGGGGCGGGGGGGGGGGGGGGGGGGGGGGGGGGGGGGGGGGGGGGGGGGGGGGGGGGGGGGGGGGGGGGGGGGGGGGGGGGGGGGGGGGGGGGGFGGGGDFGGGGGFGGGGGGGGGGGFFDGFGFFFFF6FDFGGGFFBA?<@BFFFFFA:?BFBFFFBFFBB:?BFF9?3#
@M05025:18:000000000-B3NL5:1:1101:9106:4422 1:N:0:TCGAAG
ACCTAAACTCCTACGGGAGGCAGCAGTAGGGAATCTTCGGCAATGGACGCAAGTCTGACCGAGCAACGCCGCGTGAGTGAAGAAGGTTTTCGGATCGTAAAACTCTGTTGTTAGAGAAGAACAAGGATGAGAGTAAAATGTTCATCCCTTGACGGTATCTAACCAGAAAGCCACGGCTAACTACGTGCCAGCAGCCGCGGTAATACGTAGGTGGCAAGCGTTGTCCGGATTTATTGGGCGTAAAGCGAGCGCAGGCGGTTTCTTAAGTCTGATGTGAAAGCCCCCGGCTCAACCGGGGAGG
+
CCCCGGGGGGGGGGGGGGGGGGGGGGGGGGGGGGGGGGGGGGGGGGGGGGGGGGGGGGGGGGGGGGGGGGGGGGGGGGGGGGGGGGEFFGGGGGGGGGGGGGGGGGGGGGGGGGGGGGGGGDFGGGGGGGGGFGGGGGGGGGGGGFGGGGGGGGGGGGGGGGGGGFFGFGGGGGGGGGGGGGGGCGGGGGGGGGGGGGEGEGGGGGGGGGGGGGGGGGFGGEGEGGGGCE59FD>FGGGGGGGGFGGFFFGBGFBFEF>D@FFGGFFFAF28>FFFFFBFF0<?BFFBFFFFFFFB>6>B#
@M05025:18:000000000-B3NL5:1:1101:19281:4434 1:N:0:TCGAAG
ACCTAAACTCCTACGGGAGGCAGCAGTAGGGAATCTTCCACAATGGACGAAAGTCTGATGGAGCAACGCCGCGTGAGTGAAGAAGGGTTTCGGCTCGTAAAGCTCTGTTGGTAGTGAAGAAAGATAGAGGTAGTAACTGGCCTTTATTTGACGGTAATTACTTAGAAAGTCACGGCTAACTACGTGCCAGCAGCCGCGGTAATACGTAGGTGGCAAGCGTTGTCCGGATTTATTGGGCGTAAAGCGAGTGCAGGCGGTTCAATAAGTCTGATGTGAAAGCCTTCGGCTCAACCGGAGAATT
+
CCCCGGGGGGGGGGGGGGGGGGGGGGGGGGGGGGGGGGGGGGGGGGGGGGGGFGGGGGGGGGGGGGGGGGGGGGGEGFGGGGGGGGGFGGGGGGGGGGGGGGGFGGGGGGGGGGGGFGGGGGGGGGGGGGGGGFGGGGGGGGGGGFGGGGGEGGGGGGGGGGFGGFGGGGGGGGGGGGGGGGGGGGGGCFFGFGFGGGGGGGGGGGGGGGGGGGGGGGGGGGGGGGGG*=CFFGGFCCDDGGFGGGCB)<C?FFEFE)7DFFGGFFFF9BD4<6@?F?A:?FFB?F;BFFFB<B99FF?2#
@M05025:18:000000000-B3NL5:1:1101:23962:4466 1:N:0:TCGAAG
ACCTAAACTCCTACGGGAGGCAGCAGTAGGGAATCTTCGGCAATGGACGAAAGTCTGACCGAGCAACGCCGCGTGAGTGAAGAAGGTTTTCGGATCGTAAAACTCTGTTGTTAGAGAAGAACAAGGATGAGAGTAACTGTTCATCCCTTGACGGTATCTAACCAGAAAGCCACGGCTAACTACGTGCCAGCAGCCGCGGTAATACGTAGGTGGCAAGCGTTGTCCGGATTTATTGGGCGTAAAGCGAGCGCAGGCGGTTTCTTAAGTCTGATGTGAAAGCCCCCGGCTCAACCGGGGAGGG
+
CCCCGGGGGGGGGGGGGGGGGGGGGGGGGGGGGGGGGGGGGGGGGGGGGGGEGGGGGGGGGGGGGGGGGGGGGGGGGGGGGGGCGGEGGGGGGGGGGGGGGGGGGGGGGGGGGGGGGGGGGFGGGGGGGGGGGGGGGGGGGGGGGGGGFGGGGGGGGGGGGGGGCFGFCFEFGGGGGGGGGGGGGGGGGFFGCGGGGGEGG8FCGGGGGGGGGGGFGGGEEEGFGGGGD=EFGGGGFFGGGD7>CDCD>3D>C>DBED>BFBGGG4@FF4<FA@@FF?44(4:99;B1<2<<B3219(19#
@M05025:18:000000000-B3NL5:1:1101:25715:4502 1:N:0:TCGAAG
ACCTAAACTCCTACGGGAGGCAGCAGTGGGGAATCTTGGACAATGGGGGCAACCCTGATCCAGCCATGCCGCGTGTGTGAAGAAGGCCTTCGGGTTGTAAAGCACTTTCAGCAGGGAGGAAGGCTTACCCCTAATACGGGTGAGTACTTGACGTTACCTGCAGAAGAAGCACCGGCTAATTTCGTGCCAGCAGCCGCGGTAATACGAAAGGTGCAAGCGTTAATCGGAATTACTGGGCGTAAAGCGCGCGTAGGCGGTGTGTTAAGTCGGATGTGAAAGCCCAGGGCTCAACCTTGGAATG
+
CCCCGGGGGGGGGGGGGGGGGGGGFGGGGGGGGGGGGGGGGGGGGGGGGGGGGGGGGGGGGGGGGGGGGGGDGGGGGGGGFGGGGGGGGGFGGGFGGGGGGGGGGGGGGGFFGGGGGGGEGGGGGGGFFGGGGGGGGGGGGGGGGGGGGGGGGGGFGGFGFGGGGGGGGGGGGGGGDGGGGGGGGCGGGGGCFGGGEEGGGGECGFGGEGGFFGDGGGGGGEFGGGGGGGGGGGGCFGGG:DGGGGGFFFC@GFFBDF>FFFGGGFB4:>BF>FFFFFBF?B??2<?FF>??FFFFFFB<#
@M05025:18:000000000-B3NL5:1:1101:26287:4505 1:N:0:TCGAAG
ACCTAAACTCCTACGGGAGGCAGCAGTGGGGAATCTTAGACAATGGGGGAAACCCTGATCTAGCCATGCCGCGTGAGTGACGAAGGCCTTAGGGTCGTAAAGCTCTTTCGCCAGGGATGATAATGACAGTACCTGGTAAAGAAACCCCGGCTAACTCCGTGCCAGCAGCCGCGGTAATACGGAGGGGGTTAGCGGTGTTCGGAATTACTGGGCGTAAAGCGCGCGTAGGCGGACTATTAAGTCAGGGGTGAAATCCCGGGGCTCAACCCCGGAACTGCCTCTGATACTGGTAGTCTTGCTG
+
CCCCGFFGGFGGGGGGGGCEEGDGGGEEGGGCEGGGGGGEGGFGGGGGGGGGGGGGGGGGGGGFGGGGGGGGGGGGGGFDGGGGGGGGGGGGFDFFGGFGGGGGGGG9FGGGGG7FF@FGGCFGGGGGGGE,CFFGGGFFGGGGGGGGGGGGGGFGFGGF@F+@FCFGGGGGGGGGGDCEFGGGGGGGGEGGGG*=EGGGGCGGGFFG?AFG=EGGGGGFGGC:C>EGGGDEDGGGGGGGC>FGFFF>@>3?>F4)9B>@:DGGGF4)459@2B>)9682)5:4:4>B48AA<2:A)6))#
@M05025:18:000000000-B3NL5:1:1101:16090:4529 1:N:0:TCGAAG
ACCTAAACTCCTACGGGAGGCAGCAGTAGGGAATATTGGTCAATGGGTGGAAGCCTGAACCAGCCATGCCGCGTGCAGGAAGACGGCCTTATGGGTTGTAAACTGCTTTTGATCGGGAAGAAAGAGGTCCTGCGGGACCAGTTGACTGTACCGATAGAATAAGCACCGGCTAACTCCGTGCCAGCAGCCGCGGTAATACGGAGGGTGCAAGCGTTGTCCGGATTTATTGGGTTTAAAGGGTACGCAGGCGGGCTGATAAGTCAGTGGTAAAATTTGCCGGCTCAACCGGTAGTTAGCCATA
+
CCCCGGGGGGGGGGGGGGGGGGGGGGGGGGGGGGGGGGGGGGGGGGGGGGGGGGGGGGGGGGGGGGGGGGGGGGGGGGGGGGGGGGGGGGGGGGGGGGGGGGGGGGGGGGGGGGGGGGGGGGGGGGGGGGGGGGGGGGGGGGGGGGGGGGGGGGGGGGGGGGGGGGGGGGGGGGGGGGGGGGGGGGGGGGGGGGGGGGGGGEGGGGGGGGGGGGGGGGGGGGEGGGGGGGG=DDGGGGGGGGGGGDGEF@DFGFE@FFAFFFGGGFFFBFFFFFFFFF99B>B2<?<9>>F?DFAFA776#
@M05025:18:000000000-B3NL5:1:1101:25419:4558 1:N:0:TCGAAG
ACCTAAACTCCTACGGGAGGCAGCAGTGAGGAATCTTGCGCAATGGGGGCAACCCTGACGCAGCCACGCCGCGTGGAGGAAGACGGCCCTACGGGTTGTAAACTCCTTTTCTGGCCGAAGAACCCAGGTCCTTTGGGACCTGCTGACGGTAGGCCAGGAATAAGCACCGGCTAACTCCGTGCCAGCAGCCGCGGTAATACGGAGGGTGCAAGCGTTGTCCGGAATCATTGGGTGTAAAGGGTACGCAGGCGGGCGTCTGCGTCCGGGGTGAAATCCTGCCGCTTAACGGTAGAAGGGCCTT
+
CCCCGGGGGGGGGGGGGGGGGGGGGGGGGGGGGGGGGGGGGGGGGGGGGGGGGGGGGGGGGGGGGGGGGGGGGGGGGGGGGGGGGGGGGGGGGGGGGGGGGGGGGGGGGGGGGGGGGGGGGFGGGGGGGGGGGGGGGGGGGGGGGGGGGGGGGGGGGGGGGGGGGGFGGGGGGGGGGGG>FGGGGGGGGGGGGGGGGGGGGDCEG5:CEGFGGG=EGEFDGGCGGGGGGGGGCD)7CGGGGFFDD)9BEFGFG>3.5>BFF>DGGFFE6EFF<FF@BF::>>66:<>BF?BBFFA04:4(#
@M05025:18:000000000-B3NL5:1:1101:15629:4577 1:N:0:TCGAAG
ACCTAAACTCCTACGGGAGGCAGCAGTAGGGAATCTTCCACAATGGACGAAAGTCTGATGGAGCAACGCCGCGTGAGTGAAGAAGGGTTTCGGCTCGTAAAGCTCTGTTGGTAGTGAAGAAAGATAGAGGTAGTAACTGGCCTTTATTTGACGGTAATTACTTAGAAAGTCACGGCTAACTACGTGCCAGCAGCCGCGGTAATACGTAGGTGGCAAGCGTTGTCCGGATTTATTGGGCGTAAAGCGAGTGCAGGCGGTTCAATAAGTCTGCTGTGAAAGCCTTCGGCTCAACCGGAGAATA
+
CCCCGGGGGGGGGGGGGFGGGGGGGFEFGGGGGGGGGGGGGGGGGGGFGGGGGGGGFGGGGGGGGGGGGGGGGGGCFF?AFEGDGGGGGGGGGGGGGGGGFGG<FDFFFFF?EGFGGFGGGFF8EFF9FGFFGGGGGGDDGGGGGFGFEFGGGC7D@FGC<CFFDGCDFGFFGFGEEGGGG;D5EFFGGGGGGGFEGGGGGGGFCEGGFGGGGFGF=ECCC=:+=CE5=EEFGGGCCFGDGGDFFG355>CBFFEDB>(<*6CFGFF64=)*.=:FFFFFFFFF:<9442>?BF>;>6:3#
@M05025:18:000000000-B3NL5:1:1101:9123:4577 1:N:0:TCGAAG
ACCTAAACTCCTACGGGAGGCAGCAGTGGGGAATATTGCACAATGGGGGAAACCCTGATGCAGCCATGCCGCGTGTGTGAAGAAGGCCTTCGGGTTGTAAAGCACTTTCAGTTGTGAGGAAAGGTTAGTAGTTAATACCTGCTAGCTGTGACGTTAGCAACAGAAGAAGCACCGGCTAACTCCGTGCCAGCAGCCGCGGTAATACGGAGGGTGCGAGCGTTAATCGGAATTACTGGGCGTAAAGCGCACGCAGGCGGATTGTTAAGCTAGAGGTGAAAGCCCCGCGCTCAACGTGGGAATC
+
CCCCGGGGGGGGGGGGGGGGGGGGGGGGGGGGGGGGGGGGGGGGGGGGGGGGGGGGGGGGGGGGGGGGGGGGGGGGGGGGGGGGGGGGGGGGFGGGGGGGGGGGGGGGGFGDGGGGGGGGGGGGGGGGGGGGGGGGGGGGGGGGGGGGGGGGGGGGGGGGGGGGGGGGGGGGGGGGGGGGGGGGGGGGGGGGGGGGGGGGGGGGGGGGGGGGGGGGGGGGGGGCGGGGGGGGGGGGGGGDDDFGGGGEEFGFGFFFF@FDFFGGGFFFFFFFFFFFFFFBB??FFFFFFF?FF:1:>?:1#
@M05025:18:000000000-B3NL5:1:1101:6067:4655 1:N:0:TCGAAG
ACCTAAACTCCTACGGGAGGCAGCAGTAGGGAATCTTCCACAATGGACGAAAGTCTGATGGAGCAACGCCGCGTGAGTGAAGAAGGGTTTCGGCTCGTAAAGCTCTGTTGGTAGTGAAGAAAGATAGAGGTAGTAACTGGCCTTTATTTGACGGTAATTACTTAGAAAGTCACGGCTAACTACGTGCCAGCAGCCGCGGTAATACGTAGGTGGCAAGCGTTGTCCGGATTTATTGGGCGTAAAGCGAGTGCAGGCGGTTCAATAAGTCTGATGTGAAAGCCTTCGGCTCAACCGGAGAATC
+
CCCCGGGGGGGGGGGGGGGGGGGGGGGGGGGGGGGGGGGGGGGGGGGGGGGGGGGGGGGGGGGGGGGGGGGGGGGGGGGGGGGGGGGGGGGGGGGGGGGGGGGFGGGFGGGEGGGGEGGGGGGGGGGGGGGGGGGGGGGGGFGGGGFGGGGGGGGGGGGGGGGFGGGGGGGGGGGGGDDGGGGGGFFGGGGGGGGGGGGGGGGGGGEGGEFGGGCFGGGEGGEGFGGEGGCGGGGGGGGDDGGGGGGFFFGFFFFF@59@BB77FFFFBFD?AFFFF?A?02<B??>::B?<:(7>>9:2#
@M05025:18:000000000-B3NL5:1:1101:20407:4680 1:N:0:TCGAAG
ACCTAAACTCCTACGGGAGGCAGCAGTGGGGAATATTGCACAATGGGGGGAACCCTGATGCAGCCATGCCGCGTGTGTGAAGAAGGCCTTCGGGTTGTAAAGCACTTTCAGTTGTGAGGAAAGGTTAGTAGTTAATACCTGCTAGCTGTGACGTTAGCAACAGAAGAAGCACCGGCTAACTCCGTGCCAGCAGCCGCGGTAATACGGAGGGTGCGAGCGTTAATCGGAATTACTGGGCGTAAAGCGCACGCAGGCGGATTGTTAAGCTAGAGGTGAAAGCCCCGCGCTCAACGTGGGAATG
+
CCCCGGGGGGGGGGGGGGGGGGGGGGGGGGGGGGGGGGGGGGGGGGGGGGGGGGGGGGGGGGGGGGGGGGGGGGGGGGGGGGGGGGGGGGGGGGGGGGGGGGGGGGGGGGGGGGGGGGGGGGGGGGGGFGGGGGGGGGGGGGGGGGGGGGGGGGGGGGGGGGGGGGGGGGGGGGGGGGGGGGGGGGG>EGGGGGGGGGGGGGGGGGGEGGGGGGGGGGGEGGGGGGGGGGGGGGGGGGGGGGGGDGGD@FGFGFFFFFFFFFGGGFFFFFFFFFFFFF<B:B?>>>B9?BFFFFFFFFB:#
@M05025:18:000000000-B3NL5:1:1101:20155:4704 1:N:0:TCGAAG
ACCTAAACTCCTACGGGAGGCAGCAGTGGGGAATATTGGACAATGGGCGCAAGCCTGATCCAGCCATACCGCGTGGGTGAAGAAGGCCTTCGGGTTGTAAAGCCCTTTTGTTGGGAAAGAAATCCAGCTGGCTAATACCCGGTTGGGATGACGGTACCCAAAGAATAAGCACCGGCTAACTTCGTGCCAGCAGCCGCGGTAATACGAAGGGTGCAAGCGTTACTCGGAATTACTGGGCGTAAAGCGTGCGTAGGTGGTCGTTTAAGTCCGTTGTGAAAGCCCTGGGCTCAACCTGGGAACG
+
CCCCFGGGFFFDFFGGGGGGFGGGGGFGGFGEEE<FFGGGGGGGGGGGGGGGGGGGGGGGGGGGGGGFGGGGGGGGGGGGGGFGGGGGGGGGGGGGGGGGGGGGDEFGGGGGGGGGGGDGGGGGGGGGGGGGGFFGGGGGGC@CFGGFG@FFGGGGGFFFG@FC>F9FGFGGGGGGE7CFGGGCFGGGGGGGGGGGGGGECEFFGGGFGGGGGGGGGGEEGCCFCEGD=CFGGGGG4<CGDDFDGGGFBFGFGFFFF>?D>DCFGFFF>EBFFDFFFFF:?F???B61:3<?<:BFFFF:#
@M05025:18:000000000-B3NL5:1:1101:10038:4790 1:N:0:TCGAAG
ACCTAAACTCCTACGAGAGGCAGCAGTGGGGAATATTGCACAATGGGGGAAACCCTGATGCAGCGACGCCGCGTGAAGGAAGAAGTATCTCGGTATGTAAACTTCTATCAGCAGGGAAGAAAATGACGGTACCTGACTAAGAAGCCCCGGCTAACTACGTGCCAGCAGCCGCGGTAATACGTAGGGGGCAAGCGTTATCCGGATTTACTGGGTGTAAAGGGAGCGTAGACGGAAGAGCAAGTCTGATGTGAAAGGCTGGGGCTTAACCCCAGGACTGCATTGGAAACTGTTTTTCTAGAGC
+
CCCCGGGGGGGGGGG,FFGGGGGGGGGGGGGGGGGGGGGGGGGGGGGGGGGGGGGGGGGGGGGGGGGGGGGGGGGGGGGGGGGGGGGGGGGGGGGGGGGGGGGGGGGGGGGGGGGGGGGGGGGGGGGGGGGGGGGGGGGGGGGGGGGGGGGGGGGGGGGGGGGGGGGGGGGGGGGGGGGGGGGGGGGGGGGGGGGGGGGGGGEGGGGGGGGGGGGGGGGGGFGGGGGGEFGGGGGGGGGGGGGGGGGFFFGFGFFFFFBDFFGGGFF=?EFFFFFFFF<><BFFBFFBB6<:2?:AFFF?#
@M05025:18:000000000-B3NL5:1:1101:6443:4820 1:N:0:TCGAAG
ACCTAAACTCCTACGGGAGGCAGCAGTGGGGAATATTGCACAATGGGCGAAAGCCTGATGCAGCGACGCCGCGTGAGGGATGACGGCCTTCGGGTTGTAAACCTCTTTCAGCAGGGACGAAGCGCAAGTGACGGTACCTGCAGAAGAAGCACCGGCTAACTACGTGCCAGCAGCCGCGGTAATACGTAGGGTGCAAGCGTTGTCCGGAATTACTGGGCGTAAAGAGTTCGTAGGCGGTTTGTCGCGTCGTTTGTGAAAACCAGCAGCTCAACTGCTGGCTTGCAGGCGATACGGGCAGACG
+
CCCCGGGGGGGGGGGGGGGGGGGGGGGGGGGGGGGGGGGGGGGGGGGGGGGGGGGGGGGGGGGGGGGGGGGGGGGGGGGGGGGGGGGGGGGGGGGGGGGGGGGGGGGGGGGGGGGGGGGGGGGGGGGGGGGGGGGGGGGGGGGGGGGGGGGGGGGGGGGGGGGGGGGGGGGGGGGGGGGCGGGGGGGGGGGFEEGGGGGEEGGGGGGGGGGGGGGGGGGGGGFFFGGGGGGFFGGGG7CCDG:DGGGFFF:5DFFFFFFFFFGGGFFFBF?FFFFFF@?F:9BFFFFF9BBFBFFF900,#
@M05025:18:000000000-B3NL5:1:1101:6158:4834 1:N:0:TCGAAG
ACCTAAACTCCTACGGGAGGCAGCAGTGGGGAATATTGCACAATGGGCGAAAGCCTGATGCAGCCATGCCGCGTGTGTGAAGAAGGCTCTAGGGTTGTAAAGCACTTTCAGCGAGGAGGAAAGGGTGTACGTTAATACCGTGCAGCTGTGACGTTACTCGCAGAAGAAGCACCGGCTAACTCCGTGCCAGCAGCCGCGGTAATACGGAGGGTGCAAGCGTTAATCGGAATTACTGGGCGTAAAGCGTGCGTAGGCGGCTTGTTAAGTTGGATGTGAAAGCCCCGGGCTCAACCTGGGAACA
+
CCCCGGGGGGGGGGGGGGGGGGGGGGGGGGGGGGGGGGGGGGGGGGGGGGGGGGGGGGGGGGGGGGGGGGGGGGGGGGGGGGGGGGGGGGGGGGGGGFGGGGGGGGGGGGGGGGGGGGGEFGGGGGGGGGGGGGGGGGGGGGGGGGGGGGGGGEGGGGGGGGGGFGGGGGGGGGEECGFGGGGGGGGGGGGGGGGGGGGEEGGGGGGEGGGEGEGFCFGEEGGFGGGGGGGGGGGGGFGGDGGGGGD:DDGFDEFFFFFFE:DGCF@FFFBFFFFFFFFB?:BF6>>>FFFB:7:0<77-#
@M05025:18:000000000-B3NL5:1:1101:22042:4836 1:N:0:TCGAAG
ACCTAAACTCCTACGGGAGGCAGCAGTAGGGAATCTTCCACAATGGACGAAAGTCTGATGGAGCAACGCCGCGTGAGTGAAGAAGGGTTTCGGCTCGTAAAGCTCTGTTGGTAGTGAAGAAAGATAGAGGTAGTAACTGGCCTTTATTTGACGGTAATTACTTAGAAAGTCACGGCTAACTACGTGCCAGCAGCCGCGGTAATACGTAGGTGGCAAGCGTTGTCCGGATTTATTGGGCGTAAAGCGAGTGCAGGCGGTTCAATAAGTCTGATGTGAAAGCCTTCGGCTCAACCGGCGAATC
+
CCCCFGGGGGGGGGGGGGGGGGGGGGGGGGGGGGGGGGGGGGFGGFDGGGDGGGGGGGGGGGGGGGGGGGGGGGGGGEFFDF9EFFGFGGGGGGGECGEGGGGG8?FFEE@?FG?EEEEGGGF<FEGAFFCFFFGCBFGFDECFGGGGGG9=FEFGGGGGGGGDGFGGGGGFGDG>EGFF=CG>FGGGGGGF6CCGDGCEECFGFGFGGDAEFCCCGGGEEGCE<EE7:EGC71+;C457>DCCDGD:DFG477>:;0-8*67>CFF7>F28<=F=/84<:>)44<>(,.3(2-,((-4,#
@M05025:18:000000000-B3NL5:1:1101:18568:4851 1:N:0:TCGAAG
ACCTAAACTCCTACGGGAGGCAGCAGTAGGGAATCTTCCACAATGGACGAAAGTCTGATGGAGCAACGCCGCGTGAGTGAAGAAGGGTTTCGGCTCGTAAAGCTCTGTTGGTAGTGAAGAAAGATAGAGGTAGTAACTGGCCTTTATTTGACGGTAATTACTTAGAAAGTCACGGCTAACTACGTGCCAGCAGCCGCGGTAATACGTAGGTGGCAAGCGTTGTCCGGATTTATTGGGCGTAAAGCGAGTGCAGGCGGTTCAATAAGTCTGAGGTGAAAGCCTTCGGCTCAACCGGAGAATG
+
CCCCGGGGGGGGGGGGGGGGGGGGGGGGGGGGGGGGGGGGGGGGGGGGGC@FGFGGGGGGGGGGGGGGGGGGGGGGGGGGGGGGGGGGGGGDDDGGGGGGFGGCGFFGCFGEFGFFGGGFGGGGGGGGGGFFGGGGGGGGGGGGGGGGGGGGGGGGGGFGFGGGGCFFGFGGGGGGGGGGFGGGGGGGGGGGGGGGGGEGGGGGGGGCFEFGFGGCGFCCEGGGGGGEDGDFFFFGGGGCCDFGGGGFF>F=F@DFF59BF?7*>?@FDFA*4FFB==421:<B??FFF?<::>9>((4)#
@M05025:18:000000000-B3NL5:1:1101:17541:4974 1:N:0:TCGAAG
ACCTAAACTCCTACGGGAGGCAGCAGTGGGGAATCTTGGACAATGGGCGCAAGCCTGATCCAGCCATGCCGCGTGAGTGATGAAGGCCCTAGGGTCGTAAAGCTCTTTCGCCAGAGATGATAATGACAGTATCTGGTAAAGAAACCCCGGCTAACTCCGTGCCAGCAGCCGCGGTAATACGGAGGGGGTTAGCGTTGTTCGGAATTACTGGGCGTAAAGCGCGCGTAGGCGGATTGGAAAGTTGGGGGTGAAATCCCGGGGCTCAACCCCGGAACTGCCTCCAAAACTCCCAGGCTTGAGG
+
CCCCGGGGGGGGFGGGGGGGGGGGGGFGGGGGGGGGGDGGGGGGGGGGGGGGGGGGGGGGGGGGGGGGGGGGGGGGGGGGGGGGGGGGGGGGGGGGGGGGGGGGGGGGGGGGGGFGGGGGGGGGGGGFEAF<FEGGGGGGGGGGGGGGGGGGGGGGGGGFGGCGGGGGGGEGGGGGGGGFGGDGGGGGGGGGFGCCEGCFCEGGGGCGGGGGGGEGGGGGGDC5CGGEE65=DG55FFCFGGGGGGGF3:3?DB6<?DBDF@)*29?<2<6@2:3@F42<:0:BBB:0<:?07(42:90,#
@M05025:18:000000000-B3NL5:1:1101:6634:5033 1:N:0:TCGAAG
ACCTAAACTCCTACGGGAGGCAGCAGTAGGGAATCTTCCACAATGGACGAAAGTCTGATGGAGCAACGCCGCGTGAGTGAAGAAGGGTTTCGGCTCGTAAAGCTCTGTTGGTAGTGAAGAAAGATAGAGGTAGTAACTGGCCTTTATTTGACGGTAATTACTTAGAAAGTCACGGCTAACTACGTGCCAGCAGCCGCGGTAATACGTAGGTGGCAAGCGTTGTCCGGATTTATTGGGCGTAAAGCGAGTGCAGGCGGTTCAATAAGTCTGATGTGAAAGCCTTCGGCTCAACCGGAGAATC
+
CCCCGGGGGGGGGGGGGEGGGGGGGGFGGGGGGGGGGGGGGGGGGGGGGGGGGGGGGGGGGGGGGGGGGGGGGGGGGGGGGGGGGGGGGGGGGGGGGGGGGGGFGGGGGGGGGGFGGGGGGGFAFGGGGGGGGGGGGGGGGGGGGGGGGGGGGGGGGGGGGGGGGFGGGGGGGGGGGGGGGGGGGGGGGGGGGGGGGGGGCGGGGGGGGGGGGGGGGGGGGGECGGGEG=CGFFGG<FGDGDGFGGGEF@GFGFFFF@>>=7FGGFFFA?<FDFBFBFF7<BF<:<B??>?<<>FFF6<2#
@M05025:18:000000000-B3NL5:1:1101:21382:5037 1:N:0:TCGAAG
ACCTAAACTCCTACGGGAGGCAGCAGTAGGGAATCTTCCACAATGGACGAAAGTCTGATGGAGCAACGCCGCGTGAGTGAAGAAGGGTTTCGGCTCGTAAAGCTCTGTTGGTAGTGAAGAAAGATAGAGGTAGTAACTGGCCTTTATTTGACGGTAATTACTTAGAAAGTCACGGCTAACTACGTGCCAGCAGCCGCGGTAATACGTAGGTGGCAAGCGTTGTCCGGATTTATTGGGCGTAAAGCGAGTGCAGGCGGTTCAATAAGTCTGATGTGAAAGCCTTCGGCTCAACCGGAGAATG
+
CCCCGGGGGGGGGGGDGGGGGGGGGGAFGGGGGGGGGGGGGGGGGGFFGGEGGEEFG@FFFGFGFGFGGGGGGGGGGEGGFGGGGGDGGGGGDGFEEGG<DFGFGGGFGFGFEF?FFGGCFDFAEFEFFFGGGGGFGGGFF8,DFFFGGGGGGGGGGGGGFFGGF;FFF;CEFCGDGDGGGGGGGGG@9DFBFFFGCEGCEEFGFG,5BEBEEDFCEGEGGG7AFGCCCEGG7CFCFGGGCD:F><<;<FD=FFBFF59DFBFGGFFF>FBFFFFF4=<7:?<<?B>BBB<1<FB9>9<)#
@M05025:18:000000000-B3NL5:1:1101:26937:5090 1:N:0:TCGAAG
ACCTAAACTCCTACGGGAGGCAGCAGTGGGGAATTTGGCACCATGGTTGAAACTTTGATGCAGCCATGCCGCGTGTGTGAAGAAGGCCTTCGGGTTGTAAAGCACTTTCAGTTGTGAGGAAAAGATAGTAGTTAATACCTGCTAGCCGTGACGTTAACAACAGAAGAAGCACCGGCTAACTCCGTGCCAGCAGCCGCGGTAATACGGAGGGTGCGAGCGTGAATCGGAATGACTGGGAGTAAAGCGCACGCAGGCGGTTTGTTAAGCGAGATGTGAAAGCGCCGGGCTCAACCTGGGATGG
+
8888;=;;-;;CFGG>EGEGGGGD@EDGGGGGGC;<,,,666;C,,;CFGGGA;6,C@66CFEAEGGFFF@:FCFCGFGFF9FFGD,=C,FFGDGDG,CCCFDFF?EFGF9FE?EGBEE==<<F+C??EF,,5A<F<,AF,=E<CF:@CCFDGG<FDGDFFCCBD,3@DFEBF>CCGGFFCC6@>8EC;8F6DE>GEGG:*4,=;CEEGDE*==C5C*=C5C:9@E=E*=+07D:***97*:7D:CG:BFCBGFF>381:DF5?>F?)(80<<*0=49<0(,-749>3(.)8:(,4(4><#
@M05025:18:000000000-B3NL5:1:1101:9649:5109 1:N:0:TCGAAG
ACCTAAACTCCTACGGGAGGCAGCAGTGGGGAATATTGCACAATGGGCGCAAGCCTGATGCAGCCATGCCGCGTGTGTGAAGAAGGCCTTCGGGTTGTAAAGCACTTTCAGTCGTGAGGAAGGTAGTGTAGTTAATAGCTGCATTATTTGACGTTAGCGACAGAAGAAGCACCGGCTAACTCCGTGCCAGCAGCCGCGGTAATACGGAGGGTGCGAGCGTTAATCGGAATTACTGGGCGTAAAGCGCATGCAGGTGGTTTGTTAAGTCAGATGTGAAAGCCCGGGGCTCAACCTCGGAATG
+
CCCCGGGGGGGGGGGGGGGGGGGGFGFGGGGGGGGGGGGGGGGGGGGGGGGGGGGGGCFGGDGGGGGGGGGGGFGGFGGGFGFGGGGGGGGGGGFGGGGGGFGGGGGGGGGGGGCFFGGFGGGCEFGGGGGFGFFFFGFGFGGGGGGGFFGDGGGGGGG@@@FGGGGFGFGGFGGGGGGGFFGEGGGGGGGGGGGDDEGEEEGFGGGGEDGEGGEEGGGGC5=FGGGG5C6?>70<CGGGCD<FGGGF3>GFGFFFF344>>5FFFFFAF24<@FFF?43020991(-4<BF::::<9(-#
@M05025:18:000000000-B3NL5:1:1101:4420:5128 1:N:0:TCGAAG
ACCTAAACTCCTACGGGAGGCAGCAGTGGGGAATATTGGACAATGGGCGCAAGCCTGATCCAGCCATACCGCGTGGGTGAAGAAGGCCTTCGGGTTGTAAAGCCCTTTTGTTGGGAAAGAAATCCAGCCGGCTAATACCTGGTTGGGATGACGGTACCCAAAGAATAAGCACCGGCTAACTTCGTGCCAGCAGCCGCGGTAATACGAAGGGTGCAAGCGTTACTCGGAATTACTGGGCGTAAAGCGTGCGTAGGTGGTTATTTAAGTCCGTTGTGAAAGCCCTGGGCTCAACCTGGGAACG
+
CCCCGGGGFGGGGGGGGGGGGGGDGGDFGGGGGGGGGGGGGGGGGGGGGGGGGGFGFGEGGFFGGGGGGGGGGGGGGGGGGFGE@FGF8EFFGFGGGFGGGGGGGGFDFGGFGGGGGGGGGGGGGGFGGGGGGGFGGGGGGGGGGEEEGCFGGGGGCFCGGGGGGGGGAFGGFGGGCGGGGGFEDECCEFFGGFGGGGGGGGGGGGGFEEGFGGGDEEEEGCEFFGEEGFFGFCFCGDGDDDFGGG5DFFG>GFFFFBBFF7>CF@@FBDF?<BBFFF20:??F023<FF7<23:B(23-#
@M05025:18:000000000-B3NL5:1:1101:19279:5155 1:N:0:TCGAAG
ACCTAAACTCCTACGGGAGGCAGCAGTGGGGAATATTGCACAATGGGCGCAAGCCTGATGCAGCCATGCCGCGTGTATGAAGAAGGCCTTCGGGTTGTAAAGTACTTTCAGCAGTGAGGAAGGGGGTGTCGTTAATAGCGGAATTTCTTGACGTTAGCTGCAGAAGAAGCACCGGCTAACTCCGTGCCAGCAGCCGCGGTAATACGGAGGGTGCGAGCGTTAATCGGAATTACTGGGCGTAAAGCGCATGCAGGTGGTTTGTTAAGTCAGATGTGAAAGCCCGGGGCTCAACCTCGGAACC
+
CCCCGGGGGGGGGGGGGGGGGGGGGGFGGGGGGGGGGGGGGGGGGGGGGGGGGGGGGGGGGGGGGGGGGFGGGGGGGGGGFGGGGGGGGGGGGGGGGGGGGGGGGGGGGGGGGGGGGGGGGGGGGGGGGGGGGGGGGGGGGDGGGGGGGGGGGGGGGGGGGGGGGGGGGGGGGGGGGGGGFGGGGGGGGGGGGGGGGGGGGGGGGGGGGGGGGGGGGGGGGGGGGGGGGGGGGGGGGGGGGGGGGGGFFFGFGFFFFEBFFFGGGFFFFFFFFFFFFFDFFFB07;;9?BFFF>?BFFB4#
@M05025:18:000000000-B3NL5:1:1101:14072:5200 1:N:0:TCGAAG
ACCTAAACTCCTACGGGAGGCAGCAGTGGGGAATATTGCACAATGGGCGCAAGCCTGATGCAGCGACGCCGCGTGCGGGATGGAGGCCTTCGGGTTGTAAACCGCTTTTGTTCAAGGGCAAGGCACGGCTTCGGGCCGTGTTGAGTGGATTGTTCGAATAAGCACCGGCTAACTACGTGCCAGCAGCCGCGGTAATACGTAGGGTGCGAGCGTTATCCGGATTTATTGGGCGTAAAGGGCTCGTAGGCGGTTCGTCGCGTCCGGTGTGAAAGTCCATCGCCTAACGGTGGATCTGCGCCGG
+
CCCCGGGGGGGGGGGGGGGGGGGGGGFGGGGFGGGGGGGGGGGGGGGGGGGGGGGGGGGGGGGGGGGGGGGGGGGGGGGFGGFGGGGGGGGGGGGGGGGGGGGGGGGGGGGGGGGGGGGGGGGGGGGGGGGGGGGGFGBFFGGGGDFGFGGGGGGGFFFGGGGGGGGGGGGGGGGGGGGGFGGFGGGGGGGGGGEGCEFCFGGGCEGG5CGGGG=FFFGG5CE<?FGCD=EGGGDGGGD5FDDDDGGF@D777:B>>B>5>EGD)787)*-@AB*178:0132773>6:>())5<90(-,#
@M05025:18:000000000-B3NL5:1:1101:4408:5235 1:N:0:TCGAAG
ACCTAAACTCCTACGGGAGGCAGCAGTGGGGAATCTTGGACAATGGGCGCAAGCCTGATCCAGCCATGCCGCGTGAGTGATGAAGGCCTTAGGGTCGTAAAGCTCTTTCGCCAGAGATGATAATGACAGTATCTGGTAAAGAAACCCCGGCTAACTCCGTGCCAGCAGCCGCGGTAATACGGAGGGGGTTAGCGTTGTTCGGAATTACTGGGCGTAAAGCGCGCGTAGGCGGACCAGAAAGTTAGGGGTGAAATCCCGGGGCTCAACCCCGGAACTGCCTCTAAAACTCCTGATCTAGAGG
+
CCCCGGGGGGGGGGGGGGGGGGGGGGGGGGGGGGGGGGGGGGGGGGGGGGGGGGGGGGGGGGGGGGGGGGGGGGGGGGGGGGGGGGGGGGGGGGFGGGGGGGGGGFFGGGGGGFGGGGGGGGFGGGGGFGGCFFGGFGGGG?4A>D:FEGGGGGGGCGGFGGGGGGGGGGGGGGGGGGCEFEGGGGCE=CGGBEGEGGGGGGGEGGFFGFGGFGGGDGGFDGGGGGGGGGGGGDGCFCGFGGGGGGGFFFG@F?4?FE1DEF3CDF4)83(<1>EFFFF?>?26>2>))477:9AA>4A5#
@M05025:18:000000000-B3NL5:1:1101:24747:5259 1:N:0:TCGAAG
ACCTAAACTCCTACGGGAGGCAGCAGTGAGGAATATTGGACAATGGGCGAGAGCCTGATCCAGCCATGCCGCGTGCAGGAAGACTGCCCTATGGGTTGTAAACTGCTTTTATACGGGAAGAAATACTCCTACGTGTAGGAATTTGACGGTACCGTAAGAATAAGCACCGGCTAACTCCGTGCCAGCAGCCGCGGTAATACGGAGGGTGCAAGCGTTATCCGGAATCATTGGGTTTAAAGGGTCCGCAGGCGGTCAATTAAGTCAGAGGTGAAATCCCGCAGCTTAACTGTGGAACTGCCTG
+
CCCCGGGGGGGGGGGGGGGGGGGGGGFGGGGGGGGGGGGGGGGGGGGGGGGGGGGGGGGGGGGGGGGGGGGGGEGGGGGGGGGGGGGGGGFGGGGGGGGGGGGGGFFGGGGGGFFGGGGGGGGGGGGFGFGGGGGGEGGGGGGGA??FGGGGGGGGGGFGDFGGFGG8CGEFEGGGDGGGFGGGCGCCEFGDEG5:C@FGG58CEE*8*>9CGGGGGGCGEGD=FFEEGG6FDGDGF7>FD57*>9DFEFDFG:>@*96BFF77:FFF?FBF<*9))79>961)5<2625474,.52,(4#
@M05025:18:000000000-B3NL5:1:1101:18727:5282 1:N:0:TCGAAG
ACCTAAACTCCTACGGGAGGCAGCAGTGGGGAATATTGCACAATGGGCGCAAGCCTGATGCAGCCATGCCGCGTGTATGAAGAAGGCCTTCGGGTTGTAAAGTACTTTCAGCAGTGAGGAAGGGGGTGTCGTTAATAGCGGCACCTCTTGACGTTAGCTGCAGAAGAAGCACCGGCTAACTCCGTGCCAGCAGCCGCGGTAATACGGAGGGTGCGAGCGTTAATCGGAATTACTGGGCGTAAAGCGCATGCAGGTGGTTTGTTAAGTCAGATGTGAAAGCCCGGGGCTCAACCTAGGAACG
+
CCCCGGGGGGGGGGGGGGGGGGGGGGGGGGGGGGGGGGGGGGGGGGGGGGGGGGGGGGGGGGGGGGGGGGGGGGGGGGGGGGGGGGGGGGGGGGGGGGGGGGGGGGGGGGGGGGFGGGGGGGGGGGGGGGGGGGGGGGGGGGGGGGGGGGGGGGGGGGGGGFFGGGGGGGFGGGGGGCGGGGGGGGGGGGGGGGGGGGGGGGGGGGGGGGGEGGGEGGGEEGFGGGGGDGGGGGFGGGGDGGGGGG5@>EFFGF@FF@:>BFCFFFF=<=<BAFFFFF>BF?>>6>B>FDFFFF(8BBD,#
@M05025:18:000000000-B3NL5:1:1101:20441:5298 1:N:0:TCGAAG
ACCTAAACTCCTACGGGAGGCAGCAGTGGGGAATATTGGACAATGGGCGAAAGCCTGATCCAGCCATGCCGCGTGTGTGAAGAAGGTCTTCGGATTGTAAAGCACTTTAAGTTGGGAGGAAGGGTTGTAGCTTAATACGCTGCAACTTTGACGTTACCAACAGAATAAGCACCGGCTAACTCTGTGCCAGCAGCCGCGGTAATACAGAGGGTGCAAGCGTTAATCGGAATTACTGGGCGTAAAGCGCGCGTAGGCGGCTTGATAAGATGGGTGTGAAATCCCCGGGCTTAACCTGGGAACC
+
CCCCGGGGGGGGGGGGGEGGGGGGGGGGGGGGGGGGGGGGGGGGGGGGGGGGGGGGGGGGGGGGGGGGGGGGGGGGGGGGGGGGGGGGGGGGGGGGGGGGGGGGGGGGGGGFGGGGGGGGGGGGGGGGGGGGGGGGGGGDEGGGGGGGGGGGGGFGGGGGGGGGGGGGGGGGGGGGGGGGGGGGGGGGFGGGGGGGGGGEGGGGGGGGGGGEGGEFGFGGGGGFGFGDGGGGGGGGGGGGGGGGGGGFFFD>D@FFFBB>D@GGFFFFAFF??FFFFF<<:??>9>9BBF><.676B?F0#
@M05025:18:000000000-B3NL5:1:1101:5097:5305 1:N:0:TCGAAG
ACCTAAACTCCTACGGGAGGCAGCAGTGGGGAATATTGGGCAATGGGCGAAAGCCTGACCCAGCCATGCCGCGTGTGTGAAGAAGGCTCTAGGGTTGTAAAGCACTTTAAGTTGTGAGGAAAAGCTATTAGTTAATACCTGATAGCCCTGACGTTAACAACAGGATAAGCACCGGCTAACTCCGTGCCAGCAGCCGCGGTAATACGGAGGGTGCAAGCGTTAATCGGAATTACTGGGCGTAAAGCGTGTGTAGGTGGTTTGGTAAGTGTGATGTGAAATCCCTTGGCTTAACCTAGGAACT
+
CCCCGGGGGGGGGGGGGGGGGGGGGGGGGGGGGGGGGGGGGGGGGGGGGGGGGGGGGGGGGGGGGGGGGGGGGGGGGGGGGGGGGGGGGGGGGGGGGGGGGGGGGFGGGGGGGGGGGGGGGGGGGGGGGGGGFGGGGGGGGFGGGGFGGGGGGGGGGGGGGGG:FFGGGGGGGGGGGGGGGGGGGFGGGGGGGGGGGGGGGGGGGGGEEGGEGGGGGGGEGGGGGGGE5CFGGGGFGGGGGGGGGG7>7@GFGF6FF>B@DDGGGFFFBFAFAFF?FBBA:D>>BBFFFFBB3<??:?B(#
@M05025:18:000000000-B3NL5:1:1101:25528:5344 1:N:0:TCGAAG
ACCTAAACTCCTACGGGAGGCAGCAGTGGGGAATATTGCACAATGGGCGCAAGCCTGATGCAGCCATGCCGCGTGTATGAAGAAGGCCTTCGGGTTGTAAAGTACTTTCAGCAGTGAGGAAGGTTCATGCGTTAATAGCGTATGGATTTGACGTTAGCTGCAGAAGAAGCACCGGCTAACTCCGTGCCAGCAGCCGCGGTAATACGGAGGGTGCGAGCGTTAATCGGAATTACTGGGCGTAAAGCGCATGCAGGTGGTTTGTTAAGTCAGATGTGAAAGCCCGGGGCTCAACCTCGGAATC
+
CCCCGGGGGGGGGGGGGGGGGGGGGGGGGGGGGGGGGGGGGGGGGGGGGGGGGGGGGGGGGGGGGGGGGGGGGGGGGGGGGGGGGGGGGGGGGGGGGGGGGGGGGGGGGGGGGGGGGGGGGGGGGGGGGGGGEGFGGGGGGGGGGGGGGGGGGGGGGGGGGGGGGGGGGGGGGGGGGGGGGGGGGGGGGGGGGGGGGGGGGGGGGGDEGGGEGGGGEGGEGGGGGGGEEGGGGGG6FGGGGGFGFGGFFFG?DFFFF56F>FCGGFFFFF27<FFFFFAFF?>FF>BF??D?FF0??FB<#
@M05025:18:000000000-B3NL5:1:1101:8161:5352 1:N:0:TCGAAG
ACCTAAACTCCTACGGGAGGCAGCAGTAGGGAATCTTCCACAATGGACGAAAGTCTGATGGAGCAACGCCGCGTGAGTGAAGAAGGGTTTCGGCTCGTAAAGCTCTGTTGGTAGTGAAGAAAGATAGAGGTAGTAACTGGCCTTTATTTGACGGTAATTACTTAGAAAGTCACGGCTAACTACGTGCCAGCAGCCGCGGTAATACGTAGGTGGCAAGCGTTGTCCGGATTTATTGGGCGTAAAGCGAGTGCAGGCGGTTCAGTAAGTCTGATGTGAAAGCCTTCGGCTCAACCGGAGAATG
+
CCCCGGGGGGGGGGGGGGGGGGGGGGGGGGGGGGGGGGGGGGGGGFFGGGGGGGGGFEGGGGGGGGGGGGGGGGGGGGGGGGGGGGGFGGGGGGGGGFEGFGFGGGGGGGGF9EEGFFEGGGGFGFGGGGGGGGGGGGGGGGGGGGEFGAGGGGEFEFGGGGGFFCGGGCAFGCBEGGFFGGGEFFF@AFDFG>EGGEECCGGGGG6EGCFCGF8FFCGEGGGGGGDDCE+=@77DFCD3C<D>>D>E8;>=DFF>>8257*:D:?7*.*6BAFF47=>B2>B??B>(,),17(((--3)#
@M05025:18:000000000-B3NL5:1:1101:12580:5388 1:N:0:TCGAAG
ACCTAAACTCCTACGGGAGGCAGCAGTGGGGAATTTTGGACAATGGGCGCAAGCCTGATCCAGCAATGCCGCGTGCGGGAAGAAGGCCTTCGGGTTGTAAACCGCTTTTGGTAGGAACGAAAAGCTCTGGGCTAATACCCTGGGGTGATGACGGTACCTGCAGAATAAGCACCGGCTAACTACGTGCCAGCAGCCGCGGTAATACGTAGGGTGCGAGCGTTAATCGGAATTACTGGGCGTAAAGCGTGCGCAGGCGGTTGTGCAAGACAGGCGGGAAATCCCCGGGCTTAACCTGGGAAGG
+
CCCCGGGGGGGGGGGGGGGGGGGGGGGGGGGGGGGGGGGGGGGGGGGGGGEGGGGGGGGGGGGGGGGGGGGGGGGGGGGGGGGGGGGGGGGGGGGGGGGGGGGGGGGGGGGGFGGFGGGGGCFGGFGGGGGGGGGGGGGGGGGGGGGGDGGGGGFGGGGGGGGFGFFFFFGGGEGGGDGGGGGGCEDEGGGGGGDGGGGCECCFCF6@EECFEEGEGGE>EGGGGGGCGGGFGFGGGGG<DDGGCDD>BDGED>:BB>BF<:CFCFF>>??FF)73<:9.44399>F1,84).67:673(#
@M05025:18:000000000-B3NL5:1:1101:17120:5436 1:N:0:TCGAAG
ACCTAAACTCCTACGGGAGGCAGCAGTAGGGAATCTTCCACAATGGACGAAAGTCTGATGGAGCAACGCCGCGTGAGTGAAGAAGGTTTTCGGCTCGTAAAGCTCTGTTGGTAGTGAAGAAAGATAGAGGTAGTAACTGGCCTTTATTTGACGGTAATTACTTAGAAAGTCACGGCTAACTACGTGCCAGCAGCCGCGGTAATACGTAGGTGGCAAGCGTTGTCCGGATTTATTGGGCGTAAAGCGAGTGCAGGCGGTTCAATAAGTCTGATGTGAAAGCCTTCGGCTCAACCGGAGAATG
+
CCCCGGGGGGGGGGGGGEGGGGGGGGGGGGGGGGGGGGGGGGGGGGGGGEGGGFGGGGGGGGGGGGGGGGGGGGGGGGGGGGGFGGGGGGGGGGGGGEFGFGGCGGGGGGGGGGGGEGGGGFFGGGGGGFEFFFFGFGGGGCFFFFGGGGGGGGGGGGGFFEGGGFFGGGCFGGDCCGGGDGGGGGGGGF>FGGGGGEGCEGFFDF1AFEGGGGC9FGG5CGGGGGGE5CFGGGGFGC<DDDGFGGC>E>DFGFEDB)4>8=GGGFFFFF29:7@BB?AB<:476?>?:7<,490(1372#
@M05025:18:000000000-B3NL5:1:1101:11663:5471 1:N:0:TCGAAG
ACCTAAACTCCTACGGGAGGCAGCAGTGGGGAATATTGCACAATGGGCGCAAGCCTGATGCAGCCATGCCGCGTGTGTGAAGAAGGCCCTAGGGTTGTAAAGCACTTTCAGCAGTGAGGAAAGGTTAGTAGTTAATACCTGCTAGCTGTGACGTTAACTGCAGAAGAAGCACCGGCTAACTCCGTGCCAGCAGCCGCGGTAATACGGAGGGTGCGAGCGTTAATCGGAATTACTGGGCGTAAAGCGCGCGTAGGTGGATTGGTCAGTCAGATGTGAAAGCCCAGGGCTCAACCTTGGAACG
+
CCCCGGGGGGGGGGGGGGGGGGGGGGGGGGGGGGGGGGGGGGGGGGGGGGGGGGGGGGGGGGGGGGGGGGGGGGGFGGGGGGGGGGGGGGGGGGGGGGGGGGGGGGGGGGGGGGFGGGGGGGGGGGGGGGGGGGGGGGGGGGGGGGGGGGGGGGGGGGGGGGGGGGGGGGGGGGGGGGGGGGGGGGGGGGGGGGGGGGGGGGGGGGGGGGGGGGGGGGGCGGFGGGGGCGGFDGGGFGDGG<FF=GGEFFGFGFFFF>?FFFGGGFFFDFFFFFFFFFBF726:?FFFFFFB<FFFFFD,#
@M05025:18:000000000-B3NL5:1:1101:16493:5543 1:N:0:TCGAAG
ACCTAAACTCCTACGGGAGGCAGCAGTAGGGAATCTTCCACAATGGACGAAAGTCTGATGGAGCAACGCCGCGTGAGTGAAGAAGGGTTTCGGCTCGTAAAGCTCTGTTGGTAGTGAAGAAAGATAGAGGTAGTAACTGGCCTTTATTTGACGGTAATTACTTAGAAAGTCACGGCTAACTACGTGCCAGCAGCCGCGGTAGTACGTAGGTGGCAAGCGTTGTCCGGATTTATTGGGCGTAAAGCGAGTGCAGGCGGTTCAATAAGTCTGATGTGAAAGCCTTCGGCTCAACCGGAGAATA
+
CCCCGGGGGGGGGGGGGGGGGGGGGGGGGGGGGGGGGGGGGGGGGGGGGGGGGGGGGGGGGGGGGGGGGGGGGGGGGGGGGGGGGGGGGGGGGGGGGGGGGGGGGGGGGGGGGGGGGGGGGGGGGGGGGGGGGGGGGGGGGGGGGGGGGGGGGGGGGGGGGGGGGGGGGGGGGGGGGGGGGGGGGGGGGGGGGGGGGGGEGGGGGGGGGGGGGGGGGGGEGGGGGGGCE5?FGGGGGGGGGGGGGGDFFFGFGFFFF5>@FFGGGBFBAF>=68??FFDBBFA>?BFBFF2:BB>02784#
@M05025:18:000000000-B3NL5:1:1101:10737:5704 1:N:0:TCGAAG
ACCTAAACTCCTACGGGAGGCAGCAGTGGGGAATCTTGGACAATGGGGGCAACCCTGATCCAGCCATGCCGCGTGAGTGATGAAGGCCTTAGGGTCGTAAAGCTCTTTCGCCAGGGATGATAATGACAGTACCTGGTAAAGAAACCCCGGCTAACTCCGTGCCAGCAGCCGCGGTAATACGGAGGGAGTTAGCGTTGTTCGGAATTACTGGGCGTAAAGCGCGCGTAGGCGGATTGGAAAGTTGGGGGTGAAATCCCGGGGCTCAACCCCGGAACTGCCTCCAAAACTATCAGTCTAGAGT
+
CCCCGGGGGGGGGGGGGEGGGGGGGGGGGGGGGGGGGGGGGGGGGGGGGGGGGGGGGGGGGGFGGGGGGGGGGGGGGFGFGGGGGGGGGGFGGGGGGGGGDGGGGGGGFGDEFGGGGDCDFGFFGGGGGGGGGGGGGGGGGGGGGGGEGGGGGFFFGFGGGGGGFGGGGGGGGGGGGGGGGEGGGG8BCGGGGGG7CGGGEEGGGGGCEFGGGGEGEGGGGGGGGGEGGGEE)>3CGGGGFGGGGDDE>EGFC@F@FEF3>><9>67>?>>FFDBF?F<<:18()8<?BAFFFDFF<><)#
@M05025:18:000000000-B3NL5:1:1101:4928:5715 1:N:0:TCGAAG
ACCTAAACTCCTACGGGAGGCAGCAGTAGGGAATCTTCCACAATGGACGAAAGTCTGATGGAGCAACGCCGCGTGAGTGAAGAAGGGTTTCGGCTCGTAAAGCTCTGTTGGTAGTGAAGAAAGATAGAGGTAGTAACTGGCCTTTATTTGACGGTAATTACTTAGAAAGTCACGGCTAACTACGTGCCAGCAGCCGCGGTAATACGTAGGTGGCAAGCGTTGTCCGGATTTATTGGGCGTAAAGCGAGTGCAGGCGGTTCAATAAGTCTGATGTGAAAGCCTTCGGCTCAACCGGAGAATT
+
CCCCGGGGGGGGGGGGGGGGGGGGGGGGGGGGGGGGGGGGGGGGGGGGGGGGGGGGGGGGGGGGGGGGGGGGGGGGGGGGGGGGGGGGGGGGGGGGGGGGGGGGGGGGGGGFGGGGGGGGGGGGGGGGGGGGGGGGGGGGGGGGGGGGGGGGGGGGGGGGGGGGGGGGGGGGGGGGGGGGGGGGGGGGGGGGGGGGGGGGGGGGGGGGGGFGGGGGGGGGGEEGGGGECGFGGGGGGGGGGGGGGGGFFFGFGFFFFFFFFFFGGFFFFFAFFFFFF?A?B?AFB?FFFFFFFFFFF>:2#
@M05025:18:000000000-B3NL5:1:1101:22786:5735 1:N:0:TCGAAG
ACCTAAACTCCTACGGGAGGCAGCAGTGGGGAATATTGCACAATGGGGGAAACCCTGATGCAGCCATGCCGCGTGTGTGAAGAAGGCCTTCGGGTTGTAAAGCACTTTCAGTTGTGAGGAAAAGTTAGTAGTTAATACCTGCTAGCCGTGACGTTAACAACAGAAGAAGCACCGGCTAACTCCGTGCCAGCAGCCGCGGTAATACGGAGGGTGCGAGCGTTAATCGGAATTACTGGGCGTAAAGCGCACGCAGGCGGTTTGTTAAGCTAGAGGTGAAAGCCCCGGGCTCAACCTGGGATGG
+
CCCCGGGGGGGGGGGGGGGGGGGGGGGGGGGGGGGGGGGGGGGGGGGGGGGGGGGGGGGGGGGGGGGGGGGGGGGGGGGGGGGGGGGGGGGGGGGGGGGGGGGGGFGGGGGGGGFGGGGFGGGGGGGGGGGGGGGGGGGGGGGGGGGGGGGGGGGGGFGGGGGGGGGGGGGGGGGGEGGGGGGGGGGGGGGGGGGGGGGGGGGGGGGGGGGGGGGGGGGEGGGGGGGEGGGFFGGGGGGGDGDGGGDFFFGEGFFEF>;3>FCCCFFFAF2*4<>=FFA(8<F079B>F<DFF???0((-#
@M05025:18:000000000-B3NL5:1:1101:21216:5793 1:N:0:TCGAAG
ACCTAAACTCCTACGGGAGGCAGCAGTGGGGAATATTGCACAATGGGCGCAAGCCTGATGCAGCCATGCCGCGTGTGTGAAGAAGGCCTTCGGGTTGTAAAGCACTTTCAGTAAGGAGGAAAGGTTAAGTGTTAATAGCGCTTAGCTGTGACGTTACTTACAGAAGAAGCACCGGCTAACTCCGTGCCAGCAGCCGCGGTAATACGGAGGGTGCGAGCGTTAATCGGAATTACTGGGCGTAAAGCGTACGCAGGCGGGTTGTTAAGCGAGATGTGAAAGCCCCGGGCTCAACCTGGGAACG
+
A@-AFFFGFCEGGGGGGGDFEGGGGGGGGGD7CDFGFGFCFDCFGGGGDDGD:FGGGFCFGGCFFCFFCDFGG:C:FGF<F?<FFGGGG8FGEDFFGGCFGGEEFGGGECA?,<CF@FFE8EFGEAFEE,FCFFEGCFGG@CFGGGCGF@FFGEGG7FC,=FFG:F=B@BFGGGG73@?EDGGGCFDGFCFCBFGGGDG=EEGGFGEGDGGGEEGGDEE7:C*<?E=:=F?F77?F:FGGGCFGFD5>3.)0>DFFF)7>>5F7DB*7(7;338**0/623?:BF9B(44<7?FF?<::8#
@M05025:18:000000000-B3NL5:1:1101:9135:5842 1:N:0:TCGAAG
ACCTAAACTCCTACGGGAGGCAGCAGTAGGGAATCTTCCACAATGGACGAAAGTCTGATGGAGCAACGCCGCGTGAGTGAAGAAGGGTTTCGGCTCGTAAAGCTCTGTTGGTAGTGAAGAAAGATAGAGGTAGTAACTGGCCTTTATTTGACGGTAATTACTTAGAAAGTCACGGCTAACTACGTGCCAGCAGCCGCGGTAATACGTAGGTGGCAAGCGTTGTCCGGATTTATTGGGCGTAAAGCGAGTGCAGGCGGTTCAATAAGTCTGATGTGAAAGCCTTCGGCTCAACCGGAGAATC
+
CCCCGGGGGGGGGGGGGGGGGGGGGGGGGGGGFGGGGGGGGGGGGGGGGGGGGGGGGGGGGGGGGGGGGGGGGGGGGGGGGGGGGGGGGGGGGGGGGGGGGGGGGGGGGGGGGGDGFGGGGGGCGGGGGGGGGGGGGG<FGGGGGGGGGGGDEGGGGGGGGGGGGGGGGGGFGGGGGGGGGGGGGGGGGGGGGGGGGGGGGDFCFECGFGGGGC@CEGGEGGECGGGD==FDDFGFGGGDDDFFFGGFFFGFFFFFDB(7B@GFGFFFBFFFFFFFFFFFFFFFF?F6?B?<B6>;>>F2#
@M05025:18:000000000-B3NL5:1:1101:21565:5864 1:N:0:TCGAAG
ACCTAAACTCCTACGGGAGGCAGCAGTAGGGAATCTTCCACAATGGACGAAAGTCCGATGGAGCAACGCCGCGTGAGTGAAGAAGGGTTTCGGCTCGTAAAGCTCTGTTGGTAGTGAAGAAAGATAGAGGTAGTAACTGGCCTTTATTTGACGGTAATTACTTAGAAAGTCACGGCTAACTACGTGCCAGCAGCCGCGGTAATACGTAGGTGGCAAGCGTTGTCCGGATTTATTGGGCGTAAAGCGAGTGCAGGCGGTTCAATAAGTCTGATGTGAAAGCCTTCGGCTCAACCGGAGAATG
+
CCCCGGGGGGGGGGGGGGGGGGGGGGGGGGGGGGGGGGGGGGGGGGGGGGGGGGG9FGGGGGGGGGGGGGGGGGGGGGGGGGGGGGGGGGGGGGGGGGGGFGGGGGGGGGGGGGGGGFGGGGGGGGGGGGGGGGGGGGGGGGGGGFGGGGGGGGGGGGGGGGGGGFGGGGFGGDGGGGGGGFGGGGGGGGGGGGGGGGGGGGGGGGGGGGGGGGGGGGGGGGGGGGGEGGGGGGFGGGCDGGGGGGGFFFGFGFEFE)7DBBGFGFFFFF29>?FFFFFFFFA?FFFFF???FFB((((.#
@M05025:18:000000000-B3NL5:1:1101:6549:5907 1:N:0:TCGAAG
ACCTAAACTCCTACGGGAGGCAGCAGTAGGGAATCTTCCACAATGGACGAAAGTCTGATGGAGCAACGCCGCGTGAGTGAAGAAGGGTTTCGGCTCGTAAAGCTCTGTTGGTAGTGAAGAAAGATAGAGGTAGTAACTGGCCTTTATTTGACGGTAATTACTTAGAAAGTCACGGCTAACTACGTGCCAGCAGCCGCGGTAATACGTAGGTGGCAAGCGTTGTCCGGATTTATTGGGCGTAAAGCGAGTGCAGGCGGTTCAATAAGTCTGATGTGAAAGCCTTCGGCTCAACCGGAGAATG
+
CCCCGGGGGGGGGGGGGGGGGGGGGGGGGGGGGGGGGGGGGGGGGGGGGGGGEFFGGGGGGGGGGGGGGGGGGGGGGGGGGGGGGGGEGGGGGGGGGGGGGFGGGGGGGGGGGGGGGGGGG?FGFGGGFFEFGGGGGGGGGGGCGFFGGGGGGGGGGGGGGGGGGGGGGGGGDGGGEGGGGGGGGGDFGGGGGFGGG5BEEEGGGGCCFEFGGGGGGGG=EGGAFEGEEDFGGGGGGGGGGGGGGGG>5:7=F))8>5,7@@GGGF*9:FBFA@6@FF4<:7<?<FF6<)417199>B?)#
@M05025:18:000000000-B3NL5:1:1101:18248:5914 1:N:0:TCGAAG
ACCTAAACTCCTACGGGAGGCAGCAGTGGGGAATATTGCACAATGGGGGAAACCCTGATGCAGCCATGCCGCGTGTGTGAAGAAGGCCTTCGGGTTGTAAAGCACTTTCAGTTGTGAGGAAAAGTTAGTAGTTAATACCTGCTAGCCGTGACGTTAACAACAGAAGAAGCACCGGCTAACTCCGTGCCAGCAGCCGCGGTAATACGGAGGGTGCGAGTGTTAATCGGAATTACTGGGCGTAAAGCGCACGCAGGCGGTTTGTTAAGCTAGATGTGAAAGCCCCGGGCTCAACCTGGGATGA
+
CCCCGGGGGGGGGGGGGEGGGGGGFFGGGGGGGGGGGGGGGGGGGGGGGGGGGGGGGGGGGGGGGGGGGGGGGGGCEGGGFFFFGGGGGGGGGGGDFGGFFGGGGGGGC<EEEEFGCFFGGFFEEFGGGGGFDFGGFFGGGGGGGGGGGGGGGGGFGGGGGGGGFGGGGGGGGGGDEEGGGAFGFG@EFFDGGGGDEGG=E=FFFGDD5EGEGGGEEEFCFGCGGGDGGGGGGGGFGFGGC95DGGGDFFGFGBBEFD;)7>GCGF?9>??FFF*19=9<?146>9>B:>?<???::BFB#
@M05025:18:000000000-B3NL5:1:1101:5154:6098 1:N:0:TCGAAG
ACCTAAACTCCTACGGGAGGCAGCAGTGGGGAATATTGCACAATGGGGGAAACCCTGATGCAGCCATGCCGCGTGTGTGAAGAAGGCCTTCGGGTTGTAAAGCACTTTCAGTTGTGAGGAAAGGTTAGTAGTTAATACCTGCTAGCTGTGACGTTAGCAACAGAAGAAGCACCGGCTAACTCCGTGCCAGCAGCCGCGGTAATACGGAGGGTGCAAGCGTTAATCGGAATTACTGGGCGTAAAGCGCACGCAGGCGGTTTGTTAAGCTAGATGTGAAAGCCCCGGGCTCAACCTGGGATGG
+
CCCCGGGGGGGGGGGGGGGGGGGGGGGGGGGGGGGGGGGGGGGGGGGGGGGGGGGGGGGFGGGGGGGGGGGGGFGGGGGGGGGGGGGGGGGGGGF@FGGGGGGGGGFGGGGC?EEFFGGGC?FFFGFGGGGGGGGGGGGGGGGGGFCGGGGGGGGGGGDFDGGGGGGGGGGGGGGGGDFGGGGGGGGGGGGGDGGGGGG=E=CFGGGGGGGEGGGGGGE>GGGGGGCGEGFGGGGGGGGGGG7FGGGB3BDFGFFBF595@:CGGFF44?BFFFFFFFFF02?02;>(,3<<::<???:?#
@M05025:18:000000000-B3NL5:1:1101:6389:6099 1:N:0:TCGAAG
ACCTAAACTCCTACGGGAGGCAGCAGTAGGGAATCTTCCACAATGGACGAAAGTCTGATGGAGCAACGCCGCGTGAGTGAAGAAGGGTTTCGGCTCGTAAAGCTCTGTTGGTAGTGAAGAAAGATAGAGGTAGTAACTGGCCTTTATTTGACGGTAATTACTTAGAAAGTCACGGCTAACTACGTGCCAGCAGCCGCGGTAATACGTAGGTGGCAAGCGTTGTCCGGATTTATTGGGCGTAAAGCGAGTGCAGGCGGTTCAATAAGTCTGATGTGAAAGCCTTCGGCTCAACCGGAGAATC
+
CCCCGGGGGGGGGGGGGGGGGGGGGGGGGGGGGGGGGGGGGGGGGGGGGGGGGGGGGGGGGGGGGGGGGGGGGGGGGGGGGGGGGGGGGGGGGGGGGGGGGGGGGGGGGGGGGGFGGGGGGGGGGGGGGGGGGGGGGGGGGGGGGGGGGGGGGGGGGGGGGGGGGGGGGGGGGGGGGGGGGGGGGFGGGGGGGGGGGGGGGGGGGGGGGGGGGGGGGGGGGGGGGGGGGGFFGGGGFGGGDGGGGGGFFFGFGFFD@5;EFFGGGFFFFFBF>49=@FAF?FFBFFFB??FFFBB>>FB2#
@M05025:18:000000000-B3NL5:1:1101:10097:6140 1:N:0:TCGAAG
ACCTAAACTCCTACGGGAGGCAGCAGTGGGGAATATTGCACAATGGGGGAAACCCTGATGCAGCCATGCCGCGTGTGTGAAGAAGGCCTTCGGGTTGTAAAGCACTTTCAGTTGTGAGGAAAAGTTAGTAGTTAATACCTGCTAGCCGTGACGTTAACAACAGAAGAAGCACCGGCTAACTCCGTGCCAGCAGCCGCGGTAATACGGAGGGTGCGAGCGTTAATCGGAATTACTGGGCGTAAAGCGCACGCAGGCGGTTTGTTAAGCTAGATGTGAAAGCCCCGGGCTCAACCTGGGATGC
+
CCCCGGGGGGGGGGGGGGGGGGGGGGGGGGGGGGGGGGGGGGGGGGGGGGGGFGGGGGGGGFGGGGGGGGGGGEGGGGGGGGGGGGGGGGGGGGGGGGGGFGGGGGGGGGFFGGGGGGGG@FGGGGFGFFGGGGFGGGGGGGGG<FGGGGGCFFFGGGGFGGGGGGDFGGGGGGGDGGGGGFGGGGGGGGGGGGFGGGGGGGFFFFGGGDGEGGGGGGGGGGG:FFCCEGGCFFDDFDGDCDGGGGGD:BD>DFFEF@(8;FGGGBFB9??FAFFF=BAF28?B9>9>B??:08766(:<#
@M05025:18:000000000-B3NL5:1:1101:27646:6155 1:N:0:TCGAAG
ACCTAAACTCCTACGGGAGGCAGCAGTGGGGAATATTGCACATTGGGCGCAAGCCTGATGCAGCCATGCCGCGTGTATGAAGAAGGCCTTCGGGTTGTAAAGTACTTTCAGCGGGGAGGAAGGGAGTAAAGTTAATACCTTTGCTCATTGACGTTACCCGCAGAAGAAGCACCGGCTAACTCCGTGCCAGCAGCCGCGGTAATACGGAGGGTGCAAGCGTTAATCGGAATTACTGGGCGTAAAGCGCACGCAGGCGGTTTGTGAAGTCAGATGTGAAATCCCCGGGCTCAACCTGGGAACA
+
CCCCGGGGGGGFFGGGGGGEFGGGGGGGGGGGGFGGGGGGGGGGGGCGGGGGGGGGG@FGGFGFGFGGCFGCFC=CFGGEFGFFFFGFEGFGGGGGGGGGGGFFGGGGGGGDFCFEEEGGFGGGFGGFGGGGGGGGGGG=FGGGGGGGGGFGCFGGEFCFEECGCCFFGGGGGGGGGD:CB9:BCBEFGGGGGGGGGGGCEC9C7EGCB:E/AEGG75C:CC59:EEE5A6CF>>F<FGDC7FGGGG@@EGFGFFF>>07:;*:DBFFBFAFFFFFB@>28:(30;;F?B7?0,3::1:,#
@M05025:18:000000000-B3NL5:1:1101:6239:6177 1:N:0:TCGAAG
ACCTAAACTCCTACGGGAGGCAGCAGTGGGGAATATTGCACAATGGGCGCAAGCCTGATGCAGCCATGCCGCGTGTATGAAGAAGGCCTTCGGGTTGTAAAGTACTTTCAGCGAGGAGGAAGGTGTTGTGGTTAATAACCACAGCAATTGACGTTACTCGCAGAAGAAGCACCGGCTAACTCCGTGCCAGCAGCCGCGGTAATACGGAGGGTGCAAGCGTTAATCGGAATTACTGGGCGTAAAGCGCACGCAGGCGGTCTGTCAAGTCGGATGTGAAATCCCCGGGCTCAACCTGGGAACA
+
CCCCGGGGGGGGGGGGGGGGGGGGGGGGGGGGGGGGGGGGGGGGGGGGGGGGGGGGGGGGGGGGGGGGGGGGGGGGGGGGGGGGGGGGGFGGGGGGGGGGGGGGGGGGGGGGGGGGFGGGGGGGGGGGGGGGGGGGGGGGGGGGGGGGFFGGGGGGGGGGGGGDGGGGGGGGGGGGGGGGGGGGGGGGGGGGGGGGGGGGGGGGGGGGGGGGGGGGGGGGG=FGFGG5EGGGGGGGGGGGGGCGCDGEEFGFDEFFFFFFFFGGGFFFFF9DFFFFFFFFFFFFFBFF?3?F???<:<B(#
@M05025:18:000000000-B3NL5:1:1101:23735:6181 1:N:0:TCGAAG
ACCTAAACTCCTACGGGAGGCAGCAGTGGGGAATATTGCACAATGGGCGCAAGCCTGATGCAGCCATGCCGCGTGTGTGAAGAAGGCCTTCGGGTTGTAAAGCACTTTCAGTCAGGAGGAAAGGTTAGTAGTTAATACCTGCTAGCTGTGACGTTACTGACAGAAGAAGCACCGGCTAACTCCGTGCCAGCAGCCGCGGTAATACGGAGGGTGCGAGCGTTAATCGGAATTACTGGGCGTAAAGCGTACGCAGGCGGTTTGTTAAGCGAGATGTGAAAGCCCCGGGCTCAACCTGGGAACA
+
CCCCGGGGGGGGGGGGGEGGGGGGGGFFGGGGGGGGGGGGGGGGGGGGGGGGGGGGGGGGGGGGGGGGGGGGGGGGGGGFFGGGGGGGF8FFGGGGGGGGGGGGGGGGGGGGGGGGGGGFGGGGECFGFGGFFGGGGGGGGGGGFGGFFGGGGGGGGGGGGGGGGGGGGGGGGGEG@EGGGCDEFGGGGGGGGG>EGGGGGGGGFFDCEGGGGGGGGCECGGGGGGGGCGFGGGGGC4DCDDGGGGDFFFGFDB:75)43>FCGGFFFFF>FBFFFFF2:(4?999>B?FB7<BF?:B:(#
@M05025:18:000000000-B3NL5:1:1101:4126:6211 1:N:0:TCGAAG
ACCTAAACTCCTACGGGAGGCAGCAGTGGGGAATATTGCACAATGGGCGCAAGCCTGATGCAGCCATGCCGCGTGTGTGAAGAAGGCCTTCGGGTTGTAAAGCACTTTCAGTAAGGAGGAAAGGTTAGGTGTTAATAGCGCTTAGCTGTGACGTTACTTACAGAAGAAGCACCGGCTAACTCCGTGCCAGCAGCCGCGGTAATACGGAGGGTGCGAGCGTTAATCGGAATTACTGGGCGTAAAGCGTACGCAGGCGGTTTGTTAAGCGAGATGTGAAAGCCCCGGGCTCAACCTGGGAACC
+
CCCCGGGGGGGGGGGGGGGGGGGGFFEFGGGGGGGGGCGGGGGGGGGGGGGGGGGGGGGGGGGGGGGGGGGEGGGGGGFGFGGGGGGGGGGGGFGGGGGGGGGGGGGGGG9FFGGGGGGDGFGGEFFGGGGEFGGGDGGGDGGGGGGAF8AFGFGGGGGDGGGGFGGGGGFGFGGGGGGGGGGGGGGGGGGFGGGGGGGGGEFGGGGCBCEECCCEGGGCCE5EGGGC=FFFCDCFGGGGGGGGCGGEFEGFGEFFF<>DFFGGGF?>?E9<A4@BFFB?:(4990318?42(23(68?4#
@M05025:18:000000000-B3NL5:1:1101:6637:6227 1:N:0:TCGAAG
ACCTAAACTCCTACGGGAGGCAGCAGTGGGGAATATTGCACAATGGGCGCAAGCCTGATGCAGCCATGCCGCGTGTGTGAAGAAGGCCTTCGGGTTGTAAAGCACTTTCAGCAGTGAGGAAGGTGGTTAGATTAATACTCTAATCATTTGACGTTAGCTGCAGAAGAAGCACCGGCTAACTCCGTGCCAGCAGCCGCGGTAATACGGAGGGTGCGAGCGTTAATCGGAATTACTGGGCGTAAAGCGCATGCAGGTGGTTTGTTAAGTCAGATGTGAAAGCCCGGGGCTCAACCTCGGCAGG
+
CCCCGGGGGGGGGGGGGGGGGGGGGGGGGGGGGGGGGGGGGGGGGGGGGGGGGGGGGGGGGGGGGGGGGGGGGGGGGGGGGGGFGGGGGGGGGGGGGGGGGGGGGGGGGGGGFGFFGGGGGGGGGGEGGGGGGGGGGGGGGGGGGGGGGGGGGFGGGGGGGGGGGGGGGGGGGGGGGGGGGGGGGGGGGGGGGGGGGGGGGGGGGGGGGGGGDGGGGGGEDGGGFGGGGFGGGGGGFGDCDGGGG:3>BEGFGFFFFBB>BFFFFFFFFFAFFFF4=@<7?B0;(1;>????FF:6?024#
@M05025:18:000000000-B3NL5:1:1101:10357:6228 1:N:0:TCGAAG
ACCTAAACTCCTACGGGAGGCAGCAGTAGGGAATCTTGCACAATGGAGGAAACTCTGATGCAGCGATGCCGCGTGAGTGAAGAAGGCCCTTGGGTTGTAAAGCTCTTTCGTCGGGGAAGAAAATGACTGTACCCGAATAAGAAGGTCCGGCTAACTTCGTGCCAGCAGCCGCGGTAATACGAAGGGACCTAGCGTAGTTCGGAATTACTGGGCTTAAAGAGTTCGTAGGTGGTTGAAAAAGTTGGTGGTGAAATCCCAGAGCTTAACTCTGGAACTGCCATCAAAACTTTTCAGCTAGAGG
+
CCCCGGGGGGGGCGGGGGGGGGGGGGGDGGGGGGGGGGGFGGFGGDGGGGGGGGGFGFGGGGGGGGGGGFGGGFGEEFGFEFGFGGGF@DGGGGGGGGGGGGGGGGGGFGGGGGGGCEGGGFGGFGGGGGGAFGFCCBFFGGGFGGFFCECGFDGGGGGGGGGGGGGGGEFEEDF@EGGGGGGGGGGFEGGGGGGGGGGGG5C=EGGGGGGDFGGGFFGGGGGGEGGGGFFGGGG<::FDGGGGGGGFFFGFF68F?F?55?FDDFFF9?>FAFFFF?BFF:24<A?>4AAAA<ADF?B>#
@M05025:18:000000000-B3NL5:1:1101:4340:6242 1:N:0:TCGAAG
ACCTAAACTCCTACGGGAGGCAGCAGTGGGGAATATTGGACAATGGGGGCAACCCTGATCCAGCCATGCCGCGTGAGTGAAGAAGGCCCTAGGGTTGTAAAGCTCTTTCAGATGTGAGGATGATGACAGTAACATCAGAAGAAGCCCCGGCTAACTTCGTGCCAGCAGCCGCGGTAATACGAAGGGGGCTAGCGTTGTTCGGATTTACTGGGCGTAAAGGGCGTGTAGGCGGACGATCAAGCTAGAGGTGAAAGCCCAGGGCCCAACCCTGGAACTGCCTTTAGAACTGATTGTCTAGAAT
+
CCCCGGGGGGGGGGGGGGGGGGGGGGGGGGGGGGGGGGGGGGGGGGGGGGGGGGGGGGGGGGGGGGGGGGGGGGGGGGGGGGGGGGGGGGGGFGGGGGGGGGGGGGGGGGGGFEEEGGGGGGGGGGGGGGAFGGGGGGFEFGGGGGGGGGGGGEFFGGGGGGFGGGGGFFGGGGGGGGGGGGGGGGGGGE>CFGEEGGGGGGGGGGGGGFGGGEGGGGGGDGGGGGGG?CEEGGGGGGGCFGGFGFGFFFGFGFF47F?FEFGGGFF>?F?F<FFFF=7?DADAFA<>FBFFBDBFFFB>#
@M05025:18:000000000-B3NL5:1:1101:20754:6250 1:N:0:TCGAAG
ACCTAAACTCCTACGGGAGGCAGCAGTAGGGAATCTTCCACAATGGACGAAAGTCTGATGGAGCAACGCCGCGTGAGTGAAGAAGGGTTTCGGCTCGTAAAGCTCTGTTGGTAGTGAAGAAAGATAGAGGTAGTAACTGGCCTTTATTTGACGGTAATTACTTAGAAAGTCACGGCTAACTACGTGCCAGCAGCCGCGGTAATACGTAGGTGGCAAGCGTTGTCCGGATTTATTGGGCGTAAAGCGAGTGCAGGCGGTTCAATAAGTCTGATGTGAAAGCCTTCGGCTCAACCGGAGAATG
+
CCCCGGGGGGGGGGGGGGGGGGGGGGGGGGGGGGGGGGGGGGGGGGGGGGGGGGGGGGGGGGGGGGGGGGGGGGGDGGGGGGFGGGGGGGGGGGGGGGDGGGGGGGGFFGGEGGFGGGGGFFGFGGGGGGGGGFGGGGGGGGGGGGGGGGGFGGGGGGGGGGGGFGGGGGFGGGDGEEGGGGGGGGGGGGGGGGFEGEGEEGGGGFCGGG?ECEGGGGGEECGGGGGGGGEGFGGGGGGD:DFF7DGFFFF?CFFFF>9.8@GFGFFFBFFFFF=6964(8?>?FBB?:?DFFFB02-2)#
@M05025:18:000000000-B3NL5:1:1101:14892:6252 1:N:0:TCGAAG
ACCTAAACTCCTACGGGAGGCAGCAGTGGGGAATATTGCACAATGGGGGAAACCCTGATGCAGCGACGCCGCGTGGAGGAAGAAGGTCTTCGGATTGTAAACTCCTGTTGTTGAGGAAGATAATGACGGTACTCAACAAGGAAGTGACGGCTAACTACGTGCCAGCAGCCGCGGTAAAACGTAGGTCACAAGCGTTGTCCGGAATTACTGGGTGTAAAGGGAGCGCAGGCGGGAAGACAAGTTGGAAGTGAAATCCATGGGCTCAACCCATGAACTGCTTTCAAAACTGTTTTTCTTGAGC
+
CCCCGGGGGGGGGGGGGGGGGGGGGGGGGGGEGGGGGGGGGGGGGGGGGGGGGGGGGGGGGGGGGGGGGGGGGGGGGGGGGGGGGGGGGGGGGGGGGGGGGGGGGGGGGGGGGGGGGGGGGGGGGGGGGGGGGGGGGGGGGGGGGGGGGGGGGGGGGGGGGGGGGGGGGGGGGGGGGGGGGGGGGGGGGGGGGGGGGGGGGGGGGGGGGGGGGGGGFGGGGGGGGGGGGGGGGGDDGGGGGGGGGGGFFFGFGFFFFFFFFFGGGFFFFD?FBFFFFFFAA<BDFFFFFDFFBF?>BAA0#
@M05025:18:000000000-B3NL5:1:1101:13660:6268 1:N:0:TCGAAG
ACCTAAACTCCTACGGGAGGCAGCAGTAGGGAATCTTCGGCAATGGACGCAAGTCTGACCGAGCAACGCCGCGTGAGTGAAGAAGGTTTTCGGATCGTAAAACTCTGTTGTTAGAGAAGAACAAGGATGAGAGTAAAATGTTCATCCCTTGACGGTATCTAACCAGAAAGCCACGGCTAACTACGTGCCAGCAGCCGCGGTAATACGTAGGTGGCAAGCGTTGTCCGGATTTATTGGGCGTAAAGCGAGCGCAGGCGGTTTCTTAAGTCTGATGTGAAAGCCCCCGGCTCAACCGGGGAGG
+
CCCCGGGGGGGGGGGGGGGGGGGGGGFGGGGGGGGGGGGGGGGGGGGGGGGGGGGGGGGGGGGGGGGGGGGGGGGGGGGGGGGGGGBFGGGGGGGGGGGGGGGGGGGGGGGGGGGGGGGGGGGGGGGGGGGGGGGGGGGGGGGGGGGGGDGGGGEGGGGGGGGGGGGGGGGFGGGGGGGGGGGGGGGGGGGGGGFGGGGGGGGFGGGGGGGGGGGGGGGGGGGGGGGG5=:FFGGGGGGGGGGGGGGFFFGFGFFFFF>>DBGGGFFFBFAFAF?F?FDA??::;>>FFFFFFFFFFF>F#
@M05025:18:000000000-B3NL5:1:1101:5793:6270 1:N:0:TCGAAG
ACCTAAACTCCTACGGGAGGCAGCAGTGGGGAATATTGGACAATGGGGGCAACCCTGATCCAGCCATGCCGCGTGAGTGATGAAGGCCCTAGGGTTGTAAAGCTCTTTCAGCGAGGAGGATAATGACGTTACTCGCAGAAGAAGCCCCGGCTAACTTCGTGCCAGCAGCCGCGGTAATACGAAGGGGGCTAGCGTTGTTCGGAATCACTGGGCGTAAAGCGCACGTAGGCGGACTGATTAGTCAGGGGTGAAATCCCGGGGCTCAACCCCGGAACTGCCTTTGATACTGTCAGTCTTGAGG
+
CCCCGGGGGGGGGGGGGGGGGGGGGGGGGGGGGGGGGGGGGGGGGGGGGGGGGGGGGGGGGGGGGGGGGGGGCGGGGGFGGGGGGGGGGGGGGGGGGGGGGGGGGGGGGGGGGGGGGGGGGGGGGGGGGGGGGGGGGGGGGGGGGGGGGGGGGGGGGGGGGGGGGGFGGGGGGGEEGGGGGGGGGGGGGGGGGGGGGGGGEGGGGGGFGGGCGGGGE=GGGGGGGEFGGGGGGGGGGGCFGGGGGFGFFFGFGB=FFB>>EEGGGFFFBBBB9EDFFF0<AAAAFBFDFF4>F)6629<0#
@M05025:18:000000000-B3NL5:1:1101:16176:6413 1:N:0:TCGAAG
ACCTAAACTCCTACGGGAGGCAGCAGTGGGGAATATTGCACAATGGGGGAAACCCTGATGCAGCCATGCCGCGTGTGTGAAGAAGGCCTTCGGGTTGTAAAGCACTTTCAGTTGTGAGGAAAAGTTAGTAGTTAATACCTGCTAGCCGTGACGTTAACAACAGAAGAAGCACCGGCTAACTCCGTGCCAGCAGCCGCGGTAATACGGAGGGTGCGAGCGTTAATCGGAATTACTGGGCGTAAAGCGCACGCAGGCGGTTTGTTAAGCTAGATGTGAAAGCCCCGGGCTCAACCTGGGATGG
+
CCCCGGGGGGGGGGGGGGGGGGGGGGGGGGGGGGGGGGGGGGGGGGGGGGGGGGGGGFGGGGGGGGGGGGGGGGGGGGGGGGGGGGGGGGGGGGGGGGGGFGGGGGGGGGGGGGGGGGGFGGGGGGGGGGGFGGGGGGGGGGGGGFGGGGGGGGGG:FGGGGGGGGGGGFGFGGGGGGGGGGGGGGGGGGGGGGGEGGGEGGGFGGG5EGGGGGDEGGGGG55C?CECGGGGGGGGG4DGG37F79CBDFD37;BDE>>5>F<DD@FF<?>?<FFFFFF?(3<F>F;4?BB::?BB<<>F#
@M05025:18:000000000-B3NL5:1:1101:14431:6452 1:N:0:TCGAAG
ACCTAAACTCCTACGGGAGGCAGCAGTGGGGAATCTTAGACAATGGGCGAAAGCCTGATCTAGCCATGCCGCGTGAGTGACGAAGGCCCTAGGGTCGTAAAGCTCTTTCGCCAGGGATGATAATGACAGTACCTGGTAAAGAAACCCCGGCTAACTCCGTGCCAGCAGCCGCGGTAATACGGAGGGGGTTAGCGTTGTTCGGAATTACTGGGCGTAAAGCGCACGTAGGCGGACTATTAAGTCAGGGGTGAAATCCCGGGGCTCAACCCCGGAACTGCCCTTGATACTGGTAGTCTAGAGG
+
CCCCGFGGGGGGGGGGECGGGGGGFGFFGGGGGGGGGGFFGGGGGGGGGGGEGGEFGFGFGGGGGGGGGGGGGGGGGGGGFGEGGGGGGG<FGGFGGDFFGGGGGGGGGEGGGGGDFFGGGGGGGFDFGGFGGGGGGGGGGFFGGGGCFGGGEGGFGGDEGGGGGGGGGGE@FCGEEGGGFGGEGGGGGGGCCECEGGCFCEGGCEFCGGGGGGGE*:EGGCEG=FGGGGGEGCGGFFDCCFF=FFGEFFF?D==?F>0;D53C7?57:52>0>3@F?7?F??AF2<BFB<>A7A542<>#
@M05025:18:000000000-B3NL5:1:1101:15202:6456 1:N:0:TCGAAG
ACCTAAACTCCTACGGGAGGCAGCAGTGGGGAATATTGCACAATGGGGGGAACCCTGATGCAGCCATGCCGCGTGTGTGAAGAAGGCCTTCGGGTTGTAAAGCACTTTCAGTTGTGAGGAAAGGTTAGTAGTTAATACCTGCTAGCTGTGACGTTAGCAACAGAAGAAGCACCGGCTAACTCCGTGCCAGCAGCCGCGGTAATACGGAGGGTGCGAGCGTTAATCGGAATTACTGGGCGTAAAGCGCACGCAGGCGGATTGTTAAGCTAGAGGTGAAAGCCCCGCGCTCAACGTGGGAATG
+
CCCCGGGGGGGGGGGGGGGGGGGGGGGGGGGGGGGGGGGGGGGGGGGGGGGGGGGGGGGGGGGGGGGGGGGGGGGGGGGGGGGGGGGGGGGGGGGGGGGGGGGGGGGGGGGGGGFGGGGGGGGGGGGGGGGGGGGGGGGGGGGGGGGGGGGGGGGGGGGFGGGGGGGGGGGGGGGEGGGGGGGGGGGGGGGGGGFGGGGGGGGGGGEGGGGGGGGGGGGGGDFGGGGGGGCFGGF<FFGGGDGGFDGB>EDFGFFFFFFFFFGGG64@BFFFFF>=7=<?8(29BFFFB08?B88?F:?:#
@M05025:18:000000000-B3NL5:1:1101:21657:6462 1:N:0:TCGAAG
ACCTAAACTCCTACGGGAGGCAGCAGTGGGGAATCTTGGACAATGGGCGCAAGCCTGATCCAGCCATGCCGCGTTAGTGATGAAGGCCTTAGGGTTGTAAAGCTCTTTCGCCAGGGATGATAATGACAGTACCTGGTAAAGAAACCCCGGCTAACTCCGTGCCAGCAGCCGCGGTAATACGGAGGGGGTTAGCGTTGTTCGGAATTACTGGGCGTAAAGCGCGCGTAGGCGGGTTGTTAAGTTAGAGGTGAAATCCCGGGGCTCAACCCCGGAACTGCCTTTAATACTGGCAACCTAGAGG
+
CCCCGGGGGGGGGGGGGGGGGGGGGGCFGGGGGGGGGGGGGGGGGGGGGGGGGGGGGGGGGGGGGGGGGGGGGGGGGGGGGGGGGGGGGGGGGGGGGGFGGGGGGGGGGGGGGGGGEGFGGGGGGGGGGGGGGGGGGGGGGGDFFGGGGGGGGGGGGGGGGGGGGGGGGGGGGGGGGGGGGGGGEGGGGGGGDGCEGGGGGGGGGGGGGDGGGGDGGGGGGGGGGGGGGGGGGGGDGGG=C:FGFCGFFFGFGFF?FFFFFFGGGFF53>BB9B:FFFFFAF2AF<ABA??<48<?:?2.#
@M05025:18:000000000-B3NL5:1:1101:10151:6505 1:N:0:TCGAAG
ACCTAAACTCCTACGGGAGGCAGCAGTGGGGAATATTGCACAATGGGCGCAAGCCTGATGCAGCCATGCCGCGTGTGTGAAGAAGGCCTTCGGGTTGTAAAGCACTTTCAGTAAGGAGGAAAGGTTAAGTGTTAATAGCGCTTAGCTGTGACGTTACTTACAGAAGAAGCACCGGCTAACTCCGTGCCAGCAGCCGCGGTAATACGGAGGGTGCGAGCGTTAATCGGAATTACTGGGCGTAAAGCGTACGCAGGCGGTTTGTTAAGCGAGATGTGAAAGCCCCGGGCTCAACCTGGGAACG
+
CCCCGGGGGGGGGGGGGGGGGGGGGGGGGGGGGGGGGGGGGGGGGGGGGGGGGGGGGGGGGGGGGGGGGGGGGGGGGGGGGGGGGGGGGGGGGGGGGGGGGGGGGGGGGGGGGGGGGGGG@GGGGGGGGGGGGGGGGGGGGGGGGGGGGGGGGGGGGGGGGGGGGGGGGGGGFGGGGGGGGGGGGGGGGGGGGGGGGGGGGGGFFFGEGGGGGGGGGGGGGGGGGGGGGFGGGGGGCFGGGGDGGGGFFFGFGEFFFDFBFFGGGF4BFFF>AFF?F@64:28>F>>0:?>F?FFFFF:-#
@M05025:18:000000000-B3NL5:1:1101:10170:6514 1:N:0:TCGAAG
ACCTAAACTCCTACGGGAGGCAGCAGTAGGGAATCTTCCACAATGGACGAAAGTCTGATGGAGCAACGCCGCGTGAGTGAAGAAGGGTTTCGGCTCGTAAAGCTCTGTTGGTAGTGAAGAAAGATAGAGGTAGTAACTGGCCTTTATTTGACGGTAATTACTTAGAAAGTCACGGCTAACTACGTGCCAGCAGCCGCGGTAATACGTAGGTGGCAAGCGTTGTCCGGATTTATTGGGCGTAAAGCGAGTGCAGGCGGTTCAATAAGTCTGATGTGAAAGCCTTCGGCTCAACCGGAGAATA
+
CCCCGGGGGGGGGGGGGGGGGGGGGGGGGGGGGGGGGGGGGGGGGGGGGGGGGGGGGGGGGGGGGGGGGGGGGGGDGGGGGGFGGGGGGGGGGGGGGGGGGGGGGGGGGGGGGGGGGGGEGGGGGGGGGGGGGGGGGGFGGGGGGGGGGGGGGGGGGGGGGGGGGGGGGGGGGGGGGGGGGGGGGGGGGGGGGGFGGGGGDEGGGGGGGGGGFGGGGGGGGGGFGGEDGGGGDGGGGGGGGGGGGGGEFFFBGFEFE:9BFFGGGFFFAFFFFFFFFFF?FFFFBFF?BFFF?FF>FFF7#
@M05025:18:000000000-B3NL5:1:1101:23657:6541 1:N:0:TCGAAG
ACCTAAACTCCTACGGGAGGCAGCAGTGGGGAATATTGCACAATGGGCGCAAGCCTGATGCAGCCATGCCGCGTGTGTGAAGAAGGCCTTCGGGTTGTAAAGCACTTTCAGTAAGGAGGAAAGGTTAAGTGTTAATAGCACTTAGCTGTGACGTTACTTACAGAAGAAGCACCGGCTAACTCCGTGCCAGCAGCCGCGGTAATACGGAGGGTGCGAGCGTTAATCGGAATTACTGGGCGTAAAGCGTACGCAGGCGGTTTGTTAAGCGAGATGTGAAAGCCCCGGGCTCAACCTGGGAACT
+
CCCCGGGGGGGGGGGGGGGGGGGGGGFGGGGGGGGGGGGGGGGGGGGGGGGGGGGGGGGGGGGGGGGGGGGGGGGGGGGGGGGGGGGGGGGGGGGGGGGGGGGGGGGGGGGGGGGGGGGGGGGGGGGGGGGGGGFFGGGGGGGGGGGGGGGGGGGGGGGGGGGGGGGGGGGGGEEGGGGGFGGGGGGGGGGGGGFEGGGGGGGGGGGCEEEEGGGEGGGCEGGGGGGDGCFGGGGGGGGGGGGFDDGFFEGFGBEFF;>E>FGGFFF>:;65<??FFFB701:>FF>><<?F?7?<0?>4#
@M05025:18:000000000-B3NL5:1:1101:10438:6556 1:N:0:TCGAAG
ACCTAAACTCCTACGGGAGGCAGCAGTGGGGAATATTGCACAATGGGCGCAAGCCTGATGCAGCCATGCCGCGTGTATGAAGAAGGCCTTCGGGTTGTAAAGTACTTTCAGCAGTGAGGAAGGGGGTGTCGTTAATAGCGGCATCTCTTGACGTTAGCTGCAGAAGAAGCACCGGCTAACTCCGTGCCAGCAGCCGCGGTAATACGGAGGGTGCGAGCGTTAATCGGAATTACTGGGCGTAAAGCGCATGCAGGTGGTTTGTTAAGTCAGATGTGAAAGCCCGGGGCTCAACCTCGGAACG
+
CCCCGGGGGGGGGGGGGGGGGGGGGGGGGGGGGGGGGGGGGGGGGGGGGGGGGGGGGGGGGGGGGGGGGGGGGGGGGGGGGGGGGGGGGGGGGGGGGGGGGGGGGGGGGGGGGGGGGGGGGGGGGGGGGGGGGGGGGGGGGGGGGGGGGGFGGGGGGGGGGGGGGGGGGGGGGGGGGGGGGGGGGGGGGGGGGGGGGGGGGGGGCGGGGGGGGGGGGEGGGGGGGGGGGGGGGGGGFGGGGDFF=DGFFFGFFFFFF><4@@GGDFFBAF9=A6==FFA??F>B>B9>624?:?:?:9?4#
@M05025:18:000000000-B3NL5:1:1101:7152:6557 1:N:0:TCGAAG
ACCTAAACTCCTACGGGAGGCAGCAGTGGGGAATATTGGACAATGGGCGAAAGCCTGATCCAGCCATGCCGCGTGTGTGAAGAAGGCCTTCGGGTTGTAAAGCACTTTCAGTGAGGAAGAAGGCCTTGAGGTTAATACCCTCGAGGAAGGACATCACTCACAGAAGAAGCACCGGCTAACTCCGTGCCAGCAGCCGCGGTAATACGGAGGGTGCGAGCGTTAATCGGAATTACTGGGCGTAAAGCGCGCGTAGGCGGCTTGATAAGCCGGTTGTGAAAGCCCCGGGCTCAACCTGGGAACT
+
CCCCGGGGGGGGGGGGGGGGGGGGGGGGGGGGGGGGGGGGGGGGGGGGGGGGGGGGGGGGGGGGGGGGGGGGGGGGGGGGGGGGGGGGGGGGGGGGGGGGGGGGGGGGGGGGGGGGGGGGGGGGGGGGGGGGGGGGGGGGGGGGGGGGGGGGGGGGGGGGGGGGGGFGGGGGGGGGGGGGGGGGGGGGGGGGGGGGGGGGGGGGGGGGGGGGGGGGGGGGGGGGGGGGDGGGGGGGGGGGGGGGGGGFFFGFGEFFFF>DFFGGGFFFBFFF>FFFFFB:886;9>BFFFFF:FFF?F0(#
@M05025:18:000000000-B3NL5:1:1101:26749:6564 1:N:0:TCGAAG
ACCTAAACTCCTACGGGAGGCAGCAGTGGGGAATATTGGACAATGGGCGCAAGCCTGATCCAGCCATACCGCGTGGGTGAAGAAGGCCTTCGGGTTGTAAAGCCCTTTTGTTGGGAAAGAAATCCAGCTGGCTAATACCCGGTTGGGATGACGGTACCCAAAGAATAAGCACCGGCTAACTTCGTGCCAGCAGCCGCGGTAATACGAAGGGTGCAAGCGTTACTCGGAATTACTGGGCGTAAAGCGTGCGTAGGTGGTCGTTTAAGTCCGTTGTGAAAGCCCTGGGCTCAACCTGGGAACG
+
CCCCGGGGGGGGGGGGGGGGGGGGGGEGGGGGGGGGGGGCFGGGGGGGGGGGGGGGGGGGGGGGGGGGGGGGGGGGGGGGGGFGGGGGGGGGGGGGGGGGGGGGGGGGGGGGFGGGGGGGGGGFFGGGGGGGGGGGGGGGGGFFEGGGGGG9FGGGCFGGGGGGGGGGGGGGGGGDG8EFFFGGGGGGGGGGDFFCEGGGGGGGGFGGDCGGEDGGGFEEGCCFFGGCGGGGGFFFFG<7DDFFGGGFFFG>CDB@:02:D3*<FBFF2>?FFFEBFBA7?B<B:<B08<B?(.14(.,(#
@M05025:18:000000000-B3NL5:1:1101:23999:6568 1:N:0:TCGAAG
ACCTAAACTCCTACGGGAGGCAGCAGTGGGGAATATTGCACAATGGGCGAAAGCCTGATGCAGCGACGCCGCGTGAGGGATGACGGCCTTCGGGTTGTAAACCTCTTTCAGTAGGGAAGAAGCGAAAGTGACGGTACCTGCAGAAGAAGCGCCGGCTAACTACGTGCCAGCAGCCGCGGTAATACGTCGGGCGCAAGCGTTATTCGGGTTTATTGGGCGTAAAGAGCTCGTAGGCGGTTTGTCGCGTCTGCCGTGAAAGTCCGAGGCTCGACCTCGGATCTGCGTCTGGTTCGGGCAGACG
+
CCCCCFFDFGFFFGGGEGGGGGGGGG,EFCG7B8<CFGFFGF?EAECDG@FCEGGDEAGFGEFF7:CFCGCFFFGEE<F,9CG<744=+A=FCF=FEGEEE<FCGGA<?,BF<DCC8FGFC=FF+=FFGFGGGG=D<=FGGFGA<<77>C:F7FC:>CFGGGGGF@7FGFCCC7,41:8113<2BCC*:*BBE8EG>**;CCC+<@C*;EC?7CFDGGGC*:/?EG6FGCGG3C=)/197C<FGGCD@5):937>3394@*01)9)5;?)45(.9>E3:(..),(((-46)6(4>61?((#
@M05025:18:000000000-B3NL5:1:1101:24041:6571 1:N:0:TCGAAG
ACCTAAACTCCTACGGGAGGCAGCAGTGGGGAATTTTGCGCAATGGGGGAAACCCTGACGCAGCAACGCCGCGTGGAGGATGAAGTCCCTTGGGACGTAAACTCCTTTCGACCGGGACGATGATGACGGTACCGGAAGAAGAAGCCCCGGCTAACTTCGTGCCAGCAGCCGCGGTAATACGAGGGGGGCAAGCGTTGTTCGGAATTATTGGGCGTAAAGGGTGCGTAGGCGGTTCGGTAAGTCTTGTGTGAAATCTTCGGGCTCAACTCGAAGTCTGCACGAGAAACTGCCGGGCTTGAGG
+
CCCCGCFGGGGGGGGGGEGGGGGGGGGGGGGGGGFGGGGGGGGGGGGGGGGGGGGDFDGGGGEGFEEFDGGGGFGGFGGGGGGGGGFGEEEFGGG@FFFCGGGGGGGGGGGGGGGGC:CGGGGG=FA@FFGGGEGDGGGGGGGGCBFGGGGGGGGGGFDFGC<;A@:CFCCFGGCEGGGFGGGDEGGEGEFEGDG58*:<E5*;@87CGDFGCECE==EGGGGGGGEEGFEG5)>CDG49FF>CFGGFFFDFCF?FFF?3BBG366@FABF4:FFFF?)(-19;??0)42:(2904(2(4#
@M05025:18:000000000-B3NL5:1:1101:17721:6628 1:N:0:TCGAAG
ACCTAAACTCCTACGGGAGGCAGCAGTGGGGAATATTGCACAATGGGGGAAACCCTGATGCAGCCATGCCGCGTGTGTGAAGAAGGCCTTCGGGTTGTAAAGCACTTTCAGTTGTGAGGAAAAGTTAGTAGTTAATACCTGCTAGCCGTGACGTTAACAACAGAAGAAGCACCGGCTAACTCCGTGCCAGCAGCCGCGGTAATACGGAGGGTGCGAGCGTTAATCGGAATTACTGGGCGTAAAGCGCACGCTGGCGGTTTGTTAAGCTAGATGTGAAAGCTCCGGGCTCAACCTGGGATGC
+
CCCCGAFGDGGGGGGGECGGGGGGGGDFGGGEGFEEEGFGGGGGGFFEGGGGGFGGF<FGGGGEEFGGFEGGGEEGGGGGGGGGFFGFGFGGGGF:CFGGGGGGG<BEFFFGGG<F9FFFFG8EEBFFGFGGFGFGGAGFGCFGF8DEGG7FFCFDFFFGGGGGGGGGGGGGFEGG8CFCFGGGGDGEGGG8>ECEGGGCCEFG9F=GGCCAEEE5ECE==5CGGGG=EGC9>7><5/9DG3>F7C5@::))97.7>5,7>757*=/8>FF?>FFFF4<4)2(,2(722<<B?(1(,3::#
@M05025:18:000000000-B3NL5:1:1101:14202:6636 1:N:0:TCGAAG
ACCTAAACTCCTACGGGAGGCAGCAGTGGGGAATATTGGACAATGGGCGCAAGCCTGATCCAGCCATGCCGCGTGAGTGATGAAGGCCTTAGGGTTGTAAAGCTCTTTCAACGGTGAAGATAATGACGGTAACCGTAGAAGAAGCCCCGGCTAACTTCGTGCCAGCAGCCGCGGTAATACGAAGGGGGCTAGCGTTGTTCGGAATTACTGGGCGTAAAGCGTACGTAGGCGGATTAGAAAGTTAGGGGTGAAATCCCAGGGCTCAACCCTGGAACTGCCTCTAAAACTCCTAATCTTGAGT
+
CCCCGGGGGGGGGGGGGGGGGGGGGGGGGGGGGGGGGGGGGGGGGGGGGGGGGGGGGGGGGGGGGGGGGGGGGGGGGGGGGGGGGGGGGGGGGGGGGGGGGGGGGGGGGGGGGGGGGGGGGGGGGGGGGGGGGGGGGGGGGGGGGGGGGGGGGGGGGGGGGGGGGGGGGGGGGGGGGGGGGFGGGGGGDGGGGGGGGGGGGGGGGGCGGGGGGGGGGGGGGEEGGGGGGGGGGDGGGGGGGCFGGGGFFFGFCFF6FFFFFDCCGFFFFFFF:F??FFBFFFFD4<?FFFF<<BBF92>2#
@M05025:18:000000000-B3NL5:1:1101:6372:6652 1:N:0:TCGAAG
ACCTAAACTCCTACGGGAGGCAGCAGTAGGGAATCTTCGGCAATGGACGGAAGTCTGACCGAGCAACGCCGCGTGAGTGAAGAAGGTTTTCGGATCGTAAAACTCTGTTGTTAGAGAAGAACAAGGATGAGAGTAGAATGTTCATCCCTTGACGGTATCTAACCAGAAAGCCACGGCTAACTACGTGCCAGCAGCCGCGGTAATACGTAGGTGGCAAGCGTTGTCCGGATTTATTGGGCGTAAAGCGAGCGCAGGCGGTTTCTTAAGTCTGATGTGAAAGCCCCCGGCTCAACCGGGGAGA
+
CCCCGGGGGGGGGGGGGGGGGGGGGGGGGGGGGGGGGGGGGGGGGGGGGGGGGGGGGGGGGGGGGGGGGGGGGGGGGGGGGGGGGGGGGGGGGGGGGGGGGGGGGGGGGGGGGGGGGGGGGGGGGGGGGGGGGGGGGGGGGGGGGGGGGGGGGGGGGGGGGGGGGGGGGGGGGGGGGGGGGGGGGGGGGGGGGGGGGGEGGGGGGGGGGGGGGGGGGGGGEGGGGGGGEE5CGDFGFGGGGGGGFGGFFFGFGFBEFF4>3@CGGFFFFFFFFFFB?FAFFF?B>BFF>FFFF?FFFF6>#
@M05025:18:000000000-B3NL5:1:1101:10399:6658 1:N:0:TCGAAG
ACCTAAACTCCTACGGGAGGCAGCAGTGGGGAATATTGCACAATGGGCGCAAGCCTGATGCAGCCATGCCGCGTGTGTGAAGAAGGCCTTCGGGTTGTAAAGCACTTTCAGTAAGGAGGAAAGGTTAAGTGTTAATAGCACTTAGCTGTGACGTTACTTACAGAAGAAGCACCGGCTAACTCCGTGCCAGCAGCCGCGGTAATACGGAGGGTGCGAGCGTTAATCGGAATTACTGGGCGTAAAGCGTACGCAGGCGGTTTGTTAAGCGAGATGTGAAAGCCCCGGGCTCAACCTGGGAACG
+
CCCCGGGGGGGGGGGGGGGGGGGGGGGGGGGGGGGGGGGGGGGGGGGGGGGGGGGGGGGGGGGGGGGGGGGGGGGGGGGGGGGGGGGGGGGGGGGGGGGGGGGGGGGGGGGGGGGGGGGGGGGGGGGGGGGGGGGGGGGGGGGGGGGGGGGGGGGGGGGGGGGGGGGGGGGGCGGGGGGGGGGGGGGGGGGGGGGGGGGGGGGGGGGGGGGGGGGGGGGGGGGGGGGDGGGGGGGGGGGGGGGGGGD>EFGFGFFFFEFFFFGGGFFFFFFFFFFFFFA?BFF>;>BBFFBFFFBF?<:1#
@M05025:18:000000000-B3NL5:1:1101:10158:6662 1:N:0:TCGAAG
ACCTAAACTCCTACGGGAGGCAGCAGTGGGGAATTTTCCGCAATGGGCGAAAGCCTGACGGAGCAATACCGCGTGAGGGATGACGGCCTATGGGTTGTAAACCTCTTTTTTCAGGGAGGAATAAAATGACGTGTACCTGAAGAATAAGCATCGGCTAACTCCGTGCCAGCAGCCGCGGTAAGACGGAGGATGCAAGTGTTATCCGGAATCACTGGGCGTAAAGCGTCTGTAGGTGGTCAAATAAGTCAACTGTTAAATCTTGGGGCTCAACCTCAAAACCGCAGTCGAAACTATTAGACTG
+
CCCCGGGGGGGGGGGGGGGGGGGGGGGGGGGGGGGGGGGGGGGGGGGGGGGGGGGGGGGGGGGGGGGGGGGGGGGGGGGGGGGGGGGGGGGGGGGGGGGGGGGGGGGGGGGGGGGGGGGGGGGGGGGGGGGGGGGGGGGGGGGGGGGGGGGGGGGGGGGGGGGGGGGGGGGGGGGGGGGGGGGGGGGGGGGGGGGGGGGGGGGGGGGGEGGGGGGGGGGGGGGGGGGGGGGGGGGGGGGGGGGGGGGFFFGFGFFFFFFFFFGGCBFFFFFFFFFFFFBFFFFFFFFFBFFFBFFFFFF<#
@M05025:18:000000000-B3NL5:1:1101:20912:6679 1:N:0:TCGAAG
ACCTAAACTCCTACGGGAGGCAGCAGTAGGGAATCTTCCACAATGGACGAAAGTCTGATGGAGCAACGCCGCGTGAGTGAAGAAGGGTTTCGGCTCGTAAAGCTCTGTTGGTAGTGAAGAAAGATAGAGGTAGTAACTGGCCTTTATTTGACGGTAATTACTTAGAAAGTCACGGCTAACTACGTGCCAGCAGCCGCGGTAATACGTAGGTGGCAAGCGTTGTCCGGATTTATTGGGCGTAAAGCGAGTGCAGGCGGTTCAATAAGTCTGATGTGAAAGCCTTCGGCTCAACCGGAGAATC
+
CCCCGGGGGGGGGGGGGFGGGGGGGGGGGGGGGGGGGGGGGGGGGGGGGGGGGGGGGGGGGGGGGGGGGGGGGGGGGFGGFFGGGGGGGGGGGGGGGGGGGGGGGFGGGGGGFGGGFCFFGFGFGDFFFFFDFGGGGGGGGFFGGGGGGGGGGGGGGGGGGGGGGGFGGGGGGGGGGGFGCFGCGFGGGGGGGGGGGGGGGGGGGG>CFGBFFGGGGFGGCEEFGGGECG6CGGGGGGG)9DGGFGGFFFGFGFFD>04:FFCFGFF4<?AFFFFF?FB7??7BFB>:?????FFB>><)#
@M05025:18:000000000-B3NL5:1:1101:26396:6777 1:N:0:TCGAAG
ACCTAAACTCCTACGGGAGGCAGCAGTGGGGAATATTGCACAATGGGGGAAACCCTGATGCAGCGACGCCGCGTGAAGGAAGAAGTATCTCGGTATGTAAACTTCTATCAGCAGGGAAGAAAATGACGGTACCTGACTAAGAAGCCCCGGCTAACTACGTGCCAGCAGCCGCGGTAATACGTAGGGGGCAAGCGTTATCCGGATTTACTGGGTGTAAAGGGAGCGTAGACGGAAGAGCAAGTCTGATGTGAAAGGCTGGGGCTTAACCCCAGGACTGCATTGGAAACTGTTTTTCTAGAGG
+
CCCCGGGGGGGGGGGGGGGGGGGGEFFGGGGGEGGGGGGGGGGGGGGGGGGGGGGGGFGGGGGGGEGGDEGGGGDGGGGGGGGGGGGGGAFFGGGGGGGGGGGGGGGGGGGFEGGEDFGGGGGGGFGGGGGGGGGGGFGGGFFE8FGGGGGGGGGGGGGGGGGGGGGGGDGGGGGGGGGGGGGGGGGGGGFFDEGGGGGGDGGGGGGGFGGGGECEFGGGGEEGGCEGGGGGGDGFDFDDFF>CF7CF*0*8C4<::@055:DFG==*4)(8255))))).80,)279A9A<76:<4A9<#
@M05025:18:000000000-B3NL5:1:1101:24053:6786 1:N:0:TCGAAG
ACCTAAACTCCTACGGGAGGCAGCAGTGGGGAATCTTGGACAATGGGCGCAAGCCTGATCCAGCCATGCCGCGTGAGTGATGAAGGCCTTAGGGTCGTAAAGCTCTTTCGCCAGAGATGATAATGACAGTATCTGGTAAAGAAACCCCGGCTAACTCCGTGCCAGCAGCCGCGGTAATACGGAGGGGGTTAGCGTTGTTCGGAATTACTGGGCGTAAAGCGCGCGTAGGCGGACCAGAAAGTTAGGGGTGAAATCCCGGGGCTCAACCCCGGAACTGCCTCTAAAACTCCTGATCTAGAGC
+
CCCCGGGGGGGGGGGGGGGGGGGGGGGGGGGGGGGGGGGGGGGGGGGGGGGGGGGGGGGGGGGGGGGGGGGGGGGGGGGGGGGGGGGGDGGGGGGGGGGGGGGGGGGGGGGGGGGGGGGGGGGGGGGGGGGGGGGGGGGGGGGGGGGGGGGGGGGGGGGGGGGGGGGGGGGGGGGGGGGGGGGGGGGGGGGGGDCEGGCFGGGGGGGGGGGGGGGGGGGGGGGGGGGGGGGGGGGGGGGGG?FGGGGFEFGFGFF<FFFFFFG:CFF@BEFD6:DFFFFFF?2><2>0<><:A2<A<:>2#
@M05025:18:000000000-B3NL5:1:1101:7834:6796 1:N:0:TCGAAG
ACCTAAACTCCTACGGGAGGCAGCAGTGGGGAATATTGGACAATGGGCGCAAGCCTGATCCAGCCATACCGCGTGGGTGAAGAAGGCCTTCGGGTTGTAAAGCCCTTTTGTTGGGAAAGAAATCCAGCCGGCTAATACCTGGTTGGGATGACGGTACCCAAAGAATAAGCACCGGCTAACTTCGTGCCAGCAGCCGCGGTAATACGAAGGGTGCAAGCGTTACTCGGAATTACTGGGCGTAAAGCGTGCGTAGGTGGTTATTTAAGTCCGTTGTGAAAGCCCTGGGCTCAACCTGGGAACG
+
CCCCGGGGFEFGGGGGDGGGGGGGGGGGGGGEGGGGGGGGGAFFCGFGBFGDGGGFGGGGGGGGGFECFFGC@CFCFF@FCCFGGGGGGGCGGGGGGGGGFGGGFGFFFGGGGGE?FDFGGGGGABF@FEGCFEFDCCGFGGGGGEGGF7<>FEFGGGGGCFFFGGGGGGGFFGEGGGGGGC;CGFG7DGGFFFFGDGGGGEGGGF*CECEGGEFFGGGE=/:FFEGDEGG77>F4*5DC)>***1>DFFDED:89:>:F?FGG:*1*551?(7)9*9A<??FF01:704?FBF:??FF4#
@M05025:18:000000000-B3NL5:1:1101:27023:6797 1:N:0:TCGAAG
ACCTAAACTCCTACGGGAGGCAGCAGTGGCGAATATTGCACAATGGGCGCAAGCCTGATGCAGCCATGCCGCGTGTGTGAAGAAGGCCTTCGGGTTGTAAAGCACTTTCAGTAAGGAGGAAAGGTTAAGTGTTAATAGCACTTAGCTGTGACGTTACTTACAGAAGAAGCACCGGCTAACTCCGTGCCAGCAGCCGCGGTAATACGGAGGGTGCGAGCGTTAATCGGAATTACTGGGCGTAAAGCGTACGCAGGCGGTTGGTTAAGCGAGATGTGAAAGCCCCGGGCCCAACCTGGGAACC
+
CCCCGGFGGCFGGCE;B;:CGEGDGCE<C7F@FCGFFEGGFCFFCFGGCC@@66C,E8CECEFCDEFFFGGGGC=FFGGGGGDCEECEFGGGGGAFCGEGB?E<B=FEFGC,FDFGGFCFGGGGGGFEDEFFDAFGGGGGGFFFGFEFC<ACCC<FEEGGGADFFGFFEFGGGGGGECDC,@8CFGEF;F:8DDFCEGEC5CCC?:E5B=8*/78CCEC5*=>7C*5CECC9FF:C>FGGDDFFFD<>)<C5)7BFF3,)8@37:F*7(8(73*9*96<:2(29(,((-(460,.4(824#
@M05025:18:000000000-B3NL5:1:1101:16236:6814 1:N:0:TCGAAG
ACCTAAACTCCTACGGGAGGCAGCAGTGGGGAATATTGCACAATGGGCGCAAGCCTGATGCAGCCATGCCGCGTGTGTGAAGAAGGCCTTCGGGTTGTAAAGCACTTTCAGTAAGGAGGAAAGGTTAAGTGTTAATAGCACTTAGCTGTGACGTTACTTACAGAAGAAGCACCGGCTAACTCCGTGCCAGCAGCCGCGGTAATACGGAGGGTGCGAGCGTTAATCGGAATTACTGGGCGTAAAGCGTACGCAGGCGGTTTATTAAGCGAGATGTGAAAGCCCCGGGCTCAACCTGGGAACT
+
CCCCGGGGGGGGGGGGGCGGGGGGGGEGGGGEFFGGGGGGGGGGGGGGGGGGGGGGGGGGGGGGGGGGGGGGGGGGGGGGGGGGGGGGGGGGGGGGGGGGGGGGGGGGGGGGGGGGGGGGGGGGFGGGGGGGGGGGGGGGGGGGGGGGFFGGGGGGGGGGGGGGGGGGGGGGGGGGGGGGGGGGGGDGGGGGGFGGGGGGGGGDEFGGGGGEGGGEEGG=EG=EGFGGGGFFCGGGFFGDDCGFFGGFFFDBGEED@59BFBGFFFFEF@(<<6@F4=9(2236>9B2(.47::?F11?2#
@M05025:18:000000000-B3NL5:1:1101:22548:6832 1:N:0:TCGAAG
ACCTAAACTCCTACGGGAGGCAGCAGTGGGGAATATTGGACAATGGGCGCAAGCCTGATCCAGCAATACCGCGTGTGTGAAGAAGGCCTGCGGGTTGTAAAGCACTTTCAGTAGAGAGGAAAAGCTTAGGGTTAATACCCCTGAGTCTTGACGTAACCTACAGAAGAAGCACCGGCTAACTCCGTGCCAGCAGCCGCGGTAATACGGAGGGTGCAAGCGTTATTCGGAATTACTGGGCGTAAAGCGCGCGTAGGCGGCTTTGTAAGTCGGATGTGAAAGCCCCGGGCTTGACCTGGGAATC
+
CCCCGGGGGGGGFGGGGGGEGGGGCEFGGGGCFEFGGGGGGGFGGGGGGGDCFGGGGGFFFACEEFFFFFGGGGGCFEFCE?<FFF@CFGGGGGGGGGGGBCFGGEGGGGGFGGGCFGGGGGCFGGGGFDBFGEAGG<AFGGGGEGGGGAFGGG@BFDFGDAFGGDGGGGGGGCCGGGFFGGGGGCE@;DGGGGFGGGGGGGGDGFEEEEE8CCGGGFEECD*9:C6CGC?CC>CFF:DGDD7CF35)8>CEDBFFBB>FFFGF7@FFBFFF9FF?47<B0:?>>B933(4:)40:(4(4#
@M05025:18:000000000-B3NL5:1:1101:13052:6914 1:N:0:TCGAAG
ACCTAAACTCCTACGGGAGGCAGCAGTAGGGAATCTTCCACAATGGACGAAAGTCTGATGGAGCAACGCCGCGTGAGTGAAGAAGGGTTTCGGCTCGTAAAGCTCTGTTGGTAGTGAAGAAAGATAGAGGTAGTAACTGGCCTTTATTTGACGGTAATTACTTAGAAAGTCACGGCTAACTACGTGCCAGCAGCCGCGGTAATACGTAGGTGGCAAGCGTTGTCCGGATTTATTGGGCGTAAAGCGAGTGCAGGCGGTTCAATAAGTCTGATGTGAAAGCCTTCGGCTCAACCGGAGAATA
+
CCCCGGGGFGGGGGGGGGGGGGGGGGGGGGGGGGGGGGGGGGGGGGGGGGDGGGGGGFGDGFFGGGGGGGGGGGGGGFGGGGGGFGGGGGGGGGGGGGGGGGGFGFGGGGGGGGGGDGGGGGGGGGGGGGF=FGGGFGGGGGGGFFGGG9CFGGGF:FGGEGG9FGFGGCFFC::BEGGGGGGECGCFECEGGCCGGGGEGEGGFFEGGGGGGGGGGGG5CCEFFEE/AEFGFFGGDFDCDDDGGDD@E>GFGFFFF73>B?CCCBBF<FBBAFFFFFB0:>BFFBB0:?FFF>>9BFF7#
@M05025:18:000000000-B3NL5:1:1101:20065:6922 1:N:0:TCGAAG
ACCTAAACTCCTACGGGAGGCAGCAGTAGGGAATCTTCCACAATGGACGAAAGTCTGATGGAGCAACGCCGCGTGAGTGAAGAAGGGTTTCGGCTCGTAAAGCTCTGTTGGTAGTGAAGAAAGATAGAGGTAGTAACTGGCCTTTATTTGACGGTAATTACTTAGAAAGTCACGGCTAACTACGTGCCAGCAGCCGCGGTAATACGTAGGTGGCAAGCGTTGTCCGGATTTATTGGGCGTAAAGCGAGTGCAGGCGGTTCAATAAGTCTGATGTGAAAGCCTTCGGCTCAACCGGAGAATG
+
CCCCGGGGGGGGGGGGGGGGGGGGGGGGGGGGGGGGGGGGGGGGGGGGGGGGGGGGGGGGGGGGGGGGGGGGGGGGGGGGGGGGGGGEGGGGGGGGGGGGGGGGGGGGGGGGGGGGGGGGGGGGGGGGGGGGGFGGGGGGGGGGGGGGGGGGGGGGGGGGFGGGGGGGGGGGGGGGGGGGGGGGGGFGGGGGGGGGGGGGGGFFGGGGGGFFGFGGGGGGGGGGGGGDG=EFGGGGGGD7DGGG:DGFFFF?GF555.4@FF>CGFFBAF9=AF?FFFAF,458<?FF025:8>>23,14#
@M05025:18:000000000-B3NL5:1:1101:14482:6940 1:N:0:TCGAAG
ACCTAAACTCCTACGGGAGGCAGCAGTGGGGAATATTGCACAATGGGGGAAACCCTGATGCAGCCATGCCGCGTGTGTGAAGAAGGCCTTCGGGTTGTAAAGCACTTTCAGTTGTGAGGAAAAGTTAGTAGTTAATACCTGCTAGCCGTGACGTTAACAACAGAAGAAGCACCGGCTAACTCCGTGCCAGCAGCCGCGGTAATACGGAGGGTGCGAGCGTTAATCGGAATTACTGGGCGTAAAGCGCACGCAGGCGGTTTGTTAAGCTAGATGTGAAAGCGCCGGGCTCAACCTGGGATGA
+
CCCCGGGGGGGGGGGGGGGGGGGGGGGGGGGGGGGGGGGGGGGGGGGGGGGGGGGGGGGGGGGGGGGGGGGGGCGGGGGGFGFGGGGGGGGGGGGGEFEGDFGGGGGGGFFFGGGGGGGGGGGGGGGGGGGGGGGGGGGGGGGGGGGGGGGGGGGGGGGGGGGGGGGGGGGGGGGGGGGGGGGGFGGFGGGGGGGGGGEEGGGGGGGDGGEEGGGGGGGGGEGGGGGGEGGGGGGCF4CGD3<::DC>>ED@G@>BEF0:BFGGGFFF>4<FB?*96*61(4234>>B:2???B<?F0:6#
@M05025:18:000000000-B3NL5:1:1101:8320:6942 1:N:0:TCGAAG
ACCTAAACTCCTACGGGAGGCAGCAGTAGGGAATCTTCCACAATGGACGAAAGTCTGATGGAGCAACGCCGCGTGAGTGAAGAAGGGTTTCGGCTCGTAAAGCTCTGTTGGTAGTGAAGAAAGATAGAGGTAGTAACTGGCCTTTATTTGACTGTAATTACTTAGAAAGTCACGGCTAACTACGTGCCAGCAGCCGCGGTAATACGTAGGTGGCAAGCGTTGTCCGGATTTATTGGGCGTAAAGCGAGTGCAGGCGGTTCAATAAGTCTGATGTGAAAGCCTTCGGCTCAACCGGAGAATT
+
CCCCGGGGGGGGGGGGGGGGGGGGGGGGGGGGGGGGGGGGGGGGGGGGGGGGGGGGGGGGGGGGGGGGGGGGGGGGGGGGGGGGGGGGGGGGGGGGGGGGGGGGGGGGGGGGFGFGFGGGGGGGGGGGGGGGGGGGGGGGGGGGGGGGGGGGGGGGGGGGGGGGGGGGGGGGGGGGGGGGGGGGGGGGGGGGGGFGGGGGGGGGGGGGGGGGGGGGGGGGGG=FGGGDEGCCGGGFGGGGGGGGGGGFFFGFGFEDE@;EFFGGGFFFFFFFFFFFFFAB?:>?FFFF?FFFFFFFF>F7#
@M05025:18:000000000-B3NL5:1:1101:13548:6943 1:N:0:TCGAAG
ACCTAAACTCCTACGGGAGGCAGCAGTGGGGAATATTGCACAATGGGCGCAAGCCTGATGCAGCCATGCCGCGTGTGTGAAGAAGGCCTTCGGGTTGTAAAGCACTTTCAGTAAGGAGGAAAGGTTAAGTGTTAATAGCGCTTAGCTGTGACGTTACTTACAGAAGAAGCACCGGCTAACTCCGTGCCAGCAGCCGCGGTAATACGGAGGGTGCGAGCGTTAATCGGAATTACTGGGCGTAAAGCGTACGCAGGCGGTTTGTTAAGCGAGATGTGAAAGCCCCGGGCTCAACCTGGGAACG
+
CCCCGGGGGFGGGGGGGGGGDGGGGGGGGGGGGGGGGGGGFGFGGGGGGGGGGGGGGGGGGGGGGGGGGGGGGDFFGGGGGGGGGGGGGGGGGGGGGGGGGGGGGGGGGGGFAFGGGGGGFFFGGGGGGGGAFFFFFGG@F=CFDFGGGGGFGGGGGGGGGGGGFGFGGGGGGGGGGGGFGGGEGGGGGFGGGGGGGGGEEGGDGGGGGGGGGDGEEEGGGGDCFGDGCGGGGGGFFGD37<77>DGFEEGDCD>DF56>EFF*:@4@:B1@FB?/096(((4;>>F9:7<7178607(,#
@M05025:18:000000000-B3NL5:1:1101:25010:6977 1:N:0:TCGAAG
ACCTAAACTCCTACGGGAGGCAGCAGTGGGGAATATTGCACAATGGGGGAAACCCTGATGCAGCCATGCCGCGTGTGTGAAGAAGGCCTTCGGGTTGTAAAGCACTTTCAGTTGTGAGGAAAGGTTAGTAGTTAATACCTGCTAGCTGTGACGTTAGCAACAGAAGAAGCACCGGCTAACTCCGTGCCAGCAGCCGCGGTAATACGGAGGGTGCGAGCGTTAATCGGAATTACTGGGCGTAAAGCGCACGCAGGCGGATTGTTAAGCTAGAGGTGAAAGCGCCGCGCTCAACGTGGGAATC
+
CCC@EFDGGGGGFGGGDFGGGDECEFEGGGGGGCDFGGCFGGFGGGGGC@F@CFEFFFGGGGGGGGFGGGFGGGGGGGFFGGGFFGDEEFDFGGFGC=@FGG<F?FFGFCFFGG<4CEGGGFEG9C?<5FDEDCFE<EFDA?E?FB<FGGGGC:D:C=BD@:>>D:D:8@FFBECC7E6,@;CCF@E@9DFGGG5:ECEC5CFG,=:CCE*3:EE7C5>5=E=:EFCCC7CGC:7CFCC19C>CGDCBED<B<55@D@9>>*:*07405?)7<;>*/962(-479>F(2(4214<?9(4,#
@M05025:18:000000000-B3NL5:1:1101:23539:6977 1:N:0:TCGAAG
ACCTAAACTCCTACGGGAGGCAGCAGTAGGGAATCTTCCACAATGGACGAAAGTCTGATGGAGCAACGCCGCGTGAGTGAAGAAGGGTTTCGGCTCGTAAAGCTCTGTTGGTAGTGAAGAAAGATAGAGGTAGTAACTGGCCTTTATTTGACGGTAATTACTTAGAAAGTCACGGCTAACTACGTGCCAGCAGCCGCGGTAATACGTAGGTGGCAAGCGTTGTCCGGATTTATTGGGCGTAAAGCGAGTGCAGGCGGTTCAATAAGTCTGATGTGAAAGCCTTCGGCTCAACCGGAGAATG
+
CCCCGGGGGGGGGGGGGGGGGGGGGGGGGGGGGGGGGGGGGGGGGGGGGGGGGGGGGGGGGGGGGGGGGGGGGGGGGGGGGGGGGGGGGGGGGGGDGGGGGGGGFGGGGGGGGGGGGGGGGGGFGGGGGGGGGGGGGGGGGGGGGGGGGGFGGDFFFGGGGGGGGGGGGGGGGGGGGGGGGGFEGGGGGGGGGGFEEEGGDEGGGGFCGGFGGGGGGGGGGGGCCEGGG5?CFGGGGGDGGGGGGGD@)87=D>BFD)4>69C7D*9=9?BFBFFFF=447:>?F:>:<743<F;((314#
@M05025:18:000000000-B3NL5:1:1101:19238:6977 1:N:0:TCGAAG
ACCTAAACTCCTACGGGAGGCAGCAGTAGGGAATCTTCCACAATGGACGAAAGTCTGATGGAGCAACGCCGCGTGAGTGAAGAAGGGTTTCGGCTCGTAAAGCTCTGTTGGTAGTGAAGAAAGATAGAGGTAGTAACTGGCCTTTATTTGACGGTAATTACTTAGAAAGTCACGGCTAACTACGTGCCAGCAGCCGCGGTAATACGTAGGTGGCAAGCGTTGTCCGGATTTATTGGGCGTAAAGCGAGTGCAGGCGGTTCAATAAGTCTGATGTGAAAGCCTTCGGCTCAACCGGAGAATA
+
CCCCGGGGGGGGGGGGGGGGGGGGGGGGGGGGGGGGGGGGGGGGGGGGGGGGGGGGGGGGGGGGGGGGGGGGGGGGGGGGGGGGGGGGGGGGGGGGGGGGGGGGGGGGGGGGGGGGGGGGGGGGGGGGGGGGGGGGGGGGGGGGGGGGGGGGGGGGGGFFGGGGGGGGGGDFGGGGGGGGGGGGGGGGGGGGGGGGGGGGGGGGGFCFGGGGGGGGGGGGDEGGGGGGEGFGFGGGGGGDDGGGGGGFFFDFGFFFFD7@?FFGGFF=<?BBDFF?FFF7?B7?F:>??BFFFFB099:4#
@M05025:18:000000000-B3NL5:1:1101:10369:6981 1:N:0:TCGAAG
ACCTAAACTCCTACGGGAGGCAGCAGTAGGGAATCTTCCACAATGGACGAAAGTCTGATGGAGCAACGCCGCGTGAGTGAAGAAGGGTTTCGGCTCGTAAAGCTCTGTTGGTAGTGAAGAAAGATAGAGGTAGTAACTGGCCTTTATTTGACGGTAATTACTTAGAAAGTCACGGCTAACTACGTGCCAGCAGCCGCGGTAATACGTAGGTGGCAAGCGTTGTCCGGATTGATTGGGCGTAAAGCGAGTGCAGGCGGCTCAATAAGTCTGATGTGAAAGCCTTCGGCTCAACCGGAGAATG
+
CCCCFGGFCEFGGGGGGCCG7@FE<F@CFGGGGGGFGGGGFGGGFGFGGGFCFF<EEFGGGGGG@FGGGGGGGBF:FCECFF9CCFGGGGGD=:FGEGGGFFAC=EFGCFGEEGE<EFGCFDEF9FF<FEFFGGGGCGGGGBFDFFFGGGGGGGGFBFGGGGGGGGFFGGCFECDDG@E:9@FCFCF@FG>FFCFGGGGDE=FGGGGGGGGGGC6?>7===/701:E5/:*+:FGGDDGGGGFGGG35)7CFCF>B:)(06=F7CFB4444BABF=??A:8?>DB<;6:BFF1(49B(2)#
@M05025:18:000000000-B3NL5:1:1101:27878:7015 1:N:0:TCGAAG
ACCTAAACTCCTACGGGAGGCAGCAGTGGGGAATATTGGACAATGGGCGAAAGCCTGATCCAGCCATGCCGCGTGTGTGAAGAAGGCCTTCGGGTTGTAAAGCACTTTCAGTGAGGAAGAAAGCCTTGAGGTTAATACCCTCGAGGGAGGTCATCACTCACAGAAGAAGCACCGGCTAACTCCGTGCCAGCAGCCGCGGTAATACGGAGGGTGCGAGCGTTAATCGGAATTACTGGGCGTAAAGCGCGCGTAGGCGGCTTGATAAGCCGGTTGTGAAAGCCCCGGGCTCAACCTGGGAACT
+
CCCCGGGGGGGGGGGGGGGGGGGGGGFGGGGGGGGAFFGGGGGGGGGGGGGGGGGGGGGGGGGGGGGGGGGGGGGGGGGGGGGGGGGGGGGDEGFGGGGGGGGGGGGGGGGGGGGGGGGGGGGGGGGFGGGGGGGGGGGGGGGGGG7FFGGGFGFGGGGGGGGGGFGGGGGGGGGGGDGGGFFGGGGGGGGGGGGGGGGGGCFGGGGGGGEEGGGGGGGGE5FGGEEGGGGGGGGGFGGGDGGGGGGDBEGFGBFBEFB@>FGGFFF4;79D95<FFFFFF?139B>FFBFFF0:??7?0#
@M05025:18:000000000-B3NL5:1:1101:17193:7059 1:N:0:TCGAAG
ACCTAAACTCCTACGGGAGGCAGCAGTGGGGAATCTTGGACAATGGGGGCAACCCTGATCCAGCCATGCCGCGTGTGTGAAGAAGGCCTTCGGGTTGTAAAGCACTTTCAGCAGGGAGGAAGGCTTACCCCTAATACGGGTGAGTACTTGACGTTACCTGCAGAAGAAGCACCGGCTAATTTCGTGCCAGCAGCCGCGGTAATACGAAAGGTGCAAGCGTTAATCGGAATTACTGGGCGTAAAGCGCGCGTAGGCGGTGTGTTAAGTCGGATGTGAAAGCCCAGGGCTCAACCTTGGAATC
+
CCCCFGGGFGGGGGGGGGGGGGGGEEGGGFGEEFGFGFFFGGGGGGGGGGGGGGGGGGGGGGGGGGGGGGGFFGGFGGD<FFFGGGGGGGFGGGGGGGGGDEGGFGGGGCGCF@FEGGGCGGGGGGGGGFGGG8FFGGGGEGGGGGGGGF<DEGG@GDFFFGGFFBF7FDG:FCDEGGFFG@FFGGGGGFF6EGFDEECEGGGGG58@8CFF??0<FGGGCECFGFGD=5C7DGFFFGG<C*9::CCEDD7<3:67:73>D:DGD?6*3>7BBFFFBBA01(,8,61:(8??0>A<??A3#
@M05025:18:000000000-B3NL5:1:1101:16292:7079 1:N:0:TCGAAG
ACCTAAACTCCTACGGGAGGCAGCAGTGGGGAATATTGGACAATGGGGGAAACCCTGATCCAGCCATGCCGCGTGAGTGATGAAGGCCTTAGGGTTGTAAAGCTCTTTCGCTGGGGAAGATAATGACGGTACCCAGTAAAGAAGCCCCGGCTAACTTCGTGCCAGCAGCCGCGGTAATACGAAGGGGGCTAGCGTTGTTCGGAATTACTGGGCGTAAAGCGCACGTAGGCGGGTCGTTAAGTCAGGGGTGAAATCCCGGAGCTCAACTCCGGAACTGCCTTTGATACTGGCGAGCTTGAGG
+
CCCCGGGGGGGGGGGGGGGGGGGGGGGGGGGGGGGGGGGGGGGGGGGGGGGGGGGGGGGGGGGGGGGGGGGGGGGGGGGGGGGGGGGGGGGGGGGGGGGGGGGGGGGGGGGGGGGGGEFGFGGGGGGGGGGGFFGGGGGGGGGFGCGGGGGGGGGGGGGGGGGGGGGGGGGGGGGDGGGGGGGEGGGGGGGGGGGGGGFFGGDEGDGGGGGGGGEGEGGGGGGGGGGGGGGGGGGG<DDGGGGGGGFBEEGFG?F@FE;FFFGGFFFFBFF>?)7)9?:<<AA9<4AAF).70(4>:BB)#
@M05025:18:000000000-B3NL5:1:1101:22136:7080 1:N:0:TCGAAG
ACCTAAACTCCTACGGGAGGCAGCAGTGGGGAATATTGCACAATGGGCGCAAGCCTGATGCAGCCATGCCGCGTGTGTGAAGAAGGCCTTCGGGTTGTAAAGCACTTTCAGTAGGGAGGAAGGTTTAGTAGTTAATACCTGCTAGATTTGACGTTACCTACAGAAGAAGCACCGGCTAACTCCGTGCCAGCAGCCGCGGTAATACGGAGGGTGCGAGCGTTAATCGGAATTACTGGGCGTAAAGCGTACGCAGGCGGTCATTTAAGTCAGATGTGAAAGCCCCGGGCTCAACCTGGGAACC
+
CCCCGGGGGGGGGGGGGGGGGGGGGGFGGGGGGGGGGGGGGGGGGGGGGGGGGGGGGGGGGGGGGGGGGGGGGGGGGGGGGGGGGGGGGGGGGGGGGGGGGGGGGGGGGGGGGGGGGGGGGGGGGGGGGGGGGGGGGGGGGGGGG?CFGFGGGGGGGGGFGGGGFGGGGGGGGGGGGGGGGGGGGGGFGDFGGGCCGEGGDGGGGGGEGGGGGGGGGGGGGGGGGGGDEFGGGFFGFGGGDDFGGGGDBFDDGFFFFF>E@?GGGFF4A?AFFFFFFFFFF:09>FFBBB<?BBFFFF:4#
@M05025:18:000000000-B3NL5:1:1101:27364:7102 1:N:0:TCGAAG
ACCTAAACTCCTACGGGAGGCAGCAGTGAGGAATATTGGGCAATGGAGGCAACTCTGACCCAGCCATGCCGCGTGCAGGAAGACTGCCCTATGGGTTGTAAACTGCTTTTATACAGGAAGAAACACTCCCACGTGTGGGAGCTTGACGGTACTGTAAGAATAAGGATCGGCTAACTCCGTGCCAGCAGCCGCGGTAATACGGAGGATCCAAGCGTTATCCGGAATCATTGGGTTTAAAGGGTCCGTAGGTGGATTAATAAGTCAGAGGTGAAATCCTGCAGCTCAACTGTAGAACTGCCTA
+
CCCCGGGGGGGGGGGGGGGGGGGGGGGGGGGGGGGGGGGGGGGGGGGGGGGGGGGGGGGGGGGGGGGGGGGGGGGGGGGGGGGGGGGGGGGGGGGGGGGGGGGGGGGGGGGGGGGGGGGGGGGGGGGGGGGGGFEGGGGGGGGGGGGGGGGGGGGGFGGGGGGGGGFFGGGGGFGFGGGGGGGGGGGGGGGGGGGGGGGGGGGGGGGGGFGGGEGGGGGGGGGGGGDFGGGGGCDG@FG=DGGDGFFFBFGFGF?F?FAF4?:>C?FF?FFFFFFFFFF<?FB?FB<FFFFFFFFF<<B<#
@M05025:18:000000000-B3NL5:1:1101:12278:7125 1:N:0:TCGAAG
ACCTAAACTCCTACGGGAGGCAGCAGTGGGGAATATTGCACAATGGGCGCAAGCCTGATGCAGCCATGCCGCGTGTGTGAAGAAGGCCTTCGGGTTGTAAAGCACTTTCAGTAAGGAGGAAAGGTTAAGTGTTAATAGCACTTAGCTGTGACGTTACTTACAGAAGAAGCACCGGCTAACTCCGTGCCAGCAGCCGCGGTAATACGGAGGGTGCGAGCGTTAATCGGAATTACTGGGCGTAAAGCGTACGCAGGCGGTTTGTTAAGCGAGATGTGAAAGCCCCGGGCTCAACCTGGGAACA
+
CCCCGGGGGGGGGGGGGGGGGGGGGGGGGGGGGGGGGGGGGGGGGGGGGGGGGGGGGGGGGGGGGGGGGGGGGGGGGGGGGGGGGGGGGGGGGGGGGGGGGGGGGGGGGGGGGFGGGGGGGGGGGGGGGEGFGGGGGGGGGGGGGGGGGGGGGGGGGGGGGGGGGGGGGGGGGGGGGGGGGGGGGGGGGGGGGGGGGGGGGGGGGGGGGGGGGGGGGGGGGDGGGGGGGGFGGGGGGGG3)7>FGGGFFFGFGFFFF.7>EFGCFFFF?EFFFF?4@FB?BFFFFFB04?<?F:7?FF:3#
@M05025:18:000000000-B3NL5:1:1101:27463:7146 1:N:0:TCGAAG
ACCTAAACTCCTACGGGAGGCAGCAGTGGGGAATCTTGGACAATGGGGGCAACCCTGATCCAGCCATGCCGCGTGTGTGAAGAAGGCCTTCGGGTTGTAAAGCACTTTCAGCAGGGAGGAAGGCTTACCCCTAATACGGGTGAGTACTTGACGTTACCTGCAGAAGAAGCACCGGCTAATTTCGTGCCAGCAGCCGCGGTAATACGAAAGGTGCAAGCGTTAATCGGAATTACTGGGCGTAAAGCGCGCGTAGGCGGTGTGTTAAGTCGGATGTGAAAGCCCAGGGCTCAACCTTGGAATC
+
CCCCGGGGGGGGGGGGGGGGGGGGFFFFGGGGGGGCGGGGGGGGGGGGGGGGGGGGGGGGGGGGGGGGGGGGGGGGGGGGFFGGGGGGGGGGGGGGGGGGGGGGGGGGGGGGGGGGGGGGGGGGGGGGFFFGGGGGGGGGGGGGGGGGGGGGGGGGGGGFGGGGGGGGGGGGGGGGGGGGGGGGGGGFGGGGGGGGGGGGGGGGGGGGGGGGGGGFGGGE55FFGFEGGGGGGGGCFGG<CDGGGGD7>>9BDFFFEF>5<F<FCFFFFFFFFFBFFFF:<?F<????FDF?BFFA:?9)#
@M05025:18:000000000-B3NL5:1:1101:13996:7150 1:N:0:TCGAAG
ACCTAAACTCCTACGGGAGGCAGCAGTGGGGAATCTTGGACAATGGGCGCAAGCCTGATCCAGCCATGCCGCGTGAGTGATGAAGGCCCTAGGGTCGTAAAGCTCTTTCGCCAGAGATGATAATGACAGTATCTGGTAAAGAAACCCCGGCTAACTCCGTGCCAGCAGCCGCGGTAATACGGAGGGGGTTAGCGTTGTTCGGAATTACTGGGCGTAAAGCGCACGTAGGCGGATTGGAAAGTTGGGGGTGAAATCCCGGGGCTCAACCCCGGAACTGCCTCCAAAACTATCAATCTAGAGG
+
CCCCGGGGGGGGGGGGGGGGGGGGGGGGGGGGGGGGGGGGGGGGGGGGGGGGGGGGGGGGGGGGGGGGGGGGGGGGGGGGGGGGGGGGGGGGGGGGGGGGGGGGGGGGGGGGGGGGGGGGGGGGGGGGGGGGGGGGGGGGGGGGGGGGGGGGGGGGGGGGGGGGGGGGGGGGGGGGGGGGGGEGGGGGEGGGGGGGEGGGGGGGGGFGGGGGGGGGGGGGGGGGGGGGGCGGDGGGGGGDGGDGGGG>>DFFFFF?FB6DBDDGGF4>BFFFF@BFFF78?F:?<:?0<AFFFB>AADF2#
@M05025:18:000000000-B3NL5:1:1101:14549:7163 1:N:0:TCGAAG
ACCTAAACTCCTACGGGAGGCAGCAGTGGGGAATATTGCACAATGGGGGAAACCCTGATGCAGCGACGCCGCGTGAAGGAAGAAGTATTTCGGTATGTAAACTTCTATCAGCAGGGAAGAAAATGACGGTACCTGACTAAGAAGCCCCGGCTAACTACGTGCCAGCAGCCGCGGTAATACGTAGGGGGCAAGCGTTATCCGGATTTACTGGGTGTAAAGGGAGCGTAGACGGCATGGCAAGTCTGGTGTGAAAGGCAGGGGCTCAACCCCTGGACTGCATTGGAAACTGTCAGGCTGGAGG
+
CCCCGGGGGGGGGGGGGGGGGGGGGGGGGGGGGGGGGGGGGGGGGGGGGGGGGGGGGGGGGGGGGGGGGGGGGGGGGGGGGGGGGFGGGGGGGGGGGGGGGGGGGGGGGGGGGGGGGGGGGGGGGGGGGGGGGGGGGGGGGGGGGFGGGGGGGGGGGGGGGFGGGGGGGGGGGGGGGGGGGGGGGGGGGGGGGGGDEGGGGGGGGGDGGGGGEGEGGGGGGFEE7EEGGGGGDD3CGGGDGGGGGGFFFFFFCFFFFFFF:B39DFFFBFFFBFFFF5)6><?F22:>A<AFFF??BF0:#
@M05025:18:000000000-B3NL5:1:1101:3251:7182 1:N:0:TCGAAG
ACCTAAACTCCTACGGGAGGCAGCAGTGGGGAATCTTGCACAATGGGCGAAAGCCTGATGCAGCGACGCCGCGTGGGGGATGAAGCATTTCGGTGTGTAAACCCCTTTCGACTGGGAAGAATACCTCGCAAGAGGGGTGACGGTACCAGTAGAAGAAGCCCCGGCTAACTACGTGCCAGCAGCCGCGGTAAGACGTAGGGGGCCAGCGTTGTTCGGAATTACTGGGTGTAAAGGGTTCGTAGGCGGTGCGGCAAGTTGGGAGTGAAATCTCTGGGCTTAACCCAGAGGCTGCTTCCAAAAT
+
CCCCGGGGGGGGGGGGGGGGGGGGGGGGGGGGGGGGGGGGGGGGGGGGGGGGGGGGGGGGGGGGGGGGGGGGGGGGGGGGGGGGGGGGGGGGGGGGGGGGGGGGGGGGGGGGGGGGGGGGGGGGGGGGGGGGGGGGGGGGGGGGGGGGGGGGGGGGGGGGGGGGGGGGGGGGGGGGGGGGGGGGGGGGGGGGGGGGGGGGGGGGGGGGGCEGGGGDGGGGGGG?FGGGGGFFGGGGGGGGCGGG3D<:;@DEDBFF=8?>F>*7CFFFA?BF2?)5;>:ABFB?FF?BFFBBFBF?<A2?#
@M05025:18:000000000-B3NL5:1:1101:16563:7197 1:N:0:TCGAAG
ACCTAAACTCCTACGGGAGGCAGCAGTAGGGAATCTTCCACAATGGACGAAAGTCTGATGGAGCAACGCCGCGTGAGTGAAGAAGGGTTTCGGCTCGTAAAGCTCTGTTGGTAGTGAAGAAAGATAGAGGTAGTAACTGGCCTTTATTTGACGGTAATTACTTAGAAAGTCACGGCTAACTACGTGCCAGCAGCCGCGGTAATACGTAGGTGGCAAGCGTTGTCCGGATTTATTGGGCGTAAAGCGAGTGCAGGCGGTTCAATAAGTCTGATGTGAAAGCCTTCGGCTCAACCGGAGAATC
+
CCCCGGGGGGGGGGGGGGGGGGGGGGGGGGGGGGGGGGGGGGGGGGGGGGGGGGGGGGGGGGGGGGGGGGGGGGGGGGGGGGGGGGGGGGGGGGGGGGGGGGGGGGGGGGGGGGGGGGGGGGGGGGGGGGGGGGGGGGGGGGGGGGGGGGGGGGGGGGGGGGGGGGGGGGGGGGGGGGGGGGGGGFGGGGGGGGGGGGGGGGGGGGFFFGGGGGGGGGGGGGGGGGGEDCEGGGGGFFGDGDFGFGGFFFGFFFFFF@2>FFGGFFFFDF<FF6=@FFFBFBD??FFFFFBFFFFFFFFA#
@M05025:18:000000000-B3NL5:1:1101:6172:7198 1:N:0:TCGAAG
ACCTAAACTCCTACGGGAGGCAGCAGTAGGGAATCTTCCACAATGGACGAAAGTCTGATGGAGCAACGCCGCGTGAGTGAAGAAGGGTTTCGGCTCGTAAAGCTCTGTTGGTAGTGAAGAAAGATAGAGGTAGTAACTGGCCTTTATTTGACGGTAATTACTTAGAAAGTCACGGCTAACTACGTGCCAGCAGCCGCGGTAATACGTAGGTGGCAAGCGTTGTCCGGATTTATTGGGCGTAAAGCGAGTGCAGGCGGTTCAATAAGTCTGATGTGAAAGCCTTCGGCTCAACCGGAGAATA
+
CCCCGGGGGGGGGGGGGGGGGGGGGGGGGGGGGGGGGGGGGGGGGGGGGGGGGGGGGGGGGGGGGGGGGGGGGGGGGGGGGGGGGGGGGGGGGGGGGGGGGGGGGGGGGGGGGGGGFGGGGGGGGGGGGGGGGGGFGGGGGGGGGGGGGGGGGGGGGGGGGGGGGGGGGGGGGGGGGGGGGGGGGGGGGGGGGGGGGGGGGGGGGGFGGEFGGGGGGGGGGGGGGGGGE=CFGGGGGGGGGGGGGGDDFFGFGFFFF36@FFGGGFFFFBAFA=FFBBA?:?A??BFFB<?BFFFF>;B2#
@M05025:18:000000000-B3NL5:1:1101:11451:7279 1:N:0:TCGAAG
ACCTAAACTCCTACGGGAGGCAGCAGTGGGGAATATTGCACAATGGGGGAAACCCTGATGCAGCGACGCCGCGTGAGTGAAGAAGTATCTCGGTACGTAAAGCTCTATCAGCAGGGAAGAAAATGACGGTACCTGACTAAGAAGCCCCGGCTAACTACGTGCCAGCAGCCGCGGTAATACGTAGGGGGCAAGCGTTATCCGGATTTACTGGGTGTAAAGGGAGCGTAGACGGCAGCACAAGTCTGGAGTGAAATCCCGGGGCTTAACCCCGGAACTGCTTTGGAAACTGTTCGGCTGGAGC
+
CCCCGGGGGGGGGGGGGGGGGGGGGGGGGGGGGGGGGGGGGGGGGGGGGGGGGGGGGGGGGGGGGGGGGGGGGGGGGGGGGGGGGGGGGGGGGGGGGGGGGGGGGGGGGGGGGGGGGGGGGGGGGGGGGGGGGGGGGGGGGFFGGGCGGGGGGGGGGGGGGGGGGGGGGGGGGGGGGGGGGGGGGGGGGGGGGGGGGGGGGGDEGGGC?EGGGGGGGGGGGC5EGEEGGGGGGGGGGGG4D7FFFGDFFFGFGFF7:>9B>BCDF??FFB>E0BD4FF6<A8?7:A?946)4(46368?<#
@M05025:18:000000000-B3NL5:1:1101:15341:7312 1:N:0:TCGAAG
ACCTAAACTCCTACGGGAGGCAGCAGTGGGGAATCTTGGACAATGGGGGCAACCCTGATCCAGCCATGCCGCGTGAGTGATGAAGGCCTTAGGGTCGTAAAGCTCTTTCGCCTGTGAAGATAATGACGGTAGCAGGTAAAGAAACCCCGGCTAACTCCGTGCCAGCAGCCGCGGTAATACGGAGGGGGTTAGCGTTGTTCGGAATTACTGGGCGTAAAGCGCACGTAGGCGGATCGGAAAGTTGGGGGTGAAATCCCGGGGCTCAACCCCGGAACTGCCTCCAAAACTATCGGTCTAGAGA
+
CCCCGCGGGGGGFGGGGEGGGGGGGGFGFGGFFGGGGGGFGFCGFFGEGGGGFFGGGGGGGGGGGGFGGGEGGGG7FEFFGGGGGGGGGGDF@FFEFGGGGGGEFGFGFGEE:?BFDEFGGAFGDFGGGGGGGGEFGF<FA9F@>>FGGGGDFFFFFGGCFEFGF7<FGGGGGD*>CCFFF>BCBEDC88:>BEG*:12+3:=*;8C<@C+;CC:57ACFGGGCEG?FECEGCCDG35D)CCFFC5<DEE9?79*/959>:>D<66)035>5(.846@B?D04:4(38<AA<>221)6),#
@M05025:18:000000000-B3NL5:1:1101:21136:7350 1:N:0:TCGAAG
ACCTAAACTCCTACGGGAGGCAGCAGTGGGGAATATTGCACAATGGGGGAAACCCTGATGCAGCAACGCCGCGTGAGTGAAGAAGTCATTCGTGATGTAAAGCTCTATCAGCAGGGAAGAAAATGACGGTACCTGACTAAGAAGCCCCGGCTAACTACGTGCCAGCAGCCGCGGTAATACGTAGGGGGCAAGCGTTATCCGGATTTACTGGGTGTAAAGGGAGCGTAGACGGCATTGCAAGTCCGGAGTGAAAGCCCACGGGCCAACCGTGGGACTGCTCTGGAAACTGTAGAGCTGGAGG
+
CCCCGGGGGGGGGGGGGGGGGGGGGGGGGGGGGGGGGGGGGGGGGGGGGGGGGGGGGGGGGGGGGGGGGGGGGGGGGGGGGGGGGGGGGGGGGGGGGGGGGGGGGGGGGGGGGGGGGGGGGGGGGGGGGGGGGGGGGGGGGGGGGGGGGGGGGGGFGGGGGGGGGGGGGGGGGGGGGGGGGGGGGGEGGGGGGGGGGGGFDGGGGGFGGFFGACGGGGGGGGGEG=EEGGGGGGGGGGGGGF7CDGDD)>DFGFFF@@?D@EGGGFFFB)(79:>>>4)6<AD4?BFFFA2>AD9)3:(.#
@M05025:18:000000000-B3NL5:1:1101:14482:7368 1:N:0:TCGAAG
ACCTAAACTCCTACGGGAGGCAGCAGTGGGGAATCTTAGACAATGGGGGCAACCCTGATCTAGCCATGCCGCGTGAGTGATGAAGGCCTTAGGGTCGTAAAGCTCTTTCGCCTGTGATGATAATGACAGTAGCAGGTAAAGAAACCCCGGCTAACTCCGTGCCAGCAGCCGCGGTAATACGGAGGGGGTTAGCGTTGTTCGGAATTACTGGGCGTAAAGCGCGCGTAGGCGGATTAGAAAGTTGGGGGTGAAATCCCGGGGCTCAACCTCGGAACTGCCTCCAAAACTACTAGTCTAGAGA
+
CCCCGGGGGGGGGGGGGGGGGGGGGGGGGGGGGGGGGGGGGGGGGGGGGGGGGGGGGGGGGGGGGGGGGGGGGGGGGGGGGGGGGGGGGGGGGGGGGGGGGGGGGGGGGGGGGGGGGGGGGGGGGGGGGGGGGGGGGGGGGGGGGGGGGGGGGGGGGGGGGGGGGGGGGGGGGGGGGGGGGGGGGGGGGGGGGGGGGGGGGEDGGGFGGGFCGGGGGGGGGGDGGGGGGGGGGGGGGFFGGGGGGGGFFFGFGFF@?BF@3DDDF@FFFFFEFEE@FFFFFFFF2??BFFFA9BFFFBA2#
@M05025:18:000000000-B3NL5:1:1101:16407:7370 1:N:0:TCGAAG
ACCTAAACTCCTACGGGAGGCAGCAGTGGGGAATATTGCACAATGGGGGAAACCCTGATGCAGCCATGCCGCGTGTGTGAAGAAGGCCTTCGGGGTGTAGAGCACTTTCAGGTGTGGGGAAAAGTTAGTAGTTAATACCTGCTAGCCGTGACGTTAACAACAGAAGAAGCACCGGCTAACTCCGTGCCAGCAGCCGCGGTAATACGGAGGGTGCGAGCGTTTCTCGGAATTACTGGGTGTAGAGCGCACGCAGGCGGTTTGTTAATCTAGATGTAAAAGCCCCGGGCTCAATCTGGGATGG
+
CCCCGGGGGGGGGGGGGGGGGGGGCFFGGGGGGGGGGGGGGGGGGGGGGGGGGGGGGGGGGGGGGGGGGGGGGGGGG<9CFD<=CCDF<=9FC7+FB>F,,5CBBF<?A?A,B?BC++4CF<8<5,,:,5BBF9DCA55?,>A?,33>@+3=>3@>F;3E3F<:F,8><A7>,5***36D,>2C8***,,*4:,=E*:8**=11+/=*:CG;=:E5C5:C**++3:=5/203:7D6F*77***:C<D5>77)18)0.<(7))2*2**0)*)1)**1*1624(26109(-)))..65(((-#
@M05025:18:000000000-B3NL5:1:1101:17351:7374 1:N:0:TCGAAG
ACCTAAACTCCTACGGGAGGCAGCAGTAGGGAATCTTCCACAATGGACGAAAGTCTGATGGAGCAACGCCGCGTGAGTGAAGAAGGGTTTCGGCTCGTAAAGCTCTGTTGGTAGTGAAGAAAGATAGAGGTAGTAACTGGCCTTTATTTGACGGTAATTACTTAGAAAGTCACGGCTAACTACGTGCCAGCAGCCGCGGTAATACGTAGGTGGCAAGCGTTGTCCGGATTTATTGGGCGTAAAGCGAGTGCAAGCGGTTCAATAAGTCTGATGTGAAAGCCTTCGGCTCAACCGGAGAATA
+
CCCCGGGGGGGGGGGGGGGGGGGGGGGGGGDGGGGGGGGGGGGGGGGGGGGGGGGGGGGGGEGGGGGGGFGGGGGGGGGGFFEFGGGGGGGDGGGGGGGGGGFAFGGGGGGGGGGGGGGGGGFFGGGFFFGFGGGGGGGGGGGGGGGGGFG9FDGGGGGGGGGFGGGGGGFGGGGGDECGFFGDGFGCFGGGGGCGGGGGGDGFFGGGCGFGGCFGGGDGGGEFCCC**=<CFDC*>FGGGDGGGGD>@F*@FBFFE54<?BGGGF8?)9)*-9@F??D?84<<81(3-87?(419>B:5#
@M05025:18:000000000-B3NL5:1:1101:13264:7387 1:N:0:TCGAAG
ACCTAAACTCCTACGGGAGGCAGCAGTGGGGAATCTTGCACAATGGAGGAAACTCTGATGCAGCGACGCCGCGTGAGTGATGAAGCCCTTCGGGGTGTAAAGCTCTTTCGACAGGAACGATAATGACGGTACCTGAAGAAGAAGCTGCGGCTAACTACGTGCCAGCAGCCGCGGTAATACGTAGGCAGCAAGCGTTGTTCGGAATTACTGGGCGTAAAGAGTGTGTAGGCGGTGCTCTAAGTTTGGTGTGAAATCTCCCGGCTCAACCGGGAGGCTGCATCGAATACTGGAATGCTAGAGG
+
CCCCGGGGGGGGGGGGGGGGGGGGGGGGGGGGGGGGGGGGGGGGGGGGGGGGGGGGGGGGGGGGGGGGGGGGGGGGGFGGGGGGGGGGGGGGGGGGGGGGGGGGGGGGGGGGGGGGGGGGGGGGGGGGGGGGGGGGGGGGGGGGGGGGGGGGGGGGGGGGGGGGGGGGGGGGGGGGGGGGGGGGGGGGGGGGGGGGGGGGGGGGGGGGGGGGGGEEGGGGGGGGGGGGGGGGGGGGGGFFGGFGGGGFFFGFGFFFFFFFFFGDGFFFF@;39EE>FB>FFF:?B?FFF>BFFFFF9A7<#
@M05025:18:000000000-B3NL5:1:1101:15353:7420 1:N:0:TCGAAG
ACCTAAACTCCTACGGGAGGCAGCAGTGGGGAATATTGCACAATGGGGGAAACCCTGATGCAGCCATGCCGCGTGTGTGAAGAAGGCCTTCGGGTTGTAAAGCACTTTCAGTTGTGAGGAAAAGTTAGTAGTTAATACCTGCTAGCCGTGACGTTAACAACAGAAGAAGCACCGGCTAACTCCGTGCCAGCAGCCGCGGTAATACGGAGGGTGCGAGCGTTAATCGGAATTACTGGGCGTAAAGCGCACGCAGGCGGTTTGTTAAGCTAGATGTGAAAGCCCCGGGCTCAACCTGGGATGA
+
CCCCGGGGGGGGGGGGGGEGGGGGGGFGGGGGGGGGGGGGGGFGGGGGGGGGGGGGFGFGGGGGGGGGGGGGGFGGGGGGGGGGGGGGGGGGGGGGGGGGGGGGGGGGGCFBFGGGGGGGGGFFFGGGGGGGGGGGGGFDEGGFGFGGFGFGGGGGGGGGGFGGGGGGDFGGGEEGGGGGGGDEGGGEFGGFGGFGGGGGGGCFGGGGGGGGGGGEEGGGEEEFFGDCE5FDFF7>FGDDCC5DGGGFFFGFGDFEF>>DFFFFDFF*)9<FA?FF4@A7?:66>BBBFFBF(.8?:084#
@M05025:18:000000000-B3NL5:1:1101:17142:7441 1:N:0:TCGAAG
ACCTAAACTCCTACGGGAGGCAGCAGTGGGGAATATTGCACAATGGGCGCAAGCTTGATGCAGCCATGCCGCGTGTGTGAAGAAGGCCTTCGGGTTGTAAAGCACTTTCAGTAAGGAGGAAAGGTTAAGTGTTAATAGCACTTAGCTGTGACGTTACTTACAGAAGAAGCACCGGCTAACTCCGTGCCAGCAGCCGCGGTAATACGGAGGGTGCGAGCGTTAATCGGAATTACTGGGCGTAAAGCGTACGCAGGCGGTTTGTTAAGCGAGATGTGAAAGCCCCGGGCTCAACCTTGTAACA
+
CCCCGGGGGGGGFGGGD7FGGGGGGGCEFGGGGGGGGGGGGGGGGGGGGGGFEGGGGGGGGGGGGGGFGGDGGGGGGFGGCCFDCFFFGGGGGGGGGGGGGGGGF@DDCFFEEAEG<EFGF8<?FFCFGDBFEEFGFEGGGGGGFFFGFGGGGEGGGGGGGGGGGG8FGGGCFGGGG7BFGFGGGFCGGGGFGG5BECCEGEC7@::;:88;=EEECGG5=5CFGG5C*:CC::C7C5759/7*:CDD>3CBGDFFB>955FG*?=6@B>6>AFF*@*6(,(,-9(17277<B7)6).)-#
@M05025:18:000000000-B3NL5:1:1101:13957:7462 1:N:0:TCGAAG
ACCTAAACTCCTACGGGAGGCAGCAGTGGGGAATATTGCACAATGGGCGCAAGCCTGATGCAGCCATGCCGCGTGTGTGAAGAAGGCCTTCGGGTTGTAAAGCACTTTCAGTAAGGAGGAAAGGTTAAGTGTTAATAGCACTTAGCTGTGACGTTACTTACAGAAGAAGCACCGGCTAACTCCGTGCCAGCAGCCGCGGTAATACGGAGGGTGCGAGCGTTAATCGGAATTACTGGGCGTAAAGCGTACGCAGGCGGTTTGTTAAGCGAGATGTGAAAGCCCCGGGCTCAACCTGGGAACC
+
CCCCGGGGGGGGGGGGGGGGGGGGGGFGGGG@FGGGGGFGGGGGGFGGGGGGGGGGGGGGGGGGGGGGGGGDGGGGGGG9ACDGGGGGFGGGGGGGGGGFGGGGGGGGGGGGFGGGEDGDCEGGGFCDFEEDFGGGGGGGGGGGGGGGGGGGGGGGGGFGGGGCFGEGGGGGGDGGGGGGGGGGGFDFAD5BFGGGGCGEGGGGGGGEGCEGGDEEGGGGGEFGFGEGGGGGGGGGGGGDDGGGGGGEBFGEGBFFBB>DFFGCC4=5:DFFFFFFFFFB70869>323)28.3<?0:>4#
@M05025:18:000000000-B3NL5:1:1101:3146:7473 1:N:0:TCGAAG
ACCTAAACTCCTACGGGAGGCAGCAGTGGGGAATATTGCACAATGGGGGAAACCCTGATGCAGCCATGCCGCGTGTGTGAAGAAGGCCTTCGGGTTGTAAAGCACTTTCAGTTGTGAGGAAAAGTTAGTAGTTAATACCTGCTAGCCGTGACGTTAACAACAGAAGAAGCACCGGCTAACTCCGTGCCAGCAGCCGCGGTAATACGGAGGGTGCGAGCGTTAATCGGAATTACTGGGCGTAAAGCGCACGCAGGCGGTTTGTTAAGCTAGATGTGAAAGCCCCGGGCTCAACCTGGGATGC
+
CCCCGGGGGGGGGGGGGGGGGGGGGGGGGGGGGGGGGGGGGGGGGGGGGGGGGGGGGG9FGGGGGGGGGGGGGGGGGGGGGGGGGGGGGGGGGGGGGGGGGGGGGGGGGGGGGGGGGGGGGGGGGGGGGGGGGGGGGGGGGGGGGGGGGGGGGGGGGGGGGGGGGGGGGGGGGGGGGGGGGGGGGGGGGGGGGGGGGGGGGGGGGGGGDEGGGGGGGGGGCGGGGGGGGGGGGGGGGGGGG:DGGDGFFFGFGDFFFFFFFFGGGFFFFFF?BFFFFFA?BFFBBFFFFFF?BBF?6<B<#
@M05025:18:000000000-B3NL5:1:1101:6530:7488 1:N:0:TCGAAG
ACCTAAACTCCTACGGGAGGCAGCAGTGGGGAATCTTGGACAATGGGCGCAAGCCTGATCCAGCCATGCCGCGTGAGTGATGAAGGCCTTAGGGTCGTAAAGCTCTTTCGCCAGAGATGATAATGACAGTATCTGGTAAAGAAACCCCGGCTAACTCCGTGCCAGCAGCCGCGGTAATACGGAGGGGGTTAGCGTTGTTCGGAATTACTGGGCGTAAAGCGCGCGTAGGCGGATTAGTCAGTTAGAGGTGAAATCCCGGGGCTCAACCCCGGAACTGCCTTTAATACTGCTAGTCTTGAGA
+
CCCCGGGGGGGGGGGGGGGGGGGGGGGGGGGGGGGGGGGGGGGGGGGGGGGGGGGGGGGGGGGGGGGGGGGGGGGGGGGGGGGGGGGGGGGGGGGGGGGGGGGGGGGGGGGGGGGGGGGGGGGGGGGGGGGGGGGGGGGGGGGGGGGGGGGGGGGGGGGGDGGGGGGGGGGGGGGGGGGFGGGGGGGGEGGGCGGGGGGGGGGGGGGGGGGGGGGGGGG?EDGGGGGGGGGGDGGCCCFCFCFGFGGFFFGFGFFFFFFFFFDFCFFFFF>FFFEFF=?<>FFFFA94)<AABDADA9))#
@M05025:18:000000000-B3NL5:1:1101:27714:7562 1:N:0:TCGAAG
ACCTAAACTCCTACGGGAGGCAGCAGTGGGGAATATTGCACAATGGGCGAAAGCCTGATGCAGCGACGCCGCGTGAGGGATGACGGCCTTCGGGTTGTAAACCTCTTTCAGTAGGGAAGAAGCGAAAGTGACGGTACCTGCAGAAGAAGCGCCGGCTAACTACGTGCCAGCAGCCGCGGTAATACGTAGGGCGCAAGCGTTATCCGGATTTATTGGGCGTAAAGAGCTCGTAGGCGGTTTGTCGCGTCTGCCGTGAAAGTCCGAGGCTCAACCTCGGATCTGCGGTGGGGTCGGGCAGACC
+
CCCCGGGGGGFGGGGGGGGGGGGGGGFGFGGEGGGGGGGGGGGGGGGGGGGGGGGGGFGGGGGGGGGGGGGDGGGGGGGGGGGGGGGGGGGGGGGGGGGGGGGGGFAFGGF9FDGGC>FFDFGGGGGGGGGGGGGGDGGGGGGGGGGGGGGGDEGDBFC7FFGGFGFGGGGGGG7B8EGECGCE@FGFGEGGGGGGGF>EEG5:CEEGCEGFFGGGGGGGGG50+76C?5:CF56DG)9CD0:DDG3<>FG?D7.7>4)0*9C55>B@<F<?B)7@>:?936414((,((((,41(4(((#
@M05025:18:000000000-B3NL5:1:1101:25815:7580 1:N:0:TCGAAG
ACCTAAACTCCTACGGGAGGCAGCAGTAGGGAATCTTCCACAATGGACGAAAGTCTGATGGAGCAACGCCGCGTGAGTGAAGAAGGGTTTCGGCTCGTAAAGCTCTGTTGGTAGTGAAGAAAGATAGAGGTAGTAACTGGCCTTTATTTGACGGTAATTACTTAGAAAGTCACGGCTAACTACGTGCCAGCAGCCGCGGTAATACGTAGGTGGCAAGCGTTGTCCGGATTTATTGGGCGTAAAGCGAGTGCAGGCGGTTCAATAAGTCTTATGTGAAAGCCTTCGGCTCAACCGGAGAATG
+
CCCCGGGGGGGGGGGGGGGGGGGGGGGGGGGGGGGGGGGGGGGGGGGGGGGGGGGGGGGGGGGGGGGGGGGGGGGGGGGGGGGGGGGFGGGGGGGGGEGGGGGGGGGGGGGFEGFGFGGFGGGEGGGGGGFFFGGGGGGGGGCGGGGGGFFGGDFGGGGGGGGGABFFFGGGG7CEGGGGGGGDCEGGGGGFGGFEGEEGGGGGGC,,=:CGFGF+=5EEEEGGGGG55CFGGGGGGGGGGGFGDG::@3FFG>DFF>9EFFGGG4=@)*.@A@6=8/408?DBF?6<BFF<019037B<#
@M05025:18:000000000-B3NL5:1:1101:14149:7686 1:N:0:TCGAAG
ACCTAAACTCCTACGGGAGGCAGCAGTGGGGAATATTGCACAATGGGGGAAACCCTGATGCAGCCATGCCGCGTGTGTGAAGAAGGCCTTCGGGTTGTAAAGCACTTTCAGTTGTGAGGAAAAGTTAGTAGTTAATACCTGCTAGCCGTGACGTTAACAACAGAAGAAGCACCGGCTAACTCCGTGCCAGCAGCCGCGGTAATACGGAGGGTGCGAGCGTTAATCGGAATTACTGGGCGTAAAGCGCACGCAGGCGGTTTGTTAAGCTAGATGTGAAAGCCCCGGGCTCAACCTGGGATGG
+
CCCCGGGGGGGGGGGGGGGGGGGGGGGGGGGGGGGGGGGGGGGGGGGGGGGGGGGGGGGGGGGGGGGGGGGGGGGGGGGGGGGGGGGGGGGGGGGGGGGGGGGGGGGGGGGFGGGGGGGGGGGGGGGGGGGGGGGGGGGGGGGGGGGGGGGGGGGGGGGGGGGGGFFGGCFGGGGGGGGGGGGGGGGGGGGGGGGGGGGGGGGGGGGEEGGGGGGGGGGGGGG?FGGGGGGGGGGGGGGGGGGGGGD3>EDFGFFFFDFFFFGGGFFF<F7=<=@F?BB<<::B;BF>BF???BFF:4>?#
@M05025:18:000000000-B3NL5:1:1101:14769:7722 1:N:0:TCGAAG
ACCTAAACTCCTACGGGAGGCAGCAGTGGGGAATATTGGACAATGGGCGCAAGCCTGATCCAGCCATGCCGCGTGTGTGAAGAAGGCTTTCGGGTTGTAAAGCACTTTCATCAGTGAGGAAAGCTTGTTGGTTAATACCCATCAAGTGTGACGTTAACTGAAGAAGAAGCACCGGCTAACTCCGTGCCAGCAGCCGCGGTAATACGGAGGGTGCAAGCGTTAATCGGAATTACTGGGCGTAAAGCGCGCGTAGGTTGTTTGTTAAGCGAGATGTGAAAGCCCCGGGCTTAACCTGGGAACG
+
CCCCGGGGGGGGGGGGGGGGGGGGGGFGGGG;FGGFGGGGGG@FGGGGGGGGGGGGGGGGGGGGGEGGGGGGGGEGGGGEFFCEGGGGCEFGGGGGGGGGGGGGGGGGGGGGGGGGGFFFGGGGGGGGGGFF<FFFGGFGGEFFFFFCGCGFGGGGGGDFGFEGGGGFGGGGGGDEGGGGFGGEEFGGGGGGGGGEEGGEGGGGGGGGDGCEGGGGGGGGGDGDGGGGGGGDGG>DC:CCD*9::)/7@5>)><F4>EFFFFCCCF=B:>B@DBFBF=9?00:>>FFF(.5<<A7?3322#
@M05025:18:000000000-B3NL5:1:1101:28077:7724 1:N:0:TCGAAG
ACCTAAACTCCTACGGGAGGCAGCAGTAGGGAATCTTCCACAATGGACGAAAGTCTGATGGAGCAACGCCGCGTGAGTGAAGAAGGGTTTCGGCTCGTAAAGCTCTGTTGGTAGTGAAGAAAGATAGAGGTAGTAACTGGCCTTTATTTGACGGTAATTACTTAGAAAGTCACGGCTAACTACGTGCCAGCAGCCGCGGTAATACGTAGGTGGCAAGCGTTGTCCGGATTTATTGGGCGTAAAGCGAGTGCAGGCGGTTCAATAAGTCTGATGTGAAAGCCTTCGGCTCAACCGGAGAATG
+
CCCCGGGGFGGGGGGGGGGGGGGGGGGGGGGGGGGGGGGGGGGGGGGGGGGGGGGGGGGGGGGGGGGGGGGGGFGGGGGGGGGGGGGGGGGGGGGGGGGGGFGFGGGGGGGGFGFFFGGGGGGFGGFFGGGGGGGGGGGGGGGGGGGGGGGGGDGGGGGGFGGGGAFGGGGGGDGGGGGGGGGGGGFGGGGGGGGGGEEGGGGGGGGGGDCFGGGGGGGCEEGGCC=EGCE?CCFGGGGGGGGGCGGFFFGFGFEFFF0>FFGGGFFFBFAFAF?BFFFF::AB?<03?>)3?BF>F>72#
@M05025:18:000000000-B3NL5:1:1101:19719:7805 1:N:0:TCGAAG
ACCTAAACTCCTACGGGAGGCAGCAGTAGGGAATCTTCCACAATGGACGAAAGTCTGATGGAGCAACGCCGCGTGAGTGAAGAAGGGTTTCGGCTCGTAAAGCTCTGTTGGTAGTGAAGAAAGATAGAGGTAGTAACTGGCCTTTATTTGACGGTAATTACTTAGAAAGTCACGGCTAACTACGTGCCAGCAGCCGCGGTAATACGTAGGTGGCAAGCGTTGTCCGGATTTATTGGGCGTAAAGCGAGTGCAGGCGGTTCAATAAGTCTGATGTGAAAGCCTTCGGCTCAACCGGAGAATG
+
CCCCGGGGGGGGGGGGGGGGGGGGGGGGGGGGGGGGGGGGGGGGGGGGGGGGGGGGGGGGGGGGGGGGGGGGGGGGGGGGGGGFGGGGGGGGGGGGGGGGGGGGGGGGGGGGGGGGGGGGGGGFGGGGGGGGGGGGGGGGGGGGGGGGGGGGGGGGGGGGGGGGGGGGGGGGGGGGGGGGGGG>FFGGGGGGGGGGGGGGGGFGGFCFFGGGGGGGGCEEGGGGFGG===FFGFFGGGGGGGGGGGDFFFGFGFFEE3(7FFGGG4=?<F9FAFFFFFFF<:<B:?03<>FFFFFFF9?<#
@M05025:18:000000000-B3NL5:1:1101:10799:7810 1:N:0:TCGAAG
ACCTAAACTCCTACGGGAGGCAGCAGTGGGGAATATTGCACAATGGGCGCAAGCCTGATGCAGCCATGCCGCGTGTGTGAAGAAGGCCTTCGGGTTGTAAAGCACTTTCAGTAAGGAGGAAAGGTTAAGTGTTAATAGCGCTTAGCTGTGACGTTACTTACAGAAGAAGCACCGGCTAACTCCGTGCCAGCAGCCGCGGTAATACGGAGGGTGCGAGCGTTAATCGGAATTACTGGGCGTAAAGCGTACGCAGGCGGTTTGTTAAGCGAGATGTGAAAGCCCCGGGCTCAACCTGGGAACC
+
CCCCGGGGGGGGGGGGGGGGGGGGGGGGGGGGGGGGGGGGGGGGGGGGGGGGGGGGGGGGGGGGGGGGGGGGGGGGGGGFGGGGGGGGGGGGGGGGGGGGGGGGGGGGGGGGGGGGGGGGGGGGGGFGGGGGGGGGGGGGGGGGGGGGGGGGGGFGGGGGGGGGGGGGGGGGGGGGGGGGGGGGGGCFGGGGGGGGGGGGGGGGGGGGGGGGGGGGGGGGG=FGGGGGDGCGGF>FCGDDGGC7CDGFFFGFDDBBFD9EFFFGGFFFFDFFFFFFFFFF:?FFFBB0??B0<BF:??::#
@M05025:18:000000000-B3NL5:1:1101:4768:7841 1:N:0:TCGAAG
ACCTAAACTCCTACGGGAGGCAGCAGTAGGGAATCTTCCACAATGGACGAAAGTCTGATGGAGCAACGCCGCGTGAGTGAAGAAGGGTTTCGGCTCGTAAAGCTCTGTTGGTAGTGAAGAAAGATAGAGGTAGTAACTGGCCTTTATTTGACGGTAATTACTTAGAAAGTCACGGCTAACTACGTGCCAGCAGCCGCGGTAATACGTAGGTGGCAAGCGTTGTCCGGATTTATTGGGCGTAAAGCGAGTGCAGGCGGTTCAATAAGTCTGATGTGAAAGCCTTCGGCTCAACCGGAGAATT
+
CCCCGGGGGGGGGGGGGGGGGGGGGGGGGGGGGGGGGGGGGGGGGGGGGGGGGGGGGGGGGGGGGGGGGGGGGGGGGGGGGGGGGGGGGGGGGGGGGGGGGGGGGGGGGGGGGGGGGGGGGGGGGGGGGGGGGGGFGGGGGGGGGGGGGGGGGGGGGGGGGGGGGGGGGGGGGGGGGGGGGGGGGGGGGGGGGGGGGGGGGGGGGGGGGGGGGGFGGGGCGEGGGGGGGGFFGGGGDGGCDGGGGGGFEFGFGFFFFB;EFFGGGFFFFFFFBFFF?FB?7?A?6?F???)8?FFFFFF2#
@M05025:18:000000000-B3NL5:1:1101:8864:7854 1:N:0:TCGAAG
ACCTAAACTCCTACGGGAGGCAGCAGTGGGGAATCTTGGACAATGGGGGCAACCCTGATCCAGCCATGCCGCGTGTGTGAAGAAGGCCTTCGGGTTGTAAAGCACTTTCAGCAGGGAGGAAGGCTTACCCCTAATACGGGTGAGTACTTGACGTTACCTGCAGAAGAAGCACCGGCTAATTTCGTGCCAGCAGCCGCGGTAATACGAAAGGTGCAAGCGTTAATCGGAATTACTGGGCGTAAAGCGCGCGTAGGCGGTGTGTTAAGTCGGATGTGAAAGCCCAGGGCTCAACCTTGGAATC
+
CCCCGGFGGGGGGDGGGCEEDGGEFGEFGGG7@FGCFAGFGGGGGFFGGGGGGGGGFFGGGFCCFEGGGFGDGGGFGGGC<EFGFGGGGGFGGGFGGGGCGFGGGGGGGFFFAFFGGGGGGGGG@FGFGGGGG?FGGGGGGGGGGFGGGCDFCFGGGGGA<FCGGGGGGGGCFGGGGGGGFFCCECEG9FGGGGGGGGGGGDGGFFFF*?5C669F?FCCCE5FFGGCE56<F**CC4DCDDFGGDCEFFDEGFFFFF;>57DGGFFF:B9D9)*767643((223<017?118AA:0).#
@M05025:18:000000000-B3NL5:1:1101:27688:7889 1:N:0:TCGAAG
ACCTAAACTCCTACGGGAGGCAGCAGTGGGGAATATTGGACAATGGGCGAAAGCCTGATCCAGCCATGCCGCGTGTGTGAAGAAGGTCTTCGGATTGTAAAGCACTTTAAGTTGGGAGGAAGGGTTGTAGCTTAATACGCTGCAACTTTGACGTTACCAACAGAATAAGCACCGGCTAACTCTGTGCCAGCAGCCGCGGTAATACAGAGGGTGCAAGCGTTAATCGGAATTACTGGGCGTAAAGCGCGCGTAGGCGGCTTGATAAGATGGGTGTGAAATCCCCGGGCTTAACCTGGGAACA
+
CCCCGGGGGGGGGGGGGCC@FGGGEGFFGGGGGGGGGGGGGGGGGGGGGGGGGGGGGGGGGGGGGGGGGGGGGGGGGGGGGGGGGGGGGGGGGGGGGGGGGGGGGGGGGGGGGGFGGGGGGGGGFGGFGGGGFGGGGGGGGGGGGGFFGGGGGGGGGGGGGGGGGGGGGGGFGGGGGGGGGGGGGGGGGGGGGGGGGGGCEEGGGCFCFGGGGGGGGGGGEGGGGGGGGGGGGGGG4C<D7D:F7CGDEFGFGDFEDFFFFFCFFBFFAFBFFFFFF?A2(4:99(69<?DFFFBB?F:,#
@M05025:18:000000000-B3NL5:1:1101:22541:7893 1:N:0:TCGAAG
ACCTAAACTCCTACGGGAGGCAGCAGTAGGGAATCTTCCACAATGGACGAAAGTCTGATGGAGCAACGCCGCGTGAGTGAAGAAGGGTTTCGGCTCGTAAAGCTCTGTTGGTAGTGAAGAAAGATAGAGGTAGTAACTGGCCTTTATTTGACGGTAATTACTTAGAAAGTCACGGCTAACTACGTGCCAGCAGCCGCGGTAATACGTAGGTGGCAAGCGTTGTCCGGATTTATTGGCCGTAAAGCGAGTGAAGGCGGTCCAATAAGTTTGAGTTGAAAGCCTTTGACTAAACCGGAGAATG
+
CCCCGGGGEDFGGDGGDB@@F7CEEGGCEFEFDEFGGGCFGFEGEGGDECGG:@CFEFEDGGGGGGGGGGGGG=>=FEFEFEGFFFCECFGEDFGEFBCFEFFG@<EFGGFG<BFGB<FFFEF?FGGABFGGCFFGGGGFGEFCE,CFFGFGGE:FFGFGGGGGGGGGGFGGGGEGEECFGGGGFGG7FECFFG58CE>8:;EFFFCFGGGFG=F+:5*7A=EF+=**//2+;+;C**97CGG7*1*.0)*0:7FBE5(8?0:77=B65/).)*/*9*)((.)).)-)).)3:>690(4)#
@M05025:18:000000000-B3NL5:1:1101:5420:7955 1:N:0:TCGAAG
ACCTAAACTCCTACGGGAGGCAGCAGTGGGGAATATTGCACAATGGGGGAAACCCTGATGCAGCGACGCCGCGTGAAGGAAGAAGTATCTCGGTATGTAAACTTCTATCAGCAGGGAAGAAAATGACGGTACCTGACTAAGAAGCCCCGGCTAACTACGTGCCAGCAGCCGCGGTAATACGTAGGGGGCAAGCGTTATCCGGATTTACTGGGTGTAAAGGGAGCGTAGACGGAAGAGCAAGTCTGATGTGAAAGGCTGGGGCTTAACCCCAGGACTGCATTGGAAACTGTTTTTCTAGAGC
+
CCCCGGGGGGGGGGGGGGGGGGGGGGGGGGGGGGGGGGGGGGGGGGGGGGGGGGGGGGGGGGGGGGGGGGGGGGGGGGGGGGGGGGGGGGGGGGGGGGGGGGGGGGGGGGGGGGGGGGGGGGGGGGGGGGGGGGGGGGGGGGGGGGGGGGGGGGGGGGGGGGGGGGGGGFGGGGGGGGGGGGGGGGGGGGGGGGGGGGGGGEEGGGGGGGGDFEGGGDFGDFGGGGGGGGGGGGGGGGGGG:CCDFDFFFFFGFFFF>:>>DGGGFFFBFFFFFFFFFFFBFF<>2?F><<<:1>AFFF2#
@M05025:18:000000000-B3NL5:1:1101:5468:7969 1:N:0:TCGAAG
ACCTAAACTCCTACGGGAGGCAGCAGTGGGGAATATTGCACAATGGGCGCAAGCCTGATGCAGCCATGCCGCGTGTATGAAGAAGGCCTTCGGGTTGTAAAGTACTTTCAGCAGTGAGGAAGGGGGTGTCGTTAATAGCGGCATCTCTTGACGTTAGCTGCAGAAGAAGCACCGGCTAACTCCGTGCCAGCAGCCGCGGTAATACGGAGGGTGCGAGCGTTAATCGGAATTACTGGGCGTAAAGCGCATGCAGGTGGTTTGTTAAGTCAGATGTGAAAGCCCGGGGCTCAACCTCGGAACC
+
CCCCGGGGGGGGGGGGGGGDGGGGGGGGGGGGGGFGGGGGGGGGGGGGGGGGGGGGGGGGGGGGGGGGGGGGGGGGGGGGGGGGGGGGGGGGGGFGGGGGGGGGGGGGGGGGGGFDCFGGFGGGGGGGGGGGGGGGGGGGGGGGGGGGGGFGGGGGGGGGGGGGGGGGGGGG@EGGGGGFGGGGGGGGFGGGGGGGGGGGGGGGGGEGGGGGGGG5CGGEGGGGGGGGEGEGGGGFGGGGGGFFGGGFFFGFGFFFFB?FFFGGFFFFFFFFBFFFFFF?FBBB9>>;BBFBFFFBBFF4#
@M05025:18:000000000-B3NL5:1:1101:7701:7981 1:N:0:TCGAAG
ACCTAAACTCCTACGGGAGGCAGCAGTGGGGAATATTGCACAATGGGCGCAAGCCTGATGCAGCCATGCCGCGTGTATGAAGAAGGCCTTCGGGTTGTAAAGTACTTTCAGCGAGGAGGAAGGTGTTGTGGTTAATAACCACAGCAATTGACGTTACTCGCAGAAGAAGCACCGGCTAACTCCGTGCCAGCAGCCGCGGTAATACGGAGGGTGCAAGCGTTAATCGGAATTACTGGGCGTAAAGCGCACGCAGGCGGTCTGTCAAGTCGGATGTGAAATCCCCGGGCTCAACCTGGGAACC
+
CCCCGGGGGGGGGGGGGGGGGGGGGGGGGGGGGGGGGGGGGGGGGGGGGGGGGGGGGGGGGGGGGGGGGGGGGGGGGGGGGGGGGGGGGGGGGGGGGGGGGGGGGGGGGGGGGGGGGGGGGGGGGGGGGGGGGGGGGGGGGGGGGGGGGGGGGGGGGGGGGGGGEGGGGGGFGGGGGGGGGGGGGGGGGGGGGGFGGGGGGGGGGGGGGGGGGGGGGGGGGGGGGGGGGGGGGGGGGGGGGGGGGGGFFFGFGDEFFF;EFFGGGFFFFEFEFFFFFFFA:?BFFF61:?D?FBB0<B?-#
@M05025:18:000000000-B3NL5:1:1101:26685:7984 1:N:0:TCGAAG
ACCTAAACTCCTACGGGAGGCAGCAGTGGGGAATATTGCACAATGGGCGCAAGCCTGATGCAGCCATGCCGCGTGTGTGAAGAAGGCCTTCGGGTTGTAAAGCACTTTCAGTCGTGAGGAAGGGTTAGTAGTTAATACCTGCTAGCTTTGACGTTAGCGACAGAAGAAGCACCGGCTAACTCCGTGCCAGCAGCCGCGGTAATACGGAGGGTGCGAGCGTTAATCGGAATTACTGGGCGTAAAGCGCACGCAGGCGGTTTGTTAAGCTAGATGTGAAAGCCCCGGGCTCAACCTGGGATGC
+
CCCCGGGGFGGGGGGGEEGGDCEE,CEEECF7;E9FFFG9FFGG<,EEEGECFGGGGDF<F9<EFFFGGGGGGFGGGCFGGGFGGGGGGGGFDGF:4CF9EFGGGGGGGAFFGG+?,BB<FFGC<BD8B<FEFF?F,CFEFGFEFFGECDF;FGGG@FDFGGEFCGFF:FFF,@CEG8DGFFGCGGGGGGGFGGGGD>E8C*>9CFDCEGCGDG5CE5=EGE5EEE**:FD<7?7*9DCGD3*:CGDEE3C3C<D@EEFBBFGGGFFFAFB?9BFF*942??4039>BF2?:02((40?6#
@M05025:18:000000000-B3NL5:1:1101:9276:7988 1:N:0:TCGAAG
ACCTAAACTCCTACGGGAGGCAGCAGTGGGGAATATTGCACAATGGGCGCAAGCCTGATGCAGCCATGCCGCGTGTGTGAAGAAGGCCTTCGGGTTGTAAAGCACTTTCAGTAAGGAGGAAAGGTTAAGTGTTAATAGCGCTTAGCTGTGACGTTACTTACAGAAGAAGCACCGGCTAACTCCGTGCCAGCAGCCGCGGTAATACGGAGGGTGCGAGCGTTAATCGGAATTACTGGGCGTAAAGCGTACGCAGGCGGTTTGTTAAGCGAGATGTGAAAGCCCCGGGCTCAACCTGGGAACT
+
CCCCGGGGGGGGGGGGGGGGGGGGGGFGGGGGDFGGGGGGGGGGGGGGGGGDGGGGFGGGFGGGGGGGGGGGGGGGGGGGGGGGGGGGGGGGGGGGGGGCGGGGGGGGGGGGGGFCFFGGFGGGAFCFFDGGFGGGGGGGGGGGGGGGGGGGGFGGGGGGGFGGGGGFGGGGGGGGGGCGGGCEFGGGGGGGGGGGGGGCEGGC9CECGGGGGGGEEGEEEGGGGGGGDGFGGFGGCCC<CD9CFDGD@FGFGFFFF:;BDFGGF?=DFF>F<BBB?BF?7?BBFF90:<<<?:?F??7(#
@M05025:18:000000000-B3NL5:1:1101:15330:8024 1:N:0:TCGAAG
ACCTAAACTCCTACGGGAGGCAGCAGTAGGGAATCTTCCACAATGGACGAAAGTCTGATGGAGCAACGCCGCGTGAGTGAAGAAGGGTTTCGGCTCGTAAAGCTCTGTTGGTAGTGAAGAAAGATAGAGGTAGTAACTGGCCTTTATTTGACGGTAATTACTTAGAAAGTCACGGCTAACTACGTGCCAGCAGCCGCGGTAATACGTAGGTGGCAAGCGTTGTCCGGATTTATTGGGCGTAAAGCGAGTGCAGGCGGTGCAATAAGTCTGATGTGAAAGCCTTCGGCTCAACCGGAGAATA
+
CCCCGEFGGGGGGGGGGGGGGGGGGGFEGGGGGGGGGGGGGGGGGGGGGGGGGFGGGGGGGGGGFGGGGGGGGGGCFFGFFFGGGGEGGGGGGGGEGFGGDFGFGGGEEFGGGGEFFFGAFGGGGGGGGGGEFGGGGGGGGGAFEGGGGGGGGGGFFFGGFGGFGGGGGGGGGGGGGGGGGGFDFGGGGCFCDGGGGGGGGEGGGGGGGGGGGGGGGG5:CEGGFGGGEEGFFFCDDFGDG*/:*><@@FG?FF:DFF(86@>F7@FFFFAFFFFFFFA0(5>DFF>6?<>F09;2;124#
@M05025:18:000000000-B3NL5:1:1101:18227:8079 1:N:0:TCGAAG
ACCTAAACTCCTACGGGAGGCAGCAGTGGGGAATATTGCACAATGGGGGAAACCCTGATGCAGCCATGCCGCGTGTGTGAAGAAGGCCTTCGGGTTGTAAAGCACTTTCAGTTGTGAGGAAAAGTTAGTAGTTAATACCTGCTAGCCGTGACGTTAACAACAGAAGAAGCACCGGCTAACTCCGTGCCAGCAGCCGCGGTAATACGGAGGGTGCGAGCGTTAATCGGAATTACTGGGCGTAAAGCGCACGCAGGCGGTTTGTTAAGCTAGATGTGAAAGCCCCGGGCTCAACCTGGGAGGG
+
CCCCGGGGGGGGGGGGGEGGGGGGGGGGGGGGFGGGGGGGGGGGGGGGGGGGGGGGGGGGGGGGGGGGGEGGGGGGGGGGGGGGGGGGFGGGGEEEGGGGGGGFGGFGGGGFGGGGDFGFEGFFFFGGGGGGGGGEGGGDFGGGGGGGFEGFGGGGGGGFGGGGEFFGGGGGGGGGEGFDGGGGGGDGGFGGFFGEGGEEGGGGEF5=CEEGDCCEGGGGGGG?9CCEGG6?FGFFCFDDDC3CF<D<@>C:DEFFFFF@>7DFDFFFB@<FD4*@B=AB0<(-24>(3>7<72::?<6>#
@M05025:18:000000000-B3NL5:1:1101:26080:8093 1:N:0:TCGAAG
ACCTAAACTCCTACGGGAGGCAGCAGTGGGGGATATTGGACAATGGGGGAAACCCTGATCCAGCGACGCCGCGTGAGTGAAGAAGTATTTCGGTATGTAAAGCTCTGTCAGCAGGGAAGAAAGAAATGACGGTACCTGACCAAGAAGCCCCGGCTAACTACGTGCCAGCAGCCGCGGTAATACGTAGGGGGCAAGCGTTATCCGGAATTACTGGGAGTAAAGGGAGCGTAGACGGTAATGTAAGTCTGGAGTGAAAGGCGGGGGCCCAACCCCCGGACTGCTCTGGAAACTCTGTTACTAG
+
CCCCGGGGFGGGGCGEEGGGGGGGGGGGGGGGEGGGGGGGGGGGGGGGGGGGDFGFG8CFCFCFGGGGGG@FFFCGGGGGGFGFGGGGGFDFEEEDFGGGGGAFD<EGEF<FGFGGGFGGGGGGFEGGGGGGGGDGGGGGGFGG8FEFGGGCBEGF:FGDFFF<FFGGGF@FFGGGDGCCCGGGFEC@BCCCEFFFGEECGGFGCGECGFFFF68*2=??ECC55CECEE5EC3D5<5>F>F7C2:CFFFGF57=9=@0)>3<53>>B?B?5(5:)7)4:79)5534(5?))---)6>2.#
@M05025:18:000000000-B3NL5:1:1101:10834:8103 1:N:0:TCGAAG
ACCTAAACTCCTACGGGAGGCAGCAGTAGGGAATCTTCCACAATGGACGAAAGTCTGATGGAGCAACGCCGCGTGAGTGAAGAAGGGTTTCGGCTCGTAAAGCTCTGTTGGTAGTGAAGAAAGATAGAGGTAGTAACTGGCCTTTATTTGACGGTAATTACTTAGAAAGTCACGGCTAACTACGTGCCAGCAGCCGCGGTAATACGTAGGTGGCAAGCGTTGTCCGGATTTATTGGGCGTAAAGCGAGTGCAGGCGGTTCAATAAGTCTGATGTGAAAGCCTTCGGCTCAACCGGAGAATG
+
CCCCGGGGGGGGGGGGGGGGGGGGGGGGGGGFGGGGGGGGGGGGGGGGGGGGGGGGGGGGGGGGGGGGGGGGGGGGGGGGGGGGGGGGGGGGGGGGGGGFGGGGGGGGGGGGFGFFFGGGGGGGFGGDGGGGGGGFGGFGGGGGGGGGGGFGGGEGGGGGGGGGGGGGGGGGGGGGGGGGGGGGGGGGGGGGGGGGCBEGGG9C9EEGFEGGGGGGGGGGGG:0<CGCE569FFFG:CDDGGGGGGDFFFFFGFFFDB4BFFGGGB@?9FFFFFFFFF27?BF>2?6::?D:BF>(,9?7#
@M05025:18:000000000-B3NL5:1:1101:19944:8106 1:N:0:TCGAAG
ACCTAAACTCCTACGGGAGGCAGCAGTGGGGAATATTGGACAATGGGCGAAAGCCTGATCCAGCCATGCCGCGTGTGTGAAGAAGGTCTTCGGATTGTAAAGCACTTTAAGTTGGGAGGAAGGGTTGTAGCTTAATACGCTGCAACTTTGACGTTACCAACAGAATAAGCACCGGCTAACTCTGTGCCAGCAGCCGCGGTAATACAGAGGGTGCAAGCGTTAATCGGAATTACTGGGCGTAAAGCGCGCGTAGGCGGCTTGATAAGATGGGTGTGAAATCCCCGGGCTTAACCTGGGAACA
+
CCCCGGGGGGGGGGGGGGGGGGGGGGGGGGGGGGGGGGGGGGGGGGGGGGGGGGGGGGGGGGGGGGGGGGGGGGGGGGGGGGGGGGGGGGGGGGGGGGGGGGGGGGGGGGGGGGGGGGGGGGGGGGGGGGGGGGGGGFGGGGGGGGGGGGGGGGGGGGGGGGGGGGGGGGGGGGGGGGGGGGGGGGGGGGGGGGGGGGGGDEGGGGGGF@EGGGGGGGGGGGGGGGGGGGGGGGGGGGGDCDCDFGGFFFGFGBFFFFBFD42:FFFFFF?FFFFFFFA<0:?9BFFF?FFFFABF?B:-#
@M05025:18:000000000-B3NL5:1:1101:6178:8132 1:N:0:TCGAAG
ACCTAAACTCCTACGGGAGGCAGCAGTGGGGAATATTGCACAATGGGCGCAAGCCTGATGCAGCCATGCCGCGTGTGTGAAGAAGGCCTTCGGGTTGTAAAGCACTTTCAGTAAGGAGGAAAGGTTAAGTGTTAATAGCGCTTAGCTGTGACGTTACTTACAGAAGAAGCACCGGCTAACTCCGTGCCAGCAGCCGCGGTAATACGGAGGGTGCGAGCGTTAATCGGAATTACTGGGCGTAAAGCGTACGCAGGCGGTTTGTTAAGCGAGATGTGAAAGCCCCGGGCTCAACCTGGGAACG
+
CCCCGGGGGGGGGGGGGGGEGGGGGGFGGGGEGFGGGADFEGGGGGGGGGFGGGGGFGGGGGGGGGGGGGGCG:@FFGGGGGGGGGGFGGGFGGFGBEGGGGGGGGGGGGC5EFFGFGGGGGGFFEFFFAF?FFGGGGGGEDGEGGGGGGGFGGGGGFGGFGGGGGGGGGGFFGGDEGGFDDFGFGEGGFGGGGEEEGGGGEFGGGGEGGEEGGGGDGGEEGFFGGGGDF6FCGFGGGGGDDFGGGCEE>GFGFFFF5;:DFGGGF?EBEB3>FFBFFFB8:099>914<??F??114?:#
@M05025:18:000000000-B3NL5:1:1101:22469:8169 1:N:0:TCGAAG
ACCTAAACTCCTACGGGAGGCAGCAGTGGGGAATATTGCACAATGGGCGCAAGCCTGATGCAGCCATGCCGCGTGTATGAAGAAGGCCTTCGGGTTGTAAAGTACTTTCAGTAGGGAGGAAGGTTCATACGTTAATAGCGTATGGATTTGACGTTACCTACAGAAGAAGCACCGGCTAACTCCGTGCCAGCAGCCGCGGTAATACGGAGGGTGCGAGCGTTAATCGGAATTACTGGGCGTAAAGCGCATGCAGGTGGTTAGTTAAGTCAGATGTGAAAGCCCGGGGCTCAACCTCGGAATG
+
CCCCGGGGGGGGGGGGGGGGGGGGGGGGGGGGGGGGGGGGGGGGGGGGGGGGGGGGGGGGGGGGGGGGGGGGGGGGGGGGGGGGGGGGGGGGGGGGGGGGGGGGGGGGGGGGGGGGGGGGGGGGGGGGFGGGGGGGGGGGGGGGGGGGGGGGGGGGGGGGGGGGGGGGGGGGGGGGGGGGGGGGGGGGGGGGGGGGGGGGGGGGGGGGGGGGGGGGGGGGGGGGGGEGGGGGGGGGGGGCGGGGFGGFFFGFGFFFFF:FFFFGGFF4<=AFBFFFFFF::B>F;B>0:>?F<??FFFF?#
@M05025:18:000000000-B3NL5:1:1101:9808:8179 1:N:0:TCGAAG
ACCTAAACTCCTACGGGAGGCAGCAGTGGGGAATATTGCACAATGGGCGCAAGCCTGATGCAGCCATGCCGCGTGTGTGAAGAAGGCCCTAGGGTTGTAAAGCACTTTCAGCAGTGAGGAAAGGTTGGTAGTTAATACCTGCTAACTGTGACGTTAACTGCAGAAGAAGCACCGGCTAACTCCGTGCCAGCAGCCGCGGTAATACGGAGGGTGCGAGCGTTAATCGGAATTACTGGGCGTAAAGCGCGCGTAGGTGGATTGGTCAGTCAGATGTGAAAGCCCAGGGCTCAACCTTGGAAAA
+
CCCCGGGGGGGGGGGGGGGGGGGGGGGGGGGGGGGGGGGGGGGGGGGGGGGGGGGGGEGGGGGGGGGGGGGGGGGGGGGGGGGGGGGGGGGGGGGGGGGGGGGGGGGGGGGGGGGGGGGGGGGGGGGGGGGGGGGGGGGGGGGFGGGGGGGGGGGGGGGGGGGGGGGGGGGGGGGGGGGGGDGDGGGGGGGGGGGGGGGGGGGGGGGGGGGGGGGGGGGGGGGFGGECCGGGCCFGGGG<D3CDFGDEFDGFGFFFFFFFFFGGFFFFBF<BAFFFFFFB?BF<::B::?FFF?AA?BA)#
@M05025:18:000000000-B3NL5:1:1101:21085:8184 1:N:0:TCGAAG
ACCTAAACTCCTACGGGAGGCAGCAGCCGCGGTAATACGAAGGGTGCAAGCGTTAATCGGAATTACTGGGCGTAAAGCGCGCGTAGGTGGTTCGTTAAGTTAGGAGTGAAAGCCCCGGGCTCAACCTGGGAATTGCTTCTAAAACTGGCGGACTAGAGTATGGTAGAGGGTGGTGGAATTTCCTGTGTAGCGGTGAAATGCGTAGATATAGGAAGGAACATCAGTGGCGAAGGCGACCACCTGGACTGATACTGACACTGAGGTGCGAAAGCGTGGGAAGCAAACAGGATTAGATACCCCC
+
CCCCGGGGGGFFGGGCGDFGGEGGGGGGGGGGFCGGGGGFFGGGGGGEFGGGGGGGCADFGEFGGGGFFEFGGGDGGGGGGGGFCGEGGGGGGGGFGFGFFGEEEFGGGGGFGGGGGGGGGFFGGGGGGGFFFEFGFEGG9CFFGGFGGDGCFGGGFGGG?ECFFF:;FGFGGGGEFFGGGGGGGEDFGFGGGG>E?EGGGGEDECCGGGGG7<EGGFFFGGGGG??CGGGDDGGGGCD<DG<>CGGF4BFBFFF?6F?F*<DFF))04.9F9>:>>),,4:??FFF??7A>FADAA)(4#
@M05025:18:000000000-B3NL5:1:1101:23306:8231 1:N:0:TCGAAG
ACCTAAACTCCTACGGGAGGCAGCAGTGGGGAATATTGGACAATGGGGGCAACCCTGATCCAGCCATGCCGCGTGAGTGATGAAGGCCCTAGGGTTGTAAAGCTCTTTCAGCGAGGAGGATAATGACGTTACTCGCAGAAGAAGCCCCGGCTAACTTCGTGCCAGCAGCCGCGGTAATACGAAGGGGGCTAGCGTTGTTCGGAATCACTGGGCGTAAAGCGCACGTAGGCGGATTGGTCAGTTAGGGGTGAAATCCCAGAGCTCAACTCTGGAACTGCCCTTAATACTGCCAGTCTTGAGT
+
CCCCGGGGGGGGGGGGGGGGGGGGGGFGGGGGGGGGGGGGGGGGGGGGGGGGGGGGGGGGGGGGGGGGGGGGGGGGGGGGGGGGGGGGGGGGGGGGGGGGGGGGGGGGGGGGGGGGEGGGGGGGGGGGGGGGGGGGGGGGGGGGGGGGGGGGGGGGGGGGGGGGGGGGGGGGGGGGGGGGGGGGGGGGGGGGGGGGGGGGGGGGGGGGGGGGGGGGGGGGGEGGGGGGGGGGGGGGGGGCGFGGGGGFEFF?CFF66:77;@FGG?FFAFFFFFFFFFFF>B76>BBDFF?::57<<AA4#
@M05025:18:000000000-B3NL5:1:1101:22928:8241 1:N:0:TCGAAG
ACCTAAACTCCTACGGGAGGCAGCAGTGGGGAATATTGCACAATGGGGGAAACCCTGATGCAGCCATGCCGCGTGTGTGAAGAAGGCCTTCGGGTTGTAAAGCACTTTCAGTTGTGAGGAAAAGTTAGTAGTTAATACCTGCTAGCCGTGACGTTAACAACAGAAGAAGCACCGGCTAACTCCGTGCCAGCAGCCGCGGTAATACGGAGGGTGCGAGCGTTAATCGGAATTACTGGGCGTAAAGCGCACGCAGGCGGTTTGTTAAGCTAGATGTGAAAGCCCCGGGCGCAACCTGGGATGG
+
CCCCGGGGGGGGGGGGG@FEEGGGFGGGGGGGGGGGGGGGGGGGGGGGGGGGGGGGGFGGGGGGGGGGGGGGGCFFGGGGGGGFGGFGGGGGGDGGGGGGGGGGGGGGGGGGGGGGGGGFFGFFGGGGGGGGGGGGGGGGGGGE9FFGCFGGGGGGGGGGGGGGGGGGGGGGGEFGGGGGGFGGGGGFFFGGGGGGGGGGGGGGGGGGGGCG55C=CGCEEGGFGGGEEFG+CFGGGGDGDGGGFGCEFFG3C>DFF@6DDFDF>FBFFF?4ABF4=9<21(:>09((449>??BF?:78#
@M05025:18:000000000-B3NL5:1:1101:7424:8270 1:N:0:TCGAAG
ACCTAAACTCCTACGGGAGGCAGCAGTGGGGAATATTGCGCAATGGGGGCAACCCTGACGCAGCCATGCCGCGTGTGTGAAGAAGGCCTTCGGGTTGTAAAGCACTTTCAATAGAGAGAAAAAGCCGTCGGTTAATACCCGGCGGTCTTGATGTTACCTATAGAAGAAGCACCGGCTAACTCCGTGCCAGCAGCCGCGGTAATACGGAGGGTGCGAGCGTTAATCGGAATTACTGGGCGTAAAGCGCGCGTAGGCGGTCTGTTAAGTCGGATGTGAAAGCCCCGGGCTTAACCTGGGAACT
+
CCCCGGGGGGGGGGGGGGGGGGGGGGGGGGGGGGGGGGGGGGGGGGGGGGGGGGGGGGGGGGGGGGGGGGGGGGGGGGGGGGGGGGGGGGGGGGGGGGGGGGGGGGGGGGGGGGGGGGGGGGGGGGGGGGGGGGGGGGGGGGGGGGGGGGGGGGGGGGGGGGGGGGGGGGGGGGGGGGGGGGGGGGGGGGGGGGGGGGGGGGGGGGGGGGGGGGGDGGGGGGGGGGGGGGGGGGGGGGGGGGGGGDGFFFGFGBFFEFFFFFGGGFFFF:>FFFFFFFFFF?BFF>FFFBBFFFFFFFF4#
@M05025:18:000000000-B3NL5:1:1101:4563:8271 1:N:0:TCGAAG
ACCTAAACTCCTACGGGAGGCAGCAGTAGGGAATCTTCCACAATGGACGAAAGTCTGATGGAGCAACGCCGCGTGAGTGAAGAAGGGTTTCGGCTCGTAAAGCTCTGTTGGTAGTGAAGAAAGATAGAGGTAGTAACTGGCCTTTATTTGACGGTAATTACTTAGAAAGTCACGGCTAACTACGTGCCAGCAGCCGCGGTAATACGTAGGTGGCAAGCGTTGTCCGGATTTATTGGGCGTAAAGCGAGTGCAGGCGGTTCATTAAGTCTGATGTGAAAGCCTTCGGCTCAACCGGAGAATT
+
CCCCGGGGGGGGGEEGGFFCGGGGGFFDFGGFGFFGGGGGFGGGGFGGGEDGGGGGGGGGGFFGGGGGGEGEGGG@CCFCFFFGGGGGDFDF@FGGGGG?FADA<EGCEGFC??,EGGGGGGGEFFFGFDEFFGGFCFFCGGGGGGGGGGGGGGFFEAFGAEFDDF97=FFA;BFGDEDGFGCEGGGGFF8EFGGDEEDCGGGGGGGFFGGGGFCFFGCCEDCGGGGGDE+<+@+8FFGG7DDDCGGBBFGFG>>>57(7F*:>77=F<FBFA*9*96<?B?A)3(24(),2:990(-,)#
@M05025:18:000000000-B3NL5:1:1101:9489:8274 1:N:0:TCGAAG
ACCTAAACTCCTACGGGAGGCAGCAGTAGGGAATCTTCCACAATGGACGAAAGTCTGATGGAGCAACGCCGCGTGAGTGAAGAAGGGTTTCGGCTCGTAAAGCTCTGTTGGTAGTGAAGAAAGATAGAGGTAGTAACTGGCCTTTATTTGACGGTAATTACTTAGAAAGTCACGGCTAACTACGTGCCAGCAGCCGCGGTAATACGTAGGTGGCAAGCGTTGTCCGGATTTATTGGGCGTAAAGCGAGTGCAGGCGGTTCAATAAGTCTGATGTGAAAGCCTTCGGCTCAACCGGAGAATG
+
CCCCGGGGGGGGGGGGGGGGGGGGGGGGGGGGGGGGGGGGGGGGGGGGGGGGGGGGGGGGGGGGGGGGGGGGGGGGGGGGGGGGGGGGGGGGGGGGGGGGFGGGGGGGGGGGGGGGFGGGGGGGGGGGGGGGGGGGGGGGGFFGGGGGGGGGDGGGGGGGGGGGGGGFGGGFGGGGGCFGGGGDDFGGGGGGGGGGGGGGGGGFFFFGFCCFGGFGGGGGGGGGGGGG=*=FFGGGGGGGGGGGGGGFFFGFGFFFF.4797DGGFFF9FBFAFB@FFF08:A?F<>1:<2(39>6,(1.#
@M05025:18:000000000-B3NL5:1:1101:21464:8298 1:N:0:TCGAAG
ACCTAAACTCCTACGGGAGGCAGCAGTGGGGAATCTTGGACAATGGGGGCAACCCTGATCCAGCCATGCCGCGTGAGTGATGAAGGCCTTAGGGTCGTAAAGCTCTTTCGCCAGGGATGATAATGACAGTACCTGGTAAAGAAACCCCGGCTAACTCCGTGCCAGCAGCCGCGGTAATACGGAGGGGGTTAGCGTTGTTCGGAATTACTGGGCGTAAAGCGCGCGTAGGCGGATTGGAAAGTTGGGGGTGAAATCCCGGGGCTCAACCCCGGAACTGCCTCCAAAACTATCAGTCTAGAGG
+
CCCCGGGGGGGGGGGGGGGGGGGGGGGGGGGGGGGGGGGGGGGGGGGGGGGGGGGGGFFGGGGGGGGGGGGGGGGGGGGGGFGGGGGGGGGGGGGGGGGGGFGGGGGGGGGGGGGGFGEGGFGGGGGGGGGGGFGGGGGGFGGGGGGGGGGGGGGGGGGGGGGGGGGGGGGGGGGGDGGGGGGEEGGGEGGGGGGGGDFGGGGGGGGGGGGGGGGG5=FFGGGGGGGGGGGGGGG4DDFGGCFFGGGFFBDFGFFFFDFBFBGCFF?>?>9E0BBFFFB>??:?<6?FFDADFAAF2>A4#
@M05025:18:000000000-B3NL5:1:1101:8904:8311 1:N:0:TCGAAG
ACCTAAACTCCTACGGGAGGCAGCAGTGGGGAATATTGCACAATGGGGGAAACCCTGATGCAGCCATGCCGCGTGTGTGAAGAAGGCCTTCGGGTTGTAAAGCACTTTCAGTTGTGAGGAAAAGTTAGTAGTTAATACCTGCTAGCCGTGACGTTAACAACAGAAGAAGCACCGGCTAACTCCGTGCCAGCAGCCGCGGTAATACGGAGGGTGCGAGCGTTAATCGGAATTACTGGGCGTAAAGCGCACGCAGGCGGTTTGTTAAGCTAGATGTGAAAGCCCCGGGCTCAACCTGGGATGT
+
CCCCGFGGGGGGGGGGGGEGGGGGGGFGGGGGEGGGGGGGGGFGGGGGGGEGGGGGGFGGGGGGGGGGGGGGGFEGGGGFGGGGGGGGGGGGGGGGGGGGGGCEFGGGGGGAFF@@AEFGGG@FGGGGGGGGGGGGGGGGGDGGFGGGCFGGGEGGFGGGGFGFFGGGGCFGGDCGECGGGGGGGDEFFFE?EGGGGGGG=GGGGFDEGGGGGGGEGGGGGGCEF=ECGFGCGGDD7DDGG7DFGGGEDFGFGEFFFB>375DCC@4@AF?FFFFFF6A?<2:>BFFFFF<BBBFF:1:8#
@M05025:18:000000000-B3NL5:1:1101:27147:8340 1:N:0:TCGAAG
ACCTAAACTCCTACGGGAGGCAGCAGTGGGGAATATTGCACAATGGGCGAAAGCCTGATGCAGCGACGCCGCGTGAGGGATGACGGCCTTCGGGTTGTAAACCTCTTTCAGCAGGGACGAAGCGCAAGTGACGGTACCTGCAGAAGAAGCACCGGCTAACTACGTGCCAGCAGCCGCGGTAATACGTAGGGTGCAAGCGTTGTCCGGAATTACTGGGCGTAAAGAGTTCGTAGGCGGTTTGTCGCGTCGTTTGTGAAAACCAGCAGCTCAACTGCTGGCTTGCAGGCGATACGGGCAGACA
+
CCCCGGGGGGGGGGGGGGGGGGGGGGGGGGGGGGGGGGGGGGGGGGGGGGGGGGGGGGGGGGGGGGGGGGGGGGGGGGGGGGGGGGGGGGGGGGGGGGGGGGGGGGGGGGGGGGGGGGGGGGGGGGGGGGGGGGGGGGGGGGGGGFGGGGGGG:FGEGGGGGGGGGGGGGGGGGGGGGGEGGGGGGFGGGGGGGGGGGGGDGGGGGGGGGGGGGFGGGGGGEGGGGGGGGGGGGGGGGG:DFGD3C9@EEDF5@4=BFFFFFGGGFFFFFFFFFFFFFFFF;:<7:>>(40(:1>>FFF:#
@M05025:18:000000000-B3NL5:1:1101:3257:8342 1:N:0:TCGAAG
ACCTAAACTCCTACGGGAGGCAGCAGTGGGGAATATTGCACAATGGGGGAAACCCTGATGCAGCCATGCCGCGTGTGTGAAGAAGGCCTTCGGGTTGTAAAGCACTTTCAGTTGTGAGGAAAAGTTAGTAGTTAATACCTGCTAGCCGTGACGTTAACAACAGAAGAAGCACCGGCTAACTCCGTGCCAGCAGCCGCGGTAATACGGAGGGTGCGAGCGTTAATCGGAATTACTGGGCGTAAAGCGCACGCAGGCGGTTTGTTAAGCTAGATGTGAAAGCCCCGGGCTCAACCTGGGATGA
+
CCCCGGGGGGGGGGGGGGGGGGGGGGGGGGGGGGGGGGGGGGGGGGGGGGGGGGGGGGGGGGGGGGGGGGGGGGGGGGGGGGGGGGGGGGGGGG<FGGGGGFGGGGGGGGGFGGGGDGGGGGGGGGGGGFGGGGGGGGGGGGGGGGGGGGGGGGGGGGGGGGGGFGGGGFGFGDGDEGGGCFGGFFGGFCEGGGGGGGGGGGGGGGDGGGGGDGGGGGGGGGGGGGDGGGGGGGGFFDDGC>CGGGGFB5DEG@FDEFFDEFGGFFFB26?FBF?4B=<?3:899>B>:?>7<((.(443#
@M05025:18:000000000-B3NL5:1:1101:8538:8368 1:N:0:TCGAAG
ACCTAAACTCCTACGGGAGGCAGCAGTGGGGAATATTGGACAATGGGCGCAAGCCTGATCCAGACATACCGCGTGGGTGAAGAAGGCCTTCGGGTTGTAAAGCCCTTTTGTTGGGAAAGAAATCCAGCTGGCTAATACCTGGTTGGGATGACGGTACCCAAAGAATAAGCACCGGCTAACTTCGTGCCAGCAGCCGCGGTAATACGAAGGGTGCAAGCGTTACTCGGAATTACTGGGCGTAAAGCGTGCGTAGGTGGTTATTTAAGTCCGTTGTGAAAGCCCTGGGCTCAACCTGGGAACA
+
CCCCGGGGGFGGDFGGE@FCFC@C<FFFGCE7@FFGGGGGGGGGGDGGGGGGGGGGFF@CFCCCFGFDGEGGG@>FDCGGGGFGGGGGFGCFCCDB=FGCFF9EGEFDA?=FFGGGCFCGFGFC=?FEGGGGGGGAEFFFGFFFD=B@DGG:FGGD7BFGGFCGCE;>=FFGGGGGEEFFEGGED>EGGGGGFGGCEE>G8;C9;F5FEG8@:EGGGFDEGCEC?E=CCFFFCF:<CFC<7*1:C5>5>EGBG>*9F3,948:CG?964)8F15)9@FF?(8:(4437B<?2?FF00:?6#
@M05025:18:000000000-B3NL5:1:1101:22732:8379 1:N:0:TCGAAG
ACCTAAACTCCTACGGGAGGCAGCAGTGGGGAATATTGCACAATGGGCGCAAGCCTGATGCAGCCATGCCGCGTGTGTGAAGAAGGCCTTCGGGTTGTAAAGCACTTTCAGTAAGGAGGAAAGGTTAAGTGTTAATAGCACTTGGCTGTGACGTTACTTACAGAAGAAGCACCGGCTAACTCCGTGCCAGCAGCCGCGGTAATACGGAGGGTGCGAGCGTTAATCGGAATTACTGGGCGTAAAGCGTACGCAGGCGGTTTGTTAAGCGAGATGTGAAAGCCCCGGGCTCAACCTGGGAACG
+
CCCCGGGGGGGGGGGGGGGGGGGGGGGGGGGGGGGGGGGGGGGGGGGGGGGGGGGGGGGGGGGGGGGGGGGGGGGGGGGGGGGGGGGGGGGGGGGGGGGGGGFGFGGGGGGGGGGGGGGGGGGGGGGGGGGGGGGGGGGGGGGGGGGGGGGGGGGFGGGGGGGGGFFGGGGGAFGGGGGGGGGGGGGGGGGGGGGGGEEEGGGGGGGEGGGGGGGGGGGGGGGGGGGGGG6EFGGGGGGDGGGGGGGEFFDEGFFDF>>>EFGGGFFFFEFFFFF=FF<703?;9>>06>?BFF06?3>4#
@M05025:18:000000000-B3NL5:1:1101:25380:8445 1:N:0:TCGAAG
ACCTAAACTCCTACGGGAGGCAGCAGTGAGGAATATTGGTCAATGGTCGGGAGACTGAACCAGCCAAGCCGCGTGAGGGATGAAGGTACAGAGTATCGTAAACCTCTTTTGTCAGGGAACAAAGGCGGGGACGTGTCCCCGGATGAGTGTACCTGAAGAAAAAGCATCGGCTAACTCCGTGCCAGCAGCCGCGGTAATACGGAGGATGCGAGCGTTATCCGGATTTATTGGGTTTAAAGGGTGCGCAGGCGGTCTGTTAAGTCAGCGGTCAAAGCCCGGGGCTCAACCCCGGCCCGCCGTT
+
CCCCGGGGGGGGGGGGGGGGGGGGGGGGGGGGGGGGGGGGGGGGGGGGGGGGGGGGGGGGGGGGGGGGGGGGGGGGGGGGGGGGGGGGGGGGGGGGGGGGGGGGGGGGGGGGGGGGGGGGGGGGGGGGGGGGGGGGGFGGGGGGGGGGGGGGGGGFGGGGGGGGGGGGGGGGGGGFGGGGGGGGECFGGGGGGGGGGGGGGGGGGGGGGGGGGGGGGFFGGGDG5C7FFFCF*97DG*:FDFGGGGGFFFGFGD>@F=>F79*207@::5<FFFF@@BBFBF9B?<7,4366>BF>79B3#
@M05025:18:000000000-B3NL5:1:1101:24399:8446 1:N:0:TCGAAG
ACCTAAACTCCTACGGGAGGCAGCAGTCGAGGATCTTCGGCAATGGGCGCAAGCCTGACCGAGCGACGCCGCGTGAGCGATGAAGGCCTTCGGGTTGTAAAGCTCTGTCGAGGGGAAGAAAAGGCAACTTGATCGACCCCTGGAGGAAGCACGGGCTAAGTTCGTGCCAGCAGCCGCGGTAAGACGAACCGTGCGAACGTTATTCGGAATCACTGGGCTTGAAGGGCGCGTAGGCGGATGACCAAGTCAGGGGTGAAAGCCTCCAGCCCAACTGGAGAAGCGCCTCTGATACTGGTCGTCG
+
CCCCGGGGGGGGGGGGGGGGGGGGGGGGGGGGGGGGGGGGGGGGGGGGGGGGGGGGGGGGGGGGGGGGGGGGGGGGGGGGGGGGGGGGGGGGGGCGGGGGGGGFGGGGGGFGGGGGGGGGGGGGGGGGGGGGGGGGGGGGGGGFGGGGGGGGGGGGGGGGGGGGGGGGGGGGGGGGGGGGGGFGGGGGGGGEGGGGGGGGGCGGGGGGGGGGGGGGGGGCEGGGGGGGGGGGGGDDGGGGG>7DCFCF?FGFGDF@=BA)>?FF<;:315:>0??)7<7?:649<BB:6<BA2<BFAFF0#
@M05025:18:000000000-B3NL5:1:1101:26287:8452 1:N:0:TCGAAG
ACCTAAACTCCTACGGGAGGCAGCAGTGGGGAATATTGCACAATGGGCGAAAGCCTGATGCAGCGACGCCGCGTGAGGGATGACGGCCTTCGGGTTGTAAACCTCTTTCAGCAGGGACGAAGCGCAAGTGACGGTACCTGCAGAAGAAGCACCGGCTAACTACGTGCCAGCAGCCGCGGTAATACGTAGGGTGCAAGCGTTGTCCGGAATTACTGGGCGTAAAGAGTTCGTAGGCGGTTTGTCGCGTCGTTTGTGAAAACCAGCAGCTCAACTGCTGGCTTGCAGGCGATACGGGAAGACG
+
CCCCGGGGGGFGGGGGGGGGGGGGGGGGGGGGGGGGGGGGGGGGGGGGGGGEGGGGGGGGGGGGGGGGEFEGGGGGGGGGGEGGEGGGGCGGCGGGGGGGGGGGGGGFCGGGFGGGG?FGGGGGDGGGGGGGGGGGGGGGGGGGGFCGGFGGGEGGGGGGFGGCFFFGGGGGGG7EGGEEGGFGGG:CFCGGG5CFGGE=CE8@@EEEGGCFFEFGGFEGG5FGGG0CCE5CFC=DD)97DDFD<DGBDEGFGFF=@84<>FGFGFFFBF>FFFF9)9:B:>F?D?9609:2<B0(((..#
@M05025:18:000000000-B3NL5:1:1101:7006:8484 1:N:0:TCGAAG
ACCTAAACTCCTACGGGAGGCAGCAGTGGGGAATCTTGCGCAATGGGCGAAAGCCTGACGCAGCAACGCCGCGTGGGGGATGAAGCTTCTCGGAGTGTAAACCCCTTTCGACCCGGACGAATGCCCGCAAGGGCTTGACGGTACGGGTATAAGAAGCCCCGGCTAACTACGTGCCAGCAGCCGCGGTAAAACGTAGGGGGCCAGCGTTGCTCGGAATTACTGGGCGTAAAGGGTCCGTAGGCGGGGTGACAAGTCGGTAGTGAAATCTCCGGGCTTAACTCGGAGGCTGCTGCCGAAACCT
+
CCCCGFGGFDFGGGG@FBF:6B@F<CCFEEF;FECEFA9FD:FEEDCCFFCGEC<6CEFFE@FEGGGCE:FCECFGGGC:CEGGFFED<FDCFDGCAFF9FGGDGFGFG=FGFDCGCFEGE<DECCFEFD::@:FFBGCEGEFEFGGB<FFECGFC::C:FCF7FEGCBEEFGGFGG7*8EC>8EEGGGFE?C8C5*;?EC*5@CEAC:CFC5:CA7?F7?CF*:CE=5=9EDG57C>FDD*>C)193)9*8D8*55>:E*/:CCB6@47;DBFF))7<A>1:(4>:6?FFF269>99((#
@M05025:18:000000000-B3NL5:1:1101:11025:8528 1:N:0:TCGAAG
ACCTAAACTCCTACGGGAGGCATCAGTGGGGAATATTGGACAATGGGGGGAACCCTGATCCAGCCATGCCGCGTGTGTGAAGAAGGCCCTCGGGTTGTAAAGCACTTTCAGCGAGGAAGAACGCCTAGCGGTTAATACCCGCTAGGAAAGACATCACTCGCAGAAGAAGCACCGGCTAACTCCGTGCCAGCAGCCGCGGTAATACGGAGGGTGCAAGCGTTAATCGGAATTACTGGGCGTAAAGCGCGCGTAGGTGGCTTGATAAGCCGGTTGTGAAAGCCCCGGGCTCAACCTGGGAACA
+
CCCCGGGGGGGGGGGGGGGGGGGGGGGGGGGGGGGGGGGGGGGGGGGGGGGGGGGGGGGGGGGGGGGGGGGGGGGGGGGGGGGGGGGGGGGGGGGGGGGGGGGGGGGGGGGGGGGGGGGGGGGGGGGGGGGGGGGGGGGGGGGGGGGGGGGGGGGGGGGGGGGGGGGGGGGGGGGGGGGGGGGGGGGGGGGGGGGGGGGGGGGGGGGGGGGGGGGGGGGGGGFGGGGGGGGGGGGGGGGGGDGGGGGFFFGFGFFFFFFFFFGGGFF@BFFFFFFFFFFFFFFFFFFFB<>?72:?<BB1#
@M05025:18:000000000-B3NL5:1:1101:20863:8570 1:N:0:TCGAAG
ACCTAAACTCCTACGGGAGGCAGCAGTGGGGAATATTGCACAATGGGCGCAAGCCTGATGCAGCCATGCCGCGTGTGTGAAGAAGGCCTTCGGGTTGTAAAGCACTTTCAGTAAGGAGGAAAGGTTAAGTGTTAATAGCGCTTAGCTGTGACGTTACTTACAGAAGAAGCACCGGCTAACTCCGTGCCAGCAGCCGCGGTAATACGGAGGGTGCGAGCGTTAATCGGAATTACTGGGCGTAAAGCGTACGCAGGCGGTTTGTTAAGCGAGATGTGAAAGCCCCGGGCTCAACCTGGGAACC
+
CCCCGGGGGGGGGGGGGGGGGGGGGGGGGGGGGGGGGGGGGGGGGGGGGGGGGGGGGGGGFGGGGGGGGGGGGGGGGGGGGGGGGGGGGGGGGGGGGGGGGGGGGGGGGGGGGGGGGGGGGGGGGGGGGGGGGGGGGGGGGGGGGGGGGGGGGGGGGGGGGGGGGGGGGGGGGGGGGGGGFGGGGGGGGGGGGGGGGGGGEEGGGGGGGGGGGGGGGGGG5CGGGGGGGGGGGGGF44CCDG<GF3C>>BGDGFFFF@>3>@GFGFF:(7>@A??FFF<B?BFF9179BB?0:>:::<04#
@M05025:18:000000000-B3NL5:1:1101:25648:8594 1:N:0:TCGAAG
ACCTAAACTCCTACGGGAGGCAGCAGTGGGGAATATTGCACAATGGGCGCAAGCCTGATGCAGCCATGCCGCGTGTATGAAGAAGGCCTTCGGGTTGTAAAGTACTTTCAGCAGTGAGGAAGGGGGTGTCGTTAATAGCGGCATTTCTTGACGTTAGCTGCAGAAGAAGCACCGGCTAACTCCGTGCCAGCAGCCGCGGTAATACGGAGGGTGCGAGCGTTAATCGGCATTACTGGGCGTAAAGCGCATGCAGGTGGTGTGTTAAGTCAGATGTGAAAGCCCGGGGCTCAACCTCGGAACG
+
CCCCGGGGGGGGGGGGGEGGDFGGCGGFFGGGGGGGGFGGFGGGGGGGGGGGGGGGGGGCGGFGGGFGGGGGGCFGGGGGGGGGFGDFF8=FGCEGGGFGFGGGGFGGFGGGAF<FAEFEGGDGGGEGGGGGGGGGFFCFCCBCDGFFCFCBCFBFCFFGGGGFGCF?FFCFFGGGEGGGGGGG8*BFF6:CFG>:ECEGG5;@;CE88=E;E7CECC=EGEDGFFC*::E9*?F<FFC9C7*?F<555@F4058:3>(8>FDC*9F6484*)9F?@?A<330-939,,..1:?<BFFF0#
@M05025:18:000000000-B3NL5:1:1101:25452:8594 1:N:0:TCGAAG
ACCTAAACTCCTACGGGAGGCAGCAGTGGGGAATCTTAGACAATGGGCGAAAGCCTGATCTAGCCATGCCGCGTGAGTGACGAAGGCCCTAGGGTCGTAAAGCTCTTTCGCCAGGGATGATAATGACAGTACCTGGTAAAGAAACCCCGGCTAACTCCGTGCCAGCAGCCGCGGTAATACGGAGGGGGTTAGCGTTGTTCGGAATTACTGGGCGTAAAGCGCACGTAGGCGGACTATTAAGTCAGGGGTGAAATCCCGGGGCTCAACCCCGGAACTGCCCTTGATACTGGTAGTCTAGAGT
+
CCCCGGGGGGGGGGGGGGGGGGGGGGGGGGGGGGGGGGGGGGGGGGGGGGGGGGGGGGGGGGGGGGGGGGGGGGGGGGGGGGGGGGGGGGGGGGGGGGGGGGGGGGGGGGGGGGGGGGGGGGGGGGGGGGGGGGGGGGGGGGGGGGGGGGGGGGGGGGGGGGGGGGGGGGGGGGGGGGGGGGGGGGGGCEGGGGGGGGGGGGGGGGGGGGGGGGGGGGGGGGGGGGGGGGGGGGGGGGGFGGGGGGGFFFGFGFFFFFFFFFGFGFFF?FFFFEFFFFFB??BAF<BFAFDFFFFFAA<2#
@M05025:18:000000000-B3NL5:1:1101:5016:8602 1:N:0:TCGAAG
ACCTAAACTCCTACGGGAGGCAGCAGTGGGGAATATTGCACAATGGGCGCAAGCCTGATGCAGCCATGCCGCGTGTGTGAAGAAGGCCTTCGGGTTGTAAAGCACTTTCAGTAAGGAGGAAAGGTTAAGTGTTAATAGCACTTAGCTGTGACGTTACTTACAGAAGAAGCACCGGCTAACTCCGTGCCAGCAGCCGCGGTAATACGGAGGGTGCGAGCGTTAATCGGAATTACTGGGCGTAAAGCGTACGCAGGCGGTTTGTTAAGCGAGATGTGAAAGCCCCGGGCTCAACCTGGGAACG
+
CCCCGGGGGGGGGGGGGGGGGGGGGGGGGGGGGGGGGGGGGGGGGGGGGGGGGGGGGGGGGGGGGGGGGGGGGGGGGGGGGGGGGGGGGGGGGGGGGGGGGGGGGGGGGGGGGGGGGGGGGGGGGGGGGGGGGGGGGGGGGGGGGGGGGGGGGGGGGGGGGGGGGGGGGGGGGGGGGGGGGGGGGGGGGGGGGGGGGGGGGGGGGGGGGGGGGGGGGGGGGGGGGGGGGGGGGGGGGGGGGGGGGGGDEFGFGFFFFDF5BFGGGFF>?DFFD?FFFFBF?FFF>BF>??FF821?B?>-#
@M05025:18:000000000-B3NL5:1:1101:16441:8713 1:N:0:TCGAAG
ACCTAAACTCCTACGGGAGGCAGCAGTGGGGAATATTGCACAATGGGGGAAACCCTGATGCAGCCATGCCGCGTGTGTGAAGAAGGCCTTCGGGTTGTAAAGCACTTTCAGTTGTGAGGAAAGGTTAGTAGTTAATACCTGCTAGCTGTGACGTTAGCAACAGAAGAAGCACCGGCTAACTCCGTGCCAGCAGCCGCGGTAATACGGAGGGTGCGAGCGTTAATCGGAATTACTGGGCGTAAAGCGCACGCAGGCGGATTGTTAAGCTAGAGGTGAAAGCCACGCGCTCAACGTGGGAATG
+
CCCCFGGGFGGFG9@CB@@@FECEGFGEGGD@,CFFGGGGGC8FG@FGGEDGGGGGGFFGGGGGGFACFGDGGGG@7FG9EF<CEDGEFGGGGGGGDFFEGGGGGG@FGCFGFGFGGGG8A<<DEFGGGGGGGA5AFGCFEGGFAF@DF8<ECCFFGGG9FFFDF=,>DFGGGG+@E+@FBDFGGGGGEDECCFGGGGGGEEGFGGGEEG8CE5EGGGEE=E/<:ECGG=F7FF>*7FGC)/9:CDC5;BCDGEBB>)4)7BFGGFF?>4)91?:FF*48:(4(,399:B<?B:<?6033#
@M05025:18:000000000-B3NL5:1:1101:17995:8722 1:N:0:TCGAAG
ACCTAAACTCCTACGGGAGGCAGCAGTGGGGAATATTGCACAATGGGCGCAAGCCTGATGCAGCCATGCCGCGTGTGTGAAGAAGGCCTTAGGGTTGTAAAGCACTTTCAGTAAGGAGGAAAGGTTAGTAGTTAATACCTGCTAGCTGTGACGTTACTTACAGAAGAAGCACCGGCTAACTCCGTGCCAGCAGCCGCGGTAATACGGAGGGTGCGAGCGTTAATCGGAATTACTGGGCGTAAAGCGTACGCAGGCGGTTTGTTAAGCGAGATGTGAAAGCCCCGGGCTCAACCTGGGAACC
+
CCCCGGGGGGGGGGGGGGGGGGGGGGGGGGGGGGGGGGGGGGGGGGGGGGGGGGGGGGGGGGGGGGGGGGGGGGGFGGGGGGGGFGFGGGGGGGFGGGGGGGGGGGGGGGGGDGGGFGGGGGGGEGGGGGGGGGGGGFGGGGGGGGFGGGGGGGGGGGGGGGGGGGGGGGGGGGGGGGGGGGGGGGGGFGGGGGGGGGGGCECCFGD5EGGGGGGCCCGGGGGGGGG=EG?FFGGGGGGGGG3CGGDDEFGBDDB@F>6)8<CCFFFFFF95<6@FFFB:70:9BF>,-83:4?B0::>-#
@M05025:18:000000000-B3NL5:1:1101:9436:8728 1:N:0:TCGAAG
ACCTAAACTCCTACGGGAGGCAGCAGTAGGGAATCTTCCACAATGGACGAAAGTCTGATGGAGCAACGCCGCGTGAGTGAAGAAGGGTTTCGGCTCGTAAAGCTCTGTTGGTAGTGAAGAAAGATAGAGGTAGTAACTGGCCTTTATTTGACGGTAATTACTTAGAAAGTCACGGCTAACTACGTGCCAGCAGCCGCGGTAATACGTAGGTGGCAAGCGTTGTCCGGATTTATTGGGCGTAAAGCGAGTGCAGGCGGTTCAATAAGTCTGATGTGAAAGCCTTCGGCTCAACCGGAGAATT
+
CCCCGGGGGGGGGGGGGGGGGEGGGGGGGGGGGGGGGGGGGGGGGGGGGGGGGGGGGGGGGGGGGGGGGGGGGGGGGGGGGGGGGGGGGGGGGGGGGGGGGGGGGGGGGGGGGGGGGGGGGGGGGGGGGGGGGGGGGGGGGGGGGGGGGGGGGGGGGGGGGGGGGGGGGGGGGGGGGGGGGGGGGGGGGGGGGGGGGGGGGGGGGGFGGGGGGGGGGGGGGGGGFEGGEGGGGGCFDDDGDGGGFDDBEFGFDFFFF.9@FFGDF@?FDF<F>FFFFFFBBF<?B?F?FFFF<F9>>>F7#
@M05025:18:000000000-B3NL5:1:1101:7523:8742 1:N:0:TCGAAG
ACCTAAACTCCTACGGGAGGCAGCAGTAGGGAATCTTCCACAATGGACGAAAGTCTGATGGAGCAACGCCGCGTGAGTGAAGAAGGGTTTCGGCTCGTAAAGCTCTGTTGGTAGTGAAGAAAGATAGAGGTAGTAACTGGCCTTTATTTGACGGTAATTACTTAGAAAGTCACGGCTAACTACGTGCCAGCAGCCGCGGTAATACGTAGGTGGCAAGCGTTGTCCGGATTTATTGGGCGTAAAGCGAGTGCAGGCGGTTCAATAAGTCTGATGTGAAAGCCTTCGGCTCAACCGGAGAATT
+
CCCCGGGGGGGGGGGGGGGGGGGGGGFGGGGGGGGGGGGGGGGGGGGGGGGGGGGGGGGGGGGGGGGGGGGGGGGGGFGGGGGGGGGGGGGGGGGGGGGFGGFFGGGGGGGGFF?FGGFGGGGGGGGGGGGGGGGGGGFGGGGGCFGGGGGGGGGGGGGGGGGGGGGGGGGGGEGDGGGGGGFCGGGGGGGGGGGGGGGGGGFEFGEGGGGGFGGFCGGCGGECCEGG=EEGCFGGGGG7CGD7CGGFFFCFGFDDD>1>FFGGGFFFDFBFD??BBFA07722<:314<B77;609(2)#
@M05025:18:000000000-B3NL5:1:1101:25383:8746 1:N:0:TCGAAG
ACCTAAACTCCTACGGGAGGCAGCAGTGGGGAATATTGCACAATGGGCGCAAGCCTGATGCAGCCATGCCGCGTGTGTGAAGAAGGCCTTCGGGTTGTAAAGCACTTTCAGTCGTGAGGAAGGTGGTGCAGTGAATAACTGTATTATTTGACGTTAGCGACAGAAGAAGCACCGGCTAACTCCGTGCCAGCAGCCGCGGTAATACGGAGGGTGCGAGCGTTAATCGGAATTACTGGGCGTAAAGCGCATGCAGGCGGATATTTAAGCCAGATGTGAAATCCCCGGGCTTAACCTGGGAGTG
+
CCCCGGGGGGGGGGGGGGGGGGGGGGGGGGGGGGGGGGGGGGGGGGGGGGGGGGGGGGGGGGGGGGGGGGGGGGGGGGGGGGGGGGGGGGGGGGGGGGGGGGGGGGGGGGGGGGGGGGGGGGGGGGGGGGGGGGGGGGGGGGGGGGGGGGGGGGGGGGGGGGGGGGGGGFGGGGGGGGGGGGGGGGGGGGGGGGGGGGGGGCFGGFECGGGGGGGGGGGGGGGGGGGGGGGGGGGCGGD9DGGGGGDBDFGFGFDFE:>BF?GGGFFFBFBFBFFFFFDAFFF;>BFFFFAABFFF6:BB#
@M05025:18:000000000-B3NL5:1:1101:5642:8782 1:N:0:TCGAAG
ACCTAAACTCCTACGGGAGGCAGCAGTAGGGAATTTTCGTCAATGGGGGAAACCCTGAACGAGCAATGCCGCGTGAGTGAAGAAGGTCTTCGGATCGTAAAGCTCTGTTGTAAGTGAAGAACGGCTCATAGAGGAAATGCTATGGGAGTGACGGTAGCTTACCAGAAAGCCACGGCTAACTACGTGCCAGCAGCCGCGGTAATACGTAGGTGGCAAGCGTTATCCGGAATCATTGGGCGTAAAGGGTGCGTAGGTGGCGTACTAAGTCTGTAGTAAAAGGCAATGGCTCAACCATTGTAAA
+
CCCCGGGGGGGGGGGGGGGGGGGGGGGGGGGGGGGGGGGGGGGGGGGGGGGGGGGGGGGGGGGGGGGGGGGGGGGGGGGGGGGGGGGGGGGGGGGGGGGFGGGGGGGGGGGGGGGGGGGGGGGGGGGGGGGGGGGGGGGGGGFGGGGGGGGGGGGGGGGGGGGGGGGGGGGGGGGGGGGGGGGDGGGFGGGGGGGGGGGGGGGGGGGGGGGGGGGGFGGGGDGGGGGGGGGGGG=FCGGDDDFGGGGFFF3)9<FFFFF>>DGCFFFFFFFFFBFF4FABFF<>?FFFBBFFB?FAF<94#
@M05025:18:000000000-B3NL5:1:1101:27263:8787 1:N:0:TCGAAG
ACCTAAACTCCTACGGGAGGCAGCAGTAGGGAATCTTCCACAATGGACGAAAGTCTGATGGAGCAACGCCGCGTGAGTGAAGAAGGGTTTCGGCTCGTAAAGCTCTGTTGGTAGTGAAGAAAGATAGAGGTAGTAACTGGCCTTTATTTGACGGTAATTACTTAGAAAGTCACGGCTAACTACGTGCCAGCAGCCGCGGTAATACGTAGGTGGCAAGCGTTGTCCGGATTTATTGGGCGTAAAGCGAGTGCAGGCGGTTCAATAAGTCTGATGTGAAAGCCTTCGGCTCAACCGGAGAATA
+
CCCCGGGGGGGGGGGGGGGGGGGGGGGGGGGGGGGGGGGGGGGGGGGGGGGGGGGGGGGGGGGGGGGGGGGGGGGGGGGGGGGGGGGGGGGGEEGGGGGGGGGEFGGFGGGGGGGGGDFGGGGGGGGFGGGGGGGGGGGGCFGGGGFGGGGGGGGGGGGGGGGGGGGGGGGGGGGGGGGGGGGGGFGFGGGGGFFGGGGGGGGGGGCFFGGGGGF6CCECEGGDFGGGCEGCFGGGFGGGGGGFFGGFEFGBFFFFF59DF?FFGFFFF4<FBF?FFF<??:7?6?>FF?FF?(,6;><3#
@M05025:18:000000000-B3NL5:1:1101:24997:8790 1:N:0:TCGAAG
ACCTAAACTCCTACGGGAGGCAGCAGTAGGGAATCTTCCGCAATGGACGAAAGTCTGACGGAGCAATGCCGCGTGAGTGAAGAAGGTTTTCGGATCGTAAAACTCTGTTGTTAGAGAAGAACAAGGATGAGAGTAACTGCTCATCCCCTGACGGTATCTAACCAGAAAGCCACGGCTAACTACGTGCCAGCAGCCGCGGTAATACGTAGGTGGCAAGCGTTGTCCGGATTTATTGGGCGTAAAGCGAGCGCAGGCGGCTCTTTAAGTCTGATGTGAAAGCCCCCGGCTCAACCGGGGAGGG
+
CCCCGGGGGGGGGGGGGGGGGGGGGGGGGGGGGGGGGGGGGGGGGGGGGGGGGGGGGFFGGGGGGGGGGGGGGGGGGGGGGGGGGGGGGGGGGGGGGGGGGGGGGGGGGGGGGGGGGGGGGGGGFGGGGGGGGGGGGGGGGGGGGGGGGGGGGGGGGGGGGGGGGGDGGGGGGGGGGGG?AGGGGGGGGGGGGGGGGGGGGGGGGGFFGGGGGGGGGGGEGDGGGGGCEGFGGGGGGGGGGGFGGGGFFFG>CBDFF)4@??GFGFFFFFFF2BF?F?AF08?>9;B6<?>?7>F>>BFF#
@M05025:18:000000000-B3NL5:1:1101:21239:8826 1:N:0:TCGAAG
ACCTAAACTCCTACGGGAGGCAGCAGTGGGGAATATTGCACAATGGGCGAAAGCCTGATGCAGCCATGCCGCGTGTATGAAGAAGGCCTTCGGGTTGTAAAGTACTTTCAGTTGTGAGGAAGGGGGTGTCGTTAATAGCGGCATCTCTTGACGTTAGCAACAGAAGAAGCACCGGCTAACTCCGTGCCAGCAGCCGCGGTAATACGGAGGGTGCGAGCGTTAATCGGAATTACTGGGCGTAAAGCGCATGCAGGTGGTTCATTAAGTCAGATGTGAAAGCCCGGGGCTCAACCTCGGAACG
+
CCCCGGGGGGGGGGGGGGGGGGGGGGGGGGGGGGGGGGGGGGGGGGGGGGGGGGGGGGGGGGGGGGGGGGGGGGGGGGGGGGGGGGGGGGGGGGGGGGGGGGGGGGGGGGGFGGGGGGGFFGGGGGGGGGGGGGGGGGGGGGGGGGGGGGFGGGGGGGGGGGGGGGGGGGGGGGGGGGGGGGGGGGGGGGGGGGGGGGGGGGGGGGGGGGGGGGGGGGGGGGGGGGGGGGGGGGGGGGGDGGGGGGGFFFGFGFFFFFFFF=FGGFFFAFBFFFFFFFF?FFF>;BF>BB?BB??FFF<,#
@M05025:18:000000000-B3NL5:1:1101:13556:8873 1:N:0:TCGAAG
ACCTAAACTCCTACGGGAGGCAGCAGTGGGGAATATTGCACAATGGGGGAAACCCTGATGCAGCGACGCCGCGTGAGTGAGGAAGTATTTCGGTATGTAAAGCTCTATCAGCAGGGAAGAAAATGACGGTACCTGACTAAGAAGCCCCGGCTAACTACGTGCCAGCAGCCGCGGTAATACGTAGGGGGCAAGCGTTATCCGGATTTACTGGGTGTAAAGGGAGCGTAGACGGCTAATCAAGTCAGAAGTGAAAACCCAGGGCTCAACCTTGGGACTGCTTTTGAAACTGAGTAGCTAGAGA
+
CCCCGGGGGGGGGGGGGGGGGGGGGGGGGGGGGGGGGGGGGGGGGGGGGGGGGGGGGGGGGGGGGGGGGGGGGGGGGFGGGGGGGGGGGGGGGGGGGGGGGGGGGGGGGGGGGGGGCGGGGGGGGGGGGGGGGGGGGGGGGFGGGGGGGGGGGGGGGGGGGGGGGGGGGGGGGGGGGGGGGGGGGGGGGGGGGGGGGGGGGGDGGGGGGGGGGGGFGGGGGGGGGGGGGGGGGGGGGGGGGGGGGGGFFFGFGFFFFEF:DEGGGFFFFFFFFFFFFFB>ABFFFFFFFAFFFBF<BFF2#
@M05025:18:000000000-B3NL5:1:1101:11824:8880 1:N:0:TCGAAG
ACCTAAACTCCTACGGGAGGCAGCAGTGGGGAATATTGCACAATGGGCGCAAGCCTGATGCAGCCATGCCGCGTGTGTGAAGAAGGCCTTCGGGTTGTAAAGCACTTTCAGTAAGGAGGAAAGGTTAAGTGTTAATAGCGCTTAGCTGTGACGTTACTTACAGAAGAAGCACCGGCTAACTCCGTGCCAGCAGCCGCGGTAATACGGAGGGTGCGAGCGTTAATCGGAATTACTGGGCGTAAAGCGTACGCAGGCGGTTTGTTAAGCGAGATGTGAAAGCCCCGGGCTCAACCTGGGAACA
+
CCCCGGGGGGGGGGGGGGGGGGGGGGFGGGGGGGGGGGGGGGGGGGGGGGGGGGGGGGGGGGGGGGGGGGGGGGGGGGGGGGGGGGGGGGGGGGGGGGGGGGGGGGGGGGGGGGGGFGGGGGGGGGGGGFGGGGGGGGGGGGGGGGGGGGGGGGGGGGGGGGGGGGGGGGGGGGGGGGGGGGGGGGGGGGGGGGGGGGGGGGGGGGGGGGGGGGGEGGGGGGGGGGGGGGGGGGGGGGGGGGGGGGGFFFD3C>FFFFFFFFGGGFFFFFFFFF?FFFFF3??BFFBFF?BFFFBFFFB6#
@M05025:18:000000000-B3NL5:1:1101:25931:8881 1:N:0:TCGAAG
ACCTAAACTCCTACGGGAGGCATCAGTGGGGAATATTGCACAATGGGGGAAACCCTGATGCAGCCATGCCGCGTGTGTGAAGAAGGCCTTCGGGTTGTAAAGCACTTTCAGTTGTGAGGAAAAGTTAGTAGTTAATACCTGCTAGCCGTGACGTTAACAACAGAAGAAGCACCGGCTAACTCCGTGCCAGCAGCCGCGGTAATACGGAGGGTGCGAGCGTTAATCGGAATTACTGGGCGTAAAGCGCACGCAGGCGGTTTGTTAAGCTAGATGTGAAAGCCCCGGGCTCAACCTGGGATGG
+
CCCCGGGGGGGGGGGGGGGGGGGGGGGGGGGGGGGGGGGGGGGGGGGGGGGGGGGGGGGGGGGGGGGGGGGGGGGGGGGGGGGGGGGGGGGGGGGGGGGGGGGGGGGGGGGFGGGGGGGGGGGGGGGGGGGGGGGGGGGGGGGGGGGGEGGGGGGGGGGGGGGGGGFGGGGGGGGGGGGGGGGEFGGGGGGGGGGGGGGECCGGGGGCGGGGGGGGGGGGGGGGGGGGGFGGGFFGGGGGGGGFFGGFFFGFGFFFF>>FFFGGGF?FFF?FAFFFF?<0?B?>;>>;BFFB??B?B?:?#
@M05025:18:000000000-B3NL5:1:1101:27223:8892 1:N:0:TCGAAG
ACCTAAACTCCTACGGGAGGCAGCAGTGGGGAATCTTGGACAATGGGCGCAAGCCTGATCCAGCCATGCCGCGTGAGTGATGAAGGCCCTAGGGTCGTAAAGCTCTTTCGCCAGAGATGATAATGACAGTATCTGGTAAAGAAACCCCGGCTAACTCCGTGCCAGCAGCCGCGGTAATACGGAGGGGGTTAGCGTTGTTCGGAATTACTGGGCGTAAAGCGCGCGTAGGCGGATTGGAAAGTTGGGGGTGAAATCCCGGGGCTCAACCCCGGAACTGCCTCCAAAACTCCCAGTCTTGAGT
+
CCCCGGGGGGGGGGGGGGGGGGGGGGFGGGGGEGGGGGGFGGGGGGGGGGGGGGGGGGGGGGGGGGGFGGGGGGGGGGFGGGGGGGGGGGGGGGGGGGGGGGGFGGGGGGEGGGGGGGGGGGGGGGGFGGGGGGGGGGGGGGGFFGGGGGGGGGGCGGGGFGGFGGGGGGGGGG@EDFFGFGGGGGGGGGGGGGECEEGGGGGDGGGGGFGCCEGGCFGGGGEEGEEGEGGGGGGGC=C77DFGFGGF>:9?719@?BB3>E599@:4<DBF6>3;?4<???<7AFFFFFF:?>?<>)).#
@M05025:18:000000000-B3NL5:1:1101:9976:8918 1:N:0:TCGAAG
ACCTAAACTCCTACGGGAGGCAGCAGTGAGGAATATTGGTCAATGGAGGCAACTCTGAACCAGCCATGCCGCGTGAAGGATGACGGCCCTATGGGTTGTAAACTTCTTTTATATGGGAAGAAACTTATCTACGTGTAGATAACTGACGGTACCATACGAATAAGGATCGGCTAACTCCGTGCCAGCAGCCGCGGTAATACGGAGGATCCAAGCGTTATCCGGATTCATTGGGTTTAAAGGGTCCGTAGGCGGATTTTTAAGTCAGTGGTGAAAGCCGGCAGCTCAACTGTCGAACTGCCCT
+
CCCCGGGGGGGGGGGGGGGGGGGGGGGGGGGGGGGGGGGGGGGGGGGGGGGGGGGGGGGGGGGGGGGGGGGGGGGGGGGGGGGGGGGGGGGGGGGGGDGGCGGGGGGGGGGGGGGGGGGEGGGGGGGGGGGGGGGGGGGGGGGGGAFGGGGGGGGGGFGFFGGGGFGGGGGGGGGGGGGFGGFFGGGGGGGGGGGGDFFGGGGGGD?GGGGFGGGGGGGGDE=ECGGCFGG59CCCFCGGGGCGGFGFFFDFGDDF4F0?B?>C>B@FFFDFFFFFFFF>FFF8?FF<?BA:BFFB)),(#
@M05025:18:000000000-B3NL5:1:1101:24071:8984 1:N:0:TCGAAG
ACCTAAACTCCTACGGGAGGCAGCAGTGGGGAATATTGTACAATGGGCGAAAGCCTGATGCAGCGACGCCGCGTGAGGGATGACGGCCTTCGGGTTGTAAACCTCTTTCAGTAGGGAAGAAGCGAAAGTGACGGTACCTGCAGAAGAAGCGCCGGCTAACTACGTGCCAGCAGCCGCGGTAATACGTAGGGCGCAAGCGTTATCCGGATTTATTGGGCGTAAAGAGCTCGTAGGCGGTTTGTCGCGTCTGCCGTGAAAGTCCGAGGCTCAACCTCGGATCTGCGGTGGGTACGGGCAGACG
+
CCCCGFGGGGGGGGGGGGGGGGGGGGGGGGGGGGGGGGGGGGGGGGGGGGGGGGGGGGGGGGGGGGGGGGGGGGGDGGGGGGGGGGGGGGGGGGGGGGGGGGGGGGGGGGGGGGGGGGGGGGGGGGGGGGGGGGGGGGGGGGGGGGFGGGGGGDGGGGGGGGGGGGGGGGGGGGGGGGCEEGGGGGGGGGGGGGGGGGGGGDGGGGGECEGCGGGDGFGGGDGGGGGGGGGGGGFDGGG5DFFDCDDBFFFFDFF5@?<FFFGGGEEF?FFFB@FF:>69BAFF>BFBFFFFBFFF>634#
@M05025:18:000000000-B3NL5:1:1101:14472:9010 1:N:0:TCGAAG
ACCTAAACTCCTACGGGAGGCAGCAGTGGGGAATATTGGACAATGGGGGGAACCCTGATCCAGCCATGCCGCGTGTGTGAAGAAGGCCCTCGGGTTGTAAAGCACTTTCAGCGAGGAAGAACGCCTAGCGGTTAATACCCGCTAGGAAAGACATCACTCGCAGAAGAAGCACCGGCTAACTCCGTGCCAGCAGCCGCGGTAATACGGAGGGTGCAAGCGTTAATCGGAATTACTGGGCGTAAAGCGCGCGTAGGTGGCTTGATAAGCCGGTTGTGAAAGCCCCGGGCTCAACCTGGGAACG
+
CCCCGGGGGGGGGGGGGGGGGGGGGGGGGGGGGGGGGGGGGGGGGGGGGGGGGGGGGGGGGGGGGGGGGGGGGEGGGGGGGGGGGGGGGGGGGGFGGGGGGGGGGGGGGGGGGGGGGGGGGGGGGGGGGGGGGGGGGGGGGGGGGGFGFGGGGGGGGGFCGGGGGGGGGGGGGGGGGGFGGGFGGGGGGGGGFGGGGGGC=CGGGGGEGGGGGGGGGGE:C:7CFFGG5FFFGGDGGDDDDDDCFGDEBBCBGFFFFFBFF@GGGFFFFEFBF5)9B@B:0-16>FFBB?72<7?2:05(#
@M05025:18:000000000-B3NL5:1:1101:14881:9031 1:N:0:TCGAAG
ACCTAAACTCCTACGGGAGGCAGCAGTGGGGAATATTGCACAATGGGGGAAACCCTGATGCAGCCATGCCGCGTGTGTGAAGAAGGCCTTCGGGTTGTAAAGCACTTTCAGTTGTGAGGAAAAGTTAGTAGTTAATACCTGCTAGCCGTGACGTTAACAACAGAAGAAGCACCGGCTAACTCCGTGCCAGCAGCCGCGGTAATACTGAGGGTGCGAGCGTTAATCGGAATTACTGGGCGTAAAGCGCACGCAGGCGGTTTGTTAAGCTAGATGTGAAAGCCCCGGGCTCAACCTGGGATGT
+
CCCCGGGGGGGGGGGGGGGGGGGGGGGGFGGGGGGGGGGGGGGGGGGGGGGGGGGGGFGGGGGGGGGGGGGGDFEFGGGGGFGGGGGGGGGGGGGCGGGGGGGGGGFGGCFEFEBFGGGFFFEGGGEFGFGGGGGCEF?EFGGGCGGGGGGGGGFGGGGGEFGGGGGGGGGGGGG7>CFGGGGGGGGGGGGFCFEEGGGCCGG7;9<9FFGEGE=7:EEGCGDGGGGECCCEFGGGCCGGDC<CGGG:>BG5DBFDDFF55@GGC@BF<F??A4*9F6>BB0:909BBBFF0::<?01(-#
@M05025:18:000000000-B3NL5:1:1101:10786:9080 1:N:0:TCGAAG
ACCTAAACTCCTACGGGAGGCAGCAGTGGGGAATTTTCCGCAATGGGCGAAAGCCTGACGGAGCAATACCGCGTGAGGGATGACGGCCTATGGGTTGTAAACCTCTTTTTTCAGGGAGGAATAAAATGACGTGTACCTGAAGAATAAGCATCGGCTAACTCCGTGCCAGCAGCCGCGGTAAGACGGAGGATGCAAGTGTTATCCGGAATCACTGGGCGTAAAGCGTCTGTAGGTGGTCAAATAAGTCAACTGTTAAATCTTGGGGCTCAACCTCAAAACCGCAGTCGAAACTATTAGACTC
+
CCCCGGGGGGGGGGGGGGGGGGGGGGGGGGGGGGGGGGGGGGGGGGGGGGGGGGGGGGGGGGGGGGGGGGGGGGGGGGGGGGGGGGGGGGGGGGGGGGGGGGGGGGGGGGGGGGGGGGGGGGGGGGGGGGGGGGGGGGGGGGGGGGGGGGGGGGGGGGGGGGGGGGGGGGGGGGGGGGGGGGGGGGGGGGGGGGGGGGGGGGGGGGGGGGGGGGGGGGGGGGGGGGGGGGGGGGGGGGGGGGGGGGGFFFGFGFFFFFFFFFGG3>EFFFFFFFFFFFFFFFFFFFF6BBFF2<BFFFB4#
@M05025:18:000000000-B3NL5:1:1101:18476:9095 1:N:0:TCGAAG
ACCTAAACTCCTACGGGAGGCAGCAGTGGGGAATCTTGGACAATGGGCGCAAGCCTGATCCAGCCATGCCGCGTGAGTGATGAAGGCCTTAGGGTCGTAAAGCTCTTTCGCCAGAGATGATAATGACAGTATCTGGTAAAGAAACCCCGGCTAACTCCGTGCCAGCAGCCGCGGTAATACGGAGGGGGTTAGCGTTGTTCGGAATTACTGGGCGTAAAGCGCGCGTAGGCGGACCAGAAAGTTAGGGGTGAAATCCCGGGGCTCAACCCCGGAACTGCCTCTAAAACTCCTGATCTAGAGT
+
CCCCGGGGGGGGGGGGGGGGGGGGGGGGGGGGGGGGGGGGGGGGGGGGGGGGGGGGGGGGGGGGGGGGGGGGGGGGGGGGGGGGGGGGGGGGGGGGGGGGGGGGGGGGGGGGGGGGGGGGGGGGGGGGGGGGGGGGGGGGGGGGGGGGGGGGGGGGGGGGGGGGGGGGGGGGGGGGGGGGGGEGGGGGGGGGGGGGGGGGGGGGGGGGGGGFGGGGGGGGGGGGGGGGGGGGGDGGGGFGGFGGGGGEDFGFGFFFFFBFFBGGDFF>:DFFFEFFFFF<?FFFFFF:?BFFFFBFFAA4#
@M05025:18:000000000-B3NL5:1:1101:28645:9098 1:N:0:TCGAAG
ACCTAAACTCCTACGGGAGGCAGCAGTGGGGAATATTGGACAATGGGCGAAAGCCTGATCCAGCCATGCCGCGTGTGTGAAGAAGGCCTTCGGGTTGTAAAGCACTTTCAGTGAGGAAGAAAGCCTTGAGGTTAATACCCTCGAGGGAGGACATCACTCACAGAAGAAGCACCGGCTAACTCCGTGCCAGCAGCCGCGGTAATACGGAGGGTGCGAGCGTTAATCGGAATTACTGGGCGTAAAGCGCGCGTAGGCGGCTTGATAAGCCGGTTGTGAAAGCCCCGGGCTCAACCTGGGAACA
+
CCCCGGGGGGGGGGGGGGGGGGGGGGGGGGGEEGGGGGGGGGGGGGGGGGGGGCFGGGGGFGGGGGGGGGGGGGEGGGGGFGGGGGFGFCGGGGGGGGGGFGGGGFGGGGGGGGGGGGGGGGGGG?FGGGGFFGGGGGFFGGDGGGGGGGGGGGCGGGGGGGGGGGFGGCGGGEGGGGGGGFGGGGGGGGGGGGGGDGGGGGGGGGGGGGDGGGGGGGGEGDGGFGDGGGGFCCFGGGGGGDFFCDGFDFG>5.6>@3,7;FGGGFF@>@BE>:@?B42:(41319B9??FFB7?FF7?0#
@M05025:18:000000000-B3NL5:1:1101:19454:9129 1:N:0:TCGAAG
ACCTAAACTCCTACGGGAGGCAGCAGTAGGGAATCTTCCACAATGGACGAAAGTCTGATGGAGCAACGCCGCGTGAGTGAAGAAGGGTTTCGGCTCGTAAAGCTCTGTTGGTAGTGAAGAAAGATAGAGGTAGTAACTGGCCTTTATTTGACGGTAATTACTTAGAAAGTCACGGCTAACTACGTGCCAGCAGCCGCGGTAATACGTAGGTGGCAAGCGTTGCCCGGATTTATTGGGCGTAAAGCGAGTGCAGGCGGGTCAATAAGTCTGATGTGAAAGCCTTCGGCCCAACCGGATAATA
+
CCCCGGGGGGGGGCFGGEFGGGDGGGFGGGGGGGGGGGGGGGGGGGGGEGDGGFGGGGGGGGGGGCFGGGDCGGGGGGFGFFCFGGGGGGGGGEGGEGD,+C<,EFCGGGGFFCAFAFF<DFFFEFGGGGGGGGFG9E<FFCFDFGGGGFFGGGGGGFFG9F<;FCFC,CFGA@FGDGGGFGFEEGGC;F5E,3DE5>>5**1,;EEG>C9:C=FFC5=:CC*=C5=*25CCCGGGGCD7C*>F7/5.75C=7:BB:)7>>@C>F*9*)/4*<F4*9*6420<241((,-((-(,((2-.#
@M05025:18:000000000-B3NL5:1:1101:7967:9152 1:N:0:TCGAAG
ACCTAAACTCCTACGGGAGGCAGCAGTGGGGAATATTGCACAATGGGGGAAACCCTGATGCAGCGACGCCGCGTGAAGGAAGAAGTATCTCGGTATGTAAACTTCTATCAGCAGGGAAGAAAATGACGGTACCTGACTAAGAAGCCCCGGCTAACTACGTGCCAGCAGCCGCGGTAATACGTAGGGGGCAAGCGTTATCCGGATTTACTGGGTGTAAAGGGAGCGTAGACGGAAGAGCAAGTCTGATGTGAAAGGCTGGGGCTTAACCCCAGGACTGCATTGGAAACTGTTTTTCTAGAGC
+
CCCCGGGGGGGGGGGGGGGGGGGGGGGGGGGGGGGGGGGGGGGGGGGGGGGGGGGGGGGGGGGGGGGGGGGGGGGGGGGGGGGGGGGGGGGGGGGGGGGGGGGGGGGGGGGGGGGGGGGGGGGGGGGGGGGGGGGGGGGGGGGGGGGGGGGGGGGGGGGGCFGGGGGGGGGGGGGGGGGGGGGGGGGGGGGGGGGGGGGGGGGGDDGDGGGGGGGGGGGGGGGGGGGGGGGGGDGGGGGGGGGGGGGFFFGFGFFFFFFBE>CCGFFFFF?EFFFFFFFFFFFFFB0AFA:<??BFD><4#
@M05025:18:000000000-B3NL5:1:1101:14914:9165 1:N:0:TCGAAG
ACCTAAACTCCTACGGGAGGCAGCAGTGGGGAATATTGCACAATGGGCGCAAGCCTGATGCAGCCATGCCGCGTGTGTGAAGAAGGCCTTCGGGTTGTAAAGCACTTTCAGTAAGGAGGAAAGGTTAAGTGTTAATAGCACTTAGCTGTGACGTTACTTACAGAAGAAGCACCGGCTAACTCCGTGCCAGCAGCCGCGGTAATACGGAGGGTGCGAGCGTTAATCGGAATTACTGGGCGTAAAGCGTACGCAGGCGGTTTGTTAAGCGAGATGTGAAAGCCCCGGGCTCAACCTGGGAACT
+
CCCCGGGGGGGGGGGGGGGGGGGGGGGGGGGGGGGGGGGGGGGGGGGGGGGGGGGGGGGGGGGGGGGGGGGGGGGGGGGGGGGGGGGGGGGGGGGGGGGGGGGGGGGGGGGFGGGGGGGGGGGGGGGGGGGGGGGGGGGGGGGGGGGGGGGGGGGGGGGGGGGGGGGGGGGGGGGGGGGGGGGGGGGGGGGGGGGGGGGGGGGGGGGGGGGGGGGEGGGGGGGGGGGGGGGGGGGGFGGDGGGGGGGDE:DFGFFFF:>DDFGGGFFFFFFFFFFFFFFFFF:662;>BDFF?:BFF?7(#
@M05025:18:000000000-B3NL5:1:1101:20342:9172 1:N:0:TCGAAG
ACCTAAACTCCTACGGGAGGCAGCAGTGGGGAATATTGCACAATGGGGGGAACCCTGATGCAGCCATGCCGCGTGTGTGAAGAAGGCCTTCGGGTTGTAAAGCACTTTCAGTTGTGAGGAAAGGTTAGTAGTTAATACCTGCTAGCTGTGACGTTAGCAACAGAAGAAGCACCGGCTAACTCCGTGCCAGCAGCCGCGGTAATACGGAGGGTGCGAGCGTTAATCGGAATTACTGGGCGTAAAGCGCACGCAGGCGGATTGTTAAGCTAGAGGTGAAAGCCCCGCGCTCAACGTGGGAATG
+
CCCCGGGGGGGGGGGGGGGGGGGGFGGGGGGEFGDGGGGGGGGGGGGGGGGGGGGGGGGGGGGGGGGGGGGGGGGGGGFEGGGGGGGGGGGGGGGGGGGGGGGGGGGGGGGGGGFGGGGGFGFGGGGGGGGGGGGGGGGGGGGGGGGEFFGGGGFGGGGGGGG?FGGGGGGGGGGCE8CE9CFGGGGGFGGGGGGGGGDCEDFFDGEGGGGGGGGGEGEEG=FGGGG5EGFFFG=DFDDCG3DCFGGFFFGFGDFFEF>DFFGGFFFF)9<F?FF??FB72:?F9;9(,147?:??>BF8#
@M05025:18:000000000-B3NL5:1:1101:7418:9185 1:N:0:TCGAAG
ACCTAAACTCCTACGGGAGGCAGCAGTGAGGAATATTGGACAATGGGCGGGAGCCTGATCCAGCCATGCCGCGTGAAGGATGACTGCCCTACGGGTTGTAAACTTCTTTTATATGCGAAGAACCGCACGCTCGTGAGCGTGTTTGACGGTAGCATATGAATAAGCACCGGCTAACTCCGTGCCAGCAGCCGCGGTAATACGGAGGGTGCGAGCGTTATCCGGAATCATTGGGTTTAAAGGGTCCGCAGGCGGGCCGATAAGTCAGGGGTGAAAGCCGTCGGCTCAACCGACGAACTGCCCG
+
CCCCGGGGGGGGGGGGGGGGGGGGGGGGGGGGGGGGGGGGGGGGGGGGGGGGGGGGGGGGGGGGGGGGGGGGGGGGGGGGGGGGGGGGGGGGGGGGGGGGGGGGGGGGGGGGGGGGGGGGGGGGGGGGGGGGGGGGGGGGGGGGGGGGGGGGGGGGGGGGGGGGGGGGGGGGGGGGGGGGGGGGGGGGGGGGGGGGGGGGGGGGGGGGGGGGGGGGGGGGGGGGGGGGGGGGGGGGGGGCDGGFDGDEFFGEGFFFFF6@FFGGGFFFFF?FFFFFFFFFFFFFFFFF9>F96>><<D:?#
@M05025:18:000000000-B3NL5:1:1101:20285:9186 1:N:0:TCGAAG
ACCTAAACTCCTACGGGAGGCAGCAGTGGGGAATATTGCACAATGGGCGCAAGCCTGATGCAGCCATGCCGCGTGTGTGAAGAAGGCCTTCGGGTTGTAAAGCACTTTCAGTAAGGAGGAAAGGTTAAGTGTTAATAGCACTTAGCTGTGACGTTACTTACAGAAGAAGCACCGGCTAACTCCGTGCCAGCAGCCGCGGTAATACGGAGGGTGCGAGCGTTAATCGGAATTACTGGGCGTAAAGCGTACGCAGGCGGTTTGTTAAGCGAGATGTGAAAGCCCCGGGCTCAACCTGGGAACC
+
CCCCGGGGGGGGGGGGGGGGGGGGGGFGGGGGGGGGGGGGGGGGGGGGGGGGGGGGGGGGGGGGGGGGGGGGGGGGGGGGGGGGGGGGGGGGGGGGGGGGGGGGGGGGGGGGGGGGGGGGGGGGGGGGGFGGGGGGGGGGGGGGGGGGGGGGGGGGGGGGGGGGGGGGGGGGGGGGGGGGGGGGGGGGGGGGGGGGGGGGGGGGGGGDGGGGGGGGGGGGGGGGGGGGGGGDGGGGFGGGGGGGGGGFFFGFGFFFEEF:@FFGGFF><EFFBFFFFBABBB?F>>FFFFFFFB?<??F2#
@M05025:18:000000000-B3NL5:1:1101:14928:9195 1:N:0:TCGAAG
ACCTAAACTCCTACGGGAGGCAGCAGTGGGGAATCTTAGACAATGGGGGAAACCCTGATCTAGCCATGCCGCGTGAGTGACGAAGGCCCTAGGGTCGTAAAGCTCTTTCGCCAGGGATGATAATGACAGTACCTGGTAAAGAAACCCCGGCTAACTCCGTGCCAGCAGCCGCGGTAATACGGAGGGGGTTAGCGTTGTTCGGAATTACTGGGCGTAAAGCGCGCGTAGGCGGACTATTAAGTCAGGGGTGAAATCCCGGGGCTCAACCCCGGAACTGCCTCTGATACTGGTAGTCTTGAGA
+
CCCCGGGGGGGGGGGGGGGGGGGGGGGGGGGGGGGGGGGGGGGGGGGGGGGGGGGGGGGGGGGGGGGGGGGGGGGGGGGGGGGGGGGGGGGGGGGGGGGGGGGGGGGGGGGGGGGGGGGGFGGGGGGGGGGGGGGGGGGGGGGFGFGGGGGGGGGGGGGGGGGGGGGGGGGGGGGGGGGGGGCGGGGGGGGGGGGECEFGGEGGGGFGGGGGGGGGGGFFGGGGGGGGEGGG:CCFFGGGGGGGGGGFFFGFGFFF?EFFFFGGGF?46@>B6DE?@F?7?:?2>26:A:<ADA4A4)4)#
@M05025:18:000000000-B3NL5:1:1101:5744:9210 1:N:0:TCGAAG
ACCTAAACTCCTACGGGAGGCAGCAGTGGGGAATCTTGGACAATGGGGGCAACCCTGATCCAGCCATGCCGCGTGTGTGAAGAAGGCCTTCGGGTTGTAAAGCACTTTCAGCAGGGAGGAAGGCTTACCCCTAATACGGGTGAGTACTTGACGTTACCTGCAGATGAAGCACCGGCTAATTTCGTGCCAGCAGCCGCGGTAATACGAAAGGTGCAAGCGTTAATCGGAATTACTGGGCGTAAAGCGCGCGTAGGCGGTGTGTTAAGTCGGATGTGAAAGCCCAGGGCTCAACCTTGGAATA
+
CCCCGGGGGGGGGGGGGGGGGGGGFGGFGGGGGGGGGGGGGGGGGGGGGGGGGGGGGGGGGGGGGGGGGGGGGEGGGGGGFGFGGGGGGGGGGGGGGGGGGGGGGGGGGGGGGGGGGGGGGGGGGGGGGGGGGGGGGGGGGGGGGGGGGGGGGGGGGGGGGGGGGGGGGGGGGGGGGGGGGGGGGGGFFF>FGGGGGGGEGCGGGGGFGGGGGFGFGFGCE*:FFFGGGGGGGGFGFGGGGGGCGGGDDEDD>BFEEDBDB)97CFFFFF9@9FFFFFB?(4:<?FFFFFFFFBAFF:<2#
@M05025:18:000000000-B3NL5:1:1101:8359:9223 1:N:0:TCGAAG
ACCTAAACTCCTACGGGAGGCAGCAGTAGGGAATCTTCCACAATGGACGAAAGTCTGATGGAGCAACGCCGCGTGAGTGAAGAAGGGTTTCGGCTCGTAAAGCTCTGTTGGTAGTGAAGAAAGATAGAGGTAGTAACTGGCCTTTATTTGACGGTAATTACTTAGAAAGTCACGGCTAACTACGTGCCAGCAGCCGCGGTAATACGTAGGTGGCAAGCGTTGTCCGGATTTATTGGGCGTAAAGCGAGTGCAGGCGGTTCAATAAGTCTGATGTGAAAGCCTTCGGCTCAACCGGAGAATC
+
CCCCGGGGGGGGGGGGGGGGGGGGGGGGGGGGGGGGGGGGGGGGGGGGGGGGGFGGGGGGGGGGGGGGGGGGGGGGGGGGGGGGGGGGGGGGGGGGGGGGGGGGGGGGGGGGGGGGGGGGGGGGGGGGGGGGGGGGGGGGGGGGGGGGGGGGGGGGGGGGGGGGGGGGGGFGGGGGGGGGGGGGGGGGGGGGGGGGGGGGGGGGGGGGGGGGGGGGGGGGGGGGGGGGEGGGGDGGGGGGGGFGGGGFFFGFGFFFFEFFFFGGGBFFFFFFFFF4BFA?BBA?FF66?><<BBB>9BF<#
@M05025:18:000000000-B3NL5:1:1101:15417:9263 1:N:0:TCGAAG
ACCTAAACTCCTACGGGAGGCAGCAGTGGGGAATATTGGACAATGGGGGAAACCCTGATCCAGCCATGCCGCGTGTGTGAAGAAGGCCTTTTGGTTGTAAAGCACTTTAAGCAGTGAAGAAGACCTAACGGTTAATACCCGTTAGCGATGACATTAGCTGCAGAATAAGCACCGGCTAACTCTGTGCCAGCAGCCGCGGTAATACAGAGGGTGCAAGCGTTAATCGGAATTACTGGGCGTAAAGCGAGCGTAGGTGGCTTGATAAGTCAGATGTGAAATCCCCGGGCTTAACCTGGGAACG
+
CCCCGGGGGGGGGGGGGGGGGGGGGGFGGGGGGGGGGGGGGGGGGGGGGGGGGGGGGGFGGGGGGGGGGGGGGGGGGGGGGGGGGGGGGGGGGGGGEFGGGGGGGGGGGGGGGGGGGGGGGGGGGGGGGGGGGGGGGGGDEFGGGGGGGGGFGGGGGGGGGGGGGGGGGGGGGGGGEGFGGFGGGG9FGGGGGGGGGGGGGGGGGGGGGGGGGGGGGFGGGGGGGGGGGGGGGGGGGGGGGDGGCDGBF@7>GEFFFF(<EFFGFFFFAFF?<@FFF?A<3>61>B090424<>BF<74,#
@M05025:18:000000000-B3NL5:1:1101:19930:9270 1:N:0:TCGAAG
ACCTAAACTCCTACGGGAGGCAGCAGTGGGGAATATTGCACAATGGGGGAAACCCTGATGCAGCCATGCCGCGTGTGTGAAGAAGGCCTTCGGGTTGTAAAGCACTTTCAGTTGTGAGGAAAAGTTAGTAGTTAATACCTGCTAGCCGTGACGTTAACAACAGAAGAAGCACCGGCTAACTCCGTGCCAGCAGCCGCGGTAATACGGAGGGTGCGAGCGTTAATCGGAATTACTGGGCGTAAAGCGCACGCAGGCGGTTTGTTAAGCTAGATGTGAAAGCCCCGGGCTCAACCTGGGATGA
+
CCCCGGGGGGGGGGGGGGGGGGGGGGGGGGGGGGGGGGGGGGGGGGGGGGGGGGGGGGGGGGGGGGGGGGGGGGGGGGGGGGGGGGGGGGGGGGGGGGGGGGGGGGGGGGGGGGGGGGGGGGGGGGGGGGGGGGGGGGGGGGGGGGGGGGGGGGGGGGGGGGGGGGGGGGGGGGGGGGGGGGGGGGGGGGGGGGGGGGGGDGGGGGGGGGGGGGGGGGGGEGGGGGGGGGGGGGGGGGGGGGGGGGGFFFGFGFFEFE>DFFGGGFFFFF<8AFFFFFF<F?FFFFFB<<?7:4<FF<26#
@M05025:18:000000000-B3NL5:1:1101:23733:9325 1:N:0:TCGAAG
ACCTAAACTCCTACGGGAGGCAGCAGTAGGGAATCTTCCACAATGGACGAAAGTCTGATGGAGCAACGCCGCGTGAGTGAAGAAGGGTTTCGGCTCGTAAAGCTCTGTTGGTAGTGAAGAAAGATAGAGGTAGTAACTGGCCTTTATTTGACGGTAATTACTTAGAAAGTCACGGCTAACTACGTGCCAGCAGCCGCGGTAATACGTAGGTGGCAAGCGTTGTCCGGATTTATTGGGCGTAAAGCGAGTGCAGGCGGGTCAATAAGTCTGATGTGAAAGCCTTCGGCTCAACCGGAGAATG
+
CCCCGGGGGGGGGGGGGGGGGGGGGGGGGGGGGGGGGGGGGGGGGGGGGGGGGGGGGGGGGGGGGGGGGGGGGGGGGGGGGGGGGGGGGGGGGGGGGGGGGGGGGFGGFFGGGGFGGGGGGGGGGGGGGGGGGGGGGGGGGGGGGGGGGGGGGGGGGGGGGGGGGGGGGGGGGGGGDEGGGGGGGGGGGGGGGGGGGGGGDEGGGGGFGGGGGGGGGGG5CGGGFEGEC5CFGGGGGGGDGGGGGDCE>FFFGFFFB),77?FGG4F44=>=)9@FFF<?BFFDFF6(47<?BF0039?2#
@M05025:18:000000000-B3NL5:1:1101:23578:9330 1:N:0:TCGAAG
ACCTAAACTCCTACGGGAGGCAGCAGTAGGGAATCTTCCACAATGGACGAAAGTCTGATGGAGCAACGCCGCGTGAGTGAAGAAGGGTTTCGGCTCGTAAAGCTCTGTTGGTAGTGAAGAAAGATAGAGGTAGTAACTGGCCTTTATTTGACGGTAATTACTTAGAAAGTCACGGCTAACTACGTGCCAGCAGCCGCGGTAATACGTAGGTGGCAAGCGTTGTCCGGATTTATTGGGCGTAAAGCGAGTGCAGGCGGTTCAATAAGTCTGATGTGAAAGCCTTCGGCTCAACCGGAGAATT
+
CCCCGGGGGGGGGGGGGGGGGGGGGGGGGGGGGGGGGGGGGGGGGGGGGGGGGGGGGGGGGGGGGGGGGGGGGGGGGGGGGGGEGGGGGGGGGGGGGGGGGGGGGGGGGGGGGGGGGGGGGCFCFGGGGGGGGGGGGGGGGGGGGGGGGGGGGGGGGGGGGGGGGGGGGGGGGGGGGGGGGGGGGGGGGGGGFFGGGGGGGGGGGGGGGGGGGGGGGGGGGGGGGGGGGGCGGGGGGGGGCGGGGGGFBFG?FFE>B.4797FGGFFFAFAFFFFFFFF?B?FFFFF???DFFFFFF>B2#
@M05025:18:000000000-B3NL5:1:1101:28471:9338 1:N:0:TCGAAG
ACCTAAACTCCTACGGGAGGCAGCAGTAGGGAATCTTCCACAATGGACGAAAGTCTGATGGAGCAACGCCGCGTGAGTGAAGAAGGGTTTCGGCTCGTAAAGCTCTGTTGGTAGTGAAGAAAGATAGAGGTAGTAACTGGCCTTTATTTGACGGTAATTACTTAGAAAGTCACGGCTAACTACGTGCCAGCAGCCGCGGTAATACGTAGGTGGCAAGCGTTGTCCGGATTTATTGGGCGTAAAGCGAGTGCAGGCGGTTCAATAAGTCTGATGTGAAAGCCTTCGGCTCAACCGGAGAATC
+
CCCCGGGGGGGGGGGGGGGGGGGGGGGGGGGGGGGGGCGGGGGGGGGGGGGGGGGGGGGGGGGGGGGGGGGGGGGGGGGGGGGGGGGGGGGGGGGGGGGGGGGGGFGDGGGGGGGGGGGGGGGGGGGFGGGGGGGGGGFGGGGGGGFGGGGGGGGGGGGGGGGGGGGGGGGGGGEGGGGGGGGGGFGGFGGGGGFGGGGGGGGGGGEEGGGGGG=EFFGEGGGGGGGDAEFGGGGFFFGGGGGFGGDDFFDFFFEFFE0>FBFFGFFFFFDFFFFFFFFF<?FFFF9(,48<?B>BFF?3#
@M05025:18:000000000-B3NL5:1:1101:14903:9362 1:N:0:TCGAAG
ACCTAAACTCCTACGGGAGGCAGCAGTGGGGAATATTGGACAATGGGGGCAACCCTGATCCAGCCATGCCGCGTGTGTGAAGAAGGCTTTCGGGTTGTAAAGCACTTTCAGTAGGGAGGAAAACCTTAAGGTTAATACCCTTAAGGCTTGACGTCACCTACAGAAGAAGCACCGGCTAACTCCGTGCCAGCAGCCGCGGTAATACGGAGGGTGCAAGCGTTAATCGGAATTACTGGGCGTAAAGCGCGCGTAGGCGGTTTGATAAGCGGGATGTGAAAGCCCCGGGCTTAACCTGGGAACA
+
CCCCGGGGGGGGGGGGGGGGGGGGGGGGGGGGGGGGGGGGGGGGGGGGGGGGGGGGGGGGGGGGGGGGGGGGGGGGGGGGGGGGGGGGGGGGGGGGGGGGGGGGGGGGGGGGGGGGGGGGGGGGGGGGGGGGGGGGGGGGGGGGGGGGGGGGGGGGGGGGGGGGGGGGGGGCGGGGGGGGGGGGGGGFFGGGGGGGGGGGGGGGGFGGGGGGGGGGFGGGGGGGGGGGGGGGGGGDFGGGDCFGFGGFFE5;DFFFFFFEFFGGGF?5>EF>BFFFBFB1:2<FFFFB?BFFFB??<B>-#
@M05025:18:000000000-B3NL5:1:1101:27725:9380 1:N:0:TCGAAG
ACCTAAACTCCTACGGGAGGCAGCAGTAGGGAATCTTCCACAATGGACGAAAGTCTGATGGAGCAACGCCGCGTGAGTGAAGAAGGGTTTCGGCTCGTAAAGCTCTGTTGGTAGTGAAGAAAGATAGAGGTAGTAACTGGCCTTTATTTGACGGTAATTACTTAGAAAGTCACGGCTAACTACGTGCCAGCAGCCGCGGTAATACGTAGGTGGCAAGCGTTGTCCGGATTTATTGGGCGTAAAGCGAGTGCAGGCGGTTCAATAAGTCTGATGTTAAAGACGTCGGCTCACCCGGAGAATA
+
CCCCGGGGDCCCDDFGGGG@CGGE,EFFGFECFFGCFGGGGGECEFCFEGG:FFC@CCCEF<EE@FDFCCFGGFEGCGGFGFFGGDCE@?<F7>4?FC=FGCCFGFG?BAEFFGA??,,FGGFFDGAFFEGFCFEFBFGAF8<F<A<A,5EDECFF@DDFGGGCC=FGFG,@9F>3:CE?AFGGGGG<>EFFFFGEGCCC5CCCF*,>CE7A5CG?::=E57CF::*/:*021;@CFG5979FG7C577>**:7B>37(0*9:C>FF4<FBFF**/9F)).(4(49>2:<)4?B(9(4:4#
@M05025:18:000000000-B3NL5:1:1101:4860:9390 1:N:0:TCGAAG
ACCTAAACTCCTACGGGAGGCAGCAGTGGGGAATATTGCACAATGGGCGCAAGCCTGATGCAGCCATGCCGCGTGTGTGAAGAAGGCCTTCGGGTTGTAAAGCACTTTCAGTAAGGAGGAAAGGTTAAGTGTTAATAGCACTTAGCTGTGACGTTACTTACAGAAGAAGCACCGGCTAACTCCGTGCCAGCAGCCGCGGTAATACGGAGGGTGCGAGCGTTAATCGGAATTACTGGGCGTAAAGCGTACGCAGGCGGTTTGTTAAGCGAGATGTGAAAGCCCCGGGCTCAACCTGGGAACG
+
CCCCGGFFFFGGFFGEGCEE7@C@FF6FFEFCC@<@FCEFFGG<F8FGGGGGEFFFFFFGGGGGAGF@E@F:@F@C<F89CCDFDFEGFDF@@FFGG7FFFGGCGGDFGCG9F<FE@FFEDFC?FGF<E,B5E,7CFADFG<=E<EFGDCDF78>D@FC?F9=FFFEECCF@E:<@E>FFGG?:DF7@;>D88D@EECEE5C9>,;C**/C*AG85=ED=EEFC@EC*ACEFGG747CC5>5/2:CG5>E5B37;DE)47@>CF7BF@0)(73*/9*043:??>>>0(4<8B04<?6?:1#
@M05025:18:000000000-B3NL5:1:1101:28143:9447 1:N:0:TCGAAG
ACCTAAACTCCTACGGGAGGCAGCAGTGGGGAATATTGCACAATGGGCGCAAGCCTGATGCAGCCATGCCGCGTGTATGAAGAAGGCCTTCGGGTTGTAAAGTACTTTCAGCAGTGAGGAAGGGGGTGTCGTTAATAGCGGCATCTCTTGACGTTAGCTGCAGAAGAAGCACCGGCTAACTCCGTGCCAGCAGCCGCGGTAATACGGAGGGTGCGAGCGGTAATCGGAATTACTGGGCGTAAAGCGCATGCAGGTGGTTTGTGAAGTCAGATGTGAAAGCCCGGGGCTCAACCTCGGAACG
+
C@CCGEFEFGFFFEECCFE7;CBC<FFGGCF,CFGGG@EGGGGGGGFGGGGGGCFFG?GGAEFGAFFGGGGGE6@CEEFFGG,EFFC=FFF@GGFDFGCFEFGG9<AFDGG9EFFEGGE@EGGCGGGGEGGGGGFGGGG:CFGFGGGGFGG<FFFFDACDFGGF>CFFFGGGFFCCCCGFFDEGGFGFEG;?FDFCCE>EEGF7EGGDBEEEDGE=EGG5CEEFGCEGEGF7*:76449D)97C7<>>EBFFDF>:@>?57F*:>=@?AF)19*=FFFFF7:(4;,((,477130:6(44#
@M05025:18:000000000-B3NL5:1:1101:15549:9456 1:N:0:TCGAAG
ACCTAAACTCCTACGGGAGGCAGCAGTGGGGAATATTGCACAATGGGCGCAAGCCTGATGCAGCCATGCCGCGTGTGTGAAGAAGGCCTTCGGGTTGTAAAGCACTTTCAGTAAGGAGGAAAGGTTAAGTGTTAATAGCACTTAGCTGTGACGTTACTTACAGAAGAAGCACCGGCTAACTCCGTGCCAGCAGCCGCGGTAATACGGAGGGTGCGAGCGTTAATCGGAATTACTGGGCGTAAAGCGTACGCAGGCGGTTTGTTAAGCGAGATGTGAAAGCCCCGGGCTCAACCTGGGAACG
+
CCCCGGGGGGGGGGGGGGGGGGGGGGGGGGGGGGGGGGGGGGGGGGGGGGGGGGGGGGGGGGGGGGGGGGGGGCFGGGGGGGGGGGGGFFGGGGGGGGGGGFGGGGGGGGG<AFGGDGGDEGGGFFFGGGGGGGGGGGGGGGGGGGGGGGGGEGGGGGFGGGGGGGGGGGFFGGGDGGGGGGCGGDEFGFGGGGGGGGGGGGGGGGE=EGGGGDC5EGGEEGGG@FGGDFGDFGGGGGGGGGGD7C53>>GFGFEF>>1@DFFGC*9>(7;FBF67@F)4:66>B>>>BFFFBFF6BFF4#
@M05025:18:000000000-B3NL5:1:1101:15957:9461 1:N:0:TCGAAG
ACCTAAACTCCTACGGGAGGCAGCAGTAGGGAATCTTCCACAATGGACGAAAGTCTGATGGAGCAACGCCGCGTGAGTGAAGAAGGGTTTCGGCTCGTAAAGCTCTGTTGGTAGTGAAGAAAGATAGAGGTAGTAACTGGCCTTTATTTGACGGTAATTACTTAGAAAGTCACGGCTAACTACGTGCCAGCAGCCGCGGTAATACGTAGGTGGCAAGCGTTGTCCGGATTTATTGGGCGTAAAGCGAGTGCAGGCGGTTCAATAAGTCTGATGTGAAAGCCTTCGGCTCAACCGGAGAATG
+
CCCCGGGGGGGGGGGGGGGGGGGGGGGGGGGGGGGGGGGGGGGGGGGGGGGGGGGGGGGGGGGGGGGGGGGGGGGGGGGGGGGGGGGGGGGGGGGGGGGGGGGAFGGGGGGFFFGGGGGGGGGGGGGGGGGGGGGGGGGGGGGGGGGGGGGGGGGGGGGGGGGGGGGGFGGGGGGGGGGGGGGGGCGFGGGGGGGGGGGGGGGGGGGDFGGGGGGGGGGGGGGGGGGGCEFGGGGFGGGDGDCFGGCFFFG6>FFD@5(8B?GGG=9*.0)9-*/9@66<<>-,41(,323:?B;((42)#
@M05025:18:000000000-B3NL5:1:1101:7424:9467 1:N:0:TCGAAG
ACCTAAACTCCTACGGGAGGCAGCAGTGAGGAATATTGGTCAATGGGCGAGAGCCTGAACCAGCCAAGTCGCGTGAAGGATGAAGGATCTATGGTTTGTAAACTTCTTTTATATGGGAATAAAGTGAGGAACGTGTTCCTTTTTGTATGTACCATATGAATAAGCATCGGCTAACTCCGTGCCAGCAGCCGCGGTAATACGGAGGATGCGAGCGTTATCCGGATTTATTGGGTTTAAAGGGTGCGTAGGTGGTTAATTAAGTCAGCGGTGAAAGTTTGTGGCTCAACCATAAAATTGCCGG
+
CCCCGGGGGGGGGGGGGGGGGGGGGGGGGGGGGGGGGGGGGGGGGGGGGGGGGGGGGGGGGGGGGGGGGGGGGGGGGGGGGGGGGGGGGGGGGGGGGGGGGGGGGGGGGGGGGGGGGGGGGGGGGGGGGFGGGGGGGGGGGGGGGGGGGGGGGGGGGGGGGGGGGGGGGGGGGGGGGGGGGGGGGGGGGGGGGGGGGGGGGGGGGGGGGGGGGGGGGGGGGGDGGGGFFFFG<DDDGGGGGFGDGGGBDFGFDFFFFFAFFFGGGFFFBF?FAFFFFFBF0(32<>:<:?2<ADF?4<B6#
@M05025:18:000000000-B3NL5:1:1101:2316:9479 1:N:0:TCGAAG
ACCTAAACTCCTACGGGAGGCAGCAGTGGGGAATATTGGACAATGGGGGCAACCCTGATCCAGCCATGCCGCGTGTGTGAAGAAGGCTTTCGGGTTGTAAAGCACTTTCAGTAGGGAGGAAAACCTTATGGTTAATACCCATGAGGCTTGACGTTACCTACAGAAGAAGCACCGGCTAACTCCGTGCCAGCAGCCGCGGTAATACGGAGGGTGCAAGCGTTAATCGGAATTACTGGGCGTAAAGCGCGCGTAGGTGGTTTGGTAAGCGAGATGTGAAAGCCCCGGGCTTAACCTGGGAACG
+
CCCCGGGGGGGGGGGGGGGGGGGGGGGGGGGGGGGGGGGGGGFGGGGGGGGGFGGGGGGGGGGGGGGGGGGGGGGGGGGGGGGG8FGGGGGGGCGGGGGGGGGGGGGGGGGGGGGGGGGGGGGGGGGGGGGGGGGGGFDFEGFFGGGGGGGGGGGGGGGGGGGCFGGGGGGGGGGGGCFGGFGGGGGGGGGGGFCGGGGGGGGFFGGGGCEGGGGDFGGEEGGFGGGGCCCGFGG:DGGCDDGGGDDFF@)<DFFFF5:5DEGGGFFF?@>3AB4=FFF?F0:BB9>>?DA4><?<BF2(#
@M05025:18:000000000-B3NL5:1:1101:27172:9543 1:N:0:TCGAAG
ACCTAAACTCCTACGGGAGGCAGCAGTAGGGAATCTTCCACAATGGACGAAAGTCTGATGGAGCAACGCCGCGTGAGTGAAGAAGGGTTTCGGCTCGTAAAGCTCTGTTGGTAGTGAAGAAAGATAGAGGTAGTAACTGGCCTTTATTTGACGGTAATTACTTAGAAAGTCACGGCTAACTACGTGCCAGCAGCCGCGGTAATACGTAGGTGGCAAGCGTTGTCCGGATTTATTGGGCGTAAAGCGAGTGCAGGCGGTTCAATAAGTCTGATGTGAAAGCCTTCGGCTCAACCGGAGAATC
+
CCCCGGGGGGGGGGGGGGGGGGGGGGGGGGGGGGGGGGGGGGGGGGGGGGGGGGGGGGGGGGGGGGGGGGGGGGGGGGGGGGGGGGGDGGGGGGGGGGGGGGGFGGGGGGGGGGCGGGFGGDDFGGGGGGGGGGGGGGGGGFFCGGGGGGGGGGGGGGFGGGGGFGGGGGGGDFGGGGGGGGGDE@CGC8EGGGGGGGGEEE9C?C,>>EGGGGGGGGGGD5=<EECCG=FEGGGGGFDGGDCDDDDFFFCFGFFE>B1:76*?D*//6=>FF4*9=BA7?FF>::4(4<?77>>904<)#
@M05025:18:000000000-B3NL5:1:1101:16589:9579 1:N:0:TCGAAG
ACCTAAACTCCTACGGGAGGCAGCAGTGGGGAATATTGCACAATGGGCGCAAGCCTGATGCAGCCATGCCGCGTGTATGAAGAAGGCCTTCGGGTTGTAAAGTACTTTCAGCAGTGAGGAAGGGGGTGTCGTTAATAGCGGCATCTCTTGACGTTAGCTGCAGAAGAAGCACCGGCTAACTCCGTGCCAGCAGCCGCGGTAATACGGAGGGTGCGAGCGTTAATCGGAATTAATGGGCGTAAAGCGCAGGCAGGTGGTTTGTTAAGTCAGATGTGAAAGCGCGGGGCTAAACCTCGGAACG
+
CCCCGGGGGGGGGGGGGGCFGGGGFFEFGGGGGGGGGGGGGGGGGGGGEGGGFGGGGFGGGGGGGGGGGGGGGGGGGGGGGGGGGGGGGGGGGGGGGGGGGGGGFFGGGGGGGGGGGGGGGGGGGGFEFFFFEFEGGGGGGGGGFFGG9FGGGECA:=;,,,,735:::C,6,>@C*B,??F:C**=*,68,,62B*3:/:8?G9F?8CG5/*5:::*:E*A5++:*/*:<C*0CGC55)9*17C<C))83)9>5957(8@FCG77=*6@)*.9*//96((,,4(40((562(((-(,1-#
@M05025:18:000000000-B3NL5:1:1101:15019:9641 1:N:0:TCGAAG
ACCTAAACTCCTACGGGAGGCAGCAGTGGGGAATATTGCACAATGGGCGCAAGCCTGATGCAGCCATGCCGCGTGTGTGAAGAAGGCCTTCGGGTTGTAAAGCACTTTCAGTAAGGAGGAAAGGTTAAGTGTTAATAGCGCTTAGCTGTGACGTTACTTACAGAAGAAGCACCGGCTAACTCCGTGCCAGCAGCCGCGGTAATACGGAGGGTGCGAGCGTTAATCGGAATTACTGGGCGTAAAGCGTACGCAGGCGGTTTGTTAAGCGAGATGTGAAAGCCCCGGGCTCAACCTGGGAACG
+
CCCCGGGGGGGGGGGGGGGGGGGGGGGGGGGGGGGGGGGGGGGGGGGGGGGGGGGGGGGGGGGGGGGGGGGGGGGGGGGGGGGGGGGGGGGGGGGGGGGGGGGGGGGGGGGFGGGGFGGGGGGGFGGGGGGGGGGGGGGGGGGGGGGGGGGGGGGGGGGGGGGGGGGGGGGGGGGGGGGGGGGGGGGGGGGGGGGEDCEGGGGGFGGEGGGEGGGGGGGEGDCCCCGGEGGGGGGCCFG<7DGFFCCB>BGFGFED>)4.8FFFGFFD6:9FBFFF=FA02:(-799>:38??BFBF?7-#
@M05025:18:000000000-B3NL5:1:1101:12732:9660 1:N:0:TCGAAG
ACCTAAACTCCTACGGGAGGCAGCAGTGGGGAATATTGCACAATGGGCGAAAGCCTGATGCAGCGACGCCGCGTGAGGGATGACGGCCTTCGGGTTGTAAACCTCTTTCAGTAGGGAAGAAGCGAAAGTGACGGTACCTGCAGAAGAAGCGCCGGCTAACTACGTGCCAGCAGCCGCGGTAATACGTAGGGCGCAAGCGTTATCCGGATTTATTGGGCGTAAAGAGCTCGTAGGCGGTTTGTCGCGTCTGCCGTGAAAGTCCGAGGCTCAACCTCGGATCTGCGGTGGGTACGGGCAGACG
+
CCCCGGGGGGGGGGGGGGGGGGGGGGGGGGGGGGGGGGGGGGGGGGGGGGGGGGGGGGGGGGGGGGGGGGGGGGGGGGGGGGGGGGGGGGGGGGGGGGGGGGGGGGGGGGGGGGGGCGGGGGGGGGGGGGGGGGGGGGGGGGGGGGGGGGGGGGGGGGGGGGGGGGGGGGGGGGGGGGGGDGFGGGGGGGGGGGGGGGGEEGGGGGGC;EFGGGGCFGGEGGGGGGGGGGGGGGGGC7C<DCFGGG<7>FGFGFF55@AFFFG:G>>:<FDFB6FEFF694AF>(49>BF>0<>9B>?:(#
@M05025:18:000000000-B3NL5:1:1101:25061:9698 1:N:0:TCGAAG
ACCTAAACTCCTACGGGAGGCAGCAGTGGGGAATATTGCACAATGGGCGCAAGCCTGATGCAGCCATGCCGCGTGTATGAAGAAGGCCTTCGGGTTGTAAAGTACTTTCAGCAGTGAGGAAGGGGGTGTCGTTAATAGCGGCATCTCTTGACGTTAGCTGCAGAAGAAGCACCGGCTAACTCCGTGCCAGCAGCCGCGGTAATACGGAGGGTGCGAGCGTTAATCGGAATTACTGGGCGTAAAGCGCATGCAGGTGGTTTGTTAAGTCAGATGTGAAAGCCCGGGGCTCAACCTCGGAACA
+
CCCCGGGGGGGGGGGGGGGGGDGGGGGGGGGGGGGFGGGFGGGGGFFGGGGGGGGFGFGGGGGGGGGGGGGEGGFGGGGGGGGGGGGGFFGFG>FEFGGGGGGGGGGGGGGGGGGGDGGFDGDEEEGGCDGFG7FFGGGDFGGGFGGCFFGGGGGGGGGGGGDGCD7DCFGCFGEGGGGGGGGGGGGGGGGGGGF@5EGGGGGGGG=*CGGGGGCCGGGGGG5+0AGGGGGGGGGCFGCCG5<CFGDDDDF@C)09:),)0)977BFFBF>4)*1*9BA::BF902>>FBD?:8?6?(3-#
@M05025:18:000000000-B3NL5:1:1101:8948:9699 1:N:0:TCGAAG
ACCTAAACTCCTACGGGAGGCAGCAGTGGGGAATATTGCACAATGGGCGCAAGCCTGATGCAGCCATGCCGCGTGTGTGAAGAAGGCCTTCGGGTTGTAAAGCACTTTCAGTAAGGAGGAAAGGTTAAGTGTTAATAGCACTTAGCTGTGACGTTACTTACAGAAGAAGCACCGGCTAACTCCGTGCCAGCAGCCGCGGTAATACGGAGGGTGCGAGCGTTAATCGGAATTACTGGGCGTAAAGCGTACGCAGGCGGTTTGTTAAGCGAGATGTGAAAGCCCCGGGCTCAACCTGGGAACA
+
CCCCGGGGGGGGGGGGGGGGGGGGGGFGGGGGGGGGGGGGGGGGGGGGGGGGGGGGGGGGGGGGGGGGGGGGGGGGGGGGGGGGGGGGGGGGGGGGGGGGGGGGGGGGGGGGGGGGGGGGGGGGGGGGGGGGGGGGGGGGGGGGGGGGGGGGGGGGGGGGGGGGGGGGGGGGGGGGGGGGGGGGGGGGGGGGGGGGGGGGGGGGGGGGGGGGGGGGGGGGGGGGGGGGGGGGGGGGGGGGGGGGGGGFFFGFGFFFF@>FDFGGGFFEFFFFFFFFFFDFFFFFFFFFFB?B?0:<?FF(#
@M05025:18:000000000-B3NL5:1:1101:16186:9704 1:N:0:TCGAAG
ACCTAAACTCCTACGGGAGGCAGCAGTGGGGAATATTGGACAATGGGGGCAACCCTGATCCAGCCATGCCGCGTGAGTGATGAAGGCCCTAGGGTTGTAAAGCTCTTTCAGCGAGGAGGATAATGACGTTACTCGCAGAAGAAGCCCCGGCTAACTTCGTGCCAGCAGCCGCGGTAATACGAAGGGGGCTAGCGTTGTTCGGAATCACTGGGCGTAAAGCGCACGTAGGCGGACTGATTAGTCAGGGGTGAAATCCCGGGGCTCAACCCCGGAACTGCCTTTGATACTGTCAGTCTTGAGA
+
CCCCGGGGGGGGGGGGGGGGGGGGGGGGGGGGGGGGGGGGGGGGGGGGGGGGGGGGGGGGGGGGGGGGGGGGGGGGGGGGGGGGGGGGGGGGGGGGGGGGGGGGGGGGGGGGGGGGGGGGGGGGGGGGEGGGGGGGGGGGGGGGGGGGGGGGGGGGGGGGGGGGGGGGGGGGGGGGGGGGGG>CGGGGGGGGGGEGEGGGGDGGGGEGGGG=FEGGGGGEEDGGDFGGGGGGGGGGFGGGGFFGGGGFFFFFFFFF@B>EEF39FFFFFFBEF3BF6??DBAB<B<<A9A<ADFFBB<A)#
@M05025:18:000000000-B3NL5:1:1101:13217:9739 1:N:0:TCGAAG
ACCTAAACTCCTACGGGAGGCAGCAGTGGGGAATATTGCACAATGGGCGCAAGCCTGATGCAGCCATGCCGCGTGTATGAAGAAGGCCTTCGGGTTGTAAAGTACTTTCAGCAGTGAGGAAGGTGGTAGTGTTAATAGCACTATCATTTGACGTTAGCTGCAGAAGAAGCACCGGCTAACTCCGTGCCAGCAGCCGCGGTAATACGGAGGGTGCGAGCGTTAATCGGAATTACTGGGCGTAAAGCGCATGCAGGTGGTTTGTTAAGTCAGATGTGAAAGCCCGGGGCTCAACCTCGGAATA
+
CCCCGGGGGGGGGGGGGGGGGGGGGGFGGGGGGGGGGGGGGGGGGGGGGGGGGGGGGGGGGGGGGGGGGGGGGGGGGGGGGGGGGGGGGGGGGGGGGGGGGGGGGGGGDGGGGGGGGGGGGGGGGGGGGCGGGGGGGGGGGGGGGGGGGGGGGGGGGGFGGGGGGGGGGGGGGGGGGGGGGGGGGGGGGGGGGGGEGGGGGDGGGGGEGGGCGGGEGCEGGGGFGGGGGFGGGGGGGGDDGDFFFDDEFFGFFFFFF8:@5>GFGFF?9@AFBFF?FFF?F6909BF6?BFF:53(46?<#
@M05025:18:000000000-B3NL5:1:1101:16894:9828 1:N:0:TCGAAG
ACCTAAACTCCTACGGGAGGCAGCAGTTTCGAATCATTCACAATGGGGGAAACCCTGATGGTGCAACGCCGCGTGGGGGATGAAGGCCTTCGGGTTGTAAACCTCTGTCACCAAGGAGCAACAAGCCGGTTCATAGCCGGCCCTGAGTTAACTTGGAGAGGAAGCAGTGGCTAACTCCGTGCCAGCAGCCGCGGTAATACGGAGACTGCAAGCGTTACTCGGATTCACTGGGCGTAAAGGGTGCGTAGGCCGCTAAGCGTGTCGGGTGTGAAATCTCGGGGCTCAACCTCGAAACTGCGCC
+
CCCCGGGGGGGGGGGGGGGGGGGGGGGGGGGGGGGGGGGGGGGGGGGGGGGGGGGGGGGGGGGGGGGGGGGGGGGGGGGGGGGGGGGGGGGGGGGGGGGGGGGGGGGGGGGGGGGGGGGGGGGGGGGGGGGGGGGGGGGGGGGGGFGGGGGGGGGGGGGGGGGGGGGGGGGGGGGGGGGGGGGGGGGGGGGGGGGGGGGGGGEGGGGGGGGGGEGGGGGDEGGGDFGGGGGGGGCGGDDGGFGGGGGFFFCEGBDEFFFFEFGGGFFE>FAF>FF*95:6;9(4>?FF????<:>B9?<9#
@M05025:18:000000000-B3NL5:1:1101:16002:9836 1:N:0:TCGAAG
ACCTAAACTCCTACGGGAGGCAGCAGTGGGGAATATTGCACAATGGGGGAAACCCTGATGCAGCCATGCCGCGTGTGTGAAGAAGGCCTTCGGGTTGTAAAGCACTTTCAGTTGTGAGGAAAAGTTGGTAGTTAATACCTGCCAGCCGTGACGTTAGCAACAGAAGAAGCACCGGCTAACTCCGTGCCAGCAGCCGCGGTAATACGGAGGGTGCGAGCGTTAATCGGAATTACTGGGCGTAAAGCGCACGCAGGCGGATTGTTAAGCTAGAGGTGAAAGCCCCGCGCCCAACGTGGGAATG
+
CCCCGGGGGGGGGGGGGGGGGGGGGGGGGGGGGGGGGGGGGGGGGGGGGGGGGGGGGGGGGGGGGGGGGGGGGGGGGGGGGGGGGGGGGGGGGGGGGGGGGGGGGGGGGGGFFGBFFGGGGGGGGGGGGGGGGGGGGGGGGGGGGGGGGGGGGGGGDFGGGGGGGGGGGGGGGGGGGGGGEGGGGGGGGGGGGGGGGGGGGGGGGGGGGGGGGGGGG5=CEGGGGGGGGDCEGGGFGGGDG3FGFGGF>>DDGFFDFFBFFFGGGFFFFF??<FF=FFDF(-4>(,-(,4:1:FBBB?24#
@M05025:18:000000000-B3NL5:1:1101:14746:9841 1:N:0:TCGAAG
ACCTAAACTCCTACGGGAGGCAGCAGTAGGGAATCTTCCACAATGGACGAAAGTCTGATGGAGCAACGCCGCGTGAGTGAAGAAGGGTTTCGGCTCGTAAAGCTCTGTTGGTAGTGAAGAAAGATAGAGGTAGTAACTGGCCTTTATTTGACGGTAATTACTTAGAAAGTCACGGCTAACTACGTGCCAGCAGCCGCGGTAATACGTAGGTGGCAAGCGTTGTCCGGATTTATTGGGCGTAAAGCGAGTGCAGGCGGTTCAATAAGTCTGATGTGAAAGCCTTCGGCTCAACCGGAGAATT
+
CCCCGGGGGGGGGGGGGGGGGGGGGGGGGGGGGGGGGGGGGGGGGGGGGGGGGGGGGGGGGGGGGGGGGGGGGGGGGGGGGGGGGGGGGGGGGGGGGGGGGGGGGGGGGGGGGGGGGGGGGGGGGGGGGGGGGGGGGGGGGGGGGGGGGGGGGGGGGGGGGGGGGGGGGGGGGGGGGGGGGGGGGGGGGGGGGGGGGGGGGGGGGGGGGGGGGGGGGGGGGGGGGGGGGGGGGGGGGGGCDGGGGGGFFFFFGFFEF32>FFGGGFFFFFFFFFFFFFF?FFFFFFFFFFFFBFFF>1:5#
@M05025:18:000000000-B3NL5:1:1101:11140:9861 1:N:0:TCGAAG
ACCTAAACTCCTACGGGAGGCAGCAGTGGGGAATATTGCACAATGGGCGCAAGCCTGATGCAGCCATGCCGCGTGTGTGAAGAAGGCCTTCGGGTTGTAAAGCACTTTCAGTCGTGAGGAAGGGTTAGTAGTTAATACCTGCTAGCTTTGACGTTAGCGACAGAAGAAGCACCGGCTAACTCCGTGCCAGCAGCCGCGGTAATACGGAGGGTGCGAGCGTTAATCGGAATTACTGGGCGTAAAGCGTACGCAGGCGGTTAGTTAAGTCAGCTGTGCAAGCCCCGGGCTCAACCTGGGAACA
+
CCCCGFGGGGGGGGGGGGGGGGGGFFGGGGGGGGGFGFGGGGGGGCCCFGGGGGGGGGGGGGFGGGGGGGGGGGGGGGFGGGGGGGGFGGGGGGGGGGGGFDGGGGGGGGGGGGGGFGGAAAFFFCGGGCFAGGGGGGGGGGGGGDFGG9?FFGGGGGGGGGGGGGGGGF@FFGCGGGGGGGFGCGGFGGGGGGGGGGGGGGGGGCEDGGCCE5C=CEE=E=CGFGGGG5FGGGGGGGGDGGGG>D<D:BC5>>:DFB05>@F779BFB4)/8@4*9F<?66?>BB01:>?FF(3:3(8,#
@M05025:18:000000000-B3NL5:1:1101:4256:9910 1:N:0:TCGAAG
ACCTAAACTCCTACGGGAGGCAGCAGTCGAGGATCTTCGGCAATGGGCGCAAGCCTGACCGAGCGACGCCGCGTGAGCGATGAAGGCCTTCGGGTTGTAAAGCTCTGTCGAGGGGAAGAAAAGGCAACTTGATCGACCCCTGGAGGAAGCACGGGCTAAGTTCGTGCCAGCAGCCGCGGTAAGACGAACCGTGCGAACGTTATTCGGAATCACTGGGCTTGAAGGGCGCGTAGGCGGATGACCAAGTCAGGGGTGAAAGCCTCCAGCCCAACTGGAGAAGCGCCTCTGATACTGGTCGTCG
+
CCCCGGGGGGGGGGGGGGGGGGGGGGGGGGGGGGGGGGGGGGGGGGGGGGGGGGGGGGGGGGGGGGGGGGGGGGGGGGGGGGGGGGGGGGGGGGEFFEGGGGGGGGGGGGGGGGGCGGGGGGGGGGGFGGGGFEGGGGGGGGGGGGGGGGGGGGGGEGGGGGFGGGGGGGGGFGGGGGGGGGGGGGGGGGGGGGGGGGCCGGGFFGGGG5CFGGGGGGDFGGGGGGGGGGEEDGGGGGGGCFGG4<:BF?F>DEFFFFFFF@FGGF@FF>?F?FF5)04120961:>:2>AAADBAFFF1#
@M05025:18:000000000-B3NL5:1:1101:9090:9934 1:N:0:TCGAAG
ACCTAAACTCCTACGGGAGGCAGCAGTGGGGAATATTGCACAATGGGGGAAACCCTGATGCAGCCATGCCGCGTGTGTGAAGAAGGCCTTCGGGTTGTAAAGCACTTTCAGTTGTGAGGAAAAGTTAGTAGTTAATACCTGCTAGCCGTGACGTTAACAACAGAAGAAGCACCGGCTAACTCCGTGCCAGCAGCCGCGGTAATACGGAGGGTGCGAGCGTTAATCGGAATTACTGGGCGTAAAGCGCACGCAGGCGGTTTGTTAAGCTAGATGTGAAAGCCCCGGGCTCAACCTGGGATGA
+
CCCCGGGGGGGGGGGGGGGGGGGGGGFGGGGGGGGGGGGGGGGGGGGGGGGGGGGGGGGGGGGGGGGGGGGGGGGGGGGGGGGGGGGGGGGGGGGGGGGGGGGGGGGGGGGGGGGGGGGGGGGGGGGGGFFGGGGGGGFGGGGGGGGGGDFGGGGGGGGGGGGGGGGGGCGGGGGEGGGGGGGGGGGGGGGGGGGGGGGGGGGGGF=EGGGGGGGGGGGGGGGGGGGGGGGGGFCFFGGGGGGGGGGFBDGFGFFFF@>;>>FCGFFFFFFFFFFFFFA?F:?>FFFFFF>??FFB:?B?#
@M05025:18:000000000-B3NL5:1:1101:17590:9943 1:N:0:TCGAAG
ACCTAAACTCCTACGGGAGGCAGCAGTGGGGAATATTGCACAATGGGCGAAAGCCTGATGCAGCCATGCCGCGTGTGTGAAGAAGGCTCTAGGGTTGTAAAGCACTTTCAGAAGGGAGGAAAGGTTGTAAGTTAATACCTTGCAACTGTGACGTTACCTTCAGAAGAAGCACCGGCTAACTCCGTGCCAGCAGCCGCGGTAATACGGAGGGTGCAAGCGTTAATCGGAATTACTGGGCGTAAAGCGCGCGTAGGTGGTTTGTTAAGCGGAATGTGAAAGCCCCGGGCTCAACCTGGGAACA
+
CCCCGGGGGGGGGGGGGGGGGGGGGGGGGGGGGGGGGGGGGGGGGGGGGGGGGGGGGGGGGGGGGGGGGGGGGGGGGGGGGGGGGGGGGGGGGGGGGGGGGGGGGGGGGGGGGGGGGGGGGGGGGGGGGGGGGGGGGGGGGGGGGGGGGGGGGGGGGGGGGGGGGGGGGGGGGGGGGGGGGGGGGGGGGGFGGGGGGGGGGGGGGGGGGGGGGGGGGGGGGGGGGGGGGGGGGGGGGGGGGGDGGGGFFFDBD@FFFFFFFFGGGFFFFFFFFFFFFFFFBF?BFF>9B???BFFF?BF:#
@M05025:18:000000000-B3NL5:1:1101:16200:9952 1:N:0:TCGAAG
ACCTAAACTCCTACGGGAGGCAGCAGTAGGGAATCTTCCACAATGGACGAAAGTCTGATGGAGCAACGCCGCGTGAGTGAAGAAGGGTTTCGGCTCGTAAAGCTCTGTTGGTAGTGAAGAAAGATAGAGGTAGTAACTGGCCTTTATTTGACGGTAATTACTTAGAAAGTCACGGCTAACTACGTGCCAGCAGCCGCGGTAATACGTAGGTGGCAAGCGTTGTCCGGATTTATTGGGCGTAAAGCGAGTGCAGGCGGTTCAATAAGTCTGATGTGAAAGCCTTCGGCTCAACCGGAGAATA
+
B@CCE@FFEGEEDEECFGGGDGGGGGCFFACFEGGCFGFGCFGECEEGGD7BFEFFGDEFGGGGGFFGGCGCFFFCGFGGAFGEFCGEFE98@CC@FFFCDDFFEAFEA?FGGGECFA<?BFFEFGGGGGGFDGBFGAFGGGDGGGFFFDFGEGEGGDGGG9FFFGGGGGGGGGGGGGGFACGGGGGFCGDC,@5BEG5?:EEFGGFGGGFGFF=CF5C:CEECFGGC*:9CDGGGCCD7)77DCDD><:DFGFD>E09<7FCFG@*=4@2@AFF*=FA:?2<)1:>3:<<1?>>90(3-#
@M05025:18:000000000-B3NL5:1:1101:14634:9954 1:N:0:TCGAAG
ACCTAAACTCCTACGGGAGGCAGCAGTAGGGAATCTTCCACAATGGACGAAAGTCTGATGGAGCAACGCCGCGTGAGTGAAGAAGGGTTTCGGCTCGTAAAGCTCTGTTGGTAGTGAAGAAAGATAGAGGTAGTAACTGGCCTTTATTTGACGGTAATTACTTAGAAAGTCACGGCTAACTACGTGCCAGCAGCCGCGGTAATACGTAGGTGGCAAGCGTTGTCCGGATTTATTGGGCGTAAAGCGAGTGCAGGCGGTTCAATAAGTCTGATGTGAAAGCCTTCGGCTCAACCGGAGAATT
+
CCCCGGGGGGGGGGGGGGGGGGGGGGGGGGGGGGGGGGGGGGGGGGGGGGGGGGGGGGGGGGGGGGGGGGGGGGGGGGGGGGGGGGGGGGGGGGGGGGGGGGGGGGGGGGGGGGGGGGGGGGGGGGGGGGGGGGGGGGGGGGGGGGGGGGGGGGGGGGGGGGGGGGGGGGGGGGGGGGGGGGGGGEGFGGGGGGGGGGGGGGGGGGGGGGGGGGGGGGGGGGGGGEGEGGGGGGGGGGGGGGGGGGGE@FGFGFFFF:>BFFGGGFFFFFFFFFFFFFFFBFFBBFFFFF>BBFBBFFB7#
@M05025:18:000000000-B3NL5:1:1101:10722:9992 1:N:0:TCGAAG
ACCTAAACTCCTACGGGAGGCAGCAGTGGGGAATATTGCACAATGGGCGCAAGCCTGATGCAGCCATGCCGCGTGTGTGAAGAAGGCCTTCGGGTTGTAAAGCACTTTCAGTCGTGAGGAAGGTGGTGTAGTTAATAGCTGCATTATTTGACGTTAGCGACAGAAGAAGCACCGGCTAACTCCGTGCCAGCAGCCGCGGTAATACGGAGGGTGCGAGCGTTAATCGGAATTACTGGGCGTAAAGCGCATGCAGGTGGTTAGTTAAGTCAGATGTGAAAGCCCGGGGCTCAACCTCGGAACG
+
CCCCGGGGGGGGGGGGGGGGGGGGGGGGGGGGGGGGGGGGGGGGGGGGGGGGGGGGGGGGGGGGGGGGGGGGGGGGGGGGGGGGGGGGGGGGGGGGGGGGGGGGGGGGGGGGGGGGGGGGGGGEGGGGGGGGGGGGGGGGGGGGGGGGGGGGGGGGGGGGGGGGGGGGGGGGGGGGGGGGGGGG@EGGGGGGGGGGGGGGGGGGGGECEGGGGGGGGGGGGEGGFGGGGGGGGGGGGGGGGGGGGGGF>EGFGFFFFFFFFFDGF=F=AFAFFFFFF=2:?BFFFFFFFF?F?7<?BFF(#
@M05025:18:000000000-B3NL5:1:1101:21496:9996 1:N:0:TCGAAG
ACCTAAACTCCTACGGGAGGCAGCAGTGGGGAATATTGCACAATGGGGGAAACCCTGATGCAGCCATGCCGCGTGTGTGAAGAAGGCCTTCGGGTTGTAAAGCACTTTCAGTTGTGAGGAAAAGTTAGTAGTTAATACCTGCTAGCCGTGACGTTAACAACAGAAGAAGCACCGGCTAACTCCGTGCCAGCAGCCGCGGTAATACGGAGGGTGCGAGCGTTAATCGGAATTACTGGGCGTAAAGCGCACGCAGGCGGTTTGTTAAGCTAGATGTGAAAGCCCCGGGCTCAACCTGGGATGT
+
CCCCGGGGGGGGGGGGGGGGGGGGGGGGGGGGGGGGGGGGGGGGGGGGGGGGGGGGGGGGGGGGGGGGGGGGGGGGGGGGGGGGGGGGGGGGGGGGGGGGGGGGGGGGGGGGGGGGGGGGGGGGGGGGGGGGGGGGGGGGGGGGGGGGGGGGGGGGGGGGGGGGGGGGGGGGGGGGGGGGGGGGGGGGGGGGGGGGGGGGGGGGGGGGGGGGGGGGGGGGGGGGGGGGGGGFGGGGGGGGGGGGGGGFFFGFGFFFFBB>BFFFGFFFFFFFFF?FFFFFBFFFFF>B<FFF?B?BBFB:#
@M05025:18:000000000-B3NL5:1:1101:4338:10011 1:N:0:TCGAAG
ACCTAAACTCCTACGGGAGGCAGCAGTAGGGAATCTTCCACAATGGACGAAAGTCTGATGGAGCAACGCCGCGTGAGTGAAGAAGGGTTTCGGCTCGTAAAGCTCTGTTGGTAGTGAAGAAAGATAGAGGTAGTAACTGGCCTTTATTTGACGGTAATTACTTAGAAAGTCACGGCTAACTACGTGCCAGCAGCCGCGGTAATACGTAGGTGGCAAGCGTTGTCCGGATTTATTGGGCGTAAAGCGAGTGCAGGCGGTTCAATAAGTCTGATGTGAAAGCCTTCGGCTCAACCGGAGAATG
+
CCCCGGGGGGGGGGGGGFGGGGGFDGGGGGGGFGGGGGGGGGGGGGFGGGDDGGGGGGGGGGGGFFGGGGGGGDGFGGGGGGGGGGGFGGGGGGGGGGGGGGFFGGGGGGGGGGFGFEFFEFGFFFGEGGGFFFFFGFGFGGGGGGGGGGFGGGGGGGGGGFGFFGCFGFGFGFFGGCFE=DFGGGFGGGFFGGGGGGGGEGFGGGGGECCEGGFGGGGEEGGFGGGGECECGFFCFGGGD<5D71C:>FG?CFE>>>(8**27CFFFABAFFFFFBBB<:7>>F?>6<<>1:>;03(:4#
@M05025:18:000000000-B3NL5:1:1101:11281:10025 1:N:0:TCGAAG
ACCTAAACTCCTACGGGAGGCAGCAGTAGGGAATCTTCCACAATGGACGAAAGTCTGATGGAGCAACGCCGCGTGAGTGAAGAAGGGTTTCGGCTCGTAAAGCTCTGTTGGTAGTGAAGAAAGATAGAGGTAGTAACTGGCCTTTATTTGACGGTAATTACTTAGAAAGTCACGGCTAACTACGTGCCAGCAGCCGCGGTAATACGTAGGTGGCAAGCGTTGTCCGGATTTATTGGGCGTAAAGCGAGTGCAGGCGGTTCAATAAGTCTGATGTGAAAGCCTTCGGCTCAACCGGAGAATG
+
CCCCGGGGGGGGGGGGGGGGGGGGGGGGGGGGGGGGGGGGGGGGGGGGGGGGGGGGGGGGGGGGGGGGGGGGGGGGGGGGGGGGGGGGGGGGGGGGGGGGGGGGGGGGGGGGGGGGGGGGGGGGGGGGGGGGGGGGGGGGGGGGGGGGGGGGGGGGGGGGGGGGGGGGGGGGGGGGGGGGGGGGGFFGGGFFGFGGGGGGGGGGGGGGGGGGGGGGFGGCEGGGGGGDGC?FGGGGGGGDDGGGGGGFFFFFFF@FF>>E?BGGGFFFFFBFFFFFFFFFFFFF??FFFF<??F>BB;:4#
@M05025:18:000000000-B3NL5:1:1101:3925:10041 1:N:0:TCGAAG
ACCTAAACTCCTACGGGAGGCAGCAGTGGGGAATCTTGGACAATGGGGGCAACCCTGATCCAGCCATGCCGCGTGTGTGAAGAAGGCCTTCGGGTTGTAAAGCACTTTCAGCAGGGAGGAAGGCTTACCCCTAATACGGGTGAGTACTTGACGTTACCTGCAGAAGAAGCACCGGCTAATTTCGTGCCAGCAGCCGCGGTAATACGAAAGGTGCAAGCGTTAATCGGAATTACTGGGCGTAAAGCGCGCGTAGGCGGTGTGTTAAGTCGGATGTGAAAGCCCAGGGCTCAACCTTGGAATT
+
CCCCGGGGFGGGGGGGGGGGGGGGGGFFGGGEGGGGGGGGGGGGGGGGGGGGGGGGGGGGGGGGGGGGGGGGGGGCGGGGGGGGGGGGGGGGGGGGGGGGGGFFGGGGGGGGGGGGGGGGFGGGGGGGCFGFGGGGGGGGGGGGGGGGGGGGGCFGGGGFGGGGGGGGGGGGGGGGEGGGGGGGGGGFFFGGGGGGGGGGGGGGGGFGGGGEGGFGGGGEGGGGGGG5CGFGGGGGGGGG3CCGGGGFFFGFGDFFFBFFFFGFGF@FFBFFFFFFF?D:???<?:3:B<?FFFBFFBF>#
@M05025:18:000000000-B3NL5:1:1101:14798:10050 1:N:0:TCGAAG
ACCTAAACTCCTACGGGAGGCAGCAGTGGGGAATATTGGACAATGGGGGCAACCCTGATCCAGCCATGCCGCGTGTGTGAAGAAGGCTTTCGGGTTGTAAAGCACTTTCAGTAGGGAGGAAAACCTTAAGGTTAATACCCTTAAGGCTTGACGTCACCTACAGAAGAAGCACCGGCTAACTCCGTGCCAGCAGCCGCGGTAATACGGAGGGTGCAAGCGTTAATCGGAATTACTGGGCGTAAAGCGCGCGTAGGCGGTTTGATAAGCGGGATGTGAAAGCCCCGTGCTTAACCTGGGAACA
+
CCCCGGGGEFGGGGGGGGGEGEGGFFFGGGGGGGGGGGGGGDFEGGGGGEGGGGGGGGFGGGGFGEFGCEFG@FGEGGGGGGGGGGGGEGGGGGGGGGGGGFGGGGGGEGGGGGGGGGGGGCGGCGGGGGGGGGGGGGGGGGGGGGGGGCGGGFGGGGGGGDGFGGGGGGFCEFFGG8?BEGGGGFGFGGGCGFGGDGEGGGGFECC*BCECGG?CFGGCEEGC+7EDCGGGGGGGGGCCD39:FCGFFFC>7BFE@EBBEFGGFFFFF@BFFF?F==A8??:1(4(3:<A4>9:B?FF(#
@M05025:18:000000000-B3NL5:1:1101:25918:10077 1:N:0:TCGAAG
ACCTAAACTCCTACGGGAGGCAGCAGTGAGGAATATTGGTCAATGGGCGGGAGCCTGAACCAGCCAAGTAGCGTGAAGGATGACGGCCCTACGGGTTGTAAACTTCTTTTATAAGGGAATAAAGTTCGCCACGTGTGGTGTTTTGTATGTACCTTATGAATAAGCATCGGCTAATTCCGTGCCAGCAGCCGCGGTAATACGGAAGATGCGAGCGTTATCCGGATTTATTGGGTTTAAAGGGAGCGTAGGCGGGCTTTTAAGTCAGCGGTCAAATGCCACGGCCCAACCGTGGCGAGCCGTA
+
CCCCFGFFGGEFFFGGGDGGGEGGFGGFGGGFCCFFEEDFFGGGGGGFDCEFCFGGCFEEGGGGGGCFFFGFEFFEFGGGFF@?CECCE7EGGGG=CFGAFGGGD9FFFGCDGGFC=F<DDFGGDGGGGGGGGB<@DG>BBFFFFCCACFFG,33FCCGGGGG:,==:F@F:FEC=F,?CFCDFCBDF8DEDEEE8C9<<;CGEEE9C?=E8ECE>5:90:**2*A9F9C?C7*>FGGF>DGDGG<5)5@)75DB@FFA:F@*00)0.4>0=<4*/)9)9>0((-((-36:(3(411(--#
@M05025:18:000000000-B3NL5:1:1101:8883:10082 1:N:0:TCGAAG
ACCTAAACTCCTACGGGAGGCAGCAGTGGGGAATATTGCACAATGGGCGCAAGCCTGATGCAGCCATGCCGCGTGTGTGAAGAAGGCCTTCGGGTTGTAAAGCACTTTCAGCAGTGAGGAAGGCGGGTACGTTAATAGCGTATTCGTTTGACGTTAGCTGCAGAAGAAGCACCGGCTAACTCCGTGCCAGCAGCCGCGGTAATACGGAGGGTGCGAGCGTTAATCGGAATTACTGGGCGTAAAGCGCATGCAGGTGGTTTGTTAAGTCAGATGTGAAAGCCCGGGGCTCAACCTCGGAACA
+
CCCCGGGGGGGGGGGGGGGGGGGGGGGGGGGGGGGGGGGGGGGGGGGGGGGGGGGGGGGGGGGGGGGGGGGGGGGGGGGGGGGGGGGGGGGGGGGGGGGGGGGGGGGGGGGGGGGGGGGGGGGGGGGGGGGGGGGGGGGGGGGGGGGGGGGGGGGGGGGGGGGGGGGGGGGGGGGGGGGGGGGGGGGGGGGGGGFGGGGGGGGGGGGGGGGGGGGEGGGGGGGGGGGGGGGGGGFGFGGGGGGGGGGFDDGFGFFFFDFFFFGGF6BFFFFFFFFFFFAF:?FFF999?FDFF??FBFF(#
@M05025:18:000000000-B3NL5:1:1101:24452:10099 1:N:0:TCGAAG
ACCTAAACTCCTACGGGAGGCAGCAGTGGGGAATATTGGACAATGGGGGCAACCCTGATCCAGCCATGCCGCGTGTGTGAAGAAGGCTTTCGGGTTGTAAAGCACTTTCAGTAGGGAGGAAAACCTTATGGCTAATACCCATGAGGCTTGACGTTACCTACAGAAGAAGCACCGGCTAACTCCGTGCCAGCAGCCGCGGTAATACGGAGGGTGCAAGCGTTACTCGGCATTACTGGGCGTATAGCGCGCGTAGGTGGTTTGTTAAGCGAGATGTGAAAGGCCCGGGCTTAACCTGGGAAGG
+
CC9AF@CCFECECGE@FFB6CC6FFEC<CACEGF<<<EF@FFG@FAGDGCG<CEEGE@FGC@FF6CFGEG:+=CFGGGFAFDEFDGGFFFCF@F<FCFC9<EFFFGGGFFGE9FGEGGEEGGG<@AEFGFC@F<EACDAFGFGGGCG=DGCDFCCDFCGGGFDDFFGGCCGGF77CGGGGCGE*6>@F9DFGFGCEGECE=*<CFE85CE?EG=FC7FGC5C*<EEC**:<:CCD*97C9)*2:CGC>)79>G>76))-7.)9>CF?:070527FF764(,466134>(44<)).4,2(,#
@M05025:18:000000000-B3NL5:1:1101:7887:10111 1:N:0:TCGAAG
ACCTAAACTCCTACGGGAGGCAGCAGTAGGGAATCTTCCACAATGGACGAAGGTCTGATGGAGCAACGCCGCGTGAGTGAAGAAGGGTTTCGGCTCGTAAAGCTCTGTTGGTAGTGAAGAAAGATAGAGGTAGTAACTGGCCTTTATTTGACGGTAATTACTTAGAAAGTCACGGCTAACTACGTGCCAGCAGCCGCGGTAATACGTAGGTGGCAAGCGTTGTCCGGATTTATTGGGCGTAAAGCGAGTGCAGGCGGTTCAATAAGTCTGATGTGAAAGCCTTCGGCTCAACCGGAGAATA
+
CCCCGGGGGGGGGGGGGGGGGGGGGGGGGGGGGGGGGGGGGGGGGGGGGGGGGGGGGGGGGGGGGGGGGGGGGGGGGGGGGGGGGGGGGGGGGGGGGGGGGGGGGGGGGGGGGGGGGGGGGGGGGGGGGGGGGGGGGGGGGGGGGGGGGGGGGGGGGGGGGGGGGGGGGGGGGGGGGGGGGGGGGGGGGGGGGGGGGGGGGGGGGGCFGGGGGGGGGGGGGGGGFGGGDEGGGFGGGFDDGDFFCDGFFFGFGFDFFB9DFFFGGFFFBFFFFFFFFFFB?F<DB?B?FB?FFB29>>B)#
@M05025:18:000000000-B3NL5:1:1101:3848:10142 1:N:0:TCGAAG
ACCTAAACTCCTACGGGAGGCAGCAGTGGGGAATTTTGGACAATGGGCGAAAGCCTGATCCAGCAATGCCGCGTGGGTGAAGAAGGCCTTCGGGTTGTAAAGCCCTTTTGGCAGGAAAGAAAAGCTTGGAGCTAATACCTCCGAGCCTTGACGTTACCTGCAGAAAAAGCACCGGCTAACTCCGTGCCAGCAGCCGCGGTAATACGGAGGGTGCAAGCGTTAATCGGAATTACTGGGCGTAAAGCGCGCGTAGGCGGCTGTGCAAGTCGGATGTGAAAGCCCCGGGCTCAACCTGGGAATC
+
CCCCGGGGGGGGGGGGGGGGGGGGGGGGGGGGGFGGGGGGGGGGGGGGGGGGGGGGGGGGGGGGGGGGGGGGGGGGGGGGGGFGGGGGGGGGGGGGGGGGGGGGGGGGGGGGGGGGGGGGGGGGGGGGGGGGGGGGGGGGGGGGGGGGGGGGGGGGGGGGGGG9FGGGGGFGGGGGGGFGGGGGGGGGGFFGGGGGGGGGGGGGGGGGGGGGGGGGGGGEEEGGGGGGGGGGGGGGFGGGGGDCFDGEFFGFGFFFFBBFFF>GDFFFFF;EF?44/=><?FFB>FFFFBFF?:1:?034#
@M05025:18:000000000-B3NL5:1:1101:14642:10154 1:N:0:TCGAAG
ACCTAAACTCCTACGGGAGGCAGCAGTGGGGAATATTGCACAATGGGCGCAAGCCTGATGCAGCCATGCCGCGTGTGTGAAGAAGGCCTTCGGGTTGTAAAGCACTTTCAGTAAGGAGGAAAGGTTAAGTGTTAATAGCGCTTAGCTGTGACGTTATTTACAGAAGAAGCACCGGCTAACTCCGTGCCAGCAGCCGCGGTAATACGGAGGGTGCGAGCGTTAATCGGAATTACTGGGCGTAAAGCGTACGCAGGCGGTTTGTTAAGCGAGATGTGAAAGCCCCGGGCTCAACCTGGGAACG
+
CCCCGGGGGGGGGGGGGGGGGGGGGGFGGGGGGGGGGGGGGGGGGGGGGGGGGGGGGGGGGGGGGGGGGGGGGGGGGGGGGGGGGGGGGGGGGGGGGGGGGGGGGGGGGGGGGGGGGGGGGGGGGGGGGGGGGGGGGGGGGGGGGGGGGGGGGGGGGGGGGGGGGGGGGGGGGGGGGGGGGGGGGGGGGGGGGGGGGGGGGGGGGGGEGGEGGGGGGGGEGGGGGGGGGGGGGGGGGGGCDGGGGGGFFEGFGFFE@B6>EFGGCFFD<DFFFFFFFFABBF:9922>FFF?FFBBFF?(#
@M05025:18:000000000-B3NL5:1:1101:27308:10175 1:N:0:TCGAAG
ACCTAAACTCCTACGGGAGGCAGCAGTAGGGAATCTTCCACAATGGACGAAAGTCTGATGGAGCAACGCCGCGTGAGTGAAGAAGGGTTTCGGCTCGTAAAGCTCTGTTGGTAGTGAAGAAAGATAGAGGTAGTAACTGGCCTTTATTTGACGGTAATTACTTAGAAAGTCACGGCTAACTACGTGCCAGCAGCCGCGGTAATACGTAGGTGGCAAGCGTTGTCCGGATTTATTGGGCGTAAAGCGAGTGCAGGCGGTTCAATAAGTCTGATGTGAAAGCCTTCGGCTGAACCGGAGAATG
+
CCCCGGGGGGGGGGGGGGGGGGGGGGFGGGGGCGGGGGGGGGGGGGGGGG7CFFFFGGGGGGGGGGGGGGGGGFG,CFGG9FGDFGGGGGGGGGGCFFEFGGFEDFGEDFFCAEE=AEFDFGF=A?FCFGGCFAEEFGEGG>55ABACFFCABEGFFGCFGGFGACC;FCFGFGEGGD6@AAFGFGGFGFF?>GGGDBEGDCEGGGGDGGGGGGF6CFE7:E5CFGD55*+CCDGGFFDC)9C>77737>C4CF>37>(76/:CFF*9<FA?2/**9/<((5)),110((,5899>6(4-#
@M05025:18:000000000-B3NL5:1:1101:7393:10181 1:N:0:TCGAAG
ACCTAAACTCCTACGGGAGGCAGCAGTGGGGAATATTGCACAATGGGCGCAAGCCTGATGCAGCCATGCCGCGTGTATGAAGAAGGCCTTCGGGTTGTAAAGTACTTTCAGCAGTGAGGAAGGTGGTAGTGTTAATAGCATTATCATTTGACGTTAGCTGCAGAAGAAGCACCGGCTAACTCCGTGCCAGCAGCCGCGGTAATACGGAGGGTGCGAGCGTTAATCGGAATTACTGGGCGTAAAGCGCATGCAGGTGGTTTGTTAAGTCAGATGTGAAAGCCCGGGGCTCAACCTCGGAATA
+
CCCCGGGGGGGGGGGGGGGGGGGGGGGGGGGGGGGGGGGGGGGGGGGGGGGGGGGGGGGGGGGGGGGGGGGGGGGGGGGGGGGGGGGGGGGGGGGGGGGGGGGGGGGGGGGGGGFGGGGGGGGGGGGGGGGGGGGGGGGGGGGGGGGGGGGGGGGGGGGGGGGGGGGGGGGGGGGGGGGGGGGGGGGGGGGGGGGGGGGGGGGGGGGGEGEGGGGGGGGGGGGGGGGGGGGGGGGGGGGGGGGFFGGFFFGFGFFFFFBFDFGGGFFFBFAFFFFFFFFFFF;BFFFFFFFFBFFFFFF<#
@M05025:18:000000000-B3NL5:1:1101:9991:10205 1:N:0:TCGAAG
ACCTAAACTCCTACGGGAGGCAGCAGTAGGGAATCTTCCACAATGGACGAAAGTCTGATGGAGCAACGCCGCGTGAGTGAAGAAGGGTTTCGGCTCGTAAAGCTCTGTTGGTAGTGAAGAAAGATAGAGGTAGTAACTGGCCTTTATTTGACGGTAATTACTTAGAAAGTCACGGCTAACTACGTGCCAGCAGCCGCGGTAATACGTAGGTGGCAAGCGTTGTCCGGATTTATTGGGCGTAAAGCGAGTGCAGGCGGTTCAATAAGTCTGATGTGAAAGCCTTCGGCTCAACCGGAGAATT
+
CCCCGGGGGGGGGGGGGGGGGGGGGGGGGGGGGGGGGGGGGGGGGGGGGGGGGGGGGGGGGGGGGGGGGGGGGGGGGGGGGGGGGGGGGGGGGGGGGGGGGGGGGGGGGGGGGGGGGGGGGGGGGGGGGGGGGGGGGGGGGGGGGGGGGGGGGGGGGGGGGGGGGGGGGGFGGGGGGGGGGGGGGGGGGGGGGGGGGGGGGGGGGGGGGGGGGGGGGGGGGGGGGGGGG=FGGGGGGGGDGGGGGGGFFFFFGFFFFE07FFFFGFFFFFFFF?=FFF<BFFFFFFFBBFFFFFFFF>BA#
@M05025:18:000000000-B3NL5:1:1101:23011:10211 1:N:0:TCGAAG
ACCTAAACTCCTACGGGAGGCAGCAGTAGGGAATCTTCCACAATGGACGAAAGTCTGATGGAGCAACGCCGCGTGAGTGAAGAAGGGTTTCGGCTCGTAAAGCTCTGTTGGTAGTGAAGAAAGATAGAGGTAGTAACTGGCCTTTATTTGACGGTAATTACTTAGAAAGTCACGGCTAACTACGTGCCAGCAGCCGCGGTAATACGTAGGTGGCAAGCGTTGTCCGGATTTATTGGGCGTAAAGCGAGTGCAGGCGGTTCAATAAGTCTGATGTGAAAGCCTTCGGCTCAACCGGAGAATT
+
CCCCGGGGGGGGGGGGGGGGGGGGGGGGGGGGGGGGGGGGGGGGGGGGGGGGGGGGGGGGGGGGGGGGGGGGGGGGGGGGGGGGGGGGGGGGGGGGGGGGGGGGGGGGGGGGGGGGGGGGGGGGGGGGGGGGGGGGGGGGGGGGGGGGGGGGGGGGGGGGGGGGGGGGGGGGGGGGGGGGGGGGGGGGGGGGGGGGGGGGGGGGFGGGGGGGGGGGGGGGGCEGGGGGGGDGGGGGGGGDGGGGGGGFFFGFGFDDF52;F?FGGFFFFFFFFFFFFF<<??FBBF>8?B?BFFF9;>?2#
@M05025:18:000000000-B3NL5:1:1101:14114:10214 1:N:0:TCGAAG
ACCTAAACTCCTACGGGAGGCAGCAGTAGGGAATCTTCCACAATGGACGAAAGTCTGATGGAGCAACGCCGCGTCAGTGAAGAAGGGTTTCGGCTCGTAAAGCTCTGTTGGTAGTGAAGAAAGATAGAGGTAGTAACTGGCCTTTATTTGACGGTAATTACTTAGAAAGTCACGGCTAACTACGTGCCAGCAGCCGCGGTAATACGTAGGTGGCAAGCGTTGTCCGGATTTATTGGGCGTAAAGCGAGTGCAGGCGGTTCAATAAGTCTGATGTGAAAGCCTTCGGCTCAACCGGAGAATC
+
CCCCGGGGGGGGGGGGGGGGGGGGGGGGGGGGGGGGGGGGGGGGGGGGEEGGGGGGGGGGGGGGGGGGGGGGGGCFGEGGGGGGGGGGGGGGGGGGGGGGFGGGGGGGGGGGGGFFGGGGCCG<FGGFGGGGFGFGGGGGFFFCGGGGGFGGGGGGGGGGGGFFGFDFFF;CGGGGGGFGGGGEEFGGFGDGGFGGGCCE=EGDFEGGGGGGGGFGGFGCGCEGGGGGGDGGGGGGFGC5DG5CGDC>EFGFGFB>E)3)9BGGGFFFAFF?9=7=@44:?FBF:?F01<?:(9>9>FF3#
@M05025:18:000000000-B3NL5:1:1101:28925:10223 1:N:0:TCGAAG
ACCTAAACTCCTACGGGAGGCAGCAGTAGGGAATCTTCCACAATGGACGAAAGTCTGATGGAGCAACGCCGCGTGAGTGAAGAAGGGTTTCGGCTCGTAAAGCTCTGTTGGTAGTGAAGAAAGATAGAGGTAGTAACTGGCCTTTATTTGACGGTAATTACTTAGAAAGTCACGGCTAACTACGTGCCAGCAGCCGCGGTAATACGTAGGTGGCAAGCGTTGTCCGGATTTATTGGGCGTAAAGCGAGTGCAGGCGGTGCAATAAGTCTGATGTGAAAGCCTTCGGCTCAACCGGAGAATA
+
CCCCGGGGGGGGGGGGGGGGGGGGGFGGGGGGGGGGGGGGGGGGGGGGGGGGGFGGGGGGGFGGGGGGGGGGGGGGGGGGGGGGGGGGGGGGGGGGGGGGGGGGGGGGGGGGGGFGFFFGGGGFGGGEFGFGGGGGGGGGGGGGFGGGGGGGGGGGDFGGFGGGGGGFDGFGGGGGGGGGFCFEGGFGGGGGFGGGGCGGGGDCEFCFGGFGGGGGGGGEGGGCGGEEGD99CFFGGFDGGGGGGGGEFFFF=>EFE>(746CGFFFFAFAF)*19BF>FBF><?<66?BFFF>0((2<2#
@M05025:18:000000000-B3NL5:1:1101:2568:10262 1:N:0:TCGAAG
ACCTAAACTCCTACGGGAGGCAGCAGTGGGGAATATTGCACAATGGGCGCAAGCCTGATGCAGCCATGCCGCGTGTATGAAGAAGGCCTTCGGGTTGTAAAGTACTTTCAGCAGTGAGGAAGGGGGTGTCGTTAATAGCGGCATCTCTTGACGTTAGCTGCAGAAGAAGCACCGTCTAACTCCGTGCCAGCAGCCGCGGTAATACGGAGGGTGCGAGCGTTAATCGGAATTACTGGGCGTAAAGCGCATGCAGGTGGTTTGTTAAGTCAGATGTGAAAGCCCGGGGCTCAACCTCGGAACG
+
CCCCGGGGGGGGGGGGGGGGGGGGGGGGGGGGGGGGGGGGGGGGGFGGGGGGGGGGGGGGGGGGGGGGGGGGGGGGGGGGGGGGGGGGGGGGGGGGFGGGGGGGGGGGGGGGGGGGGGGGGGGGGGGGGGGGGGGGGGGGGGGGGGGGGGGGGGGFGGGGGGGGGGGGGGGGGGGGGGGGGGGGGGGFGGGGGGCGGGGGGGGGGGGGGE=EGGGDGGGEGDGGGGGGGGFGGGGGGGGGGGGGGGGFFFGFGFF@FB?F@>GFGFFFFFFFFFFFFFB0??>FFFFBF<FF1.,8?>B4#
@M05025:18:000000000-B3NL5:1:1101:26828:10295 1:N:0:TCGAAG
ACCTAAACTCCTACGGGAGGCAGCAGTGGGGAATCTTGGACAATGGGGGCAACCCTGATCCAGCCATGCCGCGTGTGTGAAGAAGGCCTTCGGGTTGTAAAGCACTTTCAGCAGGGAGGAAGGCTTACCCCTAATACGGGTGAGTACTTGACGTTACCTGCAGAAGAAGCACCGGCTAATTTCGTGCCAGCAGCCGCGGTAATACGAAAGGTGCAAGCGTTAATCGGAATTACTGGGCGTAAAGCGCGCGTAGGCGGTGTGTTAAGTCGGATGTGAAAGCCCAGGGCTCAACCTTGGAATA
+
CCCCGGGGGGGGGGGGGGGGGGGGGGGGGGGGGGGGGGGGGGGGGGGGGGGGGGGGGGGGGGGGGGGGGGGGGGGGGGGGGGGGGGGGGGGGGGGGGGGGGGGGGGGGGGGGGGGGGGGGGGGGGGGGGGGGGGGGGGGGGGGGGGGGGGGGGGGGGGFGGGGGGGGGGGGGGGGGGGGGGGGGGFGGGGGGGGGGGGGGGGGGGGGGGGGGGGGGGGGGGGGGGGGGGGGGGGGGGGGGGGGGGGGFDFGFGFFEF;>>EFGGGFFFFFFFFFFFF?<?:?FFFF0(44?FFFFFFFD7#
@M05025:18:000000000-B3NL5:1:1101:2888:10305 1:N:0:TCGAAG
ACCTAAACTCCTACGGGAGGCAGCAGTGGGGAATATTGGACAATGGGCGAAAGCCTGATCCAGCCATGCCGCGTGTGTGAAGAAGGTCTTCGGATTGTAAAGCACTTTAAGTTGGGAGGAAGGGTTGTAGCTTAATACGCTGCAACTTTGACGTTACCAACAGAATAAGCACCGGCTAACTCTGTGCCAGCAGCCGCGGTAATACAGAGGGTGCAAGCGTTAATCGGAATTACTGGGCGTAAAGCGCGCGTAGGCGGCTTGATAAGATGGGTGTGAAATCCCCGGGCTTAACCTGGGAACG
+
CCCCGGGGGGGGGGGGGGGGGGGGGGGGGGGGGGGGGGGGGGGGGGGGGGGGGGGGGGGGGGGGGGGGGGGGGGGGGGFGGGGGGGGGGGGGGDGGGGGGGGGGGGGGGGGGGGGGGGGGGFGGGGGGGGGGFGGGGGGDGGGGGGGGGGGGGGGGGGFGGGFGGGGGGGGGGGGGGCGGFGGFGGGGFGGGGGGGGGGGDGGGGGGGGGGGGGGGGGGGGGFGGGGECG?FGGGGGGGGGGGGGGGFFEG)976>@E(0>FGFGF?FFF:?:BDFFFA9440;B>F;B>A<<>BF:FF4#
@M05025:18:000000000-B3NL5:1:1101:13668:10324 1:N:0:TCGAAG
ACCTAAACTCCTACGGGAGGCAGCAGTGGGGAATATTGCACAATGGGCGAAAGCCTGATGCAGCCATGCCGCGTGTGTGAAGAAGGCTCTAGGGTTGTAAAGCACTTTCAGAAGGGAGGAAAGGTTGTAAGTTAATACCTTGCAACTGTGACGTTACCTTCAGAAGAAGCACCGGCTAACTCCGTGCCAGCAGCCGCGGTAATACGGAGGGTGCAAGCGTTAATCGGAATTACTGGGCGTAAAGCGCGCGTAGGTGGTTTGTTAAGCGGAATGTGAAAGCCCCGGGCTCAACCTGGGAACT
+
CCCCGGGGGGGGGGGGGGGGGGGGGGGGGGGGGGGGGGGGGGGGGGGGGGGGGGGGGGGGGGGGGGGGGGGGGGGGGGGGGGGGGGGFGGGFGGGGGGGGGGGGGGGGGGGGFGGGGGGGGGGGGGFGGGGGGGGGGGGGGGGGGGGGGGGGGGGGGGGGGGGGGDGGGFGGGGGEGGGGGGGGGGEGFGGGGGGGGGGGGGGGGGGGGGGGGGGGGGGCEGFGEGGGGGGGGG7FFCCGGCGGGGGEEDCDGF=F:)1@@5CFC?B@>>9>76*99@>?:<?F9>FF(22:?0:<?77(#
@M05025:18:000000000-B3NL5:1:1101:13074:10332 1:N:0:TCGAAG
ACCTAAACTCCTACGGGAGGCAGCAGTGGGGAATATTGCACAATGGGGGAAACCCTGATGCAGCCATGCCGCGTGTGTGAAGAAGGCCTTCGGGTTGTAAAGCACTTTCAGTTGTGAGGAAAAGTTAGTAGTTAATACCTGCTAGCCGTGACGTTAACAACAGAAGAAGCACCGGCTAACTCCGTGCCAGCAGCCGCGGTAATACGGAGGGTGCGAGCGTTAATCGGAATTACTGGGCGTAAAGCGCACGCAGGCGGTTTGTTAAGCTAGATGTGAAAGCCCCGGGCTCAACCTGGGATGC
+
CCCCGGGGGGGGGGGGGGGGGGGGGGGGGGGGGGGGGFGGGGGGGGGGGGGGGGGGGGGGGGGGGGGGGGGGGGGGGGGGGGGGGGGGGGGGGGGGGGGGGGGGGGGGGGGFGFFGGGGGGGGGGGGGGGGGGGGGGGFGGGGGGGGGGGGGGGGGGGGGGEGGGGGGGGGGGGGGGGGGGGGGGGGGGGGGGGGGGGGGGGGGGFEGCEGGGGGGGGGGGGGGFGGGGGGGGGGGFGGGGGGFGGG>@EGBGFFFEFFFFFGGGFFFAFFFFFFFFF>?4:366>>9??<:8???FFFF#
@M05025:18:000000000-B3NL5:1:1101:8480:10469 1:N:0:TCGAAG
ACCTAAACTCCTACGGGAGGCAGCAGTGGGGAATCTTGGACAATGGGCGCAAGCCTGATCCAGCCATGCCGCGTGAGTGATGAAGGCCCTAGGGTCGTAAAGCTCTTTCGCCTGTGAAGATAATGACGGTAGCAGGTAAAGAAACCCCGGCTAACTCCGTGCCAGCAGCCGCGGTAATACGGAGGGGGTTAGCGTTGTTCGGAATTACTGGGCGTAAAGCGCGCGTAGGCTGACTATTAAGTCAGAGGTGAAATCCCGGGGCTCAACCCCGGAACTGCCTTTGATACTGGTAGTCTTGAGA
+
CCCCGGGGGGGGGGGGGGGGGGGGGGGGGGGGGGGGGGGGGGGGGGGGGGGGGGGGGGGGGGGGGGGGGGGGGGGGGGGGGGGGGGGGGGGGGGGGGGGGGGGGGGGGGGGGGGGGGGGGGGGGGGGGGGGGGGGGGGGGGGGGGGGGGGGGGGGGGGGGGGGGGGGGGGGGGGGGGGGGGGGGGGGGEGGGGGEGGEGGGGGGGGGGGGGGGGGGEGGGGDGGGGGGGGGGGGGCGGGGGGGGGFGFFFGFGFFF4<9BFFDGGFF>?DFE9DFF@FFFFFFFFFFFFFFFFFFBFA<,#
@M05025:18:000000000-B3NL5:1:1101:24489:10484 1:N:0:TCGAAG
ACCTAAACTCCTACGGGAGGCAGCAGTGGGGAATATTGCACAATGGGGGAAACCCTGATGCAGCCATGCCGCGTGTGTGAAGAAGGCCTTCGGGTTGTAAAGCACTTTCAGTTGTGAGGAAAAGTTAGTAGTTAATACCTGCTAGCCGTGACGTTAACAACAGAAGAAGCACCGGCTAACTCCGTGCCAGCAGCCGCGGTAATACGGAGGGTGCGAGCGTTAATCGGAATTACTGGGCGTAAAGCGCACGCAGGCGGTTTGTTAAGCTAGATGTGAAAGCCCCGGGCTCAACCTGGGATGG
+
CCCCGGGGGGGGGGGGGGGGGGGGGFFFGGGECF@GGGGGFGGGDFGGEGFGFGEGGGGGCGGGFGGGGGGEE=BCGFGGGFGGGGGGGCFFGBCFFGGGGCGF=FDGGGFEFEFGG9D?AFFGGGCEGGGGFFFGDGFFG,FF?DFC@C7B:FGFGGGGGGFD:@BCD?FFGGGEE*DB>F6:@DGF;>>,DFG@EEE/:EFCGGGCGEGECE8EGCGCEG5AFFEE55<?FFGFDGGDDGGCGGGBFFGEGFFBFB>BB>FDF6?F96892@B6FFF0:??;939(6>?FFFF?FBF2#
@M05025:18:000000000-B3NL5:1:1101:19551:10526 1:N:0:TCGAAG
ACCTAAACTCCTACGGGATGCAGCAGTGGGGAATATTGCACAATGGGGGGAACCCTGATGCAGCCATGCCGCGTGTGTGAAGAAGGCCTTCGGGTTGTAAAGCACTTTCAGACGTGAGGAAAGGTTAGTAGTTAATACCTGCTAGCTGTGACGTTAGCGTCAGAAGAAGCACCGGCTAACTCCGTGCCAGCAGCCGCGGTAATACGGAGGGTGCGAGCGTTAATCGGAATTACTGGGCGTAAAGCGCACGCAGGCGGATTGTTAAGCTAGAGGTGAAAGCCCCGCGCTCAACGTGGGAATG
+
CCCCGGGGGFGF<FGGCEEEFCFGECGGGGDGGFGGGGFGFFFGGGDGGGGEFFGGFFEGEDFF8<9FGDGGD=FFGGFGFFF8FFGGGGG?FGFCEGGGFGGGGFGGGDGBFG>@AFGFFGFDCFGFGGGGGGGGGGGGGGGGGFFFGGFGGE7<FGDGGDGEGDEFFGGGCFC7:E8CGCC5;5CFCFFGGGGDCGE=8CG:CFGEGGEEC5:E5*:EGD5++:5C55<EFFF<*>D57C<>D<CEDE3<D:DDFF0B>FGGGFFBA?760<F4?/-42019;FF9,4<?((4:1<:8#
@M05025:18:000000000-B3NL5:1:1101:18870:10547 1:N:0:TCGAAG
ACCTAAACTCCTACGGGAGGCAGCAGTAGGGAATCTTCCACAATGGACGAAAGTCTGATGGAGCAACGCCGCGTGAGTGAAGAAGGGTTTCGGCTCGTAAAGCTCTGTTGGTAGTGAAGAAAGATAGAGGTAGTAACTGGCCTTTATTTGACGGTAATTACTTAGAAAGTCACGGCTAACTACGTGCCAGCAGCCGCGGTAATACGTAGGTGGCAAGCGTTGTCCGGATTTATTGGGCGTAAAGCGAGTGCAGGCGGTTCAATAAGTCTGATGTGAAAGCCTTCGGTTCAACCGGAGAATT
+
CCCCGGGGGGGGGGGGGGGGGGGGGGGGGGGGGGGGGGGGGGGGGGGGGGGGGGGGGGGGGGGGGGGGGGEGGFGGGEFGFFGGGGGGGGGGGGGGGGGGGGGGFEEG<FGGGGFGGGGFGFGFGFGFGGGFFFGGGGGGGGGGGGFGGGFGEEGGGGGGGGGGGGGGGGFFGGFGGGGGGGGEFFFFDCCGGFFCGGGEGGFGFFFGEE?F7EGFFCEGGDGF<CD>EG?CGGGGG<7CDGFCFDDFEF>=FFDE>@(8=6DCC*0/)9<BAFFFF?4:?7),36((,9BFB;0,1;B<#
@M05025:18:000000000-B3NL5:1:1101:4251:10600 1:N:0:TCGAAG
ACCTAAACTCCTACGGGAGGCAGCAGTGGGGAATATTGCACAATGGGCGCAAGCCTGATGCAGCCATGCCGCGTGTGTGAAGAAGGCCTTCGGGTTGTAAAGCACTTTCAGTAAGGAGGAAAGGTTAAGTGTTAATAGCACTTAGCTGTGACGTTACTTACAGAAGAAGCACCGGCTAACTCCGTGCCAGCAGCCGCGGTAATACGGAGGGTGCGAGCGTTAATCGGAATTACTGGGCGTAAAGCGTACGCAGGCGGTTTGTTAAGCGAGATGTGAAAGCCCCGGGCTCAACCTGGGAACA
+
CCCCGGGGGGGGGGGGGGGGGGGGGGGGGGGGGGGGGGGGGGGGGGGGGGGGGGGGGGGGGGGGGGGGGGGGGGGGGGGGGGGGGGGGGGGGGGGGGGGGGGGGGGGGGGGGGGGGGGGGGGGGGGGGGGGGGGGGGGGGGGGGGGGGGGGGGGGGGGGGGGGGGGFGGGGGFGGGGEGGGGGGGGGGGGGGGGGGGEGGGGGGGGGGGGGGGGGGGGGGGGGGGGGGGGGGGGGGGGGGGGGGGGGFFFGFGFFFFEF5BFGGGFFFFFFFF9/8FF<0?FFFFF9;:?BFF??BFF72#
@M05025:18:000000000-B3NL5:1:1101:16231:10648 1:N:0:TCGAAG
ACCTAAACTCCTACGGGAGGCAGCAGTGGGGAATCTTGGACAATGGGGGCAACCCTGATCCAGCCATGCCGCGTGTGTGAAGAAGGCCTTCGGGTTGTAAAGCACTTTCAGCAGGGAGGAAGGCTTACCCCTAATACGGGTGAGTACTTGACGTTACCTGCAGAAGAAGCACCGGCTAATTTCGTGCCAGCAGCCGCGGTAATACGAAAGGTGCAAGCGTTAATCGGAATTACTGGGCGTAAAGCGCGCGTAGGCGGTGTGTTAAGTCGGATGTGAAAGCCCAGGGCTCAACCTTGGAATG
+
CCCCGGGGGGGGGGGGGGGGGGGGGGGGGGGFGGGGGGGGGGGGGGGGGGGGGGGGGGGGGGGGGGGGGGGGGGGGGGGGGGGGGGGGGGGGGGGGGGGGGGGGGGGGGGGGGGGGGGGGGGGGGGGGGGGGGGGGGGGGGGGGGGGGGGGGGGGGGGGGGGGGGGGGGGGGGGGGGGGGGGGGGGGGGGGGGGGGGGGGGGGGGGFGGGGGGGGGGGGGGGGGGGGGGGGGGGGGGFGGGDGGCDDEBEGFGFFEFFFFFFDGGFFFFFFFBFFFFFFF1:FFFB?BBFBFFFFFFFFA#
@M05025:18:000000000-B3NL5:1:1101:16043:10691 1:N:0:TCGAAG
ACCTAAACTCCTACTGGAGGCAGCAGTAGGGAATCTTCCACAATGGACGAAAGTCTGATGGAGCAACGCCGCGTGAGTGAAGAAGGGTTTCGGCTCGTAAAGCTCTGTTGGTAGTGAAGAAAGATAGAGGTAGTAACTGGCCTTTATTTGACGGTAATTACTTAGAAAGTCACGGCTAACTACGTGCCAGCAGCCGCGGTAATACGTAGGTGGCAAGCGTTGTCCGGATTTATTGGGCGTAAAGCGAGTGCAGGCGGTTCAATAAGTCTGATGTGAAAGCCTTCGGCTCAACCGGAGAATT
+
CCCCGGGGGGGGGGGGGGGGGGGGGGGGGGGGGGGGGGGGGGGGGGGGGGGGGGGGGGGGGGGGGGGGGGGGGGGGGGGGGGGGGGGGGGGGGGGGGGGGGGGGGGGGGGGGGGGGGGGGGGGGGGGGGGFFGGGGGGGGGGGGGGGGGGGGGGGGGGGGGGGGGGGGGGGGGGGGGGGGGGGGGGGGGGGGGGGGGGGGGGGGGGGGGGGGGGGGGGGEGECFGGGDCEGGGGGFGGGGGGGGGGGDE37?CFFFF<75FFFGGF6FB?AFFFFFFBB:77>8?B;(:???BFFFFFF<#
@M05025:18:000000000-B3NL5:1:1101:7370:10762 1:N:0:TCGAAG
ACCTAAACTCCTACGGGAGGCAGCAGTAGGGAATCTTCCACAATGGACGAAAGTCTGATGGAGCAACGCCGCGTGAGTGAAGAAGGGTTTCGGCTCGTAAAGCTCTGTTGGTAGTGAAGAAAGATAGAGGTAGTAACTGGCCTTTATTTGACGGTAATTACTTAGAAAGTCACGGCTAACTACGTGCCAGCAGCCGCGGTAATACGTAGGTGGCAAGCGTTGTCCGGATTTATTGGGCGTAAAGCGAGTGCAGGCGGTTCAATAAGTCTGATGTGAAAGCCTTCGGCTCAACCGGAGAATA
+
CCCCGGGGGGGGGGGGGGGGGGGGGGGGGGGGGGGGGGGGGGGGGGGGGGGGGGGGGGGGGGGGGGGGGGGGGGGGGGGGGGGGGGGGGGGGDGGGGGGGGGGGGGGGDGGFFGFGGFGBGGGGGGGGGGGGGGGGGGGGFFGGGGGGGGGGGGGGGGGGGGGGGGFGGGGGGGGGGDGGGGGGGGGGGGGGGGGGGGEGGEGGGGGGGGGGGGFGGGGEEEGGGGGCEDCFGGFFGGGDDGGGGGGFFFFFGFFFE89>FFFFG?FFBFFFAFFFFFF<:?72?FFF<?DF?FFBF04.#
@M05025:18:000000000-B3NL5:1:1101:22601:10769 1:N:0:TCGAAG
ACCTAAACTCCTACGGGAGGCAGCAGTAGGGAATCTTCCACAATGGACGAAAGTCTGATGGAGCAACGCCGCGTGAGTGAAGAAGGGTTTCGGCTCGTAAAGCTCTGTTGGTAGTGAAGAAAGATAGAGGTAGTAACTGGCCTTTATTTGACGGTAATTACTTAGAAAGTCACGGCTAACTACGTGCCAGCAGCCGCGGTAATACGTAGGTGGCAAGCGTTGTCCGGATTTATTGGGCGTAAAGCGAGTGCAGGCGGTTCAATAAGTCTGATGTGAAAGCCTTCGGCTCGACCGGAGAATA
+
CCCCGGGFAFCFDGCEGEFCC@BFCFGFGGGGGGGGDGF<FGFGGFGGGGGGGE@FFGEGDGGGGGGDGECCFFGDFGGGFFDGGGEFDFFGEGGGGEGGGGGFGGCCEFF=?FEFGFGGGGF@E<DEFGFGDGGGGGGGGGGGGGGGGGCCFDGGGGGGFGGGGGGGGGAFGECGDE?DFF?ECGFGFD>8FG8>CEGGGGGFC@9CGGFGFEGFFFCEDG=0==EG55C71++4**7/7C5CC3*)8@G=*5@@B)4)*8::>49?AF2958*96B411:238?9B0(4(,403>>?2#
@M05025:18:000000000-B3NL5:1:1101:22623:10776 1:N:0:TCGAAG
ACCTAAACTCCTACGGGAGGCAGCAGTGGGGAATATTGCACAATGGGCGCAAGCCTGATGCAGCCATGCCGCGTGTGTGAAGAAGGCCTTCGGGTTGTAAAGCACTTTCAGTAAGGAGGAAAGGTTAGTCACTAATATTGGCTAGCTGTGACGTTACTTACAGAAGAAGCACCGGCTAACTCCGTGCCAGCAGCCGCGGTAATACGGAGGGTGCGAGCGTTAATCGGAATTACTGGGCGTAAAGCGTACGCAGGCGGTTTGTTAAGCGAGATGTGAAAGCCCCGGGCTCAACCTGGGAACC
+
CCCCGGGGGGGGGGGGGGFCEGGGGGGGGGGGGGGGGEDFGGDFFGFGGGEGGGGGGFFGGGGGGGGGDGGGGFEFGGGGGFGGGGGGGGGGGGDGGGGGGGGGGGGFGGGBEEFFGGFGGCFCGGGFEFGGCCFGCGGFGGGGGGGGGGFGGGGGDGFFGGGGFGGGGGGGGGE>EEGFFCFGGGGGC6FCDGGGDGEEGGGGGEEEGGGGGGECCEGGDGCGGG=5EGGCFFCFGGGGGGGGDDGFE3CBDEEFFF9@EFGG7?=><@>5>?4694<?::0>FF966?>BBFFB???8#
@M05025:18:000000000-B3NL5:1:1101:11171:10856 1:N:0:TCGAAG
ACCTAAACTCCTACGGGAGGCAGCAGTGGGGAATCTTGGACAATGGGGGCAACCCTGATCCAGCCATGCCGCGTGTGTGAAGAAGGCCTTCGGGTTGTAAAGCACTTTCAGCAGGGAGGAAGGCTTACCCCTAATACGGGTGAGTACTTGACGTTACCTGCAGAAGAAGCACCGGCTAATTTCGTGCCAGCAGCCGCGGTAATACGAAAGGTGCAAGCGTTAATCGGAATTACTGGGCGTAAAGCGCGCGTAGGCGGTGTGTTAAGTCGGATGTGAAAGCCCAGGGCTCAACCTTGGAATC
+
CCCCGGGGGGGGGGGGGGGGGGGGGGEFGGGGGGGGGGGGGGGGGGGGGGGGGGGGGGGGGGGGGGGGGGGGGGGGGGGGGGGGGGGGGGGGGGGGGGGGGGGGGGGGGGGGGGGGGGGGGGGGGGGGFGGGGGGGGGGGGGGGGGGGGGGGGGGGGGGGGGGGGGGGGGGGFGGGGDGGGGGGGGGGGGGGGGGGGGGEGEGGGGGGGGGGGGGGGGGGDGGGGGGGEGGGGGGGGGGGDGGGGGGFFFGFGFFFF:>B<FFGGFFFFFFEBFFFFBDF???FF?F?BFF?F:BFB>A2#
@M05025:18:000000000-B3NL5:1:1101:27361:10908 1:N:0:TCGAAG
ACCTAAACTCCTACGGGAGGCAGCAGTGGGGAATATTGCACAATGGGGGAAACCCTGATGCAGCCATGCCGCGTGTGTGAAGAAGGCCTTCGGGTTGTAAAGCACTTTCAGTTGTGAGGAAAGGTTGGTAGTTAATACCTGCCAGCTGTGACGTTAACAACAGAAGAAGCACCGGCTAACTCCGTGCCAGCAGCCGCGGTAATACGGAGGGTGCGAGCGTTAATCGGAATTACTGGGCGTAAAGCGCACGCAGGCGGTTTGTTAAGCTAGATGTGAAAGCCCCGGGCTCAACCTGGGATGA
+
CCCCGGGGGCFFGCGGGGGGEFGGGGFECGGGGGGGGFGGGGFGGGGGGGGGGGGGGGGGGGGGGGEGG<FGGGGEGGGGGGGGGGGGGGGGGGFGGGGGGGGGFFGGGGGGGGGGAFGFGGFGGGGGGFFGGFGGGGFCFGFFGGGGGGGGGFFGFFGDEGGF@FGGGGGGGGDGGEC8EEFGGGGGGGGGGGGEEEGGGGGFGGGGEEGGG5EGGGGGGGDFFGGGCGGGGGGFGGGGD:7CCCGFEBGFDDEFF7()7>FGC466:FBF<*96@FF:0(4(41;2:?FF?(48?BB:#
@M05025:18:000000000-B3NL5:1:1101:16163:10959 1:N:0:TCGAAG
ACCTAAACTCCTACGGGAGGCAGCAGTGGGGAATCTTGGACAATGGGGGCAACCCTGATCCAGCCATGCCGCGTGTGTGAAGAAGGCCTTCGGGTTGTAAAGCACTTTCAGCAGGGAGGAAGGCTTACCCCTAATACGGGTGAGTACTTGACGTTACCTGCAGAAGAAGCACCGGCTAATTTCGTGCCAGCAGCCGCGGTAATACGAAAGGTGCAAGCGTTAATCGGAATTACTGGGCGTAAAGCGCGCGTAGGCGGTGTGTTAAGTCGGAGGTGAAAGCCCAGGGCTCAACCTTGGAATT
+
CCCCGGGGGGGGGGGGGGGGGGGGGGGGGGGGGGGGGGGGGGGGGGGGGGGGGGGGGGGGGGGGGGGGGGGGG@FGGGGGGGGFGGGGGGGGGGGGGGGGGGGGGGGGFGGGGGGGGGGGGGGGGGGGGGGGGGGGGGGG=CFGGGGGFFFGGGFGGGGGGFGGGFGGGFGGGGGGGGGGGFEG7CGEFGGGGGCCEEG?CGFGGFGGEGCCGFGFECEEGG=C9CEEDGF70:CFGGG<DD5:79)57DC>D:?@E79)7FD>:=9=<37)3.79?*-281:?:::<0<>BFFADFBD7#
@M05025:18:000000000-B3NL5:1:1101:5311:10965 1:N:0:TCGAAG
ACCTAAACTCCTACGGGAGGCAGCAGTAGGGAATCTTCCACAATGGACGAAAGTCTGATGGAGCAACGCCGCGTGAGTGAAGAAGGGTTTCGGCTCGTAAAGCTCTGTTGGTAGTGAAGAAAGATAGAGGTAGTAACTGGCCTTTATTTGACGGTAATTACTTAGAAAGTCACGGCTAACTACGTGCCAGCAGCCGCGGTAATACGTAGGTGGCAAGCGTTGTCCGGATTTATTGGGCGTAAAGCGAGTGCAGGCGGTTCAATAAGTCTGATGTGAAAGCCTTCGGCTCAACCGGAGAATC
+
CCCCGGGGGGGGGGGGGGGGGGGGGGGGGGGGGGGGGGGGGGGGGGGGGGGGGGGGGGGGGGGGGGGGGGGGGGGGGGGGGGGGGGGGGGGGGGGGGGGGGFGGGGGGGGGGGGGGGGGGFGGGGFGGGGGGGGGGGGGGGGGGGGGGGGGGGGGGGGGGGGGGGGGGGGGGGGGGGGFGGGGGGGFGGGGGGGGGGGGGGGGGGGGFGGGFGGGGGGGGD=EGFGGGGGGFGGGGGGGGGGGGGDCEFFGFGFFDFD>3B?FGGFFFFFBFAFFFFBDF::)5?6>?FFBF?BB>FFF<#
@M05025:18:000000000-B3NL5:1:1101:27456:10967 1:N:0:TCGAAG
ACCTAAACTCCTACGGGAGGCAGCAGTGGGGAATATTGCACAATGGGCGCAAGCCTGATGCAGCCATGCCGCGTGTGTGAAGAAGGCCTTCGGGTTGTAAAGCACTTTCAGTAAGGAGGAAAGGTTAAGTGTTAATAGCACTTAGCTGTGACGTTACTTACAGAAGAAGCACCGGCTAACTCCGTGCCAGCAGCCGCGGTAATACGGAGGGTGCGAGCGTTAATCGGAATTACTGGGCGTAAAGCGTACGCAGGCGGTTTGTTAAGCGAGATGTGAAAGCCCCGGGCTCAACCTGGGAACG
+
CCCCGGGGGGGGGGGGGGGGGGGGGGFGGGGDGGGGGGGGGGGGGGGGGGGGGGGGGGGGGGGGGGGGGGGGGGGGGGGGGGGGGGGGGGGGGGGGGGGGGGGGGGGGGGGGGGDGFGGGGGGGGGGGFFGGGFFGGGGGGGGGGGGGGGGGGGGGGGGGGGGGGGGGGGGGGFEGGGGGGGGGGFGGGGGGGGGGGGGGGGGGDGGCEEGGGGGGGGGGGGEDGGGGGDGGDGGGGGDGGDF>FGGFFFGFGFFFFF(7BFGFGBFFFE>FFF?6@?B:((211>>>FDFFF??BB:74#
@M05025:18:000000000-B3NL5:1:1101:20465:10972 1:N:0:TCGAAG
ACCTAAACTCCTACGGGAGACAGCAGTGGGGAATTTTGCGCAATGGGGGAAACCCTGACGCAGCAACGCCGCGTGGAGGATGAAGTCCTTCGGGACGTAAACTCCTTTCGATCGGGACGATAATGACGGTACCGAGAGAAGAAGCCCCGGCTAACTTCGTGCCAGCAGCCGCGGTAATACGAGGGGGGCGAGCGTTGTTCGGAGTTACTGGGCGTAAAGAGTGTGTAGGCGGTTCTCTAAGTTCGGTGTGAAATCTCCCGGCTCAACTGGGAGGGTGCGCCGGAAACTGGAGGGCTTGAGA
+
CCCCGGGGGGGGGGGGGGGGGGGGGGGGGGGGGGGGGGGGGGGGGGGGGGGGGGGGGGGGGGGGGGGGGGGGGGGGGGGGGGGGGGGGGGGGGGGGGGGGGGGGGGGGGGGGGGGGGGGGGGGGGGGGGGGGGGGGGGGGGGGGGGGGGGGGGGGGGGGGGGGGGGGGGGGGGGGGGGGGGGGGGGGGGGG5>CCEGGGGGGGGGGGGGGGGGGGGGEGGGFGGGGGGGGGGGGGDFGFFDFGGGDGFFFGFGFFFFFFEFFCDGFFBBFF@<:BBBF>>F>F>>>FFFFBBBFFF(24?#
@M05025:18:000000000-B3NL5:1:1101:2565:10984 1:N:0:TCGAAG
ACCTAAACTCCTACGGAAGGCAGCAGTGGGGAATATTGGACAATGGGCGAAAGCCTGATCCAGCCATGCCGCGTGTGTGAAGAAGGTCTTCGGATTGTAAAGCACTTTAAGTTGGGAGGAAGGGTTGTAGCTTAATACGCTGCAACTTTGACGTTACCAACAGAATAAGCACCGGCTAACTCTGTGCCAGCAGCCGCGGTAATACAGAGGGTGCAAGCGTTAATCGGAATTACTGGGCGTAAAGCGCGCGTAGGCGGCTTGATAAGATGGGTGTGAAATCCCCGGGCTTAACCTGGGAACG
+
CCCCGGGGGGGGGGGGGGGGGGGGGGGGGGGGGGGGGGGGGGGGGGGGGGGGGGGGGGGGGGGGGGGGGGGGGGGGGGGGGGGGGGGGGGGGGGGGGGGGGGGGGGGGGGGGGGGGGGGGGGGGFGGGGGGGGGGGGGGGGGGGGGGGGGGGGGGGGGGGGGGGGGGGGGGGGGGGGGGGGGGGGGGGGGGGGGGGGGGGGGGGGGGGGGGGGGGEFGGGGGGGGGGGGGGGGGGGGGGGGGGGGGGFFFGEGFFFFBFBEFGGGFBFBFFFFFFFFFFBFFFFFFFF6?AFFFFFFFF4#
@M05025:18:000000000-B3NL5:1:1101:1907:10999 1:N:0:TCGAAG
ACCTAAACTCCTACGGGAGGCAGCAGTGGGGAATATTGCACAATGGGCGCAAGCCTGATGCAGCCATGCCGCGTGTGTGAAGAAGGCCTTCGGGTTGTAAAGCACTTTCAGTAAGGAGGAAAGGTTAAGTGTTAATAGCACTTAGCTGTGACGTTACTTACAGAAGAAGCACCGGCTAACTCCGTGCCAGCAGCCGCGGTAATACGGAGGGTGCGAGCGTTAATCGGAATTACTGGGCGTAAAGCGTACGCAGGCGGTTTGTTAAGCGAGATGTGAAAGCCCCGGGCTCAACCTGGGAACA
+
CCCCGGGGGGGGGGGGGGGGGGGDGGEGGGGGGFGGGGGGGGGGGGGGGGGGGGGGGGGGGGGGGGGGGGGGGFGFGGGGGGGGGGGGGGGGGGGGGGGGGGGGGGGGGGGFGGGGGGGGGGGGGGGFGGGGDGGGGGGGGGGGGGGGGGGGGGFGGEGGGGGGGGGGGGGGGGGGGGGGFFEGGGGGFGGGGGFGGGGGGEFFGFCCEGGGGGGGGGGEEGCGFGGGGGGGGGGGFFD5DGFFCDGFFFGFGFFFFB6;BFFGFFBD:BBFAFFFFFDB0:((4>>>??2:02:?FF?2#
@M05025:18:000000000-B3NL5:1:1101:26141:11008 1:N:0:TCGAAG
ACCTAAACTCCTACGGGAGGCAGCAGTGAGGAATATTGGTCAATGGGCGGAAGCCTGAACCAGCCAAGTCGCGTGAGGGAATAAGGCCCTACGGGTCGTAAACCTCTTTTGCCGGGGAGCAAGGGCGGGGACGTGTCCCGGCCCGGAGAGTACCCGGAGAAAAAGCATCGGCTAACTCCGTGCCAGCAGCCGCGGTAATACGGAGGATGCGAGCGTTATCCGGATTTATTGGGTTTAAAGGGTGCGTAGGCGGGCTTTTAAGTCAGCGGTAAAAATTCGGGGCTCAACCCCGTCCGGCCGA
+
CCCCGGGGGGGGGGGGGGGGGGGGGGFGGGGGGGGGGGGGGGGGGGGGGGGGGGFGGGFGGGGGGGGGGGGGGGGGGGGGGGGGGGGGGGGGGGGGGGGGGGGGGGGGGGGGGGGGGGGGGGGGEGGGGGGGGEEGGGGGGGGGGGFGGGGGGGGGGDGGGFGGGGGGGGGGGGGGGGFEFC>C@FFGGGGGGGGGGGFGFGGEGGGGGGEEGGGGGCFGEDGEE*<<FGGGGGGC6FDGGDGD3DGEFBGEGDED)9<4<?FFDFFEF54>:FFFFFFFFB;9:??3::<>BFFF;>B>#
@M05025:18:000000000-B3NL5:1:1101:15368:11015 1:N:0:TCGAAG
ACCTAAACTCCTACGGGAGGCAGCAGTAGGGAATTTTCGTCAATGGGGGAAACCCTGAACGAGCAATGCCGCGTGAGTGAAGAAGGTCTTCGGATCGTAAAGCTCTGTTGTAAGTGAAGAACGGCTCATAGAGGAAATGCTATGGGAGTGACGGTAGCTTACCAGAAAGCCACGGCTAACTACGTGCCAGCAGCCGCGGTAATACGTAGGTGGCAAGCGTTATCCGGAATCATTGGGCGTAAAGGGTGCGTAGGTGGCGTACTAAGTCTGTAGTAAAAGGCAATGGCTCAACCATTGTAAG
+
CCCCGGGGGGGGGGGGGGGGGGGGGGGGGGGGGGGGGGGGGGGGGGGGGGGGGGGGGGGGGGGGGGGGGGGGGGGGGGGGGGGGGGGGGGGGGEGGGGGGGGGGGGGGGFGGGGGGGGGGGGGGGGGGGGGGGGGGGGGGGGGGGGDGGGGGGGGFGGGGGGGGGGGGGGGGGGGGGGGGGGGGGGGGGGGGGGGGGGGEGGFGGGGGGGGGGGGGGGGDCEGGGGEGGGGFFGDGGGGGGCDGFGDEFF<@D5FFFF>FFBFGGFF49FFFA?=BFFB?FFBFFBFFF?<0:BB24><6#
@M05025:18:000000000-B3NL5:1:1101:7231:11040 1:N:0:TCGAAG
ACCTAAACTCCTACGGGAGGCAGCAGTATGGAATCTTCCACAATGGACGAAAGTCTGATGGAGCAACGCCGCGTGAGTGAAGAAGGGTTTCGGCTCGTAAAGCTCTGTTGGTAGTGAAGAAAGATAGAGGTAGTAACTGGCCTTTATTTGACGGTAATTACTTAGAAAGTCACGGCTAACTACGTGCCAGCAGCCGCGGTAATACGTAGGTGGCAAGCGTTGTCCGGATTTATTGGGCGTAAAGCGAGTGCAGGCGGTTCAATAAGTCTGATGTGAAAGCCTTCGGCTCAACCGGAGAATG
+
CCCCGGGGGGGGGGGGGGGGGGGGGGGGGGGGGGGGGGGGGGGGGGGGGGGGGGGGGGGGGGGGGGGGGGGGGGGGGGGGGGGGGGGGGGGGGDGGGGGGGGGGGGGGGGGFGGEFCFGGGGGGGGGFGGCEFGGGGGGGGGGGGGGGGGGGGGGGGGGGGGGGGGGGGFAFGGGGGGGGGGGGGGGGGGFGGGGGEGGGGGGGGGGGGGGGGGGGGGGGGGDGGGGEEDGGGFGGGGGGGGGGDGGEBFGFGFFFF@6BFFGGGFFBDFDFFFFFFFA?7?FFBFB?B<?F?99,,4?)#
@M05025:18:000000000-B3NL5:1:1101:12618:11052 1:N:0:TCGAAG
ACCTAAACTCCTACGGGAGGCAGCAGTAGGGAATCTTCCACAATGGACGAAAGTCTGATGGAGCAACGCCGCGTGAGTGAAGAAGGGTTTCGGCTCGTAAAGCTCTGTTGGTAGTGAAGAAAGATAGAGGTAGTAACTGGCCTTTATTTGACGGTAATTACTTAGAAAGTCACGGCTAACTACGTGCCAGCAGCCGCGGTAATACGTAGGTGGCAAGCGTTGTCCGGATTTATTGGGCGTAAAGCGAGTGCAGGCGGTTCAATAAGTCTGATGTGAAAGCCTTCGGCTCAACCGGAGAATG
+
CCCCGGGGGGGGGGGGGGGGGGGGGGGGGGGGGGGGGGGGGGGGGGGGGGGGGGGGGGGGGGGGGGGGGGGGGFGGGGGGGGGGGGGGGGGGGGGGGGGGGGGFGGGGGGGGGGGFGFGGGGGGGGGGGGGGGGGGGGGGGGGGGGGGGFGGGGGGGGGGGGGGGGGGGGGGGGGGGGGGGGGGGGGGGGGGGGGGGGGDGEGGGGGGGGGGGGGGGGGGGEGGGGGC5CEFFGGGGFGGGGFD7C7B5FGFFFFFF59D447:F4FFFFA4)096?F>3:?FB??9?B)4<:999B>?2#
@M05025:18:000000000-B3NL5:1:1101:16696:11061 1:N:0:TCGAAG
ACCTAAACTCCTACGGGAGGCAGCAGTAGGGAATCTTCCACAATGGACGAAAGTCTGATGGAGCAACGCCGCGTGAGTGAAGAAGGGTTTCGGCTCGTAAAGCTCTGTTGGTAGTGAAGAAAGATAGAGGTAGTAACTGGCCTTTATTTGACGGTAATTACTTAGAAAGTCACGGCTAACTACGTGCCAGCAGCCGCGGTAATACGTAGGTGGCAAGCGTTGTCCGGATTTATTGGGCGTAAAGCGAGTGCAGGCGGTTCAATAAGGCTGATGTGAAAGCCTTCGGCTCAACCGGAGAATC
+
CCCCGGGGGGGGGGGGGGGGGGGGGGGGGGGGGGGGGGGGGGGGGGGGGGGGGGGGGGGGGGGGGGGGGGGGGGGGGGGGGGGGGGGGGGGGGGGGGGGGGGGGGGGGFGGGGGGGGCFGGGGGGGGGGGGGGGGGGGGGGGGGGGGGGGGGGGGGGGGGGGGGGGGGGGGGGGDGGGGGGGGGGGGGGGGGGGGGGGGGGGFDGFAFEGFGGGDFFCG==EGGGGGEG=FFDGGGGFCDGGGGFGGF5>GBFFEFF)4>F=FGFF*)(8??>BFFFB48:?<??(1:12<?<>BFFF<)#
@M05025:18:000000000-B3NL5:1:1101:10052:11099 1:N:0:TCGAAG
ACCTAAACTCCTACGGGAGGCAGCAGTAGGGAATCTTCCACAATGGACGAAAGTCTGATGGAGCAACGCCGCGTGAGTGAAGAAGGGTTTCGGCTCGTAAAGCTCTGTTGGTAGTGAAGAAAGATAGAGGTAGTAACTGGCCTTTATTTGACGGTAATTACTTAGAAAGTCACGGCTAACTACGTGCCAGCAGCCGCGGTAATACGTAGGTGGCAAGCGTTGTCCGGATTTATTGGGCGTAAAGCGAGTGCAGGCGGTTCAATAAGTCTGATGTGAAAGCCTTCGGCTCAACCGGAGAATT
+
CCCCGGGGGGGGGGGGGGGGGGGGGGGGGGGGGGGGGGGGGGGGGGGGGGGGGGGGGGGGGGGGGGGGGGGGGGGGGGGGGGGGGGGGGGGGGGGGGGGGGGGGGGGGGGGGGGGGGGGGGGGGGGGGGGGGGGGGGGGGGGGGGGGGGGGGGGGGGGGGGGGGGGGGGGGGGGGGGGGGGGGGGGGGGGGGGGGGGDGGGGGGGGGGGGGGGGGGGGGGGGGGGGGGGDGGGGGGGGGDDGGGGGGFFFGFGFFFF56DFFGGGFFFFFFFFFFFFF<?<?FFF<>FFB?:BF>F>>F2#
@M05025:18:000000000-B3NL5:1:1101:18314:11101 1:N:0:TCGAAG
ACCTAAACTCCTACGGGAGGCAGCAGTGGGGAATATTGGACAATGGGCGCAAGCCTGATCCAGCCATGCCGCGTGTGTGAAGAAGGCTTTCGGGTTGTAAAGCACTTTCATCAGTGAGGAAAGGGTAGTAGTTAATACCTGCTATCTGTGACGTTAACTGAAGAAGAAGCACCGGCTAACTCCGTGCCAGCAGCCGCGGTAATACGGAGGGTGCAAGCGTTAATCGGAATTACTGGGCGTAAAGCGCGCGTAGGTTGTTTGTTAAGCGAGATGTGAAAGCCCCGGGCTTAACCTGGGAACG
+
CCCCGGGGGGGGGGGGGGGGGGGGGGFGGGGGGGGGGGGGGGGGGGGGGGGGGGGGGGGGGGGGGGGGGGGGGGGGGGGGGGGGGGGGGGGGGGGGGGGGGGGGGGGGGGGGGGGGGGGGGGGGGGGGGGGGGGGGGGGGGGGGGGGGGGGGGGGGGGGGGGGGGGGGGGGGGGGGGGGGGGGGGGGGGGGGGGGGGGGGGGGGGGGGGGGGGGGGGGGGGGGGGGGGGGGGGGGGGGGCDD9>DGGFFFCBDE7@FEF:?>FGGFFBBD>FFFFFFFF::3?B092715<>DFFFFF7-#
@M05025:18:000000000-B3NL5:1:1101:4149:11103 1:N:0:TCGAAG
ACCTAAACTCCTACGGGAGGCAGCAGTGGGGAATATTGCACAATGGGCGAAAGCCTGATGCAGCGACGCCGCGTGAGGGATGACGGCCTTCGGGTTGTAAACCTCTTTCAGCAGGGACGAAGCGCAAGTGACGGTACCTGCAGAAGAAGCACCGGCTAACTACGTGCCAGCAGCCGCGGTAATACGTAGGGTGCAAGCGTTGTCCGGAATTACTGGGCGTAAAGAGTTCGTAGGCGGTTTGTCGCGTCGTTTGTGAAAACCAGCAGCTCAACTGCTGGCTTGCAGGCGATACGGGCAGACC
+
CCCCGGGGGGGGGGGGGGGGGGGGGGGGGGGGGGGGGGGGGFGGGGFFGGGGGGGGGGGGGGGGGEGGGGGGGGGGEGEGGGGGGGGGGGGG:FGGGGGGGGGGGGGGEGGGFFFGFGGGDGGGGGGGGGFGGGGGGGGGG7FGGGGGGGGGGGGGGGGGFGGDGGGGGGGGGGGGGGGGGGGGGGEGFCEGGGGGGGGGGGGEGEG=EGGGDGGEGGGG5CFGGGGGGDCGGGGGGCDDDGFGGDCB>>5>GF>4/64)579DF45@?FFFAFF???:?BB(4<?96(,89(3>0-,4:#
@M05025:18:000000000-B3NL5:1:1101:4815:11104 1:N:0:TCGAAG
ACCTAAACTCCTACGGGAGGCAGCAGTGGGGAATCTTGGACAATGGGCGCAAGCCTGATCCAGCCATGCCGCGTGAGTGATGAAGGCCTTAGGGTCGTAAAGCTCTTTCGCCAGAGATGATAATGACAGTATCTGGTAAAGAAACCCCGGCTAACTCCGTGCCAGCAGCCGCGGTAATACGGAGGGGGTTAGCGTTGTTCGGAATTACTGGGCGTAAAGCGCGCGTAGGCGGATTAGTCAGTTAGAGGTGAAATCCCGGGGCTCAACCCCGGAACTGCCTTTAATACTGCTAGTCTTGAGC
+
CCCCGGGGGGGGGGGGGGGGGGGGFGGGGGGGGGGGGGGGGGGGGGGGGGGGGGGGGGGGGGGGGGGGGGGGGGGGGGGGGGGGGGGGGGGGGGGGGGGGGGGGGGGGGGGGGGGGGGGGGGGGGGGGGGGGGGGGGGGGGGGGGGGGGGGGGGGGGGGGGGGGGGGGGGGGGGGGGGFGGGGGGGGGGGGGGGGGGGGGGGGGGGGGGGGGCEGGGGGGGGGGGGGGGGGGGGGGGGGGGGGG>FGFFFGFGFFFFFBFFF)7C?@F<EFFFFFF@6:?9>AAFAFFFFFFF8A<B<D?#
@M05025:18:000000000-B3NL5:1:1101:16768:11104 1:N:0:TCGAAG
ACCTAAACTCCTACGGGAGGCAGCAGTGGGGAATCTTGGACAATGGGCGCAAGCCTGATCCAGCCATGCCGCGTGAGTGATGAAGGCCCTAGGGTCGTAAAGCTCTTTCGCCAGGGATGATAATGACAGTACCTGGTAAAGAAACCCCGGCTAACTCCGTGCCAGCAGCCGCGGTAATACGGAGGGGGTTAGCGTTGTTCGGAATTACTGGGCGTAAAGCGCGCGTAGGCGGATTAGTCAGTTAGAGGTGAAATCCCAGGGCTCAACCCTGGAACTGCCTTTAATACTGCTAGTCTTGAGC
+
CCCCGGGGGGGGGGGGGGGGGGGGGGGGGGGGGGGGGGGGGGGGGGGGGGGGGGGGGGGGGGGGGGGGGGGGGGGGGGGGGGGGGGGGGGGGGGGGGGGGGGGGGGGGGGGGGGGGFGGGGGGGGGGGGGGGGGGGGFGGGGFFGGGGDGGGGGGGGGGGGGGGGGGGGGGGGGGGGGGGGGDGGGGGCEEGGGEEGGGGGGGGGGGGGGGGGGGGGGGGGGGDGECEGGEGGGGGG>C7C:CFGGGFFFGFGF?;FFDFEFFGGFFF0FFF<FFFFFFFFFFFFB<<<>>49ABFBFF2#
@M05025:18:000000000-B3NL5:1:1101:14238:11109 1:N:0:TCGAAG
ACCTAAACTCCTACGGGAGGCAGCAGTAGGGAATCTTCCGCAATGGACGAAAGTCTGACGGAGCAATGCCGCGTGAGTGAAGAAGGTTTTCGGATCGTAAAACTCTGTTGTTAGAGAAGAACAAGGATGAGAGTAACTGCTCATCCCCTGACGGTATCTAACCAGAAAGCCACGGCTAACTACGTGCCAGCAGCCGCGGTAATACGTAGGTGGCAAGCGTTGTCCGGATTTATTGGGCGTAAAGCGAGCGCAGGCGGTTCTTTAAGTCTGATGTGAAAGCCCCCGGCTCAACCGGGGAGGA
+
CCCCGGGGGGGGGGGGGGGGGGEGGGGGGGGGGGGGGGGGGGGGGGGGGGGGGGGGGGGGGGGGGGGGGGGGGGGGGGGGGGGGGGGGGGGGGGGGGGGGGGGGGGGDFGGGGGGGGGGGGGGGGFFGGGGGGGGGGGGGGGGGGGGGGGGGGGGGGGGGGGGGGGGGGGGGGGGGGGGGGGGDFFGGGGGGGGGGGGECDGGGGGGGGGGGGGGGGGGGGGGGGGGGEGDCGFGGGGGGGGGGGGG>@BGFGFFFFFFFFFGFGFFFFFFFFFFFF4<??:?FFFF1:?BFFFFF>49F#
@M05025:18:000000000-B3NL5:1:1101:12896:11148 1:N:0:TCGAAG
ACCTAAACTCCTACGGGAGGCAGCAGTGGGGAATCTTGGACAATGGGCGCAAGCCTGATCCAGCCATGCCGCGTGAGTGATGAAGGCCTTAGGGTCGTAAAGCTCTTTCGCCAGAGATGATAATGACAGTATCTGGTAAAGAAACCCCGGCTAACTCCGTGCCAGCAGCCGCGGTAATACGGAGGGGGTTAGCGTTGTTCGGAATTACTGGGCGTAAAGCGCGCGTAGGCGGATTAGTCAGTTAGAGGTGAAATCCCGGGGCTCAACCCCGGAACTGCCTTTAATACTGCTAGTCTTGAGC
+
CCCCGGGGGGGGGGGGGGGGGGGGGGFGGGGGGGGGGGGGGGGGGGGGGGGGGGGGGGGGGGGGGGGGGGGGGGGGGGGGGGGGGGGGGGGGGGGGGGGGGGGGGGGGGGGGGGGGGGGGGGGGGGGGGGGGGGGGGGGGGGGGGGGGGGGGGGGGGGGGGGGGGGGGGGGGGGFGGGGGGGGGGGGGGEGGGGGGEGGGGGGGGGGGGGGGGGGGGGGGGEEGGGGDEFGEGGGGGGFFFFGGGGGFFFGFGFFFFE9>:>D3CFFF:D>5;BFFFF??BBFFAFFFFFAFFFFA>DA0#
@M05025:18:000000000-B3NL5:1:1101:27689:11159 1:N:0:TCGAAG
ACCTAAACTCCTACGGGAGGCAGCAGTGGGGAATATTGCACAATGGGGGGAACCCTGATGCAGCCATGCCGCGTGTGTGAAGAAGGCCTTCGGGTTGTAAAGCACTTTCAGTTGTGAGGAAAGGTTAGTAGTTAATACCTGCTAGCTGTGACGTTAGCAACAGAAGAAGCACCGGCTAACTCCGTGCCAGCAGCCGCGGTAATACGGAGGGTGCGAGCGTTAATCGGAATTACTGGGCGTAAAGCGCACGCAGGCGGATTGTTAAGCTAGAGGTGAAAGCACCGCGCTCAACGGGGGAATA
+
CCCCGGGGGGGGGGGGGGGGGGGGGGGGGGGGGGGGGGGGGGGGGGGGGGGGGGGGGGGGGGGGGGGGGGGGGGGGGGGGGGGGGGGGGGGGGGGGGGGGGGGGGGGGGGGGGGGGGGGGCGGGGGGGGGGGGGGGGGGGGGGGGGGGGGGGGGGGGGGGGGGGGGGGGGGGGGGGGGGGGGGGGGGGGGGGGGGGGGGGGGGGGGGGGEEEGGGGGGGGGGGGGGGGGGGGGGGGFFGDDGGGGGGFBEDDDBDEFFFBFFFFGFFFFF?F<9>FFFFF(8:9>>B>BFFFF(809>:(#
@M05025:18:000000000-B3NL5:1:1101:21392:11171 1:N:0:TCGAAG
ACCTAAACTCCTACGGGAGGCAGCAGTGGGGAATATTGGACAATGGGCGCAAGCCTGATCCAGCCATGCCGCGTGTGTGAAGAAGGCCTTATGGTTGTAAAGCACTTTAAGCGAGGAGGAGGCTACTTTAGATAATACCTAGAGATAGTGGACGTTACTCGCAGAATAAGCACCGGCTAACTCTGTGCCAGCAGCCGCGGTAATACAGAGGGTGCAAGCGTTAATCGGATTTACTGGGCGTAAAGCGCGCGTAGGCGGCTAATTAAGTCAAATGTGAAATCCCCGAGCTTAACTTGGGAAC
+
CCCCGGGGGGGGFGGGGGGGGGGGGGFGGGGGGGGGGGGFGGGGGGGGGGGGGGGGGGGGGGGGGGGGGGGGGGGGGGGFFGGGGGGGGGGGGGGGGGGGGGGGGGGGGGGGGCCFGGGGGGGGGGGGGGGGGGGGGGGGGGFDEGFGGGGGGGGGGGGGGGGGGGGGGDFGGGGGGGGGGGGGCGGGGGGGGGGGGGGGGGGGGGFECGFEGGGGGGGGEGGGGGGGGGGGFGGGGFFGGDDFGGGFFFGFGBEFEEF:@FGGG?BFFFFFBFFBFFA<)(5?62>;>0<AAFA)4<:8#
@M05025:18:000000000-B3NL5:1:1101:8395:11174 1:N:0:TCGAAG
ACCTAAACTCCTACGGGAGGCAGCAGTAGGGAATCTTCCACAATGGACGAAAGTCTGATGGAGCAACGCCGCGTGAGTGAAGAAGGGTTTCGGCTCGTAAAGCTCTGTTGGTAGTGAAGAAAGATAGAGGTAGTAACTGGCCTTTATTTGACGGTAATTACTTAGAAAGTCACGGCTAACTACGTGCCAGCAGCCGCGGTAATACGTAGGTGGCAAGCGTTGTCCGGATTTATTGGGCGTAAAGCGAGTGCAGGCGGTTCAATAAGTCTGATGTGAAAGCCTTCGGCTCAACCGGAGAATA
+
CCCCGGGGGGGGGGGGGGGGGGGGGGGGGGGGGGGGGGGGGGGGGGGGGGGGGGGGGGGGGGGGGGGGGGGGGGGGGGGGGGGGGGGGGGGGGGGGGGGGGGGGGGGFGGGGGGFGGGGGGGGGGGGGGGGGGGGGGGGGGGGGGGGGGGGGGGGGGGGGGGGGGGGGGGGGGGGGGGGGGGGGGFGGGGGGGGGGGGGGGGGGGGGGGGGGGGGGGGGGGDGGGGGGGGGGGGGFGGCDGGGGGGDFFFGFGFEFFDBDFFGFFFFFAFA?AFFFFFFBFFF?F?F<6?>?BB09;BF<#
@M05025:18:000000000-B3NL5:1:1101:8891:11184 1:N:0:TCGAAG
ACCTAAACTCCTACGGGAGGCAGCAGTGGGGAATCTTGGACAATGGGGGCAACCCTGATCCAGCCATGCCGCGTGTGTGAAGAAGGCCTTCGGGTTGTAAAGCACTTTCAGCATGGAGGAAGGCTTACCCCTAATACGGGTGAGTACTTGACGTTACCTGCAGAAGAAGCACCGGCTAATTTCGTGCCAGCAGCCGCGGTAATACGAAAGGTGCAAGCGTTAATCGGAATTACTGGGCGTAAAGCGCGCGTAGGCGGTGTGTTAAGTCGGATGTGAAAGCCCAGGGCTCAACCTTGGAATA
+
CCCCGGGGGGGGGGGGGGGGGGGGGGFGGGGGGGGGGGGGGGGGGGGGGGGGGGGGGGGGGGGGGGGGGGGGGGGGGGGGGGGGGGGGGGGGGGGGGGGGGGGGGGGGGGGGGGGGGGGGGGGGGGGGGGGGGGGGGGGGGGGGGGGFGGGGGGGGGGGGGGGGGGGGGGGGGGGGGGGGGFGGGGGGGGGGGGGGGGGGGGGGGGGGGGGGGGGGGGGGGGGGGGGGECGGGGGGGGGCDGGGGGGFFFDFDEFFFDBBD>FGGFFFFFFFFFFFFFFF:?:???:BF?FFF039>BA2#
@M05025:18:000000000-B3NL5:1:1101:3291:11189 1:N:0:TCGAAG
ACCTAAACTCCTACGGGAGGCAGCAGTGGGGAATATTGCACAATGGGCGCAAGCCTGATGCAGCCATGCCGCGTGTGTGAAGAAGGCCTTCGGGTTGTAAAGCACTTTCAGTAAGGAGGAAAGGTTAAGTGTTAATAGCACTTAGCTGTGACGTTACTTACAGAAGAAGCACCGGCTAACTCCGTGCCAGCAGCCGCGGTAATACGGAGGGTGCGAGCGTTAATCGGAATTACTGGGCGTAAAGCGTACGCAGGCGGTTTGTTAAGCGAGATGTGAAAGCCCCGGGCTCAACCTGGGAACA
+
CCCCGGGGGGGGGGGGGGGGGGGGGGGGGGGGGGGGGGGGGGGGGGGGGGGGGGGGGGGGGGGGGGGGGGGGGGGGGGGGGGGGGGGGGGGGGGGGGGGGGGGGGGGGGGGGGGGGGGGGGGGGGGGGGGGGGGGGGGGGGGGGGGGGGGFGGGGGGGGGGGGGGGGGGGGGGGGGDGGGGGGGGGGGGGGGGGGGGGGGGEGGGGGECEEEGGGGGGGEEEGGGGGGGGGGGGDGGGGDGGGGGGGFFFGFGBFFFDFEFFGGGFFFFFFFFFFFF@B006<6;>F>BFF(8::?03:(#
@M05025:18:000000000-B3NL5:1:1101:10501:11206 1:N:0:TCGAAG
ACCTAAACTCCTACGGGAGGCAGCAGTGGGGAATATTGCACAATGGGGGAAACCCTGATGCAGCCATGCCGCGTGTGTGAAGAAGGCCTTCGGGTTGTAAAGCACTTTCAGTTGTGAGGAAAGGTTAGTAGTTAATACCTGCTAGCTGTGACGTTAGCAACAGAAGAAGCACCGGCTAACTCCGTGCCAGCAGCCGCGGTAATACGGAGGGTGCGAGCGTTAATCGGAATTACTGGGCGTAAAGCGCACGCAGGCGGATTGTTAAGCTAGAGGTGAAAGCCCCGCGCTCAACGTGGGAATG
+
CCCCGGGGGGGGFGGGGGGGGGGGGGGGGGGGGGGGGGGGGGGGGGGGGGGGGGGGGGGGGGGGGGGGGGGGGGGGGGGGGGGGGGGGGGGGGGGGGGGGGGGGGGGGGGGGGGFGGGGGGGGGGGGGGGGGGGGGGGGGGGGGGGGGGGGGGGGGGGGGGGGGGGGGGGGGGGGGGGGGGGGGGGGFGGGGGGGGGGGGGGGGGGGGGGGGGGGGGGGGGGGGGGGGDGGGGGGGGGGGGGGGDDGFB>DFGFFFFFFEF=FGGFFFFFBF?@F*?44:BFBFF162:,30(4(66,83#
@M05025:18:000000000-B3NL5:1:1101:27870:11268 1:N:0:TCGAAG
ACCTAAACTCCTACGGGAGGCAGCAGTGGGGAATATTGGACAATGGGGGCAACCCTGATCCAGCCATGCCGCGTGTGTGAAGAAGGCTTTCGGGTTGTAAAGCACTTTCAGTAGGGAGGAAAACCTTAAGGTTAATACCCTTAAGGCTTGACGTCACCTACAGAAGAAGCACCGGCTAACTCCGTGCCAGCAGCCGCTTTGATAAGCGGGATGTGAAAGCCCCGGGCTTAACCTGGGAACGGCATTCCGAACTGTCAGGCTAGAGTATGGTAGAGGGTAGTGGAATTTCCTGTGTAGCGGC
+
CCCCGGGGGGGGGGGGGGGGGGGGCFCFDFEFGGGGGGGGGGGFFFFGEGGGGAFFGGGGGGGGGGGGGDEGGGGGGCFGGGG<AEFGGDGGGGFGEGGGGG9FGGGGGGGGGGGGGGGGGGFGGGFGGGGG9EFEGGGFGFF9FGGGFGGGGGGGGGGGGGGGG<FGGGGGFGCGG@FFFGGGGCEFGGGGGEDE5:BFFGGGGG7:EGGG5FFGGFGEFGGECCECGGCCCGFFGGGGCCDDDFGB?DDDC=FFFF<F5@<*710/659=BFFFF:(1<24?)4?BBFF<A:A2)6,1#
@M05025:18:000000000-B3NL5:1:1101:5968:11272 1:N:0:TCGAAG
ACCTAAACTCCTACGGGAGGCAGCAGTGGGGAATATTGGACAATGGGCGAAAGCCTGATCCAGCCATGCCGCGTGTGTGAAGAAGGTCTTCGGATTGTAAAGCACTTTAAGTTGGGAGGAATGGTTGTAGCTTAATACGCTGCAACTTTGACGTTACCAACAGAATAAGCACCGGCTAACTCTGTGCCAGCAGCCGCGGTAATACAGAGGGTGCAAGCGTTAATCGGAATTACTGGGCGTAAAGCGCGCGTAGGCGGCTTGATAAGATGGGTGTGAAATCCCCGGGCTTAACCTGGGAACC
+
CCCCGGGGGGGGGGGGGGGGGGGGGGGGGGGGGGGGGGGGGGGGGGGGGGGGGGGGGGGGGGGGGGGGGGGGGGGGGGGGGGGGGGGGGGGGGGGGGGGGGGGGGGGGGGGGGGGGGGGGGGGGGGGGGGGGGGGGGGGGGGGGGGGGGGGGGGGGGGGGGGGGGGGGGGGGGGGGGGGGGGGGGGGGGGGGGGGGGGGGGGGGGGGGGGGGGGGGGGGGGGGGGGGGGGGGGGGGGGGGGGGFGGGFFFGFGFFFFF>>DFGGGFFFBF:??FFFFFF9:BFB2>>BFFFFFFFFB<?4#
@M05025:18:000000000-B3NL5:1:1101:7148:11292 1:N:0:TCGAAG
ACCTAAACTCCTACGGGAGGCAGCAGTAGGGAATCTTCCACAATGGACGAAAGTCTGATGGAGCAACGCCGCGTGAGTGAAGAAGGGTTTCGGCTCGTAAAGCTCTGTTGGTAGTGAAGAAAGATAGAGGTAGTAACTGGCCTTTATTTGACGGTAATTACTTAGAAAGTCACGGCTAACTACGTGCCAGCAGCCGCGGTAATACGTAGGTGGCAAGCGTTGTCCGGATTTATTGGGCGTAAAGCGAGTGCAGGCGGTTCAATAAGTCTGATGTGAAAGCCTTCGGCTCAACCGGAGAATA
+
CCCCGGGGGGGGGGGGGGGGGGGGGGGGGGGGGGGGGGGGGGGGGGGGGGGGGGGGGGGGGGGGGGGGGGGGGGGGGGGGGGGGGGGGGGGGGGGGGGGGGGGGGGGGGGGGGGGGGGGGGGGGGGGGGGGGGGGGGGGGGGGGGGGGGGGGGGGGGGGGGGGGGGGGGGGGGGGGGGGGGGGGGGGGGGGGGGGGDGGGGGGGGGGGGGGGGGGGFGG5EEGFGGGGCEFGGGGGGGG5CDCFFGD>57>?CFFFF79@FFF7CFFB<6:FD8@?FFA:7?<<??3(3>BF<>B;9(2)#
@M05025:18:000000000-B3NL5:1:1101:19010:11298 1:N:0:TCGAAG
ACCTAAACTCCTACGGGAGGCAGCAGTAGGGAATCTTCCACAATGGACGAAAGTCTGATGGAGCAACGCCGCGTGAGTGAAGAAGGGTTTCGGCTCGTAAAGCTCTGTTGGTAGTGAAGAAAGATAGAGGTAGTAACTGGCCTTTATTTGACGGTAATTACTTAGAAAGTCACGGCTAACTACGTGCCAGCAGCCGCGGTAATACGAAGGTGGCAAGCGTTGTCCGGATTTATTGGGCGTAAAGCGAGTGCAGGCGGTTCAATAAGTCTGATGTGAAAGCCTTCGGCTCAACCGGAGAATG
+
CCCCGGGGCFGFEFGGGGGEFGG7FGEGGGGGGGGGGGEGGGGGGDFFGCFGGEGGGFGGGC<DFGGGGFGGGEFGGGGGGGFFGGGE8CFGFGGGGGGGGGGCG<FEFFGGGGFGGEFCFFF8?,<BEDEEDFFGGGCGGGGGGGGGGGD;CFGGGGCGEGGGGGGGGGGA9>FGGEFDGGGGGF7F9B5?EGF:**B?EGCF?C*=8CCCF6:EGGGCEGCF7:EGC7+2;C@F<<CCDDFGGDD5<:*9C4.7:0,<=*:C7=FFFFFBDFFFF@><7:A26(7(-448:(,-2(.)#
@M05025:18:000000000-B3NL5:1:1101:26661:11310 1:N:0:TCGAAG
ACCTAAACTCCTACGGGAGGCAGCAGTGGGGAATATTGCACAATGGGGGGAACCCTGATGCAGCCATGCCGCGTGTGTGAAGAAGGCCTTCGGGTTGTAAAGCACTTTCAGTTGTGAGGAAAGGTTGGTAGTTAATACCTGCCAGCTGTGACGTTAACAACAGAAGAAGCACCGGCTAACTCCGTGCCAGCAGCCGCGGTAATACGGAGGGTGCGAGCGTTAATCGGAATTACTGGGCGTAAAGCGCACGCAGGCGGTTTGTTAAGCTAGATGTGAAAGCCCCGGGCTCAACCTGGGATGC
+
CCCCGGGGGGGGFGC;F@CGFGEEEFGGGGGGGFEFGGGGGGGGG8FGGGGGGGGGGGGGGFGGGGGGGGGGGGGGGGGFFGGGGGGGGGGGCECF@FGGGGGGFGGGGGFFGGGDGGGGGGGGGGGGGGGGGGGGGGGGCEGGDGGGG7FGDGGCCFCFFGGGGDGGGFGGGGGGGGGGGGGGGGEGCFFGGGGGG5CGGGGGGGGG>CCEGG8C=ECGGD5AFF5=EGGFFGG07DDDDDFFGDGFEFGF3>D38BFE>@FF:FBFA4)=BFFFFB>:B:?>0017622:<:B(37:(#
@M05025:18:000000000-B3NL5:1:1101:11588:11320 1:N:0:TCGAAG
ACCTAAACTCCTACGGGAGGCAGCAGTAGGGAATCTTCCACAATGGACGAAAGTCTGATGGAGCAACGCCGCGTGAGTGAAGAAGGGTTTCGGCTCGTAAAGCTCTGTTGGTAGTGAAGAAAGATAGAGGTAGTAACTGGCCTTTATTTGACGGTAATTACTTAGAAAGTCACGGCTAACTACGTGCCAGCAGCCGCGGTAATACGTAGGTGGCAAGCGTTGTCCGGATTTATTGGGCGTAAAGCGAGTGCAGGCGGTTCAATAAGTCTGATGTGAAAGCCTTCGGCTCAACCGGCGAATC
+
CCCCGGGGGGGGGGGGGGGGGGGGGGGGGGGGGGGGGGGGGGGGGGGGGGGGGGGGGGGGGGGGGGGGGGGGGGGGGGGGGGGGGGGGGGGGGGGGGGGGGGGGGGGGGGGGGGGGGGGGGGGGGGGGGGGGGGGGGGFCGGGGGGGGGGGGGGGGGGGGGGGGGGGGGGGGGGGGGGGGGGGGGGGGGGGGGGGGGGGGGGGGGGGGGGGGGGGGGGGGGEEFGGGGGGGCFGGGGGGGGGGGDGD>>FGFGFFFFBFFF?GGGFFF>FF?DFFFFF9:0?FFFFB?FFFFFF0((-4,#
@M05025:18:000000000-B3NL5:1:1101:26494:11336 1:N:0:TCGAAG
ACCTAAACTCCTACGGGAGGCAGCAGTGGGGAATATTGCACAATGGGCGCAAGCCTGATGCAGCCATGCCGCGTGTGTGAAGAAGGCCTTCGGGTTGTAAAGCACTTTCAGTAAGGAGGAAAGGTTAAGTGTTAATAGCGCTTAGCTGTGACGTTACTTACAGAAGAAGCACCGGCTAACTCCGTGCCAGCAGCCGCGGTAATACGGAGGGTGCGAGCGTTAATCGGAATTACTGGGCGTAAAGCGTACGCAGGCGGTTTGTTAAGCGAGATGTGAAAGCCCCGGGCTCAACCTGGGAACG
+
CCCCGGGGGGGGGGGGGGGGGGGGGGGGGGGFGGGGGGGGGGGGGGGGGGGGGGGGGGGGGGGGGGGGGGGGGGGGGGGGGGGGGGGGGGGGGGGGGGGGGGGGGGGGGGGGGGGGGGGCFGGGGGGGGFGGGGGGGGGGGGGGGGGGGGGGGGGGGGGGGGGGGGGFGGGGGGGGGGGGGGGGGGGGGFGGGGGGGGGGGGGGGGGGGGGGGGGGGGGGGDFGGGGDGGFGGGGGGGGGGGGGGGDFFFGFGFFFF8>FFFGFFFFFFFFFFFF?6928?BFFFB6;<7?B7>?FF<74#
@M05025:18:000000000-B3NL5:1:1101:25922:11339 1:N:0:TCGAAG
ACCTAAACTCCTACGGGAGGCAGCAGTGGGGAATATTGCACAATGGGGGAAACCCTGATGCAGCCATGCCGCGTGTGTGAAGAAGGCCTTCGGGTTGTAAAGCACTTTCAGTTGTGAGGAAAAGTTAGTAGTTAATACCTGCTAGCCGTGACGTTAACAACAGAAGAAGCACCGGCTAACTCCGTGCCAGCAGCCGCGGTAATACGGAGGGTGCGAGCGTTAATCGGAATTACTGGGCGTAAAGCGCACGCAGGCGGTTTGTTAAGCTAGATGTGAAAGCCCCGGGCTCAACCTGGGATGG
+
CCCCGGGGCGGGFFGGGGGGGGGGGGGGGGGGGGGGGGGGGGGGGGGGGGGGGGGGGFGGGGEGGGGGGGGGGGGGGGGGGGGGGGGGGGFGGGGGGFGGGGGGGGGGGGGGGGGGGGGGGGFFGGGGFGGGGGGGGGFGGGGGGGGGGGGGGGGGGGGFFGGGG?EFGCCCAFGGDEFGGGGEGGGGGFCFGGFGGGGEGGFGGGGGGGGGDGGGGGGGEGGGGGGGGGGGGGFGGGGGGGC>:CC>>ED@D:B>><>FFF:CFF444=8FD6=?F*6:?F6>90690<2:<03:B:72#
@M05025:18:000000000-B3NL5:1:1101:7931:11387 1:N:0:TCGAAG
ACCTAAACTCCTACGGGAGGCAGCAGTGGGGAATATTGCACAATGGGGGAAACCCTGATGCAGCCATGCCGCGTGTGTGAAGAAGGCCTTCGGGTTGTAAAGCACTTTCAGTTGTGAGGAAAAGTTAGTAGTTAATACCTGCTAGCCGTGACGTTAACAACAGAAGAAGCACCGGCTAACTCCGTGCCAGCAGCCGCGGTAATACGGAGGGTGCGAGCGTTAATCGGAATTACTGGGCGTAAAGCGCACGCAGGCGGTTTGTTAAGCTAGATGTGAAAGCCCCGGGCTCAACCTGGGATGG
+
CCCCGGGGGGGGGGGGGGGGGGGGGGGGGGGGGGGGGGGGGGGGGGGGGGGGGGGGGGGGGGGGGGGGGGGGGGGGGGGGGGGGGGGGGGGGGGGGGGGGFGGGGGGGGGGGGGGDGGGGGGGGGGGGGGGGGGGGGGGGGGGGDGGGGGGGCFGGGGGGGFGGGGGGGGFGGGGGGGGGFFGGGGGGGGGGGGGGGGGEGGGGFFEGEGEGGGGDGGGGGGCGGGGGGGGFGGCFCDGGGGGGGGDDFFDEGFF>B7>EEFGGGFFFAFBFFFFFFFF?08B9(4>218?:75??FFFF#
@M05025:18:000000000-B3NL5:1:1101:3860:11408 1:N:0:TCGAAG
ACCTAAACTCCTACGGGAGGCAGCAGTGGGGAATATTGCACAATGGGCGCAAGCCTGATGCAGCCATGCCGCGTGTGTGAAGAAGGCCTTCGGGTTGTAAAGCACTTTCAGTAAGGAGGAAAGGTTAAGTGTTAATAGCACTTAGCTGTGACGTTACTTACAGAAGAAGCACCGGCTAACTCCGTGCCAGCAGCCGCGGTAATACGGAGGGTGCGAGCGTTAATCGGAATTACTGGGCGTAAAGCGTACGCAGGCGGTTTGTTAAGCGAGATGTGAAAGCCCCGGGCTCAACCTGGGAACG
+
CCCCGGGGGGGGFGGGGGGGGGGG@F@FFGGGGGGGFGGGGGGGGGGGGGGGGDGGGGGGFFGGGGGGGGGGGECFGGFFGGGGEGGGGGGGGGGGGGGEDFEGGGGGGGGFGGGGEGGGGGGGGFCFD<EEAFGGGGGFGGGGGGGGGGGAGC@GGGGGGGC;FGGGGGGFGGGGGC68=ECEBFE7@CFFGGGGGGGGGGCGGGG*:EEGGGGGGCE=E5CFGGGGDGGGGGCF*>C5)9CFGGGFFFGEDFFFF;>EFFGGGFFFBE>FF?4@FFA??6?F;>B>?77::>??FBF,#
@M05025:18:000000000-B3NL5:1:1101:12668:11465 1:N:0:TCGAAG
ACCTAAACTCCTACGGGAGGCAGCAGTGGGGAATATTGCACAATGGGCGCAAGCCTGATGCAGCCATGCCGCGTGTGTGAAGAAGGCCTTCGGGTTGTAAAGCACTTTCAGTAAGGAGGAAAGGTTAAGTGTTAATAGCACTTAGCTGTGACGTTACTTACAGAAGAAGCACCGGCTAACTCCGTGCCAGCAGCCGCGGTAATACGGAGGGTGCGAGCGTTAATCGGAATTACTGGGCGTAAAGCGTACGCAGGCGGTTTGTTAAGCGAGATGTGAAAGCCCCGGGCTCAACCTGGGAACC
+
CCCCGGGGGGGGGGGGGGGGGGGGGGGGGGGGGGGGGGGGGGGGGGGGGGGGGGGGGGGGGGGGGGGGGGGGGGGGGGGGGGGGGGGGGGGGGGGGGGGGGGGGGGGGGGGGGGGGGGGGGGGGGGGGGGGGGGGGGGGGGGGGGGGGGGGGGGGGGGGGGGGGGGGGGGGGGGGGGGGGGGGGGGGGGGGGGGGGGGGGGGGGGGGGGGGGGGGGGGGGGGGGGGGGGGGGGGGGGGGGGGGGGGGFFFGFGFBFF@BFFFGGGFFFFF6@BFFFF?>?8??FF;>9:>F?B7?FFF?6#
@M05025:18:000000000-B3NL5:1:1101:4527:11465 1:N:0:TCGAAG
ACCTAAACTCCTACGGGAGGCAGCAGTGGGGAATATTGCACAATGGGCGCAAGCCTGATGCAGCCATGCCGCGTGTGTGAAGAAGGCCTTCGGGTTGTAAAGCACTTTCAGTAAGGAGGAAAGGTTAAGTGTTAATAGCACTTAGCTGTGACGTTACTTACAGAAGAAGCACCGGCTAACTCCGTGCCAGCAGCCGCGGTAATACGGAGGGTGCGAGCGTTAATCGGAATTACTGGGCGTAAAGCGTACGCAGGCGGTTTGTTAAGCGAGATGTGAAAGCCCCGGGCTCAACCTGGGAACT
+
CCCCGGGGGGGGGGGGGGGGGGGGGGFGGGGGGGGGGGGGGGGGGGGGGGGGGGGGGGGGGGGGGGGGGGGGGGGGGGGGGGGGGGGGGGGGGGGGGGGGGGGGGGGGGGGGGGGGFEGEGGGGGGGGGGGGGGGGGGGGGGGGGGGGGGGGGGGGGGGGGGGGGGGGGGGGGGGGGGGGGGGGGGGGGGGGGGGGGGGGGGGGGGGGGGGGGDGGGGGGG=EFGGGGGGGGGGGCCGGGGGGGCCDBFEG>D>DFFEF>@FGGGFFFF@6@<F=FFFA?41:>BB>>??>B???8<2?4#
@M05025:18:000000000-B3NL5:1:1101:10260:11497 1:N:0:TCGAAG
ACCTAAACTCCTACGGGAGGCAGCAGTGGGGAATATTGCACAATGGGCGCAAGCCTGATGCAGCCATGCCGCGTGTGTGAAGAAGGCCTTCGGGTTGTAAAGCACTTTCAGTAAGGAGGAAAGGTTAAGTGTTAATAGCACTTAGCTGTGACGTTACTTACAGAAGAAGCACCGGCTAACTCCGTGCCAGCAGCCGCGGTAATACGGAGGGTGCGAGCGTTAATCGGAATTACTGGGCGTAAAGCGTACGCAGGCGGTTTGTTAAGCGAGATGTGAAAGCCCCGGGCTCAACCTGGGAACG
+
CCCCGGGGGGGGGGGGGGGGGGGGGGFGGGGDGGGGGGGGGGGGGGGGGGGGGGGGGGGGGGGGGGGGGGGGGGGGGGGGGGGGGGGGGGGGGGGGGGGGGGGGGGGGGGGFGGGGGGGGGGGGGGGGGGGGGGGGGGGGGGGGGGFGGGGGGGGGGGGGGGGGGGGGGGGGGGGGGGGGGGGGGGGGGGGGGGGGGGEGGGGGFGGGGGGGGDGGGGGEGEGGGGGGGGGGGGGGCDGGDGGGGGGFDECEGFFFF)4>>FF7CFFE:>1:<46FB?)488?99>>9??B?<BF?:7>1#
@M05025:18:000000000-B3NL5:1:1101:12210:11573 1:N:0:TCGAAG
ACCTAAACTCCTACGGGAGGCAGCAGTAGGGAATCTTCCACAATGGACGAAAGTCTGATGTAGCAACGCCGCGTGAGTGAAGAAGGGTTTCGGCTCGTAAAGCTCTGTTGGTAGTGAAGAAAGATAGAGGTAGTAACTGGCCTTTATTTGACGGTAATTACTTAGAAAGTCACGGCTAACTACGTGCCAGCAGCCGCGGTAATACGTAGGTGGCAAGCGTTGTCCGGATTTATTGGGCGTAAAGCGAGTGCAGGCGGTTCAATAAGTTTGAGTTGAAAGCCTTCGGCTCAACCGGAGAATG
+
CCCCGGGGGGGGGGGGGGGGGGGGGGGGGGGGGGGGGGGGGGGGGGGGGGGGGGGGGGGGGGGGGGGGGGGGGGGGGGGGGGFGGGGGGGGGGGGGGGGGGGGGGGGGGGGEGGGGGBFGGCF@F<DDF@F=AEFG,5FEF<FDC9DFCFF,C:@F+DF<,CF=DGFC:F,FAF@8CEFGGGD5DFD7@DE?CF:8:C5:C?CF751>BCCFECG?C*=E*/:?:C=2C569C7@F<5/15C52*)/7>@79:).<)0-79*7C>?7/)1)..*18=*61<?A2<1((,5)34>9(33(.#
@M05025:18:000000000-B3NL5:1:1101:2129:11587 1:N:0:TCGAAG
ACCTAAACTCCTACGGGAGGCAGCAGTGGGGAATATTGGACAATGGGCGCAAGCCTGATCCAGCCATGCCGCGTGAGTGATGAAGGCCTTAGGGTTGTAAAGCTCTTTCAACGGTGAAGATAATGACGGTAACCGTAGAAGAAGCCCCGGCTAACTTCGTGCCAGCAGCCGCGGTAATACGAAGGGGGCTAGCGTTGTTCGGAATTACTGGGCGTAAAGCGTACGTAGGCGGATTAGAAAGTTAGGGGTGAAATCCCAGGGCTCAACCCTGGAACTGCCTCTAAAACTCCTAATCTTGAGA
+
CCCCGGGGGGGGGGGGGGGGGGGGGGFGGGGDGGGGGGGGGGGGGGGGGGGGGGGGGGGGGGFGGGGGGGGGGCEGGGGGGGGGGGGGGGGGGGGGGGGGGGGGGGGGGGGGGGGGGGGGGGGGGGGGGGGGGGGGGGGGGGGGGGFGGGGGGGGGGGGGGGGGGGGGGFEGGGGGGGGGGGGGGGGGGGGGGGGGGEFGGGGGGGGGGGFGGGGGDEFFGGGGGGGGGGGGGGGGGGF7FFGGGGGFFFGFGFFFFFBFFFFGGFFFBFFFFFFFFFFFBB>D<BFFD?BFF<A>FFF0#
@M05025:18:000000000-B3NL5:1:1101:22913:11610 1:N:0:TCGAAG
ACCTAAACTCCTACGGGAGGCAGCAGTAGGGAATCTTCCACAATGGACGAAAGTCTGATGGAGCAACGCCGCGTGAGTGAAGAAGGGTTTCGGCTCGTAAAGCTCTGTTGGTAGTGAAGAAAGATAGAGGTAGTAACTGGCCTTTATTTGACGGTAATTACTTAGAAAGTCACGGCTAACTACGTGCCAGCAGCCGCGGTAATACGTAGGTGGCAAGCGTTGTCCGGATTTATTGGGCGTAAAGCGAGTGCAGGCGGTTCAATAAGTCTGATGTGAAAGCCTTCGGCTCAACCGGAGAATG
+
CCCCGGGGGGGGGGGGGGGGGGGGGGGGGGGGGGGGGGGGGGGGGGGGGGGGGGGGGGGGGGGGGGGGGGGGGGGGGGGGGGGGGGGGGGGGGGGGGGGGGGGGGGGGGGGGGGFGGGGFGGGGGGGGGGGGGGGGGGGGGGGGGGGGGGGGGGGGGGGGGGGGGGGGGGGGGGGGGGGGGGGGGGGGGGGGGGGGGGGGGGGGDDFGGGGGGGGGGGGGGGGGGD=/5EGGGGGGGGGGD7CDFGDEEFGFGFFFD)3>*/*:FFF=4@9=286=FFF:B?BDF?B63>?FFFF>92:2#
@M05025:18:000000000-B3NL5:1:1101:22572:11637 1:N:0:TCGAAG
ACCTAAACTCCTACGGGAGGCAGCAGTAGGGAATCTTCCACAATGGACGAAAGTCTGATGGAGCAACGCCGCGTGAGTGAAGAAGGGTTTCGGCTCGTAAAGCTCTGTTGGTAGTGAAGAAAGATAGAGGTAGTAACTGGCCTTTATTTGACGGTAATTACTTAGAAAGTCACGGCTAACTACGTGCCAGCAGCCGCGGTAATACGTAGGTGGCAAGCGTTGTCCGGATTTATTGGGCGTAAAGCGAGTGCAGGCGGTTCAATAAGTCTGATGTGAAAGCCTTCGGCTCAACCGGAGAATT
+
CCCCGGGGGGGGGGGGGGGGGGGGGGGGGGGGGGGFGGGGGGGGGGGGGGGGGGGGGGGGGGGGGGGGGGGGGGGGGGGGGGGGGGGFGGGGGGGGGGGGGGGGGGGGGGGGGFFGFGGGGGGGGGGGGGGGGGGGGGGGGGGGGGGGGGGGGGGGGGGGGGGGGGGGGGGGGGGGGGGGGGGEGGGGGGGGGGGGGGGGGGGGGGGGGGGGGGGGGGGGGGEGGGGGCGFFGGGGGFG5CDFGCGGFFFFFFFFFFB9:FFGGGFFFFFAFAB?6=FABBFFFFF>2:BFFFFFFFF<2#
@M05025:18:000000000-B3NL5:1:1101:6893:11643 1:N:0:TCGAAG
ACCTAAACTCCTACGGGAGGCAGCAGTGGGGAATATTGCACAATGGGCGCAAGCCTGATGCAGCCATGCCGCGTGTATGAAGAAGGCCTTCGGGTTGTAAAGTACTTTCAGCAGTGAGGAAGGGGGTGTCGTTAATAGCGGCATTTCTTGACGTTAGCTGCAGAAGAAGCACCGGCTAACTCCGTGCCAGCAGCCGCGGTAATACGGAGGGTGCGAGCGTTAATCGGAATTACTGGGCGTAAAGCGCATGCAGGTGGTTTGTTAAGTCAGATGTGAAAGCCCGGGGCTCAACCTCGGAACG
+
CCCCGGGGGGGGGGGGGGGGGGGGGGGGGGGGGGGGGGGGGGGGGGGGGGGGGGGGGGGGGGGGGGGGGGGGGGGGGGGGGGGGGGGGGGGGGGGGGGGGGGGGGGGGGGGGGGGGGGGGGGGGGGGGEGGGGGGGGGGGGGGGGGGGGGGGGGGGGGGGGGFGGGGGGGGGGGGGGGGGGGGGGGGGGGGGGFFGGGGGGGGGGGGGGGGGGGGEGGGGGEDFGGGGGGGGGGF:FCGDGGGGGGGFFFGFGFFFFE:FDFFDGFFFFFAFFFFFFFFF7?>>BB>0477:<??B?6:(#
@M05025:18:000000000-B3NL5:1:1101:3653:11685 1:N:0:TCGAAG
ACCTAAACTCCTACGGGAGGCAGCAGTGGGGAATATTGCACAATGGGGGAAACCCTGATGCAGCCATGCCGCGTGTGTGAAGAAGGCCTTCGGGTTGTAAAGCACTTTCAGTTGTGAGGAAAAGTTAGTAGTTAATACCTGCTAGCCGTGACGTTAACAACAGAAGAAGCACCGGCTAACTCCGTGCCAGCAGCCGCGGTAATACGGAGGGTGCGAGCGTTAATCGGAATTACTGGGCGTAAAGCGCACGCAGGCGGTTTGTTAAGCTAGATGTGAAAGCCCCGGGCTCAACCTGGGATGA
+
CCCCGGGGGGGGGGGGGGGGGGGGGGGGGGGGGGGGGGGGGGGGGGGGGGGGGGGGGGGGGGGGGGGGGGGGGGGDGGGGGGGGGGGGGGGGGGFFFFGGGGGGFFGGGGGFGFFGGGGGGGGGFFGGGGGGGGGGGGGGGGGGGGGGGGGGGGFGFGGGGGGGGGGGGGGGGGGGGGGGFGGEGGGGGGGGGGGGGGGGGEGGGGGGGGGGGGGGGGGCGGGGGGGGGGGGGGGGGGGGGGGGGGGFFFGFGFFFF.9>BFGGGFFFFFDFFFFFFF>::??F>FBFFF?:?:?BB:??#
@M05025:18:000000000-B3NL5:1:1101:19173:11738 1:N:0:TCGAAG
ACCTAAACTCCTACGGGAGGCAGCAGTGGGGAATCTTGGACAATGGGGGCAACCCTGATCCAGCCATGCCGCGTGTGTGAAGAAGGCCTTCGGGTTGTAAAGCACTTTCAGCAGGGAGGAAGGCTTACCCCTAATACGGGTGAGTACTTGACGTTACCTGCAGAAGAAGCACCGGCTAATTTCGTGCCAGCAGCCGCGGTAATACGAAAGGTGCAAGCGTTAATCGGAATTACTGGGCGTAAAGCGCGCGTAGGCGGTGTGTTAAGTCGGATGTGAAAGCCCAGGGCTCAACCTTGGAATG
+
CCCCGGGGGGGGGGGGGGGGGGGGGGEFGGGGGGGGGGGGGGGGGGGGGGGGGGGGGGGGGGGGGGGGGGGGGGGGGGGGGGGGGGGGGGGGGGGGGGGGGGGGGGGGGGGGGGGGFGGGGGGGGGGGGGGGGGGGGGGGGGGGGGGFGGGGGFGGGEGGGGGGGGGGGGGG7FGDGGGGFGGGGGGGGGGGGGGGGCCEEEGGGGFGCEGGGGGFGGGC=EFGGGGGGFGFG:CFG4979CDDGGDEFF)7CEFDB@B7:55>FFBFBFFFF?BF?F>?B8:?<FB16<?FF0<>?>6.#
@M05025:18:000000000-B3NL5:1:1101:5524:11746 1:N:0:TCGAAG
ACCTAAACTCCTACGGGAGGCAGCAGTAGGGAATCTTCCACAATGGACGAAAGTCTGATGGAGCAACGCCGCGTGAGTGAAGAAGGGTTTCGGCTCGTAAAGCTCTGTTGGTAGTGAAGAAAGATAGAGGTAGTAACTGGCCTTTATTTGACGGTAATTACTTAGAAAGTCACGGCTAACTACGTGCCAGCAGCCGCGGTAATACGTAGGTGGCAAGCGTTGTCCGGATTTATTGGGCGTAAAGCGAGTGCAGGCGGTTCAATAAGTCTGATGTGAAAGCCTTCGGCTCAACCGGAGAATC
+
CCCCGGGGGGGGGGGGGGGGGGGGGGGGGGGGGGGGGGGGGGGGGGGGGGGGGGGGGGGGGGGGGGGGGGGGGGGGGGGGGGGGGGGGGGGGGDGGGGGGGGGGGGGGGGGGGGGGGGGGGGGGGGGGGGGGGGGGGGGGGGGFGGGGGGGGGCGGGGGGFGGGGGGGGGGGGGGGGGGGGGGGGGGGGGGGFGGGGGGGGGGGGGCFGGGGGGGGGGGGEGCF@=EEGEGGGGFFGGGGGGGGGDCEFFGFGFFFF.4>?FGGGFFFFFFFAFF?BB9?FBA>:?B<B?787961>9?2#
@M05025:18:000000000-B3NL5:1:1101:4351:11787 1:N:0:TCGAAG
ACCTAAACTCCTACGGGAGGCAGCAGTAGGGAATCTTCCACAATGGACGAAAGTCTGATGGAGCAACGCCGCGTGAGTGAAGAAGGGTTTCGGCTCGTAAAGCTCTGTTGGTAGTGAAGAAAGATAGAGGTAGTAACTGGCCTTTATTTGACGGTAATTACTTAGAAAGTCACGGCTAACTACGTGCCAGCAGCCGCGGTAATACGTAGGTGGCAAGCGTTGTCCGGATTTATTGGGCGTAAAGCGAGTGCAGGCGGTTCAATAAGTCTGATGTGAAAGCCTTCGGCTCAACCGGAGAATG
+
CCCCGGGGGGGGGGGGGGGGGGGGGGFFGGGGGGGGGGGGGGGGGGGGGGGGGGGGGGGGGGGGGGGGGGGGGGGGGFGGGGGGGGGGGGGGGGGGGGGGGGGGGGGGFGGBCGFGCFEECCFCGGGGGGGGCFFGGGG?FGGGCGGGFCFGGGGGGGGGFGGGGGFEGFDCFGGGGGGGGGGCEEGFGGGGGGGGDGGGCEFGFGCG5E?CFFGFFFG=C51<CEGG==6:CGFFGFGGGGGGGGDEDFC@7:@EF597F4DDGFFFFFA@BF6=?F9?:B<21:>F:>DB1>FBBB?4#
@M05025:18:000000000-B3NL5:1:1101:7431:11805 1:N:0:TCGAAG
ACCTAAACTCCTACGGGAGGCAGCAGTGGGGAATATTGCACAATGGGGGAAACCCTGATGCAGCCATGCCGCGTGTGTGAAGAAGGCCTTCGGGTTGTAAAGCACTTTCAGTTGTGAGGAAAAGTTAGTAGTTAATACCTGCTAGCCGTGACGTTAACAACAGAAGAAGCACCGGCTAACTCCGTGCCAGCAGCCGCGGTAATACGGAGGGTGCGAGCGTTAATCGGAATTACTGGGCGTAAAGCGCACGCAGGCGGTTTGTTAAGCTAGATGTGAAAGCCCCGGGCTCAACCTGGGATGG
+
CCCCGGGGGGGGGGGGGGGGGGGGGGGGGGGGGGGGGGGGGGGGGGGGGGGGGGGGGGGGGGGGGGGGGGGGGGGGGGGGGGGGGGGGGGGGGGGGGGGGGGGGGGGGGGGGGGGGGGGGGGGGGGGGGGGGGGGGGGGGGGGGFGGGEGGGGGGGGGGGGGGGGGGGGGGGGGGGGGGGGGGGGGGGGGGGGGGGGGGGGGGGGG5*BEGGGGGGGGGGGGGGGGGGDGGFGGGGGGDGDGGGGGGEEFGFGFFFFDBB@FGGGFFF>?BFDFFFFF>?3<<BFB>FFFDFFFB?B?B<#
@M05025:18:000000000-B3NL5:1:1101:18699:11846 1:N:0:TCGAAG
ACCTAAACTCCTACGGGAGGCAGCAGTGGGGAATATTGCACAATGGGGGAAACCCTGATGCAGACATGCCGCGTGTGTGAAGAAGGCCTTCGGGTTGTAAAGCACTTTCAGTTGTGAGGAAAAGTTAGTAGTTAATACCTGCTAGCCGTGACGTTAACAACAGAAGAAGCACCGGCTAACTCCGTGCCAGCAGCCGCGGTAATACGGAGGGTGCGAGCGTTAATCGGAATTACTGGGCGTAAAGCGCACGCAGGCGGTTTGTTAAGCTAGATGTGAAAGCCCCGGGCTCAACCTGGGATGT
+
CCCCGGGGGGGGGGGGGGGGGGGGGGGGGGGGGGGGGGGGGGGGGGGGGGGGGGGGGGGGGGGGGGGGGGGGGGGGGGGGGGGGGGGGGGGGGGFGGGGGGGGGGGGGGGGGGGGGGGGFGGGGGGGGGGGGGGGGGGGGGGGGGGGGGGGGGGGGGGGGGGGGGGGGGGGGGGGGGGGGGGGGGGGGGGGGGGGGGGGGGGGGGGGGGGGGGGGGGGGGGGGGGGGGGGGGDGGGGFDGGGGGGGGFFFGFGFFFF@BFFFGGGFFFFFFFFFFFFFAB7<BFFBF;?F<?F0?FB?F?#
@M05025:18:000000000-B3NL5:1:1101:27081:11868 1:N:0:TCGAAG
ACCTAAACTCCTACGGGAGGCAGCAGTAGGGAATCTTCCGCAATGGGCGAAAGCCTGACGGAGCAACGCCGCGTGAGTGATGAAGGTCTTCGGATCGTAAAACTCTGTTATTAGGGAAGAACAAACGTGTAAGTAACTGTGCACGTCTTGACGGTACCTAATCAGAAAGCCACGGCTAACTACGTGCCAGCAGCCGCGGTAATACGTAGGTGGCAAGCGTTATCCGGAATTATTGGGCGTAAAGCGCGCGTAGGCGGTTTTTTAAGTCTGATGTGAAAGCCCACGGCTCAACCGTGGAGGA
+
CCCCGGGGGGGGGGGGGGGGGGGGGGGGGGGGGGGGGGGGGGGGGGGGGGGDGGGGGFGGEGGGGGGGGGGGGGGGGGGGGGGCFGGGGGGGGEFGGGGGGGGGGGGGGGGGGGGGFGGGGGGGGGGGGGGGGGGGGGGGGGGGGGGGGGGGGGGGEGGGGGGGGGGGFGGGGGGGGEGGGGGGGGGGGGGGCGGGGGGGGGGGGGGGGGGGGGGGGGGGGGGGGGGDEGGGGGGG4DDGG*CCFGGFFFGFG:F@F@F:FFDF>?=*57)@AF??6?4??02(99;9?<DBFF6818(2#
@M05025:18:000000000-B3NL5:1:1101:3961:11869 1:N:0:TCGAAG
ACCTAAACTCCTACGGGAGGCAGCAGTGGGGAATATTGCACAATGGGCGCAAGCCTGATGCAGCCATGCCGCGTGTGTGAAGAAGGCCTTCGGGTTGTAAAGCACTTTCAGTAAGGAGGAAAGGTTAAGTGTTAATAGCGCTTAGCTGTGACGTTACTTACAGAAGAAGCACCGGCTAACTCCGTGCCAGCAGCCGCGGTAATACGGAGGGTGCGAGCGTTAATCGGAATTACTGGGCGTAAAGCGTACGCAGGCGGTTTGTTAAGCGAGATGTGAAAGCCCCGGGCTCAACCTGGGAACG
+
CCCCGGGGGGGGGGGGGGGGGGGGGGCEFGGGGFGCFGGGGGGGGGGGGGGDGGGGGGGGGGGGGGGGGGGGGCGGGGGGGGGGGFGGFGGGGGGDGGGGGGGGGGDFG<FFFGGGGGGEGFGGFFFGGGGGGGGFGGGGGGGDDGGGGGGGGFFDFEGCGFGGGFFEGGGGGGGGGGGGEGGGGGDGGGGGGGGGCEGEG=GCGGGGGGGGGGGG55CECG=FFCE55EEGCCDFFDDG3DFFGDGFBECEGFFFF79:B@F7DFF>?D6>777@FF<114299>>>224:<?FFFF7,#
@M05025:18:000000000-B3NL5:1:1101:23777:11937 1:N:0:TCGAAG
ACCTAAACTCCTACGGGAGGCAGCAGTGGGGAATATTGCACAATGGGGGAAACCCTGATGCAGCCATGCCGCGTGTGTGAAGAAGGCCTTCGGGTTGTAAAGCACTTTCAGTTGTGAGGAAAAGTTAGTAGTTAATACCTGCTAGCCGTGACGTTAACAACAGAAGAAGCACCGGCTAACTCCGTGCCAGCAGCCGCGGTAATACGGAGGGTGCGAGCGTTAATCGGAATTACTGGGCGTAAAGCGCACGCAGGCGGTTTGTTAAGCTAGATGTGAAAGCCCCGGGCTCAACCTGGGATGT
+
CCCCGGGGGGGGGGGGGGGGGGGGGGGGGGGGGGGGGGGGGGGGGGGGGGGGGGGGGGGGGGGGGGGGGGGGGGGGGGGGGGGGGGGGGGGGGGGGGGGGGGGGGGGGGGGGGGFGGGGGGFGGGGGGGGGGGGGGGGGGGGGGGGGGGGGGGGGGGGGGDGFFGGGGGGGGGGGCGGGGFGGGGGGGGGGGGGGGGGGGGGCCCFGCEGGGGGGGGGGGGGGGGGGGGGGF:CFGGGGGGGGGGGGFEFGFGEFFF>>BEFGG>4@FBF<=<FFFFFF?<<672>96<>DB?BB?:17?#
@M05025:18:000000000-B3NL5:1:1101:9554:11939 1:N:0:TCGAAG
ACCTAAACTCCTACGGGAGGCAGCAGTGGGGAATCTTAGACAATGGGCGCAAGCCTGATCTAGCCATGCCGCGTGAGTGATGAAGGCCCTAGGGTCGTAAAGCTCTTTCGCCTGTGAAGATAATGACGGTAGCAGGTAAAGAAACCCCGGCTAACTCCGTGCCAGCAGCCGCGGTAATACGGAGGGGGTTAGCGTTGTTCGGAATTACTGGGCGTAAAGCGCGCGTAGGCGGATCGGAAAGTTGGGGGTGAAATCGCGGGGCTCAACCCCGGAACTGCCTCCAAAACTATCGGTCTTGAGG
+
CCCCGGGGGGGGGGGGGEGGGGGGFFEGGGGEGGGGGGGGGFFGG?FGGGGGGGGGGGGGGGGFGGGGGGGGGGGGGGGGGGGGGGGGGGGGGGFGGGGGGFFFGGGGGGGGEFGGDGGGGGGGGGGFGGGGGFGGFEGGGGGGGFGGGGGGGFGGGGGGFEFGGGGGGGGGGGC@EGGGFEBEGGGG88EGGC;*=C>@EEEEGGGGGGGGGGGCGGCGGGG=5EEGGGEGD5CCGD<<FF>>FGCEFFG4:?F)7B0>>:DCF=5>?D6>9EFFF*8<?:??<?:BFDFB((-3<A24#
@M05025:18:000000000-B3NL5:1:1101:14312:11939 1:N:0:TCGAAG
ACCTAAACTCCTACGGGAGGCAGCAGTGGGGAATATTGCACAATGGGGGAAACCCTGATGCAGCCATGCCGCGTGTGTGAAGAAGGCCTTCGGGTTGTAAAGCACTTTCAGTTGTGAGGAAAAGTTAGTAGTTAATACCTGCTAGCCGTGACGTTAACAACAGAAGAAGCACCGGCTAACTCCGTGCCAGCAGCCGCGGTAATACGGAGGGTGCGAGCGTTAATCGGAATTACTGGGCGTAAAGCGCACGCAGGCGGTTTGTTAAGCTAGATGTGAAAGCCCCGGGCTCAACCTGGGATGC
+
CCCCGGGGGGGGGGGGGGGGGGGGGGGGGGGGGGGGGGGGGGGGGGGGGGGGGGGGGGGGGGGGGGGGGGGGGGGGGGGGGGGGGGGGGGGGGGGGGGGGGGGGGGGGGGGFGGGGGGGGGGGGGGGGGGGGGGGGGGGGGGGGGGGGGGGGGGGGGGGGGGGGGGGGGGGGGGGGGGFGGDGGGGGGGGGGGGGGGGGGGGGGGGGEGGGGGGGGGGGGGGGGGGGGGGGGGGGGGFGGGGGGGGGFDEGFGFFFF:>>EFGGGFFF2F<=>FFFFFB?8??>FFFF:3>7?:::??:?#
@M05025:18:000000000-B3NL5:1:1101:19140:11950 1:N:0:TCGAAG
ACCTAAACTCCTACGGGAGGCAGCAGTGGGGAATATTGGACAATGGGGGCAACCCTGATCCAGCCATGCCGCGTGTGTGAAGAAGGCTTTCGGGTTGTAAAGCACTTTCAGTAGGGAGGAAAACCTTAAGGTTAATACCCTTAAGGCTTGACGTCACCTACAGAAGAAGCACCGGCTAACTCCGTGCCAGCAGCCGCGGTAATACGGAGGGTGCAAGCGTTAATCGGAATTACTGGGCGTAAAGCGCGCGTAGGCGGTTTGATAAGCGGGATGTGAAAGCCCCGGGCTTAACCTGGGAACG
+
CCCCGGGGGGGGGGGGGDGGGGGGGF<FGGGGGGGGFGGGGGGGGGGGGGGGGGGGGGGGGGGGFGGGGGGGGGGGGGGGGGFGGGGGGGGGGGFEFGGGGGGFFFFGGGGGGGGGFGGGDFFGGCGGGGGFFGGGGGFFFCGCFGFFGGGGGGGGGGGCFGGGGGDFFFGGGGGGGGGFFCFGCGGFGBCFFGGGGGEEGGGGFGEEGGGCEGGCF5EEEEFFGGEE:ECFFCCFF*7>CD7D>DDBBF<5DEFFFF>B>=FF:4*79EFEFFFF=841:?:>FFBBF:>4.)8?F:?,#
@M05025:18:000000000-B3NL5:1:1101:13014:11954 1:N:0:TCGAAG
ACCTAAACTCCTACGGGAGGCAGCAGTGGGGAATATTGGACAATGGGCGAAAGCCTGATCCAGCCATGCCGCGTGTGTGAAGAAGGTCTTCGGATTGTAAAGCACTTTAAGTTGGGAGGAAGGGTTGTAGCTTAATACGCTGCAACTTTGACGTTACCAACAGAATAAGCACCGGCTAACTCTGTGCCAGCAGCCGCGGTAATACAGAGGGTGCAAGCGTTAATCGGAATTACTGGGCGTAAAGCGCGCGTAGGCGGCTTGATAAGATGGGTGTGAAATCCCCGGGCTTAACCTGGGAACC
+
CCCCGGGGGGGGGGGGGGGGGGGGGGGGGGGGGGGGGGGGGGGGGGGGGGGGGGGGGGGGGGGGGGGGGGGGGGGGGGGGGGGGFGGGGGGGGGGGGGGGGGGGGGGGGGGGGGGGGGGGGGGGGGGGGGGGGGGGGGGGGGGGGGGGGGGGGGGGGGGGGGGGGGGFGFGGGEGGGGGGGGGGGGGGGFGGGGFGGGGGGGGGGGGGGGGGGGGGGGGGGGGGGGGGDGGGFGGCGGGGGGGGFGDEFFGFGFFFFFFEFFGGGFFFD@F@:EFFFFFA:><B>F>>:7AABFFF?BF4#
@M05025:18:000000000-B3NL5:1:1101:24046:11965 1:N:0:TCGAAG
ACCTAAACTCCTACGGGAGGCAGCAGTGGGGAATATTGCACAATGGGCGCAAGCCTGATGCAGCCATGCCGCGTGTGTGAAGAAGGCCTTCGGGTTGTAAAGCACTTTCAGTAAGGAGGAAAGGTTAAGTGTTAATAGCACTTAGCTGTGACGTTACTTACAGAAGAAGCACCGGCTAACTCCGTGCCAGCAGCCGCGGTAATACGGAGGGTGCGAGCGTTAATCGGAATTACTGGGCGTAAAGCGTACGCAGGCGGTTTGTTAAGCGAGATGTGAAAGCCCCGGGCTCAACCTGGGAACG
+
CCCCGGGGGFGGGGGEFGGGGDGEGGEFGGGDGFGGGGGFGDGGFFFGDDG>GGGGGGGGGGGGGGGGFGGGGGGGGGAFFGGGGGGFFGGGGGGGGGGGGGGGGGGDFFGGFGFGEEEEGFEEAFFGFFFGGGGGGGGGGGFFGGGGGGAFC>@AFFGGGGGGGGGGGA>FFGDGGGGGGGGGGFGGFGGGGGGGGGGEGDGGGFGGGEGGGGGGGEGEGGGGGGEC=FCFFGCFGGDGD3<FGGGFFFG>DBFEEF0>BFG7CFFFFF>:7FFFFFB?B3:9>F0348<B0:?1:43,#
@M05025:18:000000000-B3NL5:1:1101:22600:11969 1:N:0:TCGAAG
ACCTAAACTCCTACGGGAGGCAGCAGTGGGGAATCTTGGACAATGGGCGCAAGCCTGATCCAGCCATGCCGCGTGAGTGATGAAGGCCCTAGGGTCGTAAAGCTCTTTCGCCTGTGAAGATAATGACGGTAGCAGGTAAAGAAACCCCGGCTAACTCCGTGCCAGCAGCCGCGGTAATACGGAGGGGGTTAGCGTTGTTCGGAATTACTGGGCGTAAAGCGCGCGTAGGCGGACTATTAAGTCAGAGGTGAAATCCCGGGGCTCAACCCCGGAACTGCCTTTGATACTGGTAGTCTTGAGA
+
CCCCGGGGGGGGGGGGGGGGGGGGGGGGGGGGGGGGGGGGGGGGGGGGGGGGGGGGGGGGGGGGGGGGGGGGGGGGGGGGGGGGGGGGGGGGGGGGGGGGGGGGGGGGGGGGGGGGGGGGGGGGGGGGGGGDGGGGGGGGGGGGGGGGGGGGGGGGGGGGGGGGGGGGGGGGGGEGGGGGGGGGGGGG:8CEGGGEGGGGGG5EGGGGGGGGGGGGGGFC=EGDGGGGGGGGGGGCFFG7DGGGGGGFFFGFC?=;?>95@E<FGFFF?E>DFEEFFFFBF>FFFFB>A:6<:-:A24<4#
@M05025:18:000000000-B3NL5:1:1101:22967:12000 1:N:0:TCGAAG
ACCTAAACTCCTACGGGAGGCAGCAGTGGGGAATCTTGGACAATGGGCGCAAGCCTGATCCAGCCATGTCGCGTGAGTGATGAAGGCCCTAGGGTCGTAAAGCTCTTTCGCCTGTGAAGATAATGACGGTAGCAGGTAAAGAAACCCCGGCTAACTCCGTGCCAGCAGCCGCGGTAATACGGAGGGGGTTAGCGTTGTTCGGAATTACTGGGCGTAAAGTGCGCGTAGGCGGATTAGTAAGTCAGAGGTGAAATCCCGGGGCTCAACCCCGGAACTGCCTTTGATACTGCTAGTCTTGAGC
+
CCCCGGGGGGGGGGGGDEGGGGGGFGFFGGGGGGGFGGGGGGGGGGGGGGGGGGGFFFGGGGGGGGGGGGGGGGGGGFFGGGGGGGGGGGFGGGGGGGGGGGGGGGGGGGDGGGFFGGGGGGGGGGGGGGFGGGGGGGGGGGGGGGGGGGGGGGGGGGGGGGGGGGGGGGGGGGGGGGGGGGGGGGGG:CEG?EECGGGGGGGGGFGGGGFGGGGGGGGGGGGGGCEGGGGGDDDCCG=:FGDGF7C@?@DFGFFF:>6>>>7CDFFF6>7>>FF@FF?24<AAFAFBFF<A<5)6422)#
@M05025:18:000000000-B3NL5:1:1101:2974:12021 1:N:0:TCGAAG
ACCTAAACTCCTACGGGAGGCAGCAGTGGGGAATCTTGGACAATGGGGGCAACCCTGATCCAGCCATGCCGCGTGAGTGATGAAGGCCCTAGGGTCGTAAAGCTCTTTCGCCTGTGAAGATAATGACGGTAGCAGGTAAAGAAACCCCGGCTAACTCCGTGCCAGCAGCCGCGGTAATACGGAGGGGGTTAGCGTTGTTCGGAATTACTGGGCGTAAAGCGCACGTAGGCGGATCGGAAAGTTGGGGGTGAAATCCCGGGGCTCAACCACGGAACTGCCTCCAAAACTATCGGTCTAGAGC
+
CCCCGGGGGGGGGGG;FGEDGGEGFFFFGGGDGGGGGGGGFGDGGGGGGGGGGGGGF8EGAEFGGGGGGGCFGGFEGFGGGFAFFFCFGGCFEGFGGGGEBFGFFGGGGGEGE?F8CFGGFFGGGFEEEGFGGAFFGGDFGBDDDDGGGGGGCFGGGGGGFEFFECFGGGDGGGGGGGGGFGEGGG><=EFGGGGGGDGGGEDEGGGGGD68:CEGGGFGGGGGEEGGDGEGDGGD:D*CFDC>CCDFFFGFDBF@FBB>3@DC6FFF(88D>DFFFF(2,,442:1:A4:2>?F6>DA4#
@M05025:18:000000000-B3NL5:1:1101:21163:12058 1:N:0:TCGAAG
ACCTAAACTCCTACGGGAGGCAGCAGTGGGGAATATTGCACAATGGGCGCAAGCCTGATGCAGCCATGCCGCGTGTGTGAAGAAGGCCTTCGGGTTGTAAAGCACTTTCAGTAAGGAGGAAAGGTTAAGTGTTAATAGCACTTAGCTGTGACGTTACTTACAGAAGAAGCACCGGCTAACTCCGTGCCAGCAGCCGCGGTAATACGGAGGGTGCGAGCGTTAATCGGAATTACTGGGCGTAAAGCGTACGCAGGCGGTTTGTTAAGCGAGATGTGAAAGCCCCGGGCTCAACCTGGGAACA
+
CCCCGGGGGGGGGGGGGGGGGGGGGGGGGGGGGGGGGGGGGGGGGGGGGGGGGGGGGGGGGGGGGGGGGGGGGGGGGGGGGGGGGGGGGGGGGGGGGGGGGGGGGGGGGGGGFGGGGGGGGGGGGGGGGGGGGGGGGGGGGGGGGGGGGGGGGGGGGGGGGGGGGGGGGGGGGGGGGGGGGGGGGGGGGGGGGGGGGGGGGGGGGGGGGGGGGGGGGGGGGGGGGGGGGGGGGGGGGGGGGGGGGGGFBDDEGFFFFBBFFFGGGFFFBFFFFFFFFFFB:?FFFFFB??FBFFFFB??4#
@M05025:18:000000000-B3NL5:1:1101:24179:12111 1:N:0:TCGAAG
ACCTAAACTCCTACGGGAGGCAGCAGTGGGGAATATTGGACAATGGGGGGAACCCTGATCCAGCCATGCCGCGTGTGTGAAGAAGGCCCTCGGGTTGTAAAGCACTTTCAGCGAGGAAGAACGCCTAGCGGTTAATACCCGCTAGGAAAGACATCACTCGCAGAAGAAGCACCGGCTAACTCCGTGCCAGCAGCCGCGGTAATACGGAGGGTGCAAGCGTTAATCGGAATTACTGGGCGTAAAGCGCGCGTAGGTGGCTTGATCAGCCGGTTGTGAAAGCCCCGGGCTCAACCTGGGAAGC
+
CCCCGGGGGGGGGGGGGGGGGGGGGGGGGGGGGGGGGGGGGGGGGGGGGGGGGGEGFFGFGGGGGGGGGGGGGGGGGCAGGGGGFGGGGGGGGGFGDECFA,<CGGFGGGFGGCG7BFFGF>EGGGGGCFDFGGGG9<<<FEFCFFFCC:FFFFFGGGGGGGGGGGGGGGGGFG>**;+<CFGGGFG5:CFFGGFEEG8:EGFGFEGEEGGC5:C9F5C=E=FFGGGEEGDGFDGFGGGGGC*:7>DF7>75DB=45:15))2*019:9>B:;BEFFF98:329>049827<1:?6(,((#
@M05025:18:000000000-B3NL5:1:1101:24824:12111 1:N:0:TCGAAG
ACCTAAACTCCTACGGGAGGCAGCAGTGGGGAATATTGGACAATGGGGGCAACCCTGATCCAGCCATGCCGCGTGTGTGAAGAAGGCTTTCGGGTTGTAAAGCACTTTCAGTAGGGAGGAAAACCTTAAGGTTAATACCCTTAAGGCTTGACGTCACCTACAGAAGAAGCACCGGCTAACTCCGTGCCAGCAGCCGCGGTAATACGGAGGGTGCAAGCGTTAATCGGAATTACTGGGCGTAAAGCGCGCGTAGGCGGTTTGATAAGCGGGATGTGAAAGCCCCGGGCTTAACCTGGGAACT
+
CCCCGGGGGGGGGGGGGGGGGGGGGGGGGGGGGGGGGGGGGGGGGGGGGGGGGGGGGGGGGGGGGGGGGGGGGGGGGGGGGGGGGGGGGGGGGGGGGGGGGGGGGGGGGGGGGGGGGGGGGGGGGGGGGGGGGGGGGGGGGGGGGGGGGGGGGGGGGGGGGGGGGFGGGGGGGGGGGGGGGGGGGGGGGGGGGGGGGGGGGGGGGGGGGGGGGGGGGGGGGGCGGGGGGGGGGGGGGGGGGGGGCGGFFFCEGFFFFFFFFFGGGFF@>F>DFFFFFFFFFFF>6>BBF?BFA97?FFB:#
@M05025:18:000000000-B3NL5:1:1101:12965:12124 1:N:0:TCGAAG
ACCTAAACTCCTACGGGAGGCAGCAGTAGGGAATCTTCCACAATGGACGAAAGTCTGATGGAGCAACGCCGCGTGAGTGAAGAAGGGTTTCGGCTCGTAAAGCTCTGTTGGTAGTGAAGAAAGATAGAGGTAGTAACTGGCCTTTATTTGACGGTAATTACTTAGAAAGTCACGGCTAACTACGTGCCAGCAGCCGCGGTAATACGTAGGTGGCAAGCGTTGTCCGGATTTATTGGGCGTAAAGCGAGTGCAGGCGGTTCAATAAGTCTGATGTGAAAGCCTTCGGCTCAACCGGAGAATG
+
CCCCGGGGGGGGGGGGGGGGGGGGGGGGGGGGGGGGGGGGGGGGGGGGGGGGDFGGGGGGGGGGGGGGGGGGGGGGGGGGGGGGGGGFGGGGGGGGGGGGGGGGGGFGFGGGGFGGGGGFCGGGGGGGGGGGGDFGGGGGGGGDFGCAFGGGGGGGGGGGFGGGGGGFGGCFGGGGGGGGDGGGGGGGGGGGFGGGGGGGCGFGGGGFGGEGGGGGGFGEGEGGGGECCEEGFFGFCFG>CGGF7DDFFFGFGF37B;>DFFGGGFF?9FFFFFF/=4<:??F<(3(,3?<1:>0(6(2.#
@M05025:18:000000000-B3NL5:1:1101:18898:12136 1:N:0:TCGAAG
ACCTAAACTCCTACGGGAGGCAGCAGTGGGGAATCTTGGACAATGGGGGCAACCCTGATCCAGCCATGCCGCGTGTGTGAAGAAGGCCTTCGGGTTGTAAAGCACTTTCAGCAGGGAGGAAGGCTTACCCCTAATACGGGTGAGTACTTGACGTTACCTGCAGAAGAAGCACCGGCTAATTTCGTGCCAGCAGCCGCGGTAATACGAAAGGTGCAAGCGTTAATCGGAATTACTGGGCGTAAAGCGCGCGTAGGCGGTGTGTTAAGTCGGAGGTGAAAGCCCAGGGCTCAACCTTGGAATG
+
CCCCGGGGGGGGGGGGGCFGGGGGGGEFGGGGGGGGGGGGGGGGGFGGGGGGGGGGGGGGGGGDGGGGGGGGGGGGGGGGGGGGGGGGGGGGGGGEGCFGGGGGGGGGGFGGGGGGGGGGGGGGGGGGFFFFDFFGGFGFGC@FGGGGGGGGGFGGGGGGGGGFGGGFGCGGCGDGGGGG@DFGGGGGFGGGGGGGGGGGGECDFGEGEEGGFGF99CEEGEGGFGDGGGD9>:DCGFDD<DCF>D3>D@DBGDFFF>>5@@47CFF=<D9)37>FFF9::(286::0:381(4)-2:<2#
@M05025:18:000000000-B3NL5:1:1101:28015:12137 1:N:0:TCGAAG
ACCTAAACTCCTACGGGAGGCAGCAGTGGGGAATATTGCACAATGGGGGAAACCCTGATGCAGCCATGCCGCGTGTGTGAAGAAGGCCTTCGGGTTGTAAAGCACTTTCAGTTGTGAGGAAAAGTTAGTAGTTAATACCTGCTAGCCGTGACGTTAACAACAGAAGAAGCACCGGCTAACTCCGTGCCAGCAGCCGCGGTAATACGGAGGGTGCGAGCGTTAATCGGAATTACTGGGCGTAAAGCGCACGCAGGCGGTTTGTTAAGCTAGATGTGAAAGCCCCGGGCTCAACCTGGGATGT
+
CCCCGGGGGGGGGGGGGGGGGGGGGGGGGGGGGGGGGGGGGGGGGGGGGGGGGGGGGGGGGGGGGGGGGGGGGGGGGGGGGGGGGGGGGGGGGGGGGGGGGGGGGGGGGGGFFFGGGGGGGGGGGGGGGGGGGGGGGGGGGGGGGGGGGGGGGGDFGGGGGGGGGGGGGFGGGGGGGGGGGGGGGGGGGGGGGGFDGGGGGGGGGGGDGGGGGGC*>EE5ECF79EEG=FGGG>FGGGDGG37D>DCBEDGEGFBEF@>>>FGGGFFFFF>FF@?BFFF?FB?FFFFF0<??F(26?0,:#
@M05025:18:000000000-B3NL5:1:1101:18594:12150 1:N:0:TCGAAG
ACCTAAACTCCTACGGGAGGCAGCAGTGGGGAATATTGGACAATGGGGGCAACCCTGATCCAGCCATGCCGCGTGAGTGATGAAGGCCCTAGGGTTGTAAAGCTCTTTCAGCGAGGAGGATAATGACGTTACTCGCAGAAGAAGCCCCGGCTAACTTCGTGCCAGCAGCCGCGGTAATACGAAGGGGGCTAGCGTTGTTCGGAATCACTGGGCGTAAAGCGCACGTAGGCGGACTGATTAGTCAGGGGTGAAATCCCGGGGCTCAACCCCGGAACTGCCTTTGATACTGTCAGTCTTGAGC
+
CCCCGGGGGGGGGGGGGGGGGGGGGGFGGGGGGGGGGGGGGGGGGGGGGGGGGGGGGGGGGGGGGGGGGGGGGGGGGGGGGGGGGGGGGGGGGGGGGGGGGGGGGGGGGGGGGGGGGGGGGGGGGGGGGGGGGGGGGGGGGGGGGGGGGGGGGGGGGGGGGGGGGGGGGGGGGGGGGGGGGGGGGGGGGGGGGGGGGGGGGGGGGGGGGGGGGGGGGFGGGGGEGGGGGGGGGGGGGGFCFGGGGGGFFFGFGFF@?D>FFEDFG?FFFFFFF>EFFFFFF246<<A>AFFFFABF>6<8#
@M05025:18:000000000-B3NL5:1:1101:25786:12163 1:N:0:TCGAAG
ACCTAAACTCCTACGGGAGGCAGCAGTGGGGAATATTGGACAATGGGCGCAAGCCTGATCCAGCAATGCCGCGTGTGTGAAGAAGGCCTGCGGGTTGTAAAGCACTTTCAGTAAGGAAGAAAAGCCTAGGGTTAATAACCCTGAGTCTTGACGTTACTTACAGAAGAAGCACCGGCTAACTCCGTGCCAGCAGCCGCGGTGATACGGAGGGTGCGAGCGTTAATCGGAATTACTGGGCGTAAAGCGCGCGTAGGCGGCTTTGTAAGTCGGATGTGAAATCCCCGGGCTTAACCTGGGAACA
+
CCCCGGGGGGGGGGGGGGGGGGGGGGFGGGGGGGGGGGGGGGGGGGGGGGGGGGGGGGGGGGGGGGGGGGGGGGGGGGGGGGGGGGGGGGGGGGGGGGGGGGGGGGGGGGGGGGGGGGGGGGGGGGGGGGGGGGGGGGGGGGGGGGCFGGGGGGGGGGGGGGGGGGGGGGGGGGGGGGGGGGGGGGGGGGGGGGGGGGGEEGGGGGGDEGGGGGGGGGGGGGGGGGGGGGGGGGGGGGGGGGGGGGGEFFGFGFFFFF>F?FGCFBF?::9BF@FFFF9<??BFFFFF??AADAFB?:24#
@M05025:18:000000000-B3NL5:1:1101:11368:12169 1:N:0:TCGAAG
ACCTAAACTCCTACGGGAGGCAGCAGTGGGGAATATTGCACAATGGGCGCAAGCCTGATGCAGCTATGCCGCGTGTGTGAAGAAGGCCTTCGGGTTGTAAAGCACTTTCAGTCGTGAGGAAGGTGGTAGTGTTAATAGCACTATCATTTGACGTTAGCGACAGAAGAAGCACCGGCTAACTCCGTGCCAGCAGCCGCGGTAATACGGAGGGTGCGAGCGTTAATCGGAATTACTGGGCGTAAAGCGCATGCAGGTGGTTTGTTAAGTCAGATGTGAAAGCCCGGGGCTCAACCTCGGAATG
+
CCCCGGGGGGGGGGGGGGGGGGGGGGFGGGGGGGGGGGGGGGGGGGGGGGGGGGGGGGGGGGGG8FFGGGGGGGGGGGGGGGGGGGGGGGGGGGGGGGGGGGGGGGGGGGFFGGGGGGGF8EEFFGGGGGGGGGDGFGGGGGGGGFGGGGGFGGGGGGGGGGGGGGFGGGGGGGGGGGGGGGGGGGGGGGGGGGGGGGGGCEFGGGCEGGGGGGGCC57CG=FGGGGGCFFGGGGGGF5C<DGGFGGEED<FGFFFFEBFB.CFGFF?AFFFFF4*8=AF(4>;031;BFBBFF??:01(#
@M05025:18:000000000-B3NL5:1:1101:11735:12230 1:N:0:TCGAAG
ACCTAAACTCCTACGGGAGGCAGCAGTGGGGAATTTTGGACAATGGGCGCAAGCCTGATCCAGCCATGCCGCGTGTCTGAAGAAGGCCTTCGGGTTGTAAAGGACTTTTGTTAGGGAAGAAAAAGGAGCGGTTAATACCCGTTTCTGCTGACGGTACCTAAAGAATAAGCACCGGCTAACTACGTGCCAGCAGCCGCGGTAATACGTAGGGTGCGAGCGTTAATCGGAATTACTGGGCGTAAAGCGAGCGCAGACGGTTACTTAAGCAGGATGTGAAATCCCCGGGCTTAACCTGGGAACT
+
CCCCGGGGGGGGGGGGGGGGGGGGGFFGGGGGGGGGGGGGGGGGGGGGGGGGGGGGGGGGGGGGGGGGGGGGGGGGGGGGGGGGGGGGGGGGGGGGGGGGGGGGGGGGGGGGGGGGGGGGGGGGGGGGGGGGGGGGGGFGGGGGGGGGGGGGGGGGGGGGGGGGGGGGGGGGGGGGGGGGGGGGGGGGGGGGGGGGGGGGGGGGGGGGGGGGGGGGGGGEGGGGGGGGGGGGGGGGGGGGGGGFFGGFFFGEGFFFFFFFFFGGGFFFFFFFFFFFFFDDFF?;>F;>?FFABFFF?:B3#
@M05025:18:000000000-B3NL5:1:1101:13502:12261 1:N:0:TCGAAG
ACCTAAACTCCTACGGGAGGCAGCAGTGGGGAATATTGGACAATGGGCGAAAGCCTGATCCAGCCATGCCGCGTGTGTGAAGAAGGTCTTCGGATTGTAAAGCACTTTAAGTTGGGAGGAAGGGTTGTAGCTTAATACGCTGCAACTTTGACGTTACCAACAGAATAAGCACCGGCTAACTCTGTGCCAGCAGCCGCGGTAATACAGAGGGTGCAAGCGTTAATCGGAATTACTGGGCGTAAAGCGCGCGTAGGCGGCTTGATAAGATGGGTGTGAAATCCCCGGGCTTAACCTGGGAACA
+
CCCCGGGGGGGGGGGGGGGGGGGGGGGGGGGGGGGGGGGGGGGGGGGGGGGGGGGGGGGGGGGGGGGGGGGGGGGGGGGGGGGGGGGGGGGGGGGGGGGGGGGGGGGGGGGGGGGGGGGGGGGGGGGGGGGGGGGGGGGGGGGGGGGGGGGGGGGGGGGGGGGGGGGGGGGGGGGGGGGGGGGGGGGGGGGGGGGGGGGGGGGGGGGGGGGGGGGGGGGGGGGGGFGGGGGGGGGGGGGGGGGGGGDFFEGFGFFEFFFEEFGGGFFFFFFFFFFFFFFA07?>>FFFBFFFFFFF:?F1#
@M05025:18:000000000-B3NL5:1:1101:28099:12273 1:N:0:TCGAAG
ACCTAAACTCCTACGGGAGGCAGCAGTGGGGAATATTGCACAATGGGGGGAACCCTGATGCAGCCATGCCGCGTGTGTGAAGAAGGCCTTCGGGTTGTAAAGCACTTTCAGTCGTGAGGAAGGTTTAGTAGTTAATACCTGCTAGATTTGACGTTAGCGACAGAAGAAGCACCGGCTAACTCCGTGCCAGCAGCCGCGGTAATACGGAGGGTGCGAGCGTTAATCGGAATTACTGGGCGTAAAGCGTACGCAGGCGGCCATTTAAGTCAGATGTGAAAGCCCCGGGCTCAACCTGGGAACA
+
CCCCGGGGGGGGGGGGGGGGGGGGGGGGGGGGGGGGGGGGGGGGGGGGGGGGGGGGGGGGGGGGGGGGGGGGGGGGGGGGGGGGGGGGGGGGGGFGGGGGGGGGGGGGGGGGGGGGGGGGGGGFGGGGGGGGGGGGGGGGGGGGGGGGGGGGGGGGGGGGGGGGGGGGGGGGFGGGGGGGGGEGGGGGGGGGGGGGGGGGGGDGGGGGGGGGGGGGGGGGGGGFGFGGGGGGGGGGGGGGGGGFGGGFFFGBGDF>>EBEFFGGGFFF2F<?BFFFFFB?7:BBBFFF0?FF<BB???F1#
@M05025:18:000000000-B3NL5:1:1101:21459:12278 1:N:0:TCGAAG
ACCTAAACTCCTACGGGAGGCAGCAGTGGGGAATCTTGGACAATGGGCGCAAGCCTGATCCAGCCATGCCGCGTGAGTGATGAAGGCCCTAGGGTCGTAAAGCTCTTTCGCCTGTGAAGATAATGACGGTAGCAGGTAAAGAAACCCCGGCTAACTCCGTGCCAGCAGCCGCGGTAATACGGAGGGGGTTAGCGTTGTTCGGAATTACTGGGCGTAAAGCGCGCGTAGGCGGATTAGTCAGTCAGAGGTGAAATCCCGGGGCTCAACCCCGGAACTGCCTTTGATACTGCTAGTCTTGAGC
+
CCCCGGGGGGGGGGGGGGGGGGGGGGGGGGGGGGGGGGGGGGGGFGGGGGGGGGGGGFGGGGGGGGGGGGGGGGGGGFGGGFGFGFGGG@FFFAFEGGGGFFGGFEFGGGGEGGGGGGGGGGGGGGGGGGGGGGGGFDFGGGGGGF7CCEGGGGGGGGGGGGGGGGGFCDGGGGEGDFGGGGGGGGGFCGFFGGE@ECCGGGCEFGGGGGGFGGEGGDGFGGGGGCGGGGGGCDCCGGFFGGGGGCFF?FCFFFF9@>;EBDCFGFFFFFBD65>FFF1>)45>AAFFFFFFFFBFBA<5#
@M05025:18:000000000-B3NL5:1:1101:15385:12310 1:N:0:TCGAAG
ACCTAAACTCCTACGGGAGGCAGCAGTGGGGAATATTGCACAATGGGCGCAAGCCTGATGCAGCCATGCCGCGTGTGTGAAGAAGGCCTTCGGGTTGTAAAGCACTTTCAGTAAGGAGGAAAGGTTAAGTGTTAATAGCACTTAGCTGTGACGTTACTTACAGAAGAAGCACCGGCTAACTCCGTGCCAGCAGCCGCGGTAATACGGAGGGTGCGAGCGTTAATCGGAATTACTGGGCGTAAAGCGTACGCAGGCGGTTTGTTAAGCGAGATGTGAAAGCCCCGGGCTCAACCTGGGAACT
+
CCCCGGGGGGGGGGGGGGGGGGGGGGGGGGGGGGGGGGGGGGGGGGGGGGGGGGGGGGGGGGGGGGGGGGGGGGGGGGGGGGGGGGGGGGGGGGGGGGGGGGGGGGGGGGGGGGGGGGGGGGGGGGGGGGGGGGGGGGGGGGGGGGGGGGGGGGGGGGGGGGGGGGGGGGGGGGGGGGGGGGGGGGGGGFGGGGGEGGGGGGGGGGGGGGGGGGGGGGGGGGGGGGDGEGGDCFGGGGGGGGGGGGGFD>D@GFFFF>;BFFGGGF=><F>3<@F4=?A<:BF>>>B963?BF???B?7-#
@M05025:18:000000000-B3NL5:1:1101:21486:12311 1:N:0:TCGAAG
ACCTAAACTCCTACGGGAGGCAGCAGTAGGGAATCTTCCACAATGGACGAAAGTCTGATGGAGCAACGCCGCGTGAGTGAAGAAGGGTTTCGGCTCGTAAAGCTCTGTTGGTAGTGAAGAAAGATAGAGGTAGTAACTGGCCTTTATTTGACGGTAATTACTTAGAAAGTCACGGCTAACTACGTGCCAGCAGCCGCGGTAATACGTAGGTGGCAAGCGTTGTCCGGATTTATTGGGCGTAAAGCGAGTGCAGGCGGTTCAATAAGTCTGATGTGAAAGCCTTCGGCTCAACCGGAGAATA
+
CCCCGGGGGGGGGGGGGGGGGGGGGGGGGGGGGGGGGGGGGGGGGGGGGGGGGGGGGGGGGGGGGGGGGGGGGFGGGGGGGGGGGGGGGGGGGGGGGGGGGGGGGGGGGGGGGGGGGGGGGGGGGGGGGGGGGGGGGGGGGGGGGGGGGGGGGGGGGGFGGGGGGGGGGGGGGGGGGGGGGGGEGFGFGGGGGGGGGGGGGCCFGGGGGGGGGGGGGGGEEGGGGGG57:CGCDGGCDGGGGGGGGCEDFGFG:@DB54>FFGDGBFBDFAFFFFFF=<?0:><B?F::<?B0>9B>FF<#
@M05025:18:000000000-B3NL5:1:1101:18504:12350 1:N:0:TCGAAG
ACCTAAACTCCTACGGGAGGCAGCAGTGGGGAATATTGCACAATGGGCGCAAGCCTGATGCAGCCATGCCGCGTGTGTGAAGAAGGCCTTCGGGTTGTAAAGCACTTTCAGTCAGGAGGAAAGGGATGTAGTTAATACCTGCATCCTGTGACGTTACTGACAGAAGAAGCACCGGCTAACTCCGTGCCAGCAGCCGCGGTAATACGGAGGGTGCGAGCGTTAATCGGAATTACTGGGCGTAAAGCGTACGCAGGCGGTTTGTTAAGCGAGATGTGAAAGCCCCGGGCTCAACCTGGGAACG
+
CCCCGGGGGGGGGGGGGGGGGGGGGGEGGGGGGGGGGGGGGGGGGGGGGGGGGGGGGGGGGGGGGGGGGGGGGGGGGGGGGGGGGGGGGGGGGGGGGGGGGFGEGGGGGGGGGFFGGGGGGGGGGFGEGFGGFGGGGGGGGGGGGGGGGGGGGGGGGGGFGGGGGGGGGGGGGGGDDGGGGGGGGGGGGGGGGGGGGEGEGGGGGGGGGGGGGGGEGGDGGGC7CFGC*ACFFGGGFFGC37*:FGGFEFGFGEEBB)-5<5<CFF?B:@>38@B?==A::0:>FFF1:24484:?2:?-#
@M05025:18:000000000-B3NL5:1:1101:26407:12488 1:N:0:TCGAAG
ACCTAAACTCCTACGGGAGGCAGCAGTAGGGAATCTTCCACAATGGACGAAAGTCTGATGGAGCAACGCCGCGTGAGTGAAGAAGGGTTTCGGCTCGTAAAGCTCTGTTGGTAGTGAAGAAAGATAGAGGTAGTAACTGGCCTTTATTTGACGGTAATTACTTAGAAAGTCACGGCTAACTACGTGCCAGCAGCCGCGGTAATACGTAGGTGGCAAGCGTTGTCCGGATTTATTGGGCGTAAAGCGAGTGCAGGCGGTTCAATAAGTCTGATGTGAAAGCCTTCGGCTCAACCGGAGAATG
+
CCCCGGGGGFGGFGGGGGGGGGGGGGGGGGGGGGGGGGGGGGGGGGGGGGGGGGFGGGGGGGGGGGGGGGGGGGGFFGGGGGGGGGGGGGGGGEGGGGGGGGGGGGGEGGGGGGEFBAFGGGGGGGGFGGGGGGGGGG<BDF@<FGGGGGGGGGGGGGGGGGCGFGGGGD9FFCGGGGGGGGDEGGGGGGGGCFDEGGGGG5BFCFAGGGGGGGG<=GGGCEC:ECCE5EGFGFFCFFDDGC<FDCCBEF7FF>DFFF(7FFGGGF@F2?FFFFFBFF2:B?F2:?B??DFFFFF099:2#
@M05025:18:000000000-B3NL5:1:1101:13000:12496 1:N:0:TCGAAG
ACCTAAACTCCTACGGGAGGCAGCAGTGGGGAATCTTGGACAATGGGCGCAAGCCTGATCCAGCCATGCCGCGTGAGTGATGAAGGCCTTAGGGTCGTAAAGCTCTTTCGCCAGAGATGATAATGACAGTATCTGGTAAAGAAACCCCGGCTAACTCCGTGCCAGCAGCCGCGGTAATACGGAGGGGGTTAGCGTTGTTCGGAATTACTGGGCGTAAAGCGCGCGTAGGCGGATTAGTCAGTTAGAGGTGAAATCCCGGGGCTCAACCCCGGAACTGCCTTTAATACTGCTAGTCTTGAGC
+
CCCCGGGGGGGGGGGGGGGGGGGGGGFGGGGFGGGGGGGGGGFGGGGGGGGGGGGGGGFGGGGGGGGGGGGGGGGGGFGGGGGGGGGGGGGGGGGGGGGGGGGGGGGGGGGGGGFFFGGGGGGGFFGGGGGGGGGAFGGCGGGGGGGGEEGGGGGGGGGGFGGGGFGGGFGGGGGGGGGGGGGGGGGGGGGGGGECEG>CEGGGGGGGGGGFGE=EGFGGGGGGGGGGGFGGGGGGGGGFGGGGFGFFFFC?C4=@)01>7))17?;FFEF>>F@FF???BFF<<AFFFFAAA)6>DFA7#
@M05025:18:000000000-B3NL5:1:1101:22200:12509 1:N:0:TCGAAG
ACCTAAACTCCTACGGGAGGCAGCAGTAGGGAATCTTCCACAATGGACGAAAGTCTGATGGAGCAACGCCGCGTGAGTGAAGAAGGGTTTCGGCTCGTAAAGCTCTGTTGGTAGTGAAGAAAGATAGAGGTAGTAACTGGCCTTTATTTGACGGTAATTACTTAGAAAGTCACGGCTAACTACGTGCCAGCAGCCGCGGTAATACGTAGGTGGCAAGCGTTGTCCGGATTTATTGGGCGTAAAGCGAGTGCAGGCGGTTCAATAAGTCTGATGTGAAAGCCTTCGGCTCAACCGGAAAATA
+
CCCCGGGGGGGGGGGGGGGGGGGGGGGGGGGGGGGGGGGGGGGGGGGGGGGGGGGGGGGGGGGGGGGGGGGGGGGGGGGGGGGGGGGGGGGGGGGGGGGGGGGEGGGGGGGGGGFGGGGGGGGFGGGGGFGGGGGGFGGGGGGGGGGGGFFGGGGGGGGGGGGGFFGGGGGGGEGGGGGGGGGEG8FGGFGGGGGGGGGGGGGDGGGGFGGFGGFGGGE:AEGGGGG=C:<CDGGGD*>/9CFF=D77>>FFFFEFFD0B=BFFGFF658:B4=*=BF<<??B<6?6(4<?FBFB9(,4)#
@M05025:18:000000000-B3NL5:1:1101:15500:12522 1:N:0:TCGAAG
ACCTAAACTCCTACGGGAGGCAGCAGTGGGGAATATTGGACAATGGGCGAAAGCCTGATCCAGCCATGCCGCGTGTGTGAAGAAGGTCTTCGGATTGTAAAGCACTTTAAGTTGGGAGGAAGGGTTGTAGCTTAATACGCTGCAACTTTGACGTTACCAACAGAATAAGCACCGGCTAACTCTGTGCCAGCAGCCGCGGTAATACAGAGGGTGCAAGCGTTAATCGGAATTACTGGGCGTAAAGCGCGCGTAGGCGGCTTGATAAGATGGGTGTGAAATCCCCGGGCTTAACCTGGGAACT
+
CCCCGGGFDFGFCFEEG@CGDGGG@FGGGGGBFEFFF<@EFFGGGGGGEDEGCFGFD8EFDCGFGFDFGE:F7@:BCEEEAFGGGGD<FEEEEDEFGGAE<EF<AGGGGGF<EEGE8?:@EF=CEFEC<EFEFFEFEEGECBCCABDCD9C;>FFA:FF<+@FGGGGGCEFFFED>4@DG5>FG;,@F,>EF,>>:B1B=CEFC;9BBBECEEGDGD=5AEG5CEGG5EGG=7@+CGG/>DDCCFDD>:@CE9;F:B39DE;F7:FFFAFFF0@7/=F)),44>B696:8A>AFBB<0:(#
@M05025:18:000000000-B3NL5:1:1101:23686:12544 1:N:0:TCGAAG
ACCTAAACTCCTACGGGAGGCAGCAGTGGGGAATATTGCACAATGGGGGAAACCCTGATGCAGCCATGCCGCGTGTGTGAAGAAGGCCTTCGGGTTGTAAGGCACTTTCAGTTTTGAGGAAAAGTTAGTAGTTAATACCTGCTAGCCGTGACGTTAACAACAGAAGAAGCACCGGCTAACTCCGTGCCAGCAGCCGCGGTAATACGGAGGGTGCGAGCGTTAATCGGAATTACTGGGCGTAAAGCGCACGCAGGCGGTTTGTTAAGCTAGATGTGAAAGCCCCGGGCTCAACCTGGGATGC
+
CCCCGGGGGGGGGGGGGGGGGGGGGGFGGGGGGGGGGGGGGGGGGGGGGGGGGGGGGGGGGGGGFGGFGGGGGGGGGGGGGGGGGGGGGGGGGGGGFFGGAEGFGFGGGCGGGFGFFFECFE8FGGGGGGGGGGGGGGGGGGGGGGGG>FGGGGGGGGGFGGGGGGFGGGGGGCEDE7DGGGGGGGCFGGGGGGGGDGGEGGFGGGGGGCGGEDGEEEGEGCGGGGGDEG?F>GGGGGGGGGGGGGGFFDGFGBFDB72>B597FFFFAFFFFFFF4=<B.44>0331:?DFFFF???04#
@M05025:18:000000000-B3NL5:1:1101:2315:12564 1:N:0:TCGAAG
ACCTAAACTCCTACGGGAGGCAGCAGTGAGGAATATTGGTCAATGGGCGGAAGCCTGAACCAGCCAAGTCGCGTGAGGGAATAAGGCCCTACGGGTCGTAAACCTCTTTTGCCGGGGAGCAAGGGCGGGGACGTGTCCCGGCCCGGAGAGTACCCGGAGAAAAAGCATCGGCTAACTCCGTGCCAGCAGCCGCGGTAATACGGAGGATGCGAGCGTTATCCGGATTTATTGGGTTTAAAGGGTGCGTAGGCGGGCTTTTAAGTCAGCGGTAAAAATTCGGGGCTCAACCCCGTCCGGCCGA
+
CCCCGGGGCFGGGGGGGGGGGGGGGGFGGGGFGFFGGGGGGGGGGGGGGGGGGGGGGGGEGGGGGGGGGGGGGFGGGGEGGGGGGGGGGGGGGGGGGGGGGGGGGGGGGGGDGGGGGGFGGGGGGGEGGGGGG:FBFGGGGG=FEGCCFECC?:FGGEG8FCFGGGGGGGGGFGFGGEFGFGGGGGGGGGGGG8E?E5FFGGGEEGGGGGCCEGGCGEFFGGG55CF?FGFGGCDC*0:D=DGGGGD3>DGFDED5FF2@FF>FGFFFBE9@AFF4<F:709;0:B21<-4>?F>66>F1#
@M05025:18:000000000-B3NL5:1:1101:18505:12589 1:N:0:TCGAAG
ACCTAAACTCCTACGGGAGGCAGCAGTAGGGAATCTTCCACAATGGACGAAAGTCTGATGGAGCAACGCCGCGTGAGTGAAGAAGGGTTTCGGCTCGTAAAGCTCTGTTGGTAGTGAAGAAAGATAGAGGTAGTAACTGGCCTTTATTTGACGGTAATTACTTAGAAAGTCACGGCTAACTACGTGCCAGCAGCCGCGGTAATACGTAGGTGGCAAGCGTTGTCCGGATTTATTGGGCGTAAAGCGAGTGCAGGCGGTTCAATAAGTCTGATGTGAAAGCCTTCGGCTCAACCGGAGAATA
+
CCCCGGGGGGGGGGGGGGGGGGGGGGGGGGGGGGGGGGGGGGGGGGGGGGGGGGGGGGGGGGGGGGGGGGGGGGGGGFFDGGGGGGGGGGGGGGGGGGGGGGGEGGGGGGGGGGFGGGGGGGGGGGGGGGGGGGGGGGGGGGGFGGGGGGGGGGGGGGGGGGGGGGGGGGGFGGGGGGGGGGGGGGFGGGGGGGGGGGGGGGGGGGGGGGGGGGGGGGGGGGGGGGGGG5C?FFGGFFGGGGGGGGGFFFGFGFFFF:6D@FFGGFFFBF)9<FFFFFF<B?ABF0((4?BF:>>FFFF)#
@M05025:18:000000000-B3NL5:1:1101:22256:12604 1:N:0:TCGAAG
ACCTAAACTCCTACGGGAGGCAGCAGTGGGGAATATTGCACAATGGGGGAAACCCTGATGCAGCCATGCCGCGTGTGTGAAGAAGGCCTTCGGGTTGTAAAGCACTTTCAGTTGTGAGGAAAAGTTAGTAGTTAATACCTGCTAGCCGTGACGTTAACAACAGAAGAAGCACCGGCTAACTCCGTGCCAGCAGCCGCGGTAATACGGAGGGTGCGAGCGTTAATCGGAATTACTGGGCGTAAAGCGCACGCAGGCGGTTTGTTAAGCTAGATGTGAAAGCCCCGGGCTCAACCTGGGATGG
+
CCCCGGGGGGGGDGDGGG@EGGGGEGGGFGGGGGGGGFFFGEGGGGGGGGGGGCFFGGGFGGGGGGGGGGGGC=>FGGGFFEGGGGGFGGGGGGFGEB,@?FGFFFFFFEFFFEFCE<EFDGGFFGGGDEFGFGGFFG8FGFFFFF8F=CEDECFGGCGGGGGGGGGG?FFFFGD7CC>DACBCGGGGGGGGGGGG8B:EC=FFGFEE8EGGGGG*:EEEEEFFFCC=5EGGGGCC7CDGDDFG:DG>3:D>DBD@B0457)97CF@F2F)996F787>??(32>6>FF?2:??BF?1?B#
@M05025:18:000000000-B3NL5:1:1101:16280:12623 1:N:0:TCGAAG
ACCTAAACTCCTACGGGAGGCAGCAGTGGGGAATCTTGGACAATGGGCGCAAGCCTGATCCAGCCATGCCGCGTGAGTGATGAAGGCCTTAGGGTCGTAAAGCTCTTTCGCCTGTGAAGATAATGACGGTAGCAGGTAAAGAAACCCCGGCTAACTCCGTGCCAGCAGCCGCGGTAATACGGAGGGGGTTAGCGTTGTTCGGAATTACTGGGCGTAAAGCGCGCGTAGGCGGATTAGTCAGTCAGAGGTGAAATCCCAGGGCTCAACCCTGGAACTGCCTTTGATACTGCTAGTCTTGAGA
+
CCCCGGGGGGGGGGGGGGGGGGGGGGGGGGGGGGGGGGGGGGGGGGGGGGGGGGGGGGGGGGGGGGGGGGGGGGGGGGGGGGGGGGGGGGGGGGGGGGGGGGGGGGGGGGGGGGGGGGGGGGGGGGGGGGGGGGGGGGGGGGGGGGGGGGGGGGGGGGGGGGGGGGGGGGGGGGGGGGGGGGGGGGGG8EGGGGGEEGGGGGGGGGGGGGGGGGGGGGGGGGGGGGGGGGGGGGGGGGGGGGGGGGGFFFGFGFFFFFBFFFGGGFFF::2FBFFFFFF?B72:492<:AFFA44<BFF0#
@M05025:18:000000000-B3NL5:1:1101:22400:12699 1:N:0:TCGAAG
ACCTAAACTCCTACGGGAGGCAGCAGTGGGGAATATTGCACAATGGGGGGAACCCTGATGCAGCCATGCCGCGTGTGTGAAGAAGGCCTTCGGGTTGTAAAGCACTTTCAGTTGTGAGGAAAAGTTAGTAGTTAATACCTGCTAGCCGTGACGTTAACAACAGAAGAAGCACCGGCTAACTCCGTGCCAGCAGCCGCGGTAATACGGAGGGTGCGAGCGTTAATCGGAATTACTGGGCGTAAAGCGCACGCAGGCGGTTTGTTAAGCTAGATGTGAAAGCCCCGGGCTCAACCTGGGATGC
+
CCCCGGGGGGGGGGGGGGGGGGGGGGGGGGGGGGGGGGGGGGGGGGGGGGGGGGGGGGGGGGGGGGGGGGGGGGGGGGGGGGGGGGGGGGGGGGGGGGGGGGGGGGGGGGGGFGFFGGGGGGGGGGGGGGGGGGGGGGGGGGGGGGGGGGGGGGGGGGGGGGGGGGGGGGGGGGGGGGGGGGGGGGGGGGGGGGGGGGGGGGGGGGGGGGGGGGGGGGGGEGGGGGGGGGGGGGGGGGGGGGGGGGGFFFGFGFFFFFFFFFFGGFFFFFFFFFFFFFFBBFFFBFFF?BBFF?FFF0>?#
@M05025:18:000000000-B3NL5:1:1101:7413:12713 1:N:0:TCGAAG
ACCTAAACTCCTACGGGAGGCAGCAGTGGGGAATCTTGGACAATGGGGGCAACCCTGATCCAGCCATGCCGCGTGAGTGATGAAGGCCTTAGGGTCGTAAAGCTCTTTCGCCTGTGAAGATAATGACGGTAGCAGGTAAAGAAACCCCGGCTAACTCCGTGCCAGCAGCGGCGGTAATACGGAGGGGGTTAGCGTTGTTCGGAATTACTGGGCGTAAAGCGCACGTAGGCGGATCGGAAAGTTGGGGGTGAAATCCCGGGGCTCAACCCCGGAACTGCCTCCAAAACTATCGGTCTAGAGA
+
CCCCGGGGGGGGGGGGGGGGGGGGGGGGGGGEGGGGGGFGGGGGGGGGGGGGGGGGGGGGGGGGGGGGGGGGGGGEGGGGGGGGGGGGGGGGGGGGGGGGGGGGGGGGGGGGGGGGGGGGGGGGGGGGGGGGGGGGGGGGGGCEGGGGGGDGGGGGGFGEGGGGGGGFGGGGGGEEGGGGGGGGGGGG@CFGGGGEGGGGGEEGGGGGGGGGGGGGEGGFGGGGGGGGGGGGGGGGGGDCFCCDGGDDEEFFGF=;FE>>EB<GG4?F?>1@>EFFFFF<3:B:ABFFA4<:6BBFA<2,#
@M05025:18:000000000-B3NL5:1:1101:23336:12719 1:N:0:TCGAAG
ACCTAAACTCCTACGGGAGGCAGCAGTGGGGAATCTTGGACAATGGGGGCAACCCTGATCCAGCCATGCCGCGTGTGTGAAGAAGGCCTTCGGGTTGTAAAGCACTTTCAGCAGGGAGGAAGGCTTACCCCTAATACGGGTGAGTACTTGACGTTACCTGCAGAAGAAGCACCGGCTAATTTCGTGCCAGCAGCCGCGGTAATACGAAAGGTGCAAGCGTTAATCGGAATTACTGGGCGTAAAGCGCGCGTAGGCGGTGTGTTAAGTCGGATGTGAAAGCCCAGGGCTCAACCTTGGAATA
+
CCCCGGGGGGGGGGGGGGGGGGGGGGGGGGGGGGGGGGGGGGGGGGGGGGGGGGGGGGGGGGGGGGGGGGGGGGGGGGGGGGGGGGGGGGGGGGGGGGGGGGGGGGGGGGGGGGGGGGGGGGGGGGGGGGGGGGGGGGGGGGGGGGGGGGGGGGGGGGGGGGGGGGGGGGGGGGGGGGGGGGGGGGGGGGGGGGGGGGGGGGGGGGGGGGGGGGGGGEGGGGGGGGGGEGGFGGGGGGGCDGGGGGGFFFGFGFFFFFF:>FFGGFFFFFFEFFFFFFFFF?FFFFFFB2????FFFFF<#
@M05025:18:000000000-B3NL5:1:1101:23671:12796 1:N:0:TCGAAG
ACCTAAACTCCTACGGGAGGCAGCAGTGGGGAATCTTGGACAATGGGCGCAAGCCTGATCCAGCCATGCCGCGTGAGTGATGAAGGCCTTAGGGTCGTAAAGCTCTTTCGCCAGAGATGATAATGACAGTATCTGGTAAAGAAACCCCGGCTAACTCCGTGCCAGCAGCCGCGGTAATACGGAGGGGGTTAGCGTTGTTCGGAATTACTGGGCGTAAAGCGCGCGTAGGCGGATTAGTCAGTTAGAGGTGAAATCCCGGGGCTCAACCCCGGAACTGCCTTTAATACTGCTAGTCTTGAGC
+
CCCCGGGGGGGGGGGGGGGGGGGGGGGGGGGGGGGGGGGGGGGGGGGGGGGGGGGGGGGGGGGGGGGGGGGGGGGGGGGGGGGGGGGGGGGGGGGGGGGGGGGGGGGGGGGGGGGGGGGGGGGGGGGGGGGGGGGGGGGGGGGGGGGGGGGGGGGGGGGGGGGGGGGGGGGGGGGDGGGGGGGGGGGGGGGGGGGGGGGGGGDGGGGGGGGGGGGG=FGGGGGGGGGGGGGGGGGGGGGGGGGGGGGFFFDFGFFFFF>DEFDGGFFF0B>30@EFFF:BFFFFFFFFFFFFA<BDF<A4#
@M05025:18:000000000-B3NL5:1:1101:12145:12797 1:N:0:TCGAAG
ACCTAAACTCCTACGGGAGGCAGCAGTGGGGAATATTGGACAATGGGCGAAAGCCTGATCCAGCCATGCCGCGTGTGTGAAGAAGGCCTTCGGGTTGTAAAGCACTTTCAGTGAGGAAGAAAGCCTTGAGGTTAATACCCTCGAGGGAGGACATCACTCACAGAAGAAGCACCGGCTAACTCCGTGCCAGCAGCCGCGGTAATACGGAGGGTGCGAGCGTTAATCGGAATTACTGGGCGTAAAGCGCGCGTAGGCGGCTTGATAAGCCGGTTGTGAAAGCCCCGGGCTCAACCTGGGAACT
+
@CCCGGGGGGGGGGGGCBFEGEGGGGECFFDCGEEGGG?FGGGGFFGGGGC:EGGGGFGGGGGADCFGGCCFGGG?FGGDFGFFGGGFGGCFGGGGGEAEEGGGGGGFFFGGGCFFGGGGFGGFFGGGCFFGGGDGGGGGGGGGGGEF>:CFGFDFGGD<==FFFCFGGDCGFGGGGGFGGGF8FGGGGFGFCFGGGGG88E?CF88;E5C:CCE*/:ECC=C?C=CCECCEGCCFCFGDGCFGFDGB5>C;<>FE>BBFE@GCFFF4>B;:(.8@FFFF(,((12402<<:(4?B6?:3#
@M05025:18:000000000-B3NL5:1:1101:16050:12807 1:N:0:TCGAAG
ACCTAAACTCCTACGGGAGGCAGCAGTGGGGAATATTGCACAATGGGCGCAAGCCTGATGCAGCCATGCCGCGTGTGTGAAGAAGGCCTTCGGGTTGTAAAGCACTTTCAGTAAGGAGGAAAGGTTAAGTGTTAATAGCGCTTAGCTGTGACGTTACTTACAGAAGAAGCACCGGCTAACTCCGTGCCAGCAGCCGCGGTAATACGGAGGGTGCGAGCGTTAATCGGAATTACTGGGCGTAAAGCGTACGCAGGCGGTTTGTTAAGCGAGATGTGAAAGCCCCGGGCTCAACCTGGTAACG
+
CCCCGGGGGGGGGGGGGGGGGGGGGGFGGGGGGGGGGGGGGGGGGGGGGGGGGGGGGGGGGGGGGGGGGGGGGGGGGGGGGGGGGGGGGGGGGGGGGGGGGGGGGGGGGGGGGGGGGGGFGGGGGGGGGGGGGGGGGGGGGGGGGGGGGGGGGGGGGGGGGGGGGGGGGGGGGGFGGGGGGGGGGGGGGGGGGGGGGGGGGGGGGGGGGGGGGGGGGGGGGGGGGGGGDGGGFGGGGGGGGGGGGGGFFFGFGFFFFFFFFFGGFFFFFFFFFFFFFFFB:119;9>6?>>7<:?F()5.#
@M05025:18:000000000-B3NL5:1:1101:11915:12834 1:N:0:TCGAAG
ACCTAAACTCCTACGGGAGGCAGCAGTAGGGAATCTTCCACAATGGACGAAAGTCTGATGGAGCAACGCCGCGTGAGTGAAGAAGGGTTTCGGCTCGTAAAGCTCTGTTGGTAGTGAAGAAAGATAGAGGTAGTAACTGGCCTTTATTTGACGGTAATTACTTAGAAAGTCACGGCTAACTACGTGCCAGCAGCCGCGGTAATACGTAGGTGGCAAGCGTTGTCCGGATTTATTGGGCGTAAAGCGAGTGCAGGCGGTTCAATAAGTCTGATGTGAAAGCCTTCGGCTCAACCGGAGAATG
+
CCCCGGGGGGGGGGGGGGGGGGGGGGGGGGGGGGGGGGGGGFGGGGGGGGEGGGGGGGGGGGGGGGGGGGGGGGGGGFGGGGCFGGGGGGGEGGDFG@FGGGGGGGG?EFG=EFFFFFGGCFGGFFGCGGGDG9DFAEFGGFGGGGGGGGGGGGGF=;FFFAFGCGGEGGDF97@CCBFBAFGEGGGFCFGGGGGGGGGEEEFDFGGGGGF?CCG6FFE=7=C=@EGCEEGFFGFGGGCCGD3C7<*>EFFFGFFFB>9<B?DDCBF=:74@>*/7*84(43)5<6,(-.31,7>244:2#
@M05025:18:000000000-B3NL5:1:1101:24078:12861 1:N:0:TCGAAG
ACCTAAACTCCTACGGGAGGCAGCAGTAGGGAATCTTCCACAATGGACGAAAGTCTGATGGAGCAACGCCGCGTGAGTGAAGAAGGGTTTCGGCTCGTAAAGCTCTGTTGGTAGTGAAGAAAGATAGAGGTAGTAACTGGCCTTTATTTGACGGTAATTACTTAGAAAGTCACGGCTAACTACGTGCCAGCAGCCGCGGTAATACGTAGGTGGCAAGCGTTGTCCGGATTTATTGGGCGTAAAGCGAGTGCAGGCGGTTCAATAAGTCTGATGTGAAAGCCTTCGGCTCAACCGGAGAATC
+
CCCCGGGGGGGGGGGGGGGGGGGGGGGGGGGGGGGGGGGGGGGGGGGGGGGGGGGGGGGGGGGGGGGGGGGGGGGGGGGGGGGGGFGGGGGGGGGGGGGGGGGFGFFGFFGGGFFGGCEFGFGGGGGGGGGGGGGGGGGGGGDGGGGGGGGGGDFGGGGGGGGFFGGG@FFGFGGGGGGGGGGEGCDFGF8BDFGDGGGGGGFFFGAFFEGGGGGC5FGEEC*==EECEEF7+:;6<CGDC5FFCC*))0:?GFFFF;()6@7*>=8?:=>F4=*97?4<BF2<??F-(4<BF>9292()#
@M05025:18:000000000-B3NL5:1:1101:29252:12898 1:N:0:TCGAAG
ACCTAAACTCCTACGGGAGGCAGCAGTGGGGAATCTTGGACAATGGGCGCAAGCCTGATCCAGCCATGCCGCGTGAGTGATGAAGGCCTTAGGGTCGTAAAGCTCTTTCGCCAGAGATGATAATGACAGTATCTGGTAAAGAAACCCCGGCTAACTCCGTGCCAGCAGCCGCGGTAATACGGAGGTGGTTAGCGTTGTTCGGAATTACTGGGCGTAAAGCGCGCGTAGGCGGATTAGTCAGTTAGAGGTGAAATCCCGGGGCTCAACCCCGGAACTGCCTTTAATACTGCTAGTCTTGAGC
+
CCCCGGGGGGGGGGGGGFGGGGGGFFFFGGGGGGGGGGGGGGGGGGGGGGGEGGGGGFGGGGGGGGGGGGGGGGGGCGGFGGFGGFGGGGGGGGGGGGGGGGGGGGGGGGGGEGFGCGGGGGGGGFGGGGGGGGGGGGFGGGGGGGGEGGGGGGFGGGGGGGGGGGGGGGGGGGGGGGFGGGGGGCDGBFBFGGE7:EEFGGEEGGGGGFGGGGGGDGGGGGGGGECEEGCEDGG6FFFGGFGGGFGFFFCFG?FFFF1@EFGCFFFFBFBFBEFFFF??DA>>A2<><9A2<<ABA><4#
@M05025:18:000000000-B3NL5:1:1101:22514:12908 1:N:0:TCGAAG
ACCTAAACTCCTACGGGAGGCAGCAGTGAGGAATATTGGACAATGGTCGGAAGACTGATCCAGCCATGCCGCGTGCAGGATGACTGCCCTATGGGTTGTAAACTGCTTTTGTACGAGAAGAACACCCTCTTCGTGAAGAGGACTGACGGTATCGTACGAATAAGGACCGGCTAACTCCGTGCCAGCAGCCGCGGTAATACGGAGGGTCCGAGCGTTATCCGGAATCATTGGGTTTAAAGGGTCCGTAGGCGGGCTATTAAGTCAGAGGTGAAATTGTGCAGCTCAACTGTAGAACTGCCTA
+
CCCCGGGGGGGGGGGGGGGGGGGGGGGGGGGFGGGGGGGGGGFGGGGGGDGGGGGGFCGGFFGGGGGGGGGDECGGGGFGGGGGGGFGFGGGFFGGGGGGGC<FFGGGGFFGGFFEGGGGGGGGG?CFGGGFDFGGGGGDEGGGGGGGGEFGFCD@FFGGGGG:FCBFGGGGGGGFGGEGFGGGGGFFGGGE:CECGGGGGGGGGGGFGC8CEGEGGGGFEECG5CFGGGEFD<C4C:FGD4CGGGC@EFCD5.7@F64@FFDGG4?>87<?BFFFFFF<90:FB>FFFFFFF>)42?43#
@M05025:18:000000000-B3NL5:1:1101:23144:12919 1:N:0:TCGAAG
ACCTAAACTCCTACGGGATGCAGCAGTGGGGAATATTGCACAATGGGCGCAAGCCTGATGCAGCCATGCCGCGTGTGTGAAGAAGGCCTTCGGGTTGTAAAGCACTTTCAGTAAGGAGGAAAGGTTAAGTGTTAATAGCGCTTAGCTGTGACGTTACTTACAGAAGAAGCACCGGCTAACTCCGTGCCAGCAGCCGCGGTAATACGGAGGGTGCGAGCGTTAATCGGAATTACTGGGCGTAAAGCGTACGCAGGCGGTTTGTTAAGCGAGATGTGAAAGCCCCGGGCTCAACCTGGGAACC
+
CCCCGGGGGGGGGGGGGGGGGGGGGGGGGGGGGGGGGGGGGGGGGGGGGGGGGGGGGGGGGGGGGGGGGGGGGGGGGGGGGGGGGGGGGGGGGGGGGGGGGGGGGGGGGGGGGGGGGGGGGGGGGGGGGGGGGGGGGGGGGGGGGGGGGGGGGGGGGGGGGGGGGGGGGGGGGGGGGGGGGGGGGGGGGGGGGGGGGGGGGGGGGGEEGGGGGGGEGGGGGGGGGGGGEGGGGGGGGGGDDDFGGGGFFFGFGFEFF>B5DFGGFBFDBF>FFFFFFFFF1:?BB>B0?DF<???FFFF6#
@M05025:18:000000000-B3NL5:1:1101:26690:12920 1:N:0:TCGAAG
ACCTAAACTCCTACGGGAGGCAGCAGTGGGGAATATTGCACAATGGGCGCAAGCCTGATGCAGCCATGCCGCGTGTATGAAGAAGGCCTTCGGGTTGTAAAGTACTTTCAGCAGTGAGGAAGGGGGTGTCGTTAATAGCGGCATCTCTTGACGTTAGCTGCAGAAGAAGCACCGGCTAACTCCGTGCCCGCAGCCGCGGTAATACGGAGGGTGCGAGCGTTAATCGGAATTACTGGGCGTAAAGCGCATGCAGGTGGTGTGTTAAGTCAGATGTGAAAGCCCGGGGCTCAACCTGGGAACG
+
CCCCCFGAE-FFCGGGE7CC,BCFEFCF,CF,;F9EFGGGGACE@@FC+C::FGFGG,EFDDCFFGGGDFEGGFGG?C,9EEF@FFGGGFF@CEF:CGD9D?@EDGGGGGGGFGE8,5=?BF+?:+4>FFCBFF7FAFGD7FCGD>FCFA9CF:FF+@BFCDFFCFDDF?EFF@**>*DEEC8BE1BC,=E*=>BE*3*=5*AFF=E5EGGCEGEE*/::A*/CCG=**2A+*:*2**/)179C07753>6FGF>F@@(85>F77@?1)6)*6766*94.3,,2(4(42<27?B(41(5(#
@M05025:18:000000000-B3NL5:1:1101:14610:12932 1:N:0:TCGAAG
ACCTAAACTCCTACGGGAGGCAGCAGTGGGGAATCTTAGACAATGGGGGCAACCCTGATCTAGCCATGCCGCGTGTGTGATGAAGGCCCTAGGGTCGTAAAGCACTTTCGCCAGGGATGATAATGACAGTACCTGGTAAAGAAACCCCGGCTAACTCCGTGCCAGCAGCCGCGGTAATACGGAGGGGGTTAGCGTTGTTCGGAATTACTGGGCGTAAAGCGTACGTAGGCGGACTATTAAGTCAGAGGTGAAATCCCGGGGCTCAACCCCGGAACTGCCTTTGATACTGGTAGTCTTGAGA
+
CCCCGGGGGGGGGGGGGGGGGGGGGGGGGGGGGGGGGGGGGGGGGGGGGGGGGGGGGGGGGGGGGGGGGGGGGGGGGGGGGGGGGGGGGGGGGGGGGGGGGGGGGGGGGGGGGGGGGGGGGGGGGGGGGGGGGGGGGGGGGGGGGGGGGGGGGGGGGGGGGGGGGGGGGGGGGGGGGGGGGGGGGGGGEGGGGGGGGGGGGGGGGGGGGGGGGGGGGGGGGGGGGGGGGGGGGGGGGGGGGGGGF7CFFFGFGFFFFF>FFEGGF??F?DFF0BEFFF<<4AABDAFFFFDFF7AFBBF:#
@M05025:18:000000000-B3NL5:1:1101:6967:12950 1:N:0:TCGAAG
ACCTAAACTCCTACGGGAGGCAGCAGTGGGGAATATTGGACAATGGGGGGAACCCTGATCCAGCCATGCCGCGTGTGTGAAGAAGGCCCTCGGGTTGTAAAGCACTTTCAGCGAGGAAGAACGCCTAGCGGTTAATACCCGCTAGGAAAGACATCACTCGCAGAAGAAGCACCGGCTAACTCCGTGCCAGCAGCCGCGGTAATACGGAGGGTGCAAGCGTTAATCGGAATTACTGGGCGTAAAGCGCGCGTAGGTGGCTTGATAAGCCGGTTGTGAAAGCCCCGGGCTCAACCTGGGAACC
+
CCCCGGGGGGGGGGGDGGGGEGGGGGGGGGGGGGGGGGGGGFGFGGGGGGGGGGGGGGGGGGGGGGGGFGGGGGGGGFFGGGGGGGDGGGGGGGFEEGGGGEGFGGGGGGFGGGGEEGGGG:FCGGEFGECFEGFGGGGGGGGGGGFFGGGGFGGGGGGGGDEGFFGGGGGGGCEEGCCGGCFCEFDFGGGGFGCEC>CCEEGGD=EEGGCEGGGGDGG>EEGGGGGDEGFGGFC6FCDGGGGG=C<>>ED:<DFFFF:FEFGGGF?F1:BBBFFFFFB?B0:BFF>(4<<:4::BFB?1#
@M05025:18:000000000-B3NL5:1:1101:8924:12957 1:N:0:TCGAAG
ACCTAAACTCCTACGGGAGGCAGCAGTGGGGAATATTGCACAATGGGCGCAAGCCTGATGCAGCCATGCCGCGTGTGTGAAGAAGGCCTTCGGGTTGTAAAGCACTTTCAGTAAGGAGGAAAGGTTGGGTGTTAATAGCATTCAGCTGTGACGTTACTTACAGAAGAAGCACCGGCTAACTCCGTGCCAGCAGCCGCGGTAATACGGAGGGTGCGAGCGTTAATCGGAATTACTGGGCGTAAAGCGTACGCAGGCGGTTGGTTAAGCGAGATGTGAAAGCCCCGGGCTCAACCTGGGAACG
+
CCCCGGGGGGGGGGGGGGGGGGGGGGGGGGGGGGGGGGGGGGGGGGGGGGGGGGGGGGGGGGGGGGGGGGGGGGGGGGGGGGGGGGGGGGGGGGGGGGGGGGGGGGGGGGGGGFGGGGGGGGGGGGGGGGGGGGGGGGGGGGGGGGGGGGGGGGGGGGGGFGGGGGGGGGGGGGGGGGGGGGGGGGGGGGGGGGGGGGGGGGGGGGGGGGGEGGGGGGGGGGGGGGGGGGGGGGGGDGGGGGGGGGDDBEGFGFFFF@>)<BGDF?6@BFBFFFFFFFA?018>9>9(422??37:B??-#
@M05025:18:000000000-B3NL5:1:1101:13955:12977 1:N:0:TCGAAG
ACCTAAACTCCTACGGGAGGCAGCAGTAGGGAATCTTCCACAATGGACGAAAGTCTGATGGAGCAACGCCGCGTGAGTGAAGAAGGGTTTCGGCTCGTAAAGCTCTGTTGGTAGTGAAGAAAGATAGAGGTAGTAACTGGCCTTTATTTGACGGTAATTACTTAGAAAGTCACGGCTAACTACGTGCCAGCAGCCGCGGTAATACGTAGGTGGCAAGCGTTGTCCGGATTTATTGGGCGTAAAGCGAGTGCAGGCGGTTCAATAAGTCTGATGTGAAAGCCTTCGGCTCAACCGGAGAATG
+
CCCCGGGGGGGGGGGGGGGGGGGGGGGGGGGGGGGGGGGGGGGGGGGGGGGGGGGGGGGGGGGGGGGGGGGGGGGGGGGGGGGGGGGGGGFGGGGGGGGGGGGGGGGGGGGGGGGGGGGGGGGDGGGGGGGGGGGGGGGGGGGGGGGGGGGGGGGGGGGGGGGGGGFGGGFFGGGGGGGGGGGGGGGGFGGGGGFGGGGGGGGGGGGGFGGGF6FFGFGEEEGGGEG=55CFGGGGGGGGDGGF:<CEEFFFGFDFF>>DFFGFCFFFBFB69B??FBA?03<<?FF:1?2219B14632#
@M05025:18:000000000-B3NL5:1:1101:6984:12988 1:N:0:TCGAAG
ACCTAAACTCCTACGGGAGGCAGCAGTGGGGAATCTTGGACAATGGGCGCAAGCCTGATCCAGCCATGCCGCGTGAGTGATGAAGGCCTTAGGGTCGTAAAGCTCTTTCGCCAGAGATGATAATGACAGTATCTGGTAAAGAAACCCCGGCTAACTCCGTGCCAGCAGCCGCGGTAATACGGAGGGGGTTAGCGTTGTTCGGAATTACTGGGCGTAAAGCGCGCGTAGGCGGTTTATTCAGTTCGAGGTGAAATCCCGGGGCTCAACCCCGGAACTGCCTTTAATACTGCTAGTCTTGAGG
+
CCCC9FGGDEGGGGCEECGGGDFGGGF8FFEC@FFEGCE8FFFEC@AEGDDC@77FF8E<ECEEFGCF<FGGG@C@7CE9FEGGGGGGFGF9FFGGCFFCEBABCBFFEFEGCEAE,CFGFAEA9FCABEFCFGDFGDFFGFFFDF+@+3CFGGGGFD:=FFFC,@FC<>3@<CCEGF,6>**:71BE8:B*?8BCCG578EEDCGGG979CEG*:*:+3C*5//***:9CE)>CF**22?GF**7C>75:*296)0)45B><*>6:)25136;>/9*.3)42)66<4<<A64)-<)6:8#
@M05025:18:000000000-B3NL5:1:1101:25601:12995 1:N:0:TCGAAG
ACCTAAACTCCTACGGGAGGCAGCAGTAGGGAATCTTCGGCAATGGACGAAAGTCTGACCGAGCAACGCCGCGTGAGTGAAGAAGGTTTTCGGATCGTAAAACTCTGTTGTTAGAGAAGAACAAGGATGAGAGTAACTGTTCATCCCTTGACGGTATCTAACCAGAAAGCCACGGCTAACTACGTGCCAGCAGCCGCGGTAATACGTAGGTGGCAAGCGTTGTCCGGATTTATTGGGCGTAAAGCGAGCGCAGGCGGTTTCTTAAGTCTGATGTGAAAGCCCCCGGCTCAACCGGGGAGGT
+
CCCCGGGGGGGGGGGGGGGGGGGGGGGGGGGGGGGGGGGGGGGGGGGGGGGGGGGGGGGGGGGGGGGGGGGGGGGGGGGGGGGGGGGGGGGGGGGGGGGGGGGGGGGGGGGGGGGGGGGGGGGGGGGGGGGGGGGGGGGGGGGGGGGGGGGGGGGGGGGGGGGGGGGGGGGGGGGGGGGGGGGGGGGGGGGGGGGGGGGGGGGGGGGGGGGGGGGGGGGGGGGGGGGGGGGGGFGGGGGGGGGGGGGFFFGFGFFFF@FEFFGGGFFFFFA?>FF?FBDF?BB>BFFB<<B:<>BBBBFF#
@M05025:18:000000000-B3NL5:1:1101:18414:13000 1:N:0:TCGAAG
ACCTAAACTCCTACGGGAGGCAGCAGTGGGGAATATTGCACAATGGGCGCAAGCCTGATGCAGCCATGCCGCGTGTATGAAGAAGGCCTTCGGGTTGTAAAGTACTTTCAGCGAGGAGGAAGGCATTGTGGTTAATAACCGCAGTGATTGACGTTACTCGCAGAAGAAGCACCGGCTAACTCCGTGCCAGCAGCCGCGGTAATACGGAGGGTGCAAGCGTTAATCGGAATTACTGGGCGTAAAGCGCACGCAGGCGGTCTGTCAAGTCGGATGTGAAATCCCCGGGCTCAACCTGGGAACG
+
CCCCGGGGGGGGGGGGGGGGGGGGGGGGGGGGGGGGGGGGGGGGGGGGGGGGGGGGGGGGGGGGGGGGGGGGGGGGGGGGGGGGGGGGGGGGGGGGGGGGGGGGGGGGGGGGGGGGGGGGGGGGGGGGGGGGGGGGGGGGGGGGGGGGGGGGGGGGGGFGGGGGGGGGGGGGGGGGGGGGGGGGGGGGGGGGGGGGGGGGGGGGGGGGGGGDGGGFFGGGGGGGGGGGGGGGGGGGGFGGGDCDGGGFFFG@DBFDFD>>FFGGGFFFFF9BBFFFF?<24::>FFF;B?2:B??F?7?3#
@M05025:18:000000000-B3NL5:1:1101:24014:13020 1:N:0:TCGAAG
ACCTAAACTCCTACGGGAGGCAGCAGTGGGGAATTTTGCGCAATGGGGGAAACCCTGACGCAGCAACGCCGCGTGGAGGATGAAGCCCTTTGGGGCGTAAACTCCTTTCGACTCGGACGATGATGACGGTACGAGTGGAAGAAGCACCGGCTAACTCTGTGCCAGCAGCCGCGGTAATACAGAGGGTGCAAGCGTTGTTCGGAATTATTGGGCGTAAAGGGCGCGTAGGCGGTGCGGTAAGTCACCTGTGAAATCTCCCGGCTTAACTGGGAGCCTGCAGGCGAAACTGCCGTGCTGGAGC
+
CCCCGGGGGGGGGGGGGDGGGGGGGGGGGGGGGGGGGGGGGGGGGGGGGGGGGGGGGGGGGGGGGGGGGGGGGGGGGGGGGGGGGGGGGGGGGGGGGGGGGGGGGGGGGGGGGGGGGGGGGGGGGGGGGGGGGFGGGGGGGGGGGGGGEGGGGGGGDFFGGGGGGGGGGGGGGGGGGGGGGGGGGGGGGGGGGGGEGGGGGGC:C69FGGGGGGEGGGGGGGGGGGGGGGGGGGGGDGDCFFGGFGGF@6DFFFFFFFBFEFGGGFFFAF04:EF@>FFF<B9-4304<<?9<>1(67::#
@M05025:18:000000000-B3NL5:1:1101:7222:13061 1:N:0:TCGAAG
ACCTAAACTCCTACGGGAGGCAGCAGTGGGGAATTTTCCGCAATGGGCGAAAGCCTGACGGAGCAATGCCGCGTGGAGGTAGAAGGCCTACGGGTCCTGAACTTCTTTTCCCAGAGAAGAAGCAATGACGGTATCTGGGGAATAAGCATCGGCTAACTCTGTGCCAGCAGCCGCGGTAATACAGAGGATGCAAGCGTTATCCGGAATGATTGGGCGTAAAGCGTCTGTAGGTGGCTTTTTAAGTCCGCCGTCAAATCCCAGGGCTCAACCCTGGACAGGCGGTGGAAACTACCAAGCTTGG
+
CCCCGGGGGGGGGGGGGGGGGGGGGGGGGGGGGGGGGGGGGGGGGGGGGGGGGGGGGGGGGGGGGGGGGGGGGGGGGGGGGGGGGGGGGGGGGGGGGGGGGGGGGGGGGGEGGGGGFGGGGGGGGGGGGGGGGGGGGGGGGGGGGGGGGGGGGGGFGFGGGGGGGGGGGGGGGGGGGGGGGGGGGGGGGGGGGGGGGGGGGGGGGGGGFGGGGGGGGGCCCGCAEGGGGGGGGGGFGGG4FCGGGFGFEEGFGFFFF@DFFFGGGFFF?01>?FFFFFFFF9;>96?<BDDFBFFF<0<.#
@M05025:18:000000000-B3NL5:1:1101:6990:13074 1:N:0:TCGAAG
ACCTAAACTCCTACGGGAGGCAGCAGTGGGGAATATTGCACAATGGGGGAAACCCTGATGCAGCCATGCCGCGTGTGTGAAGAAGGCCTTCGGGTTGTAAAGCACTTTCAGTTGTGAGGAAAAGTTAGTAGTTAATACCTGCTAGCCGTGACGTTAACAACAGAAGAAGCACCGGCTAACTCCGTGCCAGCAGCCGCGGTAATACGGAGGGTGCGAGCGTTAATCGGAATTACTGGGCGTAAAGCGCACGCAGGCGGTTTGTTAAGCTAGATGTGAAAGCCCCGGGCTCAACCTGGGATGT
+
CCCCGGGGGGGGGGGGGGGGGGGGGGGGGGGGGGGGGGGGGGGGGGGGGGGGGGGGGGGGGGGGGGGGGGGGGGGGGGGGGGGGGGGGGGGGGGGGGGGGGGGGGGGGGGGGGGGGGGGGGGGGGGGGGGGGGGGGGGGGGGGGGGGGGGGGGGGGGGGGGGGGGGGGGGGGGGGGGGGGGGGGGGGGGGGGGGGGGGGGGGGGGGGGGGGGGGGGGGGGGGGGGGGGGGGGGGGGGGGGGGFFGGDE7<DDGEFFFFFFFFGGFFFFFFFFFFFFF6<B7??>FBF>?FF713::24:<#
@M05025:18:000000000-B3NL5:1:1101:20111:13076 1:N:0:TCGAAG
ACCTAAACTCCTACGGGAGGCAGCAGTGGGGAATCTTGGACAATGGGGGCAACCCTGATCCAGCCATGCCGCGTGTGTGAAGAAGGCCTTCGGGTTGTAAAGCACTTTCAGCAGGGAGGAAGGCTTACCCCTAATACGGGTGAGTACTTGACGTTACCTGCAGAAGAAGCACCGGCTAATTTCGTGCCAGCAGCCGCGGTAATACGAAAGGTGCAAGCGTTAAACGGAATTACTGGGCGTAAAGCGCGCGTAGGCGGTGTGTTAAGTCGGATGTGAAAGCCCAGGGCTCAACCTTGGAATT
+
CCCCGGGGGGGGGGGGGGGGGGGGGGFGGGGGGGGGGGGGGGGGGGGGGGGGGGGGGGGGGGGFDEFGFGGGGGGGGGGGGGGGGGGGGGGGGGGGGGGGGGGGGGGGGGGGGGGGGGGGGGGGGGGGFGGGGGGGGGGGFGGGFFGGGGGGGGGGEGGGGGGGGGGGGGGGGGGGGGGGGGGGGGGFGGGGGGGGGGGEGGGGGFFGGGGGGGGGGGGEGGGGGGGGECEGGGGGGGGDGGGGGGGFFFCDGFFFE<>7BFFGGFFFFFFFFFFBFFF<FF?BFF<?FFFBF72>F:A2#
@M05025:18:000000000-B3NL5:1:1101:13037:13107 1:N:0:TCGAAG
ACCTAAACTCCTACGGGAGGCATCAGTGGGGAATCTTGGACAATGGGCGCAAGCCTGATCCAGCCATGCCGCGTGAGTGATGAAGGCCTTAGGGTCGTAAAGCTCTTTCGCCAGAGATGATAATGACAGTATCTGGTAAAGAAACCCCGGCTAACTCCGTGCCAGCAGCCGCGGTAATACGGAGGGGGTTAGCGTTGTTCGGAATTACTGGGCGTAAAGCGCGCGTAGGCGGATTAGTCAGTTAGAGGTGAAATCCCGGGGCTCAACCCCGGAACTGCCTTTAATACTGCTAGTCTTGAGG
+
CCCCGGGGGGGGGGGGGGGGGGGGGGGGGGGGGGGGGGGGGGGGGGGGGGGGGGGGGGGGGGGGGGGGGGGGGGGGGGGGGGGGGGGGGGGGGGGGGEGGGGGGGGGGGGGGGGGGGGGGGGGGGGGFGGGGGGGGFGGGGGGGGGGGGGGGGGGGGGGGGGGGGGGGGGGGGGGCEGGGGGGGGGGGEGGGGGGEGEFFGGGGGGGGGGGGGGGGGFFGGG=EEEGGGGGGDGGGFFGFGGGGGGGFFFGFGFFFFEFFFFGGGFFFF>>>>>3@FFBFF>BAFAFDFA<ABA<ABFA2#
@M05025:18:000000000-B3NL5:1:1101:17167:13113 1:N:0:TCGAAG
ACCTAAACTCCTACGGGAGGCAGCAGTGGGGAATATTGCACAATGGGGGAAACCCTGATGCAGCCATGCCGCGTGTGTGAAGAAGGCCTTCGGGTTGTAAAGCACTTTCAGTTGTGAGGAAAAGTTAGTAGTTAATACCTGCTAGCCGTGACGTTAACAACAGAAGAAGCACCGGCTAACTCCGTGCCAGCAGCCGCGGTAATACGGAGGGTGCGAGCGTTAATCGGAATTACTGGGCGTAAAGCGCACGCAGGCGGGTTGTTAAGCTAGATGTGAAAGCCCCGGGCTCAACCTGGGCTGG
+
CCCCGGGGGGGGGGGGGGGGGGGGGGGGGGGGGGGGGGGGGGGGGGGGGGGGGGGGGGGGGGGGGGGGGGFGGGGGGGGGGGGGGGGGGGGGGGGCEGGFGGGGGGGGGGGGGGFC@FGGGGGGGGGGGGGGGGGGGGGGGGGGGGGGGGGGGGFGGGGGGFGGGGGGGGFGGGGGGGGGGGGGGGGGFGDEGGGDGGGC=5AEFGGGGGGGGGGGGGGEGDGGCEEGDGFCFGGGGGGGGGGG7CGE@BD@DE@DE)-5<>FFGB=FAFFFF@FFFFF?(18>99>(238<0((4:((-#
@M05025:18:000000000-B3NL5:1:1101:25023:13122 1:N:0:TCGAAG
ACCTAAACTCCTACGGGAGGCAGCAGTGGGGAATATTGCACAATGGGCGCAAGCCTGATGCAGCCATGCCGCGTGTGTGAAGAAGGCCTTCGGGTTGTAAAGCACTTTCAGTAAGGAGGAAAGGTTAAGTGTTAATAGCGCTTAGCTGTGACGTTACTTACAGAAGAAGCACCGGCTAACTCCGTGCCAGCAGCCGCGGTAATACGGAGGGTGCGAGCGTTAATCGGAATTACTGGGCGTAAAGCGTACGCAGGCGGATTGTTAAGCGAGATGTGAAAGCCCCGGGCCCAACCTGGGAACC
+
CCCCGGGGGGGGGEGEGCFEGEFGFGGGGGGC@FCGF@FGGFGGGDGGGGGGGGGGGGGGGGF8FGGGGFGGGEGGGGDFGGFGGGGFGFGGGGGGGGGGGGGGGGGGGGG?FCAFFEGDFCCGGGDEGGGFGGGGGGGGGCFGGGGGGGGGGEGGGGGFFCGGGGGFFGGGGCGCCEEGGGGCGGG:;DBCF6:EEGDGGGGGF8:?EGEEEG==CC57C==CGGG=C5C?>FGCGGGCDDGCFDDFB5D)7@DBD)4>:@G7>4=>:@>:<6=69=<<BFBFF691(,23(8?6???(#
@M05025:18:000000000-B3NL5:1:1101:23198:13191 1:N:0:TCGAAG
ACCTAAACTCCTACGGGAGGCAGCAGTGGGGAATATTGCACAATGGGGGGAACCCTGATGCAGCCATGCCGCGTGTGTGAAGAAGGCCTTCGGGTTGTAAAGCACTTTCAGTTGTGAGGAAAGGTTAGTAGTTAATACCTGCTAGCTGTGACGTTAGCAACAGAAGAAGCACCGGCTAACTCCGTGCCAGCAGCCGCGGTAATACGGAGGGTGCGAGCGTTAATCGGAATTACTGGGCGTAAAGCGCACGCAGGCGGATTGTTAAGCTAGAGGTGAAAGCCCCGCGCTCAACGTGGGAATC
+
CCCCGGGGGGGGGGGGGGGGDCGEFGGEGGEEGGEFGGCCGGEGGGG7FGEGGG@EF,B?EGGGGGGGGGGGGEGGGGGGGGGGGGGGF@FFFGFFGEG<CG9FFCAEFAFFGGFG;FFFCFFGCFGFFEGGGGFFGGGFF>CFGGGGGGGGGEGFGGGFGGGGGGGGGGGFGGGGGGGGGCFGGGGGGGGGGGCGGGGGGGGGGGGGGGGGGGGGGGGGGDCF?FGGCEGGF7:CCFCCDGGGDGDD>;7@G>DB@>B>FFFGFFFFBFDFBFFFFFBB(8460;((-7?BBBBFFF(,#
@M05025:18:000000000-B3NL5:1:1101:2588:13204 1:N:0:TCGAAG
ACCTAAACTCCTACGGGAGGCAGCAGTGGGGAATATTGCACAATGGGGGAAACCCTGATGCAGCCATGCCGCGTGTGTGAAGAAGGCCTTCGGGTTGTAAAGCACTTTCAGTTGTGAGGAAAAGTTAGTAGTTAATACCTGCTAGCCGTGACGTTAACAACAGAAGAAGCACCGGCTAACTCCGTGCCAGCAGCCGCGGTAATACGGAGGGTGCGAGCGTTAATCGGAATTACTGGGCGTAAAGCGCACGCAGGCGGTTTGTTAAGCTAGATGTGAAAGCCCCGGGCTCAACCTGGGATGT
+
CCCCGGGGGGGGGGGGGGGGGGGGGGFGGGGGGGGGGGGGGGGGGGGGGGGGGGGGGGGGGGGGGGGGGGGGGGGGGGGGGGGGGGGGGGGGGGGGGGGGGGGGGGGGGGGGFGGGGGGGGGGGGGGGGGGGGGGGGGGGGGGGGGGGGGGGGGGGGGGGGGGGGGGGGGGGGGGGGGGGGGGGGGGGGGGGGGGGGGGGGGGGGGGDGGGGGGGGGGGGGGGGGGGGGGGGGGGGGGGGGDGGGGGFFEGFGFFFD>BDFFGGGFFFDFBFBFFFFFA8<<BFFFFFFFFFFFFFFBF?#
@M05025:18:000000000-B3NL5:1:1101:12787:13208 1:N:0:TCGAAG
ACCTAAACTCCTACGGGAGGCAGCAGTAGGGAATCTTCCACAATGGACGAAAGTCTGATGGAGCAACGCCGCGTGAGTGAAGAAGGGTTTCGGCTCGTAAAGCTCTGTTGGTAGTGAAGAAAGATAGAGGTAGTAACTGGCCTTTATTTGACGGTAATTACTTAGAAAGTCACGGCTAACTACGTGCCAGCAGCCGCGGTAATACGTAGGTGGCAAGCGTTGTCCGGATTTATTGGGCGTAAAGCGAGTGCAGGCGGTTCAATAAGTCTGATGTGAAAGCCTTCGGCTCAACCGGAGAATT
+
CCCCGGGGGGGGGGGGGGGGGGGGGGGGGGGGGGGGGGGGGGGGGGGGGGGGGGGGGGGGGGGGGGGGGGGGGGGGGGGGGGGGGGGGGGGGGGGGGGGGGGGGGGGGGGGGGGGGGGGGGGGGGGGGGGGGGGGGGGGGGGGGGGGGGGGGGGGGGGGGGGGGGGGGGGGGGGGGGGGGGGGGGGGGGGGGGGGGGGGGGGGGGGGGGGGGGGGGGGGGGGGGGGGGEGFGGGFGGGGGGGGFGGGFFFGFGFBFFB>EFFFGGFFFFFFFFF??FFBFB?FFFFFBBFFFBFFFFF<3#
@M05025:18:000000000-B3NL5:1:1101:4700:13211 1:N:0:TCGAAG
ACCTAAACTCCTACGGGAGGCAGCAGTGGGGAATATTGGACAATGGGGGCAACCCTGATCCAGCCATGCCGCGTGAGTGATGAAGGCCCTAGGGTTGTAAAGCTCTTTCAGCGAGGAGGATAATGACGTTACTCGCAGAAGAAGCCCCGGCTAACTTCGTGCCAGCAGCCGCGGTAATACGAAGGGGGCTAGCGTTGTTCGGAATCACTGGGCGTAAAGCGCACGTAGGCGGACTTTTAAGTCAGGGGTGAAATCCCAGAGCTCAACTCTGGAACTGCCTTTGATACTGGAAGTCTTGAGG
+
CCCCGGGGGFGGGGEGFGGCFFGGGGCFFFGCEFFGGGGGFGGGGEGGGDDFG@CEFGGGGCFGGGGGGFGGGGGGEGGFGGGGGGGCCFGGGDCFCGGGFAEGGFFEEDGGG7CE7?C@<FFGGGGGCGGGFDFGGGCEG8ACCBFGGGDCBFCGF;FFFGCFFGGGGGGGDCGGGGGGGFFGGGGGEDFGGGGDEEGGGGGDGGFGCGCGGGGGDGGGGGECEAEGGGG=CC)7?GF4DFGGGGC>)5FFGFF???D>FFFFF@F6>FFFA4?49F?<<BABF<<>-518:B9)6<40#
@M05025:18:000000000-B3NL5:1:1101:4571:13215 1:N:0:TCGAAG
ACCTAAACTCCTACGGGAGGCAGCAGTGGGGAATCTTGGACAATGGGCGCAAGCCTGATCCAGCCATGCCGCGTGAGTGATGAAGGCCCTAGGGTCGTAAAGCTCTTTCGCCAGAGATGATAATGACAGTATCTGGTAAAGAAACCCCGGCTAACTCCGTGCCAGCAGCCGCGGTAATACGGAGGGGGTTAGCGTTGTTCGGAATTACTGGGCGTAAAGCGCGCGTAGGCGGATTGGAAAGTTGGGGGTGAAATCCCGGGGCTCAACCCCGGAACTGCCTCCAAAACTCCCAGTCTTGAGC
+
CCCCGGGGGGGGGGGGGGGGGGGGGGGGGGGFGGGGGGGGGGGGGGGGGGGGGGGGGGGGGGGGGGGGGGGGGGGGGGGGGGGGGGGGGGGGGGGGGGGGGGGGGGGGGGGGGGGGGGGGGGGGGGGGGGGDGGGGGGGGGGGGGGGGGGGGGGGGGGGGGGGGGGGGGGGGGGGGGGGGGGGGGGGGGGGGGGEGGGGGGGGGGGGGGGGGGGGGGGGGGGGGGGGGGGGGGGGGGGGGGGGGGGGFFFGFGFF?F@BFFECGGFFF:BFFFFFFFFB<:<FFBFFFFFFFF?F>FF>)#
@M05025:18:000000000-B3NL5:1:1101:22558:13261 1:N:0:TCGAAG
ACCTAAACTCCTACGGGAGGCAGCAGTGGGGAATATTGCACAATGGGCGCAAGCCTGATGCAGCCATGCCGCGTGTATGAAGAAGGCCTTCGGGTTGTAAAGTACTTTCAGCAGTGAGGAAGGGGGTGTCGTTAATAGCGGCATTTCTTGACGTTAGCTGCAGAAGAAGCACCGGCTAACTCCGTGCCAGCAGCCGCGGTAATACGGAGGGTGCGAGCGTTAATCGGAATTACTGGGCGTAAAGCGCATGCAGGTGGTTTGTTAAGTCAGATGTGAAAGCCCGGGGCTCAACCTCGGAACT
+
CCCCGGGGGGGGGGGGGGGGGGGGGGGGGGGGGGGGGGGGGGGGGGGGGGGGGGGGGGGGGGGGGGGGGGGGGGGGGGGGGGGGGGGGGGGGGGGGGGGGGGGGGGGGGGGGGGGGGGGGFFGGGGGGGGGGGGGGGGGGGGGGGGGGGGGGGGGGGGGGGGGGGGGGGGGGGGGGGDGGGGGGGGGGFGGGGGGGGGGGEGGGGGGGGGGGGGGGGGGGGDGGGGGD5FGGGGGFGGGGDGGGDGGFFFGFFFFFF8:FEFGGGFFFFF96AFFFFFFF7:6>>FF6?FF<?>?F:914#
@M05025:18:000000000-B3NL5:1:1101:14228:13274 1:N:0:TCGAAG
ACCTAAACTCCTACGGGAGGCAGCAGTGGGGAATATTGTACAATGGGCGCAAGCCTGATCCAGCAATACCGCGTGTGTGAAGAAGGGTTTCGGCTCGTAAAGCACTTTCAGTAGGGAGGAAGGCTAGTAAGTTAATACCTTGCTAGATTGACGTTACCTACAGAAGAAGCACCGGCTAACTCCGTGCCAGCAGCCGCGGTAATACGGAGGGTGCAAGCGTTAATCGGAATTACTGGGCGTAAAGCGCGCGTAGGCGGAATGTTAAGTCTCATGTGAAAGCCCTGGTCTCAACCTGGGAACG
+
CCCCGGGGGGGGGGGGGGGGGGGGFGGGGGGGGGGGGGGGGGGGGGFGGGGGGGGGGGGGGGGGGGGGGFGGGGGGGGGGGGGGGGGGGGGGGGGGGGGGGGGGGGGGGGGFGGFGGGGGGGGGGEGGGFGGFFGGGGGGGGGGGGGGGGGGGGGGGGGGGGGGGGGGGGGGFGGDGGGGGGGEGGGF>FFGGCFGGGGEGEGGGGGDGGEEECFFGFGECEGGGGGGGGGGGG:FFGDDGGFD>DG3>BDDDEFE>)7@?FFDGFFFBFAFFFF?FFAFFFF:6(4:A<>?04:<<((,#
@M05025:18:000000000-B3NL5:1:1101:17006:13310 1:N:0:TCGAAG
ACCTAAACTCCTACGGGAGGCAGCAGTAGGGAATCTTCGGCAATGGACGCAAGTCTGACCGAGCAACGCCGCGTGAGTGAAGAAGGTTTTCGGATCGTAAAACTCTGTTGTTAGAGAAGAACAAGGATGAGAGTAAAATGTTCATCCCTTGACGGTATCTAACCAGAAAGCCACGGCTAACTACGTGCCAGCAGCCGCGGTAATACGTAGGTGGCAAGCGTTGTCCGGATTTATTGGGCGTAAAGCGAGCGCAGGCGGTTTCTTAAGTCTGATGTGAAAGCCCCCGGCTCAACCGGGGAGC
+
CCCCGGGGGGGGGGGGGGGGGGGGGGGGGGGGGGGGGGGGGGGGGGGGGGGGGGGGGGGGGGGGGGGGGGGGGGGDGGGGGGGGGGGGGGGGGGGGGGGGGGGGGGGGGGGGGGGGGGGGGGGGGGGGGGGGGGGGGGGGGGGGGGGGGGGGGGGGGGGGGGGGGGGGGGGGGGGGGGGGGGGGGGGGGGGGGGGGGGGGGGGGGGGGGGGGGGGGGGGGGGGGGGGGGEEEGGFGGGGGGGGGGGGDEFGFGFFFFF1>:FGGGFFFFFFFFFFFFFBFFF?BF;>FBB>F?FFFFFBF#
@M05025:18:000000000-B3NL5:1:1101:2663:13326 1:N:0:TCGAAG
ACCTAAACTCCTACGGGAGGCAGCAGTGGGGAATATTGCACAATGGGCGCAAGCCTGATGCAGCCATGCCGCGTGTGTGAAGAAGGCCTTCGGGTTGTAAAGCACTTTCAGTCGTGAGGAAGGTAGTGTAGTTAATAGCTGCATTATTTGACGTTAGCGACAGAAGAAACACCGGCTAACTCCGTGCCAGCAGCCGCGGTAATACGGAGGGTGCGAGCGTTAATCGGAATTACTGGGCGTAAAGCGCATGCAGGTGGTTTGTTAAGTCAGATGTGAAAGCCCGGGGCTCAACCTCGGAATC
+
CCCCGGGGGGGGGGGGGGGGGGGGGGGGGGGGGGGGGGGGGGGGGGGGGGGGGGGGGGGGGGGGGGGGGGGGGGGGGGGGGGGGGGGGGGGGGGGGGGGGGGGGGGGGGGGFGGGGFGGGFGGGGGGGGGGGGGGGGGGGGGGGGGGGGGGGGGGGGGGGGGGGGGGGGGGGGGGGGGGGGGGGGGGGGGGGGGFGGGGGGGGGGGGGGGGGGGGGGGGGGGGCGGGGGGGGGGGGGGGGGGGGGGGFEFGFGFFFFBFFFFGGGFFFDFFFBFFFFFFF??>07>>9?FFFBF?FFFF6#
@M05025:18:000000000-B3NL5:1:1101:9286:13335 1:N:0:TCGAAG
ACCTAAACTCCTACGGGAGGCAGCAGTAGGGAATCTTCCACAATGGACGAAAGTCTGATGGAGCAACGCCGCGTGAGTGAAGAAGGGTTTCGGCTCGTAAAGCTCTGTTGGTAGTGAAGAAAGATAGAGGTAGTAACTGGCCTTTATTTGACGGTAATTACTTAGAAAGTCACGGCTAACTACGTGCCAGCAGCCGCGGTAATACGTAGGTGGCAAGCGTTGTCCGGATTTATTGGGCGTAAAGCGAGTGCAGGCGGTTCAATAAGTCTGATGTGAAAGCATTCGGCTCAACCGGAGAATG
+
CCCCGGGGGGGGGGGGGGGGGGGGGGGGGGGGGGGGGGGGGGGGGG<FGGGGGGGGGGGGGFGGGGGGGGGGGGGGGGGGGGGGGGGGGGFGGGGGGGGGGGGGGGGFFFGGGGGGFGGFGGGGGGGGGGGGGGGGGGFGGFGGCGGGGGGGGGGGGGGGGGGGGGGGGGGGGGGGGGFGGGGCFFGGGFGGFDGGGGGGGGGGGGFCFGGGGGD?FCECE**<<CGEEEGGGGCFCCCDGCFG>DD>DFGFGF3>D>1BFFG7FFFF<FBFFFFFFFFF(<<4A:631<BB2;B6;((-#
@M05025:18:000000000-B3NL5:1:1101:18586:13378 1:N:0:TCGAAG
ACCTAAACTCCTACGGGAGGCAGCAGTGGGGAATTTTCCGCAATGGGCGAAAGCCTGACGGAGCAATACCGCGTGAGGGATGACGGCCTATGGGTTGTAAACCTCTTTTTTCAGGGAGGAATAAAATGACGTGTACCTGAAGAATAAGCATCGGCTAACTCCGTGCCAGCAGCCGCGGTAAGACGGAGGATGCAAGTGTTATCCGGAATCACTGGGCGTAAAGCGTCTGTAGGTGGTCAAATAAGTCAACTGTTAAATCTTGGGGCTCAACCTCAAAACCGCAGTCGAAACTATTAGACTT
+
CCCCGGGGGGGGCGGGGGGGGGGGFGFGGFGGGGGGFFGGGGGGGGGGGGGGGGGGGGGGGEGGFGGGGGGGGGGGGFGGGGGGGGGGGGGGGDFGGGCEGGGGGGGGGGGGGGGGFGGGGGGGGGGGGFEFGGGGGGGFGGGGGGGGGGGGGGGGGGGGGG7FGGGEGGFGGGGGDGEGGFGFGGEGGGGFFGCEGGGGGGGGGGGGGGGGGGGDFGGGGFGGGGC5CCFGCFFGGGFG:7CG7C>FFFFFGFFFFB>4?FGGDFFFBF?44<FFFFF6>>BF?FB?<0().<29)<7-#
@M05025:18:000000000-B3NL5:1:1101:4116:13398 1:N:0:TCGAAG
ACCTAAACTCCTACGGGAGGCAGCAGTGGGGAATATTGCACAATGGGCGCAAGCCTGATGCAGCCATGCCGCGTGTGTGAAGAAGGCCTTCGGGTTGTAAAGCACTTTCAGTAAGGAGGAAAGGTTAAGTGTTAATAGCACTTAGCTGTGACGTTACTTACAGAAGAAGCACCGGCTAACTCCGTGCCAGCAGCCGCGGTAATACGGAGGGTGCGAGCGTTAATCGGAATTACTGGGCGTAAAGCGTACGCAGGCGGTTTGTTAAGCGAGATGTGAAAGCCCCGGGCTCAACCTGGGAAAC
+
CCCCGGGGGGGGGGGGGGGGGGGGGGGGGGGGGGGGGGGGGGGGGGGGGGGGGGGGGGGGGGGGGGGGGGGGGGGGGGGGGGGGGGGGGGGGGGGGGGGGGGGGGGGGGGGFGGGGFFGGGGGGGGGFGEGGGGGGGGGGGGGGGGGGGGGGGGGGGGGGGGGGGGGGGGGGGGGEGDFGGGGGGFCFGGGFGGFGGGDGGGGGGGGGGGGGGGGGGGGGGGGGGGGGDGGGGGC<FCGGGGGCGGGFEFGFGFFFF>>BFFFFGFFEFE>FFFFF?FFF<F?>>>F94481<?BF<?4(#
@M05025:18:000000000-B3NL5:1:1101:24588:13409 1:N:0:TCGAAG
ACCTAAACTCCTACGGGAGGCAGCAGTAGGGAATCTTCCACAATGGACGAAAGTCTGATGGAGCAACGCCGCGTGAGTGAAGAAGGGTTTCGGCTCGTAAAGCTCTGTTGGTAGTGAAGAAAGATAGAGGTAGTAACTGGCCTTTATTTGACGGTAATTACTTAGAAAGTCACGGCTAACTACGTGCCAGCAGCCGCGGTAATACGTAGGTGGCAAGCGTTGTCCGGATTTATTGGGCGTAAAGCGAGTGCAGGCGGTTCAATAAGTCTGATGTGAAAGCCTTCGGCTCAACCGGAGAATC
+
CCCCGGGGGGGGGGGGGGGGGGGGGGGGGGGGGGGGGGGGGGGGGGGGGGGDGGGGGGGGGGGGGGGGGGGGGGGGGGGGGGGGGGGGGGGGGGGGGGGGGGGFCGGFGGGGGGGGGGGGGGGGGGGGGGGGGGGGGGGGGG9FGGGGGGGGGGGGGGGGGFGGGGGGGGAFGGGGGGGGGGGCFGGGGFGGGGGGGGGGGGFGFFGGGGGGGGFFGGGGGGGGGGGEEGGGGGGGGGGDGDFGGGDFE>CFGFFFF79>FBGF>FFFABDFFFFFFF<B07A2:?>?:???BFFFFF<4#
@M05025:18:000000000-B3NL5:1:1101:13159:13451 1:N:0:TCGAAG
ACCTAAACTCCTACGGGAGGCAGCAGTGAGGAATATTGGTCAATGGGCGCGAGCCTGAACCAGCCAAGTCGCGTGAGGGAAGACGGTCCTATGGATTGTAAACCTCTTTTGTCGGGGAGCAAAAGACGCCACGCGTGGCGTTCCGAGAGTACCCGAAGAAAAAGCATCGGCTAACTCCGTGCCAGCAGCCGCGGTAATACGGAGGATGCGAGCGTTATCCGGATTTATTGGGTTTGAAGGGTGCGCAGGCGGAAGATCAAGTCAGCGGTAAAATTGAGAGGCTCAACTTCTTCGAGCCGTA
+
CCCCGGGGGGGGGGGGGG@:FECG8FCFFFGCGGGFGGGGDGGGFGCECFF@7CFFGGGGFGGGDFFCC@FEGGGGGFGGCFGCFGGG:EDGGGFGGDGGGGG@GGGGFGCFFDE+@FFGGGGE@@FCGGGGGG:FFGGGCGE@@+@7@FGGGGC7EG7CBFGGGCGFGGGGEDFFFGGBE5FGEGD:CCEGCGGGCG?A=EEGEGGGGCCGDEGG5EECEGDG*<EFGG6573<*20?FD5C5)3)<>BD3D@:44=?<?7:**055()(9<FF*9*34(6??<<3))..<A?F??96,#
@M05025:18:000000000-B3NL5:1:1101:15305:13474 1:N:0:TCGAAG
ACCTAAACTCCTACGGGAGGCAGCAGTAGGGAATCTTCCACAATGGACGAAAGTCTGATGGAGCAACGCCGCGTGAGTGAAGAAGGGTTTCGGCTCGTAAAGCTCTGTTGGTAGTGAAGAAAGATAGAGGTAGTAACTGGCCTTTATTTGACGGTAATTACTTAGAAAGTCACGGCTAACTACGTGCCAGCAGCCGCGGTAATACGTAGGTGGCAAGCGTTGTCCGGATTTATTGGGCGTAAAGCGAGTGCAGGCGGTTCAATAAGTCTGATGTGAAAGCCTTCGGCTCAACCGGAGAATG
+
CCCCGGGGGGGGGGGGGGGGGGGGGGGGGGGGGGGGGGGGGGGGGGGGGGGGGGGGGGGGGGGGGGGGGGGGGGGGGGGGGGGGGGGGGGGGGGGGGGGGGGGGGGGGGGGGGGGGGGGFGGGGGGGGGGGGGGGGGGGGGGGGGGGGGGGGGGGGGGGGGGGGGGGGGGGGGGGGGGGGGGGGGGGGGGGGGGGGGGDEGGGGGGFGGGGGGGGC57CGGGGG9CGECEGGGCCCGGGGDGGGGGCBEF76C>EDF79DF*>CF?BFDFFF9**8@FF?BFB??:1(3<?F:9F61-:)#
@M05025:18:000000000-B3NL5:1:1101:13674:13474 1:N:0:TCGAAG
ACCTAAACTCCTACGGGAGGCAGCAGTGGGGAATATTGGACAATGGGCGCAAGCCTGATCCAGCCATACCGCGTGGGTGAAGAAGGCCTTCGGGTTGTAAAGCCCTTTTGTTGGGAAAGAAATCCAGCCGGCTAATACCTGGTTGGGATGACGGTACCCAAAGAATAAGCACCGGCTAACTTCGTGCCAGCAGCCGCGGTAATACGAAGGGTGCAAGCGTTACTCGGAATTACTGGGCGTAAAGCGTGCGTAGGTGGTTATTTAAGTCCGTTGTGAAAGCCCTGGGCTCAACCTGGGAACA
+
CCCCGGGGGGGGGGGGGGGGGGGGGGGGGGGGGGGGGGGGGGGGGGGGGGGGGGGGGGGGGGGGGGGGGGGGGGGGGGGGGGGGGGGGGGGGGGGGGGGGGGGGGGGGGGGGGGGGGGGGGGGGGGGGGGGGGGGGGGFGGGGGGGGGGGGGGGGGDGGGGGFGGGGGGGGGGGGGGGGGGGGGGGGGGGGGGGGGGGGGGGGGGGGGGGGGGGGGGGGGGGGGGEEG:FGGGGGFGGGGGGGGGGDFFFDDGFFFFFFFFFGGGFFFAEFFFFFFFFFFFF?FFFB?FF?2:FFFFFF(#
@M05025:18:000000000-B3NL5:1:1101:15224:13476 1:N:0:TCGAAG
ACCTAAACTCCTACGGGAGGCAGCAGTAGGGAATCTTCCACAATGGACGAAAGTCTGATGGAGCAACGCCGCGTGAGTGAAGAAGGGTTTCGGCTCGTAAAGCTCTGTTGGTAGTGAAGAAAGATAGAGGTAGTAACTGGCCTTTATTTGACGGTAATTACTTAGAAAGTCACGGCTAACTACGTGCCAGCAGCCGCGGTAATACGTAGGTGGCAAGCGTTGTCCGGATTTATTGGGCGTAAAGCGAGTGCAGGCGGTTCAATAAGTCTGATGTGAAAGCCTTCGGCTCAACCGGAGAATT
+
CCCCGGGGGGGGGGGGGGGGGGGGGGGGGGGGGGGGGGGGGGGGGGGGGGGGGGGGGGGGGGGGGGGGGGGGGGGGGGGGGGGGGGGGGGGGGGGGGFGGGGGGGGGFGGGFGGGGGGGGGGGFGGGGGGGGGGGGGGGGGGGGGGGGGGGGGGGGGGGGGGGGGGGGGGGGGGGGGGGGGGGGGGGGGGGGFGGGGGGGGGGGGGGFGGGGGFGGGGGEGGEGGGGGGGGGGGGGGGGGGGGGGGGF5>GFFFED><>DFFGGGFFFAFBFFFFFFFFFFFBFB?B66><:?2;;>FFA#
@M05025:18:000000000-B3NL5:1:1101:19701:13480 1:N:0:TCGAAG
ACCTAAACTCCTACGGGAGGCAGCAGTGGGGAATATTGCACAATGGGGGAAACCCTGATGCAGCGACGCCGCGTGAGTGAAGAAGTATTTCGGTATGTAAAGCTCTATCAGCAGGGAAGAAAACAGACGGTACCTGACTAAGAAGCCCCGGCTAACTACGTGCCAGCAGCCGCGGTAATACGTAGGGGGCAAGCGTTATCCGGAATTACTGGGTGTAAAGGGTGCGTAGGTGGCATGGTAAGTCAGAAGTGAAAGCCCGGGGCTTAACCCCGGGACTGCTTTTGAAACTGTCATGCTGGAG
+
CCCCG?FGGGFGFGGGGGGGGGGGGG6FFGGF>AFFFDFGGGDGGGG7FEGCF@FGGDEGFGGGGGGDDE:==7>=CFFGFEFFFFFFGFFFFGGFEFFGGGGDG<<FGGGGE<DDC<FCEFGFFFGGGGEGDCFGCFD9FGCGGG@+@=CFCCC7FFFGGGGGGFGGGGGEGGDCCEGGGFGDDCGGGGGCFGGG>C>;CE=AEFFGGGGGGGGGFGGFGGGE=EC=5ECFGDC*97FGGGDFF>>*9=C=77@85793@D3)/<@=27,56>D>FF?F2<<2<A4<>BB><>9A2:8(#
@M05025:18:000000000-B3NL5:1:1101:12463:13496 1:N:0:TCGAAG
ACCTAAACTCCTACGGGAGGCAGCAGTGGGGAATCTTGGACAATGGGCGCAAGCCTGATCCAGCCATGCCGCGTGTGTGAAGAAGGCCTTCGGGTTGTAAAGCACTTTCAGTAGGGAGGAAGGCTTTGGGCTAATACCCTGGAGTACTTGACGTTACCTACAGAAGAAGCACCGGCTAATTTCGTGCCAGCAGCCGCGGTAATACGAAAGGTGCGAGCGTTAATCGGAATTACTGGGCGTAAAGCGCGCGTAGGCGGTGTGTTAAGTCGGATGTGAAAGCCCAGGGCTCAACCTTGGAATT
+
CCCCGGGEFFFGGGGGGEGGGGGGGGFGGGGG@FGCGGGGGGGGGGGGGGGEGGGGGG9FGCGGGGGFGGGGGGGGEGGGGGGGGGGGGGGGGGGGGGFGGGGGGGGGGFGGGGGGGGGEFFDGGGGGGGGGGFGFGGGGFFGGFFGG9FGFGGGGGGGGGGFGGGGGGGGGGGGGGGGAEFGGGGGGGGGGFG>EGGGCEEFGGD8E88CGGGGGGGGC*:CCFGEGGGFFCF7FGFGCC5CGGGGFEF7@G>FFDEF>BF4>FFFFFFBB;FF9B?<0:?6::11(4<3:1:<>(39.#
@M05025:18:000000000-B3NL5:1:1101:26604:13537 1:N:0:TCGAAG
ACCTAAACTCCTACGGGAGGCAGCAGTGGGGAATATTGCGCAATGGGCGAAAGCCTGACGCAGCCATGCCGCGTGTGTGAAGAAGGCCCTAGGGTTGTAAAGCACTTTCACTTGGGAGGAAAGGTTCGTAGTTAATAGCTGCGAGCTGTGACGTTACCTTGAGAAGAAGCACCGGCTAACTCCGTGCCAGCAGCCGCGGTAATACGGAGGGTGCGAGCGTTAATCGGAATTACTGGGCGTAAAGCGCGCGTAGGCGGTTTGTTAAGTCGGATGTGAAAGCCCCGGGCTCAACCTGGGAATG
+
CCCCGGGGGGGGGGGGGGGGGGGGGGGGGGGGGGGGGGGGGGGGGGGGGGGGGGGGGGGGGGGGGGGGGGGGGGGGGGGGGGGGGGGGGGGGGGGGGGGGGGGGGGGGGGGGGGGGGGGGGGGGFGGGGGGGGGGGGGGGGGGGGGGGGGGGGGGFGGGGGGGGGGGGGGGGGGDGGGGGGGGGGGGGGGGGGGGGGGGGDGGGGGGDGGGEGGGEGGGGGCGGGGDGDCGGGFFGGGGGCDGGGDG@EFD5DBFEFE>B>FGGGFFF?@6D>FF?F7<0:?1;>BF06>>7?>F6:083#
@M05025:18:000000000-B3NL5:1:1101:2790:13544 1:N:0:TCGAAG
ACCTAAACTCCTACGGGAGGCAGCAGTGGGGAATCTTAGACAATGGGGGCAACCCTGATCTAGCCATGCCGCGTGAGTGATGAAGGCCTTAGGGTCGTAAAGCTCTTTCGCCTGTGATGATAATGACAGTAGCAGGTAAAGAAACCCCGGCTAACTCCGTGCCAGCAGCCGCGGTAATACGGAGGGGGTTAGCGTTGTTCGGAATTACTGGGCGTAAAGCGCGCGTAGGCGGATTAGAAAGTTGGGGGTGAAATCCCGGGGCTCAACCTCGGAACTGCCTCCAAAACTACTAGTCTAGAGG
+
CCCCGGGGGGGGGGGGGGGGGGGGGGFGGGGGGFGGGGGGGGGGGGGGGGGGGGGGGGGGGGGGGGGGGGGGGGGGGGGGGGGGGGGGGGGGDCGGGGGGGGGGGGGGGGGGGGGGGGGGGGGGGGGGFGGGGGGGGGGGGGGGGGGGGGGGCGGGGGGGGGGGGGGGGGGGGGGGGGGGGGDGGGGGGDGGGGGGGGGGGGGDGGGGGFFFGGGGGDDGGGGGGGGGGGGGD3DGGGFFGGGGFDDEFFGFGFF@FDFFFD7FFFF>BFFFFFFFFF,846<8A6:747<AA466AA9)#
@M05025:18:000000000-B3NL5:1:1101:11598:13552 1:N:0:TCGAAG
ACCTAAACTCCTACGGGAGGCAGCAGTGGGGAATCTTGGACAATGGGGGCAACCCTGATCCAGCCATGCCGCGTGTGTGAAGAAGGCCTTCGGGTTGTAAAGCACTTTCAGCAGGGAGGAAGGCTTACCCCTAATACGGGTGAGTACTTGACGTTACCTGCAGAAGAAGCACCGGCTAATTTCGTGCCAGCAGCCGCGGTAATACGAAAGGTGCAAGCGTTAATCGGAATTACTGGGCGTAAAGCGCGCGTAGGCGGTGTGTTAAGTCGGATGTGAAAGCCCAGGGCTCAACCTTGGAATG
+
CCCCGGGGGGGGGGGGGGGGGGGGGGFGGGGGGGGGGGGGGGGGGGGGGGGGGGGGGGGGGGGGGGGGGGGGGGGGGGGGGGGGGGGGGGGGGGGDGGGGGGGGGGGGGGGGGGGGGGGGGGGGGFGGGGGGGGGGGGGGECFGGGGGFFGGGFFGGGGGGFGGGGGFGGGFGGGGGGGG@DCGFG8<FCCFGFCCCEGEE5FCFGFEEGDFGGGF?FG5C==FGGGG=FF7CFFGGGDDGDGGDDGFDFCEGDFE:76BD:F7?@@F:@9B;?FFFFB(.-4<BFFFF<371:<BB))4#
@M05025:18:000000000-B3NL5:1:1101:1838:13568 1:N:0:TCGAAG
ACCTAAACTCCTACGGGAGGCAGCAGTGGGGAATCTTGGACAATGGGGGCAACCCTGATCCAGCCATGCCGCGTGTGTGAAGAAGGCCTTCGGGTTGTAAAGCACTTTCAGCAGGGAGGAAGGCTTACCCCTAATACGGGTGAGTACTTGACGTTACCTGCAGAAGAAGCACCGGCTAATTTCGTGCCAGCAGCCGCGGTAATACGAAAGGTGCAAGCGTTAATCGGAATTACTGGGCGTAAAGCGCGCGTAGGCGGTGTGTTAAGTCGGATGTGAAAGCCCAGGGCTCAACCTTGGAATT
+
CCCCGGGGGGGGGGGGGGGGGGGGGGFGGGGGGGGGGGGGGGGGGGGGGGGGGGGGGGGGGGGGGGGFGGGGGGGGGGGGGGGGGGGGGGGGGGGGGGGGGGGGGGGGGGGGGGGGGGGGGGGGGGGGGGGGGGGGGGGGGGGGGGGGGGGGGEGGGGGGGGGGGGGGGGGGGGGGGGGGGFGGGGGGGGGGGGGGGGGGGGGGGGGGGGGFGGGGGGGE=GGGGGECEGCFGGGGGGGDCDGGFDG>EB>7>>?>B79>BF5FFFFFFB>DFFFFFFFF1?BFFFF0<B???>FFF><2#
@M05025:18:000000000-B3NL5:1:1101:13037:13600 1:N:0:TCGAAG
ACCTAAACTCCTACGGGAGGCAGCAGTAGGGAATTTTCGTCAATGGGGGAAACCCTGAACGAGCAATGCCGCGTGAGTGAAGAAGGTCTTCGGATCGTAAAGCTCTGTTGTAAGTGAAGAACGGCTCATAGAGGAAATGCTATGGGAGTGACGGTAGCTTACCAGAAAGCCACGGCTAACTACGTGCCAGCAGCCGCGGTAATACGTAGGTGGCAAGCGTTATCCGGAATCATTGGGCGTAAAGGGTGCGTAGGTGGCGTACTAAGTCTGTAGTAAAAGGCAATGGCTCAACCATTGTAAT
+
CCCCGGGGGGGGGGGGGGGGGGGGGGGGGGGGGGGGGGGGGGGGGGGGGGGGGGGGGGGGGGGGGGGGGGGGGGGGGGGGGGGGGGGGGGGGGGGGGGGGGGGGGGFGGGGGGGGGGGGGGGGGGGGGGGGGGGGGGGGGGGGGGGFGGGGGGGFGCGGGGGGGGGGGGGGGGGGGGGGGGGGGGGGGGGGGGGGGGGGDGEFGGGGGGGGGGGGGGGGEGDGGGGGGGGGGGGGGGGGCGGFGGGGFFFDFGFFFFFFFFFGGGFFFFFFFF?FFFFFFF?BFFFFBFFBF?0<<BFD<#
@M05025:18:000000000-B3NL5:1:1101:19185:13644 1:N:0:TCGAAG
ACCTAAACTCCTACGGGAGGCAGCAGTGGGGAATCTTGGACAATGGGCGCAAGCCTGATCCAGCCATGCCGCGTGTGTGAAGAAGGCCTTCGGGTTGTAAAGCACTTTCAGTAGGGAGGAAGGCTTTGGGCTAATACCCTGGAGTACTTGACGTTACCTACAGAAGAAGCACCGGCTAATTTCGTGCCAGCAGCCGCGGTAATACGAAAGGTGCGAGCGTTAATCGGAATTACTGGGCGTAAAGCGCGCGTAGGCGGTGTGTTAAGTCGGATGTGAAAGCCCAGGGCTCAACCTTGGAATT
+
CCCCGGGGGFGGGGGGGGGGGGGGGGGGGGGGGGGGGGGGGGGGFGGGGGGGGGGGGGGGGGGGGGGGGGGGGGGGGGGGGGGGGGGGGGGGGGGGGGGGGGGGGGGGGGGGGGGGCDFGGGGGGGGGGGFGFFGGGGGGGGFGGFFGGGGGGGGGGGGGGGGGGGGGGGGGGGGGGGGGGFGGGGGGGGGGGGGGGGGGGGGGGGGGGGGGGGGGGGGGGGF7EGGGGGGGGGGGGGGGGGGGCD3>DFC>GFFEFEF>B5CFGB7@<@F:9FFFFFBF::BF?B??BB?<?:7A05A8#
@M05025:18:000000000-B3NL5:1:1101:2855:13653 1:N:0:TCGAAG
ACCTAAACTCCTACGGGAGGCAGCAGTAGGGAATCTTCCACAATGGACGAAAGTCTGATGGAGCAACGCCGCGTGAGTGAAGAAGGGTTTCGGCTCGTAAAGCTCTGTTGGTAGTGAAGAAAGATAGAGGTAGTAACTGGCCTTTATTTGACGGTAATTACTTAGAAAGTCACGGCTAACTACGTGCCAGCAGCCGCGGTAATACGTAGGTGGCAAGCGTTGTCCGGATTTATTGGGCGTAAAGCGAGTGCAGGCGGTTCAATAAGTCTGATGTGAAAGCCTTCGGCTCAACCGGAGAATT
+
CCCCGGGGGGGGGGGGGGGGGGGGGGFGGGGGGGGGGGGGGGFGGGGGGGGGGGFGGDGGGGGGGGGGGGGGGEGGGGFGGGGGGGGGGGGGGGGGGCEGGGAEFGGGGGGGCE?FFGGGGGGFGGFGGGGGGGGGGGGCFFGGGFGGGGGGCEGGGGGGGGGGGGGGGGGGGGCEEGGGGGGGGGGGGGGGGGGGGDGEGEGGGGGCFD<>EFGGG5CEGGGGFCEGC=EC7DGFGGGDDGGGGGGFEFGFGFFE3)4>F?FGGFFF272@AFFBBFFFFF)2<:96?2<??B6612:7#
@M05025:18:000000000-B3NL5:1:1101:18253:13694 1:N:0:TCGAAG
ACCTAAACTCCTACGGGAGGCAGCAGTGGGGAATATTGCACAATGGGCGCAAGCCTGATGCAGCCATGCCGCGTGTGTGAAGAAGGCCTTCGGGTTGTAAAGCACTTTCAGTAAGGAGGAAAGGTTAAGTGTTAATAGCACTTAGCTGTGACGTTACTTACAGAAGAAGCACCGGCTAACTCCGTGCCAGCAGCCGCGGTAATACGGAGGGTGCGAGCGTTAATCGGAATTACTGGGCGTAAAGCGTACGCAGGCGGTTTGTTAAGCGAGATGTGAAAGCCCCGGGCTCAACCTGGGAACC
+
CCCCGGGGGGGGGGGGGGGGGGGGGGGGGGGGGGGGGGGGGGGGGGGGGGGGGGGGGGGGGGGGGGGGGGGGGGGGGGGGGGGGGGGGGGGGGGGGGGGGGGGGGGGGGGFGGCFFGGGGGGGGGGGGGGGGGGGGGGGGGGGGGGGGGGGGGGGGGGGGGGGGGGGCFFGGGGGGGGGGGFFGGGGGGFGGGGGDGGGGDGFGGGGEGGDGGGG5EGGGGCFGGGCCEFGGGGGGGGGGGGGGGGGFFFGDDB>EEEF>BFF>DBFBBF>FFFF?FFB?FFFFFFFFFFFF<77:??F1#
@M05025:18:000000000-B3NL5:1:1101:7731:13697 1:N:0:TCGAAG
ACCTAAACTCCTACGGGAGGCAGCAGTGGGGAATATTGCACAATGGGCGCAAGCCTGATGCAGCCATGCCGCGTGTGTGAAGAAGGCCTTCGGGTTGTAAAGCACTTTCAGTAAGGAGGAAAGGTTAAGTGTTAATAGCACTTAGCTGTGACGTTACTTACAGAAGAAGCACCGGCTAACTCCGTGCCAGCAGCCGCGGTAATACGGAGGGTGCGAGCGTTAATCGGAATTACTGGGCGTAAAGCGTACGCAGGCGGTTTGTTAAGCGAGATGTGAAAGCCCCGGGCTCAACCTGGGAACT
+
CCCCGGGGGGGGGGGGGGGGGGGGGGFGGGGGGGGGGGGGGGGGGGGGGGGGGGGGGGGGGGGGGGGGGGGGGGGGGGGGGGGGGGGGGGGGGGGGGGGGGGGGGGGGGGGGGGGGGGGGGGGGGGGGGGGGGGGGGGGGGGGGGGGGGGGGGGGGGGGGGGGGGGGGGGGGGGGGGGGGGGGGGGGGGGGGGGGGGGGGGGGFGGGDGGGGGGGDGGGGGGDFGGGDGGGGGGGGGGGGGGGGGGGFBFGFGFEEFBFEFFGFGFFDFF;FFFFBFFFB???FF>>F?B2:??BF?:F(#
@M05025:18:000000000-B3NL5:1:1101:18817:13703 1:N:0:TCGAAG
ACCTAAACTCCTACGGGAGGCAGCAGTGGGGAATATTGCACAATGGGGGGAACCCTGATGCAGCCATGCCGCGTGTGTGAAGAAGGCCTTCGGGTTGTAAAGCACTTTCAGTTGTGAGGAAAAGTTAGTAGTTAATACCTGCTAGCCGTGACGTTAACAACAGAAGAAGCACCGGCTAACTCCGTGCCAGCAGCCGCGGTAATACGGAGGGTGCGAGCGTTAATCGGAATTACTGGGCGTAAAGCGCACGCAGGCGGTTTGTTAAGCTAGATGTGAAAGCCCCGGGCTCAACCTGGGATGC
+
CCCCGGGGGGGGGGGGGGGGGGGGGGGGGGGGGGGGGGGGGGGGGGGGGGGGGGGGGGGGGGGGGGGGGGGGGGGGGGGGGGGGGGGGGGGGGGGGGGGGGGGGGGGGGGGGFGGGGFGGGGGGGGGGGGGGGGGGGGGGGGGGGGGGGGGGGGGGGGGGGGGGGGGGGGGGGGGGGGGGGGGGGGGGGGGGGGGGGGGGGGGGGGGGGGGGGGGGGGGGGGGGGFEEGGFGGGGGGGGGGGGGGGGFFFGFDBFFF;;DEFGFFFFFFFFFFFFFFFBF?<BFBBFBFFFF?33?BFFB#
@M05025:18:000000000-B3NL5:1:1101:16705:13704 1:N:0:TCGAAG
ACCTAAACTCCTACGGGAGGCAGCAGTGGGGAATCTTGGACAATGGGGGCAACCCTGATCCAGCCATGCCGCGTGTGTGAAGAAGGCCTTCGGGTTGTAAAGCACTTTCAGCAGGGAGGAAGGCTTACCCCTAATACGGGTGAGTACTTGACGTTACCTGCAGAAGAAGCACCGGCTAATTTCGTGCCAGCAGCCGCGGTAATACGAAAGGTGCAAGCGTTAATCGGAATTACTGGGCGTAAAGCGCGCGTAGGCGGTGTGTTAAGTCGGATGTGAAAGCCCAGGGCTCAACCTTGGAATT
+
CCCCGGGGGGGGGGGGGGGGGGGGGGGGGGGGGGGGGGGGGGGGGGGGGGGGGGGGGGGGGGGGGGGGGGGGGGGGGGGGGGGGGGGGGGGGGGGGGGGGGGFGGGGGGGGGGGGGGGGGGGGGGGGGGGGFGGGGGGGGGGGGGGGGGGGGGGGGGGGGGGGGGGGGGGGGGGGGGGGGGGGGGGGGGGGGGGGDDGGGGGC?FGGGGGGCFGGGGGGGGGGGGGGGGGGGGGGGGFGDGGGGGGGFFFCDG5?DE>B)<F9DFFF??3639FFF??9:BBF?048?B<4:7?AF>?<<#
@M05025:18:000000000-B3NL5:1:1101:16102:13713 1:N:0:TCGAAG
ACCTAAACTCCTACGGGAGGCAGCAGTAAGGAATATTGGTCAATGGACGAAAGTCTGAACCAGCCATGCCGCGTGAAGGATTAAGGTCCTCTGGATTGTAAACTTCTTTTATCTGGGACGAAAAAAGGCTTTTCTAAGTCACTTGACGGTACCAGATGAATAAGCACCGGCTAACTCCGTGCCAGCAGCCGCGGTAATACGGAGGGTGCAAGCGTTATCCGGATTCACTGGGTTTAAAGGGTGCGTAGGCGGGCAGGTAAGTCAGTGGTGAAATCCTGGAGCTTAACTCAAGAACTGCCAC
+
CCCCGGGGGGGGGGGGGGGGGGGGGGGGFGAFC<<FDG@F<F,CFD96+@F,6<@<9FEG@,CFFEDFGF:@@@FG@F8:CEF<F9FGFFF?FGAGAFFGGCGGGGFGGGGFFFGGFCA7CGGGGEGEFGGGGGCGC9E<EFGCFF<C@=3FDGFFG:D<DFEE=FGDG7F@E:BFGFGG@E8;,63>FCGEGGEGDGGGG=CECC::1C;CF5EEEFGCCE=E567=9CFC>D3FG7>FD<<*>**.5?DF5))<).:*/*:***1)6):64@F49B(,21::99))6.(.8(.-4?0)#
@M05025:18:000000000-B3NL5:1:1101:25235:13714 1:N:0:TCGAAG
ACCTAAACTCCTACGGGAGGCAGCAGTGGGGAATTTTCCGCAATGGGCGAAAGCCTGACGGAGCAATACCGCGTGAGGGATGACGGCCTATGGGTTGTAAACCTCTTTTTTCAGGGAGGAATAAAATGACGTGTACCTGAAGAATAAGCATCGGCTAACTCCGTGCCAGCAGCCGCGGTAAGACGGAGGATGCAAGTGTTATCCGGAATCACTGGGCGTAAAGCGTCTGTAGGTGGTCAAATAAGTCAACTGTTAAATCTTGGGGCTCAACCTCAAAACCGCAGTCGAAACTATTAGACTC
+
CCCCGGGGGGGGGGGGGGGGGGGGGGGGGGGGGGGGGGGGGGGGGGGGGGGGGGGGGGGGGGGGGGGGGGGGGGGEGGGGGGGGGGGGGGGFGGGGGGGGGGGFFGGGGGGGGGGGGGGDGGGGGGGGGGGGGGGFGGGGGGGGGGGGGGGGGGGGGGFGGGGGGGGGGGGGGGGGGGEEEGGGGGGGGGGGGFFF?CFFGCGGGGGGGGGGGGGFFGEGGGGGD:*7CFG9C0>C<FGGGGGGGGGFF6CFF4@BF4)==BCCD7BF?FFFB@FFFFF:>FBF:?B::?14<A62:<<)#
@M05025:18:000000000-B3NL5:1:1101:20361:13752 1:N:0:TCGAAG
ACCTAAACTCCTACGGGAGGCAGCAGTAGGGAATCTTCCACAATGGACGAAAGTCTGATGGAGCAACGCCGCGTGAGTGAAGAAGGGTTTCGGCTCGTAAAGCTCTGTTGGTAGTGAAGAAAGATAGAGGTAGTAACTGGCCTTTATTTGACGGTAATTACTTAGAAAGTCACGGCTAACTACGTGCCAGCAGCCGCGGTAATACGTAGGTGGCAAGCGTTGTCCGGATTTATTGGGCGTAAAGCGAGTGCAGGCGGTTCAATAAGTCTGATGTGAAAGCCTTCGGCTCAACCGGAGAATG
+
CCCCGGGGGGGGGFEGDCCGEGDCFGFFGEG@EGGGFGFGGGGGFGGGCFFCGGGGGGGGFFCFGGGDGGEDGGGGGGGGGGGGGGGGGGGGGGGGGGGGGGGGGGGGGGGGGGFGFFGGGGGGGGGGGGGGGGGGGGGFGGGGGGGGGGGGGGGGGGGGGGGGGGGGGGGGGGGGGGGGGGGGGGFFGFFGGGGGGGGGGDGGGGCGGGGFFGGGGGGG5EGGGEGE:E?FFGGGGDD5CDGGGGGEE>GFG>EFF36>B4DGC4BFAF27AF4@FFFFFB7B:?B6:?FFF>B09974#
@M05025:18:000000000-B3NL5:1:1101:21222:13759 1:N:0:TCGAAG
ACCTAAACTCCTACGGGAGGCAGCAGTGGGGAATATTGCACAATGGGGGAAACCCTGATGCAGCCATGCCGCGTGTGTGAAGAAGGCCTTCGGGTTGTAAAGCACTTTCAGTTGTGAGGAAAGGTTGGTAGTTAATACCTGCCAGCTGTGACGTTAACAACAGAAGAAGCACCGGCTAACTCCGTGCCAGCAGCCGCGGTAATACGGAGGGTGCGAGCGTTAATCGGAATTACTGGGCGTAAAGCGCACGCAGGCGGTTTGTTAAGCTAGATGTGAAAGCCCCGGGCTCAACCTGGGATGG
+
CCCCGGGGGGGGGGGGGGGGGGGGGGGGGGGGGGGGGGGGGGGGGGGGGGGGGGGGGGGGGGGGGGGGGGGGGGGGGGGGGGGGGGGGFCGGGGGGGEGGGGGGGGGGGGGE?FEFGGGGGGGGGGGEGGGGFGGGGGGGGGGGGGGFFGGGGGFGGGGCGGFGGFGGGGGGGGGGGGGGGGGGGGGGGGGGGGGGGGGG=EGGGGGGGGGEGGGGGGGGGEGGGGGC:FGGGG?FGCDGDDGGGGGFFFC>DDFFFE0)>FGGGF=FDF??AF9=FB2?B2:9((296?7(48<?FBFF#
@M05025:18:000000000-B3NL5:1:1101:4489:13775 1:N:0:TCGAAG
ACCTAAACTCCTACGGGAGGCAGCAGTGGGGAATATTGGACAATGGGCGCAAGCCTGATCCAGCCATACCGCGTGGGTGAAGAAGGCCTTCGGGTTGTAAAGCCCTTTTGTTGGGAAAGAAATCCAGCCGGCTAATACCTGGTTGGGATGACGGTACCCAAAGAATAAGCACCGGCTAACTTCGTGCCAGCAGCCGCGGTAATACGAAGGGTGCAAGCGTTACTCGGAATTACTGGGCGTAAAGCGTGCGTAGGTGGTTATTTAAGTCCGTTGTGAAAGCCCTGGGCTCAACCTGGGAACG
+
CCCCGGGGGGGGGGGGGCFGGGGG@FEFGGGCGGGGGGGGGFGGGGGGGGGGGGGGGGGGGFGGGGGGGFGGGGGGGGGG9EGGGGGGGGFFDDGGGGGGGGGGGGGFGGGGGGGGGGGGGGGGGFGGGGGGGDGFGGGGGGFGGGGGGGFCGGEGEGGGGGGCFFGGF:CCFGGGDGGGGGGG@EGGGCEGGGGGDGGGDDEGGGGGGGGGGGC7CCEEEGEGGGGGGGGGGG=47FDDGGCGGCC>DFGFDFBFFB?FFFGGFFFF25??:FFFFFFB,4:?FB((4<>B(:BBF::2#
@M05025:18:000000000-B3NL5:1:1101:5946:13779 1:N:0:TCGAAG
ACCTAAACTCCTACGGGAGGCAGCAGTAGGGAATCTTCCACAATGGACGAAAGTCTGATGGAGCAACGCCGCGTGAGTGAAGAAGGGTTTCGGCTCGTAAAGCTCTGTTGGTAGTGAAGAAAGATAGAGGTAGTAACTGGCCTTTATTTGACGGTAATTACTTAGAAAGTCACGGCTAACTACGTGCCAGCAGCCGCGGTAATACGTAGGTGGCAAGCGTTGTCCGGCTTTATTGGGCGTAAAGCGAGTGCAGGCGGTTCAATAAGTCTGATGTGAAAGCCTTCTGCGCAACCGGCGAATG
+
CCCCGGGGGGGGGGGGGDGGGGEEFCFDFGGGGGGGGGGGGGGGGGGGGGGGGFGGGGGGGGGFGGGGFGGDFFGDGFGGFGGGGGGCEFFGGFFGGG@CFDGEGGGGGGFGGGFFFAFAEFFGGGGCADAF<FFGGCEFGGFCCF9FFGGGCFGGGGGGFGGGFFGGFGGBFG>:EECGGF?>FCCEFFGGGGG7EGGGG5FGGF>E8?B6?8CCCGGCGGG?FGC**:7+;CDDFF9CGDGGGGGFFFC@75735.,)9=FFCF?=9@4@BF6@FFF(44<<)56(479>:>;0((--#
@M05025:18:000000000-B3NL5:1:1101:18426:13798 1:N:0:TCGAAG
ACCTAAACTCCTACGGGAGGCAGCAGTAGGGAATTTTCGTCAATGGGGGAAACCCTGAACGAGCAATGCCGCGTGAGTGAAGAAGGTCTTCGGATCGTAAAGCTCTGTTGTAAGTGAAGAACGGCTCATAGAGGAAATGCTATGGGAGTGACGGTAGCTTACCAGAAAGCCACGGCTAACTACGTGCCAGCAGCCGCGGTAATACGTAGGTGGCAAGCGTTATCCGGAATCATTGGGCGTAAAGGGTGCGTAGGTGGCGTACTAAGTCTGTAGTAAAAGGCAATGGCTCAACCATTGTAAG
+
CCCCGGGGGGGGGGGGGGGGGGGGGGGGGGGGGGGGGGGGGGGGGGGGGGGGGGGGGGGGGGGGGGGGGGGGGGGGGGGGGGGGGGGGGGGGGGGGGGGGGGGGGGGGGGGGGGGGGGGGGGGGGGGGGGGGGGGGGFGGGGGGGGGGGGGGGGGGGFGGGGGGGGGGGGGGGGGGGGGFCFFGGGGGGGGGGGGGGEG8EGGGGGFGGGGGGFDGGGGGGGGFGGGGCGGGGGCF<FGCDGGGGGGD:5D:D3B@>>95:><D7?@*)9<FA7B*9=5:<BFFF:??FF<:??FFBDD<#
@M05025:18:000000000-B3NL5:1:1101:20812:13828 1:N:0:TCGAAG
ACCTAAACTCCTACGGGAGGCAGCAGTGGGGAATATTGGACAATGGGCCACAAGCCTGATCCAGCAATTCTGTGTGCACGATGAAGGTCTTCGGATTGTAAAGTGCTTTCAGTTGGGAAGAAGAAAGTGACGGTACCAACAGAAGAAGCGACGGCTAAATACGTGCCAGCAGCCGCGGTAATACGTATGTCGCAAGCGTTATCCGGATTTATTGGGCGTAAAGCGCGTCTAGGCGGAAAAATAAGTCTGATGTTAAAATGCGGGGCTCAACTCCGTATTGCGTTGGAAACTGTTTTTCTCG
+
CCCCGGGGGGGGGGGGGGGGGGGGGGGGGGGGGGGGGGGGGGGGGGGGGGGGGGGGGGGGGGGGGGGGGGGGGGGGGGGGGGGGGGGGGGGGGGGGGGGGGGGGGGGGGGGGGGGGGGGGGGGGGGGGGGGGGGGGGGGGGGGGGGGGGGGGGGGGGGGFGGGGGGGGGGGGGGGGGGGGEFGGGCGGGGGGGGGGGGGGGGGGGGGDEGFGGFGGGGGGGGGGGGGGG5AFGGGGGGGGGGGGFDGFFFGFFFFFFFFFFDDGGFFFFFFF>FF:@FFAFFB?9:0<FFFADFFFFFF)#
@M05025:18:000000000-B3NL5:1:1101:2688:13909 1:N:0:TCGAAG
ACCTAAACTCCTACGGGAGGCAGCAGTGGGGAATATTGCACAATGGGGGGAACCCTGATGCAGCCATGCCGCGTGTGTGAAGAAGGCCTTCGGGTTGTAAAGCACTTTCAGTTGTGAGGAAAGGTTAGTAGTTAATACCTGCTAGCTGTGACGTTAGCAACAGAAGAAGCACCGGCTAACTCCGTGCCAGCAGCCGCGGTAATACGGAGGGTGCGAGCGTTAATCGGAATTACTGGGCGTAAAGCGCACGCAGGCGGATTGTTAAGCTAGAGGTGAAAGCCCCGCGCTCAACGTGGGAATT
+
CCCCGGGGFGGGGGGGGGGGGGGGGGGFFGGGGGGGGGGGGGGGGGGGGGGGGGGGGGGGGGGGGGGGGGGGGGGGGGGGGGGGGGGFGGGGGDFGGGGGGGGGGGGGGGGGGGGGFGGGGGGGGDGGGGGGGGGGGGGGCFGGGGGGGGGGGGGGGGGGGGGGGFGEFGGGGGGGGGGGGGGGGGGFGGGGGGGGGGGGGEFFGGDGEEGGGGGEEGGGGGGGGGGGGGGGGGDF:5CC3<FGFGGFFFGFGDDDBBBFFFFGGF?@BF?@BFFFFFBFF??BFFFFF08?FF::;124#
@M05025:18:000000000-B3NL5:1:1101:21838:13911 1:N:0:TCGAAG
ACCTAAACTCCTACGGGAGGCAGCAGTGGGGAATATTGCACAATGGGGGAAACCCTGATGCAGCCATGCCGCGTGTGTGAAGAAGGCCTTCGGGTTGTAAAGCACTTTCAGTTGTGAGGAAAAGTTAGTAGTTAATACCTGCTAGCCGTGACGTTAACAACAGAAGAAGCACCGGCTAACTCCGTGCCAGCAGCCGCGGTAATACGGAGGGTGCGAGCGTTAATCGGAATTACTGGGCGTAAAGCGCACGCAGGCGGTTTGTTAAGCTAGATGTGAAAGCCCCGGGCTCAACCTGGGATGC
+
CCCCGGGGGGGGGGGGGGGGGGGGGGGGGGGGGGGGGGGGGGGGGGGGGGGGGGGGGGGGGGGGGGGGGGGGGGGGGGGGGGGGGGGGGGGGGGGGGGGGGGGGGGGGGGGFGGGGGGGGGGGGEFGGGGGGFGGGGGGGGGGGGGGGGGGGGGGGGGGGGGGGGGGGGGGGGGGGGGGGGGGGGGGGGCFGGGGGGGGGDGGGGGGGGGGGCEEEGGGGGGGFGCGGGGGGGGGDGGGGGDGGGGGFFFG:CDFFF>;FFFGGGFFFFFFFAFFFFFB7<<1>BBF(478<BBFFF?>6#
@M05025:18:000000000-B3NL5:1:1101:6497:13936 1:N:0:TCGAAG
ACCTAAACTCCTACGGGAGGCAGCAGTGGGGAATATTGCACAATGGGGGAAACCCTGATGCAGCCATGCCGCGTGTGTGAAGAAGGCCTTCGGGTTGTAAAGCACTTTCAGTTGTGAGGAAAAGTTAGTAGTTAATACCTGCTAGCCGTGACGTTAACAACAGAAGAAGCACCGGCTAACTCCGTGCCAGCAGCCGCGGTAATACGGAGGGTGCGAGCGTTAATCGGAATTACTGGGCGTAAAGCGCACGCAGGCGGTTTGTTAAGCTAGATGTGAAAGCCCCGGGCTCAACCTGGGATGC
+
CCCCGGGGGGGGGGGGGGGGGGGGGGGGGGGGGGGGGGGGGGGGGGGGGGGGGGGGGGGGGGGGGGGGGGGGGGGGGGGGGGGGGGGGGGGGGGGGGGGGGGGGGGGGGGGGGGGGGGGGGGGGGGGGGGGGGGGGGGGGGGGGGGGGGGGGGGGGGGGGGGGGGGGGGGGGGGGGGGGGGGGGGGGGGGGGGGGGGGGGGGGGGGGGGGGGGGGGGGGGGGGGGGGDGGFFGGGGGGGGGGGGGDGFEEGFGFFFFFFFFFGDDFFFAF>FFFFFFFDBFFBFFFFFFFBBF01:?BFB#
@M05025:18:000000000-B3NL5:1:1101:29434:13943 1:N:0:TCGAAG
ACCTAAACTCCTACGGGAGGCAGCAGTGGGGAATATTGCACAATGGGCGCAAGCCTGATGCAGCCATGCCGCGTGTGTGAAGAAGGCCTTCGGGTTGTAAAGCACTTTCAGTAAGGAGGAAAGGTTAAGTGTTAATAGCACTTAGCTGTGACGTTACTTACAGAAGAAGCACCGGCTAACTCCGTGCCAGCAGCCGCGGTAATACGGAGGGTGCGAGCGTTAATCGGAATTACTGGGCGTAAAGCGTAGGCAGGCGGTTTGTTAAGCGAGATGTGAAAGCACCGGGCTCAACCTGGGAACA
+
CBCCGGGFGGGGGGFEGCEECGG76ECFGGGGGCCGGGGGGGGGGGGGGGFGG<@FDFGGGGGFGGGGGCE7F@FEFFGGGGGGGGDFFFCFE=FGFGGGFGGFEF=EAEDFGGGFGGGGEDGGGGGFFCEEF9B<<FFGGGGGFG9DFFCFFGGGGGGGGFGADFFG?FGDFGE7EGCFCFGGGGGGGGGGGGDCGGGGECEGGGECGGGGGGGGGGG5=EGFGCCCG*<?FCG:55CDCC<D>DD3))2?DF3DD377>5<FFF=36B;><F??47>?.8<96002(4<??:::((4,#
@M05025:18:000000000-B3NL5:1:1101:4912:13946 1:N:0:TCGAAG
ACCTAAACTCCTACGGGAGGCAGCAGTGGGGAATATTGCACAATGGGCGCAAGCCTGATGCAGCCATGCCGCGTGTGTGAAGAAGGCCTTCGGGTTGTAAAGCACTTTCAGTCAGGAGGAAAGGTTAGTAGTTAATACCTGCTAGCTGTGACGTTACTGACAGAAGAAGCACCGGCTAACTCCGTGCCAGCAGCCGCGGTAATACGGAGGGTGCGAGCGTTAATCGGAATTACTGGGCGTAAAGCGTACGCAGGCGGTTTGTTAAGCGAGATGTGAAAGCCCCGGGCTCAACCTGGGAACG
+
CCCCGGGGGGGGGGGGGGGGGGGGGGGGGGGGGGGGGGGGGGGGGGGGGGGGGGGGGGGGGGGGGGGGGGGGGGGGGGGGGGGGGGGGGGGGGGGGGGGGGGGGGGGGGGGGGGGGGGGGGGGGFGGGFGGGGGGGGGGGGGGGGGGGGGGGGGFFGFGGGGGGGGGGGGGGCFGGGGGGGGGGGGGGGGGGGGGGGGGGGGGGGGGGGGGGGGGCGGGGGGGGGGGGGGGGGGGCFFGGGDGGGGDFFEDEGFFFFD>EFFGFC?@E6>9FFFFFFFAFF??FF;BBFF??B::B?B?1#
@M05025:18:000000000-B3NL5:1:1101:22743:13950 1:N:0:TCGAAG
ACCTAAACTCCTACGGGAGGCAGCAGTGGGGAATATTGCACAATGGGCGAAAGCCTGATGCAGCGACGCCGCGTGAGGGATGACGGCCTTCGGGTTGTAAACCTCTTTCAGCAGGGACGAAGCGCAAGTGACGGTACCTGCAGAAGAAGCACCGGCTAACTACGTGCCAGCAGCCGCGGTAATACGTAGGGTGCAAGCGTTGTCCGGAATTACTGGGCGTAAAGAGTTCGTAGGCGGTTTGTCGCGTCGTTTGTGAAAACCAGCAGCTCAACTGCTGGCTTGCAGGCGATACGGGCAGACG
+
CCCCGGGGGGGGGGGGGGGGGGGGGGGGGGGGGGGGGGGGGGGGGGGGGGGGGGGGGGGGGGGGGGGGGGGGGGGGGGGGGGGGGGGGGGGGGGGGGGGGGGGGGGGGGGGGGGGGGGGGGGGGGGGGGGGGGGGGGGGGGGGGGGGGGGGGGGGGGGGGGGGGGGGGGGGGGGGGGGGGGGGGGGEGGGGGGGGGGGGGGGGGGGGGCEGFGGGGGGGGGGGGGGDFEGEFGGGGGG3DDGGGGGGFF7DFGFFFBF<)>FG447F??FFFFFFFFF6?F9BB?09>;F?9??B>(:04#
@M05025:18:000000000-B3NL5:1:1101:5465:13959 1:N:0:TCGAAG
ACCTAAACTCCTACGGGAGGCAGCAGTGGGGAATATTGGACAATGGGGGCAACCCTGATCCAGCCATGCCGCGTGTGTGAAGAAGGCTTTCGGGTTGTAAAGCACTTTCAGTGAGGAGGAAAACCTTACGACTAATACTCGTGAGGCTTGACGTTACTCACAGAAGAAGCACCGGCTAACTCCGTGCCAGCAGCCGCGGTAATACGGAGGGTGCAAGCGTTAATCGGAATTACTGGGCGTAAAGCGCGCGTAGGTGGTTTGATAAGCGAGATGTGAAAGCCCCGGGCTCAACCTGGGAACG
+
CCCCGGGGGGGGGGGGGGGGGGGGGGGGGGGGGGGGGGGGGGGGGGGGGGGGGGGGGGGGGGGGGGGGGGGGGGGGGGGGGGGGGGGGGGGGGGCGGGGGGGGGGGGGGGGGGGGGFGGGGFGDGGGGGGGGGGGGGGGFGGGFGGGGGGGGGGGCGGGGGGGGGGGGGGFGGGDDGEGGGGGGGGGGGGGGGGGGGDGE=CFFGGGDEGEGEGFCFGG=ECCCCGGGGGGGGGFGGGGGGG3>DG3>@B7DGB=FF)4)5@CDCFFE?E9FBFFFFFFBB(:66>>><>?BBB:BF??(#
@M05025:18:000000000-B3NL5:1:1101:11543:13968 1:N:0:TCGAAG
ACCTAAACTCCTACGGGAGGCAGCAGTGGGGAATCTTGGACAATGGGGGCAACCCTGATCCAGCCATGCCGCGTGTGTGAAGAAGGCCTTCGGGTTGTAAAGCACTTTCAGCAGGGAGGAAGGCTTACCCCTAATACGGGTGAGTACTTGACGTTACCTGCAGAAGAAGCACCGGCTAATTTCGTGCCAGCAGCCGCGGTAATACGAAAGGTGCAAGCGTTAATCGGAATTACTGGGCGTAAAGCGCGCGTAGGCGGTGTGTTAAGTCGGATGTGAAAGCCCAGGGCTCAACCTTGGAATA
+
CCCCGGGGGGGGGGGGGGGGGGGGGGGGGGGGGGGGGGGGGGGGGGGGGGGGGGGGGGGGGGFGGGGGGGGGGGGGGGGGGGGGGGGGGGGGGGGGGGGGGGGGGGGGGGGGFGGGGGGGGGGGGGGGGGGGGGGGGGGGGGGGGGGGDGGGGGGGGGGGGGGGGGGGGGGGGGGGGGGGDGGGGGGGGGGGGGGGGGGGGGGGGGGCGGFFGGGGGGGGGGGGGGGGCGGGGGGGGGGGGGGGGGGFFFGEGEFFFFB>BFGGGFFFFE0>>FFFFF<???B?:?BFFF?BF?<B7?F<#
@M05025:18:000000000-B3NL5:1:1101:14476:13988 1:N:0:TCGAAG
ACCTAAACTCCTACGGGAGGCAGCAGTGGGGAATATTGGACAATGGGCGCAAGCCTGATCCAGCAATACCGCGTGTGTGAAGAAGGGTTTCGGCTCGTAAAGCACTTTCAGTAGGGAGGAAAGGTTGTAGGTTAATACCCTGCAACTGTGACGTTACCTACAGAAGAAGCACCGGCTAACTCCGTGCCAGCAGCCGCGGTAATACGGAGGGTGCAAGCGTTAATCGGAATTACTGGGCGTAAAGCGCGCGTAGGCGGAATGCTAAGTCTCATGTGAAAGCCCTGGGCTCAACCTGGGAACC
+
CCCCGGGGGGGGGGGGGGGGGGGGGGFGGGGGGGGGGGGGGGGGGGGGGGGGGGGGGGGGGGGGGGGGGGGGGGGGGGGGGGGGGGGGGGGGGGGGGGGGGGGGGGGGGGGGGGGGGGGDGGGGGGGGGGGGGFGGGGGGGGGGGGGGGGGGGGGGGGGGGGGGGGGGGGGGGGGGGGGGGGGGGGGGGGGGGFGGGGGGGGGGGGGGGGGGG5CFGGGEGEGCFGGGGGGGGGGGCFGGGGFFGGGFFFCB7BFBFFFFFFFFDFFF>FDFFBFFFFABF<<:BF?<FFFB?FF:??B1#
@M05025:18:000000000-B3NL5:1:1101:21663:13992 1:N:0:TCGAAG
ACCTAAACTCCTACGGGAGGCAGCAGTGGGGAATATTGCACAATGGGCGAAAGCCTGATGCAGCGACGCCGCGTGAGGGATGACGGCCTTCGGGTTGTAAACCTCTTTCAGTAGGGAAGAAGCGAAAGTGACGGTACCTGCAGAAGAAGCGCCGGCTAACTACGTGCCAGCAGCCGCGGTAATACGTAGGGCGCAAGCGTTATCCGGATTTATTGGGCGTAAAGAGCTCGTAGGCGGTTTGTCGCGTCTGCCGTGAAAGTCCGAGGCTCAACCTCGGATCTGCGGTGGGTACGGGCAGACT
+
CCCCGGGGGGGGGGGGGGGGGGGGGGGGGGGGGGGGGGGGGGGGGGGGGGGGGGGGGGGGGGGGGGGGGGGGGGGGGGGGGGGGGGGGGGGGGGGGGGGGGGGGGGGGGGGGGGGGGGGGGGGGGGGGGGGGGGGGGGGGGGGGGGGGGGGGGGGGGGGFGGGGGGGGGGGGGGGGGGGGGGGGGGGGGGGGGGGGGGGGEEEEGEGDECGGFGFGFGGGGGGGGGGGFGGEGGGGGDCDGGGGGGCEDFFFGBE3:=A@FFGGGFEFFFFFBFFED@1>F>A>>BF99><2?FFF;FF2#
@M05025:18:000000000-B3NL5:1:1101:28960:13993 1:N:0:TCGAAG
ACCTAAACTCCTACGGGAGGCAGCAGTGGGGAATCTTGGACAATGGGGGCAACCCTGATCCAGCCATGCCGCGTGTGTGAAGAAGGCCTTCGGGTTGTAAAGCACTTTCAGCAGGGAGGAAGGCTTACCCCTAATACGGGTGAGTACTTGACGTTACCTGCAGAAGAAGCACCGGCTAATTTCGTGCCAGCAGCCGCGGTAATACGAAAGGTGCAAGCGTTAATCGGAATTACTGGGCGTAAAGCGCGCGTAGGCGGTGTGTTAAGTCGGATGTGAAAGCCCAGGGCTCAACCTTGGAATG
+
CCCCGGGGGGGGGGGGGGGGGGGGGGFGGGGGGGGGGGGGGGGGGGGGGGGGGGGGGGGGGGGGGGGGGGGGGGGGGGGGGGGGGGGGGGGGGGGGGGGGGGGGGGGGGGGGGGGGGGGGGGGGGGGGFGGGGGGGGGGGGGGGGGGGGGGGGGGGGGGGGGGGGGGGGGGGGGGGGGGGGGGGGGGFGGGGGGGGGGGEGGGGGGGGGGGGGCFCFGG*CEFFGGGGGGGGGGGGGGGGGGGGGGDF>B<EGFFFF89<D@4:FFB=?FFFF?F?FFFBFBFF?BF7:?B?:>ABFFF>#
@M05025:18:000000000-B3NL5:1:1101:5592:14072 1:N:0:TCGAAG
ACCTAAACTCCTACGGGAGGCAGCAGTGGGGAATCTTGGACAATGGGGGCAACCCTGATCCAGCCATGCCGCGTGTGTGAAGAAGGCCTTCGGGTTGTAAAGCACTTTCAGCAGGGAGGAAGGCTTACCCCTAATACGGGTGAGTACTTGACGTTACCTGCAGAAGAAGCACCGGCTAATTTCGTGCCAGCAGCCGCGGTAATACGAAAGGTGCAAGCGTTAATCGGAATTACTGGGCGTAAAGCGCGCGTAGGCGGTGTGTTAAGTCGGATGTGAAAGCCCAGGGCTCAACCTTGGAATT
+
CCCCGGGGGGGGGGGGGGGGGGGGGGGGGGGGGGGGGGGGGGGGGGGGGGGGGGGGGGGGGGGGGGGGGGGGGGGGGGGGGGGGGGGGGGGGGGGGGGGGGGGGGGGGGGGGGGGGGGGGGGGGGGGGCGGGGFGGGGGGGGGGGGGGGGGGGGGGGGGF7@FGGGGGGGGGGGGEGGGGGGGGGGGGGGGGGGGGGGGGGGFFGGGGGGGGFCFCGGG5EGGGGGGGGGGEDGGGGGGDCDFGGGGD38CBGFFFF37::>GGDF@FFE>FBF4*=4471:?F?FBF??702?AFFDFA#
@M05025:18:000000000-B3NL5:1:1101:20750:14088 1:N:0:TCGAAG
ACCTAAACTCCTACGGGAGGCAGCAGTAGGGAATCTTCCACAATGGACGAAAGTCTGATGGAGCAACGCCGCGTGAGTGAAGAAGGGTTTCGGCTCGTAAAGCTCTGTTGGTAGTGAAGAAAGATAGAGGTAGTAACTGGCCTTTATTTGACGGTAATTACTTAGAAAGTCACGGCTAACTACGTGCCAGCAGCCGCGGTAATACGTAGGTGGCAAGCGTTGTCCGGATTTATTGGGCGTAAAGCGAGTGCAGGCGGTTCAATAAGTCTGATGTGAAAGCCTTCGGCTCAACCGGGGAATG
+
CCCCGGGGFGGGGFGGGGGGGGGGGGGGGGGGGGGGGGGGGGGGGGGGGGGGGFDFFGGGGGFGGGFGGGGGGGGDEEFGGGGGGGGFGDGGGGGDFGGGFGGFFG<CFFG+CFEFGFGGGGGFCGFFGGEFCFGGFGAFGFFGGGGGDFF,@==FEFGGAFGGGGGC8@FCFFGDEGGFFGGCDFGGFFGGCC@:>EEEE8CE78CCFDGGGGGCCEEG5*/=1AE75C6CCFGCFCD79C<>757@>FC*775<B3(09/:>C@*64@)*.1**966(,5.)4:((().4:B>((46(#
@M05025:18:000000000-B3NL5:1:1101:7546:14094 1:N:0:TCGAAG
ACCTAAACTCCTACGGGAGGCAGCAGTGGGGAATATTGCACAATGGGGGAAACCCTGATGCAGCCATGCCGCGTGTGTGAAGAAGGCCTTCGGGTTGTAAAGCACTTTCAGTTGTGAGGAAAAGTTAGTAGTTAATACCTGCTAGCCGTGACGTTAACAACAGAAGAAGCACCGGCTAACTCCGTGCCAGCAGCCGCGGTAATACGGAGGGTGCGAGCGTTAATCGGAATTACTGGGCGTAAAGCGCACGCAGGCGGTTTGTTAAGCTAGATGTGAAAGCCCCGGGCTCAACCTGGGATGA
+
CCCCGGGGGGGGGGGGGGGGGGGGGGGGGGGGGGGGGGGGGGGGGGGGGGGGGGGGGGGGGGGGGGGGGGGGGGGGGGGGGGGGGGGGGGGGGGGGGGGGGGGGGGGGGGGGGGGGGGGGGGGGGGGGGGGGGGGGGGGGGGGGGGGGGGGGGGGGGGGGGGGGGGGGGGGGGGGGGGGGGGGGGGGGGGGGGGGGGGGGGGGGGGGGGGGGGGGGGGGGGGGGGGGGGGGGGGGGGGGGGGGGGGGFFFGFGFFFFB>FFFGGGFFBDFFFFFFFFFD?F??B>BF9BB?FFFFFFFF<#
@M05025:18:000000000-B3NL5:1:1101:6042:14111 1:N:0:TCGAAG
ACCTAAACTCCTACGGGAGGCAGCAGTGGGGAATCTTAGACAATGGGGGCAACCCTGATCTAGCCATGCCGCGTGAGTGATGAAGGCCTTAGGGTCGTAAAGCTCTTTCGCCTGTGATGATAATGACAGTAGCAGGTAAAGAAACCCCGGCTAACTCCGTGCCAGCAGCCGCGGTAATACGGAGGGGGTTAGCGTTGTTCGGAATTACTGGGCGTAAAGCGCGCGTAGGCGGATTAGAAAGTTGGGGGTGAAATCCCGGGGCTCAACCTCGGAACTGCCTCCAAAACTACTAGTCTAGAGA
+
CCCCGGGGGGGGGGGGGGGGGGGGGGGGGGGGGGGGGGGGGGGGGGGGGGGGGGGGGGGGGGGGGGGGGGGGGGGGGGGGGGGGGGGGGGGGGGGGGGGGGGGGGGGGGGGGGGGGGGGGGGGGGGGGGGGGGGGGGGGGGGGGGGGGGGGGGGGGGGGGGGGGGGGGGGGGGGGGGGGGGGGGGGGGEEGGGGGGGGGGGGGGGGGGGGGGGGGGGGGGG=CCEEGGDGGGDDDFGGGFFGGGGDGFFFGFGF4FFFF:>>CCFFF>>FFE9BF:*62?>?F?A?B:<>DAF>ABAAA)#
@M05025:18:000000000-B3NL5:1:1101:28586:14121 1:N:0:TCGAAG
ACCTAAACTCCTACGGGAGGCAGCAGTAGGGAATTTTCGTCAATGGGGGAAACCCTGAACGAGCAATGCCGCGTGAGTGAAGAAGGTCTTCGGATCGTAAAGCTCTGTTGTAAGTGAAGAACGGCTCATAGAGGAAATGCTATGGGAGTGACGGTAGCTTACCAGAAAGCCACGGCTAACTACGTGCCAGCAGCCGCGGTAATACGTAGGTGGCAAGCGTTATCCGGAATCATTGGGCGTAAAGGGTGCGTAGGTGGCGTACTAAGTCTGTAGTAAAAGGCAATGGCTCAACCATTGTAAA
+
CCCCGGGGGGGGGGGGGGGGGGGGGGGGGGGGGGGGGGGGGGGGGGGGGGGGGGGGGGGGGGGGGGGGGGGGGGGGGGGGGGGGGGGGGGGGGGGGGGGGGGGGGGGGGGGGGGGGGGGGGGGGGGGGGGGGGGGGGGGGGGGGGGGGGGGGGGGGGGGGGGGGGGGGGGGGGGGGGGGGGGGGGGGGGGGGGGGGGGG?EGGGGGGGGGFGGGFGGFE=EEFGGGDGEFGGGDGGGGGGGGGGGGGFBEDEGFFFFF97BECFFFFFFFBF>??BFFAFFFF?D?FB??4??B724:B6#
@M05025:18:000000000-B3NL5:1:1101:6808:14128 1:N:0:TCGAAG
ACCTAAACTCCTACGGGAGGCAGCAGTGGGGAATATTGGACAATGGGGGCAACCCTGATCCAGCAATGCCGCGTGTGTGAAGAAGGCCTGCGGGTTGTAAAGCACTTTCAGTAGAGAAGAAAAGCCTAGGGTTAATAACCCTGAGTCTTGACGTAACCTACAGAAGAAGCACCGGCTAACTCCGTGCCAGCAGCCGCGGTAATACGGAGGGTGCAAGCGTTAATCGGAATTACTGGGCGTAAAGCGCGCGTAGGCGGTTTTGTAAGTCGGATGTGAAATCTCCGGGCTTAACCTGGGAACT
+
CCCCGGGGGGGGGGGGGGGGGGGGGGGGGGGEGGGGGGGGGGGGGGGGGGGGGGGGGDGGGGGGGGGGGGGGGGGGGGGGGGGGGGGGGGGGGGFEGGGGGGGGGGCFGGGGGGGGGGGGGGGGGGGGGGGFGGGGGGGGGGGGGGGGFGGGGGGGGGGGGC>AFFGGGGGGFGGGGGGGFGGGGGGGGFGGGGGGGGGE=CGGGGGEEGGGGGGGGGGGGGGGGFEGGGGGGGGFGCDGGDGGGDDBFFDFGFFFFB;>FFGFGFFFFDFDFFFFFFFB).)-3(9;B?A<DD?<FB?3#
@M05025:18:000000000-B3NL5:1:1101:4228:14181 1:N:0:TCGAAG
ACCTAAACTCCTACGGGAGGCAGCAGTGGGGAATATTGCACAATGGGCGCAAGCCTGATGCAGCCATGCCGCGTGTGTGAAGAAGGCCTTCGGGTTGTAAAGCACTTTCAGTAAGGAGGAAAGGTTAAGTGTTAATAGCGCTTAGCTGTGACGTTACTTACAGAAGAAGCACCGGCTAACTCCGTGCCAGCAGCCGCGGTAATACGGAGGGTGCGAGCGTTAATCGGAATTACTGGGCGTAAAGCGTACGCAGGCGGTTTGTTAAGCGAGATGTGAAAGCCCCGGGCTCAACCTGGGAACG
+
CCCCGGGGGGGGGGGGGGGGGGGGGGGGGGGGGGGGGGGGGGGGGGGGGGGGGGGGGGGGGGGGGGGGGGGGGGGGGGGGGGGGGGGGGGGGGGGGGGGGGGGGGGGGGGGGGGGGGGGGGGGGGGGGGFGGGGGGGGGGGGGGGGGGGGGGGGGGGGGGGGGGGGGGGGGGGGGGGDGGGGGGGGGGGGGCFGGGGGGGGGGGGGGGGGGGGGGGGGGGGGGGGGGGGGGGGGGGGGGGGGGGGGGFFFGFDDBFD>BEFFGGGFFFFFFFBFFFFFA:?FFF>>FF??FFFFF:BF?1#
@M05025:18:000000000-B3NL5:1:1101:11854:14185 1:N:0:TCGAAG
ACCTAAACTCCTACAGGAGGCAGCAGTGGGGAATATTGGACAATGGGCGCAAGCCTGATCCAGCAATACCGCGTGTGTGAAGAAGGCCTGCGGGTTGTAAAGCACTTTCAGTAGAGAGGAAAAGCTTAGGGTTAATACCCCTGAGTCTTGACGTAACCTACAGAAGAAGCACCGGCTAACTCCGTGCCAGCAGCCGCGGTAATACGGAGGGTGCAAGCGTTAATCGGAATTACTGGGCGTAAAGCGCGCGTAGGCGGCTTTGTAAGTCGGATGTGAAAGCCCCGGGCTTAACCTGGGAATA
+
CCCCGGGGGGGGGGGGGGGGGGGGGGGGGGGGGGGGGGGGGGGGGGGGGGGGGGGGGGGGGGGGGGGGGGGGGGGGGGGGGGGGGGGGGGGGGGGGGGGGGGGGGGGGGGGGGGGGGGGGGGGGGGGGGGGGGGGGGGGGGGGGGGGGGGGGGGGGGGGGGGGGGGGGGGGGGGGGGGGGGGGGGGGGGGGGGGGGGGGGGGGGGGGGGGGGGGGGGGGGGGGGGGGGGGGGGGGGGGGGGGGGGGGFFFGFGFFFFFFFFFGGGFFFFFFFFFFFFFF??B:>>BFFBFA<<ABFFFF1#
@M05025:18:000000000-B3NL5:1:1101:27881:14189 1:N:0:TCGAAG
ACCTAAACTCCTACGGGAGGCAGCAGTAGGGAATCTTCCACAATGGACGAAAGTCTGATGGAGCAACGCCGCGTGAGTGAAGAAGGGTTTCGGCTCGTAAAGCTCTGTTGGTAGTGAAGAAAGATAGAGGTAGTAACTGGCCTTTATTTGACGGTAATTACTTAGAAAGTCACGGCTAACTACGTGCCAGCAGCCGCGGTAATACGTAGGTGGCAAGCGTTGTCCGGATTTATTGGGCGTAAAGCGAGTGCAGGCGGTTCAATAAGTCTGATGTGAAAGCCTTCGGCTCAACCGGAGAATG
+
CCCCGGGGGGGGGGGGGGGGGGGGGGGGGGGGGGGGGGGGGGGGGGGGGGGGGGGGGGGGGGGGGGGGGGGGGGGGGGGGGGCFGGGGGGGGGGGGGGGGGGGGGGGGGGGGGGGGGGGGGGGGGGGGGGGGGGGGGGGGGGGGGGGGCGGGGGEGGGGGGFGGGDGGGGFEGGGGGGFGGGGGGGCFGGGFGGGEEEGGG5CFGGAFGGCFGGGF5CECEGEFGGGDCC9@DFGGDGGDGGGFCDGFFFGFG4BDF>1)=?FCGF4=9BBFBFFBFB2::?AFF06B0<30:;FFFB7)#
@M05025:18:000000000-B3NL5:1:1101:17071:14229 1:N:0:TCGAAG
ACCTAAACTCCTACGGGAGGCAGCAGTAGGGAATTTTCGTCAATGGGGGAAACCCTGAACGAGCAATGCCGCGTGAGTGAAGAAGGTCTTCGGATCGTAAAGCTCTGTTGTAAGTGAAGAACGGCTCATAGAGGAAATGCTATGGGAGTGACGGTAGCTTACCAGAAAGCCACGGCTAACTACGTGCCAGCAGCCGCGGTAATACGTAGGTGGCAAGCGTTATCCGGAATCATTGGGCGTAAAGGGTGCGTAGGTGGCGTACTAAGTCTGTAGTAAAAGGCAATGGCTCAACCGTTGTAAG
+
CCCCGGGGCGGGGGGGGGGGGGGGFGFGGGGGGGGGGGGGGGGGGGGGEGGGGGGGGGGFGGGGGGGGGGGGGGGGGGGGGGGGGGGGGGGGGGGGGGGFEGGAFFFGGGGGGGGGGGGGGFFGGGGGGEG9FFCEGGFGAFGGGGGGEGGGGGGGDGCGGGFGGGGGGGGGGGGGGGFFGGGGGGGGGGGCEGGEGGG::=9FGGCFGCCGGGGGGGGGGCCEFC=ACGCFC:>GGGC19<7CFG4BB>DEDF**75>@BFFCGFF4>FB4<088=6<0::((47?<)<<81(-36(::#
@M05025:18:000000000-B3NL5:1:1101:28424:14237 1:N:0:TCGAAG
ACCTAAACTCCTACGGGAGGCAGCAGTAGGGAATCTTCCACAATGGACGAAAGTCTGATGGAGCAACGCCGCGTGAGTGAAGAAGGGTTTCGGCTCGTAAAGCTCTGTTGGTAGTGAAGAAAGATAGAGGTAGTAACTGGCCTTTATTTGACGGTAATTACTTAGAAAGTCACGGCTAACTACGTGCCAGCAGCCGCGGTAATACGTAGGTGGAAAGCGTTGTCCGGATTTATTGGGCGTAAAGCGAGTGCAGGCGGTTCAATAAGTCTGATGTGAAAGCCTTCGGCTCAACCGGAGAATG
+
CCCCFFFGDF@9EEB@F,F:C@BC,CFFGGGGGCFGGEGFFCGCGGFCFGG7F@@@FFF<@FGFGAECCGGGGGGGDCFEGGFGFFGFGFFGDDG7=FFF<<BFFFEBFFFFE<EEFGF<@8ECEC<<E@FFGGGGAE<<FGGCC9,7@@DEEDCECDDEDFGFGGGG?FFCAE++@E,:DCGDCEGGGGC,:D8:5>5C5?<;CCF?8:CF=*+=7CCC5C=+:CCE=*ACGGDGGGG5</7DDGG35)0925>FB)3)8/CFFF8/<?>FA690/1)..(83(3;?<).(,499>FB)#
@M05025:18:000000000-B3NL5:1:1101:17421:14246 1:N:0:TCGAAG
ACCTAAACTCCTACGGGAGGCAGCAGTGGGGAATATTGGACAATGGGCGCAAGCCTGATCCAGCCATACCGCGTGTGTGAAGAAGGCCCTAGGGTTGTAAAGCACTTTCAGAGGGGAGGAAAGGTTAATGGTTAATACCCATTAGCTGTGACGTTACCTTCAGAAGAAGCACCGGCTAACTCTGTGCCAGCAGCCGCGGTAATACAGAGGGTGCGAGCGTTAATCGGAATTACTGGGCGTAAAGCGCGCGTAGGTGGGTTGTTAAGTCGGATGTGAAAGCCCAGGGCCCAACCTTGGAATG
+
CCCCGGGGGGGGGGGGGGGGGEEGGGFFGGGGGGGGGGFGGGGGGGGGGGGGGGGGGGGGGGFGGGGGGGGGGGCFGGGFFFFGGFGFEFFGGFGGECGAFFGGGGGGGGGFF7BF7CFGGGGGGGGGGGGGFFFEEACFGEDFFGAFFDFGGGDGGGGGGGGGGGGCG7CGG7:@CEBGGFGGGGGGFCGGFGGDGG5EGGGFG9>=8C*ACEC=*>CEGG5EC557/CC?FFF495/59CCFGCDEFD<37<99F)4).8<>7BFF?3(80<BFF6<4:<(.861(4:?F:2390).5#
@M05025:18:000000000-B3NL5:1:1101:28091:14246 1:N:0:TCGAAG
ACCTAAACTCCTACGGGAGGCAGCAGTGGGGAATATTGGACAATGGGCGAAAGCCTGATCCAGCCATGCCGCGTGTGTGAAGAAGGCCTTCGGGTTGTAAAGCACTTTCAGTGAGGAAGAAGGCCTTAAGGTTAATACCCTCGAGGAAGGACATCACTCACAGAAGAAGCACCGGCTAACTCCGTGCCAGCAGCCGCGGTAATACGGAGGGTGCGAGCGTTAAGCGGAATTACTGGGCGTAAAGCGCGCGTAGGCGGCTTGATAAGCGGGTTGTGAAAGCCCCGGGCTCAACCTGCGAACC
+
AB@<FGGGCFG9EEF@ECCEGGDD<CCFFDE>FFGGCFDDAFFFGGG8:@@CEF8CEC6F<<FG7F@@FGG:FFCFGGGGGGEFFDEFGGGFEGEFCCDC99A<<<,AFFGGFFFFCEGGGGDG,,B?AF?EFFE,EFA<E<CC:CFFD7DEFGGGGGFFDF<3DF@FGGGFFFGGC8,>=@ECBFC@;>*DFGGGCE848C,CC58*:EE8EGE5CEG5C77+<777:CC9CFCCFF3CC<5::)7@57D5)0*87B1@>>7:7?=),>>317@?*9A1?(490(,((),(3,3(469(#
@M05025:18:000000000-B3NL5:1:1101:17202:14304 1:N:0:TCGAAG
ACCTAAACTCCTACGGGAGGCAGCAGTGGGGAATATTGCACAATGGGCGCAAGCCTGATGCAGCCATGCCGCGTGTGTGAAGAAGGCCTTCGGGTTGTAAAGCACTTTCAGTAAGGAGGAAAGGTTAAGTGTTAATAGCGCTTAGCTGTGACGTTACTTACAGAAGAAGCACCGGCTAACTCCGTGCCAGCAGCCGCGGTAATACGGAGGGTGCGAGCGTTAATCGGAATTACTGGGCGTAAAGCGTACGCAGGCGGTTTGTTAAGCGAGATGTGAAAGCCCCGGGCTCAACCTGGGAACT
+
CCCCGGGGGGGGGGGGGGGGGGGGGGGGGGGGGGGGGGGGGGGGGGGGGGGGGGGGGGGGGGGGGGGGGGGGGGGGGGGGGGGGGGGGGGGGGGGGGGGGGGGGGGGGGFGGGGGGGGGGGGGGGGGGGGGGGGGGGGGGGGGGGGGGGGGGGGGGGGGGGGGGGGGGGGGGGGGGGGGGGGGGGGGGGGFGGGGGGGGGGGGGGGGGGGGGGGGGGGGGGGGGGGGGGGGGGGGGGGGCCC7FFDGDFFGFGFFFFEFFFFGGGF@B?@>FFFFFFBAFF??BFBFBFF??F>:?FFB-#
@M05025:18:000000000-B3NL5:1:1101:18685:14323 1:N:0:TCGAAG
ACCTAAACTCCTACGGGAGGCAGCAGTGGGGAATATTGCACAATGGGGGAAACCCTGATGCAGCCATGCCGCGTGTGTGAAGAAGGCCTTCGGGTTGTAAAGCACTTTCAGTTGTGAGGAAAAGTTAGTAGTTAATACCTGCTAGCCGTGACGTTAACAACAGAAGAAGCACCGGCTAACTCCGTGCCAGCAGCCGCGGTAATACGGAGGGTGCGAGCGTTAATCGGAATTACTGGGCGTAAAGCGCACGCAGGCGGTTGGTTAAGCTAGATGTGAAAGCCACGTGCTCAACCTGGGATGT
+
CCCCFCF@EDFCDC7FD7CFGGGGGG<AFFGCFGCDGEECCEF@FGGGGCFGF@@ACFEAGGFGFGCDGGDF7@FCFAEAF9EC,<EGFDED,:=F=FGGFAFFGD<EFF5CFGFFCFGGGGGGGDGGGFFCFF,A,CEFGCF9,===3:+:=++8DCB,>FCDFGFD::AFFGG73@3D>98E3@*DEGF,8CFEG5:EG=<AFEEECCE;CCC==5CC275+3/:*:77+CCF*/*79)9<*77CB>>3075>D@B9)85F7***9<F29>?==FF4::1411(3()55<B(42((42#
@M05025:18:000000000-B3NL5:1:1101:18755:14328 1:N:0:TCGAAG
ACCTAAACTCCTACGGGAGGCAGCAGTAGGGAATCTTCCACAATGGACGAAAGTCTGATGGAGCAACGCCGCGTGAGTGAAGAAGGGTTTCGGCTCGTAAAGCTCTGTTGGTAGTGAAGAAAGATAGAGGTAGTAACTGGCCTTTATTTGACGGTAATTACTTAGAAAGTCACGGCTAACTACGTGCCAGCAGCCGCGGTAATACGTAGGTGGCAAGCGTTGTCCGGATTTATTGGGCGTAAAGCGAGTGCAGGCGGTTCAATAAGTCTGATGTGAAAGCCTTCGGCTCAACCGGAGAATG
+
CCCCGGGGGGGGGGGGGGGGGGGGGGGGGGGGGGGGGGGGGGGGGGGGGGGGGFGGGGGGGGGGGGGGGGGGGGGGGGGGGGGGFGGGGGGGGGGGGGGGGGGGGGGGGFGGGGGGGGFGGGGGGGGGGGGGGGGGGGGGGGGGGGGGGGGGGGEGGGGGGGGGGGGGGGGGGGGGGGGGGGG>FFGGGGFGGGGGGGGGGGGGGGGGGGGGGGGGFEDGGGGGGGGDG5CFGGGCGFGGGDGCCDCFBFGF7@EBB>(5=@GGFFFFAFAFFFF=FF>BB:2??20(,8>?B>F99974#
@M05025:18:000000000-B3NL5:1:1101:6708:14335 1:N:0:TCGAAG
ACCTAAACTCCTACGGGAGGCAGCAGTGGGGAATATTGCACAATGGGCGCAAGCCTGATGCAGCCATGCCGCGTGTGTGAAGAAGGCCTTCGGGTTGTAAAGCACTTTCAGTAAGGAGGAAAGGTTAAGTGTTAATAGCGCTTAGCTGTGACGTTACTTACAGAAGAAGCACCGGCTAACTCCGTGCCAGCAGCCGCGGTAATACGGAGGGTGCGAGCGTTAATCGGAATTACTGGGCGTAAAGCGTACGCAGGCGGTTTGTTAAGCGAGATGTGAAAGCCCCGGGCTCAACCTGGGAACT
+
CCCCGGGGGGGGGGGGGDCGGGGGGGGGGGGBCFGGEGGGGGGGGFFGGGGGEGGGGGGGGGGGGGGGGGGGGGGGGGCEDFEFFGDGFGGGGGFGGGGGGGGGGGFEGGGGGGGG9FGCFGGGEFGFFCFGGGGGGGGGGGG@FFGGGGGGGGGGGGGGGGGGGGGFFGGGGGGGGEGGGGGGGGGGGGGGGGGGGGGEGGGGGGGGGGGGGEGGEGEEGG=FGGGEGGG7DFG4CCDDDGGGGGDF>EG@DED:@>>EFFGG7/9>1>2><@*196<:223;>BF;027::2303(5-#
@M05025:18:000000000-B3NL5:1:1101:10392:14370 1:N:0:TCGAAG
ACCTAAACTCCTACGGGAGGCAGCAGTAGGGAATCTTCCACAATGGACGAAAGTCTGATGGAGCAACGCCGCGTGAGTGAAGAAGGGTTTCGGCTCGTAAAGCTCTGTTGGTAGTGAAGAAAGATAGAGGTAGTAACTGGCCTTTATTTGACGGTAATTACTTAGAAAGTCACGGCTAACTACGTGCCAGCAGCCGCGGTAATACGTAGGTGGCAAGCGTGGTCCGGATTTATTGGGCGTAAAGCGAGTGCAGGCGGTTCAATAATGCTGATGTGAAAGCCTGCGGCTCAACCGGAGAATT
+
CCCCGGGGGEGGEFEDE;@BEBCFEFFFFGGGCEFEGEEGGFGGGG?EECCCFGFAFAGGD@EGGGGGG@FFGCFGGGGGGGGCFCEEFE9=CE@FCCFCBDFGC9EBEFFG<<<<EFCFFEGFGDGFC@?@FG?F9FGGG8<FCFDFFGGGGGGGED9FCFACFFFGGGGGG7CEEGGF,>C5>@@FCFG8DGGGDEG:E=EFFGFGGE>CFFCGG5CE*=GD?EE55*=+;;76F:)19CFGFGDD5>7@GF77>5,0*9>>D*1/6?2B<7*/*/4(.4(.4669(4882>F>B9?2#
@M05025:18:000000000-B3NL5:1:1101:6196:14384 1:N:0:TCGAAG
ACCTAAACTCCTACGGGAGGCAGCAGTGGGGAATATTGCACAATGGGCGCAAGCCTGATGCAGCCATGCCGCGTGTGTGAAGAAGGCCTTCGGGTTGTAAAGCACTTTCAGTAAGGAGGAAAGGTTAAGTGTTAATAGCACTTAGCTGTGACGTTACTTACAGAAGAAGCACCGGCTAACTCCGTGCCAGCAGCCGCGGTAATACGGAGGGTGCGAGCGTTAATCGGAATTACTGGGCGTAAAGCGTACGCAGGCGGTTTGTTAAGCGAGATGTGAAAGCCCCGGGCTCAACCTGGGAACC
+
CCCCGGGGGGGGGGGGGGGGGGGGGGFGGGGGGGGGGGGGGGGGGGGGGGGGGGGGGGGGGGGGGGGGGGGGGGGGGGGGGGGGGGGGGGGGGGGGGGGGGGGGGGGGGGGGGGGGGGGGGGGGGGGGGGGGGGGGGGGGGGGGGGGGGGGGGGGGGGGGGGGGGGGGGGGGGGGGGGGGGGGGGGGGGGGGGGGGGGGGGGGGGGGGGGGGGGGGGGGGGGGGGGGDEGGGGGGFGFG<DGGGGGGFFFGFGDFFFDBF@FGGGFFFFFFFFFFFFFAFF<FFFF>FB>FF?FFFFFF8#
@M05025:18:000000000-B3NL5:1:1101:5522:14426 1:N:0:TCGAAG
ACCTAAACTCCTACGGGAGGCAGCAGTAGGGAATCTTCCACAATGGACGAAAGTCTGATGGAGCAACGCCGCGTGAGTGAAGAAGGGTTTCGGCTCGTAAAGCTCTGTTGGTAGTGAAGAAAGATAGAGGTAGTAACTGGCCTTTATTTGACGGTAATTACTTAGAAAGTCACGGCTAACTACGTGCCAGCAGCCGCGGTAATACGTAGGTGGCAAGCGTTGTCCGGATTTATTGGGCGTAAAGCGAGTGCAGGCGGTTCAATAAGTCTGATGTGAAAGCCTTCGGCTCAACCGGAGAATT
+
CCCCGGGGGGGGGGGEFECEGEFCCEFFGFGGGGGGGGGGGGGGGGGGGGEGGGGGGGGGGCFGGGGGGGGEGFGGGGGGGGGFGFGGGEGGGGGDFFFGGFFFE?FFCFCC?FEFF9?FGEGGGGGAFGGDGGGA<FFGGFGGGGGGGGGGGGGGFGGGGGGFGGDCFGGFCFCGCGGGDF?CFGGFGGGGGF>EDEGGC:F7>CCFGGGGGGGFGGG5CGEFFGGGG=+:CD@CGCGDCD<:*9C>3<DFGFEFF)4:?6>CF?=4<B9FAFF=F=<:B?<2<69(,5><?>0(-3,3#
@M05025:18:000000000-B3NL5:1:1101:14882:14444 1:N:0:TCGAAG
ACCTAAACTCCTACGGGAGGCAGCAGTGAGGAATATTGGACAATGGAGGCAACTCTGATCCAGCCATGCCGCGTGCAGGAAGACTGCCCTATGGGTTGTAAACTGCTTTTATACAGGAAGAAACACTCCCTCGTGAGGGAGCTTGACGGTACTGTAAGAATAAGCACCGGCTAACTCCGTGCCAGCAGCCGCGGTAATACGGAGGGTGCAAGCGTTATCCGGAATCATTGGGTTTAAAGGGTCCGTAGGCGGACAATTAAGTCAGAGGTGAAAGTCTGCAGCTCAACTGTAGAATTGCCTA
+
CCCCGGGGGGGGGGGGGGGGGGGGGGFGGGGGGGGGGGGGGGGGGGGGGGGGGGGGGGGGGGGGGGGGGGGGGGGGGGGGGGGGGGGGGGGGGGGGGGGGGGGGGGGGGGGGGGGGGGGGGGGGGGGGGGEGGGGGGGGGGGGGGGGGGGGGFGGGGGGGGGGGGGGGGGGGGGGGGGGCFGGGGGGGGGGGGGGGGFFGGGGGGGGGGGGGGGGGGGGGGGGECGGFFFFGDGGGGGGGGGGCDGGFFFDFGFFFFFFFFFFGG?FF>FB?>FFFFFDBBFF02<?B:A<ABFABF>AA#
@M05025:18:000000000-B3NL5:1:1101:3828:14478 1:N:0:TCGAAG
ACCTAAACTCCTACGGGAGGCAGCAGTAGGGAATCTTCCACAATGGACGAAAGTCTGATGGAGCAACGCCGCGTGAGTGAAGAAGGGTTTCGGCTCGTAAAGCTCTGTTGGTAGTGAAGAAAGATAGAGGTAGTAACTGGCCTTTATTTGACGGTAATTACTTAGAAAGTCACGGCTAACTACGTGCCAGCAGCCGCGGTAATACGTAGGTGGCAAGCGTTGTCCGGATTTATTGGGCGTAAAGCGAGTGCAGGCGGTTCAATAAGTCTGATGTGAAAGCCTTCGGCTCAACCGGAGAAAG
+
CCCCGGGGGEE@-EEGFGGDEGFGCFGGGGDFEFFG<FGFGDFGGGDFGGDGG@@FGFCFFCGGGEF@BEGGEEBFGEEC<FDDEGEGGGFEGGFGGEGGGEDGG?<FFEB=EA5?FDFAF@F,,8<B,<FAF<DFFGFC8<DFCGGGGGGCC:FDCDFGFGFCGGGGGDAFF7BCCGFFFCFEGDCFDCCC:8DEE>GE*AFF?FGGF5B,*;89CFEECECF9CC5*C+=+77C4CGGCCC72)9>D>DFF)8>>>>BFFGGGFF6<BBFD?*/@FA?<(5<:?0,,,83240909:,#
@M05025:18:000000000-B3NL5:1:1101:13005:14488 1:N:0:TCGAAG
ACCTAAACTCCTACGGGAGGCAGCAGTGGGGAATATTGCACAATGGGCGCAAGCCTGATGCAGCCATGCCGCGTGTATGAAGAAGGCCTTCGGGTTGTAAAGTACTTTCAGCAGTGAGGAAGGTTCATACGTTAATAGCGTATGGATTTGACGTTAGCTGCAGAAGAAGCACCGGCTAACTCCGTGCCAGCAGCCGCGGTAATACGGAGGGTGCGAGCGTTAATCGGAATTACTGGGCGTAAAGCGCATGCAGGTGGTTTGTTAAGTCAGATGTGAAAGCCCGGGGCTCAACCTCGGAATG
+
CCCCGGGGGGGGGGGGGGGGGGGGGGGGGGGGGGGGGGGGGGGGGGGGGGGGGGGGGGGGGGGGGGGGGGGGGGGGGGGGGGGGGGGGGGGGGGGGGGGGGGGGGGGGGGGGGGGGGGGGGGGGGGGGGGGGGGGGGGGGGGGGGFGGGGGGGGGGGGGGDGGGGGGGGGGGGGGGGGGGGGGGGGGGGGGGGGGGGGGGGGGGGCE5CEGGGGGGGGGGGGGFGGGGGGGFGGF4CFGGCGDCCDGFFFGFGFFFFB?FFFGGG=FFAF>FD@7@FFBF?FB0;9>912<???FFFF??#
@M05025:18:000000000-B3NL5:1:1101:18811:14533 1:N:0:TCGAAG
ACCTAAACTCCTACGGAAGGCAGCAGTGGGGAATATTGCACAATGGGGGAAACCCTGATGCAGCCATGCCGCGTGTGTGAAGAAGGCCTTCGGGTTGTAAAGCACTTTCAGTTGTGAGGAAAAGTTAGTAGTTAATACCTGCTAGCCGTGACGTTAACAACAGAAGAAGCACCGGCTAACTCCGTGCCAGCAGCCGCGGTAATACGGAGGGTGCGAGCGTTAATCGGAATTACTGGGCGTAAAGCGCACGCAGGCGGTTTGTTAAGCTAGATGTGAAAGCCCCGGGCTCAACCTGGGATGC
+
CCCCGGGGGGGGGGGGGGGGGGGGGGGGGGGGGGGGGGGGGGGGGGGGGGGGGGGGGGGGGGGGGGGGGGGGGGGGGGGGGGGGGGGGGGGGGGGGGGGGGGGGGGGGGGGGGGGGGGGGGGGGGGGGGGGGGGGGGGGGGGGGGGGGGGGGGGGGGGGGGGGGGGGGGGGFGGGGGGGGGGGGGGGGGGGGGGGGGGGGGGGGGGDGGGGGGGGGGGDEGGGGGGGGGGGGFGGGGGGGGGGGGGDEDEDEGFFFFF>>EFGGGFFFBFFFFFFFFFFF?FFFB6;B?FFFF?FFBB??#
@M05025:18:000000000-B3NL5:1:1101:16005:14542 1:N:0:TCGAAG
ACCTAAACTCCTACGGGAGGCAGCAGTGGGGAATATTGCACAATGGGCGCAAGCCTGATGCAGCCATGCCGCGTGTATGAAGAAGGCCTTCGGGTTGTAAAGTACTTTCAGCAGTGAGGAAGGGGGTGTCGTTAATAGCGGCATCTCTTGACGTTAGCTGCAGAAGAAGCACCGGCTAACTCCGTGCCAGCAGCCGCGGTAATACGGAGGGTGCGAGCGTTAATCGGAATTACTGGGCGTAAAGCGCATGCAGGTGGTTTGTTAATTCAGATGTGAAAGCCCGGGGCTCAACCTCGGAACC
+
CCCCGGGGGGGGGGGGGGGGGGGGGGGGGGGGGGGGGGGGGGGGGGGGGGGGGGGGGGGGGGGGGGGGGGGGGGGGGGGGGGGGGGGGGGGGGGGGGGGGGGGGGGGGGGGGGGGGGGGGGGGGGGGGGGGFGGGGGGGGGGGGGGGGGGGGGGGFGGGGGGGGGGGGGGGGGGGGGGGGGGGGGGGGGGGGGGGGGGGGGGGGGGGGGGGGGGGGGGGGGEEGGGGGGGGGGGGGGGGGGGFGGGG>@D<FGFFF@DBFBFGGG*78AFFFFFFFFFF??:9;BBFF?FFFFFFFF>B1#
@M05025:18:000000000-B3NL5:1:1101:26034:14565 1:N:0:TCGAAG
ACCTAAACTCCTACGGGAGGCAGCAGTGGGGAATATTGCACAATGGGCGCAAGCCTGATGCAGCCATGCCGCGTGTGTGAAGAAGGCCTTCGGGTTGTAAAGCACTTTCAGTAAGGAGGAAAGGTTAAGTGTTAATAGCACTTAGCTGTGACGTTACTTACAGAAGAAGCACCGGCTAACTCCGTGCCAGCAGCCGCGGTAATACGGAGGGTGCGAGCGTTAATCGGAATTACTGGGCGTAAAGCGGACGCAGGCGGTTTGTTAAGCGAGATGTGAAAGCCCCGGGCTCAACCTGGGAACC
+
CCCCFGGCFGGGGGGGGGGGGGGGGGCFGGGGGGGGFGGGGGGGGGGGGGGEGFGCGGGEFEGFGCFEG<BF@+7BDFCFGGGGGGGGGGGGGGGGGGCFGGFGG8FFGFGCFCGFGEGFFGGFGGGGG?AF,BEFFCEGG,?9FGGDGCGGGGF8FFGGGGGGGGCFGGGGGEF@7:DFGGGGGF>FFGGGGGCEGGGGCE7ACCE8CCGGGGGEGGGGGEFGGFGG57+CCCFD453><D:*7))0.8CDDB:BEB(777CGGF9:(<9F<*9BFB<8108442>11<?<(:2:(4:4#
@M05025:18:000000000-B3NL5:1:1101:18845:14601 1:N:0:TCGAAG
ACCTAAACTCCTACGGGAGGCAGCAGTGGGGAATTTTGCGCAATGGGGGAAACCCTGACGCAGCAATGCCGCGTGAGTGATGAAGGCCTTAGGGTTGTAAAGCTCTTTCGCCCGCGACGATGATGACGGTAGCGGGAGAAGAAGCCCCGGCTAACTTCGTGCCAGCAGCCGCGGTAATACGAAGGGGGCGAGCGTTGTTCGGAATTACTGGGCGTAAAGGGCGCGCAGGCGGCCCTTGAAGTCAGGTGTGAAAGCCCCGGGCTCAACCTGGGAGGTGCACTTGATACTCGAGGGCTGGAGC
+
CCCCGGGGGGGGGGGGGGGGGGGGGGGGGGGGGGGGGGGGGGGGGGGGGGGGGGGGGGGGGGGGGGGGGGGGGGGGGGGGGGGGGGGGGGGGGGGGGGGGGGGGGGGGGGGGGGGGGGGGGGGGGGGGGGGGGGGGGGGGGGGGGGGGGGGGEGGGGGGGGGGGGGGGGGGGGGGGGGGGGGGGGGGGGGGGGGGEGGGGGGDGGGGGF?FGGGGGGGGCGGDGGGGGGDGGGGGGGGGGGGGGGGGFB:>FFFFF>BFFFFGGGFFFFFFFFFDFFFFFF?FFFFFFBBF<6>BBBFF?#
@M05025:18:000000000-B3NL5:1:1101:8307:14603 1:N:0:TCGAAG
ACCTAAACTCCTACGGGAGGCAGCAGTGGGGAATATTGGACAATGGGGGCAACCCTGATCCAGCCATGCCGCGTGTGTGAAGAAGGCTTTCGGGTTGTAAAGCACTTTCAGTAGGGAGGAAAACCTTAAGGTTAATACCCTTAAGGCTTGACGTCACCTACAGAAGAAGCACCGGCTAACTCCGTGCCAGCAGCCGCGGTAATACGGAGGGTGCAAGCGTTAATCGGAATTACTGGTCGTAAAGCGCGCGTAGGCGGTTTGATAAGCGGGATGTGAAAGCCCCGGGCTTAACCTGGGAACC
+
CCCCGGGGGGGGGGGGGGGGGGGGGGFGGGGGGGGGGGGGGFFGGGGGGGGGGGGGGGGGGGGGGGGGGGGGGEGGGGGGGGGGGGGGGGGGGGGGGGGGGGGGGGGGGGGGEFDGFGGGGGFGCGGGGFFGGGGGGGGGGGGGGGGGGGGGGGDGGGGGGGGGGGGGGGGGGGGGGGGGGGGGGGGGGFGGGGGGGGGGGGGGGGGGGEEEGGGFGGGEG=FGGGGGGGGGFCGGGGGGGG3DCDDDFFG@CEFFFFBFEFGGFFFFFFFFFFFFFFFF:<?>96>9?7<AAFFF:8?(#
@M05025:18:000000000-B3NL5:1:1101:19050:14644 1:N:0:TCGAAG
ACCTAAACTCCTACGGGAGGCAGCAGTGAGGAATATTGGACAATGGGCGAGAGCCTGATCCAGCCATGCCGCGTGCAGGAAGACGGCCCTATGGGTTGTAAACTGCTTTTATACGGGAAGAAACACCCCCTCGTGAGGGGGCTTGACGGTACCGTAGGAATAAGGATCGGCTAACTCCGTGCCAGCAGCCGCGGTAATACGGAGGATCCAAGCGTTATCCGGAATCATTGGGTTTAAAGGGTCCGTAGGTGGACGGTTAAGTCAGAGGTGAAATCCTGCAGCTCAACTGTAGAATTGCCTG
+
CCCCGGGGGGGGGGGGGGGGGGGGGGGGGGGGGGGGGGGGGGGGGGGGGGGGGGGGGGGGGGGGGGGGGGGGGGGGGGGGGGGGGGGGGGGGGGGGGGGGGGGGGGGGGGGGGGGGGGGGGGGGGGGGGGGGGGGGGGGGGGGGGGGGGGGGGGGGGGGGGGGGGGGGGGGGGGFGGGGGGGGGGGGGGGGGGGGGGGGGGGGGGDCGGGGGGGGGGGGGGGGGGGGGGGGGGGCGCFGGGGGGGGGFFFGFGFFFEEFFFBFFFFFFFF<?BFBFFFFFFFB?FFFFFFFFFA<<>FF4#
@M05025:18:000000000-B3NL5:1:1101:28581:14687 1:N:0:TCGAAG
ACCTAAACTCCTACGGGAGGCAGCAGTGGGGAATATTGCACAATGGGGGAAACCCTGATGCAGCCATGCCGCGTGTGTGAAGAAGGCCTTCGGGTTGTAAAGCACTTTCAGTTGTGAGGAAAAGTTAGTAGTTAATACCTGCTAGCCGTGACGTTAACAACAGAAGAAGCACCGGCTAACTCCGTGCCAGCAGCCGCGGTAATACGGAGGGTGCGAGCGTTAATCGGAATTACTGGGCGTAAAGCGCACGCAGGCGGTTTGTTAAGCTAGATGTGAAAGCCCCGGGCTCAACCTGGGATGT
+
CCCCGGGGGGGGGGGGGGGGGGGGGGGGGGGGGGGGGGGGGGGGGGGGGGGGGGGGGGGGGGGGGGGGGGGGGGGGGGGGGGGGGGGGGGGGGGGGGGGGGGGGGGGGGGGGGGGGGGGFGGGGGGGGFGGGGGGGGGGFGGGGFGGGGGGGGGGGGGGGGGGGGGGGGFGGGGGGGGGGGGGGGGGGGGGGGGGGGGGGGGGGGGGGGGGGGGGGGG=:EEGGGGGDDFCGGGGGFGGGGDFGGGGFFFDEGEFFF>FFDFGGGF?F9@74<?FFFFFFFFF>FBF9?FFFBFFFFB:3#
@M05025:18:000000000-B3NL5:1:1101:10201:14693 1:N:0:TCGAAG
ACCTAAACTCCTACGGGAGGCAGCAGTGGGGAATATTGCACAATGGGGGAAACCCTGATGCAGCCATGCCGCGTGTGTGAAGAAGGCCTTCGGGTTGTAAAGCACTTTCAGTTGTGAGGAAAAGTTAGTAGTTAATACCTGCTAACCGTGACGTTAACAACAGAAGAAGCACCGGCTAACTCCGTGCCAGCAGCCGCGGTAATACGGAGGGTGCGAGCGTTAATCGGAATTACTGGGCGTAAAGTGCACGCAGGCGGTTTGTTAAGCTAGATGTGAAAGCCCCGGGCTCAACCTGGGATGG
+
CCCCGGGGGGGGGGGGGGGDGEEGGGGGGGGCEGGGGGGGGGGGGGGGGGGGGGGGGGGGGGGGGGGGGGGGGGGFFGGGGGGGGFFFGGGGGGGGEGGGGGDGGGGGGGGFFFGGGGGFFGGGGGGFDGGGGGGGGGGGFGGFGGGGFFFGGGGGGFGCFFGGF8FGGGGGGGEGGCGGGAFGGGGFGGGGGGGGGGEGGGGGFGCGEDEGGGEGGGGEECGFFGGGGGGFFFFGGGGGGDCFGGGFBFGFGFE@E>>)8@GGGFFB>?FFBFFFFF9?7119>F>4:<?F?::B??03#
@M05025:18:000000000-B3NL5:1:1101:12716:14711 1:N:0:TCGAAG
ACCTAAACTCCTACGGGAGGCAGCAGTGGGGAATCTTGGACAATGGGCGCAAGCCTGATCCAGCCATGCCGCGTGAGTGATGAAGGCCTTAGGGTCGTAAAGCTCTTTCGCCAGGGATGATAATGACAGTACCTGGTAAAGAAACCCCGGCTAACTCCGTGCCAGCAGCCGCGGTAATACGGAGGGGGTTAGCGTTGTTCGGAATTACTGGGCGTAAAGCGCGCGTAGGCGGGTTGTTAAGTTAGAGGTGAAATCCCGGGGCTCAACCCCGGAACTGCCTTTAATACTGGCAACCTAGAGA
+
CCCCGGGGGGGGGGGGGGGGGGGGFGGGGGGGGGGGGGGGGGGGGGGGGGGGGGGGGGGGGGGGGGGGGGGGGGGGGGGGGCGGGGGGGGGGGGGGGGGGGGGGGGGGGGGGGGGGGFGGGFGGGGGGGGGGGGGGFGGGGGGGGGGDGEGGGGGGGGGGGGGGGGGGGGGGGGGGGGGGGGGGEGGGGGGGGEECEGGGGGGGGGGGGGGGGGEGGGGGGGGGGGGGGGGGGDGGGDGGGGGGGGF>FFFFGFFFFFFFFFGGGFFFBDF>FEEFFF<?DFB<BFFFA>0:?BFFFF<5#
@M05025:18:000000000-B3NL5:1:1101:10631:14805 1:N:0:TCGAAG
ACCTAAACTCCTACGGGAGGCAGCAGTGGGGAATATTGGACAATGGGCGCAAGCCTGATCCAGCCATGCCGCGTGGGTGAAGAAGGCCTTCGGGTTGTAAAGCCCTTTTGTCCGGGAAGAAATCGTCTGGGCTAATACCCCGGGCGGATGACGGTACCGGAAGAATAAGCACCGGCTAACTTCGTGCCAGCAGCCGCGGTAATACGAAGGGTGCAAGCGTTACTCGGAATTACTGGGCGTAAAGCGTGCGTAGGCGGTTCGTTAAGTCCGATGTGAAAGCCCTGGGCTCAACCTGGGAACA
+
CCCCGGGGGGGGGGGGGGGGGGGGGGGGGGGGGGGGGGGGGGGGGGGGGGGGGGGGGGGGGGGGGGGGGGGGGEGGGGGGGGGGGGGGGGGGGGGGGGGGFGGGGGGGGGGGGGGGEGGGGGGGGGGGGGGGGGGGGGGGGGGGGGGGGGGGGGGGEGGDGGGFGGGGGGGFGFGGGGFGGGGGGGGGGGGGGGGGGG>CEEGGGGGGGGGGGGFGGGGGGEEEFDGDEGGGGGGGGGGDCGGGCGDDDFGBC:@EFEB@@EGGGFFFA>9BB@FFFF9?2::??(408?2:B0(4:1?(#
@M05025:18:000000000-B3NL5:1:1101:7457:14811 1:N:0:TCGAAG
ACCTAAACTCCTACGGGAGGCAGCAGTGAGGAATATTGGACAATGGTCGCAAGACTGATCCAGCCATGCCGCGTGCAGGATGACTGCCCTATGGGTTGTAAACTGCTTTTGTACGAGAAGAACACCCTCTTCGTGAAGAGGACTGACGGTATCGTACGAATAAGGACCGGCTAACTCCGTGCCAGCAGCCGCGGTAATACGGAGGGTCCGAGCGTTATCCGGAATCATTGGGTTTAAAGGGTCCGTAGGCGGGCTATTAAGTCAGAGGTGAAATTGTGCAGCTCAACTGTAGAACTGCCTG
+
<ACCF@FGEGGGFGGGDGEEGGGGGGEG<FGFGFGGGGGGGGFGGGGGGGGFGGGGGGGFGFGFGGGFGGGDGFGGGGGEGGGGGFFGGGEEGGGFGEGGFEAEFGFGGGGGFGGEGGGGDF8EGGGGGGGGGGGCFGEGGGGEGCFGGGGFGGGCFEFFGDF=D:FDFEGCDEFGGGDGGDFGGGGGGGGGGGEGGG@CFDDCEGGGGGECECE5=FCGEG=CFF?FGGGG<GGDC7DGGGFGDF<>@FDFGFF>FFD6=FFGGFFF7FDFB49=?4<>D?:D??BFBB<9AABFD<:4#
@M05025:18:000000000-B3NL5:1:1101:18129:14811 1:N:0:TCGAAG
ACCTAAACTCCTACGGGAGGCAGCAGTAGGGAATCTTCCACAATGGACGAAAGTCTGATGGAGCAACGCCGCGTGAGTGAAGAAGGGTTTCGGCTCGTAAAGCTCTGTTGGTAGTGAAGAAAGATAGAGGTAGTAACTGGCCTTTATTTGACGGTAATTACTTAGAAAGTCACGGCTAACTACGTGCCAGCAGCCGCGGTAATACGTAGGTGGCAAGCGTTGTCCGGATTTATTGGGCGTAAAGCGAGTGCAGGCGGTTCAATAAGTCTGATGTGAAAGCCTTCGGCTCAACCGGAGAATA
+
CCCCGGGGGGGGGGGGGGGGGGGGGGGGGGGGGGGGGGGGGGGGGGGGGGGGGGGGGGGGGGGGGGGGGGGGGGGGGGGGGGGGGGGGGGGGGGGGGGGGGGGGGGGGGGGGGGGGGGGGGGGGGGGGGGGGGGGGGGGGGGGGGGGGGGGGGGGGGGGGGGGGGGGGGGGGGGGGGGGGGGGGGGGGGGGGGGGGGGGGGGGGGGGGGGGGGGGGGGGGGGGGGGGGDEGGGGGGFGGGGGGGGGGFFFGFGFFDFB;DFFGGGFFF>F<?A?FFFFBF?><>?:>?F<???FBF9><2#
@M05025:18:000000000-B3NL5:1:1101:14005:14830 1:N:0:TCGAAG
ACCTAAACTCCTACGGGAGGCAGCAGTGGGGAATATTGCACAATGGGGGAAACCCTGATGCAGCCATGCCGCGTGTGTGAAGAAGGCCTTCGGGTTGTAAAGCACTTTCAGTTGTGAGGAAAAGTTAGTAGTTAATACCTGCTAGCCGTGACGTTAACAACAGAAGAAGCACCGGCTAACTCCGTGCCAGCAGCCGCGGTAATACGGAGGGTGCGAGCGTTAATCGGAATTACTGGGCGTAAAGCGCACGCAGGCGGTTTGTTAAGCTAGATGTGAAAGCCCCGGGCTCAACCTGGGATGA
+
CCCCGGGGGGGGGGGGGGGGGGGGGGGGGGGGGGGGGGGGGGGGGGGGGGGGGGGGGGGGGGGGGGGGGGGGGGGGGGGGGGGGGGGGGGGGGGGGGGGGGGGGGGGGGGGFGGGGGGGGGGGGGGGGGGGGGGGGGGGGGGGGGGGGGGGGGGGGGGGGGGGGGGGGGGGGGGGGGGGGGGGGGGGGGGGGGGGGGGGGGGGGGGGGGGGGGGGDGGGEGGGGGGGGEGGGGGGGGGGGGGGGGGGFFFGFGEFFFEFFFFGGFBFFFFFFFFFFFFD?BB0;>6>0?BDFF?<<B?FF#
@M05025:18:000000000-B3NL5:1:1101:5192:14910 1:N:0:TCGAAG
ACCTAAACTCCTACGGGAGGCAGCAGTGGGGAATATTGCACAATGGGCGCAAGCCTGATGCAGCCATGCCGCGTGTATGAAGAAGGCCTTCGGGTTGTAAAGTACTTTCAGCAGTGAGGAAGGGGGTGTCGTTAATAGCGGCATTTCTTGACGTTAGCTGCAGAAGAAGCACCGGCTAACTCCGTGCCAGCAGCCGCGGTAATACGGAGGGTGCGAGCGTTAATCGGAATTACTGGGCGTAAAGCGCATGCAGGTGGTTTGTTAAGTCAGATGTGAAAGCCCGGGGCTCAACCTCGGAACG
+
CCCCGGGGGGGGGGGGGGGGGGGGGGGGGGGEGGGGGGGGGGGGGGGGEGGGGGGGGGGGGGGGGGGGGGGGGGGGGGGGGGGGGGGGGGCGGGGGDGGGGGGGGGGGGGGGGGEGGGGGGGGGGGGGGGGGGGGGGGGDGGGGGGGGGGGGGGGGDFGFGDFGGGGGGGGFFCEGCGGGG?FGGGGGGGGGGGGGGGGGGCFGGGGGGGGGGDEGGGG5A=FGFGGGGGGGCGFGFGDCDGFFGGGFFFF4C>7FF>:)75*CDBFFAFAF27=*76<:<109>994().4481:?9:4#
@M05025:18:000000000-B3NL5:1:1101:29058:14930 1:N:0:TCGAAG
ACCTAAACTCCTACGGGAGGCAGCAGTGGGGAATATTGCACAATGGGGGAAACCCTGATGCAGCGACGCCGCGTGAAGGAAGAAGTATTTCGGTATGTAAACTTCTATCAGCAGGGAAGAAAATGACGGTACCTGACTAAGAAGCCCCGGCTAACTACGTGCCAGCAGCCGCGGTAATACGTAGGGGGCAAGCGTTATCCGGATTTACTGGGTGTAAAGGGAGCGTAGACGGCATGGCAAGTCTGGTGTGAAAGGCAGGGGCTCAACCCCTGGACTGCATTGGAAACTGTCAGGCTGGAGG
+
CCCCGGGGGGGGGGGGGGGGGGGEGGCFFFGGGGFGGGGGGGGGGGGGGGGGGGGGGGFGFFFEGGGGCFGFFGGGFGGGGFEFFFGGGGGGGGGGFFFGGGGGGGGGFFFFGGGG?EFGFFGGCGGEDGG7DEFEGGFGFCECGDFGGGGGGGGGFFCGGGCCGGCAFAF@FGGEGGGGGBFBCEGGGC>CG>=CGGDGGGG=5+<CCFEGGG8C+<9FDEGGGDGGEFECDDDGFGFDCGCGG4*007C?CF@4>D>BBE3599@)35:5:FFFFFFFFF??9<?FF>DFA?<01((.#
@M05025:18:000000000-B3NL5:1:1101:4527:14931 1:N:0:TCGAAG
ACCTAAACTCCTACGGGAGGCAGCAGTGGGGAATATTGCACAATGGGGGGAACCCTGATGCAGCCATGCCGCGTGTGTGAAGAAGGCCTTCGGGTTGTAAAGCACTTTCAGTTGTGAGGAAAGGTTAGTAGTTAATACCTGCTAGCTGTGACGTTAGCAACAGAAGAAGCACCGGCTAACTCCGTGCCAGCAGCCGCGGTAATACGGAGGGTGCGAGCGTTAATCGGAATTACTGGGCGTAAAGCGCACGCAGGCGGATTGTTAAGCTAGAGGTGAAAGCCCCGCGCTCAACGTGGGAATA
+
CCCCGGGGGGGGGGGGGGGGGGGGGGGGGGGGGGGGGGGGGGGGGGGGGGGGGGGGGGGGGGGGGGGGGGGGGGGGGGGGFGGGGGGGGGGGGGGGGGGGGGGGGGGGGGGGGGGGGGGGGGGGGGGGGGGGGGGGGGGGGGGGGGGGGGGGGGGGGGGGGGGGGGGGGGGGGGGGGGGGGGGGGGGGGGGGGGGGGGGGGGGGGGGGGGGGGGGGGGGGGGGGGGGEGGGGGGGFFFGG:DFGGGDDFFGFGEFFFFFEFFGGGFFFBFFF<FFFFFFFFFFFFFF>B>DFFFBFF<B:#
@M05025:18:000000000-B3NL5:1:1101:29419:14952 1:N:0:TCGAAG
ACCTAAACTCCTACGGGAGGCAGCAGTGGGGAATATTGCACAATGGGCGCAAGCCTGATGCAGCCATGCCGCGTGTGTGAAGAAGGCCTTCGGGTTGTAAAGCACTTTCAGTAAGGAGGAAAGGTTAAGTGTTAATAGCGCTTAGCTGTGACGTTACTTACAGAAGAAGCACCGGCTAACTCCGTGCCAGCAGCCGCGGTAATACGGAGGGTGCGAGCGTTAATCGGAATTACTGGGCGTAAAGCGTACGCAGGCGGTTTGTTAAGCGAGATGTGAAAGCCCCGGGCTCAACCTGGGAACT
+
CCCCGGGGGGGGGGGGGGGGGGGGGGFGGGGGGGGGGGGGGGGGGGGGGGGGGGGGGGGGGGGGGGGGGGGGGGGGGGGGGGGGGGGGGGGGGGGGGGGGGGGGGGGGGGGGGGGGGGGGGGGGGGGGGFG?FGGGGGGGGGGGGGGGGGGGGGGGGGGGGGGGGGGGGGGGGGGGGGGGGGGGGGGGGGGGGFFGGGGGGGGGGFDGGGGGGGGGDGGGGGGGGGGECFGGGGGGGGGGGGGF>DGFDD3;DFFF>8;>DFGGCB*>?EF>DFFFFBB7?2:>>B9>0<??<BFF???3#
@M05025:18:000000000-B3NL5:1:1101:24772:14974 1:N:0:TCGAAG
ACCTAAACTCCTACGGGAGGCAGCAGTGAGGAATATTGGACAATGGGCGAGAGCCTGATCCAGCCATGCCGCGTGCAGGAAGACTGCCCTATGGGTTGTAAACTGCTTTTATACGGGAAGAAATACTCCTACGTGTAGGAATTTGACGGTACCGTAAGAATAAGCACCGGCTAACTCCGTGCCAGCAGCCGCGGTAATACGGAGGGTGCAAGCGTTATCCGGAATCATTGGGTTTAAAGGGTCCGCAGGCGGTCAATTAAGTCAGAGGTGAAATCCCGCAGCTTAACTGTGGAACTGCCTT
+
CCCCGGGGGGGGGGGGGGGGGGGGGGGGGGGGGGGGGGGGGGGGGGGGGGGGGGGGGGGGGGGGGGGGGGGGGGGGGGGGGGGGGGGGGGGGGGGGGGGGGGGGGGGGGGGGGGGGGGGGGGGGGGGGGGGGGGGGGGGGGFGGGGGGGGGGGGGGGGGGGGGGGGGGGGGEGGGGGGGGGGGGGGGGGGGGGGGGGGGGGG5EGGGGGGGGGGGGGGGGGGGGGGGGGGGGGGGFGGGGGGGFGGGFFFGF5@DFFFFFFFDGGFFF>FFFF=FF4<671;FFFFFFFFF?BF?BD?1)#
@M05025:18:000000000-B3NL5:1:1101:28071:14975 1:N:0:TCGAAG
ACCTAAACTCCTACGGGAGGCAGCAGTAGGGAATCTTCCACAATGGACGAAAGTCTGATGGAGCAACGCCGCGTGAGTGAAGAAGGGTTTCGGCTCGTAAAGCTCTGTTGGTAGTGAAGAAAGATAGAGGTAGTAACTGGCCTTTATTTGACGGTAATTACTTAGAAAGTCACGGCTAACTACGTGCCAGCAGCCGCGGTAATACGTAGGTGGCAAGCGTTGTCCGGATTTATTGGGCGTAAAGCGAGTGCAGGCGGTTCAATAAGTCTGATGTGAAAGCCTTCGGCTCAACCGGAGAATG
+
CCCCGGGGGGGGGGGGGGGGGGGGGGGGGGGGGGGGGGGGGGGGGGGFGGGGGGGFGGGGGGGGGGGGGGGGGGGGGFGFGGGGGGGGGGGGGGGGGGGGGGGFGFGGFGGGGGGGGGGGGGGGGGGGGCGGGGGGGGGGGGGGGGGGGGGGGGGFEGGGGGGGGGGGGGCFGGGGGGGGGGGGGGG@EGGGFGGGGGGGGGGGFGGGGGFGGGGGGGGEG=CFGGG5C5??FFCF4FGDGGGGGGGFDFFFFFEDF;1788>>FFFFFFA=<FFFFFF<B?FB:6;B?FFF?FFFF>7)#
@M05025:18:000000000-B3NL5:1:1101:13358:14984 1:N:0:TCGAAG
ACCTAAACTCCTACGGGAGGCAGCAGTGGGGAATATTGCGCAATGGGCGAAAGCCTGACGCAGCGACGCCGCGTGGGGGATGAAGCTTCTCGGAGTGTAAACCCCTTTCGACCCGGACGAATGACCCGCAAGGGTTTGACGGTACGGGTATAAGAAGCCCCGGCTAACTACGTGCCAGCAGCCGCGGTAATACGTAGGGGGCCAGCGTTGCTCGGAATTACTGGGCGTAAAGGGTTCGTAGGTGGTGCGGCAAGTTGGAAGTGAAATCTCCGGGCTTAACTCGGAGGCTGCTGCCGAAACC
+
CCCCGGGGGGGGGGGGGGGGGGGGGGGGGGGGGGGGGGGGGGGGGGGGGGGGGGGGGGGGGGGGGGGGGGGGGGGGGGGGGGGGGGGGGGGGGGGGGGFGGGGGGGGGGGGGGGGGGGGFFGGGGGGGGGGGGGGGEGGGGGGGGGGGGGGGGGGGGGGGGGGGGGGGGGGGGGGGGGGGGGCCGGGEEDGCFGGFCEGEGGGGGGGGGGGCFGGGGGGGGFFGGGGEEEFGGG7FDDGGGGFGG5FFFFG>GFFFFFFFFFGGGFFFFFFFFFFFFF<<<AFFFFBBBB0?BFB>99>4#
@M05025:18:000000000-B3NL5:1:1101:6200:14998 1:N:0:TCGAAG
ACCTAAACTCCTACGGGAGGCAGCAGTAGGGAATCTTCCGCAATGGGCGAAAGCCTGACGGAGCAACGCCGCGTGAGTGATGAAGGGTTTCGGCTCGTAAAACTCTGTTATTAGGGAAGAACAAATGTGTAAGTAACTGTGCACGTCTTGACGGTACCTAATCAGAAAGCCACGGCTAACTACGTGCCAGCAGCCGCGGTAATACGTAGGGCGCAAGCGTTGTCCGGAATTATTGGGCGTAAAGAGCTTGTAGGCGGTTTGTCGCGTCTGCTGTGAAAATCCGGGGCTCAACCCCGGACTG
+
CCCCGDGGGGGGGGGGGGGGGGGGGGGGGGGGGGGGGGGGGGGGGCFGGGGGGGGGGGGGGGGGGGGGGGGGGGEGCGGGGGFFGGGGGGGGGEGGGGGGGGGGGFFBF<EGFFE<BFGCGGADDFGDDFGGGGFGGF9F<FGGGGCFGGFDFCFGGGGGGFGGGGGCC7CFCGGGGGGGGFFE>,>DFGGGGGDE>8CGDGGGGG6CEEE6::==CFCEEEG79CGDG=<?F*29C*715757>C7B0<F4:?FFF>155;:**7<DBFFFFFFF?F2<>(379>,(,).2(409B9>1#
@M05025:18:000000000-B3NL5:1:1101:14734:15012 1:N:0:TCGAAG
ACCTAAACTCCTACGGGAGGCAGCAGTAGGGAATCTTCCACAATGGACGAAAGTCTGATGGAGCAACGCCGCGTGAGTGAAGAAGGGTTTCGGCTCGTAAAGCTCTGTTGGTAGTGAAGAAAGATAGAGGTAGTAACTGGCCTTTATTTGACGGTAATTACTTAGAAAGTCACGGCTAACTACGTGCCAGCAGCCGCGGTAATACGTAGGTGGCAAGCGTTGTCCGGATTTATTGGGCGTAAAGCGAGTGCAGGCGGTTCAATAAGTCTGATGTGAAAGCCTTCGGCTTCACCGGAGAATG
+
CCCCGGGGGGGGGGGGGGGGGGGGGGGGGGGGGGGGGGGGGGGGGGGGGGGGGGGGGGGGGGGGGGGGGGGGGGGEGGGGGGGGGGGGGGGGGGGGGGGGGGG9FGGGGGGGGGFGFFGEFGGGGGGGGGGGGGGGGGGGFF9DFGGGFDGDGDEDFCFGGCGFFGFAEFEFFG7ECEGGGGGGGGGFGCGGFGGDG>EEEGGGGGCG5/>>CFFFGGGEGG5CC5CC*1AEGGGGGGGGGGGCF)75>FD=FFEFF34@=9?>D@==449FFF4=F44:BFFFFBF3((.8>06200:)#
@M05025:18:000000000-B3NL5:1:1101:16377:15051 1:N:0:TCGAAG
ACCTAAACTCCTACGGGAGGCAGCAGTAGGGAATCTTCCACAATGGACGAAAGTCTGATGGAGCAACGCCGCGTGAGTGAAGAAGGGTTTCGGCTCGTAAAGCTCTGTTGGTAGTGAAGAAAGATAGAGGTAGTAACTGGCCTTTATTTGACGGTAATTACTTAGAAAGTCACGGCTAACTACGTGCCAGCAGCCGCGGTAATACGTAGGTGGCAAGCGTTGTCCGGATTTATTGGGCGTAAAGCGAGTGCAGGCGGTTCAATAAGTCTGATGTGAAAGCCTTCGGCTCAACCGGAGAATC
+
CCCCGGGGGGGGGGGGGGGGGGGGGGGGGGGGGGGGGGGGGGGGGGGGGGGGGGGGGGGGGGGGGGGGGGGGGGGGGGGGGGGGGGGGGGGGGGGGGGGGGGGGGGGGGGGGGGGGGGGGGGGGGGGGGGGGGGGGGGEGGGGGGGGGGGGGGGGGEGGGGGGGGGGGGGGGGGGGGGGGGGGGGGGGFGGGEFGGGDGGGGGGGGGGFGFFGGGGGGGGGGGGGGGGGGCFGGGGFGGGGGGGGGGFFFC6CFEFF3()9BGGGFFFFF<F2@4FFFBFFBF?F?04<BFFFFF>>>?<#
@M05025:18:000000000-B3NL5:1:1101:15521:15054 1:N:0:TCGAAG
ACCTAAACTCCTACGGGAGGCAGCAGTGGGGAATATTGCACAATGGGGGAAACCCTGATGCAGCGACGCCGCGTGAAGGAAGAAGTATCTCGGTATGTAAACTTCTATCAGCAGGGAAGAAAATGACGGTACCTGACTAAGAAGCCCCGGCTAACTACGTGCCAGCAGCCGCGGTAATACGTAGGGGGCAAGCGTTATCCGGATTTACTGGGTGTAAAGGGAGCGTAGACGGAAGAGCAAGTCTGATGTGAAAGGCTGGGGCTTAACCCCAGGACTGCATTGGAAACTGTTTTTCTAGAGA
+
CCCCGGGGGGGGGGGGGGGGGGGGGGFGGGGGGGGGGGGGGGGGGGGGGGGGGGGGGGGGGGGGGGGGGGGGGGGGGGGGGGGGGGGGGGGGGGGGGGGGGGGGGGGGGGGGGGGGGGGGGGGGGGGGGGGGGGGGGGGGGGGGGGGGGGGGGGGGGGGGGGGGGGGGGGGGGGGGGGGGGFGGGGGGGGGGGGGGGGGGGGGGGGGGGGGGCEGGGGGGGGGGGGGGGGGGGGGGGGGGGGGGGGGFFFGFGFFFFF<EFFGGGFF70B:BBFFFFFFFFFFFFFFFFFA9::3<<AF<#
@M05025:18:000000000-B3NL5:1:1101:15580:15080 1:N:0:TCGAAG
ACCTAAACTCCTACGGGAGGCAGCAGTGGGGAATCTTGCGCAATGGACGAAAGTCTGACGCAGCAACGCCGCGTGGGGGATGAAGCTTCTCGGAGTGTAAACCCCTTTCGACCCGGACGAATGTCCGCAAGGACTTGACGGTACGGGTATAAGAAGCCCCGGCTAACTACGTGCCAGCAGCCGCGGTAAAACGTAGGGGGCCAGCGTTGCTCGGAATTACTGGGCGTAAAGGGTCCGTAGGCGGTGTGACAAGTCGGTAGTGAAATCTCCGGGCTTAACTCGGAGGCTGCTGCCGAAACTA
+
CCCCGGGGGGGGGGGGGGGGGGGGGGGGGGGGGGGGGGGGGGGGGGGGGGGGGGGGGGGGGGGGGGGGGGGGGGGGGGGGGGGGGGGGGGGGGGGGGGGGGGEGGGGGGGGGDGGGGGGGGGGGGGGGGGGGGGGGGGGGGGGEGGGGGGGGGGGGGGGGGDGGGFFGGGEGGGGGDGGGGGGGGGEGGGGGGGCFEEEGGGGGGCCGGG?FEEEGGGGGGGGGFGE=5FEE<5FGGDC<GDGGGGDF?FF?5*9BEFFEFFGCGFFF<?>FFFFFFFFBAFF0603:<:>FFFF9;(-.#
@M05025:18:000000000-B3NL5:1:1101:7533:15098 1:N:0:TCGAAG
ACCTAAACTCCTACGGGAGGCAGCAGTGGGGAATATTGCACAATGGGCGCAAGCCTGATGCAGCCATGCCGCGTGTGTGAAGAAGGCCTTCGGGTTGTAAAGCACTTTCAGTAAGGAGGAAAGGTTAAGTGTTAATAGCACTTAGCTGTGACGTTACTTACAGAAGAAGCACCGGCTAACTCCGTGCCAGCAGCCGCGGTAATACGGAGGGTGCGAGCGTTAATCGGAATTACTGGGCGTAAAGCGTACGCAGGCGGTTTGTTAAGCGAGATGTGAAAGCCCCGGGCTCAACCTGGGAACC
+
CCCCGGGGGGGGGGGGGGGGGGGGGGEFGGGFGGGGGGGGGGGGGGGGGGGGGGGGGGGGGGGGGGGGGGGGGGGGGGGGGGGGGGGGGGGGGGGGGGGGGGGGGGGGGGGGGGGGGGGGGGGGGGGGGGGGGGGGGGGGGGGGGGGGGGGGGGGGGGGGGGGGGGGGGGGGGGGGGGGGGGGGGGGGGGGGGGGGGGGGGGGGGGGDEGGGGGGGGGGGGGGGGGGGGGGGGGGGGGGGGGGGGGGFFFGFGFFFFFFEFFGGGFFB:EFFFFFFFF<BBFFFFFF>BFBFF????B?2#
@M05025:18:000000000-B3NL5:1:1101:14956:15225 1:N:0:TCGAAG
ACCTAAACTCCTACGGGAGGCAGCAGTGGGGAATATTGGACAATGGGCGAAAGCCTGATCCAGCAATGCCGCGTGAGTGATGAAGGCCTTAGGGTTGTAAAGCTCTTTTACCAGGGATGATAATGACAGTACCTGGAGAATAAGCTCCGGCTAACTCCGTGCCAGCAGCCGCGGTAATACGGAGGGAGCTAGCGTTGTTCGGAATTACTGGGCGTAAAGCGCACGTAGGCGGCTTTTCAAGTCAGGGGTGAAATCCCGGGGCTCAACCCCGGAACTGCCCTTGAAACTGGATGGCTAGAAA
+
CCCCGGGGGGFGGGGEGGGGGGGGGGGGGGGGGGGGGGGGGGGGGGGGGGGGGGGGGGGGFGGGGGGGGGGGGFFCFFGGGGGGGGGGGGGGGGGGGEGGGGGGGGGGGGFFGGGG7FGGGGGGGGFGGFGGGGGFGGGGGGFCGBCGGGGGGDFGGGGGGGDGGGGGGGGGGGGGGGGGGEEGGGGGDFGGGGGGDGD7CEEGGGGGGGFGD:EGGGGFGGGGG5FCGFGEDDGGGGFDGGCFFGGFD>DFGF446325;75C=?57:57E>EFFFF08?:?2:4<>DF0A31:?FFB<#
@M05025:18:000000000-B3NL5:1:1101:21534:15300 1:N:0:TCGAAG
ACCTAAACTCCTACGGGAGGCAGCAGTGGGGAATATTGCACAATGGGGGAAACCCTGATGCAGCAACGCCGCGTGAGTGAAGAAGGTTTTCGGATTGTAAAGCTCTGTTAGCAGGGAAGAGGAAGGACGGTACCTGCAGAGGAAGCCACGGCTAACTACGTGCCAGCAGCCGCGGTAATACGTAGGTGGCAAGCGTTGTTCGGAATAACTGGGCGTAAAGGATGCGTAGGCGGTTAAACAAGTTATATGTTAAATATATAGGCTTAACCTGTAGAAAGCATATAAAACTGTTTAACTAGAA
+
CCCCGGGGGGGGGGGGGGGGGGGGGGFFGGGGGGGGGGGGGGGGGGGGGGGGGGGGGGGGGGGGGGGGGGGGGGGGGGGGGGGGGGGGGGGGGGGGGGGGGGGGCFGGGGGGGGGGGGGGGGGGGGGGGGGGGGGGGGGGGGGGGGGGGGGGGGGGGGGGGGGGGGGGGGGGGGGGGGGGGGGGGGGGGGGGGGGGEGGGGGGGGGGGGGGGGGGEGGGGGGGDDEEGGGGGGGGGGGGGFFGGGGGFFFFFGFFFFFFFFFGGGFFFAF?FBFFFFFF?ADFAFABF?ADFFFFF<DF<#
@M05025:18:000000000-B3NL5:1:1101:4284:15307 1:N:0:TCGAAG
ACCTAAACTCCTACGGGAGGCAGCAGTGGGGAATATTGCACAATGGGCGCAAGCCTGATGCAGCCATGCCGCGTGTGTGAAGAAGGCCTTCGGGTTGTAAAGCACTTTCAGTAAGGAGGAAAGGTTAAGTGTTAATAGCACTTAGCTGTGACGTTACTTACAGAAGAAGCACCGGCTAACTCCGTGCCAGCAGCCGCGGTAATACGGAGGGTGCGAGCGTTAATCGGAATTACTGGGCGTAAAGCGTACGCAGGCGGTTTGTTAAGCGAGATGTGAAAGCCCCGGGCTCAACCTGGGAACA
+
CCCCGGGGGGFGGGGGCFEGGGEGFFFGEGGGGGGGGGGGGGFGFGGGEGEGGGGGGGFGGDDGGGGGGGGDGGGGGGGGDGGGDFGGGGGGGGGGDGGGFFGFGGGGGGGGGFCF9FGGGGGGGGCGGFGGGGGGGCFGGGGEGCCFFFGDFGFGGFFGGGGGGGGGGGGGGC>EGGGGGGGGGDGECGGGGGFEGGGGGGGGGDEGEGGGGGGGEEGGGGFGGGGGEFFGGGDGGFGGGGGGFDGFE>D:75@:5<95>FGFF?B51<>>A==FFFDFF:?F>9;((3<?B21:(8?6#
@M05025:18:000000000-B3NL5:1:1101:23154:15313 1:N:0:TCGAAG
ACCTAAACTCCTACGGGAGGCAGCAGTAGGGAATCTTCCACAATGGACGAAAGTCTGATGGAGCAACGCCGCGTGAGTGAAGAAGGGTTTCGGCTCGTAAAGCTCTGTTGGTAGTGAAGAAAGATAGAGGTAGTAACTGGCCTTTATTTGACGGTAATTACTTAGAAAGTCACGGCTAACTACGTGCCAGCAGCCGCGGTAATACGTAGGTGGCAAGCGTTGTCCGGATTTATTGGGCGTAAAGCGAGTGCAGGCGGTTCAATAAGTCTTATGGGAAAGCCTTCGGCTGAACCGGAGAATT
+
CCCCGGGGGGGGGGGGGGGGGGGGGGFGGGGGGGGGGGGGGGGGGGGGGGGGGGGGGGGGGFGGGGGGGGGGGGGEGGGGGGGGGGGGGGFGGGGGGGGGGGGGGGGGGGGE9FEFGAFGGCGFGGFGFGGFGGGGGGGGGGGGGGGGGGGGGGGGGGGGGGGGGCGGGG9FFGGGGGGGGGGGGFGF9EGGGGGE5E84:CCGGGG6:E?FCFG<:*:=5CE72:EED5<77>+;DCCDDGGD7D*).7:BCF5@E5159@**:*975*-1)))07>1<(.34<6((((,.:>>266<8#
@M05025:18:000000000-B3NL5:1:1101:24287:15322 1:N:0:TCGAAG
ACCTAAACTCCTACGGGAGGCAGCAGTAGGGAATCTTCCACAATGGACGAAAGTCTGATGGAGCAACGCCGCGTGAGTGAAGAAGGGTTTCGGCTCGTAAAGCTCTGTTGGTAGTGAAGAAAGATAGAGGTAGTAACTGGCCTTTATTTGACGGTAATTACTTAGAAAGTCACGGCTAACTACGTGCCAGCAGCCGCGGTAATACGTAGGTGGCAAGCGTTGTCCGGATTTATTGGGCGTAAAGCGAGTGCAGGCGGTTCAATAAGTCTGATGTGAAAGCCTTCGGCTCAACCGGAGAATC
+
CCCCGGGGGGGGGGGGGGGGGGGGGGGGGGGGGGGGGGGGGGGGGGGGGGDGFFGGGGGGGGGGGGGGGGGGGGGDGFGGGGGGGGGGGGGGGGGGGGGGGGGGGGGGGGGGGGGFGGGGGGGGGGGGGGGGGGGGGGGGGGGFGGGGFGGGGGGGGGGGGGGGGGGGGGGGGGGGGGGGGGGGGGGGFGGGGGGGGGGGGGGGGGGGFEFFFGGGGFEEGGEC?EGGEEDFCGGGGGGGGGFD7CC>>FGFFFFFF>9BFFGDFF@*.@9627B=FFBBB:A<:?014)38:>;6>BBA#
@M05025:18:000000000-B3NL5:1:1101:23317:15326 1:N:0:TCGAAG
ACCTAAACTCCTACGGGAGGCAGCAGTGGGGAATATTGCACAATGGGCGCAAGCCTGATGCAGCCATGCCGCGTGTGTGAAGAAGGCCTTCGGGTTGTAAAGCACTTTCAGTAAGGAGGAAAGGTTAAGTGTTAATAGCGCTTAGCTGTGACGTTACTTACAGAAGAAGCACCGGCTAACTCCGTGCCAGCAGCCGCGGTAATACGGAGGGTGCGAGCGTTAATCGGAATTACTGGGCGTAAAGCGTACGCAGGCGGTTTGTTAAGCGAGATGTGAAAGCCCCGGGCTCAACCTGGGAACA
+
CCCCGGGGGGGGGGGGGGGGGGGGGGFGGGGGGGGGGGGGGGGGGGGGGGGGGGGGGGGGGGGGGGGGGGGGGGGGGGGGGGGGGGGGGGGGGGGGGGGGGGGGGGGGGGGGGGGGFGGGGGGGGGGFGGGGGGGGGGGGGGGGGGGGGGGGGGGGGGGGGGGGGGGGGGGGGGGGGGGGGGGGGGGGGGGGGGGGGGGGGGGGGGGGGGGGGGGGGGGGGEGGGGGG=EFGGGGGGGGGGGGGGGGFFFGFGFFFF@BFFFGGGFFFFFFFFFFFFFF??::99BBFFFFFF(8?BFF8#
@M05025:18:000000000-B3NL5:1:1101:11487:15327 1:N:0:TCGAAG
ACCTAAACTCCTACGGGAGGCAGCAGTGGGGAATATTGGACAATGGGCGCAAGCCTGATCCAGCCATACCGCGTGGGTGAAGAAGGCCTTCGGGTTGTAAAGCCCTTTTGTTGGGAAAGAAATCCAGCCGGCTAATACCTGGTTGGGATGACGGTACCCAAAGAATAAGCACCGGCTAACTTCGTGCCAGCAGCCGCGGTAATACGAAGGGTGCAAGCGTTACTCGGAATTACTGGGCGTAAAGCGTGCGTAGGTGGTTATTTAAGTCCGTTGTGAAAGCCCTGGGCTCAACCTGGGAACG
+
CCCCGGGGGGGGGGGGGGGGGGGGGGGGGGGGGGGGGGGGGGGGGGGGGGGGGGGGGGGGGGGGGGGGGGGGGGGGGGGGGGGGGGGGGGGGGGGGGGGGGGGGGGGGGGGGGGGGGGGGGGGGGGGGGGGGGGGGGGGGGGGGGGGGGGGGGGGGGGGGGGGGGGGGGGGGGGGGGGGGGGGGGGGGGGGGGGGGGGGGGGGGGGGFCEGGGEGGGGGGGGGFFGGEDGGGGGGGGGGDDGFGGGDBBF55CB*=F7?FFBCGGFFFA@FFFFFFFFF???B(36?0?>?FF718:?F,#
@M05025:18:000000000-B3NL5:1:1101:8377:15385 1:N:0:TCGAAG
ACCTAAACTCCTACGGGAGGCAGCAGTGGGGAATATTGCACAATGGGGGGAACCCTGATGCAGCCATGCCGCGTGTGTGAAGAAGGCCTTCGGGTTGTAAAGCACTTTCAGTTGTGAGGAAAAGTTAGTAGTTAATACCTGCTAGCCGTGACGTTAACAACAGAAGAAGCACCGGCTAACTCCGTGCCAGCAGCCGCGGTAATACGGAGGGTGCGAGCGTTAATCGGAATTACTGGGCGTAAAGCGCACGCAGGCGGTTTGTTAAGCTAGAGGTGAAAGCCCCGGGCTCAACTTGGGATGG
+
CCCCCFFFCGGGGGGGDEEGGGGGF8FFGGD@7EDFFGGGGGFGF8FCCFCG@+BFCDEFGFFFGGGGGGGGGGGGGGGGFF9FF?8FFG9FGGCEEGGGGGGFG8FCGCC;DFC*<@:8>F8:F,@<@FCFCFDF9CFGGC:,?F,FF:*<FGFFGFEF7FGC@FGFGFGGGGGGGEFG@EF5;CDF9<F?8FA>>>5CECCECF8C85*/:55***::*:CFFFE57=67***05/1CD*7C*7>E:BGBD>)07.3)<.97:649462*,93@F/)3((860(((,),().62<((-#
@M05025:18:000000000-B3NL5:1:1101:10247:15391 1:N:0:TCGAAG
ACCTAAACTCCTACGGGAGGCAGCAGTGGGGAATATTGCACAATGGGCGCAAGCCTGATGCAGCCATGCCGCGTGTATGAAGAAGGCCTTCGGGTTGTAAAGTACTTTCAGCAGTGAGGAAGGGGGTGTCGTTAATAGCGGCATCTCTTGACGTTAGCTGCAGAAGAAGCACCGGCTAACTCCGTGCCAGCAGCCGCGGTAATACGGAGGGTGCGAGCGTTAATCGGAATTACTGGGCGTAAAGCGCATGCAGGTGGTTTGTTAAGTCAGATGTGAAAGCCCGGGGCTCAACCTCGGAACG
+
CCCCGGGGGGGGGGGGGGGGGGGGGGGGGGGGGGGGGGGGGGGGGGGGGGGGGGGGGGGGGGGGGGGGGGGGGGGDFGGGGGGGGGGGGGGGGGFGGGGGGGGGGGGGGGGGFGEFFGGGGGEGGGGGGGGGGGFGGGGGGGGGGGGGGGGGGDGGGGGGGFCFGGGGGGGGCGGGGGGGGFGG:CEFFGGGGGGGGGGGGGGGGGGGGGGEGDGEEGGGGGGGGGG=CEGFGGGFGCDGGGGG=CDFEF6@GFFFFB0.<@FGGFFFB?DFAFFFFFF?BBF>F091??FF?:<FF0<(#
@M05025:18:000000000-B3NL5:1:1101:26501:15394 1:N:0:TCGAAG
ACCTAAACTCCTACGGGAGGCAGCAGTGGGGAATATTGCACAATGGGGGAAACCCTGATGCAGCCATGCCGCGTGTGTGAAGAAGGCCTTCGGGTTGTAAAGCACTTTCAGTTGTGAGGAAAAGTTAGTAGTTAATACCTGCTAGCCGTGACGTTAACAACAGAAGAAGCACCGGCTAACTCCGTGCCAGCAGCCGCGGTAATACGGAGGGTGCGAGCGTTAATCGGAATTACTGGGCGTAAAGCGCACGCAGGCGGTTTGTTAAGCTAGATGTGAAAGCCCCGGGCTCAACCTGGGATGC
+
CCCCGGGGGGGGGGGGGGGGGGGGGGGGGGGGGGGGGGGGGGGGGGGGGGGGGGGGGGGGGGGGGGGGGGGGGGGGGGGGGGGGGGGGGGGGGGGGGGGGGGGGGGGGGGGGGGGGGGGGGGGGGGGGGGGGGGGGGGGGGGFGGGGGGGGGGGGGGGGGGGGGGGGGGGGGGGGGGGGGGGGGFGGGGGGGGGGGGGGGGGGGFGGGGGGGGGGGGEGGGGGGGGGGGGGFGGGGDFDGDDGGGGGF>:CEDEFFF5>BFFGGGFBFAFFFA6=BFFF073(7>>F02<DFFFFFB?01#
@M05025:18:000000000-B3NL5:1:1101:21431:15403 1:N:0:TCGAAG
ACCTAAACTCCTACGGGAGGCAGCAGTAAGGAATATTGGACAATGGGCGAAAGCCTGATCCAGCCATCCCGCGTGAAGGATGAATGCCCTATGGGTTGTAAACTTCTTTTGCTTGGAAAGAAACGCTCCGATTTATCGGAGCCTGACGGTACCTTGCGAATAAGCACCGGCTAACTCCGTGCCAGCAGCCGCGGTAATACGGAGGGTGCAAGCGTTATCCGGAATCACTGGGTTTAAAGGGTGCGTAGGCGGCGTTATAAGTCAGAGGTGAAATCTTGCAGCTCAACTGTAAAATTGCCTA
+
CCCCGGGGGGGGGGGGGGGGGGGGGGGGGGGGGGGGGGGGGGGGGGGGGGGGGGGGGGGGGGGGGGGGGGGGGGGGGGGGGGGGGGGGGGGGGGGGGGGGGGGGGGGGGGGGGGGGGGGGGGGGGGGGGGGGGGGGGGGGGGGGGGGGGGGGGGFGGGGGGGGGGGGGGGGGGGGGGGGGGGGGGGGGGGGGGGGGGGGFGGDGGGGGGGGGGGGGGGGGGGGGGGGGGGGGGGGGGGGGGGGGGGGFE?DEGFFDFFFFFFFFFFF34;<?)9=FFFD>277?72:2?B>AAAABFAB<#
@M05025:18:000000000-B3NL5:1:1101:22780:15417 1:N:0:TCGAAG
ACCTAAACTCCTACGGGAGGCAGCAGTGAGGAATATTGGTCAATGGGCGAGAGCCTGAACCAGCCAAGTAGCGTGCAGGAAGACGGCCCTATGGGTTGTAAACTGCTTTTATAAGGGAATAAAGTGAGTCTCGTGAGACTTTTTGCATGTACCTTATGAATAAGGACCGGCTAATTCCGTGCCAGCAGCCGCGGTAATACGGAAGGTCCGGGCGTTATCCGGATTTATTGGGTTTAAAGGGAGCGTAGGCCGGAGATTAAGCGTGTTGTGAAATGTAGACGCTCAACGTCTGCACTGCAGA
+
CCCCGFGGGGGDEGGEDEGGGGGGGGFFEGFAGGGGFGGGGGFGGGGGGGG>EGGGGCGCGGGGGEFCECEGGGGGGGGGFF8C:BG>BFFGCFGECFGGGGGGGGGGGGGFGGFGGFGGGGGGGGFGE<FGGFF?EFGGGGGGG9AEFDFGGFEGFGFGGGGGEFGGCFFGGFGDFFFFFGGGGCCEF8E5EGGEEGGGGDCEGGFC9CGEEEGECFF?7C55*9A7EEFG9CCFGGGGG*CD<DGFFF4:DDEF4=A?4BGGG@@4())1)7@/9*2::>:-1<??1(1:AA?ABFF0#
@M05025:18:000000000-B3NL5:1:1101:18511:15436 1:N:0:TCGAAG
ACCTAAACTCCTACGGGAGGCAGCAGTGGGGAATATTGGACAATGGGCGGAAGCCTGATCCAGCCATGCCGCGTGGGTGACGAAGGCCTTAGGGTTGTAAAGCCCTTTCGGCGGGGAAGATGATGACGGTACCCGCAGAAGAAGCCCCGGCTAACTCCGTGCCAGCAGCCGCGGTAATACGGAGGGGGCTAGCGTTGTTCGGAATTACTGGGCGTAAAGGGCGCGTAGGCGGTCTGTTGCGTCAGGCGTGAAAGCCCTGGGCTCAACCTGGGAGGTGCGCTTGAAACGGGCGGGCTTGAGC
+
CCCCGGGGGGGGGGGGGGGGGGGGGGGGGGGEGGGGGGGGGGGGGGGGGGDGGGGGGGGGGGGGGGGGGGGGGGGGGGGGGGGGGGGGGGGGGGGGGGGGGGGGGGFFGGGGGGGGGGGGGGGGGGGGGGGGGGGGGGGGGDGGGGGGGDGG7CGGCFGGFGGGGGGGGGGGGGGGGGGGGGGGGGGGGDEGGECEEEGFEEGGFGGGCGGGGE?EGGGGGGGGEGEDCGGGGCDGGGFFGGCDGGG@EFC@FFF>@FFFF49<F6?4(7:F0BFFF?606?FB:<A?:6>699>239:7#
@M05025:18:000000000-B3NL5:1:1101:18423:15544 1:N:0:TCGAAG
ACCTAAACTCCTACGGGAGGCAGCAGTGGGGAATCTTCCGCAATGGACGAAAGTCTGACGGAGCAACGCCGCGTGAGTGATGACGGCCTTCGGGTTGTAAAGCTCTGTTAATCGGGACGAAAGGTCTTCTTGCGAATAGTTAGAAGAATTGACGGTACCGGAATAGAAAGCCACGGCTAACTACGTGCCAGCAGCCGCGGTAATACGTAGGTGGCAAGCGTTGTCCGGAATTATTGGGCGTAAAGCGCGCGCAGGCGGATTGGTCAGTCTGTCTTAAAAGTTCGGGGCTTAACCCCGTGAG
+
CCCCGGGGGGGGGGGGGGGGGGGGGGGGGGGGGGGGGGGGGGGGGGGGGGGGGGGGGGGGGGGGGGGGGFGGGCGGGGGGGGGGGGGGGGGGGGFGGGGGGGGDGGGGGGGGGGGGDGGGGGEGGGGGGGGGGGGGGFGGGGGGGGFFFGFCCGGCDGGEGGGDFGGGGGGGGGGGGGGGGGGFGGGGGGGGGG8CCEGGGGGGGGGCCFEGGG6AGFGGEGGGFFECCEE7:FFCDGGDGGGFFFD378D3C@FF>>;:>F<0:6<=)=>@)94=?@A<AFAB09;B;?:<421:>32(#
@M05025:18:000000000-B3NL5:1:1101:22769:15568 1:N:0:TCGAAG
ACCTAAACTCCTACGGGAGGCAGCAGTAAGGAATATTGGACAATGGGCGGAAGCCTGATCCAGCCATCCCGCGTGCAGGAAGACGGCCCTCTGGGTTGTAAACTGCTTTTGTATAGGACGAAACGCTTTGTTTTAACAGAGCCTGACGGTACTATAAGAATAAGCATCGGCTAACTCCGTGCCAGCAGCCGCGGTAATACGGAGGATGCGAGCGTTATCCGGAATCACTGGGTTTAAAGGGTGCGTAGGCGGTTGAATAAGTCAGAGGTGAAATCTGGTCGCTTAACGATCAAACTGCCTG
+
CCCCGGGGGGGGGGGGGGGGGGGGGGGGGGGGGGGGGGGGGGGGGGGGGGGGGGGGGGGGGGGGGGGGGGGGGGGGGGGGGGGGGGGGGGGGGGGGGDGGGGGGGGGGGGGGGGGGGGGGGGGGGGGGGGGGGGGGGGGGGGGGGFGGGGGGGGGGGGFGGGGGGGGGEGGFGGGGGGGGGGGGGGG@FGGGGGGDGGGGGGGGGGGGGGGGGGEGGGGGGGGEGGFFGFDCCD<CGFGFDFDGDCGEFFGBDFE)/84@?B?CF4@FBFAFA49@FFA403?FF<D?046?B9<AFFF2#
@M05025:18:000000000-B3NL5:1:1101:15760:15583 1:N:0:TCGAAG
ACCTAAACTCCTACGGGAGGCAGCAGTGGGGAATATTGCACAATGGGGGAAACCCTGATGCAGCGACGCCGCGTGAAGGAAGAAGTATCTCGGTATGTAAACTTCTATCAGCAGGGAAGAAAATGACGGTACCTGACTAAGAAGCCCCGGCTAACTACGTGCCAGCAGCCGCGGTAATACGTAGGGGGCAAGCGTTATCCGGATTTACTGGGTGTAAAGGGAGCGTAGACGGAAGAGCAAGTCTGATGTGAAAGGCTGGGGCTTAACCCCAGGACTGCATTGGAAACTGTGTTTCTAGAGC
+
CCCCGGGGGGGGGFGGGGGGGGGGGGFGGGGGEGGGGGGGGGGGGGGGGGGGGGGGGGGGGGGGGGGGGGGGGFGGGGGGGGGGGGGGGGGGGGGGGGGGGGFGGGGGGGGGGGGGGGGGGGGGGGGGGGGGGGGGGGGGGFGGGGGGGGGGGGGGGGDFGGGGGGGGGGGGGGGGGGGGGGGGGGGGGGGGGEGGGGGGGGGGGGCGFGGGGGGGGGGGEGGGGGGGGGCEDGG4FGFFDCG7FGFFFFGFGFFFFFFBEFGGGFB18<?F<3@:F?AD9>??BF?<24)67<A9A242#
@M05025:18:000000000-B3NL5:1:1101:14503:15620 1:N:0:TCGAAG
ACCTAAACTCCTACGGGAGGCAGCAGTAGGGAATCTTCCACAATGGACGAAAGTCTGATGGAGCAACGCCGCGTGAGTGAAGAAGGGTTTCGGCTCGTAAAGCTCTGTTGGTAGTGAAGAAAGATAGAGGTAGTAACTGGCCTTTATTTGACGGTAATTACTTAGAAAGTCACGGCTAACTACGTGCCAGCAGCCGCGGTAATACGTAGGTGGCAAGCGTTGTCCGGATTTATTGGGCGTAAAGCGAGTGCAGGCGGTTCAATAAGTCTGATGTGAAAGCCTTCGGCTCAACCGGAGAATG
+
CCCCGGGGGGGGGGGGGGGGGGGGGGGGGGGGGGGGGGGGGGGGGGGGGGGGGGGGGGGGGGGGGGGGGGGGGGGGGGGGGGGGGGGGGGGGGGGGGGGGGGGGGGGGGGGCEGFGGGGGGGGGGGGGGGGGGGGGGGGGGGFGGGGGGGGGGGGGGGGGGGGGGGGGGGGFFGGGGGGGGGFGGGGGGGGGGGGGGGGGGGGGGGGGGGGGGGGGGGGGGCEGFGGEGGGGGFG=<5CDG<>FDD<B>FGFGFFF@795*1CGGFFFFFFFBFF6FFDFFFFFFF>027??BFB>>9?2#
@M05025:18:000000000-B3NL5:1:1101:19078:15626 1:N:0:TCGAAG
ACCTAAACTCCTACGGGAGGCAGCAGTAGGGAATCTTCCACAATGGACGAAAGTCTGATGGAGCAACGCCGCGTGAGTGAAGAAGGGTTTCGGCTCGTAAAGCGCTGTTGGTAGTGAAGAAAGATAGAGGTAGTAATTGGCCTTTATTCGACGGTAATTACTTAGAAAGTCACGGCTAACTACGTGCCAGCAGCCGCGGTAATACGCAGGAGGCAACCGTATTCCGGATGTATTGGGCGTAAAGCGAGTGCAGGCGGTTCAATAAGTCTGATGTGAAAGCCTTCGGCTCAACCGGGGAATG
+
CCCCGGGFGGGFGGGGGGGDGEEF@A@<FE@FCFDFFD,;CE6CEGGEC+@@FE<FDGGC9C@F<<F@@:@CEGGE:<C9CFFC<4:F,BE:BC@FEGD8FA<+@@FF9<BBF<EFGGGG@,?=EF,,:BEEFCED,CDFGF9A,7AF,A,3=7@+@FA9@FF9=F9;<C,;EF7>B*43,73:48DE;F5:D,4>C***4=AG?@/*3?*A=EE5*:>*2*+126*/5*30:CCCF*9DC5*07>*.77:40)8@>),5=**::6/069-94/79*/-24:<<6:0-,4)(.,(((18(#
@M05025:18:000000000-B3NL5:1:1101:27783:15631 1:N:0:TCGAAG
ACCTAAACTCCTACGGGAGGCAGCAGTAGGGAATCTTCCACAATGGACGAAAGTCTGATGGAGCAACGCCGCGTGAGTGAAGAAGGGTTTCGGCTCGTAAAGCTCTGTTGGTAGTGAAGAAAGATAGAGGTAGTAACTGGCCTTTATTTGACGGTAATTACTTAGAAAGTCACGGCTAACTACGTGCCAGCAGCCGCGGTAATACGTAGGTGGCAAGCGTTGTCCGGATTTATTGGGCGTAAAGCGAGTGCAGGCGGTTCAATAAGTCTGATGTGAAAGCCTTCGGCTCAACCGGAGAATG
+
CCCCGGGGGGGGGGGGGDGGGGGGGGGGGGGGGGGGGGGGGGGGGGGGGGGGGGGGGGGGGGGGGGGGGGGGGGGGGGGGGGGGGGGGGGGGGGGGGGGGGGGFFGGFGGGGGGGGGGGGGGGGGGGGGGGGGFGGGGGGGGFGGGGGGGGGGGGGGGGGGGGGCFGGGGFGGGGGGGGGGGG5DFGFFGGGFGGGGGGGGGGGGG?FGGCFFGGGFG5CEGGGGG57ECCFGGGGFGG3CDFFFG3B:F=FG:>:B.37*9>FGFFFF=<FFFFFBFFFF?27:0(-,)8:?99660<)#
@M05025:18:000000000-B3NL5:1:1101:25118:15669 1:N:0:TCGAAG
ACCTAAACTCCTACGGGAGGCAGCAGTGGGGAATATTGCACAATGGGCGCAAGCCTGATGCAGCCATGCCGCGTGTGTGAAGAAGGCCTTCGGGTTGTAAAGCACTTTCAGTAAGGAGGAAAGGTTAAGTGTTAATAGCACTTAGCTGTGACGTTACTTACAGAAGAAGCACCGGCTAACTCCGTGCCAGCAGCCGCGGTAATACGGAGGGTGCGAGCGTTAATCGGAATTACTGGGCGTAAAGCGTACGCAGGCGGTTTGTTAAGCGAGATGTGAAAGCCCCGGGCTCAACCTGGGAACA
+
CCCCGGGGGGGGGGGGGGGGGGGGGGFGGGGDGGGGGGGGGGGGCFGGGGGGGGGGGGGGGGGGGGGGGGGGGGGGGGGGGGGGGGGGGGGGGGGGGGGGGGGGGGGGGGG<EGGGGGGGGGGGGGFGGGGFGGFGGGGGGGGGGFGGGGGGGFGGGGGGGGGGGFGFGGGGGGGGGDFGFGGEGGGGGFFGGGGGGGGGCGGGG5CEGGGGGGGGGGGGGGGGGGGGGGFGGGGGGCDGGGGGGGGF>EGEGD>@@50<@FFGGFFF(7>FDFFF==9002061;9>F<B::B<014:3#
@M05025:18:000000000-B3NL5:1:1101:5015:15693 1:N:0:TCGAAG
ACCTAAACTCCTACGGGAGGCAGCAGTGGGGAATATTGCACAATGGGCGCAAGCCTGATGCAGCCATGCCGCGTGTGTGAAGAAGGCCTTCGGGTTGTAAAGCACTTTCAGTAAGGAGGAAAGGTTAAGTGTTAATAGCACTTAGCTGTGACGTTACTTACAGAAGAAGCACCGGCTAACTCCGTGCCAGCAGCCGCGGTAATACGGAGGGTGCGAGCGTTAATCGGAATTACTGGGCGTAAAGCGTACGCAGGCGGTTTGTTAAGCGAGATGTGAAAGCCCCGGGCTCAACCTGGGAACT
+
CCCCGGGGGGGGGFGGGGGEEGGDGGFFGGGGGGGGGGGGGGGGGGGGGGGGGGGFG@FGGGGGGGGGGGGGGECGGGCFCFF=FFCFGG,FCCAEECGGGFFFFGGGFAC@9EFGFFCF?F8FFFABFDGCG@FFG9EFEEFFGGGGGGCEE:FGDDDFCGFAFDEGFGGCFCGCCEGGGCCEDFGFGGGGGFGGGEGGGGGGGGDEGDGACCE=CGECGE5:CFGEEEFFCGCFCGDGGG<FGGGBEFD@DE>DDD0B:@GFGF65:59FAFFF?FAF?(84>FFF:?FFF3<01:?(#
@M05025:18:000000000-B3NL5:1:1101:19059:15732 1:N:0:TCGAAG
ACCTAAACTCCTACGGGAGGCAGCAGTAGGGAATCTTCCACAATGGACGAAAGTCTGATGGAGCAACGCCGCGTGAGTGAAGAAGGGTTTCGGCTCGTAAAGCTCTGTTGGTAGTGAAGAAAGATAGAGGTAGTAACTGGCCTTTATTTGACGGTAATTACTTAGAAAGTCACGGCTAACTACGTGCCAGCAGCCGCGGTAATACGTAGGTGGCAAGCGTTGTCCGGATTTATTGGGCGTAAAGCGAGTGCAGGCGGTTCAATAAGTCTGATGTGAAAGCCTTCGGCTCAACCGGAGAATG
+
CCCCGGGGGGGGGGGGGGGGGGGGGGGGGGGGGGGGGGGGGGGGGGGGGGGGGGGGGGGGGGGGGGGGGGGGGGGGGGGGGGGGGGGGGGGGGGGGGGGGGGGGGGGGGGGFGGGFGGGFGGGGFFFGGGGGGGGGGGGFGGGGGGGGGGGGGGGGGGGGGGGGGGGGGGDGGGEGGGGGFGGDGDGGGGGGGGGGGGGGGGGGGGGGGGGGGGFGGGG5=EECFGGC5CCCGFGGGGGDGGFF:DDE>FGFFFFFF@;EFFGGF??FFFFFAFFFFFD7:724460,-4<B<999117-#
@M05025:18:000000000-B3NL5:1:1101:15627:15740 1:N:0:TCGAAG
ACCTAAACTCCTACGGGAGGCAGCAGTAGGGAATCTTCCACAATGGACGCAAGTCTGATGGAGCAACGCCGCGTGAGTGAAGAAGGGTTTCGGCTCGTAAAGCTCTGTTGGTAGTGAAGAAAGATAGAGGTAGTAACTGGCCTTTATTTGACGGTAATTACCTAGAAAGTCACGGCTAACTACGTGCCAGCAGCCGCGGTAATACGTAGGTGGCAAGCGTTGTCCGGATTTATTGGGCGTAAAGCGAGTGCAGGCGGTTCAATAAGTCTGATGTGAAAGCCTTCGGCTCAACCGGAGAATG
+
CCCCGGGGGGGGGGGGGGGGGGGGGGGGGGGGGGGGGGGGGGGGGGGGGGGGGGGGGGGGGGGGGGGGGGGGGGGGGGGGGGGGGGGGGGGGGGGGGGGGGGGGGGGGGGGFGGGGGGGGGGGGGGGGGGGGGGGGGGGGGGFGGFGGGCGGGGGGGGGGGGGGGGGGGGGGGGGGGGGGGGGGGGGGGGGGGGGGGGGGGGGGGGGGGC@FGGGGGGGGGGGGGGGGGGGGGGGGGGGGGDCCFGGFFFGFGFFFF30>FFGGGFFFFFFFFFFFFBF<FB>??:>6BFFFFFFFFF02#
@M05025:18:000000000-B3NL5:1:1101:7107:15768 1:N:0:TCGAAG
ACCTAAACTCCTACGGGAGGCAGCAGTAGGGAATCTTCCACAATGGACGAAAGTCTGATGGAGCAACGCCGCGTGAGTGAAGAAGGGTTTCGGCTCGTAAAGCTCTGTTGGTAGTGAAGAAAGATAGAGGTAGTAACTGGCCTTTATTTGACGGTAATTACTTAGAAAGTCACGGCTAACTACGTGCCAGCAGCCGCGGTAATACGTAGGTGGCAAGCGTTGTCCGGATTTATTGGGCGTAAAGCGAGTGCAGGCGGTTCAATAAGTCTGATGTGAAAGCCTTCGGCTCAACCGGAGAATG
+
CCCCGGGGGGGGGGGGGGGGGGGGGGGGGGGGGGGGGGGGGGGGGGGGGGGGGGGGGGGGGGGGGGGGGGGGGGGGGGGGGGGFFGGGGGGGGGGGGGGGGGGGGGGGGGGEGGFGGGGGGGGGGGGFGGGGGGGGGGGGGGGGGGGGGGGGGGGGGGGGGGGGGGGGGGGGGGGGGGGGGGGGGGGGGGGGFGGGGGGGGGGGGGGGGGGGGGGGGGDEDGGGGGGCEGGCGGGGCFDGGGGGGGGFFFGFGFFFF:6>FFGGFFF4ABBFAFFFFFA<:BFFF?FFB?FFBFFFBFF3#
@M05025:18:000000000-B3NL5:1:1101:27429:15782 1:N:0:TCGAAG
ACCTAAACTCCTACGGGAGGCAGCAGTAGGGAATCTTCCACAATGGACGAAAGTCTGATGGAGCAACGCCGCGTGAGTGAAGAAGGGTTTCGGCTCGTAAAGCTCTGTTGGTAGTGAAGAAAGATAGAGGTAGTAACTGGCCTTTATTTGACGGTAATTACTTAGAAAGTCACGGCTAACTACGTGCCAGCAGCCGCGGTAATACGTAGGTGGCAAGCGTTGTCCGGATTTATTGGGCGTAAAGCGAGTGCAGGCGGTTCAATAAGTCTGATGTGAAAGCCTTCGGCTCAACCGGAGAATG
+
CCCCGGGGGGGGGGGGGGGGGGGGGGGGGGGGGGGGGGGGGGGGGGGGGGGGGGGGGGGGGGGGGGGGGGGGGGGGGGGGGGGGGGGGGGGGGGGGGGGGGGGDGGGGGGGGGGGGGGGGGGGGGGGGGGGGGGGGGGGGGGGFGGGGGGGGGGGGGGGGGGGGFGGGGGGGGGGGGGGGGGGCGGGGGGGGGGGGGGGGGGGGGGGGGGGGGGGGGGECEGGGGDGE=C9FGGGGCFGGGGGGGGGFFFDFG>EFFBFFFFFGGF?FAFFFFFFFB=>BF?AFFF>BF?7??FFFFFF2#
@M05025:18:000000000-B3NL5:1:1101:23870:15805 1:N:0:TCGAAG
ACCTAAACTCCTACGGGAGGCAGCAGTGGGGAATCTTGGACAATGGGGGCAACCCTGATCCAGCCATGCCGCGTGAGTGATGAAGGCCTTAGGGTCGTAAAGCTCTTTCGCCAGGGATGATAATGACAGTACCTGGTAAAGAAACCCCGGCTAACTCCGTGCCAGCAGCCGCGGTAATACGGAGGGGGTTAGCGTTGTTCGGAATTACTGGGCGTAAAGCGCGCGTAGGCGGATTGGAAAGTTGGGGGTGAAATCCCGGGGCTCAACCCCGGAACTGCCTCCAAAACTATCAGTCTAGAGG
+
CCCCGGGGGGGGGGGGGGGGGGGGGGFGGGGGGGGGGGGGGGGGGGGGGGGGGGGGGGGGGGGGGGGGGGGGGGGGGGGGGGGGGGGGGGGGGGGGGGGGGGGGGGGGGGGGGGGGGCGGGGGGGGGGGGGGGGGGGGGGGGGGGGGGGGGGGGGGGGGGGGGGGGGGGGGGGGGGGGGGGGGGGGGGGGGGGGEGGGGGGGGGGGGGGGGGGGEGGGGGGGGGGGGGGGGGGGGGGGGGGGGGGGGFEFGFFFF)?DFFFF5CCFFFFFFFFFFFFF?FF?BF>::2A9><><<A<<A?#
@M05025:18:000000000-B3NL5:1:1101:27649:15810 1:N:0:TCGAAG
ACCTAAACTCCTACGGGAGGCAGCAGTGAGGAATATTGGACAATGGGCGGAAGCCTGATCGAGCCATGCCGCGTGCAGGAAGACTGCCCTATGGGTTGTAAACTGCTTTTATACGGGAAGAAACCCACCTACGTGTAGGTGGCTGACGGTACCGTAAGAATAAGCATCGGCTAACTCCGTGCCAGCAGCCGCGGTAATACGGAGGATGCAAGCGTTATCCGGAATCATTGGGTTTAAAGGGTCGGTAGGTGGATGAATAAGTCAGAGGTGAAAGCCGGCAGCTTAACTGTAGAACTGCCTC
+
CCCCFGGCFGGGFGGGGGGGGGGGGG@<EFGGGGDEFAFGGGGFGGFGGGGGGFAFGFFFGGGFEGFF8CFGFFECFEFCFFGGCFFCDFGGGGG=FFBEFEF<EGFFFGGFE9FCF7>FG=F==FEFF8FG:BBFGGGGGG?FGA>CFGGCBFGGGGFGFGGGE:@7FFF:BFEFG,>>D5CGGDFFFFEEGDCC;B9>@E;:?EE9*9EF5C*A==97CE5CC??F?EGF5*5>FFDD<2*)1975)*9@<9)6*9AFFB7CFFFF:FAF<*0))7,360(2444A6:)6):<).)4.#
@M05025:18:000000000-B3NL5:1:1101:28179:15848 1:N:0:TCGAAG
ACCTAAACTCCTACGGGAGGCAGCAGTGGGGAATATTGCACAATGGGGGAAACCCTGATGCAGCCATGCCGCGTGTGTGAAGAAGGCCTTCGGGTTGTAAAGCACTTTCAGTTGTGAGGAAAAGTTAGTAGTTAATACCTGCTAGCCGTGACGTTAACAACAGAAGAAGCACCGGCTAACTCCGTGCCAGCAGCCGCGGTAATACGGAGGGTGCGAGCGTTAATCGGAATTACTGGGCGTAAAGCGCACGCAGGCGGTTTGTTAAGCTAGATGTGAAAGCACCGGGCTCAACCTGGGATGC
+
CCCCGGGGGGGGGGGGGGGGGGGGFGEEGFGGDGFFGGGGGGGGGGGGGGGFGGGGGGFGFGGGFGGFGGGGGEGEGGFGFFGGGGGGFGGGGGGGGGGGEFGGGF8FFGGGFFGGGGGDFFEGFFGGEFFFFGFGGGFGGGGFFFCGEGGGGGGFFGGGGGGGGGDGGGGCGGCEEGFFCFCC3>EGGGDFGGGGGGE=EE,=EDEC*?GC**:7*7:EE5=CGGDEGG6CG=F*C*/)1*9CFGD@>53)95<7>>6))09>FFFFBF?F>6@F6FD?3:?F>6>1:2>0:?:<FF??#
@M05025:18:000000000-B3NL5:1:1101:27084:15860 1:N:0:TCGAAG
ACCTAAACTCCTACGGGAGGCAGCAGTGGGGAATCTTAGACAATGGGCGCAAGCCTGATCTAGCCATGCCGCGTGAGTGATGAAGGCCCTAGGGTCGTAAAGCTCTTTCGCCAGGGATGATAATGACAGTACCTGGTAAAGAAACCCCGGCTAACTCCGTGCCAGCAGCCGCGGTAATATGGAGGGGGTTAGCGTTGTTCGGAATTACTGGGCGTAAAGCGCGCGTAGGCGGATTGGAAAGTTGGGGGTGAAATCCCGGGGCTCAACCCCGGAACTGCCTCCAAAACTATCAGTCTAGAGG
+
CCCCGGGGGGGGGGGGGGGCEFGGGGGGGGGGGGGGGGGGGGGGGGCGGGGGGGGGGGGGGGGGGGGGGFGGGGGGGGGGGGGGGGGGGGGGGGGGGEGFGGGGGGGGGGGGGGGGGFFGGGGGGGGGGGGGGGFGGFFGGGGGGGGCDEGGGGGGGGDGD7<FF7FFGGGCFGGGG@FGEFGDEGGGEEFDFEGCEEGGEGECC8EGGGGGGGEGGGGFGGGGGGGGEGGGD><CF*?C5:0:F)9>@EG=>*7?6>6>D>CF647>0>9BBBF:F9:<?1(5441:AF<AF<6<)6A>#
@M05025:18:000000000-B3NL5:1:1101:16741:15887 1:N:0:TCGAAG
ACCTAAACTCCTACGGGAGGCAGCAGTGGGGAATATTGCACAATGGGCGCAAGCCTGATGCAGCCATGCCGCGTGTATGAAGAAGGCCTTCGGGTTGTAAAGTACTTTCAGCAGTGAGGAAGGGGGTGTCGTTAATAGCGGCATTTCTTGACGTTAGCTGCAGAAGAAGCACCGGCTAACTCCGTGCCAGCAGCCGCGGTAATACGGAGGGTGCGAGCGTTAATCGGAATTACTGGGCGTAAAGCGCATGCAGGTGGTTGGTTAAGTCAGATGTGAAAGCCCGGGGCTCAACCTCGGCACG
+
CCCCGGGGGGGGGGGGGGGGGDGGGGCFFGG7FFFGGGGGGGCGFCFGGGGGGGGGGGGGGGEFCGGGGGGGGGGEGGGFFGDFGGFGG<FFGEGEGGGGGGCFGFCFGFGGGGFF,EFGGGGGDGGGEFGGGGGGFGD@CFFCGGGFFEFGGGGB7=FFFGGGCCFG::FGGFEGGDGGDGG>8CEGGGGGGGGGDEGGG5CGCCE=E=E;EGG*:5:CE55C+:55/7?E>:FGGGDDDG3CFGGFFF</>>)9F><)77CC7=8FA=)9)16B769((4(((,9(,4)4((((3,2-#
@M05025:18:000000000-B3NL5:1:1101:2485:15939 1:N:0:TCGAAG
ACCTAAACTCCTACGGGAGGCAGCAGTGGGGAATATTGCACAATGGGCGCAAGCCTGATGCAGCCATGCCGCGTGTGTGAAGAAGGCCTTCGGGTTGTAAAGCACTTTCAGTAAGGAGGAAAGGTTAAGTGTTAATAGCACTTAGCTGTGACGTTACTTACAGAAGAAGCACCGGCTAACTCCGTGCCTGCAGCCGCGGTAATACGGAGGGTGCGAGCGTTAATCGGAATTACTGGGCGTAAAGCGTACGCAGGCGGTTTGTTAAGCGAGATGTGAAAGCCCCGGGCTCAACCTGGGAACG
+
CCCCGGGGGGGGGGGGGGGGGGGGGGGGGGGGGGGGGGGGGGGGGGGGGGGGGGGGGGGGGGGGGGGGGGGGGGGGGGGGGGGGGGGGGFGGGGGGGGGGGGGGGGGGGGGGGGGGGGGGGGGGGGGGGGGGGGGGGGGGGGGGGGGGGGGGGGGGGGGGGFGGGGGGGGGGGGGGGGGFGGGGGFGGGGGGGGGGGEGEGGGGGGGGGGGGGGGGDGGGDGGGGGGGGGCEGGFGGGGDG<<>FGDE>B37DDDFE59DFFFGGFFFFFBFA=48BF<:4?B6>F96<?7?BFF:???:#
@M05025:18:000000000-B3NL5:1:1101:20053:15974 1:N:0:TCGAAG
ACCTAAACTCCTACGGGAGGCAGCAGTGAGGAATCTTCCACAATGGGCGAAAGCCTGATGGAGCGACACCGCGTGAAGGATGAAGGCCTAACGGTTGTAAACTTCTTTTCTGAAGGAGCATAATGAGAGTACTTCAGGAATAAGGGACGGCTAAATACGTGCCAGCAGCCGCGGTAATACGTATGTCTCGAGCGTTACCCGGAATCACTGGGTGTAAAGGGTTTGTAGGCGGCTTGTTAAGTTGGATATGAAAGACCGGAGCTCAACTCCGAGTTTGTGTTCAAAACTGGCAAGCTAGAAG
+
CCCCGGGGGGGGGGGGGGGGGGGGGGGGGGGGGGGGGGGGGGGGGGGGGGGGGGGGGGGGGGGGGGGGGGGGGGGGGGGGGGGGGGGGGGGGGGGGGGFGGGGGGGGGGGGGGGGGFGGGGGGGGGGGGGGGGGGGGGGGGGGGGGGGGGGGGGGGGFGGGGGGGGGFGGGGGFGDCCGGGGGGGGGGGFGGDGGGGGGGGGCEGGGGGGGGFCEGGGGGGGGGGEGGGGGGGG<DCFGGGFGGGGGFFFFBFFFFF39@F3*29@FFFFF:;FBFF>B??BFFFBF:B???FF::A>?B#
@M05025:18:000000000-B3NL5:1:1101:23265:16047 1:N:0:TCGAAG
ACCTAAACTCCTACGGGAGGCAGCAGTGGGGAATCTTAGACAATGGGCGAAAGCCTGATCTAGCCATGCCGCGTGAGTGATGAAGGCCCTAGGGTCGTAAAGCTCTTTCGCCAGGGATGATAATGACAGTACCTGGTAAAGAAACCCCGGCTAACTCCGTGCCAGCAGCCGCGGTAATACGGAGGGGGTTAGCGTTGTTCGGAATTACTGGGCGTAAAGCGCGCGTAGGCGGACTATTAAGTTAGAGGTGAAATCCCGGGGCTCAACCCCGGAACTGCCTTTAATACTGGTAGTCTTGAGG
+
CCCCGGGGGGGGGGGGGGGGGGGGGGGGGGGGGGGGGGGGGGGGGGGGGGGGGGGGGGGGGGGGGGGGGGGGGGGGGGGGGGGGGGGGGGGGGGGGGGGGGGGGGGGGGGGGGGGGGGGGGGGGGGGGGGGGGGGFGGGGGGGGGGGGGGGGGGGGGGGGGGGGGGGGGGGGGGGGGGGGGGGGGGGGGGGGGGGGGGGGGGGGGGGGCGGGGGGGGGGGGGGGGGGGGGGGDGGGGGGCFFGGGGGFFFGFGFFF):>DEFGDFFFFFFFFBEF@F@?F<A<2A<49:24)682))6<:#
@M05025:18:000000000-B3NL5:1:1101:23663:16047 1:N:0:TCGAAG
ACCTAAACTCCTACGGGAGGCAGCAGTAGGGAATCTTCCACAATGGACGAAAGTCTGATGGAGCAACGCCGCGTGAGTGAAGAAGGGTTTCGGCTCGTAAAGCTCTGTTGGTAGTGAAGAAAGATAGAGGTAGTAACTGGCCTTTATTTGACGGTAATTACTTAGAAAGTCACGGCTAACTACGTGCCAGCAGCCGCGGTAATACGTAGGTGGCAAGCGTTGTCCGGATTTATTGGGCGTAAAGCGAGTGCAGGCGGTGCAATAAGTCTGATGTGAAAGCCTTCGGCTCAACCGGAGAATT
+
CCCCGGGGGGGGGGGGGGGGGGGGGGGGGGGGGGGGGGGGGGGGGGGGGGGGGGGGGGGGGGGGGGGGGGGGGGGGGGGGGGGGGGGCGGGGGGGGGGGGGGGGGGGGGGGGGGGGGGGGGFGGGGGGGGGGGGGGGGGFGGGGGGGGGGGGGGGGGGGGGGGGGGGGGGGGGDGGGGGGGGGGGGGGGGFFFGGGGGGGGGGGGGFGGGGGGGGGGGGGGGGGGGGGGEGGGGGGGGGGGGGGGDDFFFGFG4BBED(8?FGGFFFFFFAB<FFFFFFFFBAFBF>F?BFFFF9FBFFA#
@M05025:18:000000000-B3NL5:1:1101:3779:16050 1:N:0:TCGAAG
ACCTAAACTCCTACGGGAGGCAGCAGTGGGGAATATTGCACAATGGGCGCAAGCCTGATGCAGCCATGCCGCGTGTGTGAAGAAGGCCTTCGGGTTGTAAAGCACTTTCAGTAAGGAGGAAAGGTTAAGTGTTAATAGCACTTAGCTGTGACGTTACTTACAGAAGAAGCACCGGCTAACTCCGTGCCAGCAGCCGCGGTAATACGGAGGGTGCGAGCGTTAATCGGAATTACTGGGCGTAAAGCGTACGCAGGCGGTTTGTTCAGCGAGATGTGAAAGCCCCGGGCACAACCTGGGAACG
+
CCCCDEFGFGGGF@FGGEEG;FFFGA,CFGG;BFECE9<FGGGC<D?CEEGGGFG@8@EEEGGGG@E<EGGGGFFFGGGFCF,ECF=EEDEGGDGG>CEFFDGCFFGGGFGGGGFD9,B==FFG,?EFGE,A9EFFGAFFCCDE9?AFDA9FGCFFFGCGGG<DF8B:FC:FGCGCEDCFGC:E7**5,@DEEEGGGG8EE8CFC:?88C=C5EGGEEE/=A*1A5/17*<+:C:FF4CC)97:7C93:BC@C<>:50(0779*:605237F79*1=F<0(,-((-4(,.4??21867>(#
@M05025:18:000000000-B3NL5:1:1101:15340:16061 1:N:0:TCGAAG
ACCTAAACTCCTACGGGAGGCAGCAGTGGGGAATATTGGACAATGGGGGCAACCCTGATCCAGCCATGCCGCGTGAGTGATGAAGGCCTTAGGGTTGTAAAGCTCTTTCGCTGGGGAAGATAATGACGGTACCCAGTAAAGAAGCCCCGGCTAACTTCGTGCCAGCAGCCGCGGTAATACGAAGGGGGCTAGCGTTGTTCGGAATTACTGGGCGTAAAGCGCAAGTAGGCGGGTCGTTAAGTCAGGGGCGAAATCCCGGAGCTCAACTCCGGAACTGCCCTTGATACTGGCGACCTTGAGC
+
CCCCGGGGGGGGGGGGGGGGGGGGGGFGGGGGGGGGGGGGGGGGGGGGGGGGGGGGGGGGGGGGGGGGGGGGGGGGGGGGGGGGGGGGGGGGGGGGGGGGGGGGGGGGGGGGGGGGGGGGGGGGGGGGGGGGGGGGGGGGGGGGGGGGGGGGGGGGGGGGGGGGGGGGGGGGGGGGGGGGGGGGGGGGGGGGGGGGGECGGGGGGGGGGGGGGGGGGGGFGGGGGGGGGGGGGGGG7CCFFGGGGGGF@EC>CFF:FEBDFFGGGFFFFFFFBFFFFF?BBFBFF<AAAF:>>FFF5A)4#
@M05025:18:000000000-B3NL5:1:1101:17807:16070 1:N:0:TCGAAG
ACCTAAACTCCTACGGGAGGCAGCAGTGGGGAATATTGGACAATGGGCGAAAGCCTGATCCAGCCATGCCGCGTGTGTGAAGAAGGTCTTCGGATTGTAAAGCACTTTAAGTTGGGAGGAAGGGTTGTAGCTTAATACGCTGCAACTTTGACGTTACCAACAGAATAAGCACCGGCTAACTCTGTGCCAGCAGCCGCGGTAATACAGAGGGTGCAAGCGTTAATCGGAATTACTGGGCGTAAAGCGCGCGTAGGCGGCTTGATAAGATGGGTGTGAAATCCCCGGGCTTAACCTGGGAACG
+
CCCCGGGGGGGGGGGGGGGGGGGGGGGGGGGGGGGGGGGGGGGGGGGGGGGGGGGGGGGGGGGGGGGGGGGGGGGGGGGGGGGGGGGGGGGGGGGGGGGGGGGGGGGGGGGGGGGGGGGGGGGGGGGGGGGGGGGGGGGGGGGGGGGGGGGGGGGGGGGGGGGGGGGGGGGGGGGGGGGGGGGGGGGGGGGGGGGGGGGGGGGGGGGGGGGGGGGGGGGGGGGGGGGGGGGGGGGGGGGGDGGGGGGFFFGFGEFEFF>FFFGGGFFFFFFFFFFFFFFABFFFFFF;FFFBBFFFFFF4#
@M05025:18:000000000-B3NL5:1:1101:27151:16100 1:N:0:TCGAAG
ACCTAAACTCCTACGGGAGGCAGCAGTAGGGAATCTTCCACAATGGACGAAAGTCTGATGGAGCAACGCCGCGTGAGTGAAGAAGGGTTTCGGCTCGTAAAGCTCTGTTGGTAGTGAAGAAAGATAGAGGTAGTAACTGGCCTTTATTTGACGGTAATTACTTAGAAAGTCACGGCTAACTACGTGCCAGCAGCCGCGGTAATACGTAGGTGGCAAGCGTTGTCCGGATTTATTGGGCGTAAAGCGAGTGCAGGCGGTTCAATAAGTCTGATGTGAAAGCCTTCGGCTCAACCGGAGAATG
+
CCCCGGGGGGGGGGGGGGGGGEGGGGFCGGGGGGGGGGGGGGGGGGGGGGGGGFGGGGGGGGGGGGGGGGGGGGGGGGGGGGGGGGGFGGDGDGFGGGGGGGGGGGCFGGGGFGAFGGFGGGFGDGGFG8FFGGGGGFAFGGGGGGGGGGGGGDFFFGGGGGGGFFGGEF9FGG7EGGGGGGGGGGGGGGGGGGGGGGGGGGGGFFFFGGGGGFECGGD5EGGGGGGGC*<?FGFCFGDDDGGGGGGFFFFFG4::301<48:DF?BF4@9@<FFFFFFFF?BFF?>BF2?7<>FFFF?2#
@M05025:18:000000000-B3NL5:1:1101:20833:16121 1:N:0:TCGAAG
ACCTAAACTCCTACGGGAGGCAGCAGTGGGGAATATTGCACAATGGGCGCAAGCCTGATGCAGCCATGCCGCGTGTGTGAAGAAGGCCTTCGGGTTGTAAAGCACTTTCAGTAAGGAGGAAAGGTTAAGTGTTAATAGCACTTAGCTGTGACGTTACTTACAGAAGAAGCACCGGCTAACTCCGTGCCAGCAGCCGCGGTAATACGGAGGGTGCGAGCGTTAATCGGAATTACTGGGCGTAAAGCGTACGCAGGCGGTTTGTTAAGCGAGATGTGAAAGCCCCGGGCTCAACCTGGGAACG
+
CCCCGGGGGGGGGGGGGGGGGGGGGGGGGGGGGGGGGGGGGGGGGGGGGGGGGGGGGGGGGGGGGGGGGGGGGGGGGGGGGGGGGGGGGGGGGGGGGGGGGGGGGGGGGGGGGGGGGGGGGGGGGGGGGGGGGGGGGGGGGGGGGGGGGGGGGGGGGGGGGGGGGGGGGFGFGGGGGGGGGGGGGGGGGGGGGGGGGGGGGGGGGFEEGDEGGGGGGGGGGGGGGGGGEFGGGGFFGGGGGGFGGGGFEFDEGEFFFFFF3FGGG??E:B17<@FBFFF<?B<FFFB02?FFB2:?BF?6#
@M05025:18:000000000-B3NL5:1:1101:26567:16156 1:N:0:TCGAAG
ACCTAAACTCCTACGGGAGGCAGCAGTGGGGAATATTGCACAATGGGGGAAACCCTGATGCAGCCATGCCGCGTGTGTGAAGAAGGCCTTCGGGTTGTAAAGCACTTTCAGTTGTGAGGAAAAGTTAGTAGTTAATACCTGCTAGCCGTGACGTTAACAACAGAAGAAGCACCGGCTAACTCCGTGCCAGCAGCCGCGGTAATACGGAGGGTGCGAGCGTTAATCGGAATTACTGGGCGTAAAGCGCACGCAGGCGGTTTGGTAAGCTAGATGTGAAAGCCCCGGGCTCAACCTGGGATGT
+
CCCCGGGGGGGGGGGGGGGGGGGGFGFFGGCGGGGFGGGGFGFFGGG7F7FF6CCFFDFGGGGGGGFGGFEDGCGFFGDFGGGGGEFDFFFD=FCFFGGGGGCFGGGGGDF9<CFFFGGGC,:?CEFGFDEEGGGGGFGGGGGGGFG=FEEFGGGGCG,FFGGGGGGGGGGGGGGGGGFDGFGGGFGGGFDG>E>CEGEEGGGGGGC=EDEEGGEGGDGGGGGGGGGGGG7?CDF<FGGGDGGGCD<>>5C>D;BFE)4)0)12:?@FDF?FDFFFFFF:??6;9>>(-44?:8?01((-#
@M05025:18:000000000-B3NL5:1:1101:5674:16162 1:N:0:TCGAAG
ACCTAAACTCCTACGGGAGGCAGCAGTGGGGAATCTTGGACAATGGGCGCAAGCCTGATCCAGCCATGCCGCGTGAGTGATGAAGGCCTTAGGGTCGTAAAGCTCTTTCGCCAGAGATGATAATGACAGTATCTGGTAAAGAAACCCCGGCTAACTCCGTGCCAGCAGCCGCGGTAATACGGAGGGGGTTAGCGTTGTTCGGAATTACTGGGCGTAAAGCGCGCGTAGGCGGATTAGTCAGTTAGAGGTGAAATCCCGGGGCTCAACCCCGGAACTGCCTTTAATACTGCTAGTCTTGAGG
+
CCCCGGGGGGGGGGGGGGGGGGGGGGGGGGGGGGG<FGGGGGGGFGGGGGGGGGGGGGFFGGGGGGGGGGGGGGGGGGGGGGGGGGGGGGGGGGGGGGGFGGGGGGGGGGGGGGGGGDGGGCFGGGGGGGGGGGGGGGGGGGGGGGEGGGEEDDGFGGGGGGGGGGGGGGGGGGGGGGGGGGGGGCEGGCFFGGGGECGGGGGGFGGGGGGGGGGGGGGGGGGGGGGGGGE557DFGFGFF:FGFDFFFFGFGF4/67>FFFGFFFFFF>>@BFFFFFB?FFBFF9ADBAADB7>AAFF7#
@M05025:18:000000000-B3NL5:1:1101:28200:16179 1:N:0:TCGAAG
ACCTAAACTCCTACGGGAGGCAGCAGTGGGGAATCTTAGACAATGGGGGAAACCCTGATCTAGCCATGCCGCGTGAGTGATGAAGGCCCTAGGGTCGTAAAGCTCTTTCGCCAGGGAAGATAATGACGGTACCTGGTAAAGAAACCCCGGCTAACTCCGTGCCAGCAGCCGCGGTAATACGGAGGGGGTTAGCGTTGTTCGGAATTACTGGGCGTAAAGCGCACGTAGGCGGATCGGAAAGTTGGGGGTGAAATCCCAGGGCTCAACCCTGGAACTGCCTCCAAAACTATCGGTCTAGAGA
+
CCCCGGGGGGGGGGGGGGDGGGGGCFEGGGGFGGGGGGGGGGGGGGGGGGGGGGGGGGGGGGGGGGGGGGGGEGGGGFGGGGGGGGGFGGGGGGGGGGGGGGGGGGGGGGGGEGGGGGGGGGGGGGGGGGGGGGGGG,DGGGGGGFDGGDGGDGGGGGGGGCFGGGGGGGGGGGGGDFFGGGGGGCEGEGGGGGEEGGGGGGGGGGGGDFFFGGEGE:CGGGGGGGGGGGGD<DGGGGCDFGGFFGGEFFGF76B)9)45>B*9=9?FFFBF?FFFFFFFFF?:A<?D<4A164:?><<4#
@M05025:18:000000000-B3NL5:1:1101:18011:16195 1:N:0:TCGAAG
ACCTAAACTCCTACGGGAGGCAGCAGTAGGGAATCTTCCACAATGGACGAAAGTCTGATGGAGCAACGCCGCGTGAGTGAAGAAGGGTTTCGGCTCGTAAAGCTCTGTTGGTAGTGAAGAAAGATAGAGGTAGTAACTGGCCTTTATTTGACGGTAATTACTTAGAAAGTCACGGCTAACTACGTGCCAGCAGCCGCGGTAATACGTAGGTGGCAAGCGTTGTCCGGATTTATTGGGCGTAAAGCGAGTGCAGGCGGTTCAATAAGTCTGATGTGAAAGCCTTCGGCTCAACCGGAGAATC
+
CCCCGGGGGGGGGGGGGGGGGGGGGGGGGGGGGGGGGGGGGGGGGGGGGGGGGGGGGGGGGGGGGGGGGGGGGGGGGGGGGGGGGGGGGGGGGGGGGGGGGGGGGGGGGGGGGGGGGGGGGGGGGGGGGGGGGGGGGGGGGGGGGGGGGGGGGGGGGGGGGGGGGGGGGGGGGGGGGGGFGGGGGGGGGGGGGGGGGGGGGGGGGGGGGGGGGGGGGGGGGGGGGGGGEGGGGGGGGGGGDDGFFGGFFFGFGFFFFF>EFFGGGFFFFFFFFFFFF?ABFFFFFB>04<?FFF;;>;74#
@M05025:18:000000000-B3NL5:1:1101:17015:16217 1:N:0:TCGAAG
ACCTAAACTCCTACGGGAGGCAGCAGTGGGGAATCTTGGACAATGGGGGCAACCCTGATCCAGCCATGCCGCGTGAGTGATGAAGGCCTTAGGGTCGTAAAGCTCTTTCGCCTGTGAAGATAATGACGGTAGCAGGTAAAGAAACCCCGGCTAACTCCGTGCCAGCAGCCGCGGTAATACGGAGGGGGTTAGCGTTGTTCGGAATTACTGGGCGTAAAGCGCACGTAGGCGGATCGGAAAGTTGGGGGTGAAATCCCGGGGCTCAACCCCGGAACTGCCTCCAAAACTATCGGTCTAGAGA
+
CCCCGGGGGGGGGGGGGGGGGGGGGGGGGGGGGGGGGGGGGGGGGGGGGGGGGGGGGGGGGGGGGGGGGGGGGGGGGGGGGGGGGGGGGGGGGGGGGGGGGGGGGGGGGGGGGGGGGGGGGGGGGGGGGGGGGGGGGGGGGGGGGGGGGGGGGGGGGGGGGGGGGGGGGGGGGGGGGGGGGGGGGGGGGDGGGGGGGGGGGGGGGGGGGGCFGGGGGFFGDGDGGGGGGGGGGGGGGGGGGGGGGGGFFFGFGFF<@>;EFFGFGFFFFFFF;BEFFFFF>F<7BBB?9:AB>:??BFF?#
@M05025:18:000000000-B3NL5:1:1101:5508:16239 1:N:0:TCGAAG
ACCTAAACTCCTACGGGAGGCAGCAGTGGGGAATATTGCACAATGGGCGCAAGCCTGATGCAGCCATGCCGCGTGTGTGAAGAAGGCCTTCGGGTTGTAAAGCACTTTCAGTAAGGAGGAAAGGTTGGATGTTAATAGCATTCAGCTGTGACGTTACTTACAGAAGAAGCACCGGCTAACTCCGTGCCAGCAGCCGCGGTAATACGGAGGGTGCGAGCGTTAATCGGAATTACTGGGCGTAAAGCGTACGCAGGCGGTTTGTTAAGCGAGATGTGAAAGCCCCGGGCTCAACCTGGGAACG
+
CCCCGGGGGGGGGGGGGGGGGGGGGGGGGGGFGGGGGGGGGGGGGGGGGDGGGGGGGGGGGGGGGGGGGGGGGGGGGGGGGGGGGGGGGGGGGGGGGGGGGGGGGGGGGGGGGGGGGGGGGGGGGGGGGCEGGGGGGGGGGGGGGGGGGGGGGGGGGGGGGGGGGGGGGGGFFGGGGGFGGGGGGGGGGGGGGGGGGGGGGGGGGGGGGEGGGGGGGGGGGGGGGGGCEFGGGGGGGGGGGGFGGGGFFFGEG@EFFDB:@FFGFFFFFFFFDFFFFBAF?::99>BFFFFFF7???0(-#
@M05025:18:000000000-B3NL5:1:1101:9015:16283 1:N:0:TCGAAG
ACCTAAACTCCTACGGGAGGCAGCAGTGGGGAATATTGCACAATGGGCGCAAGCCTGATGCAGCCACGCCGCGTGTGTGAAGAAGGCCTTCGGGTTGTAAAGCACTTTCAGTAAGGAGGAAAGGTTAAGTGTTAATAGCGCTTAGCTGTGACGTTACTTACAGAAGAAGCACCGGCTAACTCCGTGCCAGCAGCCGCGGTAATACGGAGGGTGCGAGCGTTAATCGGAATTACTGGGCGTAAAGCGTACGCAGGCGGTTTGTTAAGCGAGATGTGAAAGCCCCGGGCTCAACCTGGGAACG
+
CCCCGGGGGGGGGGGGGGGGGGGGFGFGGGGGGGGGGGGGGGGGGGGGGGGGGGGGGGGGGGGGGGGGGGGGGGGGGGGGGGGGGGGGGGGGGGGGGGGGGGGGGGGGGGGFGGGGGGGGGFGGGGGGGGGFGGGGGGGGGGGGGGGGGGGGGGGGGGGGGGGGGGGGGGGGGGGGGGGGGGGGGGGGGGGGGGGGGGGGGGGGGGGGEGGGGGGGGGGGGGGGGGGGGGGGGGGGGGGGGGGGGGGFFFGFGFFFF89DFFGGGFBEFF9>FFFFFFFF?BFFBFF>BFFFFFF<:7:3#
@M05025:18:000000000-B3NL5:1:1101:7412:16293 1:N:0:TCGAAG
ACCTAAACTCCTACGGGAGGCAGCAGTGGGGAATATTGCACAATGGGCGCAAGCCTGATGCAGCCATGCCGCGTGTGTGAAGAAGGCCTTCGGGTTGTAAAGCACTTTCAGTAAGGAGGAAAGGTTAAGTGTTAATAGCACTTAGCTGTGACGTTACTTACAGAAGAAGCACCGGCTAACTCCGTGCCAGCAGCCGCGGTAATACGGAGGGTGCGAGCGTTAATCGGAATTACTGGGCGTAAAGCGTACGCAGGCGGTTTGTTAAGCGAGATGTGAAAGCCCCGGGCTCAACCTGGGAACC
+
CCCCGGGGGGGGGGGGGGGGGGGGGGGGGGGGGGGGGGGGGGGGGGGGGGGGGGGGGGGGGGGGGGGGGGGGGGGGGGGGGGGGGGGGGGGGGGGGGGGGGGGGGGGGGGGGGGGGGGGGGGGGGGGGGFGGGGGGGGGGCGGGGGGGGGGGGGGGGGGGGGGGDGGFGGGGGGGGGGGGGGGGGGGGGGGGGGGEGGGGGGGGGGGGGGGGGGGDGGGGGGGGGGGDGGGGGGGGGGGGDGGGGGGFBFGDGEEFF@BFF@FFGF?D?B>FFFFFF4<?0:?;B2;(48??:F7:00:-#
@M05025:18:000000000-B3NL5:1:1101:3569:16327 1:N:0:TCGAAG
ACCTAAACTCCTACGGGAGGCAGCAGTGGGGAATATTGCACAATGGGCGAAAGCCTGATGCAGCGACGCCGCGTGAGGGATGACGGCCTTCGGGTTGTAAACCTCTTTCAGCAGGGACGAAGCGCAAGTGACGGTACCTGCAGAAGAAGCACCGGCTAACTACGTGCCAGCAGCCGCGGTAATACGTAGGGTGCAAGCGTTGTCCGGAATTACTGGGCGTAAAGAGTTCGTAGGCGGTTTGTCGCGTCGTTTGTGAAAACCAGCAGCTCAACTGCTGGCTTGCAGGCGATACGGGCAGACT
+
CCCCGGGGGGGGGGGGGGGGGGGGGGFFGGGGGGGGGGFGGGGGGGFGGGFGGGGGGGGGGGGGGGGGGGGGGGGGGGGGGGGGGGGGGGGGGGGGGGGGGGGGGGGGGGGGGFGGGGGGGGGGGGEGGGGGGGGGGGGGGGGGGGGGGGGGGGGGGGGGGFGGGGGGGGGGGGGGGGGCGDGFGGFGGGGGGGFGFGG;?EGGGGGGGGGFGGGGGGGGGGCCGGGFGGGGGGDGGGGGGGFDCGD:@7CFGFFFFFFF:>CFGFFFFFFFAFF?7??BFFB<2?F>FB:>:?F>BFF4#
@M05025:18:000000000-B3NL5:1:1101:15364:16337 1:N:0:TCGAAG
[truncated: 22,202,586 more chars]
