# Supplementary material for: The Effect of Qiweibaizhu Powder Crude Polysaccharide on Antibiotic-Associated Diarrhea Mice Is Associated With Restoring Intestinal Mucosal Bacteria
Source: Front Nutr. 2022 Jul 8;9:952647. doi: 10.3389/fnut.2022.952647 (PMC9305308; doi:10.3389/fnut.2022.952647)
Supplement: Supplementary file 5 [file Data_Sheet_5.zip › raw data-mm2/raw.split.mm2.2.fq]

@M05025:18:000000000-B3NL5:1:1101:15899:1353 2:N:0:TCGAAG
TCATTCGGACTACTGGGGTTTCTAATCCTGTTTGCTCCCCACGCTTTCGCACCTCAGCGTCAGTGTCAGTCCAGGAGGCCGCCTTCGCCACTGGTGTTCCTTCCGATCTCTACGCATTTCACCGCTACACCGGAAATTCCACCTCCCTCTACTGCACTCTAGCGTGCCAGTATCGGATGCAATTCCAAGGTTGAGCCCTGGGCTTTCACATCCGACTTAACACACCGCCTACGCGCGCTTTACGCCCAGTAATTCCGATGAACGCTTGCACCTTTCTTATTACCGCTGCTGCTTGCACGGC
+
CCCCGGGGGGGGFFGGGGFGGGG9ECFGGGGGGGGGFGGGGGGGGEGFCGGGGGGGFGGGGGGGAFFCEFEF,EFGGGGGGGDEEFFGGGGGGGGGGCFGDGFGG@CFFGGGGGGGEGGGGGGGDGGGGGD@@:F7>DGFGFGDFGGGGGDFGDADGCGGACGEEGGGG6:FCEGDGG5FCDCFGGG,@CCF7747?FD47*@;FFFCF6BFF5@@F2>FF6((6?096?0=1:(4143?3)61:79:0>A2426)(-((-)).,4:3()31<49<-.4<<<6-(((,4:>2)).8))4(#
@M05025:18:000000000-B3NL5:1:1101:16201:1368 2:N:0:TCGAAG
TCATTCGGACTACTGGGGTTTCTAATCCTGTTTGCTCCCCACGCTTTCGAGCCTCAACGTCAGTTACAGTCCAGTAAGTCGCCTTCGCCACTGGTGTTCCTCCTAATATCTACGCATTTCACCGCTACACTAGGAATTCCACTTACCTCTCCTGCACTCCAGCCTGACAGTTTCCAATGCAGTCCAGGGGTTGAGCCCCTGCCTTTCACACCAGACTTGCCATGCCGTCTACGCTCCCTTTACACCCAGTAAACCCGGATAACGCTTGCCCCCTACGCATTACCTCCGCTGCTGGCACGCG
+
CCCCGGGGGGGGGGGGGGFGGGGGGGGGGGGGGFGGGGGGGGGGGGGGGGGGGGGGGGGGGGGGGGGGGGGGGGGGGFGGGGGGGGGDGGGGGGGGGGGGGGGGGGGGGGGGGGGGGGGGGGGGGGGGGGGGGGGGGGGGGGGGGGGGGGFGFDFGGGGGGGGGGGGGGGDEGGGGGGDFGFGGD==F6+@DDGDGF?DG>FGFFFF6CAF>562=FEFFA>EFFFA2>B9EBF>DFB=@FECE819=2=)<C4379B@10>3(9B?0:>::690<<02,(6A<))(-,-((,4(414:(#
@M05025:18:000000000-B3NL5:1:1101:20978:1432 2:N:0:TCGAAG
TCATTCGGACTACTCGGGTTTCTAATCCTGTTTGCTCCCCACGCTTTCGCACCTCAGCGTCAGTGTCGAGCCAGGAGGCCGCCTTCGCCACCGGTATTCCTCCACATATCTACGCATTTCACCGCTACACGTGGAATTCTACCTCCCTCTCTCGCACTCCAGTCGGCCAGTATCGGGTGCAATTCCCAGGTTGAGCCCGGGGCTTTCACATCCGACTTAACACACCGCCTACGCGCGCCTTACGCCCCGTCATCACGGTTAACGCTCGCACCCTCCGTATCACCGCGGCTGCTGGCACGCA
+
CCCCGGGGGGGGGFGGCDC;FGGGGGGGGGGGEFGEGGFGGGGD7FGGEGCFEGGGGGFGGFFFCFGGGGGGGFDFFGGGGGGEGFGGGGGGGGGGCFGGG9EEFFFFCFGGCFGGGG<FGFGGGE:EGDGE8CECFGGGGGFGGFE8DFC9F=EG?@@CFFGFDCECGGG7,2:CEFDGGC98E7??7C*;7*06*?5CCBG356BAC++/.5/6B?E6AF(;<:>B>F:76630(2(4(,,3140(--(4:))5((-(4<<(41:07693::<:068B(44(4(-(24308>022<((#
@M05025:18:000000000-B3NL5:1:1101:17866:1464 2:N:0:TCGAAG
TCATTCGGACTACCAGGGTTTCTAATCCTGTTCGCTACCCACACTTTCGCACATGAGCGTCAGTCTTTGGCCAGGGAGTCGCCTTCGCCACTGATGTTCCTCCAGATATCTACGCATTTCACCGCTACACCTGGAATTCCACTCCCCTCTCCAAGACTCTAGTCTGCCAGTTCTAAATGACCATCCCAGGTTGAGCCCGGGGCTTTCACATCTAGCTTAACAAACCGCCTGCGTGCGCTTTACGCCCAGTAATTCCGATTAACGCTCGCACCCTCCGTATTACCTCGGCTGCTGCCACGGC
+
CCCCGGGGGGGGGGGGGGGGGGGGGGGGGGGGGGGGGGGGGGGGGGGGGGGGGGGGGGGGGGGGGGGGGGGGGGGGGGGGGGGGGGGGGGGGGFGGGGGF<FGGGGGGGGGGGGGGGGGGGGGGGGGGGGGGGGGFGGGGGGGGGGGGGGGGGGGGGGGFGEGCFGGGGGGFGGGGGGGGGGC=FF?ED7CF?FCFGFGGG5;5;6FB6=+;AB*6B>>++85@BB29@D0:;D7?06>?@<<2?667:26)64<6318(4522(,-1((41:6<?0(3?2462))(-((-4).).)53-#
@M05025:18:000000000-B3NL5:1:1101:8443:1503 2:N:0:TCGAAG
TCATTCGGACTACAGGGGTTTCTAATCCTGTTTGCTCCCCACGCTTTCGTGCCTCAGTGTCAATGTTGGTCCAGGTAGCTGCCTTCGCCATGGATGTTCCTCCTGATCTCTACGCATTTCACTGCTACACCAGGAATTCCGCTACCCTCTACCACATTCTAGTCATCCAGTATCCACTTCAGTTCCCAGGTTGAGCCCAGGGCTTTCACAACGGACTTAAATAACCACCTACGCACGCTTTACGCCCATTAATTCCGACTAACGCTTGCACCCTTGCTATTACCCCGCTTCCTGCCACGCT
+
CCCCGGGGGGGFFEEEC@FEEGGGDFFFGGGGGFGGGGGGFCGGGEGGGGGDFGFFGFGGGGFEGGGFGCFEGGGGGFGGGGGGGFD@CFGGGGGGGGGGGGGGGGGFGGGGCFGGD7FFGGGGGGGGGGGGCGGGGGGGGGGGEGGCFGFGGFGGFGDDGGGGGGGGFDDE,3,=?D+AFC=CEGGDFFFGGGGGGDF6?5:9CA8?EFFF958A58CFFFE*1):@=2@B>BF>>952@4:5=2>?(//;9))7((((,7@<@2;(23)(,41(())-).4<(-70(-()).(().,,#
@M05025:18:000000000-B3NL5:1:1101:14806:1539 2:N:0:TCGAAG
TCATTCGGACTACTGGGGTTTCTAATCCTGTTCGCTACCCATGCTTTCGAGCCTCAGCGTCAGTTGCAGACCAGAGAGCCGCCTTCGCCACTGGTGTTCTTCCATATATCTACGCATCCCACCGCTACACATGGAGTTCCACTCTCCTCTTCTGCACTCAAGTTCAACAGTTTCTGATGCAATTCTCCGGTTGAGCCGAAGGCTTTCACATCAGACTTATTGAACCGCCTGCACTCGCTTTACGCCCAATAAATCCGGACAACGCTTGCCACCTACGTATTACCGCGGCCGCAGGACGGCG
+
CCCCGGGGGGGGGGGGGGFGGGGGGGGGGGGGGGGDGGGGGGGGGGGGDGFGGGGGGGGGGGEGGGGGGGGGGGGGGGGGGGGGGGGGGGG?FGGGGGGGGGGGGGGGGGGGGGDEGFGGGGGGGGGGGGGFGGGDFGGFGGGGGGCE?FGGGA,=8DGGGFGGGGGGGFGGFFGGFGGGGGGDAFGGDCGGDGGGG>?>DEFFFFBFFFAFA>:BFC;FCF?EE==2>=2(::<E;@DF?<EDFFF@0/68EEE(:9?9>?:11(,,((.80(4>((.43>9<?9;30((4(4(--(-(#
@M05025:18:000000000-B3NL5:1:1101:10948:1657 2:N:0:TCGAAG
TCATTCGGACTACACGGGTTTCTAATCCTGTTTGCTACCCACGCTTTCGCACCTCAGTGTCAGTGTCAGTCCAGAAGGCCGCCTTCGCCACTGGTATTCCTCCCGATCTCTACGCATTTCTCCGCTACACCGGGAATTCTACCTTCCTCTCCTGCACTCTAGCCAAGCAGTTCCAGATGCCGTTCCCAGGTTGAGCCCGGGGCTTTCACACCTGGCTGACTTAGCCACCTACGCGCGCTTTACGCCCAGTATTCCGATTAACCCTTTCACCCTCCCTATTACCCGCGCGGCTGGCACGGGC
+
CCCCGGGGGGGGGGGGGGEEFGGFGGGGGGGGGGGFGGGGGGEGGGGGGGGGGGGGGGGGGGGGGGGGFGGGGGGGGGGGGGGGGGGGGGGDGGGGGGGGGGGGGGGEGGGGGGGGGGGGGGFGGGGGGGGGGGGGGFGGGGFGGGGGGGGGGGGGGGGGGFGCFGGG?FFGGGGGGGGGGDDGGGGGFGGCFC?CFFG379D;FA?FAFFBFFFDA<;FFFC394<@FF@E?>FF66183:A0?FF0..)5<<2,,,,4<2)(,2)<2<B((-,(.))-)).((--2(-4606648?0-#
@M05025:18:000000000-B3NL5:1:1101:15153:1685 2:N:0:TCGAAG
TCATTCGGACTACACGGGTTTCTAATCCTGTTTGCTCCCCACGCTTTCGCACCTCAGCGTCAGTATCAGTCCAGGTGGCCGCCTTCGCCACTGATGTTCCTTCCAATCTCTACGCATTTCACCGCTACACTGGAAATTCCACCACCCTCTACTGTACTCTAGCGAACCAGTTCCAAATGCAGTTCCCAGGTTGAGCCCGGGGCTTTCACATCTGGCTTAGTAAGCCGCCTACGCGCGCTTTACGCCCAGTAATTCCGATTAACGCTTGCACCCCCCGTATTACCGCCGCTGCTGGCACGGG
+
CCCCGGGGGGGGGGGGGG@FGGGGGGGGGGGGGGGGCGGGGGGGGGGGGGGGGFGGGGGGGGGGGGGGGGGGGGGGGGGGGGGGGGGGGGGGGGCGGGGGGGGGGGGGGGGGGGGGGGGGGGGGGGGGGGGGGGFFGGGGGGCGGGDCFFGGGGFFGGGCGDGEGCEGGGFFGGGFFF=CGFFGGGGG6FD;7DFGGFGDGAD5?AF+1=@8@C4>FDB4BFECE3162;?@0:6;9>FF06A::6><1.4AB)-6?28(8AF00,:(,)2.-((-(((479AF?(((-46(4)(((.-(#
@M05025:18:000000000-B3NL5:1:1101:18736:1779 2:N:0:TCGAAG
TCATTCGGACTACTGGGGTATCTAATCCTGTTTGCTCCCCACGCTTTCGCATCTGAGTGTCAGTATCTGTCCAGGGGGCCGCCTTCGCCACTGGTATTCCTTCAGATCTCTACGCATTTCACCGCTACACCGGAAATTCTACCCCCCTCTACAGTACTCTAGTTTGCCAGTTTCAAATGCAGTTCCGAGGTTGAGCCCCGGGCTTTCACATCTGACTTAACAAACCACCTGCATGCGCTTTACGCCCAGTAATTCCGTTTAACGCTTCCAACCTCGGTATTCACGCGGCTGCTGGCCCGGG
+
666-ECEGG:CCFA,6F@@F@@@FG@FF<<FE@FFEGGF:@@@+88@E@FC,@F<CFAE@C9FFF,<@EEF@<FG@7FCC7=+689=BFCC,BA,5B,:,C,:FB?E<FCEF<=C+7+A?,@54=>>C@8E+@++@99BF93786+3=8D,@8,6@CCEDC,7>A;DFFG,@7CCFFFD>8DD>A77EGG?>9**9D>9C??)?A48=B8+8;A))/1.6;A<0/(/8?F1=;?).1;9;1.-,3-9?(.4)5)6<0.246>A(((((.-)545:(((,(.)).,40924(().(((-43#
@M05025:18:000000000-B3NL5:1:1101:16463:1812 2:N:0:TCGAAG
TCATTCGGACTACCAGGGTTTCTAATCCTGTTCGCTACCCACACTTTCGCACATGAGCGTCAGTCTTTGGCCAGGGAGTCGCCTTCGCCACTGATGTTCCTCCAGATATCTACGCATTTCACCGCTACACCTGGAATTCCACTCCCCTCTCCAAGACTCTAGTCTGCCAGTTCTAAATGACCATCCCAGGTTGAGCCCGGGGCTTTCACATCTAGCTTAACAAACCGCCTGCGTGCGCTTTACGCCCAGTACTTCCGATTAACGCTCGCCCCCTCCGTATTACCGCGGCTGCTGGCCCGGG
+
CCCCGGGGGGGGGGGGGGGGGGGGGGGGGGGGGGGGGGGGGGGGGGGGGGGGGGGGGGGGGEFGGGGGGGGGGGGGGGGGGGGGGGGGGEGGGGGGGGGGGGGGGCGFGGGGGGGGGGGGFGGGGEGGFGGGGGGGGGGGGGGGGGGGGGGGG8DFGFGDCEFGGGGGGDDFGGGGFGGGGGGDGGGGGCFC?CCF?CGG7ADFFFFFFFFFFF48ACE88BFFFF@BF@<;9<;D>;>6=6>;D9>;(:>):<>2611-4AA614,-(,(472<?631((5:A?>10,,(372(4((((#
@M05025:18:000000000-B3NL5:1:1101:15168:1905 2:N:0:TCGAAG
TCATTCGGACTACTGGGGTATCTAATCCTGTTTGCTCCCCACGCTTTCGTGCCTCAGTGTCAATGTTGGTCCAGGTAGCTGCCTTCGCCATGGATGTTCCTCCTGATCTCTACGCATTTCACTGCTACACCAGGAATTCCGCTACCCTCTACCACATTCTAGTCATCCAGTATCCACTGCAGTTCCCAGGTTGAGCCCAGGGCTTTCACAACGGACTTAAATAACCACCTACGCACGCTTTACGCCCAGTAATTCCGAGTAACGCTTGCACCCTTCGTATTACCGCGGCTGCTGGCACGAT
+
CCCCGGGGGGGGGGGGGGGGGGGGGGGGGGGGGFGGGGGGGGGGGGGGGGGGGGGGGGGGGGGGGGGGFGGGGGGGGGGGGGGGGGFGGGGFGFGGGGGGGGGGGGGGGGGGGGGGGGGGGGGGGGGGGGGGGE7EFFGGFGGGGGGGGGGGGGGGGGGGDEFGGGGGGGGFAFFFGGCFF6DFFFFGGC?FDFGGGFGGGFGFAFFFFF?DE>==AEECCF;AEFFFFFFFF94>>B>>BCEF92=>?4CFF??C1<@FFFC@0(87<3<;1?5;B??FF9>D004>0-(-4)(,(5:(#
@M05025:18:000000000-B3NL5:1:1101:13820:1976 2:N:0:TCGAAG
TCATTCGGACTACCAGGGTTTCTAATCCTGTTTGCTCCCCACGCTTTCGCACCTAAGCGTCAGTACCGAGCCAGTGAGCCGCCTTCGCCACTGGTGTTCTTCCGAATATCTACGAATTTAACCTCTACACTCGGAGTTCCACTCACCTCTCTCGGACTCAAGACTGACAGTATCAAAGGCAGTTCCGGGGTTGAGCCCCGGGATTTCACCCCTGACTAATCAGTCCGCCTACGTGCGCTTTACGCCCAGTGATTCCGAACAACGCTAGCCCCCTTCGTATTACCGCGGCTGCCGGCCCGAA
+
CCCCGGGGGGGGGGGGGGEEGGGGGGGGGGGGFFGGGGGGGGGGGGGGGGGGGGGFGGGGGGGGGGGGGGGGGGGGGFGGGGGGGGGGGGGGGGGGGGGGGGGGGGGGGGGGGGGGGGGGGGGGGGGGGGFGFGGGGGGGGGFFGGGGFEFFFGGGGGGGGGG?FGGGGGGGGGGGGFGGGGGGFGGGGDGGGGFG>5CDDF:5A4BFFBF5AF@8=CFFFF3?EFFFFFFFF@@6>901<2<017>6?FF2AFFAF0(46?<(43:0412:(927(3.,,)).,((((,2(((-((-((#
@M05025:18:000000000-B3NL5:1:1101:14732:1983 2:N:0:TCGAAG
TCATTCGGACTACTGGGGTATCTAATCCTGTTCGCTACCCACACTTTCGCACATGAGCGTCAGTCTTTGGCCAGGGAGTCGCCTTCGCCACTGATGTTCCTCCAGATATCTACGCATTTCACCGCTACACCTGGAATTCCACTCCCCTCTCCAAGACTCTAGTCTGCCAGTTCTAAATGACCATCCCAGGTTGAGCCCGGGGCTTTCACATCCAGCTTAACAAACCGCCTGCTTGCGCTTTACGCCCAGTAATTCCGATTAACGATCGCACCCTCCGTATTCCCTCGTCCTCTGGCCCGGT
+
CCCCGGGGGGGGGGGGGGGGGGGGGGGGGGGGGGGGGGGGGGGGGGGGGGGGGGGGGGGGGGGGGGGGGGGGGGGGGCGGGGGGGGGGGDGGGGGGGGGGGGGGGGGGGGGGGGGGGGGGGGGDGFEGFGGGGGGGGGGGGGFGGGEGGGGGGGGGC9FG9DFGGGGGGEGGGGGGGGGGGGDFGGGGGFFG+796CFGCDDDBFFF+=+=>*;BFA:CABFEDFF@FB701(.)66;>D;CF;8@B;2=9-:<<A0(411<<0(-2(((-44(440332:)-5),-(((,)-)54,-(-#
@M05025:18:000000000-B3NL5:1:1101:20130:1983 2:N:0:TCGAAG
TCATTCGGACTACTGGGGTTTCTAATCCTGTTCGCTACCCATGCTTTCGAGCCTCAGCGTCAGTTGCAGACCAGAGAGCCGCCTTCGCCACTGGTGTTCTTCCATATATCTACGCATTCCACCGCTACACATGGAGTTCCACTCTCCTCTTCTGCACTCAAGTTCAACAGTTTCTGATGCAATTCTCCGGTTGAGCCGAAGGCTTTCACATCAGACTTATTGAACCGCCTGCACTCGCTTTACGCCCAATAAATCCGGACAACGCTTGCCACCTACGTATTACCCGCGCTGCTGGCCCGTG
+
CCCCGGGGGGGGGGGGGGGGGGGGGGGGGGGGGGGGGGGGGGGGGGGGGGGGGGGGGGGGGGGGGGGGGGGGGGGGGGGGGGGGGGGGGGGGGGGGGGGGGGGGGFGGGGGGGGFCGGGGGGFGGGGGGGGGGGGGGGGGGGGGGGGGGGGGGGGGGGGDGGGGGGGGGFGGGGGC:FGGGGGGGGGGG>DDDFGGGFG5?>FFFFFAFFFFFA6@FECFFFE=BBFFFF25=@EFFBDDDEEDD>9<?DF8CEE@;1(392?>9?F?B?>BFBFF6:?A0246(((-((((.,3:((4(#
@M05025:18:000000000-B3NL5:1:1101:10558:2027 2:N:0:TCGAAG
TCATTCGGACTACTAGGGTTTCTAATCCTGTTTGCTCCCCACGCTTTCGCATCTGAGTGTCAGTATCTGTCCAGGGGGCCGCCTTCGCCACTGGTATTCCTTCAGATCTCTACGCATTTCACCGCTACACCTGAAATTCTACCCCCCTCTACAGTACTCTAGTTTGCCAGTTTCAAATGCAGTTCCGAGGTTGAGCCCCGGGCTTTCACATCTGACTTAACAAACCACCTGCATGCGCTTTACGCCCAGTAATTCCGATTAACGCTCGCACCCCCCGTATTACCGCGTCTGCGGGCACGGG
+
CCCCGGGGGGGGGGGGGGGGGGGGGGGGGGGGGGGGGGGGGGGGGGGGGGGGGGGGGGGGGGFGGGGGGGGFGGGGGGDGGGGGGGGGGGGGGGGGGGGGGGGGGGGGGGGGGGGGGGGGGGGGDGGGGGGGGGGGGGGGGGGGGGGGGGFGGGGGGGGGGFGGGGGGGGFGGGGGFCFFGGGGGGGDGGGGCGGG>FDGGFGFFFFFFFCA6A5CFFFFFF@@D712<@@FFCEEBDBFFFFFF69:??B<A)667?:(34626?096999:(,4>BF?FADF?92-,4,4(,7((380#
@M05025:18:000000000-B3NL5:1:1101:9228:2084 2:N:0:TCGAAG
TCATTCGGACTACCGGGGTATCTAATCCTGTTCGCTACCCATGCTTTCGAGCCTCAGCGTCAGTTGCAGACCAGAGAGCCGCCTTCGCCACTGGTGTTCTTCCATATATCTACGCATTCCACCGCTACACATGGAGTTCCACTCTCCTCTTCTGCACTCAAGTTCAACAGTTTCTGATGCAATTCTCCGGTTGAGCCGAAGGCTTTCACATCAGACTTATTGAACCGCCTGCACTCGCTTTACGCCCAATAAATCCGGACAACGCTTGCCACCTACGTATTACCGCGGATCATGGACCGCA
+
CCCCGGGGGGGGGGGGGGGGGGGGGGGGGGGGGECFGGGGGGDGGGGGFGGGGEFGGGGGGGGEGCGGGGGFGGGGFEGGDGEEGGGGGGEFGFGGGGFGGFFGGGGGGGGGGGGGGGGFGGGGGFGGGGFGGGFFEFFGGGEGGDGGGGGGGGGGGGG,D@FFGFFGGGGGGEGGGGGGGGGGGFGGD6CDD7?CGBDGDFG4FA49B=6;?6@BA?E8F8C6ED925?(6@1342;1?D9C161:?DFFAC3)66>F(-2817?<:6:>??:2:<1)6:<A>0(((((((.5))).7(#
@M05025:18:000000000-B3NL5:1:1101:14032:2113 2:N:0:TCGAAG
TCATTCGGACTACAGGGGTTTCTAATCCTGTTCGCTACCCATGCTTTCGAGCCTCAGCGTCAGTTGCAGACCAGAGAGCCGCCTTCGCCACTGGTGTTCTTCCATATATCTACGCATTCCACCGCTACACATGGAGTTCCACTCTCCTCTTCTGCACTCAAGTTCAACAGTTTCTGATGCAATTCTCCGGTTGAGCCGAAGGCTTTCACATCAGACTTATTGAACCGCCTGCACTCGCTTTACGCCCAATAAATCCGGACAACGCTTGCCACCTACGTATTACCGCGGCTGCTGGCCCGGC
+
CCCCGGGGGGGGGGGGGGGEGGGGGGGGGGGGGGGGGGGGGGGGGGGGGGGGGGGGGGGGGGGGGGGGGGGGGGGGGGGGGGGGGGGGGGGGGGGGGGGGGGGGGGGGGGGGGGGGGGGGGGGGGGGGGGFGGGGGGGGGGGGGGGGGGGFGGGGGGGGGGFGGGGGGGGGGGGGGGGGGGGGFCCFGGDDGGGFFFDGGGAGFFFFFFFFFFF=EFFFFFBEEFB2=@FFFFFFB7@?DFFFFFFFFDDFFCE5@;9<>>BB911,4:><BBFFB?FFFFF<<36026(4()3:6((-(#
@M05025:18:000000000-B3NL5:1:1101:15498:2135 2:N:0:TCGAAG
TCATTCGGACTACCCGGGTATCTAATCCTGTTTGCTCCCCACGCTTTCGCATCTGAGTGTCAGTATCTGTCCAGGGGGCCGCCTTCGCCACTGGTATTCCTTCAGATCTCTACGCATTTCACCGCTACACCTGAAATTCTACCCCCCTCTACAGTACTCTAGTTTGCCAGTTTCAAATGCAGTTCCGAGGTTGAGCCCCGGGCTTTCACATCTGACTTAACAAACCACCTGCATGCGCTTTACGCCCAGTAATTCCGATTAACGCTCGCACCCTCCGTATTACCGCGGCTGCTGGCACGGG
+
CCCCGGGGGGGGGGGGGGGGGGGGGGGGGGGGGGGGGGGGGGGGGGGGGGGGGGGDGGGGGGGGGGGGGGGGGGGGGGGGGGGGGFFGGGGGGGGGGGGGGGGGGGGGGGGGGGGGGGFGGGGGGGGGGGGGGGGGGGGGGGGGGGGGGGGGGGGGGGGGGGGGGFGGGGGGGGGGGGGGGGGGGGGECCCGGFGGGFGGGEGFFFFFFFFFFFF<A?EAFFA;DDFFFFFFFE<@BDFFFCAB?6>F6366<:A420:62<<(41?960;B<6BF9228:4-611(4;2;:7300()4-#
@M05025:18:000000000-B3NL5:1:1101:8098:2158 2:N:0:TCGAAG
TCATTCGGACTACAGGGGTTTCTAATCCTGTTTGCTCCCCACGCTTTCGTACATGAGCGTCAGTGTTGACCCAGGTGGCTGCCTTCGCCATCGGTATTCCTTCAGATCTCTACGCATTTCACCGCTACACCTGAAATTCTACCACCCTCTATCACACTCTAGTTTGCCAGTTCGAAATGCAGTTCCCAGGTTGAGCCCGGGGCTTTCACATCTCGCTTAACAAACCGCCTGCGTACGCTTTACGCCCAGTAATTCCGATTAACGCTCGCACCCTCCGTATTACCCCGGCTGCTGGCCCGGG
+
CCCCGGGGGGGGGGGGGGEGGGGGGGGGGGGGGGGGGGGGGGGGGGGGGGGGGGGGGGGGGGDGGGGGGGGGGGGGGGGGGGGGGGGGGGGGGGGGGGGGGGGGGGGGGGGGGGGGGGGGGGGGGGGGFGGGGGGGGGGGFGGGGGGGGGFGGGGGGGFFGFGGGFGFGGGGGGGGGGFGGFGFDGGGGGFGC7CDFCGGGDDAA9A>6:9A+=BAABD6BFE9DF@FFFFF;??@9BF@6<C<@@FFFEBFFA><?6:<:AF0(,(44,9(:?F?F??FB2<)(---420<B0.1((-,#
@M05025:18:000000000-B3NL5:1:1101:13419:2200 2:N:0:TCGAAG
TCATTCGGACTACCGGGGTATCTAATCCTGTTTGCTCCCCACGCTTTCGCATCTGAGTGTCAGTATCTGTCCAGGGGGCCGCCTTCGCCACTGGTATTCCTTCAGATCTCTACGCATTTCACCGCTACACCTGAAATTCTACCCCCCTCTACAGTACTCTAGTTTGCCAGTTTCAAATGCAGTTCAGAGGTTGAGCCCCGGGCTTTCACATCTGACTTAACAAACCACCTGCATGCGCTTTACGCCCAGTAATTCCGATTAACGCTCGCACCCTCCGTATTACCGCGGCTGCTGGCACGGT
+
CCCCGGGGGGGGGGGGGDGGGGGGGGGGGGGGGGGGGGGGGGGGGGGGGGGGGGFGGGGGGGGGGGGGGGGDEGGGGGEGGGGGGGGGGGGGGGGGGGGGFGGGFGGGGGGGGGGGGEGGGGFCFDGGGGGGGGCGAEFDFGEFGGGGGGGGGGGCFGGGFGGGGFGGGGGGGGGGEGFGFGGGGDFAFGGGFG44FAD?G>GFFAFFFFFFFFEEA3;AAFAFF2?DFFEFF3)5(12;?FC@B>>F?79)6>AB?:3::6.19:?B;92>F01:>?<FB46901((-60:02(4<DF9#
@M05025:18:000000000-B3NL5:1:1101:13190:2242 2:N:0:TCGAAG
TCATTCGGACTACAGGGGTTTCTAATCCTGTTTGCTCCCCACGCTTTCGCATCTGAGTGTCAGTATCTGTCCAGGGGGCCGCCTTCGCCACTGGTATTCCTTCAGATCTCTACGCATTTCACCGCTACACCTGAAATTCTACCCCCCTCTACAGTACTCTAGTTTGCCAGTTTCAAATGCAGTTCCGAGGTTGAGCCCCGGGCTTTCACATCTGACTTAACAAACCACCTGCATGCGCTTTACGCCCAGTAATTCCGATTAACCCTCCCACCCTCCGTATTACCGCGGCTGCTGGCCCGGG
+
CCCCGGGGGGGGGGGGGGGGGGGGGGGGGGGGGGGGGGGGGGGGGGGGGGGFGGGGGGGGGGGGGGGGGGFFGGGGGGGGGGGGGG?GGGGGGGGGGGGGGGGGGDFGGGGGGGGGGGGGGGGGGGGGGGGGGGGGGGGGGGGFGGGGG8FGGGGGGGGGGCEGFGGGGFGGGDGGDGGFCGGFGGGEGDDGFGGFGFGGD?<AFAF+=A198FEFFFFFFA<7=177;8;@F?EE>;6<04C@F>9:<?2<AD9A?0180:6).(-(4(03:3<F>:(,5).4(40(-(114),4(((-#
@M05025:18:000000000-B3NL5:1:1101:16438:2257 2:N:0:TCGAAG
TCATTCGGACTACAGGGGTTTCTAATCCTGTTTGCTCCCCACACTTTCGCACCTCAGCGTCAGTATCGAGCCAGTGAGCCGCCTTCGCCACTGGTGTTCCTCCGAATATCTACGAATTTCACCTCTACACTCGGAATTCCACTCACCTCTCTCGAACTCTAGGTTGCCAGTATTAAAGGCAGTTCCGGGGTTGAGCCCCGGGATTTCACCTCTAACTTAACAACCCGCCTACGCGCGCTTTACGCCCAGTAATTCCGAACAACGCTAACCCCCTCCGTATTACCGCGGCTGCTGGCACGGC
+
CCCCGGGGGGGGGGGGGGFGGGGGGGGGGGGGGGGGGGGGGGGGGGGGGGGGGGGFGGGGGGGGGGGGGGGGGGGFGGGGGGGGGGGGGGGGGGGGGGGGGGGGGGGGGGGGGGGGGGGGGGGFGFGGGGDGGGGGGGGGGGGGGGGGGCGDGEFGGGGGGFGGGDCGGFGGGGGGGGGGGGFGGGGGCDGGD>F5CFGGDFDDFFF>CFAFFF45FCEFFFED<;6>:@@FFFFFBBFFBF<1:>6?05>2ADA<?6<BFB?09?FFB:363-4363:<>)--,44391(428(:123-#
@M05025:18:000000000-B3NL5:1:1101:13479:2272 2:N:0:TCGAAG
TCATTCGGACTACTCGGGTATCTAATCCTGTTTGATCCCCACGCTTTCGCACATCAGCGTCAGTTACAGACCAGAAAGTCGCCTTCGCCACTGGTGTTCCTCCATATCTCTGCGCATTTCACCGCTACACATGGAATTCCACTTTCCTCTTCTGCACTCAAGTTTTCCAGTTTCCAATGACCCTCCACGGTTGAGCCGTGGGCTTTCACATCAGACTTAAAAACCCGCCTACGCGCGCTTTACGCCCAATAATTCCGGATAACGCTTGCCACCCACGTTTCACCCCGGCTGCTTGCACGGA
+
CC<CFFGGGGGGFFFECGGGEEADFGGGGGGGGFGGGFGFGEGEEGGGGGGEGGGFGGGGEGG9FCFFGGGGGFGGGGGGGGGGGGGGGGGGGF?EFFGGGFGGGGGGGGGGG7FGGGGD,EFC@=CCCFGFGFF,EFGGGGGCFGGGGFGGGFCGGGGGGGFFGGGGFGA=DFGGGDFFGG==FGFGGD7CDGCGDBGDDDF>AFBA>A6?;675*2:FFFF25-2>@D23(8(616>@F4;;79(2(35<A45<:(-4843-91(((44<1(((42,()).)((((,3(()))44>:(#
@M05025:18:000000000-B3NL5:1:1101:13332:2286 2:N:0:TCGAAG
TCATTCGGACTACAAGGGTTTCTAATCCTGTTCGCTACCCATGCTTTCGAGCCTCAGCGTCAGTTGCAGACCAGAGAGCCGCCTTCGCCACTGGTGTTCTTCCATATATCTACGCATTCCACCGCTACACATGGAGTTCCACTCTCCTCTTCTGCACTCAAGTTCAACAGTTTCTGATGCAATTCTCCGGTTGAGCCGAAGGCTTTCACATCAGACTTATTGAACCGCCTGCACTCGCTTTACGCCCAATAAATCCGGACAACGCTTGCCACCTACGTATTCCCGCGGCTGCTGGCACGTG
+
CCCCGGGGCGGGGGGGGGEFEGGGGGGGGGGGGGGGGGGGGGGGGGGGGGGGGGGGGGGGGDEGGGGGGGGGGGGCCGGGGGGGGGGGGGGGGGGGGGGGGGGGGGEGFGGGFEGGGGGGGGGGGBEEFGGGGGGGGGGGGGGGCGGGGGEDFGGGGGG8?EGGGGGGGFFFGGGFFGGGGGGGGGGGG>GGG6?DGE*<;BFFFAFFFA9?+A;4F4AFFFE4BD>@@FBBBE42(51=?>>@FFFFFF8<C?E@1(392(.-1?B0(:<??(,.8?)62).)(,(-07((.4(((,2,#
@M05025:18:000000000-B3NL5:1:1101:21331:2313 2:N:0:TCGAAG
TCATTCGGACTACTGGGGTTTCTAATCCTGTTTGCTACCCACACTTTCGAGCCTCAGCGTCAGTTGGTGCCCAGTAGGCCGCCTTCGCCACTGGTGTTCCTCCCGATATCTACGCATTCCACCGCTACACCGGGAATTCCGCCTACCTCTGCACTACTCAAGAAAAACAGTTTTGAAAGCAGTTCATGGGTTGAGCCCATGGAATTCACTTCCAACTTGTCTTCCCGCCTGCGCTCCCTTTACACCCCGTAATTCCGTACAACGCTTGTGACCTACGTTTTACCGCGTCTGCTGCCACGCC
+
CCCCFGGGEFGGGGGGGGGGGGGGGGGGGGGGGFFFGGEGGGGGGECFCFFDEGGGFGGGGGDGGGFGGGGG8FFFGFGGGEGFC9BBCFGFGDGGGGGFFDGFGGGGEGGDF@FCFGGGGGCFF@FGGGGGEFEEGFFGGGGGGGGCGGGGGGDFGGGGGFFGGGDCG6CDCFCECD8CCDFF<C@@C0?DDGDGC>F4DF4*;AFF=@+;?FFEF4*4?FEE4@F9>@FF>F9;9(394)96<@(((-(,2..).,44:<>1(2(,84).4:???(414)<A((((-,-:6))().((#
@M05025:18:000000000-B3NL5:1:1101:14104:2368 2:N:0:TCGAAG
TCATTCGGACTACTAGGGTTTCTAATCCTGTTCGCTACCCATGCTTTCGAGCCTCAGCGTCAGTTGCAGACCAGAGAGCCGCCTTCGCCACTGGTGTTCTTCCATATATCTACGCATTCCACCGCTACACATGGAGTTCCACTCTCCTCTTCTGCACTCAAGTTCAACAGTTTCTGATTCAATTCTCCGGTTGAGCCGAAGGCTTTCACATCAGACTTATTTAACCGCCTGCACTCGCTTTACGCCCAATAAATCCGGACAACGCTTCCCACCTACGTATTACCGCGCCTCCTGCCACGCC
+
CCCCGGGGGGGFGGGFGGGGGGGGGGGGG9FGGEGGCGGGGGGGGGGFGFCFGFFGGGGGCCFGGECF@FGFFFDFCGGGGGGGGG@FGEGGGDFFGGGGGGFCGGGGDGFFGGGGGGGGFGGGGGGGCF?FEEFGGGFFAEDCFFGGGGGGGGGCEGDDE9@CA;DGGGGGGGF:,C+CDDGDCDG=?>?DDF6CF5+<*@*0AFF6FCAAFFB@FFECF+67A6:5@?DDF=43(9@@?4;@71;DF88@E53=0(((.3?>9:<(337??B:7(3)-().6((((((((()(().((#
@M05025:18:000000000-B3NL5:1:1101:11386:2378 2:N:0:TCGAAG
TCATTCGGACTACAAGGGTTTCTAATCCTGTTCGCTACCCATGCTTTCGAGCCTCAGCGTCAGTTGCAGACCAGAGAGCCGCCTTCGCCACTGGTGTTCTTCCATGTATCTACGCATTCCACCGCTACACATGGAGTTCCACTCTCCTCTTCTGCACTCAAGTTCAACAGTTTCTGATGCAATTCTCCGGTTGAGCCGAAGGCTTTCACATCAGACTTATTGAACCGCCTGCACTCGCTTTACGCCCAATAAATCCGGACAACGCTTGCCACCTACGTATTACGTCGTCTTCTGTCACTTG
+
CCCCGGGGGGGGGGGC8F;FFGGGGGGGGGGGGGGGGGFFGGGGGGGGGF@FGGGGGGEGGGGGGFGGGGGGGGGGGGGGECFGGGCCGGGGFGAFEFGGGGGFDGGFGGGGFFGGGG9FGGGDEEGGGGGDFGGFGGGGG9=EFDFGGGGGFEFFCC=8>EFGDFGGGDFGGGGGDD7FD?FFF9?EGDGGGGGFCEGGGF5F*;CAF>BFAA3;FEEFFC4<EB(9==29==*059;??))((6131;@FE<5691?0((3414(-80AB2722(4)6:)4((.42::(6<:.-42))#
@M05025:18:000000000-B3NL5:1:1101:8964:2384 2:N:0:TCGAAG
TCATTCGGACTACTGGGGTTTCTAATCCTGTTTGCTCCCCACGCTTTCGAGCCTCAACGTCAGTTACCGTCCAGTAAGCCGCCTTCGCCACTGGTGTTCCTCCTAATATCTACGCATTTCACCGCTACACTAGGAATTCCGCTTACCTCTCCGGCACTCTAGAAAAACAGTTTCCAATGCAGTCCTGGGGTTAAGCCCCAGCCTTTCACATCAGACTTGCTCTTCCGTCTACGCTCCCTTTACACCCAGTAAATCCGGATAACGCTTGCCCCCTACGTATTCACGCGGCTGCTGGCCCGCA
+
CCCCGGGGDEGGGGGGGGGGGGGGGGEGGGGGFGGGGGGGGGDGGGGGGGGGGGGGGGGGGGGGGGGGGGGGGGGGGGGGGGGGGGGGGGGGGGGGGGGGDGGGGGGGGFGDFGGGGGGFGGFGGGGGFGFGGGGGGGGGGDCGGGCGGGGGGEGG6EGGGGGGGF,AFFDGGGGGFGGGGGFGCFGG5C;CFGGGGADDDAFFF4@9B@66FA5BFE@F=477CE5=5BBED@;D>FFF;3)57;@0(46?7<EFFF?:<2<:61::??0:>F0<??F4:))6(((-4428?:20(39(#
@M05025:18:000000000-B3NL5:1:1101:21630:2495 2:N:0:TCGAAG
TCATTCGGACTACAGGGGTTTCTAATCCTGTTTGCTCCCCACGCTTTCGTACATGAGCGTCAGTGTTGACCCAGGTGGCTGCCTTCGCCATCGGTATTCCTTCAGATCTCTACGCATTTCACCGCTACACCTGAAATTCTACCACCCTCTATCACACTCTAGTTTGCCAGTTCGAAATGCAGTTCCCAGGTTGAGCCCGGGGCTTTCACATCTCGCTTAACAAACCGCCTGCGTACGCTTTACGCCCAGTAATTCCGATTAACGCTCGCACCCTCCGTATTACCCCGCCTGCCGGCACGGC
+
CCCCGGGGGGGGGGGGGGGGGGGGGGGGGGGGGGGGGGGGGGGGGGGGGGGGGGGGGGGGGGGGGGGFGGGGGGGGGGGGGGGGGGGGGGGGGGGGGGFFGGGGGGGGGGGGGGGGGGGGGGGGGGGGGGGGGGGGGGGGGGGGFCEGGGGGGGGGGGGGGGGGFGGGGGGGGGGGGGGGGGGGFGGGGFGGGGDGF?GDDEDEFFFFFFFFFFFFFFFFFFF25@@>FFDFFFFFFF0?<FF@D@FFFF2<B<>A???F?2)(4630706>??BFF1(8(64<(4>(4?(.((-4(,42#
@M05025:18:000000000-B3NL5:1:1101:11474:2509 2:N:0:TCGAAG
TCATTCGGACTACTCGGGTTTCTAATCCTGTTTGCTCCCCACGCTTTCGTACATGAGCGTCAGTGTTGACCCAGGTGGCTGCCTTCGCCATCGGTATTCCTTCAGATCTCTACGCATTTCACCGCTACACCTGAAATTCTACCACCCTCTATCACACTCTAGTTTGCCAGTTCGAAATGCAGTTCCCAGGTTGAGCCCGGGGCTTTCACATCTCGCTTAACAAACCGCCTGCGTACGCTTTACGCCCAGTAATTCCGATTAACGCTCGCACCCTCCGTATTACCGCGGCTGCTGGCACGGG
+
CCCCGGGGGGGGFGGGGGFFGGGGGGGGGGGGFGGGGGGGGGGGGGGGGGGGGGFGFFGGGGGGGGGGGGFGGGGG@FFGGGGGGGGGGGGGGGGGGGEFGGGFGGGGGGGGGGGDGGGGGGGGGEGGDGGGFDFGGGGGGGGGGGDGFGGGGGGGGGGGGGGGGGGGGGFGACFDEFFGCFFFGCF8D?DG?FGCFFGGCA>AFFFCFFFF6B4>?B@A8FE9BB>9=9=?9@7>FB;DFFFD<BBDFFC3AAFF5331(<>040419099((480:<4:ADF:1((49;:))((.501#
@M05025:18:000000000-B3NL5:1:1101:24107:2520 2:N:0:TCGAAG
TCATTCGGACTACTGGGGTATCTAATCCTGTTCGCTACCCATGCTTTCGAGCCTCAGCGTCAGTTGCAGACCAGAGAGCCGCCTTCGCCACTGGTGTTCTTCCATATATCTACGCATTCCACCGCTACACATGGAGTTCCACTCTCCTCTTCTGCACTCAAGTTCAACAGTTTCTGATGCAATTCTCCGGTTGAGCCGAAGGCTTTCACATCCGACTTATTGAACCGCCTGCACTCGCTTTACGCCCAATAAATCCGGACAACGCTTGCCACCTACCTATTACCGCGCCTTCTGGCACGTG
+
CCCCGGGGGGGGGGFFDEFFGGGGGGGGGGGGGGGGGGGGGGGGGGGGGGDGGGGCCEFGGGGGG<FFGFFGG@CGF@FGGGGDGGGGG>FCFFGGGGGGGGGGGGGFGGGDFF7CFFGGGGGCEGGGGGFFEE8=FGFFDF98,@FGFFGGGFGFDFFFG8D=EDFGF@FFFCFGGFFGGDF=9+?2=+=C+37;C?CG59CFFFF6999A*:2>DFAFF+@CBF22>DBBF;.4(,627CFF064;(5;)1)7/(((-(,,--4<13,-2102:(544<)5.,407B0())-).()((#
@M05025:18:000000000-B3NL5:1:1101:22292:2570 2:N:0:TCGAAG
TCATTCGGACTACAAGGGTATCTAATCCTGTTTGCTCCCCACACTTTCGCACCTCAGCGTCAGTATCGAGCCAGTGAGCCGCCTTCGCCACTGGTGTTCCTCCGAATATCTACGAATTTCACCTCTACACTCGGAATTCCACTCACCTCTCTCGAACTCTAGATCAGGAGTTTTAGAGGCAGTTCCGGGGTTGAGCCCCGGGATTTCACCCCTAACTTTCTGGTCCGCCTACGCGCGCTTTACGCCCAGTAATCCCGAACACCGCTAACCCCCTCCGTATTACCGCCCCTCCTGGCCCGGA
+
CCCCGGGGGGGGGFGGGGGGGGGFFAGGGGGGGGGGGGGEGGGGGGGGCFGGGGGFGGGGGGDFGGGGGFFGGGGGGGCGGGGEEGDFGGGGGGGDFGGFEFFFGGFEFGGCCGCEFGGGCFGGCFFGGGGGGGEGGGGGGGFGGCF=DD8,=CFFFGGFGF>DDFGG8@===FFG8=?DDGFFFCG>?DGDCDGFFFDGD>D>FFFFFFFFFFFF68@FFFE>C319?D?8(:@BFF>6?9<1,19<0(.6<).8(496>,29B(4(5:6:>6<4(4(3(6).41(((-((()..(-,(#
@M05025:18:000000000-B3NL5:1:1101:22683:2574 2:N:0:TCGAAG
TCATTCGGACTACACGGGTTTCTAATCCTGTTTGCTCCCCACGCTTTCGTACATGAGCGTCAGTGTTGACCCAGGTGGCTGCCTTCGCCATCGGTATTCCTTCAGATCTCTACGCATTTCACCGCTACACCTGAAATTCTACCACCCTCTATCACACTCTAGTTTGCCAGTTCGAAATGCAGTTCCCAGGTTGAGCCCGGGGCTTTCACATCTCGCTTAACAAACCGCCTGCGTACGCTTTACGCCCAGTAATTCCGATTAACGCTCGCCCCCTCCGTATTACCGCGGCTGCTGGCTCGGA
+
CCCCGGGGGGGGGGGGGGGGGGGGGGGGGGGGGGGGGGGGGGGGGGGGGGGGGGGGGGGGGGGGGGGGGGGGGGGGGGGGGGGGGGGGGGGGGGGGGGGGGGGGGGGGGGGGGGGGGGGGGGGGGGGGGGGGGFGGGGGGGGGGGBGGGGFGGGGGGGGGGGDFFFFGGFFGGGGGGGGGGGGGGF6EGDFGGGFGC?D7>5CEFFFFFFFA>FFFFFFFFF:(::@>>0;0:117@F<<?EE6@9BFFBAAA4252:B:?B2:;:?>((-423114:18:>2>0>290(-1:?7((54(#
@M05025:18:000000000-B3NL5:1:1101:15077:2621 2:N:0:TCGAAG
TCATTCGGACTACTCGGGTTTCTAATCCTGTTTGCTCCCCACGCTTTCGCACCTCAGCGTCAATAACTGTCCAGTGAGTCGCCTTCGCCACTTGTGTTCTTCCGAATATCTACGAATTTCACCTCTACACTCGGAATTCCACTCACCTCTCCAGTATTCTAGCCATCCAGTTTCAAGGGCAGTTCCGGGGTTGAGCCCCGGGATTTCACCCCTGACTTGAAAAGCCGCCTACGTGCGCTTTACGCCCAGTAATTCCGAACAACGCTAGCTCCCTCCGTATTCCCGCGGCTGCTGGCACGGC
+
CCCCGGGGGGGGGGGGGGFGGGGGGGGGGGGGGGGGGGGGGGGGGGGGGGDGGFGGGGGGGGGGGGGGGGGGGGGGGGGGGGGGGGGGGEGGGGGGGGGGGGGGGGGGGGFFGGGFGGGGGGGGGGGGGGGGGGE8DGGGGGGGGGGGGGGGGGGGGGGGGGGGGGGGGFGGGGGGGGGDGGGGFGGGGGGGGGFGFFGGGFCBFFF6@FFFFFD=FEEFFFEFFFFFFFFFFD3;>FFD<CF??9;:?36AAFFFFBF>BBB>9((,44)4((4<>?04:)))(-4(32423:00(.(-#
@M05025:18:000000000-B3NL5:1:1101:19684:2655 2:N:0:TCGAAG
TCATTCGGACTACTAGGGTTTCTAATCCCGTTTGCTCCCCTGGCTTTCGCTCCTCAGCGTCAATATTGGTCCAGGATGCCGCCTTCGCCACCGGTGTTCCTCCAGATATCTACGCATTTCACCGCTACACCTGGAATTCCGCATCCCTCTCCCAAATCCAAGCCATCCAGTATCACACGCAGTTCCCCAGTTAAGCTGAGGGATTTCACGTATGACTTAGTTGGCCGCCTACGAGCCTTTTACGCCACGTAATTCATAACAAGCCTTACCCCCCCCGGATATACCCGACTGCTGCCACGGC
+
CCCCFCAEFEBFE@FGGF<C@FFGFD@FGEFFGGGG9E@FFF@ECFF9FGDGG?FAC,@FGD:FG9CFEGG<E@@7FGGFGDGGECGGGFD@C=FGGGGGGGGGFFGGGAFFFFDGGGGFGGGDGC@CGFCFGGCEEFGFFE>>8DFFGFGDCGG8EDGGGFGFFCEC8,@DFGFGCFGCDC;@CGGGFCDC9@;C@AF5>539;>++=AF44**1=ECFFFC(;)826268;DFFB(4.7C<1;@((,((,,)-))-).-)((-4228::?>0;;((-(())))((-37(())).,.3(#
@M05025:18:000000000-B3NL5:1:1101:11099:2661 2:N:0:TCGAAG
TCATTCGGACTACTGGGGTTTCTAATCCTGTTTGCTCCCCACGCTTTCGTACATGAGCGTCAGTGTTGACCCAGGTGGCTGCCTTCGCCATCGGTATTCCTTCAGATCTCTACGCATTTCACCGCTACACCTGAAATTCTACCACCCTCTATCACACTCTAGTTTGCCAGTTCGAAATGCAGTTCCCAGGTTGAGCCCGGGGCTTTCACATCTCGCTTAACAAACCGCCTGCGTACGCTTTACGCCCAGTAATTCCGATTAACGCTCGCACCCTCCGAATTACCGCCGCTGCTGGCACGGA
+
CCCCGGGGGGGGGGGGGGCFGGGGGGGGGGGGGGGGGGGGGGGGGGGGGGGGGGGGGGGGGGGGGGGGGGEGGGGGGGGGGGGGGGGGGGGGGGGGGGGGGGGGGGGGGGGGGGGGGGGGGGGGGEGGGGGGGGFGGGGGGGFGFGGGGGGFGGGGGGFGGGEFGFGGGGGFGGGGGGGGGGGDGFGGGGGGGGGCF9D>DFGFFFFFFFFFFFBFBBDCFA:2BBFF@50;(;DF1(2<?EFFF(3;==<B<))4:1-43<A:9:?BF(33:8<?0((,-64A69(4;6,(8)((()3-#
@M05025:18:000000000-B3NL5:1:1101:22839:2683 2:N:0:TCGAAG
TCATTCGGACTACCGGGGTATCTAATCCTGTTCGCTACCCACACTTTCGCACATGAGCGTCAGTCTTTGGCCAGGGAGCCGCCTTCGCCACTGATGTTCCTCCAGATATCTACGCATTTCACCGCTACACCTGGAATTCCACTCCCCTCTCCAAGACTCTAGTCTGCCAGTTCTAAATGACCATCCCAGGTTGAGCCCGGGGCTTTCACCTCTAGCTTAACAAACCGCCTGCGTCCGCTTGACGCCCAGTAATTCCGATTAACGCCCCCCCCCTCCCTCTTACCCCGGCTGCTCGCCCGGA
+
CCCC<CCFGGGGGGDFECG;EFGFFGGFGFGGGGDGGGFGGGCCEFEGEGGGGGGGEFGGGGGEFFGEECFFF7CFDGGGGGGGCGFCEEGFCEGGGGFG@FG8E<<?EFDFG7>4@EFFGFFFGCFEFGFFF:F==ECGEFD@DG8=B,=E8@=,=DF=B=C;3>AFG84@AFF:7+CC?7+3@0997>7?FGCC5@?/9*7///8++*2;/4/9@EEA8B3;@(,:>D;D(,(69>82((,4(7((.(-).::<(-,((6>0((-(((4-,(4<(,(3))).(-4(4((-4)(-(4(,#
@M05025:18:000000000-B3NL5:1:1101:15853:2703 2:N:0:TCGAAG
TCATTCGGACTACTCGGGTTTCTAATCCTGTTCGCTACCCATGCTTTCGAGCCTCAGCGTCAGTTGCAGACCAGAGAGCCGCCTTCGCCACTGGTGTTCTTCCATATATCTACGCATTCCACCGCTACACATGGAGTTCCACTCTCCTCTTCTGCACTCAAGTTCAACAGTTTCTGATGCAATTCTCCGGTTGAGCCGAAGGCTTTCACATCAGACTTATTGAACCGCCTGCACTCGCTTTACGCCCAATAAATCCGGACAACGCTTGCCACTTCCGTATTACCGCGGCTGCTGGCCAGTA
+
CCCCGGGGGGGGGGGGGGFEGGGGGGGGGGGGFGGGGGGGGGGGGGGGGFGGGFGGFFCGECCGF9FEEFGF@ECFGGGGGGEGGGGGEGGGGGGGGGGGFGGFGGCGGGGGGGGGGGGFFGGGGGGGGG@FDF8EDGGGGFFGCFGGGGGGGGGAGGGFF9EECFGGGGGFAFGGGGGG?DFGDCD=7CDGGGFCGBC57?CFFFFFFFF94>>EFFFFFFCC67@9@@BB=B439><@;<48D1;F@@@@)95=(61>1:?94362824>(.))4><<0<<<B(4(4662??(((((,#
@M05025:18:000000000-B3NL5:1:1101:10347:2752 2:N:0:TCGAAG
TCATTCGGACTACACGGGTTTCTAATCCCGTTCGCTACCCACACTTTCGCACATGAGCGTCAGTCTTTGGCCAGGGAGTCGCCTTCGCCACTGATGTTCCTCCAGATATCTACGCATTTCACCGCTACACCTGGAATTCCACTCCCCTCTCCAAGACTCTAGTCTGCCAGTTCTAAATGACCATCCCAGGTTGAGCCCGGGGCTTTCACATCTAGCTTAACAAACCGCCTGCGTGCGCTTTACGCCCAGTAATTCCGATTAACGATCGCCCCCTCCGTATTACCGCGGCTGCTGGCACGGG
+
C@CCAEDGGCFEGFGGGG@CFGFEGFGG<@FFFECC;CFGGGGEFGFGEGGGGGFFGFGE@EFEF9FACFF@FFCFEBFGGECCCGGGEGGGDGGGFEGG9FEDGGGDGGGGGGGGGGGGGGGGDFGGFGGFEGFGGGCDGGFF@DE8E?FGGGDF?,,EEGFCAEF8?DAFFFGGGG@?CFCGGGCFGGFFCGF7CFGCD>GDFFF9986A@FCEFFFFFFFBFFFFFFFF>(:;B90;?E<DF>>6?499A9ADFFFFB258(-20((493(483<?14)62160(-(-1448:()-4#
@M05025:18:000000000-B3NL5:1:1101:10188:2804 2:N:0:TCGAAG
TCATTCGGACTACCGGGGTATCTAATCCTGTTTGCTCCCCACGCTTTCGCACCTCAGCGTCAGTATTGGCCCAGGAAGTCGCCTTCGCCACTGGTGTTCCTTCCGATATCTACGCATTTCACCGCTACACCGGAAATTCCACTTCCCTCTACCATACTCTAGTTATGCAGTATCGAATGCAGTTCCCCGGTTAAGCCCGGGGATTTCACATCCGACTTACAAAACCGCCTACGCGCGCTTTCCGCCCAAGAATTCCGATTAACGCCGCACCCCCCCGTATTACCGCGGCTGCTGGCACGGG
+
CCCCGGGGGGGGGGGGGGGGGGGGGGGGGGGGGGGGGGGGGGGGGGGGGGGGGGGGGGGGGGGGGGGGGGGGGGGGGGGGGGGGGGGGGGGGGGGGGGGGGGGGGGGGGGFGGGGDGGGGGGGGGGGGGGGGGGGGGGGGGGGGGGGGGGGGGFGGGGGGGGGGGGGGGCDFEGGGCDCFFGDCFD5,<7CDGGCF4AGGGFDBFFF++1@FF>0233)+;A8<;@9;3;<B:9;9236?:)-4<BF6((.4<9<>F(4084A2(-((((,32(-3216(54228>399,(244(3,)33#
@M05025:18:000000000-B3NL5:1:1101:10542:2857 2:N:0:TCGAAG
TCATTCGGACTACCGGGGTATCTAATCCTGTTCGCTCCCCATGCTTTCGCTCCTCAGCGTCAGTAAATGCCCAGAGACCTGCCTTCGCCATCGGTGTTCCTCCTGATATCTGCGCATTTCACCGCTACACCAGGAATTCCAGTCTCCCCTACATCACTCTAGTCTGCCCGTACCCACCGCAGATCCGAGGTTGAGCCTCGGACTTTCACGGCAGACGCGACAAACCGCCTACGAGCCCTTTACGCCCAATAAATCCGGATAACGCTTGCGCCCTACGTATTACCGCGGCTGCTGGCACGCT
+
CCCCGGGGGGGGGGGGGGGGGGGGGGGGGGGGGGGGGGGGGGGGGGGGGGGGGGGGGGGGGGGGGGGGGGGGGGGGGGGGDGGGGGFGGGGGGGGGGGGGGGGGGGGGGGGGGGGGGGGGGGGGGGGGGGGGGGGGGGGGFGGGGGGGGGGGGGGGGGGGGEFG=DFFGGGGGGGDEGGGGGDFGGGCGGDFDCGGGFG4D>D>FFF8AFBDDE?FFFF:BA;(6=;>FFFFFFF6(8<F:9A?B6>:1872><A:9;:36AF3;02:?49?07(:64).())68>0(4(-8).(43>((#
@M05025:18:000000000-B3NL5:1:1101:21283:2907 2:N:0:TCGAAG
TCATTCGGACTACAGGGGTTTCTATCCTGTTTGCTCCCCACGCTTTCGCATCTGAGTGTCAGTATCTGTCCAGGGGGCCGCCTTCGCCACTGGTATTCCTTCAGATCTCTACCCCTTTCACCGCCACCCCTGAAATTCTACCCCCCTCTACCGTACTCTAGTTTGCCAGTTTCAAATGCAGTTCCGAGGTTGAGCCCCGGGCTTTCCCAACTGACTTAACAAACCACCTGCATGCCCTTTACGCCCAGTAATTCCGATTAACCCTCGCCCCCCCCGGATTTCCCCCGCATCCGGCCCGGGC
+
CCCCGGGGGGGGGGGGGGGGGGGGD@F,66EF8,,CFGG<@+@@FF<@B,@F6C<C@EC<<E@C<C,6C9F@,EGGGGGCGGCFF?BF:B8?FFA@FFG9FB9A<,:,5,,5,:+:A<A?EF::++8,+CDE,EF;FD;=,@DFGG7>,@9,+68@33,5,<EFACF,4,@C:,@BADGC++55E031;DFC70;FGE45CB7FA8+1/)))/*()@;C4+;8;?1(;3(6@4?E3=15;5436>B02(:A9::B0(042-6),(-((((41,37,,((,)).).(-2((-((4;(4,((#
@M05025:18:000000000-B3NL5:1:1101:24095:2943 2:N:0:TCGAAG
TCATTCGGACTACAGGGGTTTCTAATCCTGTTTGCTCCCCACACTTTCGCACCTCAGCGTCAGTATCGAGCCAGTGAGCCGCCTTCGCCACTGGTGTTCCTCCGAATATCTACGAATTTCACCTCTACACTCGGAATTCCACTCACCTCTCTCGAACTCAAGACTAGCAGTATCAAAGGCAGTTCCGGGGTTGAGCCCCGGGATTTCACCTCTGACTGACTAATCCGCCTACGCGCGCTTTCCCCCCAGTAATTCCGAACACCGCTAACCACCTCCGTCTTACCGCGCCTCCTGGCACGCG
+
CCCCFGFEFGGFFGGF;FFGGGCCGGFGGGGGCCGGGGGGGGGGGGGGGGDEGEGG@EFGGGGGGFG7FGGGFGGGG9FGEGG@CFEEEFFC<CFGGGGGEFGGGCFCDBE,?=EFGGFCGGGGGFFGGEEF7F+@FGGGGGFGCF@,@@FFFD,DDFFG?3BFDE8DDAED==D292DDGCGCCG+97?C5CF**3:?D**)/AFF8882)/)4>F43AAF@EE?6=;;7@D>(67>>66)-)4(3((4>)44<B(3(,7(-19(23?F)3(.1<>0(.()).(43(4((3::(2,5((#
@M05025:18:000000000-B3NL5:1:1101:20908:2956 2:N:0:TCGAAG
TCATTCGGACTACCCGGGTATCTAATCCTGTTTGCTCCCCACGCTTTCGTACATGAGCGTCAGTGTTGACCCAGGTGGCTGCCTTCGCCATCGGTATTCCTTCAGATCTCTACGCATTTCACCGCTACACCTGAAATTCTACCACCCTCTATCACACTCTAGTTTGCCAGTTCGAAATGCAGTTCCCAGGTTGAGCCCGGGGCTTTCCCATCCCGCTTAACCAACCGCCCGCGTACCCTTTCCCCCCATTAATTCCGATCAACGCTTCGCTCCTCGGTACTTCCTCGACTCCTGGCACGGT
+
CCCCFGE--CCGGGGD:+7@FGFGAFGGGEAFF8FEF868,@@CFF,C:@<@@FDD89+@6:@EFFG,<FDGFGF<F7F8B@6EDF@FE7,BFDC<FFGAF<FEDFGGC9BFGGEGG7AFDE<4C:FGFGF8A89,=BFEDCDDE8@?FG88ECEAE,@=E,,7=BFG,3@=7888AFDFG?D7:CC,;+250;CC:**3;*;9AFF+;*+***)()8(10/8((540(((6(((((//47).),(-(..)6:2)4(,4(4,(-3(((((((45,((((())))).((-(,.570.(,3(#
@M05025:18:000000000-B3NL5:1:1101:24418:2992 2:N:0:TCGAAG
TCATTCGGACTACCAGGGTTTCTAATCCTGTTTGCTCCCCACGCTTTCGTACATGAGCGTCAGTGTTGACCCAGGTGGCTGCCTTCGCCATCGGTATTCCTTCAGATCTCTACGCATTTCACCGCTACACCTGAAATTCTACCACCCTCTATCACACTCTAGTTTGCCAGTTCGAAATGCAGTTCCCAGGTTGAGCCCGGGGCTTTCACATCTCGCTTAACAAACCGCCTGCGTAAGCTTTACGCCCAGTAATTCCGATTAACGCTCCCCACCTCCTTAATACAGCGGCTTCTGGCACGGG
+
CCCCDEFEE@CE8CEDE@CEFDFFGF@E<FGGGGG<@EFGGC@@F@@@@C@FFD9<FF@@@B:EFGG8EGFFFGGFGGGGGGECDDFEGECGCFGGF9,CFGGGGGFGGGGGGFECE:ECBEAEGG:B@EEDFFCFFCGGGGGG8+@DF?FADDC9FFDD;9D;:;9DFDGC=6D8@8+9B?F9,+=DFF7CFGCFFF6>C>D566AFF>99B4>=*:@8+1>2(6->@=@=B(33=)6.1.)(/36,,6))9..)(6,((--((-8((,(,((4((-)).4:<443((-(.4:)2:<02#
@M05025:18:000000000-B3NL5:1:1101:18744:3064 2:N:0:TCGAAG
TCATTCGGACTACACGGGTATCTAATCCTGTTTGCTCCCCACGCTTTCGTACATGAGCGTCAGTGTTGACCCAGGTGGCTGCCTTCGCCATCGGTATTCCTTCAGATCTCTACGCATTTCACCGCTACACCTGAAATTCTACCACCCTCTATCACACTCTAGTTTGCCAGTTCGAAATGCAGTTCCCAGGTTGAGCCCGGGGCTTTCACATCTCGCTTAACAAACCGCCTGCGTACGCTTTACGCCCAGTAATTCCGATTAACGCTCGCACCCTCCGTATTACCGCGGCTGCTTGCACGGA
+
CCCCGGGGGGGGGGGGGGGGGGGGGGGGGGGGGGGGGGGGGGGGGGGGGGGGGGGGGGGGGGGGGGGGGGGGGGGGGGGGGGGGGGGGGGGGGGGGGGGCFGGGGGGGGGGGGGGGGGGGGGGGGGGGFGGGGGGGGGGGGGADFGGGGGGGGGGGFFGGGFDGFFGGGGGGGGGGCFGFGFGGGGGFG?FGGGGGGFGGDEGBFFF>A9BAAFB@DB9FFFFFFF>2@F@F>;1;9617;CEFFFB;??4<B<AFB1:B:F<(4(80;02;?BFF6<?7?F<<0710910<?).8<?BB#
@M05025:18:000000000-B3NL5:1:1101:16681:3094 2:N:0:TCGAAG
TCATTCGGACTACTCGGGTTTCTAATCCTGTTCGCTACCCACACTTTCGCACATGAGCGTCAGTCTTTGGCCAGGGAGTCGCCTTCGCCACTGATGTTCCTCCAGATATCTACGCATTTCACCGCTACACCTGGAATTCCACTCCCCTCTCCAAGACTCTAGTCTGCCAGTTCTAAATGACCATCCCAGGTTGAGCCCGGGGCTTTCACATCTAGCTTAACAAACCGCCTGCGTGCGCTTTACGCCCAGTAATTCCGATTAACGCTCGCACCCCCCGTATTACCGCTGCTGCTGGCACGGG
+
CCCCGGGGGGGGGGGGGGGGGGGGGGGGGGGGGGGGGGGGGGGGGGGGGGGGGGGGGGGGGGGGGGGGGGGFGGGGGGGGGGGGGGGGGGGGGGGGGGGGGGGGGGGGGGGGGGGEGGGGGGDEGGGGFFGGGGGGGGGGGGDGGGGGD=DFGGGCFGGGGGBGGGGGGGFGGGCFGGGGGGGGGGGGGGGC?FDFGFGGGA>4FFFFFCAFFCACFFFFFABBDB>=@<1=060;9@B;DFE;2,620.:>BAFAF0((45::B??(1(476(4992(3:9<)(-4(4::2)4(4(4:,#
@M05025:18:000000000-B3NL5:1:1101:25282:3096 2:N:0:TCGAAG
TCATTCGGACTACACGGGTATCTAATCCTGTTCGCTACCCATGCTTTCGAGCCTCAGCGTCAGTTGCAGACCAGAGAGCCGCCTTCGCCACTGGTGTTCTTCCATATATCTACGCATTCCACCGCTACACATGGAGTTCCACTCTCCTCTTCTGCACTCAAGTTCAACAGTTTCTGATGCAATTCTCCGGTTGAGCCGAAGGCTTTCACATCAGACTTATTGAACCGCCTGCACTCGCTTTACGCCCAATAAATCCGGACAACGCTTGCCACCTACGTATTACCGCGGCTGCTGGCCCGTA
+
CCCCGGGGGGGGGGGGGGGGGGGGGGGGGGGGGGGGGGGGGGGGGGGGGGGGGGGGGGGGGGGGGGGGGGGGGGGGGGGGGGGGGGGGGGGGGGGGGGGGGGGGGGGGGGGGGGGGGGGFGGGGGGGGGGGGGGGGGFGGFFGGGGGGGGGGGGFGEFGGGGGGGGFGGGGGGGGGGGGFGGG?=9CGGDDDGF?9CEDGGFCAAFFFFFFAFA6>FFFFF6AEFDFF@FB(53>E<@FFFFC0?BFFF@3<9?C89@079?0016B??0<D:??F?:FA?AFA66(290,(,5(8((-(#
@M05025:18:000000000-B3NL5:1:1101:11071:3109 2:N:0:TCGAAG
TCATTCGGACTACTCGGGTTTCTAATCCTGTTTGCTCCCCACGCTTTCGCACCTCAGCGTCAGTGTCAGTCCAGGAGGCCGCCTTCGCCACTGGTGTTCCTTCCGATCTCTACGCATTTCACCGCTACACCGGAAATTCCACCTCCCTCTACTGCACTCTAGCGTGCCAGTATCGGATGCAATTCCAAGGTTGAGCCCTGGGCTTTCACATCCGACTTAACACACCGCCTACGCGCGCTTTACGCCCAGTAATTCCGATTAACGCTTGCACCTTTCGTATTACCGCGGCTGCTGCCCCGAG
+
CCCCGGGGGGGGGGGGGGFGGGGGGGGGGGGGGGGGGGGGGGGGGGGGGGGGGGGGGGGGGGGGGGGGGGGGGGGGGGGGGGGGGGGGGGGGGGGGGGGGGGGGGGGGGGGGGGGGGGGFGGGGGGGGGGGGGCGDFGGGGGGGGGGGGGGGGGGDCADGFGGGGGGGGGGGGGGG5CGGGGGDFGGAFGG8A>FC49;FGFDFF4AFFFFFFF=@4=EA=FF@FFF>FDDFDF>>-96:2:<?FF>??():4494:0-,-<BB03<1:2?:7?9A:???:246-(-43((3)))((-4(#
@M05025:18:000000000-B3NL5:1:1101:21200:3118 2:N:0:TCGAAG
TCATTCGGACTACTCGGGTTTCTAATCCTGTTCGCTACCCATGCTTTCGAGCCTCAGCGTCAGTTGCAGACCAGAGAGCCGCCTTCGCCACTGGTGTTCTTCCATATATCTACGCATTCCACCGCTACACATGGAGTTCCACTCTCCTCTTCTGCACTCAAGTTCAACAGTTTCTGATGCAATTCTCCGGTTGAGCCGAAGGCTTTCACATCAGACTTATTGAACCGCCTGCACTCGCTTTACGCCCAATAAATCCGGACAACGCTTGCCACCTACGTCTTACCGCGCCTGCTGGCACGGG
+
CCCCGGGGGGGGGGGGGGGGGGGGGGGGGGGGGGGGGGGGGGGGGGGGEFFGGGGGGGGGGGGGGGGFGGGGGGGGGGGGGGGGGGGGGGGGGGGGGGGGFGGGGGGGGGGGGGGDGGGGGGGGGD78EFGGGGGGGFGGCE;DFFFGGGGGGGGGGFG?FDEFA,EFGGGGFGFEFGGGGCCDD2DEGDC>DFFDCEDDGBFFFFFFFCA*9AEEFFFFF>ACFB2=@FFF=EBFB96;DCE0<;2228@AECEFFFFF>?B79??11(-523(8(.(3(44(213((4(4:)4<?<0-#
@M05025:18:000000000-B3NL5:1:1101:8210:3142 2:N:0:TCGAAG
TCATTCGGACTACCCGGGTTTCTAATCCTGTTCGCTCTCAACGCTTTCGTACATGAGCGTCAGTGTTGACCCAGGTGGCTGCCTCCGCCATCGGTATTCGTCCAGATCTCTACGCATTTAACCGCTACACCTGAAATTCTACCACCCTCTATCACACGCTAGTTTGCCAGTTCGAAATGCAGTTCCCAGGTTGAGCCCGGGGCTTTCACATCTCGCGTAACAACCCGCCTGCGTACGCATTCCGACCAGTAATTCCGAGTAACGCGCGCACCCTCTGTCTTACCGCGGTTTCTGGCGTGGG
+
B-8A-6C9CCEF<66++@68,<EECE@EGGGG,B:C<,66,C@CEF,C@6C,6C,,C,@+B,8CCEFG9@6@EGFE<,BBFGFG,9+6?>,:8FFFGGF,A,,?F,,4A,EAE+@+8@?,9,?CFD+B,?4<=84@,=@9,@B,,8+3>==CE8D,8+6++6,73@FF9,3,@CG,@+:7:++2@C+92>;*;F7FGFDC4**/6)1=F+1;+835)6()2;<8(((6;?(1((6,(1(,3)4(,4>(4<9)6)).(((-,6A(4((,(((-(-,(55).4463,(-(((().)).((--#
@M05025:18:000000000-B3NL5:1:1101:19459:3147 2:N:0:TCGAAG
TCATTCGGACTACCAGGGTATCTAATCCTGTTTGCTCCCCACGCTTTCGCATCTGAGTGTCAGTATCTGTCCAGGGGGCCGCCTTCGCCACCGGTATTCCTTCAGATCTCTACGCATTTCACCGCTACACCTGAAATTCTACCCCCCTCTACAGTACTCTAGTCTGCCAGTTTCAAATGCAATTCCGAGGTTGAGCCCCGGGCTTTCACATCTGACTTAACAAACCACCTGCATGCGCTTTACGCCCAGTAATTCCGATTCACGCTCGCACCCGCCGTATTACCGCGGCTTCTGGCCCGGT
+
CCCCGGGGGGGGGGGGGGGGGGGGGGGGGGGGGGGGGGGGGGGGGGGGGGGGGGGGGGGGGGGGGGGGGGGGGGGGGGGGGGGGGGGGGGGGGGGGGGGGGGGGGGGGGGGGGGGGGGGGGGGGGGDGGGGGGGGGGGGGGGGGGGGGGGGGGGGGGGGGGCFGGGGGGGGGGGGGCFGGGGGGGGGGGDGGGGGGGFGGGFGFFFFCFF>FFFCEFFFFFFFD@?FFFFFFFFCE161166<?:0146()64>FFB0?()6:3110(-(390,-933(4(5A404-194(.)6-,(-7,#
@M05025:18:000000000-B3NL5:1:1101:7719:3153 2:N:0:TCGAAG
TCATTCGGACTACACGGGTTTCTAATCCCGTTCGCTACCCACGCTTTCGCACGTCAGCGTCAGTTTTAGTCCAGGAAGGCGCCTTCGCCACTGATGTTCCTCCAGATATCTACGCATTTCACTGCTACACCTGGAATTCCCCTTCCCTCTACTAAACTCTAGACTAGCAGTATCAGATGCAGTTCCTAGGTTGAGCCCAGGGCTTTCACAACTGACTTACTAATCCGCCTACGCGCGCTTTACGCCCAGTAATTCCGAATAACGCTTGCACCCCCTGTATTACCGCGGCTGCTGGCACCAC
+
CCCCGGGGGGGGGGGGGGGGGGGGGGGGGGGGGGGGGGGGGGGGGGGGGGGGGGGGGGGGGGGGGGGGGGGGGGGGGGGGGGGGGGGGGGGGGGGGGGGGGGGGGGGGGGGGGGGGGGGGGGGGGGGGGGGGGFCGGGGGGGGGGGGGGGDFFGGFGCGGGGGGFGDGGGGGGGFGGGGDGGGGGGGGFGGFGFCF6@>FDBGFFFFFFFFFFFFBF4CFFFFFFCAB?>@F=>@@@99?F34(679?6;CEF<DF?<:?FA?(48?<0723((((-3<<9A94(2366,,::?0413((#
@M05025:18:000000000-B3NL5:1:1101:9204:3228 2:N:0:TCGAAG
TCATTCGGACTACCAGGGTATCTAATCCTGTTTGCTCCCCACGCTTTCGTACATGAGCGTCAGTGTTGACCCAGGTGGCTGCCTTCGCCATCGGTATTCCTTCAGATCTCTACGCATTTCACCGCTACACCTGAAATTCTACCACCCTCTATCACACTCTAGTTTGCCAGTTCGAAATGCAGTTCCCAGGTTGAGCCCGGGGCTTTCACATCTCGCTTAACAAACCGCCTGCCTACGCTTTACTCCCAGTAATTTCGCTTAACGCTCCCCCCCCACGTATTACCGCCGCTTCTGGCACGGG
+
CCCCGGGGGGGGFAFFGGGGEFCEEGGGGGGGDGGF9FGGGGGGEGGCCFG@FFF9EGGGGD,@FGGGCF,C8E,C,BFGFEFFGGGGGEEFGGFFGGGAFGGGA?AFGGFAFGGGDGCFCEDCFGGGDFGGFGGFFGFDFFGGG7CFGGGGE=;AFGGGGFGFC9EGC?3@@+@=EGGGGFGGGF?FFG=?F++3=?D6*?DA99F9FFA6=F:ABFACAF=DBB92>-(2(/)8@;@0?E37>=@@33)67))93(//,.4(2:((-((4991743(),:<A((43(((()).5(,8(#
@M05025:18:000000000-B3NL5:1:1101:12439:3231 2:N:0:TCGAAG
TCATTCGGACTACCGGGGTTTCTAATCCTGTTTGCTCCCCACGCTTTCGAGCCTCAGCTTCAGTTACAGACCAGAGAGCCGCCTTCGCCACTGGTGTTCCTCCATATATCTACGCATTTCACCGCTACACATGGAATTCCACTCTCCTCTTCTGCACTCAAGTCTCCCAGTTTCCAATGACCCTCCCCGGTTGAGCCGGGGGCTTTCACATCAGACTTAAGAAACCGCCTGCGCTCGCTTTACGCCCAATAAATCCGGACAACGCTTGCCACCTACGTATTACCCCGGCTGCTGGCCCGGC
+
CCCCGGGGGGGGEGGGGEFGGGGGGGGGGGGGGGGGGGGGGGGGGGGGGGGGGGGGGGGGGGGGGGGGGGGGGGGGGGGGGGGGGGGGGGGGGGGGGDGGGGGGGGGGGGGGGGGGGGGFFFDCGGGGGGFGGGA@EGGGGGGGGGGGGGGGGGGGGGGGGGGGGGGGGG?D8CDF8DGGGGGGGCGGGGGDGGCCCBGDG?CAFAFFFF=AFF@EA?C6AFFFFFFF9?;29>>B>B??:<BF<16::?>FFAA?FFF9>??;B:BBB2)8:7??07<A:)<>((4((4,(42(((34(#
@M05025:18:000000000-B3NL5:1:1101:10183:3259 2:N:0:TCGAAG
TCATTCGGACTACTGGGGTATCTAATCCTGTTTGCTCCCCACGCTTTCGCACCTCAGCGTCAGTACCGAGCCAGTGAGCCGCCTTCGCCACTGGTGTTCTTCCGAATATCTACGAATTTCACCTCTACACTCGGAGTTCCACTCACCTCTCTCGGACTCAAGACTGGCAGTATTAAAGGCAGTTCCAGAGTTGAGCTCTTGGATTTCACCCCTAACTGACCAATCCGCCTACGTGCGCTTTACGCCCCGCGATTCCGAACAACGCTACCCCCCTTCCTCTTACCGGCGACTCTGGCCCGCG
+
CCCCFGGGGGGGGGGGGGCFGGGGGFGGGGFFGFGGDGGGGGGGGGGGGGEGGGGCFGGGGGGFCFGCE@FBFGAFF9EFFGFGGGGGEEFGGGBEACEGGGGEC:CFGGEAEFEFFGF<FFAFFGGGGGGGGGEEEGGG,>D,,8DFGGGFGGFCCC@EGGDC=D@F8+4;=CFGF7FGF6CGFFCE;@CD8F5F8*+*4@5*@>B698F@*/::1*.6?FB=BDB>2>@=(3(/.661?C><169((((-,264(331(4<(,(-((.(4117?04))4))5(((-((-(.-)),1((#
@M05025:18:000000000-B3NL5:1:1101:17466:3266 2:N:0:TCGAAG
TCATTCGGACTACTAGGGTTTCTAATCCTGTTTGCTCCCCACGCTTTCGTGCCTCAGTGTCAATGTTGGTCCAGGTAGCTGCCTTCGCCATGGATGTTCCTCCTGATCTCTACGCATTTCACTGCTACACCAGGAATTCCGCTACCCTCTACCACATTCTAGTCATCCAGTATCCACTGCAGTTCCCAGGTTGAGCCCGGGGCTTTCACATCTCGCTTAACAAACCGCCTGCGTACGCTTTACGCCCAGTAATTCCGATTAACGCTCGCACCCTCCGTATTACCGCGGCTGCTGGCACGGC
+
CCCCGGGGGGGGGGGGGGGGGGGGGGGGGGGGGGGGGGGGGGGGGGGGGGGGGGGGGGGGGGGGGGGGGGGGGGGGGGGGGGGGGGGGGGGGGFGGGGGGGGGGGGGGGGGGGGGGGGGGGGGGGGGGGGGGGGGGGGGGGGGGGGGGGGGGGGGGGGGGGGGGGGGGGGGGFGGGGGGFGFGGGGGFGFFGDGGGGFGCD>DF;FF9EFF56BCFFFF6AFB9BB=>B@=B@=222>@=?FC?@@@0?@3<7/1;61;;?EC611421(32:4<?>?:7.4:<24,(27(324(34<B2#
@M05025:18:000000000-B3NL5:1:1101:18052:3304 2:N:0:TCGAAG
TCATTCGGACTACCAGGGTTTCTAATCCTGTTCGCTACCCACACTTTCGCACATGAGCGTCAGTCTTTGGCCAGGGAGTCGCCTTCGCCACTGATGTTCCTCCAGATATCTACGCATTTCACCGCTACACCTGGAATTCCACTCCCCTCTCCAAGACTCTAGTCTGCCAGTTCTAAATGACCATCCCAGGTTGAGCCCGGGGCTTTCACATCTAGCTTAACAAACCGCCTGCTTGCGCTTTACGCCCAGTAATTCCGATTAACGCTCGCACCCTCCGTATTACCGCCGCTCCTGGCCCGGT
+
CCCCFGGGGGGGGGGGGGGGGGGGGGCGGGGGGGGGGGGFFGFGGGFGFGGGGGGGCGGGGGGGGGFGGGGFGGGGFFGGEGGGGGGGGGGGFFFCFBFG9AGGDCFFGGGGFGGGEGGGGGGGGGGGGGFGGGFGGGGDCFDG8FGGGGFGGGGGGFGCFF>DF9AF?8@DFGGDEGGFGFGGGCGGG6:CCDFGGF>5C5C4AFFFFB>F:F<EF<EAFF392>5@2232(940(62;DC<(613(,447<C<B>0148<6(-(-((491<164(-(4()-66>(7630-,,(4(((-#
@M05025:18:000000000-B3NL5:1:1101:12162:3387 2:N:0:TCGAAG
TCATTCGGACTACAGGGGTATCTAATCCTGTTTGCTCCCCACGCTTTCGCACCTCAGCGTCAGCATCGAGCCAGTGAGCCGCCTTCGCCACTGGTGTTCCTCCGAATATCTACGAATTTCACCTCTACACCCGGAATTCCACTCACCTCTCTCGAACTCTAGACCGGCAGTTTTGAAGGCAGTTCCAGGGTTGAGCCCTGGGATTTCACCCCCAACTTTTCGGCCCGCCTACGTGCGCTTTACGCCCAGTAATTCCGAACAACTCTATTACCCTCCGTATTACCGCTGCTGCTGGCACGGG
+
CCCCCFDFCFGFEFFFEGGGGFGGFG9AFFFGCGFA<6CFGC:CFGGGGGGGCFGGFGDGFFGCAFGCGGG+<EC<9,@@:FG7BF7FECB?=F?<=7F<5C=:C++45A,?FGGFGGFCAFAF<FEEB:4CCEG++@,@=FAF8F,EF8D?9=8888@D;3,@?C88;@D<E,,*,:570;0=,B=,4;3*/;A7*9*;FFFF4?CFFFF):?27F@58AD(((.(.101;?30:69B??4)(8(41344:).6)((,--:304--.))-.()-364?<(6><:6(4()4)),30(22,#
@M05025:18:000000000-B3NL5:1:1101:15108:3417 2:N:0:TCGAAG
TCATTCGGACTACTGGGGTATCTAATCCTGTTCGCTACCCACACTTTCGCACATGAGCGTCAGTCTTTGGCCAGGGAGTCGCCTTCGCCACTGATGTTCCTCCAGATCTCTACGCATTTCACCGCTACACCTGGAATTCCACTCCCCTCTCCAAGACTCTAGACTGCCAGTTCTAAAGGCAATTCCCACGTTGAGCGCGGGGCTTTCACCTCTCGCTTAACAATCCGCCTGCGTGCGCTTTACGCCCAGTAATTCCGATTAACGCTCGCACCCTCCGTATTACCGCGGCCGCTGGCCGGGG
+
CCCCGGGGGGGGGGGGGGGGGGGGGGGGGGGGGGGGGGGGGGGGGGGGGGGGGGGGGGGGGGGGGGGGGGGGGGGGGGGGGGGGGGGGGGGGGGGGGFGG9FGGGAFGGGGGGGGGGGGGGGGGGEGGGGGGGGCFGGGGCGDFFGGGG,@FGDGFGGGGGGCFGGGGGGFDFGAACGFGGGGGGGGACCF:6+=@7?CC7;CAFFF+;A6AF)4<E;<AFFFFFD9;?;0=0:(30(,,86>04;>BF?F2<>4<????:>)(-(4991;B?(3:0<:(5.)60133(((,(-4:(((-#
@M05025:18:000000000-B3NL5:1:1101:9562:3431 2:N:0:TCGAAG
TCATTCGGACTACCAGGGTATCTAATCCTGTTCGCTCCCCATGCTTTCGCTCCTCAGCGTCAGTAAATGCCCAGAGACCTGCCTTCGCCATCGGTGTTCCTCCTGATATCTGCGCATTTCACCGCTACACCAGGAATTCCAGTCTCCCCTACATCACTCTAGTCTGCCCGTACCCACCGCAGATCCGAGGTTGAGCCTCGGACTTTCACGGCAGACGCGACAAACCGCCTACGAGCGCTTTACGCCCAATAAATCCGGATAACGCTTGCGCCCTACGTATTACCGCGTCTGCTGTCACTCT
+
CCCCGGGGGGGGGGGGGGGGGGGGGGGGGGGGGGGGGGGGGGGGGGGGGGGGGGGGGGGGGGGGGGGGGGGGGGFGGGGGGGGGGGGGGGGGGGGGGGGGGGGGGGGGGGGGGGGGGGGGGGGGGGGGGGGGGGGGGGGGGGGGFGGGGGFGGGGGGGGGGCGGGGGGGGGDGGGGGGGGGGDDC@FEGGGGGGGGF>CGDDGEFFFFFFFFFB93?@>:DB@FFFFFF@FBF<BB(2:??FFFFFBB???<44<,-6?0:AB<B?0(39;4;1:?1:?F(-6.,-,-,41>A).5<9))#
@M05025:18:000000000-B3NL5:1:1101:13227:3438 2:N:0:TCGAAG
TCATTCGGACTACTGGGGTTTCTAATCCTGTTCGCTACCCACACTTTCGCACATGAGCGTCAGTCTTTGGCCAGGGAGTCGCCTTCGCCACTGATGTTCCTCCAGATATCTACGCATTTCACCGCTACACCTGGAATTCCACTCCCCTCTCCAAGACTCTAGTCTGCCAGTTCTAAATGACCATCCCAGGTTGAGCCCGGGGCTTTCACATCTAGCTTAACAAACCGCCTCCGTGCGCTTTACGCCCAGTAATTCCGATTAACGCTCGCCCCCCCCTTATTACCCCGGCGTCTGGCCCGGG
+
CCCCGGGGGGGGGGGGGGGGGGGGGGGGGGGGGGGGGGGGGGGGGGGGGGGGGGGGGGGGGGGGGGGGGGGGGGGGGGGGGGGGGGGGGGGGGGGGGGGGDGFDGGGGGGGGGGGGGGGGGGGGGGGGGGGFGGFEDFGGGGDFGGGGGGGFGGG8FFGGGGFGGGGGGFEGGFGGCGGGGGGGGGGFF6FGGG?7DFGCD>D?AAFFFF6AFACCA7CBFFB(5>2(:3(,16;<;;9;?4>;?FFB?F><B<AA21122>A09FB04(((--46(4))).69(-(((((-4::76:B9#
@M05025:18:000000000-B3NL5:1:1101:23573:3478 2:N:0:TCGAAG
TCATTCGGACTACAGGGGTTTCTAATCCTGTTTGCTCCCCACGCTTTCGTACATGAGCGTCAGTGTTGACCCAGGTGGCTGCCTTCGCCATCGGTATTCCTTCAGATCTCTACGCATTTCACCGCTACACCTGAAATTCTACCACCCTCTATCACACTCTAGTTTGCCAGTTCGAAATGCAGTTCCCAGGTTGAGCCCGGGGCTTTCACATCCCGCTTAACAAACCGCCTGCGTACGCTTTACGCCCAGTAATTCCGATTAACGCTCTCACCCTCCGTATTCCCACGGCTGCTGGCACGGT
+
CCCCGFFFGGGGGGFGGGGEGGGGFGGGGGGGGGGGGGGEGGGGGGGGGGGGGGGGFGGGGGGGGGGFFGFFGGGGGGGGGGGGGGGGEGDGGGGGGCFFGFGGGGGCGGGGGGGGGGGFFGD+=C7C?BFGGGDFGGGGGGGGFGGGGGGGGEFFGCFFGFGCEFGGG8DGFECF>DFFGGGGFGGDGGGGGF+=C?6C7?CD4A>CFF9A*//9?>=8AAFB=B@FFD?@FF69>>FFFECFFF02(.:2AAFB??11246(1,8()).8:-3<3:(.:)).).(-(,-4))5:(,(2#
@M05025:18:000000000-B3NL5:1:1101:11192:3535 2:N:0:TCGAAG
TCATTCGGACTACTCGGGTATCTAATCCCGTTTGCTCCCCACGCTTTCGTACATGAGCGTCAGTATTGACCCAGGTGGCTGCCTTCGCCATCGGTATTCCTTCAGATCTCTACGCATTTCACCGCTACACCTGAAATTCTACCACCCTCTATCATACTCTAGTTTGCCAGTTCGAAATGCAGTTCCCAGGTTGAGCCCGGGGCTTTCACATCTCGCTTAACAAACCGCCTGCGTACGCTTTACGCCCAGTAATTCCGATTAACGCTCGCACCCTCCGTATTACCGCGGCTGCTGGCACGGC
+
CCCCGGGGGGGGGGGGGGGGGGGGGGGGGGGGGGGGGGGGGGGGGGGGGGGGGGGGGGGGGGGGGGGGGGGGGGGGFGGGGGGGGGGGGGGGGDGGGGGDGGGGGGGGGGGGGGGGGGGGGGGGGGGGGGGGGFGGGGGGGFGGGGGGGGFGGGGGGGGGGFEGGGGGGGGGGEFGEGGGGGGGGFGGGGGDGGGGGFGGGFGFFFFFFFFFFFFFFDDFFFEFD>9@BFFF931:@BFFFFFFF9((6;E2<)<>:(4(46<1;1?BFF998(4:;B<:2))68(((--(370,87?03#
@M05025:18:000000000-B3NL5:1:1101:12860:3540 2:N:0:TCGAAG
TCATTCGGACTACCAGGGTTTCTAATCCTGTTTGCTCCCCACGCTTTCGCACCTGAGCGTCAGTCTTTGTCCAGGGGGCCGCCTTCGCCACCGGTATTCCTCCAGATCTCTACGCATTTCACCGCTACACCTGGAATTCTACCCCCCTCTACAAGACTCTAGCCTGCCAGTTTCGGATGCAGTTCCCAGGTTGAGCCCGGGGATTTCACATCCGACTTGACAGACCGCCTGCGTGCGCTTTACGCCCAGTAATTCCGATTAACGCTTGCACCCTCCGTATTACCGCGGCTGCTGGCACGGA
+
CCCCGGGGGGGGGGGGGGGGGGGGGGGGGGGGGGGGGGGGGGGGGGGGGGGGGGGGFGGGGGGGGGGCFGGGGGGGGGGGGGGGGGGGGGGGGDGGGGGGGGGGGCCFGGGGGFGGGGGGGGGGCFEGGGGGGGGGGGGGFGGFGGGGGGGGGGGGGGGGGFGCFGFDGGGGGFEE5CGGGFGGGGGGGGFGFGGGGFGGGFD>AFFFFFFAAE0>D6EFFFEF??>FF6?FF11<;>FFFAA3:>F:B05):9A9:(-36:<?6:8?BFF7<((:B?184449:B0(69((35460787#
@M05025:18:000000000-B3NL5:1:1101:25578:3575 2:N:0:TCGAAG
TCATTCGGACTACCGGGGTTTCTAATCCTGTTCGCTACCCATGCTTTCGAGCCTCAGCGTCAGTTGCAGACCAGAGAGCCGCCTTCGCCACTGGTGTTCTTCCATATATCTACGCATTCCACCGCTACACATGGAGTTCCACTCTCCTCTTCTGCACTCAAGTTCAACAGTTTCTGATGCAATTCTCCGGTTGAGCCGAAGGCTTTCACATCAGACTTATTGAACCGCCTGCACTCGCTTTACCCCCAATAAATCCGGACAACGTTTGCAACCTACGTATTACCGCGGCCGCAGGCACGCC
+
CCCCGGGGGGGGGGGGGDFGGGGGGGGGGGGGGGGGGGGGGGDGGGGGGGGGGGGGGGGGGGGGGGGGGGFFCGG,AFGFFCEEGGGGGGGF8DEFGEGGGGGGGGGGFCDGGFEEGGGGGGGF7>>EFF9FGGFCEGGG9>=?=D8,@EFGCFFGGEFFFFFGG9DGGGGGGGGGGGGFGFDGGGCGGG>G59FGGF>C4*7;**;AF>9AFFEEAEFFFC/*5>@=@@FD3;918>?DF<E).36>(33)/<C(,(22>?B0((44:-6?04(53:?4()-4((-(-((4(((((.4(#
@M05025:18:000000000-B3NL5:1:1101:24066:3614 2:N:0:TCGAAG
TCATTCGGACTACTGGGGTATCTAATCCTGTTTGCTCCCCACGCTTTCGTACATGAGCGTCAGTGTTGACCCAGGTGGCTGCCTTCGCCATCGGTATTCCTTCAGATCTCTACGCATTTCACCGCTACACCTGAAATTCTACCACCCTCTATCACACTCTAGTTTGCCAGTTCGAAATGCAGTTCCCAGGTTGAGCCCGGGGCTTTCACATCCCGCTTAACAAACCGCGTGCGTACGCTTTACGCCCAGTAATTCCACTTAACGCTCGCAGCCCACGCATTAACGCGGCCGCTGGCACGGC
+
CCC<F99EGGGGGG<FFEGGGGFFGGG<FFGGGG@CCCFC<BFGCGGACFFGGC<F,FFGE7CFGGGCGAFGGFGGGCDFCEGGAFGGCCE8BCF@,BAGFFFEFC<?@AEFG<@,4+AE??EC>8CE=:EEE,?EGDFFCG9DB8CGGGGGF,@8D3DEG936@BCDAED9@E8=+=FGG?DDD?698+@C7FFGCFC6**7**;>CA+4;*;>A*8(4;BE==B@F(6(/,819,(13=)6((((-(().66<4))-.)692(((-,(((,((-4(--3)).((-(,((4410(()(-#
@M05025:18:000000000-B3NL5:1:1101:6273:3634 2:N:0:TCGAAG
TCATTCGGACTACTCGGGTATCTAATCCTGTTCGCTACCCATGCTTTCGAGCCTCAGCGTCAGTTGCAGACCAGAGAGCCGCCTTCGCCACTGGTGTTCTTCCATATATCTACGCATTCCACCGCTACACATGGAGTTCCACTCTCCTCTTCTGCACTCAAGTTCAACAGTTTCTGATGCAATTCTCCGGTTGAGCCGAAGGCTTTCACATCAGACTTATTGAACCGCCTGCACTCGCTTTACGCCCAATAAATCCGGACAACGCTTCCCACCTACGTATTACCGCGGCTGCTGGCACGCG
+
CCCCGGGGGGGGGGGGGGGGGGGGGGGGGGGGGGGGGGGGGGGGGGGGGGGGGGGGGGGGGGGGGGGGGGGGGGG8FFGGGGGGGGGGGGGGGGFGGGGGGGGGGGGGGGGGGGGGGGGGGGGGG>FGGGGGGGFGGGGGGGGGGGGGGGGGGGGGGGGGGGGGGGGGGGFFGGGGGGGGGGGGGGGGGDGDGGDFGFGDGFGFA>CCFFFFFF*)9>AFFFF=E>@BF?22BEFFB>F@<CEFF@F?(6@E3<E=B60;96:;;?B(53ABFFFF1()63:996>F09>1:?F(6?B0(#
@M05025:18:000000000-B3NL5:1:1101:24818:3636 2:N:0:TCGAAG
TCATTCGGACTACAGGGGTATCTAATCCTGTTCGCTACCCACGCTTTCGTTCCTCAGCGTCAGTTACTGCCCAGAGACCCGCCTTCGCCACCGGTGTTCCTCCTGATATCTGCGCATTTCACCGCTACACCAGGAATTCCAGTCTCCCCTGCAGTACTCAAGTCTGCCCGTATCGCCTGCAAGCCAGCAGTTGAGCTGCTGGTTTTCACAAACGACGCGACAAACCGCCTAAGAACTCTTTACGCCCAGGAATTCCGGACAACGCTTGAACCCTACGTATTACCGCGGCCTCTGCCAGCGC
+
CCCCGGGGGGGGGGGGGGGGGGGGGGGGGGGGGGGGGGGGGGGGGGGGGGGGGFGGGGGGGGGGGGGGGGGGFGGGGGGGGGGGGGGGGGGGGGGGGGGGEGGGGGGGGGGGGFGGGGGGFGGGGGGGGGGGGGGCFGGGGGGGGGGGGGGGGGGGGGGGGGGGGGGGGGGGGGGGGGGGGGFGFGGGGGFF++99+*3;*A4AFFFFFFFFFF25)6()5;;114;9B77),4)()6>45)60:B90(((447A4(-49;(4;1,-((,.4((4:14,442<)(,,16((3(5),),-(#
@M05025:18:000000000-B3NL5:1:1101:22585:3664 2:N:0:TCGAAG
TCATTCGGACTACCAGGGTTTCTAATCCTGTTCGCTACCCATGCTTTCGAGCCTCAGCGTCAGTTGCAGACCAGAGAGCCGCCTTCGCCACTGGTGTTCTTCCATATATCTACGCATTCCACCGCTACACATGGAGTTCCACTCTCCTCTTCTGCACTCAAGTTCAACAGTTTCTGATGCAATTCTCCGGTTGAGCCGAAGGCTTTCACATCAGACTTATTGAACCGCCTGCACTCGCTTTACGCCCAATAAATCCGGACAACGCTTGCCCACTACGTATTACCGCGGCTGCTGGCATGTA
+
CCCCGGGGGGGGGFGGGGEGGGGGGGGGGGGGGGGGGGGGGGGGGGGGGFFGGGGGGGGGGGGGGGGGGGGGGGGGGGGGGGGEGGGDDFGGGGGGGGGEFGGGGGGGGGGGGGGGGGGGGGGGGGGGGGGGGGGDFGGGCFGDDFFGGGGGGGCFFFGFGFGGGFGFGGGGGGGGFGGGCFGGGGFGGGGGGGFDGFGGGA5;CFF+1=BA4AEFFFFFF67*:4>F=@(((.*(-67?F<90069D(/;3475;>66038:07(((3())-,.:0,,6:24)(((-3(9:))((()()#
@M05025:18:000000000-B3NL5:1:1101:23929:3727 2:N:0:TCGAAG
TCATTCGGACTACCGGGGTATCTAATCCTGTTCGCTACCCATGCTTTCGAGCCTCAGCGTCAGTTGCAGACCAGAGAGCCGCCTTCGCCACTGGTGTTCTTCCATATATCTACGCATTCCACCGCTACACATGGAGTTCCACTCTCCTCTTCTGCACTCAAGTTCAACAGTTTCTGATGCAATTCTCCGGTTGAGCCGAAGGCTTTCACATCAGACTTATTGAACCGCCTGCACTCGCTTTACGCCCAATAAATCCGGACAACGCTTGCCACCTACGTATTACCGCGGCTGCTGCCACGGC
+
CCCCGGGGEGGGGGGGGGGGGFGGGGGGGGGGGGGGGGFFGFFFGGGGGGGGG<FFFGGGGDGFEGFEGFGGGEGGDEGGDGGGGGGGFFEGGDEFGGGGGGGCGGGGCEFCGGGFCGFGGGFGGGGEGFGGGGGGGGDFFGCF9CF,@EFGGF88@8DD8@D>ECEGGGGGG8DFCFFGGFGGGGGGGDD>DFCFF*C9CDC66A>@FFF4+;7=)791+194>(2-612=@@9;D@F??FC((2(:?;EF33<;91?;(1<;FB08<:9)277?0:?9().6:69(,(((4>),,51(#
@M05025:18:000000000-B3NL5:1:1101:19909:3734 2:N:0:TCGAAG
TCATTCGGACTACTGGGGTTTCTAATCCTGTTTGCTACCCACGCTTTCGCACCTCAGTGTCAGTGTCAGTCCAGAAGGCCGCCTTCGCCACTGGTATTCCTCCCGATCTCTACGCATTTCACCGCTACACCGGGAATTCTACCTTCCTCTCCTGCACTCTAGCTTGACAGTTCCGGATGCCGTTCCCAGGTTGAGCCCGGGGCTTTCACAACCGGCTTATCAAGCCACCTACGCGCGCTTTACGCCCAGTAATTCCGATCAACGCTTGCACCCTCCGTATTACCGCCGCTGCTGGCACGGG
+
CCCCGFGGGGDFGGFGGG@FGGGFGGGGGGGGGGGGGGGGGGGGGGGGGGGGGGFGFGGFGGGGGGGGDFDFFDGGGGGG@FGGGGGGGCGFFFFEEGGGGGGGGCFGGGGGGGGDGGGGGGGEEFGGGGFFFGGDFEGGDFFFDDFGGGCGGC8FF8=DFDDFG=FFC9A=DFGDEGGFFGGGGCFFCCD>F5DGFFGGD>GAFFFFFFA>>:(33:EAAFEEEFFD;@FF?06;,((-8).-1,42(.)644:A?BF(4)440640().(4<BF>?18:456,1((43227?(2:<((#
@M05025:18:000000000-B3NL5:1:1101:23954:3759 2:N:0:TCGAAG
TCATTCGGACTACAAGGGTTTCTAATCCTGTTTGCTCCCCACGCTTTCGTACATGAGCGTCAGTGTTGACCCAGGTGGCTGCCTTCGCCATCGGTATTCCTTCAGATCTCTACGCATTTCACCGCTACACCTGAAATTCTACCACCCTCTATCACACTCTAGTTTGCCAGTTCGAAATGCAGTTCCCAGGTTGAGCCCGGGGCTTTCACATCTCGCTTAACAAACCGCCTGCGTACGCTTTACGCCCAGTAATTCCGATTAACGCTCGCACCCTCCGTATTACCTCGGCTCCGTGCCAGGG
+
CCCCGGGGEGGFGGGGGGGGGGFCDCFGFGGFF8CFAFGEDGGGGGGGEGGGGGFFGGFGGGGFCGG8FFEFGG<FGGGGEGGGGFDGGGGGGGGFGGFGGGGGGGDDGGGGGGGDGGFGFFG+@+FE9CFGGG89DFGFFGCDDGCFDCFEGAFGGGGGGCBFGGFGCGGCFGDFE?=FF+=DGG6==+=CD?0;=?+CD5DEFFFFF9=ABF@249A6FFFDFD(2522>>24;9@FFD3>@;>@F;EE??EEB?0?:4>D20(417290:(46(48(.)))).(((--(((-1()),#
@M05025:18:000000000-B3NL5:1:1101:23623:3820 2:N:0:TCGAAG
TCATTCGGACTACAGGGGTATCTAATCCTGTTTGCTCCCCACGCTTTCGCACCTCAGCGTCAGTATCGAGCCAGTGAGCCGCCTTCGCCACCGGTGTTCCTCCGAATATCTACGAATTTCACCTCTACACTCGGAATTCCACTCACCTCTCTCGATCTCTAGACCAGCAGTATCAAAGGCAGTTCCGGGGTTGAGCCCCGGGATTTCACCCCTGACTGACTGGTCCGCCTACGTGCGCTTTACGCCCAGTAATTCCGAACAACGCTAACCCCCTCCGTCTTACCGCGGCCGCCGGCACGGG
+
CCCCGGGGGGGGGGGGGGGGGGGGGGGGGGGGGGGGGGGGFFEGGGGFGGGGGFGGGGGGGGDGGGGGGGDCFGGGGFGGGGEFCG,CFCFGGGEGGGGGGGGGGGGFGGGGFGDFFGGGGGG9EFDGFG<FGG@EFGGFFG,>DBDCG=F?DEGFGGGFFEFF?@D,6@E,DEGCEDGGGDFFFFCE?C79CF7*;FGGDECFFAFFFFADF>;@F33;/=(/>8;FFFD@<D@6>BFF:59(:>001(6:>BA)(4(-3::(-41983(462::><((4)5((-4((((((,,(-(((#
@M05025:18:000000000-B3NL5:1:1101:26114:3824 2:N:0:TCGAAG
TCATTCGGACTACTGGGGTTTCTAATCCTGTTCGCTACCCATGCTTTCGAGCCTCAGCGTCAGTTGCAGACCAGAGAGCCGCCTTCGCCACTGGTGTTCTTCCATATATCTACGCATTCCACCGCTACACATGGAGTTCCACTCTCCTCTTCTGCACTCAAGTTCAACAGTTTCTGATGCAATTCTCCGGTTGAGCCGAAGGCTTTCACATCAGACTTATTGAACCGCCTGCACTCGCTTTACGCCCAATAAATCCGGCCAACGCTTGCCACCTACGTATGACCGCGCCTGCTGGCACGCG
+
AACCDFGGGGGGGGGGGGGGGGGGGGGGGGGFGCECEFGGGGGGGGFGGGGGGFFGGGGGGGGGGAFEGGGG@DFDEFGGE7>FGFGGEEGGGGCC=CFGGFGGG<EFGGGGGGGCG:FGGFFCGFGGGGGGAFGGGGGGGDFGGGGGGGGGGGGGGGGCGA@3@EFGG8FGGG88A99DF7F?FCGGGCGDDFF?F>C>79CFFFF6@F999ABEA6:=CCE8):(:@929B9BFF><1?3;<?B9133=<CEFF90(,-,08;?:?FFFFFF:7?F)<(648296((((.5428:>B(#
@M05025:18:000000000-B3NL5:1:1101:15035:3909 2:N:0:TCGAAG
TCATTCGGACTACCGGGGTTTCTAATCCTGTTTGCTCCCCACACTTTCGCACCTCAGCGTCAGTATCGAGCCAGTAAGCCGCCTTCGCCACTGGTGTTCCTCCGAATATCTACGAATTTCACCTCTACACTCGGAATTCCACTTACCTCTCTCGAACTCAAGACTAGCAGTATCAAAGGCAGTTCCGGGGTTGAGCCCCGGGATTTCACCTCTGACTTACTAATCCGCCTACGCGCGCTTTACGCCCAGTAATTCCGAACAACGCTAACCCCCTCCGTATTACCGCGGTTGCTGGCACGGC
+
CCCCGGGGGGGGGGGGGGGGGGGGGGGGGGGGGGGGGGGGGGGGGGGGGGGGGFGGGGGGGGGGGGGGGGGGGGGGGGGGGGGGGGGGGGGGGGGGGGGGGGGGGGGGGGGGGGGGGGGGGGGGGGGGGG<FGGGGGGGGFGDFGGGGEFGGGGGGCFGGGGGFDDEFGGGGGGGFCGFFGDGGGGGGGCCDDGDCGFGGGFGBA4AFFFFFFAEFFC9FFFFFFEBDDF0;;>6>(43??A413906(54)66AFB6:>>FF>FFF6?BFF>4?F;404().923,(((-(6<0?(.4,#
@M05025:18:000000000-B3NL5:1:1101:11837:3922 2:N:0:TCGAAG
TCATTCGGACTACTGGGGTTTCTAATCCTGTTCGCTACCCATGCTTTCGAGCCTCAGCGTCAGTTGCAGACCAGAGAGCCGCCTTCGCCACTGGTGTTCTTCCATATATCTACGCATTCCACCGCTACACATGGAGTTCCACTCTCCTCTTCTGCACTCAAGTTCAACAGTTTCTGATGCAATTCTCCGGTTGAGCCGAAGGCTTTCACATCAGACTTATTGAACCGCCTGCACTCGCTTTACGCCCAATAAATCCGGACAACGCTTGCCACCTACGTATTACCGCGGCTGCTGGCACGTC
+
CCCCGGGGGGGGGGGGGGGGGGGGGGGGGGGGGGGGGGGGGGGGGGGGGGGGGGGGGGGGGGGGGGGGGGGGGGGGGGGGGGGGGGGGGGGGGGGGGGGGGGGGGGGGGFGGGGGGGGGGGGGGGGGGGGGGGGGGGGGGGGGGFGGGGGGGGGGGGGGGGFGGGGGGGGGGGGGGGGGGGFFGGGGGGGGGDGFGGFGDGFGFFFFFFFFFFFEFFFFFFFFC=B>@BFFFFFEEFFFFFFFF;@F@;DFE3CFFF016;??09?F?BF<76?BF?:3AF>B<((4(43923:::??0(#
@M05025:18:000000000-B3NL5:1:1101:12529:3946 2:N:0:TCGAAG
TCATTCGGACTACAGGGGTTTCTCATCCTGTTTGCTCCCCACGCTTTCGCATCTGAGTGTCAGTATCTGTCCAGGGGGCCGCCTTCGCCACTGGTATTCCTTCAGATCTCTACGCACTTCACCGCTACACCTGAAATTCTACCCCCCTCTACAGTACTCTAGTTTGCCAGTTTCCAATGCAGTTCCCAGGTTAAGCCCCGGGCTTTCACACATGACTTAACAAACCACCCTCATCCCCTTTACTCCCAGTAATTCCGCTTAACGCCCGCCCCCTCCGTATTGCCCCTGCCTCCGGCCCCGG
+
CCCCG9F<@FC<FFGC7@FFFDF,C;EF@EFACFGGGFGGGGGGG7FA@FCFEFFGGFGGG9EFCFCF<<@FA<CF@CEFEEF7,AAFF:F<,EA<F<?5,5?,CD,AFEAFFFC7++A9,:?BEE:CFGD,6=4CEGGGGF,@F8E6CFADFEGGGE=E>C;;A;ED9,5=AC,@2B??:CFGFC*493**+++509;*;BG))2;4B>))21*88CE+++/(6;03(/(,())/(6@1@<C))/(()/).6<<).(-3(6<3(,4((((-4(486-(,())))((,(()..((-4-,(#
@M05025:18:000000000-B3NL5:1:1101:26187:3979 2:N:0:TCGAAG
TCATTCGGACTACCCGGGTTTCTAATCCTGTTTGCTCCCCACGCTTTCGCACCTCAGTGTCAGTGTTGGTCCAGGTAGCCGCCTTCGCCACTGGTGTTCCTTCCTATATCTACGCATTTCACCGCTACACAGGAAATTCCACTACCCTCTACCACACTCTAGTCTGACAGTTCGAAATGCCGTTCCCAGGTTAAGCCCGGGGCTTTCACATCTCGCTTACCAAACCACCTACGCGCGCTTTACGCCCAGTAATTCCGATTAACGCTTGCACCCTCCGTATTACCGCGGCTGCTGGCCCGGT
+
CCCCGGGGGGGGFGGGGGGGGGGGGGGGGGGGGGGGGGGGGGGGGGGGGGGGGGGGGFGGFFGGGGGGGGGGGGGGGGGGGGDGGGGGGGGGGGGGGGGGGGGGFGGGFFGGGGGDGEGGGGGGGGGGGGGGGGGGGGGGAEGGGGGFGGGFGGFGCFFGGGGGGGGGGGGGGGGGGGGGGGDCFGGGGCFFGGGCCFDD>BGEFFFFFFAA8FFFEFFFFFEFFBFFFFFFFF6@>@(8(<<:0998?B2)):>20041:2),1:,-4))8((-8>F:134AB0,(4711042(((((-#
@M05025:18:000000000-B3NL5:1:1101:8090:4064 2:N:0:TCGAAG
TCATTCGGACTACCCGGGTTTCTAATCCTGTTTGCTCCCCACGCTTTCGTACATGAGCGTCAGTGTTGACCCAGGTGGCTGCCTTCGCCATCGGTATTCCTTCAGATCTCTACGCATTTCACCGCTACACCTGAAATTCTACCACCCTCTATCACACTCTAGTTTGCCAGTTCGAAATGCAGTTCCCAGGTTGAGCCCGGGGCTTTCACATCTCGCTTAACAAACCGCCTGCGTACGCTTTACGCCCAGTAATTCCGCTTAACGCCCGCACCCTCCGTATCACCGCGCCTCCTGCCACTGG
+
CCCCGGGGGGGGCFGFDFFGGFFGGGGGGGGGGGGGGGFFGGDGGGGGGGGGGGGGGGGGGEGGGGGGGGGGGGGGGGGGGGGGGGGGGGEFGDFGFGFGGGGGGGFFG9FGFGGGGGGGGFGEGG@EFGFGGD8EFGGGFGGGGGGFGFFGGCGF@ECEGGFFGGGGGCD9:CC8=DGG9DFGGGGCGFCC?FGFGF>DD?>DFFFAF+:AF@2=BFFFFFB=BB=2,/26(6;;6;6;D<EF?61,4?92<<BB:1:(-4<?1(,-96>6:::6126<()641(3(--(4:8((.4(,#
@M05025:18:000000000-B3NL5:1:1101:17690:4073 2:N:0:TCGAAG
TCATTCGGACTACTAGGGTATCTAATCCTGTTCGCTACCCACACTTTCGCACATGAGCGTCAGTCTTTGGCCAGGGAGTCGCCTTCGCCACTGATGTTCCTCCAGATATCTACGCATTTCACCGCTACACCTGGAATTCCACTCCCCTCTCCAAGACTCTAGTCTGCCAGTTCTAAATGACCATCCCAGGTTGAGCCCGGGGCTTTCACATCTAGCTTAACAAACCGCCTGCGTGCGCTTTACGCCCAGTAATTCCGATTAACGCTCGCACCCTCCGTATTACCGCGGCTGCTGGCACGGG
+
CCCCGGGGGGGGGGGGGGGGGGGGGGGGGGGGGGGGGGGGGGGGGGGGGGGGGGGFFGGGGGGGGGGGGGGGGGGGGGGGGGGGGGFGGGGGGCGGGGGGFGGGGGGGGGGFGGGGGGGGGGGGGGGGGGGGGGGFGGGGGGGFGGGGGFFDFGFCGGGGGGGGGGFGGFGFGGGGCFGFGDDDGGGFGGDFGCGGGCGGGFCEAFFFFFFFFFEAFECFFFFDFD5=BFD=B@?FBFB?;EFF;(33;@4<<92)5?<?1951;0303(4;F0:B9113>>AA?999029??BBB0),-#
@M05025:18:000000000-B3NL5:1:1101:20791:4101 2:N:0:TCGAAG
TCATTCGGACTACTGGGGTTTCTAATCCTGTTCGCTACCCACACTTTCGCACATGAGCGTCAGTCTTTGGCCAGGGAGTCGCCTTCGCCACTGATGTTCCTCCACATATCTACGCATTTCACCGCTACACGTGGAATTCCACTCCCCTCTCCAAGACTCTAGTTTGCCAGTTCTAAATGACCATCCCAGGTTGAGCCCGGGGCTTTCACATCTAGCTTAACAAACCGCCTGCGTGCGCTTTACGCCCAGTAATTCCGATTAACGCTCGCACCCTCCGTATTAGCGCCGCTGCTGTCACGGG
+
CCCCGGGGGGGGGGGGGGEGGGGGGGGGGGGGGGGGGGGGGGGGGGGGGGGGGGGGGGGGGGGGGGGGGGGGGGGGGGGGGGGGGGGGGGGGGGGGGGGGGGGGGGGFGGGGGGGGGGGGGGGGGEGGGGGGGGGGGGGGGGFGGGGGGCGCDGGGFGGGGGDFFDFGGGGGGGGGFFFGGGGGGGGCC7CFGFDDFFGGDEGFFFFFFFFFFFCEFFFABCE7BF@B11=<@DDF0;6@<<EFFBBF674:BB<62312:4<(,,3>B9BFF0:?1<B07)),49(49;9>2:)8)611#
@M05025:18:000000000-B3NL5:1:1101:22611:4107 2:N:0:TCGAAG
TCATTCGGACTACTGGGGTTTCTAATCCTGTTTGCTCCCCACGCTTTCATACATGAGCGTCAGTGTTGACCCAGGTGGCTGCCTTCGCCATCGGTATTCCTTCAGATCTCTACGCATTTCACCGCTACACCTGAAATTCTACCACCCTCTATCACACTCTAGTTTGCCAGTTCGAAATGCAGTTCCCAGGTTGAGCCCGGGGCTTTCACATCTCGCTTAACAAACCGCCTGCGTACGCTTTACGCCCCGTAATTCCGATGAACTCTCGCACCCTCCGTATTACCGCGGCTGCTGGCACGGA
+
CCCCGGGGGGGGCFEGGGFFFEFFGGFGGGGGGF<FGFF:FGGGGGGF,EFGGGGGFGGGGGGGDGGFFFGGFFFG8EFGGGGGFFFEGGGCCFGGGGGFDCECFGGFGGGGGGGFGGFGGGGGGGGGGGFGGGCGGFGFBD,>FBECGGGGGGGE8DEDFGFCFGGGGFFFGGG86DGGGGGGFGGEFGG?+?FFD?DDDBD>AFFFB+3ACFFFFDF6F8*795==252>9<(.:>;((/9<(,((.,212))-5(,(6)6))).:B919,((493(,54))(,(-((363,.-(.((#
@M05025:18:000000000-B3NL5:1:1101:23945:4137 2:N:0:TCGAAG
TCATTCGGACTACTCGGGTATCTAATCCTGTTCGCTACCCATGCTTTCGAGCCTCAGCGTCAGTTGCAGACCAGAGAGCCGCCTTCGCCACTGGTGTTCTTCCATATATCTACGCATTCCACCGCTACACATGGAGTTCCACTCTCCTCTTCTGCACTCAAGTTCAACAGTTTCTGATGCAATTCTCCGGTTGAGCCGAAGGCTTTCACATCAGACTTATTGAACCGCCTGCACTCGCTTTACGCCCAATAAATCCGGACAACGCTTGCCACCTACGTATTACCGCGGCTGCTGGCCAGGG
+
CCCCGGGGGGGGGGGGGGGGGGGGGGGGGGGGGGGGGGGGGGGGGGGGGGGGGGGGGGGGGGGGGGGGGGGGGGGGGGGGGGGGGGGGGGGGGGGGGGGGGGGGGGGGGGGGGGGGGGGGGGGGGGGGGGGGGGGGGGGGGGGGGGGGGGGGGGGGGGGGGFFGGGGGGGGGGGGGFFFGGGGGGGGGG6DDGFGFGFCDGEGFFFFFFFFFFFEFFFEFFFFCFBBF>>F2034:5>@F0)6(:1;F0,6AECF(317613<9>18(((688.4:382)4))9894>F9027)3?((,(#
@M05025:18:000000000-B3NL5:1:1101:25853:4158 2:N:0:TCGAAG
TCATTCGGACTACTGGGGTATCTAATCCTGTTTGCTACCCACGCTTTCGTACATGAGCGTCAGTCTCGGCCCAGGTGGCTGCCTTCGCCATCGGTATTCCATCAGATCGCTACGCCTTTCACCGCTACACCTGAAATTCTACCACCCTCTGCCGCACTCTAGTTAGCCAGTTTCAAATGCAGTTCCCAGGTTGAGCCCGGGGCTTTCACATCTGACTTAACTAACCGCCTGCGTACGCTTTACGCCCAGCACTTCCGTTTAACGCTCCCACCCTCCGTATTACCGCGGCTGCTGGCCCGGT
+
CCCCC-CCFGEEGG,C8@CFGGGFEGFCECFGF@FGFF8,CBCECCFGCFEFGGCEFFFGC@CC,C,EF@7@:@FGF7,,BFEEC<DGGCFFCCF@EE?E9?FFFGA=,@FDEE7+A+?FGGG>B::CCC?FFCEGG99>A;DF>EGFGG8,6@88++6=B8EAF9DEGG,@EGGG,5?88FFCC9F79FD7FFC>?>D7CEDB4A>+4++;FF4;A?==FF=3:559;632(/8999D(2.9;@(4(4(.3>:<A?).(-)64>08(-(31:??:92(3,-:4(460(-(-4:2((((-#
@M05025:18:000000000-B3NL5:1:1101:15767:4176 2:N:0:TCGAAG
TCATTCGGACTACTCGGGTTTCTAATCCTGTTTGCTCCCCACGCTTTCGCATCTGAGTGTCAGTATCTGTCCAGGGGGCCGCCTTCGCCACTGGTATTCCTTCAGATCTCTACGCATTTCACCGCTACACCTGAAATTCTACCCCCCTCTACAGTACTCTAGTTTGCCAGTTTCAAATGCAGTTCCGAGGTTGAGCCCCGGGCTTTCACATCTGACTTAACAAACCACCTGCATGCGCTTTACGCCCAGTACTTCCGATTAACGCTCGCACCCTCCGTATTACCGCGGCTTCTGGCACGGA
+
CCCCGGGGGGGGGGGGGGGGGGGGGGGGGGGGGGGGGGGGGGGGGGGGGGGGGGGGGGGGGGGGGGGGGGGCGGFCFGGGGGGGGGGGGDGGGGGFGGGGGGGGGAFGGCFGGGGGDGGGGGGGGDEGGGGGGGGGGGGGGGFGGGGGGGGGGFGGGGGGGGGGGGDFFGFGGGGGGGGGGGGGGGG5CDDGGGGGGFGC4?GFFFF=FF8AFFFEFFFFFA@6@?<@0=@FF??@9<;;?CE@@B>?(5<)).:.8::?:AA<F?6391>96(4:9(8789)-((-(-(,.4<20(4:3#
@M05025:18:000000000-B3NL5:1:1101:10713:4195 2:N:0:TCGAAG
TCATTCGGACTACACGGGTTTCTAATCCTGTTTGCTCCCACGCTTTCGCATCTGAGTGTCAGTATCTGTCCAGGGGGCCGCCTTCGCCACTGGTATTCCTTCAGATCTCTACGCATTTCACCGCTACACCTGAAATTCTACCCCCCTCTACAGTACTCTAGTTTGCCAGTTTCAAATGCAGTTCCGAGGTTGAGCCCCGGGCTTTCACATCTGACTTAACAAACCACCTGCATGCGCTTTACGCCCAGTAATTCCGATTAACGCTCGCACCCTCCGTATTACCTCGGCTGCTGTCCCGGGA
+
CCCCGGGGGGGGGGGGGGGGGGGGGGGGGGGGGGGGGGGGGGGGGGGGGGGGGGGGGGGGGGGGGGGGGGGGGGGGGGGGGGGGGGGGGDGGGGGGGGGGGGGGGGGGGFGGGGGGGGGGGGGGGGGFGFGGGGGGGGGGGEFGEGGGGGGGGGGGGGGFFFGGGGGGFGGGGFGGGFF7FGFF,<5@9DCFDFGFG>GDGFGAFFFFFFFF6CCBF<3AF43??6<78@DFEEFFF121)73;9><67>64:2-,(4<(46104:2>0711(8,(-(4.4>)).3(8<0???),,)-((#
@M05025:18:000000000-B3NL5:1:1101:7145:4225 2:N:0:TCGAAG
TCATTCGGACTACCGGGGTATCTAATCCTGTTTGCTCCCCACACTTTCGCACCTCAGCGTCAGTATCGAGCCAGTGAGCCGCCTTCGCCACTGGTGTTCCTCCGAATATCTACGAATTTCACCTCTACACTCGGAATTCCACTCACCTCTCTCGAACTCTAGACAACCAGTATCAAAGGCAGTTCCGGGGTTGAGCCCCGGGATTTCACCCCTGACTTAATTGTCCGCCTACGTGCGCTTTACGCCCAGTAATTCCGAACAACGCTAACCCCCTCCGTATTACCGTGGCTGCTGGCACGGG
+
CCCCGGGGGGGFGGGDGGGGGGGG@EEFGGCFGGGGFGGGGGGGGGGFGGDEEEGGFGGGGGGGGGGDEGDFGGGFGGGGGGGGGGGGGGCEFFGFEFFFCEFG@FFGGFADAFDFFGGGGGGGFGGEF@7AFGGEGGGGCF9DEFGGGCEDE6@?EFEGEADFFGGGGGGGGGCFDGGGGDCGGGGGDGDD4FGGC5C>D>GDAAFF6?;:>F;;+7)+;+./.6<9@;38063;09>68<A02(-4?26:6:A>30:142.3;?(7:1:<B>BBB?((4)6<,(.((4(()).2(4:(#
@M05025:18:000000000-B3NL5:1:1101:6644:4242 2:N:0:TCGAAG
TCATTCGGACTACTCGGGTATCTAATCCTGTTTGCTCCCCACACTTTCGCACCTCAGCGTCAGTATCGAGCCAGTGAGCCGCCTTCGCCACTGGTGTTCCTCCGAATATCTACGAATTTCACCTCTACACTCGGAATTCCACTCACCTCTCTCGAACTCTAGGTTGCCAGTATTAAAGGCAGTTCCGGGGTTGAGCCCCGGGATTTCACCTCTAACTTAACAACCCGCCTACGCGCGCTTTACGCCCAGTAATTCCGAACAACGCTAACCCCCTCCGTATTACCGCGGCTGCTGGCCAGGA
+
C@<CFGGGGGGGFGGGG>EFFGGGGGGGGGGGGGGGGGGGGGGGGGGGGGGGGGGGGGGGGGGGGGGGGGE@EGFFGGGFGGGGGGGGC7FGFEFFGGFGFGGGGDFGGGGGGGGGGGG9EGGGFFFGFFCFGG>EGGGADFGGGGGGC,D9DEGGGGGGFCDGFG?FCFGGGGGFFFFGGDGFC9CEDDGGDGFGC>GG>>DBAAFFFF*86B:EFFF6?BBD?79>;;(/60:96>>?B)6<FB18?,)6-4<64:2(72<9>B0(4((49(8(44<:?22<1(,(((((2.4(,((-#
@M05025:18:000000000-B3NL5:1:1101:26209:4274 2:N:0:TCGAAG
TCATTCGGACTACTAGGGTATCTAATCCCGTTTGCTCCCCACGCTTTCGTACATGAGCGTCAGTATTGACCCAGGTGGCTGCCTTCGCCATCGGTATTCCTTCAGATCTCTACGCATTTCACCGCTACACCTGCAATTCTACCACCCTCTATCATACTCTAGTTTGCCAGTTCGAAATGCAGTCCCCAGGTTGAGCCCGGGGCTTTCACATCTCGCTTAACAACCCGCCTGCGTACGCTTTACTCCCAGTAATTCCGATCAACTCCCGCACCCCCCGTATTACCCCGGCCGCCGGCCCGGC
+
CCCCFFGGGGDGFECD8FFFFGFGGFFGGGEFGGGGGFFEGGDGECFGCGFGFGGA@EEFE,FG9FGA<FGE<F,CFGGGGGGGGG@CC,BFCBG,<EFGGGGFG<59@9AEFGGGC?,C?A<4>++=,A89:,9CEFF>@FGFEEEG64=AF;D,@=?F,,3@8EGGFCD=ED8@+62+=AF+,=DD68FGG+3=6@?>70<@FAAFCF>@+=24?BA8+=@(5>52@((((6;BBF26=)))16?@)5)5??<)//,(-3.).).,((--(,29129(.-:)(3(,,(,((-(,,(((#
@M05025:18:000000000-B3NL5:1:1101:14971:4337 2:N:0:TCGAAG
TCATTCGGACTACCGGGGTATCTAATCCTGTTCGATCCCCGCACTTTCGTGCCTCAGCGTCAGTAGGGCGCCGGAAGGCTGCCTTCGCAATCGGGGTTCTGCGTGATATCTATGCATTTCACCGCTACACCACGCATTCCGCCTTCTTCTCGCCCACTCAAGGCCCCCAGTTTCAACGGCCGGACGGGGTTGAGCCCCGAATTTTTACCGCTGACTTAAAAGCCCGCCTACGCACCCGTTAAACCCAATAAATCCGGATAACGCTCGCATCCTCCGTATTACCGCCGCTGCTGGCACGGAC
+
CCCCFGGEEGGFGGGEGGGGCFFGGGGGGFGGGCFGGGGGEGGGGGGGGCFGGGGFGGGGEED<FEDG8EGEEFEG@CFCGGGGEFECGDGGFEEGFFGGGGGFGGGEGGGGGGGGGGGGGG,@CGGGDFCFGGEEGGGFFGG6EGGGACG+@C8>EGGGFFC*;BEGD>FFC@C@FGGCDDDDEGGGGGGCFG:<5<5<3<7?BFFFF>DFF3?FF>>*=48(49;>B6:6919(-(4::<)-4<F?08<24930(-11).((4(,4(49?FFF6?(48:6>3>(,4(412)(4(.(,(#
@M05025:18:000000000-B3NL5:1:1101:22701:4404 2:N:0:TCGAAG
TCATTCGGACTACTCGGGTTTCTAATCCTGTTTGCTCCCCACGCTTTCGCATCTGAGTGTCAGTATCTGTCCAGGGGGCCGCCTTCGCCACCGGTATTCCTTCAGATCTCTACGCATTTCACCGCTACACCTGAAATTCTACCCCCCTCTACAGTACTCTAGTCTGCCAGTTTCAAATGCTATTCCGAGGTTGAGCCCCGGGCTTTCACATCGGACTTAACAAACCACCTGCCTCCGCTTTACGCCCAGTAATTCCGATTAACGCTCGCACCCTCCGTCTTCCCCCGGCTGCTGGCACGGG
+
CCCCGGGGGGGGFGGGGGGGGGGFGGGGGGGGGGGGGGGGGGGGGGGGGGGGGGGGFEGGGGGGGGGGGGG?@FFGGGGGGGGGGGGGGGGGGGGGGGGGGGGGGFGGGGF9FGGGGGGGGGFGGCGGGFGGGGCGGCGGGG,DDGGGGGGGGGGCGGFGGGGGGDGCGFFGGFGCFGG7@FG9FEGGGGG4*?CGFFGGDBDDF48CFFF4))6:>@<6BFE6<F((:@13())6::FF?<>?89908:<)5)6::(4:64>:;1:>919BB0?:>?((()),.(-(,((433(((,(-#
@M05025:18:000000000-B3NL5:1:1101:9106:4422 2:N:0:TCGAAG
TCATTCGGACTACCGGGGTTTCTAATCCTGTTTGCTCCCCACGCTTTCGAGCCTCAGCGTCAGTTACAGACCAGAGAGCCGCCTTCGCCACTGGTGTTCCTCCATATATCTACGCATTTCACCGCTACACATGGAATTCCACTCTCCTCTTCTGCACTCAAGTTTCCCAGTTTCCAATGACCCTCCCCGGTTGAGCCGGGGGCTTTCACATCAGACTTAAGAAACCGCCTGCGCTCGCTTTACGCCCAATAAATCCGGACAACGCTTGCCACCTACGTATTACCGCGGCTGCTGCCACGGC
+
CCCCGGGGGGGGGGGGGGFGGGGGGGGGGGGGGGGGGGGGGGGGGGGGGGGGGGGGGGGGGGGGGGGGGGGGGGGGGGGGGGGGGGGGGGGGGGGGGGGGGGGGGGGGGGGGGGGGGGGGGGGGGGGGGGGGGGGFFGGGGGGGGGGGGGGGGGGGGGGGGGGGGGGFGGFGGGGGGGDGGGGGGGGGGGCGDGGGGFGGDEGFFFFFFFAFFF@EFF3=CF;@DD6>>FFB>B1:>FFFFFF??9;23077A2<B>1609?B372:???))4((((,,5?)44(4-9;((4))).)51(#
@M05025:18:000000000-B3NL5:1:1101:19281:4434 2:N:0:TCGAAG
TCATTCGGACTACACGGGTATCTAATCCTGTTCGCTACCCATGCTTTCGAGCCTCAGCGTCAGTTGCAGACCAGAGAGCCGCCTTCGCCACTGGTGTTCTTCCATATATCTACGCATTCCACCGCTACACATGGAGTTCCACTCTCCTCTTCTGCACTCAAGTTCAACAGTTTCTGATGCAATTCTCCGGTTGAGCCGAAGGCTTTCACATCAGACTTATTGAACCGCCTGCACTCGCTTTACGCCCAATAAATCCGGACAACGCTTGCCACCTACGTATTACCGCGGCTGCTGGCACTTG
+
C@ACGGGGGGGGGGGGGDCFGGGGGGGGGGGGGGGGGGGGGGGGGGGGGGGGGGGGGGGGGGGGGGGGGGGEFG8@FGGGGGGGGGGGGGGGGGGGEFGGGGGGGFGGGGGGFGEGGGGGGGGGGGGGGGGGGGGGGGGGGGGFDCFFGGGGGGGGGGGGGCFGGGGGGGGGGGGGGGCGGGGDFFFGGGGGGFGCFBDGGFGFAFFFFFA6>F@EFFEFF>EF9=@2:2==BEEFDBF?DCE<D@2;6@FFFFFF>>F99B?BFFFF:>4><B?B?:7:><A>?92>F;1:)),3:.()#
@M05025:18:000000000-B3NL5:1:1101:23962:4466 2:N:0:TCGAAG
TCATTCGGACTACTAGGGTTTCTAATCCTGTTTGCTCCCCACGCTTTCGAGCCTCAGCGTCAGTTACAGACCAGAGAGCCGCCTTCGCCACTGGTGTTCCTCCATATATCTACGCATTTCACCGCTACACATGGAATTCCACTCTCCTCTTCTGCACTCAAGTCTCCCAGTTTCCAATGACCCTCCCCGGTTGAGCCGGGGGCTTTCACATCAGACTTAAGAAACCGCCTGCGCTCGCTTTACGCCCAATAAATCCGGACAACGCTTGCCACCTACGTATTACCCCGGCTGCTGGCCCGTC
+
CCCCGGGGGGGG?FGGGGGGGGGGGGGGGGGGGEGGGGGGGGGCEGGGGGEGEFGFGGGGGGGGFGGGGGGGGGGFGGGGGGGGGGFGGGGGGFGGGGFGGGGGGGGGGGGGGGGGGGGGGGGGGGDGGGGGGGFFGGFGGGGGGGGGGGGGGGGGGGGGGGAFDGGGFG@DFGF8FFDF7DG8DDDCDDDDC77CG>DCD)/5;6F8FF8F46);6<48;A48@@0:1(/6,3(2,43(89:??>>?:??<><24(419>F?;3(-282)56:280().84AA(,,(,49:22(1(-4(#
@M05025:18:000000000-B3NL5:1:1101:25715:4502 2:N:0:TCGAAG
TCATTCGGACTACAGGGGTTTCTAATCCTGTTTGCTCCCCACGCTTTCGCACCTCAGCGTCAGTGTCAGTCCAGGAGGCCGCCTTCGCCACTGGTGTTCCTTCCGATCTCTACGCATTTCACCGCTACACCGGAAATTCCACCTCCCTCTACTGCACTCTAGCGTGCCAGTATCGGATGCAATTCCAAGGTTGAGCCCTGGGCTTTCAAATCCGACTTAACACACCGCCTACGCGCGCTTTACGCCCAGTAATTCCGCTTAACGTTTTCAACTTCCGTATTACCGCTGCTGCTGGCACGAG
+
CCCCGGGGGGGGGGGFGGFGGGGGGFGGGGGGGGGGGGGGGGGGFGFGFGGGGFGGGGGGGGGGGGGGGGGGGGGGGGGGGGGGGGGGGGGFGGGGGGGGGGGGGGGGGGGGFGGGGFFGGGF:CCGGGGGGGGGGGGGGGGGGFGGGGGGGGGGEDCFDE8EECEE:,DEFFFDEGD*9C+BDGFFA>4AF>CC4F4;*/9?8A4;8++4?F)5>;?36=+5=76.69(/3;>(-(-,(42<(419?(().6))5(((-,666((.(6))6<<)538(.8)-4(4-,(.)).4(4.5:(#
@M05025:18:000000000-B3NL5:1:1101:26287:4505 2:N:0:TCGAAG
TCATTCGGACTACCAGGGTTTCTAATCCTGTTTGCTCCCCACACTTTCGCACCTCAGCGTCAGTATCGAGCCAGTGAGCCGCCTTCGCCACTGGTGTTCCTCCGAATATATACGAATTTCACCTCTACACTCGGAATTCCACTCACCTCTCTCGAACTCAAGACTACCAGTATCAGAGGCAGTTCCGGGGTTGAGCCCCGGGATTTCACCCCTGACTTAATAGTCCGCCTACGCGCGCTTTACGCCCAGTAATTCCGAACAACGCTAACCCCCTCCGTATTACCGCGGCCGCTGGCCCGGC
+
CCCCGGGGGGGGGGGGGGGGGGGGGGGGGGGGGGGGGGGGGGGGGGGGGGGGGGGGGGGGGGGGGGGDFGGGGGGGGGGGGGGGGGFGGGGGGGGGEGGGCGGGGGGGGGGGGGGGGGGGGGGGGGGGGGAEGGG@FGGGFGFGGGGGF=FGGGGDGGGAF?GGGFGGGGGG8EEGGGGGGDDCGGGGGGGGGFFGGFGGGFC86FF+@BF>4)>BB7CFFFC<)919@DF;(..39>9B6AB?:BF0:4AB94425(,4;B:(4(32?:(46(4<9((4:A4221(3((-196,8((11#
@M05025:18:000000000-B3NL5:1:1101:16090:4529 2:N:0:TCGAAG
TCATTCGGACTACTGGGGTTTCTAATCCTGTTTGCTACCCATGCTTTCGTACCTCAGCGTCAGTTACGGTCCAGTAAGCTGGCTTACCTATCGGTGTTCTTTATGGTATCTATGCATTTCACCGCTACACCATAAATTCCGCCTACCTCTACCGTACTCAAGACTGACAGTTTCAATGGCTAACTACCGGTTGAGCCGGCAAATTTTACCACTGACTTATCAGCCCGCCTGCGTACCCTTTAAACCCAATAAATCCGGACAACGCTTGCACCCTCCGTATTACCGCCGCTCCTGGCACCGG
+
CCCCGGGGGGGGGGGGGGGGGGGGGGGGGGGGGGGGGGGGGGGGGGGGGGGFGGGGGGGGGDEGGGGGGGGGGGGGGGGGGFEGGGGGGGGGGGGGGGGGGGGGGGGGGGGGGGGGGGGGGGG>FCFGGGGFGGGGGGGCFGGGEGGGGGGGGEGGGGFCGFFGGGGGGFFDDGGGGCGFGFGGGGGGGDDGCGC6FFGGGFG6B6B6>F8AFFB:+9CAAFA@2>AAFFDBBFFF?FFBEFFF<3(6;8EA3)56117>FFF16::132)411,:0:04:)6A0(((,,(-()(((.(,#
@M05025:18:000000000-B3NL5:1:1101:25419:4558 2:N:0:TCGAAG
TCATTCGGACTACAAGGGTATCTAATCCTGTTCGCTCCCCACGCTTTCGTACCTCAGCGTCAGATCCAGCCCAGCCGGCCGCTTTCGCCACTGGTGTTCTTCGTGATATCTATGCATTTCACCGCTACACCACGAATTCCGCCAGCCTCTGCTGGTCTCAAGATGTCCCGTATCCGAGGCCCTTCTACCGTTAAGCGGCAGGATTTCACCCCGGACGCAGACGCCCGCCTGCGTACCCTTTACACCCAATGATTCCGGACAACGCTTGCACCCTCCGTCTTACCGCGGCTCCTGGCACGGG
+
CCCCGGGGGGGGGGGGGGGGGGGGGGGGGGGGGGGGGGGGGGGGGGGGGGGGGDGGGGGGGGGGFGGGGGGGGGGGGGGGGGG@FGEGGGGGGGGGGGGGGGGGGGGGGGGGGGGGGGGGGGFGCGGEGFGGGGGGGGGGGGCEGGGGGGGGGGGGFGGGGGGGFGGCFGGGCFFDEDGGGGGFGGCGGGGGGCGGGADGGFGFFFFFFFF>FDFFFF>FFF>>FFFFF:<:08<BF?F03A4)5?9<63244<<A?0?F;(.-2(43:28??0:B>8(,19A0(-(,70((.828(.((#
@M05025:18:000000000-B3NL5:1:1101:15629:4577 2:N:0:TCGAAG
TCATTCGGACTACTAGGGTATCTAATCCTGTTCGCTACCCATGCTTTCGAGCCTCAGCGTCAGTTGCAGACCAGAGAGCCGCCTTCGCCACTGGTGTTCTTCCATATATCTACGCATTCCACCGCTACACATGGAGTTCCACTCTCCTCTTCTGCACTCAAGTTCAACAGTTTCTGATGCAATTCTCCGGTTGAGCCGAAGGCTTTCACATCAGACTTATTGAACCCCCTGCACTCGCTTTCCGCCCAATAAATCCTGCCAACGCTTGCCACCTACGTATTACCGCGGCTGCCGGCCCGTG
+
CCC?CFGGCCFGGGGGGGGGFGFFGF9FEC@<FFDC7FEFGGGGGAF9C@FGCG@DFFEGEEDFCEFFF,C,EFFDG7@E:FGFGFGGGGGGFGFGFGD<<<D,A5F,:,CFADFG74E<FGFFGEF7,AEAEEEFFGGGFFGGAEEFFFGFFD4@DFGDFFD9=FFG?EGG::@2D@FG7DCFCDDEG6;=C++=A*CGDFGF6>ACF>BAF9B4AE=FF6<40-)0/:B225*792((-/4(263;33.77)56)7(,).6(.6(3(268:0,2,3.)4)66,4(((((((((,(,4-#
@M05025:18:000000000-B3NL5:1:1101:9123:4577 2:N:0:TCGAAG
TCATTCGGACTACTAGGGTTTCTAATCCTGTTCGCTACCCACACTTTCGCACATGAGCGTCAGTCTTTGGCCAGGGAGTCGCCTTCGCCACTGATGTTCCTCCAGATCTCTACGCATTTCACCGCTACACCTGGAATTCCACTCCCCTCTCCAAGACTCTAGACTGCCAGTTCTAAAGGCAATTCCCACGTTGAGCGCGGGGCTTTCACCTCTAGCTTAACAATCCGCCTGCGTGCGCTTTACGCCCAGTAATTCCGTTTAACGCTCGCACCCTCCGTATTACCGCGGCTGCTGGCACGGA
+
CCCCGGGGGGGGGGGGGGFGGGGGGGGGGGGGGGGGGGGGGGGGGGGGGGGGGGGGGGGGGGGGGGGGGGGGGGGGGGGGGGDGGGGGGGGGGGGGGGGGGGGGGGGGGGGGGGGGGGGGGGGEDGGGGGGGGGFGGGGGGGGGGGGFG8FGGDF,8,DFCDGFG?GGGGG9CDFGGGFGGGGGFFF7FGGGFGFGGEGGGAGFFFFFAF48;6CCFEFFFFEEFF:D11(2(((439611)5:<9B4?5<<A2-63)..:4A(2(,39(46:6::9:(8?2:)49379(217?7:,32,#
@M05025:18:000000000-B3NL5:1:1101:6067:4655 2:N:0:TCGAAG
TCATTCGGACTACAGGGGTTTCTAATCCTGTTCGCTACCCATGCTTTCGAGCCTCAGCGTCAGTTGCAGACCAGAGAGCCGCCTTCGCCACTGGTGTTCTTCCATATATCTACGCATTCCACCGCTACACATGGAGTTCCACTCTCCTCTTCTGCACTCAAGTTCAACAGTTTCTGATGCAATTCTCCGGTTGAGCCGAAGGCTTTCACATCAGACTTATTGAACCGCCTGCACTCGCTTTACGCCCAATAAATCCGGACAACGCTTGCCACCTACTTATTACCGCGGCTGCTGGCACGCG
+
CCCCGGGGGGGGGGGGGGFGGGGGGGGGGGGGGGGGGGGGGGGGGGGGEFGGGGGGDGGGGGGGGGGGGGGFFGGGGGGGGGGGGGFDGGGGGGGGGGGGGGGGGGGFEGGGFGGGGGGGGGGGDFGGGGGGGGFEGGGGGGGGGGGGGGGGGFGGGGGGFDDGGGGFGDFGFGGGGGGGGDGGGGFFCDDGGGGGGFDGGFGFFFFFAFAFFFFFA4AA>+86@5(5529=BEEFF98@@EFFF667((.7>53;(3(19?:>B:4(3>AB0,:>).62:DFFFF979>9?FF7?7>:(#
@M05025:18:000000000-B3NL5:1:1101:20407:4680 2:N:0:TCGAAG
TCATTCGGACTACCGGGGTTTCTAATCCTGTTCGCTACCCACACTTTCGCACATGAGCGTCAGTCTTTGGCCAGGGAGTCGCCTTCGCCACTGATGTTCCTCCAGATCTCTACGCATTTCACCGCTACACCTGGAATTCCACTCCCCTCTCCAAGACTCTAGACTGCCAGTTCTAAAGGCAATTCCCACGTTGAGCGCGGGGCTTTCACCTCTAGCTTAACAATCCGCCTGCGTGCGCTTTACGCCCAGTAATTCCGATTAACGCTCGCACCCTCCGTATTACCGCGCCTGCTGGCACGGT
+
CCCCGGGGGGGGGGGGGGGGGGGGGGGGGGGGGGGGGGGGGGGGGGGGGGGGGGGGGGGGGGGGGGGGGGGGGGGGGGGGGGGGGGGGGGGGGGGGGGGGGGGGGGGGGGGGGGGGGGGGGGGGGGDEGGGGGGGGGGGGGGFGFGGGGGGGGGGGGFGGGGFGGGGGGGFFGGGGFFGFGGGGGFGECDDFCCDFGFGGGFGFFFACC8/=AF3>FCCFBFFFFDF6@BB:>B6?BFF<B26?:>><:3<<>9>A>:B??><?9(4617;BF0<:9?2:?AFA<>9(3:6?BF(1(.83#
@M05025:18:000000000-B3NL5:1:1101:20155:4704 2:N:0:TCGAAG
TCATTCGGACTACTCGGGTTTCTAATCCTGTTTGCTCCCCACGCTTTCGTGCCTCAGTGTCAGTGTTGGTCCAGGTAGCTGCCTTCGCCATGGATGTTCCTCCTGATCTCTACGCATTTCACTGCTACACCAGGAATTCCGCTACCCTCTACCACACTCTAGTCGCCCAGTATCCACTGCAGTTCCCAGGTTGAGCCCAGGGCTTTCACAACGGACTTAAACGACCACCTACGCACGCTTTACGCCCAGTAATTCCGAGTAACGCTTGCACCCTTCGTATTACCGCGGCTGCCGGCGCGAA
+
CCCCGGGGGGGGGGGDGG@FGGGFFFEFGDGGFGFFGGFG@FGDGGGGGGGDFGGGGGDFEGEGDGGGGGGFGGGGCEFGGGFFFGGGGGGCBFGGGGGGFGGFGGFGGFGGGGC7FGGGGGGGFGGG?FGFFGCFFGGGGGGGG>FGG?FFGFGGGFF=F8>=CGCEGF@FFFGGGCGGGGGGGGG8ADD8FFG?+:?FC>D5A5<BFBFF55)=BB*==?4=AB29>=EF@@(5211(64;7;B;(2;E<C?E)6(:(/6<:>?<?07<?:08:(8?((64)811(,4(4(,29(,((#
@M05025:18:000000000-B3NL5:1:1101:10038:4790 2:N:0:TCGAAG
TCATTCGGACTACTAGGGTTTCTAATCCTGTTTGCTCCCCACGCTTTCGAGCCTCAACGTCAGTTACCGTCCAGTAAGCCGCCTTCGCCACTGGTGTTCCTCCTAATATCTACGCATTTCACCGCTACACTAGGAATTCCGCTTACCTCTCCGGCACTCTAGAAAAACAGTTTCCAATGCAGTCCTGGGGTTAAGCCCCAGCCTTTCACATCAGACTTGCTCTTCCGTCTACGCTCCCTTTACACCCACTAAATCCGGATAACGCTTGCCCTCTACGTATTACCGCGGCCTCTCGCCCTCC
+
CCCCGGGGGGGGGGGGGGGGGGGGGGGGGGGGGGGGGGGGGGGGGGGGGGGGGGGGGGGGGGGGGGGGGGGGGGGGGGGGGGGGGGGGGGGGGGGGGGGGGGGGGGGGGGGGGGGGGGGGGGGGGEGGGGGGGGGGGGGFGGGGGGGGGGCGGGGGGGGGGFGFGGCGGGGCEGGGGGGGGGGGCDGGGGGGGGFGGFGGGFFFFFFCFFFFFFF=F?FA+4@BCC>EFFBEFF;D6;@EFFCCF@FF(=EE))/42(11<>D:912<037(4<29:22A726)21(1111(.(-22(((#
@M05025:18:000000000-B3NL5:1:1101:6443:4820 2:N:0:TCGAAG
TCATTCGGACTACAAGGGTATCTAATCCTGTTCGCTACCCACGCTTTCGTTCCTCAGCGTCAGTTACTGCCCAGAGACCCGCCTTCGCCACCGGTGTTCCTCCTGATATCTGCGCATTTCACCGCTACACCAGGAATTCCAGTCTCCCCTGCAGTACTCAAGTCTGCCCGTATCGCCTGCAAGCCAGCAGTTGAGCTGCTGGTTTTCACAAACGACGCGACAAACCGCCTACGAACTCTTTACGCCCAGTAATTCCGGACAACGCTTGCACCCTACGTATTACCGCCGCTGCTGGCACGCT
+
CCCCGGGGGGGGGGGGGGGGGGGGGGGGGGGGGGGGGGGGGGGGGGGGGGGGGGGGGGGGGGGGGGGGGGGGGGGGGGGGGGGGGGGGGGGGGGGGGGGGGGGGGGGGGGGGGGGGGGGGGGGGGGDGGGGFGGGGGGGGGGGGGGGGGGGGGGGGGGGGGGGGGGGGGEEGGGEGEGGGGGCGGGGFFFF7BFGGGFGGGFDFFFFFFFA6FEBFBBF>ABF(=?>BFFFFFF?FB<AAAFBFFF>00(6):5A<20(((3:9>::<B?FF:61<??35><BA(4(-2(-(204:,83(#
@M05025:18:000000000-B3NL5:1:1101:6158:4834 2:N:0:TCGAAG
TCATTCGGACTACTGGGGTATCTAATCCTGTTTGCTCCCCACGCTTTCGTACCTCAGCGTCAGTGTCAGACCAGAGTGTCGCCTTCGCCACTGGTGTTCCTTCCTATATCTACGCATTTCACCGCTACACAGGAAATTCCACACTCCTCTTCCGCACTCTAGCTTGCCAGTTTTGGGTGCAGTTCCCAGGTTGAGCCCGGGGCTTTCACATCCAACTTAACAAGCCGCCTACGCACGCTTTACGCCCAGTAATTCCGATTAACGCTTGCACCCTCCGTATTCCCGCGGCTGCTGGCACGGC
+
CCCCGGGGGGGGGGGGGGGGGGGGGGGGGGGGGGGGGGGGGGGGGGGGGGGGGFGGGGGGGGGGGGGGGGGGGGGGGGGGGGGGGGGGGGGGGGEEGGGGGGGGGGGGGGGGGGGGGGGGGGGGGGGGGGGGGGGGGGGGGGGGGGGGFGFAFGGGGGGGGECCGDFGGGGGGFFEGGDGGGGGGGGGGGGGGDDGGFGGGDGFFF>=FFFF46@=FFEFFFFDFFF=02;((61(,4@@?<<;190:?B4)6<ABFFF?6BA?B?B(().1:8:11,(.()-5043(4426:476(3(3#
@M05025:18:000000000-B3NL5:1:1101:22042:4836 2:N:0:TCGAAG
TCATTCGGACTACCAGGGTATCTAATCCTGTTCGCTACCCATGCTTTCGAGCCTCAGCGTCAGTTGCAGACCAGAGAGCCGCCTTCGCCACTGGTGTTCTTCCATATATCTACGCATTCCACCGCTACACATGGAGTTCCACTCTCCTCTTCTGCACTCAAGTCCAACAGTTTCTGATGCAATTCTCCGGTTGAGCCGAAGGCTTTCACATCAGACTTATTGAACCGCCCGCACTCGCTTTACGCTCAATAAATCCGGACACAGCTTGCCACCTACTCATTACCGCGCCTGCTGGCACTCT
+
CCCCFC<E@FFEEFGE,BFGFCFFCFECFGEFGEGFEGCG@F<FCCFGF,@@@8CCF@FFBC7CC,E,C@FCGG8@F,DD@FC:FE?CECG8=,5:F:FA?<55E?EF<ACGD<C@B+E<F<?+448@9:FG@@8@B=>DDECD=,>4,@A=DEGFFCF8D3=,3,,@DC=DFFA:,6DGFDF7@CC2C9CDDG7C+9C9*<CF56AFFFAFA6>EF4A@C686=4-5((52-:6;((6=(17(;((.747<3CEF(4(70(..4)5(4>)58?FF))).5).-((((--4?()(4()(.#
@M05025:18:000000000-B3NL5:1:1101:18568:4851 2:N:0:TCGAAG
TCATTCGGACTACTAGGGTTTCTAATCCTGTTCGCTACCCATGCTTTCGAGCCTCAGCGTCAGTTGCAGACCAGAGAGCCGCCTTCGCCACTGGTGTTCTTCCATATATCTACGCATTCCACCGCTACACATGGAGTTCCACTCTCCTCTTCTGCACTCAAGTTCAACAGTTTCTGATGCAATTCTCCGGTTGAGCCGAAGGCTTTCACATCAGACTTATTGAACCGCCTGCACTCGCTTTACGCCCAATAAATCCGGACAACGCTTGCCACCTACGTATTACCCTGGCTGCTGGCACTTC
+
CCCCGGGGGGGGGGFGGGCFGGFGFGGGGGGGGGGEGGGGGGGGGDGGGGGGGGGGGGGGEBFGGGGGGCGGCFFGGGGGGGGGGGFEFDGGGGGFGEGGGGFGGFGGG,E<9FGFGDFECGGGGG+CDD<EE@BDEFFGGG;EFFGGGDFDDAECGDFCCD>EFGGFGFDGEFGF,2BDC?FF8+?ED6CGGGGGGDG5C>FF6AFAFF6*@F3>A7;C6+:AEF=>(--53@F=2>DF@)6;1.4;;DFA)?)63,8>F(,76??:B?A<((.2:82472<A(,(,(.(:>?:0(4(,#
@M05025:18:000000000-B3NL5:1:1101:17541:4974 2:N:0:TCGAAG
TCATTCGGACTACCGGGGTTTCTAATCCTGTTTGCTCCCCACACTTTCGCACCTCAGCGTCAGTATCGAGCCAGTGAGCCGCCTTCGCCACTGGTGTTCCTCCGAATATCTACGAATTTCACCTCTACACTCGGAATTCCACTCACCTCTCTCGAACTCAAGACTGGGAGTTTTGGAGGCAGTTCCGGGGTTGAGCCCCGGGATTTCACCCCCAACTTTCCAATCCGTCTACGCGCGCTTTACGCCCAGGAATTCCGGACAAAGGTAACCCCCCCCGTTTTACCGCGCTGACTGCCAGGGG
+
CCCCGGGGGGGGGGGGGGFGGGGGFGGGGFGDFGGGDGCCGGGGGGGGGGGGG<@FFGGGGGEGGGGEGGEFGCFGGGGGE>FEGGGGGGGGDGGGGGGGGGDGGGGGDGGGGGGGGGGFGGGGCFFGAF9EFGGGGGC9@=9>DEGDF,D9FCGDGGGEFFFF9DGFGGGFEFFC6DCGGCC=:BCEDDC7D>>FGFGDDBG4)8@;+;AA35(3;>);9A)9@3(/6=1)-97B009(3).-1-(-3(-3?)65?((20((((,66<)4((,-76,(,4))2(((((((.)6(3)2,-#
@M05025:18:000000000-B3NL5:1:1101:6634:5033 2:N:0:TCGAAG
TCATTCGGACTACCGGGGTATCTAATCCTGTTCGCTACCCATGCTTTCGAGCCTCAGCGTCAGTTGCAGACCAGAGAGCCGCCTTCGCCACTGGTGTTCTTCCATATATCTACGCATTCCACCGCTACACATGGAGTTCCACTCTCCTCTTCTGCACTCAAGTTCAACAGTTTCTGATGCAATTCTCCGGTTGAGCCGAAGGCTTTCACATCAGACTTATTGAACCGCCTGCACTCGCTTTACGCCCAATAAATCCGGACAACGCTTGCCACCTACGTATTACCGCGGCTGCTGGCACGTA
+
CCCCGGGGGGGGGGGGGGGGGGGGGGGGGGGGGGGGGGGGGGGGGGGGGGGGGGGGGCGGGGGGGGGGGGGGGGGGGEGGGGGGGGGGGGGGGGGGGGGGGGGGGGGGGGGGGGGGGGGGGGGGGGGGGGGGGGGGGGGGGFFFGGGGGGGGGGFGGEGGGFFGFGFGGGGGGGGGFGGGGGGGGGFGDCDCDGGGGEG7CEGFAFFFFFFFFFEEFF=FFFFFFFF>@FFFFEE@?9;?;<EFF(3;?F@ECFFEF>:>F?69;?:??0><BBFFFFBF0<4<(9699((().(47?1.#
@M05025:18:000000000-B3NL5:1:1101:21382:5037 2:N:0:TCGAAG
TCATTCGGACTACCAGGGTTTCTAATCCTGTTCGCTACCCATGCTTTCGAGCCTCAGCGTCAGTTGCAGACCAGAGAGCCGCCTTCGCCACTGGTGTTCTTCCATATATCTACGCATTCCACCGCTACACATGGAGTTCCACTCTCCTCTTCTGCACTCAAGTTCAACAGTTTCTGATGCAATTCTCCGGTTGAGCCGAAGGCTTCCACATCAGACTTATTGAACCGCCTGCACTCGCTTTACGCCCAATAAATCCGGACAACGCTTGCCACCTACGTATTACCGCGGCTGCTGGCCCGGG
+
C9BCFGGGGGGFEFGFFGAFGGGGGGGGGDGGGGDGEGGGGEFCDEFFCFDGGFEEFGECCFGGGGA<FCFGFE@GGGFGGGGGGGGDGGGGGGAFGGGGGFCGGCGF?EEFGGGDEGGFFCFC7FFEGGGGFC8EEEGGCF;ECFGGGGFFE898DE?EE8EGGGGFFGGFFGFF8FFGF=+A=DGED6@DCC?97B*;;*9AF*3=9A;4@A3)3:CF66A;BB@@@@DF=FF@9;07;CE7<9(6;;);9?6=;@1703:1(46,:?BFFFBB68<)82>4<>((4;02),(3(29(#
@M05025:18:000000000-B3NL5:1:1101:26937:5090 2:N:0:TCGAAG
TCATTCGGACTACAAGGGTATCTAATCCTGTTCGCTACCCACACTTTCGCACATGAGCGTCAGTCTTTGGCCAGGGAGTCGCCTTCGCCACTGATGTTCCTCCAGATATCTACGCATTTCACCGCTACACCTGGAATTCCACTCCCCTCTCCAAGACTCTAGTCTGCCAGTTCTAAATGACCATCCCAGGTTGAGCCCGGGGCTTTCACATCTAGCTTAACAAACAGCCTGCGTGCGCTTTACGCCCAGTAATTCAGATTAACGCTCGCCCACCCCGTACTACCTCCGCTGCTGGCACGGC
+
C9BCAFF<;FFE@FFE<CFGCFGFD9ACFGGEGGGGGEG,CF@BC;,6:FEGGF?EDCEGDGGGGGGGGDDFF@D7FGCDFBFGDG?EEGFEFCGGCEBFGDFE,:9FFGGGGGGGGCEFFAECFFECF8FFE,AEFGF9>EAE?,CBEGGGFCACDE?CGCDDDCG?D=@=DEF8=2?@D8+=8D9<F69CGF+AF*C759C?6FFFF61;FFFFFEC6?AB>B(-(5B(5990;9;>(6)./3(./64))))1)1.)-69<1>12(((-((((---,(2)),.-(460(4802?:4,-#
@M05025:18:000000000-B3NL5:1:1101:9649:5109 2:N:0:TCGAAG
TCATTCGGACTACACGGGTTTCTAATCCTGTTTGCTCCCCACGCTTTCGCATCTGAGTGTCAGTATCTGTCCAGGGGGCCGCCTTCGCCACCGGTATTCCTTCAGATCTCTACGCATTTCACCGCTACACCTGAAATTCTACCCCCCTCTACAGTACTCTAGTCTGCCAGTTTCAAATGCTATTCCGAGGTTGAGCCCCGGGCTTTCACATCTGACTTAACAAACCACCTGCATGCGCTTTACGCCCAGTAATTCCGATTAACGCTCGCACCCTCCGTATTACCACGGCTGCTGGCCCGGG
+
CCCCGGGGGGDGGGFEGECFEGGGGGGGGGGGGGGGFGGGGGGGGGGGEGGGGGGGGGGGGFGGGGGGGGGGGGGGFGGGGGGGGGGGEGGGGGGGGGGGGFGGGGGGFGGGGGGEGCGGFGGGGG>EGG@FEGGGGGGGGGCG6EGGGGGGGGGGGGGGGGGGFBEEEGEFGGGGGGGGGGFFGGGCDGGFFCFGC9C4C;D:AFFFFFFFFFEFFFFFACFFFFF?FFFFFFCE@?FFFFFF:(76??FA<A><0(1(-65:01:>;12;6(-39<:?:BF2)5(-9>9B))(((((,#
@M05025:18:000000000-B3NL5:1:1101:4420:5128 2:N:0:TCGAAG
TCATTCGGACTACAGGGGTTTCTAATCCTGTTTGCTCCCCACGCTTTCGTGCCTCAGTGTCAATGTTGGTCCAGGTAGCTGCCTTCGCCATGGATGTTCCTCCTGATCTCTACGCATTTCACTGCTACACCAGGAATTCCGCTACCCTCTACCACATTCTAGTCATCCAGTATCCACTGCAGTTCCCAGGTTGAGCCCAGGGCTTTCACAACGGACTTAAATAACCACCTACGCACGCTTTACGCCCAGTAATTCCGAGTAACGCTTGCACCCTCCGTATTACCCCGGCGGCTGGCCCGCG
+
CCCCAECFEGGG<CFCCFGDGFFGGFGGGGGGGFFEFGGGGGGDGGGGGGGGGGEFFGGGGE@FGGGCFGFGFGFGGGGGEGAFGGFGCFGFC,9FFGGGCFGGFCFGFFFGGGGGGGGFG9E?FFF=E?FF@7=8EFFGGGEGGGF9D=AEFEGFGGGGF4@DEGGGD,@9:DFF?DFFG??=EFF,=8+++6?DDDF6+5D966A9<FFFB>=AEFFF6E**@5>B@DFE==:>2>692=E@F=6?;E)/<)1738(/=;??;?;(()7@?@(,(-,8()-),(401((4,((((,-(#
@M05025:18:000000000-B3NL5:1:1101:19279:5155 2:N:0:TCGAAG
TCATTCGGACTACTGGGGTATCTAATCCTGTTTGCTCCTCACGCTTTCGCATCTGAGTGTCAGTATCTGTCCAGGGGGCCGCCTTCGCCACTGGTATTCCTTCAGATCTCTACGCATTTCACCGCTACACCTGAAATTCTACCCCCCTCTACAGTACTCTAGTTTGCCAGTTTCAAATGCAGTTCCGAGGTTGAGCCCCGGGCTTTCACATCTGACTTAACAAACCACCTGCATGCGCTTTACGCCCAGTAATTCCGATTAACGCTCGCACCCTCCGTATTACCCCGGCTGCTGGCACGGG
+
CCCCGGGGGGGGGGGGGGGGGGGGGGGGGGGGGGGGGGGGGGGGGGGGGGGGGGGFGGGGGFGGGGGGGGGGGGFGGGGGGGGGGGGGGGGGGGGGGGGGGGGGGGDGGFFGGGGGGGGGGGGCFGGGGGGGGGEFFGGGGAFGGGGGGGCGGGFGFGGGGAFGGFGGGGGFGGGGGGDFGGGGGFG+;?DFFGGDG>DGGBC4AFF6BFFFFFFFFFFFFFFDFF?DDDFD@FE;9?6<FFF?F>911:46<)44??FB<A21928(436B018?98(44AAA(2,-(3(4,4(8()(-#
@M05025:18:000000000-B3NL5:1:1101:14072:5200 2:N:0:TCGAAG
TCATTCGGACTACCAGGGTATCTAATCCTGTTCGCTCCCCACGCTTTCGCTCCTCAGCGTCAGTAACGGCCCAGAGACCTGCCTTCGCCATTGGTGTTCTTCCCGATATCTACACATTCCACCGTTACACCGGGAATTCCAGTCTCCCCTACCGCACTCCAGCCCGCCCGTACCCGGCGCAGATCCACCGTTAGGCGATGGACTTTCACACCGGACGCGACGAACCGCCTACGAGCCCTTTACCCCCAATAAATCCGGATAACCCTCGCACCCTACGTATTACCGCGGCTGCTGGCCCGCA
+
CCCCGGGGGGGGGGGGGGGGGGGGGGGGGGGGGGGFFGGGFGEGGCFGGGFGGDGCEFGGGGGGGDGGGGGFGGCGGGGGGGGEGGGGEBFFGF?CGGGGGFGFFGE@FF9FGGGFA?FGGGGGGDGGGGGEGG+=D>DFGG3EDE>FEGGGGDEEEDFGGCFDEGGCC*@EEEF>ECC55C42<C=E?);CDC**))1>*58AA=AFF6AD>>(,)4()07102>9>F:(4(,(-;<2?>2)).,13((.5)64390:(3).(4(-(3(6>F01:4()).)64(,,-,(((..34(-((#
@M05025:18:000000000-B3NL5:1:1101:4408:5235 2:N:0:TCGAAG
TCATTCGGACTACTAGGGTTTCTAATCCTGTTTGCTCCCCACACTTTCGCACCTCAGCGTCAGTATCGAGCCAGTGAGCCGCCTTCGCCACTGGTGTTCCTCCGAATATCTACGAATTTCACCTCTACACTCGGAATTCCACTCACCTCTCTCGAACTCTAGATCAGGAGTTTTAGAGGCAGTTCCGGGGTTGAGCCCCGGGATTTCACCCCTAACTTTCTGGTCCGCCTACGCGCGCTTTACGCCCCGTAATTCCGAACAACGCTACCCCCCTCCGTATTACCGCGGCTGCTGGCACGGC
+
CCCCGGGGFGGGFGGGGGCFGGGGGGGGGGGGGFGGGGGGGGGGGGGGGGGGGD<FGGGGGGDGGGGDGGDFGGGGGFGGGGGGGGGGGGGF@CEGGGGGGGFEGEGGGFFGGGGFFGGGGGGGGGGGGG9EFGFDFGGGGGCFGGGGGFGGGGGGGGGGGGGFDGFG8CFDEGAD?FGGGGGGGGGC+;DGGGGGGFGGGF*66AFFFAAD>>=DFEFFFF3/739>6<(3;B0:266?B26(29>((-,,4))63?(4(,.3(48(.4<BF>?82432,:99((,(40((.50:1434#
@M05025:18:000000000-B3NL5:1:1101:24747:5259 2:N:0:TCGAAG
TCATTCGGACTACCAGGGTTTCTAATCCTGTTCGCTCCCCACGCTTTCGTCCATGAGCGTCAGTATATACGTAGTAGACTGCCTTCGCAATCGGTATTCTGTGTAATATCTATGCATTTCACCGCTACACTACACATTCTATCTACTTCCATATAACTCAAGTCAACCAGTATCAACGGCAGTTCCACAGTTAAGCTGCGGGATTTCACCTCTGACTTAATTGACCGCCTGCGGACCCTTTAAACCCAATGATTCCGGATAACGCTTGCACCCTCCGTATTACCGCGGCTGCTGGCACGGC
+
CCCCGGGGGGGGGFFFEGEFGGGGGGGGGGGGGGGGGGGGGGGGGGGGGGGGGGFGGGGGGGGGGGGGGGGGGGGGGGGGGGGGGGGGGGGGGGEFFGGGGGGGGGGGGGGGGGGGGGGGGGGGGGGGGGGGGGGGGGGGAFFAFGGGGGGGGGGGGGGGGFGFGGGFC@GGGGFG8+@DG6D@=DFGGG=DDFFFFFGDGFD>6CFCFFF5*9AEFFC6=FE=CBAA@FF=2@@@9<FF;ECEE@DF(54>EC<?@9@FFFFF>BFB?F?0((,81(4:BAF9<>9>;BF???::1?--#
@M05025:18:000000000-B3NL5:1:1101:18727:5282 2:N:0:TCGAAG
TCATTCGGACTACTAGGGTATCTAATCCTGTTTGCTCCCCACGCTTTCGCATCTGAGTGTCAGTATCTGTCCAGGGGGCCGCCTTCGCCACTGGTATTCCTTCAGATCTCTACGCATTTCACCGCTACACCTGAAATTCTACCCCCCTCTACAGTACTCTAGTTTACCAGTTTCAAATGCAGTTCCTAGGTTGAGCCCCGGGCTTTCACATCTGACTTAACAAACCACCTGCATGCGCTTTACGCCCAGTAATTCCGATTAACGCTCGCACCCTCCGTATTACCGCGGCTGCTGGCCCCGG
+
CCCCGGGGGGGGGGGGGGGGGGGGGGGGGGGGGGGGGGGGGGGGGGGGGGGGGGGGGGGGGGGGGGGGGGGGGGGGGGEGGGGGGGGGGGGGGGGGGGGGGGGGGGGGGGGGGGGGGGGGGGGGDCFGGGGGGGGFGGGGGGCGGGGGGGGGGGGGGGGGGGGGGGGGGFGGGGGGAFGGGCDGDFFFGGGGGGGFFFGGDDGFFFF+=FFFFFFFFEFFFC;5>9=>DDFFF??@FDFFDCFFF90(:@)5??E2:6?:(.6:>1(19((13:<BF??032:<0(,-,,9?DF01.((-#
@M05025:18:000000000-B3NL5:1:1101:20441:5298 2:N:0:TCGAAG
TCATTCGGACTACTAGGGTTTCTAATCCTGTTTGCTCCCCACGCTTTCGCACCTCAGCGTCAGTGTCAGTCCAGGTGGTCGCCTTCGCCACTGGTGTTCCTTCCTATATCTACGCATTTCACCGCTACACAGGAAATTCCACCACCCTCTACTGCACTCTAGCCAGACAGTTATGGATGCAGTTCCCAGGTTAAGCCCGGGGATTTCACACCCATCTTATCAAGCCGCCTACGCGCGCTTTACGCCCAGTAATTCCGATTAATGCTTGCACCCTCTGTTTTACCGCGGCCTCTGGCCCACG
+
CCCCEFGG@FGGGGGFGFFGEGGFGGFGGGGGGGGFGGFDFGFGGGGGGGGDGFCFFGGGGGEGGGGECFGGCGGGGFGGDGGEEG7FEGGFBACFGGGFFGGGFGGFGGGGE7FGEGGGGGF:CCDEEGGEG8EEECFFGDEGGGGGGGGGGGGGGGGGGGFGGGGGGGGFGGFDG7DFF?DDFGGGGGGGF+????7DDDDBFFFFFFFFDA=BFEFFF643:B@>@=7@@>>>FFFDDEF0:2618:)45>AFFB<0(6).-4<?1<>??8:<DF2-4))--66(((((5,),((-(#
@M05025:18:000000000-B3NL5:1:1101:5097:5305 2:N:0:TCGAAG
TCATTCGGACTACTGGGGTTTCTAATCCTGTTCGCTACCCACGCTTTCGTGTCTCAGTGTCAATCTCTGACCAGGTAGGCGCCTTCGCCACCGGTGTTCTTATCCATATCTACGCATTTCACCGCTACACAGATAATTCCCCTACCCTCTCCAGGATTCTAGACTGGCAGTATGTGATGCAGTTCCTAGGTTAAGCCAAGGGATTTCACATCACACTTACCAAACCACCTACACACGCTTTACGCCCAGTAATTCCGATTAACGCTTGCACCCTCCGTATTACCGCGGCTGCTGCCACGGC
+
CCCCGGGGGGGGGGGGGGFGGGGGGGGGGGGGGGGGGGGGGGGGGGGGGGGGGGGGGGGGGGGGGGGGGGGGGGDGGFFGGGGGGGGGGGGGGGGGGGGGGGGGGGGGGGGGGGGGGGGGGGGDGGGGGGGGCEGGGGGGGGGGGGGGGGGGGGGGGGGGGGGGGGGGGGGGGGGGGGGGGGGGGGGDGGFGGGGGGFGGGF59>FFFFFFFFFEEFFFFFFEB>@4BDBEFFFE9(92@=*4(6@3?@EC3666?(,;;1))/2@;,443<2,8<;?0<F4:4(311>>9:??)().23#
@M05025:18:000000000-B3NL5:1:1101:25528:5344 2:N:0:TCGAAG
TCATTCGGACTACAGGGGTTTCTAATCCTGTTTGCTCCCCACGCTTTCGCATCTGAGTGTCAGTATCTGTCCAGGGGGCCGCCTTCGCCACCGGTATTCCTTCAGATCTCTACGCATTTCACCGCTACACCTGAAATTCTACCCCCCTCTACAGTACTCTAGTCTGCCAGTTTCAAATGCAATTCCGAGGTTGAGCCCCGGGCTTTCACATCTGACTTAACAAACCACCTGCATGCGCTTTACGCCCAGTAATTCCGATTAACGCTCGCACCCTCCGTATTACCGCGGCTGCTGGCACGGC
+
CCCCGGGGGGGGGGGGGGFGEGGGGGGGGGGGGGGGGGGGGGGGGGGGGGGGGGGGGGGGGGGGGGGGGGGGGGGGGGGGGGGGGGGGGGGGGDGGCFGFGGGGGGGGGGGGGGGEFGGGGGFGGGGGGGGGGGGFGGGGGGGGGGGGGGGGGGGGGGFGGGGGGGFGC?EAFGCGDDFFFGGGGGGDGGCF>CDGFFGGGFC66)0+48648CEFFEFFFF<(22=@63@D;;CE136?044,,232<:):A9AA?B1:?))(-(,--(-4?<?3(-,(,6A62;((((((.5(-()(,#
@M05025:18:000000000-B3NL5:1:1101:8161:5352 2:N:0:TCGAAG
TCATTCGGACTACCGGGGTTTCTAATCCTGTTCGCTACCCATGCTTTCGAGCCTCAGCGTCAGTTGCAGACCAGAGAGCCGCCTTCGCCACTGGTGTTCTTCCATATATCTACGCATTCCACCGCTTCACATGGAGTTCCACTCTCCTCTTCTGCACTCAAGTTCAACAGTTTCTGATGCAATTCTCCGGTTGAGCCGAAGGCTTTCACATCAGACTTATTGAACCGCCTGCACTCGCTTTACGCCCAATAAATCCGGACAACGCTTGCCACCTACGTATTACCGCGTCTGCTGCGCCGCT
+
CCCCGGGGGGGGGGGGGGFGGGGGGGGGGGGGGGGGGGFFGGFGGGGGGGGGGGGGGGGGGGGGGGGGGGGGGGFGGGGGGGGGGGGGGGGGGGGGGGGGGGGGGGGGGGGGGGGGGGGGGGGGGGGGGGFGGGGGGGGGGGGGGGGGGGGFGGGGGGGGGGGGGGGGGGGGGGGGGGGGGGGGGFCCGGCGGGGGG>DGD>D>4AFFAFFFFFBFFEFFFFFFED>=9<02@EFED92?FC<2?BFD?D@=>CEFB6:BF0(-4113?:AFF7>B?,)-4<A<:>;((,,65:)((-((#
@M05025:18:000000000-B3NL5:1:1101:12580:5388 2:N:0:TCGAAG
TCATTCGGACTACCCGGGTTTCTAATCCTGTTTGCTCCCCACGCTTTCGTGCATGAGCGTCAGTGCAGGCCCAGGGGACTGCCTTCGCCATCGGTGTTCCTCCGCATATCTACGCATTTCACTGCTACACGCGGAATTCCATCCCCCTCTGCCGCACTCCAGTCGTGCAGTCACAAGCGCCATTCCCAGGTTAAGCCCGGGGATTTCACGCCTGTCTTGCACAACCGCCGGCGCACGCTTTACGCCCAGTAATTCCGATTAACGCTCGCACCCTCCGTTATACCGCGCCTGCCGGCCCCCC
+
CCCCGGCFGGGGECGGGGBGGGGGCGFGGGGGGGGGGGGGGGEGGGGGGGGGGGGCFFGGGGGGAFGGGGGGGGGGGGGFGGGGGGGGGGGGGDEGGGGGGGGGGGGGGFF9FEGGGGCFCGDEGGGGGGGGGGGGGGGGGFFFEF8E>@DFGGGGGDDFGFGG*DEEFGGGGGGGFFGGGGCFGFGFDGFG8C:DCADDGF<35FFFFFAFFFA3:CFFFFFFFF;FF((--79B>>:??>B?<96:B>4)6))63?611:A6900(((43(((,7()(,.<91(1(-(-1((-9(,-(#
@M05025:18:000000000-B3NL5:1:1101:17120:5436 2:N:0:TCGAAG
TCATTCGGACTACAAGGGTTTCTAATCCTGTTCGCTACCCATGCTTTCGAGCCTCAGCGTCAGTTGCAGACCAGAGAGCCGCCTTCGCCACTGGTGTTCTTCCATATATCTACGCATTCCACCGCTACCCATGGAGTTCCACTCTCCTCTTCTGCACTCAAGTTCAACAGTTTCTGATGCAATTCTCCGGTTGAGCCGAAGGCTTTCACATCAGACTTATTGAACCGCCTGCACTCGCTTTACGCCCCATAAATCCGGACAACGCTTGCCACCTACGTATTCCCGCCGCCGCTGGCACTTG
+
CCCCGGGGEGGGGGGGGGGGGGGDGGGFGGGGGFDGGGGGGGGGGGGGGGGGGFFGGGGGGGGGGGGFGCEGCFFGGGGGGDEGGGG7FGGGGGEFFGGGGGGGGFCE<FF<DGGGGGGDGGEGDCGGCFGGGGG8>FGG;DFEGGGGGFGEF8AAFGGFGA;EFFG9,@DDDE==DG?F7=78==D9DCC96:CFG>DC>5?9AFFF+11?>A=EF>>FA9666B5=5@(7:;.>26016<E<0(6(6=3)1958(40>0?6(3,83<?<22(4((.5-8)).301((((-(4(12)()#
@M05025:18:000000000-B3NL5:1:1101:11663:5471 2:N:0:TCGAAG
TCATTCTGACTACAGGGGTATCTAATCCTGTTTGCTCCCCACGCTTTCGCACCTCAGTGTCAATATCGGTCCAGGTAGTCGCCTTCGCCACTGGTGTTCCTTCCTATATCTACGCATTTCACCGCTACACAGGAAATTCCACTACCCTCTACCGTATTCTAGATTAGCAGTATCAGGTGCAGTTCCAAGGTTGAGCCCTGGGCTTTCACATCTGACTGACCAATCCACCTACGCGCGCTTTACGCCCAGTAATTCCTATTAACGCTCGCACCCTCCGTCTTACCGCGGCTGCTGGCACGGG
+
CCCCGGGGGGGGFGGGGGGGGGGGGGGGGGGGGGGGGGGGGGGGGGGGGGGGGGGGGGGGGGGGGGGGGGDGGGCFGGGGGGGGGGGGGGGGGGGGGGGGGGGGGEGGGGEGGFGGGDGGCFGGGGGGGGFGGGGGFFGGGGGGGFGFF?FGGGDFGGGGGGAFFCGFF8DFGGGGGGCF?FDFGGFGGGGG?FGG6@DCD?GAAAFFFFFFFA@E5*)*36==:<@;>BBEDF=@>5=DF<CDD612;5;C37)9)95??E>(6;60-(49?04:(4(.()).29909696).:B()(-#
@M05025:18:000000000-B3NL5:1:1101:16493:5543 2:N:0:TCGAAG
TCATTCGGACTACTGGGGTTTCTAATCCTGTTCGCTACCCATGCTTTCGAGCCTCAGCGTCAGTTGCAGACCAGAGAGCCGCCTTCGCCACTGGTGTTCTTCCATATATCTACGCATTCCACCGCTACACATGGAGTTCCACTCTCCTCTTCTGCACTCAAGTTCAACAGTTTCTGATGCAATTCTCCGGTTGAGCCGAAGGCTTTCACATCAGACTTATTGAACCGCCTGCACTCGCTTTACGCCCAATAAATCCGGACAACGCTTGCCACCTACGTACTACCGCGGCTGCTGCCACGCA
+
CCCCGGGGGGGGGGGGGGFGGGGFGGGGGGGGGGGGGGGGGGGGGGGGGGGGGGGGGGGGGGGGGGGGGGGGGGGGGGGGGGGGGGGGGGGGGGGGGGGGGGGGGGGGGGGGGGGGGGGGGGGGGGGGGGGGGGGGGGGGGGDFGGGGGGGGGGGGGGGGGFFGGGGGGGGGGGGGGGGGGGGGGGGGGDGGGGGGGFDDGFGFAFBFFFFFFFEFFEFFFFEEEFFF@FFBBFEFFFFFFFEF;6>FFF@A9?EF>;@F9BFBBFB:?B>F<F?FF?B01<AB>0(,1,1<BF26)46(#
@M05025:18:000000000-B3NL5:1:1101:10737:5704 2:N:0:TCGAAG
TCATTCGGACTACACGGGTATCTAATCCTGTTTGCTCCCCACACTTTCGCACCTCAGCGTCAGTATCGAGCCAGTGAGCCGCCTTCGCCACTGGTGTTCCTCCGAATATCTACGAATTTCACCTCTACACTCGGAATTCCACTCACCTCTCTCGAACTCTAGACTGATAGTTTTGGAGGCAGTTCCGGGGTTGAGCCCCGGGATTTCACCCCCAACTTTCCAATCCGCCTACGCGCGCTTTACGCCCAGTAATTCCGAACAACGCTAACTCCCTCCGTATTACCGCGGCTGCTGGCACTGC
+
CCCCGGGGGGGGGGGGGGGGGGGGGGGGGGGGGGGGGGGGGGGEGGGGGGGGGGGGGGGGGGGGGGGGGGGGGGGGGGGGGGGGGGGGGGGGGGGGGGGGGGGGGGGGGGGGGGGGGGGGGGGGGGGGGGGGGGDGGGDDFGGGGGGGGGGGFGGGFGGGGGFGGGFGGGGGFFGGGFCCDD?DGGGGGGGGDGGG>@DDGDD;FFFFFFF?ADD;AE?F6CCCFFFF;?1=6(209;>F?FF6:146::A9>64A>:?BB7:6;:?FF92:B?(838110.).(((-4((4)28:<>(.#
@M05025:18:000000000-B3NL5:1:1101:4928:5715 2:N:0:TCGAAG
TCATTCGGACTACTAGGGTATCTAATCCTGTTCGCTACCCATGCTTTCGAGCCTCAGCGTCAGTTGCAGACCAGAGAGCCGCCTTCGCCACTGGTGTTCTTCCATATATCTACGCATTCCACCGCTACACATGGAGTTCCACTCTCCTCTTCTGCACTCAAGTTCAACAGTTTCTGATGCAATTCTCCGGTTGAGCCGAAGGCTTTCACATCAGACTTATTGAACCGCCTGCACTCGCTTTACGCCCAATAAATCCGGACAACGCTTGCCACCTACGTATTACCGCGGCTGCTGGCACGCG
+
CCCCGGGGGGGGFGGGGGGGGGGGGGGGGGGGGGGGGGGGGGGGGGGGGGGGGGGGGGGGGGGGGFGGGGGGGGGGGGGGGGGGGGGGGGGGGGGGGGGGGGGGGGGGGGGGGGGGGGGGGGGGGCGGGGGGGGGGGGGGGGGGGGGGGGGGGGGGGGGGGFGGGGGGGGGGGGGFGGGGGGGGGDFGGGGGDGGFGFDCDEGFFFFFFFFFFFEEFFFFFF?CBDB@BFBDDEEEBBFFFFF@09@@DDFFEFFFFB;>>F<9>B???BFFF1:>24398BFF?01((,2:>222(),(#
@M05025:18:000000000-B3NL5:1:1101:22786:5735 2:N:0:TCGAAG
TCATTCGGACTACTCGGGTATCTAATCCTGTTCGCTACCCACACTTTCGCACATGAGCGTCAGTCTTTGGCCAGGGAGTCGCCTTCGCCACTGATGTTCCTCCAGATATCTACGCATTTCACCGCTACACCTGGAATTCCACTCCCCTCTCCAAGACTCTAGTCTGCTAGTTCTAAATGACCATCCCAGGTTGAGCCCGGGGCTTTCACATCTAGCTTAACAAACCGCCTGCGTGCGCTTTACGCCCAGTAATTCCGATTAACGCTCGCACCCTCCGTATTACCGCGGCTCCTTGCCCGGG
+
CCCCGGGGGGGGGGGGGGGGGGGGGGGGGGGGGGGGGGGGGGGGGFGGGGGGGGGGGGGGGGGGGGGGGGGFGGGGGGGGGGGGGGGGGGGGGGGGGGGGDGGGGGGGGGGGGGGGGGGGGGGGGEEGGGGFGGGGGGGGGGGGFGEFGFGGGFGGGGGGG8DFGFGGGGGFGGGGFCCDFGGGGGGGGGGGGCFGGFCDDAGFFFFFFF9>BFFEFFFFFF3>DFBFFFFD071;@F9<FEC;FFF;:?A<DAF92:62:DF:96:(3661<323-4318<AF064((-(-,642(4:2#
@M05025:18:000000000-B3NL5:1:1101:21216:5793 2:N:0:TCGAAG
TCATTCGGACTACCAGGGTATCTAATCCTGTTTGCTCCCCACGCTTTCGTACATGAGCGTCAGTGTTGACCCAGGTGGCTGCCTTCGCCATCGGTATTCCTTCAGATCTCTACGCATTTCACCGCTACACCTGAAATTCTACCACCCTCTATCACACTCTCGTTTGCCAGTTCGAAATGCAGTTCCCAGGTTGAGCCCGGGGCTTTCACATCTCGCTTAACAAACCGCCTGCGTACCCTTTCCGCCCAGTAATTCCGCTTAACGCTCGCACCCTCCGTATTACCGCGCCTGCTGGCCCGGG
+
@CCCGFGFGGGFE<CECG@@EEFCFGCECCFGEGGGCF@FEG@FCFGGEGGGGFDGGGGGEEEF,CE8FEGGGG7F,:EFGCD9CC6BFG:EFGG<FFGCEECGGEEFFEF,,AF=CF<EFFFE7++B:BF8AAF9EACDGDEFGGGD=E=;;44@F,=3,+6@=CFGGC=DGG8,1=FGG7=9E96A9?CFG66CFF>7C*<5??4+=B6419<A>)51?C@BFF9(811,(6,.())(;.41;(2(65)//--6:((-446(((((4((-42(4(4((,)62(4-(--(80).3(((-#
@M05025:18:000000000-B3NL5:1:1101:9135:5842 2:N:0:TCGAAG
TCATTCGGACTACCGGGGTATCTAATCCTGTTCGCTACCCATGCTTTCGAGCCTCAGCGTCAGTTGCAGACCAGAGAGCCGCCTTCGCCACTGGTGTTCTTCCATATATCTACGCATTCCACCGCTACACATGGAGTTCCACTCTCCTCTTCTGCACTCAAGTTCAACAGTTTCTGATGCAATTCTCCGGTTGAGCCGAAGGCTTTCACATCAGACTTATTGAACCGCCTGCACTCGCTTTACGCCCAATAAATCCGGACAACGCTTGCCACCTACGTATTACCGCGGCTCCTGTCCCGCA
+
CCCCGGGGGGGGGGGGGGGGGGGGGGGGGGGGGGGGGGGGGGGGGGGGGGGGGGGGGGGGGGGGGGGGGGGGGGFGGGGGGGGGEGFGGGGGGGGGGGGGGGGGGCDCGGGGCFGGGGFGGGGGGGGGGGGGGGGGGGGGFGGGGGGGGGGGGGGGGGGFGGGGGGGGGGGFGGGGFGFGGGFGGGGDCGGGGGGGGFGGGEGFFFFFFFFFFF=BA?4=FF*@E2>>@D@F15462;<8@EFFD66?21=AC<C@99?>08619?<???A?BF03(.)64))41((((-(-58.,,),(#
@M05025:18:000000000-B3NL5:1:1101:21565:5864 2:N:0:TCGAAG
TCATTCGGACTACTAGGGTATCTAATCCTGTTCGCTACCCATGCTTTCGAGCCTCAGCGTCAGTTGCAGACCAGAGAGCCGCCTTCGCCACTGGTGTTCTTCCATATATCTACGCATTCCACCGCTACACATGGAGTTCCACTCTCCTCTTCTGCACTCAAGTTCAACAGTTTCTGATGCAATTCTCCGGTTGAGCCGAAGGCTTTCACATCAGACTTATTGAACCGCCTGCACTCGCTTTACGCCCAATAAATCCGGACAACTCTTGCCACCTACGTATTACCGCGGCTGCTTGCACGGG
+
CCCCGGGGGGGGG-,CEFGGGGGGGGGGGGGGGGGGGGGGGGGGGGGGEGGGGGGGGGGGGGGGGGGGGGGGGGGGGGGGGGGGGGGGFGGGGGGGGGGGGGGFGAFFGGGGGGGGGGGGGGGGGGGGFGFF:FGDGGGGFFGGGGGGGGGGGGGCFGGGGFGGGGGGFDFGGGGGDGGGGGGGGFF8DDDG6CCFGFGGG>GFFFFFFFFFFF*7FFCCC8>6B@9=@FFDFF9B>9@;DFF0;96D1@@E955@06?6@FF)54<2A0<?((.4(2).44<>(13099(38),1.2,(#
@M05025:18:000000000-B3NL5:1:1101:6549:5907 2:N:0:TCGAAG
TCATTCGGACTACTGGGGTTTCTAATCCTGTTCGCTACCCATGCTTTCGAGCCTCAGCGTCAGTTGCAGACCAGAGAGCCGCCTTCGCCACTGGTGTTCTTCCATATATCTACGCATTCCACCGCTACACATGGAGTTCCACTCTCCTCTTCTGCACTCAAGTTCAACAGTTTCTGATGCAATTCTCCGGTTGAGCCGAAGGCTTTCACATCAGACTTATTGAACCGCCTGCACTCGCTTTACGCCCAATAAACACGGACAACGCTTGCCACCTACTTATCACCGTGTCCGTTGGCCGGCG
+
CCCCGGGGGGGGCFGGGGFGGGGGGGGGGGGGGGGGGGGGGGGGGGGGGDGCGGGGGGGGGGGGGAFGGGFGGG?FGGGGGGGGDGGGGGG<FGGFGFGGGCFFFEG9EGGGCFGGGGGGGGG7FFGGGFGGGGGGGGFFB@,@AEFFGGGEGGGGFGGGF@EGFG:AFEGGGGGGGG?DG8EGF7FFD6DDGGFG6BG5@>DFA589=FFF>4=BFFEFFFFFB852=@=>=(851427<CC;621;1(447))61,,166((-12((.).1((().-.)-521(,(,.(()-4?)(((#
@M05025:18:000000000-B3NL5:1:1101:18248:5914 2:N:0:TCGAAG
TCATTCGGACTACAAGGGTTTCTAATCCTGTTCGCTACCCACACTTTCGCACATGAGCGTCAGTCTTTGGCCAGGGAGTCGCCTTCGCCACTGATGTTCCTCCAGATATCTACGCATTTCACCGCTACACCTGGAATTCCACTCCCCTCTCCAAGACTCTAGTCTGCCAGTTCTAAATGACCATCCCAGGTTGAGCCCGGGGCTTTCACATCTAGCTTCACAAACCGCCTGCGTGCGCTTTACGCCCAGTAATTCCGATTAACACTCGCCCCCCCCCTATTACCGTCGCCGCTGGCCCCGA
+
CCCCGGFCGDE@FF@CFGCFCFFDFGFG<DFFGCC@@FAFDGEFFGFEGDGGGGGGGA@FE@FGGGFGFGGG,CF@FFFGGGG7:FGFEGGG<,EEFFFFFGG,EFEG<FGFF+>+7@E<FGGCGGFDDFED=,A,8@DG,>,,@EG8C8E8=,=,@@D8D9@E:,@EDFFEADDFGF@DGGGC=FCFC7=;C76C7C*9*9C5>AFFF696+946BE*?A+>((6((>27;6@029B@?0966<@>0(.6-<2A<0(480<94?B1(,(-(2((,,3(2).--4((,-((-23(3:(((#
@M05025:18:000000000-B3NL5:1:1101:5154:6098 2:N:0:TCGAAG
TCATTCGGACTACCGGGGTTTCTAATCCTGTTCGCTACCCACACTTTCGCACATGAGCGTCAGTCTTTGGCCAGAGAGTCGCCTTCGCCACTGATGTTCCTCCAGATATCTACGCATTTCACCGCTACACCTGGAATTCCACTCCCCTCTCCAAAACTCTAGTCTGCCAGTTCTAAATGACCATCCCAGGTTGAGCCCGGGGCTTTCACATCTAGCTTAACAAACCGCCTGCGTGCGCTTTACGCCCAGTAATTCCGATTAACGCTTGCACCCTCCGTATTACCGCGGCTGCTGGCACGGT
+
CCCCGGGGEGGGGGCEFGGGGGGEFFGFGGGGGGDCFGGGGGEGGGGFGGGDGGGGGGGGFGDGGGGGGGGGGGGEGGFFEGDGDGGGGGD=FFGGGDFGGGGGGFGGGGGFGGDGGDFGGAFGCECEGGGGGFFFGGGGGGDFC8EGGDGGGG9DFFGGGGGGGGGFFE=DFGGGGGGDGGGGGGGGFGGFGFGG>CG5D9>*;AFFF>8;AF?4BCFAFABDFBBFFFDD>?FFF@9;<EC?01232>A):<B<>((4:B>(9??1:?D??0:21:<1:B5.46(39>;17:>1,4(4#
@M05025:18:000000000-B3NL5:1:1101:6389:6099 2:N:0:TCGAAG
TCATTCGGACTACCCGGGTATCTAATCCTGTTCGCTACCCATGCTTTCGAGCCTCAGCGTCAGTTGCAGACCAGAGAGCCGCCTTCGCCACTGGTGTTCTTCCATATATCTACGCATTCCACCGCTACACATGGAGTTCCACTCTCCTCTTCTGCACTCAAGTTCAACAGTTTCTGATGCAATTCTCCGGTTGAGCCGAAGGCTTTCACATCAGACTTATTGAACCGCCTGCACTCGCTTTACGCCCAATAAATCCGGACAACGCTTGCCACCTACGTATTACCGCGGCTGCTGGCACGTA
+
CCCCGGGGGGGGGGGGGGGGGGGGGGGGGGGGGGGGGGGGGGGGGGGGGGGGGGGGGGGGGGGGGGGGGGGGGGGGGGGGGGGGGGGGGGGGGGGGGGGGGGGGGGGGGGGGGGGGGGGGGGGGGGGGGGGGGGGGGGGGGGGGGGGGGGGGGGGGGGGGGGGGGGFGGGGGGGGGGGGGGGGGGGGFGGDGGGGFGFGGGFGFFFFFFFFFFFEFFFFFFFC:EF=@@2:9>EFFFFFDFEF;?B9D@F@ACCE(60-32<1(11:2(2>D8,3><F<A72<63961>11?F?:??23.#
@M05025:18:000000000-B3NL5:1:1101:10097:6140 2:N:0:TCGAAG
TCATTCGGACTACTCGGGTTTCTAATCCTGTTCGCTACCCACACTTTCGCACATGAGCGTCAGTCTTTGGCCAGGGAGTCGCCTTCGCCACTGATGTTCCTCCAGATATCTACGCATTTCACCGCTACACCTGGAATTCCACTCCCCTCTCCAAGACTCTAGTCTGCCAGTTCTAAATGACCATCCCCGGTTGAGCCCGGGGCTTTCACATCTAGCTTAACAAACCGCCTGCGTGCGCTTTACGCCCAGTAATTCCGATTAACGCTCGCACCCTCCGTCTTACCGCGGCTGCTGGCACGGG
+
CCCCGGGGDGGDEEGGGGGGGGGGGGGGGGGGGGGGGGGGGGGGGFGGGGGGDFFGGGGGGGGGGGGGGGGGGGGGFDGGGGG=FFGGGGGGGGGGGGFGEFFFG9FCFGG<FFGGGGGGGGGGGGGEGGGGGGGGGGGF;FGGGGDFGGFGGGDGGFFGG=EFFCFFGGGFGGGFGGFFFGGGG66+=90CC57?>C>DGEGB);F8AF8A864C@>;686.5@=969;=?>;?D;90/().31170(5>D24<2223((.6:>0-,4(,13(4?(-((-)6??>((337:,).3(,((#
@M05025:18:000000000-B3NL5:1:1101:27646:6155 2:N:0:TCGAAG
TCATTCGGACTACTAGGGTTTCTAATCCTGTTTGCTCCCCACGCTTTCGCACCTGAGCGTCAGTCTTCGTCCAGGGGGCCGCCTTCGCCACCGGTATTCCTCCAGATCTCTACGCATTTCACCGCTACACCTGGAATTCTACCCCCCTCTACGAGACTCAAGCTTGCCAGTATCAGATGCAGTTCCCAGGTTGAGCCCGGGGCATTCACATCCGACTTAACACACGGCCTGCGTGCGCTTTACACCCAGTAATTCCGATTAACGCTTGCCCCCTCCGTATTACCGCCGCTGCTGGCACGGG
+
CCCCC@-EEGEAFF@CFFCCFFFG96CFFFFGGEC<<FCCEEEDGGG9FBFF:EGGGEGG7,BFE,C@DFGDEEEF7FDGGGGGGC@B:FGFGD:+:C<,E9FEF5CEFEDFGGGGG:@<<,CFF@=CDFGFDF8B93@,@DF=3@EC6EC97?E6CC?8D@F8DEECCF8C,2==?CFFC:C77+?9;/2;8CFF4?C<DB))087A;A=;))(.),9C6:(,8(((,(40(-8?F60(2<4)-(-4<2)))-64(,(-144:B:03((.(,40(-4:<())6(((-,(,77:?BB<((#
@M05025:18:000000000-B3NL5:1:1101:6239:6177 2:N:0:TCGAAG
TCATTCGGACTACTCGGGTTTCTAATCCTGTTTGCTCCCCACGCTTTCGCACCTGAGCGTCAGTCTTTGTCCAGGGGGCCGCCTTCGCCACCGGTATTCCTCCAGATCTCTACGCATTTCACCGCTACACCTGGAATTCTACCCCCCTCTACAAGACTCTAGCCTGCCAGTTTCGGATGCAGTTCCCAGGTTGAGCCCGGGGATTTCACATCCGACTTGACAGACCGCCTGCGTGCGCTTTACGCCCAGTAATTCCGATTAACGCTGGCCCCCTCCGTATTCCCGCGGCTGCTGTCCCGGA
+
CCCCGGGGGGGGGGGGGGGGGGGGGGGGGGGGGGGGGGGGGGGGGGGGGGGGGGGGGGGGGGGGGGGGGGFGGGGGGGGGGGGGGGGGGGGGGGGGGGGGGGGGFGGGGGGGGGGGGGGGGGGGEG7EGGGGFGGDFFGGGGGGGGGEEGEGGFGCCEGG;@DGGGGGGEFGDFEEDDGG7?DCFGGGGFFDDGGGCFGGC:<DF6FFF:A=FE0:FDF*;=3(:80612?F96::997??FA?B;>0:?<2<92),366<A<(-,(21,3469<BFF?2.))5(((49>;?)4)5:)((#
@M05025:18:000000000-B3NL5:1:1101:23735:6181 2:N:0:TCGAAG
TCATTCGGACTACAGGGGTTTCTAATCCTGTTTGCTCCCCACGCTTTCGTACATGAGCGTCAGTGTTGACCCAGGTGGCTGCCTTCGCCATCGGTATTCCTTCAGATCTCTACGCATTTCACCGCTACACCTGAAATTCTACCACCCTCTATCACACTCTAGTTTGCCAGTTCGAAATGCAGTTCCCAGGTTGAGCCCGGGGCTTTCACATCTCGCTTAACAAACCGCCTGCGTACGCTTTACGCCCAGTAATTCCGATTAACGCCCGCACCCCCCGTATTACCGCGGCTGCTGGCACGGG
+
CCCCFGGGGGGGFGGGGGBCEFGGGGGGGGGGGGGGGGGGFEFGGGGGGGGGGGGGGGGGGGGGGEGGGGGFGGGGGGGGGGGGGGGDGGGGGGGFGGGGGGGGGCGGEFGGGGGGGGGGGGGGGCGEFGGGGGGGGGGGGDFGDGGFGGGGGFFGFGGGGGGGGGFGGGGGAEDGGGGGGGGGGGGGGGGGGGGC??DGDEG>FFFFFFFF+8B2A4@=FA>29>@=BFFDF@D@BF@;?))2:14?F;DAAA2)5:<136<(--4260(26(46>:6:?9A<(2-9>((-5:((()-4#
@M05025:18:000000000-B3NL5:1:1101:4126:6211 2:N:0:TCGAAG
TCATTCGGACTACCGGGGTATCTAATCCTGTTTGCTCCCCACGCTTTCGTACATGAGCGTCAGTGTTGACCCAGGTGGCTGCCTTCGCCATCGGTATTCCTTCAGATCTCTACGCATTTCACCGCTACACCTGAAATTCTACCACCCTCTATCACACTCTAGTTTGCCAGTTCGAAATGCAGTTCCCAGGTTGAGCCCGGGGCTTTCACATCTCGCTTAACAAACCGCCTGCGTACCCTTTCCGCCCAGTAATCCCGATTAACGCCCCCACCCTCCGTATTACCGCGGCTGCTGGCACGGG
+
CCCCGGG?BGGGGGGGDGFFGE,@FFFGGGGGG<@CFGGGGG7FFEGGGDFDF9E9EFFFDGGGCFG@D@9FD<FFG?FFEEFGGGGGF7@FGGGGGGGGFGGFGCGGGG9FEGGCC:EFGGFGC:@E=FFCFGGGGGGGGGGGGGGF8=DFF=AFD=DGGEEFFFGCAEAAFDDDCFGGGFGGG?FG?:C6CFFDGFGGD*;46FF+=9BFA+52?(5B=FEB9(6(6121(601(7),5)71(690(5)6<)6>(34815-3((((-((-3(:?FF67(-)9?FB60((-4,427>:0#
@M05025:18:000000000-B3NL5:1:1101:6637:6227 2:N:0:TCGAAG
TCATTCGGACTACTCGGGTTTCTAATCCTGTTTGCTCCCCACGCTTTCGCATCTGAGTGTCAGTATCTGTCCAGGGGGCCGCCTTCGCCACCGGTATTCCTTCAGATCTCTACGCATTTCACCGCTACACCTGAAATTCTACCCCCCTCTACAGTACTCTAGCTTGCCAGTTTCAAATGACCTTCCGAGGTTGAGCCCCGGGCTTTCACATCTGACTTAACAAACCACCTGCATGCGCTTTACGCCCAGTAATTCCGCTTAACGCTCGCACCCTCCGTATTACCGCGGCTGCTGGCACGGA
+
CCCCGGGGGGGGGGGGGGGGGGGGGGGGGGGGGGGGAFGGGGGGGGGGGGGGGGGGFGGGGFEFEFFFGGGGGGGGG>FGGGGGGGGGGGGGGGGGGGGDGGGGEEFFG<FFFFGEGGGGGGGDGGGGGGGGGGGDFFGGGGGGF7EEEG8FGGGGGGGGFCFGG?CFGGFGCFGFAFCCGGF:FGDE5CDC97*9>?>D<4C?FF4+@A84;C)>ACF+=78;7?FD<@E;1;5=:DFFFBBFF>38(:2)5A>B0(-414<(41-2((470(4?0<??0)64(,(((-4:?).(4724#
@M05025:18:000000000-B3NL5:1:1101:10357:6228 2:N:0:TCGAAG
TCATTCGGACTACAGGGGTATCTAATCCTCTTCGCTACCCATGCTTTCGTTCCTCAGTGTCAGTAATGATCCAGAAAGCTGCCTTCGCAATTGGTATTCTTTCTAATATCTACGAATTTCACCTCTACACTAGAAATTCTGCTTTCCTCTATCAAACTCTAGCTGAAAAGTTTTGATGGCAGTTCCAGAGTTAAGCTCTGGGATTTCACCACCAACTTTTTCAACCACCTACGAACTCTTTAAGCTCAGTAATTCCGAACTACGCTAGCTCCCTTCGTATTACCGCGGCTGCTGGCACCAT
+
CCCCGFGFGEGGGGCFGGG;<EFEFACFGGGFFGGGCEEDFFGGGGFEC;EDFFFCEGGGFC<E<@FGGGC@<@FCEFDGFDFGGGFE,+6FE@EA@FGGGFFGC9FFGFGFAF7FFGDCEGFGFGGFFGFE=,,9CFCCDFGG;E=@B;9@AEGCFFFAFAFG=9EDA,@E=E8=C9DFDDGFF9==CDFGGF9D@FGFFBD60:E?FFFFDFD=56*+;ACEEFF>5@C@=AD8587;;A;*:*>8BC46:>EA)/)-566>(/59206(8B>B2(,5=CC9761((.((,5((.)(.#
@M05025:18:000000000-B3NL5:1:1101:4340:6242 2:N:0:TCGAAG
TCATTCGGACTACTGGGGTATCTAATCCTGTTTGCTCCCCACGCTTTCGCGCCTCAGCGTCAATACCGTACCAGAGTGCCGCCTTCGCCACTGGTGTTCTTCCTAATATCTACGAATTTCACCTCTACACTAGGAATTCCACACTCCCCTTACGGATTCTAGACAATCAGTTCTAAAGGCAGTTCCAGGGTTGGGCCCTGGGCTTTCACCTCTAGCTTGATCGTCCGCCTACACGCCCTTTACGCCCAGTAAATCCGAACAACGCTAGCCCCCTTCGTATTACCTCGGCTGCTGGCACGAC
+
CCCCGGGGGGGGGGGGGGGGGGGGGGGGGGGGFFFGGGFGGGGGGGGGGGGGGGGGGGGGGGGGGGGGGGGGGGGGGGGGGEGGGGFGGGGGGGGGGGGGGGGGGGGGGGEEFGGEGGGGGGGGGGGGGGGDGGGGGEGFFGGGGGFGDGGGGGE>GDFGGGGGFFGGGGGGGGGF:DDCDCFFGFGGFDGGGGGG5?>C??C>6FBF68AAA*>=F44@FFFDF(5@DFF=3;7609;@@EFFF>./6;E?).74>F06><6B0:F;??1(,-.((4(.8264)3:(((-8B?02<<6(#
@M05025:18:000000000-B3NL5:1:1101:20754:6250 2:N:0:TCGAAG
TCATTCGGACTACAGGGGTTTCTAATCCTGTTCGCTACCCATGCTTTCGAGCCTCAGCGTCAGTTGCAGACCAGAGAGCCGCCTTCGCCACTGGTGTTCTTCCATATATCTACGCATTCCACCGCTACACATGGAGTTCCACTCTCCTCTTCTGCACTCAAGTTCAACAGTTTCTGATGCAATTCTCCGGTTTAGCCGAAGGCTTTCACATCAGACTTATTGAACCGCCTTCACTCGCTTTACGCCCAATAAATCCCGACAACGCTTGCCACCAACGTATTCACGAGGCTGCTGTCCCCTT
+
CCCCFGGGGGGGGGGGGGFGGGGGGGFGGGGGGGGGGGGGGGGGGGGGGGGEGGGGGGGEGGDGGGGGGGGGGGGGGGGGGGGGGGGGGGGGGGGGGDGGGGGGGFGGGGGGGGGGGGGGGGGGGGGGGGGGGGDFGGGGGFADEGG,DEGFGGGGGGGCF?EGGGGGF8DGGGFDCFDGGGGGF9FFDGDD+9CFGFGC>DGFFFFFFF>AFFBEFFCFF66AE2=>52(733**-,2=D9)((6>0=8@EE<?@)(/(-121((-4:7))4((,,-1-())6((((((.4::)),)(,#
@M05025:18:000000000-B3NL5:1:1101:14892:6252 2:N:0:TCGAAG
TCATTCGGACTACTAGGGTATCTAATCCTGTTTGCTACCCACACTTTCGAGCCTCAGCGTCAGTTGGTGCCCAGTAGGCCGCCTTCGCCACTGGTGTTCCTCCCGATATCTACGCATTCCACCGCTACACCGGGAATTCCGCCTACCTCTGCACTACTCAAGAAAAACAGTTTTGAAAGCAGTTCATGGGTTGAGCCCATGGATTTCACTTCCAACTTGTCTTCCCGCCTGCGCTCCCTTTACACCCAGTAATTCCGGACAACGCTTGTGACCTACGTTTTACCGCGGCTGCTGGCACGTA
+
CCCCGGGGGGGGGGGGGGGGGGGGGGFGGGGGGGGGGGGGGGGGGGGGGGGGGGGGGGGGGGGGGGGGGGGGGGGGGGGGGGGGGGGGGGGGGGGGGGGGGGGGGGGGGGGGGGGGGGGGGGGGGGGGGGGGGGGGGGGGGDGGGGGGGGGGGGGGGGGGGGGGGGFGGGGGGGGGGGGGGGGGFGGFFFGGGGGGGFGCGFDFFAFCFFFFFFFFF@EF*BCEEFFFFFFFFFFD9?DFFFF?E8@<DEC3CC5A0>F>>6((4?BFFF99<A<??BBFFFFABF06>F>BFF(43<6(#
@M05025:18:000000000-B3NL5:1:1101:13660:6268 2:N:0:TCGAAG
TCATTCGGACTACCGGGGTTTCTAATCCTGTTTGCTCCCCACGCTTTCGAGCCTCAGCGTCAGTTACAGACCAGAGAGCCGCCTTCGCCACTGGTGTTCCTCCATATATCTACGCATTTCACCGCTACACATGGAATTCCACTCTCCTCTTCTGCACTCAAGTTTCCCAGTTTCCAATGACCCTCCCCGGTTGAGCCGGGGGCTTTCACATCAGACTTAAGAAACCGCCTGCGCTCGCTTTACGCCCAATAAATCCGGACAACGCTTGCCACCTACGTATTACCGCGGCTGCTGGCACGCC
+
CCCCGGGGGGGGGGGGGGFGGGGGGGGGGGGGGGGGGGGGGGGGGGGGGGGGGGGGGGGGGGGGGGGGGGGGGGDGGGGGGGGGGGGGGGGGGGGGGGGGGGGGGGGGGGGGGGGGGGGGGGGGGGGGGGGFGGGFGGGGFGFGGGGGGGGGGGGGGGGGGGGGGGGGGGGGGFFGCFDFGGG?FGGGGGDDCDFGGFGDDBDDFABFFFFF=F@EFEFAFAE13;BB>F::09>:;>F:64<??FFF0:?2A))390122(439<B06(47..4:?:<A:A<>609>>91:??>:(4:(#
@M05025:18:000000000-B3NL5:1:1101:5793:6270 2:N:0:TCGAAG
TCATTCGGACTACTGGGGTTTCTAATCCTGTTTGCTCCCCACGCTTTCGCACCTCAGCGTCAGTACCGAGCCAGTGAGCCGCCTTCGCCACTGGTGTTCTTCCGAATATCTACGAATTTCACCTCTACACTCGGAGTTCCACTCACCTCTCTCGGACTCAAGACTGACAGTATCAAAGGCAGTTCCGGGGTTGAGCCCCGGGATTTCACCCCTGACTAATCAGTCCGCCTACGTGCGCTTTACGCCCAGTGATTCCGAAAACCGCTACCCCCCTTCGTATCACCGCGGCTTCTTGCACGAA
+
CCCCGGGGGGGGGGGGGGFGGGGGGGGGGGGGFGGGGGGGFGGGGGGGGGGGGFGGGGGGGGGGGGGGGGGGGGGCGFGFGGGGGGDGGGGGGGFFGGGGGGGGGGGDEFGGGGGFFGGGGGGGGGGGGGCFGGGGGGFGGGFGGGGGGCGGFGGDGGGGGGGG8?,,<6@7DFFGGGGGGDGFCFD5C5C7>FGGGFGDGFCDF46@FA;5)26=FFEA663CE34;;DF@F@3=1(,1:)6??;6(4?2<D2<974099((-1((-(.(322(((.48()6((,(,(((,.)..)4((#
@M05025:18:000000000-B3NL5:1:1101:16176:6413 2:N:0:TCGAAG
TCATTCGGACTACTAGGGTATCTAATCCTGTTCGCTACCCACACTTTCGCACATGAGCGTCAGTCTTTGGCCAGGGAGTCGCCTTCGCCACTGATGTTCCTCCAGATATCTACGCATTTCACCGCTACACCTGGAATTCCACTCCCCTCTCCAAGACTCTAGTCTGCCAGTTCTAAATGACCATCCCAGGTTGAGCCCGGGGCTTTCACATCTAGCTTAACAAACCGCCTGCGTTCGCTTTACGCCCAGTAATTCCGATTAACGCTCGCACCCTCCGTATTACCGCGGCTGCGGGCACGGG
+
CCCCFFGGDEGGGGGGGGGGGGDGGGGGGGGGGGGGGGGGGGGGGGGGGGGGGGGGGGGGGG,<EFGGGGGGGG@FGEFGGGG@?FFGGGDFGFFGGGGG9FGFGGGFGGGGGGGCFGGGDEGEF+F>EGGFGDFGGGGGGF9EFGGG>DGGGGFFF9D9ECGGGFGFGFFAFDFGFFGFGGFFFFCF?+A;DGGGC59C7AC/?AAAC6BF:+>CF49FFF=BDB((6229,((/(67DDCC;<>B;7@C<)7?9706(,).(,-:19>>0<::6>B04?):A39-(((-1,((40:6(#
@M05025:18:000000000-B3NL5:1:1101:14431:6452 2:N:0:TCGAAG
TCATTCGGACTACAGGGGTTTCTAATCCTGTTTGCTCCCCACACTTTCGCACCTCAGCGTCAGTATCGAGCCAGTGAGCCGCCTTCGCCACTGGTGTTCCTCCGAATATCTACGAATTTCACCTCTACACTCGGAATTCCACTCACCTCTCTCGAACTCTAGACTACCAGTATCAAGGGCAGTTCCGGGGTTGAGCCCCGGGATTTCACCCCTGACTTAATAGTCCGCCTACGTGCGCTTTACGCCCAGTAATTCCGAACAACGCTAACCGCCTCCGTATTACCGCCGCTGCTGGCCCGGG
+
@CCCGFGGECFDFAEFFC@:CFGGDE<EFFCFGGDFAFGDFGGGGFFGCFBFEDFFEEFGGGGGFAF:D<CG8ECCFGGG:FFGGG7CC7F,,BFGGEFGGFGGC+@<FFGFFGFFFFA<,,C?EE9EEE9FFF:CDGGADA,DFEFDGFGFGC8FGGGGGA,,7B8DDCF9=E==EF8;FD9;E+=6790;775?*99CD4C>AFF6F8??>5@FF?E+;:5955;;7;<80=6=604;04:23(7(42)6<<<A7?(79:B;61?BFF(39?BF14((.-4)(((-3,11222<(-,-#
@M05025:18:000000000-B3NL5:1:1101:15202:6456 2:N:0:TCGAAG
TCATTCGGACTACAGGGGTTTCTAATCCTGTTCGCTACCCACACTTTCGCACATGAGCGTCAGTCTTTGGCCAGGGAGTCGCCTTCGCCACTGATGTTCCTCCAGATCTCTACGCATTTCACCGCTACACCTGGAATTCCACTCCCCTCTCCAAGACTCTAGACTGCCAGTTCTAAAGGCAATTCCCACGTTGAGCGCGGGGCTTTCACCTCTAGCTTAACAATCCGCCTGCGTTCGCTTTACGCCCAGTAATTCCGATTAACGCTCGCACCCTCCGTATTACCGCGGCTTCTGCCCCGGG
+
CCCCGGGGGGGGGGGGGGFGGGGGGGGGGGGGGGGGGGGGGGGGGGGGGGGGGGFGGGGGGGGGGFGGGGGGFGGGGGGGGGGGGGFGGGGGGGGGGGFGGGGGGFGGGGGGGGGGGGGGGGGGGGGGGGGGFG8EEGGGGGGGCDGFE?EGG==DFFGGG8EFGGGFGGFGGFGCF?FFGGGGCCGGGCFC@CFD??CCCAGFAAFFFBFFFF3CFFFFFF3@F@;F(3(21:((,9?B,6<<?>FF?34)655446?024)(40-((49;??FFF<(.5442(7(10((,.:)5(-(,#
@M05025:18:000000000-B3NL5:1:1101:21657:6462 2:N:0:TCGAAG
TCATTCGGACTACTCGGGTTTCTAATCCTGTTTGCTCCCCACACTTTCGCACCTCAGCGTCAGTATCGAGCCAGTGAGCCGCCTTCGCCACTGGTGTTCCTCCGAATATCTACGAATTTCACCTCTACACTCGGAATTCCACTCACCTCTCTCGAACTCTATGTTGCCAGTATTAAAGGCAGTTCCGGGGTTGAGCCCCGGGATTTCACCTCTAACTTAACAACCCGCCTACGCGCGCTTTACGCCCAGTAATTCCTAACAACGCTAACCCCCTCCGTATTCCCGCGGCTTCCGTCACGGA
+
CCCCGGGGGGGGGGGGDFFGGGGFGGGGGGGGGGGGGGGGGGGGGGGGGGGGGGGGGGGGDEGGGGGEGGGGGGGEFGFGDGECFGFGGGGGGGGGGCFGFGGGGGGGGGGGGGGFGGDGFFG9<FFGCE<FFFEGGGGGDGDGGGCFGGGFGEGGGGGGG,=EGGGFAFGFFGGGFGGGC8CCCGDGGGGGGGGGGFGGGFGFFFFFFFA4AAE=FC=CBFEFD?9B0;0=2:2;999<BAA:0190:(6<A446)6)(.8?F>0:0(3(:;123966:?))5121961(4)-),(-:(#
@M05025:18:000000000-B3NL5:1:1101:10151:6505 2:N:0:TCGAAG
TCATTCGGACTACCCGGGTATCTAATCCTGTTTGCTCCCCACGCTTTCGTACATGAGCGTCAGTGTTGACCCAGGTGGCTGCCTTCGCCATCGGTATTCCTTCAGATCTCTACGCATTTCACCGCTACACCTGAAATTCTACCACCCTCTATCACACTCTAGTTTGCCAGTTCGAAATGCAGTTCCCAGGTTGAGCCCGGGGCTTTCACATCTCGCTTAACAAACCGCCTGCGTACGCTTTACGCCCAGTAATTCCGATTAACGCTCGCACCCTCCGTATTACCCCGGCTCGTGGCCCGGC
+
CCCCGGGGGGGGGGGGGGGGGGGGGGGGGGGGGGGGGGGGGGGGGGGGGGGGGGGGGGGGGGGGGGGFGGGGGGGGGGGGGGGGGGGGGGGGGGGGGGGGGGGGGGGGGGGGGGGGGGGGGGGGGGGGGGGGGGGGGGGGGGGGGGGGGGFGFGGGGGGGGGGGGFGGGGGGGGG8?DFGGGGDAGFGFDGGFG??FFGDDA>BFFFFFFFAFFFFFFFFFF*5B@9@9???@FDFFFFFFFF01(144542:9ABF:?6?FF:>(236((42,84(-(..-:4(-((((-(408(((,,#
@M05025:18:000000000-B3NL5:1:1101:10170:6514 2:N:0:TCGAAG
TCATTCGGACTACTAGGGTATCTAATCCTGTTCGCTACCCATGCTTTCGAGCCTCAGCGTCAGTTGCAGACCAGAGAGCCGCCTTCGCCACTGGTGTTCTTCCATATATCTACGCATTCCACCGCTACACATGGAGTTCCACTCTCCTCTTCTGCACTCAAGTTCAACAGTTTCTGATGCAATTCTCCGGTTGAGCCGAAGGCTTTCACATCAGACTTATTGAACCGCCTGCACTCGCTTTACGCCCAATAAATCCGGACAACGCTTGCCACCTACGTATTACCGCGCCTGCTGGCACGTG
+
CCCCGGGGGGGGGGGGGGGGGGGGGGGGGGGGGGGGGGGGGGGGGGGGGGGGGGGGGGGGGGGGGGGGGGGGGGGGGGGGGGGGGGGGGGGGGGGGGGGGGGGGGGGGGGGGGGGGGGGGFGGGDGFGGG@FGGGGGGGDCDBFDFFFGGGGGGGGGFGGG?DAFGGGGCDFEFGGFG?GGFGFC9FGGDDGGGFFGEGGGDGFFFFFFFFF?F6@FFFFFFC6>BFBFFFDBFE=2@@DFCFF?FF@D;379CF;B06>>080606(17A???(3::2:7AA96>F06112847:7<:,#
@M05025:18:000000000-B3NL5:1:1101:23657:6541 2:N:0:TCGAAG
TCATTCGGACTACTAGGGTTTCTAATCCTGTTTGCTCCCCACGCTTTCGTACATGAGCGTCAGTGTTGACCCAGGTGGCTGCCTTCGCCATCGGTATTCCTTCAGATCTCTACGCATTTCACCGCTACACCTGAAATTCTACCACCCTCTATCACACTCTAGTTTGCCAGTTCGAAATGCAGTTCCCAGGTTGAGCCCGGGGCTTTCACATCTCGCTTAACAAACCGCCTGCGTACGCTTTACGCCCAGTAATTCCGATTAACGCTCCCACGCTCCGTATTACCGCCGCTTCTGGCCCTGC
+
CCCCGGGGGGGGGGGGGG<FFGGGGGGGGGGGGGGGGGDGGGGGGGGGGGGGGGFFFGGGFGGGGGGGGFGGGGGGGGGGGGGGGGGGGGGGGCFGGGGGGGAFFCFEGGGGGGGGGGGGGGGCFCCEFGFGEFCFF;DDFGG?EGEDDFDGGGG9FGFFGAFFEEEGGFEFDEFCEFGC+=DFA?AA68AF+;+=CF+79?GFFFF+=E6FFFD>*/)1;A=(7>(896((66?BB>F02);12(:(=4C)9?CE:(34(6<2((--(4?((-4323(34:)--,((-((().).(((.#
@M05025:18:000000000-B3NL5:1:1101:10438:6556 2:N:0:TCGAAG
TCATTCGGACTACAAGGGTTTCTAATCCTGTTTGCTCCCCACGCTTTCGCATCTGAGTGTCAGTATCTGTCCAGGGGGCCGCCTTCGCCACTGGTATTCCTTCAGATCTCTACGCATTTCACCGCTACACCTGAAATTCTACCCCCCTCTACAGTACTCTAGTTTGCCAGTTTCAAATGCAGTTCCGAGGTTGAGCCCCGGGCTTTCACATCTGACTTAACAAACCACCTGCATGCGCTTTACGCCCAGTAATTCCGATTAACCCTCGCACCCTCCGTATTACCGCGGCCGCTGGCCCGGA
+
CCCCGGGGGGGGGGGGGGGGGGGGGGGGGGGGGGGGGGGGGGGGGGGGGGGGGGGGGGGGGGGGGGGGGGGGGGGGGGGGGGGGGGGGGEGGGGGGGGGGGGGGGGGGGGGGGGGGGGGGGGGGGGGGGGGGGGGGGGGGGGGGGGGGGGGGGGGGGGGGGGGGGGGGGGFGGGGGFFGGGCFFFCC1CCDFFG5FGFGGGFDBF6A8>+=;=FEFFFFFFFF?;;?DD1(333);:DFDDFFFF0>0<><4<AA<?6:0:4A).(8776>9B(4(,:6?:6998>003(,3,((8614(#
@M05025:18:000000000-B3NL5:1:1101:7152:6557 2:N:0:TCGAAG
TCATTCGGACTACCGGGGTATCTAATCCTGTTTGCTACCCACGCTTTCGCACCTCAGCGTCAGTGTCAGTCCAGAAGGCCGCCTTCGCCACTGGTATTCCTCCCGATCTCTACGCATTTCACCTCTACACCGGGAATTCTACCTTCCTCTCCTGCACTCTAGCCTGACAGTTCCGGATGCCGTTCCCAGGTTGAGCCCGGGGCTTTCACAACCGGCTTATCAAGCCGCCTACGCGCGCTTTACGCCCAGTACTTCCGATTAACGCTCGCACCCTCCGTATTACCGCGGCTGCTGGCCCGGT
+
CCCCGGGGGGGGGGGGGGGGGGGGFGGGGGGGGGGGGGGGGGGGGGGGGGGGGGGGGGGGGGGGGGGGGGGGGGGGGGGGGGGGGGGGGGGGGGGGGGGGGGGGGGGGGGGGGGGGGGGGGGGGGGGGGGGGGGGGGFGGGGGGGGGGGGGGGGGGGGGGGGGGGGGGGFGGGGGGGGGG5CDGFFFCFCCFGGDC?FGGGFGBFFFFFFFFFFFFF@3CFFEEFFFBFF27?FBFF>FFFBB6?F9:::A)6>FFB0:6:>>12032901;(,3:>BB7:AFFF>(3;6(-:?:?1(--#
@M05025:18:000000000-B3NL5:1:1101:26749:6564 2:N:0:TCGAAG
TCATTCGGACTACAAGGGTTTCTAATCCTGTTTGCTCCCCACGCTTTCGTGCCTCAGTGTCAGTGTTGGTCCAGGTAGCTGCCTTCGCCATGGATGTTCCTCCTGATCTCTACGCATTTCACTGCTACACCAGGAATTCCGCTACCCTCTACCACACTCTAGTCGCCCAGTATCCACTGCAGTTCCCAGGTTGAGCCCAGGGCTTTCACACCGGACTTAAACGACCACCTACGCACGCTTTACGCCCAGTAATTCCGAGTAACGCTTGCACCCTTCGTATTACCGCGTCCGCTGGCCCGAG
+
CCCCGGGGGGGGGDGGGGEFGGGFGGGGGGGGFGFGFGGGGGGGGGGGGGGGGFGGGGGFFCFGGGGGGGGGGGGGGFGGGGGGGFGGGDGF8,FGGGFGGGGGFG9F9EFGGGGGGGGGGGGFEEFGGGGGGGGGGDGGFEGEEGGGGFFGGFGGGGGGGG=DGECGGGFGAFC8FGCCCFGFGGGGG8A8D6=FDF6?9?DFAA8FFF*:>58=?E6F+;@ABA2>D3BE@@9@FF617EF?F9BF1EEF<)1941163>A:(342227::<(18(22?266:11--(-(-(41(((-#
@M05025:18:000000000-B3NL5:1:1101:23999:6568 2:N:0:TCGAAG
TCATTCGGACTACTGGGGTTTCTAATCCTGTTCGCCCCCCATGCTTTCGCTCCTCAGCGTCAGTAAATGCCCAGCGACCTGCCCTCGCCATCGGTGTTCCTCCTGATATCTGCGCATTTCACCGCTACACCAGGAATTTCAGTCTCCCCTACATCACTCTAGTCTGCCCGTACCCACCGCAGATCCGAGGTTAAGCCCCGGACTTTCCCGGCAGTCCCGCCAAACCGCCCACGAGCCTTCTACGCCCACTAAACCCGGATAACGCCTGCTCCCTCAGTATGACCCCGCATGCCGCACACGG
+
8B96<-;C@@6EFFGDFEC+CF9E,,CF9C<ED,6,66@@+C6C<@6EF7CAC,C9,C@FFFGE9,,C,,:,C,,@6+@+,9669E@C+,8<4+F:CCEGD,E4FFA,AA,C9+@+++5?FFFE:+>E,F>FFEDB=E,>F9DEGGCFG8=EF7EGF3@@B;7,,5;A6+5++*2@:7*3<*;CC4C=7CC*++14C)*)))2)*88+/)255:(564())),(43((-((,(3390()).5>(4(-((.(5)((---(-493(((4(((),-.4((6<-)).4.-((((,))-((-(((#
@M05025:18:000000000-B3NL5:1:1101:24041:6571 2:N:0:TCGAAG
TCATTCGGACTACAGGGGTTTCTAATCCTGTTTGCTCCCCTAGCTTTCGTGCCTCAGCGTCAGTTGTGGTCCAGTGAGCCGCTTTCGCCACAGGTGTTCCTTCCGATATCTACGCATTTCACCGCTACACCGGAAATTCCACTCACCCCTCCCACACTCAAGCCCGGCAGTTTCTCGTGCAGACTTCGAGTTGAGCCCGAAGATTTCACACAAGACTTACCGAAACGCCTACGCACCCTTTACGCCCAATAATTACGAACAACGCTTGCCCCCATCGTATTACCGCGGCTCCTTCACCGCG
+
CC@CGFAEFFGGGCFGGCFFGFFDFG9FGGGGGFGF@FGGG?FGFGGGFG8FGGGFGGGGGGGGFFFC>FGFFGGFA,BE@FFCDG7FECGFD@?8FFGGEBAFC:FG:ECF?CC@=7AF<<FCGCGG98BCCFEEGGGA;F;88>=,@@>EEEGGGG?8,ECGGECG6@:@EF7B5C*C7=+*2?@EF>;C>CC*;:9CDED68BC+48??A)(6;6;FF>@1.616>,431(/4;0(..):0:923(84>2.).-4379?176:::?74-7(4::27((64.40-7((((,)))).-(#
@M05025:18:000000000-B3NL5:1:1101:17721:6628 2:N:0:TCGAAG
TCATTCGGACTACTGGGGTTTCTAATCCTGTTCGCTACCCACACTTTCGCACATGAGCGTCAGTCTTTGGCCAGGGAGTCGCCTTCGCCACTGATGTTCCTCCAGATATCTACGCATTTCACCGCTACACCTGGAATTCCACTCCCCTCTCCAAGACTCTAGTCTGCCAGTTCTAAATGACCATCCCAGGTTGAGCCCGGGGCTTTCACATCTAGCTTAACAAACCGCCTGCGTGCGCTTTACGCCCAGTACTTCCGATTAACGCTCGCACCCTCCGTATTACCGCGGCTGCTGGCCCTGC
+
CC<CGGGCEGEA<F<CEGGFEEFFC@EAFGEFGFGEGG<F@FGGAFGG@CCFCDGFCFFGC:6CFFCFFFFA<FE7@,8BCFEEC9AEEGECC,9?F5FF,AF=E9FGCAAFEE74?=E9<9?=CBB8,?AD:86,C,EGCD>,D=C=C?F836,,6@F,>D,@:ECEG,@,3C,:DC@+=D+;CC+,+3C9+0AC:9C5**;?*;FEA9FFF+8:F4:FF>:(8(6@96==@0(((((,3>;;021:<>B):6:-3??(--)(43<11,7;6((-223.(.)62>0,,(,-),5((-((#
@M05025:18:000000000-B3NL5:1:1101:14202:6636 2:N:0:TCGAAG
TCATTCGGACTACCAGGGTTTCTAATCCTGTTTGCTCCCCACGCTTTCGTACCTCAGCGTCAGTATCGAGCCAGTGAGCCGCCTTCGCCACTGGTGTTCCTCCGAATATCTACGAATTTCACCTCTACACTCGGAATTCCACTCACCTCTCTCGAACTCAAGATTAGGAGTTTTAGAGGCAGTTCCAGGGTTGAGCCCTGGGATTTCACCCCTAACTTTCTAATCCGCCTACGTACGCTTTACGCCCAGTAATTCCGAACAACGCTAGCCCCCTTCGTATTCCCGCGCCTGCTGGCACGGA
+
CCCCGGGGGGGGGGGGEGFGGGGGGGGGGGGGGGGGGGGGGGGGGGGGGGGGGGGGGGGGGGGGGGGGGGGGGGGGGGGGGGGGGGGGGCGGGGGGGGGGGGGGGGGGGGGGGGGGGGGGGGGGGGGGGGGGGGDCFFGGGGDGGGGGGGGGFGGGGGGGEF9EFGGGGGFGGGGGGGGGGD?DGGGCGGFGGFGFFFGGGFFFFFFFF?ABFFBFFAACCAAEEE@DFF>D25:DFBFFFFE;<2>;<;C9?5<C;F0>9:(-7<69?B0?61?::,1(()6<(37((((.447:04((#
@M05025:18:000000000-B3NL5:1:1101:6372:6652 2:N:0:TCGAAG
TCATTCGGACTACCCGGGTATCTAATCCTGTTTGCTCCCCACGCTTTCGAGCCTCAGCGTCAGTTACAGACCAGAGAGCCGCCTTCGCCACTGGTGTTCCTCCATATATCTACGCATTTCACCGCTACACATGGAATTCCACTCTCCTCTTCTGCACTCAAGTTTCCCAGTTTCCAATGACCCTCCCCGGTTGAGCCGGGGGCTTTCACATCAGACTTAAGAAACCGCCTGCGCTCGCTTTACGCCCAATAAATCCGGACAACGCTTGCCACCTACGTATTACCGCGGCTGCTGGCCCGTG
+
CCCCGGGGGGGGGGGGCEGGGGGGFGGGGGGGGFGGGGGGGGGGGGGGGGGGGGGDGGGGGGGGGGGFGGGGGGGGGGGGGGGGGGGGGGGGGGGGGGGGGGGGGGGFFGGFFGGGGGGGGCGEGFCGGGGFGGGFGGGGGGGGGGFGGGGGGGGGGGGGFGGFGGGDGG?=DFEF8D8DDGGFGGGGGGDCC5DGGFDC7>DBFFFFFFAFFA);FE<6CFC8@DF@B?@FB>6?BFFF:<43:>><?0229AAB;>B>,:2-4?826:>?B05??.,::9A<(,4029012:02(17-#
@M05025:18:000000000-B3NL5:1:1101:10399:6658 2:N:0:TCGAAG
TCATTCGGACTACTCGGGTTTCTAATCCTGTTTGCTCCCCACGCTTTCGTACATGAGCGTCAGTGTTGACCCAGGTGGCTGCCTTCGCCATCGGTATTCCTTCAGATCTCTACGCATTTCACCGCTACACCTGAAATTCTACCACCCTCTATCACACTCTAGTTTGCCAGTTCGAAATGCAGTTCCCAGGTTGAGCCCGGGGCTTTCACATCTCGCTTAACAAACCGCCTGCGTACGCTTTACGCCCAGTAATTCCGATTAACGCTCGCACCCTCCGTATTACCGCGGCTGCTGGCACGGC
+
CCCCGGGGGGGGGGGGGGFGGGGGGGGGGGGGGGGGGGGGGGGGGGGGGGGGGGGGGGGGGGGGGGGGGGGGGGGGGGGGGGGGGGGGGGGGGGGGGGGGGGGGGGGGGGGGGGGGGGGGGGGGGGGGGGGGGGGGGGGGGFGGGDGGGGGGGGGGGGGGGEGGGGFFG8DFGGG8>FGGGGGGGFGFGGFGGG??FFGGGFG>FFFFFFFFFABDDFFFFFFDFF>BB?DD>F?;;@FFFFFFFF>DFFE?ABBFFF??BFF?6((99;FFB6?:;1474<B9:>0>66;0:?F?<7?9#
@M05025:18:000000000-B3NL5:1:1101:10158:6662 2:N:0:TCGAAG
TCATTCGGACTACTGGGGTTTCTAATCCCATTTGCTACCCTAGCTTTCGTCTCTGAGTGTTAGTAATAGCCCAGTAAAGTGCCTTCGCCATCGGTGTTCTTTCCAATATCTACGCATTTCACCGCTCCACTGGAAATTCCCTTTACCCCTACTATACTCTAGTCTAATAGTTTCGACTGCGGTTTTGAGGTTGAGCCCCAAGATTTAACAGTTGACTTATTTGACCACCTACAGACGCTTTACGCCCAGTGATTCCGGATAACACTTGCATCCTCCGTCTTACCGCGGCTGCTGGCCCGGC
+
CCCCGGGGGGGGGGGGGGFGGGGGGGGGGGGGGGGGGGGGGGGGGGGGGGGGGGGGGGGGGGGGGGGGGGGGGGGGGGGGGGGGGGGGGGGGGGGGGGGGGGGGGGGGGGGGGGGGGGGGGGGGGGGGGGGGGGGGGGGGGGGGGGGGGGGGGGGGGGGGGFFGGGGGFGGGGGGGGGGGGGGGGFCEGCGDFFGGGFCGDFGFFFFFFFFFFFEFFFFFFFEFC55C5C@FFEEDFAFFFFEF=>@D2(>BFFFCEFFFD<EFEFFFF<CF4<A@B;@FD?6;19>0;>(3:?06(-(-#
@M05025:18:000000000-B3NL5:1:1101:20912:6679 2:N:0:TCGAAG
TCATTCGGACTACAGGGGTTTCTAATCCTGTTCGCTACCCATGCTTTCGAGCCTCAGCGTCAGTTGCAGACCAGAGAGCCGCCTTCGCCACTGGTGTTCTTCCATATATCTACGCATTCCACCGCTACACATGGAGTTCCACTCTCCTCTTCTGCACTCAAGTTCAACAGTTTCTGATGCAATTCTCCGGTTGAGCCGAAGGCTTTCACATCAGCCTTATTGAACCGCCTCCACTCGCTTTACGCCCAATAACTCCGGACAACGCTTGCGCCCTACGTATTACCGCCGCTGCTGCCACGTG
+
CCCCGFFGGGGFGGGGGGGGGGGDEFGGGGGGGGGGGGGGGGGGGGGGEGGGGGGGGGGGGGGGF9EFFFGGEGCFFEGGGGEEGGGGGGCGGFAFFCGCDAFGGGG9AFFGCF7CFCGGGGGGGGGEFGGFCFGGGGGGFFEGFGGFGGGGGGFDGEFDEFEFGGGGGGGGGGGGFGFGDCDFDGDFDGGGGCGFDEDD>BGFFFFFFFFFF4):AB*=F>AC@FF@@9(73:4/(,1:<EFF;;;0233=)7>)1(3,90:((4(((((--11868):044<37(((((3)4)().4-#
@M05025:18:000000000-B3NL5:1:1101:26396:6777 2:N:0:TCGAAG
TCATTCGGACTACCAGGGTATCTAATCCTGTTTGCTCCCCACGCTTTCGAGCCTCAACGTCAGTTACCGTCCAGTAAGCCGCCTTCGCCACTGGTGTTCCTCCTAATATCTACGCATTTCACCGCTACACTAGGAATTCCGCTTACCTCTCCGGCACTCTAGAAAAACAGTTTCCAATGCAGTCCTGGGGTTAAGCCCCAGCCTTTCACATCAGACTTGCTCTTCCGTCTACGCTCCCTTTACACCCAGTAAATCCGGATAACGCTTGCCCCCTACGTATTCCGGCGGCGGCTGGCACGGA
+
CCCCGGGGGGGGGGGGGG@FGGGGGGGGGGGGGGGGGGGEFFGGGGGGGGGGGGGGGFGGGGGGGGGGGGGGGGGGGGGGGGGGGGGGGGGGGGGFGDGGFGGGGGGGFGGGGGGGGGGGGGGGG@FGGGGGGFFGGGFFGGGGGFGGGD=FGGD>C8FEE9=9FEFGFGGAGGGGG<7DFFGGFGGFDGGGFFGG*3?D?6DFF4BFFF96?FF@49>A6=4>CF?==@9@(((/6(8>=3;)73988EE<<).5901(-)),(4044?2<6-8:(()-())((-(-(,,((-(((,3(#
@M05025:18:000000000-B3NL5:1:1101:24053:6786 2:N:0:TCGAAG
TCATTCGGACTACTCGGGTATCTAATCCTGTTTGCTCCCCACACTTTCGCACCTCAGCGTCAGTATCGAGCCAGTGAGCCGCCTTCGCCACTGGTGTTCCTCCGAATATCTACGAATTTCACCTCTACACTCGGAATTCCACTCACCTCTCTCGAACTCTAGATCAGGAGTTTTAGAGGCAGTTCCGGGGTTGAGCCCCGGGATTTCACCCCTAACTTTCTGGTCCGCCTACGCGCGCTTGACGCCCAGTAATTCCGAACAACGCTAACCCCCTCCGTATTACCGCGGCTGCTGGACCGGG
+
CCCCGGGGGGGGGGGGGGGGGGGGGGGGGGGGGGGFGGGGGGGGGGGGGGGGGGGGGGGGGGGGGGGGDGGGGGGGGGGGGGGEGGGGGGGGGGGGGGDFGGGGGGGGGGGGGGGGGGGGGGGGGGGGGGGGGGGGGGGGGGGGFGGGGFFFFGGGGGGGGGAFD8=FFGGGGGFGF8?DGGGGGGGDGGGGDFFGGFGGDFGFF=>FFA;BFFF@FF)@AFEE9=9B3;0@F>;0110:-(,4?96<6?A<<4AF(:10-18>FF?(41::;0::48::?4<A:36((((34:(((.16#
@M05025:18:000000000-B3NL5:1:1101:7834:6796 2:N:0:TCGAAG
TCATTCGGACTACTGGGGTTTCTAATCCTGTTTGCTCCCCACGCTTTCGTGCCTCAGTGTCAATGTTGGTCCAGGTAGCTGCCTTCGCCATGGATGTTCCTCCTGATCTCTACGCATTTCACTGCTACACCAGGAATTCCGCTACCCTCTACCACATTCTAGTCATCCAGTATCCACTGCAGTTCCCAGGTTGAGCCCAGGGCTTTCACAACGGACTTACATAACCACCTACGCACGCTTTACGCCCAGTAATTCCGAGTAACGCTTGCACCCTACGTATTACCGCGGCTGCTGGCACGAG
+
CC9CDFGGDFGGGGGGGGFEGFFFFGFGGGGGGGGAEEGCFGGGGCFEFFCFFDE@FEFGFGGGFFGFGE@@FGGGGGGGFGGGFGGGGGDD?DFGGGDFEFFFGCFGGGGGGGEFCFFC,?FFCFCEFEGGFEFGFGCFDECGGCC?GGGGGGGGGGF8ECDFGCEFGG=D:FGG8+=?DDGGGGG8DDFGF?=A=96=?>C?AAFFFCFE5?)1<@E+8B;=CCEBDD2=99AF=95@-4@>?F=?D@E)<5C31;06(438(636())33=(.38?A2)..(629>((,.),1(),,#
@M05025:18:000000000-B3NL5:1:1101:27023:6797 2:N:0:TCGAAG
TCATTCGGACTACCAGGGTTTCTAATCCTGTTTGCTCCCCACGTTTTCGTACATGAGCGTCAGTGTTGACCCAGGTGGCTGCCTTCGCCATCGGTATTCCTTCAGAGCTCTACGCATTTCACCGCTACACCTGAAATTCTACCACCCTCTATCACACTCTAGTTTGCCAGTTCGAAACGCAGTTCCCAGGTTGAGCCCGGGGCTTTCACATCTCGCTTAACAAACCGCCTGCGTACGCTTTCCGCCCAGTACTTCCGACTAACGCTCGCTCCCTCCGCATTACCCCGGCTGCTGGCCCCCA
+
9CCC9CF-@F@FCFG<BCCF@<E<<,;<C<,CC@<CF@C,CFF,6;,C7CFGEE,C6EFF,BCFGEECFFF@F@EEF?F,@@FE<FD@FG>EEBFDFBBCCF<9F<,AFFGGGFGC++EFFFFEFGDG,?F,,,9,9E;EC@9DDG8>84@FDAC8E8=AD,37=EACAE36A=,6A0DC6=C2:+342+;7C0=69?5C?>C4>FA6A>BACFF4/2>+?+*59@=@9;((1,2:,.((/)/((302(.))6).)(((,328:>((,1((-((.-4((((.4)((-(-,((,)((.((,#
@M05025:18:000000000-B3NL5:1:1101:16236:6814 2:N:0:TCGAAG
TCATTCGGACTACTGGGGTTTCTAATCCTGTTTGCTCCCCACGCTTTCGTACATGAGCGTCAGTGTTGACCCAGGTGGCTGCCTTCGCCATCGGTATTCCTTCAGATCTCTACGCATTTCACCGCCACACCTGAAATTCTACCACCCTCTATCACACTCTAGTTTGCCAGTTCGAAATGCAGTTCCCAGGTTGAGCCCGGGGCTTTCACATCTCGCTTAATAAACCGCCTGCGTACGCTGTACGCCCAGTAATTCCGATTCACGCTCCCACCCTCCGTATTACCGCGGCTGCTGGCACCGG
+
CCCCGGFGGEGGGGGGGGCCEGGGGGGGGGFGGGGGGGGGGGGGGCGGGGGGDGGGGGGGCECFFDGFGG,C<F<EFFGFGGGDGGFEGFEGDFGGGGGGDGGFG<F8BEGGGGGCFCFFFGGGG+>E8=FCEC:9;E9EDFGGGD8DFDGGFCF,6,6=DACDGCCFFFFFFECEE62DGGD9,?7CGFCCGGGG6?+?9<??9A>9=C9FFF))3:@6=B*>35>BFD<?@D@B99(//1)(.6903>AAAA<)((((-6)(24,(-(8:<::?,4?08<A9<B((((-24).-22(,#
@M05025:18:000000000-B3NL5:1:1101:22548:6832 2:N:0:TCGAAG
TCATTCGGACTACTGGGGTTTCTAATCCTGTTTGCTCCCCACGCTTTCGCACCTCAGCGTCAGTATTGGCCCAGGAAGTCGCCTTCGCCACTGGTGTTCCTTCCGATATCTACGCATTTCACCGCTACACCGGAAATTCCACTTCGCTCTACCATACTCTAGTTCTGCAGTATCGAATGCAATTCCCAGGTTAAGCCCGTGGCTTTCACATCCTACTTACAAAGCCGCCTACGCGCGCTTTACCCCCAGTAATTCCCATTAACGCTATCACACCCCGGATTTCCCGGCCTTGTGGGACGCG
+
CCCCCFGC@EBFFCEF@:@C@EFGGGEFFFFGAEAFFCEEGG>CFGGGF7,66,;CECFCEF76CCFGG,CF@@<FD,BBFF>=FE,C:,B?8,EFF:@FFC<BE:FFGGD,EGGDFGGFAE9+>@CCEF@F7@FCGB,7=ED9D+@6DFG8D?:FFG9D,6@E,E,@E,33=EECCCFC8+2:CFCEFFFFGGFGCFD**9>FFFFFFFAAA*8;AE?AF=*7255=;00:12(02((--))).8(,23<FA)))))).52)(((((,).)5((4((((())))(((((),-)(((.--#
@M05025:18:000000000-B3NL5:1:1101:13052:6914 2:N:0:TCGAAG
TCATTCGGACTACTGGGGTATCTAATCCTGTTCGCTACCCATGCTTTCGAGCCTCAGCGTCAGTTGCAGACCAGAGAGCCGCCTTCGCCACTGGTGTTCTTCCATATATCTACGCATTCCACCGCTACACATGGAGTTCCACTCTCCTCTTCTGCACTCAAGTTCAACAGTTTCTGATGCAATTCTCCGGTTGAGCCGAAGGCTTTCACATCAGACTTATTGAACCGCCTGCACTCCCTTTACGCCCAATAAATCCGGACAACGCTTGCCACCTACGTATTACCGCCGCTGCTGGCCCGCA
+
CCCCGGGGGGGFGG9EFDGFFFFCGDFGGGGGGDDEGGGGFGGGGGGGGGGGGFG?FGGECFGGGGG<EFFFFGGGGGFGEGGGGFFGGGGGEGFGGGGGGGGDGFEFFFDEEFG74@FFC?FEG:FGDGGGFGFFFGGGCFBF9=FFBFGGGGGCGFG8DFFFFF8FDGGDGGF:DFFGG??8D9?DCGDD6:7CGB>7?B759C>+=B9A+3143:>A9B796=@FFFDD:34((/(74>C(67>@@38<95)66103(:?(,(,((,)),(.56.).5<2A?0(--((-)5(-(((-#
@M05025:18:000000000-B3NL5:1:1101:20065:6922 2:N:0:TCGAAG
TCATTCGGACTACTCGGGTTTCTAATCCTGTTCGCTACCCATGCTTTCGAGCCTCAGCGTCAGTTGCAGACCAGAGAGCCGCCTTCGCCACTGGTGTTCTTCCATATATCTACGCATTCCACCGCTACACATGGAGTTCCACTCTCCTCTTCTGCACTCAAGTTCAACAGTTTCTGATGCAATTCTCCGGTTGAGCCGAAGGCTTTCACATCAGACTTATTGAACCGCCTGCACTCGCTTTACGCCCAATAAATCCGGACAACGCTTGCCACCTACGTATTACCGCGGCTGCTGGCACGTG
+
CCCCGGGGGGGGGGGGGGEFGGGGGGGGGGGGGGGGGGGGGGGGGGGGGGGGGGGGGGGGGGGGGGGGGGGGGGGGGGGGGGGGGGGGGGGGGGGGGGGGGGGGGGGGGGGGGGGGGGGGGGGGGGGGGGGGGGGGGGGFGGGGGGGGGGFGGGGGGGGGGGGGGGGGGGGGGGCGGGGGGGGFGGGGGDG=DDFGGFGGGFFFFFFFFFFFBFEFFE;FFFFFFFFFFF2>BEEFFBFFFFFF;>>DD@@@<EFFBFFFB::>>?<?6?>?(:?FFBF<?A4)19BB0-90:?08141,#
@M05025:18:000000000-B3NL5:1:1101:14482:6940 2:N:0:TCGAAG
TCATTCGGACTACTCGGGTATCTAATCCTGTTCGCTACCCACACTTTCGCACATGAGCGTCAGTCTTTGGCCAGGGAGTCGCCTTCGCCACTGATGTTCCTCCAGATATCTACGCATTTCACCGCTACACCTGGAATTCCACTCCCCTCTCCAAGACTCTAGTCTGCCAGTTCTAAATGACCATCCCAGGTTGAGCCCGGGGCTTTCACATCTAGCTTAACAAACCGCCTGAGTCGGCTTTACGCCCAGGAATTCCGATTAAACGTAGCACCCCCCGTATTACCTCGGCTGCTGGCACCGC
+
CCCCFDFGGGGGGGGGGGGGGGGGGGGGGGGGGEGGGGGGGGGGGGGGGGGEEGFFGGGGGGGGGGGFF8EGFGGGGGGGEGEGGGGGECEGGGGGBEFGEEF@F,AEFF?AEFGEGGGGGF<@CCEGEBDECFFEFGDEC9FGGGG8EDGCG=F8@A8,6DDE:,D98DFAFF,@=CCFGGGGFGC?7??F+0=D?:<DCE7?AAAFF69?=FCE8CC6+475BF2=(;0((1)(((/7;))3<BFF;((.4:A951(2:A))(((.(-5(-,(--43(39<B97((31(())5:(,(,#
@M05025:18:000000000-B3NL5:1:1101:8320:6942 2:N:0:TCGAAG
TCATTCGGACTACAGGGGTATCTAATCCTGTTCGCTACCCATGCTTTCGAGCCTCAGCGTCAGTTGCAGACCAGAGAGCCGCCTTCGCCACTGGTGTTCTTCCATATATCTACGCATTCCACCGCTACACATGGAGTTCCACTCTCCTCTTCTGCACTCAAGTTCAACAGTTTCTGATGCAATTCTCCGGTTGAGCCGAAGGCTTTCACATCAGACTTATTGAACCGCCTGCACTCGCTTTACGCCCAATAAATCCGGACAACGCTTGCCACCTACGTATTACCGCGGCTGCTGGCCCGTG
+
CCCCGGGGGGGGGGGGGGGGGGGGGGGGGGGGGGGGGGGGGGGGGGGGGGGGGGGGGGGGGGGGGGGGGGGGGGGGGGGGGGGGGGGGGGGGGGGDGGGGGGGGGGGGGGGGGGGGGGGGGGGGGGGGGGGGGGGGGGGGGGFFBFEGGGGGGGGGGGG?GGGGGGGGGGGGGGGGCCDGGGG=AFFFGCC>CF6CG>C9DFCAFAF6=ACFFF3>FEFF69A*>45>(5>B==;3(,372<>;699D6@EF33);96;632<19?((48A2:,22148A:AA<<0426601))(-,47,#
@M05025:18:000000000-B3NL5:1:1101:13548:6943 2:N:0:TCGAAG
TCATTCGGACTACAGGGGTTTCTAATCCTGTTTGCTCCCCACGCTTTCGTACATGAGCGTCAGTGTTGACCCAGGTGGCTGCCTTCGCCATCGGTATTCCTTCAGATCTCTACGCATTTCACCGCTACACCTGAAATTCTACCACCCTCTATCACACTCTAGTTTGCCAGTTCGAAATGCAGTTCCCAGGTTGAGCCCGGGGCTTTCACATCTCGCTTAACAAACCGCCTGCGTACGCTTTACGCCCAGTAATTCCGATTAACGCCCCCCCCCTCCCCATTACGCCGGCTGCTGGCACGGC
+
CCCCGGGGGGGGGGGGGGFGFFGGGGGGGGGGGGGGGGGGFGGGGGGGGGGGGGGGGGGGGGGGGGGGGGFGFGGGGGGGGGGGGGGGGGGGGGGGGGGGGGGGGFGGAFGFGGGGGGGGGGGDGGGGGGGGGGG9EGGFGFCFFDEFGGGGGDGFFGGFGGGGGBDFADFEGGG=CGFGC?DFFGGFGGGGGCFCFFGG5@DBF68@EFFFA8>2>=@BFFB>FF255,(3:D;6(6,6?3)(,:@(64)64)6A01:4())(-(-((((-4(463(41-)5((-(-,,,(),(((54,#
@M05025:18:000000000-B3NL5:1:1101:25010:6977 2:N:0:TCGAAG
TCATTCGGACTACCGGGGTATCTAATCCTGTTCGCTACCCACACTTTCGCACATGCTCGTCAGTCTTTGGCCAGGGAGTCGCCTTCGCCACTGATGTTCCTCCAGATCTCTACGCACTTCACCGCTACCCCTGGAATTCCACTCCCCTCTCCAATACTCTAGACTGCCAGTTTTAAAGCCAATTCCCACGTTGAGCGCGTTGCTTTCACCTCTAGCGCAACAATCCGCCTGCGTGCGACTTACCCCTAGTACTTCCGATTAACGCTCGCACCCTCCGTATTACTCCCGCCACATGCACGGC
+
C-A@6CF<@CFEE-7@::@C,C6C66C<FGGAGGG:77FG96@,<,C,,B,C@,:,,<@F,CF@96,C,,:C@F,:,BFG>@:,6C,8,,B=E?F9CE@F,C,,95,,:@,A5:+C++:EGG5+@+4C,4D+A:,44@AFC=EGGGG8CFGEF,,,@E,3@,36@,@,6,53,2,5@<+;9?7CFFD,9CF99*92*:4*3/*+=+;+1*/?8F**)(/085(.6590((/((/((((((().(,4(-(.<2<AA2<((42)4((-((,-4(4(341(.3(.6)).(,2-,(,)),))-4#
@M05025:18:000000000-B3NL5:1:1101:23539:6977 2:N:0:TCGAAG
TCATTCGGACTACAAGGGTTTCTAATCCTGTTCGCTACCCATGCTTTCGAGCCTCAGCGTCAGTTGCAGACCAGAGAGCCGCCTTCGCCACTGGTGTTCTTCCATATATCTACGCATTCCACCGCTACACATGGAGTTCCACTCTCCTCTTCTGCACTCAAGTTCAACAGTTTCTGATGCAATTCTCCGGTTGAGCCGAAGGCTTTCACATCAGACTTATTGAACCGCCTGCACTCGCTTTACGCCCAATAAATCCGGACAACGCTTGCCACCTACGTATTACCGCGGCTGCTGGCCCGTG
+
CCCCGGGGGGGGGGGGGGFGGGGGGGGGGGGGGGGGGGGGGGGGGGGGGGGGGGGGGGGGGGGGGCFGGGGGGGCGGFFGGGGGGGGGGGGGGGGGGGGGGGGGGGGGGGGGGGGGGGGGCGGDGG@EGGGDFFGGGGGFDGDGGG?>EGGGGGGGGFGGGDDDFGFGGGGGFFGGFGFGGFFFGF@DCDCDDD0=DBDCC>FFFFFFFFAF49>4*>AAFFECFF=F@=>B(;>B=52=@CE0<>9D(/58)/9@B0166?116::03(4<3(5::14426:<:>,(-4(().(,(40(#
@M05025:18:000000000-B3NL5:1:1101:19238:6977 2:N:0:TCGAAG
TCATTCGGACTACTGGGGTTTCTAATCCTGTTCGCTACCCATGCTTTCGAGCCTCAGCGTCAGTTGCAGACCAGAGAGCCGCCTTCGCCACTGGTGTTCTTCCATATATCTACGCATTCCACCGCTACACATGGAGTTCCACTCTCCTCTTCTGCACTCAAGTTCAACAGTTTCTGATGCAATTCTCCGGTTGAGCCGAAGGCTTTCACATCAGACTTATTGAACCGCCTGCACTCGCTTTACGCCCAATAAATCCGGACAACGCTTGCCACCTACGTATTACCGCGCCTGCTGCCCCTTC
+
CCCCGGGGGGGGGGGGGGGGGGGGGGGGGGGGGGGGGGGGGGGGGGGGGGGGGGGGGGGGGGGGGGGGGGGGGGEGGGGGGGGGGGGGGGGGGGGGGGGGGGGGGGGFGGGGGGGGGGGGGGGGGGGGGGGGGGGGFGGGGGFFFGFDFFGGGGGGGFG8EFEGGGFGG8EGGGGGGG7FFFGGGFFGG6CDGFFFDEDGDDCFF;9@CFCFFF35491=BBA6B9@B>@29(>=3(238094;;>FF@(;A))9;6((111:((8?38,)41,4:?:3:()..((74,((8?7)((,(.#
@M05025:18:000000000-B3NL5:1:1101:10369:6981 2:N:0:TCGAAG
TCATTCGGACTACAAGGGTATCTAATCCTGTTCGCTACCCATGCTTTCGAGCCTCAGCGTCAGTTGCAGACCAGAGAGCCGCCTTCGCCACTGGTGTTCTTCCATATATCTACGCATTCCACCGCTACACATGGAGTTCCACTCTCCTCTTCTGCACTCAAGTTCAACAGTTTCTGATGCATTTCTCCGGTTGAGCCGAAGGCTTTCACATACGCCTTATTGAACCGCCTGCACTCGCTTTCCGCCAAATAAATCCGGACAACGCTTGCCACCTACGTATTACCGCGGCTGCTGGCCAGCA
+
CCCCGGGGGGGGGGFFGGGF8CFFGGGGFGFFFD@CGCEFGEGGGFFGCFG,7FF,<FFGGGGGFFF@@FFC<8,CFCFDGGCFDFGDEGGFEGEEG=9EFFFDFGG,@?<FCF>+F7?FFFC7CF7CEFGGAF:FFFADEF9>9>FGGGEFFGC=D8@D8ECEGFAFF8C=:AFG8=?DD+2=,+?=?CC>77+=?EDDG5*3;*<C69E+**):AAEF+8*85596-5((((*7(((6()/2(333()14)).5:17((.,,(-444?A<(((((.2)(6-)44(2147:7:76(.((#
@M05025:18:000000000-B3NL5:1:1101:27878:7015 2:N:0:TCGAAG
TCATTCGGACTACAAGGGTATCTAATCCTGTTTGCTACCCACGCTTTCGCACCTCAGCGTCAGTGTCAGTCCAGAAGGCCGCCTTCGCCACTGGTATTCCTCCCGATCTCTACGCATTTCACCGCTACACCGGGAATTCTACCTTCCTCTCCTGCACTCTAGCCTGACAGTTCCGGATGCCGTTCCCAGGTTGAGCCCGGGGCTTTCACAACCGGCTTATCAAGCCGCCTACGCGCGCTTTACGCCCAGTACTTCCGATTAACGCTCGCACCCTCCGTATTCCCGCCGCTCCTGGCACGGG
+
CCCCGGGGGGGGGGGGGGGGGGGGGGGGGFGGGGGGGGGFGGDGGGGGEGGGGGGGFGGGGGGFGGGGGGGGGGGGGGGGGGGGGGGGGGGGGFFAFFGGGGGGGDFEGGF?FFFGEGGGGGGGGGGGGGGGGGGGGGGGGGGGGGGGGGEGGFFGG,DGFAFGFCFGGGGGGGGCC9CFFGGGGFGGCFDF**37C?CCDAC:AFF>BFFEBE6>B@FAFC?;<839;?B?FFFFF190696-32-(1.))6).4(8?(4)610(49;6>6:3:F>(4::)),(((-2;(-.3(28??(#
@M05025:18:000000000-B3NL5:1:1101:17193:7059 2:N:0:TCGAAG
TCATTCGGACTACTAGGGTATCTAATCCTGTTTGCTCCCCACGCTTTCGCACCTCAGCGTCAGTGTCAGTCCAGGAGGCCGCCTTCGCCACTGGTGTTCCTTCCGATCTCTACGCATTTCACCGCTACACCGGAAATTCCACCTCCCTCTACTGCACTCTAGCGTGCCAGTATCGGATGCAATTCCAAGGTTGAGCCCTGGGCTTTCACATCCGACTTAACACACCCCCTACGCGCGCTTTACGCCCAGGAATTCCGATTAACGCTTGCTCCTTTCCTCTTACCGCTGCTGCTGGCGCGAC
+
CCCCGGGF7@BEGGAF88CCEFG<FFGFGDEGFGCGCECFEFCGGGGGGGGEGGGGGGGCFC@CEEDFCGFGDCF7EGGGGGGGBFFCEGGEEBFGEECFGGFFFG7CFGF9FGGBECE9,:AFGGGCGGG>FCGGGGFFGGEGGFGFGGCEFEFGFEDCFF9>=:8DF?FGGEG61CD5@FGC9++@C>DGCF7CFFGGF9D>4FFA6CF6))(0?28CA=@<(6(3,1((6:9>4(,11))(42((3(,82).4((8:?)424238:)4)3<)6)6)6--4:6,-7(),42)360(-(#
@M05025:18:000000000-B3NL5:1:1101:16292:7079 2:N:0:TCGAAG
TCATTCGGACTACACGGGTTTCTAATCCTGTTTGCTCCCCACGCTTTCGCACCTCAGCGTCAGTATCGAGCCAGTGAGCCGCCTTCGCCACTGGTGTTCCTCCGAATATCTACGAATTTCACCTCTACACTCGGAATTCCACTCACCTCTCTCGAACTCAAGATCGCCAGTATCAAAGGCAGTTCCGGAGTTGAGCTCCGGGATTTCACCCCTGACTTAACGACCCGCCTACGTTCGCTTTACGCCCAGTAATTCCGAACAACGCTAGCCCCCTCCGTATTACCCCGGCTGCGGGCCCGAG
+
CCCCGGGGGGGGGGGGGGFGGGGGGGGGGGGGGGGGGGGGGGGGGGGGGGGGGGGGGGGGGGGGGGGEGGGGGGGGGGGGGGGGGGGGGGGGGGGGGGGGCFGGGGGGGGGGGGGGGGGGGGGGGGGGGGAGFGGGGGGGGGGGGGGGGGGFGGGGGGGGG8ADGGGGGGGGGGGGGGGGGG7@FGGGGDGGGGGGGFGGGFGFFAAFFFFFF>=EFFFAAA9;B>6143?@3((/29<??99069>B<>B4>FA:>0((-8:1;14(5:(4;>0228BF>9A)(31(499(--(,((((#
@M05025:18:000000000-B3NL5:1:1101:22136:7080 2:N:0:TCGAAG
TCATTCGGACTACTAGGGTTTCTAATCCTGTTTGCTACCCACGCTTTCGTACATGAGCGTCAGTGTCGGCCCAGGTGGCTGCCTTCGCCATTGGTATTCCTTCAGATCTCTACGCATTTCACCGCTACACCTGAAATTCTACCACCCTCTGCCGCACTCTAGTCATCCAGTTTCAAATGCAGTTCCCAGGTTGAGCCCGGGGCTTTCACATCTGACTTAAATGACCGCCTGCGTACGCTTTACGCCCAGTAATTCCGATTAACGCTCGCCCCCTCCGTATTACCGCGGCCGCTGGCCCGGC
+
CCCCGGGGGGGGGGGGGGGGGGGGGGGGGGGGGGGGGGGGGGGGGGGGGGGGGGGFGGGGGGGGGGGGGGGDGGGGGGGGGGGGGGGGGGGGGGGGGGGGGGGGGADGGGGGGGGGGGGGGGGGGGDEGGGGGDGGGGGGGGGGGEGFGGGGGGGGGGGGGFFFGG:FGFGFGGGFF?FCGDDFGG?E?CCFCGFFGFCDD?GBAAFFAFCFFFCEFFFCFFFFFEB2@=520,39;BD0?)77<27??;)7CC><F0::<FA<(8(--(,-((4212(4:9><,-,(((,4;FB:((,-#
@M05025:18:000000000-B3NL5:1:1101:27364:7102 2:N:0:TCGAAG
TCATTCGGACTACCCGGGTTTCTAATCCTGTTCGCTCCCCACGCTTTCGTCCCTCAGTGTCAGTACATTATTAGTGATCTGCCTTCGCAATCGGTATTCTGTGTAATATCTATGCATTTCACCGCTACACTACACATTCTAACCACTTCATAATGACTCAAGATTAACAGTATCAAAGGCAGTTCTACAGTTGAGCTGCAGGATTTCACCTCTGACTTATTAATCCACCTACGGACCCTTTAAACCCAATGATTCCGGATAACGCTTGGATCCTCCGTATTACCGCGGCTGCTGGCACGGG
+
CCCCGGGGGGGGGGGGGGGGGGGGFGGGGGGGGGGGGGGGGGGGGGGGGGGGGGGGGFGGGGGGGGGGGGFGGGGGGGGGGGFGGGGGGGEGGGGGGFGGGGGGGGGGGFFGGGGGGGGGGGGGGGGGGGGGGGGGGGGGGGGFFGGGGGGGGGFGGGGG8DFGGG=FCD@:DFGGFG+=FGGFGCGGGGGGDF6=CF?FGFDFFFFCFFF5CA*:CECFFF@EF*8@=@CEF9A=)))7>;EFEDDF==2/95*>=(6>@E@29?@D2;34@E<@>1=@EEEF;9>0(4;??F(-37(-#
@M05025:18:000000000-B3NL5:1:1101:12278:7125 2:N:0:TCGAAG
TCATTCGGACTACAGGGGTATCTAATCCTGTTTGCTCCCCACGCTTTCGTACATGAGCGTCAGTGTTGACCCAGGTGGCTGCCTTCGCCATCGGTATTCCTTCAGATCTCTACGCATTTCACCGCTACACCTGAAATTCTACCACCCTCTATCACACTCTAGTTTGCCAGTTCGAAATGCAGTTCCCAGGTTGAGCCCGGGGCTTTCACATCTCGCTTAACAAACCCCCTGCGTACGCTTTCCGCCCAGTAATTCCGATTAACGCTCGCCCCCTCCGTATTACCGCGGCCGCTGGCCCGGG
+
CCCCGGGGGGGGGGGGGGGGGGGGGGGGGGGGGGGGGGGGGGGGGGGGGGGGGGGGGGGGGGGGGGGFGGGGGGGGGEFGGGGGGGGGGGGGGGGGGGGGGGGGGGGGGGGGGGGGGGGGGGGGGGGGGGGGGGGGGGGGGGGGGGEFGGGGGGGGGCGEC@CEFFGGGGGGFG?,@F?DGGFGGGGGGFGGGGGGGA>DDDDFA>FFFFF?8CBFFDFFFFB==>(-9222(,(.(6;@F))(/141((.9?.64:133:<5(4(,,(((4((42(-(.8<A>037;>(-(2216(-(-#
@M05025:18:000000000-B3NL5:1:1101:27463:7146 2:N:0:TCGAAG
TCATTCGGACTACCAGGGTATCTAATCCTGTTTGCTCCCCACGCTTTCGCACCTCAGCGTCAGTGTCAGTCCAGGAGGCCGCCTTCGCCACTGGTGTTCCTTCCGATCTCTACGCATTTCACCGCTACACCGGAAATTCCACCTCCCTCTACTGCACTCTAGCGTGCCAGTATCGGATGCAATTCCAAGGTTGAGCCCTCGGCTTTCACATCCGACTTAACACACCGCCTACGCGCGCTTTACGCCCAGTAATTCCGATTAACGCTTGCACCTTTCGTATTACCGCGGATGCTGGAACGAC
+
CCCCGGGGGGGGGGGGGGFFFFFGGGGGGGGGGGGGGGGGGGGGEFFGGGGGGGGGGGGGGGGGCFGGGGGGCFGGGDGFEGGGGFGEEGGGGGGGGGGGGGGGGGEFFEGGGGGGGGGGGF?CCGGGGGGGGGEGGFFEGDFEEFGGGGGGGFFGGGGGGGGGEEC:FGGAFCEGGGGGG8CF7CGF>CCDF4*9C>C*;A4>?AFFF6:A4?29),98A;@?;<0;96;3169>0(2:4:A(8;9:<?D2<4<<?61<?<<<961(42<1(74<::12()-.433(((-().(((.4(#
@M05025:18:000000000-B3NL5:1:1101:13996:7150 2:N:0:TCGAAG
TCATTCGGACTACTGGGGTTTCTAATCCTGTTTGCTCCCCACACTTTCGCACCTCAGCGTCAGTATCGAGCCAGTGAGCCGCCTTCGCCACTGGTGTTCCTCCGAATATCTACGAATTTCACCTCTACACTCGGAATTCCACTCACCTCTCTCGAACTCTAGATTGATAGTTTTGGAGGCAGTTCCGGGGTTGAGCCCCGGGATTTCACCCCCAACTTTCCAATCCGCCTACGTGCGCTTTACGCCCAGTAATTCCGAACAACGCTAACCCCCTCCGTATTACCGCGGCTCCTGGCACGGC
+
CCCCGGGGGGGGGGGGGGGGGGGGGGGGGGGGGGGGGGGGGGGGGGGGGGGGGGGGGGGGGGGGGGGDGGGGGGGGGGGGGGGGGGGGGGGGGGGGGGGGGGGGGGGGGGGGGGGGGGGGGGGGGGGGGGDGGGGGGGGGGGFGGGGGGGGGGGGGGGGGGGDFGGDFGGGGGGCEFCGGGGGGGGGGDGDGGGGGGFCGGFGFFFFFFFFDEE00;AFFFFCEDDFF<D;;DD(8>>0<BA<B?F6:<?<9<<A<??(((4:604:BF8<?F1:?9?F:?AA4(1((34((5336(48(#
@M05025:18:000000000-B3NL5:1:1101:14549:7163 2:N:0:TCGAAG
TCATTCGGACTACTCGGGTTTCTAATCCTGTTTGCTCCCCACGCTTTCGAGCCTCAACGTCAGTTACAGTCCAGTAAGTCGCCTTCGCCACTGGTGTTCCTCCTAATATCTACGCATTTCACCGCTACACTAGGAATTCCACTTACCTCTCCTGCACTCCAGCCTGACAGTTTCCAATGCAGTCCAGGGGTTGAGCCCCTGCCTTTCACACCAGACTTGCCATGCCGTCTACGCTCCCTTTACACCCAGTAAATCCGGATAACGCTTGCCCCCTACGTATTACCCCGGCTGCTGGCCCGCT
+
CCCCGGGGGGGGGGGGGGEGGGGGGGGGGGGGGGGGGGGDGGGGGGGGGGGGGGGGGGGGGGGGGGGGGGGGFGGCGGGGGGGGGGGGGGGG@FGGGGGGGGGGGGGGGGGGGGGGGGGGGGGGGGGGDGCAFGGFGGGGGGGGGGGGGGGGGFFGGGGGGGGFGG,=?FC8DFFGGGGGGGGGGGGGDDGGDGGGGCDGGFGFFFFFFFFFFF=5?AEFFFE344:@@F2822@>=BDF>46CE=>1?;CF3)9@>9;@@3@<9;@(4>>6>F0:1:><B46<(-,(23(,42(4(-3(#
@M05025:18:000000000-B3NL5:1:1101:3251:7182 2:N:0:TCGAAG
TCATTCGGACTACCCGGGTTTCTAATCCTGTTTGCTCCCCACGCTGTCGCGCATCAGCGTCAGCCACTGCCCAGCAGGCCGCCTTCGCCACCGGTGTTCTTCCGGATCTCTACGCATTCCACCGCTACACCTGCAATTCCACGAGCCTCTCTCACACTCGAGCACAGCAGTTTTGGAAGCAGCCTCTGGGTTAAGCCCAGAGATTTCACTCCCAACTTGCCGCACCGCCTACGAACCCTTTACACCCAGTAATTCCGAACAACGCTGGCCCCCTACGTCTTACCGCGGCTGCTTGCACGTT
+
CCCCGGGGGGGGGGGGGGFGEGGGGGGGGGGGGGGGGGGGGGGGGGGGGGGGGGGGGGGGGGDGGGGGGGGGGGGGGGGGGGGGGGFGGGGGGGGGGGGGGGGGGDGGGGGGGGGGGGGGGGGGGGGGGGGGGGGGGGGGGGGGGGGGGFFFEGGGGFGCDGGGGC<EEF9DD?AC6>FGGGGGGGGGGFF<CCBFFFGDG:FCAFFAFAFFA;8?F<EFFFFFFFFF60(41:3;>?FFB<BDA?B:<B46544<,:(49(:14:6(2:BF9((4((.8:):4(3(4>028,)5:?>6,#
@M05025:18:000000000-B3NL5:1:1101:16563:7197 2:N:0:TCGAAG
TCATTCGGACTACCAGGGTATCTAATCCTGTTCGCTACCCATGCTTTCGAGCCTCAGCGTCAGTTGCAGACCAGAGAGCCGCCTTCGCCACTGGTGTTCTTCCATATATCTACGCATTCCACCGCTACACATGGAGTTCCACTCTCCTCTTCTGCACTCAAGTTCAACAGTTTCTGATGCAATTCTCCGGTTGAGCCGAAGGCTTTCACATCAGACTTATTGAACCGCCTGCACTCGCTTTACGCCCAATAAATCCGGACAACGCTTGCCACCTACGTATTACCGCGGCTGCTGGCACGTA
+
CCCCGGGGGGGGGGGGGGGGGGGGGGGGGGGGGGGGGGGGGGGGGGGGGGGGGGGGGGGGGGGGGGGGGFGGGGGGGGGGGGGGGGGGGGGGGGGGGGGGGGGGGGGGGGGGGGGGGGGGGGGGGGGGGGGGGGFFGGGFGGGGGGGGGGGGGGGGGCCCGCGGGGGGGGGGGGGGDFGGGGFFGGGGGDGGGGCFGFGGGDGFFFFF>FFFFF=EFFFFFFECE4(9=D>=BBBFF>F;@FFFFFFF(5;AFFFFF9;@6?B60118049?F?FFFFDA?)4-(760116627(40<,,#
@M05025:18:000000000-B3NL5:1:1101:6172:7198 2:N:0:TCGAAG
TCATTCGGACTACCGGGGTATCTAATCCTGTTCGCTACCCATGCTTTCGAGCCTCAGCGTCAGTTGCAGACCAGAGAGCCGCCTTCGCCACTGGTGTTCTTCCATATATCTACGCATTCCACCGCTACACATGGAGTTCCACTCTCCTCTTCTGCACTCAAGTTCAACAGTTTCTGATGCAATTCTCCGGTTGAGCCGAAGGCTTTCACATCAGACTTATTGAACCGCCGGCACTCGCTTTACGCCCAATAAATCCGGACAACGCTTGACACCTACGTATTACCGCGGCTGCTGGCCCGCG
+
CCCCGGGGGGGGGGGGGGGGGGGGGGGGGGGGGGGGGGGGGGGGGGGGGGGGGGGGGGGGGGGGGGGGGGGGGGGGGGGGGGGGGGGGGGGGGFFGGCGGGGGGGGGGGAFGGGGGGEGGGGGGGGGGGGFGGGGGFEFFFEEGGGGGGGGGGGGGC9FGGGDFGGGGGGGFGGGGFGGGGGGGGGGGGGDDGGGGGFGGDEGFFFFFFFA4?AFEFC4CFFFFFD>B>,(4(6;@DFFF6462093::17A9<44;>?FFF:09B??(54>(44:172<><96217(((4:.)(4(-((#
@M05025:18:000000000-B3NL5:1:1101:11451:7279 2:N:0:TCGAAG
TCATTCGGACTACTAGGGTTTCTAATCCTGTTTGCTCCCCACGCTTTCGAGCCTCAACGTCAGTTACAGTCCAGTAAGCCGCCTTCGCCACCGGTGTTCCTCCTAATATCTACGCATTTCACCGCTACACTAGGAATTCCGCTTACCCCTCCTGCACTCCAGCCGCACAGTTTCCAAAGCAGTTCCGGGGTTAAGCCCCGGGATTTCACTCCAGTCTTCTGCTGCCTTCTACGCTCCCCTTCCACCCCGTAAATCCGGATAACCCTTCCCCCCTACGTATTACCCCGGCTGCTTGTCCGCC
+
CCCCFEFGGEEG@FGG?EFGGGGFGGGGGGGGGGGGGGGEF@EGEEEGEGGGGGG,EFGFGGGFE@F<FGGGGGGGG<EFFGGGGGGGE:FFGCFCFGGGBFGG<FGCAEGFEEFEGFCFGGGGGG:8FGGFGC8EFFGGGGDGC8,@+3+AF88=DFCE8FD>EE6>?FAFCEFCF?7C+=@C:;CEC59*/7=F>>>G455?A6+=F@FFAA)7AE);+:))73))//)133?DB<,,((,)64((3411()6((((-,),(.31(,8:096(434))()).((,(--(()))().,(#
@M05025:18:000000000-B3NL5:1:1101:15341:7312 2:N:0:TCGAAG
TCATTCGGACTACTGGGGTTTCTAATCCTGTTTGCTCCCCACACTTTCGCACCTCAGCGTCAGTATCGAGCCAGTGAGCCGCCTTCGCCACTGGTGTTCCTCCGTATATCTACGAATTTCACCTCTACACTCGGAATTCCACTCCCCTCTCTCGAACTCTAGACCGATAGTTTTGGATGCAGTTCCGGTGTTGAGCCCCGGGCTTTCACCCCCAACTTTCCGATCCGCATACGTGCGCTTTACGCCTAGCAATTACCAACAACCCACACCCTCTCCCTCTTGCCGCGGGTGCTCTCACTGT
+
BC<CGGFF;F@<CAFG87CC@EDEF<<,CF<F9<F<E@DC<C@FGFFG7F7:@,;;;6CGCCGGGAF@FGG:FG@6C<FD@FBFF69B?FFDE8?,BFG?E94@,,A,:?E?F<C,A+9F5?,,9==EC=,A==+8@,,@==,,,,8@EFG?F6,@,@8FD3,,6@+@9@D7,=F>F++=C?8+72***0<;9+;7C5**/8):46BF6AF5):8()4);4)(6(/7;((,/3=(,(420:9<(4(((.()687)))6,(((4,4(-:BB234?40(4,3))6,(43((((())).-6))#
@M05025:18:000000000-B3NL5:1:1101:21136:7350 2:N:0:TCGAAG
TCATTCGGACTACTGGGGTTTCTAATCCTGTTTGCTCCCCACGCTTTCGAGCCTCAACGTCAGTTACGGTCCAGCAGGCCGCCTTCGCCGCCGGTGTTCCTCCTAATATCTACGCATTTCACCGCTACACTAGGAATTCCGCCTGCCCCTCCCGCACTCCAGCTCTACAGTTTCCAGAGCAGTCCCACGGTTGGCCCGTGGGCTTTCACTCCGGCCTTGCAATGCCGTCTACGCTCCCTTTACACCCAGTAAATCCGTACAACGCTTGCCCCCTCCTTATTACCCCGGCTGCTGGCCCGCG
+
CCCCGGGGGGGGGGGGGGFFGGGGGGGGGGGGGGGGGGGGGGGGGGGGGGGGGGGGGGGGGGGGGGGGGGGGFGGG8FGGGGGGGGGGGGGGGGGGGGFGGGGGGGGFGGGGGGGGGGGGGGGGGGGGGGGGGGGGGGFGGGGGGGGGGGGGGGGDEEFF:DFFFFGGFCGFGGGGFFCD>FGG6?CGDG7D99DGG4:5<EGF:FF8A69;B5(6;=EFFFF<BBF?>FF2196:022<:)6<A7>028<2<<<?1(4(3:224(48?BBFF>(4(6459AB<((.17-(82)0(((-(#
@M05025:18:000000000-B3NL5:1:1101:14482:7368 2:N:0:TCGAAG
TCATTCGGACTACCGGGGTATCTAATCCTGTTTGCTCCCCACACTTTCGCACCTCAGCGTCAGTATCGAGCCAGTGAGCCGCCTTCGCCACTGGTGTTCCTCCGAATATCTACGAATTTCACCTCTACACTCGGAATTCCACTCACCTCTCTCGAACTCTAGACTAGTAGTTTTGGAGGCAGTTCCGAGGTTGAGCCCCGGGATTTCACCCCCAACTTTCTAATCCGCCTACGCGCGCTTTACGCCCAGTAATTCCGAACAACGCTAACCCCCTCCGTATTACCGCGGCTGCTGGCACGGA
+
CCCCGGGGGGGGFGGGGGGGGGGGGGGGGGGGGGGGGGGGGGGGGGGGGGGGGGGGGGGGGGGGGGGGGGGGGGGGGGGGGGGGGGGGGGGGGGGFGGGGGGGGGGGGGGGGGGGGGGGGGGGGGGGGGGDFGGGGGGGGGGFFEGGGGFFFGGFGGGGGGGGGGGGGGGGFGGGGFGGGGGGGGGGGD>DGGGGGDFCGG;D4?AFFFFFFFFFFFFFFF:19@3:@326@00679>9BFBFFFF>FFFA<ABB504<9;?<,3(4>FF(8>06111(.:4AA8B6>B6;<32(144((#
@M05025:18:000000000-B3NL5:1:1101:16407:7370 2:N:0:TCGAAG
TCATTCGGACTACCGGGGTATCTAATCCTGTTCGCTACCCACACTTTCGCACATGAGCGTCAGTCTTTGGCCAGGGAGTCGCCTTCGCCACTGATGTTCCTCCAGATATCTACGCATTTCACCGCTACACCTGGAATTCCACTCCCCTCTCCAAGACTCTAGTCTGCCAGTTCTAAATGACCATCCCAGGTTGAGCCCGGGGCTTTCACATCTAGCTTAACAAACCGCCTGCGTGCGCTTTACGCCCAGTAATTCCGATTAACGCCCGCACCCTCCGTATTACCGCGGCTCCTGGCCCGGC
+
CCCCGGGGGGGGGGGGGDGGGGGGGGGGGGGGGGGGGGGGGGGGGGGGGGGGGGGGGGGGGGGGGGGGGGDFGGGGGGGGEGGGGFGGGGGGGGGGGGGGGGGGGGGFGGGGGGGGGGGGGGGGGGGGGGGGGGGFGGGGGGCGGFGGGGGGGGGGGFGGGGGGGGGGGGFGGGGGEFGGGGGGGGGGGCDC>CGGDFGDCFGFFFF6F@8?AFFEFEFAAFBDFB09;F?F@D(66>F@D3)(439115>5>25<>081(<A-0(-40,9>F:?BF:1(5-<<23((-,-(.5(.(--(#
@M05025:18:000000000-B3NL5:1:1101:17351:7374 2:N:0:TCGAAG
TCATTCGGACTACAGGGGTTTCTAATCCTGTTCGCTACCCATGCTTTCGAGCCTCAGCGTCAGTTGCAGACCAGAGAGCCGCCTTCGCCACTGGTGTTCTTCCATATATCTACGCATTCCACCGCTACACATGGAGTTCCACTCTCCTCTTCTGCACTCAAGTTCAACAGTTTCTGATGCAATTCTCCGGTTGAGCCGAAGGCTTTCACATCAGACTTATTGAACCGCTTGCACTCTCTTTACGCCCAATAAATCCGGAAAACGCTTGCCACCTACCTCTTACCGCGCCTCCTATCCCGTG
+
B<-AFFGGGEGGFFGGGGBFEGGGGGGGGGGGCFEGGGGDFGGGGGGG>C8F@EFFGGGGGGGFGGGFFCFFF@FGFGGGGGGGGGGGEGGG?8,EFCGGGGFGFGGFGFEFGGGGGEGGFGFEGGEGEEFFGG:@GGGGGGGGGGEEGG@9EEGGGFGGDF6=EGAFGGFF8DFGDGFGGGGGGGGGGGGDGDDFFE>DDBGFFFF+BFFF;>*.;<:BABEE=2522@2(*7>3*/455348?038;,=39<7;@(/(,5?0;F(((,44:1:,(.)54>F??B0((-(.()))()-(#
@M05025:18:000000000-B3NL5:1:1101:13264:7387 2:N:0:TCGAAG
TCATTCGGACTACCAGGGTTTCTAATCCTGTTTGCTACCCACGCTTTCGTGTCTCAGCGTCAGAAATTGTCCAGTAAGCTGTCTACACCACAGGTGTTCCTCCTGATATCTACGCATTTCACCGCTACACCAGGAATTCCGCTTACCTCTCCAATCCTCTAGCATTCCAGTATTCGATGCAGCCTCCCGGTTGAGCCGGGAGATTTCACACCAAACTTAGAGCACCGCCTACACACTCTTTACGCCCAGTAATTCCGAACAACGCTTGCTGCCTACGTATTACCGCGGCTGCTGGCACGTG
+
CCCCGGGGGGGGGGGGGGGGGGGGGGGGGGGGGGGGGGGGGGGGGGGGGGGGGGGGGGGGGGGGGGGGGGGGGGGGGGGGGGGGGGGGGGGGGGGGGGGGGGGGGGGGGGGGGGGGGGGGGGGGGGGGGGGGGGGGGGGGGGGGGGGGGGGGGGGGGGGGGGGGGGGFGFGGGGGGCGGGGGGGGGGCDCDDGFFGGFGDDF>FFFFFFAFAFF=B*:>:AFFFFFF>@DDFBDFF=(8@3<EFF1;DFEF3CECF;11318@39<<:?FABB74118798A>>1(-(72(3:02?(.2(#
@M05025:18:000000000-B3NL5:1:1101:15353:7420 2:N:0:TCGAAG
TCATTCGGACTACCCGGGTTTCTAATCCTGTTCGCTACCCACACTTTCGCACATGAGCGTCAGTCTTTGGCCAGGGAGTCGCCTTCGCCACTGATGTTCCTCCAGATATCTACGCATTTCACCGCTACACCTGGAATTCCACTCCCCTCTCCAAGACTCTAGTCTGCCAGTTCTAAATGACCATCCCAGGTTGAGCCCGGGGCTTTCACATCTAGCTTAACAAACCGCCTGCGTGCGCTTCACGCCCAGTAATTCCGATTAACGCTCGCACCCTCCGTATTACCGCGGCTGCTGGCACGGC
+
CCCCGGFCGGGGGGGEGGBFGGGGGGFFFFGGGGGDEGGGCFCFGDGFCGDGGGEADGGGEGGGGG9FFGFGGGGGGGGFFGGGG@FGGGGGGFGGGGGGGGGGGFGGFGGGGGGGEEGGGGEFGGFEGFGGGFE,CEGFGGGGGGDGC=DEGFG?FDEGEFE=FGGFGF3=DFCADGF7DGGGGGGE?CFGCFCFFF97C>DFFFFFFFFFFAE4F?EFFF92259;FF(39@(6>@>@(7=0=F962:A4<):43:B?09A,((469099123:9<?772<>2632;((37>.(,8((#
@M05025:18:000000000-B3NL5:1:1101:17142:7441 2:N:0:TCGAAG
TCATTCGGACTACCCGGGTTTCTAATCCTGTTTGCTCCCCACGCTTTCGTACATGAGCGTCAGTGTTGACCCAGGTGGCTGCCTTCGCCATCGGTATTCCTTCAGATCTCTACGCATTTCACCGCTACACCTGAAATTCTACCACCCTCTATCACACTCTAGTTTGCCAGTTCGACATGCAGTTCCCAGGTTGAGCCCTGGGCTTTCACATCTCGCTCAACAAACCGCCTGCGTTCGCTTTACGCCTTGTAATTCCGATTAACGCTCCCACCCTCCCTACTACCGCGGCCGCTTGCCAGGT
+
CC@CGG<@-CFG8FAF7:FCC6C<AF9,<CFGFCGDG<,BF@+:C;FFCFEFFEC,CEFFEFFAFC@CE9ADFG7F,9EG@FC6F,?,8=,B=:8?FFGFGGFFFDFG9<FFD@C+4+:C9,AFCFFEGFFG,?:9EEFD,DDEG@8DDFAEG8AFGGGGG@>DCC,,76@6E>,+@D+=+=2?C7792@CFG+=7D:*935CFFFFFEFAAFA9@D)-?F4)-)8((-((2(5(3((((4).:<B((//)155?)42(((--,9(,(-804:?((,(2()))4;0166((-(261824(#
@M05025:18:000000000-B3NL5:1:1101:13957:7462 2:N:0:TCGAAG
TCATTCGGACTACCCGGGTTTCTAATCCTGTTTGCTCCCCACGCTTTCGTACATGAGCGTCAGTGTTGACCCAGGTGGCTGCCTTCGCCATCGGTATTCCTTCAGATCTCTACGCATTTCACCGCTACACCTGAAATTCTACCACCCTCTATCACACTCTAGTTTGCCAGTTCGAAATGCAGTTCCCAGGTTGAGCCCGGGGCTTTCACATCTCGCTTAACACACCGCCTGCGTACGCTTTACGCCCAGTAATTCCGATTAACGCTCGCACCCTCCGTATTACCGCGGCTGCCGGCCCGGA
+
CCCCGGGGGGEFGGCEEGFFGFG<EGGGGGGGGGFFGGFFGGGGEGFGGGGGDFEFGGGGGGGGGGGGGGGGFGGGGGGGGGGFGGGGGGGGGGGGGGGGGGGGGFGGGGGFGCC7FFGDGC?FD:BEDAFGGGCFGGGGFEDDGGGGGFGGGGGGGFGFGFGFGGFGG8EFGGDF>FFGGFFFGFDGFGFD?FFGGFCDDDGEFFF99BCFFAB2?2>FFF29@F=99<0=@;;>6;<D<<EDFF@:<?<6<)<A?B6(4A<?91(79;B1-(((,-((.656(-91-((4(,((((((#
@M05025:18:000000000-B3NL5:1:1101:3146:7473 2:N:0:TCGAAG
TCATTCGGACTACCGGGGTATCTAATCCTGTTCGCTACCCACACTTTCGCACATGAGCGTCAGTCTTTGGCCAGGGAGTCGCCTTCGCCACTGATGTTCCTCCAGATATCTACGCATTTCACCGCTACACCTGGAATTCCACTCCCCTCTCCAAGACTCTAGTCTGCCAGTTCTAAATGACCATCCCAGGTTGAGCCCGGGGCTTTCACATCTAGCTTAACAAACCGCCTGCGTGCGCTTTACGCCCAGTAATTCCGATTAACGCTCGCACCCTCCGTATTACCGCGGCTGCTGGCACGGA
+
CCCCGGGGGGGGFGGGGGGGGGGGGGGGGGGGGGGGGGGGGGGGGGGGGGGGGGGGGGGGGGGGGGGGGGGGGGGGGGGGDGGGGGFGGGGGGGGGGGGGGGGGGGGFGGGGGGGGGGGGGGGGGGGGGGGGGGGEGGGGGGGDF,@DGGGFGFFDFGGEGGEGGGDGGGDFGGGGCFGFDGGGGGGGGDDCDGGGCFG7?AGEFFFFFFCFF@EFFEFFFF9@DBB09D@D>D?D9;@DFFF:6>FFFFF2<BBFB0((3>>?96343(,-4(,6(-(4?FFD<9;6>4(440:B12?2#
@M05025:18:000000000-B3NL5:1:1101:6530:7488 2:N:0:TCGAAG
TCATTCGGACTACAAGGGTATCTAATCCTGTTTGCTCCCCACACTTTCGCACCTCAGCGTCAGTATCGAGCCAGTGAGCCGCCTTCGCCACTGGTGTTCCTCCGAATATCTACGAATTTCACCTCTACACTCGGAATTCCACTCACCTCTCTCGAACTCAAGACTAGCAGTATTAAAGGCAGTTCCGGGGTTGAGCCCCGGGATTTCACCTCTAACTGACTAATCCGCCTACGCGCGCTTTACGCCCAGTAATTCCGAACAACGCTAACCCCCTCCGTCTTACCGCGCCTGCTGCCACGGA
+
CCCCGGGGGGGGGGGGGGGGGGGGGGGGGGGGGGGGGGGGGGGGGGGGGGGGGGGGGGGGGGGGGGGGGGGGGGGGGGGGGGGGGGGGGGGGGGGGGGGGGGGGGGGGGGGGGGGGGGGGGGGGGGGGGGGGGGGGGGGGGGGGGGGGGCGGGGGGGGGGGGFGGDG8GGGGGGGGGGGGGGGGGFGGGGGGGGGFFFGGGFG>FFFFFFFFFFFFFFFFFFFFEFBFFF08@BF@F028?9<6:-6?0:4)6AA42609>1034407?BF:>F??>?(4(6904;>09?1:??),)52,#
@M05025:18:000000000-B3NL5:1:1101:27714:7562 2:N:0:TCGAAG
TCATTCGGACTACTAGGGTATCTAATCCTGTTCGCTCCCCATGCTTTCGCTCCTCAGCGTCAGTAAATGCCCAGAGACCTGCCTTCGCCATCGGTGTTCCTCCTGATATCTGCGCATTTCACCGCTACACCAGGAATTCCAGTCTCCCCTACATCACTCTAGTCTGCCCGTACCCACCGCAGATCCGAGGTTGAGCCTCGGACTTTCACGGCAGACGCGACAAACCGCCTACGAGCTCTTTACGCCCAATAAATCCGGATAACGCTTGCGCCCTCCTTATTACCGCGGCTGCTGGCACGCT
+
CCCCFGGGGGGGGGGGFGFGGGGGCFGGGGGGGGGCFGGGGGFGGGGGDGGGGGGGGGGEGGEFFGGGGGFGGGFGFGGGEFGGGGGGGDGGGD?CFGGFFFGGGGFFGGGGGGCFGEFFGGCCFFGGFFFGDEGFGEFGGCDGGCDG6=FGGGFFFDGGGFGGGFGDGGCCEGGGGD=C679D7DG>D7C5;?FCC6>DCEGB9CF6FAEEF>BD5=>>>AB1;?0(:27@:<(9(59<<AA?:09:17:A24<>9((-49>29?<?F20:(9(,(-44<2<),,((32((.)(3:BB(#
@M05025:18:000000000-B3NL5:1:1101:25815:7580 2:N:0:TCGAAG
TCATTCGGACTACTGGGTTTCTAATCCTGTTCGCTACCCATGCTTTCGAGCCTCAGCGTCAGTTGCAGACCAGAGAGCCGCCTTCGCCACTGGTGTTCTTCCATATATCTACGCATTCCACCGCTACACATGGAGTTCCACTCTCCTCTTCTGCACTCAAGTTCAACAGTTTCTGATGCAATTCTCCGGTTGAGCCGAAGGCTTTCACATCAGACTTATTGAACCGCCTGCACTCGCTTTACGCCCAATAAATCCGGACAACGCTTGCCACCTACGTATAACCGCGGCTTCTGGCACGTAA
+
CCCCGGGGGGGGFGFGFFEEGGGGGGGGGGGGGGGGGGGGGGGGGGGGGGGGGGGGGGGGGGGGFGGGGGGGGGFGGGGGGGGGGGGGGGGGG<FGGGGGGGGGGGGGGFGGCGGGGGGGGGGGGGGGGGGGGCFGFGGGGFFFGGGGGFGGGGGGGGGGGFFGGGGGGGGFCGGGGFGCFGFGFGGGCGGGDFGGGFDGGFGFFFFFFFFFAFBFAECFFF;E9B@>@DDFFFF2@>?FEE6DFFDFD@A6<549966>?FFBB631?4334:B1?<9))6:BB0(((((-))414(,(#
@M05025:18:000000000-B3NL5:1:1101:14149:7686 2:N:0:TCGAAG
TCATTCGGACTACTCGGGTTTCTAATCCTGTTCGCTACCCACACTTTCGCACATGAGCGTCAGTCTTTGGCCAGGGAGTCGCCTTCGCCACTGATGTTCCTCCAGATATCTACGCATTTCACCGCTACACCTGGAATTCCACCCCCCTCTCCAAGACTCTAGTCTGCCAGTTCTAAATGACCATCCCAGGTTGAGCCCGGGGCTTTCACATCTAGCTTAACAAACCGCCTGCGTGCGCTTTACGCCCAGTAATTCCGATTAACGCTCGCACCCTCCGTATTACCGCGGCTGCTGGCACGGT
+
CCCCGGGGGGGGGGGGGGFGGGGGGGGGGGGGGGGGGGGGGGGGGGGGGGGGGGGGGGGGGGGGGGGGGGGGGGGGGGGGGGGGGGGGDGGGGGGGGGGGGGGGGGGGGGGGGGGGGGGGGGGGGGGGGGGGGGGFGGGGGGGGGGGGGGGGGGGGGGGGGGGGGGGGDGGGGGGFGGGGGGGGGGGGGGGGGFGGFFG>DBDA;2AAF6BAFFFF8CEFFFEF??>B9;;=(6;D>F9@:):BFFF0,(54<B>FF:1214)(((-(-(34?F?FBFFFBFB9(-(4699?DF:1()(,#
@M05025:18:000000000-B3NL5:1:1101:14769:7722 2:N:0:TCGAAG
TCATTCGGACTACCAGGGTATCTAATCCTGTTTGCTCCCCACGCTTTCGCACCTCAGTGTCAGTATCAGTCCAGGTGGCCGCCTTCGCCACTGATGTTCCTTCCCATCTCTACGCATTTCACCGCTACACAGGAAATTCCGCCACCCTCTACTGTACTCTAGCCTGCCAGTTCGAAATGCAGTTCCCAGGTTAAGCCCGGGGCTTTCACATCTCTCTTAACAACCAACCTACGCGCGCTTTACGCCCAGTAATTCCGATCAACCATTTCAGCCTCCGTATTATCGCGGCTTCTGTCACGCG
+
CCCCGGGG7B@GFCEEEGCE@FGGGGGGGGGGF@C@FGFG@FCFEGFGGEEFEGFFGGFGGGGGGGGGGGGGGGFGGC@FEEG:FFFGF@FCE<EFGD<EGGGFGFFC<FFGF<BCCFGGGFFGG@@EGGDECE,99CEGFEGGG8CFGG9EDGGGDFFFG8EFDECGFF@=F>D,+=DDC7=9,=?E6;C?8:C?F?D5**;:@6?+=AAA+4***2*+?CE(:@2/8;25/129BF92(990(104(5)..)).4::(-)((().)-)).,,,(18(37)))(((,,((,)-))))((#
@M05025:18:000000000-B3NL5:1:1101:28077:7724 2:N:0:TCGAAG
TCATTCGGACTACTAGGGTTTCTAATCCTGTTCGCTACCCATGCTTTCGAGCCTCAGCGTCAGTTGCAGACCAGAGAGCCGCCTTCGCCACTGGTGTTCTTCCATATATCTACGCATTCCACCGCTACACATGGAGTTCCACTCTCCTCTTCTGCACTCAAGTTCAACAGTTTCTGATGCAATTCTCCGGTTGAGCCGACGGCTTTCACATCAGACTTATTGAACCGCCTGCACTCGATTTACGCCCAATAAATCCGGACAACGCTTGCCACCTACGTATTACCGCGGCTCCCTGCCCGCG
+
CCCCGGGGGGGGGGGGGGGGGGGGGGGGGGGGGGGGGGGGGGGGGGGGGFGGGGGGGGGGGGGGGDGFGGGGGGFCGGGGGGGGGGGGGGGGGGGGGGGGGGGGGGGGGGGGGGGGGGGGGGGGGGGGGGFFGGGGGFCGGGGGFG8EFGGGGGGGGGGGFDFGGFGGGGGGFGGGGGGGGFGGGC7DDDGGDG?CFEG**:DE5AFFFFFFFFBBFF46B=>=BF==2?FFFE<11(/687CDD>(61847CCEFF(8;6031;F310(4<(((5(.54:AAFBB>>2((((()3((,(#
@M05025:18:000000000-B3NL5:1:1101:19719:7805 2:N:0:TCGAAG
TCATTCGGACTACTAGGGTTTCTAATCCTGTTCGCTACCCATGCTTTCGAGCCTCAGCGTCAGTTGCAGACCAGAGAGCCGCCTTCGCCACTGGTGTTCTTCCATATATCTACGCATTCCACCGCTACACATGGAGTTCCACTCTCCTCTTCTGCACTCAAGTTCAACAGTTTCTGATGCAATTCTCCGGTTGAGCCGAAGGCTTTCACATCAGACTTATTGAACCGCCTGCACTCGCTTTACGCCCAATAAATCCGGACAACGCTTTCCACCTACGTATTACCGCGGCTGCTGGCACGTC
+
CCCCGGGGGGGGGGGGGGGGGGGGGGGGGGGGGGGGGGGGGGGGGGGGGGGGGGGGGGGGGGGGGGGGGGGGGGGGGGGGGGGGGGGGGGGGGGGGGGGGGGGGGGGGGGGGGGGGGGGGGGGGGGGGGGGGGGFGGGGGGGGGGGGGGGGGGGGGGGGGGGGGGGGGGGGGGGGGGGGGGGGGGGGGGGGGGFDDFFGDGFGFFFFFFFFFFFFEFFFFFFFCE=A>@@F9=FEFFF@FFFFFFF>F;36<>EFF06<>F:6(,40,6<9A7:?BFF?<:)).4;B(49064)(-(.3,#
@M05025:18:000000000-B3NL5:1:1101:10799:7810 2:N:0:TCGAAG
TCATTCGGACTACTGGGGTTTCTAATCCTGTTTGCTCCCCACGCTTTCGTACATGAGCGTCAGTGTTGACCCAGGTGGCTGCCTTCGCCATCGGTATTCCTTCAGATCTCTACGCATTTCACCGCTACACCTGAAATTCTACCACCCTCTATCACACTCTAGTTTGCCAGTTCGAAATGCAGTTCCCAGGTTGAGCCCGGGGCTTTCACATCTCGCTTAACAAACCGCCTGCGTACGCTTTACGCCCAGTAATTCCGATTAACGCTCGCACCCTCCGTATTACCGCGCCTCCTGCCCCGGG
+
CC@CGGGGGGGGGGGGGGCFGGGGGGGGGGGGGGGGGGGGGGGGGGGGGGGGGGGGGGGGGGGGGGGGGGGGGGGGGGGGGGGGGGGGGGGGGGGGGGGGGGGGGGGGGGGGGGGGGGGGGGGGGGDEFGFGGGGGGGGGGGGGGGGGGGGGGGGGGGGGGEFGGGGGGGGGGGFFCGFGGGGGFGGDCF?FFFCFGFCCG>GFFFFFFCCA+=>FFF28FFFFFF@=BD0(28;99;<?@<E((6206;))6<AAB::182--7(-(,(490(8:;:(444<AFB9((-(((..(4<B(#
@M05025:18:000000000-B3NL5:1:1101:4768:7841 2:N:0:TCGAAG
TCATTCGGACTACCGGGGTATCTAATCCTGTTCGCTACCCATGCTTTCGAGCCTCAGCGTCAGTTGCAGACCAGAGAGCCGCCTTCGCCACTGGTGTTCTTCCATATATCTACGCATTCCACCGCTACACATGGAGTTCCACTCTCCTCTTCTGCACTCAAGTTCAACAGTTTCTGATGCAATTCTCCGGTTGAGCCGAAGGCTTTCACATCAGACTTATTGAACCGCCTGCACTCGCTTTACGCCCAATAAATCCGGACAACGCTTGCCACCTACGTATTACCGCGGCTGCTGGCACGCT
+
CCCCGGGGGGGGGGGGGGGGGGGGGGGGGGGGGGGGGGGGGGGGGGGGGGGGGGGGGGGGGGGGGGGGGGGGGGGGGGGGGGGGGGGGGGGGGGGGGGGGGGGGGGGGGGGGGGGGGGGGGGGGGGGGGGGGGGGGGGGGGGGGGGGGGGGGGGGGGGGGGGGGGGGGGGGGGGGGGGGGGGGCEGGGGGGGDFFCCDDDGFGFFFFFFFFFFFFFFE=FFF4CB29=@FFDFFFFD9@<?EC0299@=F;8>CC@>B:>9FF0>BB?F:<?::???:?472<A?F>;996?F?01323(#
@M05025:18:000000000-B3NL5:1:1101:8864:7854 2:N:0:TCGAAG
TCATTCGGACTACACGGGTTTCTAATCCTGTTTGCTCCCCACGCCTCCGCACCTTAGCGTCAGTGTCAGTCCAGGAGGCCGCCTTCGCCACTGGTGTTCCTTCCGATCTCTACGCATTTCACCGCTACACCGGAAATTCCACCTCCCTCTACTGCACTCTAGCGTGCCAGTATCGGATGCAATTCCAAGGTTGAGCCCTGGGCTTTCACCTCCGCCTTAACCCACCGCCTCCGCGCGCTTTACGCCCAGTACTTCAGACTGACACCTGCACCTTTTGGTTTACCTCGGCCGCTGTCCCGAG
+
@B-@FC<9C:C<8<F-6+7BFEF,,C@@,;CFCC<,;@C@C:C7,C,;@FEGEF,;;:78,@CC<6C<FFGAC8F@CF7<FGE@CFGG:,=FCFE8F,CFF<FEF+F>F<EFFGGGE+,9C?ECDEE7DFCFEGGEGC;;9>E=36BFF8@EF9DDEFCCA9,CC::CCFGGCCC*79>?:CB>CDCFG4AFCC9>D999?F:)?)?F8**)))(()()+0*(,1((63/26:;,3-4>??>B::7>(,46)))6))-).)5843,4(4(.3())5)-(,.(.)).-4((((((-,))((#
@M05025:18:000000000-B3NL5:1:1101:27688:7889 2:N:0:TCGAAG
TCATTCGGACTACTCGGGTTTCTAATCCTGTTTGCTCCCCACGCTTTCGCACCTCAGCGTCAGTATCAGTCCAGGTGGTCGCCTTCGCCACTGGTGTTCCTTCCTATATCTACGCATTTCACCGCTACACAGGAAATTCCACCACCCTCTACTGTACTCTAGCCAGACAGTTATGGATGCAGTTCCCAGGTTAAGCCCGGGGATTTCACACCCATCTTATCAATCCGCCTACGCGCGCTTTACGCCCAGTAATTCCGATTAACGCTTGCACCCTCTGTCTTACCGCGGCTGCTGGCACAGC
+
CCCCGGGGGEGGGGGGGGFFEGGGGGGGGGGGGGGDFGGGGGGGGGGGGGGGGGGGFGGGGGGGGFGGGGGFFGGGGGEFGGGEGGGGEGGGGGGGG@FGGDGGGGGGGFGFGGGDGGGFFFGGGGGGGGGGFGCEF9@CCGGGGGGGGGGG:=FGGGGGGFGGG??FGFGGGGGGGGGGFFFGGG+ADD?FGF7?CFD>D>CBFFFFFFFE>?BDFC?8CF?*9B59@@@@@F6>(21;;)14399127<AA24<7?034AA62:<?B>F81--05<)6-64:2167((,442,142.(#
@M05025:18:000000000-B3NL5:1:1101:22541:7893 2:N:0:TCGAAG
TCATTCGGACTACTCGGGTATCTAATCCTGTTCGCTACCCATGCTTTCGAGCCTCAGCGTCAGTTGCAGACCAGAGAGCCGCCTTCGCCACTGGTGTTCTTCCATATATCTACGCATTCCACCGCTACACATGGAGTTCCACTCTCCTCTTCTGCACTCAAGTTCAACAGTTTCTGATGCAATTCTCCGGTTGAGCCGAAGGCTTTCACATCAGACTTATTGAACCGCCTGCACTCGCTTTACGCCCAATAAACCCGGACAACGCTTGCAACCTACTATTTACGCGGCCTCCTGCACCTCC
+
CC@9FDFGFGEFEAF@F@F@<@FCCDFFDCCEE@CECCCFCFFCFGGFCFFCEGF,C<CFDE:F@ACGGGG7E8FE8@DE:FCGE@FGGDEGCFBEB?FDEEEFCFFBFDFGGGGEGGGFFGGGGGGGFGEGFGGFGGCFFFCDFFGC8EFGGGGGF8EFG@;==EGGGGDF8=:D8=9==+?=E+?FGDD97?+=9?D7D*;9AF++4BAAFFB4AEE>AFCEB5>@FDFFFE:BB9017<6?@(68,6484),4>>>09F?;66(,32).7(((,)-6)-6((((-((,,4:(,4(4.#
@M05025:18:000000000-B3NL5:1:1101:5420:7955 2:N:0:TCGAAG
TCATTCGGACTACCAGGGTATCTAATCCTGTTTGCTCCCCACGCTTTCGAGCCTCAACGTCAGTTACCGTCCAGTAAGCCGCCTTCGCCACTGGTGTTCCTCCTAATATCTACGCATTTCACCGCTACACTAGGAATTCCGCTTACCTCTCCGGCACTCTAGAAAAACAGTTTCCAATGCAGTCCTGGGGTTAAGCCCCAGCCTTTCACATCAGACTTGCTCTTCCGTCTACGCTCCCTTTACACCCAGTAAATCCGGATAACGCTTGCCCCCGACGTATTACCGCGGCTTCTGGCCCGTT
+
CCCCGGGGGGGGGGGGGGFGGGGGGGFGGGGGGGGGGGGGGGGGGGGGGGFGGGGGGGGGGGGGGGGGGGGGGGGGGGGGGGGGGGGGGEGGGGGGGGGGGGFGGGGGGGGGGGGDGGGGGGGGGGGGGGGGGGGGGGGGGEEGGGGGGGGGGGG>>DGGGGGGGFFGGGGGGGGG7CDGDFGGFGGGGGGGGGF77CDDGF>AAAFFFFCF>@67A>3B=A536:5B9>9:-38@FFFFF<<?=;9=;@><CEFE>1((19??6?F???B6((,2(61).)6)(-((-((.4).3(((,#
@M05025:18:000000000-B3NL5:1:1101:5468:7969 2:N:0:TCGAAG
TCATTCGGACTACTAGGGTTTCTAATCCTGTTTGCTCCCCACGCTTTCGCATCTGAGTGTCAGTATCTGTCCAGGGGGCCGCCTTCGCCACTGGTATTCCTTCAGATCTCTACGCATTTCACCGCTACACCTGAAATTCTACCCCCCTCTACAGTACTCTAGTTTGCCAGTTTCAAATGCAGTTCCGAGGTTGAGCCCCGGGCTTTCACATCTGACTTAACAAACCACCTGCATGCGCTTTACGCCCAGTAATTCCGATTAACGCTCGCACCCTCCGTATTCCCGCGGCTTCGGGCACGGT
+
CCCCGGGGGGGGGGGGGFFGGGGFGGGGGGFGFFGGGGCFFFEGGGGGGGGEGGG9CFGGFFGGGGGGGFFGCFGGGGGGGGCFGGGGG7FGGGGFGGGGGGGFGGGGGGGGGCGGGGGGFGGGGGGGGFEFGF@EEGFGGGGGGGGGGGCGGGGFEFGFBCFCDFGGGGGGGGGFDDGGGDGFFGGEGDDCCCFFGF97CBDFF4AC>C86:A84B>484B<==02=@@@;@37;316;@9E0126463449<DA2,44?)51614(((--3(41(-4(.)42((-,11,3(41908?(#
@M05025:18:000000000-B3NL5:1:1101:7701:7981 2:N:0:TCGAAG
TCATTCGGACTACTAGGGTTTCTAATCCTGTTTGCTCCCCACGCTTTCGCACCTGAGCGTCAGTCTTTGTCCAGGGGGCCGCCTTCGCCACCGGTATTCCTCCAGATCTCTACGCATTTCACCGCTACACCTGGAATTCTACCCCCCTCTACAAGACTCTAGCCTGCCAGTTTCGGATGCAGTTCCCAGGTTGAGCCCGGGGATTTCACATCCGACTTGCCAGACCGCCTGCGTGCGCTTTACGCCCAGTAATTCCGATTAACGCTTGCACCCTCCGTATTACAGCGGCTGCTGGCCCGGA
+
CCCCGGGGGGGGGGGGGGFGGGGGGGGGGGGGGGGFGFFGGGGGGGGGGDGGDGGGGGGGGGDFGGGGGGGFFFGGGGGGGGGGGGGGCEGGGGGGGGGGGFGGGGGGGGGGGGGDGGGGGGFEGDEGGGGGGGEGFDFGGGGGGGGEEGFGGGGEFGGG9@EGGGGGGGFGGFCECDDGGGGGGGFGGFFC>FCCF>DDDFGFFA7:AFFF4>(,82;+0;)(379>BFF0;?6(3212345(46(-84A2:4<)(4:?B2:?FF??6<?1(,::13(.8)6))),,(((3)8((.((-#
@M05025:18:000000000-B3NL5:1:1101:26685:7984 2:N:0:TCGAAG
TCATTCGGACTACCGGGGTTTCTAATCCTGTTCGCTACCCACACTTTCGCACATGAGCGTCAGTCTTTGGCCACGGAGTCGCCTTCGCCACTGATGTTCCTCCAGATATCTACGCATTTCACCGCTACACCTGGAATTCCACTCCTCTCTCCAAGACTCTAGTCTGCCAGTTCTAATTGACCATCCCAGGTTGAGCCCGGGGCTTTCACATCTAGCTTAACAACCCTCCTGCGTGCGCTTTCCGCCCAGTAATTCCGATTAACTCTCGCACCCTCCGTCTTACCGCGGCTCCTGCCACGGG
+
6B<CGGAFFGGG@E+@++8+BECFA9FG9EFFFD:CF@FC,CCFGGGG7@7BFGG9FA:@F@@FEEFGFE@AC,+C+68<+:FE7F=FG:@D8?<EBAFFFEF,4EFBDCFB,+@BFFGCG,A+@@+4,AEFFFF@FFCFCF>?FFGEFGGF8DFEF,,,>,@AFFAF?F<,@CFG,?2=+++9FCGC>D*;;77;C>C*3378AFA6+:+11=09+/*+;F3(((,613//,,(63(:0().((3924,)-64AA?(:11A:)640(,93;(388,4(.()..,4((-(-,5)(.)894#
@M05025:18:000000000-B3NL5:1:1101:9276:7988 2:N:0:TCGAAG
TCATTCGGACTACTGGGGTATCTAATCCTGTTTGCTCCCCACGCTTTCGTACATGAGCGTCAGTGTTGACCCAGGTGGCTGCCTTCGCCATCGGTATTCCTTCAGATCTCTACGCATTTCACCGCTACACCTGAAATTCTACCACCCTCTATCACACTCTAGTTTGCCAGTTCGAAATGCAGTTCCCAGGTTGAGCCCGGGGCTTTCACATCTCGCTTAACAAACCGCCTGCGTACGCTTTACGCCCAGTCATTCCGATTAACGCTCGCACCCTCCGTATTACAGCGGCTGCTGGCACGGT
+
CCCCGGGGEGGGFGGGGDEGGGGGGGGGGGGGGGGGFGGGFGGGGGGGGGGGGGGAFGGGEGEEEFGGGGGFGGFGGGGGGGGGGGGGGGGFGDGGGGFGGGGGGDFDFFGGGFGGGGCGGFG7FEGGGGGGG8FFEFGGGGGDGDEGEDDCEEF8DFGGFGGGGCFAAFFFGGGGGGGCGCFGGGGFCF7DGFFCFF>CCADAF4FFFA@FCF4:9@A+?FBFFFF>===0:<169;(6?<E?<2;F;4)7CAAFB?F0:9A(7:<>>9B981,:>F?:2A:),4(0929?B?0?F7:-#
@M05025:18:000000000-B3NL5:1:1101:15330:8024 2:N:0:TCGAAG
TCATTCGGACTACTAGGGTTTCTAATCCTGTTCGCTACCCATGCTTTCGAGCCTCAGCGTCAGTTGCAGACCAGAGAGCCGCCTTCGCCACTGGTGTTCTTCCATATATCTACGCATTCCACCGCTACACATCGAGTTCCACTCTCCTCTTCTGCACTCAAGTTCAACAGTTTCTGATGCAATCCTCCGGTTGAGCCGAAGGCTTTCACATCAGACTTATTGAACCGCCTGCACTCGCTTCACGCCCAATAAATCCGGACAACGCTTTCCACCTCCGTTTTACCCCGGCTTCTGCCACTTA
+
CCCCGGFFGGCC@FFGGCCFCGGGFEGGGGGGGGGGGGFGGGCGFDFAFCECFG@FGGGGGEGGGCE9C@@CC@E<EED@FCFCEGFECGG=<EDFGG@5FGGGGGGDF99EFDC+@@?FEFFE@F@CEFFF,@,>EE;D;9FG9EFGFCFGGG8=ECE,,@CEFA8EFCGCD8CGFGD@?7=+,6=AC+33=CD?FBCG59DF>>ABB>C90*.:;EEAFF<;)582@=2(>7>@2>(2(.;(403;08).9CEE69D1(3<(3,((.)-.43(341)44).-(,((((-()653:)()#
@M05025:18:000000000-B3NL5:1:1101:18227:8079 2:N:0:TCGAAG
TCATTCGGACTACTCGGGTATCTAATCCTGTTCGCTACCCACACTTTCGCACATGAGCGTCAGTCTTTGGCCAGGGAGTCGCCTTCGCCACTGATGTTCCTCCAGATATCTACGCATTTCACCGCTACACCTGGAATTCCACTCCCCTCTCCAAGACTCTAGTCTGCCAGTTCTAAATGACCATCCCAGGTTGAGCCCGGGGCTTTCACATCTAGCTTAACAAACCGCCTGCGTGCGCTTTACGCCCAGTAATTCCGATTAACGCTCGCACCCTCCGTACTACCCCGGCTGCTGGCACGGG
+
CCCCGGGGGGGFFCEGGEGGGGGGDCFGFGFGGEGGECEGGG@CFDFGGGGGGEGGGDGGGCGGGGGGGFFGFGGDGGEGGGGDFGGGGDGEFFGGGGGGCGGFGGFGGGGFFGEEGGGGGGGECFDEGGGFGGF8EGGGCFGGCGEFGG8DF8FFDFGFGGGGGFFGFGDFGGGGFGCDGGGGGGGGGF+@FGGFF?GG5>D4A?AACFFF6+:>>4>CFA37BD92@11?1(/31>B0:CFFD1@:(.62)6):>00,44:(4::;9119<(-426(--)-2((,(((,,83(-(.42#
@M05025:18:000000000-B3NL5:1:1101:26080:8093 2:N:0:TCGAAG
TCATTCGGACTACACGGGTATCTAATCCTGTTTGCTCCTCACGCTTTCGAGCCTCAACGTCAGTTACAGTCCAGTAAGCCGCCTTCGCCACTGGTGTTCCTCCTAATATCTACGCATTTCACCGCTACACTAGGAATTCCGCTTACCTCTCCTGCACTCTAGTAACATAGTTTCCAGAGCAGTCCGGCGGTTGGGCCCCCGCCTTTCACTCCAGACTTACATTACCGTCTACGCTCCCTTTACACCCAGTAATTCCGGATAACGCTTGCCCCCTACGTATTACCGCGTCTGCTGGCACGTA
+
CCCCGGGGGGGGGFGGGGGGDFGFCGDGGGGGCFGG<ECEGGGFGGFGGGGGGGGGGGGGFFEFGGGGGGCFGGGGG9FGGGGGGGFGGGGGFGGGGGGFFGGGGFGGGGGGGGDGGGGGGGFCFFECGGGGFC:EFGGA?EEGGGGF9EGCEFF8DFGGGGGGGGGGFGGC=8:=EDDCD6DGGGG+=5DGGDD7*:CCDADEE=F6A=FAA6<?AE<FFCEEFE(:@DF)(,/69(6<7)6>4446,8A9<))67>0(344:1(,(:0:?>9::1:<<?2<)4(((3819A>(3(,4(#
@M05025:18:000000000-B3NL5:1:1101:10834:8103 2:N:0:TCGAAG
TCATTCGGACTACTGGGGTTTCTAATCCTGTTCGCTACCCATGCTTTCGAGCCTCAGCGTCAGTTGCAGACCAGAGAGCCGCCTTCGCCACTGGTGTTCTTCCATATATCTACGCATTCCACCGCTACACATGGAGTTCCACTCTCCTCTTCTGCACTCAAGTTCAACAGTTTCTGATGCAATTCTCCGGTTGAGCCGAAGGCTTTCACATCAGACTTATTGAACCGCCTGCACTCGCTTTACGCCCAATAAATCCGGACAACGCTTGCCACCTACGTATTACCGCGGCTGCTGGCACGCC
+
CCCCGGGGGGGGGGGGGGFDGGGGGGGGGGGGGGGGGGGGGGGGGGGGGGGGGGGGGGGGGGGGGGGGGGGGGGGGGGGGGGGGGGGGGGGGGGFGGGGGGGGGGGGGGGGGGGGGGGGGGGGGGGGGFGFGGFGFGGGGGGGGGGGGGGGGGGGGGGGGGGDGGGFFF@DFGGGGGGGGGFFFFFGCCDCGGGCDGEGDDAFFAFBCFFFFBF=EFEEFF6AE@B@B>DBD=(0((.3=@<E009;@;@)76<EF99011((4016167))11>2(4)4,)66?94>>>9:?2(,.,((#
@M05025:18:000000000-B3NL5:1:1101:19944:8106 2:N:0:TCGAAG
TCATTCGGACTACAAGGGTTTCTAATCCTGTTTGCTCCCCACGCTTTCGCACCTCAGCGTCAGTGTCAGTCCAGGTGGTCGCCTTCGCCACTGGTGTTCCTTCCTATATCTACGCGTTTCACCGCTACACAGGAAATTCCACCACCCTCTACTGCACTCTAGCCAGACAGTTATGGATGCAGTTCCCAGGTTAAGCCCGGGGATTTCACACCCATCTTATCAAGCCGCCTACGCCGGCTTTACGCCCAGTAATTCCGATTAACGTTTGCACCCTCCTTATTACCTCCGCTGTGGCCCCAGA
+
CCCCGGGGGGGGGGGGGGGGGGGGGGGGGGGGGGGGGGGGGGGGGGGGGGGGGGGGGGGGGGGGGGGGGGGGGGGGGGGGGGGGGGGGGGGGGGGGGGGGGGGGGGGGGGGGGGGGGGGGFGGGGGGGGGGGGGGGGGGGGGGGGDC8>FGGGGGGGGGGGCFFGGGGGGGFGGGCGGGGGGFGGGGGGGDFGGGGFFGGGBG4A4=:ECFBBFFFFE4==FF3B=59@@0=2:0((,692)6(-213:?A)))64(4:(-)6((.3()).338,(())..)52))(4:13((,(.((((#
@M05025:18:000000000-B3NL5:1:1101:6178:8132 2:N:0:TCGAAG
TCATTCGGACTACAGGGGTATCTAATCCTGTTTGCTCCCCACGCTTTCGTACATGAGCGTCAGTGTTGACCCAGGTGGCTGCCTTCGCCATCGGTATTCCTTCAGATCTCTACGCATTTCACCGCTACACCTGAAATTCTACCACCCTCTATCACACTCTAGTTTGCCAGTTCGAAATGCAGTTCCCAGGTTGAGCCCGGGGCTTTCACATCCCGCTTAACAAACAGCCTGCGTACGCTTTACGCCCAGTAATTCCGATTAACGCTCGCACCCACCGTATTACCGCGGCCGCGGGCACGGG
+
CC@CFGGGGGGFCGGGGGCFGGGGGGGGGGGGGGFGGGGGGGGGGGDGEGGGGGGGGGGGGGGGGGGGFGGFGGGGFGGGGDEFFGFGGGGGGGFGGFGFGAFGGFFGFGGGGGGGG@<FFGGGG@FGGGGGFFF9EFFGGFGGFGGGGGGGGGGFGGCCGGGGGGGGGG=DFGCDGG7DFGGGGG?D?9CGCCFF9FC6>BD5FFFFFFFF*64):2@FFAB>B(-3>>:5428>@B;@7CED03B?D=3<)9CC0::(8A),120906760(429?((.<44?B;19(,2((((-23-#
@M05025:18:000000000-B3NL5:1:1101:22469:8169 2:N:0:TCGAAG
TCATTCGGACTACCAGGGTATCTAATCCTGTTTGCTCCCCACGCTTTCGCATCTGAGTGTCAGTATCTGTCCAGGGGGCCGCCTTCGCCACCGGTATTCCTTCAGATCTCTACGCATTTCACCGCTACACCTGAAATTCTACCCCCCTCTACAGTACTCTAGTCAGCCAGTTTCAAATGCAATTCCGAGGTTGAGCCCCGGGCTTTCACATCTGACTTAACTAACCACCTGCATGCGCTTTACGCCCAGTAATTCCGATTAACGCTCGCACCCTCCGTATTACCGCCGCTGCTGGCCCGGG
+
CCCCGGGGGGGGGGGGGGGGGGGGGGGGGGGGGGGGGGGGGGGGGGGGGGGGGGGGGGGGGGGGGGGGGGGGGGGGGGGGGGGGGGGGGGGGGGGGGGFGGGGGGGGGGGGGGGGGGGGGGGGGGGGGGGGGGGGGGGGGGGGGGGGEGGGGGGGGGGGGGGECC;FGGGGGGGGGFGGGGFGDGGGGGDDGGGGGGFGGGFGFFFFFFFFFFFEEF3>FA6<E;DFF@FFF@4))(69?;EF66>9?BF9>D9<A?<B06A<691(((,-403:BBB(,59A4(7,(-(497).(((((#
@M05025:18:000000000-B3NL5:1:1101:9808:8179 2:N:0:TCGAAG
TCATTCGGACTACCAGGGTATCTAATCCTGTTTGCTCCCCACGCTTTCGCACCTCAGTGTCAATATCGGTCCAGGTAGTCGCCTTCGCCACTGGTGTTCCTTCCTATATCTACGCATTTCACCGCTACACAGGAAATTCCACTACCCTCTACCGTATTCTAGATTAGCAGTATCAGGTGCAGTTCCAAGGTTGAGCCCTGGGCTTTCACATCTGACTGACCAATCCACCTACGCGCGCTTTACGCCCAGTAATTCCGATTAACGCTCGCACCCTCCGTATTACCGCGGCTGCTGCCACGGG
+
CCCCGGGGGGGGGGGGGGGGGGGGGGGGGGGGGGGGGGGGGGGGGGGGGGGGGGGFGGGGGGGGGGGGGGGGGGGGGGGGGGGGGGGGGGGFGGFGGGGGGGGGGGGGGGGFGGGGGGGGGGGGGGGGGGCGGGGGGGGGGGGGGGGGGGFGGGGGGGGGGGGGGGGGGGGGGGGGGGFGGGGGGGGDF6DGFG?C??GGFFGFFFFFFFFFFFEEFBFFFF2BFFEEDFEE)-:@>>BDFCE;@9@;@FE)<<C;;13;2CF:>0<(706>:,:?>6(3:AAA((,(49(8>>)3)569#
@M05025:18:000000000-B3NL5:1:1101:21085:8184 2:N:0:TCGAAG
TCATTCGGACTACTGGGGTATCTAATCCTGTTTGCTCCCCACGCTTTCGCACCTCAGTGTCAGTATCAGTCCAGGTGGTCGCCTTCGCCACTGATGTTCCTTCCTATATCTACGCATTTCACCGCTACACAGGAAATTCCACCACCCTCTACCATACTCTAGTCCGCCAGTTTTAGAAGCAATTCCCAGGTTGAGCCCGGGGCTTTCACTCCTAACTTAACGAACCACCTACGCGCGCTTTACGCCCAGTACTTCCGATTAACGCTTGCCCCCTTCCTATTACGGCGCCTCCTGCCTTCCG
+
C<@<<CFEFGGDEDECFEGEGFGFDFGGGGEF9EDECFCGGGDEGBDECGGGGAEFCFGGCFCFCCFFGGGGCG8F,<BF:F@CBFGGCFGFGC9FFGD<EFF=FEEGF?F99FFCFCCFFEFGCG@EDFEDC,A8E=AF9=@=F7EGFGGG8,D=@DFGGGGGCCEGC>=D=DFGFFG?==D8=+=AC+9CGF76CFD5<BDE46A+9BA*8/9>9A6=FD22(6(5@=2;(66>@6@F<;<<07>B0:A2<)643((-(.6(-3,3-(),46<:(.:4:4)((,,((:((().8)).4#
@M05025:18:000000000-B3NL5:1:1101:23306:8231 2:N:0:TCGAAG
TCATTCGGACTACAGGGGTTTCTAATCCTGTTTGCTCCCCACGCTTTCGCACCTCAGCGTCAGTACCGAGCCAGTGAGCCGCCTTCGCCACTGGTGTTCTTCCGAATATCTACGAATTTCACCTCTACACTCGGAGTTCCACTCACCTCTCTCGGACTCAAGACTGGCAGTATTAAGGGCAGTTCCAGAGTTGAGCTCTGGGATTTCACCCCTAACTGACCAATCCGCCTACGTGCGCTTTACGCCCAGTGATTCCGAACAACGCTAGCCCCCTTCGTATTACCGCGGCTGCTGGCACGAG
+
CCCCGGGGGGGGGGGGGGFGGGGGGGGGGGGGGGGGGGGGGGGGGGGGGGGGGDGGGGGGGGCFGGGGGGGGGGGGGGGGGGGGGGGGGDGGGGFGGGGGGGGGGGGGGGGCGGGGGGGGCGGGGFCGGGDFGGGGGGGGGGGGGGGGFDFGGG8EGGGG?F9DECFGGGGDG7ECFGFDFDFFFGFF*@FG7CFCDF>:FFF4A49+=AADFFD==CBF4F=3:(-69@06663,13;@F376?>9D0()642:>308>B?:79(8(((4:9B(4:?03544909>(19;??>(81)((#
@M05025:18:000000000-B3NL5:1:1101:22928:8241 2:N:0:TCGAAG
TCATTCGGACTACCCGGGTATCTAATCCTGTTCGCTACCCACACTTTCGCACATGAGCGTCAGTCTTTGGCCAGGGAGTCGCCTTCGCCACTGATGTTCCTCCAGATATCTACGCATTTCACCGCTACACCTGGAATTCCACTCCCCTCTCCAAGACTCTAGTCTGCCAGTTCTAAATGACCATCCCAGGTTGAGCCCGGGGCTTTCACATCTAGCTTAACAAACCGCCTGCGTGCGCTTTACGCCCAGTAATTCCGATTAACGCTCGCACCCTCCGTATTACCGCGGCTGCTGGCACGGT
+
C<BCGGGGGGGGGGGGGGGGGGG<EG<FGGGGGGGGEEGGGGGGGEFGGGGGGGFGGGEGGGGCGGFFFFFF@FGDGGEGGDGGGGGGDGGGGGGFGG<FEEFFDB=EGGGAEFGGGGGFFGGGGGDGGDFB:FF8EE;DCGADDFE=C=FDG8,,8@FGC,3@FCGGGG@FGFGDDGGGFGGCFFF7?C9FCC**;@DC>?D>A4A>EF686+*4@CF=A8=9@D(.6;7?.6?DF03;737,;;9B??F)5<<.81226<:110((439;:(-41<<3:))6(34999(1).(((.4-#
@M05025:18:000000000-B3NL5:1:1101:7424:8270 2:N:0:TCGAAG
TCATTCGGACTACTAGGGTATCTAATCCTGTTTGCTCCCCACGCTTTCGCACCTCAGCGTCAGTATCAGGCCAGGAGGCCGCCTTCGCCACCGGTATTCCTCCACATATCTACGCATTTCACCGCTACACGTGGAATTCTACCTCCCTCTCCCGTACTCAAGTCTGCCAGTATCGAATGCAGTTCCCAGGTTAAGCCCGGGGCTTTCCCATCCGACTTAACAGACCGCCTACGCGCGCTTTACGCCCAGTAATTCCGATTAACGCTCGCACCCTCCGTATTACCGCGGCCGCTGGCCCGGG
+
CCCCGGGGGGGGGGGGGGGGGGGGGGGGGGGGGFGGGGGGGGGGGGGGGGGGGGGGGGGGGCEGGGGGGGGEEGGGGGGGGGGGGGGGGGGGGGGGGGGGDGGGGGGGGGGGGGGGGGGGGGGGGGGGGGGGGGGGGGGFGGGGGGGGGDDGFGGGGGFFF9E;=AFGGGGGGGGGD6+BFDCFGGGFGGGDGGFGGFDGDBD:?FF+9?6;FE525<E=ACE@0=2>;0:;;B@69>>FB9<6<6966><>AAA)(((1(.)41,379(29?(8:03((.)641622>((6;>0:(217#
@M05025:18:000000000-B3NL5:1:1101:4563:8271 2:N:0:TCGAAG
TCATTCGGACTACCAGGGATTCTAATCCTGTTCGCTACCCATGCTTTCGAGCCTCAGCGTCAGTTGCAGACCAGAGAGCCGCCTTCGCCACTGGTGTTCTTCCATATATCTACGCATTCCACCGCTACACATTGCGTTCCACTCTCCTCTTCTGCACTCAATTTCAACAGTTTCTTATGCAATTCTCCTGTTGAGCCGAAGGCTTTCACATCAGACTTATTGAACCGACTGCACGCGCTTTATCCCCACTAAACCCGGATAACGCATCCCACCCACCTATTCACGCGGCCGCGCGCCCGCG
+
CCCC9F@EEFGA@DFDCF,EFEFD<F,EAEGGGCGE7FF@CFFCGEFGD@C@FE,,C<F,:6BC99CCDFFF8CCF@B@8+7@@F,,8,B:,BE,,BF9?EEFFCEG95E?FFDEFFGGGFEFGG=FEGCF?=F,+8BEGCG,@>48E8@A@DGFGGGFFG8CDD9AF98:ACD7,,6+=?8?8=9+,++=F8CF++@6?5<*?AFACFF@>>**.9A*34:**079)-5((05(0:2,:37))/),/(/(.)((,((-(-.23((-(.(..:(-3((()).)).42(3(((((((,,,(#
@M05025:18:000000000-B3NL5:1:1101:9489:8274 2:N:0:TCGAAG
TCATTCGGACTACTGGGGTTTCTAATCCTGTTCGCTACCCATGCTTTCGAGCCTCAGCGTCAGTTGCAGACCAGAGAGCCGCCTTCGCCACTGGTGTTCTTCCATATATCTACGCATTCCACCGCTACACATGGAGTTCCACTCTCCTCTTCTGCACTCAAGTTCAACAGTTTCTGATGCAATTCTCCGGTTGAGCCGAAGGCTTTCACATCAGACTTATTGAACCGCCTGCACTCGCTTTACGCCCAATAAATCCGGACAACGCTTGCCACCTACGTATTACCGCGGCTGCTGGCACGTA
+
CCCCGGGGGGGGGGGGGGCGGGGGGGGGGGGGGGGGGGGGGGGGGGGGGGGGGGGGGGGGGGGGGGGGGGGGGGAFGGGGGGGGGGGGGGGGFGGFGGGGGGGGGGGGGGGGGGGGGGGGGGGGDEGGGGFGGGDGGFGGGGDGFFGGGGGGGGGFFFGFFDGCFGGGGCFGFGDCFFGFG=D7=FDDD6CDDGG?75D7DE7@?@FFFFFFAFEFFEEFFFEFFBFB=@DDDEFFFFFFFFFFD9>DFDE)4<CE992(7817>6:::>F<FF04::75:AFFBF((1((-404103?(#
@M05025:18:000000000-B3NL5:1:1101:21464:8298 2:N:0:TCGAAG
TCATTCGGACTACCCGGGTTTCTAATCCTGTTTGCTCCCCACACTTTCGCACCTCAGCGTCAGTATCGAGCCAGTGAGCCGCCTTCGCCACTGGTGTTCCTCCGAATATCTACGAATTTCACCTCTACACTCGGAATTCCACTCACCTCTCTCGAACTCTAGACTGATAGTTTTGGAGGCAGTTCCGGGGTTGAGCCCCGGGATTTCACCCCCAACTTTCCAATCCGCCTACGCGCGCTTTACGCCCAGTAATTCCGAACAACGCTAACCCCCTCCGCATTACCGCGCCTGCTGCTCCGGC
+
CCCCGGGGGGGGGGGGGGGGGGGGGGGGGGGGGGGGGGGGGGGGGGGGGGGGGCFGGGGGGGGGGGGEGGGDGGGGGGGGGGGGGCF>FGGGCFGGGGGGFFGGGGDFGGFGGGDFGGGGGGGGGGGGFGEGGGGCGGGGGGGGGGGFGCFGGGGGGGGGGDDFGGGGGGGEGFFECF6CDGF;;FGDCDGG@>FCF9DDGFDBFA6@FFFADA;;FEEFFFFEF@9D;;;;,166BF62<<A::41:<4>2<ABA:1129BB11(41220:(-:?1(4:<<<434((2-,4::))).((#
@M05025:18:000000000-B3NL5:1:1101:8904:8311 2:N:0:TCGAAG
TCATTCGGACTACTGGGGTTTCTAATCCTGTTCGCTACCCACACTTTCGCACATGAGCGTCAGTCTTTGGCCAGGGAGTCGCCTTCGCCACTGATGTTCCTCCAGATATCTACGCATTTCACCGCTACACCTGGAATTCCACTCCCCTCTCCAAGACTCTAGTCTGCCAGTTCTAAATGACCATCCCAGGTTGAGCCCGGGGCTTTCACATCTAGCTTAACAAACCGCCTGCGTGCGCTTTACGCCCAGTAATTCCGATTAACGCTCGCACCCTCCGTATTACCGCGGCTGCTGGCCCGGC
+
CCCCGGGGGGGGGGGGGGGGGGGGFGGGGFGGGGGGGGGGGGGGGGFGGGEGGGCFGGGGGGGGGGGGGGGGGGFGGDBFCFGGGGGGGGGGD,EEEGFFDGGG8FDGFCFGGGGGGGGGGGGCEEFGFGFGF8FEFGGFGGGGGCCFGGE=D,@D@DFGG8FFFFGGGED,@DDDFFGC?FDFFGDGG62CCFD?DFDCDEDDAA>6EFEF+=@=F?CFAFE(592@@D?;B?181997@3C6DBF0626AA<>AB06<6)<0><?6B(-4232:966(525>?664((,44),8(((-#
@M05025:18:000000000-B3NL5:1:1101:27147:8340 2:N:0:TCGAAG
TCATTCGGACTACAAGGGTTTCTAATCCTGTTCGCTACCCACGCTTTCGTTCCTCAGCGTCAGTTACTGCCCAGAGACCCGCCTTCGCCACCGGTGTTCCTCCTGATATCTGCGCATTTCACCGCTACACCAGGAATTCCAGTCTCCCCTGCAGTACTCAAGTCTGCCCGTATCGCCTGCAAGCCAGCAGTTGAGCTGCTGGTTTTCACAAACGACCCGACAAACCGCCTACGAACTCTTTACGCCCAGTAATTCCGGACAACGCTTGCACCCTACGTATTACCGCGGCTGCTGGCCCGCG
+
CCCCGGGGGGGGGGGGGGGGGGGGGGGGGGGGGGGGGGGGGGGGGGGGGGGGGGGGGGGGGGDGFEGGGGGGGGGGGGGGGGGGGGGGGDGGGGEGGEGGGGGFFGGGGGGGGGGGGGGGGGGGGEEGFFGBEE@FFGGGGFGGGDFFGGGGGGGGFGGAFGECGGGCCEEEFG67CG?F?DFGCDCGFFFGFGDFF4D4>AF9AFFFFFFFFF(()-6?551323(66(,=<?;@=64:644<?223(4))646AB66;9B60,2430),241703.59:)448>(,3((4:2(,431(#
@M05025:18:000000000-B3NL5:1:1101:3257:8342 2:N:0:TCGAAG
TCATTCGGACTACTGGGGTTTCTAATCCTGTTCGCTACCCACACTTTCGCACATGAGCGTCAGTCTTTGGCCAGGGAGTCGCCTTCGCCACTGATGTTCCTCCAGATATCTACGCATTTCACCGCTACACCTGGAATTCCACTACCCTCTCCAAGACTCTAGTCTGCCAGTTCTAAATGACCATCCCAGGTTGAGCCCGTGGCTTTCACATCTACCTTAACAAACCCCCTGCCTGCCCGTTACGCCCCGTCATTCCAATTAACGCTCGCACCCTCCCTATCCCCGCGCCCCCTACGCCCCA
+
BCCCGGGFGGGG8EEFFCFEGGGFGFGGFCGGGGEGGEGGDGGGGGGFDGGGGG,C@,FFBEFGGFEFFCEFGG?F@6@FFEGCFG,B=FEFFCFGGDGCD,A?FB=EGDAEFE@C?CF9FFECCG+8?FGFG:A@EECFGGE,@EFFG=FGG86D=FCAFFGDCDECGCDFGGGFFFCFGCGG666,59A7C+:+ACD*<*<AFFF9A+9?C9***:6B>>.))6/8(((8(.*7(((.:;D113((.:(63?<?)6)6<66,-(43((420(41((.5,(,2(71(((((((((,,((#
@M05025:18:000000000-B3NL5:1:1101:8538:8368 2:N:0:TCGAAG
TCATTCGGACTACAGGGGATTCTAATCCTGTTTGCTCCCCACGCTTTCGTGCCTCAGTGTCAATGTTGGTCCAGGCAGCTGCCTTCGCCATGGATGTTCCTCCTGATCTCTACGCATTTCACTGCTACACCAGGAATTCCGCTACCCTCTACCACACTCTAGTCATCCAGTCTCCACTGCAGTTCCCAGGTTGAGCCCCGGGCTGTCACAACTGCGTTAACTTACTACCTACGCACGCTTTACGCCCAGTAATCCCGAGTAACGTTTGCACCCTTCTTATTCCCGCGCCTTCTGGCCCGCA
+
<B<6-<F<@C:-,-;-,6+BCCC,6;,6C,;;,C,@C;C,6@F+B@8FGFG@@EF8EF<66<,C,E<E8CEFF8E,68BEFGGE@E@FGGG@,:EGB5,?,CAAFEEFE<F9FDG7FF9@A,C,EF,;,F8+AC+4,>D;=ECE6>8D846@,6,4@,@84@>E8>FFF=3,,667=+A6+6=+ED89++D8+=?+0:+0739?009+B@F****)/0)/+4**1**15>;35=(6(625;./1;01(8@)))).)((.314?2,(.646?::6,()).6<)5386,(3(-22)))(-(,#
@M05025:18:000000000-B3NL5:1:1101:22732:8379 2:N:0:TCGAAG
TCATTCGGACTACCGGGGTTTCTAATCCTGTTTGCTCCCCACGCTTTCGTACATGAGCGTCAGTGTTGACCCAGGTGGCTGCCTTCGCCATCGGTATTCCTTCAGATCTCTACGCATTTCACCGCTACACCTGAAATTCTACCACCCTCTATCACACTCTAGTTTGCCAGTTCGAAATGCAGTTCCCAGGTTGAGCCCGGGGCTTTCACATCTCGCTTAACAAACCGCCTGCGTACGCTTTACGCCCAGTAATTCCGATTAACGCTCGCACCCTCCGTATTACCGCCGCTGCTGGCACGGC
+
CCCCGGGGGGGGGGGGGGFEGGGGGGGGGGGGGGGGGGGGGGGGGGGGGGGGGGGGGGGGGGGGGGGGGGGGGGGGGGGGGGGGGGFGGGGGGGGGGGGGGGGGGGGGGGGGGGGGGGGGGGGGGGGGGGGGGGGGGGGGGGGGGGGGGGGGGGGGGGGGGGGGGGGGGGGGGGGGGGGG7FGGGGGGGGGGGGGFGFGGGBGFFFFFFFFFFF@@FFFFFFFDBD@@FF0=BFFFFFFFFE<;DF;?B>A9>ABFBFFF1<A(4:?>BBFB?:BFF?:?><AA<6(3;9>>?>?:7>?9#
@M05025:18:000000000-B3NL5:1:1101:25380:8445 2:N:0:TCGAAG
TCATTCGGACTACAAGGGTTTCTAATCCTGTTCGATACCCACGCTTTCGTGCCTCAGCGTCAGTGTGGAGCCGGCATGCTGCCTTCGCAATCGGAGTTCTGCGCGATATCTATGCATTTCACCGCTACACCGCGCATTCCGCATACTTCTCTCCAACTCGAGACTGCCAGTTTCAACGGCGGGCCGGGGGTTAGACCCCGGCCTTGACCGCCGTCTTAAACTACCCCCCGAGCACCCCTTTAATCCACGAAATCCCGGTTAACCCCTCACACTCCCTATTCCCGCCGCCTCTTGCACCCGG
+
CCCCGGGGGGGGGGGGGGEGGGGGGGGGGGGGGGFGGGFFFGGGGGGGGGGEGGGGGGGGGGGGGGGDGGGGGGGGGGGGGGGGGGGGGGGGGDFGGGGGCFGGGFCGGGGGGGGGFGGGGDEEECFGFGGGGGGGGGGFGGGGGGGGGFC@DDFDFFFG6>FGFEGGGG6CFD2=FCDC4CD3:))::)/)*2**9:*99)))))*0*)))00((0.6***)5(((-,(((,-,(4248.:24662,((-:()2)((-(,)))(-(:(()((.2(,)).-)4(--4(-((()).,2((-#
@M05025:18:000000000-B3NL5:1:1101:24399:8446 2:N:0:TCGAAG
TCATTCGGACTACCAGGGTATCTAATCCCGTTCGCTCCCCTGGCTTTCGCGCCTCAGCGTCAGAAGGTGTCCAGCACGCCGCTTTCGCCACCGGTGTTCCTCAGGATCTCTACGCATTTCACCGCTCCACCCCGAGTTCCGCATGCCCCTGCACCCCTCGAGACGACCAGTATCAGAGGCGCTTCTCCAGTTGGGCTGGAGGCTTTCACCCCTGACTTGGTCATCCGCCTACGCGCCCTTCAAGCCCAGCGATTCCGAATAACGTTCGCACGGTTCGTCTTACCTCGGCTGCCTGCCCGCA
+
CCCCGGGGGGGGGGGGGGGGGGGGGGGGGGGGGGGGGGGGGGGGGGGGGGGGGCFGGGGGGGGGGGGGGGGGGGGGGGGGGGGGGGGGGGGGGEFFGGGGGGGGGGGGFGGGGGGGGGGGGGGGGGGGGGGGGG:EFCAFCGGGGGFGGGGGGGGGGGGDE8FGCEGGGGFGFGG@FGCCDGCDGFFF>FFGGC)598*29:G);6F6AFFE>:@@FFAF=94A>9??B:?:?>BBFFF:0)648?F0:(3(2(.)3(43:A<<?0436(40(--32(,.42-:)-((,((,()-.(4((#
@M05025:18:000000000-B3NL5:1:1101:26287:8452 2:N:0:TCGAAG
TCATTCGGACTACCAGGGTTTCTAATCCTGTTCGCTACCCACGCTTTCGTTCCTCAGCGTCAGTTACTGCCCAGAGACCCGCCTTCGCCACCGGTGTTCCTCCTGATATCTGCGCATTTCACCGCTACACCAGGAATTCCAGTCTCCCCTTCAGTACTCAAGTCTGCCCGTATCGCCTGCAAGCCAGCAGTTGAGCTGCTGGTTTTCACAAACGACGCGACAAACCGCCTACGAACTCTTTACGCCCAGTAATACCGTACAACGCTTGCACCCCACGTATTACCGCGGCTGCTGGCTCTCA
+
CCCCGGGGGGGGGGGGGGEFGGGGGGGGGCFFGGGGGGFGFGGCFGGGGFFEGGGGFFFGGEGGFGGGGGGGGGGGGGGGEEEEGGC@FGGGGGGGGEGC,?FDAFGFGFFFGGCFGEFGCFGGGGFGGGGGFGGGGGGGGGGGGFGGGC8=?EFFGGGGGGCBF,,98@=@FGGG6>CFFGCDCDDCDCBD+=?C+;F>*34?69FFFFFF6?B@?@FFF:;8;;0:63?(38B>?F2)-4:??>BF0?>54)-,4(-4?24,24231)),-(-10,4<0.6417((,,,(.)((()(.#
@M05025:18:000000000-B3NL5:1:1101:7006:8484 2:N:0:TCGAAG
TCATTCGGACTACCGGGGTATCTAATCCTGTTTGCTCCCCTCGCTTTCGTTCCTCAGCGTCAGTTGCGATCCAGCCAGCCGCCTTCGCCACGGGTGTTCCTGCAGATATCTACGCATTTCACCGCTACACCTGCAATTCCACTGGCCTCTCTCACACTCTAGCACAACAGTTTCGGCAGCAGCCTCCGCGTTAAGCCCGGAGATTTCACTACCGACTTGTCACACCGCCTACGCACCCTTTACGCCCAGTAATTCCGAGCAACGCTGCCCCCCCACGTTTTACCCCGTCTGCTGGACCGCG
+
C@AAEFF9-@@FEF7@F+8CFFFFAE<EC9,C6@EE<CCFF,+@,,<6CC<FGAFE8F@FGF,CC@E6B,D@9C<DEF?FF7FF7EFGG:B@CF>FBFC?F9FABE=ECFGEGG>7@@???FGEGCFE?GGDAE8,6@DDCDAD8DEFE8E8D8DFFG?3>,,,,4D35,<7DF+9:0<DG0;@CC45**3/*:7?CF7:883);7++1;6;FA;9>1)@FAC9;((4>(1?B(,39F6:4246:10<6(59<)<)5,1(380,(,4(,,,49(4>68?(-)-),42(4((.)4(((4((#
@M05025:18:000000000-B3NL5:1:1101:11025:8528 2:N:0:TCGAAG
TCATTCGGACTACACGGGTATCTAATCCTGTTTGCTACCCACGCTTTCGCACCTCAGTGTCAGTGTCAGTCCAGAAGGCCGCCTTCGCCACTGGTATTCCTCCCGATCTCTACGCATTTCACCGCTACACCGGGAATTCTACCTTCCTCTCCTGCACTCTAGCTTGACAGTTCCGGATGCCGTTCCCAGGTTGAGCCCGGGGCTTTCACAACCGGCTTATCAAGCCACCTACGCGCGCTTTACGCCCAGTAATTCCGATTAACGCTTGCACCCTCCGTATTACCGCGGCTGCTGGCACGGA
+
CCCCGGGGGGGGGGGGGGGGGGGGGGGGGGGGGGGGGGGGGGGGGGGGGGGGGGGGGGGGGGGGGGGGGGGGGGGGGGGGGGGGGGGGGGGGGGGGGGGGGGGGGGGGGGGGGGGGGGGGGGGGGGGGGGGGGGGGGGGGGGGGGGGGGGGGGGGGGGGGGGGGGGGGGGGGGGGGGGGFGGDGGGGGGGGGGGFFDFGDGDGFFFFFFFFFFEFFFFFFFFFFFFFFFFFFDFBF09>:BFDFBFB<?BA<A<AF??036AA?>?F?6424:?FF9?0?F24A<>0,0((4:B06(.((#
@M05025:18:000000000-B3NL5:1:1101:20863:8570 2:N:0:TCGAAG
TCATTCGGACTACTCGGGTTTCTAATCCTGTTTGCTCCCCACGCTTTCGTACATGAGCGTCAGTGTTGACCCAGGTGGCTGCCTTCGCCATCGGTATTCCTTCAGATCTCTACGCATTTCACCGCTACACCTGAAATTCTACCACCCTCTATCACACTCTAGTTTGCCAGTTCGAAATGCAGTTCCCAGGTTGAGCCCGGGGCTTTCACATCTCGCTTAACAAACCGCCTGCGTACGCTTTACGCCCAGTAATTCCGATTAAAGCTGCCACCCTCCGTATTACCGCCGCTGCTGGCACGGG
+
CCCCGGGGGGGGFGGGGGGGGGGGGGGGGGGGGGGGGGGGGGGGGGGGGGGGGGGGGGGGDGGGGGGDGGFGGGGGGGGGGGGGGGGGGGGGDGGFGGGGGGGGGGGGGGGGGGGGGGGGGGGEGGDGEGGFGFFFGGGGGGGGGEEDGGCFGGGGCDFEG=DD8BFF,@FDDEFGGG8DDFG9EFG887CG+C+9CFCDGFG>FF4+:=+/+4:ADF@8?6>(-6(89@<;(3;BB0,467EDF03(,())-)-4222:0))-))),,,.433(422((4AAB((-(-779:?(3050(#
@M05025:18:000000000-B3NL5:1:1101:25648:8594 2:N:0:TCGAAG
TCATTCGGACTACCCGGGTATCTAATCCTGTTTGCTCCCCACGCTTTCGCATCTGAGTGTCAGTATCTGTCCAGGGGGCCGCCTTCGCCACTGGTATTCCTTCAGATCTCTACGCATTTCACCGCTACACCTGACATTCTACCCCCCTCTACAGTACTCTAGTTTGCCAGTTTCAAATGCAGTTCCGCGGTTGAGCCCCGGGCTTTCACATCTGACTTAACAAACCACCTGCATGCGCTTTACGCCCAGTAATTCCGATTACGGCTCGCACCTCCCGTCTTCACGCGGCTGCTGTCACGGA
+
CC@CAFGGEGGGGGGGGEGEGFFGEFGGDE<FF<C9FD,FGFGGDEDGF@CFFG9CFGGFGGEGFGGGCC<EAFGDFCGGEGGGCF=B8CB?,BA?<EFFFGGGGCFGD,,AFECFGGEGGGG77C747AD88A,8E;@,ED=D8EGEGGDGG8ECD,@EFF>EGGGGGGF;EGGDGG8FFGCCGFD79@CGGF7CC>*8))58?AF@FFFAFCCCF3C666<1=6=?6;18;C3;1<;1<)613(460,45)).):041:4((1(((01(2..1:91416)),(.((,,-15)-.))((#
@M05025:18:000000000-B3NL5:1:1101:25452:8594 2:N:0:TCGAAG
TCATTCGGACTACCAGGGTTTCTAATCCTGTTTGCTCCCCACACTTTCGCACCTCAGCGTCAGTATCGAGCCAGTGAGCCGCCTTCGCCACTGGTGTTCCTCCGAATATCTACGAATTTCACCTCTACACTCGGAATTCCACTCACCTCTCTCGAACTCTAGACTACCAGTATCAAGGGCAGTTCCGGGGTTGAGCCCCGGGATTTCACCCCTGACTTAATAGTCCGCCTACGTGCGCTTTACGCCCAGTAATTCCGAACAACGCTAACCCCCTCCGTATTACCGCGGCTGCTGGCCCGGA
+
CCCCGGGGGGGGGGGGGGGGGGGGGGGGGGGGGGGGGGGGGGGGGGGGGGGGGGGGGGGGGGGGGGGGGGGGGGGGGGGGGGGGGGGGGGGGGGGGGGGGGGGGGFFGGGGGGGGGGGGGGGGGGGGGGGGGGGGGGGGGGGFGGGGGGGFFGGGGGFGFGGGGGGGGGDGGFGGGGGGGGGGDEGGDGGGDGGGGGFGGGDGFF;FFFFFFFFBFF?EFFF?EEFD@FFFFFFFFFF@01;E;?F((.8):46<:31:>>?B;><B9(8?:B(4<612<02<D?>(761,()5(4(-(-#
@M05025:18:000000000-B3NL5:1:1101:5016:8602 2:N:0:TCGAAG
TCATTCGGACTACAAGGGTTTCTAATCCTGTTTGCTCCCCACGCTTTCGTACATGAGCGTCAGTGTTGACCCAGGTGGCTGCCTTCGCCATCGGTATTCCTTCAGATCTCTACGCATTTCACCGCTACACCTGAAATTCTACCACCCTCTATCACACTCTAGTTTGCCAGTTCGAAATGCAGTTCCCAGGTTGAGCCCGGGGCTTTCACATCTCGCTTAACAAACCGCCTGCGTACGCTTTACGCCCAGTAATTCCGATTAACGCTCCCACCCCCCTTATTACCGCGGCTGCTGGCCCGGG
+
CCCCGGGGGGGGGGGGGGEGGGGGGGGGGGGGGGGGGGGGGGGGGGGGGGGGGGGGGGGGGGGGGGGFGGGGGGGGGGGGGGGGGGGGGGGGGGGGGGGGGGGGGGGGGGGGGGGGGGGGGGGDGGGGGGG?EFGGGGGGGGFGGGGGGGGGGGGGGGGGGFFGGDFGCGGGGGGGCGFGGFGGGGGGFFDCCG?DDFGGGFGEFFF6AF@A8B:@DFAFFF==BB29@=9=93(.11(:=<E;3117<EC<56CBF:136<4(21((-:?:6(49(48ABA<)37,(4,-(,5,,,39(#
@M05025:18:000000000-B3NL5:1:1101:16441:8713 2:N:0:TCGAAG
TCATTCGGACTACCCGGGTTTCTAATCCTGTTCGCTACCCACACTTTCGCACATTAGCGTCAGTCTTTGGCCAGGGAGTCGCCTTCGCCACTGATGTTCCTCCAGATCTCTACGCATTTCACCGCTACACCTGGAATTCCACTCCCCTCTCCAAGACTCTAGACTGCCAGTTCTAAAGGCAATTCCACCGTTGAGCGCGGGGCTTTCACCTCTAGCTTAACAATCTCCCTGGCTCCGCTTTACACCCAGTAATTCCGTTCAACGCTCGCACCCTCCGTATTAACGCGCCTGCTGGCCCGGC
+
CCCCCEFGGGGEGGGDCC@C@F<EDEFE<<EFGGGGGE<FFGDEFCAFGDEFGG,CFFC:,B:FFGGAC8<EGFG>BEFGGGGGG@<BFGGF<E?FFFGAFF@8F,,FDEGGGFG:FFGA9E,:CE4=:FFF8EF848BADFG8>E8DEG=8DFFDDFFD,7,>=,@@?D=33@@,=+?C??FGGG9,:?7@>97C597>D)9:);+:AF*8==<31)9CFC).().)6:)((()(-81:1.4)5:244?)624>A>))(,))(((((,(,-4((11:?2(4))(1,((,,4:7>(.(((#
@M05025:18:000000000-B3NL5:1:1101:17995:8722 2:N:0:TCGAAG
TCATTCGGACTACCCGGGTTTCTAATCCCGTTTGCTCCCCACGCTTTCGTACATGAGCGTCAGTATTGACCCAGGTGGCTGCCTTCGCCATCGGTATTCCTTCAGATCTCTACGCATTTCACCGCTACACCTGAAATTCTACCACCCTCTATCATACTCTAGTTTGCCAGTTCGAAATGCAGTTCCCAGGTTGAGCCCGGGGCTTTCACATCTCGCTTAACAAACCGCCTGCGTACGCTTTACGCCCAGTAATTCCGATTAACGCTCGCACCCTCCGTATTACCGCGGCGGCTGGCACGGC
+
CCCCGGGGGGGGFGGGGGFGGGGGGGGGGGGGGGGGGGGGGGGGGGGGGGGGGGGEGGGGGGGGGGGFFGGGGGFGGGGGGGGGGGGGGDGGGGGGGGGGGGGGGGGGGGGGGGGGGGGGGGGGGGGGGGGGGGGGGGGGGGGGGGGGGGGGGGGGGGGGGGGGGGGGFGGDDCFCEGGGFF?DGDFGGG??C6ACFAGGC>C>FFF99F>AACBDFFF=FF3@=DFF9@;;@D6:>FDFF33<;>0468>AAAA<:066:9<8B1:29>9>6(3:B?:?B22<:((-4((,408?0<:2#
@M05025:18:000000000-B3NL5:1:1101:9436:8728 2:N:0:TCGAAG
TCATTCGGACTACTCGGGTTTCTAATCCTGTTCGCTACCCATGCTTTCGAGCCTCAGCGTCAGTTGCAGACCAGAGAGCCGCCTTCGCCACTGGTGTTCTTCCATATATCTACGCATTCCACCGCTACACATGGAGTTCCACTCTCCTCTTCTGCACTCAAGTTCAACAGTTTCTGATGCAATTCTCCGGTTGAGCCGAAGGCTTTCACATCAGACTTATTGAACCGCCTGCACTCGCTTTACGCCCAATAAATCCGGACAACGCTTGCCACCTACGTATTACCGCGGCTGCTGGCACGCG
+
CCCCGGGGGGGGGGGGGGGGGGGGGGGGGGGGGGGGGGGGGGGGGGGGGGGGGGGGGGGGGGGGGFGGGGGGGGGGGGGGGGGGGGGGGGGGGGGGGGGGGGGGGGGGFGGFFGGGGGGGGGGGGGGGGGGGGG8FGGGGGGGFGGGGGGGGGGGGGGGGGGGGGGGGGGGGGGGGGGGGGDGGGGGGD>DGGGFGGFGGGEGFFFFFFFFFFFBFFFFFFFEFF2@=BFFFFE=EBBD@?CE@D6>FD;);E?5;;(:>0<:9BFFFF?9<:<?FF:3<3AD<(4-(49044:(473<(#
@M05025:18:000000000-B3NL5:1:1101:7523:8742 2:N:0:TCGAAG
TCATTCGGACTACTGGGGTTTCTAATCCTGTTCGCTACCCATGCTTTCGAGCCTCAGCGTCAGTTGCAGACCAGAGAGCCGCCTTCGCCACTGGTGTTCTTCCATATATCTACGCATTCCACCGCTACACATGGAGTTCCACTCTCCTCTTCTGCACTCAAGTTCAACAGTTTCTGATGCAATTCTCCGGTTGAGCCGAAGGCTTTCACATCAGACTTATTGAACCGCCTGCACTCGCTTTACGCCCAATAAATCCGTACAACGCTTGCCACCAACGTATTACCGCGGCTTCTGGCACGTA
+
CCCCFGGGGGGGGGGGGGFFGGGGGGGGGGGGFGGGGGGGGGGGGGGGGGGGGGGGGGGGGGGGGGGGGGGGGGGGGGGGGGGGGGGGGGGFGGGGGGGGGGGGGGGGGGFGGGGGGGGGGGGGGGDGGGGGGGGGGGGGDFGGGGCFGGFFGGGGGAD8EFFFFGGGGGGGGGGGGGGGGFGGGFFGGDGD>CF?CBCCDEG66FF+=BFFFFF@FECFFF*>4>@2@DF9(54=@>FFFF6(89>@6;EF3?589(1;@FF9>BB(((4<0((4:8(.3:AA(3-(--(.65)53)-.#
@M05025:18:000000000-B3NL5:1:1101:25383:8746 2:N:0:TCGAAG
TCATTCGGACTACAAGGGTTTCTAATCCTGTTTGCTACCCACGCTTTCGCATCTGAGCGTCAGTCTTTGTCCAGGGGGCCACCTTCGCCACCGGTATTCCTTCAGATCTCTACGCATTTCACCGCTACACCTGAAATTCTACCCCCCTCTACAAGACTCTAGATACTCAGTTACAAATGCAACTCCCAGGTTAAGCCCGGGGATTTCACATCTGGCTTAAATATCCGCCTGCATGCGCTTTACGCCCAGTAATTCCGATTAACTCTCGCACCCTCCGTATTACCCCGGCTGCTGGCACGGA
+
CCCCGGGGGGGGGGGGGGFGGGGGGGGGGGGGGGGGGGGGGGGGGGGGGGGGGGGGGGGGGGGGGGGGGGGGFFFGEEGGGGGGGGGGGGGGGGGGGGGGFGGGGGGGGGGGGGGGGGGGGGGGGGGGGGGGGGGGGFGGGGGFGGGGGGGGGGGCFGGD9FFFGGGGGGGGGGGGGFGGGGGGEGGGFGFFGGCFDFDDGFGFFFFFFFFFFFEEF>EFFFFFFE@D:@F<@ECF>0>?FCCFF@BF?:A)524:0(-(4A2)).5,:(32:234(3118)-4(,(32((3>08<:2(-#
@M05025:18:000000000-B3NL5:1:1101:5642:8782 2:N:0:TCGAAG
TCATTCGGACTACTAGGGTTTCTAATCCTATTTGCTCCCCACGCTTTCGTGCCTCAGTGTCAGTTACAGACCAGGCGACCGCCTTCGCCACTGGTGTTCCTCCATATATCTACGCATTTTACCGCTACACATGGAATTCCATCGCCCTCTTCTGCACTCCAGCATACCAGTTTCCATAGCTTACAATGGTTGCGCCATTGCCTTTTACTACAGACTTAGTACGCCACCTACGCACCCTTTACGCCCAATGATTCCTGATAACCCTTGCCACCTACGTATTACCGCGGCTGCTGCACCGTCG
+
CCCCGGGGGGGGGGGGGGC@FGGGGGGGGGGGGGGGGGGGGGGGGGGGGGGGGGGGGGGGGGGGGGGFFFCDFGGGGGGGDGGDGGGGGGGGFFGGGGGGGGGGGGGGGGGCGGGGGEGGGGGGGFGGGGFCDBFFGGFGFGGEGEEGGGGGGGGGGGGGGGFGG=9F?8AFGCFGCD66=F8D,=?,=2BC++7;>5C2=ACAFFFFFA8F68<=CCECFF=A@2@9(6.5(066;?8;CE?0,,;(((1).76)/..6?7(,53(50<<<.(53(,-256.((,(,,(-82)((.,.(#
@M05025:18:000000000-B3NL5:1:1101:27263:8787 2:N:0:TCGAAG
TCATTCGGACTACAGGGGTTTCTAATCCTGTTCGCTACCCATGCTTTCGAGCCTCAGCGTCAGTTGCAGACCAGAGAGCCGCCTTCGCCACTGGTGTTCTTCCATATATCTACGCATTCCACCGCTACACATGGAGTTCCACTCTCCTCTTCTGCACTCAAGTTCAACAGTTTCTGATGCAATTCTCCGGTTGAGCCGAAGGCTTTCACATCAGACTTATTGAACCGCCTGCACTCGCTTTACGCCCAATAAATCCGGACAACGCTTGCCACCTTCGTAGTACCGCGGCTGCTGGCACGTC
+
CCCCGGGGGGGGGGFGGGGGGGGGGGGGGGGGGGGGGGGGGGGGGGGGGGGGGGGGGGGGGGEFGFGGGGGGGGGGGGFGGGEEGGGGGGGGGGFGGGGGFGGGGGGGGGGGGGGGGGGGGGDDG+CCGGGGGDGFGGGGFGDEGFGFEGFFFFGGGC?@FFGGAFDGGFFDGGCFGGGGFGGGGGGGGDGDD6DCC9>>7AGFFFFFFFFFFA*0?C4BF8A*0659@@2>(;BF(:1723470.2?0=EFE3<;(22(-8B46<B((2)440)((43(-4).(3(29(2::?:?:2((#
@M05025:18:000000000-B3NL5:1:1101:24997:8790 2:N:0:TCGAAG
TCATTCGGACTACAGGGGTTTCTAATCCTGTTTGCTCCCCACGCTTTCGAGCCTCAGCGTCAGTTACAGACCAGAGAGTCGCCTTCGCCACTGGTGTTCCTCCACATATCTACGCATTTCACCGCTACACGTGGAATTCCACTCTCCTCTTCTGCACTCAAGTTCTCCAGTTTCCAATGACCCTCCCCGGTTGAGCCGGGGGCTTTCACATCAGACTTAAAGAACCGCCTGCGCTCGCTTTACGCCCAATAAATCCGGACAACGCTTGCCACCTACGTATTACCGCGGCTGCTGGCTCGGT
+
CCCCGGGGGGGGGGGGGGFGGGGGGGGGGGGGGGGFGGGGGGGGGGGGGGGGGGGGGGGGGGGGGGGGGGGFGGGGGGGGGGGCGFGGEGGFGGGGGGGGFGGGGGGGGGGGGGGGGGGGGGGEDGGGGGGF8F@CEFGGGG9DGGFFGGGGGGGGGGGFFGFGGGFFC?FGFG8:EFFGGFGFGGGGGGCD5F>5;97CDEGF4A=6ACCFB434;ECF=6C@@7>9:D@FFF;B>;3:?2A?:2(28?:B:49060(,(4<0>?<1(.)5(.:??()6:<<460(((-3:),(-()((#
@M05025:18:000000000-B3NL5:1:1101:21239:8826 2:N:0:TCGAAG
TCATTCGGACTACCCGGGTTTCTAATCCTGTTTGCTCCCCACGCTTTCGCATCTGAGTGTCAGTATCTGTCCAGGGGGCCGCCTTCGCCACTGGTATTCCTTCAGATCTCTACGCATTTCACCGCTACACCTGAAATTCTACCCCCCTCTACAGTACTCTAGTTCACCAGTTTCAAATGCAGTTCCGAGGTTGAGCCCCGGGCTTTCACATCTGACTTAATGAACCACCTGCATGCGCTTTACGCCCAGTAATTCCGATTAACGCTCGCACCCTCCGTATTACCCCGGCTGCTGGCACGGC
+
CCCCGGGGGGGGGGGGGGGGGGGGGGGGGGGGGGGGGGGGGGGGGGGGGGGGGGGGGGGGGGGGGGGDGGGGGGGGGGGGGGGGGGGGGGGGGGGGGGGGGGGGGGGCFGGGGGGGGGGGGGGDGGGGGGGGGGGGGGGGGGEFGEGGGGGGGGGCGGGGGGFFGGGGGGGGGGGGFFGFGGGGGFGGGGGGGGGDGFGGGFDFFFFFFFFF665CFEFFFFEEE?FDF@3;@EEEBD9DDCE1?;>BF?<9AFDA>1<6?<>:03?>9BF9B<?<38??(-6.(-4(4>,().(4,,3-#
@M05025:18:000000000-B3NL5:1:1101:13556:8873 2:N:0:TCGAAG
TCATTCGGACTACTAGGGTTTCTAATCCTGTTTGCTCCCCACGCTTTCGAGCCTCAACGTCAGTTACAGTCCAGTAAGCCGCCTTCGCCACTGGTGTTCCTCCTAATATCTACGCATTTCATCGCTACACTAGGAATTCCGCTTACCTCTCCTGCACTCTAGCTACTCAGTTTCAAAAGCAGTCCCAAGGTTGAGCCCTGGGTTTTCACTTCTGACTTGATTAGCCGTCTACGCTCCCTTTACACCCAGTAAATCCGGATAACGCTTGCCCCCTACGTATTACCGCCGCTGCTGGCACGTG
+
CCCCGGGGGGGGGGGGGGGFGGGGFGGGGGGGGGGGGGGEGGGGGGGFCFCEEFFGFFGGGCEGGGGFGGFFGGGGGGGGGGGGGGGGGGGGGFFFGGGGFCGGGFGGGCGFGGGGGGGGGGGF@FEG:EEGGGGGGGGGDGEGGGFECGGFGFGGGGGGGGFGGGGGGGDEFDDFE?DFGGDF8DFF?63A=?7;F5C?CFFDEAF9+BFFFAEFFEE>>EE=EFF=>BDEB@9@@BDEB*4<3:29?6>EF3?;0:2((;3(.(61616=(46818)6?AF9191(1(447,,3()-(#
@M05025:18:000000000-B3NL5:1:1101:11824:8880 2:N:0:TCGAAG
TCATTCGGACTACTGGGGTATCTAATCCTGTTTGCTCCCCACGCTTTCGTACATGAGCGTCAATGTTGACCCAGGTGGCTGCCTTCGCCATCGGTATTCCTTCAGATCTCTACGCATTTCACCGCTACACCTGAAATTCTACCACCCTCTATCACACTCTAGTTTGCCAGTTCGAAATGCAGTTCCCAGGTTGAGCCCGGGGCTTTCACATCTCGCTTAACAAACCGCCTGCGTACGCTTTACGCCCAGTAATTCCGATTAACGCTCGCAACCTCCGTATTACCGCCGCTGCTGGCACGGA
+
CCCCGGGGGGGGGGGGGGGGGGGGGGGGGGGGGGGGGGGGGGGGGGGGGGGGGGFGGGGGGGGGGGGGGGGGGGGGGGGGGGGGGGGGGGGGGGGGGGGGGGGGGGGGGGGGGGGGGGGGGGGGGGGGGGGGGGGGGGGGGFGGGGGGGGGGGGGGGGGGGGGGGGGGGFGGGGCFGFGGGGGGGGGFGCFGGGCGGFGGGFGFFFFFFFFFFFFFEFF9=AEBB26=@=2>BFFFF@;DFEE<<>FD@FFCFFD<?F6<<<<6>?<F;((4::8:0:00?2A<<0(,-,437736?>?6#
@M05025:18:000000000-B3NL5:1:1101:25931:8881 2:N:0:TCGAAG
TCATTCGGACTACAGGGGTATCTAATCCTGTTCGCTACCCACACTTTCGCACATGAGCGTCAGTCTTTGGCCAGGGAGTCGCCTTCGCCACTGATGTTCCTCCAGATATCTACGCATTTCACCGCTACACCTGGAATTCCACTCCCCTCTCCAAGACTCTAGTCTGCCAGTTCTAAATGACCATCCCAGGTTGAGCCCGGGGCTTTCACATCTAGCTTAACAAACCGCCTGCGTGCGCTTTACGCCCAGTAATTCCGATTAACGCTCGCACCCTCCGTATTACCGCCGCTGCTGGCACCGC
+
CCCCGGGGGGGGGGGGGGGGGGGGGGGGGGGGGGGGGGGGGGGGGGGGDGGGGGGGGGGGGGGGGGGGGGGGGGGGGGGGGGGGGGGGGGGGGGGGGGGGGGGGGGGGGGGGGGGGGGGGGGGGGGGGGGGFGGGCGGGGGGGGGGGGGGGGGGGGGGFFGGGGGGGG?FFGECFGCGG?7DFGGGGGGGGFCFGFFFDGGFG>FFFFFFFABFEEFFFFFA=2(>>@FF0;2<117:>DFFE126>:?B4AD49<?FF<:))3638179>9?02?>:(.5)69(4(-2119>03:?>(-#
@M05025:18:000000000-B3NL5:1:1101:27223:8892 2:N:0:TCGAAG
TCATTCGGACTACCAGGGTTTCTAATCCTGTTTGCTCCCCACACTTTCGCACCTCAGCGTCAGTATCGAGCCAGTGAGCCGCCTTCGCCACTGGTGTTCCTCCGAATATCTACGAATTTCACCTCTACACTCGGAATTCCACTCACCTCTCTCGAACTCAAGACTGGGAGTTTTGGAGGCAGTTCCGGGTTTGAGCCCCGGGATTTCACCCCTAACTTTCCAATCCGCCTACGCGCGCTTTACCCCCAGTAATTCCGAACAACGCTAACCCCCCCCGTATTACCCCGGCGTCTTGCACGGC
+
CCCCGGGGDGGGGGGGGGFGGGFGGGGGGGGGGFGGGGGGGGGGGFGGGDGGG?FGGGGGGGGGGFGGGFGGGGGGGGFGGGGGGGGGGGGDFGG=AFGGGGGG>FG7EGGGGGGGG7FFFGGGGGCGGGAFGDCECFFGGGB88EF,@,=2@CEDGCFDCFABFD?CDGGGGFEG,=DC+@CB:@>690*<DC;CFFD9CAG)89BFA?AD))-7FEEABFC)553=;0(6;7(699>?0))).4-(24<4>:AA01(311<((4((4?F63(-4(((.(--<((((-(,(-(.4)441#
@M05025:18:000000000-B3NL5:1:1101:9976:8918 2:N:0:TCGAAG
TCATTCGGACTACTCGGGTATCTAATCCTGTTCGCTCCCCACGCTTTCGTCCCTCAGCGTCAGTTACATGTTAGTAAGCTGCCTTCGCAATCGGTGTTCTGAGTCATATCTATGCATTTCACCGCTACATGACTCATTCCGCCTACTTCATTTGTACTCAAGATTTCCAGTATCAATGGCAGTTCGACAGTTGAGCTGCCGGCTTTCACCACTGACTTAACAATCCGCCTACGGACCCTTTAAACCCAATGAATCCGGATAACTCTTGGATCCTCCGTATTACCGCGGCTCCTTGCAGCGC
+
CCCCGGGGGGGGGGGGGGGGGGGGGGGGGGGGFFGGGGGGGGGGGGGGGGGGGGGGGGGGGGGGGGGDEGGGFGGGGGGFGGGGGGGGGGGGGGGGGGGGGFCFCGGGFGGGGGGGGGGGGGGGGGGGDGGEGGGGGGGGGGGGGGGGG8DGGGGGGGDGFGFGFADFFGGGGGGFGGGGFDGD:=?ECDGGFCGFGFF6>>D5AFFFFFFFFFEFFFEF+=>@=DA=A=DB2>DFFFFFFC5CED;D?33)6)<EB6(((..)/4?E43)/89AF9:138)5639(472((()-5)))(#
@M05025:18:000000000-B3NL5:1:1101:24071:8984 2:N:0:TCGAAG
TCATTCGGACTACTAGGGTATCTAATCCTGTTCGCTCCCCATGCTTTCGCTCCTCAGCGTCAGTAAATGCCCAGAGACCTGCCTTCGCCATCGGTGTTCCTCCTGATATCTGCGCATTTCACCGCTACACCAGGAATTCCAGTCTCCCCTACATCACTCTAGTCTGCCCGTACCCACCGCAGATCCGAGGTTGAGCCTCGGACTTTCACGGCAGACGCGACAAACCGCCTACGAGCTCTTTACGCCCAATAAATCCGGATAACGCTTGCTCCCTCCTTATTACCCCCGCTGCTGCCACGGG
+
CCCCGGGGGGGGGGGGGGGGGGGGGGGGGGGGGGGGGGGGGGGGGGGGGGEGGGGGGGGGGGGGGGGGGGGGGGGGGGGGFGGGGGGGGGGGGGGEFGGGFGGGGGGGGGGGGGGGGGGGGGGGGGGGCFGGFGGGGGGGGGGGDGGGGGGGGGGGGGGFG,EFGF8EGGGGGGGFGGGGGGGGGFDCCDDGGGFGGFGDDEGFFCA99A??):(5?@>3BFB8@;@@B?0;:B:;036>2)22<>(2((.-)-:7>>:(2-.-42:((4)56?((())6<AF2,,,,(-267?)2,4((#
@M05025:18:000000000-B3NL5:1:1101:14472:9010 2:N:0:TCGAAG
TCATTCGGACTACCCGGGTTTCTAATCCTGTTTGCTACCCACGCTTTCGCACCTCAGTGTCAGTGTCAGTCCAGAAGGCCGCCTTCGCCACTGGTATTCCTCCCGATCTCTACGCATTTCACCGCTACACCGGGAATTCTACCTTCCTCTCCTGCACTCTAGCTTGACAGTTCCGGATGCCGTTCCCAGGTTGAGCCCGGGGCTTTCACAACCGGCTTATCAAGCCACCTACGCGCGCGTTACGCCCAGTAATTCCGATTAACGCTTGCACCCTCCGTCTTACCGCGGCTGCTGGCACGGC
+
CCCCGGGGGGGGGGGGGGEGGGGGGGGGGGGGGGGGGGGGGGGGGGGGGGGGGGGGGGGGGGGGGGGGGGGGGGFGGGGGGGGGGGGGDGGGGGGGGGGGGGG@FFGCFGGGGGGGGGGGGGGDGGGGGGCFGGFGGGGGGGAFGGFGGGGGA8CGGEGGGGGGGGGGGGGGGGGGGGGGGGGGGFG7C5;C777CFFDGGEGFFFA+=BFFF3:B>6;=6A3;EF@D;@3(4>49>6(440:32996?>2)6<AFF04:1ADBFFBF:?F76-4391(.42.3(-(-(4(3>),872(4#
@M05025:18:000000000-B3NL5:1:1101:14881:9031 2:N:0:TCGAAG
TCATTCGGACTACACGGGTATCTAATCCTGTTCGCTACCCACACTTTCGCACATGAGCGTCAGTCTTTGGCCAGGGAGTCGCCTTCGCCACTGATGTTCCTCCAGATATCTACGCATTTCACCGCTACACCTGGAATTCCACTCCCCTCTCCAAGACTCTAGTCTGCCAGTTCTAAATGACCATCCCAGGTTGAGCCCGGGGCTTTCACATCTAGCTTAACAAACCGCCTGCGTGCGCTTTACGCCCAGTCATTCCGATTAACGCTCGCACCCGCAGTAGTACCGCGGCTGCTTGCACGGA
+
CC?CGFFDFGGGGGGGDGGGGGGGGGGGGGGGGGGCEGFGGGGGGGGGGGGGGGGGGGGGGGGGGGGGFGGGGGGGGEGGGGGGGGGGGGGGGGEGGGGGEDFGGFGCFFGGGGGGGGFFGGGGGGGGGGGGGFEECGGGGGGGG?EGGGGGGGFGGFFFDDEGGGGGGGGGGGDFFF+DDGGGGFCGGG7+9?CFFAGGGAGBAAB+=B9FA86;FC4CFFB=>BB@>77?@@<@9;68;C<(3:>0.4,9>A<DF(461<4(-,3;96960((41,)..)6.,7,2119()).-))-(#
@M05025:18:000000000-B3NL5:1:1101:10786:9080 2:N:0:TCGAAG
TCATTCGGACTACTAGGGTTTCTAATCCCATTTGCTACCCTAGCTTTCGTCTCTGAGTGTTAGTAATAGCCCAGTAAAGTGCCTTCGCCATCGGTGTTCTTTCCAATATCTACGCATTTCACCGCTCCACTGGAAATTCCCTTTACCCCTACTATACTCTAGTCTAATAGTTTCGACTGCGGTTTTGAGGTTGAGCCCCAAGATTTAACAGTTGACTTATTTGACCACCTACAGACGCTTTACGCCCAGTGATTCCGGATAACACTTGCATCCTCCGTCTTACCGCGGCTGCTGCCCCGGC
+
CCCCGGGGGGGGGGGGGGGGGGGGGGGGGGGGGGGGGGGGGGGGGGGGGGGGGGGGGGGGGGGGGGGGGGGGGGGGGGGGGGGGGGGGGGGGGGGGGGGGGGGGGGGGGGGGGGGGGGGGGGGGGGGGGGGGGGGGGGGGGGGGGGGGFGGGGGGGGGGGGCFFGGAGGGGGFFGGDDGGGGGGGGGGCGDFGGGFGFGGGFGFFFFFFFAFFFFFFFEFFFCE@CFB>CFFE9EBFAADFEA=>--2(55*>CE?E2=6(;@@(.><9;<E17=31184(.;;3>B(((,-).,,,,-4#
@M05025:18:000000000-B3NL5:1:1101:18476:9095 2:N:0:TCGAAG
TCATTCGGACTACAGGGGTTTCTAATCCTGTTTGCTCCCCACACTTTCGCACCTCAGCGTCAGTATCGAGCCAGTGAGCCGCCTTCGCCACTGGTGTTCCTCCGAATATCTACGAATTTCACCTCTACACTCGGAATTCCACTCACCTCTCTCGAACTCTAGATCAGGAGTTTTAGAGGCAGTTCCGGGGTTGAGCCCCGGGATTTCACCCCTAACTTTCTGGTCCGCCTACGCGCGCTTTACGCCCAGTAATTCCGAACAACGCTAACCCCCTCCGTATTACCGCGGCTGCTGGCACGGA
+
CCCCGGGGGGGGGGGGGGGGGGGGGGGGGGGGGGGGGGGGGGGGGGGGGGGGGFGGGGGGGGGGGGGGGGGGGGGGGGGGGGGGGGGGGGGGGGGGGGGGFGGEGEGGGGGGGGGFFGGGGGGGGGGGGGFGGGEEGGGGGGGGGGGGGGGGGGGGGGGGGGGGFDFGDGGGGGGGGG6DGGGGGFGGGGGGGGGCGFGGGEDBAFFAFFFFFFFDFE?=78AEEFFFFF060:>BF024?29(49>BB0:4<ABFB0?>BF:600:6>:0297:60(.3>4<9,1760(,4))(-(,4-#
@M05025:18:000000000-B3NL5:1:1101:28645:9098 2:N:0:TCGAAG
TCATTCGGACTACACGGGTTTCTAATCCTGTTTGCTACCCACGCTTTCGCACCTCAGCGTCAGTGTCAGTCCAGAAGGCCGCCTTCGCCACTGGTATTCCTCCCGATCTCTACGCATTTCACCGCTACACCGGGAATTCTACCTTCCTCTCCTGCACTCTAGCCTGACAGTTCCGGATGCCGTTCCCAGGTTGAGCCCGGGGCTTTCACAACCGGCTTATCAACCCGCCTACGCCCGCTTTACGTCCAGTAATTCCTATTAACTCTCGCACCCTCCGTATTACCGCGGCCGCTGGCCCGGG
+
CCCCGGGGGGGGFFGGGGCEEEFFG<FGFFGGGGGGFGGFGGGGGGFG@CGGGGGFFFGGGEGGGGGGFGGGGGGGGEGGDEGGGGFGGGGFFCGDFGGGGFCFGD=CFGGGGGDFGGGGGGGGGGGGGFGGGGGGGCGGGGGGGGGGGGGGGGGGGGGGFGGFDEFGFGFDGFEE>5D>C5?DFGGF;7CDDGFCG>DG5?G;FAB+8A9>A>;@D9)@FA6(/8>01,::01(((4(4:<FF(:414)66AA4<))6-4<4).).(-((((-3(46((().)((((((((4(1((-((#
@M05025:18:000000000-B3NL5:1:1101:19454:9129 2:N:0:TCGAAG
TCATTCGGACTACTCGGGTTTCTAATCCTGTTCGCTACCCATGCTTTCGAGCCTCAGCGTCAGTTGCAGACCAGAGAGCCGCCTTCGCCACTGGTGTTCTTCCATATATCTACGCATTCCACCGCTACACATGGAGTTCCACTCTCCTCTTCTGCACTCAAGTTCAACAGTTTCTGATGCAATTCTCCGGTTGAGCCGAAGGCTTTCACATCAGACTTATTGAACCGCCTGCACTCGCTTTACGCCCAATAAATCCGGACAACTCTTGCCACCTACTAATTACCGCGGCTGCTGCCACCCA
+
CC9CFGGGEG>CEEGGGD<7;FFCEFG9FAEFFFFGGC<@FGFDGGGGGG?FDGGFEGDCFFGGGDGGGFFG8FD8F7DACG@CFCE@FGEFFFEA<CFFGFDEFGFGAGGGGF7CFEEFFGFEGGGCCD98::AD>=D=DFFFEGFG8DDGFFE:89DGGCA=D98=EFGFEEGGCFG?D?F=8=EFG6GGGGFC6*<**0;A;*9399=*+;6BF?6ACFF6)/(-9@(530*;5:?0(9)/2:1?1/.363)6(((((40,)6-..().(.48<))-65A)(-(((--40,)4))((#
@M05025:18:000000000-B3NL5:1:1101:7967:9152 2:N:0:TCGAAG
TCATTCGGACTACCCGGGTATCTAATCCTGTTTGCTCCCCACGCTTTCGAGCCTCAACGTCAGTTACCGTCCAGTAAGCCGCCTTCGCCACTGGTGTTCCTCCTAATATCTACGCATTTCACCGCTACACTAGGAATTCCGCTTACCTCTCCGGCACTCTAGAAAAACAGTTTCCAATGCAGTCCTGGGGTTAAGCCCCAGCCTTTCACATCAGACTTGCTCTTCCGTCTACGCTCCCTTTACACCCAGTAAATCCGGATAACCCTTGCCCCCTACGTATTACCGCGGCAGCTGGCCCGGG
+
CCCCGGGGGGGGGGGGGGEGGGGGGGGGGGGGGGGGGGGGGGGGGGGGGGGGGGGGGGGGGGGGGGGGGGGGGGEGGGGGGGGGGGGGGGGGFGGGGFGFFGGGGGGGGGGGGGGGGGGGGGGGGGGGGGFGGGGCFFGGGGGGEFDEFGGFEGGGGGGGGGGCGGGGGGGGDGGGGGGGGFGGDGGGGGDGGGGGGFGGGFGFFFFFFFFFAFFFFFFFFFCECEDFBFFFFBDD9DFFF9;)7;2=D@E)7CEF9;?6(9)((.88:27?>><B08)6:4<A(479>((44:(((-2(#
@M05025:18:000000000-B3NL5:1:1101:14914:9165 2:N:0:TCGAAG
TCATTCGGACTACTGGGGTTTCTAATCCTGTTTGCTCCCCACGCTTTCGTACATGAGCGTCAGTGTTGACCCAGGTGGCTGCCTTCGCCATCGGTATTCCTTCAGATCTCTACGCATTTCACCGCTACACCTGAAATTCTACCACCCTCTATCACACTCTAGTTTGCCAGTTCGAAATGCAGTTCCCAGGTTGAGCCCGGGGCTTTCACATCTCGCTTAACAAACCGCCTGCGTACGCTTTACGCCCAGTAATTCCGATTAACGCTCGCACCCTCCGTATTACCGCGGCTGCTGGCACGGA
+
CCCCGGGGGGGGGGGGGGGGGGGGGGGGGGGGGGGGGGGGGGGGGGGGGGGGGGGGGGGGGGGFFGGGGGGGGGGGGGGGGGGGGGGGGGGGGGGGGGGGGGGGGGGGGGGGGGGGGGGGGGGGGGGGGGGFGGGGGGGGGGGGGGGGGGGGGGGGGGGGGGFGGGGGGGGGGGGGCFGGGGGFDFFCGGGGGCDGGFGGGFC@FFFFFFFF887>DFFFFFFFB==2>=;DFFFFF@@FFFF??@91=EF<AAD<??:?BBFB>249>9>>B:FFBFBBFAFFF031909:)).8(.34#
@M05025:18:000000000-B3NL5:1:1101:20342:9172 2:N:0:TCGAAG
TCATTCGGACTACTAGGGTTTCTAATCCTGTTCGCTACCCACACTTTCGCACATGAGCGTCAGTCTTTGGCCAGGGAGTCGCCTTCGCCACTGATGTTCCTCCAGATCTCTACGCATTTCACCGCTACACCTGGAATTCCACTCCCCTCTCCAAGACTCTAGACTGCCAGTTCTAAAGGCAATTCCCACGTTGAGCGCGGGGCTTTCACCTCTAGCTTAACAATCCCCCTGCGTGCGCTTTACGCCCAGTAATTCCGATTAACGCTCGCACCCCCCGTATTACCGCCGATGCTGGCACGGC
+
CCCCGAFGEFGGGFGGGGGFCGFGGGGGFGGGFGGGEEGFFEDGGGGGGGEGGGCAGGGGGFFFFDGGFE8EF7CF7CFECE7CGBFEFCCFG<EGFFGG9EFFDFGDFFGG9FF=CCB9FDF+>7FGCFE8FFGFGGGFFD,=>FCEE=EFGDE,=E83B3,3D88D8?FFEGDAFFGGD88DEGF9+=3=;97FGBGC>DGAFABF8=*=8=<E8C3AFFEEE@)6>9;?7/3:23(32442?01:?B2)6:)62(-(4A<:9<1;9;69(,399B(3>B<)(3((((((.)(((,-(#
@M05025:18:000000000-B3NL5:1:1101:7418:9185 2:N:0:TCGAAG
TCATTCGGACTACACGGGTATCTAATCCCGTTCGCTCCCCACGCTTTCGTCCCTCAGCGCCAATGCACCGTTGGTGGCCTGCCTTCGCAATCGGTGTTCTGTGTGATATCTATGCATTTCACCGCTACACCACACATTCCGGCCACCTCACGGCCATTCAAGACCAACAGTATCAAGGGCAGTTCGTCGGTTGAGCCGACGGCTTTCACCCCTGACTTATCGGCCCGCCTGCGGACCCTTTAAACCCAATGATTCCGGATAACGCTCGCACCCTCCGTATTACCGCGCCTGCTGGCCGTGG
+
CCCCGGGGGGGGGGGGGGGGGGGGGGGGGGGGGGGGGGGGGGGGGGGGGGGGGGGGGGGGGGGGGGGGGGGGGGGFGGGGGGGGGGGGC@BFDFGGGGGGGGGGGGGGGGGGGGGGGGGGGGGGGGGGGGGGGGGGGGGGGGGGGGGGG?GGGGGGGGGGGGGGGGGGGGGGCGG7E7CDGGGGGGGGGDGGDG6FGFDGG>DEDFFAFAFFFF@;=CCCC>@>FF0>>:6?F;0796???A4A<BF(30.::AFFFF0-()2(-(-39(13:(4?(4(,4)))11((4(282>2:(((-#
@M05025:18:000000000-B3NL5:1:1101:20285:9186 2:N:0:TCGAAG
TCATTCGGACTACAGGGGTTTCTAATCCTGTTTGCTCCCCACGCTTTCGTACATGAGCGTCAGTGTTGACCCAGGTGGCTGCCTTCGCCATCGGTATTCCTTCAGATCTCTACGCATTTCACCGCTACACCTGAAATTCTACCACCCTCTATCACACTCTAGTTTGCCAGTTCGAAATGCAGTTCCCAGGTTGAGCCCGGGGCTTTCACATCTCGCTTAACAAACCGCCTGCGTACGCTTTACGCCCAGTAATTCCGATTAACGCCCGCACCCTCCGTATTACCGCGGCTGCTGGCACGGT
+
CCCCGGGGGGGGGGGGGGGGGGGGGGGGGGGGGGGGGGGGGGGGGGGGGGGGGGGGGGGGGGGGGGGGGGGGFGGGGGGGGGGGGGGGGGGGGGGGGGGGGGGGGGGGGGGGGGGGGGGGGGGGGGGGGGGGGGGGGGGGGGGGGGGDGGGGGGGGGGGFGGGGGGGGGGGGFGGGGGGGGGGGGGGGGGGGGGGGGFGGGEGFFFFFFFF>FF49995FFFEFFFFFFF6@3@@;9>?FFFFFFFFF@;)5ABBFF<(80<B63(-466;9?(:?><?F:><A:B99>120820?0>B(#
@M05025:18:000000000-B3NL5:1:1101:14928:9195 2:N:0:TCGAAG
TCATTCGGACTACAGGGGTATCTAATCCTGTTTGCTCCCCACGCTTTCGCACCTCAGCGTCAGTATCGAGCCAGTGAGCCGCCTTCGCCACTGGTGTTCCTCCGAATATCTACGAATTTCACCTCTACACTCGGAATTCCACTCACCTCTCTCGAACTCAAGACTACCAGTATCAGAGGCAGTTCCGGGGTTGAGCCCCGGGATTTCACCCCTGACTTAATAGTCCGCCTACGCGCGCTTTACGCCCAGTAATTCCGAACAACGCTAACCCCCTCCGTATTACCGCGGCTGCTGGCCCGGT
+
CCCCGGGGG@GGGGGGGGGGGGGGGGGGGGGGGGGGGGGGGGGGGGGGGGGGGGGGGGGGGGDGGGGGGGDFGGGGGGGGGGGGGGGGGGGGGGGFGGGGGGEEGFGFGGGGGGGGGGGGGGGFGGGGGGGGGGGGGGGGGGGGGGGGGGGGGDDFGGGGGFFGGFGGGGGGGCDFFF7DGGGFCDDGGGGGGGGGGFGGDEGDFFFFFFFDFFFFFC)AFAE7)5;;;?DD@F0:6B6??AA??F>?F?F9<2<9?F?;B?21;6?BFFF00(,393(22)49<>4>9;((.4(((4(-#
@M05025:18:000000000-B3NL5:1:1101:5744:9210 2:N:0:TCGAAG
TCATTCGGACTACACGGGTATCTAATCCTGTTTGCTCCCCACGCTTTCGCACCTCAGCGTCAGTGTCAGTCCAGGAGGCCGCCTTCGCCACTGGTGTTCCTTCCGATCTCTAAGCATTTCACCGCTACACCGGAAATTCCACCTCCCTCTACTGCACTCTAGCGTGCCAGTATCGGATGCAATTCCAAGGTTGAGCCCTGGGCTTTCACATCCGACTTAACACACCGCCTACGCGCGCTTTACGCCCAGTAATTCCGATTAACGCTTGCACCTTTCGTATTACCGCGGCTACTGACACGAG
+
CCCCGGCFGGGGGGGGGGGGGGGGGGGGFGGGGGGGGGGGGGDGGCFGGGGGGEGGGGGGGGGGGGGGGGG?FEGGGGGGGGGGGGDGGGGGFGFFFG,AEAFFEFGGGGGG9BGGGAFGGGGGGGGGGGGGGGEEGGGGGGCDFGDF=FGGGDGGFFGEFDFEGEEGGGGCEGGGEGGG8FFFF7CFGGDFGGFGGFGGGFGFF4A+=A8;AB9@B=E+0@.,3;>B07?FF>>B3((--::40>91:BA2A2:A:1?(-)5(-(3,().124).268345:4(49021(.3))()3((#
@M05025:18:000000000-B3NL5:1:1101:8359:9223 2:N:0:TCGAAG
TCATTCGGACTACCGGGGTTTCTAATCCTGTTCGCTACCCATGCTTTCGAGCCTCAGCGTCAGTTGCAGACCAGAGAGCCGCCTTCGCCACTGGTGTTCTTCCATATATCTACGCATTCCACCGCTACACATGGAGTTCCACTCTCCTCTTCTGCACTCAAGTTCAACAGTTTCTGATGCAATTCTCCGGTTGAGCCGAAGGCTTTCACATCAGACTTATTTAACCGCCTGCACTCGCTTTACGCCCAATAAATCCGGCCAACGCTTGCCACCTACGTATTATCGCCGCTGCTGGCCCGGC
+
CCCCGGGGGGGGGGGGGGGFFGGGGGGGGGGGGGGGGGGGGGGGGGGGGGFGGGGGGGGGGGGGGGGGGGGGGGGGGGGGGGGGGGGGGGGGGGGGGGGGGGFGGGGFGGGGGGGGGEGGGGGGGGGGGGGGGGGGGGGGGGGGFFFDGGGGGGGGGC8EGFGGGGGGGGGGGGGGGG7CF?CDGDGCGDGGGCFCFFD>DBCFA?AFFFFFFFB=FF:CF+75;=>@9;DF154;@B?DF9C(/60;;@FEEEE26((-4(44086:6()43??B1<<:?)))(((-((,(,,,(((((#
@M05025:18:000000000-B3NL5:1:1101:15417:9263 2:N:0:TCGAAG
TCATTCGGACTACTGGGGTTTCTAATCCTGTTTGCTACCCACGCTTTCGAGCCTCAGTGTCAGTATGATGCCAGGAAGCTGCCTTCGCCATCGGTATTCCTCCAGATCTCTACGCATTTCACCGCTACACCTGGAATTCTACTTCCCTCTCACCTACTCTAGCTTAACAGTATCAGATGCAGTTCCCAGGTTAAGCCCGGGGATTTCACATCTGACTTATCAAGCCACCTACGCTCGCTTTACTCCCAGTAATTCCGATTAACGCTTGCACCCTCTGTATTACCGCGGCTGCTGGCACAAC
+
CCCCGGGGGGGGGGGGGGEGDGGGGGGGGGGGGGGGGGGGGGGGGGGGGGGGGGGGGGGGGGGGGGGGGFGGGGGGGGGGGG<FGGGGGGGGGGGGGGGFEFGGGGGGFGGGGGGGGGGFFGGGGGGGGGGGGGGGGGGGGGGGGGGGGG?DFGGGGGGGGFGGGGFEDEGGGGGGFDGGGGGGGGGGGGFFGFGGGFGGGFD>AFFFFFFFF67AFEC>FFA>EFBBDFB=>B9@((/6=CF4@@DFE@<535CC@@FDF39;BFFD034=?::?7A2>4:A4(6>((360::4<140(#
@M05025:18:000000000-B3NL5:1:1101:19930:9270 2:N:0:TCGAAG
TCATTCGGACTACTAGGGTATCTAATCCTGTTCGCTACCCACACTTTCGCACATGAGCGTCAGTCTTTGGCCAGGGAGTCGCCTTCGCCACTGATGTTCCTCCAGATATCTACGCATTTCACCGCTACACCTGGAATTCCACTCCCCTCTCCAAGACTCTAGTCTGCCAGTTCTAAATGACCATCCCAGGTTGAGCCCGGGGCTTTCACATCTAGCTTAACAAACCGCCTGCGTGCGCTTTACGCCCAGTAATTCCGATTAACGCTCGCACCCTCCGTATTACCGCGGCTGCTGGCCCGGG
+
CCCCGGGGGGGGGGGGGGGGGGGGGGGGGGGGGGGGGGGGGGGGGGGGGGGGGGGGGGGGGGGGGGGGGGGGGGGGGGGGGGGGGGGGGGGGGGGGGGGGGGGGGGGGGGGGGGGGGGGGGGGGGGGGGGGGGGFGGGGGGGFGCGGGGGGGGFGGGFGGGGGGGGGGGGFGGGGGFGGGGGGGGGGGGC?;AFGGGFGGGFGEF441BF+*41:>F<6FFFFF=B=BFF2BBFD7969@F39(;(686(7>-65A::31:4.-4(3997;>F04?08:::4<A099((4(122(4(812#
@M05025:18:000000000-B3NL5:1:1101:23733:9325 2:N:0:TCGAAG
TCATTCGGACTACTCGGGTTTCTAATCCTGTTCGCTACCCATGCTTTCGAGCCTCAGCGTCAGTTGCAGACCAGAGAGCCGCCTTCGCCACTGGTGTTCTTCCATATATCTACGCATTCCACCGCTACACATGGAGTTCCACTCTCCTCTTCTGCACTCAAGTTCAACAGTTTCTGATGCAATTCTCCGGTTGAGCCGAAGGCTTTCACATCAGACTTATTGAACCGCCTGCACTCGCTTTACGCCCAATAAATCCGGACAACGCTTGCCACCTACGTATTACCTCGCGTGCGGGACCGGG
+
CCCCGGGGGGGGGGGGGGGGGGGGGGGGGGGGGGGGGGGGGGGGGGGFFFGGGGGGGGGGGGGGGGGFGGGGGGGGGGGGGGGGGGGGGGGFGGEGGGGGGGGGGGGGGGGGGGGGGGGGGGGGGGGGGGGGGGGGGGGGGGGGFGG9DFGGGGGGGGGGGG;FGGGGGGGGGGGGGGGGGGGGGGGGGCCCCDCFFFGGGFGFFFF>AF9?>FFFFFFFFA6EF29@25BDFEF==9,816;;0617013;4)16>1;038:6.2?1??B??1?>0,.)()-<))((,(-4(,(((-4(#
@M05025:18:000000000-B3NL5:1:1101:23578:9330 2:N:0:TCGAAG
TCATTCGGACTACTCGGGTTTCTAATCCTGTTCGCTACCCATGCTTTCGAGCCTCAGCGTCAGTTGCAGACCAGAGAGCCGCCTTCGCCACTGGTGTTCTTCCATATATCTACGCATTCCACCGCTACACATGGAGTTCCACTCTCCTCTTCTGCACTCAAGTTCAACAGTTTCTGATGCAATTCTCCGGTTGAGCCGAAGGCTTTCACATCAGACTTATTGAACCGCCTGCACTCGCTTTACGCCCAATAAATCCGGACAACGCTTGCCACCTACGTATTACCGCGGCTGCTGGCACGGA
+
CCCCGGGGGGGGGGGGGGGGGGGGGGGGGGGGGGGGGGGGGGGGGGGGGGGGGFGGGGGGGGGGGGGGGGGGGGGGGGGGGGGGGGGGGGGGGGEGGGGGGGGGGGGGGGGGGGGGGGGGGGGGGGGGGGGGGGGGGGGFFFGGGGGGGFGGGGGGGGGGGGAFFGFGGGGGGGGGGGGGG+C?FGGGDGGDGGGGGF>9CBGF5FFFFFFFFFEEFFFFFFEEEDF@FFFBDFEE=>FFFFFFDBFF6@EEF<?;96?BFFB>>B??B7424:?7:<<<7AFA:4,39>(,)..8321(#
@M05025:18:000000000-B3NL5:1:1101:28471:9338 2:N:0:TCGAAG
TCATTCGGACTACCAGGGTTTCTAATCCTGTTCGCTACCCATGCTTTCGAGCCTCAGCGTCAGTTGCAGACCAGAGAGCCGCCTTCGCCACTGGTGTTCTTCCATATATCTACGCATTCCACCGCTACACATGGAGTTCCACTCTCCTCTTCTGCACTCAAGTTCAACAGTTTCTGATGCAATTCTCCGGTTGAGCCGAAGGCTTTCACATCAGACTTATTGAACCGCCTGCACTCGCTTTACGCCCAATAAATCCGGACAACGCTTGCCACCTACGTATTACCCCGGCTGCTGGCCCGGA
+
CCCCGGGGGGGGGGGGGGGGGGGGGGGGGGGGGGGGGGGGGGGGGFGGDGGGGGGGGGGGEGGGGGGGGGGGGGGGGGGGGGGGGGGGGGGGGGGGGGGGGGGGGGGGGGGGGGGGGGGGGGGGGGGGGGGGGGGGGGGGGGGGGGGGGGGGGGGGGGGGG?@DCDFGGGGGGGGGGGG?D?GGGGGGGGGGCFFGGFGGGFFFFFFFFFF>AF==FEFFFFFEE:@F@FBBFFFFFFFDDCFDFFFFFFFF3<E;90<BFFFB9?FB?:BF<34:0.).5<A4(((4629:87>0.1((#
@M05025:18:000000000-B3NL5:1:1101:14903:9362 2:N:0:TCGAAG
TCATTCGGACTACAGGGGTTTCTAATCCTGTTTGCTCCCCACGCTTTCGCACCTCAGCGTCAGTATTGGTCCAGGTAGCCGCCTTCGCCACTGGTGTTCCTTCCTATATCTACGCATTTCACCGCTACACAGGAAATTCCACTACCCTCTACCATACTCTAGCCTGACAGTTCGGAATGCCGTTCCCAGGTTAAGCCCGGGGCTTTCACATCCCGCTTATCAAACCGCCTACGCGCGCTTTACGCCCAGTAATTCCGACTAACGCTTGCACCCTCCGTATTACCGCGGCTGCTGGCACCGT
+
CCCCGGGGGGGGGGGGGGGGGGGGGGGGGGGGGGGGGGGGGGGGGGGGGGGGGCFGGGGEEGGGGGGGGGGFGGGGGGGGGGGGGGGGGGGGGCFFGGGFGGGGGGGGGFGGGGGGGGFGGGDGEGGGGFGGGGGGFGGGGGFGFEFFGFGGGGGGGGGGGDGFC8DFGGFGGGGGGFFFGGGGGGGGGGGGCGGGCFGGG495?FFFFFFAA4>@AD?AFFFFE8BFFD@F(699004:6<ABF29?05)6<)6<:6(-()(((4:06<7?-3?F;?::24441;1012(()..4,)(4#
@M05025:18:000000000-B3NL5:1:1101:27725:9380 2:N:0:TCGAAG
TCATTCGGACTACAGGGGTATCTAATCCTGTTCGCTACCCATGCTTTCGAGCCTCAGCGTCAGTTGCAGACCAGAGAGCCGCCTTCGCCACTGGTGTTCTTCCATATATCTACGCATTCCACCGCTACTCATGGAGTTCCACTCTCCTCTTCTGCACTCAAGTTCAACAGTTTCTGATGCAATGCTCCTGTTGATCCGAAGGCTTTCACACCAGACTTATTGAACCGCCTGCACTCGCTTTACGCCCACTAAATCCTAACAACGCTTGCGCCCTACGTAGCACCGTCGCTCGTGGCACGAT
+
88A<@-CFEFFFGGGG;C@CEGFEACFAFGEAFF@C@+;EF8,6CFGGF@EGD,C,;EFC@6C6,,EFFGFFDC8FFE?F:77,=,BB=,?BFF9:FF?EE<F,FF@5,ACF5AF:::,@<FGC@CDE,4CFA:4,@4;;,>@=98,@DDFFC3ED8EFGF8EGFGGFFCCA82=E8=DF7=F+=D7=++55+++22;+++00@*00++?***3));ACA>69>4>2:>?=9==*8252>>4)(/.(,(//3)9?3))134)/,(6?13(((-,(42()((.-,(.(((((,3:((,8?(#
@M05025:18:000000000-B3NL5:1:1101:4860:9390 2:N:0:TCGAAG
TCATTCGGACTACAAGGGTTTCTAATCCTGTTTGCTCCCCACGCTTTCGTACATGAGCGTCAGTGTTGACCCAGGTGGCTGCCTTCGCCATCGGTATTCCTTCAGATCTCTACGCATTTCACCGCTACACTTGAAATTCTACCACCCTCTATCACCCTCTAGTTTGCCAGTTCGAAATGCAGTTGCCAGGTTGAGCCCGGGGCTTTGACATCCCGCTTAACAAACCGCCTGTGTACGATTCACGCCCAGTAATTCCGATTAACGCTCGCACCGTCCGTTGTCCACCGGCTTGTGCCAGGGA
+
B-B9F9@6FCC9EFGG,CC<@@@F<<<FFGFFC8F@EGGC@:@@FB<FFEF<EFGG@<@@F@,FGF<,CF,EF@F<FGADEE8FEFFD7:FGD@FGGGC<BFGFFCE?FEEF,CC7F:?DFDCBEF7B::,5C:,9E,,4,>,94+46==CDFAA,@+=DF=FC=,=9A,6@8ED88?++6+6?,=+7=DFF9DG+9*3CC590;;*+=:FF/64>E25++=5(9((52;@)=576=,/3)/931312(//))9C)(38:0456((-((49B9(4((()(-)6-)((490((.4))))(,#
@M05025:18:000000000-B3NL5:1:1101:28143:9447 2:N:0:TCGAAG
TCATTCGGACTACAGGGGTATCTAATCCTGTTTGCTCCCCACGCTTTCGCATCTGAGTGTCAGTATCTGTCCAGGGGGCCGCCTTCGCCACTGGTATTCCGTCAGATCTCTCCGCATTTCACCGCTACACCTGAAATTCTACCCCCCTCTACAGTACTCTAGTTTGCCAGTTTCAAATGCAGTTCCGAGGGTGAGCCCCGGGCTTTCACATCTGACTTAACAAAGCACCTGCATGCGCTTTACGCCCAGTAATTCCGATTAACGCTCGCACCCTCCGCATCACCGCCGCTGCTGGAACGGG
+
@@CCC9CCEFDFGCFCGGGGG<F@FGGF@9CFFEDGFGD7CFDBGCGFFCFGEFE9FGGGFFGGGGEGGGGGGGGGCEG:C>=EEFFCEGGGGDE?DFAE,EFCF,AF9EF,ECEGC+C?FFFEDFCGGG<DACE>;DFDFDEGFGEGGGC,BDDEAEGGGGCFGGCCFGFGGGGCCED77CC;2?C@D**39*;*;9D5C>DFFFFFA=7AF+?>F?EFF=7((/=;@FF13;352;(;6>A?1392:8<4A)--51(,4<<(3((40(-,:63:9(-4(4>4(-(4((,34>2(..(,#
@M05025:18:000000000-B3NL5:1:1101:15549:9456 2:N:0:TCGAAG
TCATTCGGACTACCCGGGTTTCTAATCCTGTTTGCTCCCCACGCTTTCGTACATGAGCGTCAGTGTTGACCCAGGTGGCTGCCTTCGCCATCGGTATTCCTTCAGATCTCTACGCATTTCACCGCTACACCTGAAATTCTACCACCCTCTATCACACTCTAGTTTGCCAGTTCGAAATGCAGTTCCCAGGTTGAGCCCGGGGCTTTCACATCTCGCTTAACAAACCGCCTGCGTACGCTTTACGCCCAGTAATTCCTATTAACGCTCGCACCCTCCGTTTTACCGCCGCTGCTGGCACGGG
+
CCCCGFGGGGGGGGGGGGGGGGGGGGGGGGGGGGGGGGGGGGGGGGFGGGGGGGGGGGGGGGGGGGGGGGGGEFGGGFGGEGFEGGGGGGEGGDGGGGD<DFFAFGGGGGGGCDFEDGG<EGGGDCGECAEEFDGFGGGGGDEFEEEGFGGCFGGGGGFGGEGFGFGGGGAEFEG8=FFF?FGGGG?F?CCFDFGGFAGGGFCEFFFFFFAFFFB=?>2BFFEDFB>BF?DF>F@@>;1?6C9;03:@FFF4<<A6)).6:AA041?B>0(,,(3:0?)(4:<B?9((3(-14),4(.((#
@M05025:18:000000000-B3NL5:1:1101:15957:9461 2:N:0:TCGAAG
TCATTCGGACTACCGGGGTATCTAATCCTGTTCGCTACCCATGCTTTCGAGCCTCAGCGTCAGTTGCAGACCAGAGAGCCGCCTTCGCCACTGGTGTTCTTCCATATATCTACGCATTCCACCGCTACACATGGAGTTCCACTCTCCTCTTCTGCACTCAAGTTCAACAGTTTCTGATGCAATTCTCCGGTTGAGCCGAAGGCTTTCACATCAGACTTATTAAACGGCCTCCACCCGCTTACCGCCAAATAATCCCGAAAACGCCTGGCACCTACCTCTTAACCGCGCCTCTTTCCAGCCG
+
CCCCGGGGGGGGGGGGGGGGGGGGGGGGGGGGGGGGGGGGGGGGGGGGGGGGGGGGGGGGGGGGGGGGGGGGGGGGGGGGGGGGGGGGGGGGGGGGGGGGGGGGGGGGGGGGGGGGGGGGGGGGGGGGGGGGGGFGGGGGGGGGFFGFGGGGGGGGGGGDGGGGGGADFCFGGGGGCFGGGFGCGGFFGCD*7CCFFDDDDDGFFFFFAFFFF4<:F8*:+194>((865((,6(((.:?()(,6;(:(.:<))-)8(((-((,(4,,4()33((,))).-)6)-(((-,2())).))(,#
@M05025:18:000000000-B3NL5:1:1101:7424:9467 2:N:0:TCGAAG
TCATTCGGACTACAAGGGTTTCTAATCCTGTTTGATCCCCACGCTTTCGTGCTTCAGTGTCAGTTATAGTTTAGTAAGCTGCCTTCGCAATCGGAGTTCTGCGTGATATCTATGCATTTCACCGCTACACCACGCATTCCGCCTACCTCAAATATACTCAAGTCAACCAGTTTCAACGGCAATTTTATGGTTGAGCCACAAACTTTCACCGCTGACTTAATTAACCACCTACGCACCCTTTAAACCCAATAAATCCGGATAACGCTCGCATCCTCCGTATTACCGCGGCTGCTGGCACGGC
+
CCCCGGGGGGGGGGGGGGFGGGGGGGGGGGGGGGGGGGGGGGGGGGGGGGCCGGGGGGGGGGGGGGGGGGGGGGGGGGGGGGGGGGGGGGGGGGGGGGGGGGGGGGGGGGGGGGGGGGGGGGGGGGGGGGGGGGGGGGGGGGGGGGGGDGFGGGGGGGGGGGGGGGGGGEGGGGGGGGGGGGGGGGGGGGGGGFGGGFFGGFGFFFFFFFFEFE=@FCCFFFF66@E>FBEF=259@DFF==ECEF6@@;@@C5<@9>;(6>330/63-3:BF<AF>2:?:A>A?B9903(4))(2()1,#
@M05025:18:000000000-B3NL5:1:1101:2316:9479 2:N:0:TCGAAG
TCATTCGGACTACTGGGGTTTCTAATCCTGTTTGCTCCCCACGCTTTCGCACCTCAGTGTCAGTGTTGGTCCAGGTAGCCGCCTTCGCCACTGGTGTTCCTTCCTATATCTACGCATTTCACCGCTACACAGGAAATTCCACTACCCTCTACCACACTCTAGTCTGACAGTTCGAAATGCCGTTCCCAGGTTAAGCCCGGGGCTTTCACATCTCGCTTACCAAACCACCTACGCGCGCTTTACGCCCAGTAATTCCGATTAACGCTTGCACCCTCCGTATTACCGCGCCTGCTGGCCCGGG
+
CCCCGGGGGGGDGGGGGGFGDFFFGGCA6FEFCGGDAFFGGGGGGGGGGGGGGFGGGEFGGGGFGFGGGGFGGGGGF9EFGGGGGGGGGGGGFGGGFFGGGGGGGGGGDGGGGGGGGCGGGGGCFDCGFGGGGGFGGGFGFGGGGFGFGGGGDFGGGDGGFFFGGGGFFFAFFGGGCGGG8DCCFCFG6;9CG+2<:@C570456>BFFF9AFF@@:9@AFF3B2(7@>@EE00.0(66;;C9((4;2?:<4A4<A:1:01>>:6?B0283(-2::>3(42)66091((4(,87?:(,4,#
@M05025:18:000000000-B3NL5:1:1101:27172:9543 2:N:0:TCGAAG
TCATTCGGACTACAAGGGTTTCTAATCCTGTTCGCTACCCATGCTTTCGAGCCTCAGCGTCAGTTGCAGACCAGAGAGCCGCCTTCGCCACTGGTGTTCTTCCATATATCTACGCATTCCACCGCTACACATGGAGTTCCACTCTCCTCTTCTGCACTCAAGTTCAACAGTTTCTGATGCAATTCTCCGGTTGAGCCGAAGGCTTTCACATCAGACTTATTGAACCGCCTGCACTCGCTTTACGCCCAATAAATCCGGACAACGCTTGCCACCTACGTTATCCCGCGGCTGCTGGCACGGC
+
CCCCGGGGGGGGGGGGGGFGGGGGGGGGGGGGGGGGGGGGGGGGGGGGGGGGGGGGGGGGGGGGGGGGGGGGGGGGGGGGGGGGGGGGGGGGGGFGGGGGGGGGGGGGGGGGFGGGGGGFGGFGGEGEFGGGFGGGGGGGGGGGGGGGGGGGGGGGFCFGGGGGGGGGE8@DFGGG,?DFDDGC8=?ECDD6>FFGGFCDGDF>??>FFFFFFFBFA6>EF::*)/6@BFFF25>E=@?FFFFF@06@03@A4?E;;@@F>BFFB???BBA<?7(44?((.))4((-((--2:D0:250(#
@M05025:18:000000000-B3NL5:1:1101:16589:9579 2:N:0:TCGAAG
TCATTCGGACTACTAGGGTTTCTAATCCTGTTTGCTCCCCACGCTTTCGCATCTGAGTGTCAGTATCTGTCCAGGGGGCCGCCTTCGCCACTGGTATTCCTTCAGATCTCTACGCATTTCACCGCTACACCTGAAATTCTACCCCCCTCTACAGTACTCTAGTTTGCCAGTTTCAAATGCAGTTCCGAGGTTGAGCCCCGGGCTTTCACATCTGACTTAACAAACCACCTGCATGCGCTTTACGCCCAGTAATTCCATTTAAAGCTCGCACCCCCCGTATTACCGCGGCTGCTGGCACGGG
+
C@CCGGGGGGGGFGGGFGEGGGGGGGGGGGGGGGFGFGGGGGGGGGGGGGGGGGGGGGGGGGGGGGGGGGFEFFFGCFGGGGDCGGGGGGGGFGGGFDEGGGG@FGFGGGGGGGGGGGGGGGGG>BFGCFGGGGGGGGGGGGGGFEEEGFGGGGEGGDEGGGGGFGF9ACFGGG,EFGGFGGGGFGG>DDGGFGFFGFGDD>D>F4?=88=98A<*8?=+4=<7?7?F?@E88CCF6@9@F3;30;>26:<A9444)).:-))-)).-6341((--(-(33)6)-4>0(((().,1(2--#
@M05025:18:000000000-B3NL5:1:1101:15019:9641 2:N:0:TCGAAG
TCATTCGGACTACAGGGGTTTCTAATCCTGTTTGCTCCCCACGCTTTCGTACATGAGCGTCAGTGTTGACCCAGGTGGCTGCCTTCGCCATCGGTATTCCTTCAGATCTCTACGCATTTCACCGCTACACCTGAAATTCTACCACCCTCTATCACACTCTAGTTTGCCAGTTCGAAATGCAGTTCCCAGGTTGAGCCCGGGGCTTTCACATCTCGCTTAACAAACCGCCTGCGTACGCTTTACGCCCAGTAATTCCGATTAACGCTCGCACCCTCCGTATTACCGCGCCTGCTGGCACGCG
+
CCCCGGGGGGGGGGGGGGEGGGGGGGGGGGGGGFGGGGGGGGGGGGGGGGGGGGGGGGGGGGEGGGG?GGGGGGGGFGGGGGGGGGGGGGGGGDGGGGGGFGGGGCGGGGGGGGGGGGGGGEFGCCEGGGGFFEFGGGGGGFAFGGEFGDGGGGGFFFGGGEFGG9FCFGGEGGCFGGFF?=FDGGGGCDFFGGCFGFGGDDG>FFFAFFAFBFDABF?AFFE>BB@BFFDF@<FFB;0?@;<1;0>@1446:)44(1:6:<9(41:9>FF;<0:<B?((344<090(4:(8?)(4()-(#
@M05025:18:000000000-B3NL5:1:1101:12732:9660 2:N:0:TCGAAG
TCATTCGGACTACACGGGTTTCTAATCCTGTTCGCTCCCCATGCTTTCGCTCCTCAGCGTCAGTAAATGCCCAGAGACCTGCCTTCGCCATCGGTGTTCCTCCTGATATCTGCGCATTTCACCGCTACACCAGGAATTCCAGTCTCCCCTACATCACTCTAGTCTGCCCGTACCCACCGCAGATCCGAGGTTGAGCCTCGGACTTTCACGGCAGACGCGACAAACCGCCTACGAGCTCTTTACGCCCAATAAATCCGGATAACGCTTGCGCCCTACGTATTACCGCGGCTGCTGGCACGCG
+
CCCCGGGGGGGGGGGGGGFGGGGGGGGGGGGGGGGGGGGGGGGGGGGGGGGFGGGGGGGGGGGFGFGGGGGGGGGFGGGGFGGGGGGGGGGGGDFGGGGGGGGGGFGGGGGGFGGGGGGGGGGGGEGGGGGFFGFDGGGGFFFFGGGGGGGFGGGGGFGGG9FGGFFGGGC>GEFFGGCCDDCFGGG5CDCCFGGGGFGCDEDDFFF=FFEFEBDF469.>B0;D?101<?FFF699?FFBFFFF;3?:272)445>0::?2219?4??FB?B6763:):?)64,71((((4:,(4:??(#
@M05025:18:000000000-B3NL5:1:1101:25061:9698 2:N:0:TCGAAG
TCATTCGGACTACCGGGGTATCTAATCCTGTTTGCTCCCCACGCTTTCGCATCTGAGTGTCAGTATCTGTCCAGGGGGCCGCCTTCGCCACTGGTATTCCTTCAGATCTCTACGCATTTCACCGCTACACCTGAAATTCTACCCCCCTCTACAGTACTCTAGTTTGCAAGTTTCAAATGCAGTTCCGAGGTTGAGCCCCGGGCGTTCACATCTGACTTAACAAACCACCTGCATGCGCTTTCCTCCCCGTAGTTCCGATTAACGCCCGCCACCTCCGTATCACCGCCTCTGCTGGCACGGC
+
9BCCGGGFE@FGGGGGFGGGGGGCFD<FAFGFGCGGGA@7ECEGGGGCFF:F@9@CFFCG@EEE9@FGGGG<CF<,@@FC::=FCF4:C=BFGFF,EEGCA?FFF<,AA@EFEGGG7BEF9<F7F+@BDFGF8F8=D96EDAD,@@8=E8D=DF3CCFG:DGGCFFG,7EF:EFCCF>C8CG78,=CGDC3;9FF4C@D44)9.0.8;F8AF666C=CEFA@3(6131;@=D;:6B08;21)6)).((,4((-)))(,(-,-)-((,4(((,44::(-(.()-(((((-()4:)(((,((#
@M05025:18:000000000-B3NL5:1:1101:8948:9699 2:N:0:TCGAAG
TCATTCGGACTACCGGGGTTTCTAATCCTGTTTGCTCCCCACGCTTTCGTACATGAGCGTCAGTGTTGACCCAGGTGGCTGCCTTCGCCATCGGTATTCCTTCAGATCTCTACGCATTTCACCGCTACACCTGAAATTCTACCACCCTCTATCACACTCTAGTTTGCCAGTTCGAAATGCAGTTCCCAGGTTGAGCCCGGGGCTTTCACATCTCGCTTAACAAACCGCCTGCGTACGCTTTACGCCCAGTAATTCCGATTAACGCTCGCACCCTCCGTATTACCGCGGCTGCTGGCACGGG
+
CCCCGGGGGGGGGGGGGGGGGGGGGGGGGGGGGGGGGGGGGGGGGGGGGGGGGGGGGGGGGGGGGGGGGGGGGGGGGGGGGGGGGGGGGGGGGGGGGGGGGGGGGGGGGGGGGGGGGGGGGGGGGGGGGGGGGGGGGGGGGGGGGGGGGGGGGGGGGGGGGGGGGFGGGGGGGGGGGGGGGGGGGGGGGFGFFGFGGFGGGE4:FFFFFFFFAFF@BB>FFF=FFDFFFF??0;@F06DFFFFFF92?6?A):>FF:(-4<BA49:?96019B?6?11((.6>A?F09963:>F01(.33#
@M05025:18:000000000-B3NL5:1:1101:16186:9704 2:N:0:TCGAAG
TCATTCGGACTACCGGGGTTTCTAATCCTGTTTGCTCCCCACGCTTTCGCACCTCAGCGTCAGTACCGAGCCAGTGAGCCGCCTTCGCCACTGGTGTTCTTCCGAATATCTACGAATTTCACCTCTACACTCGGAGTTCCACTCACCTCTCTCGGACTCAAGACTGACAGTATCAAAGGCAGTTCCGGGGTTGAGCCCCGGGATTTCACCCCTGACTAATCAGTCCGCCTACGTGCGCTTTACGCCCAGTGATTCCGAACAACGCTAGCCCCCTTCGTATTACCCCCGCTCCTTGCACCCA
+
CCCCGGGGGGGGGGGGGGFFEGGGGGGGGGGGGGGGGGGGGGGGGGGGGGGGGFGGGGGGGGGGGGGDGGGGGGGGGEGGGGGGGGGGGGGFGGGGGGGGGGGGGGGGGGDEGGDGGGGGFGGGGGGGGG9EFGGGGGGGDFDFGGGGGDGGGGFGGGGGGEFGGFGGGGGGGGGCGG>FGGGGADC5CDGCDGGGGFD<DEGDF4AFFFFFFFDFFCEFFFFCE)29????<F7?BF>B?A<:BBB0:,29<4)-43<BF:010(41::B:06.3,.(43)44(,(-4((((-.(),((#
@M05025:18:000000000-B3NL5:1:1101:13217:9739 2:N:0:TCGAAG
TCATTCGGACTACCCGGGTTTCTAATCCTGTTTGCTCCCCACGCTTTCGCATCTGAGTGTCAGTATCTGTCCAGGGGGCCGCCTTCGCCACCGATATTCCTTCAGATCTCTACGCATTTCACCGCTACACCTGAAATTCTACCCCCCTCTACAGTACTCTAGTCTGCCAGTTTCAAATGCAATTCCGAGGTTGAGCCCCGGGCTTTCACATCTGACTTAACAAACCACCTGCATGCGCTTTACGCCCAGTATTTCCGATTAACGCTCGCACCCCCCGTCTTACCGCGGCTCCTGCCCCGGG
+
CCCCGGGGGGGGGGGGGGGGDGGGGGGGGGGGGGGGGGGGGGGGGGGGGGGFGGFGGFGGGGGGGGGGGGGGGGGGGGGGGGGGDGCGGGGGGDGGGGGGGGGGGGFAFDA?FFG:==FGGGGGGECE9FGGGGFGGGFFGGGGGGGGGGGGGGG7FACCFGFFGCFFF6DCEGFGGGGFGGCDGGG>CDDDC77C028C7?GEFFF6FA=FFFC4A64AFFE27;@DFD((5??6,66?(-:((2((4:9)5<>:((41(5<((,-41((4:(,9>1(:?AB38>;091(2>?(,((34#
@M05025:18:000000000-B3NL5:1:1101:16894:9828 2:N:0:TCGAAG
TCATTCGGACTACTGGGGTATCTAATCCCTTTCGCTACCCACGCTTTCGTGCCTCAGCGTCAGTTGTCGTCCAGTAAGCTGCCTTCGCCATTGGTGTTCCTCCAGATATCTACGCATTTCACCGCTACACCTGGAATTCCGCTTACCTCTCCGACACTCTAGCTAAACAGTTTCGGGCGCAGTTTCGAGGTTGAGCCCCGAGATTTCACACCCGACACGCTTAGCGGCCTACGCACCCTTTACGCCCAGTGCATCCGAGTAACGCTTGCAGTCTCCGTATTACGCCCGCTGCTGCCACGGA
+
CCCCGGGGGGGGGGGGGGGGGGGGGGGGGGGGGGGGGGGGGGGGGGGGGGGGGFGGGGGGDGGGGGGGGGGGGGGGGGGGGGGGGGGGGGGGGGGGGGGGGGGGGGFGGGGGGGGEGGGGGGGGCCCEGGGFGGFGGGGFGGGGGGGDF9@FGCEGGCGGGGGFFFDC=DEGEGGGGD>DDDGGCG5ECGCDG>FGGFGGCBG>B@+8@FF>05(6:@FFF31=E9BFF?01(9?>>::(4A>?BBF::45)-6<BF:1(1--(41(4:?2<?9AA>F<?:<>((((4>>;().).).43#
@M05025:18:000000000-B3NL5:1:1101:16002:9836 2:N:0:TCGAAG
TCATTCGGACTACCCGGGTATCTAATCCTGTTCGCTACCCACACTTTCGCACATGAGCGTCAGTCTTTGGCCAGGGAGTCGCCTTCGCCACTGATGTTCCTCCAGATCTCTACGCATTTCACCGCTACACCTGGAATTCCACTCCCCTCTCCAAGACTCTAGACTGCCAGTTCTAAAGGCAATTCCCACGTTGAGCGCGGGGCTTTCACCTCTAGCTTAACAATCCGCCTGCGTGCGCTTTACGCCCAGTAATTCCGATTAACGCTCGCACCCTCCGTATTACCGCGGCTGCTGGCACGGC
+
CCCCGGGGGGGGGGGGGGGGGGGGGGGGGGGGGGGGGGGGGGGGGGGGGGGGGGFF@GGGGGGGGGGGGDGGGGGGFGGGGGGGGGGGGGGGGGGGGGGGGGGGGFGGGGGGGGGGGGGGGGGGGGGGGGGGGGGGGGGGGGGGG?EGGGGGGGGGGGGGFFFGGGGGGGGGGGGGGGFDFGGGGGGGGCD79FFG5ADGGFGFFAFFFFFFFFFE6CEFFC<@@8;DDF<FFB::>;1?64<1<F>B??25AAFA?:23:A<<FFFFFFFF?2:?>?B:064>:6>9;>91:2:???0-#
@M05025:18:000000000-B3NL5:1:1101:14746:9841 2:N:0:TCGAAG
TCATTCGGACTACAAGGGTATCTAATCCTGTTCGCTACCCATGCTTTCGAGCCTCAGCGTCAGTTGCAGACCAGAGAGCCGCCTTCGCCACTGGTGTTCTTCCATATATCTACGCATTCCACCGCTACACATGGAGTTCCACTCTCCTCTTCTGCACTCAAGTTCAACAGTTTCTGATGCAATTCTCCGGTTGAGCCGAAGGCTTTCACATCAGACTTATTGAACCGCCTGCACTCGCTTTACGCCCAATAAATCCGGACAACGCTTGCCACCTACGTATTACCGCGGCTGCTGGCACGCG
+
CCCCGGGGGGGGGGGGGGGGGGGGGGGGGGGGGGGGGGGGGGGGGGGGGGGGGGGGGGGGGGGGGGGGGGGGGGGGGGGGGGGGGGGGGGGGGGGGGGGGGGGGGGGGGGGGGGGGGGGGGGGGGGGGGGGGGGGGGGGGGGGGGGFGGGGGGGGGGFGGGGGGGGGGGGGGGGGGGGGGGGGFGGGGGCGGGGFGGFGDGFGFFFFFFFFFFFFEFFFFF6EEFD2@=DBBBE::2:<DFEFFFFFDFFFFFEE1>@;BFF<(4:?<:?<?B?3?6<747>FB6((-999?FF76,44(#
@M05025:18:000000000-B3NL5:1:1101:11140:9861 2:N:0:TCGAAG
TCATTCGGACTACAAGGGTTTCTAATCCTGTTTGCTACCCACGCTTTCGTACATGAGCGTCAGTGTCGGCCCAGGTGGCTGCCTTCGCCATCGGTATTCCTTCAGATCTCTACGCATTTCACCGCTACACCTGAAATTCTACCACCCTCTGCCGCACTCTAGTTAGCCAGTTTCAAATGCAGTTCCCAGGTTGAGCCCGGGGCTTTCACATCTGACTTAACTAACCGCCTGCGTACGCTTTACGCCCAGTAATTCCGATTAACGCTCGCACCCTCCGTATTACCGCGGCTGCTGGCACGGA
+
CCCCGGGGGGGGGGGGGGGFGGGGGGGGGGGGGGGGGGGGGGGGGGGGGGGGGGGGGGGGGGGGGGGEGGGGGGGGGGGGGGGGGGGGGGGGGGGGGGGGGGGGGGGGGGGGGGGGGGGGGGGGGGGGGGGGGGGGGGGGGGGGGGGGGGGGGGGGGDGGGGGGGGGGGCFGFGGGGGGGGFGGGGGGGCCFGGGGGFGGGFGFFFFFFFFAAFEFFFFFFFFFFFBFFFFFF@FB>BFFF9<<?B@F??BABFF<?0:4<9AB>BFF96;BBBBF>B?:?<:A019(361?DFF:1<61#
@M05025:18:000000000-B3NL5:1:1101:4256:9910 2:N:0:TCGAAG
TCATTCGGACTACCGGGGTTTCTAATCCCGTTCGCTCCCCTGGCTTTCGCGCCTCAGCGTCAGAAGGTGTCCAGCACGCCGCTTTCGCCACCGGTGTTCCTCAGGATCTCTACGCATTTCACCGCTCCACCCCGAGTTCCGCATGCCCCTGCACCCCTCGAGACGACCAGTATCAGAGGCGCTTCTCCAGTTGGGCTGGAGGCTTTCCCCCCTGACTTGGTCATCCGCCTACGCGCCCTTCAAGCCCAGTGATTCCGAATAACGTTCGCACGGTTCTGCTTTCCGCGGCTTCTGGCACGGC
+
CCC9FFGGGGGGFGGGGGFGGGGGGGGGGGGGGGGGGGGGGGGGGGGGGGGGGEGGGGGGGGGGGGFGGGGGGGGGGGGGGGGGGGGGGDGGGGGGGGGGGGGGGGGGGGGGGGGGGGGGGGFGGGGGGGGGGGCGDEGGGGGGGGGGGGGGDFFGGGGGGDGGGEGGGGG7CGCC?DFDDDDGGGGGFFGGGGGFFEGDFEGF4AF*7F::D>??=A)47@4<B>2:???<:9144414?)64>8?038<).)6<20((3<??FFB6>:>(1-44))))6)).,4(-((((.)5:1<6(#
@M05025:18:000000000-B3NL5:1:1101:9090:9934 2:N:0:TCGAAG
TCATTCGGACTACCAGGGTTTCTAATCCTGTTCGCTACCCACACTTTCGCACATGAGCGTCAGTCTTTGGCCAGGGAGTCGCCTTCGCCACTGATGTTCCTCCAGATATCTACGCATTTCACCGCTACACCTGGAATTCCACTCCCCTCTCCAAGACTCTAGTCTGCCAGTTCTAAATGACCATCCCAGGTTGAGCCCGGGGCTTTCACATCTAGCTTAACAAACCGCCTGCGTGCGCTTTACGCCCAGTAATTCCGTTTAACGCTCGCACCCCCCGTATTACCGCGGCTCCTGGCCCGGC
+
CCCCGGGGGGGGFGGGGEGGGGGGGGEGFGGGGGGGGGGGGGGGGGGGGGGGGGGGGGGGGFGGGGGGGGGGGGGGFGGGGGGGGGGGGGGGCFEGGGGGFGGGFCCFGGGFGGGGGGGGGGG>CF@EFCFFFGF@FGGGGGGGFFGGGGG8AEEGGGGFG8>FGGDDD,@AFDFGGGGGGFGGGGGGF+5:79:CFFD>DA4?>AFAFA+;F6**=<C69@3BF6@===72(;(;(3:DF<902(6((.64<BA9:),5::4(4(-(((,,(((-(46<?9>A:01(-3((4)(.43>(#
@M05025:18:000000000-B3NL5:1:1101:17590:9943 2:N:0:TCGAAG
TCATTCGGACTACACGGGTTTCTAATCCTGTTTGCTCCCCACGCTTTCGCACCTCAGTGTCAGTATCAGTCCAGGCAGTCGCCTTCGCCACTGATGTTCCTTCCCATCTCTACGCATTTCACCGCTACACAGGAAATTCCACTACCCTCTACTGTACTCTAGTCTGCCAGTTCGCAATGCAGTTCCCAGGTTGAGCCCGGGGCTTTCACATTCCGCTTAACAAACCACCTACGCGCGCTTTACGCCCAGTAATTCCGATTAACGCTTGCACCCTCCGTATTACCGCGGCTGCTGGCCCGGC
+
CCCCGFGGGGGGGGGGGGGGGGGGGGGGGGGGGGGGGGGGGGGGGGGGGGGGGGGGGGGGGGGGGGGGGGGGGGGGGGGGGGGGGGGGGGGGGGGGGGGGGGGGGGGGGGGGGGGGGGGFGGGGGGGGGGGGGGGGGGGGGFGFGGGFGGGGGGFFGGGGGGFGGDFGGGGGGGGGGGGGFFGGGGGGGCGFGGGDF?G5CBGBFFF6AEBBFFBFEFFFFFFDFDDFFFFFF>;9B>BFF3C?F(9BFBAA><AAF?<:B95218<6<7?:66?:(8:?BFFA:969>(3<:)4((-,,#
@M05025:18:000000000-B3NL5:1:1101:16200:9952 2:N:0:TCGAAG
TCATTCGGACTACAAGGGTATCTAATCCTGTTCGCTACCCATGCTTTCGAGCCTCAGCGTCAGTTGCAGACCAGAGAGCCGCCTTCGCCACCGGTGTTCTTCCATATATCTACGCATTCCACCGCTACACATGGAGTTCCACTCTCCTCTTCTGCACTCAAGTTCAACAGTTTCTGATGCAATTCTCCGGTTGAGCCGAAGGCTTTCACATCAGACTTATTGAACCGCCTGCACTCGCTTTACGCCCAATAAATCCGGACAACGCTTGCCACCTACGTATTACCGCGGCTGCTGCTACGGC
+
CCCCGADEEGFCFGGG8@CFFGGGGGGGGFFGGGG@FEGFGGGCFGGECDFGGFGGG8CFGDEGGCGGGGGDGGGF?F7E:@FGCE7F7CFGGGEGGEEFAFGGGGGGGGGG9FGGGG9@FGGEEGFCFGFGGGFFE@FGGGGGEGGFFGGGGFGGGEGFGCD;ACDFGDGGADFGCFCGD++DEDG7C9C>969C>EDCD5FFFABFFA>A>A374ACA++84>(6>256B3:;;D97106>DF9(6;;3;7?<8>9BFF?:>>BF6:097:8?>?7<43<AA0(2(,(7?7:))).2(#
@M05025:18:000000000-B3NL5:1:1101:14634:9954 2:N:0:TCGAAG
TCATTCGGACTACCAGGGTTTCTAATCCTGTTCGCTACCCATGCTTTCGAGCCTCAGCGTCAGTTGCAGACCAGAGAGCCGCCTTCGCCACTGGTGTTCTTCCATATATCTACGCATTCCACCGCTACACATGGAGTTCCACTCTCCTCTTCTGCACTCAAGTTCAACAGTTTCTGATGCAATTCTCCGGTTGAGCCGAAGGCTTTCACATCAGACTTATTGAACCGCCTGCACTCGCTTTACGCCCAATAAATCCGGACAACGCTTGCCACCTACGTATTACCGCGGCTGCTGGCACGTG
+
CCCCGGGGGGGGGGGGGGGGGGGGGGGGGGGGGGGGGGGGGGGGGGGGGGGGGGGGGGGGGGGGGGGGGGGGGGGGGGGGGGGGGGGGGGGGGGGGGGGGGGGGGGGGGGGGGGGGGGGGGGGGGGGGGGGGGGGGGGGGGGGGGGGGGGGGGGGDFDGGGGGGAGGGGGGGGGGFFGFGGCCFDDGGGGGGGGGGGFDG5>GFFFFFFFFAA>7EF?FFFFFFFF>>BFF=3>B>B@@?FEFF<6>FFDFFFEFF66?9BFB622102(-<?FFB?<44:<<<:B6(-,(4:?(<?F0(#
@M05025:18:000000000-B3NL5:1:1101:10722:9992 2:N:0:TCGAAG
TCATTCGGACTACCGGGGTATCTAATCCTGTTTGCTCCCCACGCTTTCGCATCTGAGTGTCAGTATCTGTCCAGGGGGCCGCCTTCGCCACCGGTATTCCTTCAGATCTCTACGCATTTCACCGCTACACCTGAAATTCTACCCCCCTCTACAGTACTCTAGTCAGCCAGTTTCAAATGCAGTTCCGAGGTTGAGCCCCGGGCTTTCACATCTGACTTAACTAACCACCTGCATGCGCTTTACGCCCAGTAATTCCGATTAACGCTCGCACCCTCCGTATTACCGCGTCTGCTGGCACGGC
+
CCCCGGGGGGGGGGGGGGGGGGGGGGGGGGGGGGGGGGGGGGGGGGGGGGGGGGGGGGGGGGGGGGGGGGGGGGGGGGGGGGGGGGGGGGGGGGGGGGGGGGGGGGGGGGGGGGGGGGGGGGGGGGGGGGGGGGGGGGGGGGGGGGGGGGGGGGGGGGGGGGGGGFDGGGGGGGGGGGGFGGGGGFGEGGGGGGGCC>GGG>GFFFFFFFFFFFFFFFFFFFFFF:<?;@EF@FF@;?FFFFAB?>>BFFBF9:A>BBFFFB>0(((--,43:1269<:00)69,91(-(,6>?26,.4,#
@M05025:18:000000000-B3NL5:1:1101:21496:9996 2:N:0:TCGAAG
TCATTCGGACTACTGGGGTTTCTAATCCTGTTCGCTACCCACACTTTCGCACATGAGCGTCAGTCTTTGGCCAGGGAGTCGCCTTCGCCACTGATGTTCCTCCAGATATCTACGCATTTCACCGCTACACCTGGAATTCCACTCCCCTCTCCAAGACTCTAGTCTGCCAGTTCTAAATGACCATCCCAGGTTGAGCCCGGGGCTTTCACATCTAGCTTAACAAACCGCCTGCGTGCGCTTTACGCCCAGTAATTCCGATTAACGCTCGCACCCTCCGTATTACCGCGGCCGCTGGCCCGGG
+
CCCCGGGGGGGGGGGGGGEGGGGGGGGGGGGGGFGGGGGGGGGGGGGGGGGGGGGGGGGGGGGGGGGGGGFGGGGGGGGGGGGGGGGGGGGGGGGGGGGGGGGGGGGGGGGGGGGGGGGGGGGGDFGGGGFGGGFEGGGGGGDGGGGGGEGGGFFDGDEGGGDGGGGGGGFFGGGGGGFFGGGFGGGGFFCGCGGGGFGGG>DBFABFFFAFACC4BC==AFFFBB2=@F@D>;(2:@>??EEFFB0028AFF4<BB??:8>A061<>>>F>?(:0(3(87):9?90-4(-(4>00(-44#
@M05025:18:000000000-B3NL5:1:1101:4338:10011 2:N:0:TCGAAG
TCATTCGGACTACCCGGGTTTCTAATCCTGTTCGCTACCCATGCTTTCGAGCCTCAGCGTCAGTTGCAGACCAGAGAGCCGCCTTCGCCACTGGTGTTCTTCCATATATCTACGCATTCCACCGCTACACATGGAGTTCCACTCTCCTCTTCTGCACTCAAGTTCAACAGTTTCTGATGCAATTCTCCGGTTGAGCCGAAGGCTTTCACATCAGACTTATTGAACCCCCTGCACTCGCTTTACGCCCAATAAATCCGGACAACGCTTGCTACCTACGTATCACCGCGGCGGCTGTCACGTC
+
CCCCGGGGGEGGGGFGDFB;BFGFGGF9EFGGGGDFCB,EFGG?AEEE6C8EGDFFDFGGGC@FGGGGGGGGGGGDFGGGEFGGCGGGG7C=EFGGCGG9FGGGFFFGGGDFGGEGGGGAEFFGGGGGFGGFGGGGFFEGGFCE,@DFGFGGFGGADDCDDD6,DEEFFGEFCD8=AFGGG?C8A5=CG6@C>FC>75?CG5FAFAF>FFFFF3*:AE*+=BECFD(:==2535>E6>013)912;0115)7).16,(,71<<12:?61)-).)6:1.<:(.5((-((-((((-..690(#
@M05025:18:000000000-B3NL5:1:1101:11281:10025 2:N:0:TCGAAG
TCATTCGGACTACTCGGGTTTCTAATCCTGTTCGCTACCCATGCTTTCGAGCCTCAGCGTCAGTTGCAGACCAGAGAGCCGCCTTCGCCACTGGTGTTCTTCCATATATCTACGCATTCCACCGCTACACATGGAGTTCCACTCTCCTCTTCTGCACTCAAGTTCAACAGTTTCTGATGCAATTCTCCGGTTGAGCCGAAGGCTTTCACATCAGACTTATTGAACCGCCTGCACTCGCTTTACGCCCAATAAATCCGGACAACGCTTGCCACCTACGTATTACCGCGGCTGCTGGCACGGC
+
CCCCGGGGGGGGGGGGGGEFGGGGGGGGGGGGGGGGGGGGGGGGGGGGGGGGGGGGGGGGGGGGGGGGGGGGGGGGGGGGGGGGGGGGGGGGGGGGGGGGGGGGGGGGGGGGGGGGGGGGGGGGGGGGGGGGGGGGGGGGGGFGFGGGGGGGGGGGGFGGGGF9FGFGGGGGGGGGFGGGGFGGGFGGGDGGGGFDGBGGGFGFFFFFFFFFFFFFFFFFF66AEB>FFFFFBE4@DFF@FFF@@B>FFFFEFEF86:@>9?6(4?:0(4AFFFFFB<>A?2<61;>6>>0<B3(83?((#
@M05025:18:000000000-B3NL5:1:1101:3925:10041 2:N:0:TCGAAG
TCATTCGGACTACTAGGGTATCTAATCCTGTTTGCTCCCCACGCTTTCGCACCTCAGCGTCAGTGTCAGTCCAGGAGGCCGCCTTCGCCACTGGTGTTCCTTCCGATCTCTACGCATTTCACCGCTACACCGGAAATTCCACCTCCCTCTTCTGCACTCTAGCGTGCCAGTATCGGATGCAATTCCAAGGTTGAGCCCTGGGCTTTCACATCCGACTTAACACACCGCCTACGCGCGCGTTACGCCCAGTAATTCCGATTAACTCTTGCACCTTTCGTATTACCGCGGCTGCTGGCCCGAC
+
CCCCGGFGGGGGGGGGGGGGGGGGGGGGGGGGGGGGGGGGGGGGGGGGFGGGGGGGGGGGGGGGGGGGGGGGGGGGGEGGEGGGGGGGGGGG?FGGGGFGGGGGGGGGGGGGGGGCGGGGGGGG7CGGGGFGGGGCFFGGGGGFGFGGGFGGGGGGGGGGGFGGEEDEFGGDGGGDED9DGFGGGGFFGGGFDGFGFFGG4FGAAFF6BFFAA?D-/54==BB6<119@?DF?>0912(,41?B:>9:0()).).:,(-4,<A))).)4)8:<)4<13(8749)(((-49((4>51(-3(#
@M05025:18:000000000-B3NL5:1:1101:14798:10050 2:N:0:TCGAAG
TCATTCGGACTACCCGGGTATCTAATCCTGTTTGCTCCCCACGCTTTCGCACCTCAGCGTCAGTATTGGTCCAGGTAGCCGCCTTCGCCACTGGTGTTCCTTCCTATATCTACGCATTTCACCGCTACACAGGAAATTCCACTACCCTCTACCATACTCTAGCCTGACAGTTCGGAATGCCGTTCCCAGTTTAAGCCCGGGGCTTTCACATCCCGCTTACCAAACCGCCTACGCGCGCTTTACGCCCAGTAATTCCGATTGACGCTTGCACCACCCGTTTTACCGCGGCTGCCTGCACGGG
+
CCCCGFEGDGEG8FEGGFGGFGGFGGGGFGFFFGGGGGGEGGGGEGGGGGGGEFGGCFGFGF@,9EFGGGGGGGGGFFGGEC:=?FFGC:C<<,?BF@FFGFFFEGGGGGGGGFECB@A,AFFC7:CEGGGGF:FGGCGDFGGGGGFGGGGGGGCF?FFEDFGFGFDGF?F@EEEGGGGGGGGC?FFGG*+5+??FG5@DC9C*//+8BF66A6>=659);6),4(.26?08(.(3((4(3668139(.3:4>296(4,((.642:(3()).,(,-34(,34AA8904074<())(.(,-#
@M05025:18:000000000-B3NL5:1:1101:25918:10077 2:N:0:TCGAAG
TCATTCGGACTACACTGGTATCTAATCCTGTTTGATACCCGCACTTTCGAGCCTCAGTGTCAGTGCTGCCCCGGCACAATGCCTTCGCGATCGGAGTTCTTCGTGATATCTAAGCATTTCACCGCTACACCACGAATTCCATGTGCCCTGTGCAGACTCAAGGCTTGCAGTTTCAACGGCTGGCTACGTTTGAGCCGTGGCATGTGACCGCTGACTTACAATTCCGCCTACGCTCCCTTTAAACCCAATAAATCCTGATAACGCTGGCATCCTCCGTATTACCGCGTCTGCTGGCACGGAC
+
6--AFG@<@7:@<@F-CAF9F<,C9@EC66F<<C<C,CF<@F@+78,CF@<,76C;6,C<@CFG,@EAF,9C6@:67@A<F8<@FBF7F7FF>,4+C?FDGEBE+,:A9DGD9A,??@FG,A,6++44=F,??:F=EFA9CFGF9,D3,,D,@=ED?,D=838DDFG+2EAF:EDC9?9CG;0;1=*@0;**5*30*39C4/;*49+18)6?8)08=4;+++)1?3(3<<F;B?FF@FF)79)7(/4=<?2)692)5-))).89?(((3):()44-4(3792.(((((-(-.4(1:<B0(#
@M05025:18:000000000-B3NL5:1:1101:8883:10082 2:N:0:TCGAAG
TCATTCGGACTACCAGGGTATCTAATCCTGTTTGCTCCCCACGCTTTCGCATCTGAGTGTCAGTATCTGTCCAGGGGGCCGCCTTCGCCACCGGTATTCCTTCAGATCTCTACGCATTTCACCGCTACACCTGAAATTCTACCCCCCTCTACAGTACTCTAGTCTGCCAGTTTCAAATGCTGTTCCGAGGTTGAGCCCCGGGCTTTCACATCTGACTTAACAAACCACCTGCATGCGCTTTACGCCCAGTAATTCCGATTAACGCTCGCACCCTCCGTTTTACCGCGGCCCCTTGCCAGGT
+
CCCCGGGGGGGGGGGGGGGGGGGGGGGGGGGGGFGFGGGDGGGGGGGGGGGGGGGGGGGGGGGGGGGGGGGGCFFGGDEGGGGGGGGGGGGFECFGGGFGGGGGFFGGFGGGGGGGGGGGGGGGGGCEGGGGGGFDGFGGGGFFGGGGGGGGGGGGGGGGGFGGGGGGGCGEGGGGFFG7?25CFFGGD*@D>D9;;>>DD)CEAAF>8=CFF=<7B?CFFF<1@101;;@1@E?;,6@?DFFF?;>F:725A>>946:32-.(((,(4(7624::63)(-).41((,3(((((((.).(#
@M05025:18:000000000-B3NL5:1:1101:24452:10099 2:N:0:TCGAAG
TCATTCGGACTACTAGGGTTTCTAATCCTGTTTGCTCCCCACGCTTTCGCACCTCAGTGTCAGTGTTGGTCCAGGTAGCCGCCTTCGCGACTGGTGTTCCTTCCTATATCTACGCATTTCACCGCTACCCAGGACATTCCACTACCCTCTACGACACTCTAGTTTGACAGTTCGATATGCCGTTCCCAGGTTAAGCCCGCGCCTTTCACATCTAGCTTACTAAACCACTCACCGTCGCTTTACGACCAGTAATACCGTGTAACGGGCTCACCCTCCGTATTACTCCGGCCGCTGTCACGGG
+
@C-BFGG9@@:E<-CF@,,C@FFCEEFGGGGFF<,C,@DFFF7:@FFCGGECCCEC,66<@C<,66,:ECEE9,EF<EF,:FC:6EFG++8+@BE,F7FFGFBF?<?9F<,CAFCE:CF9FAD:=CFB,A5,6A+8,@E,74;=,,8EF@=D+3@E8=C,3,7,,,,7@3@A,=,,49+;++3+507E*;;98?C+;?5*3*;94A6+8++2=8/*=/86+4@5;2(=1(6(((((.(/6(/)(((.,(.6)..-)4((.(.64((((-8)40,-,(-.((65))(,3((-23,(.))--#
@M05025:18:000000000-B3NL5:1:1101:7887:10111 2:N:0:TCGAAG
TCATTCGGACTACTGGGGTATCTAATCCTGTTCGCTACCCATGCTTTCGAGCCTCAGCGTCAGTTGCAGACCAGAGAGCCGCCTTCGCCACTGGTGTTCTTCCATATATCTACGCATTCCACCGCTACACATGGAGTTCCACTCTCCTCTTCTGCACTCAAGTTCAACAGTTTCTGATGCAATTCTCCGGTTGAGCCGAAGGCTTTCACATCAGACTTATTGAACCGCCTGCACTCGCTTTACGCCCAATAAATCCGGACAACGCTTGCCACCTACGTATTACCGCGGCTCCTGGCACGCG
+
CCCCGGGGGGGGGGGGGGGGGGGGGGGGGGGGGGGGGGGGGGGGGGGGGGGGGGGGGGGGGGGGGGGGGGGGGGGGGGGGGGGGGGGGGGGGGGGGGGGGGGGGGGGGGGGCGGGGGGGGGGGGGGGGGGGGGGFGGGGGGGGGGGGGGGGGGGGGGGGGGGFFGGFGGFFGFGGGGGGGG8EDFGGFGDD>CGGGG>CCGBFFFFFFFFFFFFB@FFFFFFCCF@B=>>=9BFFFBFD<@3;??36@;3=EE<CFF(:;BFF;>BBBB?BBB0:B<7?>?94)(((-44(,8)(4(.((#
@M05025:18:000000000-B3NL5:1:1101:3848:10142 2:N:0:TCGAAG
TCATTCGGACTACCAGGGTTTCTAATCCTGTTTGCTCCCCACGCTTTCGCGCCTCAGCGTCAGTGTTGGTCCAGGAAGCCGCCTTCGCCACTGGTGTTCCTCCGGATATCTACGCATTTCACCGCTACACCCGGAATTCCGCTTCCCTCTACCACACTCGAGCCGTGTAGTATCGAATGCAATTCCCAGGTTGAGCCCGGGGCTTTCACATCCGACTTGCACAGCCGCCTACGCGCGCTTTACGCCCAGTAATTACGATTAACGCTTGCACCCTCCGTATTACCGCGTCTGCGTGCCCGGC
+
CCCCGGGGGGGGGGGGGGFGGGGGGGFGGGGGGGGGGGGGGGGGGGGGGDGGGGGGGGGGGGGGGGGGGGGGGGGGGGGGGGGGGGGDFGGGGGGGGGGGGGGGGGGGGGGGGGGGGDGFFGGGGGGGGGGGGGGGGG9EGC6EGFGGGGFGEGGFGGGGGCEGGEC87DDDCGEFGGGGGGGGGGGGGFC7?>FCDFG:D;).;=F87@=;A51(=?EF6A4@??>FB?B<:9>>07381>AB:>;0<2:<9)).-4???A<<;1:01)242-::41023))4421,,(,61-411.--#
@M05025:18:000000000-B3NL5:1:1101:14642:10154 2:N:0:TCGAAG
TCATTCGGACTACCCGGGTTTCTAATCCTGTTTGCTCCCCACGCTTTCGTACATGAGCGTCAGTGTTGACCCAGGTGGCTGCCTTCGCCATCGGTATTCCTTCAGATCTCTACGCATTTCACCGCTACACCTGAAATTCTACCACCCTCTATCACACTCTAGTTTGCCAGTTCGAAATGCAGTTCCCAGGTTGAGCCCGGGGCTTTCACATCTCGCTTAACAAACCGCCTGCGTACGCTTTACGCCCAGTAATTCCGATTCACGCTCGCACCCTCCGTATTACCGCGGCTGCTGCCACGGG
+
CCCCGGGGGGGGGGGGGGCCFGGGGGGGGGGGGGGGGGGGGGGGGGGGGGGGGGGGGGGGGGGGGGGGGGGGGGGGGGGGGGGGGGGGGGGGGGGGGGGGGGGGGGGGGGGGGGGGGGGGGGGGGGGGGGGGGGGGGGGGGGGGGGGGGGGGGGGGGGGGGGGGGGGGGGGGGGGGGGGGGGGGGGGGGGGGFGGGGFGGGFGEFFFFFFFFFFDDBDFFFFEFFF@233=F9D?;BFF;<94079@;?BBBFFFF?:<1)6>:?(116>B>B121--477)542999>>>B)2).,,(-#
@M05025:18:000000000-B3NL5:1:1101:27308:10175 2:N:0:TCGAAG
TCATTCGGACTACCAGGGTTTCTAATCCTGTTCGCTACCCATGCTTTCGAGCCTCAGCGTCAGTTGCAGACCAGAGAGCCGCCTTCGCCACTGGTGTTCTTCCATATATCTACGCATTCCACCGCTACACATGGAGTTCCACTCTCCTCTTCTGCACTCAAGTTCAACAGTTTCTGATGCAATTCTCCGGTTGAGCCGAAGGCTTTCACATCAGACTTATTGAACCGCCTGCACTCGCTTTACGCCCAATAACTCCGGACAACGCTTGCCACCTACGTATCACCGCGGCTCCTGCCACGCA
+
CCCCGFFGGGGGFGFGGGGGGGGGGGGGGGFGEBCEEGGGFFGDFGGGGGGGGGGGGEGGGGEGGFGGGFGFFGFFGGGFC7FEEGFGEGEFGG<FEFGGFGGGGGGFAE?FGGDGD@CFGGGGGGGGF:FDFGFGGGG9FC=87@>>DEDFGFGG?F?@D8E,=DGGFGGGFFGGGFGF+DF?8=DED6?CCCC?A>D>DFF9>68FFFFFA9B@FCECFAEAB2==B9=BBFB22:?1()60<9><16@4)9>@69(29<6((,--1(),41::<,25(.4(((,(,(((57((,4((#
@M05025:18:000000000-B3NL5:1:1101:7393:10181 2:N:0:TCGAAG
TCATTCGGACTACACGGGTTTCTAATCCTGTTTGCTCCCCACGCTTTCGCATCTGAGTGTCAGTATCTGTCCAGGGGGCCGCCTTCGCCACCGGTATTCCTTCAGATCTCTACGCATTTCACCGCTACACCTGAAATTCTACCCCCCTCTACAGTACTCTAGTCTGCCAGTTTCAAATGCAATTCCGAGGTTGAGCCCCGGGCTTTCACATCTGACTTAACAAACCACCTGCATGCGCTTTACGCCCAGTAATTCCGATTAACGCTCGCACCCTCCGTATTCCCGCGGCTGCTGGCACGGC
+
CCCCGGGGGGGGGGGGGGFGGGGGGGGGGGGGGGGGGGGGGGGEGGGGGGGGGGGGGGGGGGGGGGGGGGGGGGGGGGGGGGGGGGGGGGGGGGGGGGGGGGGGGGGGGGGGGGGGGGGGGGGGGGGGGGGGGGGGGGGGGGGGFGGGGGGGGFFFGGGGGFGGGGGFFFFGGGGFFFGDG7CFGGG>CCCGGGGGFFGGGFGFFFFAFFFFFFEEFFFFFFFDFFFFFFFFF?CE@FFFFFFFF;B?F4AFBAFF:6:08BFFBBFB>96>FFBB>11?F).2(493;;><B3??7>B9#
@M05025:18:000000000-B3NL5:1:1101:9991:10205 2:N:0:TCGAAG
TCATTCGGACTACCCGGGTTTCTAATCCTGTTCGCTACCCATGCTTTCGAGCCTCAGCGTCAGTTGCAGACCAGAGAGCCGCCTTCGCCACTGGTGTTCTTCCATATATCTACGCATTCCACCGCTACACATGGAGTTCCACTCTCCTCTTCTGCACTCAAGTTCAACAGTTTCTGATGCAATTCTCCGGTTGAGCCGAAGGCTTTCACATCAGACTTATTGAACCGCCTGCACTCGCTTTACGCCCAATAAATCCGGACAACGCTTGCCACCTACGTATTACCGCGTCTGCTGGCACGTG
+
CCCCGGGGGGGGGGGGGGGGGGGGGGGGGGGGGGGGGGGGGGGGGGGGGGGGGGGGGGGGGGGGGGGGGGGGGGGGGGGGGGGGGFGGGGGGGGGGGGGGGGGGGGGGGGGGGGGGGGGGGGGGGGGGGGFGGGGGGGCFGFFGGGGGGFGGGGFGGGGGGGFFFGGGGGGGGGGGGGGGGGDDDFGD>DDGCGFGGFG>DEFAFFFFFF9AFFFEFFFFFFF>E>@BBD=@FFFF?BFFFFFFFBFF0@EECFE8>6:>>BBBFFF0?:B??B(4218<24:B?00,-14):8(4(83.#
@M05025:18:000000000-B3NL5:1:1101:23011:10211 2:N:0:TCGAAG
TCATTCGGACTACTAGGGTATCTAATCCTGTTCGCTACCCATGCTTTCGAGCCTCAGCGTCAGTTGCAGACCAGAGAGCCGCCTTCGCCACTGGTGTTCTTCCATATATCTACGCATTCCACCGCTACACATGGAGTTCCACTCTCCTCTTCTGCACTCAAGTTCAACAGTTTCTGATGCAATTCTCCGGTTGAGCCGAAGGCTTTCACATCAGACTTATTGAACCGCCTGCACTCGCTTTACGCCCAATAAATCCGGACAACGCTTGCCACCTACGTATTACCGCGGCTGCTGCCCCGTA
+
CCCCGGGGGGGGGGGGGGGGGGGGGGGGGGGGGGGGGGGGGGGGGGGGGGGGGGGGGGGGGGGGGGGGGGGGGGGGGGGGGGGGGGGGGGGGGGGGGGGGGGGGGGGGGGGGGGGGGGGGGGGGGGGGGGGGGGGGGGGGGGGGGGGGGGGGGGGGGGGGGFFGGGGGGGGGGGGGGGGGGGGGGGCGGDCGGGGGFEGGGAFFFFFFFFFFFFBEFFFFFF?CFFBFFFFFFB>EBBFFFCC<?F9DDFFFCEFFF;(,22,((-426:>31.:?<:2A?ABF?>9(,40:2:)4(21-#
@M05025:18:000000000-B3NL5:1:1101:14114:10214 2:N:0:TCGAAG
TCATTCGGACTACTAGGGTATCTAATCCTGTTCGCTACCCATGCTTTCGAGCCTCAGCGTCAGTTGCAGACCAGAGAGCCGCCTTCGCCACTGGTGTTCTTCCATATATCTACGCATTCCACCGCTACACATGGAGTTCCACTCTCCTCTTCTGCACTCAAGTTCAACAGTTTCTGATGCAATTCTCCGGTTGAGCCGAAGGCTTTCACATCAGACTTATTGAACCGCCTGCACTCGCTTTACGCCCAATAAATCCGGACAACGCTTGCCACCTACGTATTACCGCGCCTCCTGTCACGTG
+
A-BCGGGGEGGGGGGGFGGGGGGGGG<FFGGGGGGGGEF89FGGGGGGGGGDGGGGGGGG@BGGFCFFFGG@FGCF<FGGCDGGGGGCFGGGGC<F<F<BFFFGGFGFGFGGGGGGGDGGGGFGGGCGDFGGGGGFGGGGGGGGFEECFGGGGCFFGFG88FFDFFADGGFFFFGGGGGFG+=DFGFGGCDCDGGGGF+;75C9>>FAFFFFB>>BF46FEF?;@))2>22BBE=:B@@F1.446>9?(3;A<3)=90<FF6?01:??B()524523346?4.6:(3((((,40)).61,#
@M05025:18:000000000-B3NL5:1:1101:28925:10223 2:N:0:TCGAAG
TCATTCGGACTACTGGGGTATCTAATCCTGTTCGCTACCCATGCTTTCGAGCCTCAGCGTCAGTTGCAGACCAGAGAGCCGCCTTCGCCACTGGTGTTCTTCCATATATCTACGCATTCCACCGCTACACATGGAGTTCCACTCTCCTCTTCTGCACTCAAGTTCAACAGTTTCTGATGCAATTCTCCGGTTGAGCCGAAGGCTTTCACATCAGACTTATTGAACCGCCTGCACTCGCTTTACGCCCATTAAATCCGGACAACGCTTGCCACCTACGTATTACCCCGGCTGCTGGCCGCCC
+
CCCCGGGGGGGGFGGGFGGEGGGGGGGGGGGGGGGGGGGGGGGGGGGGGGGDGGGGGGGGGGGGGGGGGGGGGGGGGGGGGGGDGGGGGGGFGGFGGGGGGGGGGGGGGGGGFGGGGGGGGG?EEG>EGGGFGGGGGGGGGGFGEGGGGGGGDFGGGCGGGGGFGFGGGGGFDGGGGGGGGGFFGFGGG+@D7CFGF>D>DDC>99<FFF>>A>.7FE;FCA46>256>@BBB:8==>F@?9<<1>(6(/7779<=9B003::(((((4(),,(.81,))4444(-4((((38:?B(2((#
@M05025:18:000000000-B3NL5:1:1101:2568:10262 2:N:0:TCGAAG
TCATTCGGACTACTAGGGTATCTAATCCTGTTTGCTCCCCACGCTTTCGCATCTGAGTGTCAGTATCTGTCCAGGGGGCCGCCTTCGCCACTGGTATTCCTTCAGATCTCTACGCATTTCACCGCTACACCTGAAATTCTACCCCCCTCTACAGTACTCTAGTTTGCCAGTTTCAAATGCAGTTCCGAGGTTGAGCCCCGGGCTTTCACATCTGACTTAACAAACCACCTGCATGCGCTTTACGCCCAGTAATTCCGATTAACGCTCTCACCCTCCGTATTACCGCGGCTGCTGGCACGGT
+
CCCCGGGGGGGGGGGGGGGGGGGGGGGGGGGGGGGGGGGEGGGGGGGGGGGGGGGGGGGGGGGGGGGGGGGGGGGGGEGGGGGGGGGGGGGGGGGGGGGGGGGGGGGGGGGGGGGGGGGGGGGDGGGGGGGGGGGGGGGGGGGCFEGGGGGGGGGGGGGGGGGDGGGGGGFFGGGGGGGGGGGGGGGECGDGGGGGFFDGGFGFFA=CFFFFFFCEFFFFFFF;?@FFFFFF@FCE;<>F6EC@;B03::BF)<BF?(1(3463960(444?B:?B9?12744A6>01990(54,43<(-#
@M05025:18:000000000-B3NL5:1:1101:26828:10295 2:N:0:TCGAAG
TCATTCGGACTACAGGGGTTTCTAATCCTGTTTGCTCCCCACGCTTTCGCACCTCAGCGTCAGTGTCAGTCCAGGAGGCCGCCTTCGCCACTGGTGTTCCTTCCGATCTCTACGCATTTCACCGCTACACCGGAAATTCCACCTCCCTCTACTGCACTCTAGCGTGCCAGTATCGGATGCAATTCCAAGGTTGAGCCCTGGGCTTTCACATCCGACTTAACACACCGCCTACGCGCGCTTTACGCCCAGTAATTCCGATTAACGCTTGCACCTTTCGTATTACCGCGGCTGCTGGCACGAT
+
CCCCGGGGGGGGGGGGGGFGGGGGGGGGGGGGGGGGGGGGGGGGGGGGGGGGGGGGGGGGGGGGGGGGGGGGGGGGGGGGGGGGGGGGGGGGGGGGGGGGGGGGGGGGGGGGGGGGGGGGGGGGGGGGGGGGGGGGGGGGGGGGGGGGGGGGGGGGGGGGGGGGGGGGGGGGGGEG>DGGGGGGGGGGGGGG>4;?DFGGGFGFFFFFFFFFFDFF>?FAFCFFF;66>F@D;9@FFF0<1<43109?<BA9A<<A0:<B2)689FF623>:1?9<??FFFFD441(40(,(5851(<1(#
@M05025:18:000000000-B3NL5:1:1101:2888:10305 2:N:0:TCGAAG
TCATTCGGACTACCAGGGTATCTAATCCTGTTTGCTACCCACGCTTTCGCACCTCAGCGTCAGTGTCAGTCCAGGTGGTCGCCTTCGCCACTGGTGTTCCTTCCTATATCTACGCATTTCACCGCTACACAGGAAATTCCACCACCCTCTACTGCACTCTAGCCAGACAGTTATGGATGCAGTTCCCAGGTTAAGCCCGGGGATTTCACACCCATCTTATCAAGCCGCCTACGCGCGCTTTACGCCCAGTAATTCCGATTAACGCTTGCACCCTCTTGATTACCGCGGCTGCTGGCACAGA
+
CCCCGGGGGGGGGFGGGGFGGGGGGGGGGGGGGGGGGGGGGGGGGGGGGGGGG<FEGGGGGGGGGGCGGGFGGGGGDGGGGGGGGGGGGGGGFGGGGGGGGGGGFGFGFGGGGGGGEGGGGGGGGGGGGGDFG8F8DFG@EDCDD4BEFEEFGGGGGGGGGFGGGG8DG?FFFDD?FGGGFCDFFGFGGGGGCGGGCFGD5@DAAA6BFFF>4/>BFEC+:CE3@9>B29@@D@:@69@<?9C(-9((..4>A9A<0431?<<(22((1<?F?(,()))6))-.((-(((-40),(()((#
@M05025:18:000000000-B3NL5:1:1101:13668:10324 2:N:0:TCGAAG
TCATTCGGACTACTCGGGTTTCTAATCCTGTTTGCTCCCCACGCTTTCGCACCTCAGTGTCAGTATCAGTCCAGGCAGTCGCCTTCGCCACTGATGTTCCTTCCCATCTCTACGCATTTCACCGCTACACAGGAAATTCCACTACCCTCTACTGTACTCTAGTCTGCCAGTTCGCAATGCAGTTCCCAGGTTGAGCCCGGGGCTTTCACATTCCGCTTAACAAACCACCTACGCGCGCTTTACGCCCAGTAATTCCGTTTAACGCTTGCACCCTCCGTATTACCGCGGCTGCTGGCACGGG
+
CC@CGFGGGGGGGFFGGGCF;FGGGDGGGGGGGGGGGGGGGGDGGGGGGGGGGGGGGGGGGGGGGFGGGGGGGGGGGGGGGGGGGGGGGGGGGGFFGGGGGGGGGGGGGGGGGGGGGGGGGGGGGGGGGGGFGGGGGGGGFGEGCFGGGFGGGGGFFGGGFFFGGGGGGGGGGGDCEDGGFGGGDFCGFGGCCGFG+0CDDBGFFFFFAFFFFA6=DF2AAFEFDFFFFF:5(8(0;F;D;7;@@;FB??246)625))((.5191((2222:(4:>F?0>>>F:>96>3(2))((,,(-#
@M05025:18:000000000-B3NL5:1:1101:13074:10332 2:N:0:TCGAAG
TCATTCGGACTACCAGGGTATCTAATCCTGTTCGCTACCCACACTTTCGCACATGAGCGTCAGTCTTTGGCCAGGGAGTCGCCTTCGCCACTGATGTTCCTCCAGATATCTACGCATTTCACCGCTACACCTGGAATTCCACTCCCCTCTCCAAGACTCTAGTCTGCCAGTTCTAAATGACCATCCCAGGTTGAGCCCGGGGCTTTCACATCTAGCTTAACAAACCGCCTGCGTGCGCTTTACGCCCAGTAATTCCGATTAACGCTCGCACCCTCCGTATTACCGCGGCCGCTCGCACGGT
+
CCCCGGGGGGGGGGGGGEGGGGGGGGGGGGGGGGGGGGGFGGGGGGGGGGGGGGGGGGGGGGGGGGGGGGGGGGGGGGGGGGGGGGGGGGGFFGGGGGGGGGGGGCDBFGGFGGGGGDGGGGGGGGGGFGGGGGGGGGG;EGGCFGGGGFGGGGGGCGGGGFGGGFGGG8FEGGFFCFFFGGGGGGGGF6?F7?CD6@DDG>CFFFFAFFFF@B;4:EFAFFEBD=22@DFDF@<@((.(/)9<@60(68<)44<480411)-(-310((79:1?:>FB::ABF03036((-,(36099>#
@M05025:18:000000000-B3NL5:1:1101:8480:10469 2:N:0:TCGAAG
TCATTCGGACTACAAGGGTTTCTAATCCTGTTTGCTCCCCACACTTTCGCACCTCAGCGTCAGTATCGAGCCAGTAAGCCGCCTTCGCCACTGGTGTTCCTCCGAATATCTACGAATTTCACCTCTACACTCGGAATTCCACTTACCTCTCTCGAACTCAAGACTACCAGTATCAACGGCAGTTCCGGGGTTGAGCCCCGGGATTTCACCTCTGACTTAATAGTCAGCCTACGCGCGCTTTCCGCCCAGTACTTCCGAACAACGCTAACCCCCTCCGTATTACCGCGGCTGCTGGCACGGA
+
CCCCGGGGGGGGGGGGGGFGGGGGFFGGGGGGGCEGGGGGGGGGGGGFGGGGGCF@FFGGGGGGGGGFGGGGFGGFAFFFFGGGGGGGGFGF<FFFGFGGFGGGGGEGEFEGGFB8FDAFGGGGGGGGGG9FEGDCDFGGGEGGGGGFGGGGGG?DGFGF,9D?FDGGGFA=FFCG,=8>DCG8=@CED5;DDCCFG4DDDB<BFFFA6=*;;)6;A9>+;@?CE663(/3=?90919BF<4A(-,4::7>)444<6<6;>??,7,4(3(4?>06:01:2:9B4((-(-(((5).((8:(#
@M05025:18:000000000-B3NL5:1:1101:24489:10484 2:N:0:TCGAAG
TCATTCGGACTACCAGGGTTTCTAATCCTGTTCGCTACCCACACTTTCGCACATGAGCGTCAGTCTTTGGCCAGGGAGTCGCCTTCGCCACTGATGTTCCTCCAGATATCTACGCATTTCACCGCTACACCTGGAATTCCACTCCCCTCTCCAAGACTCTAGTCTGCCAGTTCTAAATGACCATCCCAGGTTGAGCCCGGGGCTTTCACATCTAGCTTAACAAACCGCCTGCGTGCGCTTTACGCCCAGTAATTCCGATTAACTCTCGCACCCTCCGTATTCCCGCGGTCGCTCGCACGGC
+
CCCCEEGEEGGFGEFFCEAFFFFCGGEFGFFEF;FFGGF8EFEGGGGFGGCEGFGD<F@GGGEFFGGGFGGGGGGFG@FC@GGEEFGGGDGGDF,EFFFFGFFCFDGFGGGGCFGD:FF,AF?FCB=>EAF=FEFEFGFGFG,D>EEDCEFGF8=DDFG8DDDFG9DFC8@3:,:CECFF7DFFG?F@7CCD?6DGF:CCC94*;94=@:66+3**+1*8BF329=9(6/(((/6;17;;<<4<0;FF:7A4256A?001(66)922301,281(((-(,.))5(-17(((-,.(4(((-#
@M05025:18:000000000-B3NL5:1:1101:19551:10526 2:N:0:TCGAAG
TCATTCGGACTACTGGGGTTTCTAATCCTGTTCGCTACCCCCACTTTCGCACATGAGCGTCAGTCTTTGCCCAGGGAGTCGCCTTCGCCACTGATGTTCCTCCAGATCTCTACGCATTTCACCGCTACCCCTGGAATTCCACTCCCCCCTCCAAGACTCTAGCCTGCCACTTCTCAACGCAATTCCCACGTTTAGCGCCGGGCTTCCCCCTCTACCTTAACCACCCGCCACCGTCCGCTTTACGCCCAGTACTTCCGATCAACCCTCGCCCCCTCCGTATTCCCTCCCCTGCTGGCCCGGC
+
<A<C<CF<@FG-F-,;<:CFCE<F<,C,E,EA,F>:,6FG,+@BFG<6,@BFF,,C6C+6,8:,6,CF,,9CCAF,,BFF6=FCCE7?B6?FDDG,:BED,C<,A95:@EEFG?FGDG,AEF9++6>C,AF+A+48,E==@>FFFGG+=@CEGC=D?==DE3,@A,@8C,,E,:,@:++0**3=CCF7>CC***+29**)))18))25)).:4*))0/7;8*713;(16((.,(,4(41(,.6((-((((.)5<A2,-4((2.(,.-4(,(,4(46(-(4.-).)(((((-.30(((--(#
@M05025:18:000000000-B3NL5:1:1101:18870:10547 2:N:0:TCGAAG
TCATTCGGACTACAAGGGTTTCTAATCCTGTTCGCTACCCATGCTTTCGAGCCTCAGCGTCAGTTGCAGACCAGAGAGCCGCCTTCGCCACTGGTGTTCTTCCATATATCTACGCATTCCACCGCTACACATGGAGTTCCACTCTCCTCTTCTGCACTCAAGTTCAACAGTTTCTGATGCAATTCTCCGGTTGAGCCGAAGGCTTTCACATCAGACTTATTGAACCGCCTGCACTCGCTTTACGCCCAATAAATCCGGACAACGCTTGCCACCTACGTACTACCGCCTCTGCTGGCACGTG
+
CCCCFGGGGGGGDGGGGGFGGGGGGGGGGGGGGGGGFGGGGGGGGGGGGGGGGGGGGGGGGGGGGGGGGGGGFF<EGGGGGGGGGGGGFEGGGGGGGGGFGFGGFGGDDFGGGGGGGGGGGGGGGGGGGGGGFGGGEFGEFGGG9FGGGGGGGGGGGFGGGFGGGFFGGDEDFGGG8CGFGFFGGGFGGGGGDFGFGFGCGFGFFFFCCFFFB>@EFFFFFFFC=99@>?BB:E=BFB7@DFEF;>BF<@@EEE?E13<@;::>0:<(10<71(5?:14(-6<7(4((((),4)8?7)-(#
@M05025:18:000000000-B3NL5:1:1101:4251:10600 2:N:0:TCGAAG
TCATTCGGACTACCGGGGTTTCTAATCCTGTTTGCTCCCCACGCTTTCGTACATGAGCGTCAGTGTTGACCCAGGTGGCTGCCTTCGCCATCGGTATTCCTTCAGATCTCTACGCATTTCACCGCTACACCTGAAATTCTACCACCCTCTATCACACTCTAGTTTGCCAGTTCGAAATGCAGTTCCCAGGTTGAGCCCGGGGCTTTCACATCTCGCTTAACAAACCGCCTGCGTACGCTTTACGCCCAGTAATTCCGATTAACGCTCGCACCCTCCGTATTACCGCGGCTGCTGGCACGGG
+
CCCCGGGGGGGGGGGGGGFGGGGGGGGGGGGGGGGGGGGGGGGGGGGGGGGGGGGGGGGGGGGGGGGGGGGGGGGGGGGGGGGGGGGGGGGGGGGGGGGGGGGGGGGGGGGGGGGGGGGGGGGGGGGEGGGGGGGGGGGGGGGGGGGGGGGGGGGGGGGGGGGGGGGGGFDFGGGGGGGGGGGGGGGGFGFGGGGGGFCDGDGFFFFFFFFFFF@=AFFFFFFDBF>FF70=;@?@BF@D;CE?FFB(4>F2<AAF?????AA?;6019BFF818?(,(4::AB69-369>BD?3:(.((#
@M05025:18:000000000-B3NL5:1:1101:16231:10648 2:N:0:TCGAAG
TCATTCGGACTACAAGGGTATCTAATCCTGTTTGCTCCCCACGCTTTCGCACCTCAGCGTCAGTGTCAGTCCAGGAGGCCGCCTTCGCCACTGGTGTTCCTTCCGATCTCTACGCATTTCACCGCTACACCGGAAATTCCACCTCCCTCTACTGCACTCTAGCGTGCCAGTATCGGATGCAATTCCAAGGTTGAGCCCTGGGCTTTCACATCCGACTTAACACACCGCCTACGCGCGCTTTACGCCCAGTAATTCCGATTAACGCTTGCACCTTTCGTATTACCGCGGCCGCTGGCCCGAG
+
CCCCGGGGGGGGGGGGGGFGGGGGGGGGGGGGGGGGGGGGGGGGGGGGGGGGGGGGGGGGGGGGGGGGGGGGGGGGGGGGGGGGGGGGGGGGGFGFGGGGGGGGGGGGGGGGGGGGGDGFGGGGGGGGGGGGDEEEGGFGGGGGGGGGGGGGGGGGGGGGGGGGGGGGGDGGGGDC>DDGFFFGGGGGGFGF4CCFFFF7FFGFFFA6B>@A;AFBD?EAFFFF;?9>;?D@?B69102:65<0(91:?F2:<2)6:?12<BBF>6??F?77::9<6:::?):<(49(0(,(430:((4-#
@M05025:18:000000000-B3NL5:1:1101:16043:10691 2:N:0:TCGAAG
TCATTCGGACTACTGGGGTATCTAATCCTGTTCGCTACCCATGCTTTCGAGCCTCAGCGTCAGTTGCAGACCAGAGAGCCGCCTTCGCCACTGGTGTTCTTCCATATATCTACGCATTCCACCGCTACACATGGAGTTCCACTCTCCTCTTCTGCACTCAAGTTCAACAGTTTCTGATGCAATTCTCCGGTTGAGCCGAAGGCTTTCACATCAGACTTATTGAACCGCCTGCACTCGCTTTACGCCCAATAAATCCGGACAACGCTTGCCACCTACGTATTACCGCGGCTGCTGGCACGTT
+
CCCCGGGGGGGGGGGGGGGGGGGGGGGGGGGGGGGGGGGGGGGGGGGGGGGGGGGGGGGGGGGGGGGGGGGGGGGGGGGGGGGGGGGGGGGGGGGGGGGGGGGGGGGGGGGGGGGGGGGGGGGGGGGGGGGFGGGGGGGGGGGGGGGGGGGGGGGGGGGGGCFGGGGGGGGGGGGGGGCFGGGGGGGGGGGGGGGGGFGGGFGFFAFFFFFFFFFFAFFFFCEEB@BFFFFFFFFEDFFD;97@FF@?;@EFFFC@;0;9>B?09B:?F?276?7?B?<BB>FB?B>00-2:22((4<?(#
@M05025:18:000000000-B3NL5:1:1101:7370:10762 2:N:0:TCGAAG
TCATTCGGACTACAGGGGTTTCTAATCCTGTTCGCTACCCATGCTTTCGAGCCTCAGCGTCAGTTGCAGACCAGAGAGCCGCCTTCGCCACTGGTGTTCTTCCATATATCTACGCATTCCACCGCTACACATGGAGTTCCACTCTCCTCTTCTGCACTCAAGTTCAACAGTTTCTGATGCAATTCTCCGGTTGAGCCGAAGGCTTTCACATCAGACTTATTGAACCGCCTGCACTCGCTTTACGCCCAATAAATCCGGACAACGCTTGCCACCTACGTATTAACGCGACTGCTGGCACGTT
+
CCCCGGGGGGGGGGGGGGFEGGGGGGGGGGGGGGGGGGGGGGGGGGGGGGFGGGGGGGGGGGGGGGGGGGGGGGGGGGGGGGGGGGGGGGGGGGGGGGGGGGGGGGGGGGGGFGGGGDGGGGGGGGGGGGGGGGGGGGGGGGGGGGGGGGGGGGGGGFGGGFFGGFGGGGGGGGGGCFGGGCDDGGGGGGGGDDDFGFDGDBGFFFFFFFFFFFEBFEEFFFFFE29@99@=2=E@=><37EF?F09<D8@<<EE;>0;1,2<>6??:04<??<BBFF>A?<):?(4((((.62>B7)((#
@M05025:18:000000000-B3NL5:1:1101:22601:10769 2:N:0:TCGAAG
TCATTCGGACTACAGGGGGTTCTAATCCTGTTCGCTACCCATGCTTTCGAGCCTCAGCGTCAGTTGCAGACCAGAGAGCCGCCTTCGCCACTGGTGTTCTTCCATATATCTACGCTTTCCACCGCTGCACATGGAGTTCCACTCTCCTCTTCTGCACTCAAGTTCAACAGTTTCTGATGCAATTCTCCGTTTGAGCCGAAGGCTTTCACATCAGACTTATTGAACCGCCTTGCCTCGCTTTCCGCCCAATAAATCCGTACAAACCTTGCACACTACGTTTTCCTGCTGCTGCCGCCCCGCG
+
CC9BFCFC@FFFC-CF@C+@@FEFFFFFG9FGF@@C@CEFCGE,FGFFGE8FEFC<E<FGG7,CCCF<,,CFF8<FE,B?::CFCB7CCEGGGA<EFCGGFFGFGFDGC9B?5?=+@FA,5?<++=+@,6,AFB:8>8D>;3@ECG,33=@=FCF,,,@DE,,,@EG8DEDF8=A;,?<B:5+399CC>0;;*8*209*<*9C4@?A9AB+*4673A?*=B6**)/(8((()/(/63972()//8;91((43.))4(-(,-))(-..).).)((..4.(.4-))).()4:))(((-(-((#
@M05025:18:000000000-B3NL5:1:1101:22623:10776 2:N:0:TCGAAG
TCATTCGGACTACACGGGTATCTAATCCTGTTTGCTCCCCACGCTTTCGTACATGAGCGTCAGTGTTGACCCAGGTGGCTGCCTTCGCCATCGGTATTCCTTCAGATCTCTACGCATTTCACCGCTACACCTGAAATTCTACCACCCTCTATCACACTCTAGTTTGCCAGTTCGAAATGCAGTTCCCAGGTTGAGCCCGGGGCTTTCACATCCCGCTTAACAAACCGCCTGCGTACGCTTTACGCCCAGTAATTCCGATTAACGCTCGCACCCTCCGTATTACCGCGGCTGCTGGCACGGC
+
@CCCGDGFGDGGFFGGGGGGGGGGGGGGDFGGDFGGDGFGGGGGGGGGGGGGGGGGGG@GGGGGGGGCGGGGGGGGGGGGGGGGGGGDGGGGGGGFGGGGCDGGGGGGGGGGGGGGCGCFGGGGGEGEFGGGFGGGFGGGGGFGF@ED8FFCFFGDFDDFFFGGFGAFGGG8@CF@=FGGGGGGGGGCDCCCCGGGFFD>CBDAFAAAFFFF*9=ADDDFFFE>5(-81(/2(((,:9@FFFF(33((4:A4>96A7:08:B21((21(106688?>:::7:A4((((71063>3(()--#
@M05025:18:000000000-B3NL5:1:1101:11171:10856 2:N:0:TCGAAG
TCATTCGGACTACTCGGGTATCTAATCCTGTTTGCTCCCCACGCTTTCGCACCTCAGCGTCAGTGTCAGTCCAGGAGGCCGCCTTCGCCACTGGTGTTCCTTCCGATCTCTACGCATTTCACCGCTACACCGGAAATTCCACCTCCCTCTACTGCACTCTAGCGTGCCAGTATCGGATGCAATTCCAAGGTTGAGCCCTGGGCTTTCACATCCGACTTAACACACCGCCTACGCGCGCTTTACGCCCAGTAATTCCGATTAACGCTTGCACCTTTCGTCTTTCCGCGGCCTCTTGACCGAG
+
C@CCDFFGGGGGGGGGGGGGGGGGGGGGGGGGGFGGGGGGGGGGGGGGGGGGGGGGGGGGGGGGGGGGGGGGGFFGGGGGGGGGDGGGGGGGGGGGGGGGGFGGGDGGFGBFGGGGGGGGGFGGGGG7FFFFCFCEGGGDFGGFGGEGGGD8FFGFGGGGGCCCEGGGGFG9:FGEDG5CF>CGGGFA>DFGGG>CC?9CFACFF4BFFCFFFB@@E@C=6FF1?1:>9?DFFF:019>0()6<?>>:(.4-4<AA031:BAF(3:B0())..:42(2(,:)).,-(7(,(,3).))39(#
@M05025:18:000000000-B3NL5:1:1101:27361:10908 2:N:0:TCGAAG
TCATTCGGACTACTGGGGTTTCTAATCCTGTTCGCTACCCACACTTTCGCACATGAGCGTCAGTCTTTGGCCAGGGAGCCGCCTTCGCCACTGATGTTCCTCCAGATATCTACGCATTTCACCGCTACACCTGGAATTCCACTCCCCTCTCCAAGACTCTAGTCTGCCAGTTCTAAATGACCATCCCAGGTTGAGCCCGGGGCTTTCACATCTAGCTTAACAAACCGCCTGCGTGCGCTTTACGCCCATTACTTCCGATTAACTCCCGCACCCCCCGTATTACCGCGACTCCTGTGACGGG
+
CCCCF<FG@FGDFG<<FGCCCFFCFGFFDFCGGG7CCFGGGEDCFGGG@FFGGGGGF,CF@BEGEFCFA<<CCCCC<FE@FGE?B<DCFGDGGFFEEA?5<?F8DFC9<FFBFFF:FGCFEFDFFG+BEFDFFDE,,>DFADA8E8C88DEFF,EDGCFGFGGFG=FCDG?E8:E:,2+B??DFCCC676F+=77909?>5AGA69A>B61)1+*9B?*BFA325B96B,:=>,(/(,6;?C3((-.(()-)-))32(41:))..),41691(44>0<03(6<),40-42((.3-))--(#
@M05025:18:000000000-B3NL5:1:1101:16163:10959 2:N:0:TCGAAG
TCATTCGGACTACTGGGGTATCTAATCCTGTTTGCTCCCCACGCTTTCGCACCTCAGCGTCAGTGTCAGTCCAGGAGGCCGCCTTCGCCACTGGTGTTCCTTCCGATCTCTACGCATTTCACCGCTACACCGGAAATTCCACCTCCCTCTACTGCACTCTAGCGTGCCAGTATCGGATGCAATTCCAAGGTTGAGCCCTGGGCTTTCACATCCGACTTAACACACCGCCTACGCGCGCTTTACGCCCAGTACTTCCGATTAACGCTTGAACCTTTCGTATTACCGCGGCTGCTGGCACCAC
+
CCCCGGGGGGGGGGGGGGGGGGFGGGGGGGGGGGGGGGGGGGGGGGGGGGGGGGGGGGGGGGGGGGGGGGGGGGGGGGGGGGGGGGGGGGGGGFFGGGGGGGGGGGGEGGGGGGGGGGGGGGGGGGGGGGGGGGGGFGGGGGGEGGGGGGGGGGGGGFGGGGGGGGGGGGGGGGEGGGGGGGFGFGFFDCFGFCCCFFGCFAFAFFFFFF>AFB?@D=EFFCFF@?>;03;FFF0:;BF::<BFFF;<?:B)<))5023:?FF?FB:2().43<<A2:7<>4<4(((43(,62?(((.((#
@M05025:18:000000000-B3NL5:1:1101:5311:10965 2:N:0:TCGAAG
TCATTCGGACTACTGGGGTATCTAATCCTGTTCGCTACCCATGCTTTCGAGCCTCAGCGTCAGTTGCAGACCAGAGAGCCGCCTTCGCCACTGGTGTTCTTCCATATATCTACGCATTCCACCGCTACACATGGAGTTCCACTCTCCTCTTCTGCACTCAAGTTCAACAGTTTCTGATGCAATTCTCCGGTTGAGCCGAAGGCTTTCACATCAGACTTATTGAACCGCCTGCACTCGCTTGACGCCCAATAAATCCGGACAACGCTTGCCACCTACGTATTACCGCGGTTGCTGGCACGTC
+
CCCCGGGGGGGGGGGGGGGGGGGDGGGGGGGGGGGGGGGGGGGFGGGGFGGGGGGGGGEGGGGGGGGGGGGGGCFGGGGGGGGGGGGGGGGGGGGGGGGGGGGGGGFFGGGGGGGGGGGGGGGGGGDGFGFGGGGDGGGCFGGGGGGGGGGFFFGDFFFGGGGGGGGGGGGFGGGGGG7CF7EGGFGGGGDGGGGFGFGGDAGFF>59EFFFFF*.;9CFC>E46B(>929>B=EB29?D((61;9F1;;@<<EFFF;?9(3<((42(4:28(.,864)672A91(-(((-34440(42(#
@M05025:18:000000000-B3NL5:1:1101:27456:10967 2:N:0:TCGAAG
TCATTCGGACTACCCGGGTTTCTAATCCTGTTTGCTCCCCACGCTTTCGTACATGAGCGTCAGTGTTGACCCAGGTGGCTGCCTTCGCCATCGGTATTCCTTCAGATCTCTACGCATTTCACCGCTACACCTGAAATTCTACCACCCTCTATCACACTCTAGTTTGCCAGTTCGAAATGCAGTTCCCAGGTTGAGCCCGGGGCTTTCACATCTCGCTTAACAAACCGCCTGCGTACGCTTTACGCCCAGGAATTCCGATTACCGCTCGCACCCCCCGTATTACCGCGCCTGCTGTCACGGG
+
CCCCGGGGGGGGGGGGGGCFGGGGFGFFGGGGGGGGGGGGGGGGGGGGGGGGGGGGGGGGGGGGGGGGGGGGGGGGFGGGGGGGGFGGGGGGGGGGGCFGGGGGGGGGGGGGGGGGGGGGGGGGGGGGGGGGGGFGGGGGGGGGGDGGGGFGGGGGGGGGG8DGGGGFFGGFFGFGEG=DGFGGGGGGGGC6+AFGGFGCC5CDFFFFF>FAFF@@;BD=FFEBFF@>91;@6;F@0;@D?EC8@0;D(((48)<<((408).-999(((474(24926?(6:23>2(((,42,).)6((#
@M05025:18:000000000-B3NL5:1:1101:20465:10972 2:N:0:TCGAAG
TCATTCGGACTACTAGGGTTTCTAATCCTGTTTGCTCCCCACGCTTTCGTGTCTCAGCGTCAGTGATGGTCCAGAAAGCCGTCTACACCGCAGGTGTTCCTCCTGATATCTACGCATTTCACCGCTACACCAGGAATTCCGCTTTCCTCTCCCATACTCAAGCCCTCCAGTTTCCGGCGCACCCTCCCAGTTGAGCCGGGAGATTTCACACCGAACTTAGAGAACCGCCTACACACTCTTTACGCCCAGTAACTCCGAACAACGCTCGCCCCCCTCGTATCACCGCGGCTGCTGGCACGCG
+
CCCCGGGGGGGGGGGGGGFGGGGGGGGGGGGGGGGGGGGGGGGGGGGGGGGGGGGGGGGGGGGGGGGGGGGGGGGGGGGGGGGGGGGGGGGGGGGGGGGGGGGGGGGGGGGGGGDGGGGGGGGGGCGGGGGGGGFGGGGGGGEGGGGGGAEGGGGGGGGGGGGGGGGGGGGGGFEGGG6>DDGGGGGGG5;DDGFGGFGGGD<6=AF8B>FFAF=FFE3AFACEEF9>@@FFFFFF@8>BFFFFFFF?BF)<A9AFBB6;><?>(4:;>B049B469:1?(6A?BBB204,4?F(3(5((#
@M05025:18:000000000-B3NL5:1:1101:2565:10984 2:N:0:TCGAAG
TCATTCGGACTACTCGGGTTTCTAATCCTGTTTGCTCCCCACGCTTTCGCACCTCAGCGTCAGTGTCAGTCCAGGTGGTCGCCTTCGCCACTGGTGTTCCTTCCTATATCTACGCATTTCACCGCTACACAGGAAATTCCACCACCCTCTACTGCACTCTAGCCAGACAGTTATGGATGCAGTTCCCAGGTTAAGCCCGGGGATTTCACACCCATCTTATCAAGCCGCCTACGCGCGCTTTACGCCCAGTAATTCCGATTAACGCTTGCACCCTCGGTATTACCGCGGCTGCTGGCACAGA
+
CCCCGGGGGGGGGGGGGGFGGGGGGGGGGGGGGGGGGGGGGGGGGGGGGGGGGGGGGGGGGGGGGGGGGGGGGGGGGGGGGGGGGGGGGGGGGGGGGGGGGGGGGGGGGGFGGGGGGGGGGGGGGGGGGGGGGGGGGGGGGGGGF>EGGGGGGGGGGFFGGFGGGGGGGGGGGGGGGGGGGGGGGGGGGFFFGGGDGFGGGFDFFFFFFFF>>?@DFEFFFFFBFBF@;01@FFFF9BBB6<A?FFFFFF>AB>ADF??F<<<?92???F?8?<:((-(42444:>(31((8?BBF(4:(#
@M05025:18:000000000-B3NL5:1:1101:1907:10999 2:N:0:TCGAAG
TCATTCGGACTACTAGGGTATCTAATCCTGTTTGCTCCCCACGCTTTCGTACATGAGCGTCAGTGTTGACCCAGGTGGCTGCCTTCGCCATCGGTATTCCTTCAGATCTCTACGCATTTCACCGCTACACCTGAAATTCTACCACCCTCTATCACACTCTAGTTTGCCAGTTCGAAATGCAGTTCCCAGGTTGAGCCCGGGGCTTTCACATCTCGCTTAACAAACCGCCTGCGTACGCTTTACGCCCAGTAATTCCGATTAACGCTCGCACCCTCCGTATTACCGCGGCTGCTTGCCTGGC
+
CCCCGGGGGGGGGFFGGGGGGGGGGGGGGGGFFFGG@FGGGGGGGEGGGGGGGGGGGGGGGGGGGGGGGGFGEGGGGGGGGGG9FFGGGGGGGGGGGGGGGGGGGGFGGFGGGFGGGGGGGGGGGGGGGGFGGFGGGAEGGGG?FEGFGGGGGGGGFFGGGFGGGFAFGFGGGGGGDC?DCDGGGGGGGGGGGGGGFFG+?DGFFFAAFFFFFF:AF=DCFC@2BDFF5((7:D@>01;7=EFFF>>;04;?C?5EF?:6?AD0(((-4904(4:?04(30)-4((-(,((()),(())-#
@M05025:18:000000000-B3NL5:1:1101:26141:11008 2:N:0:TCGAAG
TCATTCGGACTACTGGGGTTTCTAATCCTGTTCGATCCCCGCACTTTCGTGCCTCAGCGTCAGTAGGGCGCCGGAAGGCTGCCTTCGCAATCGGGGTTCTGCGTGATATCTATGCATTTCACCGCTACACCACGCATTCCGCCTTCTTCTCGCCCACTCAAGGCCCCCAGTTTCAACGGCCGGACGGGGTTGAGCCCCGAATTTTTACCGCTGACTTAAAAGCCCGCCTCCGCACCCTTTAAACCCAATAAATCCGGATAACACTCGCATCCCCCTCATTACCGCGGCTGCTGGCACGGGG
+
CCCCGGGGGGGGGFGGGDGEGGGGGGGGGGFGGFFGFGGGGGGGGGGGGGGGGGGGFGGGGGGGGGGECCGDGGGGEEGFFGGGGGFGGFGGFEGFFGGGCFGGECFFGGGGGGGGGFGGGGGGGGGGFGGGGG7>CC9DGDDGEGGFG:ACECEGG6FCF6CFG::CEG<=,=<7CGCDDC4<ED35C5<DFFGF<>3757FBFFF??)8)<<?AF>)6@F:08079<(.-839>B6184<4>F?B<(42<44:09<:(63),),(,(,(((,((((.4)).(--(-(,().(((.,0(#
@M05025:18:000000000-B3NL5:1:1101:15368:11015 2:N:0:TCGAAG
TCATTCGGACTACTCGGGTATCTAATCCTATTTGCTCCCCACGCTTTCGTGCCTCAGTGTCAGTTACAGACCAGGCGACCGCCTTCGCCACTGGTGTTCCTCCATATATCTACGCATTTTACCGCTACACATGGAATTCCATCGCCCTCTTCTGCACTCCAGCATACCAGTTTCCATAGCTTACAATGGTTGAGCCATTGCCTTTTACTACAGACTTAGTACGCCACCTACGCACCCTTTACGCCCACTGATTCCGGATAACGCTTGCCACCTACGTATTACCGCGGCAGCTGCCACGCAA
+
CCCCGGGGGGGGGGGGGGGGGGCGGGGGGGGGGGGGGGGGGGGGGGGGGGGGFGGGGGGGGGGGGEGEGGGGGGGCGFGDGGGGGGGGDGGGGGGFGGFFAEGGGGGGFFGGGGGGGGGGGGGGGGGGGGGGGGGFGGFGGFFGGGGDGGGGGEGCFE@D8FFGGGDGGGGGGGGGC9CFGGGCFFGGCGCD7FGGDFGGF5BFBCAFFFF5AA=EFFEFFFFF>>D27=39599>>@F@3;076>@(,).95CCF07@?E<(4<,,4(62<7>72()6().6(-4,3(((.4(2?>(,(#
@M05025:18:000000000-B3NL5:1:1101:7231:11040 2:N:0:TCGAAG
TCATTCGGACTACAAGGGTTTCTAATCCTGTTCGCTACCCATGCTTTCGAGCCTCAGCGTCAGTTGCAGACCAGAGAGCCGCCTTCGCCACTGGTGTTCTTCCATATATCTACGCATTCCACCGCTACACATGGAGTTCCACTCTCCTCTTCTGCACTCAAGTTCAACAGTTTCTGATGCAATTCTCCGGTTGAGCCGAAGGCTTTCACATCAGACTTATTGAACCGCCTGCACTCGCTTTACGCCCAATAAATCCGGACAACGCTTGCCACCTACGTATTACCCCGGCTGCTTGCCCGGG
+
CCCCGGGGGGGGGGGGGGGGGGGGGGGGGGGGGGGGGGGGGGGGGGGGGGGGGGGGGGGGGGGGGGGGGGGGGGGFGGGGGGGGGGGGGGGGGGGGGGGGGGGGGGGGGGGGGGGGGGGGGGGGDEGGGGGGGGGGGGGGGGGGGFEFGGGGGGGGGGGGGGGGGGGGGGGGGGGGGGGGGFGGGGGGGGGGGGGGGFGGDEGFFFA9FFAFFFFFFFFFFAFFE2>>==99B=4EDFDD0);@FF081@336?EE;@<9;?(,4<?(33-)2((((.)-.6<A(-(((-.4)))(,.,(#
@M05025:18:000000000-B3NL5:1:1101:12618:11052 2:N:0:TCGAAG
TCATTCGGACTACAGGGGTATCTAATCCTGTTCGCTACCCATGCTTTCGAGCCTCAGCGTCAGTTGCAGACCAGAGAGCCGCCTTCGCCACTGGTGTTCTTCCATATATCTACGCATTCCACCGCTACACATGGAGTTCCACTCTCCTCTTCTGCACTCAAGTTCAACAGTTTCTGATGCAATTCTCCGGTTGAGCCGAAGGCTTTCACATCAGACTTATTGAACCGCCTGCACTCGCTTTACGCCCAATAAATCCGGACAACGCTTGCCACCCACGTATTACCGCGTCTGCTGGCCCGGC
+
CCCCGGGGGGGGGGGGGGGGGGGGGGGGGGGGGGGGGGGGGGGGGGGGGGGGGGGGGGGGGGGGGGGGGGGGGGGGGGGGGGGGGGGGGGGGGGGGGGGGGGGGGGGGGGGGGGGGEGGFGGGGGGGGGGFGGGGGGGGGFF9DDGGGGG8BFGGGFEFCGCGDFGGGGGGGGGGGGGFFGGGFFFGGGGGG67FGGFGD5BGFFAFFFFFFAFFFFFFFFC6A=B@2=@=9DE=EBBFFFEE6?0;@114AEEC;>;D;10429B:(,2<>(,8BFF748A><:69,411:<8(,,(((#
@M05025:18:000000000-B3NL5:1:1101:16696:11061 2:N:0:TCGAAG
TCATTCGGACTACTCGGGTTTCTAATCCTGTTCGCTACCCATGCTTTCGAGCCTCAGCGTCAGTTGCAGACCAGAGAGCCGCCTTCGCCACTGGTGTTCTTCCATATATCTACGCATTCCACCGCTACACATGGAGTTCCACTCTCCTCTTCTGCACTCAAGTTCAACAGTTTCTGATGCAATTCTCCGGTTGAGCCGAAGGCTTTCACATCAGACTTATTGAACCGCCTGCACTCGCTTTACGCCCAATAAATCCGGACAACCATTGCCACCATCGTATTACCGCCGCAGCTGGCACAGT
+
CCCCFGFGGGGGGGCEEG@FEGGGGGGGGGGGGGGGGFGDGGDFCFGGDFCGGGGGGGGGGGGGGGGGGGGGGGFGFGGGEGGGGGDEFCFGGGEGF7EEGGGGFGGFGGGGGGGGEFGGGGGGGE7CGGGGFFGFEEEGGGGGGCGGGGGFG9DGDDFFC9CCFFGDGGGGFCFG8E?7==FGG9FFDC?DDCFF?AC***9AFFFAC@:9A@=EF6*=F6966:2=@?(8((0;>;(8;);<76(,2=.7)9CF((60910,()6))448(.)5:1,4:4964(((,(((((.114((#
@M05025:18:000000000-B3NL5:1:1101:10052:11099 2:N:0:TCGAAG
TCATTCGGACTACACGGGTATCTAATCCTGTTCGCTACCCATGCTTTCGAGCCTCAGCGTCAGTTGCAGACCAGAGAGCCGCCTTCGCCACTGGTGTTCTTCCATATATCTACGCATTCCACCGCTACACATGGAGTTCCACTCTCCTCTTCTGCACTCAAGTTCAACAGTTTCTGATGCAATTCTCCGGTTGAGCCGAAGGCTTTCACATCAGACTTATTGAACCGCCTGCACTCGCTTTACGCCCAATAAATCCGGACAACGCTTGCCACCTACGTATTACCGCGGCTGCTGGCACGTG
+
CCCCGGGGGGGGGGGGGGGGGGGGGGGGGGGGGGGGGGGGGGGGGGGGGGGGGGGGGGGGGGGGGGGGGGGGGGGGGGGGGGGGGGGGGGGGGGGFGGGGGGGGGGGGGGGGGFGGGGGGGGGGGGGGGGGGFGGGGGGGGGGGGGGGGGGGGGGGGGGGGFGFGGGGGGGGGGGGGGGGGGGGGGGGGGGGGDGFGDGGGFGFFFFFFFFFFAEFFFFFFFAEEFFFFFBBDFBEFF?FFFF;<;@@@;EFFFFFFFD66:B02<03:?FFF?7?12244:A-,41-(((4:?0047:,#
@M05025:18:000000000-B3NL5:1:1101:18314:11101 2:N:0:TCGAAG
TCATTCGGACTACCAGGGTTTCTAATCCTGTTTGCTCCCCACGCTTTCGCACCTCAGTGTCAGTATCAGTCCAGGTGGCCGCCTTCGCCACTGATGTTCCTTCCCATCTCTACGCATTTCACCGCTACACAGGAAATTCCGCCACCCTCTACTGTACTCTAGTCTGCCAGTTCGAAATGCAGTTCCCAGGTTAAGCCCGGGGCTTTCACATCTCGCTTAACAAACAACCTACGCGCGCTTTACGCCCAGTAATTCCGATTAACGCTTGCACCCTCCGTATTACCGCCGCTGCTCGCACGGA
+
CCCCGGGGGGGGGGGGGGFEFGGGGGGGGGGGGGGGGGGGGGGGGGGGGGGGGGGGGGGGGGGGGGGGGGGGGGGGGGGGGGGGGGGGGGGGGGGGGGGGGGGGGGGGGGGGGGGGGGGGGGGGGGGGGGGGGGGGGGGGGGGGGGGGGGGGGGGGGGGGGGAEGGGGGGGGGGDFEGGGGGGGGGGGGFFGGC?GFFGGGEGFFFFFFF>AFFFFFFFFFFEFFFFFFEFF@;1:>@6?DFFF@FFFFFF2<4<BF08:<2<0;6:0?27?F??FBFFB:29<?6(4>BB6))-((7>3#
@M05025:18:000000000-B3NL5:1:1101:4149:11103 2:N:0:TCGAAG
TCATTCGGACTACTCGGGTTTCTAATCCTGTTCGCTACCCACGCTTTCGTTCCTCAGCGTCAGTTACTGCCCAGAGACCCGCCTTCGCCACCGGTGTTCCTCCTGATATCTGCGCATTTCACCGCTACACCAGGAATTCCAGTCTCCCCTGCAGTACTCAAGTCTGCCCGTATCGCCTGCAAGCCAGCAGTTGAGCTGCTGGTTTTCCCAAACGACGCGACAAACCGCCTACGAACTCTTTACGCCCAGTAATTCCGCACAACGCTTCCACCCTACGTATTACCGCGGCTGCTCGCACGCA
+
CCCCGFGGGGGGGFFGGGFGGGGGGGGGDFFFFFGGGGGGGGGGGGGGCAFGGGGGFGGGCFEFFGGGGFFGGFGEGGGDDGGG=FFFGGEGFGE=FCEFFFGFFGEFGGGAE:EGDCFGGGGEGGGGGGF+FCFFEECDC;FFDGFFEC688DGGGFG8==EE=,@FGC86EFG6EG?FGGC51*0:*;CC+B79C>;?C4;AAFF*;4*;44=@4>1>BB(30?4;1,112331()664A)3?23-84)64).)8(-3(.((614(52<(31(8(4<>0549(,((,4(324,((,((#
@M05025:18:000000000-B3NL5:1:1101:4815:11104 2:N:0:TCGAAG
TCATTCGGACTACTAGGGTTTCTAATCCTGTTTGCTCCCCACACTTTCGCACCTCAGCGTCAGTATCGAGCCAGTGAGCCGCCTTCGCCACTGGTGTTCCTCCGAATATCTACGAATTTCACCTCTACACTCGGAATTCCACTCACCTCTCTCGAACTCAAGACTAGCAGTATTAAAGGCAGTTCCGGGGTTGAGCCCCGGGATTTCACCTCTAACTGACTAATCCGCCTACGCGCGCTTTACGCCCAGTAATTCCGAACAACCCTAACCCCCTCCGTATTACCGCGGCTGCTGGCACGGC
+
CCCCGGGGGGGGFGGGGGGGGGGGGGGGGGGGGGGGFGGGGGGGGGGGDGCFGGGGGGGGGGGGGGGGGGGGGGGGGFGGGGGGGGFGGGGGFFGGGCGGFGGGGGGGGGGGGGGGGGGGGGGGGGGGGG9F?FFGGGGGGGGGGFE>F9EGGGFCFGFGGGCGFEFFFCGCGGGGGGFGGGGGC9DGC7DGDCCFCFG44?D49688CF=FFFF@B@=FFF5*77:<?DFFFF9>67480)4:<;F0(54AA2<24:?>><1(-((4:8:?;6?<>:10(4<9((-4;4(,470((.44#
@M05025:18:000000000-B3NL5:1:1101:16768:11104 2:N:0:TCGAAG
TCATTCGGACTACAAGGGTATCTAATCCTGTTTGCTCCCCACGCTTTCGCACCTCAGCGTCAGTATCGAGCCAGTGAGCCGCCTTCGCCACTGGTGTTCCTCCGAATATCTACGAATTTCACCTCTACACTCGGAATTCCACTCACCTCTCTCGAACTCAAGACTAGCAGTATTAAAGGCAGTTCCAGGGTTGAGCCCTGGGATTTCACCTCTAACTGACTAATCCGCCTACGCGCGCTTTACGCCCAGTAATTCCGAACAACGCTAACCCCCTCCGTATTACCGCGGCTGCTGGCACGGT
+
CCCCGGGGGGGGGGGGGGGGGGGGGGGGGGGGGGGGGGGGGGGGGGGGGGGGGFGGGGGGGGGGGGGDGGEGFFGGGGGGGGGGGGGGEEGFFFGFGGGGGGGGGGGGGGGGGGGGGGGGGGGGFGGGGGFFGGGGGGGGGGGGGGGGGGGGGGGGGGGGGGFFG,8DCGGFGGGGGGGGGGGGFGGGG7CGDGFGGFGGGAFFFFFFFF6AAFCFFFFFFFFEEEFB@F=DDFFF;@BF;<FFF>;DFFF<AABF7<FFFFFF621(.4:?6(8<>::BFFFA:BF(16(::F(1(.41#
@M05025:18:000000000-B3NL5:1:1101:14238:11109 2:N:0:TCGAAG
TCATTCGGACTACTGGGGTTTCTAATCCTGTTTGCTCCCCACGCTTTCGAGCCTCAGCGTCAGTTACAGACCAGAGAGTCGCCTTCGCCACTGGTGTTCCTCCACATATCTACGCATTTCACCGCTACACGTGGAATTCCACTCTCCTCTTCTGCACTCAAGTTCTCCAGTTTCCAATGACCCTCCCCGGTTGAGCCGGGGGCTTTCACATCAGACTTAAAGAACCGCCTGCGCTCGCTTTACGCCCAATAAATCCGGACAACGCTTGCCACCTACGTATTACCGCGGTTGCTGGCACGCG
+
CCCCGGGGGGGGGGGGFC@FGGGGGGGGGGGGGFGGGGGGGGGGGGGGGGGC:FFGGGGGGGGFGGGGGGGGGGGGGGGGGGGGEGGGGGGDDAEFGGDF?FGGGGGGFFGFFGGGGGGGGGGEGGGGFGGGFC@>EFGCGFFGAC8>FGGGGGGGGGGGGFGFGGFGCFGGGG8DCFCDGDCDGCCECGDGGG@FGFGGDDGFFFF=AAAFFA838?CA+;C;@FF9;?=;>B6,(-8B02),8>BF?1:<AF>FF0279::0(30(3(.8((4>?<?A:<AB091(((419>?:(.,(#
@M05025:18:000000000-B3NL5:1:1101:12896:11148 2:N:0:TCGAAG
TCATTCGGACTACAAGGGTATCTAATCCTGTTTGCTCCCCACACTTTCGCACCTCAGCGTCAGTATCGAGCCAGTGAGCCGCCTTCGCCACTGGTGTTCCTCCGAATATCTACGAATTTCACCTCTACACTCGGAATTCCACTCACCTCTCTCGAACTCAAGACTAGCAGTATTAAAGGCAGTTCCGGGGTTGAGCCCCGGGATTTCACCTCTAACTGACTAATCCGCCTACGCGCGCTTTACGCCCAGTAATTCCGAACAACGCTAACCCCCTCCGGATTACCCCCGCGGCTGCACCGGT
+
CCCCGGGGGGGGGGGGGGGGGGGGGGGGGGGGGFGGGGGGGGGGGGGGGGGGGFGGGGGGGGGGGGGGGGGGGGGGGGGGGGGGGGGGGGGGGGGGGGGGFFGGGGGGGGGGGGGGGGGGGGGGGGGGGGGGGGGGGGGGGGGCEGGCGDFFGD8DFGGGGGGGGGGGGGGFFFDFEFGGGGGGGFDGDDG>7CFGGFGGC>;BFFFFFFFFFF:BFFFFFFB4>CFFF@DF@F691108:46::96:(5:9>)5<>B?16::9>(4;??6?>(4:(((-(,)-4((42((4191(,431#
@M05025:18:000000000-B3NL5:1:1101:27689:11159 2:N:0:TCGAAG
TCATTCGGACTACTAGGGTTTCTAATCCTGTTCGCTACCCACACTTTCGCACATGAGCGTCAGTCTTTGGCCAGGGAGTCGCCTTCGCCACTGATGTTCCTCCAGATCTCTACGCATTTCACCGCTACACCTGGAATTCCACTCCCCTCTCCAAGACTCTAGACTGCCAGTTCTAAAGGCAATTCCCACGTTGAGCGCGGGGCTTTCACCTCTAGCTTAACAATCCGCCTGCGTGCGCTTTACGCCCAGTAATTCCGATTAACGCTCGCACCCTCCGTATTACCGCGGCTGCTGGCACGGC
+
CCCCGGGGGGGGGGGGGGGGGGGGGGGGGGGGGGGGGGGGGGGGGGGGGGGGGGDGGGGGGGGFGGGGGGGGGGGGGGGGGGGGGGGGGGGGGGGGGGGGGGGGGGGGGGGGGGGFGGGGGGGGGGGGGGGGGGGGGFGGGGFEGGGGGD?FCGGGFEFEG9DGFGGGGGGACCFFCF+@?FGGGGGGGGGCGGGFGFGGGDGFFFFFFB=FFFFFFFFCFFFFFD616?6?98<DF9((4448?B6::?9AF<A>03<3?DFF(-8199>9:2<FF182():409>(44(,82(82)8(#
@M05025:18:000000000-B3NL5:1:1101:21392:11171 2:N:0:TCGAAG
TCATTCGGACTACCAGGGTTTCTAATCCTGTTTGCTCCCCATGCTTTCGCACCTCAGCGTCAGTGTTAGGCCAGATGGCTGCCTTCGCCATCGGTATTCCTCCAGATCTCTACGCATTTCACCGCTACACCTGGAATTCTACCATCCTCTCCCACACTCTAGCTAACCAGTATCGAATGCAATTCCCAAGTTAAGCTCGGGGATTTCACATTTGACTTAATTAGCCGCCTACGCGCGCTTTACGCCCAGTAAATCCGATTAACGCTTGCACCCTCTTTCTTACCGCGGTTGCTGGCCACCC
+
CCCCGFDCEGGGGGGFGGCFGGGGGGCGGCFGCEFEFGGGGGGGGGGGGGGGG8FGGGGGGGGAAFGGGFGGGCEGF@FGEDFDFGFGGGGGGEBFG9EFFFGFFCEFCFFGGGGGCGGGGGGGGEGGEGGGFC8EFGGGGGGGGDG9FFGGGGGGG?FEF9A=FCGF?FEGFG8EFFCDFGC8DFFE=D==972<+;=+63C*@FFFFF>BF9EE>ECFF9*35)):>D9B@@==(.,:()7619987/7CE?E@9(28:<B0(,,(().18(:()))-6)6:(392(((,-)((45((#
@M05025:18:000000000-B3NL5:1:1101:8395:11174 2:N:0:TCGAAG
TCATTCGGACTACTGGGGTTTCTAATCCTGTTCGCTACCCATGCTTTCGAGCCTCAGCGTCAGTTGCAGACCAGAGAGCCGCCTTCGCCACTGGTGTTCTTCCATATATCTACGCATTCCACCGCTACACATGGAGTTCCACTCTCCTCTTCTGCACTCAAGTTCAACAGTTTCTGATGCAATTCTCCGGTTGAGCCGAAGGCTTTCACATCAGACTTATTGAACCGCCTGCACTCGCTTTACGCCCAATAAATCCGGACAACGCTTGCCACCTACGTATTACCGCGGCTGCTGGCCAGCG
+
CCCCGGGGGGDGGGGGGGCFGGGGGGGGGGGGGGGGGGGGGGGGGGGGGGGGGGGGGGGGGGGGGGGGFGGGGFGGGGGGGGGG>FGGGGGGDFGGGGGGGGGGGGGGGGGGGGGGGGGGGGGDGGDEGGGGGGFGGGGGGGDFGGGFGGGGGGGGG,EC=ED=EGGFGFGGGGG8EGGGGFGFGFGGGCDCGCDC6@CGGEC>F>FFFC6FA>=BFE=FFAE4:55@FDDBF2*8;01:0>C76:BD08;<C5C@F9@B93:76??::7>?0::?:<?:>D<431((-(-87)(4((((#
@M05025:18:000000000-B3NL5:1:1101:8891:11184 2:N:0:TCGAAG
TCATTCGGACTACAGGGGTTTCTAATCCTGTTTGCTCCCCACGCTTTCGCACCTCAGCGTCAGTGTCAGTCCAGGAGGCCGCCTTCGCCACTGGTGTTCCTTCCGATCTCTACGCATTTCACCGCCACACCGGAAATTCCACCTCCCTCTACTGCACTCTAGCGTGCCAGTATCGGATGCAATTCCAAGGTTGAGCCCTGGGCTTTCACATCCGACTTAACACACCGCCTACGCGCGCTTTACGCCCAGTAATTCCGATTAACGCTTGCACCTTTCGTATTACCGCTGCTGCTGGCCCGCG
+
CCCCGGGGGGGGFGGGGGGGGGGGGGGGGGGGGGGGGGGGGGGGGGGGGGGGGGGGGGGGGGGGGGGGGGGGGGGGGGGGGGGGGGGGGGGGGGGGGGGGGGGFGE?FGGGGGGGGGGGGGGGGGGGGGGGGGFGGGGGGGGGGGGCFFGGGGGGGGGGGGGGGGGGFFFGFGE?EGGGGGGFGGGFGGFGGGGFG4?FGGFGFFFFFFCAF?5>BEFFFFFEFFFFFFF@FFF@F996?BAF<BBFF6:<>>FA<72((4AB6>F???22:B?AFFF(474<--,(--)))))(4,21(#
@M05025:18:000000000-B3NL5:1:1101:3291:11189 2:N:0:TCGAAG
TCATTCGGACTACTAGGGTTTCTAATCCTGTTTGCTCCCCACGCTTTCGTACATGAGCGTCAGTGTTGACCCAGGTGGCTGCCTTCGCCATCGGTATTCCTTCAGATCTCTACGCATTTCACCGCTACACCTGAAATTCTACCACCCTCTATCACACTCTAGTTTGCCAGTTCGAAATGCAGTTCCCAGGTTGAGCCCGGGGCTTTCACATCTAGATTAACAAACCGCCTGCGTACGCTTTACCCCCAGTAATTCCGATTAACGCTCGCACCCTCCCTTTTACCGCGGCTGCTTGCACCGG
+
CCCCGGGGGGGGGGGGGGFFGFGGGGGGGGGGGGGGGGGGFGDGFGGGDGGFGGGGGGGGGGEGGGGGGF?FFGGGGGGDFGGGGF<FGGCGEGGGGGGGGGGFF<FFFFEFFGGGGGGGGGGGGCFGFEGFGGFFAE,@>EF=E+CFGCGGGEF88D8EFEFGGFF,3@EGGGGDGGGGFDDFDGCGCC=8?FFGGF>DGFGBFFFFFF6*++/*1;EFFFE245(26((/--(,,.(6())).31((/.?C5)4(313,:4(((-,-2>9:(48(,)).-)549(40(-2)))4))(-#
@M05025:18:000000000-B3NL5:1:1101:10501:11206 2:N:0:TCGAAG
TCATTCGGACTACCCGGGTATCTAATCCTGTTCGCTACCCACACTTTCGCACATGAGCGTCAGTCTTTGGCCAGGGAGTCGCCTTCGCCACTGATGTTCCTCCAGATATCTACGCATTTCACCGCTACACCTGGAATTCCACTCCCCTCTCCAAGACTCTAGACTGCCAGTTCTAAAGGCAATTCCCACGTTGAGCGCGGGGCTTTCACCTCTAGCTTAACAATCCGCCTGCGTGCGCTTTACGCCCAGTAATTCCGATTAACGCTCGCACCCTCCGTATTACCCCGGCTGCTGGCACGCG
+
BCCCGGGFEGGGGGGGGGGGGGGGGGGGGGGGGGGGGGGGGGGGGGGGGGGGGGGGGGGGGGGFGGGFFGGGFGGGGGGGGGGDGGGGGGGFGGEFGGGGDGGFDFGGGGGGGGGGGGGGGGGGGGGECGGFGGGGGGGGGGGGGGGFGDGGGGFGFFGGG9DFGGGGGGADGFFF=DDGGGGGGGGGGDDGC5CGDDDDDEG:AFFFFFFFAFCEFEFFFFE@@@6;D;F;>2?BBF(4:<>BF2>F024)-):AB0:6,6<8>F:(79BFFFFF12:?34<)(,(,27,2))(4(42(#
@M05025:18:000000000-B3NL5:1:1101:27870:11268 2:N:0:TCGAAG
TCATTCGGACTACAGGGGTATCTAATCCTGTTTGCTCCCCACGCTTTCGCACCTCAGCGTCAGTATTGGTCCAGGTAGCCGCCTTCGCCACTGGTGTTCCTTCCTATATCTACGCATTTCACCGCTACACAGGAAATTCCACTACCCTCTACCATACTCTAGCCTGACAGTTCGGAATGCCGTTCCCAGGTTAAGCCCGGGGCTTTCACATCCCGCTTATCAAAGCGGCTGCTGGCCCGGAGTTAGCCGGTGCTTCTTCTGTAGGTGACGTCAAGCCTTAAGGGTATTAACCTTAAGGTTT
+
CCCCEFFGGGGFEGGGG@CFGGCFFDFGGGGGGFGGGGGGFEEDE@FFGGEBFGGGGGG@FGGCFGGDCFFEFFFFFGGEFGDGGFCGEGGGGGGGFGGGDFG<FFFGGFGGGGGGGGFFFFGFG@CCEFCFGFGGGGGGGGGGG>EGGEGG,DDDF9DA>FGGGGFGFGGFEDEGEGC7C9DGCGGF77:7:DCGG5CGC*;?*?AFFF=A;A@FED=86+7*93,:@@9;=E;0(/696328AF>FBFF(1A2<AF426<A23)34)42213?B(4<B<<22::?2:2)4.))-),66#
@M05025:18:000000000-B3NL5:1:1101:5968:11272 2:N:0:TCGAAG
TCATTCGGACTACAAGGGTATCTAATCCTGTTTGCTCCCCACGCTTTCGCACCTCAGCGTCAGTGTCAGTCCAGGTGGTCGCCTTCGCCACTGGTGTTCCTTCCTATATCTACGCATTTCACCGCTACACAGGAAATTCCACCACCCTCTACTGCACTCTAGCCAGACAGTTATGGATGCAGTTCCCAGGTTAAGCCCGGGGATTTCACACCCATCTTATCAAGCCGCCTACGCGCGCTTTACGCCCAGTAATTCCGATTAACGCTTGCACCTCCTGGATTACCCGGGCTGCTGTCCAGGG
+
CCCCGGGGGGGGGGGGGGGGGGGGGGGGGGGGGGGGGGGGGGGGGGGGGGGGGGGGGGGGGGGGGGGGGGGGGGGGGGGGGGGGGGGGGGGGGGGGGGGGGGGGGGGGGGGGGGGGGGGGGGGGGGGGGGGGGGGGGGGGGGGGGDEGGGGGGGGGGGGGGGGGGGGGG?DFGGGFEGGGGFGGGGGGGGGG?GGGGFDGDEGEFFFFFFFE>44BFECABFFFFBFFF9;;((((,,:DD<A?FFB<?B2>F<AFB0(4(<<?F:1((),8((,(,(()).)).(((76??>?68)),(#
@M05025:18:000000000-B3NL5:1:1101:7148:11292 2:N:0:TCGAAG
TCATTCGGACTACCAGGGTATCTAATCCTGTTCGCTACCCATGCTTTCGAGCCTCAGCGTCAGTTGCAGACCAGAGAGCCGCCTTCGCCACTGGTGTTCTTCCATATATCTACGCATTCCACCGCTACACATGGAGTTCCACTCTCCTCTTCTGCACTCAAGTTCAACAGTTTCTGATGCAATTCTCCGGTTGAGCCGAAGGCTTTCACATCAGACTTATTGAACCGCCTGCACTCGCTTTACGCCCAATAAATCCGGACAACGCTTGCCACCTACGTATTACCGCGGCTGCTGGCCCGGG
+
CCCCGGGGGGGGGGGGGGGGGGGGGGGGGGGGGGGGGGGGGGGGGGGGGGGGGGGGGGGGGGGGGGGGGGGGGGGGGGGGGGGGGGGGGGGGGGGGGGGGGGGGGGGGGGGGGGGGGGGGGGGGGGGGGGGGGGGGGGGGGGGGGGGGGGGGGGGGGGGGFGGGGGGGGGGGGGGGGGFFGDFDFGGGGGDGGGFFGFGG>AFCAFFFFFFFFFEEFFCAFFFEE=BFFDDFFE4>=B;?DFF?D>BF;DFFFC?(696>0::BBFFFF?AB4(873??AFBFFFF0467113::((-1(#
@M05025:18:000000000-B3NL5:1:1101:19010:11298 2:N:0:TCGAAG
TCATTCGGACTACTGGGGTTTCTAATCCTGTTCGCTACCCATGCTTTCGAGCCTCAGCGTCAGTTGCAGACCAGAGAGCCGCCTTCGCCACTGGTGTTCTCCCATATATCTACGCATTCCACCGCTACACATGGAGTTCCACTCTCCTCTTCTGCACTCAATTTCAACAGTTTCTGATGCAATTCTCCGGTTGAGCCGAAGGCGTTCACATCAGACTTATTGACCCGCCGGCACTCTCTTTCCGCCCAATAACTCCGGACAACGCTTCCCACATACGTATTACCGTCGCTGCTGGCAAGAG
+
CCCCDF9<CFEGFGDFFEGGGGGGDGGDFGGFGDFGGGFGEGGGGGAF@FGGG<CFEFGGG7,CFGGFCFGEEFF<FCG@:FEGDF7=FFGGGGGGGEFG,,AFG,FGGGGF,F7FB:A<EFGCF:FEGGFF98,8@EFEF=,>9=EGFFGG:@FFGGG,3,7@EF8EF?DDFAFD8++7D+66E7=A?77=90+?>AGDG>C*:95*+1+9+*7;AEEFF=/*0(/6(((((354)4).?)4?(:((487),.4>0(2((,((48:(3(4:()644,).4<).,((-13:0).,87)(.#
@M05025:18:000000000-B3NL5:1:1101:26661:11310 2:N:0:TCGAAG
TCATTCGGACTACAAGGGTTTCTAATCCTGTTCGCTACCCACACTTTCGCACATGAGCGTCAGTCTTTGGCCAGGGAGCCGCCTTCGCCACTGATGTTCCTCCAGATATCTACGCATTTCACCGCTACACCTGGAATTCCACTCCCCTCTCCAAGACTCTAGTCTGCCAGTTCTAAATGACCATCCCAGGTTGAGCCCGGGGCTTTCACATCTAGCTTAACAAACCTCCTGCTTTCGCTTTACGCCCAGTAATTCCGATTAACTCTCGCACCCTCCTTATTACCGCGCTCGCTGCCACCCC
+
CCCCGGGGGGGGGGGFGGGGGGGGGGGGGFGGGGGGGGGGGGGEGGGGGGGGGGGGGGGGGDCGGGGGGGEGGGGDGGGG@FGGGGGGGDFF,EGGGGGGGGGGGFGGGGGGGGGGGGGGGGG@FGDGGGGGGFGGGGG9,9@FGGCFEFGGD==8DFGFGEDFGFFFGCDGFGFGGGGGGDGGCGG6F6=?CF:DCF5C>5?9AFF9@91?AB:4@CCFFF@B2>(:9B6=3))7(/6;;)7((.3,6;4)7)7?(,/(2:A4<)5(-(-4:03?(6:44)6)(-(,((((--(.).((#
@M05025:18:000000000-B3NL5:1:1101:11588:11320 2:N:0:TCGAAG
TCATTCGGACTACTAGGGTTTCTAATCCTGTTCGCTACCCATGCTTTCGAGCCTCAGCGTCAGTTGCAGACCAGAGAGCCGCCTTCGCCACTGGTGTTCTTCCATATATCTACGCATTCCACCGCTACACATGGAGTTCCACTCTCCTCTTCTGCACTCAAGTTCAACAGTTTCTGATGCAATTCTCCGGTTGAGCCGAAGGCTTTCACATCAGACTTATTGAACCGCCTGCACTCGCTTTACGCCCAATAAATCCGGACAACGCTTGCCACCTACGTATTACCGCGGCTCCTGGCCCGTA
+
CCCCGGGGGGGGGGGGGGFGGGGGGGGGGGGGGGGGGGGGGGGGGGGGGGGGGGGGGGGGGGGGGGGGGGGGGGGGGGGGGGGGGGGGGGGGGGGGGGGGGGGGGGGGGGGGGGGGGGGGGGGGGGGGGGGGGGGGGGGGGGGGGGGGGGGGGGGGGGGGGGGGGGGGGGGGGFGGGGGGGGGGGGGGGGGGGGGGGEGGGFGFFFFFFFFFFFFEFFFFFFFFFFFFFFFFFFFFFFFFFFFFFF@D@@@EFFFFB>@F9:B>FFFF?BFFF:>FB:<97<B>?;F061(4:??6143(#
@M05025:18:000000000-B3NL5:1:1101:26494:11336 2:N:0:TCGAAG
TCATTCGGACTACAAGGGTATCTAATCCTGTTTGCTCCCCACGCTTTCGTACATGAGCGTCAGTGTTGACCCAGGTGGCTGCCTTCGCCATCGGTATTCCTTCAGATCTCTACGCATTTCACCGCTACACCTGAAATTCTACCACCCTCTATCACACTCTAGTTTGCCAGTTCGAAATGCAGTTCCCAGGTTGAGCCCGGGGCTTTCACATCTCGCTTAACAAACCGCCTGCGTACGCTTTACGTCCCGTAATTCCGATTAACGCTCGCACCCTCCGTATTACCGCGGCCGCTGGCCCGGG
+
CCCCGGGGGGGGGGGGGGGGGGGGGGGGGGGGGGGGGGGGGGGGGGGGGGGGGGFGGGGGGGGGGGGFGGFGGFGFGFGGGGGGGGFGGGGGGGGGGGGGGGGGGGGGGGGGGGGDGGGGGGGGG7FGGGGGGGGGFGGGFFDGGGGGFFFFGFGGGGGGGGDFGFGGGGGGGGGGDGFGGGGGGGGGGFGFGCCF6?DDGFGFFFF+BCFF>A@5BDF6A9>>BD>@BD2BFFFFB@FDFCC((/6(44;@DEFA4:::?990((-((,39<???9?0152<41(210(29901((,,4#
@M05025:18:000000000-B3NL5:1:1101:25922:11339 2:N:0:TCGAAG
TCATTCGGACTACTAGGGTATCTAATCCTGTTCGCTACCCACACTTTCGCACATGAGCGTCAGTCTTTGGCCAGGGAGTCGCCTTCGCCACTGATGTTCCTCCAGATATCTACGCATTTCACCGCTACACCTGGAATTCCACTCCCCTCTCCAAGACTCTAGTCTGCCAGTTCTAAATGACCATCCCAGGTTGAGCCCGGGGCTTTCACATCTAGCTTAACAAACCGCCTTCGTGCGCTTTACGCCCAGTAATTCCGATTAACGCTCGCACCCTCCGTATTACCGCTGCTGCTGGCCCGGC
+
CCCCGGGGGGGGGGGGGGGGGGGGGGGGGGGGGGGGGGGGGGGGGGGGGGGGGGGGGGGGGGGGGGGGGGGGGGGGGGGGGGGGGDEGGGGGGGGGGGGGDGGGGFGGGGGGGGGGGGGGGGGGGGGGGGGGGGGGGGGGGGGGGGGGGGGGGGF?FGGGGGGGGFGGCEFFGDFGFGCFGGGC?FGGGF;FGGGFGFGGGFC>F49+9999B9A/=46FFFBBDF>>F=(78@=2((./2741;2>?<EEEE))65(3?<AB(41<9019;?1<?FF1:3<A22;(,().))),(,((-#
@M05025:18:000000000-B3NL5:1:1101:7931:11387 2:N:0:TCGAAG
TCATTCGGACTACCGGGGTATCTAATCCTGTTCGCTACCCACACTTTCGCACATGAGCGTCAGTCTTTGGCCAGGGAGTCGCCTTCGCCACTGATGTTCCTCCAGATATCTACGCATTTCACCGCTACACCTGGAATTCCACTCCCCTCTCCAAGACTCTAGTCTGCCAGTTCTAAATGACCATCCCAGGTTGAGCCCGGGGCTTTCACATCTAGCTTAACAAACCGCCTGCGTGCGCTTTACGCCCAGTAATTCCGATTAACGCTTGCCCCCTCCGTATTACCGCGGCTGCTGCCACGGG
+
C@CCGGGGGGGGGGGGGEGGGGGGGGGGGGGGGDGGGGGGGGGGGGGG7FGGGGGGGGGGGGGGFFGGGGFGGGGGCEGGGGGGGFFGGGGGGGGGGGGGGGGFGGFGFGGGGGGGD7FFAEGGDGGGFGFGGFFEGDG9EGFFFGGG68EGGGF,DFGGGEGGGGGGFGFGGGACCC;FFGGGGGG?9C9C?D*;5@DCDA49FFF+=88AAC:=FFFFFFE=BFFFBF;=@?006@67;>E:<92118-64><AB61662)(-,(,(.::1(-4(-(((.:-(,((((-(50)..),,#
@M05025:18:000000000-B3NL5:1:1101:3860:11408 2:N:0:TCGAAG
TCATTCGGACTACCAGGGTTTCTAATCCTGTTTGCTCCCCACGCTTTCGTACATGAGCGTCAGTGTTGACCCAGGTGGCTGCCTTCGCCATCGGTATTCCTTCAGATCTCTACGCATTTCACCGCTACACCTGAAATTCTACCACCCTCTATCACACTCTAGTTTGCCAGTTCGAAATGCAGTTCCCAGGTTGAGCCCGGGGCTTTCACATCTCGCTTACCAAACCGCCTGCGTACGCTTTACGCCCAGTAATTCCGATTAACCCTCGCACCCTCCGTATTACCGCGACTGCTGGCACGGT
+
CCCCFDFGGGGGGGGFFDCFFDFGGFFGGFGGGGGGDEDCCFGEEEFG@FFDCFEECEFFGGDGGEGGGGGGGAFFA@FGGEGGGGFGG:FFD7F<FFFEFFFF5@EFGGGGFGEGFGCEFCFG7CFGCFGGECFGGG9;FGGDDCCGGGDGGAA8DDFEFF;BF=3A=DEE8CFFDDG7DGGGGG6EFFCCF9C?GF6CD5C>FFFFFFAFFA=ADFF*;6752/5@=@>D;;?>@F?FFEED?(6(26C?E55A(1--8<4).(:;;696??B:3:((446>:((,3-((-4(2<<?1#
@M05025:18:000000000-B3NL5:1:1101:12668:11465 2:N:0:TCGAAG
TCATTCGGACTACTGGGGTTTCTAATCCTGTTTGCTCCCCACGCTTTCGTACATGAGCGTCAGTGTTGACCCAGGTGGCTGCCTTCGCCATCGGTATTCCTTCAGATCTCTACGCATTTCACCGCTACACCTGAAATTCTACCACCCTCTATCACACTCTAGTTTGCCAGTTCGAAATGCAGTTCCCAGGTTGAGCCCGGGGCTTTCACATCTCGCTTAACAAACCGCCTGCGTACGCTTTACGCCCAGTAATTCCGATTAACGCTCGCACCCTCCGTATTACCGCGGCTGCTGGCCCGGG
+
CCCCGGGGGGGGGGFGGGFEGGGGGGGGGGGGGFGGGGGGGGGGGGGGGGGGGGGGGGGGGGGGGGGGGGGGGGGGGGGGGGGGGGGGGGGGGGGGGGGGGGGGGGGGGGGGGGGGGGGGGGGGGGGGGGGGGGDGGGGGGGGGGCEGFGGGGFGGGFCGFEFFA;FFGGGGGGGGEGGGGGFGGGGGFFGGFDCGCF?CDFDDF>FFFF>A+=5>BFFF4@B(85==@?0=@DFF6@FFF3C00264?@F26<B246:3<BB:9<?99(23(-:6>B6?7>24-372;9(4087<:3(2#
@M05025:18:000000000-B3NL5:1:1101:4527:11465 2:N:0:TCGAAG
TCATTCGGACTACTAGGGTTTCTAATCCTGTTTGCTCCCCACGCTTTCGTACATGAGCGTCAGTGTTGACCCAGGTGGCTGCCTTCGCCATCGGTATTCCTTCAGATCTCTACGCATTTCACCGCTACACCTGAAATTCTACCACCCTCTATCACACTCTAGTTTGCCAGTTCGAAATGCAGTTCCCAGGTTGAGCCCGGGGCTTTCACATCTCGCTTAACAAACCGCCTGCGTACGCTTTACGCCCAGTAATTCCGATTAACGCTCGCACCCTCCGTATTACCGCGGCTGCTGGCACGGG
+
CCCCFGGGGGGGGGGGGGEGGGGGGFFGGGGGGGGGGGGGGGGGGGFGGDGGGGGDFGGGG7FFGGGFGGCECFGGCCCEFGGGGGGGEEGGDCCGGFGGGGG@FCGFGGGGGGGG7?EEFGGGGGGGGGFGGGFGFFGGG;EFGEBGGGAFGFGGFGGGGGGGGGGGGF8FGGCGCGGGGCD7FFFGG6=D97?FD?D6?DDEFFFFFFFFC6:59)-+;A>2595@=9>=0,(79;<D;>E(,6>;034?<?C??B163):19<?>>>FF??FF9<?74A<9103796(3>00308(,#
@M05025:18:000000000-B3NL5:1:1101:10260:11497 2:N:0:TCGAAG
TCATTCGGACTACTGGGGTATCTAATCCTGTTTGCTCCCCACGCTTTCGTACATGAGCGTCAGTGTTGACCCAGGTGGCTGCCTTCGCCATCGGTATTCCTTCAGATCTCTACGCATTTCACCGCTACACCTGAAATTCTACCACCCTCTATCACACTCTAGTTTGCCAGTTCGAAATGCAGTTCCCAGGTTGAGCCCGGGGCTTTCACATCTCGCTTAACAAACCGCCTGCGTACGCTTTACGCCCAGTAATTCCGATTCACGCTCGCACCCTCCGTATTACCGCGGCTGCTGGAACGGA
+
CCCCGGGGGGGGGGGGGGGGGGGGGGGGGGGGGGGGGGGGGGGGGGGGGGGGGGGGGGGGGGGGGGGGGGGGGGGGGGGGGGGGGGCGGGGGGGGGGGGGGGGGGGGGGGGGGGGGGGGGGGGGGGGGGGGGGGGGGGGGGGFFGGGFGGGGGGGGGGGGGGFGGGGGGGFGGGGGDDGGFGGDEGDEGGGFF6CFGFGDG>DBA?F9A6+9=CBDED9FFFEDFFF>FFB(62;@;BFFF<<;FFFF<@C5?CDBF?:()6:81?<>BFF0?BB:9?FB:44<0>9(,(9?74(((.4-#
@M05025:18:000000000-B3NL5:1:1101:12210:11573 2:N:0:TCGAAG
TCATTCGGACTACAAGGGTTTCTAATCCTGTTCGCTACCCATGCTTTCGAGCCTCAGCGTCAGTTGCAGACCAGAGAGCCGCCTTCGCCACTGGTGTTCTTCCATATATCTACGCATTCCACCGCTACACATGGAGTTCCACTCTCCTCTTCTGCACTCAAGTTCAACAGTTTCTGATGCAATTCTCCGGTTGAGCCGAAGGCTTTCACATCAGACTTATTGAACCGCCTGCACTCGCTTTACGCCCAATAAATCCGGACAACGCTTGCCACCTACGTATTACCGCGGCTGCTGGCACGCG
+
CCCCGGGGGGGGGGGGGGGGGGGGGGGGGGGGGGGGGGGGGGGGGGGGGGGGGGGGGGGGGGGGGGGGGGGGGGGGGGGGGGGGGGGGGGGGGGFGGGGGGGGGGGGGGGGGGGGGGGGGGGGGGGGGGGGGGGFGGGGCFFFGGGGFFGGGGGGGGFGGGFEEGEGGGGGGGGGGFGGGGGGCFFGFGGGGGDFGC>DGGEFFFFF6BFAABFFEFFFFFFFFFF==6>2>D=:B(>67;4;1<@FF(:E@E?C;9B?99::99BB::2<?B423822<>>A)(09((,1023(87?<(#
@M05025:18:000000000-B3NL5:1:1101:2129:11587 2:N:0:TCGAAG
TCATTCGGACTACCGGGGTATCTAATCCTGTTTGCTCCCCACGCTTTCGTACCTCAGCGTCAGTATCGAGCCAGTGAGCCGCCTTCGCCACTGGTGTTCCTCCGAATATCTACGAATTTCACCTCTACACTCGGAATTCCACTCACCTCTCTCGAACTCAAGATTAGGAGTTTTAGAGGCAGTTCCAGGGTTGAGCCCTGGGATTTCACCCCTAACTTTCTAATCCGCCTACGTACGCTTTACGCCCAGTAATTCCGAACAACTCTAGCCCCCTTCGTTTTACCGGCGCTGCTGGCCCGGG
+
CCCCGGGGGGGG@FGGGGCECGGGGGFGGGGGGGGGFFFGGGGDGGGGGGGGGGGGGGGGGGGFGGGGGGGGGGGGGGGGGGGGGFGGGGGGGGGGGGFGGGGGGEGGGGGCFFGFGGGGGFGFEFGGFGE<=CCCFFFFGGGGGGGG8=EGGGGGGGGGGGFFECFGGGGGGFGGGF66CDGGF7;EFDFCC?CGCFGGGFC6F*=E=>A>>?B@F?EFAC45;<9===?DD@@DFF?DF36;(:(6=@).7<7)((479<:)8)-))(.84;1(-.(3:4AA(((-,(47)5(((-4(#
@M05025:18:000000000-B3NL5:1:1101:22913:11610 2:N:0:TCGAAG
TCATTCGGACTACTAGGGTTTCTAATCCTGTTCGCTACCCATGCTTTCGAGCCTCAGCGTCAGTTGCAGACCAGAGAGCCGCCTTCGCCACTGGTGTTCTTCCATATATCTACGCATTCCACCGCTACACATGGAGTTCCACTCTCCTCTTCTGCACTCAAGTTCAACAGTTTCTGATGCAATTCTCCGGTTGAGCCGAAGGCTTTCACATCAGACTTATTGAACCGCCTGCACTCGCTTTACGCCCAATAAATCCGGACAACGCTTGCCACCTACGTATTACCGCGGCTGCTGGCACGTA
+
CCCCGGGGGGGGGGGGGGEGGGGGGGGGGGGGGGGGGGGGGGGGGGGGGGGGGGGGGGGGGGGGGGGGGGGGGGGGGGGGGGGGGGGGGGGGGGGGGGGGGGGGGGGGGGGGGGGGGGGGGGGGGGGGGGGGGGGGGGGGGFGGGGGGGGGGGGGGGGGDFGGGGGGGGGGFFGGGGGFFGGGGGGGGGGDGGGFGGFGGGEFFFFFFFFF6AFE=FFFFFF?CF=AFF@DFFFFFFF@F@EFF;;BD6@EFC??EB6((,3:(78?:?34<?10:1(,644>A?B9((-4<0772056(#
@M05025:18:000000000-B3NL5:1:1101:22572:11637 2:N:0:TCGAAG
TCATTCGGACTACACGGGTATCTAATCCTGTTCGCTACCCATGCTTTCGAGCCTCAGCGTCAGTTGCAGACCAGAGAGCCGCCTTCGCCACTGGTGTTCTTCCATATATCTACGCATTCCACCGCTACACATGGAGTTCCACTCTCCTCTTCTGCACTCAAGTTCAACAGTTTCTGATGCAATTCTCCGGTTGAGCCGAAGGCTTTCACATCAGACTTATTGAACCGCCTGCACTCGCTTTACGCCCAATAAATCCGGACAACGCTTGCCACCTACGTATTACCGCGGCTGCTGGCACGTG
+
CCCCGGGGGGGCFGGGGGGGGGGGGGGGGGGGGGGGGGGGGGGGGGGGGGGGGGGGGGGGGGGGGGGGGGGGGGGGGGGGGGGGGGGGGGGGGGGGFGGGGGGGGFGGGGGGGGGGGGGGGGGGGGGGGGGGGGGGGGGGGGCFGGGGGGGGGFGGGFGGGGGGGGGGGGGGGGGGGGGGGDGDEDFFGDDGGGCFGFGDCEGAFFFFFFFFFF=EFE;FFFECEB@>B@99BFFE@FFFFEFFF9@FDFEE35CE10119:029:11:56><:7::084()698>02;90:>?(4:>?,#
@M05025:18:000000000-B3NL5:1:1101:6893:11643 2:N:0:TCGAAG
TCATTCGGACTACAAGGGTTTCTAATCCTGTTTGCTCCCCACGCTTTCGCATCTGAGCGTCAGTATCTGTCCAGGGGGCCGCCTTCGCCACTGGTATTCCTTCAGATCTCTACGCATTTCACCGCTACACCTGAAATTCTACCCCCCTCTACAGTACTCTAGTTTGCCAGTTTCAAATGCAGTTCCGAGGTTGAGCCCCGGGCTTTCACATCTGACTTAACAAACCACCTGCATGCGCTTTACGCCCAGTAATTCCGATAAACGCTCGCACCCTCCGTATTACCGCGGCTGCTGGCCCGGA
+
CCCCGGGGGGGGGGGGGGFGGGGGGGGGGGGGGGGGGGGGGGGGGGGGGGGGGGGGGGGGGGGGGGGGGGGGGGGGGGGGGGGGGGGGGGGGGGGGGGGGGGGGGGGGGGFGGGGGGGGGGGGGGGGGGGGGGGGGGGGGGGGGGGGGGGFGGGGFGGGGGGGGFFGGE6DEFGEGGGGGGGFFGGDGGDDCGGGGGFGGDFGFFFFFFFFFFFCCBEFAFA<;?DFFD@FFDEFE@;;;1>D??;>?04446>AA??F(:<7?><019B>FF6??983475A>099139BFFF0:(3>2#
@M05025:18:000000000-B3NL5:1:1101:3653:11685 2:N:0:TCGAAG
TCATTCGGACTACACGGGTTTCTAATCCTGTTCGCTACCCACACTTTCGCACATGAGCGTCAGTCTTTGGCCAGGGAGTCGCCTTCGCCACTGATGTTCCTCCAGATATCTACGCATTTCACCGCTACACCTGGAATTCCACTCCCCTCTCCAAGACTCTAGTCTGCCAGTTCTAAATGACCATCCCAGGTTGAGCCCGGGGCTTTCACATCTAGCTTAACAAACCGCCTGCGTGCGCTTTACGCCCAGCAATTCCGATTAACGCTCGCACCCTCCGTATTACCGCGGCTGCTGGCACGGC
+
CCCCGGGGGGGGGGGGGGFFGGFFFGGEFGDFGGGDGGGGGGGDGGGGGGGGGGGGGGGGGGGFGGGFGGFGGGGGGGGFGFG7FDFEGGGGGGFGGGGGFGGGGGGGGGGGFGGGGGGGGA<=FGGGGFGGGGFGGFFGF9@8DE8BEDFGGGGGGFGGGGFGFFFGGGFEFFFFDGGGGGGGFFF7?DGFFGCFFFGGDFGEFAFFFFA6@FFFFCEFFFEBFF=@FFFF@10;;90;<EEFD@FFF(.8<AAFB?(3<A<:7,3306>(46?BF?(,74)639B2(,488:3:2<34#
@M05025:18:000000000-B3NL5:1:1101:19173:11738 2:N:0:TCGAAG
TCATTCGGACTACACGGGTTTCTAATCCTGTTTGCTCCCCACGCTTTCGCACCTCAGCGTCAGTGTCAGTCCAGGAGGCCGCCTTCGCCACTGGTGTTCCTTCCGATCTCTACGCATTTCACCGCTACACCGGAAATTCCACCTCCCTCTACTGCACTCTAGCGTGCCAGTATCGGATGCAATTCCAAGGTTGAGCCCTGGGCTTTCACATCCGACTTAACCCACCGCCTACGCGCGCTTTACGCCCAGTAATTCCGATTACCCCTTGCACCTTTCGTATTCCCCCGGCTGCTGGCACGAC
+
CCCCGGGGGGGGFGGGGGFGGGGGGGGGGGGGGFGGGGGFFGGGGGFGGGGGGFGFGGGGGGGGGGGGGGGGGGGGGFGFCGGGGGGGGEGGGGG?FEGGGGGGGG7FGFGGGGGGGDDGGGGGGGDGGGGGGGGGFGGFDFFEGF78DGGGGFFGGGGGGGGG>6>CFGGGGGDGEGDGFG7>FGGFG>>FFC7CG>DDFFFFFFFFFCCFFDFFFFE66*/373>FF0<@FF99>>;?6).3:>(((,-6<4AA(4?BB2-((,320288:)-634(4()))(-4-79(()).3()(-#
@M05025:18:000000000-B3NL5:1:1101:5524:11746 2:N:0:TCGAAG
TCATTCGGACTACTAGGGTTTCTAATCCTGTTCGCTACCCATGCTTTCGAGCCTCAGCGTCAGTTGCAGACCAGAGAGCCGCCTTCGCCACTGGTGTTCTTCCATATATCTACGCATTCCACCGCTACACATGGAGTTCCACTCTCCTCTTCTGCACTCAAGTTCAACAGTTTCTGATGCAATTCTCCGGTTGAGCCGAAGGCTTTCACATCAGACTTATTGAACCGCCTGCACTCGCTTTACGCCCAATAAATCCGTACAAAGCTTGCCACCTACGTATTACCGCGCCTGCTGGCACGCG
+
CCCCGGGGGGGGGGGGGGGGGGGGGGGGGGGGGGGGGGGGGGGGGGGGGGGGGGGGGGGGGGGGGGGGGGGGGGGGGGGGGGGGGGGGGGGGGGGGGGGGGGGGGGGGGGGGGGGGGGGGGGGGGGGG@FGGFFFGGGGGGGGGGGGGGGGGGGGGGGGFGFGGGGGGGFGGGGFF8=9C7FGGFFFGGDD@CFCCFFDGGAFFFFFFFFFFBA==FFEFF88C>7@@F@FFFF4@29;D?)9?;9@@13@)95C=91;?@))/:2A<6()<6((5882<7>AB,3>(303((),4(42(#
@M05025:18:000000000-B3NL5:1:1101:4351:11787 2:N:0:TCGAAG
TCATTCGGACTACAGGGGTTTCTAATCCTGTTCGCTACCCATGCTTTCGAGCCTCAGCGTCAGTTGCAGACCAGAGAGCCGCCTTCGCCACTGGTGTTCTTCCATATATCTACGCATTCCACCGCTACACATGGAGTTCCACTCTCCTCTTCTGCACTCAAGTTCAACAGTTTCTGATGCAATTCTCCGGTTGAGCCGAAGGCTTTCACATCAGACTTATTGAACCGCTTGCACTCGCTTTACGCCCAATAAATCCGGACAACCCTTGCTACCTACGTATTACCGCGGCTCCTGGCACGCT
+
CCCCGGGGGGGGGGGCGGCEGGGGGGGGGGGGGGGGGGGGFD@FGGGGGGGGGGGFGGGGGGGFGGGGF9EGGGGG@GGGCGGGGGGGGGGGFGGGFGGGFFGGGFGFGGGGGGGGG><?FDEGGG7EFGGGGGGGGGGGFF9DFDGFGGGF8FGGGAF8E?@CGGGGDGFFGG8AGGGG7=EFGFFFGG?DGCGGGEGGG5**0;>6B9AFFFFBFEEFF6E;EF==(05=:B;E9>6?<CEDF1>@03)76)<@>>DF>F((4:?:2)).4)4,(4)62:44(4((,((482((()((#
@M05025:18:000000000-B3NL5:1:1101:7431:11805 2:N:0:TCGAAG
TCATTCGGACTACCGGGGTATCTAATCCTGTTCGCTACCCACACTTTCGCACATGGGCGTCAGTCTTTGGCCAGGGAGTCGCCTTCGCCACTGATGTTCCTCCAGATATCTACGCATTTCACCGCTACACCTGGAATTCCACTCCCCTCTCCAAGACTCTAGTCTGCCAGTTCTAAATGACCATCCCAGGTTGAGCCCGGGGCTTTCACATCTAGCTTAACAAACCGCCTGCGTGCGCTTTACGCCCAGTAATTCCGATTAACGCTCGCACCCTCCGTATTACCCCGGCTGCTGGCCCCGC
+
CCCCGGGGGGGGGGGGGGGGGGGGGGGGGGGGGGGGGGGGGGGGGGGGGGGGGGGGGGGGGGGGGGGGGGGGGGGGGGGGGGGGGGGGGGGGGGGFFGGGGGGGGGGGGGGGGGGGGGGGGGGGGGGGGGGGGGFEGGGGGGGGGGGGGGGGFCGFGGGGGGBCGFGGGGAFGGGGEFCFGGGGGGGGGGFGGGGGGFGCG>>56AF>FAAFFFEEFFFFFFB=?23;BF;<9D<DFF011642:>FF04<456AD0(42:AA?0((,409;0(3((48:B<A)(-,436>?),3:(-(-#
@M05025:18:000000000-B3NL5:1:1101:18699:11846 2:N:0:TCGAAG
TCATTCGGACTACTAGGGTATCTAATCCTGTTCGCTACCCACACTTTCGCACATGAGCGTCAGTCTTTGGCCAGGGAGTCGCCTTCGCCACTGATGTTCCTCCAGATATCTACGCATTTCACCGCTACACCTGGAATTCCACTCCCCTCTCCAAGACTCTAGTCTGCCAGTTCTAAATGACCATCCCAGGTTGAGCCCGGGGCTTTCACATCTAGCTTAACAAACCGCCTGCGTGCGCTTTACGCCCAGTAATTCCGATTAACGCTCGCACCCTCCGTATTACCGCGGCTGCTGGCACGGG
+
CCCCGGGGGGGGGGGGGGGGGGGGGGGGGGGGGGGGGGGGGGGGGGGGGGGGGGGGGGGGGGGGGGGGGGGGGGGGGGGGGGGGGGGGGGGGGGGGGGGGGGGFGFGGGGGGGGGGGGGGGGGGGGGGGGGGGGGGGGGGGGGGGGGGGGGGGGGGGGGGGGGGGGGGGGGGGGGGGGDGGGGGGGGGGGGFFFGGGFGGGFGFFFFFFFFFFFFFFEFFFFFFFFBFB?BF@@0;@FFFFFFF@>F;DECAF>2<7<F?FFA:BBFF>BF9?:<F1,.7:9A<0603>27??:2:7767#
@M05025:18:000000000-B3NL5:1:1101:27081:11868 2:N:0:TCGAAG
TCATTCGGACTACAAGGGTTTCTAATCCTGTTTGATCCCCACGCTTTCGCACATCAGCGTCAGTTACAGACCAGAAAGTCGCCTTCGCCACTGGTGTTCCTCCATATCTCTGCGCATTTCACCGCTACACATGGAATTCCACTTTCCTCTTCTGCACTCAAGTTTTCCAGTTTCCAATGACCCTCCACGGTTGAGCCGTGGGCTTTCACATCAGACTTAAAAAACCGCCTACGCGCGCTTTACGCCCACTAATTCCGTATAACGCTTGCCACCTACGCATTACCCCGCCTGCTGCCACTCG
+
CBCCGGGGGGGGGGGG@EEGGGGGDFGGGEFGF8FGFGGGFEF@CCFG@FGGGGGGGGGGG7FGGGFFCFGFDEFGCFEF:7FGGF@FEFGGE@FCFCFAFFGDDFFFFGGD9BFGEGGGGGFEGBFEGF9DC8AEFGCGFEFEFFFGGGGGG8DDDDG88=>EGGGGCD3=DG8A8B=DDDDFED6@D+5:97+=C5C***0@F>8+1?@AA**7AE;>6B*/-6(8(5-56;(.(164=)7(6601(4((65293)((.6<((4:112)5138:3((-()6)(-,(,(((.)).),((#
@M05025:18:000000000-B3NL5:1:1101:3961:11869 2:N:0:TCGAAG
TCATTCGGACTACTAGGGTATCTAATCCTGTTTGCTCCCCACGCTTTCGTACATGAGCGTCAGTGTTGACCCAGGTGGCTGCCTTCGCCATCGGTATTCCTTCAGATCTCTACGCATTTCACCGCTACACCTGAAATTCTACCACCCTCTATCACACTCTAGTTTGCCAGTTCGAAATGCAGTTCCCAGGTTGAGCCCGGGGCTTTCACATCTCGCTTAACAAACCGCCTGCGTACGCTTTACGCCCAGTAATTCCGATTAACGCTCGCACCCTCCGTATTACCGCGGCTGCTGTCACGGC
+
CCCCGGGGGGGGGGGGFGFFGGGGGGGFFGGGFCAEFFFGEGGGGGCFGGFGGGFGGGGEGGGFGGGFGFGGFCDFFGGGGGGGFGDGFEGGGGGFGGGGGGGFF9FGGGGGFGGGGGF<FFFGGGFEGGGGGGGGGGGGGEFGFBEEFGGGGFGGGGGGFGDAFAC8EC=EGC8?CDDFFFGGGGFGGCFGG?GFC?6?D?DEF5?BFF9AA>-<BB49FFF=BB(5(6=59302(2283>966(.61(1<7)5)(((42AFBF166>6901:0:1(443><)(,4-1((()))..61,#
@M05025:18:000000000-B3NL5:1:1101:23777:11937 2:N:0:TCGAAG
TCATTCGGACTACTAGGGTTTCTAATCCTGTTCGCTACCCACACTTTCGCACATGAGCGTCAGTCTTTGGCCAGGAAGTCGCCTTCGCCACTGATGTTCCTCCAGATATCTACGCATTTCACCGCTACACCTGGAATTCCACTCCCCTCTCCAAGACTCTAGTCTGCCAGTTCTAAATGACCATCCCAGGTTGAGCCCGGGGCTTTCACATCTAGCTTAACAAACCGCCTGCGTGCGCTTTACGCCCAGTAATTCCGATTAACGCTCGCACCCTCCGTATTACCGCGCCTGCTGGCACCGC
+
CCCCGGGGGGGGGGGGGGFFGGGGGGGGGGGGGGGGGGGGGGGGGGGGGGGGGGGGGGGGGGGGGGGGGGGGGGG@FFGGGGGGGGGGGGGGGFGGGGGGGGGGGGGFFGGGGGGGGGGGGGGGGGGGGGFGGGG@EGGCAEFG8EEFGEFFFG9FGGGGGGFGGGGGGFG8FGGGDFFGFC6=D=8AFGFF7CGGGFD6DEGFFFFFFFCFFF6*BAEAFFFFFFB>22>BBFFF>>0;?CFFF;@@D@C3C<4<0(230><:>6809>26:(:B9?FFFFA4109(4((2(.46()(-#
@M05025:18:000000000-B3NL5:1:1101:9554:11939 2:N:0:TCGAAG
TCATTCGGACTACTGGGGTTTCTAATCCTGTTTGCTCCCCACACTTTCGCACCTCAGCGTCAGTATCGAGCCAGTGAGCCGCCTTCGCCACTGGCGTTCTTCCGAATATCTACGAATTTCACCTCTACACTCGGAGTTCCACTCACCTCTCTCGAACTCAAGACCGATAGTTTTGGAGGCAGTTCCGGGGTTGAGCCCCGGGATTTCACCCCCCACTTTCCGAACCGCCTACGCCCGCTTTACGCCCACTAATTCCGAACAACTCTAACCCCCCCCCTATTACCGCTCCTGCGTGCCCGGG
+
CCCCGGGGGGGFDEAFFGGGDGFGGGCFGFFGGGGGCGGGGGDGGGFGGGEGG8F<CEGGGCGGDFFGDEE@FGCEFGFFGGGC@GFGGDG8FF,>FEEFFFGCE+CFGGGGGGGGGGGGGGDDF<9EBFFFFE7+8@FC,@,@DFG?FCGGGCFGGGGG?=3@DGEECCC:@FFG,09CC5982=9C4**;78F644*)553>);=+31=3:)6:543FB)((-2306134(((-49>014)(--3((((.465<5((((43)))).6(406(7-(((,.)6)((((((.,(,-,(,(-#
@M05025:18:000000000-B3NL5:1:1101:14312:11939 2:N:0:TCGAAG
TCATTCGGACTACTAGGGTATCTAATCCTGTTCGCTACCCACACTTTCGCACATGAGCGTCAGTCTTTGGCCAGGGAGTCGCCTTCGCCACTGATGTTCCTCCAGATATCTACGCATTTCACCGCTACACCTGGAATTCCACTCCCCTCTCCAAGACTCTAGTCTGCCAGTTCTAAATGACCATCCCAGGTTGAGCACGGGGCTTTCACATCTAGCTTAACAAACCGCCTGCGTGCGCTTTACGCTCAGTAATTCCGATTAACGCTCGCACCCTCCGTATTACCGCGGCTGCTGACACGGG
+
CCCCGFGGGGGGGGGGGGFGGGGGGGGGGGGGGGGGDGGGGGEFGGGGGGGGGGGGCAFGGGGGGGGGGGGFGGFEGGGGGG:CF<FGGGGGGGGGGGGGFCFEFFEEGGGGGGGGGGGGGGGD>CEGFGGGFGGGGGGGGGDDGEEGDD8=D8EFGFFFGDFGDGGFGGGGGGFGGGGGGGGGGGGGGF9FGFGG+:7DCDG>FAAFFFFAAFCF69AFFFFDBD@@>=>>=7??>910(9>40(67@EFE?<C9;(4:0))--8?;F>>6??:<0(.8:<943;(((-(802-,2:?(#
@M05025:18:000000000-B3NL5:1:1101:19140:11950 2:N:0:TCGAAG
TCATTCGGACTACTGGGGTTTCTAATCCTGTTTGCTCCCCACGCTTTCGCACCTCAGCGTCAGTATTGGTCCAGGTAGCCGCCTTCGCCACTGGTGTTCCTTCCTATATCTACGCATTTCACCGCTACACAGGAAATTCCACTACCCTCTACCATACTCTAGCCTGACAGTTCGGAATGCCGTTCCCAGGTTAAGCCCGGGGCTTTCACATCCCGCTTATCAAACCGCCTACGCGCCCTTTACGCCCAGTAATTCCGATTAACGCTTGCACCCTCCGTATTACCGCGGCTGCTGCCCCGGC
+
CCCCGGGGGGGGFGGGGGGGGFGGGGFGGGGGGGGFGGGGGGGGGGGGGGGGGGGGGGGGGGGGGGGGGGGGGGGGGGGGGGGGGGGGGDGGGGEGGGGGGGGGGGGGGGGGGGGGGGGGGGGGDGGDCGFGGGFGGGGGGGGFFGGGGGGGFFGCFGGGGGGGGGGGGGGGGDGGDFGGGDDGGGG9FFCFCF7FFFGG5/;@6>ACFAA8F;9@BDF+:=E)7(499,2;<9;;(4;<B<DFFF0((,)6AAAFF61<::2(31:<0)4:((4<0:(,.4<<0((4-1,3:2)((-(-#
@M05025:18:000000000-B3NL5:1:1101:13014:11954 2:N:0:TCGAAG
TCATTCGGACTACTAGGGTTTCTAATCCTGTTTGCTCCCCACGCTTTCGCACCTCAGCGTCAGTGTCAGTCCAGGTGGTCGCCTTCGCCACTGGTGTTCCTTCCTATATCTACGCATTTCACCGCTACACAGGAAATTCCACCACCCTCTACTGCACTCTAGCCAGACAGTTATGGATGCAGTTCCCAGGTTAAGCCCGGGGATTTCACACCCATCTTATCAAGCCGCCTACGCGCGCTTTACGCCCAGTAATTCCGATTAACGCTTGCACCCTCTGTATTACCGCGGCTGCTGGCACACG
+
CCCCGGGGGGGGGGGGGGFFGGGGGGGGFGGGFGGGGGGGGGGGGGGGGGGGGGGGGGGGGGGGGGGGGGGGGGGGGFGGGGGGGGGGGGGGGGGGGGGFGGGGFGGGGGGGGGGGGGGFGGGGGGDGGGGGGGGGGGGGFFCGGCCDGEFGGGGGGGGGGFFGFGFGGGGGGGG?EFGGGGGGGGFFD6?FGD?8DFGGGFGFFFFFFFFABA:4FCFFAA>3>==2@?D@0;>B9@F?DCAFFF6???F<A><4:::<19A?((:<:<?F3448)-).-:<23;9(9B>:))(4(,4(#
@M05025:18:000000000-B3NL5:1:1101:24046:11965 2:N:0:TCGAAG
TCATTCGGACTACAGGGGTTTCTAATCCTGTTTGCTCCCCACGCTTTCGTACATGAGCGTCAGTGTTGACCCAGGTGGCTGCCTTCGCCATCGGTATTCCTTCAGATCTCTACGCATTTCACCGCTACACCTGAAATTCTACCACCCTCTATCACACTCTAGTTTGCCAGTTCGAAATGCAGTTCCCAGGTTGAGCCCGGGGCTTTCACATCTCGCTTAACAAACCGCCTGCGTACGCTTTACGCCCAGTAATTCCGATTAACGCTCGCACCCCCCGTATTACCGCGGCTGCTGGCCAGGC
+
CCCCGGGGEEGGEFGGGGFFGFGFGFECGGGGGFEFDCCCFGCEFDCFGGGCCGFFGGGGDGDFGGCCE@A,FGFGGFFGGGGGGGFGGGEGGDGGFCFDGGGGGGGGGGGGFGGGGGGFFCFGGGGGGGFFGGD9EFFGEC98@@EDFGFFGGGFGGCDFGFDGCFFGGGGGGGGGGGGGGGGFG?CGGGGCFCGFFGG79C>FFF69:=A+974BD2FFF=25>(5@??F01?3,6;@?FF;16>?<FF<<9):?BF(36<<902(119(,((-4<2146<A?70,((,3)52-(((-#
@M05025:18:000000000-B3NL5:1:1101:22600:11969 2:N:0:TCGAAG
TCATTCGGACTACACGGGTTTCTAATCCTGTTTGCTCCCCACACTTTCGCACCTCAGCGTCAGTATCGAGCCAGTAAGCCGCCTTCGCCACTGGTGTTCCTCCGAATATCTACGAATTTCACCTCTACACTCGGAATTCCACTTACCTCTCTCGAACTCAAGACTACCAGTATCAAAGGCAGTTCCGGGGTTGAGCCCCGGGATTTCACCTCTGACTTAATAGTCCGCCTACGCGCGCTTTACGCCCAGTAATTCCGAACAACGCTAACCCCCTCCGTATTACCCCGGCTGCTGGCACGGG
+
CCCCGGGGGGGGGGGGGGGGGGGGGGGGGGGGGGFGGGGGGGGGGGGGGGGGGGGGGGGGGGGGGFGCGGGGGGGGF@FGGGGGGGGGGGGGGGGDGGGGGGGGGGGGGGGGGGGGGGGGGFGGGGGGGGAGGGGGGEEGGGGGGGGGG?EGFGGGGGGGGGFGGGGGGGGAEFAAFFGDC>FGGGDGGDDDDFFD7AGGGEG>AFFFFF=AF444A5:=A+9.1?DB02;DFB(1,46:124<:>6608)-6:4<(-2(,2.3,(37:3?(7(4:9?0::))6((-(40,,.3:?(,31#
@M05025:18:000000000-B3NL5:1:1101:22967:12000 2:N:0:TCGAAG
TCATTCGGACTACCGGGGTATCTAATCCTGTTTGCTCCCCACACTTTCGCACCTCAGCGTCAGTATCGAGCCAGTAAGCCGCCTTCGCCACTGGTGTTCCTCCGAATATCTACGAATTTCACCTCTACACTCGGAATTCCACTTACCTCTCTCGAACTCAAGACTAGCAGTATCAAAGGCAGTTCCGGGGTTGAGCCCCGGGATTTCACCTCTGACTTACTAATCCGCCTACGCGCACTTTACGCCCAGTACTTCCGAACAACGCTAACCCCCTCCGTATTACCGCGGCTTCTGGCACGGT
+
CCCCGGGGGGGFFGGGGGFGGGGGGGGFGGGGGGGGGGGGGGGGGGGGGGGGGGGGGGGGGGGGGGGGGGGGGGGGGGGGGGGGGGGGEGGGGGGGGGGGGGGGGGGGGGGGGGGGGGGGGGGGGGGGGGGGGGDGGCGGFGGGGGGGG8FFGGGGGGGGGGGGGGGGGFGGCFGGGGGGGGGF,C6ECGCCDFFFCFGDGAG>46+8BFFFFFFFF<EFFFFCEC9DFFF@((7>FF>?FAAFBFFF05A2659A(,4;9<0(-4:>:<:09(43(((.5)-4((,((((.9>231313#
@M05025:18:000000000-B3NL5:1:1101:2974:12021 2:N:0:TCGAAG
TCATTCGGACTACCAGGGTTTCTAATCCTGTTTGCTCCCCACACTTTCGCACCTCAGCGTCAGTATCGAGCCAGTGAGCCGCCTTCGCCACTGGTGTTCCTCCGAATATCTACGAATTTCACCTCTACACTCGGAATTCCACTCACCTCTCTCGAACTCTAGACCGATAGTTTTGGAGGCAGTTCCGGGGTTGAGCCCCGGGATTTCACCCCCAACTTTCCGATCCGCCTACGTGCGCTTTACGCCCAGTAATTCCGAACAACTCTAACCCCCTCCGTATCACCGCGTCTTCGTGCACCGC
+
CCCCFG9F;CFGFFGGCFGCFFGGFDFFDGGCE<EF9@CFFCGEGGGE7F@CEG8FFGGGGEGGG9EFDEEGCFDCFCFDCGG@FC7FFGGGG?F@FDGGCF8FGGGGGGAEF7FB,AFFGFFGFFGGGGAE7FFEGC9B;DAEDFGGGDF8?EGGFGGGCDFGCGDEDGEGCFF>,79+=C9=FFGGGG>9DDG*;@GG45)8AFFFF6A>>EFFAAEAFFFFFF01;011324:2996?DABF;0134AFF29<?,47914)5)5:41149(2<>?F?()),(46(-((60(,4(5(,#
@M05025:18:000000000-B3NL5:1:1101:21163:12058 2:N:0:TCGAAG
TCATTCGGACTACACGGGTATCTAATCCTGTTTGCTCCCCACGCTTTCGTACATGAGCGTCAGTGTTGACCCAGGTGGCTGCCTTCGCCATCGGTATTCCTTCAGATCTCTACGCATTTCACCGCTACACCTGAAATTCTACCACCCTCTATCACACTCTAGTTTGCCAGTTCGAAATGCAGTTCCCAGGTTGAGCCCGGGGCTTTCACATCTCGCTTAACAAACCGCCTGCGTACGCTTTACGCCCAGTAATTCCGATTAACGCTCGCACCCTCCGTATTACCGCGGCTGCTGGCCCGGG
+
CCCCGGGGGGGGGGGGGGGGGGGGGGGGGGGGGGGGFGGGGGGGGGGGGGGGGGGGGGGGGGGGGGGFGGGGGGGGGGGGGGGGGGGGGGGGGGGGGGGGGGGGGGGGGGGGGGGGGGGGGGGGGGDGGGGGGGFFGGGGGGGFGEEGGGGGGGGGGGGGGGGGGGGGGGFGGDGGGGGGGGGGGGGGF?CGGFGGGFGGGFGFF>FFFFFFACFFBBFC;8>>BFB>FFFFFDFFFFFFDCC76;@FFFFF<ADDB???<AABB1(294>FF<??>F:?>A243;(01(18:20:(399#
@M05025:18:000000000-B3NL5:1:1101:24179:12111 2:N:0:TCGAAG
TCATTCGGACTACTCGGGTTTCTAATCCTGTTTGCTACCCACGCTTTCGCACCTCAGTGTCAGTGTCAGTCCATAAGGCCGCCTTCGCCACTGGTATTCCTCCCGATCTCTACGCATTTCACCGCTACACCAGGAATTCTACCTTCCTCTCCTGCACTCTAGCTTGACAGTTCCGGATGCCGTTCCCAGGTTGAGCCCGGGGCTTTCACAACCGGCTTATCAAGCCACCTACGCGCGCTTTACGCCCAGTAATTCAGATTACCGCTTTCACCCTCCGTATGTCCGCGGCTGCCGGCACGGT
+
CCCCGGG?CGGFFFFECC6FCGGCFDFGGGGGGGGGGG8E<FEGGGGGEEGGGFFGGGEGFAEGFGAFGGE:C,CCEECGGGGGGGGGGGGGGFGFFGABFG,C+,@@,AF9FFF+@FFG9FGGGGGGCGG+AF7=FGGGGGGG;EGGGFE8E?DD8EEGG,,@DDE8C?EGGGDE+0=CFGGGGDGF?+:?GFC7CF0*;@G>F6A6FFFDDF29/6=@C667;;;@FFEE19((39;032A?FFF0:?46<2:46)646)-((,(())--2-1:;F:?0)).,((4042((,,2311(#
@M05025:18:000000000-B3NL5:1:1101:24824:12111 2:N:0:TCGAAG
TCATTCGGACTACCGGGGTTTCTAATCCTGTTTGCTCCCCACGCTTTCGCACCTCAGCGTCAGTATTGGTCCAGGTAGCCGCCTTCGCCACTGGTGTTCCTTCCTATATCTACGCATTTCACCGCTACACAGGAAATTCCACTACCCTCTACCATACTCTAGCCTGACAGTTCGGAATGCCGTTCCCAGGTTAAGCCCGGGGCTTTCACATCCCGCTTATCAAACCGCCTACGCGCGCTTTACGCCCAGTAATTCCGATTAACTCTTGCACCCTCCGTATTACCGCGGCTGCTTGCCCGGT
+
CCCCGGAEGGGGGGGGGGGGGGGGGGGGGGGGGGGGGGGGGGGGGGGGGGGGGFGGGGGGGGGGGGGCFGFFGGGGGGGGGGGGGGGGGGGGGGGGGGGGGGGGGGGGGGGGGFGGGGFC<FGGGGEGEGGGG?FGGGGGAGGGGGGGGGGGFGGCFGGGGFGGGGFGFFGGGGGGGGGGGGGDFGGGFCDFCFCCFFGDGEGFFFFFFFCFFA=BFFDAFFF9EDF9@D@DD96991,264:4:BF:?24464<AF62:?F9)64<2>7???(2:0-(.34)649(-4(,-)).((,42#
@M05025:18:000000000-B3NL5:1:1101:12965:12124 2:N:0:TCGAAG
TCATTCGGACTACTCGGGTATCTAATCCTGTTCGCTACCCATGCTTTCGAGCCTCAGCGTCAGTTGCAGACCAGAGAGCCGCCTTCGCCACTGGTGTTCTTCCATATATCTACGCATTCCACCGCTACACATGGAGTTCCACTCTCCTCTTCTGCACTCAAGTTCAACAGTTTCTGATGCAATTCTCCGGTTGAGCCGAAGGCTTTCACATCAGACTTATTGAACCGCCTGCACTCGCTTTACGCCCAATAAATCCGTACAACGCTTGCCACCTACGTATTACCGCGGCTGCTGCCACGCG
+
CCCCGGGGGGGFGGGGGGEDGGGGGGGGGGGGGGGGGFGFFGFFGGGGGGGGGGGFGGGGGEGFGGGGGGGDFGFGGEGGGDF,B<FEGGGGGGGGGFEFFGGGGFGGGFGGGGDGGGGGGGGGGGGGGGGGGG8EFGGFGGGFGFFGCFGGEACGFFDFGD=FFGGGGGGGGGGGGGDFF?GFGFGFD6DGCCGG@DGGC<CFA6+=BFFF>4BFFCEFA@EFFBFF=DDDDFEF@F016<CDF>(121)7C3<33(/33<20911<:4A<0.:7:7320<A<16,-((,(,4..5?B(#
@M05025:18:000000000-B3NL5:1:1101:18898:12136 2:N:0:TCGAAG
TCATTCGGACTACAAGGGTTTCTAATCCTGTTTGCTCCCCACGCTTTCGCACCTCAGCGTCAGTGTCAGTCCAGGAGGCCGCCTTCGCCACTGGTGTTCCTTCCGATCTCTACGCATTTCACCGCTACACCGGAAATTCCACCTCCCTCTACTGCACTCTAGCGTGCCAGTATCGGATGCAATTCCAAGGTTGAGCCCTGGGCTTTCACATCCGACTTAACACACCGCCTACGCGCGCTTTACGCCCAGTAATTCCGATTAACGTTTGCACCTTTCGTATTACCGCGGCTGCTGGCACGAG
+
CCCCGGGGGGGGGGGGGGGGGGGGGGGGGGGGGGGGGGGGGGGGGGGGGGGGGGGGGGGGGGGGGGGGGGGGGGGGGGGGGGGGGGGGGGGGGGGGGGGGGGGGGGGGGGGGGGGGGGGGGGGGGGGGGGGGGGGGGGGGGGGGGGGGGGGGGGGGGGGGGGGGGGGGGGGGFGDEEDGGGGGGGGGGGGGGGFGGGFGGGFGAFFFFFFFFF5@>D>EF4:@;D@>>BD1@?BFF;BFF?FBB?>FFFF9A<AAA08::?DF6(,4(6>737?FF<?F:?BA446>69>0:?)4?:<1,#
@M05025:18:000000000-B3NL5:1:1101:28015:12137 2:N:0:TCGAAG
TCATTCGGACTACTCGGGTTTCTAATCCTGTTCGCTACCCACACTTTCGCACATGAGCGTCAGTCTTTGGCCAGGGAGTCGCCTTCGCCACTGATGTTCCTCCAGATATCTACGCATTTCACCGCTACACCTGGAATTCCACTCCCCTCTCCAAGACTCTAGTCTGCCAGTTCTAAATGACCATCCCAGGTTGAGCCCGGGGCTTTCACATCTAGCTTAACAAACCGCCTGCGTGCGCTTTACGCCCAGTAATTCCTATTAACGCTCGCAACCTCCGTATTACCGCCGCTGTCGGCCCGGC
+
CCCCGGFGGGGGGGGGGGFGEGGGGGGGGGGGGGGGGGGGGGGGGGGGGGGDGGFGGGGGGGGGGGGGGGGGGGCEGGGGGGCEFGFGGEGGGGGGGGGGFFFGGFFGGGGGGGGGEGGGGGGGG7CGGGGGGGF@FEFGGGGGG?EDEGGGGGGGGG?DFFDFCFCGFFFGGCFDGGCFG6DDGGF6?DF?CGFFGFGC>ADEFAFFFF6?FFFF6>EFFFEDFF22=@=D>FFF661;DFF?F9;<??<AF2:2)4944>B(3<B;0((-458<>4(.2))-(-(4(,-(),(4(363#
@M05025:18:000000000-B3NL5:1:1101:18594:12150 2:N:0:TCGAAG
TCATTCGGACTACACGGGTTTCTAATCCTGTTTGCTCCCCACGCTTTCGCACCTCAGCGTCAGTACCGAGCCAGTGAGCCGCCTTCGCCACTGGTGTTCTTCCGAATATCTACGAATTTCACCTCTACACTCGGAGTTCCACTCACCTCTCTCGGACTCAAGACTGACAGTATCAAAGGCAGTTCCGGGGTTGAGCCCCGGGATTTCACCCCTGACTAATCAGTCCGCCTACGTGCGCTTTACGCCCAGTGATTCCGAACAACGCTAGCCCCCTTCGTATTACCGGCGCGTCTGGCCCCCG
+
CCCCGGGGGGGGGGGGGGFGGGGGGGGGGGGGGGGGGGGDGGGGGGGGGGGGGGGGGGGGGGGGGGGGGGGGGGGGGGGGGGGGGGGGGGGGGGGGGGGGGGGGGGGGGGGGGGGGGGGGGGGGGGFGGGGGGGGGGGGGGGFFDFFGGFFGGGCEGGGFGFGGGFGGD?DA@CGGGGFGF>FGFGGGGD9DCF>DCFGCDFGFAAFFFFFEFF@@+4=6BFFCE@;@FFDF<@;749BFF<4<<04213)4<AFFF6<99?F16((-2(.149:?(4.2:>24-((42((-,(40,(((#
@M05025:18:000000000-B3NL5:1:1101:25786:12163 2:N:0:TCGAAG
TCATTCGGACTACTGGGGTTTCTAATCCTGTTTGCTCCCCACGCTTTCGCACCTCAGCGTCAGTATTGGCCCAGGAAGTCGCCTTCGCCACTGGTGTTCCTTCCGATATCTACGCATTTCACCGCTACACCGGAAATTCCACTTCCCTCTACCATACTCTAGTTCTGCAGTATCGAATGCAGTTCCCAGGTTAAGCCCGGGGATTTCACATCCGACTTACAAAGCCGCCTACGCGCGCTTTACGCCCAGTAATTCCGATTAACGCTCGCACCCTCCGTATCACCGCGCCTGCTGGCACGGC
+
CCCCGGGGGGGGGGGGGGEGGGGGGGGGGGGGGGGGGGGGGGGGGGGGGGGGGGGGGGGGGGGGGGGGGGGGGGGGGGGGDGGGGGFGGGGGGGGGGGGGGGGGGGGDGGGFGGGGGGGGGGGGGGGGGGGGGGGGGGGGFGGGGGGGGGGGGGGGGGGGGGGGGGGFFGGGFGGFFDGGGGGGGGGGGDFGGG+<7?GGGEDFFFFFFFF;A?@BF@FFFFFFFFFFFFFFFF6BFFFFFFF6?66664A2<<AA?6?F?2<:>F?F99BF:??6(46:0:AF?99(((4(4:78(5?1#
@M05025:18:000000000-B3NL5:1:1101:11368:12169 2:N:0:TCGAAG
TCATTCGGACTACCAGGGTATCTAATCCTGTTTGCTCCCCACGCTTTCGCATCTGAGTGTCAGTATCTGTCCAGGGGGCCGCCTTCGCCACCGGTATTCCTTCAGATCTCTACGCATTTCACCGCTACACCTGAAATTCTACCCCCCTCTACAGTACTCTAGTCTGCCAGTTTCAAATGCTATTCCGAGGTTGAGCCCCGGGCTTTCACATCTGACTTAACAAACCACCTGCATGCGCTTTACGCCCAGTAATTCCGATTAACGCTCGCACCCTCCGTATTACCGCGGCTGCTGGCACGGG
+
CCCCGGGGGGGGFGGGGGGGGGGGGGGGGGGGGGGGFGGGGGGGGGGGGGGGGGGGGGGGGGGGGGGFGGG8FGDEFGGFGGGGGFFGGGGGGGGGGGGGGGGGGGGGGGGGGGGGGGGGGGGGGGGGGGGGGGGFGGGGGGFCGGCECEFGGGDGGGGGGFGGGGGGGGGGGGGDFGGGGGGGGGFEDD>;FFFFFFGGGFGFFFFFFFAFFAF<F?CF=AE0=@DF;@4;8)9=;@B?@9CFF19?<?A2:A<<?63<:DF:>2(31;>B:00:>6:?B)44801(-((8230?0)((#
@M05025:18:000000000-B3NL5:1:1101:11735:12230 2:N:0:TCGAAG
TCATTCGGACTACTAGGGTTTCTAATCCTGTTTGCTACCCACGCTTTCGAGCATGAACGTCAGTATTATCCCAGGGGGCTGCCTTCGCCATCGGTATTCCTCCACATCTCTACGCATTTCACTGCTACACGTGGAATTCTACCCCCCTCTGACATACTCTAGCCACCCAGTTCAGAACGCAGTTCCCAGGTTAAGCCCGGGGATTTCACATCCTGCTTAAGTAACCGTCTGCGCTCGCTTTACGCCCAGTAATTCCGATTAACGCTCGCACCCTACGTATTACCGCGGCTTCTGGCCCGGA
+
CCCCGGGGGGGGGGGGGGGGGGGGGGGGGGGGGGGGGGGGGGGGGGGGGGGGGGGGGGGGGGGGGGGGGGGGGGGGEGGGGGGGGGGGGGGGGGGGGGGGGGGGGGGGGGGGGGGGGGGGGGGGGGGGGGGGGGEGGGGGGGGGGGGEGGGFGGGGGGGGGFFGGGGGGGGGGGGGGGGGGGGGGGGGGGGGFGGGGFGGGFGFFFFFFFFFFFFFFFEFFFFEFFB?3=?FB>./6>DFD363;6;?BFBAA<AB?61<?<<:>2476((,4611(2)-5<<A(-(429114.)5(-,(#
@M05025:18:000000000-B3NL5:1:1101:13502:12261 2:N:0:TCGAAG
TCATTCGGACTACCAGGGTTTCTAATCCTGTTTGCTCCCCACGCTTTCGCACCTCAGCGTCAGTATCAGTCCAGGTGGTCGCCTTCGCCACTGGTGTTCCTTCCTATATCTACGCATTTCACCGCTACACAGGAAATTCCACCACCCTCTACTGTACTCTAGCCAGACAGTTATGGATGCAGTTCCCAGGTTAAGCCCGGGGATTTCACACCCATCTTATCAAGCCGCCTACGCGCGCTTTACGCCCAGTAATTCCGATTAACGCTTGCACCCCCTGTATTACCGCGGTTGCTGGCACGGG
+
CCCCGGGGGGGGGGGGGGFGGGGGGGGGGGGGGGGGGGGGGGGGGGGGGGGGGCGGGGGGGGGGGGGGGGGGGGGGGGGGGGGGGGGGGGGGGGGGGGGGGGGGCGGGGGGGGGGGGGGGGGGGGGGGGGGGGGGGGGGGGGGGGCEFFFGGGGGGGGGGGGGFC8DGFGGGGGGGCDFGGGGGGGGGG?DGGGFGG5CCGFDDFF6FCFAEB>@FFCE8BFEEE=BF>?D314>@929@0>AFB>3108A<>>BA0111:26(-:B:02)42(,-(..<4)64(49,,-3(6>:0()(,#
@M05025:18:000000000-B3NL5:1:1101:28099:12273 2:N:0:TCGAAG
TCATTCGGACTACTAGGGTTTCTAATCCTGTTTGCTACCCACGCTTTCGTACATGAGCGTCAGTGTCGACCCAGGTGGCTGCCTTCGCCATTGGTATTCCTTCAGATCTCTACGCATTTCACCGCTACACCTGAAATTCTACCACCCTCTGTCGCACTCTAGCCATTCAGTTTCAAATGCAGTTCCCAGGTTGAGCCCGGGGCTTTCACATCTGACTTAAATGGCCGCCTGCGTACGCTTTACGCCCAGTAATTCCGATTAACGCTCGCACCCTCCGTATTACCGCGGCTGCTGGCACGGC
+
CCCCGGGGGGGGGGGGGGEGGGGGGGGGGGGGGGGGGGGGGGGGGGGGGGGGGGGGGGGGGGGGGGGGGGGGGGGGGGGGGGGGGGGGGGGGGGFGGGGFGGGGGGGGGGGGGGGGGGGGGGGGGGGGGGGGGGGGGGGGGGEGGEEGFGGEFGGGGGGGEEGGGGGFGGGGGGGGFGGGGGGGCDFGGGGGG?FGDFGGDBDEFFFFFFFFFFFFFFFFFFFEB;>B>FF=@FFFFFF@FFFFF>BF;14???EEFB?:?FA:96?;1>>F2:??B::??2))-44;92118)4:(.((#
@M05025:18:000000000-B3NL5:1:1101:21459:12278 2:N:0:TCGAAG
TCATTCGGACTACCCGGGTATCTAATCCTGTTTGCTCCCCACACTTTCGCACCTCAGCGTCAGTATCGAGCCAGTAAGCCGCCTTCGCCACTGGTGTTCCTCCGAATATCTACGAATTTCACCTCTACACTCGGAATTCCACTTACCTCTCTCGAACTCAAGACTAGCAGTATCAAAGGCAGTTCCGGGGTTGAGCCCCGGGATTTCACCTCTGACTGACTAATCCGCCTACGCCCGCTTTACGCCCAGTAATTCTGAACAACGCTAACCCCCTACGCATTACCGCGGCTGCTGGCGCGGG
+
CCCCCFGDBFC@ECFE7@@@CGG<AFFFGGGGFGGGFADCGCFBFFGGGGGGGGGFGGGGGGDGFGGGGCEFGFFFGGGGGGGGDGGEGGGFAFFEGGFFFGFEE:F<BEGGGGGFDFFGFFF<FGCFFGFGGG@CFGG9>EGDGGGGG9DF8C,8@8@E8DGGGFFGGG=DDFGGGFGGGGGGGGGG9DGGGGGG99DGG>5?66FFFFFAFF4>A>5A6F36@C>DDFDD<B((,(.;<A<:?B9<BFA)6--).:539::91,:>F?B(-1(.,(13844-30(((((4)3(((((-#
@M05025:18:000000000-B3NL5:1:1101:15385:12310 2:N:0:TCGAAG
TCATTCGGACTACTGGGGTATCTAATCCTGTTTGCTCCCCACGCTTTCGTACATGAGCGTCAGTGTTGACCCAGGTGGCTGCCTTCGCCATCGGTATTCCTTCAGATCTCTACGCATTTCACCGCTACACCTGAAATTCTACCACCCTCTATCACACTCTAGTTTGCCAGTTCGAAATGCAGTTCCCAGGTTGAGCCCGGGGCTTTCACATCTCGCTTAACAAACCGCCTGCGTACGCTTTACGCCCAGTAATTCCGATTAACGCTCGCACCCTCCGTATTACCGCGTCTGCTGGCACGGA
+
CCCCGGGGGGGGGGGGGGGGGGGGGGGGGGGGGGGGGGGDGGGGGGGGGGGGGGGGGGGGGGGGGGGGGGGGGGGGGGGGGGGGGGGGGGGGGGGGGGGGGGGGGGGGGGGGGGGGGGGGGGGGGGGGGGGGGGGGGGGGGGGGGGGGGGGGGGGGGGGGGFFGGGGGGGDGAGFGGGGGGGGFGFGGGGFGGFGFGFGGGFGFFFFFFFFAFFBAEDFFFFF99B=@FFFF9;DFBFFFFCEFF>0104)66?:AB:B:?FF69??B96BB???FFFF00<>DFF>(4:2:<:0<?20,#
@M05025:18:000000000-B3NL5:1:1101:21486:12311 2:N:0:TCGAAG
TCATTCGGACTACTAGGGTTTCTAATCCTGTTCGCTACCCATGCTTTCGAGCCTCAGCGTCAGTTGCAGACCAGAGAGCCGCCTTCGCCACTGGTGTTCTTCCATATATCTACGCATTCCACCGCTACACATGGAGTTCCACTCTCCTCTTCTGCACTCAAGTTCAACAGTTTCTGATGCAATTCTCCGGTTGAGCCGAAGGCTTTCACATCAGACTTATTGAACCGCCTGCACTCGCTTTACGCCCAATAAATCCGGACAACGCTTGCCACCTACGTATTACCGCTGCCGCTGGCCCTCC
+
CCCCGGGGGGGGGGGGGGFGGGGGGGGGGGGGGGGGGGGGGGGGGGGGGGGCGGGGGGGGGGGGGGGGGGFFGGGGGGGGGGGGGGGGGGGGGGGGGGGGGFGGGGGFGGGGGGDGGGGGGGGEGGGGGGGGGGGGGGGFGCDGGGGGGGGGGGGGGGGGGGGGGGGGGGGGCFGGGGGGFGG7,6CFG7DGGGGDCEGDDFGFFFFFFFFFBA6EFFFABC?F@<A>>FD>(7*6B@D?DF9(:66@D(/.4)9=>1261(,17::<?0),(.442874>9<441(3((-71;(((-((#
@M05025:18:000000000-B3NL5:1:1101:18504:12350 2:N:0:TCGAAG
TCATTCGGACTACCAGGGTTTCTAATCCTGTTTGCTCCCCACGCTTTCGTACATGAGCGTCAGTGTTGACCCAGGTGGCTGCCTTCGCCATCGGTATTCCTTCAGATCTCTACGCATTTCACCGCTACACCTGAAATTCTACCACCCTCTATCACACTCTAGTTTGCCAGTTCGAAATGCAGTTCCCAGGTTGAGCCCGGGGCTTTCACATCTCGCTTAACAAACCGCCTGCGTACGCTTTACGCCCAGTAATTCCGATTAACGCTCGCCCCTCCCGTATTACCGCGGCTTCTGGCCCGGC
+
CCCCGGGGGGGGFGGGGGFFGGGGGGGGGGGGGGGGGGGGGGGGDGGGGGGGGGGGGGGGGGGGGGGGGGGGGGGGGGCGGGGGFGGGGGFGGGGGGGGGGGGGGGGGGGGGGGGGGGGGGGGGGGGGGGGGGGFFGGGGGFEGGGGGGGGGGGGGGGGGGFGGGFFGGGGGGGGGGGGFFFFGGDFGGCGGGGGGGFGGG>DFFFFFFFA91B@=5<>+8FEDDB@>=>DFB0(6996?;EE0(6;?FFF?E)-583<<:>513224;((-(,(82.(((4444>0,,(,(6)2:0((-#
@M05025:18:000000000-B3NL5:1:1101:26407:12488 2:N:0:TCGAAG
TCATTCGGACTACAGGGGTATCTAATCCTGTTCGCTACCCATGCTTTCGAGCCTCAGCGTCAGTTGCAGACCAGAGAGCCGCCTTCGCCACTGGTGTTCTTCCATATATCTACGCATTCCACCGCTACACATGGAGTTCCACTCTCCTCTTCTGCACTCAAGTTCAACAGTTTCTGATGCAATTCTCCGGTTGAGCCGAAGGCTTTCACATCAGACTTATTGAACCGCCTGCACTCGCTTTACGCCCAATAAATCCGGACAACGCTTGCCACCTACGTATTACCGCGGCTGCTGCCACGTA
+
CCCCGGGGGGGGGGG9FGGGGGFFGGGGGGGGGEGGGGGGGFGGGGGGFEFGGGGGGGEGGGGGGGGGGCGF@FGGFCGGEGGGEGGCGGGGGGGGGGGGFCFGGFGFGGGGGGGGGGGGGGGFEFEEGGFC9BEDF8DFFGGGDGGFGGGGGGG:EGG?F8@EGFAFGFGDGFGGA9+=?FGC99DFD6?DDGFGG>7CD5?>C5AAA:+93*6:FF4:=4:*<4>B858>BF=3B6(81CC(:;6?3@E34??59((-7:?60:31:(9<?0(4(.)64<A64((-71(())),).2-#
@M05025:18:000000000-B3NL5:1:1101:13000:12496 2:N:0:TCGAAG
TCATTCGGACTACAAGGGTATCTAATCCTGTTTGCTCCCCACACTTTCGCACCTCAGCGTCAGTATCGAGCCAGTGAGCCGCCTTCGCCACTGGTGTTCCTCCGAATATCTACGAATTTCACCTCTACACTCGGAATTCCACTCACCTCTCTCGAACTCAAGACTAGCAGTATTAAAGGCAGTTCCGGGGTTGAGCCCCGGGATTTCACCTCTAACTGACTAATCCGCCTACGCGCGCTTTACCCCCAGTAATTCCGAACAACCCCAACCCCCTCCGGATTACCGCGGCCGCTGGCACGGA
+
C@CCGFFFCFGFFEGF@B@FGGGGGGCFGGGGGFGGAFG:<@CFGGFGGGGGGGFECFEFFGGGGGGFDFGGGEGGFEEEFGGGGC=BFGGGFD?EFB<@AFFFGCCGGGGDFGEGGCCF9EF?F@FFGGCE@C@GFFF9=EFFFGG?8,,266DEEFGGGF9@ADFFFFGGGFCE,62?DDGDG?DC7DG>DFDGG5C7497@FAF8CF4AFFFFFCEAA6*07C02<<(6(216;B>B?9:)((-318<<2>ADF6(36:((-(-,3(,33((3((((-8A<(,-29(413(((.,((#
@M05025:18:000000000-B3NL5:1:1101:22200:12509 2:N:0:TCGAAG
TCATTCGGACTACTCGGGTATCTAATCCTGTTCGCTACCCATGCTTTCGAGCCTCAGCGTCAGTTGCAGACCAGAGAGCCGCCTTCGCCACTGGTGTTCTTCCATATATCTACGCATTCCACCGCTACACATGGAGTTCCACTCTCCTCTTCTGCACTCAAGTTCAACAGTTTCTGATGCAATTCTCCGGTTGAGCCGAAGGCTTTCACATCAGACTTATTGAACCGCCTGCACTCGCTTTACGCCCAATAAATCCGGACAACGCTTGCCACCCACGTATTCCCCCCGCTCCTGGCCCGCG
+
CCCCGGGGGGGGGGGGGEGGGGGGGGGGGGGGGGGGGGGGGGGGGGGGGGGGGGGGGGGGGGGGGGGFGGGFGGGGGGGGGGGGGGGGGGGGGGGGFGFGGGGGGFGGGGGGGGGGGGGFGGGGGGGGGG=FFGGGGGGFFGGGFGGGGGGGGGGGGGGCFGGGGGGGGGGGGGGGFFGGG8=?DGGGGGGGGG?FGB7>DFFAAFFFFFFFFA7@FFFFF+*8;==2=?FF538EB91=:C9?D@B013;E)<<3>B629??(1(:0?04>3(4:1:(6:)).,((,4,,4.)(.(-,(#
@M05025:18:000000000-B3NL5:1:1101:15500:12522 2:N:0:TCGAAG
TCATTCGGACTACTGGGGTATCTAATCCTGTTTGCTCCCCACGCTTTCGCACCCCAGCGTCAGTATCAGTCCAGGTGGTCGCCTTCGCCACTGGTGTTCCTTCCTATATCTACGCATTTCACCGCTACACAGGAAATTCCACCACCCTCTACTGTACTCTAGCCAGACAGTTATGGATGCCGTTCCCAGGTTAAGCCCGGTGATTTCACACCCATCTTATCATGCCGCCTACGCGCGCTTTACGCCCAGTAATCCCTCTTAACGCTTTCACCCCGCGTATTACCGCCGCCGCGTCGCCAAG
+
8AACGFFF7:+@F@,C<:@-6E@<E,FFFFEFDFFFF8FEGGE7:FG<,BB:C,F@CF@F,8CF,CCF9C<F988F<98<++B7FEDFF7,BBDFF=??EEEEF<,:?<,@FE+FFGGGDE5ECFF78F@DF:E?46,@@DFFEGGGFF=9EGFEFFFF8EEA89D?=D@EGGG,@CB+=+03+@7CF66C+=+??FA9**/*++134=+/*3:47:CEAFF588>29@D?876(1:6(2:)91:>12:>96426,),(6)6)4(48())<)4(((-(((.64<-1((---((((-,-4(#
@M05025:18:000000000-B3NL5:1:1101:23686:12544 2:N:0:TCGAAG
TCATTCGGACTACTCGGGTATCTAATCCTGTTCGCTACCCACACTTTCGCACATGAGCGTCAGTCTTTGGCCAGGGAGTCGCCTTCGCCACTGATGTTCCTCCAGATATCTACGCATTTCACCGCTACACCTGGAATTCCACTCCCCTCTCCAAGACTCTAGTCTGCCAGTTCTAAATGACCATCCCAGGTTGAGCCCGGGGCTTTCACATCTAGCTTAACAAACCGCCTGCGTGCGCTTTACGCCCAGTAATTCCGATTAACGCTCGCACCCTCCGTATTACCGCGGCTGCTGCCACGGG
+
CCCCFGDDDGGGGFGEEDGEEFGGDEGGGGGGGGGGGGFFGGG@FGG<7FCFEGGDGGGGGDCFEDFGGGDFFGGGGGGGGGGDG<FGGGG@FFGGGGGF<EFFFFGGGGCEEFGGGGGGGGGG7+@E9FFCEGGFGGGDEF=?E8@DEDGGGGGGGGGCFFDD8@FFDGAFECDAFFDGFGGGGCC?CFGG?DGF?FDGDB>A49A6FFFABFC4BEFFFF=@29@BF11=>D?;9>6;(7;<?09:FF):))6<>132:<A:633,-22281?<>((4(444(2(((((422).).(-#
@M05025:18:000000000-B3NL5:1:1101:2315:12564 2:N:0:TCGAAG
TCATTCGGACTACTAGGGTTTCTAATCCTGTTCGATCCCCGCACTTTCGTGCCTCAGCGTCAGTAGGGCGCCGGAAGGCTGCCTTCGCAATCGGGGTTCTGCGTGATATCTATGCATTTCACCGCTACACCACGCATTCCGCCTTCTTCTCGCCCACTCAAGGCCCCCAGTTTCAACGGCCGGACGGGGTTGAGCCCCGAATTTTTACCGCTGACTTAAAAGCCCGCCTACGCACCCTTTAAACCCAATAAATCCGGATAACGCTCGCATCCTCCGTATTACCGCGGCTGCTGTCACGGGG
+
CCCCGGGGGGGG<FGEEFFGGGGFGGGGGGGGGGGF<BEEGGFGGGGGGGGGGGGGGFGGGGGGFFFGCFGCEGGGGGGGGGGGGGGGGGGGGGGGGGGGGGGECEGFFGFGGGFGGGCGGGGGGGGDGGGGGGGGGGGDFEEGGGGGGGGGCE8EGGGG8E6DGEEEE81,>C:CGGDGDCDC:DGD3DDDGGFF*:CD<37FFFFFFEEFBEF>=A26==68?FF>1??F91>BFF:BA<48(-::B7>9<A011(3(64<930201:>?7)804,4:)6>1;040,4<D:6<))46(#
@M05025:18:000000000-B3NL5:1:1101:18505:12589 2:N:0:TCGAAG
TCATTCGGACTACCGGGGTATCTAATCCTGTTCGCTACCCATGCTTTCGAGCCTCAGCGTCAGTTGCAGACCAGAGAGCCGCCTTCGCCACTGGTGTTCTTCCATATATCTACGCATTCCACCGCTACACATGGAGTTCCACTCTCCTCTTCTGCACTCAAGTTCAACAGTTTCTGATGCAATTCTCCGGTTGAGCCGAAGGCTTTCACATCAGACTTATTGAACCGCCTGCACTCGCTTTACTCCCAATAAATCAGGACAACGCTTGCCACCTACTTATTACCGCGGCTGCTGGCACGTT
+
CCCCGGGGGGGGGGGDCECEGGFGGGGGGGGGGGGGGGGGFFFGGGGGGGGGGGGGGGGGGGGGGGGGGGGGGGGGGGGGGGGEEGGGGGGGGGGGGGGGGGGFGGGGEGGGGGGGGGGGGG@CGDCEGGGGGD:=@EGGGGFGFGFGGGGGGFGGGDGGGGGFGGGFDFGGGGGGGGGFFGDGG7CFG>DGGGGGGADGGDGFFFFFFFC>F>B=6<EFA+8CFD=@FF;@;;9@?;;3@<<)94:@;8=;C)7./347:<2(3-:?F(6832(()-).6459?62(-((,)5(1:4((#
@M05025:18:000000000-B3NL5:1:1101:22256:12604 2:N:0:TCGAAG
TCATTCGGACTACTCGGGTTTCTAATCCTGTTCGCTACCCACACTTTCGCACATGAGCGTCAGTCTTTGGCCAGGGAGTCGCCTTCGCCACTGATGTTCCTCCAGATATCTACGCATTTCACCGCTACACCTGGAATTCCACTCCCCTCTCCAAGACTCTAGTCTGCCAGTTCTAAATGACCATCCCAGGTTGAGCCCGGGGCTTTCACATCTAGCTTAACAAACCGCCTGCGTGCGCTTTACGCCCAGTAATTCCGATTAACGCTCCCACCCTCCGTATTACCGCTCGCGCTGGCACGGA
+
AACCGGFFEGCCEC<FC7@C@FFFFGGGGGGGG;FFGGEC9FEGGGGGGEGGGFCE@F@F,BFFGGDFFG8FECFG<@GCEFF?CG<FCCFFCFGGGGG9FGA<,?EC9?EA<<B?FEGGCFF+=FFECGGDA,6,CEF9DFE,>BC8@,@,9E9@3=DF9,7,73368@DDFF:@ECFGGG?6C6@,3+=+CC?DC*@>*9*/9;A9B6EA+9E48*8BFA@(9((86;??><18(6;(,))(,614::2)6)56(---:26((41((.:14?FFBF??().),(((((,((,(4:7(4#
@M05025:18:000000000-B3NL5:1:1101:16280:12623 2:N:0:TCGAAG
TCATTCGGACTACTCGGGTTTCTAATCCTGTTTGCTCCCCACACTTTCGCACCTCAGCGTCAGTATCGAGCCAGTAAGCCGCCTTCGCCACTGGTGTTCCTCCGAATATCTACGAATTTCACCTCTACACTCGGAATTCCACTTACCTCTCTCGAACTCAAGACTAGCAGTATCAAAGGCAGTTCCAGGGTTGAGCCCTGGGATTTCACCTCTGACTGACTAATCCGCCTACGCGCGCTTTACGCCCAGTAATTCCGAACAACGCTAACCCCCTCCGTATTACCGCGGCTGCTGGCACGGC
+
CCCCGGGGGGGGGGGGGGGEGGGGGGGGGGGGGGGGGGGGGGGGGGGGGGGGGGGGGGGGGGGGGGGGGGGGGGGGGGGGGGGGGGGGGGGGGGGGGGGGGGGGGGGGGGGGGGGGGGGGGGGGGGGGGGGGGGGGGGGGGGGGGGGGGGGFFGGGGGFGGGGGGGGGGGGGGGGGGGGFFDCGGGGGGGGGGGGGG5CGFFGFFFFFFFFFFFFFFEFFFFFCEFFDFFFFFBFFFF9?1>C@F>FD0;CEB99ABBFFF08>>?FFF???B0<B9?F<?BA.401(9>BBF0((43:-#
@M05025:18:000000000-B3NL5:1:1101:22400:12699 2:N:0:TCGAAG
TCATTCGGACTACTCGGGTTTCTAATCCTGTTCGCTACCCACACTTTCGCACATGAGCGTCAGTCTTTGGCCAGGGAGTCGCCTTCGCCACTGATGTTCCTCCAGATATCTACGCATTTCACCGCTACACCTGGAATTCCACTCCCCTCTCCAAGACTCTAGTCTGCCAGTTCTAAATGACCATCCCAGGTTGAGCCCGGGGCTTTCACATCTAGCTTAACAAACCGCCTGCGTGCGCTTTACGCCCAGTAATTCCGATTAACGCTCGCACCCTCCGTATTACCGCCGCCGCTGGCACGGC
+
CCCCGGGGGGGGGGGGGGGGGGGGGGGGGGGGGGGGGGGGGGGGGGGGGGGGGGGGGGGGGGGGFGGGGGGFFGGDGGGGGGGGGGGGGGGGGFGGGGGGGGGGGGGGGGGGGGGGGGGFGGGGGGGGGGGGGGGFGGGFGGGGGGGGGGGGGGDGGEGGGGCFGGGGGCGEGGGGAFGFGFDFFFGGFDCF?F?+?FGGG>C9AFFABB9FFFEEF<CAFFE2BFF=@<=<;(/690(:;CF;09>B((-44<A<:BF6:94(4:<9>6>B?1:626(246AA(-,4610,(3(((.((#
@M05025:18:000000000-B3NL5:1:1101:7413:12713 2:N:0:TCGAAG
TCATTCGGACTACCAGGGTTTCTAATCCTGTTTGCTCCCCACACTTTCGCACCTCAGCGTCAGTATCGAGCCAGTGAGCCGCCTTCGCCACTGGTGTTCCTCCGAATATCTACGAATTTCACCTCTACACTCGGAATTCCACTCACCTCTCTCGAACTCTAGACCGATAGTTTTGGAGGCACTTCCGGGGTTGAGCCCCGGGATTTCACCCCCAACTTTCCGATCCGCCTACGTGCGCTTTCGCCCCAGTAATTCCGAACAACGCTAACCCCCTCCGTATTCCCGCCGCTGCTGGCACGGG
+
CCCCGGGGGGGGGFGGGGCFGGGGGGGGGGGGGGGGGGGDGGGGGGGGCFCGG8FGGGGGGGGGGFF:FGGGGGGGGGGGGGGGFGGGDDGCFGFFGFFGGGGGFCGDDFEGGGDFGGFEGGGCEFEGGFEDF>FGGGGGGGDGGGGGGCGGGGG8@FC,@DFF@E=C>EGFFGG67:CGG5CFGG7C5*@CCCC475DCDEGFAAF=AFFDE:?;AA)1;>?((61?7:??BB<12631:4((-49(34)))-6>01(2(2.(41:(8?0(31:0-:014).86>92(((-4)8B:?6,#
@M05025:18:000000000-B3NL5:1:1101:23336:12719 2:N:0:TCGAAG
TCATTCGGACTACTCGGGTTTCTAATCCTGTTTGCTCCCCACGCTTTCGCACCTCAGCGTCAGTGTCAGTCCAGGAGGCCGCCTTCGCCACTGGTGTTCCTTCCGATCTCTACGCATTTCACCGCTACACCGGAAATTCCACCTCCCTCTACTGCACTCTAGCGTGCCAGTATCGGATGCAATTCCAAGGTTGAGCCCTGGGCTTTCACATCCGACTTAACACACCGCCTACGCGCGCTTTACGCCCAGTAATTCCGATTAACGCTTGCACCTTTCGTATTACCGCGGCTGCTGGCACGAG
+
CCCCGGGGGGGGGGGGGGGGGGGGGGGGGGGGFFGGGGGGGGGGGGGGGGGGGGGGGGGGGGGGGGGGGGGGGGGGGGGGGGGGGGGGGGGGGFFGGGGGGGGGGGGGGGGGGGGGGGGGGGGGGGGGGGGGGDGGGGGGGGGGGGEGGGGGGGGGGGGGGGGGGGGGGGGFGGGG5CDCGGGGGGGGG9CCFFGGGFGGGAFFFFFFFFFFFFFBFFFFFFFFFF9@;DFDFFF>B991<4<??6380:22>4>A?:?:1>A,7<002<?:?>AF0212252)(7>69>BB30:<07<4#
@M05025:18:000000000-B3NL5:1:1101:23671:12796 2:N:0:TCGAAG
TCATTCGGACTACCCGGGTTTCTAATCCTGTTTGCTCCCCACACTTTCGCACCTCAGCGTCAGTATCGAGCCAGTGAGCCGCCTTCGCCACTGGTGTTCCTCCGAATATCTACGAATTTCACCTCTACACTCGGAATTCCACTCACCTCTCTCGAACTCAAGACTAGCAGTATTAAAGGCAGTTCCGGGGTTGAGCCCCGGGATTTCACCTCTAACTGACTAATCCGCCTACGCGCGCTTTACGCCCAGTAATTCCGAACAACGCTAACCCCCTCCGTATTACCCCGGCTGCTGGCACGGC
+
CCCCGGGGGGGGGGGGEGFGGGGGGGGGGGGGGGGGGGGGGGGGGGGGGGGGGFGFGGGGGGGGGGGEGGGGGGGGGGGGGGGGGGGGGGGGGGGGGGGGGGGGGGGGGGGGGGGGGGGGGGGGGFGGGGGFFGDEGGGGGGEGGFGGGGGGGGGGGFGGGGFGGGGGGGGGGGGGGGGGFGFGGFGG>CDGGGGGGFGDG;CEFFFFFFFFFFFFFF36FF@EEEF?FFFFFF9BFFFFF)<?FF96BF<4AAFFF11;>FB>F0:>F?6:;6413<::7AA9(462>FB623,6(346#
@M05025:18:000000000-B3NL5:1:1101:12145:12797 2:N:0:TCGAAG
TCATTCGGACTACCAGGGTTTCTAATCCTGTTTGCTACCCACGCTTTCGCACCTCAGCGTCAGTGTCAGTCCAGAAGGCCGCCTTCGCCACTGGTATTCCTCCCGATCTCTACGCATTTCACCGCTACACCGGGAATTCTACCTTCCTCTCCTGCACTTTAGCCTGACAGTTCCGGATGCCGTTCCCAGGTTGAGCCCGGGGCTTTCCCAAACGGCATATCAAGCCGCCTACGCGCGCTTTACGCCCACTAATTCCGGTTAACGCTCGCACCCTCCGTATTACCGCGGTTGCTGGCCCGCG
+
CCCCF-EDGCDFGGG@F7;@@FDEGGGGGFFEGC@F<EFE<CEEGGGGGGDFCFFC<AE@CC,CCF,C<FF8<@,CE8EFGGD7FGGCFEDG=EF<9?9E9FFFFF@:EE?A<<F@BEF?FF<7+@FEBEE+6C+@DFCEFF@FF>3363=DGEGGC,,,@EDEEDDGGFG77,17+;+=CDD9CF5CF*2C>CFGGFG4D)C)8AA+;8)):>,1),4+A7C@ED;>9D(.2496>>1(4.)-36(((.48)4<>7(41:<>((4(-((-4,-1(-,34(-5)324(-(-(6<((.(4(#
@M05025:18:000000000-B3NL5:1:1101:16050:12807 2:N:0:TCGAAG
TCATTCGGACTACCAGGGTTTCTAATCCTGTTTGCTCCCCACGCTTTCGTACATGAGCGTCAGTGTTGACCCAGGTGGCTGCCTTCGCCATCGGTATTCCTTCAGATCTCTACGCATTTCACCGCTACACCTGAAATTCTACCACCCTCTATCACACTCTAGTTTGCCAGTTCGAAATGCAGTTCCCAGGTTGAGCCCGGGGCTTTCACATCTCGCTTAACAAACCGCCTGCGTACGCTTTACGCCCAGTAATTCCGATTAACTCTCGCACCCTCCGTATTACCGCCGCCGCTGCCACGGC
+
CCCCGGGGGGGGGGGGGGGGGGGGGGGGGGGGGGGGGGGGGGGGGGGGGGGGGGFGGGGGGGGGGGGGGGGGGGGGGGGGGGGGGGGGGGGGGGGGGGGGGGGGGGGGGGGGGGGGGGGGGGGGGGGGGGGGGGGGGGGGGGGGGGGGGGGGGGGGGGGGGGFGGGGGGCGGGGGG6FF?DGGGGGGFGFFGGGGGGFGGGEGFFFFFFFFFFADFFFFFFFFFFF>@>F>B6<DFF9(;0>EDFFFFD@4EFCDA??6?<>9-6)51:9>>F?<?1-(..6)4,,36>(,411(.)51(#
@M05025:18:000000000-B3NL5:1:1101:11915:12834 2:N:0:TCGAAG
TCATTCGGACTACCCGGGTATCTAATCCTGTTCGCTACCCATGCTTTCGAGCCTCAGCGTCAGTTGCAGACCAGAGAGCCGCCTTCGCCACTGGTGTTCTTCCATATATCTACGCATTCCACCGCTACACATGGAGTTCCACTCTCCTCTTCTGCACTCAAGTTCAACAGTTTCTGATGCAATTCTCCGGTTGAGCCGAAGGCTTTCACATCAGACTTATTGAACCGCCTGCACTCGCTTTACGCCCAATAAATCCGGACAACGCTTGCCACCTACGTATTACCGCCGCTTCTGGCACGCG
+
CCCCCCGGGGGGGGGGGGGGGGGGGGGGGGGGGGGGGGGGGGGGGGGGGGGGGFGGGGGGGGGGGGGGGGGGGGGGGGGGGGGGGGGGGGGEGGGGFGGFFGGGGGGGGFGGGGGGGGGGGGGGGGGGFGFGGGGFGGGGGFFDFFGFGGGGGGGGGCFCGGGEGGGGGCDEGGGGCFFFGGGDFGGGGDDGGG5DGEGGC@FFF>?++@>?A6BEA76@9=7*>=>>BFFF9;AF09FD<CE@179D;15<EE?3:><FFFF;9::6:2))8??0(.).(:9<1(,3,((-667:1)((#
@M05025:18:000000000-B3NL5:1:1101:24078:12861 2:N:0:TCGAAG
TCATTCGGACTACCAGGGTTTCTAATCCTGTTCGCTACCCATGCTTTCGAGCCTCAGCGTCAGTTGCAGACCAGAGAGCCGCCTTCGCCACTGGTGTTCTTCCATATATCTACGCATTCCACCGCTACACATGGAGTTCCACTCTCCTCTTCTGCACTCAAGTTCAACAGTTTCTGATGCAATTCTCCGGTTGAGCCGAAGGCTTTCACATCAGACTTATTGAACCGCCTGCACTCGCTTTACGCCCAATAAATCCGGAAAACGCTTGCCACCTACGTATTACCGCGGCTTCTGGACCGTA
+
CCCCGGGGGGGGGGGGGGGGGGGGGGGGGGGGGGGGGGGGGGGGGGGGGGGGGGGGGGGGGGGGGGGGGGGGGGGGGGGGGGGGGGGGGGGGGGGGGGGGGGGGGGGGGGGGGGDGGGGGGGGGGGGGDGGGGGGFFGGFFFFGGGGGGFGCGGGGGGGGGFFGGFGGGDFGGGGGGGGGGGFFFFGFGDGGGF66C5CCDFDFAAFFFFFFF4<BFEEFFAEEFF>>>@FDDFEED@D7?3)(60:?1:E<CCFFFF1(,,:9B?:<6:9??0(3(.24>AABBF94(,((.)))..3-#
@M05025:18:000000000-B3NL5:1:1101:29252:12898 2:N:0:TCGAAG
TCATTCGGACTACAAGGGTATCTAATCCTGTTTGCTCCCCACACTTTCGCACCTCAGCGTCAGTATCGAGCCAGTGAGCCGCCTTCGCCACTGGTGTTCCTCCGAATATCTACGAATTTCACCTCTACACTCGGAATTCCACTCACCTCTCTCGAACTCAACCCTAGCAGTATTAAAGGCAGTTCCGGGGTTGAGCCCCGGGATTTCACCTCTCACTGACTAATCCGCCTACGCGCGCTTTCCGCCCAGTAATTCCGAACAACGCTATCCACCTCCCTCTTCCCGCGGCTGCGCGCCCGCG
+
CCCCGGGGEGGGFGGGEEGFFGGGGGGGGGGGGGGGGGGEGFGEGGGGGGGGGGGGGGEGGEGGGGGCFGGGGGGGCF?FEGGGGGGGGGGGFGBDGGFGB9FCGCGGGFG9FF=8FGGGGGG<F,:EFGAFG=F8DCGGFFGGFGF9FGGDF>8=FFFGG,,3,@=E=FGFGG8E89+8DGFGFDCE++;>DGFGGFGGDA*5AFF6FF*A6)7>:436+13*.9>?;(28/:,((39??)4(4:6018<))6<B((,3;1(,48:(4:43((43(4(.)))((-4((,((,((-((4(#
@M05025:18:000000000-B3NL5:1:1101:22514:12908 2:N:0:TCGAAG
TCATTCGGACTACTCGGGTATCTAATCCCGTTCGCTCCCCACGCTTTCGTCCATCAGCGTCAGTATATGGTTGGTAACCTGCCTTCGCAATCGGCGTTCTATGTGATATCTATGCATTTCACCGCTACACCACATGTTCCGGATACCTCACCATAACTCAAGACTATCAGTATCAAAGGCAGTTCTACAGTTGAGCTGCACAATTTCACCTCTGACTTAATAGCCCGCCTACGGACCCTTTAAACCCAATGATTCCGGATAACGCTCGGACCCTCCGTATTACCGCGGCTGCTGGCACGGT
+
CCCCFGGGGGGGGFGGDEGDFGGGGGGAFGGGGGGEFCFFCCGEEGGEGGGGGGGEFGGGGCGGGGGGFGGGGGGGGFGG<FGEAFGGGDGGGEEGGGGDGGGGFFGGGGGGGFFFGFGCFGGEEGDGCFFGGGGGGGGGGGGGGEGFC?E8?DCFGGGFGFGGAADFFG=DDEGGGGGGDDFFGGGGGGCFFCFF<9*;DFGF>A+<ECFFFF*6ACEFFFEFE=A9@>FFF>5>FFFFECECE@0;?FF3??CEEF02(>E<90621(,38(48>B(30<:2(,4>690<BF2604(,#
@M05025:18:000000000-B3NL5:1:1101:23144:12919 2:N:0:TCGAAG
TCATTCGGACTACCAGGGTATCTAATCCCGTTTGCTCCCCACGCTTTCGTACATGAGCGTCAGTGTTGACCCAGGTGGCTGCCTTCGCCATCGGTATTCCTTCAGATCTCTACGCATTTCACCGCTACACCTGAAATTCTACCACCCTCTATCACACTCTAGTTTGCCAGTTCGAAATGCAGTTCCCAGGTTGAGCCCGGGGCTTTCACATCTCGCTTAACAAACCGCCTGCGTACGCTTTACGCCCAGTAATTCCGATTAACGCTCGCACCCTCCGTATTACCGCGGCTGCTGGCACGGA
+
CCCCGGGGGGGGGGGGGGGGGGGGGGGGGGGGGGGGGGGGGGGGGGGGGGGGGGGGGGGGGGGGGGGGGGGGGGGGGGGGGGGGGGGGGGGGGDGGGGGGGGGGGGGGGGGGGGGGGGGGGGGGGGGGGGGGFFGGGGGGGGGGGGGGGGFGGGGGGGGGGFFGGGGGGGGGGGGGGGGFGCGGGGGGFGGGGGGGGFGGGBG>FFF>EF>FFFFAEF@FFFB2@>B>FFD@>D<;>BF<D<E@F9>1@EC5AAAD720:BA<((-4-706926:4111<7AA-3;(-73(-4:0<1>:2#
@M05025:18:000000000-B3NL5:1:1101:26690:12920 2:N:0:TCGAAG
TCATTCTGACTACAGGGGTATCTAATCCTGTTTGCTCCCCACGCTTTCGCATCTGAGTGTCAGTATCTGTCCAGGGGTCCGCCTTCGCCACTGTTTTTCCCTCAGATCTCTACGCATTCCACCGCTACACCTGAAATTCTACCCCCCTCTACAGTACTCTAGTTTGCCAGTTTCAAATTCAGTTCCGAGGTTGAGCCCCTGGCTTTCACATCTGACTTCACAAACCACCTTCATGCGCTGTGCGCCCAGTAACTCCGATTAACGCTCGCACCCTCCGTCTTACCGCGGCCGTCGGCCCGGG
+
A----C@C9EFFGDA9,@FEEFA6C<@CCEGGF6F<F@D@E@@FEBCE,B78BE9,<F,EF,,C9,CCFGG,,CE,+,8,7CC@,:,,,,86B,:,:,A9,?F,,,9A,9,5A=+@,7,CBE8+@F+@,AF8?:,9CAFEEFFCECCEED,6,6D:D8,7>,3>=D89@8D=C:D,=D+=C762,=+1+=+++3=C*<D*;*;9AA<?A6B>6A6A8<*+;BB):4529()0*/*/(-/(/(1/2(./(6)7)175;(;;@);,3(32-(4-42:16<(4(-::2714(,3-((((,-33#
@M05025:18:000000000-B3NL5:1:1101:14610:12932 2:N:0:TCGAAG
TCATTCGGACTACCAGGGTTTCTAATCCTGTTTGCTCCCCACACTTTCGTACCTCAGCGTCAGTATCGAGCCAGTGAGCCGCCTTCGCCACTGGTGTTCCTCCGAATATCTACGAATTTCACCTCTACACTCGGAATTCCACTCACCTCTCTCGAACTCAAGACTACCAGTATCAAAGGCAGTTCCGGGGTTGAGCCCCGGGATTTCACCTCTGACTTAATAGTCCGCCTACGTACGCTTTACGCCCAGTAATTCCGAACAACGCTAACCCCCTCCGTATTACCGCGGCTGCTGGCCCGGG
+
CCCCGGGGGGGGGGGGGGFGDFFFGGGGGGGGGGGGGGGGGGGGGGGGGGGGGFGGGGGGGGGGGGGGGGGGGGGGGGGGGGGGGGGGGGGGGGGGGGGGGGGGGGGGGGGGGGGGGGGGGGGFGFGGGGFFGGFGGGGFGGGGGGGGGFGGFGGGGGGGGFDGGGGGGGGCFGDCFCGGGGGFGGGGGGGDDGGGGFGCGFDEFFFAFF*;AA94BCEFAF?E57(:324@7:EF997;D);;D>>60:>A9)-)(-:BFB6604:02<:BF>BB(48:BB))(,,(,-(42:7:(((-#
@M05025:18:000000000-B3NL5:1:1101:6967:12950 2:N:0:TCGAAG
TCATTCGGACTACACGGGTATCTAATCCTGTTTGCTACCCACGCTTTCGCACCTCAGTGTCAGTGTCAGTCCAGAAGGCCGCCTTCGCCACTGGTATTCCTCCCGATCTCTACGCATTTCACCGCTACACCGGGAATTCTACCTTCCTCTCCTGCACTCTAGCTTGACAGTTCCGGATGCCGTTCCCAGGTTGAGCCCGGGGCTTTCACCACCGGCTTTACAAGCCATCTACGCGCGCTTTACACCCAGTAATTCCGATTAACGCTACAACCTTCCGTCTTCCCGCTACCGCTGGCACGGT
+
@ACCECC9@FCE@FGFC:@CDCDCF96@<<CFCF9@FF,CE;F@@@CE7@:+:E<<CC@EE@F@<<CEG@@CFCFG8FDEFECCEFDC:?FFEGGA@FFGGGE7B,@:?,5CCFCE::,5FFG:@>>+AF<=@F7ECG;F=FFFCC8BFGGGF?@8DFD,==>D=DFDGG9;ECC6@>DFFGDC,3;997AC0;073/**C):)2;F+@466)0213.(+1+9<@FD)69E<0(27(4(4()6)5(3(,.)-.).52(,31))-7:3().),,-.2(.((()-.((((,,-439(4(48(#
@M05025:18:000000000-B3NL5:1:1101:8924:12957 2:N:0:TCGAAG
TCATTCGGACTACCGGGGTTTCTAATCCTGTTTGCTCCCCACGCTTTCGTACATGAGCGTCAGTGTTGACCCAGGTGGCTGCCTTCGCCATCGGTATTCCTTCAGATCTCTACGCATTTCACCGCTACACCTGAAATTCTACCACCCTCTATCACACTCTAGTTTGCCAGTTCGAAATGCAGTTCCCAGGTTGAGCCCGGGGCTTTCACATCTCGCTTAACAAACCGCCTGCGTACGCTTTACGCCCAGTAATTCCGATTAACGCTCGCACCCTCCGTATTACCGCGGCTGCTGGCACGGC
+
CCCCGGGGGGGGFGGGGGGGGGGGGGGGGGGGGGGGGGGGGGGGGGGGGGGGGGGGGGGGGGGGGGGGGGGGGGGGGGGGGGGGGGGGGGGGGGGGGGGGGGGGGGGGGGGGGGGGGGGGGGGGGGGGGGGGGGGGGGGGGGGGGGGGGGGGGFGGGGGGGCEGGFGGFGGGGGGGEGGGGGGGFGGGGGGGGGFGCFDGDDGEAFFFFFFFFFDFFDD6AFE>BDBBBD<@FFFF@FFDF<9(6(4?:B24<:AFB08?FFA<334499>F??FF>11(5<D234,(9796:B0674?4#
@M05025:18:000000000-B3NL5:1:1101:13955:12977 2:N:0:TCGAAG
TCATTCGGACTACTAGGGTTTCTAATCCTGTTCGCTACCCATGCTTTCGAGCCTCAGCGTCAGTTGCAGACCAGAGAGCCGCCTTCGCCACTGGTGTTCTTCCATATATCTACGCATTCCACCGCTACACATGGAGTTCCACTCTCCTCTTCTGCACTCAAGTTCAACAGTTTCTGATGCAATTCTCCGGTTGAGCCGAAGGCTTTCACATCAGACTTATTGAACCGCCTGCACTCGCTTTACGCCCAATAAATCCGGACAACGCTTGCCACCTACGTATTACCGCGGCTGCTGGCACGTC
+
CCCCGGGGGGGGGGGGGGGGGGGGGGGGGGGGGGGGGGGGGGGGGGGGGGGGGGGGGGGGGGGGGGGGGGGGGGGGGGGGGGGGGGGGGGGGGGGGGGGGGGGGGGGGGGGGGGGGGGGGGGGGGGGGGGGGGGGGGGGGGGGGGGGGGGGGGGGGGGGGGFFEFGGGGGGGGGGGGGGGCGGGGGGGGGDGD6FGGFGCCDGFFFFFFF6AAF3>FFFFFFF=>44>@FB9=FFFF>;;D<EDFF0<05@ECECEB01((,41(-:?F0)).:>?B?BA>>DF0>19>13:3870(52(#
@M05025:18:000000000-B3NL5:1:1101:6984:12988 2:N:0:TCGAAG
TCATTCGGACTACAGGGGTTTCTAATCCTGTTTGCTCCCCACACTTTCGCACCTCAGCGTCAGTATCGAGCCAGTGAGCCGCCTTCGCCACTGGTGTTCCTCCGAATATCTACGAATTTCACCTCTACACTCGGAATTCCACTCACCTCTCTCGAACTCAAGACTAGCAGTATTAAAGGCAGTTCCGGGGTTGAGCCCCGGGATTTCACCTCTAACTGACTAATCCGCCTACGCGCGCTTTACTCCCAGTAATTCCGACAAACGCTACCCCCCTCCGTATTACCGCGGCTGCTGGCACGGT
+
CCCCGGGGGGGCEFGGDGFCFGGFGGGGGGGGFGGGGGGGGGGGGGGGEGDGGFGGFFEGGG6FFFFDFD7FFFGG<FGGGGGGGG?FFGGFDA?FFGGGGGGDDGFDFFFDGGGFFFCFGGGEGGFG,:FFFGEEFGGG>D4>FF@F,@FGFEFGGGGDF@FGGB,=EGGGGGFEF788F6?CCC6+CD<DCC5D*997D>C?48CFFF4?AB;=FC36;C77A?911,,8;9(319B0:-5)43<803:).62<(2(((.((41:,2(-(4(1144(3:)-6(6(,(,4:>08:1,2(#
@M05025:18:000000000-B3NL5:1:1101:25601:12995 2:N:0:TCGAAG
TCATTCGGACTACTGGGGTTTCTAATCCTGTTTGCTCCCCACGCTTTCGAGCCTCAGCGTCAGTTACAGACCAGAGAGCCGCCTTCGCCACTGGTGTTCCTCCATATATCTACGCATTTCACCGCTACACATGGAATTCCACTCTCCTCTTCTGCACTCAAGTCTCCCAGTTTCCAATGACCCTCCCCGGTTGAGCCGGGGGCTTTCACATCAGACTTAAGAAACCGCCTGCGCTCGCTTTACGCCCAATAACTCCGGACAACGCTTGCCACCTACGTCTTACCGCGCCTGCTGGCACGCG
+
CCCCGGGGGGGGGGGGGGGGGGFGGGGGGGGGGGGGGGGGGGGGGGGGGGGGGGGGGGGGGGGGGGGGGGGGGGGGGGGGGGGEGGFGGGGGGGGGGGGGGGGGGGGGGGGGGGGGGGFGGGGGGGGGGGFGGGF9EFGGGGGGFGGGGGGCFGGGFFGDG8>EFGAEFDEFGGFGGGGFFF?+ADDEDDDGDG>F?DGDC>DEF)?68AFFF47@;?EFFFCFD31@@0=;0908;1(8:D2:B4>??(:A).-5?>(99??(,,3(45A>??07(,(41442((4412:07:?BF2((#
@M05025:18:000000000-B3NL5:1:1101:18414:13000 2:N:0:TCGAAG
TCATTCGGACTACTGGGGTTTCTAATCCTGTTTGCTCCCCACGCTTTCGCACCTGAGCGTCAGTCTTTGTCCAGGGGGCCGCCTTCGCCACCGGTATTCCTCCAGATCTCTACGCATTTCACCGCTACACCTGGAATTCTACCCCCCTCTACAAGACTCTAGCCTGCCAGTTTCGGATGCAGTTCCCAGGTTGAGCCCGGGGATTTCACATCCGACTTGACAGACCGCCTGCGTGCGCTTTACGCCCAGTAATTCCGATTAACGCTTGCACCCTCCGTATTACCGCGGCTGCTGGCACGGG
+
CCCCGGGGGGGGGGGGGGGGGGGGGGGGGGGGGGGFGGGGGGGGGGGGGGGGGGGGGGGGGGGGGGGGGGGGGGGGGGGGGGGGGFGGGGGGGGGGGGGGGGGGGGGGGGGGGGGGGGGFFGGGGGGGGGGGGGGGGGGGGGGGGGGGGGGGGFFGFGGGGFGGGGGFGGGGGGGGGGGGGGGGGGGGGGGGGGGGGFGDGF3BAFFFFFFFFF@FFFF=AF@;?BBF9?:?68:?096:BFF?F;;0<FAAFFAAB1(2:A>:90:06>D<:?B:>B???24<1;9;;9(4222?05?1#
@M05025:18:000000000-B3NL5:1:1101:24014:13020 2:N:0:TCGAAG
TCATTCGGACTACTGGGGTTTCTAATCCTGTTTGCTCCCCTAGCTTTCGTTCCTCAGCGTCAGTTATGGTCCAGTGCGCCGCTTTCGCCGCAGGTGTTCCTCCCGATATCTACGCATTTCACCGCTACACCGGGAATTCCACGCACCTCTCCCACACTCCAGCACGGCAGTTTCGCCTGCAGGCTCCCAGTTAAGCCGGGAGATTTCACAGGTGACTTACCGCACCGCCTACGCGCCCTTTACGCCTAATAATTCCGAACAACGCTTGCCCCCTCTGTATTACCGCGGCTGCTGGCACAGT
+
CCCCGFGGGGGGGGGGGGCGGGGGGGGGGGGGGGGGGGGGGGGFGGGGGFFFGGGGGGGGGGGGGGGGFGGGGGGGFGGGEGGGCGGEGGGGGGGGGGGGGGGGGGEGGGGGGGGGGG9FGGCFGG@ECFFDGG7EFGFDFGGGGGGGGGGGGGGGGGGGGFGGGGGGCGFFFGGGGGGGGCGGCFGFGGGGDGGGGFGG3><);8ACFCFF8F<3F<EFAAFFFFB>>FBF?FF>F9><7A>036(-.<<>D24<0((-3:<121224()4926:?99)6<B9?B>;>,167>(82>1(#
@M05025:18:000000000-B3NL5:1:1101:7222:13061 2:N:0:TCGAAG
TCATTCGGACTACTGGGGTTTCTAATCCCATTCGCTCCCCTAGCTTTCGTCTCTCAGTGTCAGTGTCGGCCCAGCAGAGTGCTTTCGCCGTTGGTGTTCTTTCCGATCTCTACGCATTTCACCGCTCCACCGGAAATTCCCTCTGCCCCTACCGTACTCAAGCTTGGTAGTTTCCACCGCCTGTCCAGGGTTGAGCCCTGGGATTTGACGGCGGACTTAACAAGCCACCTACAGACGCTTTACGCCCAATCATTCCGGATAACGCTTGCATCCTCTGTATTACCTCGGCTCCTGGCACAGG
+
CCCCGGGGGGGGGGGGGGGGGGGGGGGGGGGGGGGGGGGGGGGGGGGGGGGGGFGGGGGGGGGGGGGEEGGGGGGCGGGGGGGGGGGGGGGGD<CGGGGGGGGGGGGGFGGGGGGGGGGGGG<FEFFGGGGGGGGDGGGFGGGFFGGGGGFGGGGGGGGG8=DF,3=EG7FGDFGGGGDGGGFGGGFGG>C><7FFFFFGFF49?F6+4?)0)8(65=>6++)3;?8;<FBB?0<<(3<FB2<??>FB<:B74::<:(8??<<?>::3?<AF0.-589>9<4:-.5((4:(-8:.:()((#
@M05025:18:000000000-B3NL5:1:1101:6990:13074 2:N:0:TCGAAG
TCATTCGGACTACCAGGGTTTCTAATCCTGTTCGCTACCCACACTTTCGCACATGAGCGTCAGTCTTTGGCCAGGGAGTCGCCTTCGCCACTGATGTTCCTCCAGATATCTACGCATTTCACCGCTACACCTGGAATTCCACTCCCCTCTCCAAGACTCTAGTCTGCCAGTTCTAAATGACCATCCCAGGTTGAGCCCGGGGCTTTCACATCTAGCTTAACAAACCGCCTGCGTGCGCTTTACGCCCAGTAATTCCGATTAACGCTCGCCCCCTCCGTATTACCGCGGCTGCTGGCACGGA
+
CCCCGGGGGGGGGGGGGGGGGGGGGGGGGGGGGGGGGGGGGGGGGGGGGGGGGGGGGGGGGGGGGGGGGGGGGGGGGGGGGGGGGGFGGGGGGGGGGGGGCFGFFFFGGGGGGGGGGGGGGGGGGDGGGGGGFGFEEGGGGFGGCGGGGGGGGGGFGFGFGGFGFGGGGCE,=DGGGFGGGGGGGGGGGFGFFFCGGFDG5BDFF>A6BA9FFFFFFEE8BF:>DB(6@@DF912?>>@?@EC079;0,(.5<ABAB(4804>?;:B9(-34;9?:(-,,()..-(41>(232)(12703#
@M05025:18:000000000-B3NL5:1:1101:20111:13076 2:N:0:TCGAAG
TCATTCGGACTACTCGGGTTTCTAATCCTGTTTGCTCCCCACGCTTTCGCACCTCAGCGTCAGTGTCAGTCCAGGAGGCCGCCTTCGCCACTGGTGTTCCTTCCGATCTCTACGCATTTCACCGCTACACCGGAAATTCCACCTCCCTCTACTGCACTCTAGCGTGCCAGTATCGGATGCAATTCCAAGGTTGAGCCCTGGGCTTTCACATCCGACTTAACACACCGCCTACGCCCGCTTTACGCCCAGTAATTCCGTTTAACGCTTGCACCTTTCGTATTACCGCGGCTGCTGGCACGGG
+
CCCCGGGGGGGGGGGGGGFEFGGGGGGGGGGGGGGGGGGGGGGGGGGGGGGGGCGGGGGGGGGGGFGGGGGGGGGGGGGGGGGCEGGGGGGFFGGGGGGGGGGGGGFF8FGGGGGGGGGGGFGGGGGGGGGGGGGGGGGGGGGGGGGGGGGGGGGGGFGGGFGDGGGGGGGGFGGEEGGGGGGGGGGGGGGGGF*;FFGGGFGFFAFFFFF/;?9>)67C4;@@DF>;90;((((.3(-:095:<96(15<)6<>A>>FB?AFF0:<<FDFF<F4<(((.(-6A66>(34(()5::12((#
@M05025:18:000000000-B3NL5:1:1101:13037:13107 2:N:0:TCGAAG
TCATTCGGACTACTGGGGTATCTAATCCTGTTTGCTCCCCACACTTTCGCACCTCAGCGTCAGTATCGAGCCAGTGAGCCGCCTTCGCCACTGGTGTTCCTCCGAATATCTACGAATTTCACCTCTACACTCGGAATTCCACTCACCTCTCTCGAACTCAAGACTAGCAGTATTAAAGGCAGTTCCGGGGTTGAGCCCCGGGATTTCACCTCTAACTGACTAATCCGCCTACGCGCGCTTTACGCCCAGTAATTCCGAACAACGCTAACCCCCTCCGCATTACCGCGGCTGCTGGCCCTGG
+
CCCCGGGGGGGGGGGGGGGGGGGGGGGGGGGGGGFGGGGGGGGGGGGGGGGGGFGGGGGGGGGGGGGGGGGGGGGGGGGGGGGGGGFGGGGG@FGFGGGGGGGGGGGGGGEDGGGGGGGGGGGCCFFFFG<FGGGGGGGGGG;?FGGCGFFGGG?GGGGFFCFFGDFGGGGGGFFFGGGDGGCFGGDGDDGDGGFGGFCDC?D;FFFFFFFFF==BFC3?FFFF=E>?FFFFFB1>;@>B::B:69><?:9<DFBF088>0:0,0((,8:?BF(:<4(,824)6460((((-5:(2(,(,#
@M05025:18:000000000-B3NL5:1:1101:17167:13113 2:N:0:TCGAAG
TCATTCGGACTACTAGGGTATCTAATCCTGTTCGCTACCCACACTTTCGCACATGAGCGTCAGTCTTTGGCCAGGGAGTCGCCTTCGCCACTGATGTTCCTCCAGATATCTACGCATTTCACCGCTACACCTGGAATTCCACTCCCCTCTCCAAGACTCTAGTCTGCCAGTTCTAAATGACCATCCCAGGTTGAGCCCGGGGCTTTCACATCTAGCTTAACAAACCGCCTGCGTGCGCTTTACGCCCAGTAATTCCGATTAACGCTCCCACCCTCCTTATTACCGCGCAGCCTGGCACGGC
+
CCCCGGGGGGGGGGGGGGGGGGGGGGGGGGGGGGGGGGGGGGGGGGGGGGGGGGFGGGGGGGGGGGGGGGGGGGGGGGGGGGGGGGFGGGGGGGGGGGGGFGGGGGGGGGGGGGGGGGGGGGFGGGGGGGGGGGGFDFFGFFCFGGDGGGGGGG8DFDGGGGGGGGGGGGGFGGGGGGGGFCD?EFGDFFCFGFCGC@C*@>DFFFFFFFFF6AEFFCFF4FF=(8(59>B12@@;991?DEC;009705CA:2<<>(4::AF?>:(((((,,,42()).-)6>?B6((((.3((.3<:(#
@M05025:18:000000000-B3NL5:1:1101:25023:13122 2:N:0:TCGAAG
TCATTCGGACTACTCGGGTTTCTAATCCTGTTTGCTCCCCACGCTTTCGTACATGAGCGTCAGTGTTGACCCAGGTGGCTGCCTTCGCCATCGGTATTCCTTCAGATCTCTACGCATTTCACCGCTACACCTGAAATTCTACCACCCTCTATCACACTCTAGTTTGCCAGTTCGAAATGCAGTTCCCAGGTTGAGCCCGGGGCTTTAACATCTCGCTTGACAAACCGCCTTCGTTCGCTTTACGCCCAGTAATTCCGATTACCGCTCGCACCCTCCGGATTACCGAGCCTGCGTGACCGGG
+
C<BCF9FECFDF@@8F,+CF,@EFGGFG966,68,CFF,6,@CEEF,FGFGFCF@<C9B@F:@99C,6CF,E@<CEEGFDGG8@F<BFECBFFFGGD5B,5EF<,C54@FG<<=C:+8@?@FDGE+@==E,ADF,9@,>ECAF8>>++@F9=;A,9383@E8@EED=9==D8=1@,6DCC+DDF:+82A7+ACFD6+57C*@7*/*+4=>+;AB22?5)2884>9>@BFD(77;(//7?119CD12:20/;?3)1).-1,(4<((((,(-3(((-(((-4824-((((-.(8((,((-3-#
@M05025:18:000000000-B3NL5:1:1101:23198:13191 2:N:0:TCGAAG
TCATTCGGACTACCAGGGTTTCTAATCCTGTTCGCTACCCACACTTTCGCACATGAGCGTCAGTCTTTGGCCAGGGAGTCGCCTTCGCCACTGATGTTCCTCCAGATCTCTACGCATTTCACCGCTACACCTGGAATTCCACTCCCCTCTCCAACACTCTAGACTGCCAGTTCTATAGGCAATTCCCACGTTGAGCACGGGGCTTTCACCCCCAGCTAAACAATCCGCCAGCTTCCGCTCTACTCCCCGTAATTCCGCTTCAAGCCCCCAGCCTCCCTCTTACTCCCGCTGCTGCCAGCCC
+
CCCCGDF<CFCDCFFFCC@-BFFF96,,C,6CFGDGD7FFGGGGG<,EB7:FEEF<<<CFF,FGGFFGCGGC,DC,DFGCFGGG7F,,86B6:?FE?FDAFCFBF,<FFFGF9?@FGG<,,:5@>74@,9<4A:,6C8EF9=4D>ECG>8,63,,6@,67>,339=8E88,=ECF,,6=+2=7:,+:CFGFFF+;6*0339*/*;*8++;*:*)((8*1+21>*(-((/((()./)(/,(,/.)/6((.,,(-6)53((,-6)))-44(((.8:::(((().<A)(,-1-(())).))((#
@M05025:18:000000000-B3NL5:1:1101:2588:13204 2:N:0:TCGAAG
TCATTCGGACTACTAGGGTTTCTAATCCTGTTCGCTACCCACACTTTCGCACATGAGCGTCAGTCTTTGGCCAGGGAGTCGCCTTCGCCACTGATGTTCCTCCAGATATCTACGCATTTCACCGCTACACCTGGAATTCCACTCCCCTCTCCAAGCCTCTAGTCTGCCAGTTCTAAATGACCATCCCAGGTTGAGCCCGGGGCTTTCACATCTAGCTTAACAAACCGCCTGCGTGCGCTTTACGCCCAGTAATTCCGCTTAACGCTCGCCCCCTCCGTATTACCGTGTCCGCTGGCACGGC
+
CCCCGGGGGGGGGGGGGGGGGGGFGGGGFGGGGDCC@EFGGGGGGGGGEGGGGGGGGGGGDECFGGGGGGFCFG?FGGGGGGGGGGDGG>FGGFGGGGGGFGFFFFGGGGGGGGGGGGCFFGCFDGEEFGG?FGF,CEGFGGGGDGDFGGG8B=E+@=,@DFDDGGGGF?FFGGGGGGDGFCF8DG?EF+=?FF6?;FGGD5DEFAFAF++39B/*=6C88+7(82(922(((/31,,48=4C1,12,8(5<>4>A:(414))(3(-(-((,-(8<18(((-44((((.)-,,2(8(),4#
@M05025:18:000000000-B3NL5:1:1101:12787:13208 2:N:0:TCGAAG
TCATTCGGACTACCGGGGTATCTAATCCTGTTCGCTACCCATGCTTTCGAGCCTCAGCGTCAGTTGCAGACCAGAGAGCCGCCTTCGCCACTGGTGTTCTTCCATATATCTACGCATTCCACCGCTACACATGGAGTTCCACTCTCCTCTTCTGCACTCAAGTTCAACAGTTTCTGATGCAATTCTCCGGTTGAGCCGAAGGCTTTCACATCAGACTTATTGAACCGCCTGCACTCGCTTTACGCCCAATAAATCCGGACAACGCTTGCCACCTACGTATTACCGCGGCTGCTGGCACGGT
+
CCCCGGGGGGGGGGGGGGGGGGGGGGGGGGGGGGGGGGGGGGGGGGGGGGGGGGGGGGGGGGGGGGGGGGGGGGGGGGGGGGGGGGGGGGGGGGGGGGGGGGGGGGFGGGGGGGGGGGGGGGGGGGEGFGFFGGGGGGGGGGGGFGFGGGGGGFGGGGGGG8EFFGGGGFGGGGGGCFGGGFGGGGGGG>DGGGGGGFGDG>7@FFFFFCFFFFFEFFFFAFEEFB@=@D?;@FAE?917<)>DF>>D;@FFFEE@>0<>>?FBF?:(132<?FFFFB2<74A44;139>;<DF(,(),(#
@M05025:18:000000000-B3NL5:1:1101:4700:13211 2:N:0:TCGAAG
TCATTCGGACTACCGGGGTATCTAATCCTGTTTGCTCCCCACGCTTTCGCACCTCAGCGTCAGTACCGAGCCAGTGAGCCGCCTTCGCCACTGGTGTTCTTCCGAATATCTACGAATTTCACCTCTACACTCGGAGTTCCACTCACCTCTCTCGGACTCAAGACTTCCAGTATCAAAGGCAGTTCCAGAGTTGAGCTCTGGGATTTCACCCCTGACTTAAAAGTCCGCCTACGTGCGCTTTACGCCCAGTGATTCCGAACAACGCTAGCCCCCTTCGTATTACCGCGGCTGCTGGCACGCC
+
BBCCF<EC@FGGG?FC7FGEFGGGA9FEGGGCGFGGGGGECCCCGCD@CGG7C@FCEFFFEBCEFFGBCCE:CEF=?FFGG>>FD9F=FCFECFFGDBFFFGGGE+?DGFFFGGGG@DA9?FGGGGCGGG<D:F@CEFFCFFF=DF8DFDGGEG6CEEGGGGGGFAFCACDFFAC7EF7CG7>C7CBFGGGGCD5C@A>>FFFFFFFFFFFFFFD5A@==88CE?=2>;7(/8@8<9@0;(7C211:;042-6><)((399::6>:04::?B610((44:(5<6-2996(46)).4:7?(#
@M05025:18:000000000-B3NL5:1:1101:4571:13215 2:N:0:TCGAAG
TCATTCGGACTACTCGGGTTTCTAATCCTGTTTGCTCCCCACACTTTCGCACCTCAGCGTCAGTATCGAGCCAGTGAGCCGCCTTCGCCACTGGTGTTCCTCCGAATATCTACGAATTTCACCTCTACACTCGGAATTCCACTCACCTCTCTCGAACTCAAGACTGGGAGTTTTGGAGGCAGTTCCGGGGTTGAGCCCCGGGATTTCACCCCCAACTTTCCAATCCGCCTACGCGCGCTTTACGCCCAGTAATTCCTAACAACGCTAACCCCCTCCGTATTACCGCCGCCGCTGGCCCGCG
+
CCCCGGGGGGGGGGGGGGGGGGGGGGGGGGGGGGGGGGGGGGGGGGGGGGGGGGGGGGGGGGGGGGGGGGGGGGGGDFGGGGGGGGDGGGGGGGGGGGFGGGGDGGGGGGGGGGGGGGGGGGGFGGFGFGFGGEGGGGGGFFEFGGGGGGF9=EFFGGGFGFCGGGGGGGGGGGGEFCGD7DGGGGDGC>>DGFGGGFGGGFCBFAFFFFFFFADFFFFFFFFF;@@08;0@;B>9196?F<>?:9>B0>249<AB.6A:)5:7614(.444924,(-(476)6(-(,((-442(-(4-(#
@M05025:18:000000000-B3NL5:1:1101:22558:13261 2:N:0:TCGAAG
TCATTCGGACTACACGGGTTTCTAATCCTGTTTGCTCCCCACGCTTTCGCATCTGAGTGTCAGTATCTGTCCAGGGGGCCGCCTTCGCCACTGGTATTCCTTCAGATCTCTACGCATTTCACCGCTACACCTGAAATTCTACCCCCCTCTACAGTACTCTAGTTTGCCAGTTTCAAATGCAGTTCCGAGGTTGAGCCCCGGGCTTTCACATCTGACTTAACAAACCACCTGCATGCGCTTTACGCCCAGTAATCCCGATTAACGCTCGCCCCCTCCGCATTACCGCGGCCGCTGGCACGGG
+
CCCCGGGGGGGGGGGGGGGGGGGGGGGGGGGGGFFGGGGGGGGGGGGGGGGGGGGGGGGGGGGGGGGGGGGFGGGGGGGGGGGGEGGGGGGGGGGGGGGGGGGGGGGGGGGGGGGGGEGADFFGGGDEGGGGGCFFGGGGFDFDGGGGGGGGGGGFGGGGACFGFFGFFGFFGGGGGGFGGGFGEGGGGGGFGFCFG59DC>55??B6FFFFFFFFFEFFFC)/6@F@FDEFDF<@6;6@2CFD<91::FA2-).51(-3(::2>01>0((79-(-(((,44<969422((-(-(-(.3,#
@M05025:18:000000000-B3NL5:1:1101:14228:13274 2:N:0:TCGAAG
TCATTCGGACTACAGGGGTTTCTAATCCTGTTTGCTCCCCACGCTTTCGCACCTCAGCGTCAATATCAGTCCAGGAGGTCGCCTTCGCCACTGATGTTCCTTCAGATCTCTACGCATTTCACCGCTACACCTGAAATTCCACCTCCCTCTACTGTATTCTAGAATGCCAGTATCCCATGCAGTTCCCAGGTTGAGCCCAGGGCTTTCACATGAGACTCAACATTCCGCCTACGCGCGCTTTACGCCCAGTAATTCCGATTAACGCTTGCACCTTCCGTATTACCGCGGCTGCTGGCCCGGC
+
CCCCGGGGGGGGGGGGCEBFGGGFFFGGGGGGGGGGGGGGGGGDGGGGGGGGGGGGGGGGGGGGGGGEFGGGGGGDGEBFGGGGGGFGGGGFFGGGGGFGGFGGGCFGGGFFFGGCCGGGGGGGGGGGGGGGGFGGGGGGGGFGGGGGGGGDFDGFGFGGGGGGGGGGG8DA7=EGGGFGFDADAFDFCFGG?C62=?C?C57>ACFFF>F5A68CF):AFFBEFF=AAFDB2=>@((7?FEC;@90((6>)6?CE8;?6124(,-82?72?(,8?028??9)619>(476:?:2:(((-#
@M05025:18:000000000-B3NL5:1:1101:17006:13310 2:N:0:TCGAAG
TCATTCGGACTACAGGGGTATCTAATCCTGTTTGCTCCCCACGCTTTCGAGCCTCAGCGTCAGTTACAGACCAGAGAGCCGCCTTCGCCACTGGTGTTCCTCCATATATCTACGCATTTCACCGCTACACATGGAATTCCACTCTCCTCTTCTGCACTCAAGTTTCCCAGTTTCCAATGACCCTCCCCGGTTGAGCCGGGGGCTTTCACATCAGACTTAAGAAACCGCCTGCGCTCGCTTTACGCCCAATAAATCCGGACAACGCTTGCCACCTACGTATTACCGCGGCTGCTGGCACGTG
+
CCCCGGGGGGGGGGGGGGGGGGGGGGGGGGGGGGGGGGGGGGGGGGGGGGGGGGGGGGGGGGGGGGGGGGGGGGGGGGGGGGGGGGGGGGGGGGGGGGGGGGGGGGGGGGGGGGGGGGGGGGGDGGGGGGFGGGFEGGGGGGGGGGGGGGGGGGGGGFFGGFFGGGGGGGGGGGDGGFGFFGGCFDGGDDDCDG>GFBDGGBGBFFFFFFFFFF<@FFFFFAE@FF9@FFFFFF(49><?1<AFB>FB6?BBFDFF>B:96?((4::???A?FFBFF:2:?DBFFF99190(4::<BB0(#
@M05025:18:000000000-B3NL5:1:1101:2663:13326 2:N:0:TCGAAG
TCATTCGGACTACCAGGGTTTCTAATCCTGTTTGCTCCCCACGCTTTCGCATCTGAGTGTCAGTATCTGTCCAGGGGGCCGCCTTCGCCACCGGTATTCCTTCAGATCTCTACGCATTTCACCGCTACACCTGAAATTCTACCCCCCTCTACAGTACTCTAGTCTGCCAGTTTCAAATGCTATTCCGAGGTTGAGCCCCGGGCTTTCACATCTGACTTAACAAACCACCTGCATGCGCTTTACGCCCAGTAATTCCGATTAACGCTCGCACCCTCCGTATTACCGCGTCTCCTGGCACGGG
+
CCCCGGGGGGGGGGGGGGGGGGGGGGGGGGGGGGGGGGGGGGGGGGGGGGGGGGGGGGGGGGGGGGGGGGGFFGGGGGGGGGGEGGGGGGGGGGGGGGGGGGGGGGGGGGGGGGGGGGGGGGGGGGGGGGGGGG8=FFGGGFFGGGGGGGGGFGGFFGGGGGGGGGGCFGGGGGGFFGGFFGGGGGG5D5DGGG>4CFDDDFGDFFFAFFFFFFCFFFFF=A<;<@?@FFED@FCEFFFD?34169>BFFFADFFF?04<B<<0;(3(79>B:3?8>1(3:AADF96(4:(4>?23(20,#
@M05025:18:000000000-B3NL5:1:1101:9286:13335 2:N:0:TCGAAG
TCATTCGGACTACAAGGGTTTCTAATCCTGTTCGCTACCCATGCTTTCGAGCCTCAGCGTCAGTTGCAGACCAGAGAGCCGCCTTCGCCACTGGTGTTCTTCCATATATCTACGCATTCCACCGCTACACATGGAGTTCCACTCTCCTCTTCTGCACTCAAGTTCAACAGTTTCTGATGCAATTCTCCGGTTGAGCCGAAGGCTTTCACATCAGACTTATTGAACCGCCTGCACTCGCTTTACGCCCAATAAATCCGGACAACGCTTGCCCCCTACGTATTACCGCGGCTGCTGGCACGTG
+
CCCCGGGGGGGGGGGGGGFGGGGGGGGGGGGGGGGGGGGGGGGGGGGGGFGGGGGGGGGGGGGGGGGFGGGFGGGGGGGG:EGGGFFGGGGGGGGFGGGGGGGGGGGGGGGGGGGGGGGGGGGGGGGGFGEGGFFGGGGGEGGFGGGGGGGGCDFGGGGDGGFGGGGGDGGFGGFFCF=FCFGGGFCFGDGDDCFGCEGGDDFFAFAFFFFFF43)/AEFFFFEEBF@FF9BBE==B@;;DCEFFB(6?@3=4?EEB01(4<<,901(32)-4>::B:<>2><9(34(40(147(4<<?,#
@M05025:18:000000000-B3NL5:1:1101:18586:13378 2:N:0:TCGAAG
TCATTCGGACTACACGGGTATCTAATCCCATTTGCTACCCTAGCTTTCGTCTCTGAGTGTTAGTAATAGCCCAGTAAAGTGCCTTCGCCATCGGTGTTCTTTCCAATATCTACGCATTTCACCGCTCCACTGGAAATTCCCTTTACCCCTACTATACTCTAGTCTAATAGTTTCGACTGCGGTTTTGAGGTTGAGCCCCAAGATTTAACAGTTGACTTATTTGACCACCTACAGACGCTTTACGCCCAGTGATTCCGGATAACACTTGCATCCTCCGTCTTACCGCGGCTGCTGGCACGGG
+
CCCCGGGGGGGGGGGGGCFEGGGGGGGGGGGGGGGGGGFGGDFFGGGGGGG8FDEDCGFGGDFEGGFGGGFFCFGGGFGGFCGFE@EGGGCGCFGGGFE?FGGGGGGGGGGGGGDGGGEGGGGGDEFEFGGGGGGGGGGGGEEFGGFGGGGGGGGGGGGFGFGGGGGGGFEE8EGCGGGGGGGGGFGGGCFGGFDGGFGGGFDFF9+?FA5BFF<*909BAB;EFFFBA@EEEFE=7@ADB4;5=BB====*8<CFFF;?1);@EFFF<<5?;3<(,:186CE@;990969?3246<?<7#
@M05025:18:000000000-B3NL5:1:1101:4116:13398 2:N:0:TCGAAG
TCATTCGGACTACCAGGGTTTCTAATCCTGTTTGCTCCCCACGCTTTCGTACATGAGCGTCAGTGTTGACCCAGGTGGCTGCCTTCGCCATCGGTATTCCTTCAGATCTCTACGCATTTCACCGCTACACCTGAAATTCTACCACCCTCTATCACACTCTAGTTTGCCAGTTCGAAATGCAGTTCCCAGGTTGAGCCCGGGGCTTTCACATCTCGCTTAACAAACCGCCTGCGTACGCTTTACGCCCAGTAATTCCGATTAACGCTCGCACCCTCCGTATTACCGCGGCTGCTGGCACGGA
+
CCCCGGGGGGGGGGGGGGGGGGGGGGGGGGGGGGGGGGGGGGGGGGGGGGGGGGGFGFGGEEEGGGGGGGGGFGGGGGGGGGGGGGGGGGGGGGGGGGGGGGFFGDFFGGGGGGGGGGGGGGGGGGGGGGGGFGGGGGGFFGDFGG7DGFGGGGGGGDDFGGG9FDDFE8DFFGGGGGF77FFGGFGGGGFF6?DGGFG>DBD>FFFFFFFFA6>AFBDFFFFBBD>92>(99D?B0:;<?C33<;2<@FC)<<A<???F:AB60(-(4,--(--372(.54))-760;6104:21:>(-#
@M05025:18:000000000-B3NL5:1:1101:24588:13409 2:N:0:TCGAAG
TCATTCGGACTACAAGGGTATCTAATCCTGTTCGCTACCCATGCTTTCGAGCCTCAGCGTCAGTTGCAGACCAGAGAGCCGCCTTCGCCACTGGTGTTCTTCCATATATCTACGCATTCCACCGCTACACATGGAGTTCCACTCTCCTCTTCTGCACTCAAGTTCAACAGTTTCTGATGCAATTCTCCGGTTGAGCCGAAGGCTTTCACATCAGACTTATTGAACCGCCTGCACTCGCTTTACGCCCAATAAATCCGGACAACGCTTGCCACCTACGTATTACCGTGGCTGCTGGCCCGGC
+
CCCCGDFGGGGFGGGGGGFFFGGGGGGGGGGGGGGGGGGGGGGGGGGGGGGGGGGFGFFGGGGFGGGGGGGGGGGGGGGGGGGGGGGGGGGGGGGGGGGGGGGGGGGGGGGGGGGGGGGEDGGGGGEEGGGGGGGGGCFGGGGGGGGGDFGGGGFGFFGGGDFGGGCGGGGAFGGDFF?FGGGCG7?ED7DGDF6?CDDGGECFFFFFFAFFBFE=AEFFFA?EF>BBFFDDF3.8@B@DF<;;;9BD1=@AFFFF69;;91:06:?66043::?>?FFF0424:1134::1)83((43(#
@M05025:18:000000000-B3NL5:1:1101:13159:13451 2:N:0:TCGAAG
TCATTCGGACTACTCGGGTTTCTAATCCTGTTCGATACCCACACTTTCGTGCATGAGCGTCAGTTGAGCGCCGGTATGCTGCCTTCGCAATCGGAGTTCTGCGTGATATCTATGCATTTCACCGCTACACCACGCATTCCGCCTACTTCCCGCTCACTCAAGAAAACCAGTTTCAACGGCTCGAAGAAGTTGACCCTCCCAATTTTACCGCTGAATTGATCTTCCCCCCTCCCCCCCATTACACCCACTCAAACCGTATCAACATCTCCTCCTCCACATTCGTGCCACTGCTGGCACGCGC
+
CCCCGFGFFGGGGEGGCFFGCFGFGG9F<FFGGD?FGGFDFGGCG9<F,C@C@C,6,C@FFFGGGG9CE@FC7@F+@@EACDF9,?B@BFCC<:?FFGFG,,4@FGEGBFCFE,CFEEAFFGGCE:@CFFFG::4+>8=@B++@CFDAE9DEECEEFFADC9D6DCG8C6<<FFGGGC5C*<C*;*;,*2=CF**9*2***);68+:?*8?;5)))+)9+81)9;(6((,//(,(-4(.66)))(4<(((.())81((.4:)().)).)-3,(224((5)-)((((-5(),)).((.(((#
@M05025:18:000000000-B3NL5:1:1101:15305:13474 2:N:0:TCGAAG
TCATTCGGACTACTCGGGTTTCTAATCCTGTTCGCTACCCATGCTTTCGAGCCTCAGCGTCAGTTGCAGACCAGAGAGCCGCCTTCGCCACTGGTGTTCTTCCATATATCTACGCATTCCACCGCTACACATGGAGTTCCACTCTCCTCTTCTGCACTCAAGTTCAACAGTTTCTGATGCAATTCTCCGGTTGAGCCGAAGGCTTTCACATCAGACTTATTGAACCGCCTGCACTCGCTTTACGCCCAATAAATCCGGACAACGCTTGCCACCTACGTATTACCGCGCCTGCTGGCCCGGC
+
CCCCGGGGGGGGGGGGGGGGGGGGGGGGGGGGGGGGGGGGGGGGGGGGGGGGGGGGGGGGGGGGGGGGGGGGGGGGGGGGGGGGGGGGGGGGGGGGGGGGGGGGGGGGGGGGGGGGGGGGGGGGGGGGGGGGGGGGGGGGGGGGGGGGGGGGGGGGGGGGGGGFGGGGGGGGGGGGGGGFGGGGGGGGGGGGDGGGGFGGGFGFFFFFFFFFBFFFFFEFFFFE@5-:@FBDFFEFB;DFFEC;@9BFF@@E<EFF6;@9B?236??:,.6<(,5:?:)6><A9?F0--3(35328((((#
@M05025:18:000000000-B3NL5:1:1101:13674:13474 2:N:0:TCGAAG
TCATTCGGACTACTAGGGTATCTAATCCTGTTTGCTCCCCACGCTTTCGTGCCTCAGTGTCAATGTTGGTCCAGGTAGCTGCCTTCGCCATGGATGTTCCTCCTGATCTCTACGCATTTCACTGCTACACCAGGAATTCCGCTACCCTCTACCACATTCTAGTCATCCAGTATCCACTGCAGTTCCCAGGTTGAGCCCAGGGCTTTCACAACGGACTTAAATAACCACCTACGCACGCTTTACGCCCAGTAATTCCGAGTAACGCTTGCACCCTTCGTATTACCGCGGCTGCTGGCACTCA
+
CCCCGGGGGGGGGGGGGGGGGGGGGGGGGGGGGGGGGGGGGGGGGGGGGGGGGGGGGGGGGGGGGGGGGGGFGFGGGGGGGGGGGGGGGGGGGGGGGGGGGGGGGGGGGGGGGGGGGGGGGGGGGGGGGGGGGGGGGGGGGGGGGGGFFGFGGGGGGGGGGGGGGGGGGGGAAFGFGGG?FGGGGGGGGFGFGGGGGFGGF>DFFAFFFFA>EA=ADFEFFFEF9CF==DFFA=>9>>DFD4C@?F>@D3C.<CE3.;9D@EF<FF;(1)78;D3=0512:4<<(76((4,()4(,()((#
@M05025:18:000000000-B3NL5:1:1101:15224:13476 2:N:0:TCGAAG
TCATTCGGACTACTGGGGTTTCTAATCCTGTTCGCTACCCATGCTTTCGAGCCTCAGCGTCAGTTGCAGACCAGAGAGCCGCCTTCGCCACTGGTGTTCTTCCATATATCTACGCATTCCACCGCTACACATGGAGTTCCACTCTCCTCTTCTGCACTCAAGTTCAACAGTTTCTGATGCAATTCTCCGGTTGAGCCGAAGGCTTTCACATCAGACTTATTGAACCGCCTGCACTCGCTTTACGCCCAATAAATCCGGACAACGCTTGCCACCTACGTATTACCGCGGCTGCTGGCACGTT
+
CCCCGGGGGGGGGGGGGGFEGGGGGGGGGGGGGGGGGGGGGGGGGGGGGGGGGGGGGGGGGGGGGGGGGGGGGGGGGGGGGGGGGGGGGGGGGGDGGGGGGGGGGGGGGGGGGGGGGGGGGGGGGGGGGGEGGGFGGGGFGFDFGGGGGGE9FFGFFGGGGFGGFGGGGGGGGGGGGGGGFGGGGFFACGGGDGGGGFGGGFFFFFFFFFFFFFEEFEEFFFCEEFBB>@BFFFEFF;F??FC?D69DF1;@CCCFF0;9>F?BFF::?(-5??BFFF?<><>4:>>66038>B3?B<((#
@M05025:18:000000000-B3NL5:1:1101:19701:13480 2:N:0:TCGAAG
TCATTCGGACTACCGGGGTTTCTAATCCTGTTTGCTCCCCACGCTTTCGTGCATCAGTGTCAGTGACAGTCCAGTAAGCCGCCTTCGCCACTGGTGTTCCTCCTAATATCTACGCACTTCACCGCCACACTAGGAATTCCGCTTACCCCTCCTGCACCCCACCATGACAGTTTCAAAAGCAGTCCCGGGGTTAACCCCCGGGCTTCCACTCTTTACTTCACATGCCACCTACGCACCCTTTACACCCATTCATTCCGGATAACGCTTCCCCCCTACGTCTTACCGCCGCTCTTCGCATGCG
+
BCCCF-<CFFG<FFGGGC@@FGF9EF<EF@FGFCF<E8,,C@CEF7<F7FGC@F<AC6,CFC,C,:EFGGFFC,CE,FEFCFG7CFFGCGEGEGF@FBFEGCFGCAFAFCFAC+FF7BCFFD?EG4>E84,A:4,,>,EA88EC8DC,+3CC?,3,,3@@E+BBF,=FC?C::CCFG+37@+5?62*1*3/3*++**/9C4)//;);+;85+++.9:3.193.;)))7=DE1((/4(48()..)5:>0(.))64<22((((-,814:052(,-,(((..11)54(,(-(4((.)(2((4)#
@M05025:18:000000000-B3NL5:1:1101:12463:13496 2:N:0:TCGAAG
TCATTCGGACTACTCGGGTATCTAATCCTGTTTGCTCCCCACGCTTTCGCACCTCAGCGTCAGTGTCAGTCCAGGAGGCCGCCTTCGCCACTGGTGTTCCTTCCGATCTCTACGCATTTCACCGCTACACCGGAAATTCCACCTCCCTCTACTGCACTCTAGCGTGCCAGTATCGGATGCAATTCCAAGGTTGAGCCCTGGGCTTTCACATCCGACTCACCACACCGCCTCCGCCCGCTTTCCGCCCAGTAATTCCGCTTCACCCTCTCACCTGCCCTATTCACGCTGCCGCTGCCCCGCA
+
CC@CCFDG;F>-@CF;EEEGGG9FGDFGFFFC@,C6CFFGGG7CBFFGGFGGC8FDFGD@FE7EFFFGACFEC<,D7,@FGGG:BFCFFDEGCEEEE,BFDCFGCECFGG9FGGGB=+9FE9E+>=CEGFG==7F8,CDFGGGGGGGEGCFFD9E,D=EF9,9>33CG7E<DGG67:?>5:8+=FFFC*02+*;*AFFF>/:F*//0+=B+;F5(5)(60;*/2?F269((64?03(4((4)6(819((.-)-)6>:(,(,-<)122(4))33(((((()-)).(.((4((4(308642(#
@M05025:18:000000000-B3NL5:1:1101:26604:13537 2:N:0:TCGAAG
TCATTCGGACTACTGGGGTTTCTAATCCTGTTTGCTCCCCACGCTTTCGCACCTCAGCGTCAGTGTCGAGCCAGGAGGCCGCCTTCGCCACCGGTATTCCTCCACATATCTACGCATTTCACCGCTACACGTGGAATTCTACCTCCCTCTCTCGCACTCCAGTCGGCCAGTATCGGGTGCAATTCCCAGGTTGAGCCCGGGGCTTTCACATCCGACTTAACAAACCGCCTACGCGCGCTTTACGCCCAGTAATTCCGATTAACGCTCGCACCCTCCGTATTACCGCCGCTCCCGCCCCCGG
+
CCCCGGGGGGGGGGGGFGGGGGGGGGEGGGGGGFGGGGGGGGGGGGGGGGGGGGGGGGGGGGGGGGGGGGGGGGGGGGGGGGGGGGGGDDGGCGGGGGGGGGGGGFGGGGGFGGGGGGGGGGG@FFGGGGGGGGG9FGGGGGGGGGGGGGGGG6EGGGGGFFFFEEGGGGGFCF>DEFGGCGGGGGFFCC;DCGGGGFGGDBD:AAF78FFFFBD9B@FAFA3@FFF>F:04(3320212:AFB?(7?0544>DAFF0::?)4,90-(-(,-((-1(-(134))(((-3((((((-,-(-#
@M05025:18:000000000-B3NL5:1:1101:2790:13544 2:N:0:TCGAAG
TCATTCGGACTACTCGGGTTTCTAATCCTGTTTGCTCCCCACACTTTCGCACCTCAGCGTCAGTATCGAGCCAGTGAGCCGCCTTCGCCACTGGTGTTCCTCCGAATATCTACGAATTTCACCTCTACACTCGGAATTCCACTCACCTCTCTCGAACTCTAGACTAGTAGTTTTGGAGGCAGTTCCGAGGTTGAGCCCCGGGATTTCACCCCCAACTTTCTAATCCGCCTACGCGCGCTTTACGCCCAGTAATTCCGAACAACGCTAACCCCCCCCGGATTACCGCGTCTGCTGGCCAGGG
+
CCCCGGGGGGGGGGGGGGGGGGGGGGGGGGGG<FGGGGGEGGEEFGGGGGGGGGGGGGGGGGGGGGGGFGGGGGGGGGGGGDGGGCGFGEGGEFFGFEGGFGGGGGDGGGGGGGGFFGCGGGGFGGGGGGFF@FGGGGGFGGGEFGGEFFGFGGGGGGGGGF9FCFGDD:CFGGDCFFGDGGGFGFCGDGG5FFCGGFGGGB*:63==FAFF;;>DFB<=:B<9<3:;3;<;(6@@02;?:4A::;6(,,)).)))((-(4.4490628:011(41-(443)34((7,((-:200:,(-(#
@M05025:18:000000000-B3NL5:1:1101:11598:13552 2:N:0:TCGAAG
TCATTCGGACTACCCGGGTTTCTAATCCTGTTTGCTCCCCACGCTTTCGCACCTCAGCGTCAGTGTCAGTCCAGGAGGCCGCCTTCGCCACTGGTGTTCCTTCCGATCTCTACGCATTTCACCGCTACACCGGAAATTCCACCTCCCTCTACTGCACTCTAGCGTGCCAGTATCGGATGCAATTCCAAGGTTGAGCCCTGGGCTTTCACATCCGACTTAACACACCGCCTACGCGCGCTTTACGCCCAGTAATTCCGATTAACGCCTGCACCTTCCGTATTACCGCGGCTGCTGGCCCGAG
+
CCCCGGGGGGGGGGGGGGEGGGGGGGGGGGGGGGGGGGGGFGGGGGGGGGGGGCGGGGGGGG@FEGGGGGGGGGGGGDGFGGGGGGFGGGGGGGFGGGCFFFFGGGGGGGFFFGGGGCFGGFGGG=FGGGGGGGD@FAFGAGGGGFGGG?EGEFGGGGGGDFFGCEGGGGFGCFEECGCGGDGGGGGG47CC?FDFFFGD<?GF);B>FFCFA4>@B<C68AE??F696(2;30,-,2(802<<?B90?4>))64:?:?::<9:6((-((8<7B2434(3(46<02,(-(-80:(4(-((#
@M05025:18:000000000-B3NL5:1:1101:1838:13568 2:N:0:TCGAAG
TCATTCGGACTACAGGGGTATCTAATCCTGTTTGCTCCCCACGCTTTCGCACCTCAGCGTCAGTGTCAGTCCAGGAGGCCGCCTTCGCCACTGGTGTTCCTTCCGATCTCTACGCATTTCACCGCTACACCGGAAATTCCACCTCCCTCTACTGCACTCTAGCGTGCCAGTATCGGATGCAATTCCAAGGTTGAGCCCTGGGCTTTCACATCCGACTTAACACACCGCCTACGCGCGCTTTACGCCCAGTAATTCCGATTAACGCTTGCACCTTTCGTATTACCGCGGCTGCTGGCCCGGG
+
CCCCGGGGGGGGGGGGGGGGGGGFGGGGGGGGGGGGGGGGFFGGDGGGGGGGGGGGGGGGDGGGGGGGGGGCGGGFGGGGEEGGEGGGDGGGGGFFGGCFGGGGGGGGGGFGGGGGFGGGGGGGGGGGGGGGGGECFGGGGGGFF38EFGGGGGFF?9EDEDFGE8EGGCGCGFGGGGGFGFGG78CFFGFD7FGGG>**/5CA46AAFF+;;62>DDFCF==;<036>FD8<B;9>B0<B24:<B;?<BFF<<AFBFF0<AAB;BFF:7<(484<??::4-6<6(2491(,5:22((4(#
@M05025:18:000000000-B3NL5:1:1101:13037:13600 2:N:0:TCGAAG
TCATTCGGACTACCCGGGTTTCTAATCCTATTTGCTCCCCACGCTTTCGTGCCTCAGTGTCAGTTACAGAGCAGGCGACCGCCTTCGCCACTGGTGTTCCTCCATATATCTACGCATTTTACCGCTACACATGGAATTCCATCGCCCTCTTCTGCACTCCAGCATACCAGTTTCCATAGCTTACAATGGTTGAGCCATTGCCTTTTACTACAGACTTAGTACGCCACCTACGCACCCTTTACGCCCACTGATTCCGGATAACGCTTCCCACCTACGTCTTACCCCTGCTGCCTGCCCCTCC
+
CCCCGGGFEGGGGGGGGGCFGGGGGGGGGGGGG9FFGGGGGGGGGGFGGGGGGAGFFFGGGGFFGGGGGFFFFDFFEFGGGGGEFGFGGEGFGGEBFDGGCGGGGGGGFDFGGGGDGGGFGGGCGFGGFGCFGGCFEGGGGEFCGGGG8DAEF=EEGFGGGFGGDGGG8==FAGGGG7DFFFGGA7?E?CDCCCFG>FFF>FCFFF9A:BF49@==F;9F+B=9@2@FF@E2252;FD;;4>(:917(5).966C;903()5(41:(21)1:<>F(4(484A:0:((:3))(..3:4((-#
@M05025:18:000000000-B3NL5:1:1101:19185:13644 2:N:0:TCGAAG
TCATTCGGACTACTCGGGTTTCTAATCCTGTTTGCTCCCCACGCTTTCGCACCTCAGCGTCAGTGTCAGTCCAGGAGGCCGCCTTCGCCACTGGTGTTCCTTCCGATCTCTACGCATTTCACCGCTACACCGGAAATTCCACCTCCCTCTACTGCACTCTAGCGTGCCAGTATCGGATGCAATTCCAAGGTTGAGCCCTGGGCTTTCACATCCGACTTAACACACCGCCTACGCGCGCTTTACGCGCAGTAATTCCGATTAACGCTCGCACCTTTCGTATTACCGCCGCTGCTGGCACGCC
+
CCCCDDEGGGGGGGGGGGCCFGGGGGGGGGGGGGGGGGFGGGGGGGGGGGGGGGGGGGGGGGGGGGGGGGGGGGCFGGGGGGGGGGGGGGGGGG?FGGGGGGGGGECFGGGGGGGGGGGGGGGEGGGGGCF4CFECFGGGGGGGGGGGGGGGGCGAFGGFFDF>CCCFDGG9:FECEDDGGDDFFF7E579CFCCG>AG7CFGFFFFFFFFFA>(54>9@A8@?1?9;BF;DDF2>B>90:46?<(4,4:<9>)45::<??A<:><?>(27>?FAB:?<1:>AD6;(3>10(,7>B:<0(#
@M05025:18:000000000-B3NL5:1:1101:2855:13653 2:N:0:TCGAAG
TCATTCGGACTACACGGGTTTCTAATCCTGTTCGCTACCCATGCTTTCGAGCCTCAGCGTCAGTTGCAGACCAGAGAGCCGCCTTCGCCACTGGTGTTCTTCCATATATCTACGCATTCCACCGCTACACATGGAGTTCCACTCTCCTCTTCTGCACTCAAGTTCAACAGTTTCTGATGCAATTCTCCGGTTGAGCCGAAGGCTTTCACATCAGACTTATTGAACCGCCTGCACTCGCTTTACTCCCAATAAATCCGGACAACCCTTGCCACCTACGTATTACCTCGGCTGCTGACACGTA
+
CCCCGFGGGGGGGGGGDFCCFGGGGGGGCFEGGGGDEGGFGGGGGGGGGGGGGGGGGGGGGEGGGFGGFGGGGFGFFCFGFEGGGGFGF:FGGGFG<FGFGGGGGGGGGGGGGGGGGGGGGEG:FFGGGGFGG@@8FGGGFGAFFFEBEFFDGGGGGGGGGFFGGGGGGFGFFGFG8=+=DAE8FDFGDCDDDCGGC>5?CEGFFFFCFFFFF*:>FEFFFCE=E9=@59(8=E=E@>DFFF6)93=3=13;6?EE@1(71:?(,.((5:9?(.58(3348<A))52-,32(,))4<2((#
@M05025:18:000000000-B3NL5:1:1101:18253:13694 2:N:0:TCGAAG
TCATTCGGACTACCAGGGTTTCTAATCCTGTTTGCTCCCCACGCTTTCGTACATGAGCGTCAGTGTTGACCCAGGTGGCTGCCTTCGCCATCGGTATTCCTTCAGATCTCTACGCATTTCACCGCTACACCTGAAATTCTACCACCCTCTATCACACTCTAGTTTGCCAGTTCGAAATGCAGTTCCCAGGTTGAGCCCGGGGCTTTCACATCTCGCTTAACAAACCGCCTGCGTACGCTTTACGCCCAGTAATTCCGATTAACGCTCGCACCCTCCGTATTACCGCGCCTCCTGGCACGGC
+
CCCCGGGGGGGGGGGGGGFGGGGGGGGGGGGGGGGGGGGGGGGGGEGGGGGGGGEECGGGGGDFGGGFGGGGGGGGGGGGGGGGGGGGGGGGGGGGFGGGGGGGFGGGFGGGGGGGGGGGGFGGGGGGFFA<FGFGGGGGGGFEGGCDDGGFGFCCFDFFGFGDGEF8DGFGCEGFECCFGDGFCCFDFCFGGGFGG?D7?BC5AFFA>+:FA8<4ABDA=CFBF29@@FBF96;B9@D0=9622(6124>5?6AA?212:AF0(-,7>>F>?(3:>8?:2<))(,(,--(.3306?7,-#
@M05025:18:000000000-B3NL5:1:1101:7731:13697 2:N:0:TCGAAG
TCATTCGGACTACAGGGGTATCTAATCCTGTTTGCTCCCCACGCTTTCGTACATGAGCGTCAGTGTTGACCCAGGTGGCTGCCTTCGCCATCGGTATTCCTTCAGATCTCTACGCATTTCACCGCTACACCTGAAATTCTACCACCCTCTATCACACTCTAGTTTGCCAGTTCGAAATGCAGTTCCCAGGTTGAGCCCGGGGCTTTCACATCTCGCTTAACAAACCGCCTGCGTACGCTTTACGCCCAGTAATTCCGATTAACGCTCGCACCCTCCGTATTACCGCGGCTTCTGGCCCGGA
+
CCCCGGGGGGGGGGGGGGGGGGGGGGGGGGGGGGGGGGGGGGGGGGGGGGGGGGGGGGGGGGGGGGGGGGGGGGGGGGGGGGGGGGGGGGGGGGGGGGGGGGGGGFGGGGGGGGGGGGGGGGDGGGGGGGGGGGGGGGGGGGFGGGGGGGGGGGGGGGGGGFDGFGGGGGGGGGFGGGGGGCGGGGGGGDFFGDGGGFGGGFGEFFFFFFFFFFBFF):BFFEDFFF9BFFFFDFFFFFFFCFDDBBF@FE?BFBAF??F?FF63(4,7(,4616:626:?<AA<01(7((46487(((-#
@M05025:18:000000000-B3NL5:1:1101:18817:13703 2:N:0:TCGAAG
TCATTCGGACTACTGGGGTTTCTAATCCTGTTCGCTACCCACACTTTCGCACATGAGCGTCAGTCTTTGGTCAGGGAGTCGCCTTCGCCACTGATGTTCCTCCAGATATCTACGCATTTCACCGCTACACCTGGAATTCCACTCCCCTCTCCAAGACTCTAGTCTGCCAGTTCTAAATGACCATCCCAGGTTGAGCCCGGGGCTTTCACATCTAGCTTAACAAACCGCCTGCGTGCGCTTTACGCCCAGTAATTCCGATTAACGCTCGCACCCTCCGTATTACCGCGGCTGCTGGCACGGT
+
CCCCGGGGGGGGEFGGGCFGGGGFFGGDFGFGGGGGGGGGGGGGGGGGGGGGGGGGGGGGGGGGGGGFGGG9FGGGGGGGGGGGCFFEEGGGGGGGGGGGGGGGFGGGGGGGGGGGGGGGGGGGGGDGGGGGGGGFFFGGFGD8FEEEEFGGGGFFGGGGGGCEGGGGG8DFGGGFCGGGGFFGGGFFFDFFG+CDCFGGGFDD4AAFFFFAFFE;:8C=AFFBDBB=><DD@?;;6>B@13>D;;>B6:<)5):44:::16:B0-8-69BF:6:064(,4<B<16(234><))26:7?7#
@M05025:18:000000000-B3NL5:1:1101:16705:13704 2:N:0:TCGAAG
TCATTCGGACTACTAGGGTTTCTAATCCTGTTTGCTCCCCACGCTTTCGCACCTCAGCGTCAGTGTCAGTCCAGGAGGCCGCCTTCGCCACTGGTGTTCCTTCCGATCTCTACGCATTTCACCGCTACACCGGAAATTCCACCTCCCTCTACTGCACTCTAGCGTGCCAGTATCGGATGCAATTCCAAGGTTGAGCCCTGGGCTTTCACATCCGACTTAACACACCGCCTACGCGCGCTTTACGCCCAGTAATCCCGATTAACGCTTGCACCTTTCGTATTACCGCGGCTCTTTGCCCGAC
+
CCCCGGGGGGGGGGGGGGFGGGGGGGGGGGGGGGGGGGGGGGGGGGGGGGGGGGGGGGGGGGGGGGGGGGF<EGGFGGGGGGGGGGGGGGGGGGGGGGDGGGGGGCFGGGGGGGGGGGFGGGGGGGGGGGGGGFGGGGGGGGFDFGGGGGGGGGGGGEDFGDGGGGGGGGGGGFGDGDDGGGGFGC7,;5DCC>FGGFFFG?FFFFFA88AFFFF=?@FFFFFFF@9>>D<@(6BF1>180<A:?B46?F<96)6:?096<<A:>?F::)41()4<:?:?8-6-(-((7(,(.)))-)((#
@M05025:18:000000000-B3NL5:1:1101:16102:13713 2:N:0:TCGAAG
TCATTCGGACTACCAGGGTATCTAATCCTGTTTGATCCCCACGCTTTCGTGCCTCAGCGTCAATATATGCGTAGTAAGCTGCCTTCGCAATAGGTGTTCTATGTCATATCTAAGCATTTCACCGCTACATGACATATTCCGCTTACCTCCACAATATTCAAGACAGATAGTATCAATGGCAGTTCTGGAGTTAAGCTCCAGGATTTCACCACTGACTTACCTGCCCGCCTACGCACCCTTTAAACCCAGTGAATCCGGATAACGCTTGCACCCCCCGTATTACCTCGGCTGCTGGCCCGGG
+
CCCCGGGGGGGGGGGGGGGGGGGGGGGGGGGGGGGGGGGGGGGGGGGGGGGGGFGGGGGGGGGGGGGGGGGGDGGGGGGGGGGGGGGGGGGGGGGGGGGGGGGGGGGGGGGGGGGGGGGGGGGGGGGGGGEGGGGGGGGGGGGGGGCFDFGGGGGFGGGGGFGGGFCFGGGGGGGGGDFGGGGGDGGG7FGGGGDCCFDGCFFFFFFFFFFFFFFFFFFFFA6CCCAAAFFFF>A@A25=3@<:EF2@B(*85*7>@212;<3(,681@8@12(.9>36?0<BA)4(4<:BF:B7(((--#
@M05025:18:000000000-B3NL5:1:1101:25235:13714 2:N:0:TCGAAG
TCATTCGGACTACTAGGGTTTCTAATCCCATTTGCTACCCTAGCTTTCGTCTCTGAGTGTTAGTAATAGCCCAGTAAAGTGCCTTCGCCATCGGTGTTCTTTCCAATATCTACGCATTTCACCGCTCCACTGGAAATTCCCTTTACCCCTACTATACTCTAGTCTAATAGTTTCGACTGCGGTTTTGAGGTTGAGCCCCAAGATTTAACAGTTGACTTATTTGACCACCTACAGACGCTTTACGCCCAGTGATTCCGGATAACACTTGCATCCGCCGTCTTACCGCGGTTGCTTGCCTGGC
+
CCCCGGGGGGGFGGGGGGGGGGGGGGGGGGGGGGGGGGGGGGGGGGGGG<FFFGGGGGCFEGGGGGGGGFGGGGGGGGGE@FFGFG7FEEGGGGGGGGGGGGGFFGGGGGGGGGGGGGGFFGGEEEGGGGGGGGGGGFGFFGGGGGAEFGEGGGGDFGGGG8,@DGGGGCGGCCCGCC+=CGDGGGFGGFFGGGGGC5=?CF?A84?@+45=FF=*+;99=?=AF*85>58588A>2:-7>4:)(6:@>B@4777C;=((67))(.7)))/9(((6,33367C@1946(-409).-4))-#
@M05025:18:000000000-B3NL5:1:1101:20361:13752 2:N:0:TCGAAG
TCATTCGGACTACTAGGGTATCTAATCCTGTTCGCTACCCATGCTTTCGAGCCTCAGCGTCAGTTGCAGACCAGAGAGCCGCCTTCGCCACTGGTGTTCTTCCATATATCTACGCATTCCACCGCTACACATGGAGTTCCACTCTCCTCTTCTGCACTCAAGTTCAACAGTTTCTGATGCAATTCTCCGGTTGAGCCGAAGGCTTTCACATCAGACTTATTGAACCGCCTGCACTCGCTTTACGCCCAATAAATCCGGACAACGCTTGCCACCTACGTATTACCGCGGCTGCTGGCACGTG
+
B66BF9FGGG7@CEDEGF<<CFFGGFCFFGGGEFCFFGDEDEG@FGGGGGFDGFF8CFGGEGGCEGFGGGGGGGGGGGGGGGGGGGGGGGGGGGGGGEGGGGGFGGGGGAFGGGGGGGGGDFGGGGGGGGGGGGGGGGGGFGG?FCDCGGGGGGGGCDFGFGD9=FGGGGGGGGGGFGGGGGG?ADGCGDGGGGGGGBGGDDGFAFFFFFA>FF>BAEEFFFCFFF9>225B234=>9=<@EE;<@F?@DEF)56;;98912:>9??<:()53?04(33>>5)4290--(26??060)-.#
@M05025:18:000000000-B3NL5:1:1101:21222:13759 2:N:0:TCGAAG
TCATTCGGACTACCGGGGTTTCTAATCCTGTTCGCTACCCACACTTTCGCACATGAGCGTCAGTCTTTGGCCAGGGAGCCGCCTTCGCCACTGATGTTCCTCCAGATATCTACGCATTTCACCGCTACACCTGGAATTCCACTCCCCTCTCCAAGACTCTAGTCTGCCAGTTCTAAATGACCATCCCAGGTTGAGCCCGGGGCTTTCACAACTAGCTTAACAAACCGCCTGCGTGCTCTTTACGCCCAGGAATCCCGATTAACGCTAGCACCCTCCGTATTACCGCGGCTGCTGGCACGGG
+
C@BCEFEFGGEFGGGGEGFGGGGFFGGGGGFFGDFEDGGGFGGGGGGGFGEGGGGGGGGGGGDGGGGGGGGGGFGEGGGGGDGGEFGGF>ED=FFGGGGGGGGGCE@EC?FFGGGGGGGGGGFGGCEEFGG@DFFFGFCFCG;DEFE?BGG8@E?D8,6,@,@FE9E6,,@DFFGGF79:DDCDFFC779;9DCGFC@DGG>G>)/?BF+*/2;7219>+27=0=36:@<((,,,6(9?<CCC04231,(((.,.34(((2-:?0((((.)41(1<6:?10:49(94((32:?0(4.51(#
@M05025:18:000000000-B3NL5:1:1101:4489:13775 2:N:0:TCGAAG
TCATTCGGACTACCCGGGTATCTAATCCTGTTTGCTCCCCACGCTTTCGTGCCTCAGTGTCAATGTTGGTCCAGGTAGCTGCCTTCGCCATGGATGTTCCTCCTGATCTCTACGCATTTCACTGCTACACCAGGAATTCCGCTACCCTCTACCACATTCTAGTCATCCAGTATCCACTGCAGTTCCCAGGTTGAGCCCAGGGCTTTCACAACGGACTTAAATAACCACCTACGCACGCTTTACGCCCAGTAATTCCGAGTAACGCGTGCACCCTTCTTATTACCGCGGCTGCTGGCACGAG
+
CC9CGGGFGEFGGFGGGGGGGGGGGFCFGGGFFGGGGFGEF:FFGGGGCGCCGFGGFFFFFFFGGGGGGGGGFG<FCGGGGGG9CFFGGGGGGGGFGGGFAFFGGDFGFD?FDFEEGGCEFGGF9A,9?=EFGGGGFGGGGGDGECE?FFGGGGF=EFGFGCEFGGGDDF===@ADFGG8A8D+,?DGG+=D?CF+@5;7+99**?+CC9A509)5ACAA9A<EEFE>>42<A2555@F>D:CD?>01;(..6/).(/12@>E(((6(-,),(((.)).).-:40-(((-((.)(-()4,#
@M05025:18:000000000-B3NL5:1:1101:5946:13779 2:N:0:TCGAAG
TCATTCGGACTACTGGGGTTTCTAATCCTGTTCGCTACCCATGCTTTCGAGCCTCAGGGTCAGTTGCAGACCAGAGAGCCGCCTTCGCCACTGGTGTTCTTCCATATATCTACGCATTCCACCGCTACACATGGAGTTCCACTCTCCTCTTCTGCACTCAAGTTCAACAGTTTCTGATGCAATTCTCCGGTTGAGCCGAAGGCTTTCACATAAGACTTATTGAACCGCCTGCACTCGCTTTACGCCCATTAAATCCGGACAACGCTTGCCACCTACGTATTACCGCGGTCGCTGGCACGTG
+
CC@CGFGGGGGGGGGGGCFGEGGGGGGGGGGFFEEEEGGAFGGGFGFFGGGGGGGGG<FGFCGGEGGFFFGGFGFDFGFCGGGGDGGGGDEFFGGGGGGGFGGGGGGDEFFGGGGEGGGGGFFGDGGGGGCGFGGGGCG@;=FGGGGGGGGGGFGC?FGGGFGCFFFGCFGGGGGGGG7CFGGF8+DEGGGDCC?FCAGD5BGFFF8@FF:+138@A4CFF>EF=5A=((/(((*.8=DD;3.:2903(/.?57<E9B@;9B?>FBF?1(47((.((3<:7>D44(-((,-1(((-,4:(#
@M05025:18:000000000-B3NL5:1:1101:18426:13798 2:N:0:TCGAAG
TCATTCGGACTACCGGGGTTTCTAATCCTATTTGCTCCCCACGCTTTCGTGCCTCAGTGTCAGTTACAGACCAGGCGACCGCCTTCGCCACTGGTGTTCCTCCATATATCTACGCATTTTACCGCTACACATGGAATTCCATCGCCCTCTTCTGCACTCCAGCATACCAGTTTCCATAGCTTACAATGGTTGAGCCATTGCCTTTTACTACAGACTTAGTACTCCACCTACGCCCCCTTTACGCCCAATAATTCCGGTTACCGTTTTCCACCTCCGTATTAACGCGGCTGCTGGCCCCTTG
+
CCCCGGGGGGGGGGGGGGCCEGGGGGGGGGGGGGGGGGGGGGGGGGGGGGGGGFGGGGGGGFGGGGGGGGGGGGGGGGDGGGGGGGGDGGGFFGGFGGGGGGGGGGGGGGGGGGGEGGGGGGFGGGGGGGCGGGFGGGGGFGGEGGGGFGGFGGGGC8ECC?EGGGGGGGGGGF7CFCFFGDGGGFGGGFFD>CDFCFF7=@CA?A6?FC6AF6<EAC=8@F482>=>@(7(((63;>DFCC(0(.(3=)/76CE11,(4).((-.(6)59(.(((-(44))636139(,-80(,(((,(#
@M05025:18:000000000-B3NL5:1:1101:20812:13828 2:N:0:TCGAAG
TCATTCGGACTACAGGGGTATCTAATCCTGTTTGCTCCCCACGCTTTCGCGCTTCAGCGTCAGTATCTGTCCAGTGAGCTGACTTCTCCATCGGCATTCCTACAAATATCTACGAATTTCACCTCTACACTTGTAGTTCCGCCCACCTCTCCAGTACTCGAGAAAAACAGTTTCCAACGCAATACGGAGTTGAGCCCCGCATTTTAACATCAGACTTATTTTTCCGCCTAGACGCGCTTTACGCCCAATAAATCCGGATAACGCTTGCGACATACGTATTACCGCGGCTGCTGGCACGTAC
+
CCCCGGGGGGGGGGGGGGGGGGGGGGGGGGGGGGGGGGGGGGGGGGGGGGGGGGGGGGGGGGGGGGGGGGGGGGGGGGGGGGGGGGGGGGGGGGGGGGGGGGGGGGGGGGGGGGGGGFFGGGGGGGGGGGGGGGGGGGGGGGGGGGGGGGGGGGGGGGG>FGGGGGGGGGFGGGGGGGGGGGGCGGGGGGGFFCFGGFGGGFGFFFFFFAFFFFEEBCEFFFFFFFFDFFFBEFF>B>?;EFF@696258>AFBB9616<F?62<?0?9;F>BBB0.368<><0>>B9>(4?07?02(((#
@M05025:18:000000000-B3NL5:1:1101:2688:13909 2:N:0:TCGAAG
TCATTCGGACTACCAGGGTATCTAATCCTGTTCGCTACCCACACTTTCGCACATGAGCGTCAGTCTTTGGCCAGGGAGTCGCCTTCGCCACTGATGTTCCTCCAGATCTCTACGCATTTCACCGCTACACCTGGAATTCCACTCCCCTCTCCAAGACTCTAGACTGCCAGTTCTAAAGGCAATTCCCACGTTGAGCGCGGGGCTTTCACCTCTAGCTTAACAATCCGCCTGCGTGCGCTTTACGCCCAGTAATTCCGATTAACGCTCGCACCCTCCGTATTACCGCGGCTGCTGGCCCGGT
+
CCCCGGGGGGGGGGGFGGGGGGGGGGGGGGGGGGGGGGGGGGGGGGGGDGGGGGGGGGGGGGGGGGGGGGGFGGFGGGGGGGGGGGGGGGGGGGGGGGFGGFFGGGGFGGGGGGGGGGGGGGGGGGGGGGGGGGGGGGGCFGGGGGGGGGGFGGDGGGGGGFFGGGGGF8@EGGGGFGFFDGCFGGCFGGG?:?CGGDCGDBGFFFFFFFA58*9>FCFFFFFFFFF@D6(61??@;02<FFA64>FB2:AF<4<B?FF<:)6:><(((4;26(3:041:7<A<646>9436)).4(40(#
@M05025:18:000000000-B3NL5:1:1101:21838:13911 2:N:0:TCGAAG
TCATTCGGACTACAGGGGTTTCTAATCCTGTTCGCTACCCACACTTTCGCACATGAGCGTCAGTCTTTGGCCAGGGAGTCGCCTTCGCCACTGATGTTCCTCCAGATATCTACGCATTTCACCGCTACACCTGGAATTCCACTCCCCTCTCCAAGACTCTAGTCTGCCAGTTCTAAATGACCATCCCAGGTTGAGCCCGGGGCTTTCACATCTAGCTTAACAAACCGCCTGCGTGCGCTTTACGCCCAGTAATTCCGATTAACGCTCGCACCCTCCGTATTAACGCGGCTGCTGGCACGGA
+
CCCCGGGGGGGGFGGGGGFGGGGGGGGGGGGGGGGGGGGGGGGGGGGGGGGGGGFGGGGGGGDGGGGGGGGGGGGGGGGGGGGGGGGGGGGGGGGGGGGGGGFGGFGGGGGGGGGGGGGGGGGGGGGGGGGGGGGGGGGGGGGGGGGGGGGGGGGFGGGGGGGGGGGGGGGGGGGGGGGGGGGGGGGGGGFGGGGGF5>DG>DDFFF6@FFFFFEEFFFFFAEFF=((6?1;BFF?011;@97<D09?::A44<<A0-8?0<<(-,311((410<?;11(5))-,4396(((8221?8(-#
@M05025:18:000000000-B3NL5:1:1101:6497:13936 2:N:0:TCGAAG
TCATTCGGACTACCCGGGTTTCTAATCCTGTTCGCTACCCACACTTTCGCACATGAGCGTCAGTCTTTGGCCAGGGAGTCGCCTTCGCCACTGATGTTCCTCCAGATATCTACGCATTTCACCGCTACACCTGGAATTCCACTCCCCTCTCCAAGACTCTAGTCTGCCAGTTCTAAATGACCATCCCAGGTTGAGCCCGGGGCTTTCACATCTAGCTTAACAAACCGCCTGCGTGCGCTTTACGCCCAGTAATTCCGATTAACGCCCGCACCCCCCGTATTCCCGCGCCGGCGGGCCCGCG
+
CCCCGGGGGGGGGGGGGGGGGGGGGGGGGGGGGGGGGGGGGGGGGGGGGGGGGGGGGGGGGGGGGGGGGGGGGGGGGGGGGGGGGGGGGGGGGGGFGGGFFAFGGGGGGGGGGGGGGGGGGGGGGEEGFFGGGEFGGGGF,EBDFFG8CDGGCEDCFFGGGCGGGGGGGCDEDDGG8EGCGGFFGDG6?CFC;FFGGFGDD5DDFFFFCF+21=?CFEFFAF:>(>2631:@936?>F;2;4>?;291(.)6:)<>0112:A<(3(,-1(493(76>-3(().4((3(((((((,43(-(#
@M05025:18:000000000-B3NL5:1:1101:29434:13943 2:N:0:TCGAAG
TCATTCGGACTACCAGGGTTTCTAATCCTGTTTGCTCCCCACGCTTTCGTACATGAGCGTCAGTGTTGACCCAGGTGGCTGCCTTCGCCATCGGTATTCCTTCAGATTTCTACGCATTTCACCGCCACACCTGAAATTCTACCAACCTCTATTACACTCTAGTTTGCCAGTTCGAAATGCAGTTCCCAGGTTGAGCCCGGGGCTTTCACATCCCGCTTAACAAACCGCCCGCGTACGCTTTACGCCACTTATGCCCGATGAACTCTCGCACTCGACGTATGCGCGCGCTCGCTCGCACGGA
+
@@-CF@F9CFGDC-CECEEE,FA<EFFGGGGGGFGG98<@F7FCFCG9@@EG@FFCCEEG7,FEFGG8F@F,CFDCF<8FFG8EEE<FFEFFDD:<<E,AFGE@?FF,@EE@<FCFFFCFFG,C++6>A:FFGFG9E@;DA;E8,@8DCFC,36@99DEF=FDAFGGDFFF,E=8=+6D+=?D@DD?=F6;2;+AFC*@DD5??F6?C9@66*3:4B22CF@@29>==203>1,.:,(6(:74:090(()-))))((((().))6)5((1((.((,(--6()((((,(((((((41993(#
@M05025:18:000000000-B3NL5:1:1101:4912:13946 2:N:0:TCGAAG
TCATTCGGACTACACGGGTTTCTAATCCTGTTTGCTCCCCACGCTTTCGTACATGAGCGTCAGTGTTGACCCAGGTGGCTGCCTTCGCCATCGGTATTCCTTCAGATCTCTACGCATTTCACCGCTACACCTGAAATTCTACCACCCTCTATCACACTCTAGTTTGCCAGTTCGAAATGCAGTTCCCAGGTTGAGCCCGGGGCTTTCACATCTCGCTTAACAAACCGCCTGCGTACGCTTTACGCCCAGTAATTCCGATTAACGCTCGCACCCTCCGTATTACCGCGCCTGCTGGCACGGG
+
CCCCGGGGGGGGGGGGGGGGGGGGGGGGGGGGGGGGGGGGGGGGGGGGGGGGGGGGGGGGGGGGGGGFGGGGGGGGGGGGFGGGGGGGGGGGGGGGGGGGGGGGGGGGGGGGGGGGGGGGGGGGGGGGGGGGGGGGGGGGGGGGGGGGGGGGGGGGGGGGGGGCGGGGGFGFGGGGGGGGGGGGGGGCFGGG9FGCGFDDGFDEFFFFFF9A:FDAAB@AFFFBFFB9@DFFFFFFF@;@DE<?;9>6=824A4<BF6422<D:B<:>B>BF?BFFFF67:<BF6>9(,38??02?7??2#
@M05025:18:000000000-B3NL5:1:1101:22743:13950 2:N:0:TCGAAG
TCATTCGGACTACTAGGGTATCTAATCCTGTTCGCTACCCACGCTTTCGTTCCTCAGCGTCAGTTACTGCCCAGAGACCCGCCTTCGCCACCGGTGTTCCTCCTGATATCTGCGCATTTCACCGCTACACCAGGAATTCCAGTCTCCCCTGCAGTACTCAAGTCTGCCCGTATCGCCTGCAAGCCAGCAGTTGAGCTGCTGGTTTTCACAAACGACGCGACAAACCGCCTACGAACTCTTTACGCCCAGTAATTCCGGACAACGCTTGCACCCTACGTATTACCGCGGCTGCTGGCCCGCA
+
CCCCGGGGGGGGGGGGGGGGGGGGGGGGGGGGGGGGGGGGGGGGGGGGGGGGGGGGGGGGGGGGGGGGGGGGGGGGGGGGGGGGGGGGGGGGGGGGGGGGGGGGGGGGGGGGGGGGGGGGGGGGGGGGGGFGGGGGGGGGGGGGGGGGGGCGGCGGGGGGGGCGGGGGGCEGFGGGGGGGGGFGGGFGFFFGGGDFGFGFGFAFFFFFFFFFABBFDF>3;E@DDDFFB@FDFF:BFA>AFFFFF>>?F7A2A446?616>?6;FFF0<BF?BB0:1(,<?AAA019(3(-80.21221(#
@M05025:18:000000000-B3NL5:1:1101:5465:13959 2:N:0:TCGAAG
TCATTCGGACTACAGGGGTATCTAATCCTGTCTGCTCCCCACGCTTTCGCACCTCAGTGTCAGTATTGGTCCAGAGTGCCGCCTTCGCCACTGGTGTTCCTTCCTATATCTACGCATTTCACCGCTACACAGGAAATTCCACACTCCTCTACCATACTCTAGCCTGACAGTTCGAAATGCCGTTCCCAGGTTGAGCCCGGGGCTTTCACATCTCGCTTATCAAACCACCTACGCGCGCTTTACGCCCAGTAATTCCGATTAACGCTTTCACCCTCCGTATTACCGCGGCTGCTGGCACGGG
+
CCCCGGGGGGGGGGGGGGGGGGGGGGGFGGGGGGGGGGGDGGGGGGGGGGGGGGGGGGGGGGGGGGGGGGGGGFGGGGGGGGGEGGCGGGGGGGGGGGGFD<FFGEFGGGGGGGGGGGGGCEGGGGGGGGGGGGGGGFGGGGFEGGGGFGGGDFGGFFEGFAEFGGGGGGGFFGGGGGGGGGDDGGDFF+=CGFFGGF>DG>4@A>89FF6;BFB4555C8CE5==2>@(7=;@1:(66;;3>;D>66??A44.6948:B:<A?6:((6).424:?0:??>AA<(46((41<:D:?()((#
@M05025:18:000000000-B3NL5:1:1101:11543:13968 2:N:0:TCGAAG
TCATTCGGACTACAAGGGTATCTAATCCTGTTTGCTCCCCACGCTTTCGCACCTCAGCGTCAGTGTCAGTCCAGGAGGCCGCCTTCGCCACTGGTGTTCCTTCCGATCTCTACGCATTTCACCGCTACACCGGAAATTCCACCTCCCTCTACTGCACTCTAGCGTGCCAGTATCGGATGCAATTCCAAGGTTGAGCCCTGGGCTTTCACATCCGACTTAACACACCGCCTACGCGCGCTTTACGCCCAGTAATTCCGATTAACGCTTGCACCTTTCGTATTTCCGCCGCCGCTTGCCCCAG
+
CCCCGGGGGGGGGGFDGGEFGGCFFGGGGGGGGGGGGGGGGGGGGGGGGGGGG8EFFGGEGEGEFGGGF@EEEFDGGGGGGGGEEFFEGDGCGGGCBFFFGFGGGC:FGGGGGFGGGGFGGGGEGEEGDGGGE:CEGGGGGGGCGGGFGGFGGGGGGGGGGCFGE+?EF8<,7C9C69*AGGGFCF@CFFFGGG*9*@99CFFFFAF6BA8AAE(>A(>6?AEFD;>BFFDD0;21(7(4:2A(:;9432))565<011:?2)(4,4(())3806<1.(,())6((((,(--((-(()((#
@M05025:18:000000000-B3NL5:1:1101:14476:13988 2:N:0:TCGAAG
TCATTCGGACTACACGGGTATCTAATCCTGTTTGCTCCCCACGCTTTCGCACCTCAGCGTCAATATCAGTCCAGGAGGCCGCCTTCGCCACTGATGTTCCTTCAGATCTCTACGCATTTCACCGCTACACCTGAAATTCCACCTCCCTCTACTGTATTCTAGAATACCAGTATCCCATGCAGTTCCCAGGTTGAGCCCAGGGCTTTCACATGAGACTTAGCATTCCGCCTACGCGCGCTTTACGCCCAGTAATTCCGATTAACGCTTGCACACTCCGTATTACCGCGGCTGCTGGCGCGGA
+
CCCCGGGGGGGGGGGGGGFGGGGCGGGGGGGGGGGFGGGGGGCEGGGGGGGGGGGGGGGGGGGGGFGGGGGEGGGFEGGGGGGGGGGGGGGGFGGGGGGGGGGGGGGFGGGGGGGGGGGGGGGGGGGGGGGGGG:EFFGGFGGGGGGGGGGGGGGFGGGGGGGFGGGGGFFGGGFFGGGD?+@CGGGGGF?FCGGFGA50;BGAFFFA9E>>AAEEFFFFFFFEE*.7@@5>5==>;@27?3>1<6@6DFE3<)9??010:ADF6028??B232?:081?3444,760,((2)),,(-42#
@M05025:18:000000000-B3NL5:1:1101:21663:13992 2:N:0:TCGAAG
TCATTCGGACTACAAGGGTTTCTAATCCTGTTCGCTCCCCATGCTTTCGCTCCTCAGCGTCAGTAAATGCCCAGAGACCTGCCTTCGCCATCGGTGTTCCTCCTGATATCTGCGCATTTCACCGCTACACCAGGAATTCCAGTCTCCCCTACATCACTCTAGTCTGCCCGTACCCACCGCAGATCCGAGGTTGAGCCTCGGACTTTCACGGCAGACGCGACAAACCGCCTACGAGCTCTTTACGCCCAATAAATCCGGCTAACGCTTGCGCCCTACGTATTACCCCACCCTCTGGCCCGCC
+
CCCCGGGGGGGGGGGGGGGGGGGGGGGGGGGGGGGGGGGGGGGGGGGGGGGGGGGGGGGGGGGGGGGGGGGGGGCGGGGGGGGGGGGGGGGGGGGGFGFGCEFGFGGGGGGGGGGGGGCGGGGGG:FEGGGFGGFDGFFGGGFGFGGGGGGFGFGDGGGGG9EA:DG9FG?>EGCDGGDGGDD7CGF65CCFDFCFGFGCC>CDFAC>AA;>;)6=5>1>BF@;<?>;6<DB?F0>04-<<4>:?>B?FF?2526?B;(,,.5((((--11<;07:(4<44))-(-(,((--,))5831(#
@M05025:18:000000000-B3NL5:1:1101:28960:13993 2:N:0:TCGAAG
TCATTCGGACTACCAGGGTTTCTAATCCTGTTTGCTCCCCACGCTTTCGCACCTCAGCGTCAGTGTCAGTCCAGGAGGCCGCCTTCGCCACTGGTGTTCCTTCCGATCTCTACGCATTTCACCGCTACACCGGAAATTCCACCTCCCTCTACTGCACTCTAGCGTGCCAGTATCGGATGCAATTCCAAGGTTGAGCCCTGGGCTTTCACATCCGACTTAACACACCGCCTACGCGCGCTTTACGCCCAGTAATTCCGATTAACGCTTGCACCTTTCGTATTACCGCGGCTGCTGGCACGAA
+
CCCCGGGGGGGGGGGGGGGGGGGGGGGGGGGGGGGGGGGGGGGDGGGGGGGGGGGGGGGGGGGGGGGGGGGGFGGFGGGGGGGGGGGGGGGGFGGGGGGGGGGGFGGGGGGGGGGGGGGGGGGGGGGGFGGEEEGGGGGGGGGGGGGGGGGGGGGGGGGGGGGGGGGGFCGGCGEGGDGGGGGGGG@2C5CGC>>FGFCFGFGFFFFFFFFFFB@BA@EFFFED@6106?;D@9>>993?B>A?BFFB:>DBA9<DFFF0<<6,(434:?F8:36<?B0<?AAB:>;9>BB?4276:>:(#
@M05025:18:000000000-B3NL5:1:1101:5592:14072 2:N:0:TCGAAG
TCATTCGGACTACTCGGGTTTCTAATCCTGTTTGCTCCCCACGCTTTCGCACCTCAGCGTCAGTGTCAGTCCAGGAGGCCGCCTTCGCCACTGGTGTTCCTTCCGATCTCTACGCATTTCACCGCTACACCGGAAATTCCACCTCCCTCTACTGCACTCTAGCGTGCCAGTATCGGATGCAATTCCAAGGTTGAGCCCTGGGCTTTCACATCCGACTTAACACACCGCCTACGCGCGCTTTACGCCCAGTAATTCCGATTAACGCTTGCACCTTTCGTATTACCGCGGCGGATGGCACGAG
+
CCCCGGGGGGGGGGGGGGFGGGGGGGGGGGGGGGGGGGGGGGGGGGGGGGGGGGGGGGGGGGGGGGGGGGGGGGGGGGGGGGGGGGDGGGGGGGFGGGCFFGGGGCFGGGGGGGGGGGGGDGGGGGGGGGGGGDGGFFGGGGGGFG>EFGFEFGFGGGGGGGGGEGGFGGECDGGGGDCGGCFFGFGFGGGGGGGFFFGGGFGF4AFFBC=FFEF@EF<@FFED@;9BFF;10:3;1996?A5<F60:<:46>-))80(,8<:6603:1484?F):<42<>95-(,,19((((4((486-#
@M05025:18:000000000-B3NL5:1:1101:20750:14088 2:N:0:TCGAAG
TCATTCGGACTACTAGGGTTTCTAATCCTGTTCGCTACCCATGCTTTCGAGCCTCAGCGTCAGTTGCAGACCAGAGAGCCGCCTTCGCCACTGGTGTTCTTCCATATATCTACGCATTCCACCGCTACACATGGAGTTCCACTCTCCTCTTCTGCACTCAAGTTCAACAGTTTCTGATGCAATTCTCCGGTTGAGCCGAAGGCTTTCACATCAGACTTATTGAACCGCCTGCATTGTCTTTCAGCCCAATAAATCCGACAAACGCTTGCACTCCACGTATTACCGCGGCTGCTTGCCCGCC
+
CCCCDFEFCGGGCEFGGGFEC<FGFGGGGGGGG7FGGGGGGGGFGGGGEGGG7F@GFGDGGCFGGGGGGFFCFGGGGEGGGGGG>FGGGGGDGGGGGGGFDCFGFFGGFFFGGFEEGDFAEGFCF@7C,AFGGGGFGGGD;9=,,@D>8DECF=C8=A=FFFF;=FGGF8EE8=CD:D@+=+?=E+=@C+=66+:F7>5*C5CFFA>FF6?@43*.;A;C>16*>):>(6-((****11@***.)/,81,=<))./(((.(/(,(31(4))).()((-,:().9?>9((,((.))(..,(#
@M05025:18:000000000-B3NL5:1:1101:7546:14094 2:N:0:TCGAAG
TCATTCGGACTACTAGGGTATCTAATCCTGTTCGCTACCCACACTTTCGCACATGAGCGTCAGTCTTTGGCCAGGGAGTCGCCTTCGCCACTGATGTTCCTCCAGATATCTACGCATTTCACCGCTACACCTGGAATTCCACTCCCCTCTCCAAGACTCTAGTCTGCCAGTTCTAAATGACCATCCCAGGTTGAGCCCGGGGCTTTCACATCTAGCTTAACAAACCGCCTGCTTGCGCTTTACCCCCAGTAATTCCGATTAACGCCCCCACCCTCCGTATTACCGCCGCTGCTGGCCCGGG
+
CCCCGGGGGGGGGGGGGGGGGGGGGGGGGGGGGGGGGGGGGGGGGGGGGGGGGGGGGGGGGGGGGGFGGGGGGGGGGGGGGGGGGGGGGGGGGGGGGGGGGGGGGGGGGGGGGGGGEGGGGGGGGEEGGGGGGGF8EGGGGGGGGGGEGFFFGGGGGEGFGFFGCFGGGGGG8DFDGGGGGGGFGGGGG6=??D7FGFGDD>53AFFFFFFFCFEFFFFFFF3>=B=>B9=2(97?9;9?@))).69@0()9??EC33:F?AA39642((4(3,431<:(244<6601;11>00(2,((-#
@M05025:18:000000000-B3NL5:1:1101:6042:14111 2:N:0:TCGAAG
TCATTCGGACTACTGGGGTTTCTAATCCTGTTTGCTCCCCACACTTTCGCACCTCAGCGTCAGTATCGAGCCAGTGAGCCGCCTTCGCCACTGGTGTTCCTCCGAATATCTACGAATTTCACCTCTACACTCGGAATTCCACTCACCTCTCTCGAACTCTAGACTAGTAGTTTTGGAGGCAGTTCCGAGGTTGAGCCCCGGGATTTCACCCCCAACTTTCTAATCCGCCTACGCGCGCTTTACGCCCAGTAATTCCGAACAACGCTAACCCCCTCCGTATTACCGCGGCTGCTGGCACGGG
+
CCCCGGGGGGGGGGGGGGGGGGGGGGGGGGGGGFGGGGGGGGGGGGGGGGGGGGGGGGGGGGGGGGGGGGGGGGGGGGGGGGGGGGGGGGGGGGGGGGGFGGGGGGGGGGFFGGDGGGGGGGGGGGFGGGEGGEDGGGGGGGGGGGGGGGGGGGGGGGGGGGGGGFGGFDFFGFGDEDDGGGGGGGDE9DDGGFFFGAGCDFGDFFFFFFFBF;D=ABEFF@??@CFD?<1;D9B@103?:AA<?>B?63)-)-6AB?2;><B0211;?041(,,893(:3<A>,((,42(402,8(4:,#
@M05025:18:000000000-B3NL5:1:1101:28586:14121 2:N:0:TCGAAG
TCATTCGGACTACTCGGGTTTCTAATCCTATTTGCTCCCCACGCTTTCGTGCCTCAGTGTCAGTTACAGACCAGGCGACCGCCTTCGCCACTGGTGTTCCTCCATATATCTACGCATTTTACCGCTACACATGGAATTCCATCGCCCTCTTCTGCACTCCAGCATACCAGTTTCCATAGCTTACAATGGTTGAGCCATTGCCTTTTACTACAGACTTAGTACGCCACCTACGCACCCTTTACGCCCAATGATTCCGGATAACGCTTGCCACCTACGTATTACCGCGGCTTCTGGCACGTAG
+
CCCCGGGGGGGGGGGGGGFFGGGGGGGGGGGGGGGGGGGGGGGGGGGGGGGGGGGGGGGGFFFGGGGGGGGGDGGGGGGGCGGGGGFECFGGGGGEGGGAFGGGFGFGGGGFGGGGGGGGGGGEGGGGGGGGGGGEGGGGGGGGDCEGGGFFGGGGGGGGG88EFGGGGGGFFG8DGFGGFGFFCFGGFDFG?FG>CFFFGFFFAA9AFFFF41209CEFC+)>49=/(>=@92@=@?;;9C?291<<1/67<E5@(16234(42:<?BF?0438(,)..44<0,((49,4492:15:<.#
@M05025:18:000000000-B3NL5:1:1101:6808:14128 2:N:0:TCGAAG
TCATTCGGACTACTGGGGTATCTAATCCTGTTTGCTCCCCACGCTTTCGCACCTCAGCGTCAGTATTGGCCCAGGAAGTCGCCTTCGCCACTGGTGTTCCTTCCGATATCTACGCATTTCACCGCTACACCGGAAATTCCACTTCCCTCTACCATACTCTAGTTATGCAGTATCGAATGCAGTTCCCAGGTTAAGCCCGGGGATTTCACATCCGACTTACAAAACCGCCTACGCGCGCTTTACGCCCAGTAATTCCGATTAACGCTTGCACCCTCCGTATTACCGCGGCGGCTGGCACGGC
+
CCCCGGG<@F:EEFGGGBBBFFGDEFEFFDGFGGGGDGGGGECE@EGGE@FFGD@<FFFGECGF<EFGGFCFEGCEDGGGGGGDCFFFGEGGGG<AEGGGGAF,FCFGGGGGF@@E+FAGFBE7C7FEEGG:BCF@FGGGCGGGGGGFGGGGGFG?DAFDDG,6E;=FFEDFFGEEGFGCC?<CGFGG?*3;=CCG**3?C4959AFAFFFFF5@@F@EF==)28;099;F@?B6;(49??4)(-71?:29A2:AFB:2:<2)(-,34:<<1:66?0,48,6AA2(,(3(((231:()((#
@M05025:18:000000000-B3NL5:1:1101:4228:14181 2:N:0:TCGAAG
TCATTCGGACTACTAGGGTATCTAATCCTGTTTGCTCCCCACGCTTTCGTACATGAGCGTCAGTGTTGACCCAGGTGGCTGCCTTCGCCATCGGTATTCCTTCAGATCTCTACGCATTTCACCGCTACACCTGAAATTCTACCACCCTCTATCACACTCTAGTTTGCCAGTTCGAAATGCAGTTCCCAGGTTGAGCCCGGGGCTTTCACATCTCGCTTAACAAACCGCCTGCGTACGCTTTACGCCCAGTAATTCCGATTAACGCTCGCACCCTCCGTATTACCGCGGCTGCTGGCCCGGC
+
CCCCGGGGGGGGGGGGGGGGGGGGGGGGGGGGGGGGGGGGGGGGGGGGGGGGGGEGGGGGGGGGGGGGFGGGGGGGGFGGGGGGGGGGGGGGGGGGGGGGGGGGGGGGGGGGGGGGGGGGGGGGGFFEGGGGGG:EFGGGGGGGGDGGGGGGGGGGGGGGGFEGFFFGDGGGGGGGGGCFGGGGCGGFGCFGFC6?FFDDGEDEFFF>FFCA+@==>>FFFFF=B>FBFFFFBFFFBB?@D<4;?6@725C3??EFEBBF0:93(-4-4((-3331;<:74294(44((--823(-(-14#
@M05025:18:000000000-B3NL5:1:1101:11854:14185 2:N:0:TCGAAG
TCATTCGGACTACTAGGGTATCTAATCCTGTTTGCTCCCCACGCTTTCGCACCTCAGCGTCAGTATTGGCCCAGGAAGTCGCCTTCGCCACTGGTGTTCCTTCCGATATCTACGCATTTCACCGCTACACCGGAAATTCCACTTCCCTCTACCATACTCTAGTTCTGCAGTATCGAATGCAATTCCCAGGTTAAGCCCGGGGCTTTCACATCCGACTTACAAAGCCGCCTACGCGCGCTTTACGCCCAGTAATTCCGATTAACGCTTGCCTCCTCCGTATTACCCCCGCTGCTTGCCCCGG
+
CCCCGGGGGGGGGGGGGGGGGGGGGGGGGGGGGGGGGGGGGGGGGGGGGGGGGGGGGGGGGGGGGGGGGGGFGGGDGGGGGGGGEGFGGGGGGGGGGGGGGGGGGGGGGGGGGGGGGGGGGGGDGGGGGGGGG7FGFGGGGGGGGGGGGGGGGGGGGFGFGGGGGGFGGGGGGFEG6FGGGGGFF7FCFGGGGCCGGFGGGFGFFFFFFFF?;A9@E=*0A85(6(64;@@F;;FF0>01:46<?6;?67<)69><0,2:(<),(,1-3().2(3:(-(.3:B2(,((-4(2))46(.(-#
@M05025:18:000000000-B3NL5:1:1101:27881:14189 2:N:0:TCGAAG
TCATTCGGACTACTAGGGTATCTAATCCTGTTCGCTACCCATGCTTTCGAGCCTCAGCGTCAGTTGCAGACCAGAGAGCCGCCTTCGCCACTGGTGTTCTTCCATATATCTACGCATTCCACCGCTACACATGGAGTTCCACTCTCCTCTTCTGCACTCAAGTTCAACAGTTTCTGATGCAATTCTCCGGTTGAGCCGAAGGCTTTCACATCAGACTTATTGAACCGCCTGCACTCGCTTTACGCCCAATAAATCCGGACAACGCTTGCCACCTACGTATTACCGCGTCTGCTGTCCCGCA
+
CCCCGGGGGGGGGGGGGGGGGGGGGGGGGGGGGGGGGGGGGGGGGGGGGGGGGGGGGGGGGGGGGGGCGGGGGGGGGGGGFGGGGGFGGGGGGGFFGGFGGGGGGGGGGGFGGEEGGGGGGGGDFGGGGGGGGGGGFFGGGGGGGFGGGGGGGGGGGGGFGFDGGGGGGGGGGGGGFGGGGGGGGCGGGDGDDG+7F5CD7?CFFF>>>AFCFA@=>ECFCB<:BDFF9@BFFFFFFFFFDEEFD>B?;@EF9C?8(,2104?B;:??::A?:323(()4442<:>9(-31<F0),449(#
@M05025:18:000000000-B3NL5:1:1101:17071:14229 2:N:0:TCGAAG
TCATTCGGACTATAGGGTATCTAATCCTATTTGCTCCCCACGCTTTCGTGCCTCAGTGTCAGTTACAGACCAGGCGACCGCCTTCGCCACTGGTGTTCCTCCATATATCTACGCATTTTACCGCTACACATGGAATTCCATCGCCCTCTTCTGCACTCCAGCATACCAGTTTCCATAGCTTACAATGGTTGAGCCATTGCCTTTTACTACAGACTTAGTACGCCACCTACGCACCCTTTACGCCCAATGATTCCGGATAAGTCTTGCCACCTACGTCTTACCGCGGCTGCTGGCACGGAGC
+
CCCCGGGFGGGGGGGGGGGGGFFGGGGFGGGGFGGFGGGGGGGGGGGGGGGFFG@FGGGFF@EGGGGGGFFGGGGGEGGDGGGGG7BCGEDFCFEFFGGA?FGGGGGFGFGGGGGGGGGGGGCFGEG?FGGGGF@FGGGGGF6CCCEGGGGGFGGGGFDF,DFGGEGGFFD:DEFGGCCCCDCFFGGGG7C07CFCFFFFGF7FFFFFFF6AFA@AFCAA>>B):45<:35>@(8>@@EC=?06013@(6<)<);(,(4)))19?4)54@?:(.2,(44))(-,440(,,4)41()-(((#
@M05025:18:000000000-B3NL5:1:1101:28424:14237 2:N:0:TCGAAG
TCATTCGGACTACACGGGTTTCTAATCCTGTTCGCTACCCATGCTTTCGAGCCTCAGCGTCAGTTGCAGACCAGAGAGCCGCCTTCGCCACTGGTGTTCTTCCATATATCTACGCATTCCACCGCGACACATGGAGTTCCACTCTCCTCTTCTGCACTCAAGTTCAACAGTTTCTGATGCAATTCTCCGGTTGAGCCGAAGGCTTTCACATCAGACTTATTGAACCGCCTGCACTCGCTTTACGCCCAATAAATCCGGACAACGCGTGCCACTCACGTATTACCGCGTCCGTGCGCACGCG
+
@-8<EFAC@6@ECEFF:C@F7FGGEFGGGGGFGFCFC@F<FFC8FGFCCCGEG,E8;E7F7:BCFEG<FE8FCECAEFGC7@FFCG<CFE@FEF5E4?F<EFFFDGGGFGGG,4C:C=<AFFG@F++=:BFEGCFBFFCCCDFFFDEFGAFFEA8EEGGCGGBADFAFFCECFC:C7?8=D7C+@@C,0?9CDFFCC>4;C**3;4AFFA9AB;=B)9@CAFFCE2@F43?1@8)46>(:@;3,6,02;DF)65A76-361:221((40:A>(((.(.()5<A)(44(-(,(((419>F(#
@M05025:18:000000000-B3NL5:1:1101:17421:14246 2:N:0:TCGAAG
TCATTCGGACTACAAGGGTATCTAATCCTGTTTGCTCCCCACGCTTTCGCACCTCAGTGTCAGTATCAATCCAGAGTGTCGCCTTCGCCACTGATGTTCCTTCCTATATCTACGCATTTCACCGCTACCCAGGAAATTCCACACTCCTCTATCGTACTCTAGCCTTCCAGTATCGGGTGCAATTCCAAGGTTGAGCCCTGGGCTTTCACATCCGACTTAACAAACCACCTACCCGCGCTTCACCCCCCGTAATTCTCATTAACGCTCACACCCTCTGTATTACCGTCGCTGTTGACCCGCC
+
C9BCFGDFGGGGGGFF8,FCF<,CFEGAFEGGE8C@@8@CCFGGCEDGCGGGGGGFFGFGGGFGGCFC<FGF,F@6CAFGCC,@@E<:CCEFGFFEGGC9@CFEF?FGGFFFEF:,8@,F,CF7+@>8,AFFCC:EEF,EC@>E8EGEF=,7CCF8FF=@D;,8E,@DD9E8E3C6=?==D+=+76+,+6=8?+=7;?F?F*:*99<=1+9@F>)535*1@9>)):)/-7)00-(6(>1/()))/.1(.31;1-6))).6)-.-2(,())(3((-4)))6)6)4(--4>0(())),..((#
@M05025:18:000000000-B3NL5:1:1101:28091:14246 2:N:0:TCGAAG
TCATTCGGACTACTGGGGTATCTAATCCTGTTTGCTACCCACGCTTTCGCACCTCAGCGTCAGTGTCAGTCCAGAAGGCCGCCTTCGCCACTGGTATTCCTCCCGATCTCTACGCATTTCACCGCTCCACCGGGAATTCTACCTTCCTCTCCTGCACTCTAGCCTTACAGTTCCGGATGCCGTTCCCAGGTTGAGCCCGGGGCTTTCCCAACGCGCCTATCAAGCCGCCTTCGCGCGCTTTACGCCCAGTAATCCCGATTAACGCTGGAGCCCCCCGTATTACCGCGCCCCTTGGCCCGGA
+
C@CC9<6ECFGGGGFCDE+@F9E<FGCFGFFEGDGGGEEFFC@CFGFG:7FFF,E8C<@@CFCFGGGCCGGGF?EFGCCG@E@88C?FB6BAA<FDFFGFGFGFG:84AFGFFFGD=?FFFD9@:+44?A,=C>FEG8,=DFA9D8@E@@DF8=@FC==,E=D8,,,,29;:EA>79C6+;CD*@CDEG5;*0*;?9?DGG5D)8)8+2;/)).:()((1*19@4:((-((,(4,3(1(,-).(,-3:14:<-).:2((((6)-42(((((,(-((44((.).9-2>(((((.,,()-41#
@M05025:18:000000000-B3NL5:1:1101:17202:14304 2:N:0:TCGAAG
TCATTCGGACTACTCGGGTTTCTAATCCTGTTTGCTCCCCACGCTTTCGTACATGAGCGTCAGTGTTGACCCAGGTGGCTGCCTTCGCCATCGGTATTCCTTCAGATCTCTACGCATTTCACCGCTACACCTGAAATTCTACCACCCTCTATCACACTCTAGTTTGCCAGTTCGAAATGCAGTTCCCAGGTTGAGCCCGGGGCTTTCACATCTCGCTTAACAAACCGCCTGCGTACGCTTTACGCCCAGTAATTCCGATTAACGCCCGCACCCTCCGTATTACCGCGGCTGCTGGCACGGA
+
CCCCGGGGGGGGGGGGGGEEGGGGGGGGGGGGGFGGGGGGGGGGGGGGGGGGGGGGGGGGGGGGGGGDFGGGGGGGGGGGGGGGGGGGGGGGGGEGGGGGGFGGGGGGGGGGGGGGGGGGGGGGGGGGGGGGGGCGGGGGGGGGGGGGGGGGGGGGGGGGGGGGGGGFGGGEGGGGGGFFGDGGGGFDGGFGDCFGGFGGGFGFFFFFFCAAAF92?B>FFFFFFF@2=DF?;??BB@@<@CFF;BFFFF>3<<BF????BFF49(,,6;(2::B:0442?9AF094(3,(()4.3(406#
@M05025:18:000000000-B3NL5:1:1101:18685:14323 2:N:0:TCGAAG
TCATTCGGACTACTAGGGTTTCTAATCCTGTTCGCTACCCACACTTTCGCACATGCGCGTCAGTCTTTGGCCAGGGAGTCGCCCTCGCCACTGATGTTCCTCCAGATATCTATGCATTTCACCGCCACACCGGGAATTCCACCCCCCTCTCCATGACTCTAGGCTGCCACTTCTAAATGACAATCCCACGTTGAGCCCGCGGCTTTCACATCTAGCTTAACAAACCGCCTTCGCGCGCTTTCGCGCCAGTAATTCCGATTTACCGCCCGCCCCTCCGGCTTACCCCGTCCGTCTGTACGGG
+
C9-<EFAF-@@F8ED9@CCFCE9E<EFFFGFFF,@:@CCF,C,B<FGG:@:CF9,,7BCFB7,CCEC,EF8FCC,C6@CG++B,@A@FDE,?8EC,BF,BF,4,:,C<<,,,,,,CBFG9,,9+@4>4,@7+84@+33,@3@,33>>6B@88<,E96D7<;;3@@C+D7437@EGGA+2+4*537D7E***34*32;9D4?4<).2/+++3;@67)+1>8B6<((3(34(22(((40,(12.((((-((,5)4A--((-((.6-(((((((-(((--((-4))5(2((,((..1,)).((#
@M05025:18:000000000-B3NL5:1:1101:18755:14328 2:N:0:TCGAAG
TCATTCGGACTACAGGGGTTTCTAATCCTGTTCGCTACCCATGCTTTCGAGCCTCAGCGTCAGTTGCAGACCAGAGAGCCGCCTTCGCCACTGGTGTTCTTCCATATATCTACGCATTCCACCGCTACACATGGAGTTCCACTCTCCTCTTCTGCACTCAAGTTCAACAGTTTCTGATGCAATTCTCCGGTTGAGCCGAAGGCTTTCACATCAGACTTATTGAACCGCCTGCACTCGCTTTACGCCCAATAAATCCGGACAACCCTTGCCACCTACGTATTACCCCGGCTGCTGGCACGCA
+
CCCCGGGGGGGGGGGGGGGCGGGGGGGGGGGGGGGGGGGGGGGGGGGGGGGGGGGGGGGGGGGGGGGGGGGGGGGGGGGGGGGGGGGGGGGGGGGGGGGGGGGGGGGGGGGGGGGGGGGGGGGDGGGGGGGGEGGGGGGFFGGGGGGGGGGGGGGGGGGFGFGGGGGGGGEGGGGGGGGGFFGGGGGGC?CDDCGFGFGGDBGFFFFFFFFFFFB@FFFFFCEC=>2>>FBB@EB=096<?EF?7;>FD@)=ECCE6@09;81(4:<(3:AFF?0??:BF?)62(-4((4(-).(-3>1(#
@M05025:18:000000000-B3NL5:1:1101:6708:14335 2:N:0:TCGAAG
TCATTCGGACTACCAGGGTTTCTAATCCTGTTTGCTCCCCACGCTTTCGTACATGAGCGTCAGTGTTGACCCAGGTGGCTGCCTTCGCCATCGGTATTCCTTCAGATCTCTACGCATTTCACCGCTACACCTGAAATTCTACCACCCTCTATCACACTCTAGTTTGCCAGTTCGAAATGCAGTTCCCAGGTTGAGCCCGGGGCTTTCACATCTCGCTTAACAAACCGCCTGCGTACGCTTTACGCCCAGTAATTCCGATTAACGCTCGCACCCTCCGTATTACCCCGGCTGCTGGCACGGA
+
ABCCGFEFGGGGFGGGGG<FGGGGGGFGGGGGGCFDGGFGGEG@BFGGGGGGGFCF?FGGGEGGGFFCFGGGGGGEFGGGCCGGGGGGEGGGGGGDFAFGFGFGGGGGGGGGGGGEGEGFGGFGGF=EFFGGGGGGFGGGFGGGFEEDDGGGGGGGFFGGGFA>EDCDDDDDGC?F6?89D+=B,DC,AFCD6DCFCCGGGEG5?FF>AFAF8C=9DBAFFF39=B@@=@079;<;B;<??)>20,26;ECFCFFF:032<AA:BFFFF>F(8:6(23327).-(-3(4600))(,(5?(#
@M05025:18:000000000-B3NL5:1:1101:10392:14370 2:N:0:TCGAAG
TCATTCGGACTACCGGGGTATCTAATCCTGTTCGCTACCCATGCTTTCGAGCCTCAGCGTCAGTTGCAGACCAGAGAGCCGCCTTCGCCACTGGTGTTCTTCCATATATCTACGCATTCCACCGCTACACATGGAGTTCCACTCTCCTCTTCTGCACTCAAGTTCAACAGTTTCTGATGCAATTCTCCGGTTGAGCCGAAGGCTTTCACATCAGACTTATTGAACCGCCTGCACTCGCTTTACGCCCAATAAAACGCGACAACGCTTGCAACCTACGTATTACCGCGGCTGCTGGCCCGCG
+
CCCCGGFFEFCF,@FGCFGGGE9FC<6FFGGFFE@EGGDFGGGFE<AEC<F::,;6FFGF:7FFEFFGGF:6FEFG8CFF:C@@,FBC:FGGGGGGB4<FAEFDFGGFEGDGFF:?7=FAF9<>+FC8F,C<:8FEGGDFBE,,DDF9BDE8EFFGGFCFGDEGGGFGGGCGCFCGFDFF?<CFDCFE77DDDGGGGFGGG4CFFF4B>9BF+/.:;56=F886)69((,6=;3)((((6;)>D6(672@EE<).(((4(3043;:?0?2:2:(5?:234(.6)8B9F>1((2:7(((-(#
@M05025:18:000000000-B3NL5:1:1101:6196:14384 2:N:0:TCGAAG
TCATTCGGACTACTGGGGTTTCTAATCCTGTTTGCTCCCCACGCTTTCGTACATGAGCGTCAGTGTTGACCCAGGTGGCTGCCTTCGCCATCGGTATTCCTTCAGATCTCTACGCATTTCACCGCTACACCTGAAATTCTACCACCCTCTATCACACTCTAGTTTGCCAGTTCGAAATGCAGTTCCCAGGTTGAGCCCGGGGCTTTCACATCTCGCTTAACAAACCGCCTGCGTACGCTTTACGCCCAGTAATTCCGATTAACGCTCGCACCCTCCGTATTACCGCGCCTGCTGGCACGGC
+
CCCCGGGGGGGGGGGGGGGECFGGGGGGGGGGGGGGGGGGGGGGGGGGGGGGGGGGGGGGGGGGGGGGGGGGGGGGGGGGGGGGGGGGGGGGGGGGFGGGGGGGGGGGGGGGGGGGGGGGGGGGGGGGGGGGGGGGGGGGGGGGGGGGGGGGGGGGGFGFGFGGGGGGG8DFGGGGGGGGGGGGGGGGGCFFFGFGGFGGGFGBAFFFFFFFFFFFEFDFFFFFD69>@D?<9?@@B@;@FFFFD9@?@@EFFABD>BBFFA2<B:66(4;>818:><6??FFFB>F0(((((83?(4(-#
@M05025:18:000000000-B3NL5:1:1101:5522:14426 2:N:0:TCGAAG
TCATTCGGACTACTGGGGTATCTAATCCTGTTCGCTACCCATGCTTTCGAGCCTCAGCGTCAGTTGCAGACCAGAGAGCCGCCTTCGCCACTGGTGTTCTTCCATATATCTACGCATTCCACCGCTACACATGGAGTTCCACTCTCCTCTTCTGCACTCAAGTTCTACAGTTTCTGATGCAATTCTCCGGTTGAGCCGAAGGCTTTCACATCAGACTTATTGAACCGCCTGCACTCGCTTTACGCCCAATAAATCCGGACAACGCTTGCCACCTACGTATTACCGCGGCTGCTGGCCCGTC
+
CCCCGGFGEEGFFGFFFGGEGGGGGGGGGGGGGGDEGGGGGGGGGFGGGGFGGGGGGGGGGGGGGGGGGGGGGGGGDGGGGEECCEDGGGGGGFFGGGGAEFFGFGFGGGGGGGGEGEGGGGFGGCGGGGEF@CFFEGGGGGGEF@EFFGGFGGGGFDC8FE=DF,=EDEFGGC:EFDGFGDDDGFF=67DDDD6+C57*9@FA6AFFFFFFFF9EF<CAFFCCE>@F=(-553;=591=DE<;;>FF@FE3CEFF(67(1,(1,-42:(6><10314<)4>2)(,(11>>::0(,(,(-#
@M05025:18:000000000-B3NL5:1:1101:14882:14444 2:N:0:TCGAAG
TCATTCGGACTACTGGGGTTTCTAATCCTGTTCGCTCCCCACGCTTTCGTCCCTCAGCGTCAATATATTGTTAGTGATCTGCCTTCGCAATTGGTATTCTAAGTAATATCTATGCATTTCACCGCTACACTACTTATTCTAACCACTTCACAATAATTCAAGACAACCAGTATCAAAGGCAATTCTACAGTTGAGCTGCAGACTTTCACCTCTGACTTAATTGTCCGCCTACGGACCCTTTAAACCCAATGATTCCGGATAACGCTTGCACCCCCCTTATTACCCCGGCTGCTGGCACGGA
+
CCCCGGGGGGGGGGGGGGGGGGGGGGGGGGGGGGGGGGGGGGGGGGGGGGGGGGGGGGGGGGGGGGGGGGGGGGGGGGGGGGGGGGGGGGGGGGGGGGGGGGGGGGGGGGGGGGGGGGGGGGFGGGGGGGGGGGGGGGGGGFGGGGFGGGGGFGGFGGGGGFFGFFGGGGFDGGGGGGGCFGGGGGGGGFFGCGDFCD6DGBGFFFFFFAAFFFECFFCAFFF7A=D9ADD@ADFFFFFDFC?;5>=25(66CCE4622(87@((2;2(7=(((,:((..)-66(-4191(,524((.36#
@M05025:18:000000000-B3NL5:1:1101:3828:14478 2:N:0:TCGAAG
TCATTCGGACTACAGGGGTTTCTAATCCTGTTCGCTACCCATGCTTTCGAGCCTCAGCGTCAGTTGCAGACCAGAGAGCCGCCTTCGCCACTGGTGTGCTTCCATATATCTACGCATTCCACCGCTACACATGGAGTTCCACTCTCCTCTTCTGCACTCAAGTTCAACAGTTTCTGATGCAATTCTCCGTTTGAGCCGAAGGCTTTCACATCATACTTATTGAACCGCCCGCACTCGCTTTACGCCCAATAAATCCGGACAACGCTTCCCACCTACGTATTACTGCGGCTGCTGGCACGGG
+
CCC9FAFGGGG9FFEFEF@BGCE<,<E<EACFF@+CCF<<F@C8EAFE,DFC:,CC,;C:CF,FE,C<F<C<,,,C@B@676=C7FF@FGEA,,94B4EBB<=C?BF<@,EEA=F=FGG,,54448:C:EFEFA:E=4@;EFC==E89DGFGFGEF@A===6EAD=@E,6EF8=DGGF?78+?D==CA9:DF;2C6=*337*9CFCFF99A*0+9*=66F6A**:5-(((/85(,6(41126>((6((,(6)..76(4(,,4?2((,(.(.3(3((2()65:))-)-((,-,53(-343(#
@M05025:18:000000000-B3NL5:1:1101:13005:14488 2:N:0:TCGAAG
TCATTCGGACTACTCGGGTTTCTAATCCTGTTTGCTCCCCACGCTTTCGCATCTGAGTGTCAGTATCTGTCCAGGGGGCCGCCTTCGCCACCGGTATTCCTTCAGATCTCTACGCATTTCACCGCTACACCTGAAATTCTACCCCCCTCTACAGTACTCTAGTCTGCCAGTTTCAAATGCAATTCCGAGGTTGAGCCCCGGGCTTTCACATCTGACTTAACAAACCACCTGCATGCGCTTTACGCCCAGTAATTCCGATTAACGCTCGCACCCTCCGTATTACCGCGGCTGCTTGCCCGGT
+
CCCCGGGGGGGGGGGGGGGGGGGGGGGGGGGGGGGGGGGGGGGGGGGGGGGGGGGGGGGGGGDGGGGGGGGFGGGGGGGGGGGGGGGGFGGGGGGGGGGGGGGGGFFGGGGGGGGGGGGGGGGGGGGGGGGGGGFFGGGFGGFGGGGGGGGGGCDGGGGGGGCGGGGGGGGGGGGGGGGGGGGCCGFGDGDGFCDGFFGGGFDBFAFFFFFFFFFFFEFFFFF;;08@;@3;@FFF9@FF?)6<<;>F656:9449>??<?FF?FBB9;0(3<0:?>B0(2):60(((-21:744<(4(-#
@M05025:18:000000000-B3NL5:1:1101:18811:14533 2:N:0:TCGAAG
TCATTCGGACTACTGGGGTTTCTAATCCTGTTCGCTACCCACACTTTCGCACATGAGCGTCAGTCTTTGGCCAGGGAGTCGCCTTCGCCACTGATGTTCCTCCAGATATCTACGCATTTCACCGCTACACCTGGAATTCCACTCCCCTCTCCAAGACTCTAGTCTGCCAGTTCTAAATGACCATCCCAGGTTGAGCCCGGGGCTTTCACATCTAGCTTAACAAACCGCCTGCGTGCGCTTTACGCCCAGTAATTCCGATTAACGCCCGCACCCTCCGTTTTACCGCGCCTGCTTGCCCGGG
+
CCCCGGGGGGGGGGGGGGCFGGGGGGGGGGGGGGGGGGGGGGGGGGGGGGGGGGGFFGGGGGGGGGGGGGGGGGGGGGGGDGGGGGGGGGGGGGGGGGGGGGGGGGGGGGGGGGGGGGGGGGGGGGGGGGGGGGGGGGGGGGGGGGGGGGGGGGFFGGGGGFGGGGGGGGGGCFGGGGGGDFFFG??7FFGDFFCFGFGGDDC@FFFFFF>FFFFFFFFFFFEFFF@@F<<;77(8>@6;F3>F<BF:1:>AAFA9:(8?:BAB9(-399>;?0:?03)4<9>B0192(((4().,4)-4#
@M05025:18:000000000-B3NL5:1:1101:16005:14542 2:N:0:TCGAAG
TCATTCGGACTACCCGGGTATCTAATCCTGTTTGCTCCCCACGCTTTCGCATCTGAGTGTCAGTATCTGTCCAGGGGGCCGCCTTCGCCACTGGTATTCCTTCAGATCTCTACGCATTTCACCGCTACACCTGAAATTCTACCCCCCTCTACAGTACTCTAGTTTGCCAGTTTCAAATGCAGTTCCGAGGTTGAGCCCCGGGCTTTCACATCTGACTTAACAAACCACCTGCATGCGCTTTACGCCCAGTAATTCCGATTAACGCTCGCACCCTCCGTATTACCGCGGCTGCTTGCACGGA
+
CCCCGGGGGGGGGGGGGGGGGGGGGGGGGGGGGGGGGGGGGGGGGEGGGGGGGGGGGGGGGGGGGGGGGGGGGGGGGGGGGGGGGGDGGGGGGGGGGGGGGGGGGGGGGGGGGGGGGGGGGGGGGGGGGGGGGGGGGGGGGGFGFGGGGGGGGGGGGGGGGGGGGGGGGGGGGGGGDGGGGGGGGGGG>DGGGFGGFFGGGFGDFAFFFFFFFFC36CF6FFF(7=@FFFFFFE?@@D6@@>A<:>>B?:6AFAAFF<?66<A0(2:9>99108?00348:AA<(212190::))82404#
@M05025:18:000000000-B3NL5:1:1101:26034:14565 2:N:0:TCGAAG
TCATTCGGACTACTAGGGTTTCTAATCCTGTTTGCTCCCCACGCTTTCGTACATGAGCGTCAGTGTTGACCCAGGTGGCTGCCTTCGCCATCGGTATTCCTTCATATCTCTACGCATTTCACCGCTACACCTGAAATTCTACCACCCTCTATCACACTCTAGTTTGCCAGTTCGAAATGCAGTTCCCAGGTTGAGCCCGGTGCTTTCACATCCCGCTTACCAAACCGCCTGCGTACGCTTTACTCCACGTAGTTCGTAGTAACGCTGGCACCCTCGGTATTCCCGCGGCGGGTGGCACGGC
+
CC@CFGGGGGGGGGGFGFE@FGCFDGGFGGGGGEFC<CDEF7@:C7,ECFFDFG9@CFEFE@FCCEC@FAF<CF7FEFF,6BF@9F<FDC?FEGCC,CBAF,5E,5@EEGGGGGGEGC9FCG,@=CFC9EEGGGFBEGAEDAFGGG7>@FFAD=FGGGDF>,,@FBC,=D698CFGGD=C?F=?==FF?8DDCC+AF5;C+@75EFA+<B@A**)592:*/B;>B9=2>((/92@66:;(,77171)(//6(/19((,(/))6-01(,-(,-31:((44:<)-4((4(((((-,-(()-4#
@M05025:18:000000000-B3NL5:1:1101:18845:14601 2:N:0:TCGAAG
TCATTCGGACTACTGGGGTTTCTAATCCTGTTTGCTCCCCACGCTTTCGCGCCTCAGCGTCAGTTACGGTCCAGAGAGCCGCCTTCGCCACCGGTGTTCTTCCCAATATCTACGAATTTCACCTCTACACTGGGAATTCCACTCTCCTCTCCCGTACTCCAGCCCTCGAGTATCAAGTGCACCTCCCAGGTTGAGCCCGGGGCTTTCACACCTGACTTCAAGGGCCGCCTGCGCGCCCTTTACGCCCAGTAATTCCGAACAACGCTCGCCCCCTTCGTATTACCTCGGCTGCTGCCACCAG
+
CCCCGGGGGGGGGGGGGGGGGGGGGGGGGGGGGGGGGGGGGGGGGGGGGGGGGGGGGGGGGGGGGGGGGGGGGGGGGGGGGGGGGGGGGGGGGGGGGGGGGGGGGGGGGGGGGGGGGGGGGGGGGGGGGGGGGGGGGGGDDF;FGGGGGGGGGGGGGGGGGGGGGGGGGEFGGGGGFFGGGGGGGGGGGGGGGFDFGFGGGAG?FFFFFFFFFFFFFFCAFAE@@?9BFFFF06>FB6>?FFF06>>:0>AFFFFF?6?FB??0913469BFF0::63:7>FFB-4(-,((-).),,5((#
@M05025:18:000000000-B3NL5:1:1101:8307:14603 2:N:0:TCGAAG
TCATTCGGACTACAAGGGTTTCTAATCCTGTTTGCTCCCCACGCTTTCGCACCTCAGCGTCAGTATTGGTCCAGGTAGCCGCCTTCGCCACTGGTGTTCCTTCCTATATCTACGCATTTCACCGCTACACAGGAATTTCCACTACCCTCTACCATACTCTAGCCTGACAGTTCGGAATGCCGTTCCCCGGTTAAGCCCGGGGCTTTCACATCCCGCTTATCAAACCGCCTACGCGCGCTTTACGGCCAGTAATTCCGCTTAACGCTTGCACCCTCCGTCTTAACGCCGCTCCCGCCACGGG
+
CCCCFFFCGGGGGGGGCCFG@FGAFCGAFEFG<EG9FEGGGGGGGGGGEECGGFFFDCBFCGCAFFGGFGGGDEGEGGGGDEGGGGDEGGGGFCFEGGGCFEGGGFGFGGGFGFEGGGDGGGGDGGCEEGGGDE8,@;EFGG=EGDG=C8DGGGG88,6=BFC8FC8DFFG,3@C+8DGGG>D+,=C,3=C9?C8DCFC*;?G4AAF8=+19AF>952(6;65>@D;;B?0=023;43((-4A0(,4603)64))6:((-,4<10(3(4<24:2??>26,1))-(-(((((,,((,(4((#
@M05025:18:000000000-B3NL5:1:1101:19050:14644 2:N:0:TCGAAG
TCATTCGGACTACTAGGGTTTCTAATCCTGTTCGCTCCCCACGCTTTCGTCCATCAGTGTCAATATATTGTTAGTGATCTGCCTTCGCAATCGGTATTCTATGTGATATCTATGCATTTCACCGCTACACCACATATTCTAACCACTTCACAATAATTCAAGACGACCAGTATCAAAGGCAATTCTACAGTTGAGCTGCAGGATTTCACCTCTGACTTAACCGTCCACCTACGGACCCTTTAAACCCAATGATTCCGGATAACGCTTGGATCCTCCGTATTACCTCGGCTGCTTGCACGGC
+
CCCCGGGGGGGGGGGGGGGGGGGGGGGGGGGGGGGGGGGGGGGGGGGGGGGGGGGGGGGGGGGGGGGGGGGGGGGGGGGGGGGGGGGGGGGGGGGGGGGGGGGGGGGGGGGGGGGGGGGGGGGGGGGGGGGGGGGGGGGGGGGFGGGGGGGGGGGGGGGGGGGGGGGGGGGGGGGGGGGGGGGGGGGGGGGGFFGGGFGGFFDFFFFFFFFFFFFFFECCFFADFFFF:CE@DDFFFFFFE4C=EDDFFBB=EFFEF(21737(,6<F6E@FD3786;2856?@)),3?B>:7)30),(-#
@M05025:18:000000000-B3NL5:1:1101:28581:14687 2:N:0:TCGAAG
TCATTCGGACTACTGGGGTTTCTAATCCTGTTCGCTACCCACACTTTCGCACATGAGCGTCAGTCTTTGGCCAGGGAGTCGCCTTCGCCACTGATGTTCCTCCAGATATCTACGCATTTCACCGCTACACCTGGAATTCCACTCCCCTCTCCAAGACTCTAGTCTGCCAGTTCTAAATGACCATCCCAGGTTGAGCCCGGGGCTTTCACATCTAGCTTAACAAACCGCCTGCGTGCGCTTTACGCCCAGTAATTCCGATTAACGCTCGCACCCTCCGTATTCCCGCGGCTGTTGGCACGGA
+
CCCCGGGGGGGGGGFAFCFGGGGGFGGGGGGGGGGGGGGGGGGGGGGGGGGGGGGGGGGGGGEGGGGGGGGGGG7F?FFFEEGGGGFEGGGGGGGGGGGGGGGGGGGGGGGGGGGGCFGGGGFGDGGGGGGGGGFDGFE>=EEFEFGGDECFGGG?FGGFGEGGGGGGGG?FGGG,==DFGGGFFGC,;?@?CFGF?CCCD5CE3*9E>B9>F>6>8*8+88.7=>=@B1;1>;(069;@DCC0(3:<?FFF<6<BB?3(4:-160((,7;>B0:<(-,(.-5)(4(1,-(,).37<8<4#
@M05025:18:000000000-B3NL5:1:1101:10201:14693 2:N:0:TCGAAG
TCATTCGGACTACAAGGGTTTCTAATCCTGTTCGCTACCCACACTTTCGCACATGAGCGTCAGTCTTTGGCCAGGGAGTCGCCTTCGCCACTGATGTTCCTCCAGATATCTACGCATTTCACCGCTACACCTGGAATTCCACTCCCCTCTCCAAGACTCTAGTCTGCCAGTTCTAAATGACCATCCCAGGTTGAGCCCGGGGCTTTCACATCTAGCTTAACAAACCGCCTGCGTGCACTTTACGCCCAGTAATTCCGATTAACGCTCGCACCCTCCGTATTACCGCGCCTCCTGGCAGGGC
+
CCCCGGGGGGGGGGFGDGEFEDFGDCFEGFGFGGEGGGGGGGGGGGE<FFGEDF9<FFGFCFC<FFGFGGCEGGFGGDFFG7FGFGG@BFGF<?FGGGGGGGFGGGGGGGGGGGEFGDGFFFD7CCC8=DE8FFA=AFFAFGGFGFEGGGGFGC8DFCGFEFGGGFGFEDDGGGGG8DFFFF8D86:?CF?F6D?DFFG5DBC>F4A6BA9AFFC=AE4BAFE==>9=(((:62(((3>EAEC;@>1;?8)6<3<;860,8)<:>B0((499(,489:1<:)6),(4(((((()((,,(-#
@M05025:18:000000000-B3NL5:1:1101:12716:14711 2:N:0:TCGAAG
TCATTCGGACTACTAGGGTTTCTAATCCTGTTTGCTCCCCACACTTTCGCACCTCAGCGTCAGTATCGAGCCAGTGAGCCGCCTTCGCCACTGGTGTTCCTCCGAATATCTACGAATTTCACCTCTACACTCGGAATTCCACTCACCTCTCTCGAACTCTAGGTTGCCAGTATTAAAGGCAGTTCCGGGGTTGAGCCCCGGGATTTCACCTCGAACTTAACAACCCGCCTACGCCCCCTTTACGCCCAGTAATTCCGAACAACCCTAACCCCCTCCCTATTACCCGGGCTGCTGGCACGGA
+
CCCCGDGGGGGGGGGGGGGGGEGGGGGGGGGGGGGFGGCGGDGEGGGGGGGGGGGGGGGGGGGGGGGBFGGDFGGGGDFGGGGGGFGGGGGFFBEGGGGGGGGDFGGGGGGGGGC8FGGGGGEFGGGGGGG8DGF7EGGGGG9=>,>E>,@EEEGGGGG=D8>EGG@@F8DFGFF8AGGGFGGGC7=ECCDDCGGGGAGGD?99*;88BA*;/25>AEECF6B2(1(,6;68(((.(.6539-((39,44)<A2)62446(8?(,1(311(,4-43(.)))).4((-((((44)(,()2(#
@M05025:18:000000000-B3NL5:1:1101:10631:14805 2:N:0:TCGAAG
TCATTCGGACTACCGGGGTATCTAATCCTGTTTGCTCCCCACGCTTTCGTGCCTCAGCGTCAGTGCTGGTCCAGGTGGCCGCCTTCGCCACGGGTGTTCCTCCCGATATCTACGCATTTCACTGCTACACCGGGAATTCCGCCACCCTCTACCGCACTCCAGCCCGCCAGTTTCCAATGCAGTTCCCAGGTTGAGCCCAGGGCTTTCACATCGGACTTAACGAACCGCCTACGCACGCTTTACGCCCAGTAACTCCGAGTAACGCTTGCACCCTTCCTATTCACGCGGCTTGTGCCCCGAC
+
CCCCGGGGGGGGFFDEGCFEGGGGGGGGGGGGGGFGGGGGGGEGEGGFEG@@GCGGGGGEEE@FGDGGFEE<DEDFFGGGGGGGGGGGGGGGDEECFGEFEAEEGGGCEFGFFFGGGGFFFGGAFGFGGGGGGGGGGGGGGDEGGGGGGFGGGE6EGEGGCFGEGGCEGEECEEGGFFCF7CGFFGF,?CFC<<;CF?CGFBDFFFFAFF7;BF?>D@;CFE;D((4>610((((4296?F2<??691(.65).<>((--(-)((44:B<><,:(.(.-6A))-((((4(3(.7))((((#
@M05025:18:000000000-B3NL5:1:1101:7457:14811 2:N:0:TCGAAG
TCATTCGGACTACCCGGGTATCTAATCCCGTTCGCTCCCCACGCTTTCGTCCATCAGCGTCAGTATATGGTTGGTAACCTGCCTTCGCAATCGGCGTTCTATGTGATATCTATGCATTTCACCGCTACACCACATGTTCCGGCTACCTCACCATAACTCAAGACTATCAGTATCAAAGGCAGTTCTACAGTTGAGCTGCACAATTTCACCTCTGACTTAATAGCCCGCCTACGGACCCTTTAAACCCAATGATTCCGGATAACGCTCGGACCCTCCTTCTTACCCCGGCTGCTGCCACCGG
+
C@CCEGGGEFGDCEDCGGC@FC9@EFFGF;EFFGGDFGFE8@BEGG@CE@FGDGFGGFGE:,CFG@EGEGED7FBEFGGGGG8B<<,BCEGGGGCF=E@FFBFEG9FEG9<<FGGGE<,AFG<FFE:=,AFGF@?EFF>986CEGFGG9@F8EDA@D9,,8=9DGFDGFF@D:@:,92+9=?CCACDC:CDFCFFGDAFCFFF88+++=A*;>6;C>*699::4.0/6((/-:(4367@;)))17=?F21=3737<(.876A729?19>0-3??(-()).4)-,(-.44((,5))...(-#
@M05025:18:000000000-B3NL5:1:1101:18129:14811 2:N:0:TCGAAG
TCATTCGGACTACTCGGGTTTCTAATCCTGTTCGCTACCCATGCTTTCGAGCCTCAGCGTCAGTTGCAGACCAGAGAGCCGCCTTCGCCACTGGTGTTCTTCCATATATCTACGCATTCCACCGCTACACATGGAGTTCCACTCTCCTCTTCTGCACTCAAGTTCAACAGTTTCTGATGCAATTCTCCGGTTGAGCCGAAGGCTTTCACATCAGACTTATTGAACCGCCTGCACTCGCTTTACGCCCAATAAATCCGGACAACCCTTGCCACCTACGTATTACCGCGGCTGCTGGCACCCG
+
CCCCGGGGGGGGGGGGGGGGGGGGGGGGGGGGGGGGGGGGGGGGGGGGGGFGGGGGGGGGGGGGGEGDFGGFCGGGGGGGGGGEGFFGGGGGGGFGGGGGGGGGGGGGGGGGGGGGGGGGGGGGGGGGGGGGEGGGGGFFFGFGFGGGGGGFFFGFGFD?DFDGGFGGGFGGGGGGGGGGGFFFGGGGDCDCCFGFFBCCC55?FFFFFFFFFF3=FFEFF6ACED=BB@BB=EFF>>DFFFF?FFFD@@E<EECE@;;1(8:(42<704)8120?(,).8<FF041(29,403(-82((#
@M05025:18:000000000-B3NL5:1:1101:14005:14830 2:N:0:TCGAAG
TCATTCGGACTACAAGGGTTTCTAATCCTGTTCGCTACCCACACTTTCGCACATGAGCGTCAGTCTTTGGCCAGGGAGTCGCCTTCGCCACTGATGTTCCTCCAGATATCTACGCATTTCACCGCTACACCTGGAATTCCACTCCCCTCTCCAAGACTCTAGTCTGCCAGTTCTAAATGACCATCCCAGGTTGAGCCCGGGGCTTTCACATCTAGCTTAACAAACCGCCTGCGTGCGCTTTACGCCCAGTAATTCCGATTAACGCTCCCACCCTCCGCATTACCCCGTCTGCTGGCCCGGA
+
CCCCGGGGGGGGGGGGGGEGGGGGGGGGGFFGGEEGGGGGGGGGGGFGFGGGGGGGGGGGGGDGGGGGGGGGGGGGGGGGGGGGGGFGGGGGFGGGGGGGCGGGG9FGGGGGGGGGGCGGGGGGGGGGGGGGGGFEEFGGGGGGGGGGGGGGFFGFGEFDCFCFD;DFFDF9EEFF8D7DGFFFFFFGC???7DFGGFG>D9DBF*96B>9A89;;AEF6FFEBF95=BD11:,6?B>>FD)9;DF>10,6:<<AF7((-4AA191:(4<?F?388(((4(6>A313-4(--).((((((#
@M05025:18:000000000-B3NL5:1:1101:5192:14910 2:N:0:TCGAAG
TCATTCGGACTACAAGGGTTTCTAATCCTGTTTGCTCCCCACGCTTTCGCATCTGAGTGTCAGTATCTGTCCAGGGGGCCGCCTTCGCCACTGGTATTCCTTCAGATCTCTACGCATTTCACCGCTACACCTGAAATTCTACCCCCCTCTACAGTACTCTAGTTTGCCAGTTTCAAATGCAGTTCCGAGGTTGAGCCCCGGGCTTTCACATCTGACTTAACAAACCACCTGCATGCGCTTTACGCCCAGTAATTCCGATTAACGCTCGCACCCTCCGTATTACCGCGGCTGCTGGCCCGGG
+
CCCCGFGGGGGGGGGGGGGGGGGGGGGGGGGGGGGGGGGGGGGGGGGGGGGGGGGGGGGGFFFGGGGGGGGGGGGFCFGGGGGGGGGGGGGGGGGGGFFECGFGGGGGGGGGGGGG7FECGGGG7BEEDFFFCFFGGGGGGGGGGGGGGGFGGGGGFGGGGFGGCGGGGGFG7CFG7CFFGGFCFGGGGGGGD>GCGFDDGB:86AFFFFAFFFFFFCCFFFE1;@@0?D1(34<E(13;7EF;DF((154>FFAA>01:<4<?0,(,,((3:0163:(4322)164,3(400)(-(-21#
@M05025:18:000000000-B3NL5:1:1101:29058:14930 2:N:0:TCGAAG
TCATTCGGACTACCAGGGTTTCTAATCCTGTTTGCTCCCCACGCTTTCGAGCCTCAACGTCAGTTACAGTCCAGTAAGTCGCCTTCGCCACTGGTGTTCCTCCTAATATCTACGCATTTCACCGCTACACTAGGAATTCCACTTACCTCTCCTGCACTCCAGCCTGACAGTTTCCAATGCAGTCCAGGGGTTGAGCCCCTGCCTTCCACACCAGACTTGCCATGCCGTCTACGCTCCCTTTACACCCAGTAAATCCGGATAACGCTTGCCCCCTACGTATTACCGCGGCTTCTGGCACGCC
+
CCCCGGGGGGGGGCFGGG8FEGGGGGGGGGGGGFFGGGGGGGGGGGGFFFGGGCFGGGGFGGGFFGGGGEC@FGEEFFGGDCGGFGGDCFGGGGGEEFD<FGDGCFGGGCGGGGGGGGGGGGGGGGGGGGGFGFGE@EEAD=EFDFGDCDF,@EGGGGGDG?FGGGCFGGFFDF,::D8++=?F?FGGGDCDDGCCC5??*@F>C*91559***)/9:*B*9<4E=55@B>C(-(/6>D:B67CE@00,44<?<)61,2(67712,(/8:0(7>13(.)64:4424316((..:-)(.,(#
@M05025:18:000000000-B3NL5:1:1101:4527:14931 2:N:0:TCGAAG
TCATTCGGACTACTGGGGTTTCTAATCCTGTTCGCTACCCACACTTTCGCACATGAGCGTCAGTCTTTGGCCAGGGAGTCGCCTTCGCCACTGATGTTCCTCCAGATCTCTACGCATTTCACCGCTACACCTGGAATTCCACTCCCCTCTCCAAGACTCTAGACTGCCAGTTCTAAAGGCAATTCCCACGTTGAGCGCGGGGCTTTCACCTCTAGCTTAACAATCCGCCTGCGTGCGCTTTACGCCCAGTAATTCCGATTAACGCTCGCACCCTCCGTATTACCGCGGCTGCTGGCACGGG
+
CCCCGGGGGGGGGGGGGGGGGGGGGGGGGGGGGGGGGGGGGGGGGGGGGGGGGGGGGGGGGGGGGGGGGGGGGGGGGGGGGGGGGGGGGGGGGGGGGGGGGGGGGGGGGGGGGGGGFGGGGGGGDGGGGGGGGGG8FGGGGGFGFGGGGFFGGG?FGGGGGDCDFGGGGGGGGGGGGGGFGFF=9FFFGGGGFFCFGE7C>DD?FFFFFF6:FFCEFEFFFFFFF;B0?D6=B6-3>>;?:BA6<;66??)4A<DF:BBF?FF:>BF>FFFB??FF>B0:2ADA0((47>01:?2?<B:6#
@M05025:18:000000000-B3NL5:1:1101:29419:14952 2:N:0:TCGAAG
TCATTCGGACTACACGGGTATCTAATCCTGTTTGCTCCCCACGCTTTCGTACATGAGCGTCAGTGTTGACCCAGGTGGCTGCCTTCGCCATCGGTATTCCTTCAGATCTCTACGCATTTCACCGCTACACCTGAAATTCTACCACCCTCTATCACACTCTAGTTTGCCAGTTCGAAATGCAGTTCCCAGGTTGAGCCCGGGGCTTTCACATCTCGCTTAACAAACCGCCTGCGTACGCTTTACGCCCAGTAATTCCGATTAACGCTCGCACCCTCCGTATTACCGCGGCTGCTGGCCCGGG
+
CCCCGGGGGGGGGGGGGGFGFGGGGGFGGGGGGGGGGGGGGGGGGGGGGGGGGGGGGGGGGGGGGGGGGGGGGGGG?FGGGGGGGGGGGGGGGGGFFGGGGGGGGGGGGGGGGGGGGGGGFGGGGCFGGEFGFGGAGGGGGGFFG7CFGGGGGGGGGGGGGFGGGGGGGGGGGGG?8FC77=DFGG6EGCCGGG+CFFDD5?GEFFFFFFAFFFBDFFFAAFE>BD>BFFFFFF;;BB21=<4((66;@F2).4<9?04-8>A?9,(37>F>B?BF9<<B?FAABF26BF>B?:2((,,-#
@M05025:18:000000000-B3NL5:1:1101:24772:14974 2:N:0:TCGAAG
TCATTCGGACTACTAGGGTTTCTAATCCTGTTCGCTCCCCACGCTTTCGTCCATGAGCGTCAGTATATACGTAGTAGACTGCCTTCGCAATCGGTATTCTGTGTAATATCTATGCATTTCACCGCTACACTACACATTCTATCTACTTCCATATAACTCAAGTCAACCAGTATCAAAGGCAGTTCCACAGTTAAGCTGCGGGATTTCACCTCTGACTTAATTGACCGCCTGCGGACCCTTTAAACCCAATGATTCCGGATAACGCTTGCACCCTCCGTATTACCGCGGCTGCTGGCACGGC
+
CCCCGGGGGGGGGGGGGGGGGGGGGGGGGGGGGGGGGGGGGGGGGGGGGGGGGGGGGGGGGGGGGGGGGGGGGGGFGGGGGGGGGGGGGGGGGGGGGGGGGGGGGGGGGGGFGGGGFGGGGGGGGGGGGGGGGGGGGGGGDGGGGGGGGGGGGGGFGFGGGDDFCFGGGFFGCFGEGGFGGDGGGCFGGFGGGFGGGFGGGDD>AFFFF9>ACFEEFEEFFFC@FFFFFDFFF@@:>@BBEFFCE@DF;DF6CECE;3(,,77661710;??F???F<03(54<(73;6220)5??2<14#
@M05025:18:000000000-B3NL5:1:1101:28071:14975 2:N:0:TCGAAG
TCATTCGGACTACTGGGGTTTCTAATCCTGTTCGCTACCCATGCTTTCGAGCCTCAGCGTCAGTTGCAGACCAGAGAGCCGCCTTCGCCACTGGTGTTCTTCCATATATCTACGCATTCCACCGCTACACATGGAGTTCCACTCTCCTCTTCTGCACTCAAGTTCAACAGTTTCTGATGCAATTCTCCGGTTGAGCCGAAGGCTTTCACATCAGACTTATTGAACCGCCTGCACTCGCTTTACGCCCAATAAATCCGGACAACGCTTGCCACCTACGTATTACCGCGGCTGCTGGCACGGG
+
CCCCGGGGGGGGGGGFGGGGGGGGGGGGGGGGGGGGGGGGGGGGGGGGEGGGGGGGGGGGGGGGGGGFGGGGGGGFGGGGGGGGGGGGGGGGGGFGFGCEFFFGDEGGGGGGGGGGGGGGGGGGGGGGGGGGGG?FGGFB;FGDGFEGGGGGGGGGGFGGG8>EFGGGGGFGDDFFFGGGFGGGGGGGGDDDCF?DGEGGDEFA5?FF9BFFFFBB4EEFFF<9692@9@BFD=BF@>FF<<EF;60(63@EE?EF(73;B0:7B6:((,6<?B038<)).5>),1299B(2))5672((#
@M05025:18:000000000-B3NL5:1:1101:13358:14984 2:N:0:TCGAAG
TCATTCGGACTACTAGGGTATCTAATCCTGTTTGCTCCCCTAGCTTTCGTCCCTCAGCGTCAGTTGTGATCCAGCGAGCCGCTTTCGCCTCGGATGTTCCTACGGATATCTACGCATTTCACCGCTACACCCGTAATTCCACTCGCCTCTCTCACACTCTAGCACAACAGTTTCGGCAGCAGCCTCCGAGTTAAGCCCGGAGATTTCACTTCCAACTTGCCGCACCACCTACGAACCCTTTACGCCCAGTAATTCCGAGCAACGCTGGCCCCCTACGTATTACCGCGGCTGCTGGCAGGCA
+
CCCCGGGGGGGGGGGGGGEGGGGGGGGGGGGGGGGGGGGGGGGGGGGGGGGGGGGGGGGGGGGGGGGGGGGGGFGGGGGGGGGGGGGGGGGGGGGGGGGGGGGGGGGGGGGGGGGGGGCGGGGGGGGGGGGGGGGEGFGGGGFFGEGGGGGGFGGGGGGGGFGGGGGGGGGGGF+CEDGGGGGGGGGG>DDGGDC7C>GG4ADF8B:AFFFF48C=F@FCFD@>@@DFFF@@11(3(48:?9>0?32618>AABFF>:99>7?9;??BFFF;99,4<,5<:AAA:BF-9>FFF02:((((#
@M05025:18:000000000-B3NL5:1:1101:6200:14998 2:N:0:TCGAAG
TCATTCGGACTACCGGGGTATCTAATCCTGTTCGCTCCCCATGCTTTCGCTTCTCAGCGTCAGTAGTGGCCCAGAGACCTGCCTTCGCCATCGGTGTTCCTCCTGATATCTGCGCATTCCACCGCTACACCAGGAATTCGAGTCTCCCCTACCACACTCCAGTCTGCCCGTACCCACTGCAAGTCCGGGGTTGAGCCCCGGATTTTCACAGCAGACGCGACAAACAGCCTACAAGCCCCTTAGGCCCAACAATTCCGGACAAAGCATTCGCCCTACGTAATAACCACGGCGATGGCACCGT
+
A@BCCFCGCDGF8@CFGGCFCE,<FGGGFACF<@CCGGFCDFF<EFFG@EBGCGFFGDGGGDGGGFEE8@CDCF@EEEB<?@E,C<FEE7:FC:B:?7?FEAF<5AEC?FFA<>>::+?EFGCFCGGGGGC==FF,6EE+33>>6;E8=D+@@EFGGCDFG?E93;D,@3@EG7EF>F?7C8:C<70@9C9CD4FG0*:?4;*);88BFFFA=538:,.:)8(,3((.13)(,4,4((-332)),,3:1((.)666(,(((4(((().)),,,,(2-.4(-)))()(,(,,32-(3,3(-#
@M05025:18:000000000-B3NL5:1:1101:14734:15012 2:N:0:TCGAAG
TCATTCGGACTACCGGGGTATCTAATCCTGTTCGCTACCCATGCTTTCGAGCCTCAGCGTCAGTTGCAGACCAGAGAGCCGCCTTCGCCACTGGTGTTCTTCCATATATCTACGCATTCCACCGCTACACATGGAGTTCCACTCTCCTCTTCTGCACTCAAGTTCAACAGTTTCTGATGCAATTCTCCGGTTGAGCCGACGGCTTTCACATCAGACTTATTGAACCGCCTGCACTCGCTTTACGCCCAATAAATCCGGACAACGCTTGCCACCTACGTATTACCGCCGCCGCTGGCACTGC
+
CCCCGGGGCGGGFGGGGGFGGGGGGGGGGGGGGGCFGGGGDGGGGGGGGGGGGGGGGGGGGGGGGGGGGGGFGG8FGGFGGDGGGGGGGGGGGGGGG@FFGGGGGGGGFGGGGFGGGGGGGGGGGGEGGGGGCFCBEFFFGGFGGGFGGGGGGGGDGGGGGGFGGGGGGGDGFGGGGGGGFC?CGGFGGGGGGCFD;?D*3@DB?FAAFFAFFFF=;*@AFFCFFFBFFFD;@FEFFFDF;6C<<0;BFF:A)).39>12(4:>6:<:05941,48:??A,6>A?1(((((-((2624((#
@M05025:18:000000000-B3NL5:1:1101:16377:15051 2:N:0:TCGAAG
TCATTCGGACTACTGGGGTTTCTAATCCTGTTCGCTACCCATGCTTTCGAGCCTCAGCGTCAGTTGCAGACCAGAGAGCCGCCTTCGCCACTGGTGTTCTTCCATATATCTACGCATTCCACCGCTACACATGGAGTTCCACTCTCCTCTTCTGCACTCAAGTTCAACAGTTTCTGATGCAATTCTCCGGTTGAGCCGAAGGCTTTCACATCAGACTTATTGAACCGCCTGCACTCGCTTTACGCCCAATAAATCCGGACAACGCTTGCCACCTACGTATTTCCGCGGCTCCTGGCCCGGG
+
CCCCGGGGGGGGGGGGGDFGGGGGGGGGGGGGGGGGGGGGGGGGGGGGGGGGGFGGGGGGGGGGGGGFGFGGGGGGGGGGGGGGGGGGGGGGGGGGGGGGGGGGGGGGGGGGGGGGGGGGGGGGGGGGFGGGFGGFGGGCFGGGGFGGGGGGGFF8FGGGGGGGFG8FG8FGCFFGGGGGFDGGGGFGGGGGDC+CCACCCA>;AFFFFFFFFF3@AEEFF6AEFF=@29B>3:EE2623?.7(6:9??3)7;CEFB9;>122(,3<?0()40,.(34)-()).(-(((-(44)(((4((#
@M05025:18:000000000-B3NL5:1:1101:15521:15054 2:N:0:TCGAAG
TCATTCGGACTACAGGGGTTTCTAATCCTGTTTGCTCCCCACGCTTTCGAGCCTCAACGTCAGTTACCGTCCAGTAAGCCGCCTTCGCCACTGGTGTTCCTCCTAATATCTACGCATTTCACCGCTACACTAGGAATTCCGCTTACCTCTCCGGCACTCTAGAAAAACAGTTTCCAATGCAGTCCTGGGGTTAAGCCCCAGCCTTTCACATCAGACTTGCTCTTCCGTCTACGCTCCCTTTACACCCAGTAAATCCGGATAACGCTTGCCCCCTACGTATTACCGCGGCTGCTGGCACGTC
+
CCCCGGGGGGGGGGGGGGFGGGGGGGGGGGGGGGGGGGGGGGGGGGGGGGGGGGGGGGGGGGGGGGGGGGGGGGGGGFGGGGGGGGGGGGGGGGGGGGGGGGGGGFGGGGGGGGGGGGGGGGGGGGGGGGGGGGGGGGGGGGGGGGGGGGGGGGGGGGGGGGGGG8FGGGGGEGGGGGGGGFFFGGCGFGGGGGGFGFGGGFGF>FFFFFFFAFEFFFFFBFFFE@>BDFDF@B1,673AFCEFE@@<DE3.65?E@@:6(4486?F?FF?(6;??::):4AF2<B96>B9??F7((.,(#
@M05025:18:000000000-B3NL5:1:1101:15580:15080 2:N:0:TCGAAG
TCATTCGGACTACTAGGGTTTCTAATCCTGTTTGCTCCCCTAGCTTTCGTCCCTCAGCGTCAGTTGTGATCCAGCGAGCCGCTTTCGCCTCGGATGTTCCTACGGATATCTACGCATTTCACCGCTACACCCGTAATTCCACTCGCCTCTCTCACACTCTAGCACAACAGTTTCGGCAGCAGCCTCCGAGTTAAGCCCGGAGATTTCACTACCGACTTGTCACACCGCCTACGGACCCTTTACGCCCAGTAATTCCGAGCAACGCTGGCCCCCTACGTTTTACCCCGCCTGCTGGCACTCC
+
CCCCGGGGGGGGGGGGGGGGGGGGGGGGGGGGGEGGGGGGGGGGGGGGGEFGGGDGGGGGGGGGGGGGGGGGGGGGGGGGGGGCFGGGGGGGGGGGGGGGGGGGGGGGGGGGGGGGGGGGGGGGGGGGGGGGGGGGGGGGGGGGGGGGGGDAFADEF?FFC=EGFFGGGCDFFFECGGGC>FGF@FFGDDFDCF+=FF>CGFGF+8BFF>8FFFDFF<EFAFCCE@((,,3@F66>>63:?9<??>6((4<AD4AB:169>F?(-(-2<B0>6(46018?F92-((2(-(((4)4?()((#
@M05025:18:000000000-B3NL5:1:1101:7533:15098 2:N:0:TCGAAG
TCATTCGGACTACAGGGGTATCTAATCCTGTTTGCTCCCCACGCTTTCGTACATGAGCGTCAGTGTCGACCCAGGTGGCTGCCTTCGCCATCGGTATTCCTTCAGATCTCTACGCATTTCACCGCTACACCTGAAATTCTACCACCCTCTATCACACTCTAGTTTGCCAGTTCGAAATGCAGTTCCCAGGTTGAGCCCGGGGCTTTCACATCTCGCTTAACAAACCGCCTGCGTACGCTTTACGCCCAGTAATTCCGATTAACGCTCGCACCCTCCGTATTACCGCGGCTGCTGGCCCGGC
+
CCCCGGGGGGGGGGGGGGGGGGGGGGGGGGGGGGGGGGGGGGGGGGGGGGGGGGGGGGGGGGGGGG9FGGGGGGGGGGGGGGGGGGGGGGGGGGGGGGGGGGGGGGGGGGGGGGGGGGGGGGGGGGGGGGGGGGGGGGGGGGGGGGGGGGGGGGGGGGGGGGFGGGGGGGGGGGGGGGGFFGGGDGGGGFFDDGGGGFGGGFGFFFFFFFFFFFFFFFFFFFEF>9@F1<?D9@FF@B67=CE@;@;:??DFF45A>:???9A09<:BFFFFB(4:>?:BF)66,2101(3(.2(4(-3(#
@M05025:18:000000000-B3NL5:1:1101:14956:15225 2:N:0:TCGAAG
TCATTCGACTACTCGGGTATCTAATCCTGTTTGCTCCCCACGCTTTCGCACCTCAGCGTCAATAACTGTCCAGTGAGTCGCCTTCGCCACTGGTGTTCTTCCGAATATCTACGAATTTCACCTCTACACTCGGAATTCCACTCACCTCTCCAGTATTCTAGCCATCCAGTTTCAAGGGCAGTTCCGGGGTTGAGCCCCGGGATTTCACCCCTGACTTGAAAAGCCGCCTACGTGCGCTTTACGCCCAGTCATTCCGAACAACGCTACCTCCCTCCGTCTTACCCCGGCTGCCGGCACGGAA
+
CCCCGGGGGGCGGGGGGGGGGGGGGGGFEFGGGGGGGGEFEGDGGGFEGGGGFGGGGDGGGGFGFGGGGGGGFGGGGGGGGGGGFDGCEGGG8<EFCGGGGGE:FGDFGGGGGGGGGGGGGGGGGGGGGG?FGGEGGGGGGGGGGG@=D88=8=;FCF8F9DFFGG?F=DFE8EGGGDDFDF@DFGDG699+9**0;@DDG>4AFFFFF>6;))8@6;5)8839B>9BF68(((((3.(64;6?>9((.))64<4((-9>04(44:(())4(.8?0-(,,.:241-(,,(((-(42(1(,#
@M05025:18:000000000-B3NL5:1:1101:21534:15300 2:N:0:TCGAAG
TCATTCGGACTACTAGGGTATCTAATCCTGTTTGCTCCCCATGCTCTCATGCCTCAGCGTCAGTTACAGTCCAGTAAGTCGCCTTCGCCACTGGTGTTCTTCCTAATCTCTACGCATTTCACCGCTACACTAGGAATTCCACTTACCTCTCCTGCACTCTAGTTAAACAGTTTTATATGCTTTCTACAGGTTAAGCCTATATATTTAACATATAACTTGTTTAACCGCCTACGCATCCTTTACGCCCAGTTATTCCGAACAACGCTTGCCACCTACGTATTACCGCGGCTGCTGGCCCGTC
+
CCCCGGGGGGGGGGGGGGFGGGGGGGGGGGGGGGGGGGGGGGGGGGGGGGGGGGGGGFGGGGGGGGGGGGGGGGGGGGGGGDGGGGGGGGGGFGGGGGGGGGGGGGGGGGGGGGGGGDGGGGGGGGGGGGGGGFGGGGGGGGGGGGGGGGGGGGFGGGGGGGGGDFCFGGGGGGGGGGGGGGGGGGGGG6DDGGDFFFGGGBDFFFFFFFFFFF;DACAFFFEEFF5>=AFF=5@5@B@FFFFFD):=27?84?CE=@29@BD@;DF0?;4E=(=@0;363C?>7@6(3996>?(((-3,#
@M05025:18:000000000-B3NL5:1:1101:4284:15307 2:N:0:TCGAAG
TCATTCGGACTACACGGGTATCTAATCCTGTTTGCTCCCCACGCTTTCGTACATGAGCGTCAGTGTTGACCCAGGTGGCTGCCTTCGCCATCGGTATTCCTTCAGATCTCTACGCATTTCACCGCTACACCTGAAATTCTACCACCCTCTATCACACTCTAGTTTGCCAGTTCGAAATGCAGTTCCCAGGTTGAGCCCGGGGCTTTCACATCTCGCTTAACAAACCGCCTGCGTACGCTTTCCGCCCAGTAATTCCGATTAACGCTCGCACCCTCCGTATTACCGCGGCTGCTGGCGCGGG
+
CCCCFGGGGGGGGGGGGGGDGGGGGGGGGGGGGFGFGGGEFGGGGGGFGFGGGGGGGGGGGGGGDGGCFGGGFGGGGGGGGGGGFGGGEEEG@EGFGGGGGGGGGGGGGGGGGGGGEFGGEGGGGGGEGFFGGGGGGGGGGGFDE=CEFEGGGGGGGGGGD87=D;EGGGGGFGGGDDF?FGFGGGGGGGGGGCDGGFDGC?DBAFFAFFF6:@>>9@?6?AEFFF=@>FF6>@;((0;?D)/(/6>;??9<<<A>?((--<941((33>F(221<BFF:7)5>(-4131(())(((((-#
@M05025:18:000000000-B3NL5:1:1101:23154:15313 2:N:0:TCGAAG
TCATTCGGACTACTGGGGTTTCTAATCCTGTTCGCTACCCATGCTTTCGAGCCTCAGCGTCAGTTGCAGACCAGAGAGCCGCCTTCGCCACTGGTGTTCTTCCATATATCTACGCATTCCACCGCTACACATGGAGTTCCACTCTCCTCTTCTGCACTCAAGTTCAACAGTTTCTGATGCAATTCTCCGGTTGAGCCGAAGGCTTTCACATCAGACTTATTGAACCGCCTGCACTCGCTTTACGCCCAATAAATCCGGACAACGCTTGCCACCTACGTATTACCGCGGCTGCTGGCACGTC
+
CCCCGGGGGGGGGGGGGGFEDGGGGGGGGGGGGGGGGGGGGGGGGGGGGGGDGGGFGGGGGGGGGGGGGGGGGGGGGGGGGGGGGGGGGGGGGGGGFFGGGGGGGGGGGGFGGGGGGGGGGGGGGGGGGGGGGGGGGGGGFGFGFGGGGFGFGGGGGGGGFF;E8EFGGGGGGGGGFFFGGCD=DCFGGGGGGFF7CBGGC>FFF98AFFFFFF3>FEFFC64*>222@@BFFFEE19;0=;31;BFF;8)7C3<;96024?F;FF02<39<125:??<ABA>>1(((-(3:077174(.#
@M05025:18:000000000-B3NL5:1:1101:24287:15322 2:N:0:TCGAAG
TCATTCGGACTACTGGGGTTTCTAATCCTGTTCGCTACCCATGCTTTCGAGCCTCAGCGTCAGTTGCAGACCAGAGAGCCGCCTTCGCCACTGGTGTTCTTCCATATATCTACGCATTCCACCGCTACACATGGAGTTCCACTCTCCTCTTCTGCACTCAAGTTCAACAGTTTCTGATGCAATTCTCCGGTTGAGCCGAAGGCTTTCACATCAGACTTATTGAACCGCCTGCACTCGCTTTACGCCCAATAAATCCGGACAACGCTTGCCACCTACGTATTACCGCGGCTGCTGGCACCCG
+
CCCCGGGGGGGGFGGGGGFGGCFGGGGGGGGGGGGGGGGGGGGGGGGGGGGGGGGGGGGGGGGGGGGGGGGGGGGGGGGGGGGGGGGGGGGFGGGGGGGGGGGGGGGGGGGGGGGGGGGGGGGGGGGGGGGGGGFGGGGFGGFF9FFBBFFFGGGFGGGGGFGGGGGGGGGG8EGGCDGFCFGFC+DDDDDGGG6+9BDDGFGFFFA69696FF=EFECFF6EFEF=9@=(55(*6;01=DFC@@>9DD8;AEF<;9(;>9BF0(4(43()54<2>1.3<B4.98>6973;<2:01()((#
@M05025:18:000000000-B3NL5:1:1101:23317:15326 2:N:0:TCGAAG
TCATTCGGACTACTCGGGTTTCTAATCCTGTTTGCTCCCCACGCTTTCGTACATGAGCGTCAGTGTTGACCCAGGTGGCTGCCTTCGCCATCGGTATTCCTTCAGATCTCTACGCATTTCACCGCTACACCTGAAATTCTACCACCCTCTATCACACTCTAGTTTGCCAGTTCGAAATGCAGTTCCCAGGTTGAGCCCGGGGCTTTCACATCTCGCTTAACAACCCGCCTGCGTACGCTTTACGCCCAGTAATTCCGATTAACGCTCGCACCCTCCGTATTACCTCGCCTGCTTGCACGGA
+
CCCCGGGGGGGGGGGGGGEGGGGGGGGGGGGGGGGGGGGGGGGGGGGGGGGGGGGGGGGGGGGGGGGGGGGGGGGGGGGGGGGGGGGGGGGGGGGGGGGGGGGGGGGGGGGGGGGGGGGGGGGDGFGGGGGGGGGGGGGGGGFGGGGGGGGFGGGGGGGGGGGFEGGGGGGGGGGGGGGFDDGCFG6EFGFGFGCFCFGDGDGFFFF6BBFFFFFFFFF=?FB(:@>>FF;D;DDF@FFFFFFDF;9@0;F):<BABFFB3<ABB6?>FBBF:1::(((444)6-53(-(-4())448:1#
@M05025:18:000000000-B3NL5:1:1101:11487:15327 2:N:0:TCGAAG
TCATTCGGACTACCAGGGTTTCTAATCCTGTTTGCTCCCCACGCTTTCGTGCCTCAGTGTCAATGTTGGTCCAGGTAGCTGCCTTCGCCATGGATGTTCCTCCTGATCTCTACGCATTTCACTGCTACACCAGGAATTCCGCTACCCTCTACCACATTCTAGTCATCCAGTATCCACTGCAGTTCCCAGGTTGAGCCCAGGGCTTTCACAACGGACTTAAATAACCACCTACGCACGCTTTACGCCCAGTAATTCCGAGTAACGCTTGCACCCTTCGTATTACCGCCGCTGCTGGCACGCA
+
CCCCGGGGGGGGGGGGGGGGGGGGGGGGGGGGGGGGGGGGGGGGGGGGGGGGGGGGGGGGGGGGGGGGGGG<EFGGGGGGGGGGGGGGGGGGGGGGGGGGFFGFGGGGGGGGGGGGGGGGGGGGGFGGEGGGGGGGGGGGGGDGEGGGGGGGGGGGGGGGGGGGGGGGGGGGGGCFGD?FGGFGGGGGGGFGG?FGFFGG6?DFFFFCFFFEF55=BECFFF5CFEFDFB265=955@@=B:=29BF=?;>C?5CE@0@;@ECDFD;12=@DD7@D?,32>2)<11(49((3))(-()1(#
@M05025:18:000000000-B3NL5:1:1101:8377:15385 2:N:0:TCGAAG
TCATTCGGACTACAGGGGTTTCTAATCCTGTTCGCTACCCACACTTTCGCACATGAGCGTCAGTCTTTGGCCAGGGAGTCGCCTTCGCCACTGATGTTCCTCCAGATATCTACGCAGTTCACCGCTACACCTGGAATTCCACTCCCCTCTCCAAGACTCTAGTCTGCCAGTTCTAAATGACCATCCCAGGTTGAGCCCGGGGCTTTCCCATCTAGCTTAACAAACCGCCTGCGTGCGCCTTACGCCAAGTCATTCCGAGTAACGCCCTCACCCCCCGTATTACCTCGTCTGCGGGCACGGC
+
CC@CFD<96CFFEFGEF@F@FCFFCEEFAFFFGGGEGGAF<@:BE9FFC7CFGFG,CFGGGGD<EFF@@F86CD7:@FC@@EF=:BF,B7FEGEFFFGDGCAFDEAEFF<,AEFGG++,<BFF@@F=BF,,4AEFEFEFCFE;8D@CCEF==D88,,,6,,6@=:,,6@EF,,7@,EFFFGGGGC+7,C7DCD6?DC55*39*:**+0;*+;AB*>+*/8+859>=(206((,(3;(4(6(/;(,.((.-6<2).)(((-())(-(--(.1((((--((.().6)-,(-(,5((--(444#
@M05025:18:000000000-B3NL5:1:1101:10247:15391 2:N:0:TCGAAG
TCATTCGGACTACAAGGGTTTCTAATCCTGTTTGCTCCCCACGCTTTCGCATCTGAGTGTCAGTATCTGTCCAGGGGGCCGCCTTCGCCACTGGTATTCCTTCAGATCTCTACGCATTTCACCGCTACACCTGAAATTCTACCCCCCTCTACAGTACTCTAGTTTGCCAGTTTCAAATGCAGTTCCGAGGTTGAGCCCCGGGCTTTCACATCTGACTTAACAAACCACCTGCATGCGCTTTACGCCCAGTAATCCCGATTAACGCTCGCACCCTCCGTATTACCGCGGTTGCTGGCACGGG
+
CCCCGGGGCEGGFFGGGDFFEGGGFGFGGGFGGGGGGGGGGGCDCE8EFEEFGGGFGFGGGGFGGGGGGGFGGEEFC@FGGCGG7FFEGFGGGGG9FGDEGFFDFGGGGFDFGGGGE+AFGGGGG@FEFFGFFGDCFEEGGGGFDCGGEFFGFGDGGGGGGGGGGEGECF@EFCECFGFFFFD77D@*3*<CGCFGGAD4C*9?FA4=8AA?=B5>FE4AB@32=7708@EDD;CF0;(44>C7?692:,64<)641113(-6090(-(4>>??F?(,(.3>B>(3(,((-3<<.(4?((#
@M05025:18:000000000-B3NL5:1:1101:26501:15394 2:N:0:TCGAAG
TCATTCGGACTACCAGGGTATCTAATCCTGTTCGCTACCCACACTTTCGCACATGAGCGTCAGTCTTTGGCCAGGGAGTCGCCTTCGCCACTGATGTTCCTCCAGATATCTACGCATTTCACCGCTACACCTGGAATTCCACTCCCCTCTCCAAGACTCTAGTCTGCCAGTTCTAAATGACCATCCCAGGTTGAGCCCGGGGCTTTCACATCTAGCTTAACAAACCGCCTGCGTGCGCTTTACGCCCAGTAATTCCGATTAACGCTCGCACCCCCCGTCTTACCCCGGCTGCTTGCCCGGG
+
CCCCGGGGGGGGGGGGGGGGGGGGGGGGGGGGGGGGGGGGGGGGGGGGGGGGGGGGGGGGGGGGGGGGGGFGGGFGGGGGGGGEGGGGGGGGGGGGGGGGFCGGGGGGGFGFGGGGGGGGGGGGGGGGGGGGFGGGGGGGCFEDGGGGDFGGGGFDGFGFF8,@CDDDGDDGGDGACFFGGGGFDFGFDFACCDGGGF>7C?D>FFFFFF>A19*/184CFFF2>@2@@9??940;96>?;).66>@;02-.)6<<>(,,1443;??06(-1:(4;0((,(-57(,(4990()))4,,(-#
@M05025:18:000000000-B3NL5:1:1101:21431:15403 2:N:0:TCGAAG
TCATTCGGACTACTGGGGTATCTAATCCTGTTCGCTACCCACGCTTTCGTGCCTCAGCGTCAATACACGCCTAGCCAGCTGCCTACGCAATTGGTGTTCTATGACATATCTAAGCATTTCACCGCTACATGTCACATTCCGCTGACCTCAACGTGATTCAAGCACTACAGTTTCAAAGGCAATTTTACAGTTGAGCTGCAAGATTTCACCTCTGACTTATAACGCCGCCTACGCACCCTTTAAACCCAGTGATTCCGGATAACGCTTGCACCCTCCGTATTACCCCGGCTGCTGGCCCGGG
+
CCCCGGGGGGGGGGGGGGGGGGGGGGGGGGGGGGGGGGGGGGGGGGGGGGCGGGGGGGGGGGGGGGGGGGGGGGGGGGGGGGGGGGGGGGGFGGGGGGGGGGGGGGGGGGGGGGGGGGGGGGGGGGGGGGGGGGGGGGGGGGGEGGGGGGCFGGDCFFDDGDFGGGGGGGGGGGGGGGG88?FGGGGGGGFGFGGGGFGGGFG?CAFFFFFFFFFFFFE69B=9A>95@DDB=@?F@DDDFFFC@D;;,67.<?EC1><@FF@?@BF01<?266<?>321(6>6(46(126<?D(4,(,4#
@M05025:18:000000000-B3NL5:1:1101:22780:15417 2:N:0:TCGAAG
TCATTCGGACTACTGGGGTTTCTAATCCTGTTCGATACCCGCACTTTCGAGCTTCAGCGTCAGTTGCGCTCCAGTGAGCTGCCTTCGCAATCGGAGTTCTTCGTGATATCTAAGCACTTCACCGCTACACCACGAATTCCGCCCACTCTGTCCGTACTCAAGGAAACCAGTCCGCGCTGCAGTCCAGACGTTGAGCGTCCACATTTCACAACACGCTTACCCTCCGGCCTACGCTCCCCTTCAACCCAATAAATCCGCATAACCCCCGGACCTCCCGTATTACCGCCGCTGCTGGCACTCC
+
8CCC6FGEBCCCE9,CCF@FGGCFFEFFEGFE9FC<F+6C:FGCF@FGC,C@EF@,,,8BFGGDFGGGG@CFG8FDGGGGEGGDGGGFCFCFD@FB89EFFEA<?84,5?,A,@F,,,:5,=EC@>=CCF?=?@:BF4E9>B8CB88,,3,,6@D?E+=,>,?DF,@EFF34,@C>E?DDC>:*@D79C>;C?CDDD57)1?8)+1BFFC6:8B06:10))2)(/.(668(3/2(4>B(8:(,.43((-.385).5,(,,()4(416>(--14)4:(((.()546;(,7(,4)3(((.((#
@M05025:18:000000000-B3NL5:1:1101:18511:15436 2:N:0:TCGAAG
TCATTCGGACTACCCGGGTTTCTAATCCTGTTTGCTCCCCACGCTTTCGCGCCTCAGCGTCAGAACCGGGCCAGAGAGCCGCCTTCGCCACCGGTGTTCTTCCCAATATCTACGAATTTCACCTCTACACTGGGAATTCCACTCTCCTCTCCCGGTCTCAAGCCCTCCCGTTTCAAGCGCACCTCCCAGGTTGAGCCCAGGGCTTTCACGCCTGACGCCACCGACCGCCTACGCGCCCTCTACGCCCAGTAATTCCGAACAACGCTAGCCCCCTCCGTATTCCCCCGCCTCGCGCCTAGGC
+
CCCCGGFGGGGGGCFGGGGGGGGFFCFGGGAFEDGFGEFEFGGGEEGFF@:CE:FEFFEGGGFDFGGGGGGGGGGFDFGF@FFGGGGGGG:F@EFEF:EFEBFGFFGFFFGGGFGEE=@EFGGGGGCFC:CB:::DFDCFEGGGGFGAE,,@D+65C:CC,,6>+,@CCE@E,@EF:*;C*;;*,;@CC*2*;;FF4//*2)1;);A7:5A.)88381(2>)(.66(,411:21(4402(4>A:B(4(14994)647(4((4:69(((4(3,308?63(.4)-8(,2((,((((((((,,#
@M05025:18:000000000-B3NL5:1:1101:18423:15544 2:N:0:TCGAAG
TCATTCGGACTACAGGGGTATCTAATCCCGTTCGCTCCCCTGGCTTTCGCGCCTCAGCGTCAGTTTTCGTCCAGAAAGTCGCCTTCGCCACTGGTGTTCTTCCTAATATCTACGCATTTCACCGCTACACTAGGAATTCCACTTTCCTCTCCGATACTCTAGATTGGCAGTTTCCATCCCATCACGGGGTTAAGCCCCGAACTTTTAAGACAGACTGACCAATCCGCCTGCGCGCGCTTTACGCCCAATAATTCCGGACAACGCTTGCCACCTACGTATTACCGCGGCTGCTGGCCCGTAT
+
CCCCGGGGGGGGGGGGGGGGGGGGGGGGGGGGGGGGGGGGGGFGGGGGGGGGGGGGGGGFGGGGGGGGDGGGGGGGGGGGGEGGGGGGGGGGGGGGGGGGGGGGGGGGGGGGGFGEGGGGGGGGGGGGGGGGGGGGGGGGGGGGGGGGGGGGGGGDEGGGGDFAEFFG9CGGGGEFFGGGF79:9DDGCDDGG>FGGEGGGFGFFFFF=89AFFFFF3=FFF88=>FFFDD>BFF@B>BFAF??16:BBBAAAABFFF>1:?;>F?0:?FFFFFF0(4>F))611(-1(2(.5(1(-19(#
@M05025:18:000000000-B3NL5:1:1101:22769:15568 2:N:0:TCGAAG
TCATTCGGACTACTAGGGTTTCTAATCCTGTTCGCTCCCCACGCTTTCGTGCCTCAGCGTCAAATAATGGCCAGTCAGCTGCCTTCGCAATTGGTGTTCTATGACATATCTATGCATTTCACCGCTACATGTCACATTCCGCCAACCTCACCATATTTCAAGTCGAACAGTTTCAAAGGCAGTTTGATCGTTAAGCGACCAGATTTCACCTCTGACTTATTCAACCGCCTACGCACCCTTTAAACCCAGTGATTCCGGATAACGCTCGCATCCTCCTTATTACCCCGGCTGCTGGCCCGGA
+
CCCCGGGGGGGGGGGGGGG?FGGGGGGGGGGGGGGGGGGGGGGGGGGGGGGGGGGFGGGGGGGGGGFGGFGGGGGGGGGGGGGFGGFGGEGGGGGGGGGGGGGGGGGGGGFEGGGGGGGGGGGGEEGGGGFGGGGGGGGCGGGGGGGGGGGGGGGGGGGGG8EFGGGGGGFGGGGGEFFFGDDGGGGFFGFGGGGFC5DCGFDFFF>FFFFFFFE;A?6EF+9>67AA=DFF?@F>>@D3;<E93=;1=4@3C?3<;1(((7<0321((,4;(,53(-)-)4:4,46,(((-44((((((#
@M05025:18:000000000-B3NL5:1:1101:15760:15583 2:N:0:TCGAAG
TCATTCGGACTACAAGGGTTTCTAATCCTGTTTGCTCCCCACGCTTTCGAGCCTCAACGTCAGTTACCGTCCAGTAAGCCGCCTTCGCCACTGGTGTTCCTCCTAATATCTACGCATTTCACCGCTACACTAGGAATTCCGCTTACCTCTCCGGCACTCTAGAAAAACAGTTTCCAATGCAGTCCTGGGGTTAAGCCCCAGCCTTTCACATCAGACTTGCTCTTCCGTCTACGCTCCCTTTACACCCAGTAAATCCGGATAACGCTTGCCCCCTACGTATTACCGCGGCCGCTGCCACGTG
+
BCCCEC<FEGGGGGGGGECGGGGAFGFGGFGGGDGGGGGGGGDGGEGFEGGGGGGCEGFGFGGGFFGGGGGGGGGGGFGGGGGGGGGGGGGGCFEFGGGGFGGGCEFCEFEAFDGGGGGGGGGGGEFEEGGCFFDGGGGGGGGCGG@FGFCFGGG>CCGECDFF==@EFGED7FFGEGFGFGFGFGGGFGGD5C<D;9CD>FG4BAFFFC9A8FEEF7>F++97C82@B5B:=@0196;<;);3=3;(6;93))7311((26<,9<?13(.,(443(.)54))-(((-4-(-4201),4-#
@M05025:18:000000000-B3NL5:1:1101:14503:15620 2:N:0:TCGAAG
TCATTCGGACTACCGGGGTATCTAATCCTGTTCGCTACCCATGCTTTCGAGCCTCAGCGTCAGTTGCAGACCAGAGAGCCGCCTTCGCCACTGGTGTTCTTCCATATATCTACGCATTCCACCGCTACACATGGAGTTCCACTCTCCTCTTCTGCACTCAAGTTCAACAGTTTCTGATGCAATTCTCCGGTTGAGCCGAAGGCTTTCACATCAGACTTATTGAACCGCCTGCACTCGCTTTACGCCCAATAAATCCGGACAACCCTTGCCACCTACGTATTACCGCGGCTGCTGGCACGTG
+
CCCCGGGGGGGGFFGGGGFGGGGGGGGGGGFGGGGGGGGGGGGGGGGGGGDGGFGGGGECCGGGGGGGGGGGGGGFGGGGGGGGGGFGGGGGGGGGGEGGGGGGGGGGGGGGGGGGGGGGGGGGGGEGGGCFFFCCFGGGGFEGGFFFFGFGGGFADFGFGFGGGGGGDDFEGGGGGGGGGGGGGDGGGGGDGGFGFBG*@BGFFFFFFFFFFF9EFFFFF6C>:9=@B@;0;@AE;@?FFCC@;@6@FDFF365;01(41?:((.(.80-5:(47(8?<BFAB6947>76:)),1(51,#
@M05025:18:000000000-B3NL5:1:1101:19078:15626 2:N:0:TCGAAG
TCATTCGGACTACCCGGGTATCTAATCCTGTTCGCTACCCATGCTTTCGAGTCTCAGCGTCAGTTGCAGACCAGAGAGCCGCCTTCGCCACTGGTGTTCTTCCATATATCTACGCATTCCACCGCCACACATGGATTTCCACTCTCCTCTTCTGCACTCAAGTTCACAAGTTTCTGATGCTATTCTCCGGTCGAGCCGAAGGCTTTCACAGCATCCTTATTGAACCGCCTGAACTCCCTTTCCGCCCAATAAATCCGTCAAACGCTTCCAAGCTACGTATAACCGCGGCTGCTCGCGCGGC
+
CCCC-CFFBCEGCAF@@@6+,;<E@EFGGFDA<@7,CFGGG8<<,E<@,9F6E<CC,CFC:FEFE<<,,C@CFF,,:B,A@+@7,AAC:=6,EAFGD=,@ACFCGF9FGGFF9<+@+4CFCFD7=+4>?C7,A:,,8E9DEE,@@F8,DF98=DA8EG8EC9,7E,,,6=3@3@8EFD+++?=+E9DG6CD+@C7>DFD*9*;?*3;C6B+9;+)78*91=+9@3(05(6,(6=494(/4))/;0(,/(,/;;.)(-(((-),1;80(,)-)().)-.)-)-.(-(4((4((5)(-(-((#
@M05025:18:000000000-B3NL5:1:1101:27783:15631 2:N:0:TCGAAG
TCATTCGGACTACTAGGGTTTCTAATCCTGTTCGCTACCCATGCTTTCGAGCCTCAGCGTCAGTTGCAGACCAGAGAGCCGCCTTCGCCACTGGTGTTCTTCCATATATCTACGCATTCCACCGCTACACATGGAGTTCCACTCTCCTCTTCTGCACTCAAGTTCAACAGTTTCTGATGCAATTCTCCGGTTGAGCCGAAGGCTTTCACATCAGACTTATTGAACCGCCTGCACTCGCGTTACGCCCAATAAATCCGGACAACGCTTGCCACCTACGTATTACCCCGCATGCTGGCACGGC
+
CCCCGGGGGGGGGGGFGGFFGGFGGGGGGGGGGGGGGGGGGGGGGGGGGGGGGGGGGGGGGGGGGGGGGGGGGGGFGGFGGGGGGGGGGGGGGGGGFGGGGGGGGGGGFFGGFGGGGGGGGGGGGGGGGGGGGGGCEGGGEGGGFFGGGGGGGGGGGGGGG9EFFGGGGGGG8FGFFGGGCFGGFCFGGGGG6F7?FDGGGFGFFFACFFFFFF@EFCAFF6EEEFFFF>59:;4522(.:??0<FFFD3@A39?110(-4(2(,(-48(.)3,283:2-.5<6(,(((((5.600(),,#
@M05025:18:000000000-B3NL5:1:1101:25118:15669 2:N:0:TCGAAG
TCATTCGGACTACAAGGGTTTCTAATCCTGTTTGCTCCCCACGCTTTCGTACATGAGCGTCAGTGTTGACCCAGGTGGCTGCCTTCGCCATCGGTATTCCTTCAGATCTCTACGCATTTCACCGCTACACCTGAAATTCTACCACCCTCTATCACACTCTAGTTTGCCAGTTCGAAATGCAGTTCCCAGGTTGAGCCCGGGTCTTTCACATCTCGCTTAACAAACCGCCTGCGTACGCTTTACGCCCAGTATTTCCGATTAACGCTCGCACCCTCCGTATTACCGCGGCTGCTGGCACGGC
+
CCCCGGGGGGGGGGGGGGFGGGGGGGGGGGGGGGGGGGGGGGGGGGGGGGGGDGEDGGGGGGGGGGGGGGGGGGGGDDFFEGGCGGGGGGGGGCGGGGGGGGGGG9@EFGGGGFGGGGGGGGGGGG7EGGGGGEFFGEFFFGGGGGGGGGGFG,,==8D9FDDFFEFGGFFFFCFGGGGF?7=DFGF8FFFG?6+=CF>>D*<AFFF;FF6*8B-):95B8B3BFF>=B2/75/59>B1?;<E,(2:;2.))1))9?0134>2,7082;(-4::?:(44:?)66100(.41:2)83()-2#
@M05025:18:000000000-B3NL5:1:1101:5015:15693 2:N:0:TCGAAG
TCATTCGGACTACTAGGGTTTCTAATCCTGTTTGCTCCCCACGCTTTCGTACATGAGCGTCAGTGTTGACCCAGGTGGCTGCCTTCGCCATCGGTATTCCTTCAGATCTCTACGCATTTCACCGCTACACCTGAAATTCTACCACCCTCTATCACACTCTAGTTTGCCAGTTCGAAATGCAGTTCCCAGGTTGAGCCCGGGGCTTTCACATCTCGCTTAACAAACCGCCTGCGTACGCTTTACGCCCAGTAATTCCGATTAACGCTCGCACCCTCCGTATTACCGCGGCTGCTGGCACGGG
+
CCCCGGGGEGGGGGGGGG<FCFGGFGDGGGGGFCFFGGGGGGGGGGGGGGGGGFCFGGGGGGDGFFEGFGGGGGGGGEGGGGGGGGGGDCFGGCFGGGGGGGFFGGGGEGFGGGGCEGD9@FA=CE7@FFGGGGGGGGGEDDFFFEDGGGGGGGGGFGFEG9DFFACFFGGFD>FG+@FFF=DFGGGGGCGFCD7CFFGGGFCBFAAFFF9;ACD>5@D>AE:D@(5@>DBD@DFB>F?<74/,6:(615).?5C?013289<:9(-(-1313(4-((.484<>4617>9((4?(3126-#
@M05025:18:000000000-B3NL5:1:1101:19059:15732 2:N:0:TCGAAG
TCATTCGGACTACTAGGGTTTCTAATCCTGTTCGCTACCCATGCTTTCGAGCCTCAGCGTCAGTTGCAGACCAGAGAGCCGCCTTCGCCACTGGTGTTCTTCCATATATCTACGCATTCCACCGCTACACATGGAGTTCCACTCTCCTCTTCTGCACTCAAGTTCAACAGTTTCTGATGCAATTCTCCGGTTGAGCCGAAGGCTTTCACATCAGACTTATTGAACCGCCTGCACTCGCTTTACGCCCAATAAATCCGGACAACGCTTGCAACCTACGTATTACCGCGGCTTCTGGCACGTG
+
CCCCGGGGGGGGGGGGGGFFGGGGGGGGGGGGGGGGGGGGGGGGGGGGGGGGGGGGGGGGGGGGGGGGGGGGGGGGGGGGGGGGGGGGGGGGGGGGGGGGGGGGGGGGGGGGGGGGGGGGGGGGGGGGGGGGGGGGGGGGGGGGGGGGGGGGGGGGGGGGG8@FGGFGGGGGGGGGGGGGGGGGGFGGGCGGGC+?FFGGG>59AF9BAFF4AFEEFEFFFFFCEBABFDB=BE@FFF<@?4;@F;@?0;E<EFF4>0;B>169(3::1)))32:?<14>BB44-(-43((.))).,.(,#
@M05025:18:000000000-B3NL5:1:1101:15627:15740 2:N:0:TCGAAG
TCATTCGGACTACTGGGGTATCTAATCCTGTTCGCTACCCATGCTTTCGAGCCTCAGCGTCAGTTGCAGACCAGAGAGCCGCCTTCGCCACTGGTGTTCTTCCATATATCTACGCATTCCACCGCTACACATGGAGTTCCACTCTCCTCTTCTGCACTCAAGTTCAACAGTTTCTGATGCAATTCTCCGGTTGAGCCGAAGGCTTTCACATCAGACTTATTGAACCGCCTGCACTCGCTTTACGCCCAATAAATCCGGACAACGCTTGCCACCTACGTATTACCGCGGCTGCTGGCACGTG
+
CCCCGGGGGGGGGGGGGGGGGGGGGGGGGGGGGGGGGGGGGGGGGGGGGGGGGGGGGGGGGGGGGGGGGGGGGGGGGGGGGDGGGGGGGGGGGGGGGGGGGGGGGGGGGGGGGGGGGGGGGGGGGGGGGGFGGGGGGGGGFFGGGGGGGGGGGGGGGGGGGGDGGGFGGGGGGGGGGGGGGGGFGFGGGGGGDGGFGFGGGFGFFFFFFFCABFEFFEFFFFEEFF2>5@FFFFFFFBDFDFFFF>BFF@EFEFEF@B;2(239>6:::7A?B:4?1:B244)4:>012((3503::<0,#
@M05025:18:000000000-B3NL5:1:1101:7107:15768 2:N:0:TCGAAG
TCATTCGGACTACCGGGGTATCTAATCCTGTTCGCTACCCATGCTTTCGAGCCTCAGCGTCAGTTGCAGACCAGAGAGCCGCCTTCGCCACTGGTGTTCTTCCATATATCTACGCATTCCACCGCTACACATGGAGTTCCACTCTCCTCTTCTGCACTCAAGTTCAACAGTTTCTGATGCAATTCTCCGGTTGAGCCGAAGGCTTTCACATCAGACTTATTGAACCGCCTGCACTCGCCTTACGCCCAATAAATCCGGACAACGCTTGCCACCTACGTATTACCGCGGCTGCTGCCCCGCG
+
CCCCGGGGGGGGGGGGDGGGGGGGGGGGGGGGGGGGGGGGGGGGGGGGGGGGGGGGGGGGGGGGGGGCFGGGGGGGGGGGGGGGGGGGGGGGGGGGGGGGGGGGGGGGGGGGFGGGGGGGGGGGGGGGGGGGFGGGGGGGGGGGFGGGGGGGGGGGGGGGGGGGCFFGGGGGGGFGGGFGFGGGFDGGGCDDCGGGGFGGDFGFFFF9AFFFAFEEFFFFFBECFFFFBDDFFFFF67(6;<@;@0><;@;AFBBFF6:>BFF09148?7<<?B7>67>A7BFF:9(4912643)((49(#
@M05025:18:000000000-B3NL5:1:1101:27429:15782 2:N:0:TCGAAG
TCATTCGGACTACACGGGTTTCTAATCCTGTTCGCTACCCATGCTTTCGAGCCTCAGCGTCAGTTGCAGACCAGAGAGCCGCCTTCGCCACTGGTGTTCTTCCATATATCTACGCATTCCACCGCTACACATGGAGTTCCACTCTCCTCTTCTGCACTCAAGTTCAACAGTTTCTGATGCAATTCTCCGGTTGAGCCGAAGGCTTTCACATCAGACTTATTGAACCGCCTGCACTCGCTTTACGCCCAATAAATCCGGACAACGCTTGCCACCTACGTATTACCGCGGCTGCTGGCACGTC
+
CCCCGGGGGGGGGGGGGGCFGGGGGGGGGGGGGGGGGGGGGGGGGGGGGGGGGGGGGGGGGGGGGGGGGGGGGGGGGGGGGGGGGGGGGGGGGGGGGGGGGGFGGGGGGGGGGGGGGGGGGGGGGGGGGGGGGGGGGGGGGGCCFGGGGGGGGGGGGGGGGFFGGGGGGC=DFFDEEFDFGGGGGGGGGGGGGFGFGED5?>FFFAFFFFFFFAEFFFFFFF?CF>BF@=B=DFFE@BDFDFF?@B>DF;;EE<?1,4;>BF<6>B:1:(6>::0514<B:).6099(,2(43?00,56.#
@M05025:18:000000000-B3NL5:1:1101:23870:15805 2:N:0:TCGAAG
TCATTCGGACTACTAGGGTATCTAATCCTGTTTGCTCCCCACACTTTCGCACCTCAGCGTCAGTATCGAGCCAGTGAGCCGCCTTCGCCACTGGTGTTCCTCCGAATATCTACGAATTTCACCTCTACACTCGGAATTCCACTCACCTCTCTCGAACTCTAGACTGATAGTTTTGGAGGCAGTTCCGGGGTTGAGCCCCGGGATTTCACCCCCAACTTTCCAATCCGCCTACGCGCGCTTTACGCCCAGTAATTCCGAACAACGCTAACCCCCTCCGTATTACCGCGCCTGCTGGCACGGG
+
CCCCGGGGGGGGGGGGFFGGGGGGGGGGGGGGGGGGGGGGGGGGGGGGGGGGGEFGGGGGGGGGGGGGGGGGGGGGGGGGGGECFGGGGGGGGGGGGGFFFGGECEEGGFFFGFEGGGGGGGGGGDGGGGAFGGGEGGGGGGGGGGGGGCFDGGGFFFGGGC9EFGGGGFDGGFFG?FGDGCFDGGGDG6CDDD>GGFGGD>G>FAC6CFFBEF2@A49FAF3?DFFF;6?@?FFB>>;1<<AF?B;1?BF2:99AB?6;67:>>FF>7::61(4:926:4))6(,((-,-2373807:(#
@M05025:18:000000000-B3NL5:1:1101:27649:15810 2:N:0:TCGAAG
TCATTCGGCTACTGGGGTTTCTAATCCTGTTCGCTCCCCACGCTTTCGTCCATCAGTGTCAATATATTGTTAGTAATCTGCCTTCGCAATCGGTATTCTATGTAATAACTATGCATTTCACCGCTAGACTACATATTCTAACTACTTCACAATAATTCAAGATTAACAGTATAAAAGGCAGTTCTACAGTTAAGCTGAAGGCTTTAACCTCTTACTGATTACTCCACCTACGGCACCTTTAAACCCAATGATGCCGGATAACGCTTGAATCCTCCGTACTACAGCAGCTGCCGGCACGGGC
+
CCCCGGGDGCEDDFFGG@BCCEFFFF9FEFFFGGGEGFC@C@+6@FFCFEE@FFFCEFCC@FFGGGFGFGFFGGGFGG9BF9C@FCCFCFAFCFGFGG?EEEEF<E?,9A,,C,BFAFGGC?@F::+C:9?FFGA;FGGDFCDDFGG9;=@=AGGDE,@=;99,@;==EA8,,36@C66===??,6?=DG+99=6=F++=8*+;*+53+1:+++*3+;0++*5:CE5=@CEF5))1):)1:**:0)))00*/**)-8((5@392(((()9?3))/(6=(,<C34.(((61((.1(-(3,-#
@M05025:18:000000000-B3NL5:1:1101:28179:15848 2:N:0:TCGAAG
TCATTCGGACTACCGGGGTATCTAATCCTGTTCGCTACCCACACTTTCGCACATGAGCGTCAGTCTTTGGCCAGGGAGTCGCCTTCGCCACTGATGTTCCTCCAGATATCTACGCATTTCACCGCTACACCTGGAATTCCACTCCCCTCTCCAAGACTCTAGTCTGCCAGTTCTAAATGACCATCCAAGGTTGAGCCCGGGGCTTTCACATCTAGCTTAACAAACCCCCTGCGTGCGCTTTACGCCCAGTAATTCCGATTAACGCCCGCCCCCTCCGTATTAACGCGGCTGCTGCCAGCGG
+
CCCCFAFFGGGGFFGGCC:CGGGGGGGACGGGGGGGGFCCFGGGGFGGDGDEGGGGGGGGGGGGFGGGGGGGGGGGGGEFFGGGEGFGGGECFCGFFEFFDFFGG,CEFA@FFFGGGGGFGGGGGGEEGFEGF8FF9EGFGF,=DFGGGGGDGCGGE@EGFCCDA=DC8,@EGFGGGGGGGGGGGG+2@+?>DG7;7FGD>ADFA6?FFFFF=8CF=@4188>2>(((.6113;8;>B614><0<9(838A<F<4)(43(34>3(,(-(((-41-,-((,())),3(10(382:)(,)(-#
@M05025:18:000000000-B3NL5:1:1101:27084:15860 2:N:0:TCGAAG
TCATTCGGACTACTCGGGTTTCTAATCCTGTTTGCTCCCCACACTTTCGCACCTCAGCGTCAGTATCGAGCCAGTGAGCCGCCTTCGCCACTGGTGTTCCTCCAAATATCTACGAATTTCACCTCTACACTTGGAATTCCACTCACCTCTCTCGAACTCTAGACTGATAGTTTTGGAGGCAGTTCCGGGGTTGAGCCCCGGGATTTCACCCCCAACTTTCCAATCCGCCTACGCGCGCTTTACGCCCAGTAATTCCGAACAACGCTAACCCCCTCCATATTAACGCGTCCGCTGGCACGGG
+
CCCCGFFGGGGGGGGGGGGGGGGGGGGGGGGGGGGGGGGGGGGGGGGGGGGGGGGGGGGGGGGGGGGGGGGGGGGFGGGGCGGGGGGGGGGGGFGGGGGGGGGGGGGGGGGGGFDFGGGGGGGGGGGGGGGGGGGGGGGGFGAEGGGGGFD?F6DEFGGGFGGGFFGGGGGGGGG6DC?>DDGGGGGCDGGG>FFGGFDD*:;AFFFFF*?5?;2>FFFFA@*181:?DD6;?0691;1?F):11(76?>D4A4:A?B:>B?:6>(:;?FF:3(36:)).6))--3(,((,-29>B2<((#
@M05025:18:000000000-B3NL5:1:1101:16741:15887 2:N:0:TCGAAG
TCATTCGGACTACTAGGGTTTCTAATCCTGTTTGCTCCCCACGCTTTCGCATCTGAGTGTCAGTATCTGTCCAGGGGGCCGCCTTCGCCACTGGTATTCCTTCAGATCTCTACGCATTTCACCGCTACACCTGAAATTCTACCCCCCTCTACAGTACTCTAGTTTGCCAGTTTCAAATGCAGTTCCGAGGTTGAGCCCCGGGCTTTCACATCTGACTTAACAAACCACCTGCATGCGCTTTACGCCCAGTCATTCCGATTAACGCTCGCACCCTCCGTATTACCTCGGCTTCTTGCCCGGC
+
CCCCGCFCEGGGGGGGGGGGG<<CFGGGCGFGGDFA@FFGFGDGGCFGCEEEEGGFGGGGAFGGGGGGGGFFGGDEEFCFEGG:FFFCCGEFGFFDFFAF<ECFFEGGFC<FFFGGGGGCC?FF7BFGGFDCGGGGFGGGFGGGFGGDB@FFG8DGGGGDGC,7=B89EGCGFFAFFFFGGG?FFGD5D0*59CF5CFG4D>D56)?+=8FFFFE4+/9FF8=@F63=?DE@FC?@>(.:1;<?D03::246A9<2(,(-(64(2(4990601?6<0:2(,.:4))(((((.))).(,,(#
@M05025:18:000000000-B3NL5:1:1101:2485:15939 2:N:0:TCGAAG
TCATTCGGACTACCCGGGTATCTAATCCTGTTTGCTCCCCACGCTTTCGTACATGAGCGTCAGTGTTGACCCAGGTGGCTGCCTTCGCCATCGGTATTCCTTCAGATCTCTACGCATTTCACCGCTACACCTGAAATTCTACCACCCTCTATCACACTCTAGTTTGCCAGTTCGAAATGCAGTTCCCAGGTTGAGCCCGGGGCTTTCACATCTCGCTTAACAAACCGCCTGCGTACGCTTTACGCCCAGTAATTCCGATTAACGCTCGCACCCTCCGTATTACCGCGACGGCATGCACGGA
+
CCCCGGGGGGGGGFGGGGGGGGGGGGGGGGGGGGGGGGGGGGGGGGGGGGGGGGGGGGGGGGEGGGG<FEGGGG7FGGGGGGGGGGGGGGGGGGGGG<EFGGGGGDGGGGGGGGGGGGFGGGGEGEGGGGGGGGGGGFGGGGGGGEDGGEFGGGGGGGGGGGDDE=EGGGGGGGGGGDDGGGGDGGGFCC=:CFFG7CGDGFG>@ABFFF99+=:AD=DFFFFFFF2=6;7626363918D4;1/401<F2):9.:3(16<9<:3(44>6;6??FB3(,4025>099((,(-,,,))43,#
@M05025:18:000000000-B3NL5:1:1101:20053:15974 2:N:0:TCGAAG
TCATTCGGACTACTGGGGTTTCTAATCCTTTTCGCTCCCCACGCTTTCGTTCCTCAGCGTCAATACAATTCCAGTAAGCTGCCTTCGCTTTTGGTGTTCCTCTAAGTATCTACGGATTGCACCCCTACACTTAGAATTCCGCTTACCTCTCCTTGATTCTAGCTTGCCAGTTTTGAACACAAACTCGGAGTTGAGCTCCGGTCTTTCATATCCAACTTAACAAGCCGCCTACAAACCCTTTACACCCAGTGATTCCGGGAAACGCTCGAGACATACGTATTACCGCGGCTGCTGGACCGTC
+
CCCCGGGGGGGGGGFGGGFEGGGGGGGGGGGGGGGGGGGGGGGGGDFGEGGGGGGGGGGGGGGGGGGGGGGGGGGGFFFGGGGGGGGGGGGGGGGGGGGGGGGG<FGGGGGGGDGEGGGGGGGGGGGGGFGGGGCFGGGGFGGGGGGGGFFFGGGGGGFGGDGGGDGGFGGGGGGDADCFFGFGGGGG6?DFGDGGGACGGFGFFFF9FAFFFFEFFFFFFF*7@<9>=2@B=@3>=2>=@365;30(2=/;5CEC@9(((/33(,(,41(3:AFF???9()-6(7,432(44>0,(40-#
@M05025:18:000000000-B3NL5:1:1101:23265:16047 2:N:0:TCGAAG
TCATTCGGACTACAAGGGTATCTAATCCTGTTTGCTCCCCACACTTTCGCACCTCAGCGTCAGTATCGAGCCAGTGAGCCGCCTTCGCCACTGGTGTTCCTCCAAATATCTACGAATTTCACCTCTACACTTGGAATTCCACTCACCTCTCTCGAACTCAAGACTACCAGTATTAAAGGCAGTTCCGGGGTTGAGCCCCCGGATTTCACCTCTAACTTAATAGTCCGCCTACGCGCGCTTTACGCCCAGTAATTCCGAACAACGCTAACCCCCCCCGTACTACCCCGCCTCCCGGCACCGA
+
CCCCGGGGGGGGGGGGGGGGGGGGGGGGGGGGGGGGGGGGGGGGGGGGEGGGGCGDGGGGGGGGGGGCFGGGGGGGGCGFEGGGGGGGGGEGECFGFEGGGGGGGGGGGGGGGGG=FGGGGGGGG=FFGGGGGGGFGFG9EGA>EGGGGFGGGCEE?FFDG9BEA9=FGFCC8CFF,BDGGDG?FCDGGD=C6=FF9FD5C>949FFA:8*/;4@@=?7++=/9C9>B9(63(61:9B12=3;:(4(,0,62:2<B7(-9076(4?03022,((-1((((-6A7(,((4((((((42(,,#
@M05025:18:000000000-B3NL5:1:1101:23663:16047 2:N:0:TCGAAG
TCATTCGGACTACTGGGGTTTCTAATCCTGTTCGCTACCCATGCTTTCGAGCCTCAGCGTCAGTTGCAGACCAGAGAGCCGCCTTCGCCACTGGTGTTCTTCCATATATCTACGCATTCCACCGCTACACATGGAGTTCCACTCTCCTCTTCTGCACTCAAGTTCAACAGTTTCTGATGCAATTCTCCGGTTGAGCCGAAGGCTTTCACATCAGACTTATTGAACCGCCTGCACTCGCTTTACGCCCAATAAATCCGGACAACGCTAGCCACCTACGTATTACCGCGGCTGCTGGCACGTT
+
CCCCGGGGGGGGGGGGGGGGGGGGGGGGGGGGGGGGGGGGGGGGGGGGGGGGGGGGGGGGGG>GGGGGGGGGGGGGGGGGGGGGGGGGDEGDFGGGGGGFGGGGGFGGGGGGGGGGGGGGGGGGEGGGGGGGGGFGGGGGGGGGGGGGGGGGGGFGDDGGGGGGGGFFGGGGFGGGGGGGG7F=,=FFGGGGGFFCCBDDD5FFFFFF>C96AF=BFEEFFACEE2@=@FBFFF==2;@;;)4(/16;=FE<CEFFF>09>B619<(-3:2::::B?F?BFB<A?F;66>(4)4(4(.8,#
@M05025:18:000000000-B3NL5:1:1101:3779:16050 2:N:0:TCGAAG
TCATTCGGACTACTGGGGTTTCTAATCCTGTTTGCTCCCCACGCTTTCGTGCATGAGCGTTAGTGTTGACTCAGGTGGCTGCCTTCGCCATCGGTATTCCTTCAGATCTCTACGCATTTCACCGCTACACCTGAAATTCTACCACCCTCTATCACACTCTAGTTTGCCAGTTCGACATGCCGTTCCCAGGTTGAGCCCCGGGCTTTCACATCTCGCTTAACAAACCGCCTGCGTACGCTTTACGCCCAGTAATTCCCATTAACCCTCGCACCCGTCCTTCTCCCGGCGCCGCCGGCCAGGG
+
CC<CG-@CEBF9@FCCFG8+FFAAFFEGECFFEC9EF@FGGG@+CEGFCG,FFF9CC<@6,66C@FGDAF,C8EFFFCFD@BFDF9<@F7?FCC=,?BFGAFG@,,AEEDFDA@FC+FGFE,ECC7C89,?,,94@FDFG,@EGFGG6DFC8;DGAED,3ECD=8,3@,83,,+6+@@FG6+66@0=C+;=CFC:6DF*;5@D*A496A1:9B=42*7=6A8;BBB2=>D?(,((.(.,87).(640624)65<:)))))694)((-4((-4(((-(()).))4(((--(-2((,,2(4-#
@M05025:18:000000000-B3NL5:1:1101:15340:16061 2:N:0:TCGAAG
TCATTCGGACTACTGGGGTATCTAATCCTGTTTGCTCCCCACTCTTTCGCACCTCAGCGTCAGTATCGAGCCAGTGAGCCGCCTTCGCCACTGGTGTTCCTCCGAATATCTACGAATTTCACCTCTACACTCGGAATTCCACTCACCTCTCTCGAACTCAAGGTCGCCAGTATCAAGGGCAGTTCCGGAGTTGAGCTCCGGGATTTCGCCCCTGACTTAACGACTCGCCTACTTGCGCTTTACGCCCAGTAATTCCGAACAACACTAGCCCCCCTCGTAGTACCGCGGCTTCCGGCACGCG
+
CCCCGGGGGGGGGGGGFGEFFGGGGGGGGGGGGFFGGGGGGGGGGGGGGGGGGFGFCFGGGGGGGGGFGGEGGFGFFG?EDGGGGGGGGGGGE<FFGGGGFGGGGGF@DFFGFGGGGGGGGGGGGGCFGGGGGGCEFGGGFGGGGGFFGGFEGGGGGCFGF?FFGGCEGDGAE=:==C669:FFGCD>CDGC775CGFFDGF4?AFF4?58BFFFF4C4BADDB(/6;;;(63))7:12<@))((404(,6).<>AB181(42(()4).48<0,7?081(46))(-,(-,((),((-12(#
@M05025:18:000000000-B3NL5:1:1101:17807:16070 2:N:0:TCGAAG
TCATTCGGACTACAGGGGTTTCTAATCCTGTTTGCTCCCCACGCTTTCGCACCTCAGCGTCAGTGTCAGTCCAGGTGGTCGCCTTCGCCACTGGTGTTCCTTCCTATATCTACGCATTTCACCGCTACACAGGAAATTCCACCACCCTCTACTGCACTCTAGCCAGACAGTTATGGATGCAGTTCCCAGGTTAAGCCCGGGGATTTCACACCCATCTTATCAAGCCGCCTACGCGCGCTTTACGCCCAGTAATTCCGATTAACGCTTGCACCCTCTGTATTACCGCGGCTGCTGGCACAGG
+
CCCCGGGGGGGGGGGGGGGGGGGGGGGGGGGGGGGGGGGGGGGGGGGGGGGGGGGGGGGGGGGGGGGGGGGGGGGGGGGGGGGGGGGGGGGGGGGGGGGGGGGGGGGGGGGGGGGGGGGGGGGGGGGGGGGGGGGGGGGGFG8FGGGGGGGGGGGGGGGGGFGGGGGGGGGGGGGGGGGGGGGGGGGGF?GGGGFFGFGGDFGAFFFFFFFEFFDFFEFFFFF3BFBFFFFF;@BB@@FF6AAB<>>?:349A.:A0:1:3A<:>:(368?B<02(896<<4:)(47969(())(:()((#
@M05025:18:000000000-B3NL5:1:1101:27151:16100 2:N:0:TCGAAG
TCATTCGGACTACTAGGGTTTCTAATCCTGTTCGCTACCCATGCTTTCGAGCCTCAGCGTCAGTTGCAGACCAGAGAGCCGCCTTCGCCACTGGTGTTCTTCCATATATCTACGCATTCCACCGCTACACATGGAGTTCCACTCTCCTCTTCTGCACTCAAGTTCAACAGTTTCTGATGCAATTCTCCGGTTGAGCCGAAGGCTTTCACATCAGACTTATTGAACCGCCTGCACTCGCTTTACGCCCAATAAATCCGGACAACGCTTGCCACCTACGTATTACTCGGGCTCCTGGAACGTA
+
CCCCDCEGGGGGGGGGFF@EEGGGGGGGGGGGGDEGGGFGGG8CFGGGGGGGGGGGGGGGGGGGGGGG?FGGFGGGGGGFEGCFGGGGGDGGGGGGFGGGGGGGGGGGGGGGGGGGGGGFFGGGGGGGGGGGGEFGGFFFGGGGGGFFFGGGGGGGG8DEDDEFGGFFGGGGGGGGGCFGG=FFG@FCDD6=DFGGGEDD>BFFFF>+<AFFFFFFFFECFFFFED9=@FFFFFFE923=DEC0(6638(;8><CE>;;;03639?<?<(62223:?.)67)<))(,(--((.)((.(4-#
@M05025:18:000000000-B3NL5:1:1101:20833:16121 2:N:0:TCGAAG
TCATTCGGACTACACGGGTTTCTAATCCTGTTTGCTCCCCACGCTTTCGTACATGAGCGTCAGTGTTGACCCAGGTGGCTGCCTTCGCCATCGGTATTCCTTCAGATCTCTACGCATTTCACCGCTACACCTGAAATTCTACCACCCTCTATCACACTCTAGTTTGCCAGTTCGAAATGCAGTTCCCAGGTTGAGCCCGGGGCTTTCACATCTCGCTTAACAAACCGCCTGCGTACGCTTTACGCCCAGTAATTCCGATTAACGCTCGCACCCTCCGTATTACCGCGTCTGCTGGCACGGG
+
CCCCGGGGGGGGGGGGGGGGGGGGGGGGGGGGGFGGGGGGGGGGGGGGGGGGGGEGGGGGGGGGGGGEFFGGGGGGGGGGGGGGGGGGGGGGGGGGGGGGGGGGGGGGGGGGGGGGGEGGGFGGGGGGGGGGGGGGGGGGGDDFFEGGGGGGGGGGGGGGGF;EFEGFGGGGGGGGGGFGGGGFCCGGFFCDCFGGGFCD*?DFFFFAFAFA+=<AFDF68@>9BD>=@DFFFFD@(023;9E08(:1;(<AA<A>76?<06)(40419;BFBBB?(3(44:D2(,((-,34<)4:(5:(#
@M05025:18:000000000-B3NL5:1:1101:26567:16156 2:N:0:TCGAAG
TCATTCGGACTACTGGGGTTTCTAATCCTGTTCGCTACCCACACTTTCGCACATGAGCGTCAGTCTTTGGCCAGGGAGTCGCCTTCGCCACTGATGTTCCTCCAGATATCTACGCATTTCACCGCCACACCTGGAATTCCACTCCCCTCTCCCAGACTCTAGTCTGCCAGTTCTAAATGACCTTCCCAGGTTGAGCCCGGGGCTTTCACATCTGGCTTAACAAACCGCCTGCGTTCGCTTTACGCCCAGTAATTCCGATTAACGCCCGCACCCTCTGTATTACCGTGCCTCCTGGCCCGGA
+
CCCCGGGGCEDEFGGGCECFGGGFCCFGGGDG@CBEECE86@,6CEEE@7:FDGFFGGDGCGGGEGGA,@8FE@,,,,8B@+FFCEFGE7:FFD<9CFFFF,4A<5=?EBFFFFFBFGF,AFFEC+=>EFGFF,A4EG=;>BE,4ECEEF?,,,,@8=DFG,=>FB998AF9D==,CE97CD+2@FCFC?:==:F59?D5C>GBF*;+=EFFF+/645>8A+*--599B?D<0;,40((32690892208<2<ABBF(40(6),((,-(((7<(4()64-6).<((.(4))(()((.,34#
@M05025:18:000000000-B3NL5:1:1101:5674:16162 2:N:0:TCGAAG
TCATTCGGACTACTAGGGTATCTAATCCTGTTTGCTCCCCACACTTTCGCACCTCAGCGTCAGTATCGAGCCAGTGAGCCGCCTTCGCCACTGGTGTTCCTCCGAATATCTACGAATTTCACCTCTACACTCGGAATTCCACTCACCTCTCTCGAACTCAAGACTAGCAGTATTAAAGGCAGTTCCGGGGTTGAGCCCCGGGATTTCACCTCTAACTGACTAATCCGCCTACGCGCGCTTTACGCCCAGTAATTCCGAACAACGCTAACCCCCCCCGTATTACCGCGGCTGCTGGCACGGG
+
CCCCFGGGGGGGGGGGGGGGGGGGGGGGGGGGGGGGGGGGFGGGGGGGGGGGGGGGGGGGGGGGGGG7DGGGGGGGGGGGGGGGGG7EGGGGGGGGGGGGGGGGGGGGGGGGGGGGGGGGGGGGGGGGGG9FFG7CGGGGGGGGGGGGGGGGGCFGGGFFGDFGFEDGGGFGGGECADGG8C?DFGCEC>DDGGGGGFGGGFDFFFFAFFFFFFEBFEBFFFBF@?2;;;1(1:@BB99FFAFFF0(4(.444<AD(:099(4(72?((33(4,7(3332:>AA031(,4(:702:B7?F#
@M05025:18:000000000-B3NL5:1:1101:28200:16179 2:N:0:TCGAAG
TCATTCGGACTACTGGGGTATCTAATCCTGTTTGCTCCCCACACTTTCGCACCTCAGCGTCAGTATCGAGCCAGTGAGCCGCCTTCGCCACTGGTGTTCCTCCGAATATCTACGAATTTCACCTCTACACTCGGAATTCCACTCACCTCTCTCGAACTCTAGACCGATAGTTTTGGAGGCAGTTCCAGGGTTGAGCCCTGGGATTTCACCCCCAACTTTCCGATCCGCCTACGTGCGCTTTACGCCCAGAAATTCCGAACAACGCTAACCCCCTCCGTATTACCGCGGCTGCTGGCACGGC
+
CCCCCCGGGGGFG9FGGGGGGGGGGGGGGGGGGGGGGGGGGGGGGGGFGGGGGFFGGGGGGDGGGGGGGFDEFGGGGGGGGGGGGGGGGGGGGFGDGGGGGGGGEEGGGGGGGGGGGGGGGGGGGGGGGFEFGGGEFG9DFGDDFG@EFD8FGGGGFGGGE==EGGGGGDGGGGGGGCGDGDGGGGFGG5F*7@CCD?C?F?FAF49BFAABBD?=F@CF=;(66<1;03236;13((420364:6>FB(4)6:4),8:9>B:>668(4:<FF04:6:?7(65<39-9>B>?03(((861#
@M05025:18:000000000-B3NL5:1:1101:18011:16195 2:N:0:TCGAAG
TCATTCGGACTACTAGGGTTTCTAATCCTGTTCGCTACCCATGCTTTCGAGCCTCAGCGTCAGTTGCAGACCAGAGAGCCGCCTTCGCCACTGGTGTTCTTCCATATATCTACGCATTCCACCGCTACACATGGAGTTCCACTCTCCTCTTCTGCACTCAAGTTCAACAGTTTCTGATGCAATTCTCCGGTTGAGCCGAAGGCTTTCACATCAGACTTATTGAACCGCCTGCACTCGCTTTACGCCCAATAAATCCGGACAACGCTTGCCACCTACGTATTACCGCGGCTCCTGGCACGTC
+
CCCCGGGGGGGGGGGGGGFGGGGGGGGGGGGGGGGGGGGGGGGGGGGGGGGGGGGGGGGGGGGGGGGGGGGGGGGGGGGGGGGGGGGGGGGGGGGGGGGGGGGGGGGGGGGGGGGGGGGGGGGGGGGGGGGGGGGGGGGGGGGGGGGGGGGGGGGGGGGDGGFFFFGGGGGGGGGGGGGGGGGGGGGGGGGGGFGGGFGGGEGFFFFFFFFFFF@BAFFFFFECEFBB2>FFFFEFFFFFFEFFDFBFFFFF9<?;B0;B>BFFFFF:BFBFF?:?8:2<?469279;19(4>F?(1<(.#
@M05025:18:000000000-B3NL5:1:1101:17015:16217 2:N:0:TCGAAG
TCATTCGGACTACCCGGGTTTCTAATCCTGTTTGCTCCCCACACTTTCGCACCTCAGCGTCAGTATCGAGCCAGTGAGCCGCCTTCGCCACTGGTGTTCCTCCGAATATCTACGAATTTCACCTCTACACTCGGAATTCCACTCACCTCTCTCGAACTCTAGACCGATAGTTTTGGAGGCAGTTCCGGGGTTGAGCCCCGGGATTTCACCCCCAACTTTCCGATCCGCCTACGTGCGCTTTACGCCCAGTAATTCCGAACAACGCTAACCCCCTCCGTATTACCGCGGCTGCTGGCACGGA
+
CCCCGGGGGGGGGGGGGGGGGGGGGGGGGGGGGGGGGGGGGGGGGGGGGGGGGGGGGGGGGGGGGGGDGGGGGGGGGGGGGGGGGGGGGGGGGGGGGGGGGGGGGGGGGGGCGGGGGGGGGGGGGGGGGGGGDGGGGGGGGFFGGGGGGGGGGGGGGGGGGGGGGGGDD>FGGGGGGGGDGGGGFC9EGDDGGGFGGFGGGFGFFFFFFFFDFF?@FACFF>;;1??FFF:<::::9B>BB<BBF0716:>BBBF>?0:>1::>B?B;F?F666?F6:6??BFFFFB09>>?F73:(<:6#
@M05025:18:000000000-B3NL5:1:1101:5508:16239 2:N:0:TCGAAG
TCATTCGGACTACTAGGGTTTCTAATCCTGTTTGCTCCCCACGCTTTCGTACATGAGCGTCAGTGTTGACCCAGGTGGCTGCCTTCGCCATCGGTATTCCTTCAGATCTCTACGCATTTCACCGCTACACCTGAAATTCTACCACCCTCTATCACACTCTAGTTTGCCAGTTCGAAATGCAGTTCCCAGGTTGAGCCCGGGGCTTTCACATCTCGCTTAACAAACCGCCTGCGTACGCTTTACGCCCAGTAATTCCGATTAACGCTCGCACCCTCCGTATTACCCCGGCTGCTGGCACGGG
+
CCCCGGGGGGGGGGGFGGGGGGGGGGGGGGGGGGGGGGGGGGGGGGGFGGGGGGGGGGGGGGGGGGGGGGGGGGGGGGGGGGGFGGGGGGGGGGGGGGGGGGGGGGGGGGGGGGGGGGFGGGGGGGGGGGGGGGGFFGGFCEFGGGGGGGGGGGGGGGGGGGFAEFFGGGGGGGGGGGFGGGGGFGCGGGGGFGFG?FGGDEGFFFFFFF+A:>=DDFA>A9=B@(-5>@=B;2;9201<@EEFF99;<@3)95CC?(-2299:1((,439;?1310,(8,:A<(-,(-((-5,4:()(-#
@M05025:18:000000000-B3NL5:1:1101:9015:16283 2:N:0:TCGAAG
TCATTCGGACTACTGGGGTATCTAATCCTGTTTGCTCCCCACGCTTTCGTACATGAGCGTCAGTGTTGACCCAGGTGGCTGCCTTCGCCATCGGTATTCCTTCAGATCTCTACGCATTTCACCGCTACACCTGAAATTCTACCACCCTCTATCACACTCTAGTTTGCCAGTTCGAAATGCAGTTCCCAGGTTGAGCCCGGGGCTTTCACATCTCGCTTAACAAACCGCCTGCGTACGCTTTACGCCCAGTAATTCCGATTAACGCTCGCACCCTCCGTATTACCGCGGCTGCTGGCACGGG
+
CCCCGGGGGGGGGGGGGGGGGGGGGGGGGGGGGGGGGGGGGGGGGGGGGGGGGGGGGGGGGGGGGGGEGGGGGGGGGGGGGGGGGGFGGGGGGEGGGGGGGGGGGGGGGGGGGGGGGGGGGGGGGGGGGGGGGGGGGGGGGGGGGGGGGGGGGGGGGGGGFFFFGGCGGGFGGDG8>FGGGGGGGGGGGGGGGGCDGFG>DEGEFFFFF>FFFF=FFFFFFFB25>5@BFFFFFFF(6;;(;C@<6;;6=<5?))6??:2:)6:>1:69096?:?B63(244A90712((((44:?0,,(#
@M05025:18:000000000-B3NL5:1:1101:7412:16293 2:N:0:TCGAAG
TCATTCGGACTACAGGGGTATCTAATCCTGTTTGCTCCCCACGCTTTCGTACATGAGCGTCAGTGTTGACCCAGGTGGCTGCCTTCGCCATCGGTATTCCTTCAGATCTCTACGCATTTCACCGCTACACCTGAAATTCTACCACCCTCTATCACACTCTAGTTTGCCAGTTCGAAATGCAGTTCCCAGGTTGAGCCCGGGGCTTTCACATCTCGCTTAACAAACCGCCTGCGTACGCTTTACGCCCAGTAATTCCGATTAACGCTCGCACCCTCCGTATTCCCGCGGCTGCTGGCCCGGA
+
CCCCGGGGGGGGGGGGGGFGGGGGGGGGGGGGGGGGGGGGGGGGGGGGGGGGGGGGGGGGGGGGGGGGGGGFGGGGFGFFGGGGGGGGGGGGCGGGGGGGGGECEFGGGGGGGGDFGGGGGGGGGGGGGGGGGGGGGGGGGGGGGGEGGFGGGGGGGGGGGFGAFGGGGGGFGGCGGGDFGGFGGG?9FFFFFG6FGFCD5BCEFFFFFFFFFF=9B>D+?CE7B929@=21,,29;0;6;C71;>4@(59CF)6>?(1::B<(7(((((-3::?B6:1(4)))43((46>BFF(((-(-#
@M05025:18:000000000-B3NL5:1:1101:3569:16327 2:N:0:TCGAAG
TCATTCGGACTACCGGGGTTTCTAATCCTGTTCGCTACCCACGCTTTCGTTCCTCAGCGTCAGTTACTGCCCAGAGACCCGCCTTCGCCACCGGTGTTCCTCCTGATATCTGCGCATTTCACCGCTACACCAGGAATTCCAGTCTCCCCTGCAGTACTCAAGTCTGCCCGTATCGCCTGCAAGCCAGCAGTTGAGCTGCTGGTTTTCACAAACGACGCGACAAACCGCCTACGAACTCTTTACGCCCAGTAATTCCGGACAACGCTTGCACCCTACGTATTACCGCGGCTGCTGGCACGTC
+
CCCCGGGGGGGGGGGGGGGGGGGGGGGGGGGGGGGGGGGGGGGGGGGGGGGGGGGGGGGGGDGGGGGGGGGGGGFGGGGGGGGCEGCGGGGGGGGGGGFGGGGGGGGAFGG<FGGGGGGFFGGGD@CGGGGGGG:FFGGGDBFFCEGGGGGGGGGGGEA8FFGGGGGGGGGDDG7EGG5FGCDF>>990;CDGDCFGFGGFFFFAFFFFFF46?@B)2738A;;;?09B?(28:B>1<><<AF<?09:6:D2--5>?0((,4:9;6:1<))460(4:28A2)66(2-2(,-45240(.(,#
@M05025:18:000000000-B3NL5:1:1101:15364:16337 2:N:0:TCGAAG
[truncated: 22,202,586 more chars]
