# Supplementary material for: The Effect of Qiweibaizhu Powder Crude Polysaccharide on Antibiotic-Associated Diarrhea Mice Is Associated With Restoring Intestinal Mucosal Bacteria
Source: Front Nutr. 2022 Jul 8;9:952647. doi: 10.3389/fnut.2022.952647 (PMC9305308; doi:10.3389/fnut.2022.952647)
Supplement: Supplementary file 6 [file Data_Sheet_6.zip › raw data-mm3/raw.split.mm3.1.fq]

@M05025:18:000000000-B3NL5:1:1101:21901:1359 1:N:0:TCGAAG
GTTTCGACTCCTACGGGAGGCAGCAGTAGGGAATCTTCCACAATGGACGAAAGTCTGATGGAGCAACGCCGCGTGAGTGAAGAAGGGTTTCGGCTCGTAAAGCTCTGTTGGTAGTGAAGAAAGATAGAGGTAGTAACTGGCCTTTATTTGACGGTAATTACTTAGAAAGTCACGGCTAACTACGTGCCAGCAGCCGCGGTAATACGTAGGTGGCAAGCGTTGTCCGGATTTATTGGGCGTAAAGCGAGTGCAGGCGGTTCAATAAGTCTGATGTGAAAGCATTCGGCTCAACCGGAGAATT
+
CCCCCGGGGGGGGGGGGGGGGGGGGGGGGGGGGGGGGGGGGGGGGGGGGFGGGFFFGGGGGGGGGGGGGGGGGGGEGGGGCFCFEGGGGGGEGDDCGGGGGGGEGFC?FFGFGGGGGGGGGCFF<?EGGGGDFAFGGGGGGCG8FGGGFFC?FCFGGFFBF9;FGGDBFCFAFFEFGD;6FFGGGFF7C@5:DDGG@CGGGGGEFF6,4BAFGGG@CFGE:5:<?E=C*=CECFGGDFC7<CGFGCDG5:F**7)7B0)-974C7CF47A?<FA*19@@7(6A)62((4,3(.16990:A2
@M05025:18:000000000-B3NL5:1:1101:12171:1373 1:N:0:TCGAAG
GTTTCGACTCCTACGGGAGGCAGCAGTGGGGAATATTGCACAATGGGCGCAAGCCTGATGCAGCCATGCCGCGTGTATGAAGAAGGCCTTCGGGTTGTAAAGTACTTTCAGCGAGGAGGAAGGTGTTGTGGTTAATAACCACAGCAATTGACGTTACTCGCAGAAGAAGCACCGGCTAACTCCGTGCCAGCAGCCGCGGTAATACGGAGGGTGCAAGCGTTAATCGGAATTACTGGGCGTAAAGCGCACGCAGGCGGTCTGTCAAGTCGGATGGGAAATCCCCGGGCCCAACCTGGGAACT
+
CCCCCGGGGGGGGGGEGGDGFGGGCCEEFGGFGCFGEFCGGAF9@FC@FFCFGF@FGFGGFAAFFEFGGDECC:@FDFFGGFGFCFGGG@AFFEFGGFFGFFGGGDGGGFFGG7BF:FEGFFGGGFGFABEF@EA<?FDGGFGGGGGGFGGFGEFGGGGGGGG:FCFFGGGGGGGGEGGGGGFGGGD@FBFG>FGGCCGECC??FCC5:BE=EEC?7712A=5?EC*:5CEF7C*><FD5)9>>CDGD>5575CBF5).()/**02//795<3(55:>F<:00(-(,(,48<BF1?(.(-.
@M05025:18:000000000-B3NL5:1:1101:13126:1389 1:N:0:TCGAAG
GTTTCGACTCCTACGGGAGGCAGCAGTAGGGAATCTTCCACAATGGACGAAAGTCTGATGGAGCAACGCCGCGTGAGTGAAGAAGGGTTTCGGCTCGTAAAGCTCTGTTGGTAGTGAAGAAAGATAGAGGTAGTAACTGGCCTTTATTTGACGGTAATTACTTAGAAAGTCACGGCTAACTACGTGCCAGCAGCCGCGGTAATACGTAGGTGGCAAGCGTTGTCCGGATTTATTGGGCGTAAAGCGAGTGCAGGCGGTTCAATAAGTCTGATGTGAAAGCCTTCGGCTCAACCGGAGAATT
+
CCCCCGGGGGGGGGGGG@FGGGGGGGGGGGGGGGGGGGGGGGGGGDFFGEGGGGGGGGGGGFGGGGGGGGGGFBCGGGFGGGFGGGGFGGGGGGGGGGGGGAFFGFEEFDGFFFGGFFGEGGGCGGGGGGGGGFGGDGFDFGGGGGGGGGGGGGGFCGGFCFGGGGGG@FFGG@FGGGGGGGGGGG>DG?FFCFGGE:C8CGF9FFAFGGFGDFGGGGG*AGGGGGD*:7CC7F7CFFGG3>9CFG358>/*9FDEE:5-*9@:>F**0-@)=AF47@*:??A368>03<7::B99697<9
@M05025:18:000000000-B3NL5:1:1101:11139:1392 1:N:0:TCGAAG
GTTTCGACTCCTACGGGAGGCAGCAGTGGGGAATATTGCACAATGGGGGAAACCCTGATGCAGCGACGCCGCGTGAAGGAAGAAGTATTTCGGTATGTAAACTTCTATCAGCAGGGAAGAAAATGACGGTACCTGACTAAGAAGCCCCGGCTAACTACGTGCCAGCAGCCGCGGTAATACGTAGGGGGCAAGCGTTATCCGGATTTACTGGGTGTAAAGGGAGCGTAGACGGCATGGCAAGTCTGGTGTGAAAGGCAGGGGCTCAACTCCTGGACTGCTTTGGAGACTGTCAGGCTGGAGT
+
CCCCCGGGFGGGGGGGG@CEGGGGGGGGGGGGGGGGGGGGGGGGGGGGGDGGGGDGGGGGGGGFFGCFGGGGGEGGGGGGGGGFGGGGGGGGGGGFGFGGEGFGGGGGGGDGGGGGCFGGGGGDGA<FGGF=?DFGGGGFFGGGCDFEEGGGGGFGGGGFCFGCGGCFGFGGGGBC7CFGGGGGGGGGGGGGFGGCEFGFCEGGGCGFGGGGGG5FGEGGGGCE7EEEEGGCEGGGGG49FFFDCF><>E=CFGF47:@BE>BGD4;*98?BFFFFF4*-6<?((,(8:--:21104:?:,
@M05025:18:000000000-B3NL5:1:1101:17649:1415 1:N:0:TCGAAG
GTTTCGACTCCTACGGGAGGCAGCAGTAGGGAATCTTCCACAATGGACGAAAGTCTGATGGAGCAACGCCGCGTGAGTGAAGAAGGGTTTCGGCTCGTAAAGCTCTGTTGGTAGTGAAGAAAGATAGAGGTAGTAACTGGCCTTTATTTGACGGTAATTACTTAGAAAGTCACGGCTAACTACGTGCCAGCAGCCGCGGTAATACGTAGGTGGCAAGCGTTGTCCGGATTTATTGGGCGTAAAGCGAGTGCAGGCGGTTCAATAAGTCTGATGTGAAAGCCTTCGGCTCAACCGGAGAATT
+
CCCCCGGGGGGGGGGGGGGGGGGGGGGGGGGGGGGGGGGGGGGGGGGGGGGGGGGGGGGGGGGGGGGGGGGGGFGGGGGGGGGGGGGFGGGDGGGGGGGGGGGGGGGGGGGGGGFGGGGGGGGGGGGGGGCFGGGGGGGGGGGGGGGGGGGGGGGGGGGGGGGGGGGGGFDGGGGGGGGGGGGGGGGGGGGGGFGGGGDGGGG@CGEGGGFCGGGCGGEGGGDGGGGEG7CF?CGDGGD7CDGF7CCD7FFGFFDE3).-9B?FFF?6=<@BFFFBFBB:2><2409F<?BFFFFFF18<6
@M05025:18:000000000-B3NL5:1:1101:13421:1570 1:N:0:TCGAAG
GTTTCGACTCCTACGGGAGGCAGCAGTAGGGAATCTTCGGCAATGGACGGAAGTCTGACCGAGCAACGCCGCGTGAGTGAAGAAGGTTTTCGGATCGTAAAACTCTGTTGTTAGAGAAGAACAAGGATGAGAGTAGAATGTTCATCCCTTGACGGTATCTAACCAGAAAGCCACGGCTAACTACGTGCCAGCAGCCGCGGTAATACGTAGGCGGCAAGCGTTGTGCGGATTTATTGGGCGTAAAGCGAGCGCAGGCGGTTTCTTAAGTCTGATGTGAAAGCACCCGGCTCAACCGGGGAGG
+
<CCCCGGGGCFG<FEFGC@:FBED<F@9FFDDEFGGFDFGDG:FC<9C7+,:FEGGAEFFECE@FGG:F:CCC=FF>,CD<CFCFF=<A@DF+?:CGGCC7@FE<,BFFGGG9FC?FFFB@FF<<D@<=D5EFFGFFGD,7C9FGCFC<FFF8C>FGG9@AFFGGFGFGF7,@:FDEECC,?,?*4DFFCEGCEFG*B51:EGGGGGGGFC+*2>CEFFGEE5**<:EE*/+<:7*>5CDG3CF7*9CE)./8))73>0,)99F7F=*94=<4988@=F)2((41(((,,).(.,(-,(-2
@M05025:18:000000000-B3NL5:1:1101:11064:1667 1:N:0:TCGAAG
GTTTCGACTCCTACGGGAGGCAGCAGTAGGGAATCTTCCACAATGGACGAAAGTCTGATGGAGCAACGCCGCGTGAGTGAAGAAGGGTTTCGGCTCGTAAAGCTCTGTTGGTAGTGAAGAAAGATAGAGGTAGTAACTGGCCTTTATTTGACGGTAATTACTTAGAAAGTCACGGCTAACTACGTGCCAGCAGCCGCGGTAATACGTAGGTGGCAAGCGTTGTCCGGATTTATTGGGCGTAAAGCGAGTGCAGGCGGTTCAATAAGTCTGATGTGAAAGCCTTCGGCTCAACCGGAGAATT
+
CCCCCGGGGGGGGGGGGGGGGGGGGGGGGGGGGGGGGGGGGGGGGGGGGGGGGGGGGGGGGGGGGGGGGGGGGGGGGGGGGGGGGGGGGGGGGGGGGGGGGGGGGGGGGGGGGGGGGGGGGGGGGGGGGGGGGGGGGGGGGGGGGGGGGGGGGGGGGDGGGGGGGGGGGGGGGGGGGGGGGGGGGGGGG?FGGGGGGGGGDEGGGFGGGGGGGGGGGGGGEEGGFGGCGEEFGF7DGFGGGGGGGGGGEFFGFGFDE>>?=@FGGGFBFD4>B>FBFFF7027?<B>:6?FFFF;>>BFD5
@M05025:18:000000000-B3NL5:1:1101:19150:1677 1:N:0:TCGAAG
GTTTCGACTCCTACGGGAGGCAGCAGTGGGGAATATTGCACAATGGGGGAAACCCTGATGCAGCGACGCCGCGTGAGTGATGAAGTATTTCGGTATGTAAAGCTCTATCAGCAGGGAAGAAAATGACGGTACCTGACTAAGAAGCACCGGCTAAATACGTGCCAGCAGCCGCGGTAATACGTATGGTGCAAGCGTTATCCGGATTTACTGGGTGTAAAGGGAGCGTAGACGGAGAGGCAAGTCTGATGTGAAAACCCGGGGCTCAACCCCGGGACTGCATTGGAAACTGTTTTTCTAGAGT
+
CCCCCGGGGGGGGGGGGGGGGGGGGGGGGGGGGGGGGGGGGGGGGGGGGGGGGGGGGGGGGGGGGGGGGGGGGGGGGGGGGGGGGDGGGGGGGGGGGGGGGGGGGGGGGGGGGGGGGGGGGGGGGGGGGGGGGGGGGGGGGGGGGGGGGGGGGGGGGGGGGGGGGGGGGGGGGGGGGGGGGGGGGGGGGGGGGGGGGGGGGGGDEGGGGGGGGGGCEFFGGGGGGGEGGGGGGGGGGDGGGFGFGGFGFFFGFGFEFFFBEEDGFGF:<:BBBFFFFFFAABF<AFFFFB24(372<AFF2
@M05025:18:000000000-B3NL5:1:1101:20344:1756 1:N:0:TCGAAG
GTTTCGACTCCTACGGGAGGCAGCAGTAGGGAATCTTCCACAATGGACGAAAGTCTGATGGAGCAACGCCGCGTGAGTGAAGAAGGGTTTCGGCTCGTAAAGCTCTGTTGGTAGTGAAGAAAGATAGAGGTAGTAACTGGCCTTTATTTGACGGTAATTACTTAGAAAGTCACGGCTAACTACGTGCCAGCAGCCGCGGTAATACGTAGGTGGCAAGCGTTGTCCGGATTTATTGGGCGTAAAGCGAGTGCAGGCGGTTCAATAAGTCTGATGTGAAAGCCTTCGGCTCAACCGGAGAATT
+
CCCCCGGGGGGGGGGGGGGGGEGGGGGGGGGGGGGGGGGGGGGGGGGGGGGGGGGGGGGGGGGGGGGGGGGGGGGDGGGGGGDGGGGGGGGGGGGGGGGGGGGFGFGGGFGGGGFGGGGGGGGGGGGGGGGDGGGGGGGGGGGDGEGGGGGGGGGGGGGGGGGGGGGGGCFGGGCFGDGFGCGGGGGGGGGGGDGGGGGGGGGGGGG9:CFGGGGGCGGEEGEGGEGGC59EFC7=FGDG5CC7DGDDBF779D@7BD78FFFGGC/=6)=AFFFFF?@?1:<?<09137)44;;>BF?2)
@M05025:18:000000000-B3NL5:1:1101:13968:1759 1:N:0:TCGAAG
GTTTCGACTCCTACGGGAGGCAGCAGTAGGGAATCTTCCACAATGGACGAAAGTCTGATGGAGCAACGCCGCGTGAGTGAAGAAGGGTTTCGGCTCGTAAAGCTCTGTTGGTAGTGAAGAAAGATAGAGGTAGTAACTGGCCTTTATTTGACGGTAATTACTTAGAAAGTCACGGCTAACTACGTGCCAGCAGCCGCGGTAATACGTAGGTGGCAAGCGTTGTCCGGATTTATTGGGCGTAAAGCGAGTGCAGGCGGTTCAATAAGTCTGATGTGAAAGCCTTCGGCTCAACCGGAGAATT
+
CCCCCGGGGGGGGGGGGGGGGGGGGGGGGGGGGGGGGGGGGGGGGGGGGDEEFFFGGGGGGGGGGGGGGGGGGGGGGGGGGGGGGGGGGGGGGGGGGGGGGGGGGGGGGGGGGGGGGGGGGFFFGGGFFGGGGGGGGGGGGGGGGGGGGGGGDEFGGGGGGGGGGGGGGGFGGGGGGGGGGGFCFBFGGGGGGGFGGGCEGGGGGGFFGGGGGGGFGGGECEGGGGGEGGDGGGGFGFDGGGGFFDDDEFFGF<>EB>>?FFF>FFFFFAFFFBFFFF@?(54><B9(,28::BBFF;B>:
@M05025:18:000000000-B3NL5:1:1101:8958:1773 1:N:0:TCGAAG
GTTTCGACTCCTACGGGAGGCAGCAGTAGGGAATCTTCCACAATGGACGAAAGTCTGATGGAGCAACGCCGCGTGAGTGAAGAAGGGTTTCGGCTCGTAAAGCTCTGTTGGTAGTGAAGAAAGATAGAGGTAGTAACTGGCCTTTATTTGACGGTAATTACTTAGAAAGTCACGGCTAACTACGTGCCAGCAGCCGCGGTAATACGTAGGTGGCAAGCGTTGTCCGGATTTATTGGGCGTAAAGCGAGTGCAGGCGGTTCAATAAGTCTGATGTGAAAGCCTTCGGCTCAACCGGAGAATT
+
CCCCCGGGGGGGGGGGGGGGGGGGGGGGGGGGGGGGGGGGGGGGGFFFGGGGGGGGGGGGGGGGGGGGGGGGGGGDGGGGGGGGGGGGGGGGGGGGGGGGGGGGGGGGGGGGGFFGGGGGGGFFDF9AEGFGGGGFGGDFGGGGDGFCGFGGGGGFGGGCEGGGGGGGGGGFGGGGGGGGGGFGGGGGGGFFGGGGGGGGGGGGFGGGCEAEFGGFE55AC=EGGGDGDCFC9@+>CF<DDDGGGDGG3FF77<>DE>5166@FGGFFF4=AFDF=6@*((4<<??FFFB?FFFF020?A4
@M05025:18:000000000-B3NL5:1:1101:19302:1781 1:N:0:TCGAAG
GTTTCGACTCCTACGGGAGGCAGCAGTAGGGAATCTTCCACAATGGACGAAAGTCTGATGGAGCAACGCCGCGTGAGTGAAGAAGGGTTTCGGCTCGTAAAGCTCTGTTGGTAGTGAAGAAAGATAGAGGTAGTAACTGGCCTTTATTTGACGGTAATTACTTAGAAAGTCACGGCTAACTACGTGCCAGCAGCCGCGGTAATACGTAGGTGGCAAGCGTTGTCCGGATTTATTGGGCGTAAAGCGAGTGCAGGCGGTTCAATAAGTCTGATGTGAAAGCCTTCGGCTCAACCGGAGAATT
+
CCCCCGGGGGGGGGGGGGGGGGGGGGGGGGGGGGGGGGGGGGGGGGGGGGGGGGGGGGGGGGGGGGGGGGGGGGGGGGGGGGGGGGGGGGGGGGGGGGGGGGGEGGGFGGGGFGFFGFGGGGFFGGGGGGGGGGGGGGGGGGGGGGGGGGGGGGGGGGGGGGGGGGGGGGGGGGGGGGGGGGGGFFGFFGGGGFFGGGGGGGGGFGGGGGGGGGGGGFGGDDGGGGGCEEGGGGGGGDCCGGGGFGGGEFFGFGFFFE><FFFGGGFFF<BAFFFFFFF:FFA<??BBFFF?:BFBBFFFA
@M05025:18:000000000-B3NL5:1:1101:14210:1852 1:N:0:TCGAAG
GTTTCGACTCCTACGGGAGGCAGCAGTAGGGAATCTTCCACAATGGACGAAAGTCTGATGGAGCAACGCCGCGTGAGTGAAGAAGGGTTTCGGCTCGTAAAGCTCTGTTGGTAGTGAAGAAAGATAGAGGTAGTAACTGGCCTTTATTTGACGGTAATTACTTAGAAAGTCACGGCTAACTACGTGCCAGCAGCCGCGGTAATACGTAGGTGGCAAGAGTTGTCCGGATTTAGTGGGCGTAAAGCGAGTGCAGGCGGCTCAATAAGTATTATGTGAAAGACTTCGGCTCAACCGTAGAATT
+
CCCCCGGEGCG<CEGGGF@@;FFE8FGGEFGGGGEFCFFFEFEFGGGGECF@CFFGGFEF9FG8DFGGGGC:FFFDCE?FGGGCF=F:CC9FECFCECGGG<?5E,BE?FG?,CFE9?,EAFGGC<BFG8BF,,:5EFAFD3FG<<@FCGGC=BFD@=@F=F9FCFG9FFFFE@7@83D,@FCC@FBCA7D,8CBE@EGGE*1>F/5>EGBCF=695*2<<+40+2*/*2A9+;:5C<5C5CC:C5CCEF6:**))75<(9=FCF>/*0)*.75=4**1,(6><00((-42((((-(24)6
@M05025:18:000000000-B3NL5:1:1101:13263:1901 1:N:0:TCGAAG
GTTTCGACTCCTACGGGAGGCAGCAGTAGGGAATCTTCCACAATGGACGAAAGTCTGATGGAGCAACGCCGCGTGAGTGAAGAAGGGTTTCGGCTCGTAAAGCTCTGTTGGTAGTGAAGAAAGATAGAGGTAGTAACTGGCCTTTATTTGACGGTAATTACTTAGAAAGTCACGGCTAACTACGTGCCAGCAGCCGCGGTAATACGTAGGTGGCAAGCGTTGTCCGGATTTATTGGGCGTAAAGCGAGTGCAGGCGGTTCAATAAGTCTGATGTGAAAGCCTTCGGCTCAACCGGAGAATT
+
CCCCCGGGGGGGGGGGGGGGGGGGGGGGGGGGGGGGGGGGGGGGGGGGGGGGGGGGGGGGGGGGGGGGGGGGGGGGGGGGGGGFGGGGGGGGGGGGGGGGGGGGGGGGGGGFGGFGGGGGGGFFFFGGGGGGGGGGGGGGGGGGGGGGGGGGGGGGGGGGGGGGGGEGGGFGFGGGGGGGGGGGFGGGGGGGGGGGGGGGGGGGGGGGGGGGGGGGGGGGCEGGGGGDGGGGGGGFGGGGGGGGGGDGFFFGFGEFF>>:===FFGFFFFFABBFFFBF0:?7??B0:?DFFF69;BFFF2
@M05025:18:000000000-B3NL5:1:1101:18584:1922 1:N:0:TCGAAG
GTTTCGACTCCTACGGGAGGCAGCAGTAGGGAATCTTCCACAATGGACGAAAGTCTGATGGAGCAACGCCGCGTGAGTGAAGAAGGGTTTCGGCTCGTAAAGCTCTGTTGGTAGTGAAGAAAGATAGAGGTAGTAACTGGCCTTTATTTGACGGTAATTACTTAGAAAGTCACGGCTAACTACGTGCCAGCAGCCGCGGTAATACGTAGGTGGCAAGCGTTGTCCGGATTTATTGGGCGTAAAGCGAGTGCAGGCGGCTCAATAAGTCTGATGTGAAAGCCTTCGGCGCAACCGGAGAATT
+
CCCCC@FGGDGGGGGGGEGEGGGGDFFGGGEGGGGGGGGGGGFGGG@FGGGGGGGGGGFGFCFDGGGGGGGEG+@:CA<FCGGAFFEGGCFGCGDFGGGGGGGDGGGGGFGGGG?EEFFFGGGGGGGFGGFFGGGGGGFGGGGFFFFFCFEGGGGGCFGGCGFCGGGGEGGFFGGG8CFFFFGEGGCD;8D?:>DCCED>E:FFGGEEGDCA;CFGG55*=EGF:CG:5*=F7:7C4FC9>CFC=D9CD>FGFG3)7)0(=F*0:*96?4=<?:@FFFF???)4:?0(4-2>06>B>1<3-
@M05025:18:000000000-B3NL5:1:1101:22712:1943 1:N:0:TCGAAG
GTTTCGACTCCTACGGGAGGCAGCAGTAGGGAATCTTCCACAATGGACGAAAGTCTGATGGAGCAACGCCGCGTGAGTGAAGAAGGGTTTCGGCTCGTAAAGCTCTGTTGGTAGTGAAGAAAGATAGAGGTAGTAACTGGCCTTTATTTGACGGTAATTACTTAGAAAGTCACGGCTAACTACGTGCCAGCAGCCGCGGTAATACGTAGGTGGCAAGCGTTGTCCGGATTTATTGGGCGTAAAGCGAGTGCAGGCGGGTCAATAAGTCTGATGTGAAAGCCTTCGGCTCAACCGGAGAATT
+
CACCCGGEGGGDGCFCF7F>BGGEEFGFEG>EC@FGGGGGGGGGGFDFFE::FFDFFFGFGDGFFGFGGGGGGGGGGFGGGGEGFGG<FFFGDFGDFGGGGGGEFGGFGFF@FFEFFGE9=AFCFGGFGDBFGGFGGGGGDEFGFGD9FA<FCFFGGGBEGDGGGGGGG9@FGGGGGGGGGGGGG>:FFC5DCFDCEDGGDGFEGC1,CGCC5CFGGGCE55CCGGGEG5EFGCFGGGGDDGGF7DDG>FFC6*5>3356@F?7C7*/=AFA?<6@8?/(802)8246?3>01(,-9><F2
@M05025:18:000000000-B3NL5:1:1101:13077:1949 1:N:0:TCGAAG
GTTTCGACTCCTACGGGAGGCAGCAGTAGGGAATCTTCCACAATGGACGAAAGTCTGATGGAGCAACGCCGCGTGAGTGAAGAAGGGTTTCGGCTCGTAAAGCTCTGTTGGTAGTGAAGAAAGATAGAGGTAGTAACTGGCCTTTATTTGACGGTAATTACTTAGAAAGTCACGGCTAACTACGTGCCAGCAGCCGCGGTAATACGTAGGTGGCAAGCGTTGTCCGGATTTATTGGGCGTAAAGCGAGTGCAGGCGGTTCAATAAGTCTGATGTGAAAGCCTTCGGCTCAACCGGAGAATT
+
CCCCCGGGGGGGGGGGGGGGGGGGGGFGGGGGGGGGGGGGGGGGGGGGGGGGGGGGGGGGGGGGGGGGGGGGGFGGGGGGGGGGGGGGGGGGGGGGGGGFGGGGGFGGGGGGFGFGGGGGGGGGGGGGGGGGGGGGGGGGGGGGGGGGGGFFFGGFGGGGGGGGGGGGGGGGGGGGGGGGGGCEFGFCGGGGGGGGGGGGGGGGGGFGGGGFFGGGGFEGGGGGGGGGD*=EGG>FCCDDGGGCFD<D5FFGFFDBFF7?FFFGGGFFFBFAF9F6FFB0?FF>B?B??2?:?>FB60<BA
@M05025:18:000000000-B3NL5:1:1101:12014:1951 1:N:0:TCGAAG
GTTTCGACTCCTACGGGAGGCAGCAGTAGGGAATCTTCCACAATGGACGAAAGTCTGATGGAGCAACGCCGCGTGAGTGAAGAAGGGTTTCGGCTCGTAAAGCTCTGTTGGTAGTGAAGAAAGATAGAGGTAGTAACTGGCCTTTATTTGACGGTAATTACTTAGAAAGTCACGGCTAACTACGTGCCAGCAGCCGCGGTAATACGTAGGTGGCAAGCGTTGTCCGGATTTATTGGGCGTAAAGCGAGTGCAGGCGGTTCAATAAGTCTGATGTGAAAGCCTTCGGCTCAACCGGAGAATT
+
CCCCCGGGGGGGGGGGGGGGGGGGGGGGGGGGGGGGGGGGGGGGGGGGGGGGGGGGGGGGGGGGGGGGGGGGGGGGGGGGGGGGGGGGGGGGGGGGGGGGGGGGGGGGGGGGGGFGGGGGGGGGGGGGGGGFGGGGGGGGGGGGGGGGGGGGGGGGGGGGGGGGGGGGGGGGGGGGGGGGGGGGGGGFGGGGGGGGGGGGGEGGGGGGGGGGGGGGGGGGGGGGGGGGEEGGFFGGGFGGGC7FFD:D>FFGFF>EFDEFFFFGF7@?FBFBFFFFFFF?0:ADBB;?FFFBF>(,49?>6
@M05025:18:000000000-B3NL5:1:1101:7956:1976 1:N:0:TCGAAG
GTTTCGACTCCTACGGGAGGCAGCAGTAGGGAATCTTCCACAATGGACGAAAGTCTGATGGAGCAACGCCGCGTGAGTGAAGAAGGGTTTCGGCTCGTAAAGCTCTGTTGGTAGTGAAGAAAGATAGAGGTAGTAACTGGCCTTTATTTGACGGTAATTACTTAGAAAGTCACGGCTAACTACGTGCCAGCAGCCGCGGTAATACGTAGGTGGCAAGCGTTGTCCGGATTTATTGGGCGTAAAGCGAGTGCAGGCGGTGCAATAAGTCTGATGTGAAAGCCTTCGGCTTAACCGGAGAATT
+
CCCCCGGGGGGGGGGGGGGGGGGGGGGGGGGGGGGGGGGGGGGGGGGGGGGGGGDGGGGGGGGGGGGGGGGGGGGGGGGGGGFGGGGGGGGGGGGGGGGGGGGGGGGFGGGGGGFGGFFGGGFFGGGGGGGGGGGGGGGGGGEGGGFDFEFGGGGGGGGGGGGGGCGGGGCFGGGGGDGGGGGGGGGGGGGGGGGGGGGGGGF;7CC9@CFGGGGGGGGGGG=FGGGCECE?GGG4FGGC<DC77D3C>5*:6FFFFF)46@FGGGFFFBF<?>67@@6:73)4:B1((.<9499933:A2
@M05025:18:000000000-B3NL5:1:1101:22605:2052 1:N:0:TCGAAG
GTTTCGACTCCTACGGGAGGCAGCAGTAGGGAATTTTCGTCAATGGGGGAAACCCTGAACGAGCAATGCCGCGTGAGTGAAGAAGGTCTTCGGATCGTAAAGCTCTGTTGTAAGTGAAGAACGGCTCATAGAGGAAATGCTATGGGAGTGACGGTAGCTTACCAGAAAGCCACGGCTAACTACGTGCCAGCAGCCGCGGTAATACGTAGGTGGCAAGCGTTATCCGGAATCATTGGGCGTAAAGGGTGCGTAGGTGGCGTACTAAGTCTGTAGTCAAAGGCAATGGCTCAACCATTGTAAG
+
CCCCCGGGGGGGGGGGGGGGGGGCGGGGCGGGGGGGGGGGGDFGGGGGGGGGGGGGGGGGGGGGGGGGGGGGGGGGGGGGGGAEGGGFFGGGGGGGGGGGGGGEGGGGGGGFGGGGGGGGGGGGGGGGFGGEFGGGGGGGGGGGGGGGEFGGGGGGGGGGGGGGGGGGGGGGGGGGGGGGGFGEFG@FGGGGGGFGGGGEEGGGGGFGGG@FGGGGGGD:C55FFEGGDFGFGGGGFGC<CDCDGGFD3B>DEGFF@FEBF>FGGG4769F<=)*/9BFF<BF7??32?2,4?(.6<>BA)
@M05025:18:000000000-B3NL5:1:1101:14790:2108 1:N:0:TCGAAG
GTTTCGACTCCTACGGGAGGCAGCAGTAGGGAATCTTCCACAATGGACGAAAGTCTGATGGAGCAACGCCGCGTGAGTGAAGAAGGGTTTCGGCTCGTAAAGCTCTGTTGGTAGTGAAGAAAGATAGAGGTAGTAACTGGCCTTTATTTGACGGTAATTACTTAGAAAGTCACGGCTAACTACGTGCCAGCAGCCGCGGTAATACGTAGGTGGCAAGCGTTGTCCGGATTTATTGGGCGTAAAGCGAGTGCAGGCGGTTCAATAAGTCTGATGTGAAAGCCTTCGGCTCAACCGGAGAATT
+
CCCCCGGGGGGGGGGGGGGGGGGGGGGGGGGGGGGGGFGGGGGGGGGGGGGGGGGGGFGGGGGGGGGGGGGGGGGGGGGGGGGGGGGGGGGGGGGGGGGGGGGGGGFFGGGGGG<FGGGGGGGGGGGGGGGGGGGGGGFGCFGGGGFGGGGGGGGGGGGGGGGGGGGGGGGGGGGGGGGGGGGGGGGGGFGGDCDCEGGGGGGGGGGGGE=6CFGFGDGGGDEGCGGEE5FFDFCGGGGGGDFGFGDDBFF7@GDFF>56=BBGGF?4*.9>?474@=4(4:<?FFFFFBF0:>F993?A2
@M05025:18:000000000-B3NL5:1:1101:24010:2113 1:N:0:TCGAAG
GTTTCGACTCCTACGGGAGGCAGCAGTGGGGAATATTGCACAATGGGGGAAACCCTGATGCAGCGACGCCGCGTGAGTGATGAAGTATTTCGGTATGTAAAGCTCTATCAGCAGGGAAGAAAATGACGGTACCTGACTAAGAAGCACCGGCTAAATACGTGCCAGCAGCCGCGGTAATACGTATGGTGCAAGCGTTATCCGGATTTACTGGGTGTAAAGGGAGCGTAGACGGAGAGGCAAGTCTGATGTGAAAACCCGGGGCTCAACCCCGGGACTGCATTGGAAACTGTTTTTCTAGAGG
+
CCCCCGGGGGGGGGGGGGGGGGGGGGGGGGGGGGGGGGGGGGGGGGGGGGGGGGGGGGGGGGGGGGGGGGGGGGGGGGGGGGGGGGGGGGGGGFFGGGGGGGGGGGGGGGGGGGGGGGGGGGGGGGGGGGGEGGGGGGGGCGFCGGGGGGGGGGGCFGGFFGGGGGGGGGGEGGGGGGGGFCFCFGGGGFEFFE8CEFGGGG5EGGGGCCFGEGGDCGFGGCEEGEGGGGGGGGD<DDGDD>CGGGGGFFF=@CFFFFFFFFFFFGFF)2BBE,)>FF=)4<?DBFFFFFB4?FB<A243(
@M05025:18:000000000-B3NL5:1:1101:17527:2139 1:N:0:TCGAAG
GTTTCGACTCCTACGGGAGGCAGCAGTAGGGAATCTTCCACAATGGACGAAAGTCTGATGGAGCAACGCCGCGTGAGTGAAGAAGGGTTTCGGCTCGTAAAGCTCTGTTGGTAGTGAAGAAAGATAGAGGTAGTAACTGGCCTTTATTTGACGGTAATTACTTAGAAAGTCACGGCTAACTACGTGCCAGCAGCCGCGGTAATACGTAGGTGGCAAGCGTTGTCCGGATTTATTGGGCGTAAAGCGAGTGCAGGCGGTTCAATAAGTCTGATGTGAAAGCCTTCGGCTCAACCGGAGAATT
+
CCCCCGGGGGGGGGGGGGGGGGGGGGGCGGGGGGGGGGGGGFGGGGGGGGG@FGGGFGGGGGGGFGGGGGGGGGGGGGGFFGGGFGGFDGGGGGGGGGE8FFGFFGGDEEGGGGGGGGGGGGGFFFFGGGF=FFFGGFGGGDGGGFGGGGCGGGGGEFGGDGGGGDFGGEFGGEGGGGFGGGGEG:FGFFCFGGGGGGGGGGGGFG9CF*1<CFDGDFEAEGEGGGG*:*<@7:DDF:5CGDCFGCCGEFFGFCEFEFFBFFFDF*94@D=AFA466667:><??1181),(89B417().
@M05025:18:000000000-B3NL5:1:1101:10558:2208 1:N:0:TCGAAG
GTTTCGACTCCTACGGGAGGCAGCAGTAGGGAATCTTCCACAATGGACGAAAGTCTGATGGAGCAACGCCGCGTGAGTGAAGAAGGGTTTCGGCTCGTAAAGCTCTGTTGGTAGTGAAGAAAGATAGAGGTAGTAACTGGCCTTTATTTGACGGTAATTACTTAGAAAGTCACGGCTAACTACGTGCCAGCAGCCGCGGTAATACGTAGGTGGCAAGCGTTGTCCGGATTTATTGGGCGTAAAGCGAGTGCAGGCGGTTCAATAAGTCTGATGTGAAAGCCTTCGGCTCAACCGGAGAATT
+
CCCCCGGGGGGGGGGGGGGGGGGGGGGGGGGFGGGGGGGGGGGGGGGGGGGGGGGGGGGGGGGGGGGGGGGGGGGEGGGGFGGGGGGGGGGGGGGGGGGGGGGGGGGGGGGGGGGGGGGGGGGFGGGGGGFGGGGGGGFGGGFGGGGGGGGGGGGGGGGGGGGGGGGGGGGGGGGGGGGGGGGGGGFGGFGGGG5EGGCEGGGGGFFGGGFECGGGGGE:CEGGGGGCAECCFGGGGGGGGGGGGGGGFFFGFGFDFF>(=?@FFGFFFBFFFBFFFB??:?>??FF?FFF?FB199BF<6
@M05025:18:000000000-B3NL5:1:1101:16161:2212 1:N:0:TCGAAG
GTTTCGACTCCTACGGGAGGCAGCAGTGGGGAATATTGGACAATGGGCGCAAGCCTGATCCAGCCATACCGCGTGGGTGAAGAAGGCCTTCGGGTTGTAAAGCCCTTTTGTTGGGAAAGAAATCCAGCCGGCTAATACCTGGTTGGGATGACGGTACCCAAAGAATAAGCACCGGCTAACTTCGTGCCAGCAGCCGCGGTAATACGAAGGGTGCAAGCGTTACTCGGAATTACTGGGCGTAAAGCGTGCGTAGGTGGTTATTTAAGTCCGTTGTGAAAGCCCTGGGCTCAACCTGGGAACT
+
CCCCCGGGEGGGGGGGGGGGGGGGGGFGGGGGGGGGGGGGGGGGGGGGGGGGGGGGGGGGGGGGGGGGGGEGGGGGGGGGGGGGGGGGGGGGGGGGGGDGGGFEGFGDGGGGGGGGGFGGGGGGGGGGGGGGGGGFGG8FFGGGGGGFFEGGGCEGGGFGGGGGGGGGGGGGEEGGGEGEFGFGGGGGGDGGGGFGGGGGGC?CFGGGDGGGGCCCGFGGGGGFGGGGGGGGGGGGGFGGDGGGD<9D>:0>@DFFFF)6=*9CGCBF42>BFBFFFFF1.1:<6<1:B24??BF<(48?,
@M05025:18:000000000-B3NL5:1:1101:8493:2226 1:N:0:TCGAAG
GTTTCGACTCCTACGGGAGGCAGCAGTGGGGAATATTGCACAATGGGGGAAACCCTGATGCAGCGACGCCGCGTGAAGGAAGAAGTATCTCGGTATGTAAACTTCTATCAGCAGGGCAGAAAATGACGGTACCTGACTAAGAAGCCCCGGCTAACTACGTGCCAGCAGCCGCGGTAATACGTAGGGGGCAAGCGTTATCCGGATTTCCTGGGTGTAAAGGGAGCGTAGCCGGAAGAGCAAGTCTGATGTGAAAGGCTGGGGCTTAACCCAAGGACTGCATTGGAAACTGTTTTTCTAGAGG
+
CCCC<@FBBFGGFGCGB6F:@CC@FF<CFGG@BFCGF<9CEEEFC8ECG7FGDFEFGGGGG9F@+FFGCFDGGGGGFEFGFGGGGAE<<C<F@+BD<EEFGGGFEBEFBFE<,EFG+7FGGEBD<AF@EEFEG?,F<FFG<AFD,@==:CFCGCBGF7F:F:FC@73@CGGEGG<<E@@BCF9,:B87CC8318EEG*?+A8;?=+++0<<=01>:7EGGG*:::CE:*3CC7C7FCCF49:*2?:7C*7*0*08)65>237:57CF*0()257<)7.9))).4)-44<AA>B(5).-62(
@M05025:18:000000000-B3NL5:1:1101:7593:2241 1:N:0:TCGAAG
GTTTCGACTCCTACGGGAGGCAGCAGTAGGGAATCTTCCACAATGGACGAAAGTCTGATGGAGCAACGCCGCGTGAGTGAAGAAGGGTTTCGGCTCGTAAAGCTCTGTTGGTAGTGAAGAAAGATAGAGGTAGTAACTGGCCTTTATTTGACGGTAATTACTTAGAAAGTCACGGCTAACTACGTGCCAGCAGCCGCGGTAATACGTAGGTGGCAAGCGTTGTCCGGATTTATTGGGCGTAAAGCGAGTGCAGGCGGTTCAATAAGTCTGATGTGAAAGCCTTCGGCTCAACCCGAGAATT
+
CCCCCGGGGGGGGGGGGGGGGGGGGGGGGGGGGGGGGGGGGGGGGGGGGGGGGGGGGGGGGGGGGGGGGGGGGGGGGGGGGGGGGGGGGGGGGGGGGGGGGGGGGGGCGGGEGGEFGGGGGGGGFGGGGGFGGGGGGGGFGGGGGGGGGFFGGGGGGGGGGGFFGGGGFFFGGGGGGGGGGGGEEEGGGGGGDFGGGEGGGGGGGGGCFGCEGGGGG7EGGGE9EEGCE*9CFGGGCFDCCDGGCC1>>>7FFF:BEDB:=B@FG=96FBFA66779**23>2>:<B:22???:F9>>F7:
@M05025:18:000000000-B3NL5:1:1101:10362:2330 1:N:0:TCGAAG
GTTTCGACTCCTACGGGAGGCAGCAGTAGGGAATCTTCCACAATGGACGAAAGTCTGATGGAGCAACGCCGCGTGAGTGAAGAAGGGTTTCGGCTCGTAAAGCTCTGTTGGTAGTGAAGAAAGATAGAGGTAGTAACTGGCCTTTATTTGACGGTAATTACTTAGAAAGTCACGGCTAACTACGTGCCAGCAGCCGCGGTAATACGTAGGTGGCAAGCGTTGTCCGGATTTATTGGGCGTAAAGCGAGTGCAGGCGGTTCAATAAGTCTGATGTGAAAGCCTTCGGCTCAACCGGAGAATT
+
CCCCCGGGGGGGGGGGGGGGGGGGGGFGGGGGGGGGGGGGGGGGGGGGGGGGGGGGGGGGGGGGGGGGGGGGGGGGGGGGGGGGGGGGGGGGGGGGGGGGGGGGGGGGGGGGGGGGGGDFGGGFGGGGGGGGGGGGGGGGGGGGGGGGGGGGGGGGGGGGGGGGGGGGGGGGGGGGGGGGGGGGGGGGGGGGGFGGEGGGGGGGGCAFGGGGGGGGGGG5EGECGGGEGGFCFGGGGGGGDDGGDGGGEFFC4DBFF5B?FFFFGF?9@AFAFAFF?F=1:?<?FF>61)4:?FFFFF?F<
@M05025:18:000000000-B3NL5:1:1101:9280:2343 1:N:0:TCGAAG
GTTTCGACTCCTACGGGAGGCAGCAGTAGGGAATCTTCGGCAATGGACGCAAGTCTGACCGAGCAACGCCGCGTGAGTGAAGAAGGTTTTCGGATCGTAAAACTCTGTTGTTAGAGAAGAACAAGGATGAGAGTAAAATGTTCATCCCTTGACGGTATCTAACCAGAAAGCCACGGCTAACTACGTGCCAGCAGCCGCGGTAATACGTAGGTGGCAAGCGTTGTCCGGATTTATTGGGCGTAAAGCGAGCGCAGGCGGTTTCTTAAGTCTGATGTGAAAGCCCCCGGCTCAACCGGGGAGG
+
CCCCCGGGGGGGGGGGGGGGGGGGGGGGGGGGGGGGGGGGGGGGGFDFGGGCFFGGGFGGGEGGGGGGGGGGGCFCFCFFGFFFFF=EFGFEGGGGGGGGFFFCGGFGGFFGFGCD5?FGGFGGGFGEEGGGGCG<DGFGGGGGGFFGGFFGE7F>F@DGGCECGBFGGGGGGGGEGGGGG9EF>DFGGFGCBCGFECEGGG5<FFECCCGGEFGFGG5ECEGGFF5EEC*0<CF:6CFGGDD>FGGGFE39)>>>@E717?*;0??=?>=4*:6@F?=<<40:>>06(-82,.116;;1;
@M05025:18:000000000-B3NL5:1:1101:12289:2388 1:N:0:TCGAAG
GTTTCGACTCCTACGGGAGGCAGCAGTGGGGAATATTGCACAATGGGGGAAACCCTGATGCAGCGACGCCGCGTGAGTGATGAAGTATTTCGGTATGTAAAGCTCTATCAGCAGGGAAGAAAATGACGGTACCTGACTAAGAAGCACCGGCTAAATACGTGCCAGCAGCCGCGGTAATACGTATGGTGCAAGCGTTATCCGGATTTACTGGGTGTAAAGGGAGCGTAGACGGAGAGGCAAGTCTGATGTGAAAACCCGGGGCTCAACCCCGGGACGGCATTGGAAACTGTTTTTCTAGAGT
+
CCCCCGGGGGGGGGGGGGGGGGGGGGFGGGGGGGGGGGGGGGGGGGGGGGGGGGGGGGGGGGGGGGGGGGGGGGGGGGGGGGGGGGGGGGGGGCFGGGGFGGGGGGGGGGGGGGGGGFGGGGGGGGGGGGGEGFGGGGGGGGGGGGGFGGGGGGGGGGFG7FCGGGGGGGGGGGEGDFGFGCGGGGGGGGGGGCEGGGGGGGGGEFCGGG6FGGGGGGGGGGGGGGGGGGGGG5DGGGGGGGGFGD>FFFFF=F?E<)<;DDB*9C?FB636:0<)73597>B?<23)666ABB?BDBFF)
@M05025:18:000000000-B3NL5:1:1101:15283:2426 1:N:0:TCGAAG
GTTTCGACTCCTACGGGAGGCAGCAGTGGGGAATATTGCACAATGGGCGCAAGCCTGATGCAGCCATGCCGCGTGTATGAAGAAGGCCTTCGGGTTGTAAAGTACTTTCAGCGAGGAGGAAGGTGTTGTGGTTAATAACCGCAGCAATTGACGTTACTCGCAGAAGAAGCACCGGCTAACTCCGTGCCAGCAGCCGCGGTAATACGGAGGGTGCAAGCGTTAATCGGAATTACTGGGCGTAAAGCGCACGCAGGCGGTCTGTCAAGTCGGATGTGAAATCCCCGGGCTCAACCTGGGCACT
+
CCCCCGGGGGGGGGGGGGGGGGGGGGFGGGGGGGGGGGGGGGGGGGGGGGGGGGGGGGGGGGGGGGGGGGGGGGGGGGGGGGGGGGGGGGGGGGGGGGGGGGGGGGGGGGGGGGGGEGGEFGGGGGGGGGGGGGGGGGGGGGGGGGGGGGGGGGGGGGGGGGGGGGGGGGGGGGGGGGGGGGGGGGCGGGGGGGGGCCEGEGGGGGGGGGGGGEGGGGGGGEGGGGGGGGCEGGFGGGGGGGGGFDGGEBDGDGFFFF><FFFGGFFFEFFFBB7?FFFF??016>FF?FF?FFFF<(46.
@M05025:18:000000000-B3NL5:1:1101:20811:2454 1:N:0:TCGAAG
GTTTCGACTCCTACGGGAGGCAGCAGTGGGGAATATTGCACAATGGGGGAAACCCTGATGCAGCGACGCCGCGTGAGTGATGAAGTATTTCGGTATGTAAAGCTCTATCAGCAGGGAAGAAAATGACGGTACCTGACTAAGAAGCACCGGCTAAATACGTGCCAGCAGCCGCGGTAATACGTATGGTGCAAGCGTTATCCGGATTTACTGGGTGTAAAGGGAGCGTAGACGGAGAGGCAAGTCTGATGTGAAAACCCGGGGCTCAACCCCGGGACTGCATTGGAAACTGTTTTGCGAGAGT
+
CCCCCGGGGGFFGGGGGGGGGGGGGGFCEGGCFGFFGFGGGGGGGGGGGGGGGGGGGFGGGGGFGGGGGGDGG=FGGEAAFFGGGFGGGGGGGGGGGGGGGGGGGGG9FGGGGGFDDCEGGGGGGGGGGGFFGGGGGGGGGGGFGFFFECGDGGGFGGGGGGGGF:CFGGGGGGE@EFGGGGGGCCGCFFGG>CEEDGGGGGG?E@7C@FGG:7EFGCGG*2:>=GGGGFGGEDGGGDCFF0?7CGFGFFF79CFFFFD033@FGF)0<?E>EFF:@FFAF23<9ABFFF)::()((44>)
@M05025:18:000000000-B3NL5:1:1101:7777:2474 1:N:0:TCGAAG
GTTTCGACTCCTACGGGAGGCAGCAGTAGGGAATCTTCCACAATGGACGAAAGTCTGATGGAGCAACGCCGCGTGAGTGAAGAAGGGTTTCGGCTCGTAAAGCTCTGTTGGTAGTGAAGAAAGATAGAGGTAGTAACTGGCCTTTATTTGACGGTAATTACTTAGAAAGTCACGGCTAACTACGTGCCAGCAGCCGCGGTAATACGTAGGTGGCAAGCGTTGTCCGGATTTATTGGGCGTAAAGCGAGTGCAGGCGGTTCAATAAGTCTGATGTGAAAGCCTTCGGCTCAACCGGAGAATT
+
CCCCCGGGGGGGGGGGGGGGGGGGGGGGGGGGGGGGGGGGGGGGGGGGGGGGGGGGGGGGGGGGGGGGGGGGGGGGGGGGGGGGGGGGGGGGGGGGGGGGGGGFGGGGGGGGGGFGGGGGGGGGGGGGGGGGGGGGGGGGGGGGGGGGGGGGGGGGGGGGGGGGGGGGGGGGGGGGGGGGGGGEG@FGGGGGGGGGGGGGGGGGGFCFGGGGGGGGGGGGG5CFDEG:*=FFFFGGGFGGGGFFFGCDB3@DFGF@E876FFFGCF?FFFFFFFFFF?FB?33<:?0(8>?F04;B69?F4
@M05025:18:000000000-B3NL5:1:1101:10400:2491 1:N:0:TCGAAG
GTTTCGACTCCTACGGGAGGCAGCAGTAGGGAATCTTCCACAATGGACGAAAGTCTGATGGAGCAACGCCGCGTGAGTGAAGAAGGGTTTCGGCTCGTAAAGCTCTGTTGGTAGTGAAGAAAGATAGAGGTAGTAACTGGCCTTTATTTGACGGTAATTACTTAGAAAGTCACGGCTAACTACGTGCCAGCAGCCGCGGTAATACGTAGGTGGCAAGCGTTGTCCGGATTTATTGGGCGTAAAGCGAGTGCAGGCGGTTCAATAAGTCTGATGTGAAAGCCTTCGGCTCAACCGGAGAATT
+
CCCCCGGGGGGGGGGGGGGGGGGGGGGGGGGGGGGGGGGGGGGGGGGGGGGGGGGGGGGGGGGGGGGGGGGGGGGGGGGGGGGGGGGGGGGGGGGGGGGGGGGGGGGGGGGGGGFGGGGGGGGGGGGGGGGGGGGGGGGGGGGGGGGGGGGGGGGGGGGGGGGGGGGGGGGGGGGGGGGGGGGGGGGGGGGGGGGGGGGGGGGGGG6FGGGGGGGGGGG=EEEFGEGGGGGGFGFFG9<DDGGGGC<C05?76C>BFF3:FF?GCF?FFFFBFAB4?F?BBFABFB>1324:2>B>>93A2
@M05025:18:000000000-B3NL5:1:1101:22542:2511 1:N:0:TCGAAG
GTTTCGACTCCTACGGGAGGCAGCAGTAGGGAATCTTCCACAATGGACGAAAGTCTGATGGAGCAACGCCGCGTGAGTGAAGAAGGGTTTCGGCTCGTAAAGCTCTGTTGGTAGTGAAGAAAGATAGAGGTAGTAACTGGCCTTTATTTGACGGTAATTACTTAGAAAGTCACGGCTAACTACGTGCCAGCAGCCGCGGTAATACGTAGGTGGCAAGCGTTGTCCGGATTTTTTGGGCGTAAAGCGAGTGCAGGCGGGTCAATAAGTCTGATGTGAAAGCCTTCGGCTCAACCGGAGAATT
+
CCCCCGGGGGGGGGGGGGGGGGGGGGGGGGGGGGGGGFGGGGFGGGGGGGGEGFGGGGGGGFGGGFGGGGGGGGGCFGGGGGGGGGGGGGGGGGGGGGGFGGGGGGGFGCGGGGFF9FGGGGGGGGGGGGGGGGGGGGFGGGGGGGFGGGGGGEFCEFGGGGGGFGFFFGFEGGGGGEGGGGGGGGE:FCBE6DFGGGGGGEG7CFFCFDFEC6CFGGG==CCFFG55CC9+19<D3FDGGGGFG<7D@FFC@CBB@)<;4?FGG*0/16B<4499*670:?D???(3:?FFB>F>9(,84
@M05025:18:000000000-B3NL5:1:1101:10209:2531 1:N:0:TCGAAG
GTTTCGACTCCTACGGGAGGCAGCAGTAGGGAATCTTCCACAATGGACGAAAGTCTGATGGAGCAACGCCGCGTGAGTGAAGAAGGGTTTCGGCTCGTAAAGCTCTGTTGGTAGTGAAGAAAGATAGAGGTAGTAACTGGCCTTTATTTGACGGTAATTACTTAGAAAGTCACGGCTAACTACGTGCCAGCAGCCGCGGTAATACGTAGGTGGCAAGCGTTGTCCGGATTTATTGGGCGTAAAGCGAGTGCAGGCGGTTCAATAAGTCTGATGTGAAAGCCTTCGGCTCAACCGGAGGATT
+
CCCCCGGGGGGGFGGGGGGGGGGGFGGGGGGGGGGGGGGGGGGGGGGGGGGGGFGGGGGGGGGGGGGGGGGGGGGDGGGGGGGGGGGGGGFGGGGGGGGGGGGGGGGGGGGGGGFFFGGGGGGGGGGGGGGGGGFGGGGGGFGGGCGGGGFGGGGGDFGGFGGGGFGGGGGGGGGGGGGGGGFEGFGGGGGFGFGGCEEGGGGGGGFFGGFEFGGGGGGGGGGCCE75C:FFDCGFGDDGGDFGFDDD:FFGFG@EFDE0=*7:FFF*9A?<?4719FB(28B<12413<22:;B(((42<
@M05025:18:000000000-B3NL5:1:1101:10690:2599 1:N:0:TCGAAG
GTTTCGACTCCTACGGGAGGCAGCAGTAGGGAATCTTCCACAATGGACGAAAGTCTGATGGAGCAACGCCGCGTGAGTGAAGAAGGGTTTCGGCTCGTAAAGCTCTGTTGGTAGTGAAGAAAGATAGAGGTAGTAACTGGCCTTTATTTGACGGTAATTACTTAGAAAGTCACGGCTAACTACGTGCCAGCAGCCGCGGTAATACGTAGGTGGCAAGCGTTGTCCGGATTTATTGGGCGTAAAGCGAGTGCAGGCGGTTCAATAAGTCTGATGTGAAAGCCTTCGGCTCAACCGGAGAATT
+
CCCCCGGGGGGGGGGGGEGGGGGGGGGGGFGGGGGGGGGGGGGGGGGGGCGEGFGGFFGFGGGGGGGGGGGGGGGGGGGFFFGGGGGGGGGGGDGGGG+AFAEFFGGGGGGBF<EEEEFGFDEGGGGGFGGGGGGGGFDF<FFGGGGGGGGGGGGGFGGGGGGGAFFFGGF99C:FGECFGGGEEFFBCFGG>FFGGGGG85EEFGC,AECGG*:CCGG:CCCEGGGGE*<CE77C4<3)9*>FC<CC@F4CFGBEFB>?FFF:>F@FFFFBF5B=F*/:??F<<06:27?<:BB69><><
@M05025:18:000000000-B3NL5:1:1101:19860:2651 1:N:0:TCGAAG
GTTTCGACTCCTACGGGAGGCAGCAGTGGGGAATATTGCACAATGGGGGAAACCCTGATGCAGCGACGCCGCGTGAAGGAAGAAGTATTTCGGTATGTAAACTTCTATCAGCAGGGAAGAAAATGACGGTACCTGACTAAGAAGCCCCGGCTAACTACGTGCCAGCAGCCGCGGTAATACGTAGGGGGCAAGCGTTATCCGGATTTACTGGGTGTAAAGGGAGCGTAGACGGCATGGCAAGTCTGGTGTGAAAGGCAGGGGCTCAACCCCTGGACTGCAATGGAAACTGTCAGGCTGGAGT
+
CCCCCGGGGGGGGGGGGGGGGGGGGGGGGGGGGGGGGGGGGGGGGGGGGGGGGGGGGGGGGGGGGGGGGGGGGGGGGGGGGGGGGGGGGGGGGGGGGGGGGGGGGGGGGGGGGGGGFGGGGGGGGGGGGGGGGGGGGGGGGGGGGGGGGGGGGGGGGGGGGGGGGGGGGGGGGGGGGGGGGGGGGGGGGGGG>EGGGGGGGGGGGGGGGGGGGGCFGGGGGGGEGGGGGGGGGGDGGGGGGGFFCFFGFEFDFGF>FFFFFF:FC=?>BF>:@:4?FFFAB>:??A?BF44948:1:<:B(
@M05025:18:000000000-B3NL5:1:1101:11963:2671 1:N:0:TCGAAG
GTTTCGACTCCTACGGGAGGCAGCAGTAGGGAATCTTCCACAATGGACGAAAGTCTGATGGAGCAACGCCGCGTGAGTGAAGAAGGGTTTCGGCTCGTAAAGCTCTGTTGGTAGTGAAGAAAGATAGAGGTAGTAACTGGCCTTTATTTGACGGTAATTACTTAGAAAGTCACGGCTAACTACGTGCCAGCAGCCGCGGTAATACGTAGGTGGCAAGCGTTGTCCGGATTTATTGGGCGTAAAGCGAGTGCAGGCGGGTCAATAAGTCTGATGTGAAAGCCTTCGGCTCAACCGGAGAATT
+
CCCCCGGGGGGGGGEGGGGGGGGGGGFGGGGGGGGGGGFGGGGGGFGGGGDFGGGGGGGGGGGGGFFGGGEGGGGGEFFGGGFGGGGGFGGDEECCEGCGFFGGGFFFFGFFFFFF?FFGGGG?FGGGFFFGGGGGGDFCGFDF9ADGGGGGGEFFGGCGG,FFGGGGFGDFFGC@CEGFFEGCFEFGGFFGGGFGGEEECG@FGF1AFGG6C=EGFFG==EE9<EG5=EF@<:CFFDDDC7*?D<DC7:4*9C0)5)76>FFGGFFFF<64=AB?7**3(42861618<<?0>FBB9?))
@M05025:18:000000000-B3NL5:1:1101:11047:2694 1:N:0:TCGAAG
GTTTCGACTCCTACGGGAGGCAGCAGTGGGGAATATTGGACAATGGGCGCAAGCCTGATCCAGCCATACCGCGTGGGTGAAGAAGGCCTTCGGGTTGTAAAGCCCTTTTGTTGGGAAAGAAATCCAGCCGGCTAATACCTGGTTGGGATGACGGTACCCAAAGAATAAGCACCGGCTAACTTCGTGCCAGCAGCCGCGGTAATACGAAGGGTGCAAGCGTTACTCGGAATTACTGGGCGTAAAGCGTGCGTAGGTGGTTATTTAAGTCCGTTGTGAAAGCCCTGGGCTCAACCTGGGAACT
+
CCCCCGGGDGGGGGGGGGDGGGGGGGGGGGGGGGGGGGGGGGGGGGGGGGGGGGGGGGGGGGGGGGGGGGGGGGGGGGGGGFFGGGGGGGGGGGGGGGGGGGGGGGGGGGGGGGGGGGGGGGGGGGGGGGGDGGCCFCFGFGGGGGGGGGGGGGGGGGGGGGGGGGGGGFGCFGGGGGGGGFGGGGGFGGGGGGGGGGGGGDGFGGGFEEGGGGFGGGGGGGEFGGEGGGGGFGGGGGGCDGGGGGD<BE@<>C=FF).:=?@FGGF=??FFE1>4@BF?:?::0:B?04<:?BB?:1>?5
@M05025:18:000000000-B3NL5:1:1101:21156:2708 1:N:0:TCGAAG
GTTTCGACTCCTACGGGAGGCAGCAGTGGGGAATATTGGACAATGGGCGCAAGCCTGATCCAGCCATACCGCGTGGGTGAAGAAGGCCTTCGGGTTGTAAAGCCCTTTTGTTGGGAAAGAAATCCAGCTGGCTAATACCCGGTTGGGATGACGGTACCCAAAGAATAAGCACCGGCTAACTTCGTGCCAGCAGCCGCGGTAATACGAAGGGTGCAAGCGTTACTCGGAATTACTGGGCGTAAAGCGTGCGTAGGTGGTCGTTTAAGTCCGTTGTGAAAGCCCTGGGCTCAACCTGGGAACT
+
CCCCCFGGCFGGGGGGGGGDGGGGGGGGGGGGGGGGGGGGGGGGGFGGGGGGGGGGGGGGGGFGGGGGGGGGGGGGGGGGGGGFFGGGGGGGGGGGGGGGGGGFGG8FFGGGGGGFFGGGGGGEFGFGGGGG8FGFCGGGGGFGGGGCGGGGGGGGGCFFGGGGGGGG9FGGGEGGGGGGGGGGGGGGGGGGGFGGGGGEDGGGGG5EGGGGGGGGFFEGGGGGGGGDGFFFGGGGGGGD39CDCDDGFF>GFC@F>)9;F357?DF4@?FFEFBF4BB?08?66?B??<22?01<?02:5
@M05025:18:000000000-B3NL5:1:1101:14403:2732 1:N:0:TCGAAG
GTTTCGACTCCTACGGGAGGCAGCAGTGGGGAATATTGGACAATGGGCGCAAGCCTGATCCAGCCATACCGCGTGGGTGAAGAAGGCCTTCGGGTTGTAAAGCCCTTTTGTTGGGAAAGAAATCCAGCCGGCTAATACCTGGTTGGGATGACGGTACCCAAAGAATAAGCACCGGCTAACTTCGTGCCAGCAGCCGCGGTAATACGAAGGGTGCAAGCGTTACTCGGAATTACTGGGCGTAAAGCGTGCGTAGGTGGTTATTTAAGTCCGTTGTGAAAGCCCTGGGCTCAACCTGGGAACT
+
CCCCCGGGGGGGGGGGGGGGGGGGGGGGGGGGGGGGGGGGGGGGGGGGGGGFGFGGGGGGGGGGGGGGGGGGGGGGGGGGGGGGGGGGGGGGGGGGGGGGGGGGGGGGGGGGGGGGGGGGGGFGGGGGGGGGGGGGGGGGGCFGGGEFGDGGGGGFEGGFEFGGFGGGGGGGGGDGGGGGGFGGGGGGGFFFGGGGGGGGD;7CGFEFEEGGGEGGGGGEGGGGEEGECFGGGGGGCGD>CDFGGD*97BDGFG66>>@F=4=DD7=7F1)55:>FFBFFFBFFF1648><(.8<16:>B5
@M05025:18:000000000-B3NL5:1:1101:15756:2745 1:N:0:TCGAAG
GTTTCGACTCCTACGGGAGGCAGCAGTGAGGAATATTGGTCAATGGGCGGAAGCCTGAACCAGCCAAGTCGCGTGAGGGAATAAGGCCCTACGGGTCGTAAACCTCTTTTGCCGGGGAGCAAGGGCGGGGACGTGTCCCGGCCCGGAGAGTACCCGGAGAAAAAGCATCGGCTAACTCCGTGCCAGCAGCCGCGGTAATACGGAGGATGCGAGCGTTATCCGGATTTATTGGGTTTAAAGGGTGCGTAGGCGGGCTTTTAAGACAGCGGTAAAAATTCGGGGCCCAACCCCGTCGGGCCGT
+
CCCCCGGGGGGGGGGGGGGGGGGGGGGGGGGGGGGGGGGGGGGGGGGGGGGGGGGGGGGGGGGGGGGGGGGGGGGGGGGGGGGGGGGGGGGGGGGGGGGGGGGGGGGGGGGGGGGGGGGGGGGGGGGGGGGGGGGGGFGGGGGEEGGFEGGF9FGGGGGGGGGGGGGCFGGGGDGGGGGGGGDFGGGGGGGGGGGGG5++<EECEEGFGGGGG5EEEEFGFGGDGCFFGGG6ECGCDG>>CDGDGGDGF@FGFC07:?=>6**29C4>3->2?>?FF?:?9>0,-,,313(4(-(-(4(((
@M05025:18:000000000-B3NL5:1:1101:13462:2775 1:N:0:TCGAAG
GTTTCGACTCCTACGGGAGGCAGCAGTAGGGAATCTTCCACAATGGACGAAAGTCTGATGGAGCAACGCCGCGTGAGTGAAGAAGGGTTTCGGCTCGTAAAGCTCTGTTGGTAGTGAAGAAAGATAGAGGTAGTAACTGGCCTTTATTTGACGGTAATTACTTAGAAAGTCACGGCTAACTACGTGCCAGCAGCCGCGGTAATACGTAGGTGGCAAGCGTTGTCCGGATTTATTGGGCGTAAAGCGAGTGCAGGCGGTTCAATAAGTCTGATGTGAAAGCCTTCGGCTCAACCGGAGAATT
+
CCCCCGGGGGGGGGGGGGGGGGGGGGGGGGGGGGGGGGGGGGGGGGGGGGGGGGGGGGGGGGGGGGGGGGGGGGGGGGGGGGGGGGGGGGGGGGGGGGGGGGGGGGGGGGGGGGGDGGGGGGGFGGGGGGGGGGGGGGCFGGGGGGGGGGGGGGGGGDGGGGGGGGGGGGGGGGGGGGDCFFGEGCFCGGGFCGGGGGGGGGGGGGGFGGCFGGGGGGGGEE=GGEEC:CF@FF>FG4C<DGGDFGGGFFFGFGFFE>5:=FFGCFFFB4*6@<FFB?@<:?2<?40:<<>7BF>;>0:D<
@M05025:18:000000000-B3NL5:1:1101:15524:2861 1:N:0:TCGAAG
GTTTCGACTCCTACGGGAGGCAGCAGTGGGGAATATTGGACAATGGGCGCAAGCCTGATCCAGCCATACCGCGTGGGTGAAGAAGGCCTTCGGGTTGTAAAGCCCTTTTGTTGGGAAAGAAATCCAGCTGGCTAATACCCGGTTGGGATGACGGTACCCAAAGAATAAGCACCGGCTAACTTCGTGCCAGCAGCCGCGGTAATACGAAGGGTGCAAGCGTTACTCGGAATTACTGGGCGTAAAGCGTGCGTAGGTGGTCGTTTAAGTCCGTTGGGAAAGCCCTGGGCTCAACCTGGGAACT
+
CCCCCGGGGGGGGGGGGGGGGGGGGGGGGGGGGGGGGGGGGGGGGGGGGGGGGGGGGGGGGGGGGGGGGGGGGGGGGGGGGGEGFGGGGGGFGGGGGGGGGGGGFGGGGGGGGGGGGGGGGGGGGGGGGGGGFGGGGGGGGGGGGGDGGGGGGGGGGGGGGGGGGGGGGGGGGGGGGGGGGGGGGGGGGG5FGGFCEEGEGEFGCEGGGGG8EGGGGGGGC=EGGGECGGGDGGGGGFGGGGDF>D7>B@:CE56?FDF9BF3CFGF@467).(0;F5.(46?6:??21<?:BB???B0()
@M05025:18:000000000-B3NL5:1:1101:20069:2880 1:N:0:TCGAAG
GTTTCGACTCCTACGGGAGGCAGCAGTAGGGAATCTTCGGCAATGGACGAAAGTCTGACCGAGCAACGCCGCGTGAGTGAAGAAGGTTTTCGGATCGTAAAACTCTGTTGTTAGAGAAGAACAAGGATGAGAGTAACTGTTCATCCCTTGACGGTATCTAACCAGAAAGCCACGGCTAACTACGTGCCAGCAGCCGCGGTAATACGTAGGTGGCAAGCGTTGTCCGGATTTATTGGGCGTAAAGCGAGCGCAGGCGGTTTCTTAAGTCTGATGTGAAAGCCCCCGGCTCAACCGGGGAGGG
+
CBCC@GGEF;EFFFGDECEEGGGGGFFGEFEFGFFFGFDEGGGGGGGGGGEGGGGGFEGGGDGGGGGGGGEGGBFCGGGGGGFFFDGFFGGGGGGGGFFD=FGFFGGGGGGGFGFFFFFGGCFGGDDGGDGFGGGGGGGGGGGGFGGGFGCGGGGGCGGFGFGGGGGGGGGGGG@CEGGGGGGGGGFFGGGGGGGGGEEE5CFFGGFFFCGGGCCFGFEAEGEC:CEEDCFFGGG4<CGDDG3CGG5<5@:5BD::>:38*6@::FFFFBF9=:FF64@?((-4(39>?<)8<>0902;>9
@M05025:18:000000000-B3NL5:1:1101:15204:2920 1:N:0:TCGAAG
GTTTCGACTCCTACGGGAGGCAGCAGTAGGGAATCTTCCACAATGGACGAAAGTCTGATGGAGCAACGCCGCGTGAGTGAAGAAGGGTTTCGGCTCGTAAAGCTCTGTTGGTAGTGAAGAAAGATAGAGGTAGTAACTGGCCTTTATTTGACGGTAATTACTTAGAAAGTCACGGCTAACTACGTTCCAGCAGCCGCGGTAATACGTAGGTGGCAAGCGTGGTCCGGATTTATTGGGTGTAAAGCGAGTGCAGGCGGATCAATAAGTCTGATGTGAAAGCCTTCGGCCCAGCCGGAGAATT
+
BAC@BCFFCFGC-CCCFEBE@@7F<EEF69CC@DEEFC@CFD<C@F,;FFG,:;CFG9FEEF@EF@FFGCFCCBFB:EC9<FAA,=:,CBFF7BEGGGGGCFGFF?FA<FG:FGGFE<FF<FF<AFBF?FFGEFCDAE9,,D<FGGGGA@<<CEFFFFAEA9DFGGF;CEFGD@FEEG7CEE8:4,,@=CCC6,2>8EE*/8B9,*1<:8BCF6C6755:*=:+?*>55194+C>*7/7CF*0*27*75)**1*7>>))(096:7:1764@4@4*/*9*4(54>::(((4(,,3,(,(14)
@M05025:18:000000000-B3NL5:1:1101:9107:2921 1:N:0:TCGAAG
GTTTCGACTCCTACGGGAGGCAGCAGTGGGGAATATTGGACAATGGGCGCAAGCCTGATCCAGCCATACCGCGTGGGTGAAGAAGGCCTTCGGGTTGTAAAGCCCTTTTGTTGGGAAAGAAATCCAGCCGGCTAATACCTGGTTGGGATGACGGTACCCAAAGAATAAGCACCGGCTAACTTCGTGCCAGCAGCCGCGGTAATACGAAGGGTGCAAGCGTTACTCGGAATTACTGGGCGTAAAGCGTGCGTAGGTGGTTATTTAAGTCCGTTGTGAAAGCCCTGGGCTCAACCTGGGAACT
+
CCCCCGGGGGGGGGGGGGGGGGGGGGGGGGGGGGGGGGGGGGGGGGGGGGGGGGGGGGGGGGGGGGGGGGGGGGGGGGGGGGGGGGGGGGGGGGGGGGGGGGGGGGFGGGGGGGGGGGGGGGGGGGGGGGGGGGGGGGGGGGGGGGGGGGGGGGGGGFGGGGGGGGGGGGGGGGGGGGGFGGGGGGGGGGGGGGGGGGGGDE@CFFEGGGGGGGGGGGGGGGGGGGGGDFFGGGGGGGGDDGGFCD*C>B8CEGFFF3><BB=CFGF9B6@DF?D4=?F?F670:<:?<?>?:7:BF7??4
@M05025:18:000000000-B3NL5:1:1101:21581:2937 1:N:0:TCGAAG
GTTTCGACTCCTACGGGAGGCAGCAGTGGGGAATATTGCACAATGGGCGCAAGCCTGATGCAGCCATGCCGCGTGTATGAAGAAGGCCTTCGGGTTGTAAAGTACTTTCAGCGAGGAGGAAGGTGTTGTGGTTAATAACCGCAGCAATTGACGTTACTCGCAGAAGAAGCACCGGCTAACTCCGTGCCAGCAGCCGCGGTAATACGGAGGGTGCAAGCGTTAATCGGAATTACTGGGCGTAAAGCGCACGCAGGCGGTCTGTCAAGTCGGATGTGAAATCCCCGGGCTCAACCTGGGAACT
+
CCCCCGGGGGGGGGGGGGGGGGGGGFGGGGGGGGGGGGGGGGGGGGGGGGGGGGGGGGGGGGGGGDGGGGDGG@FGGGGGGGDFGGGGGGGGGGGGGGGGGGGGGGGGGFGGGFGGFFGFFGGGGGDGGGGGGDFDGGGGGGGEGGGGGGGGGCFGGGGGGGGGGGGGGFGGGGDGGGGGGGGGGGGDGGGGGGGGGGGGGGGGGGGGGGGEGGCEFGGEDGGGGGGGDGGGGFG4CDGC3*7FD395>BFDFGFFFF@0?6BGFFFFE9E?:(799FFFB?F629>F<B?BBFBB2,::.
@M05025:18:000000000-B3NL5:1:1101:18219:2941 1:N:0:TCGAAG
GTTTCGACTCCTACGGGAGGCAGCAGTAGGGAATCTTCCACAATGGACGAAAGTCTGATGGAGCAACGCCGCGTGAGTGAAGAAGGGTTTCGGCTCGTAAAGCTCTGTTGGTAGTGAAGAAAGATAGAGGTAGTAACTGGCCTTTATTTGACGGTAATTACTTAGAAAGTCACGGCTAACTACGTGCCAGCAGCCGCGGTAATACGTAGGTGGCAAGCGTTGTCCGGATTTATTGGGCGTAAAGCGAGTGCAGGCGGTTCAATAAGTCTGATGTGAAAGCCTTCGGCTCAACCGGAGAATT
+
CCCCCGGGGGGGGGGGGGGGGGGGGGGGGGGGGGGGGGGGGGGGGGGGGGGGGGGGGGGGGGGGGGGGGGGGGGGGGGGGGGGGGGGGGGGGGGGGGGGGGGGGGGGGGGGGGGGGGDGFGGGGGGGGGGGGGGGGGGGGGGGGGGGGGGGGGGGGGGGGGGGGGGGGGGGGGGGGGGGGGGGGGFGGGGGGGGGGGGGGGGGGGGGGGGGGGGGGGGGGGGGGG=E=CCFGGGGGGGGG<CDGGGGGEF4>FFEFF>>?FFFGFFBBFFFFFFFFFFFFFFF?F6(4:?F??>F>BBBFA
@M05025:18:000000000-B3NL5:1:1101:15426:2966 1:N:0:TCGAAG
GTTTCGACTCCTACGGGAGGCAGCAGTAGGGAATCTTCCACAATGGACGAAAGTCTGATGGAGCAACGCCGCGTGAGTGAAGAAGGGTTTCGGCTCGTAAAGCTCTGTTGGTAGTGAAGAAAGATAGAGGTAGTAACTGGCCTTTATTTGACGGTAATTACTTAGAAAGTCACGGCTAACTACGTGCCAGCAGCCGCGGTAATACGTAGGTGGCAAGCGTTGTCCGGATTTATTGGGCGTAAAGCGAGTGCAGGCGGGTCAATAAGTCTGATGTGAAAGCCTTCGGCTCAACCGGAGAATT
+
CCCCCGGGGGGGGGGGGGGGGGGGGGGGGGGGGGGGGGGGGGGGGGGGGGGGGGGGGGGGGGGGGGGGGGGGGGGGGGGGGGGGGGGGGGGGGGGGGGGGGGGGGGGGGGGGGGCGGGGGGGGGGGGGGGGGGGGGGGGGGGGGGGGGGGGGGGGGGGGGGGGGGGGGFGGGGGGGGGGGGGGGGGGGGGGGGGGGGGGGGGGGGGGGGGGGGGGGGGGEGGGGGGGEEEGGFGGGGGGCDGDGF<5DDFFGFGFE:)83>?FFGFFFFBFB?<48BB=?BFFBB?>B?442:>>20(4A:
@M05025:18:000000000-B3NL5:1:1101:9126:2983 1:N:0:TCGAAG
GTTTCGACTCCTACGGGAGGCAGCAGTAGGGAATCTTCCACAATGGACGAAAGTCTGATGGAGCAACGCCGCGTGAGTGAAGAAGGGTTTCGGCTCGTAAAGCTCTGTTGGTAGTGAAGAAAGATAGAGGTAGTAACTGGCCTTTATTTGACGGTAATTACTTAGAAAGTCACGGCTAACTACGTGCCAGCAGCCGCGGTAATACGTAGGTGGCAAGCGTTGTCCGGATTTATTGGGCGTAAAGCGAGTGCAGGCGGTTCAATAAGTCTGATGTGAAAGCCTTCGGCTCAACCGGAGAATT
+
CCCCCGGGEGGGGGGGGGGGGGGGGFGGGGGGGGGGGGGGGGGGGGGGGGDFGGGGGGGGGGGGGFFGGGGDGGGFGGFGFGGFGGGGGGGGGGGGGGGFGGCEFGFGGGGGGGGFFGGFGGGFGGGGGGGGGGFGGGGGGGGGGGGGGGGGGGGGGGGAFGGGGGGGFBFFFGGGGGDFFFGEGGGEFGFGFGGCGGGGGGGGGGGGGGGFECGGGGGGGCEGGGGCCG6CFFCF<FDDGD57>GGD@FFFF<@FF>3:?FFGFGFBFFFFFFF@=*73:>54:?92:7<41;70;(4A4
@M05025:18:000000000-B3NL5:1:1101:22878:2986 1:N:0:TCGAAG
GTTTCGACTCCTACGGGAGGCAGCAGTAGGGAATCTTCCACAATGGACGAAAGTCTGATGGAGCAACGCCGCGTGAGTGAAGAAGGGTTTCGGCTCGTAAAGCTCTGTTGGTAGTGAAGAAAGATAGAGGTAGTAACTGGCCTTTATTTGACGGTAATTACTTAGAAAGTCACGGCTAACTACGTGCCAGCAGCCGCGGTAATACGTAGGTGGCAAGCGTTGTCCGGATTTATTGGGCGTAAAGCGAGTGCAGGCGGTTCAATAAGTCTGATGTGAAAGCCTTCGGCTCAACCGGAGAATT
+
CCCCCGGGGGGGGGEGGFGGGGGGGGGGGGGGGGGGGGFGGGGGGGGGGGGGGGAFEFGGGGGGGGGDGGGGGFGGGGGGGGGGGGGFGGFGGGG7FGFFGAFEF<FFFGGGCCFFCGGGFGGCFFAFAFFFGGGFGC9FDGGGGGCGGGGGGGGFGFGGFDFFFDFABFDGGGGGGDFGGGFDF7FGGEGGFGGEECGEEGGGGFGGFGGFCCFGG=E>:=CF7C=*A5CC9D@6FDGC57FCCDDDE5?GF*))85)477@DGGFFFBFAF97?FF61((.,130(,42(86(449726
@M05025:18:000000000-B3NL5:1:1101:19088:2992 1:N:0:TCGAAG
GTTTCGACTCCTACGGGAGGCAGCAGTGGGGAATATTGCACAATGGGCGCAAGCCTGATGCAGCCATGCCGCGTGTATGAAGAAGGCCTTCGGGTTGTAAAGTACTTTCAGCGAGGAGGAAGGCATTGTGGTTAATAACCGCAGTGATTGACGTTACTCGCAGAAGAAGCACCGGCTAACTCCGTGCCAGCAGCCGCGGTAATACGGAGGGTGCAAGCGTTAATCGGAATTACTGGGCGTAAAGCGCAAGCAGGCGGTCGGTCAAGTCGGATGGGAAATCCCCGGGCTCAACCTGGCACCT
+
CCCCCDGGCFGGFGGGEGGECFGG<FC<FFGC@FCGDEGGGF@FGGFGFFGCCFG<EAEFGF9AD@FGGFFGCCGGFGGC,CCEGGFGGFGGGGGGCGCA9EFFGGFFGGGGG@F>:CCFFGGGFEFGGGGEE?AFFFGGGCEGGGFGCGGGDCGCEFFG+@FGGFGGGCFG>C@FCEGGGGGGGGG*?@FCFFFGCGGGGCCCFG88=E==CEFF:>GC:EACCGE55CC9G**979CDGD3C7C)9).54?F>B:DB1).>CFD@BE63(70))).1-()-(2(792?)7<?:?(()-,
@M05025:18:000000000-B3NL5:1:1101:8584:3006 1:N:0:TCGAAG
GTTTCGACTCCTACGGGAGGCAGCAGTGGGGAATATTGCACAATGGGGGAAACCCTGATGCAGCGACGCCGCGTGAAGGAAGAAGTATCTCGGTATGTAAACTTCTATCAGCAGGGAAGAAAATGACGGTACCTGACTAAGAAGCCCCGGCTAACTACGTGCCAGCAGCCGCGGTAATACGTAGGGGGCAAGCGTTATCCGGATTTACTGGGTGTAAAGGGAGCGTAGACGGAAGAGCAAGTCTGATGTGAAAGGCTGGGGCTTAACCCCAGGACTGCATTGGAAACTGTTTTTCTAGAGT
+
CCCCCGGGGGGGGGGGGGGGGGGGGGFGGGGGGGGGGGGGGGGGGGGGGGGGGGGGGGGGGGGGGGGGGGGGGGGGGGGGGGGGGGGCFFGGGGGGGGGGGGGGGGGGGGGGGGGGGFGGGGGGGGGGGGGGGGGGGGGGGGGGGG7FGGGGGGGGGGGGGGGGGGGGGGGGGGGDEGGGGFGGCGGGGGGGGGGGGGGGDGGGGC<CGGGF;E>?EGGFGCCGDCGG5?EGCDGFF4C5>7:7:0CC66?GBGFFFF7:D>:FCD?F@?B?FF>)>?7))5:792:2<6<<?<.6AB>?)
@M05025:18:000000000-B3NL5:1:1101:14290:3017 1:N:0:TCGAAG
GTTTCGACTCCTACGGGAGGCAGCAGTGGGGAATATTGCACAATGGGCGCAAGCCTGATGCAGCCATGCCGCGTGTATGAAGAAGGCCTTCGGGTTGTAAAGTACTTTCAGCGAGGAGGAAGGTGTTGTGGTTAATAACCGCAGCAATTGACGTTACTCGCAGAAGAAGCACCGGCTAACTCCGTGCCAGCAGCCGCGGTAATACGGAGGGTGCAAGCGTTAATCGGAATTACTGGGCGTAAAGCGCACGCAGGCGGTCTGTCAAGTCGGATGTGAAATACCCGGGCTCAACCTGGGAACT
+
CCCCCEEEEGGGGGGE@FBFCFGGGG@FFGGFEF@FGGFCFFGCFC@FGGGCCFFAF8FGGGGGGGFFGGE7FFGGGGGGF?FFGFGGFGGGGCCFGGF@FAEF?EA?FFGFGGGG@FDEGGGGGG7<AFEFEFFGGDFGCBFFGFFGA,>FCGCB<3@FCCEDFGG7FFGG:F7CE8BFGGGGEFGGGGFFFGFGEE5=*ACEF/=*=EEEGGFE+CG*:5:<9A5CEGGGGG*>5*91)5CCDDG)<BDC@DD)7)7:F*8:*2*65632)568*@F).5:(-,(,4?2,:7(361:<)
@M05025:18:000000000-B3NL5:1:1101:12921:3033 1:N:0:TCGAAG
GTTTCGACTCCTACGGGAGGCAGCAGTAGGGAATCTTCCACAATGGACGAAAGTCTGATGGAGCAACGCCGCGTGAGTGAAGAAGGGTTTCGGCTCGTAAAGCTCTGTTGGTAGTGAAGAAAGATAGAGGTAGTAACTGGCCTTTATTTGACGGTAATTACTTAGAAAGTCACGGCTAACTACGTGCCAGCAGCCGCGGTAATACGTAGGTGGCAAGCGTTGTCCGGATTTATTGGGCGTAAAGCGAGTGCAGGCGGTTCAATAAGTCTGATGTGAAAGCCTTCGGCTCAACCGGAGAATT
+
CCCCCGGGGGGGGGGGCFGGGGGGGGGGGGGGGGGGGGGGGGGGGGGGGGGGGGFGGFGGGGGGGGGGGGGGDGGDFFFGGGGGFFEFGGGGGGGGGGGGCFGEGGGGGGGEAF<FDGGGGGGFFEFGGGACFFFGGGFGGGGGGFGGGGGGGGGGGGGFGGGFFGGGG>FFFGGEGGGGGGGGGFGGGGFEGGCCEEGGGDFCFG<FFEGGCFFFCFGCGDEGGGEC5CGGGGF=FGGDDGFDCCDDBFFGB5>EB384=8BGGGF7=26:=A*=FFFB??23::6:??<7(422>0<2-
@M05025:18:000000000-B3NL5:1:1101:12795:3044 1:N:0:TCGAAG
GTTTCGACTCCTACGGGAGGCAGCAGTAGGGAATTTTCGTCAATGGGGGAAACCCTGAACGAGCAATGCCGCGTGAGTGAAGAAGGTCTTCGGATCGTAAAGCTCTGTTGTAAGTGAAGAACGGCTCATAGAGGAAATGCTATGGGAGTGACGGTAGCTTACCAGAAAGCCACGGCTAACTACGTGCCAGCAGCCGCGGTAATACGTAGGTGGCAAGCGTTATCCGGAATCATTGGGCGTAAAGGGTGCGTAGGTGGCGTACTAAGTCTGTAGTAAAAGGCAATGGCTCAACCATTGTAAG
+
CCCCCGGGGGGGGGGGGGGGGGGGGGGGGGGGGGGGGGGGGGGGGGGGGGGGGGGGGGGGGGGGGGGGGGGGGGGGGGGGGGGGGGGGGGGGGGGGGGGGGGGGGGGGGGGFGGGGGGGGGGGGGGGGGFGGFFCFGGGGGGGGGGGGGGGGGGGGGGGGGECFGGGGGGFGGGGGGDGFFCFEGGGGGGDGGGGGGGGBGGGGFGFDGGCFFGDGGGGGGGGFGGEEC5EGGGFFGFDCCCCFGGGC@>8>DDFFFFEFFF>7CGFFFAFFF48FFFFF??:?B77::<>:?B?4:>AF5
@M05025:18:000000000-B3NL5:1:1101:10133:3069 1:N:0:TCGAAG
GTTTCGACTCCTACGGGAGGCAGCAGTAGGGAATCTTCCACAATGGACGAAAGTCTGATGGAGCAACGCCGCGTGAGTGAAGAAGGGTTTCGGCTCGTAAAGCTCTGTTGGTAGTGAAGAAAGATAGAGGTAGTAACTGGCCTTTATTTGACGGTAATTACTTAGAAAGTCACGGCTAACTACGTGCCAGCAGCCGCGGTAATACGTAGGTGGCAAGCGTTGTCCGGATTTATTGGGCGTAAAGCGAGTGCAGGCGGTTCAATAAGTCTGATGTGAAAGCCTTCGGCTCAACCGGAGAATT
+
CCCCCGGGGGGGGGGGGGGGGGGEGGGGGGGGGGGGGGGGGGGGGGGGGECGFFECGDFGGGGGGGFGGGGGGGGGGGGGGDEFFGGGGGGEGGGGGGCFFGGG<,EFGGGCGG9EEGGG@CFFFEGFGFFFBFDFGGF8DGGGGGGFGGGGGGCCFGFFGGDEGFFAFGGDDEGDCC38DFF5FGGGFGGGGGGEGDGGD?C9EFFFGCGGGGFCA=EEGGGG7CEC5*<EGGGFFGGD:<CFDGCD>>?D@GFE@081@FFGGCFFB<FFF9?BFFB0<:7<(428??F?F>9(49F>-
@M05025:18:000000000-B3NL5:1:1101:19039:3098 1:N:0:TCGAAG
GTTTCGACTCCTACGGGAGGCAGCAGTGGGGAATATTGCACAATGGGGGAAACCCTGATGCAGCGACGCCGCGTGAAGGAAGAAGTATCTCGGTATGTAAACTTCTATCAGCAGGGAAGAAAATGACGGTACCTGACTAAGAAGCCCCGGCTAACTACGTGCCAGCAGCCGCGGTAATACGTAGGGGGCAAGCGTTATCCGGATTTACTGGGTGTAAAGGGAGCGTAGACGGAAGAGCAAGTCTGATGTGAAAGGCTGGGGCTTAACCCCAGGACTGCATTGGAAACTGTTTTTCTAGAGT
+
CCCCCGGGGGGGGGGGGGGGGGGGGGGGGGGEGGGGGGGGGGGGGGGGGGGGGGGGGGGGGGGGGGGGGGGGGGGGGGGGGGGGGGGGGGGGGGGGGGGGGGGGGGGGGGGGGGGGGGGGGGGGGGGGGGGGGGGGGGGGGGGGGDFGGGGGGGGGGGGFFGGGGGGGGGGGGGEGGGGGGGGGGGGGGDGGGGGGGGFGGGGGEFGGGGGGFGGDFGGFGFGGGGEG5CGGEGGGGGGGGGFGGCDG48=FFFF>F)783<:DGG?F7:>BF?5?FF?9<?FFA744>A6::B:BF<24.
@M05025:18:000000000-B3NL5:1:1101:18690:3162 1:N:0:TCGAAG
GTTTCGACTCCTACGGGAGGCAGCAGTAGGGAATCTTCCACAATGGACGAAAGTCTGATGGAGCAACGCCGCGTGAGTGAAGAAGGGTTTCGGCTCGTAAAGCTCTGTTGGTAGTGAAGAAAGATAGAGGTAGTAACTGGCCTTTATTTGACGGTAATTACTTAGAAAGTCACGGCTAACTACGTGCCAGCAGCCGCGGTAATACGTAGGTGGCAAGCGTTGTCCGGATTTATTGGGCGTAAAGCGAGTGCAGGCGGTTCAATAAGTCTGATGTGAAAGCCTTCGGCGCAACCGGAGATTT
+
CBCCCGGFGGGCFF;CGGGDGCDEEF@FFFGGCEGG<@FFFGGGFDFFG@:FG<CFGFGGFFFFF8CFFCECEFCFEC<F9F<FGGGF8??FDGF7FFFGGGGBAFAFCFFGFFFGDEE9,,B=?AFDFGFFGFFGFEGFCGC5?FFDDCFGEGFGBFADDGGGF,7,@@EFB>EFCCFFA;DEGGGGGGFG6>BEE*:C*:@=FFFCGE9AF6CAC5=EEEEG977C=EC@:>FFGGGD33>FFG397>**/*07).0,*0*:*:166<FFFF49=9B04(4706>((39;76(399(.)
@M05025:18:000000000-B3NL5:1:1101:6266:3240 1:N:0:TCGAAG
GTTTCGACTCCTACGGGAGGCAGCAGTGGGGAATATTGCACAATGGGGGAAACCCTGATGCAGCGACGCCGCGTGAGTGATGAAGTATTTCGGTATGTAAAGCTCTATCAGCAGGGAAGAAAATGACGGTACCTGACTAAGAAGCACCGGCTAAATACGTGCCAGCAGCCGCGGTAATACGTATGGTGCAAGCGTTATCCGGATTTACTGGGTGTAAAGGGAGCGTAGACGGAGAGGCAAGTCTGATGTGAAAACCCGGGGCTCAACCCCGGGACCGCATTGGAACCTGTTTTTCTAGAGG
+
CCCCCGGGGGGGGGGGGGDGGGGGGGFGGGGGGGGGGGGGGGGGGGGGGGGGGGGGGGGGGGGGGGGFGGGGGGGGGGGGGGCFFFGFFFGGGGDFFGGGFGGGGGGGDGGGGGGGFGEFGGGGGGGGGGGGGGGGGDGGGGG@GGGGG>7FEGGGCGGGGGGC>FGD>FGGGGEEGGCGG:FG?FFFFFG9>EE8EGGGGCCGCFGGGF6F=A=EFGCG5:C5C>=EGG=EECDDGCDCF*:FGFGG*617/:08B).(0)85CF@>82>;B;3)8>@08<:26(-(4)6<((54>AA?(
@M05025:18:000000000-B3NL5:1:1101:7723:3277 1:N:0:TCGAAG
GTTTCGACTCCTACGGGAGGCAGCAGTAGGGAATCTTCCACAATGGACGAAAGTCTGATGGAGCAACGCCGCGTGAGTGAAGAAGGGTTTCGGCTCGTAAAGCTCTGTTGGTAGTGAAGAAAGATAGAGGTAGTAACTGGCCTTTATTTGACGGTAATTACTTAGAAAGTCACGGCTAACTACGTGCCAGCAGCCGCGGTAATACGTAGGTGGCAAGCGTTGTCCGGATTTATTGGGCGTAAAGCGAGTGCAGGCGGTTCAATAAGTCTGATGTGAAAGCCTTCGGCTCAACCGGAGAATT
+
CCCCCGGGGGGGGGGGGGGGGGGGGGGGGGGGGGGGGGGGGGGGGGGGGGGGGGGGGGGGGGGGGGGGGGGGGGGGGGGGGGGGGGGGGGGGGGGGGGGGGGGGGGGGGGGGGGGGFGGGGFGGGGGGGGGGGGGGGGGGGGFGGGGGGGGGGGGGGGFFGGGGGGGGGGGGGGGGGCCGGGGGGFGFFGGFFGGGGGGGGEGGGGFGGGGGGFCGGFGGGGGGGGGEC59@C@>FGGDDDGGGGGGG@FF74<:BFE)2@FBGGGFFFFFF=:@?FFFFBFBFFFF032<<?;636>F>9
@M05025:18:000000000-B3NL5:1:1101:11169:3289 1:N:0:TCGAAG
GTTTCGACTCCTACGGGAGGCAGCAGTAGGGAATCTTCCACAATGGACGAAAGTCTGATGGAGCAACGCCGCGTGAGTGAAGAAGGGTTTCGGCTCGTAAAGCTCTGTTGGTAGTGAAGAAAGATAGAGGTAGTAACTGGCCTTTATTTGACGGTAATTACTTAGAAAGTCACGGCTAACTACGTGCCAGCAGCCGCGGTAATACGTAGGTGGCAAGCGTTGTCCGGATTTATTGGGCGTAAAGCGAGTGCAGGCGGTTCAATAAGTCTGATGTGAAAGCCTTCGGCTCAACCGGAGAATT
+
CCCCCGGGGGGGGGGGGGGGGGGGGGGGGGGGGGGGGGGGGGGGGGCGGGGGGGGGGGGGGGGGGGGGGGGGGGGGGGGGGGGGGGGGGGGGGGGGGGGGGGGFGGFGGGGGGGGGGGGGGGGGGGGGGGGGGGGGGGGGGGGGGFGGGGGGGGGGGGGGGGGFFFFEGGGGGGDGGGGGGGGGFFGGGGGGGGGGGGCEDC@FG=CGFCFGGGGGGFGG5CGG?EGE=5<CEG76DFDGGGGGFDDCBFFCF7>>E:3:?@?GGF?FFFFFF<F?F?4(.542:661<<B?:>;16,87.
@M05025:18:000000000-B3NL5:1:1101:5896:3290 1:N:0:TCGAAG
GTTTCGACTCCTACGGGAGGCAGCAGTAGGGAATCTTCCACAATGGACGAAAGTCTGATGGAGCAACGCCGCGTGAGTGAAGAAGGGTTTCGGCTCGTAAAGCTCTGTTGGTAGTGAAGAAAGATAGAGGTAGTAACTGGCCTTTATTTGACGGTAATTACTTAGAAAGTCACGGCTAACTACGTGCCAGCAGCCGCGGTAATACGTAGGTGGCAAGCGTTGTCCGGTTTTATTGGGCGTAAAGCGAGTGCAGGCGGTTCAATAAGTCTGATGTGAAAGCCTTCGGCGCAACCGGAGAATT
+
CCCCCGGGGGGGGGGGGGGGGGGGGGGGGGGGGGGGGGFGFFGGFGGFGGGGG@FGGGFGGGGGGGGGGGGGCFFCEEFGFEDFFEEDEGGGGGGGGFGGGFGGFAF?FFGGGGGGGFDGGGGAFFFC<FFCEGG<?F?=FGCFGGGGF9@,3@6DCAFG9DGFGGGGF@CFGGGGGGC,@>,@DCE8DGGGC>CCE88:/8=,>A9CCEF?57*>CCEC5EEEFDG**2AC?FCF475>D33::C355:F*097>))03@*9>CC/08<?B=AF===*8224>6:9(1936:02990?2)
@M05025:18:000000000-B3NL5:1:1101:12837:3299 1:N:0:TCGAAG
GTTTCGACTCCTACGGGAGGCAGCAGTAGGGAATCTTCCACAATGGACGAAAGTCTGATGGAGCAACGCCGCGTGAGTGAAGAAGGGTTTCGGCTCGTAAAGCTCTGTTGGTAGTGAAGAAAGATAGAGGTAGTAACTGGCCTTTATTTGACGGTAATTACTTAGAAAGTCACGGCTAACTACGTGCCAGCAGCCGCGGTAATACGTAGGTGGCAAGCGTTGTCCGGATTTATTGGGCGTAAAGCGAGTGCAGGCGGTTCAATAAGTCTGAGGTGAAAGCCTTCGGCTCAACCGGAGAATT
+
CCCCCGGGGGGGGGGGGGGGGGGGGGGGGGGGGGGGGGGGGGGGGGGGGGGGGGGGGGGGGGGGGGGGGGGGGGGGGGGGGGGGGGGGGGGGGGGGGGGFGGGGGGGGGGG=EFFGGGGGGGGGGGGGGGGGGGGGGGGGGGFFGGGGGGGGGGGGGGGGGGGGGGGGGGFGGGGGGGGGGGGGGFGGGGGGDGGGGGGGGGGGGGGGGGGGGGGGGGGGGGGGGGGGC*AFGGGGGGGDGDCGGGCGDFFGFDB@:572==FGGGF?FA4)).5*96@B1828?0121?<:?>6((3:<5
@M05025:18:000000000-B3NL5:1:1101:20036:3341 1:N:0:TCGAAG
GTTTCGACTCCTACGGGAGGCAGCAGTAGGGAATCTTCCACAATGGACGAAAGTCTGATGGAGCAACGCCGCGTGAGTGAAGAAGGGTTTCGGCTCGTAAAGCTCTGTTGGTAGTGAAGAAAGATAGAGGTAGTAACTGGCCTTTATTTGACGGTAATTACTTAGAAAGTCACGGCTAACTACGTGCCAGCAGCCGCGGTAATACGTAGGTGGCAAGCGTTGTCCGGATTTATTGGGCGTAAAGCGAGTGCAGGCGGTTCAATCAGTCTGATGTGAAAGCCTTCGGCTCAACCGGAGAATT
+
CBC@<B<@@FGFFFGDECFBFFGGDGFEGGGGFGGGGFGFGDFGGGFGG7@FGFGGGGGGEFGGGGGGGEEGGEGEFGGFGGEEECFFFEGGGGGGGGGFGGFGGGGFFEFFFGGGDEEFFGGGGGGGGGG9AGFCGGFGGFGCFEGGFG<FGGGGEGAFEFGCFGFGGGGFGGGGGDGFAEGGGGF89DFCGGG>EGGB8EDCFGCEGEFFDGF67*C5::CFGGGC=CF<C:C*/>C))9CFGDD5))9:FGFF5)81*94**2/*9)*466/7B???(:A<BB>0(,81?B>0297<<
@M05025:18:000000000-B3NL5:1:1101:13273:3342 1:N:0:TCGAAG
GTTTCGACTCCTACGGGAGGCAGCAGTGGGGAATATTGCACAATGGGGGAAACCCTGATGCAGCGACGCCGCGTGAGTGATGAAGTATTTCGGTATGTAAAGCTCTATCAGCAGGGAAGAAAATGACGGTACCTGACTAAGAAGCACCGGCTAAATACGTGCCAGCAGCCGCGGTAATACGTATGGTGCAAGCGTTATCCGGATTTACTGGGTGTAAAGGGAGCGTAGACGGAGAGGCAAGTCTGATGTGAAAACCCGGGGCTCAACCCCGGGACTGCATTGGAAACTGTTTTTCTAGAGT
+
CCCCCGGGGGGGGGGGGGGGGGGGGGFGGGGDEGGGGGGGGGGGGGGGGGGGGGGGGGGGGGGGGGGGGGGGGGGGGCFGGGGGGGGGGGFGGGGGGGGGGGFFGGFGGGGGGGGGGGGGGGGGGGGGGGGCFGGGGGGGGGGGGGGGGGGGGGGGGGFGGGGGGGGGGGGGGGGDGGFGGGGGGGGGGGGGGGEGGGGGGDDEGGGGGGGGGEGGCFGG==EEGGGEGGD=CDGGGDGGGGGGGGCC@F?FFG:DBD:0>F37FGFFD?F6D>FFF?FA<B7))4?DA92<134>DF2>4
@M05025:18:000000000-B3NL5:1:1101:15967:3453 1:N:0:TCGAAG
GTTTCGACTCCTACGGGAGGCAGCAGTGGGGAATATTGGACAATGGGCGAAAGCCTGATCCAGCCATGCCGCGTGTGTGAAGAAGGTCTTCGGATTGTAAAGCACTTTAAGTTGGGAGGAAGGGTTGTAGATTAATACTCTGCAATTTTGACGTTACCGACAGAATAAGCACCGGCTAACTCTGTGCCAGCAGCCGCGGTAATACAGAGGGTGCAAGCGTTAATCGGAATTACTGGGCGTAAAGCGCGCGTAGGTGGTTTGTTAAGTTGGATGTGAAATCCCCGGGCTCAACCTGGGAACT
+
CCCCCGGGGGGGGGGGGGGGGGGGGGGGGGGGGGGGGGGGGGGGGGGGGGGGGGGGGGGGGGGGGGGGGGGGGGGGGGGGGGGGGGGGGGGGGGGGGGGGGGGGGGGGGGGFGGGGFGGFFGGGFGGGGGGGGGGGGGGGGGGGGGGGGGGGGGGGGGGGGGGGGGGGGGGGGGGGGGGGGGGGGGGGGGGGGGGGGGGEGGGGGGGFGGGGGEFCFGGGGGFGGGGGEGFGFGGGDFGCGGFGGGGG@DEG@GFFF)>1>@FFFCFF??4<FBFB@/6-3::9>>991?FF?:BFFF76.
@M05025:18:000000000-B3NL5:1:1101:13293:3469 1:N:0:TCGAAG
GTTTCGACTCCTACGGGAGGCAGCAGTAGGGAATCTTCCACAATGGACGAAAGTCTGATGGAGCAACGCCGCGTGAGTGAAGAAGGGTTTCGGCTCGTAAAGCTCTGTTGGTAGTGAAGAAAGATAGAGGTAGTAACTGGCCTTTATTTGACGGTAATTACTTAGAAAGTCACGGCTAACTACGTGCCAGCAGCCGCGGTAATACGTAGGTGGCAAGCGTTGTCCGGATTTATTGGGCGTAAAGGGAGTGCAGGCGGTTCAATAAGTCTGATGTGAAAGCCTTCGGCTCAACCGGAGAATT
+
CCCCCGGGGGGGGGGGGGGGGGGGGGGGGGGGGGGGGGGGGGGGGGGGGGGGGGGGGGGGGGGGGGGGGGGGGGGGGGGGGGGGGGGGGGGGGGGGGGGGGGGGGGGGGGGGGGFFFGGGGGGGGGGGGGGGGGGGGGGGGGDFGCAFCAAFFECGGGGGGFGGGGGG7@9FFGGGGGGGGGG5BCCFCCGGGGFGEGGGGGGGGFGCFC9FGGGGG=EGE5>FDEC==C?::;DGGC5)9D7>*9<D:FFCFF35;.<:?@FFG7B==47<F<FFF?FF?0.386;:??2139646;?A<
@M05025:18:000000000-B3NL5:1:1101:17961:3483 1:N:0:TCGAAG
GTTTCGACTCCTACGGGAGGCAGCAGTGGGGAATATTGCACAATGGGCGAAAGCCTGATGCAGCGACGCCGCGTGAGGGATGACGGCCTTCGGGTTGTAAACCTCTTTCAGTAGGGAAGAAGCGAAAGTGACGGTACCTGCAGAAGAAGCGCCGGCTAACTACGTGCCAGCAGCCGCGGTAATACGTAGGGCGCAAGCGTTATCCGGATTTATTGGGCGTAAAGAGCTCGTAGGCGGTTTGTCGCGTCTGCCGTGAAAGTCCGAGGCTCAACCTCGGATGTGCGGTGGGTACGGGCAGACG
+
CCCCCGGGGGGGGGGGGGGGGGGGGGGGGGGGGGGGGGGGGGGGGGGGGGGGGGGGGGGGGGGGGGGGGGGGGGGGGGGGGGGGGGGGGGGGGGGGGGGGGGGGGGGGGGFFGGGGGGGGGGGGGGDGGGGGFGCFGGGGGFCFGGGGG7FEGGGGGGGGGGGGGGGGGGGGGGGGGGG>EGG?FFCCGGGFGGGDCFEGGDFGGGC82A<@CFGFGFC>CGFE?=EECGGGGD=DD9<5DFDDF5>5DFFF@7BF@=F>FF@D3<))8861>?FFD35(.4:?BBFFF>>016>12?4.(
@M05025:18:000000000-B3NL5:1:1101:10196:3499 1:N:0:TCGAAG
GTTTCGACTCCTACGGGAGGCAGCAGTGGGGAATATTGGACAATGGGCGCAAGCCTGATCCAGCCATACCGCGTGGGTGAAGAAGGCCTTCGGGTTGTAAAGCCCTTTTGTTGGGAAAGAAATCCAGCCGGCTAATACCTGGTTGGGATGACGGTACCCAAAGAATAAGCACCGGCTAACTTCGTGCCAGCAGCCGCGGTAATACGAAGGGTGCAAGCGTTACTCGGAATTACTGGGCGTAAAGCGTGCGTAGGTGGTTATTTAAGTCCGTTGTGAAAGCCCTGGGCTCAACCTGGGAACT
+
CCCCCGGGGGGGGGGGGGGGGGGGGGGGGGGGGGGGGGGGGGGGGGGGGGGGGGGGGGGGGGGGGGGGGGGGGGGGGGGGGGGGGGGGGGGGGGGGGGGGGGGGGGGGGGGGGGGGGGGGGGGGGGGGGGGGGGGGGGGGGGGGGGGGGGGGGGGGGGGGGGGGGGGGGGGGGGGGGGGGGGGGGGGGGGGGGGGGGGGGGGGGGGGGGGGGGGGGGGGGGGGGGGGGGGGGGG7FGGGGGGFGGG<GBFFGFGFFFEFFFFFGGGFFFFFFFBEFFFFFFF<?FFFFB>???BFF:::F)
@M05025:18:000000000-B3NL5:1:1101:8872:3543 1:N:0:TCGAAG
GTTTCGACTCCTACGGGAGGCAGCAGTGGGGAATATTGCACAATGGGCGAAAGCCTGATGCAGCGACGCCGCGTGAGGGATGACGGCCTTCGGGTTGTAAACCTCTTTCAGTAGGGAAGAAGCGAAAGTGACGGTACCTGCAGAAGAAGCGCCGGCTAACTACGTGCCAGCAGCCGCGGTAATACGTAGGGCGCAAGCGTTATCCGGATTTATTGGGCGTAAAGAGCTCGTAGGCGGTTTGTCGCGTCTGCCGTGAAAGTCCGAGGCTCAACCTCGGATCTGCGGTGGGTACGGGCAGACT
+
CCCCCGGGGGGGGGGGGGGGGGGGGGEGGGGGGGGGGGGGGGGGGGGGGGGGGFGGGGGGGGGGGGGGGGGGGGGGGGGFFGGGGGGGGGGGGFGGGGGGGGGGGGGGGFGGGFGGGFGGGGGGEGGEFFGGGDFGGGGGGGGFGGFGGGGGGGGGGGEFGFGGGGGGFCFGGGGGGGDGE@FFGGGGGGGGGGGGGGGGEGFGGGGGGCCEFGGGGGEG5:=FGGGGGGGGCDFGGG3DGGGGGG577FFCEDBF@==6@?>DGGF@F26.>:?EF>397<BBFFF0;;256>B>0603.
@M05025:18:000000000-B3NL5:1:1101:9082:3551 1:N:0:TCGAAG
GTTTCGACTCCTACGGGAGGCAGCAGTAGGGAATCTTCCACAATGGACGAAAGTCTGATGGAGCAACGCCGCGTGAGTGAAGAAGGGTTTCGGCTCGTAAAGCTCTGTTGGTAGTGAAGAAAGATAGAGGTAGTAACTGGCCTTTATTTGACGGTAATTACTTAGAAAGTCACGGCTAACTACGTGCCAGCAGCCGCGGTAATACGTAGGTGGCAAGCGTTGTCCGGATTTATTGGGCGTAAAGCGAGTGCAGGCGGTTCAATAAGTCTGATGTGAAAGCCTTCGGCTCAACCGGAGAATT
+
CCCCCGGGCGGGGGGGGGGGGGGGGGFGGGGGGGGGGGGGGGGGGGGGDFGGGGGGGGGGGGGGGGGGGGGGEFGEGGFGGGDFGGGGGGGGGGGGGGGGDFDDFFGGDFGFFFAFGGGFGGFGFGGGGGGFGGAFGGGGGGFGGFDGGGGGGGGGGGGGGGGGDFFGGGFGDGGGGGGGGGGGGGGGGGFGGGGGGGGEGGGCF5CFGGGGGGGFGGGGGGGGGGC=GGC7CFFGFGGGGCCDFGGDEFFCFCEEFFFBFF?GFGFB?A*)06?FFFFFB?F?<<BBFB217(4(322A<
@M05025:18:000000000-B3NL5:1:1101:21678:3569 1:N:0:TCGAAG
GTTTCGACTCCTACGGGAGGCAGCAGTAGGGAATCTTCCACAATGGACGAAAGTCTGATGGAGCAACGCCGCGTGAGTGAAGAAGGGTTTCGGCTCGTAAAGCTCTGTTGGTAGTGAAGAAAGATAGAGGTAGTAACTGGCCTTTATTTGACGGTAATTACTTAGAAAGTCACGGCTAACTACGTGCCAGCAGCCGCGGTAATACGTAGGTGGCAAGCGTTGTCCGGATTTATTGGGCGTAAAGCGAGTGCAGGCGGTTCAATAAGTCTGATGTGAAAGCCTTCGGCTCAACCGGAGAATT
+
CCCCCGGGGGGGGGGGGGGGGGGGGGGGGGGGGGGGGGGGGGGGGGGGGFGGGGGGGGGGGGGFGGFGGGGGGGGEFFGGGGC@EDGEFGFGGGGGGGGGGGGGGGGGGCGGFG5EEFFAFGGGCGFFGGGGFGGGGGCGGGG<D<DDCFGFDGGGEGGDGFGGGGGGGDFGFCCCEGGGGGGCDFCGGGFGGGGGGGGGGGGGGG::CECEEFGGGGG:*>:AACC7C*=?FFCFGGGG5CFFDDDD>5*:@C5>>756B?F>>D?F?4=:=<F4764047438<F?:<?:7666,((4)
@M05025:18:000000000-B3NL5:1:1101:19762:3633 1:N:0:TCGAAG
GTTTCGACTCCTACGGGAGGCAGCAGTAGGGAATCTTCCACAATGGACGAAAGTCTGATGGAGCAACGCCGCGTGAGTGAAGAAGGGTTTCGGCTCGTAAAGCTCTGTTGGTAGTGAAGAAAGATAGAGGTAGTAACTGGCCTTTATTTGACGGTAATTACTTAGAAAGTCACGGCTAACTACGTGCCAGCAGCCGCGGTAATACGTAGGTGGCAAGCGTTGTCCGGATTTATTGGGCGTAAAGCGAGTGCAGGCGGTTCAATAAGTCTGATGTGAAAGCCTTCGGCTCAACCGGAGAATT
+
CCCCCGGGGGGGGGGGGGGGGGGGGGGGGGGGGGGGGGGGGGGGGGGGGGGGGGGGGGGGGGGGGGGGGGGGGGGGGGGGGGGGGGGGGGGGGGGGGGDGGGGGGGGGGGGGGGGGGGGGGGGGGGGGGGGGGGGGGGGGGGDFGGGGGGGFGGGGGFGGGGGGGGGGGGGGFEGGGGGGGGGGGGGGGFFGGGGGGGGGGGGGGGFGGGGGGGGCCDEEGGGGGGGCEGGGGGGGFGGGDCDFFD*)<F=FFGFFFFF?FFFGGCF==2@>F-*/@BFB:?ADBF9((,53?>9666:A9
@M05025:18:000000000-B3NL5:1:1101:18779:3664 1:N:0:TCGAAG
GTTTCGACTCCTACGGGAGGCAGCAGTGGGGAATATTGCACAATGGGGGAAACCCTGATGCAGCGACGCCGCGTGAAGGAAGAAGTATTTCGGTATGTAAACTTCTATCAGCAGGGAAGAAAATGACGGTACCTGACTAAGAAGCCCCGGCTAACTACGTGCCAGCAGCCGCGGTAATACGTAGGGGGCAAGCGTTATCCGGATTTACTGGGTGTAAAGGGAGCGTAGACGGCATGGCAAGTCTGGTGTGAAAGGCAGGGGCTCAACCCCTGGACTGCATTGGAAACTGTCAGGCTGGAGT
+
CCCCCGGGGGGGGGGGGGGGGGGGGGGGGGGGGGGGGGGGGGGGGGGGGGGGGGGGGGGGGGGGGGGGGGGGGGGEFGGGFFFGGFGDGGFGGFGGGGFFGGCFGGCFFCFFDGGEFGGGGGGCFGGGGGGE?ADFGGGGGGGGG8>:FG>:FCG<ACGFGGFFGGGGGEGDGGCGCFCFGCEFGGGGDG8EGGC>EGFFECCEGGFG9FF=2/>EGGEDE=EGCECGC<C=E<DGGGFCFF>DFGFGFBFG?D8)8@>0>E3CDFFFF6@?F(56>FF94<2)).()6:)6A?7:10(,(
@M05025:18:000000000-B3NL5:1:1101:23915:3681 1:N:0:TCGAAG
GTTTCGACTCCTACGGGAGGCAGCAGTAGGGAATCTTCCACAATGGACGAAAGTCTGATGGAGCAACGCCGCGTGAGTGAAGAAGGGTTTCGGCTCGTAAAGCTCTGTTGGTAGTGAAGAAAGATAGAGGTAGTAACTGGCCTTTATTTGACGGTAATTACTTAGAAAGTCACGGCTAACTACGTGCCAGCAGCCGCGGTAATACGTAGGTGGCAAGCGTTGTCCGGATTTATTGGGCGTAAAGCGAGTGCAGGCGGTTCAATAAGTCTGATGTGAAAGCCTTCGGCTCAACCGGAGAATT
+
CBBCCGGGGEGFCGGGGGGGGGGGGGGGGGGGGGGGGGGGGGGGGGGGGGGGGGGGGGGGFGGGFGGGGGGGGGGGECFDFAFGGGGGGGGGDGFDEFGGGGGFGGGGGGGGFGGGGFGAGDFGGGGGGGGGGGGGGGGGGFGGGGGGEFGGGGGGGGGGDDGGC>FFCFFGGGGGGGFEFGGGGFEGGGGFFGCEE::EEEGGGGG?FGCGGGGGGFGEEGEF?GC5E2?FGGGGGFGGGDGGGGGG>FBFFGF@F@><6=FGGGFFBAFAFB4*784::7>>6?90<<227;>9>>FF6
@M05025:18:000000000-B3NL5:1:1101:14329:3697 1:N:0:TCGAAG
GTTTCGACTCCTACGGGAGGCAGCAGTGGGGAATATTGGACAATGGGCGCAAGCCTGATCCAGCCATACCGCGTGGGTGAAGAAGGCCTTCGGGTTGTAAAGCCCTTTTGTTGGGAAAGAAATCCAGCCGGCTAATACCTGGTTGGGATGACGGTACCCAAAGAATAAGCACCGGCTAACTTCGTGCCAGCAGCCGCGGTAATACGAATGGTGCAAGCGTTACTCGGAATTACTGGGCGTAAAGCGTGCGTAGGTGGTTATTTAAGTCCGTTGTGAAAGCCCTGGGCTCAACCTGGGAACT
+
CCCCCGGGGGGGGGGGGGGGGGGGGGGGGGGGGGGGGGGGGGGGGGGGGGGGGGGGGGGGGGGGGGGGGGGGGGGGGGGGGGGGGGGGGGGGGGGGGGGGGGGGGGGGGGGGGGGGGGGGGGGGGGGGGGGGGGGGGGGGGGGGGGGGGGGGGGGGGGGGGGGGGGGGGGGGGGGGGGGGGGGGGGGGGGGGGGGGGGGGGGGGGFGECGGGG9?FGGGGGGGGDGGGGGGGGGGGGGGGCGGGGGGGFF><DGFFFFF4BFFGGGFFFFF>BFDFBFF7:BFF???FF<??FBF(32>B)
@M05025:18:000000000-B3NL5:1:1101:15080:3719 1:N:0:TCGAAG
GTTTCGACTCCTACGGGAGGCAGCAGTGGGGAATATTGGACAATGGGCGCAAGCCTGATCCAGCCATACCGCGTGGGTGAAGAAGGCCTTCGAGTTGTAAAGCCCTTTTGTTGGGAAAGAAATCCAGCTGGCTAATACCCGGTTGGGATGACGGTACCCAAAGAATAAGCACCGGCTAACTTCGTGCCAGCAGCCGCGGTAATACGAAGGGTGCAAGCGTTACTCGGAATTACTGGGCGTAAAGCGTGCGTAGGTGGTCGTTTAAGTCCGTTGTGAAAGCCCTGGGCTCAACCTGGGAACT
+
CCCCCGGGCEFGFFGGGDGGGGGGFFFFGGGGEGGFGGG9FFFEGGGGGGGDGGGGGGGGGGGGGGGGGFGEGEGGGGGGGGDFFGGGGGGGFFGGGEG<EGGEFGGGGGGGGGGGFGGGGFGGGGGGFFGGGGGGGGGGGG@FG77DFGGGGGGGGGGGFFGGGGFGFGGGFGGGGG,DFDF>DFGGGFGFGFGDG8EGDGDGFGFEEGDGCCCGGGGGGG520CCEGGC?EFGGG4CD7CC**1//)8DGBG=?3561>@><CC??7<F7:6<@66B:(4:::?,,-,4:2:??20(,)
@M05025:18:000000000-B3NL5:1:1101:23325:3733 1:N:0:TCGAAG
GTTTCGACTCCTACGGGAGGCAGCAGTAGGGAATCTTCCACAATGGACGAAAGTCTGATGGAGCAACGCCGCGTGAGTGAAGAAGGGTTTCGGCTCGTAAAGCTCTGTTGGTAGTGAAGAAAGATAGAGGTAGTAACTGGCCTTTATTTGACGGTAATTACTTAGAAAGTCACGGCTAACTACGTGCCAGCAGCCGCGGTAATACGTAGGTGGCAAGCGTTGTCCGGATTTATTGGGCGTAAAGCGAGTGCAGGCGGTTCAATAAGTCTTATGTGAAAGCCTTCGGCTCAACCGGAGCATT
+
CCCCCGGGGGGGGGGGGGGGGGGGGGGGGGGGGGGGGGGGGGGGGGGGGGGGGEGGGGGGGGGGGGGGGGGECFEDCFGGGFGGGGEEFCGCEGGGGGEGFEF9FEFFDFGCFFEFEC<<FFC8FGGGGGGGGGGGGGFCFDFEFCFFGGFGFGGGGGGGGFGG9FFFGGGFFECEGCGGGGGGGFG7;FGGGGGGGGGGGGGGGG,48CCG5=EE:57*=CGGDEG=/:?ECFG=FG35DGGCFD5C)847@CBFE7)36@FGGD9F*)*6=>BFF?=(34A7BFB?<7<::FFF002))
@M05025:18:000000000-B3NL5:1:1101:17046:3733 1:N:0:TCGAAG
GTTTCGACTCCTACGGGAGGCAGCAGTAGGGAATCTTCCACAATGGACGAAAGTCTGATGGAGCAACGCCGCGTGAGTGAAGAAGGGTTTCGGCTCGTAAAGCTCTGTTGGTAGTGAAGAAAGATAGAGGTAGTAACTGGCCTTTATTTGACGGTAATTACTTAGAAAGTCACGGCTAACTACGTGCCAGCAGCCGCGGTAATACGTAGGTGGCAAGCGTTGTCCGGATTTATTGGGCGTAAAGCGAGTGCAGGCGGTTCAATAAGTCTGATGTGAAAGCCTTCGGCTCAACCGGAGAATT
+
CCCCCGGGGGGGGGGGGGGGGGGGGGGGGGGGGGGGGGGGGGGGGGGGGGGGGGGGGGGGGGGGGGGGGGGGGGGGGGGGGGGGGGGGGGGGGGGGGGGGGGGGGGGGGGGGFG?FFFGEGGGFFGFGFG8EGGGFGGGGDGFGGGGGGFGGGGGGGGGGGFGFCDFGGC,@=FGGGGFCFGGEGFGGGCFGGGCEGDGGCCCGGCAFGDCCGGGGGGG*:EEFFEGGG*9AFGGGGFCCDD5**/*9>>F>=C)57.71@F4C>CF6=969@AFFFFFFF>A?F:2(-443:9(-14:25
@M05025:18:000000000-B3NL5:1:1101:11175:3826 1:N:0:TCGAAG
GTTTCGACTCCTACGGGAGGCAGCAGTAGGGAATCTTCCACAATGGACGAAAGTCTGATGGAGCAACGCCGCGTGAGTGAAGAAGGGTTTCGGCTCGTAAAGCTCTGTTGGTAGTGAAGAAAGATAGAGGTAGTAACTGGCCTTTATTTGACGGTAATTACTTAGAAAGTCACGGCTAACTACGTGCCAGCAGCCGCGGTAATACGTAGGTGGCAAGCGTTGTCCGGATTTATTGGGCGTAAAGCGAGTGCAGGCGGTTCAATAAGTCTGATGTGAAAGCCTTCGGCTCAACCGGAGAATT
+
CCCCCGGGGGGGGGGGGGGGGGGGGGGGGGGGGGGGGGGGGGGGGGGGGGGGGGGGGGGGGGGGGGGGGGGGGGGGGGGGGGFGGGGGGGGGGGGGGGGGGGGFGGGGGGGGGGAFFGDGGGGFGGGGGGGGGGGGGGGGGGGFGGGGGGGGGGGGGGGGGGGGGGGGGGGGGGGGGGGGGGFCFGGGGGGGGGGGGGGGGCGFGFCGGDGGFGFGFGGCEGECGGGCAECGGGGGGGGGGGGGGGDG>FFC4FFFD.>(*=@FGF?=647<76@6@?*08?>2<06(()57?B>416:<:
@M05025:18:000000000-B3NL5:1:1101:25527:3843 1:N:0:TCGAAG
GTTTCGACTCCTACGGGAGGCAGCAGTAGGGAATCTTCCACAATGGACGAAAGTCTGATGGAGCAACGCCGCGTGAGTGAAGAAGGGTTTCGGCTCGTAAAGCTCTGTTGGTAGTGAAGAAAGATAGAGGTAGTAACTGGCCTTTATTTGACGGTAATTACTTAGAAAGTCACGGCTAACTACGTGCCAGCAGCCGCGGTAATACGTAGGTGGCAAGCGTTGTCCGGATTTATTGGGCGTAAAGCGAGTGCAGGCGGTTCAATAAGTCTGATGTGAAAGCCTTCGGCTCAACCGGAGAATT
+
CCCCCGGGEGGGGGGGGGGGGEGGGGGGGGGGGGGGGGGGGGGGGGGGGGGGGGGGGGGGGGGGFGGGGGDGGGGGGGGGGGGGGGGGGGGCFGGGGGGGGGGFGCFGGFGC<FGGGGGGFGGGGGGGGFGGGGGFGFAFG<AFDGGCGFGGD=:FEFGG9DFGGGGGGG;FFGCFEGGGGGGGFCGGGGFDFGGGGEGGEGGFCFFGGG;FFGFFFFD7EEGCDGGEGGGCEFFFFFGGCGFC*9CDFFFF6FE:B)829BF7DFF4B<4<F9*7==F??BA?F630:22,2>FF>BF22
@M05025:18:000000000-B3NL5:1:1101:18484:3847 1:N:0:TCGAAG
GTTTCGACTCCTACGGGAGGCAGCAGTAGGGAATCTTCCACAATGGACGAAAGTCTGATGGAGCAACGCCGCGTGAGTGAAGAAGGGTTTCGGCTCGTAAAGCTCTGTTGGTAGTGAAGAAAGATAGAGGTAGTAACTGGCCTTTATTTGACGGTAATTACTTAGAAAGTCACGGCTAACTACGTGCCAGCAGCCGCGGTAATACGTAGGTGGCAAGCGTTGTCCGGATTTATTGGGCGTAAAGCGAGTGCAGGCGGTTCAATAAGTCTGATGTGAAAGCCTTCGGCTCAACCGGAGAATT
+
CCCCCGGGGGGGGGGGGGGGGGGGGGGGGGGGGGGGGGGGGGGGGGGGGGGGFFGGGGGGGGGGGGGGGGGGGFGFGGGGGGGGGGGGGGGGGGGGGGGGGGGGGGGFGGGGGFGGGGGFGGGGCFGGFGGGGGGGGGGGGGGFGGGGGGGGGGDGGGGDGGGFGGGGGGGGGGGGDDFGGGGDFGGGGFFFGGGGGGGEEGGFFGCFGGFGGGFFFGGGGGGFFGD=5:CEFFGGGGCCDC<F*><55>=**53>:)829FF:*26*046)6)96767(18),4:0133>?7;>26;1<)
@M05025:18:000000000-B3NL5:1:1101:13868:3879 1:N:0:TCGAAG
GTTTCGACTCCTACGGGAGGCAGCAGTGGGGAATATTGGACAATGGGCGCAAGCCTGATCCAGCCATACCGCGTGGGTGAAGAAGGCCTTCGGGTTGTAAAGCCCTTTTGTTGGGAAAGAAATCCAGCCGGCTAATACCTGGTTGGGATGACGGTACCCAAAGAATAAGCACCGGCTAACTTCGTGCCAGCAGCCGCGGTAATACGAAGGGTGCAATCGTTACTCGGAATTACTGGGCGTAAAGCGTGCGTAGGTGGTTATTTAAGTCCGTTGTGAAAGCCCTGGGCTCAACCTGGGAACT
+
CCCCCGGGGGGGGGGGGGGGGGGGGGGGGGGGGGGGGGGGGGGGGGGGGGGGGGGGGGGGGGGGGGGGGGGGGGGGGGGGGGGGGGGGGGGGGGGGGGGGGGGGGGGGGGGGGGGFGGGGGGGGFGGGGGGGGGGGGGGGGGGGGGGFGEGGGGGGGGGGGGGGGGGGGGGGGGGGGDGGGGGGGGGGGGGGGGGGGGGGGGGGGGGGGGGGGGGGGGGGGGGGGGGGGGGGGGGFGGGGGDCFGDCGFFFGFGFFFFFF??4*:>FFF:FFD?EFFFFFBFFFFB8(-48?<?FF:(26,
@M05025:18:000000000-B3NL5:1:1101:13369:3924 1:N:0:TCGAAG
GTTTCGACTCCTACGGGAGGCAGCAGTAGGGAATCTTCCACAATGGACGAAAGTCTGATGGAGCAACGCCGCGTGAGTGAAGAAGGGTTTCGGCTCGTAAAGCTCTGTTGGTAGTGAAGAAAGATAGAGGTAGTAACTGGCCTTTATTTGACGGTAATTACTTAGAAAGTCACGGCTAACTACGTGCCAGCAGCCGCGGTAATACGTAGGTGGCAAGCGTTGTCCGGATTTATTGGGCGTAAAGCGAGTGCAGGCGGTTCAATAAGTCTGATGTGAAAGCCTTCGGCTCAACCGGAGAATT
+
CCCCCGGGGGGGGGGGGGGGGGGGGGGGGGGGGGGGGGGGGGGGGGGGGGGGGGGGGGGGGGGGGGGGGGGGGGGGGGGGFGGGGGGGGGGGGGGGGGGGGGGGGGGGGGGGGGFGGGGGGGGGGGGGGGGGGGGGGGGGGGGGGGGGGFGGGGGGGGGGGGGGGFGGGGGFGGGGGGFGGGGGGGGGGGGGGGGGGGGGGGGGGGEFGGGGGGGGGGGGGGGGGGDCEEFGGGGGGGGGGGGGCDDDEFFGFFFFFF::BBF>FGFFFFFFFFFFFFFFFF>DFB>2<FF?B>90>B746
@M05025:18:000000000-B3NL5:1:1101:24077:3924 1:N:0:TCGAAG
GTTTCGACTCCTACGGGAGGCAGCAGTAGGGAATCTTCCACAATGGACGAAAGTCTGATGGAGCAACGCCGCGTGAGTGAAGAAGGGTTTCGGCTCGTAAAGCTCTGTTGGTAGTGAAGAAAGATAGAGGTAGTAACTGGCCTTTATTTGACGGTAATTACTTAGAAAGTCACGGCTAACTACGTGCCAGCAGCCGCGGTAATACGTAGGTGGCAAGCGTTGTCCGGATTTATTGGGCGTAAAGCGAGTGCAGGCGGTTCAATAAGTCTGATGTGAAAGCCTTCGGCTCAACCGGAGAATT
+
CCCCCGGGGGGGGGGGGGGGGGGGGGGGGGGGFGGGGGGGGFGGGGGGGGGDECCFGGGGGGGGGGGGGGGGGGGGGGGGFGGGGGGGGGFFGDGGGGGGGGGGGGGFGGF@DGFFAFGFGCGFFGGGGGGGGCGFGGFGGGGGGGGGGGGGGGGGGGGGGGFGGGGGGGGGGGGGGGGCFBG*,@EGG@F?CD5:CCEEGGCFFCCCF5FFGD6+/7EE=EGEFEE*ACF9CFFCFG7CDDDGFGD5)7?CFFFFE:>?FFBF*7=9FFFDBDF=6@*:(48??:>1-8<236941912:
@M05025:18:000000000-B3NL5:1:1101:21203:3962 1:N:0:TCGAAG
GTTTCGACTCCTACGGGAGGCAGCAGTAGGGAATCTTCCACAATGGACGAAAGTCTGATGGAGCAACGCCGCGTGAGTGAAGAAGGGTTTCGGCTCGTAAAGCTCTGTTGGTAGTGAAGAAAGATAGAGGTAGTAACTGGCCTTTATTTGACGGTAATTACTTAGAAAGTCACGGCTAACTACGTGCCAGCAGCCGCGGTAATACGTAGGTGGCAAGCGTTGTCCGGATTTATTGGGCGTAAAGCGAGTGCAGGCGGTTCAATCAGTCTGATGTGAAAGCCTTCGGCTCAACCGGAGAATT
+
CCCCCGGGGGGGGGGGGGGGGGGGGGGGGGGGGGGGGGGGGGGGGGGGGGGGGGGGGGGGGGGGGGGGGGGGGGGGGFGGGGGGGGGGGFGGGGGGGGGGGGGFFFGGGGGGFGGGGGGFFGGFFGGCFGGGFGGGGFGGGFCFGGGGGGFGGGGGGGGGGGGGGGGGGGGGGGGGGGGGGGGGGGGCFGGGG6DEGGDEGGGGGGFGGGGCGGGGGGGEGEGFGGGEEE9FGGGGGGGDGDGGGGCGDFFGFG@@EBD?FF?*72=BFAF)*-=FFFF?BB8)-474:<>F<>B>BB?D6
@M05025:18:000000000-B3NL5:1:1101:22934:3963 1:N:0:TCGAAG
GTTTCGACTCCTACGGGAGGCAGCAGTGGGGAATATTGCACAATGGGGGAAACCCTGATGCAGCGACGCCGCGTGAAGGAAGAAGTATCTCGGTATGTAAACTTCTATCAGCAGGGAAGAAAATGACGGTACCTGACTAAGAAGCCCCGGCTAACTACGTGCCAGCAGCCGCGGTAATACGTAGGGGGCAAGCGTTATCCGGATTTACTGGGTGTAAAGGGAGCGTAGACGGAAGAGCAAGTCTGATGTGAAAGGCTGGGGCTTAACCCCAGGACTGCATTGGAAACTGTTTTTCTAGAGG
+
CCCCCGGGGGGGGGGGGGGGGGGGGGFGGGGGGGGGGGGGGGGGGGGGGGGGGGGGGGGGGGGGGGGGGGGGGGGGGGGGGGGGGGGGGGGGGGGGGGGGGGGGGGGGGGGGGGGGGGGGGGGGGGGGGGGGGGGGGGGGGGGGGGFGGGGGGGGGGGGGGGGGGGGGGFGGGGGGGGGGGFGCEGGGGGGGGGGEGGGGGGECEGGGGGGG8EGCFGFGGGGGGEGGGGGGDGGGGGFGGFC>77>F*8=CFFFFFFDBFFDGGG=F@?5:@0>FFF=6AF?<ADFA96:<?126<462(
@M05025:18:000000000-B3NL5:1:1101:19763:4088 1:N:0:TCGAAG
GTTTCGACTCCTACGGGAGGCAGCAGTAGGGAATCTTCCACAATGGACGAAAGTCTGATGGAGCAACGCCGCGTGAGTGAAGAAGGGTTTCGGCTCGTAAAGCTCTGTTGGTAGTGAAGAAAGATAGAGGTAGTAACTGGCCTTTATTTGACGGTAATTACTTAGAAAGTCACGGCTAACTACGTGCCAGCAGCCGCGGTAATACGTAGGTGGCAAGCGTTGTCCGGATTTATTGGGCGTAAAGCGAGTGCAGGCGGTTCAATAAGTCTGATGTGAAAGCCTTCGGCTCAACCGGAGAATT
+
CCCCCGGGGGGGGGGGGGGGGGGGAEGGGGGGGGGGGGGGGGGGGGGGGEGDGGGGGGGGGFFGGGGDGDGGGGGGEGGFGFFCGGGFGGCEDGGEGGE8BEGGGGFFEAFGGGGGC9F<EFGGGFGGGFFFFGGGGG9AFCEDFGGGGGDE@GEFGGGGGGGGGGGGGGGGGG7FGGGGCECEG7BFFFCF:>BEGC8:**>EGFFGCGFFC*=FFFGE==E7FG57C5EGGGC4;DDDDDFGGGCC7>7FFGDFE)),*09C7CF4BAFDFAFF*==:.3><:?F:(8<BFB(2161<5
@M05025:18:000000000-B3NL5:1:1101:14818:4128 1:N:0:TCGAAG
GTTTCGACTCCTACGGGAGGCAGCAGTAGGGAATCTTCCACAATGGACGAAAGTCTGATGGAGCAACGCCGCGTGAGTGAAGAAGGGTTTCGGCTCGTAAAGCTCTGTTGGTAGTGAAGAAAGATAGAGGTAGTAACTGGCCTTTATTTGACGGTAATTACTTAGAAAGTCACGGCTAACTACGTGCCAGCAGCCGCGGTAATACGTAGGTGGCAAGCGTTGTCCGGATTTATTGGGCGTAAAGCGAGTGCAGGCGGTTCAATAAGTCTGATGTGAAAGCCTTCGGCTCAACCGGAGAATT
+
CCCCCGGGGGFGGGGGGGGGGGGGGGGGGGGGGGGGGGGGGGGGGGGGGGDEGGGGFGGGGGGGGGGGGGGGGGGGGGGGGGEGGGGFGEDGGGFGGGGGGGGCFCGFFGGGGGGGGGGGGGGGGGGGGGGGGGGGGGGGGGGGFGGGFGGGGDGFGGGGFGGGGGGGGGGGGGFGGGGGGGGGGGGGFGGGG6FGGGGGGGGGGGFGG>BCE6=CGGGGEEGFGCC:A=C?9CCFGGGGGGGGFGGD>FFFFFD@F>@:47*C0:@F4<FAB>FFFFF?133<??FF6<?FF6490;4>)
@M05025:18:000000000-B3NL5:1:1101:15179:4174 1:N:0:TCGAAG
GTTTCGACTCCTACGGGAGGCAGCAGTGGGGAATATTGCACAATGGGGGAAACCCTGATGCAGCAACGCCGCGTGAGTGAAGAAGGTTTTCGGATTGTAAAGCTCTGTTAGCAGGGAAGAGGAAGGACGGTACCTGCAGAGGAAGCCACGGCTAACTACGTGCCAGCAGCCGCGGTAATACGTAGGTGGCAAGCGTTGTTCGGAATAACTGGGCGTAAAGGATGCGTAGGCGGTTAAACAAGTTATATGTTAAATATATAGGCTTAACCTGTAGAAAGCATATAAAACTGTTTAACTAGAG
+
CCCCCGGGGGGGGGGGGGGGGGGGGGEFGGGGGGGGGGGGGGGGGGGGGGGGGGGGGGGGGGGGGGGGGGGGGGGGGGGGGGGGGGCFFGGGGGGGGGGGGGGGGGGGGGGGGGGGGGGGGGGGGGGGGGGGGGGGGGGGGGGGGGGGGGGGGGGGGGGGGGGGGGGGGGGGGGGGGGGFFGGGGGBFGGGGFGGGGGGGGGGGGGGGGGGGGGGEGDGGGGGGGGCEEEGGG>DDGGGG:5?FGGGGFFFGFFFFFFFFFFFGGGFFFAFFFFFFFFFFA9>BFFB<?46<4AFFFF)4)
@M05025:18:000000000-B3NL5:1:1101:13486:4186 1:N:0:TCGAAG
GTTTCGACTCCTACGGGAGGCAGCAGTAGGGAATCTTCCACAATGGACGAAAGTCTGATGGAGCAACGCCGCGTGAGTGAAGAAGGGTTTCGGCTCGTAAAGCTCTGTTGGTAGTGAAGAAAGATAGAGGTAGTAACTGGCCTTTATTTGACGGTAATTACTTAGAAAGTCACGGCTAACTACGTGCCAGCAGCCGCGGTAATACGTAGGTGGCAAGCGTTGTCCGGATTTATTGGGCGTAAAGCGAGTGCAGGCGGTTCAATAAGTCTGATGTGAAAGCCTTCGGCTCAACCGGAGAATT
+
CCCCCGGGGGGGGGGGGGGGGGGGGGGGGGGGGGGGGGGGGGGGGGGGGGGGGGGGGGGGGGGGGGGGGGGGGGGGGGGGGGGGGGGGGGGGGGGGGGGGGGGGGGGEFFGGGGGGGGGGGGGFGGGGFGGGGGGGGGGGGGGGGGGGGGGGGGGGGGGGGGGGGFGGGGGGGGGGGDGGGGGGGGDGGGGGGGGGGGGGGGGGGGGGGGGGGGGGGGGGGGGGGEGEGGGGGGGGGGGGGGGGGDGD>FFGFDDFF>>6FBFGGGFF?AFDFFFFF@F?::<?FBFF82?B?F29BF<<2
@M05025:18:000000000-B3NL5:1:1101:17330:4214 1:N:0:TCGAAG
GTTTCGACTCCTACGGGAGGCAGCAGTGGGGAATATTGCACAATGGGCGCAAGCCTGATGCAGCAACGCCGCGTGAGGGATGACGGCCTTCGGGTTGTAAACCTCTTTTAGTAGGGAAGAAGCGAAAGTGACGGTACCTGCAGAAAAAGCACCGGCTAACTACGTGCCAGCAGCCGCGGTAATACGTAGGGTGCAAGCGTTGTCCGGAATTATTGGGCGTAAAGAGCTCGTAGGCGGCTTGTCGCGTCTGCTGTGAAATCCCGGGGCTCAACCCCGGGCCTGCAGTGGGTACGGGCAGGAC
+
CCCCCGGGGGGGGGGGGGGGGGGGGGFGFGGGGGGGGGGFGGGGGGGGGGGGGGGGGGGGGGGGGGGGGGGGGGGGGGGGGGGGGGGDGGGGGGGGGGGGGGGGGGGGFFFFGGGGFFEGGGFFFGGGGGGFGGGGGGGGGGGFDFGGGGGGGGGGCBFGGGGCFDGGGGGGGGGGGGGEEGGGGGFDGGGGGGGGC58EGGGG9;=**;<9AFGGGGG=CGEFGGGCFE7CGGGGDG:<D5CDF7DCBFFCFGFFF46<)<>DDDDFFFFF58>):B:1:6614>47?()56096;(,((
@M05025:18:000000000-B3NL5:1:1101:17872:4252 1:N:0:TCGAAG
GTTTCGACTCCTACGGGAGGCAGCAGTGGGGAATATTGGACAATGGGCGCAAGCCTGATCCAGCCATACCGCGTGGGTGAAGAAGGCCTTCGGGTTGTAAAGCCCTTTTGTTGGGAAAGAAATCCAGCCGGCTAATACCTGGTTGGGATGACGGTACCCAAAGAATAAGCACCGGCTAACTTCGTGCCAGCAGCCGCGGTAATACGAAGGGTGCAAGCGTTACTCGGAATTACTGGGCGTAAAGCGTGCGTAGGTGGTTATTTAAGTCCGTTGTGAAAGCCCTGGGCTCAACCTGGGAACT
+
CCCCCGGGGGGGGGGGGGGGGGGGGGGGGGGGGGGGGGGGGGGGGGGGGGGGGGGGGGGGGGGGGGGGGGGGGGGGGGGGGGGGGGGGGGGGGGGGGGGGGGGFGGGGGGGGGGGGGGGGGGGGGGGGGGGGGGGGGGFGGGFGGGGGGGGGGGGGFGGGGGGGGGGGGGGGGGGGGGGGGGGGGGCFGGGGGGGGGGGGGGGGFGGFDGGGGGFCEGGGGGGGGGGGGFFEDFGGGGGGGGGGGGGGFFEGFGFFF>FBF??F>FFF??FFFBFFFFFF:6<:?<B:BD?0(8?<B?:?5
@M05025:18:000000000-B3NL5:1:1101:18705:4264 1:N:0:TCGAAG
GTTTCGACTCCTACGGGAGGCAGCAGTGGGGAATATTGCACAATGGGGGAAACCCTGATGCAGCGACGCCGCGTGAAGGAAGAAGTATCTCGGTATGTAAACTTCTATCAGCAGGGAAGAAAATGACGGTACCTGACTAAGAAGCCCCGGCTAACTACGTGCCAGCAGCCGCGGTAATACGTAGGGGGCAAGCGTTATCCGGATTTACTGGGTGTAAAGGGAGCGTAGACGGAAGAGCAAGTCTGATGTGAAAGGCTGGTGCTTAACCCCAGGACTGCATTGGAAACTGTTTTTCTAGAGT
+
CCCCCGGDEGGFDFFGGDFEFGCEFEEFGFGGGGGGGFGFGEGG9FGGEEGGGEG@FFFGGFG@FGCFEGFFGGGGGGGGGGDGGFFGFGC<D=FFFGFGGGFGDFGFFGGD<FFGFFGGGGGGABAFFGGCD?FGDFGAFGFGCGGGGGFECEDFGGEG@FGFGGGGGG@F:*1=89,;C<EEECGGGGCCFGCC8CFGC=8==60@<:FC8EGGFGFCE5:*>/:55CEGGGG<FDG<D77CC:CF6@FGF>@FFF3(8*/:>FFF@?5:F17/8.92.5)5)-.6<:)):(.)55AF)
@M05025:18:000000000-B3NL5:1:1101:21686:4298 1:N:0:TCGAAG
GTTTCGACTCCTACGGGAGGCAGCAGTAGGGAATCTTCCACAATGGACGAAAGTCTGATGGAGCAACGCCGCGTGAGTGAAGAAGGGTTTCGGCTCGTAAAGCTCTGTTGGTAGTGAAGAAAGATAGAGGTAGTAACTGGCCTTTATTTGACGGTAATTACTTAGAAAGTCACGGCTAACTACGTGCCAGCAGCCGCGGTAATACGTAGGTGGCAAGCGTTGTCCGGATTTATTGGGCGTAAAGCGAGTGCAGGCGGTTCAATAAGTCTGATGTGAAGGCCTTCGGCTCAACCGGAGAATT
+
CCCCCGGGGGGGGGGGGGGGGGGGGGGGGGGGGGGGGGGGGGGGGGGGGGGGGGGGGGGGGFGGGGGGDGGGGGGGGGGGGGFFGGGFGGGGGGGGGGGGGGGGGGGGGGGFGGGGGGGGGGGGFGFFGGGGGFGGGGGGGGGGGGGGGFGFGGFEGGGGGGGGGFGGGGGGGGGGGDGGGGGGGFFGGGGGGFGGDGGGEG7<FGGFFGFFGGGFGGG5EEGGGEDE=EF?C::FGCC)9DFF7C5C077DF>3>D))4@BFGG77B?>F4*)**1*/((8:?6?61(8BF0(((37:A:
@M05025:18:000000000-B3NL5:1:1101:13373:4299 1:N:0:TCGAAG
GTTTCGACTCCTACGGGAGGCAGCAGTAGGGAATCTTCCACAATGGACGAAAGTCTGATGGAGCAACGCCGCGTGAGTGAAGAAGGGTTTCGGCTCGTAAAGCTCTGTTGGTAGTGAAGAAAGATAGAGGTAGTAACTGGCCTTTATTTGACGGTAATTACTTAGAAAGTCACGGCTAACTACGTGCCAGCAGCCGCGGTAATACGTAGGTGGCAAGCGTTGTCCGGATTTATTGGGCGTAAAGCGAGTGCAGGCGGTTCAATAAGTCTGATGTGAAAGCCTTCGGCTCAACCGGAGAATT
+
CCCCCGGGGGGGGGGGGGGGGGGGGGGGGGGGGGGGGGGGGGGGGGGGGGGGGGGGGGGGGGGGGGGGGGGGGGGGGGGFGGGGGGGGGGGGGGGGGGEGGGGEGFGGGGGGFGEFFGGGGGGGGGGGGGGGGGGGGFFGGDGGGGGGGGGGGGGGGFGGGGFGGGGGGGFFGGGGGGGGGGGGGGGGGGGGGGGGGGGGCCFGGGFGGGGGGGFDGGGGGGGGFEGGCGCFGGGGGGGCDCFGGGGGDFFGFGFFF3>1@4FGDFFFFAFAFAFFF?60138??F>F?D?7:9;6;>02<
@M05025:18:000000000-B3NL5:1:1101:16704:4309 1:N:0:TCGAAG
GTTTCGACTCCTACGGGAGGCAGCAGTAGGGAATCTTCCACAATGGACGAAAGTCTGATGGAGCAACGCCGCGTGAGTGAAGAAGGGTTTCGGCTCGTAAAGCTCTGTTGGTAGTGAAGAAAGATAGAGGTAGTAACTGGCCTTTATTTGACGGTAATTACTTAGAAAGTCACGGCTAACTACGTGCCAGCAGCCGCGGTAATACGTAGGTGGCAAGCGTTGTCCGGATTTATTGGGCGTAAAGCGAGTGCAGGCGGTTCAATAAGTCTGATGTGAAAGCCTTCGGCTCAACCGGAGAATT
+
CCCCCGGGGGGGGGGGGGGGGGGGGGGGGGGGGGGGGGGGGGGGGGGGGGGGGGGGGGGGGGGGGGGGGGGGGGGGGGGGGGGGGGGFGGGGGGGGGGGGGGGGGGGFGGGGFG?FFGGGGGGGGGGGGGFGGFGGGGGGGGGGGGGGGFFGGGGGGGGGGGGGGGGGGGGGGGGGGGGGFGGDGFGCGDFGDGGGGGGCE8CFFGFGGGGGGFGFGFEECEGGGGGE5CFFFGGGFGGGGCDDFGG:.;FGFGFFD7516@FFFGF?FAFFFFFB===:<><<?06((44:B9>>B9324
@M05025:18:000000000-B3NL5:1:1101:21437:4328 1:N:0:TCGAAG
GTTTCGACTCCTACGGGAGGCAGCAGTGGGGAATATTGCACAATGGGGGAAACCCTGATGCAGCGACGCCGCGTGAAGGAAGAAGTATCTCGGTATGTAAACTTCTATCAGCAGGGAAGAAAATGACGGTACCTGACTAAGAAGCCCCGGCTAACTACGTGCCAGCAGCCGCGGTAATACGTAGGGGGCAAGCGTTATCCGGATTTACTGGGTGTAAAGGGAGCGTAGACGGAAGAGCAAGTCTGATGTGAAAGGCTGGGGCTTAACCCCAGGACTGCATTGGAAACTGTTTTTCTAGAGT
+
CCCCCGGGGGGGGGGGGGGGGGGGGGFGGGGGGGGGGGGGGGGGGGGGGGGGGGGGGGGGGGGGGGGGGGGGGGGGGGGGGGGGGGGGGGGGGGGGGGGGGGGGGGGGGGGGGGGGGGGGGGGGGGGGGGGGGGGGGGGGGGGGGGGGGGGGGGGGGGGGFGGGGGGGGGGGGGFGGGGGGFGGGGGGDGGGGGEGGGGCGGGGGGGGGG?F87:@CFGFGDG5CEGCEGEGGGD49<DFF7DGGC7C@F?DFGFFF>@?DD:FGG=*7<DBFFFFFFFFBFF?AAF<B.<<:<?AAAFB)
@M05025:18:000000000-B3NL5:1:1101:22524:4331 1:N:0:TCGAAG
GTTTCGACTCCTACGGGAGGCAGCAGTGGGGAATATTGCACAATGGGGGAAACCCTGATGCAGCGACGCCGCGTGAAGGAAGAAGTATCTCGGTATGTAAACTTCTATCAGCAGGGAAGAAAATGACGGTACCTGACTAAGAAGCCCCGGCTAACTACGTGCCAGCAGCCGCGGTAATACGTAGGGGGCAAGCGTTATCCGGATTTACTGGGTGTAAAGGGAGCGTAGACGGAAGAGCAAGTCTGATGTGAAAGGCTGGGGCTTAACCCCAGGACTGCATTGGAAACTGTTTTTCTAGAGT
+
CCCCCGGGGGGGGGGGGGGGGGGGGGGGGGGGGGGGGGGGGGGGGGGGGGGGGGGGGGGGGGGGGGGGGGGGGGGGGGGGGGGGGGGGGGGGGGGGGGGGGGGGGGGGGGGGGGGGGGGGGGGGGGGGGGGGGGGGGGGGGGGGGGGGGGGGGGGGGGGGGGGGGGGGGCFGGGGGGGGGGFGGGGGGGGGGGGGGGGGDEGCECFGGGGGGGGGFFGGGGGGGGGGGGGGGDDGGGGGGGGGGGCFGFFFFFGFFFFFFFFFGGGFFFFFFFFFFFFFAA?F>DA?FFF<<?FFAAFFF)
@M05025:18:000000000-B3NL5:1:1101:16922:4397 1:N:0:TCGAAG
GTTTCGACTCCTACGGGAGGCAGCAGTAGGGAATCTTCCACAATGGACGAAAGTCTGATGGAGCAACGCCGCGTGAGTGAAGAAGGGTTTCGGCTCGTAAAGCTCTGTTGGTAGTGAAGAAAGATAGAGGTAGTAACTGGCCTTTATTTGACGGTAATTACTTAGAAAGTCACGGCTAACTACGTGCCAGCAGCCGCGGTAATACGTAGGTGGCAAGCGTTGTCCGGATTTATTGGGCGTAAAGCGAGTGCAGGCGGTTCAATAAGTCTGATGTGAAAGCCTTCGGCTCAACCGGAGAATT
+
CCCCCGGGGGGGGGGGGGGGGGGGGGGGGGGGGGGGGGGGGGGGGGGGGGGGGGGGGGGGGGGGGGGGGGGGGGGGGGGGGGGGGGGGGGGGGGGGGGGGGGGGGGGGGGGGFG<FGGGGGGGGGGGGGGGGGGGGGGGGGGGGGGGGGGGGGGGGGGGGGGGGFGGGGGGGFGEGGGGGGFGDGGGFGGGGGGCGGGGGEEGGGGGEFGGGGGGGGGGEGGGFGGG5C5C9FGGG:CGCDDFGGGGDBFFFFGFFF5<6BB?>FC*6@AFFFBBFFF?:0:<7:?6?B?B::BB9>B:74
@M05025:18:000000000-B3NL5:1:1101:11373:4417 1:N:0:TCGAAG
GTTTCGACTCCTACGGGAGGCAGCAGTGGGGAATATTGGACAATGGGCGAAAGCCTGATCCAGCCATGCCGCGTGTGTGAAGAAGGTCTTCGGATTGTAAAGCACTTTAAGTTGGGAGGAAGGGTTGTAGATTAATACTCTGCAATTTTGACGTTACCGACAGAATAAGCACCGGCTAACTCTGTGCCAGCAGCCGCGGTAATACAGAGGGTGCAAGCGTTAATCGGAATTACTGGGCGTAAAGCGCGCGTAGGTGGTTTGTTAAGTTGGATGTGAAATCCCCGGGCTCAACCTGGGAACT
+
CCCCCGGGGGGGGGGGGGGGGGGGGGGGGGGEGGGGGGGGGGGGGGGGGGGGGGGGGGGGGGGGGGGGGGGGGGGGGGGGGGFGGGGGGGGGGFGGGGGGGGGGGGGGGGGGGGGGGGGFGFDGGGGGGGGGGGGGGGGGGGGGGGGGGGGGGFGGGGGGGGGGGGGGGGGGGGGGGGGGGGGGGGGFGGGGGGGGGGEGGGGGGGGGGGGGGGGGGG==EEGCFFDG5FGGGGGGFCCDGGCG>DDD>>8C>G?FFBF?FFF7FCFFFFFAF?FFFFFB?D?9997;:D>:37?0<176,
@M05025:18:000000000-B3NL5:1:1101:12015:4423 1:N:0:TCGAAG
GTTTCGACTCCTACGGGAGGCAGCAGTAGGGAATCTTCCACAATGGACGAAAGTCTGATGGAGCAACGCCGCGTGAGTGAAGAAGGGTTTCGGCTCGTAAAGCTCTGTTGGTAGTGAAGAAAGATAGAGGTAGTAACTGGCCTTTATTTGACGGTAATTACTTAGAAAGTCACGGCTAACTACGTGCCAGCAGCCGCGGTAATACGTAGGTGGCAAGCGTTGTCCGGATTTATTGGGCGTAAAGCGAGTGCAGGCGGTGCAATAAGTCTGATGTGAAAGCCTTCTGCTCAACCGGAGAATT
+
CCCC<FGGGGGGGGGGGGGGGGGGGGGGGGGGGGGGGGGGGGGGGGCCFGGGGGGDEGGGGGGGGGGGGGGGGGGGGGGDGFFFGGDFGGGGGGGGGGGGGGGFFCFFFFGGFGGGGGGFCFGFFDEFGGGFGGGGGCACEGGFGGGGGGFGGGFGGFFGGGGGFGFGGGGGGE@F7EF8EFGEFFFGAFGFEFFEDGGGGDGGGFGFGGFF5*;@EEEE5*=FF5>7*=FE@C+;C1/1CDCFGDDGF57:*5)<DD)2?=4CD:@F6>4A=A4*89*32:)5).)-6>BFB9>6((24-
@M05025:18:000000000-B3NL5:1:1101:8143:4438 1:N:0:TCGAAG
GTTTCGACTCCTACGGGAGGCAGCAGTGGGGAATATTGGACAATGGGCGCAAGCCTGATCCAGCCATACCGCGTGGGTGAAGAAGGCCTTCGGGTTGTAAAGCCCTTTTGTTGGGAAAGAAATCCAGCCGGCTAATACCTGGTTGGGATGACGGTACCCAAAGAATAAGCACCGGCTAACTTCGTGCCAGCAGCCGCGGTAATACGAAGGGTGCAAGCGTTACTCGGAATTACTGGGCGTAAAGCGTGCGTAGGTGGTCGTTTAAGTCCGTTGTGAAAGCCCTGGGCTCAACCTGGGAACT
+
CCCCCGGGGGGGGGGGGGGGGGGGGGGGGGGGGGGGGGGGGGGGGGGGGGGGGGGGGGGGGGGGGGGGGGGGGGGGGGGGGGFGGGGGGGGGGGGGGGGGGGGFGGGGGGGFGGGGGGGGGGGGGGGGGGGGEEGFGGGGGGGGGGGGGCFGGGGGGFGCFGGGGGGGGGGGGGGGGGGGGGGGGGGGGGGGGGGEEEGGGGGGGF=GEEEGGGGGGGGEGCCFGGCCGCEGGGGGDGDGGGGGGGGGFF@GFG=FFB@>5@FGG==@F?FDD1>4@?402:B:?BB11?<:4,43?7?B)
@M05025:18:000000000-B3NL5:1:1101:10896:4449 1:N:0:TCGAAG
GTTTCGACTCCTACGGGAGGCAGCAGTAGGGAATCTTCCACAATGGACGAAAGTCTGATGGAGCAACGCCGCGTGAGTGAAGAAGGGTTTCGGCTCGTAAAGCTCTGTTGGTAGTGAAGAAAGATAGAGGTAGTAACTGGCCTTTATTTGACGGTAATTACTTAGAAAGTCACGGCTAACTACGTGCCAGCAGCCGCGGTAATACGTAGGTGGCAAGCGTTGTCCGGATTTATTGGGCGTAAAGCGAGTGCAGGCGGTTCAATAAGTCTGATGTGAAAGCCTTCGGCTCAACCGGAGAATT
+
CCCCCGGGGGGGGGGGGGGGGGGGGGGGGGGGGGGGGGGGGGGGGGGGGGGGGGGGGGGGGGGGGGGGGGGGGGGGGGGGGGGGGGGGGGGGGGGGGGGGGGGGGGGGGGGGGGGGGGGGGGGFGGGGGGGGGGGGGGGGGGGGGGGGGGGGGGGGGGGGGGGGGGGGGGGGGGGGGGGGGGGGGGGGGGGGGGGGGGGGGGGGGGAFGDFGGGGGGGGGGGGGGEGGEGGGGFFGGGGGGGGGFDDG:FFGFFFFFF>BFFFGGGFFF9@AFFFFFFFF22<2?FF??<BF77>>>9?A5
@M05025:18:000000000-B3NL5:1:1101:5587:4450 1:N:0:TCGAAG
GTTTCGACTCCTACGGGAGGCAGCAGTGAGGAATATTGGTCAATGGGCGGAAGCCTGAACCAGCCAAGTCGCGTGAGGGAATAAGGCCCTACGGGTCGTAAACCTCTTTTGCCGGGGAGCAAGGGCGGGGACGTGTCCCGGCCCGGAGAGTACCCGGAGAAAAAGCATCGGCTAACTCCGTGCCAGCAGCCGCGGTAATACGGAGGATGCGAGCGTTATCCGGATTTATTGGGTTTAAAGGGTGCGTAGGCGGGCTTTTAAGTCAGCGGTAAAAATTCGGGGCTCAACCCCGTCCGGCCGT
+
CCCCCGGGGGGGGGGGGGGGGGGGGGFGGGGGGGGGGGGGGGGGGGGGGGGGGGGGGGGGGGGGGGGGGGGGGGGFGGGGGGGGGGGGGGGGGGGGGGGGGGGGGGGGGGGGGGGGGGGGGGGGGGFGGGGGGGGGGGGGGGCGGGGGGFGGGGGGGGGEFFGFGGGGGGGGGGGGGGGGGGEGDGFGGGGGGGGGGGGGGGGEGE58FFC=EDGGGGFGDEE=5:F?CFCGG9DDC7*?CGFD7D5CBD?GFGDD>6?AFFFCCF@@FFFBF9@F@B>79B>02>BF?B?F?0190;>>(
@M05025:18:000000000-B3NL5:1:1101:13902:4463 1:N:0:TCGAAG
GTTTCGACTCCTACGGGAGGCAGCAGTGGGGAATATTGGACAATGGGCGCAAGCCTGATCCAGCCATACCGCGTGGGTGAAGAAGGCCTTCGGGTTGTAAAGCCCTTTTGTTGGGACAGAAATCCAGCTGGCTAATACCCGGTTGGGATGACGGTACCCAAAGAATAAGCACCGGCTAACTTCGTGCCAGCAGCCGCGGTAATACGAAGGGTGCAAGCGTTACTCGGAATTACTGGGCGTAAAGCGTGCGCAGGTGGTCGTTTAAGTCCGTTGTGAAAGCCCTGGGCTCAACCTGGTGACT
+
CCCCCCFGC7CCCECC@@+666@C6CFCGCF;@FED<F<@E<@<EEE8:FGFBEFFGFFFAF<EDGCGFAECFGGGD@BCEFF8<@ECFGA<CFEFCFGDFFGGGGCEG<AFA@FF,4FFFGGCGGFGCFA:A<F<?<F,6:F==7+8>CFGE73>::<:><>FFGGGCFGA<FEF@88DF@FGGF8EGGGGGGFECCEGG5FGCF8@E*;FECEGG5::>5CCCE5>*/<?CGFD7DC>35D::375>D)9>7F?)./4<>@3C>@F435)>?F?B?63?24,(,8?1240<:<:((60-
@M05025:18:000000000-B3NL5:1:1101:11842:4473 1:N:0:TCGAAG
GTTTCGACTCCTACGGGAGGCAGCAGTAGGGAATCTTCCACAATGGACGAAAGTCTGATGGAGCAACGCCGCGTGAGTGAAGAAGGGTTTCGGCTCGTAAAGCTCTGTTGGTAGTGAAGAAAGATAGAGGTAGTAACTGGCCTTTATTTGACGGTAATTACTTAGAAAGTCACGGCTAACTACGTGCCAGCAGCCGCGGTAATACGTAGGTGGCAAGCGTTGTCCGGATTTATTGGGCGTAAAGCGAGTGCAGGCGGTTCAATAAGTCTGATGTGAAAGCCTTCGGCTCAACCGGAGAATT
+
CCCCCGGGGGGGGGGGGGGGGGGGGGGGGGGGGGGGGGGGGGGGGGFGGGGGGGGGGGGGGGGGGGGGGGGGGGGGGGGGGGDGGGGGGGGGGGGGGGGGGGGEFGGGFFGGGGGGFGGFGFGFGGGGGGGGGGGGGGGGGGGGGGGGGGGGGGGFGFGFGGGGGFGGGGGGGGGGGDFFGFGGGGGGGGGGGGGGGGGGGEGGGGGGGGGGGGGGGGGGGGC<EEC**=9FGGGGGGGCCDDGGGGGE@FFFGFBB<537==7:D?FFAFD?46=6FFF0:B>::1??<BF:;6>99<AA
@M05025:18:000000000-B3NL5:1:1101:17782:4510 1:N:0:TCGAAG
GTTTCGACTCCTACGGGAGGCAGCAGTAGGGAATCTTCCACAATGGACGAAAGTCTGATGGAGCAACGCCGCGTGAGTGAAGAAGGGTTTCGGCTCGTAAAGCTCTGTTGGTAGTGAAGAAAGATAGAGGTAGTAACTGGCCTTTATTTGACGGTAATTACTTAGAAAGTCACGGCTAACTACGTGCCAGCAGCCGCGGTAATACGTAGGTGGCAAGCGTTGTCCGGATTTATTGGGCGTAAAGCGAGTGCAGGCGGGTCAATAAGTCTGATGTGAAAGCCTTCGGCTCAACCGGAGAATT
+
CCCCCGGGDGGGGGGGGGGGGGGGGGGFGGGGGGGGGGGGGGGGGGGGGGGGGGGGGGGGGGGGGGGGGGGGGGGGGGGGGGEFGGGGGGGGGGGGGGGGGGGGGFGEFGGGFGEGCFGGGGGGGFGGGGGCFGGGGGGGGGGGFCFFGGCCFCFGEGGGFGGGGGGGGGGGGGGGGGGGGFFCDEGGGGGGGGGGGGGGEGFCFGFGF*,>8FGGGGGEEDCFGEEEC5F79CFCFCD53>9C7CCDBFFGFC))70.,.1@GGDFFFA46FA?F8@=<<:AFFF>31<BFF>>916:36
@M05025:18:000000000-B3NL5:1:1101:8569:4542 1:N:0:TCGAAG
GTTTCGACTCCTACGGGAGGCAGCAGTAGGGAATCTTCCACAATGGACGAAAGTCTGATGGAGCAACGCCGCGTGAGTGAAGAAGGGTTTCGGCTCGTAAAGCTCTGTTGGTAGTGAAGAAAGATAGAGGTAGTAACTGGCCTTTATTTGACGGTAATTACTTAGAAAGTCACGGCTAACTACGTGCCAGCAGCCGCGGTAATACGTAGGTGGCAAGCGTTGTCCGGATTTATTGGGCGTAAAGCGAGTGCAGGCGGTTCAATAAGTCTGATGTGAAAGCCTTCGGCTCAACCGGAGAATT
+
CCCCCGGGGGGGGGGGGGGGGGGGGGGGGGGGGGGGGGGGGGGGGGGGGGGGGGGGGGGGGGGGGGGGGGGGGGGGGGGGGGGGGGGGGGGGGGGGGGGGGGGGGGFGGGGGGGFGGGGGGGGGGGGFFGGGGGGGGGGGGGGGGGGGGGGGGGGGGGGGFGGGGGGGGGGGGGGGGGGGGGGGGGGGCGGGGGGGGGGEGGGGGGGGGGFCFGFGDCEG=7CFGGG:EEFFGGFGGGD55DGG>C5>BF=7BF>@@)726FFGGGF44)8<647=F?900:AFFF><:2<?:>9;>9:76
@M05025:18:000000000-B3NL5:1:1101:8963:4551 1:N:0:TCGAAG
GTTTCGACTCCTACGGGAGGCAGCAGTGGGGAATATTGCACAATGGGCGCAAGCCTGATGCAGCCATGCCGCGTGTATGAAGAAGGCCTTCGGGTTGTAAAGTACTTTCAGCGAGGAGGAAGGTGTTGTGGTTAATAACCGCAGCAATTGACGTTACTCGCAGAAGAAGCACCGGCTAACTCCGTGCCAGCAGCCGCGGTAATACGGAGGGTGCAAGCGTTAATCGGAATTACTGGGCGTAAAGCGCACGCAGGCGGTCTGTCAAGTCGGATGTGAAATCCCCGGGCTCAACCTGGGAACT
+
CCCCCGGGGGGGGGGGGGGGGGGGGGFGGGGDGGGGGGGGGGGGGGGGGGGGGGGGGGGGGGGGGGGGGGGGGGGGGGGGGFGGGGFGGGGGGGGGGGGCFGGGFGGGGGGGGFGGFEGGGGGGGGGGGGGGGDFGGGGGGGGGGGGGGGGGFCGGGGGGGGDGGGGGGGFFGGGGGCGCFGGGGGDGGGGGGGGGGGGGGCF7CFDECGGGGGCGGGGGGEGFGGGGGFGEEGGGGGGCCDGGGGGG3@FGFD@EED>BFFBFGGFF5;>?B>FFF?FF226669BBBF?11:B:27:?)
@M05025:18:000000000-B3NL5:1:1101:10101:4555 1:N:0:TCGAAG
GTTTCGACTCCTACGGGAGGCAGCAGTAGGGAATCTTCCACAATGGACGAAAGTCTGATGGAGCAACGCCGCGTGAGTGAAGAAGGGTTTCGGCTCGTAAAGCTCTGTTGGTAGTGAAGAAAGATAGAGGTAGTAACTGGCCTTTATTTGACGGTAATTACTTAGAAAGTCACGGCTAACTACGTGCCAGCAGCCGCGGTAATACGTAGGTGGCAAGCGTTGTCCGGATTTATTGGGCGTAAAGCGAGTGCAGGCGGTTCAATAAGTCTGATGTGAAAGCCTTCGGCTCAACCGGAGAATT
+
CCCCCGGGGGGGGGGGGGGGGGGGGGGGGGGGGCGGGGGGGGGGGGGGGGGGGGGGGGGGGGGGGGGGGGGGGGGGGFGGGGGGGGGGGGGGGGGGGGGGGGGGGGGGFGGF9FFGGGGGGGGGGGGGGGGGGGGGGGGGFGDFGGGGGFFGGGGG:FGGGGGGGGGGGGGGGGDDGGGGDGGGGGGGGGGGGGGGGGGGGGGGGGFGGGGGGCGGGGGE*:C7EEGCEEDFGD>FGGGGDDGF?DCDFFFGFFEFF@E:BFFGGFFFFBFFFFFFFFFB:7A?F?BF?B>FFB>(7>02:
@M05025:18:000000000-B3NL5:1:1101:12794:4559 1:N:0:TCGAAG
GTTTCGACTCCTACGGGAGGCAGCAGTAGGGAATCTTCCACAATGGACGAAAGTCTGATGGAGCAACGCCGCGTGAGTGAAGAAGGGTTTCGGCTCGTAAAGCTCTGTTGGTAGTGAAGAAAGATAGAGGTAGTAACTGGCCTTTATTTGACGGTAATTACTTAGAAAGTCACGGCTAACTACGTGCCAGCAGCCGCGGTAATACGTAGGTGGCAAGCGTTGTCCGGATTTATTGGGCGTAAAGCGAGTGCAGGCGGGTCAATAAGTCTGATGTGAAAGCCTTCGGCTCAACCGGAGAATT
+
CCCCCGGGGGGGGGGGGGGGGGGGGGFGGGGGGGGGGGGGGGGGGGGGGGGGGGGGGGGGGGGGGGGGGGGGGGGGGGGGGGGGGGGGGGGGGGGGGGGGGGGGGGFGGGGEGGFGGGGFEGGGGGGGGGGGGGGGGGEGGGGGGGGGGGGGGGGGGGGGGFGGGFGGGGFFGGGGGGGGGGGGGFGGFGGGGGGGGGGGGGGG?CEGGGFGGGGGGGC=ECEGGGGDE=FCGGGCC1))99FGGGC5@>FCB7<3>)7>4/9:>FB9=>42@DF?FFFBFFF2?6(305?:?BB>B>B<.
@M05025:18:000000000-B3NL5:1:1101:12234:4569 1:N:0:TCGAAG
GTTTCGACTCCTACGGGAGGCAGCAGTGGGGAATATTGCACAATGGGGGAAACCCTGATGCAGCGACGCCGCGTGAGTGATGAAGTATTTCGGTATGTAAAGCTCTATCAGCAGGGAAGAAAATGACGGTACCTGACTAAGAAGCACCGGCTAAATACGTGCCAGCAGCCGCGGTAATACGTATGGTGCAAGCGTTATCCGGATTTACTGGGTGTAAAGGGAGCGTAGACGGAGAGGCAAGTCTGATATGAAAACCCGGGGCTCAACCCCGGGACTGCATTGGAAACTGTTTTTCTAGAGT
+
CCCCCGGGGGGGGGGGGGGGGGGGGGGGGGGGGGGGGGGGGGGGGGGGGGGGGGGGGGGGGGGGGGGGGGGGGGGGGGGGGGGGGGGGGGGGGGGGGGGGGGGGGGGGGGGGGGGGGGGGGGGGGGGGGGGGGGGGGGGGGGGGGGGGGGGGGGGGGGGGGGGGGGGGGGGGGGGGGGGGGGFGGGGGGGGGGGGGGGCFGG=G=FFGGGGGGGGGGGGGGGGGGGGGGGGGGGGGGGDGGDGGGGG0@FFGFGF3>EBFF>EGGGF:51>9E>FFFFF2>DF?>BBAB<9:?:7AAF2<4
@M05025:18:000000000-B3NL5:1:1101:10827:4572 1:N:0:TCGAAG
GTTTCGACTCCTACGGGAGGCAGCAGTAGGGAATCTTCCACAATGGACGCAAGTCTGATGGAGCAACGCCGCGTGAGTGAAGAAGGGTTTCGGCTCGTAAAGCTCTGTTGGTAGTGAAGAAAGATAGAGGTAGTAACTGGCCTTTATTTGACGGTAATTACCTAGAAAGTCACGGCTAACTACGTGCCAGCAGCCGCGGTAATACGTAGGTGGCAAGCGTTGTCCGGATTTATTGGGCGTAAAGCGAGTGCAGGCGGTTCAATAAGTCTGATGTGAAAGCCTTCGGCTCAACCGGAGAATT
+
CCCCCGGGGGGGGGGGGGGGGGGGGGGGGGGGGGGGGGGGGGFGGGGGGGGGGGGGGGGGGGGGGGGGGGGGGFEFGGGGGGGGFGGFGGGGGGGGGGGGGGGGGGGGGGGGFGGFFGGGGGGGGGGGGGGGGGGGGGGGGGGGGGGGGGGGGGGGGGGGEFGGGGGGGGGGGGGGGDGGGGGGGGGGGGGGGGGGGGEB?EGGGGFGGGFCGDGGFEG/ACEFGGG5=5EFCC7DGCDDCCGG*93>DFFC*C@>D.<(9=@FFFFFFDFF4)/8@FF?BBA<::(,(.)(4;6091?24
@M05025:18:000000000-B3NL5:1:1101:18967:4573 1:N:0:TCGAAG
GTTTCGACTCCTACGGGAGGCAGCAGTAGGGAATCTTCCACAATGGACGAAAGTCTGATGGAGCAACGCCGCGTGAGTGAAGAAGGGTTTCGGCTCGTAAAGCTCTGTTGGTAGTGAAGAAAGATAGAGGTAGTAACTGGCCTTTATTTGACGGTAATTACTTAGAAAGTCACGGCTAACTACGTGCCAGCAGCCGCGGTAATACGTAGGTGGCAAGCGTTGTCCGGATTTATTGGGCGTAAAGCGAGTGCAGGCGGTTCCATAAGTCTGATGTGAAAGCCTTCGGCTCAACCGGCGAATT
+
CCCCCGGGGGGGGGGGGGGGGGGGGGGGGGGGFGGGGGGGGGFGGGFGGGEGGFGGGFGGGGGGGGGGGGGGGFGGGDFEEFGGGGGGGGGGGGGGGGGGGFGFDAFGGGGFFGFCECEGCGGEGFFGGGGGGGGGCGDGGGGGGGGGGGGGG>FFGGGGFGGEGFFGGGFGF7CFEEF6DGGGGF3>>7EGGGGGEEEGGDGFGF9CFEGFGFFFG=/=>CG9EGGCEEECFGCFC5)9DDFFDC*)7>/:955>ED),)/*2CFF4*6=A@<@FF462:?<51(61(4.3899(3196?
@M05025:18:000000000-B3NL5:1:1101:12391:4583 1:N:0:TCGAAG
GTTTCGACTCCTACGGGAGGCAGCAGTAGGGAATCTTCCACAATGGACGAAAGTCTGATGGAGCAACGCCGCGTGAGTGAAGAAGGGTTTCGGCTCGTAAAGCTCTGTTGGTAGTGAAGAAAGATAGAGGTAGTAACTGGCCTTTATTTGACGGTAATTACTTAGAAAGTCACGGCTAACTACGTGCCAGCAGCCGCGGTAATACGTAGGTGGCAAGCGTTGTCCGGATTTATTGGGCGTAAAGCGAGTGCAGGCGGTTCAATAAGTCTGATGTGAAAGCCTTCGGCTCAACCGGAGAATT
+
CCCCCGGGGGGGGGGGGGGGGGGGGGGGGGGGGGGGGGGGGGGGGGGGGGGGGGGGGGGGGGGGGGGGGGGGGGGGGGGGGGGGGGGFGGGGGGGGGGGGGGGGGGGGGGGGGGEGGGFGFGGGGGGGGGGGGFGGGGGGGGGGGGGGGGGGGGGGGGGGGGGG9FFGGGGGGGGGGGGGGCFEGGGGGGGGGGGGGGGGDGGGGGGGGGGGGGGGGGG:EC=CEGGECEFCFGGGGGGCDGGGGGCG>FFGFGFD@77:FFFFGGFFFAB)0:@BFFF??F7??FBF:2>:?BF;;6?D<
@M05025:18:000000000-B3NL5:1:1101:18717:4603 1:N:0:TCGAAG
GTTTCGACTCCTACGGGAGGCAGCAGTAGGGAATCTTCCACAATGGACGAAAGTCTGATGGAGCAACGCCGCGTGAGTGAAGAAGGGTTTCGGCTCGTAAAGCTCTGTTGGTAGTGAAGAAAGATAGAGGTAGTAACTGGCCTTTATTTGACGGTAATTACTTAGAAAGTCACGGCTAACTACGTGCCAGCAGCCGCGGTAATACGTAGGTGGCAAGCGTTGTCCGGATTTATTGGGCGTAAAGCGAGTGCAGGCGGTTCAATAAGTCTGATGTGAAAGCCTTCGGCCCAACCGGAGAATT
+
CCCCCGGGGGGGGGGGGGGGGGGGGGGGGGGGGGGGGGGGGGGGGGGGGGGGGGGGGGGGGGGGGGGGGGGGGGGGGGGGGGGGGGGFGGGGGGGGGGGGGGGFFFGGGGGGGGCFFFGGGGFGGGGGGGGGGGGGGGGGGGGGGGGGGDFGGGGGGGGGGGGGGGGGGGGGGGGGGGGGGGGEGCGGGGGGGGGGGGGGGGGGDG<EGGGGGGGGEGGEEE=<CEECEEFFGGGGFCGCCDGGGG5D5)9*9DEFF7>0BF=GGGFFFAF<FFFFFFF1?78?FF0(-(8?<>604>FB5
@M05025:18:000000000-B3NL5:1:1101:11068:4609 1:N:0:TCGAAG
GTTTCGACTCCTACGGGAGGCAGCAGTAGGGAATCTTCCACAATGGACGAAAGTCTGATGGAGCAACGCCGCGTGAGTGAAGAAGGGTTTCGGCTCGTAAAGCTCTGTTGGAAGTGAAGAAAGATAGAGGTAGTAACTGGCCTTTATTTGACGGTAATTACTTAGAAAGTCACGGCTAACTACGTGCCAGCAGCCGCGGTAATACGTAGGTGGCAAGCGTTGTCCGGATTTATTGGGCGTAAAGCGAGTGCAGGCGGTTCAATAAGTCTGATGTGAAAGCCTTCGGCTCAACCGGAGAATT
+
CCCCCGGGGGGGGGGGGGGGGGGGGGFGGGGGGGGGGGGGGGGGGGGGG>FGGGGGGGGGGGGGGGGGGGGGGGGEGGGGEGGFGGGFGGGGGGGGGGGDGGGGGGGGGGGFGFDFGGGGGGGGGGGGGGGGGGGGGGGGGGGGGGGGGGGGGGGGGGGGGGGGGDDFGGCGFGGGGGGGGGFCFGGGGGFGGGGGGGGGGGFGGF,>CEGGGG=CGFGEEEGGGGGEG5FCGG>=CCDDGGGGFGDGD>=C8F::B))8=BFGFFFFFDFFF./=66=:108<:<1??72:BF>9612<)
@M05025:18:000000000-B3NL5:1:1101:5181:4611 1:N:0:TCGAAG
GTTTCGACTCCTACGGGAGGCAGCAGTAGGGAATCTTCCACAATGGACGAAAGTCTGATGGAGCAACGCCGCGTGAGTGAAGAAGGGTTTCGGCTCGTAAAGCTCTGTTGGTAGTGAAGAAAGATAGAGGTAGTAACTGGCCTTTATTTGACGGTAATTACTTAGAAAGTCACGGCTAACTACGTGCCAGCAGCCGCGGTAATACGTAGGTGGCAAGCGTTGTCCGGATTTATTGGGCGTAAAGCGAGTGCAGGCGGTTCAATAAGTCTGATGTGAAAGCCTTCGGCTCAACCGGAGAATT
+
CCCCCGGGGGGGGGGGGGGGGGGGGGGGGGGGGGGGGGGGGGGGGGGGGGGGGGGGGGGGGGGGGGGGGGGGGGGGGGGGGGGGGGGGGGGGGGGGGGGGGGGGGGGFGGGGGGGGGGGGGGGGGGGGGGGGGGGGGGEGGGGGGGGGGGGGGGGGGGGGGCGGGGGGGGGGGGGGGGGGGGGGGGGGFGGGFFGGGGGGGGGGGFGGGGGGGGGGGGEEGGGGGGGG*AFFFGFGFGGDGCGGFGGGFFFGFGFDF53:=@?DFFFFF44>FFFFFFFF??FFB?>F6<<BB>6>F>?A9
@M05025:18:000000000-B3NL5:1:1101:22942:4624 1:N:0:TCGAAG
GTTTCGACTCCTACGGGAGGCAGCAGTAGGGAATCTTCCACAATGGACGAAAGTCTGATGGAGCAACGCCGCGTGAGTGAAGAAGGGTTTCGGCTCGTAAAGCTCTGTTGGTAGTGAAGAAAGATAGAGGTAGTAACTGGCCTTTATTTGACGGTAATTACTTAGAAAGTCACGGCTAACTACGTGCCAGCAGCCGCGGTAATACGTAGGTGGCAAGCGTTGTCCGGATTTATTGGGCGTAAAGCGAGTGCAGGCGGTTCAATAAGTCTGATGTGAAAGCCTTCGGCTCAACCGGAGAATT
+
CCCCCGGGFGGGGGGGGFGGGGGGGGGGGGGGGGGGGGGGGGGGGGGGGGGGGGGGGGGGGGGGGGGGGGGGGGGDGGGGGGGGFGGGGGGGDGCEFGGGGGFGGGGFGFGGGGGGGDGGGGGFFGGGGGGGGGDFGGGGGGGGGGFGGGGGGGGGGGGGGGGGGGGGGGGGGGDFEGFGGGGGGGFGGFGGGGGGGGGGGEEFGGGGGGGGGFGGGGGGGGGFFEGEECGFGGGGGFDGGGGGGGGDDFFGFGEE38)2=4FGD:9@BAFFFFFFFF4?FBA<1:;<<DFFBBFF(-3):
@M05025:18:000000000-B3NL5:1:1101:20170:4630 1:N:0:TCGAAG
GTTTCGACTCCTACGGGAGGCAGCAGTGGGGAATATTGCACAATGGGGGAAACCCTGATGCAGCGACGCCGCGTGAAGGAAGAAGTATTTCGGTATGTAAACTTCTATCAGCAGGGAAGAAAATGACGGTACCTGACTAAGAAGCCCCGGCTAACTACGTGCCAGCAGCCGCGGTAATACGTAGGGGGCAAGCGTTATCCGGATTTACTGGGTGTAAAGGGAGCGTAGACGGCATGGCAAGTCTGGTGTGAAAGGCAGGGGCTCAACCCCTGGACTGCATTGGAAACTGTCAGGCTGGAGT
+
CCCCCGGGGGGGGGGGGGGGGGGGGGGGGGGGGGGGGGGGGGGGGGGGGGGGGGGGGGGGGGGGGGGGGGGGGGGGGGGGGGGGGFGGGGGGGGGGGGGGGGGGGGGGGGGGGGGGFGGGGGGGGGGGGGGGGGGGGGGGGGGGGGGGGGGGGGGGGGGGGGGGGGGGGGGGGGGCGGGGGGGGGGGGGGGGGGGGGGGGGGGGGGGE:FGGGGGGGGGGGGGGGGGGGGGGGGGGFGGGGGGGGG7FFFFFFGFFFFDFEEEGGGF@B6FFFFFFFFFFFFFFFFFAFFFBFFFBBB??2
@M05025:18:000000000-B3NL5:1:1101:7611:4665 1:N:0:TCGAAG
GTTTCGACTCCTACGGGAGGCAGCAGTAGGGAATCTTCCACAATGGACGAAAGTCTGATGGAGCAACGCCGCGTGAGTGAAGAAGGGTTTCGGCTCGTAAAGCTCTGTTGGTAGTGAAGAAAGATAGAGGTAGTAACTGGCCTTTATTTGACGGTAATTACTTAGAAAGTCACGGCTAACTACGTGCCAGCAGCCGCGGTAATACGTAGGTGGCAAGCGTTGTCCGGATTTATTGGGCGTAAAGCGAGTGCAGGCGGTTCAATAAGTCTGATGTGAAAGCCTTCGGCTCAACCGGAGAATT
+
CCCCCGGGGGGGGGGGGGGGGGGGGGGGGGGGGGGGGGGGGGGGGGGGGGGGGFGGGGGGGGGGGGGGGGGGGGGGGGGGGGGGGGGFGGGGGGGGGGGGGGGGFGGGGGGGGGFGGGGGGGGGGGGGGGGGGGGGFGGGGGGGGGFGGGGGDFGGDGGGGFGGGGGGGGGGGGGGGGGGGGGGGGGGGGGGGGFGGGGGGEGGGGGGDGGGGGGGGFGGG5CFEGGDEECEFFFFDGGGGGGGFGDGEFFCFG;DF57:FFBFF7@/7<4>B)/=BBF0:?FFBFBFFF22:>B;>>126
@M05025:18:000000000-B3NL5:1:1101:13526:4670 1:N:0:TCGAAG
GTTTCGACTCCTACGGGAGGCAGCAGTAGGGAATCTTCCACAATGGACGAAAGTCTGATGGAGCAACGCCGCGTGAGTGAAGAAGGGTTTCGGCTCGTAAAGCTCTGTTGGTAGTGAAGAAAGATAGAGGTAGTAACTGGCCTTTATTTGACGGTAATTACTTAGAAAGTCACGGCTAACTACGTGCCAGCAGCCGCGGTAATACGTAGGTGGCAAGCGTTGTCCGGATTTATTGGGCGTAAAGCGAGTGCAGGCGGTTCAATAAGCCTGATGTGAAAGCCTTCGGCTCCACCGGAGAATT
+
CCCCCGGGFFGGGGGGGGGEFEFGFFGGGDFFGGGGFFGGGGDFGGGGGGGGGGGGGGGGGEFGGGGGGGGGGGECEEGFCFDCFFGFFGFGGGGGGGG,FEGGGGGFFEFGFFGGG9E<ECFGFFFCEFFF?FDFGGGGGGGGGFEEGGGGGGGFDFGGGGFGGDFGGFGFGGGGGEFGGFGGGGGB=FGGGGGGGGGGE5CCCFFGGGFG*AC9C5EEEGGGGEG:C=E+@CCF8DGGC55D7CDGFF*:75DF@578=B?*C**9;?F9BAFFFFF?1>)5::>(-(531;B026034
@M05025:18:000000000-B3NL5:1:1101:19569:4733 1:N:0:TCGAAG
GTTTCGACTCCTACGGGAGGCAGCAGTGGGGAATATTGGACAATGGGCGCAAGCCTGATCCAGCCATACCGCGTGGGTGAAGAAGGCCTTCGGGTTGTAAAGCCCTTTTGTTGGGAAAGAAATCCAGCTGGCTAATACCCGGTTGGGATGACGGTACCCAAAGAATAAGCACCGGCTAACTTCGTGCCAGCAGCCGCGGTAATACGAAGGGTGCAAGCGTTACTCGGAATTACTGGGCGTAAAGCGTGCGTAGGTGGTCGTTTAAGTCCGTTGTGAAAGCCCTGGGCTCAACCTGGGAACT
+
CCCCCGGGGGGGGGGGGGGGGGGEGGFGGGGGGGGGGGGGGGGGGGGGGGGGGGGGGGGGGGGGGGGGGGGGGGGGGGGGGGGGGGGGGGGGGGGGGGGGGGGGGGGGGGGGFGGGGGGGGGGGGGGGGGGGGGGGGDFGGGGGGGGFGGGGGGGGGGGGGGGGGGGGGGGGGGGGGGGGGGGGFCGGGGGGGGGGGGG>CGGGGGGGGGGGGGGFGGGGGCGGGDEGGGGGGGGGGCD)>D3>FDGGDDFDEGFFFFFFFFFGGGFF@<@?EBFFFFFFBFBB:6:???2<?:BFFF>?5
@M05025:18:000000000-B3NL5:1:1101:7303:4748 1:N:0:TCGAAG
GTTTCGACTCCTACGGGAGGCAGCAGTGGGGAATATTGCACAATGGGGGAAACCCTGATGCAGCGACGCCGCGTGAAGGAAGAAGTATCTCGGTATGTAAACTTCTATCAGCAGGGAAGAAAATGACGGTACCTGACTAAGAAGCCCCGGCTAACTACGTGCCAGCAGCCGCGGTAATACGTAGGGGGCAAGCGTTATCCGGATTTACTGGGTGTAAAGGGAGCGTAGACGGAAGAGCAAGTCTGATGTGAAAGGCTGGGGCTTAACCCCAGGACTGCATTGGAAACTGTTTTTCTAGAGT
+
CCCCCGGGGGGGGGGGGGGGGGGGGGGGGGGGGGGGGGGGGGGGGGGGGGGGGGGGGGGGGGGGGGGGGGGGGGGGGGGGGGGGGGGGGGGGGGGGGGGGGGGGGGGGGGGGGGGGGGGGGGGGGGGGGGGGGGGGGGGGGGGGGGGGGGGGGGGGGGGGGGGGGGGFEGGGGGGGGGGGGFGGGGGGGGGGGGGGGFGFGGDGGGGGGGGGCEGGGGGGEGEGGGGGGFGEGGGGFGGGGFFGGDGGFFFFFGFFFFB6>>:FGGFFFFFFF<5FFFFFFFFFA>FFF<)6:::AFFFF4
@M05025:18:000000000-B3NL5:1:1101:8488:4781 1:N:0:TCGAAG
GTTTCGACTCCTACGGGAGGCAGCAGTAGGGAATCTTCCACAATGGACGAAAGTCTGATGGAGCAACGCCGCGTGAGTGAAGAAGGGTTTCGGCTCGTAAAGCTCTGTTGGTAGTGAAGAAAGATAGAGGTAGTAACTGGCCTTTATTTGACGGTAATTACTTAGAAAGTCACGGCTAACTACGTGCCAGCAGCCGCGGTAATACGTAGGTGGCAAGCGTTGTCCGGATTTATTGGGCGTAAAGCGAGTGCAGGCGGTTCAATAAGTCTGATGTGAAAGCCTTCGGCTCAACCGGAGAATT
+
CCCCCGGGGGGGGGGGGDGGGGGGGGFGGGGGGGGGGGGGGGGGGGGGGEGGGFGGGFGGGGGGGGGGGGGGGFGFGGGGGGGGGGGGGGGGGGGGGGGGGGGGGGFGGGFGGGFFDFFGGGFGGGGGGGGEGGGGGGGGGGG?FEGGGGCGFGGGGGGGGGGGGGFGGGGGGGGGGEGGGGGGGGFGGFGGGGGGDGGGGGGGGGGGGGGGGFGGGFEEGGGGGGG==5CGFF7CFFGGGGGGGGCG5>4>F5BE@<)1=7=DGGFBF>6>?>FFB??087A?BF;:1250<>;BF9BF:
@M05025:18:000000000-B3NL5:1:1101:14373:4819 1:N:0:TCGAAG
GTTTCGACTCCTACGGGAGGCAGCAGTAGGGAATCTTCCACAATGGACGAAAGTCTGATGGAGCAACGCCGCGTGAGTGAAGAAGGGTTTCGGCTCGTAAAGCTCTGTTGGTAGTGAAGAAAGATAGAGGTAGTAACTGGCCTTTATTTGACGGTAATTACTTAGAAAGTCACGGCTAACTACGTGCCAGCAGCCGCGGTAATACGTAGGTGGCAAGCGTTGTCCGGATTTATTGGGCGTAAAGCGAGTGCAGGCGGTTCAATAAGTCTGATGTGCAAGCCTTCGGCTCAACCGGAGAATT
+
CCCCCGGGGGGGGGGGGGGGGGGGGGGGGGGGGGGGGGGGGGGGGGGGGGGGGGGGGGGGGGGGGGGGGGGGGGGGGGGGGGGGGGGGGGGGGGGGGGGGGGGGGGGGGGGGGGGGGGGFGGGGGGGFGGGGGGGGGGGGGGGGGGGGGGGGGGGGGGGGGGGFGGGGGGGGGGDGGGGGGGGGGGGGGGGGGGGGGGGGGCGGGGGCFGGGGGDGGGGG55CFFGGCCCEC:CGGGGGDDDGGFGDGFFFCFGFFF@FFFBFFGGFFFA?<FA=*97???BFB:?0383?B1(149>:24
@M05025:18:000000000-B3NL5:1:1101:11830:4832 1:N:0:TCGAAG
GTTTCGACTCCTACGGGAGGCAGCAGTAGGGAATCTTCCACAATGGACGAAAGTCTGATGGAGCAACGCCGCGTGAGTGAAGAAGGGCTTCGGCTCGTAAAGCTCTGTTGGTAGTGAAGAAAGATAGAGGTAGTAACTGGCCTTTATTTGACGGTAATTACTTAGAAAGTCACGGCTAACTACGTGCCAGCAGCCGCGGTAATACGTAGGTGGCAAGCGTTGTCCGGATTTATTGGGCGTAAAGCGAGTGCAGGCGGTTCAATAAGTCTGATGTGAAAGCCTTCGGCTCAACCGGAGAATT
+
CCCCCGGGGGGGGGGGGGGGGGGGGGGGGGGGGGGGGGGGGGGGGGGGGGGGGGGGGGGGGGGGGGGGGGGGGGGGGGGGGGGGGGGGGGGGGGGGGGGGGGGGGGGGFFGGGGGGGGGGGGGGGGGGGGGGGGGGGGGGGGGGGGGGGGGGGGGGGGGGGGGGGGGGGGGGGGGDGGGGGGGGGGGGGGGGGGGGGGGGEEGGGGFGGGGGGGGGGGGCEGGGFEGE5=FCFGGDCDGGGGCF7DGDB@FFFGFFFFB6F@F>C>94@<FFFAFFF?@7??28<?F06<BB?B21(1:A<
@M05025:18:000000000-B3NL5:1:1101:15240:4862 1:N:0:TCGAAG
GTTTCGACTCCTACGGGAGGCAGCAGTAGGGAATCTTCCACAATGGACGAAAGTCTGATGGAGCAACGCCGCGTGAGTGAAGAAGGGTTTCGGCTCGTAAAGCTCTGTTGGTAGTGAAGAAAGATAGAGGTAGTAACTGGCCTTTATTTGACGGTAATTACTTAGAAAGTCACGGCTAACTACGTGCCAGCAGCCGCGGTAATACGTAGGTGGCAAGCGTTGTCCGGATTTATTGGGCGTAAAGCGAGTGCAGGCGGTTCAATAAGTCTGATGTGAAAGCCTTCGGCTCAACCGGAGAATT
+
CCCCCGGGGGGGGGGGGGGGGGGGGGGGGGGGGGGGGGGGGGGGGGGGGGGGGGGGGGGGGGGGGGGGGGGGGFFFGGGGGGGGGGGGGGGGGGGGGGGGGGGGGGGGGGGGGGFGGGGGGGGGGGGGGGGGGGGGGGGGGGGGGGGGGGGGGGGGGGGGGGGGGGGGGGGGGGGGGGGGGGGEGGGGGGGGGGGGGGGEGGGGGGGGGGGGGGGGGFGGGEGGGEGD7EC9<@DGGGGGGGGGFG<DDFFGFGFFF@DBFFFGGC869AF<FDF@FFF<:?FFFF9<:???B>99>F7<:
@M05025:18:000000000-B3NL5:1:1101:18054:4881 1:N:0:TCGAAG
GTTTCGACTCCTACGGGAGGCAGCAGTAGGGAATCTTCCACAATGGACGAAAGTCTGATGGAGCAACGCCGCGTGAGTGAAGAAGGGTTTCGGCTCGTAAAGCTCTGTTGGTAGTGAAGAAAGATAGAGGTAGTAACTGGCCTTTATTTGACGGTAATTACTTAGAAAGTCACGGCTAACTACGTGCCAGCAGCCGCGGTAATACGTAGGTGGCAAGCGTTGTCCGGATTTATTGGGCGTAAAGCGAGTGCAGGCGGTTCAATAAGTCTGATGTGAAAGCCTTCGGCTCAACCGGAGAATT
+
CCCCCGGGGGGGGGGGGGGGGGGGGGGGGGGGGGGGGGGGGGGGGGGGGGGGGGGGGGGGGGGGGGGGGGGGGEGGGGGGGGGGGGGGGGGGGGGGGGGGGGGGGGGGGGGGGGCFGGGGGGGGGFFFGGGGGGGGGGGGGGGGGGGGGGGGGGGGGGGGGGGGGGGGGGGGGGGGGGGGGGGGGGGGGGGGGGFGGGGGGGGGGGGGGGGGGGGGGGG5EGGEGGGEGEGGGGGGGGGGGGGGGGDGEFFDFGEFD)><FFFFFGFFFDFBFFFFFFB?:>A)2:;B0)77(4;B>6?DB
@M05025:18:000000000-B3NL5:1:1101:9361:4889 1:N:0:TCGAAG
GTTTCGACTCCTACGGGAGGCAGCAGTAGGGAATCTTCCACAATGGACGAAAGTCTGATGGAGCAACGCCGCGTGAGTGAAGAAGGGTTTCGGCTCGTAAAGCTCTGTTGGTAGTGAAGAAAGATAGAGGTAGTAACTGGCCTTTATTTGACGGTAATTACTTAGAAAGTCACGGCTAACTACGTGCCAGCAGCCGCGGTAATACGTAGGTGGCAAGCGTTGTCCGGATTTATTGGGCGTAAAGCGAGTGCAGGCGGTTCAATAAGTCTGATGTGAAAGCCTTCGGCTCAACCGGAGAATT
+
CCCCCGGGGGGGGGGGGGGGGGGGGGGGGGGGGGGGGGGGGGGGGGGGGFGGGGGGGGGGGGGGGGGGGGGGGGGGGGGGGGGGGGGGGGGGGGGGGGGGGGGGGGGGGGGCGGBFGGGGGGGGGGGGGGGGGGGGGGGGGGGGGGGGGGGGGGGGGGGGGGGGGGGGGGGGGGGGGGGGGGGGGGGGGGGGGGGGGGGGGGGGGGDGGGGGGGGGGGGGECEGGGGGEGFFGGGCFGGDGGGGGGGGFFFGFGFFF>>:FFFFGGFFFFFAF<FFFFFFF?B?:B><:<<12>6((3:A5
@M05025:18:000000000-B3NL5:1:1101:10307:4890 1:N:0:TCGAAG
GTTTCGACTCCTACGGGAGGCAGCAGTAGGGAATCTTCCACAATGGACGAAAGTCTGATGGAGCAACGCCGCGTGAGTGAAGAAGGGTTTCGGCTCGTAAAGCTCTGTTGGTAGTGAAGAAAGATAGAGGTAGTAACTGGCCTTTATTTGACGGTAATTACTTAGAAAGTCACGGCTAACTACGTGCCAGCAGCCGCGGTAATACGTAGGTGGCAAGCGTTGTCCGGATTTATTGGGCGTAAAGCGAGTGCAGGCGGTTCAATAAGTCTGATGTGAAAGCCTTCGGCTCAACCGGAGAATT
+
CCCCCGGGGGGGGGGGGGGGGGGGGGGGGGGGGGGFGGGGGGGGGGGGGGGGGGGGGGGGGGGGGGGGGGGGGGGGGGGGGGGGGGGGGGGGGGGGGGGGGGGGGGGGGFGGFGGGGGGGGGGGGGGGGGGGGGGGGGGGGGGGGGGGGGGGGGGGGGGGGGGGGGGGGGGGGGGGGGGGGGGGGGGGGGGGGGGGGGGGGGFGGGGGGGGGGGGGGGGE55:CFGG=CC?EC7:FDFGGDGGGFGDDDFFGFG@B:).2@@FGGGFFFFFAFAFFFFFF?BABF<>((.2::;>6>934)
@M05025:18:000000000-B3NL5:1:1101:6516:4912 1:N:0:TCGAAG
GTTTCGACTCCTACGGGAGGCAGCAGTGGGGAATATTGGACAATGGGCGCAAGCCTGATCCAGCCATACCGCGTGGGTGAAGAAGGCCTTCGGGTTGTAAAGCCCTTTTGTTGGGAAAGAAATCCAGCCGGCTAATACCTGGTTGGGATGACGGTACCCAAAGAATAAGCACCGGCTAACTTCGTGCCAGCAGCCGCGGTAATACGAAGGGTGCAAGCGTTACTCGGAATTACTGGGCGTAAAGCGTGCGTAGGTGGTCGTTTAAGTCCGTTGTGAAAGCCCTGGGCTCAAACTGGGAACT
+
CCCCCEGGGGGGG9CCECFDGE77<FEFGFGEDGGGGGFGGGGGGGGFGGCGEFGGGGGGFGGGGGFGGGCGGFF7FGGCDAF8<<,CFGFEFGECFGC<FDEFFD8FEEGG@AF8EFGGCGGFC<EGF7FG:F=DF?FGGCFDC7F>FEGGE:@BCFA:FFEB3>=F=9DFFG:>B*,4?B;>FGEC;:CCGCGGGGGGGE?9C5:=CE89C57+27EEEGC<+7:C5FF7C7*79DDG)5CF7D7D5@>58DFFF5?>BFF70:@7*,8:;?>?@**.4(.161(31).).44>?703)
@M05025:18:000000000-B3NL5:1:1101:7674:4914 1:N:0:TCGAAG
GTTTCGACTCCTACGGGAGGCAGCAGTGGGGAATATTGCACAATGGGGGAAACCCTGATGCAGCGACGCCGCGTGAAGGAAGAAGTATCTCGGTATGTAAACTTCTATCAGCAGGGAAGAAAATGACGGTACCTGACTAAGAAGCCCCGGCTAACTACGTGCCAGCAGCCGCGGTAATACGTAGGGGGCAAGCGTTATCCGGATTTACTGGGTGTAAAGGGAGCGTAGACGGAAGAGCAAGTCTGATGTGAAAGGCTGGGGCTTAACCCCAGGACTGCATTGGAAACTGTTTTTCTAGAGT
+
CCCCCGGGGGGGGGGGGGGGGGGGGGGGGGGGGGGGGGGGGGGGGGGGGGGGGGGGGGGGGGGGGGGGGGGGGGGGGGGGGGGGGGGGGGGGGGGGGGGGGGGGGGGGGGGGGGGGFGGGGGGGGGGGGGGGGGGGGGGGGGGGGFGGGGGGGFGGGGGGGFGGGGGGGGGGGGGGGGGGGCCGG>EGGGGGGGGGGGGGGGEGGGGGGGGGAGCGGGGGGGGGG=EGGGGGCDGGGFGFGC>FFDCFFFFGFGFFFFFFEFF<9CB7)4>B::FFF:6):?FFAF?AFAFA?F>BBA>B6
@M05025:18:000000000-B3NL5:1:1101:24275:4997 1:N:0:TCGAAG
GTTTCGACTCCTACGGGAGGCAGCAGTGGGGAATATTGCACAATGGGCGAAAGCCTGATGCAGCGACGCCGCGTGAGGGATGACGGCCTTCGGGTTGTAAACCTCTTTCAGTAGGGAAGAAGCGAAAGTGACGGTACCTGCAGAAGAAGCGCCGGCTAACTACGTGCCAGCAGCCGCGGTAATACGTAGGGCGCAAGCGTTATCCGGATTTATTGGGCGTAAAGAGCTCGTAGGCGGTTTGTCGCGTCTGCCGTGAAAGTCCGAGGCTCAACCTCGGATCTGCGGTGGGTACGGGCAGACT
+
CCCCCGGGGGGGGGGGGGGGGGGGGGFGGGGGGGGGGGGGGGFGGGGGGGGGGGGGGGGGGGGGGGGGGGEGGGGGGGGGGGGCGGGGGGGGDGGGGGGGGGGGGGGGDFGGFFGGGGGFGGGGGGCFFFFFGGGGGGGGGGGGGGGGGGGDGGGGGGGGGFGFCFGFGGGGFC,CEEEG>CFGGGFC@EGFEDDEGGGEEDFF9EEEE8CFGFGFGFGGGGGGGGGGGGGGGGGGD>DDGGGGGGGGFFFGFGEFFFFFFFFCDGF>F?F0;:FED)79AFF09191>FA?BB0623,()
@M05025:18:000000000-B3NL5:1:1101:19262:5008 1:N:0:TCGAAG
GTTTCGACTCCTACGGGAGGCAGCAGTAGGGAATCTTCCACAATGGACGAAAGTCTGATGGAGCAACGCCGCGTGAGTGAAGAAGGGTTTCGGCTCGTAAAGCTCTGTTGGTAGTGAAGAAAGATAGAGGTAGTAACTGGCCTTTATTTGACGGTAATTACTTAGAAAGTCACGGCTAACTATGTGCCAGCAGCCGCGGTAATACGTAGGTGGCAAGCGTTGTCCGGATTTATTGGGCGTAAAGCGAGTGCAGGCGGTTCAATAAGTCTGATGTGAAAGCCTTCGGCTCAACCGGAGAATT
+
CCCCCGGGGGGGGGGGGGGGGGGGGGGGGGGGGGGGGGGGGGGGGGGGGGGGGGGGGGGGGGGGGGGGGGGGGGGGGGGGGFGGGGGFFGGGGGGGGGGGGGGGGGGGGGGGGFEFFGGGGGGGGGGGGGGGGGGGGGGGGGGGGFGGGGGGGGGGGGGFGGGGGGGGGGGGGGGGGGGGGCGEFFCFGGGFGGGGGGGGGCCEFGFFGGGGGGGGGFGGEGGEFGGGGGGGGGFFCDGGDGFGGGGG>FFDFGDDE5;8FFFGGGF=FD=>FF?F*9????FFB:;((.,8?>>BF0<B:
@M05025:18:000000000-B3NL5:1:1101:20192:5060 1:N:0:TCGAAG
GTTTCGACTCCTACGGGAGGCAGCAGTGGGGAATATTGCACAATGGGGGAAACCCTGATGCAGCGACGCCGCGTGAAGGAAGAAGTATCTCGGTATGTAAACTTCTATCAGCAGGGAAGAAAATGACGGTACCTGACTAAGAAGCCCCGGCTAACTACGTGCCAGCAGCCGCGGTAATACGTAGGGGGCAAGCGTTATCCGGATTTACTGGGGGTAAAGGGAGCGTAGACGGAAGAGCAAGTCTGATGTGAAAGGCTGGGGCTTAACCCCAGGACTGCATTGGAAACTGTTTTTCTAGAGG
+
CCCCCGGGGGGGGGGGGGGGGGGGGGGGGGGGGGGGGGGGGGGGGGGGGGGGGGGGGGGGGGGGGDFFGGGGGGGGGGGGGGGGGGGGGFGGGGGGGGGGGGGGGGGGGGGGGGGGGGGGGGGGGGGGGGGGGGGGGGGGGGGGGGGGGGGGGGGGGGDFFGGGGGGGGGGGGGGDEGGGGFCGGDGGEEGGGGEGGGGGGGGEGGGGGGGF:EEGGGGGEGGDGDGGGGGGGGG:CFGGGGGGGGGFF?4DFFFFFFF?FFDGGGF?FFBBF0>FFFFA<?72<479A>AAFF?FDFA?(
@M05025:18:000000000-B3NL5:1:1101:21012:5069 1:N:0:TCGAAG
GTTTCGACTCCTACGGGAGGCAGCAGTGGGGAATATTGCACAATGGGCGCAAGCCTGATGCAGCCATGCCGCGTGTATGAAGAAGGCCTTCGGGTTGTAAAGTACTTTCAGCGAGGAGGAAGGTGTTGTGGTTAATAACCGCAGCAATTGACGTTACTCGCAGAAGAAGCACCGGCTAACTCCGTGCCAGCAGCCGCGGTAATACGGAGGGTGCAAGCGTTAATCGGAATTACTGGGCGTAAAGCGCACGCAGGCGGTCTGTCAAGTCGGATGTGAAATCCCCGGGCTCAACCTGGGAACT
+
CCCCCGGGGGGGGGGGGGGGGGGGGGFFGGGGGGGGGGGGGGGGGGGGGGGGGGGGGGGGGGGGGGGGGGGGGGGGGGGGGGGGGGGGGGGGGGGGGGGGGGGGGGGGGGGGGGGGGGGGGGGGGGGGGGGGGGGGGGGGGGGGGGGGGGGGGGGGGGGGGGGGGCFGGGGGGGGGGGGGGGGGGGGFGGGGGGGGGGG>EGGGGGGEGGGGGGGGGGG=EGCGGGEGGGGGGFFGGGGCDCFF7CDDBFFGFD>@EE>0FFFGGG@FFB>?FBFF=FFA:?FF17;B??2:?F?61(8?3
@M05025:18:000000000-B3NL5:1:1101:15316:5078 1:N:0:TCGAAG
GTTTCGACTCCTACGGGAGGCAGCAGTAGGGAATCTTCCACAATGGACGAAAGTCTGATGGAGCAACGCCGCGTGAGTGAAGAAGGGTTTCGGCTCGTAAAGCTCTGTTGGTAGTGAAGAAAGATAGAGGTAGTAACTGGCCTTTATTTGACGGTAATTACTTAGAAAGTCACGGCTAACTACGTGCCAGCAGCCGCGGTAATACGTAGGTGGCAAGCGTTGTCCGGATTTATTGGGCGTAAAGCGAGTGCAGGCGGTTCAATAAGTCTGATGTGAAGGCCTTCGGCTCAACCGGAGAATT
+
CCCCCGGGGGGGGGGGGFGGGGGGGGGGGGGGGGGGGGGGGGGGGGGGGGGGGGGGGGGGGGGGGGGGGGGGGGGGGGGGDGGGGGGCFGGGGGGGGGGGGGGGGFGGGGGGEGGGFGGGGGGGGGFAFGGGGGGGGGGGGGGGGGGGGGGGGDCFGEGGFGFGGFGGG;AFGEGGGGGGGGGGGCFFGGGGFFGECCECGGGGDGFEGGFGGGGGGGD5EC*=@EGCCGGEDDGFGFD7DGFGFD<DEF4F@G@EFED?F?FGG==@?A=<FFFB?*02,5),8?>?0<>F7>039>43.
@M05025:18:000000000-B3NL5:1:1101:19703:5114 1:N:0:TCGAAG
GTTTCGACTCCTACGGGAGGCAGCAGTGGGGAATGTTGGACAATGGGCGCAAGCCTGATCCAGCCATACCGCGTGGGTGAAGAAGGCCTTCGGGTTGTAAAGCCCTTTTGTTGGGAAAGAAATCCAGCCGGCTAATACCTGGTTGGGATGACGGTACCCAAAGAATAAGCACCGGCTAACTTCGTGCCAGCAGCCGCGGTAATACGAAGGGTGCAAGCGTTACTCGGAATTACTGGGCGTAAAGCGTGCGTAGGTGGTTATTTAAGTCCGTTGTGAAAGCCCTGGGCTCAACCTGGGAACT
+
CCCCCGGGGGGGGGGGGGGGGGGGGGGGGGGGGGGGGGGGGGGGGGGGGGGGGGGGGGGGGGGGGGGGGGGGGGGGGGGGGGGGGGGGGGGGGGGGGGGGGGGGGGGGGGGGFGGGGGGGGGGGGGGGGGGGGGGGGGGGGGGGGGGGGGGGGGGGGGGGGGGGGGGGGGGGGGGGGGGGGGFGGGGGGGGGGGGGGGGGGGGGGGGGGGGGGGGGGGGGGGGGGGGGGGGGGGGGGGGGGGGGGGGGFFFGEGFFFF><FB?DGCBFFFF?BFFFFFFFFB:1:<B??<)4?F0:?::0)
@M05025:18:000000000-B3NL5:1:1101:4697:5162 1:N:0:TCGAAG
GTTTCGACTCCTACGGGAGGCAGCAGTAGGGAATCTTCCACAATGGACGAAAGTCTGATGGAGCAACGCCGCGTGAGTGAAGAAGGGTTTCGGCTCGTAAAGCTCTGTTGGTAGTGAAGAAAGATAGAGGTAGTAACTGGCCTTTATTTGACGGTAATTACTTAGAAAGTCACGGCTAACTACGTGCCAGCAGCCGCGGTAATACGTAGGTGGCAAGCGTTGTCCGGATTTATTGGGCGTAAAGCGAGTGCAGGCGGTTCAATAAGTCTGATGTGAAAGCCTTCGGCTCAACCGGAGAATT
+
CCCCCGGGGGFGGGGGGGGGGGGGGGGGGGGGGGGGGGGGGGGGGGGGGGGGGGGGGGGGGGGGGGGGGGGGGGGGGGGGGGGGGGGGGGGGGGGGGGGGGGGGGGGFGGGGGGGGGGGGGGGGGGGGGGGGGGGGGGGGGGGGGGGGGGGGGGGGGGGGGGGGGGGGGCGGGGGGEGGGGGCEGGGGGGGGGGFGGGGGDEFGGGGGGGGGGGGGGGG=EGEFFGGCE7FFGGGGGGGGGGGFCDGD>>FGFGFFF5>?B=FGGDFFF>F<FDFBFFF01><DFF>6?2<B?B06>>03<
@M05025:18:000000000-B3NL5:1:1101:13471:5204 1:N:0:TCGAAG
GTTTCGACTCCTACGGGAGGCAGCAGTAGGGAATCTTCCACAATGGACGAAAGTCTGATGGAGCAACGCCGCGTGAGTGAAGAAGGGTTTCGGCTCGTAAAGCTCTGTTGGTAGTGAAGAAAGATAGAGGTAGTAACTGGCCTTTATTTGACGGTAATTACTTAGAAAGTCACGGCTAACTACGTGCCAGCAGCCGCGGTAATACGTAGGTGGCAAGCGTTGTCCGGATTTATTGGGCGTAAAGCGAGTGCAGGCGGTTCAATAAGTCTGATGTGAAAGCCTTCGGCTCAACCGGAGAATT
+
CCCCCGGGGGGGGGGGGECGEGGGGGGGGGGGFGGGGGFGGGGGGGGGGG7FFFGGGFGFFFGGCFFCCGGEGGEFGGFGGFD,FFDEFFGGGGGGDF==FGGFF9CCEFF8?FEGGDF9F<FEGCEEFC=F=?EEFGGFGGCGGFGFGGGGGGGFFGGGGGGCFCFFFGGE,5<FDGGFFGG8DGFCFGGGCFGGGEEEGGFFGGGGCEFFGGDGDFE**::<C5E*5:?7CFCCGCDDGGGCGDDG55***95>DF58?*9*:F?4=464@<F6=6*(,34<?FB2:3<?:>6(4(4)6
@M05025:18:000000000-B3NL5:1:1101:6458:5233 1:N:0:TCGAAG
GTTTCGACTCCTACGGGAGGCAGCAGTAGGGAATCTTCCACAATGGACGAAAGTCTGATGGAGCAACGCCGCGTGAGTGAAGAAGGGTTTCGGCTCGTAAAGCTCTGTTGGTAGTGAAGAAAGATAGAGGTAGTAACTGGCCTTTATTTGACGGTAATTACTTAGAAAGTCACGGCTAACTACGTGCCAGCAGCCGCGGTAATACGTAGGTGGCAAGCGTTGTCCGGATTTATTGGGCGTAAAGCGAGTGCAGGCGGTTCAATAAGTCTGATGTGAAAGCCTTCGGCTCAACCGGAGAATT
+
CCCCCGGGGGGGGGGGGGGGGGGGGGGGGGGGGGGGGGGGGGGGGGGGGGGGGGGGGGGGGGGGGGGGGGGGGGGGGGGFGGGGGGGGGGGGGGGGGGGGGGGDGFGFGFGGFGGGGFGFGGGGGGGGGGGGGGGFGCFGGGGGGFGGGGGGFEGGGGGGFFGEGAAFGGGGFGGGGGGGGGGGGGFGFGGGGGGGGGGGGGCFGG99CEFFFGGGGGEEGEEFCEGCEEFFFGFGGGGD3<5C7DDDDFFD?C>BD)81@7*:>DF4=>?9FAFFFFF<B?D2:B(10><<?>F696?A:
@M05025:18:000000000-B3NL5:1:1101:11855:5233 1:N:0:TCGAAG
GTTTCGACTCCTACGGGAGGCAGCAGTAGGGAATCTTCCACAATGGACGAAAGTCTGATGGAGCAACGCCGCGTGAGTGAAGAAGGGTTTCGGCTCGTAAAGCTCTGTTGGTAGTGAAGAAAGATAGAGGTAGTAACTGGCCTTTATTTGACGGTAATTACTTAGAAAGTCACGGCTAACTACGTGCCAGCAGCCGCGGTAATACGTAGGTGGCAAGCGTTGTCCGGATTTATTGGGCGTAAAGCGAGTGCAGGCGGTTCAATAAGTCTGATGTGAAAGCCTTCGGCTCAACCGGAGAATT
+
CCCCCGGGGGGGGGGGGGGGGGGGGGGGGGGGGGGGGGGGGGGGGGGGGGGGGGGGGGGGGGGGGGGGGGGGGGGGGGGGFGGGGGGGGGGGGGGGGGGGGGGFGGFGGGGGGGGFFGGGGGGGGGGGGGGGGGGGGGGGGGGGGGGGGGGGGGGGGGDGGGGGGGGGGGGGGGGGGGGGGGGGGGGGGGGGGGGGGGGGGGGGFGFCCECFGGGGGGGGG5CFGGECCGGFFC7=FCGGGGCFFGGD5>FDB43)70<<?FFCFFF4@)9:FBFFFF7:3:AD:?B6:<?:19>;FB:<6
@M05025:18:000000000-B3NL5:1:1101:21479:5235 1:N:0:TCGAAG
GTTTCGACTCCTACGGGAGGCAGCAGTAGGGAATCTTCCACAATGGACGAAAGTCTGATGGAGCAACGCCGCGTGAGTGAAGAAGGGTTTCGGCTCGTAAAGCTCTGTTGGTAGTGAAGAAAGATAGAGGTAGTAACTGGCCTTTATTTGACGGTAATTACTTAGAAAGTCACGGCTAACTACGTGCCAGCAGCCGCGGTAATACGTAGGTGGCAAGCGTTGTCCGGATTTATTGGGCGTAAAGCGAGTGCAGGCGGTTCAATAAGTCTGATGTGAAAGCCTTCGGCTCAACCGGAGAATT
+
CCCCCGGGGGGGGGGGGGGGGGGGGGFGGGGGGGGGGGGGGGGGGGGGGGGGGGGGGGGGGGGGGGGGGGGGGGGCFFGFGGGGGGGGGGGGGGGGGGGGGGG<EFGGGGGGGGFFFFGGG8FDDGGGGGGGGGFGGGFGFFFFGGFGGGGGGDGGGGGGGGGGFGGGGGGGGGGGGGGGGGGGGGGFFGGGCDFGGGGGGGFCGGGGGGGGGGCCGGGCEGGGFEGE=EFGGGGGGGGG)95CGGDGEFF>?5BD:B7?FFFGFFF?FFFFFAFFFBF??FB20?BBFF?FFFFBF>?F9
@M05025:18:000000000-B3NL5:1:1101:8133:5253 1:N:0:TCGAAG
GTTTCGACTCCTACGGGAGGCAGCAGTAGGGAATCTTCCACAATGGACGAAAGTCTGATGGAGCAACGCCGCGTGAGTGAAGAAGGGTTTCGGCTCGTAAAGCTCTGTTGGTAGTGAAGAAAGATAGAGGTAGTAACTGGCCTTTATTTGACGGTAATTACTTAGAAAGTCACGGCTAACTACGTGCCAGCAGCCGCGGTAATACGTAGGTGGCAAGCGTTGTCCGGATTTATTGGGCGTAAAGCGAGTGCAGGCGGTTCAATAAGTCTGATGTGAAAGCCTTCGGCTCAACCGGAGAATT
+
CCCCCGGGGGGGGGGGGGGGGGGGGGGGGGGGGGGGGGGGGGGGGGGGGGGGGGGGGGGGGGGGGGGGGGGGGGGGGGGGGGGGGGGGGGGGGGGGGGGGGGGGGGGGGGGFGFFFCFGGGGGGGGGGGGGGGGGGGGGGGGGGGGGGGGFFGGGGGGGGGGGGGGGGGGGGGGGGGGGGGGGGF>FGGGGGGGGGGGGGGGGGGGGGGGGGGGGGGGGGGGGG9=GEGGFGGFGGGFCDCDGGFGGGDFFGFGFFF.5:FFFGGGFFFA=-/6@?FBF07?<<?F>FFBD7?BF>F9BA:
@M05025:18:000000000-B3NL5:1:1101:14927:5287 1:N:0:TCGAAG
GTTTCGACTCCTACGGGAGGCAGCAGTGGGGAATATTGGACAATGGGCGCAAGCCTGATCCAGCCATACCGCGTGGGTGAAGAAGGCCTTCGGGTTGTAAAGCCCTTTTGTTGGGAAAGAAATCCAGCCGGCTAATACCTGGTTGGGATGACGGTACCCAAAGAATAAGCACCGGCTAACTTCGTGCCAGCAGCCGCGGTAATACGAAGGGTGCAAGCGTTACTCGGAATTACTGGGCGTAAAGCGTGCGTAGGTGGTTATTTAAGTCCGTTGTGAAAGCCCTGGGCTCAACCTGGGAACT
+
CCCCCGGGGDGGGGGGGGGGGGGGGGFGGGGEGGGGGGGGGGGGGGGGGGGGGGGGGGGGGGGGGGGGGGGGGGGGGGGGGGGGGGGGGGGGGGGEGGGGGGGGGFGGFGGFGGGFGGFGGGGGGGGGGGGDGGFGGGGGGGGGGGGFFGEGGGGGEDD@FGGGFFFGGGGAFGGGGGGFGGGGGGDE,?EGFGGDGGG8EEGGGGGGEEGFGGGGECC=EEGGGGGDGGGGGGGFGGGGGDFFGDDDEF>DFD?FF)5)==8F*7@66:@:B:BFFFFFFBBF0?BFFFBBBFF???>14
@M05025:18:000000000-B3NL5:1:1101:15476:5311 1:N:0:TCGAAG
GTTTCGACTCCTACGGGAGGCAGCAGTAGGGAATCTTCCACAATGGACGCAAGTCTGATGGAGCAACGCCGCGTGAGTGAAGAAGGGTTTCGGCTCGTAAAGCTCTGTTGGTAGTGAAGAAAGATAGAGGTAGTAACTGGCCTTTATTTGACGGTAATTACCTAGAAAGTCACGGCTAACTACGTGCCAGCAGCCGCGGTAATACGTAGGTGGCAAGCGTTGTCCGGATTTATTGGGCGTAAAGCGAGTGCAGGCGGTTCAATAATTCTGATGTGAAAGCCTTCGGCTCAACCGGAGAATT
+
CCCCCGGGGGGGGGGGGGGGGDGGGGGGFGGGGGGGGGGGFFGGGGGGGGCGGGGGGGGGGGGGGGGGGGGGDFGGGGGGGGGGGGGFFGGGGGGGGGGGGGGFE?EFEGGGGGGGG<FGGGG<<EFFGGGGGGGGGGADGFFGGGFGGGFFGGGGEGGGGCG9FFCBFACFGGGEG7D>DGFCFCGG9BDCBFF58CEGD5F;FFECFGFGF*A+7*2*7CGCEGG75CFA@FGGF4799>5>*979>5*7@C:)8850*9=7>*/74)=AF)*/@@F7<7A?2:BF()48(40301826
@M05025:18:000000000-B3NL5:1:1101:22220:5360 1:N:0:TCGAAG
GTTTCGACTCCTACGGGAGGCAGCAGTAGGGAATCTTCCACAATGGACGAAAGTCTGATGGAGCAACGCCGCGTGAGTGAAGAAGGGTTTCGGCTCGTAAAGCTCTGTTGGTAGTGAAGAAAGATAGAGGTAGTAACTGGCCTTTATTTGACGGTAATTACTTAGAAAGTCACGGCTAACTACGTGCCAGCAGCCGCGGTAATACGTAGGTGGCAAGCGTTGTCCGGATTTATTGGGCGTAAAGCGAGTGCAGGCGGTTCAATAAGTCTGATGTGAAAGCCTTCGGCTCAACCGGAGAATT
+
CCCCCGGGGGGGGGGGGGGGGGGGGGGGGGGGGGGGGGGGGGGGGGGGGGGGGGGGGGGGGGGGGGGGGGGGGGGGGGGGGGGGGGGGGGGGGGGGGGGGGGGGGGGGGGGGGGGGFGGGGGGGGGGGGGGGGGGGGGGGGFGGGGGGGGGGGGGGGGGGGGGGGGGGGGGGGGGGGGGGGGGGGGGGGGGGGGGGGGGGGGGGGGEFGGGGGGGGGGGGGGGFGCG:EEFGGGGFF<DGDGGGFGGGFFFGFGFFFBEFFFF7:D@FFFFFB)68@FF:7:A<BFB::DF04>FBB>FF>
@M05025:18:000000000-B3NL5:1:1101:15640:5469 1:N:0:TCGAAG
GTTTCGACTCCTACGGGAGGCAGCAGTAGGGAATCTTCCACAATGGACGAAAGTCTGATGGAGCAACGCCGCGTGAGTGAAGAAGGGTTTCGGCTCGTAAAGCTCTGTTGGTAGTGAAGAAAGATAGAGGTAGTAACTGGCCTTTATTTGACGGTAATTACTTAGAAAGTCACGGCTAACTACGTGCCAGCAGCCGCGGTAATACGTAGGTGGCAAGCGTTGTCCGGATTTATTGGGCGTAAAGCGAGTGCAGGCGGTTCAATAAGTCTGATGTGAAAGCCTTCGGCTCAACCGGAGAATT
+
CCCCCGGGGGGGGGGGGGGGGGGGGGGGGGGGGGGGGGGGGGGGGGGGGGGGGGGGGGGGGFGGGGGGGGGGGGGGGGGGGGGGGGGGGGGGGGGGGGGGGGGFFGGGGGGBEF<FFEGFGGGGGGGGGGGGGCFFGGFGGGGGGGGGGGFGGGGGGGGGGGGGFGGGGGFGGGGGGGGGGGGEGGGGGGGGGGFEGGGGGGGGFGGGGGGGGGGFGDEGGDGGGGECG59CFGGGGGG7<CFGGGGD@56>?DEEF5)(777DCF668>F2B<FFFFF:<:<?BFF1?>???B930(8A<
@M05025:18:000000000-B3NL5:1:1101:4669:5547 1:N:0:TCGAAG
GTTTCGACTCCTACGGGAGGCAGCAGTAGGGAATCTTCCACAATGGACGAAAGTCTGATGGAGCAACGCCGCGTGAGTGAAGAAGGGTTTCGGCTCGTAAAGCTCTGTTGGTAGTGAAGAAAGATAGAGGTAGTAACTGGCCTTTATTTGACGGTAATTACTTAGAAAGTAACGGCTAACTACGTGCCAGCAGCCGCGGTAATACGTAGGTGGCAAGCGTTGGCCGGATTTATTGGGCGTAAAGCGAGTGCAGGCGGTTCAATAAGTCTGATGTGAAAGCCTTCGGCTGAACCGGAGAATT
+
CCCCCEGGGC-EFGEFCEGGGGGEGGCFGGGFFGGFGGGGGCFGGCDFGDGGF,E9FFFGGGGGGGGGEEGFGGCGGGGGGGFFFGGGCFACGGFGGGEFCE,9?EFAEGD:9F<EGFGGGGFFGDGGGFGFGCBFGGCDFF,>D,EGGGFF+@=@+CFGDFGFG9CFGB,@FFE7CCFFFG6EFFGCFFFG6ECC>>C*/;FFFGGGGGG?FFGGGGD5EC*0==55**ACEF79C<D9D35*?DDG@:=CB77>DF>(/9@DCC64747AFAF4=FF:7(5?F070(2<>?B6(2(38<
@M05025:18:000000000-B3NL5:1:1101:16454:5578 1:N:0:TCGAAG
GTTTCGACTCCTACGGGAGGCAGCAGTAGGGAATCTTCCACAATGGACGAAAGTCTGATGGAGCAACGCCGCGTGAGTGAAGAAGGGTTTCGGCTCGTAAAGCTCTGTTGGTAGTGAAGAAAGATAGAGGTAGTAACTGGCCTTTATTTGACGGTAATTACTTAGAAAGTCACGGCTAACTACGTGCCAGCAGCCGCGGTAATACGTAGGTGGCAAGCGTTGTCCGGATTTATTGGGCGTAAAGCGAGTGCAGGCGGTTCAATAAGTCTGATGTGAAAGCCTTCGGCTCAACCGGAGAATT
+
CCCCCGGGGGGGGGGGGBFGGGGGGGGGGGGGGGGGGGGGGGGGGGGGGGGGGGGGGFGGGGGGGGGGGGGGGGGGGGGGGGGGGGGGGGGGGGGGGGGCFGGGGGGGGGGGGGGGFFGGGGGGGGGFGGGGGGGGGGGGGGGGGGGGGGGGGGGGGGGGGGGGGGGGGGGGGGDGGGGGGGGGGGGGGGGGGGGGGGDGGGGGGGFGGGGGGGGGGGDEGGGGGGGGGGDGGG7CCFGGD3CFGGGG>FFFFGF@E@51FFFFGGFFFA44?AFFF?=B1(2)2:>01?><?F9>>;B76
@M05025:18:000000000-B3NL5:1:1101:17833:5593 1:N:0:TCGAAG
GTTTCGACTCCTACGGGAGGCAGCAGTAGGGAATCTTCCACAATGGACGAAAGTCTGATGGAGCAACGCCGCGTGAGTGAAGAAGGGTTTCGGCTCGTAAAGCTCTGTTGGTAGTGAAGAAAGATAGAGGTAGTAACTGGCCTTTATTTGACGGTAATTACTTAGAAAGTCACGGCTAACTACGTGCCAGCAGCCGCGGTAATACGTAGGTGGCAAGCGTTGTCCGGACTTATTGGGCTGAAAGCGAGTGCAGGCGGTTCAATAAGTCTGTTTTGCAAGCCTTCGGCTCAACCGGCGAATT
+
@CCCCGGGGGGC<FECE@FCGEGGGGFFG9FEFGGGGGDEGGDGGGGGGFEGGGFGGFFG@FGGGGG@FGGDGFEEEDEFFGDCFECCECFGGGGGGGGGCEFGDGCGG<FGFFEEF?FCF8FEFFEGEGFCEFGB@DCBE<DGFFFGGF,F@FFBF=FFFGG=>;F=7>@CCDCFGEDGGGG>D,*47>58B>CCEG51/:C,,=>,=EFCFCFFFGGCEGGGG=E5*=<<EF@F<7**/2*2>C3C@)*0**07307(/*/2**06=<*)0(0*1**44:A)((-342).((2(-2(--
@M05025:18:000000000-B3NL5:1:1101:18893:5621 1:N:0:TCGAAG
GTTTCGACTCCTACGGGAGGCAGCAGTAGGGAATCTTCCACAATGGACGAAAGTCTGATGGAGCAACGCCGCGTGAGTGAAGAAGGGTTTCGGCTCGTAAAGCTCTGTTGGTAGTGAAGAAAGATAGAGGTAGTAACTGGCCTTTATTTGACGGTAATTACTTAGAAAGTCACGGCTAACTACGTGCCAGCAGCCGCGGTAATACGTAGGTGGCAAGCGTTGTCCGGATTTATTGGGCGTAAAGCGAGTGCAGGCGGTTCAATAAGTCTGAGGTGAAAGCCTTCGGCTCAACCGGAGAATT
+
CCCCCGGGGGGGGGGGGGGGGGGGGGGGGGGGGGGGGGGGGGGGGGGGGGGGGGGGGGGGGGGGGGGGGGGGGGGGGGGGGGGGGGGGGGGGGGGGGGGGGGGGGGGGGGGGGGFFGGG<FGGFGGGGGGGGGGGGGGGGGGGGGGGGGGGGGGGGGGGGGGGGGFGGGGGGGGGGGGGGGGGGGGGGGCGGGGGGGGGGGGGGGGGGGGFGGGGGGGGGGGEGGGGDGCEGGGGGGGGGGGFGFDGG@FF*=9BDBB>?FF4DFFFFFFB)04>FF7F???DFB:9(-8?BF;99>6:BA
@M05025:18:000000000-B3NL5:1:1101:5534:5625 1:N:0:TCGAAG
GTTTCGACTCCTACGGGAGGCAGCAGTAGGGAATCTTCCACAATGGACGAAAGTCTGATGGAGCAACGCCGCGTGAGTGAAGAAGGGTTTCGGCTCGTAAAGCTCTGTTGGTAGTGAAGAAAGATAGAGGTAGTAACTGGCCTTTATTTGACGGTAATTACTTAGAAAGTCACGGCTAACTACGTGCCAGCAGCCGCGGTAATACGTAGGTGGCAAGCGTTGTCCGGATTTATTGGGCGTAAAGCGAGTGCAGGCGGTTCAATAAGTCTGATGTGAAAGCCTTCGGCTCAACCGGAGAATT
+
CCCCCGGGGGGGGGGGGGGGGGGGGGGGGGGGGGGGGGGGGGGGGGGGGGGGGGGGGGGGGGGGGGGGGGGGGGGGGGGGGGGGGGGGGGGGGGGGGGGGGGGGGGGGGGGGGGGGGFGFGGGFFGGGGGGGGGGGGGGGGGGGGGGGGGGGGGGFGFGGGGGGFGGGGGGGGGGGGGGGGGGGGGDGGGGGGGFGGGGGGGGGGGGGGGGGGGGGGFGGGGGGGGGGGEGGGGGGGFDGG<DCDGG<DFFGFGEDF05:?F?DFGF4FF?AFFFFFFF?FFFFF<BB<??FFFFFFF7<6
@M05025:18:000000000-B3NL5:1:1101:14865:5675 1:N:0:TCGAAG
GTTTCGACTCCTACGGGAGGCAGCAGTAGGGAATCTTCCACAATGGACGAAAGTCTGATGGAGCAACGCCGCGTGAGTGAAGAAGGGTTTCGGCTCGTAAAGCTCTGTTGGTAGTGAAGAAAGATAGAGGTAGTAACTGGCCTTTATTTGACGGTAATTACTTAGAAAGTCACGGCTAACTACGTGCCAGCAGCCGCGGTAATACGTAGGTGGCAAGCGTTGTCCGGATTTATTGGGCGTAAAGCGAGTGCAGGCGGTTCAATAAGTCTGATGTGAAAGCCTTCGGCTCAACCGGAGAATT
+
CCCCCGGGGGGGGGGGGGGGGGGGGGGGGGGGGGGGGGGGGGGGGGGGGGGGGGGGGGGGGGGGGGGGGGGGGGGGGGGGGGGGGGGFGGGGGGGGGGGGGGGGGGGGGGGGGGGGGGGGGGGEGGGGGGGGGGGGGGGFFCFGGGGGGGGGGGEGGGGGGFGGGGGGGGGGGGGGGGGGGGGGGGGGGGGGGGGGGGGGGGGGGGGGGGFGFFGCFGE*5:EG?CECCEGGGGGGGFGGGGGGGG<<7>=FBFD>E7)(1=FCFC@9@A?AFFFFFFF(3:A?28;(8<>:8(96>FFF5
@M05025:18:000000000-B3NL5:1:1101:6704:5693 1:N:0:TCGAAG
GTTTCGACTCCTACGGGAGGCAGCAGTGGGGAATATTGCACAATGGGGGAAACCCTGATGCAGCGACGCCGCGTGAAGGAAGAAGTATTTCGGTATGTAAACTTCTATCAGCAGGGAAGAAAATGACGGTACCTGACTAAGAAGCCCCGGCTAACTACGTGCCAGCAGCCGCGGTAATACGTAGGGGGCAAGCGTTATCCGGATTTACTGGGTGTAAAGGGAGCGTAGACGGCATGGCAAGTCTGGTGTGAAAGGCAGGGGCTCAACCCCTGGACTGCATTGGAAACTGTCAGGCTGGAGG
+
CCCCCGGGGGGGGGGGGGGGGGGGGGFGGGGGGGGGGGGGGGGGGGGGGGGGGGGGGGGGGGGGGGGGGGGGGGGGGGGGGGGGGGGGGGGGGGGGGGGGGGGGGGGGGGGGGGGGGGGGGGGGGGGGGGGGGGGGGGGGGGGGGGGGGEGGGGGGGGGGGGGGGGGGGGGGGGGCGGGGGG?FGGGGGGGGGGGGGFGGGGGEGFGGGGGGCEGG9CFGGGGGGGGGGGGGGCDGGGFGFFGGGD?F7<9DFGFFFFFFFB5FGGF>@?FB@7@@F@?<<BB<A>FFFBFFFFF::B?F(
@M05025:18:000000000-B3NL5:1:1101:26242:5717 1:N:0:TCGAAG
GTTTCGACTCCTACGGGAGGCAGCAGTGGGGAATATTGGACAATGGGCGCAAGCCTGATCCAGCCATACCGCGTGGGTGAAGAAGGCCTTCGGGTTGTAAAGCCCTTTTGTTGGGAAAGAAATCCAGCTGGCTAATACCCGGTTGGGATGACGGTACCCAAAGAATAAGCACCGGCTAACTTCGTGCCAGCAGCCGCGGTAATACGAAGGGTGCAAGCGTTACTCGGAATTACTGGGCGTAAAGCGTGCGTAGGTGGTCGTTTAAGTCCGTTGTGAAAGCCCTGGGCTCAACCTGGGAACT
+
CCCCCGGGGGGGGGGGGGGGGEGGFGEFGGGEGFFGGGGGGGGGGGGGGGGGGGGGGGGGGGGGGGGGGFGGGGGGGGGGGGGGGGFDFDGGGGGGGGFGGGGGGGGGGGGFGGGCFFFFGGGGGGGGGGGGFGDFFGGFEG>FGGGGGDFGFGGFGGFFFFGGGGFGGGGGGEDE7CF?FGGGFGEGFGGGGGFGGGGEEGGGGGF*;EECECFGGGGGGGGGFE5CCDGGGGGGC4CDG3FFFGC<375>D37=FFF935>FFFF8@:FBF?E?FFFB?-:(4:((-5<<77,<BF?(.
@M05025:18:000000000-B3NL5:1:1101:20520:5720 1:N:0:TCGAAG
GTTTCGACTCCTACGGGAGGCAGCAGTGGGGAATATTGCACAATGGGGGAAACCCTGATGCAGCGACGCCGCGTGAAGGAAGAAGTATTTCGGTATGTAAACTTCTATCAGCAGGGAAGAAAATGACGGTACCTGACTAAGAAGCCCCGGCTAACTACGTGCCAGCAGCCGCGGTAATACGTAGGGGGCAAGCGTTATCCGGATTTACTGGGTGTAAAGGGAGCGTAGACGGCATGGCAAGTCTGGTGTGAAAGGCAGGGGCTCAACCCCTGGACTGCATTGGAAACTGTCAGGCTGGAGG
+
CCCCCGGGGGGGGGGGGGGGGGGGGGFGGGGGGGGGGGGGGGGGGGGGGGGGGGGGGGGGGGGGGGGGGGGGGGGGGGGGGGGGGEGGGGGGGGGGGGGGGGGGGGGGGGGGGGGGGGGGGGGGGGGGGGGGGGGGGGGGGGGGGGGGGGGGGGGGGGGGGGGGGGGGGGGGGGGGGFGFFCGGGGGGGGGGGGGGGGGGGGGEEGFGGGGGCEEECFGGGFGGGGGGGGGGGGGGGFFCGGGGFF>FFF?FFGFFFEBFFEEGDG?FE<FFF0@FFFFAA?F)5<BAB4AFB??<:017(
@M05025:18:000000000-B3NL5:1:1101:12928:5782 1:N:0:TCGAAG
GTTTCGACTCCTACGGGAGGCAGCAGTAGGGAATCTTCCACAATGGACGAAAGTCTGATGGAGCAACGCCGCGTGAGTGAAGAAGGGTTTCGGCTCGTAAAGCTCTGTTGGTAGTGAAGAAAGATAGAGGTAGTAACTGGCCTTTATTTGACGGTAATTACTTAGAAAGTCACGGCTAACTACGTGCCAGCAGCCGCGGTAATACGTAGGTGGCAAGCGTTGTCCGGATTTATTGGGCGTAAAGCGAGTGCAGGCGGTTCAATAAGTCTGATGTGAAAGCCTTCGGCTCAACCGGAGAATT
+
CCCCCGGGGGGGGGGGGGGGGGGGGGGGGGGGGGGGGGGGGGGGGGGGGGGGGGGGGGGGGGGGGGGGGGGGGGGGGGGFGGGGGGGGGGGGGGGGGGGGGGGGGGGGGGGGGGGGGGGGGGGGGGGGGGGGGGGGGGGGGGGGGGGGGGGGGGGGGFGGGGGGGGGGFGGGGGGGGGGGGGGGGGGGGGGGGGGGDGGGGEFGGGGGGGGGGGGGGGGGGGGGGEG7=5ECGGGGGGGGGG:FGDGDFFFGFGFEFFFBFFFC7CBB=>?BF<FFFFFBFFA<1:9?02<BFFB(((8<5
@M05025:18:000000000-B3NL5:1:1101:11959:5827 1:N:0:TCGAAG
GTTTCGACTCCTACGGGAGGCAGCAGTAGGGAATCTTCCACAATGGACGAAAGTCTGATGGAGCAACGCCGCGTGAGTGAAGAAGGGTTTCGGCTCGTAAAGCTCTGTTGGTAGTGAAGAAAGATAGAGGTAGTAACTGGCCTTTATTTGACGGTAATTACTTAGAAAGTCACGGCTAACTACGTGCCAGCAGCCGCGGTAATACGTAGGTGGCAAGCGTTGTCCGGATTTATTGGGCGTAAAGCGAGTGCAGGCGGTTCAATAAGTCTGATGTGAAAGCTTTCGGCTCAACCGGAGAATT
+
CCCCCDGGGGGGGGGEC7FEGGGGFGGGGGGFGGGGGGCGGEGGGGFGGGDEGGGGGGGGGGFGGGGGGCFDGGGGGGGGFGCGGGGFFGFGGCGEEFDCBFGGGGGBCFG:FG<AA?AFGGGEFCFGGGGFGFGC<<9FFF,ADCDGFGEGGGGFEFCFGGGFFGG;>FGGGGGGGGGGFBDCGGGFGGC6DEGEGGG:8EFFG51ACGFGGFFGGFGGDEC91AE=C79ACC@DFCGGGGGG*9*705=FFFBEFD3(07BGGG??F<*:FFFFF6=<)44)410(-4<:393(,((5.
@M05025:18:000000000-B3NL5:1:1101:4650:5849 1:N:0:TCGAAG
GTTTCGACTCCTACGGGAGGCAGCAGTAGGGAATCTTCCACAATGGACGAAAGTCTGATGGAGCAACGCCGCGTGAGTGAAGAAGGGTTTCGGCTCGTAAAGCTCTGTTGGTAGTGAAGAAAGATAGAGGTAGTAACTGGCCTTTATTTGACGGTAATTACTTAGAAAGTCACGGCTAACTACGTGCCAGCAGCCGCGGTAATACGTAGGTGGCAAGCGTTGTCCGGATTTATTGGGCGTAAAGCGAGTGCAGGCGGTTCAATAAGTCTGATGTGAAAGCCTTCGGCTCAACCGGAGAATT
+
CCCCCGGGGGGGGFGGGGDGGGGGGGGGGG7@FGGFGGDFGGGGGGCGFD7FGFFGGGGGGCFGGGDFGGGGGGGCEEFGFC9CFGEFGGGG@EGGGGGEGGFD@FBEF9ECFGGGCCEGC,B<<<AFFE<EFGGGGGADGC,=?ACGFFGF:CFGFFGCFGGGGFADFA,@;FE7EGG6E;CCF87:FCGF6FFC@EG>EGG@F8>9AEEF8CFC=:C**==E@5C5*2+1<CFGCF79DCFFGD57>>*275)058)4BF4:0C=**)/.9<F?F49(4.45:06:6??02(((-(2).
@M05025:18:000000000-B3NL5:1:1101:6575:5853 1:N:0:TCGAAG
GTTTCGACTCCTACGGGAGGCAGCAGTAGGGAATCTTCCACAATGGACGAAAGTCTGATGGAGCAACGCCGCGTGAGTGAAGAAGGGTTTCGGCTCGTAAAGCTCTGTTGGTAGTGAAGAAAGATAGAGGTAGTAACTGGCCTTTATTTGACGGTAATTACTTAGAAAGTCACGGCTAACTACGTGCCAGCAGCCGCGGTAATACGTAGGTGGCAAGCGTTGTCCGGATTTATTGGGCGTAAAGCGAGTGCAGGCGGTTCAATAAGTCTGATGTGAAAGCCTTCGGCTCAACCGGAGAATT
+
CCCCCGGGGGGGGGGGGGGGGGGGGGFGGGGGGGGGGGGGGGGGGGGGGGGGGGGGGGGGGGGGGGGGGGGGGGGGGFGGGGGGGGGGGGGGGGGGGGGGGGGGGGGGGGGFCFGGGGGFGGGGFGGGGGGGGGFGGGGGGGGGGGGGGGGGGGGGGGGGGGGGGGGGGGFGGEDGGGFFFGGGGGGGAFEGGGCGG>GGG=CGGGGGGGGGGGGGFGGEGDGGGGGGEGGFGGFFGGGGDGGGGGGGFFFGFGBEF3)-=FFGGGFFFBFB46FFFBF?7>AB?BFF?FF:?B9;9>?>:
@M05025:18:000000000-B3NL5:1:1101:20237:5866 1:N:0:TCGAAG
GTTTCGACTCCTACGGGAGGCAGCAGTAGGGAATCTTCCACAATGGACGAAAGTCTGATGGAGCAACGCCGCGTGAGTGAAGAAGGGTTTCGGCTCGTAAAGCTCTGTTGGTAGTGAAGAAAGATAGAGGTAGTAACTGGCCTTTATTTGACGGTAATTACTTAGAAAGTCACGGCTAACTACGTGCCAGCAGCCGCGGTAATACGTAGGTGGCAAGCGTTGTCCGGATTTATTGGGCGTAAAGCGAGTGCAGGCGGTTCAATAAGTCTGATGTGAAAGCCTTCGGCTCAACCGGAGAATT
+
CCCCCGGGGGGGGGGGGEGGGGGGGGGGGGGGGGGGGGGGGGGGGGGGGGGGGFGGGGGGGGGGGGGGGGGGGFGFGGGGGGGGGGGGGGGGGGGGGGGGGGGGGGGGGGGGFFFGGGGFFGGGGGGGGGFFGGGDFGDGGGGGGGGGGGGGGGGGGGGGGGGGGGGGGGGFGGGGGGGGGGGGGGGGGGGGGGFGEGGGGGCFGGFGGGGGGGGGGFGEGEGGGGGGDE?CFGGGGGGDGDGFFGGG@FFGBGEEFEBBFFFGGGFFFAFBFDF?FBFBBB<?0:6?:<<:?B>BF9?7)
@M05025:18:000000000-B3NL5:1:1101:19335:5871 1:N:0:TCGAAG
GTTTCGACTCCTACGGGAGGCAGCAGTGGGGAATATTGCACAATGGGCGAAAGCCTGATGCAGCGACGCCGCGTGAGGGATGACGGCCTTCGGGTTGTAAACCTCTTTCAGTAGGGAAGAAGCGAAAGTGACGGTACCTGCAGAAGAAGCGCCGGCTAACTACGTGCCAGCAGCCGCGGTAATACGTAGGGCGCAAGCGTTATCCGGATTTATTGGGCGTAAAGAGCTCGTAGGCGGTTTGTCGCGTCTGCCGTGAAAGTCCGAGGCTCAACCTCGGATCTGCGGTGGGTACGGGCAGACT
+
CCCCCGGGGGGGGGGGGGGGGGGGGGFCGGGGGGGGGGGGGGGGGGGGGGGGGGGGGGGGGGGGGGGGGGGGGGGGGGGGGEGCGGGGGGGGGGGGGGGGGGFGGGGGGGGGGGGGFGGGGGFGGGGGGGGGGGGGGGGGGGGGGG7FGGGGGGCEGGGGFGGGGGFGGG@FGGGGDGGGEGGGGG9CBEEFGGGGGGGGGGFGGGGDAGC?7CDGGGGGD5EFGCFGGGGDFDGGG9DGGCGGGGCG@F=DBDF@;7FA=BECCD>:@??1>0<>E>DB72-4736>BFDFFFFB6?0<.
@M05025:18:000000000-B3NL5:1:1101:23161:5871 1:N:0:TCGAAG
GTTTCGACTCCTACGGGAGGCAGCAGTAGGGAATCTTCCACAATGGACGAAAGTCTGATGGAGCAACGCCGCGTGAGTGAAGAAGGGTTTCGGCTCGTAAAGCTCTGTTGGTAGTGAAGAAAGATAGAGGTAGTAACTGGCCTTTATTTGACGGTAATTACTTAGAAAGTCACGGCTAACTACGTGCCAGCAGCCGCGGTAATACGTAGGTGGCAAGCGTTGTCCGGATTTATTGGGCGTAAAGCGAGTGCAGGAGGTTCAATAAGTCTGATGTGAAAGCCTTCGGCTCAACCGGAGAATT
+
CCCCCGGGGGGGGGGGGGGGGGGGGGFGGGGGGGGGGFGGGGGGGGGGGGGGGGFFDCAFGGGGGGGGGGGGGGGGGGGFGGGGGGGGGGGGGGGGGGGGGGGGGFGGGGGGEEEFGGGFGGGGGGGGGGGGGGGGGG<FGGGGGGGGFEGGGGGGGFGGGGGDGEGGFGGGGGGGGDGGGFGGG,@DCDGFEECCEGGGGGGGGGGE5EGEGCFF57CCEG=FGG=C=C??FFC4CCGDGGGGGDDG@37>4*)070).96@FF=@6?A=4B4*@6?*(4:73(2(38?BFF0(1463>4
@M05025:18:000000000-B3NL5:1:1101:7156:5872 1:N:0:TCGAAG
GTTTCGACTCCTACGGGAGGCAGCAGTAGGGAATCTTCCACAATGGACGAAAGTCTGATGGAGCAACGCCGCGTGAGTGAAGAAGGGTTTCGGCTCGTAAAGCTCTGTTGGTAGTGAAGAAAGATAGAGGTAGTAACTGGCCTTTATTTGACGGTAATTACTTAGAAAGTCACGGCTAACTACGTGCCAGCAGCCGCGGTAATACGTAGGTGGCAAGCGTTGTCCGGATTTATTGGGCGTAAAGCGAGTGCAGGCGGTTCAATAAGTCTGATGTGAAAGCCTTCGGCTCAACCGGAGAATT
+
CCCCCGGGGGGGGGGGGGGGGGGGGGGGGGGGGGGGGGGGGGGGGGGGGGGGGGGGGGGGGGGGGGGGGGGGGGGGGGGGGGGGGGGGGGGGGGGGGGGGGGGGGGGGGGGGGGGGGGGGGGGGGGGGGGGGGGGGGGGGGGGGGGGGGGGGGGGGGGGGGGGGGGGGGGFGGGGGGGGGGGGGGFGGFGDGFFGGGGGGGGGGGGGGGGGGGGGGGGGGCCGGGGGGG*CC+:C=FGDGGGGDDDDGFFFCFC@D>.56?FFGGGF?@<@>@>FFFFFFFFFFF:>??B2(4>F039<D9
@M05025:18:000000000-B3NL5:1:1101:14032:5907 1:N:0:TCGAAG
GTTTCGACTCCTACGGGAGGCAGCAGTGGGGAATATTGCACAATGGGCGCAAGCCTGATGCAGCCATGCCGCGTGTATGAAGAAGGCCTTCGGGTTGTAAAGTACTTTCAGCGAGGAGGAAGGTGTTGTGGTTAATAACCGCAGCAATTGACGTTACTCGCAGAAGAAGCACCGGCTACCTCCGTGCCAGCAGCCGCGGTAATACGGAGGGTGCAAGCGTTAATCGGAATTACTGGGCGTAAAGCGCACGCAGGCGGTCTGTCAAGTCGGATGTGAAATCGCCGGGCTCAACCTGGGAACT
+
AACCCGGDEECEFGEGGC@FCF;CFF<6FCC,CCFDFCF9CCF<,;E,@B@CC7@FFFFEC,,CCFFC<F@@CCCGCFG,F?<<FCFGF<=FEDFEEFGF,<F,A5EF?<F9F+@>:CFE<<B=FC7EFGE>BFGGFA9=FG=CGDCG9D<F+@C3<FFC@7FG,@F:F7DFFGGGC*,62DGGCGD8<FCFFFE8BBCE8*C?F5E*/=E?8*2<C552:=/CCGG=E>F9EFF*7FDD79FFFGG37:>5>7;@D>52?F?>:C/=>6>?D??6=6@4((4>36>BB<2<BB7:((46)
@M05025:18:000000000-B3NL5:1:1101:22787:5920 1:N:0:TCGAAG
GTTTCGACTCCTACGGGAGGCATCAGTGGGGAATATTGGACAATGGGCGCAAGCCTGATCCAGCCATACCGCGTGGGTGAAGAAGGCCTTCGGGTTGTAAAGCCCTTTTGTTGGGAAAGAAATCCAGCCGGCTAATACCTGGTTGGGATGACGGTACCCAAAGAATAAGCACCGGCTAACTTCGTGCCAGCAGCCGCGGTAATACGAAGGGTGCAAGCGTTACTCGGAATTACTGGGCGTAAAGCGTGCGTAGGTGGTTATTTAAGTCCGTTGTGAAAGCCCTGGGCTCAACCTGGGAACT
+
CCCCCEGGGFFGGGGGGGGDGGGGFF@FGGGGDEFEFACFDEF@FFGGGEGCGFGGFFDEGGGFGGGFFGDDCFFCBFGCEFGGGGGFGCFGEEFFGG?<FGGGGGF<9?BFCFECGEGGGGGGC<FGFGGEFGEGGCGC<BGGC=F<FFGGGGGCC,,@F7:<<FCEG9F<F<FGEGGGGFFEGGEF;8BCFGGGGGGGG?9@CEGGGGGGGDGGFGGGE=7CF=CC55CC?DFCFGGGDCFGGDDDBEBGBGF?F8FAF?FGGFF?FBF:E:DF?@F:11:BBF?<F??:?F?<?0:?4
@M05025:18:000000000-B3NL5:1:1101:7177:5928 1:N:0:TCGAAG
GTTTCGACTCCTACGGGAGGCAGCAGTAGGGAATCTTCCACAATGGACGAAAGTCTGATGGAGCAACGCCGCGTGAGTGAAGAAGGGTTTCGGCTCGTAAAGCTCTGTTGGTAGTGAAGAAAGATAGAGGTAGTAACTGGCCTTTATTTGACGGTAATTACTTAGAAAGTCACGGCTAACTACGTGCCAGCAGCCGCGGTAATACGTAGGTGGCAAGCGTTGTCCGGATTTATTGGGCGTAAAGCGAGTGCAGGCGGTTCAATAAGTCTGATGTGAAAGCCTTAGGCTCAACCGGAGAATT
+
CCCCCGGGGGGGGGGGGEFGGGGGGGGGGGGGGGGGGGGGGCGGGGGGGGGGGGGGGGGGGGGGGGGGGGGGGCFGGFGGGGGFEGGFGGFGGGGGGGGGGGG9FGGGGGGGFGEEEFGFFGGFGGGGGFGGGGGGGGGGGGGGGGGGGGGGGGGGGGGGGGGFGGGFEFFGGDEEGGGFA>D>FDECFFGGGGGGGCEGGGGGCGGGGGGGGFGFF5CAECE?FGGGEE++=D@C455CGGGGGG7C>>=C@CEEB5.2=6@FFGFFF<@AFA**79B:::>)5?(4()4<1,2>F>(2<
@M05025:18:000000000-B3NL5:1:1101:12676:5936 1:N:0:TCGAAG
GTTTCGACTCCTACGGGAGGCAGCAGTGGGGAATATTGGACAATGGGCGCAAGCCTGATCCAGCCATACCGCGTGGGTGAAGAAGGCCTTCGGGTTGTAAAGCCCTTTTGTTGGGAAAGAAATCCAGCCGGCTAATACCTGGTTGGGATGACGGTACCCAAAGAATAAGCACCGGCTAACTTCGTGCCAGCAGCCGCGGTAATACGAAGGGTGCAAGCGTTACTCGGAATTACTGGGCGTAAAGCGTGCGTAGGTGGTCGTTTAAGTCCGTTGTGAAAGCCCTGGGCTCAACCTGGGAACT
+
CCCCCGGGDEFGGGGGGDEGGGGGGGCFEGGECFGGGGFFGGGGGGGGGCFFGGGGGGGGGGGGGGGGGGEGGCGGGGGGCFFFFFFGGGGGGG<FGGDGGGFGGFGGGGGGGGG8FGGFGGGFGFGCGGGCGGGGGGGGGGFFGGGGGGFGGGGGGGGGGGGGGGGGGFFFCGGGGG,?FFGGGFEGFCCF>EGEGGGGECFFGGGGGGGGGGGGGFEGGGDGGEGGGFFGGGFGGGGGDDGGGGGD>BDDBD*6>B46>5>CCCFFF?F?D?@FFF=8<(462<?7(4777?F??033.
@M05025:18:000000000-B3NL5:1:1101:8061:5944 1:N:0:TCGAAG
GTTTCGACTCCTACGGGAGGCAGCAGTAGGGAATCTTCCACAATGGACGAAAGTCTGATGGAGCAACGCCGCGTGAGTGAAGAAGGGTTTCGGCTCGTAAAGCTCTGTTGGTAGTGAAGAAAGATAGAGGTAGTAACTGGCCTTTATTTGACGGTAATTACTTAGAAAGTCACGGCTAACTACGTGCCAGCAGCCGCGGTAATACGTAGGTGGCAAGCGTTGTCCGGATTTATTGGGCGTAAAGCGAGTGCAGGCGGTTCAATAAGTCTGATGTGAAAGCCTTCGGCTCAACCGGAGAATT
+
CCCCCGGGGGGGGGGGGDGGGGGGGGGGGGGGGGGGGGGGGGGGGGGGGGGGGGGGGGGGGGGGGGGGGGGGGGGGGGGGGGGGGGGGGGGGGGGGGGGGGGGGGGGGGGGGGGGGGGGGGGGGGGGGGGGGGGGGGGGGGGGGGGGGGGGGGGGGGGGGGGGGGFGGGGGGGGGGGGGGGGGEGGGGGGGGGGGGGGGGGGGGGGGGGGGGGGGGGDEGDCEGGGGG7EEEFGGGGFDGGGGGGGGGFF?DFGFDFE>?FFFGGGFFFF?<FFF?FFFB:?2<?BB?FBF?:6;BFF<F2
@M05025:18:000000000-B3NL5:1:1101:13618:6012 1:N:0:TCGAAG
GTTTCGACTCCTACGGGAGGCAGCAGTGGGGAATATTGGACAATGGGCGCAAGCCTGATCCAGCCATGCCGCGTGAGTGATGAAGGCCCTAGGGTTGTAAAGCTCTTTCACCGGTGAAGATAATGACGGTAACCGGAGAAGAAGCCCCGGCTAACTTCGTGCCAGCAGCCGCGGTAATACGAAGGGGGCTAGCGTTGTTCGGATTTACTGGGCGTAAAGCGCACGTAGGCGGACTTTTAAGTCAGGGGTGAAATCCCGGGGCTCAACCCCGGAACTGCCTTTGATACTGGAAGTCTTGAGT
+
CCCCCGGGGGGGGGGGGGGGGGGGGGGGGGGGGGGGGGGGGGGGGGGGGGGGGGGGGGGGGGGGGGGGGGGGGGGGGGGGGGGGGGGGGGFGGGGGGGGGGGGGGGGGGGGGGGGGGGGGGGGGGGGGGGGGGGGGGGGGGGGGGGGGGGGGGGGGGGGGGGGGGGGGGFGGGGEGGGGGGGGGGGGGGGGGGGGGGEGDEGEGGGGGGGGGFGGGEFGGGGGGG=FFGGGGGGGGFGCFGGGGGGGGFFFGFG?FFFF;D>BGGGFFFFFFDFEFFFFF<<DABAA9>FBFF3>AB9AF.
@M05025:18:000000000-B3NL5:1:1101:26719:6020 1:N:0:TCGAAG
GTTTCGACTCCTACGGGAGGCAGCAGTAGGGAATCTTCCACAATGGACGAAAGTCTGATGGAGCAACGCCGCGTGAGTGAAGAAGGGTTTCGGCTCGTAAAGCTCTGTTGGTAGTGAAGAAAGATAGAGGTAGTAACTGGCCTTTATTTGACGGTAATTACTTAGAAAGTCACGGCTAACTACGTGCCAGCAGCCGCGGTAATACGTAGGTGGCAAGCGTTGTCCGGATTTATTGGGCGTAAAGCGAGTGCAGGCGGTGCAATAAGTCTGATGTGAAAGCCTTCGGCTCAACCGTAGAATT
+
CCCCCGGGGGGGGGGGGGGGGGBFGGGGGGGGGGGGGGGGFGGGGGGGGFGGGFGGGFGGGGGGGGGGGGEGGFG>GGGGGGGFFGGFGGGGGGGGGGGGGGGGGGGFGGG@FG,EFGGGGG?<FCGFFGG?F?BFGFFAFGFG9FFFGAFFEGFGGFGGDCFGFDDFFF,@AC7:8BC3;EC>FFFCEFGGDDGGGG8CGCFFGGFFFDGGGGC@CFECEGG99E5:E*=:@DFDCFGCC9*>CDCD3>4*7DFFF@)3?F=FFC@FF:=9?AF6686<::A?0?>:235??9,2(-6>6
@M05025:18:000000000-B3NL5:1:1101:10368:6036 1:N:0:TCGAAG
GTTTCGACTCCTACGGGAGGCAGCAGTAGGGAATCTTCGGCAATGGACGAAAGTCTGACCGAGCAACGCCGCGTGAGTGAAGAAGGTTTTCGGATCGTAAAACTCTGTTGTTAGAGAAGAACAAGGATGAGAGTAACTGTTCATCCCTTGACGGTATCTAACCAGAAAGCCACGGCTAACTACGTGCCAGCAGCCGCGGTAATACGTAGGTGGCAAGCGTTGTCCGGATTTATTGGGCGTAAAGCGAGCGCAGGCGGTTTCTTAAGTCTGATGTGAAAGCCCCCGGCTCAACCGGGGAGGG
+
CCCCCGGGGGGGGGGGGGGGGGGGGGGGGGGGGGGGGGGGGGGGGGGGGGGGGGGGGGGGGGGGDGGGGGGGGGGGGGGGGGGGGGFGGGGGGGGGGGGGGGGGGGGGGGGGGGGGGGGGGGGGGGGGGGGGGGGGGGGGGGGGGGGGGGGGDGGGGGFGGGGGGGGGGGFGGGGGGGGGGGGGGGGGGGGGGGFDGGGGDGGGGGFGGGGGFGGGGCECEGGGGGGEECE9CFGGGGGGGGGGGGGGFFFGFDEFFFF:FBFCFGF?FAFBFFFFFFFF7?(4>B>FF?FFF961>9>FF
@M05025:18:000000000-B3NL5:1:1101:18276:6051 1:N:0:TCGAAG
GTTTCGACTCCTACGGGAGGCAGCAGTAGGGAATCTTCCACAATGGACGAAAGTCTGATGGAGCAACGCCGCGTGAGTGAAGAAGGGTTTCGGCTCGTAAAGCTCTGTTGGTAGTGAAGAAAGATAGAGGTAGTAACTGGCCTTTATTTGACGGTAATTACTTAGAAAGTCACGGCTAACTACGTGCCAGCAGCCGCGGTAATACGTAGGTGGCAAGCGTTGTCCGGATTTATTGGGCGTAAAGCGAGTGCAGGCGGTTCAATAAGTCTGATGTGAAAGCCTTCGGCTCAACCGGAGAATT
+
CCCCCGGGGGGGGGGGGGGGGGGGGGGGGGGGGGGGGGGGGGGGGGGGGGGGGGGGGGGGGGGGGGGGGGGGGGGGGGGGGFGGGGGGGGGGGGGGGGGGGGGGGGGGGFGGFGGGFGGGGGFGGGGGGGGGGGGGGGGGGGGGGGGGGGGGGGEGGGGGGGGGGGGGGGGGGGGGGDGGGGGGGGGGGGGGGGGGGGGGGGGGGGGGGGGGGGGGGGGGGGGF?EEECECGGGGGGGGGGGGGGGGGDFFGBFEFFE>?FFF>FFB4?4F>FFFFFFF?0?A?FFFBFB34?F>>>FFFA
@M05025:18:000000000-B3NL5:1:1101:4924:6107 1:N:0:TCGAAG
GTTTCGACTCCTACGGGAGGCAGCAGTAGGGAATCTTCCACAATGGACGAAAGTCTGATGGAGCAACGCCGCGTGAGTGAAGAAGGGTTTCGGCTCGTAAAGCTCTGTTGGTAGTGAAGAAAGATAGAGGTAGTAACTGGCCTTTATTTGACGGTAATTACTTAGAAAGTCACGGCTAACTACGTGCCAGCAGCCGCGGTAATACGTAGGTGGCAAGCGTTGTCCGGATTTATTGGGCGTAAAGCGAGTGCAGGCGGTTCAATAAGTCTGATGTGAAAGCCTTCGGCTCAACCGGAGAATT
+
CCCCCGGGGGGGGGGGGGGGGGGGGGGGGGGGGGGGGGGGGGGGGGGGGGGGGGGGGGGGGGGGGGGGGGGGGGGGGGGGGGGGGGGGGGGGGGGGGGGGGGGGGGGGGGGGGGFGGGGGGGGFGGFGGGGGGGGGGGGGGGGGGGGGGGGGGGGGGGGGGFGGFFGGGGGGGGGGGGGGGGGGG8CGGFGGGGGGGGGGGGGFCGGGGGGGGGGGGGGEGGGGGGGC5EFFEGGGGGGGGGGGGGGDFFFGFGEEF@5?FFFFDCBFFF?AFFFF?6B:(8>28?BFF>BFBBFFB67<4
@M05025:18:000000000-B3NL5:1:1101:13311:6117 1:N:0:TCGAAG
GTTTCGACTCCTACGGGAGGCAGCAGTAGGGAATCTTCCACAATGGACGAAAGTCTGATGGAGCAACGCCGCGTGAGTGAAGAAGGGTTTCGGCTCGTAAAGCTCTGTTGGTAGTGAAGAAAGATAGAGGTAGTAACTGGCCTTTATTTGACGGTAATTACTTAGAAAGTCACGGCTAACTACGTGCCAGCAGCCGCGGTAATACGTAGGTGGCAAGCGTTGTCCGGATTTATTGGGCGTAAAGCGAGTGCAGGCGGGTCAATAAGTCTGATGTGAAAGCCTTCGGCTCAACCGGAGAATT
+
CCCCCGGGGGGGGGGGGGGGGGGGGGGGGGGGGGGGGGGGGGGGGGGGGGGGGGGGGGGGGGGGGGGGGGGGGGGGGGGGGGGGGGGGGGGGGGGGGGGGGGGGGGFGGGGFGGFGGGGGGDE?EGGGGGGGGGGGGGGGGGGGFGGGGGGGGDEFGGGCFGGGGGGGGGGGGEGGGGGGGGGEGGGGGGGGGGGGGGGGGGGGGGG?8EGFGGGGGGGGGGGGGDGAEE6AFFGGGGG55C<FGGDGB:=CFF>DD5>9>FFCCFFFFABDFFF4@FFB??DBFF>B?>F<?F0(4387:
@M05025:18:000000000-B3NL5:1:1101:4987:6125 1:N:0:TCGAAG
GTTTCGACTCCTACGGGAGGCAGCAGTAGGGAATCTTCCACAATGGACGAAAGTCTGATGGAGCAACGCCGCGTGAGTGAAGAAGGGTTTCGGCTCGTAAAGCTCTGTTGGTAGTGAAGAAAGATAGAGGTAGTAACTGGCCTTTATTTGACGGTAATTACTTAGAAAGTCACGGCTAACTACGTGCCAGCAGCCGCGGTAATACGTAGGTGGCAAGCGTTGTCCGGATTTATTGGGCGTAAAGCGAGTGCAGGCGGTTCAATAAGTCTGATGTGAAAGCCTTCGGCTCAACCGGAGAATT
+
CCCCCGGGGGGGGGGGGGGGGGGGGGGGGGGGGGGGGGGGGGGGGGGGGGGGGGGGGGGGGGGGGGGGGGGGGGGGGGGGGGGGGGGGGGGGGGGGGGGGGGGGGGGGGGGGGGGGGGGGGGGGGGGGGGFGGGGGGGGGGFGGDGGGGGGGGGGGFGGGGGGGGGGGGFFFGGGGGDGGGGGGGGCFGGGGGGGGGGGGGGGFFGAFGGGGGGGCGGGEGEGGGEECC5<?FFFGGGGDGGGGGGGGFFFGFGBD@072BBFFGGFFFFFAFBFB@BFF0:74116??DF??;9069(84
@M05025:18:000000000-B3NL5:1:1101:26491:6132 1:N:0:TCGAAG
GTTTCGACTCCTACGGGAGGCAGCAGTAGGGAATCTTCCACAATGGACGAAAGTCTGATGGAGCAACGCCGCGTGAGTGAAGAAGGGTTTCGGCTCGTAAAGCTCTGTTGGTAGTGAAGAAAGATAGAGGTAGTAACTGGCCTTTATTTGACGGTAATTACTTAGAAAGTCACGGCTAACTACGTGCCAGCAGCCGCGGTAATACGTAGGTGGCAAGCGTTGTCCGGATTTATTGGGCGTAAAGCGAGTGCAGGCGGTTCAATAAGTCTGATGTGAAAGCCTTCGGCTTAACCGGAGAATT
+
CCCCCGGGGGGGGGGGEGGGEGGDGFFGGGGGGGGGGGGGGGFGGGGGGGGGGGGGGGGGGGGGGGGGGGGGGGGFGGGGDFGGGGGGGGGCGDGGG7FGGGGEFEFGGG?FGG9FEFFFFGGDFGFFFCFGGGGFDF9FFGFGGFGFGGADEGGCEFGG9DFGGACCCFGGFGGDGGGGFFFGGECFFGGFFGGCEE>E=EFFGECFDGGGGGGF*:C=7EEGDEC5C*?++3;6<F3D<377CC3/7>F**953@)88*97DGGFFF<*.*)***9=:B:27<<>B(:2))-31(4?B:
@M05025:18:000000000-B3NL5:1:1101:26325:6141 1:N:0:TCGAAG
GTTTCGACTCCTACGGGAGGCAGCAGTAGGGAATCTTCCACAATGGACGAAAGTCTGATGGAGCAACGCCGCGTGAGTGAAGAAGGGTTTCGGCTCGTAAAGCTCTGTTGGTAGTGAAGAAAGATAGAGGTAGTAACTGGCCTTTATTTGACGGTAATTACTTAGAAAGTCACGGCTAACTACGTGCCAGCAGCCGCGGTAATACGTAGGTGGCAAGCGTTGTCCGGATTTATTGGGCGTAAAGCGAGTGCAGGCGGTGCAATAAGTCTGATGTGAAAGCCTTCGGCTCAACCGGAGAATT
+
CCCCCGGGGGDFEFGGGGGGDGGGGGGGGGGGGGGGGGGGGGGGGGGGGGGGGGGGGFGGGGGGGGGGGGGGGEGFGGGGGGGFGGGGGGDGGGGGGGGGGGGGCFFGGGGGGGGGGGGGGGGFGGGGGGGGGGGGGG9<CFGGGGFFGGGGGGGGGFFGGGGGGGGEEFGGGGGGGGFFGGGGFD8EGGGFGGGDGGGGDGGGDFEFFCGGFF=FF7C5/:CF7:>1=E6<C:7FGCD<3DFC71//756CFGFFF>516*6CDFF4=A?6=<F6F??B2:D?BFFF07<??01(-1384
@M05025:18:000000000-B3NL5:1:1101:11467:6146 1:N:0:TCGAAG
GTTTCGACTCCTACGGGAGGCAGCAGTAGGGAATCTTCCACAATGGACGAAAGTCTGATGGAGCAACGCCGCGTGAGTGAAGAAGGGTTTCGGCTCGTAAAGCTCTGTTGGTAGTGAAGAAAGATAGAGGTAGTAACTGGCCTTTATTTGACGGTAATTACTTAGAAAGTCACGGCTAACTACGTGCCAGCAGCCGCGGTAATACGTAGGTGGCAAGCGTTGTCCGGATTTATTGGGCGTAAAGCGAGTGCAGGCGGTTCAATAAGTCTGATGTGAAAGCCTTCGGCTCAACCGGAGAATT
+
CCCCCGGGGGGGGGGGGGGEGGGGGGGGGGGGGGGGGGGGGGGGGGGGGGGGGGGGGGGGGGGGGGGGGGGGGGGGGGGGGGGGGGGGGGGGGGGGGGGDGGGGGGGFFEFFGFFGDGGGGGGGGGGGGGEGGGGGGGFGGGFDF<FGGGGGGGGGGGGGGGGFGGGGGGGGGCFGGGGGGGGGEFF@FGGGGGGGGGGGDGGGFGCFGDGGGFF67FEEGGEGGGGCE7C@FG>CFFGGGGGGFGGGDFFGF5;@)0<<F=FGGGFFFF4:?ABB=?=???D2??>:?7???9((79146
@M05025:18:000000000-B3NL5:1:1101:7003:6153 1:N:0:TCGAAG
GTTTCGACTCCTACGGGAGGCAGCAGTAGGGAATCTTCCACAATGGACGAAAGTCTGATGGAGCAACGCCGCGTGAGTGAAGAAGGGTTTCGGCTCGTAAAGCTCTGTTGGTAGTGAAGAAAGATAGAGGTAGTAACTGGCCTTTATTTGACGGTAATTACTTAGAAAGTCACGGCTAACTACGTGCCAGCAGCCGCGGTAATACGTAGGTGGCAAGCGTTGTCCGGATTGATTGGGCGTAAAGCGAGTGCAGGCGGTTCAATAAGTCTGATGTGAAAGCCTTCGGCTCAACCGGAGAATT
+
CCCCCGGGGGGGGGGCGDGGGGGGGGGGGGGG8FGGGGGGGGGGGGGGGGGEGGGGGFGGGGGGGGGGGGGGGGGGGFGGGGFGGGGGGGFG>F@EGGDFGFGGGGGGFFGGFFGGGGGGFBFGFGGGGGFF@FGGGGDFGGGGGGGGGFGGGGGGGGGGGGGGGGGGFEFGCGDDEEFGGGGGGGEDGGGGFGGGGGGGG*=CGGGGFG9CGCFGGFE*=CEGGGGE5C*+2:+*>5DGDD37C5<<>:B:7*7@:05:?F6:DGF4=46A6./967@?F>FFFF>B?<<?F;9>F2:).
@M05025:18:000000000-B3NL5:1:1101:20854:6176 1:N:0:TCGAAG
GTTTCGACTCCTACGGGAGGCAGCAGTAGGGAATCTTCCGCAATGGACGAAAGTCTGACGGAGCAACGCCGCGTGTATGAAGAAGGTTTTCGGATCGTAAAGGACTGTTGTTAGAGAAGAACAAGGATAAGAGTAACTGCTTGTCCCTTGACGGTATCTAACCAGAAAGCCACGGCTAACTACGTGCCAGCAGCCGCGGTAATACGTAGGTGGCAAGCGTTGTCCGGATTTATTGGGCGTAAAGCGCGCGCAGGCGGTCGTTTGAGGCTGATGTGAGATGCCCCGGCTTAACCGGGGAGGG
+
CCCCCCFGGGGGGGGGGGGGGGGGFGFGDFGFEGGGGGGGGGGFGA9FFEFECG9FEAEGGCGEGGGGG>CGGBFFFG9CAE9FDG<CFE9=FG:7FFFCC?,BFEFGGFGCGFFF?FGFGGG,B<<F9??<CF<FDGAFFFGGBFBEFGABGGGGGFDGGCF<>CFFCFFCCGGEGECGG98C>D7F,>DDCBF5ECEEEEF9ECCFDCCC8FGEGEC7:EEC7=E:=*<A?F7*749D<77:FDGGFB557357B.8(8.<**1))7:489)=4*0*.).(-700(-))).3;1;(,,4
@M05025:18:000000000-B3NL5:1:1101:18431:6257 1:N:0:TCGAAG
GTTTCGACTCCTACGGGAGGCAGCAGTAGGGAATCTTCCACAATGGACGAAAGTCTGATGGAGCAACGCCGCGTGAGTGAAGAAGGGTTTCGGCTCGTAAAGCTCTGTTGGTAGTGAAGAAAGATAGAGGTAGTAACTGGCCTTTATTTGACGGTAATTACTTAGAAAGTCACGGCTAACTACGTGCCAGCAGCCGCGGTAATACGTAGGTGGCAAGCGTTGTCCGGATTTATTGGGCGTAAAGCGAGTGCAGGCGGTTCAATAAGTCTGATGTGAAAGCCTTCGGCTCAACCGGAGCATT
+
CCCCCGGGGGGGGGGGGGGGDEGGGGGGGFGGGGGFAFGGGGGGGGGGGCFEGGGGGGGGGGGGGGGGGGGGGGG:FFFGGGCEFFGFFGFEGGGGGGCFGGGGFGGGGGGGGFGGGGGGGGGGGGFFFGGFFC9FGGGGGGC<FAFGGFGGGEGGGGGGGGGGGGGGDFFGGEGGGGGGFGG5FGGFGGG8EGGGGGGECEGGGGA:EGGDFG6CFF==EGGGGECECEFCCFCFGGGD5C7>>CD<@FFFFGFFFDF:6BFGGFFFFA=AF2*@FFB???BFFF044<?B?FF96(176
@M05025:18:000000000-B3NL5:1:1101:20861:6327 1:N:0:TCGAAG
GTTTCGACTCCTACGGGAGGCAGCAGTAGGGAATCTTCCACAATGGACGAAAGTCTGATGGAGCAACGCCGCGTGAGTGAAGAAGGGTTTCGGCTCGTAAAGCTCTGTTGGTAGTGAAGAAAGATAGAGGTAGTAACTGGCCTTTATTTGACGGTAATTACTTAGAAAGTCACGGCTAACTACGTGCCAGCAGCCGCGGTAATACGTAGGTGGCAAGCGTTGTCCGGATTTATTGGGCGTAAAGCGAGTGCAGGCGGTTTCTTAAGTCTGATGTGAAAGCCCCCGGCTCAACCGGGGAGGG
+
CCCCCGGGGGGGGGGGGGGGGGGGGGGGGGGGGGGGGGGGGGGGGGGGGGGGGGGGFGGGGGGGGGGGGGGGGGGGGGGGGGGGGGGGGGGGGGGGGGGGGGGFGFGFGGGGGGGGGGGGGGGCGGGGGGGGGGGGGGGGGGGGGGGGGFGGGGGGGGGGGGGGGGGGGGGGGGGGGGGGGGG5FCGCFDFGGFFGGGGGGGGGGFFEGGECFGFGGGGGGGGFGG57C=F@FFFGFGGD7CCC7CDC>:674CFFF)7:FFFDG>FFFAFAFDFFFFFFFFFBFBB9BB>1:>0660034
@M05025:18:000000000-B3NL5:1:1101:27047:6338 1:N:0:TCGAAG
GTTTCGACTCCTACGGGAGGCAGCAGTGGGGAATATTGGACAATGGGCGCAAGCCTGATCCAGCCATACCGCGTGGGTGAAGAAGGCCTTCGGGTTGTAAAGCCCTTTTGTTGGGAAAGAAATCCAGCCGGCTAATACCTGGTTGGGATGACGGTACCCAAAGAATAAGCACCGGCTAACTTCGTGCCAGCAGCCGCGGTAATACGAAGGGTGCAAGCGTTACTCGGAATTACTGGGCGTAAAGCGTGCGTAGGTGGTTATTTAAGTCCGTTTTGCAAGCCCTGGGCTCAACCTGGGAACT
+
CCCCCGGGCFGGGGGG>EGGGGGGGGFFGGGGEGFGGGGFGGGGGGGGGGGGGGGGCEEEGFGFFFFGGGGGGCCEGGGGGGCFFFGGFGGFECFFGGGGD<?AFF<FE9FCGGGGGFGGGG?F<B,:BCFDCGGF?FFFGDGGGGGFGGCECGGGGFGGGGGGGFG9FFEECB@C@*2>B;EG:CDFGFCCGFG:CEEG5=7@FF=C88ECEGGFGFG55:ECF57==5CFGGGDCGGC<D32>>975@59>C9957@<*8*:C7=F*2>?)()*19*,400:68<7(44?32??434<)
@M05025:18:000000000-B3NL5:1:1101:24656:6343 1:N:0:TCGAAG
GTTTCGACTCCTACGGGAGGCAGCAGTAGGGAATCTTCCACAATGGACGAAAGTCTGATGGAGCAACGCCGCGTGAGTGAAGAAGGGTTTCGGCTCGTAAAGCTCTGTTGGTAGTGAAGAAAGATAGAGGTAGTAACTGGCCTTTATTTGACGGTAATTACTTAGAAAGTCACGGCTAACTACGTGCCAGCAGCCGCGGTAATACGTAGGTGGCAAGCGTTGTCCGGATTTATTGGGCGTAAAGCGAGTGCAGGCGGTTCAATAAGTCTGATGTGAAAGCCTTCGGCTCAACCGGAGAATT
+
CCCCCGGGGGGGGGGGGGGGGGGGGGGGGGGGGGGGGGGGGGGGGGGGGGGGGGGGGGGGGGGGGGGGGGGGGGGGGGGGGGGGGGGGGGGGGGGGGGGGGGGGFGGGDFGFDGEGGGGGGGGGGGGGGGGGGGGGGGGGGGGGGGGGGGGGGGGGGGGGGGGGGGGGGGGGGGGGGGGGGGGGGGGGGGGGGGGDGGDCEGGGGGGGGGGGGGGFGGG2AEEGFEGEEEGGGGGGF5CDDDGG>5CD@FFGFGEEE756BFFGG7/*94F>FAFFFB@BF:AFFFFBFF?:8>06>;?24
@M05025:18:000000000-B3NL5:1:1101:14219:6371 1:N:0:TCGAAG
GTTTCGACTCCTACGGGAGGCAGCAGTGGGGAATATTGCACAATGGGGGAAACCCTGATGCAGCGACGCCGCGTGAAGGAAGAAGTATCTCGGTATGTAAACTTCTATCAGCAGGGAAGAAAATGACGGTACCTGACTAAGAAGCCCCGGCTAACTACGTGCCAGCAGCCGCGGTAATACGTAGGGGGCAAGCGTTATCCGGATTTACTGGGTGTAAAGGGAGCGTAGACGGAAGAGCAAGTCTGATGTGAAAGGCTGGGGCTTAACACCAGGACTGAATTGGAAACTGTTTTTCTAGAGT
+
CCCCCGFG;FEFGEFEGCCGEGEEFGFGGGGFCFDGFFFEFFGFFGDFGGGFGFGGGCFEFFEFDCGEGC>FBFFF@FGFFGDFCAF9E,CFBGCFG?FGFGCEFFGGGGGFEEGD<FFGGGE<<F,B7>BBDF9CF3FFGFC=<,@FBCCC@FGGGFEFGFFFGCFGFFFGGGF@BBCEGC:88;EGC*18CEEEGGGFGGG*80A9+<<E;CC70+9<CCC7>E:C7EGC5CG457CF*::>F7*2009:8>;5F>3:@5>*970*93F<:85@@4*<6>>2>20))-.6:(4<44<<)
@M05025:18:000000000-B3NL5:1:1101:14037:6372 1:N:0:TCGAAG
GTTTCGACTCCTACGGGAGGCAGCAGTAGGGAATCTTCCACAATGGACGAAAGTCTGATGGAGCAACGCCGCGTGAGTGAAGAAGGGTTTCGGCTCGTAAAGCTCTGTTGGTAGTGAAGAAAGATAGAGGTAGTAACTGGCCTTTATTTGACGGTAATTACTTAGAAAGTCACGGCTAACTACGTGCCAGCAGCCGCGGTAATACGTAGGTGGCAAGCGTTGTCCGGATTTATTGGGCGTAAAGCGAGTGCAGGCGGTTCAATAAGTCTGATGTGAAAGCCTTCGGCTCAACCGGAGAATT
+
CCCCCGGGGGGGGGGGGGGGGGGGGGGGGGGGGGGGGGGGGGGGGGGGGGGGGGGGGGGGGGGGGGGGGGGGGGGGGGGGGGGGGGGGGGGGGGGDGGGGGFFEGGGGGGGGGGGGGGGGGGGGGGGGGGGFGGGGGGGGGGGGGGGGGGGGGGGGGGGGGGGGGGGFGGGGGGGGGGFGGGGEFGGGGGFFGGGGGDGGGGGGGGGGGGGGGGGGGFGCG=CFGGGG5EGGGGGGGGGGGGGGGGDGBFFGFFFFFFF6FFBGGC@9@FFFFFFBF==???5<6?F???B?BF9>F>:AA
@M05025:18:000000000-B3NL5:1:1101:3861:6376 1:N:0:TCGAAG
GTTTCGACTCCTACGGGAGGCAGCAGTGGGGAATATTGGACAATGGGCGCAAGCCTGATCCAGCCATACCGCGTGGGTGAAGAAGGCCTTCGGGTTGTAAAGCCCTTTTGTTGGGAAAGAAATCCAGCCGGCTAATACCTGGTTGGGATGACGGTACACAAAGAATAAGCACCGGCTAACTTCGTGCCAGCAGCCGCGGTAATACGAAGGGTGCAAGCGTTACTCGGAATTACTGGGCGTAAAGCGTGCGTAGGTGGTTATTTAAGTCCGTTGTGAACGCCCTGGGCTCAACCTGGGAACT
+
CCCCCGGGDGGGGGGGGG@FGDGGDFFGGGGGGGGGGGGFFFGGGGCFGGGGGGGGGGGGGFGGGGGGGGGGGGGGGGGGGGGGGGGGGGDGGGGGGGFGFFGGGCCFFEG@FGGC@GGGGGGGGGGFFECCGGGGGGGGGGGGGGGCFCFGGGGGE,@>CFGGGFG9FGGGGG7*BEGGGGFGGFEGGGGF8EFGCEGGGE;FGCGA=EEFE56EFGE*:5EFGEG=C7CFFFFCF4D<775>FGGC:5)7>D?FFB@A?BBFFFF*9:FFD6>*0*0(-22<01?((4),(8:0:(235
@M05025:18:000000000-B3NL5:1:1101:19774:6384 1:N:0:TCGAAG
GTTTCGACTCCTACGGGAGGCAGCAGTGGGGAATATTGGACAATGGGCGCAAGCCTGATCCAGCCATACCGCGTGGGTGAAGAAGGCCTTCGGGTTGTAAAGCCCTTTTGTTGGGAAAGAAATCCAGCTGGCTAATACCCGGTTGGGATGACGGTACCCAAAGAATAAGCACCGGCTAACTTCGTGCCAGCAGCCGCGGTAATACGAAGGGTGCAAGCGTTACTCGGAATTACTGGGCGTAAAGCGTGCGTAGGTGGTCGTTTAAGTCCGTTGTGAAAGCCCTGGGCTCAACCTGGGAACT
+
CCCCCGGGGGGGGGGGGGGGGGGGGGGGGGGGGGGGGGGGGGGGGGGGGGGGGGGGGGGGGGGGGGGGGGGGGGGGGGGGGGGGGGGGGGGGGGGGGGGGGGGGGGGGGGGGGFGFGGFGGGGGGGGGGGGGEGGGGGGGGGGGGGGGGDFG7FGGGGGGGGGGGGGGGGGGGGGGGGGGGGGGGGGGFGGGGGGGGGGGGGGGGF*8CCEGGGGGGGGGGCEGGGCG5EFFGGGCCGGG3DGGDCDGFDD3>DFFFEFFD>>GG7@?FBFBB?:86BF<B?:26?618<?7?>BB?B7?4
@M05025:18:000000000-B3NL5:1:1101:4071:6400 1:N:0:TCGAAG
GTTTCGACTCCTACGGGAGGCAGCAGTGGGGAATATTGCACAATGGGCGAAAGCCTGATGCAGCGACGCCGCGTGAGGGATGACGGCCTTCGGGTTGTAAACCTCTTTCAGTAGGGAAGAAGCGAAAGTGACGGTACCTGCAGAAGAAGCGCCGGCTAACTACGTGCCAGCAGCCGCGGTAATACGTAGGGCGCAAGCGTTATCCGGATTTATTGGGCGTAAAGAGCTCGTAGGCGGTTTGTTGCGTCTGCCGTGAAAGTCCGAGGCTCAACCTCGGATCTGCGGTGGGTACGGGCAGACT
+
CCCCCGGGGGGAFGDGFCFB;FG7EG6E@FEECFD@<AEFG<<FEFFGGFEGGGFF@EDFGFA<FGC6>FGGGGGGGGGCG=FFGGGDGGDGGEGGGFFGGEGFGFAED,8BFFGG8DC<>,DF:@CFGFG,=@33@9CF<FGAFGGFDFDGEFFE@CFEDFGGGFGGGGF222,1BCC>5CF9;C2?FG>CD55EEFCECEC+<E:C*;A7<CCFCFGCE*C++6CC61::*90/9197<0*9799D>F=6>/77;9=9@@D<CD0)05*(.(037))-<BF00,-,37>)439608,2)
@M05025:18:000000000-B3NL5:1:1101:23152:6428 1:N:0:TCGAAG
GTTTCGACTCCTACGGGAGGCAGCAGTAGGGAATCTTCCACAATGGACGAAAGTCTGATGGAGCAACGCCGCGTGAGTGAAGAAGGGTTTCGGCTCGTAAAGCTCTGTTGGTAGTGAAGAAAGATAGAGGTAGTAACTGGCCTTTATTTGACGGTAATTACTTAGAAAGTCACGGCTAACTACGTGCCAGCAGCCGCGGTAATACGTAGGTGGCAAGCGTTGTCCGGATTTATTGGGCGTAAAGCGAGTGCAGGCGGTTCAATAAGTCTGATGTGAAAGCCTTCGGCTCAACCGGAGAATT
+
CCCCCGGGGGGGGGGGGGGGGGGGGGGGGGGGGGGGGGGGGGGGGGGGGGGGGGGGGGGGGGGGGGGGGGGGGGGGGGGGGGGGGGGGGGGGGGGGGGGCGGGFFGGGGGGGGGGGGFGGGGGGGGGGGGGGGGGGGGGGGGGGGGGGGG9FGGGGGGGGGGGGGGGGGGGGGGGGGGGGGGGGGGDGGGGDGGGGGGEGGGGGGGGGGDGGGGFFFCEC5EEGGGGEGGFGE=F4CGGDDGGGGGGGBFFCFFFEF7)4=9@GGG4*64*<FAF66=B0<>7?BFFFFF77:929BFFA9
@M05025:18:000000000-B3NL5:1:1101:19956:6470 1:N:0:TCGAAG
GTTTCGACTCCTACGGGAGGCAGCAGTAGGGAATCTTCCACAATGGACGCAAGTCTGATGGAGCAACGCCGCGTGAGTGAAGAAGGGTTTCGGCTCGTAAAGCTCTGTTGGTAGTGAAGAAAGATAGAGGTAGTAACTGGCCTTTATTTGACGGTAATTACCTAGAAAGTCACGGCTAACTACGTGCCAGCAGCCGCGGTAATACGTAGGTGGCAAGCGTTGTCCGGATTTATTGGGCGTAAAGCGAGTGCAGGCGGTTCAATAAGTCTGATGTGAAAGCCTTCGGCTCAACCGGAGAATT
+
CCCCCGGGGGGGGGGGGGGGGGGGGGGGGGGGGGGGGGGGGGGGGGGGGGGGGGGGGGGGGGGGGGGGGGGGGGGGGGGGGGGGGGGGGGFGGGGGGGGGGGGEFGGGGGGGDGFGFGGGGGGGGGGFGGGCFGGGGGFGGG9FDGGGGGGFFDFEFFFGGGGGGGGGGFGGGGGGGGGGGGGGGGGGGGGGGGGGGGGGGGFGGGGGGGFFGGGFGCEGEG=FGEGGD=FGGGFGGGGGGGGGGGDD<>47?DEFF3)-9FFGGGFFF<4<6<FFFB=?<BB>?B>B???B?>FF>3384
@M05025:18:000000000-B3NL5:1:1101:13022:6478 1:N:0:TCGAAG
GTTTCGACTCCTACGGGAGGCAGCAGTAGGGAATCTTCCACAATGGACGAAAGTCTGATGGAGCAACGCCGCGTGAGTGAAGAAGGGTTTCGGCTCGTAAAGCTCTGTTGGTAGTGAAGAAAGATAGAGGTAGTAACTGGCCTTTATTTGACGGTAATTACTTAGAAAGTCACGGCTAACTACGTGCCAGCAGCCGCGGTAATACGTAGTTGGCAAGCGTTGTCCGGATTTATTGGGCGTAAAGCGAGTGCAGGCGGTTCAATAAGTCGGATGTGAAAGCCTTCGGCTCAACCGGAGAATT
+
CCBCCEGGGGGGGGGEGGGGGGGGCDFGGGGGGGGGGFGGGCAFFFGGGEGGGGGGGDGGGGFGGGEFDBEGF>F>FFGGFEEGFFGFGGFG@FFGGGC8<EFCB?EGGGGGDFEGFGGGGGGGFGFGGGFGGCFGGGGDFGGGG<FF<9<A+3FFGFGGFGFF9AF9@FEFCF7CGG7:F=DED:EGCFGCFGFEGGG>5=@A;5<ECCFGDCCCGGE7=5:CC5C*15C7EGDG4C5)97DFGDG<DF?FFFF@>5)-7**2*:@F)-50)39//8@7(8>?FBF6??7??9(-79(82
@M05025:18:000000000-B3NL5:1:1101:22606:6492 1:N:0:TCGAAG
GTTTCGACTCCTACGGGAGGCAGCAGTAGGGAATCTTCCACAATGGACGAAAGTCTGATGGAGCAACGCCGCGTGAGTGAAGAAGGGTTTCGGCTCGTAAAGCTCTGTTGGTAGTGAAGAAAGATAGAGGTAGTAACTGGCCTTTATTTGACGGTAATTACTTAGAAAGTCACGGCTAACTACGTGCCAGCAGCCGCGGTAATACGTAGGTGGCAAGCGTTGTCCGGATTTATTGGGCGTAAAGCGAGTGCAGGCGGTTCAATAAGTCTGATGTGAAAGCCTTCGGCTCCACCGGAGAATT
+
CCCCCGGGGGGGGGGGGGGGGGGGGGGGGGGGGGGGGGGGGGGGGGGGGGGGGFGFGGGGGGGGGGGGGGGGGGGGGGGGGGGGGGGGGGGGGGGGGGGGGGGGGGFGGGGGGEFGGGGGGGGGGGFFGGGEGGGGGGGGGGGDGGGGGGGGDGGGGGGGGGGFGFGGGFFCCGGGGGGGGGGGGGGGGGGFGGGGDEGGGGGGGGFGGGGGGGGGGGGGGGGFFGGC=ECFFC@GGGGGGGGFFGDGB>@:BG:DE>)39=FFGGFFF<=AF9*9B?@28()5(,32-(.(8>B3610>A
@M05025:18:000000000-B3NL5:1:1101:18807:6493 1:N:0:TCGAAG
GTTTCGACTCCTACGGGAGGCAGCAGTAGGGAATCTTCCACAATGGACGCAAGTCTGATGGAGCAACGCCGCGTGAGTGAAGAAGGGTTTCGGCTCGTAAAGCTCTGTTGGTAGTGAAGAAAGATAGAGGTAGTAACTGGCCTTTATTTGACGGTAATTACCTAGAAAGTCACGGCTAACTACGTGCCAGCAGCCGCGGTAATACGTAGGTGGCAAGCGTTGTCCGGATTTATTGGGCGTAAAGCGAGTGCAGGCGGTTCAATAAGTCTGATGTGAAAGCCTTCGGCTCAACCGGAGAATG
+
CCCCCGGGGGGGGGGGGGGGGGGGGGGGGGGGGGGGGGGGGGGGGGGGGGG@FFGGGGGGGGGGGGGGGGGGGGGFGGGFGGGGGGGGGFGGGGGGGGGFGGGFGGGF,CFFGGFFFGFGGGGGGGGGGGGGGGGGGGFGGGBFGFGGGEGFGG:FGCFFG,,CDFFGGGGGGGGGGGGGGGGEGEGFGGGGGGGGGGGGGEEEGG<ECG1AEFGGC::/*7:E@:C*:=?FGGGGGGGGGDFFGGGG>@FGFGEBFD:?474CC77@FDFDFB=8@FF?82.<:6126??::>0;;>?A)
@M05025:18:000000000-B3NL5:1:1101:25192:6496 1:N:0:TCGAAG
GTTTCGACTCCTACGGGAGGCAGCAGTGGGGAATATTGGACAATGGGCGCAAGCCTGATCCAGCCATACCGCGTGGGTGAAGAAGGCCTTCGGGTTGTAAAGCCCTTTTGTTGGGAAAGAAATCCAGCTGGCTAATACCCGGTTGGGATGACGGTACCCAAAGAATAAGCACCGGCTAACTTCGTGCCAGCAGCCGCGGTAATACGAAGGGTGCAAGCGTTACTCGGAATTACTGGGCGTAAAGCGTGCGTAGGTGGTCGTTTAAGTCCGTTGTGAAAGCCCTGGGCTCAACCTGGGAACT
+
CCCCCGGGGGGGGGGGGGGGGGGGGGFGGGGGGGGGGGGGGGGGGGGGGGGGGGGGGGGGGGGGGGGGGGGGGGGGGGGGGGGGGGGGGGGGGGGGGGGGGGGGGGFFFGGGGGGFGGGGGGGGGGGGFGGGGGGGGGGGGGCFGGGFGDFGGGGGDFGGGGGGGGGGGACGGEGGGGGGGGGGGGEEFFGGGGFGGGGGGGGGGGGC*88CGEGGGGGGGGGCFD=EDGGFGGGGGGGGGGGCFDDDEFFGFGFFFEFFEB>D:DFFFBF?::EFF==B((,(8,(4<BB?<7<?FFF2,
@M05025:18:000000000-B3NL5:1:1101:22818:6504 1:N:0:TCGAAG
GTTTCGACTCCTACGGGAGGCAGCAGTAGGGAATTTTCGTCAATGGGGGAAACCCTGAACGAGCAATGCCGCGTGAGTGAAGAAGGTCTTCGGATCGTAAAGCTCTGTTGTAAGTGAAGAACGGCTCATAGAGGAAATGCTATGGGAGTGACGGTAGCTTACCAGAAAGCCACGGCTAACTACGTGCCAGCAGCCGCGGTAATACGTAGGTGGCAAGCGTTATCCGGAATCATTGGGCGTAGAGGGTGCGTAGGTGGCGTACTAAGTCTGTAGTAAAAGGTAATGGCTCAACCGTTGTAAG
+
CACCC@FG@;@EFEED7@@@@@B;<@C,EFCFCE<F<@FGFGGDFGGGGCGGEE:CFGGGGDEGGGGDGGGGDCC=FFGGGG9F=EC5C<?=FEC+FFFEGFA,BEFGA<BF<FFCA<?9F,C++4+:C?EADFGGFD??FFDFDBCFCFFFFGGGG8,3FFE,<><DAB@@CEEGCG7DFEGGGC8DGFG62>DEE:>BC5C;+C3ACEGGGGGGGG5:C5*112>*:E6<+72*//779)1>F*95)737<7/9>>D3@5)2?F??6:@)96*=6F43))-.64<:7??:0(,((-)..
@M05025:18:000000000-B3NL5:1:1101:20712:6525 1:N:0:TCGAAG
GTTTCGACTCCTACGGGAGGCAGCAGTGGGGAATATTGGACAATGGGCGCAAGCCTGATCCAGCCATACCGCGTGGGTGAAGAAGGCCTTCGGGTTGTAAAGCCCTTTTGTTGGGAAAGAAATCCAGCCGGCTAATACCTGGTTGGGATGACGGTACCCAAAGAATAAGCACCGGCTAACTTCGTGCCAGCAGCCGCGGTAATACGAAGGGTGCAAGCGTTACTCGGAATTACTGGGCGTAAAGCGTGCGTAGGTGGTTATTTAAGTCCGTTGTGAAAGCCCTGGGCTCAACCTGGGAACT
+
CCCCCGGGFGGGGGGGGGGGGGGDGGFGGGGGGGGGGGGGGGGGGGGGGGGGGGGGGGGGGGGGGGGGGGGGDGGGGGGGFGGCGGGGGFFFGGGGGGGGGGGFGGGFGGGGGGGGGGGGGGGGGGFGGGCFGGGGGGGGGGGGGGGGGEFGGEFCEFAFGFFGGGGFGGGGFGGGGGBFGGGGGFGGGGGFGFE8CGGGGDFGGGGGGGEGGGCEE=5EC*20<EGG5FFFFGGCDFGDCGGGGGDDDFBGBG8F>B>>=BBCFFFFF:7204>B?F?08:04:447<8BF?01111:?,
@M05025:18:000000000-B3NL5:1:1101:15899:6556 1:N:0:TCGAAG
GTTTCGACTCCTACGGGAGGCAGCAGTAGGGAATCTTCCACAATGGACGAAAGTCTGATGGAGCAACGCCGCGTGAGTGAAGAAGGGTTTCGGCTCGTAAAGCTCTGTTGGTAGTGAAGAAAGATAGAGGTAGTAACTGGCCTTTATTTGACGGTAATTACTTAGAAAGTCACGGCTAACTACGTGCCAGCAGCCGCGGTAATACGTAGGTGGCAAGCGTTGTCCGGATTTATTGGGCGTAAAGCGAGTGCAGGCGGTTCAATAAGTCTGATGTGAAAGCCTTCGGCTCAACCGGAGAATT
+
CCCCCGGGGGGGGGGGGGGGGGGGGGGGGGGGGGGGGGGGGGGGGGGGGGGGGGGGGFGGGGGGGGGGGGGGGGGGGGGFGGGGFGGGGGGGGGGGGGGGGGGGGGGGGGGGGGGGGGGGGGGGGGGGGGGGGGGGGGGGGGFGGGFGGGGGGGGGGGGGGGGGGGGGGGGGGGGGGGFFGGGEFGGGGGGGGGGGGGGGGGGGGGGGGDFDGGFGGGGGGGGGGGGGDGGFGGCGGGGGDGGGFDDGFFFGFFDDF<BFFFFFFGFFFFF>F<=F4@F?07AFB026:2<1:>>FFF:26
@M05025:18:000000000-B3NL5:1:1101:27531:6557 1:N:0:TCGAAG
GTTTCGACTCCTACGGGAGGCAGCAGTAGGGAATCTTCCACAATGGACGAAAGTCTGATGGAGCAACGCCGCGTGAGTGAAGAAGGGTTTCGGCTCGTAAAGCTCTGTTGGTAGTGAAGAAAGATAGAGGTAGTAACTGGCCTTTATTTGACGGTAATTACTTAGAAAGTCACGGCTAACTACGTGCCAGCAGCCGCGGTAATACGTAGGTGGCAAGCGTTGTCCGGATTTATTTGGCGTAAAGCGAGTGCAGGCGGTTCAATAAGTCTGATGTGAAAGCCTTCGGCTCAACCGGAGAATT
+
CCCCCGGGGGGGGGGGGGGGGGGGGGGGGGGGGGGGGGGGGGGGGGGGGGGGGGGGGGGGGGGGGGGGGGGGGFGGGGGGGGGGGGGGGGGGGGGGGGGFGGGGGGGGGGGFDGFFFGGGGGFFFFGGGGGGGGGGGGGGGGGGGGGGGGGGGGGGGGGGGGGGGGGGGGGG9FGDGGGGFGG5EFGGGGGGFFC8@EEGGGGGCFEEEEGGGGGGGGDGDEGGGCCCCE?9+;+;:7DDDDGGGGDGFFFG=C>55>56@FFFG76769@>@AFFFFBB?>AF::BB<2).8BFFFFFA>
@M05025:18:000000000-B3NL5:1:1101:5545:6571 1:N:0:TCGAAG
GTTTCGACTCCTACGGGAGGCAGCAGTAGGAAATCTTCCACAATGGACGAAAGTCTGATGGAGCAACGCCGCGTGAGTGAAGAAGGGTTTCGGCTCGTAAAGCTCTGTTGGTAGTGAAGAAAGATAGAGGTAGTAACTGGCCTTTATTTGACGGTAATTACTTAGAAAGTCACGGCTAACTACGTGCCAGCAGCCGCGGTAATACGTAGGTGGCAAGCGTTGTCCGGATTTATTGGGCGTAAAGCGAGTGCAGGCGGTTCAATAAGTCTGATGTGAAAGCCTTCGCCTCAACCGGAGAATT
+
CCCCCGGGGGGGGGGGGGGGGGGGGGGGGG<FGGGGGGGGGGGGGGGGGGGGGGGGGGGGGGGGGGGGGGGGGGGGGGGGGGGGGGGGGGGGGGGGGGGGGGGGGGGGGGGGGGFGGFAFGGFFGFGGGGGGFGGGDGCFGGGGGGGGGGGGGGGGGGGFGGGGGGGGGGFGGGEGGGGGGFD>DFFGGFFGGGDEEGGEEEFCFGF6EGGGGGGGGGGGGGGGG5C=>C6CFGCFFCGDGDFGFD7)7@@FFGF3@;3:FFFGF>@FFD?<FFFFFF412:<<0((,477(((42(33<4
@M05025:18:000000000-B3NL5:1:1101:6198:6574 1:N:0:TCGAAG
GTTTCGACTCCTACGGGAGGCAGCAGTGGGGAATATTGGACAATGGGCGCAAGCCTGATCCAGCCATACCGCGTGGGTGAAGAAGGCCTTCGGGTTGTAAAGCCCTTTTGTTGGGAAAGAAATCCAGCTGGCTAATACCCGGTTGGGATGACGGTACCCAAAGAATAAGCACCGGCTAACTTCGTGCCAGCAGCCGCGGTAATACGAAGGGTGCAAGCGTTACTCGGAATTACTGGGCGTAAAGCGTGCGTAGGTGGTCGTTTAAGTCCGTTGTGAAAGCCCTGGGCTCAACCTGGGAACT
+
CCCCCGGGGGGGGGGGGGGGGGGGFFCFGGGGGGGGGFGGGGGGGGGGGGGGGGGGFGFGGGFEGGGGGGGGGEGGGGGGGGGGGGGGGGGGEEGGGGGGGGGGGGCFGEFGGDGGFGGGGGGGGGGGGGGGGGGGGFGGGGFGGFGGGGGGGGGFEFGGGGGGGGGGG9FFGGGGDGFGD@,>FG@FGGGGGGGEGEECGCGG?F=FEEGCEDGFGGEGGGDGFEGGDFGGFGGGFGGGGCGGF51*)8)9751?FDF>>8:3CFFF?4;:BBFB?6B?7?BFB:?0:7??23<:F7>B,
@M05025:18:000000000-B3NL5:1:1101:26724:6589 1:N:0:TCGAAG
GTTTCGACTCCTACGGGAGGCAGCAGTAGGGAATCTTCCACAATGGACGAAAGTCTGATGGAGCAACGCCGCGTGAGTGAAGAAGGGTTTCGGCTCGTAAAGCTCTGTTGGTAGTGAAGAAAGATAGAGGTAGTAACTGGCCTTTATTTGACGGTAATTACTTAGAAAGTCACGGCTAACTACGTGCCAGCAGCCGCGGTAATACGTAGGTGGCAAGCGTTGTCCGGATTTATTGGGCGTAAAGCGAGTGCAGGCGGTTCAATAAGTCTGATGTGAAAGCCTTCGGCTCAACCGGAGAATT
+
CCCCCGGGGGGGGGGGGGGEGGGGGGGGGGGGGGGGGGGGGGGGGGGGGGGGGGGGGGGGEGGGFGGGGGGGGGGGFFGEFGGGGGGFFGFCEEEFCGGGGGEEGGGFFGDGFGDEEGGGGGFFGGFGEGGGGGAFFGGGGG9<FFGGGGGGGGGECGGFGGGFGG;FFF9FGEDEEEGGGFGDG8CGGGGFGGCGGDD8?EFGDF?EFGFFFGGGFG=2=EE7CGG*=5CFED@FGGCDGGGGGGCD@FF7*9@EF5<?F4*0::97=4=>F4*97?F0(87<:<F1:7??:96910(.-
@M05025:18:000000000-B3NL5:1:1101:18802:6591 1:N:0:TCGAAG
GTTTCGACTCCTACGGGAGGCAGCAGTAGGGAATCTTCCACAATGGACGAAAGTCTGATGGAGCAACGCCGCGTGAGTGAAGAAGGGTTTCGGCTCGTAAAGCTCTGTTGGTAGTGAAGAAAGATAGAGGTAGTAACTGGCCTTTATTTGACGGTAATTACTTAGAAAGTCACGGCTAACTACGTGCCAGCAGCCGCGGTAATACGTAGGTGGCAAGCGTTGTCCGGATTTATTGGGCGTAAAGCGAGTGCAGGCGGTTCAATAAGTCTGATGTGAAAGCCTTCGGCTCAACCGGAGAATT
+
CCCCCGGGGGGGGGGGGGGGGGGGGGGGGGGGGGGGGGGGGFFGGGGGGGGGGGGGGGGGGCFFGGGGGGGGGGGGGEGGGGFFGGGGGGGGGGGGGGGGGFGGFAF@FGGGGGGFDCFGGGGGGFG<E@EFFFFGGGFGGGGGGGGGGGGGGGGGEFGGGGGGGGGGFFGGFGGGGGGGGGGCFFGGEGG6CFGGGGGGGGGFGGGGGGGGGGFGGFGECECE7:E2:7CEGGGGCDGGGG:FGGGGFFFFFGFFF>5:BF4CGGFFFB=9?.8B??F032<<:?F<:)302;94692A<
@M05025:18:000000000-B3NL5:1:1101:19451:6613 1:N:0:TCGAAG
GTTTCGACTCCTACGGGAGGCAGCAGTAGGGAATCTTCCACAATGGACGAAAGTCTGATGGAGCAACGCCGCGTGAGTGAAGAAGGGTTTCGGCTCGTAAAGCTCTGTTGGTAGTGAAGAAAGATAGAGGTAGTAACTGGCCTTTATTTGACGGTAATTACTTAGAAAGTCACGGCTAACTACGTGCCAGCAGCCGCGGTAATACGTAGGTGGCAAGCGTTGTCCGGATTTATTGGGCGTAAAGCGAGTGCAGGCGGTTCAATAAGTCTGATGTGAAAGCCTTCGGCTCAACCGGAGAATT
+
CCCCCGGGGGGGGGGGGGGGGGGGGGGGGGGGGGGGGGGGGGGGGGGGGGGGGGGGGGGGGGGGGGGGGGGGGGGGGGGGGGGGGGGGGGGGGGGGGGGGGGGGGGGGGGGFGGGGGGGGGGGGGGGGGGGGGGGGGGGGGGGGGGGGGGGGGGGGGGGGGGGGGGGGGFGGFGGGGGGFGGGCFGGGGGGGGGGGGGGEGEC@9CAFGGFFFFFGGFGGGGGGGGGGCGGGGGGGGGGGGGGGGGCGBFFGFGEFF>>?F?FGGGFFFB49FFF==@4?0:>BFBB?:D?F?>4(303<6
@M05025:18:000000000-B3NL5:1:1101:24833:6633 1:N:0:TCGAAG
GTTTCGACTCCTACGGGAGGCAGCAGTAGGGAATCTTCGGCAATGGACGAAAGTCTGACCGAGCAACGCCGCGTGAGTGAAGAAGGTTTTCGGATCGTAAAACTCTGTTGTTAGAGAAGAACAAGGATGAGAGTAACTGTTCATCCCTTGACGGTATCTAACCAGAAAGCCACGGCTAACTACGTGCCAGCAGCCGCGGTAATACGTAGGTGGCAAGCGTTGTCCGGATTTATTGGGCGTAAAGCGAGCGCAGGCGGTTTCTTAAGTCTGATGTGAAAGCCCCCGGCTCAACCGGGGAGGG
+
CCCCC@CC7FEAEEFECFEGGGGGGGEEE9FFCFECAC@;F+@FF@@EFFCF7FF,,,EFG7@FCFGEEEGGE@C7FCCCFGGGGC4?9BFBFFC7FFC=+<==FEEFGFGGFGGFGGGFGG84B=>DFGGGCA<,C@DGGGG9,:@FGFGGGGCGFAFCCG:F:FBFC75D@*>CEE;CE;E>F7F><DEE8<CCGEGGGGFF959<A*CF50:9=55=EECGGDC5C*<EFCD6*9C<7CFF>)*75>;75<D:3<>6FFF7>F@7@A64=>996=F?,(429;(9??BF<B070(431
@M05025:18:000000000-B3NL5:1:1101:9417:6665 1:N:0:TCGAAG
GTTTCGACTCCTACGGGAGGCAGCAGTAGGGAATCTTCCACAATGGACGAAAGTCTGATGGAGCAACGCCGCGTGAGTGAAGAAGGGTTTCGGCTCGTAAAGCTCTGTTGGTAGTGAAGAAAGATAGAGGTAGTAACTGGCCTTTATTTGACGGTAATTACTTAGAAAGTCACGGCTAACTACGTGCCAGCAGCCGCGGTAATACGTATGTGGCAAGCGTTGTCCGGATTTATTGGGCGTAAAGCGAGTGCAGGCGGTTCAATAAGTCTGATGTGAAAGCCTTCGGCTCAACCGGAGAATT
+
CCCCCGGGGGGGGGGGGGGGGGGGGGGGGGGGGGGGGGGGGGGGGGGGGGGGGGGGGGGGGGGGGGGGGGGGGGGGGGGGGGGGGGGGGGGGGGGGGGGGGGGGGGGGGGGGGGGGGGGGGGGGGGGGGGGGGGGGGGGGGGGGGGGGGGGGGGGGGGGGGGGGGGGGGGGGGGGGGGGGGGGGGGGGGGGGGGGGGGGGGGGGGFFGGGGGGGGGGGGEGGGGGECEECFGGGGGGGGGGGGGGGGGDFFGFDEFF5><FFFGFDF?FFFFFAFFFFFF<?BFFFF?FB<B7(99;>BA4
@M05025:18:000000000-B3NL5:1:1101:17245:6665 1:N:0:TCGAAG
GTTTCGACTCCTACGGGAGGCAGCAGTAGGGAATCTTCCACAATGGACGAAAGTCTGATGGAGCAACGCCGCGTGAGTGAAGAAGGGTTTCGGCTCGTAAAGCTCTGTTGGTAGTGAAGAAAGATAGAGGTAGTAACTGGCCTTTATTTGACGGTAATTACTTAGAAAGTCACGGCTAACTACGTGCCAGCAGCCGCGGTAATACGTAGGTGGCAAGCGTTGTCCGGATTTATTGGGCGTAAAGCGAGTGCAGGCGGTTCAATAATTCTGATGTGAAAGCCTTCGGCTCAACCGGAGAATT
+
CCCCCGGGGGGGFGG7C;CEGGGG8EFG9FGGDEGGGGGDGGFGGGGGGGGGGEFFF9FGDGGGGFGGEG:FGGGGGGGFFGFGGGGEEG<=FEBFGGEC7@CFGGFF<?DFGFFFD9?E8FFEGGFGGFGCFFF9CFAFF=:DGAFGFF9,>FFEBFFGFGGFA;CFGC,DEFFGEG@CGCEEEEGGFGGFFGGGGGBE5:9EEGGFFECFCFFCCC=55>GECEC5/:9=FFDFF4CCCD<G=<3775**=*<>BF)(1*9:C*774)996A*7**/(2>44430(38)((-703><A)
@M05025:18:000000000-B3NL5:1:1101:18540:6674 1:N:0:TCGAAG
GTTTCGACTCCTACGGGAGGCAGCAGTAGGGAATCTTCCACAATGGACGAAAGTCTGATGGAGCAACGCCGCGTGAGTGAAGAAGGGTTTCGGCTCGTAAAGCTCTGTTGGTAGTGAAGAAAGATAGAGGTAGTAACTGGCCTTTATTTGACGGTAATTACTTAGAAAGTCACGGCTAACTACGTGCCAGCAGCCGCGGTAATACGTAGGTGGCAAGCGTTGTCCGGATTTATTGGGCGTAAAGCGAGTGCAGGCGGTTCAATAAGTCTGATGTGAAAGCCTTCGGCTCAACCGGAGAATT
+
CCCCCGGGGGGGGGGGGGGGGGGGGGGGGGGGGGGGGGGGGGGGGGGGGGGGGGGGGGGGGGGGGGGGGGGGGFGFGGGGGGGGGGGGGGGGGGGGGGGGGGGGGGGGGGGGGGGFGGGGGGGGGGGGGGGGGGGGGGGGGGGGGGGGGGGGGGGGGGGGGGGGGGGGGGGGGGGGGGGGGGGGGGGGGGGDGGGGGGGGGGFEGGGGGGGGGGGGGGGGGGGGGGGCEGFGGGGG4CGGGGGGGGGGFFFGFGF@E7;?F==FGFBFFFFFFFFFFF?4:7AFFB;63)5:?>F>B0:A4
@M05025:18:000000000-B3NL5:1:1101:24991:6682 1:N:0:TCGAAG
GTTTCGACTCCTACGGGAGGCAGCAGTAGGGAATCTTCCGCAATGGACGAAAGTCTGACGGAGCAATGCCGCGTGAGTGAAGAAGGTTTTCGGATCGTAAAACTCTGTTGTTAGAGAAGAACAAGGATGAGAGTAACTGCTCATCCCCTGACGGTATCTAACCAGAAAGCCACGGCTAACTACGTGCCAGCAGCCGCGGTAATACGTAGGTGGCAAGCGTTGTCCGGATTTATTGGGCGTAAAGCGAGCGCAGGCGGTTCTTTAAGTCTGATGTGAAAGCCCCCGGCTCAACCGGGGAGGG
+
CCCCCGGGGGGGGGGGGGGGGGGGGGCFGGGGGGGGGGGGGGGGGGGGGGEGGGGGGGGGGGGGGGGGGGGGGEFECFGGGGGGGGFGGGGGGGGGGGGGGGGGGGGGGGGGGGGDFGGGGGGGGFGGGDGGGGGFFGGGGGGGGGGGFDFGEGGGGGGGGG8FGGGCFGFGFFGGGGGGGGGC>GGGGGGGGGG>EGGG=EGGGGG?CEGGDFFF5CEEGGGEECE5>EFFFGGGGFGGGGGGGGGGBFFGFGDFE5;(7*9?>FF=F<*.@DF?FFF<(::9>96>BB?:46(41(479
@M05025:18:000000000-B3NL5:1:1101:15101:6688 1:N:0:TCGAAG
GTTTCGACTCCTACGGGAGGCAGCAGTAGGGAATCTTCCACAATGGACGAAAGTCTGATGGAGCAACGCCGCGTGAGTGAAGAAGGGTTTCGGCTCGTAAAGCTCTGTTGGTAGTGAAGAAAGATAGAGGTAGTAACTGGCCTTTATTTGACGGTAATTACTTAGAAAGTCACGGCTAACTACGTGCCAGCAGCCGCGGTAATACGTAGGTGGCAAGCGTTGTCCGGATTTATTGGGCGTAAAGCGAGTGCAGGCGGTTCAATAAGTCTGATGGGAAAGCCTTCGGCTCAACCGGAGAATT
+
CCCC?EGGGEFGFGGGGCCFGEGGGGGGGGGF8CFEGGGGGGGGFGGGGDC@FFCGFCGGFEFFGGGGG>FGFFGGGGGFAFG?EFG<FGGG7FGGGECFCE<,B9FGGGGBFGFEEEFFGGG8<<FFFD<CFGGGGFDFF?FDCFFCFG9FDEGG@FGGGGGGGGGGGGFECF<BBECF9EF5FFG*@FD68FGCEEGG5EFEC*5C=CFDGGFGGGDEEEC+<>5:7E6CEGGCC<D<DD*0?C79<FFCBGFFF@B66*=:C7/*16/)/)))00<1?0-<?(--4<<1061690834
@M05025:18:000000000-B3NL5:1:1101:23655:6693 1:N:0:TCGAAG
GTTTCGACTCCTACGGGAGGCAGCAGTAGGGAATCTTCCACAATGGACGAAAGTCTGATGGAGCAACGCCGCGTGAGTGAAGAAGGGTTTCGGCTCGTAAAGCTCTGTTGGTAGTGAAGAAAGATAGAGGTAGTAACTGGCCTTTATTTGACGGTAATTACTTAGAAAGTCACGGCTAACTACGTGCCAGCAGCCGCGGTAATACGTAGGTGGCAAGCGTTGTCCGGATTTATTGGGCGTAAAGCGAGTGCAGGCGGTTCAATAAGTCTGATGTGAAAGCCTTCGGCTCAACCGGAGAATT
+
CCCCCGGGGGGGFGGGGGGGGGGGGGGGGGGGGGGGGGFGGGGGGGGGGGGGGGGGGGGGGFFGGGGGGGGGGGGGGFGGGGGGGGGFFGGFGGGGGGGGGGGGGEGFGGGEGGGGCFGEGFGFFGGGGGGGGGGFGGGFGCFGGGG<FFFCFGGGGFGGGFDGGGGGGGGGGGGGGGGGGGGGGGGGGFGFGFE5EDGEGCGGGG5CFECFGG6CFGGE=5:E9=E555CGG:DDFFDCDDFGGGGG@FF>F4@DF)0(@4=FDG6B?>?AFBFF7691(57<?<B0:77<B2(4;012)
@M05025:18:000000000-B3NL5:1:1101:27134:6755 1:N:0:TCGAAG
GTTTCGACTCCTACGGGAGGCAGCAGTAGGGAATCTTCCACAATGGACGAAAGTCTGATGGAGCAACGCCGCGTGAGTGAAGAAGGGTTTCGGCTCGTAAAGCTCTGTTGGTAGTGAAGAAAGATAGAGGTAGTAACTGGCCTTTATTTGACGGTAATTACTTAGAAAGTCACGGCTAACTACGTGCCAGCAGCCGCGGTAATACGTAGGTGGCAAGCGTTGTCCGGATTTATTGGGCGTAAAGCGAGTGCAGGCGGTTCAATAAGTCTGATGTGAAAGCCTTCGGCTCAACCGGAGAATT
+
CCCCCGGGGGGGGGGGGGGGGGGGGGGGGGGGGGGGGGGGGGGGGGGGGGGGGGGGGGGGGGFGGGGGGGGGGGGEGGGFFGGFGGGGGGGGGGGGGGGGGGGGGGGGGGGGGGGGFGGFGGGGGGGGGGGGGGGGFGGGGGGGGGGGGGGGGGGGGGGGGGCGGGGFFGFGGGGDEGGGGGFCFGGGGGGGGC8CGGGGGEFGF=:CCECGGDFG=CEGG*=FGGGGGGFFFGGGGGGGGGGFFDCD@>FG?FEFF.58=67FGGFFFFFFF>=67BB71?7?:2((-47:?FF09(4>4
@M05025:18:000000000-B3NL5:1:1101:13572:6776 1:N:0:TCGAAG
GTTTCGACTCCTACGGGAGGCAGCAGTAGGGAATCTTCCACAATGGACGAAAGTCTGATGGAGCAACGCCGCGTGAGTGAAGAAGGGTTTCGGCTCGTAAAGCTCTGTTGGTAGTGAAGAAAGATAGAGGTAGTAACTGGCCTTTATTTGACGGTAATTACTTAGAAAGTCACGGCTAACTACGTGCCAGCAGCCGCGGTAATACGTAGGTGGCAAGCGTTGTCCGGATTTATTGGGCGTAAAGCGAGTGCAGGCGGATCAATAAGTCTGATGTGAAAGCCTTCGGCTCAACCGGAGAATT
+
CCCCCGGGGGGGGGGGGGGGGGGGGGGGGGGGGGGGGGGGGGGGGGGGGGGGGGGGGGGGGGGGGGGGGGGGGGGGGGGGGGGGGGGGGGGGGGGGGGGGGGGGGGGGGGGGGGGGGGGGGGGGFGGGGGGGGGGGGGGGGGGGGGGGGGGGGGGGGGGGGGGGGGGFFGGGGGGGGGFGGGGGFFGGGGGGGGGGGGGGGGFGGGGGGGGGGFGEGGGGGGGGGGGCCEGGGFGGGGGGGGFFGGGGDFFGFGDDF)09>6=FGG=BFFFFFFFFF?F?<FFFB?FFFF<?FFFFFF?A:
@M05025:18:000000000-B3NL5:1:1101:17792:6783 1:N:0:TCGAAG
GTTTCGACTCCTACGGGAGGCAGCAGTGAGGAATATTGGTCAATGGCCGAGAGGCTGAACCAGCCAAGTCGCGTGAGGGAAGAATGTCCTATGGATTGTAAACCTCTTTTGTCAGGGAGCAAAGTCACCCACGTGTGGGTGTTGGAGAGTACCTGAAGAAAAAGCATCGGCTAACTCCGTGCCAGCAGCCGCGGTAATACGGAGGATGCGAGCGTTATCCGGATTTATTGGGTTTAAAGGGTGCGGAGGCGGGTTATCAAGTCAGCGGTAAAATCGTGGAGCTCAACTCCATCCAGCCGTT
+
CCCCCGGGGGGGGGGGGGGGGGGGGGGGFGGGGGGGGGGGGGGGGGGGGGGGGGGGGGGGGGGGGGGGGGGGGGGGGGGGGGFGGDGFGGGGGGGGGFGGGGGGGGGGGGGGGGGGGFGGGGGGGGGGGGGGGGGGGGGFGGGGGCGGEGGGGGGGFGGGGGF7DGGGGGEGGCFFGGGGGGGGGGGFGGGGGGGGGGGGGGGGGGGGGGGCEEGGGGGGGGG*A9?7+<EEEG39F7:*9CD<G)<D:5>DBDEFF6BF??4CFCDFE;D9BAFFFFD:B012421:24:A<?F)419?4
@M05025:18:000000000-B3NL5:1:1101:11539:6798 1:N:0:TCGAAG
GTTTCGACTCCTACGGGAGGCAGCAGTAGGGAATCTTCCACAATGGACGAAAGTCTGATGGAGCAACGCCGCGTGAGTGAAGAAGGGTTTCGGCTCGTAAAGCTCTGTTGGTAGTGAAGAAAGATAGAGGTAGTAACTGGCCTTTATTTGACGGTAATTACTTAGAAAGTCACGGCTAACTACGTGCCAGCAGCCGCGGTAATACGTAGGTGGCAAGCGTTGTCCGGATTTATTGGGCGTAAAGCGAGTGCAGGCGGTTCAATAAGTCTGATGTGAAAGCCTTCGGCTCAACCGGAGAATT
+
CCCCCGGGGGGGGGGGGGGGGGGGGGGGGGGGGGGGGGGGGGGGGGGGGGGGGGGGGGGGGGGGGGGGGGGGGGGGGGGGGGGGGGGGGGGGGGGGGGGGGGGGGGGGGGGGGGGGGGGFGGGGGFGGGGGGGGGGGGGGGGGGGGGGGGGGGGGGGGGGGGGGGGGGFGGGGGGGGGGGGGGGGFGCFGGGGDFGGGGGGGGFGGAFGCCCFFGFGGGGGGGGGGGDC=FGGDFGCGGGGGFGGGGG>FFFFF><BB>?FFFGG70@F>FAF>FFF=4:??><:69<FFFFF>B9B>:AB
@M05025:18:000000000-B3NL5:1:1101:14457:6813 1:N:0:TCGAAG
GTTTCGACTCCTACGGGAGGCAGCAGTAGGGAATCTTCCACAATGGACGAAAGTCTGATGGAGCAACGCCGCGTGAGTGAAGAAGGGTTTCGGCTCGTAAAGCTCTGTTGGTAGTGAAGAAAGATAGAGGTAGTAACTGGCCTTTATTTGACGGTAATTACTTAGAAAGTCACGGCTAACTACGTGCCAGCAGCCGCGGTAATACGTAGGTGGCAAGCGTTGTCCGGATTTATTGGGCGTAAAGCGAGTGCAGGCGGTTCAATAAGTCTGATGTGAAAGCCTTCGGCTCAACCGGAGAATT
+
CCCCCGGGGGGGGGGGGGGGGGGGGGGGGGGGGGGGGGGGGGGGGGGGGGGGGGGGGGGGGGGGGGGGGGGGGGGGGGGGGGGGGGGGGGGGGGGGGGGGGGGFGGGGGGGFGGGGGGGGGGGGGGGGGGGGGGGGGGGGGGGGGGGGGGGGGGGGGGGGGGGGGGGGGG,EFGGGGGGGGGGGGEGGGGGGGGGEGGGGGG@FGGFC=EGFGGGGGGDEG=CGGGGGGGGGGGGGGGC>DGFGFG7<7F?C=47@B<31BBFGGGFFFFFDF<?FFFFBFFA<3?>??FDB:>>(((,).
@M05025:18:000000000-B3NL5:1:1101:20727:6822 1:N:0:TCGAAG
GTTTCGACTCCTACGGGAGGCAGCAGTAGGGAATCTTCCGCAATGGGCGAAAGCCTGACGGAGCAACGCCGCGTGAGTGATGAAGGTCTTCGGATCGTAAAACTCTGTTATTAGGGAAGAACAAATGTGTAAGTAACTATGCACGTCTTGACGGTACCTAATCAGAAAGCCACGGCTAACTACGTGCCAGCAGCCGCGGTAATACGTAGGTGGCAAGCGTTATCCGGAATTATTGGGCGTAAAGCGCGCGTAGGCGGTTTTTTAAGTCTGATGTGAAAGCCCACGGCTCAACCGTGGAGGG
+
CCCCCGGGGGGGGGGGGGGGGGGGGGGGGGGGGGGGGGGGGGGGGGGGGGGGGGGGGGGGGGGGGGGGGGGGGGGGGGGGGGGGGGGGGGGGGGGGGGGGGGGGGGGGGGGGFGGGCFGGGGGGFGGGGFGGGGGGGGGGGGGGGGGGGGFEGGGGGGGGFGFCEGGGGGGFGEGGGGGGGGGGGGGGGGGGGGFGGGGEC:FFGFFGGGGGGGGGFGGEGCGFGGGD=FGGGFGFGGGGGGGGGGGDFE@DDGFFFB36F@DFFF=@FF*6@A?68@F7:,(8>FF6(2<??>-190?:B
@M05025:18:000000000-B3NL5:1:1101:14302:6843 1:N:0:TCGAAG
GTTTCGACTCCTACGGGAGGCAGCAGTAGGGAATCTTCCACAATGGACGAAAGTCTGATGGAGCAACGCCGCGTGAGTGAAGAAGGGTTTCGGCTCGTAAAGCTCTGTTGGTAGTGAAGAAAGATAGAGGTAGTAACTGGCCTTTATTTGACGGTAATTACTTAGAAAGTCACGGCTAACTACGTGCCAGCAGCCGCGGTAATACGTAGGTGGCAAGCGTTGTCCGGATTTATTGGGCGTAAAGCGAGTGCAGGCGGTTCAATAAGTCTGATGGGAAAGCCTTCGGCTCAACCGGAGAATT
+
CCCCCGGGGGGGGGGGGGGGGGGGGGGGGGGGGGGGGGGGGGGGGGGGGGGGGGGGGGGGGGGGGGGGGGGGGGGCGGGGGGGGGGGGGGCGGGGGGGGFGGGGGGGEFGGGGGFGFFFCFCFGGGGGGGGGGGGFGGGGFGGGGGGGGGGGGGGGGGGGGGGDGFGGFFFFGGGGGGGGGGGGF@@DGGGGGGGGGGGGG=FGGGCGGGGGGGGFGGGGGEGECEGGGDGGGGGFFGGCDDFCCDGGFFFGFGEFF@@BFBFFGGBF=AFDF))87572:FAF?004428?:9B(1(17:
@M05025:18:000000000-B3NL5:1:1101:22378:6874 1:N:0:TCGAAG
GTTTCGACTCCTACGGGAGGCAGCAGTAGGGAATCTTCCACAATGGACGAAAGTCTGATGGAGCAACGCCGCGTGAGTGAAGAAGGGTTTCGGCTCGTAAAGCTCTGTTGGTAGTGAAGAAAGATAGAGGTAGTAACTGGCCTTTATTTGACGGTAATTACTTAGAAAGTCACGGCTAACTACGTGCCAGCAGCCGCGGTAATACGTAGGTGGCAAGCGTTGTCCGGATTTATTGGGCGTAAAGCGAGTGCAGGCGGGTCAATAAGTCTGATGTGAAAGCCTTCGGCTCAACCGGAGAATT
+
CCCCCGGGGGGGGGGGGGGGGGGGGGGGGGGGGGGGGGGGGGGGGGGGGGGGGGGGGGGGGGGGGGGGGGGGGGGGGGGGGGGGGGGGGGGGGGGGGGGGGGGGGGGGFGGEGGGGGGGGFGGGGGGGG8FFGGGGGGFFGGGGGGFGGGGGGGGGGGGGGGFFGFGGGGGGFGGGGDGGGGGDGGGGGGGGGGGGGGGGGGFGGGFGGD99FCCGGGE*7C*:CGGDC769?FGGGFDGCCCC7C7DBFFFFGE@E3035FFFGFFB?<B9FAFFFFFF:?AFFF>:?24(29>9>9B<>
@M05025:18:000000000-B3NL5:1:1101:19310:6903 1:N:0:TCGAAG
GTTTCGACTCCTACGGGAGGCAGCAGTGGGGAATATTGGACAATGGGCGCAAGCCTGATCCAGCCATACCGCGTGGGTGAAGAAGGCCTTCGGGTTGTAAAGCCCTTTTGTTGGGAAAGAAATCCAGCCGGCTAATACCTGGTTGGGATGACGGTACCCAAAGAATAAGCACCGGCTAACTTCGTGCCAGCAGCCGCGGTAATACGAAGGGTGCAAGCGTTACTCGGAATTACTGGGCGTAAAGCGTGCGTAGGTGGTCGTTTAAGTCCGTTGTGAAAGCCCTGGGCTCAACCTGGGAACT
+
CCCCCGGGGGGGGGGGGGGGGGGGGGFGGGGGGGGFGFFGGGGGGGGGGGGGGGGGGGGGGGGGGGGGGGGGGGGGGGGGGGGGGGGGGGGGGGGDGGGGGGGGGGFDFGGGGGGGFGGGGGGGFFFGGGGGGGGGGGGGGGGGGGGGGGGGGGGGGGFGGGGGGGGGGGGGGGEGGGFGGFFGGGGGGGGGGGGGGGGGGDGGGGC@EGGGGGGGGGGGGDGGGGDE5AFGGGFGGGGDDGGGGDGG3>>GEG=?FDFFFF:D:CFFF6FDEFF?**7(.:2<?:6?F7????B11(5:)
@M05025:18:000000000-B3NL5:1:1101:15359:7023 1:N:0:TCGAAG
GTTTCGACTCCTACGGGAGGCAGCAGTAGGGAATCTTCCACAATGGACGAAAGTCTGATGGAGCAACGCCGCGTGAGTGAAGAAGGGTTTCGGCTCGTAAAGCTCTGTGGGTAGTGAAGAAAGATAGAGGTAGTACTGGCCTTTATTTGACGGTCATTACTTAGAAAGTCACGGCTAACTACGTGCCAGCAGCCGCGGTAATACGTAGGTGGCAAGCGTGGTCCGGATTTATTGGGCGTAAAGCGAGTGCAGGCGGTTCAATAAGTTTGTTGTGAAAGCCTTTGGCCAAACCGGAGAATTG
+
CCCCCGGGGGFC<FEEEFGFDDFG8FFGFGGGGEFFDEEFCCFGGGGFGC+FFFFGFAFGGGGCFFFDEGGGD@CBFGFFEFCGGFEFFGGGGGFGCFCFEGGEF,<E,AFF<C<FACFEFFDFGFFCFGDFGGGDGGF@FGFG<DFFGGGDCF+CEFGCGFGGCCGGG9CFFEGGGCFFGF>DFGCFGCC8:,>CEE:C*7;FCCE:C<?CF=<FFGG**10==7=C*A91@76CFGGGDCG><9C55?77:DFF<554=4=:****13.4@(6=*957B<).:7)(,.2090(1(,-4.
@M05025:18:000000000-B3NL5:1:1101:25778:7062 1:N:0:TCGAAG
GTTTCGACTCCTACGGGAGGCAGCAGTAGGGAATCTTCCACAATGGACGAAAGTCTGATGGAGCAACGCCGCGTGAGTGAAGAAGGGTTTCGGCTCGTAAAGCTCTGTTGGTAGTGAAGAAAGATAGAGGTAGTAACTGGCCTTTATTTGACGGTAATTACTTAGAAAGTCACGGCTAACTACGTGCCAGCAGCCGCGGTAATACGTAGGTGGCAAGCGTTGTCCGGATTTATTGGGCGTAAAGCGAGTGCAGGCGGTGCAATAAGTCTGATGTGAAAGCCTTCGGCTCAACCGGAGAATT
+
CCCCCGGGGGGGGGGGGGGGGGGGGGGGGGGGGGGGGGGGGGGGGGGGGGGGGGGGGGGGGGGGGGGGGGGGGGGGGGGGGGGGGGGGGGGGGGGGGGGGGGGGGGFGGFGGGGGGGGGGGGGGGCCFGGFGGFFGGGGGGGGGGGGGGGGGGGGGGGGGGGGGGGFGGGFGGGGGGGGGFFGEGGGGFGGGGFGEGGGGGGGGGGGGGGFGGFFEGFGGGGGGCCC5579C?FCFF<CCC<CFDGCCBFBDFF3>B>)4;FFGG=@FB<69?<**9=44704<1(4(1427:>>9>;7A)
@M05025:18:000000000-B3NL5:1:1101:13703:7068 1:N:0:TCGAAG
GTTTCGACTCCTACGGGAGGCAGCAGTAGGGAATCTTCCACAATGGACGAAAGTCTGATGGAGCAACGCCGCGTGAGTGAAGAAGGGTTTCGGCTCGTAAAGCTCTGTTGGTAGTGAAGAAAGATAGAGGTAGTAACTGGCCTTTATTTGACGGTAATTACTTAGAAAGTCACGGCTAACTACGTGCCAGCAGCCGCGGTAATACGTAGGGGGCAAGCGTTGTCCGGATTTATTGGGCGTAAAGCGAGTCGAGCGGGTGCAATAAGTTTGATGTGAAAGCATTTGGCTCAACCGGAGAATT
+
BBCCCEEFCC<C@FFFEGGGGE@@@C<@CEFEEEFEE<@FFFFFE8F@ECCFECFDEFAEDCCEFEGGGG@@F@C=FDFFFDA<C@F=EEGGE@FGGCEEFFE<5CEFEEEGFA?F@?FF@EF<?FGEFGDCEF<<?F<=8F>D?FGF?DC<B:+@:,F9FD==FCG9<DFC;FCCB:;B;,3*63DG9>B8>:,>BE5:*;>9@*15:B*==***/5:*=E:+9*:=E59++2C44C71755779C5)).*0*)07:)464@FCCF*1)857AFB??*((.)-6))(),),(,339(())
@M05025:18:000000000-B3NL5:1:1101:22444:7072 1:N:0:TCGAAG
GTTTCGACTCCTACGGGAGGCAGCAGTAGGGAATCTTCCACAATGGACGAAAGTCTGATGGAGCAACGCCGCGTGAGTGAAGAAGGGTTTCGGCTCGTAAAGCTCTGTTGGTAGTGAAGAAAGATAGAGGTAGTAACTGGCCTTTATTTGACGGTAATTACTTAGAAAGTCACGGCTAACTACGTGCCAGCAGCCGCGGTAATACGTAGGTGGCAAGCGTTGTCCGGATTTATTGGGCGTAAAGCGAGTGCAGGCGGTTCAATAAGTCTGATGTGAAAGCCTTCGGCTCAACCGGAGAATT
+
CCCCCGGGGGGGGGGGGGGGGGGGGGGGGGGGGGGGGGGGGGGGGGGGGGGGGGGGGGGGGGGGGGGGGGGGGGGGGGGGGGGGGGGGGGGGGGGGGDGGGGGGGGGFDEGFGGAFGDFFGGGFGFGGGGGFGGGGGGGGGGDGGGGGGGGGGGGGGGGGGGGGGGGGGCFGGGGGGGGGGGGGGFGFGGGGGGGGGGGGGGGGGGGFGEFGGGGFGGGGGGGFGGG=CEDGFGG=DGGGGGFFCCDGEFFFFD>>BB56FF677CFFFFFFFFFBFFF?FFFF646:2<?:?6>172:A2
@M05025:18:000000000-B3NL5:1:1101:13424:7090 1:N:0:TCGAAG
GTTTCGACTCCTACGGGAGGCAGCAGTAGGGAATCTTCCACAATGGACGAAAGTCTGATGGAGCAACGCCGCGTGAGTGAAGAAGGGTTTCGGCTCGTAAAGCTCTGTTGGTAGTGAAGAAAGATAGAGGTAGTAACTGGCCTTTATTTGACGGTAATTACTTAGAAAGTCACGGCTAACTACGTGCCAGCAGCCGCGGTAATACGTAGGTGGCAAGCGTTGTCCGGATTTATTGGGCGTAAAGCGAGTGCAGGCGGTTCAATAAGTCTGATGTGAAAGCCTTCGGCTCAATCGGAGAATT
+
CCCCCGGGGGGGGGGGGEGGGGGGGGFGGGGGGGGGGGGGGGGGGGGGGGGGGFGGGGGGGGGGGGGGGGGGGGGFGGGGGGGGGGGGGGGGGGGGGGGGGGGGGGGGGGGGGGGFGGGFGGFCGGGGGGGGGGGGGGGGGGGGGGGGGGGGGGGGGGGGGGGGGGCACGFFGGGGGGDFG9FEFGG@CFFGGGFGGGGGGGGGGGGGGGGGGFGGGGGEGGGFGEG5EEGCFGFGGGGGDC<FGGCD>FFGFF:5>..2@?BGGGFFFA4A?AF4BFFF:?<?12;<?><)631:;>BA9
@M05025:18:000000000-B3NL5:1:1101:26210:7105 1:N:0:TCGAAG
GTTTCGACTCCTACGGGAGGCAGCAGTAGGGAATCTTCCACAATGGACGAAAGTCTGATGGAGCAACGCCGCGTGAGTGAAGAAGGGTTTCGGCTCGTAAAGCTCTGTTGGTAGTGAAGAAAGATAGAGGTAGTAACTGGCCTTTATTTGACGGTAATTACTTAGAAAGTCACGGCTAACTACGTGCCAGCAGCCGCGGTAATACGTAGGTGGCAAGCGTTGTCCGGATTTATTGGGCGTAAAGCGAGTGCAGGCGGTTCAATAAGTCTGATGTGAAAGCCTTCGGCTCAACCGGAGAATT
+
CCCCCGGGGGGGGGGGGGGGGGGGGGGGGGGGGGGGGGGGGGGGGGCFGCGGGGGGGGGGGGGGGGGGGGGGGGGGGGGFGGGGGGGGGGGGGGGGGGGGGGGGGGGGFFGGGGFGGFCFGFFGGFFGGGGGGGGGGGGGGFEGGGGGGGGGCGGDFAFGGGFGGFFFFGD9FE>FCEGGGGGCBFGFGGGGCCGGGGG8EEGGGGFGGGGGFGG?FFEEGGGGGGDCEGGGGGGC5FG<DGG7CDDCEF?FFFEBB<3:=B=FGF?=BAFFFA?F=BF0,8A21,4(44?7270((4:<4
@M05025:18:000000000-B3NL5:1:1101:6266:7109 1:N:0:TCGAAG
GTTTCGACTCCTACGGGAGGCAGCAGTGGGGAATATTGCACAATGGGCGCAAGCCTGATGCAGCCATGCCGCGTGTATGAAGAAGGCCTTCGGGTTGTAAAGTACTTTCAGCGAGGAGGAAGGTGTTGTGGTTAATAACCACAGCAATTGACGTTACTCGCAGAAGAAGCACCGGCTAACTCCGTGCCAGCAGCCGCGGTAATACGGAGGGTGCAAGCGTTAATCGGAATTACTGGGCGTAAAGCGCACGCAGGCGGTCTGTCAAGTCGGATGTGAAATCCCCGGGCTCAACCTGGGAACT
+
CCCCCGGGGGGGGGGGGGGGGGGGGGGGGGGGGGGGGGGGGGGGGGGGGGGGGGGGGGGGGGGGGGGGGGGGGGGGGGGGGGGGGGGGGGGGGGGGGGGGGGGGGGGGGGGGGFGGGGGGGGGGGGGGGGGGGGGGGGGGGGGGGGGGGGGGGGGGGGGGGGGGGFGGGGGGGGGGGGGGGGGGGGGGGGGGGGGGGGGGGGGGGGGGGGGGGGGGGGGGGGGGGGGGEGGGGGGGGGGDCGGGGG7<DEFGEGFFFFFFFBBFGGFFFF>:@24*9@@A7086BB921<>?FFFB<?F:3
@M05025:18:000000000-B3NL5:1:1101:22101:7110 1:N:0:TCGAAG
GTTTCGACTCCTACGGGAGGCAGCAGTAGGGAATCTTCCACAATGGACGAAAGTCTGATGGAGCAACGCCGCGTGAGTGAAGAAGGGTTTCGGCTCGTAAAGCTCTGTTGGTAGTGAAGAAAGATAGAGGTAGTAACTGGCCTTTATTTGACGGTAATTACTTAGAAAGTCACGGCTAACTACGTGCCAGCAGCCGCGGTAATACGTAGGTGGCAAGCGTTGTCCGGATTTATTGGGCGTAAAGCGAGTGCAGGCGGTTCAATAAGTCTGATGTGAAAGCCTTCGGCTCAACCGGAGAATT
+
CCCCCGGGGGGGGGGGGGGGGGGGGGGGGGGGGGGGGGGGGGGGGGGGGGGGGEGGGGGGGGGGGGGGGGGGGGGGGGGGGGGGGGGGGGGGGGGGGFGFGGGGGGGFGGGGGGFGFFGGGGGGFGGGGGFFGGGGGGGGGGCDGGGGGGFFGGGGGFGGGGGGGGGGGGGGGGGGGGGGGGGGGDGGGGGGGGFGGGGGEGGGGGGGGGGFGGGGGFGECECF7EGGDEGFGGGGGGDC<DDFDG5DB@FFFCBEF<76F?**::==FA?)*-96@???B?FF:1>:<>?:BF>>FF:B4
@M05025:18:000000000-B3NL5:1:1101:25420:7127 1:N:0:TCGAAG
GTTTCGACTCCTACGGGAGGCAGCAGTAGGGAATCTTCCACAATGGACGAAAGTCTGATGGAGCAACGCCGCGTGAGTGAAGAAGGGTTTCGGCTCGTAAAGCTCTGTTGGTAGTGAAGAAAGATAGAGGTAGTAACTGGCCTTTATTTGACGGTAATTACTTAGAAAGTCACGGCTAACTACGTGCCAGCAGCCGCGGTAATACGTAGGTGGCAAGCGTTGTCCGGATTTATTGGGCGTAAAGCGAGTGCAGGCGGTTCAATAAGTCTGATGTGAAAGCCTTCGGCTCAAACGGAGAATT
+
CCCCCGGGGGGGGGGGGGGGGGGGGGFFGGGGGGGGGGGGGGGGGGGGGGGGGGGGGGGGGGGGGGGGGGGGGGECFGGGGGGGGGGCFGFGGGGFE:FCFGGGGGGGGGGFGG<8EFEFGFGGGGGGGGGGGFGGGGGGGF9FA<AFGGGGGGGGGGGGGGGGGGDGGGFGGCFFGEGGGGD5DGEFGDGGGGGGGGGGGGGGFG?FGGCD5CFG=FE:CGGGGEG=5=CFGFGFDC<DDDGGCDGGDF?7@FF:D))-94@CDCF4F>?<6:F?FF?44?F714462)5.5::694725
@M05025:18:000000000-B3NL5:1:1101:7853:7136 1:N:0:TCGAAG
GTTTCGACTCCTACGGGAGGCAGCAGTAGGGAATCTTCCACAATGGACGAAAGTCTGATGGAGCAACGCCGCGTGAGTGAAGAAAGGTTTCGGCTCGTAAAGCTCTGTTGGTAGTGAAGAAAGATAGAGGTAGTAACTGGCCTTTATTTGACGGTAATTACTTAGAAAGTCACGGCTAACTACGTGCCAGCAGCCGCGGTAATACGTAGGTGGCAAGCGTTGTCCGGATTTATTGGGCGTAAAGCGAGTGCAGGCGGTTCAATAAGTCTGATGTGAAAGCCTTCGGCGCAACCGGAGAATT
+
CCCCCGGGGGGGGGGGGGGGGGGGGGGGGGGGGGGGGGGGGGGGGGGGGGGGGGGGGFGGGGGGGGGGGGGGGGGGGGGGGGGG<FGGGGGGGGGGGGGGGGGGGGGGFGGGGGGFAFGGGGGGGGGGGGGGGGGGFGFGGGGGGGGGGGGGGGGGGGGGGGGGGGGGGGGGGGGGGGGGGGGGGGGGABF?FGGGGGGGGGGGFGGGGGGGGGGGGGGGGGGGGGGGGD?CGCCFGGGGCCGGGGGG>>FGFGFFFBE???=C:CFFFFFBBDFFF4*40:A?<66(3749?BF1>FFFB
@M05025:18:000000000-B3NL5:1:1101:10157:7143 1:N:0:TCGAAG
GTTTCGACTCCTACGGGAGGCAGCAGTAGGGAATCTTCCACAATGGACGAAAGTCTGATGGAGCAACGCCGCGTGAGTGAAGAAGGGTTTCGGCTCGTAAAGCTCTGTTGGTAGTGAAGAAAGATAGAGGTAGTAACTGGCCTTTATTTGACGGTAATTACTTAGAAAGTCACGGCTAACTACGTGCCAGCAGCCGCGGTAATACGTAGGTGGCAAGCGTTGTCCGGATTTATTGGGCGTAAAGCGAGTGCAGGCGGTTCAATAAGTCTGATGTGAAAGCCTTCGGCTCAACCGGAGAATT
+
CCCCCGGGGGGGGGGGGGGGGGGGGGGGGGGGGGGGGGGGGGGGGGGGGGGGGFGGGGGGGGGGGGGGGGGGGGGGGGGGGGGGGGGGGGGGGGGGGGGGGGGGGGGGGGGGGGGGGFGGGGFFGGGGGGGGGGGGGGGGFGGGGGGGGGCGGGGGGFEGGGGGGGGGGGGGGGDGGDGGGGGGGFGGGGGFGGGGGGGGGGGGGFCGGGGGGGGGFGDCG5CFGGG57EFGEFFGGFGGGG:FGGGGEFFGF7>>B;5:F@BGGGF?BFFFFFBFF6/8(4<?<09?B?<<:;119>3A4
@M05025:18:000000000-B3NL5:1:1101:5850:7168 1:N:0:TCGAAG
GTTTCGACTCCTACGGGAGGCAGCAGTAGGGAATCTTCCACAATGGACGAAAGTCTGATGGAGCAACGCCGCGTGAGTGAAGAAGGGTTTCGGCTCGTAAAGCTCTGTTGGTAGTGAAGAAAGATAGAGGTAGTAACTGGCCTTTATTTGACGGTAATTACTTAGAAAGTCACGGCTAACTACGTGCCAGCAGCCGCGGTAATACGTAGGTGGCAAGCGTTGTCCGGATTTATTGGGCGTAAAGCGAGTGCAGGCGGTTCAATAAGGCTGATGTGAAAGCCTTCGGCTCAACCGGATAATT
+
CCCCCGGGGGGGGGGGGGGGGGGGGGGGGGGGGGGGGGGGGGGGGGGGGGGGGGGGGGGGGGGGGGGGGGGGGGGGGGGGGGGGGGGGGGGGGGGGGGGGGGGGGGGGGGGFGGGGGGGGGGGGFGGGGGGGGGGGFGFGGGGGADFGGGFGGGGGGGGGGFGGGGGGGGGGGDGGGGGGGGGGGGGGGGGGGGDGGGGGGGGFFGGGFGGGCFFFG=E:=EEGGGGEGG6@CGGFGGG5DGGGGDDGBF@DFGEBF3)-/9?GGF457(.<FFFFFFF(::A<<<7:155817B>::<94
@M05025:18:000000000-B3NL5:1:1101:21190:7181 1:N:0:TCGAAG
GTTTCGACTCCTACGGGAGGCAGCAGTAGGGAATCTTCCACAATGGACGAAAGTCTGATGGAGCAACGCCGCGTGAGTGAAGAAGGGTTTCGGCTCGTAAAGCTCTGTTGGTAGTGAAGAAAGATAGAGGTAGTAACTGGCCTTTATTTGACGGTAATTACTTAGAAAGTCACGGCTAACTACGTGCCAGCAGCCGCGGTAATACGTAGGTGGCAAGCGTTGTCCGGATTTATTGGGCGTAAAGCGAGTGCAGGCGGTTCAATAAGTCTGATGTGAAAGCCTTCGGCTCAACCGGAGAATT
+
CCCCCGGGGGGGGGGGGGGGGGGGGGGGGGGGGGGGGGGGGGGGGGGGGGGGGGGGGGGGGGGGGGGGGGGGGGGGGGGGGGGGGGGGGGGGGGGGGGGGGGGFFGGGFGGGGGGGGGGGGGGGCFGGGGGGGFGGGGGGGGGGGGGGGGGGGDGGGGGGGGGGGGGGGGGGGGGGGGFGGGGGGFGGGGCFGCFGGGGGGGGGGGGGGGCFGFGGGGGEC=EGFEGDE5ECGGGGGGGGGGCGGD<DFFFGFG>>B7<?FFFFFCFFFAFFFB=?FFFF??2<BF>??FFFFFF>197><
@M05025:18:000000000-B3NL5:1:1101:9601:7225 1:N:0:TCGAAG
GTTTCGACTCCTACGGGAGGCAGCAGTAGGGAATCTTCCACAATGGACGAAAGTCTGATGGAGCAACGCCGCGTGAGTGAAGAAGGGTTTCGGCTCGTAAAGCTCTGTTGGTAGTGAAGAAAGATAGAGGTAGTAACTGGCCTTTATTTGACGGTAATTACTTAGAAAGTCACGGCTAACTACGTGCCAGCAGCCGCGGTAATACGTAGGTGGCAAGCGTTGTCCGGATTTATTGGGCGTAAAGCGAGTGCAGGCGGTTCAATAAGTCTGATGTGAAAGCCTTCGGCTCAACCGGAGAATT
+
CCCCCGGGGGGGGGGGGEFGGGGGGGGGGGGGGGGGGGGGGGGGGGGGGGGGGGGGGGGGGGGGGGGGGGGGGGGGGGGGGGGGGGGGGGGGGGGGGGGGGGGGGGGGGFGGGGFGFFGGGGGDGGGGGGGGGGGGGGGGGGGGGGGGGGGGGGCFGGGGGGGFGGGGGGGGGGGGGGGGGGG>DEGGGGFGGFGGGGGGGGGGGGCFFEC6CFGGDFGEGDEEFEGC*:C?GGGGGGGGGGFDDGDC7F*:BGFFF.74FFFGGGF=?4BF=AFFFFF::728?B>6??FF:999>9<>4
@M05025:18:000000000-B3NL5:1:1101:23518:7251 1:N:0:TCGAAG
GTTTCGACTCCTACGGGAGGCAGCAGTAGGGAATCTTCCACAATGGACGAAAGTCTGATGGAGCAACGCCGCGTGAGTGAAGAAGGGTTTCGGCTCGTAAAGCTCTGTTGGTAGTGAAGTAAGATAGAGGTAGTAACTGGCCTTTATTTGACGGTAATTACTTAGAAAGTCACGGCTAACTACGTGCCAGCAGCCGCGGTAATACGTAGGTGGCAAGCGTTGTCCGGATTTATTGGGCGTAAAGCGAGTGCAGGCGGTTCAATAAGTCTGATGTGAAAGCCTTCGGCTCAACCGGAGAATT
+
CCCCCFFEGGGGGGGDGDEEGFGGGGFGGGDGGGGGFGGGG?EFGGGGGGEGGGGDEAFGE<FGDCFEFCFGG=CBFG<F<FDEF@:CCFGCFEEFCCC8B@DE@FDFGEE:9FFGB<A,CFFA<?F<<AE=CE5<,@F@FGG8F<CFGGDFGEFFFEFF37C@;;@BFGCFF++CBBF8EGGEFGCGGFE?C:2>C*C4C:9=@FCFFEECGGFFFFGG5=E:=*2CE*<9<CFFGGGG)5*C7<CC<5?FF7;DB>.39=8DGGFFF96>4>FFFFFB:?2<?8;<F2<7?10(1,425
@M05025:18:000000000-B3NL5:1:1101:11504:7272 1:N:0:TCGAAG
GTTTCGACTCCTACGGGAGGCAGCAGTGGGGAATATTGCACAATGGGGGAAACCCTGATGCAGCGACGCCGCGTGAAGGAAGAAGTATCTCGGTATGTAAACTTCTATCAGCAGGGAAGAAAATGACGGTACCTGACTAAGAAGCCCCGGCTAACTACGTGCCAGCAGCCGCGGTAATACGTAGGGGGCAAGCGTTATCCGGATTTACTGGGTGTAAAGGGAGCGTAGACGGAAGAGCAAGTCTGATGTGAAAGGCTGGGGCTTAACCCCAGGACTGCATTGGAAACTGTTTTTCTAGAGT
+
CCCCCGGGGGGGGGGGGGGGGGGGFGGGGGGEGGGGGGGGGGGGGGGGGGGGGGGGGFFGGGGGGGGGGGGGGGGGGGGGGGGGGFGGGGGGGGGGGGGGGGGGGGGGGGFGGGGGGGGGGGGGGFFFEFGGGGGGGGGGGGGCFGGGGGGGGGGGGGGGGGGGGGGGGGGGGGFGEGGFFGFGGDGGDGGGGGGGGGG?CGDGGGGGGGGGGGEF?9CFD55/CEGG=FGGG<DGGGGGGFFGGFGG4BFFFG>FFF>BFFFGGGFFF:D8F?FFFFFFFFF):2(4<>FF?:?BBA<74
@M05025:18:000000000-B3NL5:1:1101:26914:7314 1:N:0:TCGAAG
GTTTCGACTCCTACGGGAGGCAGCAGTAGGGAATCTTCCACAATGGACGAAAGTCTGATGGAGCAACGCCGCGTGAGTGAAGAAGGGTTTCGGCTCGTAAAGCTCTGTTGGTAGTGAAGAAAGATAGAGGTAGTAACTGGCCTTTATTTGACGGTAATTACTTAGAAAGTCACGGCTAACTACGTGCCAGCAGCCGCGGTAATACGTAGGTGGCAAGCGTTGTCCGGATTTATTGGGCGTAAAGCGAGTGCAGGCGGTTCAATAAGTCTGATGTGAAAGCCTTCGGCTCAACTGGAGAATT
+
CCCCCGGGGGGGGGGGGGGGGGGGGGFFGGGGGGGGGGGGGGGGGGGGGGCGGGGGGFGGGGGGGGFFGEEEEFFFFGGFGGGGGFEFFCGGGDFGGGGGFFGEC,EGGGGFGGCFFFGGEFGGGGGGF,BFGGFGFGGGGG,,C<DFCFGCFGGGGGGGGGFFG;@DDG,FFFG7ECGGGGGEGGGGGGG?C>8CGGGGGGFEFGFFFCEGFCE?CFD55>>?FCCE55C?CCFGG4>CGGGGGGDCDFFGFD>@B7@28*0:DFFFFFB27:B?BBF:B?><?1;837?F4::2<>?F)
@M05025:18:000000000-B3NL5:1:1101:20431:7320 1:N:0:TCGAAG
GTTTCGACTCCTACGGGAGGCAGCAGTAGGGAATCTTCCACAATGGACGAAAGTCTGATGGAGCAACGCCGCGTGAGTGAAGAAGGGTTTCGGCTCGTAAAGCTCTGTTGGTAGTGAAGAAAGATAGAGGTAGTAACTGGCCTTTATTTGACGGTAATTACTTAGAAAGTCACGGCTAACTACGTGCCAGCAGCCGCGGTAATACGTAGGTGGCAAGCGTTGTCCGGATTTATTGGGCGTAAAGCGAGTGCAGGCGGTTCAATAAGTCTGATGTGAAAGCCTTCGGCTCAACCGGAGAATT
+
CCCCCGGGGGGGGGGGGGGGGGGGGGGGGGGGGGGGGGGGGGGGGGGGGGGGGGGGGGGGGGGGGGGGGGGGGGGGGGGGGGGFGGGGGGGGGGGGGGGGGGGGGGGFGGGGGGFGGEFFGGGFGGGGGGGGGGGGGGGGGGGGGGGGGFGGGGGGGGGGGGGGGGGGGGGGGGGGGGGGGGGGGGGGGGGGGGGGGGGGGGGEFGFGGGGGGGGGGGG:EGCGGGGCACGGGGGGGGGDGGGGGGDDFFFGFGFFF<38=F?FGGFFFFFAB<@??FFFFBA?B?9<F7<?8;BFFF:A4
@M05025:18:000000000-B3NL5:1:1101:9430:7334 1:N:0:TCGAAG
GTTTCGACTCCTACGGGAGGCAGCAGTAGGGAATCTTCCACAATGGACGAAAGTCTGATGGAGCAACGCCGCGTGAGTGAAGAAGGGTTTCGGCTCGTAAAGCTCTGTTGGTAGTGAAGAAAGATAGAGGTAGTAACTGGCCTTTATTTGACGGTAATTACTTAGAAAGTCACGGCTAACTACGTGCCAGCAGCCGCGGTAATACGTAGGTGGCAAGCGTTGTCCGGATTTATTGGGCGTAAAGCGAGTGCAGGCGGTTCAATAAGTCTGATGTGAAAGCCTTCGGCTCAACCGGAGAATT
+
CCCCCGGGGGGGGGGGGGGGGGGGGGGGGGGGGGGGGGGGGGGGGGGGGGGGGGGGGGGGGGGGGGGGGGGGGGGGGGGGGGGGFGGFGGFGGGGGGGGDFGGAEAFEFGGFGEFGFGGEFGFFGGGGGGGGGGGGGFGGGGFGGGGGGGGGGGGGGGGGGGGGGGGGGGGGGGGGGC;DCFGGFCFGFGGDF>F5CGGGGGGGGGFFGGGGDGGGGGE=EGGGGEE*7CFCFGFDGGGGGGGGGG5C>:BGFG@EB>)4?FFGFGBFFFFFFFF=FF?0:7>?F?B6?4>(44(9>;FF4
@M05025:18:000000000-B3NL5:1:1101:8138:7335 1:N:0:TCGAAG
GTTTCGACTCCTACGGGAGGCAGCAGTGGGGAATATTGGACAATGGGCGCAAGCCTGATCCAGCCATACCGCGTGGGTGAAGAAGGCCTTCGGGTTGTAAAGCCCTTTTGTTGGGAAAGAAATCCAGCCGGCTAATACCTGGTTGGGATGACGGTACCCAAAGAATAAGCACCGGCTAACTTCGTGCCAGCAGCCGCGGTAATACGAAGGGTGCAAGCGTTACTCGGAATTACTGGGCGTAAAGCGTGCGTAGGTGGTTATTTAAGTCCGTTGTGAAAGCCCTGGGCTCAACCTGGGAACT
+
CCCCCGGGGGGGGGGGGGGGGGGGGGFGGGGGGGGGGGGGGGGGGGGGGGGGGGGGGGGGGGGGGGGGGGGGGGGGGGGGGGGGGGGGGGGGGGGGGGGGGGGGGGGGGGGGGGGGGGGGGGGGGGGGGGGGGGGGGGGGGGFGGGGGGGGGGGGGGGGGGGGGGGGGGGGGGGGGGGGGGGGGGGGGGGGGGGGGGGGGGGGGGGGGGGGGGGGGGGGGGGGGGGGGEGGGGGGGFGGGGGGGFDDGFFBDFGFFFF>AFFFGGGFFF:F?FFFFFFFF<?BFFF0284?B??F??F?F3
@M05025:18:000000000-B3NL5:1:1101:25746:7408 1:N:0:TCGAAG
GTTTCGACTCCTACGGGAGGCAGCAGTGGGGAATATTGGACAATGGGCGGAAGCCTGATCCAGCAACGCCGCGTGAGGGATGACGGCCTTCGGGTTGTAAACCTCTTTCGCCTGTGACGAAGCGAAAGTGACGGTAACAGGTAAAGAAGCACCGGCCAACTACGTGCCAGCAGCCGCGGTAATACGTAGGGTGCGAGCGTTGTCCGGAATTATTGGGCGTAAAGGGCTCGTAGGCGGTTTGTCGCGTCGGGAGTGAAAACACACAGCTTAACTGTGTGCTTGCTTTCGATACGGGCAGACT
+
CCCCCGGGGGGGGGGGGGGGGGGGGGFGGGGGGGGGGGGGGGGGGGGGGGGGGGGGGGGGGGGGGGGGGGGGGGGGGGGGGGGGGGGGGGGGGGGGGGGGGGGGGGGGGGGGDGGGGGGGGGGGGGGDGGGGGGGGGGGGGGGGGGGGGGGCFGDGGDGGGGGGGGGGGGGGGGGGGGGGGGGGGGEFGGGGGGGGGGGGE8AFGGGGGGCEGGGGGGGGGGGGGGGGGGGGGGGGGCDDGGGGGGGG3@)7>DF86@B?FFFGGGF:FBFFFAFFFFFFDFFFFFFF?D:9F066162:.
@M05025:18:000000000-B3NL5:1:1101:19583:7424 1:N:0:TCGAAG
GTTTCGACTCCTACGGGAGGCAGCAGTAGGGAATCTTCCACAATGGACGAAAGTCTGATGGAGCAACGCCGCGTGAGTGAAGAAGGGTTTCGGCTCGTAAAGCTCTGTTGGTAGTGAAGAAAGATAGAGGTAGTAACTGGCCTTTATTTGACGGTAATTACTTAGAAAGTCACGGCTAACTACGTGCCAGCAGCCGCGGTAATACGTAGGTGGCAAGCGTTGTCCGGATTTATTGGGCGTAAAGCGAGTGCAGGCGGTTCAATAAGTCTGATGTGAAAGCCTTCGGCTCAACCGGAGAATT
+
CCCCCGGGGGGGGGGGGGGGGGGGGGGGGGGGGGGGGGGGGGGGGGGGGGGGGGGGGGGGGFGGGGGGGGGGGGGGGGGFGGGGGGGGGGGGGGGGGGGDFGGDGFGGGGGGGGGGGGGGGGGGGGGGGGGGGGGGGGGFGFGGGGGGCCFFGGGGGFGGGGGGGGGGGGFGGGGGGGGGGGGGGGCGGGFG>FEGEGGEGEGGGGGFGEFGGGGGGGGGGGGGGGG7*=CFFGGGGDGDDGFFGGDGEFFFFF>B>07-9FBFGC64=>F<BAFFFFFFFBBF?:9?:<?:1;B>634<6
@M05025:18:000000000-B3NL5:1:1101:14165:7438 1:N:0:TCGAAG
GTTTCGACTCCTACGGGAGGCAGCAGTAGGGAATCTTCCACAATGGACGAAAGTCTGATGGAGCAACGCCGCGTGAGTGAAGAAGGGTTTCGGCTCGTAAAGCTCTGTTGGTAGTGAAGAAAGATAGAGGTAGTAACTGGCCTTTATTTGACGGTAATTACTTAGAAAGTCACGGCTAACTACGTGCCAGCAGCCGCGGTAATACGTAGGTGGCAAGCGTTGTCCGGATTTATTGGGCGTAAAGCGAGTGCAGGCGGTTCAATAAGTCTGATGTGAAAGCCTTCGGCTCAACCGGAGAATT
+
CCCCCGGGGGGGGGGGGGGGGGGGGGGGGGGGGGGGGGGGGGGGGGGGGGGGGGGGGGGGGGGGGGGGGGGGGGGGGGGGGGGGGGGGGGGGGGGGGGGFFGGGGGGGGGGGGGGGGGGGGGGGGGGGGGGGGGGGGGEGGGGGGGGGGGGGGGGGGGGGGGGGGFGGGGGGGGGGGGFGGGGGGGGGGGGGGGGGGGGEEEFGGGGGGGGGGGGGGGGGGGEFFGGGD5CFGFDGGFGGGGGDFDDGFFFGFFEFF733?FF7CCFFFAFFFBFFFFFF::<?FF>F<BFF:>09BF:>9
@M05025:18:000000000-B3NL5:1:1101:21613:7447 1:N:0:TCGAAG
GTTTCGACTCCTACGGGAGGCAGCAGTGGGGAATATTGGACAATGGGCGCAAGCCTGATCCAGCCATACCGCGTGGGTGAAGAAGGCCTTCGGGTTGTAAAGCCCTTTTGTTGGGAAAGAAATCCAGCCGGCTAATACCTGGTTGGGATGACGGTACCCAAAGAATAAGCACCGGCTAACTTCGTGCCAGCAGCCGCGGTAATACGAAGGGTGCAAGCGTTACTCGGAATTACTGGGCGTAAAGCGTGCGTAGGTGGTTATTTAAGTCCGTTGTGAAAGCCCTGGGCTCAACCTGGGAACT
+
CCCCCGGGGGGGGGGGGGGGGGGGGGGGGGGGGGGGGGGGGGGGGGGGGGGGGGGGGGGGGGGGGGGGGGGGGGGGGGGGGGGGGGGGGGGGGGGGGGGGGGGGGGGGGGGGGGGFGGGGGGGGGGGGGGGGGGGGGGGGGGGGGGGGGGGGGGGGGGGGFGGGGGGGGGGGGGGGGGFGGGGGGGGGGGGGFGGGGGGGGGGGGGGFGGGGGGGGGGGGGGGGGGG=CFFGGGFCGDDGGDFGGGDGEDEGFDFFF@F>FFFGGGFFFFFFFFF?=@F?.:?BFFF7:>??FBB??:>:)
@M05025:18:000000000-B3NL5:1:1101:17951:7467 1:N:0:TCGAAG
GTTTCGACTCCTACGGGAGGCAGCAGTAGGGAATCTTCCACAATGGACGAAAGTCTGATGGAGCAACGCCGCGTGAGTGAAGAAGGGTTTCGGCTCGTAAAGCTCTGTTGGTAGTGAAGAAAGATAGAGGTAGTAACTGGCCTTTATTTGACGGTAATTACTTAGAAAGTCACGGCTAACTACGTGCCAGCAGCCGCGGTAATACGTAGGTGGCAAGCGTTGTCCGGATTTATTGGGCGTAAAGCGAGTGCAGGCGGTTCAATAAGTCTGATGTGAAAGCCTTCGGCTCAACCGGAGAATT
+
CCCCCGGGDFGGGGGGGEGGGGGGGGGGGGGGGGGGGGGGGGGGGGGGGGGGEFGGGGGGGGGGGGGGGGGGGGGGGFGGGFGDFFGGGGGGGGGGGGGGGGGFGGGCGGGGGGFGFGFEGGGFGGGGGFFGGGGGDFFGGGGGGGFFGGGGGGGGGGGGCAFGGDGFGGGGG>FGGGGGGGGGGGGGFCFFFGGDGGGGGDFGGGGGGGGGGG=?FFGEEG=7C=E/:=CGGGGGGGGGGG>GFGGDFFBGF7:EFB>:F?FGGGFFF>BAFFFB?FF0?FFFFF>?F?<?B6>9>;<A9
@M05025:18:000000000-B3NL5:1:1101:6816:7473 1:N:0:TCGAAG
GTTTCGACTCCTACGGGAGGCAGCAGTGGGGAATATTGCACAATGGGGGAAACCCTGATGCAGCGACGCCGCGTGAAGGAAGAAGTATCTCGGTATGTAAACTTCTATCAGCAGGGAAGAAAATGACGGTACCTGACTAAGAAGCCCCGGCTAACTACGTGCCAGCAGCCGCGGTAATACGTAGGGGGCAAGCGTTATCCGGTTTTACTGGGTGTAAAGGGAGCGTAGACGGAAGAGCAAGTCTGATGTGAAAGGCTGGGGCTTAACCCCAGGACTGCATTGGAAACTGTTTTTCTAGAGT
+
CCCCCGGGEGGGGGGGGGGGGGGGGGGGGGGGGGGGGGGGGGGGGGGGGGGGGGGGGGGGGGGGGGGGGGGGGGGGGGGGGGGGGGGGGGGGGGGGGGGGGGGGGGGGGGGGGGGGGGGGGGGGGGGGGGGGGGGGGGGGGGGGGFGGGGGGGGGGGGGGGGFGGGGGGGGGGGGGGGGGGGGGGGGGGGGGGGEEGGGGGGGGEGGGGGGGGGEGGFGFGGGGGGGGEGGGGGGGGGGFDCFGGDGGFFFGFGFFFF:?FFFFGGFFFFFFFFFFFFFDFFFF9<?FBA<AF::<>BA7-
@M05025:18:000000000-B3NL5:1:1101:7582:7484 1:N:0:TCGAAG
GTTTCGACTCCTACTGGAGGCAGCAGTGGGGAATATTGCACAATGGGGGAAACCCTGATGCAGCGACGCCGCGTGAGTGATGAAGTATTTCGGTATGTAAAGCTCTATCAGCAGGGAAGAAAATGACGGTACCTGACTAAGAAGCACCGGCTAAATACGTGCCAGCAGCCGCGGTAATACGTATGGTGCAAGCGTTATCCGGATTTACTGGGTGTAAAGGGAGCGTAGACGGAGAGGCAAGTCTGATGTGAAAAACCGGGGCTCAACCCCGGGACTGCATTGGAAACTGTTTTTCTAGAGT
+
CCCCCGGGGGGGGGGGGGGEGGGGGGFGGGGGGGGGGGGGGGGGGGGGGGGGCFGGGGGGGGGGGGGGGGGGGGGFEFFGGGGGG?EFGGGGCFGGGGGGGGGGGGGGGGGGGGGGGGGGGGGGGFGGGGGGGGGGGGGGGGGEGDGGGGGGGGGGGGGGGGGGGGCGGGEGGGGG>EGGGGGGGGGGGFCF5C:EEF9;CED8CCFGDFGFECCEGGGGGDCCDECEGGGGE3<DDCCFGG7CC:7C=FFDB:.7>DD>E>EFFGF>>6BBFFE>FFB2)4>B4<?<A).6:BF<4A2))
@M05025:18:000000000-B3NL5:1:1101:8001:7498 1:N:0:TCGAAG
GTTTCGACTCCTACGGGAGGCAGCAGTGGGGAATATTGCACAATGGGCGAAAGCCTGATGCAGCGACGCCGCGTGAGGGATGACGGCCTTCGGGTTGTAAACCTCTTTCAGTAGGGAAGAAGCGAAAGTGACGGTACCTGCAGAAGAAGCGCCGGCTAACTACGTGCCAGCAGCCGCGGTAATACGTAGGGCGCAAGCGTTATCCGGATTTATTGGGCGTAAAGAGCTCGTAGGCGGTTTGTCGCGTCTGCCGTGAAAGTCCGAGGGTCAACCTCGGATCTGCGGTGGGTACGGGCAGACT
+
CCCCCGGGGGGGGGGGGGGGGGGGGGDGGGGGGGGGGGGGGGGGGGGGGGGGGGGGGGGGGGGGGGGGGGGGGGGGGGGGGGGGGGGGGGGGGGGGGGGGGGGGGGGGGGGGGGGGGGGGGGGGGGGGGGGGGGGGGGGGGFGFGGGGGGGGGGGGGGGGGGGGGFGGGGGGGGGGGGGGGGFGGB:<FGGGGGGEEGGGGGFGGGGGCCFGGGGGGGGEEGGCFGF?FEEEGG4>DCCDGGFGGGGDDFFGF/)08FF>?FF5CG5.736)78FFE@>>FFFF629B>9>71907(3(,)
@M05025:18:000000000-B3NL5:1:1101:19099:7503 1:N:0:TCGAAG
GTTTCGACTCCTACGGGAGGCAGCAGTAGGGAATCTTCCACAATGGACGAAAGTCTGATGGAGCAACGCCGCGTGAGTGAAGAAGGGTTTCGGCTCGTAAAGCTCTGTTGGTAGTGAAGAAAGATAGAGGTAGTAACTGGCCTTTATTTGACGGTAATTACTTAGAAAGTCACGGCTAACTACGTGCCAGCAGCCGCGGTAATACGTAGGTGGCAAGCGTTGTCCGGATGTATTGGGCGTAAAGCGAGTGCAGGCGGTTCAATAAGTCTGATGTGAAAGCCTTCGGATCAACCGGAGAATT
+
CCCCCG9FDGFFGGGGGGGGGGGGCEFFGGGGGGCEGGGGGGGGGGGFGG7FFFF9E<FFEEFGF@EFGGGGG=FEFGGGAFCEFFGFGGGGGGGGGGEFDEGFCFFEGGGGGFFGFFGGG,=FFEFFFFGFCAEAFCAGF8,F,CFFFGEEFFGGGGGDFCGGCFGGGGFFGGGGGGGGGGGEGEGFCFFGGCDE*>8E:=C7CC:CF54,AA:@=*/2:77+4:::**=CG77C4C5)/*9CCD595.7>FG:)>))(1@FDFF09B<46?<67*/9.:?F2(((-(.3.46>>0183.
@M05025:18:000000000-B3NL5:1:1101:25665:7512 1:N:0:TCGAAG
GTTTCGACTCCTACGGGAGGCAGCAGTGGGGAATATTGCACAATGGGCGAAAGCCTGATGCAGCGACGCCGCGTGAGGGATGACGGCCTTCGGGTTGTAAACCTCTTTCAGTAGGGAAGAAGCGAAAGTGACGGTACCTGCAGAAGAAGCGCCGGCTAACTACGTGCCAGCAGCCGCGGTAATACGTAGGGCGCAAGCGTTATCCGGATTTATTGGGCGTAAAGAGCTCGTAGGCGGTTTGTCGCGTCTGCCGTGAAAGTCCGAGGCTCAACCTCGGATCTGCGGTGGGTACGGGCAGACC
+
CCCCCGGGGGGGGGGGGGGGGGGGGGEFGGGGGGGGGGGGGGGGGGGGGGGGGGGGGGGGGGGGGGGGGEGGGGGGGGGGGGGGGGGGGGGGGGGGGGGGGGGGGGGGGGGGGGGGGGGGGGGGGGGGGGGGGGGGGGGGGGGGGGGFGGEEGGGGGDGGGGGGGGGGGGGGGGGGGGGGGGGGFFEGGGDGGGGGGGGGGDGGGGG=EGGFEFC6FGEGGGFGGGGFGGGGCGFDG)>DGFGDFGGCB>B7BCDF3=FD=BECGG>;5262@?F>BFFFAAFB06;B>F44296((401(
@M05025:18:000000000-B3NL5:1:1101:13251:7518 1:N:0:TCGAAG
GTTTCGACTCCTACGGGAGGCAGCAGTAGGGAATCTTCCACAATGGACGAAAGTCTGATGGAGCAACGCCGCGTGAGTGAAGAAGGGTTTCGGCTCGTAAAGCTCTGTTGGTAGTGAAGAAAGATAGAGGTAGTAACTGGCCTTTATTTGACGGTAATTACTTAGAAAGTCACGGCTAACTACGTGCCAGCAGCCGCGGTAATACGTAGGTGGCAAGCGTTGTCCGGATTTATTGGGCGTAAAGCGAGTGCAGGCGGTTCAATAAGTCTGATGTGAAAGCCTTCGGCTCAACCGGAGAATT
+
CCCCCGGGGGGGGGGGGGGGGGGGGGGGGGGGGGGGGGGGGGGGGGGGGGGGGGGGGGGGGGGGGGGGGGGGGGGGGGGGGGGGGGGGGGGGGGGGGGGGGGFFFGGGGGGFGGGGGGGGGGGGGGGGGGFGGGGGGGGGGGGGGGGGGFGGGGGGGGGGGGFGGGGGGGGGGGGGGGGFGGGGFFCGGFEGGGGGGGGEDGGGFF9FGGGGGGGGGGG=EGGGGDEEGCGGGGGDDFGGGD5CCD3<>FFGFGFFF>)8=FFGGG66FFFFBFF?BB6(.525:?BB15?<<FF99>?><
@M05025:18:000000000-B3NL5:1:1101:6366:7566 1:N:0:TCGAAG
GTTTCGACTCCTACGGGAGGCAGCAGTAGGGAATCTTCCACAATGGACGAAAGTCTGATGGAGCAACGCCGCGTGAGTGAAGAAGGGTTTCGGCTCGTAAAGCTCTGTTGGTAGTGAAGAAAGATAGAGGTAGTAACTGGCCTTTATTTGACGGTAATTACTTAGAAAGTCACGGCTAACTACGTGCCAGCAGCCGCGGTAATACGTAGGTGGCAAGCGTTGTCCGGATTTATTGGGCGTAAAGCGAGTGCAGGCGGTTCAATAAGTCTGATGTGAAAGCCTTCGGCTCAACCGGAGAATT
+
CCCCCGGGGGGGGGGGGGGGGGGGGGGGGGGGGGGGGGGGGGGGGGGGGGGGGGFGGGGGGGGGGGGGGGGGGGGGGGGGGGGGGGGGGGGGGGGGGGGGGGGFFGGGGGGGGGFGGGGGGGGGFGGGGGGFCFGGGGGGGGGFGGGGGGGGGGGGGGGGGGGGGGGGFGFFGGGGGGGGGGGGGGGFFDFGFGGGGGGGGGGFGG9FGGGGGGG?GGGG==EFG5CC**<CGFGFGGG<DDGGGDDGFFF7BF3;>).3=@?FG:B==2@<FFFFFFF:(852617:?72:B>99>;?A6
@M05025:18:000000000-B3NL5:1:1101:5605:7570 1:N:0:TCGAAG
GTTTCGACTCCTACGGGAGGCAGCAGTAGGGAATCTTCCACAATGGACGAAAGTCTGATGGAGCAACGCCGCGTGAGTGAAGAAGGGTTTCGGCTCGTAAAGCTCTGTTGGTAGTGAAGAAAGATAGAGGTAGTAACTGGCCTTTATTTGACGGTAATTACTTAGAAAGTCACGGCTAACTACGTGCCAGCAGCCGCGGTAATACGTAGGTGGCAAGCGTTGTCCGGATTTATTGGGCGTAAAGCGAGTGCAGGCGGTTCAATAAGTCTGATGTGAAAGCCTTCGGCTCAACCGGAGAATT
+
CCCCCGGGGGGGGGGGGGGGGGGGGGGGGGGGGGGGGGGGGGGGGGGGGGGGGGGGGGGGGGGGGGGGGGGGGGGGGGGGGGGGGGGGGGGGGGGGGGGGGGGGGGGGGGGGGGGGGGGGGGGGGGGGGGGGGGGGGGFGGGGGGGGGGGGGGGGGGGGGFFGGGGGGGGGGGEGGGGGGGGGGGGCGGGGGGGGGGGGGGGGGGGGGGGGGGGGGCGGGGGEGGGGE*=AFGG7DGGGGGGGGGGGGBFFGFG@>E533BFFGGGFFFDFFFFFBFFBBBFBD?FFFFFDF?>;;>>?>A
@M05025:18:000000000-B3NL5:1:1101:3276:7589 1:N:0:TCGAAG
GTTTCGACTCCTACGGGAGGCAGCAGTAGGGAATCTTCCACAATGGACGAAAGTCTGATGGAGCAACGCCGCGTGAGTGAAGAAGGGTTTCGGCTCGTAAAGCTCTGTTGGTAGTGAAGAAAGATAGAGGTAGTAACTGGCCTTTATTTGACGGTAATTACTTAGAAAGTCACGGCTAACTACGTGCCAGCAGCCGCGGTAATACGTAGGTGGCAAGCGTTGTCCGGATTTATTGGGCGTAAAGCGAGTGCAGGCGGTTCAATAAGTCTGATGTGAAAGCCTTCGGCTCAACCGGAGAATT
+
CCCCCGGGGGGGGGGGGGGGGGGGGGGGGGGGGGGGGGGGGGGGGGGGGGGGGGGGGGGGGGGGGGGGGGGGGGGGGGDFGGGGGGGGGGGEGGGGGGGGGGGGGGGCGGGEGGFGGGGGGGGGGGGGGGFGGGGGGG9FGGCFGGGGGGGGGGGGGEGGGGGGGGGFGGGGFEGGGGGGGGGGGGGGGCCECGGGGGGGGGDGGGGGGEFGFGGGGGGGGEGGDGGAC*=C9@7CCFD)7CF7:DDGFFFFFGFFF)>?FFFDCD?FFBF>FBF4F=B?FFF?FFF:B272(7>;01?AA
@M05025:18:000000000-B3NL5:1:1101:25856:7594 1:N:0:TCGAAG
GTTTCGACTCCTACGGGAGGCAGCAGTAGGGAATCTTCCACAATGGACGAAAGTCTGATGGAGCAACGCCGCGTGAGTGAAGAAGGGTTTCGGCTCGTAAAGCTCTGTTGGTAGTGAAGAAAGATAGAGGTAGTAACTGGCCTTTATTTGACGGTAATTACTTAGAAAGTCACGGCTAACTACGTGCCAGCAGCCGCGGTAATACGTAGGTGGCAAGCGTTGTCCGGATTTATTGGGCGTAAAGCGAGTGCAGGCGGTTCAATAAGTCTGATGGGAAAGCCTTCGGCTCAACCGGAGAAGT
+
CCCCCGGGGGGGGGGGGGGGGGGGGGGGGGGGGGGGGGGGGGGGGGGGGGGGGGGGGGGGGGGGGGGGGGGGGGGGGGGGGGGGGGGGGGGGGGGGGGGGGGGGGGGGGGGGGGGGC9FGGGGGFFGGGGFGGGGGGGGFGGGGGDGGGGGGDGGGGGGGGGGGGGGGGG9FGGEGGDG6FGG8@CCDFCGFFDFEGGGEGCFGGFFGGDGGCGFD5=5:C=5EGGGE5=<?FCCDFGGGCDFFGD*))<4FFG3>775,9@?DGF6@FAFF=)07FFF:B><?B61:?7808>>016?0:
@M05025:18:000000000-B3NL5:1:1101:10079:7611 1:N:0:TCGAAG
GTTTCGACTCCTACGGGAGGCAGCAGTGGGGAATATTGGACAATGGGCGCAAGCCTGATCCAGCCATACCGCGTGGGTGAAGAAGGCCTTCGGGTTGTAAAGCCCTTTTGTTGGGAAAGAAATCCAGCCGGCTAATACCTGGTTGGGATGACGGTACCCAAAGAATAAGCACCGGCTAACTTCGTGCCAGCAGCCGCGGTAATACGAAGGGTGCAAGCGTTACTCGGAATTACTGGGCGTAAAGCGTGCGTAGGTGGTTATTTAAGTCCGTTGTGAAAGCCCTGGGCTCAACCTGGGAACT
+
CCCCCGGGGGGGGGGGGGGGGGGGGGGGGGGGGGGGGGGGGGGGGGGGGGGGGGGGGGGGGGGGGGGGGGGGGGGGGGGGGGGGGGGGGGGGGGGGGGGGGGGGGGCFGGGGGGGFGGGGGGGGGGGGGGGGGGGGGGGGGGDGGCFGGGGGGGGGGGGGGGGGGGGGDGGGGGGGGGGGGGGGGGGGGGGGGGGGGGGGGGGGGGGGGGGGGGFGGGGGGGGGGGDGCGGGGGGGGDGGDDGGGGGGFFFGFGFFFF><?=FCFGFFF?FDFFFFFFF:11:B<BF??FFFFBB6:0::)
@M05025:18:000000000-B3NL5:1:1101:8947:7618 1:N:0:TCGAAG
GTTTCGACTCCTACGGGAGGCAGCAGTAGGGAATCTTCCACAATGGACGAAAGTCTGATGGAGCAACGCCGCGTGAGTGAAGAAGGGTTTCGGCTCGTAAAGCTCTGTTGGTAGTGAAGAAAGATAGAGGTAGTAACTGGCCTTTATTTGACGGTAATTACTTAGAAAGTCACGGCTAACTACGTGCCAGCAGCCGCGGTAATTCGTCGGTGGCAAGCGTTTTCCGGATTTATTGGGCGTAAAGCGAGTGCAGGCGGCTCATTAAGTCTGATGTGAAAGCCTTCGGCCACACCGGAGAATT
+
CCCCCGGGGGGGGGGGGEEDGDGG8EEAFGGFGGGAFGGEGFEGGGGFFFF7@FGGDFGGDFCGFGDFFGG>CFGGGFGGGG9FDFG,CCFGGGFEGG:F<FGFGFCGGGGG,E?<<FCGGFFCCFGFFFG9BFAFGGFGGD,><DCFFFDFGC>FDFGFAFG<CFGGGGCBE@7@BC7?,,8:DE8CF>BDC2D*4CG1:*B,,/4*4:=E*;2A**2/2*==?=5*759::FFD<FD)97DFGD*)85*0/CD>))0(1*9CFGF??94<=)1=**9:1732:(((((,3?B99>1(36
@M05025:18:000000000-B3NL5:1:1101:22478:7652 1:N:0:TCGAAG
GTTTCGACTCCTACGGGAGGCAGCAGTAGGGAATCTTCCACAATGGACGAAAGTCTGATGGAGCAACGCCGCGTGAGTGAAGAAGGGTTTCGGCTCGTAAAGCTCTGTTGGTAGTGAAGAAAGATAGAGGTAGTAACTGGCCTTTATTTGACGGTAATTACTTAGAAAGTCACGGCTAACTACGTGCCAGCAGCCGCGGTAATACGTAGGTGGCAAGCGTTGTCCGGATTTATTGGGCGTAAAGCGAGTGCAGGCGGTTCAATAAGTCTGATGTGAAAGCCTTCGGCTCAACCGGAGAATT
+
CCCCCGGGGGGGGGGGGGGGGGGGGGGGGGGGGGGGGGGGGGGGGGGGGGGGGGGGGGGGGGGGGGGGGGGGGGGDGGGGGGGGGGGFGGGGGGGGGGGGGGGGGGGGGGGGGGFGFFGGGGGGGGGGGGGGGGFGGGGGGGGGGGGGGGGGGGGGGGCGFFGGGGGGGGGGGGGGGGFFGGGGGGGGGGGFGGGGGGGGGGGGGGGGGGGGFGGGGGGEGGGGGGGGE5<FGGGGGGDGGGGGGGGGEF?CFC>DF>7:FFFGGGF7*6@>FAFF=6@?0:>??B0?B27<FF9;FFBD2
@M05025:18:000000000-B3NL5:1:1101:8387:7680 1:N:0:TCGAAG
GTTTCGACTCCTACGGGAGGCAGCAGTGGGGAATATTGCACAATGGGGGAAACCCTGATGCAGCGACGCCGCGTGAGCGAAGAAGTATTTCGGTATGTAAAGCTCTATCAGCAGGGAAGAAAATGACGGTACCTGACTAAGAAGCCCCGGCTAAATACGTGCCAGCAGCCGCGGTAATACGTATGGGGCAAGCGTTATCCGGATTTACTGGGTGTAAAGGGAGCGCAGGCGGCTTGGCAAGTCTGATGTGAAAGGCTGGGGCTCAACCCCAGGACTGCATTGGAAACTGTTAGGCTGGAGT
+
CCCCCGGGEGGGGGGGGGCGGGGGGFEFGFGFGGGFAFGGGGGGGGGGGGDGGGGGGGGGGGGGGGGGGGE>EGGGGGGGGFEFGAFFFGGGGGGGGGFFFFGGGGGGGGGGGGGGGGGGGGGGGGGGGCFGGGGGGGGGGGGGGGGGGGGGGGGGGFGGGGFCGGGGCDCEEGGGDFGGFEGFGFGGGGGGGGCEEGGFGGGGGFGGGGGGEEC:<CGGGGGGGGDGGGGGGGGGGGGGGCC*:CGGFFFGFGFFFF3:B@FC=F?>E:E<F6:FFF44<<F))27:A:B<22>44:<?,
@M05025:18:000000000-B3NL5:1:1101:22735:7686 1:N:0:TCGAAG
GTTTCGACTCCTACGGGAGGCAGCAGTAGGGAATCTTCCACAATGGACGAAAGTCTGATGGAGCAACGCCGCGTGAGTGAAGAAGGGTTTCGGCTCGTAAAGCTCTGTTGGTAGTGAAGAAAGATAGAGGTAGTAACTGGCCTTTATTTGACGGTAATTACTTAGAAAGTCACGGCTAACTACGTGCCAGCAGCCGCGGTAATACGTAGGTGGCAAGCGTTGTCCGGATTTATTGGGCGTAAAGCGAGTGCAGGCGGTTCAATAAGTCTGATGTGAAAGCGTTCGGCTCAACCGGAGAATT
+
CCCCCGGGEGGGGGGGGGGGGGGGGGGGGGGGGGGGGFGGGGGGGGGGGGGGGFGGGDGGGGGGGGGGGGGGGGGGFFGGGGGCFGGFGGGGGGGGGGGGGGGGGGGFFGGGGGGGEGGGGGGGGFFGGGGFGFGGGGGGGGGGGGGGGGGGGGGGGGGGCFGGGCFCGGFGGGGGGGDGGGGGFG>@FGGGGGGG>EGGGGGGGGGFGGGGGGGFGGEECEEGGGG**79:EDFFGGGDDGGGGD*18>?7FFEFF>38??=CCFF6@AFAFFFFB?F<(3::699B:D?BF069>><AA
@M05025:18:000000000-B3NL5:1:1101:5042:7699 1:N:0:TCGAAG
GTTTCGACTCCTACGGGAGGCAGCAGTAGGGAATCTTCCACAATGGACGAAAGTCTGATGGAGCAACGCCGCGTGAGTGAAGAAGGGTTTCGGCTCGTAAAGCTCTGTTGGTAGTGAAGAAAGATAGAGGTAGTAACTGGCCTTTATTTGACGGTAATTACTTAGAAAGTCACGGCTAACTACGTGCCAGCAGCCGCGGTAATACGTAGGTGGCAAGCGTTGTCCGGATTTATTGGGCGTAAAGCGAGTGCAGGCGGTTCAATAAGTCTGATGTGAAAGCCTTCGGCTCAACCGGAGAATT
+
CCCCCGGGGGGGGGGGGGGGGGGGGGFGGGGGGGGGGGGGGGGGGGGFGGGGGGGGGGGGGGGGGGGGGGGGGEGEGGGGGGGGGGGGGGGGGGGGGGGGGGGFGGGGGGGGGGGGGGGFGGFBDGGGGGGGGGGGGGFGGFGGFGGGGGGGGGGFGGGGGGGGGGGGCGGGGGGGGGGGGGGGGFFCGFFGGGGGGGGGGGGGGCCFGGG?FD=EF*=C7EEFGGGGGG?EGGGFGG<7DCCGFDCDDF?F6F5>E>)49BFFFGFBFAFDFFFBFF?B7:<B<B>FB?FF:609>9724
@M05025:18:000000000-B3NL5:1:1101:12004:7714 1:N:0:TCGAAG
GTTTCGACTCCTACGGGAGGCAGCAGTAGGGAATCTTCCACAATGGACGAAAGTCTGATGGAGCAACGCCGCGTGAGTGAAGAAGGGTTTCGGCTCGTAAAGCTCTGTTGGTAGTGAAGAAAGATAGAGGTAGTAACTGGCCTTTATTTGACGGTAATTACTTAGAAAGTCACGGCTAACTACGTGCCAGCAGCCGCGGTAATACGTAGGTGGCAAGCGTTGTCCGGATTTATTGGGCGTAAAGCGAGTGCAGGCGGTTCAATAAGTCTGATGTGAAAGCCTTCGGCTCAACCGGAGAATT
+
CCCCCGGGGGGGGGGGGDGGGGGGGGGGGGGGGGGGGGGGGGGGGGGGGGDGGGGGGGGGGGGGGGGGGGGGGGGGGGGGFGGGGGGGGGGGGGGGGGGGGGGCECFFGGGGGGGGGGGGGGGGGGGGGGGGGGGFGGFGGGDGGGGGGGGGGGGGGGGGGGGGGGGGFGGGGGGGGGGGGCGEGFGGFGGGGGGGGGGGGDGGGGGGGGGGGGGGGGGGGGGGFEE:5*<+AFGCGFGGDDFGGGDD>>FGFG@BF3)8@6FGG77?FA=AFAF?FFF((8<<6?6(4><7:4(-(4(84
@M05025:18:000000000-B3NL5:1:1101:12502:7725 1:N:0:TCGAAG
GTTTCGACTCCTACGGGAGGCAGCAGTAGGGAATCTTCCACAATGGACGAAAGTCTGATGGAGCAACGCCGCGTGAGTGAAGAAGGGTTTCGGCTCGTAAAGCTCTGTTGGTAGTGAAGAAAGATAGAGGTAGTAACTGGCCTTTATTTGACGGTAATTACTTAGAAAGTCACGGCTAACTACGTGCCAGCAGCCGCGGTAATACGTAGGTGGCAAGCGTTGTCCGGATTTATTGGGCGTAAAGCGAGTGCAGGCGGTTCAATAAGTCTGATGTGAAAGCCTTCGGCTCAACCGGAGAATT
+
CCCCCGGGGGGGGGGGGGGGGGGGGGGGGGGGGGGGGGGGGGGGGGGGGGGGGGGGGGGGGGGGGGGGGGGGGGGGGGGGGGGGGGGGGGGGGGGGGGGGGGGGGGGGGGGGGGGGFGGGGGGGGGGGGGGGGGGGGGGGGGGGGGGGGGGGGGGGGGGGGGGGGGGGGGGGGGGGGGGGGGGGGGFGGGGGGGGGGGGGGGGGGGCEEEGGGGGGGGDE55:?CGGEEGFGGGGGGGGGDGGGGGCD;FFGFGEFF55<?BFFGGFF?<FAFF?6F=@<7?FFFBFFF<???>FF>>?DA
@M05025:18:000000000-B3NL5:1:1101:23938:7726 1:N:0:TCGAAG
GTTTCGACTCCTACGGGAGGCAGCAGTAGGGAATCTTCCACAATGGACGAAAGTCTGATGGAGCAACGCCGCGTGAGTGAAGAAGGGTTTCGGCTCGTAAAGCTCTGTTGGTAGTGAAGAAAGATAGAGGTAGTAACTGGCCTTTATTTGACGGTAATTACTTAGAAAGTCACGGCTAACTACGTGCCAGCAGCCGCGGTAATACGTAGGTGGCAAGCGTTGTCCGGATTTATTGGGCGTAAAGCGAGTGCAGGCGGTTCAATAAGTCTGATGTGAAAGCCTTCGGCTCAACCGGAGAATT
+
CCCCCGGGEGGGGGGGGGGGGGGGGGGGGGGGGGGGGGGGGGGGGGGGGDGGGGGGGGGGGGGGGGGGGGGGGGGGGGGGGGGGGGGGGGGGGGGGGGGGGGGGGGGGGGGGGGGGGGGGGFFFGGGGGGGGGGGGGGGGGGGGGGGGGGGGGGGGGGGGGGGGGGGGGGGGGGDGGGGGGGGGGGFFGGGGGGGGDCGEGGGGGGGGFGGGGGGGFGE=5EE:CCEC=/=@FGF=4CGGGGDGGDDDFFFDFGBD@7;0@4@FFGFF?<89BAFFB*/.(,228?0(3??119060(1<)
@M05025:18:000000000-B3NL5:1:1101:19161:7783 1:N:0:TCGAAG
GTTTCGACTCCTACGGGAGGCAGCAGTAGGGAATCTTCCACAATGGACGAAAGTCTGATGGAGCAACGCCGCGTGAGTGAAGAAGGGTTTCGGCTCGTAAAGCTCTGTTGGTAGTGAAGAAAGATAGAGGTAGTAACTGGCCTTTATTTGACGGTAATTACTTAGAAAGTCACGGCTAACTACGTGCCAGCAGCCGCGGTAATACGTAGGTGGCAAGCGTTGTCCGGATTTATTGGGCGTAAAGCGAGTGCAGGCGGTTCAATAATTCTGATGTGAAAGCCTTCGGCTCAACCGGATAATT
+
CCCCCGGGGGDGFFGGGGGGGGGGGGFCFFGGFGGGGFEFGFFEEGGGGGEGFGGGGFDEF<EFGCFGGGGGGGGGGGGGCFGGFEFGGGGGGGGGGGDGGGGFFFG<BF@FFGEFDGGGGGGGD?FFGGGF@<<FGFF@FEACFEGGGAFGGCFFFGGGGGFFGGFGGG9=DFGCGGGGGGFCFGGGGGCFG6DDCCEGGEFDEGFGFGDFEGG6A5>:E*1:CEG==5<FGCFG4<DDCGGGGGDD5<*2@9>55))(06@*>*0/9AFAFFFFF6?08:)46<>6??<B13,(((.)-
@M05025:18:000000000-B3NL5:1:1101:27808:7790 1:N:0:TCGAAG
GTTTCGACTCCTACGGGAGGCAGCAGTGGGGAATATTGCACAATGGGGGAAACCCTGATGCAGCGACGCCGCGTGAAGGAAGAAGTATTTCGGTATGTAAACTTCTATCAGCAGGGAAGAAAATGACGGTACCTGACTAAGAAGCCCCGGCTAACTACGTGCCAGCAGCCGCGGTAATACGTAGGGGGCAAGCGTTATCCGGATTTACTGGGTGTAAAGGGAGCGTAGACGGCATGGCAAGTCTGGTGTGAAAGGCAGGGGCTCAACCCCTGGACTGCATTGGAAACTGTCAGGCTGGAGG
+
CCCCCGGGGGGGGGGGGGGGGGGGGGGGGGGGGGGGGGGGGGGGGGGGGGGGGGGGGGGGGGGGGGGGGGGGGGGGGGGGGGGGFGGGGGGGGGGGGGGGGGGGGGGGGGGGGGGGFGGGGFGGGGGGGGGGGGGGGGGFGGGGGGGGGGGGGGGGGFGGGGGGFFGGGGGGGGGGGGGGGGGGGGGGGGGBFGGGGGGGGGGG=FGGFGGGCE7FFFGGGGGEEC=5ECCGCDDGGCFFCFGGGG>F>BFDFG>FFFFFFFBGDDF>>BFFFFFF@??<)4))).(6>ABBB::3(36?(
@M05025:18:000000000-B3NL5:1:1101:6655:7833 1:N:0:TCGAAG
GTTTCGACTCCTACGGGAGGCAGCAGTGGGGAATATTGCACAATGGGCGCAAGCCTGATGCAGCCATGCCGCGTGTATGAAGAAGGCCTTCGGGTTGTAAAGTACTTTCAGCGAGGAGGAAGGCATTGTGGTTAATAACCGCAGTGATTGACGTTACTCGCAGAAGAAGCACCGGCTAACTCCGTGCCAGCAGCCGCGGTAATACGGAGGGTGCAAGCGTTAATCGGAATTACTGGGCGTAAAGCGCACGCAGGCGGTCTGTCAAGTCGGATGTGAAATCCCCGGGCTCAACCTGGGAACT
+
CCCCCGGGGGGGGGGGGGGGGGGGGGFGGGGGGGGGGGGGGGGGGGGGGGGGGGGGGGGGGGGGGGGGGGGGGGGDGGGGGGGGGGGGGGGGGGGGGGGGGGGGGGGGGFGGGGGGGGGGGGGGGGGGGGGGGGGGGGGGGGGGGGGGGGGGGGGGGGGGGGGGGGGGGGGGGGEGGGGGGGGGGGGGFGGGGGGGGGGGGGGGGFECEGEGGEGFGGGGDEGGGGGGEGGGGGGGGFDGDCDCGGGGFFFGFDEFEFFFFFFGGFFFFFFFDBFFFFFFFFBF;FFFFFFFFFFF?:>:.
@M05025:18:000000000-B3NL5:1:1101:24159:7846 1:N:0:TCGAAG
GTTTCGACTCCTACGGGAGGCAGCAGTAGGGAATCTTCCACAATGGACGAAAGTCTGATGGAGCAACGCCGCGTGAGTGAAGAAGGGTTTCGGCTCGTAAAGCTCTGTTGGTAGTGAAGAAAGATAGAGGTAGTAACTGGCCTTTATTTGACGGTAATTACTTAGAAAGTCACGGCTAACTACGTGCCAGCAGCCGCGGTAATACGTAGGTGGCAAGCGTTGTCCGGATTTATTGGGCGTAAAGCGAGTGCAGGCGGTTCAATAAGTCTGATGTGAAAGCCTTCGGCTCAACCGGAGAATT
+
CCCCCGGGGGGGGGGGGGGGGGGGGGGGGGGGGGGGGGGGGGGGGGGGGGGGGGGGGGGGGGGGGGGGGGGGGGGGGGGGGGGCGGGGGGGGGGGGGGGGGGGGGGGGGGGGGGGGGGGGGGGGGGGGGGGFGGCGGGGGGGGGGGGGGGGGGGGGGGGGGGGGGFGGGGFGGGGGGGGGGFF*>DGGGGGGGGGEGGGGGE@FFGGGGGFGGGGGG=ECEGEGGEG=*20+CGGFGFGDDGDFGGDG>FFGF*)<B>)4=BFG=C9=BBFFFFFFFFB0:>2>:?;?<<2189>6>BBF4
@M05025:18:000000000-B3NL5:1:1101:23772:7849 1:N:0:TCGAAG
GTTTCGACTCCTACGGGAGGCAGCAGTAGGGAATCTTCCACAATGGACGAAAGTCTGATGGAGCAACGCCGCGTGAGTGAAGAAGGGTTTCGGCTCGTAAAGCTCTGTTGGTAGTGAAGAAAGATAGAGGTAGTAACTGGCCTTTATTTGACGGTAATTACTTAGAAAGTCACGGCTAACTACGTGCCAGCAGCCGCGGTAATACGTAGGTGGCAAGCGTTGTCCGGATTTATTGGGCGTAAAGCGAGTGCAGGCGGTTCAATAAGTCTGATGTGAAAGCCTTCGACTCAACCGGAGAATT
+
CCCCCGGGCFGGGGGGGGFGGEGGFGFFGGGGGGGGGGGGGGGGGGFGGGGDEFFAFGFFGGD8FGGGEGGGDFGEFFFC?E9FGGGGGGFGFGGGGGGFDGGFGGGDFF@?FFGGCEDFGGGGGGGFFD8?FFFFGG?FGGFGGGGGGGGAEGGFGFGGFGGGGGGGGC;FDCFFDGGGGGGCFGC:;DFD6B8CGGEGG=FCGGF9,=FG*:FGFDGG*7C?FCE*5*AEF7+045>C<D<*:>55@>FFF4>D>878F47FFGF?FFFFFFF496@02823:((-,2(.(-,199?26
@M05025:18:000000000-B3NL5:1:1101:13982:7864 1:N:0:TCGAAG
GTTTCGACTCCTACGGGAGGCAGCAGTAGGGAATCTTCCACAATGGACGAAAGTCTGATGGAGCAACGCCGCGTGAGTGAAGAAGGGTTTCGGCTCGTAAAGCTCTGTTGGTAGTGAAGAAAGATAGAGGTAGTAACTGGCCTTTATTTGACGGTAATTACTTAGAAAGTCACGGCTAACTACGTGCCAGCAGCCGCGGTAATACGTAGGTGGCAAGCGTTGTCCGGATTTATTGGGCGTAAAGCGAGTGCAGGCGGTTCAATAAGTCTGATGTGAAAGCCTTCGGCTCAACCGGAGAATT
+
CCCCCGGGGGGGGGGGGDFGGGGGGGGGGGGGGGGGGGGGGGGGGGGGGGGGGGGGGFGGGGGGGGGGGGGGGGGGGGGGGGGGGGGGGGGGGGGGGGGGGGGFGGGGGGGGFGGGGGGGGGGGGGGGGGGGGGGGGG9FGGGGGGGGGGGGGGGGGGGGGGGGGGGGGGGGGGGGGGGGGGGGGGGGGGGGGGGEGGGGGGGGGGGGGGGGGGGGGGGGGGGGGGG*75AC97FGGGGGGGGGFDDGEFFFBCEF@)8:=FFGF79176FFFA?@*9@?<>AF?<>:?B?:?BF9602).
@M05025:18:000000000-B3NL5:1:1101:27931:7870 1:N:0:TCGAAG
GTTTCGACTCCTACGGGAGGCAGCAGTGGGGAATATTGCACAATGGGGGAAACCCTGATGCAGCGACGCCGCGTGAAGGAAGAAGTATCTCGGTATGTAAACTTCTATCAGCAGGGAAGAAAATGACGGTACCTGACTAAGAAGCCCCGGCTAACTACGTGCCAGCAGCCGCGGTAATACGTAGGGGGCAAGCGTTATCCGGATTTACTGGGTGTAAAGGGAGCGTAGACGGAAGAGCAAGTCTGATGTGAAAGGCTGGGGCTTAACCCCAGGACTGCATTGGAAACTGTTTTTCTAGAGT
+
CCCCCGGGGGGGGGGGGGGGGGGGGGFGGGGGGGGGGGGGGGGGGGGGGGGGGGGGGGGGGGGGGGGGGGGGGGGGGGGGGGGGGGGGGGGGGGGGGGGGGGGGGGGGGGGGGGGGGGGGGGGGGGGGGGGGGGGGGGGGGGGGGCGGGGGGGGGCGGGFGFGGDGGGGGGGGGGGGGGGGFGGGGGGGGGGGGGGGGGGEGGDECGGGGGG;EGGGGFG=FEGEEGGGGDGGGGGGGGGG:DGFGGGBFFGFC4>FF5<:::CFFF?F?BFFFFFFFFF<8??BFFFBA<<0(4>BA9?)
@M05025:18:000000000-B3NL5:1:1101:13100:7880 1:N:0:TCGAAG
GTTTCGACTCCTACGGGAGGCAGCAGTAGGGAATCTTCCACAATGGACGAAAGTCTGATGGAGCAACGCCGCGTGAGTGAAGAAGGGTTTCGGCTCGTAAAGCTCTGTTGGTAGTGAAGAAAGATAGAGGTAGTAACTGGCCTTTATTTGACGGTAATTACTTAGAAAGTCACGGCTAACTACGTGCCAGCAGCCGCGGTAATACGTAGGTGGCAAGCGTTGTCCGGATTTATTGGGCGTAAAGCGAGTGCAGGCGGGTGAATAAGTCTGATGAGAAAGCCTACGGCTCAACCGGAGAATT
+
CCCCCFGEE-CAFFEEGFGEGGDGGG@,<FCGGGGGCF@FGFGGGGFGGGECCFF<ECCEEDFGFGFGEGGGGG7BFGF9<FFG<DEC,CFGGDFGDCFEDGCEE?FB5,=C9FAFGGDFFFFFGGGFFF=F9A,C,C,DFGG<FCCFGGFDGC>FGFFGGFAFFEFGG;A;;+<B7EBFGGGGGGCFEGGFFFCG8EEE8CC7,415,5>15C=95CC7*:A+<755**=<C;CF*5CCCD*:>GGGF36CFF35))8(.9BFDD?F?)*-9))1/6?((.,(4(4033<:,30;6((44
@M05025:18:000000000-B3NL5:1:1101:9260:7899 1:N:0:TCGAAG
GTTTCGACTCCTACGGGAGGCAGCAGTGGGGAATATTGCACAATGGGCGCAAGCCTGATGCAGCCATGCCGCGTGTATGAAGAAGGCCTTCGGGTTGTAAAGTACTTTCAGCGAGGAGGAAGGTGTTGTGGTTAATAACCGCAGCAATTGACGTTACTCGCAGAAGAAGCACCGGCTAACTCCGTGCCAGCAGCCGCGGTAATACGGAGGGTGCAAGCGTTAATCGGAATTACTGGGCGTAAAGCGCACGCAGGCGGTCTGTCAAGTCGGATGTGAAATCCCCGGGCTCAACCTGGGAACT
+
CCCCCGGGGGGGGGGGGGGGGGGGGGGGGGGGGGGGGGGGGGGGGGGGGGGGGGGGGGGGGGGGGGGGGGGGGGGGGGGGGGDGGGGGGGGGGGGGGGGGGGGGGGGGGGGGGGFGFGGGGGGGGGGGGGGGGGGGGGGGGGGGGGGGGGGGGGGGGGGGGGGGGGGGGGGGGGGGGGGGGGGGGGDGGGGGGGGGGGEEGGGGGGGDGDCCEGGGGGE:CEGGGGGCEEFFGGGFGGGGGGGGGGGGEEFGFGEED>E6FF?CFGF?@>:17?FF?FFF?4:>B>9>BB7(301:B?20)
@M05025:18:000000000-B3NL5:1:1101:9296:7910 1:N:0:TCGAAG
GTTTCGACTCCTACGGGAGGCAGCAGTGGGGAATATTGGACAATGGGCGCAAGCCTGATCCAGCCATACCGCGTGGGTGAAGAAGGCCTTCGGGTTGTAAAGCCCTTTTGTCGGGAAAGAAATCCAGCCGGCTAATACCTGGTTGGGATGACGGTACCCAAAGAATAAGCACCGGCTAACTTCGTGCCAGCAGCCGCGGTAATACGAAGGGTGCAAGCGTTACTCGGAATTACTGGGCGTAAAGCGGGCGTAGGTGGTTATTTAAGTCCGTTGTGAAAGCCCTGGGCTCAACCTGGGAACT
+
CCCCCGGGGGGGGGGGGDFGGGGGFGFFFGGGGGGGGGGGGGFGGGGGGGGGGGGGGGGGGGGGGGGGGGGGGGGGGGEGDFCFFGGGGGGFEFGGGGGGFGFGGDGGGGGGGGGFGGGFGEFGGGGGGGGDGFGGGCFGGF=FEEG@<FGGGGGGGGGGGGGFFFFGGGGCGGDGG7@FGGGGEDGGGGGGGFFGGGGGGEGGFFGGGGGGGGGF+::/:>EFFGGG5=FFFGGGGGGD3C57DG)7>B>75C@65.<2==FCC7BF*3>7:1.9FF=(46:3?:1::72422:(4(465
@M05025:18:000000000-B3NL5:1:1101:19829:8004 1:N:0:TCGAAG
GTTTCGACTCCTACGGGAGGCAGCAGTAGGGAATCTTCCACAATGGACGAAAGTCTGATGGAGCAACGCCGCGTGAGTGAAGAAGGGTTTCGGCTCGTAAAGCTCTGTTGGTAGTGAAGAAAGATAGAGGTAGTAACTGGCCTTTATTTGACGGTAATTACTTAGAAAGTCACGGCTAACTACGTGCCAGCAGCCGCGGTAATACGTAGGTGGCAAGCGTTGTCCGGATTTATTGGGCGTAAAGCGAGTGCAGGCGGTTCAATAAGTCTGATGGGAAAGCCTTCGGCTCAACCGGAGAATT
+
CCCCCGGGGGGGGGGGGGGGGGGGGGGGGGGGGGGGGGGGGGGGGGFGGGGGGGGGGGGGGGGGGGGGGGGGGGGGGGGGGGGGGGGGGGGGGGGGGGGGGGGGGGGGGGGFGGFGGGGGGGGGGGGGGGGGGGGGGGGGGGGGGGGGGGGGGGEGEGGGGGGGGGGGGGGGGGGGGGGGGGGGGGFFGCGFGGGGGGGGGDGGGGGGGGGGGGGGGGGGGGGGGE5::EFGGGFFCGGGDGFGGGCDFFFFFGEEF)026@6DGFFFFDFF4)849:51<:ABF:;:<<<<BFFFF>BA>
@M05025:18:000000000-B3NL5:1:1101:4466:8048 1:N:0:TCGAAG
GTTTCGACTCCTACGGGAGGCAGCAGTAGGGAATCTTCCACAATGGACGAAAGTCTGATGGAGCAACGCCGCGTGAGTGAAGAAGGGTTTCGGCTCGTAAAGCTCTGTTGGTAGTGAAGAAAGATAGAGGTAGTAACTGGCCTTTATTTGACGGTAATTACTTAGAAAGTCACGGCTAACTACGTGCCAGCAGCCGCGGTAATACGTAGGTGGCAAGCGTGGTCCGGATTTATTGGGCGTAAAGCGATTGCAGGCGGTGCAATAAGTCTGATGTGAAAGCCTTCGGGTCAACCGGAGAATT
+
CCCCCGGGGGGGGGGGGGGGGGGGGGGGGGGGGGGGGGGGGGGGGGGGGGGGGGGGGGGGGGGGGGGGGGGGGGGGGGGGGGGGGGGGGGGGGDGGGGGGGFFGGFGFGGGCFGAEEEEFGGGGFGGFGGGGGGGGGGDGGGGEGGFGGGBGGGGGGGGGGFGGGCGGG;FECFGGDGFGGGCEGFGGCEFGFGG>@>CGGEGFGGGFGGGGGGG?:CEC**20=5C5*A<FFFF4DCGDDC7DFC**)07:F:DEFF32:6=C7>6=6AF29694FFB<?>238:(423>>B929>>?72
@M05025:18:000000000-B3NL5:1:1101:21712:8050 1:N:0:TCGAAG
GTTTCGACTCCTACGGGAGGCAGCAGTAGGGAATCTTCCACAATGGACGAAAGTCTGATGGAGCAACGCCGCGTGAGTGAAGAAGGGTTTCGGCTCGTAAAGCTCTGTTGGTAGTGAAGAAAGATAGAGGTAGTAACTGGCCTTTATTTGACGGTAATTACTTAGAAAGTCACGGCTAACTACGTGCCAGCAGCCGCGGTAATACGTAGGTGGCAAGCGTTGTCCGGATTTATTGGGCGTAAAGCGAGTGCAGGCGGTTCAATAAATCTGATGTGAAAAACTTCGGCTCAACCGGAGAATT
+
CCCCCGGGGGGEFDEGE@BEF@CEFFFGGGGGFDEFAFAFFG@EADAFE@C7CEF9F<EDFGGGGGFGGCEGEGGGGGGAEEFGGGGEDCFGGEDCFFGG+EFFCGFFFFGDF<FFEGF?=F?FFFGGGFGC97AEGFBF@A=DF9CDG9FAFGG@FGCBDFC,F9=F>D9FF7+>BE78D;8ED7DBA@EGFFGGCECECEGCGCFG8CC9;ACGCCECECGFD=CE=5+<C>7445C<5D3**)*1>>FG477>E>E?7==CD***85?BFA6@F**(4)6.4036(),(.19(4(,)6
@M05025:18:000000000-B3NL5:1:1101:10207:8050 1:N:0:TCGAAG
GTTTCGACTCCTACGGGAGGCAGCAGTAGGGAATCTTCCACAATGGACGAAAGTCTGATGGAGCAACGCCGCGTGAGTGAAGAAGGGTTTCGGCTCGTAAAGCTCTGTTGGTAGTGAAGAAAGATAGAGGTAGTAACTGGCCTTTATTTGACGGTAATTACTTAGAAAGTCACGGCTAACTACGTGCCAGCAGCCGCGGTAATACGTAGGTGGCAAGCGTTGTCCGGATTTATTGGGCGTAAAGCGAGTGCAGGCGGTTCAATAAGTCTGATGTGAAAGCCTTCGGCTCAACCGGAGAATT
+
CCCCCGGGGGGGGGGGGGGGGGGGGGGGGGGGGGGGGGGGGGGGGGGGGEGGGGGGGGGGGGGGGGGGGGGGGGGGGGGGGGGGGGGFGGGGGGGGGGGGGGGGGGGGGGGGGGFGGGGGGGGGGGGGGGGGGGGGGGGGGGGGGGGGGGGGGGGGGGGGGGGGGGGGGGFGGGGGGGGGGGGGGGGGGGGGGGGGGGGGGGGGGGGGGGGGGGGGGGGGGGG7CEEEEGGGGGGGGFGGGGGGGGGGFFFGFGFFE>>6FF?GGGFFFFFFFFFFFF??FFFFFFFFFFFFBF>FFFFF<
@M05025:18:000000000-B3NL5:1:1101:4251:8094 1:N:0:TCGAAG
GTTTCGACTCCTACGGGAGGCAGCAGTAGGGAATCTTCCACAATGGACGAAAGTCTGATGGAGCAACGCCGCGTGAGTGAAGAAGGGTTTCGGCTCGTAAAGCTCTGTTGGTAGTGAAGAAAGATAGAGGTAGTAACTGGCCTTTATTTGACGGTAATTACTTAGAAAGTCACGGCTAACTACGTGCCAGCAGCCGCGGTAATACGTAGGTGGCAAGCGTTGTCCGGATTTATTGGGCGTAAAGCGAGTGCAGGCGGTTCAATAAGTCTGATGTGAAAGCCTTCGGCTCAACCGGAGAATT
+
CCCCCGGGGGGGGGGGGGGGGGGGGGFGGGGGGGGGGGGGGGGGGGGGGGGGGGGGFGGGGGGGGGGGGGGGGGGGGGGGGGGGGGGGGGGGGGGGGGGGGGGGGFFGGGGGGGGGGGGGGGGFGGGGGGGGGGGGGGGGGGGGGGGGGGGGGGGGGGGGGGGGGGGGGGGGGGGGGGGGGGFGGGFGGGGGGGDGGGGGGGGGGGGGGGGGGGGGDFGEGGGGGGGGGGDGGFFGGFGCDGGGCGGGFFFGFGD>D@>BFFBGGGFFFAFFFFFFF6B?B?AFFFFFFD?BBBFBF6?2A
@M05025:18:000000000-B3NL5:1:1101:16556:8147 1:N:0:TCGAAG
GTTTCGACTCCTACGGGAGGCAGCAGTAGGGAATCTTCCACAATGGACGAAAGTCTGATGGAGCAACGCCGCGTGAGTGAAGAAGGGTTTCGGCTCGTAAAGCTCTGTTGGTAGTGAAGAAAGATAGAGGTAGTAACTGGCCTTTATTTGACGGTAATTACTTAGAAAGTCACGGCTAACTACGTGCCAGCAGCCGCGGTAATACGTAGGTGGCAAGCGTTGTCCGGATTTATTGGGCGTAAAGCGAGTGCAGGCGGTTCAATAAGTCTGATGTGAAAGCCTTCGGCTCAACCGGAGAATT
+
CCCCCGGGGGGGGGGGGGGGGGGGGGGGGGGGGGGGGGGGGGGGGGGGGGGGGGGGGGGGGGGGGGGGGGGGGGGGGGGGGGGGGGGGGGGGGGGGGGGGGGGGGGGGGGGGGGGGCFFGGGGFGGGGGGGGGGGGGGGGGGGGGGGGGGGGGGGGGGGGGGGGGGGGGGGFGGGGGGGGGGGGGGGGGGGGGGGGGGGGGGGGGGGGFCFGGGGGGGGGGGGGGGGEC5CGGGGGGGG<CGFGGG<DB>FGFGFFD85:BFFGGGF?FBFFF4*19FF?<?)418;::B?722>9,1:A4
@M05025:18:000000000-B3NL5:1:1101:18174:8184 1:N:0:TCGAAG
GTTTCGACTCCTACGGGAGGCAGCAGTAGGGAATCTTCCACAATGGACGAAAGTCTGATGGAGCAACGCCGCGTGAGTGAAGAAGGGTTTCGGCTCGTAAAGCTCTGTTGGTAGTGAAGAAAGATAGAGGTAGTAACTGGCCTTTATTTGACGGTAATTACTTAGAAAGTCACGGCTAACTACGTGCCAGCAGCCGCGGTAATACGTAGGTGGCAAGCGTTGTCCGGATTTATTGGGCGTAAAGCGAGTGCAGGCGGTTCAATAAGTCTGATGTGAAAGCCTTCGGCTCAACCGGAGAATT
+
CCCCCGGGGGGGGGGGGGGGGGGGGGGGGGGGGGGGGGGGGGGGGGGGGGGGGGGGGGGGGGGGGGGGGGGGGGGGGGGGGGEGGGGGGGGGGGGGGGGGGGGGGGGGGGGGGGGGGGGGGGGGGGGGGGGGGGGGGGGGGGGGGGGGGGGGGGGGEGGGGGGGGGGGGGGGGGGGGGGGGGGGGGGGGGGGGGGGGGGGGGGGGGGGGGGGGGGGGGGEGGGGGGGC=GGGGGGGGGGGDGGGGDGGEFFGFF:BE07<FFFF77=FFAFBFAFF???B<FA>B6>B?DFFBFF>BF?D4
@M05025:18:000000000-B3NL5:1:1101:14428:8248 1:N:0:TCGAAG
GTTTCGACTCCTACGGGAGGCAGCAGTGGGGAATATTGGACAATGGGCGAAAGCCTGATCCAGCCATGCCGCGTGTGTGAAGAAGGTCTTCGGATTGTAAAGCACTTTAAGTTGGGAGGAAGGGTTGTAGATTAATACTCTGCAATTTTGACGTTACCGACAGAATAAGCACCGGCTAACTCTGTGCCAGCAGCCGCGGTAATACAGAGGGTGCAAGCGTTAATCGGAATTACTGGGCGTAAAGCGCGCGTAGGTGGTTTGTTAAGTTGGATGTGAAATCCCCGGGCTCAACCTGGGAACT
+
CCCCCGGGGGGGGGGGGDGGGGGGGGGGGGGGGGGGGGGGGGGGGGGGGGGGGGGGGGGGGGGGGGGGGGGGGGGGGGGGGGGGGGGGGGGGGGGGGGGGGGGGGGGGGGGFFGGGGGGEGGGGGGGGGGGGGGGGGGGGGGGGGGGGGGGGGGGGGGGGGGGGGGGGGGGGGGGGGGGGGGGGGGGGGGGGGGGGGEGGGGGGGGGCEGGGGGGGGGGEGGFDCFGGGGGGGGGGGGGDGDCFGGGGFFFGFGFFFFFFFFFGGGFFFBFFFFFFF?FA:?B69>B><3>?BFFFF???2
@M05025:18:000000000-B3NL5:1:1101:14056:8270 1:N:0:TCGAAG
GTTTCGACTCCTACGGGAGGCAGCAGTAGGGAATCTTCCACAATGGACGAAAGTCTGATGGAGCAACGCCGCGTGAGTGAAGAAGGGTTTCGGCTCGTAAAGCTCTGTTGGTAGTGAAGAAAGATAGAGGTAGTAACTGGCCTTTATTTGACGGTAATTACTTAGAAAGTCACGGCTAACTACGTGCCAGCAGCCGCGGTAATACGTAGGTGGCAAGCGTTGTCCGGATTTATTGGGCGTAAAGCGAGTGCAGGCGGTTCAATAAGTCTGATTTGAAAGCCTTCGGCTCAACCGGAGCATT
+
CCCCCGFCCGGGGGGGGEG@FEEGGGGDCGEGCEGFGGGFFECFGFGGGC@FGGGGFGFGGGGFFFGGFFGGGEGGGEEF<AECFGGGGGFG@FDEEG7?<AAFGGGFFFE?B?EDG9FFDFG8FFFFGGGGGGAFGGGGGGGGGAFGF,,,@:FFGGDDDFGDFG;;CFFGGCGGGC;DFCFEFGG@EFGFGFGGGGGGCEC,,=CG5CAEE=FG7C=7:E=CFGG*:C?FCFC6<CD7C**27>D)7>4*94>;:5.496@7>**9744)*-9*0778?:22660(-,)4:>B(((,,6
@M05025:18:000000000-B3NL5:1:1101:9869:8297 1:N:0:TCGAAG
GTTTCGACTCCTACGGGAGGCAGCAGTAGGGAATCTTCCACAATGGACGAAAGTCTGATGGAGCAACGCCGCGTGAGTGAAGAAGGGTTTCGGCTCGTAAAGCTCTGTTGGTAGTGAAGAAAGATAGAGGTAGTAACTGGCCTTTATTTGACGGTAATTACTTAGAAAGTCACGGCTAACTACGTGCCAGCAGCCGCGGTAATACGTAGGTGGCAAGCGTTGTCCGGATTTATTGGGCGTAAAGCGAGTGCAGGCGGTGCAATAAGGCTGATGTGAAAGCCTTCGGCTCAACCGGAGAATT
+
CCCCCGGEGFGGGGFEG@EGGEFGGGGGGGGGGDGGGGGGGGGGFFGFE@@FGFEEEF@FGEGGGGGGGCEGEF@FFCFF9FFCFGGEEFFG>BCFFG7DGFFAF,EFEFGGGG?FB?FBAFF<,<F<BC=<FFFFGGFCFFFGGGFGDEFF@GEG:;CD>FFGGGGDCFFFGGGEG7E8EAFGGG:CF@DGGGGD7EEG8C@A9CCGFCCCF6CCGGE5=ECCGGGGG5?7EFGGDFGDGGCD*77C>FBGFF>.77)(016*>F*06?>7BF6BF*6((5))(23:?232(21916(5.
@M05025:18:000000000-B3NL5:1:1101:17280:8352 1:N:0:TCGAAG
GTTTCGACTCCTACGGGAGGCAGCAGTAGGGAATCTTCCACAATGGACGAAAGTCTGATGGAGCAACGCCGCGTGAGTGAAGAAGGGTTTCGGCTCGTAAAGCTCTGTTGGTAGTGAAGAAAGATAGAGGTAGTAACTGGCCTTTATTTGACGGTAATTACTTAGAAAGTCACGGCTAACTACGTGCCAGCAGCCGCGGTAATACGTAGGTGGCAAGCGTTGTCCGGATTTATTGGGCGTAAAGCGAGTGCAGGCGGTTCAATAAGTCTGATGTGAAAGCCTTCGGCTCAACCGGAGAATT
+
CCCCCGGGGGGGGGGGGGGGGGGGGGGGGGGGGGGGGGGGGGGGGGGGGGGGGGGGGGGGGGGGGGGGGGGGGGGGGGGGGGGGGGGGGGGGGGGGGGGGGGGGGGGGGFGGGGGGGGGFGGGGGGGGGGGGGGGGGGGGGGGFGGGGGGGGGGGGGGGGGGGGGGGGGGGGGGGGGGGGGGGGGGGGGGGFGGGGGGGGGDCEFGGGGGGGGGGGGGGG5CEGEEGE=:+=CGGGGGGGGGGGGGGGFFFF@GEEBBBBF47FFGFFFFFA4<49FFFFFFAFF62:??23<>>BFFFF9
@M05025:18:000000000-B3NL5:1:1101:27170:8405 1:N:0:TCGAAG
GTTTCGACTCCTACGGGAGGCAGCAGTAGGGAATCTTCCACAATGGACGAAAGTCTGATGGAGCAACGCCGCGTGAGTGAAGAAGGGTTTCGGCTCGTAAAGCTCTGTTGGTAGTGAAGAAAGATAGAGGTAGTAACTGGCCTTTATTTGACGGTAATTACTTAGAAAGTCACGGCTAACTACGTGCCAGCAGCCGCGGTAATACGTAGGTGGCAAGCGTTGTCCGGATTTATTGGGCGTAAAGCGAGTGCAGGCGGTTCAATAAGTCTGATGTGAAAGCCTTCGGCTCAACCGGAGAATT
+
CCCCCGGGGGGGGGGGGGGGGGGGGGGGGGGGGGGGGGGGGFFGGGGGEGGGGGGGGGGGGGGGGGGGGGGGGGGGGGGGGGGGGGGGGGGGGGGGGGGGGGGGGGGFGGGGFGFFFFGGFFGGGGGGGGEFFGGGGGGGGGGGGGGGGGGFGGFGGFEEDGGGGGFGGG9FGGGGGGGGGGGGGFCFDFFGFFFGGGGDGGGGGGGGGGGGGGGGFGD=CCEGGGG5C*9@CFGGGGDGGCCFFGDDFF=>FGFDE.7(*96CFFB*9<64B4B?47@2:>A2<?14<)5<?>>FBFF<)
@M05025:18:000000000-B3NL5:1:1101:22999:8409 1:N:0:TCGAAG
GTTTCGACTCCTACGGGAGGCAGCAGTAGGGAATCTTCCACAATGGACGAAAGTCTGATGGAGCAACGCCGCGTGAGTGAAGAAGGGTTTCGGCTCGTAAAGCTCTGTTGGTAGTGAAGAAAGATAGAGGTAGTAACTGGCCTTTATTTGACGGTAATTACTTAGAAAGTCACGGCTAACTACGTGCCAGCAGCCGCGGTAATACGTAGGTGGCAAGCGTTGTCCGGATTTATTGGGCGTAAAGCGAGTGCAGGCGGTTCAATAAGTCTGATGTGAAAGCCTTAGGCTCAACCGGAGAATT
+
CCCCCGGGGFFCFFGGGGGGGGGGGFGGGGGGGGGGGGGGGGGGGGGGGGGGGGGGGGGGGGGGGGGGGGGGGGGGFFFFGGFGFGGGFGFGGGDFGEGDFGGGGGCEGGGC,EF@EEFGGGGGGFEFEGF<FFGFGGGGGC=FFGGGGGGGGGGFEGFGGCCGFGGDFG,@FGCEE7EFGGG5DEFGGEGGGF>8>>C5CEFG?5<CCEGGGGGCFDEG*:CFG=C5/79C?DC4**779C7:7><3>>*:BF5>E073F6=***1*12=A?>BFFFF0<BB)5<?::4<:?63126:A5
@M05025:18:000000000-B3NL5:1:1101:10182:8425 1:N:0:TCGAAG
GTTTCGACTCCTACGGGAGGCAGCAGTGGGGAATATTGCACAATGGGGGAAACCCTGATGCAGCGACGCCGCGTGAGTGATGAAGTATTTCGGTATGTAAAGCTCTATCAGCAGGGAAGAAAATGACGGTACCTGACTAAGAAGCACCGGCTAAATACGTGCCAGCAGCCGCGGTAATACGTATGGTGCAAGCGTTATCCGGATTTACTGGGTGTAAAGGGAGCGTAGACGGAGAGGCAAGTCTGATGTGAAAACCCGGGGCTCAACCCCGGGACTGCATTGGAAACTGTTTTTCTAGAGT
+
CCCCCGGGGGGGGGGGGGGGGGGGGGGGGGGGGGGGGGGGGGGGGGGGGGGGGGGGGGGGGGGGGGGGGGGGGGGGGGGGGGGGGGGGGGGGGGGGGGGGGGGGGGGGGGGGGGGGGGGGGGGGGGGGGGGGGGGGGGGGGGGGGGGGGGGGGGGGGGGGGGGGGGGGGFGGGGGGGGGGGGFGGGGFFGGGGGGGGGGGDGEGGGFGGGGGGGEGFGGGGGGGGGGGGGGGGGGDDGGGGGFGGFFGFF?FFGFFFFFBEEFGGGFFFFFFFFF@FF?BFFB?AA:AA:5A::?FBB>B4
@M05025:18:000000000-B3NL5:1:1101:12952:8429 1:N:0:TCGAAG
GTTTCGACTCCTACGGGAGGCAGCAGTAGGGAATCTTCCACAATGGACGAAAGTCTGATGGAGCAACGCCGCGTGAGTGAAGAAGGGTTTCGGCTCGTAAAGCTCTGTTGGTAGTGAAGAAAGATAGAGGTAGTAACTGGCCTTTATTTGACGGTAATTACTTAGAAAGTCACGGCTAACTACGTGCCAGCAGCCGCGGTAATACGTAGGTGGCAAGCGTTGTCCGGATTTATTGGGCGTAAAGCGAGTGCAGGCGGTTCAATAAGTCTGATGTGAAAGCCTTCGGCTCAACCGGAGAATT
+
CCCCCGGGGGGGGGGGGGGGGGGGGGGGGGGGGGGGGGGGGGGGGGGGGGGGGGGGGGGGGGGGGGGGGGGGGGGGGGGGGGFGGGGGGGGGGGGGGGGGGGGGGGGFEFGFGGGFFGGFFGGFGGGGGGFFGGFFGGFGGG9FFFFFGFGGDGGGGDFGGFFDGFFCFFFFFGFGGGGFGGGGGGGCF?:@>ECCEGGEDGGGGGFGGGGGGGGGGGGCEGGCFGCA=5CCFDG4CDGCDGGGGGGGFFFFFGBEF)5:?FBG7D7=?44<=64*9@FFFFAFF?>B?F<:02>;B0(<9
@M05025:18:000000000-B3NL5:1:1101:12105:8443 1:N:0:TCGAAG
GTTTCGACTCCTACGGGAGGCAGCAGTAGGGAATCTTCCACAATGGACGAAAGTCTGATGGAGCAACGCCGCGTGAGTGAAGAAGGGTTTCGGCTCGTAAAGCTCTGTTGGTAGTGAAGAAAGATAGAGGTAGTAACTGGCCTTTATTTGACGGTAATTACTTAGAAAGTCACGGCTAACTACGTGCCAGCAGCCGCGGTAATACGTAGGTGGCAAGCGTTGTCCGGATTTATTGGGCGTAAAGCGAGTGCAGGCGGTTCAATAAGTCTGATGTGAAAGCCTTCGGCTCAACCGGAGAATT
+
CCCCCGGGGGGGGGGGGGGGGGGGGGGGGGGGGGGGGGGGGGGGGGGGGGGGGGGGGGGGGGGGGGGGGGGGGGGGGGGFGGGFGGGEGGGGGGGGGGGG@AFEFGGGGGGFFGGGFFGFFGGGGGGGGGGGGGGGGGGGGGGGGGGFFGGGGGGGGGGGFGGGFFFGGGF9FGGGGGGGGGFGFECC>CFGGGGDDEGGGGFGCF>EEGGGGGGGGGG=EGGGGGGGEGGGGGGFGGDGGGGGGG9<:>FFBGDFD)736BFCGCF?B)9>=:7?FBF7:?FFFFF:6?2::>F011<26
@M05025:18:000000000-B3NL5:1:1101:6090:8450 1:N:0:TCGAAG
GTTTCGACTCCTACGGGAGGCAGCAGTAGGGAATCTTCCACAATGGACGAAAGTCTGGTGGAGCAACGCCGCGTGAGTGAAGAAGGGTTTCGGCTCGTAAAGCTCTGTTGGTAGTGAAGAAAGATAGAGGTAGTAACTGGCCTTTATTTGACGGTAATTACTTAGAAAGTCACGGCTAACTACGTGCCAGCAGCCGCGGTAATACGTAGGTGGCAAGCGTTGTCCGGATTTATTGGGCGTAAAGCGAGTGCAGGCGGTTCAATAAGTCTGATGTGAAAGCCTTCGGCTCAACCGGAGAATT
+
CCCCCGGGGGGGGGGGGGGGGGGGGGGGGGGGGGGGGGGGGGGGGGGGGGGGGGGGGGGGGGGGGGGGGGGGGGGGGGGGGGGGGGGGGGGGGGGGGGGGGGGGGGGGGFGFGGGGGGFGGGGGGGGGGGGGGGGGGGGGGGGGGGGGGGGGGGGGGGGGGGGGGGGGGGGGGGGGGGGGGGGGGGGGGGGGGFGGGGGGGGGGGGGGGGGGFGGGGGGGGGEGFEGEE=CGGGCCFGGGDC7>FGDGDFFG?F>EBB>?FB?CDGFFFDFBFFFFFFF<<?FFF?9:(4<?719>B>:25
@M05025:18:000000000-B3NL5:1:1101:24372:8459 1:N:0:TCGAAG
GTTTCGACTCCTACGGGAGGCAGCAGTAGGGAATCTTCCACAATGGACGAAAGTCTGATGGAGCAACGCCGCGTGAGTGAAGAAGGGTTTCGGCTCGTAAAGCTCTGTTGGTAGTGAAGAAAGATAGAGGTAGTAACTGGCCTTTATTTGACGGTAATTACTTAGAAAGTCACGGCTAACTACGTGCCAGCAGCCGCGGTAATACGTAGGTGGCAAGCGTTGTCCGGATTTATTGGGCGTAAAGCGAGTGCAGGCGGTTCAATAAGTCTGATGTGAAAGCCTTCGGCTCAACCGGAGAATT
+
CCCCCGGGGGGGGGGGGGGGGGGGGGGGGGGGGGGGGGGGGGGGGGGGGGGGGGGGGGGGGGGGGGGGGGGGGGGGGGGGGGGGGGGGGGGGGGGGGGGGGGGGGGGFGGGGFGGGGGGGGGGGGGGGGGGGGGGGGGGGGGGGGGGGGGGGGGGGGGGGGGGGGGGGGGGGGGGDGGGGGGGEGGFFGGGGGGGGGGGGGGGGGGGGGGGGGGGFGGGGGGGGGGGCCCFG+;FGGGGDGDDFGDCC7:=FFGFFFBD2==6CG7@@FA?AFFFFFFF(32ABFB0(-8BBBFFFF0:39
@M05025:18:000000000-B3NL5:1:1101:26279:8587 1:N:0:TCGAAG
GTTTCGACTCCTACGGGAGGCAGCAGTAGGGAATCTTCCACAATGGACGAAAGTCTGATGGAGCAACGCCGCGTGAGTGAAGAAGGGTTTCGGCTCGTAAAGCTCTGTTGGTAGTGAAGAAAGATAGAGGTAGTAACTGGCCTTTATTTGACGGTAATTACTTAGAAAGTCACGGCTAACTACGTGCCAGCAGCCGCGGTAATACGTAGGTGGCAAGCGTTGTCCGGATTTATTGGGCGTAAAGCGAGTGCAGGCGGTTCAATAAGTCTGATGTGAAAGCCTTCGGCTCAACCGGAGAATT
+
CCCCCFGGGGGGGGGGGFCFGGGGGGFGGGGGGGGGGGGGGGGGGGGGGEGGGGFGGGGGGGGGGGGGGGGGGGGEEGGFGGFGGGGGGGFGGGGEGGGGFFGGGGGGGFGFGGFGGGDFGGGGGGGGGGGGGGGGFGGGGGGGGGGGGGGGGGGGGGGGFGGGGGFGGGCFGECGG7EGGGGCFFFFFGGGGFGGGGGG=CGGG5ACGGGGCFFGGFGE5CEDGGGDE=EFCCGF4DGDGGDFGGDDBFFFFCEFF>3<=6@GGGFF@<FDB>BF4@4::?AFF:>FB?FF<6>966:D:
@M05025:18:000000000-B3NL5:1:1101:8181:8617 1:N:0:TCGAAG
GTTTCGACTCCTACGGGAGGCAGCAGTAGGGAATCTTCCACAATGGACGAAAGTCTGATGGAGCAACGCCGCGTGAGTGAAGAAGGGTTTCGGCTCGTAAAGCTCTGTTGGTAGTGAAGAAAGATAGAGGTAGTAACTGGCCTTTATTTGACGGTAATTACTTAGAAAGTCACGGCTAACTACGTGCCAGCAGCCGCGGTAATACGTAGGTGGCAAGCGTTGTCCGGATTTATTGGGCGTAAAGCGAGTGCAGGCGGTTCAATAAGTCTGATGTGAAAGCCTTCGGCTCAACCGGAGAATT
+
CCCCCGGGGGGGGGGGGGGGGGGGGGGGGGGGGGGGGGGGGGGGGGGGGGGGGGGGGGGGGGGGGGGGGGGGGGGEGGFGGGGGGGGGGGGGGGGGGGGGGGGGGGGGGGGGGGEGGDFGFGGGGGGGGGGGFGGGGGGGGGGGGGGGGGGGGGGGDGGGGGGGGGGGGGGGGGGGGGGGGGGEGGGGGGGGGGFGGEGGGGGFGGGGGGFEFGGGGGGGEGGGGGGEG5FGGFGFG49CDGG>DDGGFFFFFFEFF@56F?FDG>FFFF?AFB6=7=*,3:A7??B:<FD??B>F99?FA
@M05025:18:000000000-B3NL5:1:1101:27782:8653 1:N:0:TCGAAG
GTTTCGACTCCTACGGGAGGCAGCAGTAGGGAATCTTCCACAATGGACGAAAGTCTGATGGAGCAACGCCGCGTGAGTGAAGAAGGGTTTCGGCTCGTAAAGCACTGTTGGTAGTGAAGAAAGATAGAGGTAGTAACTGGCCTTTATTTGACGGTAATTACTTAGAAAGTCACGGCTAACTACGTGCCAGCAGCCGCGGTAATACGTAGGTGGCAAGCGTTGTCCGGATTTATTGGGCGTAAAGCGAGTGCAGGCGGTGCACTAAGTCTGATGGGAAAGCCTTCGGCTCAACCGGAGAATG
+
CCCCCFGGEE<EC<FEFEEC7FEDGFFGGFGGCFGG,@CCCGGFGCFGGGGGG@<EEFGGGFF8FGFEGCFGGFGGFGGGGFCFFGGEF=FEEGF:CFG8FDF,B?E5@<E=<F?FFEE<FDFEDAFF<D8EGGGG9DFFGC<,?F9FGGG9FGF@>;FAAFGC9CFCFF;C;CCE7@DCEDB:F>EFGGFC,DF5>8::EGC7B8>C8CCGG**5==75**2+1/:***01@C78D<C57>F7*)9D>)@:64:53.),/**269@=4)/-*)))6:>(3(5<<(-(35<?:6(111:A)
@M05025:18:000000000-B3NL5:1:1101:13641:8665 1:N:0:TCGAAG
GTTTCGACTCCTACGGGAGGCAGCAGTGGGGAATATTGCACAATGGGCGCAAGCCTGATGCAGCCATGCCGCGTGTATGAAGAAGGCCTTCGGGTTGTAAAGTACTTTCAGCGAGGAGGAAGGTGTTGTGGTTAATAACCACAGCAATTGACGTTACTCGCAGAAGAAGCACCGGCTAACTCCGTGCCAGCAGCCGCGGTAATACGGAGGGTGCAAGCGTTAATCGGAATTACTGGGCGTAAAGCGCACGCAGGCGGTCTGTCAAGTCGGATGTGAAATCCCCGGGCTCAACCTGGGAACT
+
CCCCCGGGGGGGGGGGGGGGGGGGGGGGGGGGGGGGGGGGGGGGGFGGGGGGGGGGGGGGGFFGGGGGGGGGGGGGFGGGGGGGGFGGGGGGGGGGGGGGGGGGGGGGGGGGGGGG@FGGGGGGGGGGGGGGGGGGFGGGGGGGGGGGGGGGGGGEGGGGGGGGGGGGGGGGGGGGGGGGGFGGGGGGGGGGGGGGGGGGDGGGCFCEGGGEGGGFFFGGDGFGFGGGGFFCCFGGGGGCCGGCDGGGDFFGBGFFFFF:F=6DFC46@BF0@FFF*0=:2::99F;FFFFF?2?6:2(()
@M05025:18:000000000-B3NL5:1:1101:2521:8676 1:N:0:TCGAAG
GTTTCGACTCCTACGGGAGGCAGCAGTAGGGAATCTTCCACAATGGACGAAAGTCTGATGGAGCAACGCCGCGTGAGTGAAGAAGGGTTTCGGCTCGTAAAGCTCTGTTGGTAGTGAAGAAAGATAGAGGTAGTAACTGGCCTTTATTTGACGGTAATTACTTAGAAAGTCACGGCTAACTACGTGCCAGCAGCCGCGGTAATACGTAGGTGGCAAGCGTTGTCCGGATTTATTGGGCGTAAAGCGAGTGCAGGCGGTTCAATAAGTCTGATGTGAAAGCCTTCGGCTCAACCGGAGAATT
+
CCCCCGGGGGGGGGGGDFGGGGGGGGGGGGGGGGGGGGGGGGGGGGGGGGGGGGGGGGGGGGGGGGGGGEGGGGGGGGGGGGGGGGGGGGGGGGGGGGGGGGGGGGGGGG?GFFGGGG<FGGGFGGGGGGGFGGGGGGAFGGGGGGGEGGGDGGGGGGGGGGGGGGGGGGGGGDGGGGGGGGGGEFGFA8FGFFGGGCECEEGGCEGGFEEGFCCFGGGC5CCFFCGE5CFGGGGGG4CCDG3**CCDEFFGFF)0<5>17?F>>**17:BAFFF?4/83((7)-0(32),(3903,(1<4
@M05025:18:000000000-B3NL5:1:1101:28207:8681 1:N:0:TCGAAG
GTTTCGACTCCTACGGGAGGCAGCAGTAGGGAATCTTCCACAATGGACGAAAGTCTGGTGGAGCAACGCCGCGTGAGTGAAGAAGGGTTTCGGCTCGTAAAGCTCTGTTGGTAGTGAAGAAAGATAGAGGTAGTAACTGGCCTTTATTTGACGGTAATTACTTAGAAAGTCACGGCTAACTACGTGCCAGCAGCCGCGGTAATACGTAGGTGGCAAGCGTTGTCCGGATTTATTGGGCGTAAAGCGAGTGCAGGCGGTTCAATAAGTCTGATGTGAAAGCCTTCGGCTCAACCGGAGAATT
+
CCCCCGGGGGGGGGGGGGGGGGGGGGGGGGGGGGGGGGGGGGGGGGGGGGGGGGGGG8FFGGGGGGGGGGGGGGGGGGGGGGGGGGGGGGGGGGGGGGGGGGGFGGGGGGGGGGGGGGGGGGGGGGGGGGGGGGGGGGGGGGGGGGGGGGGGGGGGGGGGGGGGFGGGGGGGGGGGGGGGGGGGGGGGGGGGGGGGGGGGGGGGGGGFGGGGFGGGGGGGGGDFGEEEGDFFGGGGGGGCGGGGGDDGFFFFFFFFF5:6B6=CFFFFF>FDFFFFFBF?FBDFFFFF?2<<?B99>><A2
@M05025:18:000000000-B3NL5:1:1101:6995:8689 1:N:0:TCGAAG
GTTTCGACTCCTACGGGAGGCAGCAGTAGGGAATCTTCCACAATGGACGAAAGTCTGATGGAGCAACGCCGCGTGAGTGAAGAAGGGTTTCGGCTCGTAAAGCTCTGTTGGTAGTGAAGAAAGATAGAGGTAGTAACTGGCCTTTATTTGACGGTAATTACTTAGAAAGTCACGGCTAACTACGTGCCAGCAGCCGCGGTAATACGTAGGTGGCAAGCGTTGTCCGGATTTATTGGGCGTAAAGCGAGTGCAGGCGGTTCAATAAGTCTGATGTGAAAGCCTTCGGCTCAACCGGAGGATT
+
CCCCCGGGGGGGGGGGGGGGGGGGGGFFGGGGGGGGGGGGGGGGGGGGGGGGGGGGGGGGGGGGGGGGGGGGGGGGGGGGGGGGGGGGGGGGGGGGGGGGGGGGGGGGGGGCFFGGGGGFGGGEGGGGGGGGGGGGGGGGGGGGGGGGGDFFGDGGGGGGDFGGFFGGGGFFCGCFGGGGGGGGGGGEGFGGFCCEECCGGD@FGG,ACGGGFGGGGGE/=EGFGEGG=EC@9CCC*9>DGGGGFDCCB>FGFGFFFF339FFFFFF*=>F>FAFF??F:?(5>BF9632414;>;6(4:6
@M05025:18:000000000-B3NL5:1:1101:24172:8707 1:N:0:TCGAAG
GTTTCGACTCCTACGGGAGGCAGCAGTAGGGAATCTTCCACAATGGACGAAAGTCTGATGGAGCAACGCCGCGTGAGTGAAGAAGGGTTTCGGCTCGTAAAGCTCTGTTGGTAGTGAAGAAAGATAGAGGTAGTAACTGGCCTTTATTTGACGGTAATTACTTAGAAAGTTACGGCTAACTACGTGCCAGCAGCCGCGGTAATAAGTAGGTGGCAAGCGTTGTCCGGATTTATTGGGCGTAAAGCGAGTGCAGGCGGGTCAATAAGTCTGATGTGAAAGCCTTCGGCTCAACCGGAGAATT
+
CACC@FGEFCGFGGECE7FEEFGGGGGGFGGGGG,,@EAFADCFFGGFGCC@FFFC<CCFF8ECEGGGG@C@FFGCCCAFC9<F88BC<B,B+:C+8FF@FAEFGFF9,CEF<EFF99EFFG@<FEFFA@F,5CFC,CDG8D,,C,AD<AFFGGGFF;;==@D3,>;FCG,@FCF<E:BFCG6>DF8:DEGCG6,B7>CGEGC;,>9<,9>:F6AEF52=CC*<EEG*AEDFF>CGGGGGDCC**/7C>5*??F>>)).(0=?>FGB66<44=67*94=?744)((((-4,(((4;0(32.
@M05025:18:000000000-B3NL5:1:1101:26825:8707 1:N:0:TCGAAG
GTTTCGACTCCTACGGGAGGCAGCAGTGGGGAATATTGCACAATGGGCGCAAGCCTGATGCAGCCATGCCGCGTGTATGAAGAAGGCCTTCGGGTTGTAAAGTACTTTCAGCGAGGAGGAAGGTGTTGTGGTTAATAACCGCAGCAATTGACGTTACTCGCAGAAGAAGCACCGGCTAACTCCGTGCCAGCAGCCGCGGTAATACGGAGGGTGCAAGCGTTAATCGGAATTACTGGGCGTAAAGCGCACGCAGGCGGTCTGTCCAGTCGGAGGTGAAATCCCCGGGCTCAACCTGGGCACT
+
CCCCCCGGFGGGGGGDGG@CCFEGGGAFGGGGGGGGFFGGFGGGFGGFGGGGGGG8FEGGGGGGCEFGG@@EGBCGGGGGGGFGG@FFFDGEEGGCEGFGGFFGGGFGEFFGGGGGCFGGF?FGEGCGGGGGGGGGCACEGGEGGF@FFGCGGGCGGGFG7:CCGGGCF?C7FGGGGGGGFG,>DE@CEFGGFGFCCEGEC5@FGE5*=CCCEC<FGGGGDEFF7EGCGG6FFGG4FFGDGCCFDC))).)1555@58>6?7**20*1>,<6),)8*11)3.8>012(45?:?>??2(.4(
@M05025:18:000000000-B3NL5:1:1101:17242:8752 1:N:0:TCGAAG
GTTTCGACTCCTACGGGAGGCAGCAGTAGGGAATCTTCCACAATGGACGAAAGTCTGATGGAGCAACGCCGCGTGAGTGAAGAAGGGTTTCGGCTCGTAAAGCTCTGTTGGTAGTGAAGAAAGATAGAGGTAGTAACTGGCCTTTATTTGACGGTAATTACTTAGAAAGTCACGGCTAACTACGTGCCAGCAGCCGCGGTAATACGTAGGTGGCAAGCGTTGTCCGGATTTATTGGGCGTAAAGCGAGTGCAGGCGGTTCAATAAGTCTGATGTGAAAGCCTTCGGCTCAACCGGAGAATT
+
CCCCCGGGGGGGGGGGGGGGGGGGGGGGGGGGGGGGGGGGGGGGGGGGGGGGGGGGGGGGGGGGGGGGGGGGGGGCFFGGGGGGGGGFGGGGGGGGGGGGGGGACFGGGGGGFGGGGDGGGGGFGFFGGGGGGGGGGGGGGGGGGGGGGGGGGGGGGGGGGGGGGGGGGGGGGGGGGGGGGGGGGGGGGGGGGFGEGGGGCECFFGGGGGGGGFGGGGDCEGGGGGGG5CGGGGFFGGGDGGGGGGDDFFFGBC5DFF34F?@FGFF9@A7<64@=FB6208>??<0:?D><?BF9,3<B<
@M05025:18:000000000-B3NL5:1:1101:28622:8754 1:N:0:TCGAAG
GTTTCGACTCCTACGGGAGGCAGCAGTAGGGAATCTTCCACAATGGACGAAAGTCTGATGGAGCAACGCCGCGTGAGTGAAGAAGGGTTTCGGCTCGTAAAGCTCTGTTGGTAGTGAAGAAAGATAGAGGTAGTAACTGGCCTTTATTTGACGGTAATTACTTAGAAAGTCACGGCTAACTACGTGCCAGCAGCCGCGGGAATACGTAGGTGGCAAGCGTTGTCCGGATTTATTGGGCGTAAAGCGAGTGCAGGCGGTGCAGTAAGTCTGATGTGAAAGGCTTCGGCTCAACCGGAGAATT
+
CCCCCGGGGGGGGFCEGGEGDECG?FGGFGGCFC?EGCFGGGFGGGEAFGGEFFGGGCEEECFFGGGGG:@+F=FFEFFGGF9CFGD,CCFCCEG@FBFDFGGCF9F,EFGG5FFGA9?FFFF,BFFGGGFDB,FACAD8A,7A9A<@9F<DF7CFGFGG9DFF9F,7:>EFAF><EG78EG?>D8F7CCGFFFGEGGG5E8C698+>C8+>F6;+55*2>5*02>C5*:9:<FC=GCD555<DFGDC@FFGFGF))))-9*/*:>@9658-*)*1969(4:0(7?>(4<?77>;B1-8A)
@M05025:18:000000000-B3NL5:1:1101:19703:8765 1:N:0:TCGAAG
GTTTCGACTCCTACGGGAGGCAGCAGTAGGGAATCTTCCACAATGGACGAAAGGCTGATGGAGCAACGCCGCGTGAGTGAAGAAGGGTTTCGGCCCGTAAAGCTCTGTTGGTAGTGAAGGAAGATAGAGGTAGTAACTGGCCGTTATTTGACGGTAATTACTTAGAAAGTCACGGCTAACTACGTGCCAGCAGCCGCGGTAATACGTAGGTGGCAGGCGTTGTCCGGAGTTATTGGGCGTAAAGCCAGTGAGGGCGGTTCAAGAAGTCTGATGTGAAAGCCTTCGGCTCAACCGGAGAATT
+
@C@BCCF766CCG@CGCGD7@FD7,,<CFG;FE@,6<<CC<,C,C@,E++66@,CAEGFCC8FE<EGCBFCGG7F,6<C<,CE<ECF4FFGDG:+@F7+?D<,5,EE5B5,BEFEFF<?,4E<,,,C,CFB,BC?FF9<F8=+@+8@CE9,9CCG7FGF;FCD@=3EAF,,,8CCF:33D;;6>E86>@7D8E,>>71=8:/+>+8<+*B>FGGF****2***+=CE=*:70+*2>5*997D****21)***0*)0)7),9***969*9<=4FA=66@@(442<BF>(422(((4(32:A)
@M05025:18:000000000-B3NL5:1:1101:19627:8766 1:N:0:TCGAAG
GTTTCGACTCCTACGGGAGGCAGCAGTGGGGAATATTGGACAATGGGCGCAAGCCTGATCCAGCCATACCGCGTGGGTGAAGAAGGCCTTCGGGTTGTAAAGCCCTTTTGTTGGGAAAGAAATCCAGCCGGCTAATACCTGGTTGGGATGACGGTACCCAAAGAATAAGCACCGGCTAACTTCGTGCCAGCAGCCGCGGTAATACGAAGGGTGCAAGCGTTACTCGGAATTACTGGGCGTAAAGCGTGCGTAGGTGGTTATTTAAGTCCGTTGTGAAAGCCCTGGGCTCAACCTGGGAACT
+
CCCCCGGGGGGGGGGGGGGGGGGGGGGGGGGGGGGGGGGGGGGGGGGGGGGGGGGGGGGGGGGGGGGGGGGGGGGGGGGGGGGGGGGGGGGGGGGGGGGGGGGGGGGGGGGGGGGGGGGGGGGGGGGGGGGGGGGGGGGGGGGGGGGGGGGGGGGGGGGGGGGGGGGGGGGGGGGGGGGGGFGGGGGGGGGGGGGGGGGGDGGGGGGGGGGGGGGGGGGGGGGGGGDGEGGGGGGFGG<CDGGGGGGGFFD:DDFFF57<BFFGFGFFF<F?EFFFFFFFF?<BB?B:<?<??BFFF?B6.
@M05025:18:000000000-B3NL5:1:1101:4055:8769 1:N:0:TCGAAG
GTTTCGACTCCTACGGGAGGCAGCAGTAGGGAATCTTCCACAATGGACGAAAGTCTGATGGAGCAACGCCGCGTGAGTGAAGAAGGGTTTCGGCTCGTAAAGCTCTGTTGGTAGTGAAGAAAGATAGAGGTAGTAACTGGCCTTTATTTGACGGTAATTACTTAGAAAGTCACGGCTAACTACGTGCCAGCAGCCGCGGTAATACGTAGGTGGCAAGCGTCGTCCGGATTTATTGGGCGTAAAGCGAGTGCAGGCGGTTCAATAAGTCTGATGTGAAATCCTTCGGCTCAACCGGAGAATT
+
CCCCCGGGGDGFGGGGGEEGGGGGGFFGCFGGGGGGGGGFGCFGCDFGCCGGGGGCFGGGFFFGGGE@CFGD@>FEGFF9FFGGGGGGGEGEDGGDGGGGGFGGGFE<EE=CEFFGGGGCFCGGCGFFCFFFCGGG<DF@FGGFGGDDG9?FGCFGEGGF<FGDDFA=>>FGGCFGGDGGF;C:>>FGFDC8>D,>*B5CEGG,1*>FGGFGFGFG=FEG/:=CEGGGE/C7F>DFFCG<<D*:>D3<>:=C4C>)<554??=C7FFF?)7)*<?8@F*5(:296:9<17?2190(4(246
@M05025:18:000000000-B3NL5:1:1101:6058:8814 1:N:0:TCGAAG
GTTTCGACTCCTACGGGAGGCAGCAGTAGGGAATCTTCCACAATGGACGAAAGTCTGATGGAGCAACGCCGCGTGAGTGAAGAAGGGTTTCGGCTCGTAAAGCTCTGTTGGTAGTGAAGAAAGATAGAGGTAGTAACTGGCCTTTATTTGACGGTAATTACTTAGAAAGTCACGGCTAACTACGTGCCAGCAGCCGCGGTAATACGTAGGTGGCAAGCGTTGTCCGGATTTATTGGGCGTAAAGCGAGTGCAGGCGGTTCAATAAGTCTGATGTGAAAGCCTTCGGCTCAACCGGAGAATT
+
CCCCCGGGGGGGGGGGGGGGGGGGGGGGGGGGGGGGGGGGGGGGGGGGGGGGGGGGGGGGGGGGGGGGGGGGGGGGGGGGGGGGGGGGGGGGGGGGGGGGGGGGGGGGGGGGGGGGGGGGGGGGGGGGGGGGGGGGGGGGGGGGGGGGGGGGGGGGGGGGGGGGGGGGGGGGGGGGGGGGGGGEFGGGGFFGGGGGGGGGEGGGGGGGGGGGGGFGGGDCCEGGFGGEC5CFGGFGGFGGGDGGGGGGFFFGFGEDB552@FFDFGFFFBFFFFFFFFFF<:>FFFF:B>FFFB>FFFFD2
@M05025:18:000000000-B3NL5:1:1101:23461:8829 1:N:0:TCGAAG
GTTTCGACTCCTACGGGAGGCAGCAGTGGGGAATATTGGACAATGGGCGCAAGCCTGATCCAGCCATGCCGCGTGAGTGATGAAGGCCTTAGGGTTGTAAAGCTCTTTCACCGGAGAAGATAATGACGGTATCCGGAGAAGAAGCCCCGGCTAACTTCGTGCCAGCAGCCGCGGTAATACGAAGGGGGCTAGCGTTGTTCGGAATTACTGGGCGTAAAGCGCACGTAGGCGGATATTTAAGTCAGGGGTGAAATCCCAGAGCTCAACTCTGGAACTGCCTTTGATACTGGGTATCTTGAGT
+
CCCCCGGGGGGGGGGGGGGGGGGGGGFGGGGGGGGGGGGGGGGGGGGGGGGGGGGGGGGGGGGGGGGGGGGGGGGGGGGGGGGGGGGGGGGGGGGGGGGGGGGGGGGGGGGGGGGGGGGGGGGGGGGGGGGGGGGGGGGGGGGGGFGGGGGGGGGGGGGGGGGGGGGGGGGGGGGGGGGGGGFGGGGGGGGGGGEGGGGGGGGDGGGGGGGGGGGGGGGGGGGGGGGGGGGGEGDGGGGGGGGGGGGGFFFFFF6?@FF?FFFGGGFF?DFFFFFFFF??FFBFFDFBF?BFFB9<>A>?)
@M05025:18:000000000-B3NL5:1:1101:13484:8837 1:N:0:TCGAAG
GTTTCGACTCCTACGGGAGGCAGCAGTGGGGAATATTGGACAATGGGCGCAAGCCTGATCCAGCCATACCGCGTGGGTGAAGAAGGCCTTCGGGTTGTAAAGCCCTTTTGTTGGGAAAGAAATCCAGCCGGCTAATACCTGGTTGGGATGACGGTACCCAAAGAATAAGCACCGGCTAACTTCGTGCCAGCAGCCGCGGTAATACGAAGGGTGCAAGCGTTACTCGGAATTACTGGGCGTAAAGCGTGCGTAGGTGGTTATTTAAGTCCGTTGTGAAAGACCTGGGCTCAACCTGGGAACT
+
CCCCCGGGGCGGGGGGGGGGGGGGGGCFFGGCEGGGGGFGGGGGGGGFGGGGGGGGGCFGGGGGGFGGGFEEGFFEGEGGGGGFGGGGGGFGGGGGGGGAAEFGGGD=FFGGGGGFGFGGGGGG?FGGFGGGGGDDCGGGGGGGGDG8FEGGGGGGGGGGGGGGGGGFFGFGGGGCBE8FGGGGGGGGCGFCFGGGGGG5CEGFGGGGGG58*C?FGGGGGDDCGGD5CFCGDDCCCCDGGGGDFGG<))7/7DFFF@F4?FFGGFFFF?FFFFBFF9*(.1:?<:3133<BFBBF::::)
@M05025:18:000000000-B3NL5:1:1101:21329:8861 1:N:0:TCGAAG
GTTTCGACTCCTACGGGAGGCAGCAGTAGGGAATCTTCCACAATGGACGAAAGTCTGATGGAGCAACGCCGCGTGAGTGAAGAAGGGTTTCGGCTCGTAAAGCTCTGTTGGTAGTGAAGAAAGATAGAGGTAGTAACTGGCCTTTATTTGACGGTAATTACTTAGAAAGTCACGGCTAACTACGTGCCAGCAGCCGCGGTAATACGTAGGTGGCAAGCGTTGTCCGGATTTATTGGGCGTAAAGCGAGTGCAGGCGGTTCAATAAGTCTGATGTGAAAGCCTTCGGCTCAACCGGAGAATT
+
CCCCCGGGGGGGGGGGGGGGGGGGGGGGGGGGGGGGGGGGGGGGGGGGGGGGGGGGGGGGGGGGGGGGGGGGGGGEGGGGGGGGGGGGGGGGGGGGGGGGGGGGGGGGFGGGGGGGFGGGGGGGGGGFGGGGGGGGGGGGGGGGGGGGGGGGGFGGGGGGGGGGGGGGGFGGGGGGGGGGGGGGGGGGGGGGGGFGGGGEEGGGGGFGGGGGGGGGGGGGEEGG+1>:C7CCGG7>DFD>CDFGGGGGB56?F5BFF:BBFFFGGGFFFBFA?AFFF@4777A?BB>147<11;1((,3<B
@M05025:18:000000000-B3NL5:1:1101:19895:8888 1:N:0:TCGAAG
GTTTCGACTCCTACGGGAGGCAGCAGTAGGGAATCTTCCACAATGGACGAAAGTCTGATGGAGCAACGCCGCGTGAGTGAAGAAGGGTTTCGGCTCGTAAAGCTCTGTTGGTAGTGAAGAAAGATAGAGGTAGTAACTGGCCTTTATTTGACGGTAATTACTTAGAAAGTCACGGCTAACTACGTGCCAGCAGCCGCGGTAATACGTAGGTGGCAAGCGTTGTCCGGATTTATTGGGCGTAAAGCGAGTGCAGGCGGTTCAATAAGTCTGATGTGAAAGCCTTCGGCTCAACCGGAGAATT
+
CCCCCGGGGGGGGGGGGGGGGGGGGGGGGGGGGGGGGGGGGGGGGGGGGGGGGGGGGGGGGGGGGGGGGGGGGGGGGGGGGGGGGGGGGGGGGGGGGGGGGGGGGGGFFFGGGGFGGGFGFCFFFGGGGGGGGGGGGGGGGGGGGGGGGGGGGGGGGGGGGGGGGGGGGGGGGGGDGGGGGGGDFCFGGGGGGGDGGGGGGGGGGGGGGGGGGC=<FFG7EECGGEGCECGDGD>CGFGDGGGGDGGDEF@FFGFBFF5?FFFGGGF4=>FFFFFFFFF:?FBFFF0(4744<>>>F>3AA
@M05025:18:000000000-B3NL5:1:1101:28434:8890 1:N:0:TCGAAG
GTTTCGACTCCTACGGGAGGCAGCAGTGGGGAATATTGGACAATGGGCGCAAGCCTGATCCAGCCATACCGCGTGGGTGAAGAAGGCCTTCGGGTTGTAAAGCCCTTTTGTTGGGAAAGAAATCCAGCCGGCTAATACCTGGTTGGGATGACGGTACCCAAAGAATAAGCACCGGCTAACTTCGTGCCAGCAGCCGCGGTAATACGAAGGGTGCAAGCGTTACTCGGAATTACTGGGCGTAAAGCGTGCGTAGGTGGTTATTTAAGTCCGTTGTGAAAGCCCTGGGCTCAACCTGGGAACT
+
CCCCCGGGGGGGGGGGGGGGGGGGGGGGGGGGGFGGCFGGFGGFGGGFGDGGGGGGGGGGGGGGFGGGGGGGGGEFGGGDGGEGGG?DFGGGGGGEFGGGGGG<D<FFGGGGGGGGFGGFGGGDFGGFGEEGCGGGGGGGGGGGGGGFFEGGGGGGC3@FGGGGGGGFGGGFGDGDGEFF?D;EFGGGFFFGGGGG8CE*::EGG5=F8CE@C*69EFCEGD=EFGGGGFFGGGCDDGGGD<77C53>>@EDEGFFFF3:?*9CFFFF=?F).4BFFFF?:62:?:??:>D2::?B?(4,,
@M05025:18:000000000-B3NL5:1:1101:12013:8923 1:N:0:TCGAAG
GTTTCGACTCCTACGGGAGGCAGCAGTAGGGAATCTTCCACAATGGACGAAAGTCTGATGGAGCAACGCCGCGTGAGTGAAGAAGGGTTTCGGCTCGTAAAGCTCTGTTGGTAGTGAAGAAAGATAGAGGTAGTAACTGGCCTTTATTTGACGGTAATTACTTAGAAAGTCACGGCTAACTACGTGCCAGCAGCCGCGGTAATACGTAGGTGGCAAGCGTTGTCCGGATTTATTGGGCGTAAAGCGAGTGCAGGCGGTTCAATAAGTCTGATGTGAAAGCCTTCGGCTCAACCGGAGAATT
+
CCCCCGGGGGGGGGGGGGGGGGGGGGGGGGGGGGGGGGGGGGGGGGGGGGGGGGGGGGGGGGGGGGGGGGGGGGGGGGGGGGGGGGGFGGGGGGGGGGGGGGGGGGGFGGGFGGGGGGGGGFGGGGGGGGGFFGGGGGGGGGGGGGGGGGGFCGGGGGGGGGGGGDFEGGGGGGGGGGGGGGGDGGGGGGGGGGGGGDDGGGGGGG?FGGGGFFGFGGGEGGEFFEDCEEGG7@FFGGGGGGGGGG3C.7=FFGFBF75?B==FDCFFFFFFFFFF?@*8<>AFF?6<B7<??FF9>>1-.
@M05025:18:000000000-B3NL5:1:1101:13430:8925 1:N:0:TCGAAG
GTTTCGACTCCTACGGGAGGCAGCAGTAGGGAATCTTCCACAATGGACGAAAGTCTGATGGAGCAACGCCGCGTGAGTGAAGAAGGGTTTCGGCTCGTAAAGCTCTGTTGGTAGTGAAGAAAGATAGAGGTAGTAACTGGCCTTTATTTGACGGTAATTACTTAGAAAGTCACGGCTAACTACGTGCCAGCAGCCGCGGTAATACGTAGGTGGCAAGCGTCGTCCGGATTTATTGGGCGTAAAGCGAGTGCAGGCGGTTCAATAAGTCTGATGTGAAAGCCTTCGGCTCAACCGGAGAATT
+
CCCCCGGGGGGGGGGGGEGGGGGGGGGGGGGGGGGGGGGGGGGGGGGGGGGGGGGFFGGGGGGGGGGGGGGGGGGGGGGGGGGGGGGGGGGGGGGGGGGGGGGGGGGGEFGFFGGGGGGGGGGGGGGGGGGGGGGFGGFGGGGGGGGGGGGGGGGGGGGGGGGGGGGGGGGGGDGGGGGGGGGGFGG>FFGFGGGGGGGGGGGGGGGCFGGGGGGGG5EG=EGGGGGEGGGDGGGGGGGC<DGGFGGGFFFGFFDFD<>:?FFGGGFF4<FBFFFFBFFFFF2??BFF?FFFFFFF;>(36
@M05025:18:000000000-B3NL5:1:1101:13111:8946 1:N:0:TCGAAG
GTTTCGACTCCTACGGGAGGCAGCAGTAGGGAATCTTCCACAATGGACGAAAGTCTGATGGAGCAACGCCGCGTGAGTGAAGAAGGGTTTCGGCTCGTAAAGCTCTGTTGGTAGTGAAGAAAGATAGAGGTAGTAACTGGCCTTTATTTGACGGTAATTACTTAGAAAGTCACGGCTAACTACGTGCCAGCAGCCGCGGTAATACGTAGGTGGCAAGCGTTGTCCGGATTTATTGGGCGTAAAGCGAGTGCAGGCGGTTCAATAAGTCTGATGTGAAAGACTTCGGCTCAACTGGAGAATT
+
CCCCCGGGGGGGGGGGGGGGGGGGGGGGGGGGGGGGGGGGGGGGGGGGEEGGGGGGGGGGGDGGGGGGGGGGGGGGGGGGGGGFGGGGFGGGGGGGGGGGGGGFGGGFCFGGFGEFGGGGFFGDGGGGGGGFFGGCGGGGGGGGGGGGGGGGFGGFCGGGFGGGFFGGGGGGGGGGGGGGGGGGGGFGGGGGFGGGGGGEGGCFGCFGC>EGFDEFC===EEGGFGG**=9@FGGGGGGGGGGGGGDG5F=CF4>55.7(9@FCDF=7FAFBFFF6@FF(4>-411014547).(,8:7<4
@M05025:18:000000000-B3NL5:1:1101:15308:8961 1:N:0:TCGAAG
GTTTCGACTCCTACGGGAGGCAGCAGTAGGGAATCTTCCACAATGGACGAAAGTCTGATGGAGCAACGCCGCGTGAGTGAAGAAGGGTTTCGGCTCGTAAAGCTCTGTTGGTAGTGAAGAAAGATAGAGGTAGTAACTGGCCTTTATTTGACGGTAATTACTTAGAAAGTCACGGCTAACTACGTGCCAGCAGCCGCGGTAATACGTAGGTGGCAAGCGTTGTCCGGATTTATTGGGCGTAAAGCGAGTGCAGGCGGTTCAATAAGTCTGATGTGAAAGCCTTCGGCTCAACCGGAGAATT
+
CCCCCGGGGGGGGGGGGGGGGGGGGGGGGGGGGGGGGGGGGGGGGGEGGGGGGGGGGGGGGGGGGGGGGGGGGGGGGGGGGGGGGGGGGGGGGGGGGGGGGGGEFGGFGGGGGGGGGGGGGGGGGGGGGGGGGGGGGFGGGGGGGGGGGGGGGGGGGGGGGGGGGGGGGGGGGGGGGGGGGGGGGGGGGFGGGGGGGGGGGGGGGGGGGGGGGGGGGGGDCCGGFGGCEC9CFGGGGGGDDDFGGGDD>F?FFFFEEF>16@?CDF=@FFFD4-9BBBB:?BFFFFF0:FFFFFF>0,8<A
@M05025:18:000000000-B3NL5:1:1101:16249:8991 1:N:0:TCGAAG
GTTTCGACTCCTACGGGAGGCAGCAGTAGGGAATCTTCCACAATGGACGAAAGTCTGATGGAGCAACGCCGCGTGAGTGAAGAAGGGTTTCGGCTCGTAAAGCTCTGTTGGTAGTGAAGAAAGATAGAGGTAGTAACTGGCCTTTATTTGACGGTAATTACTTAGAAAGTCACGGCTAACTACGTGCCAGCAGCCGCGGTAATACGTAGGTGGCAAGCGTTGTCCGGATTTATTGGGCGTAAAGCGAGTGCAGGCGGGTCACTAAGTCTGATGTGAAGGCCTGAGGCTCAACCGGAGAATT
+
CACCC@GGGGGFGFCCGCFGGGGEGGD,EFCGFGGGGCCFGGGGGGCGG@FGGGG<F9FGGFGCGGCC@F@FGGGCGFGFGCA<EFGFGGGGDCFEGFGFGGG98?A?<<=?FF<<EGG<?F@@<EGEFEEGFFFFEFDCFCAFFBFCGGCDG@=>>CAGA9FCFGGGFGGG;FGGEB8,>;BEG8B7>EGC>,>*8B5*=49EAE,<8EFCF=66CFG*57:<1:E*2CE++1C=**1)119:C9*9>F40=*875))(.)**099*6:*)95@=@/)214(,,,0((..(.4(,,3:7)
@M05025:18:000000000-B3NL5:1:1101:3048:9002 1:N:0:TCGAAG
GTTTCGACTCCTACGGGAGGCAGCAGTAGGGAATCTTCGGCAATGGACGAAAGTCTGACCGAGCAACGCCGCGTGAGTGAAGAAGGTTTTCGGATCGTAAAACTCTGTTGTTAGAGAAGAACAAGGATGAGAGTAACTGTTCATCCCTTGACGGTATCTAACCAGAAAGCCACGGCTAACTACGTGCCAGCAGCCGCGGTAATACGTAGGTGGCAAGCGTTGTCCGGATTTATTGGGCGTAAAGCGAGCGCAGGCGGTTTCTTAAGTCTGATGTGAAAGCCCCCGGCTCAACCGGGGAGGG
+
CCCCCGGGGGGGGGGEGGGGGGGEGGFGGGGGGGGGGFD7FGEGGGGGGGGGGFFGGGGGGGEGGGGGGGGGGEG:FGGGGGEFGGFFGGGGGGGGGFFGGFGGGGGGGGGGCDFBEFFEFGGGGGGGGGGFGFGGGFGGGGGGGGGGGFGGGGGGGGGGGC7FFCFFGFGFFG@FGGGGGGGGEFGGGGGGGF>EEGDEEEFGGGGGGGFGG=FGGG=CAEGGFGGD=GFFGGGGGD<CGDCG75/95@>DEG:DB)838@F:7:@=FBF>FABFFFFF?((490-4:??FBBF16>9(-
@M05025:18:000000000-B3NL5:1:1101:28315:9020 1:N:0:TCGAAG
GTTTCGACTCCTACGGGAGGCAGCAGTAGGGAATCTTCCACAATGGACGAAAGTCTGATGGAGCAACGCCGCGTGAGTGAAGAAGGGTTTCGGCTCGTAAAGCTCTGTTGGTAGTGAAGAAAGATAGAGGTAGTAACTGGCCTTTATTTGACGGTAATTACTTAGAAAGTCACGGCTAACTACGTGCCAGCAGCCGCGGTAATACGTAGGTGGCAAGCGTTGTCCGGATTTATTGGGCGTAAAGCGAGTGCAGGCGGTTCAATAAGTCTGTTGTGAAAGCCTTCGGCTCAACCGGAGAATT
+
CCCCC@FGGEGGGGGE>@FEGGGGGGCFAFGC,FFGFGGGFEGC,C<<FGDFGEFGGGGFF8CFGGGEGEGGGCFGGAEFGGFFGECCE:9,CC=@C:BEFGGEEGFGGGGGGGBDA<??E8E?F,:FGFCCAFFCFDBFFBF?CFDAFGGG7@FFEFGGGGG9DF9AFGGFCF@<C8EGGGG:EGFGFFGCCFFEGGDC5C9;B=EE8BCF56*>*/=ECDEFGCED==EGFGDFGGG<CD3:FDGGB:FF7CB)80<?FB47C**9B4*)1()08763:22),13?(4?:BFBF>B04)
@M05025:18:000000000-B3NL5:1:1101:27717:9046 1:N:0:TCGAAG
GTTTCGACTCCTACGGGAGGCAGCAGTAGGGAATCTTCCACAATGGACGAAAGTCTGATGGAGCAACGCCGCGTGAGTGAAGAAGGGTTTCGGCTCGTAAAGCTCTGTTGGTAGTGAAGAAAGATAGAGGTAGTAACTGGCCTTTATTTGACGGTAATTACTTAGAAAGTCACGGCTAACTACGTGCCAGCAGCCGCGGTAATACGTAGGTGGCAAGCGTTGTCCGGATTTATTGGGCGTAAAGCGAGTGCAGGCGGTTCAATAAGTCTGATGTGAAAGCCTTCGGCTCAACCGGAGAATT
+
CCCCCGGGGGGGGGGGGGGGGGGGGGGGGGGGFGGGGGGGGGGGGGGGGGGFCAFGGGFGGGGGGGGGGFGEGGGGGGGGGGGGGGGGFGCCCFGEGGGGGGGFGGFGGGGEEFFFCEGGGGFFGEGFGGGGGGGGGFG8CDFFDC9FEGGGGGGGGGGGGCGFDGGGFCA@FGCGGGGGGGG*DFG*>FFGGGDGGGGGGDFFFGCG5CGGGCFGGGG:EEEFGDGG=:?CFG7CDC<595977CCD@@FGFGFFF7B:F@*?***9=6?A?>F==B@BF:).-82(42<:7;>;9>FFA
@M05025:18:000000000-B3NL5:1:1101:7802:9070 1:N:0:TCGAAG
GTTTCGACTCCTACGGGAGGCAGCAGTAGGGAATCTTCCACAATGGACGAAAGTCTGATGGAGCAACGCCGCGTGAGTGAAGAAGGGTTTCGGCTCGTAAAGCTCTGTTGGTAGTGAAGAAAGATAGAGGTAGTAACTGGCCTTTATTTGACGGTAATTACTTAGAAAGTCACGGCTAACTACGTGCCAGCAGCCGCGGTAATACGTAGGTGGCAAGCGTTGTCCGGATTTATTGGGCGTAAAGCGAGTGCAGGCGGTTCAATAAGTCTGATGTGAAAGCCTTCGGCTCAACCGGAGAATT
+
CCCCCGGGGGGGGGGGGGGGGGGGGGGGGGGGGGGGGGGGGGGGGGGGGGGGGGGGGGGGGGGGGGGGGGGGGGGGGGGGGGGGGGGGGGGGGGGGGGGGGGGGGGGGGGGGGGGGGGGGGGGEFFGGGGGGGGGGGGCFGGGGGGGGGGGGGGGGGGGGGGGGGGGGGGGGGGGGGGGGGGGGGGGGGGGGFGGGGGGGGGGGGGGGGGFGGGGGGGGGGGGGGGGGEEGGGGGGGGGGGGGGGGGGD>BFFGFFFBFFFFFGGFFFFFFFFA4@BFF??BF2?BF:6?7:B>F2692<6
@M05025:18:000000000-B3NL5:1:1101:19819:9080 1:N:0:TCGAAG
GTTTCGACTCCTACGGGAGGCAGCAGTAGGGAATCTTCCACAATGGACGAAAGTCTGATGGAGCAACGCCGCGTGAGTGAAGAAGGGTTTCGGCTCGTAAAGCTCTGTTGGTAGTGAAGAAAGATAGAGGTAGTAACTGGCCTTTATTTGACGGTAATTACTTAGAAAGTCACGGCTAACTACGTGCCAGCAGCCGCGGTAATACGTAGGTGGCAAGCGTTGTCCGGATTTATTGGGCGTAAAGCGAGTGCAGGCGGTTCAATAAGTCTGATGTGAAAGCCTTCGGCTCAACCGGAGAATT
+
CCCCCGGGGGGGGGGGGGGGGGGGGGGGGGGGGGGGGGGGGGGGGGGGGGGGGGGGGGGGGGGGGGGGGGGGGGGEFGGGGGGGGGGGGGGGGGGGGGGGGGGGGFFCFGGCDGGGFFGGAFFFGGGFGGGGGGGGGGGGGGGGGGGGGGGGGCFGGGFGGGGGGGGGGGGGGGGDGGGGGGGGGGGGGGEEF6CEGGGGGGGGGGCECEGFGGGFGGECCGGFFGE=**2C?FGGGCDGGDGGGGDGEF?FFC5<D@)86=FGGC@F446<F>FFFFF<(8A23:241???8>;0;97))
@M05025:18:000000000-B3NL5:1:1101:25641:9081 1:N:0:TCGAAG
GTTTCGACTCCTACGGGAGGCAGCAGTAGGGAATCTTCCACAATGGACGAAAGTCTGATGGAGCAACGCCGCGTGAGTGAAGAAGGGTTTCGGCTCGTAAAGCTCTGTTGGTAGTGAAGAAAGATAGAGGTAGTAACTGGCCTTTATTTGACGGTAATTACTTAGAAAGTCACGGCTAACTACGTGCCAGCAGCCGCGGTAATACGTAGGTGGCAAGCGTTGTCCGGATTTATTGGGCGTAAAGCGAGTGCAGGCGGTTCAATAAGTCTGATGTGAAAGCCTTCGGCTCAACCGGAGAATT
+
CCCCCCFGFCGGGGGGGDGGGGGGGGGGGGGGGGGGGGGGGGGGGGGGG@GGGGGFEFGGGGGGFGGGGGGGGGGGEGGGGGGGGGGGGGGGGGGGGGGGGGGGGGGE9FFCEFFFFCFGFGGGGGGGGGDGGGGGGGGGGGGFGGGGGFGGGGGGGGGGGGFFDAFFGGA;FGGGGGDFGGG5CFFGGGGGGFGGGDGDCEGFF5>>FGGGG==FGDCEEEEGGEG5E59@FG7CFCD59>FC>CDDD>FGFG5>@758??@GGGFFFBFFFFFFFFF:??AFF:0:8)5?7BBF>01<9
@M05025:18:000000000-B3NL5:1:1101:5224:9146 1:N:0:TCGAAG
GTTTCGACTCCTACGGGAGGCAGCAGTAGGGAATCTTCCACAATGGACGAAAGTCTGATGGAGCAACGCCGCGTGAGTGAAGAAGGGTTTCGGCTCGTAAAGCTCTGTTGGTAGTGAAGAAAGATAGAGGTAGTAACTGGCCTTTATTTGACGGTAATTACTTAGAAAGTCACGGCTAACTACGTGCCAGCAGCCGCGGTAATACGTAGGTGGCAAGCGTTGTCCGGATTTATTGGGCGTAAAGCGAGTGCAGGCGGTTCAATAAGTCTGGTGTGAAAGCCTTCGGCTTAACCGGAGAATT
+
CCCCCGGGGGGGGGGGGGGGGGGGGGDFGGGGGGGGGGGGGGGGGGFGGGGGGEGGGA9EFDFGGGGEGGGGGGGGGEGFGGFGGGGFGGGGGGGGGFGGGE9?FEGFGGGGGG?FCEGGGGG?FGGFFG<EE?FGGGCAAFC@DF9BFFGGGGDFGGFAFFDAFGGGFFFFDCFGGCGGGA,>@F8*>,DC88FEGGDGDGGGG5,<:CFGGGFFCFEECEEFCEG*//+AFGFFGCGDCDGGGGDC)59:8955;5>(16=CF7767))-)4>*99*,(48>:<6(().44,7(((4<4
@M05025:18:000000000-B3NL5:1:1101:17007:9157 1:N:0:TCGAAG
GTTTCGACTCCTACGGGAGGCAGCAGTAGGGAATCCTCCACAATGGACGAAAGTCTGATGGAGCAACGCCGCGTGAGTGAAGAAGGGTTTCGGCTCGTAAAGCTCTGTTGGTAGTGAAGAAAGATAGAGGTAGTAACTGGCCTTTATTTGACGGTAATTACTTAGAAAGTCACGGCTAACTACGTGCCAGCAGCCGCGGTAATACGTAGGTGGCAAGCGTTGTCCGGATTTATTGGGCGTAAAGCGAGTGCAGGCGGTTCAATAAGTCTGATGTGAAAGCCTTCGGCTCAACCGGAGAATT
+
CCCCCGGGGGGGGGGGGGGGGGGGGGGGGGGGGGGGGGGGGGGGGGGGGGGGGGGGGGGGGGGGGGGGGGGGGGGGGGGGGGGGGGGGGGGGGGGGGGGGGGGFGGGGGGGGGGGGGGGGGGGGGGGGGGGGGGGGFGGGGCFGGGGGGGGGGGGGGGGGGGGGGGGGGGGGGGGGGGGGGGGGGGGGGGGGFGDEGGGGDEGGGGGGGGGGGGGGGGGGGGGGGGG55>6CFGGGGGGGGGFGFGGGEFFGFG:DF:@B??FGGGFFF>FFFFFF==?<0?ADBFFF08?F<;9;;9?A>
@M05025:18:000000000-B3NL5:1:1101:25131:9167 1:N:0:TCGAAG
GTTTCGACTCCTACGGGAGGCAGCAGTGGGGAATATTGCACAATGGGGGAAACCCTGATGCAGCGACGCCGCGTGAAGGAAGAAGTATCTCGGTATGTAAACTTCTATCAGCAGGGAAGAAAATGACGGTACCTGACTAAGAAGCCCCGGCTAACTACGTGCCAGCAGCAGCGGTAATACGTAGGGGGCAAGCGTTATCCGGATTTACTGGGTGTAAAGGGAGCGTAGACGGAAGAGCAAGTCTGATGTGAAAGGCTGGGGCTTAACCCCAGGACTGCATTGGAAACTGTTTTTCTAGAGT
+
CCCCCGGGGGGGGGGGGGGGGGGGGGFGGGGGGGGGGGGGGGGGGGGGGGGGGGGGGGGGGGGGGGGGGGGGGGGGGGGGGGFGGEGGGFGGGGGGGGGGGGGGGGGGGGGGGGGGGGGGGGGGGGGGGGGGGGGGGGGGGGGGGGGGGGGGGGDGGGGGGGGGGGGGGGFGGGGGGGGGGFGFGGGGGGGGGGGGGGGGGGDGGGGGGGGGGGGGFGGGGGGGGGGGGGGGGGGGGGGGGGGGGGGG?FFFFG>>FFF:EF3FCFF9>:D?FBF:@?FFBDF?AA?2A<>AFBFFFAFB4
@M05025:18:000000000-B3NL5:1:1101:17863:9172 1:N:0:TCGAAG
GTTTCGACTCCTACGGGAGGCAGCAGTGGGGAATATTGGACAATGGGCGCAAGCCTGATCCAGCCATACCGCGTGGGTGAAGAAGGCCTTCGGGTTGTAAAGCCCTTTTGTTGGGAAAGAAATCCAGCCGGCTAATACCTGGTTGGGATGACGGTACCCAAAGAATAAGCACCGGCTAACTTCGTGCCAGCAGCCGCGGTAATACGAAGGGTGCAAGCGTTACTCGGAATTACTGGGCGTAAAGCGTGCGTAGGTGGTCGTTTAAGTCCGTTGTGAAAGCCCTGGGCTCAACCTGGGAACT
+
CCCCCGGGGGGGGGGGGGGGGGGGGGGGGGGGGGGGGGGGGGGGGGGGGGGGGGGGGGGGGGGGGGGGGGGGGGGGGGGGGGGGGGGGGGGGGGGGGGGGGGGGGGGGGGGGGGGGGGGGGGGGGGGGGGGGGGGGGGGGGGGGGGGGGGGGGGGGGFGGGGGGGGGGGGGGGGGGGGGGGGGGGGGGGGGGGGGGGGGGGGGGGGGGGGGGGGGGGGGGGGGGGGGGGDGGGGGGGGGDGGGGGGGGFFFGFGFFFFFFF@>FGGF=F?FFFFEFF?FF?BF??FBFF???B??6<:?:.
@M05025:18:000000000-B3NL5:1:1101:9712:9177 1:N:0:TCGAAG
GTTTCGACTCCTACGGGAGGCAGCAGTAGGGAATCTTCCACAATGGACGAAAGTCTGATGGAGCAACGCCGCGTGAGTGAAGAAGGGTTTCGGCTCGTAAAGCTCTGTTGGTAGTGAAGAAAGATAGAGGTAGTAACTGGCCTTTATTTGACGGTAATTACTTAGAAAGTCACGGCTAACTACGTGCCAGCAGCCGCGGTAATACGTAGGTGGCAAGCGTTGTCCGGATTTATTGGGCGTAAAGCGAGTGCAGGCGGCTCAATAAGTCTGATGTGAAAGCCTTCGGCTCAACCGGAGAATT
+
CCCCCGGGGGGGGGGGGGGGGGGGGGGGGGGGGGGGGGGGGGGGGGGGEFGGGGGGGGGGGGGGGFGGGGGGGGGGGGGGGGGGGGGFGGGGGGGGGGGGGFGGGGFEEGGFEFFFFGGFGGGCFFGGGGGGGGGGGGGGGGGGGFGGGGGGDGGFGGGGFFGGGGGGGFCFGGGGGDGGGFF:EGGFFFGGFGGGGEGGGGGGC=EGGG<CC=FFGGGEEEEG?=*5:E6+AFDCFC559DGGFD<C;3=CF<7@E))4=*9CG>FFFFFBFFFF79F??BFF??BF:?BFFFF9>F:>:
@M05025:18:000000000-B3NL5:1:1101:20284:9212 1:N:0:TCGAAG
GTTTCGACTCCTACGGGAGGCAGCAGTGGGGAATATTGGACAATGGGCGCAAGCCTGATCCAGCCATACCGCGTGGGTGAAGAAGGCCTTCGGGTTGTAAAGCCCTTTTGTTGGGAAAGAAATCCAGCTGGCTAATACCCGGTTGGGATGACGGTACCCAAAGAATAAGCACCGGCTAACTTCGTGCCAGCAGCCGCGGTAATACGAAGGGTGCAAGCGTTACTCGGAATTACTGGGCGTAAAGCGTGCGTAGGTGGTCGTTTAAGTCCGTTGTGAAAGCCCTGGGCTCAACCTGGGAACT
+
CCCCCGGGGGGGGGGGGGGGGGGGGGGGGGGGGGGGGGGGGGGGGGGGGGGGGGGGGGGGGGGGGGGGGGGGGGGGGGGGGGGGGGGGGGFGGGGGGG,EFGGGGGGGGGGGGGGGGGGGGGGGGGGGGGGGFFGGGGGGGGCFGGGGGGGGGGGGGFFGGGGGGGGGGGGGGGGGGGGGGGGGGGGGGGGGGGGGGGGGGGGGG5CCGGGFGGGGGGGGGGGFGGEGGFFFGGGGFGDDGGGGGGGG3>>CEGFFFDFFDEFC>CF4FBF?::EFF??<:BF16207?<?7:>????>B)
@M05025:18:000000000-B3NL5:1:1101:26296:9228 1:N:0:TCGAAG
GTTTCGACTCCTACGGGAGGCAGCAGTAGGGAATCTTCCACAATGGACGAAAGTCTGATGGAGCAACGCCGCGTGAGTGAAGAAGGGTTTCGGCTCGTAAAGCTCTGTTGGTAGTGAAGAAAGATAGAGGTAGTAACTGGCCTTTATTTGACGGTAATTACTTAGAAAGTCACGGCTAACTACGTGCCAGCAGCCGCGGTAATACGTAGGTGGCAAGCGTTGTCCGGATTTATTGGGCGTAAAGCGAGTGCAGGCGGTTCAATAAGTCTGATGTGAAAGCCTTCGGCTCAACCGGAGAATT
+
CCCCCGGGGGGGGGGGGGGGGGGGGGGGGGGGGGGGGGGGGFGGGGGGGGGGGGGGGGGGGGGGGGGGGGGGGGGGGGGGGGGGGGGFGGGGGGGGGGGFGGGGGGG<?EFBEF?FGGGGGGGGGGGGGGGFFFGG9FGGGG,AFGCFACFFGGGGGGGGGGGGGGGGGGFGGGGGGDEGGGGEFFFFFGGGFGGEGDGGGGCGGGGFGGGGGEFEF5CEGGGGGGGEE5??FDDF85C5DDDC7939>F=>FGEBF3)3@6*?CFFFF)96*.9FF448:>25?F;<6?<?3>9(4;?2-
@M05025:18:000000000-B3NL5:1:1101:9759:9273 1:N:0:TCGAAG
GTTTCGACTCCTACGGGAGGCAGCAGTAGGGAATCTTCCGCAATGGACGAAAGTCTGACGGAGCAATGCCGCGTGAGTGAAGAAGGTTTTCGGATCGTAAAACTCTGTTGTTAGAGAAGAACAAGGATGAGAGTAACTGCTCATCCCCTGACGGTATCTAACCAGAAAGCCACGGCTAACTACGTGCCAGCAGCCGCGGTAATACGTAGGTGGCAAGCGTTGTCCGGATTTATTGGGCGTAAAGCGAGCGCAGGCGGTTCTTTAAGTCTGAGTTGAAAGGCCCCGGCTCAACCGGGGTGGG
+
CCCCCGGGGGGGGGGGGGGGGGGGGGFFGGGGGGGGGGGGGGGGGGGGGGGGGGGGGGGGGGGGGGGGGGGGGEG=FFGGGGGGFGCFFGGGGGGGGGGGGGGGGGGGGGGGGGFFGGGGGDGGGGGGGGGCGFFGGGGGFGGGGGGGGGGGGGGGGGGGGGGGG?FGFGGCCFGGGGGGGGGGGFGGDEF8CFCEGEEGD8ACGGFGCGGGFCFCF==CEC5:CECECECFGFGFGFGGDC<FF3>355;C@DFE@5<??FBF*:8*95*)1)19FF*((.29>1;212<:11>B3(-71
@M05025:18:000000000-B3NL5:1:1101:19525:9290 1:N:0:TCGAAG
GTTTCGACTCCTACGGGAGGCAGCAGTGGGGAATATTGCACAATGGGCGCAAGCCTGATGCAGCGACGCCGCGTGCGGGATGGAGGCCTTCGGGTTGTAAACCGCTTTTGTTCAAGGGCAAGGCACGGCTTCGGGCCGTGTTGAGTGGATTGTTCGAATAAGCACCGGCTAACTACGTGCCAGCAGCCGCGGTAATACGTAGGGTGCGAGCGTTATCCGGATTTATTGGGCGTAAAGGGCTCGTAGGCGGTTCGTCGCGTCCTGTGTGAAAGTCCATCGCCTAACGGTGGATCTGCGCCGG
+
CCCCCGGGGGGGGGGGGGGGGGGGGGGGGGGGGGGGGGGGGGGGGGGGGGGGGGGGGGGGGGGGGGGGGGGGGGGGGGGGGGGGGGGGGGGGGGGGGGGGGGGGGGGGGGGGGGGGGGGGGGGGGGGGGGGGGGGGGGCFFGGFG,DFFGGGGGGGGGGGGGGGGGGGGEEEFGGGGGGFFFGFGG7FFGGGGE5CFGGGGGGGGGGGEGCGEGGFGGGGE5:++<E+<ACEGGGGFGGGCFDDGGD=BF5C.>0)85@>E:):**17@4=<=<BF=F5:?:::24>(80:37<4)4>2(7
@M05025:18:000000000-B3NL5:1:1101:2645:9306 1:N:0:TCGAAG
GTTTCGACTCCTACGGGAGGCAGCAGTGGGGAATATTGCACAATGGGGGAAACCCTGATGCAGCGACGCCGCGTGAAGGAAGAAGTATCTCGGTATGTAAACTTCTATCAGCAGGGAAGAAAATGACGGTACCTGACTAAGAAGCCCCGGCTAACTACGTGCCAGCAGCCGCGGTAATACGTAGGGGGCAAGCGTTATCCGGATTTACTGGGTGTAAAGGGAGCGTAGACGGAAGAGCAAGTCTGATGTGAAAGGCTGGGGCTTAACCCCAGGACTGCATTGGAAACTGTTTTTCTAGAGT
+
CCCCCGGDFCFGGFGGGGGGGGGGCFFFGGGGGGGGGGGGFGGDCEGGDGGGGGDGGGGGGGGGGGGGGGF@CCEFCGGDFFCGCFFGGFGGGEFDFFGFFF<EGGGGGGGGGGG7DEFGGGGG<FFGCFFGEDDFAFGFGGDFG8=FGGGGGGFG;FFFGDBFGGGGCFFG7FC7:CFGGGGCGGDEGEFGFGG>7EFGGGG5;FFCF+8FEGGF+CG+AFEDGGC*:<E=CGDFGGGGGGFGFGG7/=FCFD44?F30>>3D4:=B>:E051>:F:74ABB2977<AA4-3(:>AF22.
@M05025:18:000000000-B3NL5:1:1101:23097:9311 1:N:0:TCGAAG
GTTTCGACTCCTACGGGAGGCAGCAGTAGGGAATCTTCCACAATGGACGAAAGTCTGATGGAGCAACGCCGCGTGAGTGAAGAAGGGTTTCGGCTCGTAAAGCTCTGTTGGTAGTGAAGAAAGATAGAGGTCGTAACTGTCCTTTATTTGCCGGTAATTACTTAGAAAGTCACGGCTAACTAGTTGCCAGCAGCCGCGGTAATACGTGGGTGGCAAGCGTTGTCCGGATTTTTTGGGCGTAAAGTGAGTGCAGGCGGTTGAATAAATCTGATGGAAAAGCCTTCGGCTCAACCGGAGAATT
+
CCCCCFGCBFGGGGGGG@FGGGEGCFFCAAFFGGGDDEFFGGFG@EGFG7@:FFF<CFGFFEFG@GGGCE@FGGG7CFFGDECDFEG=CF<FFFFDC>=?=9FFC?FFEF8B,EFF,<AEGDFGFA?FC8E,+3BA8CA,7AD9?,7A5,,8F:38CDA;,@F3BFGFFG,@,@C*@C3,@,3,7@F,@8FDGFBC*:C*:*11>@C,=8CCE6*>7*1=57:C7:C*:5<0:/97C<C<<5*:02**0*9*9*)077)(0@**:**/9<4<6))**.01(5),(-((-5<:(1,,(((-)
@M05025:18:000000000-B3NL5:1:1101:23539:9329 1:N:0:TCGAAG
GTTTCGACTCCTACGGGAGGCAGCAGTAGGGAATCTTCCACAATGGACGAAAGTCTGATGGAGCAACGCCGCGTGAGTGAAGAAGGGTTTCGGCTCGTAAAGCTCTGTTGGTAGTGAAGAAAGATAGAGGTAGTAACTGGCCTTTATTTGACGGTAATTACTTAGAAAGTCACGGCTAACTACGTGCCAGCAGCCGCGGTAATACGTAGGTGGCAAGCGTTGTCCGGATTTATTGGGCGTAAAGCGAGTGCAGGCGGTTCAATAAGTCTGATGTGAAAGCCTTCGGCTCAACCGGAGAATT
+
CCCCCGGGGGGGGGGGGGGGGGGGGGGGGGGGGGGGGGGGGGGGGGGGGGGGGGGGGGGGGGGGGGGGGGGGGGGGGGGGGGGGGGGGGGGGGGGGGGGGGGGGGGGGGGGGGGGGGGGGGGGGGGGGGGGGGGGGGGGGGGGGGGGGGGGGDDGGGGGFGGGGGGGGGGGGGGGGGGFFGGGGGGGGGGGGGGGGGGGGGGGFGGGGGGGFGFGGGGGGGGGFGGG5CECGGFFGGGGDDG<:DDDGEFFGFDD@>08?F?FGGC@FFBFBFFFFFFFF:?AFFF;14<?F<1;9B6?FA
@M05025:18:000000000-B3NL5:1:1101:23237:9335 1:N:0:TCGAAG
GTTTCGACTCCTACGGGAGGCAGCAGTAGGGAATCTTCCACAATGGACGAAAGTCTGATGGAGCAACGCCGCGTGAGTGAAGAAGGGTTTCGGCTCGTAAAGCTCTGTTGGTAGTGAAGAAAGATAGAGGTAGTAACTGGCCTTTATTTGACGGTAATTACTTAGAAAGTCACGGCTAACTACGTGCCAGCAGCCGCGGTAATACGTAGGTGGCAAGCGTTGTCCGGATTTATTGGGCGTAAAGCGAGTGCAGGCGGTTCAATAAGTCTGATGTGAAAGCCTTCGGCTCAACCGGAGAATT
+
CCCCCGGGGGGGGGGGGGGGGGGGGGGGGGGGGGGGGGGGGGGGGGGGGGGGGGGGGGGGGGGGCGGGGGGGGGGGGGGGGGGGGGGGGGGGGGGGGGGGGGGGGGGGGGGFGGGGGGGGGFGGGGGGGGGGGGGGGG,AEGGGFGGGGGGGGGGGGGGGGGGGGGEAFGGGGGGDGGGGGGGGGGGGGCCFGGGGDGGGGGGGDGGGGGGGGGGGGGGGGGGGC7CEGCFGGGGGGFGGD<7CCGGGFFFF?FEFD:>?FFFGGFFBFFFFFFFFF?F?F04>1?0:133749((4(4A9
@M05025:18:000000000-B3NL5:1:1101:23132:9354 1:N:0:TCGAAG
GTTTCGACTCCTACGGGAGGCAGCAGTAGGGAATCTTCCACAATGGACGAAAGTCTGATGGAGCAACGCCGCGTGAGTGAAGAAGGGTTTCGGCTCGTAAAGCTCTGTTGGTAGTGAAGAAAGATAGAGGTAGTAACTGGCCTTTATTTGACGGTAATTACTTAGAAAGTCACGGCTAACTACGTGCCAGCAGCCGCGGTAATACGTAGGTGGCAAGCGTTGTCCGGATTTATTGGGCGTAAAGCGAGTGCAGGCGGTTCAATAAGTCTGATGTGAAAGCCTTCGGCTCAACCGGAGAATT
+
CCCCCGGGGGGGGGGGGGGGGGGGGGGGGGGGGGGGGGGGGGGGGGGGGGGGGGGGGGGGGGGGGGGGGGGGGGGGGGGGGGGGGGGGGGGGGGGGGGGGGGGGGGGGGGGEGGGGGGGGGGGGGGGGGGGGGGGGGGGGGGGGGGGGGGGGGGGGGGGGGGGGGGGGGGGGGGGGGGGGGGGGGGGGGFGGGGGGGGGGGGFFFGFGGGFGGGGGGGGCEGGFGGGECEGCF:@DFDDGGGGCFG77BFFGFGFFFB>:FFFDGGFFFFFFFAFFFF??BBA?BF>??DF<BBF993:A4
@M05025:18:000000000-B3NL5:1:1101:22586:9385 1:N:0:TCGAAG
GTTTCGACTCCTACGGGAGGCAGCAGTAGGGAATCTTCCACAATGGACGAAAGTCTGATGGAGCAACGCCGCGTGAGTGAAGAAGGGTTTCGGCTCGTAAAGCTCTGTTGGTAGTGAAGGAAGATAGAGGTAGTAACTGGCCTTTATTTGACGGTAATTACTTAGAAAGTCACGGCTAACTACGTGCCAGCAGCCGCGGTAATACGTAGGTGGCAAGCGTTGTCCGGATTTATTGGGCGTAAAGCGAGTGCAGGCGGTTCAATAAGTCTGATGTGAAAGCCTTCGGCTCAACCGGAGAATT
+
CCCCCGGGGGGGGGGGGGGGGGGGGGGGGGGGGGGGGGGGGGGGGGGGGGGGGGGGGGGGGGGGGGGGGGGGGGGGGGGGGGGGGGGGGGGGGGGGGGGGGGGGGGGGGGGGGGGGGFGEGGGGGGGGGGGGGGGGGGFGGGGGGGGGGGGGDGGGGGEGGGGGGGGGGGGGGGGGGGGGGGGBFFGGGGGGGGGGGGGGGDFGGGGGGGGGGGGGGGGGGGGFCEGGGDGGFGGGGGGGGGGGF3DG@@4*@CEFF7@?FF?C>7FFFF=<FAFFB?9<?FFFF:BB:<2:B9206>?B:
@M05025:18:000000000-B3NL5:1:1101:19207:9386 1:N:0:TCGAAG
GTTTCGACTCCTACGGGAGGCAGCAGTAGGGAATCTTCGGCAATGGACGCAAGTCTGACCGAGCAACGCCGCGTGAGTGAAGAAGGTTTTCGGATCGTAAAACTCTGTTGTTAGAGAAGAACAAGGATGAGAGTAAAATGTTCATCCCTTGACGGTATCTAACCAGAAAGCCACGGCTAACTACGTGCCAGCAGCCGCGGTAATACGTAGGTGGCAAGCGTTGTCCGGATTTATTGGGCGTAAAGCGAGCGCAGGCGGTTGCTTAAGTCTGATGTGAAAGCCCCCGGCTCAACCGGGGAGG
+
CCCCCGGGGGGGGGGGGGGGGGGGGGGGGGGGGGGGGGGGGGGGGGGGGGGGGGGGGGGGGGGGGGGGGGGGGFGGGGGGGGGGGGGGGGGGGGGGGGGGGGGGGGGGGGGGGGGGGGGGGGGGGGGGGGGGGGGGGGGGGGFGGFGFEGGGGGGGGGGGGGGGGGGGGGFFGGGGGGGGGGGGGGGGEGGGGGGGEGGGDEEFGGGGGGGCGGG=<=CGCEGCEFGD=E=9FFDFGGFDGDDFFGGDD@FGBD>BFF76)86:>FFFFFFFFAFFFFFFB?F?999B9?32<7;9>F39B
@M05025:18:000000000-B3NL5:1:1101:2533:9467 1:N:0:TCGAAG
GTTTCGACTCCTACGGGAGGCAGCAGTAGGGAATCTTCCACAATGGACGAAAGTCTGATGGAGCAACGCCGCGTGAGTGAAGAAGGGTTTCGGCTCGTAAAGCTCTGTTGGTAGTGAAGAAAGATAGAGGTAGTAACTGGCCTTTATTTGACGGTAATTACTTAGAAAGTCACGGCTAACTACGTGCCAGCAGCCGCGGTAATACGTAGGTGGCAAGCGTTGTCCGGATTTATTGGGCGTAAAGCGAGTGCAGGCGGTTCAATAAGTCTGATGTGAAAGCCTTCGGCTCAACCGGAGAATT
+
CCCCCGGGGGGGGGGGGGGGGGGGGGGGGGGGGGGGGGGGGGGGGGGGGCGGEGFGGGFGGGGGGGGGEGGGGFGGGGGGGGCFFFGEGEGGGGGGGGCFFFGGGGF@EFGGGGAFAFGFGGGFGGGGGGGGGGGGFFGGGCCFGFC<@FGGGGGGEFGFGFAFGDGFFFFCDFGGGEGFGGGGGGFGGGCGEEGGGEGGGGGGGFFFCE<CCCFFFCECEG=C7CE5=7+2CFFFCFG377>C*CCD7F?FFG3:>.)84@8>C7*1=<*-969F==F:77<??F93(52:.39690,8-
@M05025:18:000000000-B3NL5:1:1101:4420:9490 1:N:0:TCGAAG
GTTTCGACTCCTACGGGAGGCAGCAGTGGGGAATATTGCACAATGGGGGAAACCCTGATGCAGCGACGCCGCGTGAAGGAAGAAGTATCTCGGTATGTAAACTTCTATCAGCAGGGAAGAAAATGACGGTACCTGGCTAAGAAGCCCCGGCTAACTACGTGCCAGCAGCCGCGGTAATACGTAGGGGGCAAGCGTTATCCGGATTTACTGGGTGTAAAGGGAGCGTAGACGGAAGAGCAAGTCTGATGTGAAAGGCTGGGGCTTAACCCCAGGACTGCATTGGAAACTGTTTTTCTAGAGT
+
CCCCCEGGEGGDFGGGD7EGDCGCGGCFGDGCGGFGCEGGGGGGGGGEDG:@F@F8FCFFGGGGGG@FD@FGGGGGGFFFFGFGFFGFEGGGG@FFGGGFGGCFGGFGFGFFFEFGCFE=FGGGGGGGGEF+,ACFFCFCGGGFFDCCCFGCGG7FGGGFGGGGGGGFDFEGEGGG7CGGF,>CEC8EGGGGGGGEEGGGEDGGG6EC7FFGC:EE+CGDEGGEGGGGDGGDEGGCFGFFFCFGDF7F@@6:4:>:F@)35@5<<>417<>?@?3?>@B9)4:BAF::<:6-2,(:).626
@M05025:18:000000000-B3NL5:1:1101:14034:9499 1:N:0:TCGAAG
GTTTCGACTCCTACGGGAGGCAGCAGTGGGGAATATTGGACAATGGGCGCAAGCCTGATCCAGCCATACCGCGTGGGTGAAGAAGGCCTTCGGGTTGTAAAGCCCTTTTGTTGGGAAAGAAATCCAGCTGGCTAATACCCGGTTGGGATGACGGTACCCAAAGAATAAGCACCGGCTAACTTCGTGCCAGCAGCCGCGGTAATACGAAGGGTGCAAGCGTTACTCGGAATTACTGGGCGTAAAGCGTGCGTAGGTGGTCGTTTAAGTCAGTTGTGAAAGCCCTGGGCTCAACCTGGGAACT
+
CCCCCFGGEEGEFGGGGGGGGGGFGFCFGGGGGGG<E<FGGGGGGGG8FCGGE<FFGGGGFFCGGGGGGGGGGEEDGGGGGGGGGGGGGGFFGGGGGGGGDFGGGGG8FFGFGGG?FGGGGGGAAEECFGGGGGGGGGGCF:C@F@7DGG,>EG>FGGFCFFEEGEFFGGGDFGGF8EGGFFFGGGGDEFFGFFGEEC5C8EGGGD=FCGGFCEGGGFE*//:CCEGEEGGGGGFC*5D>533>F)9>DE7*<D=/5)9;775/:>F@*.=AFA397=7:0:0:1(81().484<F:(30)
@M05025:18:000000000-B3NL5:1:1101:6919:9506 1:N:0:TCGAAG
GTTTCGACTCCTACGGGAGGCAGCAGTGGGGAATATTGCACAATGGGGGAAACCCTGATGCAGCGACGCCGCGTGAGTGATGAAGTATTTCGGTATGTAAAGCTCTATCAGCAGGGAAGAAAATGACGGTACCTGACTAAGAAGCACCGGCTAAATACGTGCCAGCAGCCGCGGTAATACGTATGGTGCAAGCGTTATCCGGATTTACTGGGTGTAAAGGGAGCGTAGACGGAGAGGCAAGTCTGATGTGAAAACCCGGGGCTCAACCCCGGGACTGCATTGGAAACTGTTTTTCTAGAGT
+
CCCCCGGGGGGGGGGGGGGGGGGGGGFGGGGGGGGGGGGGGGGGGGGGGGGGGGGGGGGGGGGGGGGGGGGGGGGGGGGGGGGGGGGGGGGGGGGGGGGGGGGGGGGGGGGGGGGGGGGGGGGGGGGGGGGGGGGGGGGGGGGGGGGGGGGGGGGGGGGGGFGGGGGGGGGGGGGGGGGGGGGGGGGGGGGGGGGGGGGGGGGGGGGGGGGGGGGGGGGGGGGGGGGGGGGGGGGGGGGGGGFCFFGGFFFGFGFFFFFFFFFGGGFF>BFB:1>:FFFFBBFFFA?)666AFFFFFFA?-
@M05025:18:000000000-B3NL5:1:1101:18767:9516 1:N:0:TCGAAG
GTTTCGACTCCTACGGGAGGCAGCAGTAGGGAATCTTCCACAATGGACGAAAGTCTGATGGAGCAACGCCGCGTGAGTGAAGAAGGGTTTCGGCTCGTAAAGCTCTGTTGGTAGTGAAGAAAGATAGAGGTAGTAACTGGCCTTTATTTGACGGTAATTACTTAGAAAGTCACGGCTAACTACGTGCCAGCAGCCGCGGTAATACGTAGGTGGCAAGCGTTGTCCGGATTTATTGGGCGTAAAGCGAGTGCAGGCGGTTCAATAAGTCTGATGTGAAAGCTTTCGGCTCAACCGGAGAATT
+
CCCCCGGGGGGGGGGGGGGGGGGGFFFGGGGGGGGGGGGGGGGGGGGGGGGGGGGGGGGGGGGGGGGGGGGGGGGFGGGGGGGGGGGGGGGGGGGGGGGGGGGGGGGGGGGGGG<EFGGGGGGGFGGGGGGFEGGGGGGGGGGGGGGGGGGGGGGGGGGGGGGGGGGGGGCCGGGGGGGGGGFEGGGGFGGGGGGGGGGGGGGFFGGFFGFGGGGGGFC:EGGGFEE=*:39EGGGFGGCC<FG=)9DDFFDFFDFB>3:FBFFGG?/*64AFFFFFFF<)9>A696<BBF?BFF>0(4>6
@M05025:18:000000000-B3NL5:1:1101:17883:9523 1:N:0:TCGAAG
GTTTCGACTCCTACGGGAGGCAGCAGTAGGGAATCTTCCACAATGGACGAAAGTCTGATGGAGCAACGCCGCGTGAGTGAAGAAGGGTTTCGGCTCGTAAAGCTCTGTTGGTAGTGAAGAAAGATAGAGGTAGTAACTGGCCTTTATTTGACGGTAATTACTTAGAAAGTCACGGCTAACTACGTGCCAGCAGCCGCGGTAATACGTAGGTGGCAAGCGTTGTCCGGATTTATTGGGCGTAAAGCGAGTGCAGGCGGTTCAATAAGTCTGATGTGAAAGCCTTCGGCTCAACCGGAGAATT
+
CCCCCGGGGGGGGGGGGGGGGGGGGGFFFGGGGGGGGGGEGGGGGGFGGGGGGFGGGGGGGFGGGGGGGGGGGFGGFFGFGFFCFGGGGGGGGGGGEEGGGGGGGAAEFGGGGGFFGGGGGDGFGGFGGGFDFFAGGFGGGGGGGGGGFGGGGGGGGGGGGGGDGGGGGGFGGGDEGDGFGGGGGFGGGF>FCGGGGGGG=EFGFGGGGGEGGDCFFGCGCEEFGDGC5CCCGFGGGGGGGGCGCCCDDFFGFGFFE>>:FBFFCF6BFAFBFA44=9B:(357?FBFFFBB?FFF90?F<
@M05025:18:000000000-B3NL5:1:1101:22499:9535 1:N:0:TCGAAG
GTTTCGACTCCTACGGGAGGCAGCAGTAGGGAATCTTCCACAATGGACGAAAGTCTGATGGAGCAACGCCGCGTGAGTGAAGAAGGGTTTCGGCTCGTAAAGCTCTGTTGGTAGTGAAGAAAGATAGAGGTAGTAACTGGCCTTTATTTGACGGTAATTACTTAGAAAGTCACGGCTAACTACGTGCCAGCAGCCGCGGTAATACGTAGGTGGCAAGCGTTGTCCGGATTTATTGGGCGTAAAGCGAGTGCAGGCGGTTCAATAAGTCTGATGTGAAAGCCTTCGGCTCAACCGGAGAATT
+
CCCCCEGGGGGGGGGGGGGGGGGGGGGGGGGGGGGGGGGGGGGGGGGGGGGGGGGGGGGGGGGGGGGGGGGGGGGGGGGGGGGGGGGGGGGGGGGGGGGGGGGGGGGGGGGGGGGFGGGGGGFGFGGGGGGGGGGGGGGGGGGGGGGGGGGGGGGGGGGGGGGGGGGGGGGGGGGGGGGGGGGGGGGGGGGGGGGGGGGGGEGGGGGGGGGGGCFGGGGGCGGGGGGGGGGGGGGGGGGGGGGGGGGGFFFGFGFFF>3:FB?FGGFFFFFFFFFFFFF:7?>FF<F:0)4??FFFF><B4
@M05025:18:000000000-B3NL5:1:1101:4157:9554 1:N:0:TCGAAG
GTTTCGACTCCTACGGGAGGCAGCAGTAGGGAATCTTCCACAATGGACGAAAGTCTGATGGAGCAACGCCGCGTGAGTGAAGAAGGGTTTCGGCTCGTAAAGCTCTGTTGGTAGTGAAGAAAGATAGAGGTAGTAACTGGCCTTTATTTGACGGTAATTACTTAGAAAGTCACGGCTAACTACGTGCCAGCAGCCGCGGTAATACGTAGGTGGCAAGCGTTGTCCGGATTTATTGGGCGTAAAGCGAGTGCAGGCGGTTCAATAAGTCTGATGTGAAAGCCTTCGGCTCAACCGGAGAATT
+
CCCCCGGGGGGGGGGGGGGGGGGGGGGGGGGGGGGGGGGGGGGGGGGGGGGGGGGGGGGGGGGGGGGGGGGGGGGGGGGGGGGGGGGGGGGGGGGGGGGGGGGGGGGFGGGGGGGGGFGGGGGGGGGGGGGGGGGGGGGGGGGGGGGGGGGGGGGGGGGGGGGGGGGGGGGGGCFGGDGGGGGGGGGGGGCGGGGGGGGGGGGGGGGGGGGGGGGGGGGGGDEFGGE55CC?FGGGGG3CGGGFFGDGEFFCFCEEE3>?*9BGGGFF?26>FFFFFFFBF>>BFFF0(,4:?B>BBBFA5
@M05025:18:000000000-B3NL5:1:1101:8165:9578 1:N:0:TCGAAG
GTTTCGACTCCTACGGGAGGCAGCAGTAGGGAATCTTCCACAATGGACGAAAGTCTGATGGAGCAACGCCGCGTGAGTGAAGAAGGGTTTCGGCTCGTAAAGCTCTGTTGGTAGTGAAGAAAGATAGAGGTAGTAACTGGCCTTTATTTGACGGTAATTACTTAGAAAGTCACGGCTAACTACGTGCCAGCAGCCGCGGTAATACGTAGGTGGCAAGCGTTGTCCGGATTTATTGGGCGTAAAGCGAGTGCAGGCGGTTCAATAAGTCTGATGTGAAAGCCTTCGGCTCAACCGGAGAATT
+
CCCCCGGGGGGGGGGGGGGGGGGGGGGGGGGGGGGGGGGGGGGGGGGGGGGGGGGGGGGGGGGGGGGGGGGGGGGGGGGGGGFGGGGGGGGGGGGGGGGGGGGGGGGGGGGGGGGGGGGFGGGGGGGGGGGGGGGGGGFFGGGGGGGGGGGGGGGGGGGGGGGGGGGGGGFGGGGGGGGGGGGGGGGGGGGGFFGGGGGGGDGGGGGFGGGGGGGGGGG=CECFGGGDGDCFGGCGGGGGGC<FFGGGFFFGFGFFF8B?BFFCFCFFFBFA?A=FF?=0:BAFF?6:?BFFFFFB66?FA
@M05025:18:000000000-B3NL5:1:1101:3687:9582 1:N:0:TCGAAG
GTTTCGACTCCTACGGGAGGCAGCAGTGGGGAATATTGGACAATGGGCGAAAGCCTGATCCAGCCATGCCGCGTGTGTGAAGAAGGTCTTCGGATTGTAAAGCACTTTAAGTTGGGAGGAAGGGTTGTAGATTAATACTCTGCAATTTTGACGTTACCGACAGAATAAGCACCGGCTAACTCTGTGCCAGCAGCCGCGGTAATACAGAGGGTGCAAGCGTTAATCGGAATTACTGGGCGTAAAGCGCGCGTAGGTGGTTCGTTAAGTTGGATGTGAAATCCCCGGGCTCAACCTGGGAACT
+
CCCCCGGGGGGGGGGGGGGGGGGGGGGGGGGGGGGGGGGGGGGGGGGGGGGGGGGGGGGGGGGGGGGGGGGGGFGFGGGGGGGGGGGGGGGGGGGGGGGGGGGGGGGFGGGGGGGGFGEFGFGGGFGGGGFGGGGGGGGGGGGGGGGGGGGGGGGGGGGGGGGGGGGGGGGGGGGGGGGGGGGGGGGGGGGGFGGGGGGGGGGGGGGGGGGGDGGGGGGGGGGFGGGGGGGGGCCFFGGGDD7FGGGG:DF<D3@?FFFFFFFGFGFF6743:?FFFFFF4?BBB900:?FB?F:??F>6)
@M05025:18:000000000-B3NL5:1:1101:13477:9594 1:N:0:TCGAAG
GTTTCGACTCCTACGGGAGGCAGCAGTGAGGAATATTGGTCAATGGGCGGAAGCCTGAACCAGCCAAGTCGCGTGAGGGAATAAGGCCCTACGGGTCGTAAACCTCTTTTGCCGGGGAGCAAGGGCCGGGACGCGTCCCGGCCCGGAGAGTACCCGGAGAAAAAGCATCGGCTAACTCCGTGCCAGCAGCCGCGGTAATACGGAGGATGCGAGCGTTATCCGGATTTATTGGGTTTAAAGGGTGCGTAGGCGGGCTTTTAAGTCAGCGGTAAAAATTCGGGGCTCAACCCCGTCCGGCCGT
+
CCCCCGGGGGGGGGGGGGGGGGGGGGGGGGGGGGGGGGGGGGGGGGGGGGGGGGGGGGGGGGGGGGGGGGGGGGGGGGGGGGGGGGGGGGGGGGGGGGGGGGGGGGGGGGGGGGGGGGGGGGGGGGGGGGEGGGGGGGGGGGGGGGGGGGGGGFFGGFGGGGGGGGGGGGGGGGGGGGGGGGGGGGGGGGGGGGGGCGDGGGGGGGGGGGGGGGGCGEGGGGG=7CC?CGGGGGDD9CCGGGGGDGGGFFFGEDEF@F@>FFFGDGFFF<EBFFFFFFFF>>FBFFF?BB:>F?B;BFF9(
@M05025:18:000000000-B3NL5:1:1101:9921:9653 1:N:0:TCGAAG
GTTTCGACTCCTACGGGAGGCAGCAGTAGGGAATCTTCCACAATGGACGAAAGTCTGATGGAGCAACGCCGCGTGAGTGAAGAAGGGTTTCGGCTCGTAAAGCTCTGTTGGTAGTGAAGAAAGATAGAGGTAGTAACTGGCCTTTATTTGACGGTAATTACTTAGAAAGTCACGGCTAACTACGTGCCAGCAGCCGCGGTAATACGTAGGTGGCAAGCGTTGTCCGGATTTATTGGGCGTAAAGCGAGTGCAGGCGGGTCAATAAGTCTGATGTGAAAGCCTTCGGCTCAACCGGAGAATT
+
CCCCCGGGGGGGGGGGGGGGGGGGGGGGGGGGGGGGGGGGGGGGGGGGGGGGGGGGGGGGGGGGGGGGGGGGGGGGGGGGGGGGGGGGGGGGGGGGGGGGGGGGGGGGGGGGGG<FGGGGGGFGGGGFFGGGGGDFFFGGGGGGGGGGGGGGGGGGGGFGGGGGGGFGGGGGGGGGGGGGGD6CFCGGGGGGGGFGGGDGGDFGGGGGGGGGFGGGGGE5=*:FCCG=EEFGGGG4CCGGGGF7*9>CDFFG?FEBF)<3F6BGGF@F=AF<*.94BFF?FB<8<?;:?2<:027((((.4
@M05025:18:000000000-B3NL5:1:1101:4921:9668 1:N:0:TCGAAG
GTTTCGACTCCTACGGGAGGCAGCAGTAGGGAATCTTCCACAATGGACGAAAGTCTGATGGAGCAACGCCGCGTGAGTGAAGAAGGGTTTCGGCTCGTAAAGCTCTGTTGGTAGGGAGGAAAGATAGAGGTAGTAACTGGCCTTTGTTTGACGGTAATTACTTAGAAAGTCACGGCTAACTACGTGCCCGCAGCCGCGGGAATACGTAGGTGGCAAGCGGTGTCCGGATTTATTGGGCGTAAAGCGAGTGGAGGCGGTTCAATAAGTCTGATGTGAAAGCCTTCGGCTCAACCGGAGAATT
+
@ACCC;CFCFE<FC;FFFGG@FG7FF,C@FGC8CFCFFGGC,FFF@@FGG:@CFGGG<,E,C<C<<,@6CFGE>C:FC?,6C,C9CFG@F5?7+B4@CE8BEF,B?F@E,=B?E+B8+++484EA5C,FEDFFG,,75,:F8F5C,C=,@>DCF+@FACF9FF9,@,3@E3C=<<*@7,3378>DF*4,>*CEDCB7E55/:*++/<93=AF=6*+/=C*/::+AC5*CG++A:*9455773CGF7*905)27C:>5>317?70:F=?F9=6F>@*@**2,(5)43>:(.)(,77996?).
@M05025:18:000000000-B3NL5:1:1101:8196:9685 1:N:0:TCGAAG
GTTTCGACTCCTACGGGAGGCAGCAGTAGGGAATCTTCGGCAATGGACGCAAGTCTGACCGAGCAACGCCGCGTGAGTGAAGAAGGTTTTCGGATCGTAAAACTCTGTTGTTAGAGAAGAACAAGGATGAGAGTAGAATGTTCATCCCTTGACGGTATCTAACCAGAAAGCCACGGCTAACTACGTGCCAGCAGCCGCGGTAATACGTAGGTGGCAAGCGTTGTCCGGATTTATTGGGCGTAAAGCGAGCGCAGGCGGTTTCTTAAGTCTGATGTGAAAGCCCCCGGCTCAACCGGGGAGG
+
CCCCCGGGGGGGGGGGGDGGGGGGGGGGGGGGGGGGGGGGGGGGGGGGGGGGGGGGGGGGGGGGGGGGGGGGGGGGGGGGGGGGGGGGGGGGGGGGGGGGGGGGGGGGGGGGGGGGGGGGGGGGGGGGGGGGGGGGGGGGGGGGGGGGGGGGGGGGGGGGGGGGGGGFGGGGGGGGGGGGGGGGGGGGGGGGGGGGGGGGGGGGGGGGGGGGGGGGGGGGGGGGGGGCECGFFGGFGGGGD3CGGGGGFFFCEGFFFFB;3FBGGGFFFF?AFFFFFFFFBF(-4>F>>BFFFFFFB>BFF
@M05025:18:000000000-B3NL5:1:1101:18416:9691 1:N:0:TCGAAG
GTTTCGACTCCTACGGGAGGCAGCAGTAGGGAATCTTCCACAATGGACGAAAGTCTGATGGAGCAACGCCGCGTGAGTGAAGAAGGGTTTCGGCTCGTAAAGCTCTGTTGGTAGTGAAGAAAGATAGAGGTAGTAACTGGCCTTTATTTGACGGTAATTACTTAGAAAGTCACGGCTAACTACGTGCCAGCAGCCGCGGTAATACGTAGGTGGCAAGCGTTGTCCGGATTTATTGGGCGTAAAGCGAGTGCAGGCGGTTCAATAAGTCTGATGTGAAAGCCTTCGGCTCAACCGGAGAATT
+
CCCCCGGGGGGGGGGDGGGGGGGGGGGGGGGGGGGGGGGGGGGGGGGGGGGGGGGGGGGGGGGGGGGGGGGGGGGGGGGGGGGGGGGGGGGGGGGGGGGCFGGGGFFFGAFFFGFFGFGFGFFGGGGFFGGGGGGGGGGGGGGGGGGGGGGGGGGGGGGGCGGCFGFGGGFGGGDGGEGGGGGGGCGGGGGGFGGGGGGGGGGGGGFGGGGGGGFEEGGG7EGGGEC5E:AFGGGFFGDCGGG7?DGGF@4CBFBFEEF<BFFGGFFFFF*.9<?FF@F?B7<7:1948???FF(--7:<.
@M05025:18:000000000-B3NL5:1:1101:10591:9749 1:N:0:TCGAAG
GTTTCGACTCCTACGGGAGGCAGCAGTAGGGAATCTTCCACAATGGACGAAAGTCTGATGGAGCAACGCCGCGTGAGTGAAGAAGGGTTTCGGCTCGTAAAGCTCTGTTGGTAGTGAAGAAAGATAGAGGTAGTAACTGGCCTTTATTTGACGGTAATTACTTAGAAAGTCACGGCTAACTACGTGCCAGCAGCCGCGGTAATACGTAGGTGGCAAGCGTTGTCCGGATTTATTGGGCGTAAAGCGAGTGCAGGCGGTTCAATAAGTCTGATGTGAAAGCCTTCGGCTCAACCGGAGAATT
+
CCCCCGGGGGGGGGGGGGGGGGGGGGGGGGGGGGGGGGGGGGGGGGGGGGGGGGGGGGGGGGGGGGGGGGGGGGGGGGGFGGGGGGGGGGGGGGGGGGGGGGGGGGGFGGGGGGGGGGGGGGGGGGGGGGGGGGGGGGGGGGG=FGGGGGGGGGEGDFGGGGGGGGGGGGGGGGGGGGGGGFGGGGGGGGGGGGGGGGGGGGGGGGGGGGGGGGGFFGGGDGGGGG55C/+<<CFCDGGGGGGGGGDD5>?F?<BFFD33@FFGGFFFFABDFA=@?FF:BF<F??0443>7069699BF>
@M05025:18:000000000-B3NL5:1:1101:6570:9755 1:N:0:TCGAAG
GTTTCGACTCCTACGGGAGGCAGCAGTAGGGAATCTTCCACAATGGACGAAAGTCTGATGGAGCAACGCCGCGTGAGTGAAGAAGGGTTTCGGCTCGTAAAGCTCTGTTGGTAGTGAAGAAAGATAGAGGTAGTAACTGGCCTTTATTTGACGGTAATTACTTAGAAAGTCACGGCTAACTACGTGCCAGCAGCCGCGGTAATACGTAGGTGGCAAGCGTTGTCCGGATTTATTGGGCGTAAAGCGAGTGCAGGCGGTTCAATAAGTCTGATGTGAAAGCCTTCGGCTCAACCGGAGAATT
+
CCCCCGGGGGGGGGGGGGGGGGGGGGGGGGGGGGGGGGGGGGGGGGGGGGGGGGGGGGGGGGGGGGGGGGGGGGGGGGGGGGGGGGGGGGGGGGGGGGGGGGGGGGGGGGGGGGGGGGGGGGGGGGGGGGGGGGGGGGGGGGGGGGGGGGGGGGGGGGGGGGGGGGGGGGGGGGGGGGGGGGGGGGGGGGGGGGGGGGGGGGGGGGGGGGGGGGGGGGGCEGGFGGGGDECGGGGGGGGGDGGGFGGGFFFGFGFFE0837@FGGGFFFFFFFFFFFFF?BFFB?FBFFD?:?BBFFFFFA
@M05025:18:000000000-B3NL5:1:1101:3510:9757 1:N:0:TCGAAG
GTTTCGACTCCTACGGGAGGCAGCAGTGGGGAATATTGGACAATGGGCGCAAGCCTGATCCAGCCATACCGCGTGGGTGAAGAAGGCCTTCGGGTTGTAAAGCCCTTTTGTTGGGAAAGAAATCCAGCCGGCTAATACCTGGTTGGGATGACGGTACCCAAAGAATAAGCACCGGCTAACTTCGTGCCAGCAGCCGCGGTAATACGAAGGGTGCAAGCGTTACTCGGAATTACTGGGCGTAAAGCGTGCGTAGGTGGTCGTTTAAGTCCGTTGTGTAAGCCCTGGGCTCAACCTGGGAACT
+
CCCCCGGGGGCEFGGGGFGGGGGGGGFFGGGGGGGGGGGGGGG@FFGGGGGGGGGGGGGGGFGGGGGGGFGGGGGGGGGGFFEGFFEF<C=FGGGGGGGGGGGGDCGGGDGGGGGFGFFGGGGGDF9EGGGGGGGGFDGGGG@FGGCDFGGGGGGFEGGFGGGGGGGGGGGCGCGG7CFFF;9:F>*=FGGFGFFGGGGGGGGGGGGGGGC@EGFFGFGEGGD7EEGGGGGDFGGDFGGG39DCGG<<>BBGFGFFFEF9EB:FGGFFFFF0>?E)81=7717<BFF76?F?(5:?B:?B)
@M05025:18:000000000-B3NL5:1:1101:5276:9766 1:N:0:TCGAAG
GTTTCGACTCCTACGGGAGGCAGCAGTAGGGAATCTTCGGCAATGGACGAAAGTCTGACCGAGCAACGCCGCGTGAGTGAAGAAGGTTTTCGGATCGTAAAACTCTGTTGTTAGAGAAGAACAAGGATGAGAGTAACTGTTCATCCCTTGACGGTATCTAACCAGAAAGCCACGGCTAACTACGTGCCAGCAGCCGCGGTAATACGTAGGTGGCAAGCGTTGTCCGGATTTATTGGGCGTAAAGCTAGCGCAGGCGGTTTCTTAAGTCTGATGTGAAAGCCCCCGGCTCAACCGGGGAGGG
+
CCCCCGGGGGGGGGGGGGGGGGGGGGGGGGGGGGGGGGGGGGGGGGGGGGGDGFGGGGGGGGGGGGGGGGGGGGGGGGGGGGGGGGEFGGGGGGGDGGGGGGFEFGGGGGGGGGGGGGGGGGGGGGGGGGGGGGGGGGGFGGAFCEGGGGGGGGGGFGGGGGGGGGGGGCFFF@FDGGGGGGGGGGGEFGGGGGGDEGGGGGGGGGGGGGGGGGGGGGGEGGGGGECGG=?FFGFFCFGGGDFGGGDDFE>DE9>@EFBFFFFFF>BFFAFFFFFFFFFF01:9;BF02>B?F>F4919>B
@M05025:18:000000000-B3NL5:1:1101:15648:9816 1:N:0:TCGAAG
GTTTCGACTCCTACGGGAGGCAGCAGTAGGGAATCTTCCACAATGGACGAAAGTCTGATGGAGCAACGCCGCGTGAGTGAAGAAGGGTTTCGGCTCGTAAAGCTCTGTTGGTAGTGAAGAAAGATAGAGGTAGTAACTGGCCTTTATTTGACGGTAATTACTTAGAAAGTCACGGCTAACTACGTGCCAGCAGCCGCGGTAATACGTAGGTGGCAAGCGTTGTCCGGATTTATTGGGCGTAAAGCGAGTGCAGGCGGTTCAATAAGTCTGATGTGAAAGCCTTCGGCTCAACCGGAGAATT
+
CCCCCGGGGGGGGGGGGGGGGGGGGGGGGGGGGGGGGGGGGGGGGGGGGGGGGGGGGGGGGGGGGGGGGGGGGGGGGGGGGGGGGGGGGGGGGGGGGGGGGGGGGGGGGGGGGGGGGGGGGGGGGGGGGGGGFGGGGGGGGGGGGGGGGGGGGGGGGGGFGGGFFGGGGGGGGGGGGGGGGGGGGDGGFGGGGGGGGGGGGGGGGGGGGGGGGGGGGGD5CGGGGGGEEGGGFGGGFGGDGGGGGGDGFFFGFGFBE7B:?*9FCDFFFFFFFFFF?FF?B?<>?07?B??FFF6>FF<B:
@M05025:18:000000000-B3NL5:1:1101:24515:9817 1:N:0:TCGAAG
GTTTCGACTCCTACGGGAGGCAGCAGTGGGGAATATTGCACAATGGGCGCAAGCCTGATGCAGCAACGCCGCGTGAGGGACGACGGCCTTCGGGTTGTAAACCTCTTTTAGCAGGGAAGAAGCGAAAGTGACGGTACCTGCAGAAAAAGCGCCGGCTAACTACGTGCCAGCAGCCGCGGTAATACGTAGGGCGCAAGCGTTATCCGGAATTATTGGGCGTAAAGAGCTCGTAGGCGGTTTGTCGCGTCTGCTGTGAAATCCGGAGGCTCAACCTCCGGCCTGCAGTGGGTACGGGCAGACG
+
CCCCCGGGGGGGGGGGGGGEGGGGGG9FGGGGGGGGGGGGGGGGGGGGGGGGGGGGGGGGGGGGGGGGGEGGGGGGGGGGGGGGGGGGGGGGGGGGGGGGGGGGGGGGGGGGGGGGGFDCGFFGGGGGGGGGGGGGGGGGGGGGGGFGGGGDGGGGDGGGGGGGGGGGGGGFGFCCGGG>EGGGGGDFGGGGGGGGGFGEGGG<FGG=CFFG?FGGGGGGGGGGGGGGECEEGGGGG595CFFDGDGD>>BGFGF=?69.9BFGGGD4@?FFFF@F>EFB<BBFF>?B?B9>F>690:?<(
@M05025:18:000000000-B3NL5:1:1101:23400:9829 1:N:0:TCGAAG
GTTTCGACTCCTACGGGAGGCAGCAGTAGGGAATCTTCCACAATGGACGAAAGTCTGATGGAGCAACGCCGCGTGAGTGAAGAAGGGTTTCGGCTCGTAAAGCTCTGTTGGTAGTGAAGAAAGATAGAGGTAGTAACTGGCCTTTATTTGACGGTAATTACTTAGAAAGTCACGGCTAACTACGTGCCAGCAGCCGCGGTAATACGTAGGTGGCAAGCGTTGTCCGGATTTATTGGGCGTAAAGCGAGTGCAGGCGGTTCAATAAGTCTGATGTGAAAGCCTTCGGCTCAACCGGAGAATT
+
CCCCCGGGEGGGGGGGGGGGGGGGGGGGGGGGGGGGGGGGGGGGGGGGGGGGGGGGGGGGGGGGGGGGGGGGGGGGGGGGGGGGGGGGGGGGGGGGGGGGGGGGGGGGGGGFGGFGGGGGGGGGGGGGGGGGGGGGGGGGCGGGGGGGGGGGGGGGGGGGGGGGGFGGGGFGGEGGGGGGGGGCGGFFGCFGGGGGGGGCGGGFFGAFFGGGFGE9FGGGGEEGGGGCEGC97@D4FGDGDGGFFGGGBFFFFD>:>BB?FFFFGD6B?A?AFBF4FFFB?F<FBB9:?7B?BB>99>?76
@M05025:18:000000000-B3NL5:1:1101:21883:9840 1:N:0:TCGAAG
GTTTCGACTCCTACGGGAGGCAGCAGTGGGGAATATTGCACAATGGGCGAAAGCCTGATGCAGCGACGCCGCGTGAGGGATGACGGCCTTCGGGTTGTAAACCTCTTTCAGTAGGGAAGAAGCGAAAGTGACGGTACCTGCAGAAGAAGCGCCGGCTAACTACGTGCCAGCAGCCGCGGTAATACGTAGGGCGCAAGCGTTATCCGGATTTATTGGGCGTAAAGAGCTCGTAGGCGGTTTGTCGCGTCTGCCGTGAAAGTCCGAGGCTCAACCTCGGATCTGCGTGGGGTACGGGCAGACT
+
CCCCCDFGDGGGGGGGGGGGGGFGGGDFGGGGGGGGGGGGGGGGGGGGGGGGEGGGGGGGGGGGGEGGGGGFGEGGEGGGGGGGGGGGGGGGGGGGGEGGGGGGGGGAFCA@EECFGGG<DFGGDF7CBFGGGDCCCGGFGFF9FGDFCGGDFGGGGGCGGFGEGGGGGGG?EGF:C8E*3CDEGGCB<CC>EGGGGF>8C88CEED5CE@FC97?FGGG=C5CFCGF65E:>DDDD3/*7*:DCGC3>FFF@58>F@7<7=>)>D3583?:).8B37>>2).2((((4;3:?90,-8(1)
@M05025:18:000000000-B3NL5:1:1101:16867:9849 1:N:0:TCGAAG
GTTTCGACTCCTACGGGAGGCAGCAGTAGGGAATCTTCCACAATGGACGAAAGTCTGATGGAGCAACGCCGCGTGAGTGAAGAAGGGTTTCGGCTCGTAAAGCTCTGTTGGTAGTGAAGAAAGATAGAGGTAGTAACTGGCCTTTATTTGACGGTAATTACTTAGAAAGTCACGGCTAACTACGTGCCAGCAGCCGCGGTAATACGTAGGTGGCAAGCGTTGTCCGGATTTATTGGGCGTAAAGCGAGTGCAGGCGGTTCAATAAGTCTGATGTGAAAGCCTTCGGCTCAACCGGAGAATT
+
CCCCCGGGGGGGGGGDGGGGGGGGGGGGGGGGGGGGGGGGGGGGGGDGGGGGGFGGGGGGGGGGFGGGGGGGGGDGGEGFGGFGGGGFGGGGGGFEGGGGGF,BEFFEFGGGFFGGGFGGGFF@EEGFF@FDFGGGGG,D8FFGFGGFGGGC@FFGG,FFFFGGGFCDFGGFGGGGG@FGGGGGFFD8CFCFCCGGEEGGC5FFGG69CEBACFFEFGCC*:EFDCE55*9CFGFF4CDGDG7DFDCCE@6CFGEF3).,76*CF79*9669FBF19@F0(.54-:9(4727?>F99;:7.
@M05025:18:000000000-B3NL5:1:1101:15605:9856 1:N:0:TCGAAG
GTTTCGACTCCTACGGGAGGCAGCAGTAGGGAATCTTCCACAATGGACGAAAGTCTGATGGAGCAACGCCGCGTGAGTGAAGAAGGGTTTCGGCTCGTAAAGCTCTGTTGGTAGTGAAGAAAGATAGAGGTAGTAACTGGCCTTTATTTGACGGTAATTACTTAGAAAGTCACGGCTAACTACGTGCCAGCAGCCGCGGTAATACGTAGGTGGCAAGCGTTGTCCGGATTTATTGGGCGTAAAGCGAGTGCAGGCGGTTCAATAAGTCTGATGTGAAAGCCTTCGGCTCAACCGGAGAATT
+
CBCCCGGGGGGGGGGGGGGGGGGGFGGGGGGGGGGGGGGGGGGGGGGGGEDGGGGGGGGGGGGGGGGGGGGGGGGGGGGGGGGGGGGGGGGGGGGGGGGGGGGFGFGGGGGFGGGGGGGGGGGGGGGGGGGGGGGFGGFGFDGGFGFGGGGGGGGGGFGCCFGGGGGGFFFGGGGEGGGGGGDGCDFGGGGGFGCGEEG>CEFFGCFGFGGGGCGGGGGGGGG?FGECEGFFFGGGGCDGGGGGDDDGFF4C@FEFF75<FFFGGGFF@BFD?67=BF4<:BA??FFFBFF0<60(,4:BA
@M05025:18:000000000-B3NL5:1:1101:11092:9859 1:N:0:TCGAAG
GTTTCGACTCCTACGGGAGGCAGCAGTAGGGAATCTTCCACAATGGACGAAAGTCTGATGGAGCAACGCCGCGTGAGTGAAGAAGGGTTTCGGCTCGTAAAGCTCTGTTGGTAGTGAAGAAAGATAGAGGTAGTAACTGGCCTTTATTTGACGGTAATTACTTAGAAAGTCACGGCTAACTACGTGCCAGCAGCCGCGGTAATACGTAGGTGGCAAGCGTTGTCCGGATTTATTGGGCGTAAAGCGAGTGCAGGCGGTTCAATAAGTCTGATGTGAAAGCCTTCGGCTCAACCGGAGAATT
+
CCCCCGGGGGGGGGGGGGGGGGGGGGGGGGGGGGGGGGGFGGGGGGGGGGGGGGGGGGGGGGGGGFFGGGGGGGG>FGGGGGGGGGGFGGGGDGGGGGGGGGGFGCFEGGGGGGGGGGGGGGGGGGGGGGGGGGGGGGFGGGEGFGGGGGGG7FEGGGGGGFGGGGGGGGCFFFGGGEFGGGGGGGGFFFGGGGGGGGGGGGFG7CCFEGGGGG=EFGGAEEGGGGDE5EFGGCG4CCGGGGGG=C3)>>FG@F>DB001=BFGGG6966?<=A?=?BF0:(.3(49:?<<2109>>>FF<
@M05025:18:000000000-B3NL5:1:1101:28852:9881 1:N:0:TCGAAG
GTTTCGACTCCTACGGGAGGCAGCAGTAGGGAATCTTCCACAATGGACGAAAGTCTGATGGAGCAACGCCGCGTGAGTGAAGAAGGGTTTCGGCTCGTAAAGCTCTGTTGGTAGTGAAGAAAGATAGAGGTAGTAACTGGCCTTTATTTGACGGTAATTACTTAGAAAGTCACGGCTAACTACGTGCCAGCAGCCGCGGTAATACGTAGGTGGCAAGCGTTGTCCGGATTTATTGGGCGTAAAGCGAGTGCAGGCGGGTCAATAAGTCTGATGTGCAAGCCTTCGGCTCAACCGGAGAATT
+
CCCCCGGGGGGGFFGDGGGGGGGGGG<FGGGGFGGGGGGGGGGGGGGGGGGGGGGGGGGGFGGGGGGGGGGGGFGGGGGGGGFGGGDEFGF7:+FFGGGGGGGGCGG@EFGEGGFCFA,C88FFGGGGGFBFFGDFGFCDGGFD9?FGGDFGGGGGGGFGD@FGCED,<DFGGEG7E@FGGGG8FGCFCGCCFD>ECEGGGGGGGG@68:<AFGGGG=CCGCCGGGGDCGFCGGFGDG:CDDFGDDDD<>FC@GFD5)01)9BC>7@8@BF<F>4/9@B::08)820?08??B>BBF><2)
@M05025:18:000000000-B3NL5:1:1101:25124:9897 1:N:0:TCGAAG
GTTTCGACTCCTACGGGAGGCAGCAGTGGGGAATATTGCACAATGGGCGAAAGCCTGATGCAGCGACGCCGCGTGAGGGATGACGGCCTTCGGGTTGTAAACCTCTTTCAGTAGGGAAGAAGCGAAAGTGACGGTACCTGCAGAAGAAGCGCCGGCTAACTACGTGCCAGCAGCCGCGGTAATACGTAGGGCGCAAGCGTTATCCGGCTTTATTGGGCGTAAAGAGCTCGTAGGCGGTTTGTCGCGTCTGCCGTGAAAGTCCGATGCTCAACCTCGGATCTGCGGTGGGTACGGGCAGACC
+
CCCCCGGGFGFGGGGGGGGGGGGGGGEGGGGEEGGGGGFGGGGCFFFGGCCFGGFGFGGGGDFGGGGGGGGGGGGGGGGGGGGGGGGGGGGGGGGGGFDGGGGGGGGDFDFCFEFGGFGGGGGGG7FEGGFDGGEECFGGGGGGGGGGGGGGGGGGFGF:FFGGF@EGFGGGGGFGGGGEEEGGCGFCEG8EG5E5CFCGED89FCE**22+2++<CEEGEGFFCCGF?=EEC<07C1/*7D7CD31>5>=CEDD>>=669BB5*>3/@464>(7>35@02:<>>23;9(.02693(3(2(
@M05025:18:000000000-B3NL5:1:1101:25005:9898 1:N:0:TCGAAG
GTTTCGACTCCTACGGGAGGCAGCAGTAGGGAATCTTCCACAATGGACGAAAGTCTGATGGAGCAACGCCGCGTGAGTGAAGAAGGGTTTCGGCTCGTAAAGCTCTGTTGGTAGTGAAGAAAGATAGAGGTAGTAACTGGCCTTTATTTGACGGTAATTACTTAGAAAGTCACGGCTAACTACGTGCCAGCAGCCGCGGTAATACGTAGGTGGCAAGCGTTGTCCGGATTTATTGGGCGTAAAGCGAGTGCAGGCGGTTCAATAAGTCTGATGTGAAAGCCTTCGGCTCAACCGGAGAATT
+
CCCCCGGGGGGGGGGGGGGGGGGGGGGGGGGGGGGGGGGGGGGGGGGGGGGGGGGGGGGGGGGGGGGGGGGGGGGGGGGGGGGGGGGGGGGGGGGGGGGGGGGFGGGGGGGGGGGGGGGGGGGDGFGFGGGGGGGGGGEFGGGGGGGGGGGGGGGGGGGGGGGFGDFFEGGGGGDGGGGGGGGGGGGGGGGGGGEGGG5CGGGGGGGGGGFGGGGFGFGCGG=CFGGCEECCFFGGFDDCGGGCDG5DBF?F775>D))19*9CCDFFF96>?4**9@4(3723?:;:6>?F(4;;9BBFA
@M05025:18:000000000-B3NL5:1:1101:11529:9953 1:N:0:TCGAAG
GTTTCGACTCCTACGGGAGGCAGCAGTGGGGAATATTGCACAATGGGCGCAAGCCTGATGCAGCGACGCCGCGTGCGGGATGGAGGCCTTCGGGTTGTAAACCGCTTTTGTTCAAGGGCAAGGCACGGCTTCGGGCCGTGTTGAGTGGATTGTTCGAATAAGCACCGGCTAACTACGTGCCAGCAGCCGCGGTAATACGTAGGGTGCGAGCGTTATCCGGATTTATTGGGCGTAAAGGGCTCGTAGGCGGTTCGTCGCGTCCGGTGTGAAAGTCCATCGCCTAACGGTGGATCTGCGCCGG
+
CCCCCGGGGGGGGGGGGGGGGGGGGGGGGGGGGGGGGGGGGGGGGGGGGGGGGGGGGGGGGGGGGGGGGGGGGGGGGGGGGGGGGGGGGGGGGGGGGGGGGGGGGGDGGGGGGGGGGGGGGGGGGGGGGGGGGGGGGGGGGGGGG>FFFGGGGGFGGGGGGGGGGGGGGGGGGGGGGCEGGGGGGGGFCEEGEGGD?EFGGDGG?ECGCGGGGGGGGGGGGEC9?FGGGGGGEDGGGGDDGFG<DFG=BE@GBGF3>DD>77D3)97B?:?A94@F==@<?F?FFFF1(9?<:7<>9(49>
@M05025:18:000000000-B3NL5:1:1101:11083:9969 1:N:0:TCGAAG
GTTTCGACTCCTACGGGAGGCAGCAGTGGGGAATATTGGACAATGGGCGCAAGCCTGATCCAGCCATACCGCGTGGGTGAAGAAGGCCTTCGGGTTGTAAAGCCCTTTTGTTGGGAAAGAAATCCAGCTGGCTAATACCCGGTTGGGATGACGGTACCCAAAGAATAAGCACCGGCTAACTTCGTGCCAGCAGCCGCGGTAATACGAAGGGTGCAAGCGTTACTCGGAATTACTGGGCGTAAAGCGTGCGTAGGTGGTCGTTTAAGTCCGTTGTGAAAGCCCTGGGCTCAACCTGGGAACT
+
CCCCCGGGGGGGGGGGGGGGGGGGGGGGGGGGGGGGGGGGGGGGGGGGGGGGGGGGGGGGGGGGGGGGGGGGGGGGGGGGGGGGGGGGGGGGGGGGGGGGGGGGGGGGGGGGGGGGGGGGGGGGGGGGGGGGGGGGGGGGGGGGGGGFGGGGGGGGGGGGGGGGGGGGGGGGGGGGGGGGGGGGGGGCEFDGGGGGGGGGGGGGGGGGGEGGGGGGFGGGGGGGGG5ECGGGGGGGGGDGGGGGGDDDFEFGE3=?:BFBFFFFGGF?FBF?F:3@F?F(8<:B::B:B<?0(8??6:?6)
@M05025:18:000000000-B3NL5:1:1101:23062:9987 1:N:0:TCGAAG
GTTTCGACTCCTACGGGAGGCAGCAGTAGGGAATCTTCCACAATGGACGAAAGTCTGATGGAGCAACGCCGCGTGAGTGAAGAAGGGTTTCGGCTCGTAAAGCTCTGTTGGTAGTGAAGAAAGATAGAGGTAGTAACTGGCCTTTATTTGACGGTAATTACTTAGAAAGTCACGGCTAACTACGTGCCAGCAGCCGCGGTAATACGTAGGTGGCAAGCGTTGTCCGGATTTATTGGGCGTAAAGCGAGTGCAGGCGGTTCAATAAGTCTGATGTGAAAGCCTTCGGCTCAACCGGAGAATT
+
CCCCCGGGGGGGGGGGGGGGGGGGGGGGGGGGGGGGGGGGGGGGGGGGGGGGGGGGGGGGGGGGGGGGGGGGGGGGGGGGGGGGGGGGGGGGGGGGGGGGGGGGGGFGGGGGGGGGFGGGGGGGGGGGGGGGGGGGGGFGGGGGGGGGGGGGEGGGGGGGGGGGGGGGFFGGGDGGGGGGGGGGGECFGFGGGGGGGGGGGGGGGGFGGGGGGGGGGGGGGGGGGGGGGGFGGDGGGGGGDGCGCDGGFFFGF47DDD36@?=FGGFFFFFFFAFB?FFF87B7(49?BF??B>BFFF:74
@M05025:18:000000000-B3NL5:1:1101:9135:10018 1:N:0:TCGAAG
GTTTCGACTCCTACGGGAGGCAGCAGTAGGGAATCTTCCACAATGGACGAAAGTCTGATGGAGCAACGCCGCGTGAGTGAAGAAGGGTTTCGGCTCGTAAAGCTCTGTTGGTAGTGAAGAAAGATAGAGGTAGTAACTGGCCTTTATTTGACGGTAATTACTTAGAAAGTCACGGCTAACTACGTGCCAGCAGCCGCGGTAATACGTAGGTGGCAAGCGTTGTCCGGATTTATTGGGCGTAAAGCGAGTGCAGGCGGTTCAATAAGTCTGATGTGAAAGCCTTCGGCTCAACCGGAGAATT
+
CCCCCGGGGGGGGGGGGGGGGGGGGGGGGGGGGGGGGGGGGGGGGGGGGGGGGGGGGGGGGGGGGGGGGGGGGGGGGGGGGGGGGGGFGGGGGGDGGGGGGGGGGGGGGGGGGGFFFFFGGGGGGGGGGGGGGGGGGGGGGGGGGGGGGGGGGGGGGGGGGGGGGGGGGGDGGDGGGGGGGGGGGFFGGGGGGGGGGGCEGGGGGGGGGGGGGGGGGGGGGCEGGGDCEGFFFFFGGGGGGGGGGGGG@>@FFGFDF3>(9==F>>9*@A466:BBFFFFFFF??F;BFFF:?B9061?BA
@M05025:18:000000000-B3NL5:1:1101:4602:10028 1:N:0:TCGAAG
GTTTCGACTCCTACGGGAGGCAGCAGTGAGGAATATTGGTCAATGGGCGGGAGCCTGAACCAGCCAAGTCGCGTGAGGGAAGACGGTCCTACGGATTGTAAACCTCTTTTGCCGGGGAGCAACGGGGTCCTTGCGAGGGCCCAATGAGAGTACCCGGAGAAAAAGCATCGGCTAACTCCGTGCCAGCAGCCGCGGTAATACGGAGGATGCGAGCGTTATCCGGATTTATTGGGTTTAAAGGGTGCGTAGGCGGGCTGTTAAGTCAGCGGTCAAATGTCGGGGCTCAACCCCGGCCTGCCGT
+
CCCCCGGGGEGGGGGGGGGGGGGGGGGGGGGGGGGGGGGGGGGGGGGGGGEGGGGGFGGGGGGGGGGGGGGGGGGGGGGGFGGGGGGGGGGGGGGGGGGGGGGGGGGGGGGGGGGGGGGGGGGGDEFGGGGGGGGEEGGGGGFGGGGGGGGGFFGGGFGGGFFGCFGGFFGDGEGFFGGEGGDFGGGCGGGGGGGGGGGGFFEGCCEFGGGGGGGC=C*<CEDCEDFE9:EGG57C<GGGGGGGGGD35<47>CDF@565=F80::;>>65:=)7@F*<9064603<(2:6127>?0::9(
@M05025:18:000000000-B3NL5:1:1101:12600:10056 1:N:0:TCGAAG
GTTTCGACTCCTACGGGAGGCAGCAGTAGGGAATCTTCCACAATGGACGAAAGTCTGATGGAGCAACGCCGCGTGAGTGAAGAAGGGTTTCGGCTCGTAAAGCTCTGTTGGTAGTGAAGAAAGATAGAGGTAGTAACTGGCCTTTATTTGACGGTAATTACTTAGAAAGTCACGGCTAACTACGTGCCAGCAGCCGCGGTAATACGTAGGTGGCAAGCGTTGTCCGGATTTATTGGGCGTAAAGCGAGTGCAGGCGGTTCAATAAGTCTGATGTGAAAGCCTTCGGCTCAACCGGAGAATT
+
CCCCCGGGGGGGGGGGGGGGGGGGGGGGGGGGGGGGGGGGGGGGGGGGGGGGGFGGGFGGGGGGGGGGGGGGGGGGGGGGGGGGGGGGGGGGGGGGGGGGGGGEGGFGGGGGGGGGGGGGGGGCFGGGGGGFGFGGGGGGGGGGGGGGGFGGGGGGDGGGGFFGGGGGGGCGGGGGGGGGGGGGGFGGFGGGFGGC7:BCEEGGGGCFCGGGGG6FC5C===EGGGG5CCC?EDGGGGDGGGCGGGGDD5?FFF3>:7)-84@FGCF?FBFFF9F?F4/8:?2>:20,47>713691(14:
@M05025:18:000000000-B3NL5:1:1101:14980:10071 1:N:0:TCGAAG
GTTTCGACTCCTACGGGAGGCAGCAGTGGGGAATATTGCACAATGGGGGAAACCCTGATGCAGCGACGCCGCGTGAAGGAAGAAGTATCTCGGTATGTAAACTTCTATCAGCAGGGAAGAAAATGACGGTACCTGACTAAGAAGCCCCGGCTAACTACGTGCCAGCAGCCGCGGTAATACGTAGGGGGCAAGCGTTATCCGGATTTACTGGGTGTAAAGGGAGCGTAGACGGAAGAGCAAGTCTGATGTGAAAGGCTGGGGCTTAACCCCAGGACTGCATTGGAAACTGTTTTTCTAGAGT
+
CCCCCGGGGGGGGGGGGGGGGGGGGGFGGGGGGGGGGGGGGGGGGGGGGGGGGGGGGGGGGGGGGGGGGGGGGGGGGGGGGGGGGGGGGGGGGGGGGGGGGGGGGGGGGGGGGGGGGGGGGGGGGGGGGGGGGGGGGGGGGGGGGGGGGGGGGGGGGGGGGGGGGGGGGGGGGGGGGGGGGGGGGGGGGGGGGGGGGGGGGGGGGGGGGGFGCEEGGGGGGFGGGEGEGGGGGGGFGGGGGFGGGGGGFFFGFGFFFFFFFFFGGGFFF?DFFBFFFFFFBFFF<<?<AF<BF0?<BA9<)
@M05025:18:000000000-B3NL5:1:1101:20957:10108 1:N:0:TCGAAG
GTTTCGACTCCTACGGGAGGCAGCAGTGGGGAATATTGCACAATGGGCGCAAGCCTGATGCAGCCATGCCGCGTGTATGAAGAAGGCCTTCGGGTTGTAAAGTACTTTCAGCGAGGAGGAAGGTGTTGTGGTTAATAACCGCAGCAATTGACGTTACTCGCAGAAGAAGCACCGGCTAACTCCGTGCCAGCAGCCGCGGTAATACGGAGGGTGCAAGCGTTAATCGGAATTACTGGGCGTAAAGCGCACGCAGGCGGTCTGTCAAGTCGGATGTGAAATCCCCGGGCGCAACCTGGGAACT
+
CCCCCGGDEGDFGGGGGGDGGGGDFG@FGGGGGGFGGGGGGGGGGFGFGGGGGFGCFGGGGGGGGGGGGGGGGFGFFGGGGGGGGGFFGEFGGGGGGGGGGGGGGAFGFGGFGGGGEEFFGCFEGEGGGGG,A<FFGGGGGGGGEFGFGGFGEFDFGGGGEGGEGGGGGFFGDGGDGGCFFGCEGGCFGGGGGGGGGEDCGGFGFGEGGGG5EE6CFCC*:5E+<FGDDGGGCFD4CFD9C5CGGGGGEF:DBDFBF:>25@FF:F6*7958DFF@?F*.5:BF;26(246(2(44<<B:)
@M05025:18:000000000-B3NL5:1:1101:2679:10111 1:N:0:TCGAAG
GTTTCGACTCCTACGGGAGGCAGCAGTGGGGAATATTGCACAATGGGCGCAAGCCTGATGCAGCCATGCCGCGTGTATGAAGAAGGCCTTCGGGTTGTAAAGTACTTTCAGCGAGGAGGAAGGTGTTGTGGTTAATAACCGCAGCAATTGACGTTACTCGCAGAAGAAGCACCGGCTAACTCCGTGCCAGCAGCCGCGGTAATACGGAGGGTGCAAGCGTTAATCGGAATTACTGGGCGTAAAGCGCACGCAGGCGGTCTGTCAAGTCGGATGTGAAATCCCCGGGCTCAACCTGGGAACT
+
CCCCCGGGGGGGGGGGGGGGGGGGGGFGGGGGGGGGGGGGGGGGGGGGGGGGGGGGGGGGGGGGGGGGGGGGGGGGGGGGGGGGGGGGGGGGGGGGGGGGGGGGGGFGGGFFGGGGGGGGGGGGGGGGGGGGGGGGGGGFGGGGGGGDGGGGGGGGGGGGGDBFFGGFGCFGGD@EEGGGFEGEGGGGGGGGGGGGGGGGGGGGGGGGGGGGGE7FFGGGGGGG7CGEGGGGGGGF4<DC5<FGGD>DEDFGDDDFFD>?FFFGGGFF:BB0B>FFFFFBF?FF>FF6BFFBF712???F)
@M05025:18:000000000-B3NL5:1:1101:13788:10120 1:N:0:TCGAAG
GTTTCGACTCCTACGGGAGGCAGCAGTAGGGAATCTTCCACAATGGACGAAAGTCTGATGGAGCAACGCCGCGTGAGTGAAGAAGGGTTTCGGCTCGTAAAGCTCTGTTGGTAGTGAAGAAAGATAGAGGTAGTAACTGGCCTTTATTTGACGGTAATTACTTAGAAAGTCACGGCTAACTACGTGCCAGCAGCCGCGGTAATACGTAGGTGGCAAGCGTTGTCCGGATTTATTGGGCGTAAAGCGAGTGCAGGCGGTTCAATAAGTCTGATGTGAAAGCCTTCGGCTCAACCGGAGAATT
+
CCCCCGGGGGGGGGGGGGGGGGGGGGGGGGGGGGGGGGGGGGGGGGGGGGGGGGGGGGGGGGGGGGGGGGGGGGGGGGGGGGGGGGGGGGGGGGGGGGGGGGGGGGGGGGGGGGFGGGGGGGGGGGGGGGGGGGGGGGGGGGGGGGGGGGGGGGGGGGGGGGGGGGGGGGGGGGGGGGGGGGGGGGGGGGGGGGGGGGGGGGGGGG965E?FGGGGGGGGGGGGGGGGDGGGGGGGGGGGGGGGGGDDBFFGFGFEF><<FFFGGGFFFBF<FDFFFFF(:?B??<03:BFFFF;999?B4
@M05025:18:000000000-B3NL5:1:1101:11587:10120 1:N:0:TCGAAG
GTTTCGACTCCTACGGGAGGCAGCAGTAGGGAATCTTCCACAATGGACGAAAGTCTGATGGAGCAACGCCGCGTGAGTGAAGAAGGGTTTCGGCTCGTAAAGCTCTGTTGGTAGTGAAGAAAGATAGAGGTAGTAACTGGCCTTTATTTGACGGTAATTACTTAGAAAGTCACGGCTAACTACGTGCCAGCAGCCGCGGTAATACGTAGGTGGCAAGCGTTGTCCGGATTTATTGGGCGTAAAGCGAGTGCAGGCGGTTCAATAAGTCTGATGTGAAAGCCTTCGGCTCAACCGGAGAATT
+
CCCCCGGGGGGGGGGGGGGGGGGGGGGGGGGGGGGGGGGGGGGGGGGGGGGGGGGGGGGGGGGGGGGGGGGGGGGGGGGGGGGGGGGGGGGGGGGGGGGGGGGGGGGGGGGGGGGGGGGGGGGGGGGGGGGFGGGGGGGGGGGGGGGGGGFGGGGGGGGGGGGGGGGGFGGGGGGGGGGGGGGGGGGGGGGGGGGGGGGGGGGGGGGGGGGGGGGGG=EC=EGGGGDEE5CGGGGGGGGCDGGGFDCD>FFFFG:BE@B:FFFGFGFFFFFF=<=?F?F<B?AFF:90:23::>>199:AA
@M05025:18:000000000-B3NL5:1:1101:23193:10125 1:N:0:TCGAAG
GTTTCGACTCCTACGGGAGGCAGCAGTAGGGAATCTTCCACAATGGACGAAAGTCTGATGGAGCAACGCCGCGTGAGTGAAGAAGGGTTTCGGCTCGTAAAGCTCTGCTGGTAGTGAAGAAAGATAGAGGTAGTAACTGGCCTTTATTTGACGGTAATTACTTAGAAAGTCACGGCTAACTACGTGCCAGCAGCCGCGGTAATACGTAGGTGGCAAGCGTTGTCCGGATTTATTGGGCGTAAAGCGAGTGCAGGCGGTTCAATAAGTCTGATGTGAAAGCCTTCGGCTCAACCGGAGAATT
+
CCCCCGGGGGGGGGGGGGGGGGGGGGFGGGGGGGGGGGGGGGGGGGGGGDFFGGGFFGGGEFGGGGGGGGGGGGGGGGGGGGGG<FGGGGGDGGGGGGGFGFGDFFE,EFGGGGGGGGGGEDFFGFGGGGGGGGGGGGFGGBFGGGGGGGGGGGGFGGGGGAFBFGGFGDFGGGGGGGGGFCFGGCFGFDGGGGGGGD>C8CGFGGGFGGGE=FGDGGGCEGGFGD==>C69:FFGGGGDGCFG*7<DEFFFFGFFE5BBFFF7>CB=64FBFAFF?68(4:A7:?>F?FFF79602438A
@M05025:18:000000000-B3NL5:1:1101:23088:10145 1:N:0:TCGAAG
GTTTCGACTCCTACGGGAGGCAGCAGTGGGGAATATTGGACAATGGGCGAAAGCCTGATCCAGCCATGCCGCGTGTGTGAAGAAGGTCTTCGGATTGTAAAGCACTTTAAGTTGGGAGGAAGGGTTGTAGATTAATACTCTGCAATTTTGACGTTACCGACAGAATAAGCACCGGCTAACTCTGTGCCAGCAGCCGCGGTAATACAGAGGGTGCAAGCGTTAATCGGAATTACTGGGCGTAAAGCGCGCGTAGGTGGTTCGTTAAGTTGGATGTGAAATCCCCGGGCTCAACCTGGGAACT
+
CCCCCGGGGGGGGGGGGGGGGGGGGGGGGGGGGGGGGGGGGGGGGGGGGGGGGGGGGGGGGGGGGGGGGGGGGGGGGGGGGGGGGGGGGGGGGGGGGGGGGGGGGGFGGGGGGGGGGGGGGFGGGGGEGGGFFGGGGGGGGGGGGGGGGGGGGDGGGGGGGGGGGGGGGGGGGGGGGGGFGFGGGGGGGGGGGGGGDGGEEDCCFGGGGGEE=EGGGGGGGGGGGGGGGGGFGGGGGGGGGGFGGDGGDFFGDD6?F>FFFBFFCFF=@:FDFFFFFBF4:?6>B9(40<?7?:??FB??,
@M05025:18:000000000-B3NL5:1:1101:15309:10151 1:N:0:TCGAAG
GTTTCGACTCCTACGGGAGGCAGCAGTGGGGAATATTGGACAATGGGCGCAAGCCTGATCCAGCCATACCGCGTGGGTGAAGAAGGCCTTCGGGTTGTAAAGCCCTTTTGTTGGGAAAGAAATCCAGCCGGCTAATACCTGGTTGGGATGACGGTACCCAAAGAATAAGCACCGGCTAACTTCGTGCCAGCAGCCGCGGTAATACGAAGGGTGCAAGCGTTACTCGGAATTACTGGGCGTAAAGCGGGCGTAGGTGGTCGTTTAAGTCCGTTGTGAAAGCCCTGGGCTCAACCTGGGAACT
+
CCCCCGGGGGGGGGGGGGGGGGGGGGGGGGGGGGGGGGGGGGGGGGGGGGGGGGGGGGGGGGGGGGGGGGGGGCGGGGGGGGGGGGGGGGGGGGGGGGGGGGGGGGGGGFGGGCGGGGGGFGGGGGGGGGGGGGGGGGGGGGGGGGGGGGGGGGGGGGGGGGGGGGGGGGGGGGEGEGCGFGFGGGGGEGGGGFFDGGGDGGG7CDFCEGGGEGGFEGGGGGGFFGGGGGGGF>F<FGGCCDC*:)))5B:7<<7=)7?>55)9CDFFB?F7DFFFF?FB7876:???F?B??00:?:B?.
@M05025:18:000000000-B3NL5:1:1101:21909:10166 1:N:0:TCGAAG
GTTTCGACTCCTACGGGAGGCAGCAGTGGGGAATATTGGACAATGGGCGAAAGCCTGATCCAGCCATGCCGCGTGTGTGAAGAAGGTCTTCGGATTGTAAAGCACTTTAAGTTGGGAGGAAGGGTTGTAGATTAATACTCTGCAATTTTGACGTTACCGACAGAATAAGCACCGGCTAACTCTGTGCCAGCAGCCGCGGTAATACAGAGGGTGCAAGCGTTAATCGGAATTACTGGGCGTAAAGCGCGCGTAGGTGGTTTGTTAAGTTGAATGTGAAATCCCCGGGCTCAACCTGGGAACT
+
CCCCCGGGGGGGGGGGGGGGGGGGGGGGGGGGGGGGGGGGGGGGGGGGGGGGGGGGGGGGGGGGGGGGGGGGGFGGGGGGGGGGGGGGGGGGGGGGGGGGGGGGGGGGGGGGGGGGDFGGGGGGGGGGGGGGGGGGGGGGGGGGFGGGGGDGGGGGGGGGGGGGGGGGGGGGGGGGGGGGGGGGGGGGGGGGGGGGGGGGGGGGGGGGGGGGGGGGGGGGGGGGGGGGGGGGGGGGGGGGGGGGGDGGFFBDEGFFFEFFFFFGGGFFFB?AFFFFFFFA(3:9>FFFB><?BFFFB:3:5
@M05025:18:000000000-B3NL5:1:1101:24605:10181 1:N:0:TCGAAG
GTTTCGACTCCTACGGGAGGCAGCAGTAGGGAATCTTCCACAATGGACGAAAGTCTGATGGAGCAACGCCGCGTGAGTGAAGAAGGGTTTCGGCTCGTAAAGCTCTGTTGGTAGTGAAGAAAGATAGAGGTAGTAACTGGCCTTTATTTGACGGTAATTACTTAGAAAGTCACGGCTAACTACGTGCCAGCAGCCGCGGTAATACGTAGGTGGCAAGCGTTGTCCGGATTTATTGGGCGTAAAGCGAGTGCAGGCGGTTCAATAAGTCTGATGTGAAAGCCTTTGGCTCAACCGGAGAATT
+
CCCCCGGGGGGGGGGGGGGGGGGGGGGGGGGGGGGGGGGGGGGGFEGGGGGGGGGGGGGGGGGGGGGGGGGGGFEGGGGGGGGGFGGGGGGGGGGGGGGFFCCFFCGGGGGGGGFFFGGGGGGGGGGGGGGGEGGGGGGGGGGFGGGGGGFACGGGGGGGGGGGGGGGGG=FFEGG@EEF;FGEGGGGGGFGFEGD78BECEGGGGGGGEGGGGGGGFG*:CEGGGE=EEFGF7+87CGDDGGG7)1C@FFFBG>EF5>(9@F7>?0=F>4<FD=BFF4(4:<)50).874<<>>>9B<A4
@M05025:18:000000000-B3NL5:1:1101:9056:10182 1:N:0:TCGAAG
GTTTCGACTCCTACGGGAGGCAGCAGTAGGGAATCTTCCACAATGGACGAAAGTCTGATGGAGCAACGCCGCGTGAGTGAAGAAGGGTTTCGGCTCGTAAAGCTCTGTTGGTAGTGAAGAAAGATAGAGGTAGTAACTGGCCTTTATTTGACGGTAATTACTTAGAAAGTCACGGCTAACTACGTGCCAGCAGCCGCGGTAATACGTAGGTGGCAAGCGTTGTCCGGATTTATTGGGCGTAAAGCGAGTGCAGGCGGTTCAATAAGTCTGATGTGAAAGCCTTCGGCTCAACCGGAGAATT
+
CCCCCGGGGGGGGGGGGGGGGGGGGGGGGGGGGGGGGGGGGGGGGGGGGGGGGGGGGGGGGGGGGGGGGGGGGGGGGGGGGGGGGGGGGGGGGGGGGGGGGGGGGGGGGGGGGGGGGGGGGGGGGGGGGGGGGGGGGGGGGGGGGGGGGGGGGGGGGGGGGGGGGGGGGGGGGGGCGGGGGGGGGFGGFFGGFGGGGGGGGGGGGGFGGGGGGGGGGGGAEGGGGGDCGEFGFGGGGGGGGGGGGGGGFFFGFGEFE7>?FFFGGGFFFFFFFFFFFFFB<BAFBBFFFFFFFFFBFBFFA
@M05025:18:000000000-B3NL5:1:1101:3634:10209 1:N:0:TCGAAG
GTTTCGACTCCTACGGGAGGCAGCAGTAGGGAATCTTCCACAATGGACGAAAGTCTGATGGAGCAACGCCGCGTGAGTGAAGAAGGGTTTCGGCTCGTAAAGCTCTGTTGGTAGTGAAGAAAGATAGAGGTAGTAACTGGCCTTTATTTGACGGTAATTACTTAGAAAGTCACGGCTAACTACGTGCCAGCAGCCGCGGTAATACGTAGGTGGCAAGCGTTGTCCGGATTTATTGGGCGTAAAGCGAGTGCAGGCGGTTCAATAAGTATGATGTGAAAGCCTTCGGCTCAACAGGAGAATT
+
CCCCCFFGFGGGGGGGGGGGGGGGGGGGFGDFG8FFGGFFDGGGGGGGGDGGGFGFFGGGGEGGGGGGGCGGGFFBFGFEGGCGFFFF@@F@FC7FFGDGFFGD<FFFGGG7?FAFBEFGF<FFFGGGGGFFG9FFDDDFFF@FFDCDFA9CCCFGGGGFGFGGGFGGGGFCCFGDECF@CEGECCDFGF5>>C5CDCEGDGGGCGECEEFDFFGGG*=*/::AF::7:*=<:D7=4FGCDCG>*5CD@F?C495750)-7467FFF*9>FF=AFFFF4(.(3)(44,33)1).2(32<D2
@M05025:18:000000000-B3NL5:1:1101:11953:10223 1:N:0:TCGAAG
GTTTCGACTCCTACGGGAGGCAGCAGTAGGGAATCTTCGGCAATGGACGCAAGTCTGACCGAGCAACGCCGCGTGAGTGAAGAAGGTTTTCGGATCGTAAAACTCTGTTGTTAGAGAAGAACAAGGATGAGAGTAAAATGTTCATCCCTTGACGGTATCTAACCAGAAAGCCACGGCTAACTACGTGCCAGCAGCCGCGGTAATACGTAGGTGGCAAGCGTTGTCCGGATTTATTGGGCGTAAAGCGAGCGCAGGCGGTTTCTTAAGTCTGATGTGAAAGCACCCGGCTCAACCGGGGAGG
+
CCCCCGGGGGGGGGGGGGGGGGGGGGGGGGGGGGGGGGGGGGGGGGGGGGGEGGGGGGGGGGGGGGGGGGGGGFECFGGGGGGGGGGFEFGGGGEFGGGGGGGGGGGGGGGGFDFGGGGGGGGGGGGGGGGDGGGEGGGDGGGDGGFCFGGGGGGGFFGGGGFGGGGGFFGGGGGGGGGFGGFG5FFGGGCFGGGGGGGGGGGGGGG<CFEGGGGGGGCE*=CEFCCGGE=+<:FDFGFGCGGF:CDGFEEDDGD3;>77B6?FCFFF4274@B?@9/861(.8(46;3(24::>6B;622
@M05025:18:000000000-B3NL5:1:1101:5720:10250 1:N:0:TCGAAG
GTTTCGACTCCTACGGGAGGCAGCAGTAGGGAATCTTCCGCAATGGACGAAAGTCTGACGGAGCAATGCCGCGTGAGTGAAGAAGGTTTTCGGATCGTAAAACTCTGTTGTTAGAGAAGAACAAGGATGAGAGTAACTGCTCATCCCCTGACGGTATCTAACCAGAAAGCCACGGCTAACTACGTGCCAGCAGCCGCGGTAATACGTAGGTGGCAAGCGTTGTCCGGATTTATTGGGCGTAAAGCGAGCGCAGGCGGTTCTTTAAGTCTGATGTGAAAGCCCCCGGCTCAACCGGGGAGGG
+
CCCCCGGGGGGGGGGGGGGGGGGGGFGGGGGFGGGGGGGGGGGGGGGGGGGGGGGGGGGGGGGGGGGGGGGGGGGGGGGGGGGGGGGGGGGGGGGGGGGGGGGGGGGGGGGGGGGGGGGGGGGGGGGGGGGDFGGFFFGGGGGGGFGGGGGGGGGGGGFGFGGGGGGGGFGGGGGGGGGGGGGGGGGGGGGGGGGGGGGGGGGGGGGGGGGGGGGGGGGGGDEGG5C:CCFGGGGGGDGGDGGFFGGGFFBDEC3>@>BBFFFF=>8=BAFA?DFFFFFF1::>>69((,22:6>FF0239
@M05025:18:000000000-B3NL5:1:1101:5900:10259 1:N:0:TCGAAG
GTTTCGACTCCTACGGGAGGCAGCAGTGGGGAATATTGCACAATGGGGGAAACCCTGATGCAGCGACGCCGCGTGAAGGAAGAAGTATCTCGGTATGTAAACTTCTATCAGCAGGGAAGAAAATGACGGTACCTGACTAAGAAGCCCCGGCTAACTACGTGCCAGCAGCCGCGGTAATACGTAGGGGGCAAGCGTTATCCGGATTTACTGGGTGTAAAGGGAGCGTAGACGGAAGAGCAAGTCTGATGTGAAAGGCTGGGGCTTAACCCCAGGACTGCATTGGAAACTGTTTTTCTAGAGG
+
CCCCCGGGGGGGGGGGGGGGGGGGGGGGGGGGGGGGGGGGGGGGGGGGGGGGGGGGGGGGGGGGGGGGGGGGGEGGGGGGGGGGGFGGGGGGGGGGGGGGGGGGGGGGGGGGGGGGGGGGGGGGGGGGGGGGGGGGGGGGGGGGG?FGGGGDEFGGGGGGGGGGGGGGGGGGGGGGGGGGGCGGGGGGGGGGGGGGGGGGGGGGGEGFGGGGGGGFGGGGCFEGGGGGGFGGGGGGGGGGGGGGGGGGFFFF?CF@FFEBFFF:FFFFFFFFFBF4759:A3:24<?>>:<A76>A5<<2(
@M05025:18:000000000-B3NL5:1:1101:23938:10282 1:N:0:TCGAAG
GTTTCGACTCCTACGGGAGGCAGCAGTAGGGAATCTTCCACAATGGACGAAAGTCTGATGGAGCAACGCCGCGTGAGTGAAGAAGGGTTTCGGCTCGTAAAGCTCTGTTGGTAGTGAAGAAAGATAGAGGTAGTAACTGGCCTTTATTTGACGGTAATTACTTAGAAAGTCACGGCTAACTACGTGCCAGCAGCCGCGGTAATACGTAGGTGGCAAGCGTTGTCCGGATTTATTGGGCGTAAAGCGAGTGCAGGCGGTTCAATAAGTCTGATGTGAAAGCCTTCGGCTCAACCGGAGAATT
+
CCCCCGGGGGGGGGGGGGGGGGGGGGGGGGGGGGGGGGGGGGGGGGGGGGGGGGGGGGGGGGGGGGGGGGGGGGGGGGGGGGGGGGGGGGGGGGGGGGGGGGGGGGGGGGGGGGGGFGGGGFGGGGGGGGGGGGGGGGGGGGGGGGGGGGGGGGGGGGGGGGGGGGGGGGGGGEGCEGGGGGGGGFFFFGGGGGGGGGGGEEGGGGGGGGGGGGGGGGGEEGGGGGGGGEGGGGGGGGGGGGGGGDDCFFFGFGFFF3<:FFFCCFFFFFFFFFFFFFFB??A?FFB:18<??>B>002><
@M05025:18:000000000-B3NL5:1:1101:14280:10291 1:N:0:TCGAAG
GTTTCGACTCCTACGGGAGGCAGCAGTGGGGAATATTGCACAATGGGCGCAAGCCTGATGCAGCCATGCCGCGTGTATGAAGAAGGCCTTCGGGTTGTAAAGTACTTTCAGCGAGGAGGAAGGTGTTGTGGTTAATAACCGCAGCAATTGACGTTACTCGCAGAAGAAGCACCGGCTAACTCCGTGCCAGCAGCCGCGGTAATACGGAGGGTGCAAGCGTTAATCGGAATTACTGGGCGTAAAGCGCACGCAGGCGGTCTGTCAAGTCGGATGTGAAATCCCCGGGCTCAACCTGGGAACT
+
CCCCCGGGGGGGGGGGGGGGGGGGGGGGGGGGGGGGGGGGGGGGGGFGGGGGGGGGGGGGGGGFGGGGGGGGGFFGGFEFDFCEGFDGGFGFGGGGGGDGGGGGGEGGGGGGGDGGEGGDGGGGGGDGGGGFGGGGGGGGGGGGGGGGGF9FEFGGDGFDGCGEGGFGGGGGGDCEGC@CFGGEEGEFCC8CGCECEGGEEEGGGGGG=EGGGGGGFGGC=EFGGGECCFECFGGGGGGGGDFGGDD5>@5<B<DDE@D0?@FF*>7=>>FF>:FF*/=27>01(,(2<>>?FFB117:?.
@M05025:18:000000000-B3NL5:1:1101:3080:10311 1:N:0:TCGAAG
GTTTCGACTCCTACGGGAGGCAGCAGTAGGGAATCTTCCGCAATGGACGAAAGTCTGACGGAGCAATGCCGCGTGAGTGAAGAAGGTTTTCGGATCGTAAAACTCTGTTGTTAGAGAAGAACAAGGATGAGAGTAACTGCTCATCCCCTGACGGTATCTAACCAGAAAGCCACGGCTAACTACGTGCCAGCAGCCGCGGTAATACGTAGGTGGCAAGCGTTGTCCGGATTTATTGGGCGTAAAGCGAGCGCAGGCGGTTCTTTAAGTCTGATGTGAAAGCCCCCGGCTCAACCGGGGAGGG
+
CCCCCFFFEGGGGGGGGDGGDGGDGGGGGGGGGGFGGGGGGGGGGGGGGGDEEFFGGGGGFCEGFGGGGGEDGGGFGCGGGGGGGGFFFFFEGGG7EGGFGGGGGFGGGGFGEFGGGFEGGGGGGDGGGDGGGFFFGGGGGGGG<DFGEFGGGGEGGCC;FGGGF?FFGGFGGGEFECFGGGGGGGGGGGGGC8E8EDE>EGGGG89CC8;CFC6?FDD2:ECCEC=*2:+=CGG4C4DD3DFFFGDDEEE))9@EF:><6*=7FF6=FB@469@F9@FBF:((4132424?B>6;902(7
@M05025:18:000000000-B3NL5:1:1101:20129:10360 1:N:0:TCGAAG
GTTTCGACTCCTACGGGAGGCAGCAGTAGGGAATCTTCCACAATGGACGAAAGTCTGATGGAGCAACGCCGCGTGAGTGAAGAAGGGTTTCGGCTCGTAAAGCTCTGTTGGTAGTGAAGAAAGATAGAGGTAGTAACTGGCCTTTATTTGACGGTAATTACTTAGAAAGTCACGGCTAACTACGTGCCAGCAGCCGCGGTAATACGTAGGTGGCAAGCGTTGTCCGGATTTATTGGGCGTAAAGCGAGTGCAGGCGGTTCAATAAGTCTGATGTGAAAGCCTTCGGCTCAACCGGAGAATT
+
CCCCCGGGGGGGGGGGGGGGGGGGGGFGGGGGGGGGGGGGGGGGGGGGGGGGGGGGGGGGGGGGGGGGGGGGGGGGGGGGGGGGGGGGGGGGGGGGGGGGGGGGGGGGGGGGGGGGGGGGGGGGGGGGGGGGGGGGGGGGGGGGGGGGGAGGG>FGGGGGGGGGGGGGGGGGGCGGGGGGGGGGGGGGCFGGGGDGGGGGGGGGGGGGGDFGGGGGFGGGGGGFGGEGGCCGGGG=<FDGGGGGGGGGF>FGFGFFF5)4@=B>7CBFBFFFBBFFBFB?BBAF0:98?FBF?9>0;1:><
@M05025:18:000000000-B3NL5:1:1101:10379:10393 1:N:0:TCGAAG
GTTTCGACTCCTACGGGAGGCAGCAGTAGGGAATCTTCCACAATGGACGAAAGTCTGATGGAGCAACGCCGCGTGAGTGAAGAAGGGTTTCGGCTCGTAAAGCTCTGTTGGTAGTGAAGAAAGATAGAGGTAGTAACTGGCCTTTATTTGACGGTAATTACTTAGAAAGTCACGGCTAACTACGTGCCAGCAGCCGCGGTAATACGTAGGTGGCAAGCGTTGTCCGGATTTATTGGGCGTAAAGCGAGTGCAGGCGGTTCAATAAGTCTGATGTGAAAGCCTTCGGCTCAACCGGAGAATT
+
CCC@CGGECFGGGGECFEGGGGEEGGGCFFEGCFGGGGGGGGGGGGGGGGGGGFGGGGGGFFFGGGFGGGEGFFCCEGGGGGG<FFG9FEGE:FDGGGEGFG9FFCF@EGGFDFDFCCEAEED=FEFFGGF9FGEGGGGGGCFFGGGGCFFGGGGDCFEDGGGGCGGGGGGGFFGGGDGGGGGGCCFFC8CFGGGGGGGGGGGFGFAFGGGGGGG6CCE5EGGGGGGGGEFGGGGDCGGGDDCCC5CC)>BC?>:>:73:6==F:**1966<=4=F?BF0:328:<6:??F:139(((8A5
@M05025:18:000000000-B3NL5:1:1101:16133:10399 1:N:0:TCGAAG
GTTTCGACTCCTACGGGAGGCAGCAGTAGGGAATCTTCCACAATGGACGAAAGTCTGATGGAGCAACGCCGCGTGAGTGAAGAAGGGTTTCGGCTCGTAAAGCTCTGTTGGTAGTGAAGAAAGATAGAGGTAGTAACTGGCCTTTATTTGACGGTAATTACTTAGAAAGTCACGGCTAACTACGTGCCAGCAGCCGCGGTAATACGTAGGTGGCAAGCGTTGTCCGGATTTATTGGGCGTAAAGCGAGTGCAGGCGGTTCAATAAGTCTGATGTGAAATCCTTCGGCTCAACCGGAGAATT
+
CCCCCGGGGGGGGGGGGDDGEGGGGGGGGGGGGGGGGGFGGFFGGGFFGGGGGGGFGFGGGGFGFFFFGGGGGEEEGGGF9EEGCFCFGGCFG:CEFE@F<EFEEBFG<,ABE?FD9EFCCGGAEDFGG@AFGGFFGG9,AC@EDAFGGCD<+>=DGGGEFADFGG9B:FCCF@7:EEFFGADBEE@8AEGGFGGEGGDGCGEE@FGG=*>FFG=9*=:=55EE@E*7AEC+<CCCDDD7DGGCCC*/5)**9F>>F5517=@>>>/*/48<7<7766*-49:.,<0(45?BB;93(((..
@M05025:18:000000000-B3NL5:1:1101:26774:10409 1:N:0:TCGAAG
GTTTCGACTCCTACGGGAGGCAGCAGTAGGGAATCTTCCACAATGGACGAAAGTCTGATGGAGCAACGCCGCGTGAGTGAAGAAGGGTTTCGGCTCGTAAAGCTCTGTTGGTAGTGAAGAAAGATAGAGGTAGTAACTGGCCTTTATTTGACGGTAATTACTTAGAAAGTCACGGCTAACTACGTGCCAGCAGCCGCGGTAATACGTAGGTGGCAAGCGTTGTCCGGATTTATTGGGCGTAAAGCGAGTGCAGGCGGTTCAATAAGTCTGATGTGAAAGCCTTCGGCTCAACCGGAGAATT
+
CCCCCGGGGGGGGGGGGGGGGGGGGGGGGGGGGGGGGGGGGGGGGGGGGGGDGGGGGGGGGGGGGGGGGGGGGGGGGGGGGGGGGGGFFGGGGGGGGGGGGGGFGGGFGGGGGGFGGGGGGGGGGGGGGGGGGGGGGGGGGGFFGGGGGGGDGGGGGGGGGGGGGGGGGGFFGGGGGGGGGGGGGEEEEGGGGGGGGGEGGEGGGGGGGGGGGGGGCFGGGCGGGEEEC=EGGGGGGFDDGGGGGGGGD@*:7FE>@35:F??FGGFFFABBFAFFFFF?<?A?FB9?B>>?709;FB<74
@M05025:18:000000000-B3NL5:1:1101:20237:10413 1:N:0:TCGAAG
GTTTCGACTCCTACGGGAGGCAGCAGTGGGGAATATTGGACAATGGGCGCAAGCCTGATCCAGCCATACCGCGTGGGTGAAGAAGGCCTTCGGGTTGTAAAGCCCTTTTGTTGGGAAAGAAATCCAGCCGGCTAATACCTGGTTGGGATGACGGTACCCAAAGAATAAGCACCGGCTAACTTCGTGCCAGCAGCCGCGGTAATACGAAGGGTGCAAGCGTTACTCGGAATTACTGGGCGTAAAGCGTGCGTAGGTGGTTATTTAAGTCCGTTGTGAAAGCCCTGGGCTCAACCTGGGAACT
+
CCCCCGGGGGGGGGGGGGGGGGGGGGGGGGGGGGGGGGGGGGGGGGGGGGGGGGGGGGGGGGGGGGGGGGGGGGGGGGGGGGGGGGGGGGGGGGGGGGGGGGGGGGGGGGGGGGGGGGGGGGGGGGGGGGGGGGGGGGGGGGGGGGDFGGGGGGEGGGGGGGGGGGGGGGGGGGGGGGGGGGGGFFEDGGGGGGGGDGGGGGGGGGFDGGGGDGGGGGGGGGEGGGGG5CFGGGFGGGGDGGFF7CDDEF:7)>=FF>36?FFC**/1*3@?>3BFFFF?F0:066?F?>>B33?<:B><2
@M05025:18:000000000-B3NL5:1:1101:23261:10442 1:N:0:TCGAAG
GTTTCGACTCCTACGGGAGGCAGCAGTGGGGAATTTTGGACAATGGGGGAAACCCTGATCCAGCAATGCCGCGTGTGCGAAGAAGGCCTTCGGGTTGTAAAGCACTTTTGTCAGGGAAGAAATCCTTTGGGCTAATACCCTAGGGGGATGACGGTACCTGAAGAATAAGCACCGGCTAACTACGTGCCAGCAGCCGCGGTAATACGTAGGGTGCAAGCGTTAATCGGAATTACTGGGCGTAAAGCGTGCGCAGGCGGTTGTGTAAGACAGGTGTGAAATCCCCGGGCTTAACCTGGGAATT
+
CCCCCGGGGGGGGGGGGGGGGGGGGGGGGGGGGGGGGGGGGGGGGGGGGGGGGGGGGGGGGGGGGGGGGGGGGGGGGGGGGGGGGGGGGGGGGGGGGGGGGGGGGGGGGGGGGGGGGGGGGGGGGGGGGGGGGGGGGGGGGGGGGGGGGGGGGGGGGGGGGGGGGGGGGGGFGGGGGGGGGGGGGGGGGGGGGGGGGGGEGGGGGG@CGGGGGGGGGGGEGGGGGGGGGGGGFGGGGGGGGG3CFDDDEFFGEGFFFF3;FFFFGG=?FBFFFBEFFFF9::?>;FF06?FFDBFFF??F?
@M05025:18:000000000-B3NL5:1:1101:27849:10446 1:N:0:TCGAAG
GTTTCGACTCCTACGGGAGGCAGCAGTAGGGAATCTTCCACAATGGACGCAAGTCTGATGGAGCAACGCCGCGTGAGTGAAGAAGGGTTTCGGCTCGTAAAGCTCTGTTGGTAGTGAAGAAAGATAGAGGTAGTAACTGGCCTTTATTTGACGGTAATTACCTAGAAAGTCACGGCTAACTACGTGCCAGCAGCCGCGGTAATACGTAGGTGGCAAGCGTTGTCCGGATTTATTGGGCGTAAAGCGAGTGCAGGCGGTTCAATAAGTCTGATGTGAAAGCCTTCGGCTCAACCGGAGAATT
+
CCCCCGGGGGGGGGGGGGGGGGGGGGGGGGGGGGGGGGGGGGGGGGGGGGGGGGGGGGGGGGGGGGGGGGGGGGGGGGGGGGFGGGGGGGGGGGGGGGGGGGGGGGGGGGGGGGGGGGGGGGGGGGGGGGGGGGGGGGGGGGGGGGGGGFGGGGGGGGGGGGGGGGGGGGGGGGGGGGGGGGGGGGGGGGGGFGGGGGGGGGGGGGGGGGFGGGGGGGGEEGGGGEEEAEG?@FGG<FGGGGGGGDGGFFFGFGEFF3;6=FFFGG7FFAFFFF=FFFBB0:42219B04?<<;9619:A<
@M05025:18:000000000-B3NL5:1:1101:9560:10463 1:N:0:TCGAAG
GTTTCGACTCCTACGGGAGGCAGCAGTAGGGAATCTTCGGCAATGGACGAAAGTCTGACCGAGCAACGCCGCGTGAGTGAAGAAGGTTTTCGGATCGTAAAACTCTGTTGTTAGAGAAGAACAAGGATGAGAGTAACTGTTCATCCCTTGACGGTATCTAACCAGAAAGCCACGGCTAACTACGTGCCAGCAGCCGCGGTAATACGTAGGTGGCAAGCGTTGTCCGGATTTATTGGGCGTAAAGCGAGCGCAGGCGGTTTCTTAAGTCTGATGTGAAAGCCCCCGGCTCAACCGGGGAGGG
+
CCCCCGGGGGGGGGGGGGGGGGGGGGGGGGGGGGGGGGGGGGGGGGGGGGGGGGGGGGGGGGGGGGGGGGGGGFGGGGGGGGGGGGGFGGGGGGGGGGGGGGGGGGGGGGGGGGGGGGGGGGGGGGGGGGGGGGGGGGGGGGGGGGGGGGGGGGGGGGGGGGGGGGGGGGGGGGGGGGGGGGGGGGGGGGGGGGGGGGGGGGGGGGFGGGGGGGGGGGGGGGGGGGGGEEGDGGGGGGGGGGGGGGGGFFFGF<>BFFF1??FFFGF4@AFFFFFFFFF<?F:>>FFF?<>?FFFB9>>FB
@M05025:18:000000000-B3NL5:1:1101:5753:10494 1:N:0:TCGAAG
GTTTCGACTCCTACGGGAGACAGCAGTAGGGAATCTTCCACAATGGACGAAAGTCTGATGGAGCAACGCCGCGTGAGTGAAGAAGGGTTTCGGCTCGTAAAGCTCTGTTGGTAGTGAAGAAAGATAGAGGTAGTAACTGGCCTTTATTTGACGGTAATTACTTAGAAAGTCACGGCTAACTACGTGCCAGCAGCCGCGGTAATACGTAGGTGGCAAGCGTTGTCCGGATTTATTGGGCGTAAAGCGAGTGCAGGCGGTTCAATAAGTCTGATGTGAAAGCCTTCGGCTCAACCGGAGAATT
+
CCCCCGGGGGGGGGGGGGGGGGGGGGGGGGGGGGGGGGGGGGGGGGGGGGGGGGGGGGGGGGGGGGGGGGGGGGGGGGGGGGGGGGGGGGGGGGGGGGGGGGGGGGGGGGGGGGGGEGFFGGGGFGGGGGGGGGGGGGGGGGGGGGGGGGGGGGGGGGGGGGGGGGGGGG;FFGGGGGGGGGGGGCGGGGGGGGGGGGGGGGGGGGGCFEGGGGGGGGGGGG=?EGGGGECEFGCFGGGGGGGGGGGGBFFGFG>EFF:?FF?GGFF?FFFFFFFFFF=:1:D??B96:?DBFFFF>9BF<
@M05025:18:000000000-B3NL5:1:1101:10865:10497 1:N:0:TCGAAG
GTTTCGACTCCTACGGGAGGCAGCAGTGGGGAATATTGCACAATGGGGGAAACCCTGATGCAGCTACGCCGCGTGAAGGAAGAAGTATCTCGGTATGTAAACTTCTATCAGCAGGGAAGAAAATGACGGTACCTGACTAAGAAGCCCCGGCTAACTACGTGCCAGCAGCCGCGGTAATACGTAGGGGGCAAGCGTTATCCGGATTTACTGGGTGTAAAGGGAGCGTAGACGGAAGAGCAAGTCTGATGTGAAAGGCTGGGGCTTAACCCCAGGACTGCATTGGAAACTGTTTTTCTAGAGT
+
CCCCCGGGGGGGGGGGGGGGGGGGGGGGGGGGGGGGGGGGGGGGGGGGGGGGGGGGGGGGGGGGGGGGGGGGGGGGGGGGGGGGGGGGGGFGGGGGGGGGGGGGGGGGGGGGGGGGGGGGGGGGGGGGGGGGFGGGGGGGGGGGGCGGGGGGGGGGGGGG?CFGGGGGGGGGGGGGGGGGGGGGGGGGGGGGGGGGEGGGGGGG=FGGGGGGGGGFGGGFGGGGG55CGGGGGGDGGGGGGFCFGGGGFFFFFCFFF;BB>>EGGD??>1>:3(5?>FF>A2729>:AAA<4<?04<))56
@M05025:18:000000000-B3NL5:1:1101:21910:10532 1:N:0:TCGAAG
GTTTCGACTCCTACGGGAGGCAGCAGTAGGGAATCTTCCACAATGGACGAAAGTCTGATGGAGCAACGCCGCGTGAGTGAAGAAGGGTTTCGGCTCGTAAAGCTCTGTTGGTAGTGAAGAAAGATAGAGGTAGTAACTGGCCTTTATTTGACGGTAATTACTTAGAAAGTCACGGCTAACTACGTGCCAGCAGCCGCGGTAATACGTAGGTGGCAAGCGTTGTCCGGATTTATTGGGCGTAAAGCGAGTGCAGGCGGTTCAATAAGTCTGATGTGAAAGCCTTCGGCTCAACCGGAGAATT
+
CCCCCGGGGGGGGGGGGFGGGGGGGGGGGGGGGGGGGGGGGGGGGGGGGGGGGGGGGGGGGFGGGGGGGGGGGGGGGGGGGGGGGGGGGGGGGGGGGGGGGFFGGGFFGCF=FFGGGGGGGFGDFGGGGGGGGFGCFGGFGGGGGGFGGGGGGGCGGGGGFEGGGGGGGGCFFGCFCEGCFGGGGGGGGFGGGGGGGGG5EEFGFGCFFEGFGFGGGGGEEEG7FEDE5*=@CFGGDCGDDDFD753C>FFFFF;B@B>26=FGGGFF?<=AB)17@BF0<:2)(2(4<<<?:999>>B<4
@M05025:18:000000000-B3NL5:1:1101:22615:10542 1:N:0:TCGAAG
GTTTCGACTCCTACGGGAGGCAGCAGTAGGGAATCTTCGGCAATGGACGAAAGTCTGACCGAGCAACGCCGCGTGAGTGAAGAAGGTTTTCGGATCGTAAAACTCTGTTGTTAGAGAAGAACAAGGATGAGAGTAACTGTTCATCCCTTGACGGTATCTAACCAGAAAGCCACGGCTAACTACGTGCCAGCAGCCGCGGTAATACGTAGGTGGCAAGCGTTGTCCGGATTTATTGGGCGTAAAGCGAGCGCAGGCGGTTTCTTAAGTCTGATGTGAAAGCCCCCGGCGCAACCGGGGAGGG
+
CCCCCGGGGGGGGGGGGGGGGGGGGGFGGGGGGGGGGGGGGGGGGGGGGGGGGGGGGGGGGGGGGGGGGGGGGGGGGGGGGGGGGGGGGGGGGGGGGGGGGGGGGGGGGGGGGGGGGGGGGGGGGGGGGGGGGFGFGGGGGGGGGGGGGGGGGGGGGGGGGGGGGGGGGGGGGGDDGGGGGGGGGGGGFGGGGGGGGGGGGGGGFGGGGGGGGGGGGGGGGGGGGGGG=EGGGGGGGGGGGGFDGDCDFFFGFCB@:<;<F6@GCGF=@A?<?4/9FFFFB?B919;(496>?FF>;>FFF
@M05025:18:000000000-B3NL5:1:1101:9239:10606 1:N:0:TCGAAG
GTTTCGACTCCTACGGGAGGCAGCAGTAGGGAATCTTCCACAATGGACGAAAGTCTGATGGAGCAACGCCGCGTGAGTGAAGAAGGGTTTCGGCTCGTAAAGCTCTGTTGGTAGTGAAGAAAGATAGAGGTAGTAACTGGCCTTTATTTGACGGTAATTACTTAGAAAGTCACGGCTAACTACGTGCCAGCAGCCGCGGTAATACGTAGGTGGCAAGCGTTGTCCGGATTTATTGGGCGTAAAGCGAGTGCAGGCGGTTCAATAAGTCTGATGTGAAAGCCTTCGGCTCAACCGGAGAATT
+
CBCCCGGGGGGGGGGGGGGGGGGGGGGGGGGGGGGGGGGGGGGGGGGGGGGGGGGGGGGGGGGGGGGGGGGGGGGGGGGFGGGGGGGGGGGGGGGGGGGGGGGGGGGFGGGGGGFFGGGGGGGGGGGGGGGGGGGGGGGFGGGGGGGGGGGGGGGGGGGGGGGGGGDFGCFGGGGGGGGGGGGGGGGGGGGGGGGGGGGGGGGFGGGGGEGGFFGGG5CCGGGGFEEC=EGGGFGGGGDGGCGGGD35<>*CFGFFF>BBF6@FGFFFFF=<6:?FFFFF(8B>BF0<07<BF>>F9>?A4
@M05025:18:000000000-B3NL5:1:1101:12373:10613 1:N:0:TCGAAG
GTTTCGACTCCTACGGGAGGCAGCAGTAGGGAATCTTCCACAATGGACGAAAGTCTGATGGAGCAACGCCGCGTGAGTGAAGAAGGGTTTCGGCTCGTAAAGCTCTGTTGGTAGTGAAGAAAGATAGAGGTAGTAACTGGCCTTTATTTGACGGTAATTACTTAGAAAGTCACGGCTAACTACGTGCCAGCAGCCGCGGTAATACGTAGGTGGCAAGCGTTGTCCGGATTTATTGGGCGTAAAGCGAGTGCAGGCGGTGCAATAAGTCTGATGTGAAAGCCTTCGGCTCAACCGGAGAATT
+
CCCCCGGGGGGGGGGGGGGGGGGGGGGGGGGGGGGGGGGGGGGGGGGGGGGGGGGGGGGGGGGGGGGGGGGGGGGGGGGGGGGGGGGGGGGGGGGGGGGGGGGGGGGGGGGGFGGGGGGFFGGGGGGGGGGGGGDGGGGGGGFGGGGGGGGGGGGGGGGGGGGGGGGGGGGGGGEGGGGGGGGGGGGGFFGGGGGGGGGGGGGEGGGFGGGGGGGGGGGDGGGFGGGEGGGFGGGGGGGGGGGGGGGD>@FFFFFFFF39FFFDGGBFFDFDFDFFFFF:B?FFFFFFFFFFFFFF;BFA:
@M05025:18:000000000-B3NL5:1:1101:25022:10615 1:N:0:TCGAAG
GTTTCGACTCCTACGGGAGGCAGCAGTAGGGAATCTTCCACAATGGACGAAAGTCTGATGGAGCAACGCCGCGTGAGTGAAGAAGGGTTTCGGCTCGTAAAGCTCTGTTGGTAGTGAAGAAAGATAGAGGTAGTAACTGGCCTTTATTTGACGGTAATTACTTAGAAAGTCACGGCTAACTACGTGCCAGCAGCCGCGGTAATACGTAGGTGGCAAGCGTTGTCCGGATCTATTGGGCGTAAAGAGAGTGCAGGAGGTTCAATAAGTCTGATGTGAAAGCCTTAGGCGCAACCGGAGAATT
+
CA@CC7FGECCCCC;@77@7CCFF<EFGGFEAEG,@FDGFGCEFF8FGGGG>@6CEF<FEGEGGGFGEC+FCFCECC9F?<F,,CFE,C:DCGGC?CF7FFG9EGGGF<FCCAFFAFAFGCFGGFGGG5AF<5A<FGGDF?DGGGCFDGFFG7:3D@9;FFAFB;ACCF,,8,8FCGDGGA,@>,>D>@,>>>>C*>C>CE=C,4:1:=B9C**:<5:=/57E+=EG52*<@FD7=*7>9D3>7*2577?BGF>).5)))/*9*0:@6*465*)*96*1(,42)4)4(-1;>B9(,(,44)
@M05025:18:000000000-B3NL5:1:1101:7315:10626 1:N:0:TCGAAG
GTTTCGACTCCTACGGGAGGCAGCAGTGGGGAATATTGCACAATGGGGGAAACCCTGATGCAGCAACGCCGCGTGAGTGAAGAAGGTTTTCGGATTGTAAAGCTCTGTTAGCAGGGAAGAGGAAGGACGGTACCTGCAGAGGAAGCCACGGCTAACTACGTGCCAGCAGCCGCGGTAATACGTAGGTGGCAAGCGTTGTTCGGAATAACTGGGCGTAAAGGATGCGTAGGCGGTTAAACAAGTTATATGTTAAATATATAGGCTTAACCTGTAGAAAGCATATAAAACTGTTTAACTAGAG
+
CCCCCGGGDCFGGFGGGGGGGGGGGFEFGGFEGGGGGFGGGGGGGGGGDGGGGGGGFGGGGGGGCFGGGGGGGFCFFGGGGGGGGGFFFGGGGGGGGGGGGGGGGGGGGGGGGGGGGFGGGGGFGGGGGGGGGGGGGGGGGDGGGGGGFGGGGGGGGGGGGGGGGGGGGFGGGEGFDEGGGGGGGGGGGGGGGGGGGEGCFEGGGGGFFC?6CGE=EEGGGGGGGG>=GGGGG9C<CFFGGGGCC>FGFFFG=GFFFFFF?6?GGGFFF>5<FAFFFFFFAFBDAAFFD>66).6ADDF>2
@M05025:18:000000000-B3NL5:1:1101:9018:10630 1:N:0:TCGAAG
GTTTCGACTCCTACGGGAGGCAGCAGTAGGGAATCTTCCACAATGGACGAAAGTCTGATGGAGCAACGCCGCGTGAGTGAAGAAGGGTTTCAGCTCGTAAAGCTCTGTTGGTAGTGAAGAAAGATAGAGGTAGTAACTGGCCTTTATTTGACGGTAATTACTTAGAAAGTCACGGCTAACTACGTGCCAGCAGCCGCGGTAATACGTAGGTGGCAAGCGTTGTCCGGATTTATTGGGCGTAAAGCGAGTGCAGGCGGTTCAATAAGTCTGATGTGAAAGCCTTCGGCTCAACCGGAGAATT
+
CCCCCGGGGGGGGGGGGGGGGGGGGGGGGGGGGGGGGGGGGGGGGGGGGGGGGGGGGGGGGGGGGGGGGGGGGGGGGGGGGGGGGGGGGGGGGGGGGGGGGGGGGGGGGGGGGGGGGGGGGGGGGGGGGGGGGGGGGGGGGGGGGGGGGGGGGGGGGGGGGGGGGGGGGGGGGGGGGGGGGGGGGFGGGGGGGGGGGGGGGGGGGGGGGGGGGGGGGGGGGGGGFGGGGDGGGGGGGGGGGGGGG:CC>F?FFGFBE@EFFFFGGC=FF>FFFFFFFFFFF?BB:FF?BFFF?>>>>BFF9
@M05025:18:000000000-B3NL5:1:1101:18911:10637 1:N:0:TCGAAG
GTTTCGACTCCTACGGGAGGCAGCAGTGGGGAATATTGGACAATGGGCGCAAGCCTGATCCAGCCATACCGCGTGGGTGAAGAAGGCCTTCGGGTTGTAAAGCCCTTTTGTTGGGAAAGAAATCCAGCCGGCTAATACCTGGTTGGGATGACGGTACCCAAAGAATAAGCACCGGCTAACTTCGTGCCAGCAGCCGCGGTAATACGAAGGGTGCAAGCGTTACTCGGAATTACTGGGCGTAAAGCGTGCGTAGGTGGTTATTTAAGTCCGTTGTGAAAGCCCTGGGCTCAACCTGGGAACT
+
CCCCCGGGGGGGGGGGGGGGGGGGGGFGGGGGGGGGGGGGGGGGGGGGGGGGGGGGGGGGGGGGGGGGGGGGGGGGGGGGGGGGGGGGGGGGGGGGGGGGGGGGGGGGFGGGGGGGGGGGGGGGGGGGGGGGGGGGGGGGGGGGGGGGGGGGGGGGGGGGGGGGGGGGGFGGGGGGGGGGGGGGGGGGGGGGGGGGGGGGGGGGGGGGGGGGGGGGGGGGGGGFFEGGGGGGGGGGGFGGGGGFGGGGFD@DEGFFFFF<FBFGGGF=B?F0;?@FFFF7?F?<FF618>?BFFF:<B:?)
@M05025:18:000000000-B3NL5:1:1101:20788:10681 1:N:0:TCGAAG
GTTTCGACTCCTACGGGAGGCAGCAGTGGGGAATATTGGACAATGGGCGCAAGCCTGATCCAGCCATACCGCGTGGGTGAAGAAGGCCTTCGGGTTGTAAAGCCCTTTTGTTGGGAAAGAAATCCAGCCGGCTAATACCTGGTTGGGATGACGGTACCCAAAGAATAAGCACCGGCTAACTTCGTGCCAGCAGCCGCGGTAATACGAAGGGTGCAAGCGTTACTCGGAATTACTGGGCGTAAAGCGTGCGTAGGTGGTTATTTAAGTCCGTTGTGAAAGCCCTGGGCTCAACCTGGGAACT
+
CCCCCGGGGGGGGGGGGGGGGGGGGGGGGGGGGGGGGGGGGGGGGGGGGGGGGGGGGGGGGGGGGGGGGGGGGGGGGGGGGGGGGGGGGGGGGGGGGGGGGGGGGGFGGGGGGGGGGGGGGGGGGGGGGGGGGGGGGGGGGGGGGGGGGGGGGGGGGGGGGGGGGGGGGFFGGGGGGGGGGGGGGGGFGGGGGGGGGGGGGGGGGGGGGGDGGGGGGGGGGDGGGGGG=FGCCGGGFGGDGGGGGGGGFFDDFGFFFE3:F4@GGGF??B@?DFFBFFFFFFFFF<:BFFFF0:FB????5
@M05025:18:000000000-B3NL5:1:1101:10996:10684 1:N:0:TCGAAG
GTTTCGACTCCTACGGGAGGCAGCAGTGGGGAATATTGCACAATGGGCGAAAGCCTGATGCAGCGACGCCGCGTGAGGGATGACGGCCTTCGGGTTGTAAACCTCTTTCAGTAGGGAAGAAGCGAAAGTGACGGTACCTGCAGAAGAAGCGCCGGCTAACTACGTGCCAGCAGCCGCGGTAATACGTAGGGCGCAAGCGTTATCCGGATTTATTGGGCGTAAAGAGCTCGTAGGCGGTTTGTCGCGTCTGCCGTGAAAGTCCGAGGCTCAACCTCGGATCTGCGGTGGGTACGGGCAGACT
+
CCCCCGGGGGGGGGGGGGGGGGGGGGFGGGGGGGGGGGGGGGGGGGGGGGGGGGGGGGGFGGGGGGGGGGGGGGGGGGGGGGGGGGGGGGGGGGGGGGGGGGGGGGGGGGGGGGGGGGGGGGGGGGGGGGGGGGFGGGGGGGGGGGGGGGGGGGGGGGGEFGFGGGGGGGGGGFGGGGGGDECFGG9BFGGDGGEEG>C*;EGGGGGGGEF9EGGGGGGDEEG?<=FFGGE5=D=DDC)9DCGDGD)55>FCEGEFF=FF?FFGGGF>F27?F0?FFE3(5<AFF87;;FD??FFBBB??,
@M05025:18:000000000-B3NL5:1:1101:20908:10740 1:N:0:TCGAAG
GTTTCGACTCCTACGGGAGGCAGCAGTAGGGAATCTTCCACAATGGACGAAAGTCTGATGGAGCAACGCCGCGTGAGTGAAGAAGGGTTTCGGCTCGTAAAGCTCTGTTGGTAGTGAAGAAAGATAGAGGTAGTAACTGGCCTTTATTTGACGGTAATTACTTAGAAAGTCACGGCTAACTACGTGCCAGCAGCCGCGGTAATACGTAGGTGGCAAGCGTTGTCCGGATTTATTGGGCGTAAAGCGAGTGCAGGCGGTTCAATAAGTCTGATGTGAAAGCCTTCGGCTCAACCGGAGAATT
+
CCCCCGGGGGGGGGGGGGGGGGGGGGGGGGGGGGGGGGGGGGGGGGGGGGGGGGGGGGGGGGGGGGGGGGGGGGGGGGGGGGGGGGGGGGGGGGGGGGGGGGGGGGGFGGGFFGGGGGGGGGGFGGGGGGGGGGGGGGGGGGGGGGGGGGGGGGGGDGGGGGGGGGGGGGGGGGGGGGGGGGGGGFGGGGGGDGG:CGGGGGGGGGFGFGFGGGGGGGGDGGGGGGGGGDFFGGCFGFGGGGGGGGGDDFFGFGDEB57<FFFGGD7*9<FFFFFFFFFFF?D?FFFFF?<??FF920:B<
@M05025:18:000000000-B3NL5:1:1101:23491:10750 1:N:0:TCGAAG
GTTTCGACTCCTACGGGAGGCAGCAGTAGGGAATCTTCCACAATGGACGAAAGTCTGATGGAGCAACGCCGCGTGAGTGAAGAAGGGTTTCGGCTCGTAAAGCTCTGTTGGTAGTGAAGAAAGATAGAGGTAGTAACTGGCCTTTATTTGACGGTAATTACTTAGAAAGTCACGGCTAACTACGTGCCAGCAGCCGCGGTAATACGTAGGTGGCAAGCTTTGTCCGGATTTATTGGGCGTAAAGCGAGGGCAGGTGGTTCAATAAGCCTGATGTGAAAGCCTTCGGCTCAACCGGAGCATT
+
CC<C9;FF;CCGGGGEGGEDDFFG<FFGGGGFG<F<,CEFFGGFGGGGG7F@:C@@FAFGC8FFG,C@@@@CFFG?FC?A<C,9<9?4<FFBFDCFEGG=BFF<FE<FFFC?9F?E9EGGCGF=FF,CF8EE=F<?CFGFG@,,CD<FD5DDECFG+DGFBFDG,=,>FGFFFGG>EC,>EA8EG,3@@888D6,>E>>EC=1;;C:9:CB9;F76C=+<+=CF9:=ED:FCFF7CCCDD)*/:>C39))59BC.95:FF48**:2*0037<*.*1/**...4<BB;(32,4(4,((-4<4
@M05025:18:000000000-B3NL5:1:1101:14669:10768 1:N:0:TCGAAG
GTTTCGACTCCTACGGGAGGCAGCAGTAGGGAATCTTCCGCAATGGACGAAAGTCTGACGGAGCAATGCCGCGTGAGTGAAGTAGGTTTTCGGATCGTAAAACTCTGTTGTTAGAGAAGAACAAGGATGAGAGTAACTGCACATCCCCTGACGGTATCTAACCAGAAAGCCACGGCTAACTACGTGCCAGCAGCCGCGGTAATACGTAGGTGGCAAGCGTTGTCCGGATTTATTGGGCGTAAAGCGAGCGCAGGCGGTTCTTTAAGTCTGATGTGAAAGCCCCCGGCTCAACCGGGGAGGG
+
CCCCCEGGGGGCGGGGEEEFEGGCEEGGGGEGGGGGGGCEC@BFC<<FEFF@FEFFGAGGGCFGGGGGGGGGEFGGFGGGGG55FFFGGGGGG:E:FGGFGGGFFFFFGGEGFBBFF8DGCGGGFEGFF8FGFDGGGGGGGGGFG,ADF@=FFCFFG9DDFFDG8:EGG7::F@GGGGGGCEDGFFF>CFDFGGFGCEGGGDGGFGGGGDCF8=6CGGE=7CGCG55:*=E7CDF4FCC<D33*>DC537@CE35>B5<1BFF7DF*94<7<=<78@=BB,44>;03(3).4:;1916>>B
@M05025:18:000000000-B3NL5:1:1101:3316:10788 1:N:0:TCGAAG
GTTTCGACTCCTACGGGAGGCAGCAGTGGGGAATATTGCACAATGGGGGAAACCCTGATGCAGCGACGCCGCGTGAGTGAGGAAGTATTTCGGTATGTAAAGCTCTATCAGCAGGGAAGAAAATGACGGTACCTGACTAAGAAGCCCCGGCTAACTACGTGCCAGCAGCCGCGGTAATACGTAGGGGGCAAGCGTTATCCGGATTTACTGGGTGTAAAGGGAGCGTAGACGGCTAATCAAGTCAGAAGTGAAAACCCAGGGCTCAACCTTGGGAGTGCTTTTGAAACTGAGTAGCTAGAGG
+
CCCCCGGGGGGGGGGGGGGGGGGGGGGGGGGGGGGGGGGGGGGGGGGGGGGGGGGGGGGGGGGGGGGGGGGGGGGGGGGGGGGGGGGGFGGGGGGGGGGGGGGGGGGGGGGGGGGGGGGGGFGGGGGEGEGGFGGGGGGGGGGGGGGGGGGGGGGGGGGFGGGGGGGGGGGGGGFGGGGGGFGGGGGGGGGGGGGGEGGGG55CCFGGGGGGGGEGGGGGGDECGE5CGGGGEGGGGFD4DFGFGFFDF=FGFGF5>EF:BDFFGGFFF2?:@F@5<*96<?D6AFAFFAFFFBF<FFF?(
@M05025:18:000000000-B3NL5:1:1101:23799:10789 1:N:0:TCGAAG
GTTTCGACTCCTACGGGAGGCAGCAGTAGGGAATTTTCGTCAATGGGGGAAACCCTGAACGAGCAATGCCGCGTGAGTGAAGAAGGTCTTCGGATCGTAAAGCTCTGTTGTAAGTGAAGAACGGCTCATAGAGGAAATGCTATGGGAGTGACGGTAGCTTACCAGAAAGCCACGGCTAACTACGTGCCAGCAGCCGCGGTAATACGTAGGTGGCAAGCGTTATCCGGAATCATTGGGCGTAAAGGGTGCGTAGGTGGCGTACTAAGTCTGTAGTAAAAGGCAATGGCTCAACCATTGTAAG
+
CCCCCGGGGGGGGGGGGGGGGGGGGGGGGGGGGGGGGGGGGGGGGGGGGGGGGGGGGGGGGGGGGGGGGGGGGGGGGGGGGGGGGGGGGGGGGGGGGGGGGGGGGGGGGGGGGGGGGGGGGGGGGGGGGGGDGGGCGGGGGGGGGGGGGGGGGGGFGDFGGGGGGGGGGFFFGGGGGGGGGGGGGGGGGGGGGGGGGGGGEGGGGC@CGGGGGGFGGGGGDEGGGEGGC5CGEGGGGGG<CDGGGGGGFF>DEGFFFFB:BE>FGGF?@AFFF9??FBB1<7??FF7<FFFFFFF9444>6
@M05025:18:000000000-B3NL5:1:1101:19799:10806 1:N:0:TCGAAG
GTTTCGACTCCTACGGGAGGCAGCAGTAGGGAATCTTCCACAATGGACGAAAGTCTGATGGAGCAACGCCGCGTGAGTGAAGAAGGGTTTCGGCTCGTAAAGCTCTGTTGGTAGTGAAGAAAGATAGAGGTAGTAACTGGCCTTTATTTGACGGTAATTACTTAGAAAGTCACGGCTAACTACGTGCCAGCAGCCGCGGTAATACGTAGGTGGCAAGCGTTGTCCGGATTTATTGGGCGTAAAGCGAGTGCAGGCGGTTCAATAAGTCTGATGTGAAAGCCTTCGGCTCAACCGGAGAATT
+
CCCCCGGGGGGGGGGGGGGGGGGGGGFGGGGGGGGGGGGGGGGGGGGGGGGGGGGGGGGGGGGGGGGGGGGGGGGEGGGGGGGGGGGGGGGGGGGGGGGGGGGGGGGGGGGGGGGCGFFGFGGGGGGGGGGGGGGGGGGGGGGGGGGGGGGGGDGGGGGGGGGGGGGGGGFGGGEGGGFGGGFGGGGGFGGGGGGGGGGGGEGGGGGGCECFGGFCFGD:CGGGGGC5EEFFGGGGGGGGGGFCFDDGFF=FF4BEE@BBFFFG7:86*6*6*67BFB@(3>BBBB>(3<?F7;0(,9:<9
@M05025:18:000000000-B3NL5:1:1101:17066:10839 1:N:0:TCGAAG
GTTTCGACTCCTACGGGAGGCAGCAGTGGGGAATATTGGACAATGGGCGCAAGCCTGATCCAGCCATACCGCGTGGGTGAAGAAGGCCTTCGGGTTGTAAAGCCCTTTTGTTGGGAAAGAAATCCAGCCGGCTAATACCGGGTTGGGATGACGGTACCCAAAGAATAAGCACCGGCTAACTTCGTGCCAGCAGCCGCGGTAATACGAAGGGTGCAAGCGATACTCGGAATTACTGGCCGTAAAGCGTGCGTAGGTGGTAGTTTAAGTCCGTTGTGAAAGCCATGGGCGCAACCTAGGAACT
+
CCC@@F<@FGGFGG@@F7@FGGGGGGFGCFGFEFFGG9EFGDGGGCGGEE6C:C,<,C,EECGCC,CEF@,@F@CEGEEC@CGGGF@FGEFEEFFDGGCEFAFFGG8,E<?,B<F<,4B,BFF9,A<@BFCG+7,<F98+8@+3FFF<FG<D7CFG:FF?ECGFCFGFFFGGC@@*>EFG9EBCFG>G;C>8:82:EGDEGEF9;F:88E5CEE6:9*7*2==<FEE5:C??C:>D**/9DDGGGG5<>D7D53@?FE*409*20?@6785::?@*9*7(8..53(8((,,4:((.4560,
@M05025:18:000000000-B3NL5:1:1101:5750:10857 1:N:0:TCGAAG
GTTTCGACTCCTACGGGAGGCAGCAGTAGGGAATCTTCCACAATGGACGAAAGTCTGATGGAGCAACGCCGCGTGAGTGAAGAAGGGTTTCGGCTCGTAAAGCTCTGTTGGTAGTGAAGAAAGATAGAGGTAGTAACTGGCCTTTATTTGACGGTAATTACTTAGAAAGTCACGGCTAACTACGTGCCAGCAGCCGCGGTAATACGTAGGTGGCAAGCGTTGTCCGGATTTATTGGGCGTAAAGCGAGTGCAGGCGGTTCAATAAGTCTGATGTGAAAGCCTTCGGCTCAACCGGAGAATT
+
CCCCCGGGGGGGGGGGGGGGGGGGGGGGGGGGGGGGGGGGGGGGGGGGGGGGGGGGGGGGGGGGGGGGGGGGGGGGGGGGGGGGGGGGGGGGGGGGGGGGGGGCFGGGGGGGGGGGGGGGGGFFGGGGGGGEGGGGGGGGGEGGGGGGGCGFGGGGGGGGGGGGGGGGGGGGGGGGGGGGGGGDFEFGGGGGGGGGGGGGDGGG7C9FGEGG=EGGFCC===EGGGGECGGEGF=FGGGGDGGF7DGGB@FGFGEFFB3:BBFFFFFBFAFAFFFFFFFF(4)58:>6??<7<>>;69?F<
@M05025:18:000000000-B3NL5:1:1101:23296:10863 1:N:0:TCGAAG
GTTTCGACTCCTACGGGAGGCAGCAGTAGGGAATCTTCCACAATGGACGAAAGTCTGATGGAGCAACGCCGCGTGAGTGAAGAAGGGTTTCGGCTCGTAAAGCTCTGTTGGTAGTGAAGAAAGATAGAGGTAGTAACTGGCCTTTATTTGACGGTAATTACTTAGAAAGTCACGGCTAACTACGTGCCAGCAGCCGCGGTAATACGTAGGTGGCAAGCGTTGTCCGGAGTTATTGGGCGTAAAGCGAGTGCAGGCGGTTCAATAAGTCTGATGTGAAAGCCTTCGGCTCAACCGGAGAATT
+
CCCCCGGGGGGGGGGGGGGGGGGGGFGGGGGGGGGGGGGGGGGGGGGGGGDGGGGGGGFGGGGGGGGGGGGGGGGGGGGGGGFGGGGGGGGGGGGGGGGGGGGFGGGGEBFFGGGGGFFCGGGGFFCFDFGGGGGGGGGGGGGGGGGGGGCDEEGFCFGGEGGGGGGFGGGFGGGGGGGGGGFCGDFCFGGGGFFEEGGGGDCFFGFGGGGGGGFC=5EC*=CFFEGC*2;EFFCFDGGGGD<>CGG35>@DFF35575:BFBCCC7@FFFFFFFB?FFF0(54:09(4382(-2191(56
@M05025:18:000000000-B3NL5:1:1101:10900:10869 1:N:0:TCGAAG
GTTTCGACTCCTACGGGAGGCAGCAGTAGGGAATCTTCCACAATGGACGAAAGTCTGATGGAGCAACGCCGCGTGAGTGAAGAAGGGTTTCGGCTCGTAAAGCTCTGTTGGTAGTGAAGAAAGATAGAGGTAGTAACTGGCCTTTATTTGACGGTAATTACTTAGAAAGTCACGGCTAACTACGTGCCAGCAGCCGCGGTAATACGTAGGTGGCAAGCGTTGTCCGGATTTATTGGGCGTAAAGCGAGTGCAGGCGGTTCAATAAGTCTGATGTGAAAGCCTTCGGCTCAACCGGAGAATT
+
CCCCCGGGGGGGGGGGGGGGGGGGGGGGGGGGGGGGGGGGGGGGGGGGGGGGGGGGGGGGGGGGGGGGGGGGGGGGGGGGGGFGGGGFGGGGGGGGGGGGGGGGGGGGGGGGGGGGCFGGGGGDGGGGGGGGGGGGGGFFGGGGGGGGGGGGGGGGGGGGGGGGGGGGGGGGGGGGGGGGGGGGGGGGGGGGGGGEGGGGGGGGGGGGGD?CCGGGGGGGGGEGFEGGC*=@FGGGGGGGGGFFFDDGFFFGFGFFF:EBFFFGFCF4=AFFF4F?F???B:D<B?BFF<<<BFFF>912<
@M05025:18:000000000-B3NL5:1:1101:9658:10876 1:N:0:TCGAAG
GTTTCGACTCCTACGGGAGGCAGCAGTGGGGAATATTGCACAATGGGCGAAAGCCTGATGCAGCGACGCCGCGTGAGGGATGACGGCCTTCGGGTTGTAAACCTCTTTCAGTAGGGAAGAAGCGAAAGTGACGGTACCTGCAGAAGAAGCGCCGGCTAACTACGTGCCAGCAGCCGCGGTAATACGTAGGGCGCAAGCGTTATCCGGATTTATTGGGCGTAAAGAGCTCGTAGGCGGGTTGTCGCGTCTGCCGTGAAAGTCCGAGGCTCAACCTCGGATCTGCGGTGGGTACGGGCAGACT
+
CBCCCGGGGGAF@FFCCC6FCGGGGGGGGGGEDGGGGGGFFGGGDFGGGGGGEDGGGCFGGGECC:FEGCFGGCCFCFGCFGFFDCFEEFFDEEEFCFDFCGG<F<?FFFFGGFG78<C<F@BCGGDFDDGGGGCFCFEFD<FGFGFFGFCGGGEGGGGF9FC7<:CGGGGGGCCFEDCCCGGGFCCCGCE88CEEEG>8CC8CFCEEC>CCFECFGGGCEG5<CE?:EE77CC=<C)17CG*9FG<C>3=7</8FF4@</7;))/54:>FF4>?@E3)4><21;:(4994,(4(((,((.
@M05025:18:000000000-B3NL5:1:1101:19264:10901 1:N:0:TCGAAG
GTTTCGACTCCTACGGGAGGCAGCAGTAGGGAATCTTCCACAATGGACGAAAGTCTGATGGAGCAACGCCGCGTGAGTGAAGAAGGGTTTCGGCTCGTAAAGCTCTGTTGGTAGTGAAGAAAGATAGAGGTAGTAACTGGCCTTTATTTGACGGTAATTACTTAGAAAGTCACGGCTAACTACGTGCCAGCAGCCGCGGTAATACGTAGGTGGCAAGCGTTGTCCGGCTTTATTGGGCGTAAAGCGAGTGCGGGCGGGTCAATAAGTCTGATGTGAAAGCCTTCGGCTCAACCGGAGAATT
+
CCCC@BF6@@FEF@CFDGGEEGFEEF@9@FFEFFGGDFGF@E@FFFAECCECFGFGAFGGGFFAEF@CG7++=FGGGGFGFDFEEFEFFG<FCEDGGGGFGGFFFFF@FFBBFFDFEEFFFD<,AFE9EEEAF,,E?FCDDDFGCEAF,C<,3+@7+FA;EDECFGGDBFFCBCC7C7D?9>>>DFF8FFF8EFFCEB8BCE9C9EC,/6>CFGF+==CCC5ACFEE*:*=:<FFG<DDCG33*0>*/879))93@B))(.00::****69<@)7/7BF(3(),-11:0<?<(1((407<>
@M05025:18:000000000-B3NL5:1:1101:26265:10907 1:N:0:TCGAAG
GTTTCGACTCCTACGGGAGGCAGCAGTAGGGAATCTTCCACAATGGACGAAAGTCTGATGGAGCAACGCCGCGTGAGTGAAGAAGGGTTTCGGCTCGTAAAGCTCTGTTGGTAGTGAAGAAAGATAGAGGTAGTAACTGGCCTTTATTTGACGGTAATTACTTAGAAAGTCACGGCTAACTACGTGCCAGCAGCCGCGGTAATACGTAGGTGGCAAGCGTTGTCCGGATTTATTGGGCGTAAAGCGAGTGCAGGCGGTTCAATAAGTCTGATGTGAAAGCCTTCGGCCCAACCGGAGAATT
+
CCCCCGGGGGGGGGGGGGGGGGGGGGGGGGGGGGGGGGGGGGGGGGGGCFGGGGGGGGGGGGGGGGGGGGGGGGGGGGGGGGGGGGGGGGGGGGGGGGGGGGGFGGGEDFFGGGGGGCGFGGGGGGGGGFGGGGGGGGGGGGGGGGGGGGGGGEGGFGGFGGGGGGGGGGGGGGGDGGGGGGG5DDDFFEGGGGGGG>CE::FGGDCEFE,>@EFCCFGCGEEGGGG5E*CFFCDCFF359CFF><9D>@=:FG>.3)7(*1@CD>F4=A?A?BF=@FFBFBA24<B(((4?1(9>FBFD<
@M05025:18:000000000-B3NL5:1:1101:3692:10909 1:N:0:TCGAAG
GTTTCGACTCCTACGGGAGGCAGCAGTAGGGAATCTTCCACAATGGACGAAAGTCTGATGGAGCAACGCCGCGTGAGTGAAGAAGGGTTTCGGCTCGTAAAGCTCTGTTGGTAGTGAAGAAAGATAGAGGTAGTAACTGGCCTTTATTTGACGGTAATTACTTAGAAAGTCACGGCTAACTACGTGCCAGCAGCCGCGGTAATACGTAGGTGGCAAGCGTTGTCCGGATTTATTGGGCGTAAAGCGAGTGCAGGCGGTTCAATAAGTCTGATGTGAAAGCCTTCGGCTCAACCGGAGAATT
+
CCCCCGGGGGGGGGGGGGGGGGGGGGGGGGGGGGGGGGGGGGGGGGGGGGGGGGGGGGGGGGGGGGGGGGGGGGGGGGGGGGGGGGGGGGGGGGGGGGGGGGGGGGGGGGGGGGGGGGGGGGGGGGGGGGGGGGGGGGGGGGGGGGGGGGGGDGGGGGGGGGGGGGGGGGGGGGGGGGGGGGGGGGGGGGGGGGGGGGGGGDGGGGFGGGGGGGGCGGGGCGGGFGGGDGGGGGFGGGGGGDCFGGGGE@FGFFB@DF>?F?4FGGFFFFFAFFFFFBB0<?4>F?BFFFFFFF99>FFFF
@M05025:18:000000000-B3NL5:1:1101:11465:10909 1:N:0:TCGAAG
GTTTCGACTCCTACGGGAGGCAGCAGTAGGGAATCTTCCACAATGGACGAAAGTCTGATGGAGCAACGCCGCGTGAGTGAAGAAGGGTTTCGGCTCGTAAAGCTCTGTTGGTAGTGAAGAAAGATAGAGGTAGTAACTGGCCTTTATTTGACGGTAATTACTTAGAAAGTCACGGCTAACTACGTGCCAGCAGCCGCGGTAATACGTAGGTGGCAAGCGTTGTCCGGATTTATTGGGCGTAAAGCGAGTGCAGGCGGTTCAATAGGTCTGATGTGAAAGCCTTCGGCTCAACCGGAGAATT
+
CCCCCGGGGEFGGGGGDDFFGGGGGGEGGGGGGGGGGGGGGGGGGGGGGGGEGFGFGGGGGGGGGGGGGGGGGGGGGDFGGGGGGGGFFGGGGGGEGDGGGGGF@FFFFGGEGGGGGGGGGEGFGGGGGGGGGGGGEFGGGEF=FDDDGGGGEGGGDDGGGGGGGGFDGGFGFGGDGGGGGGGC8DGGGGF?FGGGCG*=?EGGGGC?CECCFGGCGCEG5EE9CEGCED99<DDFGCDDDGGCFGCC@FF:6C>;E)<:BFFDGGFBF17<F>??FFF??BFFF0>027<71;9BF0<<>
@M05025:18:000000000-B3NL5:1:1101:11205:10938 1:N:0:TCGAAG
GTTTCGACTCCTACGGGAGGCAGCAGTAGGGAATCTTCCACAATGGACGAAAGTCTGATGGAGCAACGCCGCGTGAGTGAAGAAGGGTTTCGGCTCGTAAAGCTCTGTTGGTAGTGAAGAAAGATAGAGGTAGTAACTGGCCTTTATTTGACGGTAATTACTTAGAAAGTCACGGCTAACTACGTGCCAGCAGCCGCGGTAATACGTAGGTGGCAAGCGTTGTCCGGATTTATTGGGCGTAAAGCGAGTGCAGGCGGTTCAATAAGTCTGATGTGAAAGCCTTCGGCTCAACCGGAGAATT
+
CCCCCGGGGGGGGGGGGGGGGGGGGGGGGGGGGGGGGGGGGGGGGGGGGGGGGGGGGGGGGGGGGGGGGGGGGGGGGGGGGGGGGGGGGGGGGGGGGGGGGGGGGGGFGGGGGGBFFGGGGGGGGGGGGGGGGGGGFGGGGGGGGGGGGGGGGGGGGGGGGGGGGGGGGGGGGGGGGGGGGGGGGFGGGGGGGGGGDGGGGGGGGDFFGGGGGGGGGGGEGGGGGGGGEDGGGGFFGGGGGGGGGGDGEFFGFGFFF;><FF7CFGFFF<?AFBFFFFF?F?F<BF0(-)5:BFBFF91<<
@M05025:18:000000000-B3NL5:1:1101:14202:10940 1:N:0:TCGAAG
GTTTCGACTCCTACGGGAGGCAGCAGTGGGGAATATTGGACAATGGGCGCAAGCCTGATCCAGCCATGCCGCGTGAGTGATGAAGGCCTTAGGGTTGTAAAGCTCTTTCACCGGAGAAGATAATGACGGTATCCGGAGAAGAAGCCCCGGCTAACTTCGTGCCAGCAGCCGCGGTAATACGAAGGGGGCTAGCGTTGTTCGGAATTACTGGGCGTAAAGCGCACGTAGGCGGATATTTAAGTCAGGGGTGAAATCCCAGAGCTCAACTCTGGAACTGCCTTTGATACTGGGTATCTTGAGT
+
CCCCCGGGGGGGGGGGGGGGGGGGGGGGGGGGGGGGGGGGGGGGGGGGGGGGGGGGGGGGGGGGGGGGGGGGGGGGGGGGGGGGGGGGGGGGGGGGGGGGGGGGGGGGGGGGGGGGGGGGGGGGGGGGGGGGGGGGGGGGGGGGGGGGGGGGGGGGGGGGGGGGGGGGGGGGGGGGGGGGFBFGGGGGGEGGGGGGGGGGGGGGGGGGGGGGGGGGGGGEGGGGGFFGGGGGDCDGGGGGGGGGGGGGEB>FFG=:FFF<FFFGGGFFFFFBFFFFF??BFFFFBAAFA7?FDFA<>DAB)
@M05025:18:000000000-B3NL5:1:1101:25799:11037 1:N:0:TCGAAG
GTTTCGACTCCTACGGGAGGCAGCAGTAGGGAATCTTCCACAATGGACGAAAGTCTGATGGAGCAACGCCGCGTGAGTGAAGAAGGGTTTCGGCTCGTAAAGCTCTGTTGGTAGTGAAGAAAGATAGAGGTAGTAACTGGCCTTTATTTGACGGTAATTACTTAGAAAGTCACGGCTAACTACGTGCCAGCAGCCGCGGTAATACGTAGGTGGCAAGCGTTGTCCGGATTTATTGGGCGTAAAGCGAGTGCAGGCGGTTCAATAAGTCTGATGTGAAAGCCTTCGGCTCAACCGGAGAATT
+
CCCCCGGGGGGGGGGGGGGGGGGGGGGGGGGGGGGGGGGGGGGGGGGGGGGGGGGGGGGGGGGGGGGGGGGGGGGEGGGGGGGGGGGGGGGGGGGGGGGFGGGFGGGGGGGGGGEFFGGFGGGGGGGGGGGFFGGGGGGGGGGGGFGFGGGGGGGGGGGGGGGFGGGGGGGGGGGGGGGGGGGGF@:FGGGGGGGGGGGEGGFFGGFGGGGCFFEGFGGEEEGGGGGGGDFGGGGFFFG7<DDDGGDDBF4DFFFFE>5869BGGGFF?9BBFFFF4B4:0:F2?BFFFFBFFFB>B1<76
@M05025:18:000000000-B3NL5:1:1101:4572:11058 1:N:0:TCGAAG
GTTTCGACTCCTACGGGAGGCAGCAGTAGGGAATCTTCCACAATGGACGAAAGTCTGATGGAGCAACGCCGCGTGAGTGAAGAAGGGTTTCGGCTCGTAAAGCTCTGTTGGTAGTGAAGAAAGATAGAGGTAGTAACTGGCCTTTATTTGACGGTAATTACTTAGAAAGTCACGGCTAACTACGTGCCAGCAGCCGCGGTAATACGTAGGTGGCAAGCGTTGTCCGGATTTATTGGGCGTAAAGCGAGTGCAGGCGGTTCAATAAGTCTGATGTGAAAGCCTTCGGCTCAACCGGAGAATT
+
CCCCCGGGGGGGGGGGGGGGGGGGGGGGGGGGGGGGGGGGGGGGGGGGGGGGGGGGGGGGGGGGGGGGGGGGGGGGGGGGGGGGGGGFGGGGGGGGGGGGGGGGGGGGGGGGGGEFFGGGGGGGGGGGGGGGGGGGGGFGGFGGGGGGGGGGGGGGGGGGGGGGGGGGGGFGGDGGDGGGGGGGGFGGGGGGCGGEGGGGGGGGEF9AGGGGGGGGGGGEGGGGGGGC*>FFFGGGGGDGGGGGFGGD5<@F?GFFF53:FFFGGGFFFFFBFAFFFFB?FFA?FF9BFFB?:;;9>>FDA
@M05025:18:000000000-B3NL5:1:1101:19488:11075 1:N:0:TCGAAG
GTTTCGACTCCTACGGGAGGCAGCAGTAGGGAATCTTCCACAATGGACGAAAGTCTGATGGAGCAACGCCGCGTGAGTGAAGAAGGGTTTCGGCTCGTAAAGCTCTGTTGGTAGTGAAGAAAGATAGAGGTAGTAACTGGCCTTTATTTGACGGTAATTACTTAGAAAGTCACGGCTAACTACGTGCCAGCAGCCGCGGTAATACGTAGGTGGCAAGCGTTGTCCGGATTTATTGGGCGTAAAGCGAGTGCAGGCGGGTCAATAAGTCTGATGTGAAAGCCTTCGGCTCAACCGGAGAATT
+
CCCCCGGGGGGGGGGGGGGGGGGGGGGGGGGGGGGGGGGGGGGGGGGGGGGGGGGGGGGGGGGGGGGGGGGGGGGGGGGGGGGGGGGGGGGGGGGGGGGGGGFFGGGGEFGGGGFGGGGGGGGGGGFEGGGGGFGGGGGGGGGGGGGGGFGGGG@FGGGGGGGFFGGGFGCGGGGGGGFFGGGDGGGGGGGGGGGGGGGGGGGGFGCGGG7CCFGGGGGGGGEFGCEGGGGFGGGGGGG7DDFF:DDD7>4C=C:;B)09:=?>CF=FBDFA669=FB?073<7?038?DFFFBB029().
@M05025:18:000000000-B3NL5:1:1101:15260:11091 1:N:0:TCGAAG
GTTTCGACTCCTACGGGAGGCAGCAGTAGGGAACCTTCCACAATGGACGAAAGTCTGATGGAGCAACGCCGCGTGAGTGAAGAAGGGTTTCGGCTCGTAAAGCTCTGTTGGTAGTGAAGAAAGATAGAGGTAGTAACTGGCCTTTATTTGACGGTAATTACTTAGAAAGTCACGGCTAACTACGTGCCAGCAGCCGCGGTAATACGTAGGTGGCAAGCGTTGTCCGGATTTATTGGGCGTAAAGCGAGTGCAGGCGGTTCAATAAGTCTGATGTGAAAGCCTTCGGCTCAACCGGAGAATT
+
CCCCCGGGCGGGGGGGGGGGEGEDEGGGGGGGG@FFGGGGGGFFGGGGGGGGDFFGCFGGGFGGGCGGGGGGGCEFEFFGGG9FFGGFGGGGGGFEFEGDFGGGGGGFGFFGFDFFFGGGGGGGFCEGGGGGGGCGGGG@GGGDGGFGGFGGGGGGGFFGGGGGGGGGGF=DFC@CGGGGGGGDGGFGGGFDC:CGGGGEGDFGGGFFGGGGGGGGG*=:=EEFFEE:CEGGCF:F4CGDDD37:>G5>FFGFF:BB<)4=7=>FC@FFA?DF>7BFF??<FAF619?:2<?F>99>B?<9
@M05025:18:000000000-B3NL5:1:1101:3184:11121 1:N:0:TCGAAG
GTTTCGACTCCTACGGGAGGCAGCAGTAGGGAATCTTCCACAATGGACGAAAGTCTGATGGAGCAACGCCGCGTGAGTGAAGAAGGGTTTCGGCTCGTAAAGCTCTGTTGGTAGTGAAGAAAGATAGAGGTAGTAACTGGCCTTTATTTGACGGTAATTACTTAGAAAGTCACGGCTAACTACGTGCCAGCAGCCGCGGTAATACGTAGGTGGCAAGCGTTGTCCGGATTTATTGGGCGTAAAGCGAGTGCAGGCGGTTCAATAAGTCTGATGTGAAAGCCTTCGGCTCAACCGGAGAATT
+
CCCCCGGGGGGGGGGGGGGGGGGGGGGGGGGGGGGGGGGGGGGGGGGGGGGGGGGGGGGGGGGGGGGGGGGGGGGGGGGGGGGGGGGGGGGGGGGGGGGFGGGGGGGGGGGGGGGGGGGGGGGGGGGGGGGGGFGGFGGGGGGGGGGGGGGGGGGGGGGGGGGGGGGGGGGGGGGGGGGGGGGEGGGGGGGGGGGGGGGGGGGFGGFGGG79CE6EGGGEEGGGGEEE579EFG7FFGGGGGGFGGGGE3FFFGFFE)08FFFG7CF@F4=>FBFFFB*(.5<?FFF?:>?BFF9>FBFB:
@M05025:18:000000000-B3NL5:1:1101:21138:11128 1:N:0:TCGAAG
GTTTCGACTCCTACGGGAGGCAGCAGTAGGGAATCTTCCACAATGGACGAAAGTCTGATGGAGCAACGCCGCGTGAGTGAAGAAGGGTTTCGGCTCGTAAAGCTCTGTTGGTAGTGAAGAAAGATAGAGGTAGTAACTGGCCTTTATTTGACGGTAATTACTTAGAAAGTCACGGCTAACTACGTGCCAGCAGCCGCGGTAATACGTAGGTGGCAAGCGTTGTCCGGATTTATTGGGCGTAAAGCGAGTGCAGGCGGTTCAATAAGTCTGATGTGAAAGCCTTCGGCTCAACCGGAGAATT
+
CCCCCGGGGGGGGGGGGGGGGGGGGGGGGGGGGGGGGGGGGGGGGGGGGGGGGGGGGGGGGGGGGGGGGGGGGGGGGGGGGGGGGGGGGGGGGGGGGGGGGGGGGGGGGGGGFG?FFGGGGGGGFFGGGGGGGGGGGGGGGGGGGGGGGGGGGGGFEGGGGGGGGGGGGGGGGGGGGGGGGGG>CFGGFGGGGGGGGGGGGGGGGGGGGC>EFGGG5>EGGGG?CEEG5CFGGGGGGGGGGGGGGGGGFF?FFGFBE>>?FFFGGGFFFFFF?5?BFFF?F725(:06:BB:?FF99>FAA
@M05025:18:000000000-B3NL5:1:1101:10535:11140 1:N:0:TCGAAG
GTTTCGACTCCTACGGGAGGCAGCAGTAGGGAATCTTCCACAATGGACGAAAGTCTGATGGAGCAACGCCGCGTGAGTGAAGAAGGGTTTCGGCTCGTAAAGCTCTGTTGGTAGTGAAGAAAGATAGAGGTAGTAACTGGCCTTTATTTGACGGTAATTACTTAGAAAGTCACGGCTAACTACGTGCCAGCAGCCGCGGTAATACGTAGGTGGCAAGCGTTGTCCGGATTTATTGGGCGTAAAGCGAGTGCAGGCGGTTCAATAAGTCTGATGTGAAAGCCTTCGGCTCAACCGGAGAATT
+
CCCCCGGGGGGGGGGGGGGGGGGGGGGGGGGGGGGGGGGGGGGGGGGGGGGGGGGGGGGGGGGGGGGGGGGGGGGGGGGGGGGGGGGGGGGGGGGGGGGGGGGGGGGGGGGGGGGGGGGGGGGGGGGGGGGGGGGGGGGGGGGGGGGGGGGGGGGGGGGGGGGGGGGGGGGGGGGGGDGGGGGGFFGFGGGGGGGGGGGGGGGFGGGGGGGGGGGGGGDGGGEGFGGGG7CGGGGGGGGGDDGGGGGGEFFGFGFBF5<6FFFGFC@FFDFFFDFF4@?7?:B??BB:6?DFFFFFFFBA<
@M05025:18:000000000-B3NL5:1:1101:23060:11180 1:N:0:TCGAAG
GTTTCGACTCCTACGGGAGGCAGCAGTAGGGAATCTTCCACAATGGACGAAAGTCTGATGGAGCAACGCCGCGTGAGTGAAGAAGGGTTTCGGCTCGTAAAGCTCTGTTGGTAGTGAAGAAAGATAGAGGTAGTAACTGGCCTTTATTTGACGGTAATTACTTAGAAAGTCACGGCTAACTACGTGCCAGCAGCCGCGGTAATACGTAGGTGGCAAGCGTTGTCCGGATTTATTGGGCGTAAAGCGAGTGCAGGCGGTTCAATAAGTCTGATGTGAAAGCCTTCGGCTCAACCGGAGCATT
+
CCCCCGGGGGGGGGGGGGGGGGGGGGGGGGGGGGGGGGGGGGGGGGGGGDGGGGGGGGGGGGGGGGGGGDFGGGGEGGGGGGGEEFG<FFFGGGGGGGGFGGGGGGGGGGGGF<<EFCDFFGGGGGGGGGFGGGDFGFFFGGDGFFGGGGGGEGGGGGGGGGGGGGGGGFCFAFFGGGGGGGGGG7F>FGGGGDFB7*=EDGEGFCFFGGGCG=F?FGGEGE:CF57>*C6+CGGGGGGDDCCGCC337<?:@FDBE<.8FFFFGGB?*64)/.9*07@?:BAB?BF60240,(-46(8<6
@M05025:18:000000000-B3NL5:1:1101:12113:11182 1:N:0:TCGAAG
GTTTCGACTCCTACGGGAGGCAGCAGTGGGGAATATTGCACAATGGGGGAAACCCTGATGCAGCGACGCCGCGTGAGTGATGAAGTATTTCGGTATGTAAAGCTCTATCAGCAGGGAAGAAAATGACGGTACCTGACTAAGAAGCACCGGCTAAATACGTGCCAGCAGCCGCGGTAATACGTATGGTGCAAGCGTTATCCGGATTTACTGGGTGTAAAGGGAGCGTAGACGGAGAGGCAAGTCTGATGTGAAAACCCGGGGCTCAACCCCGGGACTGCATCGGAAACTGTTTTTCTAGAGG
+
CCCCCF@;@FDECFGGGCFC@FFFFF@C,C@B;CC<FGGGFEFEFFACFEBECFFFFGCDAEF@GE7FGCFC==FGC,EFCDGED9EAFGAFGGGGGFGFGGGGFFEFCEF<FFFGGEGFFGCCFFFGGGGGGGGG8DF@<EFGGG8FEGGEGGAEGGFGFFGGGGGGGGGGCFFGGEFGC99;EFG9FGGFGG8EGGGC5EG5*>CF;EGG3=EGGGD<EFEGGGGGGGGGGGGGD3**92::C>CC@F*09>:>@BE>F5)19C?>5?EFD;E::)7<),:0:0:4)646::354:<)(
@M05025:18:000000000-B3NL5:1:1101:18455:11230 1:N:0:TCGAAG
GTTTCGACTCCTACGGGAGGCAGCAGTGGGGAATATTGGACAATGGGCGCAAGCCTGATCCAGCCATACCGCGTGGGTGAAGAAGGCCTTCGGGTTGTAAAGCCCTTTTGTTGGGAAAGAAATCCAGCCGGCTAATACCTGGTTGGGATGACGGTACCCAAAGAATAAGCACCGGCTAACTTCGTGCCAGCAGCCGCGGTAATACGAAGGGTGCAAGCGTTACTCGGAATTACTGGGCGTAAAGCGTGCGTAGGTGGTTATTTAAGTCCGTTGTGAAAGCCCTGGGCTCAACCTGGGAACT
+
CCCCCGGGGGGGGGGGGGGGGGGGGGGGGGGGGGGGGGGGGGGGGGGGGGGGGGGGGGGGGGGGGGGGGGGGGGGGGGGGGGGGGGGGGGGGGGGGGGGGGGGGGGGGGGGGGGGGGGGGGGGGCFGGGGGGGGGGGGGGGGGGGGGGGGGGGGGGGGGGGGGGGGGGGGGGGGGGGGGGGGGGGGGDFGGFFFGGGGGGGECGFGGGGGE8E=CEGGGGCEEFGGEGEGGGGGGGFGGGGGFGFGDDFE@DFD?FFE36679DCFF4@?F?EFDFFFF?26<B?B?F????F?FF1?FF5
@M05025:18:000000000-B3NL5:1:1101:2837:11244 1:N:0:TCGAAG
GTTTCGACTCCTACGGGAGGCAGCAGTAGGGAATCTTCCACAATGGACGAAAGTCTGATGGAGCAACGCCGCGTGAGTGAAGAAGGGTTTCGGCTCGTAAAGCTCTGTTGGTAGTGAAGAAAGATAGAGGTAGTAACTGGCCTTTATTTGACGGTAATTACTTAGAAAGTCACGGCTAACTACGTGCCAGCAGCCGCGGTAATACGTAGGTGGCAAGCGTTGTCCGGATTTATTGGGCGTAAAGCGAGTGCAGGCGGTTCAATAAGTCTGATGTGAAAGCCTTCGGCTCAACCGGAGAATT
+
CCCCCGGGGGGGGGGGGGGGGGGGGGGGGGGGGGGGGGGGGDFGFGGGGGGGGGGFGGFGFGGGGGGGGGGGGGGGGFEGGGGDFFEDEGGGGGGGGGGGGGGGGGGFGGGEGFEFFGGFGGFFFGGGGGGGGGGGGFGDFG<FGGFFGGFGGGGGGFGGGDFGGGCFGGGGGGGEGGGGGFGEGE*@9DFFFFE>CCCEEEGGGGGG5EGGGC=EGGGGGGGGGGD***<CCFDGGGG<DCFGGGGDE3*:FF>D>))4=FFGGCFFFAFBF<6@FFFFB(5??F;6().::64(37B26
@M05025:18:000000000-B3NL5:1:1101:17998:11276 1:N:0:TCGAAG
GTTTCGACTCCTACGGGAGGCAGCAGTAGGGAATCTTCCACAATGGACGAAAGTCTGATGGAGCAACGCCGCGTGAGTGAAGAAGGGTTTCGGCTCGTAAAGCTCTGTTGGTAGTGAAGAAAGATAGAGGTAGTAACTGGCCTTTATTTGACGGTAATTACTTAGAAAGTCACGGCTAACTACGTGCCAGCAGCCGCGGTAATACGTAGGTGGCAAGCGTTGTCCGGATTTATTGGGCGTAAAGCGAGTGCAGGCGGTTCAATAAGTCTGATGTGAAAGCCTTCGGCTCAACCGGAGAATT
+
CCCCCGGGGGGGGGGGGGGGGGGGGGGGGGGGGGGGGGGGGGGGGGFFGCFGGGGGGGGGGGGGGGGGGGGGGGGDGGGGGGFFGGGEGGGGGGGGGFEAFGGGGGGGEFGFGGGEGEFEGGFGGGGGGGGFGGGGGGGGGGGGGGGGGGCGGGGFGGGGGGGGGGGF7F9FGGGGGGGGGFF>DFGGGGG6EGGGGGCEEGFGGFFGGEGGDGGCFGEGEGGGFEC7=C9:EDFGDFD<DCFGGGGD5@F7FDB55.)4F==D7*8@FB=AFF?B@F*3::7)309:0?2.,3(711<A<
@M05025:18:000000000-B3NL5:1:1101:2052:11293 1:N:0:TCGAAG
GTTTCGACTCCTACGGGAGGCAGCAGTGGGGAATATTGGACAATGGGCGCAAGCCTGATCCAGCCATACCGCGTGGGTGAAGAAGGCCTTCGGGTTGTAAAGCCCTTTTGTTGGGAAAGAAATCCAGCCGGCTAATACCTGGTTGGGATGACGGTACCCAAAGAATAAGCACCGGCTAACTTCGTGCCAGCAGCCGCGGTAATACGAAGGGTGCAAGCGTTACTCGGAATTACTGGGCGTAAAGCGTGCGTAGGTGGTCGTTTAAGTCCGTTGTGAAAGCCCTGGGCTCAACCTGGGAACT
+
CCCCCGGGGGGGGGGGGGGGGGGGGGFGGGGGGGGGGGGGGGGGGGGGGGGGGGGGGGGGGGGGGGGGGGGGGFGGGGGGGGGGGGGGGGGGGGGGGFFGGGGGGGGGGGGGGGGGGGGGGGGGGGGGGGGGGDGGGGGCFGGGGGGGGGGGGGGFGGGGGGGGGGGGGGGGGGGGGGGGGGFGDCCGGGGGGFGEGGGGCEGGGGDGGGGGGGGGGGGGGGGGGGGGGGGCFGGFGGGGGGGCGGCD@F3C>G@FFFFF>E@GGG=FFBFBE?>FFFF:7<:B<FF1:<??BFFFFBBF4
@M05025:18:000000000-B3NL5:1:1101:13219:11297 1:N:0:TCGAAG
GTTTCGACTCCTACGGGAGGCAGCAGTGGGGAATATTGCACAATGGGGGAAACCCTGATGCAGCGACGCCGCGTGAAGGAAGAAGTATCTCGGTATGTAAACTTCTATCAGCAGGGAAGAAAATGACGGTACCTGACTAAGAAGCCCCGGCTAACTACGTGCCAGCAGCCGCGGTAATACGTAGGGGGCAAGCGTTATCCGGATTTACTGGGTGTAAAGGGAGCGTAGACGGAAGAGCAAGTCTGATGTGAAAGGCTGGGGCTTAACCCCAGGACTGCATTGGAAACTGTTTTTCTAGAGT
+
CCCCCGGGGGGGGGGGGGGGGGGGGGFGGGGGGGGGGGGGGGGGGGGGGGGGGGGGGGGGGGGGGGGGGGGGGGGGGGGGGGGGGGGGGGGGGGGGGGGGGGGGGGGGGGGGGGGGGGGGGGGGGGGGGGGGGGGGFGGGGGGGGGGGGGGGGGFGGGGGGGGGGGGGGGGGGGGGG@FGGCGGGGGGGGGGGGEGGGGGGGCDGGGGGGGGCGGGGGGGEDGGGGEGGGEGGGGC<4C7FFFGFCGGB6@FFGFFFF>:EEFGGGFFF6@?F6)6@F?:4<><<2()-.)6?BBFFA-8-
@M05025:18:000000000-B3NL5:1:1101:12442:11297 1:N:0:TCGAAG
GTTTCGACTCCTACGGGAGGCAGCAGTAGGGAATCTTCCACAATGGACGAAAGTCTGATGGAGCAACGCCGCGTGAGTGAAGAAGGGTTTCGGCTCGTAAAGCTCTGTTGGTAGTGAAGAAAGATAGAGGTAGTAACTGGCCTTTATTTGACGGTAATTACTTAGAAAGTCACGGCTAACTACGTGCCAGCAGCCGCGGTAATCCGTAGGTGGCAAGCGTTGTCCGGATTTATGGGGCGTAAAGCGAGTGCAGGCGGTTCAATAAGTCTGAGGTGAAAGCCTTCGTCTCAACGGAGGACTT
+
CCCCCGGGGGGGGGGGGGGGGGGGGGGFGFGGGGGGGGGGGGGGGGGGGGGGGGGGGGGGGGFGGGGGGGGGGGGGGGGGGGGGGGGFGGGGGGGGGGGGGGGGGAEFGGGGDGGGGGGDFFGFGGGGGGGGGGGGGGGGGFFGGGGGGGGGGGGGEFFGGGGGGGGGFGFGGGGGGGGFGGCCEEG:;B5>CF541>E:C;,,,44;C1>C;7E+/*=:/:CF?C:*:E6CF76CC737DD*77)/C;5=>B<5<577(967>**1/*6*.).)9966:03724(-(,:):16(((,,(.
@M05025:18:000000000-B3NL5:1:1101:2704:11302 1:N:0:TCGAAG
GTTTCGACTCCTACGGGAGGCAGCAGTAGGGAATCTTCCACAATGGACGAAAGTCTGATGGAGCAACGCCGCGTGAGTGAAGAAGGGTTTCGGCTCGTAAAGCTCTGTTGGTAGTGAAGAAAGATAGAGGTAGGAACTGGCCTTTATTTGACGGTAATTACTTAGAAAGTCACGGCGAACTACGTGCCAGCAGCGGCGGTAATACGTAGGTGGCGAGGGTTGTCCGGATTTATTGGGCGTAAAGCGAGTGCAGGCGGGTCAATAAGTCTGATGTGAAAGCCTTCGGCTCAACCGGAGAATG
+
CCCCC;DCFFEA<FGECFCFCFEEFGFFDFGGGGGGGGFGGDCCAFFEC@:CGGGF96@C<E<8,C<F:F@@@8@,8CC?C<?<CFGGF7ECF:<FG7=4FFG,B,E@C9=8,95EBE?,BFGB95E9FFABF+AB<89BEED,C?B97@<F77>>:;FD=DD<FFFG,3@F;:@F*B@E5CD8DFGGGGG6D6*4BEE88;;C9550CECEC6*2**2*22:9+1:A51+2+0:7*CDD5<C7CD5>5>*:=27>:3)-.//77D*77<@>FBF?=*9(.,)430;124)1(4(7;(,2)
@M05025:18:000000000-B3NL5:1:1101:25297:11308 1:N:0:TCGAAG
GTTTCGACTCCTACGGGAGGCATCAGTGGGGAATATTGGACAATGGGCGCAAGCCTGATCCAGCCATACCGCGTGGGTGAAGAAGGCCTTCGGGTTGTAAAGCCCTTTTGTTGGGAAAGAAATCCAGCTGGCTAATACCCGGTTGGGATGACGGTACCCAAAGAATAAGCACCGGCTAACTTCGTGCCAGCAGCCGCGGTAATACGAAGGGTGCAAGCGTTACTCGGAATTACTGGGCGTAAAGCGTGCGTAGGTGGTCGTTTAAGTCCGTTGTGAAAGCCCTGGGCTCAACCTGGGAACT
+
CCCCCGGGGGGGGGFGG>CFGEGGGGGGGGDCFFGGGFFFGFGGGGGGGGGGGGGGGGFGGGGGGGGGGGGDGFGGGGGGGGFGGGGD@FGGGGGGGGGGGGGGGGGGGGGGGGGGGGGGGGFFGGGGGGGGGEFFFDDFGGFGDGGFDGCFGCGFGEGGGGGGGGGGGGGGGGGGGGGCF@;CGGGGFGGGGGGDCEGCE?@CFF=C=EEC5CCFGGCAE57CEGGDGFEC+::6*599C37:CC/>)<<*<<B4>5?25@)9FGFF??FBFFFFFFF7??7(4:0((540(32:?7>F)
@M05025:18:000000000-B3NL5:1:1101:9682:11311 1:N:0:TCGAAG
GTTTCGACTCCTACGGGAGGCAGCAGTGGGGAATATTGCACAATGGGCGCAAGCCTGATGCAGCAACGCCGCGTGAGGGACGACGGCCTTCGGGTTGTAAACCTCTTTTAGCAGGGAAGAAGCGAAAGTGACGGTACCTGCAGAAAAAGCGCCGGCTAACTACGTGCCAGCAGCCGCGGTAATACGTAGGGCGCAAGCGTTATCCGGAATTATTGGGCGTAAAGAGCTCGTAGGCGGTTTGTCGCGTCTGCTGTGAAATCCGGAGGCTCAACCTCCGGCCTGCAGTGGGTACGGGCAGACT
+
CCCCCGGGGGGGGGGGGGGGGGGGGGGGGGGGGGGGGGGGGGGGGGGGGGGGGGGGGGGGGGGGGGGGGGGGGGGGGGGGGGGGGGGGGGGGGGGGGGGGGGGGGGGGGGGGGGGGGGGGGGGGGGGGGGGGGGGGGGGGGGGGFGGGGGGGGGGGGGGGGGGGGCGGGGGGGGGGGGGGGGGGGGGGGGGGGGGGGGGGEGGGGGGGGGGGGGGGGGGGGGGGGGGGGGGGGGFDG1>5DGGGGGGGFF@FFGFFFFFFFFFGGGFFF>FBF0)7@FFFFFF??98<:6<?FFFF;?1<5
@M05025:18:000000000-B3NL5:1:1101:22102:11319 1:N:0:TCGAAG
GTTTCGACTCCTACGGGAGGCAGCAGTAGGGAATCTTCCACAATGGACGAAAGTCTGATGGAGCAACGCCGCGTGAGTGAAGAAGGGTTTCGGCTCGTAAAGCTCTGTTGGTAGTGAAGAAAGATAGAGGTAGTAACTGGCCTTTATTTGACGGTAATTACTTAGAAAGTCACGGCTAACTACGTGCCAGCAGCCGCGGTAATACGTAGGTGGCAAGCGTTGTCCGGATTTATTGGGCGTAAAGCGAGTGCAGGCGGTTCAATAAGTCTGATGTGAAAGCCTTCGGCTCAACCGGAGAATT
+
CCCCCGGGGGGGGGGGGGGGGGGGGGGGGGGGGGGGGGGGGGGGGGGGGGGGGGGGGGGGGGGGGGGGGGGGGGGGGGGGGGGGGGGGGGGGGGGGGGGGGGGFGGGDGGGGGGEFFGGGGGGGCGGGGGGGGGGGGGGGGGGGGGGGGGGGGGGGGGGGGGGGGGGGGGGGGGGDGGGGGGGDGGGGFGGGGGGGGGGGGGGGGGFGGGGGGGGGGFDEGGGFGGGEGEGGGGGGGGGCGGCGCDGGFFFDFDDEF55:F?FGGGFFF9*<FFFFF??B7:AF<493<7>B8>;;BF?<4
@M05025:18:000000000-B3NL5:1:1101:13551:11361 1:N:0:TCGAAG
GTTTCGACTCCTACGGGAGGCAGCAGTAGGGAATCTTCCACAATGGACGAAAGTCTGATGGAGCAACGCCGCGTGAGTGAAGAAGGGTTTCGGCTCGTAAAGCTCTGTTGGTAGTGAAGAAAGATAGAGGTAGTAACTGGCCTTTATTTGACGGTAATTACTTAGAAAGTCACGGCTAACTACGTGCCAGCAGCCGCGGTAATACGTAGGTGGCAAGCGTTGTCCGGATTTATTGGGCGTAAAGCGAGTGCAGGCGGTTCAATAAGTCTGATGTGAAAGCCTTCGGCTCAACCGGAGAATT
+
CCCCCGGGGGGGGGGGGGGGGGGGGGGGGGGGGGGGGGGGGGGGGGGGGGGGGGGGGGGGGGGGGGGGGGGGGGGGGGGGGGGGGGGGGGGGGGGGGGGGGGGGGGGGGGGFGG<FGGGGGGGGGGGFGGGGGGGGGGGGGGGGGFCGCFFGGGGDEGGGGGGGGGGFGGGGGGGGGGGGGGGEEGGFGFGGGGGGGGGGGGCGFGGGGGGFGGGGFGGGEGC:<CGEE5CGFCDCG>GGGGGFCDCDBF6CBFFDF378FFFGCC@FFDFAFA?@F=B?0:57??0:<??8B>6039?B<
@M05025:18:000000000-B3NL5:1:1101:14488:11367 1:N:0:TCGAAG
GTTTCGACTCCTACGGGAGGCAGCAGTAGGGAATCTTCCACAATGGACGAAAGTCTGATGGAGCAACGCCGCGTGAGTGAAGAAGGGTTTCGGCTCGTAAAGCTCTGTTGGTAGTGAAGAAAGATAGAGGTAGTAACTGGCCTTTATTTGACGGTAATTACTTAGAAAGTCACGGCTAACTACGTGCCAGCAGCCGCGGTAATACGTAGGTGGCAAGCGTTGTCCGGATTTATTGGGCGTAAAGCGAGTGCAGGCGGTTCAATAAGTCTGATGTGAAAGCCTTCGGCTCAACCGGAGAATT
+
CCCCCGGGGGGGGGGGGGGGGGGGGGGGGGGGGGGGGGGGGGGGGGGGGGGGGGGGGGGGGGGGGGGGGGGGGGGGGGGGGGGGGGGGGGGGGGGGGGGGGGGGGGGFFGGGGGBFEGGGGGGGGCCFFGGGGGCGGGGGGGGFGGGGFFGGGGGGGGGGGGGGGGGGFGGGDGGGCGGGGGGGGGGGCFGGGGGGGGGEGGGGGGFGGGGGGGGFF5CCEGEGGE=CCCFCFFGG:FGDDGGGGDCCBFFFFF:35.7:@FFCDGF6*:B4=4*86?77,22<:?F:??7:?F0((-(5)
@M05025:18:000000000-B3NL5:1:1101:28718:11368 1:N:0:TCGAAG
GTTTCGACTCCTACGGGAGGCAGCAGTAGGGAATCTTCCACAATGGACGAAAGTCTGATGGAGCAACGCCGCGTGAGTGAAGAAGGGTTTCGGCTCGTAAAGCTCTGTTGGTAGTGAAGAAAGATAGAGGTAGTAACTGGCCTTTATTTGACGGTAATTACTTAGAAAGTCACGGCTAACTACGTGCCAGCAGCCGCGGTAATACGTAGGTGGCAAGCGTTGGCCGGATTTATTGGGCGTAAAGCGAGGTCAGGCGGTTCAATAAGTCTGATGTGAAAGCCTTCGGCTCAACCGGAGGATT
+
CCCCCGGGFGGGGGGGGGGGGGGGGGGGGGGGGGGGGGGGGGGGGGGGGGGGGGGGFGGGGGGGGGGGGGGGGGGGGGGGGGGGGGGGFGGGGGGGGGGGGGGGGGGGGGGE9FFABFFFFGGGGGGGGGGFGGFGGGFGGGGFGGGFGGFGGGEFGGGGGGGGGFGGGGFFGDGGGEGFFGFCFFFGCG>DFGGEEGDGGGGFGGGFFEFGGGGGGGEEE5*0<=CCA:C7CGGGGGG<CDGFFG5C)0)7)9755.84=?@FGG??FBF9FAF?BFF73?AB:4,(-44021;;0(-(.
@M05025:18:000000000-B3NL5:1:1101:6583:11415 1:N:0:TCGAAG
GTTTCGACTCCTACGGGAGGCAGCAGTGGGGAATATTGGACAATGGGCGAAAGCCTGATCCAGCCATGCCGCGTGTGTGAAGAAGGTCTTCGGATTGTAAAGCACTTTAAGTTGGGAGGAAGGGCAGTAAGTTAATACCTTGCTGTTTTGACGTTACCGACAGAATAAGCACCGGCTAACTCTGTGCCAGCAGCCGCGGTAATACAGAGGGTGCAAGCGTTAATCGGAATTACTGGGCGTAAAGCGCGCGTAGGTGGTTTGTTAAGTTGGATGTGAAAGCCCCGGGCTCAACCTGGGAACT
+
CCCCCGGGGGGGGGGGGGGGGGGGGGGGGGGGGGGGGGGGGGGGGGGGGGGGGGGGGGGGGGGGGGGGGGGGGFGGGGGGGGGGGGGGGGGGGEGGGGGGGGGGGGGGGGGGGGGGFGGGGGGGGGGFGFFFGGGGGGGGGGGGGGGGGGGGGGGGGGGGGGGGGGGGGGGGGGGGGGGGGGGGGGGGGGGGGGGGGGGGGGGGGGGGGGGGGGGGGGGGGDGGGGGDCGGGGGGFGGGGDGGGGGGGFFFGFGFFFFFFF5?FGGFFFFFFFFFFFFFFB(8;BBF>?FB?BBFFFFFB3
@M05025:18:000000000-B3NL5:1:1101:13316:11448 1:N:0:TCGAAG
GTTTCGACTCCTACGGGAGGCAGCAGTGGGGAATATTGGACAATGGGCGCAAGCCTGATCCAGCCATACCGCGTGGGTGAAGAAGGCCTTCGGGTTGTAAAGCCCTTTTGTTGGGAAAGAAATCCAGCCGGCTAATACCTGGTTGGGATGACGGTACCCAAAGAATAAGCACCGGCTAACTTCGTGCCAGCAGCCGCGGTAATACGAAGGGTGCAAGCGTTACTCGGAATTACTGGGCGTAAAGCGTGCGTAGGTGGATATTTAAGTCCGTTGTGAAAGCCCTGGGCCCAACCTGGGAACT
+
CACCCGGGDEGGFFEEFCCGCGCGCE<FEGGECDFEDEGF@FFFFG<FFEGEGDCFFFGGFGG?FGGGGGGDG:FEFCGGFGGC@FGFFGGGGGGGGCDGGGGGGGEFFGGFFGGEDFGEFFFFGGGG<FGGGCEGGDDGFG=FFCGDDGGECCE<>:@FF7ECCGGFGFC7FGGGGGGCGGGGCEG8CGFGFGGEDGGGGEFGFGGCEECCGGCAFDG5E*:?9EDGGGGGGCCFFCGCDGDF7DCDBED3>GB@F)9:4*=F*?F6@8FBDB>677@???<BFFF((,22601:013:.
@M05025:18:000000000-B3NL5:1:1101:7075:11449 1:N:0:TCGAAG
GTTTCGACTCCTACGGGAGGCAGCAGTGGGGAATATTGCACAATGGGCGAAAGCCTGATGCAGCGACGCCGCGTGAGGGATGACGGCCTTCGGGTTGTAAACCTCTTTCAGTAGGGAAGAAGCGAAAGTGACGGTACCTGCAGAAGAAGCGCCGGCTAACTACGTGCCAGCAGCCGCGGTAATACGTAGGGCGCAAGCGTTATCCGGATTTATTGGGCGTAAAGAGCTCGTAGGCGGTTTGTCGCGTCTGCCGTGAAAGTCCGATGCTCAACCTCGGATCTGCGGTGGGTACGGGCAGACT
+
CCCCCGGGGGGGGGGGGGGGGGGGGGDFGGGGGGGGGGGGGGGGGFGGGGGGGFGGGGGGGGGGGGGGGGGGGEGEFGGGGGGGGGGGGGFGGGGGGGGGGGGGGGFGGAF?FEFEFFFGFGFGDF>EFFFFEGFGGFGGD<FCGGGDCE<FEGDGGGGGGFGGGGGGGFBFG>:1BECCG7FFFEC@FGD8EGGGEGG;ED=ECEE8EE6<<FGGGGGEGGCCFG6?6EGDC<FDC/CCGFGGGDDGFFF6BGF7>FF-=*>:*9>B=>63>7?D@FD94<<B>:;FBB))(-((4?(2)
@M05025:18:000000000-B3NL5:1:1101:22268:11465 1:N:0:TCGAAG
GTTTCGACTCCTACGGGAGGCAGCAGTAGGGAATCTTCCACAATGGACGAAAGTCTGATGGAGCAACGCCGCGTGAGTGAAGAAGGGTTTCGGCTCGTAAAGCTCTGTTGGTAGTGAAGAAAGATAGAGGTAGTAACTGGCCTTTATTTGACGGTAATTACTTAGAAAGTCACGGCTAACTACGTGCCAGCAGCCGCGGTAATATGTAGGTGGCAAGCGTTGTCCGGATTTATTGGGCGTAAAGCGAGTGCAGGCGGTTCAATAAGTCTGATGTGAAAGCCTTCGGCTCAACCGGAGAATT
+
CCCCCGGGGGGGGGGGGGGGGGGGGGGGGGGGGGGGGGGGGGGGGGGGGGGGGGGGGGGGGGGGGGGGGGGGGGGGGGGGGGGGGGGGGGGGGGGGGGGGGGGGGGGGGGGFFGGGGGGGGGGGGGGGGGGGGGGGGGGGGGGGGGGGGGDGGGGGGGGGGGGGGGGGGGGGGGGGGGGGGGGDFGGGFGGGGGGGGGG:?=EGCFFGGGGGGGGGG=5CGEGEGGGGEDFFFGGGGGGDGCFGGCCGFFFGFGFFE>@<F?FFFFFF?A?9FFF?6/718>A26:>?<?FF024>>B?B4
@M05025:18:000000000-B3NL5:1:1101:2229:11477 1:N:0:TCGAAG
GTTTCGACTCCTACGGGAGGCAGCAGTAGGGAATCTTCCACAATGGACGAAAGTCTGATGGAGCAACGCCGCGTGAGTGAAGAAGGGTTTCGGCTCGTAAAGCTCTGTTGGTAGTGAAGAAAGATAGAGGTAGTAACTGGCCTTTATTTGACGGTAATTACTTAGAAAGTCACGGCTAACTACGTGCCAGCAGCCGCGGTAATACGTAGGTGGCAAGCGTTGTCCGGATTTATTGGGCGTAAAGCGAGTGCAGGCGGTTCAATAAGTCTGATGTGAAAGCCTTCGGCTCAACCGGAGAATT
+
CCCCCGGGGGGGGGGGGGGGGGGGGGGGGGGGGGGGGGGGGGGGGGGGGGGGGGGGGGGGGGGGGGGGGGGGGGGGGGGGGGGGGGGGGGGGGGGGGGGGGGGGGGGGGGGGGGGGGFGGFGGGGGGGGGGGGGGGGGGGGGGGGGGGGCFGGGGGGGGGGGGGGFGFGGCGGGGGGGGGGGGGGGGGGGGGGGDEGGGEGEGGGGFGGGCGGG6EGGEG=EGGGEGEGCCGFGGFD4DGGGFGGGDGFFFGFGFDD5>:?FFGGGFFBBFFFAFF@FFF125>??90<>?F:9;>>FF>-
@M05025:18:000000000-B3NL5:1:1101:22506:11493 1:N:0:TCGAAG
GTTTCGACTCCTACGGGAGGCAGCAGTAGGGAATCTTCCACAATGGACGAAAGTCTGATGGAGCAACGCCGCGTGAGTGAAGAAGGGTTTCGGCTCGTAAAGCTCTGTTGGTAGTGAAGAAAGATAGAGGTAGTAACTGGCCTTTATTTGACGGTAATTACTTAGAAAGTCACGGCTAACTACGTGCCAGCAGCCGCGGTAATACGTAGGTGGCAAGCGTTGTCCGGATTTATTGGGCGTAAGCGAGTGCAGGCGGTTCAATAAGTCTGATGTGAAAGCCTTCGGCTCAACCGGAGAATTG
+
CCCCCGGGGGGGGGGGGGGGGGGGGGGGGGGGGGGGGGGGGGGGGGGGGGGGGGGGGGGGGGGGGGGGGGGGGGGDGGGGGGGGGGGGGGGGGGGGGGGGFGGGGGGFGGGGGGGGGGGGGGGGGGGFFGGGFGGGGGGGGGGGGGGGGGGGGGGGGGGGGGGGGGGGGGGGGGGGGEFGGGGGGGGGGGGGGGGGGGGGGDFGGGGGGGGGGGGGGGGGGGGGGGGDECGGGGGGGFCGGGGGGDGGFFFGFGFF8<BAFBFD7?BFFFFFFB9BBFFFFABBF>?FFF?:;6;>BBAF>
@M05025:18:000000000-B3NL5:1:1101:24909:11555 1:N:0:TCGAAG
GTTTCGACTCCTACGGGAGGCAGCAGTAGGGAATCTTCCACAATGGACGAAAGTCTGATGGAGCAACGCCGCGTGAGTGAAGAAGGGTTTCGGCTCGTAAAGCTCTGTTGGTAGTGAAGAAAGATAGAGGTAGTAACTGGCCTTTATTTGACGGTAATTACTTAGAAAGTCACGGCTAACTACGTGCCAGCAGCCGCGGTAATACGTAGGTGGCAAGCGTTGTCCGGATTTATTGGGCGTAAAGCGAGTGCAGGCGGTTCAATAAGTCTGATGTGAAAGCCTTCGGCTCAACCGGCGAATT
+
CCCCCGGGGGGGGGGGGGGGGGGGGGFGGGGGGGGGGGGGGGGGGGFGGGGGGFGGGGGFDEFGGGGGGGGGGGGGGGGGGGGGGGGGGGFGGGGGGGGFFGGGGFGGGFGFFGBFG9FGGGGFFGGGGGGGGGGFFFFCFGFFGGGGGGGGGGGGDFGFGGGGFFDFGGDFGCGGGGGFGFF>>DFFGGGGGGFEDDGEEGGGGGGGGGGGGFGDC5CGCGGFFE=5CEFGGCGGFGGGDCC*CDDGE:FD?GDEF@046B4CDCBF*)*6*.9?@?F?F:<BF:BF1>?::60(449>:
@M05025:18:000000000-B3NL5:1:1101:21435:11563 1:N:0:TCGAAG
GTTTCGACTCCTACGGGAGGCAGCAGTAGGGAATCTTCCACAATGGACGAAAGTCTGATGGAGCAACGCCGCGTGAGTGAAGAAGGGTTTCGGCTCGTAAAGCTCTGTTGGTAGTGAAGAAAGATAGAGGTAGTAACTGGCCTTTATTTGACGGTAATTACTTAGAAAGTCACGGCTAACTACGTGCCAGCAGCCGCGGTAATACGTAGGTGGCAAGCGTTGTCCGGATTTATTGGGCGTAAAGCGAGTGCAGGCGGTTCAATAAGTCTGATGTGAAAGCCTTCGGCTCAACCGGAGAATT
+
CCCCCFGGGGGGGGGGGGGGGGGGGGGGGGGGGGGGGGGGGGGGGGGGGGGGGFGGGGGGGGGGGGGGGGGGGGGGGGGGGGGGFGGGGGGGGGGGGGGGGGGGGGGFGGGGGGGGGGGF8EFGGGGGGGFGGFGGGGGGGGGFGFGGGGGGGGGGGGGGCFGGCFFGGGGGGDGGGGGGGGG5D7BFGGGFCFDGDGDBEEFFGG6FGG?9FFCGGGGEGGGGFEE5=CC7=DCFFF315CD7*9<DD@FC@GEEF@EBF=@FGDBFBBFFFFBFF6FFFF<?06912?FBFF>>FFFAF
@M05025:18:000000000-B3NL5:1:1101:9506:11576 1:N:0:TCGAAG
GTTTCGACTCCTACGGGAGGCAGCAGTAGGGAATCTTCCACAATGGACGAAAGTCTGATGGAGCAACGCCGCGTGAGTGAAGAAGGGTTTCGGCTCGTAAAGCTCTGTTGGTAGTGAAGAAAGATAGAGGTAGTAACTGGCCTTTATTTGACGGTAATTACTTAGAAAGTCACGGCTAACTACGTGCCAGCAGCCGCGGTAATACGTAGGTGGCAAGCGTTGTCCGGATTTATTGGGCGTAAAGCGAGTGCAGGCGGTTCAATAAGTCTGGTGTGAAAGCCTTCGGCTCAACCGGAGAATT
+
CCCCCCGGGDGGGGGGDEGGGGGGGGEEFDGGGGGG,FFGGGGGGGGGGC@CFFC<FFFFGFGGGGFFGGGGGGGDFGGGGFAFGGGGGGGGGGFECGGF<?<FFEEG?FGGFGGFEFGGFEF,CEFBFGGF<FA<BFFGGGFGGFGDGFF<>FFGGGGGGFGFED,@DB=@>FGGGGFFG;EEFGGGGGFG>F5EGGGEGGGGGGGGGGGGGGCGGFG=EE5CFEGGECCC?FFDF4CD7CCFDD*77@=7455)<5>?F?97:***1)).0(.9=6*3328)323:6<2026>F76:AA
@M05025:18:000000000-B3NL5:1:1101:26274:11605 1:N:0:TCGAAG
GTTTCGACTCCTACGGGAGGCAGCAGTAGGGAATCTTCCACAATGGACGAAAGTCTGATGGAGCAACGCCGCGTGAGTGAAGAAGGGTTTCGGCTCGTAAAGCTCTGTTGGTAGTGAAGAAAGATAGAGGTAGTAACTGGCCTTTATTTGACGGTAATTACTTAGAAAGTCACGGCTAACTACGTGCCAGCAGCCGCGGTAATACGTAGGTGGCAAGCGTTGTCCGGATTTATTGGGCGTAAAGCGAGTGCAGGCGGTTCAATAAGTCTGATGTGAAAGCCTTCGGCTCAACCGGAGAATT
+
CCCCCGGGGGGGGGGGGGGGGGGGGGGGGGGGGGGGGGGGGGGGGGGGGGGGGFGGGGGGGGGGGGGGGGGGGGGGGGGGGGGGGGGFGGGGGGGGGGGGGGGGGGGGGGGGGGFFFGGFGGGGGGGGGGGGGGFGGGGFGGGGGGGGGFGGGGGGGGGGGGGGGGGGGGGGGGGGGGGGGGGEFCGFGGGGGGGGGGECGGGGGGGGGGGGGGGGGGCEGGGGFGGE7E?FGGGGGGGGGGGGCGGGFFFGFGDFED31@BFGFGFFFFFFFFFFFFF0?BA<?F9F<33(8;>>21<>>
@M05025:18:000000000-B3NL5:1:1101:4871:11630 1:N:0:TCGAAG
GTTTCGACTCCTACGGGAGGCAGCAGTAGGGAATCTTCCACAATGGACGAAAGTCTGATGGAGCAACGCCGCGTGAGTGAAGAAGGGTTTCGGCTCGTAAAGCTCTGTTGGTAGTGAAGAAAGATAGAGGTAGTAACTGGCCTTTATTTGACGGTAATTACTTAGAAAGTCACGGCTAACTACGTGCCAGCAGCCGCGGTAATACGTAGGTGGCAAGCGTTGTCCGGATTTATTGGGCGTAAAGCGAGTGCAGGCGGTTCAATAAGTCTGATGTGAAAGCCTTCGGCTCAACCGGAGAATT
+
CCCCCGGGGGGGGGGGGGGGGGGGGGGGGGGGGGGGGGGGGGGGGGGGGGGGGGGGGGGGGFFGGGGGGGGGGGGGGGGGGGGGGGGGGGGGGGGGGGGGGGGGGGGEFGGGGGFFFGFGGFFEDFFFGGGGGGGGGFFGGGGGGGGGGFGGGGGGGGGGGFGGEFAFGGGGGGGEGGFEEFG5EGGFGGGGGGGGGGGGGGGGGGGGGGGG=FCF=5C:C5C?EGGD5=F?CFGGGFDGGG3DDGGGBF?GF<;EF5)8F4@DCD=B*.@>FFFFBFFFFF<76<;::7<?(469>9?F6
@M05025:18:000000000-B3NL5:1:1101:26970:11640 1:N:0:TCGAAG
GTTTCGACTCCTACGGGAGGCAGCAGTAGGGAATCTTTCACAATGGACGAAAGTCGGATGGAGCAACGCCGCGTGAGTGAAGAAGGGTTTCGGCTCGTAAAGCTCTGTTGGTAGTGAAGAAAGATAGAGGTAGTAACTGGCCTTTATTTGACGGTAATTACTTAGAAAGTCACGGCTAACTACGTGCCAGCAGCCGCGGTAATACGTAGGTGGCAAGCGTAGTCCGGATTTATTGGGCGTAAAGCGAGTGCAGGCGGTTCAATAAGTCTGATGTGAAAGCCTTCGTCTCAACCGGAGAATT
+
CCCCCGFGGGFFGGGGGDGEGGEGGGGEFGGGGGC<6,,666CEEFF,@BFCEFF,@FGGGGGGGFGGDGGGEFGFCFFDEFGGGGGGGGGGGCGGCGGFFGGGGGGGGAFGECFFGEGDECFFFCFGFFFG,FAFGG?DDFGFGFGGGDFF7CFGGGGGGGGDEFEGGGGFGGEGGCFCFGGCFD7>,?CD6E58CE*CE5FFGFAE=CGC56CF5ECGD5CCC5=*>=C9CGFGCC3CCC*::C337>**7<3:3<)-8@67:7FFFA*./<78**14(4823,42144<022(-1(59
@M05025:18:000000000-B3NL5:1:1101:12466:11647 1:N:0:TCGAAG
GTTTCGACTCCTACGGGAGGCAGCAGTGGGGAATATTGCACAATGGGCGCAAGCCTGATGCAGCCATGCCGCGTGTATGAAGAAGGCCTTCGGGTTGTAAAGTACTTTCAGCGAGGAGGAAGGTGTTGTGGTTAATAACCGCAGCAATTGACGTTACTCGCAGAAGAAGCACCGGCTAACTCCGTGCCAGCAGCCGCGGTAATACGGAGGGTGCAAGCGTTAATCGGAATTACTGGGCGTAAAGCGCACGCAGGCGGTCTGTCAAGTCGGATGTGAAATCCCCGGGCTCAACCTGGGAACT
+
CCCCCGGGGGDGGGEGCEEGCFFEEFCFFFGCGGGGGGGGGFFFEGGGEGGGGGGGGGGGFGG?DFFGGGGGGGGGGGGGFGGGGGGGCDFFGGCFGGGBFDGDFGGGGGGGGGGGCGGGFFGFGGGGFGGGFFGFGDDFEGEFGFCDDAFDF@EGGGFC7@CFFGGFCCCFFGGDEGGFF?FEGG7CFGGFCCCCEGGGG=999CACCGGGGGG7FGGEEEGFFCDEGCFGGCFGGGD79DFCCG3<BD@D>CE3>@B:59*>709*875(78?476=<()416;BFFF2<?2:BB:?B0
@M05025:18:000000000-B3NL5:1:1101:13614:11692 1:N:0:TCGAAG
GTTTCGACTCCTACGGGAGGCAGCAGTGGGGAATATTGCACAATGGGGGAAACCCTGATGCAGCGACGCCGCGTGAAGGAAGAAGTATTTCGGTATGTAAACTTCTATCAGCAGGGAAGAAAATGACGGTACCTGACTAAGAAGCCCCGGCTAACTACGTGCCAGCAGCCGCGGTAATACGTAGGGGGCAAGCGTTATCCGGATTTACTGGGTGTAAAGGGAGCGTAGACGGCATGGCAAGTCTGGTGTGAAAGGCAGGGGCTCAACCCCTGGACTGCATTGGCAACTGTCAGGCTGGAGG
+
CCCCCGGGGGGGGGGGGGGGGGGGFFFGGGGGGGGGGGGGGGGGGGGGGGGGGGGGGGGGGGGGGGGGGGGGGGGGGGGGGGGGGGGGGFGGGGGGGGGGGGGGGGGGGGGGGGGGGGGGGGGGGGGGGGGGGGGGGGGGGGGGGGGGGGGGGGGGGGGGGGGGGGGGGGGGGGGGGGGGGFGGGGGGGGGGGGEECFGFGGGGGGGGFGGGGEGGGGGGGFGGECEGE?EGGCGGGFF4>FFGGG2CFDFGFGF>>@BFFFEFFCFF;?FFFBF@FFFDBBF(58B:?AAA97?:BF020
@M05025:18:000000000-B3NL5:1:1101:10043:11705 1:N:0:TCGAAG
GTTTCGACTCCTACGGGAGGCAGCAGTAGGGAATCTTCCACAATGGACGAAAGTCTGATGGAGCAACGCCGCGTGAGTGAAGAAGGGTTTCGGCTCGTAAAGCTCTGTTGGTAGTGAAGAAAGATAGAGGTAGTAACTGGCCTTTATTTGACGGTAATTACTTAGAAAGTCACGGCTAACTACGTGCCAGCAGCCGCGGTAATACGTAGGTGGCAAGCGTTGTCCGGATTTATTGGGCGTAAAGCGAGTGCAGGCGGTTCAATAAGTCTGATGTGAAAGCCTTCGGCTCAACCGGAGAATT
+
CCCCCGGGGGGGGGGGGGGGGGGGGGGGGGGGGGGGGGGGGGGGGGGGGGGGGGGGGGGGGGGGGGGGGGGGGGGGGGGGGGGGGGGGGGGGGGGGGGGGGGGGGGGGGGGGGGFFGGGGGGGGGGGGGGGGGGGGGGFGGGGGGGGGGGGGGGGGGGGGGGGGGGGGGGGGFEGGGGGGGGGGGGGGGGGGGGGGGGGGGGGGGGGGGGGGGGGCGGGECEGGGGGED5<FFGGGGGGGGGGGGGGGFFFGFF:>B<B?BFFGGGFFF964B>FF=@FFFFFFFF>FBBFFFBB>BFFA6
@M05025:18:000000000-B3NL5:1:1101:9360:11718 1:N:0:TCGAAG
GTTTCGACTCCTACGGGAGGCAGCAGTAGGGAATCTTCCACAATGGACGAAAGTCTGATGGAGCAACGCCGCGTGAGTGAAGAAGGGTTTCGGCTCGTAAAGCTCTGTTGGTAGTGAAGAAAGATAGAGGTAGTAACTGGCCTTTATTTGACGGTAATTACTTAGAAAGTCACGGCTAACTACGTGCCAGCAGCCGCGGTAATACGTAGGTGGCAAGCGTTGTCCGGATTTATTGGGCGTAAAGCGAGTGCAGGCGGTTCAATAAGTCTGATGTGAAAGCCTTCGGCTCAACCGGAGAATT
+
CCCCCGGGGGGGGGGGGGGGGGGGGGGGGGGGGGGGGGGGGGGGGGGGGGGGGGGGGGGGGGGGFGGGGGGGGGGGGGGFGGGGGGGGGGGGGGGGGGGGGGGGGGGGGGGGFGGGGGFGGGGGGGGGGGGGGGGGGGGGGGGGGGGGGGFGDGGGGGGGGFGFFGGGGGGGGGGGGGGGGFGEDFGGGGGGFFGGGGGGGGGGGGGFGGGDFFGGGGGGGGEGGGG5C5C?CCCF45DDDGCGF3<DB<6F?FFFF5>6*/8CFGFFFF4:6<B6@661<?B7(2(,8<??B03119?AA
@M05025:18:000000000-B3NL5:1:1101:26785:11724 1:N:0:TCGAAG
GTTTCGACTCCTACGGGAGGCAGCAGTAGGGAATCTTCCACAATGGACGAAAGTCTGATGGAGCAACGCCGCGTGAGTGAAGAAGGGTTTCGGCTCGTAAAGCTCTGTTGGTAGTGAAGAAAGATAGAGGTAGTAACTGGCCTTTATTTGACGGTAATTACTTAGAAAGTCACGGCTAACTACGTGCCAGCAGCCGCGGTAATACGTAGGTGGCAAGCGTTGTCCGGATTTATTGGGCGTAAAGCGAGTGCAGGCGGTTCAATAAGTCTGATGTGAAAGCCTTCGGCTCAACCGGAGAATT
+
CCCCCDFGGGGGGGGGGCGGGGGGGGGGGGGGGGGGGGGGGGGGG@EFGGDCGFGGGGGGGGGGGGGGGGGGGGGGGGGGGGGGGGGGGGGGDGGGGGGGGGGGGGGGGGGGGAFGFGFGFGGGGGGGGGGGFFGEFGAFGGGGGGGGGGGGGGGGGFGFGGGFGFAFDGGGGGGGGGGGGGGGGCCFGGGCGGGEGGGGGDGGGGGGFGGG5;CFGFEGEDGGGGGGGGGGGGFG4DDDCDGF79CDF:47BF@3DBDFF4=C>CFFF<FF?D4@6FF08>>FB?F:??7<F9>(79B<A
@M05025:18:000000000-B3NL5:1:1101:20155:11764 1:N:0:TCGAAG
GTTTCGACTCCTACGGGAGGCAGCAGTAGGGAATCTTCCACAATGGACGAAAGTCTGATGGAGCAACGCCGCGTGAGTGAAGAAGGGTTTCGGCTCGTAAAGCTCTGTTGGTAGTGAAGAAAGATAGAGGTAGTAACTGGCCTTTATTTGACGGTAATTACTTAGAAAGTCACGGCTAACTACGTGCCAGCAGCCGCGGTAATACGTAGGTGGCAAGCGTTGTCCGGATTTATTGGGCGTAAAGCGAGTGCAGGCGGTTCAATAAGTCTGATGTGAAAGCCTTCGGCTCAACCGGAGAATT
+
CCCCCGGGGGGGGGGGGGGGGGGGGGGGGGGGGGGGGGGGGGGGGGGGGGGGGGGGGGGGGGGGGGGGGGGGGGGGGGGGGGGGGGGGGGGGGGGGGGGGGGGGGGGGGGGGGGGGGGGGGGGGGGGGGGGGGGGGGGGGGFCGGFGFGGGGGGGGEGGGGGGFFGGGGGGGGGGGGGGGGGGGGGGGGGGGGGGGGGGGGGGGGGGGGGGGGGGGGGGGGGGGGGGGEEGCGGGCCFDGGGGGGDDGFFFGFGEFE<@BFFFGGGFFFAFFB>FFF?F?B>B<6?FF?DB?FBFFFFFFA
@M05025:18:000000000-B3NL5:1:1101:16065:11767 1:N:0:TCGAAG
GTTTCGACTCCTACGGGAGGCAGCAGTAGGGAATCTTCCACAATGGACGAAAGTCTGATGGAGCAACGCCGCGTGAGTGAAGAAGGGTTTCGGCTCGTAAAGCTCTGTTGGTAGTGAAGAAAGATAGAGGTAGTAACTGGCCTTTATTTGACGGTAATTACTTAGAAAGTCACGGCTAACTACGTGCCAGCAGCCGCGGTAATACGTAGGTGGCAAGCGTTGTCCGGATTTATTGGGCGTAAAGCGAGTGCAGGCGGTTCAATAAGTCTGATGTGAAAGCCTTCGGCTCAACCGGAGAATT
+
CCCCCGGGGGGGGGGGGGGGGGGGGGGGGGGGGGGGGGGGGGGGGGGGGGGGGGGGGGGGGGGGGGGGGGGGGGGGGGGGGGGGGGGGGGGGGGGGGGGGGGGFGGGGGGGGGGFGGGGGGGGFGGGGGGGGGGGGGGGGGGGGGGGGGGGGGGGGGGGGGGGGGGGGGGGGGGGGGGGGGGGGGFGGGGGGGGGGGGGGGGGGGGGGGGGGGGGGGGGGGGGGGGD*::EFGGDGGGGGGGGGGGGGEFFGFFEFFFFFFFFGGGFBFDB<FAFFF?=0:0AFBF>B6<DFF9>>>FBF<
@M05025:18:000000000-B3NL5:1:1101:18377:11788 1:N:0:TCGAAG
GTTTCGACTCCTACGGGAGGCAGCAGTAGGGAATCTTCCACAATGGACGAAAGTCTGATGGAGCAACGCCGCGTGAGTGAAGAAGGGTTTCGGCTCGTAAAGCTCTGTTGGTAGTGAAGAAAGATAGAGGTAGTAACTGGCCTTTATTTGACGGTAATTACTTAGAAAGTCACGGCTAACTACGTGCCAGCAGCCGCGGTAATACGTAGGTGGCAAGCGTTGTCCGGATTTATTGGGCGGAAAGCGAGTGCAGGCGGTTCAATAAGTCTGATGTGAAAGCCTTCGGCTGAACCTGAGAATT
+
CBBC<@FG7@EC<CC@CB@@E;B;@EFAFE><CFGCC<FEC<FFFFFGC+FFC@CE<CFFD,EFGDDCECF:FGG7?,CCEFF8<<=99B<?EF@CEG+AF9<FGG99CF8F,AA=A@FE8FGGGGGGGG@<EEFGGG<,DFGEGFGGAFGF:>FFCFGC<FGGF9@F7>,=>FEECEFF9EBEE>CEGGGFF>EE7BEGGGF,,/>9C85<8:E@5=E//:=E::5*=*++=D+75>D)79DFF35)8>F:6*.7<)),/9@>FC*9BA6:=4=*1*/(40226?>1(.443(.((6:).
@M05025:18:000000000-B3NL5:1:1101:3447:11814 1:N:0:TCGAAG
GTTTCGACTCCTACGGGAGGCAGCAGTAGGGAATCTTCCACAATGGACGAAAGTCTGATGGAGCAACGCCGCGTGAGTGAAGAAGGGTTTCGGCTCGTAAAGCTCTGTTGGTAGTGAAGAAAGATAGAGGTAGTAACTGGCCTTTATTTGACGGTAATTACTTAGAAAGTCACGGCTAACTACGTGCCAGCAGCCGCGGTAATACGTAGGTGGCAAGCGTTGTCCGGATTTATTGGGCGTAAAGCGAGTGCAGGCGGTTCAATAAGTCTTATGTGAAAGCCTTCGGCTCAACCGGAGAATT
+
CCCCCGGGGGGGGGGGGGGGGGGGGGGGGGEFGGGGGGGGGGGGGGGGFEGGGGCFGFGGGGGFFGCFGGDGGFGGGGGFGGGGFGGGGCCGGDCFGGGGGGFFGDFFFGGEFFFGGGGGFEGEGGGGGFFGGGGGGGAFGCFFGGGGFDFFGGGFGFGCFFGGGCGGFGCFFCFGGGGGGG?EDGGECGGGGGGGGGGEEDGGGGGGGDGGGGGGGCEG=::FFGCCEEEGFDGF5DDGGGFGGGGG:F?*9<:BD>)2@@?>C78@4)9>F<==FFF:?022:611<F??0(41((4-6
@M05025:18:000000000-B3NL5:1:1101:20507:11821 1:N:0:TCGAAG
GTTTCGACTCCTACGGGAGGCAGCAGTGGGGAATATTGCACAATGGGCGCAAGCCTGATGCAGCCATGCCGCGTGTATGAAGAAGGCCTTCGGGTTGTAAAGTACTTTCAGCGAGGAGGAAGGCATTGTGGTTAATAACCGCAGTGATTGACGTTACTCGCAGAAGAAGCACCGGCTAACTCCGTGCCAGCAGCCGCGGTAATACGGAGGGTGCAAGCGTTAATCGGAATTACTGGGCGTAAAGCGCACGCAGGCGGTCTGTCAAGTCGGATGTGAAATCACCGGGCTCAACCTGGGAACT
+
CCCCCGGGGGGGGGGGGGGGGGGEGGCFGGGGGGGGGGGGGGGGGGGGGGGGGGGGGGGGGGGGGGGGGGGGGGGGGGGGFGGGGGGGGGGGGGGGGGGGGGGGGGGGGGGGGFGECCFGGGGGGGGGGGGGGGGFGGGGGGGGGGGGGGGGGCCFFFFGGGGGGGGFGGGGGGEGGGFGFGCEGGGGGGGGGGGGGGGGGGGGFFDDGGGGE56CEGG7EGGGGGGGGGGFGGGGG4<7DGGGGCGDEFFGEGFEEFF6:FFFGFFFE0D0;:FFFFFF).42069>:BFFF?BBF?7?.
@M05025:18:000000000-B3NL5:1:1101:28894:11828 1:N:0:TCGAAG
GTTTCGACTCCTACGGGAGGCAGCAGTAGGGAATCTTCCACAATGGACGAAAGTCTGATGGAGCAACGCCGCGTGAGTGAAGAAGGGTTTCGGCTCGTAAAGCTCTGTTGGTAGTGAAGAAAGATAGAGGTAGTAACTGGCCTTTATTTGACGGTAATTACTTAGAAAGTCACGGCTAACTACGTGCCAGCAGCCGCGGTAATACGTAGGTGGCAAGCGTTGTCCGGATTTATTGGGCGTAAAGCGAGTGCAGGCGGTTCAATAAGTCTGATGTGAAAGCCTTCGGCTCAACCGGAGAATT
+
CCCCCGGGGGGGGGGGGGGGGGGGGFEFFGGGGGGGGGGGFGGGGGGGGGGGGGGGGGGGGGGGGGGGGGGGGGGGGGGGGGGGGGGGGGGGGGGGGGGGGGGFGDGEFGGGGGFGFFGCFGG8BDAFGGGGGGGGGGGGGGFDDGGGGG9FGGGGGGGGGFFGFGGFFEFFFFEGEEGGGGGGGGGGGGGGGGGGDGGGGGFFCD<>CCEGGFGDGCEC7C5CGEGC7=EGFGFFGGGGDGGGGGDDFFF77DEF>>5:@FF>CGB48<?4F466BFF?778>::33:>DF?>>FB>1<:
@M05025:18:000000000-B3NL5:1:1101:15201:11832 1:N:0:TCGAAG
GTTTCGACTCCTACGGGAGGCAGCAGTAGGGAATCTTCCACAATGGACGAAAGTCTGATGGAGCAACGCCGCGTGAGTGAAGAAGGGTTTCGGCTCGTAAAGCTCTGTTGGTAGTGAAGAAAGATAGAGGTAGTAACTGGCCTTTATTTGACGGTAGTTACTTAGAAAGTCACGGCTAACTACGTGCCAGCAGCCGCGGTAATACGTAGGTGGCAAGCGTTGTCCGGATTTATTGGGCGTAAAGCGAGTGCAGGCGGTTCAATAAGTCTGATGTGAAAGCCTTCGGCTCAACCGGAGAATT
+
CCCCCGGGGGGGGGGGGGGGGGGGGGGGGFGGGGGGGGGGGGGGGGGGGGGGGFFGGGGGGGGGGGGGGGGGGGG@FFGGGGGGGGGGFGGGGGGGGGGGGGGFGGGFGGGGGFFGGGGCFGGGGGGGGGGGGGGGGGGFGGGGGGGFGGGGGGGGGGGGGGGGGGGGGGCGGGGGGGGGGGGGGGGGGGGGGGFGGGGGCGGGGGFGGGGGGGGGGGGGGGGGGGGGE>?F9;FGCGGDDGCGGGGD3<4:BGFFFDB6=F7D7DFBFF44=AFFFFFF:BAFFF>0822:(7>FF64<4
@M05025:18:000000000-B3NL5:1:1101:22657:11842 1:N:0:TCGAAG
GTTTCGACTCCTACGGGAGGCAGCAGTAGGGAATCTTCCACAATGGACGAAAGTCTGATGGAGCAACGCCGCGTGAGTGAAGAAGGGTTTCGGCTCGTAAAGCTCTGTTGGTAGTGAAGAAAGATAGAGGTAGTAACTGGCCTTTATTTGACGGTAATTACTTAGAAAGTCACGGCTAACTACGTGCCAGCAGCCGCGGTAATACGTAGGTGGCAAGCGTTGTCCGGATTTATTGGGCGTAAAGCGAGTGCAGGCGGTTCAATAAGTCTGATGTGAAAGCCTTCGGCTCAACCGGAGAATT
+
CCCCCGGGGGGGGGGGGGGGGGGGGGGGGGGGGGGGGGGGGGGGGGGGGGGGGGGGGGGGGGGGGGGGGGGGGEGGGGGGGGGGGGGFGGGGGGGGGGGGGGGGGGGGGGGGGGFGGGGGGGGGGGGGGGFGGGGGGGGGGGGGFGGGGGGGGGGGGGGGGGGGGGGGGGGGGGGGGGGGGGGGFFGGGGGGGDFGGGGGGGGGGGGGGGGGGGGGGFGGGEGGGGGC:EEECFGGGGGCCDFFCCDDEFFGFGFEF@)4BF=GFGFFFFF2854=@FF?:?ABFFF<??>?4296>F?F6
@M05025:18:000000000-B3NL5:1:1101:27287:11844 1:N:0:TCGAAG
GTTTCGACTCCTACGGGAGGCAGCAGTAGGGAATCTTCCACAATGGACGAAAGTCTGATGGAGCAACGCCGCGTGAGTGAAGAAGGGTTTCGGCTCGTAAAGCTCTGTTGGTAGTGAAGAAAGATAGAGGTAGTAACTGGCCTTTATTTGACGGTAATTACTTAGAAAGTCACGGCTAACTACGTGCCAGCAGCCGCGGTAATACGTAGGTGGCAAGCGTTGTCCGGATTTATTGGGCGTAAAGCGAGTGCAGGCGGTTCAATAAGTCTGATGTGAAAGCCTTCGGCTCAACCGGAGAATT
+
CCCCCGGGGGGGGGGGGGEGGGGGGGGGGGGGGGGGGGGGGGFGFGGGGEGGGGGGGFGGGGGGGGGGGGGGGGGGGGGGGGGGGGGGGGGGGGGGGGGGGGGGGGGEFGGGGGGGFCGGGGGGGCGGGGGGGGGGGGCFGGGGGGGGGGFGGGGGGGGGGFGGGFGGFGGGDEGGGGGGGGGGGF7CE?EG>FCG>E5EEGGGGG69CEGG5FCCFGEGDDGG95CEGGGFGGCGCCD<CDF>DGCD>F?76CEDE>E?4@?77:B4FA?>*48BFFF::?F?F09<:<202;B9>44AA
@M05025:18:000000000-B3NL5:1:1101:23279:11847 1:N:0:TCGAAG
GTTTCGACTCCTACGGGAGGCAGCAGTAGGGAATCTTCCACAATGGACGAAAGTCTGATGGAGCAACGCCGCGTGAGTGAAGAAGGGTTTCGGCTCGTAAAGCTCTGTTGGTAGTGAAGAAAGATAGAGGTAGTAACTGGCCTTTATTTGACGGTAATTACTTAGAAAGTCACGGCTAACTACGTGCCAGCAGCCGCGGTAATACGTAGGTGGCAAGCGTTGTCCGGATTTATTGGGCGTAAAGCGAGTGCAGGCGGTTCAATAAGTCTGATGTGAAAGCCTTCGGCTCAACCGGAGAATT
+
CCCCCGGGGGGGGGGGGGGGGGGGGGGGGGGGGGGGGGGGGGGGGGGGGGGGGGGGGGGGGGGGGGGGGGGGGGGGGGGGGGGGGGGEGGGGGGGGGGGGGGGCFGGGGGGEGGGGGGGGGGGGGGFGGGGGGGGGGGGGGGGGGGGGGGGGGGGGGGGGGGGGGGGGGGGGGGGGGGGGGGGGGGGGGGGGGGGGGGGGGGGGGGFGGGGGGGGGGGGAEEGGGGGCE5CF?FGFFGGDGGGGGGGGFFFGFFFFE<5:FFFGGGFFFFFBFFFF@BF?:?)46<01:2<:7;>>9(3A)
@M05025:18:000000000-B3NL5:1:1101:9646:11882 1:N:0:TCGAAG
GTTTCGACTCCTACGGGAGGCAGCAGTAGGGAATCTTCCACAATGGACGAAAGTCTGATGGAGCAACGCCGCGTGAGTGAAGAAGGGTTTCGGCTCGTAAAGCTCTGTTGGTAGTGAAGAAAGATAGAGGTAGTAACTGGCCTTTATTTGACGGTAATTACTTAGAAAGTCACGGCTAACTACGTGCCAGCAGCCGCGGTAATACGTAGGTGGCAAGCGTTGTCCGGATTTATTGGGCGTAAAGCGAGTGCAGGCGGTTCAATAAGTCTGATGTGAAAGCCTTCGGCTCAACCGGAGAATT
+
CCCCCGGGGGGGGGGGGGGGGGGGGGGGGGGGGGGGGGGGGGGGGGGGGGGGGGGGGGGGGGGGGGGGGGGGGGGGGGGGGGGGGGGGGGGGGGGGGGGGGGGFGGGFGGGGGGGGGGGGGGGGGGGGGGGGGGGGGGGGGGCGGGGGGGGGGDGGGGGGGGGGGGGGGFFGGGGGGGGGGGGGGGGGGGGGGGGGGGGGGGGGGGEFGDFFGGGGG=EGGGCCEEGE5EECCFGGFGGDGGGF77CDDFF*195BB@B6F6@GGG47=A?<F>FFBFFF7?D?B?9<?7?<:BFBFB:B9
@M05025:18:000000000-B3NL5:1:1101:26616:11885 1:N:0:TCGAAG
GTTTCGACTCCTACGGGAGGCAGCAGTAGGGAATCTTCCACAATGGACGAAAGTCTGATGGAGCAACGCCGCGTGAGTGAAGAAGGGTTTCGGCTCGTAAAGCTCTGTTGGTAGTGAAGAAAGATAGAGGTAGTAACTGGCCTTTATTTGACGGTAATTACTTAGAAAGTCACGGCTAACTACGTGCCAGCAGCCGCGGTAATACGTAGGTGGCAAGCGTTGTCCGGATTTATTGGGCGTAAAGCGAGTGCAGGCGGTTCAATAAGTCTGATGTGAAAGCCTTCGGCTCAACCGGAGAATT
+
CCCCCGGGGGGGGGGGGFGGGGGGFGGGGGGFGGGGGFFGGGGGGGGGGGGGGGGGGGGGGGGGGGGGGGGEFCCEGFFFGGGFGGGGGGGGGGGGGGGFGGFGFGGGGGGEGGGGGFFFFDDDGGGCFFGGGGGGGGFGGGGGGGGGGGCF@FGGGFGGGGGGGGGGGGGGGGGGGGGGGGGCGGFCGFGGCFCEGGCGGGGGGGGGGGGFFGGGGGGEGDGGGGGGGEFG?C7CCGDGDCFDGGDC@FF7*9)7578<FFFGGGFFFFFFFFFFFBBBF?FF?B031<>??9;(4428A
@M05025:18:000000000-B3NL5:1:1101:28723:11893 1:N:0:TCGAAG
GTTTCGACTCCTACGGGAGGCAGCAGTGGGGAATATTGGACAATGGGCGCAAGCCTGATCCAGCCATACCGCGTGGGTGAAGAAGGCCTTCGGGTTGTAAAGCCCTTTTGTTGGGAAAGAAATCCAGCCGGCTAATACCTGGTTGGGATGACGGTACCCAAAGAATAAGCACCGGCTAACTTCGTGCCAGCAGCCGCGGTAATACGAAGGGTGCAAGCGTTACTCGGAATTACTGGGCGTAAAGCGTGCGTAGGTGGTTATTTAAGTCCGTTGTGAAAGCCCTGGGCCCAACCTGGGAACT
+
CCCCCGGGGGGGGGGGGGGGGGGGGGGGGGGGGGGGGGGGGGGGGGGGGGGGGGGGGGGGGGGGGGGGGGGGGGGGGGGGGGGGGGGGGGGGGGGGGGGGGGGGGGGGGGGGGGGGGGGGGGGGGGGGGCEFGGGGGGGGGGGGGGGGGGGGGGGGGGCGGG77FFGGCFGGGGGGGGGGGGGGGFCFDGGGGGGGGGEGGCDFFGGGDEGGGGGFGGDGEEEFFEGGGGGDCGGGGFC7DGD7FCDGBF:DECF@@>7<F6FGF79771<:5(8=F**07?7:?:0(-33??FFF?:70,
@M05025:18:000000000-B3NL5:1:1101:9786:11894 1:N:0:TCGAAG
GTTTCGACTCCTACGGGAGGCAGCAGTGGGGAATATTGGACAATGGGCGCAAGCCTGATCCAGCCATACCGCGTGGGTGAAGAAGGCCTTCGGGTTGTAAAGCCCTTTTGTTGGGAAAGAAATCCAGCCGGCTAATACCTGGTTGGGATGACGGTACCCAAAGAATAAGCACCGGCTAACTTCGTGCCAGCAGCCGCGGTAATACGAAGGGTGCAAGCGTTACTCGGAATTACTGGGCGTAAAGCGTGCGTAGGTGGTTATTTAAGTCCGTTGTGAAAGCCCTGGGCTCAACCTGGGAACT
+
CCCCCGGGGGGGGGGGGDFGGGEE<ECFGGGGEGGGGGGGGGGGGFGGGGGGGGGGGGGGGGGGGGGGGGGGGGGGGGGFGGFFFGCGFFF=FFGGGGGFGGGGGF?FCFGGGGGFGGGFGFGGGGCGFGGGGGGGGFCFGGDDCFEDFGGGGDGFCEEFGGGGFAFCCGDFF<CCGEGGGGGEGG7CCEDFG:FGDGGGDEGGGGGFGCECEEGGFGGGGDGDFEGG5CEFEF7>7DDGGGF:CDDDEFFDFGFFFF:>?FFG=*8=*4@?DBDF=BB7?B?B:<:??24<?016:(50)
@M05025:18:000000000-B3NL5:1:1101:6517:11907 1:N:0:TCGAAG
GTTTCGACTCCTACGGGAGGCAGCAGTAGGGAATCTTCCACAATGGACGAAAGTCTGATGGAGCAACGCCGCGTGAGTGAAGAAGGGTTTCGGCTCGTAAAGCTCTGTTGGTAGTGAAGAAAGATAGAGGTAGTAACTGGCCTTTATTTGACGGTAATTACTTAGAAAGTCACGGCTAACTACGTGCCAGCAGCCGCGGTAATACGTAGGTGGCAAGCGTTGTCCGGATTTATTGGGCGTAAAGCGAGTGCAGGCGGTTCAATAAGTCTGATGTGAAAGCCTTCGGCTCAACCGGAGAATT
+
CCCCCGGGGGGGGGGGGGGGGGGGGGGGGGGGGGGGGGGGGGGGGGGGGGGGGGGGGGGGGGGGGGGGGGGGGGGGGGGGGGGGGGGFGGGGGGGGGGGGGGGGGGGGGGGGGGGGGGGGGGGGGGGGGGGGGGGGGGGGGGGGGGGGGGGGGGGGGGGGGGGGGGGGGGGGGGGGGGGGGGGGGGGGGGGGGGGGGGGGGGGGGGGGGGGGGGGGGGGGGGGGGEEECCCGGGGGGGGGGGFFFGGGFFFGFFDDF>E?FF=FGGFFFFFFFFFFFFFFFF<?1?F:B<D?BFFFFBFFB
@M05025:18:000000000-B3NL5:1:1101:25828:11935 1:N:0:TCGAAG
GTTTCGACTCCTACGGGAGGCAGCAGTAGGGAATCTTCCACAATGGACGAAAGTCTGATGGAGCAACGCCGCGTGAGTGAAGAAGGGTTTCGGCTCGTAAAGCTCTGTTGGTAGTGAAGAAAGATAGAGGTAGTAACTGGCCTTTATTTGACGGTAATTACTTAGAAAGTCACGGCTAACTACGTGCCAGCAGCCGCGGTAATACGTAGGTGGCAAGCGTTGTCCGGATTTATTGGGCGTAAAGCGAGTGCAGGCGGTTCAATAAGTCTGATGTGAAAGCCTTCGGCTCAACCGGAGAATT
+
CCCCCGGGGGGGGGGGGGGGGGGGGGGGGGGGGGGGGGGGGGGGGGGGGGGGGGGGGGGGGGGGGGGGGDGGGGGGGGGGGGGGGGGGGGGGGGGGGGGGGGGFFFFGGGGGGGGFGGGGGGGGGGGGGGGGGFFFFGGGGFGGGAFFFFGGGGGGGGGGGGGGGGGGGGGGGGGGGGGGGGGGGFFGGGGGGGGGGGGGGGGGGGGGGGGGGGGGGGGEGGGGGGGDECFCFFGFG:DGGGGFGGGGEFFGFCEDD.>:4BFGGGFFF4FFFAFFFFF??7>?6<6?F??0:>>699BBA
@M05025:18:000000000-B3NL5:1:1101:8460:11947 1:N:0:TCGAAG
GTTTCGACTCCTACGGGAGGCAGCAGTAGGGAATCTTCCACAATGGACGAAAGTCTGATGGAGCAACGCCGCGTGAGTGAAGAAGGGTTTCGGCTCGTAAAGCTCTGTTGGTAGTGAAGAAAGATAGAGGTAGTAACTGGCCTTTATTTGACGGTAATTACTTAGAAAGTCACGGCTAACTACGTGCCAGCAGCCGCGGTAATACGTAGGTGGCAAGCGTTGTCCGGATTTATTGGGCGTAAAGCGAGTGCAGGCGGTTCAATAAGTCTGATGTGAAAGCCTTCGGCTCAACCGGAGAATT
+
CCCCCGGGGGGGGGGGGGGGGGGGGGGGGGGGGGGGGGGGGGGGGGGGGGGGGGGGGGGGGGGGGGGGGGGGGGGEGGGGGGGGGGGGGGGGGGGGGGGGGGGGGGGGGGGGGGGGGGGGGGGGGGGGGGGGGGGGGGGGGGGGGGGGGGGGGGGGGGGGGGGGGGGGGFEFGEGGGGGGGGFEFFFGGGGGGGGGGGGGGGGGGGGGGGGFGGGGGFGGEECCFGGE7C99EGGGG4DDDDCD>5*1>5FGFDBEF7:?FFFGFFFFFF?9@:=7@8=027ABB?;68?70:>;BFBFB>
@M05025:18:000000000-B3NL5:1:1101:10150:11952 1:N:0:TCGAAG
GTTTCGACTCCTACGGGAGGCAGCAGTAGGGAATCTTCCACAATGGACGAAAGTCTGATGGAGCAACGCCGCGTGAGTGAAGAAGGGTTTCGGCTCGTAAAGCTCTGTTGGTAGTGAAGAAAGATAGAGGTAGTAACTGGCCTTTATTTGACGGTAATTACTTAGAAAGTCACGGCTAACTACGTGCCAGCAGCCGCGGTAATACGTAGGTGGCAAGCGTTGTCCGGATTTATTGGGCGTAAAGCGAGTGCAGGCGGTTCAATAAGTCTGATGTGAAAGCCTTCGGCTCAACCGGAGAATT
+
CCCCCGGGGGGGGGGGGGGGGGGGGGGGGGGGGGGGGGGGGGGGGGGGGGGGGFGGGGGGGGGGGGGGGGGGGGGGGGGGGGGGGGGGGGGGGGGGGGGGGGGGGGGGGGGGGGGGGGGGGGGGGGGGGGGGGGGGGGGGGGGFGGGGGGGGGGGGGGGGGGGGGGGGGFGGGGGGGGGGGGGGGDGGGGGGGGGGGGGGGGGGGFCGFGGGGGGGGGGEGGGGGGGGGGGGCCGFGFGGGGGGGGDDFFFGFGDFFD@?FFFDGGFFFFFFFFFFB=417?<BBFFFFF?8:>FBF9?7:
@M05025:18:000000000-B3NL5:1:1101:20428:11953 1:N:0:TCGAAG
GTTTCGACTCCTACGGGAGGCAGCAGTAGGGAATCTTCCACAATGGACGAAAGTCTGATGGAGCAACGCCGCGTGAGTGAAGAAGGGTTTCGGCTCGTAAAGCTCTGTTGGTAGTGAAGAAAGATAGAGGTAGTAACTGGCCTTTATTTGACGGTAATTACTTAGAAAGTCACGGCTAACTACGTGCCAGCAGCCGCGGTAATACGTAGGTGGCAAGCGTTGTCCGGATTCATTGGGCGTAAAGCGAGTGCAGGCGGTTCAATAAGTCTGATGTGAAAGCCTTCGGCTCAACCGGAGAATT
+
CCCCCGGGGGGGGGGGGGGGGGGGGGGGGGGGGGGGGGGGGGGGGGGGGGGGGGGGGGGGGGGGGGGGGGGGGGGDGGGGFGGGGGGGGGGGGGGGGGEGGG9BFGGGDGGFFFAFFFFGCGEDFGGGGGGGGDFGGFGGGGGGGGGGEGFFGGGGEGGGGGGFFGGGGGFFGCGGGCGGGGGCGG7DGGGGGGGGGGDGGGGFGFEGGG?9@FGGGFGEAEGFGGGEG=+:?FGGGGGGDGGGGDDD:F67?<>BD>>:FF47>7*96)*)/6B?F=?0<,)),31<?<)139>BB;:4)
@M05025:18:000000000-B3NL5:1:1101:10548:12003 1:N:0:TCGAAG
GTTTCGACTCCTACGGGAGGCAGCAGTGGGGAATATTGGACAATGGGCGCAAGCCTGATCCAGCCATACCGCGTGGGTGAAGAAGGCCTTCGGGTTGTAAAGCCCTTTTGTTGGGAAAGAAATCCAGCCGGCTAATACCTGGTTGGGATGACGGTACCCAAAGAATAAGCACCGGCTAACTCCGTGCCAGCAGCCGCGGTAATACGAAGGGTGCAAGCGTTACTCGGAATTACTGGGCGTAAAGCGTGCGTAGGTGGTTATTTAAGTCCGTTGTGAAAGCCCTGGGCTCAACCTGGGAACT
+
CCCCCGGGGGGGGGGGGGGGGGGGGGGGGGGGGGGGGGGGGGGGGGGGGGGGGGGGGGGGGGGGGGGGGGGGGGGGGGGGGGGGGGGGGGGGGGGGGGGGGGGGGGGGGGGGGGGGGGGGGGGGGGGGGGGGGGGGGGGGGGGGGGGGGGGGGGGGGGGGGGGGGGGGGGGGGGGGGDGGGGGGGGGFFGGGGGGGGGGGGGGGGGGGGGGGGGGGGGGGGGGGGGGGGGGGGGGGGGGGGDFGFGCD>DBGFGFFFB3>FFFGGFFFFFFFFFFFFFFFFFFF6:61<>BBF?B0:(4?5
@M05025:18:000000000-B3NL5:1:1101:15323:12019 1:N:0:TCGAAG
GTTTCGACTCCTACGGGAGGCAGCAGTAGGGAATCTTCCACAATGGACGAAAGTCTGATGGAGCAACGCCGCGTGAGTGAAGAAGGGTTTCGGCTCGTAAAGCTCTGTTGGTAGTGAAGAAAGATAGAGGTAGTAACTGGCCTTTATTTGACGGTAATTACTTAGAAAGTCACGGCTAACTACGTGCCAGCAGCCGCGGTAATACGTAGGTGGCAAGCGTTGTCCGGATTTATTGGGCGTAAAGCGAGTGCAGGCGGTTCAATAAGTCTGATGTGAAAGCCTTCGGCTCAACCGGAGAATT
+
CCCCCGGGGGGGGGGGGGGGGGGGGGGGGGGGGGGGGGGGGGGGGGGGGGGGGGGGGGGGGGGGGGGGGGGGGGGDGGGGGGGGGGGGGGGGGGGGGGGGGGGGGGGGGGGGGGGGGGGGGGGGGGGGGGGFGGGGGGGGGGGGFGGGGGGGGGGGGGGGGGGGGGGGDFFGGGGGGGGGGGGCGGGGGGGGGGGGGGGEGDC79CFFFGGECFGGGGGGGDEE7>G==:AFGGGGCFGGGD7DDDDGFF@DF4>@E3@?FFFGGGFFFFFFFF?FF?*2::FB0:;03><B7>1>B6<A<
@M05025:18:000000000-B3NL5:1:1101:6700:12022 1:N:0:TCGAAG
GTTTCGACTCCTACGGGAGGCAGCAGTAGGGAATCTTCCACAATGGACGAAAGTCTGATGGAGCAACGCCGCGTGAGTGAAGAAGGGTTTCGGCTCGTAAAGCTCTGTTGGTAGTGAAGAAAGATAGAGGTAGTAACTGGCCTTTATTTGACGGTAATTACTTAGAAAGTCACGGCTAACTACGTGCCAGCAGCCGCGGTAATACGTAGGTGGCAAGCGTTGTCCGGATTTATTGGGCGTAAAGCGAGTGCAGTCGGTTCAATAAGTCTGATGTGAAAGCCTTCGGCTCAACCGGAGAATT
+
CCCCCGGGGGGGGGGGGGGGGEFGFGGGFGGGFGGGGFGGGGGGFGGGGGGDGFGGGGGGGGGGGGGGGGGGGGGDGGGGGGGGGGGGGFGGGDDFGGGGGGGGGGGFGFDEFFGGFDGFGGGFGFGGGFFGGGGGGGGGGGGGGFFGGG??FGGGCFFGFGGGGGGGCFAGGGGGGGGGGGGGF8:FGGF?FGFGGGGGGGGC,CFGGGGF@FGEGGGG=ECG9=522:C=CFFFCC)1DDDGGG7775FC@*).7>)8B@F7>DF4=<F>*.*86@FBFBFBFFB??<?B:1;9>602:
@M05025:18:000000000-B3NL5:1:1101:15709:12027 1:N:0:TCGAAG
GTTTCGACTCCTACGGGAGGCAGCAGTGGGGAATATTGGACAATGGGCGCAAGCCTGATCCAGCCATACCGCGTGGGTGAAGAAGGCCTTCGGGTTGTAAAGCCCTTTTGTTGGGAAAGAAATCCAGCTGGCTAATACCCGGTTGGGATGACGGTACCCAAAGAATAAGCACCGGCTAACTTCGTGCCAGCAGCCGCGGTAATACGAAGGGTGCAAGCGTTACTCGGAATTACTGGGCGTAAAGCGTGCGTAGGTGGTCGTTTAAGTCCGTTGTGAAAGCCCTGGGCTCAACCTGGGAACT
+
CCCCCGGGGGGGGGGGGGGGGGGGGGGGGGGDGGGGGGFGGGGGGGGGGGGGGGGGGGGGGGGGGGGGGGGGGGGGGGGGGGFGGGGGGGGGGGGGGGGGGGGGGGGGGGGGGGGGGGGGGGGGGGGGGGGGGGGGGGGGGGGGCGGGGGFGGDGGGGGGGCFGFFGGGCFGGGCGCEGGGGGGGGG>FFGGGGGGGGGGC=FGGFC5CDGC=EGGGGGGGGGCCE5EEGFGFGGGDFGGGGGGGGDDF@BDEG==>EF>5>35D:@FFB>,)4<??F=0?:01:B:7??<<?:BFB?B:.
@M05025:18:000000000-B3NL5:1:1101:26800:12043 1:N:0:TCGAAG
GTTTCGACTCCTACGGGAGGCAGCAGTAGGGAATCTTCGGCAATGGACGCAAGTCTGACCGAGCAACGCCGCGTGAGTGAAGAAGGTTTTCGGATCGTAAAACTCTGTTGTTAGAGAAGAACAAGGATGAGAGTAAAATGTTCATCCCTTGACGGTATCTAACCAGAAAGCCACGGCTAACTACGTGCCAGCAGACGCGGTAATACGTAGGTGGCAAGCGTTGTCCGGATTTATTGGGCGTAAATCGAGCGCAGGCGGTTTCTTAAGTCTGATGTGAAATCCTCCGGCTCAACCGGTGATG
+
@CCCCEFGC@EGGCEGGEEGGGGGFFFFGGGGGGFEFFFDEC:FFDFGE7+++CFFFFGGGGDGGGGG+=@BFGFCCFFFFFFFB8FGFE9F>7@GCFGGGEFFGGGGGFGGAAEE<F8EFFGFGFFGGGGGGGGDFGGGGGGGGGF8FFFGC+@FGGGGCC,3@,FF3@FDGFCCE>:?FGGF>D,*5>D>8B,68CCCEEEG?+8C+*;C976<+2*:2=C:==*>*17A+:CG4*9DCD*9*0755>:C:)<:3))3084:::99?A4-6-9//*7))522(((490<)..47(3--5
@M05025:18:000000000-B3NL5:1:1101:14895:12045 1:N:0:TCGAAG
GTTTCGACTCCTACGGGAGGCAGCAGTAGGGAATCTTCCACAATGGACGAAAGTCTGATGGAGCAACGCCGCGTGAGTGAAGAAGGGTTTCGGCTCGTAAAGCTCTGTTGGTAGTGAAGAAAGATAGAGGTAGTAACTGGCCTTTATTTGACGGTAATTACTTAGAAAGTCACGGCTAACTACGTGCCAGCAGCCGCGGTAATACGTAGGTGGCAAGCGTTGTCCGGATTTATTGGGCGTAAAGCGAGTGCAGGCGGTTCAATAAGTCTGATGTGAAAGCCTTCGGCTCAACCGGAGAATT
+
CCCCCGGGGGGGGGGGGGGGGGGGGGGGGGGGGGGGGGGGGGGGGGGGGGGGGGGGGGGGGGGGGGGGGGGGGGGGGGGGGGGGGGGGGGGGGGGGGGGGGGGGGGGGFFGGGGGGGGGGGGGGGGGGGGGGGGGGGGGGGGFGGGGGGGGGGGGGGGGGGGGGGGGGGGCFGGGGGGGGGGGEGGGGGGGGGGGGGGGGGGFCCEFGGGGGGFFFGCEGGC:?FGGG=EDFCDDGG4<17CCFFC3C73*:9*)7777:FFFFG7/16969*./9B7*4::34?F606<>?:BF671?A6
@M05025:18:000000000-B3NL5:1:1101:5492:12068 1:N:0:TCGAAG
GTTTCGACTCCTACGGGAGGCAGCAGTAGGGAATCTTCCACAATGGACGAAAGTCTGATGGAGCAACGCCGCGTGAGTGAAGAAGGGTTTCGGCTCGTAAAGCTCTGTTGGTAGTGAAGAAAGATAGAGGTAGTAACTGGCCTTTATTTGACGGTAATTACTTAGAAAGTCACGGCTAACTACGTGCCAGCAGCCGCGGTAATACGTAGGTGGCAAGCGTTGTCCGGATTTATTGGGCGTAAAGCGAGTGCAGGCGGTTCAATAAGTCTGATGTGAAAGCCTTCGGCTCAACCGGAGGATT
+
CCCCCGGGGGGGGGGGGGGGGGGGGFGGGGGGGGGGGGFGGGGGGGGGGGGGGGGGGGGGGGGGGGGGGGGGGGGFGGGGGGGGGGGGGGGGGGGGGGGGGGGGGGGFFFGFFFFFEGGCFGGGGGGGGGGGGGGGGGGGGGGGGGGGGGGGGGGGGGGGGGGGGGGGGGGGGGGGGGGGGGGGGGGGFGGGGGGGGGGGGGGGGGGGGGGGGGGGGGG/CGGGGGGGEECEEGGGFCDDDGGGFGCGFFFGFGDFF0>:?=?FFGFFBAF>F>47@FF7072>3<>::<<8?FF(,(,::
@M05025:18:000000000-B3NL5:1:1101:14571:12083 1:N:0:TCGAAG
GTTTCGACTCCTACGGGAGGCAGCAGTAGGGAATCTTCCACAATGGACGAAAGTCTGATGGAGCAACGCCGCGTGAGTGAAGAAGGGTTTCGGCTCGTAAAGCTCTGTTGGTAGTGAAGAAAGATAGAGGTAGTAACTGGCCTTTATTTGACGGTAATTACTTAGAAAGTCACGGCTAACTACGTGCCAGCAGCCGCGGTAATACGTAGGTGGCAAGCGTTGTCCGGATTTATTGGGCGTAAAGCGAGTGCAGGCGGTGCAATAAGTCTGATGTGAAAGCCTTCGGCTCAACCGGAGAATT
+
CCCCCEGGGGGGGGGGGGGGGDGGGGGGGGGFFGGGGGGGGGGGGGDGGGEGGGGGGGGGGGGGGGFGGGGGGGDDGFDFGFGGGFGGGGGGGGGGGFGGFGFFGGFE<FGGGGFDFFGFGGGEFGGFGGGDFGGGGGEGGGGFGGGGGGGGGGGFGGGGGGGGGGGGGFDGGFGGGGGGGGGDEFCFDEFFGGGCGGGGD*,9BFFCCCC9*AFFGG=EGEGGGGDC*2A?FCCCF<CDGDGCFDDC5>FGFG:@EB)-64*:7CFFFAFA?9?FFFFFF:<7?B9?BFF?76(4331A<
@M05025:18:000000000-B3NL5:1:1101:25781:12103 1:N:0:TCGAAG
GTTTCGACTCCTACGGGAGGCAGCAGTAGGGAATCTTCCACAATGGACGAAAGTCTGATGGAGCAACGCCGCGTGAGTGAAGAAGGGTTTCGGCTCGTAAAGCTCTGTTGGTAGTGAAGAAAGATAGAGGTAGTAACTGGCCTTTATTTGACGGTAATTACTTAGAAAGTCACGGCTAACTACGTGCCAGCAGCCGCGGTAATACGTAGGTGGCAAGCGTTGTCCGGATTTATTGGGCGTAAAGCGAGTGCAGGCGGTTCAATAAGTCTGATGTGAAAGCCTTCGGCTCAACCGGAGAATT
+
CCCCCGGGGGGGGGGGGGGGGGGGGGGGGGGGGGGGGGGGGGGGGGGGGGGGGFGGFGGGFFFEGGGGGFGGGGGECFGGGGGGGGGFGGGGGGDGGGGDGGGAFFGFGGGGCFGGGGFGGGGGGGGGGGGFGGGDFGFFGGDFFGCFGGGGF>CGFGGGFGGGGGGGGFCFC<CFGGGGGGGGGGGGGGGGGDCDGEC>EEGGCCA:@>9<CEGDF=EGGGGFGEEG5C?9CFGFGGD5CD3D7DGD55BDFF83<5)4=4=CFGFFF>FFF<FF?60(.(43:BF1<<21:;>199(.)
@M05025:18:000000000-B3NL5:1:1101:7861:12115 1:N:0:TCGAAG
GTTTCGACTCCTACGGGAGGCAGCAGCAAGGAATTTTCCGCAATGGGCGCAAGCCTGACGGAGCAACGCCGCGTGTGGGATGACGCTTTTCGGAGTGTAAACCACTGTTCGTGGGGACGAAGCACTGACGGTACCCACGGAGGAAGGCCCGGCTAACTACGTGCCAGCAGCCGCGGTAATACGTAGGGGTCGAGCGTTGTCCGGAGTTACTGGGCGTAAAGCGCATGCAGGCGGCTCATTACGCATGGCGTGAAAGCCCCCGGCTCAACCGGGGAGGGTCGTCGTGAACGGGGGAGCTTGG
+
CCCCCGGGGGGGGGGGGGGGGGGGGGGGGGGGGGGGGGGGGGGGGGGGGGGGGGGGGGGGGGGGGGGGGGGGGGGGGGGGGGGGGGGGGGGGGGGGGGGGGGGGGGGGGGGGGGGGGGGGGGGGGGGGGGGGGGGGGGGGGGGGGGGGGGGGGGGGGGGGGGGGGGGGGGGGGGGGGGGGGGGGGGGGGGGGGGGGGGDGGGGG=EGGGGGGGGGGEEGGGFGEGGGGGGGGGDDGGCFGGFGDGGGGFFDG>GFF5>F6BFFG)>*9F?B;EB>:>D>?F>:2(434<?BF(1(41(3(,
@M05025:18:000000000-B3NL5:1:1101:24430:12124 1:N:0:TCGAAG
GTTTCGACTCCTACGGGAGGCAGCAGTAGGGAATCTTCCACAATGGACGAAAGTCTGATGGAGCAACGCCGCGTGAGTGAAGAAGGGTTTCGGCTCGTAAAGCTCTGTTGGTAGTGAAGAAAGATAGAGGTAGTAACTGGCCTTTATTTGACGGTAATTACTTAGAAAGTCACGGCTAACTACGTGCCAGCAGCCGCGGTAATACGTAGGTGGCAAGCGTTGTCCGGATTTATTGGGCGTAAAGCGAGTGCAGGCGGTTCAATAAGTCTGATGTGAAAGCCTTCGGCTCAACCGGAGAATT
+
CCCCCGGGGGGGGGGGGGGGGGGGGGGGGGGGGGGGGGGGGGGGGGGGGGGGGGGGGGGGGGGGGGGGGGGGGGGGGGGGGGGGGGGGGGGGGGGGGGGGGGGGGFGGGGGEGGFGGGGGGGGFGGGGGGGGGGGGGGGGGGGGGGGGGGGGGGGGGGGGGGGGGGGGGGFGGGGGGGGGGGGCF7FGGGFCFGGGGGGGGGGGGGGGGGGGGFGGGGGEEEGGGGECC5C:FGGGGCDC5D<:CDDCFFFFBGFFB)044=@GGGFFFAFFFF=@BF??1()43:9?6<<(41999;FB4
@M05025:18:000000000-B3NL5:1:1101:26067:12132 1:N:0:TCGAAG
GTTTCGACTCCTACGGGAGGCAGCAGTAGGGAATCTTCCACAATGGACGAAAGTCTGATGGAGCAACGCCGCGTGAGTGAAGAAGGGTTTCGGCTCGTAAAGCTCTGTTGGTAGTGAAGAAAGATAGAGGTAGTAACTGGCCTTTATTTGACGGTAATTACTTAGAAAGTCACGGCTAACTACGTGCCAGCAGCCGCGGTAATACGTAGGTGGCAAGCGTTGTCCGGATTTATTGGGCGTAAAGCGAGTGCAGGCGGTTCAATAAGTCTGATGTGAAAGCCTTCGGCTCAACCGTAGAATG
+
CC<B@FFEBG96@FFEGGGGGGFGGFFCFAFFEGFGCEFEGFFGGGDGGGGCFGGGGGGGGGF<CAEFGEG:F+@7CFGDFEFDFGGGFCGEC@+BFCEDGFGGGFGEE<A4CFGFGGGGGGGGGCEFGG8EF5EFF9?FF8>,<<,<FF9D:@FFGGG9FFGFCAFCFFDFFEGGCGGGFFGEF7DG9CDFGCFGGCCC::<EGG>CF8=@FCFFGGGC=CCFFEE5*/<1=DCFGGGGG33CGDGGFFFCFFDBF)8:4BF700@=*:F9?5?@=4=(3(8?(2;(247<(3,(469A4
@M05025:18:000000000-B3NL5:1:1101:20307:12147 1:N:0:TCGAAG
GTTTCGACTCCTACGGGAGGCAGCAGTGGGGAATATTGCACAATGGGCGCAAGCCTGATGCAGCCATGCCGCGTGTATGAAGAAGGCCTTCGGGTTGTAAAGTACTTTCAGCGAGGAGGAAGGTGTTGTGGTTAATAACCGCAGCAATTGACGTTACTCGCAGAAGAAGCACCGGCTAACTCCGTGCCAGCAGCCGCGGTAATACGGAGGGTGCAAGCGTTAATCGGAATTACTGGGCGTAAAGCGCACGCAGGCGGTCTGTCAAGTCGGATGTGAAATCCCCGGGCTCAACCTGGGAACT
+
CCCCCGGGGGGGGGGGGGGGGGGFGG<FGGGGGGGGGGGGGGGGGGFGGGGDFFGGGGGGGGGGGGGGGGGGGGGGGGGGGGGGGGGGGGGGGGGGGGGGFGGGGGGGGGGGGCFGEFGDFGGFGGGGGGGDFGGGGGGGGGGGGGGCAFGGGEGGGGCGDGGEEFFGDFGGGGGGGGFFFFGGGGGGGG>FGGFGGC>=CCC?+=:88CGCEEGGFGGEEC=+<FCE==6?FCGGGGGCDDGGDGDDF;)7@C@BF37:F**::D=*09@(8>?FFFF2:407(390<?????FF??F?5
@M05025:18:000000000-B3NL5:1:1101:11001:12173 1:N:0:TCGAAG
GTTTCGACTCCTACGGGAGGCAGCAGTAGGGAATCTTCCACAATGGACGAAAGTCTGATGGAGCAACGCCGCGTGAGTGAAGAAGGGTTTCGGCTCGTAAAGCTCTGTTGGTAGTGAAGAAAGATAGAGGTAGTAACTGGCCTTTATTTGACGGTAATTACTTAGAAAGTCACGGCTAACTACGTGCCAGCAGCAGCGGTAATACGGAGGTGGCAAGCGTTGTCCGGATTTATTGGGCGAAAAGGGGGTGCAGGCGGGTCAATAAGGCTGGTTGTAAAGCCTTCGGCTCAACCGGAGAATT
+
-ACCCEGGECFGGG;;F7@CF@@FFGAEECFGFDFGFGDGFGGGFGGCFC7BFGFA@CFFGCFCGFGGGD@FFFGEE<FFFGGC8FGFEGF:FEGGGGEGGGGAFDE@EFGG9EEFA<F?<E?8F<?FF@FCAFFGE,,AF8<BFGDDDEGFGGGGGEAFDFF9;C;F,@@9FEEEGCGGGFCB>>CCEC8:FG6D>8EEGEF@7C**===8:,*9C7CC**/2<EG5*/C+1+271*9)19)>**)).)09FF)83)0-8??CC**46().*,099*64,424:((,347((42(,(,5)
@M05025:18:000000000-B3NL5:1:1101:8670:12177 1:N:0:TCGAAG
GTTTCGACTCCTACGGGAGGCAGCAGTAGGGAATCTTCCACAATGGACGAAAGTCTGATGGAGCAACGCCGCGTGAGTGAAGAAGGGTTTCGGCTCGTAAAGCTCTGTTGGTAGTGAAGAAAGATAGAGGTAGTAACTGGCCTTTATTTGACGGTAATTACTTAGAAAGTCACGGCTAACTACGTGCCAGCAGCCGCGGTAATACGTAGGTGGCAAGCGTTGTCCGGATTTATTGGGCGTAAAGCGAGTGCAGGCGGTTCAATAAGTCTGATGTGAAAGCCTTCGGCTCAACCGGAGAATT
+
CCCCCGGGGGGGGGGGGGGGGGGGGGGGGGGGGFGGGGGGGGGGGGGGGGGGGGGGGGGGGGGGGGGGGGGGGGGGGGGGGGGGGGGGGGGGGGGGGGGGGGGGGGG@FGGCFGFFEGGGGGGGGGGGGGGGGGGGFGGGGGGGGGGGGGGGGGGGGGGGGGGGGGGGGGGGGGGGGGGGGGGDGGGGGGFEGGGGGGGGG=EGGGFGGGGGGGGGG5E5EEGF@7C5:AFFFCDFDFD7<7CFFG*95>FFFGFFD)71BF4CDF=4@>FFF4*7@@BB:>FBB:0338?:F;4699:A4
@M05025:18:000000000-B3NL5:1:1101:25873:12182 1:N:0:TCGAAG
GTTTCGACTCCTACGGGAGGCAGCAGTGGGGAATATTGCACAATGGGCGCAAGCCTGATGCAGCGACGCCGCGTGCGGGATGGAGGCCTTCGGGTTGTAAACCGCTTTTGTTCAAGGGCAAGGCACGGCTTCGGGCCGTGTTGAGTGGATTGTTCGAATAAGCACCGGCTAACTACGTGCCAGCAGCCGCGGTAATACGTAGGGTGCGAGCGTTATCCGGATTTATTGGGCGTAAAGGGCTCGTAGGCGGTTCGTCGCGTCCGGTGTGAAAGTCCATCGCCTAACGGTGGATCTGCGGCGG
+
CCCCCGGGGGGGGGGGGGGGGGGGGGGGGGGGGGGGGGGGGGGGGGGGGGGGGGGGGGGGGGGGGGGGGGGGGGGGGGGGGGGGGGGGGGGGGGGGGGGGGGGGGGGGGGGGGGGGGGGGGGGGGGGGGGGGGGGGGGGGGGGFFFGGGGGGGGGEGGGGGGGGGGGGGGGGGGGGGGGGGGGGCFGGGGGG8E5CCFGGFC5E;CEG=EEGGGGC?AEEC5CCF9ACFGGGCCCGGGDCCDGCCFGGFF@DDGFEF>:9>EBC7))84>FFBBFF?BE<B?4:<?B0891?F))5((47>
@M05025:18:000000000-B3NL5:1:1101:17229:12186 1:N:0:TCGAAG
GTTTCGACTCCTACGGGAGGCAGCAGTAGGGAATCTTCCACAATGGACGAAAGTCTGATGGAGCAACGCCGCGTGAGTGAAGAAGGGTTTCGGCTCGTAAAGCTCTGTTGGTAGTGAAGAAAGATAGAGGTAGTAACTGGCCTTTATTTGACGGTAATTACTTAGAAAGTCACGGCTAACTACGTGCCAGCAGCCGCGGTAATACGTAGGTGGCAAGCGTTGTCCGGATTTATTGGGCGTAAAGCGAGTGCAGGCGGTTCAATAAGTCTGATGTGAAAGCCTTCGGCTCAACCGGAGAATT
+
CCCCCGGGGGGGGGGGGGGGGGGGGGGGGGGGGGGGGGGGGGGGGGGGGGGGGGGGGGGGGGGGGGGGGGGGGFGGGGGGGGGGGGGGGGGGGGGGGGGGGGGGGGFGGGG:FFGGGGGGGGGFGGGGGGGFFGGGGGGGFGGGGGFFGGGGGGGGGGGGGGGGGGGGGFGGGGGGGGGGGGGGGFGGGGGFGGGGGGGGGGGGGDCCFGGGGGGGGGEGGEG+=EECED6CGGFFGF:/9CFGGGDDB@FGFFEFF7),*6=CFGFFFFFAFF==FFFFFB>7??BFBFFBFFFFBBFB6
@M05025:18:000000000-B3NL5:1:1101:9023:12190 1:N:0:TCGAAG
GTTTCGACTCCTACGGGAGGCAGCAGTAGGGAATCTTCGGCAATGGACGGAAGTCTGACCGAGCAACGCCGCGTGAGTGAAGAAGGTTTTCGGATCGTAAAACTCTGTTGTTAGAGAAGAACAAGGATGAGAGTAGAATGTTCATCCCTTGACGGTATCTAACCAGAAAGCCACGGCTAACTACGTGCCAGCAGCCGCGGTAATACGTAGGTGGCAAGCGTTGTCCGGATTTATTGGGCGTAAAGCGAGCGCAGGCGGTTTCTTAAGTCTGATGTGAAAGCCCCCGGCTCAACCGGGGAGG
+
CCCCCGGGGGGGGGGGGGGGGGGGGGGGGGGGGGGGGGGGGGGGGGGGGGGFFGGGGGGGGGGGGGGGGGGGGGGEGGGFGGGGGGDFFFGGGGGGGGGGGGGGGGGGGGGGGGGGGGGGGGFGGGGGGGGGGGGGGGGGGGGGGGGGGGGFGGGGGGGGGGGGGGGGGGGGGGGGGGGGGGGGGGGGFGGGGGGGGGGGGGG?CFGGGGGGGGGGGGGGGGGGGGGGCCCGFGGGGG4CDGG<FGGDD35D))<EFF:95B4CFGFF=<FFFA?FBFFD0??FFF>FF02<7?FFB229B
@M05025:18:000000000-B3NL5:1:1101:23113:12192 1:N:0:TCGAAG
GTTTCGACTCCTACGGGAGGCAGCAGTGAGGAATATTGGTCAATGGGCGGAAGCCTGAACCAGCCAAGTCGCGTGAGGGAATAAGGCCCTACGGGTCGTAAACCTCTTTTGCCGGGGAGCAAGGGCGGGGACGTGTCCCGGCCCGGAGAGTACCCGGAGAAAAAGCATCGGCTAACTCCGTGCCAGCAGCCGCGGTAATACGGAGGATGCGAGCGTTATCCGGATTTATTGGGTTTAAAGGGTGCGTAGGCGGGCTTTTAAGTCAGCGGTAAAAATTCGGGGCTCAACCCCGTCCGGCCGT
+
CCCCCGGGGGGGGGGGGGGGGGEGGGFGFFGGGGGGGGGGGGGGGGGGGGGGGGGGGGGGGGGGGGGGGGGGGGGDGGGGGGGGGGGGGGGGGGGGGGGGGGGGGGGGGGGGGGGGGGGGGGGGGGGGGGGGEEGGGGGGGGGGGEEGCCFFFFGGG7>E8EFGGGGGGGGGGGFFFFFEGFGGGGGGDFF:8EGGGGGGFF5=ECE+CFGG5CGGG=CFCGE*=*0:C?FFFG:DFG7CGDFGGGGGEB*9<D@B46?<@?F7CCFDB1529<=F@*82;902<<>070:B6?FF66>;(
@M05025:18:000000000-B3NL5:1:1101:25225:12197 1:N:0:TCGAAG
GTTTCGACTCCTACGGGAGGCAGCAGTGGGGAATATTGGACAATGGGCGCAAGCCTGATCCAGCCATACCGCGTGGGTGAAGAAGGCCTTCGGGTTGTAAAGCCCTTTTGTTGGGAAAGAAATCCAGCTGGCTAATACCCGGTTGGGATGACGGTACCCAAAGAATAAGCACCGGCTAACTTCGTGCCAGCAGCCGCGGTAATACGAAGGGTGCAAGCGTTACTCGGAATTACTGGGCGTAAAGCGTGCGTAGGTGGTCGTTTAAGTCCGTTGTGAAAGCCCTGGGCTCAACCTGGGAACT
+
CCCCCGGGGGGGGGGGGGGGGGGGFF<FGGGGGGGGGGGGFGGGFGGGGGGGGDGFGGGGGGGGGFGGGGGGEFFGGGGGGGGGGGGFGGGGGDFDGGGGGGGGGGGGGGGFGGGGGGGGGGGG8F?FFGGGFFFGGGGDGG7FGGGFGEFEGGGGGGGGGGDGCCGGGCCFFECECE7CF@CE>DGF9CFFFF:8*:C:ED7<7@ECGGG@EEG?F==:EGGDFEGGCG6:+CGGF:D>GGGG797DDDE3:C6=F:@>>B35*:=F61<05<FF46@?B:0131((42><43?:<?BF)
@M05025:18:000000000-B3NL5:1:1101:20156:12202 1:N:0:TCGAAG
GTTTCGACTCCTACGGGAGGCAGCAGTAGGGAATCTTCCACAATGGACGAAAGTCTGATGGAGCAACGCCGCGTGAGTGAAGAAGGGTTTCGGCTCGTAAAGCTCTGTTGGTAGGGAAGAAAGATAGAGGTAGTAACTGGCCTTTATTTGACGGTAATTACTTAGAAAGTCACGGCTAACTACGTGCCAGCAGCCGCGGTAATACGTAGGTGGCAAGCGTTGTCCGGATTTATTGGGCGGAAAGCGGGTGCAGGCGGTGCAATAAGTCTGATGTGAAAGCCTTTGGCTCAACCGGAGAATT
+
CCCCCGGGGGGGFGGGGGEGGGGG8EFGGGGGFGGGGGGGGGGGGGFGGGGDGFGGGGGGGGGGDDGDEEFEECEEGGF<CCDFFFGGGFEGGGGCFFC,=,9AFCAF9,<8<5+?EF7AECCFGGGGGGGGG<?DDEF>A<F,<DCFF?AFCGGGDGF9>DFBFGA,DCF,,@EEED@FFGF*DFF*3@>CC8FCGCE5CEEE9C<CCGGGGGE9**2255:=7**=A7?7?+27>*7))15**/))0<@4*2>D)0)-)*1:**197)9AF24*9=F073<-<()..),31(9(,7(-.
@M05025:18:000000000-B3NL5:1:1101:9217:12230 1:N:0:TCGAAG
GTTTCGACTCCTACGGGAGGCAGCAGTAGGGAATCTTCCACAATGGACGAAAGTCTGATGGAGCAACGCCGCGTGAGTGAAGAAGGGTTTCGGCTCGTAAAGCTCTGTTGGTAGTGAAGAAAGATAGAGGTAGTAACTGGCCTTTATTTGACGGTAATTACTTAGAAAGTCACGGCTAACTACGTGCCAGCAGCCGCGGTAATACGTAGGTGGCAAGCGTTGTCCGGATTTATTGGGCGTAAAGCGAGTGCAGGCGGTGCAATAAGTCTGATGTGAAAGCCTTCGGCTCAACCGGAGAATT
+
CCCCCGGGGGGGGGGGGGGGGGGGGGGGGGGGGGGGGGGGGGGGGGGGGGGGGGGGGGGGGGGGGGGGGGGGGGGGGGGGGGGGGGGGGGGGGGGGGGGGGGGGGGGEFGGGGGGGGGGFGGGFFGGGGGGGGGGGGGGGGGGGGGGGGFGGGGGGGGGGGGGGGGGGGGACCEFGEGGGGGGGFGG>9EFFGGFEGGGGGGGFGGGGGGGGGGGGFGGEGGGFGEGGG*=99DFGGGGGGGGGGGCDFF6FF<)5>D)4?=FGC**9=<?BFD=?B?F78(-5::>FB?>:?992;B?A<
@M05025:18:000000000-B3NL5:1:1101:5937:12230 1:N:0:TCGAAG
GTTTCGACTCCTACGGGAGGCAGCAGTAGGGAATCTTCCACAATGGACGAAAGTCTGATGGAGCAACGCCGCGTGAGTGAAGAAGGGTTTCGGCTCGTAAAGCTCTGTTGGTAGTGAAGAAAGATAGAGGTAGTAACTGGCCTTTATTTGACGGTAATTACTTAGAAAGTCACGGCTAACTACGTGCCAGCAGCCGCGGTAATACGTAGGTGGCAAGCGTTGTCCGGATTTATTGGGCGTAAAGCGAGTGCAGGCGGTTCAATAAGTCTGATGTGAAAGCCTTCGGCTCAACCGGAGAATT
+
CCCCCGGGGGGGGGGGGGGGGGGGGGGGGGGGGGGGGGGGGGGGGGGGGGGGGGGGGGGGGGGGGGGGGGGGGGGGGGGGGGGGGGGGGGGGGGGGGGGGGGGGGGGGGGGCFGEGGCFGGGGGGGGGGGGGGGGGGGGGGGGGGGFFGGGGGGGGGGGGGGGGFGGGGGGGGGGGGGGGGGGGGGGGGGGGGGGGGGGGGGGGGGGGGGGGGFC>CGG5EGCFGGGGDECCF7CGG<C)9DCGGGDGFFBFFCBB3)83=FFFGFF??<FFFFFFFFFB<?A?B<>61<?F7996>BBF4
@M05025:18:000000000-B3NL5:1:1101:27304:12232 1:N:0:TCGAAG
GTTTCGACTCCTACGGGAGGCAGCAGTAGGGAATCTTCCACAATGGACGAAAGTCTGATGGAGCAACGCCGCGTGAGTGAAGAAGGGTTTCGGCTCGTAAAGCTCTGTTGGTAGTGAAGAAAGATAGAGGTAGTAACTGGCCTTTATTTGACGGTAATTACTTAGAAAGTCACGGCTAACTACGTGCCAGCAGCCGCGGTAATACGTAGGTGGCAAGCGTTGTCCGGATTTATTGGGCGTAAAGCGAGTGCAGGCGGTGCAATAAGTCTGATGTGAAAGCCTTCGGCTCCACCGGAGCTTT
+
CCCCCGGGGGGGGGGGGEGEGGGGGFEAFDGGGGGGGGGGGGGGGGCF>FGGCFGGGGGGGGFGGGGGGGGGGGGEEFFCFGDCGGDGGGFG7FDGGGGGDGECAGGGGGDF9BG<FDFFG8FGDFGGGGGGDFEFGGFCCFFFDFGDGG9FEDBFEFFGFFFGGGFGGGFGGGECECBFGF,BEC7DFFFGFGG5CE>CEGGFGFGGGGG?C=FGDF5:>550<E5**:C9CF>FFGD<DCC>75*17>@*0*8)750(9=BG7>BFF>6<FB==F@FFF:DF:06:(-47:109B0,2>
@M05025:18:000000000-B3NL5:1:1101:17239:12245 1:N:0:TCGAAG
GTTTCGACTCCTACGGGAGGCAGCAGTAGGGAATCTTCCACAATGGACGAAAGTCTGATGGAGCAACGCCGCGTGAGTGAAGAAGGGTTTCGGCTCGTAAAGCTCTGTTGGTAGTGAAGAAAGATAGAGGTAGTAACTGGCCTTTATTTGACGGTAATTACTTAGAAAGTCACGGCTAACTACGTGCCAGCAGCCGCGGTAATACGTAGGTGGCAAGCGTTGTCCGGATTTATTGGGCGTAAAGCGAGTGCAGGCGGTTCAATAAGTCTGATGGGAAAGCCTTCGGCTCAACCGGAGAATT
+
C<CCCGGGGGGGGGGGGGGGGGEGGGGGGGGGGGGGGGGGGGGGGGGGGGGGGGGGGGGGGGGGGGGGGGGGGGFGGGGGGGGGGGGFGGGEGGGGGGGGGFFGGGGG9FGGGGCFFGGGGFFBFGFGGGGFFGGGGGGGGGGGGCGGGGGGGGGGGGGGFGGGGGGGGGGGGGGGGCFGGGGGGGGFFGGGGGGGGGGGGGGGGGECFDGFGGGFECEGGGGGG=EEEECCCC>CF4CCDGGFFD*1.8@GF4:>F.)3BFFFF>F9B4?AF).8;57<008BFBB?F?27:96>97236
@M05025:18:000000000-B3NL5:1:1101:8148:12246 1:N:0:TCGAAG
GTTTCGACTCCTACGGGAGGCAGCAGTGGGGAATATTGGACAATGGGCGCAAGCCTGATCCAGCCATACCGCGTGGGTGAAGAAGGCCTTCGGGTTGTAAAGCCCTTTTGTTGGGAAAGAAATCCAGCTGGCTAATACCCGGTTGGGATGACGGTACCCAAAGAATAAGCACCGGCTAACTTCGTGCCAGCAGCCGCGGTAATACGAAGGGTGCAAGCGTTACTCGGAATTACTGGGCGTAAAGCGTGCGTAGGTGGTCGTTTAAGTCCGTTGTGAAAGCCCTGGGCTCAACCTGGGAACT
+
CCCCCGGGGGGGGGGGGGGGGGGGGGFGGGGGGGCGGCFDFGGGGGGFGGGGDGGGGGGFGGGGGFFGGGGGGGGGGGGGGGFGGGGGGGGGGGGGGGGGGGGGGGGGGGGGGGGGGGGGGGGGGGGGGGGGGGGGGFGGGGGGDGGGGGGGDDGEEC@FGGGGGCCFGGGGGBF7EGGGGGGGGGEGGGFGGGGGGGGGGGGGGGGGGGGGEGGGGGGGGGGGGGGGGGGGGGGGGGGGGGFDGC>D@EDGDC8@F@FF>BFGFFF7FFF:@(.66*/4<12?B:(8:2337371(.8:.
@M05025:18:000000000-B3NL5:1:1101:11622:12267 1:N:0:TCGAAG
GTTTCGACTCCTACGGGAGGCAGCAGTAGGGAATCTTCCACAATGGACGAAAGTCTGATGGAGCAACGCCGCGTGAGTGAAGAAGGGTTTCGGCTCGTAAAGCTCTGTTGGTAGTGAAGAAAGATAGAGGTAGTAACTGGCCTTTATTTGACGGTAATTACTTAGAAAGTCACGGCTAACTACGTGCCAGCAGCCGCGGTAATACGTAGGTGGCAAGCGTTGTCCGGATTTATTGGGCGTAAAGCGAGTGCAGGCGGTTCAATAAGTCTGATGTGAAAGCCTTCGGCTCAACCGGAGAATT
+
CCCCCGGGGGGGGGGGGGGGGGGGGGGGGGGGGGGGGGGGGGGGGGGGGGGGGGGGGGGGGGGGGGGGGGGGGGGGGGGGGGGGGGGGGGGGGGGGGGGGGGGGGGGGGGGGGGGGGGGFFGGGDFFGGGGGGGDGGGGGGGGGGGGGGGGGGGGGGGGGGGGGGGGGGGGGGGGGGGGGGGGGGGGGGGGGGGGEGGGGGGGGGFGGGGGGGGGFGGG=CGGGGGGGECGGFGCGGGGGGGGGGGDGDFFGFGFFF7@<FFFGGGFFFFFFFFFFF@F??BBFFB>1:77<?FFFFBFFB
@M05025:18:000000000-B3NL5:1:1101:17833:12282 1:N:0:TCGAAG
GTTTCGACTCCTACGGGAGGCAGCAGTGGGGAATATTGCACAATGGGGGAAACCCTGATGCAGCGACGCCGCGTGAAGGAAGAAGTATCTCGGTATGTAAACTTCTATCAGCAGGGAAGAAAATGACGGTACCTGACTAAGAAGCCCCGGCTAACTACGTGCCAGCAGCCGCGGTAATACGTAGGGGGCAAGCGTTATCCGGATTTACTGGGTGTAAAGGGAGCGTAGACGGAAGAGCAAGTCTGATGTGAAAGGCTGGGGCTTAACCCCAGGACTGCATTGGAAACTGTTTTTCTAGAGT
+
CCCCCGGGGGGGGGGGGGGGGGGGGGFGGGGGGGGGGGGGGGGGGGGGGGGGGGGGGGGGGGGGGGGGGGGGGGGGGGGGGGGGGGGFGGGGGGGGGGGGGGGGGGGGGGGGGGGGGGGGGGGGGGGGGGGGGGGGGGGGGGF@GGGDGGGGGGGGGGGGGGGGGGGGGGGGGGGGGGGGGGGGGGGGGGGGGGGGGGGGGGGGGGGGGGGGEGECFGGGGGDGGGEGGGGGGGGGGGGGGFGGGGFGFFFFFGFFF456DEFGGGFFF:EFF<>9FFFDFFF?FA?FFF9<1<?A2<:>)
@M05025:18:000000000-B3NL5:1:1101:4126:12283 1:N:0:TCGAAG
GTTTCGACTCCTACGGGAGGCAGCAGTAGGGAATCTTCCGCAATGGACGAAAGTCTGACGGAGCAATGCCGCGTGAGTGAAGAAGGTTTTCGGATCGTAAAACTCTGTTGTTAGAGAAGAACAAGGATGAGAGTAACTGCTCATCCCCTGACGGTATCTAACCAGAAAGCCACGGCTAACTACGTGCCAGCAGCCGCGGTAATACGTAGGTGGCAAGCGTTGTCCGGATTTATTGGGCGTAAAGCGAGCGCAGGCGGTTCTTTAAGTCTGATGTGAAAGCCCCCGGCTCAACCGGGGAGGG
+
CCCCCGGGGGGGGGGGGGGGGGGGGGGGGGGGGGGGGGGGGGGGGGGGGGGGGGGGGGGGGGGGGGGGGGGGGGGGGGGGGGGGGGGGGGGGGGGGGGGGGGGGGGGGGGGGGGGGGGGGGGGGGFGGGGGGGFGGGGGGGGFFGFFGGGGGGGGGGGGGGGGGGGGGGFGGGGGGG@FDGGGGGFGGGGGGGFGGGGGEGGGGGGGGGGGGGGGFCFGEEGGGGGGGCEFGGGGDFGGGGGGFGDGGFFFDFGFFD@BBFFFGFGFFFFFFF9?4BFFF80<BFFF;FB?<79>FB9>BF
@M05025:18:000000000-B3NL5:1:1101:9012:12289 1:N:0:TCGAAG
GTTTCGACTCCTACGGGAGGCAGCAGTAGGGAATCTTCCACAATGGACGAAAGTCTGATGGAGCAACGCCGCGTGAGTGAAGAAGGGTTTCGGCTCGTAAAGCTCTGTTGGTAGTGAAGAAAGATAGAGGTAGTAACTGGCCTTTATTTGACGGTAATTACTTAGAAAGTCACGGCTAACTACGTGCCAGCAGCCGCGGTAATACGTAGGTGGCAAGCGTTGTCCGGATTTATTGGGCGTAAAGCGAGTGCAGGCGGTTCAATAAGTCTGATGTGAAAGCCTTCGGCTCAACCGGAGAATT
+
CCCCCGGGGGGGGGGGGGGGGGGGGGGGGGGGGGGGGGGGGGGGGGGGGGGGGGGGGGGGGGGGGGGGGGGGGGGGGGGGGGGGGGGGGGGGGGGGGGGGGGGCGGGGGDGGGGGGGGGGGGGFGGGGGGGGGGGGGGGGFGGGFGGGGGGGGCGGGGGGGFGGGGGGGGGGGGGGGGGGGGFGGFGGGGGGGGGGGGGGGDEFGGGGGGGGGGGGGGGCGGGGGGGGE=CFGGGGGGGGGGGGGGGGBFFGF4BEE7><=7@GGFFFFFFFFFFFFFF?F?5?::>?:??FBBB999:A<
@M05025:18:000000000-B3NL5:1:1101:12843:12292 1:N:0:TCGAAG
GTTTCGACTCCTACGGGAGGCAGCAGTAGGGAATCTTCCACAATGGACGAAAGTCTGATGGAGCAACGCCGCGTGAGTGAAGAAGGGTTTCGGCTCGTAAAGCTCTGTTGGTAGTGAAGAAAGATAGAGGTAGTAACTGGCCTTTATTTGACGGTAATTACTTAGAAAGTCACGGCTAACTACGTGCCAGCAGCCGCGGTAATACGTAGGTGGCAAGCGTTGTCCGGATTTATTGGGCGTAAAGCGAGTGCAGGCGGTTCAATAAGTCTGATGTGAAAGCCTTCGGCTCAACCGGAGAATT
+
CCCCCGGGGGGGGGGGGGGGGGGGGGGGGGGGGGGGGGGGGGGGGGGGGDGGGGGGGGGGGGGGGGGGGGGGGGGGGGGGGGGGGGGGGGGGGGGGGGGGGGGFGGGFGGGGGGGGGGGFFGGGGFGGGGGGGGGGGGGGFGGGGGGGGGGGGGGGGGGGGGGGGGGGGGGGGGGGGGGGGGGGGGGDGDGGGGGGGGGGGGGF9EGGGGGGGGGGGGGEGGGGGEGGEGGFGFFFFFGGGGGFFGGGFFF76D>BF358FFFGFG@?FAFFFA47BBF03:<BB0;?1>3:B>>FFB?F<
@M05025:18:000000000-B3NL5:1:1101:11849:12292 1:N:0:TCGAAG
GTTTCGACTCCTACGGGAGGCAGCAGTAGGGAATCTTCCACAATGGACGAAAGTCTGATGGAGCAACGCCGCGTGAGTGAAGAAGGGTTTCGGCTCGTAAAGCTCTGTTGGTAGTGAAGAAAGATAGAGGTAGTAACTGGCCTTTATTTGACGGTAATTACTTAGAAAGTCACGGCTAACTACGTGCCAGCAGCCGCGGTAATACGTAGGTGGCAAGCGTTGTCCGGATTTATTGGGCGTAAAGCGAGTGCAGGCGGTTCAATAAGTCTGATGTGAAAGCCTTCGGCTCAACCGGAGAATT
+
CCCCCGGGGGGGGGGGGGGGGGGGGGFGGGGGGGGGGGGGGGGGGGGGGGGGGGGGGGGGGGGGGGGGGGGGGCGGGGGGGGGGGGEGGGGGGGGGGGGGGGGFGGGGDFCFGFFGFGGFGGGCAFGGGGGGGGGGGGGGGGGGGGGGGGGGGGGGGGGGFGGGGFGGGGGGGGGGGGGGGGGGGGGGGGGGGCGDGGGGGG7ECGECGGGGGGGGGGGGGEGG@=CE:=CCFGFCFFDDGC5DFDD75>?GF43>F>D0B?=C*C=4@4629)9@**=7:BF??09B<<?B7>>>F>F>4
@M05025:18:000000000-B3NL5:1:1101:17664:12295 1:N:0:TCGAAG
GTTTCGACTCCTACGGGAGGCAGCAGTGGGGAATATTGCACAATGGGGGAAACCCTGATGCAGCGACGCCGCGTGAAGGAAGAAGTATTTCGGTATGTAAACTTCTATCAGCAGGGAAGAAAATGACGGTACCTGACTAAGAAGCCCCGGCTAACTACGTGCCAGCAGCCGCGGTAATACGTAGGGGGCAAGCGTTATCCGGATTTACTGGGTGTAAAGGGAGCGTAGACGGCATGGCAAGTCTGGTGTGAAAGGCAGGAGCTCAACCCCTGGACTGCATTGGATACTGTCAGGCTGGAGT
+
CBCCC>FGGGFGGGGDGCGGGCE;DFCEFGGC@FGGFFGGGGGGGGFGGFGGGGGGCFFG9DGGGGCC@CFGG7B?FGGGGGGGGFG9BEFEF@FGGEFGGFGGGGFAEFFGGGGCFEEGGF@9FGGGG@=FFGGGGGGFGGACGGGGDEDD>FGFFGDGDFGGGGGGGGECC>=CCF;F>42;8EGE@*8BFG8BC8?9C5*2;?EEFFGC;C/3<CFGGGGGGGGDC+:CECGGGGDDF7*209700.77@GF>FF>6>::FC675:(7<F:>@57*)642<)).6.-)6)(.8?BFB,
@M05025:18:000000000-B3NL5:1:1101:6874:12348 1:N:0:TCGAAG
GTTTCGACTCCTACGGGAGGCAGCAGTAGGGAATCTTCCACAATGGACGAAAGTCTGATGGAGCAACGCCGCGTGAGTGAAGAAGGGTTTCGGCTCGTAAAGCTCTGTTGGTAGTGAAGAAAGATAGAGGTAGTAACTGGCCTTTATTTGACGGTAATTACTTAGAAAGTCACGGCTAACTACGTGCCAGCAGCCGCGGTAATACGTAGGTGGCAAGCGTTGTCCGGATTTATTGGGCGTAAAGCGAGTGCAGGCGGTTCAATAAGTCTGATGTGAAAGCCTTCGGCTCAACCGGAGAATT
+
CCCCCGGGGGGGGGGGGCGGGGGGGGGGGGGGGGGGGGGGGGGGGGGGGGGGGGGGGGGGGFGGGGGGGGGGGGGGGGG9FGGGGGGGGGGGGGGGGGGGGGFFGGFFFGFCFGGGGGGGFFGGGGGGGGFGGGGGGGGGGGGGGGGGGGGGGGGGGGGGFGFFGGGGGGGGGGGGGGGGGGGGGGGGGGGFC6EGEGGGGDCEGGGGGGGGGFGEG5=EGC7CCEEE*:FFFGG4FGGGDDGGGGGG5<6:=FF>F7>?FF?FGGFFFFFFF<FFF77<B?D<BFB01<?F<990;6?A2
@M05025:18:000000000-B3NL5:1:1101:13232:12427 1:N:0:TCGAAG
GTTTCGACTCCTACGGGAGGCAGCAGTAGGGAATCTTCCACAATGGACGAAAGTCTGATGGAGCAACGCCGCGTGAGTGAAGAAGGGTTTCGGCTCGTAAAGCTCTGTTGGTAGTGAAGAAAGATAGAGGTAGTAACTGGCCTTTATTTGACGGTAATTACTTAGAAAGTCACGGCTAACTACGTGCCAGCAGCCGCGGTAATACGTAGGTGGCAAGCGTTGTCCGGATTTATTGGGCGTAAAGCGAGTGCAGGCGGTTCAATAAGTCTGATGTGAAAGCCTTCGGCTCAACCGGAGAATT
+
CCCCCGGGGGGGGGGGGGGGGGGGGGGGGGGGGGGGGGGGGGGGGGGGGGGGGGGGGGGGGGGGGGGGGGGGGGGGGGGGGGGGGGGGGGGGGGGGGGGGGGGFGGGGGGGGGGFGFGGGGGGGGGGFGGGGGGGGGGGGGGFGGGGGGGGGGGGGGGGGGGGGGGGGGGGGGGGGGGGGGGGGGFGGGGGGGGGGGGDEGGFGGGCFFGFFFFGGGGGGGGGFFEG5AECGGG7FGGG<DGFGGGCDFFFGFF>ED)7:FFFGF787FAFBFBFFF=F?<BB>B06:2<<:B094>>?F2
@M05025:18:000000000-B3NL5:1:1101:11797:12427 1:N:0:TCGAAG
GTTTCGACTCCTACGGGAGGCAGCAGTAGGGAATCTTCCACAATGGACGAAAGTCTGATGGAGCAACGCCGCGTGAGTGAAGAAGGGTTTCGGCTCGTAAAGCTCTGTTGGTAGTGAAGAAAGATAGAGGTAGTAACTGGCCTTTATTTGACGGTAATTACTTAGAAAGTCACGGCTAACTACGTGCCAGCAGCCGCGGTAATACGTAGGTGGCAAGCGTTGTCCGGATTTATGGGGCGTAAAGCGAGTGCAGGCGGCTCAATAAGGCTGATGTGAAAGCCTTCGGGCCAACCGGAGAATT
+
CCCCCGGGGGGGGGGGGGGGGGGGGGGGGGGGGGGGGGGGGGDFGGGGGGGGGGGGGGGGGGGGGGCFGGGGGGGGGGGGGGGGGGGFGGFGGGGGGGDCFGGFCGGGDCGGGGFGGGGFC8EC<EFFFGGGGFFGGGGG8FFGFGGGGFGGEEFGGGFFGBFGGGGGGFCFGGGGGEGCFGCEGGF7FFFGFCBEGGGGGC@9;EAFFG7@FFGFG57:=EEGFGE5*:6+@+;73DG<<3CFD)*175?7@FBB3)0(9=*CC**)0:@<F476667(34)3<6((,,432>1(((.-)
@M05025:18:000000000-B3NL5:1:1101:27566:12452 1:N:0:TCGAAG
GTTTCGACTCCTACGGGAGGCAGCAGTAGGGAATCTTCCACAATGGACGAAAGTCTGATGGAGCAACGCCGCGTGAGTGAAGAAGGGTTTCGGCTCGTAAAGCTCTGTTGGTAGTGAAGAAAGATAGAGGTAGTAACTGGCCTTTATTTGACGGTAATTACTTAGAAAGTCACGGCTAACTACGTGCCAGCAGCCGCGGTAATACGTAGGTGGCAAGCGTTGTCCGGCTTTATTGGGCGTAAAGCGAGTGCAGGCGGTTCAATAAGTCTGATGTGAAAGCCTTCGGCTCAACCGGAGAATT
+
CCCCCEGEGGGGGGDGCF:@FGGGGFGCGGGGGGGGG<AFGG8EFFGGGEE@:FEFGGGGGGGFG@CCFGGDEGDDEC<?EGG8FGCCFFFGGGGGCCC<FGF9=CACAFGBEC?<CFA?E@<,AEECFGBCFFFFDFBEFGGCGGGGGGCDGGGGEGFGGGGGGGFGCFFGGDEEG7DFCGFGGFGCF7E?6DECGGGGGEFFGG?CE>;FGGGFF7==CEEEFEG***21CC@4CCD<D:5CCDCC>FFDF>B)5>)8@?FDFGFF7<FA46@FFF=:1?<?6?;6(<<:?F>>F>:2<
@M05025:18:000000000-B3NL5:1:1101:25044:12478 1:N:0:TCGAAG
GTTTCGACTCCTACGGGAGGCAGCAGTAGGGAATCTTCCACAATGGACGAAAGTCTGATGGAGCAACGCCGCGTGAGTGAAGAAGGGTTTCGGCTCGTAAAGCTCTGTTGGTAGTGAAGAAAGATAGAGGTAGTAACTGGCCTTTATTTGACGGTAATTACTTAGAAAGTCACGGCTAACTACGTGCCAGCAGCCGCGGTAATACGTAGGTGGCAAGCGTTGTCCGGATTTATTGGGCGTAAAGCGAGTGCAGGCGGTTCAATAAGTCTGATGTGAAAGCCTTCGGCTCAACCGGAGAATT
+
CCCCCGGGGGGGGGGGGGGGGGGGGGGGGGGGGGGGGGGGGGGGGGGGGGGGGGGGGGGGGGGGGGGGGGGGGGGGGGGGGGGGGGGFGGGGGGGGGGGGGGGGGGFEGFGGGGGGGGGGGGGFFGGGGGGGGGGGGGGGGGGGGGGGGGGGGGGGGGGGGGGGGGGGGFFGGGGGGGGGGGGGGGGFGGGGGGFEEGGGGGGGFF<CGGGGGGGFG*AEGEGFCCGGE5=CFFGGGGGGGGGFGGDG5>FDFGBFF)7278@GGG*8*6FD4-/@F=@:7:A26(-,47<7?6>9;0174
@M05025:18:000000000-B3NL5:1:1101:12957:12491 1:N:0:TCGAAG
GTTTCGACTCCTACGGGAGGCAGCAGTGGGGAATATTGGACAATGGGCGCAAGCCTGATCCAGCCATACCGCGTGGGTGAAGAAGGCCTTCGGGTTGTAAAGCCCTTTTGTTGGGAAAGAAATCCAGCTGGCTAATACCCGGTTGGGATGACGGTACCCAAAGAATAAGCACCGGCTAACTTCGTGCCAGCAGCCGCGGTAATACGAAGGGTGCAAGCGTTACTCGGAATTACTGGGCGTAAAGCGTGCGTAGGTGGTCGTTTAAGTCCGTTGTGAAAGCCCTGGGCTCAACCTGGGAACT
+
CCCCCGGGGGGGGGGGGGGGGGGGGGCEFGGGGGGGGFFGGFGGGGGGGGGGGGGGGGFGGFFDFGGGGGGGGGGGGGGGGGCGFGGGGGFGGDGGGGGGGGGGGGEGGGGGGGG?FEGGDFGGGEGGGGGGGFGFGF<FGGGDEFGGGGDFEFEGGGFGGGGGFGFGFGCF@<FGGGGGGDCGFFECGGGFCFCGGGGGGGGGGGGFEGEFEGGFCFCE5C5EFEGG5EGCGFGGG<C5CDGGC5DGFEBC@DF@>5*,75FG*:BFF?FF::EFF?F((-32:??:07?B3(4<B:?B)
@M05025:18:000000000-B3NL5:1:1101:5017:12512 1:N:0:TCGAAG
GTTTCGACTCCTACGGGAGGCAGCAGTAGGGAATCTTCCACAATGGACGAAAGTCTGATGGAGCAACGCCGCGTGAGTGAAGAAGGGTTTCGGCTCGTAAAGCTCTGTTGGTAGTGAAGAAAGATAGAGGTAGTAACTGGCCTGTATTTGACGGTAATTACTTAGAAAGTCACGGCTAACTACGTGCCAGCAGCCGCGGTAATACGTAGGTGGCAAGCGTTGTCCGGATTTATTGGGCGTAAAGCGAGTGCAGGCGGGTCAATAAGTCTGATGGGAAAGCCTTCGGTTCAACCGGAGAATT
+
CCCCCCG@;@EEFGEDGCCG@;@;@F@CECDFGGGFGF<EDGDFEGFGG>7@CCC<CFGGGGGGGGGGDBFEFCFFEFC<FE9CEFDGFGF:@C=FEEB<BFD5=AFF9<F8<E?FGGG,<,BF,BE<EEFGF?FGGGG<F8,+C5,CDFFFBBFC3==EFBD,@FFCA=,@,CFCG7ECGGGGG,*@9D56D>>1C88B:=,<,45,4C=9:**@C5EGE5*+=/1*/=<?CGGGF<79/>3:777C<>6>?C@3))0,<4FD*29FBD*6/).7@)0112<2:4(((6:).2(-96B2)
@M05025:18:000000000-B3NL5:1:1101:5914:12513 1:N:0:TCGAAG
GTTTCGACTCCTACGGGAGGCAGCAGTGGGGAATATTGGACAATGGGCGCAAGCCTGATCCAGCCATACCGCGTGGGTGAAGAAGGCCTTCGGGTTGTAAAGCCCTTTTGTTGGGAAAGAAATCCAGCCGGCTAATACCTGGTTGGGATGACGGTACCCAAAGAATAAGCACCGGCTAACTTCGTGCCAGCAGCCGCGGTAATACGAAGGGTGCAAGCGTTACTCGGAATTACTGGGCGTAAAGCGTGCGTAGGTGGTTATTTAAGTCCGTTGTGAAAGCCCTGGGCTCAACCTGGGAACT
+
CCCCCGGGGGGGGGGGGGGGGGGGGGGGGGGGGGGGGGGGGGGGGGGGGGGGGGGGGGGGGGGGGGGGGGGGGGGGGGGGGGGGGGGGGGGGGGGGGGGGGGGGGGFGGGGGGGGGGGGGGGFGGGGGGGGGGGGGGGGGGGGGGGGGGGGGGGGGEGEGGGGGGGGGGGGGGGGGGEGGGGGGGFGGGGGGGGGGGDGGGGGGFFGGGGGGEGGGGGGEEGDGGGGGGGGFGGGGGGGGG3CGFGDGFFFGFGFFF7:<?F?GGGF=?:FFFFFFFFFF708??<B??<????BF?(4:,
@M05025:18:000000000-B3NL5:1:1101:16768:12532 1:N:0:TCGAAG
GTTTCGACTCCTACGGGAGGCAGCAGTAGGGAATCTTCCACAATGGACGAAAGTCTGATGGAGCAACGCCGCGTGAGTGAAGAAGGGTTTCGGCTCGTAAAGCTCTGTTGGTAGTGAAGAAAGATAGAGGTAGTAACTGGCCTTTATTTGACGGTAATTACTTAGAAAGTCACGGCTAACTACGTGCCAGCAGCCGCGGTAATACGTAGGTGGCAAGCGTTGTCCGGATTTATTGGGCGTAAAGCGAGTGCAGGCGGTTCAATAAGTCTGATGTGAAAGCCTTCGGCTCAACCGGAGAATT
+
CCCCCGGGGGGGGGGGGGGGGGGGGGGGGGGGGGGGGGGGGGGGGGGGGGGGGGGGGGGGGGGGGGGGGGGGGGGDGGGGGGGGGGGGGGGDGGGGGGGGGGGFGGGGGFGGGFFFEGGFGGFGGEGGGGFGFGGGGGGGGGGGGGGGGGGGGGGGGGGGFGGGGGGGGGDCAFGGGGGGGGGGGGGGGGGGGGFGGGGGGGGGFGGGGGGGGGGGFFGCCE=?FGGGEGGDGGGFFFGGGGGGG<DGEF?FFFFFF5:(=@FFGG=??BF<FAF?B7*(.5>>?:9(-354<9>>99:<4
@M05025:18:000000000-B3NL5:1:1101:15785:12532 1:N:0:TCGAAG
GTTTCGACTCCTACGGGAGGCAGCAGTAGGGAATCTTCCACAATGGACGAAAGTCTGATGGAGCAACGCCGCGTGAGTGAAGAAGGGTTTCGGCTCGTAAAGCTCTGTTGGTAGTGAAGAAAGATAGAGGTAGTAACTGGCCTTTATTTGACGGTAATTACTTAGAAAGTCACGGCTAACTACGTGCCAGCAGCCGCGGTAATACGTAGGTGGCAAGCGTTGTCCGGATTTATTGGGCGTAAAGCGAGTGCAGGCGGTTCAATAAGTCTGATGTGAAAGCCTTCGGCTCAACCGGAGAATT
+
CCCCCGGGGGGGFGGGGDGGGGGGFGFFGGGGGGGGGGGGGGGGGGGGGGGGGFGGGGGGGGGGGGGGGGGGGGGGGGGGGGGGGGGGGGGGGGGGGGGGGGGGGGGEEGGGGGFGFGGFFGFFGCFGGGGFGGFGGGGGGGGGGGGGGGGGEGGFEFFGGGGGGGGGGGGGGGGGGGFGGGGEFFGG9DFGGGCGGGG8ECGGGGGFFGGGGGGGGGGGGGGGE5C:CEF7C7:FCDDGGGGGGGGGBFFFFGFFE7>6FFFGF7@=6>?AFAFFFF?B<B>BB?F:<?>FBFF6>672<
@M05025:18:000000000-B3NL5:1:1101:23737:12544 1:N:0:TCGAAG
GTTTCGACTCCTACGGGAGGCAGCAGTAGGGAATCTTCCACAATGGACGAAAGTCTGATGGAGCAACGCCGCGTGAGTGAAGAAGGGTTTCGGCTCGTAAAGCTCTGTTGGTAGTGAAGAAAGATAGAGGTAGTAACCGGCCTTTATTTGACGGTAATTACTTAGAAAGTCACGGCTAACTACGTGCCAGCAGCCGCGGTAATACGTAGGTGGCAAGCGTTGTCCGGATTTATTGGGCGTAAAGCGAGTGCAGGCGGTTCAATAAGTCTGATGTGAAAGCCTTCGGCTCAACCGGAGAATT
+
CCCCCGGGGGGGGGGGGGGGGGGGGGGGGGGGGGGGGGGGGGGGGGGGGGGGGGGGGGGGGGGGGGGGGGGGGGGGGGGGGGGGGGGGGGGGGGGGGGGGGGGGGFGFFGGGGGGGGGGGGGGGGGGGGGGGGGGGGGDGGGGGGGGGGFGGGGGGGGGGGGGGFGGGGGGGG7FGGGGGGGGGGGGGGGGGFGFGGGGGGGGGGGGGGGGGGGGFFGGEGGGFFGGEGCEFFFGGGGGGGGGDGCCGFFFGFG>BD7;?=@FFFG69@A=AFB4@BFF7:?FF??9(8<)(,17007?FB
@M05025:18:000000000-B3NL5:1:1101:8192:12553 1:N:0:TCGAAG
GTTTCGACTCCTACGGGAGGCAGCAGTGGGGAATATTGCACAATGGGCGCAAGCCTGATGCAGCCATGCCGCGTGTATGAAGAAGGCCTTCGGGTTGTAAAGTACTTTCAGCGAGGAGGAAGGTGTTGTGGTTAATAACCGCAGCAATTGACGTTACTCGCAGAAGAAGCACCGGCTAACTCCGTGCCAGCAGCCGCGGTAATACGGAGGGTGCAAGCGTTAATCGGAATTACTGGGCGTAAAGCGCACGCAGGCGGTCTGTCAAGTCGGATGTGAAATCCCCGGGCTCAACCTGGGAACT
+
CCCCCGGGGGGGGGGGGGGGGGGGGGGGGGGGGGGGGGGGGGGGGGGGGGGGGGGGGGGGGGGGGGGGGGGGGGGGGGGGGGGGGGGGGGGGGGGGGGGGGGGGGGGGGGGGGGGGGGGDFGGGGGGGGGGGGGGGGGGGGGGGGGGGGGGGGGGGGGGGGGGGGGGGGGGGGGGGGGGGGGFGGGGGGGGGGGGGGGGGGGGGGGGGGGGGGGF?FGGEECGGGGGDDGGGGGFFFGGGGDGGGGGGFFFGFGFFFEBBFFFFGGFF@;E6>BFFFFFF?D?>>BFFFFF?F?:?BBFF2
@M05025:18:000000000-B3NL5:1:1101:21119:12562 1:N:0:TCGAAG
GTTTCGACTCCTACGGGAGGCAGCAGTAGGGAATCTTCCACAATGGACGAAAGTCTGATGGAGCAACGCCGCGTGAGTGAAGAAGGGTTTCGGCTCGTAAAGCTCTGTTGGTAGTGAAGAAAGATAGAGGTAGTAACTGGCCTTTATTTGACGGTAATTACTTAGAAAGTCACGGCTAACTACGTGCCAGCAGCCGCGGTAATACGTAGGTGGCAAGCGTTGTCCGGATTTTTTGGGCGTAAAGCGAGTGCAGGCGGTTCAATAAGTCTGATGTGAAAGCCTTCGGCTCAACGGGAGAATT
+
CCCCCGGGGDGGGGGGGGGGGGGGFG9CFGGGGGGGGGGGGGDFGGGFGGGCCFFGGFFGG?F8CEFEC:CEGGGDCEFAFG?FECFFFCFDGGGGGGGGGCFGECE?EEF7?F?FGFCG<BE<FFEFFGDFGCEGGCCAEEGDBADEGGGCFDEGCFDFDFC<BCFDG;,@FECGGEC6EC>CCC*>CCFGF>FE8E5:?C<;CG:9,8;CFFFGFCCE55=CEEG5**=+=)99C5DG3<D>:CGDEFFF4CFFB833BFFGGFFFFFFA4<FF?*@?F0<,31(-:2<B(2(4(2.26
@M05025:18:000000000-B3NL5:1:1101:8463:12636 1:N:0:TCGAAG
GTTTCGACTCCTACGGGAGGCAGCAGTAGGGAATCTTCCACAATGGACGAAAGTCTGATGGAGCAACGCCGCGTGAGTGAAGAAGGGTTTCGGCTCGTAAAGCTCTGTTGGTAGTGAAGAAAGATAGAGGTAGTAACTGGCCTTTATTTGACGGTAATTACTTAGAAAGTCACGGCTAACTACGTGCCAGCAGCCGCGGTAATACGTAGGTGGCAAGCGTTGTCCGGATTTATTGGGCGTAAAGCGAGTGCAGGCGGTTCAATAAGTCTGATGTGAAAGCCTTCGGCTCAACCGGAGAATT
+
CCCCCGGGCFGGGGGGGGGGGGGGGGGGGGGGGGGGGGGGGGGGGGGGGGGGGGGGGGGGGGGGGGGGGGGGGGGGGGGGGGFFGGGGGGGGGGGGGGGGGGGGGGGGGFGGGGGGGGGGGGFFGGGGGGGGGGGGGGGGGGGGGGGGGGGGGGGGGGGGFFGGGGGGGGGGGGGGGGGFGGGGGGGGGGGGGGGGGGGGGGGGFFAFGGGGGGGGGGEGGGGFGGD==*<CGFGGGGG3CDGGGGGGFFFGBDBDFFD?F=*:7D@FFBFDFFFFFBFB?:A<?:><<<3::BFF>FFF4
@M05025:18:000000000-B3NL5:1:1101:26440:12640 1:N:0:TCGAAG
GTTTCGACTCCTACGGGAGGCAGCAGTAGGGAATCTTCCACAATGGACGAAAGTCTGATGGAGCAACGCCGCGTGAGTGAAGAAGGGTTTCGGCTCGTAAAGCTCTGTTGGTAGTGAAGAAAGATAGAGGTAGTAACTGGCCTTTATTTGACGGTAATTACTTAGAAAGTCACGGCTCACTACGTGCCAGCAGCCGCGGTAATACGTAGGTGGCAAGCGTTGTCCGGAGTTATTGGGCGTAAAGCGAGTGCAGGCGGTTCAATAAGTCTGATGTGAAAGCCTTCGGCTCAACCGGAGGATT
+
CCCCCGGGGGCGFFEEEGCE>FBBECFFGFGGGGGGGACA66,EGGGGGGGEGF9F<FGGG<FGGGFDGEEGGGGD:F<EECEEFEECEFFF@C7CFGGGDFGEDGGEBEDFEG9E9FGC=EF8FEFEFGF<<5CFFG9CGDGCGFEFFCDGEE+3>FFDCEGGGGGFFGGG9F73C+@AFFGD>,DB=EFDGG5EGGGEGGGGFFF?FGGGG=6FF5:=2>E:EGE=/26<F+1;55<<CC37C7CCEF6*9F3>>5>07=6*:CF4@AFF?>6@FF9:?(546126?7>1:99>6(3(.
@M05025:18:000000000-B3NL5:1:1101:22720:12641 1:N:0:TCGAAG
GTTTCGACTCCTACGGGAGGCATCAGTAGGGAATCTTCCACAATGGACGAAAGTCTGATGGAGCAACGCCGCGTGAGTGAAGAAGGGTTTCGGCTCGTAAAGCTCTGTTGGTAGTGAAGAAAGATAGAGGTAGTAACTGGCCTTTATTTGACGGTAATTACTTAGAAAGTCACGGCTAACTACGTGCCAGCAGCCGCGGTAATACGTAGGTGGCAAGCGTTGTCCGGATTTATTGGGCGTAAAGCGAGTGCAGGCGGTTCAATAAGTCTGATGTGAAAGCCTTCGGCTCAACCGGAGAATT
+
CABCCGGGGGGGGGGDGGGGGGGGGGGGGGGGEGGGGGGGGGGGGGFGEEEGGGGGGGFGGGGFFFGGGGGGGGGGGGGCGGCDFGGGGGGGGGGGGGGGFFFFGGGGGGGGFGCEDDEGGGGFFGGGGGFGGGGGGGFGGGG8FCGGGGGGEGGGGGGGGGGGGGCFFGGGEGGEGCFCGGGCCF>G9FGFGGFEGCGCGDCFF5>:@EC6C=FDF5:E5*=CCECC5C6:CG:CFGD53532*7*97<4>@*)0<75<F=@>7D/@6)*<F5BFF?@7:B226,-,:23??9601;:26
@M05025:18:000000000-B3NL5:1:1101:21844:12648 1:N:0:TCGAAG
GTTTCGACTCCTACGGGAGGCAGCAGTGAGGAATATTGGTCAATGGTCGGGAGACTGAACCAGCCAAGCCGCGTGAGGGAGGAAGGTACAGAGTATCGTAAACCTCTTTTGTCAGGGAACAAAGGCGGGGACGTGTCCCCGGATGAGTGTACCTGAAGAAAAAGCATCGGCTAACTCCGTGCCAGCAGCCGCGGTAATACGGAGGATGCGAGCGTTATCCGGATTTATTGGGTTTAAAGGGTGCGCAGGCGGTCTGTTAAGTCAGCGGTCAAAGCCCGGGGCTCAACCCCGGCCCGCCGTT
+
CCCCCGGGGGGGGGGGGGGGGGGGFGFGGGGGGGGGGGGGGGGGGGGGGGGGGGGGGGGGGGGGGGGGGGGGGGGGGGGGGGGGGGGGGGGGGGGGGGGGGGGGGGGGGGGGGGGGGGGGGGGGGGGGGGGGDC:FFGGGGGFGGFGGGGGFGGGGGGGGGGGGGGGGGGGGGFGGGGG5BEFGGGGGGGGGGGGGGGGGGGGG=EGGGGDEDEECEFGGGGCEEFFGGGGGGGGFGGGGGGGCG<3C>EFGDGFFFFF9BFFGCG>>B>FFFA@>>:5>B>><?7::(399B>>>>9123
@M05025:18:000000000-B3NL5:1:1101:3178:12655 1:N:0:TCGAAG
GTTTCGACTCCTACGGGAGGCAGCAGTAGGGAATCTTCCACAATGGACGAAAGTCTGATGGAGCAACGCCGCGTGAGTGAAGAAGGGTTTCGGCTCGTAAAGCTCTGTTGGTAGTGAAGAAAGATAGAGGTAGTAACTGGCCTTTATTTGACGGTAATTACTTAGAAAGTCACGGCTAACTACGTGCCAGCAGCCGCGGTAATACGTAGGTGGCAAGCGTTGTCCGGATTTATTGGGCGTAAAGCGAGTGCAGGCGGTTCAATAAGTCTGATGTGAAAGCCTTCGGCTCAACCGGAGAATT
+
CCCCCCFGGGGFGGGGGGGGGGGGGGGGGGGGGGGGGGGGGGGGGGCEGGGEEGGGGGGGGGGGGGGGGGGGGGGDCFFCFAGGGGGGGGGGGGGGGGGGGGF9FGGGGGGGGG9FFFEGFGGFGGGGGGGGGGGGGGGGGGFFFGGGFCGDEGGGGGGFFGGGGGGFFCFCEGCEGGGGGGGGG773@FGFGGGEG8CEGDGFGFGGCECEGGCGGGGECEGCFEEC5E6CFGG4DGGDGDF:*)9C>@FGFGFDB5.,9?BFCC@FF9FAFFFFFFF07?AFFF(833>4<>03>6?A6
@M05025:18:000000000-B3NL5:1:1101:12997:12664 1:N:0:TCGAAG
GTTTCGACTCCTACGGGAGGCAGCAGTGGGGAATATTGGACAATGGGCGCGAGCCTGATCCAGCCATGCCGCGTGAGTGATGAAGGCCTTAGGGTTGTAAAGCTCTTTCACCGGAGAAGATAATGACGGTATCCGGAGAAGAAGCCCCGGCTAACTTCGTGCCAGCAGCCGCGGTAATACGAAGGGGGCTAGCGTTGTTCGGAATTACTGGGCGTAAAGCGCACGTAGGCGGATATTTAAGTCAGGGGTGAAATCCCAGAGCTCAACTCTGGAACTGCCTTTGATACTGGGTATCTTGAGT
+
CCCCCEGGGGGGGGGGGGGGGGGGFGFGGGGGGGGGGGGGGGGGGGGGGGDDGGGGGGGGGGGGGGFGGGGGGGGGGGGGGGGGGGGGGGGGGGGGGGGGGGGGGGGGGGGGGGGGGFGGGGGGGGGGGGGGGGGGGGGGGGGGGGGGGGGGGGGGGGGGGGCGGGGGGGGGGGGGGGGGGGGGGGGGGGGGGGEGEGGGGGG=FGGGGGGGGGDEGGGGGGGGGG6=EGGG5>DGGGGGGGFF>FGGFFFGFGFFFFF<FFFGGGFFF96:FBFFFFFFFFF<DBFFABBFBBF9>B<?4
@M05025:18:000000000-B3NL5:1:1101:20592:12680 1:N:0:TCGAAG
GTTTCGACTCCTACGGGAGGCAGCAGTAGGGAATCTTCCACAATGGACGAAAGTCTGATGGAGCAACGCCGCGTGAGTGAAGAAGGGTTTCGGCTCGTAAAGCTCTGTTGGTAGTGAAGAAAGATAGAGGTAGTAACTGGCCTTTATTTGACGGTAATTACTTAGAAAGTCACGGCTAACTACGTGCCAGCAGCCGCGGTAATACGTAGGTGGCAAGCGTTGTCCGGATTTATTGGGCGTAAAGCGAGGGCAGGCGGCTCAATAAGTCTGATGTGAAAGCCTTCGGCTCAACCGGAGAATT
+
CCCCCGGGGGGCFGGGGGGGGGGGGGGFGGGGGGGGGGGGGGGGGGFFGGGGGGGGGGGGGFFGGGGGGGGGGEGGGGGGGGGGGGGFGDGGGGGGGGGGGGGGGGGGGGGGFFAFFFGFGGGFBDFGGGCGGGGGGCGG?DFFAGBFFGFGGGEFFGFDGGGGGFGF73,@CFGCGGFGFGDCFFFGGGGGGGCCC8::CEFF7=A:CEGGGGFFGCCCCC5CF:E5EEF9CD>FFCD<C71CDC3C)089)9<75:>1?FFGGD6**:B2@AF498B03(4??6;F()43((,(348A4
@M05025:18:000000000-B3NL5:1:1101:20457:12729 1:N:0:TCGAAG
GTTTCGACTCCTACGGGAGGCAGCAGTAGGGAATCTTCCACAATGGACGAAAGTCTGATGGAGCAACGCCGCGTGAGTGAAGAAGGGTTTCGGCTCGTAAAGCTCTGTTGGTAGTGAAGAAAGATAGAGGTAGTAACTGGCCTTTATTTGACGGTAATTACTTAGAAAGTCACGGCTAACTACGTGCCAGCAGCCGCGGTAATACGTAGGTGGCAAGCGTTGTCCGGATTTATTGGGCGTAAAGCGAGTGCAGGCGGTTCAATAAGTCTGATGTGAAAGCCTTCGGCTCAACCGGAGAATT
+
CCCCCGGGGGGGGGGGGGGGGGGGGGFGGGGGGGGGGGGGGGGGGGGGGGGGGFGGGGGGGGGGGGGGGGGGGGGGGGGGGGGGGGGGGGGGGGGGGGGFFGGEGDFGGGGGGGGGGGGGFFGGGGGGGGGGGFGGGGFGGGG8FFGGGGGGGGGGGGGGGGGGGGGGGGGGGGGGGGGGGGGGGGGGGGFGGFGGGGGEGGGGGGCEGGFGGCCGEGGEECGGGGGE5CFGGFGGGFDCDD<C7DDC@FFFFGFFF.53@@FF>C@F?A=AFFFFF?F02:<2:B0,4<2::9;;B9,).
@M05025:18:000000000-B3NL5:1:1101:18953:12740 1:N:0:TCGAAG
GTTTCGACTCCTACGGGAGGCAGCAGTAGGGAATCTTCCACAATGGACGAAAGTCTGATGGAGCAACGCCGCGTGAGTGAAGAAGGGTTTCGGCTCGTAAAGCTCTGTTGGTAGTGAAGAAAGATAGAGGTAGTAACTGGCCTTTATTTGACGGTAATTACTTAGAAAGTCACGGCTAACTACGTGCCAGCAGCCGCGGTAATACGTAGGTGGCAAGCGTTGTCCGGATTTATTGGGCGTAAAGCGAGTGCAGGCGGTTCAATAAGTCTGATGTGAAAGCCTTCGGCTCAACCGGAGAATT
+
CCCCCGGGGGGGGGGGGGGGGGGGGGGGGGGGGGGGGGGGGGGGGGGGGDGGGGGGGGGGGGGGGGGGGGGGGGGGGGGGGGGGGGGGGGGGGGGGGGGGGGGGGGGGGGGGFGGGGGGGGGGGGGFFGGGGGGGGGGGFGGGGGGGGGGGGGGGGGGGGGAFGFFFGGGGGGGGGGGGGGGGGGGGGGGGGGG>CEBEECEFGGG:FFGGGGGGGGGGGGGGGGGGGCCFFFGFGFGGGDDGGFGDG577CFG55>)08@?FGF7**94BA?4*9@FFF?BB)(4044)4<<6B0((245
@M05025:18:000000000-B3NL5:1:1101:3859:12762 1:N:0:TCGAAG
GTTTCGACTCCTACGGGAGGCAGCAGTGGGGAATATTGGACAATGGGCGAAAGCCTGATCCAGCAATGCCGCGTGAGTGATGAAGGCCTTAGGGTTGTAAAGCTCTTTTACCCGGGATGATAATGACAGTACCGGGAGAATAAGCTCCGGCTAACTCCGTGCCAGCAGCCGCGGTAATACGGAGGGAGCTAGCGTTATTCGGAATTACTGGGCGTAAAGCGCACGTAGGCGGCTTTGTAAGTTAGAGGTGAAAGCCTGGAGCTCAACTCCAGAATTGCCTTTAAGACTGCCTCGCTTGAAT
+
CCCCCEDGGGGG9E;CGDGCGGGD8@FGGGE,,CCFFFGFGF@EDFGGGEEEGGGGGGD6ECFFDFCGF8FGGFGFGGGGFGGG<<EFGGFFCDFGEGFGGGGFGDCFG?F<EEGGGGG8EDAFFFGFFFGGGGE7:FE@FGCEFGFGDGDGGGGFFGGFGGFF,DE@FFGGGG>FEGGGFGG5CC*CFGCFGGGGGCFGGG8CFG7CCFFGGGGGGFF9EEEGC=FFECGGEG37::*::::2:CF4?@BF=7FFFFF?>:54CC)94:F:B74=FF?<AFF<F))62((.)3;BF6:?)
@M05025:18:000000000-B3NL5:1:1101:26294:12766 1:N:0:TCGAAG
GTTTCGACTCCTACGGGAGGCAGCAGTAGGGAATCTTCCACAATGGACGAAAGTCTGATGGAGCAACGCCGCGTGAGTGAAGAAGGGTTTCGGCTCGTAAAGCTCTGTTGGTAGTGAAGAAAGATAGAGGTAGTAACTGGCCTTTATTTGACGGTAATTACTTAGAAAGTCACGGCTAACTACGTGCCAGCAGCCGCGGTAATACGTAGGTGGCAAGCGTTGTCCGGATTTATTGGGCGTAAAGCGAGTGCAGGCGGTTCAATAAGTCTGATGTGAAAGCCTTCGGCTCAACCGGAGAATT
+
CCCCCGGGGGGGGGGGGGGGGGGGGGGGGGGGGGGGGGGGGGGGGGGGGGGGGGGGGGGGGGGGGGGGGGGGGGGGGGGGFGGGGGGGGGGGGGGGGGGGGGGGGGGGGGGBFGGGGGGGGGGGGGGGGGGGGGGGGGGGGGGFGGGGGFFFGGGGGGGGGGGGGGGGGGGGGEGGGGGGGGGGGGFGGFGGGGGGGGGBEGGGGGGGGGGGGGGEGGGEGGGGGGEC=ECEGGFGGGGGGGGFGGGGEFBGFFDBF)8:FFFGGG@48AFFFAFF=?@7:?B?:<B?FFD??>FFFFFF<
@M05025:18:000000000-B3NL5:1:1101:3771:12798 1:N:0:TCGAAG
GTTTCGACTCCTACGGGAGGCAGCAGTAGGGAATCTTCCACAATGGACGAAAGTCTGATGGAGCAACGCCGCGTGAGTGAAGAAGGGTTTCGGCTCGTAAAGCTCTGTTGGTAGTGAAGAAAGATAGAGGTAGTAACTGGCCTTTATTTGACGGTAATTACTTAGAAAGTCACGGCTAACTACGTGCCAGCAGCCGCGGTAATACGTAGGTGGCAAGCGTTGTCCGGATTTATTGGGCGTAAAGCGAGTGCAGGCGGCTCAATAAGTCTGATGTGAAAGCCTTCGGCTCAACCGGAGAATT
+
CCCCCGGGGGGGGGGGGGGGGGGGGGGGGGGGGGGGGGGGGGGGGGGGGGGGGGGGGGGGGCFGGGGGGGGGGGGGGGGGGGGGGGGGGGGGGGFGGGGGGGGGGGGGFGFFCFFFGGGGFGGGGGGGGGGGGGGGGFGGGGGGGGGGGGGGGGGGGGGGGGGGGGGGGGGGGGGGGGGGGGGCFFGGGGGGGGGGGGGGGGGGGGGGGGGGGGGGGGGGGGDEGGGGGGGGGGGGFGDDDDFGGGGGFFFGFGFFFDF?=?FGGG*@FFFFFFFFFFFB7?FB:<F:BF73?909>B:A:
@M05025:18:000000000-B3NL5:1:1101:7363:12800 1:N:0:TCGAAG
GTTTCGACTCCTACGGGAGGCAGCAGTGGGGAATATTGCACAATGGGGGAAACCCTGATGCAGCGACGCCGCGTGAAGGAAGAAGTATTTCGGTATGTAAACTTCTATCAGCAGGGAAGAAAATGACGGTACCTGACTAAGAAGCCCCGGCTAACTACGTGCCAGCAGCCGCGGTAATACGTAGGGGGCAAGCGTTATCCGGATTTACTGGGTGTAAAGGGAGCGTAGACGGCATGGCAAGTCTGGTGTGGAAGGCAGGGGCTGAACCCCTGGACTGCCTTGGAAACTGTCAGGCTGGAGG
+
CCCCCGGGGGGGGGGGGGGGDGGGGGGGGGGGGGGGGGGFFGFFFFFGGGGGGG@FFCFGFFEGEDFGGGGDGCFFCFFFGGEFGGGGGGCEEGEFGGGGGGFGGGGGGGGGDGGGGFEGFEGGGEGGGGGGGFGFGDFFCFFFGFFGGGGGEFFGGGDGGGGGFGGGCC<FGFE@EDFBFFD>1B8@CECGGG>GGGGGGGEGD6EGF?8C;CCCCFCF5FG5CEECEGDEGG)5CGDDF>CFCC*9)8):?F37FEDB@)7*97/))43?F?>1))),6:(8<),69:))-2<0??<:1
@M05025:18:000000000-B3NL5:1:1101:26647:12801 1:N:0:TCGAAG
GTTTCGACTCCTACGGGAGGCAGCAGTAGGGAATCTTCCACAATGGACGAAAGTCTGATGGAGCAACGCCGCGTGAGTGAAGAAGGGTTTCGGCTCGTAAAGCTCTGTTGGTAGTGAAGAAAGATAGAGGTAGTAACTGGCCTTTATTTGACGGTAATTACTTAGAAAGTCACGGCTAACTACGTGCCAGCAGCCGCGGTAATACGTAGGTGGCAAGCGTTGTCCGGATTTATTGGGCGTAAAGCGAGTGCAGGCGGTTCAATAAGTCTGATGTGAAAGCCTTCGGCTCAACCGGAGAATT
+
CCCCCGGGGGGGGGGGGGGGGGGGGGFGGGGGGGGGGGGGGGGGGGGGGGGGGGGGGGGGGGGGGGGGGGGGGGGGGGGGGGFGGGGFGGGGGGGGGGGGGGGGGGGDGGGEGGFFGFGGGGGGGGGGGGGGGGGGGGGGGGFGGGGGGGGGGGGGGFGGGGGGGGGGGGGGGGGGGGGFGGGGFGGGGCGGGGGGGGGGGGGGGGGGFGGGGGGGGGGGGGGGGGGGC=FGGGGGGGGGGGGGFDGGBFFGFGFFFE>BBFFGGGFF=AF2*6=*9@F?B?A??FB?:7<??BF0;>F74
@M05025:18:000000000-B3NL5:1:1101:6450:12808 1:N:0:TCGAAG
GTTTCGACTCCTACGGGAGGCAGCAGTAGGGAATTTTCGTCGATGGGGGAAACCCTGAACGAGCAATGCCGCGTGAGTGAAGAAGGTCTTCGGATCGTAAAGCTCTGTTGTAAGTGAAGAACGGCTCATAGAGGAAATGCTATGGGAGTGACGGTAGCTTACCAGAAAGCCACGGCTAACTACGTGCCAGCAGCCGCGGTAATACGTAGGTGGCAAGCGTTATCCGGAATCATTGGGCGTAAAGGGTGCGTAGGTGGCGTACTAAGTCTGTAGTAAAAGGCAATGGCTCAACCATTGTAAG
+
CCCCCGGGDGGGGGGGGGGGGGGGGGGGGGGGGGGGGGGGGFGGGGGGGGGGGGGGGGGGGGGGGGGGGGGGGFGGGGGGGGGGGGGGGGGGGDCGGGFGGGGGGGGGGGGGGGGGGGGGGGGGGCFFGGGEGGGGGGGGGGGGGGGGGGGGGGGGGGGGGGGGGGGGGGGGGCEGGDGGGGGGFGGGGGFFGGFGGGGGG5?FFFCCFGGGGGGFFGGGGDGGGGGEEGGFGFDDCFG3CGGGGGGGFF39>DFFFFFB>.7FCGF46)*67>=?BFF?BB:>DBBFFBB?:6?9<26A6
@M05025:18:000000000-B3NL5:1:1101:24247:12809 1:N:0:TCGAAG
GTTTCGACTCCTACGGGAGGCAGCAGTAGGGAATCTTCCACAATGGACGAAAGTCTGATGGAGCAACGCCGCGTGAGTGAAGAAGGGTTTCGGCTCGTAAAGCTCTGTTGGTAGTGAAGAAAGATAGAGGTAGTAACTGGCCTTTATTTGACGGTAATTACTTAGAAAGTCACGGCTAACTACGTGCCAGCAGCCGCGGTAATACGTAGGTGGCAAGCGTTGTCCGGATTTATTGGGCGTAAAGCGAGTGCAGGCGGTTCAATAAGTCTGATGTGAAAGCCTTCGGCTCAACCGGAGAATT
+
CCCCCGGGGGGGGGGGGGGGGGGGGGFGGGGGGGGGGGGGGGGGGGGGGGGGGGGGGGGGGGGGGGGGGGGGGGGGGAFGGGGFGGGFGGGGGGGGGGGGGGGGFGGGCGGGGGFGGGGFGGFFGGGGGGGGGFGGGGGGG?DFGGGGGFFGGGGFGGGGGGGGGGGGGGFFGGGGGGGGGGGGGGGGGGGGGGGGGGGGGGFGGGECCGGGFGGGGGGEGGCC9EGGGEGGFCCFF*C)7CDGGGGGFFFFBG:>F3)86B6FDGF=?46:F>?6?F?:704<<?6<0???:09B61?<4
@M05025:18:000000000-B3NL5:1:1101:15978:12855 1:N:0:TCGAAG
GTTTCGACTCCTACGGGAGGCAGCAGTAGGGAATCTTCCACAATGGACGAAAGTCTGATGGAGCAACGCCGCGTGAGTGAAGAAGGGTTTCGGCTCGTAAAGCTCTGTTGGTAGTGAAGAAAGATAGAGGTAGTAACTGGCCTTTATTTGACGGTAATTACTTAGAAAGTCACGGCTAACTACGTGCCAGCAGCCGCGGTAATACGTAGGTGGCAAGCGTTGTCCGGATTTATTGGGCGTAAAGCGAGTGCAGGCGGTTCAATAAGTCTGATGTGAAAGCCTTCGGCTCAAGCGGAGAATT
+
CC@CC@FGBCFEGFBEGECEGGGFEFFGFFEF<DFFEGGGGCGFFGDGGGGGGGGGFGGGFEGFF<F:BCCFGGGGGC?,6?CEEE>FFFDEGGF:=FCEFGG9FG95<?EBFGFD<<?9B<F8?9?,E<B<F?F?5E<FC<A5F9,C@,,C3:FD@FGFFDDE;FC;,>,;9::>ECFCEE:*@F*3=D:DEFG>EGD5C5CGF@>:=CF,A6*0/:CGG5*++=**:*0++;+7C<7)1>CCCD*70<=*@*)0)7)-=F6:CCF*96*-=A=*9@@,(5-):B06432)5?1(1(124
@M05025:18:000000000-B3NL5:1:1101:21449:12862 1:N:0:TCGAAG
GTTTCGACTCCTACGGGAGGCAGCAGTAGGGAATCTTCCACAATGGACGAAAGTCTGATGGAGCAACGCCGCGTGAGTGAAGAAGGGTTTCGGCTCGTAAAGCTCTGTTGGTAGTGAAGAAAGATAGAGGTAGTAACTGGCCTTTATTTGACGGTAATTACTTAGAAAGTCACGGCTAACTACGTGCCAGCAGCCGCGGTAATACGTAGGTGGCAAGCGTTGTCCGGATTTATTGGGCGTAAAGCGAGTGCAGGCGGGTCAATAAGTCTGATGTGAAAGCCTTCGGCACAACCGGAGAATT
+
CCCCCCFCCFCGGEG7FF:FEGDDGG9EAEGGFFGGFFCFGFGGGGGAFC:6F;EF<9FAAFGGDFGDFGGGGEE:FFEEFFFFGDF:CFGGDC<CCFG@EGCAFFEE,CFFFFFFFFGGGGGEGGGFGG=,=FE9FGFDFFDGGGGGCFGGGG@GGCFGFFCDFFFGGGF@A@FGC8FFF93>DFGCGC8D8DCCCEBCC=CCFDFGE>CG57FGFEE:75:FFGGC5*0<<CDGGGG)5CFGGG*105*:BC@EF3<9FF7C7*9*7>F)*6=B=FF?:?<2(--(-8?FF9;>9>?7)
@M05025:18:000000000-B3NL5:1:1101:18835:12867 1:N:0:TCGAAG
GTTTCGACTCCTACGGGAGGCAGCAGTAGGGAATCTTCCACAATGGACGAAAGTCTGATGGAGCAACGCCGCGTGAGTGAAGAAGGGTTTCGGCTCGTAAAGCTCTGTTGGTAGTGAAGAAAGATAGAGGTAGTAACTGGCCTTTATTTGACGGTAATTACTTAGAAAGTCACGGCTAACTACGTGCCAGCAGCCGCGGTAATACGTAGGTGGCAAGCGTTGTCCGGATTTATTGGGCGTAAAGCGAGTGCAGGCGGTTCAATAAGTCTGATGTGAAAGCCTTCGGCTCAACCGGAGAATT
+
CCCCCGGGGGGGGGGGGGGGGGGGGGGGGGGGGGGGGGGGGGGGGGGGGGGGGGGGGGGGGGGGGGGGGGGGGGGGGGGGGGGGGGGGGGGGGGGGGGGGGGGGGGGGGGGGGGFFGGGGGGGGGGGGGGGGGGGGGGGGGGGGGGGGGGGGGGGGGGGGGGGGGGGGGGFGGGGGGGGGGGGGGFGGGGGGGGGGGGGGGDFGFGFGGGGGGGGGGGGEGGGGCEGGGGDGGGGGGGGGGGGGGGCDEFFGFGFEDBBB?FFGGGFFFAFABBFFBFFF7:A?BBF6?FFB?FF9BF:D4
@M05025:18:000000000-B3NL5:1:1101:17595:12871 1:N:0:TCGAAG
GTTTCGACTCCTACGGGAGGCAGCAGTAGGGAATCTTCCACAATGGACGAAAGTCTGATGGAGCAACGCCGCGTGAGTGAAGAAGGGTTTCGGCTCGTAAAGCTCTGTTGGTAGTGAAGAAAGATAGAGGTAGTAACTGGCCTTTATTTGACGGTAATTACTTAGAAAGTCACGGCTAACTACGTGCCAGCAGCCGCGGTAATACGTAGGTGGCAAGCGTTGTCCGGATTTATTGGGCGTAAAGCGAGTGCAGGCGGTTCAATAAGTCTGATGTGAAAGCCTTCGGCTCAACCGGAGAATT
+
CCCCCGGGGGGGGGGGGGGGGGGGGGGGGGGGGGGGGGGGGGGGGGGGGGGGGGGGGGGGGGGGGGGGGGGGGGGGGGGGGGGGGGGGGGGGGGGGGGGGGGGGGGGGGGGGGGGGGGGFGGGGFGGGGGGGGFGGGGGGGGGGGGGGGGGGGGGGGGGGGGGGGGGGGGGGGGGGGGFGGGGGGGGGGGGGGGGGGGGGCGGGFF>CFGFGGGGGGDEAEGGGCECC=5EGFGGGGGGGGDFGGGGDDFFGFGFFF3>6BF=7CDB=FFFDFD?FFFB??0<<?FFF?FF:?B;09BFF9
@M05025:18:000000000-B3NL5:1:1101:14745:12897 1:N:0:TCGAAG
GTTTCGACTCCTACGGGAGGCAGCAGTGGGGAATATTGCACAATGGGGGAAACCCTGATGCAGCGACGCCGCGTGAAGGAAGAAGTATTTCGGTATGTAAACTTCTATCAGCAGGGAAGAAAATGACGGTACCTGACTAAGAAGCCCCGGCTAACTACGTGCCAGCAGCCGCGGTAATACGTAGGGGGCAAGCGTTATCCGGATTTACTGGGCGTAAAGCGCACGTAGGCGGACTTTTAAGTCAGGGGTGAAATCCCGGGGCTCAACCCCGGAACTGCCTTTGATACTGGAAGTCTTGAGT
+
CCCCCGGGGGGGGGGGGGGGGGGGGGGGGGGEGGGGGGGGGGGGGGGGGGGGGGGGGGGGGGGGGGGGGGGGGEGGGGFGFGFGFFFGGGGGGGGGGGGGGGGGGGGGGFGGCFGGGGGGGGGGGGGGGGGGGGGGGGGGFGFGGFGGGGGGGGGGGGGGGGGGGFGGGGGGGGGG7CGGGBFFGGGGGCGGGGEGCGGGGGEGGGDGGGGGGGGGGGGGGGGGGGGGGGGGCDCFGGGGGGGGGGGGFFFFFFB?FBB65>3CGFFFEB@B<>@F==F2AB94<AAAB:2:<?BBAB<?.
@M05025:18:000000000-B3NL5:1:1101:26407:12947 1:N:0:TCGAAG
GTTTCGACTCCTACGGGAGGCAGCAGTAGGGAATCTTCCACAATGGACGAAAGTCTGATGGAGCAACGCCGCGTGAGTGAAGAAGGGTTTCGGCTCGTAAAGCTCTGTTGGTAGTGAAGAAAGATAGAGGTAGTAACTGGCCTTTATTTGACGGTAATTACTTAGAAAGTCACGGCTAACTACGTGCCAGCAGCCGCGGTAATACGTAGGTGGCAAGCGTTGTCCGGATGTATTGGGCGTAAAGCGAGTGCAGGCGGTTCAATAAGTCTGATGTGAAAGCCTTCGGCTCAACCGGAGAATT
+
CCCCCGGGGGGGGGGGGGGGGGGGGGGGGGGGGGGGGGGGGGGGGGGGGGGGGGGGGGGGGGGGGGGGGGGGGGGGGGGGGGGGGGGGGGGGGGGGGGGGGGGGGGGGGGGEGGGGGGGCGGGGGGGGGGGGGGGGGGGGGGGGGGGGGGGGGGGGGGGGGGGGGGGGGGGGGGGGGGGGGGGCGGGGGGGGGGGGGGEGGGFGGGGGGGGF5CFFGGGEGGGGGGGEE*<CFGGGGFG<GGGGGD3C)8?GFGFFE<)29=BDGGFFFFFFFFFF===?0:57?BF?FD<?:>FF6;:2)
@M05025:18:000000000-B3NL5:1:1101:16821:12951 1:N:0:TCGAAG
GTTTCGACTCCTACGGGAGGCAGCAGTAGGGAATCTTCCACAATGGACGAAAGTCTGATGGAGCAACGCCGCGTGAGTGAAGAAGGGTTTCGGCTCGTAAAGCTCTGTTGGTAGTGAAGAAAGATAGAGGTAGTAACTGGCCTTTATTTGACGGTAATTACTTAGAAAGTCACGGCTAACTACGTGCCAGCAGCCGCGGTAATACGTAGGTGGCAAGCGTTGTCCGGATTTATTGGGCGTAAAGCGAGTGCAGGCGGTTCAATAAGTCTGATGTGAAAGCCTTCGGCTCAACCGGAGAATT
+
CCCCCGGGGGGGGGGGGGGGGGGGGGGGGGGGGGGGGGGGGGGGGGGGGGGGGGGGGGGGGGGGGGGGGGGGGGGGGGGGGGGGGGGGGGGGGGGGGGGGGGGGGGGGGGGGGGGGGGGGGGGGGGGGGGGGGGGGGGGGGGGGGGGGGGGGGGGGGGGGGFGGGGGGGGGGGGGGGGGGGGGGGGGGGGGGGGGGGGGGGGGGGGFGGGGGGGGGFGGGGGGGGGGE5CFGGGGGFGGGGGGGGGGDDFFGFGEEFED<FFFGGFF?FFF9FB?BFF?7?0AB<BBF??DBFFFFF(3<:
@M05025:18:000000000-B3NL5:1:1101:19812:12983 1:N:0:TCGAAG
GTTTCGACTCCTACGGGAGGCAGCAGTGGGGAATATTGCACAATGGGCGCAAGCCTGATGCAGCCATGCCGCGTGTATGAAGAAGGCCTTCGGGTTGTAAAGTACTTTCAGCGAGGAGGAAGGTGTTGTGGTTAATAACCGCAGCAATTGACGTTACTCGCAGAAGAAGCACCGGCTAACTCCGTGCCAGCAGCCGCGGTAATACGGAGGGTGCAAGCGTTAATCGGAATTACTGGGCGTAAAGCGCACGCAGGCGGTCTGTCAAGTCGGATGTGAAATCCCCGGGCTCAACCTGGGAACT
+
CCCCCGGGGGGGGGGGGGGGGGGGGGGGGGGGGGGGGGGGGGGGGGGGGGGGGGGGGGGGGGGGGGGGGGGGGFGGGGGGGGGGGGGGGGGGGGGGGGGGGGGGGGGGGGGGGGGGEGGGGGGGGGGGGGGGGGGGGFGFGGGGGGGGGGGGGGGGGGGGGGGGGFCGGFGGCGGGGGGGGGGGGGGGGGFFGFFEGGGGGGGGGGD*?CGGGDGGGGG5CGGGGGGGGFGGGGGFCFDDGGGGGGGG>FFGFCEE38DFF@?GGGFFFF>6DBFFFFFFBD49939>?F<:?B:FFFFF)
@M05025:18:000000000-B3NL5:1:1101:27256:12985 1:N:0:TCGAAG
GTTTCGACTCCTACGGGAGGCAGCAGTAGGGAATCTTCCACAATGGACGAAAGTCTGATGGAGCAACGCCGCGTGAGTGAAGAAGGGTTTCGGCTCGTAAAGCTCTGTTGGTAGTGAAGAAAGATAGAGGTAGTAACTGGCCTTTATTTGACGGTAATTACTTAGAAAGTCACGGCTAACTACGTGCCAGCAGCCGCGGTAATACGTAGGTGGCAAGCGTTGTCCGGATTTATTGGGCGTAAAGCGAGTGCAGGCGGTTCAATAAGTCTGATGTGAAAGCCTTCGGCTCAACCGGAGAATT
+
CCCCCGGGGGGGGGGGGEGGGGGGGGGGGGGGGGGGGGGGGGGGGGGGGGGGGGGGGGGGGGGGGGGGGGGGGGEGGGGGGGFFGGGGGGGGGGGGGGGGCDGGGGGGGGGGGGFFA?FAFFG@<EEGGGGGGGGGGGEFGGGGGGGGGGGFGGGG7FFFAFFGFGDFGGFGGGGGGGFCGG?5D@*DFGGGGGGGEGDE8EGFGG?CFGFAEGFFCFG/=:=<<7CC=A6+=+;8<7DC35CFGG:G5>?CFGBFFD3:FFFGGGF=FFB26<FFFFFF:B2<:04462<819>B9(1<5
@M05025:18:000000000-B3NL5:1:1101:12484:13008 1:N:0:TCGAAG
GTTTCGACTCCTACGGGAGGCAGCAGTAGGGAATCTTCCACAATGGACGAAAGTCTGATGGAGCAACGCCGCGTGAGTGAAGAAGGGTTTCGGCTCGTAAAGCTCTGTTGGTAGTGAAGAAAGATAGAGGTAGTAACTGGCCTTTATTTGACGGTAATTACTTAGAAAGTCACGGCTAACTACGTGCCAGCAGCCGCGGTAATACGTAGGTGGCAAGCGTTGTCCGGATTTATTGGGCGTAAAGCGAGTGCAGGCGGTTCAATAAGTCTGATGTGAAAGCCTTCGGCTCAACCGGAGAATT
+
CCCCCGGGGGGGGGGGGGGGGGGGGGGGGGGGGGGGGGGGGGGGGGGGGGGGGGGGGGGGGGGGGGGGGGGGGGGGGGGGGGGGGGGGGGGGGGGGGGGGGGGGGGGGGGGGGGGGGGGGGGGGGGGGGGGGGGGGGGGGGGEGGGGFGGFGGGGGGFGGGGGGGGGGGGGGGGGGGGFFGGGGGGGGGGGGGGFGDGGGGGGFFGFGGGFGGGGGGGGEGGGGGEGEEEEGGGDCFGGGGGGGGGGDEFFGFGEDF7::FF?FFGFFFFFFFAFFFFFB:?A26?6::??B?FF>F><D>
@M05025:18:000000000-B3NL5:1:1101:13337:13040 1:N:0:TCGAAG
GTTTCGACTCCTACGGGAGGCAGCAGTAGGGAATCTTCCACAATGGACGAAAGTCTGATGGAGCAACGCCGCGTGAGTGAAGAAGGGTTTCGGCTCGTAAAGCTCTGTTGGTAGTGAAGAAAGATAGAGGTAGTAACTGGCCTTTATTTGACGGTAATTACTTAGAAAGTCACGGCTAACTACGTGCCAGCAGCCGCGGTAATACGTAGGTGGCAAGCGTTGTCCGGATTTATTGGGCGTAAAGCGAGTGCAGGCGGTTCAATAAGTCTGATGTGAAAGCCTTCGGCTCAACCGGAGAATT
+
CCCCCGGGGGGGGGGGGGGGGGGGGGGGGGGGGGGGGGGGGGGGGGGGGGGGGGGGGGGGGGGGGGGGGGGGGGGGGGGGGGGGGGGGGGGGGGGGGGGGGGGGGGGGGGGGGGGGGFGGGGGGGGGGGGGGGGGGGGGGGGGGGGGGGGGGDGGGGGGGGGGGGGCFGGC;FFGGGGGGGGGGFFGGFFGFFGGGGGGGGGG7CFFGGEEGGGGGGGGEEGEGGGGD5CEC7DGGFGGGDGGGFDDD>FFF?C@EF77:66@0>CFFFAF>F67?FFF<::>DFFFF?<<4:;B>(4?2<
@M05025:18:000000000-B3NL5:1:1101:17642:13094 1:N:0:TCGAAG
GTTTCGACTCCTACGGGAGGCAGCAGTAGGGAATCTTCCACAATGGACGAAAGTCTGATGGAGCAACGCCGCGTGAGTGAAGAAGGGTTTCGGCTCGTAAAGCTCTGTTGGTAGTGAAGAAAGATAGAGGTAGTAACTGGCCTTTATTTGACGGTAATTACTTAGAAAGTCACGGCTAACTACGTGCCAGCAGCCGCGGTAATACGTAGGTGGCAAGCGTTGTCCGGATTTATTGGGCGTAAAGCGAGTGCAGGCGGTTCAATAAGTCTGATGTGAAAGCCTTCGGCTCAACCGGAGAATT
+
CCCCCGGGGGGGGGGGGGGGGGGGGGGGGGGGGGGGGGGGGGGGGGGGGGGGGGGFFGGGGGGGGGGGGGGGGGGGGGGGGGGGGGGGGGGGGGGGGGGGGGGGGGGGGGGGGGGGGGGGGGGFGGGGGGGGGFGGGGGGGGGGGGGGGGGGGGGGGGGGGGGGGGGGGGGGGGGGGGGGGGGGGGGGGGGGGGGGDGEGGGGGGGFGGGGGGGGGGGDEGGGFFGGGGGGGGGGGGGGGGCFG>CCDBFFCBGEFF:;<B=BDGF7F?DFAFDFFFFFFF?>?:?>?F771:>>>FFBBA
@M05025:18:000000000-B3NL5:1:1101:7384:13099 1:N:0:TCGAAG
GTTTCGACTCCTACGGGAGGCAGCAGTAGGGAATCTTCCACAATGGACGAAAGTCTGATGGAGCAACGCCGCGTGAGTGAAGAAGGGTTTCGGCTCGTAAAGCTCTGTTGGTAGTGAAGAAAGATAGAGGTAGTAACTGGCCTTTATTTGACGGTAATTACTTAGAAAGTCACGGCTAACTACGTGCCAGCAGCCGCGGTAATACGTAGGTGGCAAGCGTTGTCCGGATTTATTGGGCGTAAAGCGAGTGCAGGCGGTTCAATAAGTCTGATGTGAAAGCCTTCGGCTCAACCGGAGAATT
+
CCCCCGGGGGGGGGGGGGGGGGGGGGGGGGGGGGGGGGGGGGGGGGGGGGGGGGGGGGGGGGGGGGGGGGGGGGGEGGGGGGGGGGGFGGGGGGGGGGGFGGGCGGGGGGGGGGFGEGGGGGGGGGGGGGGGGGGGGGGGGGGDGGGGGGGGGGGGGFGGGGGGGGGGGGGGGGGGGEFFGGGGGGGGGGGGGGGGGGGGGGGGGGFGGGGGFGGGGGGEEDGFGGGGCGGFFGGGFFCDGDGGGDDG@FFGFGEFF5<?FFFGGGFFFFFBFFFFF?F:::DFFFF?<<<:B>>964:<9
@M05025:18:000000000-B3NL5:1:1101:8094:13137 1:N:0:TCGAAG
GTTTCGACTCCTACGGGAGGCAGCAGTGGGGAATATTGCACAATGGGGGAAACCCTGATGCAGCGACGCCGCGTGAAGGAAGAAGTATCTCGGTATGTAAACTTCTATCAGCAGGGAAGAAAATGACGGTACCTGACTAAGAAGCCCCGGCTAACTACGTGCCAGCAGCCGCGGTAATACGTAGGGGGCAAGCGTTATCCGGATTTACTGGGTGTAAAGGGAGCGTAGACGGAAGAGCAAGTCTGATGTGAAAGGCTGGGGCTTAACCCCAGGACTGCATTGGAAACTGTTTTTCTAGAGT
+
CCCCCGGGGGGGGGGGGGGGGGGGGGGGGGGGGGGGGGGGGGGGGGGGGGGGGGGGGGGGGGGGGGGGGGGGGGGGGGGGGGGGGGGGGGGGGGGGGGGGGGGGGGGGGGGGGGGGGGGGGGGGGGGGGGGGGGGGGGGGGGCFGGGGGGGGGGGGGGGGGGGGGGFGGGGGGGGGGFGGG?9CEGGGGGGGGGGGGGGGGGDEDCFEGGGGGGGGGGGGGGGGGEEGGGCDECGFFGGGGFFFD7?CFFFGFGFFF@::EEFGGFFFFFFFFFFFFF?<<?D<A7?<B<AA?BFFA2)56
@M05025:18:000000000-B3NL5:1:1101:7300:13179 1:N:0:TCGAAG
GTTTCGACTCCTACGGGAGGCAGCAGTAGGGAATCTTCCACAATGGACGAAAGTCTGATGGAGCAACGCCGCGTGAGTGAAGAAGGGTTTCGGCTCGTAAAGCTCTGTTGGTAGTGAAGAAAGATAGAGGTAGTAACTGGCCTTTATTTGACGGTAATTACTTAGAAAGTCACGGCTAACTACGTGCCAGCAGCCGCGGTAATACGTAGGTGGCAAGCGTTGTCCGGATTTATTGGGCGTAAAGCGAGTGCAGGCGGTTCAATAAGTCTGATGTGAAAGCCTTCGGCTCAACCGGAGAATT
+
CCCCCGGGGGGGGGGGGGGGGGGGGGGGGGGGGGGGGGGGGGGGGGGGGGGGGGGGGGGGGGGGGGGGGGGGGGGGGGGGGGGGGGGGGGGGGGGGGGGGGGGGGGGECFGGGGFGGGGGGGGGFGGGGGGGGGGGGGGGGGGGGGGGGGGGEGGGGGGGGGGGGGGGGCGGGGGGGGGGGGCEGGFGGGGGGGGGGGGGGGGGFGFFGGGGGGD6CFGGCEGG+7E*:=FCFFGCFGGGDGGCDDGGFFFGBFFEB57?F8@FDC6@FFFA?>F?@F=?:F><??B<82203>>FF0384
@M05025:18:000000000-B3NL5:1:1101:20376:13227 1:N:0:TCGAAG
GTTTCGACTCCTACGGGAGGCAGCAGTGGGGAATATTGGACAATGGGCGCAAGCCTGATCCAGCCATACCGCGTGGGTGAAGAAGGCCTTCGGGTTGTAAAGCCCTTTTGTTGGGAAAGAAATCCAGCCGGCTAATACCTGGTTGGGATGACGGTACCCAAAGAATAAGCACCGGCTAACTTCGTGCCAGCAGCCGCGGTAATACGAAGGGTGCAAGCGTTACTCGGAATTACTGGGCGTAAAGCGTGCGTAGGTGGTTATTTAAGTCCGTTGTTAAAGCCCTGGGCTCAACCTGGGAACT
+
CCCCCGGGGGGGGGGGGGGGGGGGGGEFGGGGGGGGGGGGGFGGGGGGGGGGGGGGGGGGGGGGGGGGGGGGGGGGGGGFGGGGGGGGGGGFEGGGGGGGGGGGGGGGGGFGGGGGFG?EFEFGGGGGGGGGGGGGCGGCFG@FGCE<ACGFFE:F@FGGGGGFGFGCFFFGGGGGE7EFG;FGGGGFEGGGGFFEDEDEEGGGGGFEGGGGCEGGGGGGGEGFGGGGGGGGG7*9FFGGGD5;7>DG33>5>DFFF;5>*9@FDGFFFFF:5()*18=ABBFFFF?F??<772,1:2::)
@M05025:18:000000000-B3NL5:1:1101:8902:13232 1:N:0:TCGAAG
GTTTCGACTCCTACGGGAGGCAGCAGTAGGGAATCTTCCACAATGGACGAAAGTCTGATGGAGCAACGCCGCGTGAGTGAAGAAGGGTTTCGGCTCGTAAAGCTCTGTTGGTAGTGAAGAAAGATAGAGGTAGTAACTGGCCTTTATTTGACGGTAATTACTTAGAAAGTCACGGCTAACTACGTGCCAGCAGCCGCGGTAATACGTAGGTGGCAAGCGTTGTCCGGATTTATTGGGCGTAAAGCGAGTGCAGGCGGTTCAATAAGTCTGATGTGAAAGCCTTCGGCTCAACCGGAGAATT
+
CCCCCGGGGGGGGGGGGGGGGGGGGGGGGGGGFGGGGGGGGGGGGGGGGGGGGGGGGGGGGGGGGGGGGGGGGGGDGGGGGGGGGGGGGGGGGGGGGGGGGGGDGGGGGGGEFGGGGGGGGGGGGGGGGGGGGGGGGGGGGGGGGGGGGFGGGGGGGGGGGGGGFGGGGGGGGGGGGGGGGGFGFGGGGDFGFGGGGGGGGEGGGGGFCGGFGGGGGGGGC5=FFGGEEEFGGC>=CDDGDGGGGGCCEFFGFFEDF5BBFF?FGGFFFAFFFBFFFFF:?0<<?1,-4<>B7>FFF>?B6
@M05025:18:000000000-B3NL5:1:1101:22702:13236 1:N:0:TCGAAG
GTTTCGACTCCTACGGGAGGCAGCAGTAGGGAATCTTCCACAATGGACGAAAGTCTGATGGAGCAACGCCGCGTGAGTGAAGAAGGGTTTCGGCTCGTAAAGCTCTGTTGGTAGTGAAGAAAGATAGAGGTAGTAACTGGCCTTTATTTGACGGTAATTACTTAGAAAGTCACGGCTAACTACGTGCCAGCAGCCGCGGTAATACGTAGGTGGCAAGCGTTGTCCGGATTTATTGGGCGTAAAGCGAGTGCAGGCGGTTCAATAAGTCTGATGTGAAAGGCTTCGGCTCAACCGGGGAATT
+
CCCCCGGGGGGGFGGDGEGGGGGGGGGGGGGGGGGGGGGGGGGGGGGGGGGGGGGFGGGGGGGGGGGGGGGGG>CGGGFGGGGGGGGGGGGGGDGGGGGGGGGGCFFGGGG=<FFGGAFGGGGGGGGGGGGGGGGGGGGGG?EGFADGGDGGGGGGGGFFGGGFGFFGCGGGFDC@EGCFGGFCDFDGCFGGGG>EGGGGGCC<AFE?FEGGGGGGG5C=GGGGGGGG5>+:CFFDCCG7CGGGGGGC55B>?FEFF>51@?BFGF7666*.9>F4=B8((,4?(4((-)8:7>0(,-47,
@M05025:18:000000000-B3NL5:1:1101:3092:13240 1:N:0:TCGAAG
GTTTCGACTCCTACGGGAGGCAGCAGTAGGGAATCTTCCACAATGGACGAAAGTCTGATGGAGCAACGCCGCGTGAGTGAAGAAGGGTTTCGGCTCGTAAAGCTCTGTTGGTAGTGAAGAAAGATAGAGGTAGTAACTGGCCTTTATTTGACGGTAATTACTTAGAAAGTCACGGCTAACTACGTGCCAGCAGCCGCGGTAATACGTAGGTGGCAAGCGTTGTCCGGATTTATTGGGCGTAAAGCGAGTGCAGGCGGTTCAATAAGTCTGATGTGAAAGCCTTCGGCTCAACCGGAGAATT
+
CCCCCGGGGGGGGGGGGGGGGGGGGGGGGGGGGGGGGGGGGGGGGGGGCGGGGGGGGGGGGGGGGGGGGGGGGGGGGGGGGGGGGGGGGGGGGGGGGGGGGGGGGGGGGGGGGFFGGGGGFFGGGDGGGGGGGFFGGGGGGGGGGGGGGGGGGGGFCFFGGGFGFGGGGGGEGGGDECCCFGGGGGGGGGGGGGFGGGGEGE9FGGGGGG;FFGFFGGGGGGGGGGEE=5+ACGGGG4CDCCC7DGDD:FFGF<BDFD)4B@BFGG?FFBBFFBFFFFFFF:AB(36<?FBFFF09FF?A2
@M05025:18:000000000-B3NL5:1:1101:25665:13254 1:N:0:TCGAAG
GTTTCGACTCCTACGGGAGGCAGCAGTGGGGAATATTGCACAATGGGGGAAACCCTGATGCAGCGACGCCGCGTGAAGGAAGAAGTATTTCGGTATGTAAACTTCTATCAGCAGGGAAGAAAATGACGGTACCTGACTAAGAAGCCCCGGCTAACTACGTGCCAGCAGCCGCGGTAATACGTAGGGGGCAAGCGTTATCCGGATTTACTGGGTGTAAAGGGAGCGTAGACGGCATGGCAAGTCTGGTGTGAAAGGCAGGGGCTCAACCCCTGGACTGCATTGGAAACTGTCAGGCTGGAGG
+
CCCCCGGGGGGGGGGGGGGGGGGGGGFGGGGGGGGGGGGGGGGGGGGGGGGGGGGGGGGGGGGGGGGGGGGGGGGGGGGGGGGGGFGGGGGGGGGGGGGGGGGGGGGGGGFGGGGGGGGGGGGGGGGGGGGGGGGGDGGGGGFGFGGGDGGGGGGGGGGGGGGGGGFFGGGGGGGGGGGGGEFGGGGGGGGGGGGGEFFFGGD=EGDFCGGG8=CCFFGGGGG7EGGGCCEEGGGFFCFGFDF7DGDGFDBFFGFFFFB6DB>FGGFFFFF:F0FF@?B95<0262<<<2<<A30(224<1
@M05025:18:000000000-B3NL5:1:1101:14851:13255 1:N:0:TCGAAG
GTTTCGACTCCTACGGGAGGCAGCAGTAGGGAATCTTCCACAATGGACGAAAGTCTGATGGAGCACCGCCGCGTGAGTGAAGAAGGGTTTCGGCTCGTAAAGCTCTGTTGGTAGTGAAGAAAGATAGAGGTAGTAACTGGCCTTTATTTGACGGTAATTACTTAGAAAGTCACGGCTAACTACGTGCCAGCAGCCGCGGTAATACGTAGGTGGCACGCGTTGTCCGGATTTATTGGTCGTAAAGCGAGTGCAGGCGGATCAATAAGTCTGATGTGACAGCCTTCGGCTCTACTGGAGAATT
+
CCCCCGGDGGGF9-F@CBFCGC;FFD<<CACAEAFGGAFFFE<CF8EGDEG7FE,;<,<EE,<<<,EFDG@FG:FFGEEEFDG,4,4EFEEGC>FF@CE,D,B<E5?F?,?F?,CF,,8<=,AEFFFGG<F9FF,@<FFCFFD8B,EAFB9D7:BF7FG9DDFFGGGCCF=FC++:8B,3D98B@778C,D,24>5>EC*/A9E98<1,8>+A*6>*7E*>CC9CE=*:*<7<7C=*:C7/07>7<79))/08*)7))04:)***27*9>/46A6*/998(.).140(4().).)(.,24)
@M05025:18:000000000-B3NL5:1:1101:10509:13261 1:N:0:TCGAAG
GTTTCGACTCCTACGGGAGGCAGCAGTAGGGAATCTTCCACAATGGACGAAAGTCTGATGGAGCAACGCCGCGTGAGTGAAGAAGGGTTTCGGCTCGTAAAGCTCTGTTGGTAGTGAAGAAAGATAGAGGTAGTAACTGGCCTTTATTTGACGGTAATTACTTAGAAAGTCACGGCTAACTACGTGCCAGCAGCCGCGGTAATACGTAGGTGGCAAGCGTTGTCCGGATTTATTGGGCGTAAAGCGAGTGCAGGCGGTTCAATAAGTCTGATGTGAAAGCCTTCGGCTCAACCGGAGAATT
+
CBCCCGGGGGGGGGGGGGGGGGGGFGGGGGGGGGGGFGGGGGGGGGGGGCEGGFGGGGGGGGGGGGGGGGGGGGEFGGGGGGGGFGGGEGGGCFFEEGGFGGFDFAFFGFGCDF?FABFGD=FDDGGDGGD<<FCFGGFGGGG8DGGGCEGDCEGGGFGGGFGGGFGG7FGFGGGGG@FGGGGGGGGGGFGGGGGGGGG:CCGF?ECGGGGGGGGGGGDECE*+AEGCGCE@FCCF:FD57CFFGGDDFF4:@C>BB@@?FBBCCGFFB>FF=)*077=?78<>:(3(44<7:>9(7;<B2
@M05025:18:000000000-B3NL5:1:1101:4433:13298 1:N:0:TCGAAG
GTTTCGACTCCTACGGGAGGCAGCAGTAGGGAATCTTCCACAATGGACGCAAGTCTGATGGAGCAACGCCGCGTGAGTGAAGAAGGGTTTCGGCTCGTAAAGCTCTGTTGGTAGTGAAGAAAGATAGAGGTAGTAACTGGCCTTTATTTGACGGTAATTACCTAGAAAGTCACGGCTAACTACGTGCCAGCAGCCGCGGTAATACGTAGGTGGCAAGCGTTGTCCGGATTTATTGGGCGTAAAGCGAGTGCAGGCGGTTCAATAAGTCTGATGTGAAAGCCTTCGGCTCAACCGGCGAATT
+
CCCCCGGGGGGGGGGGGGGGGGGGGGGGGGGGGGGGGGGGGGGGGGGGGGGGGGGGGGGGGGGGGGGGGGGGGGGGGGGGGGGGGGGFGGGGGGGGGGGGGGGGGGGGGGGGGGGGGGGGGGGGGFFGGGGGGGGGGGGGGGGGGGGFGGGGGGGGGGGGGGGGGGGGGGGGGGGGGGGGGGGGGGGGGGGGGGGGGGGGGGFGG5FGGGGFGGGGGGGGG=EGGEDEEGGGGGG=FGGGGGGGGGGGFFFGFGFFFE:?FFFGGG?FFFF<7<7=FF4:7?28(42(-8>7,39(,3>68
@M05025:18:000000000-B3NL5:1:1101:23292:13314 1:N:0:TCGAAG
GTTTCGACTCCTACGGGAGGCAGCAGTGGGGAATATTGGACAATGGGCGCAAGCCTGATCCAGCCATACCGCGTGGGTGAAGAAGGCCTTCGGGTTGTAAAGCCCTTTTGTTGGGAAAGAAATCCAGCTGGCTAATACCCGGTTGGGATGACGGTACCCAAAGAATAAGCACCGGCTAACTTCGTGCCAGCAGCCGCGGTAATACGAAGGGTGCAAGCGTTACTCGGAATTACTGGGCGTAAAGCGTGCGTAGGTGGTCGTTTAAGTCGGTTGTGAAAGCCCTGGGCTCAACCTGGGAACT
+
CCCCCGGGGGGGGGGCG7FGGGGGGGFGGGGGGGGGGFGGGFGGGGFFEGGGGGEGGGFFFGGGGGGGGGGDGCFFGGGGFGFGGGGFFGGGGGGGGGGGGGFGGE?FECEGGG>DFEGFGFGEFGGGCFDFCFGGGFFGGGGGGGG@DC@DEGCFFCCAFFFFEGGFDEG7FFDCEGF6DFFG6DCFGGGGG6CEGEGE=EGF7CGFECGGCGGGECEGEGDCGG55CGGGGGGG:FDD3C37CD7*)0.1<D/9@5?><5)97C7?)(8-)(.*191(((4:::<(,)32(,46(.4:.
@M05025:18:000000000-B3NL5:1:1101:3690:13330 1:N:0:TCGAAG
GTTTCGACTCCTACGGGAGGCAGCAGTGGGGAATATTGCACAATGGGGGAAACCCTGATGCAGCGACGCCGCGTGAAGGAAGAAGTATCTCGGTATGTAAACTTCTATCAGCAGGGAAGAAAATGACGGTACCTGACTAAGAAGCCCCGGCTAACTACGTGCCAGCAGCCGCGGTAATACGTAGGGGGCAAGCGTTATCCGGATTTACTGGGTGTAAAGGGAGCGTAGACGGAAGAGCAAGTCTGATGTGAAAGGCTGGGGCTTAACCACAGGACTGCATTGTAAACTGTTTTTCGAGAGG
+
CCCCCGGGGGGGGGDGEGGGGGGEFGGGGGGC@@@EFFGGGGGGGGGGGGGGGGEGGGGGGGGGGFGGEGGGG:FFDFCF@8EFFFGFG9FFGEG+<FFFGGGFGGD?CAGGFGGG@FGGGGGFCFGEEECCFAFGGFFFGFFFGDFGGEGGGGGGGGEGGGGABEGCFGCFGEFGCFGGGFGCED8:FECGGGEGGGGGGD8:8CFGFGGFAEEFF?CC5AGGGGGGDFGEGGCGGGGGGCG7C*:>F46CB>;)9F50>5)*9:@F*8@?41FFFFFFF>)).64)..:::<2(-:(3(
@M05025:18:000000000-B3NL5:1:1101:25451:13340 1:N:0:TCGAAG
GTTTCGACTCCTACGGGAGGCAGCAGTGGGGAATATTGGACAATGGGCGCAAGCCTGATCCAGCCATACCGCGTGGGTGAAGAAGGCCTTCGGGTTGTAAAGCCCTTTTGTTGGGAAAGAAATCCAGCCGGCTAATACCTGGTTGGGATGACGGTACCCAAAGAATAAGCACCGGCTAACTTCGTGCCAGCAGCCGCGGTAATACGAAGGGTGCAAGCGTTACTCGGAATTACTGGGCGTAAAGCGTGCGTAGGTGGTTATTTAAGTCCGTTGTGAAAGCCCTGGGCTCAACCTGGGAACT
+
CCCCCGGGGGGGGGGGGGGGGGGGGGFGGGGGGGGGGGGGGGGGGGGGGGGGGGGGGGGGGGGGGGGGGGDGGGGGGGGGGGGGGGGGGGGGGGGGGGFGGGGGGGGGGGGGGGGGGGGFGGGGGGGGGGGGGGGGGGGGGGGGGGGGGGGGGGGGGGGGGGGGGGGGGGGGGDEGGGGGFCEGGGGGGGGGGDGEDGGGGGGGFGGGGGGGGGGGGGCEEEEGGGGGEGFGGCFGGGGGGGFFGG>C>58C>GFFF>):6*9FGGFFFFF)7:)9FBF8??B?:B?:628(24?<B?>?.
@M05025:18:000000000-B3NL5:1:1101:15027:13345 1:N:0:TCGAAG
GTTTCGACTCCTACGGGAGGCAGCAGTAGGGAATCTTCGGCAATGGACGAAAGTCTGACCGAGCAACGCCGCGTGAGTGAAGAAGGTTTTCGGATCGTAAAACTCTGTTGTTAGAGAAGAACAAGGATGAGAGTAACTGTTCATCCCTTGACGGTATCTAACCAGAAAGCCACGGCTAACTACGTGCCAGCAGCCGCGGTAATACGTAGGTGGCAAGCGTTGTCCGGATTTATTGGGCGTAAAGCGAGCGCAGGCGGTTTCTTAAGTCTGATGTGAAAGCCCCCGGCTCAACCGGGGAGGG
+
CCCCCGGGGGGGGGGGGGGGGGGGGGGGGGGGGGGGGGGGGGGGGGGGGGGDGGGGGGGGGGGGGGGGGGGGGGGGGGGGGGGGGGGGGGGGGGGGGGGGGDFGGGFGGGGGGGGGGGGGGGGGGGFEFGGGFDGGGFFGGGGGGFGGFFFGGGFFGGGGFGGGGGGGGGGGGGGGGGGGGGGEGDFFGGGGGGGGGGGC:EGGGFGGGG?EEGGFGGGGEGGGGGGGGD?EGGGGGGGGGG57FGGGEBDGFG@DE:B?FFFGFGFFFF4)9AFFF?FF?6:29;>(44)8?BFF;9>>>
@M05025:18:000000000-B3NL5:1:1101:10084:13355 1:N:0:TCGAAG
GTTTCGACTCCTACGGGAGGCAGCAGTGGGGAATATTGCACAATGGGCGCAAGCCTGATGCAGCCATGCCGCGTGTATGAAGAAGGCCTTCGGGTTGTAAAGTACTTTCAGCGAGGAGGAAGGTGTTGTGGTTAATAACCACAGCAATTGACGTTACTCGCAGAAGAAGCACCGGCTAACTCCGTGCCAGCAGCCGCGGTAATACGGAGGGTGCAAGCGTTAATCGGAATTACTGGGCGTAAAGCGCACGCAGGCGGTCTGTCAAGTCGGATGTGAAATCCCCGGGCTCAACCTGGGAACT
+
CCCCCGGGGGGGGGGGGGGGGGGGEGGGGGGGGGGGGGGGGGGGGGGGGGGGGGGGGGGGGGGGGGGGGGGGGGGGGGGGGGGGGGGGGGGGGGGGGGGGGGGGGGGGGGGGGGGGGGGGGGGGFGGGGGGGGGGGGGGGGGGGGGGGGGGGGGGGGGFGGGGGGGGGGGGGGGGGGGGGGGGGGGGGGGGGGGGGGGGGGGGFGFECGDEGGGGGGGGGGDGGGGGGGGGFGGFGGGGGGGGGGGGGFFFGFDFFFFBFFFFCGFFFBBEFFFFFFBFF?>6BBF>0??770:BF:BF65
@M05025:18:000000000-B3NL5:1:1101:2764:13401 1:N:0:TCGAAG
GTTTCGACTCCTACGGGAGGCAGCAGTAGGGAATCTTCCACAATGGACGAAAGTCTGATGGAGCAACGCCGCGTGAGTGAAGAAGGGTTTCGGCTCGTAAAGCTCTGTTGGTAGTGAAGAAAGATAGAGGTAGTAACTGGCCTTTATTTGACGGTAATTACTTAGAAAGTCACGGCTAACTACGTGCCAGCAGCCGCGGTAATACGTAGGTGGCAAGCGTTGTCCGGATTTATTGGGCGTAAAGCGAGTGCAGGCGGTTCAATAAGTCTGATGTGAAAGCCTTCGGCTCAACCGGAGAATT
+
CCCCCGGGGGGGGGGGGGGGGGGGGGGGGGGGGGGGGGGGGGGGGGGGGGGGGGGGGGGGGGGGGGGGGGGGGGGGGGGGGGGGGGGGGGGGGGGGGGGGGGGGGGGFGGGGGGFFDGGGGGGGGGGGGGGGFGGGGGGFGGGGGGGGGGGGGGGGDGGGGGGGGGGGGGGGGGGGGGGGGGGGGCFGFGGGGFGEGGGGGGGGGCCGGGGGGGFGGGGEGGGGGGGGGECFGGGGGFDCDGGGGGGGFFFGFGFEF8@<FFFCFGFFFFFFFABFBF?BFFFFFFFFFBBB?BFFFFB<<
@M05025:18:000000000-B3NL5:1:1101:4588:13411 1:N:0:TCGAAG
GTTTCGACTCCTACGGGAGGCAGCAGTAGGGAATCTTCCACAATGGACGAAAGTCTGATGGAGCAACGCCGCGTGAGTGAAGAAGGGTTTCGGCTCGTAAAGCTCTGTTGGTAGTGAAGAAAGATAGAGGTAGTAACTGGCCTTTATTTGACGGTAATTACTTAGAAAGTCACGGCTAACTACGTGCCAGCAGCCGCGGTAATACGTAGGTGGCAAGCGTTGTCCGGATTTATTGGGCGTAAAGCGAGTGCAGGCGGTTCAATAAGTCTGATGTGAAAGCCTTCGGCTCAAGCGGAGAATT
+
CBCCCGFGEGGGDFGGGGGGGEGGGGFFGGGF@FGGGGGGGGGGGC@DGDFCFGGGGGEFG?FGGGFGGGGGGGGGGGGGGGGFGGG=FFDBECEGGGDGFFABEFC,BFGGGGEG9<FFDGFCFEFGGGGGGFGCFA9FGF=<AFFCGFACFGGC+FFFFCFG9FGGGGGFGDCFGGGGGGGCFCEFFGGDEGCEGDGGGECCFFGCFGFECE09:FGGG5EEGGDECEGGFFCGFDDGCGGDFGG<5FFFFFDB>7>(96@CC7@4@<*-=<6@FF7214A>BF9??BF)409BB>BA:
@M05025:18:000000000-B3NL5:1:1101:19502:13450 1:N:0:TCGAAG
GTTTCGACTCCTACGGGAGGCAGCAGTAGGGAATCTTCCACAATGGACGAAAGTCTGATGGAGCAACGCCGCGTGAGTGAAGAAGGGTTTCGGCTCGTAAAGCTCTGTTGGTAGTGAAGAAAGATAGAGGTAGTAACTGGCCTTTATTTGACGGTAATTACTTAGAAAGTCACGGCTAACTACGTGCCAGCAGCCGCGGTAATACGTAGGTGGCAAGCGTTGTCCGGATTTATTGGGCGTAAAGCGAGTGCAGGCGGTTCAATAAGTCTGATGTGAAAGCCTTCGGCTCAACCGGAGAATT
+
CCCCCGGGGGGGGGGGGGGGGGGGGGGGGGGGGGGGGGGGGGGGGGGGGGGGGGGGGGGGGGGGGGGGGGGGGGGGGGGGGGGGGGGGGGGGGGGGGGGGGGGGGGGFGGGFGGEFEGGFDGGFGGGGGGGGGGGGGGGGGGGGGGGGGGGGGGGGGGGGGGGGGGGGGGGGGGGGGGGGGGGCG7DFGGGGCFFECGEGGGGGGGGGGE?CFGGGGGGGG5:CFGGEEGEGFF7CCCGGGGGF7DDDEFFGBGEEE556*9@FCGFBFFFAFBFBFF47??B?FFF?<B?BFBB>FF?<A
@M05025:18:000000000-B3NL5:1:1101:26060:13482 1:N:0:TCGAAG
GTTTCGACTCCTACGGGAGGCAGCAGTGGGGAATATTGGACCATGGGCGAAAGCCTGATCCAGCCATGCCGCGTGTGTGAAGAAGGTCTTCGGATTGTAAAGCACTTTAAGTTGGGAGGAAGGGCAGTAAGCTAATACCTTGCTGTTTTGACGTTACCGACAGAATAAGCACCGGCTAACTCTGTGCAAGCAGCAGCGGTAATACAGAGGGTGCAAGCGTTAATCGGACTTACTGGGCGTAAATCGCGCGTAGGCGGGTTGGTAAGGTGGATGTGAAAGCTCCGGGTCCAACCTGGGAACT
+
CCCC<FGEG@ECGGECF,6@C@GDFCFGAGGC@FDFFF9EF,6FF<<D6@@F@8E<CEEFF,CE@F<FF<@FCFFG,CCE,C<8=FD9,:,CC4?:FFEGGFD,B=,CF,CFF5?><FCC8F?+B7BEEFF?EDFEE5=ACF<AF<9ADEEGG++>3,==+335>,3DD,@:F7<>CECDAFCEEGF,>;D,?,2>7C5:=EC99<EG?4A8C5CCFF57/=*+=*::*5++3:CFDGCDG:**:5CDB>.95C0)0)0(7)7*:C)9F?>3@?=976@:),(447((.,.(-4033((,,
@M05025:18:000000000-B3NL5:1:1101:15921:13496 1:N:0:TCGAAG
GTTTCGACTCCTACGGGAGGCAGCAGTAGGGAATCTTCCACAATGGACGAAAGTCTGATGGAGCAACGCCGCGTGAGTGAAGAAGGGTTTCGGCTCGTAAAGCTCTGTTGGTAGTGAAGAAAGATAGAGGTAGTAACTGGCCTTTATTTGACGGTAATTACTTAGAAAGTCACGGCTAACTACGTGCCAGCAGCCGCGGTAATACGTAGGTGGCAAGCGTAGTCCGGATTTATTGGGCGTAAAGCGAGTGCAGGCGGTTCAATAAGGCTGATGTGAAAGCCTTCGGCTCAACCGGAGAATT
+
C@CCC7FCB@FEFGGEGCEGEFGE<FCEFE;FGGFFGF9<EFAFFGFFFC@FFGFA@@FFGGGGGGDF@FGC==FB?F<<F<<==E:F=F<F@4+FFC=FCF<<,5?E?FFF<FA,BFG<A84BBFF95A,A?5BF,DDCF8AAF,CF<DF,6@+8@;=CA,3,>FFDA,,@>:+>C:,,,7@*,>DDBF*DFE,*4>5*=CGG7*51;C<,8*=EDCE/*=C9@CEE**+4+:CDF49/5/*22//5<>BFFCEFD<539647:7*09:<4FDF4**1(,55??FF(-<<:16;>>3?7)
@M05025:18:000000000-B3NL5:1:1101:12293:13498 1:N:0:TCGAAG
GTTTCGACTCCTACGGGAGGCAGCAGTAGGGAATCTTCCACAATGGACGAAAGTCTGATGGAGCAACGCCGCGTGAGTGAAGAAGGGTTTCGGCTCGTAAAGCTCTGTTGGTAGTGAAGAAAGATAGAGGTAGTAACTGGCCTTTATTTGACGGTAATTACTTAGAAAGTCACGGCTAACTACGTGCCAGCAGCCGCGGTAATACGTAGGTGGCAAGCGTTGTCCGGATTTATTGGGCGTAAAGCGAGTGCAGGCGGTTCAATAAGTCTGATGTGAAAGCCTTCGGCTCAACCGGAGAATT
+
CCCCCGGGGGGGGGGGGGGGGGGGGGGGGGGGGGGGGGGGGFGGGGGGGGGGGGGGGGGGGGGGGGGGGGGGGGGGGGGGGGGGGGGGFGGGDEFGGGGGGGG9EGFFGGGGFGFFFFGGGFGGGGGGGGFFFGGGGGFFGGGGGFGFFFFGGGGDCFFFFGGGGGFGGEFGGGFCEEGGGFGCDFFEFGGC>FFGGGGDCCFFGGF9C>AC56AGGGGEGGGGGGDE*==9:;C4CGG)C5CFFC/>>5@7@GEF>.),9*87>CFFF>FAFAFFFFF?0328,39(4<20:>>(31?46
@M05025:18:000000000-B3NL5:1:1101:17050:13499 1:N:0:TCGAAG
GTTTCGACTCCTACGGGAGGCAGCAGTAGGGAATCTTCCACAATGGACGAAAGTCTGATGGAGCAACGCCGCGTGAGTGAAGAAGGGTTTCGGCTCGTAAAGCTCTGTTGGTAGTGAAGAAAGATAGAGGTAGTAACTGGCCTTTATTTGACGGTAATTACTTAGAAAGTCACGGCTAACTACGTGCCAGCAGCCGCGGTAATACGTAGGTGGCAAGCGTTGTCCGGATTTATTGGGCGTAAAGCGAGTGCAGGCGGTTCAATAAGTCTGATGTGAAAGCCTTCGGCTCAACCGGAGAATT
+
CCCCCGGGGGGGGGGGGGGGGGGGGGGGGGGGGGGGGGGGGGGGGGGGGGGGGGGGGGGGGGGGGGGGGGGGGGGGGGGGGGGGGGGGGGGGGGGGGGGGGGGGGGGGGGGGGGGGGFGGGGGFGGGGGGGGGGGGGGGGGGGGGGFGFGGGGGGGGGGGGGGGGGGGGGGGGGGGGGGGGGGGGGGGGGGGGGGGGGGG5C@FFFCFGGGGGGGGGGEEGGGGFGGGGDFGGGGGFFGDCDFGGGCDFFFFFGFFE5>:/7=FGFF@FAF9=46BFFF???FF?FFF?DFBBFB99902:
@M05025:18:000000000-B3NL5:1:1101:22151:13502 1:N:0:TCGAAG
GTTTCGACTCCTACGGGAGGCAGCAGTAGGGAATCTTCCACAATGGACGAAAGTCTGATGGAGCAACGCCGCGTGAGTGAAGAAGGGTTTCGGCTCGTAAAGCTCTGTTGGTAGTGAAGAAAGATAGAGGTAGTAACTGGCCTTTATTTGACGGTAATTACTTAGAAAGTCACGGCTAACTACGTGCCAGCAGCCGCGGTAATACGTAGGTGGCAAGCGTTGTCCGGATTTATTGGGCGTAAAGCGAGTGCAGGCGGTTCAATAAGTCTGATGTGAAAGCCTTCGGCTCAACCGGAGAATT
+
CCCCCGGGGGGGGGGGGGGGGGGGGGGGGGGGGGGGGGGGGGGGGGGGGGGGGGGGGGGGGGGGGGGGGGGFGGGGGGGGGGGGGGGGGGGGGGGGGGGGGGGGGGGGGGGGGGGGFDFGGFEGGFFGGGGGGGGGGG,AFGGGGGFGGGGGGGGGGGGGFGGFGFGGGGDGGDGGGGGGGGG5F>FGGGGGGGGGGGC:EEGGGGGGGGGFGGG@ECEGGGGGGGGGD5CGGGGGGG:DDDCD7<<DFFFFFFDFF7B0BFFGGGF=FF?DFFFFFFF?BBD??16603<BFBFF09136
@M05025:18:000000000-B3NL5:1:1101:13992:13519 1:N:0:TCGAAG
GTTTCGACTCCTACGGGAGGCAGCAGTAGGGAATCTTCCACAATGGACGAAAGTCTGATGGAGCAACGCCGCGTGAGTGAAGAAGGGTTTCGGCTCGTAAAGCTCTGTTGGTAGTGAAGAAAGATAGAGGTAGTAACTGGCCTTTATTTGACGGTAATTACTTAGAAAGTCACGGCTAACTACGTGCCAGCAGCCGCGGTAATACGTAGGTGGCAAGCGTTGTCCGGATTTATTGGGCGTAAAGCGAGTGCAGGCGGTTCAATAAGTCTGATGTGAAAGCCTTCGGCTCAACCGGAGAATT
+
CCCCCGGGGGGGGGGGGGGGGGGGGGGGGGGGGGGGGGGGGGGGGGGGGGGGGGGGGGGGGGGGGGGGGGGGGGGGGGGGGGGGGGGGGGGGGGGGGGGGGGGFGGGGGGGFGGGGGFFFGGGGGGGGGGGGGGGGGGGGGGGGGGFGGGGGGGGGGGGGGGGFFGGGGGGGG@CEGGGGGFGDGFDGGGGGCFGGGEEEEGGGGGGGGGFGGGGGGGGGGGGCGGG5*5CEEGGGGGGGDGG7DDCGBFBGFFBDB7B:FFFCGFFFFF?AFA*08@F??BA?B?BFB><0:0>F>,8A<
@M05025:18:000000000-B3NL5:1:1101:17844:13540 1:N:0:TCGAAG
GTTTCGACTCCTACGGGAGGCAGCAGTAGGGAATCTTCCACAATGGACGAAAGTCTGATGGAGCAACGCCGCGTGAGTGAAGAAGGGTTTCGGCTCGTAAAGCTCTGTTGGTAGTGAAGAAAGATAGAGGTAGTAACTGGCCTTTATTTGACGGTAATTACTTAGAAAGTCACGGCTAACTACGTGCCAGCAGCCGCGGTAATACGTAGGTGGCAAGCGTTGTCCGGATTTATTGGGCGTAAAGCGAGTGCAGGCGGTTCAATAAGTCTGATGTGAAAGCCTTCGGCTCAACCGGAGAATT
+
CCCCCGGGGGGGGGGGGGGGGGGGGGGGGGGGGGGGGGGGGGGGGGGGGGGGGGGGGGGGGGGGGGGGGGGGGGGGGGGGGGGGGGGGGGGGGGGGGGGGGGGGGGGGGGGGGGFGGFFGGGGGGGGGGGGGGGGGGGGGGGGGGGGGGGGGGGGGGGGGGGGGGGGGGGDGGGGGGGGGGGGCGGGGGGGGGGGGGGGGGGGGGGGGGGGGGGG95CGGGGGGGGGGGGGGGGGGGGGGGGGGFDCC5:FFFGF:BB56FFFGGFFFFFFAFFFFFB?BFBADF?F31<?FF99>FF?<4
@M05025:18:000000000-B3NL5:1:1101:18910:13553 1:N:0:TCGAAG
GTTTCGACTCCTACGGGAGGCAGCAGTAGGGAATCTTCCACAATGGACGAAAGTCTGATGGAGCAACGCCGCGTGAGTGAAGAAGGGTTTCGGCTCGTAAAGCTCTGTTGGTAGTGAAGAAAGATAGAGGTAGTAACTGGCCTTTATTTGACGGTAATTACTTAGAAAGTCACGGCTAACTACGTGCCAGCAGCCGCGGTAATACGTAGGTGGCAAGCGTTGTCCGGATTTATTGGGCGTAAAGCGAGTGCAGGCGGTTCAATAAGTCTGATGTGAAAGCCTTCGGCTCAACCGGAGAATT
+
CCCCCGGGGGGGGGGGGGGGGGGGGGGGGGGGGGGGGGGGGGGGGGGGGGGGGGGGGGGGGGGGGGGGGGGGGGGGGGGGGGGGGGGGGGGGGGGGGGGGGGGGGGGGGGGGGGEFGGGGGGGGGGGGGGGGGGGGGGGGGGGGGDFGGGGGGGGGGGGGGGGGGGGGFGDGGGGGGGGGGGGGGGGGGGFGGGGGGGGGGGGGFGGFGG9EFGGGFGGGGGGGGGGEG59FGGG4CFGGGGDF7DDDDFB>FFEEF:52*@4>DGFFFFFBF>F4*9=7??B?BB9B:2<1:FF69>?F2
@M05025:18:000000000-B3NL5:1:1101:22518:13571 1:N:0:TCGAAG
GTTTCGACTCCTACGGGAGGCAGCAGTGGGGAATATTGGACAATGGGCGCAAGCCTGATCCAGCCATACCGCGTGGGTGAAGAAGGCCTTCGGGTTGTAAAGCCCTTTTGTTGGGAAAGAAATCCAGCCGGCTAATACCTGGTTGGGATGACGGTACCCAAAGAATAAGCACCGGCTAACTTCGTGCCAGCAGCCGCGGTAATACGAAGGGTGCAAGCGTTACTCGGAATTACTGGGCGTAAAGCGTGCGTAGGTGGTTATTTAAGTCCGTTGTGAAAGCCCTGGGCTCAACCTGGGAACT
+
CCCCCGGGGGGGGGGGGGGGGGGGGGGGGGGGGGGGGGGGGGGGGGGGGGGGGGGGGGGGGGGGGGGGGGGGGGGGGGGGGGGGGGGGGGGGGGGGGGGGGGGGGGGGGGGGGGGGGGGGGGGGGGGGGGGGGGGGGGGGGGGGGGGGGGGGGGGGGGGGGGGGGGGGGGGGGGGGGGGGGGGGGGGGGGGGGGGGGGGGGGGGGGGGGGGGGGGFGGGGGGCFGGGGGGGFGGGGGGGGGGGGFG<DEDDDEC==FB>BFFFGGGFFFFFFFFEFFFFF7:?F?B:0:3)44?BFFFFB2
@M05025:18:000000000-B3NL5:1:1101:19876:13587 1:N:0:TCGAAG
GTTTCGACTCCTACGGGAGGCAGCAGTAGGGAATCTTCGGCAATGGACGCAAGTCTGACCGAGCAACGCCGCGTGAGTGAAGAAGGTTTTCGGATCGTAAAACTCTGTTGTTAGAGAAGAACAAGGATGAGAGTAAAATGTTCATCCCTTGACGGTATCTAACCAGAAAGCCACGGCTAACTACGTGCCAGCAGCCGCGGTAATACGTAGGTGGCAAGCGTTGTCCGGATTTATTGGGCGTAAAGCGAGCGCAGGCGGTTTCTTAAGTCTGATGTGAAAGCCCCCGGCTCAACCGGGGAGG
+
CCCCCGGGGGGGGGGGGGGGGGGGGGGGGGGGGGGGGGGGGGGGGGGGGGGGGGGGGGGGGGGGGGGGGGGGGGGGGGGGGGGGGGGGGGGGGGGGGGGGGGGGGGGGGGGGGGGGGGGGGGGGGGGGGGGGGGGGGGGGGGGGGFGGGGGGGGGGGGGGGGGGGGGGGGGGGGGGGGGGGGGGGGGGGGGGGGGGGGGGGGGGGGGFFGGGGGGGGGGGGGGGGGGGDGDGFGGGGGGGGGDFGGGGFFFGFGFEFF>05F?GGGFFFFFBFFF466@BBBFFFFFF(:B?F<>>FB9BF
@M05025:18:000000000-B3NL5:1:1101:17526:13601 1:N:0:TCGAAG
GTTTCGACTCCTACGGGAGGCAGCAGTGGGGAATATTGCACAATGGGGGAAACCCAGATGCAGCGACGCCGCGTGAGTGATGAAGTATTTCGGTATGTAAAGCTCTATCAGCAGGGAAGAAAATGACGGTACCTGACTAAGAAGCACCGGCTAAATACGTGCCAGCAGCCGCGGTAATACGTATGGTGCAAGCGTTATTCGGATTTACTGGGTGTAAAGGGAGCGTAGACGGAGAGGCAAGTCTGATGTGAAAACCCGGGGCTCAACCCCGGGACTGCATTGGAAACTGTTTTTCTAGAGT
+
CCCCCGGGGGGGGGGGGGGGGGGGGGGGGGGGGGGGG9FGGGGGGGGGGGGGGGGGGGGGGGGGGGGGGGGGGGGGGGGGGGGGGGGGGGGGGGGGGGGGGGGGGGGGGGGGGGGGGGGGGGGGGGGGGGGGGGGGGGGGGGGGGGGGGGGGGGGGGGGGGGGGGGGGGGGGGGGGGGGGGGGGGGGGGGGGGDGGGGGGGGGGEFGGGGGF<CEGGGGGGGGGGGGGGGGGECDDGDGGGCF7CFGGFFFCFF@BEEEFDB>GGGF:@BF>F>F@F?F>>FF?AFBFF64:??B<4>A?)
@M05025:18:000000000-B3NL5:1:1101:23332:13611 1:N:0:TCGAAG
GTTTCGACTCCTACGGGAGGCAGCAGTAGGGAATCTTCCACAATGGACGAAAGTCTGATGGAGCAACGCCGCGTGAGTGAAGAAGGGTTTCGGCTCGTAAAGCTCTGTTGGTAGTGAAGAAAGATAGAGGTAGTAACTGGCCTTTATTTGACGGTAATTACTTAGAAAGTCACGGCTAACTACGTGCCAGCAGCCGCGGTAATACGTAGGTGGCAAGCGTTGTCCGGATTTATTGGGCGTAAAGCGAGTGCAGGCGGTTCAATAAGTCTGATGTGAAAGCCTTCGGCTCAACCGGAGAATT
+
CCCCCGGGGGGGGGGGGGGGGGGGGGGGGGGGGGGGGGGGGGGGGGGGGGGGGGGGGGGGGGGGGGGGGGGGGGGGGGGGGGGGGGGGGGGGGGGGGGGGGGGGGGGGGGGGGGFDGCFGGGGFFFGGGGGGGGGGGGGGGGGGGGGGGGGGGGGGGGFGGGGGGGGGGGGGGGGGGGGGGGGGGFGFGFGGGGGGGG>CEGGGGGFFGGGFGGGG=FGGEEGGGGG5CEFGGGGCFGCDDDCFGGGG5FFGFFEFFFF19467>CFFFA?<*6@?FFFF0:A?F?9((447136;9>?DB
@M05025:18:000000000-B3NL5:1:1101:19159:13640 1:N:0:TCGAAG
GTTTCGACTCCTACGGGAGGCAGCAGTAGGGAATCTTCGGCAATGGACGGAAGTCTGACCGAGCAACGCCGCGTGAGTGAAGAAGGTTTTCGGATCGTAAAACTCTGTTGTTAGAGAAGAACAAGGATGAGAGTAGAATGTTCATCCCTTGACGGTATCTAACCAGAAAGCCACGGCTAACTACGTGCCAGCAGCCGCGGTAATACGTAGGTGGCAAGCGTTGTCCGGATTTATTGGGCGTAAAGCGAGCGCAGGCGGTTTCTTAAGTCTGATGTGAAAGCCCCCGGCTCAACCGGGGAGG
+
CCCCCGGGGGGGGGGGGGGGGGGGFGGGGGGGGGGGGGGDGGGGGGFGGGGGGGGGGGGGGGGGGGGGGGGGGGGGGGGGGGGGGGFGGGGGGGGGGGGGGGGGGGGGGGGGGGGGGGGGGGGGGGGGGFG<FFGGGGGGGGGGGGGGGGGGCEGGGGGGGGGGGGGGGGGFGGEGGDGGGGGGCFGGGGGFCGGGGGGGEDEFGGGCEGEGGFGGGGGGGGGGGGGG=EEGGGF745C3>D>FFGDD:).5<575>E>BEFFGGGFF?A4<?FFF4*0).((49>(49?<>BFBB;>(3>
@M05025:18:000000000-B3NL5:1:1101:27872:13665 1:N:0:TCGAAG
GTTTCGACTCCTACGGGAGGCAGCAGTGGGGAATATTGCACAATGGGGGAAACCCTGATGCAGCGACGCCGCGTGAAGGAAGAAGTATCTCGGTATGTAAACTTCTATCAGCAGGGAAGAAAATGACGGTACCTGACTAAGAAGCCCCGGCTAACTACGTGCCAGCAGCCGCGGTAATACGTAGGGGGCAAGCGTTATCCGGATTTACTGGGTGTAAAGGGAGCGTAGACGGAAGAGCAAGTCTGATGTGAAAGGCTGGGGCTTAACCCCAGGACTGCATTGGAAACTGTTTTTCTAGAGT
+
CCCCCGGGDFFGGGGGGGGGGGGGGGGGGGGGGGGGG<FFGGGGGGGGGGGGGGGGGGGGGGGGGGGGGGGGGGGEGGGGGGGGGGGGGGGGGGGGGGGGGGGGGGGGGGGGGGGGGGGGGGGGGGGGGGGGGGGGGGGGGGGGGGGGGGGEGGGGGGGCC7CFGGGGGGGGGGFGGGGGFCGGG8BCGGGGDGEGGGGGGGCE5@EGGGGGCEECEGFGGGGGGGGGGGCEGGGGGGGGG:FDGFGFFFFGFF::@>@:D:@5DDB?:?B?:?:?>F?A2)5<A3:)6>66??>AF>24)
@M05025:18:000000000-B3NL5:1:1101:19234:13686 1:N:0:TCGAAG
GTTTCGACTCCTACGGGAGGCAGCAGTAGGGAATCTTCCACAATGGACGAAAGTCTGATGGAGCAACGCCGCGTGAGTGAAGAAGGGTTTCGGCTCGTAAAGCTCTGTTGGTAGTGAAGAAAGATAGAGGTAGTAACTGGCCTTTATTTGACGGTAATTACTTAGAAAGTCACGGCTAACTACGTGCCAGCAGCCGCGGTAATACGTAGGTGGCAAGCGTTGTCCGGATTTATTGGGCGTAAAGCGAGTGCAGGCGGTTCAATAAGTCTGATGTGAAAGCCTTCGGCTCAACCGGAGAATT
+
CCCCCGGGGGGGGGGGGGGGGGGGGGGGGGGGGGGGGGGGGGGGGGGGGGGGGGGGGGGGGGGGGGGGGGGGGGGGGGGGGGGGGGGGGGGGGGGGGGGGGGGGGFGGGGGFGGEFGGGGGFGFGGGGGGGGGGGGGGGGGGGFGGGGGGGGGGGGGGGGGGGGGGGGGGGGGGGGGGGGGGFEGFFFGGGGGGGGGGGGGGGGGGGGGGGGGGGGGGG7EEGGGGE5ECFGGGDFGGGGGGGGGGGDFFFGFGFFFDF0FFFGGGF?FFFFFFFF=BF<??DBFF;?64>BFF029B?D<
@M05025:18:000000000-B3NL5:1:1101:27593:13688 1:N:0:TCGAAG
[truncated: 27,333,437 more chars]
