# Supplementary material for: The Effect of Qiweibaizhu Powder Crude Polysaccharide on Antibiotic-Associated Diarrhea Mice Is Associated With Restoring Intestinal Mucosal Bacteria
Source: Front Nutr. 2022 Jul 8;9:952647. doi: 10.3389/fnut.2022.952647 (PMC9305308; doi:10.3389/fnut.2022.952647)
Supplement: Supplementary file 6 [file Data_Sheet_6.zip › raw data-mm3/raw.split.mm3.2.fq]

@M05025:18:000000000-B3NL5:1:1101:21901:1359 2:N:0:TCGAAG
CTATACGGACTACACGGGTATCTAATCCTGTTCGCTACCCATGCTTTCGAGCCTCAGCGTCAGTTGCAGACCAGAGAGCCGCCTTCGCCACTGGTGTTCTTCCATATATCTACGCATTCCACCGCTACACATGGAGTTCCACTCTCCTCTTCTGCACTCAAGTTCAACAGTTTCTGATGCAATTCTCCGGTTGAGCCGAAGGCTTTCACATCAGACTTATTGAACCGCCTGCACTCGCTTTACGCCCAATAAATCCGCACAACGCTTGCCACCTACGTATTACCGCGTCGGCTCGCACGTC
+
CCCCCGGGEGGGGFGGGGGGGGGGGGGGGCGGGGGGGGEGGGFCGGGGGGD@FFGGGGGGGEEGG9CGCGGGFGFGGEGGGDGDEGFGGGGGFGGGGGGCFFGFFFGCFEFDGG>@FEGGGGFGGEGGGGGGFFC,@EFGGGFG==EGFFEAFDGDFFGGG,37>ADFDEGGGDFGGGGG?FGGGFGGG6DDG6CFFC?9*0*79AFF9AFFFFAB=ECFF>AEFD=>222(5BEE;06@F);,(2:?;(.;)))(:(.7>0(,((4(,.92?((8:1)-,4-.,-(-((((,(,1,((.(
@M05025:18:000000000-B3NL5:1:1101:12171:1373 2:N:0:TCGAAG
CTATACGGACTACTCGGGTATCTAATCCTGTTTGCTCCCCACGCTTTCGCACCTGAGCGTCAGTCTTTGTCCAGGGGGCCGCCTTCGCCACCGGTATTCCTCCAGATCTCTACGCATTTCACCGCTACACCTGGAATTCTACCCCCCTCTACAAGACTCTAGCCTGCCAGTTTCGGATGCAGTTCCCAGGTTGAGCCCGGGGATTTCACATCCGACTTGACCGACCGCCTGCGTGCGCTTTACGCCCAGTAATTCCGTTTTACGCTTGCACCCTCCCTATTACCTCGGCTCCTGGCACGGG
+
CCCCCFGBC@CFFGGDED@FGGFAEEFGDFGDG<E<F@F,CF@CCFFGCFGGGGA@FF:FE@FGGGFGGGFGGFCGGG+@FGEGGGCEGGE=FE7FFGGGGGGDE9CFAFGF9DEGGGGGGGGGGGECDFGGGAAD9DCGGGGG=CEGG6EF7E,,:EGCF9D6BDCD3CD;EEEG57CG7F?FGFFD7**;FFGDFGF48C;CAFFF+87))))63><4/*8914999:(((4(89>B<<DFF1-4(2(..:AA.,))((.<,-32(28?02((8(.454<42)-(((,((,).4.42((
@M05025:18:000000000-B3NL5:1:1101:13126:1389 2:N:0:TCGAAG
CTATACGGACTACCAGGGTTTCTAATCCTGTTCGCTACCCATGCTTTCGAGCCTCAGCGTCAGTTGCAGACCAGAGAGCCGCCTTCGCCACTGGTGTTCTTCCATATATCTACGCATTCCACCGCTACACATGGAGTTCCACTCTCCTCTTCTGCACTCAAGTTCAACAGTTTCTGATGCAATTCTCCGGTTGAGCCGAAGGCTTTCACATCAGACTTATTGAACCGCCTGCACTCGCTTTACGCCCAATAAATCCCGACAACGCTTCCCACCTACGTTCTCCCGTGGTTGCTGTCCCCTA
+
CC@CCGECFGEGCEFE@CGDCEFGGGGFFGFFGCFCFCEFCFCFGEGGEDCEF8FFFFGGCEGDG<F9<ECFGGDCF@F<@FGBFFC7FGGF@C?AFGGCGFFGG,EB@FGGG7FECCGGGFGGG=FGFFFC<EFGF8;FFFDF,4EFFGFG=8DFGG=?D3@FGGAC@DFAD:A=CDDFFF+2+,+=++=>DFF?DC>77<AFFFFFFFCFFF4@E6*A6+B4>B=B@5@2>38>-61:?37<<0260@8349C(.(,(-3<(((((.().,(((((((-)640((((((.)4),42(,(
@M05025:18:000000000-B3NL5:1:1101:11139:1392 2:N:0:TCGAAG
CTATACGGACTACTGGGGTATCTAATCCTGTTTGCTCCCCACGCTTTCGAGCCTCAACGTCAGTTACAGTCCAGTAAGTCGCCTTCGCCACTGGTGTTCCTCCTAATATCTACGCATTTCACCGCTACACTAGGAATTCCACTTACCTCTCCTGCACTCCAGCCTGACAGTTTCCAATGCAGTCCAGGGGTTGAGCCCCTGCCTTTCACACCAGACTTGCCATGCCGTCTACGCTCCCTTTACACCCAGTCAATCCGGATAACGCTTGCACCCGACGTATTACCGCGGCTGATGGCACGTT
+
CCCCCGGGGGGFECFAGGFGFGG9FFEDEGGGGFGGGGGGGGGGGGCDEG@7FFFGGCFFFGG<EDFF@F<@EFGGGGGGGGGGGGGGGECBEFGGFGFEFFGFGGFGCADAFGGCFEDFGGFECFGGGG;FGGFGGG9EFGGGFFFFFGGGF=EF?EGGG8FGDE?EFFGG8F8FFD6AFGG?DFFFG6DGGGDFCFECFCFF68=+<BFE596469>EFFABF@A@5>94-(6@@B:E@*/78;6?2()/.5>1290((7)(.,6,6),,(((-((()4))),-3(22(()).3(4(,(
@M05025:18:000000000-B3NL5:1:1101:17649:1415 2:N:0:TCGAAG
CTATACGGACTACAGGGGTTTCTAATCCTGTTCGCTACCCATGCTTTCGAGCCTCAGCGTCAGTTGCAGACCAGAGAGCCGCCTTCGCCACTGGTGTTCTTCCATATATCTACGCATTCCACCGCTACACATGGAGTTCCACTCTCCTCTTCTGCACTCAAGTTCAACAGTTTCTGATGCAATTCTCCGGTTGAGCCGAAGGCTTTCACATCAGACTTATTGAACCGCCTGCACTCGCTTTACGCCCAATAAATCCGGACAACGCTTGCCACCTACGTATTACCGCGGCTGCTGGCACGTA
+
CCCCCGGGGGGGGGGGGGGGGGGGGGGGGGGGGGGGGGGGGGGGGGGGGGGGGGGGGGGGGGGGGGGGGGGGGGGGGGGGGGGGGGGGGGGGGGGGGGGGGGGGGGGGGGGGGGGGGGGGGGGGGEGGGGGGGGGGGGGGGGCFGGGEFGDFGGFGGGGGGGGFCGGGG8DGGFGGCDDGGCFGGGGGGGGGDGGGGGFGGGFGFFFFFFFFFFAFFACEF>F=BD2===525BEE71;@?FF6@19@05@3>CC@0(:60(46(8:122A7(20(4,3::AF2(-(369(-.)(((.3(,
@M05025:18:000000000-B3NL5:1:1101:13421:1570 2:N:0:TCGAAG
CTATACGGACTACTGGGGTATCTAATCCTGTTTGCTCCCCACGCTTTCGAGCCTCAGCGTCAGTTACAGACCAGAGAGCCGCCTTCGCCACTGGTGTTCCTCCATATATCTACGCATTTCACCGCTACACATGGAATTCCACTCTCCTCTTCTGCACTCAAGTTTCCCAGTTTCCAATGACCCTCCCCGGTTGATCCGGGGGCTTTCACATCAGACTTAAGAAACCGCCTGCGCTCGCTTTACGCCCAATAAATCAGGACAACGCTTGCCACCTACGTATTACCGCGGCTGCTTGCACGTA
+
CC@CCAFEC@F8<C9FC+@,69CFADF,;,;<C8,F,CC,CFF@F:F,@EFGGDF,C,@C7@,6@<E6CF@,C@EF8@,BFGCGEFDC@:BE<,??F,,CFGCEF@F,,5A,A+@FGGDGGFG7FEEG9,4<9:FGFDG9E998,@,C8DA,@FG@8ADFCF=>E=FFDCFFA@@E:20B++=DDGG>CDGC59+55**0@)0);1?+B1+6?*/.;A<)1@F@D;0(3;=;6;9:>BF0(-)(((4307?2492)3)36<(496B62:(-).8:B(.))4)))-2(40(-(5),35<:1(
@M05025:18:000000000-B3NL5:1:1101:11064:1667 2:N:0:TCGAAG
CTATACGGACTACCCGGGTTTCTAATCCTGTTCGCTACCCATGCTTTCGAGCCTCAGCGTCAGTTGCAGACCAGAGAGCCGCCTTCGCCACTGGTGTTCTTCCATATATCTACGCATTCCACCGCTACACATGGAGTTCCACTCTCCTCTTCTGCACTCAAGTTCAACAGTTTCTGATGCAATTCTCCGGTTGAGCCGAAGGCTTTCACATCAGACTTATTGAACCGCCTGCACTCGCTTTACGCCCAATAAATCCGGACAACGCTTGCCACCTACGTATTACCGCGGCTGCAGGCACGTC
+
CCCCCGGGGGGGGGGGGGGGGGGGGGGGGGGGGGGGGGGGGGGGGGGGGGGGGGGGGGGGGGGGGFGGGGGGGGGGGGGGGGGGGGGGGGGGGGGGGGGGGGGGGGGGGGGGGGGGGGGGGGGDGGGGGGGGGGFGGGGGFGFG9EGGGGGFDDGFFEFFGGDFEFEGFFDFGGGGFGGGGGFFGGGGCCDDGGFGGGF*@7FGFFFFFFFFFFFE=FCAFFFEFFFFFFFFFFFE;>@;@9<7(:;D@1;EFFCE>961>B?(3:B01:<?:FBF04<57A2<6>(321(-((.4(2(.(
@M05025:18:000000000-B3NL5:1:1101:19150:1677 2:N:0:TCGAAG
CTATACGGACTACCCGGGTTTCTAATCCTGTTTGCTCCCCACGCTTTCGAGCCTCAACGTCAGTCATCGTCCAGCAAGCCGCCTTCGCCACTGGTGTTCCTCCTAATATCTACGCATTTCACCGCTACACTAGGAATTCCACTTGCCTCCCCGACACTCTAGAAAAACAGTTTCCAATGCAGTCCCGGGTTTGAGCCCCGGGTTTTCACATCAGACTTGCCTCTCCGTCTACGCTCCCTTTACACCCAGTAAATCCGGATAACGCTTGCACCATACGTATTACCCCGGCTCCTGGCACGTT
+
CCCCCFGGC@:<FCGGGGGGGGGGGGECFAFGGFGFFGGGGG:BCFFDEFFGGCG8@FGGGCEGA@F,CFC@@FGGDGGGCGEEGGFGGGGF<?CFFE<F,?AFFGGDAE?EFFFGGGFG9EFCE+CF?:FCFGGCFB;F9>>AEFGFG,6=C>EGGGFGC,8DE8EGC7DEE,2;CADFDCFGGGDGG**9D89CFGFGDDAD48CC+=A;=66B=F3;F=F;D@>?6(84(61:>;@<@<EEA011829246:?008(445(4(3,32)8?45418))55<.((-(73-2(24(()-4(
@M05025:18:000000000-B3NL5:1:1101:20344:1756 2:N:0:TCGAAG
CTATACGGACTACAAGGGTTTCTAATCCTGTTCGCTACCCATGCTTTCGAGCCTCAGCGTCAGTTGCAGACCAGAGAGCCGCCTTCGCCACTGGTGTTCTTCCATATATCTACGCATTCCACCGCTACACATGGAGTTCCACTCTCCTCTTCTGCACTCAAGTTCAACAGTTTCTGATGCAATTCTCCGGTTGAGCCGAAGGCTTTCACATCAGACTTATTGAACCGCCTGCACTCGCTTTACGCCCAATAAATCCGGACAACGCTTGCCACCTACGTATTACCGCGGCTGCTGGCACGTA
+
CCCCCGGGGGGGGGGGGGGGGGGGGGGGGGGGCGGGGGGGGGGGGGFFFGGGGGGGGGGGGGGGGGGFGFFFGGGGGGGGEGDEGGFGFGFFGGEFFFGGGGGFGGGGGGGGGGGGGGGGFGGGGGDGFFGGGGGGGGGGGC9DGG?EGGGGGGFGGGGGGGGCGFFG@FGACFGGGFGGGGGFGGGGGGDG>6CFGDFGGC>D6CB>@9+?FA9BFC=EF6ACE=@F22223==:99;D?4E?FFFD?;@EEEF=>B7((489BBF?B0<7?1>B<7>22<424((-(,-,2:>67<0((
@M05025:18:000000000-B3NL5:1:1101:13968:1759 2:N:0:TCGAAG
CTATACGGACTACAAGAGTATCTAATCCTGTTCGCTACCCATGCTTTCGAGCCTCAGCGTCAGTTGCAGACCAGAGAGCCGCCTTCGCCACTGGTGTTCTTCCATATATCTACGCATTCCACCGCTACACATGGAGTTCCACTCTCCTCTTCTGCACTCAAGTTCAACAGTTTCTGATGCAATTCTCCGGTTGAGCCGAAGGCTTTCACATCAGACTTATTGAACCGCCTGCACTCGCTTTACGCCCAATAAATCCGGACAACCTTTGCCACCTACGTATTACCGCGGCTGCTGGCACGCA
+
CCCCCGGGGGGGFGGGGGGGGGGGGGGGGGGGGGGGGGGGGGGGGGGGGGGGGGGGGGGGGGGGGGGGGGGGGGGGGGGGGGGGGGGGGGGGGGGGGGGGGGGGGGGGGGGGGGDGGGGGGGGGGGGGGGGGGFFGGGGGGGGGGGGGGGGGGFGGGGGEGFEGGGGGGGGGGGGGGGGGGGCFGGGGGGGDCFGGFD>DGGFGFFFFFFFA>AFBFFFFFCFFFFFFB>===B:;>@FDFCC;@9;D633A)<<@0979>:3(..4)62<??F77(87<7<4>09900((().(-47((-
@M05025:18:000000000-B3NL5:1:1101:8958:1773 2:N:0:TCGAAG
CTATACGGACTACTGGGGTTTCTAATCCTGTTCGCTACCCATGCTTTCGAGCCTCAGCGTCAGTTGCAGACCAGAGAGCCGCCTTCGCCACTGGTGTTCTTCCATATATCTACGCATTCCACCGCTACACATGGAGTTCCACTCTCCTCTTCTGCACTCAAGTTCAACAGTTTCTGATGCAATTCTCCGGTTGAGCCGAAGGCTTTCACATCAGACTTATTGAACCGCCTGCACTCGCTTTACGCCCAATAAATCCGGACAACCGTTGACACCTACGTATTACCGCGGCCGCTGGCACGCA
+
CCCCCGFGGGGFGFGGGGGGGGGGGGGGGGGGGGGGGGGGGGGGGGGGGGGGGGGGGGGEGGGGGGGGGGGGGGGGGGGGCFGEGGGGGGDGGGGGEFGEGGGGGGGGEEGFG<FGGGGFGGGEGGGGGGGGGGGCEGGGGGGGADBFGGGGGGGGGFFGGGGGFGFFGF:D=EDDFG+D7DDDGFGGGGD?DFGF+*:?DD5*;AF>@CF*AF>=EFFEBAFEFFF9@FBDDE4;0676=CFF?(6;D;@8C<?@>B?1;?3(((-4(54.434(-845,<)-4(-4(((((4(((.:(-
@M05025:18:000000000-B3NL5:1:1101:19302:1781 2:N:0:TCGAAG
CTATACGGACTACACGGGTATCTAATCCTGTTCGCTACCCATGCTTTCGAGCCTCAGCGTCAGTTGCAGACCAGAGAGCCGCCTTCGCCACTGGTGTTCTTCCATATATCTACGCATTCCACCGCTACACATGGAGTTCCACTCTCCTCTTCTGCACTCAAGTTCAACAGTTTCTGATGCAATTCTCCGGTTGAGCCGAAGGCTTTCACATCAGACTTATTGAACCGCCTGCACTCGCTTTACGCCCAATAAATCCGGACAACGCTTGCCACCTACGTATTACCGCCGCTGCTGGCCCGTA
+
CCCCCGGGGGGGGGGGEEGGGGGGGGGGGFFGGGGGGGGGGGGGGGGGGGGGGGGGGGGGGGGGGGGGGGGGGGGGGGGGGGGGGGGGGGGGGGFGGGGGGGFGGGGGGGGGGGEGGGGGGGGGGGCEGGGFGGFGGGDGGFCFFFF9=E=DFFGGGGGGFFF;;DGGGCGGGGGGFGGGGGGDDFG<+;@DD6CGGDB5C>FGAFFFAAFFAFF5BFFEF69C:B@B=@9(->E;76?DFFED?>FF@D@<EC5@9>F9BFFF>0?:??D<64>0::<2:9AFF9(7((-(),21(21-(
@M05025:18:000000000-B3NL5:1:1101:14210:1852 2:N:0:TCGAAG
CTATACGGACTACCAGGGTTTCTAATCCTGTTCGCTACCCATGCTTTCGAGCCTCAGCGTCAGTTGCAGACCAGAGAGCCGCCTTCGCCACTGGTGTTCTTCCATATATCTACGCATTCCACCGCTACACATGGAGTTCCACTCTCCTCTTCTGCACTCAAGTTCAACAGTTTCTGATGCAATTTTCCGTTTGAGCCGAAGGCTTTAACATCAGACTTATTGAACCGCCTGCACTCGCTTTACGCCCAATAAATCCGGAAAACGCTTGCTATCTACGTATTACCGCGGATGCTGGCAAGTC
+
CCCCCACFGGB8F<D@FGC,-FFGF9EA@FEF6@:FC+<@FE<,EECFFFGD7,6CFFGFGGGGFC9FGGF<FG<EF:,E:@FFEFEGECCAE@F,ABC9EFGFGCFGA5F9E<FCGF,,<,F++4@FF@FGGAEFFC844@FE9D8EFGG8EEFCC=@EEE=>EC,73,7@@:DEFGF7=DF++@+2C25;C7@+=+*+*@A*;5+13119+*;4:FE4=+=67=2==2>2>>469(((6;C61.6<;@EF3<C(270(.33(2-((()-)..-)-4).24.)4410(,77):8<7,(6)
@M05025:18:000000000-B3NL5:1:1101:13263:1901 2:N:0:TCGAAG
CTATACGGACTACTAGGGTTTCTAATCCTGTTCGCTACCCATGCTTTCGAGCCTCAGCGTCAGTTGCAGACCAGAGAGCCGCCTTCGCCACTGGTGTTCTTCCATATATCTACGCATTCCACCGCTACACATGGAGTTCCACTCTCCTCTTCTGCACTCAAGTTCAACAGTTTCTGATGCAATTCTCCGGTTGAGCCGAAGGCTTTCACATCAGACTTATTGAACCGCCTGCACTCGCTTTACGCCCAATAAATCCGGACAACCCTTGCCACCTACGTACTACCGCGGCTTCTGGCACGTA
+
CCCCCGGGGGGGGGGGGGGGGGGGGGGGGGGGGGGGGGGGGGGGGGGGGGGGGGGGGGGGGGGGGCFGGGGGGGGGGGGGGGGGGGGGGGGGGGGGGGGGGGGGGGGGGGGGGGGGGGGGGGGGGGGGGGGGGGGGGGGGGGGGGGGGFFGGGGGFGGGFFEFFGGGGGG=@@FGGGGGGGGGGGGDG>DDGDGCGGGDDDGFGFFFFFFFAFFFBFC=AF+9CED2@9@FBB=*79@0:?FF@D637;@)7)/?;9013>1((-41032))24033:)(-)6((((,4(((--)5(4(.(
@M05025:18:000000000-B3NL5:1:1101:18584:1922 2:N:0:TCGAAG
CTATACGGACTACCCGGGTTTCTAATCCTGTTCGCTACCCATGCTTTCGAGCCTCAGCGTCAGTTGCAGACCAGAGAGCCGCCTTCGCCACTGGTGTTCTTCCATATATCTACGCATTCCACCGCTACACATGGAGTTCCACTCTCCTCTTCTGCACTCAAGTTCAACAGTTTCTGATGCAATTCTCCGGTTGAGCCGAAGGCTTTCACATCAGACTTATTGAACCGCCTGCACTCGCTTTACGCCCAATAAATCCGGACAACGCTTGCCACCCACGTATTACCCCGCATGCGGGCACGTA
+
CCCCCGGGGGGGF<FGGD:C@FGFDGGGGGDCFGGGGEC,EEEEFGGC6C@FF@EGFGGGGEEEFDFDEEFGG,CFGGGGGGCGGGGGGG>GGDAE4:FGGGGGGGGGGGGGCF::FFFGGGGGGG>@E?AEFGGGGGCGCAECC?FCGGGCAAFFGCGGFFE,;EFGFGGD8AFG,229D8D7BFFFGC9DDDCGFDBDCGF*999+19>6FF>=EFFF9=C=F555>9=DDFEFFB?@D9CDFB@F0@83>?C(,1((4.4(4(--1(42,-2-91()()))(--3,(,,((441((,(
@M05025:18:000000000-B3NL5:1:1101:22712:1943 2:N:0:TCGAAG
CTATACGGACTACCCGGGTTTCTAATCCTGTTCGCTACCCATGCTTTCGAGCCTCAGCGTCAGTTGCAGACCAGAGAGCCGCCTTCGCCACTGGTGTTCTTCCATATATCTACGCATTCCACCGCTACACATGGAGTTCCACTCTCCTCTTCTGCACTCAAGTTCAACAGTTTCTGATGCAATTCTCCGGTTGAGCCGAAGGCTTTCACATCAGACTTATTGAACCGCCTGCACTTGCCTTACGCCCAATAAATCCGGACAACGATTGCCACCTACGAATTACCCGCGCTTCTGGCACTGA
+
CCCCCGGE;@G@EFF@EC@FCF<FEE@EGDEGDF>FE7DE<FFFGCE<,D@7BCGFEGEGF,CFGAFCFFCFFG8F@FGGEGGE:,AFCFG@EGFCE:EBFGFEFDF<<?EGGG>FFGGAEE<FCCF:EFEG9EGEGFDCCD,@=D36@==DEADEDGGGFGFFGGFFGDCAEFGF8=2=D+=?8,CFGGGD>F5CF9*<*?FCFFFFFFFFFAFEFFFFFF64>@(5=2(5(/))/)(/98@77:2;7133)?<17(:((43((-0(2A4<(7::((((-6<4((2-(((-64))()(()
@M05025:18:000000000-B3NL5:1:1101:13077:1949 2:N:0:TCGAAG
CTATACGGACTACCCGGGTATCTAATCCTGTTCGCTACCCATGCTTTCGAGCCTCAGCGTCAGTTGCAGACCAGAGAGCCGCCTTCGCCACTGGTGTTCTTCCATATATCTACGCATTCCACCGCTACACATGGAGTTCCACTCTCCTCTTCTGCACTCAAGTTCAACAGTTTCTGATGCAATTCTCCGGTTGAGCCGAAGGCTTTCACATCAGACTTATTGAACCGCCTGCACTCTCTTTACGCCCAATAAATCCGGACAACGCTTGCCACCTACGTATTACCACGGCTGCTGGCACGTA
+
CCCCCGGGGGGGGGGGGGGGGGGGGGGGGGGGGGGGGGGGGGGGGGGGGGGGGGGGGGGGGGGGGGGGGGGGGGGGGGGGGGGGGGGGGGGGGGGGGGGGGGGGGGGGGGGGGGGGGGGGGGGGGGGGGGGFGGGGGGGGGGFFGGGGGGGGGGGGGGGGGFEGGGGGGGGGGGGGGGFGGGGGGCGGCDCGGGGGGGFDGCFGFFFFFFFFFFFB=F=EFA@4;5@9@DFBFFE3)4<CC?7;?>B@68E).9?49(39>?F1>?F:<:AFF72:12<A?444).,((413:022:?22.
@M05025:18:000000000-B3NL5:1:1101:12014:1951 2:N:0:TCGAAG
CTATACGGACTACCGGGGTTTCTAATCCTGTTCGCTACCCATGCTTTCGAGCCTCAGCGTCAGTTGCAGACCAGAGAGCCGCCTTCGCCACTGGTGTTCTTCCATATATCTACGCATTCCACCGCTACACATGGAGTTCCACTCTCCTCTTCTGCACTCAAGTTCAACAGTTTCTGATGCAATTCTCCGGTTGAGCCGAAGGCTTTCACATCAGACTTATTGAACCGCCTGCACTCGCTTTACGCCCAATAAATCCGGACAACGCTTGCCACCTACGTATTACCGCGGCTGCTGGCACGTA
+
CCCCCGGGGGGGGGGGGGGGGGGGGGGGGGGGGGGGGGGGGGGGGGGGGGGGGFGGGGGGGGGGGGGFGGGGGGGGGGGGGGGGGGGGGGGGGGGGGGGGGGGGGGGGGGGGGGGGGGGGGGGGGGGGGGGGGGGGGGGFGGGGGG?FFGGGGGDGCFGGGGGCEGGGGGGGGGGGGFGDGGGFFFGGGGGGGGFGGGDGGGFGFFFFFFFFFFFFFFFFFAFFFBFF1?@FFFEF@FFFDFED?29;2;F8CEAFF>B>F?1;F?1:?:<???FF::<4?>2<111(3(4:?3(2(.44,
@M05025:18:000000000-B3NL5:1:1101:7956:1976 2:N:0:TCGAAG
CTATACGGACTACCAGGGTTTCTAATCCTGTTCGCTACCCATGCTTTCGAGCCTCAGCGTCAGTTGCAGACCAGAGAGCCGCCTTCGCCACTGGTGTTCTTCCATATATCTACGCATTCCACCGCTACACATGGAGTTCCACTCTCCTCTTCTGCACTCAAGTTCAACAGTTTCTGATGCAATTCTCCGGTTGAGCCGAAGGCTTTCACATCAGACTTATTGAACCGCCTGCACTCGCTTTACGCCCAATAAATCCGGACAACGCTTGCCACCTACGTACTACCGCGGCTCCTTGCCCGTA
+
CCCCCGGGGGGGGGGGGGGGGGGGGGGGGGGGFGGGGGGGGGGGGGGGGGGGGGGGGGGGGDGGGGGDGGGGGGGGGGGGGGGGGGGGGGGGGGGGGDGDAEFGGGGGGGGGGGGGGGGGGGGGGGGGGGGGGGGGGGGGGGGGGGGGGGEFGGGGGGGG?DEGGGGGGGGGDGGGGGGGGCGGGGGGGGDDCGGG?D?DGDF>?999BAFFBA9)>>;EFFFEE92@BD=B@645=9(617C@FFFFFFEFC?)5:;099(.,(4:1(597<<BFB02(4:<?0>3094((.))((5:4(
@M05025:18:000000000-B3NL5:1:1101:22605:2052 2:N:0:TCGAAG
CTATACGGACTACACGGGTTTCTAATCCTATTTGCTCCCCACGCTTTCGTGCCTCAGTGTCAGTTACAGACCAGGCGACCGCCTTCGCCACTGGTGTTCCTCCATATATCTACGCATTTTACCGCTACACATGGAATTCCATCGCCCTCTTCTGCACTCCAGCATACCAGTTTCCATAGCTTACAATGGTTGAGCCATTGCCTTTTACTACAGACTTAGTACGCCACCTACGCACCCTTTACGCCCAATGATTCCGGATAACGCTTGCCACCTACGTATTACCGCGGCTGCTGGCACGCTG
+
CCCCCGGGGGGGGGGGGGEGGGGFGGGGGGGGGGGGGGGGGGGGGGGGGGFGGGGFFGGGGGGGFFGGGGGGGGGGGGGGGGGGGGFGGGGGGGGGGGGGGGGGGGGGFDGGGGGGGGGGFFGGGGGGGGGGGGGGGGECFGGGGGGGGGGGGGGGGFGG?=EFG8EGFGGGGGGGGG??FGC?F7=CGGDGG5>FFGC8DGFFA?@FFFAAFFF=69*9+3@B9(5>@E@>>@BFFFDFFF;@9,(1:;CCCFE@6?;<FFF9::((59<:?BF0()).4>91>0(3--4))(,(51(((
@M05025:18:000000000-B3NL5:1:1101:14790:2108 2:N:0:TCGAAG
CTATACGGACTACTGGGGTATCTAATCCTGTTCGCTACCCATGCTTTCGAGCCTCAGCGTCAGTTGCAGACCAGAGAGCCGCCTTCGCCACTGGTGTTCTTCCATATATCTACGCATTCCACCGCTACACATGGAGTTCCACTCTCCTCTTCTGCACTCAAGTTCAACAGTTTCTGATGCAATTCTCCGGTTGAGCCGAAGGCTTTCACATCAGACTTATTGAACCGCCTGCACTCGCTTTACGCCCAATAAATCCGGACAACGCTTGCCACCTACGTATTACCGTGCCTGCTGGCACGTA
+
CCCCCGGGGGGGGGGGGGGGGGGGGGGGGGGGGGGGGGGGGGGGGGGGGGGGGGGGGGGGGGGGGGGGGGGGGGGGGGGGGGGGGGGGGGGGGGGGGGGGGGGGGGGGGGGGGGGGGGGGGGGGGGGGGGGGGGGGGGGGGGGGEFGGGGGGGGGGGGGGGDFFFGGGGGGGGGGGGGGGGGGGGC7DEDGGGGGGGG>GGGFGFFFF69FFFFFFFFFFFFFEF>FFFFDDDE4>>9?@@FF<?@F7(:EFFCFEF(1(2:?>FF6(:0AF<(4:62?>>)-4((.(,--42)(3:>?<(
@M05025:18:000000000-B3NL5:1:1101:24010:2113 2:N:0:TCGAAG
CTATACGGACTACACGGGTTTCTAATCCTGTTTGCTCCCCACGCTTTCGAGCCTCAACGTCAGTCATCGTCCAGCAAGCCGCCTTCGCCACTGGTGTTCCTCCTAATATCTACGCATTTCACCGCTACACTAGGAATTCCACTTGCCTCTCCGACACTCTAGAAAAACAGTTTCCAATGCAGTCCCGGGGTTGAGCCCCGGGTTTTCACATCAGACTTGCCTCTCCGTCTACGCTCCCTTTACACCCAGTAAATCCGGATAACGCTTGCACCATACGTATTACCGCTGCTGCTGGCCCGTT
+
CCCCCGGGGGGGGGGGGGGGGGGGGGGGGGGGGGGGGGGGGGGGGGGGGGGGGGGGGGGGGGGGGGGGGGGGEGGGGGGGGGGGGGGGGGGGGGGGGGGGGGGGGGGGFGGGGGGGGGGGGGGEGGGGGGFGGGGGGGGGGGGGGGGGFGGGGGGGGGGGGFFFGFDGGGFFGGGGGGGGGGGGGGGGCDGDDGFFFCDGGGBDFFFFFFFFFFFE;A;CFFF;;@FFF;(63:,22=@<3>BF><;?04>9<).36(4:04>1>BF(32<<F>2(44)6349>3(((-).2)5((4-(-,
@M05025:18:000000000-B3NL5:1:1101:17527:2139 2:N:0:TCGAAG
CTATACGGACTACAAGGGTATCTAATCCTGTTCGCTACCCATGCTTTCGAGCCTCAGCGTCAGTTGCGGACCAGAGAGCCGCCTTCGCCACTGGTGTTCTTCCATATATCTACGCATTCCACCGCTACACATGGAGTTCCACTCTCCTCTTCTGCACTCAAGTTCAACAGTTTCTGATGCAATTCTCCGGTTGAGCCGAAGGCTTTCACATCAGACTTATTGAACCGCCTGCACTCGCTTTACGCCCAATAAATCCGGAAAACGCTTGCCACCTACGTATTACCTCGGCTGCTGGCACGTA
+
CCCCCFGGGGGGGFFFGGGGGGGGFGGGGGGGDGGGEFGGGGGGGGGGGGDCEGFGEGGGGGGGFGGGCFE:FGGGGGGFFCFGGGGGDGGGFGDFFGDFGGBFGGG@AEFGGGG7@C<FFFFCCEDC9:FG?FFFGGFECFGFFFGFGFGDCEDGGGGGGGGCC:FDEFGGGCGFDF?GGFD:C:FGGGGGGGGGG*9;*/99;?FFFF6ABA?@EFF4C68*8592591;;;;;068;(7<;;13?08@<C)).4(,((,(412((-())((.4(,)624A4)-4(-89?02((.5<?(
@M05025:18:000000000-B3NL5:1:1101:10558:2208 2:N:0:TCGAAG
CTATACGGACTACAGGGGTATCTAATCCTGTTCGCTACCCATGCTTTCGAGCCTCAGCGTCAGTTGCAGACCAGAGAGCCGCCTTCGCCACTGGTGTTCTTCCATATATCTACGCATTCCACCGCTACACATGGAGTTCCACTCTCCTCTTCTGCACTCAAGTTCAACAGTTTCTGATGCAATTCTCCGGTTGAGCCGAAGGCTTTCACATCAGACTTATTGAACCGCCTGCACTCGCTTTACGCCCAATAAATCCGGACAACGCTTGCCACCTACGTATTACCGCGGCTGCTGGCACGTA
+
CCCCCGGGGGGGGGGGGGGGGGGGGGGGGGGGGGGGGGGGGGGGGGGGGGGGGGGGGGGGGGGGGGGGGGGGGGFGGGGGGGGGGGGGGGGGGGGGGDGGGGGGGGGGGGGGGGGGGGGGGGGGGGGGGGGGGGGGGGGGGGGGGGGGGGGGGGGGGGGGGGFGFGGGGGGGGGGGGGGGG?GGGGGGGGGGGGGGGGFGGGFCAFFFFFFFFFFFFFFFFFFFEFFB@FFB=38>DFFFFFFFDFFFFF;8EFFFF0@>>F<B9:BB?BFBB7>F??2<:A29?096;;9<?D7:1<??(
@M05025:18:000000000-B3NL5:1:1101:16161:2212 2:N:0:TCGAAG
CTATACGGACTACCCGGGTTTCTAATCCTGTTTGCTCCCCACGCTTTCGTGCCTCAGTGTCAATGTTGGTCCAGGTAGCTGCCTTCGCCATGGATGTTCCTCCTGATCTCTACGCATTTCACTGCTACACCAGGAATTCCGCTACCCTCTACCACATTCTAGTCATCCAGTATCCACTGCAGTTCCCAGGTTGAGCCCAGGGCTTTCACAACGGACTTAAATAACCACCTACGCACGATTTACGCCCAGTAATTCCGAGTAACGCTTGCACCCTTCGTATTACCGCCGCCGCTGGCCCGAA
+
CCCCCFGEGCGGFGGGGDGGCFGGGGGGFGGGGGGGGGGGGGGGGGGGGGDFGCGEFFFGGGFFGGGGDGGFGGGFFFFGGGGFGGGGGCFGEEEAGGGGFGFGGG<FFEGFF<F:?:AGGFGFGGGGFGAFGEG?FFGFG>EGGCGFGGGGFCFFGGF;CAEGGGGGGGGGFGFEGFFDC?DGGF?=FFDDDFCG==?FG7>?AFF97;:AAAA589@EFFA=@<=4@5BFAA962((557?(/5:@F@F?<3771<0:@F<?;;;1;@<(2(3((447(4:A((((-((39(43((3-(
@M05025:18:000000000-B3NL5:1:1101:8493:2226 2:N:0:TCGAAG
CTATACGGACTACCCGGGTTTCTAATCCTGTTTGCCCCCCACGCTTTCGCGCCCCAACGTCAGTTACCGTCCAGTAAGCCGCCTTCGCCACTGGTGTTCCTCCTAATATCTACGCATTTCACCGCTACACTAGGAATTCCGCTTCCCTCTCCGGCACTCTAGAAAAACAGTTTCCAATGCAGTCCTGGGGTTAAGCCCCAGCCTTTCACATCAGACTTCCTCTTCCGTCTCCGCTCCCTCTACACCCAGTAAATCCGGATAACCCTTCCCCCCTACCTATTCCCGCGGGCGCTGGCCCCTA
+
BC6BC9@;7F6CCEE:C:C,@;6;,;CCCFEF<CF,,67C7C7FC7<FF,+@C+@,,6BF<C@C<<FGC7:7=F9C?,?,4>=,CC,?F:FFA,,:EFGGGGG8<,C,,ACEEFC+4@,CAEG7B+CF9D9F<B,3>3,@8E3C+6>DD8D8768@3DC7DE,35,@*5,53@EACCGFD8C2;*,*354@DC+BCFF//*8FCFFFFFF7A=9*))3)/+:+7446367(.((1:6(1(,)6.4(((((.6)64:((,-(64,43,(420(404<()-.6)-,(2(-(((,33262((((
@M05025:18:000000000-B3NL5:1:1101:7593:2241 2:N:0:TCGAAG
CTATACGGACTACAGGGGTTTCTAATCCTGTTCGCTACCCATGCTTTCGAGCCTCAGCGTCAGTTGCAGACCAGAGAGCCGCCTTCGCCACTGGTGTTCTTCCATATATCTACGCATTCCACCGCTACACATGGAGTTCCACTCTCCTCTTCTGCACTCAAGTTCAACAGTTTCTGATGCAATTCTCGGGTTGAGCCGAAGGCTTTCACATCAGACTTATTGAACCGCCTGCACTCGCTTTACGCCCAATAAATCCGGACAACGCTTGCCACCTACGTATTACCGCGGCTGCTGGCACGTA
+
CCCCCGGGGGGGGGGGGGGGGGGGGGGGGGGGGGGGGGGGGGGGGGGGGGGGGGGGGGGGGFDGGGGGGGGGGGGGGGGGGGGGGGGGGGGGGGGGGGGGGGGGGGGGGFGGGGGGGGGGGGGGGGGGGGGGGGGGGGGGGGGGGGGGGGGGGGGGGGGGGGGGGGGGGGGGGGGGGGGGGGGGGGG6C>FGGGGGGGFGDGAFFFFFFA:AFFFFB+6EFFFFED==@>B>=EEEBFF?07C;?07;=@FF33CEBB@>>:1146<<?>AF??BFFFF<36<A(4(297(8)).13284(
@M05025:18:000000000-B3NL5:1:1101:10362:2330 2:N:0:TCGAAG
CTATACGGACTACTGGGGTTTCTAATCCTGTTCGCTACCCATGCTTTCGAGCCTCAGCGTCAGTTGCAGACCAGAGAGCCGCCTTCGCCACTGGTGTTCTTCCATATATCTACGCATTCCACCGCTACACATGGAGTTCCACTCTCCTCTTCTGCACTCAAGTTCAACAGTTTCTGATGCAATTCTCCGGTTGAGCCGAAGGCTTTCACATCAGACTTATTGAACCGCCTGCACTCGCTTTACGCCCAATAAATCCGTACAACGCTTGCCACCTACGTATTACCGCGGCTGCTGGCCCGTA
+
CCCCCGGGGGGGGGGGGGGGGGGGGGGGGGGGGGGGGGGGGGGGGGGGGGGGGGGGGGGGGGGGGGGGGGGGGGGGGGGGGGGGGGGGGGGGGGGFFGGGGGGGGGGGGGGGGGGGGGGGGGGGGGGGGGGGGGGGGGGGGFGGFGGGGGGGGFDGDDE8CEFFCFFGGGGGGGGGFGGGFGGFGGGGEDDGGGGGGGFGGG>9CAFFFFFFFFFFFFEEF>FCF@9@2@9B9B@B(67?=3>FDFFF0(.;>??@>(68:DD99:,(80<>(::?4:<4>AF<:>>>;42:F?:?,(4,(
@M05025:18:000000000-B3NL5:1:1101:9280:2343 2:N:0:TCGAAG
CTATACGGACTACAAGGGTTTCTAATCCTGTTTGCTCCCCACGCTTTCGAGCCTCAGCGTCAGTTACAGACCAGAGAGCCGCCTTCGCCACTGGTGTTCCTCCATATATCTACGCATTTCACCGCTACACATGGAATTCCACTCTCCTCTTCTGCACTCAAGTTTCCCAGTTTCCAATGACCCTCCCCGGTTGAGCCGGGGGCTTCCACATCAGCCTTAAGAAACCGCCTGCCCTCGCTTTACGCCCACTAAATCCGGACAACGCCTGCCACCTACCTATTCCCCCGCCTCCTGGCACGTC
+
-CCCCGF@CFEFFGGGGGFCGGGGGG<FCFGGFGGGGGGGFGGGGEGGCFFGGGGFGGGGGEGFFDGGGGFFGF@GG@DAFEGGGG?FEGGGCC,EFEFECAFFG9F9EFFGGCGCE@EGGFGEGFEFCFFGDFFFFGGGGGGGFGGAFFFGGGFGGGGGGCFEFGDFFGDFFGGG8F8DGGG+=CC9E+99<CFFC;>>CC6CA))1;;);B4)61A@9+++/:;0;B((,(((/7>:615:113(,((447.),2(-(22((--46?7))4?((()6>4--,((-(-2(43),,(5(.(
@M05025:18:000000000-B3NL5:1:1101:12289:2388 2:N:0:TCGAAG
CTATACGGACTACAAGGGTTTCTAATCCTGTTTGCTCCCCACGCTTTCGAGCCTCAACGTCAGTCATCGTCCAGCAAGCCGCCTTCGCCACTGGTGTTCCTCCTAATATCTACGCATTTCACCGCTACACTAGGAATTCCACTTGCCTCTCCGACACTCTAGAAAAACAGTTTCCAATGCAGTCCCGGGGTTGAGCCCCGGGTTTTCACATCAGACTTGCCTCTCCGTCTACGCTCCCTTTACACCCAGTAAATCCGGATAACGCTTGCACCATACGTATTACCGCGGCTGCTGGCACGTC
+
CCCCCGGGGGGGGGGGGGGGGGGGGGGGGGGGGGGGGGGGGGGGGGGGGGGGGGGGGGGGGGGGGGGGGGGGGGGGGGGGGGGGGGGGGGGGGGGGGGGGGGGGGGGGGGGGGGGGGGGGGGGGGGGGGGGGGGGGGGGGGGGGGGGGGGFGGGG6EGGGGGGGGGGGGGGGGGGGGGGDFCGGFFDGGGG5CFGGGGDGGGE4588C>AFFFFFFFFFFFFFFDFBF@D?70(,39DFFECE?A86??:B<<AAB6((289<6(2<0:B?B<F<?7<):2>AF:6(,1;9?7:B04)4,(
@M05025:18:000000000-B3NL5:1:1101:15283:2426 2:N:0:TCGAAG
CTATACGGACTACCAGGGTATCTAATCCTGTTTGCTCCCCACGCTTTCGCACCTGAGCGTCAGTCTTTGTCCAGGGGGCCGCCTTCGCCACCGGTATTCCTCCAGATCTCTACGCATTTCACCGCTACACCTGGAATTCTACCCCCCTCTACAAGACTCTAGCCTGCCAGTTTCGGATGCAGTTCCCAGGTTGAGCCCGGGGATTTCACATCCGACTTGACAGACCGCCTGCGTGCGCTTTACGCCCAGTAATTCCGATTAACGCTTGCACCCTCCGTATTACCGCGGCTGCTGGCCCGGG
+
CCCCCGGGGGGGGGGGGGGGGGGGGGGGGGGGGGGGGGGGGGGGGGGGGGGGGGGGGGGGGGGGGGGGGGGGGGGEGGGGGGGGGGGGGGGGGGGGGGGGGGGGGGGGGGGGGGGGGGGGGGGGGGGGGGGGGGGGGGGGGGCFGGGGGGGGG?GGGGGGGGGGGGGGGGGGGGGG?ECCGGCGGGGGGGCFGGGGGGFGG:>DAFFFFFFFF3>BFFFFF=A@FFFFFBBB>F(0(431?AB6?;>BF?BFAFBA?::8?DF?9,:868>?::1?9::7?24603-((4(4.,4:(((((
@M05025:18:000000000-B3NL5:1:1101:20811:2454 2:N:0:TCGAAG
CTATACGGACTACACGGGTTTCTAATCCTGTTTGCTCCCCACGCTTTCGAGCCTCAACGTCAGTCATCGTCCAGCAAGCCGCCTTCGCCACTGGTGTTCCTCCTAATATCTACGCATTTCACCGCTACACTAGGAATTCCACTTGCCTCTCCGACACTCTAGAAAAACAGTTTCCAATGCAGTCCCGGGGTTGAGCCCCGGGTTTTCACATCAGACTTGCCTCTCCGTCTACGCTCCCTTTACACCCAGTAAATCCGGATAACGCTTGCACCATACGTATTACCGCGGCTGCTGGCCCGTT
+
CCCCCGGGGGGGGGGGGGGGGGGGFFGGGGGGGGGGGDFGGGGGGGGGGGEFGGGGGGGGGGGGGGGGGGGGGGGGGGGGGGGCFFGGGGGGGGEFFEFGGGGFGGGGGGGGGGGGFGGGGGFGGGFEFGGGGGGGGGGGGFGGFG@EGFFGGE>EGGGGGGFGGGGGDFFGGGFGGFGC?DFFGGGGGGD4@GGFGFDGGD8C)?FFFFFF=?6)6C@EFFFFFFBFFFFC=@(69734@C9<A?BB6?A:>BFFB;24(.8<6(42?F?B138715).89AD16(2((-0:)(-(((4(
@M05025:18:000000000-B3NL5:1:1101:7777:2474 2:N:0:TCGAAG
CTATACGGACTACTAGGGTTTCTAATCCTGTTCGCTACCCATGCTTTCGAGCCTCAGCGTCAGTTGCAGACCAGAGAGCCGCCTTCGCCACTGGTGTTCTTCCATATATCTACGCATTCCACCGCTACACATGGAGTTCCACTCTCCTCTTCTGCACTCAAGTTCAACAGTTTCTGATGCAATTCTCCGGTTGAGCCGAAGGCTTTCACATCAGACTTATTGAACCGCCTGCACTCGCTTTACGCCCAATAAATCCGGACAACGCTTGCCACCTACGTATTACCGCGGCTGCTGGCACGTA
+
CCCCCGGGGGGGGGGGGGGGGGGGGGGGGGGGGGGGGGGGGGGGGGGGGGGGGGGGGGGGGGGGGGGGGGGGGGGGGGGGGGGGGGGGGGGGGGGGGGGGGGGGGGGGGGGGGGGGGGGGGGGGGGGGGGGGGGGGGGGGGGGGGGGGGGGGGGGGGGGGGFGGGGGGGGGGGGGGGGGGGGGGGGGGGGGGGGGGGDBGCCFFFFFFAFFFFFFFFFFFF6ECFFAFF?FDFF::@@8?FFFFFFF@FFFFEE<@F@69><3390:-6048?B0.(3):3><2,,40>(3:448<12((.
@M05025:18:000000000-B3NL5:1:1101:10400:2491 2:N:0:TCGAAG
CTATACGGACTACTGGGGTATCTAATCCTGTTCGCTACCCATGCTTTCGAGCCTCAGCGTCAGTTGCAGACCAGAGAGCCGCCTTCGCCACTGGTGTTCTTCCATATATCTACGCATTCCACCGCTACACATGGAGTTCCACTCTCCTCTTCTGCACTCAAGTTCAACAGTTTCTGATGCAATTCTCCGGTTGAGCCGAAGGCTTTCACATCAGACTTATTGAACCGCCTGCACTCGCTTTACGCCCAATAAATCCGGACAACGCTTGCCACCTACGTATTACCGCGGCTGCTGGCCCGTA
+
CCCCCGGGGGGGGGGGGGGGGGGGGGGGGGGGGGGGGGGGGGGGGGGGGGFGGGGGGGGGGGGGGGGGGGGGGGGGGGGGGGGGGGGGGGGGGGGGGGGGGGGGGGGGGGGGGGGDGGGGFGGGGGGGFGGGFFGGGFGGGGCGFGGGGGGGGGGGGGGGGFFGGGGGGGFFGGGGGGGGGGGGGFFGGGGDDGGGGGFCGGFGFFFFFFFFFFFFFFFFFF6CE>9>>DFFFFEE2:D;?E<(4:1?D@E<CEFFFBF9(3?1-,4?<BB2:?04(().,6<A313;6,(-).2((,24-
@M05025:18:000000000-B3NL5:1:1101:22542:2511 2:N:0:TCGAAG
CTATACGGACTACAAGGGTTTCTAATCCTGTTCGCTACCCATGCTTTCGAGCCTCAGCGTCAGTTGCAGACCAGAGAGCCGCCTTCGCCACTGGTGTTCTTCCATATATCTACGCATTCCACCGCTACACATGGAGTTCCACTCTCCTCTTCTGCACTCAAGTTCAACAGTTTCTGATGCAATTCTCCGGTTGAGCCGAAGGCTTTCACATCAGACTTATTGAACCGCCTGCACTCGCTTTACGCCCAATAAATCCGGACAACGCTTGCCACCTACGTATTACCGCGGCTGCTGGCACGTA
+
CCCCCGGGGGGGGGGGGGGGGGGGGGGGGGGGGGGGGGFGGGCGGGGFDFGGGGGGGFGGGGGGFGGGGGGFFGGFGGFGGGGGGGDD=CFGEFGGGGGGGGGGGGGGGGGGGGGGGGGGGGGGGGGGGGGGGGGCFGGGCFGGCFGGGGGGGGFAFGGEDEEDFGCEC?EFGGGGFGGGGFFFCDGGGGGGGFCGCDF5CDFDFFFAAACFFFFB3FEFA>AEBB(2529BD@4@9>??0>CF?@>;7@E3;56.63/316:B><0:<2<<::FF?1)6:AFB09((((4<?7(4<<:<.
@M05025:18:000000000-B3NL5:1:1101:10209:2531 2:N:0:TCGAAG
CTATACGGACTACCAGGGTTTCTAATCCTGTTCGCTACCCATGCTTTCGAGCCTCAGCGTCAGTTGCAGACCAGAGAGCCGCCTTCGCCACTGGTGTTCTTCCATATATCTACGCATTCCACCGCTACACATGGAGTTCCACTCTCCTCTTCTGCACTCAAGTTCAACAGTTTCTGATGCAATTCTCCGGTTGAGCCGAAGGCTTTCACATCAGACTTATTGAACCGCCTGCACTCGCTTTACGCCCAATAAATCCGGACAACGCTTGCCACCTACGTTATACCGCGGCCGCTGGCACGTA
+
CCCCCGGGGGGGGGGGGGEFGGGGGGGGGGGGGGGGGGGGGGFGGGGGGGGDGGGGGGGGGGGGGGGGGGGGGGGGGGFGGGGGGGGGGDGGGGGGGGGGGGGGGGGDFDGGGGGGGGGGGGDGGGGGFGGGGGGGGGGGGGGGGFGFGGGDFEFFFCGGGFGG;EF89FGGGGGDGGGGGGGGGEEGC>CDGGFGGGFGDGFGFF8BFFFFFF4;BFEAFFFFEB2=(-/>=3*(-7?F@CE;?@>@@;8@CF?E6:<9BB(,((403(<>210:61((,-4<6>;190((40(-.)(((
@M05025:18:000000000-B3NL5:1:1101:10690:2599 2:N:0:TCGAAG
CTATACGGACTACCCGGGTTTCTAATCCTGTTCGCTACCCATGCTTTCGAGCCTCAGCGTCAGTTGCAGACCAGAGAGCCGCCTTCGCCACTGGTGTTCTTCCATATATCTACGCATTCCACCGCTACACATGGAGTTCCACTCTCCTCTTCTGCACTCAAGTTCAACAGTTTCTGATGCAATTCTCCGGTTGAGCCGAAGGCTTTCACATCAGACTTATTGAACCGCCTGCACTCGCTTTACGCACAATAAATCCCGACAACGCTTGCCACCGACGTATTACAGCGGCTGCTGGCACGTA
+
CCCCCGGGDEFGGGGGGGCFGFGGGFDFGGGGGGGGGGGGGGGGGGGGGGGGGGGGGFGFFCGGGDGGGFGGCF?FGGGGGGGGECEGGECGGGCEFGGGGGDEGDGGGCFDGG@EEFGGFGC@FGGGCGCFCDFGGGGGGGGGGGGFGGGDDFGC8DDGGGDFDGGGGFFGGGGGGGGGGGGGGGC8CDG667FC>DBDDDF949>FFFFFFFFEBAC?FBFC=92>5>=BDFEFFF?DFFFF0(:>(/)7;655)(60,3?9(4<2,.44((,7946<?)5))52621(,)),3()(4(
@M05025:18:000000000-B3NL5:1:1101:19860:2651 2:N:0:TCGAAG
CTATACGGACTACTGGGGTATCTAATCCTGTTTGCTCCCCACGCTTTCGAGCCTCAACGTCAGTTACAGTCCAGTAAGTCGCCTTCGCCACTGGTGTTCCTCCTAATATCTACGCATTTCACCGCTACACTAGGAATTCCACTTACCTCTCCTGCACTCCAGCCTGACAGTTTCCATTGCAGTCCAGGGGTTGAGCCCCTGCCTTTCACACCAGACTTGCCATGCCGTCTACGCTCCCTTTACACCCAGTAAATCCGGATAACGCTTGCCCCCTACGTATTACCGCGGCTGCTGGCACGTG
+
CCCCCGGGGGGGGGGGGGGGGGGGGGGGGGGGGGGGGGGGGGGGGGGGGGGGGGGGGGGGGGGGGGGGGGGGGGGGGGGGGGGGGGGGGGGGGGGGGGGGGGGGGGGGGGGGGGGGGGGGGGGGGGGGGGGGGGGGGGGGGGGGGGGGGGGGGGGFFFFGGCGGGFGGGGGFGGGGGGGGG6DGFGGGDGDDGGG+CCFG5CFGFBFFF+@DAAABEF9EAAF==E2)(0:C@@=?BDFF=4:)7;971;C).<CF9@02;A<3(116:7:6(1<B(,.-2.64:>04629?20(((5::(
@M05025:18:000000000-B3NL5:1:1101:11963:2671 2:N:0:TCGAAG
CTATACGGACTACTGGGGTTTCTAATCCTGTTCGCTACCCATGCTTTCGAGCCTCAGCGTCAGTTGCAGACCAGAGAGCCGCCTTCGCCACTGGTGTTCTTCCATATATCTACGCATTCCACCGCTACACATGGAGTTCCACTCTCCTCTTCTGCACTCAAGTTCAACAGTTTCTGATGCAATTCTCCGGTTGAGCCGAAGGCTTTCACATCAGACTTATTGAACCGCCTGCACTCGCTTTACGCCCAATAAATCCGGACAACGCTTTCCACCTACGTATTACCGCCGCCTCTGGCACGTG
+
CCCCCGGGECEGDFFGGGGGGGGGEEFGC<FFCCFEGGGGFFGFGGGFGFGGGGGGGGGFCFGGGGDCEAF@DAFDF7@FEFFEGG@CEDEF<F<<FBBFFGGCGFFFC,AED@EDCFCGGGGD7:CF,FFFFGDFFF,EDFFD,@F9DAFGGECDFFCFFC@FAFCCF?E6EDEGDGFGGFG?9=ED6;>DGFFDCCA*<*;5>FFF>++396FEFFA6689A6:5@@9BBFE4:<;;;7<<(((37<@5=<?CE>6@(3((991:19)))312:(3<2,4>4-((-((((...::B?0(
@M05025:18:000000000-B3NL5:1:1101:11047:2694 2:N:0:TCGAAG
CTATACGGACTACCAGGGTTTCTAATCCTGTTTGCTCCCCACGCTTTCGTGCCTCAGTGTCAATGTTGGTCCAGGTAGCTGCCTTCGCCATGGATGTTCCTCCTGATCTCTACGCATTTCACTGCTACACCAGGAATTCCGCTACCCTCTACCACATTCTAGTCATCCAGTATCCACTGCAGTTCCCAGGTTGAGCCCAGGGCTTTCACAACGGACTTAAATAACCACCTACGCACGCTTTACGCCCAGTAATTCCGAGTAACGCTTGCACCCTTCGTATTACCGCGGCTGCTGGCACGAA
+
CCCCCGGGGGGGGGGGGGGGGGGGGGGGGGGGGGGGGFGGGGGGGGGGGGCGGDGGGGGGGGGGGGGGGGGGGGGGGGGGGGGGGGGGGGGGGGGGGGGGGGGGGGGGGGGGGGGGGGGGGGGGFFGGGGGGGGCDFGGGGGGGGGGGGF9EGGGGGGGGGGGGGGGGGFGGGGGFGGGGGGGFGGGGFGGGCGFGFGFGGGF6;FFFCFFFEFDFFFF@FFF5@CFDFFEEFF22((62>4@@@9@@F@F?<C3?836733?DBFF?;<<@?DFD0.(3?BB4,3270,,,4)(3(54((
@M05025:18:000000000-B3NL5:1:1101:21156:2708 2:N:0:TCGAAG
CTATACGGACTACCGGGGTTTCTAATCCTGTTTGCTCCCCACGCTTTCGTGCCTCAGTGTCAGTGTTGGTCCAGGTAGCTGCCTTCGCCATGGATGTTCCTCCTGATCTCTACGCATTTCACTGCTACACCAGGAATTCCGCTACCCTCTACCACACTCTAGTCGCCCAGTATCCACTGCAGTTCCCAGGTTGAGCCCAGGGCTTTCACAACGGACTTAAACGACCACCTACGCACGCCTTACGCCCAGTAATTCCGAGCAACGCTCGCACCCTTCGTATTACCGCTGCTGCTGCCCCCAA
+
CCCCCDGGEGGGGGGGGG@FGGGGFFFGGGGGGGGGGGGGFGGGGGFGGGCGDGGGGFGGGAFEGGGFGGGGFGDEECEGGGGGGGGGGGGGFGGGGGGGGGGGFFGFEGGFGGGFGGAFGGFFGGGGGGGGGCFGGGGFGGGGGGGGGFGGGGGGGGF8=EFGGCCEGFGFGGGGGG?DGFFGFGGDCGC?CCCGFFF>7DACAFFAFFFEEAAFF*>E+49=@@FF@223(6;9,:(5;<@?7>07254)../;:(3((4?99:0(4393(,8?3,(,.)6<8;3198072:,((((-,
@M05025:18:000000000-B3NL5:1:1101:14403:2732 2:N:0:TCGAAG
CTATACGGACTACAGGGGTATCTAATCCTGTTTGCTCCCCACGCTTTCGTGCCTCAGTGTCAATGTTGGTCCAGGTAGCTGCCTTCGCCATGGATGTTCCTCCTGATCTCTACGCATTTCACTGCTACACCAGGAATTCCGCTACCCTCTACCACATTCTAGTCATCCAGTATCCACTGCAGTTCCCAGGTTGAGCCCAGGGCTTTCACAACGGACTTAAATAACCACCTACGCACGCTTTACGCCCAGTAATTCCGAGTAACGCTTGCACCCTCCTTATTCCCCTGGCTGCTGGCACGAA
+
CCCCCGGGGGGGGGGGGGGGGGGGGGGGGGGGGGGGGGGGGGGGGGGGGGFGGGGGGGGGGGGFGGGGGGGGGGGGGGGGGGGGGGGGGGGGGGGGGGGGGGGGGGGGGGGGGGGGGGGFGGGGGGGGGGGGGGGGGGGG8EGGGGGDGGGGGGGGGDGDFCFGGGGGGGFFAFGFGFGCC8FFCFGDG8=DFFGGGCFFGDDGFFFFA7A>>5>AAF58CCFEFB6@744ED25A@@=DBFFFFB>;(/7)9??74((,:6C;BFF63EE1;?(,(.):>)6<((-,4:4(,2(3(.(-(
@M05025:18:000000000-B3NL5:1:1101:15756:2745 2:N:0:TCGAAG
CTATACGGACTACAAGGGTATCTAATCCTGTTCGATCCCCGCACTTTCGTGCCTCAGCGTCAGTAGGGCGCCGGAAGGCTGCCTTCGCAATCGGGGTTCTGCGTGATATCTATGCATTTCACCGCTACACCACGCATTCCGCCTTCTTCTCGCCCACTCAAGGCCCCCAGTTTCAACGGCCGGACGGGGTTGAGCCCCGAATTTTTACCGCTGACTTAAAAGCCCGCCTACGCACCCTTAAAACCAAATAAATCCGGAAAACGCTCCCATCCTCCGTATTACCGCGGCTGCTGGCACGGAG
+
CCCCCGGGGGGGGGGGGGGGGGGGGGGGGGGGGGCFGGGGGGGGGGGGGGGGGGGGGGGGGGGGGGGGGGGGGGGGGEGGGGGGGGGGEEGGGGGDGGGGFGGGGGGGGGGGGGGGGFGGGGGGGGGGGGGGGGGGGGGGGGGGGGGGGGGGDEGGGGGGFFDGGGGGGGF@FG7FGG9DDGDGGEGDGGDC4CFGGGFG:DF:?FFFFFD53)7>AFBFBFF?BFF608:<9?9>BFF)6>48?(4()6)))626((-3372(((((().1)543(3:(.:4(1920((())(-(.-044
@M05025:18:000000000-B3NL5:1:1101:13462:2775 2:N:0:TCGAAG
CTATACGGACTACCAGGGTTTCTAATCCTGTTCGCTACCCATGCTTTCGAGCCTCAGCGTCAGTTGCAGACCAGAGAGCCGCCTTCGCCACTGGTGTTCTTCCATATATCTACGCATTCCACCGCTACACATGGAGTTCCACTCTCCTCTTCTGCACTCAAGTTCAACAGTTTCTGATGCAATTCTCCGGTTGAGCCGAAGGCTTTCACATCAGACTTATTGAACCGCCTGCACTCGCTTTACGCCCAATAAATCCGGACAACGCTTGCCACCTACGTATTACCGCGGCTGCTGGCCCGTA
+
CCCCCGGGGGGGGGGGGGGGGGGGGGGGGGGGGGGGGGGGGGGGGGGGGGGGGGGGGGGGGGGGGGGGGGGGGGGGGGGGGGGGGGGGGGGGGGGGGGGGGGGGGGGGGGGGGGGGGGGGGGGGGGGGGGGGGGGGGGGGGGGGFGGFGGGGGGGGGGGFGCD;EGGGGGGGGGGGGGGGGGGGGGGFGDGGGGFF?DEGGGFGFFFFFFFFFFFFFFAEF6BEF9@@@FFFFFBFFBF1?EFFF09?;3@E6CEE;01(7:?BB<B::29??BFFF<)4:<A)-7990(((.22(.(2--
@M05025:18:000000000-B3NL5:1:1101:15524:2861 2:N:0:TCGAAG
CTATACGGACTACTGGGGTATCTAATCCTGTTTGCTCCCCACGCTTTCGTGCCTCAGTGTCAGTGTTGGTCCAGGTAGCTGCCTTCGCCATGGATGTTCCTCCTGATCTCTACGCATTTCACTGCTACACCAGGAATTCCGCTACCCTCTACCACACTCTAGTCGCCCAGTATCCACTGCAGTTCCCAGGTTGAGCCCAGGGCTTTCACAACGGACTTAAACTACCACCTACGCACGCTTTACGCCCCGTAATTCCGAGTAACGATTGCAACCTTCGTATTACCGCGGCTGCTTGCACGAA
+
CCCCCGGGGGEFGGGGGGGGGGGGGGFGGGGGGGGGGGGGGGGGGGGGGGGGGGGGGGGFA@FFGGGGGGFFGGFGFGFFFGGGGGFGGGGGGGGGGFFECGGGGGGGGGFAFGGGGDGFGGGFFGGGFGGGGGGFFEFGGGGG8DFE6>DEFGGGCEGGCGE98C6=EFGAEFFGFFGFFFGFEGFG?DDFFFGGGGF7C>B;FAFFFAAEB?5@=A;E691>EFFBFF464>=>=>2>2@C(/.1((/(4(1)/(/.,/)6,,,((.))530).(((.5))6-7;(4(-3,)5:?B(((
@M05025:18:000000000-B3NL5:1:1101:20069:2880 2:N:0:TCGAAG
CTATACGGACTACAGGGGTTTCTAATCCTGTTTGCTCCCCACGCTTTCGAGCCTCAGCGTCAGTTACAGACCAGAGAGCCGCCTTCGCCACTGGTGTTCCTCCATATATCTACGCATTTCACCGCTACACATGGAATTCCACTCTCCTCTTCTGCACTCAAGTCTCCCAGTTTCCAATGACCCTCCCCGGTTGAGCCGGGGGCTTTCGCATCAGACTTAACAAACCGCCTGCGCTCGCTTTACGCCCACTAAATCCGGACAACCCTTGCCACCTAACTATTACCGCGGCTGCTGGCCCGTA
+
CC@CCGGGGGGGGGGECCCGGFGDEGGDEFEFGGGGGFGGFBCFGDFCFGFGGGFGFGGGGGGGEFGGGFGGGFGG<FEGEGEEGCCFGCFGGCEDFGGGGGGGGFGFGCFGFDGGGCGGG?<:FCFGDGGCFGGGGGABFGC?4DFFGFDFFGGFG=3D=EDEAD9,,@D==:=F:EDFF?8+77CDC>GDDC9FF5@749/:A6+)2:>>FFF;;F7>+;=;<;1;@B?B(,-:07:?BA2(,3(,(4>(5AA>((81(:0((4(.3044((.)().:<)6486609((,).(((-,,(
@M05025:18:000000000-B3NL5:1:1101:15204:2920 2:N:0:TCGAAG
CTATACGGACTACTGGGGTATCTAATCCTGTTCGCTACCCATGCTTTCGAGCCTCAGCGTCAGTTGCAGACCAGAGAGCCGCCTTCGCCACTGGCGTTCTTCCATATATCTACGCATTCCACCGCTACACATGGAGTTCCACTCTCCTCTTCTGCACTCAAGTTCAACAGTTTCTGATGCAATTCTCCGGTTGAGCCGAAGCCTTTCACATCAGACTTATTGAACCGCCTCCACTAGCTTTCCTCCCAATAAATACGGACAATCCTTTCCCCCAACATACTCCCCCGGCCGCCTGCCATGT
+
A@CC-C-66+@,CF-,<F6@FFC,<F@EFFGFGGGC,@FF9EA,,6C68C<@@@,CFFGGG,BE9CFFGGG<CFCE8F7@++@CFG7::CBEF<,@?7,D<EFGFFF9EA,<<7FGEE<F9EGGE>FC9AEGG?FEEFGG,@;E>,DF?FDAF==D8DE8@337>6==D8C8ECC:,@=7++22CCCFCCDCD7CF*9579***3;BFCA+9+**).=;4BCFC)(82>/(0387(.376;))11((61()7>3)/(366(()((.)).))(((-4(,6).,(4(,(((((,(((,,))).
@M05025:18:000000000-B3NL5:1:1101:9107:2921 2:N:0:TCGAAG
CTATACGGACTACCCGGGTATCTAATCCTGTTTGCTCCCCACGCTTTCGTGCCTCAGTGTCAATGTTGGTCCAGGTAGCTGCCTTCGCCATGGATGTTCCTCCTGATCTCTACGCATTTCACTGCTACACCAGGAATTCCGCTACCCTCTACCACATTCTAGTCATCCAGTATCCACTGCAGTTCCCAGGTTGAGCCCAGGGCTTTCACAACGGACTTAAATAACCACCTACGCACGCTTTACGCCCAGTAATTCCGAGTAACGCTTGCACCCTTCGTATTACCGCGGCTGCTGGCACGAA
+
CCCCCGGGGGGGGGGGGGGGGGGGGGGGGGGGGGGGGGGGGGGGGGGGGG@FGDGGGGGGGGGGGGGGGGGGGGGGGGGGGGGGGGGGGGGGGGGGGGGGGGGGGGGGFGGGGGGGGGGGGGGGFGGGGGGGGGFGGGGGGGGGGFFEGGGGGGGGGFFGGAFGGGGGGGGGEGDEFGGGGGGGFGGGGGFFFFGDGFFGGGBFFFFFFFFBEF>AFFAEFFFEFEEFFFFFFBAFF>@>B*4@@B9@?E4<EFFFF167@CFDFFF;<37@228?B?7:B)641>90991(2:B0.5,0(
@M05025:18:000000000-B3NL5:1:1101:21581:2937 2:N:0:TCGAAG
CTATACGGACTACAGGGGTTTCTAATCCTGTTTGCTCCCCACGCTTTCGCACCTGAGCGTCAGTCTTTGTCCAGGGGGCCGCCTTCGCCACCGGTATTCCTCCAGATCTCTACGCATTTCACCGCTACACCTGGAATTCTACCCCCCTCTACAAGACTCTAGCCTGCCAGTTTCGGATGCAGTTCCCAGGTTGAGCCCGGGGATTTCACATCCGACTTGACAGACCGCCTGCGTGCGCTTTACGCCCAGTAATTCCGATTAACGCTTGCACCCCCCGTATTACCGCGGCTGCTGGACCGGG
+
CCCCCGGGGGGGFFGGGGGGGGGGFGGGGGGGGGGGGGGGGGGGGGGGGGGGGGGGGGGGGGGGGGGGAFGGDFGDEGGGGGGGGGGGGGGGGGGGGGGGGGGGFGFGGGGGGGGDGGGGGGGGGGDG9DGGGGFGGGGGGGGGGDGGGGCGGGCDFGGGG9AFGGGGF6DGFFGGGGGGGGGGFGGD?*CC8FFFCFAGGD)*;AFFFFFAF:3;B>F3)+;1:?FF98(:9?0:2;>24423:>B?F0)2:))6320802<391:(,5?7((4904(4:AFA09133,((4:((.3392
@M05025:18:000000000-B3NL5:1:1101:18219:2941 2:N:0:TCGAAG
CTATACGGACTACTAGGGTATCTAATCCTGTTCGCTACCCATGCTTTCGAGCCTCAGCGTCAGTTGCAGACCAGAGAGCCGCCTTCGCCACTGGTGTTCTTCCATATATCTACGCATTCCACCGCTACACATGGAGTTCCACTCTCCTCTTCTGCACTCAAGTTCAACAGTTTCTGATGCAATTCTCCGGTTGAGCCGAAGGCTTTCACATCAGACTTATTGAACCGCCTGCACTCGCTTTACGCCCAATAAATCCGGACAACGCTTGCCACCTACGTATTACCCCGGCTGCTGGCACGTA
+
CCCCCGGGGGGGGGGGGGGGGGGGGGGGGGGGGGGGGGGGGGGGGGGGGGGGGFFGGGGGGGGGGGGGGGGGGGGGGGGGGGGGGGGGGGGGGGGGGGGGGGGGGGGGGGFGGGGGGGGGGGGEGGGGFGGGGGGGGGGGGGDCC?EEFGGGGGGGGGGGGGGFGGGGGGFGGGGGFFGGG7FGG=DGGGGGGFGGGG5CDGFGFAFFFFAAFFAEFFFE@BCEEDFF>FBD@B>@BB-=@<9@DBFF;@FFCFEEFFDBF08;>B<2179<(1:BF<?9:)5)(499>B6170(122:?.
@M05025:18:000000000-B3NL5:1:1101:15426:2966 2:N:0:TCGAAG
CTATACGGACTACAGGGGTATCTAATCCTGTACGCTACCCATGCTTTCGAGCCTCAGCGTCAGTTGCAGACCAGAGAGCCGCCTTCGCCACTGGTGTTCTTCCATATATCTACGCATTCCACCGCTACACATGGAGTTCCACTCTCCTCTTCTGCACTCAAGTTCAACAGTTTCTGATGCAATTCTCCGGTTGAGCCGAAGGCTTTCACATCAGACTTATTGAACCGCCTGCACTCGCTTTACGCCCAATAAATCCGGACAACGCTTGCCACCTACGTATTACCGCGGCCGCTGGCACGTC
+
CCCCCGGGGGGGGGGGGGGGGGGGGGGGGGG9CFGGGGGGGGGGGGGGGGGGGGGGGGGGGGGGGGGGGGGGGGGGGGGGGGGGGGGGGGGGGGGGGGGGGGGGGGGGGGGFGGGGGGGGGGGGGGGGGGGGGGGGGGFGFGGGGGGGGGGFGGGGGGGFFEGGGGGGGGGGGGGGGGDGGFGGGGGGGGGGGGGGGGDDGGFGFFFFFF9AFFFFFF=EFFFCEF=9BDDFFEEE23?D@99?6>F<@FFFF?C;>(2996?(11?::?FF:08?:B?A0>FA0(3(((-4;9F?<2<1(
@M05025:18:000000000-B3NL5:1:1101:9126:2983 2:N:0:TCGAAG
CTATACGGACTACCAGGGTTTCTAATCCTGTTCGCTACCCATGCTTTCGAGCCTCAGCGTCAGTTGCAGACCAGAGAGCCGCCTTCGCCACTGGTGTTCTTCCATATATCTACGCATTCCACCGCTACACATGGAGTTCCACTCTCCTCTTCTGCACTCAAGTTCAACAGTTTCTGATGCAATTCTCCGGTTGAGCCGAAGGCTTTCACATCAGACTTATTGAACCGCCTGCACTCGCTTTACGCCCAATAAATCCGGACAACGCTTGCCACCTACGTATTACCGCGGCTGCTTGCACGTC
+
CCCCCGGGGGGGGGGGGGGGGGGGGGGFGGGGGGEGDFFGGGGGGGGGGGGGGEGGFGGGGGGGGGGGGFGGGGGFGGGGGGGGGFGGGGGGGGFGFGGFGGG9FCGGCGGGGGGDGGGGCFGGGGGGGG@EFGGGGGGGGGGGGGCFFGG8DFGGGGGGGGCGGGGGGGGGGGFGGGGGG8CFGGGGG6CGGGGGGCEG5D5C9>CFFFFFFFFFBFCEFFF*05@22@BF23>EF6@DFEEFF@9<,33)7<E@;0;;>?:;>FF0684<:?:>?:?FF2<>((((,((3.))4)3-,(
@M05025:18:000000000-B3NL5:1:1101:22878:2986 2:N:0:TCGAAG
CTATACGAACTACACGGGTTTCTAATCCTGTTCGCTACCCATGCTTTCGAGCCTCAGCGTCAGTTGCAGACCAGAGAGCCGCCTTCGCCACTGGTGTTCTTCCATATATCTACGCATTCCACCGCTACACATGGAGTTCCACTCTCCTCTTCTGCACTCAAGTTCAACAGTTTCTGATGCAATTCTCCGGTTGAGCCGAAGGCTTTCACATCAGACTTATTGAACCGCCTGCACTCGCTTTACGCCCAATAAATCCGGACAACGCTTGCCACCTACGTATTACCCCGGCTTCTGGCACGCA
+
CCCCCGGGGGGGGGGGGD@FEGGGGGGGGGGGFEGGGGGGGGGGGGGGGGGGGGGGGGGGGGGGGGGGGGGGGGGGGGGGGGGFGGGGGGGGGGGGGGGEFGFGGGGFGFGGGGGGGGGGGFFGGFGGGGCFGGFFGGFCEGGGFF@FGDFFGGGG,@DFGFDFGFEEFGGGGFFGGGFFF7CFG==FE6DDGGGFGG>7;CFGFFFFFFCAAAAEBFFFCCA4BB2B26>>2::BFFFF@3)(:0:D0@E<EF5;>B6>62,,,-46BBF<B<BFB72632)-(29>;(,(-)52(,,((
@M05025:18:000000000-B3NL5:1:1101:19088:2992 2:N:0:TCGAAG
CTATACGGACTACCAGGGTATCTAATCCTGTTTGCTCCCCACGCTTTCGCACCTGAGCGTCAGTCTTTGTCCAGGGGGCCGCCTTCGCCACCGGTATTCCTCCAGATCTCTACGCATTTCACCGCTACACCTGGAATTCTACCCCCCTCTACAAGACTCTAGCCTGCCAGTTTCGGATGCAGTTCCCATGTTGAGCCCGGGGATTTCACATCCGACTTGACAGACCGCCTGCGTGCGCCTTACGCCAACTAATTACGATTAACGCTTGCAGCCTCCGGATTACCGCGGCTGCTGGCGCGGG
+
CCCCCFGGG@FFFFGDFDGGGFFCCF9EDAFFGGGGCFGGGGGGGGGGGDGGGGGGGGECGCF@D<FAGFFGGFGGGEGEGGDFGEGEG7FD++7>DFF<DGF8E9FFGGGF<FGGG:BF<FFD+4>F,,AFGGCFGGGGDF=E6B8@>:9FG6,:DC,,7,,4@@5<C?8AEC**1=;F7>5:==;F,0=+++*2;C;DD<5DFAA68:+).)232A<<F+*3(,31(((2;<(3(1(2()4383(4(,,,6)4:0(4,())(-((-1)).3::B0((4-2<48>>69(((..(2(,-7-
@M05025:18:000000000-B3NL5:1:1101:8584:3006 2:N:0:TCGAAG
CTATACGGACTACACGGGTATCTAATCCTGTTTGCTCCCCACGCTTTCGAGCCTCAACGTCAGTTACCGTCCAGTAAGCCGCCTTCGCCACTGGTGTTCCTCCTAATATCTACGCATTTCACCGCTACACTAGGAATTCCGCTTACCTCTCCGGCACTCTAGAAAAACAGTTTCCAATGCAGTCCTGGGGTTAAGCCCCAGCCTTTCACATCAGACTTGCTCTTCCGTCTACGCTCCCTTTACACCCAGTAAATCCGGATAACCCTTGCCCCCTACGTATTCCCGCGGCCGCTGGCACGTC
+
CCCCCGFGGGGGGFGGGGGGGGGGGGFGGGGGGGGFF<FGGGGGGEGGGGGGGGGGGGGGGGGGGGGGGGGGGGGGGGGGGGGGGGEGGGGGGFGEGGGGGGGGGFGFFGGGGGD7FF9FGGGDGGGGGGGGGGGGGGGDGGCE68DFGGFGEEGGGGGCFD=DFFFGGGDEFFAFFGCGGGGF>FFCGGGGGGGGGGFDGGFCA>B9FFF646*)7=7C:AF*4>9@2>?4(670:DFA8)>6;(6;4/)<336;1((3:92(.4<(7(8?9>0<:32<0))),-((((,7>B0:(,-((
@M05025:18:000000000-B3NL5:1:1101:14290:3017 2:N:0:TCGAAG
CTATACGGACTACCGGGGTTTCTAATCCTGTTTGCTCCCCACGCTTTCGCACCTGAGCGTCAGTCTTTGTCCAGGGGGCCGCCTTCGCCACCGGTATTCCTCCAGATCTCTACGCATTTCACCGCTACACCTGGAATTCTACCCCCCTCTACAAGACTCTAGCCTGCCAGTTTCGGATGCAGTTCCCAGGTTGAGCCCGGGGATTTCACATCCGACTTGACAGACCGCCTGCGTGCCCTTTACGCCCAGTAAGTCCGCTTAACGTTTGCACCTTCAGTATTACCCGCGCCGCCGGCCGGGG
+
CCCCC9CFEGGADECFC>6CFGA@CC@E<9CCFFF@F@DCF:7::CFF::@FCFGGGFCC@FFFFDFG@FECD@EGGCEFE7FCEF7CE@FDB=CF<@?E9EFD=5AFEEFDC<@?CCE<AF<+3F7F,33,D>=,@FFA=CE8DC7C8B9CE6E6DA?FGDE8EC:FCF2<DF71?>>CG7;7CEGC0?08;CG4C9553C)9=61++3865>39>@))9B*46?BB00(84,-2(8412))((-20(()))6<A?3(3(69(,(4(.<2,(.5))))..)662(((0,,,-((-4(,3-
@M05025:18:000000000-B3NL5:1:1101:12921:3033 2:N:0:TCGAAG
CTATACGGACTACCAGGGTTTCTAATCCTGTTCGCTACCCATGCTTTCGAGCCTCAGCGTCAGTTGCAGACCAGAGAGCCGCCTTCGCCACTGGTGTTCTTCCATATATCTACGCATTCCACCGCTACACATGGAGTTCCACTCTCCTCTTCTGCACTCAAGTTCAACAGTTTCTGATGCAATTCTCCGGTTGATCCGAAGGCTTTCACATCAGACTTATTGAACCGCCTGCACTCGCTTTACGCCCAATAAATCCGGACAACGCTTGCCACCTACGTATTACCGCGGCTGCTGGCACGTC
+
CCCCCGGGGGGGGFGGGGFFGGGGGGGGGFGGGEGGGGGGGGGGGGGGGFGGGGGGCFGGGCFGGGGGFGGGGGGGGGGGGGGGGGGGGGGGGGEGGDGGGFGGGGGGGGGGGGGGGGGGGGGGGGGGGGGGFGGGGGGGFGFGFGFFGGGGGGGGGGGFGGADCFFGGGGGGGGGFFFCGGGC?EFGGDGGGG+BFGFGG5AFFFFFFFFFFFFEECFFF>FEE==BFFD9BE4BBBFFDFF0;>9@FDE<;EF8;@0:6:?(1:?<27>BF(47?:2A?<<AF>;(-3(8708?(,23-
@M05025:18:000000000-B3NL5:1:1101:12795:3044 2:N:0:TCGAAG
CTATACGGACTACCAGGGTTTCTAATCCTATTTGCTCCCCACGCTTTCGTGCCTCAGTGTCAGTTACAGACCAGGCGACCGCCTTCGCCACTGGTGTTCCTCCATATATCTACGCATTTTACCGCTACACATGGAATTCCATCGCCCTCTTCTGCACTCCAGCATACCAGTTTCCATAGCTTACAATGGTTGAGCCATTGCCTTTTACTACAGACTTAGTACGCCACCTACGCACCCTTTCCGCCCAATGATTCCGGATAACGCTTGCCACCTACGTATTACCGCGTCTGCTGGCACGTCG
+
CCCCCGGGGGGGGGGGGGFGGGGGGGGGGGFGGGGGGGGGGGGGGGGGGGGDGCFGGGGGGGGGFGGGGGGGGFGGGGGGGGGGGGGGGGGGGGFFGGGGGGFGGGGGGGGGFGGEE?DFGGGGGGGGGGGFGGFCFGGGF;F>CEEEGGEFGGGGGGGGGGGGGFGFCF=DEGGGGGFGGG?FG7FFGCGGCGGGFFFGDGFFFFFF>AFFF+/093:AFFF>BB9B@=B@F@9@FBF@3>;(;;<DFFF?EEFFF0;D3;@9184<59?2:??1.453)--((-(46144)(4(3861-
@M05025:18:000000000-B3NL5:1:1101:10133:3069 2:N:0:TCGAAG
CTATACGGACTACACGGGTTTCTAATCCTGTTCGCTACCCATGCTTTCGAGCCTCAGCGTCAGTTGCAGACCAGAGAGCCGCCTTCGCCACTGGTGTTCTTCCATATATCTACGCATTCCACCGCTACACATGGAGTTCCACTCTCCTCTTCTGCACTCAAGTTCAACAGTTTCTGATGCAATTCTCCGGTTGAGCCGAAGGCTTTCACATCAGACTTATTGAACCGCCTGCACTCGCTTTACGCCCAATAAATCCGGACAACTCTTGCCACCTACTATTTACCGCGGACTCTGGAACGTG
+
CCCCCGGGG7FFF?FGGGGGGGGFEFGE<FFD<FEGGCGFGGGGGGFGGGGGGGGGGGGGGDGGFGGGGGGGFEFGGGGGD@FEDGGECEDFCFFGF7<<FE<EGFGGGEFGAFFGGGFFCG8FFFFEGFGCFGFGGGFGGG9EEFEGEGGGGAF:EFFGFFG,@=DGEFEEAGGGGGGGGDFGGGGGEGDG>?0?DDBDDGAGFF>AA6CAAF>>39AEFA9CEB@2=@(7:=;E?9@619C3;4(/(54<C5C;2:0991().-)))5).1(,())).66)5((,,(((.69))(.-4(
@M05025:18:000000000-B3NL5:1:1101:19039:3098 2:N:0:TCGAAG
CTATACGGACTACTGGGGTATCTAATCCTGTTTGCTCCCCACGCTTTCGAGCCTCAACGTCAGTTACCGTCCAGTAAGCCGCCTTCGCCACTGGTGTTCCTCCTAATATCTACGCATTTCACCGCTACACTAGGAATTCCGCTTACCTCTCCGGCACTCTAGAAAAACAGTTTCCAATGCAGTCCTGGGGTTAAGCCCCAGCCTTTCACATCAGACTTGCTCTTCCGTCTACGCTCCCTTTACACCCAGTAAATCCGGATAACGCTTGCCCCCTACGTATTACCGCGGCTGCTGGCCCGTA
+
CCCCCGGGGGGGGGGGGGGGGGGGGGGGGGGGGGGGGGGGGGGGGGGGGGGGGFGFGGGGGGGGGGGGGFGDEGGGGGGGGGGGGGGGF@FGGCFGGGGGDGGGGGGGGGGFGGGGGGFGGGGDGEGD@FFGGGGGGGGGGGGGEGGGGGGGEGGDGGGGGFCGCFDEGGGGGGGGGGGFC+=FDFGGGCDC?CFFGGFGDF?GFFA9FAAFFF*>=8>461B;EE=EDDFEFFFD@FFF@4<<A@B?3@CC)9?E>;;1<)5:6:??:?7?FFFFB02::4:A?>9BFF6:BF>2(-79-
@M05025:18:000000000-B3NL5:1:1101:18690:3162 2:N:0:TCGAAG
CTATACGGACTACCGGGGTATCTAATCCTGTTCGCTACCCATGCTTTCGAGCCTCAGCGTCAGTTGCAGACCAGAGAGCCGCCTTCGCCACTGGTGTTCTTCCATATATTTACGCCTTCCACCCCTACACATGGAGTTCCACTCTCCTCTTCTGCACTCAAGTTCAACAGTTTCTGAGGCAATTCCCCGGTTAAGCCGAAGGCTTTCACATCAGCCTTATTGACCCTCCTCCCCCCCCTTTCCGCCCAATCAATCCGGGAAACGCTTGCCCCCTACGTATTCGCTCGGCTCCTGGCAGCTA
+
AC9A@FFGFGGGCFEC:CFGGGGGGFGGAEFFDFEGGCFG@EGG@FFFF<8@C@@EADCFCCFGGDGGCCFF,,CCFCC6+@C?@E7@F@=,B,:BE,,5A<E,@,C@A9,?@CC+,=A,,,E+6A<A8A,E<EAA@=4;,>4D,@3=>;,,7,=DG,,68,@3DE,9D,3=,666,,+3=?F?+,5CE>D7*5?8**33**;**339@996;6)0:=5@FCF*7>(:(((/(6,6(6(32))(2:03(.(,,)..46(((,(((4(-62)((-,((.)),)(-(.-,((-((4(4(-((-
@M05025:18:000000000-B3NL5:1:1101:6266:3240 2:N:0:TCGAAG
CTATACGGACTACCAGGGTTTCTAATCCTGTTTGCTCCCCACGCTTTCGAGCCTCAACGTCAGTCATCGTCCAGCAAGCCGCCTTCGCCACTGGTGTTCCTCCTAATATCTACGCATTTCACCGCTACACTAGGAATTCCACTTGCCTCTCCGACACTCTAGAAAAACAGTTTCCAATGCAGTCCCGGGGTTGAGCCCCGGGTTTTCACATCAGACTTGCCTCTCCGTCTACGCTCCCTTTACACCCAGTAAATCCGGATAACGCTTGCACCATACGTATTACCGCGGCTGCTGGCACGTT
+
CCCCCGGGGGGGGGGGDGFGGGGGGGGGGGGGGGGGGGGGGGGGGGGGGGGGGFGGGGGGGGGGGGGGGGGGGGGGGGGGGGGGGGGGGGGGGGFFGGFGGGGGGFGGGGGGGGGGGGGFGGGGGGGGGGGGGGFFGGGGGGGFGGGGG8FFGGD>CEGGGCFGGFGGGCDFGGGGGGGDGCFGGGG6C*@*;CDD?FB?DD6DDFFFFFFFF6437AEFF6A;@@0((38>16(661@9;).)7=>:BF<4)64:0203694,,24(357??AB?(5<)4ABB120(((40),(1(5(((
@M05025:18:000000000-B3NL5:1:1101:7723:3277 2:N:0:TCGAAG
CTATACGGACTACCAGGGTATCTAATCCTGTTCGCTACCCATGCTTTCGAGCCTCAGCGTCAGTTGCAGACCAGAGAGCCGCCTTCGCCACTGGTGTTCTTCCATATATCTACGCATTCCACCGCTACACATGGAGTTCCACTCTCCTCTTCTGCACTCAAGTTCAACAGTTTCTGATGCAATTCTCCGGTTGAGCCGAAGGCTTTCACATCAGACTTATTGAACCGCCTGCACTCGCTTTACGCCCAATAAATCCGGACAACGCTTGCCACCTACGTATTACCGCGGCTGCTGGCACGTA
+
CCCCCGGGGGGGGGGGGGGGGGGGGGGGGGGGGGGGGGGGGGGGGGGGGGGGGGGGGGGGGGGGGGGGGGGGGGGGGGGGGGGGGGGGGGGGGFGGGGGGGGGGGGGFFGGGGGGGGGGGGGGGGCGGGGGGGGFGGGGGGGGGGGGGGGGGGGGGGGGFGFGGGGGGGGGGGGGGGGGGGCGDDFGGGGGGDGGGGGFGDGFGFFFAFFFFFFAB3FFFFFFFFFFFFFFFFFFFFFFFFFE026(62;E<C35=09609??9B?3:?F<?(,54??BF?FF<(1(499((5)5(3<((.
@M05025:18:000000000-B3NL5:1:1101:11169:3289 2:N:0:TCGAAG
CTATACGGACTACCAGGGTATCTAATCCTGTTCGCTACCCATGCTTTCGAGCCTCAGCGTCAGTTGCAGACCAGAGAGCCGCCTTCGCCACTGGTGTTCTTCCATATATCTACGCATTCCACCGCTACACATGGAGTTCCACTCTCCTCTTCTGCACTCAAGTTCAACAGTTTCTGATGCAATTCTCCGGTTGAGCCGACGGCTTTCACATCAGACTTATTGAACCGCCTGCACTCGCTTTACGCCCAATAAATCCGGACAACGCTTGCCACCTCCGTATTACCGCGTCTGCTGGCACGTA
+
CCCCCGGGGGGGGGGGGGGGGGGGGGGGGGGGGGGGGGGGGGGGGGGGGGGGGGGGGGGGGGGGGGGGEGGGGGGGGGGDGGGGGGGGGGGGGGGGGGGGGGGGGGGGGGGGGGGGDGGGGGGGGGGGGGGGGGFGGGGGFGGGGFGGGFGGGFG=EGGGGGGGGGGGDGGGGGGGGGGGGFF?C:9FEDGGGGGGGGF>D>?GEFFFFFFFFFFFFFFFFFFFEF@=BD;DDF@;?FD@@EED<9>@1=@@C??0;(41>B<;>F?01?>F?B(49?07:AFDBB>,,416<:21(8,,(
@M05025:18:000000000-B3NL5:1:1101:5896:3290 2:N:0:TCGAAG
CTATACGGACTACCGGGGTTTCTAATCCTGTTCGCTACCCATGCTTTCGAGCCTCAGCGTCAGTTGCAGACCAGAGAGCCGCCTTCGCCACTGGTGTTCTTCCATATATCTACGCATTCCACCGCTACACATGGAGTTCCACTCTCCTCTTCTGCACTCAAGTTCAACAGTTTCTGATTCAATTCTCCGGTTGAGCCGAAGGCTTTCACATCAGACTTATTGAACCGCCTGCACTCGCTTTACGCCCAATAAATCCGGACAAAGCTTGCCCCCTACCTATTACCCGCGCTGCTTGCACGTA
+
CCC@CFFGGFEF<FCFGC@@FFGGAF@@FAFFGGGGGGGCFGFFGGGGGCF@FAEFGE+6CCGEEFFGGFGG<,EECFGCC=FCEGDFEGEFEF<,B+AE<EEADGGGE<EG<DFGCC?FEFGCCG7F9=FGF?FFGGE9EFFGFFGCFGGDEFFGGGFGG,67@:EF88@DEADGCG+C9CF;BF@D+C;C7>F5C0*97CF49AF+=B9AB/?=B=C<BCFC355=2?12344;/6@;;<9?(,(/23;EF5?2,,3614(,.)-(4()((3-8().42::A(((,(-,,4)4(,.((.
@M05025:18:000000000-B3NL5:1:1101:12837:3299 2:N:0:TCGAAG
CTATACGGACTACTGGGGTATCTAATCCTGTTCGCTACCCATGCTTTCGAGCCTCAGCGTCAGTTGCAGACCAGAGAGCCGCCTTCGCCACTGGTGTTCTTCCATATATCTACGCATTCCACCGCTACACATGGAGTTCCACTCTCCTCTTCTGCACTCAAGTTCAACAGTTTCTGATGCAATTCTCCGGTTGAGCCGAAGGCTTTCACATCAGACTTATTGAACCGCCTGCACTCGCTTTACGCCCAATAAATCCGGACACCGCTTGCCACCTACGTATTACCGCGGCCGCTGGCACTAA
+
CCCCCGGGGGGGGGGFGGGGGGGGGGGGGGGGGGGGGGGGGGGGGGGGGGGGGGGGGGGGGGGGGCGGGGGGGGGGGGGGGGGGGGGGGGGGGGGGGGGGGGGGGGGGGGGGGGGGGGGGGGGGGGGGGGGGGGGGGGGGGGGGDGGGGGGGGGGGGGGGGGGGGGGGGGGGGGGGGGGFGGGCCEF?EDGGDGCCFC?GGDFGFFFFFFFFFFFFEECEFAF4B=@BF22>DF*(53@?@9>@DF9@?@@<65?E>;(4;(((,4:(4.4<:1:70,).366<,(-(((-,49((()().
@M05025:18:000000000-B3NL5:1:1101:20036:3341 2:N:0:TCGAAG
CTATACGGACTACTGGGGTATCTAATCCTGTTCGCTACCCATGCTTTCGAGCCTCAGCGTCAGTTGCAGACCAGAGAGCCGCCTTCGCCACTGGTGTTCTTCCATATATCTACGCATTCCACCGCTACACATGGAGTTCCACTCTCCTCTTCTGCACTCAAGTTCAACAGTTTCTGATGCAATTCTCCGGTTGAGCCGAAGGCTTTCACATCAGACTTATTGAACCGCCTGCACTCGCTTTACGCCCAATAAATCCGGACAACCCTTGCACCCGACGTATTACCGCGGCGCCTGCCACCTC
+
CCCCCEFGEFFE<FFGGGGGGFGGCGFCEFFFGCGFGCFFFGFFGFFFEFC@CFFFGGCFGGEGFC9FAEGGC@F<DCDGEGGFGDFFGGGGDEEE?CCFCGFFFC?F<@F9?FFCGGGGECFCF4@FFGF@FGG8EEFGFGGGGFFGGEGGFCGCF=@8DDGGGGGGGFFDDFGGGGGGD8+==E9DG6+=D?FFFG5DDGF>CAFFCFAFFFA3>>AEFB66>>(5(/>23>4B5;(:(/;<;;BD,,6=))9((03>BB812:802)).1(126(,:7AA6-((40((4::,().(,(
@M05025:18:000000000-B3NL5:1:1101:13273:3342 2:N:0:TCGAAG
CTATACGGACTACAAGGGTATCTAATCCTGTTTGCTCCCCACGCTTTCGAGCCTCAACGTCAGTCATCGTCCAGCAAGCCGCCTTCGCCACTGGTGTTCCTCCTAATATCTACGCATTTCACCGCTACACTAGGAATTCCACTTGCCTCTCCGACACTCTAGAAAAACAGTTTCCAATGCAGTCCCGGGGTTGAGCCCCGGGTTTTCACATCAGACTTGCCTCTCCGTCTACGCTCCCTTTACACCCAGTAAATCCGGAAAACGCTTGCCACATACCTTTTACCCCGGCCGCTGGCACGTT
+
CCCCCGGGGGGGGGGGGGGGGGGGGGDGGGGGGGGGGGGGGGGGGGGGGGGGGGGGGGGGGGDGGGGGGGGGGGGGGGGGGGEGGGGGGGGGGGGGGGGGGGGGGGGGGGFGGGGGGGGGGGGCFGGGGGG<FGGGGGGGGGGGGGGGGGGCGEGGGGGGGGGFDFFC88=EFDGGGFGGGFFGDFCDEG9*;9FFCCEGGGEGFFFFFC8FFAFF3B**):A;3@9?D<;E;>7?B(6;=;<33;66144<26979>:(3(89(48?0(..()))()))--22((-339(-((,1(2(((
@M05025:18:000000000-B3NL5:1:1101:15967:3453 2:N:0:TCGAAG
CTATACGGACTACCAGGGTTTCTAATCCTGTTTGCTCCCCACGCTTTCGCACCTCAGTGTCAGTATTAGTCCAGGTGGTCGCCTTCGCCACTGGTGTTCCTTCCTATATCTACGCATTTCACCGCTACACAGGAAATTCCACCACCCTCTACCATACTCTAGTCAGTCAGTTTTGAATGCAGTTCCCAGGTTGAGCCCGGGGATTTCACATCCAACTTAACAAACCACCTACGCGCGCTTTACGCCCAGTAATTCCGATTAACGCTTGCACCCCCTTTATTACCCCGGCTGCTGGCACAGG
+
CCCCCGGGGGGGGGGGGGGGGGGGGGGGGGGGGGGGGGGGGGGGGGGGGGGGGDGGGGGGGGGGGGGGGGGGGGGGGGGGGGGGGGFGGGGGGGFGGGGGGGGGGGGGGGGGGGGGGGGGGGGGGGGGGGGGGGGGGGGGGGCGGEGFGGGGDFGGGGGGGEFGGGDFGGGGGGGGFGFCFFGGGGGG86ADFCFFFFEGCDBGFFFFFFFFFFA@BFE;FF4>B>9D@D@F=B@>FFF@DEF?FFB@@EE<A9AB08<??<<(,34-347?(,-(()..))42((40996:204<(.48(
@M05025:18:000000000-B3NL5:1:1101:13293:3469 2:N:0:TCGAAG
CTATACGGACTACAAGGGTTTCTAATCCTGTTCGCTACCCATGCTTTCGAGCCTCAGCGTCAGTTGCAGACCAGAGAGCCGCCTTCGCCACTGGTGTTCTTCCATATATCTACGCATTCCACCGCTACACATGGAGTTCCACTCTCCTCTTCTGCACTCAAGTTCAACAGTTTCTGATGCAATTCTCCGGTTGAGCCGAAGGCTTTCACATCAGACTTATTGAACCGCCTGCACTCGCTTTACGCCCAATAAATCCGGACAACGCTTGCCACCTACGTATTACCGCGGCTGCTGGCACGTA
+
CCCCCGGGGGGGGGGGGGGGGGGGGGGGGGGGGGGGGGGGGGGGGGGGGGGGGGGGGGGGGGGGGFGGGGGGGGGGGGGGGGGGGGGGGGGGGGGGGGGGGGGGGGGGGGGGGGGGGGGGGGGGGGGGGGGGGGGGGGGGGGGGDFFGFGGGGGGGGGGGGFGGGGGGGGGGGGGGGGGGGDFGGGGGGGGGGGGGGDFGDGFGAFFFFFFFFFFFBFFFFFFEF2>2@DDFDFFFFFFFFFF;DBFFF@;)9EC@@>?>>??FF?((3(47BBF?<BF9:<AB:999923::)5?1,3<(
@M05025:18:000000000-B3NL5:1:1101:17961:3483 2:N:0:TCGAAG
CTATACGGACTACTAGGGTATCTAATCCTGTTCGCTCCCCATGCTTTCGCTCCTCAGCGTCAGTAAATGCCCAGAGACCTGCCTTCGCCATCGGTGTTCCTCCTGATATCTGCGCATTTCACCGCTACACCAGGAATTCCAGTCTCCCCTACATCACTCTAGTCTGCCCGTACCCACCGCAGATCCGAGGTTGAGCCTCGGACTTTCACGGCAGACGCGACAAACCGCCTACGAGCTCTTTACGCCCAATAAATCCGGATAACGCTTGCGCCCTACGTATTACCGCGGCTGCTGGCACGTA
+
CCCCCFGGGGGGGGGGGGGGGGGGGGGGGGGGGGGCGGGGGGGGGGGGGGGGGGGGGGGGGGGFGGGGGGFGGGGGGGGGGGGGGGGGGGGGGGGGGGGGGGGGGGGGGGGGGGGGGGGFGGGGGGGGGGGGGGGGGGGGGGGGGGGGGGGGGGGGGGGGGGGGGGGGGGGGGGGGGGGGGGDFFGF6@?7CFDGGGCFGCGFGFFFFFFBEFFFB=>9:5>D@?DFBFF1;?B6;38<2:<<0?>06(()-4<AB9>11:A2690:??1909>7:(,,)544<179((2,4).32,4:2.
@M05025:18:000000000-B3NL5:1:1101:10196:3499 2:N:0:TCGAAG
CTATACGGACTACAGGGGTATCTAATCCTGTTTGCTCCCCACGCTTTCGTGCCTCAGTGTCAATGTTGGTCCAGGTAGCTGCCTTCGCCATGGATGTTCCTCCTGATCTCTACGCATTTCACTGCTACACCAGGAATTCCGCTACCCTCTACCACATTCTAGTCATCCAGTATCCACTGCAGTTCCCAGGTTGAGCCCAGGGCTTTCACAACGGACTTAAATAACCACCTACGCACGCTTTACGCCCAGTAATTCCGAGTAACGCTTGCACCCTTCGTATTACCGCGGCTGCTGGCACGAA
+
CCCCCGGGGGGGGGGGGGGGGGGGGGGGGGGGGGGGGGGGGGGGGGGGGGGGGGGGGGGGGGGGGGGGGGGGGGGGGGGGGGGGGGGGGGGGGGGGGGGGGGGGGGGGGGGGGGGGGGGGGGGGGGGGGGGGGGGGGGGGGGGGGGGGGGGGGGGGGGGCGGGGGGGGGGGGGGGGFGGGGGGGGGGGGDGGGGGGGGFFGG>CFFFFFFFFFFFBFFFFFFFEF@EFFFFEFFDFBBF=>=EFF=@FF@)9<7C9@@9;@CC198?DD@3@D<8?B:11?<9B0>99>69?FF0:,41-(
@M05025:18:000000000-B3NL5:1:1101:8872:3543 2:N:0:TCGAAG
CTATACGGACTACCGGGGTATCTAATCCTGTTCGCTCCCCATGCTTTCGCTCCTCAGCGTCAGTAAATGCCCAGAGACCTGCCTTCGCCATCGGTGTTCCTCCTGATATCTGCGCATTTCACCGCTACACCAGGAATTCCAGTCTCCCCTACATCACTCTAGTCTGCCCGTACCCACCGCAGATCCGAGGTTGAGCCTCGGACTTTCACGGCAGACGCGACAAACCGCCTACGAGCCCTTTACGCCCACTAAATCCGGATAACGCTTGCGCCCTCCGTATTACCCCGGCTGCTGGCACGTC
+
CCCCCFFGGGGFGGGGGGGGGGGGFFGGGGGGGGGGGGGGGGGGGGGGGGGGGGGGGGGGGGDGGFGGGGGGGGGGGGGGGGGGGGGEGDGGGE?FFGGGGGFFGFGFGGGFGGGGGGGGGGGGGGGGFGG<FEGGGGEFAFGGGGCEE?DEDFCFGGGFGGEFGGGGGD>>EG,4:?DGGG?FGGG*;C4C4?CDGFFDDDEDFAF6BF>BEFFD;34>E5>(6?>>BB(3(462(4:04)-(8>>B(3304)633401:486>6?((((-(((-3,:18)64(37(,(,83)4<:?161
@M05025:18:000000000-B3NL5:1:1101:9082:3551 2:N:0:TCGAAG
CTATACGGACTACCCGGGTTTCTAATCCTGTTCGCTACCCATGCTTTCGAGCCTCAGCGTCAGTTGCAGACCAGAGAGCCGCCTTCGCCACTGGTGTTCTTCCATATATCTACGCATTCCACCGCTACACATGGAGTTCCACTCTCCTCTTCTGCACTCAAGTTCAACAGTTTCTGATGCAATTCTCCGGTTGAGCCGAAGGCTTTCACATCAGACTTATTGAACCGCCTGCACTCGCTTTACGCCAAATAAATCCGCACAACGCTTGCCACCTACGTATTACCGCGGCTGCTGGCACGTC
+
CCCCCGGEGGGFGGGGEGGG@FG9@EGGGGGGGEGGGGGGGGFFGAFGGGFDGFGGGGGGE@CGGGGFGGFDCEF@GGFFGGDEGGFEEGGGFFA8FDFGGFFFFCFDFFGFFFDGGGGGGFGGGGGGGGG<CFC==FFCFFFGGGGGGFGGGGGGGFEFFB@DFGGFFFC@CDFA:E=DDD@DGFG7>+?DDFGDFCA*@DA>FFFFFF>90;AEFFCEFC8*3@BF296@D@>81:;;?4C0<@(.64;7;?7;((42>??>;083<:<.4??0:2)44))621(-(-43),4(14(3(
@M05025:18:000000000-B3NL5:1:1101:21678:3569 2:N:0:TCGAAG
CTATACGGACTACCAGGGTATCTAATCCTGTTCGCTACCCATGCTTTCGAGCCTCAGCGTCAGTTGCAGACCAGAGAGCCGCCTTCGCCACTGGTGTTCTTCCATATATCTACGCATTCCACCGCTACACATGGAGTTCCACTCTCCTCTTCTGCACTCAAGTTCAACAGTTTCTGATGCAATTCTCCGGTTGAGCCGAAGGCTTTCACATCAGACTTATTGAACCGCCTGCACTCGCTTTACGCCCAATACATCCGGACAACGCTTGCCACCCACGTATTACCGCGGCTGCTGTCCCGTC
+
CCCCCGGGGGGGGGGGGGGGGGGGGGGGGGGGGGGGGGGGGGGGGGGGGCGDGGGGGGGGGGGGGGGGGGGDGGGFFGGGGDCEGGGGGGGGGGGGEFEFFGGGEFGFGGGGGGGGGGGGGGFGGGGGGGGGGGGGGGGGGGGGF8ECFGGGGFGGFFD8D9@>=FGGGGGFGGGGDGGGG8EDD=DGCDGDGGFFFGF>D**0;CFFFAFFF>A==FEC>BFAB=9@@@FF(;5B25(6<C<DDF>@;@E)3663,((.42(((,3-6>9??,,4(-()(559<>>0>(434?4)),-.(
@M05025:18:000000000-B3NL5:1:1101:19762:3633 2:N:0:TCGAAG
CTATACGGACTACAGGGGTATCTAATCCTGTTCGCTACCCATGCTTTCGAGCCTCAGCGTCAGTTGCAGACCAGAGAGCCGCCTTCGCCACTGGTGTTCTTCCATATATCTACGCATTCCACCGCTACACATGGAGTTCCACTCTCCTCTTCTGCACTCAAGTTCAACAGTTTCTGATGCAATTCTCCGGTTGAGCCGAAGGCTTTCACATCAGACTTATTGAACCGCCTGCACTCGCTTTACGCCCAATAAATCCGGACAACGCTTGCCACCTACGTATTACCGCGGCTGCTGGCACGTA
+
CCCCCGGGGGGGGGGGGGGGGGGGGGGGGGGGFGGGGGGGGGGGGGGGGGGGGGGGGGGGGDGGGGGGGGGGGGFFGGGGGGGGGGGGGGGGGGGGGGGGGGGGGGGGGFFFGGGGGGGGGGGGGGGGGGGGGGGGGGGAGGGGGFFGCDFFGGGGGFGDGDFFGGGGGGGGGCGGGGGGGGGGFG@FGDDD?CCCCC5DDCFGFFFC6B>AF>FEEFFFFC6AE29=@F>DBBEFFFFF?9CDD9BFDFF3<?CEF0<6(4?29:?6?7A?B(2:<1444AAF(4(,4(-4:)(4.268.
@M05025:18:000000000-B3NL5:1:1101:18779:3664 2:N:0:TCGAAG
CTATACGGACTACCGGGGTATCTAATCCTGTTTGCTCCCCACGCTTTCGAGCCTCAACGTCAGTTACAGTCCAGTAAGTCGCCTTCGCCACTGGTGTTCCTCCTAATATCTACGCATTTCACCGCTACACTAGGAATTCCACTTACCTCTCCTGCACTCCAGCCTGACAGTTTCCAATGCAGTCCAGGGGTTGAGCCCCTGCCTTTCACACCAGACTTGCCATGCCGTCTACGCTCCCTTTACACCCAGTAAATCCGGATACTGCTTGCCCCCTACGTATTACCCGGGCGTCTGGCCCGTG
+
CCCCCGGGGGGGGGGGGGGGGGGGGGGGGGGGGGGFGGGGGGGGGGGGGGGGGGGGGGGGGGGGGGGGGGGGGGGGGGGGGGGGGGGGGGGGGGGGGGGGGGGGGGGGGGGGGGGGGGGEFGGGGGGGGGGGGGGGGGGGGGGGGGGGGGGFFGGFGGGGGGGGGGFGGGFGGGGGGGGGFGGGFGGGGGGGGGGGGGEGFDFFFFFFFFFEFF4BEFFFFFFBEF>FFFFFFF26;DDAECC?EF@;DFF)66?@B;02<).).:>DFFFF>06::?)424)),011(--4::0),(((-
@M05025:18:000000000-B3NL5:1:1101:23915:3681 2:N:0:TCGAAG
CTATACGGACTACTGGGGTATCTAATCCTGTTCGCTACCCATGCTTTCGAGCCTCAGCGTCAGTTGCAGACCAGAGAGCCGCCTTCGCCACTGGTGTTCTTCCATATATCTACGCATTCCACCGCTACACATGGAGTTCCACTCTCCTCTTCTGCACTCAAGTTCAACAGTTTCTGATGCAATTCTCCGGTTGAGCCGAAGGCTTTCACATCAGACTTATTGAACCGCCTGCACTCGCTTTACGCCCAATAAATCCGGACAACGCTTGCCACCTACGTTTTACCGCGGCTGCTGGCACGTC
+
CCCCCGGGGGGGGGGFGGGGGGGGGGGGGGGGGGGGGGGGGGGGGGGGGGGGGGGGGGGGGGGGGGGGGGGGGGGGGGGGGGGGGGGGGDGGGGFGGGGGGGFGGGGGGGGGGGGGGDGGGCFGGGGGGGGGFGGGGGGGGGAEEFGGGGGGGGGGGGGGG9=BFGGGGGGEFGGFGGGGGDGGGD?FGDGGGCFGGGFCDGACFF>AFFFF8FFFFACEF+BEFFF>BFFFFFB3>>FF;34(3923=@F<)<?696?F>:2(7?B:18<D(42::2(.4:AF(4((,4(()).,(.(((
@M05025:18:000000000-B3NL5:1:1101:14329:3697 2:N:0:TCGAAG
CTATACGGACTACCAGGGTTTCTAATCCTGTTTGCTCCCCACGCTTTCGTGCCTCAGTGTCAATGTTGGTCCAGGTAGCTGCCTTCGCCATGGATGTTCCTCCTGATCTCTACGCATTTCACTGCTACACCAGGAATTCCGCTACCCTCTACCACATTCTAGTCATCCAGTATCCACTGCAGTTCCCAGGTTGAGCCCAGGGCTTTCACAACGGACTTAAATAACCACCTACGCACGCTTTACGCCCAGTAATTCCGAGTAACGCTTGCACCATTCGTATTACCGCGGCTGCTGGCACTAA
+
CCCCCGGGGGGGGGGGGGGGGGGGGGGGGGGGGGGGGGGGGGGGGGGGGGGGGGGGGGGGGGGGGGGGGGGGGGGGGGGGGGGGGGGGGGGGGGGGGGGGGGGGGGGGGGGGGGGGGGGGGGGGGGGGGGGGGGGGGGGGGGGGGGGGGFFFGGGGGGGGFGGGGGGGGGGGFGGGDFGGGGGFGFGCFFDDFFGGGGFGGGF7AFFFFFFFFFFFFFEFFFFFFFEFDFFFAA>9@>2@@CFF@2>@;=35?CEC;32617C(1;DF?EFF@AEEE@B:>ABF?>B9166<27(1(.().
@M05025:18:000000000-B3NL5:1:1101:15080:3719 2:N:0:TCGAAG
CTATACGGACTACACGGGTATCTAATCCTGTTTGCTCCCCACGCTTTCGTGCCTCAGTGTCAGTGTTGGTCCAGGTAGCTGCCTTCGCCATGGATGTTCCTCCTGATCTCTACGCATTTCACTGCTACACCAGGAATTCCGCTACCCTCTACCACACTCTAGTAGCCCAGTATCCACTGCAGTTCCCAGGTTGAGCCCAGGGCCTTCACAACGGACTTAAACGACCACCTACGCACGCTTTACGCCCAGTAATTCCGGGTAACGCTTGCAACCTTCGTATTACCGCGGCTGCTGGCACGAA
+
CCCC@FGC;CFGFGFE:@FEGGGGCF<FGGGGGGGGGDGGFGGGDEFFGGGGGCCFGGGGGFGFGGGGGEGGFGGFCEFFC@FEGGGGFGGGD=EFFGGGGCGG@FEAFGCFGGCFCFFFFGGFFGGGFGDGGGFGGGFGGGGGGEF@ED9=@8=DE@GFDGF,6=3DEDGGGGGGFCCF?FG?FEC?FF2==FG?87:CFD*+::AFFFFFFF?A566AF>BB=A2<@BB==@>22>(127>7((6?0()9759?@(4(61?:(,1212)5302((.1(54A<-136>(4:??0(4>1(-
@M05025:18:000000000-B3NL5:1:1101:23325:3733 2:N:0:TCGAAG
CTATACGGACTACAGGGGTTTCTAATCCTGTTCGCTACCCATGCTTTCGAGCCTCAGCGTCAGTTGCAGACCAGAGAGCCGCCTTCGCCACTGGTGTTCTTCCATATATCTACGCATTCCACCGCTACACATGGAGTTCCACTCTCCTCTTCTGCACTCAAGTTCAACAGTTTCTGATGCAATTCCCCGGTTGAGCCGAAGGCCTTTACATCAGCCTTATTTAACCGCCTGCACCCGCTTTACGCCAAATAAATCCGGACAACCCTGGCACCCCATCTATTCACCACGCCTCTTGCCCGTC
+
CC@CCG@GGGGGGGCFGGCCFGFGGGGGGFGGCBFGGGGGGGFFEF<FG?EGGGFFGCEGCC:EF9FFGDDCFGCEF:<F@FF:FF,?FGGAFF,BACFFGFGFFAFG9ED,EFCFCCGDFFF:=>CFGDG8ADFDE=EFGGAF9DF9>,==C,,,@98DC6E,3EFG?CFGG8768:D+=?DFG82=7++39C*;7*9;*;**;9*+4+1=+**)046?@++*0>(-5>9B38(/,(421CC((6(.(.1;C?363-031(((-(((.()-((((())).-).).(4(((4()))(,4((
@M05025:18:000000000-B3NL5:1:1101:17046:3733 2:N:0:TCGAAG
CTATACGGACTACCGGGGTTTCTAATCCTGTTCGCTACCCATGCTTTCGAGCCTCAGCGTCAGTTGCAGACCAGAGAGCCGCCTTCGCCACTGGTGTTCTTCCATATATCTACGCATTCCACCGCTACACATGGAGTTCCACTCTCCTCTTCTGCACTCAAGTTCAACAGTTTCTGATGCAATTCTCCGGTTGAGCCGAAGGCTTTCACATCAGACTTATTGAACCGCCTGCACTCGCTTTACGCCCAATAAATCCGGACAACGCTTGCCACCTACGTATTACCGCGGCCTCTGGCCCGTA
+
CCCCCGGGGGFGGGGGGGGEGGGGGGGGGGGGGGGGGGGGGGGGGGGGGGGGGGGGGGGGGGGGGGGGGGGGGGGGFGGGGGGGGGGGGGGGGGDGGGGGGGGGGGFGGGGGGGGGGGEGGGGGGGGGGGGGFGFGGGGGGGGGGGGGGF=EGGGGGGG?F?EFFFFFFGGDFFGFEG?DFCD?FGGGGGDGGFFGFG549;AFF4?=FFFAAFF@EFCE:::C3BFB60=?;4@EFF<<<)7;?0(343;)7<4>11(41(3290140062:7>2812.:AF4((-3(-(,().)((-((
@M05025:18:000000000-B3NL5:1:1101:11175:3826 2:N:0:TCGAAG
CTATACGGACTACCGGGGTATCTAATCCTGTTCGCTACCCATGCTTTCGAGCCTCAGCGTCAGTTGCAGACCAGAGAGCCGCCTTCGCCACTGGTGTTCTTCCATATATCTACGCATTCCACCGCTACACATGGAGTTCCACTCTCCTCTTCTGCACTCAAGTTCAACAGTTTCTGATGCAATTCTCCGGTTGAGCCGAAGGCTTTCACATCAGACTTATTGAACCGCCTGCACTCGCTTTACGCCCAATAAATCCGGACAACGCTTGCCACCTACGTATTACCGCGGCTGCTGGCACGTA
+
CCCCCGGGGGGGGGGGGDGGGGGGGGGGGGGGGGGGGGGGGGGGGGGGGGGGGGGGGGGGGGGGGGGGGGGGGGGGGGGGGGGGGGGGGGGGGGGGGGGGGGGFGDGGGGGGFFEFGGGGGGGGGGGGGGGGGGFGGGFGGGGGFGGGGGGGGCGGGGGFGGGGGGGGGGGFGGGGGGGGGFGGGFGGEDGGGGGGGGFGGGFFFFFFFFFFFFFEBFEFFFF43>@F@<;<;8<E?BF??3;?<;:@;@3<CFFE9(49>??1(4:(48<<?B2011)639<A(0(((((,.).4(80..
@M05025:18:000000000-B3NL5:1:1101:25527:3843 2:N:0:TCGAAG
CTATACGGACTACCCGGGTATCTAATCCTGTTCGCTACCCATGCTTTCGAGCCTCAGCGTCAGTTGCAGACCAGAGAGCCGCCTTCGCCACTGGTGTTCTTCCATATATCTACGCATTCCACCGCTACACATGGAGTTCCACTCTCCTCTTCTGCACTCAAGTTCAACAGTTTCTGATGCAATTCTCCGGTTGAGCCGAAGGCTTTCACATCAGACTTATTGAACCGCCTGCACTCGCTTTACGCCCAATAAATCCGGACAACGCTTGCCACCGACGTATTACCGCCGCTTCTGGCACGTG
+
CCCCCGGFGEGEDCFGGG@FGFFGAFFGGGGGFDGGEGEFFFFGGGFEFGCFG,EFFGCFGEEEGGGFGGGDGGGGG,<@FCFFEGDEGCFGGDEFGGGGGDFDE?FGFGGGGGGGGGGAFGGGGGEGCF9ECEFGEFGGDB=DFGGGGGGGGA8E3EG8E,EFDE99@,EFFGGCDFFFGDDGG79CG6C9DG>9DC>;CDFF9AFFFFC4BA635BEE++886269(/>B=;>;;6707CE?D9@F034<<EEFB6:9;::7106:<?<<6-(-44(60<26-4(,4-(46).47<6?(
@M05025:18:000000000-B3NL5:1:1101:18484:3847 2:N:0:TCGAAG
CTATACGGACTACCCGGGTTTCTAATCCTGTTCGCTACCCATGCTTTCGAGCCTCAGCGTCAGTTGCAGACCAGAGAGCCGCCTTCGCCACTGGTGTTCTTCCATATATCTACGCATTCCACCGCTACACATGGAGTTCCACTCTCCTCTTCTGCACTCAAGTTCAACAGTTTCTGATGCAATTCTCCGGTTGAGCCGAAGGCTTTCACATCAGACTTATTGAACCGCCTGCACTCGCTTTACGCCCAATAAATCCGGACAACGCTTGCCACCTACGTATTACCGCGGCTGCTGCCACGTA
+
CCCCCGGGGGGGGGGGGGFGGFGGGGGGGGGGGGGGGGGGGGGGGGGGGDFCGFGGGGGGGGGGGGGCGFFFGGGGGGGGGDGGGGGGGGGGFGCGGGGGGGGGGGGGGGGGGGG7FGGGGGGGGGGGGG9FDFFGFGEFGGFFEFE8>FGGGFF:8@DFGGFGGGDGGGGFFGGGFFG7DFGGGGFF>DGDDG5DCDFGCD6*@4+9BFFFAFFFFFCFFAFEE29@FFDDFFAFD;DDF<C;;93:8;;34?E13:<96:6>1<:63(62:?3>FFFF0<AAFF>3>>9:>D)33)33.
@M05025:18:000000000-B3NL5:1:1101:13868:3879 2:N:0:TCGAAG
CTATACGGACTACACGGGTATCTAATCCTGTTTGCTCCCCACGCTTTCGTGCCTCAGTGTCAATGTTGGTCCAGGTAGCTGCCTTCGCCATGGATGTTCCTCCTGATCTCTACGCATTTCACTGCTACACCAGGAATTCCGCTACCCTCTACCACATTCTAGTCATCCAGTATCCACTGCAGTTCCCAGGTTGAGCCCAGGGCTTTCACAACGGACTTAAATAACCACCTACGCACGCTTTACGCCCAGTAATTCCGAGTAACGATTGCACCCTTCGTATTACCGCGGCTGCTGGCACGAA
+
CCCCCGGGGGGGGGGGGGGGGGGGGGGGGGGGGGGGGGGGGGGGGGGGGGGGGGGGGGGGGGGGGGGGGGGGGGGGGGGGGGGGGGGGGGGGGGGGGGGGGGGGGGGGGGGGGGGGGGFGGGGGGGGGGGGGGGGGGGGGGGGGGGG@FGGGFGGGGGGGGCFGGGGGEGGGGGGDGGFFGGGGGGGG?DDF8FFFCGFGFGFGFFFFFFFFEFFAFF@EFFFEE.*<4B=<@=AFFBFFD=C?D@>F;(9)<5<CE;B1@FFF<@FF3?E@FF:<:<7?3<<>?>6(496()4:?(.(4,
@M05025:18:000000000-B3NL5:1:1101:13369:3924 2:N:0:TCGAAG
CTATACGGACTACACGGGTATCTAATCCTGTTCGCTACCCATGCTTTCGAGCCTCAGCGTCAGTTGCAGACCAGAGAGCCGCCTTCGCCACTGGTGTTCTTCCATATATCTACGCATTCCACCGCTACACATGGAGTTCCACTCTCCTCTTCTGCACTCAAGTTCAACAGTTTCTGATGCAATTCTCCGGTTGAGCCGAAGGCTTTCACATCAGACTTATTGAACCGCCTGCACTCGCTTTACGCCCAATAAATCCGGACAACGCTTGCCACCTACGTTTTACCGCGGCTGCTCGCACGGG
+
CCCCCGGGGGGGGGGGGGGGGGGGGGGGGGGGGGGGGGGGGGGGGGGGGGGGGGGGGGGGGGGGGFGGGGGGGGGGGGGGGGGGGGGGGGGGGGGGGGGGGGGGGGGGGGGGGGGGGGGGGGGGGGGGGGFGGGGGGGGGFGGGGGGGGGGGGGGGCFGFGGGGGGGGGFGGGGGGGGGGGGGFGGGGGGGGGGGGGGFGDDFGFFFAFFFFFFFBEFFFFFFFFFFFFFFFFF=@FF<DFFF?;09@FD33>??EFB;;0:622:B((5><62:><?((4AD21;6(941:2)47(73((
@M05025:18:000000000-B3NL5:1:1101:24077:3924 2:N:0:TCGAAG
CTATACGGACTACCCGGGTATCTAATCCTGTTCGCTACCCATGCTTTCGAGCCTCAGCGTCAGTTGCAGACCAGAGAGCCGCCTTCGCCACTGGTGTTCTTCCATATATCTACGCATTCCACCGCTACACATGGAGTTCCACTCTCCTCTTCTGCACTCAAGTTCAACAGTTTCTGATGCAATTCTCCGGTTGAGCCGAAGGCTTTCACATCAGACTTATTGAACCGCCTGCACTCGCTTTACGCCCACTAAATCCGGACAACGCTTGCCACCTACGTATTACCGCGGCCTCTGGCACGTA
+
CCCCCGEGGGGGGGGGGGGGGGGGGGGGGGGGGGGGGGGGGGGGGGGGG?FGGCGGGFGGGGGGGGGGGGGGGGCEGGGGGGEEGGGGFGGGGGCGG>FAFGCGGGGGGGGFGGGDEEFFGGFEDEGGGGGGFGCGGEEDFGGGGCFGGFGGGGGF8FGGD9=EFGGGGGGGFGED:EFGFGGCGGDDDCDGGGDGGDE>CCACFFFFFCFFFF>BB6AEF=FEFB2===BBDEF;<B0=DEC;;(3;(/.=3<?8>0:>6601(,1-8?9??FF?:B)-54A<(4;30((47:70(81?(
@M05025:18:000000000-B3NL5:1:1101:21203:3962 2:N:0:TCGAAG
CTATACGGACTACCGGGGTTTCTAATCCTGTTCGCTACCCATGCTTTCGAGCCTCAGCGTCAGTTGCAGACCAGAGAGCCGCCTTCGCCACTGGTGTTCTTCCATATATCTACGCATTCCACCGCTACACATGGAGTTCCACTCTCCTCTTCTGCACTCAAGTTCAACAGTTTCTGATGCAATTCTCCGGTTGAGCCGAAGGCTTTCACATCAGACTTATTGAACCGCCTGCACTCGCTTTACGCCCAATAAATCCGGACAACGCTTGCAACCTACGTATTACAGCGCTCGCTGGCACGAA
+
CCCCCGGGFGGGGGGGGGGGGGGGGGGGGGGGGGGGGGGGGGGGGGGGGGGGGGGGGGGGGGGGGGGGGGGFFGGGGGGGGGGGGGGGGGGGGGGGGGGGGGGGGGGGGGGGGGGGGGGGGGGGGGGGDGGGGGGGGGGGGFEFFGGGGGGGGGGGGGGGG9@FGGGFFGGGGGGGFGGGGGG8FCGGGGGGDGGDGD>4>>9?AFFFAFFFFF4>@@;CFFF4==B=6<FFFFEEFFFDFCC@FFBFDFFAF69:>039>BF9B?B<B)6280:B6??97>F))59((,-1(((427((-
@M05025:18:000000000-B3NL5:1:1101:22934:3963 2:N:0:TCGAAG
CTATACGGACTACCGGGGTTTCTAATCCTGTTTGCTCCCCACGCTTTCGAGCCTCAACGTCAGTTACCGTCCAGTAAGCCGCCTTCGCCACTGGTGTTCCTCCTAATATCTACGCATTTCACCGCTACACTAGGAATTCCGCTTACCTCTCCGGCACTCTAGAAAAACAGTTTCCAATGCAGTCCTGGGGTTAAGCCCCAGCCTTTCACATCAGACTTGCTCTTCCGTCTACGCTCCCTTTACACCCAGTAAATCCGGATAACGCTGCCCCCCTACGTATTACCGCGCCTGCTGCCACGTT
+
CCCCCGGGGGGGGGGGGGFGGGGGGGGGGGGGGGGGGGGGGGGGGGGGGGGGGGGGGGGGGGGGGGGGGGGGGGGGEGGGGGGGGGGGGGGGGGGGGGGGGGGGGGGGGGGGGGGGGGGGGGGGGGGGGGGGGGFGGGGGGGGGGGGGGGDFGGGEGFGGGGFGGGFGFGGGGGGGGFFFDGGGGGGGG*@CG>FCCCBDGFFFFFFFFFAFFF*8>BE4+;B3EF@;12(>?1:@FFFFE4CE<59;06<9).).31(-8)5:((((44?>-7143,5<?FA>:;F(24(427),)594.
@M05025:18:000000000-B3NL5:1:1101:19763:4088 2:N:0:TCGAAG
CTATACGGACTACTGGGGTTTCTAATCCTGTTCGCTACCCATGCTTTCGAGCCTCAGCGTCAGTTGCAGACCAGAGAGCCGCCTTCGCCACTGGTGTTCTTCCATATATCTACGCATTCCACCGCTACACATGGAGTTCCACTCTCCTCTTCTGCACTCAAGTTCAACAGTTTCTGATGCAATTCTCCGGTTGAGCCGAAGGCTTTCACATCAGACTTATTGAACCGCCTTCACTCGCTTTACGCCCAATAAATCCGGACAACGCTTGCCACCTACGTAATACCGCCGCTCCTGGCACGTA
+
<C@CCFCGGGGGGGFFGGGGGDF9FGEFF9FF9CF@GGGFEFCFAFGFGGCEF@FCFGGGGD7FCGGGGGD<@EF8FGGG+CFECFGGGGGGF<AFDFFFFFGGCGFDE?FFCDGGEGFGG9FFDEGEGGFEEGFFEFGCF=;EDEFFGGFGGFFADFGDGD=EFFGG9ADAFG,@,@DFFFF8D=DCCC9CCCCF6DE>CGFGFA>6==A6AFF47FCEFFF4>>(:22(8;@**(603176,;@@FDF374CC;3((49(.(--8<:4)3:<?B:24(-)),32,33((-(5(,3838.
@M05025:18:000000000-B3NL5:1:1101:14818:4128 2:N:0:TCGAAG
CTATACGGACTACCGGGGTTTCTAATCCTGTTCGCTACCCATGCTTTCGAGCCTCAGCGTCAGTTGCAGACCAGAGAGCCGCCTTCGCCACTGGTGTTCTTCCATATATCTACGCATTCCACCGCTACACATGGAGTTCCACTCTCCTCTTCTGCACTCAAGTTCAACAGTTTCTGATGCAATTCTCCGGTTGAGCCGAAGGCTTTCACATCAGACTTATTGAACCGCCTGCACTCGCTTTACGCCCAATACATCAGGAAAACGCTTTCCACCTACGTATTACCGCGGCTGCTGACACGTG
+
@CCC@EFBCEFC@FEFGDGGDFFEFGEF9FGG9FE;:CFGFGE8CFFGCDEEGFGCFGEGCCFEFFGFG9FFGG8<DFGGE>=CCCFGGDGGGGF?FGGFGGGGGGGGG9<E<D=:8?FCAF@FG7:F9FEF?EG:EFGD@FGGAC8EEEDFG8DFDFF8D,@EGGGGF8DEAFG8,@:7C?FFFFDG>+9<7*;CFG>>77AF9;AFAABFBFF@3B=CBCFF=2(8(6@F@(4(:;32=EF;;(.6,(6)3)..,:0(58<(,41(4<49(.5(((,-4)).4(,112138B),)514(
@M05025:18:000000000-B3NL5:1:1101:15179:4174 2:N:0:TCGAAG
CTATACGGACTACACGGGTATCTAATCCTGTTTGCTCCCCATGCTCTCATGCCTCAGCGTCAGTTACAGTCCAGTAAGTCGCCTTCGCCACTGGTGTTCTTCCTAATCTCTACGCATTTCACCGCTACACTAGGAATTCCACTTACCTCTCCTGCACTCTAGTTAAACAGTTTTATATGCTTTCTACAGGTTAAGCCTATATATTTAACATATAACTTGTTTAACCGCCTACGCATCCTTTACGCCCAGTTATTCCGAACAACGCTTGCCACCTACGTATTACCGCGGCTGCCGGCCCGTC
+
CCCCCGGGGGGGGGGGGGGGGGFGGGGGGGGGGGGGGGGGGGGGGGGGGGGGGGGGGGGGGGGGGGGGGGGGGGGGGGGGGGGGGGGGGGGGGGGGGGGGGGGGGGGGGGGGGGGGGGGGGGGGGGGGGGGGGGGGGGGGGGGFGGGGGEFGGGGGGGGGGDEEGFGGGGGGGGGGGGGGGGGGGGGGFFGFGGGGGGFGGGFGFFFFFFFFFFFFFFFFFFFAE@BAAFAD9A@5:@@EFFC2>B>9B=??EF5E>=9-3@2(./4(33<E0;@ED;E;83)4(419>(-(((,1(13>(
@M05025:18:000000000-B3NL5:1:1101:13486:4186 2:N:0:TCGAAG
CTATACGGACTACTGGGGTATCTAATCCTGTTCGCTACCCATGCTTTCGAGCCTCAGCGTCAGTTGCAGACCAGAGAGCCGCCTTCGCCACTGGTGTTCTTCCATATATCTACGCATTCCACCGCTACACATGGAGTTCCACTCTCCTCTTCTGCACTCAAGTTCAACAGTTTCTGATGCAATTCTCCGGTTGAGCCGAAGGCTTTCACATCAGACTTATTGAACCGCCTGCACTCGCTTTACGCCCAATAAATCCGGACAACGCTTGCCACCGACGTTTTACCGCTGCTGCTGGCACGTA
+
CCCCCGGGGGGGGGGGGGGGGGGGGGGGGGGGGGGGGGGGGGGGGGGGGGGGGGGGGGGGGGGGGGGGGGGGGGGGGGGGGGGGGGGGGGGGGGGGGGGGGGGGGGGGGGGGGGDEGGGFGGGGGGGGGFFGGGGGGGGAFGAFGGGGGGGGGFGDDFGFGGGGGGGGGGGGGGGGGGGGGDG?FGGGGGGGGGGGGG55CCFGFFFAFFFFFFFFFFFFFAFEE<5:259@(6.69>(=?9E?F;;D<@;<C<<@F9((21:0,2428?2)(((,(((.-))5(3(,93227)(((5(.,
@M05025:18:000000000-B3NL5:1:1101:17330:4214 2:N:0:TCGAAG
CTATACGGACTACCAGGGTTTCTAATCCTGTTCGCTCCCCATGCTTTCGCTCCTCAGCGTCAGTAGCGGCCCAGAGATCTGCCTTCGCCATCGGTGTTCCTCCTGATATCTGCGCATTCCACCGCTACACCCGGAATTCCAATCTCCCCTACCGCACTCTAGCTTGCCCGTACCCACTGCAGGCCCGGGGTTGAGCCCCGGGATTTCCCAGCAGCCGCGCCAAGCCCCCTCCGAGCCCTTTCCGCCCAATAATCCCGGACACCACTTGACCCCTACGACTTACCGCGCCTCCTGGCCCGCG
+
CCCCCGGGGGGFFGFGGGFGGGGGGGGGGGGGFGGCGGGGGGGGGGGGGGDFGDFGG?FGGGGGGGG7FGGGGGGGGGGGGGGFGGGGGGGGGEFGGGGGCFGGGGGGGGFFGEGGGFGGGGG=FG+FFGG+CEEGEFGGGC9>BFFGGGDEFEE6@=D<FC7CC,>DFC:ECGGCE7?D79FDG:CDCCDDC;*6CCACDGE);*+12;);A))/(),()8546,(,((((((-4(3212))(-41((42)6-)48(((-(((-()))))1(((.(((-4)).(-(-4(-.(.3((,(((
@M05025:18:000000000-B3NL5:1:1101:17872:4252 2:N:0:TCGAAG
CTATACGGACTACTGGGGTATCTAATCCTGTTTGCTCCCCACGCTTTCGTGCCTCAGTGTCAATGTTGGTCCAGGTAGCTGCCTTCGCCATGGATGTTCCTCCTGATCTCTACGCATTTCACTGCTACACCAGGAATTCCGCTACCCTCTACCACATTCTAGTCATCCAGTATCCACTGCAGTTCCCAGGTTGAGCCCAGGGCTTTCACAACGGACTTAAATAACCACCTACGCACGCTTTACGCCCAGTAATTCCGAGTAACGCTTGCACCCTTCGTATTACCGCGGCTGCTGGCACGAA
+
CCCCCGGGGGGGGGGGGGGGGGGGFGGGGGGGGGGGGGGGGGGGGGGGGGGGGGGEFGGGGGGGGGGGGGGGGFGGGGGGGGGGGGGGGGGGGGGGGGGGGGGGGGGGGGGGGGGGGGGGGGGGGGGGGGGGGGGGGGGGGGGGGGCEFGGGGGGGGGGGGGFGGGGGGGGGGGFDGGGGGGGGGGGGGGGGGGGGFGF?FDBD?AFFFFFFFF>BFFF7FFFFFEFFDBEFDFAFFF9DBEFFF>FDFFFC5C?E@?6;@4?;>DF2@EFF316=??01?4:B?9>B90327?B1.51:(
@M05025:18:000000000-B3NL5:1:1101:18705:4264 2:N:0:TCGAAG
CTATACGGACTACCAGGGTTTCTAATCCTGTTTGCTCCCCACGCTTTCGAGCCTCAACGTCAGTTACCGTCCAGTAAGCCGCCTTCGCCACTGGTGTTCCTCCTAATATCTACGCATTTCACCGCTACACTAGGAATTCCGCTTACCTCTCCGGCACTCTAGAAAAACAGTTTCCAATGCAGTCCTGGGGTTAAGCCCCAGCCTTTCACATCAGACTTGCTCTTCCGTCTACGCTCCCTTTACACCCAGTAAATCCGGATAACGCTTGCCCCCTCCGCATTCCCCCGCCTGCTGGCCCGTC
+
CCCCCGGCC@FE@E<CFE,;;CEFDFFFEFGFGFFAF86CDC7:BFFEGGGCGDFEFFGGCEBFGFFEFFE@,FEFGG9FGGC:CAFGECF8A,CFFEG,,,AFFFFAEAECFDCFCFFGGG?FG>EF@E,=<?F=>E9DFEGEEG8;EDFCG>E8EGGGAAFEFF8ECGGGGGDFFCD7=7:CCED6FDDC*D87CFFC?CFCF89BBFF6?66BEFE*+++794=)7(68216;BFF<E3)<=@>F1.95C)9(((4<4<?(91::B0:BFF1,4((815.,((-((-(3(),((-(-(
@M05025:18:000000000-B3NL5:1:1101:21686:4298 2:N:0:TCGAAG
CTATACGGACTACAAGGGTATCTAATCCTGTTCGCTACCCATGCTTTCGAGCCTCAGCGTCAGTTGCAGACCAGAGAGCCGCCTTCGCCACTGGTGTTCTTCCATATATCTACGCATTCCACCGCTACACATGGAGTTCCACTCTCCTCTTCTGCACTCAAGTTCAACAGTTTCTGATGCAATTCTCCGGTTGAGCCGAAGGCTTTCACATCAGACTTATTGAACCGCCTGCACTCGCTTTACGCCCAATAAATCCGGACAACGCTTGCCCCCTACGTATTACCGCGTCTGCTGGCACGTA
+
CCCCCGGGGGGGGGGGGGGGGGGGGGGGGGGGGGGGGGGGGGGGGGGGGGGGGGGGGGGGGGGGGGGGGGGGGGGGGGGGGGGGGGGGGGGGGGGGGGGGGGGGGFGFGGGGGGGGGGAFGGGGGGGGGGGGGGFGGGGGGGGGGGGGGGGGGGGGGGGGGGFGGGFFFEGGGGGGAFGGFGGDCDFCGGGDDDGFGGEDCCFGFFFF>F9AFFFEFF4>FCAEF999>DDBBFEEF@8@FEF6;1>D((443?3=@;1;9((-(3:0:()-228?1,844AFA?(1(-43:)52:()4:.
@M05025:18:000000000-B3NL5:1:1101:13373:4299 2:N:0:TCGAAG
CTATACGGACTACAGGGGATCTAATCCTGTTCGCTACCCATGCTTTCGAGCCTCAGCGTCAGTTGCAGACCAGAGAGCCGCCTTCGCCACTGGTGTTCTTCCATATATCTACGCATTCCACCGCTACACATGGAGTTCCACTCTCCTCTTCTGCACTCAAGTTCAACAGTTTCTGATGCAATTCTCCGGTTGAGCCGAAGGCTTTCACATCAGACTTATTGAACCGCCTGCACTCGCTTTACGCCCAATAAATCCGGACAAACCTTGCCACCTACGTATTACCGCGGCTGCTGACACGGTT
+
CCCCCGGGGGGGGGGGGGGGGGGGGGGGGGGGGGGGGGGGGGGGGGGGGGGGGGGGGGGGGGGGGGGGGGGGGGGGGGGGGGGGGGGGGGGGGGGGGGGGGGGGGGGGGGGGGGGGGGGGGGGGGGGGGGGGGGGGGGGGGFGGGDEGGGGGGGGFFGGGFFGGGGGGGGGGGGGCFFFGGFCD=FGGGGGCD7FGGDAGGFFGFF>FFFFAFFFFFFFF8AAEB=B9@FFF2*369@DFEF113:D;8@8C?<@F61>F?((22>)3(<?F:(:?1)4(66A4031;1(4?:43,56(((
@M05025:18:000000000-B3NL5:1:1101:16704:4309 2:N:0:TCGAAG
CTATACGGACTACCGGGGTTTCTAATCCTGTTCGCTACCCATGCTTTCGAGCCTCAGCGTCAGTTGCAGACCAGAGAGCCGCCTTCGCCACTGGTGTTCTTCCATATATCTACGCATTCCACCGCTACACATGGAGTTCCACTCTCCTCTTCTGCACTCAAGTTCAACAGTTTCTGATGCAATTCTCCGGTTGAGCCGAAGGCTTTCACATCAGACTTATTGAACCGCCTGCACTCGCTTTACGCCCAATAAATCCGGACAACGCTTGCCACCTACGTATTACCGCGGCTGCTGGCCCGTC
+
CCCCCGGGGGGGGGGGGGGGGGGGGGGGGGGGGGGGGGGGGGGGGGGGGGGGGGGGGGGGGGGGGGGGGGGGGGGGGGGGGGGGGGGGGGGGGGFGGGGGGGGGGGGGFGGGGGGGGGGGGGGGGGGGGGGGGGGGGGGGFGGGGGFGFGGGGGGGGGGGGGGGGGGGGGGGGGGGDGGGGCFGGGGFGGGGCFGGGGFCGDACFFAFFFFFFFFFFFCFFFA6;B@F:DDFDFAFFFFF@EEF<B02<@@EFC4?9;<69?F0>BFBF:B?F0(86:?A:B2AB96(4;>().((.((-(
@M05025:18:000000000-B3NL5:1:1101:21437:4328 2:N:0:TCGAAG
CTATACGGACTACCGGGGTATCTAATCCTGTTTGCTCCCCACGCTTTCGAGCCTCAACGTCAGTTACCGTCCAGTAAGCCGCCTTCGCCACTGGTGTTCCTCCTAATATCTACGCATTTCACCGCTACACTAGGAATTCCGCTTACCTCTCCGGCACTCTAGAAAAACAGTTTCCAATGCAGTCCTGGGGTTAAGCCCCAGCCTTTCACATCAGACTTGCTCTTCCGTCTACGCTCCCTTTACACCCAGTAAATCCGGATAACGCTTGCCCCCTACGTATTACCGCGGCTGATGGCACGTA
+
CCCCCGGGGGGGGGGGGGGGGGGGGGGGGGGGGGGGGGGGGGGGGGGGGGGGGGGGGGGGGGGGGFGGGGGGGGGGGGGGGGGGGGGGGGGGGCFGGGGGGGGGGGGAFFEGGGGGGGGGGGGGGGGGGGFGGGGGGGGGGGGGGGGGGGGGGGGCEFFFGFGGGGGGGGA;DGFGGGG>FGGGGGDGGGGDDCFGGGFDGCFGFFFFFFC?+;8=BA3;BBFBFEDFD@DC<986;@@FFCFF3891;447?DF7604:(<?642?1:>:?>3((((.4(556(79(49((-).805,4(
@M05025:18:000000000-B3NL5:1:1101:22524:4331 2:N:0:TCGAAG
CTATACGGACTACTAGGGTATCTAATCCTGTTTGCTCCCCACGCTTTCGAGCCTCAACGTCAGTTACCGTCCAGTAAGCCGCCTTCGCCACTGGTGTTCCTCCTAATATCTACGCATTTCACCGCTACACTAGGAATTCCGCTTACCTCTCCGGCACTCTAGAAAAACAGTTTCCAATGCAGTCCTGGGGTTAAGCCCCAGCCTTTCACATCAGACTTGCTCTTCCGTCTACGCTCCCTTTACACCCAGTAAATCCGGATAACGCTTGCCCCCTACGTCTTACCGCGCCTGCTGGCCCGTA
+
CCCCCGGGGGGGGGGGGGGGGGGGGGGGGGGGGGGGGGGGGGGGGGGGGGGGGGGGGGGGGGGGGGGGGGGGGGGGGGGGGGGGGGGGGGGGGGGGGGGGGGGGGGGGGGGGGGGGGGGGGGGGGGGGGGGGGGFFGGGGGGGGGGFGGGGGDGGGGGGGGGGGFGFGGGGGGGGGGGFFGGFG?CFGGCDGFGGGGGFCGGFGFFFFFFFFFAA=@F3C+4BFFEFFD>BE92(69DFF8CECE;9?FE<575C@3918;><(44:(4?:?02(46:(424<2(((,4:2:()23(((-(
@M05025:18:000000000-B3NL5:1:1101:16922:4397 2:N:0:TCGAAG
CTATACGGACTACTGGGGTTTCTAATCCTGTTCGCTACCCATGCTTTCGAGCCTCAGCGTCAGTTGCAGACCAGAGAGCCGCCTTCGCCACTGGTGTTCTTCCATATATCTACGCATTCCACCGCTACACATGGAGTTCCACTCTCCTCTTCTGCACTCAAGTTCAACAGTTTCTGATGCAATTCTCCGGTTGAGCCGAAGGCTTTCACATCAGACTTATTGAACCGCCTGCACTCGCTTTCCGCCCAATAAATCCGGACAACGCTTGCCACCTCCGTATTACCGCGGCTGCTGGCACGTA
+
CCCCCGGGGGGGGGGGGGGGGGGGGGGGGGGGGGGGGGGGGGGGGGGGGGGGGGGGGGGGGGGGGGGGGGGGGGDGGGGGGGGGGGGGGGGGGGGGGGGGGGGGGGGGGGGGGGGGGGGFGGGGGGGGGGGGGGGGGGGGGGGFGGGFGGGGGGGGGGGGGGGGGGGGGGGGGGGG8EF?F?FDGGGGGGGGGGGGGGFCCDFGFA8@EFFFFF4>ECEFFFFE4@F@F?>B2;*3(2;@0)7?D?;?=;;F)9?89((4-((,4:<??()432(33-(,49AD?09,((-(4203.403,
@M05025:18:000000000-B3NL5:1:1101:11373:4417 2:N:0:TCGAAG
CTATACGGACTACTAGGGTATCTAATCCTGTTTGCTCCCCACGCTTTCGCACCTCAGTGTCAGTATCAGTCCAGGTGGTCGCCTTCGCCACTGGTGTTCCTTCCTATATCTACGCATTTCACCGCTACACAGGAAATTCCACCACCCTCTACCATACTCTAGCTTGCCAGTTTTGGATGCAGTTCCCAGGTTGAGCCCGGGGATTTCACATCCAACTTAACAAACCACCTACGCGCGCTTTACGCCCAGTAATTCCGATTAACGCTTGCACCCTCTGTATTACCGCGGCGGCTGGCACAGA
+
CCCCCGGGGGGGGGGGGGGGGGGGGGGGGGGGGGGGGGGGGGGGGGGGGGGGGGGGGGGGGGGGGGGGGGGGGGGGGGGGGGGGGGGGGGGGGGGGGGGGGGGGGGGGGGGGGGGGGGGGGGGGGGDGGGCFGGGGGGGGGGGGGGGGGGGGGGGGGGGGGGGGGGGGGGGGGGGE8FGFGCFFGGGFGGGFGGFGGGFGGG>GF5FAFFFFFFFFFFEFFFF9=2=DFDEFDF9@9@FFFCFDFF@;DFF)<<AA>(-3?994>B?<:2?:1::<0).:><FA:9B63((,3026?>((,
@M05025:18:000000000-B3NL5:1:1101:12015:4423 2:N:0:TCGAAG
CTATACGGACTACTCGGGTTTCTAATCCTGTTCGCTACCCATGCTTTCGAGCCTCAGCGTCAGTTGCAGACCAGAGAGCCGCCTTCGCCACTGGTGTTCTTCCATATATCTACGCATTCCACCGCTACACATGGAGTTCCACTCTCCTCTTCTGCACTCAAGTTCAACAGTTTCTGATGCAATTCTCCGGTTGAGCCGAAGGCTTTCACATCAGACTTATTGAACCGCCTGCACTCGCTTTACGCCCAATAAATCCGGACAACGCTTGCCACCTACGTATTACCGCCGCTGCTGGCCCGTC
+
CCCCCGGGGGGGGGGGGGFGDGGGGGGGGGGGGGGGGGGGGGGGGGGGGGGDEGGGGGGGGGGGGFGGGGGGFGGGGGGGGGGGGG@FGGGGGGGGEFFGGGGGGGFGCFGFGGEGGGFGFGFGGGGG?FGGFC:EFGFGEGFFFGFEGG8EGFGFGGGGGGGGGGCACDGGGGGGCGGGGGGFGFGGGGDCCFFGGD>DGGFGFFFFF+9AFAFEFF4EA>FCBD(5(/5=DB:=56@6;CE;(4:@6(4;<CC@9@;7(2((((,(4(-).250,8?<,6242((--370):(3(,44(
@M05025:18:000000000-B3NL5:1:1101:8143:4438 2:N:0:TCGAAG
CTATACGGACTACAGGGGTATCTAATCCTGTTTGCTCCCCACGCTTTCGTGCCTCAGTGTCAGTGTTGGTCCAGGTAGCTGCCTTCGCCATGGATGTTCCTCCTGATCTCTACGCATTTCACTGCTACACCAGGAATTCCGCTACCCTCTACCACACTCTAGTCGCCCAGTATCCACTGCAGTTCCCAGGTTGAGCCCAGGGCTTTCACAACGGACTTAAACGACCACCTACGCACGCTTTACGCCCAGTAATTCCGAGTACCGCTTGCACCCTTCGAATTACCGCGGCTGCTGGCACGAA
+
CCCCCGGGGGGGGGGGGGGGGGGGGGGGGGGGGGGGGGGGGGGGGGGGGGGGGGGGGGGGGFGGGGGDGGGGGGGGGGGGGGGGGGGGGGGGGGGGGGGGEGGGGGGGGGGGGGGDGDGGGGGGGGGGGGGGGGFGGGGGGGGGGGFCEGGGGGGGG8@EFDGFCEGGGGGGFGGGGGGGG8DGGGGGGGGD???FCFFGGDEGFFFACFFE>B>AFF4AFF>FFB=BFBEB@BDB29;DDF;<DF;@?E><??EE@0123))49>1(8221:1::(((52)6<13920,,()5?B0<:0-
@M05025:18:000000000-B3NL5:1:1101:10896:4449 2:N:0:TCGAAG
CTATACGGACTACAGGGGTATCTAATCCTGTTCGCTACCCATGCTTTCGAGCCTCAGCGTCAGTTGCAGACCAGAGAGCCGCCTTCGCCACTGGTGTTCTTCCATATATCTACGCATTCCACCGCTACACATGGAGTTCCACTCTCCTCTTCTGCACTCAAGTTCAACAGTTTCTGATGCAATTCTCCGGTTGAGCCGAAGGCTTTCACATCAGACTTATTGAACCGCCTGCACTCGCTTTACGCCCAATAAATCCGGACAACGCTTGCCACCTACGTATTACCGCGGCTGCTGGCCCGTC
+
CCCCCGGGGGGGGGGGGGGGGGGGGGGGGGGGGGGGGGGGGGGGGGGGGGGGGGGGGGGGGGGGGGGGGGGGGGGGGGGGGGGGGGGGGGGGGGGGGGGGGGGGGGGGGGGGGGGGGGGGGGGGGGGGGGGGGGGGGGGGGGGGGGGGGGGGGGGGGFGGGGGGGGGGGGGGGGGGGGGGFFGFGGGGGGGGGGGGGGF7CDFFFFFA>FFFFFFFFFFFFFFFFFFBBFDFDEFFD@(8=<CD;6>FD8@ECEFEFB6>;BFFFFF:B72<670:6<26(45)(4((4,(18::B(422-
@M05025:18:000000000-B3NL5:1:1101:5587:4450 2:N:0:TCGAAG
CTATACGGACTACTAGGGTATCTAATCCTGTTCGATCCCCGCACTTTCGTGCCTCAGCGTCAGTAGGGCGCCGGAAGGCTGCCTTCGCAATCGGGGTTCTGCGTGATATCTATGCATTTCACCGCTACACCACGCATTCCGCCTTCTTCTCGCCCACTCAAGGCCCCCAGTTTCAACGGCCGGACGGGGTTGAGCCCCGAATTTTTACCGCTGACTTAAAAGCCCGCCTACGCACCCTTTAAACCCAATAAATCCGTATAACGCTCGCATCCTCCGTATTACCGCGGCTGCTGGCACGGAG
+
CCCCCGGGGGGGGGGGGGGGGGGGGGGGGGGGGGGGGGGGGGGGGGGGGGGGGGGGGGGDEGGGGGGGGGGGGGGGGGGGGGGGGGGGGGGGGGGGGGGGGGGGGGGGGGGGGGGGGGGGGGGGGGGGGGGGGGGGGGGGGGGGGG9BFFGGGGGGGGGCEFCDGGGGGGG7FGFGGGGGGGGCDGG:GGGD6DGGGGBGDGFGFFFFFFB>@3?AFFB<FFF??>;B???:BFFFF??7<A<>7(3::?<:<>BF,4?FBA01117>BFF>7BFF:014AFF:902699<:)(4,4:>>4
@M05025:18:000000000-B3NL5:1:1101:13902:4463 2:N:0:TCGAAG
CTATACGGACTACTAGGGTATCTAATCCTGTTTGCTCCCCACGCTTTCGTGCCTCAGTGTCAGTGTTGGTCCAGGTAGCTGCCTTCGCCATGGATGTTCCTCCTGATCTCTACGCATTTCACTGCTACACCAGGAATTCCGCTACCCTCTACCACACTCTAGTCGCCCAGTATCCACTGCAGTTCCCAGGTTGAGCCCAGGGCTTTCACCACGGACTTAAACGGCCACCTAGGCACGCTTTCCGCCCAGTAATTCCAATGAACGACTGCACCCTACCTATTGCCACGGCCTCTTGCCGAGA
+
B@CCCF6F-@+CF<@,CF@@C@CF,,C,FFFFFGF,,;,CC@@CG,,;CC@@D96,CCFECCFF<@6E<6E<@CFCEFDFDC8FG<B::6BF8,6<FD<FEGGG8?EE?AAFEEGDGDEGFEAEFGFA,==F<=+,44E4=BEEC84>88=;=DDG6DGCEFGEGG83+63@EGADE=?D78DGF,=+=+AA@FDGC8?6CC*0;6AC+*;9>?*:8*::<9*)/:45-0(*07359@252**0:76(/(1<C3))).).)172((/(().4(,(((,).))))).((36(.()))(((,,
@M05025:18:000000000-B3NL5:1:1101:11842:4473 2:N:0:TCGAAG
CTATACGGACTACTGGGGTATCTAATCCTGTTCGCTACCCATGCTTTCGAGCCTCAGCGTCAGTTGCAGACCAGAGAGCCGCCTTCGCCACTGGTGTTCTTCCATATATCTACGCATTCCACCGCTACACATGGAGTTCCACTCTCCTCTTCTGCACTCAAGTTCAACAGTTTCTGATGCAATTCTCCGGTTGAGCCGAAGGCTTTCACATCAGACTTATTGAACCGCCTGCACTCGCTTTACGCCCAATAAATCCGGACAACGCTTGCCACCTACGTATTACCGCGGCTGCTGGCACGTA
+
CCCCCGGGCFGFGGGGGGGGGGGGGGGGGGGGGGGGGGGGGGGGGGGGGCFGGGGGGGGGGGGGGGGGGGGGGGGGGGGGGGGGGGGGGGGGGGGGFGGFGGGGGGGGGGGGGGGGGDGGGGGGGGGGGG9FFGDGFGGGFGFFDGGGGGGGGGGGGGGGGCFFGGGGGGGGGGGGGGGGGGGGGGGGGGGGGGGCGGEGGGFCAFF6ABCFF>AEFFEEFFAC=B22>>9>:BFFBB6?@EC@@09?0;E)1?E;;9@FFF:26<?:0:<D:BF?63)).)64<B911>91223(43:?.
@M05025:18:000000000-B3NL5:1:1101:17782:4510 2:N:0:TCGAAG
CTATACGGACTACAAGGGTATCTAATCCTGTTCGCTACCCATGCTTTCGAGCCTCAGCGTCAGTTGCAGACCAGAGAGCCGCCTTCGCCACTGGTGTTCTTCCATATATCTACGCATTCCACCGCTACACATGGAGTTCCACTCTCCTCTTCTGCACTCAAGTTCAACAGTTTCTGATGCAATTCTCCGGTTGAGCCGAAGGCTTTCACATCAGACTTATTGAACCGCCTGCACTCGCTTTACGCCCAATAAATCCGGACAACGCTTGCCACCTACGTATCACCGCGGCCGCGGGCCCGTA
+
CCCCCGGGGGGGGGGGGGGGGGGGGGGGGGGGGGGGGGGGGGGGGGGGGGGGGGGGGGGGGGGGGFGFGGGGGGFGGEGGGGGEGGGGGGGCGGFGGGGFGGGGGGGGGGGGGGGEEGGGGGGGDCFGGD@FGGGGGGGGGGFGBFGGGGGGGGGGGGGGGFFGGGGGDGDD8DFGGG?FGGFDFFFDEDDDDDFFCGDGD5CFFFFFFFFFFF4:@A6EFFFEBFAFFFFFFFFFBBFDDEF?;>BFDFF3>EFE91;9><<BF<?66()58:73(4):(-)86((-3(-,((-,((4-(
@M05025:18:000000000-B3NL5:1:1101:8569:4542 2:N:0:TCGAAG
CTATACGGACTACCCGGGTTTCTAATCCTGTTCGCTACCCATGCTTTCGAGCCTCAGCGTCAGTTGCAGACCAGAGAGCCGCCTTCGCCACTGGTGTTCTTCCATATATCTACGCATTCCACCGCTACACATGGAGTTCCACTCTCCTCTTCTGCACTCAAGTTCAACAGTTTCTGATGCAATTCTCCGGTTGAGCCGAAGGCTTTCACATCAGACTTATTGAACCGCCTGCACTCGCTTTACGCCCAATAAATCCGGACAACGCTTGCCACCTACGTATTACCGCGGCTGCTGCCACGTA
+
CCCCCGGGGGGGGGGGGGGGGGGGGGGGGGGGGGGGGGGGGGGGGGGGGGGGGGGGGGGGGGGGGGGGGGGGGGGGGGGGGGGGGGGGGGGGGGFGFGGGGGGGGGGGGGGGGGGGGGGGGGGGGGGGGGGGGGGGGGGGGGGGGGGCGGGGGGGGGGG?EFEGGGGGGGGGGGGGGGGGGGGGGFFGGGGGDFCGGGBDGGFC9AFFFFFFFFF=BFFFFFFFFF9@225>:;3=09227CFD;;0;3@F4C56;990796<B94?(,8>F00:B::)-45-439336;><0:),)8>?.
@M05025:18:000000000-B3NL5:1:1101:8963:4551 2:N:0:TCGAAG
CTATACGGACTACAAGGGTTTCTAATCCTGTTTGCTCCCCACGCTTTCGCACCTGAGCGTCAGTCTTTGTCCAGGGGGCCGCCTTCGCCACCGGTATTCCTCCAGATCTCTACGCATTTCACCGCTACACCTGGAATTCTACCCCCCTCTACAAGACTCTAGCCTGCCAGTTTCGGATGCAGTTCCCAGGTTGAGCCCGGGGATTTCCCATCCGACTTGACAGACCGCCTGCGTGCGCTTTACGCCCAGTAATTCCGATTAACGCTTGCACCCTCCGTATTACCGCGGCTCATGGCACGGG
+
CCCCCGGGGGGGGGGGGGGGGGGGGGFGGGGGGGGGGGGGGGGGGGGGGGGGGGGGGGGGGGGGGGGGGGGGGGFGCGEGGGGGGGGGGGGGGGGDGGGGGGGGGFGGGGGFFDEGCFGGGGFGGEGGGGGGGGG?EGGGGGGGGGGGGGDGFGFEFGGFDFGGGGFGGGGGFGGG>;DFGDGFGGGGGGGCFCFFGGFGGDDDFFF+;8F8;A32>EF@FFF@FFFFFF:?B?F1;B>:?AA?FBBFF?9)6:AA?(88<AFF>FBFB?233(42(,((5)5<:>F4>B()5.51:<1((
@M05025:18:000000000-B3NL5:1:1101:10101:4555 2:N:0:TCGAAG
CTATACGGACTACACGGGTATCTAATCCTGTTCGCTACCCATGCTTTCGAGCCTCAGCGTCAGTTGCAGACCAGAGAGCCGCCTTCGCCACTGGTGTTCTTCCATATATCTACGCATTCCACCGCTACACATGGAGTTCCACTCTCCTCTTCTGCACTCAAGTTCAACAGTTTCTGATGCAATTCTCCGGTTGAGCCGAAGGCTTTCACATCAGACTTATTGAACCGCCTGCACTCGCTTTACGCCCAATAAATCCGGACAACGCTTTCTACCTACGTATTACCCCGCCGGCTGGCTCGGA
+
CCCCCGGGDGGGGGGGGGGGGGGGGGGGGGGGEGGGGGGGGGGGGGGGGGGGGGGGGGGGGGGDFGGGGGGGGGGGGGGGGGGGCFGGGGGGGGGFGFGGGGGGGGGGFGGGFGGGGGFFGCECGGGGGGFGGGCFGGGGGGGGCFGCEFGCFGGGGFGGEEDFGGGGGFFGGGDFAEFCGCFFGD9FE7DD7DFFGGE97DA>FFFFFFFF4A>@BFFEFFFEEFFFB5B25>8@@F0=<49??B>F68)7)96;9906(4((-2:(-))).520(.44(6:9((-(-(((39(4(59((
@M05025:18:000000000-B3NL5:1:1101:12794:4559 2:N:0:TCGAAG
CTATACGGACTACACGGGTTTCTAATCCTGTTCGCTACCCATGCTTTCGAGCCTCAGCGTCAGTTGCAGACCAGAGAGCCGCCTTCGCCACTGTGTTCTTCCATATATCTACGCATTCCACCGCTACACATGGAGTTCCACTCTCCTCTTCTGCACTCAAGTTCAACAGTTTCTGATGCAATTCTCCGGTTGAGCCGAAGGCTTTCACATCAGACTTATTGAACCGCCTGCACTCGCTTTACGCACAATAAATCCGGACAACGCTTGCCACCTACGTATTACCGCGGCTGCTGGCACGTAG
+
CCCCCGGGGGGGGGGGGGGGGGGGGGGGGGGGGGGGGFGGGGGGGGGGGGGGGGGGGGGGGGGGGFFGGGGGGGGGGGGGGGGGGGGGGGGGGGGGGGGGGGGGGGGGGGGGGGGGGGGGGCEFGGGGGGFFGGGGGGEDFGG=DFGGGGGGFGGGFGGGFGGGGGGGGGGGGGGGGGGGGGGGGCFGCDGDFFGG>D5DGGFGFFFFF>AAF4FFFFFFCFA=DBF=?FDF=4>D@F<=<EFF(:9;EA@CEFE;06;B11(031?(:2<(1:?:(..4<A<:90>(196>4(48762(.
@M05025:18:000000000-B3NL5:1:1101:12234:4569 2:N:0:TCGAAG
CTATACGGACTACCGGGGTTTCTAATCCTGTTTGCTCCCCACGCTTTCGAGCCTCAACGTCAGTCATCGTCCAGCAAGCCGCCTTCGCCACTGGTGTTCCTCCTAATATCTACGCATTTCACCGCTACACTAGGAATTCCACTTGCCTCTCCGACACTCTAGAAAAACAGTTTCCAATGCAGTCCCGGGGTTGAGCCCCGGGTTTTCACATCAGACTTGCCTCTCCGTCTACGCCCCCTTTACACCCAGTAAATCCGGATAACGCTTGCACCATCCGTATTACCGCGGCTGCGTGCCCGTT
+
CCCCCGGGGGGGGGEGGGFGGGGGGGGGGGGGGGGGGGGGGGGGGGGGGGGGGGGGGGGGGGGGGGGGGGGGGGGGGGGGGGGGGGGGGGGGGGGGGGGGGGGGGGGGGGGGGGGGGGGGGGGGGGGGFGGGGGGGGGGEEFGGGFGGGGGGGGGGGGGGGGGGAFFGGGFGFGGGGGGGG8CCFGGGGGGGDGF>FFDGGD>D;FFF+@=FAF6@FFFFFFF(6@>FF?<F<0,49BB?72AAAF966:AB)6>2966((6<01:?F:3<F0)(,(,(.:AB)(((,,((3((,(-(-((
@M05025:18:000000000-B3NL5:1:1101:10827:4572 2:N:0:TCGAAG
CTATACGGACTACTGGGGTATCTAATCCTGTTCGCTACCCATGCTTTCGAGCCTCAGCGTCAGTTGCAGACCAGAGAGCCGCCTTCGCCACTGGTGTTCTTCCATATATCTACGCATTCCACCGCTACACATGGAGTTCCACTCTCCTCTTCTGCACTCAAGTTCAACAGTTTCTGATGCAATTCTCCGGTTGAGCCGAAGGCTTTCACATCAGACTTATTGAACCGCCTGCACTCGCTTTACGCCCAATAAATCCGGACAACGCTTGCCACCTACGTATTACCGCGGCTGCTGGCACGTA
+
CCCCCGGGGGGGGGGGGGGGGGGGGGGGGGGGGGGGGGGGGGGGGGGGGGGGGGGGGGGGGGGGGGGGGGGGGGGGGGGGGGGGGGGGGGGGGGFGGGGGGGGGGGGGGGGGGGGGGGGAFGGGGGGGGGGGGGGGGGGGGGGGGGGGGGGGGGFGGGGGGGFGGGGGGFFFGGGGGGGGGGGGGGGFGC9DCGDGGGF5DCFGFFFFFFFFFF>BFFFFFFFCF>=2=99@DFFFF><DFCC@;>FF<FEFCEE@@96@>BF>6:B6::>DB??B?12<B2<2?11479(-5?4:<BF<.
@M05025:18:000000000-B3NL5:1:1101:18967:4573 2:N:0:TCGAAG
CTATACGGACTACTCGGGTATCTAATCCTGTTCGCTACCCATGCTTTCGAGCCTCAGCGTCAGTTGCAGACCAGAGAGCCGCCTTCGCCACTGGTGTTCTTCCATATATCTACGCATTCCACCGCTACACATGGAGTTCCACTCTCCTCTTCTGCACTCAAGTTCAACAGTTTCTGATGCAATTCTCCGGTTGAGCCGAAGGCTTTCACATCAGACTTATTGAACCGCCTGCACTCGCTTTACGTCCAATAAATCCGGACAACGCTTGCCACCACCGTATTACCGCGTCTGCTGGCACGTA
+
CCCCCGGGGGGGGGFEGGGGDGGGGFGGGGGGGGGGECFGGGGGGGGGGGGCFFFGGGGGGGGGGFGGGGFGGG@FFEGGGGGGGGGGGGGGGGGGGGGGGFGGGFGFFGGGGGEGCECFGE@EFGGGGGGGFFGGGGGGGGFGFGGGGGDAFDFGGGGGGGGGGGGGGGFGGGGFGFFG??@FGGFDG+3=77;CFDB5?DFGFFF99FC>4;9:>FF<A@F47>=>(0-5==@==>FFFCED,31<;C;<3).(6(((,.,47130124<(((((.-43)))-43-(((.-8710<(((
@M05025:18:000000000-B3NL5:1:1101:12391:4583 2:N:0:TCGAAG
CTATACGGACTACCGGGGTATCTAATCCTGTTCGCTACCCATGCTTTCGAGCCTCAGCGTCAGTTGCAGACCAGAGAGCCGCCTTCGCCACTGGTGTTCTTCCATATATCTACGCATTCCACCGCTACACATGGAGTTCCACTCTCCTCTTCTGCACTCAAGTTCAACAGTTTCTGATGCAATTCTCCGGTTGAGCCGAAGGCTTTCACATCAGACTTATTGAACCGCCTGCACTCGCTTTACGCCCAATAAATCCGGACAACGCTTGCCACCTACGTATTACCGCGGCTGCTGGCACGTA
+
CCCCCGGGGGGGGGGGGGGGGGGGGGGGGGGGGGGGGGGGGGGGGGGGGGGGGGGGGGGGGGGGGGGGGGGFGGFFGGGGGGGGGGGGGGGGGGGGGGGGGGGGGGGGGGGGGGGGGGGGGGGGGGGGGGGGGGGGGGGGGGGFGGGGGGGGGGGGGGGGGGGGGGGGGGGGGGGGGGGGGGGGGGGGGGGGGGGGGGFGGGFGFFFFFFFFFFFFFFFFFFC:EB@BBDFFFFFF<FD@;9><DFBD@@E<37CE>6:;3?:4>:?02:ABFFFFBBBF:A><1690>9>FF?7BBF:(.
@M05025:18:000000000-B3NL5:1:1101:18717:4603 2:N:0:TCGAAG
CTATACGGACTACACGGGTTTCTAATCCTGTTCGCTACCCATGCTTTCGAGCCTCAGCGTCAGTTGCAGACCAGAGAGCCGCCTTCGCCACTGGTGTTCTTCCATATATCTACGCATTCCACCGCTACACATGGAGTTCCACTCTCCTCTTCTGCACTCAAGTTCAACAGTTTCTGATGCAATTCTCCGGTTGAGCCGAAGGCTTTCACATCAGACTTATTGAACCGCCTGCACTCGCTTTACGCCCAATAAATCCGGACAACGCTTGCCACCTACGTATTACCGCGGCGGCTGGCACGTA
+
CCCCCGGGGGGGGGGGGGGGGGGGGGGGGGGGGGGGGGGGGGGGGGGGGGGGGGGGGGGGGGGGGGGGFGGGDGFGGGGGGGGGGGGGGGGGGGGGGGGGGGGGGGGGGGGGGGGGGGGGGGGGGGGGGGGGGGGGGGGFGGGGGGGGFGGGGGGFGFGGGGGFFGGGGGGGGGGGFGGGFCGGGGGGG6CDDDFGGGFDGGFGFFFFFFFFFAFFFFFFFFFFE5=9==BDFFFFFFDDFFF?@@9D@DE);CC;>FF>;BF9>??:B:BFBBFFB2)60-:46>>9((-719:B?<6<(
@M05025:18:000000000-B3NL5:1:1101:11068:4609 2:N:0:TCGAAG
CTATACGGACTACAAGGGTATCTAATCCTGTTCGCTACCCATGCTTTCGAGCCTCAGCGTCAGTTGCAGACCAGAGAGCCGCCTTCGCCACTGGTGTTCTTCCATATATCTACGCATTCCACCGCTACACATGGAGTTCCACTCTCCTCTTCTGCACTCAAGTTCAACAGTTTCTGATGCAATTCTCCGGTTGAGCCGAAGGCTTTCACATCAGACTTATTGAACCGCCTGCACTCGCTTTACGCCCAATAAATCCGGACAACGCTTGCCACCTACGTTTTACCCCGCCTGCTGGCCAGTA
+
CCCCCGGGGGGGGGGGGGGGGGGGGGGGGGGGGGGGGGGGGGGGGGGGGGGGGGGGGGGGGGGGGGGGGGGGGGGGFGGFGEGFEGGGGGGGGFFDEFGGGGGGGGGGCGGGGGCEGGGGGGGGCCFGGGFGGGFFFGGGGGGGGGG9FFGGGGGGEFFGGGGGGAFEE8ECFFGF,,9=?7D=DFDGGCCCC??FGDF7CGFFFFFAFFFFFFFFFFE?A@C6B4A9@=2=@FFF=@1=03><61>@(63=43C;617(76?>(14((..)4:,:?.((-)4)((-(-14?70031(33)
@M05025:18:000000000-B3NL5:1:1101:5181:4611 2:N:0:TCGAAG
CTATACGGACTACTAGGGTATCTAATCCTGTTCGCTACCCATGCTTTCGAGCCTCAGCGTCAGTTGCAGACCAGAGAGCCGCCTTCGCCACTGGTGTTCTTCCATATATCTACGCATTCCACCGCTACACATGGAGTTCCACTCTCCTCTTCTGCACTCAAGTTCAACAGTTTCTGATGCAATTCTCCGGTTGAGCCGAAGGCTTTCACATCAGACTTATTGAACCGCCTGCACTCGCTTTACGCCCAATAAATCCGGACAACGCTTGCCACCTACGTATTACCGCGGCTCCTGGCACGTA
+
CCCCCGGGGGGGGGGGGGGGGGGGGGGGGGGGGGGGGGGGGGGGGGGGGGGGGGGGGGGGGGGGGGGGGGGGGGGGGGGGGGGGGGGGGGGGGGGGGGGGGGGGGGGGGGGGGGGGGGGGGGGGGGGGGGGGGGGGGGGGGGGGGGGGGGGGGGGGGGGGGGGGGGGGFGGGGGGGGGGGGGGGGGGGGGGGDG?GGGFD5CFGAACFFFFFFFFFEFEFFFCCEFAFF=2>>EFE2@@FFC9;D9;?@D;<<EEEF>FFBB029:?06?FFB<?::?F4344>:>0(99((347?021:(
@M05025:18:000000000-B3NL5:1:1101:22942:4624 2:N:0:TCGAAG
CTATACGGACTACTAGGGTTTCTAATCCTGTTCGCTACCCATGCTTTCGAGCCTCAGCGTCAGTTGCAGACCAGAGAGCCGCCTTCGCCACTGGTGTTCTTCCATATATCTACGCATTCCACCGCTACACATGGAGTTCCACTCTCCTCTTCTGCACTCAAGTTCAACAGTTTCTGATGCAATTCTCCGGTTGAGCCGAAGGCTTTCACATCAGACTTATTGAACCGCCTGCACTCGCTTTACGCCCAATAAATCCGGACAACGCTTGCCACCTACGTATTACCGCGGCTGTTGGCACGTA
+
CCCCCGGGGGGGGGGGGGGGGGGGGGGGGGGGGGGGGGGGGGGGGGGGGGGGDGGGGGGGGGGGGGGGGGGGGGGGGGGGGGGGGGGGGGGGGGFGGGGFGGGGGGGGGGGGGGGGGGGGGGGGGGGGGGGGGGGGGGGAFGFGGGGGGGGGGGGGGGG?FD,@EFFGGGFGGGDFFGDCGGGGGGGDCGCDDGGFFC5;DDFGFFFFFFAFFFFEEFFEFFAC=>==>?9@FE:25@?D@EF(:9971@@@FFFFFBFB1??FF6<?F?A<02(4(3<ABFA601>(2(,(,.(87<,((
@M05025:18:000000000-B3NL5:1:1101:20170:4630 2:N:0:TCGAAG
CTATACGGACTACAAGGGTTTCTAATCCTGTTTGCTCCCCACGCTTTCGAGCCTCAACGTCAGTTACAGTCCAGTAAGTCGCCTTCGCCACTGGTGTTCCTCCTAATATCTACGCATTTCACCGCTACACTAGGAATTCCACTTACCTCTCCTGCACTCCAGCCTGACAGTTTCCAATGCAGTCCAGGGGTTGAGCCCCTGCCTTTCACACCAGACTTGCCATGCCGTCTACGCTCCCTTTACACCCAGTAAATCCGGATAACGCTTGCCCCCTACGTATTACCGCCGCTGCTGGCACGTA
+
CCCCCGGGGGGGGGGGGGFGGGGGGGGGGGGGGGGGGGGGGGGGGGGGGGGGGGGGGGGGGGGGGGGGGGGGGGGGGGGGGGGGGGGGGGGGGGGGGGGGGGGGGGGGGGGGGGGGGGGGGGGGGGGGGGGGGGGGGGGGGGGGGGGEGDFGGGGGGGGGGGGGGGGGGGGGGGGGGGGGGGGGGGGGDDGGGGFGFGFGGGFGFFFFFFFFFFFDFFFFAFFEFEFFFFFFFFFFBDFF@CCCE@9?;@4?FEF;1:@?;9<@FFFFD?F?F6(8??<4?>AA?;(-7441.)8<78<?2
@M05025:18:000000000-B3NL5:1:1101:7611:4665 2:N:0:TCGAAG
CTATACGGACTACACGGGTTTCTAATCCTGTTCGCTACCCATGCTTTCGAGCCTCAGCGTCAGTTGCAGACCAGAGAGCCGCCTTCGCCACTGGTGTTCTTCCATATATCTACGCATTCCACCGCTACACATGGAGTTCCACTCTCCTCTTCTGCACTCAAGTTCAACAGTTTCTGATGCAATTCTCCGGTTGAGCCGAAGGCTTTCACATCAGACTTATTGAACCGCCTGCACTCGCTTTACGCCCAATAAATCCGGACAACCCTTCCCACCTACGTATTAACGCGGCTGCTGGCCCGTC
+
CCCCCGGGGGGGGGGGGGFGEGGGGGGGGGGGGGGGGGGGGGGGGGGGGGFGGGGGGGGGGGGGGGGGGGFFGGFGGGGGGGGGGGGGEGGFGGGGFGGCFGGGGGGGGGGGGGGGGGGGGGGGG@GGCFGFFFDGGFGFG9=EGGGGGGGGGGGGGGGGGGGCBFGGGGFGGGGGFGGGGGGGGACF6DCDDFGCFGEGDGFDA98BFFFF4AABEFAEF6EEFB=BBFFF23*6;62;7EE0;92<=837>EEFF0(3260(-20(((-.2((5034>B2).((((,(,,,)(((-(((
@M05025:18:000000000-B3NL5:1:1101:13526:4670 2:N:0:TCGAAG
CTATACGGACTACTAGGGTTTCTAATCCTGTTCGCTACCCATGCTTTCGAGCCTCAGCGTCAGTTGCAGACCAGAGAGCCGCCTTCGCCACTGGTGTTCTTCCATATATCTACGCATTCCACCGCTACACATGGAGTTCCACTCTCCTCTTCTGCACTCAAGTTCAACAGTTTCTGATGCAATTCTCCGGTTGAGCCGAAGGCTTTCACATCAGACTTATTGAACCGCCTGCACTCGCTTTACGCCCAATAAATCCGGACAACGCTTGCCACCTCCGTATTACCGCGGCTCCTGGCACGTA
+
CCC@@FGGCGGGGFGFFGECCFFGFCGGFFFFFGGDGEFGGGFFGGGGGGGGEFGGGGGGGCGGGGGGGGGEFGGGGGGFGGGGGGGGG,BFCGCF,?FFGGGGGGGGGGDFFGGGGGGGFFGDGGGCFGFFEDGGGGGGGGGF>>EF>EFEGGGGGGGFFGD>EGGGGGGFDGGFFGGGGGGGG=DCEDCDGF+:C6*;?C9D>6CFFFAAF69>5BACFFF==992=>292(*5((///)9(3213(8;;4334100996:(,2??B?<38:((-4(.3<><:(1,46(-520((,43(
@M05025:18:000000000-B3NL5:1:1101:19569:4733 2:N:0:TCGAAG
CTATACGGACTACCAGGGTTTCTAATCCTGTTTGCTCCCCACGCTTTCGTGCCTCAGTGTCAGTGTTGGTCCAGGTAGCTGCCTTCGCCATGGATGTTCCTCCTGATCTCTACGCATTTCACTGCTACACCAGGAATTCCGCTACCCTCTACCACACTCTAGTCGCCCAGTATCCACTGCAGTTCCCAGGTTGAGCCCAGGGCTTTCACAACGGACTTAAACGACCACCTACGCACGCTTTACGCCCAGTAATTCCGAGTAACGCTTGCCCCCTTCGTATTACCGCGGCTGCTGGCACGAA
+
CCCCCGGGGGGGGGGGGGGFGGGGGGGGGGGGGGGGGGGGGGGGGGGGGGGGGGGGGGGGGGGGGGGGGGGGGGGGGGGGGGGGGGGGGGGGGGGGGGGGGGGGGGGFEGGGGGGGGGGGGGGGGFGGGGGGGGGGGGGGGGGGEFFGGGGGGGGGGGGGGGGGGGGGGGGGGGGGGGGFGDGDFGGFGFFGG6FF?FFCGGFG?FACFFFFF>?95CC=@B>>BFBDD=EFD>22993;DFEFFFF;;;E?C)7E@:(6=<C0(-,40(446(4<14(.:DFF0601131::>?F18?:4
@M05025:18:000000000-B3NL5:1:1101:7303:4748 2:N:0:TCGAAG
CTATACGGACTACTCGGGTATCTAATCCTGTTTGCTCCCCACGCTTTCGAGCCTCAACGTCAGTTACCGTCCAGTAAGCCGCCTTCGCCACTGGTGTTCCTCCTAATATCTACGCATTTCACCGCTACACTAGGAATTCCGCTTACCTCTCCGGCACTCTAGAAAAACAGTTTCCAATGCAGTCCTGGGGTTAAGCCCCAGCCTTTCACATCAGACTTGCTCTTCCGTCTACGCTCCCTTTACACCCAGTAATTCCGGATAACGCTTGCCCCCTACGTCTTACCGCGGCTGCTGGCACGTC
+
CCCCCGGGGGGGGGGGGGGGGGGGGGGGGGGGGGGGGGGGGGGGGGGGGGGGGGGGGGGGGGGGGGGGGGGGGGGGGGGGGGGGGGGGGGGGGGGGGGGGGGGGGGGCGGGGGGGGGGGGGGGGDCGGGGGGGGGGGGGGGGGGGGFFGGGGG6EGGGFGGGDFFFGGGGGGGGGGGGGGG7DG?AFGFDDGGGGGGGFDDFFGFFFCAAAF9AA=ECBE++8@E9@FFFDE?0;?9DFF@39?EFFF6;CF))94;(6,69?(7:B1628:99<038((4-<>09((-,-17),41<(,-
@M05025:18:000000000-B3NL5:1:1101:8488:4781 2:N:0:TCGAAG
CTATACGGACTACCAGGGTATCTAATCCTGTTCGCTACCCATGCTTTCGAGCCTCAGCGTCAGTTGCAGACCAGAGAGCCGCCTTCGCCACTGGTGTTCTTCCATATATCTACGCATTCCACCGCTACACATGGAGTTCCACTCTCCTCTTCTGCACTCAAGTTCAACAGTTTCTGATGCAATTCTCCGGTTGAGCCGAAGGCTTTCACATCAGACTTATTGAACCGCCTGCACTCGCTTTACGCCCAATAAATCCGGACAACGCTTGCCACCTACGTATTACCGCGGCTGCTGGCACGTA
+
CCCCCGGGGGGGGGGGGGGGGGGGGGGGGGGGGGGGGGGGGGGGGGGGDGGGGGGGGGGGGGGGGGGGGGGGGGGGGGGGGGGGGGGGGGGGGGGGGGGGGGGGGGGGGGGGGGGGGGGGGGGGGGGGGGGGGGGGGGGGGGFGGFGGGGGGGGGGGGGGGGGGGGGGGGGGGGGGGGGGGGGGGGGGGGGGGGGGGGFDGGFFFFFFFFFFFFFFFFFFFFFFFB>@B=BB==>EDFDFDFF@FFFFDDFFFFC8;9F96?FB;0::<22)4<BF<<7AB424-03399><370:(8?B.
@M05025:18:000000000-B3NL5:1:1101:14373:4819 2:N:0:TCGAAG
CTATACGGACTACTGGGGTATCTAATCCTGTTCGCTACCCATGCTTTCGAGCCTCAGCGTCAGTTGCAGACCAGAGAGCCGCCTTCGCCACTGGTGTTCTTCCATATATCTACGCATTCCACCGCTACACATGGAGTTCCACTCTCCTCTTCTGCACTCAAGTTCAACAGTTTCTGATGCAATTCTCCGGTTGAGCCGAAGGCTTTCACATCAGACTTATTGAACCGCCTGCACTCGCTTTACGCCCAATAAATCCGGACAACGCTTGCCACCTACGTATTACCGCGCCTGCTGGCACGTA
+
CCCCCGGGGGGGGGDGGGGGGGGGGGGGGGGGGGGGGGGGGGGGGGGGDFGGGGGGGGGGGEGGGGGGGGGGGGGGGGFGFGGGGGGGGDGGFGGGGGGGFGGGGGGGGGGGGGGGGGGGGGGGGGGGGGGGGGCFFEGGFGGGGGGDGGGGGGGGGGGGGGGGGGDGGGGGGGGF:D=CF?FGGFGGEGCGDG6FGGBDGCAFFACFFFFFFFFFFEECFFAEFBBB>>BFFFEE=;?F@<E<6BBD1=@ECE?E>6(4>BFFB?6:?0<??:4>0<<ABAA4,12(41:03>B:1<13,
@M05025:18:000000000-B3NL5:1:1101:11830:4832 2:N:0:TCGAAG
CTATACGGACTACTCGGGTTTCTAATCCTGTTCGCTACCCATGCTTTCGAGCCTCAGCGTCAGTTGCAGACCAGAGAGCCGCCTTCGCCACTGGTGTTCTTCCATATATCTACGCATTCCACCGCTACACATGGAGTTCCACTCTCCTCTTCTGCACTCAAGTTCAACAGTTTCTGATGCAATTCTCCGGTTGAGCCGAAGGCTTTCACATCAGACTTATTGAACCGCCTGCACTCGCTTTACGCCCAATAAATCCGGACAACGCTTGCCACCTACTTATTACCGCGGCTGCTGCCTCGTG
+
CCCCCGGGGGGGGGGGGGFGGGGGGGGGGGGGGGGGGGGGGGGGGGGGGGGGGGGGGGGGGDGGGFGGGGGGGGGGGGGGGGGGGGGGGGGGGGGGGGGGGFGGGGGGGGGGGGGGGGGGGGGGGGGGGGGGGGFFGGGGCFFGGGFGGGGGGGGFGGGGF9DEFGGGGGGGGGGGGGGGGFGGCEFGGDCDDG6FFGFGDGFCFFFFF>+@FF>EEFEFF+BAE>@(5@F9((*893<;;CC@@21<(,6@)7C(6(6;F:?B(320((6?6742).)--:6)-3(41(-()5).),(((
@M05025:18:000000000-B3NL5:1:1101:15240:4862 2:N:0:TCGAAG
CTATACGGACTACCAGGGTATCTAATCCTGTTCGCTACCCATGCTTTCGAGCCTCAGCGTCAGTTGCAGACCAGAGAGCCGCCTTCGCCACTGGTGTTCTTCCATATATCTACGCATTCCACCGCTACACATGGAGTTCCACTCTCCTCTTCTGCACTCAAGTTCAACAGTTTCTGATGCAATTCTCCGGTTGAGCCGAAGGCTTTCACATCAGACTTATTGAACCGCCTGCACTCGCTTTACGCCCAATAAATCCGGACAACGCTTGCCACCTACGTATTACCGCGGCTGCTGGCACGTA
+
CCCCCGGGGGGGGGGGGGFGGGGGGGGGGGGGGGGGGGGGGGGGGGGGGGGGGGGGGGGGGGGGGGGGGGGGGGGGGGGGGGGGGGGGGGGGGGGGGGGGGGGGGGGGGGGGGGGGGGGGGGGGGGGGGGGGGGGGGGGGGGGGFFGGGGGGGGGGGGGGDFGGGGGGGGGGGGGGGGGGGGGGGGGGGGGGGGGGGDF*?GFGFFFFFFFAFAAEEFFFFFFFF>@>FFFFFEBBB@@@17C?;>;;6;@AEEEEF9?FF:63(86,4><?<?0:14<A724A?90(722::)56()(4(
@M05025:18:000000000-B3NL5:1:1101:18054:4881 2:N:0:TCGAAG
CTATACGGACTACACGGGTTTCTAATCCTGTTCGCTACCCATGCTTTCGAGCCTCAGCGTCAGTTGCAGACCAGAGAGCCGCCTTCGCCACTGGTGTTCTTCCATATATCTACGCATTCCACCGCTACACATGGAGTTCCACTCTCCTCTTCTGCACTCAAGTTCAACAGTTTCTGATGCAATTCTCCGGTTGAGCCGAAGGCTTTCACATCAGACTTATTGAACCGCCTGCACTCGCTTTACGCCCAATAAATCCGGACAACGCTTGCCACCTACGTATTACCGCGGCTGCTGGCACGTA
+
CCCCCGGGGGGGGGGGGGGGGGGGGGGGGGGGGGGGGGGGGGGGGGGGGGGGGGGGGGGGGGGGGGGGGGGGGGGGGGGGGGGGGGGGGGGGGGFGGGGGGGGGGGGGGGGFGGGGGGGGGGGGGGGGGGGGGGGGGGGGGGGGGGGGGGGGGGGGGGGCGFGGGGGGGGGGGGGGGGGGGCGGGGGGGGGGGFGFGGECDGFGFFFFFFFFFFFEFFFFFFAEF2>>2@D>DFEFFFFFFFE@@FFF;;@A)<E812;B;?03>FFF?BFFF?FF6:BF?FFFF>99>99:>0(23?:((
@M05025:18:000000000-B3NL5:1:1101:9361:4889 2:N:0:TCGAAG
CTATACGGACTACCGGGGTATCTAATCCTGTTCGCTACCCATGCTTTCGAGCCTCAGCGTCAGTTGCAGACCAGAGAGCCGCCTTCGCCACTGGTGTTCTTCCATATATCTACGCATTCCACCGCTACACATGGAGTTCCACTCTCCTCTTCTGCACTCAAGTTCAACAGTTTCTGATGCAATTCTCCGGTTGAGCCGAAGGCTTTCACATCAGACTTATTGAACCGCCTGCACTCGCTTTACGCCCAATAAATCCGGACAACGCTTGCCACCTACGTATTACCGCGGCTGCTGGCACGTC
+
CCCCCGGGGGGGGGGGGGGGGGGGGGGGGGGGGGGGGGGGGGGGGGGGGGGGGGGGGGGGGGGGGGGGGGGGGGGGGGGGGGGGGGGGGGGGGGGGGGGGGGGGGGGGGGGGGGGGGGGGGGGGGGGGGGGGGGCGGGGGGGGGGGGGGGGGGGGGGGGGGGGGGGGGGGGGGGGGGGGGGGGGGGGGGGG?CD>GGGFDGGFFFFFFFFFFFFFFFFFFFC+*05299@DFFFFFFFFFFEE6?BFFFFF<C?EFB9?09?F6;?B:?FFBB:?B6:?<249929>1(((442:?1<?:-
@M05025:18:000000000-B3NL5:1:1101:10307:4890 2:N:0:TCGAAG
CTATACGGACTACCGGGGTTTCTAATCCTGTTCGCTACCCATGCTTTCGAGCCTCAGCGTCAGTTGCAGACCAGAGAGCCGCCTTCGCCACTGGTGTTCTTCCATATATCTACGCATTCCACCGCTACACATGGAGTTCCACTCTCCTCTTCTGCACTCAAGTTCAACAGTTTCTGATGCAATTCTCCGGTTGAGCCGAAGGCTTTCACATCAGACTTATTGAACCGCCTGCACTCGCTTTACGCCCAATAAATCCGGACAACGCTTGCCACCTACGTATTACCGCGGCTGCTGGCCGGTA
+
CCCCCGGGGGGGGGGGGGGGGGGGGGGGGGGGGGGGGGGGGGGGFGGGGGGGGGGGGGGGGGGGGGGGGFGGGGGGGGGGGGGGGGGGGGGGGGGGGGGGGGGGGGGGGGGGGGGGGGGGGGGGGGGGGGGGGGFGGGGGGGGGGGGGGGGGGGFGGGGGGFGGFGGGFFGGGGGGGGFGFGGDGGGFGGGG>DFGGG>GGGF>AAFFFFFFFFF@EFEFCFFFE=6@;;DD@FF@@@FFF37(0:>F@;3EEEAFF>F;F?BBBFF???<7:(.53229:<)48>69>-11>?:6,((--
@M05025:18:000000000-B3NL5:1:1101:6516:4912 2:N:0:TCGAAG
CTATACGGACTACTAGGGTTTCTAATCCTGTTTGCTCCCCACGCTTTCGTGCCTCAGTGTCAGTGTTGGTCCAGGTAGCTGCCTTCGCCATGGATGTTCCTCCTGATCTCTACGCATTTCACTGCTACACCAGGAATTCCGCTACCCTCTACCACACTCTAGTCGCCCAGTATCCACTGCAGTCCCCAGGTTGAGCCCAGGGCTTTCACAACGGCCTTAAACGACCCCCTACGCACGCTTTACGCCCAGTAATTCCGAGTAAAGCTTGCACCCTTCGTATTACCCGCGCTGCCGGCACGAG
+
CCCCCCF>CCCEECC@FFGFFFFECFFFDFFDF?AEF8CFFEGGCFFGGEDCF,E8@EFEE,FCEGGFFFFG,F@EFGGGFFCFGGFGGGCE<EFFGGCEEEFCEFGGGFGEFEE@CCFFFGGGGGGFCGGG8774EFF9DGE8ED8EDG8=,9DDEDFFCEFG++38=D@8DFGCFGGFD+=+=DDDCC8DC+0+:;FGGDE+069;CFAEB5*55*>9BF>AF4(/:(8>((-:(6,,6)9(60:@?(73.9?C1/2((:).)<)40),1:(42:4(8:4A2(((-41(,(,-7(,(-(
@M05025:18:000000000-B3NL5:1:1101:7674:4914 2:N:0:TCGAAG
CTATACGGACTACTGGGGTTTCTAATCCTGTTTGCTCCCCACGCTTTCGAGCCTCAACGTCAGTTACCGTCCAGTAAGCCGCCTTCGCCACTGGTGTTCCTCCTAATATCTACGCATTTCACCGCTACACTAGGAATTCCGCTTACCTCTCCGGCACTCTAGAAAAACAGTTTCCAATGCAGTCCTGGGGTTAAGCCCCAGCCTTTCACATCAGCCTTGCTCTTCCGTCTACGCTCCCTTTACACCCAGTAAATCCGGATAACGCTTGCCCCCTACGTATTACCCCCGCTGCTGGCCCGTC
+
CCCCCGGGGGGGGGGGGGGGGGGGGGGGGGGGGGGGGGGGGGGGGGGGGGGGGGGGGGGGGGGGGGGGGGGGGGGGGGGGGGGGGGGGGGGGGGGGGGGGGGGGGGGFFGGGGGGGGGGGGGGGGGGGGGGGGGGGGGGGGGGGGGGFFGGGGDECGGGGGGGGGGGGGGGFGGGGGGGGGGGGGGGFGGDDGFFFCGFGGGFGFF6+:>FFAA)0:FBE+;BBEF==DFDC1>3697@FF<E?E@070497<5CEF9?(,-.396:22:??>>1:(:>A:))-((((((-1,),(.2(((
@M05025:18:000000000-B3NL5:1:1101:24275:4997 2:N:0:TCGAAG
CTATACGGACTACTGGGGTATCTAATCCTGTTCGCTCCCCATGCTTTCGCTCCTCAGCGTCAGTAAATGCCCAGAGACCTGCCTTCGCCATCGGTGTTCCTCCTGATATCTGCGCATTTCACCGCTACACCAGGAATTCCAGTCTCCCCTACATCACTCTAGTCTGCCCGTACCCACCGCAGATCCGAGGTTGAGCCTCGGACTTTCACGGCAGACGCGACAAACCGCCTACGAGCTCTTTACGCCCAATAAATCCGGATAACGCTTGCGCCCTACGTATTACCGCGGCTGATGGCACGGA
+
CCCCCCFFGGGGGGGGFGGGGGGGGGGGGGGGGGGGGGGGGGGGGGGGGGGGGFGGGGGGGGCGGGGGGGGGGGGGGGGGGGGFGGGGGGGGGGGGGGGGCFGGGGGGGGGGCGGGGGGGGGGGGGGGGGGGGGGGGGGGGGGGFGGGGGGGGGGGGGGGGFGGGGGGGGGGGGGGGGGGGGGGGGGDGCDFFGGGGGFGGGF4F>CFFFBDBA4BBF09BE3=F@>B67<08::1(.).-5<3(490?F0<<))(79(-(9B?08?119>02176824):<D<-,((44(()-.3(.,((
@M05025:18:000000000-B3NL5:1:1101:19262:5008 2:N:0:TCGAAG
CTATACGGACTACAGGGGTATCTAATCCTGTTCGCTACCCATGCTTTCGAGCCTCAGCGTCAGTTGCAGACCAGAGAGCCGCCTTCGCCACTGGTGTTCTTCCATATATCTACGCATTCCACCGCTACACATGGAGTTCCACTCTCCTCTTCTGCACTCAAGTTCAACAGTTTCTGATGCAATTCTCCGGTTGAGCCGAAGGCTTTCACATCAGACTTATTGAACCCCCTGCACTCGCTTTACGCCCAATAAATCCGGACCACGCTTGCCACCTACGTATTCCCGCTGCCCCTGGCCAATA
+
CCCCCGGGGGGGGGGGGGGGGGGGGGGGGGGGGGGGGGGGGGGGGGGGGGGGGGGGGGGGGGGGGGGGGGGGGGGGGGGGGGGGGGGGEGGGGGGGFEGGGGGGGGGGGGGGGGGGGGGDGGGGEGGGGGGGGGAEFGEGGGGGGGG9DGGGGGGCFGG8FEGGGGGGDFGGGFGD8EFGDGGG9=DGCG6DGGGGGGFGDDFCFFFFFFFF>A4@@B4<98:;>B(66>>BB>8BB@<D;CE??@9<035.>?EEB9D91:28><2(,,),4(5:::)4:)))(((-(((,-(18(,,(.
@M05025:18:000000000-B3NL5:1:1101:20192:5060 2:N:0:TCGAAG
CTATACGGACTACCCGGGTTTCTAATCCTGTTTGCTCCCCACGCTTTCGAGCCTCAACGTCAGTTACCGTCCAGTAAGCCGCCTTCGCCACTGGTGTTCCTCCTAATATCTACGCATTTCACCGCTACACTAGGAATTCCGCTTACCTCTCCGGCACTCTAGAAAAACAGTTTCCAATGCAGTCCTGGGGTTAAGCCCCAGCCTTTCACATCAGACTTGCTCTTCCGTCTACGCTCCCTTTACACCCAGTAAATCCGGATAACGCTTGCCCCCTACGTATTACCGCGGCTGCTGGCACGTC
+
CCCCCGGGGGGGGGGGGGCFFGGGGGGGGGGGGGGGGGGGGGGGGGGGGGGGGGGGGGGGGGGGGGGGGGGGGGGGGGGGGGGGGGGGGGGGGGGGGGGGGGGGGGGGGGGGGGGGGGGGGGGGGGGGGGGGGGGGGGGGGGGGGGGGGGGGGGGGGGFGGGGGGGGGGGFFGGGGGGGGGFFFGGGGG5DD5CFGGGEGGGFGFFFAFFFFFF4>EFEFFFFFFFFFF@FFFFF@1?FFFFFFF@FFFF65CCEF>BFB(6?:BFFFF>DBB;:?B?2<><DB?B(30-16?:?F0),.(
@M05025:18:000000000-B3NL5:1:1101:21012:5069 2:N:0:TCGAAG
CTATACGGACTACCAGGGTATCTAATCCTGTTTGCTCCCCACGCTTTCGCACCTGAGCGTCAGTCTTTGTCCAGGGGGCCGCCTTCGCCACCGGTATTCCTCCAGATCTCTACGCATTTCACCGCTACACCTGGAATTCTACCCCCCTCTACAAGACTCTAGCCTGCCAGTTTCGGATGCAGTTCCCAGGTTGAGCCCGGGGATTTCACATCCGACTTGACAGACCGCCTGCGTGCGCTTTACGCCCAGTAATTCCGTTTAACGCTTCCACCCTCCGTATTACCCCCGCCTCCGGCCCGGG
+
CCCCCGGGGGGGGGGGGGGGGGGGGGGGGGGGGGGGGGGGGGGGGGGGGGGGGGGGGGGGGGGGGGGGGGGGGGGGGGGGGGGGGGGGGGGGGGGGGGGGGGGGGFGGGGGGGGGGGGGGGGGGGGGGGGGGGGGGGGGGGGGGGDGGGGGGGGGGFGGGGFGGGGGGFGGGGGEGGGGGGGGGGGGGGGGGGCFGFF>GGGEDFFFFFF=FFFFFFFFAFFA@0=19>?FBFFFF>F9<<5<0:>>0?:AA<BBBF)4>?AA:((4(,-4:12:B64087:46(((41((-((,((-4,-
@M05025:18:000000000-B3NL5:1:1101:15316:5078 2:N:0:TCGAAG
CTATACGGACTACAAGGGTTTCTAATCCTGTTCGCTACCCATGCTTTCGAGCCTCAGCGTCAGTTGCAGACCAGAGAGCCGCCTTCGCCACTGGTGTTCTTCCATATATCTACGCATTCCACCGCTACACATGGAGTTCCACTCTCCTCTTCTGCACTCAAGTTCAACAGTTTCTGATGCAATTCTCCGGTTGAGCCGAAGGCTTTCACATCAGACTTATTGAACCGCCTGCACTCGCTTTACGCCCAATAAATCCGGACAACGCTTGCCACCTCCGTATTACCGCGGCTCCTGTCACGTA
+
CCCCCGGGGGGGGGGGGGGGGGGGGGGGGGGGGGGGGGGGGGGGGGGGGGGGGGGGGGGGGGGGGGGGGGGGGGGGGGGGGGGGGGGGGGGGGGGGGGGGGGGGGGGGGGGGGGGGGGGGGGGGGGGGGGGGFGGGGGGGGGGGGGGGGGGGGGGGGGGGG9FFGGGGGGGGGGGGGGFCGGGFGGGGGGGGGGGGGD5C?CAGFFFFFFFAAAFFFFEF9+=A=DBF9@DFB2*5@9DD@CCFFB>@;@EF)19@90129::103<0<:2?<0.8323(:24<(10((((-4,)).4(,.
@M05025:18:000000000-B3NL5:1:1101:19703:5114 2:N:0:TCGAAG
CTATACGGACTACAAGGGTATCTAATCCTGTTTGCTCCCCACGCTTTCGTGCCTCAGTGTCAATGTTGGTCCAGGTAGCTGCCTTCGCCATGGATGTTCCTCCTGATCTCTACGCATTTCACTGCTACACCAGGAATTCCGCTACCCTCTACCACATTCTAGTCATCCAGTATCCACTGCAGTTCCCAGGTTGAGCCCAGGGCTTTCACAACGGACTTAAATAACCACCTACGCACGCTTTACGCCCAGTAATTCCGAGTAACGCTTGCACCCTTCGTATTACCGCGGCTGCTGGCACGAA
+
CCCCCGGGGGGGGGGGGGGGGGGGGGGGGGGGGGGGGGGGGGGGGGGGGGGGGGGGGGGGGGGGGGGGGGGGGGGGGGGGGGGGGGGGGGGGGGGGGGGGGGGGGGGGGGGGGGGGGGGGGGGGGGGGGGGGGGGGGGGGGGGGGGGGGGGGGGGGGGGGGGGGFGGGGGFGGGGGGGGGGGGGGGGGGGGGGDGGGGFGGGFGFFFFFFFFFFFFFFFFFFAA@E@=>DEE9=2>@>==BFFFFFF226<EE<3C@;BFFFF;@;<(67=@<?31,.1:2:<A072,0(-1))5:051((
@M05025:18:000000000-B3NL5:1:1101:4697:5162 2:N:0:TCGAAG
CTATACGGACTACTCGGGTTTCTAATCCTGTTCGCTACCCATGCTTTCGAGCCTCAGCGTCAGTTGCAGACCAGAGAGCCGCCTTCGCCACTGGTGTTCTTCCATATATCTACGCATTCCACCGCTACACATGGAGTTCCACTCTCCTCTTCTGCACTCAAGTTCAACAGTTTCTGATGCAATTCTCCGGTTGAGCCGAAGGCTTTCACATCAGACTTATTGAACCGCCTGCACTCGCTTTACGCCCAATACATCCGGACAACGCTTGCCACCTACGTATTACCGCGGCTGCTGGCACGTA
+
CCCCCGGGGGGGGGGGGGGGGGGGGGGGGGGGGGGGGGGGGGGGGGGGGGGGGGGGGGGGGGGGGGGGGGGGGGGGGGGGGGGGGGGGEGGGGGGGDGGGGGGGGGGGGGGGGGGGGGGGGGGGGGGGGGGGGGGGGGGGCGGGGGGGGGGGGGGGGGGGGFGGGGFGFGGFGGGGGGGGGGGGGGGGDDDGGGFGGCEDGGFGFFFFFCAFFFFFFFFCFFFEEBBFFFB@=EEFFF@DFFF?@(6?6;E)7CE@160314<BFFF:?BFF?7:BF<<A:AAD?>;(33,8>)(((5:8.
@M05025:18:000000000-B3NL5:1:1101:13471:5204 2:N:0:TCGAAG
CTATACGGACTACTGGGGTATCTAATCCTGTTCGCTACCCATGCTTTCGAGCCTCAGCGTCAGTTGCAGACCAGAGAGCCGCCTTCGCCACTGGTGTTCTTCCATATATCTACGCATTCCACCGCTACACATGGAGTTCCACTCTCCTCTTCTGCACTCAAGTTCAACAGTTTCTGATGCAATTCTCCGGTTGAGCCGAAGGCTTTCACATCAGACTTATTGAACCTCCTGCACCCGCTTTACGCCCAATAAATCCGGACACCGCTTGCCACCTACGGTCTACCGCGGCTGCAGGCCCGTG
+
CCCCCFFGEGGACFEFFECFGGFDFGGGGGFGGEEGGEF@CE@@FGFFCGGDGGGGGGGGE:FGGFGGGGG<EEC@<FG@E>FEGFDEEEEGGGEFFEC?FFFGGGGGGFGFGFGEGCFEGFGDGGEGCGGGGGGGECEDFA;E=EGGG9FGAFFF8AD88=D,>F;DFEGGGDFFFF++=8DF7=+=@DDD+9CF?DFCC56AFF8+39:4+;*:B9*99BFCED(7=3).72((095?;))/11,7(6@3)))(,(/6>(((((--(84)128:(((,().4(,(23(-,(((--(4((
@M05025:18:000000000-B3NL5:1:1101:6458:5233 2:N:0:TCGAAG
CTATACGGACTACCAGGGTTTCTAATCCTGTTCGCTACCCATGCTTTCGAGCCTCAGCGTCAGTTGCAGACCAGAGAGCCGCCTTCGCCACTGGTGTTCTTCCATATATCTACGCATTCCACCGCTACACATGGAGTTCCACTCTCCTCTTCTGCACTCAAGTTCAACAGTTTCTGATGCAATTCTCCGGTTGAGCCGAAGGCTTTCACATCAGACTTATTGAACCGCCTGCACTCGCTTTACGCCCAATAAATCCGGACAACGCTTGCCACCTACGTATTACCGCGGCTGCTGGCACGTA
+
CCCCCGDGEGGGGFGGGGGFGAFFGGGGCGGGGCGGGGGGGGGGGGGGGGGDGGDGGGGGGEBFFEFFFCFGFG8FGEGGGGGGG<=EGGGGGGFFFFGFFGGGGFGGGGFFGGGDEFFGGGGCGGDG@FFG9EFFFGGEFGGGGDGA8DFFGEGFGFGGGFFGFGAEGGGGFDCE8DFFDGGFDFCDGGGGCC6CFCBDDDA9FC5<B66AFF>>EFFFF+=C3>-5>@=22(47=;73=EF<DFB;(3;<C<C;;9?6>?F>F:B01?4>?08:B7<442<AB619>>;1::021<0<.
@M05025:18:000000000-B3NL5:1:1101:11855:5233 2:N:0:TCGAAG
CTATACGGACTACTAGGGTATCTAATCCTGTTCGCTACCCATGCTTTCGAGCCTCAGCGTCAGTTGCAGACCAGAGAGCCGCCTTCGCCACTGGTGTTCTTCCATATATCTACGCATTCCACCGCTACACATGGAGTTCCACTCTCCTCTTCTGCACTCAAGTTCAACAGTTTCTGATGCAATTCTCCGGTTGAGCCGAAGGCTTTCACATCAGACTTATTGAACCGCCTGCACTCGCTTTACGCCCAATAAATCCGGACAACGCTTGCCACCTACGTATTACCGCGGCTGCTGGCACGTA
+
CCCCCGGGGGGGGGGGGGGGGGGGGGGGGGGGGGGGGGGGGGGGGGGGGGGGGGGGGGGGGGGGGGGGGGGGGGGGGGGGGGGGGGGGGGGGGGGGGGGGGGGGGGGGGGGGGGGGGGGGGGGGGGGGEFGGGGGGGGGGGFGGGGGGGGGGGGGGGGGDGDFGGGGGGGGGGGGGGGGGGGGGGFGGGGGGGGGCGGFCCDFGFAFAFFFFFFA@FFEFFBF4@D>@=299=FFFB>2=@6><;6;?7@FF>EEF9>;9@:029:??::9?:??F<<).8ABF:>F607>B?F??3<<6.
@M05025:18:000000000-B3NL5:1:1101:21479:5235 2:N:0:TCGAAG
CTATACGGACTACTAGGGTATCTAATCCTGTTCGCTACCCATGCTTTCGAGCCTCAGCGTCAGTTGCAGACCAGAGAGCCGCCTTCGCCACTGGTGTTCTTCCATATATCTACGCATTCCACCGCTACACATGGAGTTCCACTCTCCTCTTCTGCACTCAAGTTCAACAGTTTCTGATGCAATTCTCCGGTTGAGCCGAAGGCTTTCACATCAGACTTATTGAACCGCCTGCACTCGCTTTACGCCCAATAAATCCGGACAACGCTTGCCACCTACGTATTACCGCGGCGGCTGGCACTTA
+
CCCCCGGGGEGGFFGGGGGGGGGGGGGGGGGGGGGGGGGGGGGGGGGGGGGGGGGGGGGGGGGGGGGFGGGGGGGGGGFGGGGGGGGGGGGGGGGGGGGGGGGGGGGGGGGGGGGGGGGGGGGGGGGGGGGGGGDFGGGGGGGGFGD9DGGGCBFFFFGGGGGEGGFGGCGGFFFFFGGGGGGGFEGGGDGCCGGGCDFDCGFGFFFFFFFAFFF=EFFEFF966:A@FFFFFFFFF>?1<)9;DFFF;3;37??36>099?:6>26:B04?:1??:1))846A6132((((,44??3())
@M05025:18:000000000-B3NL5:1:1101:8133:5253 2:N:0:TCGAAG
CTATACGGACTACTAGGGTATCTAATCCTGTTCGCTACCCATGCTTTCGAGCCTCAGCGTCAGTTGCAGACCAGAGAGCCGCCTTCGCCACTGGTGTTCTTCCATATATCTACGCATTCCACCGCTACACATGGAGTTCCACTCTCCTCTTCTGCACTCAAGTTCAACAGTTTCTGATGCAATTCTCCGGTTGAGCCGAAGGCTTTCACATCAGACTTATTGAACCGCCTGCACTCGCTTTACGCCCAATAAATCCGGACAACGCTTGCCACCTACGTATTACCGCGGCTGCTGGCACGTA
+
CCCCCGGGGGGGGGGGGGGGGGGGGGGGGGGGGGGGGGGGGGGGGGGGGGGGGGGGGGGGGGGGGGGGGGGGGGGGGGGGGGGGGGGGGGGGGGGGGGGGGGGGGGGGGGGGGGGGGGGDGGGGGGGGGGGGGGGGGGGGFGGGFGFGFGGGGGGGGGGGGGGGGGGGGGGGGGGGGGGGGGGDFFGGEDDGGGGGGGFGGGFGFFFFFFFFFFFFFFFFFFF=B>B>FFBDBFFFFFFFFFFF69BFDDFFC3?@FB?@916>;B?0<?FFFB?F::?FFABA<>010;>()302152:.
@M05025:18:000000000-B3NL5:1:1101:14927:5287 2:N:0:TCGAAG
CTATACGGACTACAAGGGTTTCTAATCCTGTTTGCTCCCCACGCTTTCGTGCCTCAGTGTCAATGTTGGTCCAGGTAGCTGCCTTCGCCATGGATGTTCCTCCTGATCTCTACGCATTTCACTGCTACACCAGGAATTCCGCTACCCTCTACCACATTCTAGTCATCCAGTATCCACTGCAGTTCCCAGGTTGAGCCCAGGGCTTTCACAACGGACTTAAATAACCACCTACGCACGCTTTACGCCCAGTAATTCCGAGTAACGCTTGCACCCTTCGTATTACCGCGGCTGCTGGCCCGAA
+
CCCCCGGGGGGGGGGGGGEFGGGGGGGGGGGGGGGGGGGGGGGGGEGGGGGGGGGGGGGGGGGGGGGGFGGGGGGGFFGGGGGGGGGGGGEGGFGGGGGGGGGGGGGGGGGGGGGEFGGGGGGGGGGGFGGGGGGGGGGGGGGGGGGGGGG;FGGGGGFGGGGGGGGF?DGGDGFGGGFGFFGGFDGFGGGGGFDGCDF6D>>6CFFA?FA:59*85A588=BC@C@CAB94-)-725(6@EF=@>=5?EEEECF3(66<1CFD9(7@;<EDF<3@<.480<AF(,(((--43),,((((,
@M05025:18:000000000-B3NL5:1:1101:15476:5311 2:N:0:TCGAAG
CTATACGGACTACCGGGGTATCTAATCCTGTTCGCTACCCATGCTTTCGAGCCTCAGCGTCAGTTGCAGACCAGAGAGCCGCCTTCGCCACTGGTGTTCTTCCATATATCTACGCATTCCACCGCTACACATGGAGTTCCACTCTCCTCTTCTGCACTCAAGTTCAACAGTTTCTGATGCAATTCTCCGGTTGAGCCGAAGGCTTTCACATCAGACTTATTGAACCGCCTGCACTCGCTTTACGCCCAATAAATCCGGACAACGCTTGCCACCTACGTATTACCGCGGCTGCCGGCACGTA
+
CCCCCGGGGGGGDGGGGGCFGGFFFGFFFGGGDFGGGGGGFGGFGGGGGCFGGGGGGGGGGGGG9EGCGGGGGGFGGGGGGGGGGGGGGGGGGGEGFFGGGGGGGGGGGGGGGGGGGGFGGGGGEGGGGG9FGGGGGGFFGDAFDGGGGGGGGGGGGFGGGEGGGGGGGGGGGGGGGGGGGGGGGGGFEGDGGF5>FGAGDGFGFAFFFF>F4FFB:CF?FFFFFF@@B6@?;=<@D0;619ED;96@;DFE4EEFF0:0314(-4:6:,))4:>31:?>7>)-4>>(4(96(-,((4,4(
@M05025:18:000000000-B3NL5:1:1101:22220:5360 2:N:0:TCGAAG
CTATACGGACTACACGGGTTTCTAATCCTGTTCGCTACCCATGCTTTCGAGCCTCAGCGTCAGTTGCAGACCAGAGAGCCGCCTTCGCCACTGGTGTTCTTCCATATATCTACGCATTCCACCGCTACACATGGAGTTCCACTCTCCTCTTCTGCACTCAAGTTCAACAGTTTCTGATGCAATTCTCCGGTTGAGCCGAAGGCTTTCACATCAGACTTATTGAACCGCCTGCACTCGCTTTACGCCCAATAAATCCGGACAACGCTTGCCACCTACGTATTACCGCTGCTGCTGGCACGTA
+
CCCCCGGGGGGGGGGGGGGGGGGGGGGGGGGGGGGGGGGGGGGGGGGGGGGGGGGGGGGGGGGGGGGGGGGGGGGGGGGGGGGGGGGGGGGGGGGGGGGGGGGGGGGGGGGGGGGGGGGGGGGGGGGGGGFGGGGGGGGGGGGGFGGDCGFFGGGGGGGGGGGGGGGGGFFGGGGGGGGGGGGGGFGGGGGG>DFCDGFDGDFGFFFFFFFAFFFFFFFFF>FF9@=@=D===EEF;9?DFEF?DFBD0(4;3<6@>96>;BF9>::325<>?0(,(.).:4<B?>(4>>034).32<?.(
@M05025:18:000000000-B3NL5:1:1101:15640:5469 2:N:0:TCGAAG
CTATACGGACTACTCGGGTTTCTAATCCTGTTCGCTACCCATGCTTTCGAGCCTCAGCGTCAGTTGCAGACCAGAGAGCCGCCTTCGCCACTGGTGTTCTTCTATATATCTACGCATTCCACCGCTACACATGGAGTTCCACTCTCCTCTTCTGCACTCAAGTTCAACAGTTTCTGATGCAATTCTCCGGTTGAGCCGAAGGCTTTCACATCAGACTTATTGAACCGCCTGCACTCGCTTTACGCCCAATAAATCCGGACAACGCTTGCCACCTACGCATTACCCCTGCTGCTGGCACGTA
+
CCCCCGGGGGGGGGGGGGCFGGGGFGGGGGGGGGGGGGGGGGGGGGGGGGGGGGGGEGEGGEGGGDGGGGFGGGGGGGGGGGGGGGGGGGGGGGEFG7FGGG,EFGGGFGGGGGGGGGGGGGGGDFGGGGGGGGFGGGGGGGGGGGFF?FGGGGCEGGGGF9DFGGGGGCFDDEGF8EGGGFF8B:FAE+=>CFGGFDACDDAFACFFFFFFFFFEFFCCAFFFE72=BDD9:EBFFF?@;39?2:9?(3@E)<?E;B0192:69<B((4)3:((8((,46>D4((-,8??<:7(4(,(,(
@M05025:18:000000000-B3NL5:1:1101:4669:5547 2:N:0:TCGAAG
CTATACGGACTACTCGGGTATCTAATCCTGTTCGCTACCCATGCTTTCGAGCCTCAGCGTCAGTTGCAGACCAGAGAGCCGCCTTCGCCACTGGTGTTCTTCCATATATCTACGCATTCCACCGCTACACATGGAGTTCCACTCTCCTCTTCTGCACTCAAGTTCAACAGTTTCTGATGCAATTCTCCGGTTGAGCCGAAGGCTTTCACATCAGACTTATTGAACCGCCTGCACTCGCTTTACGCCCACTACATCCGGACAACGCTTGCCACCTACGTCTTACCGCGGCTGCTTGCACGTA
+
CCCCCGGGGGGGGGGGGGGGGGGGFGGGGGGGFGGGGGGGGGGGGGGGGGGGGGGGGGGGGGGGGGGGGGGGGGFGGGGGGGGGGGGGGGGGGGGGGGGGGGGGGGGGGGGGGGCFGGGGFGGGGGGG9@FGGGGGGGGGGGG8DFGGGGGGGGGGGGG,DDDEGGGGGGGGGFGGFGGGGGGGGGGGGDGGGGCGGG9?>DFGFFFFFA9FFF4>EFEFFFFFEB>@@FFFFF@ED>12;CC;;B1<13@(4?3@?0(418(11(4((.42<:00(.(,49A72;760(-()))().(.(
@M05025:18:000000000-B3NL5:1:1101:16454:5578 2:N:0:TCGAAG
CTATACGGACTACCGGGGTTTCTAATCCTGTTCGCTACCCATGCTTTCGAGCCTCAGCGTCAGTTGCAGACCAGAGAGCCGCCTTCGCCACTGGTGTTCTTCCATATATCTACGCATTCCACCGCTACACATGGAGTTCCACTCTCCTCTTCTGCACTCAAGTTCAACAGTTTCTGATGCAATTCTCCGGTTGAGCCGAAGGCTTTCACATCAGACTTATTGAACCGCCTGCACTCGCTTTACGCCCAATAAATCCGGACAACGCTTGCCACCTACGTATTACCCCGGCTGCTGGCACGTA
+
CCCCCGGGGGGGGGGGGGGGGGGGGGGGGGGGGGGGGGGGGGGGGGGGGGGGGGGGGGGGGGGGGGGGGGGGGGGGGGGGGDGGGGGGGGGGGGGGGGGGFGGGGGGGGGGGGGGGGGGGGGGGGGGGGGGGGGGGGGGGGGBFGGEGGGGGGGGFGGGGGDFGGGGAFGGGGGGGGGGGGGGGGGGGGGGGGG5CFGADDGFGAFFFFFFFFFFEFFECFFFFFD@>FDD@FEEFFB;?FCE@@0@@DF33;<58>6?>9?:12:<6:?B<?:?>0.2<3>A.((((449(37063341.
@M05025:18:000000000-B3NL5:1:1101:17833:5593 2:N:0:TCGAAG
CTATACGGACTACTGGGGTTTCTAATCCTGTTCGCTACCCATGCTTTCGAGCCTCAGCGTCAGTTGCAGACCAGAGAGCCGCCTTCGCCACTGGTGTTCTTCCATATATCTACGCATTCCACCGCTACACATGGAGTTCCACTCTCCTCTTCTGCACTCAAGTTCAACAGTTTCTGATGCAATTCTCCGGTTGAGCCGAAGGCTTTCACATCAGACTTAGTAAACCGCTGGCACTCGCTTTACGCCCAATAAATCCGGACAACCATTGCATCCTACGAACTACCCGCGTGCTAGGCCATGC
+
C@ACCAABFGGFFGFGGDGGFFGDEGGGFEFG@CEGGGCF@C<F@AAFCDE@+6CFEGEFCGGEEEFFFGGCEECEE:AFEFCCFEGGCGGFEF?FFFFCFGFFG9EEFCF<EFCFCFGFFFGGDC+==?C,5:?,@8>4>E,DFFCEFG=D8,9=DF@C?,3>=,DA,=,=DFG,DFG?+2=DFCGF>99DD7=?FDE<5C>7958BBA+98*3>5B**3+1293(8((0-:;27;90(2463;(.(((.7;)/611(-(20(())).))).).4((((..).((2,(-(()-4(((.,(
@M05025:18:000000000-B3NL5:1:1101:18893:5621 2:N:0:TCGAAG
CTATACGGACTACTGGGGTTTCTAATCCTGTTCGCTACCCATGCTTTCGAGCCTCAGCGTCAGTTGCAGACCAGAGAGCCGCCTTCGCCACTGGTGTTCTTCCATATATCTACGCATTCCACCGCTACACATGGAGTTCCACTCTCCTCTTCTGCACTCAAGTTCAACAGTTTCTGATGCAATTCTCCGGTTGAGCCGAAGGCTTTCACATCAGACTTATTGAACCGCCTGCACTCGCTTTACGCCCAATAAATCCGGACAACGCTTGCCACCTACGTATTACCCCGCCCTCTGGCACTTA
+
CCCCCGGGGGGGGGGGGGGGGGGGGGGGGGGGGGGGGGGGGGGGGGGGGGGGGGGGGGGGGGGGGGGGGFGGGGGGGGGGGGGGGGGGGGGGGFFGGGGGGGGGGGGGFFGGGGGGGGGGGGGGGGGGGGFGGGGGGGGGAFFGGGFGGGGGGGGGFGGGEGGGGGGFGGFFCGGG8=DGGGGGGGGGGDGGGG6DGD5@DDFGFFA>>CFF>FFEFFEFF>B;B9>>@@DD=B4@?FFF?)47014<?8);)7C;9B63626((-3<FFB7(..80:?<:))4((((-((((,).,)()-
@M05025:18:000000000-B3NL5:1:1101:5534:5625 2:N:0:TCGAAG
CTATACGGACTACAGGGGTATCTAATCCTGTTCGCTACCCATGCTTTCGAGCCTCAGCGTCAGTTGCAGACCAGAGAGCCGCCTTCGCCACTGGTGTTCTTCCATATATCTACGCATTCCACCGCTACACATGGAGTTCCACTCTCCTCTTCTGCACTCAAGTTCAACAGTTTCTGATGCAATTCTCCGGTTGAGCCGAAGGCTTTCACATCAGACTTATTGAACCGCCTGCACTCGCTTTACGCCCAATAAATCCGGACAACGCTTGCCACCTACGTATTACCGCGGCTGCTTGCACGTA
+
CCCCCGGGGGGGGGGGGGGGGGGGGGGGGGGGGGGGGGGGGGGGGGGGGGGGGGGGGGGGGGGGGGGGGGGGGGGGGGGGGGGGGGGGGGGGGGGGGGGGGGGGGGGGGGGGGGGGGGGGGGGGGGGGGGGGGGGGGGGGGGGGGGGGGGGGGGGGGGGFFDDDFEDGFGGGGFEGGGGGGGGGGGGGGDGGDG6DFD9C*CFFFFFFFFAF4FFEFFFEF9BEBF2@2@DF=2;@DF@FFFE<@F@D@F;EC5?E6>1>9BFF00:<:0)58404(:>B7<)-6;39>;9?F)<?)4-.,
@M05025:18:000000000-B3NL5:1:1101:14865:5675 2:N:0:TCGAAG
CTATACGGACTACAGGGGTATCTAATCCTGTTCGCTACCCATGCTTTCGAGCCTCAGCGTCAGTTGCAGACCAGAGAGCCGCCTTCGCCACTGGTGTTCTTCCATATATCTACGCATTCCACCGCTACACATGGAGTTCCACTCTCCTCTTCTGCACTCAAGTTCAACAGTTTCTGATGCAATTCTCCGGTTGAGCCGAAGGCTTTCACATCAGACTTATTGAACCGCCTGCACTCGCTTTACGCCCAATAAATCCGGACAACGCTTGCCACCTACGTATTACCCCGGCTGCTGGCACCGA
+
CCCCCGGGGGGGGGGGGGGGGGGGGGGGGGGGGGGGGGGGGGGGGGGGGG@FGGGGGGGGGGGGGGGGGGGGGGGGGGGGGGGGGGGGGGGGGGEGGGGGGGGGGGGGGGGGGGGGGGGGGGGGGGGGGGGGGFGGGGGGCGGGGGGGFGGGGGGGGGG?FEFGGFGGGGGGGGGGFGGGFGGGGFGGGGCGDCFGGGDGG5AGFFFFFFFFFFFFFFFFFFFFEDFF@@DFBBBBFFD?FFC031;@883EF33836;13:699<:(479?<2>?<:2<2<D2((,-1(4:>B::(.((-
@M05025:18:000000000-B3NL5:1:1101:6704:5693 2:N:0:TCGAAG
CTATACGGACTACTCGGGTATCTAATCCTGTTTGCTCCCCACGCTTTCGAGCCTCAACGTCAGTTACAGTCCAGTAAGTCGCCTTCGCCACTGGTGTTCCTCCTAATATCTACGCATTTCACCGCTACACTAGGAATTCCACTTACCTCTCCTGCACTCCAGCCTGACAGTTTCCAATGCAGTCCAGGGGTTGAGCCCCTGCCTTTCACACCAGACTTGCCATGCCGTCTACGCTCCCTTTACACCCAGTAAATCCGGATAACGCTTTCCCCCTACGTATTCCCGCGACTGCCGGCGCGTA
+
CCCCCGGGGGGGGGGGGGGGGGGGGGGGGGGGGGGGGGGGGGGGGGGGGGGGGGGGGGGGGGGGGGGGGGGGGGGFGGGGGGGGGGGGGGGGGGEFFGGGCGGGGAFEGGGGGGGGGGGFGGGGGGGGGGGGGGGFGGGGGGGGGGGGGGCGGGGGGGGGGGGGGGGGGDFGGGGGGGGGGGFFFFFGGDGGD6FGGGFGGGF>C>AFFFF>5?FDEB;EAFF3@EFFFFFFFF>?BFD4B7CF@@FF6@;37CEFFF(1;E4(71(,66289><?6:2>:)64-4,(,-1((4(((((,(
@M05025:18:000000000-B3NL5:1:1101:26242:5717 2:N:0:TCGAAG
CTATACGGACTACCGGGGTTTCTAATCCTGTTTGCTCCCCACGCTTTCGTGCCTCAGTGTCAGTGTTGGTCCAGGTAGCTGCCTTCGCCATGGATGTTCCTCCTGATCTCTACGCATTTCACTGCTACACCAGGAATTCCGCTACCCTCTACCACACTCTAGTCGCCCAGTATCCACTGCAGTTCCCAGGTTGAGCCCAGGGCTTTCACAACGGACTTAAACGACCACCTACGCACGCTTTACGCCCAGTACTTCCGAGTAACGCTTGCACCCTTCGTATTACCGCGGCTGCTGGCACGAA
+
CCCCCFFGGGGDGGFGGGFGGGGGEFGGGDFFGGGGFGGCEGGGGGGGGGGGGDGFGEFFGGDGFGE@EGFCGGGGFCCFGFFF<FGCCFGGGGGGGGDGFGGGGD,EFGGFFFGGEGGBG9FFGFGGGGGGGGGFFG9=FGGCCDEFGECFAEGGGFGFEFGGBEEGGGGGFDEFGGGGGDGGGG7FFGGGFG76CF5C>7@FF>@>CFA>*/*7:FECFF5(69@B>2;:23<>;2;@2<E<F;0(43C)9?C26?>BFFB?16:1-)51-(4:B:0:4><9361((2((8208?<((-
@M05025:18:000000000-B3NL5:1:1101:20520:5720 2:N:0:TCGAAG
CTATACGGACTACCAGGGTTTCTAATCCTGTTTGCTCCCCACGCTTTCGAGCCTCAACGTCAGTTACAGTCCAGTAAGTCGCCTTCGCCACTGGTGTTCCTCCTAATATCTACGCATTTCACCGCTACACTAGGAATTCCACTTACCTCTCCTGCACTCCAGCCTGACAGTTTCCAATGCAGTCCAGGGGTTGAGCCCCTGCCTTTCACACCAGACTTGCCATGCCGTCTACGCTCCCTTTACACCCAGTAAATCCGGATAACGCTTGCCCCCTACGTATTACCCCGGCTGCTGGCACGTA
+
CCCCCGGGGGGGGGGGGGGGGGGGGGGGGGGGGGGGGGGGGGGGGGGGGGGGGGGGGGGGGGGGGGGGGGGGGGGGGGGGGGGGGGGGGGGGGGGGGGGGGGGGGGGGGGGGGGGGGGGGGGGGGGGGGGGGGGGGGGGGGGGGGGGGGGGGGGGGGGGGGGGGGGGGGGGGGGGGGGGGGGGGGGGGGGCDGFGGGGFGGGFGFFFFFFFFFA>=EFBEFFFEFFFF@DDFD@9@BFFFFCECA@B@6447CE?@>B;@D@EFF<D;?BDF;91::246()6)(((-6(46?:(4,2:4(
@M05025:18:000000000-B3NL5:1:1101:12928:5782 2:N:0:TCGAAG
CTATACGGACTACCAGGGTTTCTAATCCTGTTCGCTACCCATGCTTTCGAGCCTCAGCGTCAGTTGCAGACCAGAGAGCCGCCTTCGCCACTGGTGTTCTTCCATATATCTACGCATTCCACCGCTACACATGGAGTTCCACTCTCCTCTTCTGCACTCAAGTTCAACAGTTTCTGATGCAATTCTCCGGTTGAGCTGAAGGCTTTCACATCAGACTTATTGAACCGCCTGCACTCGCTTTACGCCCAATAAATCCGGACAACGCTTGCCACCTACTTATTACCGCCGCTCTGGGCCCGTA
+
CCCCCGGGGGGGGGGGGGGGGGGGGGGGGGGGGGGGGGGGGGGGGGGGGGGGGGGGGGGGGGGGGGGGGGGGGGGGGGGGGGGGGGGGGGGGGGGGGGGGGGGGGGGGGGGGGGGGGGGGGGGGGGGGGGGGGGFGGGGGGGGGGGGGGGGGGGGGGGGGGGGGGGGGGGGGGGGGFGGGGGGGGGGGGGGDGGGG+CFFGGFGFFFFFFFFFFFFFFFFFFFEFBFAF?DFFFFFB@FDF4>?;9@<2@FA<EC@0(39@6096:?:?(48:?::)-)4<<<),3(,74((.).((,,((
@M05025:18:000000000-B3NL5:1:1101:11959:5827 2:N:0:TCGAAG
CTATACGGACTACCGGGGCTTCTAATCCTGTTCGCTACCCATGCTTTCGAGCCTCAGCGTCAGTTGCAGACCAGAGAGCCGCCTTCGCCACTGGTGTTCTTCCATATATCTACGCATTCCACCGCTACACATGGAGTTCCACTCTCCTCTTCTGCACTCAAGTTCAACAGTTTCTGATGCAATTCTCCGGTTGAGCCGAAGGCTTTCACATCAGACTTATTGAACCGCCTGCACTCGCTTTACGCCCACTACATCCGTACAACCCTTGCCACCTACGTATTACACCGGCTGCTGGCACGCA
+
CCCCCGGGDGGGFFGGGE++CCFFGGGGGFGGDDGECCFC<F<FGFFFGCECGGF<FGGGGCCFFCFGGGGFGFDGGGFFGDE@:CDFF@FFGC9?E7E?EFG<FGGCFGGGGGDGGGGACAEFD4C>9FF=<AFEFG;==A3DEFEEEGAEEAFCDGDDC,@CEG;DGGFGGCFGCGCGGGCGGCF7@*9CCD*;CD59;44CFA4=9++;8A8@E=64=@8>EB@BFDDF@;AE20(:,>CD?F(8(6;().::4-48:<)((3((8?9?2((,(8<A7<A4).(4399007(1(.20(
@M05025:18:000000000-B3NL5:1:1101:4650:5849 2:N:0:TCGAAG
CTATACGGACTACTAGGGTTTCTAATCCTGTTCGCTACCCATGCTTTCGAGCCTCAGCGTCAGTTGCAGACCAGAGAGCCGCCTTCGCCACTGGTGTTCTTCCATATATCTACGCATTCCACCGCTACACATGGAGTTCCACTCTCCTCTTCTGCACTCAAGTGCAACAGTTTCTGATGCAATTCTCCGGTTGAGCCGAAGGCTTTCACATCAGACTTATTAAACCGCCTGCACTCGCTTTACGCCCAATAAATCCGGACAACGCTTGCCACCTACGACTTACCGCGACTTCTGCCACTAA
+
CC@CCFF7;CFDGC<EGG@C@FG<DEAAFF<E<CFCEBFDFGFEGGCD@@FF7@,E<F:66@BCE9EFGAFGGC@<EFFCFE@FGF7,?F@FFFFCG><,:<EECCAFF<ACGGGGGGEEA?FC:F7CGEDEDFFDFGGFGFEFD8>98E9=EFFFDGGG?FG=F8EGGDFGGGGF:FF?FD?CB@+=C6C69??CFG*?C59?F69B+?1ABA44=CAC9+176>9=@?=BDE4>2(1/:;>326@F1(6AFFF39(;>>1(-(((((.))(((((((,(62260((4((.<2))..((.
@M05025:18:000000000-B3NL5:1:1101:6575:5853 2:N:0:TCGAAG
CTATACGGACTACAGGGGTTTCTAATCCTGTTCGCTACCCATGCTTTCGAGCCTCAGCGTCAGTTGCAGACCAGAGAGCCGCCTTCGCCACTGGTGTTCTTCCATATATCTACGCATTCCACCGCTACACATGGAGTTCCACTCTCCTCTTCTGCACTCAAGTTCAACAGTTTCTGATGCAATTCTCCGGTTGAGCCGAAGGCTTTCACATCAGACTTATTGAACCGCCTGCACTCGCTTTACGCCCAATAAATCCGGCCAACGCTTGCCACCTACGTATTACCCCCGCTGCCGGCCCGTA
+
CCCCCGGGGGGGFFGGGGEEGGGFGGGGGGGGGGGGGGGGGGGGGGGGGGCFGGGGGGGGGGGGGFGGGGGGGGGGGGGGGGGGGGGGGGGGGGGGGGGGGGGGGGGGGGFGGGGEFGGGGGGGGEGGGGGGDGGCEGFGGGGGGGGFGGGFGGGGDAFCFGEFGGGGFGGGGFGGGFGG7=F8DEGGEDDC>FGGFG>CCDF>A6AFFFFF>AA@=CE4B9BAE@@2@D=>=EB@8>@?<CE??90818;<EFF8>9(,38?290(46?AFFF?B0<2.34>D(-(,3(,3(3,1(((-(
@M05025:18:000000000-B3NL5:1:1101:20237:5866 2:N:0:TCGAAG
CTATACGGACTACAGGGGTATCTAATCCTGTTCGCTACCCATGCTTTCGAGCCTCAGCGTCAGTTGCAGACCAGAGAGCCGCCTTCGCCACTGGTGTTCTTCCATATATCTACGCATTCCACCGCTACACATGGAGTTCCACTCTCCTCTTCTGCACTCAAGTTCAACAGTTTCTGATGCAATTCTCCGGTTGAGCCGAAGGCTTTCACATCAGACTTATTGAACCGCCTGCACTCGCTTTACGCCCAATAAATCCGGACAACGCTTGCCACCTACGTATTACCGCGGCTGCTGGCACGTA
+
CCCCCGGGGGGGGGGGGGGDFGGDGGGGGGGGGGGGGGGGGGFFFGGGGGGGGGGGGGGGGGGGGGGGGDFFGGGGGGGGGGGGGGGGGGGGGDFGGGGGGGGGGGGGFGGGGGGGGGGGFGGGGGGGGGGGGGGGGGGGGGGGGFFGGGGGGGGADGGGFDGFGGGGGFGGGGGGGGGGGGGGFFGGGDDDGCFGGGFDGGFGFFFFFFFFFA>=:>CEFFFF==@FFF=BD>8@F9;2=<611;BF=1;<<CE12(399124;?0-8:><??00(.26(:)646((41(3244:1)(3.
@M05025:18:000000000-B3NL5:1:1101:19335:5871 2:N:0:TCGAAG
CTATACGGACTACCAGGGTTTCTAATCCTGTTCGCTCCCCATGCTTTCGCTCCTCAGCGTCAGTAAATGCCCAGAGACCTGCCTTCGCCATCGGTGTTCCTCCTGATATCTGCGCATTTCACCGCTACACCAGGAATTCCAGTCTCCCCTACATCACTCTAGTCTGCCCGTACCCACCGCAGATCCGAGGTTGAGCCTCGGACTTTCACGGCAGACGCGACAAACCGCCTACGAGCTCTTTACGCCCAATAAATCCGGATAACGCTTGCGCCCTACGTATTACCGCGGCTGCTGGCACGTG
+
CCCCCGGCGGGGGGGGGGGFGGGGGGGGGGGGGGGEGEGGGGGGGGGGGGGGGGGGGGGGGGGGGGGGGGGGGGGGGGGGGGGGGGGGGGGGEGFEEDGGGGGGGGGGGGGGGEDGGGGGGGGGGGGG?FG?FGFGGGGGGGCGGGGGGGGGGGGGGGGFGGGGGGGGGGGGGGGGGEGGGGGGFGGGGGGGGCFFGGFGGDFDF6=++9?:>>435D@>DFD;;;>99D?F0(4;().2)542:69?(,.4>>F:FB(34>>?B?B??9>3;1,4:<))444)(4(30(42))33()-3,
@M05025:18:000000000-B3NL5:1:1101:23161:5871 2:N:0:TCGAAG
CTATACGGACTACAGGGGTATCTAATCCTGTTCGCTACCCATGCTTTCGAGCCTCAGCGTCAGTTGCAGACCAGAGAGCCGCCTTCGCCACTGGTGTTCTTCCATATATCTACGCATTCCACCGCTACACATGGAGTTCCACTCTCCTCTTCTGCACTCAAGTTCAACAGTTTCTGATGCAATTCTCCGGTTGAGCCGAAGGCTTTCACATCAGACTTATTGAACCGCCTGCACTCGCTTTACGCCCAATAAATCCGGACAACGCTTCCCACCTTCCGATTCACGCGGCAGCTTGCACGTC
+
CCCCCGGDGGGFGGGGGGGFGGGGGAFFCFGGGGGGGGGGGGFGGGGGGGGGGDFGGGGGGGFGGGGGGGFCFGGDGGGFGGGEFGGGG@FGGGB@FGGCFGGGGGGGGGGFGGEEGGGFEGF7=:FGGGCFGGGGGFGDFGGGFFEE8@EGGGGD863=@@=EGGGGGFGGGGGGCCD=?+DFFGG?ECGGDGGFGGEGGGAC6F5991=/;9*7>E*>9BFFEF>>B?BD@=.729?;64C01;B13/5//??8(((-43(-2-4(.827(()((((-:)).43-46((-3),4)56<(
@M05025:18:000000000-B3NL5:1:1101:7156:5872 2:N:0:TCGAAG
CTATACGGACTACAAGGGTATCTAATCCTGTTCGCTACCCATGCTTTCGAGCCTCAGCGTCAGTTGCAGACCAGAGAGCCGCCTTCGCCACTGGTGTTCTTCCATATATCTACGCATTCCACCGCTACACATGGAGTTCCACTCTCCTCTTCTGCACTCAAGTTCAACAGTTTCTGATGCAATTCTCCGGTTGAGCCGAAGGCTTTCACATCAGACTTATTGAACCGCCTGCACTCGCTTTACGCCCAATAAATCCGGACAACGCTTGCCACCTACGTATTACCGCGGCTGCTGGCACGTA
+
CCCCCGGGGGGGGGGGGGGGGGGGGGGGGGGGGGGGGGGGGGGGGGGGGGGGGGGGGGGGGGGGGGGGGGGGGGGGGEGGGGGGGGGGGGGGGGGGGGGGGGGGGGGGGGGGGGGGGGGGGGGGGGGGGGGGGGGGGGGGGGGGGGGGGGGGGGGGGGGDFGFFGGGGGGGGGGGGGGGGFFGGGGGGEGGGGFGGGGDGGGFGFFFFFFFFFFFFFFFFFFAEE9ABFFFFFFF@523=DFFDF:B<6@EFE?E;BFD@BFF>BFF:B7<B???:?08A7>>4197;>96()8(3(),.(
@M05025:18:000000000-B3NL5:1:1101:14032:5907 2:N:0:TCGAAG
CTATACGGACTACCAGGTATCTAATCCTGTTTGCTGCCCACGCTTTCGCACATGAGCGTCAGTCTTTGTCCAGGGGGCCGCCTTCGCCACCGGTATTCCTCCAGCTCTCTACGCATTTCACCGCTACACCTGGAATTCTACCCCCCTCTACAAGACTCTCCCCTGCCAGTTTCGGTTGCAGTTCCCAGTATGAGCCCGGGGATTCCACATCCGACTTGACCGACCGCCTGCGTGCGCTCTACGCCCAGTCATCCCGATTAACGCCTGCACCCTCCGTATTACATCGGCCTGGGGCACGGCG
+
CB@CCED7-+76EF9@FF,6FFE,C@,,;6C9,,C,CFCEF:@86CF7,,++6;,;6FC@,@<,CE<,<,9@<ECFG7FC@F7=<,B,44BF+@++,5AE,9,?,AE,A59C<C:FCF,9FFCFC77E=EFE<D:D8FGFGG=GG>GDD,@,4E68,DC,,3488C,,@4D7@841*1;4C2:5C,=9,++5+=7987)1)<3**1:68;65>3.(/8/;*8)43>2>:1(--219(-(().(4>;-24).4))(,-7((.-42(.-(8:?0,4(((..(.6)).4((((((((476(90,
@M05025:18:000000000-B3NL5:1:1101:22787:5920 2:N:0:TCGAAG
CTATACGGACTACAGGGGTTTCTAATCCTGTTTGCTCCCCACGCTTTCGTGCCTCAGTGTCAATGTTGGTCCAGGTAGCTGCCTTCGCCATGGATGTTCCTCCTGATCTCTACGCATTTCACTGCTACACCAGGAATTCCGCTACCCTCTACCACATTCTAGTCATCCAGTATCCACTGCAGTTCCCAGGTTGAGCCCAGGGCTTTCACAACGGACTTAAATAACCACCTACGCACGCTTTACGCCCACCAATTCCGAGTAACGCTTGCACCCTTCGTATTACCGGGGCTGCTGGCACGAA
+
CC<@CDCC;+CFGGFGGGGGCE<C@ECEFGEGCCEDF@FCFE7@@FFGGGGGGAF<FFEF@CACCFEFDFFFFGGFGGF@@AFF<EFCF@BFDG9BFFGGDFCGFEGFFFFGE=7@:7FDEAA<FDEFCCA@E4AAFCFDGGGC=EFFED=DF?EFDGGGFEFF;FFG?FDFAFC:=DGF+?DGGC?8=662A68D6FF660:=AFFFF+;B03*100AACFF=C4.)552>>>245922=*9(-8((((626><E41(33))((3;(,))61,:8(.,4(649(((-9111:0.4(41((
@M05025:18:000000000-B3NL5:1:1101:7177:5928 2:N:0:TCGAAG
CTATACGGACTACCGGGGTATCTAATCCTGTTCGCTACCCATGCTTTCGAGCCTCAGCGTCAGTTGCAGACCAGAGAGCCGCCTTCGCCACTTGTGTTCTTCCATATATCTACGCATTCCACCGCTACACATGGAGTTCCACTCTCCTCTTCTGCACTCAAGTTCAACAGTTTCTGATGCAATTCTCCGGTTGAGCCGAAGGCTTTCACATCAGACTTATTGAACCGCCTGCACTCGCTTTACGCCCAATAAATCCGGAAAACGCTTGCCACCTACGTATTACCGCGGCTGCTGGCACGTA
+
CCCCCGGGGGGGFGGGGGGGGGFFFGGGGGGGGGGGGCGGGGGGFGGEG<FEC@FGGGGGGGGGGFGDEGGE@FFCFGGGGGGGGGGGGGGGGFGGGGGGGGGGGEF<?FGGGGEGBCFGGGGGGCEGGGGGGGCFGGF4EGGGGGGGGGFGFGGGGFFFGGGFGGGGGDFGFDGGFGFGFGF88@E:>7CDCFGCCCEGG>A9>A0=BFFF4A4>BFF<8:FFFD22@2221;9@;9@3/)76379?;@E)1<<E09((((.-348(42)811(((.3.:)6)2903042?>0(:(561(
@M05025:18:000000000-B3NL5:1:1101:12676:5936 2:N:0:TCGAAG
CTATACGGACTACCCGGGTTTCTAATCCTGTTTGCTCCCCACGCTTTCGTGCCTCAGTGTCAGTGTTGGTCCAGGTAGCTGCCTTCGCCATGGATGTTCCTCCTGATCTCTACGCATTTCACTGCTACACCAGGAATTCCGCTACCCTCTACCACACTCTAGTCGCCCAGTATCCACTGCAGTTCCCAGGTTGAGCCCAGGGCTTTCACAACGGCCTTAAACGACCACCCACGCACCCTTTACGCCCAGTAATTCCGAGTAACGCTTCCACCCTTCGGTTTACCACGGCTGCTGCTCCGAA
+
CCCCCGGGGGCG-FCGCCFGDGGFCFA@<FGFGGGDC@FGGGGGGEGEGFGDGFFGGCFGFFGGGGGF@FFGGGGGFGGGGGGGEGGGGCF<@E9,BFGFGGEFGG<FGGEGGGGCEGGGFDAEFFEGFDGCEEDFGGGFGGG6ED@=DFGGFFE8CGC,@EFG6CEGG8D=,EC:D8DFC6FGGGG7?F7+9?DGFFFGGGDD5A59AFFBDA*:2/:;8?*:>((/5-:2(516(((/4;9:;(68(647?<CC879:?9)(-(((5)),34::2((-48>>).--34(022))).(((
@M05025:18:000000000-B3NL5:1:1101:8061:5944 2:N:0:TCGAAG
CTATACGGACTACCGGGGTATCTAATCCTGTTCGCTACCCATGCTTTCGAGCCTCAGCGTCAGTTGCAGACCAGAGAGCCGCCTTCGCCACTGGTGTTCTTCCATATATCTACGCATTCCACCGCTACACATGGAGTTCCACTCTCCTCTTCTGCACTCAAGTTCAACAGTTTCTGATGCAATTCTCCGGTTGAGCCGAAGGCTTTCACATCAGACTTATTGAACCGCCTGCACTCGCTTTACGCCCAATAAATCCGGACAACGCTTGCCACCTACGTATTACCGCGGCTGCTGGCACGTA
+
CCCCCGGGGGGGGGGGGGGGGGGGGGGGGGGGGGGGGGGGGGGGGGGGGGGGGGGGGGGGGGGGGGGGGGGGGGGGGGGGGGGGGGGGGGGGGGGGGGGGGGGGGGGGGGGGGGGGGGGGGGGGGGGGGGGGGGGGGGGGGGGGGGGGGGGGGGGGGGGGGFFGGGGFGGGGGGGGGGGGGGGFGCFG6DGGGGGGGG>DGGFGFFFFFFEFFFFFFFFFFFFFEB@@@D?<@E>EFFFD?9>7<>F??DFFCCEEB6312:B>>:016892<7:>04<<B2<6:0(49;0:2:??03:6(
@M05025:18:000000000-B3NL5:1:1101:13618:6012 2:N:0:TCGAAG
CTATACGGACTACTAGGGTTTCTAATCCTGTTTGCTCCCCACGCTTTCGCACCTCAGCGTCAGTAATGGACCAGTAAGCCGCCTTCGCCACTGGTGTTCCTGCGAATATCTACGAATTTCACCTCTACACTCGCAATTCCACTTACCTCTTCCATACTCAAGACTTCCAGTATCAAAGGCAGTTCCGGGGTTGAGCCCCGGGATTTCACCCCTGACTTAAAAGTCCGCCTACGTGCGCTTTACGCCCAGTAAATCCGAACAACGCTAGCCCCCTTCGTATTACCGCGGCTGCTGGCACGAA
+
CCCCCGGGGGGGGGGGGGGGGGGGGGGGGGGGGGGGGGGGGGGGGGGGGGGGGGGGGGGGGGGGGGGGGGGGGGGGGGGGGGGGGGGGGGGGGGGGGGGGGGGGGGGGGGGGGGGFGGGGGGGGGGGGGGGGGGGGGGGFGGGGGGGGGGGGGGGGGGGFGGFGGGGGGGGFFFGGGGGGGGGGGDGDGGGGGG5FGGEGGGFGFAFFFFFEFFFEEFFFFAFFFF@F<FFFDFFFF;;FFFE;@99:2>A<>BDF>669>?:6>6<>?BFF6(.3043:?AB4(143166:?D?F?>12-
@M05025:18:000000000-B3NL5:1:1101:26719:6020 2:N:0:TCGAAG
CTATACGGACTACTAGGGTATCTAATCCTGTTCGCTACCCATGCTTTCGAGCCTCAGCGTCAGTTGCAGACCAGAGAGCCGCCTTCGCCACTGGTGTTCTTCCATATATCTACGCATTCCACCGCTACACATGGAGTTCCACTCTCCTCTTCTGCACTCAAGTTCAACAGTTTCTGATGCAATTCTCCGGTTGAGCCGAAGGCTTTCACATCAGACTTATTGAACCGCCTGCACTCGCTTTACGCCCAATAAATCCGGACAACGCTTGCCACATACGTATTACCGCGGCTGCTGGCCCGTT
+
CCCCCGGGGGGGGGFGGGFGDGGFFGGGGGGGGGGGGGGGGGGEGGGFGGFGFGGGGGEGG@CFFGGGGGGGGGGFGFFGGGGGGGGGGEGGFFGGFGGD9FGGFFGGDFFGGGEGDGFFGGGGGDFGGGGGGGGGGGGGDFGDE?>EDGGGGGGGCAFGGGFFGGGGGGECCCFGC,+BDGGDGFGGGGDGDGGGGGED>>FGFFFFFA?FA>94<FEFF89;B=9@=@>2BFBFD9(6=4>8;>6;7@E3CEEFFB@F9,806:630(4,(..8082.:4>B0((449362)5(((43(
@M05025:18:000000000-B3NL5:1:1101:10368:6036 2:N:0:TCGAAG
CTATACGGACTACTAGGGTATCTAATCCTGTTTGCTCCCCACGCTTTCGAGCCTCAGCGTCAGTTACAGACCAGAGAGCCGCCTTCGCCACTGGTGTTCCTCCATATATCTACGCATTTCACCGCTACACATGGAATTCCACTCTCCTCTTCTGCACTCAAGTCTCCCAGTTTCCAATGACCCTCCCCGGTTGAGCCGGGGGCTTTCACATCAGACTTAAGAAACCGCCTGCGCTCGCTTTACGCCCAATAAATCCGGACAACGCTTGCCACCTACGTATTACCGCGGCTGCTGCCACGTA
+
CCCCCGGGGGGGGGGGGGGGGGGGGGGGGGGGGGGGGGGGGGGGGGGGGGFGGGGGGGGGGDGGGGGGGGGGGGGGFGGGGGGGGGGGGGGGGFGGGGGGGGGGGGGGGGGGGGGGDGGGGGGGGGGGGGGGGGFFGGGGGGGGGGGGGGGGGGGGGGGGGGAFFGGGGGEEGGGGGGGGGGGGGGGGGGGGGGGGGGFGCDF<AAFFFFCFFF=@FFEFFA+=FFF06DDF@@FBFFFB?<AF6;(40<>BF<A?BB:B>FFF04?BF?FD2:0:B134>2<A?6;2;B;60:)2329:.
@M05025:18:000000000-B3NL5:1:1101:18276:6051 2:N:0:TCGAAG
CTATACGGACTACACGGGTATCTAATCCTGTTCGCTACCCATGCTTTCGAGCCTCAGCGTCAGTTGCAGACCAGAGAGCCGCCTTCGCCACTGGTGTTCTTCCATATATCTACGCATTCCACCGCTACACATGGAGTTCCACTCTCCTCTTCTGCACTCAAGTTCAACAGTTTCTGATGCAATTCTCCGGTTGAGCCGAAGGCTTTCACATCAGACTTATTGAACCGCCTGCACTCGCTTTACGCCCAATAAATCCGGACAACGCTTGCCACCTACGTATTACCGCGGCTGCTGGCACGTA
+
CCCCCGGGGGGGGGGGGGGGGGGGGGGGGGGGGGGGGGGGGGGGGGGGGGGGGGGGGGGGGGGGGGGGGGGGGGFEGGGGGGGGGGGGGGGGGGGGGGGGGGGGGGGGGGGGGGGGGGGGGGGGGGGGGGGGGGGGGGGGGGGGGGGGGGGGGGGGGGGGGGFFGGGGGGGGGGGGGGGGGGGFGEGGGGDGDFGFGDEGGCFFFFFFFFFFFFFFFFCEFFC47B@=FFDDDF=E;>?6=EFFF0:D;83ACCCFFFFB920290:?B0-8:7>B082A?2:48B19;04:2)5<:?12,
@M05025:18:000000000-B3NL5:1:1101:4924:6107 2:N:0:TCGAAG
CTATACGGACTACAGGGGTATCTAATCCTGTTCGCTACCCATGCTTTCGAGCCTCAGCGTCAGTTGCAGACCAGAGAGCCGCCTTCGCCACTGGTGTTCTTCCATATATCTACGCATTCCACCGCTACACATGGAGTTCCACTCTCCTCTTCTGCACTCAAGTTCAACAGTTTCTGATGCAATTCTCCGGTTGAGCCGAAGGCTTTCACATCAGACTTATTGAACCGCCTGCACTCGCTTTACGCCCAATAAATCCGGACAACGCTTGCCACCTACGTATTACCGCGGCTGCTGGCCCTTA
+
CCCCCGGGGGGGGGGGGGGGGGGGGGGGGGGGGGGGGGGGGGGGGGGGGGGGGGGGGGGGGGGGGGGGGGGGGGGGGGGGGGGGGGGGGGGGGGGGGGGGGGGGGGGGGGGGGGGGGGGGGGGGGGGGGGGGGGGGGGGGGGGGGGGGGGGGGEFGGGGGGGGGGGGGGGGGGGGGGGGFFGGGGFGGGDGGDGGGGGFGGGFG5AFFFFFFFFFFFFFFFFFEFBFFFFFFFFBEBB;DD9EFD>B@0@F<CEFEF;<FFFFF0430::222:((242::44420-16(((457?:?(()
@M05025:18:000000000-B3NL5:1:1101:13311:6117 2:N:0:TCGAAG
CTATACGGACTACCGGGGTTTCTAATCCTGTTCGCTACCCATGCTTTCGAGCCTCAGCGTCAGTTGCAGACCAGAGAGCCGCCTTCGCCACTGGTGTTCTTCCATATATCTACGCATTCCACCGCTACACATGGAGTTCCACTCTCCTCTTCTGCACTCAAGTTCAACAGTTTCTGATGCAATTCTCCGGTTGAGCCGAAGGCTTTCACATCAGACTTATTGAACCGCCTGCACTCGCTTTACGCCCAATAAATCCGGACAACGCTTGCCACCTACGTATTACCGCGGCTGCTGGCCCGTA
+
CCCCCGGGGGGGGGGGGGFGGGGGGGGGGGGGGGGGGGGGGGGGGGGGGGGGGGGGGGGGGGGGGGGGGGGGGGGGGGGGGGGGGGGGGGGGGGGGFEGGGGGFFFGGGGGGGGGGGGGGGGGGGGGGGGGGGGGGGGGGGGGGGGGGGGGGGGGGGGGGG?=EFGFGGGGGGGGGGGGFGFGFGGGGG6?DGGGGGDFGGG>9FFBFFFFFFFFFFFECFFFEE>@=>F;;;@3==B?@FFFFF9;DF@8<C?DBF6?FF?FF9:6((,4>:?08(4?>?ADF072-1(3:):(1(-13(
@M05025:18:000000000-B3NL5:1:1101:4987:6125 2:N:0:TCGAAG
CTATACGGACTACTAGGGTATCTAATCCTGTTCGCTACCCATGCTTTCGAGCCTCAGCGTCAGTTGCAGACCAGAGAGCCGCCTTCGCCACTGGTGTTCTTCCATATATCTACGCATTCCACCGCTACACATGGAGTTCCACTCTCCTCTTCTGCACTCAAGTTCAACAGTTTCTGATGCAATTCTCCGGTTGAGCCGAAGGCTTTCACATCAGACTTATTGAACCGCCTGCACTCGCTTTACGCCCAATAAATCCGGACAACGCTTGCCACCTACGTATTACCGCGGCTGCTGGCACCTA
+
CCCCCGGGGGGGGGGGGGGGGGGGGGGGGGGGGGGGGGGGGGGGGGGGGGGGGGGGGGGGGGGGGGGGGGGGGGGGGEGGGGGGGGGGGGGGGGFGGGGGGGGGGGGGGGGGGGGGGGGGGGGGGGGGGGGGGGGGGFFGGGGGGGGGGGGGGGGGGGGCFDFGGGGGGGGGGGGGGGGGGGGGGGGGGGGG>F69@C?GDGFGFFF>BFFFFFFFFFFFFFFEF=A@@?BDFEB@=@@0=<EF?FFF@(3)7CE13(1(2<:((344:0<<0,(3(4<AF24A164;19>B0)2<7)(,.
@M05025:18:000000000-B3NL5:1:1101:26491:6132 2:N:0:TCGAAG
CTATACGGACTACCGGGGTATCTAATCCTGTTCGCTACCCATGCTTTCGAGCCTCAGCGTCAGTTGCAGACCAGAGAGCCGCCTTCGCCACTGGTGTTCTTCCATATATCTACGCATTCCACCGCTACACATGGAGTTCCACTCTCCTCTTCTGCACTCAAGTTCAACAGTTTCTGATGCAATTCTCCGGTTAAGCCGAAGGCTTTCACATCAGACTTATTGAACCGCCTGCACTCGCTTTACGCCCAATAAATCCGGACAACGCTTGCTACCTACGTATTACCCCCGCTGCCGCCACGTA
+
CCCC?FGE@FGGFGF@ECFEFGGGEFGFFGGGGGGGGGGGGGGGF9FG@FFGG@DFFGGGEGEEGFGGCCGGGGGDFFGGGGGGG9FCFGGGGG5BF:FEGF9FFFFGEFEFFFGGGGGGFFFGGEGEGGGGGG=AEGGG9D;69>DDGGGGGGGGGCFGGFGBCEAF9?=EFGGCFC=FGGFF?CCFGGDC5<789D*@99A9?/+9AFFFFAFFE68C>+B=>2:>29=?FFEE0;<?;>C;096;3@;))65=13(4><6998(-4)).346?0..)())4(,(496904((-(((,,
@M05025:18:000000000-B3NL5:1:1101:26325:6141 2:N:0:TCGAAG
CTATACGGACTACCAGGGTATCTAATCCTGTTCGCTACCCATGCTTTCGAGCCTCAGCGTCAGTTGCAGACCAGAGAGCCGCCTTCGCCACTGGTGTTCTTCCATATATCTACGCATTCCACCGCTACACATGGAGTTCCACTCTCCTCTTCTGCACTCAAGTTCAACAGTTTCTGATGCAATTCTCCGGTTGAGCCGAAGGCTTTCACATCAGACTTATTGAACCGCCTGCACTCGCTTTACGCCCAATAAATCCGGACAACGCTTGCCACCTACGTATTACCGCTGCTGCTGTCACGTA
+
CCCCCGGGGGGGGGGGGGGGGGGGGGGGGGGGGGGDGGGGGGGGGGGDGGGGGGGGGGGGGEGGGGGGGGFFGGGGGGGGGGGGGGGGGGGGGGGGGGGGGGGGGGGGGGGGGGGGGGGGGGGGGFGGGGGGGGGGGGFGGGGGGGGGGGGGGFGGGGGGGFFGGGCFGGGGGGGG8EGGGGGGGGGGGGD?DCFGCDB*CDFGFFFFFF6AFFFFBFFEB6ECED=2@D=9=E==9@@@F4>0;(6;13@3/<CE91(,2:?>0,,1:B2)31(3124>4<AFBB(4>?:>7:)5:A4((
@M05025:18:000000000-B3NL5:1:1101:11467:6146 2:N:0:TCGAAG
CTATACGGACTACCAGGGTTTCTAATCCTGTTCGCTACCCATGCTTTCGAGCCTCAGCGTCAGTTGCAGACCAGAGAGCCGCCTTCGCCACTGGTGTTCTTCCATATATCTACGCATTCCACCGCTACACATGGAGTTCCACTCTCCTCTTCTGCACTCAAGTTCAACAGTTTCTGATGCAATTCTCCGGTTGAGCCGAAGGCTTTCACATCAGACTTATTGAACCGCCTGCACTCGCTTTACGCCCAATAAATCCGGACAACGCTTGCCACCTACGTATTACCGCGGCTGCTGCCCCGTA
+
CCCCCFGGGGGGEFFGGGGGGGGGGGGGGGGGFGGGGGGGGGFFFFGGGGGDCGFGGGGGGGEFGGFEGFFCGGGGGGGGGGEGGGGGGGGGGGGGGDFGGGGGFGFGGGGGGGGGGGGGGGGGGGGEFGFGGGGFGGGFGGGGGFGGGGGGGGFGGGFGGGGGGGGGGFGGGGGGGGGGGGEDC@EGGGDGCFFGCDFG>DFF59+;BFFFFF9@EFEEFAFAE>BFFDFF=E=BBF0=6>E;@9;D1@FA3<CEB02((.39(-3<?(),30(.(.4:2244,31(7(463?2,(4(,(
@M05025:18:000000000-B3NL5:1:1101:7003:6153 2:N:0:TCGAAG
CTATACGGACTACAGGGGTTTCTAATCCTGTTCGCTACCCATGCTTTCGAGCCTCAGCGTCAGTTGCAGACCAGAGAGCCGCCTTCGCCACTGGTGTTCTTCCATATATCTACGCATTCCACCGCTACACATGGAGTTCCACTCTCCTCTTCTGCACTCAAGTTCAACAGTTTCTGATGCAATTCTCCGGTTGAGCCTAAGGCTTTACCATCATACTTATTGAACCGCCCTCACCGGCTTTACGCCCAATAAATCCGGACAACGCTTGCCACCCACGTATTACCGCCGCTGTTGGCTCGTA
+
CCCCCGGGGGGGGGGGDG@FFGGGCFGGFGGF@@FFGGFGDG@ECGFFGG?@@<F@FDFFFBFFGGGGGAGGCEFGFGG<CGGGFFFDFCFFFG?,BFFFFGGGGFFF<?FFFGGDD@F9FFEFGC=FDCGGGG8EE>EFFFDE9DEFFGGGGEGGGF?CFGGCEDFFGC6@FDFGADFGGDGD2:DGGDCDC6=+**3*95ACFF++*1+0*3+1::AA68@C3<5(-(((07(((,,.6;)38@9;0(.4))1460<>(.46>?F0(4<)31:1-42<()64(((((((()),((.47(
@M05025:18:000000000-B3NL5:1:1101:20854:6176 2:N:0:TCGAAG
CTATACGGACTACCAGGGTATCTAATCCTGTTTGCTCCCCACGCTTTCGCGCCTCAGCGTCAGTTACAGACCAGAGAGTCGCCTTCGCCACTGGTGTTCCTCCACATATCTACGCATTTCACCGCTACACGTGGAATTCCACTCTCCTCTTCTGCACTCCAGTCTTCCAGTTTCCAATGACCCTCCCCGGTTAAGCCGGGGGCTTTCACATCAGACTTAAAAGCCCGCTTGCCCGCGCTTTACGCCCAACAAATCCGGACAACGCTTGCCACCTACGTATTACCGCGGCCGCTGGCTCGTA
+
CCCCCDE7FGGGFECGGGFDEEFAFFFFGCFEG<FFGGGGGECCCEFG:FDGGCFCFGGGGGFCFGGDFG@D@@CFFFGGCFGGEEC,?CFEGG9BEFFG9E@DDFFGCG9FFFGDCCFG9<,@FEEEGGG,AF:,CEF;,E@=DFDFFGGGGFGGGFD?CD=DEGG8,E3EFGCF8==7DC9+CCCDD6CGG8F>5**3@DEC;A+;6A:A46=E;AC):6@(/(,6(((6(6(-(410149:3336(-22122(((-714,,4066::2,(.(.:2)4(4:6(39,(((,(-3(()(-(
@M05025:18:000000000-B3NL5:1:1101:18431:6257 2:N:0:TCGAAG
CTATACGGACTACAAGGGTTTCTAATCCTGTTCGCTACCCATGCTTTCGAGCCTCAGCGTCAGTTGCAGACCAGAGAGCCGCCTTCGCCACTGGTATTCTTCCATATATCTACGCATTCCACCGCTACACATGGAGTTCCACTCTCCTCTTCTGCACTCAAGTTCAACAGTTTCTGATGCAATTCTCCGGTTGAGCCGAAGGCTTTCACATCAGACTTATTGAACCGCCTGCACTCGCTTTACGCCCAATAAATCCGGACAACGCTTGCCACCTACGTATTACCGCGGCTGCTCGCACGTC
+
CCCCCGGGCFFFGG9FG7@@FFGGAFGGGFGGFGGGGGGGGGGGGFGGGGGGGGGFGGGGGEDGFFGCFGGGFGGGGEFGFDGGGGGGGGGGGGGGGGGGGGGGGGGGGGGFGFGGGGGFFGGEFGGGGGGGGCFGGGGGGG;8DFGGGGFGGGFGGFG?DFFFGGGGGGFFFGGFAFDFG+C?DCGGE6?=9C6CFG>9CDAF6ABFFFAFFAAE5ECCF>6CEFAB=@FD264>29=28>C0?B916@3;335;0(2:1:B6>:(400)527(4::7)524<(6116((42),4900.(
@M05025:18:000000000-B3NL5:1:1101:20861:6327 2:N:0:TCGAAG
CTATACGGACTACTGGGGTTTCTAATCCTGTTTGCTCCCCACGCTTTCGAGCCTCAGCGTCAGTTACAGACCAGAGAGCCGCCTTCGCCACTGGTGTTCCTCCATATATCTACGCATTTCACCGCTACACATGGAATTCCACTCTCCTCTTCTGCACTCAAGTCTCCCAGTTTCCAATGACCCTCCCCGGTTGAGCCGGGGGCTTTCACATCCGACTTAAGAAACCGCCTGCACTCGCTTTACGCCCAATAAATCCGGACAACGCTTGCCACCTACGTATTACCGCGGCTGCTGGCACGTA
+
CCCCCGGGGGEGGGGGGGCFFGGGGGGGGGGFGGGFGGGGG@FEDFGGGGGGGGGGGGGGGEGGGGGGEGDGGGGF<BGGGGGGCGFGCGGGGGGGFGGGFGGGGGFGDGGGGGGGGG<FGGGGGGGGGGGGFFFFFGGGGGAFGF8EFGGGGGGCDFGGFFDF;E9=DC=@E==FC9@DDGG?FEGGCDDC>F5FCDADCC?:A)A6C77;):):0=C3;F6;;DBFFFB018)58>B6:2>((4(4<2572:A?F>?99?FF0((,279?68728824:4).(3(,7613)526(36?(
@M05025:18:000000000-B3NL5:1:1101:27047:6338 2:N:0:TCGAAG
CTATACGGACTACCGGGGTTTCTAATCCTGTTTGCTCCCCACGCTTTCGTGCCTCAGTGTCAATGTTGGTCCAGGTAGCTGCCTTCGCCATGGATGTTCCTCCTGATCTCTACGCATTTCACTGCTACACCAGGAATTCCGCTACCCTCTACCACATTCTAGTCATCCAGTATCCACTGCAGTTCCCAGGTTGAGCCCAGGGCTTTCACAACGGACTTAAATAACCACCTACGCACGCTTTACGCCCAGTAATTCCGAGTAACGCTTGCACCCTTCGTATTACCGCGGCTGCTGGCTCGAA
+
CC@CC9FCFF@E@FG77@FFGGGGCFFECFGFGGGC9@F7EGCF@BFGGGCCF9@CE<FGFFCFGGGEACEDFFFGFFGGFGGFDGGGGEEE?8<FFG<CF9EE8EFFGEAFFC7@FFGCDEF?=FEGC:F7FGGGGGGGGGCEGGGGGGCGGFFD,@ECECEEAFGCF@AA=EGGGGGGCCF?7EGFG62==9CGGG6F?+?C*;CFFCFFFD*==A*9AFF*7475@B:@559@5@@=26C(4(4;<@C5CC?76;9?(;?/4121())4:21:<:??:<<A?>(271(45)40(,(-(
@M05025:18:000000000-B3NL5:1:1101:24656:6343 2:N:0:TCGAAG
CTATACGGACTACAGGGGTATCTAATCCTGTTCGCTACCCATGCTTTCGAGCCTCAGCGTCAGTTGCAGACCAGAGAGCCGCCTTCGCCACTGGTGTTCTTCCATATATCTACGCATTCCACCGCTACACATGGAGTTCCACTCTCCTCTTCTGCACTCAAGTTCAACAGTTTCTGATGCAATTCTCCGGTTGAGCCGAAGGCTTTCACATCAGACTTATTGAACCGCCTGCACTCGCTTTACGCCCAATAAATCCGGACAACGCTTGCCACCTACGTATTACCGCGGCTGCTGGCACGTA
+
CCCCCGGGGGGGGGGGGGGGGGGGGGGGGGGGGGGGGGGGGGGGGGGGGGGGGGGGGGGGGGGGGGGGGGGGGGGGGGGGGGGGGGGGGGGGGGGGGGGGGGGGGGGGGGGGGGGGGGGGGGGGGDGGGGGGGGGGGGGGGGGGGGGGGGGGGGGGGGGGGGEGGGGGGGGGGGGGGGGFGGGGGGGGGDGG>D?6ADBGDDFGFFFCCFF6>F>BFFCAF+BEFF2@FFFFFFFFFFFFD9C;?>BF0;EFEEFEFF;;60((-8:6BF<2????(,4<29AA?>703122>?7((.1((
@M05025:18:000000000-B3NL5:1:1101:14219:6371 2:N:0:TCGAAG
CTATACGGACTACAGGGGTATCTAATCCTGTTTGCTCCCCACGCTTTCGAGCCTCAACGTCAGTTACCGTCCAGTAAGCCGCCTTCGCCACTGGTGTTCCTCCTAATATCTACGCATTTCACCGCTACACTAGGAATTCCGCTTACCTCTCCGGCACTCTAGAAAAACAGTTTCCAATGCAGTCCTGGGGTTAAGCCCCAGCCTTTCACATCAGACTTGCCCTCCCGTCTACGCTCCCTTTACACCCATTAAACCCGGATACCGCTTCCCCCCATCGTATTACCCCGGCTTCCGGCCCCTT
+
CCCCCFGG;CF?@CCF@78FGGFEAFG@CFFGDCFEFFG7<@:FBFGG:DCFGFF<FDCF<@@FFEGFGGGGB<C9,B@D7FGFEG<CCFCFGEEFE@AEAAFF<5C,AEFFEBFE@@FGGGGGG+@E9EFDF::FB8FGGGEEE=FGGGGGEE>G>=DFF;,@3@=@C;;@37;FCG?FGFCF9E:7>*<*?+<:0*3**/:D4886BC+30*/>3:*1/;9(/-:BDD0)(((,3=8))14)73.,(.)9)),(,((,4))((-4(34?61((,34724).4((((,((,),-4(((((
@M05025:18:000000000-B3NL5:1:1101:14037:6372 2:N:0:TCGAAG
CTATACGGACTACCAGGGTTTCTAATCCTGTTCGCTACCCATGCTTTCGAGCCTCAGCGTCAGTTGCAGACCAGAGAGCCGCCTTCGCCACTGGTGTTCTTCCATATATCTACGCATTCCACCGCTACACATGGAGTTCCACTCTCCTCTTCTGCACTCAAGTTCAACAGTTTCTGATGCAATTCTCCGGTTGAGCCGAAGGCTTTCACATCAGACTTATTGAACCGCCTGCACTCGCTTTACGCCCAATAAATCCGGACAACGCTTGCCACCTACGTATTACCGCTGCCGCTGGCACGTT
+
CCCCCGGGGGGGGGGGGGGGDGGGGGGGGGGGGGGGGGGGGGGGGGGGGGGGGGGGGGGGGGGGGGGGGGGGGGFFGGGGGGGGGGGGGGGGGGGGGGGGGGGGGGGGGGGFFGGGGGGGGGGGGGGGGGGGFGGGGGGGGGFGGGGGGGGGGGGGGGGGGEFFGGGGGGGGGGGGGGGG7FGGGFFGGCDGD7:?FDFDGGFGFFFFFFFFFFFBEFEFFFF46@2@@?29==BEBB7;?EFF?F>?03;36976>9(390666:?(30<?(,54(())5442,2(-(((-(,,1()(.(
@M05025:18:000000000-B3NL5:1:1101:3861:6376 2:N:0:TCGAAG
CTATACGGACTACACGGGTATCTAATCCTGTTTGCTCCCCACGCTTTCGTGCCTCAGTGTCAGTGTTGGTCCAGGTAGCTGCCTTCGCCATGGATGTTCCTCCTGATCTCTACGCATTTCACTGCTACACCAGGAATTCCGCTACCCTCTACCACACTCTAGTCATCCAGTATCCACTGCAGTTCCCAGGTTGAGCCCAGGGCTTTCACAACGGACTTAAATAACCACCTACGCACGCTTTACGCCCAGTAATTCCGAGTAACGCTTGCACCCTTCGTATTACCGCGGCTCCTGGCCCGAA
+
CCCCCFGG@F@EGGFGGGEGGGGGGGGCDCFGFFFFGGEEFFGGDEFFGGGGGFGGGGFGGFGGGGGGGGGFGGGGGGGGFGGGGGGGGGFGGCGGGGGFFGFGGGFFFAFEFGGEGGGGGGGGGCEFGGCEE=F,EEGFGEGGGGGDGFFFFFGGGGGGF9EEDFFGG?CA@FFEDG?DFCF?9:DDF8=68DDGGGFGCC?FF?8CFC*@*9*:>FC5BF>===:BFD=B5=A>FFFF284((336?3<CC??C;866@9C0;<D@<3=BFF:?0311:AA)(1(-31((4??(((,,(
@M05025:18:000000000-B3NL5:1:1101:19774:6384 2:N:0:TCGAAG
CTATACGGACTACTGGGGTTTCTAATCCTGTTTGCTCCCCACGCTTTCGTGCCTCAGTGTCAGTGTTGGTCCAGGTAGCTGCCTTCGCCATGGATGTTCCTCCTGATCTCTACGCATTTCACTGCTACACCAGGAATTCCGCTACCCTCTACCACACTCTAGTCGCCCAGTATCCACTGCAGTTCCCAGGTTGAGCCCAGGGCTTTCACAACGGACTTAAACGACCACCTACGCACGCTTTACGCCCAGTAATTCCGAGTAACGCTTGCACCCTTCGTATTACCGCGCCTGCTGGCACGAA
+
CCCCCGGEGGGGGGGGGGGGGGGFFGDGGGGFGGGGGGGGGGGGGGGGGGEGGGGGGGGGGFGGGGGCGGFFGFGDFGGGGGGGGGGGGEGGDCFGGGGGGFGGGGGGGGGGGGGGEGGGGGGGGGGGGGG+EEFFGGGGGGGGGGGGFGCGGGGFGEGGFFFGGGEGEGGFFGGGGGGGGDFFDFGCF+A?FCCCFG?DD?DFF6FFFFA?EA9=BF4;FF4):A@B=BFF@F@F>F<@F3E?@FFFFE<<5CE?8<6=@C<(1::<?33:BFF?<B???994(43,,8:?:)8:02:(-
@M05025:18:000000000-B3NL5:1:1101:4071:6400 2:N:0:TCGAAG
CTATACGTACTACCCGGGTATCTAATCCTGTTCGCTCCCCATGCTTTCGCTCCTCAGCGTCACTAAATGCCCAGAGACCTGCCTTCGCCATCGGTGTTCCTCCTGCTATCTGCGCATTTCACCGCTACACCAGGAATTCCAGTCTCCCCTACCTCACTCTAGTCTGCCCGTACCCACCGCAGATCCGAGGTTGCGCCTCGGACTTTCCCGGCAGACGCGACAAACCGCCTACGAGCTCTTTCCGCCCCATACAACCGAATAACGCTTCCACCCTACGTATTACCGCGGCTCCAGGCCCTGC
+
C<@ACFGCFFGAF?<CC>CC@<CF9CEDGGFFGGG,CFFGAFEFFF<F:B7CFF@,6CFG7F,9<66CAFGGGGGEFGGGFFG<B9,BF,BFFCF:FCGGGFFFG,AF,E<AFFE:?7<FGFEGGCGG9:,FCFF:>FGGFF;9,76EE8+D,=E8@D9DGC@E,E9EFGG6=6@,@CCD7++5;CC5C5303*;CCCE4*?:?*=:0;5>?2:5=0)6(;5)670466((44(((()---))((33(-..()..2((-((64(-((-,).1(4(8((3-(-69(((-,(-(((,-((-(.
@M05025:18:000000000-B3NL5:1:1101:23152:6428 2:N:0:TCGAAG
CTATACGGACTACTCGGGTATCTAATCCTGTTCGCTACCCATGCTTTCGAGCCTCAGCGTCAGTTGCAGACCAGAGAGCCGCCTTCGCCACTGGTGTTCTTCCATATATCTACGCATTCCACCGCTACACATGGAGTTCCACTCTCCTCTTCTGCACTCAAGTTCAACAGTTTCTGATGCAATTCTCCGGTTGAGCCGAAGGCTTTCACATCAGACTTATTGAACCGCCTGCACTCGCTTTACGCCCAATAAATCCGGACAACGCTTGCCACCTACGTATTACCGCGGCTCCTGGCACCTA
+
CCCCCGGGGGGGGGGGGGGGDGGGGGGGGGGGFEGEGGGGGGFGGGGGGGGCGGGFGGGGGGGGGGGGGGGGGGGGGGGGGGGGEGFGGGGGGGGGGGGGFGGGGGGGGGGGGGGGGGGEGGGEECGGGGGGGF8FGGFGFGFGGG@EFGGGGGGFGGGGG9D9;FGGGFDGGGGGGGGGGFFC929=ED=DDGFGGGFDGGFGFAFFFFFAFFFBFFFFFFFFFDFFFFFFFFFF=B;?<9>?<@@D7@3<CCC;;BFB68:903??F7-.440:2:BAF<B>101199(3420:?B(,(
@M05025:18:000000000-B3NL5:1:1101:19956:6470 2:N:0:TCGAAG
CTATACGGACTACTAGGGTATCTAATCCTGTTCGCTACCCATGCTTTCGAGCCTCAGCGTCAGTTGCAGACCAGAGAGCCGCCTTCGCCACTGGTGTTCTTCCATATATCTACGCATTCCACCGCTACACATGGAGTTCCACTCTCCTCTTCTGCACTCAAGTTCAACAGTTTCTGATGCAATTCTCCGGTTGAGCCGAAGGCTTTCACATCAGACTTATTGAACCGCCTGCACTCGCTTTACGCCCAATAAATCCGGACAACGCTTTCCACCTACGTATTACCGCGGCTGCTGGCCCCTC
+
CCCCCGGGGGGGGGGGGGGGGGGGGGGGGGGGGGGGGGGGGGGGGGGGGGGGGGGGGGGGGGGGGGGGGGGGGGGGGGGGGGGGGGGGGGGFGGGF?EGGGGGGGGGGGGGGGGGGGGGGGGGGGGEGFGGGGGFGGGGGGGFGCECEGGGGGGGGGGGGGDGFGGFCGGGGGGGFGGGGGGGFGFF?>8=CCFGGGG5CDCFGFAFAFFFFFFFBEAE?FACEF)4@@==>=E=EF==6?<C?D69D(/;E<E5=;9;0;((-7?((64642,(4(4)44))6:>((,44:)4(40:((-
@M05025:18:000000000-B3NL5:1:1101:13022:6478 2:N:0:TCGAAG
CTATACGGACTACACGGGTTTCTAATCCTGTTCGCTACCCATGCTTTCGAGCCTCAGCGTCAGTTGCAGACCAGAGAGCCGCCTTCGCCACTGGTGTTCTTCCATATATCTACGCATTCCACCGCTACACATGGAGTTCCACTCTCCTCTTCTGCACTCAAGTTCAACAGTTTCTGATGCAATTCTCCGGTTGAGCCGAAGGCTTTCACATCAGACTTATTGAACCGCCTGCCCTCGCTTTCCGCCCAATAAATCCGGCCAACGCTTGCCAACTACGCATTATAGCTGCGCCTGGCCGGTG
+
CCCCCFGGGGGGDCGGGG:CCGGGGGGGGGGFFGDGDGGGFGFGECFFGF@CGGGFFGEGG@@FGDFF<CEGGGFFECFGGDC:FGFC?FGG,45<FCEGFBFGGF<FFCFGDGGG:FGGGG=+C=:F>FGFFFFAFGGFFECFGGD9@FFGGDAA=8EF8>@;;FGGGGFFFGFF,==DD8FGG79=E+9070057<?50;FFAAB>6:=>?6>>EFECF6B=3((5>DFF(/=?>@61=)4(,/1;73))9<?8;((,3(((((-4<?)),(4:6((8(4)))6)).-(-460?((,-(
@M05025:18:000000000-B3NL5:1:1101:22606:6492 2:N:0:TCGAAG
CTATACGGACTACCAGGGTTTCTAATCCTGTTCGCTACCCATGCTTTCGAGCCTCAGCGTCAGTTGCAGACCAGAGAGCCGCCTTCGCCACTGGTGTTCTTCCATATATCTACGCATTCCACCGCTACACATGGAGTTCCACTCTCCTCTTCTGCACTCAAGTTCAACAGTTTCTGATGCAATTCTCCGGTTGAGCCGAAGGCTTTCACATCAGACTTATTGAACCGCCTGCACTCGCTTTACGCCCAATAAATCCGGACAAACCTTGCCACCTACGTATTACCGCGGCTCCTGGCCCGTT
+
CCCCCGGGGGGGGGGGGGFGGGGGGGGGGGGGGEGGGGGGGGGGGGGGDGFGGGGGGGGGGGGGGGGGGGGGGGGGGGGGGGGGGGGGGGGGGFEGEFFFGGGGGGGGGGGGGGGGDFFGGFGGGGGGGGGGGGGGGGGGGGGFFGGGGGFFGGGGFFG?FDFFFFGGGGDGAFGGFGGGGGF?DAFGGDGDD6DFGGFGGGF0AFFFFFFFFF*):6*:E+=AEDFFFFFFB5*0-.(=7>CF12>@;3);;<)69:D6;((((2))52)8(.2:1:26:94<390((4(,,)(,(,4((
@M05025:18:000000000-B3NL5:1:1101:18807:6493 2:N:0:TCGAAG
CTATACGGACTACCAGGGTTTCTAATCCTGTTCGCTACCCATGCTTTCGAGCCTCAGCGTCAGTTGCAGACCAGAGAGCCGCCTTCGCCACTGGTGTTCTTCCATATATCTACGCATTCCACCGCTACACATGGAGTTCCACTCTCCTCTTCTGCACTCAAGTTCAACAGTTTCTGATGCAATTCTCCGGTTGAGCCGAAGGCTTTCACATCAGACTTATTGAACCGCCTGCACTCGCTTTACGCCCAATAAATCCGGACAACGCTTGCCACCTACGTATTACCTCGGCTCCTGGCACGTA
+
CCCCCGGGGGGGGGGGGGFFGGGGGGGGGGGGGGGGGGGGGGGGGGGGGCGGGGGGGGGGGGGGGGGGGGGGGGGGGGGGGGGGGGGG>CFFFEEEGGGGGGGGGGGGGGGGGGGGGGGEEFGGGGGGGGGGGGEAFGGGGGGGGGGGGGFGGGGFGGGCEFGD;EGGGGGGAEFGFGGGGGGGGGGFGDGDDG?GGG>>DGFGFFF>9BFFFFAE=FECFFFE=B9>2(8(7EE3((,6;4>;?;B7(6@);))619023??>B???B7<?.,2:<12<(6)4)),(3,(((.(.(5:6,
@M05025:18:000000000-B3NL5:1:1101:25192:6496 2:N:0:TCGAAG
CTATACGGACTACTAGGGTATCTAATCCTGTTTGCTCCCCACGCTTTCGTGCCTCAGTGTCAGTGTTGGTCCAGGTAGCTGCCTTCGCCATGGATGTTCCTCCTGATCTCTACGCATTTCACTGCTACACCAGGAATTCCGCTACCCTCTACCACACTCTAGTCGCCCAGTATCCACTGCAGTTCCCAGGTTGAGCCCAGGGCTTTCACAACGGACTTAAACGACCACCTACGCACGCTTTACGCCCAGTAATTCCGAGTAACGCTTGCACCCTTCGTATTACCGCGGCTGCTGGCCCGAA
+
CCCCCGGGGGGGGGGGGGGGGGGGGGGGGGGGGGGGGGGGGGGGGGGGGGGGGGGGGGGGGGFGGGGGGGGGGGGGGGGGGGGGGGGFFFGFGFFGGGGGGGGGGGGGGGFGGGGGGGGGGGGGGGGGGGGGGGGGGGFGGGGGGFFEFGGGGGGGGFGECFGGGGGGGGGGGGGGGGGGGGGGGGGGGFFGGGFGGGFGGGEGFFFFFF55@>5@5?C5FFFFF4:BDBB==2@BFF2;07C?@B02(/.637C?@(,66)1(7::?67>:((47<,4:?AF21361;((2)4>0(4764
@M05025:18:000000000-B3NL5:1:1101:22818:6504 2:N:0:TCGAAG
CTATACGGACTACCCGGGTATCTAATCCTATTTGCTCCCCACGCTTTCGTGCCTCAGTGTCAGTTACAGACCAGGCGACCGCCTTCGCCACTGGTGTTCCTCCATATATCTACGCATTTTACCGCTACACATGGAATTCCATCGCCCTCTTCTGCACTCCAGCATACCAGTTTCCATAGCTTACAATGGCTGAGCCATTGCCTTTTACTACAGACTCAGTACGCCACCTACCCACCCTTTACGCCCAATGATTCCGGATAACGCTTCCAACCTACGTTTTACCTGCGCGTCTTACCCGTGC
+
CCCC--;C;@6;CF9F++@@<F<<FFEGGGGFG9F@E@,,CF:F7CFF6;CFD@@A@<@F,,CEFGDFA9FDFGGGEG@:7FGEEF@FE@FFC45EFGFCGG8<E@E9,CFADF>:FGGGGAEFDGCC@E,<F,E9EEGD;>E6+>B=@DDFGGD=3=E88DFFGFCD@,E<:E7E72:77C+:2,+51**0090;CFFGGF87999;:BA4>+35)3)89@)599@=355(/>><D2().;(1(62=;;6.))9696;;@2:9?((.))(4(4?((,.(.)-.)(((((,(-).(5(-((
@M05025:18:000000000-B3NL5:1:1101:20712:6525 2:N:0:TCGAAG
CTATACGGACTACTAGGGTTTCTAATCCTGTTTGCTCCCCACGCTTTCGTGCCTCAGTGTCAATGTTGGTCCAGGTAGCTGCCTTCGCCATGGATGTTCCTCCTGATCTCTACGCATTTCACTGCTACACCAGGAATTCCGCTACCCTCTACCACATTCTAGTCATCCAGTATCCACTGCAGTTCCCAGGTTGAGCCCAGGGCTTTCACAACGGACTTAAATAACCACCTACGCACGCTTTACGCCCAGTAATTCCGAGTAACGCTTGCACCCTTCGTATTCCGGCGGCTGCTGGCACGAA
+
CCCCCGGGGEGGGGGGGGFGGGGFGGGGGGGGGGGGGGGGGGGGGGGGGGFGGGGGGGGGGGGGGGGFGGFGGGGFGGGGGGGGGGFGGFGDGFGGGGGGGGGGGGGGGGGFGGGGGGGGGGGGGFGGFGGGGGGGFGGCGGGGGGGCGGFFGGGFFGGFFEGGGGGGGG=@FGFGFGGCFGGFFFCDGC==DD?FDFDGDGBGFFFFFFFEFF>AFFC59BFCFB@D>B=E)4>B2@@FF4>(>@2>9;;)99CE@(6?@3712?2/=@EF01,3;70(3)5(,72>192<>B((.)(,,
@M05025:18:000000000-B3NL5:1:1101:15899:6556 2:N:0:TCGAAG
CTATACGGACTACAAGGGTATCTAATCCTGTTCGCTACCCATGCTTTCGAGCCTCAGCGTCAGTTGCAGACCAGAGAGCCGCCTTCGCCACTGGTGTTCTTCCATATATCTACGCATTCCACCGCTACACATGGAGTTCCACTCTCCTCTTCTGCACTCAAGTTCAACAGTTTCTGATGCAATTCTCCGGTTGAGCCGAAGGCTTTCACATCAGACTTATTGAACCGCCTGCACTCGCTTTACGCCCAATAAATCCGGACAACGCTTGCCACCTACGTATTACCGCGGCTGCTGGCACGTA
+
CCCCCGGGGGGGGGGGGGGGGGGGGGGGGGGGGGGGGGGGGGGGGGGGGFGGGGGGGGGGGGGGGGGGGGGGGGGGGGGGGGGGGGGGGGGGGGGGGGGGGGGGGGGGFGGFGGGGGGGGGGGGGGGGGGGGGGGGGGGGGGGGFGGGGGGGGGGGGGGGGGFGGGGGGGGGGGGGGGGGGGGFGGGGGDGGGFFGGGF>DGFGFFFFFFFFFAFFFFFFFFAEFFF=BF=>BFE>=>FFF3>;?@FFF@EECEFF@9@>F(36>?FBF:A<??:??B?>?FB2(09(9>0<)2,((.(,(
@M05025:18:000000000-B3NL5:1:1101:27531:6557 2:N:0:TCGAAG
CTATACGGACTACTAGGGTATCTAATCCTGTTCGCTACCCATGCTTTCGAGCCTCAGCGTCAGTTGCAGACCAGAGAGCCGCCTTCGCCACTGGTGTTCTTCCATATATCTACGCATTCCACCGCTACACATGGAGTTCCACTCTCCTCTTCTGCACTCAAGTTCAACAGTTTCTGATGCAATTCTCCGGTTGAGCCGAAGGCTTTCACATCAGACTTATTGAACCGCCTGCACTCGCTTTACGCCCAATAAATCCGGACAACGCTTCCCACCTACGTATTACCGCGGCTGCTGGCACGTA
+
CCCCCGGGGGGGGGGGGGGGFGGGGGGFGGGGGGGGGGGGGGGGGGGGGGGGGGGGGGGGGDGGGGGGGGGGGGFFFGGGGGGGGGGGGGGGGGGGGGGGGGGGGGGGGGGGGGGGGGGGGGGGGFGGGGFGGGGGGGGGGGGGGGFGGGGGGECDFFGFFFGCCFFGGGGGFGGGGGGGGGGGGGGGG>CCDFCCGGFGDCFGAFF61<@CFAF@EFFEFFFEEBF>F((8@==E2=@F6<EDFFFFF3@EC?3;03(3(41-426()4>?:2(((())(.:A:>66;(48BB30(.4?,
@M05025:18:000000000-B3NL5:1:1101:5545:6571 2:N:0:TCGAAG
CTATACGGACTACAGGGGTTTCTAATCCTGTTCGCTACCCATGCTTTCGAGCCTCAGCGTCAGTTGCAGACCAGAGAGCCGCCTTCGCCACTGGTGTTCTTCCATATATCTACGCATTCCACCGCTACACATGGAGTTCCACTCTCCTCTTCTGCACTCAAGTTCAACAGTTTCTGATGCAATTCTCCGGTTGAGCCGAAGGCTTTCACATCAGACTTATTGAACCGCCTGCACTCGCTTTACGCCCAATAAATCCGGACAACGCTTTCCACCTACGTATTACCGCGTCCGCTGGCACGTA
+
CCCCCGGGGGGGGGGGGGGFGGGGGGGGGGGGGGGGGGGGGGGFGGGGGGGGGGFGGGGGGGGGGGGGGGGGGGGGGEGGGGGGGGGGGGGGGGGGGGGGGGFGGGGGG9FDFGGGGGGFGGGGGGGGGFCEEFGFFGCGDGFGGGGGFGGGG9FGGFF8DFFGFGFF8EFFGGGGFGGGGGGGGFFGGDCDCFCFGGF>DDFCFFFFFFFAAF4BEC4EFFFFFBBB=29=@EFFD@1??<C3;9121(43>7<;:((,711,46:(--)43?>B62)2(6<2(((-,(,,(-3(()(..
@M05025:18:000000000-B3NL5:1:1101:6198:6574 2:N:0:TCGAAG
CTATACGGACTACTCGGGTATCTAATCCTGTTTGCTCCCCACGCTTTCGTGCCTCAGTGTCAGTGTTGGTCCAGGTAGCTGCCTTCGCCATGGATGTTCCTCCTGATCTCTACGCATTTCACTGCTACACCAGGAATTCCGCTACCCTCTACCACACTCTAGTCGCCCAGTATCCACTGCAGTTCCCAGGTTGAGCACAGGGCTGTCACAACGGACTTAAACGACCACCTACGCCCGCTTTACGCCCAGTAATTCCGAGTAACGCTTGCACACTTCGTATTACCGCCGCTGCTGGCACGAA
+
CCCCCGGGGGGGGGGFGGCFGGGGGGCFGGGGGGGGFGGGGGGGGGGGGGGGGGGDEEFGGGGGCEGGGGFEADFFGGGGFGGFFFG7CCGFGFF<BEFGGG@FGFGGACGFGGGGGGGFGGDGFAFFGGCEFGFFGFFGFGGGGG898,EFFFCFGGGFGGGGEGEGECFFGGGA@BC?DGGC7D=88CFFFFDG+AFGG>5?*;AF>86BD>B>)/*A8*59):>>@FFFFB229@4;?C;1?F(6:(7)79?743238))41(:0(42)48)4:033:BD4(-,79(-222,(.5(2-
@M05025:18:000000000-B3NL5:1:1101:26724:6589 2:N:0:TCGAAG
CTATACGGACTACTGGGGTTTCTAATCCTGTTCGCTACCCATGCTTTCGAGCCTCAGCGTCAGTTGCAGACCAGAGAGCCGCCTTCGCCACTGGTGTTCTTCCATATATCTACGCATTCCACCGCTACACATGGAGTTCCACTCTCCTCTTCTGCACTCAAGTTCAACAGTTTCTGATGCAATTCTCCGGTTGAGCCGAAGGCTTTCACATCAGACTTATTGAACCGCCTGCACTCGCTTTACGCCCAATAAATCCGGACAAACCTTGCCACCTACGTATTACCGCGGCTCCTGGCCCGTA
+
CCCCCGGGE:FGGGGGGGFEFGFGFGFGFGGGGGGGGEFGGGFGGDGGEGFGGGGFGGGGGGGGGGGFGD@DEF<AFFGGGGGGGGGGBC@DG8CEFGGCFGGGGFGGGGFFFFG@CEGGF<F7BFGG9=,AEEBEEFFFDCAFGGGGGGGGGGGGGDGGGBFFDF;AAEGGC:DFGD@FGGGGG8=FGGGGGGGGD5A5;>?CFFFFFFFFFF634=96EFFE=DBFF?(2>EE@?FFF@F92?@FFF@@@E?E1:(3;901(402),(.41.48<1)-,6A)(,2390(,3)4((,,((
@M05025:18:000000000-B3NL5:1:1101:18802:6591 2:N:0:TCGAAG
CTATACGGACTACTAGGGTTTCTAATCCTGTTCGCTACCCATGCTTTCGAGCCTCAGCGTCAGTTGCAGACCAGAGAGCCGCCTTCGCCACTGGTGTTCTTCCATATATCTACGCATTCCACCGCTACACATGGAGTTCCACTCTCCTCTTCTGCACTCAAGTTCAACAGTTTCTGATGCAATTCTCCGGTTGAGCCGAAGGCTTTCACATCAGACTTATTGAACCGCCTGCACTCGCTTTACGCCCAATAAATCCGGACAACGCTTGCCACCTACGTATTACCGCGGTCGCTGGCACGTT
+
CCCCCFFGGEGGGGGGGFFFGGFGGGGGGGGGGGGGGGDGEFGGGGGGCFCFGGGGGGGGGGGGGFFFGGGCCGCFGGCGGGGGGGGGGGDFGGFGGGGGGGGGGGGGFGGGFGGGGGGGGGCCG@F@EGGGFC8FEEEGGGGGGGGGGGGGGGGGGFGGGGGGGFGGGGFFEGGGFFDGDFF8DFGDGDGGDFGC7CBCDDFGFFBFFFFFFAFFEFE<C6@AE):5>D=>DF4=BFF;@3>13>>16@;<3?6@6>?9><?;13<0:74??8>B<7<<799A0((((-(-:1;???2:(
@M05025:18:000000000-B3NL5:1:1101:19451:6613 2:N:0:TCGAAG
CTATACGGACTACTAGGGTATCTAATCCTGTTCGCTACCCATGCTTTCGAGCCTCAGCGTCAGTTGCAGACCAGAGAGCCGCCTTCGCCACTGGTGTTCTTCCATATATCTACGCATTCCACCGCTACACATGGAGTTCCACTCTCCTCTTCTGCACTCAAGTTCAACAGTTTCTGATGCAATTCTCCGGTTGAGCCGAAGGCTTTCACATCAGACTTATTGAACCGCCTGCACTCGCTTTACGCCCAATAAATCCGGACAACGCTTGCCACCTACGTATTACCGCGGCTGCTGGCACGTA
+
CCCCCGGGGGDGGGGGGGGGGGGGGGGGGGGGGGGGGGGGGGGGGGGGGGGGGGGGGGGGGEGGGFGGGGGGGGGGGGGGGGGGGGGGGGGGGGGGGGGGGGGGGGGGGGGGGGGGGGGGFGGGGGGGGGGGGGGGGGGGGGGGGGGGGGGGGGGGGGGGGCGGGGGGGGGGGGGGGGGFGFGFGGGGGDGGCFFGFGEGGGFGFFFFFFFFFFFEEFEEFAFCEFA=BFBFFFFF=9=?F<CD;>;DFFF<EF5=6@?612:124:(449)8????2,62)6--3(,440(44203>:?(
@M05025:18:000000000-B3NL5:1:1101:24833:6633 2:N:0:TCGAAG
CTATACGGACTACCGGGGTTTCTAATCCCGTTTGCTCCCCACGCTTTCGAGCCTGAGCGTCAGTTTCAGACCAGAGAGCCGCCTTCGCCACTGGTGTTCCTCGATATATCTACGCATTTCACCGCTACACATGGAATTCCACTCTCCTCTTCTGCACTCAAGTCCCCCAGTTTCCAATGACCCTACCCGGTTGAGCCGGGGGCTTTCACAACAGCCTTAAGAAACCGCCAGCGCCCGCTTTACGCCCAATAAATCCGGACAACGCTTGCCACCTACGTATTTCCGCGTCCTCAGGCCCGTC
+
C9ACCC-@EG@CFF@FGD:B;<6C6,@F8,C66,C,9<@FG++@BCF<F,,,8@,C,,@:B,,<,,,96,,@<F,,9,,:+@>,=5A:FC7FCB?4:+F9AA+@A?FGC9,5EFEE:FFEDF,=:>=FFGG8FE>CDF,@9>BG,@D,>=3==AD,@,,6@,@,7,@;3@,@F,2,,2;CF0;5*@7DGC*37C*A77*)))2/)2+1:@*.8A)(//)7+113(:6(7(31(3((-4(-89),3>6<<8:>>24(-4((-((-3:014:23:8>2(4)..)))410(,(()).,8((,((
@M05025:18:000000000-B3NL5:1:1101:9417:6665 2:N:0:TCGAAG
CTATACGGACTACAGGGGTTTCTAATCCTGTTCGCTACCCATGCTTTCGAGCCTCAGCGTCAGTTGCAGACCAGAGAGCCGCCTTCGCCACTGGTGTTCTTCCATATATCTACGCATTCCACCGCTACACATGGAGTTCCACTCTCCTCTTCTGCACTCAAGTTCAACAGTTTCTGATGCAATTCTCCGGTTGAGCCGAAGGCTTTCACATCAGACTTATTGAACCGCCTGCACTCGCTTTACGCCCAATAAATCCGGACAACGCTTGCCACATACGTATTACCGCGGCTGCTGGCAAGTA
+
CCCCCGGGGGGGGGGGGGGGGGGGGGGGGGGGGGGGGGGGGGGGGGGGGGGGGGGGGGGGGGGGGGGGGGGGGGGGGGGGGGGGGGGGGGGGGGGGGGGGGGGGGGGGGGGGGGGGGGGGGGGGGGGGGGGGGGGGGGGGGGGGGGGGGGGGGGGGGGGGGGGGGGGGGGGGGGGGCGGGGGGGGGGGGGGGGGCGGDFGGGFGFFFFFFFFFFFFFFEFF=E4BBB@FFFF@EFFFFF??>E?DB>D<;@F3?CFF;;BF?69><60:BA?02<B:8<B?4<A861>>6(4::261)(.)
@M05025:18:000000000-B3NL5:1:1101:17245:6665 2:N:0:TCGAAG
CTATACGGACTACTAGGGTATCTAATCCTGTTCGCTACCCATGCTTTCGAGCCTCAGCGTCAGTTGCAGACCAGAGAGCCGCCTTCGCCACTGGTGTTCTTCCATATATCTACGCATTCCACCGCTACACATGGAGTTCCACTCTCCTCTTCTGCACTCAAGTTCAACAGTTTCTGATGCAATTCTCCGGTTGAGCCGAAGGCTTTCACATCAGACTTATTGAACCGCCTGCACTCGCTTTACGCCCAATAAATCCGGACAACGCTTGCCACCTACGTATTACCGCGGCTGCTGGCACCTG
+
CCCCCCGDGEGGGGFGGFFGFFGGGGGGGGGG<FEFCGGD@FEDFGCGGGGGGGGGGGDCC7@EFFCFFCF,CCEFDGGGCFG@CFC7FEG<FFEC,BFCFFGGGFGGGGF9?FEGGEG@<EFBF@CFFFG?FFFGGGGCEDBE9E8FFGGFGDGGCADDE,3@;:DF?FDGDGGGAEC@FDC?+@FD+=3@DC6CG+??>D5>FAF>BAAAFF*:ECE*B+B*6-:@@=2@B3*825=<0<CFDF9;/5)34<?/40((6??96833:2<B:(476()6799)-((2(1-4?:((,)(.(
@M05025:18:000000000-B3NL5:1:1101:18540:6674 2:N:0:TCGAAG
CTATACGGACTACCCGGGTTTCTAATCCTGTTCGCTACCCATGCTTTCGAGCCTCAGCGTCAGTTGCAGACCAGAGAGCCGCCTTCGCCACTGGTGTTCTTCCATATATCTACGCATTCCACCGCTACACATGGAGTTCCACTCTCCTCTTCTGCACTCAAGTTCAACAGTTTCTGATGCAATTCTCCGGTTGAGCCGAAGGCTTTCACATCAGACTTATTGAACCGCCTGCACTCGCTTTACGCCCAATAAATCCGGACAACGCTTGCCACCTACGTATTACCGCGGCTGCTGGCACGTA
+
CCCCCGGGGGGGGGGGGGGGGGGGGGGGGGGGGGGGGGGGGGGGGGGGGGGGGGGGGGGGGGGGGFGGGGGGFGGGGGGGGGGGGGGGGDGGGGGGGGGGGGGGGGGGFFGGGGGGGGGGGGGGGGGGGGGGGGGGGGGGGG;EFFGGFGGGGGGGGGGGFGGFFGGGGGFGGGGGGFGGG8FGGGGGDGGGGGGGGGFGGDFFFFF9AF>FFFFFEF;?FFFEBB5@BFDFFFEF?@6;1<CDFFFF?@;ECFFF@1?>>FF>6:(((3>>870?FFFF>BF2(,(3;66?:B>:37(4,
@M05025:18:000000000-B3NL5:1:1101:24991:6682 2:N:0:TCGAAG
CTATACGGACTACACGGGTTTCTAATCCTGTTTGCTCCCCACGCTTTCGAGCCTCAGCGTCAGTTACAGACCAGAGAGTCGCCTTCGCCACTGGTGTTCCTCCACATATCTACGCATTTCACCGCTACACGTGGAATTCCACTCTCCTCTTCTGCACTCAAGTTCTCCAGTTTCCAATGACCCTCCCCGGTTGAGCCGGGGGCTTTCACATCCGACTTAAAGAACCGCCTTCGCTCGCTTTACGCCCAATAACTCCGGACAACGCTTGCCACCTACGTAGTACCGCCGCCTCCTGCCCGTC
+
CCCCCGGGGGGGGGGGGGGGGGGF<FFFFGCEFFGGGGGGGGGGEFGGGGFGGGGCFGGGGGGGFGGGGGGFFFGGGEEGGGGGGGCGCGGGCE?FGCGGFCGGGGGGGGGGGGGEGGEEGGGGEGEGFGGFFEG9EGEGFGCFC=EFGFFGGG8=FFGCFFGFG:;EF8==EGGGGG+=DF6+5@DCGC?;7F5DGCACD:?7696+@8:4).8:9>>E6A6=;;9@FF:<<((.9>:?:4ABF>9B604<269>:9<B03:442(-2:A<24(54:7(-)52(-(,4-(((()((,--(
@M05025:18:000000000-B3NL5:1:1101:15101:6688 2:N:0:TCGAAG
CTATACGGACTACTGGGGTATCTAATCCTGTTCGCTACCCATGCTTTCGAGCCTCAGCGTCAGTTGCAGACCAGAGAGCCGCCTTCGCCACTGGTGTTCTTCCATATATCTACGCATTCCACCGCTACACATGGAGTTCCACTCTCCTCTTCTGCACTCAAGTTCAACAGTTTCTGTTGCAATTCTCCGGTTTAGCCGAAGGCTTTCACATCAGACTTATTGAACCGCCTGCACTCGCTTTACGCTCAATAAATCCGGACAACGCTTGCCACCTACGTATTACCGCGCTAGCTGGCACGTC
+
CCCCCGGCC@FEFFFGGDFGFGGGCFEFEFGGFEGGEGGGDF@8CCFFGCFGGGGGG8FEGCFFGGGGFCEGDGGFCFGCGGGGCFGDFGGGDB<FGEFGGGFCFGGBDFGCGGD+FGGGGGGDDG:FCFFEFFFG8EEGCFG,4==>,4@DFGGGGFGCGDFFDC;A?,7=AFFF,=87=@C?FFFDE6DC6+++3C>;*<A?AFFFFFFA9AA>4=6AA:B4@42((8-7:3>EB2/,1>EFF(3(77?86<?(((3;9??((,8((,.)(((.(.))())6(((,,,(()6,4(,(((
@M05025:18:000000000-B3NL5:1:1101:23655:6693 2:N:0:TCGAAG
CTATACGGACTACAGGGGTATCTAATCCTGTTCGCTACCCATGCTTTCGAGCCTCAGCGTCAGTTGCAGACCAGAGAGCCGCCTTCGCCACTGGTGTTCTTCCATATATCTACGCATTCCACCGCTACACATGGAGTTCCACTCTCCTCTTCTGCACTCAAGTTCAACAGTTTCTGATGCAATTCTCCGGTTGAGCCGAAGGCTTTCACATCAGACTTATTGAACCGCCTGCACTCGCTTTACGCCCAATAAATCCGGACAACGCTTGCCACCTACGTATTACCGCGGCTGCTCGCCCGTC
+
CCCCCGGGGGGGGFFGGGGGGGGADFGGGGGGGGGGGGGGGGGGGGGGGGGGGCFFGGGGGGGGGDGFFGDFFGEFGGGGGGGGGGGGGGGGGG?F=CGGGFGDGDGFFFCFC<FE?FG<9FFED7FGGGDFCGFFEFBEAF,@4@6@FGEFFGGCFGGGG9CCDGFFDGFFGGGGFDDFC?E?DCE?E6CDG?CFGG>?CD>@9AFFFC9AFAFEFF=CFABEEFF>=@=B@@4.(24=<EE;@;>DD@)).154(6;;FFF9><:0:84<BF77(,))(.)6(,(41673))4(((,-(
@M05025:18:000000000-B3NL5:1:1101:27134:6755 2:N:0:TCGAAG
CTATACGGACTACTGGGGTTTCTAATCCTGTTCGCTACCCATGCTTTCGAGCCTCAGCGTCAGTTGCAGACCAGAGAGCCGCCTTCGCCACTGGTGTTCTTCCATATATCTACGCATTCCACCGCTACACATGGAGTTCCACTCTCCTCTTCTGCACTCAAGTTCAACAGTTTCTGATGCAATTCTCCGGTTGAGCCGAAGGCTTTCACATCAGACTTATTGAACCGCCTGCACTCGCTTTACGCCCAATAAATCCGGACAACGCTTGCCACCTACGTATTACCGCGGCTGCCGGCCCGTA
+
CCCCCGGGGGGGGGGGGGEGGGGGGGGGGGGGGGGGGGGGGGGGGGGGGGGGGGGGGGGGGGGGGFGGGGGGGGGGGGGGGGGGGGGGGGGGGFFGGGGGGGGGGGGGGFFGGGGDF@FFGGGGGEGGGGCGGGFGGGGGCGGGGGGGGGGGGGGGGGGGGFGGGGGGGGGGGGGGGFG77DFGGGFGEGGGDDFGGGFDGDFGF*@FFFAFF9AB=FE<FFFFEFF259(-56..3:?FFFFFFFFFFFEE46?@6>;04?F6(4?:<?A??027(.3>7AA)(((,,(,(((-2(-(((
@M05025:18:000000000-B3NL5:1:1101:13572:6776 2:N:0:TCGAAG
CTATACGGACTACCGGGGTATCTAATCCTGTTCGCTACCCATGCTTTCGAGCCTCAGCGTCAGTTGCAGACCAGAGAGCCGCCTTCGCCACTGGTGTTCTTCCATATATCTACGCATTCCACCGCTACACATGGAGTTCCACTCTCCTCTTCTGCACTCAAGTTCAACAGTTTCTGATGCAATTCTCCGGTTGAGCCGAAGGCTTTCACATCAGACTTATTGAACCGCCTGCACTCGCTTTACGCCCAATAAATCCGGACAACGCTTGCCACCTACGTATTACCGCGGCTGCTGCCACTTA
+
CCCCCGGGGGGGGGGGGGGGGGGGGGGGGGGGGGGGGGGGGGGGGGGGDGGGGFGGGGGGGGGGGGGGGGGGGGGGGGGGGGGGGGGGGGGGGGGGGGGGFGGGGGGGGGGGGGGGGGGGGGGGGFFGGGGGGGGGGGGGGGGGGGGGGGGDGGFFGGGDGEADFDDFGGGGGGGGGGGGGCGGGGGGGCGGGG>GGCF;DDFGFFFFFFCFFFFEFFFFFFFE=B@B><;DDE<;0;??F;CFF>6@05;E3<EFF0((,42(9:?06?>B?4280154:44)(((((,(-,)),33,))
@M05025:18:000000000-B3NL5:1:1101:17792:6783 2:N:0:TCGAAG
CTATACGGACTACACGGGTATCTAATCCTGTTCGATACCCACGCTTTCGTGCTTCAGCGTCAGTCGGGCGCCGGTATGCTGCCTTCGCAATCGGAGTTCTGCATGATATCTATGCATTTCACCGCTACACCACGCATTCCGCATACTTCTCGCCCACTCAAGATCATCAGTTTCAACGGCTGGATGGAGTTGAGCTCCACGATTTTACCGCTGACTTGATAACCCGCCTACGCACCCTTTAAACCCAATAAATCCGGATAACGCTCCCATCCTCCGTATTACCGCGGCTGCCGGCACGGCG
+
CCCCCGGEGGGGGGGGGCFFGGGGGGGGGGGGGGGGGGGGGGGGGGGGGFGGGGGGGGGGGGGGGGGEGEGGGGGGGGGGGGGGGGGGGGGGGGDGGGGGGGGGGGGGGGGGGEGGGGGGGGGGGGGGGGGGGGGGGGGGGGGGGGGGGGGGGGCGGGGGFFGGGGGGGGGGGFGGGGGGGGGGGG49:CFG7;DCD?AGGC?F>FAFFEFFF:A@C4ACFFFFF@BFFDBB>:,76??3:4>><B?0(:).--:>>?26>F?924(4:4:B25:9<6?2.-6,90((,--((,4(,(32-
@M05025:18:000000000-B3NL5:1:1101:11539:6798 2:N:0:TCGAAG
CTATACGGACTACCGGGGTATCTAATCCTGTTCGCTACCCATGCTTTCGAGCCTCAGCGTCAGTTGCAGACCAGAGAGCCGCCTTCGCCACTGGTGTTCTTCCATATATCTACGCATTCCACCGCTACACATGGAGTTCCACTCTCCTCTTCTGCACTCAAGTTCAACAGCTTCTGATGCAATTCTCCGGTTGAGCCGAAGGCTTTCACATCAGACTTATTGAACCGCCTGCACTCGCTTTACGCCCACTAAATCCGGACAACGCTTGCCACCTACGTATTACCGCGGCTGCTGGCACGTA
+
CCCCCGGGGGGGGGGGGGGGGGGGGGGGGGGGGGGGGGGGGGGGGGGGGGGGGGGGGGGGGGGGGGGGGGGGGGFGGGGGGGGGGGGGGGGGGGGGGGGGGGGGGGGGGGGGGGGGGFFGGGGGGGGGDGGGGGGGGGGGGGGGGGGGGGGGGGGGGGGGFFGGGGGGGGGGGGGGCGCGGGGGGGGGGCDGGGGGGGFGGGFGFFFFFFFFFFFEFFFFFFFC3:@FBFF?164=;BF@FEF?D@B;(5=E@F>?F0((4:?B>FF?:4<B?FFFFF>AFBFB0276((3822708223(
@M05025:18:000000000-B3NL5:1:1101:14457:6813 2:N:0:TCGAAG
CTATACGGACTACTGGGGTATCTAATCCTGTTCGCTACCCATGCTTTCGAGCCTCAGCGTCAGTTGCAGACCAGAGAGCCGCCTTCGCCACTGGTGTTCTTCCATATATCTACGCATTCCACCGCTACACATGGAGTTCCACTCTCCTCTTCTGCACTCAAGTTCAACAGTTTCTGATGCAATTCTCCGGTTGAGCCGAAGGCTTTCACATCAGACTTATTGAACCGCCTGCACTCGCTTTACGCCCAATAAATCCGGACAACGCTTGCCACCTACGTATTACCGCGGCTGCTGGCACGTA
+
CCCCCGGGGGGGGGFGGGGGGGGGGGGGGGGGGGGGGGGGGGGGGGGGGGGGGGGGGGGGGEGGGFGGGGGGGGFGGGGGGGGGGGGGGGGGGGFGGGGGGGGGGGGGGGGGGGGGGGGGGGGGGGEGGGGGGGGGFGGGGGGGGGGGGGGGGGGGGGGGFDFFGGGGGEFDGGGGGGGGCFFGGGGGGGGGGDFGFGFDGGFGFFF69FFFFFF:EFFEFFF4BDB>BFDDFB4=DFFD@<ED;@>@0=E<3CE@B0;@F?63;:::?09?F0(4::7<BBFB496(2;9?2::6()(4.
@M05025:18:000000000-B3NL5:1:1101:20727:6822 2:N:0:TCGAAG
CTATACGGACTACTCGGGTTTCTAATCCTGTTTGATCCCCACGCTTTCGCACATCAGCGTCAGTTACAGACCAGAAAGTCGCCTTCGCCACTGGTGTTCCTCCATATCTCTGCGCATTTCACCGCTACACATGGAATTCCACTTTCCTCTTCTGCACTCAAGTTTTCCAGTTTCCAATGACCCTCCACGGTTGAGCCGTGGGCTTTCACATCAGACTTAAAAAACCGCCTACGCGCGCTTTACGCCCAATAATTCCGGATAACGCTTGCCACCTACGTATTACCGCGGCTGCTGGCACGTC
+
CCCCCGGGGGGGGGGGGGFGEGGGGGGGGGGGGGFGGGGGGGGGGGGGGGGGGGGGGGGGGGGGGGGGGGGGGGGGGGGGGGGGGGDGGGGGGGGGGGGGGGGGGGGGGGGGGGGGEGGGFGGGGGGGGGGGGGDFGGFGFGGGGGGGGFFGGGGGGFGGFGECGGGGGFDFFEGGGGGGGGGGGGGGGGFDDGFFGGFGGGFGFFFFFFFFFFAFEFFFFFF@FFF=@@?3;09;29>;?CEFB>FFB:?<A4A<?>FFBB<:>F?26342:?02(.4<:<A<69(499B?F::B:2((-
@M05025:18:000000000-B3NL5:1:1101:14302:6843 2:N:0:TCGAAG
CTATACGGACTACTAGGGTTTCTAATCCTGTTCGCTACCCATGCTTTCGAGCCTCAGCGTCAGTTGCAGACCAGAGAGCCGCCTTCGCCACTGGTGTTCTTCCATATATCTACGCATTCCACCGCTACACATGGAGTTCCACTCTCCTCTTCTGCACTCAAGTTCAACAGTTTCTGATGCAATTCTCCGGTTGAGCCGAAGGCTTTCACATCAGACTTATTGAACCGCCTGCACTCGCTTTACGCCCAATAAATCCGGACAACGCTTGCCACCTACGTATTACCTCGGCTTCTGGCACTTT
+
CCCCCGGGGGGGGGGGGGFGGGGGGGGGGGGGGGGGGFGGGGGGGGGGGGGGGGFGGGGGGGGGGGGGGGGGGGGGGGGGGGGGGGGGGGGGGGGGGGGGGFFGGGGG9FFGGGGGGGGGFGGGGGDGGGGGGGGGGGGGFGFEFCEGGGGGGGGGGFGGGGGDGFFGGGAFFCCFFGG7DFGFC=7DGCDDD+0:CG>D**;?CFFFFFFFFFFFFFFFFFF;@B=2@F=DDFBBFF@??FFFF@7?;@;AC5?;B>?@B:13934,-(-,(,2:04)646)6---3:0,24))5()())
@M05025:18:000000000-B3NL5:1:1101:22378:6874 2:N:0:TCGAAG
CTATACGGACTACTCGGGTATCTAATCCTGTTCGCTACCCATGCTTTCGAGCCTCAGCGTCAGTTGCAGACCAGAGAGCCGCCTTCGCCACTGGTGTTCTTCCATATATCTACGCATTCCACCGCTACACATGGAGTTCCACTCTCCTCTTCTGCACTCAAGTTCAACAGTTTCTGATGCAATTCTCCGGTTGAGCCGAAGGCTTTCACATCAGACTTATTGAACCGCCTGCACTCGCTTTACGCCCAATAAATCCGGACAACGCTTGCCACCTACGTATTACCGCGGCTGCTGGCCCGTA
+
CCCCCGGGGGGGGGGGGGGGGGGGGGGGGGGGGGGGGGGGGGGGGGGGGGGGGGGGGGGGDGGGGGGGGGGGGGGGGGGGGGGGGGGGGGGGGGFGFGGGGGGGGGGGGGGGGGGGGGGGGGGGGGGGGGGGGGGGGGGGGGGGGGGGGGGGGGGGGGGGGGGGGFFGGGGGGGGGGGGGGGGGGGGGGGGGGGGGGGFGGGFGFFFFFFFFFA>:=F;EF6FEF9@@>@2==2*;B@0;?9<;;BFD0=EAFF?@0:DBFFF6>FB?(52238??FBFAF><B1((4((,3372:(-(,(
@M05025:18:000000000-B3NL5:1:1101:19310:6903 2:N:0:TCGAAG
CTATACGGACTACCAGGGTATCTAATCCTGTTTGCTCCCCACGCTTTCGTGCCTCAGTGTCAGTGTTGGTCCAGGTAGCTGCCTTCGCCATGGATGTTCCTCCTGATCTCTACGCATTTCACTGCTACACCAGGAATTCCGCTACCCTCTACCACACTCTAGTCGCCCAGTATCCACTGCAGTTCCCAGGTTGAGCCCAGGGCTTTCACAACGGACTTAAACGACCACCTACGCACGCTTTACGCCCAGTAATTCCGAGTAACGCTTGCACCCTTCGTATTACCGCGGCTGCTGGCACGAA
+
CCCCCGGGGGGFFFGGGGGGGGGGGGGGGFGGGGGGGGGGFGCGGGGGGGGEGDGGGGGGGFGGGGGFFGGGGFCGGDGGGGGGFFFGGGGGFGGGGFGGDFGGGGGGGGGGCFGGGGFGGGGGGGGGGGGGGDGFFGGGGGGGGGGFFGFFFGGGGGGGCDGF6>8ECGDEGGGGGFGGGFDGFG?8E=ADDGDGGGFGGD>DA5?9;99BAEB@A6CEFFE==FFF>:BE25-6@F<2=))2:(6;(;E?CC?EF?048CE1>BF6?2<014:?:01725>A:>;00336:0(804-(-
@M05025:18:000000000-B3NL5:1:1101:15359:7023 2:N:0:TCGAAG
CTATACGGACTACAAGGGTTTCTAATCCTGTTCGCTACCCATGCTTTCGAGCCTCAGCGTCAGTTGCAGACCAGAGAGCCGCCTTCGCCACTGGTGTTCTTCCATATATCTACGCATTCCACCGCTACACATGGAGTTCCACTCTCCTCTTCTGCACTCAAGTTCAACAGTTTCTGATGCAATTCTCCGGTTGAGCCGAAGGCTTTCACATCAGACTTATTGAACCGCCTGCACTCGCTTTACGCCCAATAAATCCGGACAACACTTGCCACATACGTATTACCTCGGCTGCTGGCACGCA
+
CCCCCGGGGGGGGGGGGGFGGFFFFGCDFGGGGGGGGGGGGGGGGGGGGFGCGGGGGGGGGGGGGGGGGGGGGGFGGGGGGGGGGGGGGDGGGGACFGGGGCFGGFGGGGFDGGDGFGGGGGGGGCFGCEFFFGGFGGDAFGDCFDEDFGFGFGGGGGG8F?DFGDFGFGFAEGGFDG9D=FFGCDFGE6CDCCFGC6@DCDF>AAFFF+394?>BE9;EFFFC=5>B(525:>4(/:(6?EE7/:0:(/6)9<?E@;;@901(-46)-.<>().8:,5<?A>4)4(((-24?)2:(56(-
@M05025:18:000000000-B3NL5:1:1101:25778:7062 2:N:0:TCGAAG
CTATACGGACTACAAGGGTATCTAATCCTGTTCGCTACCCATGCTTTCGAGCCTCAGCGTCAGTTGCAGACCAGAGAGCCGCCTTCGCCACTGGTGTTCTTCCATATATCTACGCATTCCACCGCTACACATGGAGTTCCACTCTCCTCTTCTGCACTCAAGTTCAACAGTTTCTGATGCAATTCTCCGGTTGAGCCGAAGGCTTTCACATCAGACTTATTGAACCGCCTGCACTCGCTTTACGCCCAATAAATCCGGACAACGCTTGCCACCTACGTATTACCGCGGCTGCTGCCACGTA
+
CCCCCGGGGGGGGGGGGGGGGGGGGGGGGGGGGGGGGGGGGGGGGGGGGGEGGGGGGGGGGGGGGGGGGGGGGGGGGGGGGGGGGGGGGGGGGGGGGGGGGGGGGGGGGGGGGGGGGGGGGGGGGGGGGGGGFFCFGGFGGFGGGGGGGGGGGGGGGGGGGDFDGFDGFEFFGGGGGGGGFGFGGGFGGCGDDGFFGCDGGDFGAAFAFFFFFFFFFFFCF6FEEFBBFD=DFFBBBF?DFFFFDF9D0@EFF5<;@0(.4:?66?F?BBBFFF>F642:7294:>49B((4?)).4>;(.
@M05025:18:000000000-B3NL5:1:1101:13703:7068 2:N:0:TCGAAG
CTATACGGACTACAGGGGTATCTAATCCTGTTCGCTACCCATGCTTTCGAGCCTCAGCGTCAGTTGCAGACCAGAGAGCCGCCTTCGCCACTGGTGTTCTTCCATATATCTACGCATTCCACCGCTACACATGGCGTTCCACTCTCCTCTTCTGCACTCAAGTCCAACAGTTTCTGATGCAATTCTCCGCTTGAGCCGAAGGCTTTCACATCAGACTTATTGAACCGCCTGCACTCGCTTTCCGCCCAATAAATCCGGACAACTCTTCCCACCTACGTATTACCGCGGCCGCTCGCACGTC
+
@CCCCFFGE7FF<F9<@7BFFAFEFGGCA@FFG@@FF:EGFFCGDCG@FEF@EGGGFGGECF@CF<@CCECCFG8@FCFDGFE@CF7F?=F<==<?B:EFFGEAB?@<AAAAFFGDC=5FFDFEGFGGFF9FEE,@E8C@D=@BADF9EGCGGC,DD3DDD3=,,@9D6@F==A:=,@DCFC?=DFF7++3+3;CCF9?30*;CAAFFFFFAFA6;=FEC88+8;9@B(52(((/.(3;30)7;240(/3)77?CE(((4261)).--4054:13724242---4(((4(((-((-(39((
@M05025:18:000000000-B3NL5:1:1101:22444:7072 2:N:0:TCGAAG
CTATACGGACTACCAGGGTATCTAATCCTGTTCGCTACCCATGCTTTCGAGCCTCAGCGTCAGTTGCAGACCAGAGAGCCGCCTTCGCCACTGGTGTTCTTCCATATATCTACGCATTCCACCGCTACACATGGAGTTCCACTCTCCTCTTCTGCACTCAAGTTCAACAGTTTCTGATGCAATTCTCCGGTTGAGCCGAAGGCTTTCACATCAGACTTATTGAACCGCCTGCACTCGCTTTACGCCCAATAAATCCGGACAACGCTTCCCACCTACGTATTACCGCGGCGGCTGGCCCGGA
+
CCCCCGGGGGGGGGGGGGGGGGGGGGGGGGGGGGGGGGGGGGGGGGGGGGGGGGGGGGGGGGGGGGGGGGGGGGGGGGGGGGGGGGGGGGGGGGGGGGGGFGGGGGGGGGGGGGGGGGGGGGGGGGGGGGGGGGGGGGGAEFFFFGGGGGGGFFGGGGGGGGGGGGGGGGGGGGGGDGGGG8FFGFGGGDGG67?CFGFDGGFFFFFFFFFFFFFFECCFFFFFFFFFBF=DBFFFBB@;DEF?@960=@339?346;(((3141(-(,22,4((,14)68-44((-19(((((4:(8(((
@M05025:18:000000000-B3NL5:1:1101:13424:7090 2:N:0:TCGAAG
CTATACGGACTACTAGGGTATCTAATCCTGTTCGCTACCCATGCTTTCGAGCCTCAGCGTCAGTTGCAGACCAGAGAGCCGCCTTCGCCACTGGTGTTCTTCCATATATCTACGCATTCCACCGCTACACATGGAGTTCCACTCTCCTCTTCTGCACTCAAGTTCAACAGTTTCTGATGCAATTCTCCGGTTGAGCCGAAGGCTTTCACATCAGACTTATTGAACCGCCTGCACTCGCTTTACTCCCAATAAATCCGGACAACGCTTGCCCCCTCCGTATTACCGACGCATCTGGCCGGTG
+
CCCCCGGGGGGCCFGGFGGGGGGGGGGGFGGFCFGGGGGGGGGGGFGGGDGGGGGGGGGGGGGGGGGGGGFFGGGGCFGGGGGGGGGGGGEGGGFFGGGGGGFGGGGGGGDGFGGGGEGGCEFGDFEGFGGGGGGGGGFGGGGGGGGGGGGGGGGGGGGDGFFCFGGGGGGGEGGGGFFGGGFGGGGGG>D>?FGGGDF>DDFCF64BFABFFF*0>=A<A8BC=9A@2((-((*7>BD7<<<)/=;@1/.;;?CF@B;66=<1((203()-,((44?0:0>BA(-(-2((-)).5.(-((
@M05025:18:000000000-B3NL5:1:1101:26210:7105 2:N:0:TCGAAG
CTATACGGACTACTGGGGTATCTAATCCTGTTCGCTACCCATGCTTTCGAGCCTCAGCGTCAGTTGCAGACCAGAGAGCCGCCTTCGCCACTGGTGTTCTTCCATATATCTACGCATTCCACCGCTACACATGGAGTTCCACTCTCCTCTTCTGCACTCAAGTTCAACAGTTTCTGATGCAATTCTCCGGTTGAGCCGAAGGCTTTCACATCAGACTTATTTAACCGCCTGCACTCGCTTTACGCCCAATAAATCCGGACAACGCTTGCCATCTACTTATTACCGCGGCTTCTGGCACGTC
+
CCCCCGGGDEEGGFGGGGGGGGGGGGGGGGGGGGGGGGGGGGCFF@FDEGGGGGGGGGGGDGGGGGGGCFGDGGGGGGGGGGDCFGGGCFGGGGGGGGGGGGGFGFGCEFEFADEFECFGGGGGGGGE9FEFEFCFGGGGGGFGDGGDGGGGGGG8FCE,@,3>FGFGGGGGEGGFD=+=D=FD9,=D7+=79=0;99BDDDA7AFFFFFA9+3;;BCEFF6:6:*/6@FD2-8:3(617?<EF;@9?DF3=7??;06(2926038:13>)).-4>.45499AA(((((((():)3..(4-
@M05025:18:000000000-B3NL5:1:1101:6266:7109 2:N:0:TCGAAG
CTATACGGACTACAGGGGTATCTAATCCTGTTTGCTCCCCACGCTTTCGCACCTGAGCGTCAGTCTTTGTCCAGGGGGCCGCCTTCGCCACCGGTATTCCTCCAGATCTCTACGCATTTCACCGCTACACCTGGAATTCTACCCCCCTCTACAAGACTCTAGCCTGCCAGTTTCGGATGCAGTTCCCAGGTTGAGCCCGGGGATTTCACATCCGACTTGACAGACCGCCTGCGTGCGCTTTACGCCCAGTAATTCCGATTAACGCTTGCACCCTCCGTATTACCGCGGCTGCTGGCACGGG
+
CCCCCGGGGGGGGGGGGGGGGGGGGGGGGGGGGGGGGGGGGGGGGGGGGGGGGGGGGGGGGGGGGGGGGGGGGGGGGGGGGGGGGGGGGDGGGGGDGGGGGGGGGGGGGGGGGGGGGGGGGGGGGGGGGGGGGGGGGGGGGGGGGGGGGGGGGGGFGGGGGFGGGGGGGGGGGGEGEGGGGGGGGGGGGCFDDGCFFGFDGCAD5AF7AFFFFE:;9AEFFFFF??(96?FFFF:?19>(8<AB149?F>2><ABFB0?2:).8;??(:??:((3<613::)6<:0,2((-,8:?B18:((
@M05025:18:000000000-B3NL5:1:1101:22101:7110 2:N:0:TCGAAG
CTATACGGACTACCGGGGTTTCTAATCCTGTTCGCTACCCATGCTTTCGAGCCTCAGCGTCAGTTGCAGACCAGAGAGCCGCCTTCGCCACTGGTGTTCTTCCATATATCTACGCATTCCACCGCTACACATGGAGTTCCACTCTCCTCTTCTGCACTCAAGTTCAACAGTTTCTGATGCAATTCTCCGGTTGAGCCGAAGGCTTTCACATCAGACTTATTGAACCGCCTGCACTCGCTTTACGCCCAATAAATCCGGACAACGTTTGCCACCTACGTATTACCGCGGCTGCTGGCACGTA
+
CCCCCGGGGGGGGGGGGGGGGGGGGGGGGGGGGGGGGGGGGGGGGGGGGGGGGGGGGGGGGGGGGGGGGGGGGGGGGGGGGGGGGGGGGGGGGGGGGGGGGGGGGGGGGGGGGGGGGGGGGGGGGGGGGGGGGGGGGGGGFGFCGGGGGGGGGGGGGDGGGFFGGGGGGGGGFGGGDFGFFGGGGGGGG6CCDGGG5C5/@DFGFFFFFFFFFFAEEFFEFCFFF5>F0<F?DEFF@B?0<EE<?:9D;;@FCEA?F9036<B>((.0:<AF???F?BFFFBBB(-,-47(44?26(),3.
@M05025:18:000000000-B3NL5:1:1101:25420:7127 2:N:0:TCGAAG
CTATACGGACTACTGGGGTTTCTAATCCTGTTCGCTACCCATGCTTTCGAGCCTCAGCGTCAGTTGCAGACCAGAGAGCCGCCTTCGCCACTGGTGTTCTTCCATATATCTACGCATTCCACCGCTACACATGGAGTTCCACTCTCCTCTTCTGCACTCAAGTTCAACAGTTTCTGATGCAATTCTCCGGTTGAGCCGAAGGCTTTCACATCAGACTTATTGAACCGCCTGCACTCGCTTTACGCCCAATAAATCCGGACAACGCTTGCAACCTACGTATTACCGCCGCTGCTGGCACGTA
+
CCCCCGGGGGGGGGGGGGGGGGGGGGGGGGGGGGGGGGGGGGGCGGGGGGGGGGGGGGGGGGGGGGGGGGGGGFFGGGGGGGGGGGGGGGGGGGGGGGGGFGGGGGGGGGGGGGGGGGGEGGGFGEGGGGGGGGGGGGGGGGGFFEGCGGEEFGFGF8@FGFFGFGGG?DFGGGGGGGCFGGGGGCGGGDDGCFGGCDEGGGFGFAFAACFFBF>B@FCCF>+:=5=566@=BFBFF02366.21.6??@;)97CFB0(--866(2,-().22(,38(,:04:-(((-46(4)3(((32(.
@M05025:18:000000000-B3NL5:1:1101:7853:7136 2:N:0:TCGAAG
CTATACGGACTACCGGGGTATCTAATCCTGTTCGCTACCCATGCTTTCGAGCCTCAGCGTCAGTTGCAGACCAGAGAGCCGCCTTCGCCACTGGTGTTCTTCCATATATCTACGCATTCCACCGCTACACATGGAGTTCCACTCTCCTCTTCTGCACTCAAGTTCAACAGTTTCTGATGCAATTCTCCGGTTGAGCCGAAGGCTTTCACATCAGACTTATTGAACCGCCTGCACTCGCTTTACGCCCAATAAATCCGGACAACGCTTGCCACCTACGTATTACCGCGGCTGCTGGCCCGTA
+
CCCCCGGGGEEGFGGGGGGGGGGGGGGGGGGGGGGGGGGGGGGGGGGGGGGGGGGGGGGGGGGGGFGGGGGGGGGGGGGGGGGGGGGGGGGGGGFGGGGGGGGGGGGGGGGGGGGGGGGGGGGGGGGGGGGGGGGGGGGCAEGGDFFGGGFDGGCD8EEGGFF;DGGGGGGGGGGG8FGGGFGDGGGCEDGDD>FGGGED7DFGAFFFFFFA+96>EFECFAFEE55@@FF0337E113;74<0<@00:=@3>CCEF0<BB::90::603)42404(4<D2AABFF6>>696:7:<0((,,
@M05025:18:000000000-B3NL5:1:1101:10157:7143 2:N:0:TCGAAG
CTATACGGACTACCGGGGTTTCTAATCCTGTTCGCCACCCATGCTTTCGAGCCTCAGCGTCAGTTGCAGACCAGAGAGCCGCCTTCGCCACTGGTGTTCTTCCATATATCTACGCATTCCACCGCTACACATGGAGTTCCACTCTCCTCTTCTGCACTCAAGTTCAACAGTTTCTGATGCAATTCTCCGGTTGAGCCGAAGGCTTTCACATCAGACTTATTGAACCGCCTGCACTCGCTTTACGCCCAATAAATCCGGACAACGCTTGCCACCTACGTATTACCGTGGCTGCTGGCCCGGA
+
CCCCCGGGGGGGGGGGGGGGDGGGGGGGGGGGGGGGGGGGGGGGGGGGGGGGGGGGGGGGGEGGGFGGGGGGGGGGGGGGGGGGGGGGGEGGGGGGGGGGGGGGGGGGGGGGGGGGGGFFGGGGGGGGGGGGGGGGGGGGGGGGGGGGGGGGGGFFGGGGGGFGGGGGGGGGGGGGCFCDFGGGGDGGGGGG7CFFFCD*9DFFFFFFFFFFFFFFFFFFFFC=EF(69<DF1@<E(67?F34079(36=3=AAFBF>69>F:6>:<61()4,44:1.3:8))40(((-8(,32(4(4((-
@M05025:18:000000000-B3NL5:1:1101:5850:7168 2:N:0:TCGAAG
CTATACGGACTACCGGGGTATCTAATCCTGTTCGCTACCCATGCTTTCGAGCCTCAGCGTCAGTTGCAGACCAGAGAGCCGCCTTCGCCACTGGTGTTCTTCCATATATCTACGCATTCCACCGCTACACATGGAGTTCCACTCTCCTCTTCTGCACTCAAGTTCAACAGTTTCTGATGCAATTATCCGGTTGAGCCGAAGGCTTTCACATCAGACTTATTGAACCGCCTGCACTCGCTTTACGCCCAATAAATCCGGACAACGCTTGCCACCTACGTATTACCGCGGCTTCTGGCACGTA
+
CCCCCGGGGGGGGGGGGGGGGGGGGGGGGGGGGGGGGGGGGGGGGGGGGGGGGGGGGGGGGDEGGGGGGGGGGGGGGGGGGGGGGGGGGGGGGGGGGGGGGGGGGGGGGGGGGGGGGGGGGGGGDEGGGGGGGGGGGGGGGGGGGGGGGGGGGGGGGGGGG9EEFGGGGGGGGGGGFGGGGGDGGGGFGDGGGGGGGGFGGDFGAFFFFFFFFFFEBFFFFFFFFF=F=230=@F@;@FFFFF@FFFFD8EE<EEFF0:>9?:2;:??:?AB:2,8<:?A0>DFFF>0((,(6<2:(313,
@M05025:18:000000000-B3NL5:1:1101:21190:7181 2:N:0:TCGAAG
CTATACGGACTACCCGGGTTTCTAATCCTGTTCGCTACCCATGCTTTCGAGCCTCAGCGTCAGTTGCAGACCAGAGAGCCGCCTTCGCCACTGGTGTTCTTCCATATATCTACGCATTCCACCGCTACACATGGAGTTCCACTCTCCTCTTCTGCACTCAAGTTCAACAGTTTCTGATGCAATTCTCCGGTTGAGCCGAAGGCTTTCACATCAGACTTATTGAACCGCCTGCACTCGCTTTACGCCCAATAAATCCGGACAACGCTTGCCACCTACGTATTACCGCGGCTGCTGGCACGTA
+
CCCCCGGGGGGGGGGGGGFFFGGGGGGGGGGGGGGGGGGGGGGGGGGGGGGGGGGGGGGGGGGGGGGGGGGGGGGGGGGGGGGDGGGGGGGGGGGGGDGGGGGGGGGGGGGGGGGGGGGGGGGGGGGGGGGGGGGGGGGGGGGGGGFGGGFFFGGFGFGGFGDEGGGGFFGGGGGGGGGGGGGCC:CGGCGDDGFGGGEGDGFCAFFFF>FFFFAEEFEFFFACBFFB99B>DE3;7;;=@<EFFFFFF@E@95<@F>?FFB?(48:(1>)51(.5(:2>0<A211,((((38)38?FF(,
@M05025:18:000000000-B3NL5:1:1101:9601:7225 2:N:0:TCGAAG
CTATACGGACTACCCGGGTATCTAATCCTGTTCGCTACCCATGCTTTCGAGCCTCAGCGTCAGTTGCAGACCAGAGAGCCGCCTTCGCCACTGGTGTTCTTCCATATATCTACGCATTCCACCGCTACACATGGAGTTCCACTCTCCTCTTCTGCACTCAAGTTCAACAGTTTCTGATGCAATTCTCCGGTTGAGCCGAAGGCTTTCACATCAGACTTATTGAACCGCCTGCCCTCGCTTTACGCCCAATAAATCCGGACAACGCTTGCCACCTACGTATTACCGCGCCTGCGGGCACGTA
+
CCCCCGGGGGGGGGGGGGGGGGGGGGGGGGGGGGGGGGGGGGGGGGGGGGGGGGGGGGGGGGGGGGGGGGGGGGCGGGGGGGGGGGGGGGGGGGGGGGGGGGGGGGF<FGGGGGGDGGGGGGGGGGGGGGGGGGGGGGGGFGFGGGGGGGGGGGGDGGGGGFEDFGGGGGGGFGGGGDDGFDF?FGFGGGGGGG>?G>ACGGFFFFFAFFFFFFA@@CEEF+B:@D9>=>2>((/26@F@D<<;?96?0@;)96C/6(-43:3(9601:?AF(,5?::3A:<A<(69(-810((3248?<.
@M05025:18:000000000-B3NL5:1:1101:23518:7251 2:N:0:TCGAAG
CTATACGGACTACAAGGGTATCTAATCCTGTTCGCTACCCATGCTTTCGAGCCTCAGCGTCAGTTGCAGACCAGAGAGCCGCCTTCGCCACTGGTGTTCTTCCATATATCTACGCATTCCACCGCTACACATGGAGTTCCACTCTCCTCTTCTGCACTCAAGTTCAACAGTTTCTGATGCATTTCTCCGGTTAAGCCGAAGGCTTTCACATCAGACTTATTGAACCGCCTGCACTCGCTTTACGCCCAATACATCCTGACAACTCTTGCCACCTACGTATTACCGCGGCTGCGTGCACGTG
+
@CC9ACCFGGGCGFEGC@C@FFG<C,CCCCCCFFFED7@CFGGGFDEE@F8FG8CFA<@BF:@FCEFGFEFFDFGF@BEFCEFC6ECFG7FGGGGGGGGF9FAEFFFD<CEBFEGGDGGGFGAF>@FGGG,AE,E8EEFG;E;=,DEF8@EGD,@==FF?@@=;E=DEFG,EDDF=,2=DC+6+2,2+=+=9++5=;>BCD>67*0<6;BB>A**::+8*99F4>4>>(/2>>2*.(-(6(9>;069@8@;);5C@3)1;E<;)/?4))(-.8(,21(4.5)-.,,,(-((((((((.34,
@M05025:18:000000000-B3NL5:1:1101:11504:7272 2:N:0:TCGAAG
CTATACGGACTACCGGGGTATCTAATCCTGTTTGCTCCCCACGCTTTCGAGCCTCAACGTCAGTTACCGTCCAGTAAGCCGCCTTCGCCACTGGTGTTCCTCCTAATATCTACGCATTTCACCGCTACACTAGGAATTCCGCTTACCTCTCCGGCACTCTAGAAAAACAGTTTCCAATGCAGTCCTGGGGTTAAGCCCCAGCCTTTCACATCAGACTTGCTCTTCCGTCTACGCTCCCTTTACACCCAGTAAATCCGGATAACGCTTGCCCCCTACGTATTACCGCGGCTGCTGGCACGTT
+
CCCCCGGGGGGGGGGGGGFGGGGGGGGGGGGGGGGGGGGGGGGGGGGGGFGGEGGGGGGGGGDGGGGGGGGGGGGGGGGGGGGGGGGGGGGGGGGGGGGGFGGGGGGGGGGGGGGGGGGGGGGGGEGGFGGGGGGGGGGGGGGGGGGGGGGGGDGGGFFGFGGGGFGGGGGGGGGGGGGGGCFGGGFGF>DGCFGF799>DGFGFFF@FFFFF=FFFFB41AFEEE?E;DDC?BDFFFFFFEF?@8@F2@EFFFA7;B04?2??F?61:??09908:38ABFF>?>9((4025>08(.(.(
@M05025:18:000000000-B3NL5:1:1101:26914:7314 2:N:0:TCGAAG
CTATACGGACTACTGGGGTTTCTAATCCTGTTCGCTACCCATGCTTTCGAGCCTCAGCGTCAGTTGCAGACCAGAGAGCCGCCTTCGCCACTGGTGTTCTTCCATATATCTACGCATTCCACCGCTACACATGGAGTTCCACTCTCCTCTTCTGCACTCAAGTTCAACAGTTTCTGATGCAATTCTCCGGTTGAGCCGAAGGCTTTCACATCAGACTTATTGAACCGCCTGCACTAGCTTTACGCCCAATAAATCCGTACAACGCTTGCAACCTACGTATTACCGCGGCGGCTGGCCCGCA
+
CCCCCGGGGGGGGGGGGGGGGGGGGG<FGGGGGGGGGGGGFFGGGGGGGFGGDAGGGGGGGGGGFFGGGGGFDF?FGGGGDCFEDFGGFGGFCGGG=FGGGCGGGGGGFGFGGGGGCCCFGGFEGGCCFGGGGGGGFGGCFGFGFGGGGGCFFGGGD8DFG,==DGGEC?AFGGF:CDG7==2=BAFGG>DCD?FDFDA9DCACFAFFFF99+9@@::AEFFFEB2525@BDB=*)/3??;)9;@((438@@97?;9/=??C@91(((4)62827:?<>A>9A<?(34((-49;<1(,4(-
@M05025:18:000000000-B3NL5:1:1101:20431:7320 2:N:0:TCGAAG
CTATACGGACTACTCGGGTATCTAATCCTGTTCGCTACCCATGCTTTCGAGCCTCAGCGTCAGTTGCAGACCAGAGAGCCGCCTTCGCCACTGGTGTTCTTCCATATATCTACGCATTCCACCGCTACACATGGAGTTCCACTCTCCTCTTCTGCACTCAAGTTCAACAGTTTCTGATGCAATTCTCCGGTTGAGCCGAAGGCTTTCACATCAGACTTATTGAACCGCCTGCACTCGCTTTACGCCCAATAAATCCGGACAACGCTTGCCACCTACGTATTACCGCGGCTGCTGCAACGGA
+
CCCCCGGGGGGGGGGGGGGGGGGGGGGGGGGGGGGGGGGGGGGGGGGGGGGGGGGGGGGGGGGGGGGGGGGGGGGGGGGGGGGGGGGGGGGGGGGGGGGGGGGGGGGGGGGGGGGGGGGGGGGGGGDGGGGGGGGGGGGGGGGGGGGGGGGGGGGGGGGGGGGGFGFGGGGGFGGGGGGFGDFFGGGGGDGDDGFGFGD579ACFFFFFFFF>AF=EFFFF>FFFFFF@DFFFFFE(.4=@)),;9B@03)7C?E;@>@FF0622<0(3()8((,442>44:)-(3-21(,4)))(),(((
@M05025:18:000000000-B3NL5:1:1101:9430:7334 2:N:0:TCGAAG
CTATACGGACTACTGGGGTTTCTAATCCTGTTCGCTACCCATGCTTTCGAGCCTCAGCGTCAGTTGCAGACCAGAGAGCCGCCTTCGCCACTGGTGTTCTTCCATATATCTACGCATTCCACCGCTACACATGGAGTTCCACTCTCCTCTTCTGCACTCAAGTTCAACAGTTTCTGATGCAATTCTCCGGTTGAGCCGAAGGCTTTCACATCAGACTTATTGAACCGCCTGCACTCGCTTTACGCCCAATAAATCCGGACAACGCTTGCCACCTACGTATTACCGCGGCTGCTGGCACGTA
+
CCCCCGGGGGGGGGGGGGGGGGGGGGGGGGGGGGGGGGGGGGGGGGGGGDGGGGGGGGGGGGGGGGGGGGGGGGGGGGGGGGGGGGGGGGGGGGGGGGGGGGGGGGGGGGGGGGGGGGGGGGGGGGGGGGGGGGGGGGGGGGGGGGGGGGGGGGGGGGGFGGCGGDGGFGGFGGGGFGFGGGGGGGGGGCDGGGGGGGFCDCFGFFFFFFFFFAFBEFFEFF6>;B@FFD=DD=@@<9@FFEFD?>BD0=3@E?C@9BFFBB?>B?:(444<?B(54?FBF<AF?604;;9:2),3(5(4,
@M05025:18:000000000-B3NL5:1:1101:8138:7335 2:N:0:TCGAAG
CTATACGGACTACCAGGGTTTCTAATCCTGTTTGCTCCCCACGCTTTCGTGCCTCAGTGTCAATGTTGGTCCAGGTAGCTGCCTTCGCCATGGATGTTCCTCCTGATCTCTACGCATTTCACTGCTACACCAGGAATTCCGCTACCCTCTACCACATTCTAGTCATCCAGTATCCACTGCAGTTCCCAGGTTGAGCCCAGGGCTTTCACAACGGACTTAAATAACCACCTACGCACGCTTTACGCCCAGTAATTCCGAGTAACGCTTGCACCCTTCGTATTACCGCGGCTGCTGGCACGAA
+
CCCCCGGGGGGGGGGGGGGGGGGGGGGGGGGGGGGGGGGGGGGGGGGGGGFGGGGGGGGGGGGGGGGGGGGGGGGGGGGGGGGGGGGGGGGGGGGGGGGGGGGGGGGGGGGGGGGGGGGGGGGGGGGGGGGGGGFFGGGGGGGGGGGGGGGGGGGGGGGGGGGGGGGGGGGGGGGGGGGGGGGGGGFGFGGGGGGGGGFGGGFGFFFFFFFFEFEFFFEFFFFFEFFFFD@F>BDFF=?DDFFFFFFF@FCEF?CEEDFD(97;0?DFFFE@@F8;?B712<<)310707>::??<(4((-
@M05025:18:000000000-B3NL5:1:1101:25746:7408 2:N:0:TCGAAG
CTATACGGACTACACGGGTTTCTAATCCTGTTCGCTCCCCACACTTTCGCTCCTCAGCGTCAGGACATGCCCAGAGAACCGCCTTCGCCACCGGTGTTCCTCCTGACATCTGCGCATTTCACCGCTACACCAGGAATTCCGTTCTCCCCTGCATGCCTCTAGTCTGCCCGTATCGAAAGCAAGCACACAGTTAAGCTGTGTGTTTTCACTCCCGACGCGACAAACCGCCTACGAGCCCTTTACGCCCAATAATTCCGGACAACGCTCGCACCCTACGTATTACCGCCGCTGCTGGCACGTA
+
CCCCCGGGGGGGGGGGGGGGGGGGGGGGGGGGGGGGGGGGGGGGGGGGGGGGGGGGGGGGGGGGGGGGGGFGGGGGGGGGGGGGGGGGGGGGGEFGGGGGGGGGGGGGGGGGGGGGGGGGGGGGGGGGCGGGGGGGGGGGGGFGGGGGGGFGFGFGGGFGG9CFCAFGFEGGCEEGGGGGGFDFGGGGG4;CFGGFGGBF:>AFFFFFF>+?F5)59D1;E>EFFD609<?7?BFF>?B<>DFFF9>?6:?<>25A2;BFF:69>,469((48612137A?42944(-334>B7(-()(4.
@M05025:18:000000000-B3NL5:1:1101:19583:7424 2:N:0:TCGAAG
CTATACGGACTACTGGGGTATCTAATCCTGTTCGCTACCCATGCTTTCGAGCCTCAGCGTCGGTTGCAGACCAGAGAGCCGCCTTCGCCACTGGTGTTCTTCCATATATCTACGCATTCCACCGCTACACATGGAGTTCCACTCTCCTCTTCTGCACTCAAGTTCAACAGTTTCTGATGCAATTCTCCGGTTGAGCCGAAGGCTTTCACATCAGACTTATTGAACCGCCTGCACTCGCTTTACGCCCAATAAATCCGGACAACGCTTGCCACCTACGTATTACCGCGGCTGCTGGCACGTA
+
CCCCCGGGGGGGGGGGGGGDGGGGGGGGGGGGGGGGGGGGGGGGGGGGGGGGGGGGGGGGGCFGGGGGGGGGGGGGGGGGGGGGGGGGGGGGGGGGGGGGGGGGGGGGGGGGGGGGGGGGGGGGGGGGGGGGGGGGGGGGFGGGGGGFGGGGGGFFGGGGGFGGGGGGFGGGGGGGGGGGGGGGGGGGDGDGGGFGGG5DGGFFFFFFFFFFFFFFFFFFFFF=FFBFF??D@F@EF@?<DEFFFBFD;@@<9EFBF;?026:;;BF??FFFB?B?:BDF?AA<69>>>>11).(,1<:?.
@M05025:18:000000000-B3NL5:1:1101:14165:7438 2:N:0:TCGAAG
CTATACGGACTACCCGGGTTTCTAATCCTGTTCGCTACCCATGCTTTCGAGCCTCAGCGTCAGTTGCAGACCAGAGAGCCGCCTTCGCCACTGGTGTTCTTCCATATATCTACGCATTCCACCGCTACACATGGAGTTCCACTCTCCTCTTCTGCACTCAAGTTCAACAGTTTCTGATGCAATTCTCCGGTTGAGCCGAAGGCTTTCACATCAGACTTATTGAACCGCCTGCACTCGCTTTACGCCCAATAAATCCGGACAACGCTTGCCACCTACGTATTACCGCGGCTGCTGGCACGCA
+
CCCCCGGGGGGGGGGGGGGGGGGGGGGGGGGGGGGGGGGGGGGGGGGGGGGGGFGGGGGGGGGGGFGGGGGGGGGGGGGGGGGGGGGGGGGGGGGGGGGGGGGGGGGGGGGGGGGGGGGGGGDGGGGGGGGGGGGGGGGGGGGGFFGGGGGGGGGGGGGGGGGFGGGGGGGGGGGGGGDGFFGGGGGFGGGGGGGGGG>DGGFGFFFFFFFFAFAFFFF?FCFEFF==9@FDBEEEFFFFFEF6@9BFD@E<EEFFFFFBFFF>>F<017A341(4:824>4<A?B9>F90048((,8((-
@M05025:18:000000000-B3NL5:1:1101:21613:7447 2:N:0:TCGAAG
CTATACGGACTACTCGGGTATCTAATCCTGTTTGCTCCCCACGCTTTCGTGCCTCAGTGTCAATGTTGGTCCAGGTAGCTGCCTTCGCCATGGATGTTCCTCCTGATCTCTACGCATTTCACTGCTACACCAGGAATTCCGCTACCCTCTACCACATTCTAGTCATCCAGTATCCACTGCAGTTCCCAGGTTGAGCCCAGGGCTTTCACAACGGACTTAAATAACCACCTACGCACGCTTTACGCCCAGTAATTCCGAGTAACGCTTGCACCCTTCGTATTACCGCGGCTGCTGGCTCGAA
+
CCCCCGGGGGGGGGGGGGGGGGGGGGGGGGGGGGGGGGGGGGGGGGGGGGGGGGGGGGGGGGCGGGGGGGGGGGGGGGGGGGGGGGGGGGGGGGGGGGGGGGGGGGGGGGGGGGGGGGGGGGGGGGGGGGGEFGGGGGGGGGGEEFD@EGGGFGGGGGGGGGGGGGGGGGGGGGGGGGGGGGGFGGGGGGGGFGGGGGFFGGFGFFFFFFFEADEFFFEEFFFFBEFFFDEBAFAA@F@?FFFFD=B@04<?EEFC@308@E<0;DFFF3331?8?B?7?:<A<21149;9BF):?()--(
@M05025:18:000000000-B3NL5:1:1101:17951:7467 2:N:0:TCGAAG
CTATACGGACTACAGGGGTATCTAATCCTGTTCGCTACCCATGCTTTCGAGCCTCAGCGTCAGTTGCAGACCAGAGAGCCGCCTTCGCCACTGGTGTTCTTCCATATATCTACGCATTCCACCGCTACACATGGAGTTCCACTCTCCTCTTCTGCACTCAAGTTCAACAGTTTCTGATGCAATTCTCCGGTTGAGCCGAAGGCTTTCACATCAGACTTATTGAACCGCCTGCACTCGCTTTACGCCCAATAAATCCGGACAACGCTTGCCACCTACGTATTACCGCGGCCGCTGGCCCGTA
+
CCCCCGFGGGGGGGGGGGGEGGFFGGGFGGGGGGGGGDEGGGGGGGGGGGFGGGGGC@EGGECFGFGGGFGFFGGGGGGGGGDGGGFDBF:FFFGGGDDG<FGCFGGCFECGGG7FEEFGGGGGGGGGCFDFCGFGGGFGCFCGDEF9BEGGFCADD=EFFGGGFF;EFEFFGGGFGGGGGFF8=,==ED9?D6FGGDD>77ACF6FFAFFFFF44=CCCFFCCFFFB225=BEFFFFF<=;47@F0;6@E86)/666((24:9>?FF:09?:(.:?3<A?4)),((-((,(1(1((-(-(
@M05025:18:000000000-B3NL5:1:1101:6816:7473 2:N:0:TCGAAG
CTATACGGACTACACGGGTATCTAATCCTGTTTGCTCCCCACGCTTTCGAGCCTCAACGTCAGTTACCGTCCAGTAAGCCGCCTTCGCCACTGGTGTTCCTCCTAATATCTACGCATTTCACCGCTACACTAGGAATTCCGCTTACCTCTCCGGCACTCTAGAAAAACAGTTTCCAATGCAGTCCTGGGGTTAAGCCCCAGCCTTTCACATCAGACTTGCTCTTCCGTCTACGCTCCCTTTACACCCAGTAAAACCGGATAACGCTTGCCCCCTACGTATTACCGCGCCTGCTGGCCCGTC
+
CCCCCGGGGGGGGGGGGGGGGGGGGGGGGGGGGGGGGGGGGGGGGGGGGGGGGGGGGGGGGGGGGGGGGGGGGGFGGFGGGGGGGGGGGGGGGGGGGGGGGGGGGGGGGGGGGGGGGGGGGGGGGGGGGGGGGGGFGGGGGGGGGGGGGGGGGGGGGGGGGFFGGGFGGGGGGGGGGGGGGGFGGGGGGGDGG7FGDG>D4DFF>AFFFFFFFFAEBFEF+0BBEC2@DB=EDF6;9@FEEEF?<;BD<;C7C34;9>((8)319?:B0.542(4:,4):0)64293(-8(1(3(32261(
@M05025:18:000000000-B3NL5:1:1101:7582:7484 2:N:0:TCGAAG
CTATACGGACTACAAGGGTTTCTAATCCTGTTTGCTCCCCACGCTTTCGAGCCTCAACGTCAGTCATCGTCCAGCAAGCCGCCTTCGCCACTGGTGTTCCTCCTAATATCTACGCATTTCACCGCTACACTAGGAATTCCACTTGCCTCTCCGACACTCTAGAAAAACAGTTTCCAATGCAGTCCCGGGGTTGAGCCCCGGGTTTTCACATCACACTTGCCTCTCCGTCTACGCTCCCTTTACACCCAGTAAATCCGGATACCGCTTGCACCATACGTATTACCGCGGCTGCTGGCACGTA
+
CCCCCGGGEGGGGDGADEG,BFFDGGGGFEGFG@FGFFGFGGFGEGGEFGGDFFGGGGGGGC@FCGGGFGGGGGGGGDGGCCCFGFGGGGGGGGGDFGGCFFFFEGEEFFGGFGGGGGGGGFGGGDDGDF9FFGFGFGFEFGFGGGFGGGGGGDDCGFGGCFGGFGGGGG@FCFGGCFGDGGG6;CDGGGCDGG>CC9BDC)2*)81=@CBFF*9>BAEF6;633;>=@;?<D6,8668@@).)7,(,(5><)):40((-:)580(42().(4<)4325<:49),2;13;23).4:07:?(
@M05025:18:000000000-B3NL5:1:1101:8001:7498 2:N:0:TCGAAG
CTATACGGACTACTCGGGTATCTAATCCTGTTCGCTCCCCATGCTTTCGCTCCTCAGCGTCAGTAAATGCCCAGAGACCTGCCTTCGCCATCGGTGTTCCTCCTGATATCTGCGCATTTCACCGCTACACCAGGAATTCCAGTCTCCCCTACATCACTCTAGTCTGCCCGTACCCACCGCAGATCCGAGGTTGAGCCTCGGACTTTCACGGCAGACGCGACAAACCGCCTACGAGCTCTTTACGCCCAATAAATCCGGATAACGCTTGCGCCCTACCTATTACCACGGCTGCTGCCACGTA
+
CCCCCGGGGGGGGGGGGGGGGGGGGGGGGGGGGGGGGGGGGGGGGGGGGGGGGGGGGGGGGGDFGGGGGGGGGGGGGGGGGGGGGGGGGGGGGGGGGGGGGGGGGGGGGGGGGGGGGGGGGGGGDGGGGGGGGGGFGGGGGGGGGGGFEFGGGGGGGGGGFFGGGGGGGGGGGGGGGGGGGGDCFGGGGGGDCFGGGD>DGGFGFFFAFAEFFE4BBFF>)8>8?@FFBFFFFFBF(8AFB9AF?6>FF??D25<BB;FB<)81>?:11274>9?0()).6:)4).,(((,8:4),).,4.
@M05025:18:000000000-B3NL5:1:1101:19099:7503 2:N:0:TCGAAG
CTATACGGACTACACGGGTATCTAATCCTGTTCGCTACCCATGCTTTCGAGCCTCAGCGTCAGTTGCAGACCAGAGAGCCGCCTTCGCCACTGGTGTTCTTCCATATATCTACGCATTCCACCGCTACACATGGAGTTCCACTCTCCTCTTCTGCACTCAAGTTCAACAGTTTCTGATGCAATTCTCCGGTTGAGCCGAAGGCTTTCACATCAGACTTATTGAACCGCCTGCACTCGCTTTACGCCCAATAAATCCGGACAACGCTTGCCACCTACGTATTACCGCGGCTGCTGGCACGTA
+
CCCCCGGGGGGGGGGGGGGGGGGGGGFGGFGGFGGGGGGGGGGGGGGFECFGGGGGGGGGGCFGGGGGGGGFFGCGG@FFGGGGGGGGGGGGGGGGGGGFGGGGGGGGGGGFGGGGGGFCGGGGGGGGGGFEFGGGGGGGGGGDGCCEFGGGGFGGGGG?@,@CFFCCFGFGFGGGFFGGG7DDGCGGGGDGGFFFFD5D7DAFFFFFFFFAFFFFFFFFF+:@B82>9@FB((8=?B;@D<E@(7;<1@;E<EC;6@?>9?BB>?:??7<3?:?B<88A722<613(4228:),-(),((
@M05025:18:000000000-B3NL5:1:1101:25665:7512 2:N:0:TCGAAG
CTATACGGACTACAAGGGTTTCTAATCCTGTTCGCTCCCCATGCTTTCGCTCCTCAGCGTCAGTAAATGCCCAGAGACCTGCCTTCGCCATCGGTGTTCCTCCTGATATCTGCGCATTTCACCGCTACACCAGGAATTCCAGTCTCCCCTACATCACTCTAGTCTGCCCGTACCCACCGCAGATCCGAGGTTGAGCCTCGGACTTTCACGGCAGACGCGACAAACCGCCTACGAGCTCTTTACGCCCAATAAATCCGGATAACGCTTGCGCCCTACGTATTACCGCGGCTGCTGGCACGTC
+
CCCCCGGGGGGGGGGGGGGGGGGGGGGGGGGGGGGGGGGGGGGGGGGGGGGGGGGGGGGGGGGGGGGGGGGGGGGGGGGGGGGGGGGGGGGGGGGGGGGGGGGGGGGGGGGGGGGGGGGGGGGGGGGGGGGGGGECGGGGGGGGGGGGGGGGGGGFGGGGGFGFGGGGGGGDCGCFGGDGGGGGGGGGGC?CFF>FGCFGGDBDFFA9BADEBBFFBE9;>EFFF=9>;D0226(92:AAAA<(12>FFF:DFFFF0331:<??9:BB<6366>?FBB7>72:4(-,269(4),,235(3(
@M05025:18:000000000-B3NL5:1:1101:13251:7518 2:N:0:TCGAAG
CTATACGGACTACTCGGGTATCTAATCCTGTTCGCTACCCATGCTTTCGAGCCTCAGCGTCAGTTGCAGACCAGAGAGCCGCCTTCGCCACTGGTGTTCTTCCATATATCTACGCATTCCACCGCTACACATGGAGTTCCACTCTCCTCTTCTGCACTCAAGTTCAACAGTTTCTGATGCAATTCTCCGGTTGAGCCGAAGGCTTTCACATCAGACTTATTGAACCGCCTGCACTCGCTTTACGCCCAATAAATCCGGACAACGCTTGCCACCTCCCTATTACCCCGGCTGCCGGCACGTC
+
CCCCCGGGGGGGGGGGGGGGGGGGGGGGGGGGFGGGGGGGGGGGGGGGGGGGGGGGGGGGGGGGGGGGGGGGCGFGGGGGGGGGGGGGGGGGGGGFGGGGGGGGGGGGGGGGGGGGGGGGGGGGGGGGGGGGGGGGGGGGGGGGGGGGGFGGGCFGGGGGGCDDGGFGFEGGGGGGGGGFGFFFGGGGGGDDCDGCGDEDD7A>C9?:BFAAAAFF=FFEFAF43@9@9@B>BFFFBFFD?FFFF>BFFD3A)7C@1;<09::19::313<?B:(.(()5654)(,(-((((((-1((,,(
@M05025:18:000000000-B3NL5:1:1101:6366:7566 2:N:0:TCGAAG
CTATACGGACTACTAGGGTTTCTAATCCTGTTCGCTACCCATGCTTTCGAGCCTCAGCGTCAGTTGCAGACCAGAGAGCCGCCTTCGCCACTGGTGTTCTTCCATATATCTACGCATTCCACCGCTACACATGGAGTTCCACTCTCCTCTTCTGCACTCAAGTTCAACAGTTTCTGATGCAATTCTCCGGTTGAGCCGAAGGCTTTCACATCAGACTTATTGAACCGCCTGCACTCGCTTTACGCCCAATAAATCCGGACAACGCTTGCCACCTACGTATTACCGCGGCTGCTGGCACGTA
+
CCCCCGGGGEGGGGGGGGFGGGGGGGGGGGGGGGGGGGGGGGGGGGGGGGGGGGGGGGGGGGGGGGGGGGGGGGAEGEGGCGGGGGGGGGGGGGGGGGGGGGGGGGGGGGGDGGGGGGGGGGGGGGGGGGGGGGGGGGFGGGFGGGGGGGGGGGGFFGGGGDDGGGGGGGGGGGFGCGGGGGGGGGGGGGGDGGGG?D>GGGFGFFFFFFFFFF43>FF<CF>CEDFB2@>DDE*52>DDFC)10:>6?DE<)3?;@B@F>FF>FFF4:(44<????:7AB9>AB;66910:?>,3022:,
@M05025:18:000000000-B3NL5:1:1101:5605:7570 2:N:0:TCGAAG
CTATACGGACTACAAGGGTATCTAATCCTGTTCGCTACCCATGCTTTCGAGCCTCAGCGTCAGTTGCAGACCAGAGAGCCGCCTTCGCCACTGGTGTTCTTCCATATATCTACGCATTCCACCGCTACACATGGAGTTCCACTCTCCTCTTCTGCACTCAAGTTCAACAGTTTCTGATGCAATTCTCCGGTTGAGCCGAAGGCTTTCACATCAGACTTATTGAACCGCCTGCACTCGCTTTACGCCCAATAAATCCGGACAACGCTTGCCACCTACGTCTTACCGCGGCTGCTGGCACGTA
+
CCCCCGGGGGGGGGGGGGGGGGGGGGGGGGGGGGGGGGGGGGGGGGGGGGGGGGGGGGGGGGGGGGGGGGGGGGGGGGGGGGGGGGGDGGGGGGGGGGGGGGGGGGGGGGGGGGGGGGGGGGGGGGGGGGGGGGGGGGGGCFFFGGGGGGGGGGFGGGGGGFGGGGGGGGFGFGGGGGGGGFGGGFFGGGGGGFFGGDBCDDFGFAFFFFFFFFABEFEEAACEEFAF=DDBFFFBB>FFFEE08@B?;@FFEFEFF;;0><?F>?:1?FFF?<2:?7(.8>AFBFF0((-4)801(48?(
@M05025:18:000000000-B3NL5:1:1101:3276:7589 2:N:0:TCGAAG
CTATACGGACTACCCGGGTATCTAATCCTGTTCGCTACCCATGCTTTCGAGCCTCAGCGTCAGTTGCAGACCAGAGAGCCGCCTTCGCCACTGGTGTTCTTCCATATATCTACGCATTCCACCGCTACACATGGAGTTCCACTCTCCTCTTCTGCACTCAAGTTCAACAGTTTCTGATGCAATTCTCCGGTTGAGCCGAAGGCTTTCACATCAGACTTATTGAACCGCCTGCACTCGCTTTACGCCCAATAAATCCGGACAACGCTTGCCACCTACGTATTACCGCTGCTCTTGGCACGTA
+
CCCCCGGGGGGGGGGGGGGGGGGGGGGGGGGGGGGGGGGGGGGGGGGGEFGGGGGGGGGGGGGGGGGGGGGGGGGGGGGGGGGGGGGGGGGGGGGGGGGGGGGGGGGGGGGGG@EGGGGGGGGGGGGGGGGGGGGDGGGGFGGGFGGGGGGGGGGGGGGGG9DDGAGGGGGGGGGGGGGGGGGGGGGGDDGGDCFCGC>CDGFGFFFFFA6AAFFFBEEAFAFEEB=9=@FBBE9@79@FF<E<6;>DFFFECE<EB9BBBF?01:?FFBB>:1:?0:)-4:AA(4(-(,))..40)4(4(
@M05025:18:000000000-B3NL5:1:1101:25856:7594 2:N:0:TCGAAG
CTATACGGACTACCCGGGTATCTAATCCTGTTCGCTACCCATGCTTTCGAGCCTCAGCGTCAGTTGCAGACCAGAGAGCCGCCTTCGCCACTGGTGTTCTTCCATATATCTACGCATTCCACCGCTACACATGGAGTTCCACTCTCCTCTTCTGCACTCAAGTTCAACAGTTTCTGATGCAATTCTCCGGTTGAGCCGAAGGCTTTCACATCAGACTTATTGAACCGCCTGCACTCGCTTTACGCCCAATAAATCCGGACAACGCTTGCCACCTCCGTATTACCGCGGCTGCTGGCCCGTA
+
CCCCCGGGGGGGGGGGGGGGGGGGGGGGGGGGGGGGGGGGGGGGGGGGGGGGGGGGGGGGGGGGGGGGGGGGGGDGGGGGGGGGGGGGEGGGGGGGGGGGGGGGGFFGGGGGGGGDGGFGGGGGGGGGGGFGGGGGGGGGGGFGCFGFGGGGGGGGGGGGGGGGGGCFGFGGGGGG,@@CFGGGGAGFE6?DC?F>CDDDDGFFFFFFAFFFFAAEFCEFFCFFF2@@>?=D=1)672;?<C4829BF61@)/9?@001((.((-4<(826<::((-41:?)66-91027-8:2((.((((
@M05025:18:000000000-B3NL5:1:1101:10079:7611 2:N:0:TCGAAG
CTATACGGACTACAGGGGTATCTAATCCTGTTTGCTCCCCACGCTTTCGTGCCTCAGTGTCAATGTTGGTCCAGGTAGCTGCCTTCGCCATGGATGTTCCTCCTGATCTCTACGCATTTCACTGCTACACCAGGAATTCCGCTACCCTCTACCACATTCTAGTCATCCAGTATCCACTGCAGTTCCCAGGTTGAGCCCAGGGCTTTCACAACGGACTTAAATAACCACCTACGCACGCTTTACGCCCAGTAATTCCGAGTAACGCTTGCACCCTTCGTATTACCCCGGCTGCTGGCACGAA
+
CCCCCGGGGGGGGGGGGGGGGGGGGGGGFFFGGGGGGGGGGGGGFGGGGGFGGGGGGGGGGAEGGGGGGGGGGGGGGGGGGGGGGGGGGGGFGFGGGGGGGGGGGFGGGGGGGGDGGGGGGGGGGGGGGGGGGGGGGGGGGGGGGGGGGEFGGGGGGGGGGGDFGGFFGGGFFGGGGGFD2DFGGGFCFD?DGGGGGGFG?CDGFFFFFCADEE>>AFF5@AFEFEBDAB4@AB=:/(0(:CF=?==;8;CCEFFEE07<@;C0>0220)/31=8:?7(4,<99((((399?70(13)-(-
@M05025:18:000000000-B3NL5:1:1101:8947:7618 2:N:0:TCGAAG
CTATACGGACTACTCGGGTATCTAATCCTGTTCGCTACCCATGCTTTCGAGCCTCAGCGTCAGTTGCAGACCAGAGAGCCGCCTTCGCCACTGGTGTTCTTCCATATATCTACGCATTCCACCGCTACACATGGAGTTCCACTCTCCTCTTCTGCACTCAAGTTCAACAGTTTCTGATGCAATTCTCCGGTTGAGCCGAAGGCTTTCACATCAGACTTCTTGAACCGCCTGCACTCGCTTTACGCCCAATAACTCCGGACACCGCTGTCCACACACGTATTACCGCCGCTGCTGGAACGTC
+
CCCCCFCGG>FFGGGGGGGGFFFCCF@EA6FFGCFGGGG@ACFFGGGGGGGDFDGD,E@@CBFGF<FFF9E<CFE6CFGGGEE@FGFGGGGGGGFGFCF5EGFG9EGFE9FFFFF7CGFEFB?:7>FCEGFFGGGGGD,,,9BDFFFE=F,7=EFA?AFCEFFA9EAFGFGGGGFF:DC+D7=DDCE?@D6?DG:CCCB*?DA5A9FFC>9*99*.09**19+>39>9(/(7((0(6600().,(611/3)7)7)5;@0261(,43(,).<?((-(-304?)646>(,,(((,4(((,0,(
@M05025:18:000000000-B3NL5:1:1101:22478:7652 2:N:0:TCGAAG
CTATACGGACTACAGGGGTATCTAATCCTGTTCGCTACCCATGCTTTCGAGCCTCAGCGTCAGTTGCAGACCAGAGAGCCGCCTTCGCCACTGGTGTTCTTCCATATATCTACGCATTCCACCGCTACACATGGAGTTCCACTCTCCTCTTCTGCACTCAAGTTCAACAGTTTCTGATGCAATTCTCCGGTTGAGCCGAAGGCTTTCACATCAGACTTATTGAACCGCCTGCACTCGCTTTACGCCCAATAAATCCGGACAACGCTTGCCACCTACGTATTACCGCGGCTGCTGGCACGTA
+
CCCCCGGGGGGGGGGGGGGGGGGGGGGGGGGGGGGGGGGGGGGGGGGGGGGGGGGGGGGGGGGGGGGGGGGGGGGGGGGGGGGGGGGGGGGGGGGGGGGGGGGGGGGGGGGGGGGGGGGGGGGGGGGGGGGGGGGDGGGGGGGGGGGGGGGGGGGGGGGGFGGGGGGGGGGGGGGGGGGGGGGGGFGGGGGDC?FGGDFDGDFFFFFFFFFFFFFFFFFEFFFFF9@FFFB=BFFFFFFDD<E@<@F<1@3;;EFFFB;BBFF>B?F?B><<:<?FFB<ABFD):6>09>;BF>>0(<(3,
@M05025:18:000000000-B3NL5:1:1101:8387:7680 2:N:0:TCGAAG
CTATACGGACTACAAGGGTTTCTAATCCTGTTTGCTCCCCACGCTTTCGAGCCTCAGCGTCAGTTGTCGTCCAGTAAGCCGCCTTCGCCACTGGTGTTCCTCCTAATATCTACGCATTTCACCGCTACACTAGGAATTCCGCTTACCTCTCCGACACTCCAGCCTAACAGTTTCCAATGCAGTCCTGGGGTTGAGCCCCAGCCTTTCACATCAGACTTGCCAAGCCGCCTGCGCTCCCTTTACACCCAGTAAATCCGGATAACGCTTGCCCCATACGTATTACCGCGGCTGCTGGCACGTA
+
CCCCCGGDEFGGGGGGGG,@FFGFGGFEDEGGGGGGGGGGGGGGFDFFGGGGGGGGGGGGGGGGGGGGGGGGGGGGGGGGGEEGEGGGGGGGGDGGGGGGGGGGGFFFGGGGGGGGGGCGGGGGGGGGGGCFGC@FGGCGFDGEEFEFCFGGGGGGDGCFEFGGGCGGGGGGGGGGCFFCFFGGFGGGGGCDDGGGGGA7C>FGFFFFFF9A4AFE=>=4AFFBF==@6?(3>@17:?DEE4C);89<;F4<)-6899?01<<?1124152804:71.4<79A)((-(,(-24:(:(4?:.
@M05025:18:000000000-B3NL5:1:1101:22735:7686 2:N:0:TCGAAG
CTATACGCTACTAGGGTATCTAATCCTGTTCGCTACACATGCTTTCGAGCCTCAGCGTGAGTTGCAGACCAGAGAGCCGCCTTCGCCACTGGTGTTCTTCCATATATCTACGCATTCCACCGCTACACATGGAGTTCCACTCTCCTCTCTTGCACTCAAGATCAACAGTTTCTGATGTAATTCTCCTGTTGAGCCGAGAGCTTTCACATCAGACTTATTTAACCGCCTGCACTCGCTTTACGCCCCCTAAATCCGGACAACACTTGCCACCTACGTATTACCCCACCGTCTCGCCCAGAGG
+
CCCCCGG@7-@CFG9E@<F9EEF@C6CAFGG;C@B@,E6,,,C,C@66E6@;C,C<CF,,8<,,@,,C6,,:EFFG7ECF+6B<,B6,BA6BEFG>9F,5,,@FGGGFF95,@,+4,9,??:F++@FDF8,A,AAFC@,EBFA8DDFF,,7,,2E8E3,6,,,,3,@,6@E:F,,,7,++2?+6C,++@8++6==+++*+3+9C5<=B13+3@AA5*?5*+++*)0))07-74>(5((2*/-229((((6=E);30((((3(4)6)),.4(((5:(.4(-))((((((,-((.(-(((.1-
@M05025:18:000000000-B3NL5:1:1101:5042:7699 2:N:0:TCGAAG
CTATACGGACTACAGGGGTATCTAATCCTGTTCGCTACCCATGCTTTCGAGCCTCAGCGTCAGTTGCAGACCAGAGAGCCGCCTTCGCCACTGGTGTTCTTCCATATATCTACGCATTCCACCGCTACACATGGAGTTCCACTCTCCTCTTCTGCACTCAAGTTCAACAGTTTCTGATGCAATTCTCCGGTTGAGCCGAAGGCTTTCACATCAGACTTATTGAACCGCCTGCACTCGCTTTACGCCCAATAAATCCGGACAACGCTTGCCACCTACGTATTACCGTGGCTGCTGGCACGTC
+
CCCCCGGGGGGFGGGGGGGGGGGGGGGGGGGGGGGGGGGGGGGGGGGGGGGGGGGGGGGGGGGGGGGGGGGGGGGGGDGGEGGGGGGGGGGGGGGGGGGGGGGGGGGGGGGFGG>FGGGGGGGGGGGGGGGGGGGGGGGGGGGGGGFEFGGGGGGGGFGGGFEGGGGGGGGFGGGGGGGFDFGDFFFGGDDGGGGFGGFGGGFFFFFFFFAFFFABEFCEFFFCED@9@FFFFFFBDFFFFFE(;6@F(3=<EEEFB>066??9;3::?BFFB?BB6:25?A49:((,42804)28(.(.(
@M05025:18:000000000-B3NL5:1:1101:12004:7714 2:N:0:TCGAAG
CTATACGGACTACTCGGGTTTCTAATCCTGTTCGCTACCCATGCTTTCGAGCCTCAGCGTCAGTTGCAGACCAGAGAGCCGCCTTCGCCACTGGTGTTCTTCCATATATCTACGCATTCCACCGCTACACATGGAGTTCCACTCTCCTCTTCTGCACTCAAGTTCAACAGTTTCTGATGCAATTCTCCGGTTGAGCCGAAGGCTTTCACATCAGACTTATTGAACCGCCTGCACTCGCTTTACGCCCAATAATTCCGGACAACGCTTGCCACCTACGTATTACCGCGGCTGCTGGCACGTA
+
CCCCCGGGGGGGGGGGGGGGGGGGGGGGGGGGFGGGGGGGGGGGGGGGGGGGGGGGGGGGGGFGGGGGGEGGGGGGGGGGGGGGGGGGGGGGGGGDGGGGGGGGGGGGGGGGGGEEGGGGGGGGGGGGGGGGGGGGGGGGGGGGGGGGGGGGGGGGGGGGGGGGGGFGGGGGGGGGFGGFFGFGGGGGGGGGGGGGGGBDDDFGFFFFFFFFFF4:BFF<@@C;EFFF>@BFD>=BDF?8@C<;<>BFD;3A)9<6@279>?3904:??3).32734:7<:AFA6>B;F960:)(-4<(.(
@M05025:18:000000000-B3NL5:1:1101:12502:7725 2:N:0:TCGAAG
CTATACGGACTACTAGGGTATCTAATCCTGTTCGCTACCCATGCTTTCGAGCCTCAGCGTCAGTTGCAGACCAGAGAGCCGCCTTCGCCACTGGTGTTCTTCCATATATCTACGCATTCCACCGCTACACATGGAGTTCCACTCTCCTCTTCTGCACTCAAGTTCAACAGTTTCTGATGCAATTCTCCGGTTGAGCCGAAGGCTTTCACATCAGACTTATTGAACCGCCTGCACTCGCTTTACGCCCAATAAATCCGGACAACGCTTGCCACCTACGTATTACCGCGGCTGCTGGCCCGTA
+
CCCCCGGGGGGGGGGGGGGGGGGGGGGGGGGGGGGGGGGGGGGGGGGGEGGGGGGGGGGGGGGGGGGGGGGGGGGGGGGGGGGGGGGGDGGGGGFGGGGGGGGGGGGGGGGGGGGGGGGGGGGGGGGGGGGGGGGGGGGGGGFGFGGGGGGGGGFGGGGGGDGCDGEFFGGGGGGGCGGFGGFGGGGGGGGGGGGGGGFGGGFGFFFFFFFFFFFFEFEFFFF=EBBF@FDF2;;ED@@DFCE((76;1;EF373@>B?@1<B(-4:?B49?<B02(4):49BF039>0(-4:0(2(-,(-
@M05025:18:000000000-B3NL5:1:1101:23938:7726 2:N:0:TCGAAG
CTATACGGACTACCCGGGTTTCTAATCCTGTTCGCTACCCATGCTTTCGAGCCTCAGCGTCAGTTGCAGACCAGAGAGCCGCCTTCGCCACTGGTGTTCTTCCATATATCTACGCATTCCACCGCTACACATGGAGTTCCACTCTCCTCTTCTGCACTCAAGTTCAACAGTTTCTGATGCAATTCTCCGGTTGAGCCGAAGGCTTTCACATCAGACTTATTGAACCGCCTGCACTCGCTTTACGCCCAATAAATCCGGACAACGCTTGCCACCTACGTATTACCGCGGCTGCTGCCACGTA
+
CCCCCGGGGGGGGGGGGGGGGGGGGGGGGGGGGGGGGGGGGGGGGGGGGGGGGGGGGGGGGGGGGGGGGGGGGGFGGGGGGGGGGGCFGGGGGGEFFGGGGFGGGGGFGGGFGGGGGGFGGGGGGGDGGGGGGDFGFGGGFG9DEFGGGGGGGGGGDD@?FFEFGGGGGGGGGGGGGC+D=?GF7:FFGCDDCFCGGD>DGGFGFFF6FFFAFFAEEF;EF689E9=B@F=2-573(6;1<<<0871;(()7;CFF9>:>>(44;B6:2:ABFFFB642<>>4431((79(4:F)4:8(-(
@M05025:18:000000000-B3NL5:1:1101:19161:7783 2:N:0:TCGAAG
CTATACGGACTACAGGGGTATCTAATCCTGTTCGCTACCCATGCTTTCGAGCCTCAGCGTCAGTTGCAGACCAGAGAGCCGCCTTCGCCACTGGTGTTCTTCCATATATCTACGCATTCCACCGCTACACATGGAGTTCCACTCTCCTCTTCTGCACTCAAGTTCAACAGTTTCTGATGCAATTCTCCGGTTGAGCCGAAGGCTTTCACATCAGACTTATTCAACCGCCTGCATTCGCTTTACGCCCAATAAATCTGGACAACCCTTGCCACCTCCGTTTTCCCGCGGCGTCTGGCCCGTA
+
CCCCCDGGGGGGGGCGD:F@FFFCA@FFEFFGGGGGGFGGGGGGGGGG@FFGGGGGGFGGFCEGEGGGGEFFFF8FFEFF@@CFGF@C=C?FG8EEFEAFEGGGGCF?,@EEEEGCCFGFEAECF=7>>FE@EGCAFGGGFFFFGFFGGFDFGEF,,,@,@BEG9=EA@=FGACCF8EF?8DGDFD??ECCD>CF+C7*@5DAGFF>ABC>A+66.>BCEC++:AB5=59((0*19?<;(2).,1(420;)=)<<)173331,((,,,584>1((32:)4().)-((4(-(,-:()4(-7(
@M05025:18:000000000-B3NL5:1:1101:27808:7790 2:N:0:TCGAAG
CTATACGGACTACACGGGTATCTAATCCTGTTTGCTCCCCACGCTTTCGAGCCTCAACGTCAGTTACAGTCCAGTAAGTCGCCTTCGCCACTGGTGTTCCTCCTAATATCTACGCATTTCACCGCTACACTAGGAATTCCACTTACCTCTCCTGCACTCCAGCCTGACAGTTTCCAATGCAGTCCAGGGGTTGAGCCCCTGCCTTTCACACCAGACTTGCCATGCCGTCTACGCTCCCTTTACACCCAGTAAATCCGGATAACGCTTGCCCCCTACGTATTACCGCGGCTGCTGGCACGTG
+
CCCCCGGGGGGGGGGGGGGGGGGGGGGGGGGGGGGGGGGGGGGGGGGGGGGGGGGGGGGGGGGGGGGGGGGGGGGGGGGGGGGGGGGGGGGGGGGGGGGGGGGGGGGGGGGGGGGGGGGGGGGGGGGGGGGGGGGGGGGGGGGGGGGFDFGGGFGGGFGGGDGGGGGGGGG:DGGGGGFGFCDFDGGGGDC>7FFFCCEGGGFGFFFFFFFFFFFBFFFEFFFEEE@DFFFFFF@DFFFFFCFFF@;DFFFFCEFFF@;?@EEF>312:>:6>F1404)6?446<>B667968:(42<:2(
@M05025:18:000000000-B3NL5:1:1101:6655:7833 2:N:0:TCGAAG
CTATACGGACTACACGGGTATCTAATCCTGTTTGCTCCCCACGCTTTCGCACCTGAGCGTCAGTCTTTGTCCAGGGGGCCGCCTTCGCCACCGGTATTCCTCCAGATCTCTACGCATTTCACCGCTACACCTGGAATTCTACCCCCCTCTACAAGACTCTAGCCTGCCAGTTTCGGATGCAGTTCCCAGGTTGAGCCCGGGGATTTCACATCCGACTTGACAGACCGCCTGCGTGCGCTTTACGCCCAGTAATTCCGATTAACGCTTGCACCCTCCGTATTACCGCGGCTGCTGGCCCGGG
+
CCCCCGGGGGGGGFGGGGGGGGGFFGGGGGGFGGGGGGGGGGGGGEGGGGGGGGGGDGGGGGGGGGGGGGGGGGGGGGGGGGGGGGGGGGGG@FFEGGFFGGGFFDFFFGGGGGGGGGGGGGGGGDDGGGGGGGGGGGGGGGGGFGGGGG9CGGEDFGGGFFGFGGGGGGCEFGGG*139FFGFGGG7<?0;8F<FG4?DGD>DFAFFFF7FFD3>9AA<FCF:B:BBFFFF6??B;>06629:<6><(,--:666::?:BB90721-:>?:8(8:06<?B9A9((-,61(:::00(899,
@M05025:18:000000000-B3NL5:1:1101:24159:7846 2:N:0:TCGAAG
CTATACGGACTACAGGGGTATCTAATCCTGTTCGCTACCCATGCTTTCGAGCCTCAGCGTCAGTTGCAGACCAGAGAGCCGCCTTCGCCACTGGTGTTCTTCCATATATCTACGCATTCCACCGCTACACATGGAGTTCCACTCTCCTCTTCTGCACTCAAGTTCAACAGTTTCTGATGCAATTCTCCGGTTGAGCCGAAGGCTTTCACATCAGACTTATTGAACCGCCTGCACTCGCTTTACGCCCAATAAATCCGGACAACGCTTGCCACCTACGTATTACCGCGGCTGCTGGCACGTA
+
CCCCCGGGGGGGGGGGGGGGGGGGGGGGGGGGGGGGGGGGGGGGGGGGGGGGGGGGGGGGGGGGGGFFGGGGGGGGGGGGGGGGGGGGGGGGGGGGGGGGGGGGGGGGGGGGGGGGGGGGGGGGGGGGGGGGGGFGGGEFFGDCFGGGGGGGGGGGFCGGGFFFFGGGGGDFFGGGGGGGGFFGF:DDG>DGGGGGGGFDD>FF6CFAFFFFAA*>@FCEA+BEFDBF2@BDB@4BD6;?FCCDFF@@?1;<39CE6(69>?F>((43:0><?B02(8B>7))449(,630::?(4(444(
@M05025:18:000000000-B3NL5:1:1101:23772:7849 2:N:0:TCGAAG
CTATACGGACTACTCGGGTATCTAATCCTGTTCGCTACCCATGCTTTCGAGCCTCAGCGTCAGTTGCAGACCAGAGAGCCGCCTTCGCCACTGGTGTTCTTCCATATATCTACGCATTCCACCGCTACACATGGAGTTCCACTCTCCTCTTCTGCACTCAAGTTCAACAGTTTCTGATGCAATTCTCCGGTTGAGCCGAAGGCTTTCACATCAGACTTATTGAACCGCCTGCACTCGCTTTACGCCCAATAAATCCGGACAACGCTTGCCATCTACGTATTACCGCGGACGCCCGCACGTA
+
CCCCC9FFGGGGGGFGGDGGCGGGFGGGGCFGGGGGGGGGGGGGGGCFGG8CFFGDFGECFGGFFGG@GFEGFFCFGGGGGGGGDCFGFGGDFGGFDCFEEFGGGGGGGGFGFGGD=EGFGGGDECGGFFGFECFGGGAEGGGFED8EGGGGGGDFFEG?DF@C9DFFCF:E=EFCADFFFGGF7,?=63=@+CF6C;5DDC>56FFFFFFAAF47@ACFAAF;E>B(5@FFD=45=1;,8CC1?(:?<DFFEE?;:01>9B(6>06?B04)(4)),.242-6<(21((-((((-9BF1(,
@M05025:18:000000000-B3NL5:1:1101:13982:7864 2:N:0:TCGAAG
CTATACGGACTACCCGGGTTTCTAATCCTGTTCGCTACCCATGCTTTCGAGCCTCAGCGTCAGTTGCAGACCAGAGAGCCGCCTTCGCCACTGGTGTTCTTCCATATATCTACGCATTCCACCGCTACACATGGAGTTCCACTCTCCTCTTCTGCACTCAAGTTCAACAGTTTCTGATGCAATTCTCCGGTTGAGCCGAAGGCTTTCACATCAGACTTATTGAACCGCCTGCACTCGCTTTACGCCCAATAAATCCGGACAACGCTTGCCACCTACGTATTACCGCGGCTTCTGGCACGTA
+
CCCCCGGGGGGGGGGGGGGGGGGGGGGGGGGGGGGGGGGGGGGGGGGGGGGGGGGGGGGGGGGGGGGGGGGGGGGGGGGGGGGGGGGGGGGGGGGGGGGGGGGGGGGGGGGFGGGGGGDGGGG>FGDGGGGGGGGGGGGGCGGGGFFFFFGGGGGGGGGGGGFGGGGGGGGGGGFE8:DFFGGDFGGGGDGCCGFCCG>?>CFFAFFAFFAFF>FEFFCEFBF=5@>>FF=DBE34((6?@CC?@BFFFDE3))?612(3>::;F6(,12<?F8:2<F<A2ABF:>(,(,((.)))(.(.(
@M05025:18:000000000-B3NL5:1:1101:27931:7870 2:N:0:TCGAAG
CTATACGGACTACTGGGGTATCTAATCCTGTTTGCTCCCCACGCTTTCGAGCCTCAACGTCAGTTACCGTCCAGTAAGCCGCCTTCGCCACTGGTGTTCCTCCTAATATCTACGCATTTCACCGCTACACTAGGAATTCCGCTTACCTCTCCGGCACTCTAGAAAAACAGTTTCCAATGCAGTCCTGGGGTTAAGCCCCAGCCTTTCACATCAGACTTGCTCTTCCGTCTACGCTCCCTTTACACCCAGTAAATCCGGATAACGCTTGCCCCCTACGTATTACCGCGGCTGCTGGCACGTC
+
CCCCCGGGGGGGGGGGGGGGGGGGGGGGGGGGGGGGGGGGGGGGGGGGGGGGGGGGGGGGGGGGGGGGGGGGGGGGGGGGGGGGGGGDEGGGGGGGGGGGGGGGGGGGGGGGGGGGGGGGGGGGGGGGGGGGGGGGGGGGGGGGG?EDGGGGGGGEGGGGGGGFFGGGGGFGGGGGGGGGGCFFGGGGFGGGGFFFG*@DDFAGFFFFFFFFFFFE=FEEBFFFFF@=2>DCDF;?BFFFFFFCF1>D?;E3?<?@>>6?BB??FFF::??69>B::8)..4<9:FBF>,432470(5::,
@M05025:18:000000000-B3NL5:1:1101:13100:7880 2:N:0:TCGAAG
CTATACGGACTACTAGGGTATCTAATCCTGTTCGCTACCCATGCTTTCGAGCCTCAGCGTCAGTTGCAGACCAGAGAGCCGCCTTCGCCACTGGTGTTCTTCCATATATCTACGCATTCCACCGCTACACATGGAGTTCCACTCTCCTCTTCTGCACTCAAGTTCAACAGTTTCTGATGCAATTCTCCGGTTGAGCCGAAGGCTTTCAAATCAGACTTATTGAACCGCCTGCACTCGCTTTACGCCCAATAAATCCGGACAACGCTTGCCACCTACGTATTACCCTGACTGCTGGCACGAC
+
CC<C@<EFGEDFGGFGD?;FFFGA9CFGGGGGC@C@FCCFF<CFEGGGEDCFGGCEAFGGC:C<EEGGGGCDFGFGFGGGGGGGCGGG=CGGGGGGECGGFGAFGAFGCFEGEFGGF7,E,A=@@FGGFFEEG8:EFFCC;D@=AE88B9EGFEFG8ED8D9FFFGGGGGGGAEGGGGFCD+CC7CDD6+=796++=;*07*6;AAFF+31?B>*))189F69A4-0>2>9D=E;@(/(/,9971>>(/(/7))9(632:@(86((((4.6711(28<<4>9).(,((,.)4<:((,.(((
@M05025:18:000000000-B3NL5:1:1101:9260:7899 2:N:0:TCGAAG
CTATACGGACTACTCGGGTATCTAATCCTGTTTGCTCCCCACGCTTTCGCACCTGAGCGTCAGTCTTTGTCCAGGGGGCCGCCTTCGCCACCGGTATTCCTCCAGATCTCTACGCATTTCACCGCTACACCTGGAATTCTACCCCCCTCTACAAGACTCTAGCCTGCCAGTTTCGGATGCAGTTCCCAGGTTGAGCCCGGGGATTTCACATCCGACTTGACAGACCGCCTGCGTGCGCTTTACGCCCAGTCATTCCGATTAACCCTTGCACCCTCCGTATTTCCGCGGCCGCTTGCACGGG
+
CCCCCGGGGGGGGGGGGGGGGGGGGGGGGGGGGGGGGGGGGGGGGGGGGGGGGGGGGGGGGDGGGGGGGGGGGGGGGGGGGGGGGGGGGGGGGGGGGGGGGGGGGGGGGGGGGGGGGGGGGGGGGGGGGGGGGGGGFGGGGGCGCCGGGGGGCGGFGGGGGGGGGGGGFE@EGGGG*CDGGGGGGGGGGDGDFGC<FG>5585>AAC==FFAAE326:7;AFF@?:>9BFBB>F1:>FBFFAFF?B>1(().64:>2(3(4<4)(.43>)470((:><(22))661144,(-(,4823(0,
@M05025:18:000000000-B3NL5:1:1101:9296:7910 2:N:0:TCGAAG
CTATACGGACTACCAGGGTATCTAATCCTGTTTGCTCCCCACGCTTTCGTGCCTCAGTGTCAATGTTGGTCCAGGTAGCTGCCTTCGCCATGGATGTTCCTCCTGATCTCTACGCATTTCACTGCTACACCAGGAATTCCGCTACCCTCTACCACATTCTAGTCATCCAGTATCCACTGCAGTTCCCAGGTTGAGCCCAGGGCTTTCACAACGGACTTAAATAACCACCTACGCACGCTTTACGCCCAGTAATTCCGAGTAACGCTTGCACCCTCCGTTTTACCGCGGCCTCTGCCACGAA
+
CCCCCGGGGGGGGGGGGGGGGGGGGGGGGGGGGGGGGFGGGGGGGGGGGGGGGGGGGGGGGGGGGGGGGGFGGGCGGGGGGGGGGGFGGGGDCGGGGGGGGGGGGFGGGFGGGGGGEEGGGGGGGGGGG8:BGGEFFGGGGGGGGCGFGFGFGGGGGGFGGGGCGGGGGGGGGGGGGGGGGGGFFGFDFFCGFGGGGGF?FGDG6?FAFF??EA5>B98CFFFEFEBFFF@:=A=>AFD@D4C@?F@DF8EEFFE9@(678CE19?6;7<<3;@0,((),4)).,(,(,((.5:)52.,(,
@M05025:18:000000000-B3NL5:1:1101:19829:8004 2:N:0:TCGAAG
CTATACGGACTACTCGGGTTTCTAATCCTGTTCGCTACCCATGCTTTCGAGCCTCAGCGTCAGTTGCAGACCAGAGAGCCGCCTTCGCCACTGGTGTTCTTCCATATATCTACGCATTCCACCGCTACACATGGAGTTCCACTCTCCTCTTCTGCACTCAAGTTCAACAGTTTCTGATGCAATTCTCCGGTTGAGCCGAAGGCTTTCACATCAGACTTATTGAACCGCCTGCACTCGCTTTACGCCCAATAAATCCGGACAACGCTTGCCACCTACGTCTTACCGCGGTCGCTGGCACGTA
+
CCCCCGGGGGGGGGGGGGFGGGGGGGGGGGGGGGGGGGGGGGGGGGGGGGGGGGGGGGGGGGGGGGGGGGGGGGDGGGGGGGGGGGGGGGGGGGGGGGGGGGGGGGGGGGGGGGGGGGGGGGGGGGGGGGGGGGGGGGGGGGGGGGGCGGGGGFFGGGGGGGEGGGGGGGGEGGGGGGGGGFGGGCGGEDGG6FGGGGECCGFGFFFFFFCFFFFEEEEEFAF4B@5@BFFFFF==BF6;DECF@@><@@3<EFFF@F@;FB<39:?06?AFF<2?:?(.:24:0710,,-((((-()(4(
@M05025:18:000000000-B3NL5:1:1101:4466:8048 2:N:0:TCGAAG
CTATACGGACTACAAGGGTATCTAATCCTGTTCGCTACCCATGCTTTCGAGCCTCAGCGTCAGTTGCAGACCAGAGAGCCGCCTTCGCCACTGGTGTTCTTCCATATATCTACGCATTCCACCGCTACACATGGAGTTCCACTCTCCTCTTCTGCACTCAAGTTCAACAGTTTCTGATGCAATTCTCCGGTTGAGCCGAAGGCTTTCACATCAGACTTATTGAACCGCCTGCACTCGCTTTACGCCCAATAAATCCGGACAACGCTTGCCACCTCCGTAGTACCGCGGCTGCTGGCCCGTG
+
CCCCCGGGGGGGGGGGGGGGFGGGGGGGGGGGGGDGGGGGGGGGGGGGGGGGGGGGGGGGGGGFGGGGGGGFGGGGGGGFGGGGCEGGGGGGGGDGGGGGFGGGGGGFGGGGGG>EFGGGGGGDDEGGGGGGGGGFFFFG9>E?=BEGFGGGFCFFGGGG8DDAFFCFGFGCFCFGGGGGGGG=BFGGGGGGGGFGG7?DGC?0AFFFFFAFFF>BFFE?FFFFFFAF>>BBFBEEFF@??EF?@FF@FD;ECFF@B>?@08?>968<<2)).(((-42(-6<2(9((((-,,330(4(((
@M05025:18:000000000-B3NL5:1:1101:21712:8050 2:N:0:TCGAAG
CTATACGGACTACTGGGGTTTCTAATCCTGTTCGCTACCCATGCTTTCGAGCCTCAGCGTCAGTTGCAGACCAGAGAGCCGCCTTCGCCACTGGTGTTCTTCCATATATCTACGCATTCCACCGCTACACATGGAGTTCCACTCTCCTCTTCTGCACTCAAGTTCAACAGTTTCTGATGCAATTCTCCGGTTGAGCCGAAGGCTTTCACATCAGACTTATTGAACCGCCTGCACTCGCTTTACGCCCAATAAATCCGGACAACGCTTGCCACCTACGTATTACCGCGGCTGCTGGCACGTA
+
CCCC<@F;;:F8CCDAFC6CF@FCFFE<F<CE@;FFB@@6FEC8<@F<FC,6C@CEF@FCGGEGGD<<C@,,:,E88:FFE@>F?<B,,B?CEF?A?FG?FGCEEGF<EEEFA?:4?75F?<=4=FCGBFEEEF8,E>F9,>EFCFG9DFFDFGCFGGGGGCE;DF9D,=@AC8@DC=DFFDGFDFG?>>CC9D+CCG?**;9FA?>999:98@ABEFFFFA@EE==25>=9=:85(3;@16C1;1@@?8@4>EE(:979;6?>(232:?F<B02,24,674>4:9129641:::17?:(.
@M05025:18:000000000-B3NL5:1:1101:10207:8050 2:N:0:TCGAAG
CTATACGGACTACCCGGGTTTCTAATCCTGTTCGCTACCCATGCTTTCGAGCCTCAGCGTCAGTTGCAGACCAGAGAGCCGCCTTCGCCACTGGTGTTCTTCCATATATCTACGCATTCCACCGCTACACATGGAGTTCCACTCTCCTCTTCTGCACTCAAGTTCAACAGTTTCTGATGCAATTCTCCGGTTGAGCCGAAGGCTTTCACATCAGACTTATTGAACCGCCTGCACTCGCTTTACGCCCAATAAATCCGAACAACGCTTGCCACCTACGTATTACCGCGGCTGCTGGCACGTA
+
CCCCCGGGGGGGGGGGGGFGGGGGGGGGGGGGGGGGGGGGGGGGGGGGGGGGGGGGGGGGGGGGGGGGGGGGGGGGGGGGGGGGGGGGGGGGGGGGGGGGGGGGGGGGGGGGGGGGGGGGGGGGGGCGGGGGGGGGGGGGGGGGGGGGGGGGGGGGGGGGGGGGGGFGGGGGGGGGGGGGGGFGGGGGGGGGGFGGGGB*?DFGFFFFFFFFFFFFFF=EFFFFEFF@FDFF9@EF;04?;C<DD6>?DFF<CCC@@(4>B1316?::?04?FF>?BF<>BB<AF0410(,8?F(3,<(.(
@M05025:18:000000000-B3NL5:1:1101:4251:8094 2:N:0:TCGAAG
CTATACGGACTACCGGGGTATCTAATCCTGTTCGCTACCCATGCTTTCGAGCCTCAGCGTCAGTTGCAGACCAGAGAGCCGCCTTCGCCACTGGTGTTCTTCCATATATCTACGCATTCCACCGCTACACATGGAGTTCCACTCTCCTCTTCTGCACTCAAGTTCAACAGTTTCTGATGCAATTCTCCGGTTGAGCCGAAGGCTTTCACATCAGACTTATTGAACCGCCTGCACTCGCTTTACGCCCAATAAATCCGGACAACGCTTGCCACCTACGTATTACCGCGGCTGCTGGCACGTA
+
CCCCCGGGGGGGGGGGGDEFGGGGGGGGGGGGGGGGGGGGGGGGGGGGGGGGGGGGGGGGGGGGGGGGGGGGGGGGGGGGGGGGGGGGGGGGGGGGGGGGGGGGGFGGGGGGGGGGGGGGGGGGDGGGGGGGGGGGGFGGFGFGGGGGGGGGGGGGGGGGGGGGGGGGGGGGGGGGGGGGGGGGGGGCGDGGDGGFG>>DDDFFFFFFFFFABFABFFFFFFFFFF2@FFFFF@);?FFDFFE?7@BFFD@<CFFFF6?990(-2<11::D?<:BF:<7A:DBFF63(419:3:??1)4<,
@M05025:18:000000000-B3NL5:1:1101:16556:8147 2:N:0:TCGAAG
CTATACGGACTACAGGGGTATCTAATCCTGTTCGCTACCCATGCTTTCGAGCCTCAGCGTCAGTTGCAGACCAGAGAGCCGCCTTCGCCACTGGTGTTCTTCCATATATCTACGCATTCCACCGCTACACATGGAGTTCCACTCTCCTCTTCTGCACTCAAGTTCAACAGTTTCTGATGCAATTCTCCGGTTGAGCCGAAGGCTTTCACATCAGACTTATTGAACCGCCTGCACTCGCTTTACGCCCAATAAATCCGGACAACGCTTGCCACCTACGTATTACCGCGGCTGCTGGGCCGAT
+
CCCCCGGGGGGGGGGGGGGGGGGGGGGGGGGGGGGGGGGGGGGGGGGGGGGGGGGGGGGGGGGGGGGDGGGGGGGGGGGGGGGGGGFGGEGGGGEGGGGGGGGGGGGGGGGGGGGGGGGGGGGGGGGGGGGGGGGGGGGGGGGGGGGGGGGGGGGGGGGGGFFGGFGGGGGGGGGGGGGGG8FGGFFFG>GDGGGGGGE59>FGFFFFFFFFFFFFFFFEFFFFFF>FFF9BBEFFFFF?@<C?0:@D@F@=>EF@>>?>;?FB06:01?A221(,(8<-4).64;1((((,3)(((((((
@M05025:18:000000000-B3NL5:1:1101:18174:8184 2:N:0:TCGAAG
CTATACGGACTACAGGGGTATCTAATCCTGTTCGCTACCCATGCTTTCGAGCCTCAGCGTCAGTTGCAGACCAGAGAGCCGCCTTCGCCACTGGTGTTCTTCCATATATCTACGCATTCCACCGCTACACATGGAGTTCCACTCTCCTCTTCTGCACTCAAGTTCAACAGTTTCTGATGCAATTCTCCGGTTGAGCCGAAGGCTTTCACATCAGACTTATTGAACCGCCTGCACTCGCTTTACGCCCAATAAATCCGGACAACGCTTGCCACCTACGTATTACCGCGGCTGCTGGCACGTC
+
CCCCCGGGGGGGGGGGGGGGGGGGGGGGGGGGGGGGGGGGGGGGGGGGGGGGGGGGGGGGGGGGGGGGGGGGGGGGGGGGGGGGGGGGGGGGGGGGGGGGGGGGGGGGGGGGGGGGGGGGGGGGGGGGGGGGGGGGGGGGGGGFDFGGGGGGGGGGGEGGGFGGGGGGGGGGGGGGGGGGGGGGGGGGGGGGGGGGGGFGGGFGFFFFFFFFFFFEFFEFF8EEBF@B@===@=:EBBDFF37239;@;@3<37?@FF6;9:<;B<12:242?:(,(48A>24A(29(9>1,8?:?(.32(
@M05025:18:000000000-B3NL5:1:1101:14428:8248 2:N:0:TCGAAG
CTATACGGACTACTGGGGTATCTAATCCTGTTTGCTCCCCACGCTTTCGCACCTCAGTGTCAGTATCAGTCCAGGTGGTCGCCTTCGCCACTGGTGTTCCTTCCTATATCTACGCATTTCACCGCTACACAGGAAATTCCACCACCCTCTACCATACTCTAGCTTGCCAGTTTTGGATGCAGTTCCCAGGTTGAGCCCGGGGATTTCACATCCAACTTAACAAACCACCTACGCGCGCTTTACGCCCAGTAATTCCGATTAACGCTTGCACCCTCTGTATTACCGCGGCTGCTGGCCCCGA
+
CCCCCGGGGGGGGGGGGGGGGGGGGGGGGGGGGGGGGGGGGGGGGGGGGGGGGGGGGGGGGGGGGGGGGGGFGGGGGGGGGGGGGGGGGGGGGGGGGGGGGGGGGGGGGGGGGGGGGGGGGGGGGGGGGGGGGGGGGFCFCGGGGGGGGGGGGGGGGGGFGGGGGGGGGGDFEGFEGGGGGGGFGGGGGDFGGG?FDCDDGGFD*?FAFFFFFFAFFFFFFFF9BBBFFFFE@B(:9@F<DFFD<@FFFFD2:<DFF?::B>DBB644?2<?:<?1)-).:AFA:((3699::?30,((-(
@M05025:18:000000000-B3NL5:1:1101:14056:8270 2:N:0:TCGAAG
CTATACGGACTACAGGGGTATCTAATCCTGTTCGCTACCCATGCTTTCGAGCCTCAGCGTCAGTTGCAGACCAGAGAGCCGCCTTCGCCACTGGTGTTCTTCCATATATCTACGCATTCCACCGCTACACATGGAGTTCCACTCTCCTCTTCTGCACTCAAGTTCAACAGTTTCTGATGCCATTCTCCGGTTGAGCCGAAGGCTTTCACATCAGACTTATTGAACCGCCTGCACTCGCTTTACGCCCAATAAATCCGGACAACGCTTGCCACCTACGTATTACCGCGGCTGCTGGCACGTA
+
CC@9<CF@BFCGG@EG@:C@CFFGGGCFGGEGEGDE:@FEEFCAEFFFGGD7@FCCC@FEGGEFEFFCFD@D@6FGGEGGG>CEFA@7::=FGFGGGGCAE5F<E<FD9FFFGFG7FCF?F<F>:+@F9FFF<ECFEFG9E==@4@,>8;@8FGFF8FGGFFFGFFGGF8ED::FFFFDD+26B7DF=C6?9CFG607*9DG5;;?FFFFCFAF*4>+819CF*::@>552>2(82(6381)181992(/;@EFE;6012>(.431:1-5)4(,((((4<?A>4492(0308822((),(.
@M05025:18:000000000-B3NL5:1:1101:9869:8297 2:N:0:TCGAAG
CTATACGGACTACAAGGGTATCTAATCCTGTTCGCTACCCATGCTTTCGAGCCTCAGCGTCAGTTGCAGACCAGAGAGCCGCCTTCGCCACTGGTGTTCTTCCATATATCTACGCATTCCACCGCTACACATGGAGTTCCACTCTCCTCTTCTGCACTCAAGTTCAACAGTTTCTGATGCAATTCTCCGGTTGAGCCGAAGGCTTTCACATCAGACTTATTGAACCGCCTGCCCCCCCTTAACGCCCAATAAACCCGAAACACGCTTCCCCACACGGTTTTACCGCTGCGTCTGCACAGTG
+
CCCCCGGDGGDGFEGGGGFFCFGGGGFGGGGGGGGDEEGGFGGGGGFEFGFGEGGGGGGCFF@FDEGFGFGGGGFFGGGGGGGGGGFEF:CFGGGGEGGGGGGGGGEDEFFFGGGGGGGGGGGGGGGGGG@EFFF@EFGF9D;D9DEGGFGGGGGG=AF8=?FEGGGEGCF:@A=AGADD+=D8=CDF>CDGD?7C+0@G9>5?F9A+=>6*+3*)01*1=++*)-)0(((0(-(((((:)))(.:913227))(-((,((..3046(3(((-(,((-(-,)-)(((((---(()).)(.-
@M05025:18:000000000-B3NL5:1:1101:17280:8352 2:N:0:TCGAAG
CTATACGGACTACTGGGGTTTCTAATCCTGTTCGCTACCCATGCTTTCGAGCCTCAGCGTCAGTTGCAGACCAGAGAGCCGCCTTCGCCACTGGTGTTCTTCCATATATCTACGCATTCCACCGCTACACATGGAGTTCCACTCTCCTCTTCTGCACTCAAGTTCAACAGTTTCTGATGCAATTCTCCGGTTGAGCCGCAGGCTTTCACATCAGACTTATTGAACCGCCTGCACTCGCTTTACGCCCAATAAATCCGGACAACGCTTGCCACCTACGTATTACCGCGCCTGCTCGCACGTC
+
CCCCCGGGGGGGGGGGGGGGGGGGGGGGGGGGGGGGGGGGGGGGGGGGGGGGGGGGGGGGGGGGGGGGGGGGGGFGGGGGGGGGGGGGGGGGGGGGGGGGGGGGGGGGFGEGGGGGGGGGFGGGGGGGGGGGFGDGGGFFGGFGBFGGGGGGGGGGGGGGGF=CFFFGFDFGFGGGECGGFGDFD:FGGDDGGGGCF5*9DDDGFFFFFFFFFFFFFFFFFCFCFF9>@D@B:@3E0:0;F3C(;16@<13<CCE;60890?4(((-1:()..2:??1>D7).6176(41((,)-319(3(
@M05025:18:000000000-B3NL5:1:1101:27170:8405 2:N:0:TCGAAG
CTATACGGACTACCAGGGTATCTAATCCTGTTCGCTACCCATGCTTTCGAGCCTCAGCGTCAGTTGCAGACCAGAGAGCCGCCTTCGCCACTGGTGTTCTTCCATATATCTACGCATTCCACCGCTACACATGGAGTTCCACTCTCCTCTTCTGCACTCAAGTTCAACAGTTTCTGATGCAATTCTCCGGTTGAGCCGAAGGCTTTCACATCAGACTTATTGAACCGCCTGCACTCGCTTTACGCCCAATAAATCCGGCCAACGCTTGCCACCTACGTATTACCGCGCCTGCTGGCACGGA
+
CCCCCGGGGGGGGGGGGGGGGGGGGGGGGGGGGGGGGGGGGGGGGGGGGGGGGGGGGGGGGGGGGGGGGGGGGGGGGGGGGGGGGGFGGGGGGGFFFGGFGGGGGGGGGGGGGGGGGGGGGGGGGGGGGGGGGGGGGGGGGGGGCFFGGGGAFGGGFEFCGGGGGGGGGGGGGGGGGGGGGFFGFDGCEDGGGGGGGGBDGCFG>AAAFF94?A6BEFFEFCFEFDFBBDF9:EBFFB<DFE37;99;@@@AF??(1(((4333;B?BF095:(220:?A:>BFBF6(,-210::?F?0((
@M05025:18:000000000-B3NL5:1:1101:22999:8409 2:N:0:TCGAAG
CTATACGGACTACTAGGGTATCTAATCCTGTTCGCTACCCATGCTTTCGAGCCTCAGCGTCAGTTGCAGACCAGAGAGCCGCCTTCGCCACTGGTGTTCTTCCATATATCTACGCATTCCACCGCTACACATGGAGTTCCACTCTCCTCTTCTGCACTCAAGTTCAACAGTTTCTGATGCAATTCTCCGGTTGAGCCGAAGGCTTTCACATCAGACTTATTGAACCGCCTGCACTCGCTTTACGCCCAATAAATCCGGACAACGCTTGCCACCTACGTATTACCGCGGCTGCCTGCACGTA
+
CCCCCFFE@FFGGGGGGGFGCFFDEFEFDGGGGGDEFGGGFGGGGGGGGGGEGGGGGGGFFE:FFFGGGGGGGFFGG7FFGGGGGFGGGEEFGG,AFGGGAFGGEFGCFFGGGGGGGGGFF<ECCB=>EAEFGGGGGFGGACDC,,4@DFGGGEFGFGGGGE=DFFDF8EGGGGFFAFFC?DGGGGGGGGGDD67CF6?DDDACA>FF6BFFFFFFFFFFF@FFB5)(/8@2-..69@213490;96?((4;9?C@93;1614>91(3<:AFBF?:1:<A?><A0,,-7260())(,(88(
@M05025:18:000000000-B3NL5:1:1101:10182:8425 2:N:0:TCGAAG
CTATACGGACTACAGGGGTATCTAATCCTGTTTGCTCCCCACGCTTTCGAGCCTCAACGTCAGTCATCGTCCAGCAAGCCGCCTTCGCCACTGGTGTTCCTCCTAATATCTACGCATTTCACCGCTACACTAGGAATTCCACTTGCCTCTCCGACACTCTAGAAAAACAGTTTCCAATGCAGTCCCGGGGTTGAGCCCCGGGTTTTCACATCAGACTTGCCTCTCCGTCTACGCTCCCTTTACACCCAGTAAATCCGGATAACGCTTGCACCATACGTATTACCGCGGCTGCTGGCACGTA
+
CCCCCGGGGGGGGGGGGGGGGGGGGGGGGGGGGGGGGGGGGGGGGGGGGGGGGGGGGGGGGGGGGGGGGGGGGGGGGGGGGGGGGGGGGGGGGGGGGGGGGGGGGFGFGGGGGGGGGGGGGGGGGGGGGGGGGGGGGGGGGGGGGGGGGGGGGGGGGGGGGGFGGGGGGGGGGFFE7FGGGGFGFGGDEGDGGGGGGGFGGGDGDF>FFFFFFFFF8=AEFCF@@;6<?@@FFF(:>@D@;CEFF?F?FFFB25<BF9(8?AF:6:?FB>??BB2:B<BB?<AB1>>>>;6<DF:042:?(
@M05025:18:000000000-B3NL5:1:1101:12952:8429 2:N:0:TCGAAG
CTATACGGACTACCAGGGTTTCTAATCCTGTTCGCTACCCATGCTTTCGAGCCTCAGCGTCAGTTGCAGACCAGAGAGCCGCCTTCGCCACTGGTGTTCTTCCATATATCTACGCATTCCACCGCTACACATGGAGTTCCACTCTCCTCTTCTGCACTCAAGTTCAACAGTTTCTGATGCAATTCTCCGGTTGAGCCGAAGGCTTTCACACCAGACTTATTGAACCGCCTGCACTCGCTTTACGCCCAATAAATCCGGACAACGCTTGCCACCTCCGTCTTACCGCGCCTGCTGGCACGTA
+
CCCCCGGEGGGCGGGGGGGGGGGGGGGGGGGGGGGGGGGFGGGGGFGGGGGEGGGGGGGGGGDGGGGGCDGGGGGGGGGGGGGEGGGGEGGGGGGGGDGGDGGGGGGGGGGGGGGGGGGGGGGGG7FGGGFGGGGGFGGGGFDGGGGGFGFGGFGGGGGGFG8EGGDGGFGDGAFC=EFGGGGCGFFDCDGGGGFGG757DDFF*@CABF*9?6F9>FFFA8C;B/5>@DDF@BBE@B@F;4>?(2:F1;@4)/.;;0(37BF9>8:?F09>B0((44(4()6319>(-((.()(422:,.
@M05025:18:000000000-B3NL5:1:1101:12105:8443 2:N:0:TCGAAG
CTATACGGACTACAGGGGTATCTAATCCTGTTCGCTACCCATGCTTTCGAGCCTCAGCGTCAGTTGCAGACCAGAGAGCCGCCTTCGCCACTGGTGTTCTTCCATATATCTACGCATTCCACCGCTACACATGGAGTTCCACTCTCATCTTCTGCACTCAAGTTCAACAGTTTCTGATGCAATTCTCCGGTTGAGCCGAAGGCTTTCACATCAGACTTATTGAACCGCCTGCACTCGCTTTACGCCCAATAAATCCGGACAACGCTTGCCACCTACGTATTACCGCGGCTCCTGGCACGTA
+
CCCCCGGGGGGGGGGGGGGGGGGGGGGGGGGGGGGGGGGGGGGGGGGGGDGGGGGGGGGGGGGGGGGGGGGGFGGGGGGGGGGGGGFGGGGGGGGGGGGGGGGGGGGGGGGGGGGGGGGGGGGGGGGGGGGGGGGGGGGGGGGGGGGGGGGGGGGGGGGFGGGGGGGGGGGGGGGGGGGGGGGGGGFGGGGGGFGGDD>DGGFGFFFFFFFFFFFEEFFCFFFFE9=2@FFBBEFFFBF/:3>@<;@FD@@<EFF;9;;>FFBF6?FF::286??>??7B0>F>16>006(-42,:4<??(
@M05025:18:000000000-B3NL5:1:1101:6090:8450 2:N:0:TCGAAG
CTATACGGACTACCAGGGTATCTAATCCTGTTCGCTACCCATGCTTTCGAGCCTCAGCGTCAGTTGCAGACCAGAGAGCCGCCTTCGCCACTGGTGTTCTTCCATATATCTACGCATTCCACCGCTACACATGGAGTTCCACTCTCCTCTTCTGCACTCAAGTTCAACAGTTTCTGATGCAATTCTCCGGTTGAGCCGAAGGCTTTCACATCAGACTTATTGAACCGCCTGCACTCGCTTTACGCCCAATAAATCCGGACAACGCTTGCCACCTACGTATTACCGCGGCTGCTGTCACGTC
+
CCCCCGGGGGGGGGGGGGGGGGGGGGGGGGGGGGGGGGGGGGGGGGGGGGGGGGGGGGGGGGGGGGGGGGGGGGGGGGGGGGGGGGGGGGGGGGGGFGGGGGGGGGGGGGGGGGGGGGGGGGGGGGGGGGGGGGGGGGGGGGGGGGGGGGGGGGGGGGGGGGFGFGGGGGGGGGGGGGGCGFGGGGGGGDDDGGGGGGAGCGFDFCFFFFFFFFFFFF4EFAC==9@FBDDB2;4=>9?FFCFF?BF@656)7?E@;((66BB9B?:0:(6?.,4,((.6:AF<?>36693?F?.44),((
@M05025:18:000000000-B3NL5:1:1101:24372:8459 2:N:0:TCGAAG
CTATACGGACTACACGGGTATCTAATCCTGTTCGCTACCCATGCTTTCGAGCCTCAGCGTCAGTTGCAGACCAGAGAGCCGCCTTCGCCACTGGTGTTCTTCCATATATCTACGCATTCCACCGCTACACATGGAGTTCCACTCTCCTCTTCTGCACTCAAGTTCAACAGTTTCTGATGCAATTCTCCGGTTGAGCCGAAGGCTTTCACATCAGACTTATTGAACCGCCTGCACTCGCTTTACGCCCAATAAATCCGGACAACGCTTGCCACCTACGTATTCCCGCGGCTGCTGGCACGTA
+
CCCCCGGGGGGGGGGGGGGGGGGGGGGGGGGGFGGGGGGGGGGGGGGGGGGGGGGGGGGGGGGGGGGGGGGGGGGGGGGGGGGGGGGGGGGGGGGGGGGGGGGGGGGGGGGGGGGGGGGGGGGGGDGGGGDGGGGGGGGGGGGGGGGGGGGGGGGGGGGGFFFGGGGGGFGGGGGGGGFGGGDD9:EFG>DDDGGFGDFGGDFGFFAFFFFAFAFEFFFFB=BCEFFB@DF2>B=;?FF?DFF;1;>F03;A3?CE@0;>>1,(4:??B()501(,13.)()).(4>091;B?32:,313,
@M05025:18:000000000-B3NL5:1:1101:26279:8587 2:N:0:TCGAAG
CTATACGGACTACAGGGGTATCTAATCCTGTTCGCTACCCATGCTTTCGAGCCTCAGCGTCAGTTGCAGACCAGAGAGCCGCCTTCGCCACTGGTGTTCTTCCATATATCTACGCATTCCACCGCTACACATGGAGTTCCACTCTCCTCTTCTGCACTCAAGTTCAACAGTTTCTGATGCAATTCTCCGGTTGAGCCGAAGGCTTTCACATCAGACTTATTGAACCGCCTGCACTCGCTTTACGCCCAATAAATCCGGACAACGCTTGCCACCTACGTATTCCCGCTGCTGCGTGCACGCA
+
CCCCCGGGGDGGEGGGGGGGFGGGFGGGGFGGFEBFGGGGFFCAFGFGGGGGGGGGGGGGGGGGGAF?F@FGGGGGGGGGGGGGGGGGGGEFEFFFGGGGGGFFGFCF?FFGGGCGGGFGGGGE++@FEGFGGF8FFF;FFF;B=DGGGGFGGFFG?AGGGGGFFG9EFGGGFGGG:=DG?+CFGDFFCD?C7FFGGDEG5CFCFFFCFFA40*/>BA*1=+=6)5@FF@=>((.;BF?F/4;31@00=@;<<7?(00(463:224<BF0.)40(((.56>)5212((2)).(-,41)((-
@M05025:18:000000000-B3NL5:1:1101:8181:8617 2:N:0:TCGAAG
CTATACGGACTACCGGGGTTTCTAATCCTGTTCGCTACCCATGCTTTCGAGCCTCAGCGTCAGTTGCAGACCAGAGAGCCGCCTTCGCCACTGGTGTTCTTCCATATATCTACGCATTCCACCGCTACACATGGAGTTCCACTCTCCTCTTCTGCACTCAAGTTCAACAGTTTCTGATGCAATTCTCCGGTTGAGCCGAAGGCTTTCACATCAGACTTATTGAACCGCCTGCACTCGCTTTACGCCCAATAAATCCGGACAACGCTTGCCACCTACGTATTACCGCGGCTGCTGGCACGTA
+
CCCCCGGGGGGGGGGDGEFEGGGGFGGGGGGGGGGGGGGGGGGGGGGGGFFDGFGGGGGGGCFGGGGFGGGGGFGGGGGGGGGGGGGGGFGGGGGGGGGGGFGGGGGGGGGGGGGDGGGDFGGGGGGGGGGGDGGFGGGGFGGG9DFFGGGGGGGGGGGDFFEAFFGGGGGGGGGGGCGG?CFFGGGGDDDCD55CGCA79DAFAFFFFFFFFFA=@6CFFFACE=@BB;D?@FFEFB;?F4E<@07;DFF<3?9?F;16>?FB0:?BF(4<6<BF((.)5>9<(943>B6(,4:038??(
@M05025:18:000000000-B3NL5:1:1101:27782:8653 2:N:0:TCGAAG
CTATACGGACTACTGGGGTTTCTAATCCTGTTCGCTACCCATGCTTTCGAGCCTCAGCGTCAGTTGCAGACCAGAGAGCCGCCTTCGCCACTGGTGTTCTTCCATATATCTACGCATTCCACCGCTACACATGGAGTTCCACTCTCCTCTTCTGCACTCAAGTTCAACAGTTTCTGATGCAATTCTCCGGTTGAGCCGAAGGCTTTCACATCAGACTTATTGAACCGCCTGCACTCGCGTTACGCCCAATAAATCCGGACAACGCTTGCCACCTACGTATTACCGCGGCTTCTGGCACGTA
+
CCCCCGGGGGGGGGGGGGGGGGGGGCGGGGGGGGEGGGGGGGGGGGGGGCEFGGDGGGGGGGGGFGGGGGFCFFGGGGGGGDEGGGGGGGGCFDAFC?<FGGGGGGDBFGGGGGGGGEFGGFGFGGGGFGFGGGGFGG=;>DGGGGGGFGGFFFGGCAF?CC@DGGGGGGGGGGGGAFGCGGF==DGFGCDCDF?FCCE?CCF>>A4BAC6;>4*<B9:*=6B*>5@@@FDF==55=0(6(6?D@;BD;(6))9?13((-(26(7?-(3:9<:02:0,,5:2)4(31,33(4)582(.48.
@M05025:18:000000000-B3NL5:1:1101:13641:8665 2:N:0:TCGAAG
CTATACGGACTACAGGGGTTTCTAATCCTGTTTGCTCCCCACGCTTTCGCACCTGAGCGTCAGTCTTTGTCCAGGGGGCCGCCTTCGCCACCGGTATTCCTCCAGATCTCTACGCATTTCACCGCTACACCTGGAATTCTACCCCCCTCTACAAGACTCTAGCCTGCCAGTTTCGGATGCAGTTCCCAGGTTGAGCCCGGGGATTTCACATCCGACTTGACAGACCGCCTGCGTGCGCTTTACGCCCAGTAATTCCGATTAACGCTTGCACCCTCCGTATTACCGCGGCCGCTGGCACGGG
+
CCCCCGGGEGGDFEFGGDGGGGGFEGGFFGGGGGGGGGGGGGGGGGGGGGGGGGGGGGGGGGEGGGGGGGGGGGGDBFGGGGGGEG7CEEGGGEGGGGGGGGGGGGFEFGFGGGGGGGGGFGGGGGGGGGGGGGGGGGGGGGGGGGGGGGGGFFFGFGCGGBFGGFGGGFGGAFE>5CCDFGFGGGFGF5CCD<CGGGFGGG3DFFFFFFFFFFFFFDF8FF4?B?>>BFFFB2439B>(44AF?B68?:A<<DFFF:??62>:>B016<??02:11:023-:BF6211(-4,(,88362(
@M05025:18:000000000-B3NL5:1:1101:2521:8676 2:N:0:TCGAAG
CTATACGGACTACAAGGGTTTCTAATCCTGTTCGCTACCCATGCTTTCGAGCCTCAGCGTCAGTTGCAGACCAGAGAGCCGCCTTCGCCACTGGTGTTCTTCCATATATCTACGCATTCCACCGCTACACATGGAGTTCCACTCTCCTCTTCTGCACTCAAGTTCAACAGTTTCTGATGCAATTCTCCGGTTGAGCCGAAGGCTTTCACATCAGACTTATTGAACCGCCTGCACTCGCTTTACGCCCAATAAATCCGGACAACGCTTGCCACCTACGTATTACCGCGGCCGCTGTCACTTA
+
CCCCCGGGGEFFCFFGGGGGGGGGGGGGFGGGG>FGGGGGGGGGF9FFGCFGEGFFGGEGGGEGG9FFGGFE@GGGGG@GGGGGGG,=CFEGFDGGGGGGAGAFGFGGFGGGGGGGGGGGEFFGGGDEGGCGGGC:=FGFGGFGFGFF8DDGGFFGGGGGGGGG=CFAFGGGGFGGGGCFGCFGGGDCG>?7?FGGGCBGGGFC6>BFAFFF>A>73BCEFFF;B95@>=DDF@;:>@16?7C0?60;;@FE<?<1;(3;>FF>F<F<:2)52(471:74:2--,((,(-,((--).))).
@M05025:18:000000000-B3NL5:1:1101:28207:8681 2:N:0:TCGAAG
CTATACGGACTACAAGGGTATCTAATCCTGTTCGCTACCCATGCTTTCGAGCCTCAGCGTCAGTTGCAGACCAGAGAGCCGCCTTCGCCACTGGTGTTCTTCCATATATCTACGCATTCCACCGCTACACATGGAGTTCCACTCTCCTCTTCTGCACTCAAGTTCAACAGTTTCTGATGCAATTCTCCGGTTGAGCCGAAGGCTTTCACATCAGACTTATTGAACCGCCTGCACTCGCTTTACGCCCAATAAATCCGGACAACGCTTGCCACCTACGTATTACCGCGGCTGCTGGCACGTC
+
CCCCCGGGGGGGGGGGGGGGGGGGGGGGGGGGGGGGGGGGGGGGGGGGGGGGGGGGGGGGGGGGGEGGGGGGGGGGGGGGGGGGGGGGGGGGGGGGGGGGGGGGGGGGGGGGGGGGGGGGGGGGGGGGGDFGGGGGGGGGFGFGGGGEGGGGFGGGGGGFGCEGGGGGGGGGGGGGFGGGGFGGGFGGGGGGGFGFGGFDCCFGFFFFCFFFFFF>3FCEFFF=EFBF@FD=(;EF2@DD?FF?F06?F@FFCEFFB0(:;137>FBFB?BF?:BFFFBBB)448;>B9>B??>BB:234(
@M05025:18:000000000-B3NL5:1:1101:6995:8689 2:N:0:TCGAAG
CTATACGGACTACTAGGGTATCTAATCCTGTTCGCTACCCATGCTTTCGAGCCTCAGCGTCAGTTGCAGACCAGAGAGCCGCCTTCGCCACTGGTGTTCTTCCATATATCTACGCATTCCACCGCTACACATGGAGTTCCACTCTCCTCTTCTGCACTCAAGTTCAACAGTTTCTGATGCAATTCTCCGGTTGAGCCGAAGGCTTTCACATCAGACTTATTGAACCGCCTGCACTCGCTTTACGCCCAATAATTCCGGACAACGCTTGCCACCTACGCAATTCCGCCGCCGCTGGCCACTA
+
CCCCCGGGGGGGGGGGGGGGGGGGGGGGGGGGGFGGGGGGGGGGGGGGGGGGGGGGGGGGGGGGGGGGGGGGGGGGGGGGGGGGGGGGGGGGGGGGGGGGGGGGGGGGGGGGGGGGGGGGGGGGGGGGGGGGGGGGGGGGGEFGFGGGGGGGGGGGFFGGGEGGGGGGGGGGGFGGGGFGGGGGGCFGGCGDDFDCFGEGDGFDFFFFCFFFBFFEE>6EF+=47572@?DF=F435>=DFFF(1(21=8;<)157@679>6.(,,113())3232(-((()).((-46(,0(-(4,((.,
@M05025:18:000000000-B3NL5:1:1101:24172:8707 2:N:0:TCGAAG
CTATACGGACTACTGGGGCTTCTACTCCTGGTCGCTACCCATGCTTTCGCGCCTCAGCGTTAGTTGCAGACCAGAGAGCCGTCTTCGCCACTGGTGTTCTTCCATATATCTACGCATTCCACCGCTACACATGGAGTTCTTCTCTCCTCCTCTGCACTCAAGTTCAATAGTTTCTGATGAAATTCTCCGGTTGACCGGAAGGCTTTCACATCAGACTTATTGAACCGCCTGCCGTTGCTTTCCGCCCAATAAATCCGGACAACGCTTGCCATCTCAGTTTTCCCGCCGCTGAGCTCCCCTC
+
AC<C@CC7BF:F-6E,C+,@FDEF,C,CE,,C;6F;@FE8E@,EECA<F,8@:@F@C87C,@:CFF,,CF<,,C,EF@FFG,F<7E7FF7=<E85B,B?,?,C9,5E?,FADED7+@BE<FGF+F++=,9?<9E,646C,,,,7EB46D,@,@,,@DED?,,@,>D@,:E,@=FCF,@D++=?=C5=5+?779C+;*9AGD*/;**@+9++39A*)0+9*=++/)/((5595((,(/274)))(/60,3@@A<CC@0((3((.(,,-((4).4<))).-))-))(((4916(((.)(((((
@M05025:18:000000000-B3NL5:1:1101:26825:8707 2:N:0:TCGAAG
CTATACGGACTACACGGGTATCTAATCCTGTTTGCTCCCCACGCTTTCGCACCTGAGCGTCAGTCTTTGTCCACGGGGCCGCCTTCGCCACCGGGATTCCTCCAGATCTCTACGCATTTCACCGCTACACCTGGAATTCTACCCCCCTCTACAAGACTCTAGCCTGCCAGTTTCGGATGCAGTTCCCAGGTTGAGCACGGGGATTTCACATCCTACTTGACAGACCGCCTGCGTGCGCTCTAGGCCCAGTACTTCCGATTAAAGCTTGCACCCTCCGTATTCCCGCGGCGGCTGGCACGGG
+
<<<CCEAE;FCFGGGGEG@76;,66CF,<<EC@FCGGF8F,@::F:@C:FGG+,,6FF@FC,6CCEA6CFFFG,BF@C7F++=F=F=CF,F<CF7CE8E,A<FCEEF=BFFGB<4+@+5AEGGGE@C>DF,,A,A:E,8@BFF,DEDEGFGDF9C8F7DFA,3:B6C,8<<9E:EE**/*3+=2=2?F,:8C4?FG88)))/5*)*;++++;;*1.7+.7A6*(/:902,-.-(-3301(4<)),34(4><)646<6?0(36)))-)((),(4,4(43(8()))(((,,(-71,((()(((
@M05025:18:000000000-B3NL5:1:1101:17242:8752 2:N:0:TCGAAG
CTATACGGACTACCGGGGTTTCTAATCCTGTTCGCTACCCATGCTTTCGAGCCTCAGCGTCAGTTGCAGACCAGAGAGCCGCCTTCGCCACTGGTGTTCTTCCATATATCTACGCATTCCACCGCTACACATGGAGTTCCACTCTCCTCTTCTGCACTCAAGTTCAACAGTTTCTGATGCAATTCTCCGGTTGAGCCGAAGGCTTTCACATCAGACTTATTGAACCGCCTGCACTCGCTTTACGCCCAATAAATCCGGACAACGCTTCCCACCTACGTATTACCGTGCACCCTGGCACGTC
+
CCCCCGGGGGGGFGGGGGGGGGGGGGGGGGGGGGGGGGGGGGGGGGGGGGGGGGGGGGGGGGGGGGGGGGGGGGGGGGGGGGGEGGGGGGGGGGGGGEGGGGGGGGGGGGGGGGGGGGGGGGGGGGCGGGGGFGFGGGGGDGGGGGGGFFFGGGGGG9FG?7@;DGGGGDFF:FGGGGGCG8FGGFGGD>DG>G>DGG>*@>A@?A49>FAFAF476BECFFFCE@>92(,/6@<E?6(63EE;;(,6<@@FFCA29(8>F:0(3((()4).(,5(((,-2)6)(-((()(((.44()((-
@M05025:18:000000000-B3NL5:1:1101:28622:8754 2:N:0:TCGAAG
CTATACGGACTACAGGGGTTTCTAATCCTGTTCGCTACCCATGCTTTCGAGCCTCAGCGTCAGTTGCAGACCAGAGAGCCGCCTTCGCCACTGGTGTTCTTCCATATATCTACGCATTCCACCGCTACACATGGAGTTCCACTCTCCTCTTCTGCACTCAAGTTCAACAGTTTCTGATGCAATTCTCCGGTTGAGCCGAAGGCTTTCACATCAGACTTATTGAACCGCCTGCACTCGCTTTACGCCCAATAAATCCGGACAACGCTTGCCACCTACGTATTACCGCGGCTGCTGGCACGTA
+
CCCCCFGGGGGGFGG8;FF@CAEG,C9C@@F@FGGGGGGGCE8CFEC<C8FG:FFGGGGG7BFEF@EFDFFCFFCFFCF8+F=FFFGCFFG<=E9AE,,:???E,AEFD<FE?EDGC7??9,AFC4@FGGFEEFFFEGGG9BEEEGGGGGGGCFGFGGGFF9:>D:;EGGEFFFA:ED79D7=D7:@C+CGC+=C6DGFD>7A;5?FFFEA4AFFEEAC*BAF6=>@@6@B>B@=E6;3;0><@03:??FF89<<;@(2((,.4626::(44,47>B?2)42)-896(420()5:?8>B:(
@M05025:18:000000000-B3NL5:1:1101:19703:8765 2:N:0:TCGAAG
CTATACGGACTACTCGGGTATCTAATCCTGTTCGCTACCCATGCTTTCGAGCCTCAGCGTCAGTTGCAGACCAGAGAGCCGCCTTCGCCACTGGTGTTCTTCCATATATCTACGCATTCCACCGCCACACATGGAGTTCCACTCTCCTCTTCTGCACTCAAGTTCAACAGTTTCTGATGCAATTCCCCGGTTGAGCCGAAGGCTTTCACATCAGCCTTATTGAACCGCCTGCACTCGCTTTACGCCCAATAAATCCGAACAACGCTTGCCACCTACCTATTACCGCGCCTGCTGGCACCTC
+
C@C@CDDF@C:EEFFCF>C@-,66CEFGFGAC<FCFD@FGGGFGGGGGGGF@C8EE<<C@F@CFFD<ECF@FE<,<CC,@F7@7FFD@F@7BAD,,:?F9FFFGG<<A,A<?E=C++CEFGG<7>+@:>B+A=E8?F8;D,@,7EFC,@D,=:EGCEGFF=,@>F:;ACCDGGF8:E:7=+==D=,=CG+37;>>>F*@C59F;9;AFFA+*+3*0);>EFB@*.92(5(58(64;=B12=6<;377?(8@<319;;(8>9?F011(-3842.2(((,---)))(((((((.8).(,.(,(
@M05025:18:000000000-B3NL5:1:1101:19627:8766 2:N:0:TCGAAG
CTATACGGACTACTGGGGTATCTAATCCTGTTTGCTCCCCACGCTTTCGTGCCTCAGTGTCAATGTTGGTCCAGGTAGCTGCCTTCGCCATGGATGTTCCTCCTGATCTCTACGCATTTCACTGCTACACCAGGAATTCCGCTACCCTCTACCACATTCTAGTCATCCAGTATCCACTGCAGTTCCCAGGTTGAGCCCAGGGCTTTCACAACGGACTTAAATAACCACCTACGCACGCTTTACGCCCAGTAATTCCGAGTAACGCTTGCACCCTTCGTATTACCGCGGCTGCTGGCACGAA
+
CCCCCGGGGGGGGGGGGGGGGGGFGGGGGGGGGGGGGGGGGGGGGGGGGGGGGGGGGGGGGGGGGGGGGGGGGGGGGGGGGGGGGGGGGGGGGGGDGGGGGGGGGGGGGGGGGGGGGGGGGGGGGGGGGGGGGGGFGGGGGGGGGGGFGGGGGGGGGGGGGGGGGGGGGGGGGGGGGGGGGGGFGGGGGGGGGGGGGGFFGGEGFFFFFFABFBEAAAE=AFFEFFFF9:EE=BDF@FF9=EEDFBBF7@FFFFC61;;@D3?22@F<08<@@F;@<:11?A>A62,4>9(:)3:?1<463
@M05025:18:000000000-B3NL5:1:1101:4055:8769 2:N:0:TCGAAG
CTATACGGACTACTCGGGTATCTAATCCTGTTCGCTACCCATGCTTTCGAGCCTCAGCGTCAGTTGCAGACCAGAGAGCCGCCTTCGCCACTGGTGTTCTTCCATATATCTACGCATTCCACCGCTACACATGGAGTTCCACTCTCCTCTTCTGCACTCAAGTTCAACAGTTTCTGATGCAATTCTCCGGTTGAGCCGAAGGCTTTCACATCAGACTTATTGAACCGCCTGCACTCGCTTTACGCCCAATAAATCCGGACGACGCTTTCCACCTACGTATTACCGCGGCCGCTGGTCACGT
+
CCCCCGEEGGEFFGGGEFFEFGFGCFEGCFFGGEGGFGGGGFGGGGGCG?F@@F8FEGGFGCCFCEFGDGFG<EFGGGGFG7FFGGGGGGEGGGGGGGGGGCFCGGGG9FGFGGGCEEGDGGFGGBFG9,?EEC8A@EGGFGF8EGFD8@FCFCFCG8FFG9EFGFEGGFCFEGG:8@FF8=DFFCFFE+=@7D6=C@AC5CFGFFFFFF9*0;6@>F=EF6=4=/((6@BD3>:3@9(/69<089BDFD3;EFFF9081(,((.13(-6AF?:3:08243:663;,4(((,309()))((
@M05025:18:000000000-B3NL5:1:1101:6058:8814 2:N:0:TCGAAG
CTATACGGACTACCGGGGTTTCTAATCCTGTTCGCTACCCATGCTTTCGAGCCTCAGCGTCAGTTGCAGACCAGAGAGCCGCCTTCGCCACTGGTGTTCTTCCATATATCTACGCATTCCACCGCTACACATGGAGTTCCACTCTCCTCTTCTGCACTCAAGTTCAACAGTTTCTGATGCAATTCTCCGGTTGAGCCGAAGGCTTTCACATCAGACTTATTGAACCGCCTGCACTCGCTTTACGCCCAATAAATCCGGACAACGCTTGCCACCTACGTATTACCGCGGCTGCTGGCACGTG
+
CCCCCGGGGGGGGGGGGGGGGGGGGGGGGGGGGGGGGGGGGGGGGGGGGGGGGGGGGGGGGGGGGGGFGGGGGGGGGGGGGGGGGGGGGGGGGGGGGGGGGGGGGGGGGGGGGGGGGGGGGGGGGGGGGGGGGGGGGGGGGGBFGGGGGGGGGGGGGFGFGFGGGGGFGGGFFFGGFGGGGGGGGGGGGGGGGGFGGGFGGGFGFAFFFFFFFF=EFFFFFFFFFF>BFD@?DFF@DBFFFFFFFFF@DDE8E?97;0:6>::9>FFF?0<?07?FF?FF?BF<1(41142:7)2,,804,
@M05025:18:000000000-B3NL5:1:1101:23461:8829 2:N:0:TCGAAG
CTATACGGACTACCAGGGTTTCTAATCCTGTTTGCTCCCCACGCTTTCGCACCTCAGCGTCAGTAATGGACCAGTAAGCCGCCTTCGCCACTGGTGTTCCTCCGAATATCTACGAATTTCACCTCTACACTCGGAATTCCACTTACCTCTTCCATACTCAAGATACCCAGTATCAAAGGCAGTTCCAGAGTTGAGCTCTGGGATTTCACCCCTGACTTAAATATCCGCCTACGTGCGCTTTACGCCCAGTAATTCCGAACAACGCTAGCCCCCTTCGTATTACCGCGGCTGCTGCCACGAA
+
CCCCCGGGGGGGGGGGGGFGGGGGGGGGGGGGGGGGGGGGGGGGGGGGGGGGGFGGGGGGGGGGGGGGGGGGGGGGGGGGGGGGGGGGGGGGGGGGGGGGGGGGGGGGGGGGGGGGGGGGGGGGGGGGGGGGGGGGGGGGGGGGGGGGGGGGGGGFGGGGFGGGGGGGGFGGDFGEGGGGGGGGGGGGGGGGGGGGGGFFDDFGFFFFFFFEFFFFFFFFFFFFFEDFFFFFFF:B9@F@FFF@FFFFFEECFFFFEF;>@FF9916(42:6;FF?2?FFFAFA(2((492:?B)(,81(-
@M05025:18:000000000-B3NL5:1:1101:13484:8837 2:N:0:TCGAAG
CTATACGACTACAGGGGTTTCTAATCCTGTTTGCTCCCCACGCTTTCGTGCCTCAGTGTCAATGTTGGTCCAGGTAGCTGCCTTCGCCATGGATGTTCCTCCTGATCTCTACGCATTTCACTGCTACACCAGGAATTCCGCTACCCTCTACCACATTCTAGTCATCCAGTATCCACTGCAGTTCCCAGGTTGAGCCCAGGGCTTTCACAACGGACTTAAATAACCACCTACGCACGCTTTACGCCCAGTAATTCCGAGTAACGCTTGCACCCTTCGTATTACCGCGGCTGCTGGCCCGAAC
+
CCCCCGGGGGGGGGDGGGCGGGGFGGGGGGGGGGF<FGGFGGGGGGGGGGDGAF8FGGGFFDCFFFFGGGFGGFGGFGGGGGGGGGECCGGGGGGGGGGGGGGGFFGCGGGGGGGGGGGGGGGGGGGGGGGGGGGGGGGFGEGGCGGGGGGGGGGGFGGGFDFGGGGGGFGFGGGGFFGD6ADGFGGG+DDFGGGFF?D6CGF7AFFFFFE>DFDAE8A*?FAE5*7>BEFAFF95=@D9CC>DB21267<?57?EDF@@C32,36=?@)56@1824(,,)))-((-31;??)5((-(-,(
@M05025:18:000000000-B3NL5:1:1101:21329:8861 2:N:0:TCGAAG
CTATACGGACTACCGGGGTTTCTAATCCTGTTCGCTACCCATGCTTTCGAGCCTCAGCGTCAGTTGCAGACCAGAGAGCCGCCTTCGCCACTGGTGTTCTTCCATATATCTACGCATTCCACCGCTACACATGGAGTTCCACTCTCCTCTTCTGCACTCAAGTTCAACAGTTTCTGATGCAATTCTCCGGTTGAGCCGAAGGCTTTCACATCAGACTTATTGAACCGCCTGCACTCGCTTTACGCCCAATAAATCCGGACAACGCTTGCCACCTACGTATTACCGCGGCTGCTGGCACGTA
+
CCCCCGGGGGGGGGGGGGFEGGGGGGGGGGGGGGGGGGGGGGGGGGGGGGGGGGGGGGGGGGGGGGGGGGGGGGFGGGGGGGGGGGGGGGGGGGGGGGGGGGGGGGGGGGGGGGGGGGGGGGGGGGGGGGGGGGGGGGGGFGGGGGGGGGGGGGGGGGGFGCFGGGGGGGGFGGGGGGGGG?FFCCGGG6DGDGFGGGDGDGFGFFFFFFFF>FFEFFFFFCFEFFF9:?FFFFEFFFFFFCEDD:;?034ACC2>>FF6;BF1(4::23))(,4>?FF44AA4401-796:B24((.(.(
@M05025:18:000000000-B3NL5:1:1101:19895:8888 2:N:0:TCGAAG
CTATACGGACTACTCGGGTATCTAATCCTGTTCGCTACCCATGCTTTCGAGCCTCAGCGTCAGTTGCAGACCAGAGAGCCGCCTTCGCCACTGGTGTTCTTCCATATATCTACGCATTCCACCGCTACACATGGAGTTCCACTCTCCTCTTCTGCACTCAAGTTCAACAGTTTCTGATGCAATTCTCCGGTTGAGCCGAAGGCTTTCACATCAGACTTATTGAACCGCCTGCACTCGCTTTACGCCCAATAAATCCGGACAACGCTTGCCACCTACGTATTCCCGCTGCTGCTGGCACGTA
+
CCCCCGGGGGGGGGGGGGGGGGGGGGGGGGGGGGGGGGGGGGGGGGGGGGGGGGGGGGGGGGGGGGGGGGGGGGGGGGGGGGGGGGGGGGGGGGGGGGGGGGGGGGGGGGGGGGGGGGGGGGGGGGGGGGGGGGGGGGGGGGGGGGFGGGGGGGGGEGGGGGFGGGGGGGGGGGGGGGGGGGGGFDGGGDGGGGGGGGFGGGFGFFFFFFFF>A4:4AEFFBFFF==@BF@233*86@?D<FF@FFFF<@F<C<?6>FD624:9(46(4()).3:B(4<24)68(((423)434?F:),4(
@M05025:18:000000000-B3NL5:1:1101:28434:8890 2:N:0:TCGAAG
CTATACGGACTACAGGGGTATCTAATCCTGTTTGCTCCCCACGCTTTCGTGCCTCAGTGTCAATGTTGGTCCAGGTAGCTGCCTTCGCCATGGATGTTCCTCCTGATCTCTACGCATTTCACTGCTACACCAGGAATTCCGCTACCCTCTACCACATTCTAGTCATCCAGTATCCACTGCAGTTCCCAGGTTGAGCCCAGGGCTTTCACAACGGACTTAAATAACCACCTACGCACGCTTTACGCCCAGTAATTCAGAGTAACGCTTGCACCCTTCGTATGACCCCGTCTGCTGGCACGAC
+
CCCCCFGGGGGGFGGGGGEEFGGGFGGGGGEFGGGGF<FCFGGGGE8FGGFDGGCFGGGGGGDEFGGGFFGGGGGGGGGGGGGGGGGGGGGGDBEFGGGGFFGGGGFGGGGGGGGGFDFFFGGGGGDFGGFGFGGFGGGDDGDGEG@EFFGGFFFGGGGDFGDFGFCFGGGGGG8DGGGFGDFDFG6FGGCGGGGGG6:FGC>DAFAACFF59>>@5AE@FFFEFEE)-4<BFFFFFB2@BE4(56((/(/6)<C6)/)19;)(627,();@0,(/1/320):(((,--(-2.)4602(4(
@M05025:18:000000000-B3NL5:1:1101:12013:8923 2:N:0:TCGAAG
CTATACGGACTACTCGGGTATCTAATCCTGTTCGCTACCCATGCTTTCGAGCCTCAGCGTCAGTTGCAGACCAGAGAGCCGCCTTCGCCACTGGTGTTCTTCCATATATCTACGCATTCCACCGCTACACATGGAGTTCCACTCTCCTCTTCTGCACTCAAGTTCAACAGTTTCTGATGCAATTCTCCGGTTGAGCCGAAGGCTTTCACATCAGACTTATTGAACCGCCTGCACTCGCTTTACGCCCAATAAATCCGGACAACGCTTCCAACCTACGTATTACCCCGGCCCCTGGCACGTA
+
CCCCCGGGGGGGGGGGGGGDGGGGGGGGGGGGGGGGGGGGGGGGGGGGGGGGGFFGGGGGGGGGGCGFGFGGGGGGGGGGGGGGGGGGGGGGGGFGGGGGGGGGGGGGFGGGGGGGGGGGGGGGGGGGGGFEGGGFGFFGGGGGGGGGGGGGGGGFEAFFFGGGGGCGGGFGGGGGFGGGGGGGGGDD7DGGGFGFC>BGGGF5?FFFFFFFAAFEFFFF99@CB<(555-9@FEFFFFFF>EF@B>F0;E)9?EEF9@>>?0(3:8(4)-(4>23042-()690(3((((--,(408(((
@M05025:18:000000000-B3NL5:1:1101:13430:8925 2:N:0:TCGAAG
CTATACGGACTACTCGGGTATCTAATCCTGTTCGCTACCCATGCTTTCGAGCCTCAGCGTCAGTTGCAGACCAGAGAGCCGCCTTCGCCACTGGTGTTCTTCCATATATCTACGCATTCCACCGCTACACATGGAGTTCCACTCTCCTCTTCTGCACTCAAGTTCAACAGTTTCTGATGCAATTCTCCGGTTGAGCCGAAGGCTTTCACATCAGACTTATTGAACCGCCTGCACTCGCTTTACGCCCAATAAATCCGGACGACGCTTGCCACCTACGTATTACCGCGGCTGCTGGCACTGA
+
CCCCCGGGGGGGGGGGGGGGGGGGGGGGGGGGGGGGGGGGGGGGGGGGGGGGGGGGGGGGGGGGGGGGGGGGGGGGGGGGGGGGGGGGGGGGGGGGGGGGGGGGGGGGGGGGGGGGGGGGGGGGGGGGGGGGGGGGGGGFFFFGGGDGGGGGGGGGGGGGGGCGGGGGGGGGGGGGGGGGGFDFFGGGG6@DDGFCGGFGGGFGCFFFFFFFFFFFFFFEFFF4>BFF>>DFFEEFF9@?FCEFF9@<6@FECCEE>BFFBFF;;<??6?<).(5?B1)57>A2(41001(8>>?FFF0()
@M05025:18:000000000-B3NL5:1:1101:13111:8946 2:N:0:TCGAAG
CTATACGGACTACAAGGGTTTCTAATCCTGTTCGCTACCCATGCTTTCGAGCCTCAGCGTCAGTTGCAGACCAGAGAGCCGCCTTCGCCACTGGTGTTCTTCCATATATCTACGCATTCCACCGCTACACATGGAGTTCCACTCTCCTCTTCTGCACTCAAGTTCAACAGTTTCTGATGCAATTCTCCGGTTGAGCCGAAGGCTTTCACATCAGACTTATTGAACCGCCTGCACTCGCTTTACGCCCAATAAATCCGGACAACGCTTGCCACCTACGTATTACCGCCGCTGCCGGCCCGTA
+
CCCCCGGGGGGGGGGGGGGGGGGGGGGGGGGGGGGGGGGGGGGGGGGGGGGGGGGGGGGGGGGGGGGGGGGGGGGGGGGGGGGGGGGGGGGGGGGGGGGGGGGGGGGGGGGGGGGGGGGGGGGGGGGGGGGGGGGGGGGGGFFGGGGGFGGGGGGGGGGGGCFFGGGGGGGGGGGGGGGFGGGFGDGGG+CCGG6CGGDDDGFGFFFCFF99AA4BEFFFFFFFFDF>BFDDBEBEF>6333;?0;@<@@;A<C?;9@F9>??60(1(424...(((.24><243(((-(4(((,((,--(
@M05025:18:000000000-B3NL5:1:1101:15308:8961 2:N:0:TCGAAG
CTATACGGACTACCGGGGTATCTAATCCTGTTCGCTACCCATGCTTTCGAGCCTCAGCGTCAGTTGCAGACCAGAGAGCCGCCTTCGCCACTGGTGTTCTTCCATATATCTACGCATTCCACCGCTACACATGGAGTTCCACTCTCCTCTTCTGCACTCAAGTTCAACAGTTTCTGATGCAATTCTCCGGTTGAGCCGAAGGCTTTCACATCAGACTTATTGAACCGCCTGCACTCGCTTTACGCCCAATAAATCCGGACAACGCTTGCCACCTACGTATTACCCCGGCTGCTGGCACGTA
+
CCCCCGGGGGGGGGGGGGGGGGGGGGGGGGGGGGGGGGGGGGGGGGGGGGGGGFGGGGGGGGGGGGGGGGGGGGGGGGGGGGGGGGGGGGGGGGEGGGGGGGGGGGGGGGGGGGGGGGGGGGGGGGGGGGFFGGGGGGGGGGGGGGGGGGGGGGGGGGGGGDFGGGGGGGGGGGGGGGGGGGGGGGGGGGGG>FCFGDE>DGFGFFFFFFCFFFFEFFFFFFFC=B@>B?;?FFFFFFFF;CCD099?08@3CCC@F0<>F?FBF:B::79>?FFF?:><>>A)(((-(31:??:0(.86.
@M05025:18:000000000-B3NL5:1:1101:16249:8991 2:N:0:TCGAAG
CTATACGGACTACACGGGTATCTAATCCTGTTCGCTACCCATGCTTTCGAGCCTCAGCGTCAGTTGCAGACCAGAGAGCCGCCTTCGCCACTGGTGTTCTTCCATATATCTACGCATTCCACCGCTACACATGGAGTTCCACTCTCCTCTTCTGCACTCAAGTTCAACAGTTTCTGATGCAATTCTCCGGTTGAGCCGAAGGCTTCCACATCAGACTTATTGAACCGCCTGCACCCGCTTTACGCCCAATAAATCCGGACAACGCTTGACACCTACGTATTACCGCGACTGCTGGCCCGGA
+
CC9@CG<FGGGGGEE@@7@@<CF9FEF9F<FEE;F@CFGG<ED8@CFGC,CB@CEE8F@FC7C<FGFFECEGEF8FEGGGD>F=7FDFG:CFFDD<ECD<F@F,E<??FGFFFG74:+CFGFG7F=+@9FF8FF,,E>9,4>4@,@@=EFA8=,,,@9EC8,E=EGG=FD3@=EGGDGDF7=DFDAGF>69C6+A7CDE*?5*0A**=?6AFA>*0.=6/=++*65(62625B=((.:9((.;1617?;@;;166@>,499119B02((56:??:B6424:)--139(4(1:A)((((-((
@M05025:18:000000000-B3NL5:1:1101:3048:9002 2:N:0:TCGAAG
CTATACGGACTACCCGGGTATCTAATCCTGTTTGCTCCCCACGCTTTCGAGCCTCAGCGTCAGTTACAGACCAGAGAGCCGCCTTCGCCACTGGTGTTCCTCCATATATCTACGCATTTCACCGCTACACATGGAATTCCACTCTCCTCTTCTGCACTCAAGTCTCCCAGTTTCCAATGACCCTCCCCGGTTGATCCGGGGGCTTGCACATCAGACTTAAGAAACCGCCTGCGCCCGCTTTACGCCCAATAAATCCGTACAACGCTTGCCACCTACGTATTACCTCGGCTGCTGGCCCGTA
+
CCCCCFGFEGGFGGGGGGGE<FGGFGFGGCGGGGGGGGGDCGGGGGGGCEDEGGGGGGGGGGGGGGGGGGGGGGGGGGGGG7FGFGGCFGGEGGGFGGGGGGGGGGFGEAFGGGGGG@FGGGGGGGGGGGGGGGAAEF9FGFGGGGFGFGGGGGFDF=FGFFCDDFCFGGDFGFGGAC=@FFFFGE+CECDGCG+BFFD775?DF3;*/=6A=AF;;@CEA8F1=399FD:1((((-3-:?4<:<9B<(.5>DAF2>628?FF60(46:>B<B:?:(3)6>ADB9)-((36:32(8((-,-
@M05025:18:000000000-B3NL5:1:1101:28315:9020 2:N:0:TCGAAG
CTATACGGACTACTGGGGTATCTAATCCTGTTCGCTACCCATGCTTTCGAGCCTCAGCGTCAGTTGCAGACCAGAGAGCCGCCTTCGCCACTGGTGTTCTTCCATATATCTACGCATTCCACCGCTACACATGGAGTTCCACTCTCCTCTTCTGCACTCAATTTCAACAGTTTCTGATGCAATTCTCCGGTTGAGCCGAAGGCTTTCACATCAGACTTATTTAACCGCCTGCACTCGCTTTACGCCCAATAAATCCGCACAACGCTTGCCACCTCCCTATTACCGCGGCCGCTGGCAACTA
+
CCCCCECC;7@E<<EGCFFGGGGGFACFFGGGDC:FGEFGGGDDA9FD,CFFEDGGFGGEC7BFFACFGC@F<EDGFFGG77CCECFF>FGFFCGG4:FFDGGFFGGA,AEGG7+?F:,,,5AB+@+@FA@<F@E,@D9;,@449DGAEDEDDFE,=9DF8,7DEDG9?8DGGGF8=E9+=+D=6=D8+@DD+;CGGDE*7*;*0*<E9+9?8*@0.:6A++4**:>22/(/5:*>=@?;DEC?0(6;(5@F363=;(264(,(310-4(.).((.((.))-))-((((,(,-((4()(((
@M05025:18:000000000-B3NL5:1:1101:27717:9046 2:N:0:TCGAAG
CTATACGGACTACCCGGGTATCTAATCCTGTTCGCTACCCATGCTTTCGAGCCTCAGCGTCAGTTGCAGACCAGAGAGCCGCCTTCGCCACTGGTGTTCTTCCATATATCTACGCATTCCACCGCTACACATGGAGTTCCACTCTCCTCTTCTGCACTCAAGTTCAACAGTTTCTGATGCAATTCTCCGGTTGAGCCGAAGGCTTTCACATCAGACTTATTGAACCGCCTGCACTCGCTTTACGCCCAATAAATCCGGACAACGCTTGCCACCTACGTATTACCGCGGCTGCTGGCCCGTA
+
CCCCCGGGGGGGGGGGGGGGGGGGGGGGGGGGGGGGGGGGGGGGGGFGGGGGGGGGGGGGGGGGGGGGGGGGGGFGGGGGGGEEGGGGGEGGGGGGGGGGGGGGGGGGGGGGGGGGGGGGGGGGGGDEGGGGGGGGGGGGGGGGGGGGFGGGGGGGGGFGGGEFGFGGGGGGGGGGGGGGGGGFFGGGGGGGCDFGGGFGGDAGAAAFFFCFFAAEFFE?FFFF==B=@2BDDF<@F>;?FFE60;333=;ECEEFF6(9>?:((-:6?7AF2(,8(48>B<A9((,(3946)886,(--,
@M05025:18:000000000-B3NL5:1:1101:7802:9070 2:N:0:TCGAAG
CTATACGGACTACCCGGGTTTCTAATCCTGTTCGCTACCCATGCTTTCGAGCCTCAGCGTCAGTTGCAGACCAGAGAGCCGCCTTCGCCACTGGTGTTCTTCCATATATCTACGCATTCCACCGCTACACATGGAGTTCCACTCTCCTCTTCTGCACTCAAGTTCAACAGTTTCTGATGCAATTCTCCGGTTGAGCCGAAGGCTTTCACATCAGACTTATTGAACCGCCTGCACTCGCTTTACGCCCAATAAATCCGGACAACGCTTGCCACCTACGTATTACCGCGGCTGCTGGCACGTC
+
CCCCCGGGGGGGGGGGGGEGGGGGGGGGGGGGGGGGGGGGGGGGGGGGGGGGGFGGGGGGGEEGGGGGGGGGGGGGGGGGGGGGGGGGGGGGGGGGGGGGGGGGGGGGGGGGGGGGGGGGGGGGGGGGGGGGGGGEGGGGGGGGGGGGGGGGGGGGGGGGGFFGGGGGGGGGGGGGFGGCGGGGGGGGGGGGGGGGGGEDDGFFFFFAFCFFFFFEFFFFFFFCBB>FFFFFFFFFFFFF@4>1?FFF@@@ECCC@BF:BFFF>6::B?FB<8:7?BF>D(66<:9>>;9><??3:8?BF(
@M05025:18:000000000-B3NL5:1:1101:19819:9080 2:N:0:TCGAAG
CTATACGGACTACAGGGGTATCTAATCCTGTTCGCTACCCATGCTTTCGAGCCTCAGCGTCAGTTGCAGACCAGAGAGCCGCCTTCGCCACTGGTGTTCTTCCATATATCTACGCATTCCACCGCTACACATGGAGTTCCACTCTCCTCTTCTGCACTCAAGTTCAACAGTTTCTGATGCAATTCTCCGGTTGAGCCGAAGGCTTTCACATCAGACTTATTGAACCGCCTGCACTCGCTTTACGCCCAATAAATCCGGACAACGCTTGCCACCTACGTATTACCGCGGCTGCTGGCACGTA
+
CCCCCGGGGGGGGGGGGEGGGGGGGGGGGGGGGGGGGGGGGGGGGGGGGGGGGGGGGGGGGGGGGGGGGGGGGGGGGGGGGGDFGGGGGGGGGGFGGGGGGGGGGGGGGGGGGGGGGGGGGGGGGGGGGGGGGGGGGGGGGGGGFGGGGGFGGFGGGGGGGCGGGGGGGGGGGGGGGGDFGCGGGGDGG>>?DGGGGGFGDGFGFFFFFFFFFFF==CCCF@AC=2@@>FF9=;*75(,31><;D6@F03;<;6?EB;D07?F9B?6<?0)5(4(83:BA3))612>(7;10:>41.81((
@M05025:18:000000000-B3NL5:1:1101:25641:9081 2:N:0:TCGAAG
CTATACGGACTACAGGGGTTTCTAATCCTGTTCGCTACCCATGCTTTCGAGCCTCAGCGTCAGTTGCAGACCAGAGAGCCGCCTTCGCCACTGGTGTTCTTCCATATATCTACGCATTCCACCGCTACACATGGAGTTCCACTCTCCTCTTCTGCACTCAAGTTCAACAGTTTCTGATGCAATTCTCCGGTTGAGCCGAAGGCTTTCACATCAGACTTATTGAACCCCCTGCACTCGCTTTACGCCCAATAAATCCGGACAACGCTTGCCACCTACGTTATACCGCGGTCGCTGGCACGTG
+
CCCCCGGGGGGGGGGGGGFGGGFGGGGGGFGGGGGDE@FGGGG?GGGGGGGDGGGGGGGGGGGGAFGGGGGGGGGGGGFGGDGGGGGGGGEC8FEGGGDGGGFFGGGGGGGGFGGGGGGCFGGGC+CFFGGGF:E8EFGFGGGGG88EGFGGGAFGGFGFECDFGGGGDGGDEDFFGGGFDFGCFAFFE6@DGF?FG599D7A>5>4=BF@AF6AEFFFFFCAA=6(/555(56.5-.:@(6),436@@;;E97?F;00,(((-2(432367(((.(.((.4<2(((,((,((((-(50((
@M05025:18:000000000-B3NL5:1:1101:5224:9146 2:N:0:TCGAAG
CTATACGGACTACAGGGGTTTCTGATCCTGTTCGCTACCCATGCTTTCGAGCCTCAGCGTCAGTTGCAGACCAGAGAGCCGCCTTCGCCACTGGTGTTCTTCCATATATCTACGCATTCCACCGCTACACATGGAGTTCCACTCTCCTCTTCTGCACTCAAGTTCAACAGTTTCTGATGCAATTCTCCGGTTGAGCCGAAGGCTTTCACACCAGACTTATTGAACCGCCTGCACTCGCTTTACGCCCAATAAATCCGGACAACGCTTGCCACCTACGTATTACCGCGGCTGCTGGCCCGTA
+
CCCCCGGGGGGGGGGGGGGGGGGGGGGGGGGGGGGGGGGGGGGGGGGGGGGGGGGGGGGGGEGGGGGFGGGGGGGGGGGGGGGGGGFGGGGGGGGGGGGFGGGGGGGGGGGGFFDGGEGGGGFDEGGGGGGGGGGGFGGGGGGGGGGGFGGGGGGGGGGGGFFFGGGGGGGGGGGGGGGGGGFGGGGDGDDDDFGGFD>DDGFGF*0:BF4?AF67BFFFFCACE=@=@@B==E>@?BF6;EFFFF><(3=A3?EE6926>BF9>38(3(-,24(,(4>A?<A46;999>(8>:?<(((-(
@M05025:18:000000000-B3NL5:1:1101:17007:9157 2:N:0:TCGAAG
CTATACGGACTACACGGGTTTCTAATCCTGTTCGCTACCCATGCTTTCGAGCCTCAGCGTCAGTTGCAGACCAGAGAGCCGCCTTCGCCACTGGTGTTCTTCCATATATCTACGCATTCCACCGCTACACATGGAGTTCCACTCTCCTCTTCTGCACTCAAGTTCAACAGTTTCTGATGCAATTCTCCGGTTGAGCCGAAGGCTTTCACATCAGACTTATTGAACCGCCTGCACTCGCTTTACGCCCAATAAATCCGGACAACGCTTGCCACCTACGTATTACCGCGGCTGCTGGCACGTA
+
CCCCCGGGGGGGGGGGGGFGGGGGGGGGGGGGGGGGGGGGGGGGGGGGGGGGGGGGGGGGGGGGGGGFGGGGGGGGGGGGGGGGGGGGGGGGGGGGGGGGGGGGGGGGGGGGGGGGGGGGGGGGGGGGGGGGFFGFGGGGGGEGFGGFGGGGGGGGGGGGGFEGGGCGFGEDGGGGGGGGGFGFGGGGGGDDCFGGGGFGGDFFAAFFFFFFFF4@EFCEFAFEF>BFFFFFDF=@<;3?=EF;@>6@FF3AEFEF06?9>??09::1<?>?:148?F7<?)6ABF((,24::04???<2(
@M05025:18:000000000-B3NL5:1:1101:25131:9167 2:N:0:TCGAAG
CTATACGGACTACTCGGGTATCTAATCCTGTTTGCTCCCCACGCTTTCGAGCCTCAACGTCAGTTACCGTCCAGTAAGCCGCCTTCGCCACTGGTGTTCCTCCTAATATCTACGCATTTCACCGCTACACTAGGAATTCCGCTTACCTCTCCGGCACTCTAGAAAAACAGTTTCCAATGCAGTCCTGGGGTTAAGCCCCAGCCTTTCACATCAGACTTGCTCTTCCGTCTACGCTCCCTTTACACCCAGTAAATCCGGATAACGCTTGCCCCCTACGTATTACCGCTGCTGCTGGCCCGTA
+
CCCCCGGGGGGGGGGGGGGGGGGGGGGGGGGGGGGGGGGGGGGGGGGGGGGGGGGGGGGGGGGGGGGGGGGGGGGGGGGGGGGGGGGGGGGGFEFGGGGGGGGGGGGGGGGGGGGGGGFGGGGGDEGGGGGGGGGGGGGGGDGGGGGFGGGGGCEGGGGGFBDFCEGGGGFFGGGGGGGGGCFGFFGFF7DDGGGCCFEGGGFGFFFFFFFFFFFEFA3>CFFEF>@EDFB4=0(3>?@F@3C3@F@0(/9?E?CE9.2219<1;?B?:37:(-(4<12<?462,423622>?F(0(462-
@M05025:18:000000000-B3NL5:1:1101:17863:9172 2:N:0:TCGAAG
CTATACGGACTACCAGGGTATCTAATCCTGTTTGCTCCCCACGCTTTCGTGCCTCAGTGTCAGTGTTGGTCCAGGTAGCTGCCTTCGCCATGGATGTTCCTCCTGATCTCTACGCATTTCACTGCTACACCAGGAATTCCGCTACCCTCTACCACACTCTAGTCGCCCAGTATCCACTGCAGTTCCCAGGTTGAGCCCAGGGCTTTCACAACGGACTTAAACGACCACCTACGCACGCTTTACGCCCAGTAATTCCGAGTAACGCTTGCACCCTTCGTATTACCGCGGCTGCTGGCACGAA
+
CCCCCGGGGGGGGGGGGGGGGGGGGGGGGGGGGGGGGGGGGGGGGGGGGGGGGEGGGGGGGGGGGGGGGGGGGGGGGGGGGGGGGGGGGGGGGGGGGGGGGGGGGGGGGGGGGGGGGGGGGGGGGGGGGGGGGGGGGGGGGGGGGGGGGGGGGGGGGGGGGGGGGGGGGGGGGGGGGGGGGFGGGGGGGGGFGGFGGGFGGGFCAFFFFFFFFF>ABFFFFFBFFFFFFDFF@=2>@@D?DFEDFFFFFE9)7<5?@?@D8<C?FBFFFFBB:?4::???BFBA061699>BFFFF(,(2(
@M05025:18:000000000-B3NL5:1:1101:9712:9177 2:N:0:TCGAAG
CTATACGGACTACTGGGGTTTCTAATCCTGTTCGCTACCCATGCTTTCGAGCCTCAGCGTCAGTTGCAGACCAGAGAGCCGCCTTCGCCACTGGTGTTCTTCCATATATCTACGCATTCCACCGCTACACATGGAGTTCCACTCTCCTCTTCTGCACTCAAGTTCAACAGTTTCTGATGCAATTCTCCGGTTGAGCCGAAGGCTTTCACATCAGACTTATTGAACCGCCTGCACTCGCTTTACGCCCAATAAATCCGGACAACGCTTGCCACCTACGTATTACCGCGGCTGCTGGCACGTA
+
CCCCCGGGGGGGGGGGGGEGGGGGGGGGGGGGGGGGGGGGGGGGGGGGGGFGGGGGGGGGGGGGGGGGGGGGGGGGGGGGGCFFGGGGFGGGGGFGGGGGGGGGGGGGGGGGGGGGGGGFGGFGEGEGGGGGGFFGGGDFGGGFGFFGGGDFGGGGGGGGFFCGG=FGFGGF=DDF8EGGF?FFGGGGGDGGDGGFFD5DDGFFFF>FFFFFFA9=BFCCFFF=BF(55@DFFFFB@BFD@<C;@9>FF@EF<79@B0?BFBFF>??:03<<??7:2:?AF<><1((,0,-4?>?B04:?(
@M05025:18:000000000-B3NL5:1:1101:20284:9212 2:N:0:TCGAAG
CTATACGGACTACAAGGGTTTCTAATCCTGTTTGCTCCCCACGCTTTCGTGCCTCAGTGTCAGTGTTGGTCCAGGTAGCTGCCTTCGCCATGGATGTTCCTCCTGATCTCTACGCATTTCACTGCTACACCAGGAATTCCGCTACCCTCTACCACACTCTAGTCGCCCAGTATCCACTGCAGTTCCCAGGTTGAGCCCAGGGCTTTCACAACGGACTTAAACGACCACCTACGCACGCTTTACGCCCAGTAATTCCGAGTAACGCTTGCACCCTTCGTATTACCGCGGCTGCTGCCACGAA
+
CCCCCGGGGGGGGGGGGGGGGGGGGGGGGGGGGGGGGGGGGGGGGGGGGGGGGGGGGGGGGGGGGGGGGGGGFFGGGGGGGGGGGGGGGGGGGGGGGGGGGGGGGGGGGGGGGGGGGGGGGGGGGGGGGGGGGGGGGGGGGGGGGGGGGGGGGGGGGGGGGGGGGGDGGGGGGGGGGGGGGGGGGGGGGGFGGGGG7CAGGGFFFFFFFFFFFFFFFAE*BF4=ABA9@=@E@2(8>=;DFFED@BBFDFF?EEFE18>;@3<64::((28(3?(4:7(4?<A607904(33)4)3523;,
@M05025:18:000000000-B3NL5:1:1101:26296:9228 2:N:0:TCGAAG
CTATACGGACTACAAGGGTTTCTAATCCTGTTCGCTACCCATGCTTTCGAGCCTCAGCGTCAGTTGCAGACCAGAGAGCCGCCTTCGCCACTGGTGTTCTTCCATATATCTACGCATTCCACCGCTACACATGGAGTTCCACTCTCCTCTTCTGCACTCAAGTTCAACAGTTTCTGATGCAATTCTCCGGTTGAGCCGAAGGCTTTCACATCAGACTTATTGAACCGCCTGCACTCGCTTTACGCCCAATAAATCCGGACAACGCTTGCCACCTACGTATTACCGCGGCTGCTGGCACGTA
+
CCCCCGGGGGGGGGGGGGFGGGGGGGGGGGGGGGGGGGGGGGGGGGGGGGGGGGGGGGGGGGGGGGGFGGGGGGGGGGGGGGGGGGGGDGGGGGGGGGGGGGGGGGGGGGGGGGGGGGGGGGGGGGGGGGGGGGGGGGGGFEE?9FGFGGGGGGGGGGGGGGFGFGGGGGGGFGGGGGGGGFFCFFGGG6;DGG?DFGADGGFCFFFFFFFFFFFFEFFFFFFEF=@B@=BFDB=6=@??(7)3<32;@;@A<EF((67;6?:(,6?:?>D?:?B??2)6,6A<:99(,(40,50(()-3(
@M05025:18:000000000-B3NL5:1:1101:9759:9273 2:N:0:TCGAAG
CTATACGGACTACCCGGGTTTCTAATCCTGTTTGCTCCCCACGCTTTCGAGCCTCAGCGTCAGTTACAGACCAGAGAGTCGCCTTCGCCACTGGTGTTCCTCCACATATCTACGCATTTCACCGCTACACGTGGAATTCCACTCTCCTCTTCTGCACTCAAGTTCTCCAGTTTCCAATGACCCTCCCCGGTTGAGCCGGGGGCTTTCACATCAGACTTAAAGAACCGCCTGCGCTCGCTTTACGCCCAATAAATCCGGACACCGCTTGCCCCCTACGCATTCCCGCCGCCTCAGGCCTGCC
+
CCCCCGGGGGGGGGGGGG@CEGGGGGGGGFFGGGGGGGGGCEGGGEFGGGFFGFGGGGGGGGGGGGGGDGGGGGGGGGGGDGGGGGGGGGGGGGGGFGGGAFFGGGGFGGGGGFEGGCGGGGGGGCGGGFCFGDFCEGGFGGGGGGGDGGFGGGGGGGGFGGG=DGGGDFDFGGA::EG?DGGGGGGGGD;DDGGGGGFGGDBG:FFFFC:ABA6@@FC3;A+3@D69>?;@(7;:6>?(84<36>B??:>A259?002>F((7(4((1(),313.1((-()-581(40-(4((,(()((.
@M05025:18:000000000-B3NL5:1:1101:19525:9290 2:N:0:TCGAAG
CTATACGGACTACCAGGGTTTCTAATCCTGTTCGCTCCCCACGCTTTCGCTCCTCAGCGTCAGTAACGGCCCAGAGACCTGCCTTCGCCATTGGTGTTCTTCCCGATATCTACACATTCCACCGTTACACCGGGAATTCCAGTCTCCCCTACCGCACTCCAGCCCGCCCGTACCCGGCGCAGATCCACCGTTAGGCGATGGACTTTCACACCGGACGCGACGAACCGCCTACGAGCCCTTTACGCCCAATAAATCCGGATAACGCTCGCACCCTACGTATTACCGCGGCTTCTGGCCCGTC
+
CCCCCGGGGGGGGGGGGGFCEGGGGGGGGGGGGGGGGGGGGGGGGGGGGGGGGGGGGGGGGGGGGGGGGGGGGGGGGGGGGGGFEFFGGEGGFDFGGGGGGGGGGGDEEGGGGGGGCFGGGGGGGGGGGGGGGCFEGGGGGGGGFGGGGGGGGGGGGGGFGGGGGEGGGGE>EGGEEGGGGGD4CFFGGG7CDDGGDDBGCGF4=:FAFFFFF3;>BD2>FEF>>>91>:083::>B047?2A2:;;<(83<2.60,3(,42<1((((((-(,(.42.8>:4>26;3(,((4).),(((--
@M05025:18:000000000-B3NL5:1:1101:2645:9306 2:N:0:TCGAAG
CTATACGGACTACTGGGGTTTCTAATCCTGTTTGCTCCCCACGCTTTCGAGTCTCAACGTCAGTTACCGTCCAGTAAGCCGCCTTCGCCACTGGTGTTCCTCCTAATATCTACGCATTTCACCGCTACACTAGGAATTCCGCTTACATCTCCGGCACTCTAGCAAAACAGTTTCCAATGCAGTCCTGGGTTTAAGCCCCAGCCTTTCACATCAGACTTGCTCTTCCGTCTACGCTCCCTTTACACCCATTAAACCCGTATAACGCTTGCCCCCTATGTATAACCGCGCCTGCTTGCACGTA
+
@CCCCGGGGC@8<@AF9@GGGGGGGGE@FCF99CFGCGFGGGGDGGEF,:F,CFGF6CFF,@@FGCFE@FGC7DF9F9@FB+CC?<7FCGCF8<FFGFFG,EFFGDGGGGFFG=EGGGG<FG9?FC:FGFCFFFGCEG9DFG>+@8,CDFCEC@EGCDFGF>,=EFGGG8@D,@,=;C7;BFFF+@CCC+;*A2:FC59D7@5?B*+1+=69+//0)36*+4=.//()-((1-(-53;@F3;>C88(,/7<)<)6<01:(/?;(4:?30(56((,).664))-,,((((-(,().33212(
@M05025:18:000000000-B3NL5:1:1101:23097:9311 2:N:0:TCGAAG
CTATACGGACTACCAGGGTTTCTAATCCTGTTCGCTACCCATGCTTTCGAGCCTCAGCGTCAGTTGCAGACCAGAGAGCCGCCTTCGCCACTGGTGTTCTTCCATATATCTACGCATTCCACCGCTACACATGGAGTTCCACTCTCCTCTTCTGCACTCAAGTTCAACAGTTTCTGATGCAATTCTCCGGTTGAGCCGAAGCCTTTCACATCAGACTTATTGAACCGCCTGCACTCCCTTTACGCCCAATAAATCCGTACAACCCTTTCCACCTACCTATGACCGCGGCGTCCGGCACGCG
+
C@CC@FF@-@B<@E@@FC6CFFAF9C,EC<EFF;F7@FDE@EEFG9ECF6;CG,F,6<FF@6@CCFFCFGF,,F<FE:@EF+F?:E<FG7=8EB<F<F?5F?FF<5E<?EC?FGDGGGCEGGGGGC:F>E:BE4:F@FE9;EDFGFFDFGADD9AFFGG8==EFFFD9=,=EFGG882==8++DD,9D=7037:797CD*7*3CA*BAFA@*;4*).4>E1=9;;=5@(2>((08:(7(444)13;BF?@FAE??@0(47334(422)644),.,4(,.6)).5((-(-(---,4((41((
@M05025:18:000000000-B3NL5:1:1101:23539:9329 2:N:0:TCGAAG
CTATACGGACTACAAGGGTATCTAATCCTGTTCGCTACCCATGCTTTCGAGCCTCAGCGTCAGTTGCAGACCAGAGAGCCGCCTTCGCCACTGGTGTTCTTCCATATATCTACGCATTCCACCGCTACACATGGAGTTCCACTCTCCTCTTCTGCACTCAAGTTCAACAGTTTCTGATGCAATTCTCCGGTTGAGCCGAAGGCTTTCACATCAGACTTATTGAACCGCCTGCACTCGCTTTACGCCCAATAAATCCGGACAACGCTTGCCACCTACGTATTACCGCTGCTGCTGGCACGTA
+
CCCCCGGGGGGGGGGGGGGGGGGGGGGGGGGGGGGGGGGGGGGGGGGGGGGGGGGGGGGGGGGGGGGGGGGGGGGGGGGGGGGGGGGGGGGGGGGGGGGGGGGGGGGGGGGGGGGGGGGGGGGGGGGGGGGGGGGGGGGGGGGFGGGGGGGGGGGGGGGGGFFGGGGGGGGFGDGGDFGGGGFFGFDGGDGGGGGCGGFGGGFGFFBFFFFFF4AFFFFFFFFA@BAF@DFFFFFFFFFDFCE@DBFF@@E8;ECFFB;>F?:43<6-646>???FB?7A:<A2((((4255:2(((5<?.
@M05025:18:000000000-B3NL5:1:1101:23237:9335 2:N:0:TCGAAG
CTATACGGACTACTCGGGTATCTAATCCTGTTCGCTACCCATGCTTTCGAGCCTCAGCGTCAGTTGCAGACCAGAGAGCCGCCTTCGCCACTGGTGTTCTTCCATATATCTACGCATTCCACCGCTACACATGGAGTTCCACTCTCCTCTTCTGCACTCAAGTTCAACAGTTTCTGATGCAATTCTCCGGTTGAGCCGAAGGCTTTCACATCAGACTTATTGAACCGCCTGCACTCGCTTTACGCCCAATAAATCCGGACAACGCTTGCCACCTACGTATTACCGCGGCTGCTGGCACCTA
+
CCCCCGGGGGGGGGGGGGGGGGGGGFFGGGGGGGGGGGGGGGFGGGGGGGGGGGGGGGGGGGGGGGGGGGGGGGGGGGGGGGGGGGGGGGFGGGFGGGGGGGGGGGGGGGGGGGGGGGGFGGGGGGGGFGFGGGGGGGFGFGGGG?DDFGGGGGGGGGGGGCFGGGGGCGGGGGGGFFGDGGGGGGGGGGGDDCFGGCADDGA5AFFAEF9FFF4>EFFFFAFFF<@=BFFFFB*;56@@2CC<@:>?;;@FFFF;@9((48?99::06>A>B:?B:,).544A20614>(44).804((,
@M05025:18:000000000-B3NL5:1:1101:23132:9354 2:N:0:TCGAAG
CTATACGGACTACAGGGGTTTCTAATCCTGTTCGCTACCCATGCTTTCGAGCCTCAGCGTCAGTTGCAGACCAGAGAGCCGCCTTCGCCACTGGTGTTCTTCCATATATCTACGCATTCCACCGCTACACATGGAGTTCCACTCTCCTCTTCTGCACTCAAGTTCAACAGTTTCTGATGCAATTCTCCGGTTGAGCCGAAGGCTTTCACATCAGACTTATTGAACCGCCTGCACTCGCTTTACGCCCAATAAATCCGGACAACGCTTGCCACCTACGTATTACCGCGGCTGCTGGCCCGTA
+
CCCCCGGGGGGGGGGGGGGGGGGGGGGGGGGGGGGGGGGGGGGGGGGGGGGGGGGGGGGGGGGGGGGGGGGGGGGGGGGGGGGGGGGGGGGGGGGGGGGGGGGGGGGGFGGGGGGGGGGGGGGGGGGGGGGGFGGGGGGGGGGFGGGGGGGGGGGGGAEDGEDFFCGGGGGGEFGGGGDGCGGGGGGGGGGDDGGGGGACGGA9FAF9CFAFFFFFEF=EFCFFE>=@FF=BF;EEFFDFFEEFF9BD<@8EFC<16(7;9BF016:???A2(2:?BF?F?F4>?09(-,3<>0::(.9>(
@M05025:18:000000000-B3NL5:1:1101:22586:9385 2:N:0:TCGAAG
CTATACGGACTACCAGGGTTTCTAATCCTGTTCGCTACCCATGCTTTCGAGCCTCAGCGTCAGTTGCAGACCAGAGAGCCGCCTTCGCCACTGGTGTTCTTCCATATATCTACGCATTCCACCGCTACACATGGAGTTCCACTCTCCTCTTCTGCACTCAAGTTCAACAGTTTCTGATGCAATTCTCCGGTTGAGCCGAAGGCTTTCACATCAGACTTATTGAACCGCCTGCACTCGCTTTGCGCCCAATAAATCCGGACAACGCTTGCCACCTACGTATTACCGCGGCTTCTGGCACGTA
+
CCCCCGGGGGGGGGGGGGGGGGGGGGGGGGGGGGGGGGGGGGGGGGGGGGGGGGGGGGGGGGGGGGGGGGGGGGGGGGGGGGGGGGFGGGGGGGGGGGGGGGGGGGGGGGGGGGGGGGGGGGGGGDGGGGGGGGGGGGGGGGGGGGGGGGGGGGGGGGGGGGGGGGGGGGGGGGGGGGFFFFFDGGGGGGGGGGFFFG>>5CFGFFFFFFFFFFFFFFFFFFFFFB@FBFDBBB@EDFFFF)99;3>@1;EF4CEEF070(8?>0:?<F>BFFFFF0:)-82<<(30191(.9:>:(5((,
@M05025:18:000000000-B3NL5:1:1101:19207:9386 2:N:0:TCGAAG
CTATACGGACTACAAGGGTTTCTAATCCTGTTTGCTCCCCACGCTTTCGAGCCTCAGCGTCAGTTACAGACCAGAGAGCCGCCTTCGCCACTGGTGTTCCTCCATATATCTACGCATTTCACCGCTACACATGGAATTCCACTCTCCTCTTCTGCACTCAAGTTTCCCAGTTTCCAATGACCCTCCCCGGTTGAGCCGGGGGCTTTCACATCAGACTTAAGAAACCTCCTGCGCTCGCTTTACGCCCAATAAATCCGGACAACGCTTGCCACCTACGTATTACCGCGGCTGCTGGCACGTC
+
CCCCCGGGGGGGFGGGGGGGGGGFGGGGGGGGGGGGGGGGGGGGGGGFGGGGGDGGGGGGGGGGGGGGGGGGGGGGGGGGGGGGGGFGGGGFGGAFGDGGFGGGGGGGEFFGGGGGGGCFCFGGGEGGGGGGGGGEGGGGGGGG,DCGGGGGGGGF=F8FGG=FEFGGGGGGFGGGGG698DGFC>DGGGGGGGGGGDDGGD?GFFF>FFFFFF*))36>AFF(5=(52/)(.1(/(,(8:>ABF03:61?2:AB?126;BB0>>?6-(8).8?23(2>A?>A<0431919??)2(.4:((
@M05025:18:000000000-B3NL5:1:1101:2533:9467 2:N:0:TCGAAG
CTATACGGACTACCGGGGTATCTAATCCTGTTCGCTACCCATGCTTTCGAGCCTCAGCGTCAGTTGCAGACCAGAGAGCCGCCTTCGCCACTGGTGTTCTTCCATATATCTACGCATTCCACCGCTACACATGGAGTTCCACTCTCTTCTTCTGCACTCAAGTTCAACAGTTTCTGATGCAATTCTCCGGTTGAGCCGAAGGCTTTCACATCAGACTTATTGAACGGCCTGCACTCGCTTTACGCCCAATAAATCCGGACAACGCTGGCCACCTACGTATTACCGCGCCTGCTGGCACGTA
+
CCCCCGGGGGGGGGEGGGCGFGGGGGGFGGGGCGGGGGGCGGGGGGGGGGGDGGGGGGGGGGGGGFFGGAE<FGGGGGFFGEGGGGGGGGGFGGGFFEFGFGFGFFGGGEDGAFFGGGC9FGGGGGGEFGGGGGGGGGGFDFFGFG,@DFCCFGGGGGGGGGGGGGGGGFGGGGGGAEGGGGG?GGGFGGGDDGGDFGDDGCFD>AFAFFAA496@=FE?ABF=E(29@(6(5E3(((,(,)78<:>;(,;;3?)(4,:(2?1(4?(,2<FF0(4::().,6))--4(,,((.).(..48.
@M05025:18:000000000-B3NL5:1:1101:4420:9490 2:N:0:TCGAAG
CTATACGGACTACCGGGGTTTCTAATCCTGTTTGCTCCCCACGCTTTCGAGCCTCAACGTCAGTTACCGTCCAGTAAGCCGCCTTCGCCACTGGTGTTCCTCCTAATATCTACGCATTTCCCCGCTACACTAGGAATTCCGCTTACCTCTCCGGCACTCTAGAAAAACAGTTTCCAATGCAGTCCTGGGGTTAAGCCCCAGCCTTTCACATCAGACTTGCTCTTCCGTCTACGCTCCCTTTACACCCAGTAAATCCGGATAACTCTTGCCCCCTACTTATTCCCGCGGCCGGTGGCACGTT
+
CCCC-@F7CF+,-CFF@C@BC,CC,6;CFGEFGGG<C<,8C@F7::<CB<<FG@F8<<FFGCECEG9F@FGGEFEFGFGGGEE:FFFCF7C,BFGGGGGG9F=<EGCF<@EF94CF:F9F,E<CFFGGGG9B<E8,@3@EGG=C8F=EAD@F>@C+@6EFG9@B;@:??FCEAECF77*5@+=59CC>C4CGG+2?DCDGG4?C*8BFFFFFA*6>@F).24+7C3;@6?3>0(/327;A6)9).6>6(44)<)4:96(-(-,4<)))62)(,,-()))-.65)3121((-(-(((.)(.(
@M05025:18:000000000-B3NL5:1:1101:14034:9499 2:N:0:TCGAAG
CTATACGGACTACAGGGGTTTCTAATCCTGTTTGCTCCCCACGCTTTCGTGCCTCAGTGTCAGTGTTGGTCCAGGTAGCTGCCTTCGCCATGGATGTTCCTCCTGATCTCTACGCATTTCACCGCTACACCAGGAATTCCGCTACCCTCTACCACACTCTAGTCGCCCAGTACCCACTGCAGTTCCCAGGTTGAGCCCAGGGCTTTCACAACGGACTTAAACGCCCACCTCCGCACGCTTTACGCCCAGGCATTCCGCGTTACGCTTGCCCCCCTCGTCTTAACCTGCCTGCTGGCACGGA
+
CCCCCCGDC+@C@FGGG@FGDFGGFCFGAFFGGGG9ECC@DGEGDCFFG@DFC<DGFGGGGGGGGGGF@FGFGGGFGGGGGGGGGGGGGCFFFGGFGEFCFGFFGFFFGDFFC,B=@CFFGF<F7FFF9FAF=E7EEDGGGGDEEDEEG89FGFAEC=FAEFGFGDE>E=FG,AFGEFFG8DADGGGCF?C6=?FC7C5*9999ACFA<<*9B>4>AF**=A?(/>2(5>(:(2(((.(/6C376>9;8((684<>?0>(((((-2:?14236((,4--(()).)).((.).,),4(<(((
@M05025:18:000000000-B3NL5:1:1101:6919:9506 2:N:0:TCGAAG
CTATACGGACTACAAGGGTATCTAATCCTGTTTGCTCCCCACGCTTTCGAGCCTCAACGTCAGTCATCATCCAGCAAGCCGCCTTCGCCACTGGTGTTCCTCCTAATATCTACGCATTTCACCGCTACACTAGGAATTCCACTTGCCTCTCCGACACTCTAGAAAAACAGTTTCCAATGCAGTCCCGGGGTTGAGCCCCGGGTTTTCACATCAGACTTGCCTCTCCGTCTACGCTCCCTTTACACCCAGTAAATCCGGATAACGCTTGCACCATACGTATTACCCCGGCTTCTTGCCCCGT
+
CCCCCGGGGGGGGGGGGGGGGGGGGGGGGGGGGGGGGGGGGGGGGGGGGGGGGGGGGGGGGGGGGGGGGGGGGGGGGGGGGGGGGGGGGGGGGGGGGGGGGGGGGGGGGGGGGGGGGGGGGGGGGGGGGGGGGGGGGGGGGGGGGGGGGGGGGGGCGGGGGGGGGGGGGGGGGGFFGGGGGGGFGGGGEGGGGGGGGGFGGG?CEFFFFFFFFFFFBF=EFFF;DFF;<<@F<9(;@@@@ECECE;;2(59<BBFF9902:)8:131(82<1(-5:1<45:4<>(((391(3).6A0)(,,
@M05025:18:000000000-B3NL5:1:1101:18767:9516 2:N:0:TCGAAG
CTATACTGACTACTGGGGTTTCTAATCCTGTTCGCTACCCATGCTTTCGAGCCTCAGCGTCAGTTGCAGACCAGAGAGCCGCCTTCGCCACTGGTGTTCTTCCATATATCTACGCATTCCACCGCTACACATGGAGTTCCACTCTCCTCTTCTGCACTCAAGTTCAACAGTTTCTGATGCAATTCTCCGGTTGAGCCGAAGGCTTTCACATCAGACTTATTGAACCGCCTGCACTCGCTTTACGCCCAATAAATCCGGACAACGCTTGCCACCTACGTATTACCGCGGCTGCTGGCACGTA
+
CCCCCGGGGGGGGGGGGGEEGGGGGGGGGGGGGGGGGGGGGGGGGGGGGGGGGGGGGGGGGGGGGGGGGGGGGGGGGGGGGGGGGGGGGGGGGGGGGGGGGGGGGGGGGGGGGGGGGGGGGGGGGGGGGGGGGGGGGGGGGGGGGGGGGGGGGGGGGGGGGFG;EGGGGGGGFGFGFGGGGGGFGGGGGDGGDGCCFCDCDGFGFFFFFFFFFAAEFFFF>BFFFDAB2=9BBE>E>>=FFFF;D>0<?;EE<<CE>0?9@FBBB<4,449>1?>:(3<A7-:A?0(403(408(,,4(.(
@M05025:18:000000000-B3NL5:1:1101:17883:9523 2:N:0:TCGAAG
CTATACGGACTACAAGGGTATCTAATCCTGTTCGCTACCCATGCTTTCGAGCCTCAGCGTCAGTTGCAGACCAGAGAGCCGCCTTCGCCACTGGTGTTCTTCCATATATCTACGCATTCCACCGCTACACATGGAGTTCCACTCTCCTCTTCTGCACTCAAGTTCAACAGTTTCTGATGCAATTCTCCGGTTGAGCCGAAGGCTTTCACATCAGACTTATTTAACCGCCTGCACTCGCTTCACGCCCAATAAATCCGTACAACGCATGCCACCGACGTATGACCCATGCTCCTGGCACATA
+
CC<<@CFCGC@F@D<FGG@F9FEDCFD,FFGDGGDE:CGGGGGGGCDFFGCC@FCCE@7B7F7EFACE@FFFGGGF8,,<FG@FGGFGG7?E<@,B4BAAFEFCF<<EFFF9,DCCC=EEC<4+@@FG9E9=?FCEFG;E,@F,@BF9B9DA8,,,@DF?,3=EEGGGG,==ECFF8,6BD+62+@=++=3=++3:3=*<**;**;>ECA9A+99:@AC*=+4>*1/5->(-(855(6/(()/(/(42(().)19((,(/,/),4,--5)47(((-(4()(.),(((((4),(.(,,.(..
@M05025:18:000000000-B3NL5:1:1101:22499:9535 2:N:0:TCGAAG
CTATACGGACTACCCGGGTATCTAATCCTGTTCGCTACCCATGCTTTCGAGCCTCAGCGTCAGTTGCAGACCAGAGAGCCGCCTTCGCCACTGGTGTTCTTCCATATATCTACGCATTCCACCGCTACACATGGAGTTCCACTCTCCTCTTCTGCACTCAAGTTCAACAGTTTCTGATGCAATTCTCCGGTTGAGCCGAAGGCTTTCACATCAGACTTATTGAACCGCCTGCACTCGCTTTACGCCCAATAAATCCGGACAACGCTTGCCACCTACGTATTACCGCGGCTGCTGGCACGTA
+
CCCCCGGGGGGGGGGGGGGGGGGGGGGGGGGGGGGGGGGGGGGGGGGGGGGGGGGGGGGGGGGGGGGGGGGGGGGGGGGGGGGGGGGGGGGGGGGFFGGGGGGGGGGGGGGGGGGGGDFGGGGGGGGGGGGGGGGGGGGGFGGGGGB=FGGGGGGGGGGFGFDGGGFGFGGGGGGGGFGGDGGFC:CFGCCDCGGGGGE5DCFFFFBAFA=AFF43>FFFF+BCE5@@B29((44;;9;?FFF@FFFD@FFFEEFFB0<;FFF>08?BB2AFFF0:F:?<:99<:>;00((14>?B0.(,.
@M05025:18:000000000-B3NL5:1:1101:4157:9554 2:N:0:TCGAAG
CTATACGGACTACCAGGGTTTCTAATCCTGTTCGCTACCCATGCTTTCGAGCCTCAGCGTCAGTTGCAGACCAGAGAGCCGCCTTCGCCACTGGTGTTCTTCCATATATCTACGCATTCCACCGCTACACATGGAGTTCCACTCTCCTCTTCTGCACTCAAGTTCAACAGTTTCTGATGCAATTCTCCGGTTGAGCCGAAGGCTTTCACATCAGACTTATTGAACCGCCTGCACTCGCTTTACGCCCAATAAATCCGGACAACGCTTGCCACCTACGTATTACCGCGGCTGCTGGCACGTA
+
CCCCCGGGGGGGGGGGGGGGGGGGGGGGGGGGGGGGGGGGGGFGGGGGGGGGGFGGGGGGGGGGGGGGGGGGGGGGGGGGGGGGGGGGGGGGGGGGFGGGGGGGGGGGGGGGGGGGGGGGGGGGGGGGGGFGGGGGGGGGGGGGGFGGGGGGGGGGGGGGGCDGGGGGGGGGGGGGGEFGGGGGC8DDEGGGCGFFGGDGDGFGFFFCFFFFFF6B=FFFFC9ABB>>FFDBFFEEBBF;<EE;;BF3@@F<)<<E:11(9?B19261?BFF6:(3:7)<:>AF:0(-2((4)).4826((
@M05025:18:000000000-B3NL5:1:1101:8165:9578 2:N:0:TCGAAG
CTATACGGACTACTAGGGTATCTAATCCTGTTCGCTACCCATGCTTTCGAGCCTCAGCGTCAGTTGCAGACCAGAGAGCCGCCTTCGCCACTGGTGTTCTTCCATATATCTACGCATTCCACCGCTACACATGGAGTTCCACTCTCCTCTTCTGCACTCAAGTTCAACAGTTTCTGATGCAATTCTCCGGTTGAGCCGAAGGCTTTCACATCAGACTTATTGAACCGCCTGCACTCGCTTTACGCCCAATAAATCCGGACAACGCTTGCCACCTACGTATTACCGCGGCTGCTGGCACGTA
+
CCCCCGGGGGGGGGGGGGGGGGGGGGGGGGGGGGGGGGGGGGGGGGGGGGGGGGGGGGGGGGGGGGGGGGGGGGGGGGGGGGGGGGGGGGGGGGGGGGGGGGGGGGGGGGGGGGGGGGGGGGGGGGGGGGGGGGGGGGGGGG;FGGFGGGGGGGGF?DEG8EGGGGFGGDGEEGFAFGCFGGGFFGCCEGGCDGGCFDBGGGFGFFFFFFC>4>ABEFEFFFF;4@F@B@F>BF4@BFFFFFE0;9BF@F;3)7?149;>>::;0,,-20<713??0.84>AAABB>967>FF0(((),,.
@M05025:18:000000000-B3NL5:1:1101:3687:9582 2:N:0:TCGAAG
CTATACGGACTACAAGGGTTTCTAATCCTGTTTGCTCCCCACGCTTTCGCACCTCAGTGTCAGTATCAGTCCAGGTGGTCGCCTTCGCCACTGGTGTTCCTTCCTATATCTACGCATTTCACCGCTACACAGGAAATTCCACCACCCTCTACCATACTCTAGCTCGCCAGTTTTGGATGCAGTTCCCAGGTTGAGCCCGGGGATTTCACATCCAACTTAACGACCCACCTACGCGCGCTTTACGCCCAGTAATTCCGATTAACGCTTTCACCCTCTGTATTACCGCGGCTGCTGGCACACC
+
CCCCCGGGGGGGGGGGGGFGGGGGGGGGGGGGGGGGGGGGGGGCFGGGGGGGGEFGGGGGGGGGGFGGFGGGGGGGFGGGGEG@FGGGGGGGGGGGGGGGGFGGGGGGFGGGGGGEEGGGGGGGCGEGGGGGFEFGGGGGGFFGGGGGGG8FCFFGGGGFGCGFGGG6EEFGGGGE8EFCFGGDGF9CGFCGD?FGGGFGGD49A6ABFF>6AF*>BA@4A6B(:=BF;@(4,:19@FFFF9>0:>90(55-5)<47(12<45((3((.4-8?6?0:AAA2AA41703>>(4)),((.(((
@M05025:18:000000000-B3NL5:1:1101:13477:9594 2:N:0:TCGAAG
CTATACGGACTACCCGGGTATCTAATCCTGTTCGATCCCCGCACTTTCGTGCCTCAGCGTCAGTAGGGCGCCGGAAGGCTGCCTTCGCAATCGGGGTTCTGCGTGATATCTATGCATTTCACCGCTACACCACGCATTCCGCCTTCTTCTCGCCCACTCAAGGCCCCCAGTTTCAACGGCCGGACGGGGTTGAGCCCCGAATTTTTACCGCTGACTTAAAAGCCCGCCTACGCACCCTTTAACCCCAATAAATCCGGATAACGCTCGCATCCTCCGCATTCCCGCGGCTCCTGTCACGGAG
+
CCCCCFGGGGGGGGGGGGGGGGGGGGGGGGGGGGGGGGGGGGGGGGGGGGGGGFGGGGGGGGGGGGGGGGGGGGGGGGGGGGGGGGGGGGGGGGGGGGGGGGGGGGGGGFGGGGGGGGGGGGGGGEEGGGGGGGGGGGGGGGGGGGGGGGGDGGGGGGGGGG8FEGGGGGC@:ECFGG4DDDCGGGGGDGGGGFGGGGFG:DFFFFFFFFEBEBFB<FA2?8>7?B91::?B;?>9BB??>>4<?BB038<A4>F9((,(9421-89616B>2<?(((-,)621>>(49((.,).)62((-
@M05025:18:000000000-B3NL5:1:1101:9921:9653 2:N:0:TCGAAG
CTATACGGACTACTCGGGTATCTAATCCTGTTCGCTACCCATGCTTTCGAGCCTCAGCGTCAGTTGCAGACCAGAGAGCCGCCTTCGCCACTGGTGTTCTTCCATATATCTACGCATTCCACCGCTACACATGGAGTTCCACTCTCCTCTTCTGCACTCAAGTTCAACAGTTTCTGATGCAATTCTCCGGTTGAGCCGAAGGCTTTCACATCAGACTTATTGAACCGCCTGCACTCGCTTTACGCCCAATAAATCCGGACAACGCTTGCCACCTACGTATTACCGCGGCTGCTGGCCCGTT
+
CCCCCGGGGGGGGFGGDGGGGGGGGGGGGGGGGGGGGGGGGGGGGGGGGGGGGGGGGGGGGDGGGGGGGGGGGGGGGGGGGGGGGGGGGGGGGGGGGGGGGGGGGGGGGGGGGGDGGGGGGGGGGGGGGGGGGGGGGGGGGGGGGGGGGGGGGGGGGGGGGFFGGGGGGGFGGGGGGGGGGFFDGGGGGGGGGGGGGGDGGGFGFFFFFFFFFFFFFFFFFF9ABB=>BFDFFE4BFB(8;CEF<2>F<DF<<EFFF0;BFF:>>?:?B?AFFFFF?FFAF4<9?B-32>66B?(((,41(
@M05025:18:000000000-B3NL5:1:1101:4921:9668 2:N:0:TCGAAG
CTATACGGACTACCCGGGTTTCTAATCCTGTTCGCTACCCATTCTTTCGAGCCCCAGCGTCAGTTGCAGACCAGAGAGCCGCCTTCGCCACTGGTGTTCTTCCATATATCTACGCATTCCACCGCTACACATGGAGTTCCACTCTCCTCTTCTGCACTCAAGTTCAACAGTTTCTGATGCAATTCTCCGGTTGAGCCGCAGGCTTTCACATCATACTTATTCAACCGCCTGCACTTGCTGTACGCCCAATAAATCCGGACAACGCCTGCCACCTATGACTGACTGCGCATGCTCGCCAGTA
+
-C<<A@--8F7<6;@:@6@;6@66,,,,CE<FF,F,CF8F<F,C6<EEB86@7,,86<FG6F79CCF9EF8@FG<,C@F86C6::=FE,,84,A,,B,C<5@9?E<FF,5AF?F++46F<5,,4++8=>:F8,,8?=,,647>D,,3>DC,AD8EF89D,=,7,,6,===38DDAC::9+++58+<C8ECC0;DCC;C*0**:0**49BF6F>+=4*8*/+++*9(:@@?DF;EE)/).).7<121130:4;65)4(-,31,(-9(3(482<(47))).).).))(-2((-44),(((,5-
@M05025:18:000000000-B3NL5:1:1101:8196:9685 2:N:0:TCGAAG
CTATACGGACTACCCGGGTATCTAATCCTGTTTGCTCCCCACGCTTTCGAGCCTCAGCGTCAGTTACAGACCAGAGAGCCGCCTTCGCCACTGGTGTTCCTCCATATATCTACGCATTTCACCGCTACACATGGAATTCCACTCTCCTCTTCTGCACTCAAGTTTCCCAGTTTCCAATGACCCTCCCCGGTTGAGCCGGGGGCTTTCACATCAGACTTAAGAAACCGCCTGCCCTCGCTTTACGCCCAATAAATCCGGACAACGCTTGCCACCTACGTATTACCGCGGCTGCTGGCCCGTT
+
CCCCCGGGGGGGGGGGGGGGGGGGGGGGGGGGGGGGGGGGGGGGGGGGGFGGGGGGGGGGGGGGGGGGGGGGGGGGGGGGGGGGGGGGGGGGGGGGGGGGGGGGGGGGGGGGGGGGGGGGGGGGGGGGGGGGGFFFGGGCFGGFGGCFGGGGGGGFGGGGFGDGGGGGGGFGGGGGGGGFGFGGGGGGDGDDDGFGGG5DGGFGFA=FFFAFFFFEFFFF6CF;@@9@F?01(,28,,13<AF??FFFFBF24<>BBB09F::9;??BBB<B8,8???2:>)461619B9(.2)(-(,(-(
@M05025:18:000000000-B3NL5:1:1101:18416:9691 2:N:0:TCGAAG
CTATACGGACTACCAGGGTTTCTAATCCTGTTCGCTACCCATGCTTTCGAGCCTCAGCGTCAGTTGCAGACCAGAGAGCCGCCTTCGCCACTGGTGTTCTTCCATATATCTACGCATTCCACCGCTACACATGGAGTTCCACTCTCCTCTTCTGCACTCAAGTTCAACAGTTTCTGATGCAATTCTCCGGTTGAGCCGAAGGCTTTCACATCAGACTTATTGAACCGCCTGCACTCGCTTTACGCCCAATAAATCCGGAACACGCTTGCCACCTACGTATTACCGCGGCTCCGGGCAGCTG
+
CCCCCEFGGGGGGGGGGGGGGGGGGG9EEGGGGGGGGGGGGGGFGGGGGGGGGGGGFGGGGGGFGGGDGFGGGGGGGGGGGGGGGGGGGDGGGGFGFGGDFGGGGGFGGFGGGGGCFGGGGGGGGEGGGGGGFFGFEFGEAFGGGGFFGGGGFFFEFFGGGFGAFGGGGGGFFFDE=FCGGCDGGFGGECDDGF7CG9?CDGFGFFF96@A9+;9=EFFEFF6A=B=9@F=2@=>62(88;>4(,69@;1)7C3.((.8((442>0:03:2411((8:<274)60((,((((--(-(((.(
@M05025:18:000000000-B3NL5:1:1101:10591:9749 2:N:0:TCGAAG
CTATACGGACTACCCGGGTATCTAATCCTGTTCGCTACCCATGCTTTCGAGCCTCAGCGTCAGTTGCAGACCAGAGAGCCGCCTTCGCCACTGGTGTTCTTCCATATATCTACGCATTCCACCGCTACACATGGAGTTCCACTCTCCTCTTCTGCACTCAAGTTCAACAGTTTCTGATGCAATTCTCCGGTTGAGCCGAAGGCTTTCACATCAGACTTATTGAACCGCCTGCACTCGCTTTCCGCCCAATAACTCCGGACAACCGCTGCCACCTAAGTATTCACGCGGCCTTCGGCAGCTC
+
CCCCCGGGGGGGGGGGGGGGGGGGGGGGGGGGGGDGGGGGGGGGGGGGGGGGGGGGGGGFGGGGFGGGGGGGG?FFGGGGGDGGGGGGGGGGGGFGGGGGGGGGGGGG9FGEFFGGGGGGGGGDEGGGGGGGFGGGGGGGGGGGGGFGFGGGGGGGGGGGGFAFGGGGGGGGGGGGGGGGGFFGGGGGGGGGGGDGGGEGGDAGFF46BF>A8A6@BCCFFFF9659B2==2:;4=1(/3()/(/81@?;;E));@<1:>>?0(((,-(,)).(.)(.).6--6((-(((,).460(,(.)
@M05025:18:000000000-B3NL5:1:1101:6570:9755 2:N:0:TCGAAG
CTATACGGACTACCGGGGTTTCTAATCCTGTTCGCTACCCATGCTTTCGAGCCTCAGCGTCAGTTGCAGACCAGAGAGCCGCCTTCGCCACTGGTGTTCTTCCATATATCTACGCATTCCACCGCTACACATGGAGTTCCACTCTCCTCTTCTGCACTCAAGTTCAACAGTTTCTGATGCAATTCTCCGGTTGAGCCGAAGGCTTTCACATCAGACTTATTGAACCGCCTGCACTCGCTTTACGCCCAATAAATCCGGACAACGCTTGCCACCTACGTATTACCGCGGCTGCTGGCACGTA
+
CCCCCGGGGGGGGGGGGGFGGGGGGGGGGGGGGGGGGGGGGGGGGGGGGGGGGGGGGGGGGGGGGGGGGGGGGGGGGGGGGGGGGGGGGGGGGGFGGGGGGGGGGGGGGGGGGGGGGGGGGGGGGGGGGGGGGGGGGGGGGGGGGGGGGGGGGFGGGGGGGGGGGGGGGFFFGGGGGGCGGGGGGGGGGDDGDGDGGD>GGGFGFF4AFFFF4FAEFFC?FFFCEBFFFFFFF@3;0>FFFEC;;@F?1=;@E?9027?BB?:9>FF:?:B>B<2?<8)6><<41913;>0:02:?<BF1.
@M05025:18:000000000-B3NL5:1:1101:3510:9757 2:N:0:TCGAAG
CTATACGGACTACCAGGGTATCTAATCCTGTTTGCTCCCCACGCTTTCGTGCCTCAGTGTCAGTGTTGGTCCAGGTAGCTGCCTTCGCCATGGATGTTCCTCCTGATCTCTACGCATTTCACTGCTACACCAGGAATTCCGCTACCCTCTACCACACTCTAGTCGCCCAGTATCCACTGCAGTTCCCAGGTTGAGCCCAGGGCTTTCACAACGGACTTAAACGACCACCTACGCACGCTTTCCGCCCAGTAATTCCGAGTAACGCTTGCACCCTTCGTATTACCGCGCCTGCTGGCACGAA
+
CCCCCGGGGGGGGGGGGGGGDGGGGGGGGGGFGGGGGGGGGGFGGGGGGGGGGFFCFEFGCCFGFDEFGGGGCFFGCFFGGGGCFGGGGGGGGGGGGGGGGGDFFFEGFGGGGGCGGDFFGGGGGGGGCFCFGC7EGGGGGEG6CEEGGGGGGGGGGGGGGGFFGGGGG8DDDDCDDFD6D6DGFGGGFDDFFFFGD+:9C?59A6<+=9CE*9?B=5C;8FEAB27@@FF=@>=@=@;<8)78@?04(645<E5C;;(,,952(48(,),8:?03-87??))-(2(-(,412)2:35:((
@M05025:18:000000000-B3NL5:1:1101:5276:9766 2:N:0:TCGAAG
CTATACGGACTACCCGGGTATCTAATCCTGTTTGCTCCCCACGCTTTCGAGCCTCAGCGTCAGTTACAGACCAGAGAGCCGCCTTCGCCACTGGTGTTCCTCCATATATCTACGCATTTCACCGCTACACATGGAATTCCACTCTCCTCTTCTGCACTCAAGTCTCCCAGTTTCCAATGACCCTCCCCGGTTGAGCCGGGGGCTTTCACATCAGACTTAAGAACCCGCCTGCGCTAGCTTTACGCCCAATAAATCCGGACAACGCTTGCCACCTACGTATTACCGCGGCTGCTGGCACGTC
+
CCCCCGGGGGGGGGGGGGGGGGGFGGGGGGGGGGGGGGGGGGGGGGGGGGGGGGGGGGGGGGGGFGGGFFGGGGGFFGGGGGGGGGGGGGGGGGGGGGGGGGGGGGGGGGGGGGGGGEFEGGGGDCFGGGFFGGFEGGGGGGGF=FGGGGGGGGGGGEDFGDGGDGGGGGFFGGGGGGGDDDGC?CDGGGGGGF5FFD4C;DF5AAAFFFFFBFA@EFE4FF:((6:>BF@F>;;>(.:9AFFBF>9BB?DA2:>:>>16>0((-8?324-4:??F???<?>9<:>>>>B(4370(()4,-
@M05025:18:000000000-B3NL5:1:1101:15648:9816 2:N:0:TCGAAG
CTATACGGACTACTGGGGTTTCTAATCCTGTTCGCTACCCATGCTTTCGAGCCTCAGCGTCAGTTGCAGACCAGAGAGCCGCCTTCGCCACTGGTGTTCTTCCATATATCTACGCATTCCACCGCTACACATGGAGTTCCACTCTCCTCTTCTGCACTCAAGTTCAACAGTTTCTGATGCAATTCTCCGGTTGAGCCGAAGGCTTTCACATCAGACTTATTGAACCGCCTGCACTCGCTTTACGCCCAATAAATCCGGACAACGCTTGCCACCTACGTATTACCGCGGCTGCTGGCACGTA
+
CCCCCGGGGGGGGGGGGGGGGGGGGGGGGGGGGGGGGGGGGGGGGGGGGGGGGGGGGGGGGDDGGFGGGGGGGGGGGGGGGGGGGGGGGGGGGGGGGGGGGGGGGGGGGGGGGGGGGGGGGGGGGGGGGGGGGGGGGGGGGGGGGGGGGGGGGGGGGGGGGGGGGGGGGFFGGGGGFGCDFGGGGGGFGGDGGGGGGGFGGGFGFFFFCFFAFFAEEFFFFFFEEB>FFFFDFF>EFF@FDCEFFB9@;;@3CFF@B9<>BFF9>:?((4<B013?<:<B:AA-,9B(((((),3:77?6.
@M05025:18:000000000-B3NL5:1:1101:24515:9817 2:N:0:TCGAAG
CTATACGGACTACCAGGGTTTCTAAGCCTGTTTGCTCCCCACCCTTTCGCTCCTCAGCGTCAGTTACGGCCCAGAGATCTGCCTTCGCCATCGGTGTTCCTCCTGATATCTGCGCATTCCACCGCTACACCAGGAATTCCAATCTCCCCTACCGCACTCTAGTCTGCCCGTACCCACTGCAGGCCGGAGGTTGAGCCTCCGGATTTCACAGCAGACGCGACAAACCGCCTACGAGCTCTTTACGCCCAATAATTCCGGATAACGCTTGCGCCCTACGTATTACCCCGGCTCCGGGACCGTG
+
CCCCCGGGGGGGFFGGGGFGGGGGGGGGGGGGGGGGGGGGGGGGGGGGDGGGGGGGGGGGGGDGGGGGGGGGGGGGGGGGFGGGGGGGGGGGGGGGGGGGGGGGGGGGGGGGGGGGGGGGGGGGGGGGGGGGGEGFGFGGGGGGGGGGGGGGGGGGGGGGGGGGFFGGGGGDGGGGGGGGGGGGGGCCCDCDGGGGGGFCCDEDEFFCCFF;AF41,>@1DADFD?;;68?BB?2>>?<>BFF(3(42414)).)6:94:3A>66:B(6((,2-((,.,):))6(,(-((((((-((-,4(
@M05025:18:000000000-B3NL5:1:1101:23400:9829 2:N:0:TCGAAG
CTATACGGACTACCAGGGTTTCTAATCCTGTTCGCTACCCATGCTTTCGAGCCTCAGCGTCAGTTGCAGACCAGAGAGCCGCCTTCGCCACTGGTGTTCTTCCATATATCTACGCATTCCACCGCTACACATGGAGTTCCACTCTCCTCTTCTGCACTCAAGTTCAACAGTTTCTGATGCAATTCTCCGGTTGAGCCGAAGGCTTTCACATCAGACTTATTGAACCGCCTGCACTCGCTTTACGCCCAATAAATCCGGACAACGCTTGCCACCTACGTATTACCGCGGCTGCTGGCACGTA
+
CCCCCGGGGGFGGGGGGECFGGGGGGGGGGGGGGGGGGGGGGGGGGGGGGFGGGGGGGGGGGGGGGGGGFGGGGCEDFGGGGGGGFGGGGGGGGGGGGGGDGGGGGGGGGGFGGDGGGGGGGGGGGCGGGFGGGGGGGGGDGGGGGCEFGGGGG8FD9EGGFGFCDFG?8EGFGGG8DDCFCFDCDFGEDGDGGGGGG575CFF5989BF9*+3;>ECCEFF6AEBFFFDBF@BEFBFFFFFF@02(2(/4@)9<8003;>:?>9B023().8:B?:<FB?A5-(,-(4(28?,.(2424(
@M05025:18:000000000-B3NL5:1:1101:21883:9840 2:N:0:TCGAAG
CTATACGGACTACCAGGGTATCTAATCCTGTTCGCTCCCCATGCTTTCGCTCCTCAGCGTCAGTAAATGCCCAGAGACCTGCCTTCGCCATCGGTGTTCCTCCTGATATCTGCGCATTTCACCGCTACACCAGGAATTCCAGTCTCCCCTACATCACTCTAGTCTGCCCGTACCCACCGCAGATCCGAGGTTGAGCCTCGGACTTTCACGGCAGACGCGACAAACCGCCTACGAGCTCTTTACGCCCAATAAATCCGGATAACGCTTGCGCCCTACGTATTACCGCGCCTGCTGTCACGTA
+
CCCCCGGGGGGFGGGGGGFFGGGFGGGGGGGGGGGGGGGGGGGGGGGGGGGGGFGGGGGGGGGGGGGFGGGGGGGGGGGGGGGGGGGGGGGGGGGGGGGGGGGGGGGGGGGGGGGGGGGGGGFGDCFFFGGGEEGGGGFGGGGGGFFDGGGGGGDFGGGDFFGGGGFGGGGGGGFGGEGGGGGGGFDDE>D7;FGGGGCGGDD7FFFFFF>>DFAB@>@6>ABFFFF9@D;B??B9(44A9.:::46?6?2A<4<329(4642:9<6069>1>0,4:172(-6<(11((((42:),4<?8(
@M05025:18:000000000-B3NL5:1:1101:16867:9849 2:N:0:TCGAAG
CTATACGGACTACACGGGTTTCTAATCCTGTTCGCTACCCATGCTTTCGAGCCTCAGCGTCAGTTGCAGACCAGAGAGCCGCCTTCGCCACTGGTGTTCTTCCATATATCTACGCATTCCACCGCTACACATGGAGTTCCACTCTCCTCTTCTGCACTCAAGTTCAACAGTTTCTGATGCAATTCTCCGGTTGAGCCGAAGGCTTTCACATCAGACTTATTGAACCGCCTGCACTCGCTTTACGCCCAATAAATCCGGACAACGCTTGCCACCTACGTATTACTGCGGCTGCTGGCACGTA
+
CCCCCGGGGGGGGGGGGGGGGGGGGGFGGGGGGGGGGGGFGFGGGGGGGGGGGGGGGGGGGGGGGFGGGGGGGGGGGGGGGGGGGGGGGGGGGGGGGGGGGGGGGGGGGGFGGFGGGGGGGGGGGGGGGGGGGGGGGGGFCGGGGGFGGGGGGGCGEFFGGFEFGGGGGGGGGGGGGFGGGCF=DFGGGGGGGGGGGGAGGDFG>6?AFFAFFFFEFFCCCF6CB9>>>DDBBE=;<B?DFFE;0>6<?F@E<))50611;(49B?B104934:(:<F7<,<A)-21((,-34?013)((,
@M05025:18:000000000-B3NL5:1:1101:15605:9856 2:N:0:TCGAAG
CTATACGGACTACCAGGGTTTCTAATCCTGTTCGCTACCCATGCTTTCGAGCCTCAGCGTCAGTTGCAGACCAGAGAGCCGCCTTCGCCACTGGTGTTCTTCCATATATCTACGCATTCCACCGCTACACATGGAGTTCCACTCTCCTCTTCTGCACTCAAGTTCAACAGTTTCTGATGCAATTCTCCGGTTGAGCCGAAGGCTTTCACATCAGACTTATTGAACCGCCTGCACTCGCTTTACGCCCAATAAATCCGGACAACGCTTGCCACCTACGTATTACCGCGGCTGCTGGCACGTA
+
CCCCCGGGGGGGFGGFGGEFGGGGGGGGGGGGGGGGGGGGGGGGGGGGGGGGGGGGGGGGGGGGGGGGGGGGGGGGGGGGGGGGGGGGGGGGGGGGGGGGEFGGGGGGGGGGGGDGGGGGGGGGGGGGGGGGGGFFFGGGEGGGCGGGFGGGGFFGDGGGFGGGGFGDFDDEGFG8FGDGGGGGGGGGGGDGGG?GGG59@DFGFFFFFFFFBF4>=AEF69EEED9=@99BBE==BBFFDFFFF;B?0@@)77<E960:08?6>2:?6728??BBBBB>:AFA8>09;91(2:700808(
@M05025:18:000000000-B3NL5:1:1101:11092:9859 2:N:0:TCGAAG
CTATACGGACTACTGGGGTATCTAATCCTGTTCGCTACCCATGCTTTCGAGCCTCAGCGTCAGTTGCAGACCAGAGAGCCGCCTTCGCCACTGGTGATCTTCCATATATCTACGCATTCCACCGCTACACATGGAGTTCCACTCTCCTCTTCTGCACTCAAGTTCAACAGTTTCTTATGCAATTCTCCGGTTGAGCCGAAGGCTTTCACATCAGACTTATTGAACCGCCTGCACTGCCTTTAGTCCCAAACATACCGGCACACCTTTGCCCCCACAGCATTTACCAGGCTCTGTGCATGTA
+
CBCC@EE@@FGCFC-,-+F@-@C,CFAFAEFFA,@BFFFFFG8F<FGACDFGGFEE<DFC@7@FE<@,C,9CCC8,C6BF>:B=C=?FEEB<?<5?,:FE<E<?FFGGGAFEG@FGGDGGGA<+@4>F9FBFAF8BECC>E94@D8F,4@DFC=9:DDC@@DDEFGGGEFAD8=8,2,DFD?+=D8=DG77C+0++9+<D*@C>ACFA6++3+/*))4*:AB>40<(>>@(2((*.07*>A))))9/.6(,,)./((66(,((((.6).4,,(((((((.)))))))-2(3()).)))).)
@M05025:18:000000000-B3NL5:1:1101:28852:9881 2:N:0:TCGAAG
CTATACGGACTACTGGGGTATCTAATCCTGTTCGCTACCCATGCTTTCGAGCCTCAGCGTCAGTTGCAGACCAGAGAGCCGCCTTCGCCACTGGTGTTCTTCCATATATCTACGCATTCCACCGCTACACATGGAGTTCCACTCTCCTCTTCTGCACTCAAGTTCAACAGTTTCTGATGCAATTCTCCGGTTGAGCCGAAGGCTTTCACATCAGACTTATTGAACCGCCTGCACTCGCTTTACGCCCAATAAATCCGGACAACGCTTGCCACCTACGTATTACCGCGGCTGCTGGCACGTA
+
CCCCCGGGGEGGGGDGGGGGGGGGGGGGGGGGGEGGGFGGFGGGGDGGGGFEGGGGGGG7FEGGGGGGGGGGFGGGGGGGGDGGGDGGGGGGGGAFFGFAFGDDFFFFGGF9<=CGGGGGFGGGGGDGGGGGGG,6@EEFFFD8,@@EFGGGF9EGGCGGGCE=DFGFGCDFF:EFGGDDD2DC9FDDG6CDDCGFCG>*;59*;6<E9AEF4F><>@AEFFFFB52525((06.0596;(.>D0:6/(,5;3.9(12((((.49<::((6>3:7??:>>?<<A?F26((((),,-23,4(
@M05025:18:000000000-B3NL5:1:1101:25124:9897 2:N:0:TCGAAG
CTATACGGACTACAAGGGTTTCTAATCCTGTTCGCTCCCCATGCTTTCGCTCCTCAGCGTCAGTAAATGCCCAGAGACCTGCCTTCGCCATCGGTGTTCCTCCTGATATCTGCGCATTTCACCGCTACCCCAGGAATTCCAGTCTCCCCTACATCACTCTAGTCTGCCCGTACCCCCCGCAGACCCGAGGTTGAGCCCCGGACTTTCACGGCAGACGCGACAAACCGCCTACGCGCTCTTCACGCCCAATAAATCCGGTTAACGCTTCCGCCCTCCGTATTCCACCGGCGCCTGGCACGTA
+
CCCCCGGGEGDF@<FGFGFFGGGGEGFFF9FFFGGGGECEFGCGFFGF7FCGGCFGGFEGEECFGGGGGGGGG@FGAEFGGGGF9EFFGC,B8C:?F:EF,AFEC,,A,5,<<FFCGD,A@E,8BECF,A:7@:?:E=FGFFEE,@EB8>=EFCAE=9FG8;,,,,3DDG+@>E8=C70?C***399**;97*CFFC*:55)/9=8F+1;)58:5@(=61BD3(83(7(4(,1(,7(432)64(432,,())6-:0(((,(.5,6?((.(--2631((,4().6)(((-((,(4:838?((
@M05025:18:000000000-B3NL5:1:1101:25005:9898 2:N:0:TCGAAG
CTATACGGACTACTGGGGTATCTAATCCTGTTCGCTACCCTTGCTTTCGAGCCTCAGCGTCAGTTGCAGACCAGAGAGCCGCCTTCGCCACTGGTGTTCTTCCATATATCTACGTATTCCACCGCTACACATGGAGTTCCACTCTCCTCTTCTGCACTCAAGTTCAACAGTTTCTGATGCAATTCTCCGGTTGAGCCGAAGGCTTTCACATCAGACTTATTGAACCGCCTGCACTCGCTTTACGCCCAATAAATCCGGACAACGCTTGCCACCTACGTATTACCGCGGCCGCTGGCACGTA
+
CCCCCGGEGGGGGGGGGGGGGGGGGGGGGGGGGGGGGGGGGGGGGGGGGGGGGGGGGGGGGGGGGGGFGGGGGGFGGGGGGGFGGGGGGGGGGGGGGGGGGGGGGGGGGFGGGG,EFGGGGGGGGEGGGGGGGGFFEDGDGGGGGGGGGGGGGGGGGGGGFGGGGGGGG?EFGGFGFGFGFGFGFGGGGGGGGGGGGDFGD>CC9>FFFFFFFFFEFFC?FFFAE22==DFB=EFFBFFFFFE@D9:;=,/7>CFFB91(,41(2<BB?B<><7:3(.24:54)-7(-((,-(-1014<6(
@M05025:18:000000000-B3NL5:1:1101:11529:9953 2:N:0:TCGAAG
CTATACGGACTACCAGGGTTTCTAATCCTGTTCGCTCCCCACGCTTTCGCTCCTCAGCGTCAGTAACGGCCCAGAGACCTGCCTTCGCCATTGGTGTTCTTCCCGATATCTACACATTCCACCGTTACACCGGGAATTCCAGTCTCCCCTACCGCACTCCAGCCCGCCCGTACCCGGCGCAGATCCACCGTTAGGCGATGGACTTTCACACCGGACGCGACGAACCGCCTACGAGCCCTTTACGCCCAATAAATCCGGATAACGCTCGCACCCTACGTATTACCGCGGCTGCTGGCACGTA
+
CCCCCGGGGGGGGGGGGGFGGGGGGGGGGGGGGGGGGGGGGGGGGGGGGGGGGGGGGGGGGGGGGGGGGGGGGGGGGGGGGGGGGGGGGCGFFGGGGGGGGGGGGGGGGGGGGGGGGGGGGGGGGEGGGGGGGGGGGGGGGGGGGGGGGGGGGGGEGGGGGCGGGGGGGGGGGGGGEGDG5DGGGGGGGGCDCGCGG7BDD<FGA=C6C+;B>E>>BF>>FE:7>4-9B:?FFFBB0??B:4>BFFFF?1:<BD>72663:9>39:?0009>:B((,.59244<462(423870(,(5:6(
@M05025:18:000000000-B3NL5:1:1101:11083:9969 2:N:0:TCGAAG
CTATACGGACTACCCGGGTTTCTAATCCTGTTTGCTCCCCACGCTTTCGTGCCTCAGTGTCAGTGTTGGTCCAGGTAGCTGCCTTCGCCATGGATGTTCCTCCTGATCTCTACGCATTTCACTGCTACACCAGGAATTCCGCTACCCTCTACCACACTCTAGTCGCCCAGTATCCACTGCAGTTCCCAGGTTGAGCCCAGGGCTTTCACAACGGACTTAAACGACCACCTACGCACGCTTTACGCCCAGTAATTCCGAGTAACGCTTGCACCCTTCGTATTACCGCCGCTGCTGCCACGAA
+
CCCCCGGGGGGGGGGGGGGGGGGGGGGGGGGGGGGGGGGGGGGGGGGGGGGGGGGGGGGGGGGGGGGGGGGGGGGGGGGGGGGGGGGGGGGGGGGGGGGGGGGGGGGGGGGGGGGGGGGGGGGGGGGGFGFGGGGGGGGGFGGGGGGGGGGGFGGGGCFGGFGGGGGGGGGGGGGGGGFGGGGGGGFGFGG?CFGGGGFGGGFG>AFFFFFFFEA9=FEEF44@BBB>@@EFFF22(71;?E<7@@6@DFFEC5CF@;BFF99:>BFBF?FF<?(4?:(,554<(((,,-3100)()),1(
@M05025:18:000000000-B3NL5:1:1101:23062:9987 2:N:0:TCGAAG
CTATACGGACTACAAGGGTATCTAATCCTGTTCGCTACCCATGCTTTCGAGCCTCAGCGTCAGTTGCAGACCAGAGAGCCGCCTTCGCCACTGGTGTTCTTCCATATATCTACGCATTCCACCGCTACACATGGAGTTCCACTCTCCTCTTCTGCACTCAAGTTCAACAGTTTCTGATGCAATTCTCCGGTTGAGCCGAAGGCTTTCACATCAGACTTATTGAACCGCCTGCACTCGCTTTACGCCCAATAAATCCGGACAACGCTTGCCACCTACGTATTACCGCGGCTGCTTGCACGTA
+
CCCCCGGGGGGGGGGGGGGGGGGGGGGGGGGGGGGGGGGGGGGGGGGGGGGGGFGGGGGGGGGGGGGGGGGGGGGGGGGGDGGGGGGGGGGGGGGGFCGGGGGGGGGCEGGGGGGGGGGGGGGGGGGGGGGGGGGGGGGFGGGGGGGGGGGGGGFGGGGFGCFFFGGGGGGGGGGGADCFGGGFGGGGGDGGGGGCGDBDDCFFFFFFFFFFFFFFFF=EFFACE==@B@=BBEEFDFFFF<CD<@BF;@EEE??EF(((-80,(4<:?B22?:02382<4<A<89241(-4)-40).2:.
@M05025:18:000000000-B3NL5:1:1101:9135:10018 2:N:0:TCGAAG
CTATACGGACTACTGGGGTTTCTAATCCTGTTCGCTACCCATGCTTTCGAGCCTCAGCGTCAGTTGCAGACCAGAGAGCCGCCTTCGCCACTGGTGTTCTTCCATATATCTACGCATTCCACCGCTACACATGGAGTTCCACTCTCCTCTTCTGCACTCAAGTTCAACAGTTTCTGATGCAATTCTCCGGTTGAGCCGAAGGCTTTCACATCAGACTTATTGAACCGCCTGCACTCGCTTTACGCCCAATAAATCCGGACAACGCTTGCCACCTACGTATTACCCCCGCTGCTGGCACGTA
+
CCCCCGGGGGGGGGGGGGGGGGGGGGGGGGGGGGGGGGGGGGGGGGGGGGFGGGGGGGGGGGGGGGGGGGGGGGGFGGGGGGGGGGGGGGGGGGFGGGGGGGGGGGGGGGGGGGGGGGGGGGGGGGGGGGGGGGGGGGGGGFEGFGCFGGGGGGGGGDGGGGCFGGFGGGGE:AFFGGGGGFGGGFDGGGGCDGGGGGFGG5AFFFFCAFFAFAF:=F4EF=A=EDB(:>=D((*086(1=EE0?9B?@3;ACCEE01<F9::0123(08>?:08>(..4>DA)(((-4422:7(8?B?6(
@M05025:18:000000000-B3NL5:1:1101:4602:10028 2:N:0:TCGAAG
CTATACGGACTACACGGGTATCTAATCCTGTTCGATACCCACGCTTTCGTGCCTCAGCGTCAGTAGGGCGCCGGTATGCTGCCTTCGCAATCGGAGTTCTGCGTGATATCTATGCATTTAACCGCTACACCACGCATTCCGCATACTTCTCGCCCACTCGAGGCCGCCAGTTTCAACGGCAGGCCGGGGTTGAGCCCCGACATTTGACCGCTGACTTAACAGCCCGCCTACGCACCCTTTAAACCCAATAAATCCGGATAACGCTCGCATCCTCCGTATTACCGCGGCTGCTGGCACGGAG
+
CCCCCGGGGGGGGGGGGGGGGGGGGGGGDGGGGGGGGGGGGGGGGGGGGGGGGGGGGGGGGGGGGGGFFFGGGGGGGFGGDGGGGGGGGGGGFGGGGGGGGGEGGGGGGGAFGGCFFFFGGGGGGDEGGGEFGGG>ECFGFGGGGGGGFGGCEC>EGFFE?EGCDEGGGDGFGGG7CGDDGCDDGCDCGDGDFGGGFD5CD))26@FFFEFF)7@2<954**8?<>67?B?:>FFFF:7?2<<A?<0:808.26379?34),(((-((-41:5<?9B??:<><(3199>042)2:(<(39-
@M05025:18:000000000-B3NL5:1:1101:12600:10056 2:N:0:TCGAAG
CTATACGGACTACCGGGGTATCTAATCCTGTTCGCTACCCATGCTTTCGAGCCTCAGCGTCAGTTGCAGACCAGAGAGCCGCCTTCGCCACTGGTGTTCTTCCATATATCTACGCATTCCACCGCTACACATGGAGTTCCACTCTCCTCTTCTGCACTCAAGTTCAACAGTTTCTGATGCAATTCTCCGGTTGAGCCGAAGGCTTTCACATCAGACTTATTGAACCGCCTGCACTCGCTTTACGCCCAATAAATCCGGACAACGCTTGCCACCTACGTATTACCGCCGCTGATGGCACGTA
+
CCCCCGGGGGGGGGGGGGGGGGGGGGGGGGGGGGGGGGGGGGGGGGGGGFGGGGGGGGGGGGGGGGGGGGGGFGDGGGGGGGGEGGGGGGGGGGFFFGFGGGGGGGGGGGGGGGGGGGGGGGGEGEGCFGGFGGGGGFGFGGGGGGGGGGGGGGGGGGFGGGGGGGGGFGFDFGGGGDFFGGGGC:FFGCGGGGDGGGFGGGFGFFFFF+3;+6A:>AECFAFCFF2>><;@@FE@@@0?D);3<70(6(;E<?C@>B091??04::1(49<<18?(.<<?).421(--(((.).21)4(,
@M05025:18:000000000-B3NL5:1:1101:14980:10071 2:N:0:TCGAAG
CTATACGGACTACCCGGGTTTCTAATCCTGTTTGCTCCCCACGCTTTCGAGCCTCAACGTCAGTTACCGTCCAGTAAGCCGCCTTCGCCACTGGTGTTCCTCCTAATATCTACGCATTTCACCGCTACACTAGGAATTCCGCTTACCTCTCCGGCACTCTAGAAAAACAGTTTCCAATGCAGTCCTGGGGTTAAGCCCCAGCCTTTCACATCAGACTTGCTCTTCCGTCTACGCTCCCTTTACACCCAGTAAATCCGGATAACGCTTGCCCCCTACGTATTACCGCGGCTGCTGGCCCGTA
+
CCCCCGGGGGGGGGGGGGFGDGGGGGGGGGGGGGGGGGGGGGGGGGGGGGGGGGGGGGGGGGGGGGGGGGGGGGGGGGGGGGGGGGGGGGGGGGGGGGGGGGGGGGGGGGGGGGGGGGGGGGGGGGGGGGGGGGGGGGGGGGGGGGGGFGGGGGGGGGGGGGGGGGGGGGGGGGGGFGGGGGFGGGGGGGGGGGGGFDEGGGFGFFFFFFFFFFFEEF7C8BFFFEFF?FFF09?DB?DF8>EFFFFF?ECCC6CE>>0:B9<:>FB2<F??>9BF<8<<49A)((129(4:?7?<(246,
@M05025:18:000000000-B3NL5:1:1101:20957:10108 2:N:0:TCGAAG
CTATACGGACTACCAGGGTTTCTAATCCTGTTTGCTCCCCACGCTTTCGCACCTGAGCGTCAGTCTTTGTCCAGGGGGCCGCCTTCGCCACCGGTATTCCTCCAGATCTCTACGCATTTCACCGCTACACCTGGAATTCTACCCCCCTCTACAAGACTCTAGCCTGCCAGTTTCGGATGCAGTTCCCAGGTTGAGCCCGGGGATTTCACATCCGACTTGACAGACCGCCTGCGTGCGCTTTACGCTCAGTAATTCCGGTTAACGCTTGCACCCTCCGTATTACCGCGGCGGCTGGCACGGG
+
CCCCCGGGGGGGGFGGGGGGEFEFGGGGEGGFGGGG9EFGGGGEFGGGGGGGGGGGFGGGGGGGGGGGGGGCF@GGGGGEGGGGEGGGCFCDFFGGGFFFFFGCFC@FGFGGGFDCC@EGGGGGEEEGGGCGGGGGGGGGGGFFFGGGGGFFGGDCFFGGGGFGGDFFGGFGGFGGC*7CCFC>FGCDFC9CGDFGGDE4CCDDF4F++AAFF8)39DF@FFF;6266>(2((-,329;6?BF??(4,469>6.))((-3<AFB;FF662)83-4:6:BBF<A2(4029(-3((,4(,(((
@M05025:18:000000000-B3NL5:1:1101:2679:10111 2:N:0:TCGAAG
CTATACGGACTACAGGGGTTTCTAATCCTGTTTGCTCCCCACGCTTTCGCACCTGAGCGTCAGTCTTTGTCCAGGGGGCCGCCTTCGCCACCGGTATTCCTCCAGATCTCTACGCATTTCACCGCTACACCTGGAATTCTACCCCCCTCTACAAGACTCTAGCCTGCCAGTTTCGGATGCAGTTCCCAGGTTGAGCCCGGGGATTTCACATCCGACTTGACAGACCGCCTGCGTGCGCTTTACGCCCAGTAATTCCGATTAACGCTTGCACCCTCCGTATTACCGCGGCTGCTGGCCCGGG
+
CCCCCGGGGGGGGGGGGGGGGGGGGGGGGGGGGGGGGFGGGGGGGGGGGGGEGGGGGGGGGGGGGGGGDGGGGGFGEGGGGGGGGGGGGGGGGGGGGGGGGGGGGGGGGGGGGGGGG7FGGGGGGGGGGGGGGGFGGGGGGGDGGGGGGGFGGGGGGGGGGFGGGGFGGGFGCFEEGCDGFGGGFEFFG?FF<FGGGGFGGGD5FFFFFFFFF>BB;FFFFFFFFFF>>FFFFF<FF>><B).2:(33??FAD9AFF0::3A<6926:BFFFBBF:0-(4:A>2(11-(13<??812(7,(
@M05025:18:000000000-B3NL5:1:1101:13788:10120 2:N:0:TCGAAG
CTATACGGACTACAGGGGTTTCTAATCCTGTTCGCTACCCATGCTTTCGAGCCTCAGCGTCAGTTGCAGACCAGAGAGCCGCCTTCGCCACTGGTGTTCTTCCATATATCTACGCATTCCACCGCTACACATGGAGTTCCACTCTCCTCTTCTGCACTCAAGTTCAACAGTTTCTGATGCAATTCTCCGGTTGAGCCGAAGGCTTTCACATCAGACTTATTGAACCGCCTGCACTCGCTTTACGCCCAATAAATCCGGACAACGCTTGCCACCTACGTATTACCGCGGCTGCTGGCACGTC
+
CCCCCGGGGGGGGGGGGGFGGGGGGGGGGGGGGGGGGGGGGGGGGGGGGGGGGGGGGGGGGGGGGGGGGGGGGGGGGGGGGGGGGGGGGGGGGGGGGGGGGGGGGGGGGGGGGGGGGGGGGGGGGGGGGGGGGGGGGGGGGGGGGGGGGGGGGGGGGGGGGGGGGGDFGGGGGGGGGGGGGDFCFGGGGGGGDGGGGGFGGG5*AFFAFFFFAAA@EFFFF>FCE@6@55>D@>4=;9?F@)90?@9;?@EFFEF@B9?BFB<1;3:0<?<<348>177A?>BF(,4161,4:2(81414-
@M05025:18:000000000-B3NL5:1:1101:11587:10120 2:N:0:TCGAAG
CTATACGGACTACAGGGGTTTCTAATCCTGTTCGCTACCCATGCTTTCGAGCCTCAGCGTCAGTTGCAGACCAGAGAGCCGCCTTCGCCACTGGTGTTCTTCCATATATCTACGCATTCCACCGCTACACATGGAGTTCCACTCTCCTCTTCTGCACTCAAGTTCAACAGTTTCTGATGCAATTCTCCGGTTGAGCCGAAGGCTTTCACATCAGACTTATTGAACCGCCTGCACTCGCTTTACGCCCAATAAATCCGGACAACGCTTGCCACCTACGTATTACCGCGGCTGCTGGCACGTA
+
CCCCCGGGGGGGGGGGGGGGGGGGGGGGGGGGGGGGGGGGGGGGGGGGGGGGGGGGGGGGGGGGGGGGGGGGGGGGGGGGGGGGGGGGGGGGGGGGGGGGGGGGGGGGGGGGGGGGGGGGGGGGGGGGGGGGGGGGGGGGGGGGGGGGGGFGGGGGGGGGGGFGGGGGCGGGGGGGCFGGGDFFGGGGGGDGGGGGGGDGGGFGFFFFFFFFFFFEFFFFFFFFF9BBFFF=DE4@@FFDF371?BBDFFFFCCEEB>09>:?>>F?F?29??:02242<?BFF?(37>>>F0>(272<F.
@M05025:18:000000000-B3NL5:1:1101:23193:10125 2:N:0:TCGAAG
CTATACGGACTACTAGGGTATCTAATCCTGTTCGCTACCCATGCTTTCGAGCCTCAGCGTCAGTTGCAGACCAGAGAGCCGCCTTCGCCACTGGTGTTCTTCCATATATCTACGCATTCCACCGCTACACATGGAGTTCCACTCTCCTCTTCTGCACTCAAGTTCAACAGTTTCTGATGCAATTCTCCGGTTGAGCCGACGGCTTTCACATCAGACTTATTGAACCGCCTGCACTCGCTTTACGCCCAATAAATCCGGACAACGCTTGCCACCTACGTATTACCGCGGCTGCTGTCACGTA
+
CCCCCGGGGGGGGGGGGGCFCEFGGGGGGFGFFEGEGGGGFGGFGGGGE?<FFGGFFGGGGGGGGGFGGGCFDGGGGGGFGGGGDGD7FDGGG8BFGGGGGGGGGGGGGGFGGGGGGGG9FFGGDFGGGGFFF@@FGGG9;E=?D8FFGGGGGGGGGGGFC?E;FFDFD,EC==FG,=DDFCDFFDFGG>DGGD::CCB*<D>C?FFACFFFF46BFFEF64B=BB9BBFF0=@A;DF<86;C?@B(663=A3?C;0(((-4<;(-41(.-8<B?F(,).8A<.4;66(-3:??-46<14(
@M05025:18:000000000-B3NL5:1:1101:23088:10145 2:N:0:TCGAAG
CTATACGGACTACCCGGGTATCTAATCCTGTTTGCTCCCCACGCTTTCGCACCTCAGTGTCAGTATCAGTCCAGGTGGTCGCCTTCGCCACTGGTGTTCCTTCCTATATCTACGCATTTCACCGCTACACAGGAAATTCCACCACCCTCTACCATACTCTAGCTCGCCAGTTTTGGATGCAGTTCCCAGGTTGAGCCCGGGGATTTCACATCCAACTTAACGAACCACCTACGCGCGCTTTACGCCCAGTAATTCCGATTAACGCTTGCACCCTCTGTATTACCGCGGCTCCTGGCCCAGG
+
CCCCCGGGGGGGGGGGGGGGGGGGGGGGGGGGGGGGGGGGGGGGGGGGGGGGGFGGGGGGGGGGGGGGGGGGGGGGGGGGGGGGGGGGGGGGGGGGGGGGGGGGGGGGGGGFGGGGGGGGGGGGGGGGGGGGGGGGFDGGGGGGGGGGGGGGGGG?FGGGGGGDDEGGGGGGGGGDFGGGGGGGGGGGGGGGGGFGGGF9CDADFFFFFFF;AAAEFFFEABEDF6@@<F8@09;FF(4??A41<B><<0-6<<2<:1428>4,31:?B7)44(,47B)46<FA?0(479(-8).4((,4(
@M05025:18:000000000-B3NL5:1:1101:15309:10151 2:N:0:TCGAAG
CTATACGGACTACCCGGGTATCTAATCCTGTTTGCTCCCCACGCTTTCGTGCCTCAGTGTCAGTGTTGGTCCAGGTAGCTGCCTTCGCCATGGATGTTCCTCCTGATCTCTACGCATTTCACTGCTACACCAGGAATTCCGCTACCCTCTACCACACTCTAGTCGCCCAGTATCCACTGCAGTTCCCAGGTTGAGCCCAGGGCTTTCACAACGGACTTAAACGACCACCTACGCCCGCCTTACGCCCAGTAATTCCGAGTAACGCTTGCACCCTTCGTATTACCGCGGCTGCTGGCCCGCA
+
CCCCCGGGGGGGGGGGGCCFFGGGGGGGGGGGGGGGGGGGGGGGGGGGGGFDGGGGGGGGGGGGGGGGGGGGGGGGGGGGGGGGGGGGGGGFGGGGGGGGGGGGGGGGGGGGGGDG7FF9FGGGGGGGGGGGGGGGGGGGGGGGGGGGGGGGGGF8EGGGGGGG>EGC>DED=EGC8ADFGD?FGGGGG?9:CGFGGFC?GDD5C>A9FCFD?DF>2AAF+@>=AF>>D=EF@=-5>B(16=ED?BB?3/9CC?)93((404<39?6(1)).,41:12(34:AA063(((-()4((:(7(,
@M05025:18:000000000-B3NL5:1:1101:21909:10166 2:N:0:TCGAAG
CTATACGGACTACCGGGGTATCTAATCCTGTTTGCTCCCCACGCTTTCGCACCTCAGTGTCAGTATCAGTCCAGGTGGTCGCCTTCGCCACTGGTGTTCCTTCCTATATCTACGCATTTCACCGCTACACAGGAAATTCCACCACCCTCTACCATACTCTAGCTTGCCAGTTTTGGATGCAGTTCCCAGGTTGAGCCCGGGGATTTCACATTCAACTTAACAAACCACCTACGCGCGCTTTACGCCCAGTAATTCCGATTAACGCTTGCACCCCCCTTATTACCCCGGCTGCTGGCACAGA
+
CCCCCGGGGGGGGGGGGGGGGGGGGGGGGGGGGGGGGGGGGGGGGGGGGGGGGGGGGGGGGGGGGGGGGGGGGGGGGGGGGGGGGGGGGGGGGGGGGGGGGGGGGGGGGGGGGGGGGGGGGGGGGGGGGGGGGGGGGGGFGGGGGGGGGGGGGGGGGGGGGGGGFGGGGGFGFFGGGGGGGGGGGGGGGGGGGFFFGGFGGG>CAFFFFFFFFFFFFFFFFFFBDFFFFD;=<@BBFB0<DEFB?B031:>.<<94410<:<<?B6?<6?7?6(,((,)6444)(-(4>>>BF?2:243?(
@M05025:18:000000000-B3NL5:1:1101:24605:10181 2:N:0:TCGAAG
CTATACGGACTACCGGGGTATCTAATCCTGTTCGCTACCCATGCTTTCGAGCCTCAGCGTCAGTTGCAGACCAGAGAGCCGCCTTCGCCACTGGTGTTCTTCCATATATCTACGCATTCCACCGCTACACATGGAGTTCCACTCTCCTCTTCTGCACTCAAGTTCAACAGTTTCTGATGCAATTCTCCGGTTGAGCCGAAGGCTTTCACATCAGACTTATTGAACCGCCTGCACTCGCTTTACGCCCAATAAATCCGGACAACGCTTGCCACCTACGTATTACCGCGGCTGCTGCCACGTG
+
CCCCCFGGDGFGGFGGGGGGGFGGFFEFCFGGFGGGGGGGGGGGGGGGGFCFGFGGGGGGGGGGGGG?FGGGGGGGGGGGGGGGGGGGGGGGGGFEFGGGGGGGGGGGGGGGGGEGEEFCEFCF7FGGGGGGGGGGGGGGGGGGFGGGGGGCFG8FEGGFGCDDFFGCGGDG:CFDFGGGG7CFGFGGGC?DG>GGGGECGDA>AAFFFFFFFF>EFFFCF=C>EBB=-4;<FEAFFFFDF<C;D(:@FFF=EEFEB7<;>BF>BFFFFFF2<B?FB?D>2>D>899((46?B)).,)3?(
@M05025:18:000000000-B3NL5:1:1101:9056:10182 2:N:0:TCGAAG
CTATACGGACTACAAGGGTATCTAATCCTGTTCGCTACCCATGCTTTCGAGCCTCAGCGTCAGTTGCAGACCAGAGAGCCGCCTTCGCCACTGGTGTTCTTCCATATATCTACGCATTCCACCGCTACACATGGAGTTCCACTCTCCTCTTCTGCACTCAAGTTCAACAGTTTCTGATGCAATTCTCCGGTTGAGCCGAAGGCTTTCACATCAGACTTATTGAACCGCCTGCACTCGCTTTACGCCCAATAAATCCGGACAACGCTTCCCACCTACGTATTACCCCGGCTGCTGGCCCGTA
+
CCCCCGGGGGGGGGGGGGGGGGGGGGGGGGGGGGGGGGGGGGGGGGGGGGGGGGGGGGGGGGGGGGGGGGGGGGGGGGGGGGGGGGGGGGGGGGGGGGGGGGGGGGGGGGGGGGGGGGGGGGGGGGGGGGGGGGFGGGGGGGGGGGGGGGGGGGGGGGGGGGFGGGGGGGGGGGGGFGGGGGGGGGGGGGGGGFGGGDFGGGFGAAFFFFCA>FFEBFFFFCFEFFFFB@>BDE5BBF7D;6E?DFBD;34;E5?1>0190?:(3::(5:<:?122(2)-4<<>,,(1(-41:?,,.,39,
@M05025:18:000000000-B3NL5:1:1101:3634:10209 2:N:0:TCGAAG
CTATACGGACTACAAGGGTTTCTAATCCTGTTCGCTACCCATGCTTTCGAGCCTCAGCGTCAGTTGCAGACCAGAGAGCCGCCTTCGCCACTGGTGTTCTTCCATATATCTACGCATTCCACCGCTACACATGGAGTTCCACTCTCCTCTTCTGCACTCAAGTTCAACAGTTTCTGATGCAATTCTCCGGTTGAGCCGAAGGCTTTCACATCAGACTTATTGAACCGCCTGCACGCGCTTTACGCCCAATAAATCCGGACAACGCTGTCCACCTACGTATTACCCCGGCTGTTGGCAGGAG
+
CCCCCGGGGG7ECEFFGECA-E<D<CA9CFEEFC7F:@FFGGGGGF9FEDEBB8C<FGGEFGEFGGGCFFCCEFEGGG7FFCG@CEFDCC:FEFFF<,CFF9FFDFFF9<FGGGGGGGGGCGGGCGGGDGFFFFA,@=EGGG98EF==DFFDFDFFF=8@F?6>CEGGFGGGGGGGGGGGGFGF+=?DGGDD+=FFFGFDG5*0AAF9<E1A>A4>3A9A6CF4>492@DD>D5(((,6113>@F917@8;;E3C30(41>F0712(()89<:(((,,.6:)6-(-,(((,().44,((((
@M05025:18:000000000-B3NL5:1:1101:11953:10223 2:N:0:TCGAAG
CTATACGGACTACCGGGGTATCTAATCCTGTTTGCTCCCCACGCTTTCGAGCCTCAGCGTCAGTTACAGACCAGAGAGCCGCCTTCGCCACTGGTGTTCCTCCATATATCTACGCATTTCACCGCTACACATGGAATTCCACTCTCCTCTTCTGCACTCAAGTTTCCCAGTTTCCAATGACCCTCCCCGGTTGAGCCGGGGGCTTTCACATCAGACTTACGAAACCGCCTGCGCTCGCTTTACGCCCACTAAATCCGGACAACGCTTGCAACTTACCACTTACATCACATCATGCACCGTG
+
CCCCCFFFGGGGG<:FGG@FFEFEGC<FDCFDGGFGEGCEGGEEEE<FG<CEEGFEFD:FFE:FFGGGGDE<FFF8,B,B6:FGGGEGGEGGG8,BF?AFEE<FF9FD<E9FAFDCGGF9@5CFEC@FGGGGEGBF98>DDFGF,>>EGGGGGFGEDF8=D,67,DD=AEFGGFGE@CCCCG?;7:+377D?C**;CC>4D)5C4;4:FFFF==F@;A>)8AFD>(1108((,(21(418()-,19BB((,4))-.(,,41(.(4(,(())4(-))())()).)).)).)).))))),(,(
@M05025:18:000000000-B3NL5:1:1101:5720:10250 2:N:0:TCGAAG
CTATACGGACTACTAGGGTTTCTAATCCTGTTTGCTCCCCACGCTTTCGAGCCTCAGCGTCAGTTACAGACCAGAGAGTCGCCTTCGCCACTGGTGTTCCTCCACATATCTACGCATTTCACCGCTACACGTGGAATTCCACTCTCCTCTTCTGCACTCAAGTTCTCCAGTTTCCAATGACCCTCCCCGGTTGAGCCGGGGGCTTTCACATCAGACTTAAAGAACCGCCTGCGCTCGCTTTACGCCCAATAAATCCGGACAACGCTTGCCACCTACGTATTACCGAGGACTCTGGCCCTGC
+
CCCCCGGEFGGGFGGGGGGGGGGGGGGGGGGFGGGGGGGGGGGGGGGGGGGGGF8FGGGGGGEFFGGGGGGFFGGGGEGGGGGGGGGGEGGGGFGGGGGGGFGGGGGGGFFGGGGGGGGFGG9FGCFGGGGFGGFAEFGGGG98EFGGGGGGGGGGGGGFGFGFA=FGFF=EFGGDFGCFF?FDGGGGEGGGDGDGGCDDCGFDFFFFFBFFAF*5@F<C=A6=@F0:><=71212((-2:5<::9>:BFFFF>9>9><B01?19::(1(42220>038A?44)(((-(((.6>7:(((((
@M05025:18:000000000-B3NL5:1:1101:5900:10259 2:N:0:TCGAAG
CTATACGGACTACCGGGGTTTCTAATCCTGTTTGCTCCCCACGCTTTCGAGCCTCAACGTCAGTTACCGTCCAGTAAGCCGCCTTCGCCACTGGTGTTCCTCCTAATATCTACGCATTTCACCGCTACACTAGGAATTCCGCTTACCTCTCCGGCACTCTAGAAAAACAGTTTCCAATGCAGTCCTGGGGTTAAGCCCCAGCCTTTCACATCAGACTTGCTCTTCCGTCTACGCTCCCTTTACACCCAGTAAATCCGGATAACGCTTGCCCCCTACGTATTACCGCGGCTGCTGGCCCGTA
+
CCCCCGGGGGGGGGGGGGFGGGGDGGGGGGGGGGGGGGGGGGGGGGGGGGGGGGGGGGGGGGGGGGGGGGGGGGGGGGGGGGGGGGGGGGGGGGGGGGGGGGGGGGGGGGGGGGGGGDGGGGGGGGGGGGFGGGGGGGGGFGGGGGGGGGGGGGGGGFGGGGCGGG8CFGFGGGGGFGGGGGGGGGGFGGGGGGGFDDEGGGFGFFFFFFAFFFF@FFEEAFFFFFFFFF@3=91<>?DFFCFEEDBFFFFBABFF>F:BF28:(2?:?F:1>BBFF:2:?4<<:>1(436:?)34(49>(
@M05025:18:000000000-B3NL5:1:1101:23938:10282 2:N:0:TCGAAG
CTATACGGACTACCCGGGTTTCTAATCCTGTTCGCTACCCATGCTTTCGAGCCTCAGCGTCAGTTGCAGACCAGAGAGCCGCCTTCGCCACTGGTGTTCTTCCATATATCTACGCATTCCACCGCTACACATGGAGTTCCACTCTCCTCTTCTGCACTCAAGTTCAACAGTTTCTGATGCAATTCTCCGGTTGAGCCGAAGGCTTTCACATCAGACTTATTGAACCGCCTGCACTCGCTTTACGCCCAATAAATCCGGACAACGCTTGCCACCTACGTATTACCGCGGCTGCTGGCACGTC
+
CCCCCGGGGGGGGGGGGGGGGGGGGGGGGGGGGGGGGGGGGGGGGGGGGGGGGGGFGGGGGGGGGGGGGGGGGGGGGGGGGGGGGGGGGGGGGGGGGDGFGGGGGGGGGGGGGGGGGGGFGGGGGGGGGGGGGGGGGGGGGGGGFGGGGGGGGFFGGGGGG?FGGGGGGGGGGGGGGFGGGFFGGC?CGGGGCGGGGGFGGGFGFFFFFFFAFFFFFFFFFFFFFF@BFDDFBEEEDFFFFEF?D1;DFFFFFFFFF9?19B<F>BF?0?<7:?BF1:2<?44-(---9B0(,4,0,)4:(
@M05025:18:000000000-B3NL5:1:1101:14280:10291 2:N:0:TCGAAG
CTATACGGACTACAGGGGTTTCTAATCCTGTTTGCTCCCCACGCTTTCGCACCTGAGCGTCAGTCTTTGTCCAGGGGGCCGCCTTCGCCACCGGTATTCCTCCAGATCTCTACGCATTTCACCGCTACACCTGGAATTCTACCCCCCTCTACAAGACTCTAGCCTGCCAGTTTCGGATGCAGTTCCCAGGTTGAGCCCGGGGATTTCACATCCGACTTGACAGACCGCCTGCGTGCGCTTTACGCCCAGTAATTCCGATTAACGCCTGCACCCTCCGTATTACCGCGGCTGCTGGCCCGTG
+
CCCCCGGGGGGGGGGGGGGGGGGGGGGGGGGGGGGGGGGGGGGGGGGGGGGGGGGGGGGGGGDGGGGGGGGGGGFGGGGGGGGGGGGGGGGGDGGEGGGGGGGGFGGGGGGGGGGGGGGGGGGGGGGGGGGGGGFCGGGGGGGDFGGEGGGGFF?GFGGGGFGGGGGGFFGFFGDGCGGGGGGFDFGGE<?8CFGGGGEGGCEDFFFFFFFFFFFFFFFEFFFFFF9BFFFFF:?B9>61:<>::F;6(54>256A?6:<<<D60(416:>483?BF?:08)6<,-((,(,4045:121((
@M05025:18:000000000-B3NL5:1:1101:3080:10311 2:N:0:TCGAAG
CTATACGGACTACAAGGGTTTCTAATCCTGTTTGCTCCCCACGCTTTCGAGCCTCAGCGTCAGTTACAGACCAGAGAGTCGCCTTCGCCACTGGTGTTCCTCCACATATCTACGCATTTCACCGCTACACGTGGAATTCCACTCTCCTCTTCTGCACTCAAGTTCTCCAGTTTCCAATGACCCTCCCCGGTTGAGCCGGGGGCTTTCACATCAGACTTAAAGAACCGCCTGCTCTCGCTTTCCGCCCAATAAATCCGGACAACGCCTGCCACCCACGTATTACCGCCGCATCTGGCCCTTA
+
CCCCCGGGGGGGGGGGGGFGDGGGGGGGGGGGGGGGFFGGGGGGGGGGDGGGGGGGFGGGGGGGGGGGGGGFGGGGGGGGGGGGGGGGGGGGGGGFGCGGEGGGGGGFFGGGGGGGGGGGGGGGGGGGGGGGGGDGGGGGGGGGGGGGGGGGGGGGGGF8DDFGGF9EG8=E8DFGFGGGGGGFFGGG>CGDGGFGGG>C>DFGA9FFF6BAF*6;;C)>8:C@@F0:9<32(.6)/4(4().(,81?1:02:49:>9?9>?0(-(4(((,)4(,438?42)49,4((,((()-)5(((,)
@M05025:18:000000000-B3NL5:1:1101:20129:10360 2:N:0:TCGAAG
CTATACGGACTACCGGGGTTTCTAATCCTGTTCGCTACCCATGCTTTCGAGCCTCAGCGTCAGTTGCAGACCAGAGAGCCGCCTTCGCCACTGGTGTTCTTCCATATATCTACGCATTCCACCGCTACACATGGAGTTCCACTCTCCTCTTCTGCACTCAAGTTCAACAGTTTCTGATGCAATTCTCCGGTTGAGCCGAAGGCTTTCACATCAGACTTATTGAACCGCCTGCACTCGCTTTACGCCCAATAAATCCGGACAACGCTTGCCACCTACGTATTACCGCGGCTGCTGGCACGTA
+
CCCCCGGGGGGGGGGGGGEFGGGGGGGGGGGGGGGGGGGGGGGGGGGGGGFGGGGGGGGGGGGGGGGGGGGGGGGGGGGGGGGGGGGGGGGGGGGGGGGGGGGGGGGGGGGGGGGGGGGGGGGGGGGGGGGGGGGGGGGGGGGGGGGGGGGGGGGGGGGGGDGGGGGGGFGGFFGGGGGGG?FGGGGGGGGGGCCFDGFDGGFGFFFFFFFFBFFFFFCCFCA=EB99;?7D;EFE?B@;@9E@FFBF;@;A;CFFFF0912:09:0382><<70:13>D?2<D6>039B3:)4(44<?B(
@M05025:18:000000000-B3NL5:1:1101:10379:10393 2:N:0:TCGAAG
CTATACGGACTACTAGGGTATCTAATCCTGTTCGCTACCCATGCTTTCGAGCCTCAGCGTCAGTTGCAGACCAGAGAGCCGCCTTCGCCACTGGTGTTCTTCCATATATCTACGCATTCCACCGCTACACATGGAGTTCCACTCTCCTCTTCTGCACTCAAGTTCAACAGTTTCTGATGCAATTCTCCGGTTGAGCCGAAGGCTTTCACATCAGACTTATTGAACCGCCTGCACTCGCTTTACGCCCAATAAATCCGGACAACGCTTGCCACCTACGTATTAACGCGGACGCTGGCACGTG
+
CCCCCGGGGGGCEFFGC8C<FGFDAAEFDEEEFEECE:FGGGFGCEFEFGGGGF8<FGGG@FEFGGGFDCECE@D<EGGFFG>@:FDFGGGGGFGCFEFGGDGFGFGGGGGGGGF=EGGFEGFEGGEFGGGF<DFFGGGG;DD89DFAFCGGGGFFFDGFEFDFAEGGC8EGFGFGADGGGGGGGCFGGGCDDGCFGGBCCC>CAF>9AAFFFF6>EBFFFFF;>==9>>9>DB@3>92(6CE;@99D2@EFECE@9B66>:?FB:?((4><0(:??F)672).(4(-((((,((4(3(.(
@M05025:18:000000000-B3NL5:1:1101:16133:10399 2:N:0:TCGAAG
CTATACGGACTACAGGGGTTTCTAATCCTGTTCGCTACCCATGCTTTCGAGCCTCAGCGTCAGTTGCAGACCAGAGAGCCGCCTTCGCCACTGGTGTTCTTCCATATATCTACGCATTCCACCGCTACACATGGAGTTCCACTCTCCTCTTCTGCACTCAAGTTCAACAGTTTCTGATGCAATTCTCCGGTTGAGCCGAAGGCTTTCACATCAGACTTATTGAACCGCCTGCACTCCCTTTACGCCCAATAAATCCGGACAACGCTTGCCACCTACGTATTACCGCGGCTGCTGCCACGTG
+
CC9CC@C@FF@EFCCG;:8C7FFCCEFGGGGG9@FC::C<CCCFCFEECF<FGF<<CFCF,6BCFDCAGC@FEEFFAFCE@FG@CG?F:FEGAFFGGGGGGGFEGAFFEFGFFDCCGGGFFG8:=@>FEE,A56A=EGFA=E9DFGGFGFEFFCA:,,@,39D,6=,7=,EFCDFF:FFC+2?6=CCGE6?DD7CFGG*9C*6C**;+=9@49?*)71:*=+9/>B>B529B22=1,((./)1(/:380,);75?@9((43:149::4:3476108344>FFB)49(1(43<B4)(,238(
@M05025:18:000000000-B3NL5:1:1101:26774:10409 2:N:0:TCGAAG
CTATACGGACTACTAGGGTTTCTAATCCTGTTCGCTACCCATGCTTTCGAGCCTCAGCGTCAGTTGCAGACCAGAGAGCCGCCTTCGCCACTGGTGTTCTTCCATATATCTACGCATTCCACCGCTACACATGGAGTTCCACTCTCCTCTTCTGCACTCAAGTTCAACAGTTTCTGATGCAATTCTCCGGTTGAGCCGAAGGCTTTCACATCAGACTTATTGAACCGCCTGCACTCGCTTTACGCCCAATAAATCCGGCCAACGCTTGCCACCTACGTATTACCGCGGCTGCTGGCCCGTA
+
CCCCCGGGGGGGGGGGGGGGGGGGGGGGGGGGGGGGGGGGGGGGGGGGGGGGGGGGGGDGGGGGGGGGGGGGGGGGGGGGCGGGGGGGGGGGGGFGGGGGGGGGGGGGGGGGGGGGGGGGFGGGGGGGGGGGGGGGGGGGGGGGGGGGGGGGGGGGGGGFG9=DFFFFGGGGGGGF8:BFGCGGGGGFGGGGGGGGCDFGDGFFFFFFC>BAF6FFEFFFF6CEF):@BFBDFFFFD@72=EFF@B96,:;AE?CEB((.4:??>F623?D?<??FF?><:-6)4;966B02>?F01(,4,
@M05025:18:000000000-B3NL5:1:1101:20237:10413 2:N:0:TCGAAG
CTATACGGACTACCCGGGTATCTAATCCTGTTTGCTCCCCACGCTTTCGTGCCTCAGTGTCAGTGTTGGTCCAGGTAGCTGCCTTCGCCATGGATGTTCCTCCTGATCTCTACGCATTTCACTGCTACACCAGGAATTCCGCTACCCTCTACCACACTCTAGTCATCCAGTATCCACTGCAGTTCCCAGGTTGAGCCCAGGGCTTTCACAACGGACTTAAATAACCACCTACGCACGCTTTACGCCCAGTAATTCCGAGTAACGCTTGCACCCTTCGTATTACCGCGGCTGCTGGCACGAA
+
CCCCCGGGGGGGGGGGGGGGGGGGGGFGGGGGGGGGGGGGGGGGGGGGGGGGGFGGFGGGGFGGGGGGGGFGGGGGGGGGGGGGGGGGGGGGGGGGGGGGGGGGGGGGGGGGFGGGGGGGGGGGGGGGGFGGGG?FGGGGGGGGECFFGGGGGGGGGFGGGGGGGGGGGGGGGGFGGGGGGGGGGGGFGGGGGFGGCF?FGGFGFAFAFFFFFF5@>FEC@EFEFFEDAD>BD@-:@B@FBCFF6>;<<EFEFFCEEF@D@FEF0;6014481?<:0:?<?))6:>011>>B28(4(320(
@M05025:18:000000000-B3NL5:1:1101:23261:10442 2:N:0:TCGAAG
CTATACGGACTACTAGGGTATCTAATCCTGTTTGCTCCCCACGCTTTCGTGCATGAGCGTCAGTGTTATCCCAGGGGGCTGCCTTCGCCATTGGTGTTCCTCCACATATCTACGCATTTCACTGCTACACGTGGAATTCCACCCCCCTCTGACACACTCTAGTCGTGCAGTCACAAATGCAATTCCCAGGTTAAGCCCGGGGATTTCACACCTGTCTTACACAACCGCCTGCGCACGCTTTACGCCCAGTAATTCCGATTAACGCTTGCACCCTACGTATTACCGCGGCTGCTGGCACGTA
+
CCCCCGGGGGGGGGGGGGGGGGGGGGGGGGGGGGGGGGGGGGGGGGGGGGGGGGGGGGGGGGGGGGGGGGGGFGGGGGGGGGGGGGGGGGGGGGGGGGGGGGGGGGGGGGGGGGGGGGGGGGGGGGGGGGGGGGGGGGGGGGGGGGGGGGGGGGGGGGGGGGGGGGGGGGFECFGG6FGGGDGGGGFGFFFGFFGGFGFCGGFGFFF>FFFFAF8@CFFFFFFFFFFBFD;?60699@:BF>FFFF>FF:A<29AA>06::BFB9?<014>FFFBFFFFA:>AF?B>09>0(::76(20,(
@M05025:18:000000000-B3NL5:1:1101:27849:10446 2:N:0:TCGAAG
CTATACGGACTACCAGGGTTTCTAATCCTGTTCGCTACCCATGCTTTCGAGCCTCAGCGTCAGTTGCAGACCAGAGAGCCGCCTTCGCCACTGGTGTTCTTCCATATATCTACGCATTCCACCGCTACACATGGAGTTCCACTCTCCTCTTCTGCACTCAAGTTCAACAGTTTCTGATGCAATTCTCCGGTTGAGCCGAAGGCTTTCACATCAGACTTATTGAACCGCCTGCACTCGCTTTACGCCCAATAAATCCGGACAACGCTTGCCACCTACGTATTACCGCGGCTGCTGGCCCGTA
+
CCCCCGGGGGGGGGGGGGGGGGGGGGGGGGGGGGGGGGGGGGGGGGGGGGGGGGGGGGGGGGGGGGGGGGGGGGGGFGGGGGGGGGGGGGGGGGGGGGGGGFGGCGGGGGGGGGGGGGGGGGGGGGEGGGGGGGGGFGFGGFEFGGGGGGGFGGGFGGGGGCEADFDDDGGGFGGGFGFGGGGFFFGFGGDDDFGGGC>DDCFCFF5+<EFFFAFEFFFEAFFEEB@29=2=:;>B=B<@FFF;;>(;18;FFFFEF(6(2:BFF?:1(:AFBB(((,,6(6<241((,,33?:((((47-
@M05025:18:000000000-B3NL5:1:1101:9560:10463 2:N:0:TCGAAG
CTATACGGACTACTAGGGTATCTAATCCTGTTTGCTCCCCACGCTTTCGAGCCTCAGCGTCAGTTACAGACCAGAGAGCCGCCTTCGCCACTGGTGTTCCTCCATATATCTACGCATTTCACCGCTACACATGGAATTCCACTCTCCTCTTCTGCACTCAAGTCTCCCAGTTTCCAATGACCCTCCCCGGTTGAGCCGGGGGCTTTCACATCAGACTTAAGAAACCGCCTGCGCTCGCTTTACGCCCAATAAATCCGGACAACGCTTGCCACCTACGTATTACCGCGGCTGCTGGCACGTA
+
CCCCCGGGGGGGGGGGGGGGGGGGGGGGGGGGGGGGGGGGGGGGGGGGGGGGGGGGGGGGGGGGGGGGGGGGGGGGGGGGGGGGGGGGGGGGGGGGGGGGGGGGGGGGGGGGGGGGGGGGGGGGGGGGGGGGGGEAEFGGGGGGGGGGGGGGGGGFGGGGGGGGGGGEGGGGGGGGGGGGGGGGGGGGGDGGDCFGGGFGGGFGFFFAFFFAFFFEFF<EFF6@DFFF>D?D9>6<BFBFF>F?FFFFBBF<9AFF>9?BFF:992:1:?9<:12>B0)6:449(((-(-(()4(((.(4,
@M05025:18:000000000-B3NL5:1:1101:5753:10494 2:N:0:TCGAAG
CTATACGGACTACACGGGTATCTAATCCTGTTCGCTACCCATGCTTTCGAGCCTCAGCGTCAGTTGCAGACCAGAGAGCCGCCTTCGCCACTGGTGTTCTTCCATATATCTACGCATTCCACCGCTACACATGGAGTTCCACTCTCCTCTTCTGCACTCAAGTTCAACAGTTTCTGATGCAATTCTCCGGTTGAGCCGAAGGCTTTCACATCAGACTTATTGAACCGCCTGCACTCGCTTTACGCCCAATAAATCCGGACAACGCTTGCCACCTACGTATTACCGCGGCTGCTGGCACGTA
+
CCCCCGGGGGGGGGGGGGGGGGGGGGGGGGGGFGGGGGGGGGGGGGGGGGGGGGGGGGGGGGGGGFGGGGGGGGGGGGGGGGGGGGGGGGGGGGGGGGGGGGGGGGGGGGGGGGGGGGGGGGGGGGGG@GGGGGGGGGGGGGGGGGGGGGGGGGGGGGGGGFFGGGGGGGGGGGGGGGGGGGGGGGGGG>DGGGGGGG5CDGAGFFFFFFFFFF4:@FFFFFFEF9@=@@=BFEF@@@DF?C9@F9>FFFFEEEC;>97>BFF>FF?08>DFF??B<12<794)(4270(-8?B:<(,(..
@M05025:18:000000000-B3NL5:1:1101:10865:10497 2:N:0:TCGAAG
CTATACGGACTACCAGGGTATCTAATCCTGTTTGCTCCCCACGCTTTCGAGCCTCAACGTCAGTTACCGTCCAGTAAGCCGCCTTCGCCACTGGTGTTCCTCCTAATATCTACGCATTTCACCGCTACACTAGGAATTCCGCTTACCTCTCCGGCACTCTAGAAAAACAGTTTCCAATGCAGTCCTGGGGTTAAGCCCCAGCCTTTCACATCAGACTTGCTCTTCCGTCTACGCTCCCTTTACACCCAGTAAATCCGGATAACGCTTGCCCCCTACGTATTACCGCGGCTGCTGGCCCGTA
+
CCCCCGGGGGGGGGGGGGGGGGGGGGGGGGGGGGGGGGGGGGGGGGGGGGGGGGGGGGGGGGGGGGGGGGGGGGGGGGGGGGGGGGGGGGGGGGGGGGGGGGGGGGGGGGGGGGGGGGGGGGGGGEGGGGGGGGGGGGGGGGGGGGGGGC?FCEGGGGGGGGGGGGGGGGGGFGGGGGGGG7FFFE?FFDGGGF@FGGFGGGFGFFFFFFFFFFF=EFBEFFFFFF@E>@2459(3>;DFFFECFD>D6;)9<CFF196@BFFB01<(4,5:>;11(48AFFB<0((-((4::2460(34(
@M05025:18:000000000-B3NL5:1:1101:21910:10532 2:N:0:TCGAAG
CTATACGGACTACCGGGGTTTCTAATCCTGTTCGCTACCCATGCTTTCGAGCCTCAGCGTCAGTTGCAGACCAGAGAGCCGCCTTCGCCACTGGTGTTCTTCCATATATCTACGCATTCCACCGCTACACATGGAGTTCCACTCTCCTCTTCTGCACTCAAGTTCAACAGTTTCTGATGCAATTCTCCGGTTGAGCCGAAGGCTTTCACATCAGACTTATTGAACCGCCTGCACTCGCTTTACGCCCAATAAATCCGGACAACGCTTGCCACCTACTTATTACCGCGGCCGCTGGCACGTA
+
CCCCCGGGGGGGGGGEGGFCGGGGGGGGGGGGEGGGGGGGGGCGGFGGGGGGGGGGAFGGGGGGGGGGGGGFGGGGGGGGGGDGGGGGGGE?FGFFFGGGGGGFFFFFFDFGGGGGGGGGGGGGG@CFFG?FFGGGGGFFCDGGGFGGGGGGGGGGFGG8EDGFGDGFC@E=@DDG:CFGF?FDF7CDEGGDDFCGGGEC79?FFFFAF>:6A6/>EF=EAAF459=29?6?;@35(3;26CC(009DF@FEE<>:60((22429:<(-4<71(3:))-)694),430,(47(111.)(,(
@M05025:18:000000000-B3NL5:1:1101:22615:10542 2:N:0:TCGAAG
CTATACGGACTACAGGGGTTTCTAATCCTGTTTGCTCCCCACGCTTTCGAGCCTCAGCGTCAGTTACAGACCAGAGAGCCGCCTTCGCCACTGGTGTTCCTCCATATATCTACGCATTTCACCGCTACACATGGAATTCCACTCTCCTCTTCTGCACTCAAGTCTCCCAGTTTCCAATGACCCTCCCCGGTTGAGCCGGGGGCTTTCACATCAGACTTAAGAAACCGCCTGCGCTCGCTTTACGCCCAATAAATCCGGACAACGCTTGCCACCTACGTATTACCGCGGCTGCTGGCAGGTC
+
CCCCCGGGGGGGGGGGGGGGGGGGGGGGGGGGGGGGGGGGGGGGGGGGGGGGGGGGGGGGGGGGGFGGGGGGGGGGGGGGGGGGGGGGGGGGGGGGGGGGGGGGGGGGGGFGGGGGGGGGGGGGGGGGGGGGGGGFGGGGGGGGGGGFGGGGGGGGGGGGFCEFFDFGGGFFGGGGGGGGGFGGGGDGGDGGGGFGGGEGGGFGFFFFFFFFFFFFEFEFF+8=@@>0:?D@B>>?;>16?9A?FBFFFBBBF<<?F4:>FFB>>?1(-5>D???FFB>>>2621(7-3608?)38((-3)
@M05025:18:000000000-B3NL5:1:1101:9239:10606 2:N:0:TCGAAG
CTATACGGACTACAAGGGTTTCTAATCCTGTTCGCTACCCATGCTTTCGAGCCTCAGCGTCAGTTGCAGACCAGAGAGCCGCCTTCGCCACTGGTGTTCTTCCATATATCTACGCATTCCACCGCTACACATGGAGTTCCACTCTCCTCTTCTGCACTCAAGTTCAACAGTTTCTGATGCAATTCTCCGGTTGAGCCGAAGGCTTTCACATCAGACTTATTGAACCGCCTGCACTCGCTTTACGCCCAATAAATCCGGACAACGCTTGCCACCTACGTATTACCTCGGCTGCTTGCACGTA
+
CCCCCGGGGGGGGGGGGGFGGGGGGGGGGGGGGGGGGGGGGGGGGGGGGGGGGGGGGGGGGGGGGGGGGGGGGGGGGGGGGGGGGGGGGGGGGGGGGGGGGGGGGFGFGGGGGGGGGGGGGGGGGGGGGGCGGDCCEGGGCFGGGG8BFFGGGGGGGGGGGGFDGGGGGGGGFGGGDGGGGGGGGGGGGGDDDFDG6C5*<CFFA6?CFC@AFF4BFFFFFFFEFBB@=@DDDBBBB9;?DCC@<2>DFFEA<ECF00(.43899:14:0A)((,.3:26(::4)5((-((()))(),4,.
@M05025:18:000000000-B3NL5:1:1101:12373:10613 2:N:0:TCGAAG
CTATACGGACTACTGGGGTTTCTAATCCTGTTCGCTACCCATGCTTTCGAGCCTCAGCGTCAGTTGCAGACCAGAGAGCCGCCTTCGCCACTGGTGTTCTTCCATATATCTACGCATTCCACCGCTACACATGGAGTTCCACTCTCCTCTTCTGCACTCAAGTTCAACAGTTTCTGATGCAATTCTCCGGTTGAGCCGAAGGCTTTCACATCAGACTTATTGAACCGCCTGCACTCGCTTTACGCCCAATAAATCCGGACAACGCTTGCCACCTACGTATTACCGCGGCTGCTGGCACCGG
+
CCCCCGGGGGGGGGGGGGGGGGGGGGGGGGGGGGGGGGGGGGGDGGGGGGGGGGGGGGGGGGGGGGGGGGGGGGGGGGGGGGGGGGGGGGGGGGFGGGGGGGGGGGGGCAFGGGGGGGGGGGGGGGGGGGGGGGGFGGGGGGGGGGGGGGGGGGGGGGGGG9EFGGGGGGGGGGGGGGGGGGGGCEFGDGGD6CFFGDFGGDF7>FFAFFFFFFFFFFCEFFFFFFFBFF25BFFFFFFFDFEFF@;D;@3@)?7=91;1>F?1>BB:03<B((3:62?<25<A099172;<0,30(5(,(
@M05025:18:000000000-B3NL5:1:1101:25022:10615 2:N:0:TCGAAG
CTATACGGACTACTAGGGTATCTAATCCTGTTCGCTACCCATGCTTTCGAGCCTCAGCGTCAGTTGCAGACCAGAGAGCCGCCTTCGCCACTGGTGTTCTTCCATATATCTACGCATTCCACCGCTACACATGGAGTTCCACTCTCCTCTTCTGCACGCAAGTTCAACAGTTTCTGATGCAATTCTCCGGTTGAGCCGAAGGCTTTCACATCAGACTTATTGAACCGCCTGCACTCGCTTTACGCCCAATAAATCCGGACAACGCTTGCCACGTACGTATTACCGCGGCTGCTGGCACTAC
+
CCCCCGGGGGGGGGGGGGEGDEFFF<FCFGFFCFDEGCEEFGGGGGGFGGCFECFF@EFFEG>FEGGGFGGFFCEFFGGGFCEGGFGGGGGCEEFGF:?<E<FGCFCF,?@BFGGEF+9@F?F@GGEC@DFFE,?:EE,E;DC?DGGEDED,ECGG,+66@E8;DF=E,@FDGGFFEFGGC=???EFFGD+=C?+=CD*C@DFC4*;+1=+;AFA6)=*7B+=>39=2@9B25=*5=9;?0CC1?(.,,35);9C((61(44:>;0(-3(.4(-4(-4<)4A94:B>92310.)337).)(
@M05025:18:000000000-B3NL5:1:1101:7315:10626 2:N:0:TCGAAG
CTATACGGACTACCAGGGTATCTAATCCTGTTTGCTCCCCATGCTCTCATGCCTCAGCGTCAGTTACAGTCCAGTAAGTCGCCTTCGCCACTGGTGTTCTTCCTAATCTCTACGCATTTCACCGCTACACTAGGAATTCCACTTACCTCTCCTGCACTCTAGTTAAACAGTTTTATATGCTTTCTACAGGTTAAGCCTATATATTTAACATATAACTTGTTTAACCGCCTACGCATCCTTTACGCCCAGTTATTCCGAACAACGCTTACCACTTACGTATTACCGCGGCTTCTGGCCATAA
+
CCCCCFGGGEEGAFFGDGGGFFGGGGGGGGGGGGGGGGCFGEGFFFGGDECFGCFGGGGEGFFGGGGFEGGGGGGFCGGGCEGGGGGGGGGGFGGGFEGFAFFGGGGGFGGGEGGGGDGFGGGGEEFGGFEGGGGGGGGFDDFGCF8=EDFGGGFFGA@FCFEGDGGGG8EFGGDFFFGGGGGFGGGGGGFGGDGFGGFDF9DGFFFFFFFFFFFFEF@AFFFE@8))):):=5>A>B:67**55@))(001@4?@B22>===(641(.4)=())//=<9()7>;>09>((,6-),((().
@M05025:18:000000000-B3NL5:1:1101:9018:10630 2:N:0:TCGAAG
CTATACGGACTACACGGGTATCTAATCCTGTTCGCTACCCATGCTTTCGAGCCTCAGCGTCAGTTGCAGACCAGAGAGCCGCCTTCGCCACTGGTGTTCTTCCATATATCTACGCATTCCACCGCTACACATGGAGTTCCACTCTCCTCTTCTGCACTCAAGTTCAACAGTTTCTGATGCAATTCTCCGGTTGAGCCGAAGGCTTTCACATCAGACTTATTGAACCGCCTGCACTCGCTTTACGCCCAATAAATCCGGACAACGCTTGCCACCTACGTATTACCGCGGCTGCTGGCACGTA
+
CCCCCGGGGGGGGGGGGGGGGGGGGGGGGGGGGGGGGGGGGGGGGGGGGGGGGGGGGGGGGGGGGGGGGGGGGGGGGGGGGGGGGGFGGGGGGGGGGGGGGGGGGGGGGGGGGGGGGGGGGGGGGGGGGGGGGGGGGGGGGGGGGGGGGGGGGGGGGCGGG9=EFFGGGGGGGGGGAFFGGFGGGGGGGDGGGGGGCD>DCDFGFFFAFFCFFFAEFFFFFFFFF=>B>?>DFFFFFFFFFFFFFF>?FFEF>C?;20;6>B?;9??:<?BFFB?B(.)6:<AD<96(499:F>(13<<B(
@M05025:18:000000000-B3NL5:1:1101:18911:10637 2:N:0:TCGAAG
CTATACGGACTACAGGGGTTTCTAATCCTGTTTGCTCCCCACGCTTTCGTGCCTCAGTGTCAGTGTTGGTCCAGGTAGCTGCCTTCGCCATGGATGTTCCTCCTGATCTCTACGCATTTCACTGCTACACCAGGAATTCCGCTACCCTCTACCACACTCTAGTCATCCAGTATCCACTGCAGTTCCCAGGTTGAGCCCAGGGCTTTCACAACGGACTTAAATAACCACCTACGCACGCTTTACGCCCAGTAATTCCGAGTAACGCTTGCACCCTTCGTATTACCGCGGCTGCTGGCACGAA
+
CCCCCGGGGGGGGGGGGGGGGGGGGGGGGGGGGGGGGGGGGGDGGGGGGGGGGGGGGGGGGGGGGGGGGGGGGGGGGGGGGGGGGGGGGGGGGGGGGGGGGGGGGGGGGGGGGGGGGGGGGGGGGGGGGGGGGGGGGGGGGGGGGGGGGGGGGGGGGGGGGGGGGGGGGFGGGGGGGGGGGGGFGGGFFGFFGGFGGGFCFGFF6?FFFFFFFFFFFF@EFFFFE@@FFFEFA>=BBF@@BEFFF1;6@@)<EFFC@1:;8E<76;?;;@ED0,23::(4:<A<B>>99(43::::7<B?1
@M05025:18:000000000-B3NL5:1:1101:20788:10681 2:N:0:TCGAAG
CTATACGGACTACACGGGTATCTAATCCTGTTTGCTCCCCACGCTTTCGTGCCTCAGTGTCAATGTTGGTCCAGGTAGCTGCCTTCGCCATGGATGTTCCTCCTGATCTCTACGCATTTCACTGCTACACCAGGAATTCCGCTACCCTCTACCACATTCTAGTCATCCAGTATCCACTGCAGTTCCCAGGTTGAGCCCAGGGCTTTCACAACGGACTTAAATAACCACCTACGCACGCTTTACGCCCAGTAATTCCGAGTAACGCTTGCACCCTTCGTATTACCGCGCCTGACGGCCCGAA
+
CCCCCGGGGGGGGGGGGGGGGGGGGGGGGGGGGGGGGGGGGGGGGGGGGGGGGGGGGGGGGGGGGGGGGGGGGGGGGGGGFGGGGGGGGGGGGFGGGGGGGGGGGGGGGGGGGGGGGGGGGGGGGGGGGGGGGGFGGGGGGGGGGGGGGGGGGGGGGGGGGGGGGGGGGGGGGGGGGGGGGGGGGGGGGFGGGFGG8DFGGC>F69BFFFAEFF>AAFCFFF>EFFF9AFFFAFAA2>>@D4C9@B>D@59E?EFF183=8EE(2;@623=D@BFF18087AAF<91((((((-49(4124
@M05025:18:000000000-B3NL5:1:1101:10996:10684 2:N:0:TCGAAG
CTATACGGACTACCGGGGTATCTAATCCTGTTCGCTCCCCATGCTTTCGCTCCTCAGCGTCAGTAAATGCCCAGAGACCTGCCTTCGCCATCGGTGTTCCTCCTGATATCTGCGCATTTCACCGCTACACCAGGAATTCCAGTCTCCCCTACATCACTCTAGTCTGCCCGTACCCACCGCAGATCCGAGGTTGAGCCTCGGACTTTCACGGCAGACGCGACAAACCGCCTACGAGCCCTTTACGCCCAATAAATCCGGATAACGCTTGCCCCCAACTTTTTACCGCGGCTCCTGCACGCTG
+
CCCCCGGGGGGGGGGGGGGGGGGGGGGGGGGGGGGFGGGGGGGGGGGGGGGFGFGGGGGGGGGGGGGGGGGGGGGGGGGGGGGGGGGGGGGGGGGGGGGGGGGGGGGGGGGGGGGGGGGGGGGGGGGGGGGGGGGGGGGGGGGGFGGGGGGGGGGAFFGGGFGGGGGGGGEGDGGGGEGGGGGGGGGGGGGA>94C4*;DCGEGFFFCCA/?DDFF(5:@EBFF<DFF9613406>(171:D>:?F9140)8)).721:(-<)-,(42((5:6(((,))).()4(,(,1(((5:0(.((,,
@M05025:18:000000000-B3NL5:1:1101:20908:10740 2:N:0:TCGAAG
CTATACGGACTACAGGGGTATCTAATCCTGTTCGCTACCCATGCTTTCGAGCCTCAGCGTCAGTTGCAGACCAGAGAGCCGCCTTCGCCACTGGTGTTCTTCCATATATCTACGCATTCCACCGCTACACATGGAGTTCCACTCTCCTCTTCTGCACTCAAGTTCAACAGTTTCTGATGCAATTCTCCGGTTGAGCCGAAGGCTTTCACATCAGACTTATTGAACCGCCTGCACTCGCTTTACGCCCAATAAATCCGGACAACGCTTGCCACCTACGTATTACCGCGGCTGCTGGCCCGTA
+
CCCCCGGGGGGGGGGGGGGGGGGGGGGGGGGGGGGGGGGGGGGGGGGGGGGGGGGGGGGGGGGGGGGGGGGGGGGGGGGGGGGGGGGGGGGGGGGGGGGGGGGGGGGGGGGGGGGGGGGGGGFGGGGGGGGGGGGGGGGGGGGGGGGGGGGGGGGGGGGGGGFGGGGFGGGGGGGGGGGGGGGGGGGGGDDGGGGGGDDGGGFGFFFFFF@AAFFEFFFFFFFFF2>BFD5>FBBEFFFD@948?@9?;@@E)6C@@>;;>?FB03<?:()4,,7:8<7>B<A>(,46>B(2)50((,(-(
@M05025:18:000000000-B3NL5:1:1101:23491:10750 2:N:0:TCGAAG
CTATACGGACTACTAGGGTATCTAATCCTGTTCGCTACCCATGCTTTCGAGCCTCAGCGTCAGTTGCAGACCAGAGAGCCGCCTTCGCCACTGGTGTTCTTCCATATATCTACGCATTCCACCGCTACACATGGAGTTCCACTCTCCTCTTCTGCACTCAAGTTCAACAGTTTCTTATGCAATTCTCCGGTTGAGCCGAAGGCTTTAACATCAGACTTATTGAACCGCCTGCACTCGCTTTACGCCCAATAAATCCGGAAAATCCTTGCCACCTACTTATCACCGACGTCTCCGGCCCCGA
+
CCCCBEFEFGE8EDFGCFFGGGCF9<EGGGDEFG7FE@CFGGG8DEF9@<C7BEE@FGG:,,,C<FEGFEGF@8DEFGCEC:FEE9=F@FEEC<FFBE?DGGGCFGG<5F?F9=>@C7EEF9=:BCCFDGFFGFFAEFGGGF;?GGGGG;4=8D8C8==DEF:DGGGCFF:@EFD,,2=9@8DFCAFGCDGD++;DC6?C9CA**3+19>A5A9>;5BEEF6=*0-)((->2-(*689(,49>08@>F(64A3)7/((/((,),....((6>B<B7)-64-5)((((--,(,),49(((((
@M05025:18:000000000-B3NL5:1:1101:14669:10768 2:N:0:TCGAAG
CTATACGGACTACCGGGGTATCTAATCCTGTTTGCTCCCCACGCTTTCGAGCCTCAGCGTCAGTTACAGACCAGAGAGTCGCCTTCGCCACTGGTGTTCCTCCACATATCTACGCATTTCACCGCTACACGTGGAATTCCACCCTCCTCTTCTGCACTCAAGTTCGCCAGTTTCCAATGACCCTCCCCGGTTGAGCCGGGGGCTTTCACAGCAGAATTAAAGACCCGCCTGCGGTCGCCTTACGCCCAATAAATCCGGACAACGCTTGCCACCTACGTATTACCGCGCCTGCTGACACGAC
+
CCCCCEG-C@FEGFG::@@C-CF9@FFCEEFFFGGGCFGGGE:FGGFFFFGGGCECCECFCC,<EFGGGCEGGDC8FE<FEGCEEDFF,:BF,E?<A,CAFE<F<,AE,AEFEC@7C+,@9F,6=+:F@FF8A@B,4,,,6@,336+8,,7DC8=C8=8F8,E=;888:C:<,@C:CC7?:F7**4307*3*3;77*9*)))));)+1;++2;55()+77C+1(6(,4422:(((,-3(-1.711716(423)4480-317:129(31434)8(((,44A(6-.(,((-(-42))4),-(-
@M05025:18:000000000-B3NL5:1:1101:3316:10788 2:N:0:TCGAAG
CTATACGGACTACCCGGGTTTCTAATCCTGTTTGCTCCCCACGCTTTCGAGCCTCAACGTCAGTTACAGTCCAGTAAGCCGCCTTCGCCACTGGTGTTCCTCCTAATATCTACGCATTTCACCGCTACACTAGGAATTCCGCTTACCTCTCCTGCACTCTAGCTACTCAGTTTCAAAAGCACTCCCAAGGTTGAGCCCTGGGTTTTCACTTCTGACTTGATTAGCCGTCTACGCTCCCTTTCCACCCAGTAAATCCGGATAACGCTTGCCCCCTCCGTATTACCGCGGCTGCTGGCACGTA
+
CCCCCGGGDGGGGFGGGGGGGGGGGGGGGGGGGGGGAFGGGGGGGGGGGGGGGGGGGGGGGGGGGGGGGGGGGGGGGGGGGGGGGGGGGEFFFGGGGGGGGGGGGFGGGGGGGGGGGGGGGGGGGGGGGGGGGGGGGGGGGGGGGGFDFGGGGGGGGFFGGCFGGGGFGCGFGGGGGCFFFGGGG?FGGGGGFFDGGGFFFGFGFFFFFFFFF6:AEF3BFFFBEB259B>>(6--2@@A8)7C43;6(4;57<?EF0((6/789:?:BF2<B0(2(-(2(6<)(443((4()..4,),:,
@M05025:18:000000000-B3NL5:1:1101:23799:10789 2:N:0:TCGAAG
CTATACGGACTACCCGGGTATCTAATCCTATTTGCTCCCCACGCTTTCGTGCCTCAGTGTCAGTTACAGACCAGGCGACCGCCTTCGCCACTGGTGTTCCTCCATATATCTACGCATTTTACCGCTACACATGGAATTCCATCGCCCTCTTCTGCACTCCAGCATACCAGTTTCCATAGCTTACAATGGTTGAGCCATTGCCTTTTACTACAGACTTAGTACGCCACCTACGCACCCTTTACGCCCAATGATTCCGGATAACGCTTGCCACCTACGTATTACCGCGGCTGCTGGCACGGAG
+
CCCCCGGGGGEGGGGGGGGGGGGGGGGGGGGGGGGGGGGGGGGGGGGGGGCDGAGFFGGGGGGGGGGGGGGGGGGGGGGGGGGGGGGGGGGGGGBEFGGGGGGGGGGGFGGGGGDGGEGGGGGGGFFFGGGGGGGGGGGGGGGGGGGGGGGGGGGGGGGGGDFGGGGGFGGGGGGFGFGFG7<FGFGGGCFGGGGGGGFGFDFG5;E89ABF4AFFFFCE>>?@@=@F@FFF@999F@F;3CDFFFF?@E<<EEC@9;DFAD?>:?6?72?0:020,)4:))689610((83?:23?0(((
@M05025:18:000000000-B3NL5:1:1101:19799:10806 2:N:0:TCGAAG
CTATACGGACTACCGGGGTTTCTAATCCTGTTCGCTACCCATGCTTTCGAGCCTCAGCGTCAGTTGCAGACCAGAGAGCCGCCTTCGCCACTGGTGTTCTTCCATATATCTACGCATTCCACCGCTACACATGGAGTTCCACTCTCCTCTTCTGCACTCAAGTTCAACAGTTTCTGATGCAATTCTCCGGTTGAGCCGAAGGCTTTCACATCAGACTTATTGAACCGCCTGCACTCGCTTTACGCCCAATAAATCCGGACAACGCTTGCCACCTACGTATTACCGCGGCTGCTGGCACGTA
+
CCCCCGGGGGGGGGGGGGCFGGGGGGGGGGGGGGGGGGGGGGGGGGGGGFCEGGGGGGGGGGGGGGGFGGGGGGGGGGGGDGGGGGGGGGGGGGFGFGFGGGGGGGGGFGEGGGGGGGGGGGGGGGGGFGGGGGGGGGGGGGGGGGGGGGGGGGGGGGGGG?FGGFGGGGCFGGGGFCCFFFFGDCE7E+<DDGFC?7>GDGFGFFFFFFFFFF=B;FEFFFFEE=@BFFF?DEAFFFFFDFFFF29@;@;ECF9(43?BF:B>BF?:(26?F07?14?A04>A27623(,44:??120:.
@M05025:18:000000000-B3NL5:1:1101:17066:10839 2:N:0:TCGAAG
CTATACGGACTACCGGGGTATCTAATCCTGTTTGCTCCCCACGCTTTCGTGCCTCAGTGTCAGTGTTGGTCCAGGTAGCTGCCTTCGCCATGGATGTTCCTCCTGATCTCTACGAATTTCACTGCTACACCAGGAATTCCGCTACCCTCTACCACCCTCTAGTCGCCCAGTATCCACTGCAGTTCCCAGGTTGAGCCCAGGGCTTTCACAACGGACTTAAACGACCACCTACGCACGCTTTCCCCCAAGTAATTCCTAGTAACGCCTGCACCCTTCGTATTTGCCGCGCTGCTGGACCGAA
+
BC<@CDE@FGEGCFEGG7FFCFFDGFFFGGGCGFGFFGGDFGGGCFFGEF<F<FGGGGGGGGCFGFC@@FEGGGGFFFGFG8CFG@DFEE@AE<FFGGCFFFFGGGGB<,,FFC,9EFGGGGGCGAEGGGFGGDF,EE;DFB=CCFE,@,4@DDF++=6@9E,6>+B>+6=,6=,==2=D+AFCFDFG7?FF6+++5@6=*35*;9AAFF*50:*7@F*:B8*(6=(/6:6@(534.2(,()/)67,617)5<?56))1/-.:0-((-.((.(((.333(()).)((((,((),,(((,((
@M05025:18:000000000-B3NL5:1:1101:5750:10857 2:N:0:TCGAAG
CTATACGGACTACCAGGGTTTCTAATCCTGTTCGCTACCCATGCTTTCGAGCCTCAGCGTCAGTTGCAGACCAGAGAGCCGCCTTCGCCACTGGTGTTCTTCCATATATCTACGCATTCCACCGCTACACATGGAGTTCCACTCTCCTCTTCTGCACTCAAGTTCAACAGTTTCTGATGCAATTCTCCGGTTGAGCCGAAGGCTTTCACATCAGACTTATTGAACCGCCTGCACTCGCTTTACGCCCAATAAATCCGGACAACGCTTGCCACCTACGTATTACCGCGGCTGCTGGCACGTA
+
CCCCCGGGGGGGGGGGGGGGGGGGGGGGGGGGGGGGGGGGGGGGGGGGGGGGGGGGGGGGGGGGGGGGGGGGGGFGGGGGGGGGGGGGGGGGGGGGGGGGGGGGGGGGGGGGGGGGGGGGGGGGGGGGGGGGGGGGGGGGGGGGGGFFGGGGGGGGGGGGGCFGGGGGGGGGGGGGGGGGGGFDFGGGGCGGGG?GCGF57DFGFAFFFFFFFAFFFFCEFFFEFFFFFFBDF=4=B9@FF9C;?FBFD@@8>EF@>;DFBFB6>??<B?F31:BF::<B>)4),46299>:72((()(4.
@M05025:18:000000000-B3NL5:1:1101:23296:10863 2:N:0:TCGAAG
CTATACGGACTACTGGGGTATCTAATCCTGTTCGCTACCCATGCTTTCGAGCCTCAGCGTCAGTTGCAGACCAGAGAGCCGCCTTCACCACTGGTGTTCTTCCATATATCTACGCATTCCACCGCTACACATGGAGTTCCACTCTCCTCTTCTGCACTCAAGTTCAACAGTTTCTGATGCAATTCTCCGGTTGAGCCGAAGGCTTTCACATCAGACTTATTGAACCGCCTGCACTCGCTTTACGCCCAATAAATCCGGACAACGCTTGCCACCTACGTATTACCGCGGCTGCTGGCACGTA
+
CCCCCGGGGGGGGGGGGGGGGGGGGGGGGGGGGGGGGGGGGGGGGGGGGGGGGGGGGGGGGGGGGGGGGGGGGGGGGGGGGDGGGGGGGGGGGGGGGGGGGGGGGGGGGGGGGGGGGGGGGGGGGGGGGGGGFGGGGGGGGGGGGGGGGGGGGGGGGGGGGFGGGGGGGGGGGGGGGGGFGFGGGFGGGDDGGFGCF>>DCGAC5@FFFFFFFFFFF>CFF6EEFDB@FFFFBFFFFB@FDFFFF017(=EECC?@042>F?FBF1::1?F<F<0:23<B?DF<:9;22,21:B50(5:(.
@M05025:18:000000000-B3NL5:1:1101:10900:10869 2:N:0:TCGAAG
CTATACGGACTACAGGGGTTTCTAATCCTGTTCGCTACCCATGCTTTCGAGCCTCAGCGTCAGTTGCAGACCAGAGAGCCGCCTTCGCCACTGGTGTTCTTCCATATATCTACGCATTCCACCGCTACACATGGAGTTCCACTCTCCTCTTCTGCACTCAAGTTCAACAGTTTCTGATGCAATTCTCCGGTTGAGCCGAAGGCTTTCACATCAGACTTATTGAACCGCCTGCACTCGCTTTACGCCCAATAAATCCGGACAACGCTTGCCACCTACGTATTACCGCGGCTGCTGGCACGTA
+
CCCCCGGGGGGGGGGGGGGGGGGGGGGGGGGGDGGGGGGGGGGGGEGGGFGGGGGGGGGGGGGGGGGGGGGGGGGGGGGGGGGGGGGGGGGGGGGGGGGGGGGGGGGGGGGGGGGGGGGGGGGGGDGGGGGGGGGGGGGGGGGGGGFGGGGGGGGGGGGGGEFFGGGGGFGGGGGGGGGGGGGGGGGGGC9DGCGGGDECGCA>FFFFFFFFFFFFFFEEFFFEF2>=@?BFBBEFFFDFDF<D;6;D<FFEEECEF6?FFFFF6?:?0>F7:FFFFB<A:AF<4>B012>BF)(2:?(4(
@M05025:18:000000000-B3NL5:1:1101:9658:10876 2:N:0:TCGAAG
CTATACGGACTACCGGGGTATCTAATCCTGTTCGCTCCCCATGCTTTCGCTCCTCAGCGTCAGTAAATGCCCAGAGACCTGCCTTCGCCATCGGTGTTCCTCCTGATATCTGCGCATTTCACCGCTACACCAGGAATTCCAGTCTCCCCTACATCACTCTAGTCTGCCCGTACCCACCGCAGATCCGAGGTTGAGCCTCGGACTTTCACGGCAGACGCGCCAACCCGCCTACGAGCTCTTTACGCCCCATAAATCCGGTGAACGCTTGCGCCCACCCTATTACCGCGTCTCCAGGCACGTA
+
CCCCCF<@-:FFGG>7CF@CDFGDGCFF9,EF@FGEFCFEFG,F<@CGGF:FG?G<FC6866,CFGGFG@FFD6CEEFGG89==AFFGGCFFFG=FFGCA<5A=FFGFFGFADCEGCEGFG9FFF+@@EF8FE@7?@EBFGFGGG9DF>,DFFDGGGGGGG9EAEF,@=C8C:;E?6@+@C>C;C6779*3*33ACC??C**:DFAF+868565:=>D0(2.:,(6(49?(4<(46>?43)6<0(36034034645(-(((.)((,41<(4(4((-,(4:2-))((,(--(5)((,86<1(
@M05025:18:000000000-B3NL5:1:1101:19264:10901 2:N:0:TCGAAG
CTATACGGACTACAAGGGTATCTAATCCTGTTCGCTACCCATGCTTTCGAGCCTCAGCGTCAGTTGCAGACCAGAGAGCCGCCTTCGCCACTGGTGTTCTTCCATATATCTACGCATTCCACCGCTACACATGGAGTTCCACTCTCCTCTTCTGCACTCAAGTTCAACAGTTTCTGATGCAATTCTCCGGTTGAGCCGAAGGCTTTCACATCAGTCTTATTGAACCTCCTGCACTCGCTTTACGCCCAATAAATCCGCACAACGCTTGCCACCTTACGTTTACCTCCGGCCCCTGGACGTC
+
CCCCC<ECCFEACCFG9CFD<CC96CE<9FEFGGGGGDGGGGGGGAFGG8,BC<FCCEFFC@FDC9FCFFFFGG8,C:F<7FFGG@=,C=F@<<6AFFGFGGFGGFG9<<FE?F+?FGGGF9E:C:CG9EFG<F=,@E9F9E=D,@>=DGFFECFGGGGCF,EE=EEC?,@@DEGCGGGFD==A7862=DGGGGGGG6*<*7CCFFFF9<+A?*+:61>8B=B4:4):9:);3082(5(-:685?69((,.79?EE0(((28@(2(-(-()44(,)((.(((.3))((((((((((((,8(
@M05025:18:000000000-B3NL5:1:1101:26265:10907 2:N:0:TCGAAG
CTATACGGACTACTAGGGTATCTAATCCTGTTCGCTACCCATGCTTTCGAGCCTCAGCGTCAGTTGCAGACCAGAGAGCCGCCTTCGCCACTGGTGTTCTTCCATATATCTACGCATTCCACCGCTACACATGGAGTTCCACTCTCCTCTTCTGCACTCAAGTTCAACAGTTTCTGATGCAATTCTCCGGTTGAGCCGAAGGCTTTCACATCAGACTTATTGAACCGCCTGCACTCGCTTTACGCCCAATAAATCCGGACAACGCTTGCAACCTACGTATTACCGCGGCTGCTGGCCGGTA
+
CCCCCGGGGGGGGGGGGGGGGGGGGGGGGGGGGGGGGGGGGGGGGGGGGGGGGGGGFGGGGGGGGGGGGGGGGGGGGGGGGGGGGGGGGGGGGGGGGGGGFGGGGGGGGGFGFGGGGGGGGGGGGGGEGGGGGFFFGGGGGGGGGGGGGGGGGGGGGGGGG9@DFD;DGGGGGGGGGGGGGGGGGGGGG6DD>FGGF>?CCDFGFFFFFFFFFFFE9CF<9:BE@-:@FFFFFEFE((-33478;;F@4@;8C3C4;9611:?;0::::).8<:0:(.)6(6<2(-(-,3413722(-(-(
@M05025:18:000000000-B3NL5:1:1101:3692:10909 2:N:0:TCGAAG
CTATACGGACTACCCGGGTTTCTAATCCTGTTCGCTACCCATGCTTTCGAGCCTCAGCGTCAGTTGCAGACCAGAGAGCCGCCTTCGCCACTGGTGTTCTTCCATATATCTACGCATTCCACCGCTACACATGGAGTTCCACTCTCCTCTTCTGCACTCAAGTTCAACAGTTTCTGATGCAATTCTCCGGTTGAGCCGAAGGCTTTCACATCAGACTTATTGAACCGCCTGCACTCGCTTTACGCCCAATAAATCCGGACAACGCTTGCCACCTACGTATTACCGCGGCTGCTGGCCCGTA
+
CCCCCGGGGGGGGGGGGGFGGGGGGGGGGGGGGGGGGGGGGGGGGGGGGGGGGGGGGGGGGGGGGGGGGGGEGGGGGGGGGGGGGGGGGGGGGGGGGGGGGGGGGGGGGGGGGGGGGGGGGGGGGGGGGGGGGGGGGGGGGGGGGGGGGGGGGGGGGGGGGGGGGGGGGGGGGGGGGGGGGGGGGFGGGGGGGFGGGDAGGGFGFFFFFFFFFFFFFF4EFFFCFD>F>FDFFFFF@F6<@FFFFFFF1;EFFFFFF9B9>?BFF?F??B<?FFFF64?F:<AA29-39>>?2?B:(-39(
@M05025:18:000000000-B3NL5:1:1101:11465:10909 2:N:0:TCGAAG
CTATACGGACTACCGGGGTTTCTAATCCTGTTCGCTACCCATGCTTTCGAGCCTCAGCGTCAGTTGCAGACCAGAGAGCCGCCTTCGCCACTGGTGTTCTTCCATATATCTACGCATTCCACCGCTACACATGGAGTTCCACTCTCCTCTTCTGCACTCAAGTTCAACAGTTTCTGATGCAATTCTCCGGTTGAGCCGAAGGCTTTCACATCAGACCTATTGAACCGCCTGCACTCGCTTTACGCCCAATAAATCCGGACAACGCTTGCCACCTACGTATTACCGCGGCTGCTGGCACGTA
+
CCCCCGGGGGGGGFGGGGFGGGGGGGGGGGGGGGGGGGGGGGFGGGGGGGCGGGGGGGGGGDGGGGGGFGFGGGCGGGGGDDEFFFFGGGGGGGGGGEGGGGDFFGGGFGGDFGGGGGGGGGGDGGGGGGGFFFDFGGGGGGGGFGCFGGGGGFGGGGGGGGFCFCFEGGGFGGGFGGGGGGGGGGGGGGGGGGFFGDFGGDFFFFFFFFFA>FABFAEEFFFCEBB26;6@FFFFF>DD1CE@D>4<@3;EFFABB019BF0-9:(((4<?B227<:?F>9A><>FFF620:0::(50((
@M05025:18:000000000-B3NL5:1:1101:11205:10938 2:N:0:TCGAAG
CTATACGGACTACTCGGGTTTCTAATCCTGTTCGCTACCCATGCTTTCGAGCCTCAGCGTCAGTTGCAGACCAGAGAGCCGCCTTCGCCACTGGTGTTCTTCCATATATCTACGCATTCCACCGCTACACATGGAGTTCCACTCTCCTCTTCTGCACTCAAGTTCAACAGTTTCTGATGCAATTCTCCGGTTGAGCCGAAGGCTTTCACATCAGACTTATTGAACCGCCTGCACTCGCTTTACGCCCAATAAATCCGGACAACGCTTGCCACCTACGTATTACCGCGGCCGCTGGCACGTA
+
CCCCCGGGGGGGGGGGGGGGGGGGGGGGGGGGGGGGGGGGGGGGGGGGGGGGGGGGGGGGGGGGGGGGGGGGGGGGGGGGGGGGGGGGGGGGGGGGGGGGGGGGGGGGGGGGGGGGGGGGGGGGGGGGGGGGGGGGGGGGGGGGGGGGGGGGGGGGGGGGGGGGGGGGGDGGGGGGGGGGGGGGFFGGGGGGCFCFGGFGGGFFFFFFFFFFFFFEFF=EFFFFFFFFFFFFFFBEFF<DFFFFF@BF@;;8<C3;B0;B9<(,4:??B?BF?::B::)::24619990(496>06:<03(
@M05025:18:000000000-B3NL5:1:1101:14202:10940 2:N:0:TCGAAG
CTATACGGACTACTAGGGTATCTAATCCTGTTTGCTCCCCACGCTTTCGCACCTCAGCGTCAGTAATGGACCAGTAAGCCGCCTTCGCCACTGGTGTTCCTCCGAATATCTACGAATTTCACCTCTACACTCGGAATTCCACTTACCTCTTCCATACTCAAGATACCCAGTATCAAAGGCAGTTCCAGAGTTGAGCTCTGGGATTTCACCCCTGACTTAAATATCCGCCTACGTGCGCTTTACGCCCAGTAATTCCGAACAACGCTAGCCCCCTTCGTATTACCGCGGCTGCTGGCACGAA
+
CCCCCGGGGGGGGGGGGGDGGGGGGGGGGGGGGGGGGGGGGGGGGGGGGGGGGGGGGGGGGGGGGGGGGGGGGGGGGGGGGGGEGGGGEGGGGGGGGGGGGGGGGGGGGGGGGGGGGGGGGGGGGGGGGGGGGGGGGGGGGGGGGGFEFGGGGGGGGGGGGGGGGGGGGGGGFGGGGFGGG6?FGGF9FGGFGGG?FGFGGGAFFFFFFFFEF>FFFFEFAFFFCE9DFAABAF2>@@=@DEFF=>112@63?CFEE0<>@3=(.4;9?FFF997:6?FFBFFF(((7>6,4:)4:7?31(
@M05025:18:000000000-B3NL5:1:1101:25799:11037 2:N:0:TCGAAG
CTATACGGACTACAGGGGTATCTAATCCTGTTCGCTACCCATGCTTTCGAGCCTCAGCGTCAGTTGCAGACCAGAGAGCCGCCTTCGCCACTGGTGTTCTTCCATATATCTACGCATTCCACCGCTACACATGGAGTTCCACTCTCCTCTTCTGCACTCAAGTTCAACAGTTTCTGATGCAATTCTCCGGTTGAGCCGAAGGCTTTCACATCAGACTTATTGAACCGCCTGCACTCGCTTTACGCCCAATAAATCCGGACAACGCTTGCCACCTACGTATTACCGCGGCTGCTGGCACGTC
+
CCCCCGGGGGGGGGGGGGGGGGGGGGGGGGGGGGGGGEGGGGGGGGGGGGGGGGGGGGGGGGGGGGGGGGGGGGGGGGGGGGGGGGGGGGGGGGGGGGGGGGGGGGGGGGGGGGGGGGGGGGGDGGGGGGGGGGGGGGAEFGGGGGGGGGGGGGGGGFGGGFDGGGGGGCFGDGGGFGGGGGGGGGGGGGGGGG6+CDFGGGFGFFFFFFFFFF*>=FFFFCFCFBF=9@F2BFFEFFFFFCC?;1:@?FFFEFF;06;FF??09<:?B02<::071??BBFFA(21692((,50<(520(
@M05025:18:000000000-B3NL5:1:1101:4572:11058 2:N:0:TCGAAG
CTATACGGACTACAAGGGTATCTAATCCTGTTCGCTACCCATGCTTTCGAGCCTCAGCGTCAGTTGCAGACCAGAGAGCCGCCTTCGCCACTGGTGTTCTTCCATATATCTACGCATTCCACCGCTACACATGGAGTTCCACTCTCCTCTTCTGCACTCAAGTTCAACAGTTTCTGATGCAATTCTCCGGTTGAGCCGAAGGCTTTCACATCAGACTTATTGAACCGCCTGCACTCGCTTTACGCCCAATAAATCCGGACAACGCTTGCCACCTACGTATTACCGCGGCTGCTGGCACGTA
+
CCCCCGGGGGGGGGGGGGGGGGGGGGGGGGGGGGGGGGGGGGGGGGGGGGGGGGGGGGGGGGGGGGGGGGGGGGGGGGGGGGGGGGGGGGGGGGFGGGGGGGGGGGGGGGGGGGGGGGGGGGGGGGGGGGGGGGGGGGGGGGGGGGGGGGGGGGGGGGGGG?@EFGGGGGGGGGGGFGFGGFGGGGGFGGGDDGGFGGBCDGADFFFFFFFFFFAEEF6EFFFAE7@@FF>FFFFF9@@FF96631>F@@EAEF?E;@(,4<B0>6?6:(4<677???<D04>A09>(4((-8)8<()(4(
@M05025:18:000000000-B3NL5:1:1101:19488:11075 2:N:0:TCGAAG
CTATACGGACTACCCGGGTATCTAATCCTGTTCGCTACCCATGCTTTCGAGCCTCAGCGTCAGTTGCAGACCAGAGAGCCGCCTTCGCCACTGGTGTTCTTCCATATATCTACGCATTCCACCGCTACACATGGAGTTCCACTCTCCTCTTCTGCACTCAAGTTCAACAGTTTCTGATGCAATTCTCCGGTTGAGCCGAAGGCTTTCACATCAGACTTATTGAACCGCCTGCACTCGCTTTACGCCCAATAAATCCGGACAACGCTTGCCACCTACGTATTACCGCGGCTGCTGGCCCGCA
+
CCCCCGGGGGGGGGGGGGGGGGGGGGGGGGGGGGGGGGGGGGGGGGGGGGGGGFGGGGGGGGGGGGGGGGGGGGGGGGGGGGGGGGGGGGGGGGGGGGGGGGGGGGGGGGFGGGGGGGGGGGGGGGGGGGGGGGFGGGGGGGGGGGGGGGGGGGGGGGGGGGGFGGGGGDGGGGGGGGGGGGGGGGGGGGDDDGGGGDFGGGFCA4?FFFFFFFFFE>EFF+=CEBBF@DFFFEA;16??@FFD;B9?0=3A35?@F;<;>6:>><16:>D?F<?BF??ABAAA0,((391<02:?(40((
@M05025:18:000000000-B3NL5:1:1101:15260:11091 2:N:0:TCGAAG
CTATACGGACTACTAGGGTTTCTAATCCTGTTCGCTACCCATGCTTTCGAGCCTCAGCGTCAGTTGCAGACCAGAGAGCCGCCTTCGCCACTGGTGTTCTTCCATATATCTACGCATTCCACCGCTACACATGGAGTTCCACTCTCCTCTTCTGCACTCAAGTTCAACAGTTTCTGATGCAATTCTCCGGTTGAGCCGAAGGCTTTCACATCAGACTTATTGAACCGCCTGCACTCGCTTTACGCCCAATAAATCCGGACAACGCTTGCCACCTACGTATTACCGCGGCTGCTGGCACGAG
+
CCCCCGGGGGGGGGGCFGCFFGGGGGGGGGGGGGGEGGFGGGGGFGGGGGGGDFGGGGGGGGGEFGGGFFGGGGGGGGGGGGGGGGGGGGGGFGGG@=EFFGGGGGGGGGGGGGGGGGGFGGGGGGGGGGFGFEDFGGEFGGGDFGGGGGGGGGFGGGGGGGFGGGGGGGGGGGGGGGGGGGGGFFFCGGGGGGGFGGFGDDFGFAFF;AFF>AAFEFCEFFFFFFF>F?FFDB@B>@?F@3;;DFB@((.<<EC;0.,:11639?2(:(-44(.5:,2)8<A2391(7(-(.)(((.(((
@M05025:18:000000000-B3NL5:1:1101:3184:11121 2:N:0:TCGAAG
CTATACGGACTACCCGGGTATCTAATCCTGTTCGCTACCCATGCTTTCGAGCCTCAGCGTCAGTTGCAGACCAGAGAGCCGCCTTCGCCACTGGTGTTCTTCCATATATCTACGCATTCCACCGCTACACATGGAGTTCCACTCTCCTCTTCTGCACTCAAGTTCAACAGTTTCTGATGCAATTCTCCGGTTGAGCCGAAGGCTTTCACATCAGACTTATTGAACCGCCTGCACTCGCTTTACGCCCAATAAATCCGGACAACGCTTGCCACCCACGTATTACCGCGGCTGCTGGCCCGTA
+
CCCCCGGGGGGGGGGGGGGGGGGGGGGGGGGGGGGGGGGGGGGGGGGGGGFGGGGGGGGGGGGGGGGGGGGGGGGGGDGGGGGGGGGGGGGGGGGGGGGGGGGGGGGGGGGGGGGGGGGGGGGGGGGGGGGGGGGGGGGGGGGGGGGGGGGGGA9EGGGGGGGEFFGGGFGGGGGGGGGGGGGCC:CCECDGDFGGFGFGGDFFFFFFFFFFF>FEEFFFFFFCBD9@BFFFFF<@D@;;D338;BBFFFFFCCEE9@<>F?F>>?BF?29?B(4?>6:<7BBF89;(474?2320(2(,(
@M05025:18:000000000-B3NL5:1:1101:21138:11128 2:N:0:TCGAAG
CTATACGGACTACCCGGGTTTCTAATCCTGTTCGCTACCCATGCTTTCGAGCCTCAGCGTCAGTTGCAGACCAGAGAGCCGCCTTCGCCACTGGTGTTCTTCCATATATCTACGCATTCCACCGCTACACATGGAGTTCCACTCTCCTCTTCTGCACTCAAGTTCAACAGTTTCTGATGCAATTCTCCGGTTGAGCCGAAGGCTTTCACATCAGACTTATTGAACCGCCTGCACTCGCTTTACGCCCAATAAATCCGGACAACGCTTGCCACCTACGTATTACCGCGGCTGCTGGCACGTA
+
CCCCCGGGGGGGGGGGGGFEGGGGGGGGGGGGGGGGGGGGGGGGGGGGGGGGGGGGGGGGGGGGGGGGGGGGGGGGGGGGGGGGGGGGGGGGGGGGGGGGGGGGGGGGGGGGGGGGGGGGGGGGGGGGGGGGGGGFGGGGGGGGGGGGGGGGGGGGGGGGGGGGGGGGGGGGGGGGGGGGGFGGGGGGGGGGGGGGGDFGGGFGFFFFFFFFFFFEFFFFFF=EFF>FFDFFFFFFFF<@DCF?FFFFFFF<EFE;B909;1?FFF:?:24>BF::?1?<:AB>((4(,42??F>6?7(4.
@M05025:18:000000000-B3NL5:1:1101:10535:11140 2:N:0:TCGAAG
CTATACGGACTACTGGGGTTTCTAATCCTGTTCGCTACCCATGCTTTCGAGCCTCAGCGTCAGTTGCAGACCAGAGAGCCGCCTTCGCCACTGGTGTTCTTCCATATATCTACGCATTCCACCGCTACACATGGAGTTCCACTCTCCTCTTCTGCACTCAAGTTCAACAGTTTCTGATGCAATTCTCCGGTTGAGCCGAAGGCTTTCACATCAGACTTATTGAACCGCCTGCACTCGCTTTACGCCCAATAAATCCGGACAACGCTTGCCACCTACGTATTACCGCGGCTGCTGGCACGTG
+
CCCCCGGGGGGGGGGGGGGGGGGGGGGGGGGGGGGGGGGGGGGGGGGGGGGGGGGGGGGGGGGGGGGGGGGGGGGGGGGGGGGGGGGGGGGGGGGGGGGGGGGGGGGGGGGGGGGGGGGGGGGGGGGGGGGGGGGGGGGGGGGGGGGGGGGGGCEGG=DGGEGGGGGGGGGGGGGGGGGGGFGGGGGGGCDG6CDGGGBDDD>GFCFFFFA9BFFBECEFF>FEEFB29922:@EFFFF7=CEFFB@@05@FFECE@1;99:?216261>><018:3:25:BDA0(-(7370>23(1<(4(
@M05025:18:000000000-B3NL5:1:1101:23060:11180 2:N:0:TCGAAG
CTATACGGACTACACGGGTATCTAATCCTGTTCGCTACCCATGCTTTCGAGCCTCAGCGTCAGTTGCAGACCAGAGAGCCGCCTTCGCCACTGGTGTTCTTCCATATATCTACGCATTCCACCGCTACACATGGAGTTCCACTCTCCTCTTCTGCACTCAAGTTCAACAGTTTCTGATGCAATTCTCCGGTTGAGCCGAAGGCTTTCACATCAGACTTATTGAACCGCCTGCACTCGCTTTACGCCCAATAAATCCGGACAACGCTTGCCACCTACGTATTAACGCGGCCGCCGGCACGTA
+
CCCCCGGGGGGGGGGGGGGGGGGGGGGGGGGGGGGGGGGGGGFGGGGGGGFGGFGGGGGGGGGGGGGFGGGGGGGGGGGGGGGGGGGGGGGGGGGGGGGGGGGGGGGGGGGGGGGGGGGGGGGGGGGGGGGGGGFGGGGGGGDGFGGGFGGGGGGGGGGGGGGEGGGGGGGGGGGGGGGGGGGGFGGFEGGGGGGFGGF5?>6CFFFCFFFFFFFFFFFFFFFFFF=@FDF2@=BEFF<D7CFFFF>DFFF@EFEFF0<;;F?666?::BFB:,7?<?FAF<)630,-7,31((-1(1(:.
@M05025:18:000000000-B3NL5:1:1101:12113:11182 2:N:0:TCGAAG
CTATACGGACTACAGGGGTTTCTAATCCTGTTTGCTCCCCACGCTTTCGAGCCTCAACGTCAGTCATCGTCCAGCAAGCCGCCTTCGCCACTGGTGTTCCTCCTAATATCTACGCATTTCACCGCTACACTAGGAATTCCACTGGCCTCTCCGACCTCCTAGAAAAACAGTTTCCAATGCAGTCCGGGGGTTGAGCCCCGGGTTTTCACATCAGACTTGCCTCTCCGTCTACGCCCCCTTTCCATCCCGTAATTCCGGTAAACCCTTCCACCAAACGTATTACCGCGACTCCAGCCACGAA
+
CCCCCAFC@CFFCGGGGDGGC@@6C6,C,;;6CC@,CC@FACEE;@F@@DCFGD,,CFGDDFGG9@C,69:C:<ECFGGGGGG7FC=F=FGGG@A=E7C,,A8E9,,5,,5,,:CC=FDCAC<?7:+4@E=AF,47E8E9;@F,>BEDD8,6@+@++,6,33,7@,,3=ECD3@:C:A96=CFGG+7;E>C7DCFCCCEGGD>7)::++++2+/*)/1=E/:)(//23((,62((376BF0)-))63(2((4()))((--8))(-,.(.)64((.-(.24()).((-((-(.)4(4(((((
@M05025:18:000000000-B3NL5:1:1101:18455:11230 2:N:0:TCGAAG
CTATACGGACTACTGGGGTTTCTAATCCTGTTTGCTCCCCACGCTTTCGTGCCTCAGTGTCAATGTTGGTCCAGGTAGCTGCCTTCGCCATGGATGTTCCTCCTGATCTCTACGCATTTCACTGCTACACCAGGAATTCCGCTACCCTCTACCACATTCTAGTCATCCAGTATCCACTGCAGTTCCCAGGTTGAGCCCAGGGCTTTCACAACGGACTTAAATAACCACCTACGCACGCTTTACGCCCAGTAATTCCGAGTAACGCTTGCACCCTTCGTATTACCCCGGCTGCTGGCCCGAA
+
CCCCCGGGGGGGGGGGGGGGGGGGGGGGGGGGGGGGGGGGGGGGGGGGGGGGGGGGGGGGDGGGGGGGGGGGGGGGGGGGGGGGGGGGGGGGGGGGGGGGGGGGGGGGGGGGGGGGGGGGGGGDGGGGGGGGGGGGGGGFGGGGGGGFGGGGGGGGGGGGGFGGGGGGGGGGFGCFGGGGGGGFGGGGGGFGFGDGGGFGGGEGFFFFFFFFFF>>BFCEFFFEFE3===)74=9=2@@?BEC=9/2:?;C5CEC4;<(,3CC02;@00373(/4:??03:<A)(,(499>().86((-44
@M05025:18:000000000-B3NL5:1:1101:2837:11244 2:N:0:TCGAAG
CTATACGGACTACTCGGGTATCTAATCCTGTTCGCTACCCATGCTTTCGAGCCTCAGCGTCAGTTGCAGACCAGAGAGCCGCCTTCGCCACTGGTGTTCTTCCATATATCTACGCATTCCACCGCTACACATGGAGTTCCACTCTCCTCTTCTGCACTCAAGTTCAACAGTTTCTGATGCAATTCTCCGGTTGAGCCGAAGGCTTTCACATCAGACTTATTGAACCGCCTGCACTCGCTTTACGCCCAATAAATCCGGACAACGCTTGCCACCAACGAATTACCGCGGCGGCTGGCACGTA
+
CCCCCGGGGGGGDFGGGGGGGGGGGGGGGGGGFGGGEGGGGGGCFGGGGFFGGGGGGGGEGGGGFDGGGGGGGGFEGGGGGGGGGGFG@GGGGDFFFGDCFGGGGGGGFFGGCGGGGGGCGGGGGGGGGGGGEFGGFFGGFGGD9D,8DFGGFFGGGGGGG9CDFFGGFCGGGFGG8EFGGGGFGGGGGDGGGGF?CDBCGD>CA5AFFFFFFFFFEACEFFFF3:@26@=BBE93=>1?()93?F0<113AEC)334249:033(-6?(6<,(,4(((.3).-(-4(2((((4,(,,42,
@M05025:18:000000000-B3NL5:1:1101:17998:11276 2:N:0:TCGAAG
CTATACGGACTACAGGGGTATCTAATCCTGTTCGCTACCCATGCTTTCGAGCCTCAGCGTCAGTTGCAGACCAGAGAGCCGCCTTCGCCACTGGTGTTCTTCCATATATCTACGCATTCCACCGCTACACATGGAGTTCCACTCTCCTCTTCTGCACTCAAGTTCAACAGTTTCTGATGCAATTCTCCGGTTGAGCCGAAGGCTTTCACATCAGACTTATTGAACCGCCTGCACTCGCTTTACGCCCAATAAATCCGGACAACGCTTCCCACCTACGTATTACCGCGGCTCCCGGCAAGTA
+
CCCCCGGGEGGGGFGGGGEGGGCFFGGGCDFFFEFGFGGFFGGGGGGGGGGGGFGCEDFGDFGGGGGDGGFFGGFGGEGFGGGGGGGGGEECGGGGGGEDFCFGGFFEFFAEGFGEGGGGFGGGG:FGFD:8EE8F@FGEBA,=@FGGGFGGGGGGGGGFF9DEFFDGGFGFGGGG8E9DGDFGG8?FC6+3?F?CGGEGGGAFACAFFA>AFF4BEFFFA66>@22=@FFF2@>B99@@1;9;<(:@(,47)194(.8;B0<>FF?(4?>064(8<08A7)6A01((((-3((-4((-6)
@M05025:18:000000000-B3NL5:1:1101:2052:11293 2:N:0:TCGAAG
CTATACGGACTACAGGGGTATCTAATCCTGTTTGCTCCCCACGCTTTCGTGCCTCAGTGTCAGTGTTGGTCCAGGTAGCTGCCTTCGCCATGGATGTTCCTCCTGATCTCTACGCATTTCACTGCTACACCAGGAATTCCGCTACCCTCTACCACACTCTAGTCGCCCAGTATCCACTGCAGTTCCCAGGTTGAGCCCAGGGCTTTCACAACGGACTTAAACGACCACCTACGCACGCTTTACGCCCAGTAATTCCGAGTAACGCTTGCACCCTTCGTATGACCGCGGCTGCTGGCACGCA
+
CCCCCGGGGGGGGFGGGGGGGGGGGGGGGGGGGGGGGGFGFGGGGGGGGGGGGGFFGGGGGGGGGGGGGGCEFFFGGGGGGGGGGGGGGGGGGGGGGGGGGGFFGFCFGFGFGGGGGGGGGGGGGGGGGGFGGGGGGFFGGGGGGGGGGGGGGGGGGGGGGGGDEEGEGGGGGGGGGGGGGGFDGGGGGGF=CFDGGGFGFDDCA?FFFAFEF>EFAFEA>BAF>B>2@FFB>B?BBFD@FEE(322;@4.<<??)4;033>C?BFF?<,,.6(4:4248()53((-7996<?2(:(.(((
@M05025:18:000000000-B3NL5:1:1101:13219:11297 2:N:0:TCGAAG
CTATACGGACTACCCGGGTTTCTAATCCTGTTTGCTCCCCACGCTTTCGAGCCTCAACGTCAGTTACCGTCCAGTAAGCCGCCTTCGCCACTGGTGTTCCTCCTAATATCTACGCATTTCACCGCTACACTAGGAATTCCGCTTACCTCTCCGGCACTCTAGAAAAACAGTTTCCAATGCAGTCCTGGGGTTAAGCCCCAGCCTTTCACATCAGACTTGCTCTTCCGTCTACGCTCCCTTTACACCCAGTAAATCCGGATAACGCTTGCCCCCAACGTATTACCGCGGCTCGTGGCACGTA
+
CCCCCGGGGGGGGGGGGGGGEGGGGGGGGGGGGGGGGGGGGGGGGGGGGGGGGGGGGGGGGGGGGGGGGGGGGGGGGGGGGGGGGGGGGGGGGGGFGGGGGFFGGGGGGGGGGGGGGGGGGGGGGGGGGGGGGGGGGGGGGGGGGGGGGGGGGGGGGGGGGGGGGGGGGGGGFGGGGGGGGGGGGGDFEGGGGGGGGGFGGGFGFFFFFFAAFF=EEF@CAFFEFF?=DFFCDFDDBF@FFCECA=@?;;E<5<?FF>B08<24126(-23:0(,4:13<:)6)(4;9>(((-8:F?<B4(
@M05025:18:000000000-B3NL5:1:1101:12442:11297 2:N:0:TCGAAG
CTATACGGACTACTCGGGTATCTAATCCTGTTCGCTACCCATGCTTTCGAGCCTCAGCGTCAGTTGCAGACCAGAGAGCCGCCTTCGCCACTGGTGTTCTTCCATATATCTACGCATTCCACCGCTACACATGGAGTTCCACTCTCCTCTTCTGCACTCAAGTTCAACAGTTTCTGATGCAATTCTCCGGTTGAGCCGAAGGCTTTCACATCAGACTTATTGAACCGCCTGCACTCGCTTTACGCCCAATAAATCCGGACAACGCTTGCCACCTACGTAATACCGCCGCTCCTGGCACGTA
+
CCCCCGGGGGGGGGGGGGGGGGGGGGGGGGGGGGGGGGGGGGGGGGGGGGGGGGGGGGGGGGGGGGGGGGGGGGGGGGGGGGGGGGGGGGGGGGGGGGGGGGGGGGGGGGGGGGGGGGGGGGGGGGGGGGGGGGGGGGGGGGGGGGGGGGGGGGGGFGGGGGGGGGGGGGGGGGGGGGGGGGGGDFGGGGGGDF6FGGFGGGFGFFFFFFFFFF>=BBFEFFFFF>=BFF=B5(.85>;@?EF;D>;D?D3AFE?;11@>9:4(46:0?0)).344,4)(--240((-(-,(.43<081,(
@M05025:18:000000000-B3NL5:1:1101:2704:11302 2:N:0:TCGAAG
CTATACGGACTACCAGGGTTTCTAAGCCTGTTCGCTACCCATGCTTTCGAGCCTCAGCGTCAGTTGCAGACCAGAGAGCCGCCTTCGCCACTGGTGTTCTTCCATATATCTACGCATTCCACCGCTACACATGGAGTTCCACTCTCCCCTTCTGCACTCAAGTTCAACAGGTTCTGATGCAATTCACCGGTTGAGCCGAAGGCTTTCACATCCGACTTATTGAACCGCCTGCACTAGCTTTACGCCCAATAAAGCCGGACCACACTTGCCACCCACGGATTACCGTGGCTGCGTGCCCGGG
+
CCCCCFFGEF:FFGDFF7;,@F9EF,CF,<CFAC+B,6CC,,6EA<<EF8,,@<FFDG@CF7CFGCEF<F,:<E8FC,,B+++6,=6C:FF<,=:B4F,B<9<,C<<D?FFFC+:C@:FGF9=FG>FGGGF<EB=4EE==>DFGA8E8@>FGG,=EFGF8E9,,@DGG9,,,6=EE=A+=FGGCD,=:C+03=;*9F;5;009**38=99:**3/2-?;>+8C=)/(/((/7(/7).(1<))7(/:9DF@FFF3)/61(4(,4(((-6).),.(4(,(((-)))4,((((((((-(((-((
@M05025:18:000000000-B3NL5:1:1101:25297:11308 2:N:0:TCGAAG
CTATACGGACTACTGGGGTATCTAATCCTGTTTGCTCCCCACGCTTTCGTGCCTCAGTGTCAGTGTTGGTCCAGGTAGCTGCCTTCGCCATGGATGTTCCTCCTGATCTCTACGCATTTCACTGCTACACCAGGAATTCCGCTACCCTCTACCACACTCTAGTCGCCCAGTATCCACTGCACTTCCCAGGTTGAGCCCCGGGCTTTCACAACGGACTTAAACGACCACCTACGCACCCTTTACGCCCAGTAATTCCGAGGAACGCTTGCACCCTTCGTATTACCGCGGCTGCTGGCACGAA
+
CCCCCGGGGGGGGAFFGEGEGGFFGGEGCGGGCEFCFGGGGEGGG@FEFG8@FCFFGGGGGGAFFGDFGEFGGGFGGFFGGGDEGFFEEFGGGC,?FFGGFGGGCCFGFFGGGDGED:FF9FEDA<?FFGFFFG:EFFGFGGE6C8E,4@FCGGFGCFDDGCGG+3+@=8@DCFFDGGFGG++6=DFCG8DD6D8CF+*=7CE5;9?9@>>A4A*:>A86+A5@@F=D@3>EFFDF(6,34>C@69@;?;)5?).;(2,((.,((,((-5)8,3(48(,305946;;,((4??0,(()((,
@M05025:18:000000000-B3NL5:1:1101:9682:11311 2:N:0:TCGAAG
CTATACGGACTACCGGGGTTTCTAAGCCTGTTTGCTCCCCACCCTTTCGCTCCTCAGCGTCAGTTACGGCCCAGAGATCTGCCTTCGCCATCGGTGTTCCTCCTGATATCTGCGCATTCCACCGCTACACCAGGAATTCCAATCTCCCCTACCGCACTCTAGTCTGCCCGTACCCACTGCAGGCCGGAGGTTGAGCCTCCGGATTTCACAGCAGACGCGACAAACCGCCTACGAGCTCTTTACGCCCAATAATTCCGGATAACGCTTGCGCCCTACGTATTACCGCGGCTGCTGGCACGCA
+
CCCCCGGGGGGGGGGGGGGGGGGGGGGGGGGGGGGGGGGGGGGGGGGGGGGGGFGGGGGGGGGGGGGGGGGGGGGGGGGGGGGFGGGGGGGGGGGGGGGGFFGGFEGGGGGGGGDGGGGGGGGGGGGGCGGGGGFFGGGGGGGGGGFGGGGGGEGCEGGGGFGGGCFCFGGDGGGGGGGGGGFGGCDGDDG4CCGGG<FGGG5C;FFFFFFFFA48>>>BFFFBB?B>B?B:6(,33?BAAD<1?>FBBB2<A<AA?F<12)536??2:11:9B02:72<099A?B>(4(-:?7(-,,4(-
@M05025:18:000000000-B3NL5:1:1101:22102:11319 2:N:0:TCGAAG
CTATACGGACTACAAGGGTTTCTAATCCTGTTCGCTACCCATGCTTTCGAGCCTCAGCGTCAGTTGCAGACCAGAGAGCCGCCTTCGCCACTGGTGTTCTTCCATATATCTACGCATTCCACCACTACACATGGAGTTCCACTCTCCTCTTCTGCACTCAAGTTCAACAGTTTCTGATGCAATTCTCCGGTTGAGCCGAAGGCTTTCACATCAGACTTATTGAACCGCCTGCACTCGCTTTACGCCCAATAAATCCGGACAACGCTTGCCACCTACGTATTACCGCGGCTGCTGGCACGTA
+
CCCCCGGGGGGGGGGGGGFGGGGGGGGGGGGGGGGGGDGGGGGGGGGGGGGGGGGGGGGGGGGGGGGGGGGGGGGGGGGGGGGGGGGGFGGGGGGGGGGGGGGGGGGGGGGGGGGGGGGGGGGGGGGGGGGGGGGGGGGGGFGGGGFEGGGGGGFGGGGGGGGGGGGGGGGGGGGGGGGGGGGGGFCGGGGGGGGGGGEGGGFGFFFFFFFFFFFEFFFFF+=45-79>DBDFBFFFFFFF4<@;2@FFFF3<<)6:9<>90170:6:04<?03(5<<FF?A<<:>970,(4820812?6(
@M05025:18:000000000-B3NL5:1:1101:13551:11361 2:N:0:TCGAAG
CTATACGGACTACCGGGGTTTCTAATCCTGTTCGCTACCCATGCTTTCGAGCCTCAGCGTCAGTTGCAGACCAGAGAGCCGCCTTCGCCACTGGTGTTCTTCCATATATCTACGCATTCCACCGCTACACATGGAGTTCCACTCTCCTCTTCTGCACTCAAGTTCAACAGTTTCTGATGCAATTCTCCGGTTGAGCCGAAGGCTTTCACATCAGACTTATTGAACCGCCTGCACTCGCTTTACGCCCAATAAATCCGGACAACGCTTGCCACCTACGTATTACCGCGGCTGCTGGCCCGTG
+
CCCCCGGGGGGGGGGGGGGGGGGGGGGGGGGGGGGGGGGGGGGGGGGGGGGGGGGGGGGGGGGGGGGGGGGGGGGGGGGGGGGGGGGGGGGGGGGGGGGGGGGGGGGGGGGGGGGGGGGGGGGGGGGGGGGGGGGGGGGGGGGGGGGGGGGGGGGGGGGGGGGGGGGGGGGGGGGGGGGGGGGGGGGGGDGGGGGGGGFGGGFGFFFFFFFFFFFFFFFFFFFFFFFF@FF;DFFEFFFFFEFFFFBFFFEFFFFFFFF;BB?;>FB?:?A2<BBFFFFFFAFB?9>1((-4?:?B(-((,
@M05025:18:000000000-B3NL5:1:1101:14488:11367 2:N:0:TCGAAG
CTATACGGACTACCAGGGTTTCTAATCCTGTTCGCTACCCATGCTTTCGAGCCTCAGCGTCAGTTGCAGACCAGAGAGCCGCCTTCGCCACTGGTGTTCTTCCATATATCTACGCATTCCACCGCTACACATGGAGTTCCACTCTCCTCTTCTGCACTCAAGTTCAACAGTTTCTGATGCAATTCTCCGGTTGAGCCGAAGGCTTTCACATCAGACTTATTGAACCGCCTGCACTCGCTTTACGCCCAATAAATCCGGACAACGCTTGCCACCTACGTATTACCCCGGCTGCTGGCACGTA
+
CCCCCGGGGGGGGGGGDGGGGGGGGGGGGGGGGEGEGGGGGGGGGGGGGGGGGGGGGGGGGGGGGGGGGGGGGGGGGGGGGGGGGGGGGGGGGG?FGGGGGGGGGGGGGGGGGGGGGGGFGGGGGGEGGGGGGGGGGFGGGGGGGGGGGGGGGGGGFFGGGC@FGGFFGDCFEFGFGGGGGCF?FDGG699DGFFGGG5CDDA7CF>FFECFFFABBCAE68B;=:>B2@5@FF=B29DFDF<@?9B;1@F<)/<@F9699BFFFB?(084?04:?B7)6()5)((-4((-4?F(28<3?(
@M05025:18:000000000-B3NL5:1:1101:28718:11368 2:N:0:TCGAAG
CTATACGGACTACACGGGTTTCTAATCCTGTTCGCTACCCATGCTTTCGAGCCTCAGCGTCAGTTGCAGACCAGAGAGCCGCCTTCGCCACTGGTGTTCTTCCATATATCTACGCATTCCACCGCTACACATGGAGTTCCACTCTCCTCTTCTGCACTCAAGTTCAACAGTTTCTGATGCAATTCTCCGGTTGAGCCGAAGGCTTTCACATCAGACTTATTGAACCGCCTGCACTCGCTTTACGCCCAATAAATCCGGACAACGCTTGCCACCTACGTATTAACCGGGCTGCTGGCACGTA
+
CCCCCGGGGGGGGGGGGGFGGGGFFGGGGGGGCGGGGGGGGGGGGGGGGGEEGGGGGGGGGEGGGAGGGFGFGGFGGGGGGGGGGGGGGGGGGGGGGGGGGGGGGFGGGGGGGGGGGGGGGGGGGGGGGGGGGFFGGGGGGGGGGGGGGGGGGGGFFGGGGFEDEFGGGFGGGGGGFGGDDGGGGDDFDGDGDGCFFD*;C5AFFFFFFFFFFFFFFFFEFF68=9@>@@FF@@5@;9;;D<<(8604(53469?F9006>::66??0<?<<?F:2<235?<)6)(((,((-.4(((5?(.
@M05025:18:000000000-B3NL5:1:1101:6583:11415 2:N:0:TCGAAG
CTATACGGACTACCGGGGTTTCTAATCCTGTTTGCTCCCCACGCTTTCGCACCTCAGTGTCAGTATCAGTCCAGGTGGTCGCCTTCGCCACTGGTGTTCCTTCCTATATCTACGCATTTCACCGCTACACAGGAAATTCCACCACCCTCTACCGTACTCTAGCTTGCCAGTTTTGGATGCAGTTCCCAGGTTGAGCCCGGGGCTTTCACATCCAACTTAACAAACCACCTACGCGCGCTTTACGCCCAGTAATTCCGATTAACGCTTGCACCCTCTGTATTACCGCGGCCGCTGCCCCAGG
+
CCCCCGGGGGGGGGGGGGGGGGGGGGGGGGGGGGGGGGGGGGGGGGGGGGGGGCGGGGGGGGGGGGGGGGGGGGGGGGGGGGGGGGGGGGGGGGGGGGGGGGGGGGGGGGGGGGGGGGGGGGGEGGGGGGGGGGGGGGGFGGGGGGGGGGGGGGGGGGGGGFFGGGGGGGFEFGGE6FGFGCFCFFGFGGGGGFCFFFEGDDF4AFFFAC8AFFFF=FFF=FFBF@@FFF;@2>6>FF6BFFF?BB63(4>AD2-6:16(44414:??FFF7?2(1)-)6699>611,,(((,2(((,3((
@M05025:18:000000000-B3NL5:1:1101:13316:11448 2:N:0:TCGAAG
CTATACGGACTACAGGGGTTTCTAATCCTGTTTGCTCCCCACGCTTTCGTGCCTCAGTGTCAATGTTGGTCCAGGTAGCTGCCTTCGCCATGGATGTTCCTCCTGATCTCTACGCATTTCACTGCTACACCAGGCATTCCGCTACCCTCTACCACATTCTAGTCATCCAGTATCCACTGCAGTTCCCAGGTTGAGCCCAGGGCTCTCACACCGGACTTACATAACCACCTACGCACGCTTTACGCCCAGTAATTCCGAGTAACGCTTGCACGCTTCCTATTACCGCCGCTGCTGGCACAAA
+
<CCCC9FGG7@F@FEC>CBFGGGF9F@FFGGGFFGDGFGD<:FF;:CFEF8@FCD,<FGGE9FGCFFCGC6CF,9@6BFGFFGGFGGGG>@8E=EDF9@EEEGGA9<FGGA?A<FGCCEF,C?EFGCFFF@<EG+FEGGEGGEEE8EFGDDCEDEG8A,,4,=>,DDEDGAFDDDGGGFC++3?EF6DGGF+=8686DD+@+*+*;AFFF5*9*<88AA*;B+6:4*-<>4>4@9=>@2@=:C299,3(/).79C918:1(6),277(1;@(4(--).).)-.9:4(3,391,4(,(...(
@M05025:18:000000000-B3NL5:1:1101:7075:11449 2:N:0:TCGAAG
CTATACGGACTACCGGGGTATCTAATCCTGTTCGCTCCCCATGCTTTCGCTCCTCAGCGTCAGTAAATGCCCAGAGACCTGCCTTCGCCATCGGTGTTCCTCCTGATATCTGCGCATTTCACCGCTACACCAGGAATTCCAGTCTCCCCTACATCACTCTAGTCTGCCCGTACCCACCGCAGATCCGAGGTTGAGCCTCGGACTTTCACGGCAGACGCGACAAACCGCCTCCGAGCTCTTTACGCCCAATAAATCCGGATAACGCTTGCGCCCTACGTATTACCGCGGCCCCTGGCACGTC
+
CCCCCGGGGGGGGGGGGGGGGGGGFGGGGGGGGGGDGDGGGGCGGGGGGGGGGGGGGGGGGGGGGGGGGGGGGGGGGGGGCFFEGGGGGGFGGGEEEGGGGGGGGFGFFGGGGGGDGEGGGGGGGEEGCGGDGGGGGGGGDFGGGGGGGGGGGGGGGFGGDDFGGGCCFGCGGGGCEGGGGDG5CFD5CDCC7>CCC;AGD4?DFACFFA8BEEFF(80;BF33=<;BFF(,2903,8A7:4:0391(4(,4<<A766(((.5:((,((,(499(.,.463)6961((2((((-(.()32,
@M05025:18:000000000-B3NL5:1:1101:22268:11465 2:N:0:TCGAAG
CTATACGGACTACTAGGGTATCTAATCCTGTTCGCTACCCATGCTTTCGAGCCTCAGCGTCAGTTGCAGACCAGAGAGCCGCCTTCGCCACTGGTGTTCTTCCATATATCTACGCATTCCACCGCTACACATGGAGTTCCACTCTCCTCTTCTGCACTCAAGTTCAACAGTTTCTGATGCAATTCTCCGGTTGAGCCGAAGGCTTTCACATCAGACTTATTGAACCGCCTGCACTCGCTTTACGCCCAATAAATCCGGACAACGCTTGCCACCTACATATTACCGCGGCTGCTGGCACGTA
+
CCCCCGGGGGGGGGGGGGGGGGGGGGGGGGGGGGGGGGGGGGGGGGGGGGGGGGGGGGGGGGGGGGGGGGGGGGGGGGGGGGGGGGGGGGGGGGGGGEGGGGGFGGGGGGGGGGGGGGGGGGGGGGDEGGGGGGGFGGGGGGGGGGGGGGGGGGGGGGGGGGFGGGGGGGGGGGGGGGGGGGGGGGGGGGDGGGGGGGFGGGFFFFFFFFFFFFA@EFEFFFFCEDF@@?DFFFE:=@F?@EEF;BF?<@FEFFF@>@FFFF:29BF6?FAF142:(6AFAFA439>(926<?>76(5::(
@M05025:18:000000000-B3NL5:1:1101:2229:11477 2:N:0:TCGAAG
CTATACGGACTACCCGGGTTTCTAATCCTGTTCGCTACCCATGCTTTCGAGCCTCAGCGTCAGTTGCAGACCAGAGAGCCGCCTTCGCCACTGGTGTTCTTCCATATATCTACGCATTCCACCGCTACACATGGAGTTCCACTCTCCTCTTCTGCACTCAAGTTCAACAGTTTCTGATGCAATTCTCCGGTTGAGCCGAAGGCTTTCACATCAGACTTATTGAACCGCCTGCACTCGCTTTACGCCCAATAAATCCGGACAACGCTTGCCACCTACGTATTACCGCGGCTGCTGGCACGTA
+
CCCCCGGGGGGGGGGGGGGGEGGGGGGGGGGGGGGGGGGGGGGFGGGGGGGGGFGGGGGGGGGGGGGGGGGGGGGGGGGGGGGGGGGGGGGG,EGGGGGGGGGGGGGGGGGGGGGGGGGFGGGGGGGGGGGGGGGGGGGGGGGGGGGGGGGGGGGGGGGGGGGFGFFGFFGGGGGGFGGGGFGGGGGGGGGGDCDFGD>DDGFDFFF6@CFFFFFEFFFECFFE:9@F(6>DFFEFFFFFFFFFF69;11;@;CE;FFBFFFB20616?:4?F?02(()..494311(1((-2:(1(48?(
@M05025:18:000000000-B3NL5:1:1101:22506:11493 2:N:0:TCGAAG
CTATACGGACTACCGGGGTATCTAATCCTGTTCGCTACCCATGCTTTCGAGCCTCAGCGTCAGTTGCAGACCAGAGAGCCGCCTTCGCCACTGGTGTTCTTCCATATATCTACGCATTCCACCGCTACACATGGAGTTCCACTCTCCTCTTCTGCACTCAAGTTCAACAGTTTCTGATGCAATTCTCCGGTTGAGCCGAAGGCTTTCACATCAGACTTATTGAACCGCCTGCACTCGCTTACGCCCAATAAATCCGGACAACGCTTGCCACCTACGTATTACCGCCGCTGCTGGCACGTAG
+
CCCCCGGGGGGGGGGGGGGGGGGGGGGGGGGGGGGGGGGGGGGGGGGGGGGGGGGGGGGGGGGGGGGGGGGGGGGGGGGGGGGGGGGGGGGGGGGGGGGGGGGGGGGGGGGGGGGGGGGGGGGGGGGGGGGGGGGGGGGGGGAEEGGGGGGGGGGGFFGGGFGGGGGGGGGGGGGGGGGGGGGDDFGDGGDDGGGFGGAGGGFCAFF>9FFFF>9>BFEEFFAEFFFF@;DDD@@E?F@FFEF?09D@@EE9?E@9(190:?900:::3)52(8>67342-).-((,79642>00,4:2:4
@M05025:18:000000000-B3NL5:1:1101:24909:11555 2:N:0:TCGAAG
CTATACGGACTACCAGGGTATCTAATCCTGTTCGCTACCCATGCTTTCGAGCCTCAGCGTCAGTTGCAGACCAGAGAGCCGCCTTCGCCACTGGTGTTCTTCCATATATCTACGCATTCCACCGCTACACATGGAGTTCCACTCTCCTCTTCTGCACTCAAGTTCAACAGTTTCTGATGCAATTCTCCGGTTGAGCCGAAGGCTTTCACATCAGACTTATTGAACCGCCTGCACTCGCTTTACGCCCAATAACTCCGGACAACGCTTGCCACCTACGTATTACCGCCGCTGCTGCCACGAC
+
CCCCCGG@@CFFGFFFCGGGGGGGGGGGGGGGGEG7FGFFGGCFGFCC:F@7CGGGGGGGF@FGGGGGGC@FGCGFGGGFEFGGGGG:F@FGG??ABB?FFFGFFGFG,AE<EGGGGGGFFGFFGCFGGGGEF=4==>EFFFC8E,@ED;9=FFAFGGG,D==@EFCGGGGGCDFFDGGGG?FGC,C=EDC7CDGGGDEGGDAD>>F>E9>?8A6=)BAE+1+*07:@F?(226>B22(,(9C?69((68.4)4>)(6(76?07B??1:>A2.37(,,).24:>?6(39(,3>B),),,((
@M05025:18:000000000-B3NL5:1:1101:21435:11563 2:N:0:TCGAAG
CTATACGGACTACTGGGGTATCTAATCCTGTTCGCTACCCATGCTTTCGAGCCTCAGCGTCAGTTGCAGACCAGAGAGCCGCCTTCGCCACTGGTGTTCTTCCATATATCTACGCATTCCACCGCTACACATGGAGTTCCACTCTCCTCTTCTGCACTCAAGTTCAACAGTTTCTGATGCAATTCTCCGGTTGAGCCGAAGGCTTTCACATCAGACTTATTGAACCGCCTGCACTCGCTTTACGCCCAATAAATCCGGACAACGCTTGCCACCTACGTATTACCGCGGCTGCTGGCACGTA
+
CCCCCGGGGGGGGGGGGGGGGGGGGGGGGGGGGGGGGGGGGGGGGGGGGGGGGGGGGGGGGGGGGGGGGGGGGGGGGGGGGGGGGGGGGGGGGGGGGGGGGGGGGGGGGGGGGGGGGGGGGGGGGGGGGGGGGGGGGGGGGGGGGGGGGGGGGGGGGGGGGFFEGGFGGGGGGGGGFGGGGGGGGGGFG6CGDGGGGGFDGGFGFFFFFFFFFFFFFFFFFFFFFFBF@DFBFEEFFFFFFFFFFFFFFFEEFFCE>9D@;<?9>?<:?79>8?B??F<<BAFF29>6199B??>?1<2?.
@M05025:18:000000000-B3NL5:1:1101:9506:11576 2:N:0:TCGAAG
CTATACGGACTACAAGGGTATCTAATCCTGTTCGCTACCCATGCTTTCGAGCCTCAGCGTCAGTTGCAGACCAGAGAGCCGCCTTCGCCACTGGTGTTCTTCCATATATCTACGCATTCCACCGCTACACATGGAGTTCCACTCTCCTCTTCTGCACTCAAGTTCAACAGTTTCTGATGCAATTCTCCGGTTGAGCCGAAGGCTTTCACATCAGACTTATTGAACCGCCTGCACTCCCTTTACGCCCAACAAATCCGGCAAACGCTTGCCACCTACGTAGTACCGCGGCTGCTGGCACGTA
+
CCCCCFGGGE@E@EAEEFGGEFGGCACCEFEE@@@BCCFEAFG8CFFFC<,F:CFGGGGGC:FGFFC9FFCFFGGGGG7FGCEGEGFGGGGGCE?EFFCFF,AFFGGFGGGFFGCFGGFEDFGG@CGG@F9E=FFEEGBF9FC89?=DFGGDGG8,DAGCG,3==E==D8ADGG,=EA++++68D@?FG>CD66?F?C95D7CC96C>B>@F>F4=3B;EA>BCE)-(5>29@=:B(((73;>1;;((((/,()/619(.,:?:0(3:((6281(44,)(45>AB2((44(,))(4()-.(
@M05025:18:000000000-B3NL5:1:1101:26274:11605 2:N:0:TCGAAG
CTATACGGACTACTAGGGTATCTAATCCTGTTCGCTACCCATGCTTTCGAGCCTCAGCGTCAGTTGCAGACCAGAGAGCCGCCTTCGCCACTGGTGTTCTTCCATATATCTACGCATTCCACCGCTACACATGGAGTTCCACTCTCCTCTTCTGCACTCAAGTTCAACAGTTTCTGATGCAATTCTCCGGTTGAGCCGAAGGCTTTCACATCAGACTTATTGAACCGCCTGCACTCGCTTTACGCCCAATAAATCCGGACAACGCTTGCCACCTACGTATTACCGCGGCTGCTGGCACGTA
+
CCCCCGGGGGGGGGGGGGGGGGGGGGGGGGGGGGGGGGGGGGGGGGGGGGGGGGGGGGGGGGGGGGGGGGGGGGGGGGGGGGGGGGGGGGGGGGGGFGGGGGGGGGGGGGGGGGGGGEFGGGGDGGGGGGFGGFFGGGGGCGGGC?EGGGGGGGGG@FGFF9EFGGGGGGGGGGAAAEGGGGGGGGGGG>DDGG7FFC>DDD>>FCA@6ACFFF4;EFFFF>F=FBA9@@DF:5*8((-633>((:9D@@;43<E4>B0>@BF046B?B?BBF<BF?:4.8AAF((-(-(,()5:?:414(
@M05025:18:000000000-B3NL5:1:1101:4871:11630 2:N:0:TCGAAG
CTATACGGACTACAAGGGTTTCTAATCCTGTTCGCTACCCATGCTTTCGAGCCTCAGCGTCAGTTGCAGACCAGAGAGCCGCCTTCGCCACTGGTGTTCTTCCATATATCTACGCATTCCACCGCTACACATGGAGTTCCACTCTCCTCTTCTGCACTCAAGTTCAACAGTTTCTGATGCAATTCTCCGGTTGAGCCGAAGGCTTTCACATCAGACTTATTGAACCGCCTGCACTCGCTTTACGCCCAATAAATCCGGACAACGCTTGCCACCTACGTATTACCGCGGCTGCTGGCACGTC
+
CCCCCGGGGGGGGGGGGGFGGGGGGGGGGGGGGGGGGGGGGGGGGGGGGGGGGGGGGGGGGGGGGGGGGGGGGGGGGGGGGGGGGGGGGGGGGFFGGGGGGGGGGGGGGGGGGGGEGGGGGGGGEGDGGGGGGGGGGGGGGGGGGGGGGGGGGFEGGFGGGGGGFGFFGGGGGGGGGG?DFFFFGGGGGCGGGGGGGGFDGGFFFFFFFFFFFFABBFEFF9AEF=>9@DFF@EFF=9DFFCFF;F>?;;;E)??@B;19BFF>90:?B><?FBBBFF7<5)).8;;(379???283)8:(
@M05025:18:000000000-B3NL5:1:1101:26970:11640 2:N:0:TCGAAG
CTATACGGACTACTGGGGTTTCTAATCCTGTTCGCTACCCATGCTTTCGAGCCTCAGCGTCAGTTGCAGACCAGAGAGCCGCCTTCGCCACTGGTGTTCTTCCATATATCTACGCATTCCACCGCTACACATGGAGTTCCACTCTCCTCTTCTGCACTCAAGTTCAACAGTTTCTGATGCAATTCTCCGGTTGAGCCGAAGTCTTTCACATCAGACTTATTGAACCGCCTGCACTCGCTTTACGCCCAATAAATCCGGACTACTCTTTCCACCTACGTATTACCCCTCCTGCTGGCACGTC
+
CCCCCGGGGGGCGG<<E@FEGGGGAGFGGCFGFGGGGEFGGGFFFGGGGD8CFGGGCECFGGGGGGDCF9FFE@<FDC7FCCCFGGGGEEEFG8FDFFGGGGGGFFFDFGGGFFEFFG9FCFC=FEEFCFCF5=:BEFAEA>DFFGGGGGGGG8D=FGG?F9DDEF9D,@EDDFGE8E79D+C?DD7D7+3@=+09C9****4@CFF>B9>F+**6>F4AF++::562(5(-(08@@0,374>1/(,(,5)))1)6121,-43)55<)6))).4(,-.).52<4(((,-.)(,,(,(.(.(
@M05025:18:000000000-B3NL5:1:1101:12466:11647 2:N:0:TCGAAG
CTATACGGACTACCGGGGTTTCTAATCCTGTTTGCTCCCCACGCTTTCGCACCTGAGCGTCAGTCTTTGTCCAGGGGGCCGCCTTCGCCACCGGTATTCCTCCAGATCTCTACGCATTTCACCGCTACACCTGGAATTCTACCCCCCTCTACAAGACTCTAGCCTGCCAGTTTCGGATGCAGTTCCCAGGTTGAGCCCGGGGATTTCACATCCGTCTTGACAGACCGCCTGCGTGCGCTTTACCCCCAGTAATTCCGTGTAACGCTTGCACCCTCCGTATTCCCGCTGCCTGCGGCACAGG
+
CCCCCGGGG>FFFAFGEGCEFDFFGGGEGEGFGGGGGGGGGGE:FE<FDGGGGGGFGCCFCFGGDGFGGGDFFGGGDCEGGGGGGGGGGGGGEGGEGGGGEFCFGGFGGGGFFGGEEGCGG9DF>:FFD:D8FGGEEFDFFGGGGGGGEDGFFG@8EGCE9BCFCECFFGG9CE=E?EGF*:;:>CC:F4;;?<?CFFEGDG>DAAFFF66)):),67246*14039>>?F09--4(2(44)6)4(-,,5<>)5)6:2(,.64:9(4-,))3(((((((,())5(,,,,(4)(((-((((,
@M05025:18:000000000-B3NL5:1:1101:13614:11692 2:N:0:TCGAAG
CTATACGGACTACCCGGGTATCTAATCCTGTTTGCTCCCCACGCTTTCGAGCCTCAACGTCAGTTACAGTCCAGTAAGTCGCCTTCGCCACTGGTGTTCCTCCTAATATCTACGCATTTCACCGCTACACTAGGAATTCCACTTACCTCTCCTGCACTCCAGCCTGACAGTTTCCAATGCAGTCCAGGGGTTGAGCCCCTGCCTTTCACACCAGACTTGCCATGCCGTCTACGCTCCCTTTACACCCAGTAAATCCGGATAACGCTTGCCCCCTACGTATTACCGCGGCCGCTGGCCGTTA
+
CCCCCGGGGGGGGGGGGGGGGGFGGGGGGGGGGGGGGGGGGGGGGGGGGGGGGGGGGGGGGGGGGGGGGGGGGGGGGGGGGGGGGGGGGGGGGFGCGGGGGGGGGGGGGGGGGGGDGDFGGGGGGGGGGGGGGGGGGGGGGGGGGGGEGGGGGGGGGGFGGGGGGGFGGGGGGGGGGGGGGDGFGGGGGGDDDGGGGGFGGFFGFFFFFFFEFAF9BF6AFFFFFEFFFFFFFF?D>DFFFEF5=@:;?E<C?CEEFF<@F9741,412?B?>24:(,)679A<89496((27(,((((,,
@M05025:18:000000000-B3NL5:1:1101:10043:11705 2:N:0:TCGAAG
CTATACGGACTACTGGGGTTTCTAATCCTGTTCGCTACCCATGCTTTCGAGCCTCAGCGTCAGTTGCAGACCAGAGAGCCGCCTTCGCCACTGGTGTTCTTCCATATATCTACGCATTCCACCGCTACACATGGAGTTCCACTCTCCTCTTCTGCACTCAAGTTCAACAGTTTCTGATGCAATTCTCCGGTTGAGCCGAAGGCTTTCACATCAGACTTATTGAACCGCCTGCACTCGCTTTACGCCCAATAAATCCGGACAACGCTTGCCACCTACGTATTCCCCCGGCTGCTGGAACGTA
+
CCCCCGGGGGGGGGGGGGGGGGGGGGGGGGGGGGGGGGGGGGGGGGGGGGGGGGGGGGGGGGGGGGGGGGGGGGGGGGGGGGGGGGGGGGGGGGGFFGGGGGGGGGGGGGGGDFGGGGGGGGGGGCEGGGGGFCEGFGGGFGFGGGGGGGGGGGGGGGGGGGGFFGGGGGGGFFGGFGGGGGGDGDFGGGGGGGGGFCDCGGFFFAFFFFFFFFA:>FEFFB9ABBFF@>B9@:*6:>D;(4>;D99<;;EFC))69B(-26?;;6141:>B0(42(.)62).,(,4((((-4:(,(244(
@M05025:18:000000000-B3NL5:1:1101:9360:11718 2:N:0:TCGAAG
CTATACGGACTACCGGGGTTTCTAATCCTGTTCGCTACCCATGCTTTCGAGCCTCAGCGTCAGTTGCAGACCAGAGAGCCGCCTTCGCCACTGGTGTTCTTCCATATATCTACGCATTCCACCGCTACACATGGAGTTCCACTCTCCTCTTCTGCACTCAAGTTCAACAGTTTCTGATGCAATTCTCCGGTTGAGCCGAAGGCTTTCACATCAGACTTATTGAACCGCCTGCACTCGCTTTACGCCCAATAAATCCGGACAACGCTTGCCACCTACGTATTACCCCGGCTGCTGGCACGTT
+
CCCCCGGGGGGGGGGGGGGGGGGGGGGGGGGGGGGGGGGGGGGGGGGGGFGGGDGGGGGGGGGGGGGGGGGGGGGGGGGGGGGGGGGGGGGGGGGGGGGGGGGGGGGGGGGGGGGGGGGGGGGGGCGGGGGGGGGGGGGGGGGGGGGGGGGGGGGGGGGGG9EGGGFGGGGFGGGGFFGGGDFGGGGGGDGGGGGGGGFGGGFGFFBFFFAFA>A@BFFFFF6>35>BFF@;DEFE?>DFFFFDFFBF@;@)9?A:6;(9>039;<B1(89><?078824>))6(,(-496:?D?:(4(4(
@M05025:18:000000000-B3NL5:1:1101:26785:11724 2:N:0:TCGAAG
CTATACGGACTACTGGGGTATCTAATCCTGTTCGCTACCCATGCTTTCGAGCCTCAGCGTCAGTTGCAGACCAGAGAGCCGCCTTCGCCACTGGTGTTCTTCCATATATCTACGCATTCCACCGCTACACATGGAGTTCCACTCTCCTCTTCTGCACTCAAGTTCAACAGTTTCTGATGCAATTCTCCGGTTGAGCCGAAGGCTTTCACATCAGACTTATTGAACCGCCTGCACTCGCTTTACGCCCAATAAATCCGGACAACGCTTGCCACCTACGTTTTACCGCGGCTGCTGGCACGTC
+
CCCCCGGGGGGCGGCFGGGGGGGGDGFGGGGGFGGGGEGGGGGGGGGGGGEGGGDGFGGGGGGGGGGFEGGGGGGGFEGGGGGGGGGCFEGGGFFGGGGGGGGGGFGGGGFGGGGGGGGGFGGGGGGEDGGGEFCFGGGGAFGGFGGGGGGGGAGFGGGGGE=EGGGGGFFGGGGG8DFCFFFFGGG?E6CGD?:CDDB5CDA>FFFFFFFFFA6=BFEEF6BEB9>>9@>>=5>FB@DFF)>1;99D1=;89EEE66(.(4:(3?:?B:<?6<7?03(.4)871(,((-(44:7:(5(3(
@M05025:18:000000000-B3NL5:1:1101:20155:11764 2:N:0:TCGAAG
CTATACGGACTACCGGGGTTTCTAATCCTGTTCGCTACCCATGCTTTCGAGCCTCAGCGTCAGTTGCAGACCAGAGAGCCGCCTTCGCCACTGGTGTTCTTCCATATATCTACGCATTCCACCGCTACACATGGAGTTCCACTCTCCTCTTCTGCACTCAAGTTCAACAGTTTCTGATGCAATTCTCCGGTTGAGCCGAAGGCTTTCACATCAGACTTATTGAACCGCCTGCACTCGCTTTACGCCCAATAAATCCGGACAACGCTTGCCACCTACGTATTACCGCGGCTGCTGGCACGTA
+
CCCCCGGGGGGGGGGGGGGGGGGGGGGGGGGGGGGGGGGGGGGGGGGGGGGGGGGGGGGGGGGGGGGGGGGGGGGGGGGGGGGGGGGGGGGGGGGGGGGGGGGGGGGGGGGGGGGGGGGGGGGGGGGGGGGGGGGGGGGGGGGGGGGGGGGGGGGGGGGGGGFGGGGGGGGGGGGGFFFGGFGGGCFGGCCDGGGFGGBCGGFGFFFFFFFFFFAEFFEEAFFFFFFFFFFFFFAEFBFDFEFFF;@D08EEEFF:B;1>>?F>>:BFFBFF?:??047<>>9480(4;6002::B,2(2,
@M05025:18:000000000-B3NL5:1:1101:16065:11767 2:N:0:TCGAAG
CTATACGGACTACCGGGGTATCTAATCCTGTTCGCTACCCATGCTTTCGAGCCTCAGCGTCAGTTGCAGACCAGAGAGCCGCCTTCGCCACTGGTGTTCTTCCATATATCTACGCATTCCACCGCTACACATGGAGTTCCACTCTCCTCTTCTGCACTCAAGTTCAACAGTTTCTGATGCAATTCTCCGGTTGAGCCGAAGGCTTTCACATCAGACTTATTGAACCGCCTGCACTCGCTTTACGCCCAATAAATCCGGACAACGCTTGCCACCTACGTATTACCGCGGCTGCTGGCACGTA
+
CCCCCGGGGGGGGGGGGGGGGGGGGGGGGGGGGGGGGGGGGGGGGGGGGGGGGGGGGGGGGGGGGGGGGGGGGGGGGGGGGGGGGGGGGGGGGGGGGGGGGGGGGGGGGGGGGGGGGGGGGGGGGGGGGGGGGGGGGGGGGGGGGGGGGGGGGGGGGGGGGF=FGGGGGGGGFGGGGGGGGGGDFGGGDGGGGGGGGGFGGGFGFFFFFFFFFFAEFFFEFFFEEDFBFFFFFFFFF9?@FFEF@9@D63=)79CF>46>B:?90:B<FBB?F?0:???B:4A<2(,1996BF???(5(:.
@M05025:18:000000000-B3NL5:1:1101:18377:11788 2:N:0:TCGAAG
CTATACGGACTACAAGGGCATCTAATCCTGTTCGCTACCCATGCTTTCGAGCCTCAGCGTCAGTTGCAGACCAGAGAGCCTCCTTCGCCACTGGGTTTCTTCCATATATCTACGCATTCAACCGCTACCCATGGAGTTCCACTCTACTCTGCTGCACTCAAGTTCAACAGTTTCTGATGCAATTATCCGGGTGAGCCGAAGGCTTTCACATCAGACTTATTGAACCGCCTGCACCCGCTTTACGCACAATAAATCCGGCCAACGCTTGCCACCTACGTATAGACGCGCATGCTGGCCAGTA
+
CC@CC-;F;F+CFFC,CF,96C@F@@F@6@<,6C@,C@,E,E<,6EC<FG8,+6ECF<F@@@7,9CF<668,C6,C@F,,,:6EFF@@6,6,66,,,8,5CFG<<5A<,@5C54C:@+5,CF4FEC=F8,99,9AE,4@;,ED,,,6@,D,4C88E,@3=DFG,7@D3=8,@D8EFA,99=D?D+,2=EC6==6+7++9<D9?F9*+?B>9*+/*)6+99+=+A):7(85(9>3((5191;)96@0:63)7;;EFE1((--((-,48((.92<?F0(.).))),-(((((-)5<(2(.(,)
@M05025:18:000000000-B3NL5:1:1101:3447:11814 2:N:0:TCGAAG
CTATACGGACTACCAGGGTTTCTAATCCTGTTCGCTACCCATGCTTTCGAGCCTCAGCGTCAGTTGCAGACCAGAGAGCCGCCTTCGCCACTGGTGTTCTTCCATATATCTACGCATTCCACCGCTACACATGGAGTTCCACTCTCCTCTTCTGCACTCAAGTTCAACAGTTTCTGATGCAATTCTCCGGTTGAGCCGAAGGCTTTCACATCAGACTTATTGAACCGCCTGCACTCGCTTTACGCCCAATAAATCCGGACAACCCTTGCCACCTACGTATTACCGCGGCTGCTGGCACGTC
+
CCCCCGGGGGGC@FGGECCFFGGGFFGGGGGGGGDGEGEFFGGGGGGGGGGGE<FGGGDGGGGGGGFDGGFCFG8FGEFGGDGGGGGGEDGGGC?FFEG<DFGGGGGGGGGFFG>FGG9FG9A@E:>FFDFGGCECEEEFCE,@9>E9DFDFC=A,6,6DFDFGGGGGDFFFFCDGFD7BFGGCGCCDE+=CGC?C?DE7*<9CFFA6;EFA99;449C6A=AEFF2=5(5>B@*79;D1=3>0?997<18345?EF@(1(34((4,((44<??(2(4)).)).44(((,(().44(3:2(
@M05025:18:000000000-B3NL5:1:1101:20507:11821 2:N:0:TCGAAG
CTATACGGACTACCCGGGTATCTAATCCTGTTTGCTCCCCACGCTTTCGCACCTGAGCGTCAGTCTTTGTCCAGGGGGCCGCCTTCGCCACCGGTATTCCTCCAGATCTCTACGCATTTCACCGCTACACCTGGAATTCTACCCCCCTCTACAAGACTCTAGCCTGCCAGTTTCGGATGCAGTTCCCAGGTTGAGCCCGGGGATTTCACATCCGACTTGACAGACCGCCTGCGTGCGCTTTACGCCCAGTAATTCCGATTAACGCTTGCACCCTCCGTATTACGGCGCCTGCTGGCACGGG
+
CCCCCGGDGDGGGFGGDGGGGGGGGGGGGGGGGGGGDFGGGGGGGGGGGGGGGGGGGGGGGGDGGGGGGGGGGGGGGGGGGGGGGGGGGGGGGGGGGGGFGGGGGFGGGFGGGGGGGGGGGGGGGGGGGGGGGFGGGFGGGGCFFGGGGGGGGGDGGGGAFFGGC:FGGGGGGGGG*9>FG8DFFGGGGFG=FGGGFFFGGCD*;=A+;;AFFFA96AAA4@=BFB>FF?61>??F9;>?BBA(2471??2)66>4:(8??A<12:8(().31(18;:13(4:((--(4((4>4,4(52(,
@M05025:18:000000000-B3NL5:1:1101:28894:11828 2:N:0:TCGAAG
CTATACGGACTACTGGGGTATCTAATCCTGTTCGCTACCCATGCTTTCGAGCCTCAGCGTCAGTTGCAGACCAGAGAGCCGCCTTCGCCACTGGTGTTCTTCCATATATCTACGCATTCCACCGCTACACATGGAGTTCCACTCTCCTCTTCTGCACTCAAGTTCAACAGTTTCTGATGCAATTCTCCGGTTGAGCCGAAGGCTTTCACATCAGACTTATTGAACCGCCTGCACTCGCTTTACGCCCAATAAATCCGGACAACGCTTGCCACCTACGTATTACCGCGGCTGCTGGCACGTA
+
CCCCCFFGGGGGGGGGGGGGGGGGGGGGGGGGGGGGGGGGGGGGGGGGGGGGGGGGGGGGGGGGGGGGGGGGGGGGGGGGGGGGGGGGGGFGGGGGGGGGFGGGGGGGGGFGGGGGGGGGGGGGGDFGGGFGGGGGGGGGGFGGFGGGGGGFFFGDGGGGGEDFGGGGGGGGGFGGGGGGGFGGGGGGGGGG6FGGGGFGGCFFFFFCFFFA4A>@BFEEFFFFFBBFFFFDFB4B>9;7?FF<;19;=@@<CECE;27116B;>FF<0()4377?B?):?24<6>>1906:D?2:?<??(
@M05025:18:000000000-B3NL5:1:1101:15201:11832 2:N:0:TCGAAG
CTATACGGACTACAAGGGTATCTAATCCTGTTCGCTACCCATGCTTTCGAGCCTCAGCGTCAGTTGCAGACCAGAGAGCCGCCTTCGCCACTGGTGTTCTTCCATATATCTACGCATTCCACCGCTACACATGGAGTTCCACTCTCCTCTTCTGCACTCAAGTTCAACAGTTTCTGATGCAATTCTCCGGTTGAGCCGAAGGCTTTCACATCAGACTTATTGAACCGCCTGCACTCGCTTTACGCCCAATAAATCCGGACAACGCTTGCCACCTACGTATTACCGCCGCTGCTGGCACGTA
+
CCCCCGGGGGGGGGGGGGGGGGGGFGGGGGGGGGGGGGGGGGGGGGGGGGGGGGGGGGGGGGGGGGGGGGGGGFGFGGGGGGGGGGFGFGGGFGGGGGGGGFGGGGGGGGGGGGGGGDGGGGGGGGGGGGGGGGGGGGCGGGGFCDGGGGGFGGGGGGGGG?E>DEGGFGGFEGGGGGGGGGFFGDGGGGGGGGFCDCDDG5FGFF>CFFFFFFFFFFFFFFFFFB9259BBB2*;2=7?DEE6;>@FFFFFF)1;96<@B8(47:BF?:AF?(8?:.3-5)6<11(-6;((.),((),..
@M05025:18:000000000-B3NL5:1:1101:22657:11842 2:N:0:TCGAAG
CTATACGGACTACACGGGTATCTAATCCTGTTCGCTACCCATGCTTTCGAGCCTCAGCGTCAGTTGCAGACCAGAGAGCCGCCTTCGCCACTGGTGTTCTTCCATATATCTACGCATTCCACCGCTACACATGGAGTTCCACTCTCCTCTTCTGCACTCAAGTTCAACAGTTTCTGATGCAATTCTCCGGTTGAGCCGAAGGCTTTCACATCAGACTTATTGAACCGCCTGCACTCGCTTTACGCCCAATAAATCCGGACAACGCTTGCCACCTACGTATTACCGCGGCTGCTGGCACGTA
+
CCCCCGGGGGGGGGGGGGGGGGGGGGGGGGGGGGGGGGGGGGGGGGGGGGGGGGGGGGGGGGGGGGGGGGGGGGCGGGGGGGGGGGGGGGGGGGGGGGGGGGGGGGGGGGGGGGGGGGGGGGGGGGGGGGFGGGDGGGGGGGGGGGGGGGGGGGGGGFGGGFDFGGGGGGGGGGGGGGGGGGGGGGDGGGGGGGGF>C?GDDACFFFFFFFFFFFBEFFCF>>>E(5@B==BFFEE(,8684>;;9@FD@E@CE<;;@FB;B?>>F(-80-<013>??FD2<AF0;(39>;FFF(::<::.
@M05025:18:000000000-B3NL5:1:1101:27287:11844 2:N:0:TCGAAG
CTATACGGACTACACGGGTTTCTAATCCTGTTCGCTACCCATGCTTTCGAGCCTCAGCGTCAGTTGCAGACCAGAGAGCCGCCTTCGCCACTGGTGTTCTTCCATATATCTACGCATTCCACCGCTACACATGGAGTTCCACTCTCCTCTTCTGCACTCAAGTTCAACAGTTTCTGATGCAATTCTCCGGTTGAGCCGAAGGCTTTCACATCAGACTTATTGAACCGCCTTCATTCGCTTTACGCCCAATAAATCCGGACAACGCTTTCCACCTACGTCTTACCTCGCCTCCTGTCACGTC
+
CCCCCGGEGGEGGGGGDC@FFGGGFFGFGDGGGGGGEEEGFG8EFGGG@8CFEGGGGGGGGGDFGGF<<FGDFGGFDGEG:BFGE9AC?FEFGFGC?FGGGGGGGGGCEEGGGGCFCFFG<FEE:=+F9FGG<E@8EEE;,76=,4>@EFGFC8E,@=FDD@=>DECD,,7ECFGF,=+=7+?8DFFC+0=D+3+AC@**3*3CAA++499A+;*):FCAB+9*0:525(07***1978<()9(/4((((633/636((42(,,3-(-6)).(((3(((,89::)4((((-81:4>2:(.(
@M05025:18:000000000-B3NL5:1:1101:23279:11847 2:N:0:TCGAAG
CTATACGGACTACAGGGGTATCTAATCCTGTTCGCTACCCATGCTTTCGAGCCTCAGCGTCAGTTGCAGACCAGAGAGCCGCCTTCGCCACTGGTGTTCTTCCATATATCTACGCATTCCACCGCTACACATGGAGTTCCACTCTCCTCTTCTGCACTCAAGTTCAACAGTTTCTGATGCAATTCTCCGGTTGAGCCGAAGGCTTTCACATCAGACTTATTGAACCGCCTGCACTCGCTTTACGCCCAATAAATCCGGACAACGCTTGCCACCTACGTATTACCGCGGCTGCTGGCCAGTA
+
CCCCCGGGGGGGGGGGGGGGGGGGGGGGGGGGGGGGGGGGGGGGGGGGGGGGGGGGGGGGGGGGGGGGGGGGGGGGGGGGGGGGGGGGGGGGGGGGGGGGGGGGGGGGGGGGGGGGG+FGGGGDGGGGGGGGGGFGGGGGGGGGGGGGGGGGGGGGGGGGGFFGGGGGGGGGGGGGGGGGGGGGGGGGGGGGGGGGGDFGGGFGFFFFFFFFFFFFFFFFFFFFFF@FFFDFFF@B9@FFFFEDF>B<28@8CFEFF9@;96?>0???:?A?68???:26?A4429690,(28?4((((..
@M05025:18:000000000-B3NL5:1:1101:9646:11882 2:N:0:TCGAAG
CTATACGGACTACTCGGGTATCTAATCCTGTTCGCTACCCATGCTTTCGAGCCTCAGCGTCAGTTGCAGACCAGAGAGCCGCCTTCGCCACTGGTGTTCTTCCATATATCTACGCATTCCACCGCTACACATGGAGTTCCACTCTCCTCTTCTGCACTCAAGTTCAACAGTTTCTGATGCAATTCTCCGGTTGAGCCGAAGGCTTTCACATCAGACTTATTGAACCGCCTGCACTCGCTTTACGCCCAATAAATCCGGACAACGCTTGCCACCTACGTATTACCGCGGCTGCTGGCACGTA
+
CCCCCGGGGGGGGGGGGGGGGGGGGGGGGGGGGGGGGGGGGGGGGGGGGGGGGGGGGGGGGGGGGGGGGGGGGGGGGGGGGGGGGGGGGGGGGGGGGGGGGGGGGGGGGGGGGGGGGGGGGGGGGGGGGGGGGGGGGGGGGGGGFGGGGGGGGGGGGGGGGGGGGGGGGGFGGGGGGGGGGGGGGGGGGGGG>FDFGGDGGGFGFFFFFFFFFFFFFFFFFFFFFFFFFF2BBFFB(18?FEE<<F>D@8;@FFE@9@;9>F?>>B?F:?A?FB>BFFFFFFFA6((2147?0)(,(.34(
@M05025:18:000000000-B3NL5:1:1101:26616:11885 2:N:0:TCGAAG
CTATACGGACTACTGGGGTATCTAATCCTGTTCGCTACCCATGCTTTCGAGCCTCAGCGTCAGTTGCAGACCAGAGAGCCGCCTTCGCCACTGGTGTTCTTCCATATATCTACGCATTCCACCGCTACACATGGAGTTCCACTCTCCTCTTCTGCACTCAAGTTCAACAGTTTCTGATGCAATTCTCCGGTTGATCCGAAGGCTTTCACATCAGACTTATTGAACCGCCTGCACTCGCTTTACGCCCAATAAATCCGGACATAGCTTGACACCTCCGTATTACCGCGCCTGCTGCACCGTT
+
CCCC@FGGGGEGGF<FGGGGGGGGGGGGGGGGGGGCEGFGCGGFGGGGEGFGGFFG<FGFE7FGGCGGGFGFDGCFG7FGGGGGGGCGGGGGGFFGECFF?EFGGGGGGFGG9FGDCCBEAGCGEGGGGGFGGGFGFGGAFGDGFFFAFGGGGGGFFFF?D>CFG:DG8DFFGGDG,@D?D8F?FGGGE+9?+9+?=9*3?9A?FFFFFF;AA4;5=CACA+=96:72225(7.8;2(-2:471(2(6(6)4C75;02(39)-),..((.523:(((-4:().4(9(((4-347)((.(.(
@M05025:18:000000000-B3NL5:1:1101:28723:11893 2:N:0:TCGAAG
CTATACGGACTACCCGGGTATCTAATCCTGTTTGCTCCCCACGCTTTCGTGCCTCAGTGTCAATGTTGGTCCAGGTAGCTGCCTTCGCCATGGATGTTCCTCCTGATCTCTACGCATTTCACTGCTACACCAGGAATTCCGCTACCCTCTACCACATTCTAGTCATCCAGTATCCACTGCAGTTCCCAGGTTGAGCCCAGGGCTTTCACAACGGACTTAAATAACCACCTACGCACGCTTTACGCCCAGTAATTCCGAGTAACGCTTGCACCCTTCGTATTACCGCGGCTGCTGGCACGAA
+
CCCCCGGGGGGGGGGGGGGGGGGGGGGGGGGGGGGGGGGGGGGGGGGGGGFGGGGGGGGGGGFGGGGGFGGGGGGGGGGGGGGGGGGGGGGGGGGGGGGGGGGGGFFGGGGGGGGGGGGGGGGGFGGGGGGGGGGGGFGF?EGGGGFFGGGGGGGGGGGGGFGGGGGGGCFGGGDFGGGGGGGGGFGFC8=DDGGG6DAGFC5CFFFAA?AEEE5@>>AE+++9>B:9=>EFD2=@>@DFFCE(279;@@377CC)/8>FD)9;BFD;2@E@::.4:B?0>AF):0990-(3:B(((4423
@M05025:18:000000000-B3NL5:1:1101:9786:11894 2:N:0:TCGAAG
CTATACGGACTACAGGGGTTTCTAATCCTGTTTGCTCCCCACGCTTTCGTGCCTCAGTGTCAATGTTGGTCCAGGTAGCTGCCTTCGCCATGGATGTTCCTCCTGATCTCTACGCATTTCACTGCTACACCAGGAATTCCGCTACCCTCTACCACATTCTAGTCATCCAGTATCCACTGCAGTTCCCAGGTTGAGCCCAGGGCTTTCACAACTGACTTAAATAACCTCCTACGCACGCTTTACGCCCAGTACTTCCGAATAACGCTTGCACCCTTCGTATTACCCAGCCTGCTGCCACGCA
+
CCCCCF9FGGGGGGGFGGGEEEGGGGGFFGGGGFGGDFFGGGDGEG8FFGGEFGCEFFGGEE9FFGGCF@EFEFGFGDGGGGFAF9F,C:C@F8EFGGF<EFDFGGGGGFFFGGDFGGGGG<EGFFFCFGGFGGD:EFFFFEDGG?8EFGFCDFGGFG;,76@ECA==DFFG=:EDFF86ADF9DC8=8+DC8?FF==58CG>?CFB+++0<*;8@AF7E+=F6*8*:5=5=29)7)72>(*929@@@B>E**)9<08((6)/2(6;2()38(:(((/,.2)6)().1:((((5)().4(,
@M05025:18:000000000-B3NL5:1:1101:6517:11907 2:N:0:TCGAAG
CTATACGGACTACACGGGTTTCTAATCCTGTTCGCTACCCATGCTTTCGAGCCTCAGCGTCAGTTGCAGACCAGAGAGCCGCCTTCGCCACTGGTGTTCTTCCATATATCTACGCATTCCACCGCTACACATGGAGTTCCACTCTCCTCTTCTGCACTCAAGTTCAACAGTTTCTGATGCAATTCTCCGGTTGAGCCGAAGGCTTTCACATCAGACTTATTGAACCGCCTGCACTCGCTTTACGCCCAATAAATCCGGACACCGCTTGCCACCTACGTATTCCCGCGGCTGCTGGCACGTA
+
CCCCCGGGGGGGGGGGGGGGGGGGGGGGGGGGGGGGGGGGGGGGGGGGGGGGGGGGGGGGGGGGGGGGGGGGGGGGGGGGGGGGGGGGGGGGGGGGGGGGGGGGGGGGGGGGGGGGGGGGGGGGGGGGGGGGGGGGGGGGGGGGGGGGGGGGGCGGGGGGGCFFEGGGGGGGGGGGFGGDGGGFGGGFGGGGDGCGGGEDCDFFFFFAFFFFFFAEFFCFFFF9;92@FFFDFFEFFFF;D3C?;9>D@FEEFCFFF>0>>((499:1<?<DBF2:??>>:):2134012080),8()(..
@M05025:18:000000000-B3NL5:1:1101:25828:11935 2:N:0:TCGAAG
CTATACGGACTACTCGGGTATCTAATCCTGTTCGCTACCCATGCTTTCGAGCCTCAGCGTCAGTTGCAGACCAGAGAGCCGCCTTCGCCACTGGTGTTCTTCCATATATCTACGCATTCCACCGCTACACATGGAGTTCCACTCTCCTCTTCTGCACTCAAGTTCAACAGTTTCTGATGCAATTCTCCGGTTGAGCCGAAGGCTTTCACATCAGACTTATTGAACCGCCTGCACTCGCTTTACGCCCAATAAATCCGGACAACGCTTGCCACCTACGTATTACCGCGGCTGCTGGCACGTA
+
CCCCCGGGGGGGGGGGGGGGFGGGGGGGGGGGGGGGGGGGGGGGGGGGGGFGGGGGGGGGGGGGGGGGGGGGGGGGGGGGGGGGGGGGGGGGGGGGGGGGGGGGGGGGGGGGGGGGGGGGGGGGGGGGGGGGGGGGGGFGFGGFGFGGGGGGGGGGGGGGGGGGFE=8EGGGGGGGFGGFGGGDFGGFEDDGDGGCFGFDGGFGFFFFFFFFFF>:ECEEEFF=@>@F@@BBFFFFFFFFFEFFFB@@0=EFEFF@@6;>B:B>BF??:8AF<B?8:18B?2<),07,39;?)4:??<(1.
@M05025:18:000000000-B3NL5:1:1101:8460:11947 2:N:0:TCGAAG
CTATACGGACTACAGGGGTATCTAATCCTGTTCGCTACCCATGCTTTCGAGCCTCAGCGTCAGTTGCAGACCAGAGAGCCGCCTTCGCCACTGGTGTTCTTCCATATATCTACGCATTCCACCGCTACACATGGGGTTCCACTCTCCTCTTCTGCACTCAAGTTCAACAGTTTCTGATGCAATTCTCCGGTTGAGCCGAAGGCTTTCACATCAGACTTATTGAACCGCCTGCACTCGCTTTACGCCCAATAAATCCGGACAACGCTTGCCACCTACGTATTACCGCGGCTGCTGGCACGTC
+
CCCCCGGGGGGGGGGGGGGGGGGGGGGGGGGGGGGGGGGGGGGGGGGGGGGGGFGGGGGGGDGGGGGGGGGGGGGGGGGGDGGGGGGGGGGGGGGGGGGGGGGGGGGGGGGGGGGGGGGGGGGGGGGGGGGGGG+?CEGGGGGGGGGGGGGGGGGFGGGFGGFGGGGGGGFGGGGGGGGGGFFGGGGGDGGGGGGCFGFCDDFGFAFFFFFFFFFE=F=EFFFFF9==@FFFBEFFFFFDFEE?;B@D;DFAEFF@@;0>BFF6BB:2<(-4:4:?0<<4:24<0331(,4?:B(1()3,(
@M05025:18:000000000-B3NL5:1:1101:10150:11952 2:N:0:TCGAAG
CTATACGGACTACTGGGGTTTCTAATCCTGTTCGCTACCCATGCTTTCGAGCCTCAGCGTCAGTTGCAGACCAGAGAGCCGCCTTCGCCACTGGTGTTCTTCCATATATCTACGCATTCCACCGCTACACATGGAGTTCCACTCTCCTCTTCTGCACTCAAGTTCAACAGTTTCTGATGCAATTCTCCGGTTGAGCCGAAGGCTTTCACATCAGACTTATTGAACCGCCTGCACTCGCTTTACGCCCAATAAATCCGGACAACGCTTCCCACCTACGTATTACCGCGGCTGCTGGCACGTA
+
CCCCCGGGGGGGGGGGGGGGGGGGGGGGGGGGGGGGGGGGGGGGGGGGGGGGGGGGGGGGGGGGGGGGGGGGGGGGGGGGGGGGGGGGGGGGGGGGGGGGGGGGGGGGGGGGGGGGGGGGGGGGGGGGGGGGGGGGGGGGGGGGGGGGGGGGGFGGGGGGGFGGGE;FEFGGGGGGCGGGGFG7=EGGGDDGDGGFF9?CDDFGFFF9:CFFFFFEFF;EFFFEFBFF=DFBBFFF;91==CC;?F0;13=AEEC8@@(19BFF6?6(4:BF::(((..5(5<A80>(((((,4,-(50(.
@M05025:18:000000000-B3NL5:1:1101:20428:11953 2:N:0:TCGAAG
CTATACGGACTACACGGGTATCTAATCCTGTTCGCTACCCATGCTTTCGAGCCTCAGCGTCAGTTGCAGACCAGAGAGCCGCCTTCGCCACTGGTGTTCTTCCATATATCTACGCATTCCACCGCTACACATGGAGTTCCACTCCCCTCTTCTGCACTCAAGTTCAACAGTTTCTGATGCAATTCTCCGGTTGAGCCGAAGGCTTTCACATCAGACTTATTGAACCGCCTGCACTCGCTTTACGCCCAATAAATCCGACCAACGCTTGCCACCTACGTATTACCGCGGCTGCTGGCACCGA
+
CCCCCFGDFGGGGGGGGGGGGGFEGFGGAFGGGGGGGGGGGGGFGGGGGGGCGGGGGFGGGGGGGFGGGCGGGGGGFGGGGGGGGGGGGGGGGGAFGGGGAFFFGGGGFFFFFGGGGGGFFGGG@FEGGGFGFGFC@F9FGGGD,DCECGAFGFFGGFGFGF=>@:EGFFGD=EEGG8B=D?FCFEFGGGCD6?CGGGEGGGFC*99:9=99FAFBB6*141=4@BB>/25>@F<EFB,=1))/60;D;3;.9CEE@((-2.306:?10(9<(2:8(,))..59((((-((-),(28>(((
@M05025:18:000000000-B3NL5:1:1101:10548:12003 2:N:0:TCGAAG
CTATACGGACTACCAGGGTTTCTAATCCTGTTTGCTCCCCACGCTTTCGTGCCTCAGTGTCAGTGTTGGTCCAGGTAGCTGCCTTCGCCATGGATGTTCCTCCTGATCTCTACGCATTTCACTGCTACACCAGGAATTCCGCTACCCTCTACCACACTCTAGTCATCCAGTATCCACTGCAGTTCCCAGGTTGAGCCCAGGGCTTTCACAACGGACTTAAATAACCACCTACGCACGCTTTACGCCCAGTAATTCCGAGTAACGCTTTCACCCTTCGTATTACCGCGGCTGCTGGCCCGGG
+
CCCCCGGGGGGGGGGGGGGGGGGGGGGGGGGGGGGGGGGGGGGGGGGGGGGGGGGGGGGGGGGGGGGGDGGGGGGGGGGGGGGGGGGGGGGGGGGGGGGGGGGGGGGGGGGFGGGGGGGGGGGGGGGGGGFGGGGGGGGGGGGGGGGGGGGGGGGGGGGGADGGGGGGGGGGGGGGGGFDGGGGGGG?FDGGDFFGGGFGGG>CAFFFFFFFFE>BFFFFFFFFFFFFDFEFF>DF@FFFF4>(5=B@@@<CE5CF@6338EC06;?())/)6<(.(41:?AA<?F19>0410)26(-7;(
@M05025:18:000000000-B3NL5:1:1101:15323:12019 2:N:0:TCGAAG
CTATACGGACTACAGGGGTATCTAATCCTGTTCGCTACCCATGCTTTCGAGCCTCAGCGTCAGTTGCAGACCAGAGAGCCGCCTTCGCCACTGGTGTTCTTCCATATATCTACGCATTCCACCGCTACACATGGAGTTCCACTCTCCTCTTCTGCACTCAAGTTCAACAGTTTCTGATGCAATTCTCCGGTTGAGCCGAAGGCTTTCACATCAGACTTATTGAACCGCCTGCACTCGCTTTACGCCCAATAAATCCGGACAACGCTTGCCACCCACGTATTACCGCGGCTGCTGGCCCGGC
+
CCCCCGGGGGGGGGGGGGGGGGGGGGGGGGGGGGGGGGGGGGGGGGGGGGGGGGGGGGGGGGGGGGGGGGGGGGGFGGGGGGGGGGGGGGGGGGGGGGGGGGGGGGGGGGGGGGGGGGGGGGGGGGGGGGGGGGGGGFGGGGGGGGGGFGGGGGGGGGGGGDFGGGGGCGFGGGGGGGGFF7DDGEGGGGGGGGGGGGFGDD>>AF5BFA9FBAFB@FCFFFFFF>=@BFBBBF::>FDFFCFF@;>D?DFEECFFF><B918112(,::DB:((-32<B?)69(,((70(852,((-,((
@M05025:18:000000000-B3NL5:1:1101:6700:12022 2:N:0:TCGAAG
CTATACGGACTACAGGGGTATCTAATCCTGTTCGCTACCCATGCTTTCGAGCCTCAGCGTCAGTTGCAGACCAGAAAGCCGCCTTCGCCACTGGTGTTCTTCCATATATCTACGCATTCCACCGCTACACATGGAGTTCCACTCTCCTCTTCTGCACTCAAGTTCAACAGTTTCTGATGCAATTCTCCGGTTGAGCCGAAGGCTTTCACATCAGACTTATTGAACCGCCTTCACTCCCTTTACGCCCAATAAATCCGGACAACGCTTGCCACCTACGTATTACTGCTGCTGCTGGCACGGC
+
CCCCCGGGGGFGGGGGGGGGGGGGGGGGGGGGGGGGGGGGGGGGGGGGG8FGGGGGGGGGGDFGGGGGGGDGGGGGEGGGGGGGGGDGGGGGGGGGGEGGGGGGGGGGGGG<FGGGGGGCAFEFEGGGGGGGG@@@GGGGCFGGGGGGGGGFGFGF8,@DCDF=C8DGGGGG83EFGFDFDDGCFGGGGGDGG6DFFD5;9959>>89B6=AAA>BFFFFFFAAEBF@>=(>EEC4(83784347(,2,:3=37?396?03?B498((-8<?B?FF???FB24))-),,4))..80370--
@M05025:18:000000000-B3NL5:1:1101:15709:12027 2:N:0:TCGAAG
CTATACGGACTACTGGGGTATCTAATCCTGTTTGCTCCCCACGCTTTCGTGCCTCAGTGTCAGTGTTGGTCCAGGTAGCTGCCTTCGCCATGGATGTTCCTCCTGATCTCTACGCATTTCACTGCTACACCAGGAATTCCGCTACCCTCTACCACACTCTAGTCGCCCAGTATCCACTGCAGTTCCCAGGTTGAGCCCAGGGCTTTCACAACGGACTTAAACGACCACCTACGCACGCTTTACGCCCAGTAATCCCGCATAACCCTTGCACCCCTCGTATTACCGCGGCTGCTGGCAGCAA
+
CCCCCGGGGGGFGGC<FEGDFGGGGGGGGGGGGGGGGGGGGGGGGGGGGGGGCDGGGGGGGGGGGGGGGGGGGGGGGGGGGGGGGEFGGGGGGGGGGGGGDGGGGFEFGGGGGGDCFEGFFGGGGGGGGGGGGGGGGGGGGGGGEDFDFGFDFGFCEFGFFA=EBEGGGGEG:DFGGGGGGCGGGGG?E+=DF+=6CGFGG6>CFFAFF>69?5>5)9A<FFEBA24:57BE==2((68;;4/(/696(/7?<)7=0(((,.((.3:(:)28((-,--(,56<2(((,442(4:0:(((((
@M05025:18:000000000-B3NL5:1:1101:26800:12043 2:N:0:TCGAAG
CTATACGGACTACTCGGGTTTCTAATCCTGTTTGCTCCCCACGCTTTCGAGCCTCAGCGTCAGTTACAGACCAGAGAGCCGCCTTCGCCACTGGTGTTCCTCCATATATCTACGCATTTCACCGCTACACATGGAATTCCACTCTCCTCTTCTGCACTCAAGTTTCCCAGTTTCCAATGACCCTCCCCGGTTTAGCCGGGGGCTTTCACATCAGACTTAAGAAACCGCCTGCCCTCGCTTTACGCCCAATCATTCCTGACAACCCTTTCCACCTACGTATTACCGCCGCTGCTGGCCGCAC
+
CCCCCGGGGGGGGGFGGGGGGGFFFGEFGFFGGFGGGCFGGGEGGGGGGGFGEGGCFGGGEFEFFAEEGGGD<FAFFGDFDGEFGCF:B7FGF8EFFFFDGGFFF9FFGGGFGGGGEGGGGFGFCFGGGCFG9FFEFGGADFFFEFCGFGGGGFCFFDF8D9:EFG,EECEGGGGCA==7DD8+=+7C@>CD*A78CC*;*)?DF4;8=88F444;;@46++6333662<(2((/:(432:24(13(,(4(,)).)).).2)8(,31)6))44?(8(4)53)6)(4((4(((.)(-(((((
@M05025:18:000000000-B3NL5:1:1101:14895:12045 2:N:0:TCGAAG
CTATACGGACTACTGGGGTTTCTAATCCTGTTCGCTACCCATGCTTTCGAGCCTCAGCGTCAGTTGCAGACCAGAGAGCCGCCTTCGCCACTGGTGTTCTTCCATATATCTACGCATTCCACCGCTACACATGGAGTTCCACTCTCCTCTTCTGCACTCAAGTTCAACAGTTTCTGATGCAATTCTCCGGTTGAGCCGAAGGCTTTCACATCAGACTTATTGAACCGCCTGCACTCGCTTTACGCCCAATAAATCCGGACAACGCTTGCCACCTACGTATTACCGCGGCTGCTGGCACGTA
+
CCCCCGGGGGGGGGGGGGGGGGGGGGGGGGGGGGGGGGGGGGGGGGGGGGGGGGGGGGGGGGGGGGGGGGGGGGGGGGGGGGGGGGGGGGGGGGGGGGGGGGGGGGGGGGGGGGGGGGGGGGGGGGGGGGGGFGGGGGGGGGGGGGGGGGFGGGGGGGGGG?EFGGGGGGGGGGGG8EFGGFGGGGGGGGGGGGGGGGFGGGFGFFFFFFFFFFF:3A6:FBFEEFF@@@>BFFFE;@67:>EFFB>@FFFFEEE;>;069<FBBF?2:?<21:7::<2A3:6>621(,(-(.3(11)8((
@M05025:18:000000000-B3NL5:1:1101:5492:12068 2:N:0:TCGAAG
CTATACGGACTACCGGGGTTTCTAATCCTGTTCGCTACCCATGCTTTCGAGCCTCAGCGTCAGTTGCAGACCAGAGAGCCGCCTTCGCCACTGGTGTTCTTCCATATATCTACGCATTCCACCGCTACACATGGAGTTCCACTCTCCTCTTCTGCACTCAAGTTCAACAGTTTCTGATGCAATTCTCCGGTTGAGCCGAAGGCTTTCACATCAGACTTATTGAACCGCCTGCACTCGCTTTACGCCCAATAAATCCGGACAACGCTTGCCACCTACGTATTACCGCGGCTGCTGGCACGTA
+
CCCCCGGGGGGGGGGGGGGGGGGGGGGGGGGGGGGGGGGGGGGGGGGGGGFGGGGGGGGGGGGGGGGFGGGGGGGGGGGGGGGGGGFGGGGGGGFGFFGGGGGGGGGGGGGGGGDEGGGGGGGGGDGGGG?FGGGGGGGGGGGGGGGGFGGFGGGGGGGGGDFCFGEGGGGGGGGGFGGGGCGGGGGGGGDD9DFCCG>DDGFFFFFFFFFFFFFFFFCEFFFF@FFFB;;@@EEFDFFFF9ED@FFDD@@34?AF>9:90:BFFBB:02<BFFFF??<A>9AFF>>>0,31)4(((463.
@M05025:18:000000000-B3NL5:1:1101:14571:12083 2:N:0:TCGAAG
CTATACGGACTACACGGGTATCTAATCCTGTTCGCTACCCATGCTTTCGAGCCTCAGCGTCAGTTGCAGACCAGAGAGCCGCCTTCGCCACTGGTGTTCTTCCATATATCTACGCATTCCACCGCTACACATGGAGTTCCACTCTCCTCTTCTGCACTCAAGTTCAACAGTTTCTGATGCAATTCTCCGGTTGAGCCGAAGGCTTTCACATCAGACTTATTGAACCGCCTGCACTCGCTTTACGCCCACTAAATCCGGACAACGCTTGCCACCTACGTATTACCCCGGCTGCTGGCACGTA
+
CCCCCGFGGGGFG@FGGEFGFGFGGGGGGGGGGGGGGEGGGGGGGGGGGGGGGF<AFGGGCGGGGFGGGGGGGGGFGGGGGGGGGGGGGGGGGGGG<FFGFGGGGGGGGGGGGGCCGGGGGGGGGG@GFGGGGGGGFGGGGGGGGGGFGGGGGGAFGGG?F,@EFFCFGGFFE8DFGGGG?FGGGFGGD6CDGFFGGD>C9C>FFABAAFFFFFAE=FFEFFF=E2(>6@BFFF@E?BDD;)>67168(6134?<;>01;FFF091:0??AB6:?B01<A:BA9((-0(,3(45(((.48.
@M05025:18:000000000-B3NL5:1:1101:25781:12103 2:N:0:TCGAAG
CTATACGGACTACAAGGGTATCTAATCCTGTTCGCTACCCATGCTTTCGAGCCTCAGCGTCAGTTGCAGACCAGAGAGCCGCCTTCGCCACTGGTGTTCTTCCATATATCTACGCATTCCACCGCTACACATGGAGTTCCACTCTCCTCTTCTGCACTCAAGTTCAACAGTTTCTGATGCAATTCTCCGGTTGAGCCGAAGGCTTTCACATCAGACTTATTGAACCGCCTGCACTCGCTTTACGCCCAATAAATCCGGACAACGCTTGCCACCTACGTATTACCTCGGCTGCTGGCACGTA
+
CCCCCGGGGGGGGGGGGGFGGGGGGGGGGGGGFGGGGGGGGGGGGFGCGGGGGFFGGGGGGGGGGFGGGGGGGGGGGGGGGGGGGGGGGGGGGGGGGGGGGGGGGGGGFFFGGFGCFGGEFGGGGGGGGGGGGFGGGGGGGGGGGGGGGGGGGGGGFGGGGGGGGGGGGGFGGGGG=FDFGGGGGFGCGGGCCCFGFDA>D>5;5;9FFFFFFAAEFFFFFFCAE5>2692=B=4@>BF?FFE<1.:76@@;4CE;64?BB??0;BF::B>?072((4<A:<B9)--,13(44?BB0)-.(
@M05025:18:000000000-B3NL5:1:1101:7861:12115 2:N:0:TCGAAG
CTATACGGACTACAGGGGTTTCTAATCCCGTTCGCTCCCCACGCCTTCGCATCTCAGCGTCAGGTGTATCCCAGCTGGCCGCCTTCGCCACAGGTGTTCCTCCCGATCTCTACGCATTTCACCACTACACCGGGAATTCCACCAGCCCCTGATACCCTCAAGCTCACCCGTTCACGACGACCCTCCCCGGTTGAGCCGGGGGCTTTCACGCCATGCGTAATGAGCCGCCTGCATGCGCTTTACGCCCAGTCACTCCGGACAACGCTCGACCCCTACGTATTACCGCGGCCCCTGGCACGTC
+
CCCCCGGGGGGGGGGGGGFEGGGGGGGGGGGGGGGGGGGGGGGGGGGGGGGGGEGGGGGGGGGGGGGGGGGGGGGGGGGGGGGGGGFGGGGGGGFGGDGGGGGGGEGGFGGFGGGGGGFGGGG@FGGGGGGGGGFGGGGGGGGFDGGGGGCFFGGGGGGGFDGDGFGGGGGGGGGGCGGCDGGDGGGGEDDCCGFFGG>D8<>7>6@6=FFF>@FBF>::F6@)443>FFBF?A24(((3:6<:?>;1<F)6<4>?62(4>0231(411>>BB04:633<?)64:3((,(((,4,1.8::(
@M05025:18:000000000-B3NL5:1:1101:24430:12124 2:N:0:TCGAAG
CTATACGGACTACCAGGGTTTCTAATCCTGTTCGCTACCCATGCTTTCGAGCCTCAGCGTCAGTTGCAGACCAGAGAGCCGCCTTCGCCACTGGTGTTCTTCCATATATCTACGCATTCCACCGCTACACATGGAGTTCCACTCTCCTCTTCTGCACTCAAGTTCAACAGTTTCTGATGCAATTCTCCGGTTGAGCCGAAGGCTTTCACATCAGACTTATTGAACCGCCTGCACTCGCTTTACGCCCAATAAATCCGGACAACGCTTGCCACCTACGTATTACCGCGGCTGCTGGCACGTA
+
CCCCCGGGGGGGGGGGGGGGGGGGGGGGGGGGGGGGGGGGGGGGGGGGGGGGGGGGGGGGGGGGGGGGGGGGGGGGGGGGGGGGGGGGGGGGGGGGGGGGGGGGGGGGGGGGGGGGGGGGGGGGGGGGGGGGGGFGGGGGGGGGGGGGGGGGGGGGGGGGGFCGGGFGGGGGGGGGGGGGGGGGGGGGGGGGGGGGGD>DGGFGFFFFAFFFF*4@EFEEFFCC=BBBFFFDFE>>=6<D;>ED7@;D?@EFCEF;@((:6?B6;?????9?F?FFBF<A>2<F?>(133(38>?<12(.(
@M05025:18:000000000-B3NL5:1:1101:26067:12132 2:N:0:TCGAAG
CTATACGGACTACTAGGGTATCTAATCCTGTTCGCTACCCATGCTTTCGAGCCTCAGCGTCAGTTGCAGACCAGAGAGCCGCCTTCGCCACTGGTGTTCTTCCATATATCTACGCATTCCACCGCTACACATGGAGTTCCACTCTCCTCTTCTGCACTCAAGTTCAACAGGTTCTGATGCAATTCTCCGGTTGAGCCGAAGGCTTTCACATCAGACTTATTGAACCGCCTGCACGCGCTTTACGCCCAATAAATCCGGACAACGCTTGCCACCTACGTATTACCGGGAGTCCTGGCAGGAG
+
CCCCCEFGGCFFFGFFG@C,EGC@FCFG<CCCCFCCE@CCFEE<CECFF<,,6EFCFC@F@FEFEFCE<FC@EDCCFDCFCCFGEGG7CFG,,=FEFFDF9A<A?,?5EAE,A=F7B:@,C<FGGGGG@FE<DFFDEF;;@D9?FD8EGEFGGCDGEEFFGGE9=:EF?=,6EEGAGGGG?DGDG8DFGG73+7=7C69*30;*99+1++3*0//:.9*/31BCB4==BFF(-((-6(.211><;61;7()7C<3(,4(((44((4<B33)521.((4)).6)6((((((())).(.((((
@M05025:18:000000000-B3NL5:1:1101:20307:12147 2:N:0:TCGAAG
CTATACGGACTACTAGGGTATCTAATCCTGTTTGCTCCCCACGCTTTCGCACCTGAGCGTCAGTCTTTGTCCAGGGGGCCGCCTTCGCCACCGGTATTCCTCCAGATCTCTACGCATTTCACCGCTACACCTGGAATTCTACCCCCCTCTACAAGACTCTAGCCTGCCAGTTTCGGATGCAGTTCCCAGGTTGAGCCCGGGGATTTCACATCCGACTTGACAGACCGCCTGCGGGCGCTTTACGCCCAGTAATTCCGATTAACGCTTGCACCTCCCGTATTAGCGCGGCTGCGCGCCCGGG
+
CCCCCGGGGGGGGGGGGGGGGGGGGGGGGGGGGGGGGGGGGGGGGGGGGGGGGGGGGGEGGDGGCFGGGGGGGGGGGGGGGGGGGGGGGGGGGGGGGGGG@EDFGGGGFGGFGGGGGGGGGGGDGGGGCFGFGGCFFGGGGGGGG>EEGGGGGGGF:ECA9;EGGFGGGGGEGGGGGGDCF7CFGGGGGGFGCF66<FDGDGFGFFFFFFFFFDEFF>EFFF68=;096614-((429>?:9AF?(4((.:5-..6:06:?<90(133?2>B(4:-43,2())(-(-(431,((.(((,-(
@M05025:18:000000000-B3NL5:1:1101:11001:12173 2:N:0:TCGAAG
CTATACGGACTACAGGGGCTTCTAATCCTGTTCGCTACCCATGCTTTCGAGCCTCAGCGTCAGTTGCAGACCAGAGAGCCGCCTTCGCCACTGGTGTTCTTCCATATATCTACGCATTCCACCGCTACACATGGAGTTCCACTCTCCTCTTCTGCACTCCAGTTCAACAGTTTCTGATGCAATTCTCCGGTTGAGCCGAAGGCTTTCACATCAGACTTATTGAACCGCCTGCACTCGCTTTACGCCCAATAAATCCGGACAATGCTTCCCACTTACGTGTTCCCGCGACTCCTCGCCCGTC
+
CCCC@F97CGDF-;E8F:+@EFGD<FE<F<FD@@FG>@FGGG<<EFGGC8CFCEF@@FEFCF7<<C9,@AEC,FC88FGGCEGDCGFEC@FGGGFFFGF?,,CFFGGFEGGCCC+CFFFFFGECECCFGGGFAE,FFFGGFG,DGGCEE;EGFECD8E?,6>DDEGD=E?CDD8EGADG788EC9EGC+@DD>?7CCDF5;**09*99:=@AFA4@4187>+=CEF229((/(7;=(3(/64C2;99?;@E)97<;(((,42)).).)487:().)(.(,()64,32(43(.4(2>02(-,
@M05025:18:000000000-B3NL5:1:1101:8670:12177 2:N:0:TCGAAG
CTATACGGACTACCCGGGTTTCTAATCCTGTTCGCTACCCATGCTTTCGAGCCTCAGCGTCAGTTGCAGACCAGAGAGCCGCCTTCGCCACTGGTGTTCTTCCATATATCTACGCATTCCACCGCTACACATGGAGTTCCACTCTCCTCTTCTGCACTCAAGTTCAACAGTTTCTGATGCAATTCTCCGGTTGAGCCGAAGGCTTTCACATCAGACTTATTGAACCGCCTGCACTCGCTTTACGCCCAATAAATCCGGACAACGCTTGCCACCTACGTATTACCGCGGCTGCTGCCCCGTA
+
CCCCCFGGGGGGGFGGGGGGGGGGGGGGGGGGGGGGGGGGGGGGGGGGGGGGGGGGGGGGGG@FFGGGGGGGGGGGGGGGGGGGGGGGGGGGGCFGGGGGGGGGGGGGGGGGGGGGGGGGGGGGGGGGGGGGGGDGGGGGGGGGGGGGGGGGGGGGGGGGGGGGGGCGGDFFGGGGGGGGGFFFGGGGGDGGDGGGGDADGGFFFFFFFFFFFFFFFFFFFFFFFFFFFDFBFFFF?BF7;9CFF>9<=@@EEEFFFFF>B?<>;60(35>D?048?<7A>))6430(44((.5)((,(((
@M05025:18:000000000-B3NL5:1:1101:25873:12182 2:N:0:TCGAAG
CTATACGGACTACCAGGGTTTCTAATCCTGTTCGCTCCCCACGCTTTCGCTCCTCAGCGTCAGTAACGGCCCAGAGACCTGCCTTCGCCATTGGTGTTCTTCCCGATATCTACACATTCCACCGTTACACCGGGAATTCCAGTCTCCCCTACCGCACTCCAGCCCGCCCGTACCCGGCGCAGATCCACCGTTAGGCGATGGACTTTCACACCGGACGCGACGAACCGCCTACGAGCCCTTTACGCCCAATAAACCCGGATAACGCTCGCACCCTACGTATTACCGCGGCCCCTGGCACGCA
+
CCCCCGGGGGGGGGGGGGGGGGGGGGGGGGGGGGGGGGGGGGGGGGGGGGGGGAFGGGGGGGGGGGGGGGGGGGGGGGGGGGGGGGFGGGGGGGGGGGGGGGGGGGGGGGGGGGGGGGGGGGGGGGGGGGGGGGGGGGGGGGGGGGGGGGFGGGGGGGGGGFGGGGGGGGCCGGGGGGGGG494C?*?FDFGDG<FD3AGD*6CF6:8FFFB>E5;BB9BFDF0;>>F91(46?3>FFFFF9916;08(48BF)(4696144,-7(,41139B<(84()-.).6((-,4((,-(-:(.,((
@M05025:18:000000000-B3NL5:1:1101:17229:12186 2:N:0:TCGAAG
CTATACGGACTACTAGGGTATCTAATCCTGTTCGCTACCCATGCTTTCGAGCCTCAGCGTCAGTTGCAGACCAGAGAGCCGCCTTCGCCACTGGTGTTCTTCCATATATCTACGCATTCCACCGCTACACATGGAGTTCCACTCTCCTCTTCTGCACTCAAGTTCAACAGTTTCTGATGCAATTCTCCGGTTGAGCCGAAGGCTTTCACATCAGACTTATTGAACCGCCTGCACTCGCTTTACGCCCAATAAATCCGGACAACGCTTGCCACCTACGTATTACCGCGGCTGCTGGCACGTA
+
CCCCCGGGGGGGGGGGGGGGGGGGGGGGGGGGGGGGGGGGGGGGGGGGGGGGGGGFGGGGGGGGGGGGGGGGGGGGGGGGGGGGGGGGGGGGGGCFFGGGGGGGGGGGGGGGGGGGGGGCFFGGGCFGGGGGGGGGGGGGFFGFGGGGGGGGGGGGGGGGGCFGGGFGGFFGGGGGGGGGDGGDGFGGGGGGDGGFFGBDGD>FFFFFFF>FFFFFFFEFFFFAEBFBFFF9BBFFFFF?;EFF?9@F@FFFF??FFFF@9<?0>F(,8:92182??:>:0462-(4(490-44(1440.(
@M05025:18:000000000-B3NL5:1:1101:9023:12190 2:N:0:TCGAAG
CTATACGGACTACAGGGGTTTCTAATCCTGTTTGCTCCCCACGCTTTCGAGCCTCAGCGTCAGTTACAGACCAGAGAGCCGCCTTCGCCACTGGTGTTCCTCCATATATCTACGCATTTCACCGCTACACATGGAATTCCACTCTCCTCTTCTGCACTCAAGTTTCCCAGTTTCCAATGACCCTCCCCGGTTGAGCCGGGGGCTTTCACATCAGACTTAAGAAACCGCCTGCGCTCGCTTTACGCCCAATAAATCCGGACAACGCTTGCCACCTACGTATTCCCGCGGCTGCTGGCACGTG
+
CCCCCGGGGGGGGGGGGGGGGGGGGGGGGGGGGGGGGGGGGGGGGGGGGGGGGGGGGGGGGGGGGGGGGGGGGGGGGGGGGGGGGGGGGGGGGGGGGGGGGGGGGGGGGGGGGGGGGGGGGGGGGGGGDFFGGGGFFGFFGGFGFGGGGGGGGGGGGGGGGGGGGGGGGGDGGGFGFFFGGFF86CGDEDDDDFFGGDEGGGDGFFFFFFFFF==;EFF<+:A@FFFBFFDF0031(4?F:<A(86;B??D>4A2:B7((16:0(21(3(),4?0.(4<A?4)3416(473:7:083<:?(
@M05025:18:000000000-B3NL5:1:1101:23113:12192 2:N:0:TCGAAG
CTATACGGACTACCAGGGTATCTAATCCTGTTCGATCCCCGCACTTTCGTGCCTCAGCGTCAGTAGGGCGCCGGAAGGCTGCCTTCGCAATCGGGGTTCTGCGTGATATCTATGCATTTCACCGCTACACCACGCATTCCGCCTTCTTCTCGCCCACTCAAGGCCCCCAGTTTCAACGGCCGGACGGGGTTGAGCCCCGAATTTTTACCGCTGACTTAAAAGCCCGCCTACGCACCCTTTAAACCCAATAAATCCGGATAACGCTCGCATCCTCCGTATTACCGCGGCTGCTGGCACGGTG
+
CCCCCGGGGGGGFGGGGGGGGGGGGGGGGGGGGGGGGGGGGGEGGGGGGGFGGCFEGGGGGDEGFFFGGGGGGGGGGGGGGGGGFCFGGGGGGEDGGGGGGFGGGDGGCFGGGGGGGGGGGGGGGE@FFGGGGGGGGGFGGGGGGFFGGGGGGEDEEGGGGG6DFEEEEGCFFEEDF?DDDGDDGGGCEDGGGGCFCD>G37@GFFF?FEE>EB4<49<BF7F?06973:?BBB66?6:25A53<(11748).-(36(-(62-20:;B6(3(.4:>::?>44A?6((4(4:?022(30(((
@M05025:18:000000000-B3NL5:1:1101:25225:12197 2:N:0:TCGAAG
CTATACGGACTACTGGGGTTTCTAATCCTGTTTGCTCCCCACGCTTTCGTGCCTCAGTGTCAGTGTTGGTCCAGGTAGCTGCCTTCGCCATGGATGTTCCTCCTGATCTCTACGCATTTCACTGCTACACCAGGAATTCCGCTACCCTCTACCACACTCTAGTCGCCCAGTATCCACTGCAGTTCCCAGGTTGAGCCCAGGGCTTTCACAACGGACTTAAACGACCACCTACGCACGCTTTACGCCCAGTAATTCCGAGTAACGCTTGCACCCTTCGTATTACCGCGGCTCCTGGCACGAA
+
CCCCCGGGGGGGGGGGGGGGGGGGGGGGGGGGGGGGGGGGGGGGGGGGGGGGGGGGGGGFGFGGGGGCGGGGGGGGGGGGGGGGFFGGGGGGGGGGGGGGGGGGGGGGFGGGGGGGGGGGGGGGGGGGGGGGGGGGGGGGGGGGGGGGGGGFGGGGGGGGGEGGDDGGGGGGGGGGGGGGGGFFGGGGGCGCGFGGGGFGGGE6ACFFFFFFFFFBAFCCFFEFF=2=D=7=@>?@BF<;@CF<(.0;;4CCC35).3;?F3)-7:B0672?(2:00:(8:AFA?>3609(3??????(6,
@M05025:18:000000000-B3NL5:1:1101:20156:12202 2:N:0:TCGAAG
CTATACGGACTACTAGGGTATCTAATCCTGTTCGCTACCCATGCTTTCGAGCCTCAGCGTCAGTTGCAGACCAGAGAGCCGCCTTCGCCACTGGTGTTCTTCCATATATCTACGCATTCCACCGCTACACATGGAGTTCCACTCTCCTCTTCTGCACTCAAGTTCAACAGTTTCTGATGCAATTCTCCGGTTGAGCCGAAGGCTTTCACATCAGACTTATTGAACCGCCTGCACTCGCTTTACGCCCAATAAATCCGGACAACGCTTGCCACCTACGTATTACCGCGGCTTCTGGCACGTA
+
CCCCCGGGGGGGGGGEDCFGGGGGFGCFAFFFGGGGDGCGGGGGGFGGGGGDGGGGGGGGGGGGGFGGGDFGFGGGGGGGGGGGGGGGGGGGGGGGGCEGGGGGGGGGGGGFGGGGGGGGGGGGGGGGGGFGGGGFGFGFGGGGGGGGGFGGGGGFGDGFG9@FGGDFGGGGGGGF8FGGGGGGGGFGGGGGDGCGGGFDGDFGFFFFFFFFFF*)5F6EECF*.7>@BFFBBE>EDFDD;<E?FF9DF@;@CC?E01(..8:((-0(:BAF6:>?(4))5<4ABF>9B(((-6<8(38.(
@M05025:18:000000000-B3NL5:1:1101:9217:12230 2:N:0:TCGAAG
CTATACGGACTACAGGGGTTTCTAATCCTGTTCGCTACCCATGCTTTCGAGCCTCAGCGTCAGTTGCAGACCAGAGAGCCGCCTTCGCCACTGGTGTTCTTCCATATATCTACGCATTCCACCGCTACACATGGAGTTCCACTCTCCTCTTCTGCACTCAAGTTCAACAGTTTCTGATGCAATTCTCCGGTTGAGCCGAAGGCTTTCACATCAGACTTATTGAACCGCCTGCACTCGCTTTACGCCCAATAAATCCGGACAACGCTTGCCACCTACGTATTACCGCGGCTGCGGGCACGTA
+
CCCCCGGGGGGGGGGGGGGGGGGGGGGGGGGGGGGGGGGGGGGGGGGGGGGDGGGGGGGGGGGGGGGGGGGGGGGGGGGGGGGGGGGGGGGGGGFGGGGGGGGGGGGGGGGGGGGEFGGGGGDFGGGGGGGGGGGGGGGGGEFFGGGGGGGGGGGAFFGGGGGGGGGGGGGGGGFGFGGGG7FGGFFGGDGGGGGGGGFCDDAFFAAAFFFF+9;==AEFFFFFED@FFFFFFEEF?0(:;EFFD@6;@@EFFFC;;>FF0:3(7:?66(.58?FF???A())64991,,(,((-2;F01.
@M05025:18:000000000-B3NL5:1:1101:5937:12230 2:N:0:TCGAAG
CTATACGGACTACTCGGGTATCTAATCCTGTTCGCTACCCATGCTTTCGAGCCTCAGCGTCAGTTGCAGACCAGAGAGCCGCCTTCGCCACTGGTGTTCTTCCATATATCTACGCATTCCACCGCTACACATGGAGTTCCACTCTCCTCTTCTGCACTCAAGTTCAACAGTTTCTGATGCAATTCTCCGGTTGAGCCGAAGGCTTTCACATCAGACTTATTGAACCGCCTGCACTCGCTTTACGCCCAATAAATCCGGACAACCCTTGCCACCAACGTATTACCGCGGCTCCTGGCACGTA
+
CCCCCGGGGGGGGGGGGGGGGGGGGGGGGGGGGGGGGGGGGGGGGGGGGGGGGGGGGGGGGGGGGGGGGGGGGGGGGGGGGGGGGGGGGGGGGGGGGGGGGGGGGGGGGGGGGGGGGGGGGGGGGGGGGGGGGGGGGGGGGGFFFGGGGGGGGGGFGGGGGEGFGGGGGGGGGGGGGGG7==EFGGFGEGGGGGGGGGFGCDFFFFFFFFFFFFFEFFEFF9FEF269@FD==E4>(2,6=3CD@;BFDF8EEEFE>;FFB<<(42??>:A<6((-33(64).6(349>B(-8)3:04,4(
@M05025:18:000000000-B3NL5:1:1101:27304:12232 2:N:0:TCGAAG
CTATACGGACTACACGGGTATCTAATCCTGTTCGCTACCCATGCTTTCGAGCCTCAGCGTCAGTTGCAGACCAGAGAGCCGCCTTCGCCACTGGTGTTCTTCCATATATCTACGCATTCCACCGCTACACATGGAGTTCCACTCTCCTCTTCTGCACTCAAGTTCAACAGTTTCTGATGCACTTCTCCGGTTGAGCCGAAGGCTTTCACATCAGTCTTATTGAACCGCCTGCACTCGCTTTACGCCCAATAAATCCGGACAACCCTTCCCCTCTACGTATTACCGCCCCTCCTGGCACGTC
+
CCCCCGGGGGGCFGGGGGFCFGGGGGFGGGGGGGGGGGFGGFCDFFGGGG@FGGGGGGGGGEGFFCEFGGGGGGFFF@CFFGEGEGGGEFGGGGGGGDGGAFFGGGGGFFFGGGGGGGGGGGFECFBF,EEE<E@EFGGEFGBFGGFG?=DEGAA:FGG8EDF=DAAF8DGGFGGFCFCCD+A?D7CDG>C7?F69C*9**<CC>A>F>B9*09+1/=*2=B94>559(-523@4=62;?(.;((430/(47)9./(((--((((48(2(,((,)6(4).5).4(((((-(-82>0(.,.(
@M05025:18:000000000-B3NL5:1:1101:17239:12245 2:N:0:TCGAAG
CTATACGGACTACAAGGGTTTCTAATCCTGTTCGCTACCCATGCTTTCGAGCCTCAGCGTCAGTTGCAGACCAGAGAGCCGCCTTCGCCACTGGTGTTCTTCCATATATCTACGCATTCCACCGCTACACATGGAGTTCCACTCTCCTCTTCTGCACTCAAGTTCAACAGTTTCTGATGCAATTCTCCGGTTGAGCCGAAGGCTTTCACATCAGACTTATTGAACCGCCTGCACTCGCTTTACGCCCAATAAATCCGGACAACGCTTGCCACCTACGTATTCCCGCGCCTGCTGGCCCGTA
+
CCCCCGGGGGGGGGGGGGFGGGGGGGGGGGGGFGGGGGGGGGGGGGGGGGGGGGGGGGGGGGGGGGGGGGGGGGGGGGGGGGGGGGGGGGGGGGGGGGGGGGGGGGGGGGGGGGGGGGGGGGGGGEGGGGFFGFGGGGGGGGGGGGCAFFGGGFGGGGGGGE=DAFGGGGGGGGGG88DGGGGGGGGGGGDDDG?FCGAGGC>F6CBAFFFAB9ABFFFF>+=;B====DBB=E>E9>?;D9C(7>FD034837?;>B069(446::104),318:13)65)).(,3((,(,3:((,((,-
@M05025:18:000000000-B3NL5:1:1101:8148:12246 2:N:0:TCGAAG
CTATACGGACTACAAGGGTTTCTAATCCTGTTTGCTCCCCACGCTTTCGTGCCTCAGTGTCAGTGTTGGTCCAGGTAGCTGCCTTCGCCATGGATGTTCCTCCTGATCTCTACGCATTTCACTGCTACACCAGGAATTCCGCTACCCTCTACCACACTCTAGTCGCCCAGTATCCACTGCAGTTCCCAGGTTGAGCCCAGGGCTTTCACAACGGACTTAAACGACCACCTACGCACGCTTTACGCCCAGTAATTCCGAGTAACGCTGCCACCCTTCGTTTTCCGGAGGCAGCGGTACCGCA
+
CCCCCGGGGEDFFFGGGGGGGGGGGGGGGGGGGGGGGGGGGGGGGGGGGGGGGGGGGGGGGFGGGGGGGGGGFGGGGGGGGGGGGGDGGGGGGDGGGGGGFGGGGGGGGGGGGFGEFGGGGGGGFGGGGGGFFGG8EGGGGGGGGCFFGGGGAFFGDGGGGGGG8@BEGG@AEGGGGF?D7=DFFGCGG?FDFGGFGGAGGGF6F5FF7+?BA>*));0>CA>AFA2227=EDFFF95<?DE306:90(=<)5)9?;1,637<7(2((()5:::12:2((-)-((-,((((((,((()(((
@M05025:18:000000000-B3NL5:1:1101:11622:12267 2:N:0:TCGAAG
CTATACGGACTACCCGGGTTTCTAATCCTGTTCGCTACCCATGCTTTCGAGCCTCAGCGTCAGTTGCAGACCAGAGAGCCGCCTTCGCCACTGGTGTTCTTCCATATATCTACGCATTCCACCGCTACACATGGAGTTCCACTCTCCTCTTCTGCACTCAAGTTCAACAGTTTCTGATGCAATTCTCCGGTTGAGCCGAAGGCTTTCACATCAGACTTATTGAACCGCCTGCACTCGCTTTACGCCCAATAAATCCGGACAACGCTTGCCACCTACGTATTACCGCGGCTGCTGGCACGTA
+
CCCCCGGGGGGGGGGGGGEGGGGGGGGGGGGGGGGGGGGGGGFGGGGGGGGGGGGGGGGGGGGGGGGGGGGGGGGGGGGGGGGGGGGGGGGGGGGGGGGGGGGGGGGGGGGGGGGGGGGGGGGGGGGGGGGGGGGGGGGGGGGGGGGGGGGGGGGGGGGGGCGGGGGGGFGGGGGGGGGGGGGGGGGGGGGGGGGGGGFGGGFGFFFFFFFFFFFFFFFFFFFFFDFF59BDFFFFDFFFFFFFFFFF6=3A4EE;B9:>F?:9>B???044::BF?:<>?4A91(---46:?BFB:263(
@M05025:18:000000000-B3NL5:1:1101:17833:12282 2:N:0:TCGAAG
CTATACGGACTACAAGGGTATCTAATCCTGTTTGCTCCCCACGCTTTCGAGCCTCAACGTCAGTTACCGTCCAGTAAGCCGCCTTCGCCACTGGTGTTCCTCCTAATATCTACGCATTTCACCGCTACACTAGGAATTCCGCTTACCTCTCCGGCACTCTAGAAAAACAGTTTCCAATGCAGTCCTGGGGTTAAGCCCCAGCCTTTCACATCAGACTTGCTCTTCCGTCTACGCTCCCTTTACACCCAGTAAATCCGGATAACGCTTGCCCCCTACGTATTACCGCGGCTGCTGGCACGTA
+
CCCCCGGGGGGGGGGGGGGGGGGGGGGGGGGGGGGGGGGGGGGGGGGGGGGGGGGGGGGGGGGGGGGGDGDGGFGGGGGGGGGGGGGGGGGGGGGGGGGGGGGGGGGCGGGGGGGGGGGGGGGEGEGGGGGGGGGGGGGGGGGGGGGGGGGGGCEGGGGGGGFGGFFEGGGGGGGGGGGGGGGGGG?CFGGDGGGGCDBDDGFFFFFFFFFFFFFFFFEFFFFFFFFFFFFF2>DFFFFFFCFFA57?FFEE3?EFFF;1?9?(2-:?:?:B662??F24?)26196(276:DFBF(868.
@M05025:18:000000000-B3NL5:1:1101:4126:12283 2:N:0:TCGAAG
CTATACGGACTACCCGGGTATCTAATCCTGTTTGCTCCCCACGCTTTCGAGCCTCAGCGTCAGTTACAGACCAGAGAGTCGCCTTCGCCACTGGTGTTCCTCCACATATCTACGCATTTCACCGCTACACGTGGAATTCCACTCTCCTCTTCTGCACTCAAGTTCTCCAGTTTCCAATGACCCTCCCCGGTTGAGCCGGGGGCTTTCACATCAGACTTAAAGAACCGCCTGCGCTCGCTTTACGCCCAATAAATCCGGACAACGCTTGCCACCTACGTATTACCGCGGCTGCTGGCACTTA
+
CCCCCGGGGGGGGGGGGGGGGGGGGGGGGGGGGGGGGGGGGGGGGGGGGGGGGGGGGGGGGGGGGGGGGGGGGGGGGGGGGGGGGGGGGGGGGGGGGGGGGGGGGGGGGGGGGGGGGGGGGGGGGGGGGGGGGGF:EGGGGGGGGGGGGGGGGGGGGGGFFFFGGGGGGGGFGGGGAGGGDFGGGGGGCGGDCGGFGGFGGGFDFFFFFFFFFF6;@A461:8@FF0>F?DF>FFFBFF6?BDF?69?07?<BADFF>?>0:?9>BB?<:4,412,(4,:B24>:9(4199<?B:634().
@M05025:18:000000000-B3NL5:1:1101:9012:12289 2:N:0:TCGAAG
CTATACGGACTACCCGGGTATCTAATCCTGTTCGCTACCCATGCTTTCGAGCCTCAGCGTCAGTTGCAGACCAGAGAGCCGCCTTCGCCACTGGTGTTCTTCCATATATCTACGCATTCCACCGCTACACATGGAGTTCCACTCTCCTCTTCTGCACTCAAGTTCAACAGTTTCTGATGCAATTCTCCGGTTGAGCCGAAGGCTTTCACATCAGACTTATTGAACCGCCTGCACTCGCTTTACGCCCAATAAATCCGGACAACGCTTGCCACCTACGTATTACCGCGGCTGCTGGCACGTA
+
CCCCCGGGGGGGGGGGGGGGFGGGGGGGGGGGFGGGGGGGGGGGGGGGGFGGGGGGGGGGGGGGGGGGGGGFGGGGGGGGGGGGGGGGGGGEGGGGGGGGGGGGGGGGGGGGGGDGGGGGGGGGGGGGGGGGGGGGGGGGGGGGGGGGGGGGGGGGGFGCC9E;FFGGGGGGGGGGGGGGGGGGGGGGGDGDDFGGGGFGGGF7FFFFFFFFFFFFFFEFFFCEED@FFFDFFFFFFFFD@377@9>D1;;E9EC3>6:0;B<>BB16??<<?07>:8?F?2<A<>1(3-4<?D??134?(
@M05025:18:000000000-B3NL5:1:1101:12843:12292 2:N:0:TCGAAG
CTATACGGACTACACGGGTTTCTAATCCTGTTCGCTACCCATGCTTTCGAGCCTCAGCGTCAGTTGCAGACCAGAGAGCCGCCTTCGCCACTGGTGTTCTTCCATATATCTACGCATTCCACCGCTACACATGGAGTTCCACTCTCCTCTTCTGCACTCAAGTTCAACAGTTTCTGATGCAATTCTCCGGTTGAGCCGAAGGCTTTCACATCAGACTTATTGAACCGCCTGCACTCGCTTTACGCCCAATAAATCCGGACACCGCTGGCCACCTACGTATTACCGCGGCTGCTGGCACGTA
+
CCCCCGGGGGGGGGGGGGGGGGGGGGGGGGGGGGGGGGGGGGGGGGGGGGGGGFGGGGGGGGGGGGGGGGGGGGGGGGGGGGGEGGGGGGGGGGGGGGGGGGGGGGGGGGGGGGGGGGGGFGGCGGGGGGGGGGGGFGGFGGCCFGGGGGGGGGGGGGGDDCAEFFGGGGGGGFGGGGGGGGGFFFCGGDGGDGGFGG>CDDFDFFFFFA=AAF4BEFFEFCF=>29=BFFDDBEF?>D<;<C?D0;?7@EF<EFF>2299((,9>((-80::B2??:?D:24<30;(-2(24:7?024?.
@M05025:18:000000000-B3NL5:1:1101:11849:12292 2:N:0:TCGAAG
CTATACGGACTACTCGGGTATCTAATCCTGTTCGCTACCCATGCTTTCGAGCCTCAGCGTCAGTTGCAGACCAGAGAGCCGCCTTCGCCACTGGTGTTCTTCCATATATCTACGCATTCCACCGCTACACATGGAGTTCCACTCTCCTCTTCTGCACTCAAGTTCAACAGTTTCTGATGCAATTCTCCGGTTGAGCCGAAGGCTTTCACATCAGACTTATTGAACCGCCTGCACTCGCTTTACGCCCAATAAATCCGGACAACGCTTGCCACCTACGTATTACCGCGGCTGCTGGCACGTA
+
CCCCCGGGGGGGGGGGGGFGGGGGGGGGGGGGGGGGGGGGGGGGGGGGGGGGGGGGGGGGGGGGGGGGGGFFGGGGGDGGGGGGGGGGGGGGGGGGGGGGGGGGGGGGGGGGGGDGGGGFGGGGGGGGGGGGFGGGGGGGFGGGGGFGGGGGGGGGGGGGG9DGGGGGGGGGGGGGGGGGGGGGGGGFC+@DGGFGFDFGGGFGAAFFFFFFFF>BEFCEFFFEE=@=22->BB>BFF?D?EFFD2:;03.4>E<;96;;;?<66?B:?2<??F:?F0<A>2<61>07>F>B244:1324,
@M05025:18:000000000-B3NL5:1:1101:17664:12295 2:N:0:TCGAAG
CTATACGGACTACAAGGGTATCTAATCCTGTTTGCTCCCCACGCTTTCGAGCCTCAACGTCAGTTACAGTCCAGTAAGTCGCCTTCGCCACTGGTGTTCCTCCTAATATCTACGCATTTCACCGCTACACTAGGAATTCCACTTACCTCTCCTGCACTCCAGCCTGACAGTTTCCAATGCAGTCCAGGGGTTGAGCTCCTGCCTTTCACACCAGACTTGCCATGCCGTCTACGCTCCCTTTACACCCAGTAAATCCGGATAATGCTTGCCCCCTACGTGTTACCGCGGCTGCTGGCACGTG
+
CCCCCFFGC@FGGCFGGGFGCFGEE<EF9E@FFFGEFFCFGGGG7CCEGFGGGFFGGFFFF@7FGGCGGGFCEGFGFFCFG7FFF@B,C:CGGFFGFGG<EGA=5E,CAAFGFF7FFG99<FBFEEGDCGFF=EFEEFFDGDE=A9DFDEGF=EFGF8D,DFCFFF8EC2@,DDDAGGGDF?F8+=DD8CC>>FFC8FAGGFFFF*B91+;99A5>@+**;+=))0:47776B2/62@(.)*0*07483466).76,((,37)9>?5),.)(,,-(2(,..6<2((,(-46(2:00273((
@M05025:18:000000000-B3NL5:1:1101:6874:12348 2:N:0:TCGAAG
CTATACGGACTACAGGGGTATCTAATCCTGTTCGCTACCCATGCTTTCGAGCCTCAGCGTCAGTTGCAGACCAGAGAGCCGCCTTCGCCACTGGTGTTCTTCCATATATCTACGCATTCCACCGCTACACATGGAGTTCCACTCTCCTCTTCTGCACTCAAGTTCAACAGTTTCTGATGCAATTCTCCGGTTGAGCCGAAGGCTTTCACATCAGACTTATTGAACCGCCTGCACTCGCTTTACGCCCAATAAATCCGGACAACGCTTGCCACCTACGTATTACCGCGGCTGCTGGCACGTA
+
CCCCCGGGGGGGGGGGGGFGGGGGGGGGGGGGGGGGGGGGGFGGGFGGGFGGGGGGGGGGGGGGGCFFGGGGGGGGGGGGGGGGGGGGGGGGGGGGGGGGGGGGGGEFGGGGGGGGGGFGGGGGGEGGGGGGGGGGGGGGGGGGGGGGGGGGGGGGFFFGGFGGGFGGGFFGGGGGGGGGGFGCDAD8C6CGGGCGGGFGGGFFFFFFFF>AA46BBFFFF+=;35@2>>>DD=EFFFFFF<E;0;>?133@EE3@@9?>>:?>FFFFF0222:?F?BBB74>A?F2693;<0).(()(.(
@M05025:18:000000000-B3NL5:1:1101:13232:12427 2:N:0:TCGAAG
CTATACGGACTACAGGGGTTTCTAATCCTGTTCGCTACCCATGCTTTCGAGCCTCAGCGTCAGTTGCAGACCAGAGAGCCGCCTTCGCCACTGGTGTTCTTCCATATATCTACGCATTCCACCGCTACACATGGAGTTCCACTCTCCTCTTCTGCACTCAAGTTCAACAGTTTCTGATGCAATTCTCCGGTTGAGCCGAAGGCTTTCACATCAGACTTATTGAACCGCCTGCACTCGCTTTACGCCCAATAAATCCGGACAACGCTTGCCACCTACGTATTACCGCGGCTCCTGGCACGTG
+
CCCCCGGGGGGGGGGGGGGGGGGGGGGGGGGGGGGGGGGGGGGGGGGGGGGGGGGGGGGGGGGGGGGGGGGGGGGGGGGGGGGGGGGGGGGGGGGGGGGGGGGFGGGGGGGGGGGGGGGGGGGGGGGGGGGGGGGGGGGGGGGGGGGGGGGGGGGGGGGGGGGCFGGGGGGGGGGGGGGGGGGGGGGCEDDGGFGGGGFGGGFGFAAFFFFFFFAEFFFFFFAEEFFFF?BFBEFFFB<?0<C@;;32;@E83)660739;:?>9B1?B2A70138?044::B901>((7,1().4:2(4(
@M05025:18:000000000-B3NL5:1:1101:11797:12427 2:N:0:TCGAAG
CTATACGGACTACTAGGGTATCTAATCCTGTTCGCTACCCATGCTTTCGAGCCTCAGCGTCAGTTGCAGACCAGAGAGCCGCCTTCGCCACTGGTGTTCTTCCATATATCTACGCATTCCACCGCTACACATGGAGTTCCACTCTCCTCTTCTGCACTCAAGTTCAACAGTTTCTGATGCAATTCTCCGGTTGAGCCGAAGGCTTTCACATCAGACTTATTGAACCGCCTGCACTCGCTTTACGCCCAATAAATCCGGACAACGCTTGCCACCTACGTATTACCGCGGCTGCTGGCACGTT
+
CCCCCGGGGGGGGGGGGGGGGGGGGGGGGGGGGGGGGGGGGGFGGGGGGGGGGGGGGGGGGGGGGGGGGGGGGGGFFGGGGGGGGGGGGGGGGGGGGGGGGGGGGGGGGGGGGGGGGGGGFGFGGGGGGGGGGGGCGGGGGGGGFGGGGGGGGGCC?FGGFGFFGGGGGGFGGGGGGGGGGGGGGD7DCDDDDG+;CGFGGDAFAFFFFFFFFFA==A;EA86CB)>9@@FBDF469B??FFFDFF>?<@E)))9;0607:<BF>??:(56?<?>BBF?224---((-4((48)(8:70((
@M05025:18:000000000-B3NL5:1:1101:27566:12452 2:N:0:TCGAAG
CTATACGGACTACTCGGGTATCTAATCCTGTTCGCTACCCATGCTTTCGAGCCTCAGCGTCAGTTGCAGACCAGAGAGCCGCCTTCGCCACTGGTGTTCTTCCATATATCTACGCATTCCACCGCTACACATGGAGTTCCACTCTCCTCTTCTGCACTCAAGTTCAACAGTTTCTGATGCAATTCTCCGGTTGAGCCGAAGGCTTTCACATCAGACTTATTGAACCGCCTGCACTCGCTTTCCGCCCAATAAATCCGGACAACGCTTGCCACCTACGTATTACCTCGCCTGCTGGCACGTA
+
CCCCCFGGGGGFCFGEGGFGGGFDFGGGDEEFDCEGGGGGGG8FCFGGFEGEEGGGGFGGGEGFGGGGGGGFG8FFGGF?+:BFCCGGG7FGGGAEGGGFGGGGGGGGEGFGFGGGCFGFFFFCG7:CGFCGDDFGGGG,,@BFGGGGGGGCFGGF@DCGGF=ACAADDEDE:D8FAE79A7=DC:FCECDDGC67CD>DGDACA>59BCFFFA*:616/=+B6559>0>D2(.4;9@<@D))60;9<<;8<CE3361692??(3:2162-)4(,,(.)-5<99).((((-27?2((533(
@M05025:18:000000000-B3NL5:1:1101:25044:12478 2:N:0:TCGAAG
CTATACGGACTACTAGGGTTTCTAATCCTGTTCGCTACCCATGCTTTCGAGCCTCAGCGTCAGTTGCAGACCAGAGAGCCGCCTTCGCCACTGGTGTTCTTCCATATATCTACGCATTCCACCGCTACACATGGAGTTCCACTCTCCTCTTCTGCACTCAAGTTCAACAGTTTCTGATGCAATTCTCCGGTTGAGCCGAAGGCTTTCACATCAGACTTATTGAACCGCCTGCACTCGCTTTACGCCCAATAAATCCGGACAACGCTTGCCACCTACGTATTACCGGCGCTGCTGGCACGTA
+
CCCCCGGGGGGGGGGGGDFGGGGGGGGGGGGGGGGGGGGGGGGGGGGGGGGGGGGGGGGGGGGGGGGGGGGGGGGGGGGGGGGGGGGGGGGGGGGGGGGGGGGGGGGGGGGGGGGEGGGGGGGGCFGGGGGGGGGGGGGGGGGGGGGGGGGGGGGGGGGGGFGGGGGGFGGGGGGFGGGGGGGGGGGGGGGDGGGGGG>CD5AGFFFFFFFFBFF=BFFCF6A;>BFFF@BF=E45=@?@FCE<@;FF@DEFC??@>:17>FB09:??<BF2<((.425A>DF6(,(-9>47))(33)(..
@M05025:18:000000000-B3NL5:1:1101:12957:12491 2:N:0:TCGAAG
CTATACGGACTACAAGGGTTTCTAATCCTGTTTGCTCCCCACGCTTTCGTGCCTCAGTGTCAGTGTTGGTCCAGGTAGCTGCCTTCGCCATGGATGTTCCTCCTGATCTCTACGCATTTCACTGCTACACCAGGAATTCCGCTACCCTCTACCACACTCTAGTCGCCCAGTATCCACTGCAGTTCCCAGGTTGAGCCCAGGGCTTTCACAACGGACTTAAACGACCACCTACGCACGCTTTACGCCCAGTAATTACGAGTAACGCTTGCACCCTTCGTATTACCGCGGCTGCCGGCACGAA
+
CCCCCCGCEGGFEFGGGDEFEGGFGGDGGGGGGGGGFFGGGGGGGGGGGFFGFFFEFFGGFGGGGFGGGGCCFFGGCFGGEGGGGFFGCEGGGDGFGFGGCFCECE<FAEGGGFGGGGGGGGGADGFGGGGF=FGGGGGGGGGGG?,4DDEFGDEGC8FFGGFGGG8EGGGGACDCD6DGGFFGGFGGGG8ADG?FGGF6=>BG*;FAFFFFEEAA=A=EFFFFFFFF=B:>@>=@BF?D@EF(39@@D@C?3))98(64@)909:61?D?B?03??12(()..((-49(3:(--,((,((
@M05025:18:000000000-B3NL5:1:1101:5017:12512 2:N:0:TCGAAG
CTATACTGACTACAGGGGTTTCTAATCCTGTTCGCTACCCATGCTTTCGAGACTCAGCGTCAGTTGCAGACCATAGAGCCGCCTTCGCCACTGGTGTCCTTCCATATATCTACGCATTCCACCGCTACACATGGAGTTCCACTCCCCTCTTCTGCACTCAAGTTCATCAGTTTCTGATGCAATTCTCCGGTGGAGCCGAAGGCTTTCACTTCAGACTTATCGAACCGCCTGCACTCGCTTTACGCCCATTAAATCCGGTCAACGCTTGCCATCTACGGTTTACCGCAGCTGCTGGCACGTA
+
-A8B@F-CFGDFGGG@6+C@6C6<F@F@CCCFGC7F7+,C,6C8,;CF@8;,+CF<,6@FG@B,@,9,<,CD<,,CF@9,76+8@FB,,,6,:F?EF,5E5,A<F??<F,?<5A+,445FA?F:=>:C9FGE=FEAEC;,,,>,,@C,B,EFF=,6DA,@=E,,=:,,@=3,EFCC8DFF?=?2=,CF>+?+3?FDDDB5***0;*@64+33BA9:446A+/9475>B2255:2875:04().:;((/(.97))9;>:(.:<)49FFF12)).))--(.(((.),(((-4(5),(,.)-,(
@M05025:18:000000000-B3NL5:1:1101:5914:12513 2:N:0:TCGAAG
CTATACGGACTACAGGGGTTTCTAATCCTGTTTGCTCCCCACGCTTTCGTGCCTCAGTGTCAATGTTGGTCCAGGTAGCTGCCTTCGCCATGGATGTTCCTCCTGATCTCTACGCATTTCACTGCTACACCAGGAATTCCGCTACCCTCTACCACATTCTAGTCATCCAGTATCCACTGCAGTTCCCAGGTTGAGCCCAGGGCTTTCACAACGGACTTAAATAACCACCTACGCACGCTTTACGCCCAGTAATTCCGAGTAACGCTTGCACCCTTCGTATTACCGCGGCTGCTGGCACGAA
+
CCCCCGGGGGGGGGGGGGGGGGGGGGGGGGGGGGGGGGGGGGGGGGGGGGGGGGGGGGGGGGGGGGGGGGGGGGGGGGGGGGGGGGGGGGGGGGGGGGGGGGGGGGGGGGGGGGGFGGGGGGGGGGGGGGGGGGGGGGGGGGGGGGGGGGGGGGGGGGGGGGGGGGGGGGGGFFGGGGGGGGGDFGGGGFGGFGGGGGFGGGFCAFFFFFFFFF?ABFCEFFC5@EB>AFFFABFFFFF@BEEF=@02@@<3CEF?E36?3EE<9<DD=E<D2::?6?B??AA9(((-40((.)52()-,(
@M05025:18:000000000-B3NL5:1:1101:16768:12532 2:N:0:TCGAAG
CTATACGGACTACAAGGGTTTCTAATCCTGTTCGCTACCCATGCTTTCGAGCCTCAGCGTCAGTTGCAGACCAGAGAGCCGCCTTCGCCACTGGTGTTCTTCCATATATCTACGCATTCCACCGCTACACATGGAGTTCCACTCTCCTCTTCTGCACTCAAGTTCAACAGTTTCTGATGCAATTCTCCGGTTGAGCCGAAGGCTTTCACATCAGACTTATTGAACCGCCTGCACTCGCTTTACGCCCACTAAATCCGGACAACGCTTTCCACCTACGTATTACCGCGGCTGCTGGCACGTA
+
CCCCCGGGGGGGGGGGGGGGGGGGGGGGGGGGGGGGGGGGGGGGGGGGGGGGGGGGGGGGGGGGGGGGGGGGGGGGGGGGGGGGGGGGGGGGGGGGGGGGGGGGGGGGGGGGGGEGEGGGGGGGGGGGGGGGGGGGGGGGFGGGGGGGGGGGGGGGGGGGGGGGGGGGGGGGGGGGGGGGGGGGGGGGGDGGCGGGGGED5D>DFFFFFCFAF>FFFFCCFFFFF929==DBBB=5>FF?7)9<<9>@//333??471<>B1(-7?B0<94AF:(,43)6.)66610-1(,()5:3(.24.
@M05025:18:000000000-B3NL5:1:1101:15785:12532 2:N:0:TCGAAG
CTATACGGACTACAGGGGTATCTAATCCTGTTCGCTACCCATGCTTTCGAGCCTCAGCGTCAGTTGCAGACCAGAGAGCCGCCTTCGCCACTGGTGTTCTTCCATATATCTACGCATTCCACCGCTACACATGGAGTTCCACTCTCCTCTTCTGCACTCAAGTTCAACAGTTTCTGATGCAATTCTCCGGTTGAGCCGAAGGCTTTCACATCAGACTTATTGAACCGCCTGCACTCGCTTTACGCCCAATAACTCCGGCCAACGCTTGCCACCTACGTATTAACGCGACTGCTGGCACGTA
+
CCCCCGGGGGGGEFGGGGGGGGGGFGGGGGGGGGGGGGGGGGGGGGGGGGGECFGCDFGGDGDGGGGGGAFGGFGGGGFGGGFEEGGGGGGFGGGGGGDFGGGFGGGGGGGGGCFGGGGGGGGGGGGGGGGDFGFEFGGGGGGGGGFDFGGGGCGGGFGGGGD,@DFEFFCFGGFGGGGGGDG7DFGFGGCCDF?9CDDDDDA799FFFFFFFF*))9>EA+1*46@B>@=5(7*7(1;1=F901(6;(3)=)9@@F>((,.::((,(-8>>627>(4,62)-.,22(4(27AB?B0)(.(
@M05025:18:000000000-B3NL5:1:1101:23737:12544 2:N:0:TCGAAG
CTATACGGACTACAAGGGTATCTAATCCTGTTCGCTACCCATGCTTTCGAGCCTCAGCGTCAGTTGCAGACCAGAGAGCCGCCTTCGCCACTGGTGTTCTTCCATATATCTACGCATTCCACCGCTACACATGGAGTTCCACTCTCCTCTTCTGCACTCAAGTTCAACAGTTTCTGATGCAATTCTCCGGTTGAGCCGAAGGCTTTCACATCAGACTTATTGAACCGCCTGCACTCGCTTTACGCCCAATAAATCCGGACAACGCTTGCCACCTACGTATTACACCTGCTGCTGGCACGTA
+
CCCCCGGGGGGGGGGGGGGFGGGGGGGGGGGGGGGGGGGGGGGGGGGGGGGGGGGGGGGGGGGGGGGGGGGGGGGGGGGGGGGGGGGGGGGGGGGGGGGGGGGGGGGGGGGGGGGGGGGGGGGGGGGGGGGGGGGGGGGGGGGGGGGGGGGAFFGGGGGGGGGFFGGGGFGGGGGGFGGGGGGDGGFFGCGGCFFGGGFDGGFGFFFFFFFFFFABFFFFFFFFFB)6@@BF=B=EBBFFFEFFF@F?0=EACEFFFB;BF?6(9?B06?AB:??BF1<A>A>)),((.42)58212318(
@M05025:18:000000000-B3NL5:1:1101:8192:12553 2:N:0:TCGAAG
CTATACGGACTACACGGGTTTCTAATCCTGTTTGCTCCCCACGCTTTCGCACCTGAGCGTCAGTCTTTGTCCAGGGGGCCGCCTTCGCCACCGGTATTCCTCCAGATCTCTACGCATTTCACCGCTACACCTGGAATTCTACCCCCCTCTACAAGACTCTAGCCTGCCAGTTTCGGATGCAGTTCCCAGGTTGAGCCCGGGGATTTCACATCCGACTTGACAGACCGCCTGCGTGCGCTTTACGCCCAGTAATTCCGATTAACGCTTGCACCCTCCGTATTACCGCGGCCGCTGGCACGGG
+
CCCCCGGGGGGGGGGGGGGGGGGGGGGGGGGGGGGGGGGGGGGGGGGGGGGGGGGGGGGGGGGGGGGGGGGGGGGGGGEGGGGGGGGGGGGGGGGGFGGGFGGGGCGGGGGGGGGGGEFGGGGGGGGGGGGGGGFFGGGGGGGGGGGGGGGGGGCEFGGFGGGGGGGGDGFGGGGG5ADGFCFGGGDFFFG=CCFGGGFGDCBCAAC7FCFFFD36@FEEFF??3109BBBFFF6:-708B446?B>?62454>DF8:?::2:60:B??>?74?FF9((.32<B6>(31((46>>B()-(-
@M05025:18:000000000-B3NL5:1:1101:21119:12562 2:N:0:TCGAAG
CTATACGGACTACCCGGGTTTCTAATCCTGTTCGCTACCCATGCTTTCGAGCCTCAGCGTCAGTTGCAGACCAGAGAGCCGCCTTCGCCACTGGTGTTCTTCCATATATCTACGCATTCCACCGCTACACATGGAGTTCCACTCTCCTCTTCTGCACTCAAGTTCAACAGTTTCTGATGCAATTCTCCGGTTGAGCCGAAGGCTTTCACATCAGACTTATTGAACCGCCTGCACTCGCTTTACGCCCAATATATCCGGACAACCCTTTCCACCTACGTATCACCGCGGCTGCTGGCACGTA
+
CCCCCGFGGFGFFGFG@@CFFCFA9EFGGGFEF7CECF@FFAEGGAEGGGG7FC<,EFGEC7@CF9C@FG<F6<<,CFFEGGEE:FGG:FFGG<CAF,CFE<<EFEFGGEGGGGEDGGGGGGCFGGGGGGGGGFDGFG,E=,7DDGGGGGGFFGGGGCFFCED@;DGCDFDGCDFFCFFDG7DF7ADDECDDG5CDFCB>DGFGFF9>F9A;466=398A9=B*69@2(5(/0(7@<F???36,26(263;))11?<@(-,32-(((,66)4(.(((.)6(4<:(9((,43:0,5:12(,(
@M05025:18:000000000-B3NL5:1:1101:8463:12636 2:N:0:TCGAAG
CTATACGGACTACACGGGTATCTAATCCTGTTCGCTACCCATGCTTTCGAGCCTCAGCGTCAGTTGCAGACCAGAGAGCCGCCTTCGCCACTGGTGTTCTTCCATATATCTACGCATTCCACCGCTACACATGGAGTTCCACTCTCCTCTTCTGCACTCAAGTTCAACAGTTTCTGATGCAATTCTCCGGTTGAGCCGAAGGCTTTCACATCAGACTTATTGAACCGCCTGCACTCGCTTTACGCCCAATAAATCCGGACAACGCTTGCCACCTACGTATTACCGCGGCTGCTGGCACGTA
+
CCCCCGGGGGGGGGGGGGGGGGGGGGGGGGGGGGGGGGGGGGGGGFGGGFGGGGGGGGGGGGGGGGGGGGGGGGGFGEGGDGGGGGGGGGGGGGGGGGGGGGGGGGGGEGGGGGGGGGGGGGGGGDGGGGGGGGCGGGGGFEFGGGGGGGGGGFGGFFGGGGEDFGGGGGGGGGGG8FGGGFFGGGGGGGGGDFGGGD5?D>FFFFFFFF>F>F>@=FFEFFFEF>B@F@>D:;*616,6;3>(,.6@<@3;96EE99(,-4(-((-42(64,3:?(,,).).)(((((((().4<(513,
@M05025:18:000000000-B3NL5:1:1101:26440:12640 2:N:0:TCGAAG
CTATACGGACTACAGGGGTATCTAATCCTGTTCGCTACCCATGCTTTCGAGCCTCAGCGTCAGTTGCAGACCAGAGAGCCGCCTTCGCCACTGGTGTTCTTCCATATATCTACGCATTCCACCGCTACACATGGAGTTCCACTCTCCTCTTCTGCACTCAAGTTCAACAGTTTCTGATGCAATTCTCCGGTTGAGCCGAAGGCTTTCACATCAGACTTATTGAACCGCCTCCACTCGCCTTACGCCCAATAAATCCGGACAACGCTTGCCACCTACGGTTTACCGCAGCTGCTGGCCCGTA
+
CCCCCGGGGGGGGFG?FFCGGGDFGGGGGGGFGGGGGGGGGGGGGGFGGGGGEFGGGGGFFGGGFDGGGGGGGGGGFGGFGGEGGGGGGGGFGFFGGFGGGGGGGGFGCGGCFGGDGGGCCCGEFECGGGFGGGFFF>;DEGF8DFGGFACDDGC8DADDFEFEFD;@EGFGGFFFCGGFDFG?FCFGGGDGC?6CDD>*@*AD>FBAAFCFA6FB5969F6+:B22>(/(/7=/78((3()(6<6;@034<)1?EF919080--4:6<0)..4(,((((-5<A?9(46(((.326(((-(
@M05025:18:000000000-B3NL5:1:1101:22720:12641 2:N:0:TCGAAG
CTATACGGACTACTGGGGTTTCTAATCCTGTTCGCTACCCATGCTTTCGAGCCTCAGCGTCAGTTGCAGACCAGAGAGCCGCCTTCGCCACTGGTGTTCTTCCATATATCTACGCATTCCACCGCTACACATGGAGTTCCACTCCCCTCTTCTGCACTCAAGTTCAACAGTTTCTGATGCAATTCTCCGGTTGAGCCGAAGGCTTTCACATCAGACTTATTGAACCGCCTGCACTCGCTTTACGCCCAATAAATCCGGACAACGCTTGCCACCTCCGTATTACCGCGGCCGCTGGCACGTA
+
CCCCCGFGEGGFFFGGGECFGGGFGGFGGFGGGGGGGEEFFGGGGGGFFGGGGGGFFF@CE7FFFAFGGGGGGGFFGFGFG7FCFFFGFFEFGGDFGGGGGGGG<FFFE?FFGGGGGGGGEGGGGGGEFF:EBFGEF@FFCGFC,D=FGGGGGGGGGGG8FF:EFCGFGGGFFFEGCFDFF8?FCA7CGGGGGGGGGD>D>;AFFFFAFFFFFFFEFFEFFFFCE@@B=@B>B=4139(84<C;09@F<@EEEFFEF0:>0:B49?B16:A<?F069<:?:24)(,-(7(-(110(,)(.(
@M05025:18:000000000-B3NL5:1:1101:21844:12648 2:N:0:TCGAAG
CTATACGGACTACAGGGGTTTCTAATCCTGTTCGATACCCACGCTTTCGTGCCTCAGCGTCAGTGTGGAGCCGGCATGCTGCCTTCGCAATCGGAGTTCTGCGCGATATCTATGCATTTCACCGCTACACCGCGCATTCCGCATACTTCTCTCCAACTCGAGACTGCCAGTTTCAACGGCGGGCCGGGGGTGCGCCCCCGGCTTTGTCCGCCGACTTTGACAACAGCCTGCGCACCCTCTAAACCCACCAAATCCCGTAAACACTCGCACCCTCCCCATTAACGCTGCTGCTGGAACGCGG
+
CCCCCGGGGGGGGGGGGGGGGGGGGGGGGGGGGGGGGGGGGGGGGGGGGGGGGFGGGGGGGGGGGGGGGGGGGGGGGDFGFGGGGGGGDGGGGDGGGFGGGGGGGCCGGGGGGGGGGGGGGGGGG+@FGGFGGGGGGGG9FGCGEGGGGCFGGGGGGGGDGGGGGGGFFCACECCGEGDCCDD552>DG3))1)7CD7)9)))))1***8B)))0-,*))***4,(4:18263(43:((..).(4:0((.(.).()-.(--)).),((44(4((-(,((..).(41(,)).),5((5((-(
@M05025:18:000000000-B3NL5:1:1101:3178:12655 2:N:0:TCGAAG
CTATACGGACTACTCGGGTTTCTAATCCTGTTCGCTACCCATGCTTTCGAGCCTCAGCGTCAGTTGCAGACCAGAGAGCCGCCTTCGCCACTGGTGTTCTTCCATATATCTACGCATTCCACCGCTACACATGGAGTTCCACTCTCCTCTTCTGCACTCAAGTTCAACAGTTTCTGATGCAATTCTCCGGTTGAGCCGAAGGCTTTCACATCAGACTTATTGAACCGCCTGCACTCGCTTTACGCCCAATAAATCCGGACAACGCTTGCCACCTACGTATTACCGCGCCTGCTGGCACGTA
+
CCCCCGGGGGGGGGGGGGCEFGGGGGGGGFGGFGGGGDGGGGGGGFGGDGG7FGGGFGEGGG7FEFGGFCGDGFGGGGGGGCEGGGGGGEGGGFGGGGGFECGGGGGGGGGGGGGEGGFEGGG=FCGGGGGGGCFCGGGGCEFGFGFFGGGGGCGGGFGGG?DG9FCG?,@E@FFEDFFCFCFG?,=+C>CGC777?7*9C7>FFFFCCA99>A>)6BCEFAAAE5999925:BE(/,;1?6><;02138@))/.4062(382(((43??DDB1:?((.-4<2<(39964(44)(4(4(,(
@M05025:18:000000000-B3NL5:1:1101:12997:12664 2:N:0:TCGAAG
CTATACGGACTACCAGGGTTTCTAATCCTGTTTGCTCCCCACGCTTTCGCACCTCAGCGTCAGTAATGGACCAGTAAGCCGCCTTCGCCACTGGTGTTCCTCCGAATATCTACGAATTTCACCTCTACACTCGGAATTCCACTTACCTCTTCCATACTCAAGATACCCAGTATCAAAGGCAGTTCCAGAGTTGAGCTCTGGGATTTCACCCCTGACTTAAATATCCGCCTACGTGCGCTTTACGCCCAGTAATTCCGAACAACGCTAGCCCCCTTCGTATTACCGCGGCTGCTGGCACGAA
+
CCCCCGGGGGGGGGGGGGGGGGGGGGGGGGGGGGGGGGGGGGGGGGGGGGGGGFGGGGGGGGGGGGGGGGGGGGGGGGGGGGGGGGGGGGGGGGGGGGGGFGGGCGGGGGGGGGGGGGGGGGGFGGGGGG9FGGGGGGGGGGGGGGGGGGGGGGGGCEFDGGGGGDGCDGGGGGGG8FF?FGGGGFGGEGDC@DCGGDFGGGFGAAFFFFFDFFFFFFEFFFF?<EDFFFFFFFBB=>F==6C@6>F@6@C6?C?3(6;913=03::9?07?6>???B7<?ADF:>(9>>FB>?>:?22:-
@M05025:18:000000000-B3NL5:1:1101:20592:12680 2:N:0:TCGAAG
CTATACGGACTACTCGGGTATCTAATCCTGTTCGCTACCCATGCTTTCGAGCCTCAGCGTCAGTTGCAGACCAGAGAGCCGCCTTCGCCACTGGTGTTCTTCCATATATCTACGCATTCCACCGCTACACATGGAGTTCCACTCTCCTCTTCTGCACTCAAGTTCAACAGTTTCTGATGCAATTCTCCGGTTGAGCCGAAGGCTTTCACATCAGACTTATTGAGCCGCCTGCACTCGCTTTACGCCCAATAAATCCGGACAACGCTTGCCACCTACGTATTACAGCGGCTGCTGGCACGTA
+
CCCCCGGGGEFGGGGGGGGGGGGGGCFGGGGG9CGGGGGGGGGGGGGGGGCGGGGGGGGGGGGGGGGGGGGGGGGGGGGGGGD:CFGGEGGGGGGGGGGGGFEFFGGGGGGGGGCGGGFFGGGGGGGGGGGGGGFGGGADDGGGGGGGGGGFGGGGFCF88>EAE:9=9DFGGGGFC:9DGFGFGAFFEGGG6FGGGDFG>5ACFFB96>CFFFF=BECEFFFEE)9=5@B>:(*052087EE;6;9D;3;=3CE((:61>?BB>BB??:>2223:03).2)<)).3(,((22270(.((,
@M05025:18:000000000-B3NL5:1:1101:20457:12729 2:N:0:TCGAAG
CTATACGGACTACCAGGGTATCTAATCCTGTTCGCTACCCATGCTTTCGAGCCTCAGCGTCAGTTGCAGACCAGAGAGCCGCCTTCGCCACTGGTGTTCTTCCATATATCTACGCATTCCACCGCTACACATGGAGTTCCACTCTCCTCTTCTGCACTCAAGTTCAACAGTTTCTGATGCAATTCTCCGGTTGAGCCGAAGGCTTTCACATCAGACTTATTGAACCGCCTGCACTCGCTTTACGCCCAATAAATCCGGACAACGCTTGCCACCTACGTATTCCCGCGGCTGCTGGCACGGA
+
CCCCCGGGGGGGGGGGGGGGGGGGGGGGGGGGGGGGGGGGGGGGGGGGGGDGGGFFGGGGGGGGGGGGGGGGGGDGGGGGGGGGGGGGGGGGGGGGGGGGGGGGGFGGGGGGGGGGGGGGGGGGEGGGGGCGGGGFGGGGGFFGGGGGGGGGGGGDGGGGF9=DCAFGGGGGGGGGFGFGGFGGGGGGGGGGDFFFGGFDDDFGFFFFFFFFFFAE>@CEBBF=4>2>=>B>=EBEDFFFFEC6433<@DE<C?E;9(363((-33:,3()).4(488?4>)).-24(3,((..(((.(((
@M05025:18:000000000-B3NL5:1:1101:18953:12740 2:N:0:TCGAAG
CTATACGGACTACCGGGGTATCTAATCCTGTTCGCTACCCATGCTTTCGAGCCTCAGCGTCAGTTGCAGACCAGAGAGCCGCCTTCGCCACTGGTGTTCTTCCATATATCTACGCATTCCACCGCTACACATGGAGTTCCACTCTCCTCTTCTGCACTCAAGTTCAACAGTTTCTGATGCAATTCTCCGGTTGAGCCGAAGGCTTTCACATCAGACTTATTGAACCGCCTGCACTCGCTTTACGCCCAATAAATCCGGACAACGCTTGCCACCCACGTCTTACCGCGGCTGCTGGCACGGG
+
CCCCCGGGGGGGGGGGGGGGGGGGGGGGGGGGGGGGGGGGGGGGGGGGGGGGGGGGGGGGGGGGGGGGFGGGGGGGGGGGGGGGGGGGGGGGGGGGGGGGGGGGGGGGGGGGGGGGGGGGGGGGGGGGGGGGGGGGGGGGGGGGGGGGGFGGGGGGGFGGGG=EGGGGGGGGGGGGGGGGGGGGGGCFEGCGGGGGGGEGGGFGFFFCAAFFFFFFFFE?FFFEBB=B2;0?DEFF(:;;D<<@;>FF<@3<<CEF>((-(2(-((-((4)2(((((-(.4)-4044(4((40)447<(((
@M05025:18:000000000-B3NL5:1:1101:3859:12762 2:N:0:TCGAAG
CTATACGGACTACCGGGGTATCTAATCCTGTTTGCTCCCCACGCTTTCGCACCTCAGCGTCAATACCAGTCCAGTGAGCCGCCTTCGCCACTGGTGTTCTTCCGAATATCTACGACTTTCACCTCTACACTCGGAATTCCACTCACCTCTCCTGGATTCAAGCGATGCAGTCTTAAAGGCAATTCTGGAGTTGAGCTCCAGGCTTTCACCTCTAACTTACAAAGCCGCCTACGTGCGCTTTACGCCCAGTAATTCCGAATAACGCGAGCTCCCTCCGTATTACCCGTGCTGCTGGCACGGG
+
CCCCCEGGGGEEFC:FGGCCFFCF@<FA,<C@FEGECE@FCECEGGGGGGC7@@AADGGGGDCGFF8FE<CFFDFCFGFFGEEGGGDCFEEGFGD,:FEEEGGGGGGGGFDCEGF+?+EF<FFGGGFGFFFF<@F=DE@ADBD=8DG9D9@DAC8@=DGA8DFEB8>8EEFGGGGGC7:?77C:+:EGECCFGGCGF;>99**;**0=B86AAA6AE96BBFA(7822>@=B6@641:9@@6;,6920=EE<EC6:706((5,:9(441,8>27139B?B7A>6((((-1)32>(:0,8((
@M05025:18:000000000-B3NL5:1:1101:26294:12766 2:N:0:TCGAAG
CTATACGGACTACCAGTGTTTCTAATCCTGTTCGCTACCCATGCTTTCGAGCCTCAGCGTCAGTTGCAGACCAGAGAGCCGCCTTCGCCACTGGTGTTCTTCCATATATCTACGCATTCCACCGCTACACATGGAGTTCCACTCTCCTCTTCTGCACTCAAGTTCAACAGTTTCTGATGCAATTCTCCGGTTGAGCCGAAGGCTTTCACATCAGACTTATTGAACCGCCTGCACTCGCTTTACGCCCAATAAATCCGGACAACGCTTGCCACCTACGTATTACCGCGGCTGCTGGCACGTA
+
CCCCCGGGGGGGGGGGGGGGGGGGGGGGGGGGGGGGGGGGGGGGGGGGGGGGGGGGGGGGGGGGGGGGGGGGGGGGGGGGGGGGGGGGGGGGGGGGGGGGGGGGGGGGGGGGGGGGGGGGGGGGGGGGGGGGGGGGGGGGGGGGGGFGGGGGGGGGGGGGGDFFGGGGGGGGGGGGGGGGGGGCFGGGGGGDDGGGGGBGGGFGFFFFFFCFAFFFFFF?F8B>BB9B(-8@BBEB>=57?C;(339;28@EEEEFF(12:B1132?::0)333(::72<2:>B?61;00(2:B0<F76:.
@M05025:18:000000000-B3NL5:1:1101:3771:12798 2:N:0:TCGAAG
CTATACGGACTACCAGGGTATCTAATCCTGTTCGCTACCCATGCTTTCGAGCCTCAGCGTCAGTTGCAGACCAGAGAGCCGCCTTCGCCACTGGTGTTCTTCCATATATCTACGCATTCCACCGCTACACATGGAGTTCCACTCTCCTCTTCTGCACTCAAGTTCAACAGTTTCTGATGCAATTCTCCGGTTGAGCCGAAGGCTTTCACATCAGACTTATTGAGCCGCCTGCACTCGCTTTACGCCCAATAAATCCGGACAACGCTTGCCACCTACGTATTACCGCGGCTGCTGGCACGTA
+
CCCCCGGGGGGGGGGGGGGGGGGGGGGGGGGGGGGGGGGGGGGGGGGGGGGGGGGGGGGGGGGGGGGGGGGGGGGGGGGGGGGGGGGGGGGGGGGGGGGGGGGGGGGGGGGGGGGGGGGGGGGGGGGGGGGGGGGFGFGGGGGGGGGGGGGGGGGGGGGGGGGGGGGFGGGFGGGGGGGGGFGFF:DGGDGGGGFGGGFGG>FGFFFFFFFFFFFFFFEEFFF6<@>>@FDFFFFFFFFFDFEFF>BD@FF@E<EF>6<911:F>FFF?7A?48:?082A>2--(,((4;90)3(2(.2:(
@M05025:18:000000000-B3NL5:1:1101:7363:12800 2:N:0:TCGAAG
CTATACGGACTACCGGGTTTCTAATCCTGTTTGCTCCCCACGCTTTCGAGCCTCAACGTCAGTTACAGTCCAGTAAGTCGCCTTCGCCACTGGTGTTCCTCCTAATATCTACGCATTTCACCGCTACACTAGGAATTCCACTTACCTCTCCTGCACTCCAGCCTGACAGTTTCCAATGCAGTCCAGGGGTTGAGCCCCTGCCTTTCACACCAGACTTGCCATGCCGTCTACGCTCCCTTTACACCCAGTAAATCCGTATAACGCTTGCCCCCTACGTATTACCGCGCATGCTGGCACGTAC
+
C@CCCCGFEGGGGC@@FCGGGG<EFDEGFFGGGGF<FFGGGGGGDGGGGGGCFFGFGFFF@FGGFFE<FCF9CFFCFGGGGGGGGFGGGGGFEAEF:FC?FGGGGGGGGAFFFDG:CEGCGE7F=FFGF;=FGFFGFGGGGFEGGGGG,DDDDGGFFFEF8?FG8EFFCD:EE:D:DCC?DA=D9==0+=CD7DGGDDACGGFG8<A>AA>>649BC*>6AF*>:@=22(85@(8>=@AE6;)737D0@)9)97(6/((/9E79D@(477:,,,3(.).()5<010(((-4>)(2(.(.((
@M05025:18:000000000-B3NL5:1:1101:26647:12801 2:N:0:TCGAAG
CTATACGGACTACTGGGGTATCTAATCCTGTTCGCTACCCATGCTTTCGAGCCTCAGCGTCAGTTGCAGACCAGAGAGCCGCCTTCGCCACTGGTGTTCTTCCATATATCTACGCATTCCACCGCTACACATGGAGTTCCACTCTCCTCTTCTGCACTCAAGTTCAACAGTTTCTGATGCAATTCTCCGGTTGAGCCGAAGGCTTTCACATCAGACTTATTGAACCGCCTGCACTCGCTTTACGCCCAATAAATCCGGACAACCCTTGCCACCTACGTATTACCGCGGCTGCTGGCACTTA
+
CCCCCGGGGGGGGGFGGGGGGGGGGGGGGGGGFGGGGGGGGGGGGGGGGGGGGGGGGGGGGGGGGGGGGGGGGGGGGGGGGGGGGGGGGGGGGGGGGGGGGGGGGGGGGGGGGGGGGGGGGGGEGGGGGGGGGGGGGDGGGFACEFGGGGGFGGGGGGGGGFGFDFGGGFGGGGGGGGGFGCGDGFFGGCDGDGGFFDEGGGFGFFFFFFFFFA4>EFFFFCC4>BB=@?BB:=*(/1;=FEF?0:3<1@EF)<C=900;FB?(8:B:B:AFB:B?B22225:A(((((-(-,5(,(,(.)
@M05025:18:000000000-B3NL5:1:1101:6450:12808 2:N:0:TCGAAG
CTATACGGACTACCGGGGTTTCTAATCCTATTTGCTCCCCACGCTTTCGTGCCTCAGTGTCAGTTACAGACCAGGCGACCGCCTTCGCCACTGGTGTTCCTCCATATATCTACGCATTTTACCGCTACACATGGAATTCCATCGCCCTCTTCTGCACTCCAGCATACCAGTTTCCATAGCTTACAATGGTTGAGCCATTGCCTTTTACTACAGACTTAGTACGCCACCTACGCACCCTTTACGCCCAATGATTCCGGATAACGCTTGCCACCTACGTATTACCGCGGCTCCTGGCACGTAG
+
CCCCCGGGGGGGGGGGGGGGGGGGGGGGGGGGGGGGGDGGGGGGGGGGGGGGGGGGGGGGGGGGGFGGGGGGGGGGGGGGGGG7FGGGGGGGGGFGGGGGGGGGGGGGGGDFGGGGGGGGGGGDGGGGGGGGGGGGGGGCGDGGGGGGGGGGGGGGGGGGGGGFAEGGFFFGGGGG7CCGGGGGGFFGGGGG>F597F9=8CFFFFFBFFFFFFA3<CFE6FFBF=>2>E;@FFFFF@8877;@0>D?F;E<9574(-41<<:28?6609>0424(,)62)5<2>90>B(::,(,.,-..,
@M05025:18:000000000-B3NL5:1:1101:24247:12809 2:N:0:TCGAAG
CTATACGGACTACTCGGGTATCTAATCCTGTTCGCTACCCATGCTTTCGAGCCTCAGCGTCAGTTGCAGACCAGAGAGCCGCCTTCGCCACTGGTGTTCTTCCATATATCTACGCATTCCACCGCTACACATGGAGTTCCACTCTCCTCTTCTGCACTCAAGTTCAACAGTTTCTGATGCAATTCTCCGGTTGAGCCGAAGGCTTTCACATCAGACTTATTGAACCACCTGCACTCGCTTTACGCCCAATAAATCCGGACAACGCTACCACCCTACGTATTACCCCGGCTACTGGCCTGTA
+
CCCCCGGGGGEGGFFEGDGFGGEGGFGGGAFFEGGGGDGGGGGDGCGGGGFFGGGGGGGGGGEFGGGGGGGFCGGGGGFGEFDEEFGGGDGGGGFFGGGGFGGGGGGGGGGGGGGGGGGGGGGGGGCGGGGGGFGGGGGFGGGGGGGFGFGFGGGGDGF?EG=CFFAAEDEFGCFEDF?FGDF8FCGGGGDD+=FCGC5;;C5959<9EFFA>FAB3BEEF8B*>2(69BB((84B2:=B=<<7(,:818;AC<<8@((.3320;B((.))-(-42<(22.)))(-((-((.424?0)4))
@M05025:18:000000000-B3NL5:1:1101:15978:12855 2:N:0:TCGAAG
CTATACGGACTACTAGGGTATCTAATCCTGTTCGCTACCCATGCTTTCGAGCCTCAGCGTCAGTTGCAGACCAGAGAGCCGCCTTCGCCACTGGTGTTCTTCCATATATCTACGCATTCCACCGCTACACATGGAGTTCCACTCTCCTCTTCTGCACTCAAGTTCAACAGTTTCTGATGCAATTCTCCGGTTGAGCCGAAGGCTTTCACATCAGACTTATTGAACCGCCTGCACTCGCTTTACGCCCAATAAATCCGGACAACGCTTGCCACCTACGTATTACCGCGGCTGCTGGCACGTA
+
ACCBCFFGEECFGGGGGFCEFGGGGGGGFGGGGGGGGCGGF@F@FFGGEFECFFFCEEEFGG@EEEGGGEFCCFCEFFFFFGEGGGGGGGGGGFGGFFF9FGGGFCFGFGGGCFGGGCFGGGGGCCFEGF@FFEEGGGFD,EFGDGFEFFFGGGFCGGGFFGFC9DEGGGEDGDFFGFGFGGGDDF28EC?76?FFGG57C*ADAFFFFFFFFFF):@6ABAFEBB==9=BB2B*0:@@(=C<(6:93(6;3)))5(2(((42-(8?06:<?:((4,()6(5)),(,(4-,4,300(.44(
@M05025:18:000000000-B3NL5:1:1101:21449:12862 2:N:0:TCGAAG
CTATACGGACTACAGGGGTATCTAATCCTGTTCGCTACCCATGCTTTCGAGCCTCAGCGTCAGTTGCAGACCAGAGAGCCGCCTTCGCCACTGGTGTTCTTCCATATATCTACGCATTCCACCGCTACACATGGAGTTCCACTCTCCTCTTCTGCACTCAAGTTCAACAGTTTCTGATGCAATTCTCCGGTTGAGCCGAAGGCTTTCACATCAGCCTTATTGAACCGCCTGCCCTCGCTTGACTCCCAATAAATCCGGACGACGCTTGCCTCCTAGGTATTACCTCGGCACCGTGCCGGCT
+
CCC@CFGGEEEAA,CF7:B,EFD9CFCF9<CC,B:@F:CCFFGCFFGGGGCB@<,;FEC68@BFGF<,C96DEEFDG,AFBFG:,FFDFGE,6:5<F,<?AF,,C<B9,@?FDF++@7E,,?A4>C:C9E,,C,,,@EFC;>,6>D,,6DEDF,@83@,3,,3,7=C9FDD:=FFFC@==D+2=D==D6D+C60+37DD5DDF;?65BAC9A+A*->*.:+++:72(52>27(55=1662/,3)1.,3=3;4)93=F11(((40232(48))..))(.))4:<)).4((((--8,((((((
@M05025:18:000000000-B3NL5:1:1101:18835:12867 2:N:0:TCGAAG
CTATACGGACTACCGGGGTTTCTAATCCTGTTCGCTACCCATGCTTTCGAGCCTCAGCGTCAGTTGCAGACCAGAGAGCCGCCTTCGCCACTGGTGTTCTTCCATATATCTACGCATTCCACCGCTACACATGGAGTTCCACTCTTCTCTTCTGCACTCAAGTTCAACAGTTTCTGATGCAATTCTCCGGTTGAGCCGAAGGCTTTCACATCAGACTTATTGAACCGCCTGCACTCGCTTTACGCCCAATAAATCCGGACAACGCTTGCCACCTACGTATTACCGCGGCTGCTGGCCGGTA
+
CCCCCGGGGGGGGGGGGGGGGGGGGGGGGGGGGGGGGGGGGGGGGGGGGGGGGGGGGGGGGGGGGGGGGGGGGGGGGGGGGGGGGGGGGGGGGGGGGGGGGGGGGGGGGGGGGGGGGGGGGGGGGGGGGGGGGGGGGGGGGGGGGGGFGGGGGGGGGGGGGFGGGGGGGGGGGGFEGGGGGGGGGGGGGGGG7CFGGDFGGGFGFFFFFFFFFFFBEFFFFFFFFFBF=D@;@EAF0(,:39C?@F@F1;;)7<C:99?30:?6>6?01292224??2<>BFBA113904407):?((((,
@M05025:18:000000000-B3NL5:1:1101:17595:12871 2:N:0:TCGAAG
CTATACGGACTACCGGGGTATCTAATCCTGTTCGCTACCCATGCTTTCGAGCCTCAGCGTCAGTTGCAGACCAGAGAGCCGCCTTCGCCACTGGTGTTCTTCCATATATCTACGCATTCCACCGCTACACATGGAGTTCCACTCTCCTCTTCTGCACTCAAGTTCAACAGTTTCTGATGCAATTCTCCGGTTGAGCCGAAGGCTTTCACATCAGACTTATTGAACCGCCTGCACTCGCTTTACGCCCAATAAATCCGGACAACGCTTGCCACCTACGTATTACCGCGGCTGCTGGCACGTA
+
CCCCCGGGGGGGGGGGGGGGGGGGGGGGGGGGGGGGGGGGGGGGGGGGGGFGGGGGGGGGGG@GGGGGGGGGGGCGGGDFEFEEDGGGGGGGGGFGGGGFGGGGGGGGGGGGGGGGGGGGGGGGGGGGGGGGGGGGGGGGGGGGGGGDFGGGGGFGFGGGGGGFFGGGGGGGGGGGGGGGC7DFGGGGGGGGGGFFGGBDGGFGFFFFFFFFFFFFFFFEFFFFFDFF2<@FFFFFFF??;CFFF@B@=8@)9CF@FF6;BFFFFFBF?:AF042:B:?D7AB)49B069(::2388<(((
@M05025:18:000000000-B3NL5:1:1101:14745:12897 2:N:0:TCGAAG
CTATACGGACTACAGGGGTATCTAATCCTGTTTGCTCCCCACGCTTTCGCACCTCAGCGTCAGTAATGGACCAGTAAGCCGCCTTCGCCACTGGTGTTCCTGCGAATATCTACGAATTTCACCTCTACACTCGCAATTCCACTTACCTCTTCCATACTCAAGACTTCCAGTATCAAAGGCAGTTCCGGGGTTGAGCCCCGGGATTTCACCCCTGACTTAAAAGTCCGCCTACGTGCGCTTTACGCCCAGCAAATCCGGATAACGCTTGCCCCCTACGTATTACCGCGGCTGCTGGCACGTG
+
CCCCCGGGGGGGGGGGGGEGGGGGFGGGGGGGGGGGGFGGGGGGGGGEFGGGGCFGGGGGGCGGGGGGGGFFGGGGGGGGDGCFGGGGG@FGGGGFGGGGGGGEGDGGGGGGGGGGGGFGGGGGGGGGGGFF?GGGGGEGGGGGGGEDFDFFGG:EFGDGGF8DAAD=EGAE8ECF89F?DDFFFFDGGDDC75*;FDDGGGB46AFF+;AEF)/6*+>6AFFFCC?0(6(6<D(/2>6;@CC0190(((..3487291?:A<:6<61??:49>FFF:>B())--,4(,,3?:)(6(,1,(
@M05025:18:000000000-B3NL5:1:1101:26407:12947 2:N:0:TCGAAG
CTATACGGACTACTCGGGTTTCTAATCCTGTTCGCTACCCATGCTTTCGAGCCTCAGCGTCAGTTGCAGACCAGAGAGCCGCCTTCGCCACTGGTGTTCTTCCATATATCTACGCATTCCACCGCTACACATGGAGTTCCACTCTCCTCTTCTGCACTCAAGTTCAACAGTTTCTGATGCAATTCTCCGGTTGAGCCGAAGGCTTTCACATCAGACTTATTGAACCGCCTGCACTCGCTTTACGCCCAATAAATCCGGACAACGCTTGCCACCTACGTATTACCGCGGCTGCTGGCACGTA
+
CCCCCGGGGGGGGGGGGGGGGGGGGGGGGGGGGGGGGGGGGGGGGGGGGGGGGGGGGGGGGGGGGGGGGGGGFGGGGGGGGGGGGGGGGGGGGGGGGGGGGGGGGGGGGGGGGGGGGGGGGGFFEGGGGGGGGGGGGGGGGGFFFGGFFFFFGGGGGGGGGGGGGGFGGFFGGGGGGGGGGGFFFEGGGGCGGGGGF*9<DCFFFFFFFFFFFF6>EEEEFAFEEF=FFFBBF=>EF>FFFFEFD9;<3@EEF?<@F9?F>F?99<?36:A<:<7?04)629A2(41(,(((577:22(4(
@M05025:18:000000000-B3NL5:1:1101:16821:12951 2:N:0:TCGAAG
CTATACGGACTACCGGGGTATCTAATCCTGTTCGCTACCCATGCTTTCGAGCCTCAGCGTCAGTTGCAGACCAGAGAGCCGCCTTCGCCACTGGTGTTCTTCCATATATCTACGCATTCCACCGCTACACATGGAGTTCCACTCTCCTCTTCTGCACTCAAGTTCAACAGTTTCTGATGCAATTCTCCGGTTGAGCCGAAGGCTTTCACATCAGACTTATTGAACCGCCTGCACTCGCTTTACGCTCAATAAATCCGGACAACGCTTGCCACCTACGTATTACCGCGGCTGCTGGCACGTA
+
CCCCCGGGGGGGGFGGGGGGGGGGGGGGGGGGGGGGGGGGGGFGGGGGGGGGGGGGGGGGGGGGGGGGGGGGGGGGGGGGGGGGGGGGGGGGGGGGGGGGGGGGGGDGGGGGGGGGGGGGGGGGGGGGGGGGGFGGGGGGGGGGGGGGGGFFGGGGGGGGGCD9CFGGGGGFFGGGFGGGGFGDFFGGGDDGGG5;FGBGGGFFFFFFFFFFAFFFFFFFFFFFEDF9@@FFFE9@60;@F<ED?(6><76<E5)60709>1:616::B?<B?BFFB0<4:<AF0;;0(,(,)22(.8((.
@M05025:18:000000000-B3NL5:1:1101:19812:12983 2:N:0:TCGAAG
CTATACGGACTACTCGGGTTTCTAATCCTGTTTGCTCCCCACGCTTTCGCACCTGAGCGTCAGTCTTTGTCCAGGGGGCCGCCTTCGCCACCGGTATTCCTCCAGATCTCTACGCATTTCACCGCTACACCTGGAATTCTACCCCCCTCTACAAGACTCTAGCCTGCCAGTTTCGGATGCAGTTCCCAGGTTGAGCCCGGGGATTTCACATCCGACTTGACAGACCGCCTGCGTGCGCTTTACGCCCAGTAATTCCGATTAACGCTTGCACCCTCCGTATTACCGCGGCTGCTGGCACGGG
+
CCCCCGGGGGGGGGGGGGGGGGGFGGGGGGGGGGGGGGGGGGGGGGGGGEGGGGGGGGGGGGGGGGGFGGGGGGGGGGGGGGGGGGGGGGGGGGGGGGGGGGGGGAFGGGGGGGGGGGGFGGGGGGGGGGGGFFFGFGGFGGGFGGGGGGGGGGDFGGGGGEGGAFGGGGGFGGDG5CDFGGGGGGGGDCDFFF8FCFAD8DD5=467CAFFFF>BFF)4AFA;013>9?FFBB?:>B9<B<2(3(7:?:A264A<21:6<4<1;?B<F228(4:<(-(43<AF:90,-,,8?02(,<:(-
@M05025:18:000000000-B3NL5:1:1101:27256:12985 2:N:0:TCGAAG
CTATACGGACTACACGGGTATCTAATCCTGTTCGCTACCCATGCTTTCGAGCCTCAGCGTCAGTTGCAGACCAGAGAGCCGCCTTCGCCACTGGTGTTCTTCCATATATCTACGCATTCCACCGCTACACATGGAGTTCCACTCTCCTCTTCTGCACTCAAGTTCAACAGTTTCTGATGCAATTCTCCGGTTGAGCCGAAGGCTTTCACATCAGACTTATTGAACCGCCTGCACTCGCTTTACGCCCAATAAATCCGGACAACGCTTGCCACCTACGTATTACCGCGGCTGCTGGCACGTA
+
CCCCCGGGGGGGGFGGGGGGGGGFGGGGGGGGGGGGGGGGGGGGFGGGGGGGG@FFFGGGEEGGGGGGGFGGGGGGFGGGGGGGGGGGGGGGGGFGGGGGFGFFGGGGGGGGGGGGGGGGFGFFEECGGGGFA8FFGGGGGFFFFGGGGGGGGGGGGGGGG>:EFGGGGGDGGGFGGD9FG+DF7DFGGCDGGGGFCGDDDGFGFFFCFFFFFF4=EFEFFFFC=>B2=@BD==>@D>D62>C6;,3;=;E37?C;6(19>(8>><<002428,(4:1)5,)-6(99(3-3:?).802,((
@M05025:18:000000000-B3NL5:1:1101:12484:13008 2:N:0:TCGAAG
CTATACGGACTACCCGGGTTTCTAATCCTGTTCGCTACCCATGCTTTCGAGCCTCAGCGTCAGTTGCAGACCAGAGAGCCGCCTTCGCCACTGGTGTTCTTCCATATATCTACGCATTCCACCGCTACACATGGAGTTCCACTCTCCTCTTCTGCACTCAAGTTCAACAGTTTCTGATGCAATTCTCCGGTTGAGCCGAAGGCTTTCACATCAGACTTATTGAACCGCCTGCACTCGCTTTACGCCCAATAAATCCGGACAACGCTTGCCACCTACGTATTACCGCGGCTGCTGGCACGTA
+
CCCCCGGGGGGGGGGGGGGGGGGGGGGGGGGGGGGGGGGGGGGGGGGGGGGGGGGGGGGGGGGGGGGGGGGGGGGGGGGGGGGGGGGGGGGGGGGGGGGGGGGGGGGGGGGGGGGGGGGGGGGDGGGGFGGGGGGGGGGGGGGGGGGGGGGGGGGGGGGGGGGGGGGGGGGGFGGGGGGGGGGGGGGGGDGGGGFGFGFGGGFGFFFFFFFFFFFFBF;EFFCEFF>F>DFFDE<@DBDFFFFFF9BF?@FA7C?E@(3;BBFF9?FF?BDB6?>B??F<>9A4:>>069023:??:2::.
@M05025:18:000000000-B3NL5:1:1101:13337:13040 2:N:0:TCGAAG
CTATACGGACTACTCGGGTTTCTAATCCTGTTCGCTACCCATGCTTTCGAGCCTCAGCGTCAGTTGCAGACCAGAGAGCCGCCTTCGCCACTGGTGTTCTTCCATATATCTACGCATTCCACCGCTACACATGGAGTTCCACTCTCCTCTTCTGCACTCAAGTTCAACAGTTTCTGATGCAATTCTCCGGTTGAGCCGAAGGCTTTCACATCAGACTTATTGAACCGCCTGCACTCGCTTTACGCCCAATAAATCCGGACAACGCTTGCCACCTACGTATTACCGCGGCTGCTGGCACGTA
+
CCCCCGGGGGGGGGGGGGFGGGGGGGGGGGGGGGGGGGGGGGGGGGGGGGGGGGGGGGGGGGGGGGGGGGGFFGGGFFGGGGGGGGGDGGGGGDFGGGGGGGGGGGGGGGGGGGGGGGGGGGGGGGGGGGGGFGGGGGGGGGFGGGGGGGGGGGGFGFGGCFGGGGFGGGGGGGGGGGGGGFGGGGGGG6DDDFFGGGFGGGFGFFFFFFFFFFF@FAAEFFFCFFB>FFFFFEBBBBFFFFFDF>FF<3EAEECEFB@>BF?BBFF?:?A2,87:<:<>BAFFFFF1(3213726?<:?.
@M05025:18:000000000-B3NL5:1:1101:17642:13094 2:N:0:TCGAAG
CTATACGGACTACACGGGTATCTAATCCTGTTCGCTACCCATGCTTTCGAGCCTCAGCGTCAGTTGCAGACCAGAGAGCCGCCTTCGCCACTGGTGTTCTTCCATATATCTACGCATTCCACCGCTACACATGGAGTTCCACTCTCCTCTTCTGCACTCAAGTTCAACAGTTTCTGATGCAATTCTCCGGTTGAGCCGAAGGCTTTCACATCAGACTTATTGAACCGCCTGCACTCGCTTTACGCCCAATAAATCCGGACAACGCTTGCCACCTACGTATTACCCCGGCTCCCGGCACGTG
+
CCCCCGGGGGGGGGGGGGGGGGGGGGGGGGGGGGGGGGGGGGGGGGGGGGGGGGGGGGGGGGGGGGGGGGFGGGGGGGGGGGGGGGGGGGGGGGGGGGGGGGGGGGGGGGGGGGGGGGGGGGGGGGGGGGGGGGGGGGGGGGGGGGFFGGGGGGGGGGGGGFGDFGFGGGGGGGGGGGGGGGGGGGGGG>GGGGGGFCBGD>AGFFFFFFFFFFFFFFFFFFAFF9@F@F>=3E:;DFFFF9C0<6:D?;@F9?E@F(;10:B>9<BBB7AD:<2>?1)6:>F2(-4((((((((4(781(
@M05025:18:000000000-B3NL5:1:1101:7384:13099 2:N:0:TCGAAG
CTATACGGACTACACGGGTTTCTAATCCTGTTCGCTACCCATGCTTTCGAGCCTCAGCGTCAGTTGCAGACCAGAGAGCCGCCTTCGCCACTGGTGTTCTTCCATATATCTACGCATTCCACCGCTACACATGGAGTTCCACTCTCCTCTTCTGCACTCAAGTTCAACAGTTTCTGATGCAATTCTCCGGTTGAGCCGAAGGCTTTCACATCAGACTTATTGAACCGCCTGCACTCGCTTTACGCCCAATAAATCCGGACAACGCTTGCCACCTACGTATTCCCGCGGCTGCTGGCCCCTA
+
CCCCCGGGGGGGGGGGGGGGGGGGGGGGGGGGGGGGGGGGGGCFGGGGGGGGGGGGGGGGGGGGGGGGGGGGGGGGGGGGGGGGGGGGGGGGGGGGGGGGGGGGGGGGFGGGGGGGGGGGGGGGGGGGGGGGDD@EGGGGAGGGGGGGGGGGGGGGGGGGGFGFGGGGDGGGGGGGGGGGGGGGGD7CGGGGDFF5FGAGGGFGAFFFFFFFFAF=EFEFFFA4B>@F6@BDDEEFFFFFFFFFFF07=@@EECC;9(;F>2<;B06:<86222(,4<<<B-:.(-4993(-),(((((,(
@M05025:18:000000000-B3NL5:1:1101:8094:13137 2:N:0:TCGAAG
CTATACGGACTACTGGGGTTTCTAATCCTGTTTGCTCCCCACGCTTTCGAGCCTCAACGTCAGTTACCGTCCAGTAAGCCGCCTTCGCCACTGGTGTTCCTCCTAATATCTACGCATTTCACCGCTACACTAGGAATTCCGCTTACCTCTCCGGCACTCTAGAAAAACAGTTTCCAATGCAGTCCTGGGGTTAAGCCCCAGCCTTTCACATCAGACTTGCTCTTCCGTCTACGCTCCCTTTACACCCAGTAAATCCGGATAACGCTTGCCCCCTACGTATTACCGCGGCTGCTGGCACGTC
+
CCCCCGGGGGGGGGGGGGGGGGGGGGGGGGGGGGGGGGGGGGGGGGGGGGGGGGGGGGGGGGGGGGGGGGGGGGGGGGGGGGGGGGGGGGGGGGGGGGGGGGGGGGGGEGGGGGGGGGGGGGGGGGGGCGGGGGGGGGGGGGGGGGGGGGGGGDGCGGGGGGGGGDGGGGFDGGGGFGGGGGGGGGGGGGGGCFGGGGFCGFFGFFFFFFFFFF6>EFFEA=FEEFFFFF=42;@<BFFE;3CEAF970()95)7=031:(.401::((84162:0(4)68<ADB62319013:4:(,-3(
@M05025:18:000000000-B3NL5:1:1101:7300:13179 2:N:0:TCGAAG
CTATACGGACTACAGGGGTTTCTAATCCTGTTCGCTACCCATGCTTTCGAGCCTCAGCGTCAGTTGCAGACCAGAGAGCCGCCTTCGCCACTGGTGTTCTTCCATATATCTACGCATTCCACCGCTACACATGGAGTTCCACTCTCCTCTTCTGCACTCAAGTTCAACAGTTTCTGATGCAATTCTCCGGTTGAGCCGAAGGCTTTCACATCAGACTTATTGAACCGCCTGCACTCGCTTTACGCCCAATAAATCCGGACAACGCTTGCCACCTACGTATTACCGCCGCGGCTGGCACCTA
+
CCCCCGGEGGGGGGGGGGEGGGGGGGFGGGGGGGGGGGGGGGGGGGGGGFFGGGGGGGGGGGGGFGGGGGGGGGGGGGGGGGGGGGGGGGGGGGEGEGGGGGG?FGGGFGFFFGGGDGGGGGGGGEFGGGGGGGGG8FFFGGEFGGGGGCFGGGGGFGGGGGFFFAFGFGDGGGCFCFGGGGGGGF@FEDCCGFFGGGEDGGFDCFFFFFF9>AA=EFF4=BA45@@BFFFFF=4;<@<?DCC681:<F@EFCECFBFDFFFF04(31:2>?6408(82<:>AF?>(4((-4(3(224(2(
@M05025:18:000000000-B3NL5:1:1101:20376:13227 2:N:0:TCGAAG
CTATACGGACTACTAGGGTATCTAATCCTGTTTGCTCCCCACGCTTTCGTGCCTCAGTGTCAATGTTGGTCCAGGTAGCTGCCTTCGCCATGGATGTTCCTCCTGATCTCTACGCATTTCACTGCTACACCAGGAATTCCGCTACCCTCTACCACATTCTAGTCATCCAGTATCCACTGCAGTTCCCAGGTTGAGCCCAGGGCTTTCACAACGGACTTAAATAACCACCTACGCACGCTTTACGCCCAGTAATTCCGAGTAACGCTTGCACCCTTCGTATTACCGCGGCTGCTGGCACGAA
+
CCCCCGGGEFGGGGGGGGEFGGGFFGGGGGGGGGGGGGGGGGGGGGGGGGGGGGGGGEFEGGFGGGGGGGGGGCGGGGGGGGGGGGGGGGGGGGGGGGGGGGGGGGGGGGGGFFGGGGGGFGGGGGGGGGFGGGGFFFDFGGGGC?FGGGGGGGGGGEGGFFFDGGGFGGGGFFFEGGGGFDFGGGFGGGD+=DGGDDBGG8BGFACAFF*:?BDAFFFEFFF=CE58@BBBAA):4>9=@*>D@9==BEEFCC741((/6798>FF@174312,((/888AF2((726141:30?<20(-
@M05025:18:000000000-B3NL5:1:1101:8902:13232 2:N:0:TCGAAG
CTATACGGACTACCGGGGTATCTAATCCTGTTCGCTACCCATGCTTTCGAGCCTCAGCGTCAGTTGCAGACCAGAGAGCCGCCTTCGCCACTGGTGTTCTTCCATATATCTACGCATTCCACCGCTACACATGGAGTTCCACTCTCCTCTTCTGCACTCAAGTTCAACAGTTTCTGATGCAATTCTCCGGTTGAGCCGAAGGCTTTCACATCAGACTTATTGAACCGCCTGCACTCGCTTTACGCCCAATAAATCCGGACAACGCTTGCCACCTACGTATTACCGCGGCTGCTGGCACGGA
+
CCCCCGGGGGGGGGGGGGGGGGGGGGGGGGGGGGGGGGGGGGGGGGGGGGGGGGGGGGGEGGGGGGGGGGGGGGGGGGGGGGGGGGGGGGGGGGGGGGGGGGGGGGGGGGGGGGGGGGGGGGGGGGGGGGGGGGGGGGGGGGGGGGGFGGGGGGGGGGGGGGFFGGGGGGGGGGGGGGGGGCGGCFGFDGGGGGFGGD>CDDFGFFFFFFFFFF4:BFFFFFFEFFBF>DDFDEEE?FF<04C<DFFF<@FEFC319;09F:?1(36::09<.3342.)62<>A?>6,13,(4)(((,(((
@M05025:18:000000000-B3NL5:1:1101:22702:13236 2:N:0:TCGAAG
CTATACGGACTACAGGGGTTTCTAATCCTGTTCGCTACCCATGCTTTCGAGCCTCAGCGTCAGTTGCAGACCAGAGAGCCGCCTTCGCCACTGGTGTTCTTCCATATATCTACGCATTCCACCGCTACACATGGAGTTCCACTCTCCTCTTCTGCACTCAAGTTCAACAGTTTCTGATGCAATTCTCCGGTTGAGCCGAAGGCTTTCACATCAGACTTATTGAACCGCCTGCACTCGCTTTACGCCCACTAAATCCGGACAACGACTGGCACCTACGTATTACCGCCGCTGCTGGCCACGA
+
CCCCCGFGGEGGGGGGGG@:FFGGGGFGGGGGFGGGDFGGGGGGGGGGGGGGGGGGFGGGGEGGGGGGGGGGGGFGGEFGGGFGEGFGGGGGFE<FFCGGGGGGG9E<EFGGGFDGGGGGGGGGEEGGGGGGFFFDFGAE;=A,@DEFCCGGGGGGGGGDGFEGGCDFGFGGGFGGGGFF?D?=+@FGG6CDCD7CFDBD5C5CF4+BF9AFFFFEEFE498BEFD(:22-2((*/,(6(6CE6@BFD(((64?CE>11;(2((((,-(((.478((.).5:).(1(-2(,2)5(-(((,(
@M05025:18:000000000-B3NL5:1:1101:3092:13240 2:N:0:TCGAAG
CTATACGGACTACTGGGGTTTCTAATCCTGTTCGCTACCCATGCTTTCGAGCCTCAGCGTCAGTTGCAGACCAGAGAGCCGCCTTCGCCACTGGTGTTCTTCCATATATCTACGCATTCCACCGCTACACATGGAGTTCCACTCTCCTCTTCTGCACTCAAGTTCAACAGTTTCTGATGCAATTCTCCGGTTGAGCCGAAGGCTTTCACATCAGACTTATTGAACCGCCTGCACTCGCTTTACGCCCAATAAATCCGGACAACGCTTGCCACCTACGTATTACCGCGTCTGCTGGCACGTC
+
CCCCCGGGGGGGGGGGFEFFGGGGGGGGGGGGGGGGGGGGFGGGGGGGGFFGGGGGFGGGGGGGGGGGGGGGGGGGGGGGGGGGGGGGGGGGGGGGGGGGGGGGGGGGGGGGGGGGGGGGGGGGGGGGGGGGGGGGGGGGFGGGGGGGGGGGGFGGGGGGGFGGFGGGGGGGGGGGCG?FF7D??CFGGDDDDFFGG*9*@DAGFFFFFFFFBFFFFFFCFBFA==@BFFBD278@?B??<3>(:;9?@FF@EFEFF(46>1409:B(:>9?2::?BF)-425A?;>(48-56).03<::(
@M05025:18:000000000-B3NL5:1:1101:25665:13254 2:N:0:TCGAAG
CTATACGGACTACCAGGGTTTCTAATCCTGTTTGCTCCCCACGCTTTCGAGCCTCAACGTCAGTTACAGTCCAGTAAGTCGCCTTCGCCACTGGTGTTCCTCCTAATATCTACGCATTTCACCGCTACACTAGGAATTCCACTTACCTCTCCTGCACTCCAGCCTGACAGTTTCCAATGCAGTCCAGGGGTTGAGCCCCTGCCTTTCACACCAGACTTGCCATGCCGTCTACGCTCCCTTTACACCCAGTAAATCCGGATAACGCTTGCCCCCTACGTATTACCCCGGCTCCTGGCACGTA
+
CCCCCGGGGGGGGGGGGGGGGGGGGGGGGGGGGGGGGGGGGGGGGGGGGGGDGGGGGGGGGGGGGGGGGGGGGGGFGGGGGGGGGGGGGGGGFFGGGGGGGGGGGGGGGGGGGGGGGGGGGGGGDGGGGGGGGGGGGGGGGGGGGGGGGGGGGGGGGGGGGGGGGGGGGGFFGGGGGGGGG?FG89DFGGGGGGFGGGEFGGFGFFFFFFA*<A*:@FEE4@FFEFFDFF=CFF@@@BF==4@EF@B@@;4C5?<=@13;?EF@FD?0(5?16616<1.5,-6<(33196((,),2()(.(
@M05025:18:000000000-B3NL5:1:1101:14851:13255 2:N:0:TCGAAG
CTATACGGACTACTAGGGTATCTAATCCTGTTCGCTACCCATGCTTTCGAGCCTCAGCGTCAGTTGCAGACCAGAGAGCCGCCTTCGCCACTGGTGTTCTTCCATATATCTACGCATTCCACCGCTACACATGGAGTTCCACTCTCCTCTTCTGCACTCAAGTTCAACAGTTTCTGATGCACTTCTCCAGTTGAGCCGAAGGCTTTCTCATCAGACTTATTGAACCGCCTGCACTCGCTTTATGCCCAATACATCTGTACAACGCTTGCCACCTACGTATTACTCCGGCTGCTGGCACGCG
+
C<C@CF9CFG:<-C-,6CFGGDEA9EFCA@F9FGDEGCGGFDCF9CCFGCFEG@C8CFGG77FCFFFCE<F<FECFGGG<:@7BCEDG7F=E<E<<FE<FFFA<<,CECFGCF?++78AF?BFFD+:7EEFFG8=FGGG9,@EGGGGGGGA@;DFGF=EFGGCEGF3=FFDCEFG:,,=7=+=D=DFFC8=DFDD6D+33++;*998+491+?568=?7A++1*0)0:>759@3*8(62(-/*18>;@055)..<))))1<3)(.310047@DD(/0.42:A9)-((,,430430((,(((
@M05025:18:000000000-B3NL5:1:1101:10509:13261 2:N:0:TCGAAG
CTATACGGACTACTGGGGTTTCTAATCCTGTTCGCTACCCATGCTTTCGAGCCTCAGCGTCAGTTGCAGACCAGAGAGCCGCCTTCGCCACTGGTGTTCTTCCATATATCTACGCATTCCACCGCTACACATGGAGTTCCACTCTCCTCTTCTGCACTCAAGTTCAACAGTTTCTGATGCAATTCTCCGGTTGAGCCGAAGGCTTTCACATCAGACTTATTGAACCGCCTGCACTCGCTTTACGCCCAATAAATCCGGACAACGCTTGCCACCTACGTATTACCGCGGCTGCTGGCACGTA
+
CCCCCGGGGGGFGFGGFC8FGGFFGGGGGGGDFFFEGGGGGGGGGGFFFCEGCFGGGGGGGGGFGGCFGGGFGGGGGEFGEGG7CFFGGGGGEFBF4CFGCFFGGGGCFGGGGGGFCCGF9?EFGGGGCFEFFFGGGGGGGDEFAEF9FFDEFGGCCGFCEFDFGGGGGGGFEGEFEGGGFDGD7EFGG>79CC+??D5C7DFC6AFFFA9A8**:>A<E:++>>2286>BFB@4>;9(3;3C609071@8E<ECEB6;6>F6(1:?((4A?:?>7042:>>AF1;((37360,(3:?1(.
@M05025:18:000000000-B3NL5:1:1101:4433:13298 2:N:0:TCGAAG
CTATACGGACTACTAGGGTTTCTAATCCTGTTCGCTACCCATGCTTTCGAGCCTCAGCGTCAGTTGCAGACCAGAGAGCCGCCTTCGCCACTGGTGTTCTTCCATATATCTACGCATTCCACCGCTACACATGGAGTTCCACTCTCCTCTTCTGCACTCAAGTTCAACAGTTTCTGATGCAATTCTCCGGTTGAGCCGAAGGCTTTCACATCAGACTTATTGAACCGCCTGCACTCGCTTTACGCCCAATAAATCCGGACAACGCTTGCCACCTACGATTTCCCTCGGCTGCTGGCACGTA
+
CCCCCGGGGGGGGGGGGGGGGGGGGGGGGGGGGGGGGGGGGGGGGGGGGGGGGGGGGGGGGGGGGGGGGGGGGGGGGGGGGGGGGGGGGGGGGGGGGGGGGGGGGGGGGGGGGGGGGGGGGGGGGGGGGGFC@FGGFGGGGGGGGGGGGGGGGGGGGGGGG?GFGGDGFGGGGGGGDGGGGFGFGGGGGGGGGGGGGGFGGGFGFFFFFFFFF96@EFFFF+3>B=A@>?F=:=*;>@16?FF?@F@F=;E<>C3=@04:9:?B9:2:?:<<(4::0((.3).)).-((,(40)8:(2-(,
@M05025:18:000000000-B3NL5:1:1101:23292:13314 2:N:0:TCGAAG
CTATACGGACTACAAGGGTTTCTAATCCTGTTTGCTCCCCACGCTTTCGTGCCTCAGTGTCAGTGTTGGTCCAGGTAGCTGCCTTCGCCATGGATGTTCCTCCTGATCTCTACGCATTTCACTGCTACACCAGGAATTCCGCTACCCTCTACCACACTCTAGTCGCCCAGTATCCACTGCAGTTCCCAGGTTGAGCCCAGGGCTTTCACAACGGACTTAAACGACCACCTACGCACGCTTCACGCCCAGTAATCCCGAGTAACGCTTGCACCCCTCTTATTACCGCTGCTGCCGGCACCAC
+
@C@CCCE7FGEG@EEGGE@FGGGGGGDFGFGDGCG9FCDEDF@ECGGGCFFEEDFFFGGF<FGGGFGCFGGGCGGFFGG,9BFGGF@E@FC@F@FFEGEGGCFGG9?FCFEEGGDEBFEGFGGEGGFG9EFFF+A,@EFDC>CCBCB@8EEGGGC8EDDEGCDE+6B@=,,6,@FCFD?F??F?DA++D=FGGG8D?F5?+0:76A?7FFFF5A>A@6AE6AA@425>=8(;99(05987()/,4?@?06)9C/)5;0(3;))(411(4).3((44(-46<<>9((((-5),((((((-.(
@M05025:18:000000000-B3NL5:1:1101:3690:13330 2:N:0:TCGAAG
CTATACGGACTACCGGGGTTTCTAATCCTGTTTGCTCCCCACGCTTTCGAGCCTCAACGTCAGTTACCGTCCAGTAAGCCGCCTTCGCCACTGGTGTTCCTCCTAATATCTACGCATTTCACCGCTACACTAGGAATTCCGCTTACCTCTCCGGCACGCTAGAAAAACAGTTTCCAATGCAGTCCTGGGGTTAAGCCCCAGCCTTTCACATCAGACTTGCTCTTCCGTCTACGCTCCCTTTACACCCAGTACATCCGGATAACGCTTGCCCCCTACGTACTACCGCTGCTGCTGGCACGTC
+
CCCCCGGGGGEA@EEGGGBGEFGGGGGGGGGGGGGAEGGGGGGGGGGGG8FDGGGGGFGGGEGGFFGGGGEGGGGGEFGEGGGGGGGGECGGGGGFEEGGGFGGEGGGGGF9FFGBGGGGGGGGGCCFDGGGGFGGGGGGC>8CCDDFGDFGEGD+++::E6,EGGGGGFGECEDGCAFGFFGGG<*3;4;C4D+:C>;DCFAFBBFFFBA)+266;+)788C86CFF?DFE:@<<0=@>@9CC3=9?::A)6ABFB0:8(.4:0,23,(4:(-,41()(-))44((-62)),.(((.1.(
@M05025:18:000000000-B3NL5:1:1101:25451:13340 2:N:0:TCGAAG
CTATACGGACTACCAGGGTTTCTAATCCTGTTTGCTCCCCACGCTTTCGTGCCTCAGTGTCAATGTTGGTCCAGGTAGCTGCCTTCGCCATGGATGTTCCTCCTGATCTCTACGCATTTCACTGCTACACCAGGAATTCCGCTACCCTCTACCACATTCTAGTCATCCAGTATCCACTGCAGTTCCCAGGTTGAGCCCAGGGCTTTCACAACGGACTTAAATAACCACCTACGCACGCTTTACGCCCAGTAATTCCGAGTAACGCTTGCACCCTTCGTATTACCGCGGCTGCTGGCACGAA
+
CCCCCGGGGGGGGFGGGGGGGGGGGGGGGGGGGGGGGGGGGGGGGGGGGGFGGGGGGGGGGGGGGGGFGGGGGGGGGGGGFGGGGGGGGGGGGGGGGGGGGGGGGEGGGGGFFGEGGGGECEFGGGGGGGGGGGGGGGGGGGGGGGGGGFAFGGGGGGGFGGGF9FGGGGGGGFC88AFGGGFGGGFG8DDDDG+8FFFGF=BFFFFFFFFFFF*:=A*9BFFEEEF=>=@B=AFA5=D=DEFFFFFD;@)9?EFC1;>DF<C@@@670=E;;?8@0.83(6<-(4>(399:??001<0(,
@M05025:18:000000000-B3NL5:1:1101:15027:13345 2:N:0:TCGAAG
CTATACGGACTACCAGGGTATCTAATCCTGTTTGCTCCCCACGCTTTCGAGCCTCAGCGTCAGTTACAGACCAGAGAGCCGCCTTCGCCACTGGTGTTCCTCCATATATCTACGCATTTCACCGCTACACATGGAATTCCACTCTCCTCTTCTGCACTCAAGTCTCCCAGTTTCCAATGACCCTCCCCGGTTGAGCCGGGGGCTTTCACATCAGACTTAAGAAACCGCCTGCGCTCGCTTTACGCCCAATAAATCCGGACAACTCTTGCCACCTACGCATTACCGCGCCTGCTGGCACGTA
+
CCCCCGGGGGGGGGGGGGGGGGGGGGGGGGGGGGGGGGGGGGGGGGGGGGGGGGGGGGGGGGGGGGGFGGGGGGGGGGGGGGGGGGGGGGGGGGGGGGGGGGGGDGGGGGGGGGGGGGGFGGGGGGEGGGGGGGA8EGGGGGGGGGGGGGGGGAEGGGGFG=@A=CGGGGGGGGGGGGFFGGG?DGGGG>CDDFGGG>DGGGB:;A=6FAFA6=F@FCCCFFFFFDB;6?<F>0-:99?F?):23>(8333)4:ABF039B0())6)4<(484:24:(28-)66219(4::?0).8(414(
@M05025:18:000000000-B3NL5:1:1101:10084:13355 2:N:0:TCGAAG
CTATACGGACTACAGGGGTTTCTAATCCTGTTTGCTCCCCACGCTTTCGCACCTGAGCGTCAGTCTTTGTCCAGGGGGCCGCCTTCGCCACCGGTATTCCTCCAGATCTCTACGCATTTCACCGCTACACCTGGAATTCTACCCCCCTCTACAAGACTCTAGCCTGCCAGTTTCGGATGCAGTTCCCAGGTTGAGCCCGGGGATTTCACATCCGACTTGACAGACCGCCTGCGTGCGCTTTACGCCCAGTAATTCCGATTAACGCTTGCACCCTCCGTATTACCGCGGCTGCTGGCACGGG
+
CCCCCGGGGGGGGGGGGGGGGGGGGGGGGGEFGGGGGGGGGGGGGGGGGGGGGGGGGGGGGGGGGGGGGGGGGGGGGGGGGGGGGGGGGGGGGGGGGGGGGGGGGGGGGGGGGGGGGGGGGGGGGGGGGGGGGGGGGGGGGGGGFGGGGGGGGGGGGGGGEEGGGGGFGGGGGGGGGGGGGGGGGGGGFCDGFFFGCGFGDDDGFFFFFFFFFFEFFF<EFFFBFFFF>FBFFF?FFBBB?><?:2;8?BF9<95<0(4<<DFFF:?F?<?7?:?FFFFFFDFF?BB09903>>(4(.(2(
@M05025:18:000000000-B3NL5:1:1101:2764:13401 2:N:0:TCGAAG
CTATACGGACTACTGGGGTATCTAATCCTGTTCGCTACCCATGCTTTCGAGCCTCAGCGTCAGTTGCAGACCAGAGAGCCGCCTTCGCCACTGGTGTTCTTCCATATATCTACGCATTCCACCGCTACACATGGAGTTCCACTCTCCTCTTCTGCACTCAAGTTCAACAGTTTCTGATGCAATTCTCCGGTTGAGCCGAAGGCTTTCACATCAGACTTATTGAACCGCCTGCACTCGCTTTACGCCCAATAAATCCGGACAACGCTTGCCACCTACGTATTACCGCGGCTGCTGGCACGTA
+
CCCCCGGGGGGGGGGGGGGGGGGGGGGGGGGGGGGGGGGGGGGGGGGGGGGGGGGGGGGGGGGGGGGGGGGFGGGGGGGGGGGGGGGGGGGGGGGGGGGGGGGGGGGGGGGGGGGGGGGGGGGGGGGGGGGGGGGGGGGGGGFGGFGGGGGGGGGGGGGGG9EGGGGGGGGGGGGGGGGGGGGGGGGGG>DGGGGFGDEGGDFGFFFAFFFFFFFE@FEFFFFFF>@>595>@:47((48?9CF@B@D88;EFEF@F06@2?<;>?B:?0<?(82?<:7<B494(127910124(,,)(..
@M05025:18:000000000-B3NL5:1:1101:4588:13411 2:N:0:TCGAAG
CTATACGGACTACAAGGGTATCTAATCCTGTTCGCTACCCATGCTTTCGAGCCTCAGCGTCAGTTGCAGACCAGAGAGCCGCCTTCGCCACTGGTGTTCTTCCATATATCTACGCATTCCACCGCTACACATGGAGTTCCACTCTCCTCTTCTGCACTCAAGTTCAACAGTTTCTGATGCAATTCTCCGGTTGAGCCGAAGGCTTTCACATCAGACTTATTGAACCGCCTGCACTCGCTTTACGCCCAATAAATCCGGACACCGCTTGCCACCTACGTATTACCGCGGCTGCTGGCCCGTA
+
CCCCCGGGEGGGGGGGGGGFGGG9E@AFFGGGGGGGEFGGGGGGGGGGGG?EEF@@<C:FGGGGGCCGGGGGGGFFFBFGDGGGGGCEGGEGGFFGGEG9AFCFGAFD<FGGEFD@FFFDECF7:C:=FFGDFFGGEF9DFFDE>EFGGGGGFG8EDFFEG9@EFFGGFD=FFGFGGGDDF+DGGGFDE+9=>D6FFGF5CDF5>FFFFFCFF495>@;EF@F46)5>59@>B@@2>BD013>D(3,;2=@<367;((,39(29(4<604ABBFF:6:<6>>A2:0(,41,174(,(((-(
@M05025:18:000000000-B3NL5:1:1101:19502:13450 2:N:0:TCGAAG
CTATACGGACTACTGGGGTTTCTAATCCTGTTCGCTACCCATGCTTTCGAGCCTCAGCGTCAGTTGCAGACCAGAGAGCCGCCTTCGCCACTGGTGTTCTTCCATATATCTACGCATTCCACCGCTACACATGGAGTTCCACTCTCCTCTTCTGCACTCAAGTTCAACAGTTTCTGATGCAATTCTCCGGTTGAGCCGAAGGCTTTCACATCAGACTTATTGAACCGCCTGCACTCGCTTTACGCCCAATAAATCCGGACAACGCTTGCCACCTACGTATTCCCGCGGCTGCTGGCCTGTA
+
CCCCCGGGGGGGGGGGGGGGGGGGGGGGGGGGGGGGGGGGGGGGGGGGGGGGGGGGGGGGGGDGGGGGGGGFGGGGGGGGGGGGGGGGGGGGGGGGGGGGGGGGGGGGGGGGGGGGGGGGGGGGGGGGGGGGGGGGGGGGGGGGGGGGGGGGGGGGGGGGGFGGGGGGGGGGGGGGGGGGGFGDFFGGGDGGDCFGGGFGGG>DFFFFFFFFFF4@EFFF6=6AE>2=B=BDF=@FF>;=DE<;D;>;=DF<3CEFB@DB68:2;?:(3:AFFBFF??<<>)6??F1,(-((,,((,,())
@M05025:18:000000000-B3NL5:1:1101:26060:13482 2:N:0:TCGAAG
CTATACGGACTACAGGGGTATCTAATCCTTTTTGCTCCCCACGCTTTCGCACATCAGCGTCAGTATCAGTCCAGGTGGTCGCCTTCGCCACTGGTGTTCCTTCCTATATCTACGCATTTCACCGCTACACAGGAAATTCCACCACCTTCTACCGTCCTCTAGTTTGCTATTTTTGGATGCAGTTCCCAGGTTGAGCCCGGGGCCTTCTCATCCTACTTAACAAACCACCTACGCGCGCTTTACCACCAGTACTTCCGAATAACGCCTTCCCCCTCTGTACTATCGCCGTCTCCGCCCACGA
+
-8BBC9<FFG7F9<E8B+B;@9F@@FCFD,<CF7FFF,C;,7FE;FC<,,,6+,C6C,8@,,BFEAFG,,:,6,<CFF,E7B,B,C<,BFFGG?F<,BFF?<,,,,,59@9,,48+84@,?F,4F+:F9?FF<,AAGEFDBFG8+@,,@4@88@D+++7=D,,3,3@,3,3=AA1@,2+=5:??FCD7,@=DGF+*;39D5*******4+++;*1**+**+4*(-959>@;;;1(3:((,/9))-,-4164)))).4((-(6)-7(((,(((-41()66):)))(,(,,((4-((-(((((
@M05025:18:000000000-B3NL5:1:1101:15921:13496 2:N:0:TCGAAG
CTATACGGACTACTGGGGTATCTAATCCTGTTCGCTACCCATGCTTTCGAGACTCAGCGTCAGTTGCAGACCAGAGAGCCGCCCTCGCCACTGGTGTTTTCCCATATATCTACGCATTCCACCGCTACACATGGAGTTCCACTGTCCTCTTCTGCACTCAAGTTCAACAGTTTCTGATCCAATCTCCCGGTTGAGCCGACGGCTTTCACATCCTACTTATTGAACCGCTTGCACTCGCTATACGCCAAATAAAACCGTACAAGGCTTGCCACCTACGTATTACCGTGACTCGCTGCACGTA
+
<C-@CG<FGGGFG9FEA@F;@,@,E,C,C,6CF,F@B@6CC,F,CCEGE86,8;,,;,7BF,BCF,9E@,CD,:CFF>,,6++++,76+68,:BC<F,,B,:E9F=9A?59<?F+:445E<<F7:++6,EFF,F=:E8,,,4>,4@E;DFDG=D==FF8D=F:,,=,6E,,7EF8,7C+6+++++,5A9+30+;?FGGF*3*/3**;B:1+))*+07AC/=88>@229(,/6<3.6=>?(().6:9(.()6<)).473<:14)(28:>B())((.,4,2<()64:(((--)((,(-24:((
@M05025:18:000000000-B3NL5:1:1101:12293:13498 2:N:0:TCGAAG
CTATACGGACTACTAGGGTATCTAATCCTGTTCGCTACCCATGCTTTCGAGCCTCAGCGTCAGTTGCAGACCAGAGAGCCGCCTTCGCCACTGGTGTTCTTCCATATATCTACGCATTCCACCGCTACACATGGAGTTCCACTCTCCTCTTCTGCACTCAAGTTCAACAGTTTCTGATGCAATTCTCCGCTTGAGCCGAAGGCTTTCACACCAGACTTATTGAACCGCCTGCACTCGCTTTACGCCCAATAAATCCGGACAACGCTTCCCACCTCCGAATTACCCCGCCTGCTGGCACCTC
+
CCC@CGFGGG@CFGGFGF,CFGGGGGGGCDFFFGGEEGGGFFFFDGGGC@AFGCGGFGEGGDDFFGG@DFFGGGFE8FGGGGGG:FEGGGGAF8F=9?F,EFFFDFEFGGAFGGGCFGGGGGGGGF@FFGCEFGCDFEGGDE9D=E84>=DFFCGEFFGGC9@>DGGGGEFFDGGFFGC7=79=FGG7E+9:CC69C6>D5;AG6@C;CF*9F94>6:><>+B*7=9@B@((-(.6(66(/)7(66901=))))13(((:90:(234(41)814(.(((((-6.(-6(78(4?)3:324:1
@M05025:18:000000000-B3NL5:1:1101:17050:13499 2:N:0:TCGAAG
CTATACGGACTACTAGGGTTTCTAATCCTGTTCGCTACCCATGCTTTCGAGCCTCAGCGTCAGTTGCAGACCAGAGAGCCGCCTTCGCCACTGGTGTTCTTCCATATATCTACGCATTCCACCGCTACACATGGAGTTCCACTCTCCTCTTCTGCACTCAAGTTCAACAGTTTCTGATGCAATTCTCCGGTTGAGCCGAAGGCTTTCACATCAGACTTATTGAACCGCCTGCACTCGCTTTACGCCCAATAAATCCGGACAACGCTTGCCACCTACGTATTACCGCGGCTGCTGGCACGTA
+
CCCCCGGGGGGGGGGGGGGGGGGGGGGGGGGGDGGGGGGGGGGGGGGGDFGGGGGGGGGGGGGGGFGGGGGGGGGGGGGGGGGGGGGGGGGGGGDGGGFGGGGGGGGGGGGGGGGGGGGGGGGGGGGGGGGGGGGGGGGGGGGGGGGGGGGGGGGGGGGDFFGGGGGGGGGGGGGGGGGGGGGGGGGGGGGGGGDGFG5CGDFGFFFAFFFFBF64@FFFFA>C=9=>@FFF:BEF22(684;;@F6DDFEFC<E1;>(:>F?21::1(8>>::>2-4).(649196((((48>(((533.
@M05025:18:000000000-B3NL5:1:1101:22151:13502 2:N:0:TCGAAG
CTATACGGACTACCAGGGTATCTAATCCTGTTCGCTACCCATGCTTTCGAGCCTCAGCGTCAGTTGCAGACCAGAGAGCCGCCTTCGCCACTGGTGTTCTTCCATATATCTACGCATTCCACCGCTACACATGGAGTTCCACTCTCCTCTTCTGCACTCAAGTTCAACAGTTTCTGATGCAATTCTCCGGTTGAGCCGAAGGCTTTCACATCAGACTTATTGAACCGCCTGCACTCGCTTTACGCCCAATAAATCCGGACAACGCTTGCCACCTACGTATTACCGCCGCTGCTGGCACGTC
+
CCCCCGGGGGGGGGGGGGGGGGGGGGGGGGGGGGGGGGGGGGGGGGGGGGGGGGGGGGGGGGGGGGGGGGGDGGGGGGGGGGGGGGGGGGGGGGFGGGGGGGFDGGGGGGGGGGGGGGGGGGGGGGGGGDFFFGGGGGGGGGGGGGGGGGGGGGGGGGGGFCFFGGGGDGFGGGGGFGGGG?FFGFGGGDDGGG?CGGBCDGFGFFFFFFFFFFFEEFFEFFFFEB>@2@B@BFEFFF@F<9>03:9;6@EF<)731219;BFB9<F?03A<?0::<??>BFFD<>090(-4)4::?<2<(
@M05025:18:000000000-B3NL5:1:1101:13992:13519 2:N:0:TCGAAG
CTATACGGACTACTCGGGTTTCTAATCCTGTTCGCTACCCATGCTTTCGAGCCTCAGCGTCAGTTGCAGACCAGAGAGCCGCCTTCGCCACTGGTGTTCTTCCATATATCTACGCATTCCACCGCTACACATGGAGTTCCACTCTCCTCTTCTGCACTCAAGTTCAACAGTTTCTGATGCAATTCTCCGTTTGAGCCGAAGGCTTTCACATCAGACTTATTGAACCGCCTGCACTCGCTTTACGCCCAATAAATCCGGACAACGCTTGCCACCTACGTATTACCGCCGCTGCTGGCAACTA
+
CCCCCGGGGGGGGGGGGGGGEGGGGGGGGGGGGGGGGGGGGGGGGGGGGGGGGGGGGGGGGGGGGGGGGGGGGGGGGGGGGGGGGGGGGGGGGGFGGGGGGGGGGGGGGGGGGGGGGGGGGGGGGGGGGGGGGGGGGGGGGGGGGGGGGGGGGGGGGFGGG9@EGGGGGGGGGGGGGGGGGDGFFFGGG+=FGGCGGGFGGGFGF5CFFFFFFF>=EFFFFFFEEFFBFFFFFEBFFFFFFFF(80:@DDFA<FFF@9D;B017>FF6:?A??07?(.,64):A,((-1((-.),3()(.(
@M05025:18:000000000-B3NL5:1:1101:17844:13540 2:N:0:TCGAAG
CTATACGGACTACCCGGGTTTCTAATCCTGTTCGCTACCCATGCTTTCGAGCCTCAGCGTCAGTTGCAGACCAGAGAGCCGCCTTCGCCACTGGTGTTCTTCCATATATCTACGCATTCCACCGCTACACATGGAGTTCCACTCTCCTCTTCTGCACTCAAGTTCAACAGTTTCTGATGCAATTCTCCGGTTGAGCCGAAGGCTTTCACATCAGACTTATTGAACCGCCTGCACTCGCTTTACGCCCAATAAATCCGGACAACGCTTGCCACCTACGTATTACCGGCGCTGCTTGCACGTA
+
CCCCCGGGGGGGGGGGGGFGFGGGGGGGGGGGGGGGGGGGGGGGGGGGGGFGGGGGGGGGGGGGGGGGGGGGGGGGGGGGGGGGGGGGGGGGGGGGGGGGGGGGGGGGGGGGGGGGGGGGGGGGGGGGGGGGGGGGGGGGGGFGGGGGGGGGGGGGGGGGGGFGGGFGFGGGGGGGFGFGGGGGGGGGGGGGGGFGGG>GDGFGFFFFFFFFAFFFFFFFFFACBFFFFFFFFEAF@BDFFCE<@9BDFFFAEC7@>F?F160(2?F(3:AB?7:?B2)6(694(((-22464),1).,.(
@M05025:18:000000000-B3NL5:1:1101:18910:13553 2:N:0:TCGAAG
CTATACGGACTACAGGGGTTTCTAATCCTGTTCGCTACCCATGCTTTCGAGCCTCAGCGTCAGTTGCAGACCAGAGAGCCGCCTTCGCCACTGGTGTTCTTCCATATATCTACGCATTCCACCGCTACACATGGAGTTCCACTCTCCTCTTCTGCACTCAAGTTCAACAGTTTCTGATGCAATTCTCCGGTTGAGCCGAAGGCTTTCACATCAGACTTATTGAACCGCCTGCACTCGCTTTACGCCCAATAAATCCGGACAACGCTTGCCACCTACGTATTCACTGCGCTTCTGGCCCGTA
+
CCCCCGGGGGGGGGGGGGGGGGGGGGGGGGGGGGGGGGGGGGGGGGGGGGGGGGGGGGGGGGGGGGGGGGGGGGGGGGGGGGGGGGGGGGGGGGGGGGGGGGGGGGGGGGGGGGGGGGGGGGGGGGGGGGGGGGGGGGGGGGGGFGGGGGGGGGGGGGGGGGGGGGCFFGGGGGGGGDCD8DFFCCFFGDGGGGCGGGEDCGFGFAFFFFFFFFFFFFFFFFFF=9>BFFB>:EFE(6;DFEFF@F>D;@FF<EFF9B;BB61(3114??F??:?BB22:2))6)).491,()))2(-14-
@M05025:18:000000000-B3NL5:1:1101:22518:13571 2:N:0:TCGAAG
CTATACGGACTACCCGGGTTTTTAATCCTGTTTGCTCCCCACGCTTTCGTGCCTCAGTGTCAATGTTGGTCCAGGTAGCTGCCTTCGCCATGGATGTTCCTCCTGATCTCTACGCATTTCACTGCTACACCAGGAATTCCGCTACCCTCTACCACATTCTAGTCATCCAGCATCCACTGCAGTTCCCAGGTTGAGCCCAGGGCTTTCACAACGGACTTAAATAACCACCTACGCACGCTTTACGCCCAGTAATTCCGAGTAACGCTTGCACCCTTCGTATTACCGCGGCTGCTGGCACGAA
+
CCCCCGGGGDFGDFGGGGFGG8FFGGGGGGGGGGGGGGGGGGGGGGGGGGGGGFGFGGGGGGGGGGGGGGGGGGGGGGGGGGGGGGGGGGGGGGGGGGGGGGGGGFGGGGGGGGGGGGGGGGGGGGGGGGGGGGGGGGGGGGGGGFFGGGGGGGGGGGGGFDGGGGGGGGGGGGGGGGDGGDGFGGG?FFFDFGGGGFAFGGFGFFBFFFFFEB?5)@=E+=BB=>=>=:4:>>2>>>=@>=EFF9907@C)9CFC;123:7?DBFD6BFFF<??BFFB?BFFFFFF>B69:?:(4(521(
@M05025:18:000000000-B3NL5:1:1101:19876:13587 2:N:0:TCGAAG
CTATACGGACTACCAGGGTTTCTAATCCTGTTTGCTCCCCACGCTTTCGAGCCTCAGCGTCAGTTACAGACCAGAGAGCCGCCTTCGCCACTGGTGTTCCTCCATATATCTACGCATTTCACCGCTACACATGGAATTCCACTCTCCTCTTCTGCACTCAAGTTTCCCAGTTTCCAATGACCCTCCCCGGTTGAGCCGGGGGCTTTCACATCAGACTTAAGAAACCGCCTGCGCTCGCTTTACGCCCAATAAATCCGGACAACGCTTGCCACCTACGTATTACCGCGGCCGCTGGCACGTA
+
CCCCCGGGGGGGGGGGGGGGGGGGGGGGGGGGGGGGGGGGGGGGGGGGGGGGGGGGGGGGGGGGGGGGGGGGGGGGGGGGGGGGGGGGGGGGGGGGGGGGGGGGGGGGGGGGGGGGGGGGGGGGGGGGGGGGGGGFGGGGGGGFGGGGGGGGGGGGGGGGGGAFGGGGGGGGGGGGGGGGGFG8DGGGGGGGGGFGGGFGGGFGFFBAFFFFFFFFFF<EAFFFF86@FF@F>F9:;B?:<AABBFF??BFF26<BF6?91?F92,4:(0<?B08BF?<4(6<<(2396((((-461<04(
@M05025:18:000000000-B3NL5:1:1101:17526:13601 2:N:0:TCGAAG
CTATACGGACTACAAGGGTATCTAATCCTGTTTGCTCCCCACGCTTTCGAGCCTCAACGTCAGTCATCGTCCAGCAAGCCGCCTTCGCCACTGGTGTTCCTCCTAATATCTACGCATTTCACCGCTACACTAGGAATTCCACTTGCCTCTCCGACACTCTAGAAAAACAGTTTCCAATGCAGTCCCGGGGTTGAGCCCCGGGTTTTCACATCAGACTTGCCTCTCCGTCTACGCTCCCTTTACACCCAGTAAATCCGAATAACGCTTGCACCATACGTATTACCGCGGCTGCTGCCCCGTT
+
CCCCCGGGGGGGGGGGGGGGGGGGGGGGGGGGGGGGGFGGGGGGGGGGGGGGGGGGGGGGGGGGGGGGGGGGGGGGGGGGGGGGGGGGGGGGGGEGGGGGGGGGGGGGGGGGGGGGGGGGGGGDGGGGFGGGGGGGGGGGGGGGGGGGGGGGGDGGGGGGGGADDFGGGGGGGGFGGGGGGGGGFGGDECDGGGGGGGFGGD?G;FFFFFFFFF4BFFFFFFFFF@F;DF07014;6@D9E34C<D9:0:>4<9A2(((-82>((4,,(54(,42:B><-2449891,(411))).(--3(
@M05025:18:000000000-B3NL5:1:1101:23332:13611 2:N:0:TCGAAG
CTATACGGACTACAGGGGTATCTAATCCTGTTCGCTACCCATGCTTTCGAGCCTCAGCGTCAGTTGCAGACCAGAGAGCCGCCTTCGCCACTGGTGTTCTTCCATATATCTACGCATTCCACCGCTACACATGGAGTTCCACTCTCCTCTTCTGCACTCAAGTTCAACAGTTTCTGATGCAATTCTCCGGTTGAGCCGAAGGCTTTCACATCAGACTTATTGAACCGCCTGCACTCGCTTTACGCCCAATAAATCCGGACAACGCTTGCCACCTACGTATTCCCGCGTCCGCTGGCACGTC
+
CCCCCGGGGGGGGGGGGGGFFGGFGGGGGGGGGGGGGGGGGGGGGGGGGGGGGGGGGGGGGGGGGGGGGGGGGGGGGGGGGGGGGGGGGGGGGGGGGGGGGGGGGGGGGGGGGGGGGGGGGGGGGGGGFGGGGGEFGGGDDGFGGGGGGGGGGGGGGGGGGFDFGGGGGGGGGGFCFGGGGGGGGFGFGDDGGG?CFDBCDGFGFF>9FFFFFFFEFFFFF6@C=DFB>DFFFFEFFFFFF4<024;D?D3=4?CEF0?>1?BBFFF<:2)5??0>?:B44)).-99,--(-8>0((),,(
@M05025:18:000000000-B3NL5:1:1101:19159:13640 2:N:0:TCGAAG
CTATACGGACTACCCGGGTTTCTAATCCTGTTTGCTCCCCACGCTTTCGAGCCTCAGCGTCAGTTACAGACCAGAGAGCCGCCTTCGCCACTGGTGTTCCTCCATATATCTACGCATTTCACCGCTACACATGGAATTCCACTCTCCTCTTCTGCACTCAAGTTTCCCAGTTTCCAATGACCCTCCCCGGTTGAGCCGGGGGCTTTCACATCAGACTTAAGAAACCGCCTGCGCTCGCTTTACGCCCAATAAATCCGGACAACGCTTGCCACCTACGTATTACCGCCGCTGCTGGCACGTA
+
CCCCCGGGGGGGGGGGGGEGEGGGGGGGGGGGGGGGGGGGGGGGGGFGEGGGG@FGGGGGGGGGGGGGFGGGFGGGGGGGGGGGGGGGGGGGGGGGGGGGGGGGGGGGGGGGGGGGEGGGGGGGGGGGGGGGGGGGGGGGGGGGGFGGGGGGGGGGGGGGGDFGGGCGGFFFGGGGFFGGFGGGGGGGGDDGGG>GFDA4;C>CFFFFFF=FFA=EFA<CFF=;FFFFFFFFFB119BFFFAFF:;9B?F?F<9<BB0:6>F?996?B??A?64:?B:2>?A>B?0(3(-(9>?::0<?:(
@M05025:18:000000000-B3NL5:1:1101:27872:13665 2:N:0:TCGAAG
CTATACGGACTACAGGGGTATCTAATCCTGTTTGCTCCCCACGCTTTCGAGCCTCAACGTCAGTTACCGTCCAGTAAGCCGCCTTCGCCACTGGTGTTCCTCCTAATATCTACGCATTTCACCGCTACACTAGGAATTCCGCTTACCTCTCCGGCACTCTAGAAAAACAGTTTCCAATGCAGTCCTGGGGTTAAGCCCCAGCCTTTCACATCAGACTTGCTCTTCCGTCTACGCTCCCTTTACACCCAGTAAATCCGGATAACGCTTGCCCCCTACGTATTACCTCGGCTGCTGGCACGTA
+
CCCCCGGGGGGGGGGGGGFGGGGGGGGGF9EFGFGGCGFGGG>FGGGGGGFGGCFGGGGGGGFGFGGGDE:CFGGGGGGGGGGGEGCEGGGGFGGGGGGGGGCFGFGEDFGGGGGGGGGGGGGGDF@@FEFGFFFGFGFEGGCCEGC3D9CF88CGGFGFGGGGGGGGG9D:EFFFCCGGGCFGGFG?FGDDC77DF>DGCGFGFAFFFFFF46AEEFEE+?FFEC>F>2(106;DB6=EFFF?4=((8;<3<?E@9;03:2>00(4460::9((((.3>:))).)(-(((-37(4()(((
@M05025:18:000000000-B3NL5:1:1101:19234:13686 2:N:0:TCGAAG
CTATACGGACTACTGGGGTATCTAATCCTGTTCGCTACCCATGCTTTCGAGCCTCAGCGTCAGTTGCAGACCAGAGAGCCGCCTTCGCCACTGGTGTTCTTCCATATATCTACGCATTCCACCGCTACACATGGAGTTCCACTCTCCTCTTCTGCACTCAAGTTCAACAGTTTCTGATGCAATTCTCCGGTTGAGCCGAAGGCTTTCACATCAGACTTATTGAACCGCCTGCACTCGCTTTACGCCCAATAAATCCGGACAACGCTTGCCACCTACGTATTACCGCGGCTGCTGCCACTTA
+
CCCCCGGGGGGGGGFGGGGGGGGGFGGGGGGGGGGGGGGGGGGGGGGGGGGGGGGGGGGGGGGGGFGGGGGGGGFGGFGGGGGGGGGGGGGGGGFGGGGGGFCFGGGGGGGGGGGGGGGGGGGGGGGGGGGGGGGGGGGGGGGGGGGGGGGGGGGGGGGGG?EGDGGGGGGGFGGGGGGGGGGGGGGFGGDC+ACDCGEGGGAFFAA>>AFFFFFEE9AEFAFE=B>=2252>BBB>BFFFCF;D>@;(/437<?E99?9>BB(3<B0?228,.((,,4A0<D)(-4((-(,)5).04(-)
@M05025:18:000000000-B3NL5:1:1101:27593:13688 2:N:0:TCGAAG
[truncated: 27,333,437 more chars]
