# Supplementary material for: The Effect of Qiweibaizhu Powder Crude Polysaccharide on Antibiotic-Associated Diarrhea Mice Is Associated With Restoring Intestinal Mucosal Bacteria
Source: Front Nutr. 2022 Jul 8;9:952647. doi: 10.3389/fnut.2022.952647 (PMC9305308; doi:10.3389/fnut.2022.952647)
Supplement: Supplementary file 7 [file Data_Sheet_7.zip › raw data-mn1/raw.split.mn1.1.fq]

@M05025:18:000000000-B3NL5:1:1101:12610:1394 1:N:0:CACTCA
CCACAAACTCCTACGGGAGGCAGCAGTAGGGAATCTTCCACAATGGACGCAAGTCTGATGGAGCAACGCCGCGTGAGTGAAGAAGGGTTTCGGCTCGTAAAGCTCTGTTGGTAGTGAAGAAAGATAGAGGTAGTAACTGGCCTTTATTTGACGGTAATTACCTAGAAAGTCACGGCTAACTACGTGCCAGCAGCCGCGGTAATACGTAGGTGGCAAGCGTTGTCCGGATTTATTGGGCGTAAAGCGAGTGCAGGCGGTGCAATAAGTCTGATGTGAAGGCCTTCGGCTCAACCGGAGAATG
+
CCCCGGGGGGGGGGGGGGFGGGDGGGAFGGGGGGGFGGGGGGGGGGGGGGGGGGGGGGDGFFGGGGGGGGGGGFGGGGGGGGGGGGGGGGFGGGGGGGGGGGGGGGGGGGG7FE?EGGGGGGFFGGGGGGGFGGGGDGDFFGGFDEGGDFGFGGFCGGGGFGGG@EFGGGEFCCGE+:DFCGGGGFGFD,DGGGCGD:CEGGGGGGFGGE?9E=9FEGGE5EGFGGG55*<++;C*54C5CGDFGGDDE>FF>>35:>()6@F>C@F46@A84**9@FF:4:?7(47((,58:0(-((4-#
@M05025:18:000000000-B3NL5:1:1101:19565:1412 1:N:0:CACTCA
CCACAAACTCCTACGGGAGGCAGCAGTGAGGAATATTGGTCAATGGGCGCGAGCCTGAACCAGCCAAGTCGCGTGAGGGATGACGGCCCTACGGGTTGTAAACCTCTTTTGTCGGGGAGCAAATTCCGTTACGTGTAACGGAGTCGAGAGTACCCGAAGAAAAAGCATCGGCTAACTCCGTGCCAGCAGCCGCGGTAATACGGAGGATGCGAGCGTTATCCGGATTTATTGGGTTTAAAGGGTGCGTAGGCGGACTGTCAAGTCAGCGGTAAAATACGGGGGCTCAACCTCCGCCCGCCGA
+
CCCCGGGGGGGGGGGGGGGGGGGGGGGGGGGGGGGGGGGGGGGGGGGGGGGGGGGGGGGGGGGGGGGGGGGGGGGGGGGGGGGGGGGGGGGGGGGGGGGGGGGGGGGGGG<FDGGGGCGGGGGGGGGGGGGGGGGGGGGGGGGEGGGGGGGGGGGEGGGGGGGGGGFGGGGGGGGGGGFGGFGGGGGGGGGGGCGEDGFGGGGGCCEE88EGGDEEGGGGGGGCEGGGFF7FCD*>CGGGGGGGGGDFD>GEGEFFFFAFFFGDDFFBB54>ABFFFFFFFF>>BB>1077?;0<96>B(#
@M05025:18:000000000-B3NL5:1:1101:15081:1420 1:N:0:CACTCA
CCACAAACTCCTACGGGAGGCAGCAGTAGGGAATCTTCCACAATGGACGAAAGTCTGATGGAGCAACGCCGCGTGGGTGAAGAAGGGTTTCGGCTCGTAAAGCTCTGTTGGTAGTGAAGAAAGATAGAGGTAGTAACTGGCCTTTATTTGACGGTAATTACTTAGAAAGTCACGGCTAACTACGTGCCAGCAGCCGCGGTAATACGTAGGTGGCAAGCGTTGTCCGGATTTATTGGGCGTAAAGCGAGTGCAGGCGGTTCAATAAGTCTGATGTGAAAGCCTTCGGCTCAACCGGAGAATG
+
CCCCGGGGGGGGGGGGGGGGGGGGGGFGGGGGGGGGGGGGGGGGGGGGGGGGGGGGGGGGGGGGGGGGGGGGGGGGGGGGGGGGGGGGGGGGGGGGGGGGGGGFGGGGGGGGGGGGGGGGGFGGGGGGGGGGGGGGGGGGGGGGGGGGGGGGGGGGGGGGGGGGGGGGGGGGGGGGGGGGGGGGGGGGGGGGGGGGGGGGGGGGGGFGGGGGGGGGGGGGGGGGGGGEEEFGGGGGGGGCGGGGGGGFFFGFGFFDE<>>FFGGGFF=<FFFAFFFFFDBBB2>?FB16?B?BFF>B>B2#
@M05025:18:000000000-B3NL5:1:1101:10894:1424 1:N:0:CACTCA
CCACAAACTCCTACGGGAGGCAGCAGTAGGGAATCTTCCACAATGGACGCAAGTCTGATGGAGCAACGCCGCGTGAGTGAAGAAGGGTTTCGGCTCGTAAAGCTCTGTTGGTAGTGAAGAAAGATAGAGGTAGTAACTGGCCTTTATTTGACGGTAATTACCTAGAAAGTCACGGCTAACTACGTGCCAGCAGCCGCGGTAATACGTAGGTGGCAAGCGTTGTCCGGATTTATTGGGCGTAAAGCGAGTGCAGGCGGTTCAATAAGTCTGATGTGAAAGCCTTCGGCTCAACCGGAGAATG
+
CCCCGGGGGGGGGGGGGGGGGGGGGGGGGGGGGGGGGGGGGGGGGGGGGGGGGGGGGGGGGGGGGGGGGGGGGGGGGGGGGGGGGGGGGGGGGGGGGGGGGGGFGFGGGGGGGGGGGGGGGGGGGGGGFGGGGGGGGGGFGGGGGGGGGGGGGGGGGGGGGGGCFGGGGCFGGGGGGGGGGFFCF78FGGGGFGGGGDEEE=CFGGGGGGGGGGFGGGGCE5>GGGGGCG?FGG+>CFG<7CFC7C3>:>>FFFFF3.3;B?*0>FB?A=<FBFFBFFFFB?>??(6(8<<?F>>9BBF)#
@M05025:18:000000000-B3NL5:1:1101:9795:1456 1:N:0:CACTCA
CCACAAACTCCTACGGGAGGCAGCAGTGGGGAATATTGCACAATGGGGGAAACCCTGATGCAGCAACGCCGCGTGAGTGAAGAAGGTTTTCGGATTGTAAAGCTCTGTTAGCAGGGAAGAGGAAGGACGGTACCTGCAGAGGAAGCCACGTCTAACTACGTGCCAGCAGCCGCGGTAATACGTAGGTGGCAAGCGTTGTTCGGAATAACTGGGCGTAAAGGATGCGTAGGCGGTTAAACAAGTTATATGTTAAATATATAGGCTTAACCTGTAGAAAGCATATAAAAATGTTTAACTAGAA
+
CCCCGGGGGFGGFFGGGEFEDGEGCFCFDGD;;FFDFFDEFGFGCFFGC:@E@<@@C@CEGGFGFGGEEGGGEGG==FFCE5?FCACCEFGGG=+:?5CFF<FG@?AEF<,59?=+4A:A?FE8F@8FE7B=FA@BFGGAD<DFG@36333@<FEFFF,@@>+33,*@::>FGGFC7*2<EGG?8EFBFGG9FC:11BC8@E8=EGCC9;++*:82**/<7*<677/ACCF5/7/9F70*9<?7:C7FFFC=F9=FF45=19*099@?)*49AF?6761:))6>2-)).2-66>4>4A<.#
@M05025:18:000000000-B3NL5:1:1101:15706:1490 1:N:0:CACTCA
CCACAAACTCCTACGGGAGGCAGCAGTGAGGAATATTGGTCAATGGGCTTACGCCTGAACCAGCCAAGTCGCGTGAGGGAAGACTGCCCTATGGGTTGTAAACCTCTTTTGTCAGGGAGCAATTGGCGCTACGTGTAGCGTTATCGAGAGTACCTGAAGAAAAAGCATCGGCTAACTCCGTGCCAGCAGCCGCGGTAATACGGAGGATGCGAGCGTTATCCGGATTTATTGGGTTTAAAGGGTGCGTAGGCGGAATGCCAAGTCAGCGGTAAAATCGCGGGGCTCAACCTCGCTCCGCCGG
+
CCCCGGGGGGGGGGGGGGGGGGGGGGFGGGGGGGGGGGGGGGGGGGGGGGGGGGGGGGGGGGGGGGGGGGGGGGGGGGGGGGGGGGGGGGGGGGGGGGGGGGGGGGGGGGGGGGGGGGGDGGGGGGGGGGGGGGGGGGGGGGGGGGFGGGGGGGGGGGGGGGGGGGGGGGGGGGGGGGGGGGGGGGGGGGGGGGGGEGGGGGGGGDGGGGGGGGGGG5FFGGGEGGCFGGCFGDGDGGGGGGDGDGGDFFGFGFFFFFBFFFGGGFFBB>9DFFFF>:>F>6>>?D??:3.368B962:0#
@M05025:18:000000000-B3NL5:1:1101:21308:1505 1:N:0:CACTCA
CCACAAACTCCTACGGGAGGCAGCAGTGGGGAATATTGCACAATGGGCGAAAGCCTGATGCAGCGACGCCGCGTGAGGGATGACGGCCTTCGGGTTGTAAACCTCTTTCAGTAGGGAAGAAGCGAAAGTGACGGTACCTGCAGAAGAAGCGCCGGCTAACTACGTGCCAGCAGCCGCGGTAATACGTAGGGCGCAAGCGTTATCCGGATTTATTGGGCGTAAAGAGCTCGTAGGCGGTTTGTCGCGTCTGCCGTGAAAGTCCGAGGCTCAACCTCGGATCTGCGGTGGGTACGGGCAGACA
+
CCCCGGGGGGGGGGGGGGGGGGGGGGGGGGGGGGGGGGGGGGGGGGGGGGGGGGGGGGGGGGGGGGGGGGGGGFGGGGGGGGGGGGGGGGGGGGGGGGGGGGGGGGGGGGGGGGGGGGGGGGGGGGGGGGGGGGGGGGGGGGGGGGGGGGGGGGGGGGGGGGGGGCCGGGGGGGGGGGGGGDCGGGFGGGDGGGGGGGGGGGGGGGGGGGGGGGFGGGGGGGGGGGGGGGGGGGDDG<DCDFGDGGGFFFGFDBBFF?AFFFGDGFFFFFFFFFF>EF:9)):;>?>>B>>D?B>096(.#
@M05025:18:000000000-B3NL5:1:1101:13466:1527 1:N:0:CACTCA
CCACAAACTCCTACGGGAGGCAGCAGTGGGGAATATTGCACAATGGGGGAAACCCTGATGCAGCAACGCCGCGTGAGTGAAGAAGGTTTTCGGATTGTAAAGCTCTGTTAGCAGGGAAGAGGAAGGACGGTACCTGCAGAGGAAGCCACGGCTAACTACGTGCCAGCAGCCGCGGTAATACGTAGGTGGCAAGCGTTGTTCGGAATAACTGGGCGTAAAGGATGCGTAGGCGGTTAAACAAGTTATATGTTAAATATATAGGCTTAACCTGTAGAAAGCATATAAAACTGTTTAACTAGAG
+
CCCCGGGGGGGGGGGGGGGGGGGGGGGGGGGGGGGGGGGGGGGGGGGGGGGGGGGGGGGGGGGGGGGGGGGGGGGGGGGGGGGGGGGGGGGGGGGGGGGGGGGGGGGGGGGGGGGGGGGGGGGGGGGGGGGGGGGGGGFGGGGGGGGGGGGGGGFGGGGGGGGGGGGGGGGGGGGGGGGGGGGGGGGGGGGGGGGGGGGGGGGGGGGGGGGGGGGGGGGGGGGGGGGGGGGGD7CDFGGGGGGGGGGFFFGFGFFFFFFF6BFFCFFFAFBFFFFFB4?44>>BF<92:9A2<<AADF24#
@M05025:18:000000000-B3NL5:1:1101:21907:1560 1:N:0:CACTCA
CCACAAACTCCTACGGGAGGCAGCAGTAGGGAATCTTCCACAATGGACGCAAGTCTGATGGAGCAACGCCGCGTGAGTGAAGAAGGGTTTCGGCTCGTAAAGCTCTGTTGGTAGTGAAGAAAGATAGAGGTAGTAACTGGCCTTTATTTGACGGTAATTACCTAGAAAGTCACGGCTAACTACGTGCCAGCAGCCGCCGTAATACGTAGGTGGCAAGCGTTGTCCGGATTTATTGGGCGTAAAGCGAGTGCAGGCGGTCCAATAAGTCTGATGTGAAAGCCTTCGGCTCAACCGGAGAATT
+
CCCCGGGGGGGGGGGDEGGGGGDEGFGGGGGGGFGGGGGGGCGGCEEFEGGGGGGGGGGGGGGGGGGEGGEGGCFGGFFFFD<<CCE=FGGC@FF7CF:FD<,?,<EF?FCCFFFFE?BFGCFFGDFFFCB<=FEFGFA<@FGGFFFEG9C>+@@CEFDGA9FGGD:CGGAAFCEC7EGGGG8CG88<F?F,8DE8C**=8/*;>CGGGGG?FG8FF*:/:=EGC5C7CCFF>F:7*CD9/5CFGGG57FG4*555<0(0*0:>F*8*./4=AFF4@F<::2AD<0;08<2:11>B998-#
@M05025:18:000000000-B3NL5:1:1101:22497:1570 1:N:0:CACTCA
CCACAAACTCCTACGGGAGGCAGCAGTGAGGAATATTGGTCAATGGGAGAGATCCTGAACCAGCCAAGCCGCGTGAGGGAAGACGGCCCTATGGGTTGTAAACCTCTTTTGTCGGAGAACAAAACCCGGGACGTGTCCCGGACTGCGTGTATCCGAAGAAAAAGCATCGGCTAACTCCGTGCCAGCAGCCGCGGTAATACGGAGGATGCGAGCGTTATCCGGATTTATTGGGTTTAAAGGGTGCGTAGGCGGTCCGTTAAGTCAGCGGTAAAATTGCGGGGCTCAACCCCGTCGAGCCGTG
+
CCCCGGGGGGGGGGGGGGGGGGGGGGGGGGGFGGGGGGGGGGGGGGGGGGGGGGGGGGGGGGGGGGGGGGGGGGGGGGGGGGGGGGGGGGGGGGGGGGGGGGGGGGGGGGGGGGGGGGGGGGGGGGGGGGCFGGGGGGGGGGGGGGGGGGGGGGGGGGGGGGGGGGGGDDGGGGGGGGCFGEGCCFGGGGGGGGGGGGGGGGGEGDGGGGGGGGEEGGGGGCEE5C7CGGGGGGGGFFGGGGGGGGG3>FGFDEFFFF?FFFCDFFDD?B:*.=FF@:>F;>FB?<:??F>(4099BFF?#
@M05025:18:000000000-B3NL5:1:1101:18078:1597 1:N:0:CACTCA
CCACAAACTCCTACGGGAGGCAGCAGTAGGGAATCTTCCACAATGGGCGAAAGCCTGATGGAGCAACGCCGCGTGAGTGAAGAAGGTTTTCGGATCGTAAAGCTCTGTTGTTGGTGAAGAAGGATAGAGGTAGTAACTGGCCCCTATTTGACGGTAATCAACCAGAAAGTCACGGCTAACTACGTGCCAGCAGCCGCGGTAATACGTAGGTGGCAAGCGTTGTCCGGATTTATTGGGCGTAAAGCGAGCGCAGGCGGAAAGATAAGTCTGATGTGAAAGCCCCCGGCTTAACCGAGGAATG
+
CCCCGGGGGGGGGGGGGGGGGGGGGGGGGGGGGGGGGGGGGGGGGGGGGGGGGGGGGGGGGGGGGGGGGGGGGGGGGGGGGGGGGGGGGGGGGGGGGFFGGGGGGGGFGGGGGGFGGGGGGGGGGGGGGGGGGGGGGGGFGFGGGGGGGGGGGGGGGGGGGGGGGGGGGGFFGGGGGGGGGGGGGGGGGGGGGGGGGCEGGCEFGGGGGGGGGGFGGFGGGEEGGGGGGDGCGGGGGGGDGGGGGGGF>BCBDFFEF@BFF7>CGFFFA44=>@@==*67(-:039>F>FBF249>FF?0#
@M05025:18:000000000-B3NL5:1:1101:23376:1617 1:N:0:CACTCA
CCACAAACTCCTACGGGAGGCAGCAGTGGGGAATATTGCACAATGGGGGAAACCCTGATGCAGCAACGCCGCGTGAGTGAAGAAGGTTTTCGGATTGTAAAGCTCTGTTAGCAGGGAAGAGGAAGGACGGTACCTGCAGAGGAAGCCACGGCTAACTACGTGCCAGCAGCCGCGGTAATACGTAGGTGGCAAGCGTTGTTCGGAATAACTGGGCGTAAAGGATGCGTAGGCGGTTAAACAAGTTATATGTTAAATATATAGGCTTAACCTGTAGAAAGCATATAAAACTGTTTAACTAGAG
+
CCCCGGGGGGGGGGGGGGGGGGGGGGGGGGGGGGGGGGGGGGGFGGGGGGGGGGGGFGGGGFGGGGGGGGGGGEGGGGFGGGGGGGGGGFGGGE@=EFGGGFGFFFGGGGGGGFFGG?EGGGGFGGGGF7FFEGGGGEDCD7<DFGGDGBEFGGGFGGGG<>FFFGGGGGC@FEGGCCFCFG>CFGGGGGFCFGGE5*BCF5:CEG?FGGGFGGGGEEEGGFG?FE*:CEGGG<C5DCFCFDFGFFGFF*:BGFFFBFFF4=FFCFFFFFFFF7F=B)0:AAFABAB?FF>A9AB>><)6#
@M05025:18:000000000-B3NL5:1:1101:19645:1623 1:N:0:CACTCA
CCACAAACTCCTACGGGAGGCAGCAGTGAGGAATATTGGTCAATGGGCTTACGCCTGAACCAGCCAAGTCGCGTGAGGGAAGACTGCCCTATGGGTTGTAAACCTCTTTTGTCAGGGAGCAATTGGCGCTACGTGTAGCGTTATCGAGAGTACCTGAAGAAAAAGCATCGGCTAACTCCGTGCCAGCAGCCGCGGTAATACGGAGGATGCGAGCGTTATCCGGATTTATTGGGTTTAAAGGGTGCGTAGGCGGAATGCCAAGTCAGCGGTAAAATCGCGGGGCTCAACCTCGCTCCGCCGA
+
CCCCGGGGGGGGGGGGGGGGGGGGGGGGGGGGGGGGGGGGGGGGGGGGGGGGGGGGGGGGGGGGGGGGGGGGGGGGGGGGGGGGGGGGGGGGGGGGGGGGGGGGGGGGGGGGGGGGGGGGGGGGGGGGGGGGGGGGGGGGGGGGGGGGGGGGGGGGGGGGGGGGGGGGGGGGGGGGFGGGGGGGGGGGGGGGGGGGGGGGGGGGGGGGGGGGGGGGGGGGGGGGGGFGGGGGGDG:CFFGGGGDGG<>>DGBD@EFFFFFFFGGG=FFFFFFFFFFD@>BFFF;:DFFFFFFF??FFFF0#
@M05025:18:000000000-B3NL5:1:1101:18031:1672 1:N:0:CACTCA
CCACAAACTCCTACGGGAGGCAGCAGTGGGGAATATTGCACAATGGGCGCAAGCCTGATGCAGCCATGCCGCGTGTATGAAGAAGGCCTTCGGGTTGTAAAGTACTTTCAGCGAGGAGGAAGGTGTTGTGGTTAATAACCACAGCAATTGACGTTACTCGCAGAAGAAGCACCGGCTAACTCCGTGCCAGCAGCCGCGGTAATACGGAGGGTGCAAGCGTTAATCGGAATTACTGGGCGTAAAGCGCACGCAGGCGGTCTGTCAAGTCGGATGTGAAATCCCCGGGCTCAACCTGGGAACA
+
CCCCGGGGGGGGGGGGGGGGGGGGGGGGGGGGGGGGGGGGGGGGGGGGGGGGGGGGGGGGGGGGGGGGGGGGGGGGGGGGGGGGGGGGGGGGGGGGGGGGGGGGGGGGGGGGGGGGGGGGGGGGGGGGGGGFGGGGGGFGGGGGGGGGFGGGGGGGGGGGGGGGGGGGFGGGFGGGGGFGGGGGGGGGGGGGGGGGGGGEGCGDGGGGGGGGGGGGGGGGGGF7FCEGGGFGGGGDCFGGGGGGGGGF@@DED:>BDFFFF@F7DFFF?E9B>66@FFA2:)497>B7:3?:2(21:?B:#
@M05025:18:000000000-B3NL5:1:1101:14492:1679 1:N:0:CACTCA
CCACAAACTCCTACGGGAGGCAGCAGTGGGGAATATTGGACAATGGGCGCAAGCCTGATCCAGCCATACCGCGTGGGTGAAGAAGGCCTTCGGGTTGTAAAGCCCTTTTGTTGGGAAAGAAATCCAGCTGGCTAATACCCGGTTGGGATGACGGTACCCAAAGAATAAGCACCGGCTAACTTCGTGCCAGCAGCCGCGGTAATACGAAGGGTGCAAGCGTTACTCGGAATTACTGGGCGTAAAGCGTGCGTAGGTGGTCGTTTAAGTCCGTTGTGAAAGCCCTGGGCTCAACCTGGGAACG
+
CCCCGGGGGGGGGGGGGGGGGGGGGGGGGGGGGGGGGGGGGGGGGGGGGGGGGGGGGGGGGGGGGGGGGGGGGGGGGGGGGGGGGGGGGGGGGGGGGGGGGGGGGGGGGGGGGGGGGGGGGGGGGGGGGGGGGGGGGGGGGGGGGGGGGGGGGGGGGGCEGGGGGGGGGGGGGGGGGGGGGGGCFFGGGGGGGGGGGGGGGGGGGG5FGGGFGGGGGGGGGGGGGGDEGGGDFGFFGFGCGDGGFGGF)8C>DF*=F>8>)5CFD**9<::6?EFFFB>2?FFFF0(4:8<070:?<:?4#
@M05025:18:000000000-B3NL5:1:1101:18072:1713 1:N:0:CACTCA
CCACAAACTCCTACGGGAGGCAGCAGTGAGGAATATTGGTCAATGGCCGCAGGGCTGAACCAGCCAAGTCGCGTGAGGGATGACGGTCCTATGGATTGTAAACCTCTTTTGTCAGGGAGCAAAGGGCGCCACGTGTGGCGCTTTGCGAGTACCTGAAGAAAAAGCATCGGCTAACTCCGTGCCAGCAGCCGCGGTAATACGGAGGATGCGAGCGTTATCCGGATTTATTGGGTTTAAAGGGTGCGCAGGCGGAATGTCAAGTCAGCGGTAAAATTTCGGGGCTCAACCCCGTCGTGCCGTG
+
CCCCGGGGGGGGGGGGGGGGGGGGGGGGGGGFGGGGGGGGGGGGGGGGGGGGGGGGGGGGGGGGGGGGGGGGGGGGGGGGGGGGGGGGGGGGGGGGGGGGGGGGGGGGGGGGGGGGGGGGGGGGGGGGGGGGGGGGGGGGGGGGCGGFGGGGGGGCGGGGGGGCGGCGGGGFGGG@FGGFFGGGGGGGGGGGEGCEGFFDGGGGGDC8CEEGGG=CE*AFGGC*:9?+0<?FDG59DFFGGGD3<CDFFFGE75)9=69@F@FFFFFF<EB?BF4=BFF>BF6<?D?<B?BFFF>FF:;0#
@M05025:18:000000000-B3NL5:1:1101:9693:1735 1:N:0:CACTCA
CCACAAACTCCTACGGGAGGCAGCAGTGGGGAATATTGCACAATGGGGGAAACCCTGATGCAGCGACGCCGCGTGAAGGAAGAAGTATCTCGGTATGTAAACTTCTATCAGCAGGGAAGAAAATGACGGTACCTGACTAAGAAGCCCCGGCTAACTACGTGCCAGCAGCCGCGGTAATACGTAGGGGGCAAGCGTTATCCGGATTTACTGGGTGTAAAGGGAGCGTAGACGGAAGAGCAAGTCTGATGTGAAAGGCTGGGGCTTAACCCCAGGACTGCATTGGAAACTGTTTTTCTAGAGG
+
CCCCGGGGFGGGGGGGEGGGDGGGGGGFGGGGGGGGGGGGGGGGGGGGGGGGGFDGGGGGGGGGGGGGGGGGGGGGGGGEFGGGGGGGG?FGGGGGGGGGGGGGGGGGGFGGG8FGGGGGGGGGFFGGGGFGGGGGGFGGGFGGGFFGEGDGGGGGGGGGGGGGFGGGGFDGGGFEEGGGGGGFDGGGEGGGGGBEGGGGGGEGGF?GFGFGGGCGGGGGGG55E5C=AFGGDDDFFFGGG7?FCC797@DFGFFFFF0553CFGB=FFFFF?F5<5F7:><??<A0>A9A>B0:95>A)#
@M05025:18:000000000-B3NL5:1:1101:17624:1775 1:N:0:CACTCA
CCACAAACTCCTACGGGAGGCAGCAGTGAGGAATATTGGTCAATGGGCTTACGCCTGAACCACCCAAGTCGCGTGAGGGAAGACTGCCCTATGGGTTGTAAACCTCTTTTGTCAGGGAGCAATTGGCGCTACGTGTAGCGTTATCGAGAGTACCTGAAGAAAAAGCACCGGCTAACTCCGTGCCAGCAGCCGCGGTAATACGGAGGATGCGAGCGTTATCCGGATTTATTGGGTTTAAAGGGTGCGTAGGCGGAATGCCAAGTCAGCGGTAAAATCGCGGGGCTCAACCTCGCTCCGCCGC
+
CCCCGGGGGGGGGGGGGGGGGGGGGGGGGGGGGGGGGGGGGGGGGGGGGGGGGGGGGGGGGGGGGGGGGGGGGGGGGGGGGGGGGGGGGGGGGGGGGGGGGGGGGGGGGGGGGGGGGGGGGGGGGGGGGGGGGGGGGGGGGGGGGGGGGGGGFGGGGGGGGGGGGGGGGGGGGGGGGFGGGGGGGGGGGGGGGGGGGGGGGGGDDGGGGGGCGGGGGGGGGGGGGEFGGGGGGGDCCFFDFGGGGDDFFFGBGFFFFFBFFFGGFFFFFF>FFFF@FF>B>>BB?<<?:BFF9??906<(#
@M05025:18:000000000-B3NL5:1:1101:11547:1827 1:N:0:CACTCA
CCACAAACTCCTACGGGAGGCAGCAGTGAGGAATATTGGTCAATGGGCGGGAGCCTGAACCAGCCAAGTCGCGTGAGGGATGACGGCCCTATGGGTTGTAAACCTCTTTTGCCGGGGAGCAAAGTGCCGCACGTGTGCGGTTTGGAGAGTACCCGGAGAAAAAGCATCGGCTAACTCCGTGCCAGCAGCCGCGGTAATACGGAGGATGCGAGCGTTATCCGGATTTATTGGGTTTAAAGGGTGCGTAGGCGGACGCTTAAGTCAGCGGTAAAATTGCGGGGCTCAACCTCGTCGAGCCGTT
+
CCCCGGGGGGGGGGGGGGGGGGGGGGGGGGGGGGGGGGGGGGGGGGGGGGGGGGGGGGGGGGGGGGGGGGGGGGGGGGGGGGGGGGGGGGGGGGGGGGGGGGGGGGGGGGGGGGGGGGGGGGGGGGGGGGGGGGGGGGGGEGGGGGGGGGGGGGGGGGGGGGGGGGGGGGGGGGGGGGGGGGGGGGGGGGGGGGGGGGGGGGGGGGGGGGGGGGGGGGGGGGGEDGGGGGGGDDDGFGGGGGGGGDDFFFGEGFFDFF?FFFGGGFFFFD?@AFFFFFF;19BFFFF:?FFFBFF>?>>,#
@M05025:18:000000000-B3NL5:1:1101:7657:1884 1:N:0:CACTCA
CCACAAACTCCTACGGGAGGCAGCAGTGAGGAATATTGGTCAATGGGCTTACGCCTGAACCAGCCAAGTCGCGTGAGGGAAGACTGCCCTACGGGTTGTAAACCTCTTTTGTCAGGGAGCAATTGGCGCTACGTGTAGCGTTATCGAGAGTACCTGAAGAAAAAGCATCGGCTAACTCCGTGCCAGCAGCCGCGGTAATACGGAGGATGCGAGCGTTATCCGGATTTATTGGGTTTAAAGGGTGCGTAGGCGGAATGCCAAGTCAGCGGTAAAATCGCGGGGCTCAACCTCGCTCCGCCGG
+
CCCCGGGGGGGGGGGGGGGGGGGGGGGGGGGGGGGGGGGGGGGGGGGGGGGGGGGGGGGGGGGGGGGGGGGGGGGGGGGGFGGGGGGGGGGGGGGGGGGGFFGGFGGGGGGGGGGGGGGGGGGGGGGGGGGGGGGGGGGGFGGGGGDGFFGGFGGGGGGGGGGGGGFEGEGGGCFGGGGGFFGGGGGGGGGGGGGGGEGGGGGGGGGGGGG55EGGGGGCFGGE5=CGGGGGGGG<FGGGGGFDDGGFF>FFGBBFF=?FFFGGGFFEF3754?FFEFBB69>FF<)(4:BBFFFFF?F0#
@M05025:18:000000000-B3NL5:1:1101:20897:1886 1:N:0:CACTCA
CCACAAACTCCTACGGGAGGCAGCAGTAGGGAATCTTCCACAATGGACGCAAGTCTGATGGAGCAACGCCGCGTGAGTGAAGAAGGGTTTCGGCTCGTAAAGCTCTGTTGGTAGTGAAGAAAGATAGAGGTAGTAACTGGCCTTTATTTGACGGTAATTACCTAGAAAGTCACGGCTAACTACGTGCCAGCAGCCGCGGTAATACGTAGGTGGCAAGCGTTGTCCGGATTTATTGGGCGTAAAGCGAGTGCAGGCGGTTCAATAAGTCTGATGTGAAAGCCTTCGGCTCAACCGGAGAATG
+
CCCCGGGGGEGGGGGGGGGGGGGGGGGGGGGGGGGGGGGFGGGGFGGGGGGGGGGGGGGGGGGGGGGGGGGGGGGGGGGGAFFGGGGGGGGGGGGGGGGFGDGGGGGGGGGGGG?F<FGFFFGG<?FECFCA<EEGG<<FGFFAFGGDF<F;FGFFEBFC<B<FA9FGC,@FFGGGD@EFE;B>B,>FGDFCGGGDGCC8?5AEFF99BECFG6*=:5=EGGEDCEG5==?:CF=FCCDD<CGGG:5>EFGFGFD35.4)67C7DFBFBFBF<FFF6BDFFF2),:>8:?<::6B91(4)#
@M05025:18:000000000-B3NL5:1:1101:18031:1894 1:N:0:CACTCA
CCACAAACTCCTACGGGAGGCAGCAGTGGGGAATATTGCACAATGGGCGAAAGCCTGATGCAGCGACGCCGCGTGAGGGATGACGGCCTTCGGGTTGTAAACCTCTTTCAGTAGGGAAGAAGCGAAAGTGACGGTACCTGCAGAAGAAGCGCCGGCTAACTACGTGCCAGCAGCCGCGGTAATACGTAGGGCGCAAGCGTTATCCGGATTTATTGGGCGTAAAGAGCTCGTAGGCGGTTTGTCGCGTCTGCCGTGAAAGTCCGAGGCTCAACCTCGGATCTGCGGTGGGTACGGGCAGACC
+
CCCCGGGGGGGGGGGGGGGGGGGGGGGGGGGGGGGGGGGGGGGGGGGGGGGGGGGGGGGGGGGGGGGGGGGGGGGGGGGGGGGGGGGGGGGGGGGGGGGGGGGGGGGGGGGFGGGGGGGFFGGGGGGGGGGGGGGGGGGGGGGGGGGGGGGGGGGGGGGGGGGGGGGGGGGGGGGGGGGGGGGGGGGGGGGGGGGGGGGGGGGFFGGCEGGGGGGGGGGGGGFGGF:FGG:CFGGGGDDGGGGGGGDB:>FFGFBF>FAF?FGG<BFFFFFFFFFBD>BFFAF;F?F139)2:9>>910.#
@M05025:18:000000000-B3NL5:1:1101:21307:1957 1:N:0:CACTCA
CCACAAACTCCTACGGGAGGCAGCAGTAGGGAATCTTCCACAATGGGCGCAAGCCTGATGGAGCAACACCGCGTGAGTGAAGAAGGGTTTCGGCTCGTAAAGCTCTGTTGTTGGAGAAGAACGTGCGTGAGAGTAACTGTTCACGCAGTGACGGTATCCAACCAGAAAGTCACGGCTAACTACGTGCCAGCAGCCGCGGTAATACGTAGGTGGCAAGCGTTATCCGGATTTATTGGGCGTAAAGCGAGCGCAGGCGGTTACTTAGGTCTGATGTGAAAGCCTTCGGCTTAACCGAAGAAGG
+
CCCCGGGGFGDGGGGFGGGGGGG;FFEEGGGFGGGGGCGFGFGGGFGGGGFEGGGFFFGGGCGFFGAFEEGGGEECEEFDFCEFF8FFG7FEGECFFFGGGGGGGEFGGFGFFFECCGGGGGGFGFGGGDG9FAEFF9DGGFGGGGGGGFGGGGG7FA;DFGCCFGECGEF;FGGCECBFABGGGGFC2,>?FGGGGGC=8/>9A80>CEGGGDFGC5C>7=5CFGC5*:3:CC>CFFGGDC*209C555CBDEBFEF7>@@CGG?*067)9<6*/994(7:)2:<913)-)33(,(2(.#
@M05025:18:000000000-B3NL5:1:1101:12618:1978 1:N:0:CACTCA
CCACAAACTCCTACGGGAGGCAGCAGTAGGGAATCTTCCACAATGGACGCAAGTCTGATGGAGCAACGCCGCGTGAGTGAAGAAGGGTTTCGGCTCGTAAAGCTCTGTTGGTAGTGAAGAAAGATAGAGGTAGTACCTGGCCTTTATTTGACGGTAATTACCTAGAAAGTCACGGCTAACTACGTGCCAGCAGCCGCGGTAATACGTAGGTGGCAAGCGTTGTCCGGATTTATTGGGCGTAAAGCGAGTGCAGGCGGTTCAATAAGTCTGATGTGAAAGCCTTCGGCTCAACCGGAGAATG
+
CCCCGGGGGGGGGGGGGGGGGGGGGGGGGGGGGGGGGGGGGGGGGGGGGGGGGGGGGGGGGGGGGGGGGGGGGGGGGGGGGGGGGGGGGGGGGGGGGGGGGGGGGGGGGGGFGGGGGGGGGGGGGGGGGGGGGGGGGGGGGGGGGGGGGGGGGGGGGGGGGGGGGGGGGGGGGGGGGGGGGGGGGDFFGGGGGGGGGGGGGGGGGGCGGGGGGGGGGGGCEGGGGGGGEEGGGGGGGGG)>DGGDDGFFFGFGFFFF)7>FFGGFFF=<FFFFFFFFFFFBB>FF?BFFFFFF>9BFB?7#
@M05025:18:000000000-B3NL5:1:1101:20972:1978 1:N:0:CACTCA
CCACAAACTCCTACGGGAGGCAGCAGTGGGGAATATTGCACAATGGGCGCAAGCCTGATGCAGCCATGCCGCGTGTATGAAGAAGGCCTTCGGGTTGTAAAGTACTTTCAGCGAGGAGGAAGGTGTTGTGGTTAATAACCGCAGCAATTGACGTTACTCGCAGAAGAAGCACCGGCTAACTCCGTGCCAGCAGCCGCGGTAATACGGAGGGTGCAAGCGTTAATCGGAATTACTGGGCGTAAAGCGCACGCAGGCGGTCTGTCAAGTCGGATGTGAAATCCCCGGGCTCAACCTGGGAACC
+
CCCCGGGGGGGGGGGGGGGGGGGGGGGGGGGGGGGGGGGGGGGGGGGGGGGGGGGGGGGGGGGGGGGGGGGGGGGGGGGGGGGGGGGGGGGGGGGGGGGGGGGGGFGGGGGGDGGGCFGEFFGGGGGGGGGGGGGGGGGGGGGGGGGGGFGGGGFGEGGGGGDGGFGGGGGGGEDDGDGGGGGGGGGGGGGGGGCEGGGGDEFFGGGGGGGEGGF?FFEGGDGGGGCEC57:CF>FDFG>DGGFDGGF@@C>DEDEFBFEF8CFGFF43:0:9FFFF4<444?FB;>>673<B?:<003-#
@M05025:18:000000000-B3NL5:1:1101:8416:1979 1:N:0:CACTCA
CCACAAACTCCTACGGGAGGCAGCAGTGGGGAATATTGGACAATGGGCGCAAGCCTGATCCAGCCATACCGCGTGGGTGAAGAAGGCCTTCGGGTTGTAAAGCCCTTTTGTTGGGAAAGAAATCCAGCCGGCTAATACCTGGTTGGGATGACGGTACCCAAAGAATAAGCACCGGCTAACTTCGTGCCAGCAGCCGCGGTAATACGAAGGGTGCAAGCGTTACTCGGAATTACTGGGCGTAAAGCGTGCGTAGGTGGTCGTTTAAGTCCGTTGTGAAAGCCCTGGGCTCAACCTGGGAACC
+
CCCCGGGGGGGGGGGGGGGGGGGGGGGGGGGGGGGGGGGGGGGGGGGGGGGGGGGGGGGGGGGGGGGGGCGGGCFGDEGGGGCFGGFFGGGGGGGGGFGGGGGGGGGGFFGGFGGGDFGGGGDGGGGGGGGGEGDFDFGGGGDFGGGFFGGGGGGGGCFFCGGFGGGGCFFGFGGGGGGGC@FGFGGFGFFGGFFGDGGGDEGGGGGGEGGGGD89FGCE=EGGFCEGGGFGFGDFFDG<DDF7CCDDDFGFD@=@>D?FFEGGGFFF<:<F?FFFFFB:?B?<FBF:?>??FFFF:??4#
@M05025:18:000000000-B3NL5:1:1101:20923:1988 1:N:0:CACTCA
CCACAAACTCCTACGGGAGGCAGCAGTAGGGAATCTTCCACAATGGGCGAAAGCCTGATGGAGCAACGCCGCGTGGGTGAAGAAGGTCTTCGGATCGTAAAACCCTGTTGTTAGAGAAGAAAGTGCGTGAGAGTAACTGTTCACGTTTCGACGGTATCTAACCAGATAGCCACGGCTAACTACGTGCCAGCAGCCGCGGTAATACGTAGGTGGCAAGCGTTATCCGGATTTATTGGGCGTAAAGGGAACGCAGGCGGTCTTTTAAGTCTGATGTGGAAGCCTTCGGCTTAACCGGAGTAGC
+
CCCCGGGGFGGGFFGGGGGGGGGDFFFGGGGGGGGGGGGGGGGGGGGGGGGGGGGGGGGGGFEGGGGGGGGGGGGGGGGGGGGGGGGGGGGGGGGGGGGGGGGEGGGGGGGGGGGGGGGGGGGGGGGFEGGFGGGGGGGGGGGGGGGGGGGGGGGGGGGGFFFGGGFFGGGGGGDEEGGGGGGEEFFGGGGGGGGGGGGGGGGGGGFFFDCGGGGFGGGGDEFGGGGD:=CFGFGGGG:DCGGGGDFF@EDECEFFDBF>BFGGGFFFFBBFFFFF=6?BFFFBFFF:>:948269>??2#
@M05025:18:000000000-B3NL5:1:1101:23916:2010 1:N:0:CACTCA
CCACAAACTCCTACGGGAGGCAGCAGTGGGGAATATTGCACAATGGGCGCAAGCCTGATGCAGCCATGCCGCGTGTATGAAGAAGGCCTTCGGGTTGTAAAGTACTTCCAGCGAGGAGGAAGGTGTTGTGGTTAATAACCGCAGCAATTGACGTTACTCGCAGAAGAAGCACCGGCTAACTCCGTGCCAGCAGCCGCGGTAATACGGAGGGTGCAAGCGTTAATCGGAATTACTGGGCGTAGAGCGCACGCAGGCGGTCTGTCAAGTCGGATGTGAAATCCCCGGGCTCAACCTGGGAACA
+
CCCCGGGGGGGGGGGGGGGGGGGGGGFGGGGGGGGGGGGGGGGGGGGGGGGGGGGGGGGGGGFGGGGGGGGGGCEEGGGGGGGGGGGGGGGGGGGCFGGGGGGGGGGGGGGGGGGGGGG>FFEGGGGGGGGCFGGGFGGGGGGGDGGGGGGGGGGGGGGGGGGGFGGGGGGGGGGGEEBFGGGDGGCFGGGGGGDGGGGGGCFGGGGGGGGGGGGGGGGGG=CFGGGGGGGGGGFGFFGDGGDGGGCED@DDGFF>D>B3FFFGGFFFBEFEFFFFFFF>7:096(3(3<<?FFFFFFF3#
@M05025:18:000000000-B3NL5:1:1101:8748:2017 1:N:0:CACTCA
CCACAAACTCCTACGGGAGGCAGCAGTAGGGAATCTTCCACAATGGGCGCAAGCCTGATGGAGCAACACCGCGTGAGTGAAGAAGGGTTTCGGCTCGTAAAGCTCTGTTGTTGGAGAAGAACGTGCGTGAGAGTAACTGTTCACGCAGTGACGGTATCCAACCAGAAAGTCACGGCTAACTACGTGCCAGCAGCCGCGGTAATACGTAGGTGGCAAGCGTTATCCGGATTTATTGGGCGTAAAGCGAGCGCAGGCGGTTGCTTAGGTCTGATGTGAAAGCCTTCGGCTTAACCGAAGAAGG
+
CCCCGGGGGGGGGGGGGGGGGGGGGGGGGGGGGGGGGGGGGGGGGGGGGGGGGGGGGGGGGGGGGGGGGGGGGGGGGGGGGGGGGGGGGGGGGGGGGEGGGGGGGGGGGGFGGGGGGGGGGGGGGFFFGGGFGFGGGGGGGGGGGGDGGGGGGGEGGGGGGGGGGGGGGGGGGGGGGCGGGGGGGGGGGGGGGGGGGGGGCEGGGF@FFEGGGFFGGGGGEDGGGDGECECGGGFGFGGDGGGGGDCE>EGEGBFFF>>@FFFCCFFFBFBFBFFFF=>0::A2::>:>DFFAFB>BF5(#
@M05025:18:000000000-B3NL5:1:1101:13274:2097 1:N:0:CACTCA
CCACAAACTCCTACGGGAGGCAGCAGTGGGGAATATTGCACAATGGGGGAAACCCTGATGCAGCAACGCCGCGTGAGTGAAGAAGGTTTTCGGATTGTAAAGCTCTGTTAGCAGGGAAGAGGAAGGACGGTACCTGCAGAGGAAGCCACGGCTAACTACGTGCCAGCAGCCGCGGTAATACGTAGGTGGCAGGCGTTGTTCGGAATAACTGGGCGTAAAGGATGCGTAGGCGGTTAAACAAGTTATATGTTAAATATATAGGCTTAACCTGTAGAAAGCATATAAAACTGTTTAACTAGAG
+
CCCCGGGGGGGGGGGGGGGGGGGGGGGGGGGGGGGGGGGGGGGGGGGGGGGGGGGGGGGGGGGGGGGGGGGGGGGGGGGGGGGGGGGGGGGGGGGGGGGGGGGGGGGGGGGGGGGGGGGGGGGGGGGGGGGGGGGGGGGGGGGGGGGGGGGGGGGGGGGGGGGGGGGGGGGGGGGGGGGGGGGGGGGGGGGGGGGGGGGGGGGGGGGGGGGGGGGGGGGGGGGGGGGGGEGGGDGGGGGGGGGGGGGFFFGFGFFFFFFFFFGGFFFFAFFFFFFF?FBFFFBBFBAF?AABFFBFFAF4#
@M05025:18:000000000-B3NL5:1:1101:12250:2135 1:N:0:CACTCA
CCACAAACTCCTACGGGAGGCAGCAGTAGGGAATCTTCCACAATGGACGCAAGTCTGATGGAGCAACGCCGCGTGAGTGAAGAAGGGTTTCGGCTCGTAAAGCTCTGTTGGTAGTGAAGAAGGATAGAGGTAGTAACTGGCCTTTATTTGACGGTAATTACCTAGAAAGTCACGGCTAACTACGTGCCAGCAGCCGCGGTAATACGTAGGTGGCAAGCGTTGTCCGGATTTATTGGGCGTAAAGCGAGTGCAGGCGGTTCAATAAGTCTGATGTGAAAGCCTTCGGCTCAACCGGAGAATG
+
CCCCGGGGGGGGGGGGGGGGGGGGGGGGGGGGGGGGGGGGGGGGGGGGGGGGGGGGGGGGGGGGGGGGGGGGGGGGGGGGGGGGGGGGGGGGGGGGGGGGGGGGGGGGGGGGGGGGGGGGGGGFFGGGGGGGGGGGGGGGGGGGDFGGGGGGGGGGGGGGGGGFGGGGGGGGGGGGEGGGCFGGGFCF,@CFCGEEGGCGEGFGGGGFGGGGGGGGGGEGGGGGFGD5C7EFCDCCGGGGGD<>GGC:7@GFDFBEE86BFFGGG?7*)/4=9FF?FF>0184<0(3:<FF:01;16(82#
@M05025:18:000000000-B3NL5:1:1101:20996:2143 1:N:0:CACTCA
CCACAAACTCCTACGGGAGGCAGCAGTGGGGAATATTGCACAATGGGGGAAACCCTGATGCAGCAACGCCGCGTGAGTGAAGAAGGTTTTCGGATTGTAAAGCTCTGTTAGCAGGGAAGAGGAAGGACGGTACCTGCAGAGGAAGCCACGGCTAACTACGTGCCAGCAGCCGCGGTAATACGTAGGTGGCAAGCGTTGTTCGGAATAACTGGGCGTAAAGGATGCGTAGGCGGTTAAACAAGTTATATGTTAAATATATAGGCTTAACCTGTAGAAAGCATATAAAACTGTTTAACTAGAG
+
CCCCGGGGFGGGGGGGGGGGGGGGGGFGGGGGGGGGGGGGGGGGGGGGGGGGGGGGGGGGFAFGGGGGGEGGGGGGGGGGGGGGGGFCFGGGGDGDGGGGGGGFGGGGGGGGGGGGGGGFFDFFGGGFFFGFFGGGGGGCGGGGGGGGGGGGGGGGGGGGGFGGGGGGGGGGGGGEEEGDCGGGGGFGGGGGGFG@8CGGGGGGGGGGGGGGGGGCCCFFGGGGGGGGEGGGGCD<CCFD*9::DGGF?6CFGFFFFFFFFFFGGF??D47F<=FBFFF?9>ABB>A<4AD>2429>A2.#
@M05025:18:000000000-B3NL5:1:1101:13756:2161 1:N:0:CACTCA
CCACAAACTCCTACGGGAGGCAGCAGTAGGGAATCTTCCACAATGGACGCAAGTCTGATGGAGCAACGCCGCGTGAGTGAAGAAGGGTTTCGGCTCGTAAAGCTCTGTTGGTAGTGAAGAAAGATAGAGGTAGTAACTGGCCTTTATTTGACGGTAATTACCTAGAAAGTCACGGCTAACTACGTGCCAGCAGCCGCGGTAATACGTAGGTGGCAAGCGTTGTCCGGATTTATTGGGCGTAAAGCGAGTGCAGGCGGTTCAATAAGTCTGATGTGAAAGCCTTCGGCTCAACCGGAGAATT
+
CCCCGGGGGGGGGGGGGGGGGGGGGGGGGGGGGGGGGGGGGGGGGGGGGGGGGGGGGGGGGGGGGGGGGGGGGGGGGGGGGGGGGGGGGGGGGGGGGGGGGGGGGGGGGGGGGGGGGFGGGGGGGGGGGGGGGGGGGGGGGGGGGGGGGGGGGGGGGGGGGGGGGGGGGGGGGGGGGGGGGGFECFGGGGGGGGDGDEGGGGGFCFFGGGGGGGGGFGGEE=:FGDGGG5EGGGGGGGGGGGC>FDDFFFGFGFFFF>>>FFGFGFF4>FAFF=???=A?F?DFFFFF<D?BBFFFB0<3#
@M05025:18:000000000-B3NL5:1:1101:18616:2172 1:N:0:CACTCA
CCACAAACTCCTACGGGAGGCAGCAGTAGGGAATCTTCCACAATGGGCGAAAGCCTGATGGAGCAACGCCGCGTGAGTGAAGAAGGTTTTCGGATCGTAAAGCTCTGTTGTTGGTGAAGAAGGATAGAGGTAGTAACTGGCCCCTATTTGACGGTAATCAACCAGAAAGTCACGGCTAACTACGTGCCAGCAGCCGCGGTAATACGTAGGTGGCAAGCGTTGTCCGGATTTATTGGGCGTAAAGCGAGCGCAGGCGGAAAGATAAGTCTGATGTGAAAGCCCCCGGCTTAACCGAGGAATA
+
CCCCGGGGGGGGGGGGGGGGGGGGGGGGGGGGGGGGGGGGGGGGGGGGGGGGGGGGGGGGGGGGGGGGGGGGGGGGGGGGGGGGGGGGGGGGGGGGGGGGGGGGGGGFGGGGGGGGGGGGGGGGGGGGGGGGGGGGGGGGGFGGGGGGGGGGGEGGGGGGGGGEGFGGGGFFGGGGGGGGGGGGGGGGGGGGGGGGGGGEECGGGGFGFDGGGGGGGGGEGGGGGGGDCEGGGFFGGGGGGGGGGGGFFFGFDFFFF>1DF4CFGFFFFF46>FFFFFFFFF:BB>F9BBFFAFFFB>B)#
@M05025:18:000000000-B3NL5:1:1101:19289:2181 1:N:0:CACTCA
CCACAAACTCCTACGGGAGGCAGCAGTAGGGAATCTTCCACAATGGGCGAAAGCCTGATGGAGCAACGCCGCGTGAGTGAAGAAGGTTTTCGGATCGTAAAGCTCTGTTGTTGGTGAAGAAGGATAGAGGTAGTAACTGGCCCCTATTTGACGGTAATCAACCAGAAAGTCACGGCTAACTACGTGCCAGCAGCCGCGGTAATACGTAGGTGGCAAGCGTTGTCCGGATTTATTGGGCGTAAAGCGAGCGCAGGCGGAAAGATAAGTCTGATGTGAAAGCCCCCGGCTTAACCGAGGAATC
+
CCCCGGGGGGGGGGGGGGGGGGGGGGGGGGGGGGGGGGGGGGGGGGGGGGGGGGGGGGGGGGGGGGGGGGGGGGGGGGGGGGGGGGGGGGGGGGGGGGGGGGGGGGGGGGGGGGGGGGGGGGGGGGGGGGFGGFGGGGGGGGGGGGGGGGGGGGGGGGGGGGGGGGGGGGGGGGGGGGGGGGGGGGGGGGGGGGGGGGGGGGGGGGAFGGEFGFGGFCGGGCCCGGGGG5FF>F>FFFGCDDGGGGCB:DGFGFEFF>>FFFGGGF?FA?<@2**9?FFF0:?FB>>>FFFFFFFFB9B)#
@M05025:18:000000000-B3NL5:1:1101:21199:2206 1:N:0:CACTCA
CCACAAACTCCTACGGGAGGCAGCAGTAGGGAATCTTCCACAATGGACGCAAGTCTGATGGAGCAACGCCGCGTGAGTGAAGAAGGGTTTCGGCTCGTAAAGCTCTGTTGGTAGTGAAGAAAGATAGAGGTAGTAACTGGCCTTTATTTGACGGTAATTACCTAGAAAGTCACGGCTAACTACGTGCCAGCAGCCGCGGTAATACGTAGGTGGCAAGCGTTGTCCGGATTTATTGGGCGTAAAGCGAGTGCAGGCGGTTCAATAAGTCTGATGTGAAAGCCTTCGGCTCAACCGGAGAATC
+
CCCCGGGGGGGGGGGGGGGGGGGGGGGGGGGGGGGGGGGGGGGGGGGGGGGGGGGGGGGGGGGGGGGGGGGGGGGGGGGGGGGGGGGGGGGGGGGGGGGGGGGGGGGGGGGGGGGGGGGGFGGGGGGGGGGCGFGGGGGGGGGGGGGGGGGGGGGGGGGGGGGGGGGGGGGGGGGGGGGGGGGGGGGGGGGGGGGGGGGGDEFGGGGGGGGGGGGG5FEEGG=EGEGGECGGGGFCGGGGDD5CFGGFFFGFGFFBE)4;6BFFGFF?<4<FFFFFFFFB03<?F?FBB?FFFFFFF>:.#
@M05025:18:000000000-B3NL5:1:1101:23989:2214 1:N:0:CACTCA
CCACAAACTCCTACGGGAGGCAGCAGTGGGGAATATTGGACAATGGGCGCAAGCCTGATCCAGCCATACCGCGTGGGTGAAGAAGGCCTTCGGGTTGTAAAGCCCTTTTGTTGGGAAAGAAATCCAGCCGGCTAATACCTGGTTGGGATGACGGTACCCAAAGAATAAGCACCGGCTAACTTCGTGCCAGCAGCCGCGGTAATACGAAGGGTGCAAGCGTTACTCGGAATTACTGGGCGTAAAGCGTGCGTAGGTGGTTATTTAAGTCCGTTGTGAAAGCCCTGGGCTCAACCTGGGAAAG
+
CCCCGGGGGGGGGGGGGGGGGGGGGGGGGGGGGGDGGFFGGGGGGGCGFCFGGGGGGGFGCFFG<FFCFFGGGGGDEGGGGGGGGGGGGGGGGDGGGGGGGGGGGGGCFFFF8FGCFGGGEF9,BEEDD:@CCCFDFF8,C,8D>=F,D7FCEGEG+>>FCF@FDFFGFGF7AF7BE@EGC;DEGF>:CEGG6EFDCEGE=CFC+A=EEGDGGGGGFGGGGGEFGEGG5FEFGFCC4CDCGDGCGGDEBBGFDB*95)2@/9CFC?FFAF<@?EFFFFBF718?1<0((53?4((((.((#
@M05025:18:000000000-B3NL5:1:1101:16523:2229 1:N:0:CACTCA
CCACAAACTCCTACGGGAGGCAGCAGTAGGGAATCTTCCACAATGGACGAAAGTCTGATGGAGCAACGCCGCGTGAGTGAAGAAGGGTTTCGGCTCGTAAAGCTCTGTTGGTAGTGAAGAAAGATAGAGGTAGTAACTGGCCTTTATTTGACGGTAATTACTTAGAAAGTCACGGCTAACTACGTGCCAGCAGCCGCGGTAATACGTAGGTGGCAAGCGTTGTCCGGATTTATTGGGCGTAAAGCGAGTGCAGGCGGTTCAATAAGTCTGATGTGAAAGCCTTCGGCTCAACCGGAGAATC
+
CCCCGGGGGGGGGGGGGGGGGGGGGGGGGGGGGGGGGGGGGGGGGGGGGGGGGGGGGGGGGGGGGGGGGGGGGGGGGGGGGGGGGGGGGGGGGGGGGGGGGGGGGGGGGGGGGGGGGGGGGGGGGGGGGGGGGGGGGGGGGGGGGGGGGGGGGGGGGGGGGGGGGGGGGGGFGGGGGEGGGGGGGGGGGGGGGGGGGGGGGGGGGGGGFEGGGGGCDCECE5>FC=EEGGGGGGGGGFGDDDCFGGDFFFF=D>@DF59EF97DGFF?4B97<BFFF?AF7?4.8?>13<??(76(4914#
@M05025:18:000000000-B3NL5:1:1101:15463:2231 1:N:0:CACTCA
CCACAAACTCCTACGGGAGGCAGCAGTAGGGAATCTTCCACAATGGGCGCAAGCCTGATGGAGCAACACCGCGTGAGTGAAGAAGGGTTTCGGCTCGTAAAGCTCTGTTGTTGGAGAAGAACGTGCGTGAGAGTAACTGTTCACGCAGTGACGGTATCCAACCAGAAAGTCACGGCTAACTACGTGCCAGCAGCCGCGGTAATACGTAGGTGGCAAGCGTTATCCGGATTTATTGGGCGTAAAGCGAGCGCAGGCGGTTGCTTAGGTCTGATGTGAAAGCCTTCGGCTTAACCGAAGAAGC
+
CCCCGGGGGGGGGGGGGGGGGGGGGGGGGGGGGGGGGGGGGGGGGGGGGGGGGGGGGGGGGGGGGGGGGGGGGGGGGGGGGGGGGGGGGGGGGGGGGGGGGGGFGGGGGGGGGGGGGGGGGGGGCGGGGGGGGGGGGGGGGGGGGGGGGGGGGGGGGGGGGGGGGGGGGGGGGGGGGGGGGGGGGGGGGGGGGGFGGGGGGGGGGGFGGGGGGGGGGGGGGDGGGEGGGDGGGGGGGGGGGGGGGGGEDFGFGFFFFFBFFFFGGFFF<FAFFF?FFFF7:?25?<9<BFF<3>F9>6B(#
@M05025:18:000000000-B3NL5:1:1101:14962:2249 1:N:0:CACTCA
CCACAAACTCCTACGGGAGGCAGCAGTAGGGAATCTTCGGCAATGGACGGAAGTCTGACCGAGCAACGCCGCGTGAGTGAAGAAGGTTTTCGGATCGTAAAACTCTGTTGTTAGAGAAGAACAAGGATGAGAGTAGAATGTTCATCCCTTGACGGTATCTAACCAGAAAGCCACGGCTAACTACGTGCCAGCAGCCGCGGTAATACGTAGGTGGCAAGCGTTGTCCGGATTTATTGGGCGTAAAGCGAGCGCAGGCGGTTGCTTATGTCTGATGTGAAAGCCCCCGGCTCACCCGGGGTGG
+
CCCCGGGGGGGGGGGGGGGGGGGGGGFGGGGGGGGGGGGGGGGGGGGGGGGGGGGGGGGGGGGGGGGGGGGGGGGGGFGGGFGGGGFGGGGGGGGGGGGGGFGGGGGGGGGGGGGGGGGGGGGGGGGGGGGGCFGGGFFGGGFFFFFFFGGGGGGGGFGGGGGGG7<<FFFGGGGGGGGGGGGGGGGGGGFGGFGGGGGECE=CGGG9BFGEGGFFCGGE/:=ECC>EEGGGCFGF=FFDDCG3FG3>5)75<@;>DFBE)>FFG*9/)9)*)*/9@F2).46?09>B61))409699,3#
@M05025:18:000000000-B3NL5:1:1101:20156:2276 1:N:0:CACTCA
CCACAAACTCCTACGGGAGGCAGCAGTGGGGAATATTGGACAATGGGGGGAACCCTGATCCAGCCATGCCGCGTGTGTGAAGAAGGCCTTATGGTTGTAAAGCACTTTAAGCGAGGAGGAGGCTACTGAGACTAATACTCTTGGATAGTGGACGTTACTCGCAGAATAAGCACCGGCTAACTCTGTGCCAGCAGCCGCGGTAATACAGAGGGTGCGAGCGTTAATCGGATTTACTGAGCGTAAAGCGTGCGTAGGCGGCTTTTTAAGTCGGATGTGAAATCCCCGAGCTTAACTTGGGCAA
+
CCCCGGGGGGGGGGGGGFGGEGGGGGGFGGGEGGGGGGGGGGFGGGGGGGGGGGGGGGFGGGGGGGGFGAFGGFGGGGGFDCGFFGGGFAFGGGGFGGGGGGGGGGGGGGGGGFEEGGGGGGFCFGGGFGGGGGFGGGGGGGCCAFCFGGGCFEFFFEGGGGGGGGGGEFGGGFGGG8ECGFGFGGGGEGGGGGCGGGGG=EGGGGFG+@@?5EEGGGEGGCGEGGFECGEFCFFFGGGGGGC<FFG@BDD:C5@F@79BB@GGGF?FFDF3(.?F4=A>DB?FF9>9>:6:A9<<>?(2#
@M05025:18:000000000-B3NL5:1:1101:14992:2342 1:N:0:CACTCA
CCACAAACTCCTACGGGAGGCAGCAGTAGGGAATCTTCCACAATGGGCGCAAGCCTGATGGAGCAACACCGCGTGAGTGAAGAAGGGTTTCGGCTCGTAAAGCTCTGTTGTTGGAGAAGAACGTGCGTGAGAGTAACTGTTCACGCAGTGACGGTATCCAACCAGAAAGTCACGGCTAACTACGTGCCAGCAGCCGCGGTAATACGTAGGTGGCAAGCGTTATCCGGATTTATTGGGCGTAAAGCGAGCGCAGGCGGTTGCTTAGGTCTGATGTGAAAGCCTTCGGCTTAACCGAAGAAGG
+
CCCCGGGGGGGGGGGGGGGGGGGGGGGGGGGGGGGGGGGGGGGGGGGGGGGGGGGFFGGGGGGGGGGGGGGGGGGGGGGGGGGGGGGGGGGGGGGGGGGGGGGGGGGGGGGGGGGGFGGGGGGGGGGFGGGGGCGGGGGGGFCFGGGGGGGGGGGGGGGGGGFCGGGGGACGGGGGGG??CFGGGGGGGFGGFGGGGGGEGGGGCF9CGGGGGGGGGGGGEGGGGGGG5:FFFFFGFGGGGGGG:<DBFFGEDDFFFFFF>*:DGFFF9F>?BBF*7=A:BFAFBF>FBFABFF9;(8:2#
@M05025:18:000000000-B3NL5:1:1101:21696:2357 1:N:0:CACTCA
CCACAAACTCCTACGGGAGGCAGCAGTGGGGAATATTGCACAATGGGGGAAACCCTGATGCAGCAACGCCGCGTGAGTGAAGAAGGTTTTCGGATTGTAAAGCTCTGTTAGCAGGGAAGAGGAAGGACGGTACCTGCAGAGGAAGCCACGGCTAACTACGTGCCAGCAGCCGCGGTAATACGTAGGTGGCAAGCGTTGTTCGGAATAACTGGGCGTAAAGGATGCGTAGGCGGTTAAACAAGTTATATGTTAAATATATAGGCTTAACCTGTAGAAAGCATATAAAACTGTTTAACTAGAT
+
CCCCGGGGGGGGGGGGGGGGGGGGGGFGGGGGEGGGGGGGGGGGGGGEEGGGGDGGGGFGGGGGGGFGGGDGGGGCCFFGFGGGGGEEEDFGDCEEFGGGGGGGGGGGGGGGGGGGC=FFGGFGFGGGGG=FGFGGGGGGGGD@FGGGGDGGGGFGGGGGEF>FCF7>FGGGGGGGGGFFGGGGGGGFGGGGGGGGGGCFFEE=?CGC<@F6EGDGGGGGF6CCGGGGDGGCD>C<C>FGDFFFG7:@==D?FBFFFFFFF4C<7FFB<?<7A?FF?F::B9AB)443)46:>ABF2)..#
@M05025:18:000000000-B3NL5:1:1101:7097:2369 1:N:0:CACTCA
CCACAAACTCCTACGGGAGGCAGCAGTAGGGAATCTTCCACAATGGGCGAAAGCCTGATGGAGCAACGCCGCGTGGGTGAAGAAGGTCTTCGGATCGTAAAACCCTGTTGTTAGAGAAGAAAGTGCGTGAGAGTAACTGTTCACGTTTCGACGGTATCTAATCAGAAAGCCACGGCTAACTACGTGCCAGCAGCCGCGGTAATACGTAGGTGGCAAGCGTTATCCGGATTTATTGGGCGTAAAGGGAACGCAGGCGGTCTTTTAAGTCTGATGTGAAAGCCTTCGGCTTAACCGGAGTAGG
+
CCCCGGGGGGGGGGGGGGGGGGGGGGGGGGGGGGGGGGGGGGGGGGGGGGGGGGGGGGGGGGGGGGGGGGGGGGGGGGGGGGGGGGGGGGGGGGGGGGGGGGGGGGGFGGGGGGGGGGGGGGGGDGGGGGGGGGGGGGGGGGGGGGGGGGGGGGGGGGGGGGGGGGGGGGGGGGGGGGGGFGGGGGGGGGGGGGGGGGGGGGGGGGGGGGGGGGGGGGGGGDGGGGGGCEGGGGGGGGGGC*9FGGGF>EGDDFFFFDFFB?FGGFFF>FBFFFFFFF>?:BFBFFFFBF<AF(13><B4#
@M05025:18:000000000-B3NL5:1:1101:9163:2383 1:N:0:CACTCA
CCACAAACTCCTACGGGAGGCAGCAGTGGGGAATATTGCACAATGGGCGCAAGCCTGATGCGGCCATGCCGCGTGTATGAAGAAGGCCTTCGGGTTGTAAAGTACTTTCAGCGAGGAGGAAGGCATTGTGGTTAATAACCGCAGTGATTGACGTTACTCGCAGAAGAAGCACCGGCTAACTCCGTGCCAGCAGCCGCGGTAATACGGAGGGTGCAAGCGTTAATCGGAATTACTGGGCGTAAAGCGCACGCAGGCGGTCTGTCAAGTCGGATGTGAAATCCCCAGGCTCAACCTGGGAACT
+
CCCCGGGGGGGGGGGGGGGGGGGGGGGGGGGFGGGGGGGGGGGGGGGGGGGGGGGGGGGGGGGGGGGGGGGGGGGGGGGGGGGGGGGGGGGGGGGGGGGGGGGGGGGGGGGGGGGGGGGGGGGGGGGGGGGGGGGGGGGGGGGGGGGGGGGGGGGGGGGGGGGGGGGGGGGGGGGGGGGGGGGGGGGGGGGGGGGGGGGGGGGGGGGGGGGGGGGGGGGGGGGGGGGGGGFGGGGGCDGDGGGGGGGDFFGFDBFFFFFFFFGCDFFFFFF@BFFFBFFABFFFFFFFF?F?<FFF:<?3#
@M05025:18:000000000-B3NL5:1:1101:18059:2457 1:N:0:CACTCA
CCACAAACTCCTACGGGAGGCAGCAGTAGGGAATCTTCCACAATGGGCGCAAGCCTGATGGAGCAACACCGCGTGAGCGAAGAAGGGTTTCGGCTCGTAAAGCTCTGCTGTTGGAGAAGAAGGTGCGTGAGAGTAACTGTTCAAGCAGTGACGGTATTCAACCCGAAAGTCACGGCTAACTACTTGCCAACAGCCGCGGTCATACGTAGGTGGCAAGCGTTATCCGGATTTATTGGGCGTAAAGCGAGCGCAGGCGGTTGCTTAGGTCTGATTTCAAAGCCTTCGACTTACCCGAAGAAGG
+
CCCCFFGGGEFCFEGCC;CGGECFFF@EGCFF8<CCFGG9EFGFFF@FED@CCFGGFFG9FG<FG<@@BFBCC@=FC,86@:,=,<,4CF9,+CBCEEGG7,9F8,9FFGG?FG,BEE<FF,BEFF+BB@F,=A,AC9E:<<,,CF8B@,8@+6+86,,,,3@+3+++@==,><FC@882?EF;,?,,>,*6BEG7B*4**31+>*5>2333768==FGGCCCF95/*71<<7C>FFCD<)**2:)7)0.9<9;@5)74)7*2*7*9764)/)1***9)((55),(-4(5)25((19((.#
@M05025:18:000000000-B3NL5:1:1101:8645:2478 1:N:0:CACTCA
CCACAAACTCCTACGGGAGGCAGCAGTGGGGAATATTGCACAATGGGGGAAACCCTGATGCAGCAACGCCGCGTGAGTGAAGAAGGTTTTCGGATTGTAAAGCTCTGTTAGCAGGGAAGAGGAAGGACGGTACCTGCAGAGGAAGCCACGGCTAACTACGTGCCAGCAGCCGCGGTAATACGTAGGTGGCAAGCGTTGTTCGGAATAACTGGGCGTAAAGGATGCGTAGGCGGTTAAACAAGTTATATGTTAAATATATAGGCTTAACCTGTAGAAAGCATATAAAACTGTTTAACTATAG
+
CCCCGGGGGGGGGGGGGGGGGGGGGGFGGGGGGGGGGGGGGGGGGGGGGGDGGGGGGGGGGGGGGGGGGGGGGGGGGGGGGGGGGGFGGGGGGFGGGGGGGGGFFGGGGGGGGGGGGGGGGGGGGGGGGGGGGGGGGFGGGGGGGGGGGGGGGGGGGGGGGGGGGGGGGGGGGGGGGGGGGGGGGGGGFGGGGGGGGGGGGGGGGGDGGG?EFGGGGGGGGGGGGGCEGGGGG<DDGGGGGGGGGGGFFFGFG??FFFFFFF:FGFFFA??B<FFF6;??D<>A<A22>>>A<AA<ABB9#
@M05025:18:000000000-B3NL5:1:1101:7199:2502 1:N:0:CACTCA
CCACAAACTCCTACGGGAGGCAGCAGTGGGGAATATTGCACAATGGGGGAAACCCTGATGCAGCAACGCCGCGTGAGTGAAGAAGGTTTTCGGATTGTAAAGCTCTGTTAGCAGGGAAGAGGAAGGACGGTACCTGCAGAGGAAGCCACGGCTAACTACGTGCCAGCAGCCGCGGTAATACGTAGGTGGCAAGCGTTGTTCGGAATAACTGGGCGTAAAGGATGCGTAGGCGGTTAAACAAGTTATATGTTAAATATATAGGCTTAACCTGTAGAAAGCACATAAAACTGTTTAACTAGAG
+
CCCCGGGGGGGGGGGGGGGGGGGGGFCFGGGGGGGGGGGGGGGGGGGGGGGGGGGGGGGGGGGGGGGGGDGGGEGEFEGGGGGGFGCEFGGGGGGGGGGGGGDF=<FGGGFFGGGGGGGGGGFFFGGGGGGEGGFFGGCDGGFFGGGGGGGGGGGGGGGGFDEFFCFGGGGGGGGGC@GGGGFFGGFFGGGGCFGGGGGGFEGGDGGGGFF6=5CCCGGGFFFFF5:CCEGGGCCDFGGGGFGC77C?F*:FD?=@=@9FF@C7>FFF3@:FBBBFF6:7:(49AABF>BFF4>9:4<2-#
@M05025:18:000000000-B3NL5:1:1101:13303:2558 1:N:0:CACTCA
CCACAAACTCCTACGGGAGGCAGCAGTAGGGAATCTTCGGCAATGGACGCAAGTCTGACCGAGCAACGCCGCGTGAGTGAAGAAGGTTTTCGGATCGTAAAACTCTGTTGTTAGAGAAGAACAAGGATGAGAGTAGAATGTTCATCCCTTGACGGTATCTAACCAGAAAGCCACGGCTAACTACGTGCCAGCAGCCGCGGTAATACGTAGGTGGCAAGCGTTGTCCGGATTTATTGGGCGTAAAGCGAGCGCAGGCGGTTTCTTAAGTCTGATGTGAAAGCCCCCGGCTCAACCGGGGAGG
+
CCCCGGGGGGGGGGGGGGGGGGGGGGGGGGGGGGGGGGGGGGGGGGGGGGGGGGGGGGGGGGGGGGGGGGGGGGGGGGGGGGGGGGGGGGGGGGGGGGGGGGGGGGGGGGCGGGGGGGFGGGFFGGFFFFFFGFFGGGGGGGGGGGFGGGGGGGGGGGGGGGGCFFGGGGFFGGGGGGGFFGGGGFFCGGFGGGGGGGGGGGDDFDG99CEGGGGGGGD7E=7EFFED5:*AD7CGGCGDDD<CGFDDFEGFGEF@B>93<FGGGB?F<FF?>?BF47:A(:::1>>>9B<?BBF96>>>#
@M05025:18:000000000-B3NL5:1:1101:18232:2700 1:N:0:CACTCA
CCACAAACTCCTACGGGAGGCAGCAGTGGGGAATATTGGACAATGGGCGCAAGCCTGATCCAGCCATACCGCGTGGGTGAAGAAGGCCTTCGGGTTGTAAAGCCCTTTTGTTGGGAAAGAAATCCAGCCGGCTAATACCTGGTTGGGATGACGGTACCCAAAGAATAAGCACCGGCTAACTTCGTGCCAGCAGCCGCGGTAATACGAAGGGTGCAAGCGTTACTCGGAATTACTGGGCGTAAAGCGTGCGTAGGTGGTCGTTTAAGTCCGTTGTGAAAGCCCTGGGCTCAACCTGGGAACC
+
CCCCGGGGGGGGGGGGGGGGGGGGGGGGGGGGGGGGGGGGGGGGGGGGGGGGGGGGGGGGGGGGGGGGGGGGGGGGGGGGGGGGGGGGGGGGGGGGGGGGGGGGGGGGGGGGGGGFGGGGGGGGGGGGGGGGGGGGGGGGGGDFGGGGGGGGGGGGGGGGGGGGGGFCFGGGGGGGGGGGGGFGGGGGGFGGGGGGGGGG=EGGGGGGGGGGGGGGGGGGGGEGGGGCEGGGGGGGFFGGGGGGGGGEFF>DDEFFFE<EBEFGFFFF)7?FB7BF=44?4473<BFF?DDBFBF?F?>:#
@M05025:18:000000000-B3NL5:1:1101:7991:2707 1:N:0:CACTCA
CCACAAACTCCTACGGGAGGCAGCAGTAGGGAATCTTCCACAATGGACGCAAGTCTGATGGAGCAACGCCGCGTGAGTGAAGAAGGGTTTCGGCTCATAAAGCTCTGTTGGTAGTGAAGAAAGATAGAGGTAGTAACTGGCCTTTATTTGACGGTAATTACCTAGAAAGTCACGGCTAACTACGTGCCAGCAGCCGCGGTAATACGTAGGTGGCAAGCGTTGTCCGGATTTATTGGGCGTAAAGCGAGTGCAGGCGGTTCAATAAGTCTGATGTGAAAGCCTTCGGCTCAACCGGAGAATC
+
CCCCGGGGGGGGGGGGGGGGGGGGGGGGGGGGGGGGGGGGGGGGGGGGGGGGGGGGGGGGGGGGGGGGGGGGGGGGGGGGGGGGGGGGGGGEDGGGGGFGGGGGGGGGGGGGGGGGGGGGFGGFGGGGGGGGGGGGGGGGGGGGCFGGGFGGGGGGDEGGGGGG@FGGGGGCFCCGGGGGGGGGGGFGGGGGGGGGGGGGGGGGGGAEGGGGGGGGGGGGGGE91AEGGDEGGGGGGGGDDGGGGGGFFFC@G53B>807@BFFGFB4<?A=AFFFF6)11?<>6291<?<?:>BFFF:2#
@M05025:18:000000000-B3NL5:1:1101:7682:2717 1:N:0:CACTCA
CCACAAACTCCTACGGGAGGCAGCAGGGAATCTTCCACAATGGACGCAAGTCTGATGGAGCAACGCCGCGTGAGTGAAGAAGGGTTTCGGCTCGTAAAGCTCTGTTGGTAGTGAAGAAAGATAGAGGTAGTAACTGGCCTTTATTTGACGGTAATTTCCTAGAAAGTCACGGCTAACTACGTGCCAGCAGCCGCGGTAATACGTAGGTGGCAAGCGTTGTCCGGATTTATTGGGCGTAAAGCGAGTGCAGGCGGTTCAATAAGTCTGATGTGAAAGCCTTCGGCTCAACCGGAGAATTGCC
+
CCCCGGGGGGGGGGGGGGGGGGGGGGGGGGGGGGGGGGGGGGGGGGGGGGGGGGGGGGGGGGGGGGGGGGGGGGGGGGGGFFGGGGGGGGGGGGGGGGGGGGGGGGGGGGGGGGGGGGGGGGGGGGGGGGGGGGGGGGGGGGGGGGGGGGGGGGGGGGGGGGGGGGGGGCFGGGGGGGGGGGGGGCGGGFGGGGGGGEGGGGGGFGGGGGGGGGGGGGGG9CEGEGEFGCGFGGGGGGGGFGDDGGGFFFGFGE53>?AFFFFGGFFFFFDFAFFFFFFFFFFF:6BD??FBFFFF<A<.#
@M05025:18:000000000-B3NL5:1:1101:18487:2740 1:N:0:CACTCA
CCACAAATTCCTACGGGAGGCAGCAGTAGGGAATCTTCCACAATGGACGAAAGTCTGATGGAGCAACGCCGCGTGAGTGAAGAAGGGTTTCGGCTCGTAAAGCTCTGTTGGTAGTGAAGAAAGATAGAGGTAGTAACTGGCCTTTATTTGACGGTAATTACTTAGAAAGTCACGGCTAACTACGTGCCAGCAGCCGCGGTAATACGTAGGTGGCAAGCGTTGTCCGGATTTATTGGGCGTAAAGCGAGTGCAGGCGGTTCAATAAGTCTGATGTGAAAGCCTTCGGCTCAACCGGAGAATC
+
CCCCGGGGGGGGGGGGGGGGGGGGGGGGGGGGGGGGGGGGGGGGGGGGGGGGGGGGGGGGGGGGGGGGGGGGGGGGGGGGGGGGGGGGGGGGGGGGGGGGGGGGGGGGGGGGGGGFGGGFFGGGGGGGGGGGGGGGGGGGGGGGGGGGGGGGGGEGGGGGGGGGGGGGGGGGGGGGGGGGGGGGGGGGGGGGGGGGGGGGGGGGGGFGGGGCFGGGGGGGGGGGGGGGGGFGGGGGGGGGGGGG7>5@BFGFGFDFF>9EB=GGGBFFFFAFFFFFFFABB?BF?:>FFFF?F>;BFF<<#
@M05025:18:000000000-B3NL5:1:1101:23138:2811 1:N:0:CACTCA
CCACAAACTCCTACGGGAGGCAGCAGTAGGGAATCTTCCACAATGGACGCAAGTCTGATGGAGCAACGCCGCGTGAGTGAAGAAGGGTTTCGGCTCGTAAAGCTCTGTTGGTAGTGAAGAAAGATAGAGGTAGTAACTGGCCTTTATTTGACGGTAATTACCTAGAAAGTCACGGCTAACTACGTGCCAGCAGCGGCGGTAATACGTAGGTGGCAAGCGTTGTCCGGATTTATTGGGCGTAAAGCGAGTGCAGGCGGTTCAATAAGTCTGATGTGAAAGCCTTCGGCTCCACCGGAGAAAA
+
CCC@CF<E-C;EEGGCEGGEFECCC<EDEDFCGF<,6C@E<CFFF?FFEF@7CFGCFFFGF@FCF@DFCGCBF=F?CGD<FEEGEDGFGEFGEGFGGEGGGF<:EFE,BBC=BEC<EAF9A<FGGGGGEGFB@FGFCFDGGF9AFGDFGFGGGGGDGGFGGGFDDECFGGEC;FEDEGFGGG6CGDD7;EGD6E*:5::E5E9@@GGGFGGG5C9<55=7*::CEGGE*13<FGG4<*97CD3*:7*<B>7*:8:3)0()8*:*:8975/)*.9*9=42:00<>??0(((.4:9;499((#
@M05025:18:000000000-B3NL5:1:1101:24076:2858 1:N:0:CACTCA
CCACAAACTCCTACGGGAGGCAGCAGTAGGGAATCTTCCACAATGGACGCAAGTCTGATGGAGCAACGCCGCGTGAGTGAAGAAGGGTTTCGGCTCGTAAAGCTCTGTTGGTAGTGAAGAAAGATAGAGGTAGTAACTGGCCTTTATTTGACGGTAATTACCTAGAAAGTCACGGCTAACTACGTGCCAGCAGCCGCGGTAATACGTAGGTGGCAAGCGTTGTCCGGATTTATTGGGCGTAAAGCGAGTGCAGGCGGTTCAATAAGTCTGATGTGAAAGTCTTCGGCTCAACCGGAGAATC
+
CCCCGGGGGGGGGGCGE;FCCGEEGGGGGGEAFGFGGGGGEFFGGFGGGGGGGGGGGGGGGGGGFGGGGEEGGGG7CEAFEFEGGGGFFGFFDGFEGGDFDEGGGGFGGGFGGC<BA,CFFGG8F<FFGC=EEFGGGFFGFFGG9AFGGDGFGGGGGG,D,FFFDFGGADFFF7B>EEGGGGG58DFFFDGGGGG>CEEGGG,99;4ACCFD=GGGGDEC==EGGGC=A5?9CFCFGCDGGGC7CDGF@3C?*;BEF>657=FGF?81<@A?)96**04)64>>BB08<FDF?0261>03#
@M05025:18:000000000-B3NL5:1:1101:8675:2863 1:N:0:CACTCA
CCACAAACTCCTACGGGAGGCAGCAGTAGGGAATCTTCCACAATGGACGAAAGTCTGATGGAGCAACGCCGCGTGAGTGAAGAAGGGTTTCGGCTCGTAAAGCTCTGTTGGTAGTGAAGAAAGATAGAGGTAGTAACTGGCCTTTATTTGACGGTAATTACTTAGAAAGTCACGGCTAACTACGTGCCAGCAGCCGCGGTAATACGTAGGTGGCAAGCGTTGTCCGGATTTATTGGGCGTAAAGCGAGTGCAGGCGGTTCAATAAGTCTGATGTGAAAGCCTTCGGCTCAACCGGAGAATA
+
CCCCGGGGGGGGGGGGGEGGGGGGGGGGGGGGGGGGGGGGGGGGGGGGGGGGGGGGGGGGGGGGGGGGGGGGGGGGGGGGGGGGGGGGGGGGGGGGGGFGGGGGGGGGGGGGGGGGGGGGGGGGGGGGGGGGGGGGGGGGGGGGGGGGGGGGGGGGGGGGGGGGGGGFGGGGGGGGGGGGGGGGGGGGFGFGGGGGGGGGGGGGFFGGGGGGGGGGFGGGGGGFGCEG>CFEFFGGGGGGGGGGGGGFFFGFGFFFF7>:=?>CFFFFFFABFFFFFFB??F7BBFF?????F>B091?4#
@M05025:18:000000000-B3NL5:1:1101:23184:2871 1:N:0:CACTCA
CCACAAACTCCTACGGGAGGCAGCAGTAGGGAATCTTCCACAATGGACGCAAGTCTGATGGAGCAACGCCGCGTGAGTGAAGAAGGGTTTCGGCTCGTAAAGCTCTGTTGGTAGTGAAGAAAGATAGAGGTAGTAACTGGCCTTTATTTGACGGTAATTCCCTAGAAAGTCACGGCTAACTACGTGCCAGCAGCCGCGGTAATACGTAGGTGGCAAGCGTTGTCCGGATTTATTGGGCGTAAAGCGAGTGCAGGCGGTTCAATAAGTCTGATGTGAAAGCCTTCGGCTCAACCGGAGAATG
+
CCCCGGGGGGGGGGGGGGGGGGGGGGGGGGGGGGGGGGGGGGGGGGGGGGGGGGGGGGGGGGGGGGGGGGGGGGGGGGGGGGGGGGGGGGGGGGGGGGGGGGGGGFGGGGGGGGFEFGGGGGGGGGGGGGFGGGGGGGGGGGGGGGGGGGGGGGGGGGGGGGGGGGGGGGGGGGGGGGGGGGGGGGGEGGGGGGGGGGGGGGCDFG6AFGGGGDDGGGGGEC=FGGDEEEFGFGGCCGDGGGGGGGGFFFGFFFFFF>9>F4CCGBBFFFBFBF?FFFAFBBABF:08:??F?>>BFB(.#
@M05025:18:000000000-B3NL5:1:1101:12462:2894 1:N:0:CACTCA
CCACAAACTCCTACGGGAGGCAGCAGTAGGGAATCTTCCACAATGGACGAAAGTCTGATGGAGCAACGCCGCGTGAGTGAAGAAGGGTTTCGGCTCGTAAAGCTCTGTTGGTAGTGAAGAAAGATAGAGGTAGTAACTGGCCTTTATTTGACGGTAATTACTTAGAAAGTCACGGCTAACTACGTGCCAGCAGCCGCGGTAATACGTAGGTGGCAAGCGTTGTCCGGATTTATTGGGCGTAAAGCGAGTGCAGGCGGTTCAATAAGTCTGATGTGAAAGCCTTCGGCTCAACCGGAGAATG
+
CCCCGGGGGGGGGGGGGGGGGGGGGGGGGGGGGGGGGGGGGGGGGGGGGGGGGGGGGGGGGGGGGGGGGGGGGGGGGGGGGGFGGGGGGGGGGGGGGGGGGGGGFGGFGGGGGGGGGGGGGGGGGGGGGGGGGGGGGGGGGGGGGGGGGGGGGGGGGGGGGGGGGGGGGGGGGGGGGGGGGGGGGG>FGGGGGGGGGGGGCGGGFGGGGGGGGGGGGGGGEGGGGGGCCGGGGGGFGFGGGCGGGGGFEFGFGFFFF7(>=?FGGFFFAFABBB?FFFBF?:A<?BFFF???FF>>FFB2#
@M05025:18:000000000-B3NL5:1:1101:8326:2911 1:N:0:CACTCA
CCACAAACTCCTACGGGAGGCAGCAGTGAGGAATATTGGACAATGGGCGCAAGCCTGATCCAGCCATACCGCGGGGGTGAAGAAGGCCTTCGGGTTGTAAAGCCCTTTTGTTGGGAAAGAAATCCAGCCGGCTAATACCTGGTTGGGATGACGGTACCCAAAGAATAAGCACCGGCTAACTTCGTGCCAGCAGCCGCGGTAATACGAAGGGTGCAAGCGTTACTCGGAATTACTGGGCGTAAAGCGGGCGTAGGGGGTTATTTAAGTTCTTTGTGAAAGCCCTGGGCTCAACCTGGGAACT
+
CCCCGGGC9EFGGFGGGCCFGECCFFFEGGGFGGFFGGFGFFGGGGGGCEFGDFGGGGAFFDFGGGGGFGGGG+@FEGGGGGGFGGGGGGGGGGGGDFGGGCEFCFFFGGDFDFFFFFFGGGGG8=DFGGGFGGGAFGEFFFFCEDFD>CECCCCBF9CGGFGGGCFFGGGGGGGGCGGF@F9EGGGGGFGG>EBCC:5:CEFGGGG=8CGGGGGGC=C7C=CFF5EGCFC7DD7CF4711CC:*))...17)<)<>5(7=67:>6**)*-14*)1=F2(,421(((,34<(::?B<:?(#
@M05025:18:000000000-B3NL5:1:1101:6146:2987 1:N:0:CACTCA
CCACAAACTCCTACGGGAGGCAGCAGTAGGGAATCTTCCACAATGGACGCAAGTCTGATGGAGCAACGCCGCGTGAGTGAAGAAGGGTTTCGGCTCGTAAAGCTCTGTTGGTAGTGAAGAAAGATAGAGGTAGTAACTGGCCTTTATTTGACGGTAATTACCTAGAAAGTCACGGCTAACTACGTGCCAGCAGCCGCGGTAATACGTAGGTGGCAAGCGTTGTCCGGATTTATTGGGCGTAAAGCGAGTGCAGGCGGTTCAATAAGTCTGATGTGAAAGCCTTCGGCTCAACCGGAGAATC
+
CCCCGGGGGGGGGGGGGGGGGGGGGGGGGGGGGGGGGGGGGGGGGGGGGGGGGGGGGGGGGGGGGGGGGGGGGGGGGGGGGGGGGGGGGGCFGGGGGGGGGGGGGGGGGGGFGFGGGGGGGGGFGGGGGGEGGGGGGGGFGEG,EEGAFGGGGGCFGFFEEADEGFGGGGGGGGGGGGGGGFGGGGGFGGGGFGG7EGGGGGGGGGGGGDFGGGGGGGGEEGGGFEEE*=+=CCCCFGGGGGGFGDDEFFG=D5BFF77>FFFCC=@@AF29<BFFFF27:027?B>41)2?BBFF>;:4#
@M05025:18:000000000-B3NL5:1:1101:20770:2998 1:N:0:CACTCA
CCACAAACTCCTACGGGAGGCAGCAGTGGGGAATATTGCACAATGGGGGAAACCCTGATGCAGCAACGCCGCGTGAGTGAAGAAGGTTTTCGGATTGTAAAGCTCTGTTAGCAGGGAAGAGGAAGGACGGTACCTGCAGAGGAAGCCACGGCTAACTACGTGCCAGCAGCCGCGGTAATACGTAGGTGGCAAGCGTTGTTCGGAATAACTGGGCGTAAAGGATGCGTAGGCGGTTAAACAAGTTATATGTTAAATATATAGGCTTAACCTGTAGAAAGCATATAAAACTGTTTAACTAGAC
+
CCCCGGGGGGGGGGGGGGGGGGGGGGGGGGGGGGGGGGGGGGGGGGGGGGGGGGGGGGGGGGGGGGGGGGGGGGGGGGGGGGGGGGGGGGGGGGGGGGGGGGGGGGGGGGGGGGGGGGGGGGGGGGGGGGGGGGGGGGGGGGGGGGGGGGGGGGGGGGGGFFGGGGGGGGGGGGGGGGGGGGGGGGGGGGFGGGGGGGGGGGGGGFGGGGGGGGGGGGFG7=FGGGGGGGGEG5CGGGGGGGGFGGGFFFGFGFFFFFFFFFGGGFFFFFFFBFFFFFFFFFFF29AF:BFFFA<AFFF4#
@M05025:18:000000000-B3NL5:1:1101:15825:3000 1:N:0:CACTCA
CCACAAACTCCTACGGGAGGCAGCAGCCGCGGTAATACGTAGGTCCCGAGCGTTGTCCGGATTTATTGGGCGTAAAGCGAGCGCAGGCGGTTTGATAAGTCTGAAGTTAAAGGCTGTGGCTCAACCATAGTTCGCTTTGGAAACTGTCAAACTTGAGTGCAGAAGGGGAGAGTGGAATTCCATGTGTAGCGGTGAAATGCGTAGATATATGGAGGAACACCGGTGGCGAAAGCGGCTCTCTGGTCTGTAACTGACGCTGAGGCTCGAAAGCGTGGGGAGCGAACAGGATTAGAAACCCCGC
+
CCCCGGGGGGGGGGGGGGGGGGGGGGGGGGGGGGGGGGGGGGGGGGGGGGGGGGGGGGGGGGGGGGGGGGGGGGGGGGGGGGGGGGGGGGGGGGGGGGGGGGGGGGGGGGGGGGGGGGGGGGGGGGGGGGGGGGGGGGGGGGGGGGGGGGGGGGGGGGGGGGFGGGGGGGGGGGGGGGGGGGGGGGGGGGGGGGGGGGGGGGGGGGGGGGGGGGGGGGGGGGGGGGGGGGGGGGGGGGGGGGGGGGGFFFGFGFFFFFFFFFGGGFFFB>:@:DEEFDFBBB>;9<BBFFFFFFFFF?:>#
@M05025:18:000000000-B3NL5:1:1101:24971:3017 1:N:0:CACTCA
CCACAAACTCCTACGGGAGGCAGCAGTAGGGAATCTTCCACAATGGACGAAAGTCTGATGGAGCAACGCCGCGTGAGTGAAGAAGGGTTTCGGCTCGTAAAGCTCTGTTGGTAGTGAAGAAAGATAGAGGTAGTAACTGGCCTTTATTTGACGGTAATTACCTAGAAAGTCACGGCTAACTACGTGCCAGCAGCCGCGGTAATACGTAGGTGGCAAGCGTTGTCCGGATTTATTGGGCGTAAAGCGAGTGCAGGCGGTTCAATACGTCTGACGTGAAAGCCTTCGGCTCAACCGGAGAATG
+
CCCCGGGGGGGGGFGGGDGGGGGGGGFFGGGGGGGGGGFGGFGGGGGGGGGGGGGGGGGGGGGGGGGGGGGGGGGGGEGGGGGDFGGEFGGGGGGGGGEGGGGFGFFFGGGGGGGEFGGGGGGGGGFGGGGGGGGGFGGGGGFGGCAEF<FFCCCFFGGC9FFGGGFGFGAGGCG@GGDGFGGEGFGG9,@,DC8CD5://*=<E8<EGDFFFG=FFCE*:=*=<=7=CC6CFF7>*9<DGDC7F373877FFFEBFF9501:7*)18?FBF08377741<0-)-864:821?0(,43(-#
@M05025:18:000000000-B3NL5:1:1101:25413:3192 1:N:0:CACTCA
CCACAAACTCCTACGGGAGGCAGCAGTAGGGAATCTTCGGCAATGGACGCAAGTCTGACCGAGCAACGCCGCGTGAGTGAAGAAGGTTTTCGGATCGTAAAACTCTGTTGTTAGAGAAGAACAAGGATGAGAGTAGAATGTTCATCCCTTGACGGTATCTAACCAGAAAGCCACGGCTAACTACGTGCCAGCAGCCGCGGTAATACGTAGGTGGCAAGCGTTGTCCGGATTTATTGGGCGTAAAGCGAGCGCAGGCGGTTTCTTAAGTCTGATGTGAAAGCCCCCGGCTCAACCGGGGAGC
+
CCCCGGGGGGGGGGGGGGGGGGGGGGGGGGGGGGGGGGGGGGGGGGGGGGGGGGGGGGGGGGGGGGGGGGGGGGGGGGGGGGGGGFGGGGGGGGGGGGGGGGGGFGGFGGGGGGGGGGGGGGGGGGGGGGGGGGGGGGGGGGGGGGGGGGGGGGCFGGGGGGGGGGGGGGCEGGGGGGGGGGGGGGGGGGGGGGGGGGGGGCEGGGGGGGGGGGGGGGGGGGGEFCEGGGGGGGGFGFDDGGGGGGGFFFGFGDEFEEFF3BGGF@FFFF<FAFFFFFAF<7:1314;9BFFF09BFFBF#
@M05025:18:000000000-B3NL5:1:1101:8747:3205 1:N:0:CACTCA
CCACAAACTCCTACGGGAGGCAGCAGTGGGGAATATTGCACAATGGGGGAAACCCTGATGCAGCAACGCCGCGTGAGTGAAGAAGGTTTTCGGATTGTAAAGCTCTGTTAGCAGGGAAGAGGAAGGACGGTACCTGCAGAGGAAGCCACGGCTAACTACGTGCCAGCAGCCGCGGTAATACGTAGGTGGCAAGCGTTGTTCGGAATAACTGGGCGTAAAGGATGCGTAGGCGGTTAAACAAGTTATATGTTAAATATATAGGCTTAACCTGTAGAAAGCATATAAAACTGTTTAACTAGAG
+
CCCCGGGGGGGGGGGGGGGGGGGGGGGGGGGGGGGGGGGGGGGGGGGGGGGGGGGGGGGGGGGGGGGGGGGGGGGGGGGGGGGGGGGGGGGGGGGGGGGGGGGGGGGGGGGGGGGGGGGGGGGGGGGGGGGGGGGGGGGGGGGGGFGGGGGGGGGGGGGGGGGGGGGGGGGGGGGEGGGGGGGGGGFGGGGGGGGGGGGGGGGGGGGGGGGGGGG>EEGGGGGGGGGGGGGGGCDGGGGGGGFFGGGFFFGFG?FFFFFFFBCFGFFF<8:FFFFF?F0>B45<>AFFFF<>AFBB<AA<#
@M05025:18:000000000-B3NL5:1:1101:14074:3239 1:N:0:CACTCA
CCACAAACTCCTACGGGAGGCAGCAGTGGGGAATATTGCACAATGGGCGAAAGCCTGATGCAGCGACGCCGCGTGAGGGATGACGGCCTTCGGGTTGTAAACCTCTTTCAGTAGGGAAGAAGCGAAAGTGACGGTACCTGCAGAAGAAGCGCCGGCTAACTACGTGCCAGCAGCCGCGGTAATACGCAGGGCGCAAGCGTTATCCGGATTTATTGGGCGTAAAGAGCTCGTAGGCGGTTTGTCGCGTCTGCCGTGAAAGTCCGATGCTCAAACCCGGACCTGCGGTGGGTACGGGCAGACA
+
<CCCF9CCEGCFFCFGGGC:6FGEEFCFGGE78CFFGEDGGF8@FG<<FG@:@FEAF8ECFF<F@FDGEE+>FC:BFCCCECFGEG>CFCED+FFEEGEGFFGFEGGFGGCAFAFGC=CGG@<@=FE@DFCFGG:F<>=FFFGFCFB<FCE>CGCBFGGFFEFGGC:CFFFFCCF>CEGGG5CCGC*=EG>*?E88?CECC**A<:EC5*9+CC:?C5CEDG5<9:*<3*2:**97DDGCD*:D*5508;C6D)7.>B>FF?D3*.7@4?<*8>5>D3((.81196,7((.5((-4((-.#
@M05025:18:000000000-B3NL5:1:1101:9044:3315 1:N:0:CACTCA
CCACAAACTCCTACGGGAGGCAGCAGTAGGGAATCTTCCACAATGGACGCAAGTCTGATGGAGCAACGCCGCGTGAGTGAAGAAGGGTTTCGGCTCGTAAAGCTCTGTTGGTAGTGAAGAAAGATAGAGGTAGTAACTGGCCTTTATTTGACGGTAATTACCTAGAAAGTCACGGCTAACTACGTGCCAGCAGCCGCGGTAATACGTAGGTGGCAAGCGTTGTCCGGATTTATTGGGCGTAAAGCGAGTGCAGGCGGTTCAATAAGTCTGATGTGAAAGCCTTAGGCTCAACCGGAGAATA
+
CCCCGGGGGGGGGGGGGGGGGGGGGFGGGGGGGGGGGGGGGGGGGGGGGGGGGGGGGGGGGGGGGGGGGEGGGGGGGGGFCFEFGGGGGGGGGGFDGFGFFGGGGGGGGGGGCFFGFEFCEGGGGGFGGGFFGGGGGGFGGGGCFCFGGGGGGGEGGGGGGGGGGGGDFGCFFGGGGEDGCGGGGGFGFCGGGGGDG8EGGGGGCF1CCGFCDFFGG5C:C5:<<CGE*C9EGFGFDGGGDGFGFD:DBFF?DF:>>)4;?BGGDFF?AF2FFB=46*4<(52<<<BF:<7?FFFF0344#
@M05025:18:000000000-B3NL5:1:1101:23394:3319 1:N:0:CACTCA
CCACAAACTCCTACGGGAGGCAGCAGTAGGGAATCTTCCACAATGGACGAAAGTCTGATGGAGCAACGCCGCGTGAGTGAAGAAGGGTTTCGGCTCGTAAAGCTCTGTTGGTAGTGAAGAAAGATAGAGGTAGTAACTGGCCTTTATTTGACGGTAATTACTTAGAAAGTCACGGCTAACTACGTGCCAGCAGCCGCGGTAATACGTAGGTGGCAAGCGTTGTCCGGATTTATTGGGCGTAAAGCGAGTGCAGGCGGTTCAATAAGTCTGATGTGAAAGCCTTCGGCTCAACCGGAGAATG
+
CCCCGGGGGGGGGGGGGFGGGGGGGGGGGGGGGGGGGGGGGGGGGGGGGGGGGGGGGGGGGGGGGGGGGGGGGGGGGGGFGGGGGGGGGGGGGGGGGGGGGGGFFGGFFGGGGGGGGGGGGGGGGGGGGGGGGGGGGGGGGGGGGGGGGGGGGGGGDGGGGGGGGGGGGGGGGGGGGGGGGGGGGGGGGGGGFGGGGGGGGCFGGGGGGGFGGGGGFGGCGGGGGGGEGGFFGFFGFGGDDGGGDG350>GFGFEBFF1>BFGG:*9F<=AFF66@FFF:7:738(-8<2<:39B994:.#
@M05025:18:000000000-B3NL5:1:1101:10558:3332 1:N:0:CACTCA
CCACAAACTCCTACGGGAGGCAGCAGTGGGGAATATTGCACAATGGGCGAAAGCCTGATGCAGCGACGCCGCGTGAGGGATGACGGCCTTCGGGTTGTAAACCTCTTTCAGTAGGGAAGAAGCGAAAGTGACGGTACCTGCAGAAGAAGCGCCGGCTAACTACGTGCCAGCAGCCGCGGTAATACGTAGGGCGCAAGCGTTATCCGGATTTATTGGGCGTAAAGAGCTCGTAGGCGGTTTGTCGCGTCTGCCGTGAAAGTCCGAGGCTCAACCTCGGATCTGCGGTGGGTACGGGCAGACC
+
CCCCGGGGGGGGGGGGGGGGGGGGGGGGGGGGGGGGGGGGGGGGGGGGGGGGGGGGGGGGGGGGGGGGGGGGGGGGGGGGGGGGGGGGGGGGGGGGGGGGGGGGGGGGGGGGGGGGGGGGGGGGGGGGGGGGGGGGGGGGGGGGGGGGGGGGGGGGGGGGGGGGGGGGGGGGGGGGGGGEEGGGGGGGGGGGGGGGGFGGGGGGGGGG>EGGGGGGGGGGGGCFCGGGGGEGDGGGGGCGGFCGGGGEFFGFGFD>FFFFFFGGGFFF?@?7<?F>>5:9AFFFFBF;9927?BFF>0:4#
@M05025:18:000000000-B3NL5:1:1101:12310:3398 1:N:0:CACTCA
CCACAAACTCCTACGGGAGGCAGCAGTGGGGAATATTGGACAATGGGCGCAAGCCTGATCCAGCCATACCGCGTGGGTGAAGAAGGCCTTCGGGTTGTAAAGCCCTTTTGTTGGGAAAGAAATCCAGCCGGCTAATACCTGGTTGGGATGACGGTACCCAAAGAATAAGCACCGGCTAACTTCGTGCCAGCAGCCGCGGTAATACGAAGGGTGCAAGCGTTACTCGGAATTACTGGGCGTAAAGCGTGCGTAGGTGGTTATTTAAGTCCGTTGTGAAAGCCCTGGGCTCAACCTGGGAACG
+
CCCCGGGGGGGGGGGGDFGGGGGGDGFGGGGGGGGGGGGGGGGGGGGGGGGGGGGGGGGGGGGGGGGGGGGGGGGGGGFGGFFGGGGGGGGGGGGEGGGGGGGGFCEEFFFDFGGFGGGGGGFEGGFEDGGGGGGFFDGGGGGGGGGGGDCFGGGFEFFGGGGGGGGFFGGF7:FE8EGGGGFEGGEF9,BCCGGGGGGGGGGGGGFEEGGGGGGGFDEGGGG?CGEGEECFGGGGGFGDGGC>*)17:DGFGF@FFD6@*/7>FFFFBDBFBFDFFFF?03:<BB07:723:4::(2>-#
@M05025:18:000000000-B3NL5:1:1101:8938:3430 1:N:0:CACTCA
CCACAAACTCCTACGGGAGGCAGCAGTGGGGAATATTGCACAATGGGCGAAAGCCTGATGCAGCGACGCCGCGTGAGGGACGACGGCCTTCGGGTTGTAAACCTCTTTCAGTAGGGAGGAAGCGAAAGTGACGGTACCTGCAGAAGAAGCGCCGGCTAACTACGTGCCAGCAGCCGCGGTAATACGTAGGGCGCAAGCGTTATCCGGATTTATTGGGCGTAAAGAGCTCGTAGGCGGTTTGTCGCGTCTGCCGTGAAAGTCCGAGGCTCAACCTCGGATCTGCGGTGGGTACGGGCAGACA
+
CCCCGGGGGGGGGGGGGGGGGGGGGGGGGGGGGGGGGGGGGGGGGGGGGGGGGGGGGGGGGGGGGGGGGGGGGGGGGGGGGGGGGGGGGGGGGGGGGGGGGGGGGGGGGFGGFFGGGGEEGGGGGGGGGGGGGGGGGGGGGGGGGGGFGGGGGGGDGGGGGGFGGGGGGGGGGGGGDGGE7EGGGGGGGGGGGGGGGGGGGGGGGGG=CEGCGCFGGGGGGGGFEFAFFEGDGGFDG37DDGGGGGGFFFFFG@:FFFFFFFGGGFFFFFFFFF?:B3:9<AFFFBB>>>A01,49>B0(#
@M05025:18:000000000-B3NL5:1:1101:11764:3448 1:N:0:CACTCA
CCACAAACTCCTACGGGAGGCAGCAGTGGGGAATATTGCACAATGGGCGCAAGCCTGATGCAGCCATGCCGCGTGTATGAAGAAGGCCTTCGGGTTGTAAAGTACTTTCAGCGAGGAGGAAGGCATTGTGGTTAATAACCGCAGTGATTGACGTTACTCGCAGAAGAAGCACCGGCTAACTCCGTGCCAGCAGCCGCGGTAATACGGAGGGTGCAAGCGTTAATCGGAATTACTGGGCGTAAAGCGCACGCAGGCGGTCTGTCAAGTCGGATGTGAAATCCCCGGGCTCAACCTGGGAACC
+
CCCCGGGGGGGGGGGGGGGGGGGGGGGGGGGGGGGGGGGGGGGGGGGGGGGGGGGGGGGGGGGGGGGGGGGGGGGGGGGGGGGGGGGGGGGGGGGGGGGGGGGGGGGGGGGGGGGGGGGGGGGGGGGGGGGGGGGGGGGGGGGGGGGGGGGGGGGGGGGGGGGGGGGGGGGGGGGGGGGGGGGGGGGGGGGGGGGGGGGGGGGGGGGGGGGGGGGGGGGGGGGGGGGGGGGGGGGGGGGGGGGGGGGFFFGEGFFFFFFFFFGGGFFFFFFF>FFFFBD2??BFFBFB?FF?????F::4#
@M05025:18:000000000-B3NL5:1:1101:20314:3566 1:N:0:CACTCA
CCACAAACTCCTACGGGAGGCAGCAGTAGGGAATCTTCCACAATGGACGAAAGTCTGATGGAGCAACGCCGCGTGAGTGAAGAAGGGTTTCGGCTCGTAAAGCTCTGTTGGTAGTGAAGAAAGATAGAGGTAGTAACTGGCCTTTATTTGACGGTAATTACTTAGAAAGTCACGGCTAACTACGTGCCAGCAGCCGCGGTAATACGTAGGTGGCAAGCGTTGTCCGGATTTATTGGGCGTAAAGCGAGTGCAGGCGGTTCAATAAGTCTGATGTGAAAGCCTTCGGCTCAACCGGAGAATC
+
CCCCGGGGGGGGGGGGGGGGGGGGGGGGGGGGGGGGGGGGGGGGGGGGGGGGGGGGGGGGGGGGGGGGGGGGGGGGGGGGGGGGGGGGGGGGGGGGGGGGGGGGGGGGGGGGGGGGGGGGGGGGGGGGGGGGGGGGGGGGGGGGGGGGGGGGGGGGGGGGGGGGGGGGGGGGGGGGGGGGGGGGGGGGGGGGGGGGGGGGGGGGGGGGGGGGFGGGGGGGGGGGGCE5CGFFGGGGGFDGDGGFFGGE@FGFGFFD@71DF=FCDFFFAFDBBFFFFFFFFFF?F?FFBFFFFF>FFF?8#
@M05025:18:000000000-B3NL5:1:1101:11985:3585 1:N:0:CACTCA
CCACAAACTCCTACGGGAGGCAGCAGTGGGGAATATTGGACAATGGGCGCAAGCCTGATCCAGCCATACCGCGTGGGTGAAGAAGGCCTTCGGGTTGTAAAGCCCTTTTGTTGGGAAAGAAATCCAGCCGGCTAATACCTGGTTGGGATGACGGTACCCAAAGAATAAGCACCGGCTAACTTCGTGCCAGCAGCCGCGGTAATACGAAGGGTGCAAGCGTTACTCGGAATTACTGGGCGTAAAGCGTGCGTAGGTGGTTATTTAAGTCCGTTGTGAAAGCCCTGGGCTCAACCTGGGAACT
+
CCCCGGGGGGGGGGGGGGGGGGGGGGGGGGGGGGGGGGGGGGGGGGGGGGGGGGGGGGGGGGGGGGGGGGGGGGGGGGGGGGGGGGGGGGGGGGGGGGGGGGGGGGGGGGGGGGGGGGGGGGGGGGGGGGGDGGFGGGGGGGGGGGGGFGGGGGGGGGGGGGGGGGGGGGGGGGGG>EGGGGGGGGGGGFGGGGGEGDEEECF9CFC=GGGFEGGCDFEGECGEGGGCCFFFGGCCFGDDG<F7CDC)<>D>DDFFFE1F46:7:@FFAE:?B:@?==>07?BF<?F:?FF?F?FF:1::#
@M05025:18:000000000-B3NL5:1:1101:6321:3623 1:N:0:CACTCA
CCACAAACTCCTACGGGAGGCAGCAGTGGGGAATATTGGGCAATGGGCGCAAGCCTGACCCAGCAACGCCGCGTGAAGGAAGAAGGCTTTCGGGTTGTAAACTTCTTTTCTCAGGGACGAAGCAAGTGACGGTACCTGAGGAATAAGCCACGGCTAACTACGTGCCAGCAGCCGCGGTAATACGGAGGATGCGAGCGTTATCCGGATTTATTGGGTTTAAAGGGTGCGTGGGCGGACGCTTAAGTCAGCGGTAAAATTGCGGGGCTCAACCTCGTCGAGCCGTTGAAACTGGGTGCCTTGG
+
CCCCGGGGGGGGGGGGGGGGGGGGGGGGGGGGGGGGGGGGGGGGGGGGGGGGGGGGGGGGGGGGGGGGGGGGGGGGGGGGGGGGGGGGGGGGGGGGGGGGGGGGGGGGGGGGGGGGGGGGGGGGGGGGGGGGGGGGGGGGGGGGGGGGGGGGGGGGGGGGGGGGGGGGGGGGGGGGGG5EGGGGGGGGDGGGGGEGGGGGGGGGGGDGFGGGFGG5=EFGCCCGGDGG=CEGGGGGGGDDGDGGFFGFFFGED5=@FFFFFDGGDDF=>7:F?BFB@BFFFFF::64<ABAB:7:01:>,#
@M05025:18:000000000-B3NL5:1:1101:14062:3665 1:N:0:CACTCA
CCACAAACTCCTACGGGAGGCAGCAGTGAGGAATATTGGTCAATGGGCTTACGCCTGAACCAGCCAAGTCGCGTGAGGGAAGACTGCCCTATGGGTTGTAAACCTCTTTTGTCAGGGAGCAATTGGCGCTACGTGTAGCGTTATCGAGAGTACCTGAAGAAAAAGCATCGGCTAACTCCGTGCCAGCAGCCGCGGTAATACGGAGGATGCGAGCGTTATCCGGATTTATTGGGTTTAAAGGGTGCGTAGGCGGAATGCCAAGTCAGCGGTAAAATCGCGGGGCTCAACCTCGCTCCGCCGA
+
CCCCGGGGGGGGGGGGGGGGGGGGGGGGGGGGGGGGGGGGGGGGGGGGGGGGGGGGGGGGGGGGGGGGGGGGGGGGGGGGGGGGGGGGGGGGGGGGGGGGGGGGGGGGGGGGGGGGGFFGGGGGGGGGGGGGGGGGGGGGGGGGGGGGGFGGGGGGGGGGGGGGGGGGGGGGGGGGGGGGGGGGGGGGGGGGGGGGGGGGGGGGGGGGGGEEEEGGGGGGGGGGGGGFGFFFFGCD4CFGGDGGGGGFFEGFGDFFFFFFFFGGGFFFFB9@FFFFFFFF>FF>B<?F:>B:B<<BF:?0#
@M05025:18:000000000-B3NL5:1:1101:7298:3679 1:N:0:CACTCA
CCACAAACTCCTACGGGAGGCAGCAGTAGGGAATCTTCCACAATGGACGCAAGTCTGATGGAGCAACGCCGCGTGAGTGAAGAAGGGTTTCGGCTCGTAAAGCTCTGTTGGTAGTGAAGAAAGATAGAGGTAGTAACTGGCCTTTATTTGACGGTAATTACCTAGAAAGTCACGGCTAACTACGTGCCAGCAGCCGCGGTAATACGTAGGTGGCAAGCGTTGTCCGGATTTATTGGGCGTAAAGCGAGTGCAGGCGGTTCAATAAGTCTGATGTGAAAGCCTTCGGCTCAACCGGAGAATG
+
CCCCGGGGGGGGGGGGGGGGGGGGGGGGGGGGGGGGGGGGGGGGGGGGGGGGGGGGGGGGGGGGGGGGGGGGGGGGGGGGGGGGGGGGGGGGGGGGGGGGGGGGGGGGGGGGGGGGFGGGGGGGGGGGGGGGGGGGGGGGGGGGGGGGGGGGGGGFGGGGGGGGGFGGGGGGGGGGGGGGGGGGGGGGGGGGGGGGGGGGGGGGGGGGGGGGGGGGGGGGGGGGGGGEC:FGGGGGGGGDGGGGGC<DFFGFFFFFF89:FFG>7*=79=<?AFFFF?<?F?ABF?FB:BFF?FFF>>?4#
@M05025:18:000000000-B3NL5:1:1101:23688:3726 1:N:0:CACTCA
CCACAAACTCCTACGGGAGGCAGCAGTGAGGAATATTGGTCAATGGGCTTACGCCTGAACCAGCCAAGTCGCGTGAGGGAAGACTGCCCTATGGGTTGTAAACCTCTTTTGTCAGGGAGCAATTGGCGCTACGTGTAGCGTTATCGAGAGTACCTGAAGAAAAAGCATCGGCTAACTCCGTGCCAGCAGCCGCGGTAATACGGAGGATGCGAGCGTTATCCGGATTTATTGGGTTTAAAGGGTGCGTAGGCGGAGTGCCAAGTCAGCGGTAAAATCGCGGGGCTCAACCTCGCTCCGCCGG
+
CCCCGGGGGGGGGGGGGGGGGGGGGGGGGGGGGGGGGGGGGGGGGGGGGGGGGGGGGGGGGGGGGGGGGGGGGGGGGGGGGGGGGGGGGGGGGGGGGGGGGGGGGGGGGGGGGGGGGGGGGGGGGGGGGGGGGGGGGGGGGGGGGGGGGGGGFGGGGGGGGGGGGGGGGEEGGGGGGGGGGGGGGGGGGGGGGGGGGGGGGGGGGGGGGGGGGGGGGGG?9EGDDECGGGGGGGGGGGGGGGGGGGGFFFGFGFFFFFBFFFGGGF4>9B>DAFFFDFB6>>F96<?BF?BFFF?>?B:0#
@M05025:18:000000000-B3NL5:1:1101:22986:3780 1:N:0:CACTCA
CCACAAACTCCTACGGGAGGCAGCAGTAGGGAATCTTCCACAATGGACGAAAGTCTGATGGAGCAACGCCGCGTGAGTGAAGAAGGGTTTCGGCTCGTAAAGCTCTGTTGGTAGTGAAGAAAGATAGAGGTAGTAACTGGCCTTTATTTGACGGTAATTACTTAGAAAGTCACGGCTAACTACGTGCCAGCAGCCGCGGTAATACGTAGGTGGCAAGCGTTGTCCGGATTTATTGGGCGTAAAGCGAGTGCAGGCGGTTCAATAAGTCTGATGTGAAAGCCTTCGGCTTAACCGGAGAATG
+
CCCCGGGGGGGGGGGGGGGGGGGGGGGGGGGGGGGGGGGGGGGGGGGGGGGGGGGGGGGGFGGGGGGGGGGGGGGGGFGGAFFFGGGGGGGGGGGGGGGGGGGGGGGFGGFGGG,BDFFFGEGGFFFFGGGDFGGGGGFDGGFFGFFGGGGGGGGGGGGFGFEGGFGA8F@FEEEGG7CDFGCCEGGFCBFFFGGGGGDGGGGFFGGGGGGGFFG?FFG7CCCFFEEECC6FDCCGGG<DGGGFGG*7BFG*:7B3@)7567***/=?<4)64=?4@FF0:?78126:(3:4>BF404.)#
@M05025:18:000000000-B3NL5:1:1101:16060:3812 1:N:0:CACTCA
CCACAAACTCCTACGGGAGGCAGCAGTGGGGAATATTGCACAATGGGCGCAAGCCTGATGCAGCGGCGCCGCGTGCGGGATGGAGGCCTTCGGGTTGTAAACCGCTTTTGTTCAAGGGCAAGGCACGGTTTTTGGCCGTGTTGAGTGGATTGTTCGAATAAGCACCGGCTAACTACGTGCCAGCAGCCGCGGTAATACGTAGGGTGCAAGCGTTATCCGGATTTATTGGGCGTAAAGGGCTCGTAGGCGGTTCGTCGCGTCCGGTGTGAAAGTCCATCGCTTAACGGTGGATCCGCGCCGG
+
CCCCGGGGGGGGGGGGGGGGGGGGGGFGGGGGGGGGGGGGGGGGGGGGGGGGGGGGGGGGGGGGGGGGGGGGGGGGGGGGGGGGGGGGGGGGGGGGGGGGGGGGGGGGGGGGGGGGGGGGGGGGGGGGGEGGGGGGGGGGFGGFFGGGGEGGGFFGGGGGGGGGGGGGGGGGGGGGGGGGGGGGGGGFGGGGGGGGGGG<9EGGCEEGGCFGGGGGGGEGEE*<?FF?DGGC7DGGFGGGGFDGGGD=BEGFDEFDDBFB>BGD9>>>>F2*64BF?F?<:?6<A?92<9:7?:<FFFF9#
@M05025:18:000000000-B3NL5:1:1101:10223:3844 1:N:0:CACTCA
CCACAAACTCCTACGGGAGGCAGCAGTAGGGAATCTTCCACAATGGACGCAAGTCTGATGGAGCAACGCCGCGTGAGTGAAGAAGGGTTTCGGCTCGTAAAGCTCTGTTGGTAGTGAAGAAAGATAGAGGTAGTAACTGGCCTTTATTTGACGGTAATTACCTAGAAAGTCACGGCTAACTACGTGCCAGCAGCCGCGGTAATACGTAGGTGGCAAGCGTTGTCCGGATTTATTGGGCGTAAAGCGAGTGCAGGCGGTTCAATAAGTCTGATGTGAAAGCCTTCGGCTCAACCGGAGGATT
+
CCCCGGGGGGGGGGGGGGGGGGGGGGGGGGGGGGGGGGGGGGGGGGGGGGGGGGGGGGGGGGGGGGGGGGGGGGGGGGGGGGGGGGGGGGGGGGGGGGGGGGGGGGGGGGGGGGGGGGGGGGGGGGGGGGGGGGGGGGGGGGGGGGGGGGGGGGGGGGGGGGGGGGGGGGGGGGGGGGGGGGGGGGGGGGGGGGGGGGGGGGGGGGGGGGGGGGGGGGGGGGGGFGGEEEFFGFGGGGGDGGGGGGGFFFC=FFFFFDBFFFGGGFFFFFFFFFFFFFDBBFFFFBF:?2<:BFFFF(-.#
@M05025:18:000000000-B3NL5:1:1101:20622:3909 1:N:0:CACTCA
CCACAAACTCCTACGGGAGGCAGCAGTAGGGAATCTTCCACAATGGGCGCAAGCCTGATGGAGCAACACCGCGTGAGTGAAGAAGGGTTTCGGCTCGTAAAGCTCTGTTGTTGGAGAAGAACGTGCGTGAGAGTAACTGTTCACGCAGTGACGGTATCCAACCAGAAAGTCACGGCTAACTACGTGCCAGCAGCCGCGGTAATACGTAGGTGGCAAACGTTATCCGGATTTATTGGGCGTAAAGCGAGCGCAGGCGGTTGCTTAGGTCTGATGTGAAAGCCTTCGGCTTAACCGAAGAAGG
+
CCCCGGGGGGGGGGGGGGGGGGGGGGGGGGGGGGGGGGGGGGGGGGGGGGGGGGGGGFGGGGGGGGGGGGGGGGGGGGGGGGGGGGGGGGGGGGGGGGGGGGGGGGGGGGGGGGGGGGGGGGGGGGGGGDGGGFGGGGGGGGGGGGGGGGGGGGGGGFGGGGFGGGGGGFFGGGGGEGGGGGGGGGGGGGGGGGGGGGGGGGGGGGGGGGGGGGGGGGEGGGGGGGGDEEFEGGFGGGGGGDGFGGD>DFG5C7>@EFBFF?GGG?BFFFFFFFFFFFB:FBFF??BBFBFFF>B6>?7,#
@M05025:18:000000000-B3NL5:1:1101:22897:3914 1:N:0:CACTCA
CCACAAACTCCTACGGGAGGCAGCAGTAGGGAATCTTCCACAATGGACGAAAGTCTGATGGAGCAACGCCGCGTGAGTGAAGAAGGGTTTCGGCTCGTAAAGCTCTGTTGGTAGTGAAGAAAGATAGAGGTAGTAACTGGCCTTTATTTGACGGTAATTACTTAGAAAGTCACGGCTAACTACGTGCCAGCAGCCGCGGTAATACGTAGGTGGCAAGCGTTGTCCGGATTTATTGGGCGTAAAGCGAGTGCAGGCGGTTCAATAAGTCTGATGTGAAAGCCTTCGGCTCAACCGGAGAATG
+
CCCCGGGGGGGGGGGGGGGGGGGGGGGGGGGGGGGGGGGGGGGGGGGGGGGGGGGGGGGGGGGGGGGGGGGGGGGGGGGGGGGGGGGGGGGGGGGGGGGGGGGGGGGGGGGGGGGGGGGGGGGFGGGGGGGGGGGGGGGGGGGGGGGGGGGGGGGGGGGGGGGGGGGGGGGGGGGGGGGGGGGGGGGGGGGGGGGGGGDGGGGGGGGGGGGGGGGGGGGGECEGCEECEEGGGGGGGGGGGGGGGGGFFFGF7>DFF;>FFFGGGFF?AF<?A6*9FF2<0:ABFFB?FBFFFFF03;(.#
@M05025:18:000000000-B3NL5:1:1101:11919:3914 1:N:0:CACTCA
CCACAAACTCCTACGGGAGGCAGCAGTAGGGAATCTTCCACAATGGGCGCAAGCCTGATGGAGCAACACCGCGTGAGTGAAGAAGGGTTTCGGCTCGTAAAGCTCTGTTGTTGGAGAAGAACGTGCGTGAGAGTAACTGTTCACGCAGTGACGGTATCCAACCAGAAAGTCACGGCTAACTACGTGCCAGCAGCCGCGGTAATACGTAGGTGGCAAGCGTTATCCGGATTTATTGGGCGTAAAGCGAGCGCAGGCGGTTGCTTAGGTCTGATGTGAAAGCCTTCGGCTTAACCGAAGAAGC
+
CCCCGGGGGGGGGGGGGGGGGGGGGGGGGGGGGGGGGGGGGGGGGGGGGGGGGGGGGGGGGGGGGGGGGGGGGGGGGGGGGGGGGGGGGGGGGGGGGGGGGGGGGGGGGGGGGGGGGGGGGGGGFGGGGGGGGGGGGGGGGGGGGGGGGGGGGGGGGGGGGGGGGGGFFGFGGGGGGGGGGGGGGGGGGGGGGGGGGGGGGGGGGGGGGGGGGGGGGGGGGGGGGGGDCGGGGGGGGGGGGGGGGGGBFFD@DDFFFFFFFFGGF?@FFFDFFFFFFFFBB?FFFBB6BBFFFFF>BFF4#
@M05025:18:000000000-B3NL5:1:1101:20956:3921 1:N:0:CACTCA
CCACAAACTCCTACGGGAGGCAGCAGTAGGGAATCTTCCACAATGGACGAAAGTCTGATGGAGCAACGCCGCGTGAGTGAAGAAGGGTTTCGGCTCGTAAAGCTCTGTTGGTAGTGAAGAAAGATAGAGGTAGTAACTGGCCTTTATTTGACGGTAATTACTTAGAAAGTCACGGCTAACTACGTGCCAGCAGCCGCGGTAATACGTAGGTGGCAAGCGTTGTCCGGATTTATTGGGCGTAAAGCGAGTGCAGGCGGTTCAATAAGTCTGATGTGAAAGCCTTCGGCTAAACCGGAGAATA
+
CCCCGGFFEGFEDEGGEEGC@CFG<FCEGGEGFEEFFECDFGFEGGFCCGGDGFD<EEFFC<FGGFECG@CCCCFEGEFGEFGEFFEGGEGGGGGDC>FGFCG,5CFGAED45F?<F<BFGCF8,85BFGF<AEAFGGGG8CE<CFAF9<FAFGGGGGGG9;DFAGGFFCFFCE>C8E?CE;@>::F7;>:::D,1*>::CC@9AC,>EGGGG=FFC*7EEEGGFE==EG6CF>>D<*9)9C9CFG3>:@7FFF>DF508F6*C:*9=9/5@B??FFFFFBFA)8?F0(5).39>((-()#
@M05025:18:000000000-B3NL5:1:1101:7520:3941 1:N:0:CACTCA
CCACAAACTCCTACGGGAGGCAGCAGTAGGGAATCTTCCACAATGGGCGCAAGCCTGATGGAGCAACACCGCGTGAGTGAAGAAGGGTTTCGGCTCGTAAAGCTCTGTTGTTGGAGAAGAACGTGCGTGAGAGTAACTGTTCACGCAGTGACGGTATCCAACCAGAAAGTCACGGCTAACTACGTGCCAGCAGCCGCGGTAATACGTAGGTGGCAAGCGTTATCCGGATTTATTGGGCGTAAAGCGAGCGCAGGCGGTTGCTTAGGTCTGATGTGAAAGCCTTCGGCTTAACCGAAGAAGA
+
CCCCGGGGGGGGGGGGGGGGGGGGGGGGGGGGGGGGGGGGGGGGGGGGGGGGGGGGGGGGGGGGGGGGGGGGGGGGGGGGGGGGGGGGGGGGGGGGGGGGGGGGGGGGGGGGGGGGGGGGGGGGGGGFGGGGGGGFGFFGGGGGGGGGGGGGGGGGGGGGGFGGGGGGGGGGGGGGGGGGGGGGFGGGGGGGGGGGGGGG=EFGGGGFFGCEFGGGGGGGGGGGGGGGGGGFGGFGGGGGGGGGGGGFFFGEG>E5>83@F=*7DFFFFFFFFF==B?A1::BFF?F?F?D>7>F>B044#
@M05025:18:000000000-B3NL5:1:1101:15937:3946 1:N:0:CACTCA
CCACAAACTCCTACGGGAGGCAGCAGTGGGGAATTTTGGACAATGGGGGCAACCCTGATCCAGCCATTCCGCGTGAGTGAAGAAGGCCTTCGGGTTGTAAAGCTCTTTCGGCAGGAACGAAACGGCGAGCTCTAACATAGCTCGCTAATGACGGTACCTGAAGAAGAAGCACCGGCTAACTACGTGCCAGCAGCCGCGGTAATACGTAGGGTGCGAGCGTTAATCGGAATTACTGGGCGTAAAGCGTGCGCAGGCGGTTGTGTAAGACAGGTGTGAAATCCCCGGGCTTAACCTGGGAACG
+
CCCCGGGGGGGGGGGGGGGGGGGGGGGGGGGGGGGGGGGGGGGGGGGGGGGGGGGGGGGGGGGGGGGGGGGGGGGGGGGGGGGGGGGGGGGGGGGGGGGGGGGGGGGGGGGGGGGGGGGGGGGGGGGGGGGGGGGGGGGGGGGGGGGEGGGFFGGGGGGGGGGGGGGGGGGGFGGGGGGGGGGGGGGGGGGGGGFEGGGGGGGGGGGCFEGFGED=ECECECGGGGGGCFGG=>FGGGC5CGFGGCDEFFGFGEFFFE>EFFGGFFFFFFFFFFF=?@A2,)2;>>>>6?><AABFF<?4#
@M05025:18:000000000-B3NL5:1:1101:16481:3964 1:N:0:CACTCA
CCACAAACTCCTACGGGAGGCAGCAGTGAGGAATATTGGTCAATGGCCGCAGGGCTGAACCAGCCAAGTCGCGTGAGGGATGACGGTCCTATGGATTGTAAACCTCTTTTGTCAGGGAGCAAAGGGCGCCACGTGTGGCGTTTTGCGAGTACCTGAAGAAAAAGCATCAGCTAACTCCGTGCCAGCGGCCGCGGTAATACGGAGGATGCGAGCGTTATCCGGATTTATTGGGTTTAAAGGGTGCGCAGGCGGAATGTCAAGTCAGCGGTAAAATTTCGGGGCTCAACCCCGTCGTGCCGTT
+
CCCCGGGGGGGGGGGGGGGGGGGGGGGGGGGGGGGGGGGGGGGGGGGGGGGGGGGGGGGGGGGGGGGGGGGGGGGGGGGGGGGGGGGGGGGGGGGGGGGGGGGGGGGGGGGGGGGGGGGGGGGGGGGGGGGGGGGGGGGGEGGGGGGGGGGGGGGGGGGGGGGGGGGGGGGGGGGGGGGGGGGGGGGGGGGGGGGGGGGGGGGGGGGGGGGGGGGGCEGGEGEEGDFFGFGFCDCCCFFFGGG<DDDBBDGFGFFFFFBFFFGGGFFFFFFFFFFFFFFFFBB?BFF:?FFFFFFF??>(#
@M05025:18:000000000-B3NL5:1:1101:13472:3989 1:N:0:CACTCA
CCACAAACTCCTACGGGAGGCAGCAGTAGGGAATCTTCCACAATGGACGAAAGTCTGATGGAGCAACGCCGCGTGAGTGAAGAAGGGTTTCGGCTCGTAAAGCTCTGTTGGTAGTGAAGAAAGATAGAGGTAGTAACTGGCCTTTATTTGACGGTAATTACTTAGAAAGTCACGGCTAACTACGTGCCAGCAGCCGCGGTAATACGTAGATGGCAAGCGTTGTCCGGATTTATTGGGCGTAAAGCGAGTGCAGGCGGTTCAATAAGTCTGATGTGAAAGCCTTCGGCTCAACCGGAGAATG
+
CCCCGGGGGGGGGGGGGGGGGGFGGGGGGGGGGGGGGGGGGGGGGGGGGGGGGGGGGGGGGGGGGGGGGGGGGEGGGGGGGGGGGGGGGGGGGGFGGGGGGGGEGGGGGGGGFGFGGGFGGGGFCFGFGGGGGGGGFGGGGGCFGGGGGGGGFEGGGGGGGGGGGFGGGFFGFFGGGGFGGGGGGGGGGGGGGGCEGGGGGGFFGGGGGGGFGGGGGGEGEGEGFEEECDGGGGGGGGGDGDFGCDDEDFGFGFFFF@1>FFGGFF*=<F94<@FFF?>B??A>::0(3<2<09(,29?2#
@M05025:18:000000000-B3NL5:1:1101:13074:3998 1:N:0:CACTCA
CCACAAACTCCTACGGGAGGCAGCAGTGGGGAATATTGGACAATGGGCGCAAGCCTGATCCAGCCATACCGCGTGGGTGAAGAAGGCCTTCGGGTTGTAAAGCCCTTTTGTTGGGAAAGAAATCCAGCCGGCTAATACCTGGTTGGGATGACGGTACCCAAAGAATAAGCACCGGCTAACTTCGTGCCAGCAGCCGCGGTAATACGAAGGGTGCAAGCGTTACTCGGAATTACTGGGCGTAAAGCGTGCGTAGGTGGTCGTTTAAGTCCGTTGTGAAAGCCCTGGGCTCAACCTGGGAACG
+
CCCCGGGGGGGGGGGGGGGGGGGGGGFGGGGGGGGGGGGGGGGGGGGGGGGGGGGGGGGGGGGGGGGGGGGGGGGGGGGGGGGGGGGGGGGGGGGGGGGGGGGGGGGGGGGGGGGGGGGGGGGGGGGGGGGGGGGGGGGGGGGGGGGGGGGGGGGGGGGGGGGGGGGGGGGGGGGGGGGGGGGGGGGGGGGGGGEGGGGGGGGGGGGGGGGGGDGGGGGGGGGGGGGGGGGGGGGGFGGGGGGGGGC5@EGFDFFFFDFF3>CGGFFFAFFFFFBFFFAB?FFFFFFFFFFFF:<<B7:4#
@M05025:18:000000000-B3NL5:1:1101:5308:4001 1:N:0:CACTCA
CCACAAACTCCTACGGGAGGCAGCAGTAGGGAATCTTCCACAATGGGCGCAAGCCTGATGGAGCAACACCGCGTGAGTGAAGAAGGGTTTCGGCTCGTAAAGCTCTGTTGTTGGAGAAGAACGTGCGTGAGAGTAACTGTTCACGCAGTGACGGTATCCAACCAGAAAGTCACGGCTAACTACGTGCCAGCAGCCGCGGTAATACGTAGGTGGCAAGCGTTATCCGGATTTATTGGGCGTAAAGCGAGCGCAGGCGGTTGCTTAGGTCTGATGTGAAAGCCTTCGGCTTAACCGAAGAAGG
+
CCCCGGGGGGGGGGGGGGGGGGGGGGGGGGGGGGGGGGGGGGGGGGGGGGGDGGGGGGCGGGFGGGGGGGGGGGGFGGGGGGFDGFGGGGGGGGGGGGGFGGGGGGFGGGGGGGGGFGGGGDGGFGGGGDGDADFGAFFFGGGFCFGFEGGGGGGGGGFGG:FGGGGF7FGGGGF7CEGGGGGGGCFGGGGGGGGGGGGDCEGGGGGGGGGGDFCGGFEGGCFGCEGE*:EFGFGFFGGGGDGFGGG:>>D>DF>>E)4>>4CFGF96272@<FF49=4(4:<>??B8932).(46;:?0#
@M05025:18:000000000-B3NL5:1:1101:6632:4025 1:N:0:CACTCA
CCACAAACTCCTACGGGAGGCAGCAGTAGGGAATCTTCCACAATGGGCGCAAGCCTGATGGAGCAACACCGCGTGAGTGAAGAAGGGTTTCGGCTCGTAAAGCTCTGTTGTTGGAGAAGAACGTGCGTGAGAGTAACTGTTCACGCAGTGACGGTATCCAACCAGAAAGTCACGGCTAACTACGTGCCAGCAGCCGCGGTAATACGTAGGTGGCAAGCGTTATCCGGATTTATTGGGCGTAAAGCGAGCGCAGGCGGTTGCTTAGGTCTGATGTGAAAGCCTTCGGCTTAACCGAAGAAGG
+
CCCCGGGGGGGGGGGGGGGGGGGGGGGGGGGGFGGGGGGGGGGGGGGGGGGGGGGGGGGGGGGGGGGGGGGGGEGCEFGGGGGGGGGGGGGGGGFGGGGGGGGGGGGGGGGGGGGFFGGGGGGGCGGFGGGGGGGGGGGGGGGGGGGGGGGGGGGGGCFGGGGDGGGGGGFGGGGGGGFCGGFEFGGGGGGGGGGGGGGGEEGGGFGGGGGGGGGGDGGGGGGFFGGG=EGGGFGFGGGGDGGGGDGFFFGFGFFFFFFFFFGF4?FFFFFFBF6*8@BF?BBFBFFF>>4AFF99BFF:#
@M05025:18:000000000-B3NL5:1:1101:25331:4042 1:N:0:CACTCA
CCACAAACTCCTACGGGAGGCAGCAGTAGGGAATCTTCCACAATGGACGCAAGTCTGATGGAGCATCGCCGCGTGAGTGAAGAAGGGTTTCGGCTCGTAAAGCTCTGTTGGTAGTGAAGAAAGATAGAGGTAGTAACTGGCCTTTATTTGACGGTAATTACTTAGAAAGTCACGGCTAACTACGTGCCAGCAGCCGCGGTAATACGTAGGTGGCAAGCGTTGTCCGGATTTATTGGGCGTAAAGCGAGTGCAGGCGGTTCAATAAGTCTGATGTGAAAGCCTTCGGCTCAACCGGAGAATG
+
CCCCGGDF-CCEFFEGGGGFGGFGGEFDFFGGGGGGGGGGGGGGGGF8FCGGDCFGGCDF9FG?FGGGCF@++7CFEFDDF<<8FECFFGGFG@FCEGEGC??FD9BEDFGCGGGGGGGCG<FGGDAFGCE?EFCFFFD8F,>AFB@D9DACFDGGGFGFFGCC9D;FFFGFGGDECE?CGFGEGCGGGGG?,8:BBECE=E<@EFF6:CCGGFFGGCEC=ECF9=55=:E?F7;C5CCDDC5D=<<EFFGFGF:)>5;BFFG*C*9B2*)*4=F??=<(37AB::06?B<3:;046(4.#
@M05025:18:000000000-B3NL5:1:1101:7868:4050 1:N:0:CACTCA
CCACAAACTCCTACGGGAGGCAGCAGTGGGGAATATTGCACAATGGGGGAAACCCTGATGCAGCGACGCCGCGTGAGTGAAGAAGTAATTCGTTATGTAAAGCTCTATCAGTAGGGAAGAAAATGACGGTACCTGAGTAAGAAGCCCCGGCTAACTACGTGCCAGCAGCCGCGGTAATACGTAGGGGGCAAGCGTTATCCGGATTTACTGGGTGTAAAGGGAGCGTAGACGGCAGTGCAAGTCTGGAGTGAAAGGCGGGGGCTCAACCCCCGGCCTGCTCTGGAAACTGTACGGCCGGAGC
+
CCCCGGGGGGGGGGGGGGGGGGGGGGGFGGGGGGGGGGGGGGGGGGGGGGGGGGGGGFGGGGGGGGGGGGGGGFGGGFFFFGFGGGGGGGGGGGFGGGGDFGGGGGGGGGGAFGGGGGGGGFGGGGGGGEGCGGGGGGGGGGGGGGFGGGGGGGFGGGGGGGGGGGDFGFGGGGGGGGGGFFFFGGGGGEFGGGGEGG9FEGGGGGFGFGGG?C?FGGGGEGEGDECECCEGGGDGGGG7CGCGGGGFFFG6FF>5>BBFBF:FCFF>(<6B()07<@().8>>:2244)):<69(3199#
@M05025:18:000000000-B3NL5:1:1101:23765:4052 1:N:0:CACTCA
CCACAAACTCCTACGGGAGGCAGCAGTGGGGAATATTGCACAATGGGCGCAAGCCTGATGCAGCCATGCCGCGTGTATGAAGAAGGCCTTCGGGTTGTAAAGTACTTTCAGCGAGGAGGAAGGTGTTGTGGTTAATAACCGCAGCAATTGACGTTACTCGCAGAAGAAGCACCGGCTAACTCCGTGCCAGCAGCCGCGGTAATACGGAGGGTGCAAGCGTTAATCGGAATTACTGGGCGTAAAGCGCACGCAGGCGGTCTGTCAAGTCGGATGTGAAATCCCCGGGCTCAACCCGGGAACG
+
CCCCGGGGGGGFGGGGGGGDFGGGGFFGGGGGGFGFEGGGGGGGGGGFGGGGGGGGGGGFGFGGGFGGGGCEGGGFGFGGFEEDEGFGGGGGGEGGGGGGGGGGGGGGGGGGGCF>FFE:FGGGGGGGGGGAFFFGFGGFEGGGGGCFGGGGGGGGGGGGDGGGGGGGGFFGGGGGGGFFCEGGGGGFCFCFFDGCEGGGEGGGGGG5EEDGGGFF7FGCGGGGFGGGGGGGGFGGDGG5CDDGGCDBFFGFGFFFFEFFFFCDGF4@?D;B>FBFFF<2438>9>B9B??F7<9BBF91#
@M05025:18:000000000-B3NL5:1:1101:14353:4062 1:N:0:CACTCA
CCACAAACTCCTACGGGAGGCAGCAGTAGGGAATCTTCCACAATGGGCGAAAGCCTGATGGAGCAACGCCGCGTGAGTGAAGAAGGTTTTCGGATCGTAAAGCTCTGTTGTTGGTGAAGAAGGATAGAGGTAGTAACTGGCCCCTATTTGACGGTAATCAACCAGAAAGTCACGGCTAACTACATGCCAGCAGCCGCGGTAATACGTAGGTGGCAAGCGTTGTCCGGATTTATTGGGCGTAAAGCGAGCGCAGGCGGAAAGATAAGTCTGATGTGAAAGCCCCCGGCTTAACCGAGGAATA
+
CCCCGGGGGGGGGGGGGGGGGGGGGGGGGGGGGGGGGGGGGGGGGGGGGGGGGGGGGGGGGGGGGGGGGGGGGGGGGGGGFGGGGGGGGGGGGGGGGGGGGGGGGGGGGGGGGGGGGGGGGGGGGGGGGGGGGGGGGGGGGGGGGGGGGGGGGGGGGGGGGGGGGGGGGGGGGGGGGGGGGGGGGGGGGGGGGGGGGGGGGGGGGGGGGGGGGGGGGGGEGGGGGGG=EEFFGGGGGGGGGGGGGGDFFFGFGFFFFFFFFFFFGFFFFF>FFFFF?BA<??BFFFFFFFFFDFFFFFF:#
@M05025:18:000000000-B3NL5:1:1101:15812:4071 1:N:0:CACTCA
CCACAAACTCCTACGGGAGGCAGCAGTGGGGAATATTGCACAATGGGGGAAACCCTGATGCAGCAACGCCGCGTGAGTGAAGAAGGTTTTCGGATTGTAAAGCTCTGTTAGCAGGGAAGAGGAAGGACGGTACCTGCAGAGGAAGCCACGGCTAACTACGTGCCAGCAGCCGCGGTAATACGTAGGTGGCAAGCGTTGTTCGGAATAACTGGGCGTAAAGGATGCGTAGGCGGTTAAACAAGTTATATGTTAAATATATAGGCTTAACCTGTAGAAAGCATATAAAACTGTTTAACTAGAA
+
CCCCGGGGGGGGGGGGGGGGGGGGGGFGGGGGGGGGGGGGGGGGGGGGGGGGGGGGGGGGGGGGGGGGGGGGGGGGGGGGGGGGGGGGGGGGGGGGGGGGGGGGGGGGGGGGGGGGGGGGGGGGGGGGGGGGGGGGGGGGGGGGGGGGGGGGGGGGGGGGFFGGGGGGGGGGGGGGGGGGGGGGGGGGGGGGGGGGGGGGGGGCEGGGGGGGGGGGEGGGGGGGGGGGGGGGGGGGGGGGGGGGGGGFFFGFGFFFFFFFFFGGGFFF<?:FFFF@FFBB<5>FFBA<?AAFAAA49AF4#
@M05025:18:000000000-B3NL5:1:1101:23450:4079 1:N:0:CACTCA
CCACAAACTCCTACGGGAGGCAGCAGTGGGGAATATTGGACAATGGGCGCAAGCCTGATCCAGCCATACCGCGTGGGTGAAGAAGGCCTTCGGGTTGTAAAGCCCTTTTGTTGGGAAAGAAATCCAGCTGGCTAATACCCGGTTGGGATGACGGTACCCAAAGAATAAGCACCGGCTAACTTCGTGCCAGCAGCCGCGGTAATACGAAGGGTGCAAGCGTTACTCGGAATTACTGGGCGTAAAGCGTGCGTAGGTGGTCGTTTAAGTCCGTTGTGAAAGCCCTGGGCTCAACCTGGGAACC
+
CCCCGGGGGGGGGGGGGGGGGGGGGGGGGGGGGGGGGGGGGGGGGGGGGGGGGGGGGGGGGGGGGGGGGGGGGGGGGGGGGGGGGGGGGGGGGEGGGGGGGGGFGGGGGGGGGGGGGGGGGGGGGGGGGGGGGGGGGGGGGGEGGGGGGGCFGGGGGGGGGGGGGGGGGGGGGGGCGGGGGGGGGGGGDFGFGGGGGGGGGEFGGGGGGGGCGGGGGGGC5EGGGGGG=FG9FG>CDGGDGGGGFD*<>@DEDFFFFFFB:3FFCFF6<52FBBBFFF<BB?F:?6<0:?FFFFFF0?:-#
@M05025:18:000000000-B3NL5:1:1101:10637:4079 1:N:0:CACTCA
CCACAAACTCCTACGGGAGGCAGCAGTGAGGAATATTGGTCAATGGCCGCAGGGCTGAACCAGCCAAGTCGCGTGAGGGATGACGGTCCTATGGATTGTAAACCTCTTTTGTCAGGGAGCAAAGGGCGCCACGTGTGGCGCTTTGCGAGTACCTGAAGAAAAAGCATCGGCTAACTCCGTGCCAGCAGCCGCGGTAATACGGAGGATGCGAGCGTTATCCGGATTTATTGGGTTTAAAGGGTGCGCAGGCGGAATGTCAAGTCAGCGGTAAAATTTCGGGGCGCAACCCCGTCGTGCCGTG
+
CCCCGGGGGGGGGGGGGGGGGGGGGGFGGGGGGGGGGGGGGFGGGGGGEGDGGGGGGGGGGGGGGFGGGGGGGGGGGGGGGGGGGGGGGGGGGGGGGGGGGGGGGGGGGGGGGGGGGGGGGGGGGGGGGGGGGFGGFGGGGGGGGGGGGGGGGGGGGGGGGGGGGGGGGGGGDGGGGFGGGGGGGGGGGGGGGGGGGGFGGDDGGGFGGGEGEGGGGGFFGGG7E69CFEGGDGDFGCDFG5<<DGGDFBDF<:5F6@9*0=>FG?EFBE:=2=FFFF>BBF0219(4::>3<>1:B10(#
@M05025:18:000000000-B3NL5:1:1101:9205:4083 1:N:0:CACTCA
CCACAAACTCCTACGGGAGGCAGCAGTGGGGAATATTGCACAATGGGCGAAAGCCTGATGCAGCGACGCCGCGTGAGGGATGACGGCCTTCGGGTTGTAAACCTCTTTCAGTAGGGAAGAAGCGAAAGTGACGGTACCTGCAGAAGAAGCGCCGGCTAACTACGTGCCAGCAGCCGCGGTAATACGTAGGGCGCAAGCGTTATCCGGATTTATTGGGCGTAAAGAGCTCGTAGGCGGTTTGTCGCGTCTGCCGGGAAAGTCCGAGGCTCAACCTCGGATCTGCGGTGGGTACGGGCAGAGG
+
CCCCGGGGGGGGGGGGGGGGGGGGGGFGGGGGGGGGFGGGGGGGGGGGGGGGGGGGGGGGGGGGGGEGGGGGGGGGGGGGGGGGGGGGGGGGGGGGGGGGGGGGGGGGGFFGGGGGFGGGGGGGGGGGGGGGGGGGGGGGGGGGGGGGGGGEGGGGGFGCFGGGGGGGFGGGGGGGGGGEEEGGGGFGGGGGGGGGGGGGGGFF7AEG**<FGGGGFCE:CGGFGGGGGGEEDDGGGDG*>FGGGCDE3>F?D)7;D:198@GGGFD)46<??4?DF>(7<AF6>2;>FB>BBBF4(8?(#
@M05025:18:000000000-B3NL5:1:1101:15142:4084 1:N:0:CACTCA
CCACAAACTCCTACGGGAGGCAGCAGTGAGGAATATTGGTCAATGGGCTTACGCCTGAACCAGCCAAGTCGCGTGAGGGAAGACTGCCCTATGGGTTGTAAACCTCTTTTGTCAGGGAGCAACGCCGGCTACGTGTAGCCGGACTGAGAGTACCTGAAGAAAAAGCATCGGCTAACTCCGTGCCAGCAGCCGCGGTAATACGGAGGATGCGAGCGTTATCCGGATTTATTGGGTTTAAAGGGTGCGTAGGCGGAATGCCAAGTCAGCGGTAAAATCGCGGGGCTCAACCTCGCTCCGCCGC
+
CCCCGGGGGGGGGGGGGGGGGGGGGGGGGGGGGGGGGGGGGGGGGGGGGGGGGGGGGGGGGGGGGGGGGGGGGGGGGGGGGGGGGGGGGGGGGGGGGGGGGGGGGGGGGGGGGGGGGGGGGGGGGGGGGGGGGGGGGGGGGGGGGGGGGGGGGGGGGGGGGGGGGGGGGGGGGGGGGGGGGGGGGGGGGGGGGGGGGGGGGGGGGGGGGGGGGGGGGGGGGGDCEGGGGFFGGGDGGGGGGGGGGGGFFFGFGFFFFFFFFFGGGFFFFFFFFFFFFFFFB>F>??FFFFFFFFFB?FB0#
@M05025:18:000000000-B3NL5:1:1101:6024:4130 1:N:0:CACTCA
CCACAAACTCCTACGGGAGGCAGCAGTGAGGAATATTGGTCAATGGGCTTACGCCTGAACCAGCCAAGTCGCGTGAGGGAAGACTGCCCTATGGGTTGTAAACCTCTTTTGTCAGGGAGCAACGCCGGCTACGTGTAGCCGGACTGAGAGTACCTGAAGAAAAAGCATCGGCTAACTCCGTGCCAGCAGCCGCGGTAATACGGAGGATGCGAGCGTTATCCGGATTTATTGGGTTTAAAGGGTGCGTAGGCGGAATGCCAAGTCAGCGGTAAAATCGCGGGGCTCAACCTCGCTCCGCCGC
+
CCCCGGGGGGGGGGGGGGGGGGGGGGGGGGGGGGGGGGGGGGGGGGGGGGGGGGGGGGGGGGGGGGGGGGGGGGGGGGGGGGGGGGGGGGGGGGGGGGGGGGGGGGGGGGGGGGGGGGGGGGGGGGGGGGGGGGGGGGGGGGGGGGGGGGGGGGGGGGGGGGGGGGGGGGGGGGGGGGGGGGGGGGGGGGGGGGGGGGGGGGGGGGGGGGGGGGGGGGGGGGGGGEGGGGGGGGGGFFGGGGGDGGDFFFGFGDFFFFFFFFGGGFFFF34><FFFB:>B(26(23??F:BB06<BFF<(#
@M05025:18:000000000-B3NL5:1:1101:10958:4150 1:N:0:CACTCA
CCACAAACTCCTACGGGAGGCAGCAGTGAGGAATATTGGTCAATGGGCTTACGCCTGAACCAGCCAAGTCGCGTGAGGGAAGACTGCCCTATGGGTTGTAAACCTCTTTTGTCAGGGAGCAATTGGCGCTACGTGTAGCGTTATCGAGAGTACCTGAAGAAAAAGCATCGGCTAACTCCGTGCCAGCAGCCGCGGTAATACGGAGGATGCGAGCGTTATCCGGATTTATTGGGTTTAAAGGGTGCGTAGGCGGAGTGCCAAGTCAGCGGTAAAATCGCGGGGCTCAACCTCGCTCCGCCGG
+
CCCCGGGGGGGGGGGGGGGGGGGGGGGGGGGGGGGGGGGGGGGGGGGGGGGGGGGGGGGGGGGGGGGGGGGGGGGGGGGGGGGGGGGGGGGGGGGGGGGGGGGGGGGGGGGGGGGGGGGGGGGGGGGGGGGGGGGGGGGGGGGGGGGGGGGGGGGGGGGGGGGGGGGGGGGGGGGGGGGGGGGGGGGGGGGGGGGGGGGGGGGGGGEEGGGGGGGGGGGGGGGGCDCGDGGGFDGDGGGGGGGGGGGEFFFFGFFFFFFFFFGFGF@BFFBE2FF?EFFFFF>>??FF??FFFFFB?FF6#
@M05025:18:000000000-B3NL5:1:1101:8486:4198 1:N:0:CACTCA
CCACAAACTCCTACGGGAGGCAGCAGTGGGGAATATTGGACAATGGGCGCAAGCCTGATCCAGCCATACCGCGTGGGTGAAGAAGGCCTTCGGGTTGTAAAGCCCTTTTGTTGGGAAAGAAATCCAGCCGGCTAATACCTGGTTGGGATGACGGTACCCAAAGAATAAGCACCGGCTAACTTCGTGCCAGCAGCCGCGGTAATACGAAGGGTGCAAGCGTTACTCGGAATTACTGGGCGTAAAGCGTGCGTAGGTGGTTATTTAAGTCCGTTGTGAAAGCCCTGGGCTCAACCTGGGAACG
+
CCCCGGGGGGGGGGGGGGGGGGGGGGEFGGGFGGGGGGGGGGGGGGGGGGGGGGGGGGGGGGGGGGGGGGGGGGGGGGGGGGGGGGFGGGGGGGGGGGGGGGGGGGGGGGGGGGGGGGGGGGGGGGGGGGGGGGGGGGGGGGGGGGGGGGGGGGGGGFFGFGGGGGGGGGGGGGGGGGGGGGGGGGGGGGGGGGGGGGGGGGGGGGG5EGGGGGCGGGGGGGGGGGGGGGGGGGGGGGGGGGCD=DCEFE5>GEFFFBBFFFFFGBFFA@?F<EDFFFD<BFFFF?07?7?FFFFFFFB1#
@M05025:18:000000000-B3NL5:1:1101:21361:4204 1:N:0:CACTCA
CCACAAACTCCTACGGGAGGCAGCAGTGGGGGATATTGCACAATGGGCGAAAGCCTGATGCAGCGACGCCGCGTGAGGGATGACGGCCTTCGGGTTGTAAACCTCTTTCAGTAGGGAAGAAGCGAAAGTGACGGTACCTGCAGAAGAAGCGCCGGCTAACTACGTGCCAGCAGCCGCGGTAATACGTAGGGCGCAAGCGTTATCCGGATTTATTGGGCGTAAAGAGCTCGTAGGCGGTTTGTCGCGTCTGCCGTGAAAGTCCGAGGCTCAACCTCGGATCTGCGGTGGGTACGGGCAGACC
+
CCCCGGGGGGGGGGGGGGGGGGGGGGGGGGGGGGGGGGGGGGGGGGGGGGEGGGGGGGGGGGGGGGGGGGGGGGGGGGGGGGGGGGGGGGGGGGGGGGGGGGGGGG9FDFFFFGGGGGFFGGGGGGGGFCEFGGGGEGGGGGGGGGGGBFEFCGEDEGGGCC@:CFGGGGGGGGGEGGG>EEGGGGCFCEGGGGGDEGG8E=FGGGGGGEDGFGGFFCEGGG5EG66<CEGEGGFGGC5**>>35CC@3<CFGB@>58AFBFGC5>347F?:<?FD5512<2:;61;049<>2490((((#
@M05025:18:000000000-B3NL5:1:1101:5371:4209 1:N:0:CACTCA
CCACAAACTCCTACGGGAGGCAGCAGTAGGGAATCTTCCACAATGGACGCAAGTCTGATGGAGCAACGCCGCGTGAGTGAAGAAGGGTTTCGGCTCGTAAAGCTCTGTTGGTAGTGAAGAGAGATAGAGGTAGTAACTGGCCTTTATTTGACGGTAATTACCTAGAAAGTCACGGCTAACTACGTGCCAGCAGCCGCGGTAATACGTAGGTGGCAAGCGTTGTCCGGATTTATTGGGCGTAAAGCGAGTGCAGGCGGTGCAATAAGTCTGATGTGAAAGCCTTCGGCTCAACCGGAGAATG
+
@9CCFEGG<FFFCGECFCCFGCFGFGCFGGCEGGGCFFFGCF@EAEGGGCGEFGFGFAFEGE@FGAE:BGGG7=@7FFGAFDDGGGE,FFACFFG7F=FEFFFAE?FB,,EF?,CF@EFG,EF7BF9<FFGGGGFF9B,3A=D8,?FAFGGCDE@FE,D<,>DGGGG9<DB;;><CECG6;;D5:,*5>DF:28:>C>5E=?@FFF,1B=F?7CGFGFE::ECFCECGCE9?71:*595D)1*22175B50*:>>7>)(09@70:6@4)94*)09*1*.,82).2:6<<?F?1(-1224)#
@M05025:18:000000000-B3NL5:1:1101:13153:4240 1:N:0:CACTCA
CCACAAACTCCTACGGGAGGCAGCAGTGGGGAATATTGCACAATGGGGGAAACCCTGATGCAGCAACGCCGCGTGAGTGAAGAAGGTTTTCGGATTGTAAAGCTCTGTTAGCAGGGAAGAGGAAGGACGGTACCTGCAGAGGAAGCCACGGCTAACTACGTGCCAGCAGCCGCGGTAATACGTAGGTGGCGAGCGTTGTTCGGAATAACTGGGCGTAAAGGATGCGTAGGCGGTTAAACAAGTTATATGTTAAATATATAGGCTTAACCTGTAGAAAGCATATAAAACTGTTTAACTAGAG
+
CCCCGGGGGGGGGGGGGGGGGGGGGGFGGGGGDGGGGGGGGGGGGGGGGGGGGGGGGGGGGGGGGGGGGGGGGGGGGGGGGGFGGGGGGGGGGGGGGGGGGGGGGGGGGGGGGGGGGGGGGGGGGGGGGGGGGGGGGGGGGGGGGGGGGGGGGGGGGGGGGGGGGGGGGGGGGGGGGGGGGGGGGGGGGGGGGGGGDGGGGGGDGGGGGGGGGFGEGGGGGGGGGGGGGGGGGDDDGFFGGGGGGGGFFFGFFFFFFFFFFFGGGFFFFFF?:FFFFF0,).5<<>A234<AAFBD24))#
@M05025:18:000000000-B3NL5:1:1101:16235:4246 1:N:0:CACTCA
CCACAAACTCCTACGGGAGGCAGCAGTAGGGAATCTTCCACAATGGACGCAAGTCTGATGGAGCAACGCCGCGTGAGTGAAGAAGGGTTTCGGCTCGTAAAGCTCTGTTGGTAGTGAAGAAAGATAGAGGTAGTAACTGGCCTTTATTTGACGGTAATTACCTAGAAAGTCACGGCTAACTACGTGCCAGCAGCCGCGGTAATACGTAGGTGGCAAGCGTTGTCCGGATTTATTGGGCGTAAAGCGAGTGCAGGCGGTTCAATAAGTCTGATGTGAAAGCCTTCGGCTCAACCGGAGAATG
+
CCCCGGGGGGGGGGGGGGGGGGGGGGGGGGGGFGGGGGGGGGGGGGGGGGGGGGGGGGGGGGGGGGGGGGGGGGGGGGGGGGGFGGGGFGGGGGGGGGGGGGGFGGGGGGGGGGEGGGGFGGGCGGGGGGGGGGGGGGGGGGGGGGGGGGGFGGGFEGGGCGGGFGGGGGGGGGGGGEGGGGGGGFCGGGGGGFFGGGGCC=FF7CCCEE>CCFFFGFGGG5>EEECEEC9CGDDGGFD>DGGFGDGEBFGFGFEFFB6>=*:0>F?=<=>?<=FFF?908:)80<66?FBF1>(-42:)#
@M05025:18:000000000-B3NL5:1:1101:7912:4251 1:N:0:CACTCA
CCACAAACTCCTACGGGAGGCAGCAGTGGGGAATATTGCACAATGGGGGAAACCCTGATGCAGCAACGCCGCGTGAGTGAAGAAGGTTTTCGGATTGTAAAGCTCTGTTAGCAGGGAAGAGGAAGGACGGTACCTGCAGAGGAAGCCACGGCTAACTACGTGCCAGCAGCCGCGGTAATACGTAGGTGGCAAGCGTTGTTCGGAATAACTGGGCGTAAAGGATGCGTAGGCGGTTAAACAAGTTATATGTTAAATATATAGGCTTAACCTGTAGAAAGCATATAAAACTGTTTGACTAGAA
+
CCCCGGGGGGGGGGGGGGGDGGGGGGFGGGGGGGGGGGGGGGGGGGGGGGGGGGGGGGGGGGGGGGGGGDGGGFGGGGGGGGGGGGGGGGGGGGGGGGGGGGGGGGGGGGGGGGGGGFGGGGGGGGGGGGGGGGGGGGGGGGGGGG@FGGGGGGGFGGGGGG7FGGGGGGFGDGEEGGGCGGGGGGGGGFFEGGEGGGGGGGEGGGGGGGGGGFEGDGGGGGGGGGGGGGGDGGG:CFGFFGGGDGGFFFGFFFFFFFFFFFGFFFFFABFFFFFFFFFFFFFFFAA?04>AFFFAFFF9#
@M05025:18:000000000-B3NL5:1:1101:9567:4269 1:N:0:CACTCA
CCACAAACTCCTACGGGAGGCAGCAGTGGGGAATATTGCACAATGGGCGCAAGCCTGATGCAGCGACGCCGCGTGCGGGATGGAGGCCTTCGGGTTGTAAACCGCTTTTGTTCAAGGGCAAGGCACGGCTTCGGGCCGTGTTGAGTGGATTGTTCGAATAAGCACCGGCTAACTACGTGCCAGCAGCCGCGGTAATACGTAGGGTGCGAGCGTTATCCGGATTTATTGGGCGTAAAGGGCTCGTAGGCGGTTCGTCGCGTCCGGTGTGAAAGTCCATCGCCTAACGGTGGATCTGCGCCGC
+
CCCCGGGGGGGGGGGGGGGGGGGGGGGGGGGGGGGGGGGGGGGGGGGGGGGGGGGGGGGGGGGGGGGGGGGGGGGGGGGGGGGFGGGGGGGGGGGGGGGGGGGGGGGGGGGGGGGGGGGGGGGGGGGGGGGGGGGGGGEGFGGEFFGGFGFGGGGGGGGGGGGGGGGGGGGFGGGGGGGGGGGGGGGGGGGGEGGGGGGCFGGGGGGGGGGGGGGGGGGGGGGGGFEGGFGG5DDGGGGDFGGGGGGFFFGFGEDDB@>:DEGG5;>@<FBF<FFB@F?<:1(27:;:<9:5:2:216:1#
@M05025:18:000000000-B3NL5:1:1101:12857:4319 1:N:0:CACTCA
CCACAAACTCCTACGGGAGGCAGCAGTGAGGAATATTGGTCAATGGGCTTACGCCTGAACCAGCCAAGTCGCGTGAGGGAAGACTGCCCTATGGGTTGTAAACCTCTTTTGTCAGGGAGCAATTGGCGCTACGTGTAGCGTTATCGAGAGTACCTGAAGAAAAACCATCGGCTAACTCCGTGCCAGCAGCCGCGGTAATACGGAGGATGCGAGCGTTATCCGGATGTATTGGGTTTAAAGGGTGCGTAGGCGGAATGCCAAGTCAGCGGTAAAGTCGCGGGGCTCAACCTCGCTCCGCCGC
+
CCCCGGGGGGGGGGGGGGGGGGGGGGGGGGGGGGGGGGGGGGGGGGGGGGGGGCFGGGGGGGGGGGGGGGGGEGGGGGGGGGGGGGGFGGGGGGGGGGGGGGGFGGGGGGGGGGGGFGEGGGGGGGGGGGGFFGFFCGGGGGGGGGGGDEGG9FFGCDFGGGGGCFGFGGEGGGGGGF6CEGGGGGGGGGGGGGGGG:FGGGCGEGGGGGGGGGGEGCFF?EG5**<CGGG9D3C36:77DDGGGG*<DEG@DE@FFF?FFFFGFFFFFF;F2@FFEFBB09>;?2<B1:B?B?B72466#
@M05025:18:000000000-B3NL5:1:1101:19028:4347 1:N:0:CACTCA
CCACAAACTCCTACGGGAGGCAGCAGTGGGGAATATTGGACAATGGGGGGAACCCTGATCCAGCCATGCCGCGTGTGTGAAGAAGGCCTTATGGTTGTAAAGCACTTTAAGCGAGGAGGAGGCTACTGAGACTAATACTCTTGGATAGTGGACGTTACTCGCAGAATAAGCACCGGCTAACTCTGTGCCAGCAGCCGCGGTAATACAGAGGGTGCGAGCGTTAATCGGATTTACTGGGCGTAAAGCGTGCGTAGGCGGCTTTTTAAGTCGGATGTGAAATCCCCGAGCTTAACTTGGGAAG
+
CCCCGGGGGGGGGGGGGGGGGGGGGGEFGGGGGGGGGGGGGGGGGGGGGGGGGGGGGGGGGGGGGGGGGGGGGEGGGGGGGGGGGGGGGGEFGGGGGGGGGGGGGGGGGGGFGFFGGGGGGGGGCEGGGGGGGGFFGGGGGGCF7FFGGGGFGFFGFGGGEGGGGGGGGF@FGGGGCG*<@<FGGGGDGGGGGGGGGGGD:C5@FGFFGCFG=EGG=EGGGGGGGGGGGGGGGGGGGGCGG3DDFGGE@:D@DE:?EFF3@@CFFFFF2BFFFFF==8:>94>?B>9>6:)94<242<40#
@M05025:18:000000000-B3NL5:1:1101:8818:4366 1:N:0:CACTCA
CCACAAACTCCTACGGGAGGCAGCAGTGATAAATATTAAGCAATAAACGAAAGTTTGACTAAGTTATACCTCTTAGGGTTGGTAAATTTCGTGCCAGCCACCGCGTCATACGATTAACCCAAACTAATTATCTTCGGCGTAAAACGTGTCAACTATAAATAAATAAATAGAATTAAAATCCAACTTATATGTGAAAATTCATTGTTAGGACCTAAACTCAATAACGAAAGTAATTCTAGTCATTTATAATACACGACAGCTAAGACCCAAACTGGGATTAGAAACCCTAGTAGTCCATTGA
+
CCCCGGGGGGGGGGGGGGGGGGGGGGFFGGGGGGGGGGGGGGGGGGGGGGGGGGFGGGGGGGGGGGGGGGGGGGGGGGGGGGGGFGGGGGGGGGGGGGGGGGGGGGGGGGGGGGGGGGGGGGGGGGGGGGGGGGGGGGGGGGGGGGGGGGGGGGGGGGGGGGGGGGGGGGGGGGGGGGGGGGGGGGGGGGGGGGGGGGGGGGGGGGGGGGGGGGGGGGGGGGGGGGGGGGGGGGGGGGGGGGGGGGGFFFGFGFFFFFFFFFGGGFFFDF1A<FFFFFDFFFF9332;?:AFFBBAFFD<#
@M05025:18:000000000-B3NL5:1:1101:11338:4404 1:N:0:CACTCA
CCACAAACTCCTACGGGAGGCAGCAGTGGGGAATATTGCACAATGGGCGCAAGCCTGATGCAGCCATGCCGCGTGTATGAAGAAGGCCTTCGGGTTGTAAAGTACTTTCAGCGAGGAGGAAGGTGTTGTGGTTAATAACCGCAGCAATTGACGTTACTCGCAGAAGAAGCACCGGCTAACTCCGTGCCAGCAGCCGCGGTAATACGGAGGGTGCAAGCGTTAATCGGAATTACTGGGCGTAAAGCGCACGCAGGCGGTCTGTCAAGTCGGATGTGAAATCCCCGGGCTCAACCTGGGAACC
+
CCCCGGGGGGGGGGGGGGGGGGGGGGFGGGGGGGGGGGGGGGGGGGGGGGGGGGGGGGGGGGGGGGGGGGGGGGGGGGGGGGGGGGGGGGGGGGGGGGGGGGGGGFGGGGGGGGGGGGGGGGGGGGGGGGGFDGGGGGGGGGGGGGGGGGGGGGGGGGGGGGGGGGGGGGGGGGGGGGGGG,DEGGGGGGGGGGGGGGGCCEGGGGGGGGGGGGGGGGGCEGFC?EG=EGGGGFGGGGGCDGGGFDGF7>DFGFFFFF0BF=?FF?482>6DB6==@=A<20:>>BB9:>?FFF:BF??4#
@M05025:18:000000000-B3NL5:1:1101:19329:4432 1:N:0:CACTCA
CCACAAACTCCTACGGGAGGCAGCAGTGGGGAATATTGCACAATGGGGGAAACCCTGATGCAGCAACGCCGCGTGAGTGAAGAAGGTTTTCGGATTGTAAAGCTCTGTTAGCAGGGAAGAGGAAGGACGGTACCTGCAGAGGAAGCCACGGCTAACTACGTGCCAGCAGCCGCGGTAATACGTAGGTGGCAAGCGTTGTTCGGAATAACTGGGCGTAAAGGATGCGTAGGCGGTTAAACAAGTTATATGTTAAATATATAGGCTTAACCTGTAGAAAGCATATAAAACTGTTTAACTAGAG
+
CCCCGGGGGGGGGGGGGGGGGGGGGGGGGGGGGGGGGGGGGGGGGGGGGGGGGGGGGGGGGGGGGGGGGGGGGGGFGGGGGGGGGGEGGGGGGGGGGGGGGGGGGGGGGGGGGGGGGGGGGGGGGGGGGGGGGGGGGGGGGGGGGGGGGGGGGGGGGGGGGGGGGGGGGGGGGGGGGDGGGGGGGGGGGGGGGGGGGGGGGGGGGGGGGGGGGGGGGGGGGGGGFGGDGEGGG5CGFGGGGGGGGGGFFFGFGFFFFFFFFFGGGFFF7=<F>FFFFFBBFAAAFABF:<>DBFF29AA)#
@M05025:18:000000000-B3NL5:1:1101:21132:4458 1:N:0:CACTCA
CCACAAACTCCTACGGGAGGCAGCAGTAGGGAATCTTCCACAATGGACGCAAGTCTGATGGAGCAACGCCGCGTGAGTGAAGAAGGGTTTCGGCTCGTAAAGCTCTGTTGGTAGTGAAGAAAGATAGAGGTAGTAACTGGCCTTTATTTGACGGTAATTACCTAGAAAGTCACGGCTAACTACGTGCCAGCAGCCGCGGTAATACGTAGGTGGCAAGCGTTGTCCGGATTTATTGGGCGTAAAGCGAGTGCAGGCGGTGCAATAAGTCTGATGTGAAAGCCTTCGGATCAACCGGAGAATC
+
CCCCGGGGGGGGGGGGGGGGGGGGGGGGGGGGGGGGCGGGGGGGGGGGGGGGGGGGGGGGGGGGGGGGCFFGGFGGGGGGFGFGGGDGGDFCGEGGGGGGGGGFDEFFGGGGGF<FFGFFFFFF9FFGGGFCFFFGGFFCGGGGGGGGEFGFFC+@CDGGFFDBFFGGG9,EFGCGGGGFGFC>FGGGGGGGGGGGGGE5:EGGGG?CFGGFGGFGC*=:EG5+<CC527=FF+;*99D<3C3*211<5>CFGFEEF0,))**;*=77)6)*6@6=FF>1((5221((-28(2,((,(,)#
@M05025:18:000000000-B3NL5:1:1101:13015:4475 1:N:0:CACTCA
CCACAAACTCCTACGGGAGGCAGCAGTAGGGAATCTTCCACAATGGACGAAAGTCTGATGGAGCAACGCCGCGTGAGTGAAGAAGGGTTTCGGCTCGTAAAGCTCTGTTGGTAGTGAAGAAAGATAGAGGTAGTAACTGGCCTTTATTTGACGGTAATTACTTAGAAAGTCACGGCTAACTACGTGCCAGCAGCCGCGGTAATACGTAGGTGGCAAGCGTTGTCCGGATTTATTGGGCGTAAAGCGAGTGCAGGCGGTTCAATAAGTCTGATGTGAGAGCCTTCGGCTCAACCGGAGAATG
+
CCCCGGGGGGGGGGGGGGGGGGGGGGGGGGGGGGGGGGGGGGGGGGGGGGGGGGGGGGGGGGGGGGGGGGGGGGGGGGGGGGGGGGGGGGGGGGGGGGGGGGGFGGGGGGGFFGGGGGGGGGGGGGGGGGFFGGGGGGGGGGGGFGGGGGGGGGGGGGGGGGGGGDGCGGGGGGGGGGGGGGGGGGGGGGGGGGGGGGGGGGC7CC><FGGGGGGGGGGGGGEC9EGEGGFFGGDFC49/97FGGGDFFFGFGFFEE51>BFFGF=FBDFAB<@4@46)3,3<)1:0::<?34>B01,2)#
@M05025:18:000000000-B3NL5:1:1101:21768:4508 1:N:0:CACTCA
CCACAAACTCCTACGGGAGGCAGCAGTGGGGAATATTGGACAATGGGCGCAAGCCTGATCCAGCCATACCGCGTGGGTGAAGAAGGCCTTCGGGTTGTAAAGCCCTTTTGTTGGGAAAGAAATCCAGCCGGCTAATGCCTGGTTGGGATGACGGTACCCAAAGAATAAGCACCGGCTAACTTCGTGCCAGCAGCCGCGGTAATACGAAGGGTGCAAGCGTTACTCGGAATTACTGGGCGTAAAGCGTGCGTAGGTGGTCGTTTAAGTCCGTTGTGAAAGCCCTGGGCTCAACCTGGGAACG
+
CCCCGGGGGGGGGGGGEGGGGGGGGGFGGGGGGGGGGGGGGGGGGGG?FGGGGGGGGGGGGGGGGGGGGGGGGFGGGGGGCFFGGGGGGGGGGGGGGGGGGGGGGGFGFAGGGDECFGGGGGFFGGGCFGGDGGGGGGGGGFGGGGGFGDFFGGGGFFGGFGGGGGFGCFFCGCEGGGGGGGGGGGGCCC:CECFGGGGGEEGGGGCFEGCFGGGGGGDGGGEG?EGCEFC?DGG4CFDD3<CCFGG>;>5./<7@F3<<D3*7:B?=AFFFF)5*/@ABB,2:??F:18?7:7(4(.:2#
@M05025:18:000000000-B3NL5:1:1101:14338:4563 1:N:0:CACTCA
CCACAAACTCCTACGGGAGGCAGCAGTGAGGAATATTGGTCAATGGGAGAGATCCTGAACCAGCCAAGCCGCGTGAGGGAAGACGGCCCTATGGGTTGTAAACCTCTTTTGTCGGAGAACAAAACCCGGGACGTGTCCCGGACTGCGTGTATCCGAAGAAAAAGCATCGGCTAACTCCGTGCCAGCAGCCGCGGTAATACGGAGGATGCGAGCGTTATCCGGATTTATTGGGTTTAAAGGGTGCGTAGGCGGTCCGTTAAGTCAGCGGTAAAATTGATGGGTTCACCCCCGTTGAGCCGTC
+
CCCCGGGGGGGGGGGDGEGGEGGGGGEFGGGFGGGGGGFFGFFGGGGFEGGDCGEFGGAFFGFFGGFDGGGDGGGDFGGF<FDGGGGCCGEGDGFGFGGG?DFGFGGGGGGEGEG>CCFGGGGFFCFGGGGE@+C>FEGGGCFGGGDFGGFGCCF@EGEG7CFEFGGDEDC>CFFGGGEFG5;FD7CGGFGGGGGDGFGGGCC=?E?CFGEGGGCEGFG+75:::F?G++<CC<97*:FFD57<DGDDBFGFGF)5<?2<FF7:>?:5(04@2@)9**623(4?A)3.32(43,822868#
@M05025:18:000000000-B3NL5:1:1101:7879:4575 1:N:0:CACTCA
CCACAAACTCCTACGGGAGGCAGCAGTGGGGAATATTGCACAATGGGGGAAACCCTGATGCAGCAACGCCGCGTGAGTGAAGAAGGTTTTCGGATTGTAAAGCTCTGTTAGCAGGGAAGAGGAAGGACGGTACCTGCAGAGGAAGCCACGGCTAACTACGTGCCAGCAGCCGCGGTAATACGTAGGTGGCAAGCGTTGTTCGGAATAACTGGGCGTAAAGGATGCGTAGGCGGTTAAACAAGTTATATGTTAAATATATAGGCTTAACCTGTAGAAAGCATATAAAACTGTTTAACTAGAA
+
CCCCGGGGGGGGGGGGGGGGGGGGGGGGGGGGGGGGGGGGGGGGGGGGGGGGGGGGGGGGGGGGFGGGGGGGGGGGGGGGGGGGFGAFFGGFG:CCFEEFDEEFFGGGGGGG9?FGCGGGGGGGGDGGGGGFCFGDEFGGGGGGGGGGGGDGGGGGGGGGGGGGGGGGGGGGGEGCGGGFGGGGFGGGGGGGGGGGGCEGGGEEECDGGGGFGGG7EGFFCFFGFGEEGGGGGDGGFGFF5C:7CGGFF9FFFFFFFFA=@=FGFFF4<F?F>?FFFFFFFFF4:).539494AA>>BF4#
@M05025:18:000000000-B3NL5:1:1101:20527:4626 1:N:0:CACTCA
CCACAAACTCCTACGGGAGGCAGCAGTAGGGAATCTTCCACAATGGACGAAAGTCTGATGGAGCAACGCCGCGTGAGTGAAGAAGGGTTTCGGCTCGTAAAGCTCTGTTGGTAGTGAAGAAAGATAGAGGTAGTAACTGGCCTTTATTTGACGGTAATTACTTAGAAAGTCACGGCTAACTACGTGCCAGCAGCCGCGGTAATACGTAGGTGGCAAGCGTTGTCCGGATTTATTTGGCGTAAAGCGAGTGCAGGCGGTTCATTAAGTCTGATGTGAAAGCCTTCGGCTCAACCGGAGAATG
+
CCCCGGGGDGA<ACBEGFEEGGG>FFGGCEFGGFGGGGFGGGGGFDFAFFEB@@E9CFGGGGFDFGGEGCEGGCE:CCFGGF,EEG:CEG?FGCGCFGGEFA99F5C@<AFCFGC?,FAFGGG8F?F?FFG5,EA<?FDCDFFF9?<FGC,3>@F@=FDDGCD@;FGGFG;FCGD8BGC6EGFGGD7*,>DFC65>84C*CC<EEF:FFEGGF=:01=5>GGGG9CE*/*+=F:+;@D<<)9>:*)*7557675577)477*2>0=76<F>FFB?6=6>04:<)((403??2(73>16()#
@M05025:18:000000000-B3NL5:1:1101:16590:4639 1:N:0:CACTCA
CCACAAACTCCTACGGGAGGCAGCAGTAGGGAATCTTCCACAATGGACGAAAGTCTGATGGAGCAACGCCGCGTGAGTGAAGAAGGGTTTCGGCTCGTAAAGCTCTGTTGGTAGTGAAGAAAGATAGAGGTAGTAACTGGCCTTTATTTGACGGTAATTACTTAGAAAGTCACGGCTAACTACGTGCCAGCAGCCGCGGTAATACGTAGGTGGCAAGCGTTGTCCGGATTTATTGGGCGTAAAGCGAGTGCAGGCGGTTCAATAAGTCTGATGTGAAAGCCTTCGGCTCAACCGGAGAATT
+
CCCCGGGGGGGGGGGGGGGGGGGGCFFGGGGGGGGGGGGGGGGGGGGGGGGGGFGGGGGGGGGFGGGGGGGGGGGGGGGGGGCFEFGGGGGGGGGGGGGGGGGFGGGGGGGGFGGGGFGGGGGEFFFDFFGEFGGGGGGGGFGGGGGGGGGFFGE7CGGGGGGGGGFFGGGGFEEGGGFFGCCGGGGCFGF?FFGGGGGGGDFFGGFFCGFCCFGFF=ECEGEGGGG/CECFGGGGGGGGGGGFFGGFFFC?D@D>D3()/9:DF?F6<4<F>@FFFFB?0:>58?>B<>24:(1769?)#
@M05025:18:000000000-B3NL5:1:1101:9910:4668 1:N:0:CACTCA
CCACAAACTCCTACGGGAGGCAGCAGTAGGGAATCTTCCACAATGGACGAAAGTCTGATGGAGCAACGCCGCGTGAGTGAAGAAGGGTTTCGGCTCGTAAAGCTCTGTTGGTAGTGAAGAAAGATAGAGGTAGTAACTGGCCTTTATTTGACGGTAATTACTTAGAAAGTCACGGCTAACTACGTGCCAGCAGCCGCGGTAATACGTAGGTGGCTAGCGTTGTCCGGATTTATTGGGCGTAAAGCGAGTGCAGGCGGTTCAATAAGTCTGATGTGCAAGCCTTCGGCTCAACCGGAGAATG
+
CCCCGGGGGGGGGGGGGGGGGGGGGGFGGGGGGFGGGGGGGGGGGGGGGGGGGGGGGGGGGGGGGGGGGGGGGGGGGFGGGGGGGGGGGGGGGGGGGGGFGGGGGGGGGGGFFGGGGGGGG8EFEGGFGGGGGGGGGGGGGGGGGGGGGGGFFGGGDGGGGGGGGGGGGFGGGEGCEEGGGGGGGGGFGGGFGGDGGGGGEGFGGGGGGGFGGGGGGGEEGEEE+AE=5:9C>GGFG<<579DCGGGBBFFFG@5@ED9>?4:CGFF4:FDFBFF*6@A?(.572:;F1<3:79>19(4)#
@M05025:18:000000000-B3NL5:1:1101:6077:4724 1:N:0:CACTCA
CCACAAACTCCTACGGGAGGCAGCAGTAGGGAATCTTCCACAATGGGCGAAAGCCTGATGGAGCAACGCCGCGTGAGTGAAGAAGGTTTTCGGATCGTAAAGCTCTGTTGTTGGTGAAGAAGGATAGAGGTAGTAACTGGCCCCTATTTGACGGTAATCAACCAGAAAGTCACGGCTAACTACGTGCCAGCAGCCGCGGTAATACGTAGGTGGCAAGCGTTGTCCGGATTTATTGGGCGTAAAGCGAGCGCAGGCGGAAAGATAAGTCTGATGTGAAAGCCCCCGGCTTAACCGAGGAATC
+
CCCCGGGGGGGGGGGGGGGGGGGGGGGGGGGGGGGGGGGGGGGGGGGGGGGGGGGGGGGGGGGGGGGGGGGGGFGGGGGGGGGGGGEGGGGGGGGGGGGGGGGGGGFFGGGGGGGGGGGGGGGFGGGCFGGGGGGGGGGGGGGGGGDGCAGGGGGGGGGGGGGGGGGGGGGGGGGGGGGGGGGGGGGGGGGGGGGGGGEGGDGGGGGGGGGGGGGGGGGEEGEGGGGG=EGGGGGGGGGGDGGFGGGFFFGFGFFFD5;FFFGFCFFFFFB=4FFFFFF<?F:;F>9>FFDFDFFFFFB0#
@M05025:18:000000000-B3NL5:1:1101:4557:4758 1:N:0:CACTCA
CCACAAACTCCTACGGGAGGCAGCAGTAGGGAATCTTCCACAATGGACGCAAGTCTGATGGAGCAACGCCGCGTGAGTGAAGAAGGGTTTCGGCTCGTAAAGCTCTGTTGGTAGTGAAGAAAGATAGAGGTAGTAACTGGCCTTTATTTGACGGTAATTACCTAGAAAGTCACGGCTAACTACGTGCCAGCAGCCGCGGTAATACGTAGGTGGCAAGCGTTGTCCGGATTTATTGGGCGTAAAGCGAGTGCAGGCGGTTCAATAAGTCTGATGTGAAAGCCTTCGGCTCAACCGGAGAATG
+
CCCCGGGGGGGGGGGGGGGGGGGGGGGGGGGGGGGGGGGGGGGGGGGGGGGGGGGGGGGGGGGGGGGGGGGGGGGGGGGGGGFGGGGGGGGGGGGDGGGGGGGGFGGGGGGCFFGGGFGGGGGGGGGGGGGGGGGGGGFFGCGGGGGGGGGGGGGGGGGGGGGGGGGFFGGGGGGGGCFGGFGGGGGGGGGGGFGDGGGGGDGGFGFGGGGGGFGFGGG=E=CGCGGGCEFFGGGGGGGGGDGFGGDFFFGFGFFFFE1@FBFFFFF@<F<FABBF?FA?,8>???>28<?B:9((4475#
@M05025:18:000000000-B3NL5:1:1101:9666:4762 1:N:0:CACTCA
CCACAAACTCCTACGGGAGGCAGCAGTAGGGAATCTTCCACAATGGGCGCAAGCCTGATGGAGCAACACCGCGTGAGTGAAGAAGGGTTTCGGCTCGTAAAGCTCTGTTGTTGGAGAAGAACGTGCGTGAGAGTAACTGTTCACGCGGTGACGGTATCCAACCAGAAAGTCACGGCTAACTACGTGCCAGCAGCCGCGGTAATACGTAGGTGGCAAGCGTTATCCGGATTTATTGGGCGTAAAGCGAGCGCAGGCGGTTGCTTAGGTCTGATGTGAAAGCCTTCGGCTTAACCGAAGAAGT
+
CCCCGGGGGGGGGGGGGGGGGGGGGGGGGGGGGGGGGGGGGGGGGGGGGGGGGGGGGGGGGGGGGGGGGGGGGGGGGGGGGGGGGGGGGGGGGGGGGGGGGGGGGGGGGGGGGGGGGGGGGGGGGGGGGGGGGGGGGGGGGGGGGGGGGGGGGGGGGGGGGGGGGGGGGGGGGGGGGGGGGGGGGGGGGGFGFGGGGGGGGGGGGGFGGGGGGGGGGGGGGGGGGGGEGGGF>FGGGFDGGGGGGGDE>>DEDEFFFFFFFFGGC4=@BF9FFFFFFFDFFFFFFFFFF?<FAF>>B1?:#
@M05025:18:000000000-B3NL5:1:1101:11108:4779 1:N:0:CACTCA
CCACAAACTCCTACGGGAGGCAGCAGTAGGGAATCTTCCACAATGGGCGCAAGCCTGATGGAGCAACACCGCGTGAGTGAAGAAGGGTTTCGGCTCGTAAAGCTCTGTTGTTGGAGAAGAACGTGTGTGAGAGTAACTGTTCACGCAGTGACGGTATCCAACCAGAAGGTCACGGCTAACTACGTGCCAGCAGCCGCGGTAATACGTAGGTGGCAAGCGTTATCCGGATTTATTGGGCGTAAAGCGAGCGCAGGCGGTTACTTAGGTCTGATGGGAAAGCCTTCGGCTTAACCGAAGAAGA
+
CCCCGGGGGGGGGGGGGGGGGGGGGGGGGGGGGGGGGGGGGGGGGGGGGGGGGGGGGGGGGFGGGGGGGGGGGGGGGGGGGGGGGGGGGGGGGGGGGGGGGGGGGGGFGGGGGGFGGGGGGGGGGGGGGGGGGGGGGGGGCDFGGGGGGGGGGGGGGGGGGGGGGGGGGGGGGGGGGGGGFGGGGGGGGGGGGGGGGGGEGGGGGGGGGGGGGGFGGGEGG5=GGGGGG=CFGGGGGFDGGGGFFD<>>D:>GFFFBBFF@=FGG4@@AF<B4*)0<;??FFFF??>?FFA<>>>F>??0#
@M05025:18:000000000-B3NL5:1:1101:18923:4787 1:N:0:CACTCA
CCACAAACTCCTACGGGAGGCAGCAGTAGGGAATCTTCCACAATGGACGAAAGTCTGATGGAGCAACGCCGCGTGAGTGAAGAAGGGTCTCGGCTCGTAAAGCTCTGTTGGTAGTGAAGAAAGATAGAGGTAGAAACTGGCCTTTATTTGACGGTAATTACTTAGAAAGTCACGGCTAACTACGTGCCAGCAGCCGCGGTAATACGTAGGTGGCAAGCGTTGTCCGGATGTATTGGGCGTAAAGCGAGTGCAGGCGGTTCAATAAGTCTGATGTGAAAGCCTTCGGCTCAACCGGAGAATC
+
CCCCGGGGGGGGGGGGGGGGGGGGGGGGGGGGGGGGGGGGGGGGGGGGGGGGGGGGGGGGGGGGGGGGGGGGGGGGGGGGGGGGGGGGGGGGGGGGGGGGGGGDFGGGGGGGGGGGGGGGGGGGGGGGGGGGGGFFGGGGCFGGGGGGGGGGEGGGGGGGGFGCFGGGGGCFEGGGGGGGGGGEGGFGGGD8FGGGGGG5:ACEFGFGFEECFGCGGGGGGGG7@CGEG*CFGGGGG4C>DD37CD<>>):FCFDBB7(>FFG?FFFF<FFFFFFFF4487?>B:B032<<B?FB;6(4-#
@M05025:18:000000000-B3NL5:1:1101:17548:4793 1:N:0:CACTCA
CCACAAACTCCTACGGGAGGCAGCAGTGGGGAATATTGCACAATGGGCGCAAGCCTGATGCAGCCATGCCGCGTGTATGAAGAAGGCCTTCGGGTTGTAAAGTACTTTCAGCGAGGAGGAAGGTGTTGTGGTTAATAACCGCAGCAATTGACGTTACTCGCAGAAGAAGCACCGGCTAACTCCGTGCCAGCAGCCGCGGTAATACGGAGGGTGCAAGCGTTAATCGGAATTACTGGGCGTAAAGCGCACGCAGGCGGTCTGTCAAGTCGGATGTGAAATCCCCGGGCTCAACCTGGGAACT
+
CCCCGGGGGGGGGGGGGGGGGGGGGGGGGGGGGGGGGGGGGGGGGGGGGGGGGGGGGGGGGGGGGGGGGGGGGGGGGGGGGGGGGGGGGGGGGGGGGGGGGGGGGGGGGGGGGGGGDGGGGGGGGGGGGGGGGGGGGGGGGGGGGGGGGGGGGGGGGGGGGGGGGGGGGGGGGGGGGGGGGGGGGGGGGGGGGGGGGGGGGGGGGGGGGGGGGGGGGGGGGG5FGGGCEGGGGGGGGGDDGGGGGGGFEFGFGFFFFFFFFFGGGFFFB:;DFFFFFFFA??FFFFF;?FF:??FFBFF?#
@M05025:18:000000000-B3NL5:1:1101:6361:4795 1:N:0:CACTCA
CCACAAACTCCTACGGGAGGCAGCAGTAGGGAATCTTCCACAATGGACGAAAGTCTGATGGAGCAACGCCGCGTGAGTGAAGAAGGGTTTCGGCTCGTAAAGCTCTGTTGGTAGTGAAGAAAGATAGAGGTAGTAACTGGCCTTTATTTGACGGTAATTACTTAGAAAGTCACGGCTAACTACGTGCCAGCAGCCGCGGTAATACGTAGGTGGCAAGCGTTGTCCGGATTTATTGGGCGTAAAGCGAGTGCAGGCGGTTCAATAAGTCTGATGTGAAAGCCTTCGGCTCAACCGGAGAATA
+
CCCCGGGGGGGGGGGGGGGGGGGGGGGGGGGGGGGGGGGGGGGGGGGGGGGGGGGGGGGGGGGGGGGGGGGGGGGGGGGGGGGGGGGGGGGGGGGGGGGGGGGFGGGGGGGGGGGGGGGGGGGGGGGGGGGGGGGGGGGGGGGGGGGGGGGGGGGGGGGGGGGGGGGGGGGGGGGGGGGGGGGGGFGGGDGGCFGGGGGEGGGGGGGGGGGGGGGGGGG*=E=FGGGDGCEGGGGGGGGDDGGGGGGFBFFFGFFFF>6>FFGGGFFFFFFFFFFFFFF:0:A<?09:<??0?FFBBFF>#
@M05025:18:000000000-B3NL5:1:1101:16214:4802 1:N:0:CACTCA
CCACAAACTCCTACGGGAGGCAGCAGTAGGGAATCTTCCACAATGGACGCAAGTCTGATGGAGCAACGCCGCGTGAGTGAAGAAGGGTTTCGGCTCGTAAAGCTCTGTTGGTAGTGAAGAAAGATAGAGGTAGTAACTGGCCTTTATTTGACGGTAATTACCTAGAAAGTCACGGCTAACTACGTGCCAGCAGCCGCGGTAATACGTAGGTGGCAAGCGTTTTCCGGATTTATTGGGCGTAAAGCGAGCGCAGGCGGTTGCTTAGGTCTGATGTGAAAGCCTTCGGCGTAACCGAAGAAGG
+
CCCCGGDGGGGGGGGGGGGGGGGGGGGGGGGGFGFGGGGGGGGGGGGGGGGGGFFGGCGGGFGGGGGGDGGGGGGGGGGGGGGGGGGGGGGGGGGGGGGGGGFDGGGEDGGEFGGGGFGFGGGGGGGGGGGGGGGGGGGG8FFGGGGGGFGGGGGGGGGGGGFGFDFCDFGGGDFEGGGG9EFGFGGGFDEB>FGDEGDGGE;9FF?FGGGGGF*=*=GG*CECGGGEEE<CGGGDC<DD7D<*:>C>E>D@D7B>).4.)*0:6?B*)0)9:6FF?BA0<7))(40(40(4.4(,-32(#
@M05025:18:000000000-B3NL5:1:1101:11612:4817 1:N:0:CACTCA
CCACAAACTCCTACGGGAGGCAGCAGTAGGGAATCTTCCGCAATGGACGAAAGTCTGACGGAGCAATGCCGCGTGAGTGAAGAAGGTTTTCGGATCGTAAAACTCTGTTGTTAGAGAAGAACAAGGATGAGAGTAACTGCTCATCCCCTGACGGTATCTAACCAGAAAGCCACGGCTAACTACGTGCCAGCAGCCGCGGTAATACGTAGGTGGCAAGCGTTGTCCGGATTTATTGGGCGTAAAGCGAGCGCAGGCGGTTCTTTAAGTCTGATGTGAAAGCCCCCGGCTCAACCGGGGAGGA
+
CCCCGGGGGGGGGGGGGGGGGGGGGGGGGGGGGGGGGGGGGGGGGGGGGGGGGGGGGGGGGGGGGGGGGGGGGGGGGGGGGGGGGGGGGGGGGGGGGGGGGGGGGGGGGGGGGGGGGGGGGGGGGGGGGGGGGGGGGGGGGGGGGFGGGGGGGGGGGGGGGGGGGGGGGGGGGGDGGDGGGGGGGGGGGGGGGGGGGGGGGGGGGGFGDGGGGGFGGGGGGGGGGDEG=EGGGGGGGGDDGGFGGGDEFFGFGFFFE)45BFGGGFFFFFAFFFFFFFB<,8:1;FF>FFFFFFF6;0>>#
@M05025:18:000000000-B3NL5:1:1101:8947:4849 1:N:0:CACTCA
CCACAAACTCCTACGGGAGGCAGCAGTGGGGAATATTGCACAATGGGCGAAAGCCTGATGCAGCGACGCCGCGTGAGGGATGACGGCCTTCGGGTTGTAAACCTCTTTCAGTAGGGAAGAAGCGAAAGTGACGGTACCTGCAGAAGAAGCGCCGGCTAACTACGTGCCAGCAGCCGCGGTAATACGTAGGGCCCAAGCGTTATCCGGATTTATTGGGCGTAAAGAGCTCGTAGGCGGTTTGTCGCGTCTGCCGTGAAAGTCCGAGGCTCAACCTCGGATCTGCGGTGGGTACGGGCAGACG
+
CCCCGFGGGGGGGGGDGGGGGGGGGGFGGGGGGGGGGGGGGGGGGGGGGGGGGGGGGGGGGGGGGGGGGGGGGGGGGGGEFDGGGGGGGGGGGGGGGGGGGGGFGGGGGDGGGGGGGGGGGGGGGGGGFGGGGGGGGGGGGGGCEFCGGDGGCEGGG7FFGGGCFFGCFFGGGGGGGGGEEEGGFGFFDEGGEEGGGGGGGEFGGGGGDC60A7C6=FGGD5CGFGF7CGCGGGGGD<D*9CGGGGG3>5*9C>@)77AB4BDDD3:F:FDF79<>B>66).646?>>>FF>6007,4(.#
@M05025:18:000000000-B3NL5:1:1101:19041:4860 1:N:0:CACTCA
CCACAAACTCCTACGGGAGGCAGCAGTGGGGAATATTGCACAATGGGGGAAACCCTGATGCAGCAACGCCGCGTGAGTGAAGAAGGTTTTCGGATTGTAAAGCTCTGTTAGCAGGGAAGAGGAAGGACGGTACCTGCAGAGGAAGCCACGGCTAACTACGTGCCAGCAGCCGCGGTAATACGTAGGTGGCAAGCGTTGTTCGGAATAACTGGGCGTAAAGGATGCGTAGGCGGTTAAACAAGTTATATGTTAAATATATAGGCTTAACCTGTAGAAAGCATATAAAACTGTTTAACTAGAC
+
CCCCGGGGGGGGGGGGGGGGGGGGGGGGGGGGGGGGGGGGGGGGGGGGGGGGGGGGGGGGGGGGGGGGGGGGGGGGGGGGGGGGGGFGGGGGGGGGGGGGGGGGGGGGGGGGGGGGFGGGGGGGGGGGGGGGGGGGGGGGGGGGGGGGGGGGGGGGGGGGFGGGGGGGGGGGGGGGGGGGGGGGGGGGGGGDGGGGGGGGGGGGGGFGGGGGGGGGDCGGGGGGGG5CGGGGGGGGC:DGGGGGGGGFFFGFGFFFFFFFFFGGGFFFAFFFFFFFFF?FFFFFFFF??F9>A>A>DFF9#
@M05025:18:000000000-B3NL5:1:1101:11763:4872 1:N:0:CACTCA
CCACAAACTCCTACGGGAGGCAGCAGTAGGGAATCTTCCACAATGGACGCAAGTCTGATGGAGCAACGCCGCGTGAGTGAAGAAGGGTTTCGGCTCGTAAAGCTCTGTTGGTAGTGAAGAAAGATAGAGGTAGTAACTGGCCTTTATTTGACGGTAATTACCTAGAAAGTCACGGCTAACTACGTGCCAGCAGCCGCGGTAATACGTAGGTGGCAAGCGTTGTCCGGATTTATTGGGCGTAAAGCGAGTGCAGGCGGTTCAATAAGTCTGATGTGAAAGCCTTCGGCTCAACCGGAGAATG
+
CCCCGGGGGGGGGGGGGGGGGGGGGGGGGGGGGGGGGGGGGGGGGGGGGGGGGGGGGGGGGGGGGGGGGGGGGGGGGGGFGGFFGGGGGGGGGGGGGGGGGGGGGGGGGGGGGGGGGGGGGGGGGGGGGGGGGGGGGGGGGGGGGGGDFGGGGGGGGGGGGGGGGGGGGGGGGGGGGGGGGGFGGGFGGGGGFCFEGGGGGGGGGGCFGGGGGGGGGGGEGGEGGEDC=EFGGGGFGCDGGGFGGGGFFFGFG@EFF>>DFFGGGFFFBFFFBB66FFBBB0<???9:?><??B0(391-#
@M05025:18:000000000-B3NL5:1:1101:10440:4914 1:N:0:CACTCA
CCACAAACTCCTACGGGAGGCAGCAGTAGGGAATCTTCCACAATGGACGAAAGTCTGATGGAGCAACGCCGCGTGAGTGAAGAAGGGTTTCGGCTCGTAAAGCTCTGTTGGTAGTGAAGAAAGATAGAGGTAGTAACTGGCCTTTATTTGACGGTAATTACTTAGAAAGTCACGGCTAACTACGTGCCAGCAGCCGCGGTAATACGTAGGTGGCAAGCGTTGTCCGGATTTATTGGGCGTAAAGCGAGTGCAGGCGGTTCAATAAGTCTGATGTGAAAGCCTTCGGCTCAACCGGAGAATC
+
CCCCGGGGDGGFGGGGGGGEGGGGGGFGGGGGGGGGGGGGGGGGGGGGGGGGGGGGGGGGGFGGGGGGGGGGGGGEGGGDGGGGGGGGGGGGGGGGGGGGGGGEGFFGCGGGGFBFGGFGGFGFGGGFGGGGGGGGGGGFFGGFGGGGGGGGGGGGEFGGGGGGGGFGGFGGGGGGGGFGGGG>FFGGGGGGGGGGGGGGGGFFGGFGGGGGGGGGGGGGEGGFFGGCEC69C7@DGGGGGGGGGGG>>FC=FFFF>72>FFGGDFF4<?<FB@FFFFF:??4?FBF:BF?<<;B>>;23#
@M05025:18:000000000-B3NL5:1:1101:6257:4937 1:N:0:CACTCA
CCACAAACTCCTACGGGAGGCAGCAGTGAGGAATATTGGTCAATGGACGCAAGTCTGAACCAGCCAAGTAGCGTGCAGGATGACGGCCCTCCGGGTTGTAAACTGCTTTTAGTTGGGAATAAAAGGGGGCTCGTGAGCCCCGTATTGTATGTACCATCAGAAAAAGGACCGGCTAATTCCGTGCCAGCAGCCGCGGTAATACGGAAGGTCCGGGCGTTATCCGGATTTATTGGGTTTAAAGGGAGCGTAGGCCGGCTTTTAAGTCAGCTGTGAAAGTCCGCGGCTCAACCGTTGAATTGCC
+
CCCCGGGGGGGGGGGGGGGGGGGGGGGGGGGGGGGGGGGGGGGGGGGGGGGGGGGGGGGGGGGGGGGGFGGGGGGGGGGGGGGGGGGGGGGGGGGGGGGGGGGGFGGGGGGGGGGGGGGGGGGGGGGGGGGGGGGGGGGGGGGGGGGGGGGGGGGGGGGGGGGGGGGGGGGGGGGGGGFGGGGGGGGGGGGGGGGGGCEGGGGGDGGGGGGGDGGGGGGGGFGG5/1<?EGGGGG<<97FGFDFGDGFEEGFGFFFF@>FFFGCFFB4<F4?>BF@FFDBFFFF;:243?F:(4-6<AB4#
@M05025:18:000000000-B3NL5:1:1101:24130:4938 1:N:0:CACTCA
CCACAAACTCCTACGGGAGGCAGCAGTAGGGAATCTTCCACAATGGACGCAAGTCTGATGGAGCAACGCCGCGTGAGTGAAGAAGGGTTTCGGCTCGTAAAGCTCTGTTGGTAGTGAAGAAAGATAGAGGTAGTAACTGGCCTTTATTTGACGGTAATTACCTAGAAAGTCACGGCTAACTACGTGCCAGCAGCCGCGGTAATACGTAGGTGGCAAGCGTTGTCCGGATTTATTGGGCGTAAAGCGAGTGCAGGCGGGTCAATAAGTCTGATGTGAAAGCCTTCGGCGCAACCGGAGAATG
+
CCCCGGGGGGGGFGDEGFGGGCGGFFDGGGGGGGGGGGGGGGGGFFFFEGGGGGGGGGFFGDGG<@FGCGGGGGGGGGGCGGGGGGGGGGDGDGGGCFEGGFGC?EFGGGG@9AFEF9FGGGCFFGGGGFFGFGEG?D?,,A,>FFF<FFDCFGEGDFFFFGGFGGEGD9DCCC+CEEGGGGGGGGGCAEF6,D5>E>EEEEGGGGCCGGGGDFF9=CCCEGC7C=E=EDCEFGDGGC3)11/*275:B@*9>)5B>:>54*CGF4=*6?<FA=?B6941?>7<807(4(41163(14?B#
@M05025:18:000000000-B3NL5:1:1101:16911:4938 1:N:0:CACTCA
CCACAAACTCCTACGGGAGGCAGCAGTGGGGAATATTGCACAATGGGGGAAACCCTGATGCAGCAACGCCGCGTGAGTGAAGAAGGTTTTCGGATTGTAAAGCTCTGTTAGCAGGGAAGAGGAAGGACGGTACCTGCAGAGGAAGCCACGGCTAACTACGTGCCAGCAGCCGCGGTAATACGTAGGTGGCAAGCGTTGTTCGGAATCACTGGGCGTAAAGGATGCGTAGGCGGCTAAACAAGTTATATGTTAAATATATAGGCTTAACCTGTAGAAAGCAGATAAAATGGTTAAACTAGAG
+
CCCCFDFGGFFFGGECG@FGGGGEGGCEEGG7CECFFGGFG9FGFFGGGGEGEF7EGF9FAF9FEGFC@FGGEGG:FFGFFF<EF8C99FEEGCGEFGGGGGG9EFGDGEEA,5BF?=CEEFC,B@,=FFFGG,AFCGFGFFA>DD<AFCGGEGG:FA7CD7>FGG::AGGG@FFGE8CF,62?=:;C8CF9FCECECG5CEC*;*0>E@;C:5C*/:EDF69?ECE75*+/)))1*C4D47:7::2*/=C?CF7F@FA/**9456@6<*372/7/7?(5(.7B)6))).:5)6)).4>9#
@M05025:18:000000000-B3NL5:1:1101:23127:4954 1:N:0:CACTCA
CCACAAACTCCTACGGGAGGCAGCAGTAGGGAATCTTCCACAATGGACGCAAGTCTGATGGAGCAACGCCGCGTGAGTGAAGAAGGGTTTCGGCTCGTAAAGCTCTGTTGGTAGTGAAGAAAGATAGAGGTAGTAACTGGCCTTTATTTGACGGTAATTACCTAGAAAGTCACGGCTAACTACGTGCCAGCAGCCGCGGTAATACGTAGGTGGCAAGCGTTGTCCGGATTTATTGGGCGTAAAGCGAGTGCAGGCGGTTCAATAAGTCTGATGTGAAAGCCTTCGGCTCAACCGGAGAATG
+
CCCCGGGGGGGGGGGGGGGGGGGGGGGGGGGGGGGGGGFGGGGGGGGGGGGGGGGGGGGGGGGGGGGGGGGGGGGGGGGGGGGGGGGGGGGGGGGGGGGGGGGFGGGGGGGGGGFGGGGGG8EGGGGGGGGGGGGGGGGGGGGGGGGCGFFGGGGFFGGGGGGGGGGGGGGGGGGGGGGGGGGGGGGFGFGGGGFGGGG=EGGGGGGGGGC9EFFGGGGEGGCGFGGGGGF9F77CGDDDGGGGGGGFFFGFGFFFF@BFFFGGGFF?<FFFBBFF?@>???F?F:B?FFF7:B90298)#
@M05025:18:000000000-B3NL5:1:1101:17581:4957 1:N:0:CACTCA
CCACAAACTCCTACGGGAGGCAGCAGTAGGGAATCTTCCACAATGGACGCAAGTCTGATGGAGCAACGCCGCGTGAGTGAAGAAGGGTTTCGGCTCGTAAAGCTCTGTTGGTAGTGAAGAAAGATAGAGGTAGTAACTGGCCTTTATTTGACGGTAATTACCTAGAAAGTCACGGCTAACTACGTGCCAGCAGCCGCGGTAATACGTAGGTGGCAAGCGTTGTCCGGATTTATTGGGCGTAAAGCGAGTGCAGGCGGTTCAATAAGTCTGATGTGAAAGCCTTCGGCTCAACCGGAGAATG
+
CCCCGGGGGGGGGGGGGGGGGGGGGGGGGGGGGGGGGGGGGGGGGGGGGGGGGGGGGGGGGGGGGGGGGGGGGGGGGGGGGGGGGGGGGGGGGGGGECFFGGGGGGGGGGGGGGGGGGGGGGGCFGGGGGGGGGGGGGGGGGGGGGGGGGGGGGFGGGGGGGGFGGGGGGGGGGGGGGGGGGGDGGFGGGGFGGGGGGGGGGGFGGGGGGGFGG=FGGG5EGGGGGGCG5CFGDCFGGGGGGGGGGDE@@FFCFEEFF;BF@FGFFFF)*)1<8**=@)(2234:B;:BBB02;664328#
@M05025:18:000000000-B3NL5:1:1101:7885:4961 1:N:0:CACTCA
CCACAAACTCCTACGGGAGGCAGCAGTGGGGAATATTGGACAATGGGCGCAAGCCTGATCCAGCCATACCGCGTGGGTGAAGAAGGCCTTCGGGTTGTAAAGCCCTTTTGTTGGGAAAGAAATCCAGCTGGCTAATACCCGGTTGGGATGACGGTACCCAAAGAATAAGCACCGGCTAACTTCGTGCCAGCAGCCGCGGTAATACGAAGGGTGCAAGCGTTACTCGGAATTACTGGGCGTAAAGCGTGCGTAGGTGGTCGTTTAAGTCCGTTGTGAAAGCCCTGGGCTCAACCTGGGAACC
+
CCCCGGGGGGGGGGGGGGGGGGGGGGGGGGGGGGGGGGGGGGGGGGGGGGGGGGGGGGGGGGGGGGGGGGGGGGGGGGGGGGGGGGGGGGGGGGGGGGGGGGGGGGGGGGGGGGGGGGGGGGGGGGGGGGGGGGGGGGGGGGGGGGGGGGGGGGGGGGGGGGGGGGGGGGGGGGGGGGGGGGGGGGGGGGGGGGGGGGGGGGGFGGGGGGGGGGGGFGGGGGGGGGGGCFGGGGGGCGGGGGGGGGGDFFGFGEFFFFFFFBFGGFFFFFFFFEFFFFF:?:BBFFFFFFFFFFFFF7:4#
@M05025:18:000000000-B3NL5:1:1101:21142:4984 1:N:0:CACTCA
CCACAAACTCCTACGGGAGGCAGCAGTAGGGAGTATTGCACAATGGGGGAAACCCTGATGCAGCGACGCCGCGTGAAGGAAGAAGTATCTCGGTATGTAAACTTCTATCAGCAGGGAAGACAATGACGGTACCTGACTAAGAAGCCCCGGCTAACTACGTGCCAGCAGCCGCGGTAATACGTAGGGGGCAAGCGTTATCCGGATTTACTGGGTGTAAAGGGAGCGTAGACGGACGGGCAAGTCTGAAGTGAAAGGCAGGGGCTCAACCCCTGGACTGCTTTGGAAACTGTCCATCTAGAGA
+
CCCCGGGGGGGGGGGGGGGGGGGGGGGGGGGGGGGGGGGGGGGGGGGGGGGGGGGGGGGGGGGGGGGGGGGGGGGGGGGGGGGGGGGGGGGGGGGGGGGGGGGGGGGGGGGGGGGGGGGGGGGGGGGGGGGGGGGGGGGGGGGGGGGGGGGGGGGGGGGGGGGGGGGGGGGGGGGGGGGGGGGGGGGGGGGGGGGGGGGGGGGGGGGGGGGGFGGGGGGGGGGGGGGGCFGGGGGGGGGGGCGCGGC@BFGFGFFFFFFFFFDFGFFF<5?FBFFFFF):9A?F>AFFFF<BBBBFFFF?#
@M05025:18:000000000-B3NL5:1:1101:22879:4989 1:N:0:CACTCA
CCACAAACTCCTACGGGAGGCAGCAGTGGGGAATATTGCACAATGGGCGCAAGCCTGATGCAGCCATGCCGCGTGTATGAAGAAGGCCTTCGGGTTGTAAAGTACTTTCAGCGGGGAGGAAGGGAGTAAAGTTAATACCTTTGCTCATTGACGTTACCCGCAGAAGAAGCACCGGCTAACTCCGTGCCAGCAGCCGCGGTAATACGGAGGGTGCAAGCGTTAATCGGAATTACTGGGCGTAAAGCGCACGCAGGCGGTTTGTTAAGTCAGATGTGAAATCCCCGGGCTCAACCTGGGAACT
+
CCCCGGGGGGGGGGGGGGGGGGGGGGGGGGGGGGGGGGGGGGGGGGGGGGGGGGGGGGGGGGGGGGGGGGGGGGGGGGGGGGGGGGGGGGGGGGGGGGGGGGGGGGGGGGGGGGGGGGGGGGGGGGGGGGGGGGGGGGGGGGGGGGGGGGGGGGGGGGGGGGGGGGGGGGGGGGGGGGGGGGGGGGGGGGGGGGGGGGGGGGGGGGGGGGGGGGGGFGGEGGGGGGGGGGFGGFFGFGGGDDFFGGGFFFGED>BFDD>3>FGGGFFFFFFFFB6=@@4A8>FFF>>9BFFFFFF<???8#
@M05025:18:000000000-B3NL5:1:1101:21471:5008 1:N:0:CACTCA
CCACAAACTCCTACGGGAGGCAGCAGTGGGGAATATTGGACAATGGGCGCAAGCCTGATCCAGCCATACCGCGTGGGTGAAGAAGGCCTTCGGGTTGTAAAGCCCTTTTGTTGGGAAAGAAATCCAGCTGGCTAATACCCGGTTGGGATGACGGTACCCAAGGAATAAGCACCGGCTAACTTCGTGCCAGCAGCCGCGGTAATACGAAGGGTGCAAGCGTTACTCGGAATTACTGGGCGTAAAGCGTGCGTAGGTGGTCGTTTAAGTCCGTTGTGAAAGCCCTGGGCTCAACCTGGGAACG
+
CCCCGGGGGGGGGGGGGGGGGGGGGGGGGGGGGGGGGGGGGGGGGGGGGGGGGGGGGGGGGGGGGGGGGGGGGGGGGGGGGGGGGGGGGGGGGGGGGGGGGGGGGGGGGGGGGGGGGGGGGGGGGGGGGGGGGGGGGGGGGGGGGGGGGGGGGGGGGGGGG7CFGGGGGGGGGGGGGGGGGGGGGGGGGGGGGGGGGGGGGGFGGGGGGGGGGGGGGGGGGGGGGGGGGGGGGGGGGGGGGGGGGGGFFFGEGFFFFFBD@DGGDFFFBFFFBFFFFFA?F?BB<??<F>DBBFFFF(54#
@M05025:18:000000000-B3NL5:1:1101:5785:5077 1:N:0:CACTCA
CCACAAACTCCTACGGGAGGCAGCAGTGGGGAATATTGGACAATGGGCGAAAGCCTGATCCAGCCATGCCGCGTGTGTGAAGAAGGTCTTCGGATTGTAAAGCACTTTAAGTTGGGAGGAAGGGTTGTAGATTAATACTCTGCAATTTTGACGTTACCGACAGAATAAGCACCGGCTAACTCTGTGCCAGCAGCCGCGGTAATACAGAGGGTGCAAGCGTTAATCGGAATTACTGGGCGTAAAGCGCGCGTAGGTGGTTCGTTAAGTTGGATGTGAAATCCCCGGGCTCAACCTGGGAACA
+
CCCCGGGGGGGGGGGGGGGGGGGGGGGGGGGGGGGGGGGGGGGGGGGGGGGGGGGGGGGGGGGGGGGGGGGGGGGGGGGGGGGGGGGGGGGGDFGFGGGGGGGGGDFGGGGFGFGGGGGGGGGGGGGGGGGGGFFFGGGGGGGGGGFGGGGGGGGGGGGGGGGGFGGGGGGGGGGGGGGGGGGGGGGGGGGGGGGGGGGGGGGGGGGDGGGGGGGGFGGEGGGGGGGGGGGGGGGGGFGDCCFGGGGFFFGBGEFFFFFFEDGGFFFFA?>F:@FFF=242??FFBFBBF2:(5::<?7-#
@M05025:18:000000000-B3NL5:1:1101:27086:5078 1:N:0:CACTCA
CCACAAACTCCTACGGGAGGCAGCAGTAGGGAATTTGCCACCATGGTTGAAAGTTTGATGGAGCAACACCGCGTGAGTGAAGAAGGGTTTCGGCTCGTAAAGCTCTGTTGGTAGTGAAGAAAGATAGAGGTAGTAACTGGCCTTTATTTGACGGTAATTACTTAGAAAGTCACGGCTAACTACGTGCCAGCAGCCGCGGTAATACGTAGGTGGCAAGCGTTGTCCGGATTTATTGGGCGTAAAGCGAGTGCAGGCGGTTCAATAAGTCTGATTGGAAAGCCTTCGGCTCAACCGGAGAATG
+
8888=;==6;@6CF;@FCCGC;;,,C<<EDCGGF;<,<;6,;,C,;668CDFFE<<C6CFGGGGFFGGGGGGECFFEGGGGFCCEFGGGCCGEE<FG+C,CFD,CFGG,BFCFCFGGGFFGGGGDGGGGGBFFCFGFEFGFEC@FFGGGGGGGGFFF,CFDD,ADDD;>7AFECC7BCF8ED?GD,DGGG?FGGGEGC5:CECF7>A<FE;E7=CCCE5=55C77=ECE=C:+;;DFD))18<:FD7:.>07*0.<>3,00/*2C=*8:F9*)*01@6(4?:A2?F>(()43,(41907-#
@M05025:18:000000000-B3NL5:1:1101:16697:5081 1:N:0:CACTCA
CCACAAACTCCTACGGGAGGCAGCAGTAGGGAATCTTCCACAATGGACGCAAGTCTGATGGAGCAACGCCGCGTGAGTGAAGAAGGGTTTCGGCTCGTAAAGCTCTGTTGGTAGTGAAGAAAGATAGAGGTAGTAACTGGCCTTTATTTGACGGTAATTACCTAGAAAGTCACGGCTAACTACGTGCCAGCAGCCGCGGTAATACGTAGGTGGCAAGCGTTGTCCGGATTTATTGGGCGTAAAGCGAGTGCAGGCGGTTCAATAAGTCTGATGTGAAAGCCTTCGGCTCAACCGGAGAATA
+
CCCCGGGGGGGGGGGGGGGGGGGGGGGGGGGGGGGGGGGGGGGGGGGGGGGGGGGGGGGGGGGGGGGGGGGGGGGGGGGGGGGGGGGGGGGGGGGGGGGGGGGGGGGGGGGFGGGGGGGGGGGGGGGGGGGGGGGGGGGGGGGGGGGGGGGGGGGGGGGGGGGGGGGGGGGGGGGGGGGGGGGGGGGGGGGGGGGGGGGGGDCFGGFGFGGGGGGGGGGGGGGGEGGGEEFFFGGGGGGGGGGGGGGFFFGFGFFEFF>BFFGGGFFFFFAFA??FFFFBBFBFFFF:?FFFFFFBB>F<#
@M05025:18:000000000-B3NL5:1:1101:8222:5092 1:N:0:CACTCA
CCACAAACTCCTACGGGAGGCAGCAGTAGGGAATCTTCCACAATGGGCGAAAGCCTGATGGAGCAACGCCGCGTGAGTGAAGAAGGTTTTCGGATCGTAAAGCTCTGTTGTTGGTGAAGAAGGATAGAGGTAGTAACTGGCCCCTATTTGACGGTAATCAACCAGAAAGTCACGGCTAACTACGTGCCAGCAGCCGCGGTAATACGTAGGTGGCAAGCGTTGTCCGGATTTATTGGGCGTAAAGCGAGCGCAGGCGGAAAGATAAGTCTGATGTGAAAGCCCCCGGCTTAACCGAGGAATG
+
CCCCGFGGGGGGGGGGGGGGGEEGGGFGGGGGFGGGGGGGGGGGGGGGGGGGGGGGGGGGGGGGGGGGGGGGGGGGGGGGFGGGGGFFFGGGGGGFFGFGGFGGGGGGGGFGGG:BFDFAFGGGGGGCFGGGGCFGGGGGGFFEGGGGGGGGGGGGEGFGFEFGGGGGGGGGGGGGGGGFFGFGGGFFCGFFCFCEGGGCEGGGGFEGGGGFGFFGGGG:CGCCCGG5510::FFDGGGGGGGFGGGF>DC>DBEFFD>>F?F7CFF4AFFFFFFFFFA<0(409;>B>4<BA>>>FFB)#
@M05025:18:000000000-B3NL5:1:1101:18137:5143 1:N:0:CACTCA
CCACAAACTCCTACGGGAGGCAGCAGTGAGGAATATTGGTCAATGGGCTTACGCCTGAACCAGCCAAGTCGCGTGAGGGAAGACTGCCCTATGGGTTGTAAACCTCTTTTGTCAGGGAGCAACGCCGGCTACGTGTAGCCGGACTGAGAGTACCTGAAGAAAAAGCATCGGCTAACTCCGTGCCAGCAGCCGCGGTAATACGGAGGATGCGAGCGTTATCCGGATTTATTGGGTTTAAAGGGTGCGTAGGCGGAATGCCAAGTCAGCGGTAAAATCGCGGGGCTCAACCTCGCTCCGCCGG
+
CCCCGGGGGGGGGGGGGGGGGGGGGGGGGGGGGGGGGGGGGGGGGGGGGGGGGGGGGGGGGGGGGGGGGGGGGGGGGGGGGGGGGGGGGGGGGGGGGGGGGGGGGGGGGGGGGGGGGGGGGGGGGGGGGGGGGGGGGGGGGGGGGGGGGGGGGGGGGGGGGGGGGGGGGGGGGGGGGGGGGGGGGGGGGGGGGGGGGGGGGGGGGGGGGGGCGGGGGGGGFEECEGDFGGGGGDDC<FGFGGGGGDGFE@6@D>EFFF>FFFGGGFFFFFFFAFFFFFFFFBF>B??FBFFFFFF9B??0#
@M05025:18:000000000-B3NL5:1:1101:23668:5149 1:N:0:CACTCA
CCACAAACTCCTACGGGAGGCAGCAGTAGGGAATCTTCGGCAATGGACGGAAGTCTGACCGAGCAACGCCGCGTGAGTGAAGAAGGTTTTCGGATCGTAAAACTCTGTTGTTAGAGAAGAACAAGGATGAGAGTAGAATGTTCATCCCTTGACGGTATCTAACCAGAAAGCCACGGCTAACTACGTGCCAGCAGCCGCGGTAATACGTAGGTGGCAAGCGTTGTCCGGATTTATTGGGCGTAAAGCGAGCGCAGGCGGTTTCTTAAGTCTGATGTGAAAGCCCCCGGCTCAACCGGGGAGA
+
CCCCGGGGGGGGGGGGGGGGGGGGGGGGGGGGGGGGGGGGGGGGGGGGGGGGGGGGGGGGGGGGGGGGGGGGGGGGGGGGGGGGGGGGGGGGGGGGGGGGGGGGGGGGGGGGGGGGGGGGGGGGGGGGGGGGGGGGGGGGGGGGGGGGGGGGGGGGGGGGGGGGGGGGGGGGGGGGGGGGGGGGGGGGGGGGGGGGGGGGGDEGGGGGGGGGGGGGGGGGGGGGGGGGGGDGFGGGGGGGGGGGGGGFFFGFGFEFFF9D:?FGGB=F>BBFFFFF?=<B<BBFFFFFF??DBF>>>969#
@M05025:18:000000000-B3NL5:1:1101:26014:5153 1:N:0:CACTCA
CCACAAACTCCTACGGGAGGCAGCAGTGAGGAATATTGATCAATGGGCGCGAGCCTGAACCAGCCAAGTCGCGTGAGGGAGGACGGCCCTACGGGTTGTAAACCTCTTTTGCCGGGGAGCAACGGGCGCCACGTGTGGCGCCACTGAGAGTACCCGGAGAAAAAGCATCGGCTAACTCCGTGCCAGCAGCCGCGGTAATACGGAGGATGCGAGCGTTATCCGGATTTATTGGGTTTAAAGGGTGCGTAGGCGGATCGTTAAGTCAGTGGTCAAATTGAGGGGCTCAACCCCTTCCCGCCAC
+
CCCCGGGGGGGGGGGGGGGGGGGGGGGGGGGGGGGGGGGFGGGGGGGGGGGGGGGGGGGGGGGGGGGGGGGGGGGGGGGGGGGGGGGGGGGGGGGEGGFGFGGGGGGGGGGGGGGGGGGGGGGGGGGEGGGGGGCFGGGGGGGGGGCFGGGGGGGEEEGGGGGGGGGFGGGGGGGGGFFGFGG>CGGGGGGGGGGGGGGGGGGGGEEFGGGDEGGGGCGGFGGGEC?CGFGCG1>7FGGGGGGGGGGFFFGFGFEBEF?FFB::D@*7?FFF>FFF=?AFBFF>B?8?<??6:::?:F;(#
@M05025:18:000000000-B3NL5:1:1101:15085:5171 1:N:0:CACTCA
CCACAAACTCCTACGGGAGGCAGCAGTAGGGAATCTTCCACAATGGACGAAAGTCTGATGGAGCAACGCCGCGTGAGTGAAGAAGGGTTTCGGCTCGTAAAGCTCTGTTGGTAGTGAAGAAAGATAGAGGTAGTAACTGGCCTTTATTTGACGGTAATTACTTAGAAAGTCACGGCTAACTACGTGCCAGCAGCCGCGGTAATACGTAGGTGGCAAGCGTTGTCCGGATTTATTGGGCGTAAAGCGAGTGCAGGCGGTTCAATAAGTCTGATGTGAAAGCCTTCGGCTCAACCGGAGAATT
+
CCCCGGGGGGGGGGGGGGGGGGGGGGGGGGGGGGGGGGGGGGGGGGGGGGGGGGGGGGGGGGGGGGGGGGGGGGGGGGGGGGGGGGGGGGFGGGGGGGGGGGGFGGGGGGGEGGFGGGGGGGGGGGGGGGGGGGGGGGGGGGGGGGGGGGGGGGGGGGGGGGGGGGGGGGGGGGGGGGGGGGGGGGGGGGGGGGGGGGGGGGGGGGFGGGGGGGGGGGGGGGGGGGGC=EGFGG>CGGGGGGGGGGGFFFGFGFFFF)4>FFG7CFFFFFFF<8*9BFF?BFFBF:9<B?BBFFBBBFF2#
@M05025:18:000000000-B3NL5:1:1101:11886:5215 1:N:0:CACTCA
CCACAAACTCCTACGGGAGGCAGCAGTGGGGAATATTGCACAATGGGCGAAAGCCTGATGCAGCGACGCCGCGTGAGGGATGACGGCCTTCGGGTTGTAAACCTCTTTCAGTAGGGAAGAAGCGAAAGTGACGGTACCTGCAGAAGAAGCGCCGGCTAACTACGTGCCAGCAGCCGCGGTAATACGTAGGGCGCAAGCGTTATCCGGATTTATTGGGCGTAAAGAGCTCGTAGGCGGTTTGTCGCGTCTGCCGTGAAAGTCCGAGGCTCAACCTCGGATCTGCGGTGGGTACGGGCAGACA
+
CCCCGGGGGGGGGGGGGGGGGGGGGGGGGGGGGGGGGGGGGGGGGGGGGGGGGGGGGGGGGGGGGGGGGGGGGGGGGGGGGGGGGGGGGGGGGGGGGGGGGGGGGGGGGGGGGGGGGGGGGGGGGGGGGGGGGGGGGGGGGGGGGGGGGGGGGGGGGGGGGGGGGGGGGGGGGGGGGGGGGGGGGGGGGGGGGGGGGGGGGGGGGGGGGE@FGGGGGGGGGGGGGGGGGGGGGGGGGGDGGGGGGGGFFFFFGFFFFFAFFFGDGFEFFFF:1FFF>DFFFB<>9(9BFB2:BFFFFFF8#
@M05025:18:000000000-B3NL5:1:1101:23416:5229 1:N:0:CACTCA
CCACAAACTCCTACGGGAGGCAGCAGTGGGGAATATTGCACAATGGGCGAAAGCCTGATGCAGCGACGCCGCGTGAGGGATGACGGCCTTCGGGTTGTAAACCTCTTTCAGTAGGGAAGAAGCGAAAGTGACGGTACCTGCAGAAGAAGCGCCGGCTAACTACGTGCCAGCAGCCGCGGTAATACGTAGGGCGCAAGCGTTATCCGGATTTATTGGGCGTAAAGAGCTCGTAGGCGGTTTGTCGCGTCTGCCGTGAAAGTCCGAGGCTCAACCTCGGATCTGCGGTGGGTACGGGCAGACG
+
CCCCGGGGGGGGGGGGGGGGGGGGGGGGGGGGGGGGGGGGGGGGGGGGGGGGGGGGGGGGGGGGGGGGGGGGGGGGGGGGGGGGGGGGGGGGGGGGGGGGGGGGGGGGGGGGGGGGGGGGGGGGGGGGGGGGGGGGGGGGGGGGGGGGGGGGGGGGGGGGGGGGGGGGGGGGGGGGGGGGGGGGGGFGGGGGGGGGGGGGGGGGGGGGCEFGGGFGGGGGGGGGGGCGGGGGGGGGGGGGGGGGGDDEFFGFGBF@FFA=?BDGGFBF?FFFFFFFFF:F<AFFFFFFFFAFF>B9;6:.#
@M05025:18:000000000-B3NL5:1:1101:21925:5235 1:N:0:CACTCA
CCACAAACTCCTACGGGAGGCAGCAGTGAGGAATATTGGTCAATGGCCGCAGGGCTGAACCAGCCAAGTCGCGTGAGGGATGACGGTCCTATGGATTGTAAACCTCTTTTGTCAGGGAGCAAAGGGCGCCACGTGTGGCGTTTTGCGAGTACCTGAAGAAAAAGCATCGGCTAACTCCGTGCCAGCAGCCGCGGTAATACGGAGGATGCGAGCGTTATCCGGATTTATTGGGTTTAAAGGGTGCGCAGGCGGAATGTCAAGTCAGCGGTAAAATTTCGGGGCTCAACCCCGTCGTGCCGTG
+
CCCCGGGGGGGGGGGGGGGGGGGGGGGGGGGGGGGGGGGGGGGGGGGGGGGGGGGGGGGGGGGGGGGGGGGGGGGGGGGGGGGGGGGGGGGGGGGGGGGGGGGGGGGGGGGGGGGGGGGGGGGGGGGGGGGGFFGGGGGGFGDGGGGGGGGCGGGGGGGGGGGGGGGGGGGGGGGGGGGGGGFFGGGGGGGGGGGGGGGGGGGGGGGGGGGGGGGGDGGEGGED=FCFCFFG*7CCGGCFD9DDCDDFFEDBGB@F?B>?FFD>FFEB:;<FAF@FFFFF69;?727:609??(7?FBB2#
@M05025:18:000000000-B3NL5:1:1101:8161:5283 1:N:0:CACTCA
CCACAAACTCCTACGGGAGGCAGCAGTAGGGAATCTTCCACAATGGACGAAAGTCTGATGGAGCAACGCCGCGTGAGTGAAGAAGGGTTTCGGCTCGTAAAGCTCTGTTGGTAGTGAAGAAAGATAGAGGTAGTAACTGGCCTTTATTTGACGGTAATTACTTAGAAAGTCACGGCTAACTACGTGCCAGCAGCCGCGGTAATACGTAGGTGGCAAGCGTTGTCCGGATTTATTGGGCGTAAAGCGAGTGCAGGCGGTTCAATAAGTCTGATGTGAAAGCCTTCGGCTCAACCGGAGAATG
+
CCCCGGGGGGGGGGGGGGGGGGGGGGGGGGGGGGGGGGGGGGGGGGGGGGGGGGGGGGGGGGGGGGGGGGGGGFGGGGGGGGGGGGGGGGGGGGGGGGGGGGGGGGGDGGGGGGFGGGGGGGGGGGGGGGDGGGGGGGFGGGGGGGGGGGGGEGGGGGGGFFGFFGGGGGGGGECGGGGGGGGGGGFGGGGGGGGGGGGGGGGGGGGGGDGGGGGGGGGEGGGGGDGECCEGGGGFFFDDDGGGGGGEEFGFG4BEFB0>FFGGGFF?BF<FFFFFFFFF??>?BFB?FF<:?FFFF0:4#
@M05025:18:000000000-B3NL5:1:1101:13827:5321 1:N:0:CACTCA
CCACAAACTCCTACGGGAGGCAGCAGTAGGGAATCTTCCACAATGGACGAAAGTCTGATGGAGCAACGCCGCGTGAGTGAAGAAGGGTTTCGGCTCGTAAAGCTCTGTTGGTAGTGAAGAAAGATAGAGGTAGTAACTGGCCTTTATTTGACGGTAATTACTTAGAAAGTCACGGCTAACTACGTGCCAGCAGCCGCGGTAATACGTAGGTGGCAAGCGTTGTCCGGATTTATTGGGCGTAAAGCGAGTGCAGGCGGTTCAATAAGTCTGATGTGAAAGCCTTCGGCTCAACCGGAGAATG
+
CCCCGGGGGGGGGGGGGGGGGGGGGGGGGGGGGGGGGGGGGGGGGGGGGGGGGGGGGGGGGGGGGGGGGGGGGGGGGGGGGGGGGGGGGGGGGGGGGGGGGGGGGGGGGGGGGGGGFGGGGGGGGGGGGGGGGGFFGGGGGGGGGGGGGGGGGGGGGGGGGGGGGGGGGGGGGGGGGGGGGGGGGGGGGGGGGGGGGGGGGDGGGGGGGGGGGGGGGGGDGGGGGGGC=EGGGGGGGGGGGGFGGGDE@FGFGFFFF>>EFFFFGFFFBFFFFFFFF8>:?>BF0:B<:BBBFFF696<4#
@M05025:18:000000000-B3NL5:1:1101:22541:5322 1:N:0:CACTCA
CCACAAACTCCTACGGGAGGCAGCAGTGGGGAATATTGCACAATGGGCGCAAGCCTGATGCAGCCATGCCGCGTGTATGAAGAAGGCCTTCGGGTTGTAAAGTACTTTCAGCGAGGAGGAAGGTGTTGTGGTTAATAACCGCAGCAATTGACGTTACTCGCAGAAGAAGCACCGGCTAACTCCGTGCCAGCAGCCGCGGTAATACGGAGGGTGCAAGCGTTAATCGGAATTACTGGGCGTAAAGCGCACGCAGGCGGTCTGTCAAGTCGGATGTGAAATCCCCGGGCTCAACCTGGGAACC
+
CCCCGGGGGGGGGGEGGGGGGGGGGGFGGGG;FGFGGGGGGGGGGGGGEGGGGGGGGGGGGFGGGGGGGGGGGGGGFGGGCA9FGGGGGGGGGGGGEGGGGGGAADGGFGGGDCFE7FFFFFCEEFCFGGGGGGGGGGGACECGDD<F,@FGFGGDFGCF>CCEFGGG7DC<FFGEGCDCCGGEGFCCECCFGGFCCEGGGEFFGFE8CCEEGGGCC5CCECFFGGDE=EG?FFGGGGGGGGCFCGGF>>C><55)07()8B:DC@=*,7457FF*6*6.8:?06;9,343<04?:((((#
@M05025:18:000000000-B3NL5:1:1101:15522:5326 1:N:0:CACTCA
CCACAAACTCCTACGGGAGGCAGCAGTGGGGAATATTGCACAATGGGCGAAAGCCTGATGCAGCGACGCCGCGTGAGGGATGACGGCCTTCGGGTTGTAAACCTCTTTCAGTAGGGAAGAAGCGAAAGTGACGGTACCTGCAGAAGAAGCGCCGGCTAACTACGTGCCAGCAGCCGCGGTAATACGTAGGGCGCAAGCGTTATCCGGATTTATTGGGCGTAAAGAGCTCGTAGGCGGTTTGTCGCGTCTGCCGTGAAAGTCCGAGGCTCAACCTCGGATCTGCGGTGGGTACGGGCAGACT
+
CCCCGGGGGGGGGGGGGGGGGGGGGGFGGGGEGGGGGGGGGGGGGGGGGGGGGGGGGGGGGGGGGGGGGGGGGGGGGGGGGGGGGGGGGGGGGGGGGGGGGGGGGGGGGGGGGGGGGGGGGGGGGGEGGGGGGGGGGGGGGGGGGGGGGGGGGGGGGGGGGGGGGGGGGGGGGGGGGGGGGGGGGGFGGGGGGGGGEGGEGGGGGGGG>EGGGGGGGGGGGGGGGGGGGGGGGGGGGGGGGGGGGGGFEFGFGB@>FFFFFFGGGEFFBF>F?F?>DEFFFAABF:>>>B<2?06>BBF4#
@M05025:18:000000000-B3NL5:1:1101:9532:5343 1:N:0:CACTCA
CCACAAACACCTACGGGAGGCAGCAGTGGGGAATATTGCACAATGGGCGAAAGCCTGATGCAGCGACGCCGCGTGAGGGATGACGGCCTTCGGGTTGTAAACCTCTTTCAGTAGGGAAGAAGCGAAAGTGACGGTACCTGCAGAAGAAGCGCCGGCTAACTACGTGCCAGCAGCCGCGGTAATACGTAGGGCGCAAGCGTTATCCGGATTTATTGGGCGTAAAGAGCTCGTAGGCGGTTTGTCGCGTCTGCCGTGAAAGTCCGAGGCTCAACCTCGGATCTGCGGTGGGTTCGGGCAGACT
+
CCCCGGGGGGGGGGGGGGGGGGGGGGEGGGGGGGGGGGGGGGGGGGGGGGGGGGGGGGGGGGGGGGGGGGGGGGGGGGGGGGGGGGGGGGGGGGGGGGGGGGGGGGGGGGGFEGGGFFCFEGGGGGGGGGGGGGGGGGGGGGGACFGFGGGECGGGGDGGGGGGGGGGGGGGGGGGGGGG>EGGGGCFFEGGGGGGGGGECGGGGGGGGEGFGFGGGGEGGGCEFGGGGGGGGGGGGDG7<FGGGGD>@>DFGDBF36A4=9<CDD>:1@<F?6:>ED6>DFB(219BBF(3619>(3(,#
@M05025:18:000000000-B3NL5:1:1101:9359:5406 1:N:0:CACTCA
CCACAAACTCCTACGGGAGGCAGCAGTAGGGAATCTTCCACAATGGACGCAAGTCTGATGGAGCAACGCCGCGTGAGTGAAGAAGGGTTTCGGCTCGTAAAGCTCTGTTGGTAGTGAAGAAAGATAGAGGTAGTAACTGGCCTTTATTTGACGGTAATTACCTAGAAAGTCACGGCTAACTACGTGCCAGCAGCCGCGGTAATACGTAGGTGGCAAGCGTTGTCCGGATTTATTGGGCGTAAAGCGAGTGCAGGCGGTTCAATAAGTCTGATGTGAAAGCCTTCGGCTCAACCGGAGAATA
+
CCCCGGGGGGGGGGGGGGGGGGGGGGGGGGGGGGGGGGGGGGGGGGGGGGGGGGGGGGGGGGGGGGGGGGGGGGGGGGGGGGFGGGGGGGGGGGGGGGGGGFGGGGGGGGGGGGGGGGGFFGGGGGGGGGGGGGGGGGGGGGFGGGGGGGGGGGGGGGGGGGGGGGGGGGGGGGGGGGGGGGGGGGGGGGGGGGGGGGGGGGGGGGGGGGGGGGGGGGGGGGGGGGGCEGGGGGGGGGGGGGGGGGGFFFGFGFFFF36@FFFGGFFFFFFFFF?=@?A?FFFBF?>BF?DFFFFBFBF7#
@M05025:18:000000000-B3NL5:1:1101:11759:5477 1:N:0:CACTCA
CCACAAACTCCTACGGGAGGCAGCAGTGGGGAATATTGGACAATGGGCGCAAGCCTGATCCAGCCATACCGCGTGGGTGAAGAAGGCCTTCGGGTTGTAAAGCCCTTTTGTTGGGAGAGAAATCCAGCCGGCTAATACCTGGTTGGGATGACGGTACCCAAAGAATAAGCACCGGCTAACTTCGTGCCAGCAGCCGCGGTAATACGAAGGGTGCAAGCGTTACTCGGAATTACTGGGCGTAAAGCGTGCGTAGGTGGTTATTTAAGTCCGTTGTGAAAGCCCTGGGCTCAACCTGGGAACG
+
CCCCGGGGGGGGGGGGGGGGGGGGGGFGGGGGGGGGGGGGGGGGGGGGGGGGGGGGGGGGGGGGGGGGGGGGGFGGGGGGGGGGGGGGGGGGGGGGGGGGGGGGGGGGGGGGGGGGGGGGGGGGGGGGGGGGGG8FGGGGGGGGGGGGGGGGGGGGGGGGGGGGGGGGGGGGGGGGGGGGGGGGGGGGGGGGGGGGGGGGDGGGGGFGGGGGGGGGGGGGGGGGGGGGDFGGGGGGGGGDDGGGGG5>@DGEGFB?FF<FFFGGGFF79B?FBFF6FFA0<?FFFB2:1>?FF::?F0:-#
@M05025:18:000000000-B3NL5:1:1101:26474:5510 1:N:0:CACTCA
CCACAAACTCCTACGGGAGGCAGCAGTAGGGAATCTTCCACAATGGGCGAAAGCCTGATGGAGCAACGCCGCGTGAGTGAAGAAGGTTTTCGGATCGTAAAGCTCTGTTGTTGGTGAAGAAGGATAGAGGTAGTAACTGGCCCCTATTTGACGGTAATCAACCAGAAAGTCACGGCTAACTACGTGCCAGCAGCCGCGGTAATACGTAGGTGGCAAGCGTTGTCCGGATTTATTGGGCGTAAAGCGAGCGCAGGCGGAAAGATAAGTCTGATGTGAAAGCCCCCGGCTTAACCGAGGAATA
+
CCCCGGGGGGGGGGGGGGGGGGGGGGGGGGGGGGGGGGGGGGGGGGGGGGGGGGGGGGGGGGGGGGGGGGGGGGGGGGGGGGGGGGEGGGGGGGGGGGGGGGGGGGGGGGGGGGGGGGGGGGGGGGGGGGGGGGGGGGGGGGGGDFGGGGGGGGGGGGGGGGGGGGGGGGGGGGGGGGGGGGGGGGGGFGGGGGGGGGEEGGGGGGGGGGGGGGGGGGGGGGGGGGGGGEGGGGGFGGGGGGFGGGGFFFGDGFFFDB9>F?7DFFFFAF9FF@FFFF241119>>F(77A<29>>BFF7#
@M05025:18:000000000-B3NL5:1:1101:11070:5519 1:N:0:CACTCA
CCACAAACTCCTACGGGAGGCAGCAGTAGGGAATCTTCCACAATGGACGCAAGTCTGATGGAGCAACGCCGCGTGAGTGAAGAAGGGTTTCGGCTCGTAAAGCTCTGTTGGTAGTGAAGAAAGATAGAGGTAGTAACTGGCCTTTATTTGACGGTAAATACCTAGAAAGTCACGGCTAACTACGTGCCAGCAGCCGCGGTAATACGTAGGTGGCAAGCGTTGTCCGGATTTATTGGGCGTAAAGCGAGTGCAGGCGGTTCAATAAGTCTGATGTGAAAGCCTTCGGCTCAACCGGAGACTG
+
CCCCGGGGGGGGGGGGGGGGGGGGGGGGGGGGGGGGGGGGGGGGGGGGGGDGGGGGGFGGGGGGGGGGGGGGGGGGGGGGFGGGGGDFGGGGGGGGGGGEGGG<FE?FGGFGEGFFFGGGGGGFGFGGGG=FFFGGGGGGGG@FGGGGGGGGGGGGEGGGGGGGGGGGGGGGGGGGGGGFGGGGGGGGGGGGGGGGGGGGGGGGGGFFGGGGFGFFGFG=GGGGGGGE5:?7@FGGCGG3C<DFGGDFEFGFGFEFE)3@FFGGFFFFAFFFAFFFBFF:042>?(-34)4:?BBBBF(-#
@M05025:18:000000000-B3NL5:1:1101:24927:5530 1:N:0:CACTCA
CCACAAACTCCTACGGGAGGCAGCAGTGGGGAATATTGCACAATGGGGGAAACCCTGATGCAGCAACGCCGCGTGAGTGAAGAAGGTTTTCGGATTGTAAAGCTCTGTTAGCAGGGAAGAGGAAGGACGGTACCTGCAGAGGAAGCCACGGCTAACTACGTGCCAGCAGCCGCGGTAATACGTAGGTGGCAAGCGTTGTTCGGAATAACTGGGCGTAAAGGATGCGTAGGCGGTTAAACAAGTTATATGTTAAATATATAGGCTTAACCTGTAGAAAGCATATAAAACTGTTTAACTAGAT
+
CCCCGGGGGGGGGGGGGGGGGGGGGGGGGGGGGGGGGGGGGGGGGGGGGGGGGGGGGGGGGGGGGGGGGGGGGGGGGGGGGGGFGGFGGGGGGGGGGGGGGGGGGGGGGGGGGGGGFGGGGGGGGGGGGGGGGGGGGGGGGGGGGGGGGGGGGGGGGGGGGGGGGGGGGGGGGGGGGGGGGGGGGGGGGGGGGGGGGGGGGGGGGGGGGGGGGGGDGGGGGGGGGGGGCEFEG<DDFFDGGGGGGCGFFFFFGFFFFFFFFFGGGFFF)61=AFFF=?7?>AABFFF?>AFFFFF>><2)#
@M05025:18:000000000-B3NL5:1:1101:27009:5567 1:N:0:CACTCA
CCACAAACTCCTACGGGAGGCAGCAGTAGGGAATTTGCCACCATGGTTGCAAGCCTGATGGAGCAACACCGCGTGAGTGAAGAAGGGTTTCGGCTCGTAAAGCTCTGTTGTTGGAGAAGAACGTGCGTGAGAGTAACTGTTCACGCAGTGACGGTATCCAACCAGAAAGTCACGGCTAACTACGTGCCAGCAGCCGCGGTAATACGTAGGTGGCAAGCGTTATCCGGATTTATTGGGCGTAAAGCGAGCGCAGGCGGTTACTTAGGTCTGATGTGAAAGCCTTCGGCTTAACCGAAGAAGG
+
8888===CCFGGGGGGGGGGGGGGGGGGGGGGGG6<,<;;;;CE,;C,8EFGG,,;CFGGGGGGGGGGGGGGGGFFGGGGGGGGGGGGGDGGGGGGGGGGGGGGGGGGGGGGGGGGGGGGGGGGGGGGGGGGFFFGGGGGGGGGFGGGGGGGGGGGGGGFGFGGGFFGGFGGGGGGGGCFGGGGGGGGGGGGGGGGGGGGGGGGGGFGGGCGGGFGGGGGEGGFFEDEEEGGGGGGGGGGGGGGGGDEDEGEGEFFFFFFF6>FD?69<F<F<6*=F66:??B?BB;?6?AA<9>09?B0#
@M05025:18:000000000-B3NL5:1:1101:9023:5592 1:N:0:CACTCA
CCACAAACTCCTACGGGAGGCAGCAGTAGGGAATCTTCCACAATGGACGCAAGTCTGATGGGGCAACGCCGCGTGAGTGAAGAAGGGTTTCGGCTCGTAAAGCTCTGTTGGTAGTGAAGAAAGATAGAGGTAGTAACTGGCCTTTATTTGACGGTAATTACCTAGAAAGTCACGGCTAACTACGTGCCAGCAGCCGCGGTAATACGTAGGTGGCAAGCGTTGTCCGGATTTATTGGGCGTAAAGCGAGTGCAGGCGGTTCAATAAGTCTGATGTGAAAGCCTTCGGCTCAACCGGAGAATC
+
CCCCGGGGGGGGGGGGGGGGGGGGGGGGGGGGGGGGGGGGGGGGGGGGGGGGGGGGGGGGGGGGGGGGGGGGGGGGGGGGGGGGGGGGGGGGGGGGGGGGCFGFGGGGGGGGFGGGGGGGGGGGGGGGGGGGGGGGGGGGGGCGGGGGGGGGGGGGGGGGGGGGGGFGGGFGGGGGGGGGGGGGGGGGGGGGGGGGGGGGDGGGGFEGGEGGGGGGGCEGGGGGGGGGGGGGGGGGFGGGGGGGGGGFFFGFGFFFFD>B?@DFG?F=AFABFFFFFFBF:?FF?16<<)4337639>B)#
@M05025:18:000000000-B3NL5:1:1101:13406:5613 1:N:0:CACTCA
CCACAAACTCCTACGGGAGGCAGCAGTAGGGAATCTTCCACAATGGGCGAAAGCCTGATGGAGCAACGCCGCGTGAGTGTAGAAGGTTTTCGGATCGTAAAGCTCTGTTGTTGGTGAAGAAGGATAGAGGTAGTAACTGGCCCCTATTTGACGGTAATCAACCAGAAAGTCACGGCTAACTACGTGCCAGCAGCCGCGGTAATACGTAGGTGGCAAGCGTTGTCCGGATTTATTGGGCGTAAAGCGAGCGCAGGCGGAAAGATAAGTCTGATGTGAAAGCCCCCGGCTTAACCGAGGAATC
+
CCCCGGGGGGGGGGGGGGGGGGGGGGGGGGGGGGGGGGGGGGGGGGGGGGGEGGGGGGGGGGGGGGGGGGGGGGGGGGGGGGGGGGFGFGGGGGGGGGGGGGGGGGGGGGGGGGFGFGGGGGGFGGGGGGGGGGGGGGGGGFGGGGGGGGGGGGGGGGGGFFFGGGGGGGGGGGGGGDGGGGGCEGGGDCFF8FGGGGGGGG@FGGGGGGFGGFFGGGGGGGGGGGDDEGCFFGGGGGGDGCGGGD3>BFGFGFFFB517>?FGGFF=AFAFFFBBFFFB:?3>B>F>B:B<<BFF>>?2#
@M05025:18:000000000-B3NL5:1:1101:10511:5627 1:N:0:CACTCA
CCACAAACTCCTACGGGAGGCAGCAGTAGGGAATCTTCCACAATGGACGCAAGTCTGATGGAGCAACGCCGCGTGAGTGAAGAAGGGTTTCGGCTCGTAAAGCTCTGTTGGTAGTGAAGAAAGATAGAGGTAGTAACTGGCCTTTATTTGACGGTAATTACCTAGAAAGTCACGGCTAACTACGTGCCAGCAGCCGCGGTAATACGTAGGTGGCAAGCGTTGTCCGGATTTATTGGGCGTAAAGCGAGTGCAGGCGGGTCAATAAGTCTGATGTGAAAGCCTTCGGCTCAACCGGAGAATG
+
CCCCGGGGGGGGGGGGGGGGGGGGGGGGGGGGGGGGGGGGGGGGGGGGGGGGEFGGGGGGGGGGGGGGGGGGGGGGGGGGGGFGGGGGGGGGGGGGGGFFGGFFGGGGGGGGGGGGGGGGGGGGGGGGGGGGFGGGGGGGGGGGGGGGGGFFGGEGGGGGGGGGGFGGGGDGGGGGG7DFGGFGGGGGGGGGGGGGGCEGGGGGGGGGGGCGGGGGGGGCEGGGFEECCEGGGGGGGGGDCCFFGGGF>F7FGFB@F),7@FGGG6=FAFBF9=4@=@<4?B))4?1(4?FFF>607>0.#
@M05025:18:000000000-B3NL5:1:1101:8503:5658 1:N:0:CACTCA
CCACAAACTCCTACGGGAGGCAGCAGTAGGGAATCTTCCACAATGGGCGCAAGCCTGATGGAGCAACACCGCGTGAGTGAAGAAGGGTTTCGGCTCGTAAAGCTCTGTTGTTGGAGAAGAACGTGCGTGGGAGTAACTGTTCACGCAGTGACGGTATCCAACCAGAAAGTCACGGCTAACTACGTGCCAGCAGCCGCGGTAATACGTAGGTGGCAAGCGTTATCCGGATTTATTGGGCGTAAAGCGAGCGCAGGCGGTTGCTTAGGTCTGATGTGAAAGCCTTCGGCTTAACCGAAGAAGG
+
CCCCGGGGGGGGGGGGGGGGGGGGGGGGGGGGGGGGGGGGGGGGGGGGGGGGGGGGGGGGGDFGGGGGGGGGGGGEGFGGGGGGGGGGGGGGGGGGGGGGGGGGGGGGGGGGGGGGGGGGGGEGGGGGGGGGGGGGGGGGGFFFGGGGGGGGGGGGGGGGGGGGGGGGGGGGGGGGGGGGGGFEFGGGGFDFGGGGGGDECEFEFGCCFGGGGGGGFGGGGGGGGGGE5=FFFGGGGFGDD<FGDD<>@DD>GFFEE.4@>?D:C@894?265@F=??<::?A<?FBFF?AA2;766((.#
@M05025:18:000000000-B3NL5:1:1101:5592:5722 1:N:0:CACTCA
CCACAAACTCCTACGGGAGGCAGCAGTGGGGAATATTGCACAATGGGCGCAAGCCTGATGCAGCCATGCCGCGTGTATGAAGAAGGCCTTCGGGTTGTAAAGTACTTTCAGCGAGGAGGAAGGTGTTGTGGTTAATAACCACAGCAATTGACGTTACTCGCAGAAGAAGCACCGGCTAACTCCGTGCCAGCAGCCGCGGTAATACGGAGGGTGCAAGCGTTAATCGGAATTACTGGGCGTAAGGCGCACGCAGGCGGTCTGTCAAGTCGGATGTGAAATCCCCGGGCTCAACCTGGGAACG
+
CCCCGGGGGGGGGGGGEGGGGGGGGGGGGGGGGGGGGGGGGGGGGGGGGGGGGGGGGGGGGGGGGGGGGGGGGGGGGGGGGGGGGGFGGGGGGGGGGGGGGGGGGGGGGGGGGGGGGGGGGGGGGGGGGGGGFGGGGGF?FFGGGGGGGGGGGGGGCGFGGGGGGGGGGGGGGGGGGGGGGFCEFFDGDFGCCFGGGGGGGGGGGGGEGGGGGGGGGGGCE>FFCFGC5CFFGFGGGGGGGGGGGGDEEFG><5<7>79B?9CCF49@<E;39;FFF?263?0(49((43??FFFF<B>3#
@M05025:18:000000000-B3NL5:1:1101:9120:5756 1:N:0:CACTCA
CCACAAACTCCTACGGGAGGCAGCAGTGGGGAATATTGCACAATGGGCGAAAGCCTGATGCAGCGACGCCGCGTGAGGGATGACGGCCTTCGGGTTGTAAACCTCTTTCAGTAGGGAAGAAGCGAAAGTGACGGTACCTGCAGAAGAAGCGCCGGTTAACTACGTGCCAGCAGCCGCGGTAATACGTAGGGCGCAAGCGTTATCCGGATTTATTGGGCGTAAAGAGCTCGTAGGCGGTTTGTCGCGTCTGCCGTGAAAGTCCGAGGCTCAACCTCGGATCTGCGGTGGGTACGGGCAGACC
+
CCCCGGGGGGGGGGGGGGGGGGGGGGFGGGGGGGGGGGGGGGGGGGGGGGGGGGGFGGGGGGGGGGGGGGGGGGGGGGGGGGGGGGGGGGGGGGGGGGGGGGGGGGGGGGGGGGGGGGGGGGGGGGGGGGDFGGGGGGGGGGGFGGGGGGGGGGGGEGGGGGGGGGGGEGGGGGGEDEGGDEGGGGCCFGGGGEGGEGGGGDGGGGGGDDGFFFGGGFGGGGFGGGCGFEGGGGGGG<D*>FGGGDDBDFG=DFB:F8<FBFD<C>DF?F>;BFF35.397<9>B?6>FFDFFFFFBFF2#
@M05025:18:000000000-B3NL5:1:1101:10241:5786 1:N:0:CACTCA
CCACAAACTCCTACGGGAGGCAGCAGTAGGGAATCTTCCACAATGGGCGAAAGCCTGATGGAGCAACGCCGCGTGAGTGAAGAAGGTTTTCGGATCGTAAAGCTCTGTTGTTGGTGAAGAAGGATAGAGGTAGTAACTGGCCCCTATTTGACGGTATCCAACCAGAAAGTCACGGCTAACTACGTGCCAGCAGCCGCGGTAATACGTAGGTGGCAAGCGTTATCCGGATTTATTGGGCGTAAAGCGAGCGCAGGCGGTTGCTTAGGTCTGATGTGAAAGCCTTCGGCTTAACCGAAGAAGG
+
CCCCGGGGGGGGGGGGGGGGGGGGGGGGGGGGGGGGGGGGGGGGGGGGGGGGGGGGFFGGGGGGGGGGGGGGGGGGGGGGGGGGGGGGGGGGGGCFGGGGGGGGGGGGGGGGGGGGFGGGCFGEFGGGGGGGGGGGGGGGGGGGGGGGGGGGGGGGGGGGGGGGGGGGGGGGGGGGGGGGGGGGGGFGGGGGGGGGGGGGGGGGGG@9BEFDGGGGGGGEGCFF?:C5=EFGGGGGGFDGGGGGGGCBDFCBGFFFF>9>FFFCFFFF)5>FFFF=??A:B?BF:?F?1?DFFF90;F>4#
@M05025:18:000000000-B3NL5:1:1101:24887:5786 1:N:0:CACTCA
CCACAAACTCCTACGGGAGGCAGCAGTAGGGAATCTTCCACAATGGGCGAAAGCCTGATGGAGCAACGCCGCGTGAGTGAAGAAGGTTTTCGGATCGTAAAGCTCTGTTGTTGGTGAAGAAGGATAGAGGTAGTAACTGGCCCCTATTTGACGGTAATCAACCAGAAAGTCACGGCTAACTACGTGCCAGCAGCCGCGGTAATACGTAGGTGGCAAGCGTTGTCCGGATTTATTGGGCGTAAAGCGAGCGCAGGCGGAAAGATAAGTCTGATGTGAAAGCCCCCGGCTTAACCGAGGAATA
+
CCCCGGGGGGGGGGGGGGGGGGGGGGGGGGGGGGGGGGGGGGGGGGGGGGGGGGGGGGGGGGGGGGGGGGGGGGGGGGGGGGGGGGFGGGGGGGDGGGGGGGGGGGGGGGGGGGGGGGGGGGGGGGGGGGFGGGGGGGGGGGGGGGGGGGGGGGGGGGGGGGGGGGGGGGGGGGGGGGGGGGGGGGGGGGGGGGGGGGGGGGGGGGGGGGGGGGGGGGGGGGCGGGGE5CEEDFGGGGGDDDFGGGGD>@DEGEEFFDFFF77DFF4@>FFFA66?BFA?BBB;>>96>BF2<69>>6?0#
@M05025:18:000000000-B3NL5:1:1101:15604:5800 1:N:0:CACTCA
CCACAAACTCCTACGGGAGGCAGCAGTGAGGAATATTGGTCAATGGGCGGGAGCCTGAACCAGCCAAGTCGCGTGAGGGAAGACGGTCCTATGGATTGTAAACCTCTTTAGGCGGGGAGCAATGCCGGGCACGCGTGCCCGGAGGGAGAGTACCCGCAGAATAAGCATCGGCTAACTCCGTGCCAGCAGCCGCGGTAATACGGAGGATGCGAGCGTTATCCGGATTTATTGGGTTTAAAGGGTGCGTAGGCGGATTTTTAAGTCAGCGGTAAAATGTCCGGGCTCAACCCGGGCCGGCCGG
+
CCCCGFGGGGGGGFGGGGGGGGGGGGGGGGGGGGGGGGGGGGGGGGGGGGGGGGGGGGGGFFFGGGGGGGGGGGGGGGGEGGGGGGGDGGGGGGGGGGGGGGGDGGGFGGFGGGGGGGGGGGGGGGGGGDFGGGGGCFEGEGEGEGBBCBFFCAFFEGGGCFFFGGGFGGEEGECFGGGGGFGGGGGGGGGGDEEEGGGGGGGGGGG?EFEGGGG7ECFGGGGAEEFF+<CFG9CCFGCFGGGG<DGDBFGFG8<@4@<F:F>GFFFFBF9EA=FFF?AB>F>9BB?B:?F91>B>0(41#
@M05025:18:000000000-B3NL5:1:1101:18226:5801 1:N:0:CACTCA
CCACAAACTCCTACGGGAGGCAGCAGTAGGGAATCTTCCACAATGGACGAAAGTCTGATGGAGCAACGCCGCGTGAGTGAAGAAGGGTTTCGGCTCGTAAAGCTCTGTTGGTAGTGAAGAAAGATAGAGGTAGTAACTGGCCTTTATTTGACGGTAATTACTTAGAAAGTCACGGCTAACTACGTGCCAGCAGCCGCGGTAATACGTAGGTGGCAAGCGTTGTCCGGATTTATTGGGCGTAAAGCGAGTGCAGGCGGTTCAATAAGTCTGATGTGAAAGCCTTCGGCTCAACCGGAGAATC
+
CCCCGGGGGGGGGGGGGGGGGGGGGGGGGGGGGGGGGGGGGGGGGGGGGGGGGGGGGGGGGGGGGGGGGGGDGGGGGGGGGGGDFGGGGGFEFGGGGGGGFGGGGFGGGGGGGGGGGGGGGGGGGGGGGGGFGGGGGGGGGGGGGCGGGGGGGGGGGGGGGGGGGGGGGGCAFGGGGGGFEFGGGGGGGGGCFGGEGGGGGG7@E=:9CG9CFFDGGGGE=EGGGGGE=>99@FGGGGDDGGGGGGGFDF74>>>@B5459*07CFFF94644/*77@DBB>A31?B:?FF0:B>2((3)#
@M05025:18:000000000-B3NL5:1:1101:26708:5883 1:N:0:CACTCA
CCACAAACTCCTACGGGAGGCAGCAGTGGGGAATATTAACCAATAGTTGAAACAATGATGCAGCAACGCCGCGTGAGTGAAGAAGGTTTTCGGATTGTAAAGCTCTGTTAGCAGGGAAGAGGAAGGACGGTACCTGCAGAGGAAGCCACGGCTAACTACGTGCCAGCAGCCGCGGTAATACGTAGGTGGCAAGCGTTGTTCGGAATAACTGGGCGTAAAGGATGCGTAGGCGGTTAAACAAGTTATATGTTAAATATATAGGCTTAACCTGTAGAAAGCATATAAAACTGTTTAACTAGAA
+
CCCCGGGGGGGGGGGGGGGGGGGGGGGGGGGGGG6<E,6;EFGF6CEFGGGGG,,;EEGGGGGGGGGGGGGGGGGGGGGGGGGGGGGGGGGGGDGGGFGGGGGGGGGGGGCCGGGGGGGGGFFGGGGGEGGGGGGGGGGGGGG3AA:CGGGGGGGGGGGGFGGGGGGGGGGGGGGGGGFGGGGGGGGGGGGCFGGGGGGCFEGGGGGGGGGGGGGEGGFGGFFG=EGGGGFEG9CDFGGGGGGGGGGFFFGFG?FFFFFFFFDGGFFFFBBFFFFFFFF?FFFFF>FFFBFFFFFFFFF9#
@M05025:18:000000000-B3NL5:1:1101:11002:5905 1:N:0:CACTCA
CCACAAACTCCTACGGGAGGCAGCAGTGGGGAATATTGGACAATGGGCGCAAGCCTGATCCAGCCATACCGCGTGGGTGAAGAAGGCCTTCGGGTTGTAAAGCCCTTTTGTTGGGAAAGAAATCCAGCTGGCTAATACCCGGTTGGGATGACGGTACCCAAAGAATAAGCACCGGCTAACTTCGTGCCAGCAGCCGCGGTAATACGAAGGGTGCAAGCGTTACTCGGAATTACTGGGCGTAAAGCGTGCGTAGGTGGTCGTTTAAGTCCGTTGTGAAAGCCCTGGGCTCAACCTGGGAACA
+
CCCCGGGGGGGGGGGGGGGGGGGGGGGGGGGGGGGGGGGGGGGGGGGGGGGGGGGGGGGGGGGGGGGGGGGGGGGGGGGGGGGGGGGGGGGGGGGGGGGGGGGGGGGGGGGGGGGGGGGGGGGGGGGGGGGGFGGGGGGGGGFCGGGGGGGGGGGGGCFGGGGGGGGGGGGGGGGGGGGGGGGGGGGGGGGGGGGGGGGEGEFGFFC@>EGGGGFEFGGGGGGGFGGEGGGGDGGGGGGGG:DGGGGFFF<39D?6>DBFDEGGGFFF2DB61<DFFFD?(,8?FF?7?<?B43<?80>,#
@M05025:18:000000000-B3NL5:1:1101:5912:5920 1:N:0:CACTCA
CCACAAACTCCTACGGGAGGCAGCAGTAGGGAATCTTCCACAATGGACGAAAGTCTGATGGAGCAACGCCGCGTGAGTGAAGAAGGGTTTCGGCTCGTAAAGCTCTGTTGGTAGTGAAGAAAGATAGAGGTAGTAACTGGCCTTTATTTGACGGTAATTACTTAGAAAGTCACGGCTAACTACGTGCCAGCAGCCGCGGTAATACGTAGGTGGCAAGCGTTGTCCGGATTTATTGGGCGTAAAGCGAGTGCAGGCGGTTCAATAAGTCTGATGTGAAAGCCTTCGGCTCAACCGGAGAATT
+
CCCCGGGGGGGGGGGGGGGGGGGGGGGGGGGGGGGGGGGGGGGGGGGGGGGGGGGGGGGGGGGGGGGGGGGGGGGGGGGGGGGGGGGGGGGGGGGGGGGGGGGGGGGFGGGGGGGGGGGGGGGGGGGGGGGGGGGGGGGGGGGGGGGGGGGGGGGGGGGGGGGGGGGGGGGGGGGGGGGGGGGGGGGCFGGGGGGGGGGGGGGGGGFGFGCCC:ECCCECGGE7CEGGEGFFGGGGGGGGGGFGGD5<5>G=CFFFFEBE?4CCFB?FFF9449=FF6<?FF32<694(4<<?>>>>1<3#
@M05025:18:000000000-B3NL5:1:1101:6739:5951 1:N:0:CACTCA
CCACAAACTCCTACGGGAGGCAGCAGTGAGGAATATTGGTCAATGGCCGCAGGGCTGAACCAGCCAAGTCGCGTGAGGGATGACGGTCCTATGGATTGTAAACCTCTTTTGTCAGGGAGCAAAGGGCGCCACGTGTGGCGCTTTGCGAGTACCTGAAGAAAAAGCATCGGCTAACTCCGTGCCAGCAGCCGCGGTAATACGGAGGATGCGAGCGTTATCCGGATTTATTGGGTTTAAAGGGTGCGCAGGCGGAATGTCAAGTCAGCGGTAAAATTTCGGGGCTCAACCCCGTCGTGCCGTG
+
CCCCGGGGGGGGGGGGGGGGGGGGGGGGGGGGGGGGGGGGGGGGGGGGGGGGGGGGGFGCFGGGGFGGGGGGGGGGGGGGGGGGGGGGGGGGGGGGGGGGGGGGGGGGGGGGGGGGGFGGGGFFFGGGGGGGGFGGGGGGGGGFFGGGGGDFFGGG@FF?FFGGGGGGGGGGGGGFGFG:@EGGGCDFFGGGGGGGGGGGGGGGGDFGGEGEDECE5C??EGD>E9<9FEGG5<<FGDFGGFGGGGC@DDGFG:FFFFFFF?:FGFEE<D<BAFFFFF>>BFFB>7???<6?<;>FB<>6#
@M05025:18:000000000-B3NL5:1:1101:25432:5964 1:N:0:CACTCA
CCACAAACTCCTACGGGAGGCAGCAGTAGGGAATCTTCCACAATGGACGCAAGTCTGATGGAGCAACGCCGCGTGAGTGAAGAAGGGTTTCGGCTCGTAAAGCTCTGTTGGTAGTGAAGAAAGATAGAGGTAGTAACTGGCCTTTATTTGACGGTAATTACCTAGAAAGTCACGGCTAACTACGTGCCAGCAGCCGCGGTAATACGTAGGTGGCAAGCGTTGTCCGGATTTATTGGGCGTAAAGCGAGTGCAGGCGGTTCAATAAGTCTGATGTGAAAGCCTTCGGCTCAACCGGAGAATG
+
CCCCGGGGGGGGGGGGGGGGGGGGGGGGGGGGGGGGGGGGGGGGGGGGGGGGGGGGGGGGGGGGGGGGGGGGGGGGGGGGGGFGGGGGGGGGGGGGGGGGGGFFFGGGGGGBEF<FFGGGGFFGGGGGGGFGGGGGGGGGGGGFGGGGGGGGGGGGGFGGGGGGGGGGGGGGG@BEGGGGGGGGFD@GGGGGGGGGDCEGGGGGGGCFGG7>=FGGGGGGGGGGGGGD*CC+@>DFF4C5CGGGGGGED379FFFFF56>=9CFGFFFBFAFFFFFFBFFF0AFF0243<?729>>>B03#
@M05025:18:000000000-B3NL5:1:1101:23450:5967 1:N:0:CACTCA
CCACAAACTCCTACGGGAGGCAGCAGTGAGGAATATCGGTCAATGGACGAGAGTCTGAACCAGCCAAGTAGCGTGAAGGATGACTGCCCTATGGGTTGTAAACTTCTTTTATATGGGAATAAAACGTTCCACGTGTGGAATTTTGTATGTACCATATGAATAAGGATCGGCTAACTCCGTGCCAGCAGCCGCGGTAATACGGAGGATCCGAGCGTTATCCGGATTTATTGGGTTTAAAGGGAGCGTAGGTGGATTGTTAAGTCAGTTGTGAAAGTTTGCGGCTCAACCGTATAATTGCAGA
+
CCCCGGGGGGGGGGGGGGGGGDFGFFFGAFGGGGGGGGGGGFFGFGDFGGGGFFCFGGAFCGFECGGGGAEGGGGDEDGGGGFGFEEFGF8FCGGEBCFDGGGGGGGGGGGG?ABFG8FFGGGGGGFFAFGGGFFGGG9EFA<EFGGGDG?EFGFGGG9EFG9:=F=F7=:FGFGFFGCFCGGAEGGGGF+8CEG8BEFDFDC;C>EEG88E=5CCCF=,::55CGGGGGDG/>DC@@+2/2CCD19:51=F<6?FFBFFFFGG>FF?A:AF<BF***.47>B:><?FFF?(,)6<B):)#
@M05025:18:000000000-B3NL5:1:1101:18006:5973 1:N:0:CACTCA
CCACAAACTCCTACGGGAGGCAGCAGTAGGGAATCTTCCACAATGGACGAAAGTCTGATGGAGCAACGCCGCGTGAGTGAAGAAGGGTTTCGGCTCGTAAAGCTCTGTTGGTAGTGAAGAAAGATAGAGGTAGTAACTGGCCTTTATTTGACGGTAATTACTTAGAAAGTCACGGCTAACCACGTGCCAGCAGCCGCGGTAATACGTAGGTGGCAAGCGTTGTCCGGATTTATTGGGCGTAAAGCGAGTGCAGGCGGTTCAATAAGTCTGATGTGAAAGCCTTCGGCTCAACCGGAGAATC
+
CCCCGGGGGGGGGGGGGGGGGGGGGGGGGGGDGGGGGGGGGGGGGGGGGGGGGFGGGGGGGGGGGGGGGGGGGGGGGGGGGGGGGGGGGGGGGGGGGGGGGGGGGGGGGFGFGGGGFGGGGGFFGGGFGGGGGGGGGGGGGGGGGGGGGGGGGGGGGGGGGGGGGGGGGGGGGGGGGGGGGGGGGGGGGGGGGGFDGEGGGGGGCGFGGGGGGGCFGGGGGGGGGGGGGGGGGGGGGGGGGGGGGGGFFFGFFFDDE@BFF@GGFFFFFFFFAFFFFFF?:BF<B?91:??<BFB910:2#
@M05025:18:000000000-B3NL5:1:1101:24332:6003 1:N:0:CACTCA
CCACAAACTCCTACGGGAGGCAGCAGTAGGGAATCTTCCACAATGGGCGAAAGCCTGATGGAGCAACGCCGCGTGAGTGAAGAAGGTTTTCGGATCGTAAAGCTCTGTTGTTGGTGAAGAAGGATAGAGGTAGTAACTGGCCCCTATTTGACGGTAATCAACCAGAAAGTCACGGCTAACTACGTGCCAGCAGCCGCGGTAATACGTAGGTGGCAAGCGTTGTCCGGATTTATTGGGCGTAAAGCGAGCGCAGGCGGAAAGATAAGTCTGATGTGAAAGCCCCCGGCTTAACCGAGGAATA
+
CCCCGGGGGGGGGGGGGGGGGCFGGGGGFGGGGGGGGGGGGGGGGGGGGGGGGGGGGFGGGGFGGGGGGGGDEFGEFGGGGGFGGGFEGGGGGGDGGGGGGGGGGF?FGGGGGGGGGFGGGGGGGGGGGGGEFGABGGGF@AEGFGGGFGGG:@CFEGGGGFEEFFGGGGGGGF7CGGFGCGG*>,DGGGGGGC>EEEGEGGGGGGEFGGG6CE:C5FGGGCEGGEGEGEGCFCGGGGGGDDGGGGDEFFGED>:75.935@7FF??BAFDFAF?66@B0,--49>BBF7B2<60(2(3,#
@M05025:18:000000000-B3NL5:1:1101:18682:6026 1:N:0:CACTCA
CCACAAACTCCTACGGGAGGCAGCAGTGATAAATATTAAGCAATAAACGAAAGTTTGACTAAGTTATACCTCTTAGGGTTGGTAAATTTCGTGCCAGCCACCGCGGTCATACGATTAACCCAAACTAATTATCTTCGGCGTAAAACGTGTCAACTATAAATAAATAAATAGAATTAAAATCCAACTTATATGTGAAAATTCATTGTTAGGACCTAAACTCAATAACGAAAGTAATTCTAGTCATTTATAATACACGACAGCTAAGACCCAAACTGGGATTAGAAACCCGTGTAGTCCATTT
+
CCCCGGGGGGGGGGGGGGGGGGGGGGGGGGGGGGGGGGGGGGGGGGGGGGGGGGGGGGGGGGGGGGGGGGGGGGGGGGGGGGGGGGGGGGGGGGGGGGGGGGGGGGGGGGGGGGGGGGGGGGGGGGGGGGGGGGGGGGGGGGGGGGGGGGGGGGGGGGGGGGGGGGGGGGGGGGGGGGGGGGGGGGGGGGGGGGGGGGGGGGGGGGGGGGGGGGGGGGGGGGGGGGGGGGGGGGGGGGGFGGGGGGGFFFGFGFFDEFFFFFGFDFFFFFFFFFFFFFEDFFFFFFFFFFF?FFF>FFF<#
@M05025:18:000000000-B3NL5:1:1101:27469:6033 1:N:0:CACTCA
CCACAAACTCCTACGGGAGGCAGCAGTGAGGAATATTGGTCAATGGGCGTAAGCCTGAACCAGCCAAGTCGCGTGAGGGAAGACGGTCCTACGGATTGTAAACCTCTTTTGCCGGGGAGCAACGGGGTCCTTGCGAGGGCCCTATGAGAGTACCCGGAGAAAAAGCATCGGCTAACTCCGTGTCAGCAGCCGCGGTAATACGGAGGATGCGAGCGTTATCCGGATTTATTGGGTTTAAAGGGTGCGTAGGCGTGCTTTTAAGTCAGCGGTCAAATGTCGGGGCTCAACCCCGGACTGCCGA
+
CCCCGGGGGGGGFGGGGGGGGGGGGGGGGCCGGGGGGGGGGGGGGC@AFGGGGGGGGGGGGGGGGGGGGGGGGFEGG8FGG7@FG@FCEFGGGGGGGEEGGGGGGGGGGGCFGFCGCFGGGGFEGDGGGFCCFF7:+FFE@GG<@@@,@CF9>FFGGD7FGGGGFCFB<F*>:<A@EBFEGCFGGDGGGGGGGGE8B;FD75=EGEECFCE?C*:/:*A++*:/*2C?CFDFF93*2:****0*1/107>4>*8>)**,*<F:*:7?5951>>F49=??(1((-(.347026>(4-47((#
@M05025:18:000000000-B3NL5:1:1101:15024:6044 1:N:0:CACTCA
CCACAAACTCCTACGGGAGGCAGCAGTAGGGAATCTTCCACAATGGGCGAAAGCCTGATGGAGCAACGCCGCGTGGGTGAAGAAGGTCTTCGGATCGTAAAACCCTGTTGTTAGAGAAGAAAGTGCGTGAGAGTAACTGTTCACGTTTCGACGGTATCTAACCAGAAAGCCACGGCTAACTACGTGCCAGCAGCCGCGGTAATACGTAGGTGGCAAGCGTTATCCGGATTTATTGGGCGTAAAGGGAACGCAGGAGGTCTTTTAAGTCTGATTTGAAAGCCTTCGGCTCACCCGGAGGAGG
+
C@CCGGGFFGGGGEGDDGEGGGGGFFGFFEGD<EFGFDGFGGGGEGGGGGGGGGFG@CGFGGD@GGGGGEEGGCFGDFGGGGGGGG=C9EAFEGDDFGGGGGGCFGGGGGFGCFCEGGCEFFGGGGGGG+C,AFFGGFGGDD,AFGG<FCFGGGGFFFFFAFG:FFFF@GC,@FGGEGGGF9,*2>DGC8E8,BCEDBE5:*7@9E3<ED;E5CECC*1AE*CGCCE5*:9+7?7655/CCG*C79*7)75;C))75.3*97CC68BF962*-0*179)..448((-3(,-4:6(,((,(#
@M05025:18:000000000-B3NL5:1:1101:18580:6106 1:N:0:CACTCA
CCACAAACTCCTACGGGAGGCAGCAGTAGGGAATCTTCCACAATGGACGAAAGTCTGATGGAGCAACGCCGCGTGAGTGAAGAAGGGTTTCGGCTCGTAAAGCTCTGTTGGTAGTGAAGAAAGATAGAGGTAGTAACTGGCCTTTATTTGACGGTAATTACTTAGAAAGTCACGGCTAACTACGTGCCAGCAGCCGCGGTAATACGTAGGTGGCAAGCGTTGTCCGGATTTATTGGGCGTAAAGCGAGTGCAGGCGGGTCAATAAGTCTGATGTGAAAGCCTTCGGCTCAACCGGAGAATT
+
CCCCGGGGFGGGGGGGGGGGGGGGFGFGGGGGGGGFGGGGGGGGGGFGGGGGGFGGGFFFGEGFFGGGGGGGGGGEEFGFFGGGGGG=FFEGGE<FCCFGGGF9FGFFGGG:BE5<<FFCFGGFGGGGGG=<9C<FFEEG<FFFGFEGFGGFGGEFEDGGGCFFCGGGF,@FCFFGEC6,7;BEC7DFGGE8D8FG*>CGGEGG?CCFFEFFGGGGGCECCEECGEGGD*A@77CFFCD599C>><*5<FF6:77BD39>F/::CB7*)=)*.9@?FBA:44))86((-8221;B0,-4.#
@M05025:18:000000000-B3NL5:1:1101:25896:6121 1:N:0:CACTCA
CCACAAACTCCTACGGGAGGCAGCAGTAGGGAATCTTCGGCAATGGACGGAAGTCTGACCGAGCAACGCCGCGTGAGTGAAGAAGGTTTTCGGATCGTAAAACTCTGTTGTTAGAGAAGAACAAGGATGAGAGTAGAATGTTCATCCCTTGACGGTATCTAACCAGAAAGCCACGGCTAACTACGTGCCAGCAGCCGCGGTAATACGTAGGTGGCAAGCGTTGTCCGGATTTATTGGGCGTAAGGCGAGCGCAGGCGGTTTCTTAAGTCTGATGTGAAAGCCCCCGGCTCAACCGGGGAGG
+
CCCCGGGGGGGGGGGFGGGGGGGGGGGGGGGGGGGGGGGGGGGGGGGGGGGGGGGGGFGGGGGGGGGGGGGGGGGGGGGGGGGGGGGGGGGGGGGGGGGGGGGGGGGGGGGGGGGGGGGGGGGGGGGFFGGGGGGGGGGGFGGGGGGFGGGGGGGGGGGGGGGGGGCFGGGGGGGGGGGGGGGGGGFGGGGGFFGGGGGGGGGGGGGDEFEGGCGGFGGGGGGEFFGDGGGFGFF=9FGGGDDFGGCEFBD:D>DFFFFFFFGGGFFF9FAFA?FFFBFB?B?B09B>;<>2:?F>>109#
@M05025:18:000000000-B3NL5:1:1101:19711:6161 1:N:0:CACTCA
CCACAAACTCCTACGGGAGGCAGCAGTAGGGAATCTTCCACAATGGGCGCAAGCCTGATGGAGCAACACCGCGTGAGTGAAGAAGGGTTTCGGCTCGTAAAGCTCTGTTGTTGGAGAAGAACGTGCGTGAGAGTAACTGTTCACGCAGTGACGGTATCCAACCAGAAAGTCACGGCTAACTACGTGCCAGCAGCCGCGGTAATACGTAGGTGGCAAGCGTTATCCGGATTTATTGGGCGTAAAGCGAGCGCAGGCGGTTGCTTAGGTCTGATGTGAAAGCCTTCGGCTTAACCGAAGAAGG
+
CCCCGGGGGGGGGGGGGEGGGGGGGFFFGGGGGGGGGGGGGGGGGGGGGGGGGGGGGGGGGGGGGGGGGGGGGGFFGGGGGGFGGGGEFGGGGGFGGEFGGFGGG9EEFGGGGGFEFGGGGDFFGGEBF7=FE<FDBDFFFFGGGGGGGGGGGGGGGGGGGG>CFGFGDC=DFEF@EEGGGGFGGFGGGGGCGGDEGEGE=:CGGGEGFGGFGCFDC=5>EGFGGEGGC5CCG>CGF*CDDDCGFCC@DFGEGFFFF797>FGGGFFFBF9@>F9=8@>B0>AD??FB>BFFFF>690:7#
@M05025:18:000000000-B3NL5:1:1101:26977:6185 1:N:0:CACTCA
CCACAAACTCCTACGGGAGGCAGCAGTAGGGAATCTTCCACAATGGACGAAAGTCTGATGGAGCAACGCCGCGTGAGTGAAGAAGGGTTTCGGCTCGTAAAGCTCTGTTGGTAGTGAAGAAAGATAGAGGTAGTAACTGGCCTTTATTTGACGGTAATTACTTAGAAAGTCACGGCTAACTACGTGCCAGCAGCCGCGGTAATACGTAGGTGGCAAGCGTTGTCCGGATTTATTGGGCGTAAAGCGAGTGCAGGCGGTTCAATAAGTCTGATGTGAAAGCCTTCGGCTCAACCGGAGAATA
+
CCCCGGGGGGGGGGGGGGGGGGGGGGGGGGGGGGGGGGGGGGGGGGGGGGGGGGGGGGGGGGGGGGGGGGGGGGGGGGGGGGGGGGGGGGGGGGGGGEGGGGGGGGGGGGGGGGGGGGGGGGGGGGGGGGGGAEFFGFEEGGGGGGGGGGGGGGGGGGGGFGGGGEGGGGGGGGGGGG:DEGGGGGGGGGGGGGGGGGGGDGGGGGGGGDFFFGGGGGGGGGGGG=EGGGGGGFGGGGDGGGGFFDGFEFGFGFFFFEFEFFGGGFFFFFFFDFFFFFFF??>BFBFFFFFFFF;9B603#
@M05025:18:000000000-B3NL5:1:1101:16015:6198 1:N:0:CACTCA
CCACAAACTCCTACGGGAGGCAGCAGTGAGGAATATTGGTCAATGGACGCAAGTCTGAACCAGCCATGCCGCGTGCAGGAAGACGGCTCTATGAGTTGTAAACTGCTTTTGTATTAGGGTAAACTCAGGTACGTGTACCTGACTGAAAGTATAATACGAATAAGGATCGGCTAACTCCGTGCCAGCAGCCGCGGTAATACGGAGGATCCGAGCGTTATCCGGATTTATTGGGTTTAAAGGGTGCGTAGGCGGTTTGATAAGTTAGAGGTGAAATACCGGGGCTTAACTCCGGAACTGCCTA
+
CCCCGGGGGGGGGGGGGDEGGGGGGGGGGGGGGGGGGGGGGGGGGGGGGGGGGGGGGGGGGGGGGFFGFFGGGGGGGGGDGGGGGEGGGGGGGGGGGGGGGGGFGGGGGGGGGFGGGGGGGGGGGGGGGGGGGEFGGFGGGFGGGGGGGGGGGGGGGGGFGCGGGGGGGGEGGGGGGGGGGGGGGGGGGGGGGGGGGGGGGGGCEGGGGFGGEDGGGGGGGGGCEGGGGFGGGDGGGGGGGGG<D7>@3@GFGF3>=FBFFFGGGFFFFF462=F*95>>9>>?7<AFF:612(3?)47)#
@M05025:18:000000000-B3NL5:1:1101:12041:6235 1:N:0:CACTCA
CCACAAACTCCTACGGGAGGCAGCAGTAGGGAATCTTCCACAATGGGCGAAAGCCTGATGGAGCAACGCCGCGTGAGTGAAGAAGGTTTTCGGATCGTAAAGCTCTGTTGTTGGTGAAGAAGGATAGAGGTAGTAACTGGCCCCTATTTGACGGTAATCAACCAGAAAGTCACGGCTAACTACGTGCCAGCAGCCGCGGTAATACGTAGGTGGCAAGCGTTGTCCGGATTTATTGGGCGTAAAGCGAGCGCAGGCGGAAAGATAAGTCTGATGTGAAAGCCCCCGGCTTAACCGAGGAATC
+
CCCCGGGGGGGGGGGGGGGGGGGGGGGGGGGGGGGGGGGGGGGGGGGGGGGGGGGGGGGGGGGGGGGGGGGGGGGGGGGGGGGGGGGGGGGGGGGGGGGGGGGGGGGGGGGGGGGGGGGGGGGGGGGGGGGGGGGGGGGGGGGGGGGGGGGGGGGGGGGGGGGGGGGGGGGGGGGGGGGGGFGGGGGGGGGGGGGGGGGGGGGGGGGGGGGGGGGGGGGGGGGGGGGGGG?FGGGGGGGGGGGGGGGFFFGEGFEEF79:FFFGGFFFFFFFFFFFFF<BBBFFB;B9>?AFFFFF6(24#
@M05025:18:000000000-B3NL5:1:1101:14645:6271 1:N:0:CACTCA
CCACAAACTCCTACGGGAGGCAGCAGTAGGGAATCTTCCACAATGGACGAAAGTCTGATGGAGCAACGCCGCGTGAGTGAAGAAGGGTTTCGGCTCGTAAAGCTCTGTTGGTAGTGAAGAAAGATAGAGGTAGTAACTGGCCTTTATTTGACGGTAATTACTTAGAAAGTCACGGCTAACTACGTGCCAGCAGCCGCGGTAATACGTAGGTGGCAAGCGTTGTCCGGATTTATTGGGCGTAAAGCGAGTGCAGGCGGTTCAATAAGTCTGATGTGAAAGCCTTCGGCTCAACCGGAGAATA
+
CCCCGGGGGGGGGGGGGGGGGGGGGGGGGGGGGGGGGGGGGGGGGGGGGGGGGGGGGGGGGGGGGGGGGGGGGGGGGGGGGGGGGGGGGGGGGGGGGGGGGGGGGGGGGGGGGGGGGGGGGGGGGGGGGGGGGGGGGGGGGGGGGGGGGGGGGGGGGGGGGGGGGGGGGGGGGGGGGGGGGGGGGGGGGGGGGGGGGGGGGGGGGGFGGGGGGGGGGGGGGGGGGGGGGGGGGGGGGGGGGGGGGGGBFFGFGFFFFB9>FFGGGFFFFFFFFFB?FFAFFFFFFFBBFBB??FFFFFF<#
@M05025:18:000000000-B3NL5:1:1101:11973:6289 1:N:0:CACTCA
CCACAAACTCCTACGGGAGGCAGCAGTAGGGAATCTTCCACAATGGACGCAAGTCTGATGGAGCAACGCCGCGTGAGTGAAGAAGGGTTTCGGCTCGTAAAGCTCTGTTGGTAGTGAAGAAAGATAGAGGTAGTAACTGGCCTTTCTTTGACGGTAATTACCTAGAAAGTCACGGCTAACTACGTGCCAGCAGCTGCGGTAATACGTAGGTGGCAAGCGTTGTCCGGATTTATTGGGCCTAAAGAGCTCGTGATCGGTTTTTCCCGTTCGCCTGGAAAGTCCGAGGCTGAACCTCCGATTA
+
CCCCGGGGFGGGGGGGGCFGGDGGFCFFGG@EEFGGGGFGGGGCGGF@FGGFGFGGGGFGGGGGGEFGG>FGDFGDFGECEEFGGGGGGFGGG@FGGG7?B<EF=FFFFGGGEFGGG9B,?EE?FGG<DCFDFFE<CD<>C@<F,,A,@AFFC@FCCGFFGGGAFGFFGEFFFE:E+4,@@BFG,>EGCEGGG8,4:B84=8,998,4:CCCC689FCEC5*==9/=*=7+4;FGGD**2960*2*0/))1)*)17873<)07**7.),)-)())7?*46):0(4700((.24(,(3(1(#
@M05025:18:000000000-B3NL5:1:1101:13520:6346 1:N:0:CACTCA
CCACAAACTCCTACGGGAGGCAGCAGTAGGGAATATTGCACAATGGGGGAAACCCTGATGCAGCAACGCCGCGTGAGTGAAGAAGGTTTTCGGATTGTAAAGCTCTGTTAGCAGGGAAGAGGAAGGACGGTACCTGCAGAGGAAGCCACGGCTAACTACGTGCCAGCAGCCGCGGTAATACGTAGGTGGCAAGCGTTGTTCGGAATAACTGGGCGTAAAGGATGCGTAGGCGGTTAAACAAGTTATATGTTAAATATATAGGCTTAGCCTGTAGAAAGCATATAAAACTGTTTAACTAGAG
+
CCCCGGGGGGGGGGGGGGGGGGGGGGGGGGGGGGGGGGGGGGGGGGGGGGGGGGGGGGGGGGGGGGGGGGGGGGGGGGGGGGGGGGEFGGGGGGGEFFGGGGGGGFFGGGGGGGGGGGGGGGGGGGGGGGGGGGGGGGGGGGGGGGGGGGGGGGGGGGGGGFCGGGGGGGGDCGGGGGGGGGGGGGGGGGGGFGGEGGGGGGGGGGGGGGGGGGG=EEFGGFFGDEGGGGGGGGGGGGGGGGGC:CFFF*CFF?FFF@AFBFGGGFFFFFFFFFFFFFFFBFFFFFF??FBF24A944<4#
@M05025:18:000000000-B3NL5:1:1101:10300:6347 1:N:0:CACTCA
CCACAAACTCCTACGGGAGGCAGCAGTGGGGAATATTGGACAATGGGCGCAAGCCTGATCCAGCCATACCGCGTGGGTGAAGAAGGCCTTCGGGTTGTAAAGCCCTTTTGTTGGGAAAGAAATCCAGCTGGCTAATACCCGGTTGGGATGACGGTACCCAAAGAATAAGCACCGGCTAACTTCGTGCCAGCAGCCGCGGTAATACGAAGGGTGCAAGCGTTACTCGGAATTACTGGGCGTAAAGCGTGCGTAGGTGGTCGTTTAAGTCCGTTGTGAAAGCCCTGGGCTCAACCTGGGAACC
+
CCCCGGGGGGGGGGGGGGGGGGGGGGGGGGGGGGGGGGGGGGGGGGGGGGGGGGGGGGGGGGGGGGGGGGGGGGGGGGGGGGGGGGGGGGGGGGGGGGGGGGGGGGGGGGGGGGGGGGGGGGGGGGGGGGGGGGGGGGGGGGFGGGGGGGGGGGGGGGGGGGGGGGFGGGGGGGGGGGGGGGGGGGGGGGGGGGGGGGGGGDGGGGGGGGGGGGGGGGGGGGGGGGGGGGGGGGGGFGGGGGGGGGGFFFGFGFFFFFFFBFDGGFFFFFFFFFFFFFFFFFFFFFFFFF?B::BFF::4#
@M05025:18:000000000-B3NL5:1:1101:18715:6377 1:N:0:CACTCA
CCACAAACTCCTACGGGAGGCAGCAGTAGGGAATCTTCCACAATGGGCGAAAGCCTGATGGAGCAACGCCGCGTGGGTGAAGAAGGTCTTCGGATCGTAAAACCCTGTTGTTAGAGAAGAAAGTGCGTGAGAGTAACTGTTCACGTTTCGACGGTATCTAACCAGAAAGCCACGGCTAACTACGTGCCAGCAGCCGCGGTAATACGTAGGTGGCAAGCGTTATCCGGATTTATTGGGCGTAAAGGGAACGCAGGCGGTCTTTTAAGTCTGATGTGAAAGCCTTCGGCTTAACCGGAGTAGG
+
CCCCGGGGGGGGGGGGGGGGGGGGGGGGGGGGGGGGGGGGGGFGGGGGGGGGGGGGGGGGGGGGGGGGGGGGGGGGGGGGGGGGGGGGGGGGGGGGGGGGGGGGGGGGGGGGGGGGGGGGGGGFGGGGGGGFGGGGGGGGGGGGGGGGGGGGGGGGFGGGGGFGGGGGGGCFGGGGGDGGFFGGGGGGFGGFCGFGGGGGGGGGGGGGFGGGGGGGGGGGGGFCCGG=:5?<DFFFGGGGGGGGGGG:5BGFCDBBFBF:@FGF6=1@2*)1<BFFF=<7:2A2(493>::4<>0473:6#
@M05025:18:000000000-B3NL5:1:1101:20761:6390 1:N:0:CACTCA
CCACAAACTCCTACGGGAGGCAGCAGTGGGGAATATTGGACAATGGGCGCAAGCCTGATCCAGCCATACCGCGTGGGTGAAGAAGGCCTTCGGGTTGTAAAGCCCTTTTGTTGGGAAAGAAATCCAGCCGGCTAATACCTGGTTGGGATGACGGTACCCAAAGAATAAGCACCGGCTAACTTCGTGCCAGCAGCCGCGGTAATACGAAGGGTGCAAGCGTTACTCGGAATTACTGGGCGTAAAGCGTGCCTAGGTGGTTATTTAAGTCCGTTGTGAAAGCCCTGGGCTCAACCTGGGAACG
+
CCCCGGGGGGGGGGGGGGGGGGGGGGGGGGGGGGGGGGGGGGGGGGGGGGGGGGGGGGFGGGGGGGGGGGGGGGGGGGGGGGGGGGGGGGGGGGGGGGGGGGGGGGGGGGGGGGGGGGGGGGGGGGGGGGGGGGGGGGGGGGGGGGGGGGGGGCFGGGGGGGGGGGGGGGGGGGGGGGGGGGGGGGGGGGGGGGGGGGGGGGGGGGFGGGGGGGGGGGGGGGGGFCGGGGGGGGGGGGDCDDGGGGCB>FGFGFFFF@0F*8CFF6@F>.86:DFFBFAFF?BB6??<0<?FF??B:<?-#
@M05025:18:000000000-B3NL5:1:1101:12981:6417 1:N:0:CACTCA
CCACAAACTCCTACGGGAGGCAGCAGTAGGGAATCTTCCACAATGGGCGAAAGCCTGATGGAGCAACGCCGCGTGGGTGAAGAAGGTCTTCGGATCGTAAAACCCTGTTGTTAGAGAAGAAAGTGCGTGAGAGTAACTGTTCACGTTTCGACGGTATCTAACCAGAAAGCCACGGCTAACTACGTGCCAGCAGCCGCGGTAATACGTAGGTGGCAAGCGTTATCCGGATTTATTGGGCGTAAAGGGAACGCAGGCGGTCTTTTAAGTCTGATGTGAAAGCCTTCGGCTTAACCGGAGTAGG
+
CCCCGGGGGGGGGGGGGGGGGGGGGGGGGGGGGGGGGGGGGGGGGGGGGGGGGGGGGGGGGGGGGGGGGGGGGGGGGGGGGGGGGGGGGGGGGGGGGGGGGGGGGGGGGGGGGGGGGGGGGGGGGGGFGGGGGGGGGGGGGGGGGGGGGGGGGGGGGGGGGGGGGGGGGGGGFGGGGDGGGGGGGGGGGGGGGGGGGGGGEGGGGGFGGGGGGGGGGGGGGGGGFGG=E=EGGGGGGGGGGCGGGGGFFFGFGFFFFFFF=BGG6BFFFF>FFFFFFFFFF?A?BFFFFFBFFF9>>306#
@M05025:18:000000000-B3NL5:1:1101:27395:6429 1:N:0:CACTCA
CCACAAACTCCTACGGGAGGCAGCAGTGGGGAATATTGCACAATGGGCGCAAGCCTGATGCAGCCATGCCGCGTGTATGAAGAAGGCCTTCGGGTTGTAAAGTACTTTCAGCGAGGAGGAAGGTGTTGTGGTTAATAACCACAGCAATTGACGTTACTCGCAGAAGAAGCACCGGCTAACTCCGTGCCAGCAGCCGCGGTAATACGGAGGGTGCAAGCGTTAATCGGAATTACTGGGCGTAAAGCGCACGCAGGCGGTCTGTCAAGTCGGATGTGAAATCCCCGGGCTCAACCTGGGAACG
+
CCCCGGGGGGGGGGGGGGGGGGGGFGEFGGGEGGGGGGCFFGGGGGFGGGGGGGGGGGGGGGGGGGGGGFGGGGGGGGGGGGGGGGFGDGEGGGGGGGFGGGGEEFGGGGGFGCFCGGGGGGGGGGGGGGGFGGGGGGGGGGGFGFGGGGGGGGGGGGGGGGGGGGGGDFGGFGFGEE?FGGFGGGDGGGF?EGCEEGGCECCCFGGGGCCGGGGGGGGEGCC?9EGGGGGGGGGGFGDDGDGGFD7>EDG>CB::>>>>FFGGFFFFFDB>9FFFFF96(4(4904(-523:7??6??4#
@M05025:18:000000000-B3NL5:1:1101:9949:6464 1:N:0:CACTCA
CCACAAACTCCTACGGGAGGCAGCAGTAGGGAATCTTCCACAATGGACGAAAGTCTGATGGAGCAACGCCGCGTGAGTGAAGAAGGGTTTCGGCTCGTAAAGCTCTGTTGGTAGTGAAGAAAGATAGAGGTAGTAACTGGCCTTTATTTGACGGTAATTACTTAGAAAGTCACGGCTAACTACGTGCCAGCAGCCGCGGTAATACGTAGGTGCCAAGCGTTGTCCGGATTTATTGGGCGTAAAGCGAGTGCAGGCGGTTCAATAAGTCTGATGTGAAAGCCTTCGGCTCAACCGGAGAATC
+
CCCCGGGGGGGGGGGGGGGGGGGGGGFGGGGGGGGGGGGGGGGGGGGGGGGGGGGGGGGGGGGGGGGGGGGGGGGGGGGGGGGGGGGGGGGGGGGGGGGGGGGFGGGFGGGGFGGGGGGGFGGGGFGGGGGGGGGGGGGGGGGGGGGGGGGGGGFFGGGGGGGGGGGGGFGGGGGGGGGGGGGGGGGGGGGGGGGGGGGGDGGGGGGGGGGGGGGGGGGEEGEGGGGDGGGGGFGGGGGGGGGFGGGFFFGFGFFFB),76FGGFF?=AFDFAFFFFFA:B?FFFF>BB<8?BFBFF944#
@M05025:18:000000000-B3NL5:1:1101:14079:6491 1:N:0:CACTCA
CCACAAACTCCTACGGGAGGCAGCAGTGGGGAATATTGCACAATGGGCGAAAGCCTGATGCAGCGACGCCGCGTGAGGGATGACGGCCTTCGGGTTGTAAACCTCTTTCAGTAGGGAAGAAGCGAAAGTGACGGTACCTGCAGAAGAAGCGCCGGCTAACTACGTGCCAGCAGCCGCGGTAATACGTAGGGCGCAAGCGTTATCCGGATTGATTGGGCGTAAAGAGCTCGTAGGCGGTTTGTCGCGTCTGCCGTGAAAGTCCGAGGCTCAACCCCGGATCTGCGGTGGGTACGGGCCGACG
+
CCCCGFGGGGGGGGGGGGGGGGGGGGGGGGGGGGGGGGGGGGGGGGGGGDGGGGFFGGGGGGFGGGEGDCFGGEGGGGGGFGGCEEEEGGE@EFGEDEFGGGGGGGFFF9E@?FGGCCE=F<A:=C7FFGFGGGEGGFC3DFG9DEGGFGGCDED>FFFGGGC::F>FFGG7=@FEGCEB7>9BEFECFCE:EEG>CE>?551<FGC;28*+0A+:CFGC5CCC?=CCGG=/7*9)9)9*<FCCCDGBD3C?C).)0=2B66CDD>))(9253.))8)(42)),1,176,42-6(((-((#
@M05025:18:000000000-B3NL5:1:1101:14890:6617 1:N:0:CACTCA
CCACAAACTCCTACGGGAGGCAGCAGTAGGGAATCTTCCACAATGGGCGCAAGCCTGATGGAGCAACACCGCGTGAGTGAAGAAGGGTTTCGGCTCGTAAAGCTCTGTTGTTGGAGAAGAACGTGCGTGAGAGTAACTGTTCACGCAGTGACGGTATCCAACCAGAAAGTCACGGCTAACTACGTGCCAGCAGCCGCGGTAATACGTAGGTGGCAAGCGTTATCCGGATTTATTGGGCGTAAAGCGAGCGCAGGCGGTTGCTTAGGTCTGATGTGAAAGCCTTCGGCTTAACCGAAGAAGA
+
CCCCGGGGGGGGGGGGGGGGGGGGGGGGGGGGGGGGGGGGGGGGGGGGGGGGGGGGGGGGGGGGGGGGGGGGGGGGGGGGGGGGGGGGGGGGGGGGGGGGGGGGGGGGGGGGGGGGGGGGGGGGGGGGGGGGGGGGGGGGGGGGGGGGGGGGGGGGGGGGGGGGGGGGGGGGGGGGGGGGGGGGGGGGGGGGGGGGGGGGGGGGGGGGGGFGGGGGGGGGGGGGGGGGGDFGGGGGGGGGGGGGGGGFFFGFGFFFFEFFFFGGGFFF<:29>FFFFFAFBFFFFFFFFFFFFFFF>?F0#
@M05025:18:000000000-B3NL5:1:1101:24128:6630 1:N:0:CACTCA
CCACAAACTCCTACGGGAGGCAGCAGTAGGGAATCTTCCACAATGGACGCAAGTCTGATGGAGCAACGCCGCGTGAGTGAAGAAGGGTTTCGGCTCGTAAAGCTCTGTTGGTAGTGAAGAAAGATAGAGGTAGTAACTGGCCTTTATTTGACGGTAATTACCTAGAAAGTCACGGCTAACTACGTGCCAGCAGCCGCGGTAATACGTAGGTGGCAAGCGTTGTCCGGATTTATTTGGCGTCAAGCGAGTGCAGGCGGATCAATAAGTCTGATGTGAAAGCCTTCGGCTCAACCGGAGAATG
+
CCCCGGGGFGGGGGGGECGGGE;CGGG9FGGGGGGFDEEDEFEFEFEGGGGGGFFEFGGGGAECFGGGGGGGGGGEGEF?EFGGFFGF<FEGGEGCB>EGGGG,FF959,?+55BF?@FEF=F<FB9,?=BF?FFG?F<DFCGGFAFDEFGGEGCDECEGFFDDAFBFFCB,@:FEEECEFFE5DC*F,:*@DC>:8C:CDGGFFG998C;9=CF+=5CC557:?*/*1=<9DF7:CDDD)9D**9<>5FCFF>B7>)-75)?7:7775@BFAFF==74:(42),20(())4:>;3(44.#
@M05025:18:000000000-B3NL5:1:1101:23797:6632 1:N:0:CACTCA
CCACAAACTCCTACGGGAGGCAGCAGTAGGGAATCTTCCACAATGGACGCAAGTCTGATGGAGCAACGCCGCGTGAGTGAAGAAGGGTTTCGGCTCGTAAAGCTCTGTTGGTAGTGAAGAAAGATAGAGGTAGTAACTGGCCTTTATTTGACGGTAATTACCTAGAAAGTCACGGCTAACTACGTGCCAGCAGCCGCGGTAATACGTAGGTGGCAAGCGTTGTCCGGATTTATTGGGCGTAAAGCGAGTGCAGGCGGTTCAATAAGTCTGATGTGAAAGCCTTCGGCTCAACCGGAGAATC
+
CCCCGGGGGGGGGGGGGGGGGGFGGGGGGGGGGGGGGGGGGGGGGGGGGGGCFFGGGFGGGGGGGGGGGGGGGGGGGGGGGGGGGGGGGGGGGEGGGD@EFGF,BBFGGGGGEFBEGGGGGGGGGGGGFGGGGEGGGGGGG?FFDDGBFFFF=CFECAFGCCDDFGGDFEFFFGGGGG6DCFGEGGG@CGGGC6DEGGDGC=;CCC<ABEG@C6@C=:E=EGEGGGDEE7CEFGFD9<CD5><FGGC305>4*.007.(8@*2::8@@<FAFBFF4@7<?0:-43-700)52:B((46?2#
@M05025:18:000000000-B3NL5:1:1101:23507:6639 1:N:0:CACTCA
CCACAAACTCCTACGGGAGGCAGCAGTAGGGAATCTTCGGCAATGGACGCAAGTCTGACCGAGCAACGCCGCGTGAGTGAAGAAGGTTTTCGGATCGTAAAACTCTGTTGTTAGAGAAGAACAAGGATGAGAGTAGAATGTTCATCCCTTGACGGTATCTAACCAGAAAGCCACGGCTAACTACGTGCCAGCAGCCGCGGTAATACGTAGGTGGCAAGCGTTGTCCGGATTTATTGGGCGTAAAGCGAGCGCAGGCGGTTTCTTAAGTCTGATGTGAAAGCCCCCGGCTCAACCGGGGAGG
+
CCCCGGGGGGGGGGGGGGGGGGGGGGGGGGGGGGGGGGGGGGGGGGGGGGGGGGGGGGGGGGGGGGGGGGGGGGGGGGGGGGGGGGFGGGGGGGGGGGGGGGGGGGGGGGGGGGGGGGGGGGGGGGGGGGGGGGGGGGGGGGGGGGGGGGGGGGGGGGGGGGGGGGGGGGGGGGGGGGGGGGGGGGGGGFGGGGGGGGGGGGGGGGGGGGDGGGGGGGGGGGGGGGGGGGGGGG7FCFGG<5CFCGGDBEGDGFFFFF9:>?FGGFFFFFFFFFFFFFFBFFFB>;FFB?2?FFFF>FFF#
@M05025:18:000000000-B3NL5:1:1101:25466:6646 1:N:0:CACTCA
CCACAAACTCCTACGGGAGGCAGCAGTGGGGAATATTGCACAATGGGGGAAACCCTGATGCAGCGACGCCGCGTGAGCGAAGAAGTATTTCGGTATGTAAAGCTCTATCAGCAGGGAAGAAAATGACGGTACCTGACTAAGAAGCTCCGGCTAAATACGTGCCAGCAGCCGCGGTAATACGTATGGAGCAAGCGTTATCCGGAGTTACTGGGTGTAAAGGGAGCGCAGGCGGCTTTGCAAGTCTGATGTGAAAGGCCGGGGCTCAACCCCGGGACTGCATTGGAAACTGTAAAGCTAGAGA
+
CCCCGGGGGGGGGEGDGEGGGCGGCFFGGGGFGGGFFCCEGGFCF?FEGGGGGGGFFEGGGFGGGGGEGGGFGGGEFGG:BFFEGFFA<FFC=FFGGEFAFEEFGGDFGFFFGGGGGGGGFFCEGG9CFG@=<DFFGC9<FGCFGGGGG>EGGGGAFC@FFFFFFGGFG,>F*:4B:;F?8BFCFGCGGGGGGGGDEGGFEGGGGGGC?9FGGGCFGGGFCC:EEG=CCCECGGGGF=CFFFCFF*C?9=76FBFFFF>:B@G3*9).(86>>57>FFFF<5:)-)2)4<A2A4AB27?2#
@M05025:18:000000000-B3NL5:1:1101:5079:6664 1:N:0:CACTCA
CCACAAACTCCTACGGGAGGCAGCAGTAGGGAATCTTCCACAATGGACGAAAGTCTGATGGAGCAACGCCGCGTGAGTGAAGAAGGGTTTCGGCTCGTAAAGCTCTGTTGGTAGTGAAGAAAGATAGAGGTAATAACTGGCCTTTATTTGACGGTAATTACTTAGAAAGTCACGGCTAACTACGTGCCAGCAGCCGCGGTAATACGTAGGTGGCAAGCGTTGTCCGGATTTATTGGGCGTAAAGCGAGTGCAGGCGGTTCAATAAGTCTGATGTGAAAGCCTTCGGCTCAACCGGAGAATT
+
CCCCGGGGGGGGGGGGGGGGGGGGGGGGGGGGGGGGGGGGGGGGGGGGGGGGGGGGGGGGGGGGGGGGGGGGGGGGGGGGGGGGGGGGGGGGGGGGGGGGGGGGGGGGGGGGGGGGGGGGGGGGGGGGGGGGGGGGGGGGGGGFFGGGGGGGGGGGGGGGGGGGGGGGGGGFGGGGGGGGGGGGGGGGGGGGGGGGGGGGGGGGGGGGGGGGGGGGGGGGGGGGGGGG=EFGGGCFGGGGGGGGGDDEEFGFGFFFF>1<FFGGGFFFFFFFFFFFFFFF?>A7<BFFF?B?FF9636:8#
@M05025:18:000000000-B3NL5:1:1101:20671:6676 1:N:0:CACTCA
CCACAAACTCCTACGGGAGGCAGCAGTAGGGAATCTTCCACAATGGGCGCAAGCCTGATGGAGCAACACCGCGTGAGTGAAGAAGGGTTTCGGCTCGTAAAGCTCTGTTGTTGGAGAAGAACGTGCGTGAGAGTAACTGTTCACGCAGTGACGGTGTCCAACCAGAAAGTCACGGCTAACTACGTGCCAGCAGCCGCGGTAATACGTAGGTGGCAAGCGTTATCCGGATTTATTGGGCGTAAAGCGAGCGCAGGCGGTTGCTTAGGTCTGATGTGAAAGCCTTCGGCTTAACCGAAGAAGA
+
CCCCGGGGGGGGGGGGGGGGGGGGGGGGGGGGGGGGGGGGGGGGGGGGGGGGGGGGGGGGGGGGGGGGGGGGGGGGGGGGGGGGGGGGGGGGGGGGGGGGGGGGGGGGGGGGGGGGGGGGGGGGGGGGGDGGGGGGGGGGGGGGGGGGGGGGGGGGGGGGGGGGGGGGGGGGGGGGGGGGGGGGGGGGGGGGGGGGGGGGGGGFEFCFGGGGGGGGGGGGGGGGGGGGCEFDGGGGGGGGGGGGGGGFFFGFGFFFFE0>FFFGFFFFFFFFBFFBFBF?FBFFFFFFFFFFF>B>;B0(#
@M05025:18:000000000-B3NL5:1:1101:23858:6688 1:N:0:CACTCA
CCACAAACTCCTACGGGAGGCAGCAGTAGGGAATCTTCCACAATGGACGAAAGTCTGATGGAGCAACGCCGCGTGAGTGAAGAAGGGTTTCGGCTCGTAAAGCTCTGTTGGTAGTGAAGAAAGATAGAGGTAGTAACTGGCCTTTATTTGACGGTAATTACTTAGAAAGTCACGGCTAACTACGTGCCAGCAGCCGCGGTAATACGAAGGTGGCAAGCGTCGTCCGGATTTATTGGTCGTAAAGCGAGTGCCGGCGGTTCAATAAGTCTGATGTTGAAGCCTTCGGCTCAACCGGAGCATG
+
CCCCGGGGFGGGFGC@@@FGGGGGGGFGGGDDC@@AFGF<FAEDC,CCFFB::6CEE,CFCGGFGFGEFGGGCF@=:?E<FFGGGFC4CFG7:FG:FG+<B9<?AA<AFG?C9?FC9EFGGEEDE,CFGG5?FGGGGDCDC<@FDBFGGFFBF:CDEGFGGGGGD9FDF>,@><FEE7@3>EG5@@8<>,>DGGGDGCEEC5CE@**/=C:FGGC+*:77*=EFGC*:**3+:>*9*29/9C3:75<>>5F*).7>>0(096C>C49/)*6@A6**/9))4()3110162)307((-(-4#
@M05025:18:000000000-B3NL5:1:1101:10718:6690 1:N:0:CACTCA
CCACAAACTCCTACGGGAGGCAGCAGTAGGGAATCTTCCACAATGGACGCAAGTCTGATGGAGCAACGCCGCGTGAGTGAAGAAGGGTTTCGGCTCGTAAAGCTCTGTTGGTAGTGAAGAAAGATAGAGGTAGTAACTGGCCTTTATTTGACGGTAATTACCTAGAAAGTCACGGCTAACTACGTGCCAGCAGCCGCGGTAATACGTAGGTGGCAAGCGTTGTCCGGATTTATTGGGCGTAAAGCGAGTGCAGGCGGTTCAATAAGTCTGATGTGAAAGCCTTCGGCTCAACCGGAGACTC
+
CCCCGGGGGGGGGGGGGGGGGGGDGGGGGGGGFGGGGGGGGGGGGGGGGGGGGGGGGGGGGFGGGGGGGGGGGGECGGGGGGFGGGGGFFGGGGGGGGGFFGGDGFFFGGGGGGGGDEFGGGFGGFGGGFGGGGDGGGCGGGEFEGGGGGGGGGGFGGGGGGGFGFFGGGFGGGGGGGFGGGGGGGFGGGGGGGGEEGGGGGGCGGEGGGGGGGGGGFGGGGEEGGGC5CFFGFFGGGGGGDGGGDD>DFCFGFDEF7(79F:DFFBBABA?)97BFFBFFF2<?F16?<7B?BFFBF0)#
@M05025:18:000000000-B3NL5:1:1101:14543:6740 1:N:0:CACTCA
CCACAAACTCCTACGGGAGGCAGCAGTGGGGAATATTGCACAATGGGCGCAAGCCTGATGCAGCAACGCCGCGTGAGGGATGACGGCCTTCGGGTTGTAAACCTCTTTTAGTAGGGAAGAAGCGAAAGTGACGGTACCTGCAGAAAAAGCACCGGCTAACTACGTGCCAGCAGCCGCGGTAATACGTAGGGTGCAAGCGTTGTCCGGAATTATTGGGCGTAAAGAGCTCGTAGGCGGCTTGTCGCGTCTGCTGTGAAATCCCGGGGCTCAACCCCGGGCCTGCAGTGGGTACGGGCAAGCT
+
CCCCGGGGGGGGGGGGGGGGGGGGGGGGGGGGGGGGGGGGGGGGGGGGGGGGGGGGGGGGGGGGGGGGGGGGGGGGGGGGGGGGGGGGGGGGGGGGGGGGGGGGGGGGGGGGGGGGGGGGGGGGGGGGGGGGGGGGGGGGGGGGGGGGGGGGGGGGGGGGGGGGGGGGGGGGGGGGGGGGGGFGGGFGGGGGGGGGGGGEGGGGGGGGGGFFGGGGGGGGGGGGGGGGGGGGGGGGGGGGGGGGGDGFFFGFGFFFF?<FFFGGDFDD?FB@BFFFFFFFFFFFF90:B9A)8>BB96<3#
@M05025:18:000000000-B3NL5:1:1101:26569:6801 1:N:0:CACTCA
CCACAAACTCCTACGGGAGGCAGCAGTGGGGAATATTGCACAATGGGCGCAAGCCTGATGCAGCCATGCCGCGTGTATGAAGAAGGCCTTCGGGTTGTAAAGTACTTTCAGCGAGGAGGAAGGTGTTGTGGTTAATAACCGCAGCAATTGACGTTACTCGCAGAAGAAGCACCGGCTAACTCCGTGCCAGCAGCCGCGGTAATACGGAGGGTGCAAGCGTTAATCGGAATTACTGGGCGTAAAGCGCACGCAGGCGGTCTGTCAAGTCGGATGTGAAATCCCCGGGCTCAACCTGGGAACG
+
CCCCGGGFGGGGGGGGGGDGGGGGAFEFGGGGDGGGGFGGGGGGGFGGGGGGGGGGGCGGGGGGGGGGGGGGGGGGGGGGGGGGFFFGGGGGGGGGGGGGGGGGGGGDGGGGGGGGEGGGFGGGGGGGGGGGGGFFGGGGGGGGGGFGDEFGCFGGGGGGGGGGGFGGGGGGGGGGGGGGGGGEGGDGGGGGFGGEGGGGG5FGCFE5EGEGGGGGDGGGED5EFGGGGGGGGGGDFGGGGGGF7D<DFFGFD5>DED>FFFFCG@FB?D0:3?=6*86<B0:>0332:2<7:BF??<B4#
@M05025:18:000000000-B3NL5:1:1101:9100:6834 1:N:0:CACTCA
CCACAAACTCCTACGGGAGGCAGCAGTGGGGAATATTGCACAATGGGCGAAAGCCTGATGCAGCGACGCCGCGTGAGGGATGACGGCCTTCGGGTTGTAAACCTCTTTCAGTAGGGAAGAAGCGAAAGTGACGGTACCTGCAGAAGAAGCGCCGGCTAACTACGTGCCAGCAGCCGCGGTAATACGTAGGGCGCAAGCGTTATCCGGATTTATTGGGCGTAAAGAGCTCGTAGGCGGTTTGTCGCGTCTGCCGTGAAAGTCCGAGGCTCAACCTCGGATCTGCGGTGGGTACGGGCAGACA
+
CCCCGGGGGGGGGGGGGGGGGGGGGGFFGGGGGGGGGGGGGGGGGGGGGGGGGGGGGGGGGGGGGGGGGGGGGGGGGGGGGGGGGGGGGGGGGGGGGGGGGGGGGGGGGGGGGGGGFGCGGGGGC@CGGGGGGGGGGGGGGGGGGGGGGGGGGGGGGGGFGGGGGGGGGGGGGGFGGGGDGGGGGGFFGGGGGGGGGGGEGGGGGGGE/;F7FGGGGGEGEEGGGGGGFEGGGGFCG9DDGFGGGGGFFFGFG>:>F?<?F499CED53?>?:??)77:>ABDF6:BBFF>DF0>6(43,#
@M05025:18:000000000-B3NL5:1:1101:13724:6853 1:N:0:CACTCA
CCACAAACTCCTACGGGAGGCAGCAGTAGGGAATCTTCCACAATGGGCGCAAGCCTGATGGAGCAACACCGCGTGGGTGAAGAAGGGTTTCGGCTCGTAAAGCTCTGTTGTTGGAGAAGAACGTGCGTGAGAGTAACTGTTCACGCAGTGACGGTATCCAACCAGAAAGTCACGGCTAACTACGTGCCAGCAGCCGCGGTAATACGTAGGTGGCAAGCGTTATCCGGATTTATTGGGCGTAAAGCGAGCGCAGGCGGTTGCTTAGGTCTGATGTGAAAGCCTTCGGCTTAACCGAAGAAGC
+
CCCCGGGGGGGGGGGGGGGGGGGGGGGGGGGGGGGGGGGGGGGGGGGGGGGGGGGGGGGGGGGGGGGGGGGGGGGGGGGGGGGGGGGGGGGGGGGGGGGGGGGGGGGGGGGGGGGGGGGGGGGGGGGGGGGGGGGGGGGGGGGGGGGGGGGGGGGGGGGGGGGGGGGGGGGGGGGGGGGGGGGGGGGGGGGGGGGGGGGGGGGGGGGGGGGGGGGGGGGGGGGGGGGGEGGGGGGGGGGGGGGGGGGFEFGFGFFFF>BFFFGGGFFFFFFFFFFFFF<<?FFFFFFFFFFFFFF>>?:(#
@M05025:18:000000000-B3NL5:1:1101:24924:6854 1:N:0:CACTCA
CCACAAACTCCTACGGGAGGCAGCAGTGAGGAATATTGGTCAATGGGAGAGATCCTGAACCAGCCAAGCCGCGTGAGGGAAGACGGCCCTATGGGTTGTAAACCTCTTTTGTCGGAGAACAAAACCCGGGACGTGTCCCGGACTGCGTGTATCCGAAGAAAAAGCATCGGCTAACTCCGTGCCAGCAGCCGCGGTAATACGGAGGATGCGAGCGTTATCCGGATTTATTGGGTTTAAAGGGTGCGTAGGCGGTCCGTTAAGTCAGCGGTAAAATTGCGGGGCTCAACCCCGTCGAGCCGTT
+
CCCCGGGGGGGGGGGGGDGGGGGGGGFGGGGGGGGGGGGGGGGGGGGGGGGGGGGGGGGGGGGGGGGGGGGGGGGGGGGGGGGGGGGGGGGGGGGGGGGGGGGGGGGGGGGGGE@FGGGGGGGGGGGGGGDGGGGGGGGGGGGGGGGGGGGGGGGGGGEGGGGGGGGGGGGGGGGGGGGGGGGGGGFGGGGGGGGGGGGGGEEEDGGGGGGGDCECGGGGGG=CCFGGGGGGGDGFGGGGGGGGDDG>5=G>GFFEFFFFFFGGGFFFF3(*5@F?FE>BFBF?DF:?F(7?FFFFF9;4#
@M05025:18:000000000-B3NL5:1:1101:7155:6871 1:N:0:CACTCA
CCACAAACTCCTACGGGAGGCAGCAGTAGGGAATCTTCCACAATGGACGCAAGTCTGATGGAGCAACGCCGCGTGAGTGAAGAAGGGTTTCGGCTCGTAAAGCTCTGTTGGTAGTGAAGAAAGATAGAGGTAGTAACTGGCCTTTATTTGACGGTAATTACCTAGAAAGTCACGGCTAACTACGTGCCAGCAGCCGCGGTAATACGTAGGTGGCAAGCGTTGTCCGGATTTATTGGGCGTAAAGCGAGTGCAGGCGGTTCAATAAGTCTGATGTGAAAGCCTTCGGCTCAACCGGAGAATC
+
CCCCGGGGGGGGGGGGGGGGGGGGGGGGGGGGGGGGGGGGGGGGGGGGGGGGGGGGGGGGGGGGGGGGGGGGGGGGGGGFGGGGGGGGGGGGGGGGGGGGGGGGGGGGGGGGGGGGGGGGGGGGGGGGGGGGGGGGGGGGGGGGGGGGGGGGGGGGGGGGFGGGFGGGGGGGGGGGGDFGGGGGGGBFGDGGGGGGGGGGGGFGGFCGGGFGGGF?FGGEGGEFGGGGGGCFGGGGGGGDGD3>>DGFFFGFGFFFF>B@FFGGCFF4AF2F>FFF@FABB?<FFBB?:?BBF099>;?<#
@M05025:18:000000000-B3NL5:1:1101:16013:6887 1:N:0:CACTCA
CCACAAACTCCTACGGGAGGCAGCAGTAGGGAATCTTCCACAATGGGCGAAAGCCTGATGGAGCAACGCCGCGTGAGTGAAGAAGGTTTTCGGATCGTAAAGCTCTGTTGTTGGTGAAGAAGGATAGAGGTAGTAACTGGCCCCTATTTGACGGTAATCAACCAGAAAGTCACGGCTAACTACGTGCCAGCAGCCGCGGTAATACGTAGGTGGCAAGCGTTGTCCGGATTTATTGGGCGTAAAGCGAGCGCAGGCGGAAAGATAAGTCTGATGTGAAAGCCCCCGGCTTAACCGAGGAATG
+
CCCCGGGGGGGGGGGGGGGGGGGGGGGGGGGGGGGGGGGGGGGGGGGGGGGGGGGGGGGGGGGGGGGGGGGGGGGGGGGGGGGGGGGGGGGGGGGGGGGGGGGGGGGGGGGGGGGGGGGGGGGGGGGGGGGGGGGGGGGGGGGGGGGGGGGGGGGGGGGGGGGGGGGGGGGFDGEGGEFFGGGGGGGGGGGGGGGGGGGGDEGFFGFGGGGG==ECEGGGDGGGGGGGGCEGDCG4FDC9CG<FF<9B>;C@CDE@5727>FCGGFFFA@<FDFFFFFA08637;BFFFB9A<>FFF0:2#
@M05025:18:000000000-B3NL5:1:1101:5397:6904 1:N:0:CACTCA
CCACAAACTCCTACGGGAGGCAGCAGTAGGGAATCTTCCACAATGGGCGAAAGCCTGATGGAGCAACGCCGCGTGAGTGAAGAAGGTTTTCGGATCGTAAAGCTCTGTTGTTGGTGAAGAAGGATAGAGGTAGTAACTGGCCCCTATTTGACGGTAATCAACCAGAAAGTCACGGCTAACTACGTGCCAGCAGCCGCGGTAATACGTAGGTGGCAAGCGTTGTCCGGATTTATTGGGCGTAAAGCGAGCGCAGGCGGAAAGATAAGTCTGATGTGAAAGCCCCCGGCTTAACCGAGGAATG
+
CCCCGGGGFGGGGGGGGGGGGGGGGGGGGGGGGGGGGGGGGGGGGGGGGGGGGGGGGGGGGGGGGGGGGGGGGFGGGGGGGGGGFGFGGGGGCDGGGFFF<FFGGGGGGGGGGFGGGGGGGGGGGGGGGGGGGGGGGGFGGGGGFFGGGGGGGGGGGGGGGGGGGGGGGGGGFGGGGGGGFGGGGGGGGFGGGGGGGGGGGEGFGG9CCGFGGGGGGGG57EEGGGGGGGEFGC>FGCDCDGGGCGGDEBGECDBF>>>>>5F7CBFFABAFDF46FF<??6<99>FFFFFF<391>BB.#
@M05025:18:000000000-B3NL5:1:1101:17801:6942 1:N:0:CACTCA
CCACAAACTCCTACGGGAGGCAGCAGTGGGGAATATTGCGCAATGGGGGAAACCCTGATGCAGCAACGCCGCGTGAGTGAAGAAGTATTTCGGTATGTAAAGCTCTATCAGCAGGGAAGAAGAGAGACGGTACCTGACTAAGAAGCCCCGGCTAACTACGTGCCAGCAGCCGCGGTAATACGTAGGGGGCAAGCGTTATCCGGATTTACTGGGTGTAAAGGGAGCGTAGACGGCTTGATAAGTCTGAAGTGAAAGGCCAGGGCTTAACCATGGAACTGCTTTGGAAACTATGAGGCTAGAG
+
CCCCGGGGGGGGGGGGGDGGGGGGGGGGGGGGGGGGGGGGGGGGGDFGGDGGGGGGGGGGGGGGGGGGEGGGGGGGFFGGGGGGGFGGGGGGGGGGGGGGGGGGGGGGGFGGGGGGGGGGGGFGGGGGGGGGGGGGGGGGGGGGGGGGGGECFGGGGGGGGGGGGGGGGGGGGGGG7E;B9CFGGGGGGGEEC8EEGGGFGGGGGGFGG7CFG?EECFGGGD=E7EGGGGFDGGDCDFGGC7C?7CGFF=FFGFFF47(>FEDFGFFF2??FBF6;FF2AB<>7(:B?AF2A>2:1,,8)#
@M05025:18:000000000-B3NL5:1:1101:15160:6975 1:N:0:CACTCA
CCACAAACTCCTACGGGAGGCAGCAGTGGGGAATATTGGACAATGGGCGCAAGCCTGATCCAGCCATACCGCGTGGGTGAAGAAGGCCTTCGGGTTGTAAAGCCCTTTTGTTGGGAAAGAAATCCAGCTGGCTAATATCCGGTTGGGATGACGGTACCCAAAGAATAAGCACCGGCTAACTTCGTGCCAGCAGCCGCGGTAATACGAAGGGTGCAAGCGTTACTCGGAATTACTGGGCGTAAAGCGTGCGTAGGTGGTCGTTTAAGTCCGTTGTGAAAGCCCTGGGCTCAACCTGGGAACG
+
CCCCGGGGGGGGGGGGGGGGGGGGGGCFGGGGGGGGGGGGGGGGGGGGGGGGGGGGGGGGGGGGGGGGGGGGGGGGGGGGGGGGGGGGGGGGGGGGGGGGGGGGGGGGGGGGGGGGGGGGGGGGGGGGGGGGGGGGGGGGGGGGGGGGGGGGGGGGGGGGGGGGGGGGGGGGGGGGGGGGGGGGGGGGGGGGGGGGGGGGGGGGGGGGEGGGGGGGGGGGGGGGGGGGGGFCGGGGG:DGGGGGGD93@B<BDFFFFBFE:@CFFFFFFFFFFFFFFFBBF?F<?FFB???BFFFBF::-#
@M05025:18:000000000-B3NL5:1:1101:27430:6987 1:N:0:CACTCA
CCACAAACTCCTACGGGAGGCAGCAGTAGGGAATCTTCCACAATGGGCGCAAGCCTGATGGAGCAACACCGCGTGAGTGAAGAAGGGCTTCGGCTCGTAAAGCTCTGTTGTTGGAGAAGAACGTGCGTGAGAGTAACTGTTCACGCAGTGACGGTATCCAACCAGAAAGTCACGGCTAACTACGTGCCAGCAGCCGCGGTAATACGTAGGTGGCAAGCGTTATCCGGAGTTATTGGGCGTAAAGCGAGCGCAGGCGGTTGCTTAGGTCTGATGTGAAAGCCTTCGGCTTAACCGAAGAAGG
+
CCCCGGGGGGGGGGDGGBCEG@FC<FEGGGGFDEDDGFGFGFDFFCGGF@FFE<EFGGGGGAFC7FEGD:FGDGGGGFGGEFGGGGCGGGGGGDCGEGGGFGGDGGGGGGGGGGEFBFFGFGGFFFFFE=CFFBFGGGGGGGGGGGEGEFGGGEFGGGFGGGGGG<FFGDFGGGGGG>CFFGGGGGGGG:5DFGGGGBC::C9C7CFCGGCFGGFFGGGEECFCEGGG*:CCFFGGGGGGGGGGGGGF:@<:)55<D>6>>F7:7@BFFFFBBFF9B@)((.<?B:6?07<ABF9>;?0,#
@M05025:18:000000000-B3NL5:1:1101:17946:6997 1:N:0:CACTCA
CCACAAACTCCTACGGGAGGCAGCAGTAGGGAATCTTCCACAATGGACGCAAGTCTGATGGAGCAACGCCGCGTGAGTGAAGAAGGGTTTCGGCTCGTAAAGCTCTGTTGGTAGTGAAGAAAGATAGAGGTAGTAACTGGCCTTTATTTGACGGTAATTACCTAGAAAGTCACGGCTAACTACGTGCCAGCAGCCGCGGTAATACGTAGGTGGCAAGCGTTGTCCGGATTTATTGGGCGTAAAGCGAGTGCAGGCGGTTCAATAAGTCTGATGTGAAAGCCTTCGGCTCAACCGGAGAATC
+
CCCCGGGGGGGGGGGGGGGGGGGGGGGGGGGGGGGGGGGGGGGGGGGGGGGGGGGGGGGGGGGGGGGGGGGGGGGGGGGGFGGGGGGGGGGGGGGGGGGGGGGGGGGGGGGGGGGGGGGGGGGGGGGGGGGGGGGGGGGGGGGGGGGGGGGGGGGGGGGGGGGGGFGGGGGGGGGGGGGGGGGGGGGGGGGGGGGGGGGGGGGGFFGGGGGGGGGGGGGGGGGFGGGCEGGGGGGGGGGGGGGGGGGFEFGFGFEFFB>BFFGGGFFFFFFF<F6@FFFFFFAFFFF:1<<::>;9>1<2#
@M05025:18:000000000-B3NL5:1:1101:7986:7017 1:N:0:CACTCA
CCACAAACTCCTACGGGAGGCAGCAGTAGGGAATCTTCCACAATGGACGCAAGTCTGATGGAGCAACGCCGCGTGAGTGAAGAAGGGTTTCGGCTCGTAAAGCTCTGTTGGTAGTGAAGAAAGATAGAGGTAGTAACTGGCCTTTATTTGACGGTAATTACCTAGAAAGTCACGGCTAACTACGTGCCAGCAGCCGCGGTAATACGTAGGTGGCAAGCGTTGTCCGGATTTATTGGGCGTAAAGCGAGTGCAGGCGGTTCAATAAGTCTGATGTGAAAGCCTTCGGCTCAACCGGAGAATG
+
CCC9FFFFFFFECGGGGGGGGDGGGGEEEFGFGDFFGFGGGGGGGFGCFCFG@CFC<FFEFGGGGGGGGGEEEGGCFGGGGGCDGGGFGGGEEGGGGGGF7ED98BFFE9FBFFGFF9<FCGGFGGFGGGFGGFFGGGGDGGGGGGGGFGCFEFFF>@FC,:FGF,CFAFFDAFGGGGGGGGGDFC@<;@BFC>CCEEDEGGF7?C,1B8C9CC*<:7C=5*A?95*2*:<@DFGG:45))1*0*)1>)<C=C)).87176=*:>4@869A*)19*7@B22:A716(-477B239((42-#
@M05025:18:000000000-B3NL5:1:1101:10887:7028 1:N:0:CACTCA
CCACAAACTCCTACGGGAGGCAGCAGTAGGGAATCTTCCACAATGGACGCAAGTCTGATGGAGCAACGCCGCGTGAGTGAAGAAGGGTTTCGGCTCGTAAAGCTCTGTTGGTAGTGAAGAAAGATAGAGGTAGTAACTGGCCTTTATTTGACGGTAATTACCTAGAAAGTCACGGCTAACTACGTGCCAGCAGCCGCGGTAATACGTAGGTGGCAAGCGTTGTCCGGATTTATTGGGCGTAAAGCGAGTGCAGGCGGTTCAATAAGTCTGATGTGAAAGCCTTCGGCTCAACCGGAGAATG
+
CCCCGGGGGGGGGGGGGGGGGGGGGGGGGGGGGGGGGGGGGGGGGGGGGGGGGGGGGGGGGGGGFGFGGGGGGGGGGGGGGGGGGGGFGGGGGGGGGGGGGGGGGGGGGGGGGFGGGGGGCGFFCFGGGGGGGGGGGGGGGDGGGGGFGFGGGGGGGGGGFFFGGGGGGGGGGBCGGEGGGGDEGGDFAFGGGGGD5BEEGGC9FGFGGGGFGGFGG5EECEGGGGGCEG6EGFFFF9D<5D5::D7@BFF=CFFFF)4>B=D7>4@F<6AF>9FB?FD0(48<:?0(32347(4(11?)#
@M05025:18:000000000-B3NL5:1:1101:4966:7030 1:N:0:CACTCA
CCACAAACTCCTACGGGAGGCAGCAGTAGGGAATCTTCCACAATGGACGCAAGTCTGATGGAGCAACGCCGCGTGAGTGAAGAAGGGTTTCGGCTCGTAAAGCTCTGTTGGTAGTGAAGAAAGATAGAGGTAGTAACTGGCCTTTATTTGACGGTAATTACCTAGAAAGTCACGGCTAACTACGTGCCAGCAGCCGCGGTAATACGTAGGTGGCAAGCGTTGTCCGGATTTATTGGGCGTAAAGCGAGTGCAGGCGGTTCAATAAGTCTGATGTGAAAGCCTTCGGCTCAACCGGAGAATG
+
CCCCGGGGGGGGGGGGEFGGGGGGFGGGGGGGGGGGGGGGGGGGGGGGGGEGGFGGGGGGGGGGGGGGGGGGGGGGFGGGGGGGGGGGGGFGGGGGGGGGGGGGGGGGGGGGGGGGGGGGGGGGGGGGFGGGGFFGGGGGGECGGGGCGGGGGGCFFGGGGGFGGGGGGGGGGDGGGGGGGFGGGGGGGGGFCEFEGGGGGGGGCGGGG=FGGDFFGDC//CEGGGGGDG9F>DGD<CDGDGC7FGGF>F>?F@BE@7(09FDDFFFFFFAFF4=4@=B7(5),1438:<<0:(33((4)#
@M05025:18:000000000-B3NL5:1:1101:18988:7074 1:N:0:CACTCA
CCACAAACTCCTACGGGAGGCAGCAGTAGGGAATCTTCCACAATGGACGAAAGTCTGATGGAGCAGCGCCGCGTGAGTGAAGAAGGGTTTCGGCTCGTAAAGCTCTGTTGGTAGTGAAGAAAGATAGAGGTAGTAACTGGCCTTTATTTGACGGTAATTACTTAGAAAGTCACGGCTAACTACGTGCCAGCAGCCGCGGTAATACGTAGGTGGCAAGCGTTGTCCGGATTTATTGGGCGTAAAGCGAGTGCAGGCGGTTCAATAAGTCTGATGTGAAAGCCTTCGGCTCAACCGGATAATG
+
CCCCGGGGGGGGGGGGGCGGGGGGGGFGFGGEGGGGGGGGGDFGGGGGGGGGGGGGGFGFFEGGGCGGEFEGGCFGGGGDFG?EFGEFFEGGGGFCC:FGFFG<A?EFGGFCEFGGGGGGGGF8B,EFF8==?E,FFGFFFGFDD<CBD<FGEDCFGGGGGGGGF;BFFFCFGGGGECFGCFG5ECBC>FGBDFF8EGGGECECCFF,B=CCGFFFDC575*=?FEC5**3@:FGGGGCGG5C*>7*00)2=FFFB:70>=*:CF7*1464@27184@AF(34<119(1<2(163((,66#
@M05025:18:000000000-B3NL5:1:1101:17601:7076 1:N:0:CACTCA
CCACAAACTCCTACGGGAGGCAGCAGTAGGGAATCTTCCACAATGGACGAAAGTCTGATGGAGCAACGCCGCGTGAGTGAAGAAGGGTTTCGGCTCGTAAAGCTCTGTTGGTAGTGAAGAAAGATAGAGGTAGTAACTGGCCTTTATTTGACGGTAATTACTTAGAAAGTCACGGCTAACTACGTGCCAGCAGCCGCGGTAATACGTAGGTGGCAAGCGTTGTCCGGATTTATTGGGCGTAAAGCGAGTGCAGGCGGTTCAATAAGTCTGATGTGAAAGCCTTCGGCTCAACCGGAGAATC
+
CCCCGGGGGGGGGGGGGGGGGGGGGGGGGGGGGGGGGGGGGGGGGGGGGGGGGGGGGGGGGGGGGGGGGGGGGGGGGGGGGGGGGGGGGGGGGGGGGGGGGGGGGGGGGGGGGGGGGGGGGGGGGGGGGGGGGGGGGGGGGGGGGGGGGGGGGGGGGGGGGGGGGGGGGGGGGGGGGGGGGGGGGGGGGGGGGGGGGGGGGGGGGGGGGGGGGGGGGGGGGGGGGGGCEGFGFGGGGGDDDDGGGGGBEFG?FFFFF>>FFFCFF4@6<FAFFFFFFFB:?FFFFFFFF?<BFB09>B<2#
@M05025:18:000000000-B3NL5:1:1101:6599:7091 1:N:0:CACTCA
CCACAAACTCCTACGGGAGGCAGCAGTGGGGAATATTGCACAATGGGCGCAAGCCTGATGCAGCCATGCCGCGTGTATGAAGAAGGCCTTCGGGTTGTAAAGTACTTTCAGCGAGGAGGAAGGTGTTGTGGTTAATAACCGCAGCAATTGACGTTACTCGCAGAAGAAGCACCGGCTAACTCCGTGCCAGCAGCCGCGGTAATACGGAGGGTGCAAGCGTTAATCGGAATTACTGGGCGTAAAGCGCACGCAGGCGGTCTGTCAAGTCGGATGTGAAATCCCCGGGCTCAACCTGGGAACC
+
CCCCGGGGGGGGGGGGGGGGGGGGGGFGGGGGGGGGGGGGGGGGGGGGGGGGGGGGGGGGGGGGGGGGGGGGGGGGGGGGGGGGGGGGGGGGGGGGGGGGGGGGGGGGGGGGGGGGGGGGGGGGGGGGGGGGGGGGGGGGGGGGGGGGGGGGGGGGGGGGGGGGGGGGGGGGGGGGGGGGGGGGGGGGGGGGGGGGGGGGGGGGGGGGGGGGGGGGGGGGGDGGGGGGGGGGGFGGGGGGGGGGGGGFFFGFGFFEEEBFFFGFGFFF6>9>9FFF4@>::089B;;>???FF>:6?B?4#
@M05025:18:000000000-B3NL5:1:1101:21208:7110 1:N:0:CACTCA
CCACAAACTCCTACGGGAGGCAGCAGTAGGGAATCTTCCACAATGGGCGCAAGCCTGATGGAGCAACACCGCGTGAGTGAAGAAGGGTTTCGGCTCGTAAAGCTCTGTTGTTGGAGAAGAACGTGCGTGAGAGTAACTGTTCACGCAGTGACGGTATCCAACCAGAAAGTCACGGCTAACTACGTGCCAGCAGCCGCGGTAATACGTAGGTGGCAAGCGTTATCCGGATTTATTGGGCGTAAAGCGAGCGCAGGCGGTTACTTAGGTCTGATGTGAAAGCCTTCGGCTTAACCGAAGAAGG
+
CCCCGGGGGGGGGGGGGGGGGGGDFGGGGGGGGGFGGGGGGGGGGGGGGGGGGGGGGGGGG?FGGGGGGGGGGEGGGGGGGGGGGGGGGGGGGGGGGGGGGGGGGFGGGGGGGGFGGGGGGGGGFFGBFGG9FDFGGGGGGGGGGGGGGGGGGGGGGGCGGGGGGGGGGFGGGGCEEGGGGGGGGG><DCFDGGGGGGGGDCEFGG99BEGGGGGGCGGEGGGGGGECCEGFGGGGDFGGCDFGGC3>DFD><BBEE.3BF*:>F?FF>F6BAFFFFFAFBF2<?:96>F>A709166?(#
@M05025:18:000000000-B3NL5:1:1101:14300:7172 1:N:0:CACTCA
CCACAAACTCCTACGGGAGGCAGCAGTAGGGAATCTTCCACAATGGGCGAAAGCCTGATGGAGCAACGCCGCGTGAGTGAAGAAGGTTTTCGGATCGTAAAGCTCTGTTGTTGGTGAAGAAGGATAGAGGTAGTAACTGGCCCCTATTTGACGGTAATCAACCAGAAAGTCACGGCTAACTACGTGCCAGCAGCCGCGGTAATACGTAGGTGGCAAGCGTTGTCCGGATTTATTGGGCGTAAAGCGAGCGCAGGCGGAAAGATAAGTCTGATGTGAAAGCCCCCGGCTTAACCGAGGAATG
+
CCCCGGGGGGGGGGGGGGGGGGGGGGGGGGGGGGGGGGGGGGGGGGGGGGGGGGGGGGGGGGGGGGGGGGGGGGGGGGGGGGGGGGEGGGGGGGGGGGGGGGGFFGGGGGGGGGGGGFGGGGGFGGGGGGFGGGGGGGGGGGGGGGGGGGGGGGGGGGGGGGGGGGGGGGGGGGGGGGGGGGGGGGGGGGGGGGGGGGGGGGGGGGFGGGGGGGGGGGGCGGECGGGCGEFGGGGGGGGDG<FGGGGFFFGFGFFFFF>EFFCFGFFFAFFFFFFFFFD046:9;>BB;>><<>>>9>F0#
@M05025:18:000000000-B3NL5:1:1101:17855:7179 1:N:0:CACTCA
CCACAAACTCCTACGGGAGGCAGCAGTAGGGAATCTTCCACAATGGGCGCAAGCCTGATGGAGCAACACCGCGTGAGTGAAGAAGGGTTTCGGCTCGTAAAGCTCTGTTGTTGGAGAAGAACGTGCGTGAGAGTAACTGTTTACGCAGTGACGGTATCCAACCAGAAAGTCACGGCTAACTACGTGCCAGCAGCCGCGGTAATACGTAGGTGGCAAGCGTTATCCGGATTTATTGGGCGTAAAGCGAGCGCAGGCGGTTACTTAGGTCTGATGTGAAAGCCTTCGGCTTAACCGAAGAAGT
+
CCCCGGGGGGGGGGGGGGGGGGGGGGGGGGGGGGGGGGGGGGGGGGGGGGGGGGGGGGGGGGGGGGGGGGGGGGGGGGGGDGFFGGGGGGGGGGGGGGGGGGGGGGGGGGGGGFGGGFGGGGGGGGGGGGGGGGGGGGGFGGFGGG@FGGGGGGGGGGGGGGGGGGGCGGGGGGGGGGGGGGGGGGGGGGGFFGGGGGGGGDGGGGFGGGGGGGGGGGGGGGGGGGGEEG?EGGGGGFDGGDGGGGGFEFGFCD>BEF9>FFGGGFFFFFFFFF=?FFF:<?>BF?FFFFFFFF6>B:?4#
@M05025:18:000000000-B3NL5:1:1101:19609:7196 1:N:0:CACTCA
CCACAAACTCCTACGGGAGGCAGCAGTGGGGAATATTGGACAATGGGCGCAAGCCTGATCCAGCCATACCGCGTGGGTGAAGTAGGCCTTCGGGTTGTAAAGCCCTTTTGTTGGGAAAGAAATCCAGCTGGCTAATACCCGGTTGGGATGACGGTACCCAAAGAATAAGCCCCGGCTAACTTCGTGCCAGCAGCCGCGGTAATACGAAGGGTGCAAGCGTTACTCGGAATTACTGGGCGTAAAGCGTGCGTAGGTGGTCGTTTAAGTCCGTTGTGAAAGACCTCGGCTCAACCTGGGAATT
+
CCCCG<CC@F@<6C8F:F:@BCFG<C6EGFC,@CFGG9,,C@,6E<<,@@@@FDGAG86,66,6D<C@F@:++76@CF7=6?,<C<CC,9CF7+:?:B?,5CF<4F,,,BB=4F@<?FA,A,F,,,,8BBF7FG=EBF<F:+F=F:F,>+8FFC:DFGG,3,@,,@,3@F,535C74122,,,>EG*F;,=:C6BEGE8:E*A;+*A*B8*0:C0+<57:E=*AFE5:C/3<:02*1>D/)//**1*.<DD57@F?>7)5..*9**9@<:,)4>7?=@<((,,,,14(3<?B0,2(41,(#
@M05025:18:000000000-B3NL5:1:1101:6432:7209 1:N:0:CACTCA
CCACAAACTCCTACGGGAGGCAGCAGTGAGGAATATTGGTCAATGGGCGGGAGCCTGAACCAGCCAAGTCGCGTGAGGGAAGACGGTCCTATGGATTGTAAACCTCTTTAGGCGGGGAGCAATGCCGGGCACGCGTGCCCGGAGGGAGAGTACCCGCAGAATAAGCATCGGCTAACTCCGTGCCAGCAGCCGCGGTAATACGGAGGATGCGAGCGTTATCCGGATTTATTGGGTTTAAAGGGTGCGTAGGCGGATTTTTAAGTCAGCGGTAAAATGTCCGGGCTCAACCCGGGCCGGCCGG
+
CCCCGGGGGGGGGGGGGGGGGGGGGGGGGGGGGGGGGGGGGGGGGGGGGGGGGGGGGGGGGGGGGGGGGGGGGGGGGGGGGGGGGGGGGGGGGGGGGGGGGGGGFGGGGGGGGGGGGEEGGGGGGGGGGGGGGGGGGGGGGGGGGGGGGGGGGGGGGGGGGGGGGGGGGGGGGDGGGGGGGGGGGGGGGGGGGGGGGGGGGGGGGGGGGGGGGGGGGG=FGGGGGGGGGGGCGD:76FGGGGGDGGGFFDGFG>BEFFFFFFGFGFFFF56>BFFFFFFF>BFFFFFF:BFFFB>>FFF6#
@M05025:18:000000000-B3NL5:1:1101:26668:7222 1:N:0:CACTCA
CCACAAACTCCTACGGGAGGCAGCAGTAGGGAATCTTCGGCAATGGACGCAAGTCTGACCGAGCAACGCCGCGTGAGTGAAGAAGGTTTTCGGATCGTAAAACTCTGTTGTTAGAGAAGAACAAGGATGAGAGTAAAATGTTCATCCCTTGACGGTATCTAACCAGAAAGCCACGGCTAACTACGTGCCAGCAGCCGCGGTAATACGTAGGTGGCAAGCGTTGTCCGGATTTATTGGGCGTAAAGCGAGCGCAGGCGGTTTCTTAAGTCTGATGTGAAAGCCCCCGGCTCAACCGGGGAGT
+
CCCCGGGGGGGGGGGGGGEGGGGGCFGFFFGGGGGGGGGGGGEGGGGGGGGFGGGGGGGGDGDGFFGGGGGGGGGEGGGGGGGGGGGGGGGEGGGGGGGGFGGGFGFGGFGGGFGGGGGFGGCFGGDFGCFGGGGGFDFGGGGGGGGGGGGGGGGFGGGGGGGGGGGGGGFGGGGGCGGGGGGGGGGGGGCFGFGGGGGGGCCEFGGGDCEGG=FGGGGGGGEEGEGGGGGFGGGGG4C9CCDGCFDEB>C@C;BB@BBEDFFGG?FFA?6*:@FB4@>AF(8:3;>9>FF23:>>F((,#
@M05025:18:000000000-B3NL5:1:1101:8217:7229 1:N:0:CACTCA
CCACAAACTCCTACGGGAGGCAGCAGTAGGGAATCTTCCACAATGGACGAAAGTCTGATGGAGCAACGCCGCGTGAGTGAAGAAGGGTTTCGGCTCGTAAAGCTCTGTTGGTAGTGAAGAAAGATAGAGGTAGTAACTGGCCTTTATTTGACGGTAATTACTTAGAAAGTCACGGCTAACTACGTGCCAGCAGCCGCGGTAATACGTAGGTGGCAAGCGTTGTCCGGATTTATTGGGCGTAAAGCGAGTGCAGGCGGTTCAATAAGTCTGATGTGAAAGCCTTCGGCTCAACCGGAGAATG
+
CCCCGGGGGGGG<FGGGGGGGGGGGGGGGGGGGGGGGGGGGGGGGGGGGGGGGGGGGGGGGGGGGGGGGGGGGFGGGGGGGGGGGGGGGGGGGGGGGGGGGGGDGGGGGGGEGGGGGGGGGGGGGGGGGGGGFGGGGGGGGFFGGGGCFGCFGGGGGGGGGGGGGGGGGGGGGDGDGGDDFGGEGDGGGGGGGGGGGGGGGGGGGGGGGGGGGGGGGGGGEGCGGC75*ACFGGFGGFC<5<CGGGGF>FFFGFEFD>9>4B>CFFFFFF994@?7FBAFB?AF0866,8?08033(-82#
@M05025:18:000000000-B3NL5:1:1101:11488:7230 1:N:0:CACTCA
CCACAAACTCCTACGGGAGGCAGCAGTGGGGAATATTGCACAATGGGCGCAAGCCTGATGCAGCGACGCCGCGTGCGGGATGGAGGCCTTCGGGTTGTAAACCGCTTTTGTTCAAGGGCAAGGCACGGTTTTTGGCCGTGTTGAGTGGATTGTTCGAATAAGCACCGGCTAACTACGTGCCAGCAGCCGCGGTAATACGTAGGGTGCAAGCGTTATCCGGATTTATTGGGCGTAAAGGGCTCGTAGGCGGTTCGTCGCGTCCGGTGTGAAAGTCCATCGCTTCACGGTGGATCCGCGCCGC
+
CCCCGGGD-ED9EDGGDGGFECFGGF,EFGEB@DFGGAFFG<FFGFGFGCCGE7FGGDFFDFCFGE@FGGDFDECFFBB@>8B4<CFGGGFCEDBCBF<F9,E7@F=BFGFEGDFFFDGGCFGF<BFFG<<FF7EGCB3>>FB;F=BC:CFFFCAB,2?>;>FFGG7:=F77<F,:8=38CC+C7ECE88C>:??F+<8+<FCGGGGGG?CE57*/+:5C5AE6<0<<6=C=)/7*:FGGGDDDDCDF>BD57>DBB>9F>5DG95>>>4:@A6@F?F03(,(.,4(,(465,4:8>F>0#
@M05025:18:000000000-B3NL5:1:1101:20170:7243 1:N:0:CACTCA
CCACAAACTCCTACGGGAGGCAGCAGTAGGGAATCTTCGGCAATGGACGGAAGTCTGACCGAGCAACGCCGCGTGAGTGAAGAAGGTTTTCGGATCGTAAAACTCTGTTGTTAGAGAAGAACAAGGATGAGAGTAGAATGTTCATCCCTTGACGGTATCTAACCAGAAAGCCACGGCTAACTACGTGCCAGCAGCCGCGGTAATACGTAGGTGGCAAGCGTTGTCCGGATTTATTGGGCGTAAAGCGAGCGCAGGCGGGTTCTTAAGTCTGATGTGAAAGCCCCCGGCTCAACCGGGGAGG
+
CCCCGGGGGGGFGGGGGGGGGGGGGGGGGGGGGGGGGGGGGGGGGGGGGGGGGFGGGGGGGGGGGGGGGGGGGGGGGGGGGGGGGGEGFGGGGGGGGGGGGGGGGGGGGGGGGGGGGGGGGGGGGGFAFFFGGFGGGGGGEGGFFGGGGGGGGGGGGCGGEGGFFGGFFGGCCCFEGDGGGCFFDEFFGGEGG>FFGGGGGGGFGGGGGGGFGGFGGGCEGACGDGGDCE=EG7:7=FGG3CGGGGDEDDG37@@@@D(8>FDD7@F?B459<@*9=6)).4-:6990-438<BFFB((-#
@M05025:18:000000000-B3NL5:1:1101:13152:7254 1:N:0:CACTCA
CCACAAACTCCTACGGGAGGCAGCAGTAGGGAATCTTCCACAATGGACGAAAGTCTGATGGAGCAACGCCGCGTGAGTGAAGAAGGGTTTCGGCTCGTAAAGCTCTGTTGGTAGTGAAGAAAGATAGAGGTAGTAACTGGCCTTTATTTGACGGTAATTACTTAGAAAGTCACGGCTAACTACGTGCCAGCAGCCGCGGTAATACGTAGGTGGCAAGCGTTGTCCGGATTTATTGGGCGTAAAGCGAGTGCAGGCGGTTCAATAAGTCTGATGTGAAAGCCTTCGGCTCAACCGGAGAATT
+
CCCCGGGGGGGGGGGGGGGGGGGGGGGGGGGGGGGGGGGGGGGGGGFGGGGGGGGGGGGGGGGGGGGGGGGGGGGGGGGGGGGGGGGGGGGGGGGGGGGGGGGGGGGGGGGGGGGGGGGGGGGGGGGGGGGGGGGGGGGGGGGGGGGGGGGGGDGGGGGGGGGGGGGGGGGGGGGGGGGGGGGGGGGGGGGGGGCEGGGGGGGGGGFFGGG?FGGGGGGGGGGGGGGEG5?FDGFFFGGGDGGGGGGFFFGFGFFED54>BFFCFF?6<F<@F=?=@FFBFFFFFFB2(,58:29>>973#
@M05025:18:000000000-B3NL5:1:1101:18777:7270 1:N:0:CACTCA
CCACAAACTCCTACGGGAGGCAGCAGTGAGGAATATTGGTCAATGGGCGGGAGCCTGAACCAGCCAAGTCGCGTGAGGGATGACGGCCCTATGGGTTGTAAACCTCTTTTGCCGGGGAGCAAAGTGCCGCACGGGTGCGGTTTGGAGAGTACCCGGAGAAAAAGCATCGGCTAACTCCGTGCCAGCAGCCGCGGTAATACGGAGGATGCGAGCGTTATCCGGATTGATTGGGTTTAAAGGGTGCGTAGGCGGACGCTTAAGTCAGCGGTAAAATTGCGGGGCTCAACCTCGTCGAACCGTG
+
CCCCDGGFGG@EGGGGGEGCFGGGAF@F<FGGGFDCGF@FEA<AEFFGG:@@B@:FDD@FE@E@FGGFC<@BFGGGEFE=ACFFGGGEGGGFGGGFGGEEFGGCEFGGGFGE<FGGG>F@D==FFGGACEEGG7*F*>@F>FC@B,<?:CBFGGGGEGF@FGEFDFA@F7:7::FFGGC;FEF?FFGDFGEE8E5?GCGFEG8CGGGC@E8CE5::E599>7>55*++2CCDD**9C>?77>D377577=C:3;55>)89=F7>>:>@4)3=4799*:76;((,)44:0::(-(((.46(#
@M05025:18:000000000-B3NL5:1:1101:16304:7278 1:N:0:CACTCA
CCACAAACTCCTACGGGAGGCAGCAGTAGGGAATCTTCGGCAATGGACGCAAGTCTGACCGAGCAACGCCGCGTGAGTGAAGAAGGTTTTCGGATCGTAAAACTCTGTTGTTAGAGAAGAACAAGGATGAGAGTAAAATGTTCATCCCTTGACGGTATCTAACCAGAAAGCCACGGCTAACTACGTGCCAGCAGCCGCGGTAATACGTAGGTGGCAAGCGTTGTCCGGATTTATTGGGCGTAAAGCGAGCGCAGGCGGTTTCTTAAGTCTGATGTGAAAGCCCACGGCTCAACCGGGGAGG
+
CCCCGGGGGGGGGGGGGGGGGGGGGGGGGGGGGGGGGGGGGGGGGGGGGGFGGGGGGGGGGDGGGGGGDGGGGGGGGGFFGGGGGGFFFGCGGGEGGGGGGGGGFGGGG<FGGGGGGFGGGGGFGGGGGGGGGGGFGFGFGGFGGGGDFGGGFGFGGGGGGGGGGGGGGGGGFGG>EGEFGGFFECFFFGGGGGGGGGDEGGGGGFGFCECCCFDG65AEECEGGGG=:=CGCGG76F5CC3C3C>D@>BD@)7B@>D4@>=>::7**67:B2***8749<(4(419>B?D2::49>02>#
@M05025:18:000000000-B3NL5:1:1101:20811:7282 1:N:0:CACTCA
CCACAAACTCCTACGGGAGGCAGCAGTAGGGAATCTTCCACAATGGACGCAAGTCTGATGGAGCAACGCCGCGTGAGTGAAGAAGGGTTTCGGCTCGTAAAGCTCTGTTGGCAGTGAAGAAAGATAGAGGTAGTAACTGGCCTTTATTTGACGGTAATTACCTAGAAAGTCACGGCTAACTACGTGCCAGCAGCCGCGGTAATACGTAGGTGGCAAGCGTTGTCCGGATTTATTGGGCGTAAAGCGAGTGCAGGCGGTTCAATAAGTCTGATGTGAAAGCCTTCGGCTCAACCGGAGAATG
+
CCCCGGGFGGGCEFGDGGGGGGGGGGGGGGECEFGGGFFGGGGGGGFGGGGEGFFGFFGGGFGGGGGEGGEDGEG@FGGGFFGGGGGFGGGGCFGGGGBFGGG<F?FGGGGFGGD@EFGD?EGFGFCGGGE9AE9F<FGFGD<>?EGDF9<FCG==CFFFGEGGFCFFGGG==FEGEG?CFCGGGGGCFCFGGGGEGEGCCEDC?=:FGD9>CGG?EFE75=*=9CEC:CFFF>FGDGG<D3*:F3C<>FFF>>>B>.,8=7CFC6FBDF:B<FFFFFA<?FA3:14,322,190(4(,)#
@M05025:18:000000000-B3NL5:1:1101:3608:7344 1:N:0:CACTCA
CCACAAACTCCTACGGGAGGCAGCAGTGGGGAATATTGCACAATGGGGGAAACCCTGATGCAGCAACGCCGCGTGAGTGAAGAAGGTTTTCGGATTGTAAAGCTCTGTTAGCAGGGAAGAGGAAGGACGGTACCTGCAGAGGAAGCCACGGCTAACTACGTGCCAGCAGCCGCGGTAATACGTAGGTGGCAAGCGTTGTTCGGAATAACTGGGCGTAAAGGATGCGTAGGCGGTTAAACAAGTTATATGTTAAATATATAGGCTTAACCTGTAGAAAGCATATAAAACTGTTTAACTAGAC
+
CCCCGGGGGGGGGGGGGGGGGGGGGGFGGGGGGFGGGGGGGGGGGGGGGGGGGGGGGGGGGGGGGGGGGGGGGGGGGGGGGGGGGGGFGGGGGGGEFGGGGGGGGGGGGGGGGGGGGGGGGGGGGGGGGGGGGGGGGGGGGGGGGGGFGGGGGGGGGGGGGGGGGGGGGGGGEGGGGGGGFGFGGGEGGGGGGGGGGGB=FEGDGGGGGGGGFGGEGGFGGGFGGGGGGGGGG1>CFFFGGGDDGGFFF6:FFFFFFFFF49DF<:BFA??=6=?FFFFFA29><9A2?A<446AA9><9#
@M05025:18:000000000-B3NL5:1:1101:10512:7346 1:N:0:CACTCA
CCACAAACTCCTACGGGAGGCAGCAGTAGGGAATCTTCCACAATGGACGCAAGTCTGATGGAGCAACGCCGCGTGAGTGAAGAAGGGTTTCGGCTCGTAAAGCTCTGTTGGTAGTGAAGAAAGATAGAGGTAGTAACTGGCCTTTATTTGACGGTAATTACCTAGAAAGTCACGGCTAACTACGTGCCAGCAGCCGCGGTAATACGTAGGTGGCAAGCGTTGTCCGGATTTATTGGGCGTAAAGCGAGTGCAGGCGGTTCAATAAGTCTGATGTGAAAGCCTTCGGCTCAACCGGAGAATG
+
CCCCGGGGGGGGGGGGGGGGGGGGGGFDGGGGGGGGGGGGGGGGGGGGGGGGGGGGGGGGGGGGGGGGGGGGGGGGGGGGFGGGGGGGGGGGGGGGGGGGGGGFGGGFGGGGCFEGEGGGGGGGGFGGGGGGGGGGGGGGGGGGGEGFGGGGGGGGGGGGGGGGGGGGGCFGGGGGEGGGGGFGGGGGFGGGGGGEC>EEEGGGGGGGGGGGGFFCGGGGGEGFFGGEEGGFFFCDCFGDDDC>CD3>EFFFGFFFF<(7@FGDGFFFFFFFFF==@4)2:BFFF19:??3(:>;>F>7)#
@M05025:18:000000000-B3NL5:1:1101:26887:7349 1:N:0:CACTCA
CCACAAACTCCTACGGGAGGCAGCAGTGGGGAATATTGCACAATGGGCGCAAGCCTGATGCAGCCATGCCGCGTGTATGAAGAAGGCCTGCGGGTTGTAAAGTACTTTCAGCGAGGAGGAAGGTGTTGTGGTTGATAACCGCAGCAATTGACGTTACTCGCAGAAGAAGCACTGGCTAACTCCGTGCCAGCAGCCGAGGTAATACGGAGGGTGCAAGCGTTTATCGGAATTACTGGGCGTAAAGCGCACGCATGCGGTCTGTCAAGTCGGATGTGAAATGCCCGGGCTCAACCTGGGAAAA
+
CC@CGGGFACGGGGGG7FGGGGGGGFFFEFGGEFFGGCDGGGG9EFGC7FCFC@FFGGGGGGGCE,CFFFBCG@>FGGGFFCF,9FF8,,4@@CBEGGFGFGFCEEE?,BF9FFD@F4+8FFEEG<:BDF@DF+ADD9,3=:=FGGGB<FAFCFCBFC=<3:35,3>FFDFF,@DF7DEC99,>FEGGF?>CG,2=***=CF7CFG=CCC8;C5@GCFE/C**<95EEC56F*?*7FGCCDD3D7)9B)))5*5)5.>3@48CC*11=2>9.4)/=B4>))51(400((44((,4(((((#
@M05025:18:000000000-B3NL5:1:1101:14899:7385 1:N:0:CACTCA
CCACAAACTCCTACGGGAGGCAGCAGTAGGGAATCTTCCACAATGGACGAAAGTCTGATGGAGCAACGCCGCGTGAGTGAAGAAGGGTTTCGGCTCGTAAAGCTCTGTTGGTAGTGAAGAAAGATAGAGGTAGTAACTGGCCTTTATTTGACGGTAATTACTTAGAAAGTCACGGCTAACTACGTGCCAGCAGCCGCGGTAATACGTAGGTGGCAAGCGTTGTCCGGATTTATTGGGCGTAAAGCGAGTGCAGGCGGGTCAATAAGTCTGATGTGAAAGCCTTCGGCTCAACCGGAGAATG
+
CCCCGGGGGGGGGGGGGGGGGGGGGGGGGGGGGGGGGGGGGGGGGGGGGGGGGGGGGGGGGGGGGGGGGGGGGGGGGGGGGGGGGGGGGGGGGGGGGGGGGGGGGGGGGGGEFGGGGGGGGGGGGGGGGGGGGGGGGGGGGGGGGGGGGGGGGGGGGGGGGGGGGGGGGFGGGGGGGGGGGGGGGGGGGGGGGGGGGGGEGEFGGGGGGEFFGGGCFGGCGGGGGGGGGGGGGGGGGGGGGGCFGGDDF>>FGFFFF)47:?GGG=9F<F<?<96/@4ABF7AB?:B6<??F<>9696?7#
@M05025:18:000000000-B3NL5:1:1101:12107:7417 1:N:0:CACTCA
CCACAAACTCCTACGGGAGGCAGCAGTAGGGAATCTTCCACAATGGGCGAAAGCCTGATGGAGCAACGCCGCGTGAGTGAAGAAGGTTTTCGGATCGTAAAGCTCTGTTGTTGGTGAAGAAGGATAGAGGTAGTAACTGGCCCCTATTTGACGGTAATCAACCAGAAAGTCACGGCTAACTACGTGCCAGCAGCCGCGGTAATACGTAGGTGGCAAGCGTTGTCCGGATTTATTGGGCGTAAAGCGAGCGCAGGCGGAAAGATAAGTCTGATGTGAAAGCCCCCGGCTTAACCGAGGAATC
+
CCCCGGGGGGGGGGGGGGGGGGGGGGGGGGGGGGGGGGGGGGGGGGGGGGGGGGGGGGGGGGGGGGGGGGGGGFGGGGGFGGGGGGGGGGGGGGGGGGGGGGGGGGGGGGGGGGGGGGGGGGGFGGGGGGGGGGGGGGGGGGGGGGGGGGGGGGGGGGGGGGGGGGGGGGGGGGGGGGGGGGGGGGGGGGGGGGGGGGGGGEDFGGFGGGFGGGGGGDECGGDCFGGEEGGGGGGGGGGGGGGGGGDE>DDEDDFDE>>EF47CGFFFFF29<096F@A2?(4909>F1:AA>>>BFFF:#
@M05025:18:000000000-B3NL5:1:1101:4658:7418 1:N:0:CACTCA
CCACAAACTCCTACGGGAGGCAGCAGTAGGGAATCTTCCACAATGGACGAAAGTCTGATGGAGCAACGCCGCGTGAGTGAAGAAGGGTTTCGGCTCGTAAAGCTCTGTTGGTAGTGAAGAAAGATAGAGGTAGTAACTGGCCTTTATTTGACGGTAATTACTTAGAAAGTCACGGCTAACTACGTGCCAGCAGCCGCGGTAATACGTAGGTGGCAAGCGTTGTCCGGATTTATTGGGCGTAAAGCGAGTGCAGGCGGTTCAATAAGTCTGATGTGAAAGCCTTCCGCTCAACCGGAGAATC
+
CCCCGCGGGGGGGGGGGGGGGGGGFFFGFGGGGGGGGGGGGGGGGGGGGGGGGE@@FFGGGGGGGGFEGGGGGEGEGFGCFFFCEEGGGGFD@CFFGGG?DFFFG,CCFDA8CFFFEBFE8AF8EAEGGGFFGGDCEFFGGEFFGGGGGGFCCEEFC;FDCFCCBFEGAFFEEEG7CCF8DFFEFF8*DFDGGF,>:CGGDE,<98,>CEEF57CFGCE=7CEE?CC5=ECC:;@CF877>7CFGGGDBF>FG7.8D5(<94>C:=199FAF>9=*64>((4<)(4:?F97::>1(4-(-#
@M05025:18:000000000-B3NL5:1:1101:3943:7419 1:N:0:CACTCA
CCACAAACTCCTACGGGAGGCAGCAGTAGGGAATCTTCCACAATGGACGCAAGTCTGATGGAGCAACGCCGCGTGAGTGAAGAAGGGTTTCGGCTCGTAAAGCTCTGTTGGTAGTGAAGAAAGATAGAGGTAGTAACTGGCCTTTATTTGACGGTAATTACCTAGAAGGTCACGGCTAACTACGTGCCAGCAGCCGCGGTAATACGTAGGTGGCAAGCGTTGTCCGGATTTATTGGGCGTAAAGCGAGTGCAGGCGGTTCAATAAGTCTGATGTGAAAGCCTTCGGCTCAACCGGAGAATC
+
CCCCGGGGGGGGGGGGGGGGGGGGGGGGGGGGGGGGGGGGGGGGGGGGGGGGGGGGGGGGGGGGGGGGGGGGGGGGGGGGGGGGGGGGGGGGGGGGGGGGGGGGGGGEFGGGGGGGGGGGGGGGGGGGGGGGGGGGGGGGGGGGFFGGGGGGGGGGGGGGGGGGGGFCFGGGGGGGGGGGGGGGGDGGEFGGGGFEGGGGGGGGGGGCGGGGGGGGGGG7EGGFGGGEC5CCCFGGGGGGDGGGGGGFFFGFGF@E>@>>FFGCGFFFFFFFFF*079<:?FBF?FB60><B7991>FF7#
@M05025:18:000000000-B3NL5:1:1101:17060:7446 1:N:0:CACTCA
CCACAAACTCCTACGGGAGGCAGCAGTAGGGAATCCTCCACAATGGACGCAAGTCTGATGGAGCAACGCCGCGTGAGTGAAGAAGGGTTTCGGCTCGTAAAGCTCTGTTGGTAGTGAAGAAAGATAGAGGTAGTAACTGGCCTTTATTTGACGGTAATTACCTAGAAAGTCACGGCTAACTACGTGCCAGCAGCCGCGGTAATACGTAGGTGGCAAGCGTTGTCCGGATTTATTGGGCGTAAAGCGAGTGCAGGCGGTTCAATAAGTCTGATGTGAAAGCCTTCGGCTCAACCGGAGAATA
+
CCCCGGGGGGGGGGGGGGGGGGGGGGGGGGGGGGGGGGGGGGGGGGGGGGGGGGGGGGGGGGGGGGGGGGGGGGGGGGGGGGGGGGGGGGGGGGGGGGGGGGGGGGGGGGGGGGGGGGGGGGGGGGGGGGGGGGGGGGGGGGGGGGGGGGGGGGGGGGGGGGGGGGGGGGGGGGGGGGGGGGGGGGGGGGGGGGGGGGGGGGGGGGGGGGGGGGGGGGGGGGCGGEGCGEGGGGGGGGGGGGGGGGGFEFGFGFFFF<937FGGGFF4)9>FFFFFFFDFF?FF?B>8:?FFFF>B6>B<#
@M05025:18:000000000-B3NL5:1:1101:13393:7482 1:N:0:CACTCA
CCACAAACTCCTACGGGAGGCAGCAGTAGGGAATCTTCCACAATGGGCGAAAGCCTGATGGAGCAACGCCGCGTGAGTGAAGAAGGTTTTCGGATCGTAAAGCTCTGTTGTTGGTGAAGAAGGATAGAGGTAGTAACTGGCCCCTATTTGACGGTAATCAACCAGAAAGTCACGGCTAACTACGTGCCAGCAGCCGCGGTAATACGTAGGTGGCAAGCGTTGTCCGGATTTATTGGGCGTAAAGCGGGCGCAGGCGGGAAGATAAGTCTGATGTGAAAGCCCCCGGCTTAACCGAGGAATG
+
CCCCGGFGAG9FFGGGGE:BC;CGEDFCFFGGGGGGGFCEEFGGGGGGEGCEEFGGGGFFGFAFC8CFGGE@C>>FGGGG9FGGGG,<FG<FC7CC=F=?B<F<FEF5BF?EF8CF9=<EDFF8FGEGGFFGGGDC9DEDGGGGFFCGFGGDGGGFGGGGFGCGGGCEGGCFFGGGGGGGGGGGGGFGGGGGGGFEGGDGG=;FFGGCCEGGGGGGGGECEGGG75C7=EC:CFFGFGG7)9C>CDC>>>C7C3)).)-)0)02?FFFA?<FB44*=FAB<?69BBB>>0)6467>03,)#
@M05025:18:000000000-B3NL5:1:1101:7779:7539 1:N:0:CACTCA
CCACAAACTCCTACGGGAGGCAGCAGTGAGGAATATTGGTCAATGGGCTTACGCCTGAACCAGCCAAGTCGCGTGAGGGAAGACTGCCCTATGGGTTGTAAACCTCTTTTGTCAGGGAGCAATCGGCGCTACGTGTAGCGTTATCGAGAGTACCTGAAGAAAAAGCATCGGCTAACTCCGTGCCAGCAGCCGCGGTAATAAGGAGGATGCGTGCGTTATCCGGATTTATTGGGTTTAAAGGGTGCGTAGGCTGAATGCCAAGTCAGCGGTAAAATAGAGGGGCTCAACCTCGCACCGCAGG
+
CCCCGGCGGGGGGGGDG>FCCCG7FFEA<FGFGEGGGA@,;CFCFF@FGFGGGGGGGCAEFEFGGGGGGGGGGGGDGGE,,CEGGGGGFFFGDGGGGGG9ECFFGGFGGGGGGGFFGF:BFGGGCFEGEEFG@FDF@EFGFGCEGGDFFEGGGGADCFCDDCFGGGGBFGC7*CCGGF?ECGG>,>FFGGGGGGGGGGF7,5,A:C=8C*?*=*:CG5=::AED:*+<+<?CFGD*2*:CC:FGD7CB>)6)9566*9)6?>:::7470593>?****6839>(43387??:1(43>B01#
@M05025:18:000000000-B3NL5:1:1101:14032:7546 1:N:0:CACTCA
CCACAAACTCCTACGGGAGGCAGCAGTAGGGAATCTTCCACAATGGGCGCAAGCCTGATGGAGCAACACCGCGTGAGTGAAGAAGGGTTTCGGCTCGTAAAGCTCTGTTGTTGGAGAAGAACGTGCGTGAGAGTAACTGTTCACGCAGTGACGGTATCCAACCAGAAGGTCACGGCTAACTACGTGCCAGCAGCCGCGGTAATACGTAGGTGGCAAGCGTTATCCGGATTTATTGGGCGTAAAGCGAGCGCAGGCGGTTGCTTAGGTCTGATGTGAAAGCCTTCGGCTTAACCGAAGAAGG
+
CCCCGGGGGGGGGGGGGFDGGCGGGGGGGGGGGGGGGGGGGGGGGGGGGGGGCGGGGGGGGFFGGGGGGGGGGGGGEGGAFEFGGGGGGGGGGGGGGGGCGGGGGGGGGFGGGGFGB?FFGGGFGGFFGFGGGGGGGGGGGGGGGGCFGGEFGGGGGGGGFFCFGGFFD@FGGGEGGEGGGGGGGGGGGGGGGGGGGGGGGDGGGGFGGGGGGGGF55EGG5FFFGEE5EC+:FGG*75DD3DGGGD@EFGFGFFFFFFFFFG7CF=B>:AFFFF499>BB?BFBFFFF:9<<>F0>?2(#
@M05025:18:000000000-B3NL5:1:1101:20582:7548 1:N:0:CACTCA
CCACAAACTCCTACGGGAGGCAGCAGTGGGGAATATTGCACAATGGGCGCAAGCCTGATGCAGCGACGCCGCGTGAGGGATGACGGCCTTCGGGTTGTAAACCTCTTTCAGTAGGGAAGAAGCGAAAGTGACGGTACCTGCAGAAGAAGCGCCGGCTAACTACGTGCCAGCAGCCGCGGTAATACGTAGGGCGCAAGCGTTATCCGGATTTATTGGGCGTAAAGAGCTCGTAGGCGGTTTGTCGCGTCTATCGTGAAAGTCCGAGGCTCAACCTCGGATCTGCGGTGGGTACGGGCAGACG
+
CCCCGGGGGGGGGGGGGGGGGGGGFGFGGGGGGGGGGGGGGGGGGGGGGGGGGGGGGGGGGGGGGGGGGGGGGGGGGGGGGGGGGGGGGGGGGGGGGGGGGGGGGGGGGGGFGGGGGGGGGGGGGGGGGGGGGGGGEGGGGGGGGGGGGFGGGGGGGGGGGGGGGGGFGGGGGFGGGGGGGGGGGGGGGGGGGGGGGGGGG=FEGGGEG8CFGGGGGGGGGGGGGG?CFGGCFGGGG9C5CDCDCCCB:5?FGFFFFFFFF4DGGFFF<F????FBE336ADA9>?>>>6<7:>F9;?(,#
@M05025:18:000000000-B3NL5:1:1101:10052:7549 1:N:0:CACTCA
CCACAAACTCCTACGGGAGGCAGCAGTGGGGAATATTGCACAATGGGCGAAAGCCTGATGCAGCGACGCCGCGTGAGGGATGACGGCCTTCGGGTTGTAAACCTCTTTCAGTAGGGAAGAAGCGAAAGTGACGGTACCTGCAGAAGAAGCGCCGGCTAACTACGTGCCAGCAGCCGCGGTAATACGTAGGGCGCAAGCGTTATCCGGATTTATTGGGCGTAAAGAGCTCGTAGGCGGTTTGTCGCGTCTGCCGTGAAAGTCCGAGGCTCAACCTCGGATCTGCGGTGGGTACGGGCAGAAT
+
CCCCGGGGGFGEGGGGGEGGGGGGGGEGGGGGGGGGGGGGGGGGGGGGGGGGGGGGGGGGGGGGGGGGGGGGEEGGGGGGGGGGGGGGDFEGGGGC>FGGGGGGGGGDFGGFGFGGGGEEFFFGGEEGFGGGGGGGGGGGGGGCEFDGFFEFGGDGG>FGGGGGFGGGGGGGGGGGGGGE7EGCCG<9CEGGGGGEGGGGDGGGGGGGG5?EGFGFC=ECGGGCCEFGEGGDFGGD595<<5CC*)9@@FDFG5>55BAFF=CDGFEF?*2?8)5<B>(-85<B>BF>FF)),36>92-(#
@M05025:18:000000000-B3NL5:1:1101:26603:7573 1:N:0:CACTCA
CCACAAACTCCTACGGGAGGCAGCAGTAGGGAATCTTCCACAATGGACGCAAGTCTGATGGAGCAACGCCGCGTGAGTGAAGAAGGGTTTCGGCTCGTAAAGCTCTGTTGGTAGTGAAGAAAGATAGAGGTAGTAACTGGCCTTTATTTGACGGTAATTACCTAGAAAGTCACGGCTAACTACGTGCCAGCAGCCGCGGTAATACGTAGGTGGCAAGCGTTGTCCGGATTTATTGGGCGTAAAGCGAGTGCAGGCGGTTCAATAAGTCTGATGTGAAAGCCTTCGGCTCAACCGGAGAATA
+
CCCCGGGGGGGGGGGGGGGGGGGGGGGGGGGGGGGGGGGGGGGGGGGGGGGGGFGGGGGGGGGGGGGGGGGGGGGGGFGGGGGGGGGGGGGGGGGDGGGGFFGFGGFFGGGGGGGGGGGGGGGGGGGGGGGFGGGGGGGGGGGGGGGGGGGGDGGGGGGGFGGGGGGGGGGGGGGGGGGGGGG>FFFE9:FC>FFGGGGGGGCFFFFGGD7CFGGGFEGEC*AFGGGGE5++;77;FGC>DGFGGDC57>GF>F>@:.(09*:DF*/7<6)=)09BBF2:77A2:36??FFFF06029B2#
@M05025:18:000000000-B3NL5:1:1101:13770:7595 1:N:0:CACTCA
CCACAAACTCCTACGGGAGGCAGCAGTGGGGAATATTGGACAATGGGCGCAAGCCTGATCCAGCCATACCGCGTGGGTGAAGAAGGCCTTCGGGTTGTAAAGCCCTTTTGTTGGGAAAGAAATCCAGCTGGCTAATACCCGGTTGGGATGACGGTACCCAAAGAATAAGCACCGGCTAACTTCGTGCCAGCAGCCGCGGTAATACGAAGGGTGCAAGCGTTACTCGGAATTACTGGGCGTAAAGCGTGCGTAGGTGGTCGTTTAAGTCCGTTGTGAAAGCCCTGGGCTCAACCTGGGAACG
+
CCCCGGGGGGGGGGGGGGGGGGGGGGGGGGGGGGGGGGGGGGGGGGGGGGGGGGGGGGGGGGGGGGGGGGGGGGGGGGGGGGGGGGGGGGGGGGGGGGGGGGGGGGGGGGGGGGGGGGGGGGGGGFGGGGGGGGGGGGGGGGGGGGGGGGGGGGGGGGGGGGGGGFDGGGGGGGDGGGGGGGGGGGGGGGGGGGGGGGGGGGGGGGGGEEGGGGGGGGGGGGGFGGGGGGGGGGGGGGGGDGGGGGDFFFG@5BFFFFFFFFGGG4FFFB:FFFFFFFA?FFFFB<(,-8<BFFBF??B3#
@M05025:18:000000000-B3NL5:1:1101:22997:7602 1:N:0:CACTCA
CCACAAACTCCTACGGGAGGCAGCAGTGGGGAATATTGCACAATGGGGGAAACCCTGATGCAGCAACGCCGCGTGAGTGAAGAAGGTTTTCGGATTGTAAAGCTCTGTTAGCAGGGAAGAGGAAGGACGGTACCTGCAGAGGAAGCCACGGCTAACTACGTGCCAGCAGCCGCGGTAATACGTAGGTGGCAAGCGTTGTTCGGAATAACTGGGCGTAAAGGATGCGTAGGCGGTTAAACAAGTTATATGTTAAATATATAGGCTTAACCTGTAGAAAGCATATAAAACTGTTTAACTAGAA
+
CCCCGGGGGGGGGGGGGGGGGGGGGGFGGGGGGGGGGGGGGGGGGGGGGGGGGGGGGGGGGGGGGGGGGGGGGGGGGGGGGGFFGGFGGGGGGGGGGGGGGGGGGGGGGGGGGGGGGGGGGGGGGGGGGGGGGGGGGGGGGGGGGGGGGGGGGGGGGGGGGGGGGGGGGGGGGGGGGGGGGGGGGGFGGGGGGGGGGGGGGGGGGFGGGGGGGGGEGDF?EFGGGGGGGGGGGDGGFFGGGGGGGGGFFFGFD?FFFFBFFFFFGFFFFFFFFFFFFFFB9>FAA2<B)6:AAFFAAB<2#
@M05025:18:000000000-B3NL5:1:1101:3639:7605 1:N:0:CACTCA
CCACAAACTCCTACGGGAGGCAGCAGTGGGGAATATTGCACAATGGGGGAAACCCTGATGCAGCAACGCCGCGTGAGTGAAGAAGGTTTTCGGATTGTAAAGCTCTGTTAGCAGGGAAGAGGAAGGACGGTACCTGCAGAGGAAGCCACGGCTAACTACGTGCCAGCAGCCGCGGTAATACGTAGGTGGCAAGCGTTGTTCGGAATAACTGGGCGTAAAGGATGCGTAGGCGGTTAAACAAGTTATATGTTAAATATATAGGCTTAACCTGTAGAAAGCATATAAAACTGTTTAACTAGAA
+
CCCCGGGGGGGGGGGGGGGGGGGGGGFGGGGGGGGGGGGGGGGGGGGGGGGGGGGGGGGGGGGGGGGGGGGGGGGGGGGGGGGGGGFGGGGGGGGGGGGGGGGGGFFGGGGGGGGGGGGGGGGGGGGGGGGGGGGGGGGGGGGGGDFFGGGDGGGGGGGGGGFGGGGGGGGGGGGEGGGGGGCGGGFGGGGGGGGGGGEGGGGGGGGFGFGGGGGGGGGGGGGGGGGGGGGGD5CDF:CGGGF>FFGFF@>FGFFFFFFFFFGGFFFFFF?FFFFFFFFFFFFFFFBF:><9<DFFAFF<#
@M05025:18:000000000-B3NL5:1:1101:3215:7643 1:N:0:CACTCA
CCACAAACTCCTACGGGAGGCAGCAGTGGGGAATATTGGACAATGGGCGCAAGCCTGATCCAGCCATACCGCGTGGGTGAAGGAGGCCTTCGGGTTGTAAAGCCCTTTTGTTGGGAAAGAAATCCAGCTGGCTAATACCCGGTTGGGATGACGGTACCCAAAGAATAAGCACTGGCTAACTTCGTGCCAGCAGCCGCGGTAATACGAAGGGTGCAAGCGTTACTCGGAATTACTGGGCGTAAAGCGTGCGTAGGTGGTCGTTTAAGTCCGTTGTGAAAGCCCTGGGCTCAACCTGGGAAAT
+
CCCCGGGGFGGGFFGGDGGGGGGGGGFGGGGGG8FFGCFGGGGGGGGGGGGGGGGGFGGGGGGGGFGGFEEFGGGCCFGGFEFGGGGG8EFGGGGGGG9BGGGFDCFFGGFGGG+BFFEGGGECGFAFF=EFCFGGGDFGGGGGGGGFGGGFE>FGGFGFGECEGGFG,=FGGGFDFFGGCFGGGGGGGGGGFGGGGGGGGGCGGG*=8EEFGDGCCCC555CGGEGEDC6<>FC4<FGGGCFFFGGBFFGF3079>E<E;BGFGFFF>>3F0B;=FFAF0::B0(481>??<::0:14(#
@M05025:18:000000000-B3NL5:1:1101:25150:7664 1:N:0:CACTCA
CCACAAACTCCTACGGGAGGCAGCAGTGGGGAATATTGCACAATGGGGGAAACCCTGATGCAGCGACGCCGCGTGAGTGAAGAAGCGTTTCGGCGCGTAAAGCTCTGTCAGCGGGGAAGAAACACGGTTCGCGAGAGCCGCGGACGGTACCCGACCAAGAAGCCCCGGCTAACTACGTGCCAGCAGCCGCGGTAATACGTAGGGGGCAAGCGTTATCCGGATTCACTGGGTGTAAAGGGAGCGTAGACGGCGAGACGAGTCTGGAGTGAAAGGCCGGGGCCCAACCCCGGGACTGCTCTGC
+
CCCCGGGGGGGGGGGGGGGGGGGGGGGGGGGGGGGGGGGGGGGGGGGGGGGGGGGGGGGGGGGGGGGEGGGGGGGGGGGGGGGGGGGFGGGGGGGGGGGGGGGGGGGGGGGGGGGGGGGGGGGGFGGGGGGGGGGGGGGGGGGGGGGGGGGGGGGGGGGGGFGGGGGGGGGGFGGGGGGGGGGGCCGGGGGGGDGGGGGFGGGGGGGGGGGGGGGGCEGGGGGGGG:FFEFGGGGFGGGCGGGGD37BEFGFGFFFEFFFFFGF75;)5BBF:FFEEFF>9>:(46?1160990:72<A2#
@M05025:18:000000000-B3NL5:1:1101:26370:7687 1:N:0:CACTCA
CCACAAACTCCTACGAGAGGCAGCAGTGGGGAATATTGGACAATGGGCGAAAGCCTGATCCAGCCATGCCGCGTGTGTGAAGAAGGTCTTCGGATTGTAAAGCACTTTAAGTTGGGAGGAAGGGTTGTAGATTAATACTCTGCAATTTTGACGTTACCGACAGAATAAGCACCGGCTAACTCTGTGCCAGCAGCCGCGGTAATACAGAGGGTGCAAGCGTTAATCGGAATTACTGGGCGTAAAGCGCGCGTAGGTGGTTTGTTAAGTTGGATGTGAAATCCCCGGGCTCAACCTGGGAACA
+
CCCCGGGGGGGGGGGGGGGGGGGGGGGGGGGGGGGGGGGGGGGGGGGGGGGGGGGGGGGGGGGGGGGGGGGGGGGGGGGGGGGGGGGGGGGGGGGGGGGGGGGGGGGGGGGGGGGGGGGGGGGGGGGGGGGGGGGGGGGGGGGGGGGGGGGGGGGGGGGGGGGGGGGGGGGGGGGGGGGGGGGGGGGGGFGGGGGGGGGGGGGGGGGGGGGGGGGFFGGGGGGGGGGGGGCFGGGFGGGGGDFGGGGFEFGFGFFFF0:FEFGGGFFFFFFFFFFFFFF<?BBFFFF6?DFFF?FB:<?4#
@M05025:18:000000000-B3NL5:1:1101:27503:7711 1:N:0:CACTCA
CCACAAACTCCTACGGGAGGCAGCAGTAGGGGATCTTCCACAATGGGCGAAAGCCTGATGGAGCAACGCCGCGTGAGTGAAGAAGGTCTTCGGATCGTAAAGCTCTGTTGTTGGTGAAGAAGGATAGAGGTAGTAACTGGCCCCTATTTGACGGTAATCAACCAGAAAGTCACGGCTAACTACGTGCCAGCAGCCGCGGTAATACGTAGGTGGCAAGCGTTGTCCGGATTTATTGGGCGTAAAGCGAGCGCAGGCGGAAAGATAAGTCTGATGTGAAAGCCCCCGGCTTAACCGAGGAATG
+
CCCCGGGGGGGGGGGGGGGGGGGGGGGGGGGGGGGGGGGGGGGGGGGGGGGGGGGGGGGGGGGGGGGGGGGGGGGGGGGGGGGGGGGGGGGGGGGEGGGGGGGGGGGGGGGGGGGGGGGGGGGGGGGFFFF<=<FGGCGGGGGG<AFG<DGFGG@FECCGGGGG7DFFGGAEAGEGGGGGGDGEGGGGGGGGFGFEGGGGGGGGFFF?FG+AFGFCFCEGGGGGFEGGDGFFGGGGC4<CGDCC:CCE>ED5<>5@E@9@FFFGGFFF>FABDFF?FF<0(41(9BFF>>>A221,49?5#
@M05025:18:000000000-B3NL5:1:1101:19035:7737 1:N:0:CACTCA
CCACAAACTCCTACGGGAGGCAGCAGTAGGGAATCTTCCACAATGGACGCAAGTCTGATGGAGCAACGCCGCGTGAGTGAAGAAGGGTTTCGGCTCGTAAAGCTCTGTTGGTAGTGAAGAAAGATAGAGGTAGTAACTGGCCTTTATCTGACGGTAATTACCTAGAAAGTCACGGCTAACTACGTGCCAGCAGCCGCGGTAATACGTAGGTGGCAAGCGTTGTCCGGATTTATTGGGCGTAAAGCGAGTGCAGGCGGTTCAATAAGTCTGATGTGATAGCCTTCGGCTCAACCGGAGAATA
+
CCCCGGGGGGGGGGGGGGGGGGGGGGGGGGGGGGGGGGGGGGGGGGGGGGGGGGGGGGGGGGGGGGGGGGGGGGGGGGGGFGGGGGGGGGGGGGGGGGGGFGGGGGGGGGGGGGGGGFFGGGGGGGGGGGGGGGGGGGGGGGGGGGGGGGGGGGGGGGGGGGGGFFGGGGGGGGGGGGGGGGGGGGGGGGGGGGGGDEGGGGGGGGGGGGGGGGGGGGGEGGGGGGG=EGGFGGGGGGGGGGGGGGGFFFGFGFFFF)37@?FGGFBFA?AFFFFFFFFF?D<?61986?F?:>9B;B:4#
@M05025:18:000000000-B3NL5:1:1101:9391:7760 1:N:0:CACTCA
CCACAAACTCCTACGGGAGGCAGCAGTAGGGAATCTTCCACAATGGACGAAAGTCTGATGGAGCAACGCCGCGTGAGTGAAGAAGGGTTTCGGCTCGTAAAGCTCTGTTGGTAGTGAAGAAAGATAGAGGTAGTAACTGGCCTTTATTTGACGGTAATTACTTAGAAAGTCACGGCTAACTACGTGCCAGCAGCCGCGGTAATACGTAGGTGGCAAGCGTTGTCCGGATTTATTGGGCGTAAAGCGAGTGCAGGCGGTTCAATAAGTCTGATGTGAAAGCCTTCGGCTCGACCGGAGAATT
+
9BCCGGGGDEGGFFEEGGGDGGG;FG<CDFEFCDFGCGFFGFGGGFEGED7@CGGCFGGGGGGGGGFGFGDGGCF:=EF9?FC=CFDG=CFE>FCCGFC@<F<?FBF5EFFFDGGF?EEC,4E,BFB8C8BFEFE?5<?A=FF>FFFFADEFEGG7FFFGGAEF,7@FF=FDCFGEGE:DGDFCFFGECFGGFGEECBECC5;@F=FFGG;@CG=FGGC55E=FCCE5:CCCFF>GGGGDC7FGGCDEEFG?FFEEFD>D??FGF49@2BAFA@6@=FB0:44<:01(((-,4;B9190)#
@M05025:18:000000000-B3NL5:1:1101:21832:7770 1:N:0:CACTCA
CCACAAACTCCTACGGGAGGCAGCAGTAGGGAATCTTCCACAATGGACGCAAGTCTGATGGAGCAACGCCGCGTGAGTGAAGAAGGGTTTCGGCTCGTAAAGCTCTGTTGTTGGAGAAGAACGTGCGTGAGAGTAACTGTTCACGCAGTGACGGTATCCAACCAGAAAGTCACGGCTAACTACGTGCCAGCAGCCGCGGTAATACGTAGGTGGCAAGCGTTATCCGGATTTATTGGGCGTAAAGCGAGCGCAGGCGGTTGCTTAGGTCTGATGTGAAAGCCTTCGGCTTAACCGAAGAAGG
+
CCCCGGGGGGGGGGGGGGGGGGGGGGGGGGGGGGGGGGGGGGGGGGGGGGGGGGGGGGGGGGGGGGGGGGGGGGGGGGGGGGGGGGGGGGGGGGFGGGGGGGGGGGGGGGGGGGGGGGGGGGGGGGGGGGGGGGGGGGGGGGGGGGGGGGGGGGGGGGGGGGGGFGGGGGCFGGGGGGGGGGGGCFGGGGGGGGGGGGGGGGGCCC@FGDGFFCGGGGGGGGGGGGGGGGG7DFDFGGGGG5FFGGGF>DDFG>EEEF6BF6CGGFFB>?AFAFF?BF<:F:A?B<;:1::229>>31,.#
@M05025:18:000000000-B3NL5:1:1101:4776:7775 1:N:0:CACTCA
CCACAAACTCCTACGGGAGGCAGCAGTAGGGAATCTTCCACAATGGACGCAAGTCTGATGGAGCAACGCCGCGTGAGTGAAGAAGGGTTTCGGCTCGTAAAGCTCTGTTGGTAGTGAAGAAAGATAGAGGTAGTAACTGGCCTTTATTTGACGGTAATTACCTAGAAAGTCACGGCTAACTACGTGCCAGCAGCCGCGGTAATACGTAGGTGGCAAGCGTTGTCCGGATTTATTGGGCGTAAAGCGAGTGCAGGCGGTTCAATAAGTCTGATGTGAAAGCCTTCGGCTCAACCGGAGAATA
+
CCCCGGGGGGGFGFGGGGGGGGGGGGGGGGGGGGGGGGGGGGGGGGGGGG@EEFGGGGGGGGGGGGGGGGGGGGGGGGGGGGGGGGGGGGGGGGGGGGGGGDEFCGGGGGGFGFFGGGGGGGGGGGGGGGDGFGGGGGGGGGGGGGGFGGGFDFGGGGGGGCFGGFGGGGGGGGGGGGGGGGGGGGEGGDFFGGGGGGGGGGG;FGGGGDGGGGGGGGG=CGGGGGGGGG+<DGGGFFGGGGGGGGGFFFGFFF>DF>0>BFDGGBFFBFAFFFFFFFF<??FF?FFFFFFF<F>FF>B2#
@M05025:18:000000000-B3NL5:1:1101:16773:7780 1:N:0:CACTCA
CCACAAACTCCTACGGGAGGCAGCAGTGGGGAATATTGCACAATGGGCGAAAGCCTGATGCAGCGACGCCGCGTGAGGGATGACGGCCTTCGGGTTGTAAACCTCTTTCAGTAGGGAAGAAGCGAAAGTGACGGTACCTGCAGAAGAAGCGCCGGCTAACTACGTGCCAGCAGCCGCGGTAATACGTAGGGCGCAAGCGTTATCCGGATTTATTGGGCGTAAAGAGCTCGTAGGCGGTTTGTCGCGTCTGCCGTGAAAGTCCGAGGCTCAACCTCGGATCTGCGGTGGGTACGGGCAGACG
+
CCCCGGGGGGGGGGGGGGGGGGGGGGFGGGGGGGGGGGGGGGGGGGGGGGGGGGGGGGGGGGGGGGGGGGGGGGGGGGGDGGGGGGGGGGGGGGGGGGGGGGGGGGGGGGGGGGGGFGGGGGFGEGGGGGGGGGGGGGGGGGGGGGGGGGGGGGGGGGGGGGGGGGGGGGGGGGGGGGGECEGF?FCGGGGGGGCEGGGGGGFGGEEE?EFGCFFFGGGECGGGCCGGGG=7<DGGG>DC50:*9</7>:F@G@5>59>74@35<@@4:45?:@F)88:22:),1,(49>22:;BBBF04#
@M05025:18:000000000-B3NL5:1:1101:25188:7780 1:N:0:CACTCA
CCACAAACTCCTACGGGAGGCAGCAGTAGGGAATCTTCCACAATGGACGCAAGCCTGATGGAGCAACACCGCGTGAGTGAAGAAGGGTTTCGGCTCGTAAAGCTCTGTTGTTGGAGAAGAACGTGCGTGAGAGTAACTGTTCACGCAGTGACGGTATCCAACCAGAAAGTCACGGCTAACTACGTGCCAGCAGCCGCGGTAATACGTAGGTGGCAAGCGTTATCCGGATTTATTGGGCGTAAAGCGAGCGCAGGCGGTTACTTAGGTCTGATGTGAAAGCCTTCGGCTTAACCGAAGAAGC
+
CCCCGGGGGGGGGGGGGGGGGGGGGGGGGGGGGGGGGGGGGGGGGGGGGGGGGGGGGGGGGGGGGGGGGGGGGGGGGGGGGGGGGGGGGGGGGGGGGGGGGGGGGGGGGGGGGGGGGGGGGGGGGGGGGGGGGGGGGGGGGGGGGGGGGFGGGGGGGGGGGGGGGGGGGGGGGGGGGGGGGGGGGGGGGGGGGGGGGGGGGGGGGGFGF5@FGGGDGGGGGGGGGGGGGGGGGGGGGGGCDDFCGGG@EFGFGFFFEBBEF=FGGFF?4)6?4BF6*8<8?:AFFFFFF?96<BF00282#
@M05025:18:000000000-B3NL5:1:1101:13180:7784 1:N:0:CACTCA
CCACAAACTCCTACGGGAGGCAGCAGTAGGGAATCTTCGGCAATGGACGCAAGTCTGACCGAGCAACGCCGCGTGAGTGAAGAAGGTTTTCGGATCGTAAAACTTTGTTGTTAGAGAAGAACAAGGATGAGAGTAAAATGTTCATCCCTTGACGGTATCTAACCAGAAAGCCACGGCTAACTACGTGCCAGCAGCCGCGGTAATACGTAGGTGGCAAGCGTTGTCCGGATTTATTGGGCGTAAAGCGAGCGCAGGCGGTTTCTTAAGTCTGATGTGAAAGCCCCCGGCTCAACCGGGGAGG
+
CCCCGGGGGGGGGGGGGGGGGGGGGGGGGGGGGGGGGGGGGGGGGGGGGGGGGGGGGGGGGGGGGGGGGGGGGFGEFGGGGGGFGGGGGGGGGGGGGGGGGGGGGGGGGGGGGFGGGGGGGGGGGGGGGGGGGGGGGGGGGGGGGGGGGGGFGGGGGGGGGGGGGGGGGFGGGFGGGGGGGGGGGGGGGGGGGGGDEGGGGGGGGGGFFGGGGGGFFGGGGEGGFGGG=CCFGGGG=CFGGGGDGGC3@>55C>@BFF9>BFCCF=FFFFF=AFFF?=AB0036>9>F;FB<F?F6;69>#
@M05025:18:000000000-B3NL5:1:1101:18490:7798 1:N:0:CACTCA
CCACAAACTCCTACGGGAGGCAGCAGTGGGGAATATTGCACAATGGGCGAAAGCCTGATGCAGCGACGCCGCGTGAGGGATGACGGCCTTCGGGTTGTAAACCTCTTTCAGTAGGGAAGAAGCGAAAGTGACGGTACCTGCAGAAGAAGCGCCGGCTAACTACGTGCCAGCAGCCGCGGTAATACGTAGGGCGCAAGCGTTATCCGGATTTATTGGGCGTAAAGAGCTCGTAGGCGGTTTGTCGCGTCTGCCGTGAAAGTCCGAGGCTCAACCTCGGATCTGCGGTGGGTACGGGCAGACG
+
CCCCGGGGGGGGGGGGGGGGGGGGGGGGGGGGGGGGGGGGGGGGGGGGGGGGGGGGGGGGGGGGGGGGGGGGGGGGGGGGGGGGGGGGGGGGGGGGGGGGGGGGGGGGGGGGGGGGGGGGGGGGCFGGGGGGGGGGGGGGGGGGGGGGGGGGGGGGGGGGGGGGGGGGGGGGGGGGGGGGGGGGGGGGGGGGGGGGGGGGGGGGGGGEEEFFGGGGGGGEGGGGFGGGGGGGGGGGG)>DGGGGGDCB@FF@DFFFFFFFFFGGGFE>?FFF??FEF@?><BFFFF>BBFFFFFF>><B8#
@M05025:18:000000000-B3NL5:1:1101:5020:7831 1:N:0:CACTCA
CCACAAACTCCTACGGGAGGCAGCAGTGGGGAATATTGCACAATGGGCGCAAGCCTGATGCAGCCATGCCGCGTGTATGAAGAAGGCCTTCGGGTTGTAAAGTACTTTCAGCGAGGAGGAAGGTGTTGTGGTTAATAACCGCAGCAATTGACGTTACTCGCAGAAGAAGCACCGGCTAACTCCGTGCCAGCAGCCGCGGTAATACGGAGGGTGCAAGCGTTAATCGGAATTACTGGGCGTAAAGCGCACGCAGGCGGTCTGTCAAGTCGGATGTGAAATCCCCGGGCTCAACCTGGGAACA
+
CCCCGGGGGGGGGGGGGGGGGGGGGGFGGGGEGGGGGGGGGGGGGGFGGGGGGGGGGGGGGGGGGGGGGGGGGGGGGGGGCGGDEFGGGGGGGGGGGGGAFGGGGGCFFGGGGGGGGEGGGGGGGGGGGGGCGGGGGGGGGGGGGGGGGFGGEGGGGGGGGEGEGGGGGGGGGGDEGDGGGGFGGGGGGGGGGGGDGDGEGGGGDFGGGD=EEGCFGFGGGCGGGGGGEGGGGGGCCGG5DDGGGGGFFFGFG:@B>@>EFFFFGF?@:F6DFFF=??<)47B>019BB<2:?31??:?4#
@M05025:18:000000000-B3NL5:1:1101:20381:7831 1:N:0:CACTCA
CCACAAACTCCTACGGGAGGCAGCAGTGGGGAATATTGCACAATGGGGGAAACCCTGATGCAGCAACGCCGCGTGAGTGAAGAAGGTTTTCGGATTGTAAAGCTCTGTTAGCAGGGAAGAGGAAGGACGGTACCTGCAGAGGAAGCCACGGCTAACTACGTGCCAGCAGCCGCGGTAATACGTAGGTGGCAAGCGTTGTTCGGAATAACTGGGCGTAAAGGATGCGTAGGCGGTTAAACAAGTTATATGTTAAATATATAGGCTTAACCTGTAGAAAGCATATAAAACTGTTTAACTAGAC
+
CCCCGGGGGGGGGGGGGGGGGGGGGGFGGGGGGGGGGGGGGGGGGGGGGGGGGGGGGGGGGGGGGGGGGGGGGGGGGGGGGGGGGGFFGGGGGFFGGGGGGGGGGGGGGGGGGGGGGGGGGGGFGGGGGGGFGFGDGFGGGGGGGGFGGGGGGEGGGGGGGEFGGGGGGGFFEGGEGGGGFGDFGDFGGGGGGFGGGEEGGGGGGGFGGGGGFGGEGGGFGGGGGGGGGGGGGDDGGGFGGGFFGCFF=@GFGFFFFFFFFFGFGFFF37?F<FF?=FB:AFFA<24.34:<)64:><84#
@M05025:18:000000000-B3NL5:1:1101:16387:7834 1:N:0:CACTCA
CCACAAACTCCTACGGGAGGCAGCAGTAGGGAATCTTCCACAATGGACGAAAGTCTGATGGAGCAACGCCGCGTGAGTGAAGAAGGGTTTCGGCTCGTAAAGCTCTGTTGGTAGTGAAGAAAGATAGAGGTAGTAACTGGCCTTTATTTGACGGTAATTACTTAGAAAGTCACGGCTAACTACGTGCCAGCAGCCGCGGTAATACGTAGGTGGCAAGCGTTGTCCGGATTTATTGGGCGTAAAGCGAGTGCAGGCGGTTCAATAAGTCTGATGGGAAAGCCTTCGGCTCAACCGGAGAATG
+
CCCCGGGGGGGGGGGGGFGGGGGGGGGGGGGGGGGGGGGGGGGGGGGGGGGGGGGGGGGGGGGGGGGGGGGGGGGCEGGFGGGGGGGGGGGGGGGGGGGEGGGFGGGGGGGG9F<DGGGGGDGGDGGFGGGGGGGGGGGGGGGGGGGGGGFGGCGGGGGGGGGGGCFGGGFEFFGGEGGGGGGGGCCFEBCGGGGGGGGGCEGGGGGGGGFCGDCFGGE=AC5CFCGG57+2@FDDGGG<DGGG7D7BFFGFGFDFD5638@FCFFFFF?2@-*)0?>BF043<B?921>24199;6(72#
@M05025:18:000000000-B3NL5:1:1101:20098:7870 1:N:0:CACTCA
CCACAAACTCCTACGGGAGGCAGCAGTGAGGAATATTGGTCAATGGGCTTACGCCTGAACCAGCCAAGTCGCGTGAGGGAAGACTGCCCTATGGGTTGTAAACCTCTTTTGTCAGGGAGCAACGCCGGCTACGTGTAGCCGGACTGAGAGTACCTGAAGAAAAAGCATCGGCTAACTCCGTGCCAGCAGCCGCGGTAATACGGAGGATGCGAGCGTTATCCGGATTTATTGGGTTTAAAGGGTGCGTAGGCGGAATGCCAAGTCAGCGGTAAAATCGCGGGGCTCAACCTCGCTCCGCCGG
+
CCCCGGGGGGGGGGGGGGGGGGGGGGGGGGGGGGGGGGGGGGGGGGGGGGGGGGGGGGGGGGGGGGGGGGGGGGGGGGGGGGGGGGGGGGGGGGGGGGGGFGGGGGGGGGGGGGGGGFGGGGGGGGGGGGGGGGGGGGGGGGGGGGCGGGGGFGGGGGGGGGGGGGGGGGGGGDFGGGGGGGGGGGGGGGGGGGGG:CFGGGGGGGGGGGGGGGGGGGGFGGGGGGFFGGGGGDDCCFCFGGGGGGGEBDG>DD:FF=:FFFGGGF?BBFBB<FFFBFBF9>(-:<BF??014:?B?FB(#
@M05025:18:000000000-B3NL5:1:1101:5995:7870 1:N:0:CACTCA
CCACAAACTCCTACGGGAGGCAGCAGTGGGGAATATTGCACAATGGGCGCAAGCCTGATGCAGCCATGCCGCGTGTATGAAGAAGGCCTTCGGGTTGTAAAGTACTTTCAGCGAGGAGGAAGGTGTTGTGGTTAATAACCACAGCAATTGACGTTACTCGCAGAAGAAGCACCGGCTAACTCCGTGCCAGCAGCCGCGGTAATACGGAGGGTGCAAGCGTTAATCGGAATTACTGGGCGTAAAGCGCACGCAGGCGGTCTGTCAAGTCGGATGTGAAATCCCCGGGCTCAACCTGGGAACT
+
CCCCFCGGGGGGGC;F@;FGEGF@FFGGGGGCGGGGGGGDADCFGEGGGGEGEGFCGEC@FDFFGGEGGGGGGCFF8FGFGGAGFGFGDFGG:CFCFGGGCFGFFEAFC9??C7CFCFEFEFGGGGGGFFG<<FFGGC<<FGFGCFAECFEEF@DFFFGGGG@:D<FFCCD:FFEE8EEDEFGGGGEFG?8FGG88>>C:?CFGGFGEEGEEGGF@CGGEEGGECGGEEGGFFGFFFGGCDD<>:CGBDEGDGEFFFE>BF7:CFF?FFF;B2@FF=FA22::;69B((48218?FB(44#
@M05025:18:000000000-B3NL5:1:1101:8208:7879 1:N:0:CACTCA
CCACAAACTCCTACGGAAGGCAGCAGTAGGGAATCTTCCACAATGGACGAAAGTCTGATGGAGCAACGCCGCGTGAGTGAAGAAGGGTTTCGGCTCGTAAAGCTCTGTTGGTAGTGAAGAAAGATAGAGGTAGTAACTGGCCTTTATTTGACGGTAATTACTTAGAAAGTCACGGCTAACTACGTGCCAGCAGCCGCGGTAATACGTAGGTGGCAAGCGTTGTCCGGAGTTATTGGGCGGAAAGCGAGTGCAGGCGGTTCAATAAGTCTGATGTGAAAGCCTTCGGTTCAACCGGAGAATG
+
CCCCGGGGGGGGGGGGGGGGGGGGGGFGGGGGGGGGGGGGGGGGGGGGGGGGGGGGGGGGGGGGGGGGGGGGGGGGGGGGGGGGGGGGGGGGGGGGGGGGFGGGGGGGGGGGGGFGFGGGFGGGGGGFGGGGGGGGGFGGGGGGGGGGGGGGGGGFGGGGFGGGGGGGGAFGGGGGGGGGGGGGGGGGGGGGGGGGCCEECCFGGF,AFDE6=CFFGFG===ECFEGC*:69@FGGGGD)7CDF*95@B:>BDF)8@E0:BFCFG4=?<FF?<@F=@F42(.8?:3((49<B02((11?)#
@M05025:18:000000000-B3NL5:1:1101:21239:7883 1:N:0:CACTCA
CCACAAACTCCTACGGGAGGCAGCAGTGGGGAATATTGCACAATGGGCGCAAGCCTGATGCAGCGACGCCGCGTGCGGGATGGAGGCCTTCGGGTTGTAAACCGCTTTTGTTCAAGGGCAAGGCACGGCTTCGGGCCGTGTTGAGTGGATTGTTCGAATAAGCACCGGCTAACTACGTGCCAGCAGCCGCGGTAATACGTAGGGTGCGAGCGTTATCCGGATTTATTGGGCGTAAAGGGCTCGTAGGCGGTTCGTCGCGTCCGGTGTGAAAGTCCATCGCCTAACGGTGGATCTGCGCCGG
+
CCCCGGGGGGGGGGGGGGGGGGGGGGGGGGGGGGGGGGGGGGGGGGGGGGGGGGGGGGGGGGGGGGGGGGGGGGGGGGGGGGGGGGGGGGGGGGGGGGGGGGGGGGGGGGGGGGGGGGGGGGGGGGGGGGGGGGGGGGFFGGGFFGGGGGGGGGGGGFFGGGGGGGGGGGGGGGGGGGGGGGGGGGGGGGGGDEGGGGGFGGGGGEDGGG5ECGGGGGGGDEGCFCFGGGCEDGCGGGGGFGGGGGGFFE5BGFD>EF>FDEDG5BFF<FFFFFFFFFFFF022:?F?BBB?7A<<>6(-#
@M05025:18:000000000-B3NL5:1:1101:5227:7927 1:N:0:CACTCA
CCACAAACTCCTACGGGAGGCAGCAGTGGGGAATATTGGACAATGGGCGCAAGCCTGATCCAGCCATACCGCGTGGGTGAAGAAGGCCTTCGGGTTGTAAAGCCCTTTTGTTGGGAAAGAAATCCAGCCGGCTAATACCTGGTTGGGATGACGGTACCCAAAGAATAAGCACCGGCTAACTTCGTGCCAGCAGCCGCGGTAATACGAAGGGTGCAAGCGTTACTCGGAATTACTGGGCGTAAAGCGTGCGTAGGTGGTTATTTAAGTCCGTTGTGAAAGCCCTGGGCTCAACCTGGGAACA
+
CCCCGGGGGGGGGGGGGGGGGGGGGGGGGGGGGGGGGGGGGGGGGGGGGGGGGGGGGGGGGGGGGGGGGGGGGGGGGGGGGGGGGGGGGGGGGGGGGGGGGGGGGGGGGGGGGGGGGGGGGGGGGGGGGGGGGGGGGGGGGGGGGGGGGGGGGGGGGGGGGGGGGGGGGGGGGGGGGGGGGGGGGGGGGGGGGGGGGGGGGGGGGGGFGGGGGGGGGGGGGGGGGGEGGGGGGGGGGGGGGGGGGGGFFFGFGFFFFFBFFFGGGFFFFDFFFFFFFFFBF?FF?BFFFFFFFFFFFFF4#
@M05025:18:000000000-B3NL5:1:1101:4381:7948 1:N:0:CACTCA
CCACAAACTCCTACGGGAGGCAGCAGTAGGGAATCTTCCACAATGGACGAAAGTCTGATGGAGCAACGCCGCGTGAGTGAAGAAGGGTTTCGGCTCGTAAAGCTCTGTTGGTAGTGAAGAAAGATAGAGGTAGTAACTGGCCTTTATTTGACGGTAATTACTTAGAAAGTCACGGCTAACTACGTGCCAGCAGCCGCGGTAATACGTAGGTGGCAAGCGTTGTCCGGATTTATTGGGCGTAAAGCGAGTGCAGGCGGTTCAATAAGTCTGATGTGAAAGCCTTCGGCTCAACCGGAGAATG
+
CCCCGGGGGGGGGGGGGGGGGGGGGGGGGGGGGGGGGGGGGGGGGGGGGGGGGGGGGGGGGGGGGGGGGGGGGGGGGGGGGGGGGGGGGFGGGGGGGGGGGGGGGGGFGGGGGGGGGGGGGGGGGGGGGGGGGGGGGGGGGGGGGGGGGGGGGGGGGGGGGGGGGGGGGGEGGGGGGGGGGGGGGGFDGGGGGFFGGGGGGDCCF=ECFGGGGGGGGGGGGGGGGGGE5CFGGGGGFGGDGGGGGGGEFFFFGF:BE39>FFG7:BFFFF>FFF?BFFA?B?FFFFFFF?BFFFF>FF:2#
@M05025:18:000000000-B3NL5:1:1101:14932:7952 1:N:0:CACTCA
CCACAAACTCCTACGGGAGGCAGCAGTAGGGAATCTTCGGCAATGGACGAAAGTCTGACCGAGCAACGCCGCGTGAGTGAAGAAGGTTTTCGGATCGTAAAACTCTGTTGTTAGAGAAGAACAAGGATGAGAGTAACTGTTCATCCCTTGACGGTATCTAACCAGAAAGCCACGGCTAACTACGTGCCAGCAGCCGCGGTAATACGTAGGTGGCAAGCGTTGTCCGGATTTATTGGGCGTAAAGCGAGCGCAGGCGGTTTCTTAAGTCTGATGTGAAAGCCCCCGGCTCAACCGGGGAGGG
+
CCCCGGGGGGGGGGGGGGGGGGGGGGGGGGGGGGGGGGGGGGGGGGGGGGGGGGGGGGGGGGGGGGGGGGGGGFGGGGGGGGGGGGFGGGGGGGGGGGGGGGGGGGGGGGGGGGGGGGGGGGGGGGGGGGGGGGGGGGGGGGGGGGFGGFGGGGGGGGGGGGGGGGGFGGGGGEGGGGGGGGGGGGGGGGGGGGGGGGGEGGGGGGGGGDGGGGGGGCGGGGGGGGGEG5CFGGGGGCCDGGFGGGGFFBDEGFFFFF05@FGGFFFFFF>BDFFFF497:B?9>FFFFBFFBBF>;619#
@M05025:18:000000000-B3NL5:1:1101:15248:7953 1:N:0:CACTCA
CCACAAACTCCTACGGGAGGCAGCAGTAGGGAATCTTCCACAATGGACGAAAGTCCGATGGAGCAACGCCGCGTGAGTGAAGAAGGGTTTCGGCTCGTAAAGCTCTGTTGGTAGTGAAGATAGATAGAGGTAGTAACTGGCCTTTATTTGACGGTAATTACTTAGAAAGTCACGGCTAACTACGTGCCAGCAGCCGCGGTAATACGTAGGTGGCAAGCGTTGTCCGGATTTATTGGGCGTAAAGCGAGTGCAGGCGGTTCAATAAGTCTGATGTGAAAGCCTTCGGCTCAACCGGAGAATG
+
CCCCGGGGGGGGGGGGGGGGGGGGGGGGGGGGGGGGGGGGGGGGGGGGGGGGGGGGGGGGGGGGGGGGGGGGGGGGGGGGGGGGGGGGGGGGGGGGGGGGGGGGGGGGGGGGGGFFGGFGGGGGGGGGGGGGGGGGGGGGFGGGGGGGGGGGGCGGDGGGGGGGGGGGGGGGGGGGGDGFGGGGGGGCCGGGGGGGGGGGDGGFGGGGGGGGGGGGGDGGD5CFGGG5EECFGGGGFGGGGGGFFGDE>FGFFFFFFFBFFFGGGFF6)9:FBFFFF49?8?ABFF9?BF?0<>9;2405#
@M05025:18:000000000-B3NL5:1:1101:16683:7975 1:N:0:CACTCA
CCACAAACTCCTACGGGAGGCAGCAGTGGGGAATATTGCACAATGGGCGAAAGCCTGATGCAGCGACGCCGCGTGAGGGATGACGGCCTTCGGGTTGTAAACCTCTTTCAGTAGGGAAGAAGCGAAAGTGACGGTACCTGCAGAAGAAGCGCCGGCTAACTACGTGCCAGCAGCCGCGGTAATACGTAGAGCGCAAGCGTTATCCGGATTTATTGGGCGTAAAGAGCTCGTAGGCGGTTTGTCGCGTCTGCCGTGAAAGTCCGAGGCTCAACCTCGGATCTGCGGGGGGTACGGGCAGACA
+
CCCCGGGGGGGGGGGGGGGGGGGGGGEGGGGGGGGGGGGGGGGGGGGGGGGGGGGGGGGGGGGGGGGGGGGGGGGGGGGGGGGGGGGGGGGGGGGGGGGGGGGGGGGGGGGGGGGGGGGGGGGGGGGGGFGGGGGGGGGGGGGGGGGGGFGGGGGGGGGGGGFGGGGGGGGGGGGGDGGGGGGGFGGGCEGGEEDGGCEGGEFEGGGEEC9<F?CCFCEGDGDGGGCFFGGE<C>DGCCCDGCDGGGEFFGFG55@FFFF?FGDG:35068519::>3-47)61((,9>FF??F>;9?B4#
@M05025:18:000000000-B3NL5:1:1101:13021:7992 1:N:0:CACTCA
CCACAAACTCCTACGGGAGGCAGCAGTGGGGAATATTGCACAATGGGCGCAAGCCTGATGCAGCGACGCCGCGTGCGGGATGGAGGCCTTCGGGTTGTAAACCGCTTTTGTTCAAGGGCAAGGCACGGCTTCGGGCCGTGTTGAGTGGATTGTTCGAATAAGCACCGGCTAACTACGTGCCAGCAGCCGCGGTAATACGTAGGGTGCGAGCGTTATCCGGATCTATTGGGCGTAAAGGGCTCGTAGGCGGTTCGTCGCGTCCGGTGTGAAAGTCCATCGCCTAACGGTGGATCTGCGCCGG
+
CCCCGGGGGGGGGGGGGGGGGGGGGGGGGGGGGGGGGGGGGGGGGGGGGGGGGGGGGGGGGGGGGGGGGGGGGGGGGGGGGGGGGGGGGGGGGGGGGGGGGGGGGGGGGGGGGGGGGGGGGGGGGGGGGGGGGGGGGGFGFGGGGFFGGGGGGGFGGGGGGGGGGGGGGGGGGGGGGFGGGGGGGGGGGGGEGGGDGGGCFGGGGGGGEEGGGGGGGFGGGGGGGGGGGGCEDDDGGGGDGGGDGGGF:D17DDF>FB;:>EGGDEDFFFFF27BFF??6B?1:B6>3496<:BBA>>F0#
@M05025:18:000000000-B3NL5:1:1101:23751:8011 1:N:0:CACTCA
CCACAAACTCCTACGGGAGGCAGCAGTGGGGAATATTGCACAATGGGGGAAACCCTGATGCAGCAACGCCGCGTGAGTGAAGAAGGTTTTCGGATTGTAAAGCTCTGTTAGTAGGGAAGAGGAAGGACGGTACCTGCAGAGGAAGCCACGGCTAACTACGTGCCAGCAGCCGCGGTAATACGTAGGTGGCAAGCGTTGTTCGGAATAACTGGGCGTAAAGGATGCGTAGGCGGTTAAACAAGTTATATGTTAAATATATAGGCTTAACCTGTAGAAAGCATATAAAACTGTTTAACTAGAT
+
CCCCGGGGGGGGGGGGGGGGGGGGGGFGGGGGGGGGGGGGGGGGGGGGGGGGGGGGGGGGGGGGGGGGGGGGGGGGGGGGGGGGGGGGGGGGGGGGGGGGGGGFGGGGGGGGGGGGGGGGGGGGGGGGGGGGGGGGGGGGGGGGGGGGGGGGGGGGGGGGGGGGGGGGGGGGGGGGGGGGGGFGGGGGGGGGGGGGGGGGGGGGGGFGGGGGGGGGGGFGGGGGGGGGGGGGGDGDGGGGGGGGGFGFFFGFGFFFFFFFFFGGGFFF7FFFFFFFFFFFFBFFAAB>?AFFFFFBDBB<#
@M05025:18:000000000-B3NL5:1:1101:21505:8027 1:N:0:CACTCA
CCACAAACTCCTACGGGAGGCAGCAGTGGGGAATATTGCACAATGGGCGCAAGCCTGATGCAGCCATGCCGCGTGTATGAAGAAGGCCTTCGGGTTGTAAAGTACTTTCAGCGAGGAGGAAGGTGTTGTGGTTAATAACCGCAGCAATTGACGTTACTCGCAGAAGAAGCACCGGCTAACTCCGTGCCAGCAGCCGTGGTAATACGGAGGGTGCAAGCGTTAATCGGAATTACTGGGCGTAAAGCGCACGCAGGCGGTCTGTCAAGTCGGATGTGAAATCCCCGGGCTCAACCTGGGAACG
+
@CCCGCFGEGGG@D@CGGGGGEGG@FFDCEG;FGFFGGGGGGDFDGFGEGGEC7DFGGGFD9FGC<AFEFCFGGFFCFGGGGG,CFGF=EDCCFGGFFGAFFDFGGGGFGGGG>F>:FE7EFGGGGCGGEGAFAFGGGF8FFGGGG,>E9AFGF+FGGFCGGFFDGCCFFG,DF7EGGGGFGGCFGGG96EFF6:7C>EGC?EGG5C/BEGC*:6CGGE7::5:?FC5CGGD:CCFGGGDG5<CFGG:B>D>CBEFF@BEFF777?@*8:3:0<F4@=).4)8>7901()..(228:((,#
@M05025:18:000000000-B3NL5:1:1101:19990:8042 1:N:0:CACTCA
CCACAAACTCCTACGGGAGGCAGCAGTGGGGAATATTGCGCAATGGGGGGAACCCTGACGCAGCAACGCCGCGTGCGGGATGAAGGCCTTCGGGTTGTAAACCGCTTTCAGCAGGGAAGAGACAGACGGTACCTGCAGAAGAAGCCCCGGCTAACTACGTGCCAGCAGCCGCGATAATACGTAGGGGGCGAGCGTTATCCGGATTCATTGGGCGTAAAGCGCGCGCAGGCGGACCGTTAAGCGGGACCTCTAATCCTGGGGCTCAACCTCAGGCCGGGTCCCGAACTGGCGGTCTCGAGTG
+
CCCCGGGGGGGGGGGGGGGGGGGGFGGGGGGGGGGGGGGGGGGGGGGGGGGGGGGGGGGGGGGGGGGGGGGGGGGGGGGGGGGGGGGGGGGGGGGGGGGGGGGGGGGGGGGGGGGGFGGGGGGGGGGGGGGGGGGGGGGGGGGGGFGGGGGGGGGGGGGGGGGGGGGGGGGGGGGGGGGGGGGGGGGGGGGGGGGGGGGGGGGGDFGFGGGGGGGGGGGGGGGGGGGGGGGGGGGGGGGGGGGGGGGFFFGFGFFFFFFFBFGGGFFFFFFFFFFFD>>B?:F?>BF?>BF>FB?FFFF2#
@M05025:18:000000000-B3NL5:1:1101:16387:8090 1:N:0:CACTCA
CCACAAACTCCTACGGGAGGCAGCAGTAGGGAATCTCCCACAATGGGCGAAAGCCTGATGGAGCAACGCCGCGTGAGTGAAGAAGGTTTTCGGATCGTAGAGCTCTGTTGTTGGTGAAGAAGGATAGAGGTAGTAACTGGCCCCTATTTGACGGTAATCAATCAGAAAGTCACGGCTAACTACGTGCCAGCAGCCGCGGTAATACGTAGGTGGCAAGCGTTGTCCGGATTTATTGGGCGTAAAGCGAGCGCAGGCGGAAAGATAAGTCTGATGTGAAAGCTCCCGGCTTAATCGAGGAATA
+
CCCCFGGGGGGGGGGGGGGGGGGGFFGDCGGGGGGFFGCFGEGGGFGGGEGGGGGGGGFFEACFFGEFEEGCGEEDFFF9FGFGGG<E,DFEEEFFGFED@EGEGGDGGC:E?EBB<?CFGFDFG<FEFEE9DFF9FGFGFCFE@BEDFGFF::FFFGGGB,7>FGDGGGGFGDE7E7,>CAF>F,*>;,DGGFFDDECEC8;9CFEGCGEFCCFCCCEG5EC:975*/:0+?006**99C<DGDDGF5))075@3@)17..CF7?@F<B4BA@*8*/61))(4((-34,))-((--103#
@M05025:18:000000000-B3NL5:1:1101:15375:8096 1:N:0:CACTCA
CCACAAACTCCTACGGGAGGCAGCAGTGGGGAATATTGCACAATGGGCGCAAGCCTGATGCAGCCATGCCGCGTGTATGAAGAAGGCCTTCGGGTTGTAAAGTACTTTCAGCGAGGAGGAAGGTGTTGTGGTTAATAACCGCAGCAATTGACGTTACTCGCAGAAGAAGCACCGGCTAACTCCGTGCCAGCAGCCGCGGTAATACGGAGGGTGCAAGCGTTAATCGGAATTACTGGGCGTAAAGCGCACGCAGGCGGTCTGTCAAGTCGGATGTGAAATCCCCGGGCTCAACCTGGGAACG
+
CCCCGGGGGGGGGGGGGGGGGGGGGGFGGGGGGGGGGGGGGGGGGGGGGGGGGGGGGGGGGGGGGGGGGGGGGGGGGGGGGGGGGGGGGGGGGGGGEGGGDFGGGGGGFGGDGEEGCFGGGGGGGGGGFGG=FFGGGGGGGGGGGGDGFGGGGCGGGGGGGGGGGGGGGGGGGGGGGGGGGGGGGFEGGGGGGGGGGEGGGGGGGGG=EGGGGGGGGGECGGGGGGGGGGGGGGGCFGGDGGGGGGDEEFGFGDFFFDBBFFGGGFFF::0:99B?F?AA?)8>FF076<??:BFBFF>-#
@M05025:18:000000000-B3NL5:1:1101:20640:8141 1:N:0:CACTCA
CCACAAACTCCTACGGGAGGCAGCAGTGGGGAATATTGCACAATGGGGGAAACCCTGATGCAGCAACGCCGCGTGAGTGAAGAAGGTTTTCGGATTGTAAAGCTCTGTTAGCAGGGAAGAGGAAGGACGGTACCTGCAGAGGAAGCCACGGCTAACTACGTGCCAGCAGCCGCGGTAATACGTAGGTGGCAAGCGTTGTTCGGAATAACTGGGCGTAAAGGATGCGTAGGCGGTTAAACAAGTTATATGTTAAATATATAGGCTTAACCTGTAGAAAGCATATAAAACTGTTTAACTAGAG
+
CCCCGGGGGGGGGGGGGGGGGGGGGGGGGGGGGGGGGGGGGGGGGGGGGGGGGGGGGGGGGGGGGGGGGGGGGGGGGGGGGGGGGGFGGGGGGGGGGGGGGGGGGGGGGGGGGGGGGGGGGGGGGGGGGGGGGGGGGGGGGGGGGGGGGGGGGGGGGCGGGGGGGGGGGGGGGGGGGGGGGGGGGGGGFGFGGGGGDGGGGGGGGGGDGGGGGGGGGGGGGGGGGGGGGDGGGDGGDFGGGGGGGGGFFFGFGFFFFFFFFFGFGFFF2FFFFF?FFF?BBBAAFFA?:<AA<A<AA>24#
@M05025:18:000000000-B3NL5:1:1101:26861:8144 1:N:0:CACTCA
CCACAAACTCCTACGGGAGGCAGCAGTAGGGAATCTTCCACAATGGGCGAAAGCCTGACGGAGCAACGCCGCGTGGGTGAAGAAGGTCTTCGGATCGTAAAACCCTGTTGTTAGAGAAGAAAGTGCGTGAGAGTAACTGTTCACGTTTCGACGGTATCTAACCAGAAAGCCACGGCTAACTACGTGCCAGCAGCCGCGGTAATACGTAGGTGGCAAGCGTTATCCGGATTTATTGGGCGTAAAGGGAACGCAGGCGGTCTTTTAAGTCTGATGTGAAAGCCTTCGGCTTAACCGGAGTAGG
+
CCCCGGGGGGGGGGGGGGGGGGGGGGGGGGGGGGGGGGGGGGGGGGGGGGGGGGGGGGGGGGGGGGGGGGGGGGGGGGGGGGGGGGGGGGGGGGGGGGGGGGGGGGGGGGFGGGGGGGGGGGGGGGGGGGGGGGGGGGGGGGGGGGGGGGGGGGGGGGGGGGGFGGGGGGGGGGGGGGGGGGGGGGGGGGGGGGGGGGGGGGGGGGCFGGFGGGGGGGGGEGGGGEEGDGGGGGGGGFGGGGGGGD45FED)9>BFF33)197:C49=A?>=2@F??8.(34<8?21:B7:AFFB0,(5-#
@M05025:18:000000000-B3NL5:1:1101:16900:8162 1:N:0:CACTCA
CCACAAACTCCTACGGGAGGCAGCAGTGAGGAATATTGGTCAATGGACGCAAGTCTGAACCAGCCATGCCGCGTGCAGGAAGACGGCTCTATGAGTTGTAAACTGCTTTTGTATTAGGGTAAACTCAGGTACGTGTACCTGACTGAAAGTATAATACGAATAAGGATCGGCTAACTCCGTGCCAGCAGCCGCGGTAATACGGAGGATCCAAGCGTTATCCGGATTTATTGGGTTTAAAGGGTGCGTAGGCGGACGCTTAAGTCAGCGGTAAAATTGCGGGGCTCAACCTCGTCGAGCCGTG
+
CCCCGGGGGGGGGGGGGGGGGGGGGGGGGGGGGGGGGCFGGGGGGGGGGGGGGGGGGGGGGGGGGGGGGGGGGGGGGGGGGGGGGGGGGGGGGGGGGGGGGGGGGGGGGGGGFFGGGGGFFGGGGGGGGGGGGG8FGDGFFF?FGGGGGGGGFFGGGGGGFEFFFFDGCGGGGGGGGGGGGGGGGGGGGGGGEGGDGGGFFGGGGGFGGGGGGGGGEFGGGGGGGGCFFEFF>CDFGDCFDFGGGDCBFFGFDD>5@D?FFF**?<.7?@:=AFF69DBF>371)58:::1866>3149(#
@M05025:18:000000000-B3NL5:1:1101:17801:8166 1:N:0:CACTCA
CCACAAACTCCTACGGGAGGCAGCAGTGGGGAATATTGCACAATGGGCGCAAGCCTGATGCAGCGACGCCGCGTGCGGGATGGAGGCCTTCGGGTTGTAAACCGCTTTTGTTCAAGGGCAAGGCACGGCTTCGGGCCGTGTTGAGTGGATTGTTCGAATAAGCACCGGCTAACTACGTGCCAGCAGCCGCGGTAATACGTAGGGTGCGAGCGTTATCCGGATTTATTGGGCGTAAAGGGCTCGTAGGCGGTTCGTCGCGTCCGGTGTGAAAGTCCATCGCCTAACGGTGGATCTGCGCCGG
+
CCCCGGGGGGGGGGGGGGGGGGGGGGGGGGGGGGGGGGGGGGGGGGGGGGGGGGGGGGGGGGGGGGGGGGGGGGGGGGGGGGGGGGGGGGGGGGGGGGGGGGGGGGGGGGGGGGGGGGGGGGGGGGGGGGGGGGGGGGFGGEGGGFGGGGGGGGGGGGGGGGGGGGGGGGGGGGGGDGGGGGGGFGGGGGGGEEGGGGGGGGGGFGGGGGGGGGGGGGGGGGG6CFGFGGGDCD39DFDGGGGGGGGFEFDFGFEFFEB:DF3C<B7:<?AFAFBFFFF?F?B?F?03191.:<4),,((#
@M05025:18:000000000-B3NL5:1:1101:18277:8191 1:N:0:CACTCA
CCACAAACTCCTACGGGAGGCAGCAGTAGGGAATCTTCCACAATGGACGAAAGTCTGATGGAGCAACGCCGCGTGAGTGAAGAAGGGTTTCGGCTCGTAAAGCTCTGTTGGTAGTGAAGAAAGCTAGAGGTAGTAACTGGCCTTTATTTGACGGTAATTACTTAGAAAGTCACGGCTAACTACGTGCCAGCAGCCGCGGTAATACGTAGGTGGCAAGCGTTGTCCGGATTTATTGGGTGCAAAGCGAGTGCAGGCGGTTCAATAAGTCTGATGTGAAAGCCTTCGGCTCAACCTGAGATTA
+
CCCCGFGGFFGGFGECGFGGGCEGFGEFGGGFCFGGGDGFGGGGFEFGG@C@FCCFF<FEEGFGGGGGGDFEF>C,CCEFEFG,EFCGGEF7=BFDGGGGGGF9FAEFFFFGDEEF<<FG8FE,CEF9F8FBF<,7CF<A>DDFDGFF9C,EF7FDBFFG9@FFGEFGDFGFFFEEE8D?EGG*@@FGGCFFGGGGCEGEC*9@EFGECGF?E*39777CCG=C9CE**=++3:C*5*/*0277F51<5>*8:4))8@1B?*:F79=64@48<F6*/660((4<((423)).(..(42).#
@M05025:18:000000000-B3NL5:1:1101:7529:8243 1:N:0:CACTCA
CCACAAACTCCTACGGGAGGCAGCAGTCGGGAATATTGCGCAATGGAGGAAACTCTGACGCAGTGACGCCGCGTATAGGAAGAAGGTCTTCGGATTGTAAACTATTGTCGTTAGGGAAGAAAAAGGACAGTACCTAAGGAGGAAGCTCCGGCTAACTACGTGCCAGCAGCCGCGGTAATACGTAGGGAGCAAGCGTTATCCGGATTTATTGGGTGTAAAGGGTGCGTAGACGGGATAATAAGTTAGTTGTGAAATCCCTCGGCTCAACTGAGGAACTGCAACTAAAACTGTTATTCTTGAT
+
CCCCGGGGGGGGGGGGGGGGGGGGGGGGGGGGGGGGGFGGGGGGGGGGGGGGGGGGGGGGGGGGGGGGGGGGGGGGGGGGGGGGGGGGGGGGGGGGGGGGGGGGGGGGGGGGGGGGGGGGGGGGGGGGGGGGGGGGGGGGGGGGGGGGGGGGGGGGGGGDGGGGGGGGGGGGGGGGGGGGGGGGGGGGGGGGGGGGGGGGGGGGGGGGGGGGGGGGGGGGGGGGGGGGGGGGGGGGGGGGGGGGGGGFFFGFCFFFFFFFFFGGDF@FFFFFFFFFFFFFB?FBFFFFFDFF>BADFFF)#
@M05025:18:000000000-B3NL5:1:1101:20473:8247 1:N:0:CACTCA
CCACAAACTCCTACGGGAGGCAGCAGTAGGGAATCTTCCACAATGGACGAAAGTCTGATGGAGCAACGCCGCGTGAGTGAAGAAGGGTTTCGGCTCGTAAAGCTCTGTTGGTAGTGAAGAAAGATAGAGGTAGTAACTGGCCTTTATTTGACGGTAATTACTTAGAAAGTCACGGCTAACTACGTGCCAGCAGCCGCGGTAATACGTAGGTGGCAAGCGTTGTCCGGATTTATTGGGCGTAAAGCGAGTGCAGGCGGTTCAATAAGTCTGATGTGAAAGCCTTCGGCTCAACCGGAGAATC
+
CCCCGGGGGGGGGGGGGGGGGGGGGGGGGGGGGGGGGGGGGGGGGGGGGGGGGGGGGGGGGGGGGGGGGGGGGGGGGGGGGGGGGGGGGGGGGGGGGGGCFGGGGGGGGGGGGGGGGGGGGGGGGGGGGGGGGGGGGGGGGGGGGGGGGGGGGGGGGGGGGGGGGFGGGGGGGGGDEGGFGGGGGGGFFGFFGGGGGGGGGGGGGFE6CEFGGGGEC5CGGDCEGGGCEGDCFGGGGCC)9DCDGD<>55C=FF5>E>BFFFGGG?F?26<F<B?FFBA?<?>>?0932<>FFFFFFFF7#
@M05025:18:000000000-B3NL5:1:1101:17163:8257 1:N:0:CACTCA
CCACAAACTCCTACGGGAGGCAGCAGTAGGGAATCTTCCACAATGGACGAAAGTCTGATGGAGCAACGCCGCGTGAGTGAAGAAGGGTTTCGGCTCGTAAAGCTCTGTTGGTAGTGAAGAAAGATAGAGGTAGTAACTGGCCTTTATTTGACGGTAATTACTTAGAAAGTCACGGCTAACTACGTGCCAGCAGCCGCGGTAATACGTAGGTGGCAAGCGTTGTCCGGATTTATTGGGCGTAAAGCGAGTGCAGGCGGTTCAATAAGTCTGATGTGAAAGCCTTCGGCTCAACCGGAGAATT
+
CCCCGDGFGGGGGGGGGGGGGGGGGGFFGGGGGGGGGGGGGFGGGGGGGCC7FGGGGGGGGGGGGGGGGGGGGGGGGGGGFGGGGGGGFEGGGGGGEGDE+FFG<FF5EFG@FGGGGGFF=FFGGCFFGGGE9BA@FAFGGGGGD<FCDFGGGGGFC;F<<DGGC9@FFGEFC>FEGEGGGEFEFFGGAEGGGGGGGDGGEEGGGGGCFEFGGGGGGFC==EEGGGGECC?:@CG7CFDGGCCDGGCD>>GFG@>EE@9)9@FF7B6*686BAFFF==AB:?2>?:>(8?F<?B>>2725#
@M05025:18:000000000-B3NL5:1:1101:15959:8264 1:N:0:CACTCA
CCACAAACTCCTACGGGAGGCAGCAGTGGGGAATATTGCACAATGGGCGCAAGCCTGATGCAGCCATGCCGCGTGTATGAAGAAGGCCTTCGGGTTGTAAAGTACTTTCAGCGAGGAGGAAGGTGTTGTGGTTAATAACCGCAGCAATTGACGTTACTCGCAGAAGAAGCACCGGCTAACTCCGTGCCAGCAGCCGCGGTAATACGGAGGGTGCAAGCGTTAATCGGAATTACTGGGCGTAAAGCGCACGCAGGCGGTCTGTCAAGTCGGATGTGAAATCCCCGGGCTCAACCTGGGAACC
+
CCCCGGGGGGGGGGC@F;FFCGGEGGEFGGGGGGFGGGGGGGGFCFGCCEGGEGFGGFEFFGCE@<FDCGGGGGGGFGGCCAECA8EEEFFFGGGGGGGG9FFGGGF9FEG9F++FFEEGFGGGFGGGGGGGFAFGGGG,@FGFGGCFGGGGEFGFFGFGG@:FGG@C7FGFFGGDGGGGGFCGGGGCCF>6>F8EEGCEEECFFCCEGEGGGCGFGGC:A57FDCG57EFGGFFDC9>79DFFGGC>BBGBGFDED>;@FF7>DFFFF31897?=?*64.5392193(5?7:BF:((.-#
@M05025:18:000000000-B3NL5:1:1101:8784:8287 1:N:0:CACTCA
CCACAAACTCCTACGGGAGGCAGCAGTGGGGAATATTGGACAATGGGCGCAAGCCTGATCCAGCCATACCGCGTGGGTGAAGAAGGCCTTCGGGTTGTAAAGCCCTTTTGTTGGGAAAGAAATCCAGCCGGCTAATACCTGGTTGGGATGACGGTACCCAAAGAATAAGCACCGGCTAACTTCGTGCCAGCAGCCGCGGTAATACGAAGGGTGCAAGCGTTACTCGGAATTACTGGGCGTAAAGCGTGCGTAGGTGGTCGTTTAAGTCCGTTGTGAAAGCCCTGGGCTCAACCTGGGAACG
+
CCCCGGGGGGGGGGGGGGGGGGGGGGGGGGGGGGGGGGGGGGGGGGGGGGGGGGGGGGGGGGGGGGGGGGGGGGGGGGGGGGGGGGGGGGGGGGGGGGGGGGGGGGGGGGGGGGGGGGGGGGGGGGGGGGGGGGGGGGGGGGGGGGGGGGGGGGGGGGGGGGGGGGGGGGGGGGGGGGGGGGGGFFDGGGGGGGGGGGGGGGGGGGGGGGGGGGGGGGGEGEGGGGGGGGGGGGGGGGGGDGC>CDGEDFGEGEFFFEFFFFGGGFFFFFFFFFFFFF><?FBFBF:<:??BF:??028-#
@M05025:18:000000000-B3NL5:1:1101:2948:8346 1:N:0:CACTCA
CCACAAACTCCTACGGGAGGCAGCAGTAGGGAATCTTCCACAATGGGCGCAAGCCTGATGGAGCAACACCGCGTGAGTGAAGAAGGGTTTCGGCTCGTAAAGCTCTGTTGTTGGAGAAGAACGTGCGTGAGAGTAACTGTTCACGCAGTGACGGTATCCAACCAGAAAGTCACGGCTAACTACGTGCCAGCAGCCGCGGTAATACGTAGGTGGCAAGCGTTATCCGGATTTATTGGGCGTAAAGCGAGCGCAGGCGGTTGCTTAGGTCTGATGTGAAAGCCTTCGGCTTAACCGAAGAAGG
+
CCCCGFGGGGFFGFGGGGGGGGGGGGGGGGGGGFFFDGGGDGGGGFGGGGGGGGGGGGGGGGGGGGFFGGGGGEGGGCGGCFGFGGCGGD<B@CFGGGGDG9F?FACFFG?FFGGGGGGFGGGGGFGEEFEFGFGGDGFFFGFCFFGGGCCF7EGB@FGGGGGDG@FGGFFGGGGGGGFGGFGGGGGGGFGGFD8BCEEGGGGGGGGG>E7@C=C?FGC*::FCCCEDC5C?GFFGGF3/9CG7D5CB@EG>75B>B56BF?:7*9@?AF2*)1=FFBFB?F2),313>:<A<>>99::0#
@M05025:18:000000000-B3NL5:1:1101:8869:8393 1:N:0:CACTCA
CCACAAACTCCTACGGGAGGCAGCAGTAGGGAATCTTCCACAATGGGCGCAAGCCTGATGGAGCAACACCGCGTGAGTGAAGAAGGGTTTCGGCTCGTAAAGCTCTGTTGTTGGAGAAGAACGTGCGTGAGAGTAACTGTTCACGCAGTGACGGTATCCAACCAGAAAGTCACGGCTAACTACGTGCCAGCAGCCGCGGTAATACGTAGGTGGCAAGCGTTATCCGGATTTATTGGGCGTAAAGCGAGCGCAGGCGGTTGCTTAGGTCTGATGTGAAAGCCTTCGGCTTAACCGAAGAAGA
+
CCCCGGGGGGGGGGGGGGGGGGGGGGGGGGGGGGGGGGGGGGGGGGGGGGGGGGGGGGGGGGGGGGGGGGGGGGGGGGGGGGCGGGGGGGGGGGGGGGGGGGGGGGGGGGGGGGGGGGGGGGGGGGGGGGGGGGGGGGGGGGGGGGGGGGGGGGGGGGGGGGGGGGGGGGGGGGGGGGGGGGGGGGGGGGGGGGGGGGGGGGGGGGGGGGGGGGGGGGGGGCGGGGGGEGGFGGGGCFGDCGFGGGGF>EGFGFBFF@FFFFFGGFBB<F2BAFF?FFF?:?BFF?FF>:>>AB9>>B?2#
@M05025:18:000000000-B3NL5:1:1101:25468:8402 1:N:0:CACTCA
CCACAAACTCCTACGGGAGGCAGCAGTGATAAATATTAAGCAATAAACGAAAGTTTGACTAAGTTATACCTCTTAGGGTTGGTAAATTTCGTGCCAGCCACCGCGGTCATACGATTAACCCAAACTAATTATCTTCGGCGTAAAACGTGTCAACTATAAATAAATAAATAGAATTAAAATCCAACTTATATGTGAAAATTCATTGTTAGGACCTAAACTCAATAACGAAAGTAATTCTAGTCATTTATAATACACGACAGCTAAGACCCAAACTGGGATTAGAAACCCGGGTAGTCCATTA
+
CCCCGGGGGGGGGGGGGGGGGGGGGGGGGGGGGGGGGGGGGGGGGGGGGGGGGGGGGGGGGGGGGGGGGGGGGGGGGGGGGGGGGGGGGGGGGGGGGGGGGGGGGGGGGGGGGGGGGGGGGGGGFGGGGGGGGGGGGGGGEGGGGGGGGGGGGGGGGGGGGGGGGGGGGGGGGGGGGGGGGGGGGGGGGGGGGGGGGGGGGGGGGGGGGGGGGGFGGGGGGGGGGGGGGGGFGGGGFGGGGGGGGGGFFFGFGFFFFFFEFFGGDFFFFFFF@FFFFFFFF)9<E8;:>06>BFFF<BD<#
@M05025:18:000000000-B3NL5:1:1101:26040:8411 1:N:0:CACTCA
CCACAAACTCCTACGGGAGGCAGCAGTAGGGAATCTTCCACAATGGACGCAAGTCTGATGGAGCAACGCCGCGTGAGTGAAGAAGGGTTTCGGCTCGTAAAGCTCTGTTGGTAGTGAAGAAAGATAGAGGTAGTAACTGGCCTTTATTTGACGGTAATTACCTAGAAAGTCACGGCTAACTACGTGCCAGCAGCCGCGGTAATACGTAGGTGGCAAGCGTTGTCCGGATTTATTGGGCGTAAAGCGAGTGCAGGCGGTTCAATAAGTCTGATGTGAAAGCTTTCGGCTCAACCGGAGACTG
+
CCCCEFGFF@FFFGEGGGCFGEGGGFGGGGGFF8ECFFFGGFGFFGGFCFFGGGGGGGGDCFFGGGGEGE>GGGGGGGGGDFGGGGGGGEFGEGFCCFDFGCDCFGGGGGGGAFFFFADFGFEGGFGDFDGFEGCCFG<FGGFGGGGCFFGFGEGFFGCBF,=FEFGGGGFFGGG7EEDFFGG>C@*DGGGGGG>EG:CCCEGCEGFGFGCCC==95CEC75C++=5*55=7C:FDFGC<<<<GC<*7.<CFGF@DD>>>BFGGGFB*44)*-9**96>:)--)4(4<F?7:(-3(40()#
@M05025:18:000000000-B3NL5:1:1101:17237:8442 1:N:0:CACTCA
CCACAAACTCCTACGGGAGGCAGCAGTAGGGAATCTTCCACAATGGACGCAAGTCTGATGGAGCAACGCCGCGTGAGTGAAGAAGGGTTTCGGCTCGTAAAGCTCTGTTGGTAGTGAAGAAAGATAGAGGTAGTAACTGGCCTTTATTTGACGGTAATTACCTAGAAAGTCACGGCTAACTACGTGCCAGCAGCCGCGGTAATACGTAGGTGGCAAGCGTTGTCCGGATTTATTGGGCGTAAAGCGAGTGCAGGCGGTTCAATAAGTCTGATGTGAAAGCCTTCGGCTCAACCGGAGAATT
+
CCCCGGGGGGGGGGGGGGGGGGGGGGGGGGGGGGGGGGGGGGGGGGGGGGGDGGGGGGGGGGGGGGGGGGGGGGGGGGGGGGGGGGGGGGGGGGGGGGGGGGGGGGGGGGGGGGGFGGGGGGGGGGGGGGGGGGGGGGGGGGGGGGGGGGGGGGCFGGGGGGGGGGGGGGGGGGGGGGGGGGGGGGGGGGGGGGGGGGGGGGGGGGFGGGGGGGGGGGGGGGGGGGGGGEFGGGGCGGGGGGGGGDGB>FGFGFFE>7,>FFGGGFFF9FDFFFFFFFD0:0<?BBFF6?BFFFFFF>:5#
@M05025:18:000000000-B3NL5:1:1101:17370:8451 1:N:0:CACTCA
CCACAAACTCCTACGGGAGGCAGCAGTGAGGAATATTGGTCAATGGGCGCGAGCCTGAACCAGCCAAGTCGCGTGAGGGAGGACGGCCCTACGGGTTGTAAACCTCTTTTGCCGGGGAGCAACGGGCGTCACGTGTGGCGCCACTGAGAGTACCCGGAGAAAAAGCATCGGCTAACTCCGTGCCAGCAGCCGCGGTAATACGGAGGATGCGAGCGTTATCCGGATTTATTGGGTTTAAAGGGTGCGTAGGCGGATCGTTAAGTCAGTGGTCAAATTGAGGGGCTCAACCCCTTCCCGCCCG
+
CCCCGGGGGGGGGGGGGGGGGGGGGGEFFFGGGGFGGGGGGGFGGGGGGGGGGGGGGGGGGGGGGGGGGGGGGGGGGGGGGGGGGGGGGGGGGEGGGGGGGGGGGGGGGGGGGGGGGGGGGGGGGGGGGGGGGGGGGGGGGGGGFGDFFGGGGGGGGCFGGGDGGGGFGGGGGGGGFGGGFGC>CFGGGGGGGEGGDGGGGGGGGGGGGFGGGGGGGGGFGGGEGEFFG7+ADC/9CF>CFGGGGGGEBEGFG:@><?BFFFGG>77687)9<F6BFFA0?B;BB?DF4??B04:7?>>(#
@M05025:18:000000000-B3NL5:1:1101:11188:8458 1:N:0:CACTCA
CCACAAACTCCTACGGGAGGCAGCAGTAGGGAATCTTCCACAATGGACGCAAGTCTGATGGAGCAACGCCGCGTGAGTGAAGAAGGGTTTCGGCTCGTAAAGCTCTGTTGGTAGTGAAGAAAGATAGAGGTAGTAACTGGCCTTTATTTGACGGTAATTACCTAGAAAGTCACGGCTAACTACGTGCCAGCAGCCGCGGTAATACGTAGGTGGCAAGCGTTGTCCGGATTTATTGGGCGTAAAGCGAGTGCAGGCGGTTCAATAAGTCTGATGTGAAAGCCTTCGGCTCCACCGGAGAATG
+
CCCCGGGGGGGFGGEGG;FEGGGEGGGGGGGGFGGGGGGGGGGGGFGGEFEFEGGGFDFGGFGGGGFGGGGGEFCEGGGCFGFGGGDFEGFGGGDDGGGGECCGGCDFCFG:FFGGGEFCGGGFGGGGGGGGGGDFGGGGGGGDGGGGFGGGEGEGCAFFFGGGGFD9,>CFGGEE7CEGGGGEGGFFDC>CCFGEE8>4/*>9@CFGF*,5=6FGD*77A=EF+*:*=CGC1+:*4CD<DD**;D55>F77CFEFD)-)*77D>F?F2*)9<FF494<02().317(-(.4(,2029()#
@M05025:18:000000000-B3NL5:1:1101:7885:8499 1:N:0:CACTCA
CCACAAACTCCTACGGGAGGCAGCAGTGAGGAATATTGGTCAATGGGCTTACGCCTGAACCAGCCAAGTCGCGTGAGGGAAGACTGCCCTATGGGTTGTAAACCTCTTTTGTCAGGGAGCAACGCCGGCTACGTGTAGCCGGACTGAGAGTACCTGAAGAAAAAGCATCGGCTAACTCCGTGCCAGCAGCCGCGGTAATACGGAGGATGCGAGCGTTATCCGGATTTATTGGGTTTAAAGGGTGCGTAGGCGGAATGCCAAGTCAGCGGTAAAATCGCGGGGCTCAACCTCGCTCCGCCGG
+
CCCCGGGGGGGGGGGGGGGGGGGGGGGGGGGGGGGGGGGGGGGGGGGGGGGGGGGGGGGGGGGGGGGGGGGGGGGGGGGGGGGGGGGGGGGGGGGGGGGGGGGGGGGGGGGGGGGGGGGGGGGGGGGGGGGGGGGGGGGGGGGGGGGGGGGGGGGGGGGGGGGGGGGGGGGGGGGGGGGGGGGGGGGGGGGGGGGGGGGGGGD=CEGGGGGGGEGGGGCEGGGGGGGGC?7<>DCDFG=GDG4>DD5@EEC@DF3)<=?F?:CFGFFDBFFEABFFB)4>9>9(-)5:?::29:B>FFB0#
@M05025:18:000000000-B3NL5:1:1101:10112:8511 1:N:0:CACTCA
CCACAAACTCCTACGGGAGGCAGCAGTGGGAATATTGCACAATGGGGGAAACCCTGATGCAGCAACGCCGCGTGAGTGAAGAAGTATTTCGGTATGTAAAGCTCTATCAGCAGGGAAGAAGAGAGACGGTACCTGACTAAGAAGCCCCGGCTAACTACGTGCCAGCAGCCGCGGTAATACGTAGGGGGCAAGCGTTATCCGGATTTACTGGGTGTAAAGGGAGCGTAGGCGGTGCAGCAAGTCAGAAGTGAAAGCCCGGGGCTCAACTCCGGGACTGCTTTTGAAACTGTTGAACTAGATA
+
CCCCGGGGGGGGGGGGGGGGGGGGGGGGGGGGGGGGGGGGGGGGGGG@GGGGGGGGGGGGGGGGGGGGGGGGGGGGGGGGGGGGGGGGGGGGGGGGGGGGGGGGGGGGGGGGGGGGGGGGGGGGGFGGGGGGGGGGGGGGGGGGGGGGGGGGGGGGGGGGGGGGGGGGGGGGGGGGGGGGGFFGGGGGGGGGGGGDGGGGGG58CEGGFGGGFGGGGGGGGGGGGGGGGGGDGGGGGGGDGGGGGGGFFFGFGFF>F>6DB>59FFFFFFFF>D:>5@9:A?>09>2<AFFAA47A<><>#
@M05025:18:000000000-B3NL5:1:1101:3315:8555 1:N:0:CACTCA
CCACAAACTCCTACGGGAGGCAGCAGTAGGGAATCTTCCACAATGGGCGCAAGCCTGATGGAGCAACACCGCGTGAGTGAAGAAGGGTTTCGGCTCGTAAAGCTCTGTTGTTGGAGAAGAACGTGCGTGAGAGTAACTGTTCACGCAGTGACGGTATCCAACCAGAAAGTCACGGCTAACTACGTGCCAGCAGCCGCGGTAATACGTAGGTGGCAAGCGTTATCCGGATTTATTGGGCGTAAAGCGAGCGCAGGCGGTTGCTTAGGTCTGATGTGAAAGCCTTCGGCTTAACCGAAGAAGG
+
CCCCGGGGGGGGGGGGGGGGGGGGGGGGGGGGGGGGGGGGGGGGGGGGGGGGGGGGGGGGGGGGGGGGGGGGGGGGGGGGGGGGFGGGGGGGGGGGGGGGGGGCGGGGGGGGGGFGGGFGGGGGGGGGGGGGGGGGGGGGGGGGGGGDGGGGGGGGGGGGGGGDGGFCGFGGGGGGGGGGGGGGGFGGGGFGGGGGGGGEEEGFGGGGGGGGGFCGGGGGGGGGFCCC*:CFFGGGGGDGGDFGGDDBFFGFGBEFFF9BFFF7CFFFAFBBBFBFFFB(8:A?2<BF0:AAA696>6?2#
@M05025:18:000000000-B3NL5:1:1101:20418:8570 1:N:0:CACTCA
CCACAAACTCCTACGGGAGGCAGCAGTGGGGAATATTGGACAATGGGCGCAAGCCTGATCCAGCCATGCCGCGTGAGTGATGAAGGCCCTAGGGTTGTAAAGCTCTTTCACCGGTGAAGATAATGACGGTAACCGGAGAAGAAGCCCCGGCTAACTTCGTGCCAGCAGCCGCGGTAATACGAAGGGGGCTAGCGTTGTTCGGATTTACTGGGCGTAAAGCGCACGTAGGCGGACTTTTAAGTCAGGGGTGAAATCCCGGGGCTCAACCCCGGAACTGCCTTTGATACTGGAAGTCTTGAGG
+
CCCCGGGGGGGGGGGGGGGGGGGGFGGGGGGGGGGGGGGGGGGGGGGGGGGGGGGGGFGGGGGGGGGGGGGGGGGGGGGFGGGGGGGGGGGGGGGGGGGGGGGGGGGGGGGGGGGGGGGGGGFGGFGGGGFGGGDEFGGFGGGGFGGGGDGGGGGGGGGGGGGGGDGGGGGGGGGGGGGGFGCEEDGGECFFGGGDGGGGGGGGGGGGGGGGGEGGGFGGGGGGEGGGGGGGGGGGGGFFGFGF7CFE@EGFG??FFB9EEFDGGF@7<5739EFFFFFFFAFBF4AAFB0>BFFF2A>:#
@M05025:18:000000000-B3NL5:1:1101:3584:8572 1:N:0:CACTCA
CCACAAACTCCTACGGGAGGCAGCAGTAGGGAATCTTCCACAATGGACGAAAGTCTGATGGAGCAACGCCGCGTGAGTGAAGAAGGGTTTCGGCTCGTAAAGCTCTGTTGGTAGTGAAGAAAGATAGAGGTAGTAACTGGCCTTTATTTGACGGTAATTACTTAGAAAGTCACGGCTAACTACGTGCCAGCAGCCACGGTAATACGTAGGTGGCAAGCGTTGTCCGGATTTATTGGGCGTAAAGCGAGTGCAGGCGGTTCAATAAGTCTGATGTGAAAGCCTTCGGCTCAACCGGAGAATG
+
CCCCGGGGGGGGGGGGGGGGGGGGGGGGGGGGGGGGGGGGGGGGGGGGGGGGGGGGGGGGGGGGGGGGGGGGGGGGGGGGGGFGGGGGGGGGGGGGGGGGGGGGGGGGGGGGGGGGFGGGGGGGGGGGGGGGGGGGGGGGGGGGGGGGGGGGGGGGGGGGGGGGGGGGGGDCFGGGGGGGGGGGGGGGGGGGGGFGF>EG>EGGGG5CFGGGGGGGGGGEGGGGF5EGCEFFFGFGGGGDGGGGFD37@FFFG>EFFD>.98FDGF?FFFFFFFFB?BD??B>?F<9?BB?:?F61;9:4#
@M05025:18:000000000-B3NL5:1:1101:21042:8622 1:N:0:CACTCA
CCACAAACTCCTACGGGAGGCAGCAGTGGGGAATATTGCACAATGGGGGAAACCCTGATGCAGCAACGCCGCGTGAGTGAAGAAGGTTTTCGGATTGTAAAGCTCTGTTAGCAGGGAAGAGGAAGGACGGTACCTGCAGAGGAAGCCACGGCTAACTACGTGCCAGCAGCCGCGGTAATACGTAGGTGGCAAGCGTTGTTCGGAATAACTGGGCGTAAAGGATGCGTAGGCGGTTAAACAAGTTATATGTTAAATATATAGGCTTAACCTGTAGAAAGCATATAAAACTGTTTAACTAGAT
+
CCCCGGGGGGGGGGGGGGGGGGGGGGEGGGGGGGGGGAFGGGGGGGFGEGEFGGGGGGGGGFGGGGGGGGGGEFEGGGFGFGGFFGFGCFFGGCFFGGGGFGGGGGFFGGGGDGGGGGGGGGFF@GCFGGGGEGGGGGFGGFFGGGGFG@@FGGGGGGGGGDFGGGGGGGGGGGGGGGGGGGGGGGGGGGGGGGGE>EGGGGGG5CGFGGGGGGGGGGGGGFFGGGGGGGGGG7<DFGCFGFGFGFGF=BDFG=@BFFDFFFF<FFFFAF:@:FFFFF??F2AA<AAFFF<B)6:<<A>)#
@M05025:18:000000000-B3NL5:1:1101:24374:8629 1:N:0:CACTCA
CCACAAACTCCTACGGGAGGCAGCAGTGGGGAATATTGGACAATGGGCGCAAGCCTGATCCAGCCATACCGCGTGGGTGAAGAAGGCCTTCGGGTTGTAAAGCCCTTTTGTTGGGAAAGAAATCCAGCTGGCTAATACCCGGTTGGGATGACGGTACCCAAAGAATAAGCACCGGCTAACTTCGTGCCAGCAGCCGCGGTAATACGAAGGGTGCAAGCGTTACTCGGAATTACTGGGCGTAAAGCGTGCGTAGGTGGTCGTTTAAGTCCGTTGTGAAAGCCCTGGGCTCAACCTGGGAACG
+
CCCCGGGGGGGGGGGGGGGGGGGGGGGGGGGGGGGGGGGGGGGGGGGGGGGGGGGGGGGGGGGGGGGGGGGGGGGGGGGGGGGGGGGGGGGGGGGGGGGGGGGGGGGGGGGGGGGGGGGGGGGGGGGGGGGGFGGGGGGGGGGGGGGCFEGGGGGGGGGGGGGGGGGGGFGFGGFEGGGGGGGGGGGGGGGGGGGGGGGGGGGGGGGGGGGGGGGCGGGECEEFGGGGGGGGFDGGGGGGGGFCFGGE@>DED39?FB>::)95:@FF9BB4())*979?B??B?68BF?7?0,.1-::-#
@M05025:18:000000000-B3NL5:1:1101:11325:8637 1:N:0:CACTCA
CCACAAACTCCTACGGGAGGCAGCAGTGGGGAATATTGCACAATGGGCGAAAGCCTGATGCAGCGACGCCGCGTGAGGGATGACGGCCTTCGGGTTGTAAACCTCTTTCAGTAGGGAAGAAGCGAAAGTGACGGTACCTGCAGAAGAAGCGCCGGCTAACTACGTGCCAGCAGCCGCGGTAATACGTAGGGCGCAAGCGTTATCCGGATTTATTGGGCGTAAAGAGCTCGTAGGCGGTTTGTCGCGTCTGCCGTGAAAGTCCGAGGCTCAACCTCGGATCTGCGGTGGGTACGGGCAGACG
+
CCCCGGGGGGGGGGGGGGGGGGGGGGFGGGGGGGGGGGGGGGGGGGGGGGGGGGGGGGGGGGGGGGGGGGGGGGGGGGGGGGGGGGGGGGGGGGGGGGGGGGGGGGGFGGGGGGGGGCFGGGGGGDGGGGGGGGGGGGGGGGGGGGGGGGGGGGGGGGGGGGGGGGGGGGGGGGFEGGGCGGGGGGFGGEGGGGGGGGEGGGGGGGGEGEGGGGGGGGGGGGF?FG?FFEGGGGFDGCDDCCFGGGGF>>C=CDFFF4<FF?DGGEB@:FBFFFFDD><B<A9;;?F>>(<>?>>916?.#
@M05025:18:000000000-B3NL5:1:1101:22603:8650 1:N:0:CACTCA
CCACAAACTCCTACGGGAGGCAGCAGTGGGGAATATTGCACAATGGGGGAAACCCTGATGCAGCAACGCCGCGTGAGTGAAGAAGGTTTTCGGATTGTAAAGCTCTGTTAGCAGGGAAGAGGAAGGACGGTACCTGCAGAGGAAGCCACGGCTAACTACGTGCCAGCAGCCGCGGTAATACGTAGGTGGCAAGCGTTGTTCGGAATAACTGGGCGTAAAGGATGCGTAGGCGGTTAAACAAGTTATATGTTAAATATATAGGCTTAACCTGTAGAAAGCATATAAAACTGTTTAACTAGAC
+
CCCCGGGGGGGGGGGGGGGGGGGGGGGGGGGGGGGGGGGGGGGGGGGGGGGGGGGGGGGGGGGGGGGGGGGGGGGGGGGGGGGGGGFFFGGGGGGGGGGGGGGGGGGGGGGGGGGGGGGGGGGGGGGGGGGGGFGGGGGFGGGGGGGGGGGDGGGGGGGGGGGGGGGGGGGGGGGCGGGGGGCGGGCFGGGGGGGGEGGGEGGGGGGGGGGGGGGGEECGGFGGGGGGGGGGD)9CCCGFGG>7FFGFFFGFGFFFFFFFFFDFGFFFAFFF>FFFFFFFFFFFFFFF?A5:ABF6<4<4#
@M05025:18:000000000-B3NL5:1:1101:14900:8650 1:N:0:CACTCA
CCACAAACTCCTACGGGAGGCAGCAGTGGGGAATATTGCACAATGGGGGAAACCCTGATGCAGCAACGCCGCGTGAGTGAAGAAGGTTTTCGGATTGTAAAGCTCTGTTAGCAGGGAAGAGGAAGGACGGTACCTGCAGAGGAAGCCACGGCTAACTACGTGCCAGCAGCCGCGGTAATACGTAGGTGGCAAGCGTTGTTCGGAATAACTGGGCGTAAAGGATGCGTAGGCGGTTAAACAAGTTATATGTTAAATATATAGGCTTAACCTGTAGAAAGCATATAAAACTGTTTAACTAGAT
+
CCCCGGGGGGGGGGGGGGGGGGGGGGEGGGGGGGGGGGGGGGGGGGGGGGGGGGGGGGGGGGGGGGGGGGGGGGGGGGGGGGGGGGGGGGGGGGGGGGGGGGGGGGGGGGGGGGGGGGGGGGGGGGGGGGGGGGGGGGGGGGGGGGGGGGGGGGGGGGGGGGGGGGGGGGGGGGGGGGGGGGGGGGGGGGGGGGGGGGGGGGGGGGGGGGGGGGGGGGGGGGGGGGGGGGGGGGGGGGGGGGGGGGGFFFCFFFFFFFFFFFFGGFFF7F?FFFFFFFB?FFFFFFBFBDFAADFFFBA<#
@M05025:18:000000000-B3NL5:1:1101:23971:8676 1:N:0:CACTCA
CCACAAACTCCTACGGGAGGCAGCAGTAGGGAATCTTCCACAATGGGCGCAAGCCTGATGGAGCAACACCGCGTGAGTGAAGAAGGGTTTCGGCTCGTAAAGCTCTGTTGTTGGAGAAGAACGTGCGTGAGAGTAACTGTTCACGCAGTGACGGTATCCAACCAGAAAGTCACGGCTAACTACGTGCCAGCAGCCGCGGTAATACGTAGGTGGCAAGCGTTATCCGGATTTATTGGGCGTAAAGCGAGCGCAGGCGGTTGCTTAGGTCTGATGTGAAAGCCTTCGGCTTAACCGAAGAAGA
+
CCCCGGGGGGGGGGGGGGGGGGGGGGGGGGGGGGGGGGGGGGGGGGGGGGGGGGGGGGGGGFCGGGGGGGGGGGGGGGGGGGGGGGGGGGGGGGGGGGGGGGGGGGGGGGGGGGGGGGGGGGGGGGGGGGGGGFGFGGGGGGGGGGGCGFGGGGGGGGGGGGGGGGFGGGFFGGGGGCGGGGGGGGGGGGGGDGGGGDGGEGGFCFGGGGGGGGGFGGGGGGGFGEGEEEFFCFGGGCDGGGGGGGDFEFGB<>@B>59>F?DFFFFFAF46>F*99@A?B?A??F9?BFFFFFF9>??7#
@M05025:18:000000000-B3NL5:1:1101:21222:8698 1:N:0:CACTCA
CCACAAACTCCTACGGGAGGCAGCAGTAGGGAATCTTCCACAATGGACGCAAGTCTGATGGAGCAACGCCGCGTGAGTGAAGAAGGGTTTCGGCTCGTAAAGCTCTGTTGGTAGTGAAGAAAGATAGAGGTAGTAACTGGCCTTTATTTGACGGTAATTACCTAGAAAGTCACGGCTAACTACGTGCCAGCAGCCGCGGTAATACGTAGGTGGCAAGCGTTGTCCGGATTTATTGGGCGTAAAGCGAGTGCAGGCGGTTCAATAAGTCTGATGTGAAAGCCTTCGGCTCAACCGGAGAATG
+
CCCCGGGGGGGGGGGGGGGGGGGGGGGGGGGGGGGGGGGGGGGGGGGGGGGGGGGGGGGGGGGGGGGGGGGGGGGGGGGGGGGGGGGGGGGGGGGGGGGGGGGGGGGGGGGGGGGGGGGGGGGGGGGGGGGGGGGGGGGGGGGGGGGGGGGFEGGGGGGGGGGGGGGGGGGGGGGGGGGGGGGGGGGGGGGGGGGDEGGGGGGGGGGGGGGGGGGGGGGGGGGG9EGG57CFDGGGGGGDGGGGGGDFFFGFGFFFF>6>FFGGFFFFFFA=>FFFFFFFFFFF??FB:><:BFB>FBB7#
@M05025:18:000000000-B3NL5:1:1101:18131:8707 1:N:0:CACTCA
CCACAAACTCCTACGGGAGGCAGCAGTAGGGAATCTTCCACAATGGACGAAAGTCTGATGGAGCAACGCCGCGTGAGTGAAGAAGGGTTTCGGCTCGTAAAGCTCTGTTGGTAGTGAAGAAAGATAGAGGTAGTAACTGGCCTTTATTTGACGGTAATTACTTAGAAAGTCACGGCTAACTACGTGCCAGCAGCCGCGGTAATACGTAGGTGGCAAGCGCTGTCCGGATTTATTGGGCGTAAAGCGAGTGCAGGCGGTTCAATAAGTCTGATGTGAAAGCCTTCGGCTCAACCGGCGAATG
+
CCCCGGGGFGGGGGGGGGGGGGGGGGGGGGEFFDGGGGGGFGGGGGDGE@FFGFGGGGGGGGGGGGGGGGGGGECFFFGFGGGGGGGGGGGGGGFGGGGGGGGGGGCBFGGGGGGGGFGFEEFFGAFFFGGGGGGFFGDEGGGGGCDFE<9FGD@FEGGGGGGGGGADGECFFFGGGGGGGGGGGGFCEGGFGGGGGD>EEGGGGGEFEGFGGGGGFFG*==:96EDC=*3<CGGCFGD9C5CFGGDFDFFFGFEFB0(<FFCG>FFBAFFFFFFFFFFFFFFFFB9127?F<B9(4>;6#
@M05025:18:000000000-B3NL5:1:1101:16197:8728 1:N:0:CACTCA
CCACAAACTCCTACGGGAGGCAGCAGTGGGGAATATTGCACAATGGGCGCAAGCCTGATGCAGCCATGCCGCGTGTATGAAGAAGGCCTTCGGGTTGTAAAGTACTTTCAGCGAGGAGGAAGGTGTTGTGGTTAATAACCGCAGCAATTGACGTTACTCGCAGAAGAAGCACCGGCTAACTCCGTGCCAGCAGCCGCGGTAATACGGAGGGTGCAAGCGTTAATCGGAATTACTGGGCGTAAAGCGCACGCAGGCGGTCTGTCAAGTCGGATGTGAAATCCCCGGGCTCAACCTGGGAACG
+
CCCCGGGGGGGGGGGGGGGGGGGGGGGGGGGGGGGGGGGGGGGGFGGGGGGGGGGGGGGGGGGGGGGGGGGGGGGGGGGGGGGGGGGGGGGGGGGGGGGGGGGGGGGGGGGGGGGG@FGGGGGGGGGGGGGGGGGGGGGGGGGGGGGGGGGGGFGGGGGGGGGGGGGGGFGGGGGGGGGGGGGGGFEGGGGGGGGGGGGGGGGFGGG=EGEGGGGFGGGGDGGGGGGGEEGGGGGGGGD>DGGGGG:BBDGFGFFFFF9>FFGGGFF46@>EFFF9=?<<???>FBFFFF?B3:??F0>4#
@M05025:18:000000000-B3NL5:1:1101:9321:8728 1:N:0:CACTCA
CCACAAACTCCTACGGGAGGCAGCAGTAGGGAATCTTCCACAATGGGCGCAAGCCTGATGGAGCAACACCGCGTGAGTGAAGAAGGGTTTCGGCTCATAAAGCTCTGTTGTTGGAGAAGAACGTGCGTGAGAGTAACTGTTCACGCAGTGACGGTATCCAACCAGAAAGTCACGGCTAACTACGTGCCAGCAGCCGCGGTAATACGTAGGTGGCGAGCGTTATCCGGATTTATTGGGCGTAAAGCGAGCGCAGGCGGTTGCTTAGGTCTGATGTGAAAGCCTTCGGCTCAACCGGAGAATG
+
CCCCGGGGGGGGGGGGGGGGGGGGGGGGGGGGGGGGGGGGGGGGGGGGGGGGGGGGGFGGGFGGGGGGGGGGGGGGGGGGGGGGGGGGGGGGGGGGGGGGGGGGGGGGGGGGGGGGGGGGGGGGGGGFGGGGGGGGGGGFGGGGGGGGGGGGGGGGGGGGGGGGGGDGGGGGGGGGGGGGGGGGGGGGGGGGGGGGGGGEGGGGGGGGGGGGGGGGGGGGGGGGGGGEECEC>FDGGGGGGGGCGGDEFFGFGFFFF;>FFFGGGFFFBFAF<FFFF?9<BFAFFBF?F?>?:9>>9B<5#
@M05025:18:000000000-B3NL5:1:1101:14013:8730 1:N:0:CACTCA
CCACAAACTCCTACGGGAGGCAGCAGTAGGGAATCTTCCACAATGGACGAAAGTCTGATGGAGCAACGCCGCGTGAGTGAAGAAGGGTTTCGGCTCGTAAAGCTCTGTTGGTAGTGAAGAAAGATAGAGGTAGTAACTGGCCTTTATTTGACGGTAATTACTTAGAAAGTCACGGCCAACTACGTGCCAGCAGCCGCGGTAATACGTAGGTGGCAAGCGTTGTCCGGATTTATTGGGCGTAAAGCGAGTGCAGGCGGTTCAATAAGTCTGATGTGAAAGCCTTCGGCTCAACCGGAGAATG
+
CCCCGGGGGGGGGGGGGGGGGGGGGGGGGGGGGGGGGGGGGGGGGGGGGGGGGGGGGGGGGGGGGGGGGGGGGGGGGGGGGGGGGGGGGGGGGGGGGGGGGGGGGGGGGGGGGGGGGGGGGGGGGGGGGGGGGGGGGGGGGGGGGGGGGGGGGGGGGGGGGGGGGGGGGGGGGGGGGGGGGGGGGGGGGGGGGGGGGGGGGGGGGGGGGGFGGGGGGGGEGGGFFGG=EE9AFGGGGGGCDDFGGGGEFFFFFFFFF<9D=FGGGFFFFFFFFF4=B=<?B?BFFBF03<?<?F;397?2#
@M05025:18:000000000-B3NL5:1:1101:24863:8748 1:N:0:CACTCA
CCACAAACTCCTACGGGAGGCAGCAGTAGGGAATCTTCCACAATGGACGAAAGTCTGATGGAGCAACGCCGCGTGAGTGAAGAAGGGTTTCGGCTCGTAAAGCTCTGTTGGTAGTGAAGAAAGATAGAGGTAGTAACTGGCCTTTATTTGACGGTAATTACTTAGAAAGTCACGGCTAACTACGTGCCAGCAGCCGCGGTAATACGTAGGTGGCAAGCGTTGTCCGGATTTATTGGGCGTAAAGCGAGTGCAGGCGGTTCAATAAGTCTGATGTGAAAGCCTTCGGCGCAACCGGAGAATG
+
CCCCGGGGGGGGGGGGGGGGGGGGGGGGGGGGGGGGGGGGGGGGGGGGGGGGGGGGGGGGGGGGGGGGGGGEGEFEGGGGGGGGGGGFFGGGGFGGGGGGGGGGGGGFGGFGGGGGGGGGGGGGGGGGGGGGGGGGGGGGGGGGDFGGGG9DFGGGGGGG<FGGFGGGGGGGGDF8ECFGGGGGGCGGGGC?,8FGGEC8CEGGFF6FGGB<EGGGCGC:55AE?EE*1:EFGGFFGFD<DDDG*9>@>@CFGFBE:5()9477DFFF2?<B<@=479<(18<)44,(-12>FF0(263-#
@M05025:18:000000000-B3NL5:1:1101:25142:8806 1:N:0:CACTCA
CCACAAACTCCTACGGGAGGCAGCAGTAGGGAATCTTCCACAATGGACGAAAGTCTGATGGAGCAACGCCGCGTGAGTGAAGAAGGGTTTCGGCTCGTAAAGCTCTGTTGGTAGTGAAGAAAGATAGAGGTAGTAACTGGCCTTTATTTGACGGTAATTACCTAGAAAGTCACGGCTAACTACGTGCCAGCAGCCGCGGTAATACGTAGGTGGCAAGCGTTGTCCGGATTTATTGGGCGTAAAGCGAGTGCAGGCGGTTCAATAAGTCTGATGTGAAAGCCTTCGGCTCAACCGGAGAATG
+
CCCCGGGGGGGGGGGGGCGGGGGGGGGGFGGGGGGGGGGGGGGGGGGGGGGGGGGGGGGGGGGGGGGGGGGGGGGGGGGGGGGGGGGFGGGEGGGGGGGGGGGGGGGFGGGGGGGGGGGGGGGGGFFGGGGGGGGGGFGDGGGGGGGGGGGGGGFFGAFGGFGGGGGGGGFGGGGDGGFGGGGGGGGGFD8BFDGGGGGGGCGGGG9EGGGFFGGFFGGGGGGGGGGGCCEGGGGFGGGGGGFGGGGFFFGFG5>BFD1>FFFDG?8=AFFFDFF?FFA07:>FBBFF624(49039>:3#
@M05025:18:000000000-B3NL5:1:1101:28485:8844 1:N:0:CACTCA
CCACAAACTCCTACGGGAGGCAGCAGTGGGGAATATTGCACAATGGGCGAAAGCCTGATGCAGCGACGCCGCGTGAGGGATGACGGCCTTCGGGTTGTAAACCTCTTTCAGTAGGGAAGAAGCGAAAGTGACGGTACCTGCAGAAGAAGCGCCGGCTAACTACGTGCCAGCAGCCGCGGTAATACGTAGGGCGCAAGCGTTATCCGGATTTATTGGGCGTAAAGAGCTCGTAGGCGGGTTGTCGCGTCTGCCGTGAAAGTCCGAGGCTCAACCTCGGATCTGCGGTGGGTACGGGCAGACT
+
CCCCGGGGGGGGGGGGGGGGGGGGGGEGGGGGGGGGGGGGGGGGGGGGGGGGGGGGGGGGGGGGGGGGGGGGGGGGGGGGGGGGGGGGGGGGGGGGGGGGGGGGGGGGGGGGGGGGGGGGGGGGGGGGGGDFGGGGGGGGDFFGGGGGGGGGGGGGGGGGGGGGGGGDGGGEFGGGGGGGGGGGGGCGFGEFGGGGGGGGGGGGFEGEEG?EGFGGGGGGGGGGEGFGFEGGGGGGG3C3CDFGCD7B@FFFDEB>5=AFFFGGGD>F?@<F7:@EE3(4<DBFFBFFF>>3:BB;;<?1#
@M05025:18:000000000-B3NL5:1:1101:15281:8858 1:N:0:CACTCA
CCACAAACTCCTACGGGAGGCAGCAGTAGGGAATCTTCCACAATGGACGAAAGTCTGATGGAGCAACGCCGCGTGAGTGAAGAAGGGTTTCGGCTCGTAAAGCTCTGTTAGTAGTGAAGAAAGATAGAGGTAGTAACTGGCCTTTATTTGACGGTAATTACTTAGAAAGTCACGGCTAACTACGTGCCAGCAGCCGCGGTAATACGTAGGTGGCAAGCGTTGTCCGGATTTATTGGGCGTAAAGCGAGTGCAGGCGGTTCAATAAGTCTGATGTGAAAGCCTTCGGCTCAACCGGAGAATC
+
CCCCGGGGGGGGGGGGGGGGGGGGGGGGGGGGGGGGGGGGGGGGGGGGGGGGGFGGFGGGGGGGGGGGGGGGGGGGGGGGGGGGGGGGGGGGCFGGGGGGGGGGGGFFGGGGGGGGGGGGFGGGFGGGGGGGGGGGGGGGGGGGGGGDGGGGGGGGGGGGGGGGGFFGGFGGGGGGGGGDGGGGGGGGGGGGGGGGGGGGGGGGGGGFGGGGGGGGGGGGEGGDCGGGECGGGGGFDFDGDCFGGGGFFFGFGFE5:7(<FBDC7BFFFF>?FFFF?=A???<<6(9?BDDF?>;BFF:8#
@M05025:18:000000000-B3NL5:1:1101:23504:8863 1:N:0:CACTCA
CCACAAACTCCTACGGGAGGCAGCAGTAGGGAATCTTCCACAATGGGCGCAAGCCTGATGGAGCAACACCGCGTGAGTGAAGAAGGGTTTCGGCTCGTAAAGCTCTGTTGTTGGAGAAGAACGTGCGTGAGAGTAACTGTTCACGCAGTGACGGTATCCAACCAGAAAGTCACGGCTAACTACGTGCCAGCAGCCGCGGTAATACGTAGGTGGCAAGCGTTATCCGGATTTATTGGGCGTAAAGCGAGCGCAGGCGGTTGCTTAGGTCTGATGTGAAAGCCTTCGGCTTAACCGAAGAAGG
+
CCCCGGGGGGGGGGGGGGGGGGGGGGGGGGGGGGGGGGGGGGGGGGGGGGGGGGGGGGGGGGGGGGGGGGGGGGGGGGGGGGGGGGGGGGFGGGGGGGGGGGGGGGGGGGGGGGGGGGGGGGGGGGGGGGGGFGGGGGGFDFGGGGGGGGFGGGGGFFFFGGGGGDGGGGGGGGGGGGCGGGGGGGGGGGGGFGGGGGGGGDGGGGFGGGFGGGGGGGGGEEGGGGGEGGGFFDCDCFGGGGFFGGGFFEDFG>BEEDFFFFFGGF?F<F2=A??@4=<(:>B?FFF?BFFFFBB6;??7#
@M05025:18:000000000-B3NL5:1:1101:5020:8878 1:N:0:CACTCA
CCACAAACTCCTACGGGAGGCAGCAGTGGGGAATATTGCACAATGGGCGCAAGCCTGATGCAGCCATGCCGCGTGTATGAAGAAGGCCTTCGGGTTGTAAAGTACTTTCAGCGAGGAGGAAGGCATTGTGGTTAATAACCGCAGTGATTGACGTTACTCGCAGAAGAAGCACCGGCTAACTCCGTGCCAGCAGCCGCGGTAATACGGAGGGTGCAAGCGTTAATCGGAATTACTGGGCGTAAAGCGCACGCAGGCGGTCTGTCAAGTCGGATGTGAAATCCCCGGGCTCAACCTGGGAACG
+
CCCCGGGGGGGGGGGGGGGGGGGGDGFGGGGEGGGGGGGGGGGGGGGGGGGGGGGGGGGGGGGFGGGGGGGGGGGGGGGGGGGGGGGGGGGGGGGGGGGGGFFGGGGGGGGGGGGGGGGGGGGGGGGGGGGGGGGGGGGCFGFGGGGGGGGGGGFGGGFEGGGGGGGGGGGGGGGGGGGGGGGGGGGGFGGGGGGGGGGGGGGGGGC5CGGGGGGFGGCAEGGGGGGCEGGGGGGFGGGGGGGGCDDD>BDFGFFFFEBBFF?FG?868B9B>?@4@FD>2>?99>93127?B?::<123#
@M05025:18:000000000-B3NL5:1:1101:15398:8879 1:N:0:CACTCA
CCACAAACTCCTACGGGAGGCAGCAGTAGGGAATCTTCCACAATGGGCGCAAGCCTGATGGAGCAACACCGCGTGAGTGAAGAAGGGTTTCGGCTCGTAAAGCCCTGTTGTTGGAGAAGAACGTGCGTGAGAGTAACTGTTCACGCAGTGACGGTATCCAACCAGAAAGTCACGGCTAACTACGTGCCAGCAGCCGCGGTAATACGTAGGTGGCAAGCGTTATCCGGATTTATTGGGCGTAAAGCGAGCGCAGGCGGTTACTTAGGTCTGATGTGAAAGCCTTCGGCTTAACCGAAGAAGA
+
CCCCGGGGGGGGGGGGGGGGGGGGGGGGGGGGGGGGGGGGGGGGGGGGGGGGGGGGGGGGGGGGGGGGGGGGGGGGGGGGGGGGGGGGGGGGGGFGGGGGGGGGGGGGGGGGGGGGGGGGGGGGGGGGGGGGGGGGGGGGFGGGGGGGGGGGGGGGGGGGGGGGGGGGGGGGGGGGGGGGGGGGGGGGGGGGGGGGGGGEGGGGGGFFGGGGGGGGGGGGGGGGGGGGEEGGCCFGGGD9<DGGGGGFFFGFGFFFFBFFFFDGFFFFFFFFFFFFFFFF?FBFFFFFFFFFAFF>;??0#
@M05025:18:000000000-B3NL5:1:1101:17181:8882 1:N:0:CACTCA
CCACAAACTCCTACGGGAGGCAGCAGTAGGGAATCTTCCACAATGGACGAAAGTCTGATGGAGCAACGCCGCGTGAGTGAAGAAGGGTTTCGGCTCGTAAAGCTCTGTTGGTAGTGAAGAAAGATAGAGGTAGTAACTGGCCTTTATTTGACGGTAATTACTTAGAAAGTCACGGCTAACTACGTGCCAGCAGCCGCGGTAATACGTAGGTGGCAAGCGTTGTCCGGATTTATTGGGCGTAAAGCGAGTGCAGGCGGTTCAATAAGTCTGATGTGAAAGCCTTCGGCTCAACCGGAGAATT
+
CCCCGGGGGGGGGGGGGGGGGGGGGGGGGGGGGGGGGGGGGGGGGGGGGGGGGGGGGGGGGGGGGGGGGGGGGDGGGGGGGGGGGGGGGGGGGGGGGGGGGGGGGGGGGGGGGGGGGGGGFGGGGGGGGGGGGGGGGGFFGGGGGGGGDFGGGGGGGGGGGGGGGGGGGGGGGGGGGGGGGGG>DFGGGGGGDFGGGGGGGGGGGGGGF=,>AEFFFGC:CCC7EGGEEECEGFGF<CGC<CDFGGDF@FDFGFEDB<0:FFFFC496<F9FFF4BFFABBFA>?<0,,32::62(4682#
@M05025:18:000000000-B3NL5:1:1101:4660:8909 1:N:0:CACTCA
CCACAAACTCCTACGGGAGGCAGCAGTAGGGAATCTTCCACAATGGACGCAAGTCTGATGGAGCAACGCCGCGTGAGTGAAGAAGGGTTTCGGCTCGTAAAGCTCTGTTGGTAGTGAAGAAAGATAGAGGTAGTAACTGGCCTTTATTTGACGGTAATTACCTAGAAAGTCACGGCTAACTACGTGCCAGCAGCCGCGGTAATACGTAGGTGGCAAGCGTTGTCCGGATTTATTGGGCGTAAAGCGAGTGCAGGCGGTTCAATAAGTCTGATGTGAAAGCCTTCGGCTCAACCGGAGAATC
+
CCCCGGGGGGGGGGGGGGGGGGGGGGGGGGGGGGGGGGGGGGGGGGGGGGGGGGGGGGGGGGGGGGGGGGGGGGGGGGGGGGGGGGGGGGGGGGGGGGGGGGGGGGGGGGGGGGGGGGGGGGGGGGGGGGGGGGGGGGGGGGGGGGGGGGGGGGGGGGGGGGGGGGGGGGGGGGGGGGGGGGGGGGFGGGGGGGGGGGGGGGGGGGGGGGGGGGGGGGGGGGGGGGGGGGGGGGGGGGGGGGGDGGGFFFGFGFEFF59E?BGGFFBF>FFFFFFFFFFFF>BB0:B?BFB?FFFFFB?3#
@M05025:18:000000000-B3NL5:1:1101:21827:8917 1:N:0:CACTCA
CCACAAACTCCTACGGGAGGCAGCAGTAGGGAATCTTCCACAATGGGCGAAAGCCTGATGGAGCAACGCCGCGTGAGTGAAGAAGGTTTTCGGATCGTAAAGCTCTGTTGTTGGTGAAGAAGGATAGAGGTAGTAACTGGCCCCTATTTGACGGTAATCAACCAGAAAGTCACGGCTAACTACGTGCCAGCAGCCGCGGTAATACGTAGGTGGCAAGCGTTGTCCGGATTTATTGGGCGTAAAGCGAGCGCAGGCGGAAAGATAAGTCTGATGTGAAAGCCCCCGGCTTAACCGAGGAATG
+
CCCCGGGGGGGGGGGGGGGGGGGGGGGGGGGGGGGGGGGGGGGGGGGGGGGGGGGGGGGGGGGGGGGGGGGGGGGGGGGGGGGGGGFGGGGGGGGGGGGGGGGGGGGGGGGGGGGGFFGGGGGGGGGGGGFGGGGGGGGGGGGGGGGGGGGGGGGGGGGGGGGGGGGGGGGGGGGGGGGGGGGGGGGGGGGGGGGGGGGGGGGGGGGGGGGGGGGGGGGGGGGGGGGGEGFFGGGGGGGGGGGGFDGEFFGFGFFFFFFFFFGGGFFFFFFFFFFFFFF?0:?FFFFFF:BFFFFFF;F2#
@M05025:18:000000000-B3NL5:1:1101:13255:8919 1:N:0:CACTCA
CCACAAACTCCTACGGGAGGCAGCAGTAGGGAATCTTCCACAATGGACGAAAGTCTGATGGAGCAACGCCGCGTGAGTGAAGAAGGGTTTCGGCTCGTAAAGCTCTGTTGGTAGTGAAGAAAGATAGAGGTAGTAACTGGCCTTTATTTGACGGTAATTACTTAGAAAGTCACGGCTAACTACGTGCCAGCAGCCGCGGTAATACGTAGGTGGCAAGCGTTGTCCGGATTTATTGGGCGTAAAGCGAGTGCAGGCGGTTCAATAAGTCTGATGTGAAAGCCTTCGGCTCAACCGGAGAATG
+
CCCCGGGGGGGGGGGGGGGGGGGGGGFGGGGGGGGGGGGGGGGGGGGGGGGGGGGGGGGGGGGGGGGGGGGGGGGGGGGGGGGGGGGGGGGGGGGGGGGGGGGGGFFGGGGGGGGGGGGGGGGGGGGGGGGGGFFDFGGGGGGGGGGGGGGGGGGGGGGGGGGGGGGGGGGGGGGGGGGGGGGDGGGGGGGGGGCGGGGGGGGGGGGGGGGGGGGGGGGGDGGGCEGEGDCFGGGGFCDCDDGFGDCEFFGFGFFFFE1@FFGGFFFFFFFFFFFFFFF??BF<??FB?<?7?BFF>>F7#
@M05025:18:000000000-B3NL5:1:1101:27639:8932 1:N:0:CACTCA
CCACAAACTCCTACGGGAGGCAGTAGTGGGGAATATTGCACAATGGGCGAAAGCCTGATGCAGCGACGCCGCGTGAGGGATGACGGCCTTCGGGTTGTAAACCTCTTTCAGTAGGGAAGAAGCGAAAGTGACGGTACCTGCAGAAGAAGCGCCGGCTAACTACGTGCCAGCAGCCGCGGTAATACGTAGGGCGCAAGCGTTATCCGGATTTATTGGGCGTAAAGAGCTCGTAGGCGGTTTGTCGCGTCTGCCGTGAAAGTCCGAGGCTCAACCTCGGATCTGCGGTGGGTACGGGCAGACC
+
CCCCGGGGGGGGGGGGGGGGGGGGFGDGFGGGGGGGGGGGGGGGGGGGGGGGGGGGGFGGGGGGGGGGGGGGGGGGGGGGGGGGGGGGGGGGGGGGGGFFFGGGGGGGGGGGGFFGGGGGGGGGEGEGFG,EEGGGGGGGGGGGGGGCFFGGGGGGGGGGGGGGGGGGGFGGGFFGGDEE@EGGGGBFFGGGGGG>EGGGDGC@CE=CC=G@FGG6CCEGGGGGGGGGGGGGGG6CD/7DGGGG3>D>)<FFD)<5@BDFFFCDCDBF<@?F?FF3:>:BBAFF9(919BFFFFFB01-,#
@M05025:18:000000000-B3NL5:1:1101:20161:8934 1:N:0:CACTCA
CCACAAACTCCTACGGGAGGCAGCAGTAGGGAATCTTCCACAATGGACGCAAGTCTGATGGAGCAACGCCGCGTGAGTGAAGAAGGGTTTCGGCTCGTAAAGCTCTGTTGGTAGTGAAGAAAGATAGAGGTAGTAACTGGCCTTTATTTGACGGTAATTACCTAGAAAGTCACGGCTAACTACGTGCCAGCAGCCGCGGTAATACGTAGGTGGCAAGCGTTGTCCGGATTTATTGGGCGTAAAGCGAGTGCAGGCGGTTCAATAAGTCTGATGTGAAAGCCTTCGGCTCAACCGGAGAATG
+
CCCCGGGGGGGGGGGGG;FEGGGGGGGGGFEDEFFGGFGGGGGGGGGGGGGGEGGGGCGGEFGGGGGGGGGG>FEGGFGGFGDFGGGGGGGGGGGGGEFGDEG?EEGGGGGGFCGGGAFAAFFEEEFFGGGGFFFEFGGGGGFE<C?FFCD;37@:FDFGFFCCDCGFGGGGFFE7EGGGGGF5D@CFCFFD,8DCCGDEDEGFGGGGGGA@EC897=EGGGGGFEG5:=CCFGGGD47)9CFFF7*<7>:9C4<5@.3>/4:7*9@FB4.6A?8F=B<0(,82<?>FF?F:399B091)#
@M05025:18:000000000-B3NL5:1:1101:22465:8945 1:N:0:CACTCA
CCACAAACTCCTACGGGAGGCAGCAGTGGGGAATATTGCACAATGGGGGAAACCCTGATGCAGCAACGCCGCGTGAGTGAAGAAGGTTTTCGGATTGTAAAGCTCTGTTAGCAGGGAAGAGGAAGGACGGTACCTGCAGAGGAAGCCACGGCTAACTACGTGCCAGCAGCCGCGGTAATACGTAGGTGGCAAGCGTTGTTCGGAATAACTGGGCGTAAAGGATGCGTAGGCGGTTAAACAAGTTATATGTTAAATATATAGGCTTAACCTGTAGAAAGCATATAAAACTGTTTAACTAGAA
+
CCCCGGGGGGGGGGGGGGGGGGGGGGGGGGGGGGGGGGGGGGGGGGGGGGGGGGGGGGGGGGGGGGGGGGGGGFGGGGGGGGGGGGGGGGGGGGGGGGGGGGGGGGGGGGGGGGGGGGGGGGGGGGGGGGGGGGGGGGGGGGGGGGGGGGGGGGGGGGGGGGGGGGGGGGGGGGGGGGGGGGGGGGGGGGGGGGGGGGGGGGGGGGGGGGGGGGGCGEGGGGGGGGGGCEGGGDGGGFFGDFGGGGFFFFGFGFFFFFFF7?FFGFFFFFFFDFFFFFBBBFFBBD><B>DFFFFFA>2)#
@M05025:18:000000000-B3NL5:1:1101:21333:8947 1:N:0:CACTCA
CCACAAACTCCTACGGGAGGCAGCAGTGAGGAATATTGGTCAATGGGCGGGAGCCTGAACCAGCCAAGTCGCGTGAGGGATGACGGCCCTATGGGTTGTAAACCTCTTTTGCCGGGGAGCAAAGTGCCGCACGTGTGCGGTTTGGAGAGTACCCGGAGAAAAAGCATCGGCTAACTCCGTGCCAGCAGCCGCGGTAATACGGAGGATGCGAGCGTTATCCGGATTTATTGGGTTTAAAGGGTGCGTAGGCGGACGCTTAAGTCAGCGGTAAAATTGCGGGGCTCAACCTCGTCGAGCCGTA
+
CCCCGGGGGGGGGGGGGGGGGGGGGGGGGGGGGGGGGGGGGGGGGGGGGGGGGGGGGGGGGGGGGGGGGGGGGGGGGGGGGGGGGGGGGGGGGGGGGGGGGGGGGGGGGGGGGGGGGGGGGGGGGGGGGGGGG@CFEGFGGGGGGFGFGGGGGGGGGGGGGGGGGGGGGGGGGFFGGGGGGGGFGGGGGGGGGGGGGGGGGGGGGGGGGGGGGGCEEFGGGGCCCEFGCFGGDG*7FFGGGGGGG7C@EFGFDEFBB>?FFBFGGFEF<@?FAFFFFFFFFF08<2:BFFB68>BB?>B2#
@M05025:18:000000000-B3NL5:1:1101:14171:8974 1:N:0:CACTCA
CCACAAACTCCTACGGGAGGCAGCAGTAGGGAATCTTCCACAATGGACGCAAGTCTGATGGAGCAACGCCGCGTGAGTGAAGAAGGGTTTCGGCTCGTAAAGCTCTGTTGGTAGTGAAGAAAGATAGAGGTAGTAACTGGCCTTTATTTGACGGTAATTACCTAGAAAGTCACGGCTAACTACGTGCCAGCAGCCGCGGTAATACGTAGGTGGCAAGCGTTGTCCGGATTTATTGGGCGTAAAGCGAGTGCAGGCGGTTCAATAAGTCTGATGTGAAAGCCTTCGGCTCAACCGGAGAATA
+
CCCCGGGGGGGGGGGGGGGGGGGGGGGGGGGGGGGGGGGGGGGGGGGGGGGGGGGGGGGGGGGGGGGGGGGGGGGGGGGGGGGGGGGGGGGGGGGGGGGGGGGGGGGGGGGGGGGGGGGGGGGGGGGGGGGGGGGGGGGGGGGGGGGGGGGGGGGGGGGGGGGGGGGGGGGGGGGGGCGGGGGGGGGGGGGGGGGGGGGGGGGGGGGGGGGEGGGGGGGGEGGGGGGGGCFGGGGGGGGGGGGGGGGDEFGFGFFFF59DFFGGFFFFFFFFFFFFFFFFB>FF?B91?F<?F;B6;1:8#
@M05025:18:000000000-B3NL5:1:1101:23439:9034 1:N:0:CACTCA
CCACAAACTCCTACGGGAGGCAGCAGTAGGGAATCTTCCACAATGGACGCAAGTCTGATGGAGCAACGCCGCGTGAGTGAAGAAGGGTTTCGGCTCGTAAAGCTCTGTTGGTAGTGAAGAAAGATAGAGGTAGTAACTGGCCTTTATTTGACGGTAATTACCTAGAAAGTCACGGCTAACTACGTGCCAGCAGCCGCGGTAATACGTAGGTGGCAAGCGTTGTCCGGATTTATTGGGCGTAAAGCGAGGGCAGGCGGTTCAGTAAGTCTGATGTGAAAGCCTTCGGCTCAACCGGAGAATG
+
CCCCGGGGGGGGGGGGGGGGGGGGGGGGGGGGGGGGGGGGGGGGGGGGGGGGGFGGGGGGGGGGGGGGGGGGGFGGGGGGGGGGGGGGGGGGGGGGGGGGGGGGGGGEFFGFFFFGGGGGGGGFGGFGGGFGGGGGG9FEFFFGGGGGGGGGGGEGGGGGGGGGGGGGGGGFGGGGGEFGGGGGGGGGCFEGGGGGGEGGGGGGFGGDFG9EFFG?=*:=:*=FGEGC=CCCFCDDGFGDDDCDCG55)7<>DBBBDEF:797?C4=/49<4:0=F?66872))4<(2622:010(-7()#
@M05025:18:000000000-B3NL5:1:1101:14504:9038 1:N:0:CACTCA
CCACAAACTCCTACGGGAGGCAGCAGTAGGGAATCTTCCACAATGGGCGCAAGCCTGATGGAGCAACACCGCGTGAGTGAAGAAGGGTTTCGGCTCGTAAAGCTCTGTTGTTGGAGAAGAACGTGCGTGAGAGTAACTGTTCACGCAGTGACGGTATCCAACCAGAAAGTCACGGCTAACTACGTGCCAGCAGCCGCGGTAATACGTAGGTGGCAAGCGTTATCCGGATTTATTGGGCGTAAAGCGAGCGCAGGCGGTTGCTTAGGTCTGATGTGAAAGCCTTCGGCTTAACCGAAGAAGG
+
CCCCGGGGGGGGGGGGGGGGGGGGGGGGGGGGGGGGGGGGGGGGGGGGGGGGGGGGGGGGGGGGGGGGGGGGGGGGGGGGGGGGGGGGGGGGGGGGGGGGGGGGGGGGGGGGGGGGGGGGGGGGGGGFGGGGGGGGGGGGGGGGGGGGGGGGGGGGGGGGGGGGGGGGGGGGGGGGGGGGGFGGGGGGGGGGGGGGGGGGGGGGGGFFGGGGGGGGGGGGGGGGGGEGEGFGGGGGGGGGGDGGGGGFFF<BGEEFDB6>FFGGGFFFAFABBFFFFFFFFFAD?BFF>:9<A>>(9:?2#
@M05025:18:000000000-B3NL5:1:1101:6306:9084 1:N:0:CACTCA
CCACAAACTCCTACGGGAGGCAGCAGTAGGGAATCTTCCACAATGGACGAAACCCTGATGCAGCAACGCCGCGTGAGTGAAGAAGGTTTTCGGATTGTAAAGCTCTGTTAGCAGGGAAGAGGAAGGACGGTACCTGCAGAGGAAGCCACGGCTAACTACGTGCCAGCAGCCGCGGTAATACGTAGGTGGCAAGCGTTGTTCGGAATAACTGGGCGTAAAGGATGCGTAGGCGGTTAAACAAGTTATATGTTAAATATATAGGCTTAACCTGTAGAAAGCATATAAAACTGTTTAACTAGAG
+
CCCCGGGGGGGGGGGGGGGGGGGGGGGGGGGGGGGGGGGGGGGGGGGGGGGGGGGGGGGGGGGGGGGGGGGGGGGGGGGGGGGGGGGGGGGGGGGGGGGGGGGGGGGGGGGGGGGGGGGGGGGGGGGGGGGGGGGGGGGGGGGGGGGGGGGGGGGGGGGGGGGGGGGGGGGGGGGGGGGFGGFGGGGGGGGGGGGGGGGGGGGGGGGGGGGGGGGEGGFGGGGGGGGGGGGGGDDDDFFFFGGGGGGFFFGFGFFFFFFFFFDGGFF?AF?B>FFFFFBFFAAA<<<B?<DAFFFFFFF9#
@M05025:18:000000000-B3NL5:1:1101:9709:9086 1:N:0:CACTCA
CCACAAACTCCTACGGGAGGCAGCAGTGGGGAATATTGGACAATGGGCGCAAGCCTGATCCAGCCATACCGCGTGGGTGAAGAAGGCCTTCGGGTTGTAAAGCCCTTTTGTTGGGAAAGAAATCCAGCCGGCTAATACCTGGTTGGGATGACGGTACCCAAAGAATAAGCACCGGCTAACTTCGTGCCAGCAGCCGCGGTAATACGAAGGGTGCAAGCGTTACTCGGAATTACTGGGCGTAAAGCGTGCGTAGGTGGTCGTTTAAGTCCGTTGTGAAAGCCCTGGGCTCAACCTGGGAACG
+
CCCCGGGGGGGGGGGGGGGGGGGGGGFGGGGGGGGGGGGGGGGGGGGGGGGGGGGGGGFGGGGGGGGGGGGGGGGGGGGGGGGGGGGGGGGGGGGGGGGGGGGGGGGGGGGGGGGFFFGGGGGGGGGGGGGGGGGGGGGGGGGGGGGGGGGGGGGGGCFGGGGGGGGGGGGGGG>EGDGFGGGGGGGGGGGGGGGGGGGGGGGGFFF=BCEFGGGGGFGGGDGGGGGGGGGGGGFGGGGGGGGGGGGFFFG>CEFFFF?FFDDGCFFFFF?FF>DFFFBFFB?FFFFF??>BB>(68::1#
@M05025:18:000000000-B3NL5:1:1101:3687:9096 1:N:0:CACTCA
CCACAAACTCCTACGGGAGGCAGCAGTGGGGAATATTGGACAATGGGCGCAAGCCTGATCCAGCCATACCGCGTGGGTGAAGAAGGCCTTCGGGTTGTAAAGCCCTTTTGTTGGGAAAGAAATCCAGCTGGCTAATACCCGGTTGGGATGACGGTACCCAAAGAATAAGCACCGGCTAACTTCGTGCCAGCAGCCGCGGTAATACGAAGGGTGCAAGCGTTACTCGGAATTACTGGGCGTAAAGCGTGCGTAGGTGGTCGTTTAAGTCCGTTGTGAAAGCCCTGGGCTCAACCTGGGAACG
+
CCCCGGGGGGGGGGGGGGGGGGGGGGGGGGGGGGGGGGGGGGGGGGGGGGGGGGGGGGFGGGGGGGGGGGGGGGGGGGGGGGGGGGGGGGGGGGGGGGGGGGGGGGGGGGGGGGGGGGGGGGGGGGGGGGGGFGGGGGGGGGFGGGGGGGGGGGGGGGGGGGGGGGGGGGGGGGGGGGGGGGGGGGGGGGGGGGGGGGGGGGGGGGGGGGGGGGGGGGGGGGGGGGGGGGGGGGG4CGGGGGGGGGGFFFGFGDFFFFFFFFC<FFFFAFFFFFFF47<<:?FFFFF7?FFFB?FF<?B2#
@M05025:18:000000000-B3NL5:1:1101:19618:9137 1:N:0:CACTCA
CCACAAACTCCTACGGGAGGCAGCAGTAGGGAATCTTCCACAATGGACGCAAGTCTGATGGAGCAACGCCGCGTGAGTGAAGAAGGGTTTCGGCTCGTAAAGCTCTGTTGGTAGTGAAGAAAGATAGAGGTAGTAACTGGCCTTTATTTGACGGTAATTACCTAGAAAGTCACGGCTAACTACGTGCCAGCAGCCGCGGTAATACGTAGGTGGCAAGCGTTGTCCGGATTTATTGGGCGTGAAGCGAGTGCAGGCGGTTCAATAAGTCTGACGTGAAAGCCTTCGGCTCAACCGGAGAATT
+
CCCCGGGGGGGGGGGGGGGGGGGGGGGGGGGGGGGGGGGGGGGGGGGGGGGGGGGGGGGGGGGGGGGGGGGGGGGGGGGFGGGGGGGGGGGGGGGGGGGGGGGGGGGGFGGGGGGFGGGGGGGGGGGGGGGGGFGGGGGGGFGGGGGGGGGGGGGGDFGGGFGGGGGGGGFGGGGGGGGGGGGGGGG7AFDGEC:CEGGGGGGGGGCCGGGGFGGCGFGGEEGGFEE5E*=@DGGFGGCCDDDCFDC>BFF4CFEEE)45BFFGC9@B)84=:BDF@F<7(428?BFFFB<?BBFF>F?2#
@M05025:18:000000000-B3NL5:1:1101:6357:9166 1:N:0:CACTCA
CCACAAACTCCTACGGGAGGCAGCAGTGAGGAATATTGGTCAATGGCCGCAGGGCTGAACCAGCCAAGTCGCGTGAGGGATGACGGTCCTATGGATTGTAAACCTCTTTTGTCAGGGAGCAAAGGGCGCCACGTGTGGCGCTTTGCGAGTACCTGAAGAAAAAGCACCGGCTAACTCCGTGCCAGCAGCCGCGGTAATACGGAGGATGCGAGCGTTATCCGGATTTATTGGGTTTAAGGGGTGCGCAGGCGGAATGTCAAGTCAGCGGTAAAATTTCGGGGCTCAACCCCGTCGTGCCGTT
+
CCCCGGGGGGGGGGGGGGGGGGGGGGGGGGGGGGGGGGGGGGGGGGGGGGGGGGGGGGGGGGGGGGGGGGGGGGGGGGGGGGGGGGGGGGGGGGGGGGGGGGGGGGGGGGGGGGGGGGGGGGGGGGGGGGGGGGGGGGGGGGGGGGGGGGGFGGGGGGGGGGGGGGGGGGGGDGGGGGGGGGGGGGGGGGGGGGGGGGGGGGGGGGGGGGGGGGGGGGGGGGDEGGGGGGGD9*>DGGGGGGGCGGGBDFGFDDF?=FFF?@>7D6BE?>?BAFFFFFFFFFBBBFBB?BBBFFF?:<B(#
@M05025:18:000000000-B3NL5:1:1101:26962:9167 1:N:0:CACTCA
CCACAAACTCCTACGGGAGGCAGCAGTAGGGAATCTTCCACAATGGACGCAAGTCTGATGGAGCAACGCCGCGTGAGTGAAGAAGGGTTTCGGCTCGTAAAGCTCTGTTGGTAGTGAAGAAAGATAGAGGTAGTAACTGGCCTTTATTTGACGGTAATTACCTAGAAAGTCACGGCTAACTACGTGCCAGCAGCCGCGGTAATACGTAGGTGGCAAGCGTTGTCCGGATTTATTGGGCGTAAAGCGAGTGCAGGCGGTGCAATAAGTCTGATGGGAAAGCCTTCGGCTCAACCGGAGAATG
+
CCCCGGGGGGGGGFGGGGGGGEGDGGGGGGGFGGGGGGGGGGGGGGGGGGGGGFEGGGGGGGGGGGGGDCGGGGGGGGGGFGGGGGGEGGGGGGGGGGFGGGGEFGGFFGGC?F,BEDFFGFGCEGGGGGGCGGGGDFGGGGFGFFCAFGGGGDFGEGGG9FFFGGCFGCCFGGGEGGBFGGGGGFDF9EGFGGEBC:EGGGGGGGGGDEF9C7EFCGGEEGG9C:C=:C9CFF7>9FDDDDC7:D*>>F>=CFFFD5(866>7:F@F<=BF9*)7<)8??08<??614<<::BFFFF:<#
@M05025:18:000000000-B3NL5:1:1101:28520:9171 1:N:0:CACTCA
CCACAAACTCCTACGGGAGGCAGCAGTAGGGAATCTTCCACAATGGACGAAAGTCTGATGGAGCAACGCCGCGTGAGTGAAGAAGGGTTTCGGCTCGTAAAGCTCTGTTGGTAGTGAAGAAAGATAGAGGTAGTAACTGGCCTTTATTTGACGGTAATTACTTAGAAAGTCACGGCTAACTACGTGCCAGCAGCCGCGGTAATACGTAGGTGGCAAGAGTTGTCCGGATTTATTGGGCGTAAAGCGAGTGCAGGCGGTTCAATAAGTCTGATGTGAAAGCCTTCGGCTCAACCGGAGAATG
+
BCCCFFGGEG<FFFE@7CGGGGGGGGFFC<FFFGGGFGGGGGGGD<FFGGD,@FGGGFGGGGGGCEFGDGFGCBFEEFFGFFEGDGGGFGGGGGGGF@BF@FFFGDBBED8CE95FF5BBC8<,B9EDG8FGCGGFEF9BFDGGGGGDE,AFFE>::FCEGGGFDDDB,@9;CGFGEGFFFG88F7:DFFDCCF5CGGDGGGGGD5A:2=C:*6@9>**2=2A?7:55*=++3@+2745/9DFCGDD:@:*8?>@:).(.*0C*:/19:*464@*=4*67(55<<:6<(.<7:0336;:)#
@M05025:18:000000000-B3NL5:1:1101:7846:9171 1:N:0:CACTCA
CCACAAACTCCTACGGGAGGCAGCAGTAGGGAATCTTCCACAATGGGCGAAAGCCTGATGGAGCAACGCCGCGTGGGTGAAGAAGGTCTTCGGATCGTAAAACCCTGTTGTTAGAGAAGAAAGTGCGTGAGAGTAACTGTTCACGTTTCGACGGTATCTAACCAGAAAGCCACGGCTAACTACGTGCCAGCAGCCGCGGTAATACGTAGGTAGCAAGCGTTATCCGGATTTATTGGGCGTAAAGGGAACGCAGCCGGTCTCTTAAGTCTGATGCGAAAGCCTTCGGCTTAACCGGAGTAGG
+
CCCCE<FFGGFF<FCFE@@@C@B@<F@DF9@<66CFAEEEFGGAFCGGGEGGGFEGCGGCFCCEFGF+F@FGD>7FC>FFFFEF<EC5,C@==F=>CFGEFG<4F=FFEFEE9F95EA=?EEGGGGGGEFGC><??F<AFF??F<>=@FEGCFGGB+=CCFGGG:7@<<D7:FFGG7:8DGGGG,2>CC?FC8EG8E8*3:;71+=0AFG@@6CEGGFDE=C59?EC5>59:FFGGF43977<>:<C))75:C).7>)4)*/**:/1/6*)=)=@3BD9:72))4((-()).5;9((-4<#
@M05025:18:000000000-B3NL5:1:1101:28245:9175 1:N:0:CACTCA
CCACAAACTCCTACGGGAGGCAGCAGTGGGGAATATTGCACAATGGGGGAAACCCTGATGCAGCAACGCCGCGTGAGTGAAGAAGGTTTTCGGATTGTAAAGCTCTGTTAGCAGGGAAGAGGAAGGACGGTACCTGCAGAGGAAGCCACGGCTAACTACGTGCCAGCAGCCGCGGTAATACGTAGGTGGCAAGCGTTGTTCGGAATAACTGGGCGTAAAGGATGCGTAGGCGGTTAAACAAGTTATATGTTAAATATATAGGCTTAACCTGTAGAAAGCATATAAAACGGTTTAACTAGAT
+
CCCCGGGF<<CFCGEFCGGGCGGDFGEFDEGCFFFFG<9<EFFDEF?FGGGGGGEFGCFGGGGGGGGG@FFGDGGF7FFGFGGGGG,5C7FFECFDGGGGGF9FAF9,EE?FGGFGG=@FBFGGFGGEF:FDFGGGCGBGD@=>DGCAFEEEGGG:@@FE:FG7FFFFGF7FGE7*=:;CCEB9C7,7=FCGGGGE*:EFGGDGGGG?9FFEDFE5CEGGCCG67EGGGGFC)/>3C7CF*>77CGFFFFCBGF?F=@FB86C4FFF=)8:FFFBFFF0:A2-.:24<(,-4<?ADAA7-#
@M05025:18:000000000-B3NL5:1:1101:25229:9221 1:N:0:CACTCA
CCACAAACTCCTACGGGAGGCAGCAGTAGGGAATCTTCCACAATGGGCGCAAGCCTGATGGAGCAACACCGCGTGAGTGAAGAAGGGTTTCGGCTCGTAAAGCCCTGTTGTTGGAGAAGAACGTGCGTGAGAGTAACTGTTCACGCAGTGACGGTATCCAACCAGAAAGTCACGGCTAACTACGTGCCAGCAGCCGCGGTAATAAGTAGGTGGCAAGCGTTATCCGGATTTATTGGGCGTAAAGCGAGCGCAGGCGGTTACTTAGGTCTGATGTGAAAGCCTTAGGCTTAACGGAAGAAGG
+
CCCCGGDEGFGFGCFGGBFEGGGCFFGGGGGGFCCGFG@EDFFGGGGFCCEFGGCFC8CFEFGGGGAEEECEGCFDFCFF<FFCGGEEFGDGGGFGGCGGGFC,ABEAFGGGGGGGGGFGFAFGGFFCG:BFEADFD,FFCDFFFGC:6=AFGCFGGFFF?@FC7FFEEGGGGGD88CFGCC:CGGGFF88DF6,:*=B:E*+1+5><;C++5*<2:*221=79C>7*:5<9D*;47*9/1>*2*1/77@3DCB>B@>0>)*0*:6@*.))/)88@F*.20:-).,(,.4.4(,3?;?((#
@M05025:18:000000000-B3NL5:1:1101:6523:9231 1:N:0:CACTCA
CCACAAACTCCTACGGGAGGCAGCAGTAGGGAATCTTCCACAATGGACGCAAGTCTGATGGAGCAACGCCGCGTGAGTGAAGAAGGGTTTCGGCTCGTAAAGCTCTGTTGGTAGTGAAGAAAGATAGAGGTAGTAACTGGCCTTTATTTGACGGTAATTACCTAGAAAGTCACGGCTAACTACGTGCCAGCAGCCGCGGTAATACGTAGGTGGCAAGCGTTGTCCGGATTTATTGGGCGTAAAGCGAGTGCAGGCGGGTCAATAAGTCTGATGTGAAAGCCTTCGGCTCAACCGGAGAATG
+
CCCCGGGGGGGGGGGGGGGGGGGGGGGGGGGGGGGGGGGGGGGGGGGGGGGGGGGGGGGGGGGGGGGGGGGGGGGGGGGGGGGFGGGGGGGGGGGGGGGGGGGGGGGGGGGGGGGGGGGGGGGGGFGFGGGGGGGGGGGGGGGGGFFGGGGGGGDGGGGGFFGFGGGGGGGGGGDDGGGGGGGGGGFGGGGGFCGEEGGGGGGBFGGGCEFGGGGGGFGGGGCCEEEC5CCGGGGGDF77<C<C=DGEBFGF7@EFD)9B>@DCF?=7:FDFAFFFF@AF0:A280422<7?BFF6;BB7#
@M05025:18:000000000-B3NL5:1:1101:20378:9251 1:N:0:CACTCA
CCACAAACTCCTACGGGAGGCAGCAGTAGGGAATCTTCCACAATGGACGAAAGTCTGATGGAGCAACGCCGCGTGAGTGAAGAAGGGTTTCGGCTCGTAAAGCTCTGTTGGTAGTGAAGAAAGATAGAGGTAGTAACTGGCCTTTATTTGACGGTAATTACTTAGAAAGTCACGGCTAACTACGTGCCAGCAGCCGCGGTAATACGTAGGTGGCAAGCGTTGTCCGGATTTATTGGGCGTAAAGCGAGTGCAGGCGGTTCAATAAGTCTGATGTGAAAGCCTTCGGCTCAACCGGAGAATG
+
CCCCGGGGGGGGGGGGGGGGGGGGGGGGGGGGGGGGGGGGGGGGGGGGGGGGGGGGGGGGGGGGGGGGGGGGGGGGGGGGGGGGGGGGGGGGGGGGGGGGGGGGGGGGGGGGGGFGGGGGGGGGGGGGGGFGGGGGGGGGGGGGGGGGGGGGGGGGGGGGGGGGGGGGGGGGGGGGGGGGGGGGGGGGGGGGGGGGGGGGGGGGGGGGGGGGGGGCFFCCEGGGGGG=EG??CGGFGC59CDFGGGDD)7>BGFFDF57>=@>>F?=B<B:=>@FFF?A???A<B?9?F<??B0;6>97)#
@M05025:18:000000000-B3NL5:1:1101:6548:9268 1:N:0:CACTCA
CCACAAACTCCTACGGGAGGCAGCAGTGGGGAATATTGGACAATGGGCGCAAGCCTGATCCAGCCATACCGCGTGGGTGAAGAAGGCCTTCGGGTTGTAAAGCCCTTTTGTTGGGAAAGAAATCCAGCCGGCTAATACCTGGTTGGGATGACGGTACCCAAAGAATAAGCACCGGCTAACTTCGTGCCAGCAGCCGCGGTAATACGAAGGGTGCAAGCGTTACTCGGAATTACTGGGCGTAAAGCGTGCGTAGGTGGTCGTTTAAGTCCGTCGTGAAAGCCCTGGGCTCAAGCTGGGAACG
+
CCCCGGGGGGGGGGGGGGGGGGGGGGFFGGGFGGGGGGGGGGGGGGGGGGGGGGGGGDFFGGGGGGGGGGGGGGEGGGGGGGGGGGGFGGGGGGFGGGGGGGGFGGGGGGGGGGGFGGGGGGGGGGGGGGGGGGGGGGGGGGGGGGGGGDCGGE+@CGGFGGGCFGFGGGEGGGGGGGGGGFGGGGDFFFFCFGGGGGEEGEGF?EGGGGGGGGGGGGGGDEEGFDGDECACFF=7FGG75DF77DDD35>DDE8?F<<D:DGFGFFF<DFF>EFFF?>:<B?BFFF?:)5))).,81:,#
@M05025:18:000000000-B3NL5:1:1101:16837:9270 1:N:0:CACTCA
CCACAAACTCCTACGGGAGGCAGCAGTAGGGAATCTTCCACAATGGACGAAAGTCTGATGGAGCAACGCCGCGTGAGTGAAGAAGGGTTTCGGCTCGTAAAGCTCTGTTGGTAGTGAAGAAAGATAGAGGTAGTAACTGGCCTTTATTTGACGGTAATTACTTAGAAAGTCACGGCTAACTACGTGCCAGCAGCCGCGGTAATACGTAGGTGGCAAGCGTTGTCCGGATTTATTGGGCGTAAAGCGAGTGCAGGCAGTTCAATAAGTCTGATGTGAAAGCCTTCGGCTCAACCGGAGAATT
+
CCCCGGFGFFGGGGGGGGGGGGGGGGGGGGGGGGGFGFGGFGDFGGGFGGGDGFGGGGGGGGGFGGGGGGGGGGGGGEEFGFGFGGGGGGGGGGGGFGGGGGGFG<EFGGGF<EEFFGG9FGFFGGGGGGGGGGGFFFF?FCGDDGGGCCCFC7@D:FDGGGGCFDGGGGGGGGGGGGGGGGGGGGGGGGGGFGGGGGGEE:BFFG9CFEFGGGFFFG5:EGG?FEGDEG+1+@F4FGGGGGFF=DD5>:D8CF))0).==9*:>FF7<=4@A=*76@2<?72266(422481619>(1)#
@M05025:18:000000000-B3NL5:1:1101:23427:9287 1:N:0:CACTCA
CCACAAACTCCTACGGGAGGCAGCAGTAGGGAATCTTCCACAATGGACGAAAGTCTGATGGAGCAACGCCGCGTGAGTGAAGAAGGGTTTCGGCTCGTAAAGCTCTGTTGGTAGTGAAGAAAGATAGAGGTAGTAACTGGCCTTTATTTGACGGTAATTACTTAGAAAGTCACGGCTAACTACGTGCCAGCAGCCGCGGTAATACGTAGGTGGCAAGCGTTGTCCGGATTTATTGGGCGTAAAGCGAGTGCAGGCGGTTCAATAAGTCTGATGTGAAAGCCCTCGGCTCAACCGGAGAATC
+
CCCCGGGGGGGGGGGGGGGGGGGGGGGGGGGGGGGGGGGGGGGGGGGGGGGGGGGGGGGGGGGGGGGGGGGGGGGGGGGGGGGGGGGGGGGGGGGGGGGFGGGGGGGGGGGGGGFGGGGGGGGGGGGGGGGGGGGGGGGDGGGGGGGGGGFGGDGGGGGGGGGGGGGGGGGGGGGGGGGGGGGGGGGGGGGGGGGGGGDGGDGGGGEFGGGGGGGGGGGGDEGGEGEGC:9EGGCGGGGGGGGGGGDFFFGFF@DFFD>FFFGGFFFBA?AFFF4FFFFFFF::>:((4><?B696>><7#
@M05025:18:000000000-B3NL5:1:1101:12765:9297 1:N:0:CACTCA
CCACAAACTCCTACGGGAGGCAGCAGTAGGGAATCTTCCACAATGGGCGCAAGCCTGATGGAGCAACACCGCGTGAGTGAAGAAGGGTTTCGGCTCGTAAAGCTCTGTTGTTGGAGAAGAACGTGCGTGAGAGTAACTGTTCACGCAGTGACGGTATCCAACCAGAAAGTCACGGCTAACTACGTGCCAGCAGCCGCGGTAATACGTAGGTGGCAAGCGTTATCCGGATTTATTGGGCGTAAAGCGAGCGCAGGCGGTTGCTTAGGTCTGATGTGAAAGCCTTCGGCTTAACCGAAGAAGG
+
CCCCGGGGGGGGGGGGGGGGGGGGGGGGGGGGGGGGGGGGGGGGGGGGGGGGGGGGGGFGGGGGGGGGGGGGGGGGGGGGGGGGGGGGGGGGGGGGGGGGGGGGGGGGGGGGGGGGGGGGGGGGFDGFGGGGGGGGGGGGGFGGGGEGGGGGGGGGGGGGGGGGGGGGGGGGGGGGGDGGGGFGGGGGGGGGGGGGGGGGGGGGGGGGGGFFGGGGGFGGGGGFGGGGDGGDGGGGGGDGGGFGGGGFFFGFGFFFFE>FFFFGGFFFFFFFFFFFFFFFBBFFFFF?F0>AAFB9B?>2#
@M05025:18:000000000-B3NL5:1:1101:8694:9298 1:N:0:CACTCA
CCACAAACTCCTACGGGAGGCAGCAGTGGGGAATATTGCACAATGGGCGAAAGCCTGATGCAGCGACGCCGCGTGAGGGATGACGGCCTTCGGGTTGTAAACCTCTTTCAGTAGGGAAGAAGCGAAAGTGACGGTACCTGCAGAAGAAGCGCCGGCTAACTACGTGCCAGCAGCCGCGGTAATACGTAGGGCGCAAGCGCTATCCGGACTTATTGGGCGTAAAGAGCTCGTAGGCGGATTGTCGCGTCTGCCGTGAAAGGCCGAGGCTCAACCTCGGATCTGCGGTCGGTACGGGCAGAGG
+
CCCCFGGCFGGGGGGGGEGDGGGEGGFFGGGFGGGGGC<FGGGGGGGGGGDGGGGGGG9EFGGGDGGGGGGGGGGGGGGGGFGGGGGGFFGCGGGGGGEGG<F8<,FGEFFGFCGGFGE,>>>7>>FG,CEGGC==@FGGGGGCFCGFF<@FG:FFF:DEAB,>6:*=?FFGGFFGG@EEC89BE:+>:8CEG>:C>>C*;8;CC858/*3+39AFFFGGGGGG7A6?<5553C4CD)9*9?:/75)075:=D.)0)16))09)9>3>36).(/)7:5(4))6;6((-((4-0490(4((#
@M05025:18:000000000-B3NL5:1:1101:21172:9349 1:N:0:CACTCA
CCACAAACTCCTACGGGAGGCAGCAGTAGGGAATCTTCCACAATGGGCGAAAGCCTGATGGAGCAACGCCGCGTGAGTGAAGAAGGTTTTCGGATCGTAAAGCTCTGTTGTTGGTGAAGAAGGATAGAGGTAGTAACTGGCCCCTATTTGACGGTAATCAACCAGAAAGTCACGGCTAACTACGTGCCAGCAGCCGCGGTAATACGTAGGTGGCAAGCGTTGTCCGGATTTATTGGGCGTAAAGCGAGCGCAGGCGGAAAGATAAGTCTGATGTGAAAGCCCCCGGCTTAACCGAGGAATA
+
CCCCGGGGGGGGGGGGGGGGGGGGGGGFGGGGGGGGGGGGGGGGGGGGGGGGGGGGGGGGGGGGGGGGGGGGGGGCGGGFGGGGGGFGFGFGDFGGGGGGGGGEGCGFGGGGDFFFFGGGGCGFFGGGGGGGGGGGGGGGGFFGGGGGFGGGGGGGGGGGGGGGGGFCB@FGGEGGGGGGGGGGGG>FDFCGGGGGGGGG=8@FGGFGGGGGGGGGGGGGEGEGF=C75CFDGGC=*9DDDGGGGG:DB>D>GE>BDF;FF?7C:?FFFFAFAFFFFFF<:?01119BB:AF<9690,3)#
@M05025:18:000000000-B3NL5:1:1101:21804:9352 1:N:0:CACTCA
CCACAAACTCCTACGGGAGGCAGCAGTAGGGAATCTTCCACAATGGGCGAAAGCCTGATGGAGCAACGCCGCGTGAGTGAAGAAGGTTTTCGGATCGTAAAGCTCTGTTGTTGGTGAAGAAGGATAGAGGTAGTAACTGGCCCCTATTTGACGGTAATCAACCGGAAAGTCACGGCTAACTACGTGCCAGCAGCCGCGGTAATACGTAGGTGGCAAGCGTTGTCCGGATTTATTGGGCGTAAAGCGAGCGCAGGCGGAAAGATAAGTCTGATGTGAAAGCCCCCGGCTTAACCGAGGAATT
+
CCCCGGGGGGGGGGGGGGGGGGGGGGGGGGGGGGGGGGGGGGGGGGGGGGGGGGGGGGGGGGGGGGGGGGGGGFGDGGGGGGGGGGFFGGGGGGGGGGGGGGGCGGFGFGGGGGGGGGGGGGGGGGGGGGGGGGGGGGGGGGGGGGGGGGGGGGGGGGGGGGGGGGGGGGGGGGGGGGGGGGGGGGGFGGGGGGGGCGGGGEGGGGGGGGGGGGFGGGGEGGGGGGGDGGF:F7:DGGGCDGGGGGGFEECBGFFDFE>BFFGFGFFFFFAFFFFFFFFFFFF>>BFBF?FBAB6>F>B0#
@M05025:18:000000000-B3NL5:1:1101:12670:9363 1:N:0:CACTCA
CCACAAACTCCTACGGGAGGCAGCAGTAGGGAATCTTCCACAATGGGCGCAAGCCTGATGGAGCAACACCGCGTGAGTGAAGAAGGGTTTCGGCTCGTAAAGCTCTGTTGTTGGAGAAGAACGTGCGTGAGAGTAACTGTTCACGCAGTGACGGTATCCAACCAGAAAGTCACGGCTAACTACGTGCCAGCAGCCGCGGTAATACGTAGGTGGCAAGCGTTATCCGGATTTATTGGGCGTAAAGCGAGCGCAGGCGGTTGCTTAGGTCTGATGTGAAAGCCTTCGGCTTAACCGAAGAAGC
+
CCCCGGGGGGGGGGGGGGGGGGGGGGGGGGGGGGGGGGGGGGGGGGGGGGGGGGGGGGGGGGGGGGGGGGGGGGGGGGGGGGGGGGGGGGGGGGGGGGGGGGGGGGGGGGGGGGGGGGGGGGGGGGGGGEGCFGGGGGGGGGGGGGGGGGGGGGGGGGGGGGGGGGGGGGGGGGGGGGGGGGGGGFGGGGGFGGFEGGGGGGGGGG?EGGGGGGGGGGGGGGGGGGGDCCEGGGGFGGGGGGGGGGGFBE3BGFFFFF>EFFFGGFFBBF<FFFFFFFFB??B><BFF>DFA4>29>:B3#
@M05025:18:000000000-B3NL5:1:1101:9971:9387 1:N:0:CACTCA
CCACAAACTCCTACGGGAGGCAGCAGTAGGGAATCTTCCACAATGGACGCAAGTCTGATGGAGCAACGCCGCGTGAGTGAAGAAGGGTTTCGGCTCGTAAAGCTCTGTTGGTAGTGAAGAAAGATAGAGGTAGTAACTGGCCTTTATTTGACGGTAATTACCTAGAAAGTCACGGCTAACTACGTGCCAGCAGCCGCGGTAATACGTAGGTGGCAAGCGTTGTCCGGATTTATTGGGCGTAAAGCGAGTGCAGGCGGTCCAATAAGTCTGATGTGAAAGCCTTCGGCTCAACCGGAGAATG
+
CCCCGGGGFGGGGGGGE7BBFEEGCGGFGGGC<FGFGGGGGFFFGEGGEGEGGGFGGGGGGGGGGGGGEGGGGGGEFFAFFFCFGGDGGGGGGGFGGGGDBFC<FFCFGFGFFGFGGFG9FFGGGA<<FGFGGGFGFGFDFG=EFGGGGGFFEG@+FAFFGGGCFFGFGC@FFGDEGEEGGGGGG@FGGGGFGGGGGGGDEGGGGGFCB:BE5FFG55C=CCEEFDGD**2++;7C*9795DGGGGDF53C4C:@DE@(0=FFFG48@>FAF6FFF?BAF7:ABF01((8<FF>66>6:5#
@M05025:18:000000000-B3NL5:1:1101:23266:9406 1:N:0:CACTCA
CCACAAACTCCTACGGGAGGCAGCAGTAGGGAATCTTCGGCAATGGACGCAAGTCTGACCGAGCAACGCCGCGTGAGTGAAGAAGGTTTTCGGATCGTAAAACTCTGTTGTTAGAGAAGAACAAGGATGAGAGTAAAATGTTCATCCCTTGACGGTATCTAACCAGAAAGCCACGGCTAACTACGTGCCAGCAGCCGCGGTAATACGTAGGTGGCAAGCGTTGTCCGGATTTATTGGGCGTAAAGCGAGCGCAGGCGGTTTCTTAAGTCTGATGTGAAAGCCCCCGGCTCAACCGGGGAGG
+
CCCCGGGGGGGGGGGGGGGGGGGGGGDFGGGGGGGGGGGGGGGGGGGGGGGGGGGGGGGGGGGGGGGGGGGGGFGGGGGGGGGGGGEGGGGGGGGCFGGGGGGGGGGGGGGGGGFGGGGGGGGGGGGGFDFGGGGGGGGGGGGGGGGGGGGGGGGGGGDGGGEGFGGGFGGGGGGGGEEGGGGGGGGGGGG>FGGFG>BEEGCGGGGGGGGGGGGGGFGGG*>EDFGGGECEGCDGGGGD5<59FFGFF@DFC:)7DF(55@7DC==9<FB64@6@F4497?BF9BF;03>BF079>69;#
@M05025:18:000000000-B3NL5:1:1101:8566:9422 1:N:0:CACTCA
CCACAAACTCCTACGGGAGGCAGCAGTGGGGAATATTGCACAATGGGGGAAACCCTGATGCAGCAACGCCGCGTGAGTGAAGAAGGTTTTCGGATTGTAAAGCTCTGTTAGCAGGGAAGAGGAAGGACGGTACCTGCAGAGGAAGCCACGGCTAACCACGTGCCAGCAGCCGCGGTAATACGTAGGTGGCAAGCGTTGTTCGGAATAACTGGGCGTAAAGGATGCGTAGGCGGTTAAACAAGTTATATGTTAAATATATAGGCTTAACCTGTAGAAAGCATATAAAACTGTTTAACTAGAG
+
CCCCGGGGGGGGGGGGGGGGGGGGGGGGGGGGGGGGGGGGGGGGGGGGGGGGGGGGGGGGGGGGGGGGGGGGGGGGGGGGGGGGGGFEFGGGGDEGGGGGFGGGGGGGGGGGGGGGGGGGGGGGGGGGGGGGGGGGGGGGGGGGGGGGGGGGGGGGGGGGGGGGGGGGGGGGGGGGGDGFGGGGGGGGGGGGGGGGGEGGGGGGGDGGFGGGGGG5CEEGGGGGFG5CEGGGGGG3>FGGGGCFGGGFFFGFGFFFF?AFFFFDGFFF7FBF>FBFFFBBA<<A<:AB7AADAAFBDF<-#
@M05025:18:000000000-B3NL5:1:1101:15869:9489 1:N:0:CACTCA
CCACAAACTCCTACGGGAGGCAGCAGTAGGGAATCTTCCACAATGGACGCAAGTCTGATGGAGCAACGCCGCGTGAGTGAAGAAGGGTTTCGGCTCGTAAAGCTCTGTTGGTAGTGAAGAAAGATAGAGGTAGTAACTGGCCTTTATTTGACGGTAATTACCTAGAAAGTCACTGCTAACTACGTGCCAGCAGCCGCGGTAATACGTAGGTGGCAAGCGTTGTCCGGATTTATTGGGCGTAAAGCGAGTGCAGGCGGTTCAATAAGTCTGATGTGAAAGCCTTCGGCTCAACCGGAGAATA
+
CCCCGCFF@@ECEFB;F@CFC@;@FGE<F96FGDFCF@EFEGEGFG9FGGF:C6F@FGGFGGFGFCFGGEGDG:@:CEF<?CG<FEGGGGDGDEGGGEC,B@B,5C<,FFF?E?:EEGD,FFGEAFC?F85EF?EFDE?F<F<,7,?9F95F>CCFEG9DDC<FGGGGGFAFF,>;D=EFFFFGE8@*EDFFFDE8CC*@E*5CEGFFF5CF5,CFEGG5CCEFGGG5EC9E71CCGFD)177FGC3:5@:*0)7>D7(7@9*:7@F4)*)95@F??6433:>28?0(8>23(-(((((-#
@M05025:18:000000000-B3NL5:1:1101:12862:9516 1:N:0:CACTCA
CCACAAACTCCTACGGGAGGCAGCAGTGGGGAATATTGCACAATGGGCGCAAGCCTGATGCAGCCATGCCGCGTGTATGAAGAAGGCCTTCGGGTTGTAAAGTACTTTCAGCGAGGAGGAAGGTGTTGTGGTTAATAACCGCAGCAATTGACGTTACTCGCAGAAGAAGCACCGGCTAACTCCGTGCCAGCAGCCGCGGTAATACGGAGGGTGCAAGCGTTAATCGGAATTACTGGGCGTAAAGCGCACGCAGGCGGTCTGTCAAGTCGGATGTGAAATCCCCGGGCTCAACCTGGGAACG
+
CCCCGGGGGGGGGGGGGGGGGGGGGGFGGGGGGGGGGGGGGGGGGGGGGGGGGGGGGGGGGGGGGGGGGGGGGGGGGGGGGGGGGGGGGGGGGGGGGGGGGGGGFGGCEGGGGGGGGGGGGGGEDGGGGGEGGGGGGGGGGGC@EFGGCFGGGGGFEGGGDGGGGFGGGFGGFGEGGGGGGGFGGGGGGGGGGGGGGGGGGGGFGFEGEEGGGEGGF=GGGGGGGGGGGGGFGFGGGGGGGGGGGGGFBFGFGFBEBBB35BFDGFFB?>;EFF?FFFFF08?>F9>><BFF?BFFFFF2#
@M05025:18:000000000-B3NL5:1:1101:4664:9540 1:N:0:CACTCA
CCACAAACTCCTACGGGAGGCAGCAGTAGGGAATCTTCCACAATGGGCGCAAGCCTGATGGAGCAACACCGCGTGAGTGAAGAAGGGTTTCGGCTCGTAAAGCTCTGTTGTTGGAGAAGAACGTGCGTGAGAGTAACTGTTCACGCAGTGACGGTATCCAACCAGAAAGTCACGGCTAACTACGTGCCAGCAGCCGCGGTAATACGTAGGTGGCAAGCGTTATCCGGATTTATTGGGCGTAAAGCGAGCGCAGGCGGTTGCTTAGGTCTGATGTGAAAGCCTTCGGCTTAACCGAAGAAGG
+
CCCCGGGGGGGGGGGGGGGGGGGGGGGGGGGGGGGGGGGGGGGGGGGGGGGGGGGGGGGGGGGGGGGGGGGGGGGGGGGGGGGGGGGGGGGGGGGGGGGGGGGGGGGGGGGGGGGGGGGGGGGGGGGFFGGGGFGGGGGGGGGGGGGGGGGGGGGGGGGGGGGGGGGGGGGGGGGGGGGGGGGGGGGGGGGGGGGGGGGGGGFGGGEGFGGGGGGGGGGGGGGFGGGGGCGGGGGGGGGGGGGGGGGE3>G@DFFFF:>BFFFGGFFFFFFFFFFFFF41<BA<?B>:>?DFFB>2;BB:#
@M05025:18:000000000-B3NL5:1:1101:8561:9558 1:N:0:CACTCA
CCACAAACTCCTACGGGAGGCAGCAGTAGGGAATCTTCCACAATGGACGCAAGTCTGATGGAGCAACGCCGCGTGAGTGAAGAAGGGTTTCGGCTCGTAAAGCTCTGTTGGTAGTGAAGAAAGATAGAGGTAGTAACTGGCCTTTATTTGACGGTAATTACCTAGAAAGTCACGGCTAACTACGTGCCAGCAGCCGCGGTAATACGTAGGTGGCAAGCGTTGTCCGGATTTATTGGGCGTAAAGCGAGTGCAGGCGGTTCAATAAGTCTGATGTGAAAGCCTTCGGCTCAACCGGAGAATG
+
CCCCGGGGGGGGGGGGGGGGGGGGGFFGGGGGGFGGGGGGGGGFFFGGEGGGGEEEGFEFDGGFFGFGGGCFGECGGFGGGGC=EEFEGFFFCGCFGGGFECBGEFFFFGGFGGEFG9FGFGGFGGCFGGFGFGGGGGFFGDFD9AAFFEED:EFBCFFGG:,=DCBCFGGGG7FEECFFFFCEDFCF93>>E6E@EC:CGEFCCF9FF8CCGGFGFCC5*=EFCEE5E59EGGGGGGG77CD7DG3>7@F?:FDFF@4)=?FFG?9FA?>FBFFFFFFFF:73<?>(-).8113;>>1)#
@M05025:18:000000000-B3NL5:1:1101:21522:9575 1:N:0:CACTCA
CCACAAACTCCTACGGGAGGCAGCAGTAGGGAATCTTCCACAATGGACGCAAGTCTGATGGAGCAACGCCGCGTGAGTGAAGAAGGGTTTCGGCTCGTAAAGCTCTGTTGGTAGTGAAGAAAGATAGAGGTAGTAACTGGCCTTTATTTGACGGTAATTACCTAGAAAGTCACGGCTAACTACGTGCCAGCAGCCGCGGTAATACGTAGGTGGCAAGCGTTGTCCGGATTTATTGGGCGTAAAGCGAGTGCAGGCGGTTCAATAAGTATGATGTGAAAGCCTTCGGCTCAACCGGAGAATG
+
CCCCGGGFFGGGDFFEGGGGGGGGEGFDGGGGGDEGGGGGGGGGGGGGGGE:FFEFGGDFGGGGGGGGGEGGGEGGGFGGGGFFGGGCGGGGGGGGGGGGGGGCGGEGGGGGGGDFECBGGGGGFFFGFGGGGCGCGA?FG8DDAGGGFGGGGCFGGGGGGGGFGGGGGFGGGGGGGGGGGGGGEGFGFGGGCGGGGGDEEEGCGGGG58FGGGGF5FCC5*=E7CE=C5CCD+397>DDGG37FC7@5>G67:35>)4.7=D>FFF*6B<FDF=BFB<BBFFF<?0<F2.,4(347>?<#
@M05025:18:000000000-B3NL5:1:1101:15155:9582 1:N:0:CACTCA
CCACAAACTCCTACGGGAGGCAGCAGTAGGGAATCTTCCACAATGGACGAAAGTCTGATGGAGCAACGCCGCGTGAGTGAAGAAGGGTTTCGGCTCGTAAAGCTCTGTTGGTAGTGAAGAAAGATAGAGGTAGTAACTGGCCTTTATTTGACGGTAATTACTTAGAAAGTCACGGCTAACTACGTGCCAGCAGCCGCGGTAATACGTAGGTGGCAAGCGTTGTCCGGATTTATTGGGCGTAAAGCGAGTGCAGGCGGTTCAATAAGTCTGATGTGAAAGCCTTCGGCTCAACCGGAGAATT
+
CCCCGGGGGGGGGGGGGGGGGGGGGGGGGGGGGGGGGGGGGGGGGGGGGGGGGGGGGGGGGGGGGGGGGGGGGGGGGGGGGGGGGGGGGGGGGGGGGGGGGGGGGGGGGGGGGGGGGGGGGGGGGGGGGGGGGGGGGGGGGGGGGGGGGGGGGGGGGGGGGGGGGGGGGGGGGGGGGGGGGGGGGGGGGGGGGFGGGGGGGGGGGGGGGGGGGGGGGGGGDGGGGGGGGGGGGGGGGGGGGGGGGGGF@FG?DFFFF>6DFFDFGFFB<FAFB??FFFF??:<<BFB?F?BB?>>60;B<#
@M05025:18:000000000-B3NL5:1:1101:11010:9596 1:N:0:CACTCA
CCACAAACTCCTACGGGAGGCAGCAGTGGGGAATATTGGACAATGGGCGCAAGCCTGATCCAGCCATACCGCGTGGGTGAAGAAGGCCTTCGGGTTGTAAAGCCCTTTTGTTGGGAAAGAAATCCAGCCGGCTAATACCTGGTTGGGATGACGGTACCCAAAGAATAAGCACCGGCTAACTTCGTGCCAGCAGCCGCGGTAATACGAAGGGTGCAAGCGTTACTCGGAATTACTGGGCGTAAAGCGTGCGTAGGTGGTTATTTAAGTCCGTTTTGAAAGCCCTGGGCTCAACCTGGGAACA
+
CCCCFGGGGGGGFFGGGDGFGGGGGGFGGGGGGCGGGFFEFGFGFGGGGGGGDGEGFGGGGGFGGGGGDFGGGEGGGEGFFFGGGGCEFFGGGGGGGEGCGDGFGGGGGGGGGFFFFGFFGGGFGGGGFDGEEEEBCGF9FF,EC+C>FDC:FCFF<>DFFCGGGGFGGGGGDG@>C:EG;;EGGGG7C6F,<,CCEGGGGGGGE=F8CE*=E5@E?5E=*2C+?EEC*/7CFFGF4DDDDD7CFD*7.<*)10*657(194::7@FBAE1?())07=)4(,2:02((2<??((,0<:?-#
@M05025:18:000000000-B3NL5:1:1101:18201:9628 1:N:0:CACTCA
CCACAAACTCCTACGGGAGGCAGCAGTAGGGAATCTTCCACAATGGACGCAAGTCTGATGGAGCAACGCCGCGTGAGTGAAGAAGGGTTTCGGCTCGTAAAGCTCTGTTGGTAGTGAAGAAAGATAGAGGTGGTAACTGGCCTTTATTTGACGGTAATTACCTAGAAAGTCACGGCTAACTACGTGCCAGCAGCCGCGGTAATACGTAGGTGGCAAGCGTTGTCCGGATTTATTGGGCGTAAAGCGAGTGCAGGCGGTTCAATAAGTCTGATGTGAAAGCCTTCGGCTCAACCGGGGAATG
+
CCCCGGGGGGGGGGGGGGGGGGGGGGGGGGGGGGGGGGGGGGGGGGGGGGGGGGGGGGGGGGGGGGGGGGGGGGGGGGGGGGGGGGGGGGGGGGGGGGGGGGGGGGGGGGGGGGGGGGGGGGGGGGGGGGGGGGFGGGGGGGGGGGGGGGGGGGGGGGGGGGGGGGGGGGGGGGGGGGGGGGGGGGGGGFGGGGGGGGGGEGGGGG?EGGGGGGGGGGGEGGE7:CDEEGGGGGGDFGGGGGGGFGDEFFG=CFEFFD>F?F>:CFF4:44*6@=?FFFF:?FB?033(387<BF(,41(#
@M05025:18:000000000-B3NL5:1:1101:27857:9631 1:N:0:CACTCA
CCACAAACTCCTACGGGAGGCAGCAGTGAGGAATATTGGTCAATGGGCGGGAGCCTGAACCAGCCAAGTCGCGTGAGGGATGACGGCCCTATGGGTTGTAAACCTCTTTTGCCGGGGAGCAAAGTGCCGCACGTGTGCGGTTTGGAGAGTACCCGGAGAAAAAGCATCGGCTAACTCCGTGCCAGCAGCCGCGGTAATACGGAGGATGCGAGCGTTATCCGGATTTATTGGGTTTAAAGGGTGCGTAGGCGGACGCTTAAGTCAGCGGTAAAATTGCGGGGCTCAACCTCGTCGAGCCGTC
+
CCCCGGGGGGGGGGGGGGGGGGGGGGGGGGGGGGGGGGGGGGGGGGGGGGGGGGGGGGGGGGGGGGGGGGGGGGGGGGGGGGGGGGGGGGGGGGGGGGGGGGGGGGGGGGGGGGGGGGGGGGGGGGGGGGGGGGGGGGGGC>FEGFGGGGGEGGGGGGGGGGGGGGGGGGGGGGGGGGGGGGGGGGGGGGGGGGGGGGGGGGCGEEFGGGGGDEGECFGGCEE:EGGGFCGGG3DFGGGGG<<DGGGFEFGFGFFFFFFFFFGGGFFFFF<F9F:@=BF>>BF<?<?:?FFFFFF9:B;(#
@M05025:18:000000000-B3NL5:1:1101:6021:9632 1:N:0:CACTCA
CCACAAACTCCTACGGGAGGCAGCAGTAGGGAGTCTTCCACAATGGGCGCAAGCCTGATGGAGCAACACCGCGTGAGTGAAGAAGGGTTTCGGCTCGTAAAGCTCTGTTGTTGGAGAAGAACGTGCGTGAGAGTAACTGTTCACGCAGTGACGGTATCCAACCAGAAAGTCACGGCTAACTACGTGCCAGCAGCCGCGGTAATACGTAGGTGGCAAGCGTTATCCGGATTTATTGGGCGTAAAGCGAGCGCAGGCGGTTGCTTAGGTCTTATGTGAAAGCCTTCGGCTTAACCGAAGAAGG
+
CCCCGGGGGGGGGGGGGDGGGGGGGFFGGGGGGGGGGCGGGGGGGFGGGGGGGGGGGFGGGGGGGGGGGGGGGGGC@<FFF?FFGGEDFGGGGGGGDGGG@FGG@<?EFGGGGG8<<F@FGFGG+B=84FEGGGDFFGGGGGDCDECFFGGC:>CFGFGGGGGGG7CFGFGGGGGCEEFFF9FEEFCFGG*2DC>@GGGG=89EGFFC8/>+**=?E551/7C7CGEE5*A:**06CFCGD<9:79/>3)))15)<704>>?7**6=*)*-9<=*08447(.)),40495<239(,144.#
@M05025:18:000000000-B3NL5:1:1101:23596:9655 1:N:0:CACTCA
CCACAAACTCCTACGGGAGGCAGCAGTGGGGAATATTGCACAATGGGGGAAACCCTGATGCAGCAACGCCGCGTGAGTGAAGAAGGCTTTCGGATTGTAAAGCTCTGTTAGCAGGGAAGAGGAAGGACGGTACCTGCAGAGGAAGCCACGGCTAACTACGTGCCAGCAGCCGCGGTAATACGTAGGTGGCAAGCGTTGTTCGGAATAACTGGGCGTAAAGGATGCGTAGGCGGTTAAACAAGTTATATGTTAAATATATAGGCTTAACCTGTAGAAAGCATATAAAACTGTTTAGCTAGAG
+
CCCCGGDEFGGFGGDGGGDGGGGG@FGFGGGGGGFGEDGGGFGAG@FC@7@FF8FCEFGGGGDFFGGGGGG7FFGFGFGFCGGGDE,CFFGGGCBFFGGGFCCDAFCEFDFCE<C>78?EFGGEEFFCEFBFFGGGFGGGGFCFGC88FC@FCEGGCCFEDEFFGGGGGFFGGGGBECGGGG2BFGFGG6B9CFGE>ECGC=8E8EFDGEGD5CCEE*:C9CC?FC7EE:+:<9DCFGGG4<?FCDFFB9CF7@F=B?D@*9*94;=@8F?F97=F*00><2)6)69?F).6:4A<A<24#
@M05025:18:000000000-B3NL5:1:1101:11747:9678 1:N:0:CACTCA
CCACAAACTCCTACGGGAGGCAGCAGTAGGGAATCTTCCACAATGGGCGCAAGCCTGATGGAGCAACACCGCGTGAGTGAAGAAGGGTTTCGGCTCGTAAAGCTCTGTTGTTGGAGAAGAACGTGCGTGAGAGTAACTGTTCACGCAGTGACGGTATCCAACCAGAAAGTCACGGCTAACTACGTGCCAGCAGCCGCGGTAATACGTAGGTGGCAAGCGTTATCCGGATTTATTGGGCGTAAAGCGAGCGCAGGCGGTTGCTTAGGTCTGATGTGAAAGCCTTCGGCTTAACCGAAGAAGA
+
CCCCGGGGGGGGGGGGGGGGGGGGGGGFGGGGGGGGGGGGGGGGGGGGGGGGGGGGGGGGGGGGGGGGGGGGGGGGGGGGGGGGGGGGGGGGGGGGGGGGGGGGGGGGGGGGGGGGGGGGGGGGGGGGGGGGGGGGGGGGGGGGGGGGGGGGGGGGGGGGGGGGGGFGFGGGGGGGGGFGFGGGGGGGGGGGGFFGGGGGGGGGGG?FEE;CFGCFGGGCGGGGGGG57*AFGDC=CGGGG<CGF<DBEFDFGFFFF:>DF67>FFFFFFFFFFFFFF<?F?AB669?>FBFA>F;9:72#
@M05025:18:000000000-B3NL5:1:1101:23766:9680 1:N:0:CACTCA
CCACAAACTCCTACGGGAGGCAGCAGTAGGGAATCTTCCACAATGGACGCAAGTCTGATGGAGCAACGCCGCGTGAGTGAAGAAGGGTTTCGGCTCGTAAAGCTCTGTTGGTAGTGAAGAAAGATAGAGGTAGTAACTGGCCTTTATTTGACGGTAATTACCTAGAAAGTCACGGCTAACTACGTGCCAGCAGCCGCGGTAATACGTAGGTGGCAAGCGTTGTCCGGATTTATTGGGCGTAAAGCGAGTGCAGGCGGTTCAATAAGTCTGATGTGAAAGCCTTCGGCTCAACCGGAGAATG
+
CCCCGGGGGGGGGGGGGGGGGGGGGGGGGGGGGGGGGGGGGFGGGGGGGGGGGGGGGGGGGGGGGGGGGGGGGGGGGGGGGGGGGGGGGGGGGGGGGGGGGGGGGGGGGGGEGGGGGGGFGGGGGGFFGGGGGGFGGGGGGGGGGGGGGGGGGGGGGGGGGGGGGGGGGGGGGGGGGGGGGGGGGGGGGGGGGGGGGGGGGGFGGGGGGGGGGGFGGGGEGGCFFGGG=5?CGDGF:<DGDD5FDGGF@FGFGFBEF)(7@FGFFFFFBFA?AFFF6@47<BFFFB>FFFF0:;>>BFB2#
@M05025:18:000000000-B3NL5:1:1101:28951:9692 1:N:0:CACTCA
CCACAAACTCCTACGGGAGGCAGCAGTAGGGAATCTTCCACAATGGACGAAAGTCTGATGGAGCAACGCCGCGTGAGTGAAGAAGGGTTTCGGCTCGTAAAGCTCTGTTGGTAGTGAAGAAAGATAGAGGTAGTAACTGGCCTTTATTTGACGGTAATTACTTAGAAAGTCACGGCTAACTACGTGCCAGCAGCCGCGGTAATACGTAGGTGGCAAGCGTTGTCCGGATTTATTGGGCGTAAAGCGAGTGCAGGCGGTTCAATAAGTCTGATGTGAAAGCCTTCGGCTCAACCGGAGAATG
+
CCCCGGGGGGGGGGEGGGGGGGGGGGFGGGGGGGGGGGGGGGGGGGGGGGGGGDGGGGGGGGGGGGGGGGGGGGGGGGGGGGGGGGGGGGGGGGG@BFFGGGGFFGGGGGG?FFFGGGGGFGGGAFGGGGGFFGFFGFFGFFC<,CDBFGGGGD@@FGGFFGGGF;DFGFFFGGGGGGGGDGGGGGFFGGFFFG>EGGGGEGGG7E9CFGGGGGGGGGEAEG:FFGGG=E6CGC@6FCDDCCFGFGGFEFGFGFEFF5(7?FFCGFFFB?<FA*8F6@>7::>>6?FF?38:(399>0()#
@M05025:18:000000000-B3NL5:1:1101:12786:9704 1:N:0:CACTCA
CCACAAACTCCTACGGGAGGCAGCAGTAGGGAATCTTCCACAATGGGCGAAAGCCTGATGGAGCAACGCCGCGTGAGTGAAGAAGGTTTTCGGATCGTAAAGCTCTGTTGTTGGTGAAGAAGGATAGAGGTAGTAACTGGCCCCTATTTGACGGTAATCAACCAGAAAGTCACGGCTAACTACGTGCCAGCAGCCGCGGTAATACGTAGGTGGCAAGCGTTGTCCGGATTTATTGGGCGTAAAGCGAGCGCAGGCGGAAAGATAAGTCTGATGTGAAAGCCCCCGGCTTAACCGAGGAATT
+
CCCCGGGGGGGGGGGGGGGGGGGGGGGGGGGGGGGGGGGGGGGGGGGGGGGGGGGGGGGGGGGGGGGGGGGGGGGGGGGGGGGGGGFGGGGGGGGGGGGGGGGGGGGGGGGGGGGGGGGGGFGFGGGGGGGGGGGGFGGGGGFGGGGGGGGGGGGGGGGGGGGGGGGGGGGGGGGGGGGGGGGGGFGGGGGGGGGGGGGGCEGGGGGGGGGGGGGGGGGGGGGGGGGGGGGGGGDFFG:7DCGGGGGEFFGFGFFFF>>FFFFFGFFFFFFFFFBFFFD7?1<>B>F>B)<ABFFBBF:4#
@M05025:18:000000000-B3NL5:1:1101:9501:9714 1:N:0:CACTCA
CCACAAACTCCTACGGGAGGCAGCAGTAGGGAATCTTCCACAATGGACGCAAGTCTGATGGAGCAACGCCGCGTGAGTGAAGAAGGGTTTCGGCTCGTAAAGCTCTGTTGGTAGTGAAGAAAGATAGAGGTAGTAACTGGCCTTTATTTGACGGTAATTACCTAGAAAGTCACGGCTAACTACGTGCCAGCAGCCGCGGTAATACGTAGGTGGCAAGCGTTGTCCGGATTTATTGGGCGTAAAGCGAGTGCAGGCGGTTCAATAAGTCTGATGTGAAAGCCTTCGGCTCAACCGGAGAATG
+
CCCCGGGGGGGGGGGGGGGGGGGGGGGGGGGGFGGGGGGGGGGGGGGGGGGDGGGGGGGGGGGGGGGGGGGGGGGGGGGGGGGGGGGGGGGGGGGGGGGGGGGGGGGGGGGGGGGGGGGF8FGGGGFGGGFGGGGGGGGFGGGGG9FGGGGGGGGGGGGFGGFGGFCGGGGGGEDGGGGGGFFGGGGFGFE8EGCECEGG=EGGGF:CGGD9FGCFGGGEEDGCFDG7*29EDFFGCFDCDGFC:<5>B>CBF43@D7(76?GFG?**.@)*)1=6?=414?A?B?B1348:?9(47(()#
@M05025:18:000000000-B3NL5:1:1101:6383:9721 1:N:0:CACTCA
CCACAAACTCCTACGGGAGGCAGCAGTAGGGAATCTTCCACAATGGACGAAAGTCTGATGGAGCAACGCCGCGTGAGTGAAGAAGGGTTTCGGCTCGTAAAGCTCTGTTGGTAGTGAAGAAAGATAGAGGTAGTAACTGGCCTTTATTTGACGGTAATTACTTAGAAAGTCACGGCTAACTACGTGCCAGCAGCCGCGGTAATACGTAGGTGGCAAGCGTTGTCCGGATTTATTGGGCGTAAAGCGAGTGCAGGCGGTTCAATAAGTCTGATGTGAAAGCCTTCGGCTCAACCGGAGAATG
+
CCCCGGGGGGGGGGGGGEGGGGGGGGGGGGGGGGGGGGGGGGFGGGGGGGGGGGGGGGGGGCGGGGGGGGGGGGFFFGGGGGGGGGGCFEFEGGGGGGGGGGGEEGGGGGGGGGGGGGGGGGGGGGGGGGGGGGGGGGGGGGGGGGGGGGGGGGGGEGGGGGGGGFFGFGFGGGDGGGGEGFFEGCFGGFGGGGGGGGDG=CCGGFGGGGGGFGGCFFGGGGGGGGGE*=?CGG7FGGGDDDD::DGBDFFFGF@EE)15*7CDFFFFAFBFBFFFFF2(4:>D?B>F?FFB:>B>9>1)#
@M05025:18:000000000-B3NL5:1:1101:15838:9733 1:N:0:CACTCA
CCACAAACTCCTACGGGAGGCAGCAGTGAGGAATATTGGTCAATGGGCTTACGCCTGAACCAGCCAAGTCGCGTGAGGGAAGACTGCCCTATGGGTTGTAAACCTCTTTTGTCAGGGAGCAATTGGCGCTACGTGTAGCGTTATCGAGAGTACCTGAAGAAAAAGCATCGGCTAACTCCGTGCCAGCAGCCGCGGTAATACGGAGGATGCGAGCGTTATCCGGATTTATTGGGTTTAAAGGGTGCGTAGGCGGAATGCCAAGTCAGCGGTAAAATCGCGGGGCTCAACCGCGCTACGCCGC
+
@CCCGAFGC6CDFGG>FDGE@GGGGGFDGGGGGGCFFG9ECEFGGFFCGGGGFGGGGFGCGGGGGFFFAGGG:@FEFGGCGGGGFGGGGG@FAFEFFEGCGGGFDFGFGGFGGFGCF=CEFCGFFC@FDFFC@FE8EFGE?=CFGFEG8=<FDFGGEFDGEFCGEDGGGD7FFEFGGDGGFG>FFFFGFGGGEEG@EEGFGGEDEE=CFGG5EGE>EGFFGEGCE*9:FGGGC9DDDF7>F<*/99DDF3DFGFEF)9)6?>:7>4?B>>0BA?F67FF>;67,87>:7(2(7(,4209,#
@M05025:18:000000000-B3NL5:1:1101:9409:9746 1:N:0:CACTCA
CCACAAACTCCTACGGGAGGCAGCAGTAGGGAATTTTCCGCAATGAGCGAAAGCTTGACGGAGCGACACAGCGTGCAGGATGAAGGTCTTCGGATTGTAAACTGCTGTTGTAAGGGAAGAAAAAATTCAATAGGAAATGATTAAATCTTGACGGTACCTTATTAGAAAGTGACGGCTAACTATGTGCCAGCAGCCGCGGTAATACATAGGTCACAAGCGTTATCCGGAATTATTGGGCGTAAAGAGTTTGTAGGCGGTTTATCAAGTCTAGAGTTAAAGCCTGAGGCTCAACCTAAGTCCG
+
CCCCEFGC@FGGGACCGGGDG7@F8CCFFFG<FFDCCFGGGG@FGCD@FEGC:FE69C@6:C@F@EE+@E<F@FE==<8?FDFGGGEAFFFF@CEE?FF<,FFF9E<F,?FG,9=,,BFGFCG8FGG,@,,FFCGADGGCDFGF9CFGE,F,@CFE7DFG<FFDF,7>D;FFECGEE:EDG9EFF,B=F:FFGG>C8C5/?EG@A799C6C,,=<9?=*2*:F99C5=**=:F+;67*79D<D7:7?F4@7@F7F:3.256?77*196-0<4,@FFF*--(.,31143<?B7(((,35))#
@M05025:18:000000000-B3NL5:1:1101:3874:9794 1:N:0:CACTCA
CCACAAACTCCTACGGGAGGCAGCAGTGGGGAGTATTGCACAATGGGGGAAACCCTGATGCAGCAACGCCGCGTGAGTGAAGAAGGTTTTCGGATTGTAAAGCTCTGTTAGCAGGGAAGAGGAAGGACGGTACCTGCAGAGGAAGCCACGGCTAACTACGTGCCAGCAGCCGCGGTAATACGTAGGTGGCAAGCGTTGTTCGGAATAACTGGGCGTAAAGGATGCGTAGGCGGTTAAACAAGTTATATGTTAAATATATAGGCTTAACCTGTAGAAAGCATATAAAACTGTTTAACTAGAA
+
CCCCGGGGGGGGGGGGGGGGGGGGGGGGGGGGGGGGGGGGGGGGGGGGGGGGGGGGGGGGGGGGGGGGGGGGGGGGGGGGGGGGGGGGGGGGGDGGGGGGGGGGGGGGGGGGGGGGGGGGGGGGGDGGGGGGGGGGGGGGGGGGGGGGGGGGGGGGGGGGGGGGGGGGGGGGGGGGGGGGGGGGGGGGGGGGGGGGGGGGGGGGGGGGGGGGGGGGGGGGGGGGGGGGGGGGGGGGGGFGGGFCGFGFFFGFGFFFFFFFFFGGGFFFFFFFFFFFFFFFFFFFF:BFFFFAFFFFBAF<#
@M05025:18:000000000-B3NL5:1:1101:3142:9819 1:N:0:CACTCA
CCACAAACTCCTACGGGAGGCAGCAGTGGGGAATATTGGACAATGGGCGCAAGCCTGATCCAGCCATACCGCGTGGGTGAAGAAGGCCTTCGGGTTGTAAAGCCCTTTTGTTGGGAAAGAAATCCAGCCGGCTAATACCTGGTTGGGATGACGGTACCCAAAGAATAAGCACCGGCTAACTTCGTGCCAGCAGCCGCGGTAATACGAAGGGTGCAAGCGTTACTCGGAATTACTGGGCGTAAAGCGTGCGTAGGTGGTCGTTTAAGTCCGTTGTGAAAGCCCTGGGCTCAACCTGGGAAAT
+
CCCCGGGGGGGGGGGGGGGGGGGGGGFGGGGGGGFCGGGGGGGGGGGGGGGGGGGGGGAFGGGGGGGGGGGGGGGGGGGGGGGGGFGGGGGGGGGGGGGGGGGGFCFFGGGGGGGGGGGGGGGGCGGGGGG7BCGGGGGGGGGGGGGGGGGGDGGGFGGFGGGGGGGGFGGFGGGGGGGGGGGGGDGGEGGGFGGGGGGGGGGGGGGGDCGGEGFFGGEEGEGGEGGGGGGFGGGGGGGGDGGGGGGFFF7<DBFFFEFED)>FDFF?<>178>BFFFA?:??F6???:?<:22(31::.#
@M05025:18:000000000-B3NL5:1:1101:27485:9844 1:N:0:CACTCA
CCACAAACTCCTACGGGAGGCAGCAGTAGGGAATCTTCCACAATGGACGAAAGTCTGATGGAGCAACGCCGCGTGAGTGAAGAAGGGTTTCGGCTCGTAAAGCTCTGTTGGTAGTGAAGAAAGATAGAGGTAGTAACTGGCCTTTATTTGACGGTAATTACTTAGAAAGTCACGGCTAACTACGTGCCAGCAGCCGCGGTAATACGTAGGTGGCAAGCGTTGTCCGGATTTATGGGGCGTAAAGCGAGTGCAGGCGGTGCAATAATTCTTATATGAAAGACTTCGGCTGAACCGGAGAATG
+
CCCCGGGCAEFFDEFGG7@@FEEGGG9FFGGGDGCFAFGGGGGDGGGGGGGCFF9,EF,E6@FG@C8@FGGEC@FGGFFGGGGFGFGGGGGGGGGGEC:FDGA,9CAE,FF+E???CCF9EE@<5EFFFFFCGGDF9FC>DF,,?DAFFD<F>C::F9DGG9FFA=;;D=BFCC@CCE>B,@6CEF7:=B5DBE,CGG>=EE7C95,16C<A:689EF=*2:EGGG=E*/+<:+28CD3>)97CCC337<*9:5))<>())0*:7*/89*)76=*9*@>(4)..-81((.8,3(-44(4)#
@M05025:18:000000000-B3NL5:1:1101:19531:9874 1:N:0:CACTCA
CCACAAACTCCTACGGGAGGCAGCAGTAGGGAATCTTCCACAATGGACGAAAGTCTGATGGAGCAACGCCGCGTGAGTGAAGAAGGGTTTCGGCTCGTAAAGCCCTGTTGGTAGTGAAGAAAGATAGAGGTAGTAACTGGCCTTTATTTGACGGTAATTACTTAGAAAGTCACGGCTAACTACGTGCCAGCAGCCGCGGTAATACGTAGGTGGCAAGCGTTGTCCGGATTTATTGGGCGTAAAGCGAGTGCAGGCGGTTCAATAAGTCTGATGTGAAAGCCTTCGGCTCAACCGGAGAATG
+
CCCCGGGGGGGGGGGGGGGGGGGGGGGGGGGGGGGGGGGGGGGGGGGGGGGGGGGGGGGGGGGGGGGGGGGGGGGGGGGGGGGGGGGGGGGGGGGGGGGGGGGGGFFGGGGGGGGGGGGGGFGGGGGGGGGGGGGGGGGGGGGGGGGGGGGGGGGGGGGGGGGGGGGGGGGGGGGGGGGGGGGGFGGGGGGGGGGGGGGGGGGGGGGGGGGGGGGGGGGGGDGGGGGGEGFFFGGGFFDDGGGGGGGFFFGFGFEFF@BEFFGGGFFFFFAFABFFFFFF?:2>?FF?:D<:?B>BFF<2#
@M05025:18:000000000-B3NL5:1:1101:23165:9874 1:N:0:CACTCA
CCACAAACTCCTACGGGAGGCAGCAGTAGGGAATCTTCCACAATGGGCGAAAGCCTGATGGAGCAACGCCGCGTGGGTGAAGAAGGTCTTCGGATCGTAAAACCCTGTTGTTAGAGAAGAAAGTGCGTGAGAGTAACTGTTCACGTTTCGACGGTATCTAACCAGAAAGCCACGGCTAACTACGTGCCAGCAGCCGCGGTAATACGTAGGTGGCAAGCGTTATCCGGATTTATTGGGCGTAAAGGGAACGCAGGCGGTCTTTTAAGTCTGATGTGAAAGCCTTCGGCTTAACCGGAGTAGG
+
CCCCGGGGGGGGGGGGGGGGGGGGGGGGGGGGGGGGGGGGGGGGGGGGGGGGGGGGGGGGGGGGGGGGGGGGGGGGGGGGGGGGGGGGGGGGGGGGGGGGGGGGGGGGGGGGGGGGGGGGGGGGGGGGGGGGGGGGGGGGGGGGGGGGGGGGGGGGGGGGGGGGGGGGGGGGGGGGGGGGGGGGGGGGGGGGGGGGGGGGGGGGFGGGGGGGGGGGGGGGGGGGGGGGGCGGGGGGGGGGGDGGGGGFFFGBDFFFF:6@FFGGCFF=4?BFFFFFFFF?,8A?FF>:60:>B9>>>FB4#
@M05025:18:000000000-B3NL5:1:1101:13568:9896 1:N:0:CACTCA
CCACAAACTCCTACGGGAGGCAGCAGTAGGGAATCTTCCACAATGGACGAAAGTCTGATGGAGCAACGCCGCGTGAGTGAAGAAGGGTTTCGGCTCGTAAAGCTCTGTTGGTAGTGAAGAAAGATAGAGGTAGTAACTGGCCTTTATTTGACGGTAATTACTTAGAAAGTCACGGCTAACTACGTGCCAGCAGCCGCGGTAATACGTAGGTGGCAAGCGTTGTCCGGATTTATTGGGCGTAAAGCGAGTGCAGGCGGTTCAATAAGTCTGATGTGAAAGCCTTCGGCTCAACCGGAGAATT
+
CCCCGGGGGGGGGGGGGGGGGGGGGGGGGGGGGGGGGGGGGGGGGGGGGGGGGGGGGGGGGGGGGGGGGGGGGGGGGGGGGGGGGGGGGGGGGGGGGGGGGGGGGGGGGGGGGGGGGGGGGGGGGGGGGGGGGGGGGGGGGGGGGGGGGGGGGGGGGGGGGGGGGGGGGGFFGGGGGGGGGGGGGGGGGGGGGGGGGGGGGGFGGGGGGGGGGGGGGGGEEGGGGGGGGEGGGGGCGGGGGGGGGGGFFFGFGFFFFD>FFFGGGFFFAFFFFFBBFFFBFF<FFFFB?FFF?BB0>>F>#
@M05025:18:000000000-B3NL5:1:1101:11428:9905 1:N:0:CACTCA
CCACAAACTCCTACGGGAGGCAGCAGTAGGGAATCTTCCACAATGGACGAAAGTCTGATGGAGCAACGCCGCGTGAGTGAAGAAGGGTTTCGGCTCGTAAAGCTCTGTTGGTAGTGAAGAAAGATAGAGGTAGTAACTGGCCTTTATTTGACGGTAATTACTTAGAAAGTCACGGCTAACTACGTGCCAGCAGCCGCGGTAATACGTAGGTGGCAAGCGTTGTCCGGATTTATTGGGCGTAAAGCGAGTGCAGGCGGTTCAATAAGTCTGATGTGAAAGCCTTCGGCTCAACCGGAGAATG
+
CCCCGGGGGGGGGGGGGGGGGGGGGGFGGGGGGGGGGGGGGGGGGGGGGGGGGGGGGGGGGGGGGGGGGGGGGGGGGGGGGGGGGGGGGGGGGGGGGGGGGGGGGFFGGGGGGGAFGFGGGGGGGGGGGGGGGGGGGGGGGGGGFGGGGGFGGGGGGGGGGFGGGGGGGGGGGGGGGGGGGGGEFGGGGGGGGGGGGGGGGEGGGGGGGGGFFGGFGGGGGGGGGGGGGGGGGCFGGGDDGGGFFGDF>F7*:FDFFD;)9FFGGFFFFFF4.9=FFF<<7:<7?B613>7<B>>>F>:<#
@M05025:18:000000000-B3NL5:1:1101:12088:9944 1:N:0:CACTCA
CCACAAACTCCTACGGGAGGCAGCAGTAGGGAATCTTCCACAATGGGCGAAAGCCTGATGGAGCAACGCCGCGTGAGTGAAGAAGGTTTTCGGATCGTAAAGCTCTGTTGTTGGTGAAGAAGGATAGAGGTAGTAACTGGCCCCTATTTGACGGTAATCAACCAGAAAGTCACGGCTAACTACGTGCCAGCAGCCGCGGTAATACGTAGGTGGCAAGCGTTGTCCGGATTTATTGGGCGTAAAGCGAGCGCAGGCGGAAAGATAAGTCTGATGTGAAAGCCCCCGGCTTAACCGAGGAATG
+
CCCCGGGGGGGGGGGGGGGGGGGGGGGGGGGGGGGGGGGGGGGGGGGGGGGGGGGGGGGGGGGGGGGGGGGGGGGGGGGGGGGGGGGGGGGGGGGGGGGGGGGFGGGFGGGGGGGGGGGGGGGGGGGGGGGGGGGGGGGGGGGGGGGGGGGGGGGGGGGGGGGGGGGGGGGGGGGGGGGGGGGGGGGGGGGGGGGGGGGGGGGGGGGGGGGGGGGGGGGEGGEGGGGGGGFFGFGGFCGGGGGGGGGFFFDDGEBDFFFFFFGGGFFFFFFFAFFFFFB<:B?BFBFFBFFFD;FFF9?3#
@M05025:18:000000000-B3NL5:1:1101:18522:9953 1:N:0:CACTCA
CCACAAACTCCTACGGGAGGCAGCAGTAGGGAATCTTCCACAATGGGCGCAAGCCTGATGGAGCAACACCGCGTGAGTGAAGAAGGGTTTCGGCTCGTAAAGCTCTGTTGTTGGAGAAGAACGTGCGTGAGAGTAACTGTTCACGCAGTGACGGTATCCAACCAGAAAGTCACGGCTAACTACGTGCCAGCAGCCGCGGTAATACGTAGGTGGCAAGCGTTATCTGGATTTATTGGGCGTAAAGCGAGCGCAGGCGGTTACTTAGGTCTGATGTGAAAGCCTTCGGCTTAACCGAAGAAGA
+
CCCCGGGGGGGGGGGGGGGGGGGGGGGGGGGGGGGGGGGGGGGGGGGGGGGGGGGGGGGGGGGGGGGGGGGGGGGEGGGFGGGGGGGGGGGGGGGGDFFGGGGGGGGGGGGGGGGGGGGGGGGFGGGGDFGGGGGGGGGGGGGGGGGGGGGGGGGGGGGGGGDGGGGGGFGGGGGGGGGGGFGGGGGGGGGGGGGGGGGGGGG?EGGGGGGGGGGCCGGE:CFGGGGGFFGGFGGGFFDGGDFGGGGF3<C>GBDB>>>EFB:FGFFF>FFFAF?FBFFF<?>?::9:18>FFFF09??2#
@M05025:18:000000000-B3NL5:1:1101:25739:9979 1:N:0:CACTCA
CCACAAACTCCTACGGGAGGCAGCAGTGAGGAATATTGGTCAATGGGCTTACGCCTGAACCAGCCAAGTCGCGTGAGGGAAGACTGCCCTATGGGTTGTAAACCTCTTTTGTCAGGGAGCAATTGGCGCTACGTGTAGCGTTATCGAGAGTACCTGAAGAAAAAGCATCGGCTAACTCCGTGCCAGCAGCCGCGGTAATACGGAGGATGCGAGCGTTATCCGGATTTATTGGGTTTAAAGGGTGCGTAGGCGGAATGCCAAGTCAGCGGTAAAATCGCGGGGCTCAACCTCGCTCCGCCGC
+
CCCCGGGGGGGGGGGGGGGGGGGGGGGGGGGGGGGGGGGGGGGGGGFGGGGGGGGGGGGGGGGGGGGGGGGGGGGGGGGGGGGGGGGGGGGGGGGGGGGGGGGGGGGGGGGGGGGGGGGGGGGGGGGGGGGGGGGGGGGGFGGGGGGGGGGGGGGGGGGGGGGGGGGGGGGGGGGGGAFGGGGGGGGGGGGGGGGGGGGGGGDECGGGGGGGGGGGGGGCFGGGG5<FGGCEGDDDCCGGGGGGGGGFDDGFGFFFFFFF@FGGGFF39@BFFFFFDF;9009>:?BF??0:B0:>F<14#
@M05025:18:000000000-B3NL5:1:1101:20474:9983 1:N:0:CACTCA
CCACAAACTCCTACGGGAGGCAGCAGTAGGGAATCTTCCACAATGGGCGAAAGCCTGATGGAGCAACGCCGCGTGGGTGAAGAAGGTCTTCGGATCGTAAAACCCTGTTGTTAGAGAAGAAAGTGCGTGAGAGTAACTGTTCACGTTTCGACGGTATCTAACCAGAAAGCCACGGCTGACTACGTGCCAGCAGCCGCGGTAATACGTAGGTGGCAAGCGTTATCCGGATTTATTGGGCGTAAAGGGAACGCAGGCGGTCTTTTAAGTCTGATGTGAAAGCCTTCGGCTTAACCGGAGTAGT
+
CCCCGGGGGGGGGGGGGGGGGGGGGGGGGGGGGGGGGGGGGGGGGGGGGGGGGGGGGGGGGGGGGGGGGGGGGGGGGGGGGGGGGGGGGGGGGGGGGGGGGGGGGGGGGGGGGGGGGGGGGGFFGGGFEGGGGFFG<FGEGEGGFGGGGGGGGGGGGGGGGGFGGGGGGGCFFCEGGEGGGGGGGGGGGGFGGGGGDGEGGGGGGGGGGGFGFGGGGFEGGGF?9CGC::6C>C7DCFGGDD3*:7C:>E7>D>@DF743697>6@BFB42@AF7F6948??AB<?9:(3AA>;6((4?:#
@M05025:18:000000000-B3NL5:1:1101:12303:9990 1:N:0:CACTCA
CCACAAACTCCTACGGGAGGCAGCAGTAGGGAATCTTCCACAATGGACGAAAGTCTGATGGAGCAACGCCGCGTGAGTGAAGAAGGGTTTCGGCTCGTAAAGCTCTGTTGGTAGTGAAGAAAGATAGAGGTAGTAACTGGCCTTTATTTGACGGTAATTACTTAGAAAGTCACGGCTAACTACGTGCCAGCAGCCGCGGTAATACGTAGGTGGCAAGCGTTGTCCGGATCTATTGGGCGTAAAGCGAGTGCAGGCGGTTCAATAAGTCTGATGTGAAAGCCTTCGGCTCAACCGGAGAATC
+
CCCCGGGGGGGGGGGGGGGGGGGGGGGGGGGGGGGGGGGGGGGGGGGGGGGGGGGGGGGGGGGGGGGGGGGGGGGGGGGGGGGGGGGGGGGGGGGGGGGGGGGGGGGGGGGGGGGGGGGGGGGGGGGGGGGGGGGGGGGGGGGGGGGGGGGGGGGGGGGGGGGGGGFGGGGGGGGGGGGGGGGGGGGGGGGGGGGGGGGGGGGGGGGGGGGGGGGGGGGCGGGGGGGGGGGGGGGGGGGGGGGGGGGFDFFFGFFFFE>EFFGDGFFFAFFFFFFFFFFBB?AFBF>14<DBFFFB>BB7#
@M05025:18:000000000-B3NL5:1:1101:8030:9995 1:N:0:CACTCA
CCACAAACTCCTACGGGAGGCAGCAGTGGGGAATATTGGACAATGGGCGCAAGCCTGATCCAGCCATACCGCGTGGGTGAAGAAGGCCTTCGGGTTGTAAAGCCCTTTTGTTGGGAAAGAAATCCAGCCGGCTAATACCTGGTTGGGATGACGGTACCCAAAGAATAAGCACCGGCTAACTTCGTGCCAGCAGCCGCGGTAATACGAAGGGTGCAAGCGTTACTCGGAATTACTGGGCGTAAAGCGTGCGTAGGTGGTTATTTAAGTCCGTTGTGGAAGCCCTGGGCTCAACCTGGGAACG
+
CCCCGGGGGGGGGGGGGGGGGGGGGGGGGGGGGGGGGGGGGGGGGGGGGGGGGGGGGGGGGGGGGGGGGGGGGGGGGGGGGGGGGGGGGGGGGGGGGGGGGGGGGGGGGGGGGGGGGGGGGGGGGGGGGGGGGGGGGGGGGGGGGGGGGGGGGGGGGFGFGGGGGGGGGGGGGGGGGGGGGGGGGGGGGGGGGGGGGGGGGGGGCFFFEGGGGGGGGGGGGGGGGGGGCGGGGGGGGGG<DGGGGGGFFFGFGFFFF@B?FFGGGFFFFFFFFFFFFFB6(8?B??F???7??BFB?FF3#
@M05025:18:000000000-B3NL5:1:1101:5877:10007 1:N:0:CACTCA
CCACAAACTCCTACGGGAGGCAGCAGTAGGGAATCTTCCACAATGGACGCAAGTCTGATGGAGCAACGCCGTGTGAGTGAAGAAGGGTTTCGGCTCGTAAAGCTCTGTTGGTAGTGAAGAAAGATAGAGGTAGTAACTGGCCTTTATTTGACGGTAATTACCTAGAAAGTCACGGCTAACTACGTGCCAGCAGCCGCGGTAATACGTAGGTGGCAAGCGTTGTCCGGATTTATTGGGCGTAAAGCGAGTGCAGGCGGTTCAATAAGTATGATGTGAAAGCCTTCGGCTCAACCGGAGAATT
+
CCCCGGGGGGGGGGGGGGGGGGGGGGGGGGGGGGGGGGGGGGGGGGGGGGGGGGGGGGFGGGGGGGGGGGGGGGGGGGGGCGFFFGGGGGGGGGGGGGGGGGFFGGGGGGGCGGGGGGGGFGGGGGGGGGGGGGFGGGGGGGGFGFGGGGGFDEFGGGGGFADGGGFAFGGGGGGGGGGGGGCEGFFFCFGGGFGGGGGGDDFGGFGGFE?FGGGGGGG*:CEGFEG==EGGGGGCFGGGGGCFGGGFFFGFG4>D>D1)79CCG*/*.@>FDF?@6BBB:7<B:?>B<?F<196>FBF7#
@M05025:18:000000000-B3NL5:1:1101:7866:10008 1:N:0:CACTCA
CCACAAACTCCTACGGGAGGCAGCAGTAGGGAATCTTCCACAATGGGCGCAAGCCTGATGGAGCAACACCGCGTGAGTGAAGAAGGGTTTCGGCTCGTAAAGCTCTGTTGTTGGAGAAGAACGTGCGTGAGAGTAACTGTTCACGCAGTGACGGTATCCAACCAGAAAGTCACGGCTAACTACGTGCCAGCAGCCGCGGTAATACGTAGGTGGCAAGCGTTATCCGGATTTATTGGGCGTAAAGCGAGCGCAGGCGGTTGCTTAGGTCTGACGTGAAAGCCTTCGGCTTAACCGAAGCAGC
+
CCCCGGGGGGGGGGGGGGGGGGGGGGGGGGGGGGGGGGGGGGGFGGFGGGGGGGGGGGGGGGGGGGGGGGGGGGGGGGGGEGGFGGGGGGGGGGFGEGGGGGGEGFGGGGGGGGGFGGGGGGGGGGGBFGE9FDFDF@FGGGGGGGFGGGGGGGGGGFGGGGGGGGGGFFGGGEGEEEGGFGGGGGGGGGGGEGGGGGGGE=FFDGFFFECFGCGCFFG7=EGGFCC=E5<EGGDCF4CDCC<FGGCD>BGFGFB@B:9BFF*09?*/)7<FFFBF7*41(5>BF?>0>?A<AF0(4(4.#
@M05025:18:000000000-B3NL5:1:1101:5100:10016 1:N:0:CACTCA
CCACAAACTCCTACGGGAGGCAGCAGTGAGGAATATTGGTCAATGGGCGGGAGCCTGAACCAGCCAAGTCGCGTGAGGGAAGACGGTCCTACGGATTGTAAACCTCTTTTGCCGGGGAGCAACGGGGTCCTTGCGAGGGCCCAATGAGAGTACCCGGAGAAAAAGCATCGGCTAACTCCGTGCCAGCAGCCGCGGTAATACGGAGAATGCGAGCGTTATCCGGATTTATTGGGTTTAAAGGGTGCGTAGGCGGGCTGTTAAGTCAGCGGTCAAATGTCGGGGCTCAACCCCGGCCTGCCGA
+
CCCCGGGGGGGGGGGGGGGGGGGGGGGGGGGGGGGGGGGGGGGGGGGGGGGGGGGGGGGGGGGGGGGGGGGGGGGGGGGGGGGGGGGGGGGGGGGGGGGGGGGGGGGGGGGFGGGGGGGGGGGEGGGGGGGGGGGGGGGGGGGGGGGGGGGGGFGGGGGGGGGGGGGGGGGGGGGGGGGGGGGGGGGGGGGGGGGGGGGGGGGGGGGGGGGGGGGGGGGGGGGGDEFGG7CFFGGDGFGGGG<DDGGFFFGFGFFEBFFF?BFGGFFF9DFF?FFFF4:>BFFFFBF?BBB>BFBBB??0#
@M05025:18:000000000-B3NL5:1:1101:3473:10029 1:N:0:CACTCA
CCACAAACTCCTACGGGAGGCAGCAGCGGGGAATATTGCACAATGGGGGAAACCCTGATGCAGCAACGCCGCGTGAGTGAAGAAGGTTTTCGGATTGTAAAGCTCTGTTAGCAGGGAAGAGGAAGGACGGTACCTGCAGAGGAAGCCACGGCTAACTACGTGCCAGCAGCCGCGGTAATACGTAGGTGGCAAGCGTTGTTCGGAATAACTGGGCGTAAAGGATGCGTAGGCGGTTAAACAAGTTATATGTTAAATATATAGGCTTAACCTGTAGAAAGCATATAAAACCGTTTAACTAGAG
+
CCCCGGGGGGGGGGGGGGGGGGGGGGGGGGGGGGGGGFGGGGGGGGGGGGGGGGGGGGGGGGGGGGFGGGGGGGGGGGGGGGGGGGGGGGGGGGGGGGGGGGGGGGGGGGGGGGGEGGGGGGFGGGGGGGGGFFGGGGGGGGGGGGGGGGGGDGGGGGGGGGGGGFGGGGGGGGG@EGGGFG9FGGGGGGGGGGGGG8EFGGDGGFGGGGGGGGGGEEGGGGGGFGGGGGFEG5CDGGGGGGCFC>FFFFGFGFFFFFBF4=49CFFFFFFFFFFF?FBFABFFAA:<1913:BFFFB24#
@M05025:18:000000000-B3NL5:1:1101:9650:10056 1:N:0:CACTCA
CCACAAACTCCTACGGGAGGCAGCAGTGAGGAATATTGGTCAATGGGAGAGATCCTGAACCAGCCAAGCCGCGTGAGGGAAGACGGCCCTATGGGTTGTAAACCTCTTTTGTCGGAGAACAAAACCCGGGACGTGTCCCGGACTGCGTGTATCCGAAGAAAAAGCATCGGCTAACTCCGTGCCAGCAGCCGCGGTAATACGGAGGATGCGAGCGTTATCCGGATTTATTGGGTTTAAAGGGTGCGTAGGCGGTCCGTTAAGTCAGCGCTAAAATTGCGGGGCTCAACCCCGTCGAGCCGTG
+
CCCCGGGGFAFFGGGGGCFDEGGGGGEG<DFFGGGFGFGGGGGGGDGGGGGGGFFGGGGGGGGGGGGGGGG7FGGGGGDGFGCFGGGGGFGGEFCGGGGGGFGGFGGGGGFDAFCEE:FEFGGGFECECEGECFCFGGGGGCGECCFFGFGGGGGEGGGGGFGGGGFGGGGGGC:DGFEGFGGGGGCFGFEGEGGDDDFF=88CECFFEGEGGCGEGGGGE5AE=FFGGGGGDCDGGGGGGGCDCCC>>FG5D).7<<?FF4*::@B)4)4*5F?67DFFBF1()4222:0(4>B6?194#
@M05025:18:000000000-B3NL5:1:1101:18537:10059 1:N:0:CACTCA
CCACAAACTCCTACGGGAGGCAGCAGTAGGGAATCTTCCACAATGGACGAAAGTCTGATGGAGCAACGCCGCGTGAGTGAAGAAGGGTTTCGGCTCGTGAAGCTCTGTTGGTAGTGAAGAAAGATAGAGGTAGTAACTGGCCTTTATTTGACGGTAATTACTTAGAAAGTCACGGCTAACTACGTGCCAGCAGCCGCGGTAATACGTAGGTGGCAAGCGTTGTCCGGATTTATTGGGCGTAAAGCGAGTGCAGGCGGTTCAATAAGTCTGATGTGAAAGCCTTCGGCTCAACCGGAGAATG
+
CCCCGGGGGGGGGGGGGGGGGGGGGGGGGGGGGGGGGGGGGGGGGGGGGGGGGGGGGGGGGGGGGGGGGGGGGGGGGGGGGGGGGGGGGGGGGGGGGEGG+BFGGGF<FFGGGGGGGGGGGGGGGGGGGGGGGGGGGGGGGGGGGGGGGGGGGGGGGGGGFGGGGGGGGGGGGGGGGGGGGGGGGGGGGGGGGGGGGCCEEDGGGGFGGGFGGGGGGGGGGGGGFE5AGDCFGGFGGGGDGGGGGGGEFFGFFFEDF>6>FFFGGFF4:FD=<@FF?FB08(4):B9BB42:11346;B)#
@M05025:18:000000000-B3NL5:1:1101:14218:10088 1:N:0:CACTCA
CCACAAACTCCTACGGGAGGCAGCAGTAGGGAATCTTCCACAATGGGCGCAAGCCTGATGGAGCAACACCGCGTGAGTGAAGAAGGGTTTCGGCTCGTAAAGCTCTGTTGTTGGAGAAGAACGTGCGTGAGAGTAACTGTTCACGCAGTGACGGTATCCAACCAGAAAGTCACGGCTAACTACGTGCCAGCAGCCGCGGTAATACGTAGGTGGCAAGCGTTATCCGGATTTATTGGGCGTAAAGCGAGCGCAGGCGGTTGCTTAGGTCTGATGTGAAAGCCTTCGGCTTAACCGAAGAAGG
+
CCCCGGGGGGGGGGGGGGGGGGGGGGGGFGGGGGGGGGGGGGGGGGGGGGGGGGGGGGDFGGGGGGGGGGGGGGGGGGGGGGGGGGGGGGGGGGGGGGGGGGGCGGGGGGGGGGGGGGGGGGGGGGGGGGGGGGGGGGGFGGGGGGGGGGGGGGGGGGGGGGGGGGGGGGGGGGGGGGGGGGGGGGGGGFGGGGGGGGGGDGGGGFEDGG?EGGGGGGGGGGGG?EGGEGGGGGGGGGGGDGGGCCDEEFGFGFFFFF>BF4*:CFF=9?<FBFFFF?A???FF?FFFBFAD<>>FBFF0#
@M05025:18:000000000-B3NL5:1:1101:17483:10096 1:N:0:CACTCA
CCACAAACTCCTACGGGAGGCAGCAGTGAGGAATATTGGTCAATGGGCTTACGCCTGAACCAGCCAAGTCGCGTGAGGGAAGACTGCCCTATGGGTTGTAAACCTCTTTTGTCAGGGAGCAATTGGCGCTACGTGTAGCGTTATCGAGAGTACCTGAAGAAAAAGCATCGGCTAACTCCGTGCCAGCAGCCGCGGTAATACGGAGGATGCGAGCGTTATCCGGATTTATTGGGTTTAAAGGGTGCGTAGGCGGAATGCCAAGTCAGCGGTAAAATCGCGGGGCTCAACCCCGAAACTGCCT
+
CCCCGGGGGGGGGGGGGGGGGGGGGGGGGGGGGGGGGGGGGGGGGGGGGGGGGGGGGGGGGGGGGGGGGGGGGGGGGGGGGGGGGGGGGGGGGGGGGGGGGGGGGGGGGGGGGGGGGGGGFGGGFGGGGEGGGGGGFGGGGGGGGGFGGGGGDGGGGGCGGGGGGGGGGGGGGGGGGGGGGGGGGGGGGGGGGGGGGGGGGF5EGGGGGCEGGCEGGGGGGGGCCCFGGGGGGGGGGFCCCDGGGGGFFFGFGEFFFF:FFFGGGF?5>EFFFFFF@@>>FF9>(8<2?(4>B9>FBAF?#
@M05025:18:000000000-B3NL5:1:1101:18568:10103 1:N:0:CACTCA
CCACAAACTCCTACGGGAGGCAGCAGTAGGGAATCTTCCACAATGGACGCAAGTCTGATGGAGCAACGCCGCGTGAGTGAAGAAGGGTTTCGGCTCGTAAAGCTCTGTTGGTAGTGAAGAAAGATAGAGGTAGTAACTGGCCTTTATTTGACGGTAATTACCTAGAAAGTCACGGCTAACTACGTGCCAGCAGCCGCGGTAATACGTAGGTGGCAAGCGTTGTCCGGATTTATTGGGCGTAAAGCGAGTGCAGGCGGTTCAATAAGTCTGATGTGAAAGCCTTCGGCTCAACCGGAGAATC
+
CCCCGGGGGGGGGGGGGGGGGGGGGGFGGGGGGGGGGGGGGGGGGGGGGGGGGGGGGGGGGGGGGGGGGGGGGGGGGGGGGGGGGGGGGGGGGGGGGEGGGGGGGFGGGGGGGGGGGGGGGGGGGGGGGGGGGGGGGGGGGGGGGGGGGGGGGGGGGGGGGGGGGGGGGGGGGGGGGGGGGGGGGGGGGGGGGGGGGGGGGGGGGGCFFGGGGGGGGGGGDGDGGGGGGGG?CGGGFGGGGGGGGGGFFFGFGFFFFD>BFFGFGFFFFFFFFFFFFFFFF?>?FF9<BFDFFB09BFF2#
@M05025:18:000000000-B3NL5:1:1101:20585:10129 1:N:0:CACTCA
CCACAAACTCCTACGGGAGGCAGCAGTAGGGAATCTTCCACAATGGGCGCAAGCCTGATGGAGCAACACCGCGTGAGTGAAGAAGGGTTTCGGCTCGTAAAGCTCTGTTGTTGGAGAAGAACGTGCGTGAGAGTAACTGTTCACGCAGTGACGGTATCCAACCAGAAAGTCACGGCTAACTACGTGCCAGCAGCCGCGGTAATACGTAGGTGGCAAGCGTTATCCGGATTTATTGGGCGTAAAGCGAGCGCAGGCGGTTGCTTAGGTCTGATGTGAAAGCCTTCGGCTTAACCGAAGAAGG
+
CCCCGGGGGGGGGGGGGGGGGGGGGGGGGGGGGGGGGGGGGGGGGGGGGGGGGGGGGGGGGGGGGGGGGGGGGGGGGGGGGGGGGGGGGGGGGGGGGGGGGGGGGGCFGGGGGGGGGGGGGGGGGGGGGGGGGGGGFGGGGGGFFGGGGGGGGGGGGGFGGGGGGGGGGGGGGGGDGGGGGGGDFFGGG6CCEFGEGGG?EGGGGG?FCCCGGGGGFFGGGEGGGGGGGCFGGGCCC4CDDDGGGGG)5B3>D>:@DD9E57>>GFFF<FAFB=FFB46.8?A7::>6>:A>73999172#
@M05025:18:000000000-B3NL5:1:1101:5278:10133 1:N:0:CACTCA
CCACAAACTCCTACGGGAGGCAGCAGTAGGGAATCTTCCACAATGGACGAAAGTCTGATGGAGCAACGCCGCGTGAGTGAAGAAGGGTTTCGGCTCGTAAAGCTCTGTTGGTAGTGAAGAAAGATAGAGGTAGTAACTGGCCTTTATTTGACGGTAATTACTTAGAAAGTCACGGCTAACTACGTGCCAGCAGCCGCGGTAATACGTAGGTGGCAAGCGTTGTCCGGATTTATTGGGCGTAAAGCGAGTGCAGGCGGTTCAATAAGTCTGATGTGAAAGCCTTCGGCTCAACCGGAGAATA
+
CCCCGGGGGGGGGGGGGGGGGGGGGGGGGGGGGGGGGGGGGGGGGGGGGGGGGGGGGGGGGGGGGGGGGGGGGGGGGGGGGGGGGGGGGGGGGGGGGGGGGGGGGGGGGGGGGGGGGGGFGGGGGGGGGGGGGGGGGGGGGGGGGGGGGGGGGGGGGGGGGGGGGGGGGGGGGGGGGGFGGGGGGGGGGGGGGGFGGGGGGGGGGGGGGGGGGGGGGGGC=EGGGGGCEGDFGGGGGGGDDGGGGGGFFFGFGFFFBB9BFFGFGFB4<?AFA=878=>0:?<?FFFBFFFFFFB09>:7#
@M05025:18:000000000-B3NL5:1:1101:11000:10135 1:N:0:CACTCA
CCACAAACTCCTACGGGAGGCAGCAGTGGGGAATATTGCACAATGGGGGAAACCCTGATGCAGCAACGCCGCGTGAGTGAAGAAGGTTTTCGGATTGTAAAGCTCTGTTAGCAGGGAAGAGGAAGGACGGTACCTGCAGAGGAAGCCACGGCTAACTACGTGCCAGCAGCCGCGGTAATACGTAGGTGGCAAGCGTTGTTCGGAATAACTGGGCGTAAAGGATGCGTAGGCGGTTAAACAAGTTATATGTTAAATATATAGGCTTAACCTGTAGAAAGCATATAAAACTGTTTAACTAGAG
+
CCCCGGGGGGGGGGGGGGGGGGGGGGGGGGGGGGGGGGGGGGGGGGGGGGGGGGGGGGGGGGGGGGGGGGGGGGGGGGGGGGGGGGFGGGGGGGGGGGGGGGGGGGGGGGGGGGGGGGGGGGGGGGGGGGGGGGGGGGGGGGGGGGCFGGGGGGGGGGGGFGGGGGGGGGGGGGGGGDFGDGFGGGGGGGGGGGGGGGGGGGGGGGGFGFGGGGGGGGGGGGGGGGGGGGGGG9CDGFGGGG>FCGGFFFGFGFFFFFFFFFDGG?@FFFBFFFFFFFFFFBBF<>B??95629A>ABFA#
@M05025:18:000000000-B3NL5:1:1101:16285:10178 1:N:0:CACTCA
CCACAAACTCCTACGGGAGGCAGCAGTGAGGAATATTGGTCAATGGGCTTACGCCTGAACCAGCCAAGTCGCGTGAGGGAAGACTGCCCTATGGGTTGTAAACCTCTTTTGTCAGGGAGCAATTGGCGCTACGTGTAGCGTTATCGAGAGTACCTGAAGAAAAAGCATCGGCTAACTCCGTGCCAGCAGCCGCGGTAATACGGAGGATGCGAGCGTTATCCTGATTTATTGGGTTTAAAGGGTGCGTAGGCGGAATGCCAAGTCAGCGGTAAAATCGCGGGGCTCAACCTCGCTCCGCCGT
+
CCCCGGGGGGGGGGGGGGGGGGGGGGGGGGGGGGGGGGGGGGGGGGGGGGGGGGGGGGGGGGGGGGGGGGGGGGGGGGGGGGGGGGGGGGGGGGGGGGGGGGGGGGGGGGGGGGGGGFGGGGGGFGGGGGGGGGGGGGGGGGGGFGGGGGGGGGGFGGGGGGGGFGGGGGGGFGGGGGGGGGGGGGGGGGGGGGGGGGGGGGGGGGGGGGGGGGGGGGGGGGGGGGGGGGGGGGGDGCCGF5<DDGDDF>GFGFFFFF7@FFGGGFFD07>EFFF@>@6>BFF6??BB<018;0:91:<(#
@M05025:18:000000000-B3NL5:1:1101:22418:10246 1:N:0:CACTCA
CCACAAACTCCTACGGGAGGCAGCAGTAGGGAATCTTCCACAATGGACGAAAGTCTGATGGAGCAACGCCGCGTGAGTGAAGAAGGGTTTCGGCTCGTAAAGCTCTGTTGGTAGTGAAGAAAGATAGAGGTAGTAACTGGCCTTTATTTGACGGTAATTACTTAGAAAGTCACGGCTAACTACGTGCCAGCAGCCGCGGTAATACGTAGGTGGCAAGCGTTGTCCGGATTTATTGGGCGTAAAGCGAGTGCAGGCGGTTCAATAAGTCTGATGTGAAAGCCTTCGGCTCAACCGGAGAATA
+
CCCCGGGGGGGGGGGGGGGGGGGGGGGGGGGGGGGGGGGGGGGGGGGGGGGGGGGGGGGGGGGGGGGGGGGGGGGGGGGGGGGGGGGGGGGGGGGGGGGGGGGGGGGGGGGGGGGGGGGGGGGGGGGGGGGGGGGGGGGGGGGGGGGGGGGGGGGGGGGGGGGGGGGGGGGGGGGGGGGGGGGGGDGGGGGGGGGGGGGGGGGGGGGGGGGGGGGGGGGGGGGGGGGGGGFGGGGGGGGGGGGGGGGFFFGFFFFFF7>EFFGGGFFFFFFFFFFFFFFFFBFF??>FFFFFB>FFF1<3#
@M05025:18:000000000-B3NL5:1:1101:9131:10284 1:N:0:CACTCA
CCACAAACTCCTACGGGAGGCAGCAGTAGGGAATCTTCCACAATGGGCGCAAGCCTGATGGAGCAACACCGCGTGAGTGAAGAAGGGTTTCGGCTCGTAAAGCTCTGTTGTTGGAGAAGAACGTGCGTGAGAGTAACTGTTCACGCAGTGACGGTATCCAACCAGAAAGTCACGGCTAACTACGTGCCAGCAGCCGCGGTAATACGTAGGTGGCAAGCGTTATCCGGATTTATTGGGCGTAAAGCGAGCGCAGGCGGTTACTTAGGTCTGATGTGAAAGCCTTCGGCTTAACCGAAGAAGG
+
CCCCGGGGGGGGGGGGGGGGGGGGGGGGGGGGGGGGGGGGGGGGGGGGGGGGGGGGGGGGGGGGGGGGGGGGGGGGGGGGGGGGGGGGGGGGGGGGGGGGGGGGGGGGGGGGGGGGGGGGGGGGBFGFFCCDFGGGGFGGGGGGGGGGGGGGGGGGGFFGGFGGGGGGGGGGGGGGGGGGGGGGGGGGGGGGGGGGGGGEE5FGGGGGGGFFGGGGFGGGGGGGGGGGGCFGGGGGGGGGDGGGGGGFFFGFGFEFFFFB??FGGFFFFFFFFF6FFF<???>BBFFB>:DFFFF>>:?(#
@M05025:18:000000000-B3NL5:1:1101:7665:10306 1:N:0:CACTCA
CCACAAACTCCTACGGGAGGCAGCAGTGAGGAATATTGGTCAATGGCCGGAAGGCTGAACCAGCCAAGTCGCGTGAGGGGATAAGGCCCTATGGGTCGTAAACCTCTTTTGTCAGGGAGCAAAGGCGTCCACGTGTGACGAGAGGAGAGTACCTGAAGAAAAAGCATCGGCTAACTCCGTGCCAGCAGCCGCGGTAATACGGAGGATGCGAGCGTTATCCGGATTTATTGGGTTTAAAGGGTGCGTAGGCGGAGTGTCAAGTCAGCGGTAAAATTTCGGGGCTCAACCCCGTCGTGCCGTG
+
CCCCGGGGGGGGGGGGGGGGGGGGGGGGGGGGGGGGGGGGGGGGGGGGGGGGGGGGGGGGGGGGGGGGGGGGGGGGGGGGGGGGGGGGGGGGGGGGGGGGGGGGGGGGGGFA9ACFGFGGGGGGFGGGGGGGGGGGGGGGFGFFGGGGGGGGGGGGGGGGGGGGGGGG@FGGCFFFFECFGDGGGGGGGFGGGGGGGGGGGGGGGGGGGGGGG5CEEGGGGGC1*<?:9FGGDG3<CFGGGGC<DD55BFDDDE5@B?9BFFGFCFEDFFBF<FFFF:;>;>FB>?B:FFF6:9>81((-#
@M05025:18:000000000-B3NL5:1:1101:22100:10308 1:N:0:CACTCA
CCACAAACTCCTACGGGAGGCAGCAGTGGGGAATATTGCACAATGGGGGAAACCCTGATGCAGCAACGCCGCGTGAGTGAAGAAGGTTTTCGGATTGTAAAGCTCTGTTAGCAGGGAAGAGGAAGGACGGTACCTGCAGAGGAAGCCACGGCTAACTACGTGCCAGCAGCCGCGGTAATACGTAGGTGGCAAGCGTTGTTCGGAATAACTGGGCGTAAAGGATGCGTAGGCGGGTAAACAAGTTATATGTTAAATATATAGGCTGAACCTGTAGAAAGCATATAAAACTGTTTAACTAGAG
+
CCCCGGGGGGGGGGGGGGGGGGGGGGCFGFGGGGGGGGGGGFGGGGGGGGGGGGGGGGGGGGGGGGGGGGGGGFGEGGGGGGGGGGFEGGGGGGGGGGGGGGGGGGGGGGGGGGGGGGGGGGGGGGFGGGGGGG9DFGGGGGGGGC@DGGGGGGGGGGGGFFGGGGGGGGGGGGGEGCFGGGGFFGFGG6CGGGGGGGGCGGGGGGFGDCFCFFCGGGFFGGGGGGG=CEEED)9CC>FFFG:CC7C?FFGFG=FBFFFFFFDG*)=??:7BBFFFFF:?A9AF<5>2))--64><<A24#
@M05025:18:000000000-B3NL5:1:1101:22606:10326 1:N:0:CACTCA
CCACAAACTCCTACGGGAGGCAGCAGTGGGGAATATTGCACAATGGGCGCAAGCCTGATGCAGCCATGCCGCGTGTATGAAGAAGGCCTTCGGGTTGTAAAGTACTTTCAGCGAGGAGGAAGGTGTTGTGGTTAATAACCGCAGCAATTGACGTTACTCGCAGAAGAAGCACCGGCTAACTCCGTGCCAGCAGCCGCGGTAATACGGAGGGTGCAAGCGTTAATCGGAATTACTGGGCGTAAAGCGCACGCAGGCGGCCTGTCAAGTCGGATGTGAAATCCCCGGGCTCAACCTGGGAACT
+
CCCCGGGGGGGGGGGGGGGGGGGGGGGGGGGGGGGGGGGGGGGGGGGGGGGGGGGGGGGGGGGGGGGGGGGGGFGGGGGGGGGGGGGGGGGGGGGGGGGGGGGGGGGGGGGGGGGGGGGGGGGGGGGGGGGGGGGGGGGGGGGGGGGGGGGGGFGGGGGGGGGGGGGGGGGGGGGGGGGGGGGGGGGCGGGGGGGGGGGGGGGGGGGGGGGEEGGGFFG:EEGGGGGCEGGGGGGGGGGDGGFFGGGFEFGFD@EBBDFFFFGGGFFFFFFFFFFFFFFBF7:03>B>B?FF?FBFF?B8#
@M05025:18:000000000-B3NL5:1:1101:21471:10332 1:N:0:CACTCA
CCACAAACTCCTACGGGAGGCAGCAGTAGGGAATCTTCCACAATGGACGCAAGTCTGATGGAGCAACGCCGCGTGAGTGAAGAAGGGTTTCGGCTCGTAAAGCTCTGTTGGTAGTGAAGAAAGATAGAGGTAGTAACTGGCCTTTATTTGACGGTAATTACCTAGAAAGTCACGGCTAACTACGTGCCAGCAGCCGCGGTAATACGTAGGTGGCAAGCGTTGTCCGGATTTATTGGGCGTAAAGCGAGTGCAGGCGGTTCAATAAGTCTGATGTGAAAGCCTTCGGCTCAACCGGAGAATA
+
CCCCGGGGGGGGGGGGGGGGGGGGGGGGGGGGGGGGGGGGGGGGGGGGGGGGGGGGGGGGGGGGGGGGGGGGGGGGGGGGGGGGGGGGGGGGGGGGGGGGGGGGGGGGGGGGGGFGGGGGGGGGGGGGGGGGGGGGGGGGGGGGGGGGGGGGGGGGGAFGGFGGGGGGGGGGGGGGGGGGGGGGGFGGGGGGFGDGDGEEGGDFGGCFCGGGGFGFGGCE=EGGGGGEECEFG=7DFCGGDDGGGGGFFFC?GFFFB.0<BFGFCFFFAFFFBFF?F?>BB7A???FFB??F?FFFF1<)#
@M05025:18:000000000-B3NL5:1:1101:10198:10337 1:N:0:CACTCA
CCACAAACTCCTACGGGAGGCAGCAGTGGGGAATATTGCACAATGGGCGCAAGCCTGATGCAGCCATGTCGCGTGTATGAAGAAGGCCTTCGGGTTGTAAAGTACTTTCAGCGAGGAGGAAGGTGTTGTGGTTAATAACCGCAGCAATTGACGTTACTCGCAGAAGAAGCACCGGCTAACTCCGTGCCAGCAGCCGCGGTAATACGGAGGGTGCAAGCGTTAATCGGAATTACTGGGCGTAAAGCGCACGCAGGCGGTCTGTCAAGTCGGATGTGAAATCCCCGGGCTCAACCTGGGAACA
+
CCCCGGGGGGGGGGGGGGGGGGGGGGFGGGGGGGGGGGGGGGGGGGGGGGGGGGGGGGGGGGGGGGGGGGGGGGGGGGGGGGGGGGGGGGGGGGGGGGGGGGGGGGGGGGGGGGGGDGGGGGGGGGGGGGGGGGGGGGGGGGGGGGGGGGGGGGGGGGGGGGGGGGGGGGGGGGGGGGGGGGGGGGGGGGGGGGGGGGGGGGGGGGGCGGGGGGGGGGGEGGGGGGG5EEGGGGFGGGGGGGGGFGGFEFGFGFFFFEFFFFGFGFFFFEBEBFFF=FFDBFBFFFFFFFFFFFFFF<:2#
@M05025:18:000000000-B3NL5:1:1101:18308:10338 1:N:0:CACTCA
CCACAAACTCCTACGGGAGGCAGCAGTAGGGAATCTTCCACAATGGACGAAAGTCTGATGGAGCAACGCCGCGTGAGTGAAGAAGGGTTTCGGCTCGTAAAGCTCTGTTGGTAGTGAAGAAAGATAGAGGTAGTAACTGGCCTTTATTTGACGGTAATTACTTAGAAAGTCACGGCTAACTACGCGCCAGCAGCCGCGGTAATACGTAGGTGGCAAGCGTTGTCCGGATTTATTGGGCGTAAAGCGAGTGCAGGCGGTTCAATAAGTCTGATGTGAAAGCCTTCGGCTCAACCGGAGAATT
+
CCCCGGGGGGGGGGGGGGGGGGGGGGGGGGGGGGGGGGGGGGGGGGGGGGGGGGGGGGGGGGGGGGGGGGGGGGGGGGGGGGGGGGGGGGGGGGGGGGGGGGGGGGGGGGGGGGGGGGGGGGGGGGGGGGGGGGGGGGGGGGGGGGGGGGGGGGGGGGGGGGGGGGGGGGGGGGGGGGGGFGGGGGGGGEGGGFGGGGGGGGFGGGGGGGGGGGGGGDGEGGCFGEGC=EDFGGGGGGGGGGFGGDDDFFGFC4>EF<0>FFGGGFFFAFABDFFFFFFFF?F<?FF??FFFFFFBF>F4#
@M05025:18:000000000-B3NL5:1:1101:27646:10405 1:N:0:CACTCA
CCACAAACTCCTACGGGAGGCAGCAGTGGGGAATATTGGACAATGGGCGCAAGCCTGATCCAGCCATACCGCGTGGGTGAAGAAGGCCTTCGGGTTGTAAAGCCCTTTTGTTGGGAAAGAAATCCAGCCGGCTAATACCTGGTTGGGATGACGGTACCCAAAGAATAAGCACCGGCTAACTTCGTGCCAGCAGCCGCGGTAATACGAAGGGTGCAAGCGTTACTCGGAATTACTGGGCGTAAAGCGTGCGTAGGTGGTTATTTAAGTCCGTTGTGAAAGCCCTGGGCTCAACCTGGGAACA
+
CCCCGGGGGGGGGGGGGGGGGGGGGGGGGGGGGGGGGGGGGGGGGGGGGGGGGGGGGGGGGGGGGGGGGGGGGGGGGGGGGGGGGGGGGGGGGGGGGGGGGGGGGGGGGGGGGGGGGGGGGGGGGGGGGGGGGGGGGGGGGGGGGGGGGGGGGGGGGGGGGGGGGGGGGGGGGGGGGGGGGGFGGGGGGGGGGGGGGGGGGGGGGGGGGGGGGGGGGGGGGGGGGGGGGGGGGGGGGGGGDGGGGC>7:DDEGFFFF5:FF?DGGFF42@?FFD>FFFFFFFF?:BFFFFBF?FFFFBF1#
@M05025:18:000000000-B3NL5:1:1101:21006:10412 1:N:0:CACTCA
CCACAAACTCCTACGGGAGGCAGCAGTGGGGAATCTTGCACAATGGGGGAAACCCTGATGCAGCGACGCCGCGTGAGCGAAGAAGTATTTCGGTATGTAAAGCTCTATCAGCAGGGAATAAAAAAGAAGGTACCTGACGAAGAAGCCCCGGCTAACTACGTGCCAGCAGCCGCGGTAATACGTAGGGGGCAAGCGTTATCCGGATTTACTGGGTGTAAAGGGAGCGTAGACGGTGCGTTAAGTCAGAAGTGAAAGACAGGGGCTCAACCCCGGGACTGCTTTTGAAACTGTCCAGCTAGGA
+
C9BCDGGGGGGGGGGGGGGGGGGGGGGGGGGGGGFGGGGGGGGGGGGEGGGGEGGGGGGGGGGGGGGGGGGGGGGGG=FGCGGCFEE9FGGGGECGGGGGGFGGGGFGGGGCGGGGGG8FFFB=FGGDFGDGGGDBF=CE:CEGFC<<+>FGCCCEGG@CG7F5>CGG@FFDBC@BEC+9B;FGEG>@GB8EGGGBC>FG9:C5;80CFGGC56C*0+0<?7EGCC/555?5D7<<DGDC<FG7CD>79*9**19)8)4575)179?4:335(7)547062429:5<39A<9):?:2)4(#
@M05025:18:000000000-B3NL5:1:1101:22165:10436 1:N:0:CACTCA
CCACAAACTCCTACGGGAGGCAGCAGTGGGGAATATTGCACAATGGGGGAAACCCTGATGCAGCGACGCCGCGTGAGTGAAGAAGTAATTCGTTATGTAAAGCTCTATCAGCAGGGAAGAAAATGACGGTACCTGAGTAAGAAGCCCCGGCTAACTACGTGCCAGCAGCCGCGGTAATACGTAGGGGGCAAGCGTTATCCGGATTTACTGGGTGTAAAGGGAGCGTAGACGGCAGTGCAAGTCTGGAGTGAAAGGCGGGGGCTCAACCCCCGGACTGCTCTGGAAACTGTACGGCTGGAGC
+
CCCCGGGGGGGGGGGGGGGGGGGGGGGGGGGGGGGGGGGGGGGGGGGGGGGGGGGGGGGGGGGGGGGGGGGGGEGFGGGGGGGGGGGGGGGGGGGGGGGGGGGFGGGGGGGGGGGDCFGGGGGGGGGGGGGGGGGGGGGGGGGGGFGGGGGGDGGGGGGGGGGGGGGGGGGGGGGGGGGGGGGGGGGGGGGGGGGGGGGGGGCGCFFFGGGGCGGGGGGGGFECEEGGGGGGGGGGGGGGCGGGGGGFFFG?FFFFE@>FFEGGFFF>?BBDB@:DF4-2<<?B0204<<BFF>F>B:?0#
@M05025:18:000000000-B3NL5:1:1101:13409:10451 1:N:0:CACTCA
CCACAAACTCCTACGGGAGGCAGCAGTAGGGAATCTTCCACAATGGACGCAAGTCTGATGGAGCAACGCCGCGTGAGTGAAGAAGGGTTTCGGCTCGTAAAGCTCTGTTGGTAGTGAAGAAAGATAGAGGTAGTAACTGGCCTTTATTTGACGGTAATTACCTAGAAAGTCACGGCTAACTACGTGCCAGCAGCCGCGGTAATACGTAGGTGGCAAGCGTTGTCCGGATTTATTGGGCGTAAAGCGAGTGCAGGCGGTCCAATAAGTCTGATGTGAAAGCCTTCGGCTCAACCGGAGAATG
+
CCCCGGGGGGGGGGGGGGGGGGGGGGGGGGGGGGGGGGGGGGGGGGGGGGGGGFGGGFGGGGGGGGGGGGGGGGGGGFGGGGGGGGGGGGGGGGFGGGGGGGGGGGG<FFGFFGFGGGGGFGGGGGGGGGCGGGGGGGFFGCGGGGGGGFAFGGGGGGGGCGGGGGGGGFGGGGGDEEFGGGGGGGGGCCDFGGGGGGG=GGGGGFFGCEEGFGGFFFGGDGGGFEC=EC9EGGCDFGGGGGGGGGGFEFCBGFEFFF9BF6?FGF?F2FBFFBFF?FFF7?A)8?04<?>02316>;B)#
@M05025:18:000000000-B3NL5:1:1101:19049:10497 1:N:0:CACTCA
CCACAAACTCCTACGGGAGGCAGCAGTGGGGAATATTGGACAATGGGCGCAAGCCTGATCCAGCCATACCGCGTGGGTGAAGAAGGCCTTCGGGCTGTAAAGCCCTTTTGTTGGGAAAGAAATCCAGCCGGCTAATACCTGGGTGGGATGACGGTACCCAAAGAATAAGCACCGGCTAACTTCGTGCCAGCAGCCGCGGTAATACGAAGGGTGCAAGCGTTACTCGGAATTACTGGGCGTAAAGCGGGCGGAGGTGGTTATTTAAGTCCGTTGTGAAAGCACTGGGATCAACCTGGGAACG
+
CCCCGGGGGGGGGGGGDDEGGGEGFCGFFGD,CEFFFCF<FGGGCFGGCE@EEGGGGG9FGGFFCFFFCE7FDGDECFGCFGGGGF8EFGGGDEC@@F<FFDE<D@@DAFFFGGGFFBF8EF,AFCFCE7CEG>@FF,<?FD+@F:F8FC@C+8>F7=F9CF7CFAB;9:FD,CFC@B889D,62BEDGG*,<CFC*=8CEE>@@EGF>EGFG:8CFGECC7CE?57EEGG?7CCF45)1755CF3).))).9;58>5(=*7**:@B947??6@DFFFFF2220:6(5<0)1,5:0,(.(#
@M05025:18:000000000-B3NL5:1:1101:13858:10498 1:N:0:CACTCA
CCACAAACTCCTACGGGAGGCAGCAGTAGGGAATCTTCCACAATGGACGCAAGTCTGATGGAGCAACGCCGCGTGAGTGAAGAAGGGTTTCGGCTCGTAAAGCTCTGTTGGTAGTGAAGAAAGATAGAGGTAGTAACTGGCCTTTATTTGACGGTAATTACCTAGAAAGTCACGGCTATCTACGTGCCAGCAGCCGCGGTAATACGTAGGTGGCAAGCGTTGTCCGGATTTATTGGGCGTAAAGCGAGTGCAGGCGGTTCAATAAGTCTGATGTGAAAGCCTTCGGCTCAACCGGAGAATC
+
CCCCGGGGGGGGGGGGGGGGGGGGGGGGGGGGGGGGGGGGGGGGGGGGGGGGGGGGGGGGGGGGGGGGGGGGGGGGGGGGGGGGGGGGGGGGGGGGGGGGGGGFGGGFGGGGGGFGGGGGGGGGFGGGGGGGGFGGGFGFGGGGGGGGGGGGGGGGGGGGGGGGFGGGGGCFGGGGGGGGGGGGGGGGGGGGGGGGGGGGGGGGGGEFFGEGCFGGGGGEEGGGGGGE5ECGGGFFGGGGDDFGGGGFF>FFGFEFF51>FFFFGF=FFFAF<?FFFFF<BB>F:BB::7<?F;>>B>?)#
@M05025:18:000000000-B3NL5:1:1101:14851:10515 1:N:0:CACTCA
CCACAAACTCCTACGGGAGGCAGCAGTGGGGAGTATTGCACAATGGGCGAAAGCCTGATGCAGCGACGCCGCGTGAGGGATGACGGCCTTCGGGTTGTAAACCTCTTTCAGTAGGGAAGAAGCGAAAGTGACGGTACCTGCAGAAGAAGCGCCGGCTAACTACGTGCCAGCAGCCGCGGTAATACGTAGGGCGCAAGCGTTATCCGGATTTATTAGGCGTAAAGAGCTCGTAGGCGGTTTGTCGCGTCTGCCGTGAAAGTCCGAGGCTCAACCTCGGATCTGCGGTGGGTACGGGCAGACC
+
CCCCGGGGGGGGGGGGGGGGGGGGGGGGGGGGGGGGGGGGGGGGGGGGGGGGGGGGGGGGGGGGGGGGGGGGGFGGGGGGGGGGGGGGGGGGGGGGGGGGGGGGGGGGGGGGGGGGGGGGGGGGGGGGGGGGGGGGGGGGGGGGGGGGGGGGGGGGGGGGGGGGGGGGGGGGDGGGGGGGGGGGGGGGGGGGGGGGGGGGGGGGGGGGGGFGGGGGGGGGGGGGGGGGGGGGGGGGGGG3CGGGGGGB>FD?D>FFFFDFFFC<CB@@<=<FFFF>@7?6<ABFF?FFB>A??;99><?:#
@M05025:18:000000000-B3NL5:1:1101:20778:10517 1:N:0:CACTCA
CCACAAACTCCTACGGGAGGCAGCAGTGGGGAATATTGCACAATGGGCGCAAGCCTGATGCAGCCATGCCGCGTGTATGAAGAAGGCCTTCGGGTTGTAAAGTACTTTCAGCGAGGAGGAAGGTGTTGTGGTTAATAACCGCAGCAATTGACGTTACTCGCAGAAGAAGCACCGGCTAACTCCGTGCCAGCAGCCGCGGTAATACGGAGGGTGCAAGCGTTAATCGGAATTACTTGGCGTAAAGCGCAGGCAGGCGGTCTGTCAAGTCGGATGTGAAGTCCCCGGGCTCAACCTGGGAACG
+
CCCCGGGGFGGGGGGGGGGGGGGGGGFFGGGGGGFGGFGGGGGGGGDFGDGEFGFGGGGFFG<FF@EFGFBCF>FGGGFCEEFGGFGDGC9FGGECCCFGGCGGGCFCGCAFE@FFEGC@F==EABFGGGGGGAFFFGF8F:BFEGFC,33FCFGGGCBFGEGGD:FFABFFFD>EGGC8F??EFGCG;EF:FF:B8E8C8EFGCCC5EGE8ECEEE5AEGECEFGG==ECFGG*?FGD39CGFGD35).7FG@EFF>9)8@GFF?6*-77.26F?BFFA)3:>;>0(-8278:?:67(,#
@M05025:18:000000000-B3NL5:1:1101:3777:10535 1:N:0:CACTCA
CCACAAACTCCTACGGGAGGCAGCAGTAGGGAATCTTCCACAATGGACGAAAGTCTGATGGAGCAACGCCGCGTGAGTGAAGAAGGGTTTCGGCTCGTAAAGCTCTGTTGGTAGTGAAGAAAGATAGAGGTAGTAACTGGCCTTTATTTGACGGTAATTACTTAGAAAGTCACGGCTAACTACGTGCCAGCAGCCGCGGTAATACGTAGGTGGCAAGCGTTGTCCGGATTTATTGGGCGTAAAGCGAGTGCAGGCGGGTCAATAAGTCTGATGTGAAAGCCTTCGGCTCAACCGGAGAATC
+
CCCCGGGGGGGGGGGGGGGGGGGGGGGGGGGGGGGGGGGGGGGGGGGGGGGGGGGGGGGGGGGGGGGGGGGGGGGGGGGGGGGGGGGGGGGGGGGGGGGGFGGGGGGGGGGGGGGGGGGGGFGGGGGGGGGGGGGGGGGGGGGGGGGGGGGGGGGGGGGGGGGGGGGGGGGGGGGGDCFGGGGCGGGGGGGGGGGGGGGGGGGFCFFFCEGFGGGGGGG5==EGFGG5CEC9CFDFFFDCDDGGGDCDF>FFCFEEE)4>F=FG*6B=A=59AF=@FF4:??B>F?;<6<?F<209>F?3#
@M05025:18:000000000-B3NL5:1:1101:3666:10566 1:N:0:CACTCA
CCACAAACTCCTACGGGAGGCAGCAGTAGGGAATCTTCCACAATGGACGAAAGTCTGATGGAGCAACGCCGCGTGAGTGAAGAAGGGTTTCGGCTCGTAAAGCTCTGTTGGTAGTGAAGAAAGATAGAGGTAGTAACTGGCCTTTATTTGACGGTAATTACTTAGAAAGTCACGGCTAACTACGTGCCAGCAGCCGCGGTAATACGTAGGTGGCAAGCGTTGTCCGGATTTATTGGGCGTAAAGCGAGTGCAGGCGGTTCAATAAGTCTGATGTGAAAGCCTTCGGCTCAACCGGAGAATG
+
CCCCGGGGGGGGGGGGGGGGGGGGGGGGGGGGGGGGGGGGGGGGGGGGGGGGGGGGGGGGGGGGGGGGGGGGGGGGGFGGGGGGGGGFGGGGGGGGGGGGGGGGGGGGGGGGGGGGGGGGGGGGGGGGGGFGGGGGGGGGGGGGGGGGGGGGGGGGGGGGGFGFGGGGGGGGGGGGGGGGGGGGGGGGGGGGGGGGGGGGDGFGGGFCGEGGGGGGGGGCGGGGFGG7=*<CGGGGGGGGGGDDFD5>DFGFGFFFF765FFGDCF=?9*)6:FFFF?<:?FFF?1241?7B0249>9<-#
@M05025:18:000000000-B3NL5:1:1101:8862:10579 1:N:0:CACTCA
CCACAAACTCCTACGGGAGGCAGCAGTAGGGAATCTTCCACAATGGGCGCAAGCCTGATGGAGCAACACCGCGTGAGTGAAGAAGGGTTTCGGCTCGTAAAGCTCTGTTGTTGGAGAAGAACGTGCGTGAGAGTAACTGTTCACGCAGTGACGGTATCCAACCAGAAAGTCACGGCTAACTATGTGCCAGCAGCCGCGGTAATACGTAGGTGGCAAGCGTTATCCGGATTTATTGGGCGTAAAGCGAGCGCAGGCGGTTGCTTAGGTCTGATGTGAAAGCCTTCGGCTTAACCGAAGAAGG
+
CCCCGGGGGGGGGGGGGGGGGGGGGGGGGGGGGGGGGGGGGGGGGGGGGGGGGGGGGGGGGGGGGGGGGGGGGGGGGGGGGGGGGGGGGGGGGGGGGGGGGGGGGGGGGGGGGGGGGGGGGGGGGGGGGGGGGGGGGGGGGGGGGGGGGGGGGGGGGGGGGGGGGGGGGGGGGGGGGGGGGGGGGGGGGGGGGGGGGGGGGGGGGGGGGGFGGGGGDGGGGGGGGGGGGGGGGGGGGGGGGGGGGGDBEFGFDFFFFBBFFFGGGFFFFFFFAF7@FB<?FFFFFFFFF?A<BF0;;BF(#
@M05025:18:000000000-B3NL5:1:1101:15547:10581 1:N:0:CACTCA
CCACAAACTCCTACGGGAGGCAGCAGTAGGGAATCTTCCACAATGGGCGCAAGCCTGATGGAGCAACACCGCGTGAGTGAAGAAGGGTTTCGGCTCGTAAAGCTCTGTTGTTGGAGAAGAACGTGCGTGAGAGTAACTGTTCACGCAGTGACGGTATCCAACCAGAAAGTCACGGCTAACTACGTGCCAGCAGCCGCGGTAATACGTAGGTGGCAAGCGTTATCCGGATTTATTGGGCGTAAAGCGAGCGCAGGCGGTTGCTTAGGTCTGATGTGAAAGCCTTCGGCTTAACTGAAGAAGC
+
CCCCGGGGGGGGGGGGGGGGGGGGGGGGGGGGGGGGGGFGGGGGGGGGGGGGGGGGGGGGGGGGGGGGGGGGGGGGGGGGGGGGGGGGGGGGGGGGGGGGGGGGGGGGGGGGGGGGGGGGGGGGGGGGGGGGGFGGGGGGBFGGGGGGGGGGGGGGGGGGGGGGGGFGGGGGGGGGGGGGGFGGGGFGGGGGFGGGGGGCEG?EGGGGCGGGGGGEGGGEGCGGGGGC5CGGGGGGGCDDDGGGGGGFEFGFD>:>B>6BFF:7C?/16<4*)**/=64(4:<4049<9BAF)-57?F3(#
@M05025:18:000000000-B3NL5:1:1101:8171:10605 1:N:0:CACTCA
CCACAAACTCCTACGGGAGGCAGCAGTAGGGAATCTTCCACAATGGGCGCGAGCCTGATGGAGCAACACCGCGTGAGTGAAGAAGGGTTTCGGCTCGTAAAGCTCTGTTGTTGGAGAAGAACGTGCGTGAGAGTAACTGTTCACGCAGTGACGGTATCCAACCAGAAAGTCACGGCTAACTACGTGCCAGCAGCCGCGGTAATACGTAGGTGGCAAGCGTTATCCGGATTTATTGGGCGTAAAGCGAGCGCAGGCGGTTACTTAGGTCTGATGTGAAAGCCTTCGGCTTAACCGAAGAAGT
+
CCCCGGGGGGGGGGGGGGGGGGGGGGGGGGGGGGGGGGGGGGGGGGGGGGGGGGGGGGGGGGGGGGGGGGGGGGGGGGGGGGGGGGGGGGGGGGGGGGGGGGGGGGGGGGGGGGGGGGGGGGGGGGGFGGGGGGGGGGGGGFGGGGGGGGGGGGGGGGGGGGGGGGGGGGGGGGGGGGGGGGGGGGGGGGGGGGGGGGGGGGGGGGFGGGGGGGGGGGGGGGGGFGGGGGGGGGGGGGGGGGGFCCGFFFGFGFFFFEFFFFGCG4@FBFFFFFFFFFDF:?DFFFFFF>FFA>BBF?B(#
@M05025:18:000000000-B3NL5:1:1101:25080:10635 1:N:0:CACTCA
CCACAAACTCCTACGGGAGGCAGCAGTAGGGAATCTTCCACAATGGGCGCAAGCCTGATGGAGCAACACCGCGTGAGTGAAGAAGGGTTTCGGCTCGTAAAGCTCTGTTGTTGGAGAAGAACGTGCGTGAGAGTAACTGTTCACGCAGTGACGGTATCCAACCAGAAAGTCACGGCTAACTACGTGCCAGCAGCCGCGGTAATACGTAGGTGGCAAGCGTTATCCGGCTTTATTGGGCGTAAAGCGAGCGCAGGCGGTTACTTAGGTCTGATGTGAAAGCCTTCGGCTTAACCGAAGAAGG
+
CCCCGGGGDFGGGGGGGDGGGDGGDFGGGGGGGGGAGGGFGGGGGGFGGGGGGGGGGGGGGGCGG,FFGGEGGEGCFFFFFGG@FG7FGGGGDD<FEGGGGGG?FGFFGGFF8FFGGGGGGGGF=FGGGGCF<F<FFGGG?FGGFGGGEEFGECFGFFFBDEGEGGFF>BFGGDFGGGGGGGGGGGFFCGGFFGGGGGGGEEGGGGFCCEFGDFGFGFDCEEGF<CC*/5E9>:CFDFDDDDFCCGG>D>DBG3@BB:4BF7F>C4FFF:4@AFB6@@A<??<?<?(29?BBA1((2:0(#
@M05025:18:000000000-B3NL5:1:1101:6304:10655 1:N:0:CACTCA
CCACAAACTCCTACGGGAGGCAGCAGTAGGGAATCTTCCACAATGGGCGCAAGCCTGATGGAGCAACACCGCGTGAGTGAAGAAGGGTTTCGGCTCGTAAAGCTCTGTTGTTGGAGAAGAACGTGCGTGAGAGTAACTGTTCACGCAGTGACGGTATCCAACCAGAAAGTCACGGCTAACTACGTGCCAGCAGCCGCGGTAATACGTAGGTGGCAAGCGTTATCCGGATTTATTGGGCGTAAAGCGAGCGCAGGCGGTTACTTAGGTCTGATGTGAAAGCCTTCGGCTTAACCGAAGAAGC
+
CCCCGGGGGGGGGGGGGGGGGGGGGGGGGGGGGGGGGGGGGGGGGGGGGGGGGGGGGGGGGGGGGGGGGGGGGGGGGGGGGGGGGGGGGGGGGGGGGGGGGGGGGGGGGGGGGGGGGGGGGGGGGGGGGGGGGGGGGGGGGGGGGGGGGGGGGGGGGGGGGGGGGGGGGGGGGGGGGGGGGGGGGGGGGGGGGGGGGGGGGGGGGGGGGGGGGGGGGGGGGGGGGGGDCEGGGGGGGGGGGGGGGGGFFFGFGFFFFFFFFFGGGFFFFFFFFFFFFFBF?BFBFFFFBFAADFF9;FF0#
@M05025:18:000000000-B3NL5:1:1101:7234:10670 1:N:0:CACTCA
CCACAAACTCCTACGGGAGGCAGCAGTGGGGAATATTGCACAATGGGGGAAACCCTGATGCAGCAACGCCGCGTGAGTGAAGAAGGTTTTCGGATTGTAAAGCTCTGTTAGCAGGGAAGAGGAAGGACGGTACCTGCAGAGGAAGCCACGGCTAACTACGTGCCAGCAGCCGCGGTAATACGTAGGTGGCAAGCGTTGTTCGGAATAACTGGGCGTAAAGGATGCGTAGGCGGTTAAACAAGTTATATGTTAAATATATAGGCTTAACCTGTAGAAAGCATATAAAACTGTTTAACTAGAT
+
CCCCGGGGGGGGGGGGGGGGGGGGGGGGGGGGGGGGGGGGGGGGGGGGGGGGGGGGGGGGGGGGGGGGGGGGGGGGGGGGGGGGGGGGGGGGGGGGGGGGGGGGGGGGGGGGGGGGGGGGGGGGGGGGGGGGGGGGGGGGGGGGGGGGGGGGGGGGGGGGGGGGGGGGGGGGGGGGGGGGGGGGGGGGGGGGGGGGGGGGGGGGGGGGGGGGGGGGGGGGGGGGGGGGGGGGDDDCDGGGGGGGGGGFFFGFGBFFFFBFFFGGGFFFBFBFFFFFFFFBFFFFFFFF?F><ABFFFFD4#
@M05025:18:000000000-B3NL5:1:1101:18449:10697 1:N:0:CACTCA
CCACAAACTCCTACGGGAGGCAGCAGTGGGGAATATTGGACAATGGGCGCAAGCCTGATCCAGCCATACCGCGTGGGTGAAGAAGGCCTTCGGGTTGTAAAGCCCTTTTGTTGGGAAAGAAATCCAGCCGGCTAATACCTGGTTGGGATGACGGTACCCAAAGAATAAGCACCGGCTAACTTCGTGCCAGCAGCCGCGGTAATACGAAGGGTGCAAGCGTTACTCGGAATTACTGGGCGTAAAGCGTGCGTAGGTGGTCGTTTAAGTCCGTTGTGAAAGCCCTGGGCTCAACCTGGGAACG
+
CCCCGGGA66;FG<B;F;@FCF7FG8CF@@7B@CEC@FDFAF<CFF8<FFGBGGGGFDGGGGGCCFGAEFE:FCGG>FEGEFGD8FCFFGD@FFFGGEGGGGGGGGGFGGGEGGGFFGG8BEGGGGFEDFEDGCFGGFGGGGGG::FGGGGGGGGCFEEF@FGGCFGCGCEGGGGGGGCCFBFGCDG7E6BFFGG7CCGGGEG7@8==EEGGG5C+?5:CEE=CEEDGG56?FC7CGGGGGDC7CDDBBD<)9>675>2>B5CD7@FF>33F:E:FF?):?(4:B?(,-5<?:2180,81#
@M05025:18:000000000-B3NL5:1:1101:23318:10718 1:N:0:CACTCA
CCACAAACTCCTACGGGAGGCAGCAGTAGGGAATCTTCCACAATGGGCGCAAGCCTGATGGAGCAACACCGCGTGAGTGAAGAAGGGTTTCGGCTCGTAAAGCTCTGTTGTTGGAGAAGAACGTGCGTGAGAGTAACTGTTCACGCAGTGACGGTATCCAACCAGAAAGTCACGGCTAACTACGTGCCAGCAGCCGCGGTAATACGTAGGTGGCAAGCGTTATCCGGATTTATTGGGCGTAAAGCGAGCGCAGGCGGTTGCTTAGGTCTGATGTGAAAGCCTTCGGCTTAACCGAAGAAGC
+
CCCCGGFFFFGGFGGECCFG;@FGGDGFGGGGGGGGGGGGGGFDEF8CFGGEGGGGGDCFGFGGGGGGEGGGCGE>FFGGGGCDFGGEGGGGCGDFGFGGGGGFFGGFGGGGGGGGFGGGEGGGGGGCCGGGGGGGGGGFGCCFGGGGGGGGGGGGGGGGGGEDFGGFGGGGGE@EGGGGGFC5FGEGGGGGFGGCGEGGGEEC;8CFEGGGGFEGFGGGEDGGGEGDCEGGFG7645<9C3<DGG35:BG@GFFF>39BF=77D9F4AFBB<*4=6?682?<)((4:9:>F7>0(4<>(#
@M05025:18:000000000-B3NL5:1:1101:6114:10797 1:N:0:CACTCA
CCACAAACTCCTACGGGAGGCAGCAGTGGGGAATATTGCACAATGGGGGAAACCCTGATGCAGCAACGCCGCGTGAGTGAAGAAGGTTTTCGGATTGTAAAGCTCTGTTAGCAGGGAAGAGGAAGGACGGTACCTGCAGAGGAAGCCACGGCTAACTACGTGCCAGCAGCCGCGGTAATACGTAGGTGGCAAGCGTTGTTCGGAATAACTGGGCGTAAAGGATGCGTAGGCGGTTAAACAAGTTATATGTTAAATATATAGGCTTAACCTGTAGAAAGCATATAAAACTGTTTAACTAGAT
+
CCCCGGGGGGGGGGGGGEGGGGGGGGGGGGGGGGGGGGGGGGGGGGGGGGGGGGGGGGGGGGGGGGGGGGGGGGGGGGGGGGGGGGGGGGGGGGGGGGGGGGGGGGGGGGGGGGGGGGGGGGGGGGGGGGGGGGGGGGGGGGGGGGGGGGGGGGGGGGGGGGGGGGGGGGGGGGGGDGGGGGFGGGGGGGGGGGGGGGGGGGGDGGGGGGGGGGGGGGGGGGGGGGGGGGGGGCDGGGGGGGG>F>FFFFGFGFFFFFFFFFGGGFFFFFFFFFFFFFFFFFFAFD>BB<><AFFFBBA4#
@M05025:18:000000000-B3NL5:1:1101:2919:10809 1:N:0:CACTCA
CCACAAACTCCTACGGGAGGCAGCAGTAGGGAATCTTCCACAATGGACGCAAGTCTGATGGAGCAACGCCGCGTGAGTGAAGAAGGGTTTCGGCTCGTAAAGCTCTGTTGGTAGTGAAGAAAGATAGAGGTAGTAACTGGCCTTTATTTGACGGTAATTACCTAGAAAGTCACGGCTAACTACGTGCCAGCAGCCGCGGTAATACGTAGGTGGCAAGCGTTGTCCGGATTTATTGGGCGTAAAGCGAGTGCAGGCGGTTCAATAAGTCTGATGTGAAAGCCTTCGGCTCAACCGGAGAATT
+
CCCCGGGGGGGGGGGGGGGGGGGGGGGGGGGGGGGGGGGGGGGGGGGGGGGGGGGGGGGGGGGGGGGGGGGGGGGGGGGGGGGGGGGGGGGGGGGGGGGGGGGGGGGGGGGGGGFGGGGGGGGGGGGGGGGGGGGGGGGGGGGGGGGGGGGGGGGGGGGGFGGGGGGGGGGGGGGGGGGGGGGGGGGGGGGGGGGGGGGGGGGGGGGGGGGGGGGGGGG:CGEGGGGGG5FGGGGGGGGGGGGGGDGFFFGFGF>EF<0>FFGGGFFFFFFFFFFFFFFF??ADF:B????FFF>BFFF7#
@M05025:18:000000000-B3NL5:1:1101:4778:10814 1:N:0:CACTCA
CCACAAACTCCTACGGGAGGCAGCAGTAGGGAATCTTCCACAATGGGCGAAAGCCTGATGGAGCAACGCCGCGTGAGTGAAGAAGGTTTTCGGATCGTAAAGCTCTGTTGTTGGTGAAGAAGGATAGAGGTAGTAACTGGCCCCTATTTGACGGTAATCAACCAGAAAGTCACGGCTAACTACGTGCCAGCAGCCGCGGTAATACGTAGGTGGCAAGCGTTGTCCGGATTTATTGGGCGTAAAGCGAGCGCAGGCGGAAAGATAAGTCTGATGTGAAAGCCCCCGGCTTAACCGAGGAATG
+
CCCCGGGGGGGGGGGGGGGGGGGGGGGGGGGGGGGGGGGGGGGGGGGGGGGGGGGGGGGGGGGGGGGGGGGGGGGGGGGGGGGGGGGGGGGGGGGGGGGGGGGGGGGGGGGGGGGGGGGGGGGGGGGGGGGGGGGGGGGGGGGGGGGGGGGGGGGGGGGGGGGGGGGGGGGGGGGGGGGGGGGGGGGGGGGGGGGGGGGGGGGGGGGGGGGGGGGGGGGCGGCFGGGGGCCGGFG=FGGGGGGGGGGFFFGDC>@DFFFFFFGGGFFFFFFF2@FFFF9:?BB9>BF>BFDFFFFFB(4.#
@M05025:18:000000000-B3NL5:1:1101:22132:10814 1:N:0:CACTCA
CCACAAACTCCTACGGGAGGCAGCAGTGGGGAATATTGCACAATGGGGGAAACCCTGATGCAGCAACGCCGCGTGAGTGAAGAAGGTTTTCGGATTGTAAAGCTCTGTTAGCAGGGAAGAGGAAGGACGGTACCTGCAGAGGAAGCCACGGCTAACTACGTGCCAGCAGCCGCGGTAATACGTAGGTGGCAAGCGTTGTTCGGAATAACTGGGCGTAAAGGATGCGTAGTCGGATAAACAAGTTATATGTTAAATATATAGGCTTAACCTGTAGAAAGCATATAAAACAGTTTAACTAGAG
+
CCCCGGGGCEDFEF7FFGEEGEGEGGCF<<@CEFG<6CEFGGCGGG?CBCECGGGGFGGGFGGDFGGGEF7FFFC:FFF5,C?<E@E,?<EFC7+BFGCGGCFEDGGGGGG?FEFC=<CFFGFBF=?FF@=+CFGGF8FDDF<D,@F8FGGGGCCFAFFGFGG*DFGCGGGGCCGCC:FCFE,?CG;,;EBFGGE:BEEFFDG5C@FFGDCECC5*2*7?9=6?6:*:E*<:3)997::C7<DGG7DFFF*8FF4?F?<F4BDGFFF4)/4?A?F=@F(894<4<<52((.)4:<A2976#
@M05025:18:000000000-B3NL5:1:1101:21570:10824 1:N:0:CACTCA
CCACAAACTCCTACGGGAGGCAGCAGTAGGGAATCTTCCACAATGGGCGCAAGCCTGATGGAGCAACACCGCGTGAGTGAAGAAGGGTTTCGGCTCGTAAAGCTCTGTTGTTGGAGAAGAACGTGCGTGAGAGTAACTGTTCACGCAGTGACGGTATCCAACCAGAAAGTCACGGCTAACTACGTGCCAGCAGCCGCGGTAATACGTAGGTGGCAAGCGTTATCCGGATTTATTGGGCGTAAAGCGAGCGCAGGTGGTTGCTTAGGCCTGATGTGAAAGCCTTCGGCTTAACCGAAGAAGG
+
CCCCGGGGGGGGGGGGGGGGGGGGGGGGGGGGGGGGGGGGGGGGGGGGGGGGGGGGGGGGGGGGGGGGGGGGGGGGGGGGGGFGGGGGGGGGGGGGGGGGGGGGGGGGGGGGGGFGGGGGGGGGGGGGGGGGGGFGGGGGGGGGGGGGGGGGGGGGGGGGGGGGGGGGGGGGGGGGGGGGGGGGGGGGGGGGGGGGEGGGDEGGGGGGGGFFGGGGGGGGGGGGGGG5>5E7DFFFGGDDDGGFGCDFFFGFGFFFFFFFFFGGG??FBFFFFF4B@FFFFB<?B6>FFBA<FB9;>??2#
@M05025:18:000000000-B3NL5:1:1101:6908:10860 1:N:0:CACTCA
CCACAAACTCCTACGGGAGGCAGCAGTGAGGAATATTGGTCAATGGGAGAGATCCTGAACCAGCCAAGCCGCGTGAGGGAAGACGGCCCTATGGGTTGTAAACCTCTTTTGTCGGAGAACAAAACCCGGGACGTGTCCCGGACTGCGTGTATCCGAAGAAAAAGCATCGGCTAACTCCGTGCCAGCAGCCGCGGTAATACGGAGGATGCGAGCGCTATCCGGATTTATTGGGTTTAAAGGGTGTGTAGGCGGTCCGTTAAGTTAGCGGTAAAATTGCGGGGCTCAACCCCGTCGAGCCGTG
+
CCCCGGGGGGGGGGGGGGGGGGGGGGFGGGGGGGGGGGGGGGGGGGGGGGGGGGGGGGGGGGGGGGGGGGGGGGGGGGGGGGGGGGGGGGGGGGGGGGGGGGGGGGGGGGGGGGGDGGFGGGGGDFGGGGGGEFGGGGGGGGGGGGGGGGGGAEGGGGGGGGGGGGGDEGGGGGGGFGEG75CGFGGGGGGGGGGGGFGGGGGGGGGGC88CEGGGGGGGGGGGG6?E9:CE*75<>FGGGFGDDCCFFFG3)0>B5F8FFF**:FBD:@?FFFFF?>9BF614>?08:?F6?>>9:>F1#
@M05025:18:000000000-B3NL5:1:1101:3654:10869 1:N:0:CACTCA
CCACAAACTCCTACGGGAGGCAGCAGTAGGGAATCTTCCACAATGGACGCAAGTCTGATGGAGCAACGCCGCGTGAGTGAAGAAGGGTTTCGGCTCGTAAAGCTCTGTTGGTAGTGAAGAAAGATAGAGGTAGTAACTGGCCTTTATTTGACGGTAATTACCTAGAAAGTCACGGCTAACTACGTGCCAGCAGCCGCGGTAATACGTAGGTGGCAAGCGTTGTCCGGATTTATTGGGCGTAAAGCGAGTGCAGGCGGGTCAATAAGTCTGATGTGAAAGCCTTCGGCTCAACCGGAGAATG
+
CCCCGGGGGGGGGGGGGGGGGGGGGGGGGGGGGGGGGGGGGGGGGGGGGGGGGGGGGGGGGGGGGGGGGGGGGGGGGGGGGGGGGGGGGGGGGGGGGGGGGGGGGGGFGGGFGGGGGGGGGGGGGGGGGGGGGGGGGGGGGFGFGFGFGGGGGGGGGGGGFGGGGGGGGGGGGGGGEGGGGGGGGGGGGGGGGGGGGGGGGGGGGGCGGGGGGGGGGGEEEGGFFEGGE=9CFGGGGGGCGGGGGGGFFFGFGFEFF)4<76FGGFB?ABDFFFFFFFFF?FFB??F?B?>71>BFFF0)#
@M05025:18:000000000-B3NL5:1:1101:7087:10870 1:N:0:CACTCA
CCACAAACTCCTACGGGAGGCAGCAGTAGGGAATCTTCCACAATGGACGAAAGTCTGATGGAGCAACGCCGCGTGAGTGAAGAAGGGTTTCGGCTCGTAAAGCTCTGTTGGTAGTGAAGAAAGATAGAGGTAGTAACTGGCCTTTATTTGACGGTAATTACTTAGAAAGTCACGGCTAACTACGTGCCAGCAGCCGCGGTAATACGTAGGTGGCAAGCGTTGTCCGGATTTATTGGGCGTAAAGCGAGTGCAGGCGGTTCAATAAGTCTGATGTGAAAGCCTTCGGCTTAACCGGAGAATG
+
CCCCGGGGGGGGGGGGGGGGGGGGGGGGGGGGGGGGGGGGGGGGGGGGGGGGGGGGGGGGGGGGGGGGGGGGGEGGGGGGGGGGGGGGGGGGGGGGGGGGGGGGGGECFGFGGGFGGGGGGGGGGGGGGGGGGGGGGGGGGGGGCGGGGGGFGGGGDGGGDFGGFFGGGGGGGGGGGDEGFGGGGGEFFGGGGGGGGCEGEGGGGGGGG5CFGGGGGGGGGGGGGGGC*>0<DGGGGFDC<<CFDG:D>F:BG>)7B5(7F?CF7=B=2@>FFFF=BFF<B?A)22>(().68>>3>6?3#
@M05025:18:000000000-B3NL5:1:1101:19434:10881 1:N:0:CACTCA
CCACAAACTCCTACGGGAGGCAGCAGTGGGGAATATTGCACAATGGGCGAAAGCCTGATGCAGCGACGCCGCGTGAGGGATGACGGCCTTCGGGTTGTAAACCTCTTTCAGTAGGGAAGAAGCGAAAGTGACGGTACCTGCAGAAGAAGCGCCGGCTAACTACGTGCCAGCAGCCGCGGTAATACGTAGGGCGCAAGCGTTATCCGGATTTATTGGGCGTAAAGAGCTCGTAGGCGGTTTGTCGCGTCTGCCGTGAAAGTCCGAGGCTCAACCTCGGATCTGCGGTGGGTACGGGCAGACC
+
CCCCGGGGGGGGGGGGGGGGGGGGFFEFGGGGGGGGGGGGGGGGGGGGGGGGGGGGGGGGGGGGGGGGGGGGGGGGGGGGGGGGGGGGGGGGGGGGGGGGGGGEGGGGGGGFCDFGGFGGGGGGGGGGGGGGGGGGGGGGGGGGGGGGDGGGGGGGDGGCFGGGFGGGFGGFGGGGGGGCGGGGGG@CFGDGGGGGGGGECC8CGGGGGGDFGFCFGGGEDEGFFFCGFGGCCD4DDDD5DGCDGGC3@FGFGFFF>FB6B=DDDEBF064F8@FFF>(6<AFF>BFF03)3(129122.#
@M05025:18:000000000-B3NL5:1:1101:22010:10898 1:N:0:CACTCA
CCACAAACTCCTACGGGAGGCAGCAGTGGGGAATGTTGCACAATGGGGGAAACCCTGATGCAGCGACGCCGCGTGAGTGAAGAAGTATTTCGGTACGTAAAGCTCTATCAGCAGGGAAGAAAATGACGGTACCTGACTAAGAAGCCCCGGCTAACTACGTGCCAGCAGCCGCGGTAATACGTAGGGGGCAAGCGTTATCCGGATTTACTGGGGGTAAAGGGAGCGTAGACGGCAGCGCAAGTCTGGAGTGAAATGCCGGGGCCCAACACCGGAACTGCTTTGGAAACTGTGCAGCGTGAGG
+
<CCCGDGGGGDGFEGGGEFGGGCCFFCFGFGEFGGGGFE@FGFFADGGGGGGGCGGGFGGCFCCCCGFFFGGGGGFGEEGFGGFGCAEEFDFDBFGGAFFFGG?FEGFFFC,<FFGGGGGGCFGGG9FDGGGFGGGDFGGGGGGGGGGGDGCGFDFFCGECDFGFFGGGD:CCCF7;;>CFBFGD:CGEGCG*CE8B*+9C8AE8<FGFFGD57?5CGFD=CG*:CGCEFEEDGCDG39CGFGCCGCFF7:=DFF@F)(<>>/)1)7)(0139BB??=)):-(,)5:<26<64<:(,((,#
@M05025:18:000000000-B3NL5:1:1101:15370:10909 1:N:0:CACTCA
CCACAAACTCCTACGGGAGGCAGCAGTGAGGAATATTGGTCAATGGCCGGAAGGCTGAACCAGCCAAGTCGCGTGAGGGAATAAGGCCCTACGGGTCGTAAACCTCTTTTGTCAGGGAGCAAGGCCGCCCACGTGTGGACGGAAGGAGAGTACCTGGAGAAAAAGCATCGGCTAACTCCGTGCTAGCAGCCGCGGTAATACGGAGGATGCGAGCGTTATCCGGATTTATTGGGTTTAAAGGGTGCGTAGGCGGCCTGCCAAGTCAGCGGTAAAATTGCGGGGCTCAACCCCGTACAGCCGG
+
CCCCGGGGGGGGGGGGGGGGGGGGGGFGGGGGGGGGGGGGGGGGGGGGGGGGGGGGGGGGGGGGGGGGGGGGGGGGGGGGGGGGGGGGGGGGGGGGGGGGGGGGGGGGGGGGGGGGGGGGFGGGFGGGGGGGGGGGGGGGGGGGGGGGGGGGGGGGFGGGGGGGGGGGFGGGGGGGGGGGFGEGGGGGGGGDGGGGGGFGFFGGGE;FFFGGGGGGGCFGFEC5:EGGFDCCC7CDCCFGGGGGGGGFFFG@GFFFFF?FFFFGGBFFFBBFFFFFFFFFBFF9()40264(3(,4>??(#
@M05025:18:000000000-B3NL5:1:1101:14240:10927 1:N:0:CACTCA
CCACAAACTCCTACGGGAGGCAGCAGTAGGGAATCTTCCACAATGGACGCAAGTCTGATGGAGCAACGCCGCGTGAGTGAAGAAGGGTTTCGGCTCGTAAAGCTCTGTTGGTAGTGAAGAAAGATAGAGGTAGTAACTGGCCTTTATTTGACGGTAATTACCTAGAAAGTCACGGCTAACTACGTGCCAGCAGCCGCGGTAATACGTAGGTGGCAAGCGTTGTCCGGATTTATTGGGCGTAAAGCGAGTGCAGGCGGTTCAATAAGTCTGATGTGAAAGCCTTCGGCTCAACCGGAGAATG
+
CCCCGGGGGGGGGGGGGGEGGGGGGGGGGGGGGGGGGGGGGGGGGGGGGGGGGGFGGGGGGGGGGGGGGGGGGGGGGGGGGGGGGGDGGGGGGGGGGGGGGGGGGGGGGGGGGGEEFGGGGGGGGGGFGGEFFGGGGGGGGGFGGGFDGGGGGGGGGGGGFGGGGGGGGGFGGGGGDGG?FFGGGGGGGGGFEFGGGGGGGGGGGGCEEGGGGGFGGGGGGGGGFE=5C=FFFGF4CFGDDGG7*9CD5@GFFFF>E@BDFBGGG46*6?AFFFFFFFD?F:AF0?>BFFBF0>>FF>14#
@M05025:18:000000000-B3NL5:1:1101:5074:11014 1:N:0:CACTCA
CCACAAACTCCTACGGGAGGCAGCAGTGGGGAATATTGGACAATGGGCGCAAGCCTGATCCAGCCATACCGCGTGGGTGAAGAAGGCCTTCGGGTTGTAAAGCCCTTTTGTTGGGAAAGAAATCCAGCCGGCTAATACCTGGTTGGGATGACGGTACCCAAAGAATAAGCACCGGCTAACTTCGTGCCAGCAGCCGCGGTAATACGAAGGGTGCAAGCGTTACTCGGAATTACTGGGCGTAAAGCGTGCGTAGGTGGTTATTTAAGTCCGTTGTGAAAGCCCTGGGCTCAACCTGGGAACG
+
CCCCGGGGGGGGGGGGGGGGGGGGGGGGGGGGGGGGGGGGGGGGGGGGGGGGGGGGGGGGGGGGGGGGGGGGGGGGGGGGGGGGGGGGGGGGGGGGGGGGGGGGGGGGGGGGGGGGGGGGGGGGGGGGGGGGGGGGGFGGGGGGGGGGGGGGGGGGGGGGGGGGGGGGGGGGGGGGGGGGGGGGGGGGGCCGDGCCGGGGGGGGGGGGGGGGGDGFGFEGGGGGGGGGGGGGGG=FDCDGCGGGGG3<5B5@G>*6>7<F?FDDGBFFB@?F0.)1@FA:?::::????BF13:?BB1>-#
@M05025:18:000000000-B3NL5:1:1101:26242:11034 1:N:0:CACTCA
CCACAAACTCCTACGGGAGGCAGCAGTAGGGAATCTTCCACAATGGACGCAAGTCTGATGGAGCAACGCCGCGTGAGTGAAGAAGGGTTTCGGCTCGTAAAGCTCTGTTGGTAGTGAAGAAAGATAGAGGTAGTAACTGGCCTTTATTTGACGGTAATTACCTAGAAAGTCACGGCTAACTACGTGCCAGCAGCCGCGGTAATACGTAGGTGGCAAGCGTTGTCCGGATTTATTGGGCGTAAAGCGAGTGCAGGCGGTTCAATAAGTCTGATGTGAAAGCCTTCGGCTCAACCGGAGAATG
+
CCCCGGGGGGGGGGGGGGGGGGGGGGGGGGGGGGGGGGGGGGGGGGGGGGGGGGGGGGGGGGGGGGGGGGGGGGGGGFFGGGGGGGGFFFGGGGGGGGDGGGGGFGGFGFGEFGFGGGFFGFFGGGGGGGGGGGGGGGFFGFGFGGGGGCCFGGGGGFGGGGGGGGFFGGCGFGGGGGGGGGGGGGGFGGDGFGGCEEEGGGGFGCCFGGGGGGGGGGGGGGGGGGGGEDF9FGGGGGG35CCGGDDFFFG?FF@FE565@?*>:*8=<F9FDFFFF?90784>:?B?6??:1>99>9?)#
@M05025:18:000000000-B3NL5:1:1101:13495:11035 1:N:0:CACTCA
CCACAAACTCCTACGGGAGGCAGCAGTAGGGAATCTTCCACAATGGACGAAAGTCTGATGGAGCAACGCCGCGTGAGTGAAGAAGGGTTTCGGCTCGTAAAGCTCTGTTGGTAGTGAAGAAAGATAGAGGTAGTAACTGGCCTTTATTTGACGGTAATTACTTAGAAAGTCACGGCTAACTACGTGCCAGCAGCCGCGGTAATACGTAGGTGGCAAGCGTTTTCCGGATTTATTGGGCGTAAAGCGAGTGCAGGCGGTTCAATAAGTCTGATGTGAAAGCCTTCGGCTCTACCGGAGATTG
+
CCCCGGGGGGGGGGGGEFGGGGGGGFEFGGGGGCGGDFGGGGGGGGGGGFGGGGGGGFGGFGGGGGFGEGGGGGGGGGGGGGGGGGGGGGGEGGGDGGGGGGGFGGGD9FEFFFFGGECF8EFFGGGFF@AECFFFFFFGFAA@F<FGGGGGGGGECFFDFGCFFGBFDGFFG7BBEEGECFGEFFDG;DGDGGGGGDEGGGGFFGFGGEGCC**<5:==***<7C5:7C9:+++285759<CFFGC>BFGFF>5.7.(8?7D7:?7*:496:B96*0)3((.)-,(-4(.)<9;31((-#
@M05025:18:000000000-B3NL5:1:1101:20897:11066 1:N:0:CACTCA
CCACAAACTCCTACGGGAGGCAGCAGTGGGGAATATTGCACAATGGGCGCAAGCCTGATGCAGCCATGCCGCGTGTATGAAGAAGGCCTTCGGGTTGTAAAGTACTTTCAGCGAGGAGGAAGGTGTTGTGGTTAATAACCGCAGCAATTGACGTTACTCGCAGAAGAAGCACCGGCTAACTCCGTGCCAGCAGCCGCGGTAATACGGAGGGTGCAAGCGTTAATCGGAATTACTGGGCGTAAAGCGCACGCAGGCGGTCTGTCAAGTCGGATGTGAAATCCCCGGGCTCAACCTGGGAACA
+
CCCCGGGGGGGGGGGGGGGGGGGGGGGGGGGGGGGGGGGGGGGGGGGGGGGGGGGGGGGGGGGGGGGGGGGGGGGGGGGGGGGGGGGGGGGGGGGGGGGGGGGGGGGGGGGGGGGGGGGGGGGGGGGGGGGGGGGGGGGGGGGGGGGGGGGGGGGGGGGGGGGGGGGGGGGGGGGGGGGGGGGGGGGGGGGGGGGGGGGGGGGGGGGGGGGGGGGGGGGEGGGGGGGGGGGGGGGGGGGGGGGGGGDFFFGFGFEFFFFFFFGGGFFFFFFFFFFFFFDF:>B>FFFF62247:?B6?B4#
@M05025:18:000000000-B3NL5:1:1101:10630:11068 1:N:0:CACTCA
CCACAAACTCCTACGGGAGGCAGCAGTGGGGAATATTGCACAATGGGCGCAAGCCTGATGCAGCCATGCCGCGTGTATGAAGAAGGCCTTCGGGTTGTAAAGTACTTTCAGCGAGGAGGAAGGTGTTGTGGTTAATAACCGCAGCAATTGACGTTACTCGCAGAAGAAGCACCGGCTAACTCCGTGCCAGCAGCCGCGGTAATACGGAGGGTACAAGCGTTAATCGGAATTACTGGGCGTAAAGCGCACGCAGGCGGTCTGTCAAGTCGGATGTGAAATCCCCGGGCTCAACCTGGGAACG
+
CCCCGGGGGGGGGGGGGGGGGGGGGGFGGGGGGGGGGGGGGGGGGGGGGGGGGGGGGGGGGGGGGGGGGGGGGGGGGGGGGGGGGGGGGGGGGGGGGGGGGGGGGGGGGGGGGGGGGGGGGGGGGGGGGGGGGGGGGGGGGGGGGGGGGGGGGGGGGGGGDGGGGGGGGGGGGGGGGGGGGGGGGGGGGGGGGGGGGGGGGGGGGGGGGGGGGGGGGGGGGGGGGGDGDFGGGGGDGGGGGGGGGGGFFFGEGEFBFFFFFFGGG@FFF>9@>@FFFF<A:?FB06>>FFFFFFFF?FF2#
@M05025:18:000000000-B3NL5:1:1101:17398:11082 1:N:0:CACTCA
CCACAAACTCCTACGGGAGGCAGCAGTGGGGAATATTGGACAATGGGCGCAAGCCTGATCCAGCCATACCGCGTGGGTGAAGAAGGCCTTCGGGTTGTAAAGCCCTTTTGTTGGGAAAGAAATCCAGCCGGCTAATACCTGGTTGGGATGACGGTACCCAAAGAATAAGCACCGGCTAACTTCGTGCCAGCAGCCGCGGTAATACGAAGGGTGCAAGCGTTACTCGGAATTACTGGGCGTAAAGCGTGCGTAGGTGGTTATTTAAGTCCGTTGTGAAAGCCCTGGGCTCAACCTGGGAACG
+
CCCCGGGGGGGGGGGGGGGGGGGGGGGGGGGGGGGGGGGGGGGGGGGGGGGGGGGGGGGGGGGGGGGGGG,CGFGGGGGGGGGGGGGGGGGGGGGGGGGGGGGGGGGGGGGGGGGGGGGGGGGGGGGGGGGGGGGGFGGGGGGGGGGGFGGGGGGGGGGGGGGGGGGGGGGGGGGGGGGGGGGGGGGGGGGGGGGGDGGGGGGGGGCCEGGGGGGGGGGGGDGCGEGDGGFFGGGFGGGGGGGFFD*<BBGFGFFFFF<FFFGGG6BF<>?FBE@FFFFFFFFF6:<??<27:0:?F?74#
@M05025:18:000000000-B3NL5:1:1101:26154:11103 1:N:0:CACTCA
CCACAAACTCCTACGGGAGGCAGCAGTAGGGAATCTTCCACAATGGGCGAAAGCCTGATGGAGCAACGCCGCGTGAGTGAAGAAGGTTTTCGGATCGTAAAGCTCTGTTGTTGGTGAAGAAGGATAGAGGTAGTAACTGGCCCCTATTTGACGGTAATCAACCAGAAAGTCACGGCTAACTACGTGCCAGCAGCCGCGGTAATACGTAGGTGGCAAGCGTTGTCCGGATTTATTGGGCGTAAAGCGAGCGCAGGCGGAAAGATAAGGCTGATGTGAAAGCCCCCGGCTTAACCGAGGAATG
+
CCCCGGG?FFCECFCFG;FCCCFGGG<@EGGGGGFFFAFEEGGGGGGGGGCFGGFGGGGGG<EFGD@CGGGGGCFCFE?FFFGGGGGGGGABFCCFGF88DFF,,5CC?FBFEFGB?EFGFDF@<EGFGGFFDCCFFGGGFFFBF7F<<FGGCFFGGGFGFGGGC@F:F=EFAFEGG:FGGFGGGGGFFG>FEFE>EC:ECC<CCF@+CECGFGGFCCEEGGEGG:>C5EFGCD7=45DDCD7DC3DB@DD:C5>DFD95@F7CC=*)45,*</=F?*6((419019(484)3(-349?4#
@M05025:18:000000000-B3NL5:1:1101:21197:11119 1:N:0:CACTCA
CCACAAACTCCTACGGGAGGCAGCAGTGGGGAATATTGGACAATGGGCGCAAGCCTGATCCAGCCATACCGCGTGGGTGAAGAAGGCCTTCGGGTTGTAAAGCCCTTTTGTTGGGAAAGAAATCCAGCCGGCTAATACCTGGTTGGGATGACGGTACCCAAAGAATAAGCACCGGCTAACTTCGTGCCAGCAGCCGCGGTAATACGAAGGGTGCAAGCGTTACTCGGAATTACTGGGCGTAAAGCGTGCGTAGGTGGTTATTTAAGTCCGTTGTGAAAGCCCTGGGCTCAACCTGGGAACG
+
CCCCGGGGGGGGGGGGGGGGGGGGGGGGGGGDGGGGGGGGGGGGGGGGGGGGGGGGGGGGGGGGGGGGGGGGGGGGGGGGGGGGGGGGGFGGGGGGGGGGGGGGGGGGGGGGGGGGGGGGGGGGGGCFGEGGGGFGGGGGGGGFGEGGGGGGGGGGGGGGGGGGGGGFFGGGGGGGGGGGG9FGGGGGGGGFFDGGGGGGGGFGGF=EGDEGGD87AEEGGGGGGEGDECGGGGGGGGG<CCGDCC/8@DCDG37?F:6?FFGCC=FF>DBF?EF=FFAB:44:6?F:BFFBBFFB?8?(#
@M05025:18:000000000-B3NL5:1:1101:6687:11124 1:N:0:CACTCA
CCACAAACTCCTACGGGAGGCAGCAGTAGGGAATCTTCGGCAATGGACGAAAGTCTGACCGAGCAACGCCGCGTGAGTGAAGAAGGTTTTCGGATCGTAAAACTCTGTTGTTAGAGAAGAACAAGGATGAGAGTAACTGTTCATCCCTTGACGGTATCTAACCAGAAAGCCACGGCTAACTACGTGCCAGCAGCCGCGGTAATACGTAGGTGGCAAGCGTTGTCCGGATTTATTGGGCGTAAAGCGAGCGCAGGCGGTTTCTTAAGTCTGATGTGAAAGCCCCCGGCTCAACCGGGGAGGT
+
CCCCGGGGGGGGGGGGGGGGGGGGGGGGGGGGGGGGGGGGGGGGGGGGGGGGGGGGGGGGGGGGGGGGGGGGGGGGGGGGGGGGGGFGGGGGGGGGGGGGGGGGGGGGGGGGGGGGGGGGGGGGGGGGGGGGGGGGGGGGGGGGGGGGGGGGGGGGGGGGGGGGGGGGGGGGGGGGGGGGGGGGGGGGGGGGGGGGGGGGGGGGGGGGGGGGGGGGGGGGGGGGGGGGGGGGGGGGGGGGGGGGGGGFFFGFGFFFFFFFFFGGGFBFFFFFFFFFFFFF<??FFFF>FBFFFF>>;9>F#
@M05025:18:000000000-B3NL5:1:1101:11193:11132 1:N:0:CACTCA
CCACAAACTCCTACGGGAGGCAGCAGTAGGGAATCTTCCACAATGGACGAAAGTCTGATGGAGCAACGCCGCGTGAGTGAAGAAGGGTTTCGGCTCGTAAAGCTCTGTTGGTAGTGAAGAAAGATAGAGGTAGTAACTGGCCTTTATTTGACGGTAATTACTTAGAAAGTCACGGCTAACTACGTGCCAGCAGCCGCGGTAATACGTAGGTGGCAAGCGTTGTCCGGATTTATTGGGCGTAAAGCGAGTGCAGGCGGTTCAATAAGTCTGATGTGAAAGCCTTCGGCTCAACCGGAGAATG
+
CCCCGGGGGGGGGGGGGGGGGGGGGGGGGGGGGGGGGGGGGGGGGGGGGGGGGGGGGGGGGGGGGGGGGGGGGGGGGGGGGGGGGGGGGGGGGGGGGGGGGGGFGGGGGGGGGGFGGGGGGGGGGGGGGGGGGGGGGGGGGGGGGGGGGGGGGGGGGGGGGGGGGGGGGCAFFGGGGGFGGGCEG7FGGGGFDFGGGGGEGGCFEFFGGGFGGGFFGGGCCGGGGGGCCGFFGGGGGFDCCDGF>D<BEF=FGFFFF)47F?GGDF?FDFFFB=@F?F<(42>B??9?:<>??F(39>12#
@M05025:18:000000000-B3NL5:1:1101:23859:11156 1:N:0:CACTCA
CCACAAACTCCTACGGGAGGCAGCAGTGAGGAATATTGGTCAATGGGCTTACGCCTGAACCAGCCAAGTCGCGTGAGGGAAGACTGCCCTACGGGTTGTAAACCTCTTTTGTCAGGGAGCAACGCCGGCTACGTGTAGCCGGACTGAGAGTACCTGAAGAAAAAGCATCGGCTAACTCCGTGCCAGCAGCCGCGGTAATACGGAGGATGCGAGCGTTATCCGGATTTATTGGGTTTAAAGGGTGCGTAGGCGGAATGCCAAGTCAGCGGTAAAATCGCGGGGCTCAACCTCGCTCCGCCGC
+
CCCCGGGGGGGGGGGGGGGGGGGGGGGGGGGGGGGGGGGGGGGGGGGGGGGGGGGGGGGGGGGGGGGGGGGGGGGGGGGGGGGGGGGGGGGCGGGGGGGGGGGGGGGGGGGGGGGGGGGGGGGGGGGGGGGGGGGGGGGGGGGGGGGGGGGGGGGGGGGGGGGGGGGGGGGGGGGGFFGGGGGGGGGGGGGGGGGGGGGGGGGGGGGGGFGGEDGGGEGCGGGAEEFGG+CFFDDDGGFCCDGGDGGDB>GFG::)<@:FFFGGGFFD>B9EFFF)7:9B>;>0084??F04;FF>?FF(#
@M05025:18:000000000-B3NL5:1:1101:5178:11158 1:N:0:CACTCA
CCACAAACTCCTACGGGAGGCAGCAGTGGGGAATATTGCACAATGGGCGAAAGCCTGATGCAGCGACGCCGCGTGAGGGATGACGGCCTTCGGGTTGTAAACCTCTTTCAGTAGGGAAGAAGCGAAAGTGACGGTACCTGCAGAAGAAGCGCCGGCTAACTACGTGCCAGCAGCCGCGGTAATACGTAGGGCGCAAGCGTTATCCGGATTTATTGGGCGTAAAGAGCTCGTAGGCGGTTTGTCGCGTCTGCCGTGAAAGTCCGAGGCTCAACCTCGGATCTGCGGTGGGTACGGGCAGACG
+
CCCCGGGGGGGGGGGGGGGGGGGGGGGGGGGCGGGGGGGGGGGGGGGGGGGGGGGGGGGGGGGGGGGGGGGGGGGGGGGGGGGGGGGGGGGGGGGGGGGGGGGGGFGGGFFFGGGGFGGGGGGGGGGGGGGGGGGGGGGGGGGACFGGGGGGGGGDGGGGGFGGGGGGGGGGGGGGGGGGEGGFGGGGGGGGGGGGGGGGGG=FGGGGECEGGGFGFGG=EEEGFFGGGGGGGGGGG7DDDC>DGG<;BFGFGFD@FFFFFFDGGFFF?FFFB@FF@:14<A9>F:2>19AFFFFFFF?3#
@M05025:18:000000000-B3NL5:1:1101:5267:11164 1:N:0:CACTCA
CCACAAACTCCTACGGGAGGCAGCAGTGGGGAATATTGCACAATGGGGGAAACCCTGATGCAGCAACGCCGCGTGAGTGAAGAAGGTTTTCGGATTGTAAAGCTCTGTTAGCAGGGAAGAGGAAGGACGGTACCCGCAGAGGAAGCCACGGCTAACTACGTGCCAGCAGCCGCGGTAATACGTAGGTGGCAAGCGTTGTTCGGAATAACTGGGCGTAAAGGATGCGTAGGCGGTTAAACAAGTTATATGTTAAATATATAGGCTTAACCTGTAGAAAGCATATAAAACTGTTTAACTAGAG
+
CCCCGGGGGGGGGGGGGGGGGGGGGGFGGGGGGGGGGGGGGGGGGGGGGGGGGGGGGGGGGGGGGGGGGGGGGGGGGGGGGGGGGGEEFGGGGEEGGGGGGGGGGGGGGGGGGGGGGGGGGGGGGGGGGGGGGGGGGGGGGGFGGFGGGGGGGGGGGFGGGGGGGFGGGGGGGGGGGGGGGGGFGGFGGGGGGGGGEGEFGGGGGGGGGGGGGGEE=AFFGGGGGGEGGC6EG9CGGGGGGGGFGGGFFFFBG?F?FFFFFFFGFFFFA=:FFFFFFF?B<AFF<A<<?ADFAFFFFFF>#
@M05025:18:000000000-B3NL5:1:1101:5562:11181 1:N:0:CACTCA
CCACAAACTCCTACGGGAGGCAGCAGTAGGGAATCTTCCACAATGGGCGCAAGCCTGATGGAGCAACACCGCGTGAGTGAAGAAGGGTTTCGGCTCGTAAAGCTCTGTTGTTGGAGAAGAACGTGCGTGAGAGTAACTGTTCACGCAGTGACGGTATCCAACCAGAAAGTCACGGCTAACTACGTGCCAGCAGCCGCGGTAATACGTAGGTGGCAAGCGTTATCCGGATTTATTGGGCGTAAAGCGAGCGCAGGCGGTTACTTAGGTCTGATGTGAAAGCCTTCGGCTTAACCGAAGAAAG
+
CCCCGGGGGGGGGGGGGGGGGGGGGGGGGGGGGGGGGGGGGGGGGGFGGGGGGGGGGGGGGGGGGGGGGGGGGGGGGGGGGGGGGGGGGGGGGGGGGGGGGGGGGGGGGGGGGGGGGGGGGGGGGGGFGGGGGGGGGGGFGGGGGGGGGGGGGGGGGGGGGGGGGGGGGGGGGGGGGGGGGGGGGGGGGGGGGGGGGGGEGEGGGGGGGGGGGGGGGGGGGGGGGGGEEECGCFFGGGGDDDFGGGGFEFGFGFFF><9B@FF7FF@FFFBF97=FFFF:BFFF??FFB:BFA>19>::(#
@M05025:18:000000000-B3NL5:1:1101:25426:11193 1:N:0:CACTCA
CCACAAACTCCTACGGGAGGCAGCAGTGGGGAATATTGCACAATGGGGGAAACCCTGATGCAGCAACGCCGCGTGAGTGAAGAAGGTTTTCGGATTGTAAAGCTCTGTTAGCAGGGAAGAGGAAGGACGGTACCTGCAGAGGAAGCCACGGCTAACTACGTGCCAGCAGCCGCGGTAATACGTAGGTGGCAAGCGTTGTTCGGAATAACTGGGCGTAAAGGATGCGTAGGCGGTTAAACAAGTTATATGTTAAATATATAGGCTTAACCTGTAGAAAGCATATAAAACTGTTTAACTAGAG
+
CCCCGGGGGGGGGGGGGGGGGGGGGGGGGGGGGGGGGGGGGGGGGGGGGGGGGGGGGGGGGGGGGGGGGGGGGGGGGGGGGGGGGGGGGGGGGGGGGGGGGGGGGGGGGGGGGGGGGGGGGGGGGGGGDGGGGGGGGGGGGGGGGGGGGGGGGGGGFGGGFGGCFGGGGGGGGGGGGGGGGGGGGDGGGGGGGGGGGGGGGGGGGGGGGCGGGGGCEGGGGGGGGGCEDEGCG7DDFGGGGGCDGGGFFBGFFFFFFFBFF=FGGFBFBFFFFFFFF4?:BFAF<<AF0<5<AFFF2484#
@M05025:18:000000000-B3NL5:1:1101:13476:11196 1:N:0:CACTCA
CCACAAACTCCTACGGGAGGCAGCAGTGGGGAATATTGGACAATGGGCGCAAGCCTGATCCAGCCATGCCGCGTGAGTGATGAAGGCCCTAGGGTTGTAAAGCTCTTTCACCGGTGAAGATAATGACGGTAACCGGAGAAGAAGCCCCGGCTAACTTCGTGCCAGCAGCCGCGGTAATACGAAGGGGGCTAGCGTTGTTCGGATTTACTGGGCGTAAAGCGCACGTAGGCGGACTTTTAAGTCAGGGGTGAAATCCCGGGGCTCAACCCCGTAACTGCCTTTGATACTGGAAGTCTTGAGA
+
CCCCGGGGGGGGGGGGGGEGGGGGGGGGGGGGGGGGGGGGGGGGGGGGGGGGGGGGGGGGGGGGGGGGGGGGDGEGGGGGGGGGFFGEGGFGGGGGGGGGGGGGGGGGGGGGGGGGGGGFGGFFFGGGGGGGGCGGGGGGGGGGFFGGGGGGGGGGGGGGGGGGGGGGGFGGGGGGGGFGFGGEGGGGGGGGGGGGEGGGGGGGGGGGGGGGGCEGGGGGCGG=5EFGEGE=CCDFFGGFGGFGGGDB>>C@:FFF:>>EFFGDFFFF?D9.1>>FB43<22A<<2>92::>0:B<A<B?#
@M05025:18:000000000-B3NL5:1:1101:28467:11222 1:N:0:CACTCA
CCACAAACTCCTACGGGAGGCAGCAGTAGGGAATCTTCCACAATGGACGCAAGTCTGATGGAGCAACGCCGCGTGAGTGAAGAAGGGTTTCGGCTCGTAAAGCTCTGTTGGTAGTGAAGAAAGATAGAGGTAGTAACTGGCCTTTATTTGACGGTAATTACCTAGAAAGTCACGGCTAACTACGTGCCAGCAGCCGCGGTAATACGTAGGTGGCAAGCGTTGTCCGGATTTATTGGGCGTAAAGCGAGTGCAGGCGGTTCAATAAGTCTGATGTGAAAGACTTCGGCTCAACCGGAGAATA
+
CCCCGGGGGFGGGGGGGGGGGGGGGGEFFEGGGGGGGGGGFEDFGFGGGGGGGGGGGFGGGGGGGGFFGEGGGCG7CFGGGGCFCGGGGCGGGGG@FGGGGGGCGGFGGFGEGG<?FEGGFFFFAFGFGGGFGGGGGGFGGGDFG9?DDFGGGGGCFGGGDGGGGGFEDFEFFGGGGGGGGGGGGGCFGGGGFGGEGCEGGGGGFFAF>EGG5CFCGGGCEGC?F=ECEDFCFFFCFFGG)CDGGGDD>3FB:FBD>)456BDF>FF?<FDFA=?FFF>(464>1?6,3.,4:>FF9(4-#
@M05025:18:000000000-B3NL5:1:1101:26591:11264 1:N:0:CACTCA
CCACAAACTCCTACGGGAGGCAGCAGTAGGGAATCTTCCACAATGGACGCAAGTCTGATGGAGCAACGCCGCGTGAGTGAAGAAGGGTTTCGGCTCGTAAAGCTCTGTTGGTAGTGAAGAAAGATAGAGGTAGTAACTGGCCTTTATTTGACGGTAATTACCTAGAAAGTCACGGCTAACTACGTGCCAGCAGCCGCGGTAATACGTAGGTGGCAAGCGTTGTCCGGATTTATTGGGCGTAAAGCGAGTGCAGGCGGTTCAATAAGTCTGATGTGAAAGCCTTCGGCTCAACCGGAGAATC
+
CCCCGGGGGGGGGGGGGGGGGGGGGGGGGGGGGGGGGGGGGGGGGGGGGGGGGGGGGGGGGGGGGGGGGGGGGGGGGGGGGGGGGGGGGGGGGGGGGGGGGGGGGGGGGGGGGGGGGGGGGGGGGGGGGGGGGGGGGGGGGGGGGGGGGGGGGGGGGGGGGGGGGFGGGGGGGGGGGGGGGGGGGGFGGGGGGGGGGGGGGGGGGGFGGGGGGGGGGGGGGGGGGGGGGGGGGGGGGGGGGGGGGGGFFFGFGFFFF@0>FFGGGFFFFFFFFFFFFFD?FF>7?FFF??DBBBFFFFB2#
@M05025:18:000000000-B3NL5:1:1101:17544:11283 1:N:0:CACTCA
CCACAAACTCCTACGGGAGGCAGCAGTAGGGAATCTTCCACAATGGACGAAAGTCTGATGGAGCAACGCCGCGTGAGTGAAGGAGGGTTTCGGCTCGTAAAGCTCTGTTGGTAGTGAAGAAAGATAGAGGTAGTAACTGGCCTTTATTTGACGGTAATTACTTAGAAAGTCACGGCTAACTACGTGCCAGCAGCCGCGGTAATACGTAGGTGGCAAGCGTTGTCCGGATTTATTGGGCGTAAAGCGAGTGCAGGCGGTCCAATAAGTCTGATGTGAAAGCATTCGGCTCAACCGGAGAATG
+
CCCCFGGGGGGA<EFCEBCFGGGEFCCFGGGCEFFGGGFGGGGGGGGFGEGGGGGGFFFFF@EFGGEGGEGGGGGGGFFGGGGFGGGGGGFFEGDGDFCGFFFFGFGFFFGGGF,EEFGGGGGFGGFGGCEFFFGFF9DFEFF<FCFFE,<FDFGGGCFCF9FEGFGG@FFGGGDGCEGG9DCCE@FCFGGGFG5BEEGGGGGDCCAF85>@5*0<**>7CEGFFEG557?FGFGDFGDDDD3C:<5>)5:?FFDDF.()94:DG4**-14@AF???@AB(:AFF(((-8<B?>009(4)#
@M05025:18:000000000-B3NL5:1:1101:9918:11292 1:N:0:CACTCA
CCACAAACTCCTACGGGAGGCAGCAGTAGGGAATCTTCCACAATGGACGAAAGTCTTATGGAGCAACGCCGCGTGAGTGAAGAAGGGTTTCGGCTCGTAAAGCTCTGTTGGTAGTGAAGAAAGATAGAGGTAGTAACTGGCCTTTATTTGACGGTAATTACTTAGAAAGTCACGGCTAACTACGTGCCAGCAGCCGCGGTAATACGTAGGTGGCAAGCGTTGTCCGGATTTATTGGGCGTAAAGCGAGTGCAGGCGGTTCAATAAGTCTGATGTGAAAGCCTTCGGCTCAACCGGAGAATG
+
CCCCGGGGGGGGGGGGGGGGGCGG8FGGGGGGGGGGGGGGGGGGGGGGGGGGGGGGGGGGGGGGGGGGGGGGGGGGGGGGGGGGGGGFGGGGGGGGGGGGGFGGGGGFGGGGGGGGGGGGGGGGGGGGGGGGGFGGGGGGGGGGGGGGGGGGGGGGGGGGGGGGGEGGGGGGGGGGGGGGGGGGG@FFGGGGFGGGGGEEGGGGGGGGGGGGGGGGGGGEEGGGGGGGGGC?FGGGGFGGGGF77C<5@FGFFFFBE@9@F?FGC@BBBB9F9FFFFFBBFFF?FFB?6?FFF91199<<#
@M05025:18:000000000-B3NL5:1:1101:14606:11295 1:N:0:CACTCA
CCACAAACTCCTACGGGAGGCAGCAGTGGGGGATATTGCACAATGGAGGAAACTCTGATGCAGCGACGCCGCGTGAGGGAAGACGGTCTTCGGATTGTAAACCTCTGTCTTTGGGGAAGAAAATGACGGTACCCAAAGAGGAAGCTCCGGCTAACTACGTGCCAGCAGCCGCGGTAATACGTAGGGAGCGAGCGTTGTCCGGAATTACTGGGTGTAAAGGGAGCGTAGGCGGGCGAGAAAGTTGAATGTTAAATCTACCGGCTTAACTGGTAGCTGCGTTCAAAACTTCTTGTCTTGAGGG
+
CCCCGGGGGGGGGGGGGGGGGGGGGGCFGGGGGGGGGGGGGGGGGGGGGGGGGGGGGGFGGGGGGGGGGGGGGCGGGGGGGGGGGGGDFFGGGGGGGGGGGGGGGGGGGGGGGGGGGGGGGGGGGGGGGGGGGGFGGGGGGGGGGGCFGGGGGGGGGGGGGGGGGGGGGGGGGGGCEGGGGGGGGGGGDEECEGG>51CFGGGGFGGGGGGGCEE?FFGGGGGGGGGEEGGGG3CCD5>FG>FDDFC@FFFFF?FF?F9BBDD<FFFFFFFFAFFFFFB?<?ABFFFBFFFBFA5<AD?(#
@M05025:18:000000000-B3NL5:1:1101:10390:11304 1:N:0:CACTCA
CCACAAACTCCTACGGGAGGCAGCAGTAGGGAATCTTCCACAATGGACGAAAGTCTGATGGAGCAACGCCGCGTGAGTGAAGAAGGGTTTCGGCTCGTAAAGCTCTGTTGGTAGTGAAGAAAGATAGAGGTAGTAACTGGCCTTTATTTGACGGTAATTACTTAGAAAGTCACGGCTAACTACGTGCCAGCAGCCGCGGTAATACGTAGGTGGCAAGCGTTGTCCGGATTTATTGGGCGTAAAGCGAGTGCAGGCGGTTCAATAAGTCTGATGTGAAAGCCTTCGGCTCAACCGGAGAATC
+
CCCCGGGGGGGGGGGGGGGGGGGGGGGGGGGGGGGGGGGGGGGGGGGGGGGGGGGGGGGGGGGGGGGGGGGGGFGGGGGGGGGGGGGCGGGGGGGGGGGGGGGFGGGFFGGGGGFGGGGGGGGGGGGGGGGGGGGGGGGGGGGGGGGGGGGGGGGGGGGGGGGGGFGGGGGGFGDGGGGGGGGGGGFFGGGGGGGGGGGGGGGGGGGGGGGFFGGGGGGGGGGGGGGECG6EGGGGGGGGGDGFGGGFFFC@GFFEF@>DFFGFGF6FAFFFFFFFFF203:AD?FF<<??2:;9,3;72#
@M05025:18:000000000-B3NL5:1:1101:3780:11313 1:N:0:CACTCA
CCACAAACTCCTACGGGAGGCAGCAGTAGGGAATCTTCCACAATGGGCGCAAGCCTGATGGAGCAACACCGCGTGGGTGAAGAAGGGTTTCGGCTCGTAAAGCTCTGTTGTTGGAGAAGAACGTGCGTGAGAGTAACTGTTCACGCAGTGACGGTATCCAACCAGAAAGTCACGGCTAACTACGTGCCAGCAGCCGCGGTAATACGTAGGTGGCAAGCGTTATCCGGATTTATTGGGCGTAAAGCGAGCGCAGGCGGTTGCTTAGGTCTGATGTGAAAGCCTTCGGCTTAACCGACGAAGG
+
CCCCFFFGFGFGGGGGDECEC7F6E8E<ED78CCFGFFGGGCAFCFFGGGGGGGFCE8<FFGGFG?@<:F:@C6>@@@FGFF?<EGGGGGGCBCFGGGGFGC?EGGGGGGEFDD8,:,:FFEGG7CFC:CB,AF,AFDAFGG9AAF+CGDFGGGGFB>=CBF:>FF77:FAFF:ECE@DE@D,>DDC7D?FGCFCC515E5?CCEFE?CEGFC683:EEGEEG9A=CE5EF+*?*944995/>CGGC@D><55>DEF)4B>4:*0976).68)=48@?><BFBFB?(4>:B42(-(((-(#
@M05025:18:000000000-B3NL5:1:1101:9881:11314 1:N:0:CACTCA
CCACAAACTCCTACGGGAGGCAGCAGTAGGGAATCTTCCACAATGGGCGAAAGCCTGATGGAGCAACGCCGCGTGAGTGAAGAAGGTTTTCGGATCGTAAAGCTCTGTTGTTGGTGAAGAAGGATAGAGGTAGTAACTGGCCCCTATTTGACGGTAATCAACCAGAAAGTCACGGCTAACTACGTGCCAGCAGCCGCGGTAATACGTAGGTGGCAAGCGTTGTCCGGATTTATTGGGCGTAAAGCGAGCGCAGGCGGAAAGAGAAGTCTGATGTGAAAGCCCCCGGCTTAACCGAGGAATG
+
CCCCGGGGGGGGGGGGGGGGGGGGGGGGGGGGGGGGGGGGGGGGGGGGGGGGGGGGGGGGGGGGGGGGGGGGGGGGGGGGGGGGGGGFFGGGGGGGGGGGGGGGGGGGFFFFGGGGGGGGGGGGGGGGGGFGGGGGGGGGGFFGGGGGGGGGGGGGGGGGGGGGGGGGGGGGGGGGGGGGGGGGGGFGGGGGGGGGGGGGGGGGGGFGGGGGGGGGGGEEEG=CFGGGEC<FFFGGGGGGGGGGFGGFFFGFGFEEE>9>FF*>FFF4<FAFF??FFBD<08229>FF92<92;>929<2#
@M05025:18:000000000-B3NL5:1:1101:19483:11317 1:N:0:CACTCA
CCACAAACTCCTACGGGAGGCAGCAGTGGGGAATATTGCACAATGGGGGAAACCCTGATGCAGCAACGCCGCGTGAGTGAAGAAGGTTTTCGGATTGTAAAGCTCTGTTAGCAGGGAAGAGGAAGGACGGTACCTGCAGAGGAAGCCACGGCTAACTACGTGCCAGCAGCCGCGGTAATACGTAGGTGGCAAGCGTTGTTCGGAATAACTGGGCGTAAAGGATGCGTAGGCGGTTAAACAAGTTATATGTTAAATATATAGGCTTAACCTGTAGAAAGCATATAAAACTGTTTAACTAGAC
+
CCCCGGGGGGGGGGGGGGGGGGGGGGGGGGGEGGGGGGGGGGGGGGGGGGGGGGGGGGGGGGGGGGGGGGGGGGGGGGGGGGGGGGGGGGGGGGEEGGGGGGGGGGGGGGGGGGGGGGGGGGGGGGGGGGGGGGGGGGGGGGGGGGFFGGGGGGGGGGGGGGGGGGGGGGGGDGGEGGGGGGGEFGGGGGFGGGGGGGGGGGGGGGDGGGGGGGGGGGGGGCFGGGGGGEGGGGGGGGGGGGGGGGGFFFGFGFFFFFFFFFFGGFFFA4<FDFFFFF?FFFFFBAFFBAFFAFFFFFF<#
@M05025:18:000000000-B3NL5:1:1101:21222:11330 1:N:0:CACTCA
CCACAAACTCCTACGGGAGGCAGCAGTGGGGAATATTGCACAATGGGCGAAAGCCTGATGCAGCGACGCCGCGTGAGGGATGACGGCCTTCGGGTTGTAAACCTCTTTCAGTAGGGAAGAAGCGAAAGTGACGGTACCTGCAGAAGAAGCGCCGGCTAACTACGTGCCAGCAGCCGCGGTAATACGTAGGGCGCAAGCGTTATCCGGATTTATTGGGCGTAAAGAGCTCGTAGGCGGTTTGTCGCGTCTGCCGTGAAAGTCCGAGGCTCAACCTCGGATCTGCGGTGGGTACGGGCAGACG
+
CCCCGGGGGGGGGGGGGGGGGGGGGGFGGGGGGGGGGGGGGGGGGGGGGGGGGGGGGGGGGGGGGGGGGGGGGGGGGGGGGGGGGGGGGGGGGGGGGGGGGGGGGGGGGGGFGGGGGGGGGGGGGGGGGGGGGGGGGGGGGGGGGGGGGGGGGGGGGGGGGGGGGGGGGGGGGGGGGGGGGGGGGGFGGGGGGGGGGGGEECFDGGGCCGGFFGGGFDGGGGGGGG:FFEEGGGGGGGDGGGGGGGGD:FGFDB>5>FBFFFGGGEEFBFFFFFFFFE?F>DF9909BBFA?:>FF>B3(#
@M05025:18:000000000-B3NL5:1:1101:11761:11330 1:N:0:CACTCA
CCACAAACTCCTACGGGAGGCAGCAGTAGGGAATCTTCCACAATGGACGAAAGTCTGATGGAGCAACGCCGCGTGAGTGAAGAAGGGTTTCGGCTCGTAAAGCTCTGTTGGTAGTGAAGAAAGATAGAGGTAGTAACTGGCCTTTATTTGACGGTAATTACTTAGAAAGTCACGGCTAACTACGTGCCAGCAGCCGCGGTAATACGTAGGTGGCAAGCGTTGTCCGGATTTATTGGGCGTAAAGCGAGTGCAGGCGGTTCAATAAGTCTGATGTGAAAGCCTTCGGCTCAACCGGAGAATT
+
CCCCGGGGGGGGGGGGGGGGGGGGGGGGGGGGGGGGGGGGGGGGGGGGGGGGGGGGGGGGGGGGGGGGGGGGGGGGGGGGGGGGGGGGGGGGGGGGGGGGGGGEGGFFGGGGGGGGGGGGGGGGGGGGGGGGGGGGGGGGGGGGGGGGGGGGGGGGGGGGGGGGGGGGGGGGGGGGGGGGGGGGGGGGGGGGGGGGGGGGGGGGGGFGGGGGGGGGGGGGGD=EGGG=CGGGGGFGGGGDGGFCFGGFFFGFGFFFFD>5?6FGGFF?AF>FF?BFF=97<B>?FBBBB?FF?B>BF9B>#
@M05025:18:000000000-B3NL5:1:1101:8476:11331 1:N:0:CACTCA
CCACAAACTCCTACGGGAGGCAGCAGTGGGGAATATTGCACAATGGGGGAAACCCTGATGCAGCAACGCCGCGTGAGTGAAGAAGGTTTTCAGATTGTAAAGCTCTGTTAGCAGGGAAGAGGAAGGACGGTACCTGCAGAGGAAGCCACGGCTAACTACGTGCCAGCAGCCGCGGTAATACGTAGGTGGCAAGCGTTGTTCGGAATAACTGGGCGTAAAGGATGCGTAGGCGGTTAAACAAGTTATATGTTAAATATATAGGCTTAACCTGTAGAAAGCATATAAAACTGTTTAACTAGAA
+
CCCCGGGGGGGGGGGGGGGGGGGGGGFGGGGGGGGGGGGGGGGGGGGGGGGGGGGGGGGGGGGGGGGGGGGGGGGGGGGGGGGGGGGGGGGGGGGGGGGGGGGGGGGGGGGGGGGGGGGGGGGGGGGGGGGGGGGGGGGGGGGGGGGGGGGGGGGGGGGGGGGGGGGGGGGGGGGGGGGGGGGGGGGGGGGGGGGGGGEGGGGEGGGGGGGGGGGGGGGGGGGGGGGGGGGGGGGGGGGGGGGGGFGFFFGFGFFFFFFFF?CDGFFFDFFFFFFFFFFFF<A>ABFF7>AFDFAFFB><#
@M05025:18:000000000-B3NL5:1:1101:12802:11339 1:N:0:CACTCA
CCACAAACTCCTACGGGAGGCAGCAGTGGGGAATATTGCACAATGGGCGCAAGCCTGATGCAGCCATGCCGCGTGTATGGAGAAGGCCTTCGGGTTGTAAAGTACTTTCAGCGAGGAGGAAGGTGTTGTGGTTAATAACCGCAGCAATTGACGTTACTCGCAGAAGAAGCACCGGCTAACTCCGTGCCAGCAGCCGCGGTAATACGGAGGGTGCAAGCGTTAATCGGAATTACTGGGCGTAAAGCGCACGCAGGCGGTCTGTCAAGTCGGATGTGAAATCCCCGGGCTCAACCTGGGAACT
+
CCCCGGGGGGGGGGGGGGGGGGGGGGGGGGGGGGGGGGGGGGGGGGGGGGGGGGGGGGGGGGGGGGGGGGGGGGGGGGGGGGGGGGGGGGGGGGGGGGGGGGGGGGGGGGGGGGGGGGGGGGGGGGGGGGGGGGGGGGGGGGGEGGGGFGGGGGGGGGGGGGGGGGGGGGGGGGGGGGGGGGGGGGGGGGGGGGGGGGGGGGGGGGGGGGGGGGGGGGGGGGGGGGGGGGGGGGGFFGGGGDGFFGGEFEGFD@@FFEBFFFFFGFFFFE659FFFFFFF?FFFFFFF<4?FF?F?B::4#
@M05025:18:000000000-B3NL5:1:1101:7168:11367 1:N:0:CACTCA
CCACAAACTCCTACGGGAGGCAGCAGTAGGGAATTTTCCGCAATGAGCGAAAGCTTGACGGAGCGACACAGCGTGCAGGATGAAGGTCTTCGGATTGTAAACCGCTGTTGTAAGGGAAGAAAAAATTTAATAGGAAATGATTAAATCTTGACGGTACCTTATTAGAAAGTGACGGCTAACTATGTGCCAGCAGCCGCGGTAATACATAGGTCACAAGCGTTATCCGGAATTATTGGGCGTAAAGAGTTTGTAGGCGGTTTATCAAGTCTAGAGTTAAAGCCTGAGGCTCAACCTCAGTCCG
+
CCCCGGGGGGGGGGGGGGGGGGGGGGGGGGGGFGGGGGGGGGGGGGGGGGGGGGGGGGGGGGGGGGGGGGGGGGGGGGGGGGGGGGGGGGGGGGGGGGGGGGGGGGGGGGGGGGGGGGGGGGGGGGGGGGGGGGGGGGGGGGGGEGGGGGGGGGGGGGGGGGGGGGGCEGGGGGGGGGGGGGGGGGGGGGGFGGGGGGGCCGGGGGFGGGGGGGGG5EGCGDGFGGGGCFF?FGFGGGGGGGCFFGGFFFGFGFFFF;9>6F::FFFBBFAF?FB@BFFF::<?B<<:<BFF?F:??FF?#
@M05025:18:000000000-B3NL5:1:1101:4959:11368 1:N:0:CACTCA
CCACAAACTCCTACGGGAGGCAGCAGTAGGGAATCTTCCACAATGGACGAAAGTCTGATGGAGCAACGCCGCGTGAGTGAAGAAGGGTTTCGGCTCGTAAAGCTCTGTTGGTAGTGAAGAAAGATAGAGGTAGTAACTGGCCTTTATTTGACGGTAATTACTTAGAAAGTCACGGCTAACTACGTGCCAGCAGCCGCGGTAATACGTAGGTGGCAAGCGTTGTCCGGATTTATTGGGCGTAAAGCGAGTGCAGGCGGTTCAATAAGTCTGATGTGAAAGCCTTCGGCTCAACCGGAGAATG
+
CCCCGGGGFFGGGGGGGGGGGGGGGGGGGGGGGGGGGGGGGGGGGGGGGEGGGGGGGGGGGDGGGGGGG>@FGEGGGGFFAFGCFGGGGGGGGGGDFGEBEGFBFGGGFGGEFG?F9FFFGGECAFGFGGCFFGGGGGGGGGDGGF,C<A<CCEG7@FGCF9DDFGCGFGGAC@CCECCDGAFCFGGC>CFGGGFEGGGEGGCFFCFFFEFGFD8CGDGGGG/+=CE=*/9CG=>FGFD77C*>CGGFF>GFGFFF3)456B7>DF6FAFFFFBFF6@)4804>??2114<:7BF920:3#
@M05025:18:000000000-B3NL5:1:1101:18342:11380 1:N:0:CACTCA
CCACAAACTCCTACGGGAGGCAGCAGTGAGGAATATTGGTCAATGGGCTTACGCCTGAACCAGCCAAGTCGCGTGAGGGAAGACTGCCCTATGGGTTGTAAACCTCTTTTGTCAGGGAGCAACGCCGGCTACGTGTAGCCGGACTGAGAGTACCTGAAGAAAAAGCATCGGCTAACTCCGTGCCAGCAGCCGCGGTAATACGGAGGATGCGAGCGTTATCCGGATTTATTGGGTTTAAAGGGTGCGTAGGCGGAATGCCAAGTCAGCGGTAAAATCGAGGGGCTCAACCTCGCTCCGCCGA
+
CCCCGGGGGGGGGGGGGGGGGGGGGGGGFFGGGGGGGGGGGGGGGGGGGGGFGGGGGGGGGGGGGGGGGGGGGGGGGGGGGGGGGGGGGGGGGGGGGGGGGGGGGGGGGGGGGGGGGGGGGGFGGGGGCFGGEGGGFFGF@CCFGFGGFGGGGGGGGDGGGGGGGGGGGGGGGGGGFDGGGGGGFFGEEGFDGGEE88EGGG5EEGGFGGGGGGGEGGGFFGGGEGF?EF:<DD3<67CCF59CDD/77:DBG>)5?F>FF:CFD6779DFE<*963),(429>6<>?B421;<?>B?F3#
@M05025:18:000000000-B3NL5:1:1101:12572:11387 1:N:0:CACTCA
CCACAAACTCCTACGGGAGGCAGCAGTAGGGAATCTTCCACAATGGACGCAAGTCTGATGGAGCAACGCCGCGTGAGTGAAGAAGGGTTTCGGCTCGTAAAGCTCTGTTGGTAGTGAAGAAAGATAGAGGTAGTAACTGGCCTTTATTTGACGGTAATTACCTAGAAAGTCACGGCTAACTACGTGCCAGCAGCCGCGGTAATACGTAGGTGGCAAGCGTTGTCCGGATTTATTGGGCGTAATGCGAGTGCAGGCGGTTCAATAAGTCTGATGTGAAAGCCTTCGGCTCAACCGGAGAATG
+
CCCCGGGGGGGGGGGGGGGGGGGGGGFGGGGGGGGGGGGGGGGGGGGGGGGGGGGGGGGGGGGGGGGGGGGGGGGGGFGGGGGGGGGGGGGGGGGGGGGGGGGGGGGGGGGGGGGGGFGGGGGGGGGGGGGGGGGGGGGGGGGGGGGGGGGGGGGGGGGGGGGGGGGGGGGGGGGGGGGGGGGGGGGGGGGGGGGGGGGGGGFGFGGGGGGGGGGGGGGGGGCEGGGEC56CCGFFFGCDGGGGFDDEEFC?F@EFFF>FFFCGGFFFFFAFFFFFFFFF??AF:?FF67B?:BB9>9?<#
@M05025:18:000000000-B3NL5:1:1101:4962:11388 1:N:0:CACTCA
CCACAAACTCCTACGGGAGGCAGCAGTAGGGAATCTTCCACAATGGACGCAAGTCTGATGGAGCAACGCCGCGTGAGTGAAGAAGGGTTTCGGCTCGTAAAGCTCTGTTGGTAGTGAAGAAAGATAGAGGTAGTAACTGGCCTTTATTTGACGGTAATTACCTAGAAAGTCACGGCTAACTACGTGCCAGCAGCCGCGGTAATACGTAGGTGGCAAGCGTTGTCCGGATTTATTGGGCGTAAAGCGAGTGCAGGCGGTTCAATAAGTCTGATGTGAAAGCCTTCGGCTCAACCGGAGAATA
+
CCCCGGGGGGGGGGGGGGGGGGGGGGGGGFGGGGGGGGGGGGGGGGGGGGGGGGGGGGGGGGGGGGGGGGGGGGGGGGGGGGGGGGGGGGGGGGGGGGGGGGGGGGGGGGGGGGGGGGGGGGGGGGGGGGGGGGGGGGGGGGFGGGGGGGGGGGGGGGGGGGGGGGGGGGGGGGGGGGGGGGGGGGGGGGGGGGGGGGGGGGGGGGGGGGGGGGFGGGGGGGGGDEGGGGGGFGGFFFDDDDGFGGGFBFGFGFFFF7>:?BFGGFFFFFB=9@478FFFFFDBFFBFFF>?02>B>6:2#
@M05025:18:000000000-B3NL5:1:1101:14453:11390 1:N:0:CACTCA
CCACAAACTCCTACGGGAGGCAGCAGTAGGGAATCTTCCACAATGGACGAAAGTCTGATGGAGCAACGCCGCGTGAGTGAAGAAGGGTTTCGGCTCGTAAAGCTCTGTTGGTAGTGAAGAAAGATAGAGGTAGTAACTGGCCTTTATTTGACGGTAATTACTTAGAAAGTCACGGCTAACTACGTGCCAGCAGCCGCGGTAATACGTAGGTGGCAAGCGTTGTCCGGATTTATTGGGCGTAAAGCGAGTGCAGGCGGTTCAATAAGTCTGATGTGAAAGCCTTCGGCTCAACCGGAGAATG
+
CCCCGGGGGGGGGGGGGGGGGGGGGGGGGGGGGGGGGGGGGGGGGGGGGGGEGGGGGGGGGGGGGGGGGGGGGGGGGGGGGGGGGGGGGGGGGGGGGGGFGGGGGGGGGGGCFGGGGGGGGGGGGGGGGGGGGGFGGGGGGGGGGGGGGGGGGGGGGGGGGGGGGGGGGGGGGGGGGGFGGGGGGGGGGGGGGGGGGGGGGGGGGGFGFGGGGGFGGGGEGGGGFGGC5EGGGGGFGFGGGGGGGGGFFFGFGFD>@51<=7FGGFFFBF>FFFFFFFA?BFF???61?<>FFFFFFF03#
@M05025:18:000000000-B3NL5:1:1101:4783:11400 1:N:0:CACTCA
CCACAAACTCCTACGGGAGGCAGCAGTAGGGAATCTTCCACAATGGGCGCAAGCCTGATGGAGCAACACCGCGTGAGTGAAGAAGGGTTTCGGCTCGTAAAGCTCTGTTGTTGGAGAAGAACGTGCGTGAGAATAACTGTTCACGCAGTGACGGTATCCAACCAGAAAGTCACGGCTAACTACGTGCCAGCAGCCGCGGTAATACGTAGGTGGCAAGCGTTATCCGGATTTATTGGGCGTAAAGCGAGCGCAGGCGGTTGCTTAGGTCTGATGTGAAAGCCTTCGGCTTAACCGAAGAAGG
+
CCCCGGGGGGGGGGGGGDGGGGGGGGGGGGGGGGGGGGGGGGGGGGGGGGGGGGGGGFGGGGGGGGGGGGGGGGGGGGGGGGGGGGGGGGGGGGGGGGGGGGGGGGGGGGGGGGGGGGGGGGGGGGGGGGGGGGGGGGGGGGGGGGGGGDGGGGGGGGGGGGGGGGGGGGGGGGCGGGGGGGGGGFGGGGGGGDGEGEGGDGGGGGGGGGGGGGGGFFGGGDGGGGGGG5CCFFGGGGGGGGFFDGGFEFG@D:DFBBBFFFD:D?FFBFFFFF?FFF22:?7B?F>BBFBFFF0>F?B7#
@M05025:18:000000000-B3NL5:1:1101:13765:11403 1:N:0:CACTCA
CCACAAACTCCTACGGGAGGCAGCAGTAGGGAATCTTCCACAATGGACGCAAGTCTGATGGAGCAACGCCGCGTGAGTGAAGAAGGGTTTCGGCTCGTAAAGCTCTGTTGGTAGTGAAGAAAGATAGAGGTAGTAACTGGCCTTTATTTGACGGTAATTACCTAGAAAGTCACGGCTAACTACGTGCCAGCAGCCGCGGTAATACGTAGGTGGCAAGCGTTGTCCGGAGTTATTGGGCGTAAAGCGAGTGCAGGCGGTTCAATAAGTCTGATGTGAAAGCCTTCGGCTCAACCGGAGAATG
+
CCCCGGGGGGGGGGGGGGGGGGGGGGFGGGGGGGGGGGGGGGGGGGGGGGGGGDGGFGGGGGGGGGGGGGGGGGGGGGGGGGGGGGGFGGGGGGGGGGGGGGGGGGGFFGGCFFGGFGGGGGGGGGGGGGFGGCGFGGGGFGGGGFGCGGGFEGGCEGGFDGGGGGGGGGCFFGGGGGGGGGFGGGGGGGGGGGFEGGGGEEGE?FF6CE9?CEFFFCEE5>CG7EEC*=E@FD>FGFC)9C5>DDC@B@F6C@)<D51;?77:CF?@>B4/:@F7@8A?(5))4:6<(4<1806(410)#
@M05025:18:000000000-B3NL5:1:1101:21787:11404 1:N:0:CACTCA
CCACAAACTCCTACGGGAGGCAGCAGTGGGGAATATTGCACAATGGGCGCAAGCCTGATGCAGCGACGCCGCGTGCGGGATGGAGGCCTTCGGGTTGTAAACCGCTTTTGTTCAAGGGCAAGGCACGGCTTCGGGCCGTGTTGAGTGGATTGTTCGAATAAGCACCGGCTAACTACGTGCCAGCAGCCGCGGTAATACGTAGGGTGCGAGCGTTATCCGGATTTATTGGGCGTAAAGGGCTCGTAGGCGGTTCGTGGCGTCCGGTGTGAAAGTCCGTCGCCTAACGGTGGATCTGCGCCGG
+
CCCCGGGGGGGGGGGGGDGGGGGGGG@FGGGGGGGGGGGGGGGGGGGGGGGGGGGGGGGGGGGGGEFGGGGGGGGGEGGGGGFEGGGFGGGGGGFGGGGGGGGGGGGGGGFFGGGGGGEGFGGCEDEGGCGGGGGCFG:F<FFCG<FGC,DFFFCE:BFFGGGGGDDGGDGGGGDGGGGGGFF>FC@<CBEGE>EGGGFFGGGG8CDEEEG=GGEFGFGGCC:0<<CGGGCE)937CFD34*99DCC6>D55*>5))76.<3<G5@:B>FA=AFF)8.42:16>::6:01(5,)6:9>09#
@M05025:18:000000000-B3NL5:1:1101:28960:11435 1:N:0:CACTCA
CCACAAACTCCTACGGGAGGCAGCAGTAGGGAATCTTCCACAATGGGCGAAAGCCTGATGGAGCAACGCCGCGTGAGTGAAGAAGGTTTTCGGATCGTAAAGCTCTGTTGTTGGTGAAGAAGGATAGAGGTAGTAACTGGCCCCTATTTGACGGTAATCAACCAGAAAGTCACGGCTAACTACGTGCCAGCAGCCGCGGTAATACGTAGGTGGCAAGCGTTGTCCGGATTTATTGGGCGTAAAGCGAGCGCAGGCGGAAAGATAAGTCTGATGTGAAAGCCCCCGGCTTAACCGAGGAATA
+
CCCCGGGGGGGGGGGGG@FGGGGGGGGGGGGGCFGGGGGGGGGGGGGGGEGGGGGGFFGGGGFGGGGGGGGGGCGCGGGGGGGGGGGGGE?FDGDGGGGGGGGCFGFGGGGFEFFGDFGEEEG8EGGGGGFFFFGGFFGGG@BFGGGDEFDFE>>FFGGGGG7:BCGGFFFGGGGGGEFFFFGEFFCGGGFCGGGDGEGGGGFFGGFGCECG=FGFGGCCEGGGGGGDEC6:>DGFGDCG53CFGGGFFEDFG:BEFBBDFFFFC?F4<BD=2@FBF?AF:2:B>19(324<A>>BF0?3#
@M05025:18:000000000-B3NL5:1:1101:24431:11488 1:N:0:CACTCA
CCACAAACTCCTACGGGAGGCAGCAGTGGGGAATATTGCACAATGGGGGAAACCCTGATGCAGCAACGCCGCGTGAGTGAAGAAGGTTTTCGGATTGTAAAGCTCTGTTAGCAGGGAAGAGGAAGGACGGTACCTGCAGAGGAAGCCACGGCTAACTACGTGCCAGCAGCCGCGGTAATACGTAGGTGGCAAGCGTTGTTCGGAATAACTGGGCGTAAAGGATGCGTAGGCGGTTAAACAAGTTATATGTTAAATATATAGGCTTAACCTGTAGAAAGCATATAAAACTGTTTAACTAGAC
+
CCCCGGGGGGGGGGGGGGGGGGGGGGGGGGGGGGGGGGGGGGGGGGGGGGGGGGGGGGGGGGGGGGGGGGGGGGGGGGGGGGGGGGFGGGGGGGGGGGGGGGGGGGGGGGGGGGGGGGGGGGGGGGGGGGGGGGGGGGGGGGGGGGGGGGGGGGGGGGGGGGGGGGGGGGGGGGGGGGGGGGGGGGGGGGGGGGGGGGGGGGGGGGGGGGGGGGGGGGGGGGGGGGGGGGGGGDGGGGGGGGCFGGGFFFFFGFFFFFFFFFGGFFFFBFFF<FFFFFF?>BFFFFFF?A>FAFF>2AA4#
@M05025:18:000000000-B3NL5:1:1101:8288:11495 1:N:0:CACTCA
CCACAAACTCCTACGGGAGGCAGCAGTGGGGAATATTGCACAATGGGGGAAACCCTGATGCAGCAACGCCGCGTGAGTGAAGAAGGTTTTCGGATTGTAAAGCTCTGTTAGCAGGGAAGAGGAAGGACGGTACCTGCAGAGGAAGCCACGGCTAACTACGTGCCAGCAGCCGCGGTAATACGTAGGTGGCAAGCGTTGTTCGGAATAACTGGGCGTAAAGGATGCGTAGGCGGTTAAACAAGTTATATGTTAAATATATAGGCTTAACCTGTAGAAAGCATATAAAACTGTTTAACTAGAG
+
CCCCGGGGGGFGGGGGG7CFEGGGGGFGGFGBFGGGGGGGGGGGGGGGGGGGGGGGGGGGGGGGGGGGGGGGGFFFEGGGGGGGGGFFGGGGGGGGGGGGGGFGGGGGGGGGGGGGFGGGGGGGGGGGGGGGGGGGFFGFGGGGGGFFGGGGGGGGGGGGGGGGGGGGGGFEEGGGDGFGGGGGGGFGGGGGGGD@EG*AEEECGGGGGGGFGGECGEFGGFGGGGGGDDFGGDGGFGGGFGFGGFG?FFGFG=FFFFFFFFFFFFFFFFFFFFFFFFF?F<<<AF4<?<AAAF<<A<<)#
@M05025:18:000000000-B3NL5:1:1101:3909:11501 1:N:0:CACTCA
CCACAAACTCCTACGGGAGGCAGCAGTAGGGAATCTTCCACAATGGACGAAAGTCTGATGGAGCAACGCCGCGTGAGTGAAGAAGGGTTTCGGCTCGTAAAGCTCTGTTGGTAGTGAAGAAAGATAGAGGTAGTAACTGGCCTTTATTTGACGGTAATTACTTAGAAAGTCACGGCTAACTACGTGCCAGCAGCCGCGGTAATACGTAGGTGGCAAGCGTTGTCCGGATTTATTGGGCGTAAAGCGAGTGCAGGCGGTTCAATAAGTCTGATGTGAAAGCCTTCGGCCCAACCGGAGAATA
+
CCCCGGGGGGGGGGGGGGGGGGGGGGGGGGGGGGGGGGGGGGGGGGGGGGGGGGGGGGGGGGGGGGGGGGGGGGGGGGGGGGFGGGGGGGGGGGGGGGGGGGGFGGGGGGGGGGGGGGGGGGGGCGGGGGGGGGGGGGFGGGGGGGGGGGGGGGGGGGGGGGGGGFFGGGGGGGGGGGGGGGGGGGGCDFGFGGGGGGGGGGGGGGGGCGGFGFGGFGGCGEEE?GG7AECFGGGDGGGGGGFCFD5>B@CFG:E>B5(.88CFFBFFFF<FBFBFFFFFF?>?FF0(,1(4?>60>6?<#
@M05025:18:000000000-B3NL5:1:1101:9285:11544 1:N:0:CACTCA
CCACAAACTCCTACGGGAGGCAGCAGTAGGGAATCTTCCACAATGGACGAAAGTCTGATGGAGCAACGCCGCGTGAGTGAAGAAGGGTTTCGGCTCGTAAAGCTCTGTTGGTAGTGAAGAAAGATAGAGGTAGTAACTGGCCTTTATTTGACGGTAATTACTTAGAAAGTCACGGCTAACTACGTGCCAGCAGCCGCGGTAATACGTAGGTGGCAAGCGTTGTCCGGATTTATTGGGCGTAAAGCGAGTGCAGGCGGTTCAATAAGTCTGATGTGAAAGCCTTCGGCTCAACCGGAGAATG
+
CCCCGGGGGGGGGGGGGGGGGGGGGGGGGGGGGGGGGGGGGGGGGGGGGGGGGGGGGGGGGGGGGGGGGGGGGGGGGGGGEGGGGGGGGGGGGGGGGGEGGGGGGGGGGGGGGGGGFGGGGGGGGGGGGGCGGGFGGGGGGFGGGGGGGGGBCGGGGGGGGGGGFGFBEGGGC@CGGEGGGGFEFGGGGGGGGGDDGGDGDCGGGGFGGGFGCEFGGGGECEE=FEEEE=FCFGGGGGGGGGGGGGDEDFGFGFFFF51@FFGG:?@?BFFFFFFFF@><::.8?FFFFFBFFB>BFFF2#
@M05025:18:000000000-B3NL5:1:1101:24315:11557 1:N:0:CACTCA
CCACAAACTCCTACGGGAGGCAGCAGTAGGGAATCTTCCACAATGGACGCAAGTCTGATGGAGCAACGCCGCGTGAGTGAAGAAGGGTTTCGGCTCGTAAAGCTCTGTTGGTAGTGAAGAAAGATAGAGGTAGTAACTGGCCTTTATTTGACGGTAATTACCTAGAAAGTCACGGCTAACTACGTGCCAGCAGCCGCGGTAATATGTAGGTGGCAAGCGTTGTCCGGATTTATTGGGCGTAAAGCGAGTGCAGGCGGTTCAATAAGTCTGATGTGTAAGCCTTCGGCTCAACCGGAGAATG
+
CCCCGGGGGGGGGGGGGGGGGGGGGGGGGGGGGGGGGGGGGGGGGGGGGGGGGGGGGGGGGGGGGGGGGGGGGGGGGGGGGGGGGGGGGGGGGGGGGGGGGGGGGGGGGGGGGGGGFGGGFFGGGGGGGGGGGGGGFGGGGGGGGGGGGGGGGGGGGGGGFFGGGGGGGGGGGGGGGGGGFGGGGGGGGGGGGGGGGGGGGGGGGGGGGGGGGGGGGGG5CGGFFGGGGE9FGGGGGGDDGGGGGDDEDFGFGFFFE)37?FDFCFFFFFFFFFFFFFDF??<<6BFFFFFFB9>BFFB>#
@M05025:18:000000000-B3NL5:1:1101:22321:11582 1:N:0:CACTCA
CCACAAACTCCTACGGGAGGCAGCAGTAGGGAATCTTCCACAATGGGCGAAAGCCTGATGGAGCAACGCCGCGTGAGTGAAGAAGGTTTTCGGATCGTAAAGCTCTGTTGTTGGTGAAGAAGGATAGAGGTAGTAACTGGCCCCTATTTGACGGTAATCAACCAGAAAGTCACGGCTAACTACGTGCCAGCAGCCGCGGTAATACGTAGGTGGCAAGCGTTGTCCGGATTTATTGGGCGTAAGGCGAGCGCAGGCGGCAAGATAAGTCTGATGTGAAAGCCCCCGGCTTAACCGAGGAATA
+
CCCCGGGFGGGGEFGGGGGFEEFFCEEFGGGF8CFFFFGEEGGGGFGGGGGGGGGGGGGGGEFEGGFCGCFGG:FF:CFDGGFGGGF?CFEF@GCFEGGCGGC<E<EFEGGDGGCF,?BBEFG8@<F<EGF<=A@FF9<FE,>FEGG9C=FGEGGGEDEAFGGEFCF7FFFFFGGGGD8DC;FCF@FGGGFGGGG>ECCEE*=;AE9EFG9CDGFFGGGEEECFG==5EEC9?F76DG<CDD<*CD5>::C@D3><B)(07<97:F=7<6<FFFFFFFA:<?(4911;FFA<A>1(,3::#
@M05025:18:000000000-B3NL5:1:1101:7125:11594 1:N:0:CACTCA
CCACAAACTCCTACGGGAGGCAGCAGTAGGGAATCTTCCACAATGGACGCAAGTCTGATGGAGCAACGCCGCGTGAGTGAAGAAGGGTTTCGGCTCGTAAAGCTCTGTTGGTAGTGAAGAAAGATAGAGGTAGTAACTGGCCTTTATTTGACGGTAATTACCTAGAAAGTCACGGCTAACTACGTGCCAGCAGCCGCGGTAATACGTAGGTGGCAAGCGTTGTCCGGATTTATTGGGCGTAAAGCGAGTGCAGGCGGTTCAATAAGTCTGATGTGAAAGCCTTCGGCTCAACCGGAGAATA
+
CCCCGGGGGGGGGGGGGGGGGGGGGGGGGGGGGGGGGGGGGGGGGGGGGGGGGGGGGGGGGGGGGGGGGGGGGGGGGGGGGGGGGGGGGGGGGGGGGGGGGGGGGGGGGGGGGGGGGGGGGGGGGGGGGGGGGGGGGGGGGGGGGGGGGGGGGGGGGGGGFGGGGCFGGGGGGGGGGGGGGGGGGGGGGGGGGGGGGGGGGGFFFGFFGE@FGGGGGGGGGDCFGGGGGGGC@GGGGGGGC5CFGGDEFFGFFFFFFF,7?=DGGFFFBBAFB?B@FBB?FFFFFFFBBBDBFF;>>FF7#
@M05025:18:000000000-B3NL5:1:1101:13402:11609 1:N:0:CACTCA
CCACAAACTCCTACGGGAGGCAGCAGTGGGGAATATTGGACAATGGGCGCAAGCCTGATCCAGCCATACCGCGTGGGTGAAGAAGGCCTTCGGGTTGTAAAGCCCTTTTGTTGGGAAAGAAATCCAGCCGGCTAATACCTGGTTGGGATGACGGTACCCAAAGAATAAGCACCGGCTAACTTCGTGCCAGCAGCCGCGGTAATACGAAGGGTGCAAGCGTTACTCGGAATTACTGGGCGTAAAGCGTGCGTAGGTGGTTATTTAAGTCCGTTGTGAAAGCCCTGGGCTCAACCTGGGAACG
+
CCCCGGGGGGGGGGGGGGGGGGGGGGFGGGGGGGGGGGGGGGGGGGGGGGGGGGGGGGGGGGGGGGGGGGGGGGGGGGGGGGGGGGGGGGGGGGGGGGGGGGGGGGGFGGGGGGGGGGGGGGGGGGGGGGGGGGGGFGGGGGGGGGGGGGGGGGGGGGFGGGGGGGGGFGGGGGGGGGGGGGGGGGGGGGGGGGGGGGGGGGGGGGGGGGGGEEGGFGGGGGGGGGGGGGGGGGGGGGGGGGGGGGDBEFDFGE@FFE1?6=CFF?FF9B?@<EDFFFB?08?FF?FF?F?:??7(38>4#
@M05025:18:000000000-B3NL5:1:1101:28813:11618 1:N:0:CACTCA
CCACAAACTCCTACGGGAGGCAGCAGTAGGGAATCTTCCACAATGGACGCAAGTCTGATGGAGCAACGCCGCGTGAGTGAAGAAGGGTTTCGGCTCGTAAAGCTCTGTTGGTAGTGAAGAAAGATAGAGGTAGTAACTGGCCTTTATTTGACGGTAATTACCTAGAGAGTCACGGCTAACTACGTGCCAGCAGCCGCGGTAATACGTAGGTGGCAAGCGTTGTCCGGATTTATTGGGCGTAAAGCGAGTGCAGGCGGTCCAATAAGTCTGATTTGAAAGCCTTCGGCGCAACCGGAGAATG
+
CCCCFFCEGGGGGGGEFGGGGGGGGGGGGGGGGGGGGGGGGGGGGGGGGGGGGECFGGGGGFGFFGGGGGGDE@FFGGD9C<E4CCGFGGFF7FFFGGGGGGF<,EAC<FCCFFBFGFFCE=EFGDGGGCFGGGFFGGDDEDF<DFGGGGGGEFGFGGGGFGGGGFGGGGGCFCG>@EC?EGGEG>FD9B58,DDGGGGGGG@AC5EGGC;AFGC67>E*1*AFGC=:A5=FGGGF<CGGGGG>>)>>>FF?>537B>()**26D*7*:*<7)*967@)(324<B(2(-069?99060:)#
@M05025:18:000000000-B3NL5:1:1101:12907:11646 1:N:0:CACTCA
CCACAAACTCCTACGGGAGGCAGCAGTAGGGAATCTTCCACAATGGGCGAAAGCCTGATGGAGCAACGCCGCGTGGGTGAAGAAGGTCTTCGGATCGTAAAACCCTGTTGTTAGAGAAGAAAGTGCGTGAGAGTAACTGTTCACGTTTCGACGGTATCTAACCAGAAAGCCACGGCTAACTACGTGCCAGCAGCCGCGGTAATACGTAGGTGGCAAGCGTTATCCGGATTTATTGGGCGTAAAGGGAACGCAGGCGGTCTTTTAAGTCTGATGTGAAAGCCTTCGGCTTAACCGGAGTAGG
+
CCCCGGGGGGGGGGGGGGGGGGGGGGGGGGGGGGGGGGGGGGGGGGGGGGGGGGGGGGGGGGGGGGGGGGGGGGGGGGGGGGGGGGGGGGGGGGGGGGGGGGGGGGGGGGGGGGGGGGGGGGGGGGGGGGGGGGGGGGGGGGGGGGFGGGGGGGGGGGGGGGGGGGGGGGGGGGGGGGGGGGGGGGGGGGGGFGGGGGGGGGFFFGFGGGGGGGGGGGGGGGGGGGGGGCC?7DFGGGGGGGGCGGGFFECD:>BFD>;>=4>DF67*<BA4<?FFFFD?0:B?06>0;BFFFFFFFFB2#
@M05025:18:000000000-B3NL5:1:1101:20582:11648 1:N:0:CACTCA
CCACAAACTCCTACGGGAGGCAGCAGTGGGGAATATTGGACAATGGGCGCAAGCCTGATCCAGCCATACCGCGTGGGTGAAGAAGGCCTTCGGGTTGTAAAGCCCTTTTGTTGGGAAAGAAATCCAGCTGGCTAATACCCGGTTGGGATGACGGTACCCAAAGAATAAGCACCGGCTAACTTCGTGCCAGCAGCCGCGGTAATACGAAGGGTGCAAGCGTTACTCGGAATTACTGGGCGTAAAGCGTGCGTAGGTGGTCGTTTAAGTCCGTTGTGAAAGCCCTGGGCTCAACCTGGGAACG
+
CCCCGGGGGGGGGGGGGGGGGGGGGGGGGGGGGGGGGGGGGGGGGGGGGGGGGGGGGGGGGGGGGGGGGGGGGGGGGGGGGGGGGGGGGGGGGGGGGGGGGGGGGGGGGGGEGGGGGGGGGGGGGGGGGGGGGGGGGGGGGGGGGGGFGGGFGDGGGGGGGGGGGGGFGFFFFGGGGGGGGFGGGGGGGGGFGGGGGGGGGGGGGGGFGDEGGGGGFGGGGGGGCGCEGCFGGGGGFDDDGGCCGGGFFFGEGFFFFFFFB3CGGFFFFFFFFFEFFFBB8:7<4??:B??B.,2:?:B(#
@M05025:18:000000000-B3NL5:1:1101:26734:11698 1:N:0:CACTCA
CCACAAACTCCTACGGGAGGCAGCAGTAGGGAATCTTCCACAATGGACGCAAGTCTGATGGAGCAACGCCGCGTGAGTGAAGAAGGGTTTCGGCTCGTAAAGCTCTGTTGGTAGTGAAGAAAGATAGAGGTAGTAACTGGCCTTTATTTGACGGTAATTACCTAGAAAGTCACGGCTAACTACGTGCCAGCAGCCGCGGTAATACGTAGGTGGCAAGCGTTGTCCGGATTTATTGGGCGTAAAGCGAGTGCAGGCGGTTCAATAAGTCTGATGTGAAAGCCTTCGGCTCAACCGGAGAATA
+
CCCCGGGGGGGGGGGGGGGGGGGGGGGGGGGGGGGGGGGGGGGGGGGGGGGGGGGGGGGGGFGGGGGGGGGGGGGGGGGGGGGGGGGGGGGDEEGGGGGGGGGGGGGGGGGGGGGGGGGGFGGGFFFCEFGGGGGGGGGGGGGGGGGGGGGGGGGGDGGGFDFFFFGGGGGGGGEGGGGGGGGEF:CFGGFDFFFCGGCGCEG7>FGGGGGF5FFGCGGGG*AFFEE5EGGFGG=C*9CDGGGCGG3<>>G=F>BE@)7DFFDFC*98AF<B4B?FB=)4<:7?1<>B1)5:8>0461?>#
@M05025:18:000000000-B3NL5:1:1101:21897:11701 1:N:0:CACTCA
CCACAAACTCCTACGGGAGGCAGCAGTAGGGAATCTTCCACAATGGGCGCAAGCCTGATGGAGCAACACCGCGTGAGTGAAGAAGGGTTTCGGCTCGTAAAGCTCTGTTGTTGGAGAAGAACGTGCGTGAGAGTAACTGTTCACGCAGTGACGGTATCCAACCAGAAAGTCACGGCTAACTACGTGCCAGCAGCCGCGGTAATACGTAGGTGGCAAGCGTTATCCGGATTTATTGGGCGTAAAGCGAGCGCAGGCGGTTGCTTAGGTCTGATGTGAAAGCCTTCGGCTTAACCGAAGAAGG
+
CCCCGGGGGGGGGGGGGGGGGGGGGGGGGGGGGGGGGGGGGGGGGGGGGGGGGGGGGGGGGGGGGGGGGGGGGEGCFGGGGGGGGGGGGGGGGGGGGGGGGGGGGGGGGGGGGGGGGGGGGGGGGGGGGGGDFGGGGGGGGFFFGGGGGGGGGGGGGGFGGGGGGGGGGGGGGGDGGEGGGGGGGGGGGGGFGGGGGGGG5:FGGGGGGGGGGGGGFGGGE=FGFEEC5CE9FGGGGGDDGGFGGGDED>CBDFDBBB9DF?CGCFFF).:F)97@F*4<8>AF<BF:;?FFFB>>FFF0#
@M05025:18:000000000-B3NL5:1:1101:19476:11750 1:N:0:CACTCA
CCACAAACTCCTACGGGAGGCAGCAGTAGGGAATCTTCCACAATGGACGCAAGTCTGATGGAGCAACGCCGCGTGAGTGAAGAAGGGTTTCGGCTCGTAAAGCTCTGTTGGTAGTGAAGAAAGATAGAGGTAGTAACTGGCCTTTATTTGACGGTAATTACCTAGAAAGTCACGGCTAACTACGTGCCAGCAGCCGCGGTAATACGTAGGTGGCAAGCGTTGTCCGGATTTATTGGGCGTAAAGCGAGTGCAGGCGGTTCAATAAGTCTGATGTGAAAGCCTTCGGCTCAACCGGAGAATG
+
CCCCGGGGGGGGGGGGGGGGGGGGGGGGGGGGGGGGGGGGGGGGGGGGGGGGGGGGGGGGGGGGGGGGGGGGGGGGGGGGGGGGGGGGGGGGGGGGGGGGGGGFGGGFGGGFGGFGGGGGGGGGFGGGGGGGGGGDFEGGGGGGGGGGGGGGGDGGGGGGGGGGGFGGGGGGGGGGGGGGGGGGGGGGGGGGGGEGGGGGGGGGGGGGFCFGFGGGGGGGDGGG@CG5CCEGGGGGFC<CCDGGFGG>>>CFF>>BE56BF4CGG=B7664=AF?FBFF:??><0<>B6<?F:B>>B9B7#
@M05025:18:000000000-B3NL5:1:1101:3705:11767 1:N:0:CACTCA
CCACAAACTCCTACGGGAGGCAGCAGTGGGGAATATTGCACAATGGGCGAAAGCCTGATGCAGCGACGCCGCGTGAGGGATGACGGCCTTCGGGTTGTAAACCTCTTTCAGTAGGGAAGAAGCGAAAGTGACGGTACCTGCAGAAGAAGCGCCGGCTAACTACGTGCCAGCAGCCGCGGTAATACGTAGGGCGCAAGCGTTATCCGGATTTATTGGGTGTAAAGAGCTCGTAGGCGGTTTGTCGCGTCTGCCGTGAAAGTCCGAGGCTCAACCTCGGATCTGCGGTGGGTACGGGCAGCCG
+
CCCCGGGGGGGGGGGGGGGGGGGGGGGGGGGFEGGGGGGGGGGGGGGFGGGGGGGGGGFGGGGGGGGGGGGGGGGGGGGGGGFGGEGGGGGGGGGGGGGGGGGGGGGGGFGFDFGGG?FFFGFGFGGGGGGGGGGGGGGGG7FGGGFGGGGDGDGGGEFFGGGGGGGGGGGGGFGGCGCECEGGFFB@CGGGEGGGGGGGDCF:FGGE5*+<?FGGGCCECFGGGGGGFEGGGDGD:1>*977DCD5@3<D?G>:>FFA?B?GDGF:58??F?:FDF@6>FFB>B:>BF64)8;60(4((#
@M05025:18:000000000-B3NL5:1:1101:6590:11775 1:N:0:CACTCA
CCACAAACTCCTACGGGAGGCAGCAGTGGGGAATATTGCACAATGGGGGAAACCCTGATGCAGCAACGCCGCGTGAGTGAAGAAGGTTTTCGGATTGTAAAGCTCTGTTAGCAGGGAAGAGGAAGGACGGTACCTGCAGAGGAAGCCACGGCTAACTACGTGCCAGCAGCCGCGGTAATACGTAGGTGGCAAGCGTTGTTCGGAATAACTGGGCGTAAAGGATGCGTAGGCGGCTAAACAAGTTATATGTTAAATATATAGGCTTAACCTGTAGAAAGCATATAAAACTGTTTAACTAGAG
+
CCCCGGGGGGGGGGGGGGGGGGGGGGFFGGGFEGGGGGGGGGGGGGGGGGGGGGGGGGGGGGGGGGGGGGGGGGGGGGGGGGGGGGC?FGGGGGGGGGGGGGGGGGGGGGGGGGGGGFGGGGGGGGGGGEEGGGGGGFFDGGGGGGGGGGGGGGFFGFFGGGCGGGGGGGGGGGGGGGGFGGFGFGFFGGGFFGGEGGEFGGGGGGGGGGFCCGGGGGGGGGGGGGGGGGGGG)9DGGGGGGG7CFFFFBCFGFFFF?AFFFFGGFFFDF?FFFFFF?<BBAFF9<DBFFFFFFFDFBF>#
@M05025:18:000000000-B3NL5:1:1101:6331:11791 1:N:0:CACTCA
CCACAAACTCCTACGGGAGGCAGCAGTGGGGAATATTGCACAATGGGCGCAAGCCTGATGCAGCGACGCCGCGTGCGGGATGGAGGCCTTCGGGTTGTAAACCGCTTTTGTTCAAGGGCGAGGCACGGCTTCGGGCCGTGTTGAGTGGATTGTTCGAATAAGCACCGGCTAACTACGTGCCAGCAGCCGCGGTAATACGTAGGGTGCGAGCGTTATCCGGATTTATTGGGCGTAAAGGGCTCGTAGGCGGTTCGTCGCGTCCGGTGTGAAAGTCCATCGCCTAACGGTGGATCTGCGCCGG
+
CCCCGGGGGGGGGGGDGGGGGGEGGGGGGGGGGGGGGGGGGGFGGGFGGGGGGGGGGGGGGGFGEFGGGGGGGG@FFEDCFGGFFGGGGGGGEFGGGCFGGGGGGGGGFGGFGGGGGGFCC@ED7FEGGGGGGGCGGG5>5<C;,,<<CFG:FGFECFGGGGGGFFCGGGGFFFCC@FGGGGGGGG>FGGCEGEGGGGGG6FECF=GC:CE5=EEECGGE*:=+<9?C?FGECCCCC7CGG59D5FD=BDD:DDF>BEF:7@CD5@B@)*6=>F6*/*23((42<69B?91)44:9>FF0#
@M05025:18:000000000-B3NL5:1:1101:23860:11792 1:N:0:CACTCA
CCACAAACTCCTACGGGAGGCAGCAGTGAGGAATATTGGTCAATGGCCGGAAGGCTGAACCAGCCAAGTCGCGTGAGGGAATAAGGCCCTACGGGTCGTAAACCTCTTTTGTCAGGGAGCAAGGCCGTCCACGAGTGGACGGAAGGAGAGTACCTGAAGAAAAAGCATCGGCTAACTCCGTGCCAGCAGCCGCGGTAATACGGAGGATGCGAGCGTTATCCGGATTTATTGGGTTTAAAGGGTGCGTAGGCGGCCTGCCAAGTCAGCGGTAAAATTGCGGGGCTCAACCCCGTAGAGCCGC
+
CCCCGGGGGGGGGGGGGGGGGGGGGGGGGGGGGGGGGGGGGGGGGGGGGGGGGGGGGGGGGGGGGGGGGGGGGGGGGGGGGGGGGGGGGGGGGGGGGGGGGGGGGGGGGGGGGGGGGGGGGGGGGGGGGGGGGGGGGGGGGGGGGGGGGGGGGGFGGGGGGGCFGGGGGGGGGGGGGGGGGGGGGGGGGGGGGEGCEGGGGGGGGGGGGGGGGCEEGGGFFGGG==CCGCFGGCD*>7:FG<CGGGG:3:DEGFFFFFBFFFGGGF?@951>2@FF?F:B>>4342?FF01349124<<(#
@M05025:18:000000000-B3NL5:1:1101:21169:11813 1:N:0:CACTCA
CCACAAACTCCTACGGGAGGCAGCAGTGGGGAATATTGCACAATGGGGGAAACCCTGATGCAGCAACGCCGCGTGAGTGAAGAAGGTTTTCGGATTGTAAAGCTCTGTTAGCAGGGAAGAGGAAGGACGGTACCTGCAGAGGAAGCCACGGCTAACTACGTGCCAGCAGCCGCGGTAATACGTAGGTGGCAAGCGTTGTTCGGAATAACTGGGCGTAAAGGATGCGTAGGCGGTTAAACAAGTTATATGTTAAATATATAGGCTTAACCTGTAGAAAGCATATAAAACTGTTTAACTAGAG
+
CCCCGGGGGGGGGGGGGGGGGGGGGGGGGGGGGGGGGGGGGGGGGGGGGGGGGGGGGGGGGGGGGGGGGGGGGGGGGGGGGGGGGGGGGGGGGGGGGGGGGGGGGGGGGGGGGGGGGGGGGGGGGGGGGGGGGGGGGGGGGGGGGGGGGGGGGGGGGGGGGGGGGGGGGGGGGGGEGGGGGGGGGGGGGGGGGGGGGGGGGGGGGGGGGGGGGGGGGGGGGGGGGGGGGGGGGGCGGGGGGGGGGGGFFFCFG6=FFFFFFFCFGFBFBFBF<FFFFFFFFFFBA<AFFAAAFFFFFF<4#
@M05025:18:000000000-B3NL5:1:1101:21930:11828 1:N:0:CACTCA
CCACAAACTCCTACGGGAGGCAGCAGTAGGGAATCTTCCACAATGGACGCAAGTCTGATGGAGCAACGCCGCGTGAGTGAAGAAGGGTTTCGGCTCGTAAAGCTCTGTTGGTAGTGAAGAAAGATAGAGGTAGTAACTGGCCTTTATTTGACGGTAATTACCTAGAAAGTCACGGCTAACTACGTGCCAGCAGCCGCGGTAATACGTAGGTGGCAAGCGTTGTCCGGATTTATTGGGCGTAAAGCGAGTGCAGGCGGTTCAATAAGTCTGATGTGAAAGCCTTCGGCTCAACCGGAGAATA
+
CCCCGGGGGGGGGGGGGGGGGGGGGGGGGGGGGGGGGGGGGGGGGGGGGGGGGGGGGGGGGGGGGGGGGGGGGGGGGGGGGGGGGGGGGGGGGGGGGGGGGGGGGGGGGGGGFGFGGGGGGGGGGGGGGGGGGGGGGGGGGGGGGGGGGGGGGGGGGGGGGGGGGGGGGGGGGGGGGGGGGGGGGGGGGGGGGGGGGGGGGGGGGGFGGGGGGGGGGGGGGGGGGGGGGCFGGGGG*7DDGGCFCGDDBFGFGFFFF@BBFFGFC?FFFFFFDFFFFFF?BB>4:?96?BFFFFF9>>F<#
@M05025:18:000000000-B3NL5:1:1101:23614:11872 1:N:0:CACTCA
CCACAAACTCCTACGGGAGGCAGCAGTAGGGAATCTTCCACAATGGGCGAAAGCCTGATGGAGCAACGCCGCGTGAGTGAAGAAGGTTTTCGGATCGTAAAGCTCTGTTGTTGGTGAAGAAGGATAGAGGTAGTAACTGGCCCCTATTTGACGGTAATCAACCAGAAAGTCACGGCTAACTACGTGCCAGCAGCCGCGGTAATACGTAGGTGGCAAGCGTTGTCCGGATTTATTGGGCGTAAAGCGAGCGCAGGCGGAAAGATAAGTCTGATGTGAAAGCCCCCGGCTTAACCGAGGAATA
+
CCCCGGGGGGGGGGGGGGGGGGGGGGGCGGGGGFGGGGGGGGGFGGGFGGGGGGGGGFGGG8CFDGGCGFGGGEFFGGGGGGGGGFFEGGGGGDCGGGFGGGGCGEGGAEEFGGEEGDFGGGGGGDGGGGGGGGGFFGGGGGGGGEGGGGFFGGCFGGGCGGFGFFGGCFCGFF:EGGGGGCCGGGGGGFFGGGGGGGGEGE@FGGCFGGGGGGGGFGGGGEGGGGGGD5FCDFGGGGGGGGGGGGGFFFGFGFFFFF(0>?CCCFFFFFAFFFFFFFF?43:6>>B9(4<AA>9>BF0)#
@M05025:18:000000000-B3NL5:1:1101:24140:11877 1:N:0:CACTCA
CCACAAACTCCTACGGGAGGCAGCAGTGGGGAATATTGGACAATGGGCGCAAGCCTGATCCAGCCATACCGCGTGGGTGAAGAAGGCCTTCGGGTTGTAAAGCCCTTTTGTTGGGAAAGAAATCCAGCTGGCTAATACCCGGTTGGGATGACGGTACCCAAAGAATAAGCACCGGCTAACTTCGTGCCAGCAGCCGCGGTAATACGAAGGGTGCAAGCGTTACTCGGAATTACTGGGCGTAAAGCGTGCGTAGGTGGTCGTTTAAGTCCGTTGTGAAAGCCCTGGGCTCAACCTGGGAACG
+
CCCCGGGGGGGGGGGGGGGGGGGGGGFGGGGGGGGGGGGGGGGGGGGGGGGGGGGGGGGGGGGGGGGGGGGGGGGGGGGGCGGGGGGGGGGGGGGGGGGGGGGGGGGGGGGGGGGGGGGGGGGGGGFGGGGGGFFGGGGGGGGGGGGGGGGGGGGGGGGGGGGGDFDGGGGFCFGGGDGGGGGGGGGFGGGGGGGGGGGGGGGFGGGGDGGGGDFGGGGGGGGGGGGGGGGGGGGGGGGGGGGGGDGFFFGFGFFFFDFF5:FCCF?FFE:4::BFFF9:8::?1<?(:7<(3(8B?B7:#
@M05025:18:000000000-B3NL5:1:1101:6701:11904 1:N:0:CACTCA
CCACAAACTCCTACGGGAGGCAGCAGTAGGGAATCTTCCACAATGGACGAAAGTCTGATGGAGCAACGCCGCGTGAGTGAAGAAGGGTTTCGGCTCGTAAGGCTCTGTTGGTAGTGAAGAAAGATAGAGGTAGTAACTGGCCTTTATTTGACGGTAATTACTTAGAAAGTCACGGCTAACTACGTGCCAGCAGCCGCGGTAATACGTAGGTGGCAAGCGTTGTCCGGATTTATTGGGCGTAAAGCGAGTGCAGGCGGTTCAATAAGTCTGATGTGAAAGCCTTCGGCTCAACCGGAGAATG
+
CCCCGGGGGGGGGGGGGGGGGGGGGGGGGGGGGGGGGGGGGGGGGGGGGGGGGGGGGGGGGGGGGGGGGGGGGGGGGGGGGGGGGGGGGGGGGGGGGGGGGGGGGGGGGGGGGGGGGGGGGGGFGGGEFGGGGGGGGGGGGGGGGGGGGGGGGGGGGGGGGGGGGGGGGGGGGGGGGEGGGGGGGGGGGGGGFGGGDGGGDGGGGGGGGGGGGGGGGGGGGGGGFGGDCEEGGGGGGGGDGGGFFGGEEFGFGFFFFB9DFFGGGF=BDFFFFFFFFFB??BABBF;BFB<:?F>6B>F5#
@M05025:18:000000000-B3NL5:1:1101:14342:11933 1:N:0:CACTCA
CCACAAACTCCTACGGGAGGCAGCAGTAGGGAATCTTCCACAATGGACGAAAGTCTGATGGAGCAACGCCGCGTGAGTGAAGAAGGGTTTCGGCTCGTAAAGCTCTGTTGGTAGTGAAGAAAGATAGAGGTAGTAACTGGCCTTTATTTGACGGTAATTACTTAGAAAGTCACGGCTAACTACGTGCCAGCAGCCGCGGTAATACGTAGGTGGCAAGCGTTGTCCGGATTTATTGGGCGTAAAGCGAGTGCAGGCGGTTCAATAAGTCTGATGTGAAAGCCTTCGGCTCAACCGGAGAATT
+
CCCCGGGGGGGGGGGGGGGGGGGGGGGGGGGGGGGGGGGGGGGGGGGGGGGGGGGGGGGGGGGGGGGGGGGGGGGGGGGGGGGGGGGGGGGGGGGGGGGGGGGGGFGGGGGGGGGGGGGGGGGGGGGGGGGGGGGGGGGGGGCGGGGGGGGGGGGGCFGGGGFGGGGGGGGGGG>GGGGGGGGGGGGGGGGGGGGGGGGGG=EFGGGGGGGGGGGGGGGGDGGGFGGECG?GGFDGGDDGGGGGGGGD>FGFGFFFE5237=FGGFFFFFFFFF?BFFFF0257<6;?FD?BFFF9B;:)#
@M05025:18:000000000-B3NL5:1:1101:10340:11954 1:N:0:CACTCA
CCACAAACTCCTACGGGAGGCAGCAGTAGGGAATCTTCCACAATGGACGAAAGTCTGATGGAGCAACGCCGCGTGAGTGAAGAAGGGTTTCGGCTCGTAAAGCTCTGTTGGTAGTGAAGAAAGATAGAGGTAGTAACTGGCCTTTATTTGACGGTAATTACTTAGAAAGTCACGGCTAACTACGTGCCAGCAGCCGCGGTAATACGTAGGTGGCAAGCGTTGTCCGGATTTATTGGGCGTAAAGCGAGTGCAGGCGGTTCAATAAGTCTGATGTGAAAGCCTTCGGCTCAACCGGAGAATC
+
CCCCGGGGGGGGGGGGGGGGGDGGGGGGGGGGGGGGGGGGGGGGGGCAFGGGGGGGGGGGGCFGGGGGFFGGGCGGCGGGFGEGFCFFGGFGDGGGGGGGGGGFEFEGGFGGGGGGGGGGGFGGFGGGGGGGGGGGGGFAFGGGFGGGGGGGDEGGEFGGGGGGGFGDGCGGGGDEGGGGGGGCGGC@FGFFGGGGGGDGDGGEFGGFGGG?C=6CCFE=EGCCF7EEEGF?FGGGGGGDGG<FFGD>>>C=CF>DD0358FGGCF?456>FDFFF46>FFFA<B:>:22>?0;;4413<#
@M05025:18:000000000-B3NL5:1:1101:15440:11956 1:N:0:CACTCA
CCACAAACTCCTACGGGAGGCAGCAGTAGGGAATCTTCCACAATGGACGCAAGTCTGATGGAGCAACGCCGCGTGAGTGAAGAAGGGTTTCGGCTCGTAAAGCTCTGTTGGTAGTGAAGAAAGATAGAGGTAGTAACTGGCCTTTATTTGACGGTAATTACCTAGAAAGTCACGGCTAACTACGTGCCAGCAGCCGCGGTAATACGTAGGTGGCAAGCGTTGTCCGGATTTATTGGGCGTAAAGCGAGTGCAGGCGGTTCAATAAGTCTGATGTGAAAGCCTTCGGCTCAACCGGAGAATG
+
CCCCGGGGGGGGGGGGGGGGGGGGGGGGGGGGGGGGGGGGGGGGGGGGGGGGGGGGGGGGGGGGGGGGGGGGGGGGGGGGGGGGGGGGGGGGGGGGGGGGGGGGGGGGGGGGGGGGGGGGGGGGGGGGGGGGGGGGGGGGGGFGGGGGGGGGGGEFGGGGGGGGGGGGGGGGGGGGGGGGGGGGGGFGGGGGGGGGGGGGGGGGGFCFFGGGGGGGGGGGGGGG?CE=E=FGGGGGGGGGGGGGGDDE@>76>FEFF>1>?BCGG=98<?AFB86BF*<?:>DF??>F0>?B?FFFF2:2#
@M05025:18:000000000-B3NL5:1:1101:23835:11961 1:N:0:CACTCA
CCACAAACTCCTACGGGAGGCAGCAGTAGGGAATCTTCCACAATGGACGCAAGTCTGATGGAGCAACGCCGCGTGAGTGAAGAAGGGTTTCGGCTCGTAAAGCTCTGTTGGTAGTGAAGAAAGATAGAGGTAGTAACTGGCCTTTATTTGACGGTAATTACCTAGAAAGTCACGGCTAACTACGTGCCAGCAGCCGCGGTAATACGTAGGTGGCAAGCGTTGTCCGGATTTATTGGGCGTAAAGCGAGTGCAGGCGGTCCAATAAGTCTGATGTGAAAGCCTTCGGCTCAACCGGCGAATG
+
CCCCGGGGGGGGGGGGGGGGGGGGDGGGGGGGGGGGGGGGGGGGGGGGGGGGGGGGGGGGGGGGGGGGGGGGGGGEGGGGGGGGGGGGGGGGGGGGGGGGGGGGGGGGGGGGACFFGFGGGCFFFGGGGGE<FGGFFAEGGGCGGFFGFGGGGGGGEGFFD>@>A9FFCGDCCGEDGGGGGGGGGGGGGGGGGGCEDGGGGGGGFFCFFGGG5:CCFFEGGEEFGE=5CEE9:@FG*7C>CDCFGC7B>>7=>))7BE()9*:CF*10)6)89?=?4*4(.43?<?0((.)4161(-(47#
@M05025:18:000000000-B3NL5:1:1101:27362:11963 1:N:0:CACTCA
CCACAAACTCCTACGGGAGGCAGCAGTAGGGAATCTTCCACAATGGACGAAAGTCTGATGGAGCAACGCCGCGTGAGTGAAGAAGGGTTTCGGCTCGTAAAGCTCTGTTGGTAGTGAAGAAAGATAGAGGTAGTAACTGGCCTTTATTTGACGGTAATTACTTAGAAAGTCACGGCTAACTACGTGCCAGCAGCCGCGGTAATACGTAGGTGGCAAGCGTTGTCCGGATTTATTGGGCGTAAAGCGAGTGCAGGCGGTTCAATAAGTCTGATGTGAAAGCCTTCGGCTCAACCGGAGAATG
+
CCCCGGGGGGGGGGGGGGGGGDGGGGGGGGGGGGGGGGGGGGGGGGGGGGECGGGGGGGGGGGGGGGGGGGGGGGGGGGGGGGFGGGGGGGGEGGGGGGGGGGGGGGGGGGEGGGGGGGGGGGGGGGGEGGGGGGGGGGGGGGGGAFGGGFGGDEGGGGGGGGGGGGGGGGGGGGGGGGGGGGGGFGGFFGFGFGGGGGGGGGGGGGGGGGCGEFGGFGGEEGGGGGECC6?DGG=DGGGDDC>CD3>@>FF=@>EFBB>FFGGGFF4<FAFFF=?4@<:??<B:<>FB<<?FF9169?7#
@M05025:18:000000000-B3NL5:1:1101:12857:11970 1:N:0:CACTCA
CCACAAACTCCTACGGGAGGCAGCAGTAGGGAATCTTCCACAATGGACGAAAGTCTGATGGAGCAACGCCGCGTGAGTGAAGAAGGGTTTCGGCTCGTAAAGCTCTGTTGGTAGTGAAGAAAGATAGAGGTAGTAACTGGCCTTTATTTGACGGTAATTACTTAGAAAGTCACGGCTAACTACGTGCCAGCAGCCGCGGTGATACGTAGGTGGCAAGCGTTGTCCGGATTTATTGGGCGTAAAGCGAGTGCAGGCGGTTCAATAAGTCTGATGTGAAAGCCTTCGGCTCAACCGGAGAATG
+
CCCCGGGGGGGGGGGGGGGGGGGGGGGGGGGGGGGGGGGGGGGGGGGGGGGGGGGGGGGGGGGGGGGGGGGGGGGGGGGGGGGGGGGGGGGGGGGGGGGGGGGGGGGGGGGGGGGGGGGGGGFGGGGGGGGGGGGGGGGGGGGGGGGGGGGGGGGGGGGGGGGGGGGGGGGGGGGGGGGGGGGGGGGGGGGGGGGGGGGGGGGGGGGGGGGGGGGGFFGCEGGGGGG=EEFGGGGGGGGGGGGGFDDBEFGFGFFFD>B>FFGGGFFFFFA?AFFFFFFB:>F7:?>F?BFFFFFBFFF7#
@M05025:18:000000000-B3NL5:1:1101:14075:11993 1:N:0:CACTCA
CCACAAACTCCTACGGGAGGCAGCAGTAGGGAATCTTCCACAATGGGCGCAAGCCTGATGGAGCAACACCGCGTGAGTGAAGAAGGGTTTCGGCTCGTAAAGCTCTGTTGTTGGAGAAGAACGTGCGTGAGAGTAACTGTTCACGCAGTGACGGTATCCAACCAGAAAGTCACCGCTAACTACGTGCCAGCAGCCGCGGTAATACGTAGGTGGCAAGCGTTATCCGGATTTATTGGGCGTAAAGCGAGCGCAGGCGGTTACTTAGGTCTGATGTGAAAGCCTTCGGCTTAACCGAAGAAGG
+
CCCCGGGGGGGGGGGGGGGGGGGGGGGGGGGGGGGGGGGGGGGGGGGGGGGGGGGGGGGGGGGGGGGGGGGGGGGFGGGGGGGGGGGGGGGGGGGGGGGGGGGGGGGGGGGGGGGGGGGGGGGGGGGGGFGGGGGGGGGGGGGGGGGGGGGGGGGGGGGGGGGGGGGGGGGGGGGGGDGGGGGGGGGGGGGGGGGGGGGGGGGGGGFGGGGGGGGFGGGGDEGGGGGGGGFGGGGCFGGGGGGGFGGEFFGDGFFFDD9EF6FGGFFFBF<FDFFFFFF?7?32?<B?>0<DAFBB9?B3#
@M05025:18:000000000-B3NL5:1:1101:2662:12045 1:N:0:CACTCA
CCACAAACTCCTACGGGAGGCAGCAGTAGGGAATCTTCCACAATGGGCGCAAGCCTGATGGAGCAACACCGCGTGAGTGAAGAAGGGTTTCGGCTCGTAAAGCTCTGTTGTTGGAGAAGAACGTGCGTGAGAGTAACTGTTCACGCAGTGACGGTATCCAACCAGAAAGTCACGGCTAACTACGTGCCAGCAGCCGCGGTAATACGTAGGTGGCAAGCGTTATCCGGATTTATTGGGCGTAAAGCGAGCGCAGGCGGTTGCTTAGGTCTGATGTGAAAGCCTTCGGCTTAACCGAAGAAGG
+
CCCCGGGGGGGGGGGGGGGGGGGGGGGGGGGGGGGGGGGGGGGGGGGGGGGGGGGGGGGGGGGGGGGGGGGGGGGGGGGGGGGGGGGGGGGGGGGGGGGGGGGGGGGGGGGGGGGGGGGGGGGGFGGGGGGGGGGGGGGGGGGGGGGGGGGGGGGGGGGGGGGGGGGGGGGGGGGGGGGGGGGGGGGGGGGGGGGGGGGGGGFGGGCGGGGGGGGGGGGGGGGGGDGEE=EGGGGGGGGGGGGGGGGFFFGFGFFFF@>>F?77CFF?AFFFFFFFFFFFFFFFFFFFFFFABFFFFFF0#
@M05025:18:000000000-B3NL5:1:1101:2699:12059 1:N:0:CACTCA
CCACAAACTCCTACGGGAGGCAGCAGTGGGGAATATTGCACAATGGGGGAAACCCTGATGCAGCAACGCCGCGTGAGTGAAGAAGGTTTTCGGATTGTAAAGCTCTGTTAGCAGGGAAGAGGAAGGACGGTACCTGCAGAGGAAGCCACGGCTAACTACGTGCCAGCAGCCGCGGTAATACGTAGGTGGCAAGCGTTGTTCGGAATAACTGGGCGTAAAGGATGCGTAGGCGGTTAAACAAGTTATATGTTAAATATATAGGCTTAACCTGTAGAAAGCATATAAAACTGTTTAACTAGAA
+
CCCCGGGGGGGGGGGGGGGGGGGGGGGGGGGGGGGGGGGGGGGGGGGGGGGGGGGGGGGGGGGGGGGGGGGGGGGGGGGGGGFGGGFGGGGGGGGGGGGGGGGGGGGGGGGGGGGGGGGGGGGGGGGGGGGGGGGGGGGGGGGGGGGGGGGGGGGGGGGGGGGGGGGGGGGGGGGGGGGGGGGGGGGGGFGGGGGGGGGFGGGGGGGGGGGGGGGGGGGGGDFGGGGGGGGGG7CCGFGFFC7>FFFFFFG?FF6FFFFFFFGGGFFFAFBFBBFFFFFFFFB>AA>>7)64>A9>BF<9#
@M05025:18:000000000-B3NL5:1:1101:13121:12079 1:N:0:CACTCA
CCACAAACTCCTACGGGAGGCAGCAGTGAGGAATATTGGTCAATGGCCGCAGGGCTGAACCAGCCAAGTCGCGTGAGGGATGACGGTCCTATGGATTGTAAACCTCTTTTGTCAGGGAGCAAAGGGCGCCACGTGTGGCGTTTTGCGAGTACCTGAAGAAAAAGCATCGGCTAACTCCGTGCCAGCAGCCGCGGTAATACGGAGGATGCGAGCGTTATCCGGATTTATTGGGTTTAAAGGGTGCGCAGGCGGAATGTCAAGTCAGCGGTAAAATTTCGGGGCTCAACCCCGTCGTGCCGTG
+
CCCCGGGGGGGGGGGGGGGGGGGGGGGGGGGGGGGGGGG6FGGGGGGGGGGGGGGGGGGGGGGGGGGGGGGGGGGGGGGGGGGGGGGGGGGGGGGGGGGGGGGGGGGGGGGGGGGGGGGGGGGGGGGGGGGGGGGGGGGGC@FGGGGGGGGDGGGFGGGGGGGGGGGGGGGGGGGGGGGGGGGGGGGGGGGGGGGGGGGGGGGGGGGGFGEGGGGGEGGGGGC*:+:EFGGG77D<CFFDGGGG3CCBEDGED:FFF=49?=FFFFE3(53@AFFFFF>9(3;:?FFFFFF:BFBF(8;<#
@M05025:18:000000000-B3NL5:1:1101:26506:12093 1:N:0:CACTCA
CCACAAACTCCTACGGGAGGCAGCAGTAGGGAATCTTCCACAATGGACGAAAGTCTGATGGAGCAACGTCGCGTGAGTGAAGAAGGGTTTCGGCTCGTAAAGCTCTGTTGGTAGTGAAGAAAGATAGAGGTAGTAACTGGCCTTTATTTGACGGTAATTACTTAGAAAGTCACGGCTAACTACGTGCCAGCAGCCGCGGTAATACGTAGGTGGCTAGCGTTGTCCGGATTTATTGGGCGTAAAGCGGGTGCAGGCGGTTCAATAAGTCTGATGTGAAAGGCTTCGGCTCATCCGGGGCATG
+
CCCCGGGGDDGGGGGGGGCGDGGEEEFGGGGG@FGDFFGFGGCGGFGGECGCFFGGFGGGCCFC,EFGDGEGGEECEFGFFDGFGFGGGGGGGGFGGE7ADFFGFGAFCCCFGGGGGF9B<=F<EECFGGDF=EFEEEFC8<FGGFGG<C,CFFEDBFF<3;@F9CFCFGFCFE77CBE8,@EGF,@73@B:E6:***>;:>9FC@,4BEF?CF,<7,:7:*2<CEC*1C?+++3**/:5<5CF75))).9?C>3BD79377:7****.*)96@=46@A(38::0:1862)).80-,(-4#
@M05025:18:000000000-B3NL5:1:1101:16730:12103 1:N:0:CACTCA
CCACAAACTCCTACGGGAGGCAGCAGTGGGGAATATTGCACAATGGGGGAAACCCTGATGCAGCAACGCCGCGTGAGTGAAGAAGGTTTTCGGATTGTAAAGCTCTGTTAGCAGGGAAGAGGAAGGACGGTACCTGCAGAGGAAGCCACGGCTAACTACGTGCCAGCAGCCGCGGTAATACGTAGGTGGCAAGCGTTGTTCGGAATAACTGGGCGTAAAGGATGCGTAGGCGGTTAAACAAGTTATATGTTAAATATATAGGCTTAACCTGTAGAAAGCATATAAAACTGTTTAACTAGAA
+
CCCCGGGGGGGGGGGGGGGGGGGGGGGGGGGGGGGGGGGGGGGGGGGGGGGGGGGGGGGGGGGGGGGGGGGGGGGGGGGGGGGGGGFGGGGGGGGGGGGGGGGGGGGGGGGGGGGGGGGGGGGGGGGGGGGGGGGGGGGGGGGGGGGGGGGGGGGGGGGGGGGGGGGFFGGGGGGGGGGGFGGFGGCFGGGGGGGGEEGFGGGGGGGGGGGCFGGGGGGGGGGGFGGGGGGGGGGGGGCFGGFGGGGFFFDFGFFFFFBFFFDFFFFFDFFFAFFFFF<?DFFFBD<<?AD<<ADAAAD4#
@M05025:18:000000000-B3NL5:1:1101:20646:12108 1:N:0:CACTCA
CCACAAACTCCTACGGGAGGCAGCAGTGAGGAATATTGGTCAATGGGAGAGATCCTGAACCAGCCAAGCCGCGTGAGGGAAGACGGCCCTATGGGTTGTAAACCTCTTTTGTCGGAGAACAAAACCCGGGACGAGTCCCGGACTGCGTGTATCCGAAGAAAAAGCATCGGCTAACTCCGTGCCAGCAGCCGCGGTAATACGGAGGATGCGAGCGTTATCCGGATTTATTGGGTTTAAAGGGTGCGTAGGCGGTCCGTTAAGTCAGCGGTAAAATTGCGGGGCTCAACCCCGTCGAGCCGTG
+
CCCCGGGGGGGGGGGGGGGGGGGGGGGGGGGGGGGGGGGGGGGGGGGGGGGGGGGGGGGGGGGGGGGGGGGGGGGGGGGGGGGGGGGGGGGGGGGGGGGGGGGGGGGGGGGGGGGGGGFGGGFGGGGGGGDGGGGGGGGGGGGGGGGGGGGGGGGGGGGGGGGGGGGGGGGGGGGGGGGGGGGGGGGGGGGGGGGGGGGGGGGGG8@GGGGGGGGDEGGGGGGGGFGGGGGGGGGGGFGGGGGDDGGDDFGEGFFFFFFFFFFGFFDD:33FFFFFFFF>>9;:<???B09?FBFFFF>1#
@M05025:18:000000000-B3NL5:1:1101:11226:12121 1:N:0:CACTCA
CCACAAACTCCTACGGGAGGCAGCAGTGGGGAATATTGCACAATGGGCGCAAGCCTGATGCAGCCATGCCGCGTGTATGAAGAAGGCCTTCGGGTTGTAAAGTACTTTCAGCGAGGAGGAAGGTGTTGTGGTTAATAACCGCAGCAATTGACGTTACTCGCAGAAGAAGCACCGGCTAACTCCGTGCCAGCAGCCGCGGTAATACGGAGGGTGCAAGCGTTAATCGGAATTACTGGGCGTAAAGCGCACGCAGGCGGTCTGTCAAGTCGGATGTGAAATCCCCGGGCTCAACCTGGGAACA
+
CCCCGGGGGGGGGGGGGGGGGGGGGGGGGGGGGGGGGGGGGGGGGGGGGGGGGGGGGGGGGGGGGGGGGGGGGGGGGGGGGGGGGGGGGGGGGGGGGGGGGGGGGGGGGGGGGGGGGGGGGGGGGGGGGGGGGGGGGGGGGGGGGGGGGGGGGGGGGGGGGGGGGGGGGGGGGGGGGGGGGGGGGGGGGGGGGGGGGGGGGGGGGGGGGGGGGGGGGGGGGGGGGGGGGGGGGGGFGGGGGGGGGGGFFFGFGFFFFFFFFFGGGFFFFFFF>FFFFFFB5:?FFFFBFFFFFFFFFFF<#
@M05025:18:000000000-B3NL5:1:1101:7829:12180 1:N:0:CACTCA
CCACAAACTCCTACGGGAGGCAGCAGTAGGGAATCTTCCACAATGGGCGCAAGCCTGATGGAGCAACACCGCGTGAGTGAAGAAGGGTTTCGGCTCGTAAAGCTCTGTTGTTGGAGAAGAACGTACCTGAGAGTAACTGTTCAGGTAGTGACGGTATCCAACCAGAAAGTCACGGCTAACTACGTGCCAGCAGCCGCGGTAATACGTAGGTGGCAAGCGTTATCCGGATTTATTGGGCGTAAAGCGAGCGCAGGCGGTTGCTTAGGTCTGATGTGAAAGCCTTCGGCTTAACCGAAGAAGT
+
CCCCGGGGFFGGGGGGGGGGGEGGGGGGGGGGGGGGGGGFGGGGGGGGGGGGGGG,EFGGF8FGGGGFCFGGGGGGGGCFFGGCE<FFGGGEECGGGGCGGGG,BFFGGGGGGGGFGGGGGF@FCF@FF<=FFAFFGFFGGGGGGFADFGGFGEGGGCDGCFFGFFCFGGGGFGGGEEE?CCGGGGGFFCGGGGGGGGGGGCCGGG::ECFGDFGGGGGGC5CFGCGECECFGFGGGGGG7>F>>DC>E>DFGFE@>>155?7CC=F=AF>F<BF??FDFF:AD?:;0>79<79(44:34#
@M05025:18:000000000-B3NL5:1:1101:27922:12181 1:N:0:CACTCA
CCACAAACTCCTACGGGAGGCAGCAGTGGGGAATATTGCACAATGGGCGCAAGCCTGATGCAGCCATGCCGCGTGTATGAAGAAGGCCTTCGGGTTGTAAAGTACTTTCAGCGAGGAGGAAGGTGTTGTGGTTAATAACCGCAGCAATTGACGTTACTCGCAGAAGAAGCACCGGCTAACTCCGTGCCAGCAGCCGCGGTAATACGGAGGGTGCAAGCGTTAATCGGAATTACTGGGCGTAAAGCGCACGCAGGCGGTCTGTCAAGTCGGATGTGAAATCCCCGGGCTCAACCTGGGAACC
+
CCCCGGGGGGGGCGGGGGGDGDGG@FGGGGGGGGGGGFFGGGGGGGGGGGGGGGFGGGGGGGGGGGGFGGGGGGGGGGGFGDGGGGGGCGGDEFGGGGCFGGGGGGFGGGGGGGGGGGFF@FDFGGGGGGGGFGGGGGGGG7CFGG8FFGGGGGEGGGFGGEGGFFGGGGFFFGEGEEGGDF?EGCEGFFGG66CEGG>CEDGGCFGCEGGGGGEGGGGEGGGFGGEGGGFFGFG4<CCD5<F7>DDEFFGED>:5389>FFFFFFFF<E1566@F8@A<?BBF>9902?F1??FF:083#
@M05025:18:000000000-B3NL5:1:1101:18595:12207 1:N:0:CACTCA
CCACAAACTCCTACGGGAGGCAGCAGTGAGGAATATTGGTCAATGGACGAGAGTCTGAACCAGCCAAGTAGCGTGAAGGATGACTGCCCTATGGGTTGTAAACTTCTTTTATATGGGAATAAAACGTTCCACGTGTGGAATTTTGTATGTACCATATGAATAAGGATCGGCTAACTCCGTGCCAGCAGCCGCGGTAATACGGAGGATCCGAGCGTTACCCGGATTTATTGGGTTTAAAGGGAGCGTAGGTGGATTGTTAAGTCAGTTGTGAAAGTTTGCGGCTCAACCGTAAAATTGCAGA
+
CCCCGGGGGGGGGGGGGGGGGGGGGGFFGGGGGGGGGGGGGGGGGGGGGGGGGGGGGGGGGGGGGGGGGGGGGGGGGGGGGGGGGGGGGGGGGGGGGGGGGGGGGGGGGGGGGGGGGGGFGFGGGGGGGEEGGFGGGGGGGGGGGGFGGGGGGCFFGCGGGGFGFGAFEGGGGFGGGGGGCC+EDDGFGGEGGGGCEGGACGGGECCGGGECEEGGEGE,:C5>CCGCFGGFDDGDFCFCG4CCGDC@DFCFGFFFFFFFBFGFGF==45575@6F6F:;031:2<??>BF16AB76<A2#
@M05025:18:000000000-B3NL5:1:1101:4927:12215 1:N:0:CACTCA
CCACAAACTCCTACGGGAGGCAGCAGTAGGGAATCTTCCACAATGGACGAAAGTCTGATGGAGCAACGCCGCGTGAGTGAAGAAGGGTTTCGGCTCGTAAAGCTCTGTTGGTAGTGAAGAAAGATAGAGGTAGTAACTGGCCTTTATTTGACGGTAATTACTTAGAAAGTCACGGCTAACTACGTGCCAGCAGCCGCGGTAATACGTAGGTGGCAAGCGTTGTCCGGATTTATTGGGCGTAAAGCGAGTGCAGGCGGTTCAATAAGTCTGATGTGAAAGCCTTCGGCTCAACCGGAGAATG
+
CCCCGGGGGGGGGGGGGGGGGGGGGGGGGGGGGGGGGGGGGGGGGGGGGGGGGGGGGGGGGGGGGGGGGGGGGGGGGGGGGGGGGGGGGGGGGGGGGGGGGGGGGGGGGGGGGGGGFCGFGGGGGGGGGGGGGGGGGGGCFFFGGGFGGGFGGGGGGGGGGGGGGGGFGGGGGGGGGGGGGGGDFFF:AFFFGGGGD8C=CECC?E61:E7CFGGCCFG=EGC?C=E=C*=<CGCGGGG5CD7:DGDBEFF6?FEFF348=8>DC@F?>?4=4BFFFFFBFF2.4:4(-)4:?>9-4(4)#
@M05025:18:000000000-B3NL5:1:1101:22560:12218 1:N:0:CACTCA
CCACAAACTCCTACGGGAGGCAGCAGTGAGGAATATTGGTCAATGGGCTTACGCCTGAACCAGCCAAGTCGCGTGAGGGAAGACTGCCCTATGGGTTGTAAACCTCTTTTGTCAGGGAGCAACGCCGGCTACGTGTAGCCGGACTGAGAGTACCCGAAGAAAAAGCATCGGCTAACTCCGTGCCAGCAGCCGCGGTAATACGGAGGATGCGAGAGTTATCCGGATTGATTGGGGTTAAAGGGTGTGTAGGCGGAATGCCAAGTCAGCGGTAAAATCGCGGGGCGCAACCTCGCTCCGCCGG
+
CCCCGGGFGGGGGFGGECGGGGGGGGGGGGGGGGFGGGFEEFGAFGFCFGGGGGCFGFGACFEFFFGGC<BEEEEGGGCFGEGCAFD<FFGFGGG,FCFEEFGGGFFFDGFF@FEGFFGGGG,>FGGDD:FFFGF,3DFFG@CFGGFGFFGD9CFC7FCEFGGGCFGG,*3F3@B:DEFGF8*12;DGGGGDGDGECBGGEFD*?EG+B*?=5*13:?F9CEDG***+<?FF5)7)900:><29/1**9FFFD@3364)*/0**0=6)753)46*00)-(1(-((,3(((312(,33<0(#
@M05025:18:000000000-B3NL5:1:1101:22323:12247 1:N:0:CACTCA
CCACAAACTCCTACGGGAGGCAGCAGTAGGGAATCTTCCACAATGGGCGAAAGTCTGATGGAGCAACGCCGCGTGAGTGAAGAAGGGTTTCGGCTCGTAAAGCTCTGTTGGTAGTGAAGAAAGATAGAGGTAGTAACTGGCCTTTATTTGACGGTAATTACTTAGAAAGTCACGGCTAACTACGTGCCAGCAGCCGCGGTAATACGTAGGTGGCAAGCGTTGTCCGGATTTATTGGGCGTAAAGCGAGTGCAGGCGGTTCAATAAGTCTGATGTGAAAGCCTTCGGCTCAACCGGAGAATG
+
CCCCGGGGGGGGGGGGGGGGGGGGGGFGGGGGGGGGGGGGGGGGGGGGGGGGGGGGGGGGGGGGGGGGGGGGGGGGGGGGGGGGGGGGGGGGGGGGGGGGGGGGGGGGGGGGGGGGGGGGGGGGGGGGGGGGGGGGGGGGGGGGFGGGGGGGGGGGGGGGGGGGGGGGGGGGGGGCGGGGGGGGGGGGGGGGGGGGGGGGGGGGGGFGGGGGGGGGFEGGCGEGGGG=EGGGGGGG:CGGGGDGFGDFEFGFGFF@F79>FFGGGFF?AFFFFFFFFFAB::>BBF>FBDFFBB6;BFF7#
@M05025:18:000000000-B3NL5:1:1101:23993:12267 1:N:0:CACTCA
CCACAAACTCCTACGGGAGGCAGCAGCGGGGAATATTGCACAATGGGCGAAAGCCTGATGCAGCGACGCCGCGTGAGGGATGACGGCCTTCGGGTTGTAAACCTCTTTCAGTAGGGAAGAAGCGAAAGTGACGGTACCTGCAGAAGAAGCGCCGGCTAACTACGTGCCAGCAGCCGCGGTAATACGTAGGGCGCAAGCGTTATCCGGATTTATTGGGCGTAAAGAGCTCGTAGGCGGGTTGTCGCGTCTGCCGTGAAAGTCCGAGGCTCAACCTCGGATCTGCGGTGGGTACGGGCAGACG
+
CCCCGGGGGGGGGGGGGGGGGGGGGGGGGGGGGGGGGGGGGGGGGGGGGGGGGGGGGGGGGGGGGGGGGGGGGGGGGGGGGGGGGGGGGGGGGGGGGGGGGGGGGGGGGGGGGGGGGGGGGGGGGGGGFFGGGGGGGGGGGGGGGGFGGGGGGGGGGGGGGGGGGGGGGGGGGGGGGGGEGGGGGGFGGGGCEEEGGGGGEGGGGGEGDEGGFGGGGGCGGEFDGGGGGGDGGGGGC)9/CDGGFGGDFFFFGD>>F=99=FGDGEF:0?2)27FFF3:;ABAFB?9>(-44:F01(41(#
@M05025:18:000000000-B3NL5:1:1101:10796:12270 1:N:0:CACTCA
CCACAAACTCCTACGGGAGGCAGCAGTAGGGAATCTTCCACAATGGACGCAAGTCTGATGGAGCAACGCCGCGTGAGTGAAGAAGGGTTTCGGCTCGTAAAGCTCTGTTGGTAGTGAAGAAAGATAGAGGTAGTAACTGGCCTTTATTTGACGGTAATTACCTAGAAAGTCACGGCTAACTACGTGCCAGCGGCCGCGGTAATACGTGGGTGGCAAGCGTTGTCCGGATTTATTGGGCGTAAAGCGAGTGCAGGCGGTTCAATAAGTCTGATGTGAAAGCCTTCGGCTCAACCGGAGAATG
+
CCCCGGGGGGGGGGGGGGGGGGGGGGGGGGGGGGGGGGGGGGFGGGGGGGGGGGGGGGGGGGGGGGGGGGGGGGGGGGGGGGFFGGGGGGGGGDGGGGGGGGGCGFGFGGGEFFFGAFGDFGGFGGGGGGGGFFA?9FCFGGCFGGGCGFGGGGGGGFGF>FGFFGGGGGGGGDEGGGGGGGGCGFGGCFGEGGGDCGGGGGGGGF>=EGGEC=<FGGG75CEFGGECE59FGGGD497/95/C7D5>DFGFC>>@B8(7*1:7>68@<?B=9F?B?BA<B?7??0>(-4><09>6>B12#
@M05025:18:000000000-B3NL5:1:1101:18604:12293 1:N:0:CACTCA
CCACAAACTCCTACGGGAGGCAGCAGTGGGGAATATTGGACAATGGGCGCAAGCCTGATCCAGCCATACCGCGTGGGTGAAGAAGGCCTTCGGGTTGTAAAGCCCTTTTGTTGGGAAAGAAATCCAGCCGGCTAATACCTGGTTGGGATGACGGTACCCAAAGAATAAGCACCGGCTAACTTCGTGCCAGCAGCCGCGGTAATACGAAGGGTGCAAGCGTTACTCGGAATTACTGGGCGTAAAGCGTGCGTAGGTGGTCGTTTAAGTCCGTTGTGAAAGCCCTGGGCTCAACCTGGGAACG
+
CCCCGGGGGGGGGGGGGGGGGGGGGGGGGGGGGGGGGGGGGGGGGGGGGGGGGGGGGGGGGGGGGGGGGGGGGGGGGGGGGGGGGGGGGGGGGGGGGGGGGGGGGGGGGGFGGGGGGGGGGGGGGGGGGGGGGGGGGGGGGGGGGGGGGGGGGGGGGGGGGGGGGGGGGGGGFGGGGEGGGGGGGGGGGGGGGGGGGGGGGGGGGGGGGGGGGDGGG=EGGGGGGGDGGGGGGGGGGGGGGGGGGGGEFFGFGFFFFF>BDEGGGFFBADF?BFFFFBB?0:<??<::?><<??B0:::-#
@M05025:18:000000000-B3NL5:1:1101:11708:12328 1:N:0:CACTCA
CCACAAACTCCTACGGGAGGCAGCAGTGGGGAATATTGCACAATGGGGGAAACCCTGATGCAGCAACGCCGCGTGAGTGAAGAAGGTTTTCGGATTGTAAAGCTCTGTTAGCAGGGAAGAGGAAGGACGGTACCTGCAGAGGAAGCCACGGCTAACTACGTGCCAGCAGCCGCGGTAATACGTAGGTGGCAAGCGTTGTTCGGAATAACTGGGCGTAAAGGATGCGTAGGCGGTTAAACAAGTTATATGTTAAATATATAGGCTTAACCTGTAGAAAGCATATAAAACTGTTTAACTAGAG
+
CCCCGFGGFGGGGGGGGGGGGGCGFFFGGGGFGGGGEFFFGFFGGGGEBFFGGGGGG@FGGGGGGGGGGGGGGFG:=FEFGGFGGGGGGGGGGEGFDGEFGFGGGGFGFFGGGGGEFGGGGGGGGDCFEGGGGFFDGFFFF7>BFGDDBCFGGGGGGGGC::F<CGGFFGGGGGGB7CGGGGGGFEGGGCEC>CEEGGGGCGGGEFCCFFECEGEGGDFGGGFECEEGGGGEGGGGGGFGFGCCCGGFFBFFGFFFFFDFF=FGGF4@AF?FA?@FFFFFFAA)6)6>:DA>AF2<ABF4#
@M05025:18:000000000-B3NL5:1:1101:15325:12375 1:N:0:CACTCA
CCACAAACTCCTACGGGAGGCAGCAGTGAGGAATATTGGTCAATGGCCGCAGGGCTGAACCAGCCAAGTCGCGTGAGGGATGACGGTCCTATGGATTGTAAACCTCTTTTGTCAGGGAGCAAAGGGCGCCACGTGTGGCGTTTTGCGAGTACCTGAAGAGAAAGCATCGGCTAACCCCGTGCCAGCAGCCGCGGTAATACGGAGGATGCGAGCGTTATCCGGATTTATTGGGTTTAAAGGGTGCGCAGGCGGGATGTCAAGTCAGCGGTAAAATTTCGGGGCCCAACCCCGTCCTGCCGTG
+
CCCCFFFCEGEGEFECECCDFCFGCFF@CFG@DEEFGGGFFGGFGGGGDGD:CFFGEGDFFGCEDGGCC<BFCFEGGCFGG@E9:C4?B,9?FFFGGGGGGGFGCGGGFFGGA<FFDDCEGGGGG:7FF4F7BD,:F:FCFECCDFGFEGF,@FGGGGGFC,>B:FDCCGFFGGG,4CE815DCGGGGC,:CB::=EB?9CEECECC66?CGEE:*/*<?:E:*132<?<<599<7*:CFD>5<<DD@5857)8>D?66??@*7:FB>?>095@:B?5(22;(-(-,8:69(((,.88;(#
@M05025:18:000000000-B3NL5:1:1101:27005:12391 1:N:0:CACTCA
CCACAAACTCCTACGGGAGGCAGCAGTGGGGAATATTGCACAATGGGGGAAACCCTGATGCAGCAACGCCGCGTGAGTGAAGAAGGTTTTCGGATTGTAAAGCTCTGTTAGCAGGGAAGAGGAAGGACGGTACCTGCAGAGGAAGCCACGGCTAACTACGTGCCAGCAGCCGCGGTAATACGTAGGTGGCAAGCGTTGTTCGGAATAACTGGGCGTAAAGGATGCGTAGGCGGTTAAACAAGTTATATGTTAAATATATAGGCTTAACCTGTAGAAAGCATATAAAACTGTTTAACTAGAG
+
CCCCGGGGGGGGGGGGGGGGGGGGGGGGGGGGGGGGGFGGGGGGGGGGGGGGGGGGGGGGGGGGGGGGGGGGGGGGGGGGGGGGGGGGGGGGGCGGGGGGGGGGGGGGGGGFGGGGGGGGFFGFGDGGGGG?FFGGGGGGGGGFGGDGGGGGGEFGGGGGGGGGGGGGFGGGGGGGGGGGGGFGG>FGGGFGGGGGGGGGGGGEGGGGGGG6=FEGGEGGGGGGGGGGG5FG3/CGC*:DCFGGGGGFFFGFGFFFFFFFF?FGGFFF34:B<F?FFFF?A)6><94>29.5:A9<AF>4#
@M05025:18:000000000-B3NL5:1:1101:12061:12395 1:N:0:CACTCA
CCACAAACTCCTACGGGAGGCAGCAGTGGGGAATATTGCACAATGGGCGCAAGCCTGATGCAGCGACGCCGCGTGCGGGATGGAGGCCTTCGGGTTGTAAACCGCTTTTGTTCAAGGGCAAGGCACGGTTTTTGGCCGTGTTGAGTGGATTGTTCGAATAAGCACCGGCTAACTACGTGCCAGCAGCCGCGGTAATACGTAGGGTGCAAGCGTTATCCGGATTTATTGGGCGTAAAGGGCTCGTAGGCGGTTCGTCGCGTCCGGTGTGAAAGTCCATCGCTTAACGGTGGATCCGCGCCGT
+
CCCCGGGGGGGGGGGGGGGGGGGGGGGGGGGGGGGGGGGGGGGGGGGGGGGGGGGGGGGGGGGGGGGGGGGGGGGGGGGGGGGGGGGGGGGGGGGGGGGGGGGGGGGGGGGGGGGGGGGGGGGGGGGGGGGGGGGGGGFGFGGFFGGGGGGGGGGGGGGGGGGGGGGGGGGGGGGFEFGGGFGG?FGEEGGGGGGCEGFFGGGGGDDGFGGGGGGGGGGGGGG6?F?CGG=EDDGDGFGGFGDCCCGFEBCBGFFBF>>FBFGGCEB@AFBF46=F?FFB:<:49?B<B;(88(36>02(#
@M05025:18:000000000-B3NL5:1:1101:18527:12452 1:N:0:CACTCA
CCACAAACTCCTACGGGAGGCAGCAGTGGGGAATATTGCACAATGGGGGAAACCCTGATGCAGCAACGCCGCGTGAGTGAAGAAGGTTTTCGGATTGTAAAGCTCTGTTAGCAGGGAAGAGGAAGGACGGTACCTGCAGAGGAAGCCACGGCTAACTACGTGCCAGCAGCCGCGGTAATACGTAGGTGGCAAGCGTTGTTCGGAATAACTGGGCGTAAAGGATGCGTAGGCGGTTAAACAAGTTATATGTTAAATATATAGGCTTAACCTGTAGAAAGCATATAAAACTGTTTAACTAGAG
+
CCCCGGGGGGGGGGGGGGGGGGGGGGGGGGGGGGGGGGGGGGGGGGGGGGGGGGGGGGGGGGGGGGGGGGGGGGGGGGGGGGGGGGFGGGGGGGGGGGGGGGGGGGGGGGGGGGGGGGGGGGGGGGGGGGGFGGGGGGGGGGGGGGGGGGGGGGGGGGGGFGGGGGGGGGGGGGGGGGGGGGGGGGFGGGGGGGGGGGGFGGGGGGGGGGGGGGGEGGGGGGGGGGEEGG6EDDGGFCGGGGFGFGGFFFGFGFFFFFAFFBGGGFFFA?BFFFFFFFFFFFFDFFAF)<AB>B<:AB8-#
@M05025:18:000000000-B3NL5:1:1101:12653:12582 1:N:0:CACTCA
CCACAAACTCCTACGGGAGGCAGCAGTAGGGAATCTTCCACAATGGACGCAAGTCTGATGGAGCAACGCCGCGTGAGTGAAGAAGGGTTTCGGCTCGTAAAGCTCTGTTGGTAGTGAAGAAAGATAGAGGTAGTAACTGGCCCTTATTTGACGGTAATTACCTAGAAAGTCACGGCTAACTACGTGCCAGCAGCCGCGGTAATACGTAGGTGGCAAGCGTTGTCCGGATTTATTGGGCGTAAAGCGAGTGCAGGCGGTTCAATAAGTCTGATGTGAAAGCCTTCGGCTCAACCGGAGAATG
+
CCCCGGGGGGGGGGGGGGGGGGGGGGGGGGGGGGGGGGGGGGGGGGGGGGGGGGGGGGGGGGGGGGGGGGGGGGGGGGGGGGGGGGGGGGGGGGGGGGGGGGGGGGGGGGGGGGGGGGGGGGGGGGGGGGGGGGGGGGGGGFFGGGGGGGGGGGGGGGGGGGGGGGGGGGGGGFEGGGGGGGGGGGGFFGGGGGGGGGGGGGFGGGGGGGGGFGGGGGGEGGGGGDG5CEGFDGGFGGGDDGDCFDGFEFGFGFFFFB>:FFGGGFFFFFFF>FF4B@A<BFF7?0><8),8?B;BF>72#
@M05025:18:000000000-B3NL5:1:1101:25682:12594 1:N:0:CACTCA
CCACAAACTCCTACGGGAGGCAGCAGTGGGGAATATTGGACAATGGGCGAAAGCCTGATCCAGCCATGCCGCGTGTGTGAAGAAGGTCTTCGGATTGTAAAGCACTTTAAGTTGGGAGGAAGGGTTGTAGATTAATACTCTGCAATTTTGACGTTACCGACAGAATAAGCACCGGCTAACTCTGTGCCAGCAGCCGCGGTAATACAGAGGGTGCAAGCGTTAATCGGAATTACTGGGCGTAAAGCGCGCGTAGGTGGTTCGTTAAGTTGGATGTGAAATCCCCGGGCTCAACCTGGGAACG
+
CCCCGGGGGGGGGGGGGEGGGGGGGGFGGGGGGGGGGGGGGGGGGGGGGGGGGGGGGGGGGGGGGGGGGGGGGGGGGGGGGGGGGGGGGGGGGGGGGGGGGGGGGGGGGGGGGGGG<FGGGGGGGGGGGGGGGGGGGGGGGGGGGGGGGGGGGGGGGGGGGGGGGGGGGGFGGGGGGGGGGGGGGGGGGFGFFGGGGGGGGEGGGGGGGGGGGGGGGGGGGGGGGGGGDGGGGGD<5CCDG:FGFDD3:>CDGB195>?4@FFGGFFF<F74:FFF6=AD3?F09;>0:?DFFFFFFB24#
@M05025:18:000000000-B3NL5:1:1101:11051:12599 1:N:0:CACTCA
CCACAAACTCCTACGGGAGGCAGCAGTAGGGAATCTTCCACAATGGACGAAAGTCTGATGGAGCAACGCCGCGTGAGTGAAGAAGGGTTTCGGCTCGTAAAGCTCTGTTGGTAGTGAAGAAAGATAGAGGTAGTAACTGGCCTTTATTTGACGGTAATTACTTAGAAAGTCACGGCTAACTACGTGCCAGCAGCCGCGGTAATACGTAGGTGGCAAGCGTTGTCCGGATTTATTGGGCGTAAAGCGAGTGCAGGCGGTTCAATAAGTCTGATGTGAAAGCCTTCGGCTCAACCGGAGAATG
+
CCCCGGGGGGGGGGGGGGGGGGGGGGGGGGGGGGGGGGGGGGGGGGGGGGGGGGGGGGGGGGGGGGGGGGGGGGGGGGGGGGGGGGGGGGGGGGGGGGGGGGGGGGGGGGGGGGGGGGGGGGGGGGGGGGGGGGGGGGGGGGGGGGGGGGGGGGGGGGGGGGGGGGGGGGGGGGGGGGGGGGGGGGGGGGGGGGGGGGGGGGGGGGGGGGGGGGGGGGGGD5=GGGGGGGGGGGGGGGG<<GGCFGG>BFGFGFFEFB9@FFGGFFF?AF4?BFFFFFFF?BA<BBB61>?F?FFFFFF<#
@M05025:18:000000000-B3NL5:1:1101:15392:12616 1:N:0:CACTCA
CCACAAACTCCTACGGGAGGCAGCAGTGAGGAATATTGGTCAATGAGCGAGAGCCTGAACCAGCCAAGTCGCGTGAAGGATGACGGCCCTACGGGTTGTAAACTTCTTTTGTCAGGGAGCAATTGAGTCCACGTGTGGGCTTAGCGAGAGTACCTGAAGAAAAAGCATCGGCTAACTCCGTGCCAGCAGCCGCGGTAATACGGAGGATGCGAGCGTTATCCGGATTTATTGGGTTTAAAGGGAGCGTAGGCGGGTTGTTAAGTCAGTTGTGAAAGTTTGCGGCTCAACCGTAAAATTGCAG
+
CCCCGGGGGGGGGGGGEEGGGGGGGGFGGGGGGGGGGGGGGGGGGGGGGGGGGGGFGGFGGFGFFGGGGGGGGGGGGGGGGGGGGGGGGGGGGGGGGGGGGGGGFGGGGGGBFGGGGGGGGGGGGGGGGGGGGGGGGGGGGGGGGGGGGGGG<FGGGGGFDFFGGGGGDFGGGGGFF>FGGGDGCGGGGFFEGGGGGGGGFF8EGGEGDGG5EEGGGGGG:EGEE:9C9EGFGDDD<DCGFGGDDD>>@D457@08>)3=7F>DFF9@AF?/4*==?@>AB909:2<1:B(41(6AF296#
@M05025:18:000000000-B3NL5:1:1101:10927:12620 1:N:0:CACTCA
CCACAAACTCCTACGGGAGGCAGCAGTGGGGAATATTGCACAATGGGCGCAAGCCTGATGCAGCGACGCCGCGTGCGGGATGGAGGCCTTCGGGTTGTAAACCGCTTTTGTTCAAGGGCAAGGCACGGCTTCGGGCCGTGTTGAGTGGATTGTTCGAATAAGCACCGGCTAACTACGTGCCAGCAGCCGCGGTAATACGTAGGGTGCGAGCGTTATCCGGATTTATTGGGCGTAAAGGGCTCGTAGGCGGTTCGTCGCGTCCGGTGTGAAAGTCCATCGCCTAACTGTGGATCTGCGCCGG
+
CCCCGGGGGGGGGGGGGGGGGGGGGGGGGGGGGGGGGGGGGGGGGGGGGGGGGGGGGGGGGGGGGGGGGGGGGGGGGGGGGGGGGGGGGGGGGGGGGGGGGGGGGGGGGGGGGGGGGGGGGGGGGGGGGGGGGGGGGGCFDGGGGGGGG9FGGGGGGGGGGGGGGGGGGGGGGGGGGGGGGGGGGGGGGGGGGGGGGGGGGGGGFGGGEGGGGDGGGGGGCEGFFGFCGFFGDDDCFGGGGGGDDGGFFF9@GFFEF@1.5>397>87)/6F4==FFF??18:B?2<)4:2))))5993(#
@M05025:18:000000000-B3NL5:1:1101:15928:12640 1:N:0:CACTCA
CCACAAACTCCTACGGGAGGCAGCAGTAGGGAATCTTCCACAATGGGCGCAAGCCTGATGGAGCAACACCGCGTGAGTGAAGAAGGGTTTCGGCTCGTAAAGCTCTGTTGTTGGAGAAGAACGTGCGTGAGAGTAACTGTTCACGCAGTGACGGTATCCAACCAGAAAGTCACGGCTAACTACGTGCCAGCAGCCGCGGTAATACGTAGGTGGCAAGCGTTATCCGGATTTATTGGGCGTAAAGCGAGCGCAGGCGGTTGCTTAGGTCTGATGTGAAAGCCTTCGGCTTAACCGAAGAAGG
+
CCCCGGGGGGGGGGGGGGGGGGGGGGGGGGGGGGGGGGGGGGGGGGGGGGGGGGGGGGGGGGGGGGGGGGGGGGGGGGGGGGGGGGGGGGGGGGGGGGGGGGGGGGGGGGDFFGFGGGGGGGGGGGGGGGGGGGGGGGGGGGGGGGGGGGFGGGGGGGGGGGEGGGGGFFFGGGGGGGGGGFGGGGGGGGGGGGGGGGGGGGGGGGFGGGGGGGGGFGGG55CGGGGDEGGGGFGGGGGGGGGGGGGDBDGEGDFFFDBFFFCC7@FFFFFFBFBF=@AF<BA>??B?>:<479>01483#
@M05025:18:000000000-B3NL5:1:1101:28994:12654 1:N:0:CACTCA
CCACAAACTCCTACGGGAGGCAGCAGTAGGGAATCTTCGGCTATGGACGAAAGTCTGACCGAGCAACGCCGCGTGAGTGAAGAAGGTTTTCGGATCGTAAAACTCTGTTGTTAGAGAAGAACAAGGATGAGAGTAACTGTTCATCCCTTGACGGTATCTAACCAGAAAGCCACGGCTAACTACGTGCCAGCAGCCGCGGTAATACGTAGGTGGCAAGCGTTGTCCGGATTTATTGGGCGTAAAGCGAGCGCAGGCGGTTTCTTAAGTCTGATGTGAAAGCCCCCGGCTCAACCGGGGAGGG
+
CCCCGGGGGGGGGGGGGGGGGGGGGGFGGGGGGGGGGFGGGGGGGGGGGEGGGGGGGGGGFGGDGGGGGGGGFGGFGGGGGGGGGGFFGGGGGGGGGGGGGGGGGGGGGGGGGGFGGFGGGGGGGGGFGGGGGGFFGGGGGGGGFGGGGGGGGGGGGFGGGFGFFGGGGFGGGGGGGCFFGGGDGGGGGGGGGGCGGGGGGGGGGGGGGGFC5E=FGGGEGGG7+AEEG5CFGFFGGGGDGDFFCDDEEFGFDEDDFF9BFFDGC469:?<BAFF6@FA?(423>FB;?FFB:BF>>>>B#
@M05025:18:000000000-B3NL5:1:1101:6969:12687 1:N:0:CACTCA
CCACAAACTCCTACGGGAGGCAGCAGTGGGGAATATTGGACAATGGGCGCAAGCCTGATCCAGCCATACCGCGTGGGTGAAGAAGGCCTTCGGGTTGTAAAGCCCTTTTGTTGGGAAAGAAATCCAGCCGGCTAATACCTGGTTGGGATGACGGTACCCAAAGAATAAGCACCGGCTAACTTCGTGCCAGCAGCCGCGGTAATACGAAGGGTGCAAGCGTTACTCGGAATTACTGGGCGTAAAGCGTGCGTAGGTGGTTATTTAAGTCCGTTGTGAAAGCCCTGGGCTCAACCTGGGAACC
+
CCCCGGGGGGGGGGGGGGGGGGGGGGFGGGGDGGGGGGGGGGGGGGGGGGGGGGGGGGGGGGGGGGGGGGGGGGGGGGGGGGGGGGGGGGGGGGGGGGGGGGGGGGGGGGGGGGGGGGGGGGGGGGGGGGGGGGGGGGGGGGFGGGGGGGGGGGGGGGGGGGGGGGGGGGGGGGGGGGGGGGGGGGGGGGGGGGGGGGGGGGGGGGGGGGGGGGGGGGGGGGGGGGDGDGGGGGGGGGGGGDGGGGGFBEDFGFFFFFFFFFDGFFFF<DBFFFFFFFBFF?B?B?FFF?<<FFFF?BB,#
@M05025:18:000000000-B3NL5:1:1101:8003:12699 1:N:0:CACTCA
CCACAAACTCCTACGGGAGGCAGCAGTAGGGAATCTTCCACAATGGACGAAAGTCTGATGGAGCAACGCCGCGTGAGTGAAGAAGGGTTTCGGCTCGTAAAGCTCTGTTGGTAGTGAAGAAAGATAGAGGTAGTAACTGGCCTTTATTTGACGGTAATTACTTAGAAAGTCACGGCTAACTACGTGCCAGCAGCCGCGGTAATACGTAGGTGGCAAGCGTTGTCCGGATTTATTGGGCGTAAAGCGAGTGCAGGCGGTTCAATAAGTCTGATGTGAAAGCCTTCGGCTCAACCGGAGAATC
+
CCCCGGGGGGGGGGGGGGGGGGGGGGGGGGGGGGGGGGGGGGGGGGGGGGGGGGGGGGGGGGGGGGGGGGGGGGGGGGGGGGGGGGGGGGGGGGGGGGGGGGGGGGGGFGGGGGGGGGGGGGGGGGGGGGGGGFGFGGGGGGGGGGGGGGGGGGGGGGGGGFFGGFGGGGGGFGGGDEFGGGGGGGGGGGGGFFFGGCEEGGGGGGGCFDFGGGGGGGGGGGGCGGGGG*=EGFFGFGGCCCFFGGGDBFFFGFFFF>656@FFGFFBAF9FBFFB?F<<??B??09:<?FFFFF9>(:5#
@M05025:18:000000000-B3NL5:1:1101:11065:12701 1:N:0:CACTCA
CCACAAACTCCTACGGGAGGCAGCAGTGGGGAATATTGCACAATGGGCGAAAGCCTGATGCAGCGACGCCGCGTGAGGGATGACGGCCTTCGGGTTGTAAACCTCTTTCAGTAGGGAAGAAGCGAAAGTGACGGTACCTGCAGAAGAAGCGCCGGCTAACTACGTGCCAGCAGCCGCGGTAATACGTAGGGCGCAAGCGTTATCCGGATTTATTGGGCGTAAAGAGCTCGTAGGCGGTTTGTCGCGTCTGCCGTGAAAGTCCGAGGCTCAACCTCGGATCTGCGGTGGGTACGGGCAGACC
+
CCCCGGGGGGGGGGGGGGGGGGGGGGGGGGGGGGGGGGGGGGGGGGGGGGGGGGGGGGGGGGGGGGGGGGGGGGGGGGGGGGGGGGGGGGGGGGGGGGGGGGGGGGGGGGGGGGGGGGGGGGGGGGGGGGGGGGGGGGGGGGGGGGGGGGGGGGGGGGGGGGGGGGGGGGGGGGGGGGGGGGGGGGEGGGGGGGGGGGGGGGGGGGDECEFGGGGGGGGGGGGGFFFGGGGGGGGGGGGDGGGGGGGFFFGFGDFFFFFBFF<CGFFFFFFFFFFFFEBFBFFFFFFF>>A>BFFFBFB(#
@M05025:18:000000000-B3NL5:1:1101:14439:12715 1:N:0:CACTCA
CCACAAACTCCTACGGGAGGCAGCAGTGGGGAATATTGCACAATGGGCGCAAGCCTGATGCAGCCATGCCGCGTGTATGAAGAAGGCCTTCGGGTTGTAAAGTACTTTCAGCGAGGAGGAAGGCATTGTGGTTAATAACCGCAGTGATTGACGTTACTCGCAGAAGAAGCACCGGCTAACTCCGTGCCAGCAGCCGCGGTAATACGGAGGGTGCAAGCGTTAATCGGAATTACTGGGCGTAAAGCGCACGCAGGCGGTCTGTCAAGTCGGATGTGAAATCCCCGGGCTCAACCTGGGAACG
+
CCCCGGGGGGGGGGGGGGGGGGGGGGFGGGGGGGGGGGGGGGGGGGGGGGGGGGGGGGGGGGGGGGGGGGGGGGGGGGGGGGGGGGGGGGGGGGGGGGGGGGGGGGGGGGGGGGGGEGGGGGGGGGGGGGGGGGGGGGFGGGGGFGGGGGGCFFFFGGGGDGGGGGGGGGFGFGGGGGGGGGGGGGGGGGGGGGGGGGE=EGGGGGGGGGGEDGGGGGGEGGFGFGEECGGGGFGGGGGDCGGGGGDE@DGFGDEDEFFFFFGGGFFFFFBFFF?4BFFF:2:B6;9132<7:2?:03:3#
@M05025:18:000000000-B3NL5:1:1101:7230:12720 1:N:0:CACTCA
CCACAAACTCCTACGGGAGGCAGCAGTGGGGAATATTGCACAATGGGGGAAACCCTGATGCAGCAACGCCGCGTGAGTGAAGAAGGTTTTCGGATTGTAAAGCTCTGTTAGCAGGGAAGAGGAAGGACGGTACCTGCAGAGGAAGCCACGGCTAACTACGTGCCAGCAGCCGCGGTAATACGTAGGTGGCAAGCGTTGTTCGGAATAACTGGGCGTAAAGGATGCGTAGGCGGTTAAACAAGTTATATGTTAAATATATAGGCTTAACCTGTAGAAAGCATATAAAACTGTTTAACTAGAA
+
CCCCGGGGGGGGGGGGGGGGGGGGGGGGGGGGGGGGGGGGGGGGGGGGGGGGGGGGGGGGGGGGGGGGGGGGGGGGGGGGGGGGGGGGGGGGGGGGGGGGGGGGGGGGGGGGGGGGGGGGGGGGGGGGGGGGGGGGGGGGGGGGGGGGGGGGGGGGGGGGGGGGGGGGGGGGGGGGGGGDGGGGGGGGGGGGGGGGGGGGGGGGGGGGGGGGGGGGGGGGGGGGGGGGGGGGG>CDGGGGGGGGGFDFFFGFGFFFFFFF?FGFGFFFFFFFFFFFFFBFFBFF24487<ADFFFF9>A4#
@M05025:18:000000000-B3NL5:1:1101:21477:12730 1:N:0:CACTCA
CCACAAACTCCTACGGGAGGCAGCAGTGGGGAATATTGCACAATGGGCGCAAGCCTGATGCAGCGACGCCGCGTGCGGGATGGAGGCCTTCGGGTTGTAAACCGCTTTTGTTCAAGGGCAAGGCACGGTCTTTGGCCGTGTTGAGTGGATTGTTCGAATAAGCACCGGCTAACTACGTGCCAGCAGCCGCGGTAATACGTAGGGTGCAAGCGTTATCCGGATTTATTGGGCGTAAAGGGCTCGTAGGCGGTTCGTCGCGTCCGGTGTGAAAGTCCATCGCTTAACGGTGGATCCGCGCCGG
+
CCCCGGGGGGGGGGGGGGGGGGGGGGFGGGGGGGGGGGGGGGGGGGGGGGGGGGGGGGGGGGGGGGGGGGGGGGGGGGGGGGGGGGGGGGGGGGGGGGGFGGGGGGGGGGGGGGGGGGGGGGGGGGGGGGGGGGGGGGCFFGG;FFGGDFGGGGGCFGGGGGGGGGGGGGGGGGGGGGGGGGGGGGGGGGGG*:CFECFFGGCC8CCGGGGEEDCFGFGDGEEGGDFGGGGGGGCFGGGGGGGGCGD=DEGBGFF>DFFFD@CGDF>>)94B<@FF?=?B:B?>AFF3:0674?<B;1;6#
@M05025:18:000000000-B3NL5:1:1101:13031:12734 1:N:0:CACTCA
CCACAAACTCCTACGGGAGGCAGCAGTGGGGAATATTGCACAATGGGGGAAACCCTGATGCAGCAACGCCGCGTGAGTGAAGAAGGTTTTCGGATTGTAAAGCTCTGTTAGCAGGGAAGAGGAAGGACGGTACCTGCAGAGGAAGCCACGGCTAACTACGTGCCAGCAGCCGCGGGAATACGTAGGTGGCAAGCGTTGTTCGGAATAACTGGGCGTAAAGGATGCGTAGGCGGTTAAACAAGTTATATGTTAAATATATAGGCTTAACCTGTAGAAAGCATATAAAACTGTTTAACTAGAG
+
CCCCGDGGFEGGGGGGGGGGGGDGCEEDGGGBCFGGGEDFF9EFGGGGGGGGGGGGGGGGGCCFFGGGGGGGGEGGGGFEGGGGFGCFFFGGGCCFGGFGGCF<EEFGGGGCFFCGGCEDGFEFGG@8F:FFGGGDDFFGGGGGGGF8FEGGGGDGGGGGGFEGGGCGGFGGG:F*1:C>FGFGGG9CCFCCEG8BCEECECEGGGFGDFFGGGG5:EFGGGFG6C5CD5+>3191::CFFF>DCDFFFFGFG?F4*7<?FF<DFF@42=:?<FF?F@0.6<BAFAA?D244)66:2:<6#
@M05025:18:000000000-B3NL5:1:1101:18772:12736 1:N:0:CACTCA
CCACAAACTCCTACGGGAGGCAGCAGTGAGGAATATTGGTCAATGGGCGGAAGCCTGAACCAGCCAAGTCGCGTGAGGGATTAAGGCCCTGCGGGTCGTAAACCTCTTTTGCCGGGGAGCAGAGGTCCGGACGTGTCCGGGCCGGGAGAGTACCCGGAGAAAAAGCATCGGCTAACTCCGTGCCAGCAGCCGCGGTAATACGGAGGATGCGAGCGTTATCCGGATTTATTGGGTTTAAAGGGTGCGTAGGCGGGCATTTAAGCCGGCGGTCAAATGTCGGGGCTCAACCCCGGCCTGCCGG
+
CCCCGGGGGGGGGGGGGGGGGGGGGGGGGGGGGGGGGGGGGGGGGGGGGGGGGGGGGGGGGGGGGGGGGGGGGGGGGGGEGGGGGGGGGGGDGGGGGGGGGGGGGGGGGGGGGGGGGDGGGGGGGGGGGGGGGGGGGGGGGGGGGGFGCFGGGGGGDGCGGGGGGGGGGGGGGGFFFGGGGGGGGGGFGGGGGGGGGGGFGGEEGCEGGGGGGGEGGEGFFGGCGCCGF??FFDD<GCCGGGFGDGGFBBFFGED3F?AFFFF9DBDEFFFFFFF7@9:>;B>((5???(39;>6??6B0#
@M05025:18:000000000-B3NL5:1:1101:27807:12749 1:N:0:CACTCA
CCACAAACTCCTACGGGAGGCAGCAGTGGGGAATATTGCACAATGGGCGCAAGCCTGATGCAGCCATGCCGCGTGTATGAAGAAGGCCTTCGGGTTGTAAAGTACTTTCAGCAAGGAGGAAGGTGTTGTGGTTAATAACCGCAGCAATTGACGTTACTCGCAGAAGAAGCACCGGCTAACTCCGTGCCAGCAGCCGCGGTAATACGGAGGGTGCAAGCGTTAATCGGAATTACTGGGCGTAAAGCGCACGCAGGCGGTCTGTCAAGTCGGATGTGAAATCCCCGGGCTCAGCCTGGGAACG
+
CCCCGGGGGGGGGGGGGGGGGGGDGGFGGGGGGGGGGGGGGGGGGGGGGGGGGGGGGGGGGGGGGGGGGGGGGGGGGGGGGGGGGGGGGGGGGGCFGGGGGGGGGGGGGGGGFGGGGGGEGGGGGGGGGGGGFGGGGGGGGGGGGGGGGGGGGGGGGGGGGGGGGGGGGGGGGGGGGGGGGGGGFGGGGGGGGG5EGGGGGGCFGGGGCEEGGGGGGGGGGGGGGGGGGGCFDFGFGGG5/C5CCCCB3;DEGFFFFFFFF4DF7=BF<BFEFFFFFF<),)299>BB?),47?:?F:?-#
@M05025:18:000000000-B3NL5:1:1101:11262:12751 1:N:0:CACTCA
CCACAAACTCCTACGGGAGGCAGCAGTAGGGAATCTTCCACAATGGACGCAAGTCTGATGGAGCAACGCCGCGTGAGTGAAGAAGGGTTTCGGCTCGTAAAGCTCTGTTGGTAGTGAAGAAAGATAGAGGTAGTAACTGGCCTTTATTTGACGGTAATTACCTAGAAAGTCACGGCTAACTACGTGCCAGCAGCCGCGGTAATACGTAGGTGGCAAGCGTTGTCCGGATTTATTGGGCGTAAAGCGAGTGCAGGCGGTTCAATAAGTCTGATGTGAAAGCCTTCGGCTCAACCGGAGAATC
+
CCCCGGGGGGGGGGGGGGGGGGGGGGFGGGGGGGGGGGGGGGGGGGGGGGGGGGGGGGGGGGGGGGGGGGGGGGGGEGGGGGGGGGGGGGGGGGGGGFGFFFGBFGFGGGCFFGGGGGGGGGGEFGGFGG@FDFGGCFGGFGGGFGGFFGGGGGFEFGGGDFFGGFGGGGCFBFFGDGCGGGFDGFGFGGGGFGFGGCEEGGDFFFFEFEGGGGGCEGE=5CECGGGGCEFGGFGGGGGDDGGGFCD)0<F4*)8>E>05/7CF>6=7<62*:@?4@F<<B:B??0;02)5(21999(4.#
@M05025:18:000000000-B3NL5:1:1101:14516:12777 1:N:0:CACTCA
CCACAAACTCCTACGGGAGGCAGCAGTAGGGAATCTTCCACAATGGACGCAAGTCTGATGGAGCAACGCCGCGTGAGTGAAGAAGGGTTTCGGCTCGTAAAGCTCTGTTGGTAGTGAAGAAAGATAGAGGTAGTAACTGGCCTTTATTTGACGGTAATTACCTAGAAAGTCACGGCTAACTACGTGCCAGCAGCCGCGGTAATACGTAGGTGGCAAGCGTTGTCCGGATTTATTGGGCGTAAAGCGAGTGCAGGCGGTTCAATAAGTCTGATGTGAAATGCTTCGGCTCAACCGGAGAATT
+
CCCCGGGGGFGFGGGGGGGGGGEGGGFEGGGGGGGGGGGGGGGGGGGGGGGGGFGGEFGGGFGFGGGGGGGEGGF7FCFFFCGGGGGGFGGGGGDGGGGGGGGGGGGFGFFFEGGFGGGGGGGCDDFGECFDFGFGGGGGG?DGGGGFFFGGGGGGGFGGA=BFGGGGGGGGDE>EEEFGFGGGGGGGGGGGG>CCGCEEDEGDFGCFGGGG5*CEFGC1CEEGGGGCE=?FC+2;>9<DDDFG?7DEB<74:5;B;7()97**:*1/)/)*-==*9/))).66><0((8)(49>((,4)#
@M05025:18:000000000-B3NL5:1:1101:4958:12779 1:N:0:CACTCA
CCACAAACTCCTACGGGAGGCAGCAGTAGGGAATCTTCCACAATGGACGCAAGTCTGATGGAGCAACGCCGCGTGAGTGAAGAAGGGTTTCGGCTCGTAAAGCTCTGTTGGTAGTGAAGAAAGATAGAGGTAGTAACTGGCCTTTATTTGACGGTAATTACCTAGAAAGTCACGGCTAACTACGTGCCAGCAGCCGCGGTAATACGTAGGTGGCAAGCGTTGTTCGGATTTATTGGGCGTAAAGCGAGTGCAGGCGGAGCAATAAGTCTGATGTGAAAGACTTCGGCTCAACCGGAGAATG
+
CCCCFGGGGGGGGGGGGGEEGGGGGGGGGGGGGGGGGGFFGGGDGGGGGGD7FEFDFFGFFGGGGGGGDGGGGFGGGGGGGGGGFFGE@CFCFGGGGGGFCFCFDEFFFEE=AFFGAFF9FFFGE<?FFFGDF?DF?F<FFFGFCFFGGFCFGGGGEFGGCFGA@D=DFFGEGCFDGGGFGACGFECDF3DGD6BCGEC8CGGGF=>FFCG6=EFFGGCCEG=*<CG5CEE7:7C=F4>95<F*CD757):=F>:35)(0<:CC:4966@24:BFFF4A((.4)86(36),2<9692084#
@M05025:18:000000000-B3NL5:1:1101:13130:12804 1:N:0:CACTCA
CCACAAACTCCTACGGGAGGCAGCAGTAGGGAATCTTCCACAATGGGCGAAAGCCTGATGGAGCAACGCCGCGTGAGTGAAGAAGGTTTTCGGATCGTAAAGCTCTGTTGTTGGTGAAGAAGGATAGAGGTAGTAACTGGCCCCTATTTGACGGTAATCAACCAGAAAGTCACGGCTAACTACGTGCCAGCAGCCGCGGTAATACGTAGGTGGCAAGCGTTGTCCGGATTTATTGGGCGTAAAGCGAGCGCAGGCGGAAAGATAAGTCTGATGTGAAAGCCCCCGGCTTAACCGAGGAATG
+
CCCCGGGGGGGGGGGGGGGGGGGGGGGGGGGGGGGGGGGGGGGGGGGGGGGGGGGGGGGGGGGGGGGGGGGGGGGGGGGGGGGGGGFGGGGGGGGGGGGGGGGGGGGGGGGGGGGGGGGGGGGGGGGGGGGGGGGGGGGGGGGGGGGGGGGGGGGGGGGGGGCEGGGGGGGFEGGGDGGGGGGGGGGGGGGGGGGGGGGGGGGGGGGGGGGGGGGGGGGGGGGGGGGC5CFGFGG4DFGGGGGGFDGFEBGFGFEFFEFFFFGGGFFFFFAFDFFFFFDFFFB>09>9>BBFFB>9>>F:#
@M05025:18:000000000-B3NL5:1:1101:17319:12812 1:N:0:CACTCA
CCACAAACTCCTACGGGAGGCAGCAGTAGGGAATCTTCGGCAATGGACGGAAGTCTGACCGAGCAACGCCGCGTGAGTGAAGAAGGTTTTCGGATCGTAAAACTCTGTTGTTAGAGAAGAACAAGGATGAGAGTAGAATGTTCATCCCTTGACGGTATCTAACCAGAAAGCCACGGCTAACTACGTGCCAGCAGCCGCGGTAATACGTAGGTGGCAAGCGTTGTCCGGATTTATTGGGCGTGAAGCGAGGGCAGGCGGTTTCGTAAGTCTGATGTGAAAGCCCGCGGCTCAACGGGGGAGG
+
CCCCGGGGFFGGGGGGGGEGGGGGFG<FDGGGGGGFGGGGGGGGGGGGGGGGEFFGGGGGGGGGGGGGEGGGGGGGGDFEFGGGGG?AGFFEEGDFGGGGGGDFFGGFGGGGGGGGGGGGGGGGGGGAEBFFGGGGGGGGGFFGGGGGGGGFFEGFGGGGDGGGGFGGFFGCFGGGGDGGFGGGGGGFCGG:>FGBGEGGE=5+5;E9:F?EGCEFGGG52/CCG?7C5:E+:>FFF44C/917CCDB7)))975;35()8B3C<7;@6646)**//*667,8(4(-,41481(4136(6#
@M05025:18:000000000-B3NL5:1:1101:25824:12887 1:N:0:CACTCA
CCACAAACTCCTACGGGAGGCAGCAGTAGGGAATCTTCCACAATGGGCGCAAGCCTGATGGAGCAACACCGCGTGAGTGAAGAAGGGTTTCGGTTCGTAAAGCTCTGTTGTTGGAGAAGAACGTGCGCGAGAGTAACTGTTCACGCAGTGACGGTATCCAACCAGAAAGTCACGGCTAACTACGTGCCAGCAGCCGCGGTAATACGTAGGTGGCAAGCGTTATCCGGATTTATTGGGCGTAAAGCGAGCGCAGGCGGTTACTTAGGTCTAATGTGAAAGCCTTCGGCTTAACCGAAGAAGG
+
CCCCGGGGGGGGGGGGGGGGGGGGGGGGGGGGGGGGGGGGGGGGGGGGGGGGGGGGGGGGGGGGGGGGGGGGGGGGGGGGGGGGGGGGGGGGGGGGGGGGGGGGGGGGGGGGGGCGGGGGGGGGGGGGGGGGGGGGGGGGDDGGGGGGGGGGGGGGGGGGGGGGGGGGGGGGGGGGGGFGGGGGGGGGGGGGGGGGGGGGGGGGGGGGGGGGGGGGGFEEGEGFGGGGGGFFGGGGGGGGGGGGGGGFFFGFGFFFFF;EFFCFGFFFBFAF>FFFFFFFF?A???>BFF2<>9>B>03(#
@M05025:18:000000000-B3NL5:1:1101:9223:12891 1:N:0:CACTCA
CCACAAACTCCTACGGGAGGCAGCAGTAGGGAATCTTCGGCAATGGACGGAAGTCTGACCGAGCAACGCCGCGTGAGTGAAGAAGGTTTTCGGATCGTAAAACTCTGTTGTTAGAGAAGAACAAGGATGAGAGTAGAATGTTCATCCCTTGACGGTATCTAACCAGAAAGCCACGGCTAACTACGTGCCAGCAGCCGCGGTAATACGTAGGTGGCAAGCGTTGTCCGGATTTATTGGGCGTAAAGCGAGCGCAGGCGGTTTCTTAAGTCTGATGTGAAAGCCCCCGGCTCAACCGGGGAGG
+
CCCCGGGGGGGGGGGGGGGGGGGGGGGGGGGGGGGGGGGGGGGGGGGGGGGGGFGGGGGGGGGGGGGGGGGGGGGGGGGGGGGGGGGGGGGGGGGGGGGGGGGGGGGGGGGGGGGGGGGGGGGGGGFFGGGGGGGGGGGGGGGGGGGGGGGGGGGGGGGGGGGGGGGGGGGGGGGEGGGGGGGGGGGFFGGGGGGGGGGGGD89CGGFDGGGGGGGGGGG5CEGGFGG=5EFFGFCDGGGGGGGFGD>@DGFGDBFB>43)9DFD?8BAFB@4@F?==4>:?02907>6??70300264;#
@M05025:18:000000000-B3NL5:1:1101:15209:12919 1:N:0:CACTCA
CCACAAACTCCTACGGGAGGCAGCAGTAGGGAATCTTCCACAATGGACGAAAGTCTGATGGAGCAACGCCGCGTGAGTGAAGAAGGGTTTCGGCTCGTAAAGCTCTGTTGGTAGTGAAGAAAGATAGAGGTAGTAACTGGCCTTTATTTGACGGTAATTACTTAGAAAGTCACGGCTAACTACGTGCCAGCAGCCGCGGTAATACGTAGGTGGCAAGCGTTGTCCGGATTTATTGGGCGTAAAGCGAGTGCAGGCGGTTCAATAAGTCTGATGTGAAAGCCTTCGGCTCAACCGGAGAAAC
+
CCCCGGGGGGGGGGGGGGGGGGGGGGGGGGGGGGGGGGGGGGGGGGGGGGGGGGGGGGGGGGGGGGGGGGGGGGGGGGGGGGGGGGGGGGGGGGGGGGGGGGGGGGGGGGGGGGGGGGFGGGGGGGGGGGGGGGGGGGFGGGGGGGGGGGGGGGGGGGGGGGGGGGGGGGGGGGGGGEGGGGGGGGGGGGGGGGGGGGGGGGGGGGGGGGGGGGGGGGGEGGGCCEGEGEGGGGGGGFGGGGGGGGD:BFFFGFFFFFFDFFGGGFFFFFDFBFB=FBDF??FFFFFFFFFFB9>0;07(#
@M05025:18:000000000-B3NL5:1:1101:16977:12921 1:N:0:CACTCA
CCACAAACTCCTACGGGAGGCAGCAGTGGGGAATATTGGACAATGGGCGCAAGCCTGATCCAGCCATGCCGCGTGAGTGATGAAGGCCCTAGGGTTGTAAAGCTCTTTCACCGGTGAAGATAATGACGGTAACCGGAGAAGAAGCCCCGGCTAACTTCGTGCCAGCAGCCGCGGTAATACGAAGGGGGCTAGCGTTGTTCGGATTTACTGGGCGTAAAGCGCACGTAGGCGGACTTTTAAGCCAGGGGTGAAATCCGGGGGCTCAACCCCGGAACTGCCTTTGATACTGCAAGTCTTGAGG
+
CCCCGGGGGDEFGGECFGEGGDGGGGCACFGGEGFEGGGGCFGEFC@FGDEEGG7CEF<FGGGGGFCFFC:FFGG@:<C9FDCFFE8C:,EF<FF<FCGCB9BEFGCF?BFGC=@:+BADCFB5FGG:C4BBFEEGGCCD8<,A,@F:F:@FCFGADC7><+F;FFCFGF7FFCC7EGGCC*,67C7FE5C5CEC@:EC;8?*=8AEGGFCFCE=5C5?FG5CEEC6*5C=*)97>*;7<7*0*1*9>E3F?G=B:))(0)))/9?4)(7(89)0)*/())-64-4>6>))58-4-).::#
@M05025:18:000000000-B3NL5:1:1101:11249:12926 1:N:0:CACTCA
CCACAAACTCCTACGGGAGGCAGCAGTAGGGAATCTTCCACAATGGACGCAAGTCTGATGGAGCAACGCCGCGTGAGTGAAGAAGGGTTTCGGCTCGTAAAGCTCTGTTGGTAGTGAAGAAAGATAGAGGTAGTAACTGGCCTTTATTTGACGGTAATTACCTAGAAAGTCACGGCTAACTACGTGCCAGCAGCCGCGGTAATACGTAGGTGGCAAGCGTTGTCCGGATTTATTGGGCGTAAAGCGAGTGCAGGCGGTTCAATAAGTCTGATGTGAAAGCCTTCGGCCCAACCGGAGAATT
+
CCCCGGFGGGGGFFFCEGGGGGGGGGFGGGEFEFGGGCFGGGGGGGGGGGGEGGGGGGGGG8FGGGGGGEGGGGGGGGGGGGGGGGDFGGGEGGGGGGE?EGGFCGGFCFGEGGGGGAF<FFFGGGGFGFGCFFGGGFCGGC5DD9FCCFGGGGGGGGGDFGGGGFDCAFGGGGGGGDFGEE?CFGGGGGFGGFFDEGEG=EGGGGFGGGGGGCE9CGG:C=/A?:E/A=??FGGGGGD/9<CGGGGFB)7=>45>EB>8@FGCCFF@AF2B46@B=6A::BF?BBF(,4(489>(,6:2#
@M05025:18:000000000-B3NL5:1:1101:23530:12927 1:N:0:CACTCA
CCACAAACTCCTACGGGAGGCAGCAGTAGGGAATCTTCCACAATGGACGCAAGTCTGATGGAGCAACGCCGCGTGAGTGAAGAAGGGTTTCGGCTCGTAAAGCTCTGTTGGTAGTGAAGAAAGATAGAGGTAGTAACTGGCCTTTATTTGACGGTAATTACCTAGAAAGTCACGGCTAACTACGTGCCAGCAGCCGCGGTAATACGTAGGTGGCAAGCGTTGTCCGGATTTATTGGGCGTAAAGCGAGTGCAGGCGGTTCAATAAGTCTGATGTGAGAGCCTTCGGCCCAAGCGGAGAATT
+
CCCCFGGFGGGFFFGGGCGEEFEGGFE9CFCFGGGGCFGEGFEFFFFGGGGGCCCFGGFGGGEEGGFBBFGGGGE:FGGFFEAEEF@ECFFGGEGCBFFGGGGAFFFFEAFEGG?F9,CBFGGGGFF?FDFFFFFGFGFGGF=FBEFEGGFCFG@DGC;9CA<FEFGGFFCFFEGC8@DCCFFEGFGGGGG822,*88>*4*<@;CACC*50**=<AGG=7EEGEGGC5*=CFCCD*1>DGGCG7CD:5:D@DF@DD0-5*12:>F@F2B9=<B4@*934(.54:6>07:1((-1(4974#
@M05025:18:000000000-B3NL5:1:1101:7982:12979 1:N:0:CACTCA
CCACAAACTCCTACGGGAGGCAGCAGTGGGGAATATTGCACAATGGGCGAAAGCCTGATGCAGCGACGCCGCGTGAGGGATGACGGCCTTCGGGTTGTAAACCTCTTTCAGTAGGGAAGAAGCGAAAGTGACGGTACCTGCAGAAGAAGCGCCGGCTAACTACGTGCCAGCAGCCGCGGTAATACGTAGGGCGCAAGCGTTATCCGGATTTATTGGGCGTAAAGAGCTCGTAGGCGGTTTGTCGCGTCTGCCGTGAAAGTCCGAGGCTCAACCTCGGATCTGCGGTGGGTACGGGCAGACG
+
CCCCGGGGGGGGGGGGGGGGGGGGGGGGGGGGGGGGGGGGGGGGGGGGGGGGGGGGGGGGGGGGGGGGGGGGGGGGGGGGGGGGGGGGGGGGGGGGGGGGGGGGGGGGGGGGGGGGGGGGGGGGGGGGGGGGGGGGGGGGGGGGGGGGGGGGGGGGGGGGGGGGGGGGGGGGGGGGGGGGGGGGGGGGGGGGGGGGGGGGGGGGGGGGGG?FGGGGGGGGGGGGGGGGGEGCFGGGGDG<CCFGGGGFEFGFGEEFFFFFFFGGGF:>BFFFFFFFEBBBFFFFFBFFFFF??FFF>B?:#
@M05025:18:000000000-B3NL5:1:1101:6251:12989 1:N:0:CACTCA
CCACAAACTCCTACGGGAGGCAGCAGTAGGGAATCTTCCACAATGGACGAAAGTCTGATGGAGCAACGCCGCGTGAGTGAAGAAGGGTTTCGGCTCGTAAAGCTCTGTTGGTAGTGAAGAAAGATAGAGGTAGTAACTGGCCTTTATTTGACGGTAATTACTTAGAAAGTCACGGCTAACTACGTGCCAGCAGCCGCGGTAATACGTAGGTGGCAAGCGTTGTCCGGATTTATTGGGCGTAAAGCGAGTGCAGGCGGTGCAATAAGTCTGATGTGAAAGCCTTCGGCTCAACCGGAGAATG
+
CCCCGGGGGGGGGGGGGGGGGGGGGGGGGGGGGGGGGGGGGGGGGGGGGGGGGGGGGGGGGGGGGGGGGGGGGGGGGFGGGGGGGGGGGGGGGGGGGGGGGGGGGGGGGGGGGGGGGGGGGGGGGGGGGGFGGGGGGGGGGGGGFFGGGGGGGGGGGGGGGGGGGGGGGGGGGGGGGEGFGGGGFGGGGGGGGGGGGGGGGGGGGGGGGGGGGGGGGGGEGGGGGGG5==FFGGGGGFGDGCCFFGDEDFGFGFFFFE15??DGGFFB>FBFAFFFFBABBFF??B9(,4<B?BFFFFF2#
@M05025:18:000000000-B3NL5:1:1101:15276:13018 1:N:0:CACTCA
CCACAAACTCCTACGGGAGGCAGCAGTGAGGGATATTGGTCAATGGCCGAGAGGCTGAACCAGCCAAGTCGCGTGAGGGAAGAATGTCCTATGGATTGTAAACCTCTTTTGTCAGGGAGCAAAGTCACCCACGTGTGGGTGTTGGAGAGTACCTGAAGAAAAAGCATCGGCTAACTCCGTGCCAGCAGCCGCGGTAATACGGAGGATGCGAGCGTTATCCGGATTTATTGGGTTTAAAGGGTGCGTAGGCGGGTTATCAAGTCAGCGGTAAAATCGTGGAGCTCAACTCCAGCCAGCCGTG
+
CCCCGGGGGGGGGGGGGGGGGGGGGGGGGGGGGGGGGGGGGGGGGGGGGGGGGGGGGGGGGGGGGGGDGGGGGGGGGGGDGGGGGGFGGGGGGGGGGGGGGGGGGGGGGGGGGGGGGGGGEGGGGGGGGGGGGFGGFGGGEGGGFDD<FDDFGGGGFGFGFGGEFGEFCCFGEDEGGGGGGG>CCCFCFGEGGGGGGCFFFEGECC6CF=EEGEGGDFGGGGGD=9FGFGGGDDDGGCGGDGGDGCCDE@GFD5>FF4)99@>7:9751>?7-6)0>F<,0(48>)()).)((-4,4<0-#
@M05025:18:000000000-B3NL5:1:1101:11063:13031 1:N:0:CACTCA
CCACAAACTCCTACGGGAGGCAGCAGTGAGGAATATTGGTCAATGGCCGAGAGGCTGAACCAGCCAAGTCGCGTGAGGGAAGAATGTCCTAAGGATTGTAAACCTCTTTTGTCGGGGAGCAAAAAGGCTCTGCGGAGTCGTATTGAGAGTACCCGAAGAAAAAGCATCGGCTAACTCCGTGCCAGCAGCCGCAGTAATACGGAGGATGCGAGCGTTATCCGGATTTATTGGGTTTAAAGGGTGCGCAGGCGGCGTGTCAAGCAAGCGGTAAAATAGCGGGGCTCAACCCCGTCGAGCCGTA
+
CCCCGGGGGGGGGGGGGGGGGGGGGGGGGGGGGGGGGGGGGGGGGGGGGGGGGGGGGGGGGGGGGGGGGGGGGGGGGGGGGGGGGGGGGGGGGGGGGGGGGGGGGGGGGGGGGGGGGGGGGGGGGGGGGGGGGGGGGGGGGGGGGGGGGGGGGGGGGGGGGGGGGGGGGGGGGGGGFGGGGGGGGGGGGGGGGGGGGGGGGGGGGGGGGGGEGGGGDGGGGGGGCFFGGGGGDGGGGGGGGGGGGGGFFFGDGFEFEFFFFFGGGFFFFFFF>FFFFFFB;B>?B?<:6BFBF>6;BFB1#
@M05025:18:000000000-B3NL5:1:1101:7882:13053 1:N:0:CACTCA
CCACAAACTCCTACGGGAGGCAGCAGTAGGGAATCTTCCACAATGGACGCAAGTCTGATGGAGCAACGCCGCGTGAGTGAAGAAGGGTTTCGGCTCGTAAAGCTCTGTTGGTAGTGAAGAAAGATAGAGGTAGTAACTGGCCTTTATTTGACGGTAATTACCTAGAAAGTCACGGCTAACTACGTGCCAGCAGCCGCGGTAATACGTAGGTGGCAAGCGTTGTCCGGATTTATTGGGCGTAAAGCGAGTGCAGGCGGTTCAATAAGTCTGATGTGAAAGCCTTCGGCTCAACCGGAGCATG
+
CCCCGGGGGGGGGGGGGGGGGGGGGGGGGGGGGGGGGGGGGGGGGGGGGGEGGGGGGGGGGGGGGGGGGGGGGGGGGGGGGGGGGGGGGGGGGGGGGGGGGGGFGGGGGGGFGGGGFFGGGGGDGGGGGGAFGGGGGGGGGGGGGGGGGGFGGGGGGGGGGGGGGGGGGGGGGGGGGGGGGGGGGGGGGGGGGFFGGGD=CEFGGGGGGGFFFGGGG=ECEG5EFGGG5=CEGFGGGGGDGDFFFGDBFFFFFFFFF52>FFF:D?F4<BAB>FF?6@97:?<DFB>?B??<B9BBF(3,#
@M05025:18:000000000-B3NL5:1:1101:9241:13061 1:N:0:CACTCA
CCACAAACTCCTACGGGAGGCAGCAGTGAGGAATATTGGTCAATGGGCGCGAGCCTGAACCAGCCAAGTCGCGTGAGGGAGGACGGCCCTACGGGTTGTAAACCTCTTTTGCCGGGGAGCAAAGTGCCGCACGTGTGCGGTTTGGAGAGTACCCGGAGAAAAAGCATCGGCTAACTCCGTGCCAGCAGCCGCGGTAATACGGAGGATGCGAGCGTTATCCGGATTTATTGGGTTTAAAGGGTGCGTAGGCGGACGCTTAAGTCAGCGGTAAAATTGCGGGGCTCAACCTCGTCGAGCCGTG
+
CCCCGGGGGGGGGGGGGGGGGGGGGGFGGGGGGGGGGGGGGGGGGGGGGGGGGGGGGGGGGGGGGGGGGGGGGGGGGGGGGGGGGGGGGGGGGGGGGGGGGGGGGGGGGGGGGGGGGGGGGGGGGGFGGGGGGGGGGGGG@FFEGGGGGGGGGGGGGGGGGGGGGGGGGGGGGGGGGGGGGGGGGGGGGGGGGGGGGGGGGGGGGGGGGGGGGGGGGGGGEGEG5?C+AFFGCDGGGGGGGGD9DGDFFFGFGEEDFFFFFFFFGFDF<DFFFFFF?B;>FF9:?>:?B:?BFF((89>,#
@M05025:18:000000000-B3NL5:1:1101:10857:13085 1:N:0:CACTCA
CCACAAACTCCTACGGGAGGCAGCAGTAGGGAATCTTCCACAATGGACGCAAGTCTGATGGAGCAACGCCGCGTGAGTGAAGAAGGGTTTCGGCTCGTAAAGCTCTGTTGGTAGTGAAGAAAGATAGAGGTAGTAACTGGCCTTTATTTGACGGTAATTACCTAGAAAGTCACGGCTAACTACGTGCCAGCAGCCGCGGTAATACGTAGGTGGCAAGCGTTGTCCGGATTTATTGGGCGTAAAGCGAGGGCAGGCGGGTGAATAAGTCTGATGTGAAAGCCTTCGGCTCAACCGGAGAATT
+
CCCCGGGGGFFFFGGGGGGGGGGEFGGGGGGGGGGGGGGGFFGGGDGDGGGGGECFFGGGGGGGGGFFGGCFGEGDGGGDGGGGGGGCFGGGGG<BF>FEFGGFGEDDADEGFG?B?EFCFFFFGFG9FGGFGFCEFGG88CFGFFFFFGGGCGEGDFGGGGGGGGGGGGCGGEDGGGFGGG?CGGG:AFGEF8FE5>>EDEFFGC>FGGFFGGC?GGG5EE5<+1C*7CCC:@:DF5DDDD<G7DDE)7CFDDFFF)4.7?GDF*1/6=4?D?FBF64034A<4(3?27?:09;0(3:2#
@M05025:18:000000000-B3NL5:1:1101:3087:13089 1:N:0:CACTCA
CCACAAACTCCTACGGGAGGCAGCAGTGGGGAATATTGGACAATGGGCGCAAGCCTGATCCAGCCATACCGCGTGGGTGAAGAAGGCCTTCGGGTTGTAAAGCCCTTTTGTTGGGAAAGAAATCCAGCCGGCTAATACCTGGTTGGGATAACGGTACCCAAAGAATAAGCACCGGCTAACTTCGTGCCAGCAGCCGCGGTAATACGAAGGGTGCAAGCGTTACTCGGAATTACTGGGCGTAAAGCGTGCGTAGGTGGTTATTTAAGTCCGTTGTGAAAGCCCTGGGCTCAACCTGGGAACC
+
CCCCGGGGGGGGGGGGGGGGGGGGGGGGGGGGGFGGGGGGGGGGGGGGGGGGGGGGGGGGGGGGGGGGGGGGGGGGGGGGGGGGGGGGGGGGGGGGGGGGGGGGGGGGGGGGGGGGGGGGGGGGGGGGGGGGGGGGGGGGGGGGGGGGG,FGGGGGGGGGGGGGGGGGGGGGGGGGCGGGGGGGGGGGGGGGGGGGGGGGG=GGGGGGGGGGGGGGGGGGGGGGGGGGGGGGGGGGFGGDGGGGGGGFFFGFGFFFF>?BFFG=FF?FFFFFFFFFFFA?BB?FFF???><?FFFF???4#
@M05025:18:000000000-B3NL5:1:1101:4189:13126 1:N:0:CACTCA
CCACAAACTCCTACGGGAGGCAGCAGTAGGGAATCTTTCACAATGGGCGAAAGCCTGATGGAGCAACGCCGCGTGGGTGAAGAAGGTCTTCGGATCGTAAAACCCTGTTGTTAGAGAAGAAAGTGCGTGAGAGTAACTGTTCACGTTTCGACGGTATCTAACCAGAAAGCCACGGCTAACTACGTGCCAGCAGCCGCGGTAATACGTAGGTGGCAAGCGTTATCCGGATTTATTGGGCGTAAAGGGAACGCAGGCGGTCTTTTAAGTCTGATGTGAAAGCCTTCGGCTTAACCGGAGTAGG
+
CCCCGGGGGGGGGGGGGGGGGGGGGGGGGGGGGGGGGGGGGGGGGGGGEDGGGGGGGFFGFFGGGGGGGGGGGGGGGGGGGGGGGGGGGGGGGGGGGGGGGGGGEGGGGGGFGGGGFFGGGGGFFDGFFDFGGGGGGGGGFGGGGGGGGGGGGGGGGGGGGGGGGGGGGFFGFEGDEEFFFGGGGGGGGGFCFGGGGGGCDCCFGGFECEEEEGGGGGDGEGFGGGGEECGFFFCFGGDG555CGGF>FFGEGFFFFFF>F*CGGFFFB?BFFFF?B=<7BFFF??96;>BABFF963,6#
@M05025:18:000000000-B3NL5:1:1101:2656:13128 1:N:0:CACTCA
CCACAAACTCCTACGGGAGGCAGCAGTAGGGAATCTTCCACAATGGACGCAAGTCTGATGGAGCAACGCCGCGTGAGTGAAGAAGGGTTTCGGCTCGTAAAGCTCTGTTGGTAGTGAAGAAAGATAGAGGTAGTAACTGGCCTTTATTTGACGGTAATTACCTAGAAAGTCACGGCTAACTACGTGCCAGCAGCCGCGGCAATACGTAGGTGGCAAGCGTTGTCCGGATTTATTGGGCGTAAAGCGAGTGCAGGCGGTTCAATAAGTCTGATGTGAAAGCCTTCGGCTCAACCGGAGAAAG
+
CCCCGGGGGGGGGGGGGGGGGGGGGGEGGGGGGGGGGGGGGGGGGGGGGGGEGGGGGGGGGFGGGGGGGGGGGGGGGGGG9EFGGGGGGGGGGGGGGGGGGGGFGFGGGCFFF<CFGGGGFGGCFFFGGGEGGGGGGGGGGGGGGGGGGGGG@EGFGGGGGGGGGGGFFGGGGCFGGGGGGGCGGFFFFGGF>CFEGCGGGGGGGGFGGGGGCFGF5EEG5C7AFGG5EE99:C7DGGGDGCDCCDG))7>@74@>BD3>4@CFGFFFFFFF>?B4@6-3382)3:(,6?B:<0(,9><(#
@M05025:18:000000000-B3NL5:1:1101:16777:13134 1:N:0:CACTCA
CCACAAACTCCTACGGGAGGCAGCAGTGGGGAATATTGCACAATGGGGGAAACCCTGATGCAGCAACGCCGCGTGAGTGAAGAAGGTTTTCGGATTGTAAAGCTCTGTTAGCAGGGAAGAGGAAGGACGGTACCTGCAGAGGAAGCCACGGCTAACTACGTGCCAGCAGCCGCGGTAATACGTAGGTGGCAAGCGTTGTTCGGAATAACTGGGCGTAAAGGATGCGTAGGCGGTTAAACAAGTTATATGTTAAATATATAGGCTTAACCTGTAGAAAGCATATAAAACTGTTTAACTAGAA
+
CCCCGGGGGGGGGGGGGGGGGGGGGGGGGGGGGGGGGGGGGGGGGGGGGGGGGGGGGGGGGGGGGGGGGGGGGGGGGGGGGGGGGGFDGGGGGGGGGGGGGGGGGGGGGGGGGGGGGGGGGGGGGGGGGGGGGGGGGGGGGGGGGGGGGDGGGGGGGGGGGGGGGGGGGGGGGGGGGGGGGGGGGGGGGGGGGGGGGGGGGGGGEGGGGGGGGGGGGEFEFEFGGGEGGGGGGDGGGFGGFGG=GGG=FFFFGFFFFFFFF=<DGFFFBF?FFFFFFFFBFFBAAAA27<BAF<<<AFF4#
@M05025:18:000000000-B3NL5:1:1101:23893:13155 1:N:0:CACTCA
CCACAAACTCCTACGGGAGGCAGCAGTGGGGAATATTGCACAATGGGCGCAAGCCTGATGCAGCCATGCCGCGTGTATGAAGAAGGCCTTCGGGTTGTAAAGTACTTTCAGCGAGGAGGAAGGTGTTGTGGTTAATAACCGCAGCAATTGACGTTACTCGCAGAAGAAGCACCGGCTAACTCCGTGCCAGCAGCCGCGGTAATACGGAGGGTGCAAGCGTTAATCGGAATTACTGGGCGTAAAGCGCACGCAGGCGGTCTGTCAAGTCGGATGTGAAATCCCCGGGCTCAACCTGGGAACG
+
CCCCGGGGGGGGGGGGGGGGGGGGGGGGGGGGGGGGGGGGGGGGGGGGGGGGGGGGGGGGGGGGGGGGGGGGGGGGGGGGGGGGGGGGGGGGGGGGGGGGGGGGGGGGGGGGGFGGGGGGGGGGGGGGGGGGGGGGGGGGGGGDGGGGGGGGGGGGGGGGGGGGGGGGGGGGGDGGGGGGGGGGGGGGGGGGGGGGGGGGGGGGGGGGGGGGGGGGGGGEGGGGFFGGGGGGGGGGGGGGGGGGGGGFFEGFGFFFEE>>FFFGFFFFFFFF;?FBFFBBF>FFFFF9??<:?(8?F(5-#
@M05025:18:000000000-B3NL5:1:1101:29146:13183 1:N:0:CACTCA
CCACAAACTCCTACGGGAGGCAGCAGTGAGGAATATTGGTCAATGGGCGGGAGCCTGAACCAGCCAAGTCGCGTGAAGGAAGAAGGTACTTAGTATTGTAAACTTCTTTTGTCGGGGAACAAAGGCGGAGACGCGTCTCCGGATGAGTGTACCCGAAGAAAAAGCATCGGCTAACTCCGTGCCAGCAGCCGCGGTAATACGGAGGATGCGAGCGTTATCCGGATTTATTGGGTTTAAAGGGTGCGCAGGCGGGAGATCAAGTCAGCGGTAAAATGTCGGGGCTCAACCCCGGCCGGCCGTA
+
CCCCGGFGGGGGC@FGGCEGBFDGCCE,CCECCAFECDGFG@CFDE8E@F+@FEFFGGDFFGGFDGFACCE7F>FCFGDD<E8FBFGGCFG9FGF9BDGEEFGFFGGFEFGGFC:FDFEFFDCD<FCF77FCCEE>FEG:>:*@>,,@EB@F<FG7FFGGGFFFFFFF:@FGGFDFFFEG7EEG8C9:9:ECGEEGGCF+;*8?EEGG>CECEG:ED:EFDGG*59?FDFGC7CC*::CDDGC*9DDB:@DBGEFF4=?;=@>**/7543(*)7?F/)49>;B232:.4:>03;B>>04(#
@M05025:18:000000000-B3NL5:1:1101:29093:13228 1:N:0:CACTCA
CCACAAACTCCTACGGGAGGCAGCAGTGGGGAATATTGCACAATGGGCGCAAGCCTGATGCAGCCATGCCGCGTGTATGAAGAAGGCCTTCGGGTTGTAAAGTACTTTCAGCGAGGAGGAAGGTGTTGTGGTTAATAACCACAGCAATTGACGTTACTCGCAGAAGAAGCACCGGCTAACTCCGTGCCAGCAGCCGCGGTAATACGGAGGGTGCAAGCGTTAATCGGAATTACTGGGCGTAAAGCGCACGCAGGCGGTCTGTCAAGTCGGATGTGAAATCCCCGGGCTCAACCTGGGAACC
+
CCCCGGGGGGGGGGGGGGGGGGGGGGFGGGGGGGGGGGGGGGGGGGGGGGGGDGGGGGGGGGGGGGGGGGGGGGGGGGGGGFGGGGGGGGGGGGGGGGGGGGGGGGGGGGGGGGGGECFGGGCGGGGGGGGF@FGGGGGGGGGGGGFGGGFGGGGGGGGGGGGGGGGGGGGGGGDDGCGGGGCEGGDGFGGGCGGGGDEGGGGGGGD5EEGCCEGGGGGGGGGFGGGGGGFGGGFF4>DDGDFDFGGFF:CFGEFFDE9EFFGFGF?4?DBE>FFFF4A4:)4603>6?2>F:>B:<(:(#
@M05025:18:000000000-B3NL5:1:1101:23572:13271 1:N:0:CACTCA
CCACAAACTCCTACGGGAGGCAGCAGTGGGGAATATTGCACAATGGGCGCAAGCCTGATGCAGCGACGCCGCGTGCGGGATGGAGGCCTTCGGGTTGTAAACCGCTTTTGTTCAAGAGCAAGGCACGGCTTCGGGCCGTGTTGAGTGGATTGTTCGAATAAGCACCGGCTAACTACGTGCCAGCAGCCGCGGTAATACGTAGGGTGCGAGCGTTATCCGGATTTATTGGGCGTAAAGGGCTCGTAGGCGGTTCGTCGCGTCCGGTGTGAAAGTCCATCGCCTAACGGTGGATCTGCGCCGA
+
CCCCGGGGGGGGGGGGGGGGGGGGGGFGGGGGGGGGGGGGGGGGGGGGGGGGGGGGGGGGGGGGGGGGGGGGGGGGGGGGGGGGGGGGGGGGGGGGGGGGGGGGGGGGGGGGGGGGGGGGGGGGGGGEGGGGGGGGGGGGGGGGGFGGGGGGGGGGGGGGGGGGGGGGGGGGGGFGGGGGGGGGGGGGGGGGGGGGGGGGGGGGFGGG>EGGGGGGGGGGEDEGGGGFGGGGGGGGGGGDDGDGGGGFFDDDG@@@>EBFBEGG)7>DFFAFFFFF??BFFFFFFFF:?FFFFAFF9B:>#
@M05025:18:000000000-B3NL5:1:1101:23582:13342 1:N:0:CACTCA
CCACAAACTCCTACGGGAGGCAGCAGTAGGGAATCTTCCACAATGGGCGAAAGCCTGATGGAGCAACGCCTCGTGAGTGAAGAAGGTTTTCGGATCGTAAAGCTCTGTTGTTGGTGAAGAAGGATAGAGGTAGTAACTGGCCCCTATTTGACGGTAATCAACCAGAAAGTCACGGCTAACTACGTGCCAGCAGCCGCGGTAATACGTAGGTGGCAAGCGTTGTCCGGATTTATTGGGCGTAAAGCGAGCGCAGGCGGAAAGATAAGTCTGATGTGAAAGCCCCCGGCTTAACCGAGGAATG
+
CCCCGGGGGGGGGGGGGGGGGGGGGGGGGGGGGGGGGGGGGGGGGGGGGGGGGGGGGGGGGGGGGGGGGGGGGGGGGGGGGGGGGGGGGGGGGGGGGGGGGGGGGGGGGGGGGGEGGGGGGGGGGGGGGGGGFGGGGGGGGGGGGGGGGGFGGGGGGGGGGGGGGGGGGGGGGGGGDEGFGFGGGFGGGGGGGGGGGGEEGDGGGGFGGGGGGGFGGGGGGGGGDGECE5AFCGFFGGD/9DGGGGGFFDGEGFFFFF(<@FFCFFFFFFAF)9?FFFFF:<<BFBB9>:B><9969(2,#
@M05025:18:000000000-B3NL5:1:1101:20496:13342 1:N:0:CACTCA
CCACAAACTCCTACGGGAGGCAGCAGTAGGGAATCTTCCACAATGGACGAAAGTCTGATGGAGCAACGCCGCGTGAGTGAAGAAGGGTTTCGGCTCGTAAAGCTCTGTTGGTAGTGAAGAAAGATAGAGGTAGTAACTGGCCTTTATTTGACGGTAATTACTTAGAAAGTCACGGCTAACTACGTGCCAGCAGCCGCGGTAATACGTAGGTGGCAAGCGTTGTCCGGATTTATTGGGCGTAAAGCGAGTGCAGGCGGTTCATTAAGTCTGCTGTGAAAGCCTTCGGCTCAACCGGCGAATG
+
CCCCGGGGGGG9FFGGGGG@CCFCAFFGEECEDEGGGGGECGGGGGGGGGGG@EADCGGFGFFGGGGGDGGGGCCCEFFGGG9FFFCGGGGGG7DECF?DFFFGGCEFGGGGDFGGGFG9F@FCEGC<AFGFGGFGFGGGFCFCCEGCGAFFDGGGEA@FEFGDGAFFFGGGGGGDEGGCCFCBEGGDGGD8:DCEGCGEEECFFG<,CDGGGGGG5CE5==>F7CG55*<F7D>45>DDDGDG7>7;B@C=C@3>:59>F*:**11/6@)7)*6==?43(.57::1((.3.(34(((4-#
@M05025:18:000000000-B3NL5:1:1101:26902:13356 1:N:0:CACTCA
CCACAAACTCCTACGGGAGGCAGCAGTAGGGAATCTTCCACAATGGACGAAAGTCTGATGGAGCAACGCCGCGTGAGTGAAGAAGGGTTTCGGCTCGTAAAGCTCTGCTGGTAGTGAAGAAAGATAGAGGTAGTAACTGGCCTTTATTTGACGGTAATTACTTAGAAAGTCACGGCTAACTACGTGCCAGCAGCCGCGGTAATACGTAGGTGGCAAGCGTTGTCCGGATTTATTGGGCGTAAAGCGAGTGCAGGCGGTTCAATAAGTCTGATGTGAAAGCCTTCGGCTCAACCGGAGAATG
+
CCCCGGGGGGGGGGGGGGGGGGGGGGGGGGGGGGGGGGGGGGGGGGGGGGGGGGGGGGGGGGGGGGGGGGGGGGGGGGGGGGGGGGGGGGGGGGGGGGGGGGGGGGGGGGGGGGFGGGGGGGGGGGGGGGGGGGGGGGGGGGGGGGGGGGGGGCEFGGGGGGGGGGGGGGGGGGGGGGGGGGGGGGGGGGGGGGGGGGGGGGGGGGGFGGGGGGGGGGGCGGGGGGGGDGGGGGGGGGGGGGGGGGGDB@GFGFEFF>1DF?GGGF=BBFFFFFFFFFFFF?<<?FFFB??FBBBFFF:2#
@M05025:18:000000000-B3NL5:1:1101:21282:13362 1:N:0:CACTCA
CCACAAACTCCTACGGGAGGCAGCAGTGGGGAATATTGCACAATGGGGGAAACCCTGATGCAGCAACGCCGCGTGAGTGAAGAAGGTTTTCGGATTGTAAAGCTCTGTTAGCAGGGAAGAGGAAGGACGGTACCTGCAGAGGAAGCCACGGCTAACTACGTGCCAGCAGCCGCGGTAATACGTAGGTGGCAAGCGTTGTTCGGAATAACTGGGCGTAAAGGATGCGTAGGCGGTTAAACAAGTTATATGTTAAATATATAGGCTTAACCTGTAGAAAGCATATAAAACTGTTTAACTAGAC
+
CCCCGGGGGGGGGGGGGGGGGGGGGGGGGGGGGGGGGGGGGGGGGGGGGGGGGGGGGGGGGGGGGGGGGDGGGGGGGGGGGGFCGG@<FGGCEFGGFGGGGGGGGGGGGGGGGGDGGGGGGGGGGGGGGGGGGFEFGGGGGGGGFGFGGGGGGGGGFGGGCGGGCEGGFG>FGGGGG7EFFGCFFG@FFGGGGGGGGGGFGGGCCECGGGFEFGGGG:FGGFGGFGGGDEG=G9CDFGGGGDDFDCD4BF7BDF?BFFF?=FG67@FFFFFFAF==FFBFFAAF<<>78<<2<A<>2236#
@M05025:18:000000000-B3NL5:1:1101:25539:13404 1:N:0:CACTCA
CCACAAACTCCTACGGGAGGCAGCAGTAGGGAATCTTCCGCAATGGACGAAAGTCTGACGGAGCAATGCCGCGTGAGTGAAGAAGGTTTTCGGATCGTAAAACTCTGTTGTTAGAGAAGAACAAGGATGAGAGTAACTGCTCATCCCCTGACGGTATCTAACCAGAAAGCCACGGCTAACTACGTGCCAGCAGCCGCGGTAATACGTAGGTGGCAAGCGTTGTCCGGATTTATTGGGCGTAAAGCGAGCGCAGGCGGTTCTTTAAGTCTGATGTGAAAGCCCCCGGCTCAACCTGGGAGGG
+
CCCCGGGGFGGGGGGGGEGGGGGGGGGGGGGGGGGGGGGGGGGGGGGGGGCGGGGGGGGGGGGGG8FGCEEGGEG7FFFGGGGFGGGGGFGGGGGGGGGGGGGGGGGFGGGGDGFGFGGGGGGGGGGDGGGFFGAFGGFGGGGGGFFFGGGFGDFGGGGGGFGGGGGGGFGGGGGGGGGGGGGEGGGGGGFGGGGCGGEE=5EGFDCGGGFFCDGG***=CEE7CGG5**=7;::CCF<DDGFCFDD>>57.9@)777(.677CC?914@9B<F???*97238>F>B>:)481(48<??F#
@M05025:18:000000000-B3NL5:1:1101:22607:13414 1:N:0:CACTCA
CCACAAACTCCTACGGGAGGCAGCAGTAGGGAATCTTCCACAATGGACGAAAGTCTGATGGAGCAACGCCGCGTGAGTGAAGAAGGGTTTCGGCTCGTAAAGCTCTGTTGGTAGTGAAGAAAGATAGAGGTAGTAACTGGCCTTTATTTGACGGTAATTACTTAGAAAGTCACGGCTAACTATGTTCCAGCAGCCGCGGTAATACGTAGGTGGCAAGCGTTGTCCGGCTTTATTGGGCGTAAAGCGAGTGCAGGCGGTTCAATAAGTCTGATGTGAAAGCCTTCGGCCGGACCGGAGAATG
+
CCCCGGGGGGGGFGGCCGE@G@FGFFGGGGGGDFGGGGGGGGGGGGGFEGGCEGGGGGGGGDDGFGDGGGGGGFCEGFAFGGFEEFDGGFFG>EFGGGG<FGGGFFFGF9FFFFDFFGG,EDE8?9ED9FGGGGCBFGFFFGFFFFGGGCGFEG@DCFGFDGGF9;FCGEFGFC7CEGFFFGF,@,7;@CGGGF6*>C5?*=4>CAAFCCGC5,AC:=5=55CC7CG*=56+;D+>483)1CD>G)/85@D?D47@:BF>4@FGF??FF?4B986*9=>:1:<?F<1((,((43((49:2#
@M05025:18:000000000-B3NL5:1:1101:20984:13431 1:N:0:CACTCA
CCACAAACTCCTACGGGAGGCAGCAGTGAGGAATATTGGTCAATGGGCTTACGCCTGAACCAGCCAAGTCGCGTGAGGGAAGACTGCCCTATGGGTTGTAAACCTCTTTTGTCAGGGAGCAATTGGCGCTACGTGTAGCGTTATCGAGAGTACCTGAAGAAAAAGCATCGGCTAACTCCGTGCCAGCAGCCGCGGTAATACGGAGGATGCGAGCGTTATCCGGATTTATTGGGTTTAAAGGGTGCGTAGGCGGAATGCCAAGTCAGCGGTAAAATCGCGGGGCTCAACCTCGCTCCGCCGC
+
CCCCGGGGGGGGGGGGGGGGGGGGGGGGGGGGGGGGGGGGGGGGGGGGGGGGGGGGGFFDDGGGGGGGGGGGGGGGGGGGGGGGGGGGGGGGGFGGGGGGGGGGGGGGGGGGGGGGGFGGGGGGGGGGGGGGGGGGGGFGBFGGGGFGGCGGFFGGFGGGGGGGG8FGFGGGGGGGGFFGGGGGGGGGGGGGGGGGDEGGGGGDGDGGGGGGGGGGGGGFFEDEE5EFGGGGC9C*7CCFGGGGGDGEFFGFDD@FF??FFFFCCF:D>@>DB?FFDFFB>FF>BBDFB2?F><:(3363#
@M05025:18:000000000-B3NL5:1:1101:19787:13474 1:N:0:CACTCA
CCACAAACTCCTACGGGAGGCAGCAGTGGGGAATATTGCACATTGGGCGAAAGCCTGATGCAGCGACGCCGCGTGAGGGATGACGGCCTTCGGGTTGTAAACCTCTTTCAGTAGGGAAGAAGCGAAAGTGACGGTACCTGCAGAAGAGGCGCCGGCTAACTACGTGCCAGCAGCCGCGGTAATACGTAGGGCGCAAGCGTTATCCGGATTTATTGGGCGTAAAGAGCTCGTAGGCGGTTTGTCGCGTCTGCCGTGAAAGTCCGAGGCTCAACCTCGGGTCTGCGGTGGGTACGGGCAGACA
+
CCCCFFGGFFGFFFGE7BF:CFFGGGAFGGEECFGGAEDGGCFGGGGGGFGGGGGGFFEGGGEGGGGGGGGGGGGGGFGCFGGGGG@=:FGGGGGCGEGFGGGGFGDEFFFGGGEEDFGGGG8FFGGGGG=AFGGCEFGGFGC<<FGGCGF7>FEEE:,<FGGDEGGCGGGG,::C>EEEECBGGGFGFEDBE5EEEFGEG5E7<EGDCEFC+:CGFGGEGCFC7AFCFE=5CG4DG<CD*97CDC<BFFF=C)73)999*9735>3)(1))4)<@D)(384)-1-796;))(2--(,((#
@M05025:18:000000000-B3NL5:1:1101:29078:13489 1:N:0:CACTCA
CCACAAACTCCTACGGGAGGCAGCAGTGGGGAATATTGCACAATGGGCGCAAGCCTGATGCAGCCATGCCGCGTGTATGAAGAAGGCCTTCGGGTTGTAAAGTACTTTCAGCGAGGAGGAAGGTGTTGTGGTTAATAACCGCAGCAATTGACGTTACTCGCAGAAGAAGCACCGGCTAACTCCGTGCCAGCAGCCGCGGTAATACGGAGGGTGCAAGCGTTAATCGGAATTACTGGGCGTAAAGCGCACGCAGGCGGTCTGTCAAGTCGGATGTGAAATCCCCGGGCTCAACCTGGGAACA
+
CCCCGGGGGGGGGGGGGGGGGGGGGGGGGGGGGGGGGGGGGGGFFGFGGGGGGGGGFGGGGGGGGGGGGGGGGGGGGGGFGGGGGGGFGGGGGGGGGGGGFFGGGGGGGFGGGGGDFGGGGGGGGGGGG@GFGGGGGGCDGGEGDFGGGGGGGGGGGGGGGGGGGGGGGGGGGDGGDEEFGGFGGGGGGGGGGGFEDCGGGGDGGGGCEGGGDGGGGGGGGGGFGGGE*AFE>CFGGGDGGDGCCDG:>DGFGFD>BFF:F7FGGFFFFE9)1/8@F=A:77:>BFFF:?F?BBFBFF?1#
@M05025:18:000000000-B3NL5:1:1101:13075:13529 1:N:0:CACTCA
CCACAAACTCCTACGGGAGGCAGCAGTAGGGAATCTTCCACAATGGACGAAAGTCTGATGGAGCAACGCCGCGTGAGTGAAGAAGGGTTTCGGCTCGTAAAGCTCTGTTGGTAGTGAAGAAAGATAGAGGTAGTAACTGGCCTTTATTTGACGGTAATTACTTAGAAAGTCACGGCTAACTACGTGCCAGCAGCCGCGGTAATACGTAGGTGGCAAGCGTTGTCCGGATTTATTGGGCGTAAAGCGAGTGCAGGCGGTTCAATAAGTCTGATGTGAAAGCCTTCGGCTCAACCGGAGAATC
+
CCCCGGGGGGGGGGGGGGGGGGGGGFGGGGGGGGGGGGGGGGGGGGGGGGGGGGGGGGGGGGGGGGGGGGGGGGGGGGGGGGGGGGGGGGGGGGGGGGGGGGGGGGGGGGGGGGGGGGGGGGGGGGGGGGGGGGGGGGGGGGGGGGGGGGGGGGGGGGGGGGGGGGGGGGGGGGGGGGGGGGGGGGGGGGGGGGGGGGGGGGGGGGGFGGGGGGGGGGG=EEEGGEDCECFGGGGGGGGGGGGGGGGFFFGFGFFFDB2BFFGGGF@FAFFFFFFFF?A?FF>BBFFFFFFFFF>9BFFA#
@M05025:18:000000000-B3NL5:1:1101:4074:13538 1:N:0:CACTCA
CCACAAACTCCTACGGGAGGCAGCAGTAGGGAATCTTCCACAATGGGCGAAAGCCTGATGGGGCAACGCCGCGTGAGTGAAGAAGGTTTTCGGATCGTAAAGCTCTGTTGTTGGTGAAGAAGGATAGAGGTAGTAACTGGCCCCTATTTGACGGTAATCAACCAGAAAGTCACGGCTAACTACGTGCCAGCAGCCGCGGTAATACGTAGGTGGCAAGCGTTGTCCGGATTTATTGGGCGTAAAGCGAGCGCAGGCGGAAAGATAAGTCTGATGTGAAAGCCCCCGGCTTAACCGAGGAATC
+
CCCCGGGFFFFGGF@@@FGGGEGEGGEFGGD,EFGGGCEGGGGACEFGGEEGGF@EFDEGG,@FEG@BFGCCFC@GGF<EFGFGGGFGGGGEC@BBFGGGG9?FEEFEEGGDFG:FFAFGEGG<E<FFGD<FFGGGGGFF@ABEFFF<FCGFCGEFDFAFCCGDG73DFGFGGEGEG8DFFFFGFFCC;::CGFGEEEE8C5CFGGEF5?CFGGCGFFG7=EGG?5=5E79CCFGF7FGDD37>CC5B@FGFGFFFF@(8@@7CFB?F<F>FAFF?FFF01(8(-42(3)-<799>>63)#
@M05025:18:000000000-B3NL5:1:1101:8145:13566 1:N:0:CACTCA
CCACAAACTCCTACGGGAGGCAGCAGTAGGGAATCTTCCACAATGGACGAAAGTCTGATGGAGCAACGCCGCGTGAGTGAAGAAGGGTTTCGGCTCGTAAAGCTCTGTTGGTAGTGAAGAAAGATAGAGGTAGTAACTGGCCTTTATTTGACGGTAATTACTTAGAAAGTCACGGCTAACTACGTGCCAGCAGCCGCGGTAATACGTAGGTGGCAAGCGTTGTCCGGATTTATTGGGCGTAAAGCGAGTGCAGGCGGTTCAATAAGTCTGATGTGAAAGCCTTCGGCTCAACCGGAGAATC
+
CCCCGGGGDGGGGGGGGGGGGDGGFGGGGGGGGGFFFGCCFFGFGGGGGFFFEFGGGGGGFFGCGGGGGGEGGEE?FFFEAEFFFGGGGEGFFGGGEGGGGGGCEFFFEFEF,EBFFGEGFGGGG9FFFFFGFFFDFFGGGGGCG,A<FGGGGGGFC9FGFFG;F9FDGG9@FEEGGGGGGGCCF>8FFGGGGGDEGGEC5AF;CFFGGGGFC68CGGGG55CFGGDG:=C?FGCF4;<DGG<FDDCDB:C=:55>:70;=BFF7@@FAFBFAFFFF*<?0:28B0641?<?(42(-1(.#
@M05025:18:000000000-B3NL5:1:1101:20106:13597 1:N:0:CACTCA
CCACAAACTCCTACGGGAGGCAGCAGTAGGGAATCTTCCACAATGGACGCAAGTCTGATGGAGCAACGCCGCGTGAGTGAAGAAGGGTTTCGGCTCGTAAAGCTCTGTTGGTAGTGAAGAAAGATAGAGGTAGTAACTGGCCTTTATTTGACGGTAATTACCTAGAAAGTCACGGCTAACTACGTGCCAGCAGCCGCGGTAATACGTAGGTGGCAAGCGTTGTCCGGATTTATTGGGCGTAAAGCGAGTGCAGGCGGTTCAATAAGTCTGATGTGAAAGCCTTCGGCTCAACCGGAGAATT
+
CCCCGGGGGGGGGGGGGGGGGGGGGGGGGGGGGGGGGGGGGGGGGGGGGGDGGGGGGGGGGGGGGGGGGGGGGGGGGGGGGGGGGGGGGGGGGGGGGGGGGGGGGGGGGGGFFGGGGGGGGFGFGFGGGGBFFGGGGGGGGGGGGGGGGGGGGGGGGGGGGFGGGGGGGGGGGGCEGGGCCEG:DBFGFFFGFGGGGGGGD;CEGGGGGGGGGGGFCFEGGGGGGGGEEGGGGGGGGGGGGGFGGGGFFFGFGFFFFE9EB6D7F4@FAF965==@FF<?0:BBFB0((5):,49133(.#
@M05025:18:000000000-B3NL5:1:1101:28609:13614 1:N:0:CACTCA
CCACAAACTCCTACGGGAGGCAGCAGTGGGGAATATTGGACAATGGGCGCAAGCCTGATCCAGCCATGCCGCGTGAGTGATGAAGGCCCTAGGGTTGTAAAGCTCTTTCACCGGTGAAGATAATGACGGTAACCGGAGAAGAAGCCCCGGCTAACTTCGTGCCAGCAGCCGCGGTAATACGAAGGGGGCTAGCGTTGTTCGGATTTACTGGGCGTAAAGCGCACGTAGGCGGACTTTTAAGTCAGGGGTGAAATCCCGGGGCTCAACCCCGGAACTGCCTTTGATACTGGAAGTCGTGAGG
+
CCCCGGDGGFGGGGGGGEGGGGGGGFEFGFGGGDFGGGGGGGFGGFGGGGGGGFFGFGGGGGGGGGGGGEFGGGE@CFFFEFGGGGGGGDFFGG=FFFGGGFGGGGGGGGGGGGFECCFFGGGGGF,BCFFGGFEEGGGGGFGGGFGEE:EGEG7=@EEGGD<FGFGGGGG>BEGGDCGFE:>EGCEF7888CEEGGGCEEGG58<?@FGGGGGG5C1+<EGG=EFGGGGGED95CCDDFGDF7FCF>BBFFCB*9;>BFFBC9=657,)279E>FFF?B<799<)6940(482)(-((-#
@M05025:18:000000000-B3NL5:1:1101:17512:13621 1:N:0:CACTCA
CCACAAACTCCTACGGGAGGCAGCAGTGGGGAATATTGCACAATGGGCGCAAGCCTGATGCAGCCATGCCGCGTGTATGAAGAAGGCCTTCGGGTTGTAAAGTACTTTCAGCGAGGAGGAAGGTGTTGTGGTTAATAACCGCAGCAATTGACGTTACTCGCAGAAGAAGCACCGGCTAACTCCGTGCCAGCAGCCGCGGTAATACGGAGGGTGCAAGCGTTAATCGGAATTACTGGGCGTAAAGCGCACGCAGGCGGTCTGTCAAGTCGGATGTGAAATCCCCGGGCTCAACCTGGGAACC
+
CCCCGGGGGGGGGGGGGGGGGGGGGGGGGGGGGGGGGGGGGGGGGGGGGGGGGGGGGGGGGGGGGGGGGGGGGGGGGGGGGGGGGGGGGGGGGGGGGGGGGGGGGGGGGGGGGGGGFGGGGGGGGGGGGGGGGGGGGGGGGGGGGGGGGGGGGGGGGGGGGGGGGGGGGEGGFGEGGGGGGGGGGGGGGGGGGGGGGGGGGGGGGGGGGGGGGEGGFGGGGGF?FGGGGGGGGGGGGGGGGGGGGGGFFFDBD>DFFFF55@FDGF@FFF;)208@FFFFFBFFF6;><D?FBF?FF:?1#
@M05025:18:000000000-B3NL5:1:1101:13165:13623 1:N:0:CACTCA
CCACAAACTCCTACGGGAGGCAGCAGTGGGGAATATTGCACAATGGGGGAAACCCTGATGCAGCAACGCCGCGTGAGTGAAGAAGGTTTTCGGATTGTAAAGCTCTGTTAGCAGGGAAGAGGAAGGACGGTACCTGCAGAGGAAGCCACGGCTAACTACGTGCCAGCAGCCGCGGTAATACGTAGGTGGCAAGCGTTGTTCGGAATAACTGGGCGTAAAGGATGCGTAGGCGGTTAAACAAGTTATATGTTAAATATATAGGCTTAACCTGTAGAAAGCATATAAAACTGTTTAACTAGAG
+
CCCCGGGGGGGGGGGGGGGGGGGGGGGGGGGGGGGGGGGGGGGGGGGGGGGGGGGGGGGGGGGGGGGGGGGGGGGGGGGGGGFGGGFGGGGGGGGGGGGGGGGGGGGFGGGGGGGGGGGGGGGGGGGGGGGGGGGGGGGGGGGGGGGGGGGGGGGGGGGGGGGGGGGGGGGGGGGCGGGGGGGGGGGGGGGGGGGDGGGFFGEGGGGGGGGGGGGGGGGGGGGGGGEGGGGGGGGGGGGG:FGGGGGFFFFFGFFFFFFFF=FFGFFFAFFFAF=FFF:?FFFDFFFFFFFFAAFA>>B4#
@M05025:18:000000000-B3NL5:1:1101:24828:13626 1:N:0:CACTCA
CCACAAACTCCTACGGGAGGCAGCAGTAGGGAATCTTCCACAATGGACGCAAGTCTGATGGAGCAACGCCGCGTGAGTGAAGAAGGGTTTCGGCTCGTAAAGCTCTGTTGGTAGTGAAGAAAGATAGAGGTAGTAACTGGCCTTTATTTGACGGTAATTACCTAGAAAGTCACGGCTAACTACGTGCCAGCAGCCGCGGTAATACGTAGGTGGCAAGCGTTGTCCGGATTTATTGGGCGTAAAGCGAGTGCAGGCGGTTCAATAAGTCTTATGTGAAAGCCTTCGGCTCAAACGGAGAATC
+
CCCCGGGGGGGGGGGGGGGGGGGGGGGFGGGGGGGGGGGGGGGGGGGGGGGGGDFAEGGGGGGGGGGGFGEGGGGGFFGDCFGCGFGGGGGGCGFGGCGGGGGCFGG@EFFBEFFGGC?FGGFGGGGGGGGGFFGGGGGGGGGGGCFGGFGGEGGGGGGGGGGGGGGGFFEGGGGGGGGGGGGEC8EDCFGFFG8ECEGGDGGCECECG5EFCEF?CD=EGGGGGGD7C599CC765CD1C<C*2<>)07C@75>>>)47B=C7>*=F<*-=6@**/8<<1><?B09(,,4)411399:)#
@M05025:18:000000000-B3NL5:1:1101:2187:13630 1:N:0:CACTCA
CCACAAACTCCTACGGGAGGCAGCAGTAGGGAATCTTCCACAATGGACGAAAGTCTGATGGAGCAACGCCGCGTGAGTGAAGAAGGGTTTCTGCTCGTAAAGCTCTGTTGGTAGTGAAGAAAGATAGAGGTAGTAACTGGCCTTTATCTGACGGTAATTACTTAGAAAGTCACGGCTAACTACGTGCCAGCAGCCGCGGTCATACGTAGGTGGCAAGCGGTGTCCGGATTTATTGGGCGTAAAGCGAGTGCAGGCGGTGCAATAAGTCTGATTTGAAAGCCTTCGTCTCAACCGGAGAAAG
+
CCCCGGGGGFFFEG@GGGGGGGDGGECFFGDGGGGGGGG9<;@CFGGGC7FCGCGGGGGGFGGGFGFC7F@FGGGEGGGGGG<EFFGGGGG,CEFGCF>EFGGGFFGGADFGEFGGGGGGGGGGGGG?EE8FFGGGFG,AFEFGGFFGGG9B=+8DCGDADE=FDEFGGG9D==>8CEC:>F6+@DGGFE8C:6B@E:C?*8CG7C9AFGGFC0=6CFG*::EFFC57*:=C>C>F45CD3DCCFGC@B:*9><B5;>(8?=**:@FB2@26)6=FFF)(,4<7:(441))(.-901(((#
@M05025:18:000000000-B3NL5:1:1101:2778:13631 1:N:0:CACTCA
CCACAAACTCCTACGGGAGGCAGCAGTAGGGAATCTTCCACAATGGACGAAAGTCTGATGGAGCAACGCCGCGTGAGTGAAGAAGGGTTTCGGCTCGTAAAGCTCTGTTGGTAGTGAAGAAAGATAGAGGTAGTAACTGGCCTTTATTTGACGGTAATTACTTAGAAAGTCACGGCTAACTACGTGCCAGCAGCCGCGGTAATACGTAGGTGGCAAGCGTTGTCCGGATTTATTGGGCGTAAAGCGAGTGCAGGCGGTTCAATAAGTCTGATGTGAAAGCCTTCGGCTCAACCGGAGAATG
+
CCCCGGGGGGGGGGGGGGGGGGGGGGFGGGGGGGGGGGGGGGGGGGGGGGGGGGGGGGGGGGGGGGGGGGGGGGGGGGGGGGGGGGGGGGGGGGGGGEGGGGGGGGGGGFGEDGGGGFGFFGGGGGGGGGGGGGGGGGGGGGGFGGGGGGGGGGGGGGGGGFGGGGGGGGGGGGGGGGGGGGGGFGGGGGGGGGGGGGGGGGGGGGGGGG?FFGFGGGGG==GGGEGEC=EECFGGGGGGGGGGGDDFFFGFGF>DFB9@4@FDDF??AFBFFFF=FFFF:B<?<:>:???FFB>9>>F2#
@M05025:18:000000000-B3NL5:1:1101:22146:13654 1:N:0:CACTCA
CCACAAACTCCTACGGGAGGCAGCAGTGAGGAATATTGGTCAATGGACGAGAGTCTGAACCAGCCAAGTAGCGTGAAGGATGACTGCCCTATGGGTTGTAAACTTCTTTTATATGGGAATAAAACGTTCCACGTGTGGGATTTTGTATGTACCATATGAATAAGGATCGGCTAACTCCGTGCCAGCAGCCGCGGTAATACGGAGGATCCGAGCGTTATCCGGATTTATTGGGTTTAAAGGGAGCGTAGGTGGATTGTTAAGTCAGTTGTGAAAGTTTGCGGCTCAACCGTAAAATTGCAGT
+
CCCCGGGGGGGGGGGGGGGGGGGGGGGGGGGGGGGGGGGGGGGGGGGGGGGGGGGGGGGGGGGGGGGGGGGGGGGGGGGGGGGGGGGGGGGGGGFGGGGGGGGGGGGGGGGGGFGGGGGGGGGGGGGGGFGGGGGGGDEFGGGGGGGFGGGGGGGGGGGGGGGGGGFFGGGGGGGGGGGF7EGGGGGGGGGGGGGGGFGGGGG>EGGGGGGGGGD5EGGFCE57ACEGFGGGC39CFGGG:FGGDCDBEF=>CF=>7FA*8@C>FF4@ADBF27*9@F2(402:37(41:::?B>?FFF)#
@M05025:18:000000000-B3NL5:1:1101:13911:13655 1:N:0:CACTCA
CCACAAACTCCTACGGGAGGCAGCAGTGGGGAATATTGGACAATGGGCGCAAGCCTGATCCAGCCATACCGCGTGGGTGAAGAAGGCCTTCGGGTTGTAAAGCCCTTTTGTTGGGAAAGAAATCCAGCCGGCTAATACCTGGTTGGGATGACGGTACCCAAAGAATAAGCACCGGCTAACTTCGTGCCAGCAGCCGCGGTAATACGAAGGGTGCAAGCGTTACTCGGAATTACTGGGCGTAAAGCGTGCGTAGGTGGTTATTTAAGTCCGTTGTGAAAGCCCTGGGCTCAACCTGGGAACG
+
CCCCGGGGGGGGGGGGGGGGGGGGGGGGGGGGGGGGGGGGGGGGGGGGGGGGGGGGGGGGGGGGGGGGGGGGGFFGGGGGGGGGGGGGGGGGGGGGGGGGGGGGGGGGGGGGGGGGGGGGGGGGGGGGGGGGGGGGGGGGGGGGGGGGGGGGGGGGGFFGGGGGGGGGGGGGGGGGGGGGGGGGGFGGFGGGGGGGGGGGGGGGGGGGGGGGGGGGGGGGGGGGGGGGGGGGGGGGGGGDGGGGGGGEFFGFGFFFFE29F4FGGFFFA::FFE@F??DF::BFFF?:???:BFF??B?-#
@M05025:18:000000000-B3NL5:1:1101:17447:13656 1:N:0:CACTCA
CCACAAACTCCTACGGGAGGCAGCAGTGGGGAATATTGCACAATGGGGGAAACCCTGATGCAGCAACGCCGCGTGAGTGAAGAAGGTTTTCGGATTGTAAAGCTCTGTTAGCAGGGAAGAGGAAGGACGGTACCTGCAGAGGAAGCCACGGCTAACTACGTGCCAGCAGCCGCGGTAATACGTAGGTGGCAAGCGTTGTTCGGAATAACTGGGCGTAAAGGATGCGTAGGCGGTTAAACAAGTTATATGTTAAATATATAGGCTTAACCTGTAGAAAGCATATAAAACTGTTTAACTAGAC
+
CCCCGGGGGGGGGGGGGGGGGGGGGGFGGGGGGGGGGGGGGGGGGGGGGGGGGGGGGGGGGGGGGGGGGGGGGGGGGGGGGGGGGGFFGGGGGGGGGGGGGGGGGGGGGGGGGGGGGGGGGFGGGGFGGGGGGGGGGGGGGGGGGGGGGGGGGGGGGGGGGGGGGGGGGGGGGGGGGGGGGGGGGGGGGGGFGFGGGGGGGGGGGGGGGGGGGGGGGGGGGGGGGGEGGGC59CGGGFGGFGGCGGGFFFFFFF?FFFFFFFGGGFFFFFBFFFFFFFFF<AFFF<BFFFFBAFFAABF9#
@M05025:18:000000000-B3NL5:1:1101:29573:13661 1:N:0:CACTCA
[truncated: 27,345,649 more chars]
