# Supplementary material for: The Effect of Qiweibaizhu Powder Crude Polysaccharide on Antibiotic-Associated Diarrhea Mice Is Associated With Restoring Intestinal Mucosal Bacteria
Source: Front Nutr. 2022 Jul 8;9:952647. doi: 10.3389/fnut.2022.952647 (PMC9305308; doi:10.3389/fnut.2022.952647)
Supplement: Supplementary file 7 [file Data_Sheet_7.zip › raw data-mn1/raw.split.mn1.2.fq]

@M05025:18:000000000-B3NL5:1:1101:12610:1394 2:N:0:CACTCA
GCCAATGGACTACTGGGGTTTCTAATCCTGTTCGCTACCCATGCTTTCGAGCCTCAGCGTCAGTTGCAGACCAGAGAGCCGCCTTCGCCACTGGTGTTCTTCCATATATCTACGCATTCCACCGCTACACATGGAGTTCCACTCTCCTCTTCTGCACTCAAGTCCAACAGTTTCTGATGCAATTCTCCGGTTGAGCCGAAGGCCTTCACATCAGACTTATTGAACCGCCTGCACTCGCTTTACGCCCAATAAATCCGGACAACGCTTGCCACCTACGCTTTACCGCGGCTGTTGGCACGGG
+
CCCCGGGGGFGGGFGFGGFGGGFGGGGGGGFGGGGGEECFGGGGGGGFGGFGGGFGFGGGGG7FGGFCFFFGCFCFGEDFGGGGGGGEGGGGGGF8BFAFFFGGGGEGGGGGGGGGGEDGCFG7FG:EDGFGGGC8EGGFGGAF>=FEGGGGGGFGD8EFFFE,=AFGCFEGGGGGGGGGGDGGG+?E6CDCDDDCCBD?9A*AFFFFFF9;?F*64<4BFCEFED==>@FF26*05(/:1).:<0>023)7;67(((129<((((((((.<0((5(((-(.6)(-4(496,))(.25(-#
@M05025:18:000000000-B3NL5:1:1101:19565:1412 2:N:0:CACTCA
GCCAATGGACTACTAGGGTATCTAATCCTGTTCGATACCCACGCTTTCGTGCTTCAGCGTCAGTTGGGCGCCGGTATGCTGCCTTCGCAATCGGAGTTCTGCGTGATATCTATGCATTTCACCGCTACACCACGCATTCCGCATACTTCTCGCCCACTCAAGACCGTCAGTTTCAACGGCGGGCGGAGGTTGGACCCCCGTCTTTTACCGCCGGCTTGACCATCCGCCGTCGCACCCCTTTAACCCCATAAATCCCGAATACCACACCCATCCTCCTTATATCCGCGCGCGTCGCACCGGT
+
CCCCGGGGGGGGGGGGGGGGGGGGGGGGGGGGGGGGGGGGGGGGGGGGGGDGGGGGGGGGGGGGGFGGGGGGGGGGGGGGGGGGGGFGGGGGGGGGGGGGGGGGGGGGGGGGGGGGGGGGAFGGGDGGGGGGGGGGGGGGGGGGGFGGGGGGGGGGGGGCGCGGGGGGGGGGGGGGGGDDGGGD*8/29C4*)**>DBD)1.78@?*19)))))((7((6*))(.-4<(-,(((37:(4:):94><(3((.4)).)4(3(4),))(--42(44)4((-)4))..,(,4((-,(42((((,#
@M05025:18:000000000-B3NL5:1:1101:15081:1420 2:N:0:CACTCA
GCCAATGGACTACTCGGGTATCTAATCCTGTTCGCTACCCATGCTTTCGAGCCTCAGCGTCAGTTGCAGACCAGAGAGCCGCCTTCGCCACTGGTGTTCTTCCATATATCTACGCATTCCACCGCTACACATGGAGTTCCACTCTCCTCTTCTGCACTCAAGTTCAACAGTTTCTGATGCAATTCTCCGGTTGAGCCGAAGGCTTTCACATCAGACTTATTGAACCGCCTGCACTCGCTTTACGCCCAATAAATCCGGACAACGCTTGCCACCTACGTATTACCGCGGCTGCTGGCCCGTC
+
CCCCGGGGGGGGGGGGGGGGGGGGGGGGGGGGGGGGGGGGGGGGGGGGGGGGGGGGGGGGGGGGGGGGGGGGGGGGGGGGGGGGGGGGGGGGGGGGGGGGGGGGGGGGGGFGGGGGGGGGGGGDGGGGGGGGGGGGGGGGGGGGGGGGGGGGGGGGGGGGFCFGGGGGGGGGGGFGGGGGDFGGGCFGGDDDCC6DGFGDGAGFFFF>FFFF>FBFFFFFABCC@B=@@F=DFFFFDBF;?EFF@F>DD@EFCCF;;>?22<?>B???B?B>B:?:(425:)).(--,4,,4?0.4.22-#
@M05025:18:000000000-B3NL5:1:1101:10894:1424 2:N:0:CACTCA
GCCAATGGACTACTGGGGTTTCTAATCCTGTTCGCTACCCATGCTTTCGAGCCTCAGCGTCAGTTGCCGACCAGAGAGCCGCCTTCGCCACTGGTGTTCTTCCATATATCTACGCATTCCCCCGCTACCCATGGAGTTCCACTCTCCTCTTCTGCACTCAAGTTCAAAAGTTTCTGATGCAATTCTCCGTTTGAGCCCAAGGCTTTCACATCAGACTTCTTGAACCGCCTGCACTCGCTTTACGCCCAATAAATCCGGACAACGCTTTCCACCTACGTATTACCGCGGCCTCGGTCACGCG
+
C@CCF9EF@9CCECEFGG@@@@F<FEFGFEEEF@@FC7F8<C8FEGG@,@@CFGGGGFECE,B6ECFECFGF>EC<6BDFEEGEG,ACFGG@@E9FEF<A,AFEGFFB?,55:+@CFCB9,4@:>F+>,8A<FGCGFG;DFG@6,@BBFGGGGG,6=983D,7,@D,,6,@EEC,,2?B7++5499CFC0CD*=77C*;7954AA?+++4198AEBAE*+=+/6)8(25252=4)(((,6:>):;60(3368C)1(63-(3:((,(4().)4<?(4((.),-64,(4(,((,(3((,.:(#
@M05025:18:000000000-B3NL5:1:1101:9795:1456 2:N:0:CACTCA
GCCAATGGACTACACGGGTATCTAATCCTGTTTGCTCCCCATGCTCTCATGCCTCAGCGTCAGTTACAGTCCAGTAAGTCGCCTTCGCCACTGGTGTTCTTCCTAATCTCTACGCATTTCACCGCTACACTAGGAATTCAACTTACCTCTCCTGCACTCTAGTTAAACAGTTTTATATGCTTTCTACTGGTTAACCCTATATTTTTAATATATAACTTGTTTAACCGCCTACGCATCCTTTACGCCCAGTTATTCCTAACAACGCTTGCCTCCTACATATTCCCGCTCCTACTTCGCACCG
+
CA9@CE<-;FAEC@@F@@7CFEECCE<<AF<F,,,E,@6B@FGGGAD6;@6FE9@6F<CFG7,C,9C@FCF<,:<6B,<6@+CF,E6:F:6B,65B=F,5C55<FF,AFAECFFG,7@F,@9?F7:FGFGFD,,,,@ED=,,@D99>D99DFCFFDFF8=44ED,C,=AEDEDD:=,3+693+=C+?,+26++=++6?F6+=++;=*3+4?C+;C710*48:=7**))0:)))0/54)*22/*)))8(0(0*88?C**8@)7>(6/320;)/,,)7(;)1))))((((((),5))(((((#
@M05025:18:000000000-B3NL5:1:1101:15706:1490 2:N:0:CACTCA
GCCAATGGACTACACGGGTTTCTAATCCTGTTCGATACCCACGCTTTCGTGCTTCAGCGTCAGTTGGGCGCCGGTATGCTGCCTTCGCAATCGGAGTTCTGCGTGATATCTATGCATTTCACCGCTACACCACGCATTCCGCATACTTCTCGCCCACTCAAGAACGCCAGTTTCAACGGCGGAGCGAGGTTGAGCCCCGCGATTTTACCGCTGACTTGGCATTCCGCCTACGCACCCTTTAAACCCAATAAATCCGGATAACGCTCGCATCCTCCGTATTACCGCGGCTGCTGGCACGGGA
+
CCCCGGGGGGGGGGGGGGGGGGGGGGGGGGGGGGGGGGGGGGGGGGGGGGGGGGGGGGGGGGGGGGFGGGGGGGGGGDGGGGGGGGGGGGGGGGEGGGGDFFGGGGGGGGGGGGGGGGGGGGGGGGGGGGGGGGGGGGGGGGGGGGGGGGGGEGGGGGGGG9FGGGGGGGGGGGGGGGGG47):EGGDGGGGCFGGCBCDCE:>@F=BFBEFFFFFFF?FFFAAA?FF?:?BF<FFF6:294<B??B?:?AFFABF0:BFF<0936>BB:>B2A?9:?B:4.4,(3((47::>(((.39(#
@M05025:18:000000000-B3NL5:1:1101:21308:1505 2:N:0:CACTCA
GCCAATGGACTACCGGGGTTTCTAATCCTGTTCGCTCCCCATGCTTTCGCTCCTCAGCGTCAGTAAATGCCCAGAGACCTGCCTTCGCCATCGGTGTTCCTCCTGATATCTGCGCATTTCACCGCTACACCAGGAATTCCAGTCTCCCCTACATCACTCTAGTCTGCCCGTACCCACCGCAGATCCGAGGTTGAGCCTCGGACTTTCACGGCAGACGCGACAAACCGCCTACGAGCTCTTTACGCCCAATAAATCCGGATAACGCTTGCGCCCTACGTATTCCCGCGGCTGCTGCCACGTA
+
CCCCGGGGGGGGGGGGGGFGGGGGGGGGGGGGGGGGGGGGGGGGGGGGGGGGGGGGGGGGGGGGGGGGGGGGGGGGGGGGGGGGGGGGGGGGGGGGGGGGGGGGGFGGGGGGGGGGGGGGGGGGGGGGGGGGGGGGGGGGGGGFAFGGGGGGGFFGGGGGG8EFGGGGGGEGGGGFEDCDG9DFFGFCC*;;DG4FF6CDGEGFFFF6BFBEDDDFA0,5=>0@DFFFFF?FFFFF9?AAF2<6:>>(28?2<9AB07?FF24(46?<?02:B>0:04>22-..(-((390234).).4(#
@M05025:18:000000000-B3NL5:1:1101:13466:1527 2:N:0:CACTCA
GCCAATGGACTACTGGGGTATCTAATCCTGTTTGCTCCCCATGCTCTCATGCCTCAGCGTCAGTTACAGTCCAGTAAGTCGCCTTCGCCACTGGTGTTCTTCCTAATCTCTACGCATTTCACCGCTACACTAGGAATTCCACTTACCTCTCCTGCACTCTAGTTAAACAGTTTTATATGCTTTCTACAGGTTAAGCCTATATATTTAACATATAACTTGTTTAACCTCCTACGCATCCTTTACGCCCAGTTATTCCGAACAATGCTTGCCACCTACGTATTACCGCGGCTGCTGGCACGTC
+
CCCCGGGGGGGGGGGGGGFGGGGGGGGGGGGGGGGGGGGGGGGGGGGGGGGGGGGGGGGGGGGGGGGGGGGGGGGGGGGGGGGGGGGGGGGGGGGGGGGGGGGGFGGGGGGGGGGGGGGGGGGGGEGGGGGGGGGGGGGGGGGGGGGDGFG8DCGGGGGGGFFGG9EGFGDFGGGGGGGGGGGGGGGGFC=DFF+=DDGGGFGFFFFFFFF83+CEFEEFFFEE<=8=<@65>):=AEEFF57)-7):5@;ECEEE2>2>==*07758@(*7,/./(3;CEFFF<0629(4:530((5(.#
@M05025:18:000000000-B3NL5:1:1101:21907:1560 2:N:0:CACTCA
GCCAATGGACTACCCGGGTTTCTAATCCTGTTCGCTACCCATGCTTTCGAACCTCAGCGTCAGTTGCAGACCAGAGAGCCGCCTTCGCCACTGGTGTTCTTCCATATATCTACGCATTCCACCGCTACACATGGAGTTCCACTCTCCTCTTCTGCACTCAAGTTCAACAGTTTCTGATGCAATTCTCCGGTTGAGCCGAAGGCTTTCACATCAGATTTATTGAACCGCCTGCACTCGCTTTACGCTCAATAAATCCGGGCAACGCTTGCCACTCACGTATTACCGCAGCTGCTGGCCTGGC
+
C@CCCDF?FDFG8E<@@:FFGGFFGGFCCFEE<EFBFGFFCEFFG9FFGCCEGFFDGGFC7,BF<,C<CFE<C@@EGGGD:FGCDGGGGGGFF8,BBFCCCFEEFEGDFFAEF<FCEGGGFEGG+@F@:=FF,=BBFGGGBDDFF@@FGGGGGA,@@FGFEDGC8;:D9,@F8EF8:@FFF?E=B7EG63@C99;9D59*<5D*/;8++9+/9*6*127EA6**7:5(5@99B=E;D@???4.:?(668E?)..?330((4((46<?<?0)4.(..:236444424((472::)41()-(#
@M05025:18:000000000-B3NL5:1:1101:22497:1570 2:N:0:CACTCA
GCCAATGGACTACCGGGGTTTCTAATCCTGTTCGATCCCCACGCTTTCGTGCCTCAGCGTCAGTCTGGCGCCGGTACGCTGCCTTCGCAATCGGAGTTCTGCGCGATATCTATGCATTTCACCGCTACACCGCGCATTCCGCGTACTTCTCGCCAACTCAAGTCTGCCAGTTTCAACGGCTCGACGGGGTTGAGCCCCGCACTTTTACCGCTGACTTAACGGACCGCCTACGCACCCTTTAAACCCAAAAAATCACGATAAACCTCGCATCCTCCGTATTCACGCGGCTGCTGGCACGTGT
+
CCCCGGGGGGGGGGGGGGGGGGGGGGGGGGGGGGFFGGGGGGGGGGGGGGGGGGGGGGGGGGGGGGGGGGGGGGGGGGGGGGGGGGGGGDGGFGGGGGGGFGGGGDECGGGGGGGGGGGGGGGGGGCGGGFGDGGGGGGGFGCGEGGGGGGGGGGGGGFGGGFCGGDCFFE,BEGFGGGGGGG3=>DGGG)/>6<FD3)9C)99FBFF=>>@:@BFFFBFFFFF>(2(86?:0:>FF?05>D2746:0(.3917)((-(,,)),.4:;;?>7)4:04(,4-)-,((,-(2:,).((),((#
@M05025:18:000000000-B3NL5:1:1101:18078:1597 2:N:0:CACTCA
GCCAATGGACTACAGGGGTTTCTAATCCTGTTCGCTACCCATGCTTTCGAGCCTCAGCGTCAGTTACAGACCAGAGAGCCGCCTTCGCCACTGGTGTTCTTCCATATATCTACGCATTCCACCGCTACACATGGAGTTCCACTCTCCTCTTCTGCACTCAAGAAACACAGTTTCCGATGCAATTCCTCGGTTAAGCCGGGGGCTTTCACATCAGACTTATCTTTCCGCCTTCGCTCGCTTTACGCCCAATAAATCCGGACAACTCTTGCCACCTACGTATTACCGCGGCTCCTGGCCCGTG
+
CCCCGGGGGGGGGGGGGGGGGGGGGGGGGGGGGGGGGGGGGGGGGGGGGGGGGGGGFGGGGGDGGGGGGGGGGGGGFGGGGGGGGGGGGGGGGGGGGGGGGGGGGGGGGGGGGGGGGGGGGGGGGGGGGGGGGGFGGGGGGGGGFGGGGGGGGGGGGFFCFDGGGGGGGGGGGGGE>DGGGGGGGGDFG?CDGG7CCDG>DDGFFFF+1=AAFF@@AC>++:7?E>2<@D0;?D(61><086<??;FF107A><ABB410(4().:<2<84521(403)60)696;>3>0(-4)(.(((-#
@M05025:18:000000000-B3NL5:1:1101:23376:1617 2:N:0:CACTCA
GCCAATGGACTACCCGGGTTTCTAATCCTGTTTGCTCCCCATGCTCTCATGCCTCAGCGTCAGTTACAGTCCAGTAAGTCGCCTTCGCCACTGGTGTTCTTCCTAATCTCTACGCATTTCACCGCTACACTAGGAATTCCACTTACCTCTCCTGCACTCTAGTTAAACAGTTTTATATGCTTTCTACAGGTTAAGCCTATATATTTAACATATAACTTGTTTAACCTCCTACGCATCCTTTACGCCCAGTTATTCCGAACATCGCTTGCCACCCACGTACTACCGCGGCTGCTGGCACGGA
+
CCCCGGG?EGGGFGGGGGCGCGGGGCGGFGGGGGGFGGGGGGGGFGGGGD@CGAF<FCGEGGGGGGGFGGGGG8FGGGCFEFGGGGGGGCCFFFCGGGGGGGGGFGGGGGGGG<FG7F9FGGGGG::EFGGFFFFFGFFGGGGG9CFEGFFFGGGGGDGFDD=EFGFDE?CD:FGGGGFFGFGF89=F?CD?DC=FFF6+8=7@F9+?DFFAEFFF?;=?FAE=C@*3:CEB==@5)=EC?;;=2>)59:AE5?E*(/552*)(06;?=@E3=(1;043(/77((1,(-((,)),(,)((#
@M05025:18:000000000-B3NL5:1:1101:19645:1623 2:N:0:CACTCA
GCCAATGGACTACTAGGGTATCTAATCCTGTTCGATACCCACGCTTTCGTGCCTCAGCGTCAGTTGGGCGCCGGTATGCTGCCTTCGCAATCGGAGTTCTGCGTGATATCTATGCATTTCACCGCTACACCACGCATTCCGCATACTTCTCGCCCACTCAAGAACGCCAGTTTCAACGGCGGAGCGAGGTTGAGCCCCGCGATTTTACCGCTGACTTGGCATTCCGCCTACGCACCCTTTAAACCCAATAAATCCGGATAACGCTCGCATCCTCCGTATTACCGCGACTGCTGCCCCGGGC
+
CCCCGGGGGGGGGGGGGGGGGGGGGGGGGGGGGFGGGGGGGGGGGGGGGGGGGGGGGGGGGGGGGFGGGGGGGGGGGGGGFGGGGGGGGGGGGGGGGGGGGGGGGDGGGGGGGGGGGGGGGGGGGFFGGGGGGGGGGGGGGGGGGGGGGGGGGGGGGGGGFGCGGGGGGDFGGGCGGGGDG7DDGGGGGGGGFGG;CEGG<>GFFFFFFFF@5314@AF??FAFFF<?FFB6(,19?BF?A):<?:B?12>AAAB03(41A239122>B:6?).4>B(83494(4,(,-,(-4)4(469(#
@M05025:18:000000000-B3NL5:1:1101:18031:1672 2:N:0:CACTCA
GCCAATGGACTACTGGGGTTTCTAATCCTGTTTGCTCCCCACGCTTTCGCACCTGAGCGTCAGTCTTTGTCCAGGGGGCCGCCTTCGCCACCGGTATTCCTCCAGATCTCTACGCATTTCACCGCTACACCTGGAATTCTACCCCCCTCTACAAGACTCTAGCCTGCCAGTTTCGGATGCAGTTCCCAGGTTGAGCCCGGGGATTTCACATCCGACTTGACAGACCGCCTGCGTGCGCTTTACGCCCAGTAATTCAGATTAACTCTTGCACCCTCCGTATCACCGCGGCCGCTGGCATGGT
+
CCCCGGGGGGGGGGGGGGGGGGGFFGGGGGGGGGGGGGGGGGEGGGGGEFGDFG?8F8FCFFEGGGFFFGG9FFFG>EGGEGGEEGEGGGGGGGGGGGGGFG?EGFGDEDFFGGGGEFGGGGGEGGGGGGG8FBFFFEGGGGGGGGDGCFGGGEFFFGFGCAFFGGGGG6D@EC79CDGD7CDGGGGGG*;DDGCGGFDDGB3:5=CAFFFF437>E?AFA631=0(61(8?62(86>FB?A:(8174:4A)<><)-)6<>A9)<<<<4)<(1(,41<:B(45:69;0(((7940:()43#
@M05025:18:000000000-B3NL5:1:1101:14492:1679 2:N:0:CACTCA
GCCAATGGACTACTGGGGTTTCTAATCCTGTTTGCTCCCCACGCTTTCGTGCCTCAGTGTCAGTGTTGGTCCAGGTAGCTGCCTTCGCCATGGATGTTCCTCCTGATCTCTACGCATTTCACTGCTACACCAGGAATTCCGCTACCCTCTACCACACTCTAGTCGCCCAGTATCCACTGCAGTTCCCAGGTTGAGCCCAGGGCTTTCACAACGGACTTAAACGACCACCTACGCACGCTTTACGCCCAGTAATTCCGAGTAACGCTTGCACCCTTCGTATTACCGCGGCTGCCGGCCGCAT
+
CCCCGGGGGGGGGGGGGGGGGGGGGGGGGGGGGGGGGGGGGGGGGGGGGGGGGGGGGGGGGGGGGGGGGGGGGGGGGGGGGGGGGGFGGGGGGGGGGGGGGGGGGGGGGGGGGGGGGEGGGGGGGGGGFGGGGGGGGGGGGGGGGGGGGGGGGGGGGGGGGGGGGGGGGFGGGGGGGGGGGGGGGGGGGGGGG?CGG??FFEGFFFFFAFFD>D5@D@EFFFDFFFFD?FEBDF?FF=<@FEC@?;@;15;C)?E6@?(3;.)(3<6((,5<<BB<6((44)6)--37>((4((-,((((#
@M05025:18:000000000-B3NL5:1:1101:18072:1713 2:N:0:CACTCA
GCCAATGGACTACTCGGGTATCTAATCCTGTTCGATACCCACGCTTTCGTGCATGAGCGTCAGTTGAGCGCCGGTATGCTGCCTTCGCAATCGGAGTTCTGCGTGATATCTATGCATTTCACCGCTACACCACGCATTCCGCATACTTCTCGCTCACTCAAGAACGCCAGTTTCAACGGCACGACGGGGTTGAGCCCCGAACTTTTACCGCTGACTTGACATTCCGCCTGCGCACCCTTTAAACCCAATAAATCCGGATAACGCTCGCATCCTCCCTATTACCGCGGCCGCTTGCCCGGGG
+
CCCCGGGGGGGGGGGGGGGGGGFGGGGGGGGGGGGGGGGGGGGGGGGGGGGGGGGGGGGGGGGGGGGGGGGGGGGGGGGGGGGGGGGGGGGGGGGGGGGGGGGGGDCGGFGGGGGGGGGGGGGGGGGGGGGGGGGGGEGGGGGEEGGGGGGGGGGGFGGGFGGGGDGEGGGGGGGGGGGD>9CGGCGGGGGG666CFDGGG)>+8@@F=:BDDFFAFFFFF=:<9>?FFFFFBFF6?BFF<BA3:0<??03<<<?99BBB44((4(46(4(2).:(.34)-6.(,(-7(((,(-3()3((#
@M05025:18:000000000-B3NL5:1:1101:9693:1735 2:N:0:CACTCA
GCCAATGGACTACTGGGGTTTCTAATCCTGTTTGCTCCCCACGCTTTCGAGCCTCAACGTCAGTTACCGTCCAGTAAGCCGCCTTCGCCACTGATGTTCCTCCTAATATCTACGCATTTCACCGCTACACTAGGAATTCCGCTTACCTCTCCGGCACTCTAGAAAAACAGTTTCCAATGCAGTCCTGGGGTTAAGCCCCAGCCTTTCACATCAGACTTGCTCTTCCGTCTACGCTCCCTTTACACCCCGTAAATCCGGATAACGACTGCCCCCTACGTATTACCGCGGCTGCTGGCCGGTC
+
CCCCGFEFGGGGCFGGGGFFFEGGGGFGGGGGGFFGADGGGGGGGGGGGGGGGGGGGGGGDGGFFGGGGGG7CFGGGGGFEGGGGGFGGGGGFCGGFD@EFFGFGGCAFGGGGC@7FG9FFGFDGGGGGGGFFGGFFFCDFDGGGGCEBGFGDGGG>DFGG,DEGFE+,@=EEFGFFCFGGFGG69:C6CGGG=C2759C>AC9AFFF6=@FFFFEFFF8++15;*(0/25>29;16@;@;))9<D((.66;()651632:2511(8(,.:2196:(4)<4)6.,23(4(-(82:6(,((#
@M05025:18:000000000-B3NL5:1:1101:17624:1775 2:N:0:CACTCA
GCCAATGGACTACACGGGTATCTAATCCTGTTCGATACCCACGCTTTCGTGCTTCAGCGTCAGTTGGGCGCCGGTATGCTGCCTTCGCAATCGGAGTTCTGCGTGATATCTATGCATTTCACCGCTACACCACGCATTTCGCATACTTCTCGCCCACTCAAGAACGCCAGTTTCAACGGCGGAGCGAGGTTGAGCCCCGCGATTTTACCGCTGACTTGGCATTCCGCCTACGCACCCTTTAAACCCAATAAATCCGGATAACGCTCGCATCCTCCGTATTACCGCGGCTTCTGGCCCGGGT
+
CCCCGGGGGGGGGGGGGGGGGGGGGGGGGGGGGGGGGGGGGGGGGGGGGGGGGGGGGGGGGGGGGGGGGGGGGGGGGGGGGGGGGGGGGGGGGGGGGGGGGGGGGGGGGGGGGGGGGGGGGGGGGGGGGGGGGGGGGGGGGGGGGGGGGGGG6CCGGGGGG9CGGDGDGGFGGGCFGG>D47):EG3=DGGGFGGFGFGGG>GFFFFFB>E:DDBAFABFFFFFFFFFB:F?>(16:48>F<2<?<BF08244)449B?F)4362:961:(35<B0,3(.4A9,979;((())))(-22(#
@M05025:18:000000000-B3NL5:1:1101:11547:1827 2:N:0:CACTCA
GCCAATGGACTACCGGGTTTTCTAATCCTGTTCGATACCCACGCCTTCGTGCTTCAGCGTCAGTAGGGCGCCGGTACGCTGCCTTCGCAATCGGAGTTCTGCGTGATATCTATGCATTTCACCGCTACACCACGCATTCCGCGTACTTCTCGCCCACTCAAGGCACCCAGTTTCAACGGCTCGACGAGGTTGAGCCCCGCAATTTTACCGCTGACTTAAGCGTCCGCCTACGCACCCTTTAAACCCAATAAATCCGGATAACGCCCGCATCCTCCGTATTACCGCGGCTGCTGGCACGGGA
+
CCCCGFGGGGGGGGGGGGGGGGGGGGGGGGGGGGGGGGGGGGGGGGGGGGGGGGGGGGGGGGGGGGGGGGGGGGGGGGGGGGGGGGGGGGGGGGGGGGGGGGGGGGGGGGGGGGGGGGGGGGGGGDGGGGGGGGGGGGGGGGGGGGGGGGGGGGGGGGGGGGGGGGGGGGGGGGGGGGGGGGGDGDGGGGGGGGFCGFGGGADFAFFFFFFFEE?DFBFFF>BFFFF2-4:<9(4>BBFF))5>BBFF77A2-621603:<424(-,4,430)31(-(.5<-6492>0(4:)).::>?;(#
@M05025:18:000000000-B3NL5:1:1101:7657:1884 2:N:0:CACTCA
GCCAATGGACTACTAGGGTATCTAATCCTGTTCGATACCCACGCTTTCGTGCTTCAGCGTCAGTTGGGCGCCGGTATGCTGCCTTCGCAATCGGAGTTCTGCGTGATATCTATGCATTTCACCGCTACACCACGCATTCCGCATACTTCTCGCCCACTCAAGAACGCCAGTTTCAACGGCGGAGCGAGGTTGAGCCCCGCGATTTTACCGCTGACTTGGCATTCCGCCTACGCACCCTTTAAACCCAATAAATCCGGATAACGCTCGCATCCTCCTTATTCCCGCGGCTGCTGGCACGGGC
+
CCCCGGGGGGGGGGGGGGGGGGGGGGGGGGGGGGGGGGGGGGGGGGGGGGFGGGGGGFGGGGGGGFGGGGGGGGGGGGGGGGGGGGGCGGGGGGGGGGGGFFGGGGGGGGGGGGGGGFGGGFGGGGGGGGGGGGGGGGGGGGGGDGGGGGGGDCEGGEGGGGGGGGGGGGGGGFCFGGGGGDCDGDGGGGGGFGGGGFD<DDDFFFFFFFFFFFB497?F=FAFA2??:?:?F?>BBB<7>A9A:?:04:<BFA:>68:BDF?>(22,(37()51()).4).3(1-(-49:304:?B:>(#
@M05025:18:000000000-B3NL5:1:1101:20897:1886 2:N:0:CACTCA
GCCAATGGACTACCGGGGTATCTAATCCTGTTCGCTACCCATGCTTTCGAGCCTCAGCGTCAGTTGCAGACCAGAGAGCCGCCTTCGCCACTGGTGTTCTTCCATATATCTACGCATTTCACCGCTACACATGGAGTTCCACTCTCCTCTTCTGCACTCAAGTTCAACAGTTTCTGATGCAATTCTCCGGTTGAGCCGAAGGCTTTCACATCAGACTTATCGAACCGCCTGCACCCGCTTTACTCCCAATAATTCCGGACAACGCTTGCCACCTACGTATTACCGCGGCTGCTGGCACGTC
+
-ACC+;CEEGGGGGGDEGFGFGGGGGGFFGFGGGEGGGGGGGGCFGGGGCFGGGGGG8FGGGDGGDEFGGGGGGGFFG7FGGGGGGGGGGGGG@FEGGG?FGGFGFGFFEGGGGGGGG,AFFGGG7=EGGGFGGG@FGCFGFA>>D>9FGDFFGGGGFGFGGG9DFEFD8=FFGEAEG@9+553E<CGGGGG5;*9FE*359DFF4FFFAAF4**:94@B+)-5>>-5((6=1@(62(,6=)))1=73@F;3)/64:0:>>F:9016:6(.)32241.)68)).(4,230(3:F0((.-(#
@M05025:18:000000000-B3NL5:1:1101:18031:1894 2:N:0:CACTCA
GCCAATGGACTACCCGGGTTTCTAATCCTGTTCGCTCCCCATGCTTTCGCTCCTCAGCGTCAGTAAATGCCCAGAGACCTGCCTTCGCCATCGGTGTTCCTCCTGATATCTGCGCATTTCACCGCTACACCAGGAATTCCAGTCTCCCCTACATCACTCTAGTCTGCCCGTACCCACCGCAGATCCGAGGTTGAGCCTCGGACTTTCACGGCAGACGCGACAAACCGCCTACGAGCCCTTTACGCCCAATAAATCCGGATAACCCTTTCGTCCTACGTATTACCGCGGCTGCTGGCCGGTG
+
CCCCGGGGGGGGGGGGGGFGGGGGGGGGGGGGGGGDGGGGGGGGGGGGGGGGEEGGGGGGGGGGGFGGFGGGGGGGGGGGGGGGGGCGGGEGGGGGFEGGFAGGGGGGGGGGGGGGGGGGGGGGGGGGGGGGGGCEFFGGGGGGFGGGGGGGGGGCGGGGFCFGGDFFGGGGGGG=CDGGGGGGGGG>GDDGGGGCC*C47?DEFFFFFFFFAE=@599ED8;@FF;9>?B?6:?>127:B923<>9061:4<6.,,9:62<)((,())((-4(6<0:)43<<)((,((-((,)(,(((-#
@M05025:18:000000000-B3NL5:1:1101:21307:1957 2:N:0:CACTCA
GCCAATGGACTACTAGGGTATCTAATCCTGTTCGCTACCCATGCTTTCGAGCCTCAGCGTCAGTTGCAGACCAGACAGCCGCCTTCGCCACTGGTGTTCTTCCATATATCTACGCATTCCACCGCTACACATGGAGTTCCACTGTCCTCTTCTGCACTCAAGTCGCCCGGTTTCCGATGCACTTCTTCGGTTAATCCTAAGGCTTTCACATCAGACCTAAGTAACCGCCTGCGCTCGCTTTACGCCCAATAAATCCGGATAACGCTTGCCACCTACGTATTACCGCGTCTGCTGTCTCTTC
+
CCCCE@FGGGGGGFGFGFFGGGGGF9E<FCFGGE>EGGFGFC<FFEGGEGGGGGGG@FGGGGGGGGGGGDDGCFGGFGGGGDDFGFGGGGGGGGC@FEGGGGGGGGGGGGGGGGG>FGGGGGFGGGEEFG,FEGGGEFGFFGFFGFGGGGGAFDGGFAD8D86@=CEGD>6=CFEEDGC6?FDFGGGFFCDDDC+?C+2=9FF>FFFFFFF>AA3>@=EF*=EF4;@FBF2@=(622(,:@3>@@B9D;8@E39C494(43<2((861:44?:?FFB(,63)491;941,2257.)).))#
@M05025:18:000000000-B3NL5:1:1101:12618:1978 2:N:0:CACTCA
GCCAATGGACTACTCGGGTTTCTAATCCTGTTCGCTACCCATGCTTTCGAGCCTCAGCGTCAGTTGCAGACCAGAGAGCCGCCTTCGCCACTGGTGTTCTTCCATATATCTACGCATTCCACCGCTACACATGGAGTTCCACTCTCCTCTTCTGCACTCAAGTTCAACAGCTTCTGATGCAATTCTCCGGTTGAGCCGAAGGCTTTCACATCAGACTTATTGAACCGCCTGCACTCGCTTTACGCCCAATAAATCCGGACAACGCTTGCCACCTACGTATTACCGCGGCTGCTGGCACGTC
+
CCCCGGGGGGGGGGGGGGGGGGGGGGGGGGGGGGGGGGGGGGGGGGGGGGGGGGGGGGGGGGGGGGGGGGGGGGGGGGGGGGGGGGGGGGGFFGGGGGGGGGGGGGGGGGGGGGGGGGGGGGGGGGGGGGGGGGGGGGGGGGGGGGGGGGGGGGGGGGGGGFFDGFGGG8DGGGGGCGGGFGGGGGFGGGGGGGGGGFGGGFGFFCFFFFFFFFFFFFFFFFEFEFFFFFFFFFFFF9@FFFE@FFFFFFFEFFFFFFFFBFFFF0:11:A?F?FF?:4):AFF60(-31((.,(41<2,#
@M05025:18:000000000-B3NL5:1:1101:20972:1978 2:N:0:CACTCA
GCCAATGGACTACTCGGGTTTCTAATCCTGTTTGCTCCCCACGCTTTCGCACCTGAGCGTCAGTCTTTGTCCAGGGGGCCGCCTTCGCCACCGGTATTCTTCCAGATCTCTACGCATTTCACCGCTACACCTGGAATTCTACCCCCCTCTACAAGACTCTAGCCTGCCAGTTTCGGATGCAGTTCCCAGGTTGAGCCCGGGGATTTCACATCCGACTTGACAGACCGCCTGCGTGCGCTTTACGCCCAGTAATTCCGATTAACGCTTGCACCCTCCTTATTAGCGCGGCTTCCTGCTAGGT
+
CCCCG-CFGGGGGGGGG@;F@FFGGGGFGGGGFEGGGDCFFGFEG@FGGGGGGGGGFGGGGCBFFFGGGFFDFDFFGGGGEGGGGGGGEGGG::F@F9FCGGCEFACFGGGFGGEGGGFGGFGEGGC>AFGGGGGG9DFGFGGCBCEGGGGGGFFCEEF9@7;DCDFGCFDGGGE5*C>FG7CFGGFD>FGF*;C;F?D44B):5AA7FA7FAAFF>1)=;63@2;9>><(40(((4>9?:A>?FF>,2:2))4:)5?:0,64291<:0)5:623(())))))(-44(46(,)).4()).#
@M05025:18:000000000-B3NL5:1:1101:8416:1979 2:N:0:CACTCA
GCCAATGGACTACCAGGGTTTCTAATCCTGTTTGCTCCCCACGCTTTCGTGCCTCAGTGTCAGTGTTGGTCCAGGTAGCTGCCTTCGCCATGGATGTTCCTCCTGACCTCTACGCATTTCACTGCTACACCAGGAATTCCGCTACCCTCTACCACACTCTAGTCGCCCAGTATCCACTGCAGTTCCCAGGTCGAGCCCAGGGCTTTCACAACGGACTTAAACGACGACCTACGCACGCTTTCCGCCCAGTAATTCCGAGTAACGCTTGCACCCTCCGAATTCGCGCGGCTGCTTGCCCGCA
+
CCCCFFGGGGGGGGGFGGGGGGGGFGEGCGGGGFGFGGGGGEGGDGGDEGGGGGGGGGFFCFGGCGFFGGGAFGGGGDGGDFGFGGGGG@@F@FEGFGA?EFGGGGCGGGFFFGGDGGGGDGGGGGGGGGGGGGGGGFFGGG6CGGGEGDFFGGGGDDEFFC@FGGGGG?FEDFC8D98D8D=@FGGD?FD+=CDDGF?DFAC5AAC>EFAEE9=-/6AB892))(0>=2==>>D6,:6(()/,(3>0(.)/<6?4:413:AA00183(3<(8:(--(((-)(--41(4(,3)).(.),(#
@M05025:18:000000000-B3NL5:1:1101:20923:1988 2:N:0:CACTCA
GCCAATGGACTACTAGGGTTTCTAATCCTGTTTGCTACCCACGCTTTCGAACCTCAGCGTCAGTTACAGACCAGAGAGCCGCTTTCGCCACTGGTGTTCTTCCATATATCTACGCATTTCACCGCTACACATGGAGTTCCACTCTCCTCTTCTGCACTCAAGTCCCCCAGTTTCCAATGCACTACTCCGGTTAAGCCGAAGGCTTCCACATCAGACTTAAAAGACCGCCTGCGTTCCCTTTACGCCCAATAAATCCGGATAACGTTTGCCACCTACGTATTACCGCTGCTGCTGGCAGCTG
+
CCCCGCFGGGGGGGGGGGFFECFGGGGGGGGGGFGGGGGGG@FEGGGGCGGFG@EGGGGGGGEFCFGGGGGGGGGGFDDGGGGGGGGGGGGGGFA=FGGGGGGGGGF,FGGAFGG>CEGFGGGEGGGE?:FCGG:FGFCFGFGFFFFDGGFGGGGGGAEFGCFGG8?EC=@FGGFG8FCCF8=DFGG?D+9C>F@FC>C7DFG6AF*=9A>>AA==F?6BFF=B=5@BB@@BF@@@FFFF@<3(6>0?883;6791(6<0<),3(,1(67<222,.(3467:A4(-(,2)4204(,.((.#
@M05025:18:000000000-B3NL5:1:1101:23916:2010 2:N:0:CACTCA
GCCAATGGACTACCGAGTATCTAATCCTGTTTGCTCCCCACGCTTTCGCACCTGAGCGTCAGTCTTTGTCCAGGGGGCCGCCTTCGCCACCGGTATTCCTCCAGATCTCTACGCATTTCACCGCTACACCTGGAATTCTACCCCCCTCTACAAGACTCTAGCCTGCCAGTTTCGGATGCAGTTCCCAGGTTGAGCCCGGGGATTTCACATCCGACTTGACAGACCGCCCGCTTGCGCTCTACGCCCAGTAATTCCGATTAACGCTTGCACCCTCCGTATTACCGCCGCTGCTGGCAGGGGG
+
CCCCGFGGGGGGGGG-CFGGGDGGGGFGGGGGGGGGGGGGDGGGGGFGGGGEGGGGGGFEGC@@CEGGG<F9FGGDCGGGGGGGGGGGGGGCDGBFFFEFGGGGGGCEFGGGFEGE@FEGFCFGGEGGGFFGFGCGGGGGGGGGEGDEGCDFFEGGFGGGCFFGFGGG?ECGGEG5*/*2++==?F8<>79CFG4CCD5CGD*8FFFA6FF55592B7AFA61==(34((4((,-17(-3:AF>>>6<2)6)6<BF6(38A223(418227?:?B1?F:?9)-(-((416>>:((((-((#
@M05025:18:000000000-B3NL5:1:1101:8748:2017 2:N:0:CACTCA
GCCAATGGACTACCAGGGTTTCTAATCCTGTTCGCTACCCATGCTTTCGAGCCTCAGCGTCAGTTGCAGACCAGACAGCCGCCTTCGCCACTGGTGTTCTTCCATATATCTACGCATTCCACCGCTACACATGGAGTTCCACTGTCCTCTTCTGCACTCAAGTCGCCCGGTTTCCGATGCACTTCTTCGGTTAAGCCGAAGGCTTTCACATCAGACCTAAGCAACCGCCTGCGCTCGCTTTACGCCCAATAAATCCGGATAACGCTTGCCACCTCCGTATTACCGCGGCTGCTGGCACGGG
+
CCCCGFGGGGGGGGGGGGGGGGGGGGGGGGGGGGGGGGGGFFGGGGGFGGGGGGGGGGGGGGGGGGGGGGGGGGGGGGGGGGGGGGGGGGGGGGGGFGGGGGGGGGGGGGGGGGGGGGFFGGGGGEGGGGGGGGGGGGGGFGGGGGGGGGGGGGGGGGGGGGGGGGGDEGEGEGGGGGGCFGGFGCDGGGGGD>;>FDDGGB>AFFFFF>@A>A:EFFE6?FB2B-8>>0=@6@B;6612=<<??FFFF?B2<<A?9(((-6380<38?2)).8((-36<:4921920,-3()).((.0(#
@M05025:18:000000000-B3NL5:1:1101:13274:2097 2:N:0:CACTCA
GCCAATGGACTACTAGGGTTTCTAATCCTGTTTGCTCCCCATGCTCTCATGCCTCAGCGTCAGTTACAGTCCAGTAAGTCGCCTTCGCCACTGGTGTTCTTCATAATCTCTACGCATTTCACCGCTACACTAGGAATTCCACTTACCTCTCCTGCACTCTAGTTAAACAGTTTTATATGCTTTCTACAGGTTAAGCCTATATATTTAACATATAACTTGTTTAACCGCCTACGCATCCTTTACGCCCAGTTATTCCGAACAACGCCTGCCACCCACGTATTACCGCGGCTGCTGGCACGGA
+
CCCCGGGGGGGGGGGGGGGGGGGGGGGGGGGGGGGGGGGGGGGGGGGGGGGGGGGGGGGGGGGGGGGGGGGGGGGGGGGGGGGGGGGGGGGGGGGGGGGGGGGGGGGGGGGGFGGGGGGGGGGGGGGGGGGFGGGGGGGGGGGGGGGGGGGGGGGGGGGGGGGGGGGGGGGGGGGGGGGGGGGGGGGGDFGF8DFGGFGGGFGFFFFFFFFFFFEFFEFFFFFFF5>A9>A@FFFFACFFFEEADB>DFFFEEFF?E@FF=DD(6@@17@;E@(2314;>;96>DB>(4911),4:1<4(#
@M05025:18:000000000-B3NL5:1:1101:12250:2135 2:N:0:CACTCA
GCCAATGGACTACTGGGGTATCTAATCCTGTTCGCTACCCATGCTTTCGAGCCTCAGCGTCAGTTGCAGACCAGAGAGCCGCCTTCGCCACTGGTGTTCTTCCATATATCTACGCATTCCACCGCTACACATGGAGTTCCACTCTCCTCTTCTGCACTCAAGTTCAACAGTTTCTGATGCAATTCTCCGGTTGAGCCGCAGGCTTTCACATCAGACTTATTGAACCGCCTGCACTCGCTTTACGCCCAATAAATCCGGACAACGCTTGCCACCTACGTATTACCGCGGCTGCCGGCCCGCG
+
CCCCGGGGGGGGGGGGGGGGGGGGGGGGGGGGGGGGGGGGGGGGGGGGGGGGGGGGGGGGGDGGGFGGGGGGGGGGGGGGGGGGGGGGGGGGGGGGGGGGGFFGGGGGGGGGGGGGGGGGGGGGGGGGGGGGGGGFGGGGGBBFGGFGGGGGGGGGGGGFGGGGGGGGFFFGGGGGGGGGGGGFGGFFGDGGDF67FE*<CEGFFFFFFF@*AA3@FEFFF6E4>2>B2(((-74(596366617>F?(/;@C?<800(41,33>:?:2:>?63280.))4<A2(,(4(,4(((-((-7(#
@M05025:18:000000000-B3NL5:1:1101:20996:2143 2:N:0:CACTCA
GCCAATGGACTACAGGGGTATCTAATCCTGTTTGCTCCCCATGCTCTCATGCCTCAGCGTCAGTTACAGTCCAGTAAGTCGCCTTCGCCACTGGTGTTCTTCCTAATCTCTACGCATTTCACCGCTACACTAGGAATTCCACTTACCTCTCCTGCACTCTAGTTAAACAGTTTTATATGCTTTCTACAGGTTAAGCCTATATATTTAACATATAACTTGTTTAACCGCCTACTCATCCTTTACTCCCAGTTATTCCGAACAACTCTTGCAACTTACGTATTACCGCGGCTGCTGCCACGTG
+
CCCCGGGGFGGGFGFGGDBBFGFFFGGGGFFFGGGFGGGGCGFFGGGGGGGGGFGDFFECFEEGGGGGGG9CFAFGFFGGGEGGGGGGDEGGEGFGGDFGGGGGGEFGGGGGGCGE?FFEGFEGGCFGGGGGGFFFFF>=EFFFGGGGFGGF,,4D==EEGAG;DDGGGF4EFFFFFGGCFDDFGFDC=6DGG+B+=;FFFFGFFFFFFFFFFF7=7;*+<AC7*9)=)855*17EEAEF@CE*82)00:6ACAE649>@==2)8C?@@*16(0);2/7>.5?)(((.43(,4:)(,4(,#
@M05025:18:000000000-B3NL5:1:1101:13756:2161 2:N:0:CACTCA
GCCAATGGACTACTGGGGTTTCTAATCCTGTTCGCTACCCATGCTTTCGAGCCTCAGCGTCAGTTGCAGACCAGAGAGCCGCCTTCGCCACTGGTGTTCTTCCATATATCTACGCATTCCACCGCTACACATGGAGTTCCACTCTCCTCTTCTGCACTCAAGTTCAACAGTTTCTGATGCAATTCTCCGGTTGAGCCGAAGGCTTTCACATCAGACTTATTGAACCGCCTGCACTCGCTTTACGCCCAATAAATCCGGACAACGCTTCCCACCTACGTATTACTGCGGCTGCTGCCCCGTT
+
CCCCGGGGGGGGGGGGGGGGGGGGGGGGGGGGGGGGGGGGGGGGGGGGGGGGGGGGGGGGGGGGGGGGGGGGGGGGGGGGGGGGGGGGGGGGGGGGGGGGGGGGGGGGGGGGGGGGGGGGGGGGGGGGGGGGGGGGGGGGGGEGFGGGGGGGGGCGGGGGGGGCGGGFGFGGGGGGGGGGGGF89=FGGGGG6?F?FFGDGFGA59FF+BAFFA=FFFFFFFEA5=9BFFFDFE4>@@?D0)91<;BDF;EE;6?6247;BBFB(40(422<::8B?1)64).))),((43?FF71(,(-#
@M05025:18:000000000-B3NL5:1:1101:18616:2172 2:N:0:CACTCA
GCCAATGGACTACCAGGGTATCTAATCCTGTTCGCTACCCATGCTTTCGAGCCTCAGCGTCAGTTACAGACCAGAGAGCCGCCTTCGCCACTGGTGTTCTTCCATATATCTACGCATTCCACCGCTACACATGGAGTTCCACTCTCCTCTTCTGCACTCAAGAAACACAGTTTCCGATGCAATTCCTCGGTTAAGCCGGGGGCTTTCACATCAGACTTATCTTTCCGCCTGCTCCCGCTTTACGCCCAATAAATCCGGACAACGCTTGCCACCTACCTATTACCGCGGCTGCTGGCCCGTT
+
CCCCGDGGFGFGGGGGGGGGGGGFEFGGGGGGGGGEEGGGGGGGGGGAFGGGGFGGGGGGGGGGGGGGGGGGGGFEGGGGGGFCCGGGGGGGGGDFDCGGGGGGGGGGGGGGGGGGGGGGGGGDGGGG@FEDFFFCFGGGGGGF@>E9>FGGGCFGGAFFGGDF?FDFGEFF8FGGDGGGGDD=B?<FGGGGGFFFGEGGDFG4A;FBFA@8FFE=FEFFCFFCCF?DDD60(7)/7;B;@<E??BB6?:B2<94>>(896,((-4?6:22402(8())4)69A0((2690:B4,2((,(#
@M05025:18:000000000-B3NL5:1:1101:19289:2181 2:N:0:CACTCA
GCCAATGGACTACTCGGGTTTCTAATCCTGTTCGCTACCCATGCTTTCGAGCCTCAGCGTCAGTTACAGACCAGAGAGCCGCCTTCGCCACTGGTGTTCTTCCATATATCTACGCATTCCACCGCTACACATGGAGTTCCACTCTCCTCTTCTGCACTCAAGAAACACAGTTCCCGATGCAATTCCTCGGTTAAGCCGGGGGCTTTCACATCAGACTTATCTTTCCGCCTGCGCTCGCTTTACGCCCAATAAATCCGGACAACGCTTGCCACCTCCGTTATACCTCGGCTTCTGGCCCGCG
+
CCCCGGGGGGGGGGGGGGGGGGGGGGGGGGGGGGGGGGGGGGGGGGGGGGGGGGGGGGGGGGGGGGGGGGGGGGGFGGGGGGGGGGGGGGGGGGGGGGGGGGGGGGGGGGGGGGGDFGGGGGGGGGGGGGGGGGGGGGGGGGDGGGGGGGGGGGGFGGGGGGCEFGGGGEFFFGGGGGGDCDFGGFDGCGGGGGFGGEG>DAGFFFB+BFFF46<=6?9FFFFEFF(42;DFBF9;9B??F9)(-4-(4?72<AD?9;B908B>98?(((.8:((,(()(.))6))((,((,))-),(((#
@M05025:18:000000000-B3NL5:1:1101:21199:2206 2:N:0:CACTCA
GCCAATGGACTACTCGGGTATCTAATCCTGTTCGCTACCCATGCTTTCGAGCCTCAGCGTCAGTTGCAGACCAGAGAGCCGCCTTCGCCACTGGTGTTCTTCCATATATCTACGCATTCCACCGCTACACATGGAGTTCCACTCTCCTCTTCTGCACTCAAGTTCAACAGTTTCTGATGCAATTCTCCGGTTGAGCCGAAGGCTTTCACATCAGACTTATTGAACCGCCTGCACTCGCTTTACGCCCAATAAATCCGGACAACGCTTGCCACCTACGTATTACCGAGGCTGCTGGCACGTA
+
CCCCGGGGGGGGGGGGGGGGGGGGGGGGGGGGGGGGGGGGGGGGGGGGGGGGGGGGGGGGGGGGGGGGGGGGGGGGGGGGGGGGGGGGGGGGFGFGGGGGGGGGGGGGGGGGGGGGGGGGGGGGGGGGGGGGCGFFEFGGFGFFGGGGGGGGGGGGGCCEGFFGGGGGGGGGGGGGGGGGGGGFFGGGGDGD6CFGGFGCCDGFC6FFFFFFFFEFAEEFFCF;B9A=@>=>:BFFD=??DEEF<@FD@DEF3EE1:0;9>BF(316??36<21:?1:?A?AD9?((-0(46::7(()4(#
@M05025:18:000000000-B3NL5:1:1101:23989:2214 2:N:0:CACTCA
GCCAATGGACTACTAGGGTTTCTAATCCTGTTTGCTCCCCACGCTTTCGTGCCTCAGTGTCAGTGTTGGTCCAGGTAGCTGCCTTCGCCATGGATGTTCCTCCTGATCTCTACGCATTTCACTGCTACACCAGGAATTCCGCTACCCTCTACCCCACTCTAGTCATCCAGTATCCACTGCAGTTCCCAGGTTGAGCCCAGGGCTTTCACAACGGACTTAAATAACCACCTCCGCACGCTTTACGCCCAGTAATTCCGCTTAACCCTTGCACCCTACGTATTACCGCGGCTGCTGGCACGAT
+
CCCCCDE@CFGGGGGA<FEFFGFFFGFGGGGGECGCCFGCGCCFEFGGDEFEGGD@FFAEEFFFFGACA8FCGGGGC@FGFGGGGG?EGCE<E<EFGDCACFDF8?FGGGGFFDGGGG<EBE?FGG9EFE@<:F+=8EGFFGGECEFGGDAG,,4AEGF,>,4E@EFG?GGGGGGFDFDD??FCAF==+=F6DDFGG*DD?5CFFFFFFFA?**:>A586++38C@@=>B)5:@=A@99=>4/6@>9;;;95?<<?@(,(6)/)/,/3;=33(6(604)625)60669>>01),5::7?(#
@M05025:18:000000000-B3NL5:1:1101:16523:2229 2:N:0:CACTCA
GCCAATGGACTACCGGGGTTTCTAATCCTGTTCGCTACCCATGCTTTCGAGCCTCAGCGTCAGTTGCAGACCAGAGAGCCGCCTTCGCCACTGGTGTTCTTCCATATATCTACGCATTCCACCGCTACACATGGAGTTCCACTCTCCTCTTCTGCACTCAAGTTCAACAGTTTCTGATGCAATTCTCCGGTTGAGCCGAAGGCTTTCACATCAGACTTATTGAACCGCATGCACTCGCTTTACGCCCAATAAATCCGGACAACGCTTGCCACCTACGTATTACCGCGGCTGCTGGCCCGCT
+
CCCCGGGGGGGGFGGGGGGGGGGGGGGGGGGGGGGGGGGGGGGGGGGGGGGGGGGGGGGGGGGGGGGGGGGGGGGGGGGGGGGGGGFGGGGGFGEGGGGGGGGGGGGGGGGGGGGGGGGGGGGGGGGGGGGGGGGF,@DGGGFFDEGCGGGGGGGGGGG8>ADFGFCFGFGF=FGGGGGFFGGGGFFFGDGGG*?FGFCDD>>AFAFFFFFF497>AEFAFFCCE92>(6@;<EFF;BFFF)>??66;@@@A)7CE>;?>><:9B<::FB9??<2::1492>2<8;36(((,523:(-((#
@M05025:18:000000000-B3NL5:1:1101:15463:2231 2:N:0:CACTCA
GCCAATGGACTACTGGGGTATCTAATCCTGTTCGCTACCCATGCTTTCGAGCCTCAGCGTCAGTTGCAGACCAGACAGCCGCCTTCGCCACTGGTGTTCTTCCATATATCTACACATTCCACCGCTACACATGGAGTTCCGCTGTCCTCTTCTGCACTCAAGTCGCCCGGTTTCCGATGCACTTCTTCGGTTAAGCCGAAGGCTTTCACATCAGACCTAAGCAACCGCCTGCGCTCGCTTTACGCCCAATAAATCCGGATAACGCTTGCCACCTACGTATTACCGCCGCTGCTGGCCCGCA
+
CCCCGGGGGGGGGGGGGGGGGGGGGGGGGGGGGGGGGGGGGGGGGGGGEGFGGGGGGCGGGGGGGGGGGGGGGGGGGGGGGGGGGGFGGGGGGGGGFFGGGGGGGGGGFGGGGGGGGGGGCGGGGGGGGGGGGGGGGGGGGGGGGGGGGGGGGGGFFCFFGFEFGGGGG>EGGGGGDGGGGGGGGGGGGDCGGF>FGDG4?BDAFFFFFFAA?43>5>@AFFF9>DBFFFFF6@@DFFDFFCE?F69?BF724248916?FFFFFFFFFB2<::?B044)4<AA(1(4,(37:?(1(,4(#
@M05025:18:000000000-B3NL5:1:1101:14962:2249 2:N:0:CACTCA
GCCAATGGACTACAAGGGTATCTAATCCTGTTCGCTACCCATGCTTTCGAGCCTCAGCGTCAGTTACAGACCAGAGAGCCGCCTTCGCCACTGGTGTTCCTCCATATATCTACGCATTTCACCGCTACACATGGAATTCCACTCTCCTCTTCTGCACTCAAGTTTCCCAGTTTCCAATGACCCTCCCCGGTTGAGCCGGGGGCTTTCACATCAGACTTAAGAAACCGCCTGCGCCCGCTTTACGCCCAATAAATCCGGACAACGCTTTCCACCTACGTATTACCGCGGCTGCTGGCACGGG
+
CC@CFFGGGGGGGFGGGGFFGGGFGGGGGGGGGGGGGGGGGGGGGGGGGGGGGGGGGGGGGGGGGEGGGGGGGGFDGGGGGGG@FGGGGGGGGGDGGGFGGGGGGGGGGGGGGGGGGGGGGGGGGGGGGGGGGFGGGGGGGFGGGGGGGGGGGGGGGGGGGGFGGGGGGG=9FGGFDGGG8FGCGGCG=CCGG?CF6BGD5AG?AAFFFFFF+**8A54:@6.:36:>B@;;0>(23>0<B).2:0911:?<A))43011714(411(-)6687(4((,.4<AABF921-(0))(-4<--#
@M05025:18:000000000-B3NL5:1:1101:20156:2276 2:N:0:CACTCA
GCCAATGGACTACACGGGTTTCTAATCCTGTTTGCTCCCCATGCTTTCGTACCTCAGCGTCAGTATTAGGCCAGATGGCTGCCTTCGCCATCGGTATTCCTCCAGATCTCTACGCATTTCACCGCTACACCTGGAATTCTACCATCCTCTCCCATACTCTAGCTTCCCAGTATCGAATGCAATTCCCAAGTTAAGCTCGGGGATTTCACATCCGACTTAAAAAGCCGCCTACGCACGCTTTACGCTCAGTAAATCCGATTAACGATCGCACCCTCTGTATTACCGCGGCTGCTGGCACAGA
+
CCCCFFGGGGGEGGGGG@@CEEF@ECE,CCEEGGGGDG8BFEGGGGCCEGFGGCGGEACBFFFGGGGGFGGFEGDFFEC@FEDAAEGDGGGGGGGDGGGF9AF<<F@=BFGGGD@FFEGGGGFEGDEGGGG<F8=EEGGGAFGFGGGGGGC8EGGGGFGDE8ECEFGGGGFDGGGCDDFFF?F89DFFFCD@D+6A7DCC??D0AA@BFFF*AB5=>>8:8@:9BFF@FD>=@(5(,2,,6<<13279(7<7))6(((/,646((,(-(,7>0(,()..6A))9-((-,((2,40<(42(#
@M05025:18:000000000-B3NL5:1:1101:14992:2342 2:N:0:CACTCA
GCCAATGGACTACCCGGGTTTCTAATCCTGTTCTCTACCCATGCTTTCGAGCCTCAGCGTCAGTTGCAGACCAGACAGCCGCCTTCGCCACTGGTGTTCTTCCATATATCTACGCATTCCGCCGCTACACATGGAGTTCCACTGTCCTCTTCTGCACTCAAGTCGCCCGGTTTCCGATGCACTTCTTCGGTTAAGCCGAAGGCTTTCACATCAGACCTAAGCAACCGCCTGCGCTCGCTTTACGCCCAATAAATCCGGATAACGCTTGCCACCTACGTATTACCGCGGCTGCTTGCACGTG
+
CCCCGGGGGGGGGGGGGGGGDGGFGGGGFFFGG,FGGGGGGGGGGGGGGGGGGGGGGGGGGGGGGGGGGGGGGGGGGGGGGGGEFGGGGGGGGGGGGGGGGGGGGGGGGGGGGGGGGGFFGGGGGGGGGGCFFGGGGGGGGGGGGGGGGGGGGGGAFGGFCFGGGG6EEECEGGGGDGGGGGGGGGCGG5@DGCCGGFDDGFGFA688BFFAAF3@FFF)6AE9B3>B@@F<>@9?9@@1?<BBBBFF<BBAAFFF6>?(8)2896:0129,4<((,42<?)6A?;((-((,)))(..4(#
@M05025:18:000000000-B3NL5:1:1101:21696:2357 2:N:0:CACTCA
GCCAATGGACTACTGGGTTATCTAATCCTGTTTGCTCCCCATGCTCTCATGCCTCAGCGTCAGTTACAGTCCAGTAAGTCGCCTTCGCCACTGGTGTTCTTCCTAATCTCTACGCATTTCACCGCTACACTAGGAATTCCACTTACCTCTCCTGCACTCTAGTTAAACAGTTTTATATGCTTTCTACAGGTTAAGCCTATATATTTAACATATAACTTGTTTAACCGCCTACGCATCCTTTACGCCCAGTTATTCCGAACAACGCTTACCACCTACGTATTACCGCGTCTGCTGGCACGTA
+
CCCCFFGGGGGCGGGGGC@DFGGFFGGGGGGGGGGDFFFGGGGGGGGGGGGFGGGGFGGGGEGGGGGGGGGFFFGGGGGCFEEGGFGGCGEDGFEFGGFGGGGGGFGGGGGGFGGFGDFGCFGG7C@EFCG8FGAFGGGFFGGGGGFGFGGGGFGGGGGGGGGCA=;EFGGGGGGGGGFGG8F8DDDCC+=DDADD+*+AFFCE+?FFF9DDD9EDFECFFFEF785518A5>A58=EFFE48))/:4)7:@EEF*6(0-8=/2014(4=E;;35@6/)1())/(63,(46)-)((()(.#
@M05025:18:000000000-B3NL5:1:1101:7097:2369 2:N:0:CACTCA
GCCAATGGACTACTCGGGTTTCTAATCCTGTTTGCTACCCACGCTTTCGAACCTCAGCGTCAGTTACAGACCAGAGAGCCGCTTTCGCCACTGGTGTTCTTCCATATATCTACGCATTTCACTGCTACACATGGAGTTCCACTCTCCTCTTCTGTACTCAAGTCTCCCAGTTTCCAATGCACTACTCCGGTTAAGCCGAAGGCTTTCACATCAGACTTAAAAGACCGCCTCCGTTCCCTTTACGCCCAATAAACCCGGATAACCTTTGCCCCCTACGTATTACCGCGGCTTCTGGCACGGG
+
CCCCGCGGGGGGGFGGGGFGGGGGGGGGGGGGGFGGGGGGGGGGGGGGGGGGGFGGGGGGGGFGGGGGGGGGGFFGFEGGGGGGGGGGGEGGFGGGGGGGGGGGGCGGFGGGGGGDEGGGGGGFGFGGFGGGFGGGGGGGADDGGGF@=FFFCFD8DDFA?,7@;EFFGFGFFGGGGGCFCGGGE=FD++=?CC7D6*9933@A9@AFFF??>9*);*:969145B)5:6(0(-0>BBEEB*9>@;9?0(.=).(,,.66;AE()./)42)(44(4:(4-.)6441612(-.46)417((#
@M05025:18:000000000-B3NL5:1:1101:9163:2383 2:N:0:CACTCA
GCCAATGGACTACACGGGTATCTAATCCTGTTTGCTCCCCACGCTTTCGCACCTGAGCGTCAGTCTTTGTCCAGGGGGCCGCCTTCGCCACCGGTATTCCTCCAGATCTCTACGCATTTCACCGCTACACCTGGAATTCTACCCCCCTCTACAAGACTCTAGCCTGCCAGTTTCGGATGCAGTTCCCAGGTTGAGCCTGGGGATTTCACATCCGACTTGACAGACCGCCTGCGTGCGCTTTACGCCCAGTAATTCCGATTAACGCTTGCACCCTCCGTATTACCGCGGCTGCTTGCCCGGG
+
CCCCGGGGGGGGGGGGGGGGGGGGGGGGGGGGGGGGGGGGGGGGGGGGGGGGGGGGGGGGGGGGGGGGGGGGGGGGGGGGGGGGGGGGGGGGGGGGGGGGGGGGGGGGGGGGGGGGGGGGGGGGGGGGGGGGGGGGGGGGGGGGGGGCGGGGGGGGGGGGGEGGGBFGGFFFGFGGCDDGGGGGGGGGGCCFFGGGGFGGFFGEFFFFFACFFFFFFDEFFFF@@D9@08?FBF??>FFFFAFFBF64?B2A<DFFFB(4:AA8>?:02<?BBB??;61749>4(4(4199:74.(.83(#
@M05025:18:000000000-B3NL5:1:1101:18059:2457 2:N:0:CACTCA
GCCAATGGACTACCCGGGTAGCTAATCCTGTTCGCTACCCATGCTTTCGAGCCCCAGCGTCAGTTGCAGACCAGACAGCCGCCTTCGCCACTGGTGTTCTTCCATATATCTACGCATTCCACCGCTACACATGGAGTTCCACTGTCCTCTTCTGCACTCAAGTCGCCCGGTTTCCGCTGCACTTCTTCGCTTATGCCGAAGGCTTTCACATCAGACCTCACCAACCCCCTGCTCTCGCGTTACTCCCAATACATCCGGATAACGCTTGCCATCTACGTCATACCGCGCTTCGTGCGCGTTA
+
6ACC9-<@-FFD@F8++68@,CF@C,;66E<9FCDF,@,ECE,,,,C<78C,+,,BB<FG7C7ED@DD6,:C,CEED8E@:F:7CFDC=FCFFG9EF,5,<C5EFG9F,?F?D+:+@F<@<,A:+@FE,A===AF8,8@E;>=@CD=EDGFGGAE8,,@==8EFGEEEG8:C62EE+:C6;C79@95@@*0;>+5889DG7?C6AFFCAC@F8*7=A9)))0)/6((/3.(((/)3(4(6,-()-.12(.3))))421(,-421,4-((.)).:4)(..(.)).(3(-(43(4(((((-(#
@M05025:18:000000000-B3NL5:1:1101:8645:2478 2:N:0:CACTCA
GCCAATGGACTACTCGGGTATCTAATCCTGTTTGCTCCCCATGCTCTCATGCCTCAGCGTCAGTTACAGTCCAGTAAGTCGCCTTCGCCACTGGTGTTCTTCCTAATCTCTACGCATTTCACCGCTACACTAGGAATTCCACTTACCTCTCCTGCACTATAGTTAAACAGTTTTATATGCTTTCTACAGGTTAAGCCTATATATTTAACATATAACTTGTTTAACCGCCTACGCATCCTTTACGCCCAGTTATTCCGACCAACGCTTGCCACCTACGTATTACCGCGCCTGCGGCCACTTT
+
CCCCFGGGGGGGGGGGGGFEGGGGGGGGGGGGGGGGGGGGGGGGGGGGGGGGGGGGGGGGGGGGGGGGGGGGGGGGGGGGGGGGGGGEGGGGGGGGGGGGGGGGGGGGGGGGGGGDFGGGGGGGGGGGGGGGGGGGGGGGGGGGGGGGGGGFGGGGGGGGG8EFGFDGCGFGGGGGFGCGGGGGGGGGGGGGGGCGCFCGFDGFFFFDBFFFFFEFF@AFAAEEC>@B5>AFA500=EBEE=;>A2=2>=?<?CEFE?(/(77((6;(1343=@14(()15?E3112(-((,((-((((.#
@M05025:18:000000000-B3NL5:1:1101:7199:2502 2:N:0:CACTCA
GCCAATGGACTACTCGGGTTTCTAATCCTGTTTGCTCCCCATGCTCTCATGCCTCAGCGTCAGTTACAGTCCAGTAAGTCGCCTTCGCCACTGGTGTTCTTCCTAATCTCTACGCATTTCACCGCTACACTAGGAATTCCACTTACCTCTCCTGCACTCTAGTTAAACAGTTTTATGTGCTTTCTACAGGTTAAGCCTATATATTTAACATATAACTTGTTTAACCGCATACGCATCCTTTACGCCCAGTTATTCCGACCAACGCTTGCCACCTACTTATTACCGCTCCTCATGGCCCGTG
+
CCCCGCGFGDGG8AFGGEFGG<CF9FAEEGGFF?FGGGFGGGGGGGGGGGGGGFFFFGGGGGDGGGGGGGGG9FGGGAFFCECFGGGG>FGGDGGGFFFCA<?F,,C<EFG9AF:FGDGGE9FFGGEG?FDFFFGFGGGAFFGGGGGGGGGFFGGGGCEFADGDFCFFGGEGDADA8CFCFGFCD@9=+=F2=?@FGB+=DDFFFFBFFFFFF7;7+;7BAFC7E*18)088)11:88>EFCE2949=>4;CCCFC=@(-((-(.(/6?14E63;@)65<?3?<(.((.(()).),4(4,#
@M05025:18:000000000-B3NL5:1:1101:13303:2558 2:N:0:CACTCA
GCCAATGGACTACCGGGTTTTCTAATCCTGTCTGCTCCCCACGCTTTCGAGCCTCAGCGTCAGTTACAGACCAGAGAGCCGCCTTCGCCACTGGTGTTCCTCCATATAACTACGCATTTCACCGCTACACATGGAATTCCACTCTCCTCTTCTGCACTCAAGTTTCCCAGTTTCCAATGACCCTCCCCGGTTGAGCCGGGGGCTTTCACATCAGACTTAAGAAACCGCCTGCGCTCGCTTTCCGCCCAATAAATCCGGACAACGCTTGCCACCTACGCATTCCCGCGTCTGCTGGCACGCA
+
CCCCGGGGGGGGGGGGGCFEFFFGCEGGGGGGGGGGGGGGGGGGGGGGGGGGGGGGGGGGGGCFEFGFFGGGGFFEDGGGGGGGGGGGEGGGGGGGGGGGGFGGGGGGGGGGGGGGGGFGGGGGC7FEGFDGFFG9EGGGGGGGG?FGGFGFGGD8DFGGGGCCEEEFFF6@=CGGGFD?F=FCEDGGGCDD>5CGDEGG4?CD/;AFFFFFFF33)73:@1>@DD10;;?D>;><>>??B94:<BF<0:?)-44?9(:;B0?6><?:0?DF::?F((,,().5(43-44(6<0(11<6(#
@M05025:18:000000000-B3NL5:1:1101:18232:2700 2:N:0:CACTCA
GCCAATGGACTACCAGGGTTTCTAATCCTGTTTGCTCCCCACGCTTTCGTGCCTCAGTGTCAGTGTTGGTCCAGGTAGCTGCCTTCGCCATGGATGTTCCTCCTGATCTCTACGCATTTCACTGCTACACCAGGAATTCCGCTACCCTCTACCACACTCTAGTCCCCCAGTATCCACTGCAGTTCCCAGGTTGAGCCCAGGGCTTTCACAACGGACTTAAACGACCACCTACTCACGCTTTACGCCCAGTAATTCCGAGTAACGCTTGCACCCTTCGTCTTACCGCGGCTGCTGGCCCGCG
+
CCCCGFGGGGGGGGFGGGGGGGGGGGGGGGGGGGGGGGGGGGGGGGGGGGGDGFGGGGGGGGGGGGGFGGGGGGGGGGGGGGGGGGGGGGGGG8DFGGFGGGGGGGGGFFGGFGGDFFGGGGGGGGFGGGGGGGFCBEGCEGCEEGGCFEAFGGG8C8FFC,>>,,=EEGC,6=ED@FGF+=D9E?DF6D?DGG=DGF+;6:9*;:C+C9?BEE5856A+=58)-5>2@BFF*7*72((/84:@D>>(3;.9C6)9=632(7C;1(63()/8<F0:<8((-64706(49>2:B20((((-#
@M05025:18:000000000-B3NL5:1:1101:7991:2707 2:N:0:CACTCA
GCCAATGGACTACAGGGGTTTCTAATCCTGTTCGCTACCCATGCTTTCGAGCCTCAGCGTCAGTTGCAGACCAGAGAGCCGCCTTCGCCACTGGTGTTCTTCCATATATCTACGCATTCCACCGCTACACATGGAGTTCCACTCTCCTCTTCTGCACTCAAGTTCAACATTTTCTGATGCAATTCTCCGGTTGAGCCGAAGGCTTTCACATCAGACTTATTGAACCGCCTGCACCCGCTTTACGCCCAATAAATCCGTACAACGCTTGCCACCAACGTATTACCGCGGCGCCTGGCACGGG
+
CCCCGGFGGFGGGGGGEG@FCE<FFGGGGFFGGCGGDGGFGGD8FFGG@FGGGFGFGGGGGGGGFGGGGGGGFGGGGGGGGGEC@FGCCCFGGGEFGGCAFCFGGGGGGGGGGCGGGGGEFGGGGGGGDEGGEFDEGCCFFDFGGGGGGGGGGGGGGGGGGF;DGG8DG8,DF8AF8CDFFDFDGDFDC7DD>FCCFECCG>*@F9CFFFFF4A*:FFFFFCFEEFFF2(-53((01170(.)/21(/,:;@<E36,((,1:2(((-,8?<),.((43().69<444((-((-,40()((#
@M05025:18:000000000-B3NL5:1:1101:7682:2717 2:N:0:CACTCA
GCCAATGGACTACTCGGGTATCTAATCCTGTTCGCTACCCATGCTTTCGAGCCTCAGCGTCAGTTGCAGACCAGAGAGCCGCCTTCGCCACTGGTGTTCTTCCATATATCTACGCATTCCACCGCTACACATGGAGTTCCACTCTCCTCTTCTGCACTCAAGTTCAACAGTTTCTGATGCAATTCTCCGGTTGAGCCGAAGGCTTTCACATCAGACTTATTGAACCGCCTGCACTCGCTTTACGCCCAATAAATCCGGACAACGCTTGCCACCTACGTATTACCGCGGCTGCTGGCCGGGG
+
CCCCGGGGGGGGGGGGGGGGGGGGGGGGGGGGGGGGGGGGGGGGGGGGGGGGGGGGGGGGGGGGGGGGGGGGGGGGGGGGGGGGGGGGGGGGGGGGGGGGGGGGGGGGGGGGGGGGGGGGGGFGGGGG?FFGGGGGGGGGGGGGGGGGGGGGGGGGGGGGGGGGGGGGG?DGGCEDAF7DDDGGGFGGGDGGDG6?CD5CGBGFFFFFFFFFFF=EFEEFF8E=@F==@DF>D=EFFF62;CE6;>>;(/47>EF;177;B??0-3:06(6???FFF?2AB>B<09,(40,428.2,-((#
@M05025:18:000000000-B3NL5:1:1101:18487:2740 2:N:0:CACTCA
GCCAATGGACTACACGGGTATCTAATCCTGTTCGCTACCCATGCTTTCGAGCCTCAGCGTCAGTTGCAGACCAGAGAGCCGCCTTCGCCACTGGTGTTCTTCCATATATCTACGCATTCCACCGCTACACATGGAGTCCCACTCTCCTCTTCTGCACTCAAGTTCAACAGTTTCTGATGCAATTCTCCGGTTGAGCCGAAGGCTTTCCCATCAGACTTATTGAACCGCCTGCACTCGCTTTACGCCCAATAAATCCGGACAACGCTTGCCACCTACGTATTACCGCGGCTGCTGGCCCGTT
+
CCCCGGGGGGGGGGGGGGGGGGGGGGGGGGGGGGGGGGGGFGGGGGGGGGGGGGGGGGGGGGGGGGGGGGGGGGGGGGGGGGGGGGGGGGGGGGGGGGGGGGGGGGGGGGGGGGGGGGGGGGGGGGGGGGGGGGGGGGGGGD?FGGGGFGGGGGGGGGGGGGFFGGGGGGGGG:FFGGGGFGGGGGFFD6=DDF667@7D7BGFFAF+9/BAFF6=FFFCFFFFEB2>9@FDFFEFD9;=FEF6@BBFD;373?<EBFF601<6;?:03048,,(5<(4459AF(224>F0447(:((((#
@M05025:18:000000000-B3NL5:1:1101:23138:2811 2:N:0:CACTCA
GCCAATGGACTACACGGGTATCTAATCCTGTTCGCTACCCATGCTTTCGAGCCTCAGCGTCAGTTGCAGACCAGAGAGCCGCCTTCGCCAGTGGTGTTCTTCCATATACCTACGCATTCCACCGCTACACATGGAGTTCGACTCTCCTCTTCTGCACTCAAGTGCAACAGTTTCTGATGCAATTCTCCGGTTGAGCCGAAGGGTATCACATCAGACTTATTGAACCGCCTGCACTCGTATTGACGCCAATCAACCCGGACAAGGTGTGCCAACAACGGTTTACGCCGGCTGCTTACACTGG
+
6--A6CE---,C8CFCG+6@FECFGA9ECF<@EGGGG7E<,CEF<9@,@F@@C,,,C,+@@C@6CFFE@C,,CF896C?6:@6C6,B,CF+:BFFG:=,E<FGG,A99:CABFGGE:4,,CCB>FF++,,5?CF=E@E,+,6=+@>D9>=9DFGDD,EEG,,7,33,,@=@3@AC,@9+++5?:,++23;C9>F*;090;9*****4@FF>4+?*5**/+++**.(62>@9(/()//,(/6)))(/((4(())(//(,,3(((4,(.4<)4:2(,,(((((.)((4-,(-((.))..)-,#
@M05025:18:000000000-B3NL5:1:1101:24076:2858 2:N:0:CACTCA
GCCAATGGACTACTAGGGTATCTAATCCTGTTCGCTACCCATGCTTTCGAGCCTCAGCGTCAGTTGCAGACCAGAGAGCCGCCTTCGCCACTGGTGTTCTTCCATATATCTACGCATTCCACCGCTACACATGGAGTTCCACTCTCCTCTTCTGCACTCAAGTTCAACAGTTTCTGATGCAATTCTCCGGTTGAGCCGAAGGCTTTCACATCAGACTTATTGAACCGCCTGCACTCGCTTTACGCCCAATAAATCCGGACAACGCTTGCCACCTACGTATTACCGCCGCTGCTGGCACGTC
+
CCCCGDFGFGGGGGGGDGGFGGGFFG<FEFFGGGGGGGGGDGFGGGGGGGGCEGGFGFGGCGCFGFGGGGFGGD@@FEGDCFBFCFGDGDEFCFEC<:ADGFFGGFGGGGGAF7@CFGGGGGGCGE7@=FEFFF:EGGCFGFG84@@>E;DFDCFFFFGGGGGDECFCFGGGGGG8:CFFF?@FFF?ACCDGCC6:C?+;CE>>6AFFFACF<**:AEFFFFCFEF=>B9=(7>E=(:@>F<>(1693(:@37?FF90?>9D?43,34??B?(.,523)-8>)62-((4(29)),83.(.#
@M05025:18:000000000-B3NL5:1:1101:8675:2863 2:N:0:CACTCA
GCCAATGGACTACCGGGGTTTCTAATCCTGTTCGCTACCCATGCTTTCGAGCCTCAGCGTCAGTTGCAGACCAGAGAGCCGCCTTCGCCACTGGTGTTCTTCCATATATCTACGCATTCCACCGCTACACATGGAGTTCCACTCTCCTCTTCTGCACTCAAGTTCAACAGTTTCTGATGCAATTCTCCGGTTGAGCCGAAGGCTTTCACATCAGACTTATTGAACCGCCTGCACTCGCTTTACGCCCAATAAATCCGGACAACGCTTGCCACCTACGTATTACCGCGGCTGCTGGCACGTT
+
CCCCGGGGGGGGGGGGGGFEGGGGGGGGGGGGGGGGGGGGGGGGGGGGGGGGGGGGGGGGGGGGGGGGGGGGGGGGGGGGGGGGGGGGGGGGGGGGGGGGGGGGGFGGGGGGGGGGGGGGGGGGGGGGGGGGGGFGGGGGGGGGGGGGGGGGGGGGGGGGGGFGGGGGGGGGGGGGGGGGGGGGGFGGGGGGGGGGGFGDGBGFFFFFFFFFFFFEFFEFFFEE=B=@>F@FDFEF;9,:@CFD<9>11@3@E<6;;(89;6660::B?222:::2<B?<726481439B9:>?BF?F<(#
@M05025:18:000000000-B3NL5:1:1101:23184:2871 2:N:0:CACTCA
GCCAATGGACTACAGGGGTATCTAATCCTGTTCGCTACCCATGCTTTCGAGCCTCAGCGTCAGTTGCAGACCAGAGAGCCGCCTTCGCCACTGGTGTTCTTCCATATATCTACGCATTCCACCGCTACACATGGAGTTCCACTCTCCTCTTCTGCACTCAAGTTCAACAGTTTCTGATGCAATTCTCCGGTTGAGCCGAAGGCTTTCACATCAGACTTATTGAACCGCCTGCACTCGCTTTACGCCCAATAAATCCGGACAACGCTTGCCACCTACGTATTACCGCCGCTTCTTGCACGCG
+
CCCCGFGGGGGGGGGGGGGGGGGGGGGGGGGGGGGGGGGGGGGGGGGGGGGGGGGGGGGGGGGGGGGGGGGGGGGGGGGGGGGGGGGGGGGGGGGGGGGGGGGFGGGGGGGGGGGGGGGGGGGGGGGGGGGFGGGGGGGGGGC?FFGGGGGGGGGGGGGGG9EGGFGGGGGGGGGGFGGFGCDGGFGGDCDDDGGGFFGGGDF6A*9EFFF*;FBEFFF9FA?C:BB=@DFBBE:6=@31?4CFF>@@FF;<;))6020((.(39:F28>>BF7,5(82<:<542((31(,32)4<,5(-#
@M05025:18:000000000-B3NL5:1:1101:12462:2894 2:N:0:CACTCA
GCCAATGGACTACTAGGGTATCTAATCCTGTTCGCTACCCATGCTTTCGAGCCTCAGCGTCAGTTGCAGACCAGAGAGCCGCCTTCGCCACTGGTGTTCTTCCATATATCTACGCATTCCACCGCTACACATGGAGTTCCACTCTCCTCTTCTGCACTCAAGTTCAACAGTTTCTGATGCAATTCTCCGGTTGAGCCGAAGGCTTTCACATCAGACTTATTGAACCGCCTGCACTCGCTTTACGCCCAATAAATCCGGACAACGCTTGCCACCTACGTATTACCGCGGCTGCCGGCACTCG
+
CCCCGGGGGGGGGGGGGGGGGGGGGGGGGGGGGGGGGGGGGGGGGGGGGGGGGGGGGGGGGGGGGGGGGGGGFGEGGGGGGGGGGGGGGGGGGGGGFFGFGGGGGGGGGGGGGGGGGGGGGGGGGGGGGGGGFFGGGGGGGGGGGGGGGGGGGGGGGGFFGF>FGGGG8DDGGGGGGCGGGCFGGGGGDGGGGGGGGFGGG?C6AFFFFFFFBF@EFF=EAFEF@BBFFFFFDFEB=@DFFFFD?@;;;;3<<?C@;9D;9DD0418:??27??0>??<>B)).(2-(413:((-4(((,#
@M05025:18:000000000-B3NL5:1:1101:8326:2911 2:N:0:CACTCA
GCCAATGGACTACTAGGGTTTCTAATCCTGTTTGCTCCCCACGCTTTCGTGCCTCAGTGTCAATGTTGGTCCAGGTAGCTGCCTTCGCCATGGATGTTCCTCCTGATCTCTACGCATTTCACTGCTACACCAGGCATTCCGCTACCCTCTACCACATTCTAGTCATCCAGTATCCACTGCAGTTCCCAGGTTGAGCCCAGGGCTTTCACAACGGACTTAAATAACCACCTACGCACGCTTTACGCCCAGTAATTCCGATTAACCCTTGCACCCTTCTTATTACCGCCGCTCCTGGGCCCCC
+
C@BCFFGGCCFCFFGGGGEEGGFGGGGGGGGGGDEFDGGGGGGGGGGGEGGGGAFDFFFGE,EFFGFFFCCGEGGGF9EECFGGGGGGG>FEFFCCFGFEGGGGGCFFEAD<E7CEGFFGGDEE9EFFGGGFGG+@EEEGGDEGGGGGGGGFCFF?EGC8D@FCFGFGEGGGGGD:=DGG7D=DEF6,=6AF8DF6?FGF?ADFFFFFA?6BB5=AEBF>CEA5*:*8=8))))07)7>(5*45>(:92087)1571/1(/;)4(5(((/73;;(=)))/6))/(((444(34)(((,((#
@M05025:18:000000000-B3NL5:1:1101:6146:2987 2:N:0:CACTCA
GCCAATGGACTACAAGGGTTTCTAATCCTGTTCGCTACCCATGCTTTCGAGCCTCAGCGTCAGTTGCAGACCAGAGAGCCGCCTTCGCCACTGGTGTTCTTCCATATACCTACGCATTCCACCGCTACACATGGAGTTCCACTCTCCTCTTCTGCACTCAAGTTCAACAGTTTCTGATGCAATTCTCCGGTTGAGCCGAAGGCTTTCACATCAGACTTATTGAACAGCCTGCACTCGCTTTACGCCCAATAAATCCGGACAACGCTTGCCACCTACGTATTACCGCGGCTCCTGGCACGCC
+
CCCCGGGFEGFFGGGGGGFGGGGGGGGGGGGGGGGGGGGGGGGGGGGGGGFEGFGGGGGGGGGGGGGGGGGGGGGGFGGGGGGGGGGGGGGGGGFGGGGGGGGGGGGGGGGGGGGGGGGGGGGGGGDGGGGGGGBEFFGGGFCCEFGCFGGGGC=E@DDDF9ECFGGGGGGFGGGGGGGGGGG?DCGG>7CCDGFGGFGDGF5@A59<;FFAFF3:@?EFFFFF=*042:>2:>B>BB5>6:=@(3:DDF@F36.=69;09;;BFFF??7<???7:??24:<A9:99>1((,.34:(8<(#
@M05025:18:000000000-B3NL5:1:1101:20770:2998 2:N:0:CACTCA
GCCAATGGACTACTCGGGTATCTAATCCTGTTTGCTCCCCATGCTCTCATGCCTCAGCGTCAGTTACAGTCCAGTAAGTCGCCTTCGCCACTGGTGTTCTTCCTAATCTCTACGCATTTCACCGCTACACTAGGAATTCCACTTACCTCTCCTGCACTCTAGTTAAACAGTTTTATATGCTTTCTACAGGTTAAGCCTATATATTTAACATATAACTTGTTTAACCGCCTACGCATCCTTTACGCCCAGTTATTCCGAACAACGCTTGCCACCTACGTATTACCGCGGCTGCTGGCACGTG
+
CCCCGDGGGGGGGGGGGGGGGGGGGGGGGGGGGGGGGGGGGGGGFGGGGGGFGGGGGGGGGGGGGGGGGGGGGGGGGGGGGGGGGGGGGGGGGGGGGGGGGGGGGGGGGGGGDGGEGGGGGGGGGGGGGGGGGGFGGGGGGGGGGGGGGGGGGGGGGGGGFAFGGFGFFGGFGGGGGGGGGGGFGGGGGGGFDGGG6DFGGFFFFFFFFFFFFFEFFFFFFFF<EFA5@FDF>=957=ECCFFAD9>ABECEC?C5>9@2@:=69@0:(;AF;31@03.).)97399>9(-8BB08<??4#
@M05025:18:000000000-B3NL5:1:1101:15825:3000 2:N:0:CACTCA
GCCAATGGACTACCGGGGTTTCTAATCCTGTTCGCTCCCCACGCTTTCGAGCCTCAGCGTCAGTTACAGACCAGAGAGCCGCTTTCGCCACCGGTGTTCCTCCATATATCTACGCATTTCACCGCTACACATGGAATTCCACTCTCCCCTTCTGCACTCAAGTTTGACAGTTTCCAAAGCGAACTATGGTTGAGCCACAGCCTTTAACTTCAGACTTATCAAACCGCCTGCGCTCGCTTTACGCCCAATAAATCCGGACAACCCTCGGGACCTACGTATTACCGCGGCTGCTGCCTCCCCC
+
CCCCGGGGGGGGGGGGGGGGGGGGGGGGGGGGGGGGGGGGGGGGGGGGGGGGGGGGGGGGGGGGGGGGGGGGGGGGGGGGGGGGGGGGGGGGGGGGGGGGGGGGGGGGGGGGGGGGGGGGGGGGGGGGGGGGGGGGGGGGGGGGGGGGGGGGGGGGGGGGGGGGGGGGGGGGGGGGGGGFGGGGGFGGGFGDGDGFFFGGGFGFFFFFFFFCFFEFFE?AFFEFFFF6;@F@F06312<<.716>>B?:?FFF923>0;>(,(,(411009032>?12<,2:)4994;;4:B)84).861#
@M05025:18:000000000-B3NL5:1:1101:24971:3017 2:N:0:CACTCA
GCCAATGGACTACTGGGGTTTCTAATCCTGTTCGCTACCCATGCTTTCGAGCCTCAGCGTCAGTTGCAGACCAGAGAGCCGCCTTCGTCACTGGTGTTCTTCCATATATCTACGCATTCCACCGCTACACATGGAGTTCCACTCTCCTCTTCTGCACTCAAGTTCAACAGTTTCTGATGCAATTCTCCGGTTGAGCCGAAGGCTTTCACGTCAGACTTATTGAACCGCCTGCACTCGCTTTACGCCCAATAAATCCGGACAACGTTTGCCACCTACGTATTACTGCGGCTTCTGGCACGTT
+
CCCCGGGGGGGGGGGGGGEEFGGGGGGGGGGGGGGGGGGGGGGGGGGGGGGGGGGFFGGGGGCFGGDGGGGG@FC@CGGGGGCGGGGGGGGGGGGGGGGGGFGEGGFGGGGGGFGGDEGGDFGGGEGGFFGGGGCFFGGGGGFDFGGGC=9FDGFFFFFGGGFDEGGGGGGFGGGGGGCFGG7?F7+@=CDDG6CGGFGGGFGFFFF>FFFFF/*>FA*=E=A4@B9@BF=@538259;2=<EDD@FF;1))96?@0,;@0??7(44162481(,,,3>A054)).,(---44).),.4.#
@M05025:18:000000000-B3NL5:1:1101:25413:3192 2:N:0:CACTCA
GCCAATGGACTACCGGGGTTTCTAATCCTGTTTGCTCCCCACGCTTTCGAGCCTCAGCGTCAGTTACAGACCAGAGAGCCGCCTTCGCCACTGGTGTTCCTCCATATATCTACGCATTTCACCGCTACACATGGAATTCCACTCTCCTCTTCTGCACTCAAGTTTCCCAGTTTCCAATGACCCTCCCCGGTTGAGCCGGGGGCTTTCACATCAGACTTAAGAAACCGCCTGCGCTCGCTTTACGCCCAATAAATCCGGACAACGCTTGCCACCTACGTATTACCGCCGCTTCTGGCACGCA
+
CCCCGGFGGGGFGDGGGGEGGGGGGGGGGGGGGGGG,CFGGGGGGGGGGFGGGFGGGCEFFFEGGGGGGGGGGGFFCFGGGGGCGCGGGGGG8EGG<EEFGGGGGGCGFGGGFFEGEFFGGGCEEGFCFF9FGGFFFGFDAFGGGFFGGGDGGGGGGGGCFFGFFG8EGFGG:EDGFDGGDDFDGCDGGDDC9C@FGFGDGDGFFFFFFFA)29.;FC<F6FED@8>F((4<BF>B9>:816A<:37:?:03<>DBF1<>6:<9>:3(3(-5608?0249>AB411(-3((,-))5(.((#
@M05025:18:000000000-B3NL5:1:1101:8747:3205 2:N:0:CACTCA
GCCAATGGACTACAAGGGTTTCTAATCCTGTTTGCTCCCCATGCTCTCATGCCTCAGCGTCAGTTACAGTCCAGTAAGTCGCCTTCGCCACTGGTGTTCTTCCTAATCTCTACGCATTTCACCGCTACACTAGGAATTCCACTTACCTCTCCTGCACTCTAGTTAAACAGTTTTATATGCTTTCTACAGGTTAAGCCTATATATTTAACATATAACTTGTTTAACCGCCTACGCATCCTTTACGCACAGTTATTCCGAACAACGCTTGCCACCTACGTATTACCGCGGCTGCTGCCACGTA
+
CCCCGGGGGGGGGGGGGGGGGGGGGGGGGGGGGGGGGGGGGGGGGGGGGGGGGGGGGGGGGGGGGGGGGGGGGGGGGGGGGGGGGGGGGGGGGGGGGGGGGGGGFFGGGGGGGGGGGGGGGGGGGGGGGGCGGGGGGGGGCGGGGGFGGFDGGGGGGGGGGGGGGGCDEGEFGGGGGGGGGGGGGGGGGGGGGDFGFFGGGFGFFFFFFFFFFFDEB;=B5AEECEBBAADBDFFDFE@EEEEFF)74=EEEFCFE(52@2>D@FFF;?E9@?88E?6;C3?E<;9(4(190.,)4)89-#
@M05025:18:000000000-B3NL5:1:1101:14074:3239 2:N:0:CACTCA
GCCAATGGACTACACGGGTTTCTAATCCTGTTCGCTCCCTATGCTTTCGCTCCTCAGCGTCAGTAAATGCCCAGAGACCTGCCTTCGCCATCGGTGTTCCTCCTGATATCTGCGCATTTCACCGCTACACCAGGAATTCCAGTCTCCCCTACATCACTCTAGTCTGCCCGTACCCACCGCAGATCCGGGGTTGAGCCTCGCACTTTCACGGCAGACGCGACAAACCGCCTGCGATCTCTTTACGCCCAAAAAATCCGGGTAACGCTTGCGCCTTACGGATTCCCGCGCCTCCTGGCACGTC
+
CCC@F9EFCFFFFEEGGCGGGGCEGFFGG9CFGCF:FFFGCGGGEFFGDG:FE8,9CCCGEFGFFCFFAFFGGGFFGGGGF?FFFGGDG7BCFEECFEFFCEGG,CEFCFFCG7@FFGGGGGF:CC+8,,A4,CDB=D;,6DFG,=EEBE6DCAE,EA=FGGFDFGD=D6E=ECF8+==C9C9D6FFCD5;CGD47C>FC*9858AF+@?;D4=4@)2.=5>7(61(,4:((4,(4(666A9B?FF>?(((((,8(4(((-.<8(4(-331:(()((((,-4),(-((,((,().20)8,#
@M05025:18:000000000-B3NL5:1:1101:9044:3315 2:N:0:CACTCA
GCCAATGGACTACTGGGGTTTCTAATCCTGTTCGCTACCCATGCTTTCGAGCCTCAGCGTCAGTTGCAGACCAGAGAGCCGCCTTCGCCACTGGTGTTCTTCCATATATCTACGCATTCCACCGCTACACATGGAGTTCCACTCTCCTCTTCTGCACTCAAGTTCAACAGTTTCTGATGCAATTCTCCGGTTGAGCCTAAGGCTTTCACATCAGACTTATTGAACCGCCTGCACTCGCTTTACGCCCACTAAATCCGGCCAACGCTTGCCACCTACGTATTACCGCGACTGCTGCCCCGTA
+
CCCCEFFGGGGGGEGGGG@@FGGGGGGGGGEFFEFGGEDGFG?FGGGGGGGGCFFFGGGGGB@FFGGDGFGCFGGFGEFGDEGGGGGGDGCEFGGGGGFGGGGGGFB9FEGGGGG@:FGGGGFGGDGGGGGGGFFFGGGGFGADDEEGGGGGGGGGGFGFFFGFGGGFFCFGGGGGDGFGGFF8F7DFC>DGDGGGGFGGGADFFFFFFFFFFF9@FFF99=EFFFA2--52:B@=@>95(8>7@>@F(,43367=0((.70:(0:((8:<<(.5??7243)))(-3(4197),)(((--#
@M05025:18:000000000-B3NL5:1:1101:23394:3319 2:N:0:CACTCA
GCCAATGGACTACCGGGGTTTCTAATCCTGTTCGCTACCCATGCTTTCGAGCCTCAGCGTCAGTTGCAGACCAGAGAGCCGCCTTCGCCACTGGTGTTCTTCCATATATCTACGCATTCCACCGCTACACATGGAGTTCCACTCTCCTCTTCTGCACTCAAGTTCAACAGTTTCTGATGCAATTCTCCGGTTGAGCCGAAGGCTTTCACATCAGACTTATTGAACCGCCTGCACTCGCTTTACGCCCAATAAATCCGGACAACGCTTGCCACCTCCGTATTACCGCGGCCTCTGGCACGGT
+
CCCCGGGGGGGGGGGGGGGGGGGGGGGGGGGGGGGGGGGGGGGGGGGGGGGGGGGGGGGGGGGGGGGGGGGGGGGGGGGGGGGGGGGGGGGGGGGGGGGGGGGGGGGGGGGGGGGGGGGGFGGGGGGGFGGGGGGGGGGGGGGGGGGGGGGGGGGGGFGGGGGGGGGGGGGGGGGGGGGFCGGFGGGGGGGGGGFGGFGGGDFFFFFFFAFFFFFF>?=+BCE4==@B@2;(6;4@79@?DEEFFFFF;@F3CCFE90:BBFB9B??66:9?<0(.(4((.))-((-49((,,4.5:2((#
@M05025:18:000000000-B3NL5:1:1101:10558:3332 2:N:0:CACTCA
GCCAATGGACTACTAGGGTATCTAATCCTGTTCGCTCCCCATGCTTTCGCTCCTCAGCGTCAGTAAATGCCCAGAGACCTGCCTTCGCCATCGGTGTTCCTCCTGATATCTGCGCATTTCACCGCTACACCAGGAATTCCAGTCTCCCCTACATCACTCTAGTCTGCCCGTACCCACCGCAGATCCGAGGTTGAGCCTCGGACTTTCACGGCAGACGCGACAAACCGCCTACGAGCTCTTTACGCCCAATAAATCCGGATAACGCTTGCGCCCTACGTATTACCGCGGCTGCTTGCACGGC
+
CCCCGGGGGGGGGGGGGGGGGGGGGGGGGGGGGGGGGGGGGGGGGGGGGGGGGGGGGGGGGGGGGGGGGGGGGGGGGGGGGGGGGGGGGGGGGGGGGGGGGGGGGGGGGGGGGGGGGGGGGGGGGGGGGGGGGGGGGGGGGGGGGGGGGGGGGGGGGGGGGFGGGGGGGGGGGGGGGGDGGGCFGGGDGDCGGFDFGFGDGFGFFFFFFFDFFEB@6>@EEFFFFD>B@FDD:<FF>BA<5<96BBFBF2:8<)6:BBF:?D?:>?F<B>BF02::032<B444199;F991))4<241(#
@M05025:18:000000000-B3NL5:1:1101:12310:3398 2:N:0:CACTCA
GCCAATGGACTACCGGGGTATCTAATCCTGTTTGCTCCCCACGCTTTCGTGCCTCAGTGTCAATGTTGGTCCAGGTAGCTGCCTTCGCCATGGATGTTCCTCCTGATCTCTACGCATTTCACTGCTACACCAGGAATTCCGCTACCCTCTACCACATCCTAGTCATCCAGTATCCACTGCAGTTCCCAGGTTGAGCCCAGGGCTTTCACAACGGACTTAAATAACCACCTACGCACGCTTTACGCCCAGTAATTCCGCGTAACGTTTGCACCCTTCGTATTACGCCGGCTGCTGGCTCGCT
+
CCCCEAFGFGGGGFGGCFGGGGGGGFGGGFGGGFGFFGCEFGGGGGGGDFGGCFEEF,CFCFFFFGCFGGGFGGCGFGGGGGGCGGGGEEGFGGGGGGAD<FFBFAFCDEFGGGGGGGGFFGGGGGAEEDFGGGGGGGFGGC>EG,E?EFCAE?DFGEGGGFG98EDGGGFA:=EFEGGFFGGGFDFGGG?DF=DFGFCDCDD6CFACCCF>D5=)00*3+=;BEB@=AF2):@29(82558CFF;((/())996)4(.6:00((,.4-))(4:376<0,.))((-,((((,),(((,,-#
@M05025:18:000000000-B3NL5:1:1101:8938:3430 2:N:0:CACTCA
GCCAATGGACTACTGGGGTTTCTAATCCTGTTCGCTCCCCATGCTTTCGCTCCTCAGCGTCAGTAAATGCCCAGAGACCTGCCTTCGCCATCGGTGTTCCTCCTGATATCTGCGCATTTCACCGCTACACCAGGAATTCCAGTCTCCCCTACATCACTCTAGTCTGCCCGTACCCACCGCAGATCCGAGGTTGAGCCTCGGACTTTCACGGCAGACGCGACAAACCGCCTACGAGCTCTTTACGCCCAATAAATCCGGATAACGCTTGCCCCCTACCTATTCCCGCGGCTGCTGGCACGGC
+
CCCCGGGGGGGGGGGGGGGGGGGGGGGGGGGGGGGGGGGGGGGGGGGGGGGGGGGGGGGGGGGGGFGGGGGGGGGGGGGGGGGGGGGGGGGGGCGGGGGGGGGGGGFGGGGGGGGGGDFGFGGGGGGGGGGGFGGFGGGGAFEGGGGGGGGGGGGGGGFGGFGGGGCDCEGEGGGGGD6DGCDGGGGCDG;*;7DCGFGGGFGBFFFEFFFEFFFBDB0>D53=;@FF>;041317,))56:AFFFFF1402<9>>1300:4>:01:0((.-((-((.4)4)),49,-3,(-.3(-442(#
@M05025:18:000000000-B3NL5:1:1101:11764:3448 2:N:0:CACTCA
GCCAATGGACTACCAGGGTATCTAATCCTGTTTGCTCCCCACGCTTTCGCACCTGAGCGTCAGTCTTTGTCCAGGGGGCCGCCTTCGCCACCGGTATTCCTCCAGATCTCTACGCATTTCACCGCTACACCTGGAATTCTACCCCCCTCTACAAGACTCTAGCCTGCCAGTTTCGGATGCAGTTCCCAGGTTGAGCCCGGGGATTTCACATCCGACTTGACAGACCGCCTGCGTGCGCTTTACGCCCAGTAATTCCGATTAACGCTTGCACCCTCCGTATTACCGCGGCTGCTGGCACGGG
+
CCCCGGGGGGGGGGGGGGGGGGGGGGGGGGGGGGGGGGGGGGGGGGGGGGGGGGGGGGGGGGGGGGGGGGGGGGGGGGGGGGGGGGGGGGGGGGGGGGFGGGGGGGGGGGGGGGGGGGGGGGGGGGGGGGGGGGGGGGGGGGGGGGGGGGGGGGFFGGGGGGGGGGGGGGGGGGGGDGGGGGGGGFGGGGGGGGGGGFGGGFGFFFFFFFCFFEFBF@FFFFF@DFFFFFFFFFF?BFFFFFFFFBBF<>A<AAB44143<AAF;6<01222:(18>F0?B>A92(39>9>()5>B77?9#
@M05025:18:000000000-B3NL5:1:1101:20314:3566 2:N:0:CACTCA
GCCAATGGACTACCCGGGTATCTAATCCTGTTCGCTACCCATGCTTTCGAGCCTCAGCGTCAGTTGCAGACCAGAGAGCCGCCTTCGCCACTGGTGTTCTTCCATATATCTACGCATTCCACCGCTACACATGGAGTTCCACTCTCCTCTTCTGCACTCAAGTTCAACAGTTTCTGATGCAATTCTCCGGTTGAGCCGAAGGCTTTCACATCAGACTTATTGAACCGCCTGCACTCGCTTTACGCCCAATAAATCCGGACAACGCTTGCCACCTACGTATTACCGCGGCTGCTGGCACGTG
+
CCCCGGGGGGGGGGGGGGGGGGGGGGGGGGGGGGGGGGGGGGGGGGGGGGGGGGGGGGGGGGGGGGGGGGGGGGGGGGGGGGGGGGGGGGGGGGGFGGGGGGGGGGGGGGGGGGGGGGGGGGGGG>CEGGGGGGGGGGGGGGGGGGFGFGGGGGGFGFGGGFGGGGGGGGGGGGGGGGGFFFGGGGGGGGGGDCFFG>CD7?DFFFF6BFAFFFFFFFFFFFFEFB>2@5(7(55@@B;D;EFF?FFFFFFECE35(7;6>?F16(4:B:A2342:6?3)2<<9:>-19((4)).((.(,#
@M05025:18:000000000-B3NL5:1:1101:11985:3585 2:N:0:CACTCA
GCCAATGGACTACAGGGGTATCTAATCCTGTTTGCTCCCCACGCTTTCGTGCCTCAGTGTCAATGTTGGTCCAGGTAGCTGCCTTCGCCATGGATGTTCCTCCTGATCTCTACGCATTTCACTGCTACACCAGGAATTCCGCTACCCTCTACCACATTCTAGTCATCCAGTATCCACTGCAGTTCCCAGGTTGAGCCCAGGGCTTTCACAACGGACTTAAATAACCACCTACGCACGCTTTACGCCCAGTCATTCCGCGTACCGCTTGCACCCTTCGTATTACCGCGCCTGCTGCCCCGCG
+
CCCCGGGFFGFGGGGGGCCGGFCFGFGGGGGF<<FGGGGGGGGGGGFGGG@GGDGFGGGGGEGFFFFFFGGGGGGGFFFFEFGECFFGGEGGGDGGFGGGGGGGFCGGFG9FFCGEEEFFGGGDEB=E:FC<F+D8EEFGGGEGGGGCFEGGFGGFG=FDCFGGGGGGF=@F=DFGDDDF7D?9DCG8D6=+888DFFGF+:>F;09+?CA?@55=>@7+9B**:@5>AD)0):5>==2:>8C=@FBF-5).<)934(.714((63::=3<1:((,4(,2:-6<?01(44,67?21(--,#
@M05025:18:000000000-B3NL5:1:1101:6321:3623 2:N:0:CACTCA
GCCAATGGACTACAAGGGTATCTAATCCTGTTCGATACCCACGCCTTCGTGCTTCAGCGTCAGTTGGGCGCTGGTACGCTGCCTTCGCAATCGGAGTTCTGCGTGATATCTATGCATTTCACCGCTACACCACGCATTCCGCGTACTTCTCGCCCACTCAAGGCACCCAGTTTCAACGGCTCGACGAGGTTGAGCCCCGCAATTTTACCGCTGACTTAAGCGTCCGCCCACGCACCCTTTAAACCCAATAAATCCGGATAACGCTCGCATCCTCCGTATTACCGCCGCTGCTGGCACGTCG
+
CCCCGFGGGGGGGGGGGGGGGGGGGGGGGGGGGGGGGGGGGGGGGGGGGGGGGGGGGGGGGGGGGGGGGGGGGGGGGGGGGGGGGGFGGGGGGGGGGGGGFGGGGGGGGGGGGGGGGGGGGGGGGGGGGGGGGGGGGGGGFGGGGGGGGGGGGCEGGGGGCGFGGGFGGFFGGGFCGGGGGGGGGDCCDCGGGGGGGFDGG:C*;ACFFFF:DD@<AC;FFD<61(239:F0;B>>B(:>29AA???1:?2):<(446:69<<0219B;:BBBFF1114:9<A09(49(4;:>0:1214(#
@M05025:18:000000000-B3NL5:1:1101:14062:3665 2:N:0:CACTCA
GCCAATGGACTACTAGGGTTTCTAATCCTGTTCGATACCCACGCTTTCGTGCTTCAGCGTCAGTTGGGCGCCGGTATGCTGCCTTCGCAATCGGAGTTCTGCGTGATATCTATGCATTTCACCGCTACACCACGCATTCCGCATACTTCTCGCCCACTCAAGAACGCCAGTTTCAACGGCGGAGCGAGGTTGAGCCCCGCGATTTTACGGCTGACTTGGCATTCCGCCTACGCACCCTTTAAACCCAATAAATCCGGATAACCCTCGCATCCTCCGTTTTACCGCGGCCTCTGGCACGGGT
+
CCCCGGGGGGGGGGFGGGGGGGGFGGGGGGGGGEGGGGGGGEGGGGGGEGGEGGGGGGGGGGGGGFGGGGGGEEGGGFFGGGFGGGGGGGGGGG7FFGGGFCFGEFGCFGGCGGGGGGGGGGGGDEGGFF8AECFGGGFFGGEG6EFAG=DEEEEGGGF8=9EGGGGC1?<<AFDCFGCC7*?)5DCCDDFGGGGGGFDC85C.<68F)).8))(.8),<698<4?6:F:?6;?F9?F<?AFAF<8?0147<AAB99(1448((.21;91(53<,(()(,)-5-3((4((,(,,:17:0,#
@M05025:18:000000000-B3NL5:1:1101:7298:3679 2:N:0:CACTCA
GCCAATGGACTACTAGGGTTTCTAATCCTGTTCGCTACCCATGCTTTCGAGCCTCAGCGTCAGTTGCAGACCAGAGAGCCGCCTTCGCCACTGGTGTTCTTCCATATATCTACGCATTCCACCGCTACACATGGAGTTCCACCCTCCTCTTCTGCACTCAAGTTCAACAGTTTCTGATGCAATTCTCCGGTTGAGCCGAAGGCTTTCACATCAGACTTATTGAACCGCCTGCACTCGCTTTACGCCCAATAAATCCGGACAACGCTTGCCACCTACGTATTACCGCGGCTGCTGGCACGTA
+
CCCCGGGGGGGGGGGGGGGGGGGGGGGGGGGGGGGGGGGGGGGGGGGGGGGGGGGGGGGGGGGGGGGGGGGGGGGGGGGGGGGGGGGGGGGGGGFGGGGGGGGGGGGGGGGGGGGGGGGGGGGGGGGGGGGGGGGGGGGGGGGGGGGGGGGGGGGGGGGGGGGGGGGGGGGGGGGGGGGG?FGGGGGGGGGGGGDGGFDGGFGFFAFFAFFFFF@EFAEFFFECFBABFFFFFFFF=>??FEFFFFFFDFE<EFF816?BFB:9(4<B::BF13?BB?)5:):910602196??:B72:.#
@M05025:18:000000000-B3NL5:1:1101:23688:3726 2:N:0:CACTCA
GCCAATGGACTACTGGGGTATCTAATCCTGTTCGATACCCACGCTTTCGTGCTTCAGCGTCAGTTGGGCGCCGGTATGCTGCCTTCGCAATCGGAGTTCTGCGTGATATCTATGCATTTCACCGCTACACCACGCATTCCGCATACTTCTCGCCCACTCAAGAACGCCAGTTTCAACGGCGGAGCGAGGTTGAGCCCCGCGATTTTACCGCTGACTTGGCACTCCGCCTACGCACCCTTTAAACCCAATAAATCCGGATAACGCTCGCATCCTCCGTATTACCGCGGCTGCTGCCCCGGGG
+
CCCCGGGGGGGGGGGGGGGGGGGGGGGGGGGGGGGGGGGGGGGGGGGGGGGGGGGGGGGGGGGGGAFGGGGGGGGGGGGGGGGGGGGGGGGGGGGGGGGGEGGGGGGGGGGGGGGGGGGGGGGGGGGGGGFGGGGGGGGGGGGGGGGGGGGGGCGGGGGGGFGGGGGDGGFFEGG7C9DD4CDGGGGEDGGGFGGGGBGG7>5;>BFFF>::>D?<FFFFFF<BFBFFFFFFBFFFB:B><A).46?:?B7AFFF196<FAF:F:B069:;:4)43230:>A229(1791:7)),(4(((#
@M05025:18:000000000-B3NL5:1:1101:22986:3780 2:N:0:CACTCA
GCCAATGGACTACAAGGGTATCTAATCCTGTTCGCTACCCATGCTTTCGAGCCTCAGCGTCAGTTGCAGACCAGAGAGCCGCCTTCGCCACTGGTGTTCTTCCATATATCTACGCATTCCACCGCTACACATGGAGTTCCACTCTCCTCTTCTGCACTCAAGTTCAACAGTTTCTGATGCAATTCTCCGGTTGAGCCGAAGGCTTTCACATCAGACTTATTGAACCGCCGGCACTCGCTTTACGCCCAATAAATCCGGACAACGCTTGCCACCTACGGTTTACCGCGGCTGCTGCCCCGTG
+
CCCCD9FGGGGGGGGFGGGGGGGGGGGGGGGGGGGGGGGGGGGGGGGGGGGGGGGFGGGGGGGGGFG@FGGFGGFGGGGGGGDCFFFGGGGGFGAFG,EDGGGGGGGGGFGGGGG7@F9F<FGGGGDGGGFCFC@EGGFFFGGGGGGEDFGFGGGGFDGDGGEFGGGGGGGGGGGGG@FGDFGCCDFGDDCGGGF6DECCGFFF55<+BFF?A6*.3>*@AF6CF2429((59>3;;>F;?<C;?9BF@DF369?(20(,(8<(2,2((()).(.0((((-4))((-(2(,())).4(((#
@M05025:18:000000000-B3NL5:1:1101:16060:3812 2:N:0:CACTCA
GCCAATGGACTACTAGGGTATCTAATCCTGTTCGCTCCCCACGCTTTCGCTCCTCAGCGTCAGTAACGGCCCAGAGACCTGCCTTCGCCATTGGTGTTCTTCCCGATATCTACACATTCCACCGTTACACCGGGAATTCCAGTCTCCCCTACCGCACTCAAGCCCGCCCGTACCCGGCGCGGATCCACCGTTAAGCGATGGACTTTCACACCGGACGCGACGAACCGCCTACGAGCCCTTTACGCCCAATACAACCGGATAACGCTTGCACCCCACGTACTACCGCGCCTCCTGGCCCGCT
+
CCCCGGGGGGGGGGGGGGGGGGGGGGGGGGGGGGGGGGGGGGGGGGGGGGGGGGGGGGGGGGGGGGGGGGGGGGGGGGGGGGGGGGGGGGGGGGGGGGGGGGGGGGGGGGFGGGGGGGGGGGGGGGGGGGGGGGGEGGGFFFGGGGGGGGGGGGGGGGGGGEGGGGGGGECGGGGGGGGGGG<DGGCGG3CD3DDFG3<DGFGFFFF7A=A>EE>>>>>:B5;>>B9>>1(4(,29FF???>F0<>B0(.,))..4216<:<?001:0,,5:4,(,(-((-6AF((-(-8((()(4,(-(#
@M05025:18:000000000-B3NL5:1:1101:10223:3844 2:N:0:CACTCA
GCCAATGGACTACAAGGGTTTCTAATCCTGTTCGCTACCCATGCTTTCGAGCCTCAGCGTCAGTTGCAGACCAGAGAGCCGCCTTCGCCACTGGTGTTCTTCCATATATCTACGCATTCCACCGCTACACATGGAGTTCCACTCTCCTCTTCTGCACTCAAGTTCAACAGTTTCTGATGCAATTCTCCGGTTGAGCCGAAGGCTTTCACATCAGACTTATTGAACCGCCTGCACTCGCTTTACGCCCAATAAATCCGGACAACGCTTGCCACCTACGTATTACCGCGGCTGCTGTCACGCG
+
CCCCGGGGGGGGGGGGGGFGGGGGGGGGGGGGGGGGGGGGGGGGGGGGGGGGGGGGGGGGGGGGGGGGGGGGGGFGGGGGGGGGGFGGGGGGGGGGGGGGGGGGGGFGGGGGGGGGGGGGGGGGGGGGGGDFGFFGGGGGGGGGGGGGGGGGFFGGGGGGG8@BFGGGFGFGGGGGGGGGGGGGGGGGG>GGD?FFGFGDGAFFFFFFFCFFAF==FC4F9C<CE=BF9@BBDFFF2=@?FEE0<6608@EFFEEE92;9B6?9BF:???92384?:32>05A9:B633((4:7)5641(#
@M05025:18:000000000-B3NL5:1:1101:20622:3909 2:N:0:CACTCA
GCCAATGGACTACAGGGGTTTCTAATCCTGTTCGCTACCCATGCTTTCGAGCCTCAGCGTCAGTTGCAGACCAGACAGCCGCCTTCGCCACTGGTGTTCTTCCATATATCTACGCATTCCACCGCTACACATGGAGTTCCACTGTCCTCTTCTGCACTCAAGTCGCCCGGTTTCCGATGCACTTCTTCGGTTAAGCCGAAGGCTTTCACATCAGACCTAAGCAACCGCCTGCGCCCGCTTTACGCCCAATAAATCCGGATAACGTTTGCCACCCACGTATTACCGCGGCCACTCGCCCCGG
+
CCCCGGGGGGGGGGGGGGFGGGGGGGGGGGGGGGGGGGGGGGGGGGGGGGFGGGGGGGGGGGGGGGGGGFFGGGGGGFFGGGGGGGGGGGGFGGGGGGGGGFGGGGGGGGGGGGGGGGGGGGGGGGGGFGGGGGGGGGGCFF9?DGGGGGGGGGGGGGGECE=FCGGGGDE>EGGEGCCDGGGGFFBF5>DCCF>FGFGG>?FFAAFFFFFF8F3@FFFA;A9=@BBF@F0=99(69BF??C>6?>1(33:2<A20(4<??),4<:7?B29<,,41(43)5).-,(((,((-.(-,((((#
@M05025:18:000000000-B3NL5:1:1101:22897:3914 2:N:0:CACTCA
GCCAATGGACTACTGGGGTATCTAATCCTGTTCGCTACCCATGCTTTCGAGCCTCAGCGTCAGTTGCAGACCAGAGAGCCGCCTTCGCCACTGGTGTTCTTCCATATATCTACGCATTCCACCGCTACACATGGAGTTCCACTCTCCTCTTCTGCACTCAAGTTCAACAGTTTCTGATGCAATTCTCCGGTTGAGCCGAAGGCTTTCACATCAGACTTATTGAACCGCCTGCACTCGCTTTACGCCCAATAAATCCGGACAACGCTTGCCACCTACGTATTACCGCGGCTGCTGGCACGTT
+
CCCCGGGGGGGGGGGGGGGGGGGGGGGGGGGGGGGGGGGGGGGGGGGGGGGGGGGGGGGGGGGGGGGGGGGGGGGGGGGGGGGGGGGGGGGGGGGGGGGGGGGGGGGGGGGGGGGGGGGGGGGGGGGGGGGGGGGGGGGGGGGGGGGGGGGGGGGGGGGGGGGGGGGGGGGGGGGGGGGGGGGGGGGGGGGGDG6DDEGDGFGFFFFFFFFFFFEEFFEFFFFCF@FFFFFFD@@EDFFFFCF?DFFFF@@<FEE;90<B9:B;>BFB:?AFB:?F:<>:7AAA:BFFF>BFF2>?7<6(#
@M05025:18:000000000-B3NL5:1:1101:11919:3914 2:N:0:CACTCA
GCCAATGGACTACTGGGGTATCTAATCCTGTTCGCTACCCATGCTTTCGAGCCTCAGCGTCAGTTGCAGACCAGACAGCCGCCTTCGCCACTGGTGTTCTTCCATATATCTACGCATTCCACCGCTACACATGGAGTTCCACTGTCCTCTTCTGCACTCAAGTTGCCCGGTTTCCGATGCACTTCTTCGGTTAAGCCGAAGGCTTTCACATCAGCCCTAAGCAACCGCCTGCGCTCGCTTTACGCCCAATAAATCCGGATAACGCTTGCCACCCACGTATTACCTCGGCTGCTGGCACGCG
+
CCCCGGGGGGGGGGGGGGGGGGGGGGGGGGGGGGGGGGGGGGGGGGGGGGGGGGGGGGGGGGGFGGGGGGGGDFGGGGGGGGGGGGGGGGGGFFGGFGGGGGGGGFGGGGGGGGGGGGGEGGGGGGGGGGGGGFGGGGGGGFGGGGFGGGGGGGGGGGFFFCFGFFGFGGGGGGGGGGGGGGFDFGGGGGGG5CFFGFGGGD49AFFAFF@6?4):BDDF;6B@F==>>?23;>6<;6:<?3;;2;9::?3<<4<F>>??F2889:??BB<>2(48(-1<42-6)-(((31(,5(,(.((#
@M05025:18:000000000-B3NL5:1:1101:20956:3921 2:N:0:CACTCA
GCCAATGGACTACAAGGGTTTCTAATCCTGTTCGCTACCCATGCTTTCGAGCCTCAGCGTCAGTTGCAGACCAGAGAGCCGCCTTCGCCACTGGTGTTCTTCCATATATCTACGCATTCCACCGCTACACATGGAGTTCCACTCCCCTCTTCTGCACTCAAGTTCAACAGTTTCTGATGCAATTCTCCGGTTGAGCCGAAGGCTTTCACATCAGCCTTATTGAACCGCCTGCACTCGCTTTACGCCCAATAAATCCGGACAACGCTTGCCACCTACGTATTACCGCGGCTGCTGGCCCGCG
+
C?A@EAFFCFGDFGCGGG@FBDFGGGGGGGGGE@EFGGGGC@<FFG99CFEGGCC8EE:@BEFGGCF9C<F@FGCFFECFGGFGGDDFC:CEFFF?FCGGFG<EFGDEEEECFFGGGGGFAEFC@C:CCGGGGGG8EFGC,==?,@B8>DAF89D=D9=DGC6,33,=D?:E:EDDFFDDF==?E9?DG6C+@C+=C@C5D5?CF*+1994;?F)0?*>AF6A9B=@>(55=:>*7(,;?/4<7;(.6@@@FF7?4.3<66?:,261(3(4<??2861<A229<?F020(4::?F0(47(#
@M05025:18:000000000-B3NL5:1:1101:7520:3941 2:N:0:CACTCA
GCCAATGGACTACACGGGTATCTAATCCTGTTCGCTACCCATGCTTTCGAGCCTCAGCGTCAGTTGCAGACCAGACAGCCGCCTTCGCCACTGGTGTTCTTCCATATATCTACGCATTCCACCGCTACACATGGGGTTCCACTGTCCTCTTCTGCACTCAAGTTGCCCGGTTTCCGATGCACTTCTTCGGTTAAGCCGAAGGCTTTCACATCAGACCTAAGCAACCGCCTGCGCCCGCTTTACGCCCAATAAATCCGGATAACGCTTGCCACCTACGTATTACCGCGGCTGCTGCCCCGGG
+
CCCCFGGFEFGCFGGGEGEGGGGFGGGGGGGGGGGEGGFGGFFGGGGGGGGGGCGGFFGGGCFGGGGGGFG<FFCFGGGGGGGDFGGGGGGGGGFFBCFGGGGGGFGGGGGGEFGGGG9FGGGGGGEGGGGG?FDEECFFGFGGGGGGGGGGGDGFGGGGFFFGGGF=EGEE=EGGGGC6:FGC?FGGCDDCGF7FFDG44@CFFAF@69E;FF=BFEBA4F=@D=991?;@90(61(,4?CE;69018::2-))4390(-6<6611(8:<)(8:>0:?FF94<01-13,(-:?).((((#
@M05025:18:000000000-B3NL5:1:1101:15937:3946 2:N:0:CACTCA
GCCAATGGACTACACGGGTTTCTAATCCTGTTTGCTCCCCACGCTTTCGTGCATGAGCGTCAGTATTGGCCCAGGGGGCTGCCTTCGCCATCGGTGTTCCTCCACATCCCTACGCATTTCACTGCTACACGTGGAATTCCACCCCCCTCTGCCATACTCTAGTCGTGCAGTCACAAGCGCAGTTCCCAGGTTAAGCCCGGGGATTTCACACCTGTCTTACACAACCGCCTGCGCACGCTTTACGCCCAGTAATTCCGATTAACGCTCGCACCCTACGTATTACCGCGGCTGCTGGCACTTA
+
CCCCGGGGGGGGGGGGGGFGGGGGGGGGGGGGGGGGGGGGGGGGGGGGGGGGGGGGGGGGGGGGGGGGGGFGGGGGGGGGGGGGGGGGGGGGGGGGGGGGGGGGGGGGGGGGGGGGGGGGGGGGGGGGGGGGGGGGGGGFGGGGGGGDEGGGGGGFEGGGGGGGGGGGGGFGGGGGFFGGGGGGGGGGFFGGGFGC7AD<D474A4@FFFFFFFCFCEEFFFF;?FBF023:99(,4>?BFABF?BFB?F<<A2ADFFFF:<B:91?>BF>6?B(:?7,64446(43063-47:(:0>()#
@M05025:18:000000000-B3NL5:1:1101:16481:3964 2:N:0:CACTCA
GCCAATGGACTACAAGGGTTTCTAATCCTGTTCGATACCCACGCTTTCGTGCATGAGCGTCAGTTGAGCGCCGGTATGCTGCCTTCGCAATCGGAGTTCTGCGTGATATCTATGCATTTCACCGCTACACCACGCATTCCGCATACTTCTCGCTCACTCAAGAACGCCAGTTTCAACGGCACGACGGGGTTGAGCCCCGAAATTTTACCGCTGACTTGACATTCCGCCTGCGCACCCTTTAAACCCAATAAATCCGGATAACGCTCGCATCCTCCGTATTACCGCGGCCGCTGGCACGGGG
+
CCCCGGGGGGGGGGGGGGGGGGGGGGGGGGGGGGGGGGGGGGGGGGGGGGGGGGGGGGGGGGGGGGGGGGGGGGGGGGGGGGGGGGGGGGGGGGGGGGGGGGGGGGGGGGGGGGGGGGGGGGGGGGGGGGGFGGGGGGGGGGGGGGGGGGAECEGGGGGGGGGGGGGGGGGFGGGGGGGGGGGGGGGGCDGGGGGGGFGGGBGFFFFFFFFFFFFFA@EFFFFFFFF??BBFFFFFFFFFFF<A7??1?F2AFFFFFBF?B?041<F;>FFF?B0(4:??4:<36>(19629>9?:?B7(#
@M05025:18:000000000-B3NL5:1:1101:13472:3989 2:N:0:CACTCA
GCCAATGGACTACTAGGGTATCTAATCCTGTTCGCTACCCATGCTTTCGAGCCTCAGCGTCAGTTGCAGACCAGAGAGCCGCCTTCGCCACTGGTGTTCTTCCATATATCTACGCATTCCACCGCTACACATGGAGTTCCACTCTCCTCTTCTGCACTCAAGTTCAACAGTTTCTGATGCAATTCTCCGGTTGAGCCGAAGGCTTTCACATCAGACTTATTGAACCGCCTGCACTCGCTTTACGCCCAATAAATCCGGACAACGCTTGCCATCTACGTATTACCGCGGCTGCTGGCACGGC
+
CCCCGGGGGGGGGGGGGGGGGGGGGGGGGGGGGGGGGGGGGGGGGGGGGGGGGGGGGGGGGGGGGGGGGGFFGGGGGGGGGGGGGGGGGGGGGGGGGGGGGGGGGGGGGGGGGGGGGGGGGGGGGGGGGGGGGGGGGGGGGGGGGGGGGGGGGGGGGGGGGGGGGGGGGGGGGGGGCFGGGGGGGFGFGGGGGGGGGFGC>@FFFFFFFFFFF4BEFFFFFFFFF2=@BFFFFFBBD@>DFEEF@@@DDFF3<ECE@6?>FFB9>BFFF?DB?2<A18>A0)4)46;(411:>?(424((#
@M05025:18:000000000-B3NL5:1:1101:13074:3998 2:N:0:CACTCA
GCCAATGGACTACCGGGGTATCTAATCCTGTTTGCTCCCCACGCTTTCGTGCCTCAGTGTCAGTGTTGGTCCAGGTAGCTGCCTTCGCCATGGATGTTCCTCCTGATCTCTACGCATTTCACTGCTACACCAGGAATTCCGCTACCCTCTACCACACTCTAGTCGCCCAGTATCCACTGCAGTTCCCAGGTTGAGCCCAGGGCTTTCACAACGGACTTAAACGACCACCTACGCACGCTTTACGCCCAGTAATTCCGAGTAACGCTTGCACCCTCCGAATTACCGCGGCTGCTGGACCGCT
+
CCCCGGGGGGGGGGGGGGGGGGGGGGGGGGGGGGGGGGGGGGGGGGGGGGGGGGGGGGGGGGGGGGGGGGGGGGGGGGGGGGGGGGGGGGGGGGGGGGGGGGGGGGGGGGGGGGGFGGGGGGGGGGGGGGGGGGGGGGGGGGGGGGGGGGGGGGGGGGGGGGGGGGGGGGGFGGGGGGGGFFGGGGGGFGGGGCGGGFGGGFGFFFFFFFFFFFFFF=EF>FAA@5@FFBFFFFFFF@?FFCE?DFF;@@9<<591((41:6<?B?:((3<01<(-0(-812:6((((3312::(((47(#
@M05025:18:000000000-B3NL5:1:1101:5308:4001 2:N:0:CACTCA
GCCAATGGACTACAGGGGTATCTAATCCTGTTCGCTACCCATGCTTTCGAGCCTCAGCGTCAGTTGCAGACCAGACAGCCGCCTTCGCCACTGGTGTTCTTCCATATATCTACGCATTCCACAGCTACACATGGAGTTCCACTGTCCTCTTCTGCACTCAAGTCGCCCGGTTTCCGATGCACTTCTTCGGTTAAGCCGAAGGCTTTCACATCAGACCTAAGCAACCGCCTGCGCTCGCTTTACGCCCAATAAATCCGGATAACGCTTGCCACCTACGTATTACCGCGGCCGCTGGCACGCG
+
CCCCGFGGGGGGGGGGGDBFFFGGGGGGGGGCFGGEDFGGGGGGGGGGGFG>FFFGGGDGGDGGGGGGGEGGGGGGGGFFGGGDGGGGGEFGG@FFFEG<FGEFGGFGGG9FFGGCFGGGGF@GGGGGD89EFGGGGGGGCGGGGGGG9EFFFFGGGD?FFEDFEGEGGDEGGGGGG>DGGGGGGF?CDGGG5+;CFFCGGFGFFFFFFEFFFFEE:=EA))06739@BF;F>F><19@:0)961;F(1()-)-).,4(,(63,-(:((())3((.42>9>AF26>((2(26((-4(<0(#
@M05025:18:000000000-B3NL5:1:1101:6632:4025 2:N:0:CACTCA
GCCAATGGACTACAAGGGTTTCTAATCCTGTTCGCTACCCATGCTTTCGAGCCTCAGCGTCAGTTGCAGACCAGACAGCCGCCTTCGCCACTGGTGTTCTTCCATATATCTACGCATTCCACCGCTACACATGGAGTTCCACTGTCCTCTTCTGCACTCAAGTTGCCCGGTTTCCGATGCACTTCTTCGGTTAAGCCGAAGGCTTTCACATCAGACCTAAGCAACCGCCTGCGCTCGCTTTACGCCCAATAAATCCGGATAACGCTTGCCACCTACGTATTACCGCGGCTGCTGGCCCGTG
+
CCCCGGGGGGGGGGGGGGFGGGGGGGGGGGGGGGGGGGGGGGGGGGGGGGGGGGGGGGGGGGGGGGGGGDGGGGGGGGGGGGGGGGGGGCGGGGFGGGGGFGGGGGGGGGFGGGGEGGGGGGGGGGGGFG@FGFEFGGGGFGGD@EFFGGGGGFFGGFGDEEFFCEGGGD>EGGGGGCDGGGGGGGGGG>CCGF8CDBC5;*;?96>AFFFFFF3>>EFAFFFEB:>B>F0=(3(63><;?9E;0;>;;0>)).:7>0?B0A>01340<04,8B0:8:)-,:A<33-(((,4>>(4(-4-#
@M05025:18:000000000-B3NL5:1:1101:25331:4042 2:N:0:CACTCA
GCCAATGGACTACTGGGGTTTCTAATCCTGTTCGCTACCCATGCTTTCGAGCCTCAGCGGCAGTTGCAGACCAGAGAGCCGCCTTCGCCACTGGTGTTCTTCCATATATCTACGCATTCCACCGCTACACATGGAGTTCCACTCTCCTCTTCTGCACTCAAGTTCAACAGTTTCTGATGCAATGCTCCGGTTGAGCCTAAGGCTTTCACATCAGACTTATTGAACCGCCTGCACTCTCTTTACGTCCAGTAAAACAGGACACCGCTTGCCACCTCCGTATTACCGCCGTTGCTTCTACGTG
+
A@-B9CFC<9F9FF9E,:+@CFEG@CE6CCC@FG7FBFGFG8,CEFCEGC<:@FG<EFE+@6CDA<,6CE,CCFDDEG7FCG=:,6B7FE:,=?E8,,AFBFCFGD@FEAFCGFC==C<,AF8:++=BF,CEFAFEFEDE=7>D,8DBFCGGF9,:=,DC8=D9,,DF9?DFG8DCF@?DF7C+@CDEDC7+*;*79*39;*99C996BB6>0/67*96B++2:)-/5>292((*3).7??)93(/21)1).))/(((3153((63211:4,(.4((,33(64-34(((-(()))).58(#
@M05025:18:000000000-B3NL5:1:1101:7868:4050 2:N:0:CACTCA
GCCAATGGACTACTAGGGTTTCTAATCCTGTTTGCTCCCCACGCTTTCGAGCCTCAACGTCAGTTACAGTCCAGTAAGCCGCCTTCGCCACTGGTGTTCCTCCTAATATCTACGCATTTCACCGCTACACTAGGAATTCCACTTACCTCTCCTGCACTCCAGCCGTACAGTTTCCAGAGCAGTCCGGGGGTTGAGCCCCCGCCTGTCACTCCAGACTTGCACTGCCGTCTACGCTCCCTTTACACCCAGTAAATCCGGATAAAGCTTGCCCCCTACGATTTACCGCCGCGTCCGCCACGGG
+
CCCCG@FGFGGGCFDGGFCC7FE@FFFGGGCFFGG9FGGGFEGDGEGGGGGGGFFGGGGEGGGGGGGGGGGGFFGGGGGFGGBFEDBCFE:FGGAFEECECGGFFFG9DFGGDFEC:BE@FFGGGGGGGFBF9:=FGGDFGGGGGGGGCCG8D=@@FFGFFGDDGEGE==@EGGG:EDGGGDF+==6;C597CC7FFADGGF4?)4?CF68)=AE1)?3689.(.:;;;?;)((1;>?BBB4>271>?FF2<9)646126(4)))))(-(,2;;1:?(((-54>:B(22((-(((,-3((#
@M05025:18:000000000-B3NL5:1:1101:23765:4052 2:N:0:CACTCA
GCCAATGGACTACCAGGGTTTCTAATCCTGTTTGCTCCCCACGCTTTCGCACCTGAGCGTCAGTCTTTGTCCAGGGGGCCGCCTTCGCCACCGGTATTCCTCCAGATCTCTACGCATTTCACCGCTACACCTGGAATTCTACCCCCCTCTACAAGACTCTAGCCTGCCAGTTTCGGATGCAGTTCCCGGGTTGAGCCCGGGGATTTCACATCCGACTTGACAGACCGCCTGCGTGCGCTTTACGCCCAGTAATTCCGATTAACGCTTGCACCCTCCGTATTACCGCGGCTGCTGTCACGGT
+
CCCCGGGGFGFGFGGGGGGGGGGCAFGGGGGGGGGGGEGGGGGGGGGGGGGGGGFFGG@CGCFFGGGGGGFGFGCGGGGGGGGDCFFFEDEGGDE:FFGGGGG@FFDFCGGFGGGGGEDGGFGGGF@EGFGGGG8DFGGGGGGGFDGGGGFFFFGGGGG7CFGECFGGFFFGGGGG579FGGGGFFGGG41CCFCF46DGD878);=67:8;A36(8()*)+.(:?29111?BB(2(4((4:A1691((.-4-46>F:6?:<>:>FF162>BB(.4,4:359A4(21(4((48?.449<1#
@M05025:18:000000000-B3NL5:1:1101:14353:4062 2:N:0:CACTCA
GCCAATGGACTACCGGGGTATCTAATCCTGTTCGCTACCCATGCTTTCGAGCCTCAGCGTCAGTTACAGACCAGAGAGCCGCCTTCGCCACTGGTGTTCTTCCATATATCTACGCATTCCACCGCTACACATGGAGTTCCACTCTCCTCTTCTGCACTCAAGAAACACAGTTTCCGATGCAATTCCTCGGTTAAGCCGGGGGCTTTCACATCAGACTTATCTTTCCGCCTGCGCTCGCTTTACGCCCAATAAATCCGGACAACGCTTGCCACCTACGTATTACCGCTGCTGCTGGCATGTA
+
CCCCGGGGGGGGGGGGGGGGGGGGGGGGGGGGGGGGGGGGGGGGGGGGGGGGGGGGGGGGGGGGGGGGGGGGGGGGGGGGGGGGGGGGGGGGGGGGGGGGGGGGGGGGGGGGGGGGGEGGGGGGGGGGGGGGGGGGGGGGGGFGAFGGGGGGGGGGGFGG8D9F8DEFGGGGGGGGDGGGFGGGGC<CDDDDGGGGF5CD4?G>FFFFFFFFFFE@AFEFFFFFFF<DDFFF9@FFFBFFFAA:06;B28:7AFB?>F:133:>B<B::()56:(4(4)<:BF<0((-(,,83),4.5:4#
@M05025:18:000000000-B3NL5:1:1101:15812:4071 2:N:0:CACTCA
GCCAATGGACTACTGGGGTTTCTAATCCTGTTTGCTCCCCATGCTCTCATGCCTCAGCGTCAGTTACAGTCCAGTAAGTCGCCTTCGCCACTGGTGTTCTTCCTAATCTCTACGCATTTCACCGCTACACTAGGAATTCCACTTACCTCTCCTGCACTCTAGTTAAACAGTTTTATATGCTTTCTACAGGTTAAGCCTATATATTTAACATATAACTTGTTTAACCGCCTACGCATCCTTTACGCCCAGTTATTCCGAACAACGCTTGCCACCTACGTATTACCGCGGCTGCTGGCACGTG
+
CCCCGGGGGGGGGGGGGGGGGGGGGGGGGGGGGGGGGGGGGGGGGGGGGGGGGGGGGGGGGDGGGGGGGGGGGGGGGGGGGGGGGGGGGGGGGGFGGGGGGGGGGGGGGGGGGGGGGGGGGGGGGGGGFGGFGEFGGGGGGGGGGGFFGGGGGGGGGGGGGGGGGGFGGGFGGGGGAFGGGGGGGGGGC6FG=DFGGFGGCFFFFFFFFFFBFFEEFFFFFFFFF5@BFFFFFFAFFB=AE/:>@2AD2>CEF?4CE=9@@D733;;17@EE;;(6<6)9(<CF?>>BB>9:>?7??D?(#
@M05025:18:000000000-B3NL5:1:1101:23450:4079 2:N:0:CACTCA
GCCAATGGACTACCGGGGTTTCTAATCCTGTTTGCTCCCCACGCTTTCGTGCCTCAGTGTCAGTGTTGGTCCAGGTAGCTGCCTTCGCCATGGATGTTCCTCCTGATCTCTACGCATTTCACTGCTACACCAGGAATTCCGCTACCCTCTACCACACTCTAGTCGCCCAGTATCCACTGCAGTTCCCAGGTTGAGCCCAGGGCTTTCACAACGGACTTAAACGACCACCTACGCACGCTTTACGCCCAGTAATTCCGACTAACTCTTTCCACCTTCGTTTTACCCCGGGCTCCGGCACCCT
+
CCCCGGGGGGGGGGGGGGFGGGGGGGGGGGGGGDGGGGGGGGGGGGGGGGGGGGGCGGGGGGGGGGGGGGGGGGGGGGGGGGGFGGFGFEGGGGGGFGFFEFFGFFGGGGGGGGGGGGGGGFGGGGGGGGGGGG:,EFGGGGGGGGGFFDCEE8FGGFGF>FE>ECCG>@DGEGGGGCFF+=D=@?DFGCFC7CFFG?GGG>GFFFFFFF>B>?45@*6AAA>5@@>=@=3599;60:127)148>:62446)7<)(,(-233)665)))).4(.51.(-(677(2(-(((-(-(,((((#
@M05025:18:000000000-B3NL5:1:1101:10637:4079 2:N:0:CACTCA
GCCAATGGACTACTAGGGTTTCTAATCCTGTTCGATACCCACGCTTTCGTGCATGAGCGTCAGTTGAGCGCCGGTATGCTGCCTTCGCAATCGGAGTTCTGCGTGATATCTATGCATTTCACCGCTACACCACGCATTCCGCATACTTCTCGCTCACTCAAGAACGCCAGTTTCAACGGCACGACGGGGTTGAGCCCCGAAATTTTACCGCTGACTTGACATTCCGCCTGCGCACCCTTTAAACCCAATAAATCCGGATAACGCCCGCATCCCCCGTATTACCCCGGCTGCTGGCACGGGA
+
CCCCGGGGGGFFGGGGGGFFGGGFGGGGGGGGGGGGGGFGGGGGGGGGGGGGGGGGFGGGGEGGGFGGGGGGGGGGGGGGGGGGGGGGGGGGFGGGGGGGGGGGGEGFGGGFGGGGGGG9FGGGEGEGFGDGGGGGGGGEFGEGDGGGGGC+CEC>FFGGEFGGDEGGGGGGGGGFFDDG5*<DEGGG5CDGFGFCF8CDDBGFFFFFFDDED>1>7@FFFF?6?:0:B<?29>F9<F??BF))4:?(38A2<BB9022:>)((((((((-.((2(,,48<D<((-4112(,).0()-4(#
@M05025:18:000000000-B3NL5:1:1101:9205:4083 2:N:0:CACTCA
GCCAATGGACTACTGGGGTTTCTAATCCTGTTCGCTCCCCATGCTTTCGCTCCTCAGCGTCAGTAAATGCCCAGAGACCTGCCTTCGCCATCGGTGTTCCTCCTGATATCTGCGCATTTCACCGCTACACCAGGAATTCCAGTCTCCCCTACATCACTCTAGTCTGCCCGTACCCACCGCAGATCCGAGGTTGAGCCTCGGACTTTCACGGCACACGCGACAAACCGCCTACGAGCTCTTTACGCCCCATAAATCCGGATAACCCCTCCCCCCTACCGTTTACCGCCGCTCCTGCCACGGA
+
CCCCGGGGFGGF<FFGDEBEGGGGGGGGG9FFGDGGDFFFGGDGFGGGGGGGGGGGGGCFGGGGG9EGGDGGGG8@@FBF8FGGGGFGGG7=FF?FGGGFCCFGGC,<FGFGFGGGDGCFFGGEGC:EDG<C:?DF8EGGG;FGFGGFEFGGGGGGGGGGGAFFGGFEFGGGGDGGEGGGGCDCFGG>CCCF>CGGFACDG5C>FFF+B*/8;)0:5@(:A>(57?9@;2(5:129902844-(-63,,((4<2)56040:2<(,(1(3(-40(4,(,(,(4)43,((4--448(().2(#
@M05025:18:000000000-B3NL5:1:1101:15142:4084 2:N:0:CACTCA
GCCAATGGACTACCAGGGTTTCTAATCCTGTTCGATACCCACGCTTTCGTGCTTCAGCGTCAGTTGGGCGCCGGTATGCTGCCTTCGCAATCGGAGTTCTGCGTGATATCTATGCATTTCACCGCTACACCACGCATTCCGCATACTTCTCGCCCACTCAAGAACGCCAGTTTCAACGGCGGAGCGAGGTTGAGCCCCGCGATTTTACCGCTGACTTGGCATTCCGCCTACGCACCCTTTAAACCCAATAAATCCGGATAACGCTCGCATCCTCCGTATTACCGCGGCTGCTGGCACGGGG
+
CCCCGGGGGGGGGGGGGGFGGGGGGGGGGGGGGGGGGGGGGGGGGGGGGGGGGGGGGGGGGGGGGGGGGGGGGGGGGGGGGGGGGGGGGGGGGDGGGGGGGGGGGGGGGGGGGGGGGGGGGGGGGGGGGGGGGGGGGGGGGGGGEGGGGGGGGGGGGDFFGGGGGGGGGGFGGGGGGGDGGGGGGGGGGGGGGGGGGFGGGFGFFFFFFFFEBDFFF7BFFFFFF:?:BFF:609BB?BBFA<7??06,449<A?>FFBFA?6;((,3,(473272862:44<8;(496(().48(5:9(#
@M05025:18:000000000-B3NL5:1:1101:6024:4130 2:N:0:CACTCA
GCCAATGGACTACCGGGGTTTCTAATCCTGTTCGATACCCACGCTTTCGTGCTTCAGCGTCAGTTGGGCGCCGGTATGCTGCCTTCGCAATCGGAGTTCTGCGTGATACCTATGCATTTCACCGCTACACCACGCATTCCGCATACTTCTCGCCCACTCAAGAACGCCAGTTTCAACGGCGGAGCGAGGTTGAGCCCCGCGATTTTACCGCTGACTTGGCATTCCGCCTACGCACCCTTTAAACCCAATAAATCCGGATAACGCTCTCATCCTCCGTATTACCGCGGCTGCTGGCACGGGG
+
CCCCGGGGGGGGGGGGGGGGGGGGGGGGGGGGGGGGGGGGGGGGGGGGGGGGGGGGGGGGGGGGGGGGGGGGGGGGGGGGGGGGGGGGGGGGGGGGGGGGGGGGGGGGGGGGGGGGGGGGGGGGGGGGGGGGGGGGGGGGGGGDGGGGGGGDEGGGGGGGGGGFGGGGGGGGFGFGGGDGCGGGGGGGGGGCFGGGGFGGD:DFFFFFFFEBEFFBFAFF?FF2>:?FBB72119>BFFBB4AB?6?:??7A<A?>08:?28<;(,(484<<).44(.889A416141(4:7>(21)33,#
@M05025:18:000000000-B3NL5:1:1101:10958:4150 2:N:0:CACTCA
GCCAATGGACTACTGGGGTTTCTAATCCTGTTCGATACCCACGCTTTCGTGCTTCAGCGTCAGTTGGGCGCCGGTATGCTGCCTTCGCAATCGGAGTTCTGCGTGATATCTATGCATTTCACCGCTACACCACGCATTCCGCATACTTCTCGCCCACTCAAGAACGCCAGTTTCAACGGCGGAGCGAGGTTGAGCCCCGCGATTTTACCGCTGACTTGGCACTCCGCCTACGCACCCTTTAAACCCAATAAATCCGGATAACGCTCCCATCCCCCGTATTACCGCCGCGCCCTGCCCGGGG
+
CCCCGGGGGGGGGGGGGGGGGGGGGGGGGGGGGGGGGGGGGGGGGGGGGGGGGGGGGGGGGGGGGGGGGGGGGGGGGGFGGGGGGGGGGGGGGGGGGGGGGGGGGGGGGGGGGGGGGGGGGGGEGGGGGGGGGGGEEGGGGGGGGGGGGGGGGGGGGGGGGFFGGGGEGGGGGGFGFGGGGC55EGGGGGGGGGGD<><CDBGFF46FFFFFFFFFF<2F?FFFBFF?F?FBFFFFF<??AFAAB<BFB)54:>?9>B?F44(4((((,48:((7((-37256--(,((((((.,(,-3(#
@M05025:18:000000000-B3NL5:1:1101:8486:4198 2:N:0:CACTCA
GCCAATGGACTACTGGGGTTTCTAATCCTGTTTGCTCCCCACGCTTTCGTGCCTCAGTGTCAATGTTGGTCCAGGTAGCTGCCTTCGCCATGGATGTTCCTCCTGATCTCTACGCATTTCACTGCTACACCAGGAATTCCGCTACCCTCTACCACATTCTAGTCATCCAGTATCCACTGCAGTTCCCAGGTTGAGCCCAGGGCTTTCACAACGGACTTAAATAACCACCTACGCACGCTTTACGCCCAGTAATTCCGCGTAACGCTTGCACCCTTCGTATTACCGCGGCCTCTGGCCCGAG
+
CCCCEFGGFGGGGGGGFGFGGGGGGGGGGGGGGGGFGGGGGGGGGGGGGGGGGGGGGFFGGGGGGGGGGGFGFGGGGDGGGGGGGGGGGGGGDFGGGGGGGGGGG9EEEFGGGGGGGGGGGGGGGGGGGGGGGGGGGGGGGGGGGGGGGGFGGGGGGGGGCGFGGGGGGGGG=CF:FG6FFGGGGGGGFGGFG8DGGFGFG?DFFFFFFFFEB*=>DBEFFFFFF)*)>B=EA2A955(8=;ED@F@@@EECE)14((..4(,,,(/6?@2?:0(:18(4?22)-((490(4()).3-4(#
@M05025:18:000000000-B3NL5:1:1101:21361:4204 2:N:0:CACTCA
GCCAATGGACTACCAGGGTTTCTAATCCTGTTCGCTCCCCATGCTTTCGCTCCTCAGCGTCAGTAAATGCCCAGAGACCTGCCTTCGCCATCGGTGTTCCTCCTGATATCTGCGCATTTCACCGCTACACCAGGAATTCCAGTCTCCCCTACATCACTCTAGTCTGCCCGTACCCACCGCAGATCCGAGGTTGAGCCTCGGACTTTCACGGCAGACGCGACAAACCGCCTACGAGCTCTTTACGCCCACACAATCCGGAAAACGCTTGCCCCCTACGTATCACCGCGGACGGTGGCCCGTG
+
CCCCFFGGGGGGGGGGGGFGGGGGGGGGGGGGGGGGGGGGGGGGGGGGGGGGGGGGGGGGGGGGGGGGGGGGGFGGGGGGFFEEFGGGGGGGGGEGGEFEGFGGGGGGGGGFFGGGGGGGFGCGGGGG,,EEGGGGGGGGGAFGCFCDCFGGGGFGGGGCGGGFGCG8FCCEGG,=@DGGGD6C<FGGC?D>FGGGGFGGG4CBFFFFFFFFF;DBFB08>3;DD6361;;;-869144).:<?0(,4,((,427((34(2?:((,-41()-43(.438A(5)3(,41((,(-3(3(2,,#
@M05025:18:000000000-B3NL5:1:1101:5371:4209 2:N:0:CACTCA
GCCAATGGACTACAAGGGTATCTAATCCTGTTCGCTACCCATGCTTTCGAGCCTCAGCGTCAGTTGCAGACCAGAGAGCCGCCTTCGCCACTGGTGTTCTTCCATATATCTACGCATTCCACCGCTACACATGGAGTTCCACTCTCCTCTTCTGCACTCAAGTTCAACAGTTTCTGATGCAATTCTCCGGTTGAGGCGAAGGCTTTCACATCAGACTTATTGAACCGCCTGCACTCGCTTTACCCCCAATAAACCCGGACAACGCTTGCCCCCTAGGTATTACCCCGTCCGCTGGCTCGGT
+
68AC<@C<-6E9CFFG@C@<EFEFFFGGGGGDG@E7F@<FGF@@9F6C:FDEGC<@@F@EC,@F<FCEFD,CFEFGGDCFFGDC7F@FCC7B?A?<FGFGGGFGGAA<AEF,CA:BFECFGEEGEG@C=B=FGGF8EF,;=FD=BFG9EEFGGGGG8=88D,7@D9DGF8EFDEGF=DDFFGEDGFFGD8CDDGC+=?*3097*;AAF+99AA9*>A<A1=B*8>>B>59(5:>E=;663(.))(/:(:;)/)/:;(311((.718:33()(4>6(.-.6)))).-2(-(,(((,,()-(#
@M05025:18:000000000-B3NL5:1:1101:13153:4240 2:N:0:CACTCA
GCCAATGGACTACCGGGGTTTCTAATCCTGTTTGCTCCCCATGCTCTCATGCCTCAGCGTCAGTTACAGTCCAGTAAGTCGCCTTCGCCACTGGTGTTCTTCCTAATCTCTACGCATTTCACCGCTACACTAGGAATTCCACTTACCTCTCCTGCACTCTAGTTAAACAGTTTTATATGCTTTCTACAGGTTAAGCCTATATATTTAACATATAACTTGTTTAACCGCCTACGCATCCTTTACGCCCAGTTATTCCGAAAAACGCTCGCCACCCACGTATTCCCGCGCCTGCTGGCCCGTT
+
CCCCGFGGGGGGGGGGGGGGGGGGGGGGGGGGGGGGGGGGGGGGGGGGGGGGGGGGGGGGGGGGGGGGGGGGFGGGGGGGGGGGGGGGGGGGGGGGGGGGGGGGGGGGGGGGGGGGGGGGGGGGGGGGFGGCFGGGGCFFDGGGGGGGGGGGGGGFCFGGGGFGADFGGGFGFFGGGGGGGGGGGGGFFFFFGFCF8FFGGFGFFFFCFFFFFFFFFCEAFF@<8@8=>=AFFA=AFFFFC8A2(892(;6?CCCFB;((((66((,(60(6;((1424)5)..49;0042:4?((,-7-#
@M05025:18:000000000-B3NL5:1:1101:16235:4246 2:N:0:CACTCA
GCCAATGGACTACTGGGGTTTCTAATCCTGTTCGCTACCCATGCTTTCGAGCCTCAGCGTCAGTTGCAGACCAGAGAGCCGCCTTCGCCACTGGTGTTCTTCCATATATCTACGCATTCCACCGCTACACATGGAGTTCCACTCTCCTCTTCTGCACTCAAGTTCAACAGTTTCTGATGCAATTCTCCGGTTGAGCCGAAGGCTTTCACATCAGACTTATTGAACCGCCTGCACTCGCTTTACGCCCAATAAATCCGGACAACGCTTGCCACCTACGTATTACCGCGGCTGCTGCCCAGTC
+
CCCCC<FFGGGGGGGGGGFEGGGGGGGGGGGGGGGGGGGGGGGGGGGGGGGGGGGGGGGGGGDGFGFFGGGGGGGFGGGGGGGGGGGGGGGGGGGGGGGGGGGGGGGGGGGFFDGGGGGGGGGGGGGEGGGGFDCEGGGGGGCGGGGGGGGGGGGGGFFFFEGGFFGGFGGGFCFGCFGFGC98E=D8CGGG97=CGFGG>59A>A5+=B6A+**69C;FF:AA=B2@==>BDF45(:?;D<E(89;2=D@FF3);9(/,3(,2;<B??2<?:0(.(.,44<<919>607(1).,4()((#
@M05025:18:000000000-B3NL5:1:1101:7912:4251 2:N:0:CACTCA
GCCAATGGACTACCCGGGTTTCTAATCCTGTTTGCTCCCCATGCTCTCATGCCTCAGCGTCAGTTACAGTCCAGTAAGTCGCCTTCGCCACTGGTGTTCTTCCTAATCTCTACGCATTTCACCGCTACACTAGGAATTCCACTTACCTCTCCTGCACTCTAGTCAAACAGTTTTATATGCTTTCTACAGGTTAAGCCTATATATTTAACATATAACTTGTTTAACCGCCTACGCATCCTTTACGCCCAGTTATTCCGAACAACGCTTGCCACCTACGTATTACCGCGGCTGCTGGCACGTA
+
CCCCGCFGGGGFG<FEEGFDEGGGGCEGGFDFCGGGGGGGGGGGGGGGGGGFGGGGGGGGGGGGGGGFGGGGGGGGCFFGGGGGGGGDGDDFFCFGGGGGGGGGGGGGGDFGGGGGGGGGGGGGGGGGGGGGGGGGGGGGCFGGGEFGFFGGGGFGGG8EGGGGGDFFGGGGF8:EGGG8FGGGFGGGDFGGGGGCCFGGGFGFFDFCFFFB1=EEF*:AFAEEEF5A))8@A=A>A:=EE4CDA=9=BECE4??5EFFFFD;99;;?D;<)68@E2@E9@?E<DF606908?)(40<:.#
@M05025:18:000000000-B3NL5:1:1101:9567:4269 2:N:0:CACTCA
GCCAATGGACTACAGGGGTTTCTAATCCTGTTCGCTCCCCACGCTTTCGCTCCTCAGCGTCAGTAACGGCCCAGAGACCTGCCTTCGCCATTGGTGTTCTTCCCGATATCTACACATTCCACCGTTACACCGGGAATTCCAGTCTCCCCTACCGCACTCCAGCCCGCCCGTACCCGGCGCAGATCCACCGTTAGGCGATGGACTTTCACACCGGACGCGACCAACCGCCTACGAGCCCTTTACGCCCAATAAATCCGGATAACGCCCGACCCCTACCTATTACCGCCGCTTCTGGCCCGCA
+
CCCCGGGGGGGGGGGGGGGGGGGGGGGGGGGGGGGGGGGGGGGGGGGGGGGGGGGGGGGGGGGGGGGGGGGGGGGGGGGGGGGGGGCEGGGGGGGGGGGGGGGGGGGGGGGGGGGGGGGG9AFGGGEGGGGGGGGGGGGGFGFFGGGGGFDCFEGDGGGFGGGGGGGGGC>>ECFDGGDDCD)8E68CDCFDCD*CD:>7<;<6ACF=AAFEDEFFEB9DF)7<:<;>><<BB?(4;F::?4:<BFF?F()5<2-:96:(:B>(-(,(((-4:(41()-6<42<31499-((-.-)(-1(#
@M05025:18:000000000-B3NL5:1:1101:12857:4319 2:N:0:CACTCA
GCCAATGGACTACACGGGTATCTAATCCTGTTCGATACCCACGCTTTCGTGCTTCAGCGTCAGTTGGGCGCCGGTATGCTGCCTTCGCAATCGGAGTTCTGCGTGATATCTATGCATTTCACCGCTACACCACGCATTCCGCATACTTCTCGCCCACTCAGGAACGCCAGTTTCAACGGCGGAGCGAGGTTGAGCCCCGCGACTTTACCGCTGACTTGGCATTCCGCCTACGCACCCTTTACACCCAATAAATCCGGATAAACCCCGCACCCTCCGTTTTACCGTGGCCGCTGGCCCGCCG
+
C?BCFEEEFGEDEF8FEGCCGGFEFFEFFGFGGG<F8FGGEGGGGGGD:FFGGGGGGFGGEGDGG9C7@+@FFEEGF8D<FGFGFGEEGGDBFCG:FGFGGGF::=A9@EEA<FAFGCDE<<BEEGGGGG@<+?+@8CFF8C6=+@AEF,==EGGDEFFC,8@>,@?3@EFGGGGFFG?99D))=D35<8FCFCCF855<C@C>>FF??D:)<5?DF2)?768B<BB143:1((--:BBFF).4:BB?().<AF09>?034)).((((-((4,(,(-),-67)((,,3(,,((-8(49,(#
@M05025:18:000000000-B3NL5:1:1101:19028:4347 2:N:0:CACTCA
GCCAATGGACTACTCGGGTATCTAATCCTGTTTGCTCCCCATGCTTTCGTACCTCAGCGTCAGTATTAGGCCAGATGGCTGCCTTCGCCATCGGTATTCCTCCAGATCTCTACGCATTTCACCGCTACACCTGGAATTCTACCATCCTCTCCCATACTCTAGCTTCCCAGTATCGAATGCAATTCCCAAGTTAAGCTCGGGGCTTTCACATCCGACTTAAAAAGCCGCCTACGCACGCTTTACGCCCAGTAAATCCGATTAACGCTCGCACCCTCTGTATTACCGCGGCTGCTGGCACACG
+
CCCCGGGGGGGGGGGGGGGGGGGFFGGGGGGGGGGGGGGGGGGGFGGGGGGGGGGGGGGGGFEGGGGG<EFGEFEGDFGGGGGGGGGGGGGGGGGGGGGFGGGCFCFGGGGGG@EEEGGFGGGGGGGGFFGG:FC8>EFGFGGDFEGGGDGGGGG8@AFFGGGGGGGGFDEGFGCF88DDFFGFFGGG6+==DGCD9BDDDE+<CAF;FF;CCB=AB=E6B+1/554=2@2@@25>9>;D1497@F((,()9)/.((/862:96>(:61(79<18486).6<A)((,-1(7:?)5:(.((#
@M05025:18:000000000-B3NL5:1:1101:8818:4366 2:N:0:CACTCA
GCCAATGGACTACTAGGGTTTCTAATCCCAGTTTGGGTCTTAGCTGTCGTGTATTATAAATGACTAGAATTACTTTCGTTATTGAGTTTAGGTCCTAACAATGAATTTTCACATATAAGTTGGATTTTAATTCTATTTATTTATTTATAGTTGACACGTTTTACGCCGAAGATAATTAGTTTGGGTTAATCGTATGACGCGGTGGCTGGCACGAAATTTACCAACCCTAAGAGGTATAACTTAGTCAAACTTTCGTTTATTGCTTAATATTTATCACTGCTGCCTCCCGTCGGAGTTTGGG
+
CCCCGGGGGGGGGGGGGGGGGGGFGGGGGGGGGGGGGGGGGFGGGGGGGGGGGGGGGGFFGGGGGGGGGGGGGGGGGGGGGGGGDGGGGGGGGGGGGGGGGGGFGGGGGGGGGGFGFGGGGGFFCGGGGGGGGGGGGGGGGGGGGGGGGGGGFGGFG6F8EGGFGGGGDGGDEGFFGGGGGGGGCDGGGGGGGGGGGBCGD>C>DFFFFBFFFBBAFFFFFFFBAA>DBDFF=2>6;AEF=EB4A464@E=6<CFDFB=574<?E**9>?E?E?C5);;<E;;@43=(3=(33(148>F(#
@M05025:18:000000000-B3NL5:1:1101:11338:4404 2:N:0:CACTCA
GCCAATGGACTACCAGGGTATCTAATCCTGTTTGCTCCCCACGCTTTCGCACCTGAGCGTCAGTCTTTGTCCAGGGGGCCGCCTTCGCCACCGGTATTCCTCCAGATCTCTACGCATTTCACCGCTACACCTGGAATTCTACCCCCCTCTACAAGACTCTAGCCTGCCAGTTTCGGATGCAGTTCCCAGGTTGAGCCCGGGGATTTCACATCCGACTTGACAGACCGCCTGCGTGCGCTTTACGCCCAGTAATTCCGATTAACGCCTGCACCCTTCGTAATACCGCGGCTGCTGGCACGGT
+
CCCCGFGGGGGGFFGGGGGGGGGGGGGGGGGGGGGGGGGGGGGGGGGGGGGGGGGGGGGGGGGGGGGGGGGGGGGGGGGGGGGGGGGGGGGGGGGGFFGGGGGGFGGGGGGGGGGGGGGGGGGGGGGGGGGGGGGGGGGGGGGFGGGGGGGGGGGFGGGGGGGGGGGGGDGGGGGGGGDFGFFFGCF?FGGGCFGGGFGGGECB4FFFFFFFF>?FF;EBFFFFFDFFB<16>66826B?:>>(-9BFF2)6-:<<700(8BF?9(3:???1??(.4:7(,.6??9(402((4:(-(,44#
@M05025:18:000000000-B3NL5:1:1101:19329:4432 2:N:0:CACTCA
GCCAATGGACTACTAGGGTATCTAATCCTGTTTGCTCCCCATGCTCTCATGCCTCAGCGTCAGTTACAGTCCAGTAAGTCGCCTTCGCCACTGGTGTTCTTCCTAATCTCTACGCATTTCACCGCTACACTAGGAATTCCACTTACCTCTCCTGCACTCTAGTTAAACAGTTTTATATGCTTTCTACAGGTTAAGCCTATATATTTAACATATAACTTGTTTAACCGCCTACGCATCCTTTACGCCCAGTTATTCCGAACAACGCTTGCCACCTACGTATTACCGCGGCTGCTGGCACGTT
+
CCCCGGGGGGGGGGGGGGGGGGGGGGGGGGGGGGGGGGGGGGGGGGDGGGFGGGGGGGGGGGGGGGGGGGGGGGGGGGGGGGDEGGGGGGGGGGGGGGGGGGGGGFFFGGGGGGGGGGGGGGGGGDGGFGGGGGGGGGGGGGGGGGGGGFGGGF?8@DFFFFGGGGGGDFGGGGGGDGGGGGGGGGGFCDGGFGFFGFGF8EFFFFBBFFFFFFEDFEDFAFEFACA==@A@D58=5@@EAC;=2@4A9>EEECFE(62>@B5213((234<<33;(/)93??>?BF>((-8>2((4?:,#
@M05025:18:000000000-B3NL5:1:1101:21132:4458 2:N:0:CACTCA
GCCAATGGACTACAGGGGTTTCTAATCCTGTTCGCTACCCATGCTTTCGAGCCTCAGCGTCAGTTGCAGACCAGAGAGCCGCCTTCGCCACTGGTGTTCTTCCATATATCTATGCATTCCACCGCTACACATGGAGTTCCACTCTCCTCTTCTGCACTCAAGTTCAACAGTTTCTGATGCAATTCTCCGGTTGAGCCGAAGGCTTTCACATCAGACTTATTGAACCGCCTGCACTCGCTTTACGCCCAATAATTCCGGACAACGCTGTGCACCTACGTATTACCGCGTCTGCTGGCACGGT
+
C<<<FFGEFFGGGGGGGGFGGGGGGGEGGGGGGGGGGGGGGGFGFGGFFGGGGGGGGGGGGGGGGGGGGCFFGGGGGGGGGGGGGGGEBBFFGGFGGGGGFFGFFFGFFFFC9FFGGG9AAFFGGDGGGG9,FDFFGECFF9,>>EGDFFCEFEC=8FG8DDEFC=EGDCFGFGGFGGGCGGGGF7DFGDGD>77DDEDGG*9A5699EFFFFFF)9A<FE8:;:>=B95=D@F@>(2(-37C@?0(2((5<)1.)61((61;4(1((()).33((4()),-591-2((,-.68210)4(#
@M05025:18:000000000-B3NL5:1:1101:13015:4475 2:N:0:CACTCA
GCCAATGGACTACACGGGTTTCTAATCCTGTTCGCTACCCATGCTTTCGAGCCTCAGCGTCAGTTGCAGACCAGAGAGCCGCCTTCGCCACTGGTGTTCTTCCATATATCTACGCATTCCACCGCTACACATGGAGTTCCACTCTCCTCTTCTGCACTCAAGTTCAACAGTTTCTGATGCAATTCTCCGGTTGAGCCGAAGGCTCTCACATCAGACTTATTGAACCGCCTGCACTCGCTTTACGCCCAATAAATCCGGACAACGCTTGCCACCTACGTATTACCTCGGCTGCTGCCACGCG
+
CCCCGGGGGGGGGGGGGGGGGGGGGGGGGGGGGGGGGGGGGGGGGGGGGGGGGGGGGGGGGGGGGGGGGGGGGGGGGGGGGGGGGGGGGGGFGGGGGGGGGGGGGGGGGGGGGGGGGGGGGGGGGGGGFGGGGGFGGGGGGGFFGGGGGGGFGGGGGFGGGCEDDEFGGGGGGGGGGGGGGGGGF@DGGGDGGGGGGFDCGFGFFFF48AFFFFBBFFFFFFFCB:@@@FBFFFFB?9?DFFFFFB>@FF@EFE?EFB(4>2:96<?(4>>FFBB:3,4)4:AD))3-8:BF:?)4,41(#
@M05025:18:000000000-B3NL5:1:1101:21768:4508 2:N:0:CACTCA
GCCAATGGACTACCGGGGTTTCTAATCCTGTTTGCTCCCCACGCTTTCGTGCCTCAGTGTCAGTGTTGGTCCAGGTAGCTGCCTTCGCCATGGATGTTCCTCCTGATCTCTACGCATTTCACTGCTACACCAGGAATTCCGCTACCCTCTACCACACTCTAGTCGCCCAGTATCCACTGCAGTTCCCAGGTTGAGCCCAGGGCCTTCACAACGGACTTAAACGACCACCTACGCACGCTTTACGCCCCGTAATTCCGAGTAACGCTCGCACCCTTCGTATTACCCACGATGCCGGCACCCG
+
CCCCGGGGE@FFGGGGEG@FCGGFDGGGGFGGGGGFGFGGGFGGGFGGGGGDGCFCFFGGGFGGGGGFFF<EGGGEGGGGGAFEGGFFG7BEF@DFCEGFGGGGF9FFGGGEGGGGDEFGFF<FFGCFGGGGGEFGFFGGGGGGDGG966E=EFGGEEGCAD,@@EEGGF=EGGDGG9+AD+=DAD8C:9F++=DGGFG679C*96A*99*9>9>A>3A+1;2>@9@=(-765(371;221.767;2(.,3(3)<<2:0(16<04((,(,42:1281(,4326)(,(,(-(-)(429B(-#
@M05025:18:000000000-B3NL5:1:1101:14338:4563 2:N:0:CACTCA
GCCAATGGACTACTGGGGTTTCTAATCCTGTTCGATCCCCACGCTTTCGTGCCTCAGCGTCAGTCTGGCGCCGGTACGCTGCCTTCGCAATCGGAGATCTGCGCGATATCTATGCATTTCACCGCTACACCGCGCATTCCGCGTACTTCTCGCCAACTTAAGTCTGCCAGTTTCAACGGCTCAACGGGGTTGAGCCCCGCAATTTTCCCGCTGACTTAACGGACCGCCTACGCACCCTTTAAATCCAATCAATCCGGATAACCCTCCCATCCTCCCTATTACCGCGTCTGCCTGCACGGGT
+
CCCCGGGGGGGGGG9<8@@FGGGEFGGFFFFFGFGEFGGGFGGDGEFGGGGGFFFGGF:FFGGGGFGFDGGGGCEGGGD,CGGGFGGGGEF@<::@+EEF,CCEGGEEGGGFGFA,CDA@FGGGGDGGGG=CGFEGGGAFCE8E:EFFEFGEE5>EC3,,5,EFGFG@9:>ECFFGG4><):C*,/CEDD<DF4;CF5DD)=CFC++*97:5BDB<F>:@3.86((49-221(-,(4-38<<2).4)44(8?2<7(7:(,))(((,,,(.3()-4(()).))6(--(-,-6))3((.2((#
@M05025:18:000000000-B3NL5:1:1101:7879:4575 2:N:0:CACTCA
GCCAATGGACTACTAGGGTTTCTAATCCTGTTTGCTCCCCATGCTCTCATGCCTCAGCGTCAGTTACAGTCCAGTAAGTCGCCTTCGCCACTGGTGTTCTTCCTAATCTCTACGCATTTCACCGCTACACTAGGAATTCCACTTACCTCTCCTGCACTCTAGTTAAACAGTTTTATATGCTTTCTACAGGTTAAGCCTATATATTTAACATATAACTTGTTTAACCGCCTACGCATCCTTTACGCCCAGTTATTCCGAACAACGCTTGCCACCTACGTATTACTCCTGCTGCTGGCACGTC
+
CCCCGGGGGGGGFGGGFFGGGGGGFFGGGFEFGDGFCGGG?FFGGGGGGGGGGFGGFFGGGGEGGGGGDFFFDFGFGGFFEFEEDEGGGG7<6EBFGGFGGGGGGGGGGGGGFGGEGDGGFFGGGDGEGG<EGGGG@FGFGCGGGGGGGGGGGGGGGGGGG;;EGGGGGGGGFFGGGGGG@FFGDFGGGCGFGGCDGFGFF++=FFFFF;EDFFEEF*>8F?EFF@BFADFBFAFD@=>A9CE4==BF=B4**9?9;>DBB20((/61;(/=(34@;@8;;<C))/)/(()).4(-.,(.#
@M05025:18:000000000-B3NL5:1:1101:20527:4626 2:N:0:CACTCA
GCCAATGGACTACTAGGGTATCTAATCCTGTTCGCTACCCATGCTTTCGAGCCTCAGCGTCAGTTGCAGACCAGAGAGCCGCCTTCGCCACTGTTGTTCTTCCATATATCTACGCATTCCACCGCTACACATGGAGTTCCACTCTCCTCTTCTGCATTCAAGTTCAACCGTTTCTGATGCAATCCTCCGGTTGAGCCGAAGGCTTTCACATAAGACTTATTGAACCGCCTGCACTCGCTTTACGCCCAATAAATCCGGCAGACGCTTGCCACCTACGTATTACCGCTGCTGCCGGCACGGT
+
CAACF<CFF9@EFGGF<E66CC,EFF<FGFFDG7F7,@F<<C,,,CFGCF8FEGG,FGC8F@FEC<@E@C,C88CC,FFGG7F:@EAFCF7F@,CFBE,55C,:5@AFA<FGGGGFCC@AFFF:=BF=EFFEGGF8E844;E;44@8@?,4EAD,,,7,@>8@=:=E8,+@@FDFFD=9+==D+,+=8@8096+7++9+;7BDAF>AB6E++43*6@E=9F+2*5259@5(:=>*;2@9@@)/((.6;1533)1753((((44178,-(4)).807:()-,-4-8>(16),).7((3,((#
@M05025:18:000000000-B3NL5:1:1101:16590:4639 2:N:0:CACTCA
GCCAATGGACTACAGGGGTTTCTAATCCTGTTCGCTACCCATGCTTTCGAGCCTCAGCGTCAGTTGCAGACCAGCGAGCCGCCTTCGCCACTGGTGTTCTTCCATATATCTACGCATTCCACCGCTACACATGGAGTTCCACTCTCCTCTTCTGCACTCAAGTTCAACAGTTTCTGATGCCATTCTCCGGTTGAGCCGAAGGCTTTCACATCAGACTTATTGAACCGCCTGCACTCGCTTTCCGCCCAATAAATCCGGACAACGCTTGCCACCTACGTCTTACCGCGCCTGCTGGCAGCTT
+
CCCCGFGDECEDEEFGGGEGGGGGGGGGGGGGGGGGDGGGFG@FFFGGG<CFGGGF<EFGEGGGGGGGGCA@FG,@:@FCGGGDBECGGEFGGGCEFGGFGFGGCFF9FGFGFGEEGD9FFGGGGGCED@F89F:FDGFDADFFDEGC?=@DG,@CC9D,DC>@FG8D9EFGGGDFGGF7+=C:2?DFGCCDD507FEGGC5>;FFF9FFAA>AEFFFFF6194;26@BD9;8;<@D;FD0)42;?FF08@<CC?8>0:>6:B;9-((1())405:::((,)-4((((-((.(,,((((.#
@M05025:18:000000000-B3NL5:1:1101:9910:4668 2:N:0:CACTCA
GCCAATTGACTACTGGGGTATCTAATCCTGTTCGCTACCCATGCTTTCGAGCCTCAGCGTCAGTTGCAGACCAGAGAGCCGCCTTCGCCACTGGTGTTCTTCCATATATCTACGCATTCCACCGCTACACATGGAGTTCCACTCTCCTCTTCTGCACTCAAGTTCAACAGTTTCTGATGCAATTCTCCGGTTGAGCCGAAGGCTTTCACATCAGACTTATTGAACCGCCTTCACTCGCTTTACGCCCAATAAATCCGGACAACGCTATCCACCTACGTATTACCGCGGCTGCTGTCACGTG
+
CCCCDFGGGGGGGGGGGGGGGGGGGGGGGGGGGGGGGGGGGGGGGGGGGGGGGGGGGGGGGGGGGGGGGGGGFGFGGGGGGGGGGGFGGGGFGGGGGGGGGGGGGGGGGGGGGGGGEGGGGGGGGGGGGGGGFGGGGGGGGGGGGGGDCDFGGGGGGGGFGGDFGGGGGGGGGGGGGGFGGFGGCFFFGGDGGGGGGBGDD>GFFFFFFFCAB>;49EEFFF<;B44>@@(>BEEEDF>D?<320:0106;EEFCE9;@>0=4(4:((.8)3:1:B0.))4)).43944(-87B..6:((#
@M05025:18:000000000-B3NL5:1:1101:6077:4724 2:N:0:CACTCA
GCCAATGGACTACCAGGGTTTCTAATCCTGTTCGCTACCCATGCTTTCGAGCCTCAGCGTCAGTTACAGACCAGAGAGCCGCCTTCGCCACTGGTGTTCTTCCATATATCTACGCATTCCACCGCTACACATGGAGTTCCACTCTCCTCTTCTGCACTCAAGAAACACAGTTTCCGATGCAATTCCTCGGTTAAGCCGGGGGCTTTCACATCAGACTTATCTTTCCGCCTGCGCTCGCTTTACGCCCAATAAATCCGGACAACGCTTGCCACCTACGTATTACTCCGGCTCCTGCCACGCT
+
CCCCGGGGGGGGGGGGGGFFEGAFCFFGFGGFGEGGGGFGGGGGGEFGGGGGG@FFGGGEEE:CFGGFFGGGGGGGGGF@FGGGGGGGGGGGGG?FGGGCGEFGFFGCFFFGGGCGGGGGGGGEGGGDGGGGGGGGGGGCDCFEFGC9DFFGGGGGC=DDDFADGGC?EDG:FCFEEGGGGGGGFD2,=DDGG7BFGFGCGEGFFFFCFCF)+8;E;59CA7CCF<?0?FFFFF9?9;?F(6A?:(7??FF72-4(,319086;>:1(-(-,44>2,,458<<)).((21((,44(.86(#
@M05025:18:000000000-B3NL5:1:1101:4557:4758 2:N:0:CACTCA
GCCAATGGACTACTGGGGTATCTAATCCTGTTCGCTACCCATGCTTTCGAGCCTCAGCGTCAGTTGCAGACCAGAGAGCCGCCTTCGCCACTGGTGTTCTTCCATATATCTACGCATTCCACCGCTACACATGGAGTTCCACTCTCCTCTTCTGCACTCAAGTTCAACAGTTTCTGATGCAATTCTCCGGTTGAGCCGAAGGCTTTCACATCAGACTTATTGAACCGCCTGCACTCGCTTTACGCCCAATAAATCCGGACAACGCTTGCCACCTACGTATTACCGCGGCTGCTGGCCCGCT
+
CCCCFFGGGGGGGGGGGGGGGGGGGGGGGGGGGGGGGGGFGGGGGGGGGGGGGGGGGGGGGDGGGGGGGGGGGGGFGGGGGGGGGFGGGGG?FGGFGGGGGGGGGGGGGGGGGGGGGGGGGGGGGGGGGGGGGFFFGGGGGGGGGGGFGEDGGGFGGGGGGGFFGGGGGGGFFGGFGGGGFGGGF9FFGGC?CGFGFDGGGAGFFFFFFFFFF4>BFEFFFFCCF>9@FF=B(;EF9@51<9E;@:02=;;EE?CF(1?9>:<4>8((,.9BFB>F::)-(-.6(-,(((,(4)::((4(#
@M05025:18:000000000-B3NL5:1:1101:9666:4762 2:N:0:CACTCA
GCCAATGGACTACTGGGGTTTCTAATCCTGTTCGCTACCCATGCTTTCGAGCCTCAGCGTCAGTTGCAGACCAGACAGCCGCCTTCGCCACTGGTGTTCTTCCATATATCTACGCATTCCACCGCTACACATGGAGTTCCACTGTCCTCTTCTGCACTCAAGTCGCCCGGTTTCCGATGCACTTCTTCGGTTAAGCCGAAGGCTTTCACATCAGACCTAAGCAACCGCCTGCGCTCGCTTTACGCCCAATAAATCCGGATAACGCTTGCCACCTACGTATTACCGCGGCTGCTGGCACGGC
+
CCCCGGGGGGGGGGGGGGGGGGGGGGGGGGGGGGGGGGGGGGGGGGGGGGGGGGGGGGGGGGGGGGGGGGGGGGGGGGGGGGGGGGGGGGGGGGGGGGGGGGGGGGGGGGGGGGGGGGGGGGGGGGDGGGGGGGFGGGGGGGGGGGGGGGGGGGGGGGGGGEGGGGGECCGGGGCG7DGGGGGGGGGDFGGGGGGGGFGGDDD>F4BFFFFFFAFFFFF)?FEBDB>FFFFF6>(:@BFDFEC@B;>BB<?AA49:>FF(49<:>631:?A78823:224:9<A?>49;>>?:?0((2-(#
@M05025:18:000000000-B3NL5:1:1101:11108:4779 2:N:0:CACTCA
GCCAATGGACTACTGGGGTTTCTAATCCTGTTCGCTACCCATGCTTTCGAGCCTCAGCGTCGGTTGCAGACCAGACAGCCGCCTTCGCCACTGGTGTTCTTCCATATATCTACGCATTCCACCGCTACACATGGAGTTCCACTGTCCTCTTCTGCACTCAAGTCGCCCGGTTTCCGATGCACTTCTTCGGTTAAGCCGAAGGCTTTCACATCAGACCTAAGTAACCGCCTGCGCTCGCTTTACGCCCAATAAATCCGGATAACGCTTGCCACCTACGTATTACCGCGGCTGCTGGCACGTG
+
CCCCGGGGGGGGGGGGGGFEGGGGGGGGGGGGGGGGGGGGGGGGGGGGGGGGGFF8FFGGGGGGGGGGGGGGGGDFDGGGDGGGGGGGGGGGGGGGGGGGGGFAFGFGGFGGGGGGGGGGGGGGGDGGF?,EFFFGGGDF;EFGGGGGGGAECFGG8AFFGGGGGGEEGGEEDEFEGDDC7;<DFCCFGGG5DDCFFADC7;G6)6;+BFFFFFBFFFE);CFEE<3;;?<2(76116;2<4>(449(47)5-).599(31A72;,(-6?A?::(434).()6<29(((-(833(-(50,#
@M05025:18:000000000-B3NL5:1:1101:18923:4787 2:N:0:CACTCA
GCCAATGGACTACAGGGGTTTCTAATCCTGTTCGCTACCCATGCTTTCGAGCCTCAGCGTCAGTTGCAGACCAGAGAGCCGCCTTCGCCACTGGTGTTCTTCCATATATCTACGCATTCCACCGCTACACATGGAGTTCCACTCTCCTCTTCTGCACTCAAGTTCAACAGTTTCTGATGCAATTCTCCGGTTGAGCCGAAGGCTTTCACATCAGACTTATTGAACCGCCTGCACTCGCTTTACGCCCAATAAATCCGGACAACGCTTGCCACCTACGTATTACCGCGGCTCCTGGCACGCA
+
CCCCGGGGGGGGGGGGGGEGGGGGGGGGGGGGGGGGGGGGGGGGGGGGGGGGGGGGGGGGGGGGGGGGGGGGGGGGGGGGGGGGGGGGGGGGGGFFGGGGGGGGGGGGGGGGGGGGGGGGGGGGGGGGGG9FGGGGGGGGGGDFFCGGGGGGGGGGGGGFGGGGGGGGGFGGGEFGGGGFFGGGGGGGG>DDDGFGGFGGGEFFFFBAFFFFFF3>FE4BABEFFD>BB>DD:3*05:???)9(411;0(6@E))4266>FB<09?<?FFF>4(.8::254<ABBFF(24((,8:20.3(#
@M05025:18:000000000-B3NL5:1:1101:17548:4793 2:N:0:CACTCA
GCCAATGGACTACCAGGGTATCTAATCCTGTTTGCTCCCCACGCTTTCGCACCTGAGCGTCAGTCTTTGTCCAGGGGGCCGCCGTCGCCACCGGTATTCCTCCAGATCTCTACGCATTTCACCGCTACACCTGGAATTCTACCCCCCTCTACAAGACTCTAGCCTGCCAGTTTCGGATGCAGTTCCCAGGTTGAGCCCGGGGATTTCACATCCGACTTGACAGACCGCCTGCGTGCGCTTTACGCCCAGTAATTCCGATTAACGCTTGCACCCTCCGTATTACCGCGGCTGCTGGCCCGGG
+
CCCCGGGGGGGGGGGGGGGGGGGGGGGGGGGGGGGGGGGGGGGGGGGGGGGGGGGGGGGGGGGGGGGGGGGGGGGGGGGGGGGGGGGGGCGGGGGGGGGGEFGGGAFGGGGGGGGGGGGGGGGGGGGG@FGGGGGFGFGGCFDGGGGGGGFGGFGCFGGGGFGGGGGGGFGGDFGGGDGGF>CCGGDFFCFGGFFFGFGGGFGDFAF6FFFFFE72>?3*09>??B9>FFF?04(436>?F25<?>><FF92<AFB?016?99:0:<0:<FBFB?F>FF7749A16,,11(1).0:(,(-#
@M05025:18:000000000-B3NL5:1:1101:6361:4795 2:N:0:CACTCA
GCCAATGGACTACTCGGGTATCTAATCCTGTTCGCTACCCATGCTTTCGAGCCTCAGCGTCAGTTGCAGACCAGAGAGCCGCCTTCGCCACTGGTGTTCTTCCATATATCTACGCATTCCACCGCTACACATGGAGTTCCACTCTCCTCTTCTGCACTCAAGTTCAACAGTTTCTGATGCAATTCTCCGGTTGAGCCGAAGGCTTTCACATCAGACTTATTGAACCGCCTGCACTCGCTTTACGCCCAATAAATCCGGACAACGCTTGCCACCTACGTATTACCGCGGCTGCTGGCACGCG
+
CCCCGGGGGGGGGGGGGGGGGGGGGGGGGGGGGGGGGGGGGGGGGGGGGGGGGGGGGGGGGGGGGGGGGGGGGGGGGGGGGGGGGGGGGGGGGGGGGGGGGGGGGGGGGGGGGGGGGGGGGGGGGGGGGGGGGGGGGGGGGGGGGGGGGGGGGGGGGGGGG?FFFGGGGGGGGFGGAFGGGDGFG@?FG6DGGGCFGFGGGDCFFFFCFFFFFFFFFFFFFF?EEBFFFFDFDF4B2>;?DFE?@FF1(3=AEFFFBB<9>??(,4<0?(4<?2(.1,)-5<B429133204?>:?:B0,#
@M05025:18:000000000-B3NL5:1:1101:16214:4802 2:N:0:CACTCA
GCCAATGGACTACCCGGGTATCTAATCCTGTTCGCTACCCATGCTTTCGAGCCTCAGCGTCAGTTGCAGACCAGACAGCCGCCTTCGCCACTGGTGTTCTTCCATATATCTACGCATTCCACCGCTACACATGGAGTTCCACTGTCCTCTTCTGCACTCAAGTTGCCCGGTTTCCGATGCACTTCTTCGGTTAAGCCGAAGGCTTTCACATCAGACCTAAGCAACCGCCTGCGCTCGCTTTACGCCCAATAAATCCGGAAAACGCTTGCCACCTACGTATTACCGCGGCTGCTGGCACCGC
+
CCCCGGGGGGGGGGGGGGGGGGGGGGGGGGGGGGGGGGGGGGGGGGGGGGGGGGGGGGGGGGGGGGGGGGGGGGGGGGGGGGGGGGGGGGGGGGGGGGGGGGGGGGGGGGGGGGGGGGGGGGGGGGGGGGGGGGGGGGGGGGGGGGGGGGGGGGGFGGGFGGGGGGGGEDEEGGGGGGGG7FGGGGGGGGGGGGFGGFGDGFGFFFFFFFFFFFFFFFFFAFEFFB>B@D;@966?9BDFF<E<<>>B?<B2<AABF0<B9:23;23??0)230,5(826:9<4,99(220(),.2()((#
@M05025:18:000000000-B3NL5:1:1101:11612:4817 2:N:0:CACTCA
GCCAATGGACTACTCGGGTTTCTAATCCTGTTTGCTCCCCACGCTTTCGAGCCTCAGCGTCAGTTACAGACCAGAGAGTCGCCTTCGCCACTGGTGTTCCTCCACATATCTACGCATTTCACCGCTACACGTGGAATTCCACTCTCCTCTTCTGCACTCAAGTTCTCCAGTTTCCAATGACCCTCCCCGGTTGAGCCGGGGGCTTTCACATCAGACTTAAAGAACCGCCTGCGCTCGCTTTACGCCCAATAAATCCGGACAACGCTTGCCACCTCCGTTTTCCCGCGGCTGCTGCCACGGC
+
CCCCGGGGGGGGGGGGGGGGGGGGGGGGGGGGGGGGGGGGGGGGGGGGGGGGGGGGGGGGGGGGGGGGGGGGFGGGGGGGGGGGGGGGGGGGGGGGGGGGFGGGGGGGGGGGGGGGGGGGGGGGGGGGGFGGGGCC@FGGGGGGGGGGGGGGGGGGGGGEDGFGGGGGGGGGFFEGGGGGGDGGGGGGGGGGGGCGGFGGDEGFFFFFFFFFFF<EFE<FA=3;DFB>;;;;9>069BFB?A<B17>B07?7<AA:20(,(4?14,146?A7:7((-8),442,,(((411:7:)33<((#
@M05025:18:000000000-B3NL5:1:1101:8947:4849 2:N:0:CACTCA
GCCAATGGACTACTAGGGTATCTAATCCTGTTCGCTCCCCATGCTTTCGCTCCTCAGCGTCAGTAAATGCCCAGAGACCTGCCTTCGCCATCGGTGTTCCTCCTGATATCTGCGCATTTCACCGCTACACCAGGAATTCCAGTCTCCCCTACATCACTCTAGTCTGCCCGTACCCACCGCAGATCCGAGGTTGAGCCTCGGACTTTCACGGCAGACGCGCCAAACCGCCTACGAGCTCTTTACGCCCAATAAATCCGGATAACGCTTGGGCCCTACGTATTACCGCGACTGCTGGCACGGT
+
CCCCG9FFGGGGGGGGGGGGGGGGGGGGGGGGGGGGGGGGGGGGGGGGGGGGGGGGGGGGCCFFGGGGGGGGGGGGGGGGFGGGFGFGGGGGGGGGGGGGGGGGGGGGGGGGGGGGGGGFGFFEDGFGGGFGGGGGGGGF9=@FFGFGGGGG?E;=E;EFG8@DFGDGGGEGGG99CDDDGDDFFGG676CF5C>FCAGDC?7>98B1BA45AE2B5>@))53(6=69BD@@6?@F;?>A>AFB:B;:6422><4:>B2((6<-(1(3:3<?4?BFFF<<(46<32((--(.)5,44)8-#
@M05025:18:000000000-B3NL5:1:1101:19041:4860 2:N:0:CACTCA
GCCAATGGACTACTCGGGTTTCTAATCCTGTTTGCTCCCCATGCTCTCATGCCTCAGCGTCAGTTACAGTCCAGTAAGTCGCCTTCGCCACTGGTGTTCTTCCTAATCTCTACGCATTTCACCGCTACACTAGGAATCCCACTTACCTCTCCTGCACTCTAGTTAAACAGTTTTATATGCTTTCTACAGGTTAAGCCTATATATTTAACATATAACTTGTTTAACCGCCTACGCATCCTTTACGCCCAGTTATTCCGAACAACGCTTGCCACCTACGTATTACCGCGGCTGCTGGCACGTA
+
CCCCGGGGGGGGGGGGGGFGGGGGGGGGGGGGGGGGGGGGGGGGGGGGGGGGGGGGGGGGGGGGGGGGGGGGGGGGGGGGGGGGGGGGGGGGGGGGGGGGGGGGGGGGGGGGGGGGGGGGFGGEGGGGGGGGGGFEFGGGGGGGGFGGGGGGGGGGGGGGGGGGGGGGGGGGGGGGGGGGGGGGGGGGFDFGFGGGGFGGGFGFFFFDFFFFFFFFFFFFFFEFFEA=5588>=DFFFFFFFFAA4:==B4CEEEFFD?>9:,49;7;?8;8?@E@<@3>8CEAFF9777603.2:(4:.#
@M05025:18:000000000-B3NL5:1:1101:11763:4872 2:N:0:CACTCA
GCCAATGGACTACCGGGGTATCTAATCCTGTTCGCTACCCATGCTTTCGAGCCTCAGCGTCAGTTGCAGACCAGAGAGCCGCCTTCGCCACTGGTGTTCTTCCATATATCTACGCATTCCACCGCTACACATGGAGTTCCACTCTCCTCTTCTGCACTCAAGTTCAACAGTTTCTGATGCAATTCTCCGGTTGAGCCGAAGGCTTTCACATCAGACTTATTGAACCGCCTGCACTCGCTTTACGCCCAATAAATCCGGACAACGCTTGCCACCTACGTATTACCGCGGCTGCTGGCACGGT
+
CCCCGGGGGGGGGGGGGGEGGGGGGGGGGGGGGGGGGGGGGGGGGGGGGFGGGGGGGGGGGGGGGGGGGGGGGGGGGGGGGGGGGGGGGGGGGGGGGGGGGGGGGGGGGGGGGGGGGGGGGGGGGGGGGGGGGGGGGGGGGGGGGGGFFGGGGGGGGGFFGGGGGGFGGGGGGGGGCFGGGGGDFGGGGGGGGGGGGFCGGFFFFFFFFFBFFFFFFFFFFFF=E2>29@FFDFFF@>DFFFC??9>@;6=EFFCEF;<B>FFB02?B0:BBFFFFBBB2(-6919>(141:?F?((,((#
@M05025:18:000000000-B3NL5:1:1101:10440:4914 2:N:0:CACTCA
GCCAATGGACTACTCGGGTATCTAATCCTGTTCGCTACCCATGCTTTCGAGCCTCAGCGTCAGTTGCAGACCAGAGAGCCGCCTTCGCCACTGGTGTTCTTCCATATATCTACGCATTCCACCGCTACACATGGAGTTCCACTCTCCTCTTCTGCACTCAAGTTCAACAGTTTCTGATGCAATTCTCCGGTTGAGCCGAAGGCTTTCACATCAGACTTATTGAACCGCCTGCACTCGCTTTACGCCCAATAAATCCGGACAACGCTTGCCACCTACGTATTACCGCGGCTGCTGGCACGTA
+
CCCCFFGGGGGGFGGGDCFGGGGGGGGGGGGGGGGGGGGGGGGGGGGGGGGGGGGGGGGGGGGGGGGGGGGGGGGGGGGFGGDGGGGGGGGGGGFGGGGGGGGGGGGGGGGGGGGGGGGGGGGGGGGGGGGGGGGGGGGGGEGGGGCGGGFFGGDGGGGGGGGDFGCFGGGGGFGGGGGGGDCDGGGFD>DDDGFFCDDDCACFFFFFFFFFFF@=FE4B6+:A>=A@@>FF26>E==8;@37??>3@D3@AC3?@9;(.2::9BFF:B?>??0(5(42>:4<A6>419-(4),((()(.#
@M05025:18:000000000-B3NL5:1:1101:6257:4937 2:N:0:CACTCA
GCCAATGGACTACAGGGGTTTCTAATCCTGTTTGATACCCGCACTTTCGAGCCTCAGCGTCAGTTGCACCCCGGACACTTGCCTTCGCGATCGGAGTTCTTCATGATATCTAAGCATTTCACCGCTACACCATGAATTCCGGCATCCCTGTGTGCACTCAAGGCCTCCAGTTTCAACTGCAATTCCACGGTTGAGCCGCGGACTTTCACAGCTGACTTAAAAGCCGGCCTACCCCCCCTTTAAACCCAATAAATCCGGATAACCCCCGGACCTTCCGTTTTACCGCCGCGGCTGCCCCGCC
+
CCCCGGGGGGGGGGGGGGGGGGGGGGGGGGGGGGGGGGGGGGGGGGGGGGGGGGGGGGGGGGGGGGGGGGGGGGGGGGGGGGGGGGGGGGGGGGGGGGGGGGGGGGGGGGGGGGGGGGGGGGGEG@GGGGGGGGGGFGGGGGGCEGGFF,@EGF8,EDFEGF?FDFFFG6DCCGGCGGC+;FCDFGGGCDGDDF>CF4*9DBDAF++=AFBFF6@@AC4AFFEDFB90:@@6((--179B?DBFDBF?:12864<?B;(((6<(.(7,2((4,4:7(,)(,6)50(,-44(27B(41-(,#
@M05025:18:000000000-B3NL5:1:1101:24130:4938 2:N:0:CACTCA
GCCAATGGACTACAGGGGTATCTAATCCTGTTCGCTACCCATGCTTTCGAGCCTCAGCGTCAGTTGCAGACCAGAGAGCCGCCTTCGCCACTGGTGTTCTTCCATATATCTACGCATTCCACCGCTACACATGGAGTTCCACTCTCCTCTTCTGCACTCAAGTTCAACAGTTTCTGATGCAATTCTCCGGTTGAGCCGAAGTCTTTCACATCAGACTTATTCAACCGCCTGCACTCGCTTTACGCCCAATAAATCCGGACAACGCTTGCTCCCTACGTATTACCTCGGCCGCTGGCATGTA
+
CCCCCGGG<FFF@@CEFGGE?EFDFFGGGGGGGBFCGDFGDF<EA<CFFGCFGGF8CC+C:B66FCEFGCFGFGGGG:FFCG@@FG<@FEGGD??8FGGGGGGFGCFGGFGCFFGEG7,F<EFGGGGGGG,A:E=,EFAEDDF>9EFAFCG8,6=EFDG8B=@FF;=FCFGGG:AC:CDD8DE=@2DGC>C6CDFDGFG9C5CFFFFFF++;0;*4/:8F9+27ABA=BD=DB@BE2=5@=EC@@F>606@E))?@01,(.3:(91((4-),-.).83<4:24<)),(-(-(-(2:().)#
@M05025:18:000000000-B3NL5:1:1101:16911:4938 2:N:0:CACTCA
GCCAATGGACTACTTGGGTATCTAATCCTGTTTGCTCCCCATGCTCTCATGCCTCAGCGTCAGTTACAGTCCAGTAAGTCGCCTTCGCCACTCGTGTTCTTCCTAATCTCTACGCATTTCACCGCTACACTAGGACTTCCACTTACCTCTCCTGCACTCTAGTTAAACAGTTTTCTATGCTTTCTACAGCTTAAGCCTATATCTTTAACATATAACTTGTTTAACCGCCTACGTATCCTTCACGACCACTGATTCCGACTAACGCCTGCCACCTACTTATTACCGCTGCAGCTCGCACTTT
+
<C-8-C-;FEA<;6,-,68CFFG96E6<;C;F<6C,;C,@<6CF9F@,@@FG<FFGG866BFG<@@CAEE,<C@E,66CFGGG:66B768@E,6BE,B9@AFA<555:,5CC?=:,,8,,CF<::CC8=:F8A,9,@EEG;DDF9F,>F?FGC=,4@E8E;,6;E4,@,66@8;,73=+A+6?DC=98D+2?=+68=F6D?++4D9<C99FB;<D*+00=A02;*:)==:=@5)3*3;7;*::))0)))00**1*10592>EB2((/(6(4;;3(5)/))9)<)62(.4(54:)(((-()#
@M05025:18:000000000-B3NL5:1:1101:23127:4954 2:N:0:CACTCA
GCCAATGGACTACCAGGGTTTCTAATCCTGTTTGCTCCCCACGCTTTCGAGCCTCAGCGTCAGTTACAGACCAGAGAGCCGCCTTCGCCACTGGTGTTCCTCCATATATCTACGCATTTCACCGCTACACATGGAATTCCACTCTCCTCTTCTGCACTCAAGTTTCCCAGTTTCTGATGCAATTCTCCGGTTGAGCCGAAGGCTTTCACATCAGACTTATTGAACCGCCTGCACTCGCTTTACGCCCAATAAATCCGGACAACGCTTGCCACCTACGTATTACCGCGGCTGCTGGCACGTG
+
CCCCGFGGGGGGGGGGGGGGGGGGGGGGGGGGGGGGFGGGGGGGGGGGGGFGGFGGGGGGECGGGGGGGGGGGGGGGGGGGGGGGGGGGGGGGFGGGGGGGGGGFGGGGGGGGGGGGGGGGGGGGGGGGGGGGGGGGGGGGGGGGGGGGGGGGFGGGGGGGGGGGGGGGGGGGGGGFGGGGGGGGGGGGDGGGGFCCBGGGFGFFFFFFFFAAFEEFFFFFFCABD>FFDFD9EEEF=<DFC<;7;:<=@EF9C?;16120:4((4((-:-4:?FFFF?BFFAA8>91190(2771740.#
@M05025:18:000000000-B3NL5:1:1101:17581:4957 2:N:0:CACTCA
GCCAATGGCTACCAGGGTTTCTAATCCTGTTCGCTACCCATGCTTTCGAGCCTCAGCGTCAGTTGCAGACCAGAGAGCCGCCTTCGCCACTGGTGTTCTTCCATATATCTACGCATTCCACCGCTACACATGGAGTTCCACTCTCCTCTTCTGCACTCAAGTTCAACAGTTTCTGATGCAATTCTCCGGTTGAGCCGAAGGCTTTCACATCAGACTTATTGAACCGCCTGCACTCGCTTTACGCCCAATAAATCCGGACAACGCTTGCCACCTACGGATTACCCCGGCTGCTGGCACTGAG
+
CCCCGGGGGGGGGGGGGDFEGGGGGGGGGGGGGGGGGGGGGGGGGGGGGGDEEFFGGGGGGGGFGGGGGGFGGGGGGGGGGGGGGGGGGGGGGGGGGGGFGGGGFGGGFGFGGGGGGGGGGGGGGGGCFGGGGGGGGGGFGGGFGFGGGF8FGGFGGDDFEFGGGGGGGGGGGGG=DFGGGGGGGGDCCDGGG6?GC5CDGFGFFF+?;FCFF>BFFFFFFFAFB9B9@FB:2*(->>;;)7686BF?8@ECCEEBF<6(,17>B???:)5(.,2((((3,49((((--4()5(602(.)#
@M05025:18:000000000-B3NL5:1:1101:7885:4961 2:N:0:CACTCA
GCCAATGGACTACTGGGGTTTCTAATCCTGTTTGCTCCCCACGCTTTCGTGCCTCAGTGTCAGTGTTGGTCCAGGTAGCTGCCTTCGCCATGGATGTTCCTCCTGATCTCTACGCATTTCACTGCTACACCAGGAATTCCGCTACCCTCTACCACACTCTAGTCGCCCAGTATCCACTGCAGTTCCCAGGTTGAGCCCAGGGCTTTCACAACGGACTTAAACGACCACCTACGCACGCTTTACGCCCAGTAATTCCGAGTAACGCTTGCACCCTCCGTATTACCGCGGCTGCTGGCCCGAG
+
CCCCGGGGGGGGGGGGGGGGGGGGGGGGGGGGGGGGGGGGGGGGGGGGGGGGGGGGGGGGGGGGGGGGGGGGGGGGGGGGGGFGGGGGGGGGGGGGGGGGGGGGGGGGGGGGGGGGGGGGGGGGGGGGGGGGGGGGGGGGGGGGGGGGGGGGGGGGGGGGGFFFEGGGGGGCFGGGGGGGGFFFGGGGGGGCDF?CG?F97BGFFFF7CFFDFB):BFFF+9AAFFF=@DFFFFF22=;13>C;?F(,:@E6CCEF@66;@3C?;:62?FFBFF0,38<??AFF:(4(69>:>:2((-((#
@M05025:18:000000000-B3NL5:1:1101:21142:4984 2:N:0:CACTCA
GCCAATGGACTACCCGGGTTTCTAATCCTGTTTGCTCCCCACGCTTTCGAGCCTCAACGTCAGTTACCGTCCAGTAAGCCGCCTTCGCCACTGGTGTTCCTCCTAATATCTACGCATTTCACCGCTACACTAGGAATTCCGCTTACCTCTCCGGCACTCTAGATGGACAGTTTCCAAAGCAGTCCAGGGGTTGAGCCCCTGCCTTTCACTTCAGACTTGCCCGTCCGTCTACGCTCCCTTTACACCCAGTAAATCCGGATAACGCTTTCCCCCTACGTATTACCGCGGCTGCTGGCACGTC
+
CCCCGGGGGGGGGGGGGGGGGGGGGGGGGGGGGGGGGGGGGGGGGGGGGGGGGGGDGGGGGGGGGGGGGGGGGGGGGGGGGGGGGGGGGGGGGGGGGGGGGGGGGGGGGGGGGGGGGGGGGGGGGGGGGGGGGGGGGGGGGGGGGGGGGGGGGGGGGGGGGGGGGGGGGGGGFGGGGGGGGGGFGGGFDDDGGGGGGFGGGFGFFFFFFFFF=FEEFFEFFFFFFBBFF@?FD1<DFDDFECFE<@9?;EE<<ABFFB:??<?:B66(448?44:603<BBFF63969B((482:?02((#
@M05025:18:000000000-B3NL5:1:1101:22879:4989 2:N:0:CACTCA
GCCAATGGACTACTAGGGTTTCTAATCCTGTTTGCTCCCCACGCTTTCGCACCTGAGCGTCAGTCTTCGTCCAGGGGGCCGCCTTCGCCACCGGTATTCCTCCAGATCTCTACGCATTTCACCGCTACACCTGGAATTCTACCCCCCTCTACGAGACTCAAGCTTGCCAGTATCAGATGCAGTTCCCAGGTTGAGCCCGGGGATTTCACATCTGACTTAACAAACCGCCTGCGTGCGCTTTACGCCCAGTCATTCCGATTAACGCTTGCACCCTCCGTATTACCGCGGCTGCTGGCCCGGG
+
CCCCDCGGFGGGGGGGGGGGGGGGGGGGGGGGGGGGGFGGGGGGGGGGGGGGGGGGGGGGGGDGGGGGGGGGGGGGGGGGGGGGGGGGEEGGGGGGGGGGGGGGGGGGGGGGGGGCFGFGGGGGGGGGGGGGGGGGFGDGGGGFFGDGGGGGGGGDGGGGGFFGFGGGGGGGGGGGFGGFG7FGGGGGGGGGGGGGGF4CDE3:AFFAFAFFAFEFAEFF4+=;<DB@BF:0(-8?>F06(.4:<FF:67)6>6652(8(4:<8216(2),4(-41(-8?(46A?>((,---,,(3(,(3#
@M05025:18:000000000-B3NL5:1:1101:21471:5008 2:N:0:CACTCA
GCCAATGGACTACTGGGGTTTCTAATCCTGTTTGCTCCCCACGCTTTCGTGCCTCAGTGTCAGTGTTGGTCCAGGTAGCTGCCTTCGCCATGGATGTTCCTCCTGATCTCTACGCATTTCACTGCTACACCAGGAATTCCGCTACCCTCTACCACACTCTAGTCGCCCGGTATCCACTGCAGTTCCCAGGTTGAGCCCAGGGCTTTCACAACGGACTTAAACGACCACCTACGCACGCTTTACGCCCAGTAATTCCGAGTAACGCTTGCACCCTTCGTATTACCGCGGCTGCTGGCACGCA
+
CCCCGGGGGGGGGGGGGGFGGGGGGGGGGGGGGGGGGGGGGGGGGGGGGGGGGGGGGGGGGGGGGGGGGGGGGGGGGGGGGGGGGGGGGGGFGGGGGGGGGGGGGGGGGGGGGGGGGGGGGGGGGGGGGGGGGGGGGGGGGGGGGGGGGGGGGGGGGGGGGGGGEGEGGGGGGGGGGGGGGGGGGFGGGFGGGGFGGFGGDDDFFFFFFFFFFFFFEFFFFFFFF>BFFFFF@FFFFF?@@9EDF>;68=CEE?CEED><:2680(31:))3:?<B,308?49610(1;9910:>0(2:(#
@M05025:18:000000000-B3NL5:1:1101:5785:5077 2:N:0:CACTCA
GCCAATGGACTACACGGGTTTCTAATCCTGTTTGCTCCCCACGCTTTCGCACCTCAGTGTCAGTATCAGTCCAGGCGGTCGCCTTCGCCACTGGTGTTCCTTCCTATATCTACGCATTTCACCGCTACACAGGAAATTCCACCACCCTCTACCATACTCTAGCTCGCCAGTTTTGGATGCAGTTCCCAGGTTGAGCCCGGGGATTTCACATCCAACTTAACGAACCACCTACGCGCGCTTTACGCCCAGTAATTCCGATTAACGCTTGAACCCTCTGTATTACCGCGGCTGCTGGCCCCGG
+
CCCCGGGGGGGGGGGGECGGGGGGGGGGGGGGGGGGGFFGGGGGFGFFEGGGGGGGGGGGGGGGGGFGCGFGGGGGGDCGDGGGGGGGEGEFGGGFGEEF<?FFGFFCEBFGGGCGGGGGGGGG7CCCFFGGCGFFGGGGGGGFGGGDGGGG9DGCGGGGGGGGGGGGC>GFGGGGGGGGFCFGGGGGGCFGGCFGGFDG>@DAAAF>F>AFFFFEF@B=A5;099@D6;13;>(6062::2<B?>912499A94<8(3:BFF?9?6,()5?31:0244)6:A4:>>0((442:B0((((#
@M05025:18:000000000-B3NL5:1:1101:27086:5078 2:N:0:CACTCA
GCCAATGGACTACCAGGGTTTCTAATCCTGTTCGCTACCCATGCTTTCGAGCCTCAGCGTCAGTTGCAGACCAGAGAGCCGCCTTCGCCACTGGTGTTCTTCCATATATCTACGCATTCCACCGCCACACATGGAGTTCCACTCTCCTCTTCTGCACTCAAGTTCAACAGTTTCTGATGCAATTCTCCGTTTGAGCCGAAGGCTTTCACATCACACTTATTGAACCTCCTGCACTCGCTCTACCCCCAATAAATCCTGACAACGCTTGCCACCCACGTCTTACTCCGGCCCCTGCCACGCA
+
CCCCCFGA9FFF@FFECFGGEGFCDFGGGGGG<FFDCCGGCE,CFFF<CFF7BEFEFGG@,CFF,EEEFEEFEFDFFGFDBE:6BFFGDG79=8FB,CFGCFC?EA,<AFFFG77@:CFCDFB:CGGG::CEFA?E8EFCDCF8AFFD?F8@CFGGGGGFG?GA:FFAGF:FGF8FFC?DDGGFC+CE=+=7?DFG9A+09*;@F581+BBA+*:4A4*111:<==):))).(.06((0(-*0*((.(/3=<C3?8.).(/62(.,06;;))(((,(-(.(.:))(-1(,(-,41122(-#
@M05025:18:000000000-B3NL5:1:1101:16697:5081 2:N:0:CACTCA
GCCAATGGACTACTGGGGTATCTAATCCTGTTCGCTACCCATGCTTTCGAGCCTCAGCGTCAGTTGCAGACCAGAGAGCCGCCTTCGCCACTGGTGTTCTTCCATATATCTACGCATTCCACCGCTACACATGGAGTTCCACTCTCCTCTTCTGCACTCAAGTTCAACAGTTTCTGATGCAATTCTCCGGTTGAGCCGAAGGCTTTCACATCAGACTTATTGAACCGCCTGCACTCGCTTTACGCCCAATAAATCCGGACAACGCTTGCCACCTACGTATTACCGCGGCTGCTGGCACGTG
+
CCCCGGGGGGGGGGGGGGGGGGGGGGGGGGGGGGGGGGGGGGGGGGGGGGGGGGGGGGGGGGGGGGGGGGGGGGGGGGGGGGGGGGGGGGGGGGGGGGGGGGGGGGGGGGGGGGGGGGGGGGGGGGGGGGGGGGGGGGGGGGGGGGGGGGGGGGGGGGGGGGGGGGFGGGGGGGGGGGGGGDGGFDFGGCGGDFGGFDCCGA5?FACAFFFFFF3=FFFFC>E454:9929BBE>B=@DFFFF0(3(623=<<<CEF0;9901303<8<29?28(868)484A2--(,49;<??0:72(.#
@M05025:18:000000000-B3NL5:1:1101:8222:5092 2:N:0:CACTCA
GCCAATGGACTACCCGGGTTTCTAATCCTGTTCGCTACCCATGCTTTCGAGCCTCAGCGTCAGTTACAGACCAGAGAGCCGCCTTCGCCACTGGTGTTCTTCCATATATCTACGCATTCCACCGCTACACATGGAGTTCCACTCTCCTCTTCTGCACTCAAGAAACACAGTTTCCGATGCAATTCCTCGGTTAAGCCGGGGGCTTTCACATCAGACTTATCTTTCCGCCTGCGCTCGGTTTACGCCCACTAAATCCGGACAACCCTTGCCACCTCCGTATTACCGCGGCTGCTGGCACGCG
+
C9CCCDCEEGFDEFFGGEGCCEFEGFFGGGFGGCGGGECFFFFGGFGGGFGE@EFFGGGGGGGGFDFDEA8CCF<EGFGFCGFCFGECFGGGGG5BFGGFGFGFG9FFEADFEGEGGCFGGCDCC7FEFGGFFFDFEFBFGGFGC8EGGGGFG,EGGGGEEFC8=DEEC?9=:ACEGGGGFFCGFGGGGCDGCDCC?DC>;5DDFFFF6+=686)))/)3;89C<A@;<?(33(330(--3:<0<F>1((5::<<:90(,4:?041,(5(.8(((,(((.5244((((4(-4)5031>0(#
@M05025:18:000000000-B3NL5:1:1101:18137:5143 2:N:0:CACTCA
GCCAATGGACTACAAGGGTATCTAATCCTGTTCGATACCCACGCTTTCGTGCTTCAGCGTCAGTTGGGCGCCGGTATGCTGCCTTCGCAATCGGAGTTCTGCGTGATATCTATGCATTTCACCGCTACACCACGCATTCCGCATACTTCTCGCCCACTCAAGGACGCCAGTTTCAACGGCGGAGCGAGGTTGAGCCCCGCGATTTTACCGCTGACTTGGCATTCCGCCTACGCACCCTTTAAACCCAATAAATCCGGATAACGCTCGCATCCTCCGTATTACCGCGGCTGCTGGCAGGGGG
+
CCCCGGGGGGGGGGGGGGGGGGGGGGGGGGGGGGGGGGGGGGGGGGGGGGGGGGGGGGGGGGGGGGGGGGGGGGGGGGGGGGGGGGFGGGGGGGGGGGGGGGGGGGGGGGGGGGGGGGGGGGGGGGGGGGGGGGGGGGGGGGGGGGGGGGGGGGGEGFGGGGF?EGGGGGFFGGGGGGGGGDCGGG4EGGFGGGGGGFGGGFGF@FFFFFFFF>?AFF>FFF<B<B???FF?F<>BF?FFFAAA??B6<0<A<9>;;?<04>(76?09>?62).8414:>>26((-((,,,,2:B(((((#
@M05025:18:000000000-B3NL5:1:1101:23668:5149 2:N:0:CACTCA
GCCAATGGACTACAGGGGTATCTAATCCTGTTTGCTCCCCACGCTTTCGAGCCTCAGCGTCAGTTACAGACCAGAGAGCCGCCTTCGCCACTGGTGTTCCTCCATATATCTACGCATTTCACCGCTACACATGGAATTCCACTCTCCTCTTCTGCACTCAAGTTTCCCAGTTTCCAATGACCCTCCCCGGTTGAGCCGGGGGCTTTCACATCAGACTTAAGAAACCGCCTGCGCTCGCTTTACGCCAAATAAATCCGGCCAACGCTTGCCCCCTCCTTATTACCCGGTCTCCTGGCCCGCG
+
CCCCGGGGGGGGGGGGGGGGGGGGGGGGGGGGGGGGGGGGGGGGGGGGGGGGGGGGGGGGGGGGGGGGGGGGGGGGGGGGGGGGGGGGGDGGDGCFGDGGGGGGGGGGGGGGGGGGGGGGGGGGGGDGGGGGGGFE>FFGGGGGDFGD?FFFGGGGGFGGGCEFGGGGGG=EFGEFFGGGGGGFFGG>CDCD@DDGGFCGG>45A4B+=1B=AFFFFFFFFFC@@D(:;22=36(--9318268:>(,87)6)-)51((,48((-201<:)-46(((.-:A<4<(((,(().4)(4((((#
@M05025:18:000000000-B3NL5:1:1101:26014:5153 2:N:0:CACTCA
GCCAATGGACTACTAGGGTTTCTAATCCTGTTCGATCCCCACGCTTTCGTGCTTCAGCGTCAGTAGGAAGCCGGCATGCTGCCTTCGCAATCGGGGTTCTGCGTGATATCTATGCATTTCACCGCTACACCACGCATTCCGCATACTTCTCTTCCACTCAAGATCGCCAGTTTCAATGGCGGGAAGGGGTTGAGCCCCTCAATTTGACCACTGACTTAACGATCCGCCTACGCACCCTTTAACCCCAATAAATCCGAATAACGCCCGCATCCTACCGATCACCGCGTCTGCTGGCCTGGCG
+
CCCCGGGGDGFGGGGGGGFFGGGGGGGGGGGGGGGGGGGGGGGGGGGGGEGGGGFGGGGGGGGGGGGGGFGGG:FEG8EGGGGFFGFGGEEFGGGGFGGGFGGGCGFGGGGGGGGGGFGFGGGGGGGGGGGGFGGGGGGGGGGGC@EGGGFCFGCFF=DFG?AFGFGC>ECFFGACF7CFDGDDEDD5?<DGGCCFD;7DFF7@CFA=FFF)=A1);>E6531,:;@?;:?F;:,3?6?0-<)5:62?<4-:9<?>(246)8(((--(9492)-.(((-(,.280((-4(6).54()43(#
@M05025:18:000000000-B3NL5:1:1101:15085:5171 2:N:0:CACTCA
GCCAATGGACTACCCGGGTTTCTAATCCTGTTCGCTACCCATGCTTTCGAGCCTCAGCGTCAGTTGCAGACCAGAGAGCCGCCTTCGCCACTGGTGTTCTTCCATATATCTACGCATTCCACCGCTACACATGGAGTTCCACTCTCCTCTTCTGCACTCAAGTTCAACAGTTTCTGATGCAATTCTCCGGTTGAGCCGAAGGCTTTCACATCAGACTTATTGAACCGCCTGCACTCGCTTTACGCCCAATAAATCCGGACAACGCTTGCCACCTACGTATTACCGCGGCTGCTGGCACGTC
+
CCCCGGGGGGGGGGGGGGGGGGGGGGGGGGGGGGGGGGGGGGGGGGGGGGGGGGGGGGGGGGGGGGGGGGGGGGGGGGGGGGGGGGGGGGGGGGGGGGGGGGGGGGGGGGGGGGGGGGGGGGGGGGGGGGGGGGGGGGFGGGFGGGGGGGGGGGGFGGGFGFGGGGGGGGGGGGGGGGGGGGGGGGFGGGGGGGGGFFG7C>CAFFFFFFFFAFEFFFFFFFEFFFF@@?9BFBE@71;@DFF@;B61,6@F7<EE;6:BFFFFFF12?04<B???(4<A3<>2:;7>B>>FFD0:1<F(#
@M05025:18:000000000-B3NL5:1:1101:11886:5215 2:N:0:CACTCA
GCCAATGGACTACCCGGGTTTCTAATCCTGTTCGCTCCCCATGCTTTCGCTCCTCAGCGTCAGTAAATGCCCAGAGACCTGCCTTCGCCATCGGTGTTCCTCCTGGTATCTGCGCATTTCACCGCTACACCAGGAATTCCAGTCTCCCCTACATCACTCTAGTCTGCCCGTACCCACCGCAGATCCGAGGTTGAGCCTCGGACTTTCACGGCAGACGCGACAAACCGCCTACGAGCTCTTTACGCCCAATAAATCCGGATAACGATTGCGCCCTACGTATTACCGCGGCTGCTGGCACGTT
+
CCCCGGGGGGGGGGGGGGGGGGGGGGGGGGGGGGGGGGGGGGGGGGGGGGGGGGGGGGGGGGGGGGGGGGGGGGGGGGGGGGGGGGGGGGGGGGGGGGGGGGGGGGGGGGGGGGGGGGGGGGGGGGGGGGGGGGGGDFFFGGGGGGGGGGGGGGGFGGGGGGGGGGG?EGGGGGGGGGGGGG6DGGGCDGDFFGFGGFGGGFGF4CFFFFFFEAFFFF>FFBF@FFBFBFFFFBBF9?<AFFFFB9>?<BF24<<:>014(976(-8<B09?9B01(4):?)4<0;4(4112:B7634((#
@M05025:18:000000000-B3NL5:1:1101:23416:5229 2:N:0:CACTCA
GCCAATGGACTACTCGGGTATCTAATCCTGTTCGCTCCCCATGCTTTCGCTCCTCAGCGTCAGTAAATGCCCAGAGACCTGCCTTCGCCATCGGTGTTCCTCCTGATATCTGCGCATTTCACCGCTACACCAGGAATTCCAGTCTCCCCTACATCACTCTAGTCTGCCCGTACCCACCGCAGATCCGAGGTTGAGCCTCGGACTTTCACGGCAGACGCGACAAACCGCCTACGAGCTCTTTACGCCCAATAAATCCGTATAACGCTTGCGCCCTACGTATTACCGCGCCTGCTGGCACGCA
+
CCCCGGGGGGGGGGGGGGGGGGGGGGGGGGGGGGGGGGGGGGGGGGGGGGGGGGGGGGGGGGGGGGGGGGGGGGGGGGGGGGGGGGGGGGGGGGFGGGGGGGGGGGGGGGGGGGGGGGGGGGGGGGGGGGGGGGGGGGGGGGGGGFGGGGGGGGGGGGGGGGFGG9DGGGGGGGFCEGDGGGD?FGGGG5?7>C7AC?GDDEGFFFF+:A>E?D(>D@>3)=2@D;16>;???F?F9:<A<AABFF>?082AD)48>,,8:4A6>B0(429<>>(8??DBF<D94;B39:36?>73(4:(#
@M05025:18:000000000-B3NL5:1:1101:21925:5235 2:N:0:CACTCA
GCCAATGGACTACAAGGGTTTCTAATCCTGTTCGATACCCACGCTTTCGTGCATGAGCGTCAGTTGAGCGCCGGTATGCTGCCTTCGCAATCGGAGTTCTGCGTGATATCTATGCATTTCACCGCTACACCACGCATTCCGCATACTTCTCGCTCACTCAAGAACGCCAGTTTCAACGGCACGACGGGGTTGAGCCCCGAAATTTTACCGCTGACTTGACATTCCGCCTGCGCACCCTTTAAACCCAATAAATCCGGATAACGCTCGCATCCTCCGTATTACCGCGGCTGCTGGCACGGGC
+
CCCCGGGGGGGGGGGGGGEGGGGGGGGGGGGGGGGGGGGGGGGGGGGGGGGGGGGGGGGGGGGGGGGGFGGGGGGGGGGGGGGGGGGGGGGGGGGGGGGGGGGGGDGGGGGGGGGGGGGGGGGGGGGGGGGGGGGGGGGGGGGGGGGGGGGGGGGGGGGG?FDFGGGGGGFGGGGFGDGGGGGGGGGGGGGGGGGGGDGGG3<FFFFFFFFFF:@EFFEFFFFAFFFF::?1>B9B?F:BFFA<2044?F254>?FF?B19>?F?:09B?B?B7:;:64:<AAF610191::?00(510(#
@M05025:18:000000000-B3NL5:1:1101:8161:5283 2:N:0:CACTCA
GCCAATGGACTACCAGGGTATCTAATCCTGTTCGCTACCCATGCTTTCGAGCCTCAGCGTCAGTTGCAGACCAGAGAGCCGCCTTCGCCACTGGTGTTCTTCCATATATCTACGCATTCCACCGCTACACATGGAGTTCCACTCTCCTCTTCTGCACTCAAGTTCAACAGTTTCTGATGCAATTCTCCGGTTGAGCCGAAGGCTTTCACATCAGACTTATTGAACCGCCTGCACTCGCTTTACGCCCAATAAATCCGGAAAACGCTTGCCACCTACTTTTTACCGCGGCTGCTTGCCCGTA
+
CCCCGFGGFGGGGGGGGGFGGGGGGGGGGGGGGGGGGGGGGGGGGGGGGGGGGGGGGGGGGGGGGGGGGGGCFGGGGGGGGGGGGGGGGGGGGGFGFGGGGGGGGGGGGGGGGGGGGGGFGGGGGGGGGGGGGGCGGGGGGGGGGGGGGGGGGGGGGGGGGFGGGGGGGFGGGGGGGGGGGDFGGCFFCDGDDGFDCDGGDBDFFAAFFFFAFF6>FF=9BFEFF27>9@=BF3*8@BF=<)134>9;2,/;)9?@9(,(.6(,-((3::A?(((()))-5(.3(439(((,.),-,.,(#
@M05025:18:000000000-B3NL5:1:1101:13827:5321 2:N:0:CACTCA
GCCAATGGACTACTGGGGTTTCTAATCCTGTTCGCTACCCATGCTTTCGAGCCTCAGCGTCAGTTGCAGACCAGAGAGCCGCCTTCGCCACTGGTGTTCTTCCATATATCTACGCATTCCACCGCTACACATGGAGTTCCACTCTCCTCTTCTGCACTCAAGTTCAACAGTTTCTGATGCAATTCTCCGGTTGAGCCGAAGGCTTTCACATCAGACTTATTGAACCGCCTGCACTCGCTTTACGCCCAATAAATCCGGACAACGCTTGCCACCTACGTATTACCGCGGCTGCTGGCACGTG
+
CCCCGGGGGGGGGGGGGGGGGGGGGGGGGGGGGGGGGGGGGGGGGGGGGGGGGGGGGGGGGGGGGGGGGGGGGGGGGGGGGGGGGGGGGGGGGGGGGGGGGGGGGGGGGGGGGGGEGGGGGGGGGGGGGGGGGGGGGGGGGGGGGGGGGGGGGGGFGGGGGGGGGGGGGGGGGGGGGGFGGFGGGGGGGGGGDGGGFFGCC5DFFFFFFFFFFFB@FEEFFCEFF=@>92655@==BBFFDEFFFBFF;DF3CCE329<9>??B6?F0:?A?BF7??2):?9AA:BF>F;964:::(5(.#
@M05025:18:000000000-B3NL5:1:1101:22541:5322 2:N:0:CACTCA
GCCAATGGACTACAGGGGTTTCTAATCCTGTTTGCTCCCCACGCTTTCGCACCTGAGCGTCAGTCTTTGTCCAGGGGGCCGCCTTCGCCACCGGTATTCCTCCAGATCTCTACGCATTTCACCGCTACACCTGGAATTCTACCCCCCTCTACAAGACTCTAGCCTGCCAGTTTCGGATGCAGTTCCCAGGTTGAGCCCGGGGATTTCACATCCGACTTGACAGACCGCCTGCGTGCGCTTTACGCCCAGTAATTCCGATTAACGCCTGCACCCTCCGGATTCCCCCGGCTGCTGCCCCGGA
+
CCCCGGGGGGGGFGGGGGGGGGGGGGGGGGGGGG<FGFGGGGGGGGGGGGGEEFFGGGGGGDEGFGGGGGGC<EFGGEEECGGGGGGGGGGGG>FGGGFGG<ECFGGFFGGGGGGGGGGFGFGGCFFGGGGFFGGGDGDGGGGFGGEGGEGGG69CCFGC9EGGFFGGGGFGEGCC5;44:CDCFGGGGGGGF?F4FFGDGB<AF68+7+@485695?74AA@8=16>(4?<>F?BFFF?FFFFBF1(35<54:A)(-8??)-31(.-(((13033((,-,)6)(,(-(-,()4),((,-#
@M05025:18:000000000-B3NL5:1:1101:15522:5326 2:N:0:CACTCA
GCCAATGGACTACCGGGGTTTCTAATCCTGTTCGCTCCCCATGCTTTCGCTCCTCAGCGTCAGTAAATGCCCAGAGACCTGCCTTCGCCATCGGTGTTCCTCCTGATATCTGCGCATTTCACCGCTACACCAGGAATTCCAGTCTCCCCTACATCACTCTAGTCTGCCCGTACCCACCGCAGATCCGAGGTTGAGCCTCGGACTTTCACGGCAGACGCGACAAACCGCCTACGAGCTCTTTACGCCCAATAAATCCGGATAACGCTTGCGCCCTACGGTTTACCGCGGCTGCCTGCCCGCG
+
CCCCGGGGGGGGGGGGGGGGGGGGGGGGGGGGGGGGGGGGGGGFGGGGGGGGGFGGGGGGGGGGGGGGGGGGGGFGGGGGGGGGGGGGGGGGGGGGGGGGGGGGGGGGGGGGFGGGEGGGGGGGGCGGGGGGGG:>FGG9DFGGGGEGGGGGGGFGGGGGDFFGGGGGFGGGGGGFGGGGGGGGGCFGGG;?FCFFFFGGGEGDFFF8BFFF4./=B@>FFEB@@DFB;?BF?B<9>FA7AFFF?>9(40:3A26:B>?:6<BB964((((-79(881((-:BA00,(-,,(().4,(4(#
@M05025:18:000000000-B3NL5:1:1101:9532:5343 2:N:0:CACTCA
GCCAATGGACTACTGGGGTATCTAATCCTGTTCGCTCCCCATGCTTTCGCTCCTCAGCGTCAGTAAATGCCCAGAGACCTGCCTTCGCCATCGGTGTTCCTCCTGATATCTGCGCATTTCACCGCTACACCAGGAATTCCAGTCTCCCCTACATCACTCTAGTCTGCCCGTACCCACCGCAGATCCGAGGTTGAGCCTCGGACTTTCACGGCAGACGCGACAAACCGCCTACGAGCTCTTTACGCCCAATAAATCCGGATAACGCTTGCGCCCTCCGTATTACCGCGCCTGTTGCCCCGCC
+
CCCCGGGGGGGGGGGGGGGGGGFGGGGGGGGGGEGGGGGGGGGGFGGGGGGGGGGGGGGGGGGGDGFGGGCGGGGGGGGGGGGFGGGGGGGGGGGGGGGGGGFGGGGGGGGGGGGGGGGFGGFGGGGGDGGGGGGGGGGGFGGGGGGGGGGGEFF,DFFGGA=EEGGGGGGCGGGGGGGGGDDFGGGCDDDGGFFGGFGGG>?5FFC+@F:BDEDDDBF>DF>DDDFBB?:B?F090)67<4ABB10(,3,8)4<?99((,)43(-(-809?0((,(2:(5AFBFFF(9?0))-)))-((#
@M05025:18:000000000-B3NL5:1:1101:9359:5406 2:N:0:CACTCA
GCCAATGGACTACAGGGGTTTCTAATCCTGTTCGCTACCCATGCTTTCGAGCCTCAGCGTCAGTTGCAGACCAGAGAGCCGCCTTCGCCACTGGTGTTCTTCCATATATCTACGCATTCCACCGCTACACATGGAGTTCCACTCTCCTCTTCTGCACTCAAGTTCAACAGTTTCTGATGCAATTCTCCGGTTGAGCCGAAGGCTTTCACATCAGACTTATTGAACCGCCTGCACTCGCTTTACGCCCAATAAATCCGGACAACGCTTGCCACCTACGTATTACCGCGGCTGCTGCCACGCT
+
CCCCGGGGGGGGGGGGGGFGGGGGGGGGGGGGGGGGGGGGGGGGGGGGGGGGGGGGGGGGGGGGGGGGGGGGGGGGGGGGGGGGGGGGGGGGGGGGGGGGGGGGGDGFGGGGGGGGGGGGGGGGGGGGGGGGGGGGGGGGGGGGFGGGGGGGGGGGGFGFF9@FFFGGGGEFGFDFCGGGGGGGG@FGDGDCCGDFFEGGGFFAFFFFFF>FFFEFFEEFFFEFFDBFBFBBBEBFD01=DEC(,:>??8@<9<E;>BF9;?B>F??6:?<?:14:0:?F8<A<8;>(20,1:?)()32(#
@M05025:18:000000000-B3NL5:1:1101:11759:5477 2:N:0:CACTCA
GCCAATGGACTACTAGGGTTTCTAATCCTGTTTGCTCCCCACGCTTTCGTGCCTCAGTGTCAATGTTGGTCCAGGTAGCTGCCTTCGCCATGGATGTTCCTCCTGATCTCTACGCATTTCACTGCTACACCAGGAATTCCGCTACCCTCTACCACATTCTAGTCATCCAGTATCCACTGCAGTTCCCAGGTTGAGCCCAGGGCTTTCACAACGGACTTAAATAACCACCTACGCACGCTTTACGCCCAGTAATTCCGAGTAACGCTTGCACCCTTCGTATTACCGCGGCTGCTGGCCCGCT
+
CCCCGFGGGGGGGGGGGGFFGGGGGGGGGGGGGGGGGGGGGGGGGGGGGGGGGGGGGGGGGGGGGGGGGGGGFGGGGGGGGGGGGGGGGGGGGGGGGGGGGGGGGGGGGGGGGGGFGGGGGGGGGGGGGGGGGGGGGGGGGGGGGGGGGGGGGGGGGGGGGGGGGGGGGGGGGGGFGGGGGGGGGGGGGFDGGG6FDFFGGFD@FFFFFFAEFF=AFF@FAFF@FFFFFFFE>>=AFA=@FCEFFF99B@48?3?4=0;D;EFF9DF6<F@F<08@?D@@3AFF:9639(,,4333(43(#
@M05025:18:000000000-B3NL5:1:1101:26474:5510 2:N:0:CACTCA
GCCAATGGACTACAGGGGTTTCTAATCCTGTTCGCTACCCATGCTTTCGAGCCTCAGCGTCAGTTACAGACCAGAGAGCCGCCTTCGCCACTGGTGTTCTTCCATATATCTACGCATTCCACCGCTACACATGGAGTTCCACTCTCCTCTTCTGCACTCAAGAAACACAGTTTCCGATGCAATTCCTCGGTTAAGCCGGGGGCTTTCACATCAGACTTATCTTTCCGCCTGCGCTCGCTTTACGCCCAATAAATCCGGACAACGCTTGCCACCTACGTATTACCGCGGCTCCTGGCACTCA
+
CCCCGGGGGGGGGGGGGGGGGGGGGGGGGGGGGGGGGGGGGGGGGGGGGGGGGGGGGGGGGGGGGGGGGGGGGGGFFFGGGGGGGGGGGGGGGGEGGGGGGGGGGGGGGGGGGGGGGGGFGGGFEFGGGGGGGFDGGGGGGGGGGGGGGGGGGGGGGGGGGFGGFGGGGGGGGGGGGGCDGCCCGGGGG>CDGCC?DDGDDDC>F;FFFFFFFFFFA34CAACCEEF<6<D?;;9DB>?:FFB:FFBF12)84AF060:99BFBB??BF?AB((54(4<<29A92>3029(-:?06(),(#
@M05025:18:000000000-B3NL5:1:1101:11070:5519 2:N:0:CACTCA
GCCAATGAACTACTGGGGTATCTAATCCTGTTCGCTACCCATGCTTTCGAGCCTCAGCGTCAGTTGCAGACCAGAGAGCCGCCTTCGCCACTGGTGTTCTTCCATATATCTACGCATTCCACCGCTACACATGGAGTTCCACTCTCCTCTTCTGCACTCAAGTTCAACAGTTTCTGATGCAATTCTCCGGTTGAGCCGAAGGCTTTCACATCAGACTTATTGAACCGCCTGCACTCGCTTTACGCCCAATAAATCCGGACAACGCTTGCCACCCACGTATTACCGCCGCTCCTGGCACGGG
+
CCCCGGGGFGGGFFGGGGGGGGGGGGGGGGGGGGGGGGGGGGGGGGGFDGGGGGGGGGGGGGGGFGFFGGGEFGGGGGGGGGGGGGGGGDGFGGGGGGGGGGGGGGGGFGFG9FGGGGGCCGFGGGGGGGGGGG?FFGGGGGBEGGGGGFGGGAFFFGDDF8@FAFGFFEFGGGGGGGGGGGGD,2?EDGCD9DFCFFCCD>GFFAFAFFFFAF@FFFFFFFCEF992>=DBFFEF9:@<7<EFD>01(6;@35CE6@?>FF:908(1<()8:(-89:0>:4)4(3(,(((-()(2()-(#
@M05025:18:000000000-B3NL5:1:1101:24927:5530 2:N:0:CACTCA
GCCAATGGACTACTGGGGTTTCTAATCCTGTTTGCTCCCCATGCTCTCATGCCTCAGCGTCAGTTACAGTCCAGTAAGTCGCCTTCGCCACTGGTGTTCTTCCTAATCTCTACGCATTTCACCGCTACACTAGGAATTCCACTTACCTCTCCTGCACTCTAGTTAAACAGTTTTATATGCTTTCTACAGGTTAAGCCTATATATTTAACATATAACTTGTTTAACCGCCTACCCATCCTTTACGCCCAGTTATTCCGAACAACGCTTGCCACCTACGTATTACCGCGGCTGCTGCCACGTG
+
CCCCGFGGGGGGGGGGGGGGGGGGGGGGGGGGGGGGGGGGGGGF@FEFEGGGGGGGGGGGGGGGGGGGGGGGGGGFGGGGGGGGGGGGGEGGFGGGGGGGGGGGGGGGFGGGFGGGGGGGGGGGG7FEGGDGGGGGGGGFGGDGGF8DFFGGGGGGGGGGGFGGGCFGGGFGG8DGGGGGGGGCFFGGGGGFGFDGGFFGGFFFFFFFFFFFFFFCFE*BA@7;C689AD55)01):=BC?=AD)-)-0:A48/79.5((07B=B;@00@EF?D1;63373CC<(2(,14(128),)53(#
@M05025:18:000000000-B3NL5:1:1101:27009:5567 2:N:0:CACTCA
GCCAATGGACTACAGGGGTTTCTAATCCTGTTCGCTACCCATGCTTTCGAGCCTCAGCGTCAGTTGCAGACCAGACAGCCGCCTTCGCCACTGGTGTTCTTCCATATATCTACGCATTCCACCGCTACACATGGAGTTCCACTGTCCTCTTCTGCACTCAAGTCGCCCGGTTTCCGATGCACTTCTTCGGTTAAGCCGAAGGCTTTCACATCAGACCTAAGTAACCGCCTGCGCTCGCTTTACGCCCAATAAATCCGGATAACGCTTGCCACCTACGTATTACCGCGGCTGCTGGCACGCT
+
CCCCGGGGGGGGGGGGGGGEGGGGGGGGGGGGGGGGGGGGGGGGGGGGEGGGGGGGGGGGGGGGGGGGGGGGGGGGFGGGGGGGDFGGGGGGGGGGGGGGGGG?E<FGGGGGGGGGGGGGGGGGGGGGGGGGGGGG8EGGGGGGGGGGGGGGGGGGGGGGGGFGGDGGGGEGGGGGGGGGGGGGGGGGGCDDDFDDGFGCDFGFFFFFFFFFFFEEA@E;FFFEFE2@07@F969DFFFF@<>DFBBFFFFFFAD>>><:<68<>BBFF:2>01206??2:FFA?66>B91<?:?6(4?(#
@M05025:18:000000000-B3NL5:1:1101:9023:5592 2:N:0:CACTCA
GCCAATGGACTACCGGGGTTTCTAATCCTGTTCGCTACCCATGCTTTCGAGCCTCAGCGTCAGTTGCAGACCAGAGAGCCGCCTTCGCCACTGGTGTTCTTCCATATATCTACGCATTCCACCGCTACACATGGAGTTCCACTCTCCTCTTCTGCACTCAAGTTCAACAGTTTCTGATGCAATTCTCCGGTTGAGCCGAAGGCTTTCACATCAGACTTATTGAACCGCCTGCACTCGCTTTACGCCCAATAAATCCGGACAACGCTTGCCACCTACGTATTACCGCGGCTTCTGGCACGCG
+
CCCCGGGGGGGGGGGGGGFGGGGGGGGGGGGGGGGGGGGGGGGGGGGGGGGGGGGGGGGGGGGGGGGGGGGGFGFGGGGGGGGGGGGGEGGGGGGGGGGGGGGGGGGGGGGGGGGGEGGGGGGGGGGG@FDEGGGGGFFFDGGGFCFGGGGGGGGGGGG8DEFEGF:EGDFFGGGGGGGGGGGGGGGGGDDGGG55FFGGGFGFFFFFFFFFF>EEFCEFFF*9B9@==@F08=>E=@D@FEFFDFFFFDE@EEF;9>?2>0:6>B:(14<<B(8??22<244>?;99>0(42)-528,(#
@M05025:18:000000000-B3NL5:1:1101:13406:5613 2:N:0:CACTCA
GCCAATGGACTACTGGGGTTTCTAATCCTGTTCGCTACCCATGCTTTCGAGCCTCAGCGTCAGTTACAGACCAGAGAGCCGCCTTCGCCACTGGTGTTCTTCCATATATCTACGCATTCCACCGCTACACATGGAGTTCCACTCTCCTCTTCTGCACTCAAGAAACACAGTTTCCGATGCAATTCCTCGGTTAAGCCGGGGGCTTTCACATCAGACTTATCTTTCCGCCTGCGCTCGCTTTACGCCCAATAAATCCGGACAACGCTTGCCACCTACGTATTACCGCGGCTGCTGGCCCTCC
+
CCCCGFGGGGGGGGFGGGGGGGGGGGGGGGGGGGGGGGGGFGGGGGGGGGGGGGGGGGGFGGGGGGGGGGGGGGGFGGGGGGGGGGGGGGGFGGFFGGGFGGGGGGFGFFGGGGGGGGGGGGGGGGEGGGGGGGGGGGGGGGGGGGGGGGGGGFGGGGGGGFEFGGGGGGGGGCGGGGGDGCFGGGGGGG>@;DFFGFGGGBC8AFFAFFFF4A@EFECCFFCEFFDD@F<=@;3;6606?2<B:;>???F2<9>B1((-,:4(132,62)511((,4,:()).-4;(192?:?7:((((#
@M05025:18:000000000-B3NL5:1:1101:10511:5627 2:N:0:CACTCA
GCCAATGGACTACCGGGGTTTCTAATCCTGTTCGCTACCCATGCTTTCGAGCCTCAGCGTCAGTTGCAGACCAGAGAGCCGCCTTCGCCACTGGTGTTCTTCCATATATCTACGCATTCCACCGCTACACATGGAGTTCCACTCTCCTCTTCTGCACTCAAGTTCAACAGTTTCTGATGCAATTCTCCGGTTGAGCCGAAGGCTTTCACATCAGACTTATTGAACCGCCTGCACTCGCTTTACGCCCAATAAATCCGGACAACGCTTGCCACCCACGTATTACCCCGGTCGCTGGCACGTA
+
CCCCGFGGGGGGGGGGGGFGGGGGGGGGGGGGGGGGGGGGGGGGGGGGGGGGGGGGGGGGGGGGGGGGGGGGGGGGGGGGGGGGGGGGGGGGGGEFGGGGGGGGGGGGGGGGGGGGGGGGGGGGGGGGGGGGGGEFGGGGGGGGFGGGGGGGGGGGGGGGGCDGGGFGGCFGGGGGGGGGGGGGGGGGGDGGGC9CFEGGDFGFFFFFFFFFFFEFFFEFFFEEE2@9@FFFF@9@;BFF@CFDDB9DFDEF3?FFF0<>9<B>9(4<<?DD(,3?;?75:BF)(-(((((43:(((.:.#
@M05025:18:000000000-B3NL5:1:1101:8503:5658 2:N:0:CACTCA
GCCAATGGACTACCAGGGTTTCTAATCCTGTTCGCTACCCATGCTTTCGAGCCTCAGCGTCAGTTGCAGACCAGACAGCCGCCTTCGCCACTGGTGTTCTTCCATATATCTACGCATTCCACCGCTACACATGGAGTTCCACTGTCCTCTTCTGCACTCAAGTCGCCCGGTTTCCGATGCACTTCTTCGGTTAAGCCGAAGGCTTTCACATCAGACCTAAGCAACCGCCTGCGCTCGCTTTACGCCCAATAAATCCGGCTAACGCTTGCCACCTACGTATTCCCTCGGCTGCTGGCACGTG
+
CCCCGFGGGGGGGGGGGGFFGGGGGGGGGGGGGGGGGGGGGGGGGGGGGGGGGGGGGGGGGGGGGGGGGGGGGGGGGGGGGGGGGGGGGGGGGGGGGGGGGGGGGGGGGGGGGGGGGGGGGGGGGGGG9FFGGGFGGGGGCDFGGGCGFGGGGGGGGDGGFGGG>EGCGEGGGGGGGGGGGGGGGGGGFCCGCDGGFFGGGBFFFFFFFFFFFFBEFFFAFFEFDB>F60;?;>>FFFF;?))(:9BF6::ABA:?21((()(-1:B2<2AD61(:??)-:).8)412?030).(,(44.#
@M05025:18:000000000-B3NL5:1:1101:5592:5722 2:N:0:CACTCA
GCCAATGGACTACAGGGGTTTCTAATCCTGTTTGCTCCCCACGCTTTCGCACCTGAGCGTCAGTCTTTGTCCAGGGGGCCGCCTTCGCCACCGGTATTCCTCCAGATCTCTACGCATTTCACCGCTACACCTGGAATTCTACCCCCCTCTACAAGACTCTAGCCTGCCAGTTTCGGATGCAGTTCCCAGGTTGAGCCCGGGGATTTCACATCCGACTTGACAGACCGCCTGCGTGCGCCTTACGCCCAGTAATTCCGATTAACGCTTGCACCCTCCGTATTACCCCGTCTGCTGCCACGGC
+
CCCCGGGGGGGGGGGGGGCGGGGGGGGGGGGGGGGGGGGGGGGGGGGGGGGGGGGGGGGGGGGGGGGGGGGGFGGGGGGGGGGGGGGGGGGGGGGGGGGGGGGGGGGGGGGGGGGGGGGGGGGGGGGGGGGGGGGGFGGGGGGGGDGGGGGGGEFFGGGGGDGGGGGGGGGGCGGGGGGGGGGGGGGGGFGGGG4DFFGDDEDFFFFFFFFFF>7BEDFFFF@@?(309::?>???6901:<><0>>6::4AFFFA0<68<B9,7??BF?F01(439?BFF464(-7(((44))).),4(#
@M05025:18:000000000-B3NL5:1:1101:9120:5756 2:N:0:CACTCA
GCCAATGGACTACTCGGGTTTCTAATCCTGTTCGCTCCCCATGCTTTCGCTCCTCAGCGTCAGTAAATGCCCAGAGACCTGCCTTCGCCATCGGTGTTCCTCCTGATATCTGCGCATTTCACCGCTACACCAGGAATTCCAGTCTCCCCTACATCACTCTAGTCTGCCCGTACCCACCGCAGATCCGCGGTTGAGCCTCGGACTTTCACGGCAGACGCGACCAACCGCCTACGCGCTCTTTACGCCCAATAAATCCGGATAACGCTTGCGCCCTACGTATTACCGCGGCCGCTGGCACGCG
+
CCCCGGGFFGGGGGFGGGGEDGGGGGGGGGGGGGGFGGGGGGGGGGGGGGGGGGGGFGGGGGGGGGGGGGFFFGGFGFFGGGGGFGGGGGGGGGGGEGGGGGGGGFGGGGGGGGGCGGGCCFGGGGEEAFGFEGGFGGGGGECC9EGFGCFGCDGGGA8EFADFC9ADE=E+@EGGGGGGGGGGGFF+<>?*979FGFGDG>G4>6BFA6?628((06,:;)6=?;>>9:(1-(-2(31<<AA<F992<0?<<><5310(89>:0(4(049?>9(.832636A)((((((-393(((.((#
@M05025:18:000000000-B3NL5:1:1101:10241:5786 2:N:0:CACTCA
GCCAATGGACTACAAGGGTTTCTAATCCTGTTCGCTACCCATGCTTTCGAGCCTCAGCGTCAGTTGCAGACCAGACAGCCGCCTTCGCCACTGGTGTTCTTCCATATATCTACGCATTCCACCGCTACACATGGAGTTCCACTGTCCTCTTCTGCACTCAAGTCGCCCGGTTTCCGATGCACTTCTTCGGTTAAGCCGAAGGCTTTCACATCAGACCTAAGCAACCGCCTGCGCTCGCTTTACCCCCAATCAATCCGGATAACCCTTGCCAACTACGTATTACCGCGGCTGCTGGCACGGG
+
CCCCGFGGGGGGGGGGGGFGGGGGGGGGGGGGFGGGGGGGGGGGCFGGGGGGGGGGGGGGGGGGGGGGGGGGGGFGFGGGGDGEGGGGGGGGGGGGFGGGGGGGGGDFGGGGAFEGGGGGGGGGGGEG?FFGGGGGGGFGCBFGGGGGGGGGGGGGGFGGG?FA=>EGGGCGD8DGCDCD7?DFFFGGGDDGCF+=>?>DG*@AFFF+=:AFFFB>;5=)2?4;=B2>;F<D33339><DFFE)4896?7(3<2<76;?((-)(.42((,))-,(5,4<>F4<<<>6016(,))(3(,-(#
@M05025:18:000000000-B3NL5:1:1101:24887:5786 2:N:0:CACTCA
GCCAATGGACTACTCGGGTTTCTAATCCTGTTCGCTACCCATGCTTTCGAGCCTCAGCGTCAGTTACAGACCAGAGAGCCGCCTTCGCCACTGGTGTTCTTCCATATATCTACGCATTCCACCGCTACACATGGAGTTCCACTCTCCTCTTCTGCACTCAAGAAACACAGTTTCCGATGCAATTCCTCGGTTAAGCCGGGGGCTTTCACATCAGACTTATCTTTCCGCCTGCGCTCGCTTTACGCCCAATAAATCCGGACAACGCTTGCCACCTACGTATTACCGCGGCTCTTGGCCCGTG
+
CCCCGGGGGGGGGGGGGGGGGGGGGGGGGGGGGGGGGGGGGGGGGGGGGGGGGGGGGGGGGGGGGGFGGGGGGGGGGGGGGGGGGGGGGDDGGGFGGGGGGGGGGGGGGGCGGGGGGGGGGGGGGGGGGGGGGGGGGFFFGGCFBFFGGGGGGFFGG8DFGFCFGGCEFDDFGGGGEDGGFGGGGGDGGGDGGGFFFFGGD>CA680+==1??=7;6CCF=CFE<41;@?1=30(2(6:?05<<(6;?1(58AA):69BB>?F0(-(((3<><?::0:<<B<942(-(-3(.)-.4),,(#
@M05025:18:000000000-B3NL5:1:1101:15604:5800 2:N:0:CACTCA
GCCAATGGACTACCGGGGTTTCTAATCCTGTTCGATCCCCACGCTTTCGTGCCTCAGCGTCAGTCGGGCGCCGGTATGCTGCCTTCGCAATCGGAGTTCTGCGTGATATCTATGCATTTCACCGCTACACCACGCATTCCGCATACTTCTCGCCCACTCAAGATCCCCAGTTTCAACGGCCGGCCCGGGTTGAGCCCGGACATTTTACCGCTGACTTAAACATCCGCCTACGCACCCTTTACAACCAATAAATCCGGATAACGCTCGCATCCTCCGTATTACCGCGGCTGCTGCCACGGGA
+
CCCCGGGGGGGGGGGGGGGGGGGGGGGGGGGGGGGGGEGGGGGGGGGGGGGGGAAFGGGGGGGFGCGGGGGGGGFGGGGGGGGGGGGGG>FGGGGGGGGGGGGF=FCCEFGGGGGGGGFGGGGDGEGEGGFCEGGDGDCFGGCECGGGGFEGGGGGG@FF?DFEFGGGGGGGGGCGGGDDGGGGGG<=GGDG*7>CFE)CDBC*9**=?7@37034@A<F*9>:?246(3:1(,3711(.:))-5<:B0)5<A>499:2(42(-,309086>74:(481()66(((-2(-()5).)),1(#
@M05025:18:000000000-B3NL5:1:1101:18226:5801 2:N:0:CACTCA
GCCAATGGACTACTCGGGTATCTAATCCTGTTCGCTACCCATGCTTTCGAGCCTCAGCGTCAGTTGCAGACCAGAGAGCCGCCTTCGCCACTGGTGTTCTTCCATATATCTACGCATTCCACCGCTACACATGGAGTTCCACTCTCCTCTTCTGCACTCAAGTTCAACAGTTTCTGATGCAATTCTCCGGTTGAGCCGAAGGCTTTCACATCAGACTTATTGAACCGCCTGCACTCGCTTTACGCCCAATAAATCCGGACAACGCTTGCCACCTACGTATTACCGCGGCCGCTGGCCCGGA
+
CCCCGGGGGGGGFGGGGGFEGGGGGGGGGGGGGGGGGGGGGGGGGGGGGGFGGGGGGGGGGGGGGGGGGGGGFGFGGGFGGGGGGGGGGGGGFGGGGGGGGGGGGGGGGGGGGGDFGGGGGGGGGGGEGGGGGGGFGGGGGGGGGGGGGGGGGGGGGGGGGGGFGGGGGGGGGGGGGGGFGCGGFFGGGGGGGG+9:@C7CEGFFFFFFFF48AB@FEAEF6EE>57@>2(>>F@EFFFFFFC@;@F?0/4;<?C37901(3:706:8224<:BFB<4)..)52((--((,1(((((,4(#
@M05025:18:000000000-B3NL5:1:1101:26708:5883 2:N:0:CACTCA
GCCAATGGACTACCGGGGTTTCTAATCCTGTTTGCTCCCCATGCTCTCATGCCTCAGCGTCAGTTACAGTCCAGTAAGTCGCCTTCGCCACTGGTGTTCTTCCTAATCTCTACGCATTTCACCGCTACACTAGGAATTCCACTTACCTCTCCTGCACTCTAGTTAAACAGTTTTATATGCTTTCTACAGGTTAAGCCTATATATTTAACATATAACTTGTTTAACCGCCTACGCATCCTTTACGCCCATTTATTCCGAACAACGCTTGCCACCTACGTATTACCGCGGCTGCTGGCACGTT
+
CCCCGGGGGGGFFGGGGGGEGGFGGGGGGGGGGGGGGGGGGGGGGGGGGGFGGGGCGG+FFGGGGGGGGGGGGGGFGGGGGGGGGGFG:CGGGGEGGGGGGGGGGGFGFGGGGCGGGEFGGGGEGGGGGGGGGGFF8EFGGGGGGGGGGGGGGGGGGGGGC;BD:EADEFEAFGGGGGGFGGGGAFGGG+AD9=9?FDD??FF7EFFA=CCFFF<A87AFFFC@EC8=)15<::=9A=BFA*8(5(8=(88@485@(((,:(6>;?;1<;3)63(3(3)16):<(74((((,20.3,50.#
@M05025:18:000000000-B3NL5:1:1101:11002:5905 2:N:0:CACTCA
GCCAATGGACTACAAGGGTTTCTAATCCTGTTTGCTCCCCACGCTTTCGTGCCTCAGTGTCAGTGTTGGTCCAGGTAGCTGCCTTCGCCATGGATGTTCCTCCTGATCTCTACGCATTTCACTGCTACACCAGGAATTCCGCTACCCTCTACCACACTCTAGTCGCCCAGTATCCACTGCAGTTCCCAGGTTGAGCCCAGGGCTTTCACAACGGACTTAAACGACCACCTACGAACGCTTTACGCCCAGTAATTCCGAGTAACGCTTGCACCCTTAGTATTACCGCGGCTGCGGGCACGAA
+
CCCCGDFDGGGGGFGGGGFGGGGGGGFFGGGGGC9FFFFGGGGDEGGGGGGGGFGGEFFE<FGGGGEECCEFFGGGFGGGADFGGGCCEGEFGGGGGGG<FFFFGGGGGGDGGGGDGGGGDFGFGAFGDEFGGGCFGGGGFEG>8EF=FFGGGGGFGGFFGC;DEDDGC??,@::FFD8DDF?FD7D8=D==8D6A=57?6>DA9AF9=C599?@BDEFFCFAB9)4>AD252(/:(95:BE>@0:;(,/)9)9);3,3=@<?393((48<7?B:))-.).4))89((-(-((((-(3((#
@M05025:18:000000000-B3NL5:1:1101:5912:5920 2:N:0:CACTCA
GCCAATGGACTACCGGGGTTTCTAATCCTGTTCGCTACCCATGCTTTCGAGCCTCAGCATCAGTTGCAGACCAGAGAGCCGCCTTCGCCACTGGTGTTCTTCCATATATCTACGCATTCCACCGCTACACATGGAGTTCCACTCTCCTCTTCTGCACTCAAGTTCAACAGTTTCTGATGCAATTCTCCGGTTGAGCCGAAGGCTTTCACATCAGACTTATTGAACCGCCTGCACTCGCTTTACGCCCAATAAATCCGGACAACGCTTGCCACCTACGTATTACCGCGGCTGCTGGCACGCT
+
CCCCGGGGGGGGGGGGGGEEGGGGGGGGGGGGGGGGGGGGGGGGGGGGGGGGGGGGGGFGGGGGGGGGGGGGGGGGGGGGGGGGGGGGGGGGGGGGGGGGGGGGGGGGGGGGGGGGGGGGGGGGGDGGGGGGGGGGGGGGGGGGGGGGGGGGGFGFGGGGGGGGGGGGGGGGGGGGGGGGGCGGGGGGGGGGGGGGGFDDGFGFFFFFFFFFFFEFFFFFFAEEF@(>@@2=:BFFF>7?@3>D@@BFFDFEF9)5>;361?:>BFF0:?FF<4???1354)6>3;6>F6;::?,0(40(#
@M05025:18:000000000-B3NL5:1:1101:6739:5951 2:N:0:CACTCA
GCCAATGGACTACTCGGGTTTCTAATCCTGTTCGATACCCACGCTTTCGTGCATGAGCGTCAGTTGAGCGCCGGTATGCTGCCTTCGCAATCGGAGTTCTGCGTGATATCTATGCATTTCACCGCTACACCACGCATTCCGCCTACTTCTCGCTCACTCAAGAACGCCAGTTTCAACGGCACGACGGGGTTGAGCCCCGAAATTTTACCGCTGACTTGACATTCCGCCTGCGCACCCTTTAAACCCAATAAATCCGGATAACGCTCGCATCCTCCGCATTACCGCGGCTGCTGTCACGGGG
+
CCCCFEFGGEGGFGGGFEEBCFFGGGGGGFFGGDFEGEGFGGCGEFFFFGGGFFGGAFEFGE,FGFGFGGGGEGGGGEFDFGGGEEBFCFEGGG=FGGGGGGGGGE<EFGGGGGGGGGFCFFGGGGGGFGGGGGEGEEGG?E+@EFFGGGGG6C=66=D?FFFFGGGGGGC<:CAEGDCDDDGDG>DEDGD);CFCCD53DDGFFFFAF);ABF@E6=<F?F9AABB??F<B9>>9:1?FDFFB16:6<)54:.8>F11?AB<;:?B>069>>BB0(3:?)-6(96((,-8?>)4))((-#
@M05025:18:000000000-B3NL5:1:1101:25432:5964 2:N:0:CACTCA
GCCAATGGACTACCGGGGTTTCTAATCCTGTTCGCTACCCATGCTTTCGAGCCTCAGCGTCAGTTGCAGACCAGAGAGCCGCCTTCGCCACTGGTGTTCTTCCATATATCTACGCATTCCACCGCTACACATGGAGTTCCACTCTCCTCTTCTGCACTCAATTTCAACAGTTTCTGATGCAATTCTCCGTTTGAGCCGAAGGCTTTCACATCAGACTTATTGAACCGCCTGCACTCGCTTTACGCCCAATAAATCCGGACAACGCTTGCCCACTACGTATTACCGCGGCACCTGGCACGTT
+
CCCCGGGGGGGGGGGGGDGGGGGGGGGGGGGGGGGGGGGGGGGGGGGGGGGGGFGGGGGGGGGGGGGFGGFGGGGGGGGGGGGGGGGGGGGGGGGGGGGGGGGGGGGGGGGGGGECFGGGGGGGGGGGGGFGGCFCGGGGFGGGGGGGGGGGGGGGFDFDG,76=FFGGGGGC=AG89FCFFG7FDGA>+=DGG5DFFG77?>AAA++4+4*3465FE9FFF4@E2@>62>B=E>@:90=DFF;62>713;E91).(,110(19FF1:0(,)4?7??.5A?494,((-(((-(((((,-(#
@M05025:18:000000000-B3NL5:1:1101:23450:5967 2:N:0:CACTCA
GCCAATGGACTACAAGGGTTTCTAATCCTGTTTGATACCCACACTTTCGAGCCTCAGTGTCAGTTGCAGTCCAGTGAGCTGCCTTCGCAATCGGAGTTCTTCGTGATATCTAAGCATTTCACCGCTACACCACGAATTCCGCCCACCTCTACTGTACTCAAGACTGCCAGTTTCAACTGCAATTTTACGGTTGAGCCGCAAACTTTCACAACTTCCTTAACAATCCACCTACGCTCCCTTTAAACCCAATAAAACCGGATAACGCTCGGATCCTCCGTATTACCGCGGCGCCTGGCACTGC
+
CCCCFGFDFDDGGEFGGCCFF@ECGGGGFCFGG@FGGGGGFG>CFFGGEGECEFGGGGGGGGFFFFGGGFF@EFG<FF8FFG@FF?FGGGGGFCEDFCEFGEEGG8EFFGGEEDFAFBA9FAGGG@:EF=<D@?4BEFE=@8=CEE@8@FEFA?FADGGGFFADG8D8F8DD@FEGGG?8??FGGCFC8DDGGF+?FEGGDEGFFCFFFFFE*+*3=CE>++91:4*)--6;22(---7@>EE4=2--5-/;))./612;<3411(/:(2?F?22(,2(,25)610((4(((30(,(3(.#
@M05025:18:000000000-B3NL5:1:1101:18006:5973 2:N:0:CACTCA
GCCAATGGACTACTGGGGTTTCTAATCCTGTTCGCTACCCATGCTTTCGAGCCTCAGCGTCAGTTGCAGACCAGAGAGCCGCCTTCGCCACTGGTGTTCTTCCATATATCTACGCATTCCACCGCTACACATGGAGTTCCACTCTCCTCTTCTGCACTCAAGTTCAACAGTTTCTGATGCAATTCTCCGGTTGAGCCGAAGGCTTTCACATCAGACTTATTGAACCGCCTGCACTCGCTTTACGCCCAATAAATCCGGACAACGCTTGCCACCTACGGATTACCGCGGCTGCTGGCACCCG
+
CCCCGGGGGGGGGGGGGGFFGGGGGGGGGGGGGGGGGGGGGGGGGGGGGGGDGGGGGGGGGEGGGGGGFFFGFFFFFEGGGGGGGGGGGGGGGGGGGGGGGGGGGGFGGGGGGGGGGGGGGGGGDGEGGGGGGGGGGGGGGGCGGCGFCDFGGGGCDDGCFD>F8BDG8=FFFGGGGGGGC+?DDDGGG6DGG?FFF>DGDFGFFFFFFFFFF4;@FFCFFF4A;BB>@>DB==@E=9;,6>E<<BFF?@3<>?3;>6;@0:<6>F?6(4),83>B?((,-,5<(-(41(,44)(-(.((#
@M05025:18:000000000-B3NL5:1:1101:24332:6003 2:N:0:CACTCA
GCCAATGGACTACCCGGGTTTCTAATCCTGTTCGCTACCCATGCTTTCGAGCCTCAGCGTCAGTTACAGACCAGAGAGCCGCCTTCGCCACTGGTGTTCTTCCATATATCTACGCATTCCACCGCTACACATGGAGTTCCCCTCTCCTCTTCTGCACTCAAGAAACACAGTTTCCGATCCAATTCCCCGGTTAAGCCGGGGGCTTTCACAACATACTTATCTTTCCGCCTTGTCTCGCTTTACGCCCAATTAAGCCGGACAACCGTTGCCACCTGCGTATTACCGCGCAGTCTGGACATCG
+
C<@CFFC<EFGGGGGGGGGG;EFCFF,FFFGADCG:EGGFG@DGGFFFCF@FC@E<<@F@@@69@@CFFFCEG@FEGGGGD@FC=<6B:F=FFGFFF7FFGGDE5FA?<FGGCD@:::@FFB8@+@:@,,9?FGGGGFD;,6,6,6@=DD,,==DCF8DDGGGDF,,,1@A=ED,++6++=:D22+21+@D>GG;?F?CD4;58499+++*28)))31.+++9.<A0;21()1)/6(-,3:6),,49B:2))--.819600::((-31:)),,((3,41276<),460((-().,).)))#
@M05025:18:000000000-B3NL5:1:1101:18682:6026 2:N:0:CACTCA
GCCAATGGACTACACGGGTTTCTAATCCCAGTTTGGGTCTTAGCTGTCGTGTATTATAAATGACTAGAATTACTTTCGTTATTGAGTTTAGGTCCTAACAATGAATTTTCACATATAAGTTGGATTTTAATTCTATTTATTTATTTATAGTTGACACGTTTTACGCCGAAGATAATTAGTTTGGGTTAATCGTATGACCGCGGTGGCTGGCACGAAATTTACCAACCCTAAGAGGTATAACTTAGTCAAACTTTCGTTTATTGCTTAATATTTATCACTGCTGCCTCCCGTAGGAGTTTTG
+
CCCCGGGGGGGGGGGGGGGGGGGGGGGGGGGGGGGGGGGGGGGGGGGGGGGGGGGGGGGGGGGGGGGGGGGGGGGGGGGGGGGGGGGGGGGGGGGGGGGGGGGGGDGGGGGGGGGGGGGGGGGGGGFGGGGGGGGGGGGGGDGGGGGGGGGGGGGGGGGGGGGGGDGGGGDCFGGGGGGGGGGD>GDGGGGFGGGGGFFGG>DEFFFFEFFFFFFA>BEFFFEE:AF5BFFFFFFFFFEFEC4;CEFFC?B39?4@BFB@EFFFFECCECCEFFCC<?<4<?;43)/:((690;4,(44)#
@M05025:18:000000000-B3NL5:1:1101:27469:6033 2:N:0:CACTCA
GCCAATGGACTACCCGGGTTTCTAATCCTGTTCGATACCCACGCTTTCGTGCCTCAGCGTCAGTAGGGCGCCGGTATGCTGCCTTCGCAATCTGAGTTCTGCGTGATATCTATGCATTTCACCGCTACACCACGCATTCCGCATACTTCTCGCCCACTCGACGCCGCCAGTTTCAACGGCAGGCCGGGGTTGAGCCCCGACATTTGACCGCTTACTTAACAGCGCGCCTACGCCCCCTTTAAACCCAATAAATACGGATAACCACCCCATCCTCCGTATTGACGCGGCTCCGGACACGGGA
+
CCCCFGFGGGGGFFGGGGGEGG9CFFGGGGGGGGGGGEGGGGGGEEFGCF8FGGGGGGGGGGECGGGGGGGGGGGG?FGFEFFFFFGEEGGG,BEEFGGGEGG7FF8FFGGGGGGGFF9FFGGGGG7>,EEDF7BC7CGGGEEGGGGGGGGG6E6@@=DCG+@>:>EGGCDCFEE,9*;945?4ECGGGGGGGC*8C5<)))97@7*79@@7)7:A*.)=*7((4412?F<:>((40(44)-:)3(-(4026)).(-(-,44()(-(((.4(.53(-(23)).-1,((1((((,99630(#
@M05025:18:000000000-B3NL5:1:1101:15024:6044 2:N:0:CACTCA
GCCAATGGACTACTAGGGATTCTAATCCTGTTTGCTACCCACGCTTTCGAACCTCATCGTCAGTTACAGACCAGAGAGCCGCTTTCGCCACTGGTGTTCTTCCATATCTCTACGCATTTCACCGCTACACATGGAGTTCCACTCTCCTCTTCTGCACTCAAGTCTCCCAGTTTCCAATGCACTACTCCGGTTAAGCCGAAGGCTTTCCCATCCGACTTACAAGACCGCCTGCGTCCCCTTTACGCCCAATAAATCGGGATAACGCTTGCCACCTACGTATTACCGCCGCTGTTTGACCTGT
+
@6C--CFFGCCCFE,68,,CCFC<CAFGACFD9;CCFFCEF@B:CBFGGFFGC@F,,CCDFF>CE9E,;EFFGC@FD7AFGG7,@FFCGGGC8=B8,BA,<E?A<?,,5??<E,:7@FGGFC?FFE=EDFF89E,,@ED,,E9=,>>>6,===AC=D8=D,@@@D;FEF8,3:DDFE80?+8D=E9??CD?=D+2=79+++339A*03;>>**0)/346+;+:)>@2@=@BF25(.(68@@9C(6031(,63))9((.46()4(-,-48:2<??5:(4>93))--(((--(()),).)).#
@M05025:18:000000000-B3NL5:1:1101:18580:6106 2:N:0:CACTCA
GCCAATGGACTACAAGGGTTTCTAATCCTGTTCGCTACCCATGCTTTCGAGCCTCAGCGTCAGTTGCAGACCAGAGAGCCGCCTTCGCCACTGGTGTTCTTCCATATATCTACGCATTCCACCGCTACACATGGAGTTCCACTCTCCTCTTCTGCACTCAAGTTCAACAGTTTCTGATGCAATTCTCCGGTTGAGCCGAAGGCTTTCACATCAGACTTATTGAACCGCCTGCACTCGCTTTACGCCCAATAAATCCGGACAACGCTTGCCACCTACGTATTACCGCGGCTGCTGGCACGCT
+
CCCCGGGGGGGGGGGGGGGGGGGGGGGGGGGGGGGGGGGGGGGGGGGGGGGGGGGGGGGGGGGGGGGGGGGGGGGGGGGGGGGGGGGGGGGGGGGGGGGGGGGGGGGGGGGGGGGGGGGGGGGGGGGGGGGGGGGGGGGGGGGGGGGGGGGGGGGGGGGGGGGGGGFGGGGGGGGGGGGGGFGGGFFGGDGGGGGGGFGDDFGFFFFFFFFFF43@FEFFFFFFFFFFFFBDFFFFFFFF@C6;?BF;13;EEFCFFFFFF;42>?FF??AFFF:BB32:>ADFB>9(7>F<)8061??(#
@M05025:18:000000000-B3NL5:1:1101:25896:6121 2:N:0:CACTCA
GCCAATGGACTACTGGGGTTTCTAATCCTGTTTGCTCCCCACGCTTTCGAGCCTCAGCGTCAGTTACAGACCAGAGAGCCGCCTTCGCCACTGGTGTTCCTCCATATATCTACGCATTTCACCGCTACACATGGAATTCCACTCTCCTCTTCTGCACTCAAGTTTCCCAGTTTCCAATGACCCTCCCCGGTTGAGCCGGGGGCTTTCACATCAGACTTAAGAAACCGCCTGCGCTCGCCTTACGCCCAATAAATCCGGACAACGCTTGCCACCTACGTATTACCGCGGCTCCTGTCACGTT
+
CCCCGEGGGGGGGGGGEEFGGGGGGGGGGGGGGGGGGGGGGGGGGGGGGGGGGGGGGGGGGGGGGGGGGGGGGGGGGGGGGGGGEGGGGGGGGGGGGGFGGGGGGGGGGGFGGGGGGGGGGGGGGGGGGGAEGFFFGGFGGGGGGGFFGGFFGGGGG=@?FGGGGFGCGGGGGGFGGGFGGCFGDGDECCDGCGGGGFGGGFGDFFAAFFFFFFFFA?EFFFC@@@@F07=;>F>BF>0:8?FFFF9BBB7)6<<0;0099<B,3286?0).,(5:(324:444(31(-40(54.594((#
@M05025:18:000000000-B3NL5:1:1101:19711:6161 2:N:0:CACTCA
GCCAATGGACTACAAGGGTTTCTAATCCTGTTCGCTACCCATGCTTTCGAGCCTCAGCGTCAGTTGCAGACCAGACAGCCGCCTTCGCCACTGGTGTTCTTCCATATATCTACGCATTCCACCGCTACACATGGAGTTCCACTGTCCTCTTCTGCACTCAAGTCGCCCGGTTTCCGATGCACTTCTTCGGTTAAGCCGAAGGCTTTCACATCAGACCTACGCAACCGCCTGCGCTCGCTTTACGCCCAATAAATCCGGATAACGCTTGCCACCTACGTATTACCGCGGCTGCTGGCACGTA
+
CCCCGGGGGGGFGGGGGGFGGGGGGGGGGGGGGGGGGGGGGGGGGGGFGGCGGGGGGGGEGGGGGGGGGGGGGGGGGGGGGGGGGGGGDEFFGGDFFGGGGGGGGGGGGGGGGGGGGGGGGGGGGG:@9FFGFGEEEDF@E9;DEGGGGGGGGGFGFGGFF8>;+CEGG6=@EFFEGGDDG?FCGGGGGDGGGC;>?579DAFFFFFFFF6?+66>4>E):52@BD09BFFFB@>D>03=6<EFBFFFBF:AA25:>6?:<A7:>F?FB7<<?::??B2A?9<)4(((((-4).48(8(.#
@M05025:18:000000000-B3NL5:1:1101:26977:6185 2:N:0:CACTCA
GCCAATGGACTACACGGGTATCTAATCCTGTTCGCTACCCATGCTTTCGAGCCTCAGCGTCAGTTGCAGACCAGAGAGCCGCCTTCGCCACTGGTGTTCTTCCATATATCTACGCATTCCACCGCTACACATGGAGTTCCACTCTCCTCTTCTGCACTCAAGTTCAACAGTTTCTGATGCAATTCTCCGGTTGAGCCGAAGGCTTTCACATCAGACTTATTGAACCGCCTGCACTCGCTTTACGCCCAATAAATCCGGACAACGCTTGCCACCTACGTATTACCGCGGACGCTGGCCCGCG
+
CCCCGGGGGGGGGGGGGGGGGGGGGGGGGGGGGGGGGGGGGGGGGGGGGGGGGGGGGGGGGGGGGGGGGGGGGGGGGGGGGGGGGGGGGGGFGGEFGGGGGGG?AAFEFGFGGGGGGGGGGGGGGGGGGGGGGGGFGGGGFGFEGGDGGGGGGGGGGGGGG?FGGGGGGFGGGGGGFF?@DGGGG99FDGDD6CD6FFDDCAFA6AB>CFFFFFFFFF=6@8EEED>29=BB5(0;@>?<DCE;6;9??1@<F6);96D0;(((2::??4AFF:?F2?)-52:4-4(((((-,336((-(#
@M05025:18:000000000-B3NL5:1:1101:16015:6198 2:N:0:CACTCA
GCCAATGGACTACTCGGGTATCTAATCCTGTTTGCTCCCCACGCTTTCGTGCCTCAACGTCAGATATAGTTTGGTAAGCTGCCTTCGCAATCGGTGTTCTGTATGATCTCTAAGCATTTCACCGCTACACCATACATTCCGCCTACCGCAACTACTCTCTAGTTCAACAGTATTAGAGGCAGTTCCGGAGTTAAGCCCCGGTATTTCACCTCTAACTTATCAAACCGCCTACGCACCCTTTCAACCCAATAACTCCGGATAACGCCCGGATCCTCCGTATTACCGCGGCTGCTGCCACGGG
+
CCCCFGGGFGGGGGGGEGFGEFC@CFEGGGFGGGGG9FGGCFBFGCGFEGFGGFGFGFGDF:FGAFACFGGGGGFAFGCFC<<E<:@FGEGGF,BFEEGGGAA@<AEGF<@EE9FGFGG<FFGGDGGG:FDFF,=9@@D=DC+6@D48CGGECFF8,388D=,C:;EEG?E=FFFGG8DCDDGGGGGECCDG7?CDG?D>7AC9A@AAFFFFF4EEF?>@FF?AE>>>==@=@F@FB;;@;)95CDFFFD33.6;E;0((/-.(4((43(202).<B?B::4<2800(317??F)128;4#
@M05025:18:000000000-B3NL5:1:1101:12041:6235 2:N:0:CACTCA
GCCAATGGACTACTGGGGTATCTAATCCTGTTCGCTACCCATGCTTTCGAGCCTCAGCGTCAGTTACAGACCAGAGAGCCGCCTTCGCCACTGGTGTTCTTCCATATATCTACGCATTCCACCGCTACACATGGAGTTCCACTCTCCTCTTCTGCACTCAAGAAACATAGTTTCCGATGCAATTCCTCGGTTAAGCCGGGGGCTTTCACATCAGACTTATCTTTCCGCCTGCGCTCGCTTTACGCCCAATAAATCCGGACAACGCTTGCCACCTACGTATTACCGCCGCTGCTGGCACGTT
+
CCCCGGGGGGGGGGGGGGGGGGGGGGGGGGGGGGGGGGGGGGGGGGGGGGGGGGGGGGGGGGGGGGGGGGGGGGGGGGGGGGGGGGGGGGGGGGGGGGGGGGGGGGGGGGGGGGGGGGGGGGGGGGGGGGGGGGGGGGGGGGGGGGGGGGGGGGGGGGGFFFGGFGFGGFGGGGGDDGDDGGGDGFGGGGGGGGGGGB>DGFG?AFB=CFFFFFF;?EEFFFFFFF6;FFFFBFFFFFFFF>D?F;9?6?F3AAABBFFBF:?FFF?::?9??40:BF225AFFBB(13(7>:0.21,((#
@M05025:18:000000000-B3NL5:1:1101:14645:6271 2:N:0:CACTCA
GCCAATGGACTACTAGGGTATCTAATCCTGTTCGCTACCCATGCTTTCGAGCCTCAGCGTCAGTTGCAGACCAGAGAGCCGCCTTCGCCACTGGTGTTCTTCCATATATCTACGCATTCCACCGCTACACATGGAGTTCCACTCTCCTCTTCTGCACTCAAGTTCAACAGTTTCTGATGCAATTCTCCGGTTGAGCCGAAGGCTTTCACATCAGACTTATTGAACCGCCTGCACTCGCTTTACGCCCAATAAATCCGGACAACGCTTGCCACCTACGTATTACCGCGGCTGCTGGCACGCG
+
CCCCGGGGGGGGGGGGGGGGGGGGGGGGGGGGGGGGGGGGGGGGGGGGGGGGGGGGGGGGGGGGGGGGGGGGGGGGGGGGGGGGGGGGGGGGGGGGGGGGGGGGGGGGGGGGGGGGGGGGGGGGGGGGGGGGGGGGGGGGGGGGGGCEFGGGGGGGFFGGGFFGGGGGGGGGGGGGDGGGGGGGGGGGGGDGGGGGGFCGGFGFFFFFFFFFFFEEFFFFFFECFFBA9@BFFEF=B@DFDFFFD:9D0=EE<EEFFF?FB<FF9?BF:BFFBFFFBB7<?<A<:9>1906?:330(41(#
@M05025:18:000000000-B3NL5:1:1101:11973:6289 2:N:0:CACTCA
GCCAATGGACTACCAGGGTTTCTAATCCTGTTCGCTCCCCATGCTTTCGCTCCTCAGCGTCAGTAAATGCCCAGAGACCTGCCTTCGCCATCGGTGTTCCTCCTGATATCTGCGCATTTCACCGCCACACCAGGAATTCCAGTCTCCCCTACATCACTCTAGTCTGCCCGTACCCACCGCAGATCCGAGGTTGAGCCTCGGACTTTCACGGCAGACGCGACAACCCGCCTACGAGCTCTTTACGCCCAATAAATCCGGACAACGCTTGCCACCTACGTATTACCGCGGCTGCTGGCACGGG
+
CCCCGGGGGGGGGGGGDGGGGGGGGGGGGGGGGGGGGGGGGGGGGGGGGGGGGGGGGGGGGEGGGGGGGGGGGGGGGGGGGGGGGGGGGGGGGGGGGGGGGGGGGGGGGGGGGEGGGGGGGGGGGCEGAGG<FFGGGGFGGGGGFGGGGGGGGFAD@AFGGGFFCAGGGGEGGGG?EDDGGGGFGGGC7>DGDGCGFFFCDDGDFFFFFFFF6;9=A>9;389(/:29;D?BB?01(8<<D2<,299?:(.5--),((-73(49>:003?A<1(54?7268)-420-(7404).((()((#
@M05025:18:000000000-B3NL5:1:1101:13520:6346 2:N:0:CACTCA
GCCAATGGACTACCAGGGTTTCTAATCCTGTTTGCTCCCCATGCTCTCATGCCTCAGCGTCAGTTACAGTCCAGTAAGTCGCCTTCGCCACTGGTGTTCTTCCTAATCTCTACGCATTTCACCGCTACACTAGGAATTCCACTTACCTCTCCTGCACTCTAGTTAAACAGTTTTATATGCTTTCTACAGGCTAAGCCTATATATTTAACATATAACTTGTTTAACCGCCTACGCATCCTTTACGCCCAGTTATTCCGAACAACGCTTGCCACCTACGTAATACCGCCGCTGGCTGCCCGGC
+
CCCCGGGGGGGGGGGGGGFFGGGGGGGGGGGGGGGGGGGGGGGGFGGGGGGGGGGGGGGGGGGGGGGGGGGGFGGGGGGGGGGGGGGGGDGGGGGGGGGGGGGGGGGGGGFGGGGGEGGGGGGG7FEDFGGGGGGFFGGGDADDGGDDGFEFG?GGGGFGFGGGGGFFFGGGGGGGFGDFGGGFGC=8D6DCCFGGGFFFGF@ECF7C7==8CFCA9;CAAFEEE8==5@FD=AFDAFFFEEF))--05;?E8CCE=@==@:70>F017@E)8;@F7@)(/.6=;6(42((((,3(((((#
@M05025:18:000000000-B3NL5:1:1101:10300:6347 2:N:0:CACTCA
GCCAATGGACTACCGGGGTTTCTAATCCTGTTTGCTCCCCACGCTTTCGTGCCTCAGTGTCAGTGTTGGTCCAGGTAGCTGCCTTCGCCATGGATGTTCCTCCTGATCTCTACGCATTTCACTGCTACACCAGGAATTCCGCTACCCTCTACCACACTCTAGTCGCCCAGTATCCACTGCAGTTCCCAGGTTGAGCCCAGGGCTTTCACAACGGACTTAAACGACCACCTACGCACGCTTTACGCCCAGTAATTCCGAGTAACGCTTGCACCCTTCGTATTACCGCGGCTGCTGTCACGCC
+
CCCCGGGGGGGGGGGGGGFGGGGGGGGGGGGGGGGGGGGGGGGGGGGGGGGGGFGGGGGGGGGGGGGGGGGGGGGGGGGGGGGGGGGGGGGGGGGGGGGGGGGGGGGGGGGGGGGGGGGGGGGGGGGGGGGGGGGGGGGGGGGGGGGGGGGGGGGGGGGGGGGGEGGGGGFGEGGGGGGGGGGGGGG7FFGGGGGGGFGGG>DFFFC>FFFFEB>A@EFFFF=@FFFFFF@@91?@BF;DFFF<D@F<D345<EFFFF>BBBAB><(8?7>FFB?018:7(:)981(-422:BF)3)-((#
@M05025:18:000000000-B3NL5:1:1101:18715:6377 2:N:0:CACTCA
GCCAATGGACTACTGGGGTTTCTAATCCTGTTTGCTCCCCACGCTTTCGAACCTCAGCGTCAGTTACAGACCAGAGAGCCGCTTTCGCCACTGGTGTTCTTCCATATATCTACGCATTTCACCGCTACACATGGAGTTCCACTCTCCTCTTCTGCACTCAAGTCTCCCAGTTTCCAATGCACTACTCCGGTTAAGCCGAAGGCTTTCACATCAGACTTAAAAGACCGCCTGCGTTCCCTTTACGCCCAATAAATCCGGCTAACGCTTGCCACCTACATATTAACGCGGCTGCTGCCCCGCT
+
CCCCGGFGGGGGGGGGGGGGGGFFFGGGGGGGGGGGGGFGGGGGGGGGFCFGGFGFGGGGGFGGGGGGFGGGGGGGGGGGGCFGFGGGGGGGGDFDF:FFEGGGGGGGGFCDGGGCEEFFGFCEFFEE:EFFFGFFGGGGGF9EEGEGGGGGGFGGGFGCGDGACGG8D8D=CDD:FGGC@FGFF=FFGGCDG8DCF>**0<FFFFFAAF6AA;3)/8AC8=4BBB8>(2(56@1<@)44@)7;@B@F;;EA)))62(((-57(42(1:?).4(.((-)6)))6:90(4((()5),(-,(#
@M05025:18:000000000-B3NL5:1:1101:20761:6390 2:N:0:CACTCA
GCCAATGGACTACTCGGGTATCTAATCCTGTTTGCTCCCCACGCTTTCGTGCCTCAGTGTCAATGTTGGTCCAGGTAGCTGCCTTCGCCATGGATGTTCCTCCTGATCTCTACGCATTTCACTGCTACACCAGGAATTCCGCTACCCTCTACCACATTCTAGTCATCCAGTATCCACTGCAGTTCCCAGGTTGAGCCCAGGGCTTTCACAACGGACTTAAATAACCACCTAGGCACGCTTTACGCCCAGTAATTCCGAGTAACTCTTGCACCCTTCGTATTACCGCGGCTGCTGGCCCGCA
+
CCCCGFGGGGGGGGGGGGGGGGGGGGGGGGGGGGGGGGGGGGGGGGGGGGGGGGGGGGGGGGGGGGGGGGGGGGGGGGGGGGGGGGGGGGGGFGGGGGGFGGGGGGGGGGGGGGGGGGGGGGGGGGGGGGFGGGDGGFGGGGGDEGGGGGGGGGGGGGGGGGGGGGGGGGGGGGGGGGGGGGGGG8DFG?DFFFGGGFGGGFGFFFFFFFFFFD5>D@=CFFAAEBFCFFF==4EDFFADD=C>D@FF=6>*@EC?E09;@<C)7;))47=@27,8=@8@;?C41(42996??>?:(-((#
@M05025:18:000000000-B3NL5:1:1101:12981:6417 2:N:0:CACTCA
GCCAATGGACTACTGGGGTTTCTAATCCTGTTTGCTACCCACGCTTTCGAACCTCAGCGTCAGTTACAGACCAGAGAGCCGCTTTCGCCACTGGTGTTCTTCCATATATCTACGCATTTCACCGCTACACATGGAGTTCCACTCTCCTCTTCTGCACTCAAGTCTCCCAGTTTCCAATGCACTACTCCGGTTAAGCCGAAGGCTTTCACATCAGACTTAAACGACCGCCTGCGTTCCCTTTACGCCCAATAAATCCGGATAACGCTTGCCACCTACGTATTACCGCGGCTGCTGGCACGTG
+
CCCCGFGGGGGGGGGGGGFGGGGGGGGGGGGGGGGGGGGGGGGGGGGGGFGGGGGGGGGGGGGGGGGGGFGGGGGGGGGGGGGGGGGGGGGGGGGGGGGGGGGGGGGGGGGGGGGGGGGGGGDGEFGGGGGGGGCFGGGGGGGGGGGGGGGGGGGGGGGGDFGGGGGGFGFGDFCFEFGGGGGGFGGGDDGGGGCGGDGGD>G>FFFFFFCFFF3>FFCFF45>FB@==DB>BDFDD@A@FFE;;;;??@@<EC<@;>:<?BF39<?2:?FF:1(((.).34<<:>,003((,)(443:4#
@M05025:18:000000000-B3NL5:1:1101:27395:6429 2:N:0:CACTCA
GCCAATGGACTACAAGGGTATCTAATCCTGTTTGCTCCCCACGCTTTCGCACCTGAGCGTCAGTCTTTGTCCAGGGGGCCGCCTTCGCCACCGGTATTCCTCCAGATCTCTACGCATTTCACCGCTACACCTGGAATTCTGCCCCCCTCTACAAGACTCTAGCCTGCCAGTTTCGGATGCAGTTCCCAGGTTGAGCCCGGGGATTTCACATCCGACTTGACAGACCGCCTGCGTGCGCTTTACGCCCAGTAATTCCGATTAACGCTTGCACCCTCCGTATTACCGCGGCTGGTGGCATGGT
+
CCCCFFGGGGGG8EFGGGFGG9FGGGGGGGGGGGGGGGGGGEGGGGGGE7FGEFDGGCFGGGEF9FFGGGGDCFEGG@@EGGGGE@FGGDEFEGGDGGGGGGGGFGGGGFFGFGG+FEFGGFGGGGGGGGGGFGGGGGGFFFG8>8CEGDF9FD6DEGGGG,EEGCFFDFFGGGG5C*9FGFCC7C;?FDGGFG4DF:C):A<BAFFFFF605>?>>@FFFF83339>;?BFB?FFF>1332<<6(-(((65<D>202413)),34:203),2-,17-18(6<)3>0(,(((..4:1),.#
@M05025:18:000000000-B3NL5:1:1101:9949:6464 2:N:0:CACTCA
GCCAATGGACTACAGGGGTATCTAATCCTGTTCGCTACCCATGCTTTCGAGCCTCAGCGTCAGTTGCAGACCAGAGAGCCGCCTTCGCCACTGGTGTTCTTCCATATATCTACGCATTCCACCGCTACACATGGAGTTCCACTCTCCTCTTCTGCACTCAAGTTCAACAGTTTCTGATGCAATTCTCCGGTTGAGCCGAAGGCTTTCACATCAGACTTATTGAACCGCCTGCACTCGCTTTACGCCCAATAAATCCGGACAACGCTTGGCACCCACTTATTACCGCGGCTCCGTCACCGTG
+
CCCCGFGGGGGGGGGGGGGGGGGGGGGGGGGGGGGGGGGGGGGGGGGGGGGGGGGGGGGGGGGGFGGGGGGCGGGGGGGGGGGGGGGGGGGGGGGGGGGGGGGGGGGGGGGGGGGGGGGGGGGGDFEEFGGGGGFGGGGEGGGGGGGGFFGGGFCDFGGGC=EE:DFGGGGGGGGGCCDDCDFGGGGGG6CDDGGGGFGGDADFFFFFFFFFF>6>AEEFFF4CB>@((>BDFEF9>>?@FEFF;@9D?(5<<5)51(/(-41(13818?2<,((-(-))6)4<((4((((((((((.(.#
@M05025:18:000000000-B3NL5:1:1101:14079:6491 2:N:0:CACTCA
GCCAATGGACTACCCGGGTATCTAATCCTGTTCGCTCCCCATGCTTTCGCTCCTCAGCGTCAGTAAATGCCCAGAGACCTGCCTTCGCCATCGGTGTTCCTCCTGATATCTGCGCATTTCACCGCTACACCAGGAATTCCAGTCTCCCCTACATCACTCTAGTCTGCCCGTACCCACCGCAGATCCGAGGTTGAGCCTCGGACTTTCACGGCAGACGCGACAAACCGCCTACGAGCTCTTTACGCCCAATAACTCCGGATAACGCTTGCGCCCTACGTATTACCGCGGCTGCTGGCACTTG
+
CCCCGGGGGGGGGGGGGGGGGGGGGGGGGGGGGGGGGGGGGGGGGGGGGGGGGGGGGGGGGGGGGGGGGGGGGGGGGGGGGGGGGGGGGGGGGGGGGGFFGGGGGGGGGGGGGGGGGGGGGGGGGGGGGGGGGGGGFGGFFGGGGGGGGGGFGGGGGGGGFGGGGGGCFGGDGGGGGDDDGGGGGGGCDC>DFG5FFFFDDDDAFFF8AA)?DF9BFFFFFB0;;@6@B??BFF?>0:9AFFF:?BBF??0<)69?BBF:?)),1313690:4901(.).34<B6>(42;14::0614()#
@M05025:18:000000000-B3NL5:1:1101:14890:6617 2:N:0:CACTCA
GCCAATGGACTACCCGGGTTTCTAATCCTGTTCGCTACCCATGCTTTCGAGCCTCAGCGTCAGTTGCAGACCAGACAGCCGCCTTCGCCACTGGTGTTCTTCCATATATCTACGCATTCCACCGCTACACATGGAGTTCCACTGTCCTCTTCTGCACTCAAGTCGCCCGGTTTCCGATGCACTTCTTCGGTTAAGCCGAAGGCTTTCACATCAGACCTAAGCAACCGCCTGCGCTCGCTTTACGCCCAATAAATCCGGATAACGCTTGCCACCTACGTATTACCGCGGCTGCTGGCACGTC
+
CCCCGGGGGGGGGGGGGGFGGGGGGGGGGGGGGGGGGGGGGGGGGGGGGGGGGGGGGGGGGGGGGGGGGGGGGGGGGGGGGGGGGGGGGGGGGGGGGGGGGGGGGGGGGGGGGGGGGGGDFGGDGEEGGGGGGGFGGGGGGGGGGGGGGGGGGGGGGFGGGGFGGGGGGGGGGFGGDDGGGGGGGGGGGDDGGFFGGFGDDEGFFFFFFFFFFFFFFFFFFFFFFFBFFFFFFFFFFFDF?BFFFF63?BF2<AD896:?623(212::3286??BFFF434-9(919B12042:?8<?,#
@M05025:18:000000000-B3NL5:1:1101:24128:6630 2:N:0:CACTCA
GCCAATGGACTACTAGGGTATCTAATCCTGTTCGCTACCCATGCTTTCGAGCCTCAGCGTCAGTTGCAGACCAGAGAGCCGCCTTCGCCACTGGTGTTCTTCCATATATCTACGCATTCCACCGCTACACATGGAGTTCCACTCTCCTCTTCTGCACTCAAGTTCAACAGTTTCTGATGCAATTCTCCGGTTGAGCCGAAGGCTTTCACATCAGACTTATTGAACCGCCTGCACTACCTTTACGCCCACTAAATCCGGACAACGCTTGCCACCTACGTATTACCGCGGCTGCTGGCACGTC
+
CCCCGFFFEGGFDGGG,;FGGFCA<FEEEGGGGEFFGGFG9FAFFFGGCD@CC<FCEFGGGCEGFEG9FFFFCGFFGDFEFGE,CEECEEGC88?=?FGGGGGGG9F,@EFFF@==?CFG<5A:C=FEFGGG::8>>EFGGG;@4,EGFGF8==FFEFFFF@FGGGAAD,DAFGGFGGCGCA==A=E8+=;CC+3?GB6*<???FFFFA+;F5;@6FE6AF=6*:5==9=@B5;.)(0.8>=E0?017((65;))6,(2190;(91618?6??8(56,5>()-)46(,310:::(3(4(.#
@M05025:18:000000000-B3NL5:1:1101:23797:6632 2:N:0:CACTCA
GCCAATGGACTACAAGGGTATCTAATCCTGTTCGCTACCCATGCTTTCGAGCCTCAGCGTCAGTTGCAGACCAGAGAGCCGCCTTCGCCACTGGTGTTCTTCCATATATCTACGCATTCCACCGCTACACATGGAGTTCCACTCTCCTCTTCTGCACTCAAGTTCAACAGTTTCTGATGCAATTCTCCGGTTGAGCCGAAGGCTTTCACATCAGACTTATTGAACCGCCTGCACTCCCTTTACGCCCAATAACTCCGGACAACGCTTGCCACCTACGTATAACCGCGCCTGCTGGCCCGTT
+
@CCCGGGGGGGGGGGF8CFGFFFGCCEDFGGGGGGGGEGGDDEFGGCC:FEGEFG8,,@BCGGGFGFFFGDEFG8<EFGGBEFCCFFGGEGAFGG<9FFADF<AFCFGGFAF?FCCBEGGGGGEG:FG@F=FGC:FGGGGFFGGEGGAFGGGFGF,DF,3=@,@=EDCF8=DFGEFGGGG8D?FG9FFGGDCDGGGGA9C*?9*0;8@;B9C>>=EF4A+9+/6>FFF/59=DF;3(03:3*/:;69@/,6@)74@D(33>?;BFFF:?(-36<023:B9))6?>01(-(((().((,4,#
@M05025:18:000000000-B3NL5:1:1101:23507:6639 2:N:0:CACTCA
GCCAATGGACTACTAGGGTATCTAATCCTGTTTGCTCCCCACGCTTTCGAGCCTCAGCGTCAGTTACAGACCAGAGAGCCGCCTTCGCCACTGGTGTTCCTCCATATATCTACGCATTTCACCGCTACACATGGAATTCCACTCTCCTCTTCTGCACTCAAGTTTCCCAGTTTCCAATGACCCTCCCCGGTTGAGCCGGGGGCTTTCACATCAGACTTAAGAAACCGCCTGCGCTCGCTTTACGCCCAATAAATCCGGACAACGCTTGCCACCTACGTATTACCGCGGCTGCTGGCACGGG
+
CCCCGGGGGGGGGGGGGGGGGGGGGGGGGGGGGGGFFGGGGGGGGGGGGGGGGGGGGGGGGGGGGGGGGGGFGGGGGGFGGGGGGGGGGGGGGGGGGGGGFGGGGGGGGGGGGGGGFGGGGGGGGGGGGGGGGGGGGGGGGGGGGGGGGGGGFGGGGGGGFCEEFFGGGGFGGGGFGGFGGGCFGGGGGGDDCF?FGFGDG>45AAFFFFFFFF=EF5>CAFE@F;@6170=>0;@>FBB0<A?F;BF?BF<AB<7>F04,48;BFF(8?FFF?0:???A?<641(614((427(4(5<(#
@M05025:18:000000000-B3NL5:1:1101:25466:6646 2:N:0:CACTCA
GCCAATGGACTACAGGGGTTTCTAATCCTGTTTGCTCCCCACGCTTTCGAGCCTCAGCGTCAGTTGCCGTCCAGTAAGCCGCCTTCGCCACTGGGGTTCCTCCTAATATCTACGCATTTCACCGCTACACTAGGAATTCCGCTTACCTCTCCGGCACTCTAGCTTTACAGTTTCCAATGCAGTCCCTGGGTTGAGCCCCGGCCTTTCACATCACACTTTCAAAGCCTCCTGCGCTCCCTTTACCCCCCGTAACCCCCGATAACGCTTCCTCCATACGCATTACCCCCCCTCATCGCACGCA
+
ACC<F<FGCFGGGGFFEC=+CGF9,C@FFCGGGGFFGGFGFGCEEGGDF8F7BCFDE@FGDC,<,,CE:FEEGDFCFGGECFE?,9,C?CFEF,,8CCG=5?AEGGFEGGFC,AFEC+AF<FEGGGGGGGB<F?F,@8;>@EECEGF9@EDF86E8CDEG9@=D=C7AFC,3E2,22++3=+=*@;*,*3;*;*;>FFGG*@)86;B6@F+/9*7(/8*48+*43=(63,)(36.63?(/4)9)(2(((,43()(-(-(41(52(34(3691().,(((-(.)62(((,-3,46?:(4((#
@M05025:18:000000000-B3NL5:1:1101:5079:6664 2:N:0:CACTCA
GCCAATGGACTACTAGGGTATCTAATCCTGTTCGCTACCCATGCTTCCGAGCCTCAGCGTCAGTTGCAGACCAGAGAGCCGCCTTCGCCACTGGTGTTCTTCCATATATCTACGCATTCCACCGCTACACATGGAGTTCCACTCTCCTCTTCTGCACTCAAGTTCAACAGTTTCTGATGCAATTCTCCGGTTGAGCCGAAGGCTTTCACATCAGACTTATTGAACCGCCTGCACTCGCTTTACGCCCAATAAATCCGGACAACGCTTGCCACCTACGTATTACCGCGGCTGCTGGCACGTC
+
CCCCGGGGGGGGGGGGGGGGGGGGGGGGGGGGGGGGGGGGGGGGGGGGGGGGGGGGGGGGGGGGGGGGFGGGGGGGGGGGGGGGGGGGGGGGGGGGFGGGGGGGGGGGGGGGGGGGGGGGGGGGGGGGGGGGGGGGGGGGGGGGGGGGGGGGGGGGGGGGGGGGGGGGGGGGGFGGGGGGGFGGGDGGGDGGGGGCFDGGGFGFFFFFFFFFFFFFFCFFFFEFFDFBBFFFFFEEF>DF@FFFF6>FDFFF<EE8@6@FFFF9BFFB0:AFB?BBBFBA?<AA?B>16;96?::?:<:.#
@M05025:18:000000000-B3NL5:1:1101:20671:6676 2:N:0:CACTCA
GCCAATGGACTACACGGGTATCTAATCCTGTTCGTTACCCATGCTTTCGAGCCTCAGCGTCAGTTGCAGACCAGACAGCCGCCTTCGCCACTGGTGTTCTTCCATATATCTACGCATTCCACCGCTACACATGGAGTTCCACTGTCCTCTTCTGCACTCAAGTCGCCCGGTTTCCGATGCACTTCTTCGGTTAAGCCGAAGGCTTTCACATCAGACCTAAGCAACCGCCTGCGCTCGCTTTACGCCCAATAAATCCGGATAACGCTTGCCACCTACGTATTACCGCGGCTGCTGGCACGTT
+
CCCCGGGGGGGGGGGGGGGGGGGGGGGGGGGGGGGGGGGGGGGGGGGGGGGGGGGGGGGGGGGGGGGGGGGGGGGGGGGGGGGGGGGGGGGGGGGGGGGGGGGGGGGGGGGGGGGGGGGGGGGGGGGGGGGGFGGGGGGGGGGGGGGGGGGGGGGGGGGDGFGGGGEGGGGGGGGGGGGGGGGGGGGGGGDGGGFGGFGCDFGFFFFFFFFFFFBBFEBFFFFEFFFFFFF@9;@@FFFFFC9;@>F?0:?7AAB?F>?B?AFFBBF:?7>???FB?FFF72)<?(4-761:B?:?13?(#
@M05025:18:000000000-B3NL5:1:1101:23858:6688 2:N:0:CACTCA
GCCAATGGACTACACGGGTTTCTAATCCTGTTCGCTACCCATGCTTTCGAGCCTCAGCGTCAGTTGCAGACCAGAGAGCCGCCTTCGCCACTGGTGTTCTTCCATATATCTACGCATTCCACCGCTACACATGGAGTTCCACTCTCCTCTTCTGCACTCAAGTTCAACAGTTTCTGATGCAATTCTCCGGTTGAGCCGCAGGCTTTCACATCAGACTTATTGAACCGCCTGCACTCGCTCTACTCCCAATAAATCCGGACACACCTTGCGACCTACGTATTATCCCCGCCGCTTGCCCACC
+
C@CCEFFG@FECCFEE>@@BCEF<FGFCEEAFFGGFEFGGDC@FFGGGC<E@FGG<8FGC:,@FEFGGGGGFFC,<FGGCC@EEGGFGGEG<BFFGAFFGGGGG9@FGGGGGG7FC@FGGBEGCE=BE9A,,A8FGFGEF;D9DFGG98@FGGFCFFFG8E8>,,,@=D8@D,EFE,?9BFFDFGC?7?+3=696+;<**;?D*;>9+=++;A>B>496=F878)(/-5//7(().(32(,)9).3:(((/)7))(((/7>(((((.60(,76().(.)).)))-.(--(((-((30..-#
@M05025:18:000000000-B3NL5:1:1101:10718:6690 2:N:0:CACTCA
GCCAATGGACTACTCGGGTTTCTAATCCTGTTCGCTACCCATGCTTTCGAGCCTCAGCGTCAGTTGCAGACCAGAGAGCCGCCTTCGCCACTGGTGTTCTTCCATATATCTACGCATTCCACCGCTACACATGGAGTTCCACTCTCCTCTTCTGTACTCAAGTTCAACAGTTTCTGATGCAATTCTCCGGTTGAGCCGAAGGCTTTCACATCAGACTTATTGAACCGCCTGCACTCGCTTTACGCCCAATAAATCCGGACAACGCTTGCCACCTACGTACTACCGCGGCTGCTGGCACGCA
+
CCCC@FGFCGGFGGEGGGGGGGGGGGFGGGGGGEGGGGGGGGGGGGGGEDGGGGGGFGGGGDFFG9FFFGGGGGGGGGGGGGGCFGFGGGGGGGEGFGFFFGGDFFGFFGCFGFGGGGGGGG@EGC+@?EC?FFEGGGGGGF4@DFCFFFFGGEGGAFGGGGDD:CAFF8DFFGGGGGFGGDFDG9FGG+;=CCCGG>D5?>D>59?EFFFFB*6;6A*=::*>@B=@B222:=:@==@@FFFD6>(2(64;19?;F;;0(2:366:1:BA7(,470:)(46<126369,(2)2(,,,((#
@M05025:18:000000000-B3NL5:1:1101:14543:6740 2:N:0:CACTCA
GCCAATGGACTACAAGGGTATCTAATCCTGTTCGCTCCCCATGCTTTCGCTCCTCAGCGTCAGTAGCGGCCCAGAGATCTGCCTTCGCCATCGGTGTTCCTCCTGATATCTGCGCATTCCACCGCTACACCAGGAATTCCAATCTCCCCTACCGCACTCTAGCTTGCCCGTACCCACTGCAGGCCCGGGGTTGAGCCCCGGGATTTCACAGCAGACGCGACAAGCCGCCTACGAGCCCTTTCCGCCCAATAATTCCGGACCACCCTTGCACCCCACGTCTTACCGCCGCTGCTGGCCCGCA
+
CCCCGGGGGGGGGGGGGGGGGGGGGGGGGGGGGGGGGGGGGGGGGGGGGGGGGGGGGGGGGGGGGGGGGGGGGGGGGGGGGGGGGGGGGGGGGGGGGGGGGGGGGGGGGGGGGGGGGGGGGGGGGDFGGGGGGGGFGGGGGGGGGGGGGGGGGGGGGGGGGFGGGGGGGEG>EGCCGGCGGGGGGDGDC4?CGD?FGFGGDA5>AFFFAAFFA538),6>B>1(6?;9>::?18(-(((48).,(41(,3322<<<:9(,(4,((,1(7,,8((,3(,(((-62(,(49(31::01((((#
@M05025:18:000000000-B3NL5:1:1101:26569:6801 2:N:0:CACTCA
GCCAATGGACTACACGGGTTTCTAATCCTGTTTGCTCCCCACGCTTTCGCACCTGAGCGTCAGTCTTTGTCCAGGGGGCCGCCTTCGCCACCGGTATTCCTCCAGATCTCTACGCATTTCACCGCTACACCTGGAATTCTACCCCCCTCTACAAGACTCTAGCCTGCCAGTTTCGGATGCAGTTCCCAGGTTGAGCCCGGGGATTTCACATCCGACTTGACAGACCGCCTGCGTGCGCTTTACGCCCAGTAATTCCGATTAACGCTTGCACCCTCCGTATTACCGCGCCTGCTGGCACGGA
+
CCCCGGGGGGGGGGGGGGEGGGGGFGGGGGGGGGGGGGGGFGGGGGGGGGGGGGFFFGGGGGCEFGGGGGGGGGGDEGGGDGEGGGFGGGGGGDFGGGGC<EFEAFGGFFGGGGGGG7AEGGGGGGCGDGFAFCDFGGFGGGGGGGG8EGFGGD6:EFGDCFFGGCFGFGDFGGGGGGGGFFCCGGGGC986*;4F60?D?><A5/;6@@FFFD0:DFFFFFFFF27>FFFB>:(3996??29(219:0:9>46<>7::BFAF190::(820,2<?>?6:046>(-3(4:(8?B(11.(,#
@M05025:18:000000000-B3NL5:1:1101:9100:6834 2:N:0:CACTCA
GCCAATGGACTACAAGGGTATCTAATCCTGTTCGCTCCCCATGCTTTCGCTCCTCAGCGTCAGTAAATGCCCAGAGACCTGCCTTCGCCATCGGTGTTCCTCCTGATATCTGCGCATTTCACCGCTACACCAGGAATTCCAGTCTCCCCTACATCACTCTAGTCTGCCCGTACCCACCGCAGATCCGAGGTTGAGCCTCGGACTTTCACGGCAGACGCGACAAACCGCCTACGAGCTCTTTACGGCCAATAAATCCGGATAACGATTGCGCCCTACGTATTACCGCGGCTGCTGGCCTGTC
+
CCCCGGGGGGGGGGGGGGGGGGGGGGGGGGGGGGGGGGGGGGGGGGGGGGGGGGGGGGGGGGGGGGGGGGGGGGGGGGGGGGGGGGGGGGGGEGGGGGGGGGGGGGGGGGGGGGGGGGGGFGGGGGGGGGGGGGGGGGGGGGGGGGGGGGGGGGGFGGGGCGFGGGGGGGGGGGGGGGGGGDDGGGFEGGGGGFGGFFGGGEGEFFFFFFFFFF=DFF>3A>6@FFBBFD;;1(47(84):A>0(47>08:4).67((-(-))((,.(<2319B<?03)..6)6:>046,(3:038()-)#
@M05025:18:000000000-B3NL5:1:1101:13724:6853 2:N:0:CACTCA
GCCAATGGACTACCGGGGTATCTAATCCTGTTCGCTACCCATGCTTTCGAGCCTCAGCGTCAGTTGCAGACCAGACAGCCGCCTTCGCCACTGGTGTTCTTCCATATATCTACGCATTCCACCGCTACACATGGAGTTCCACTGTCCTCTTCTGCACTCAAGTCGCCCGGTTTCCGATGCACTTCTTCGGTTAAGCCGAAGGCTTTCACATCAGACCTAAGCAACCGCCTGCGCTCGCTTTACGCCCAATAAATCCGGATAACGCTTGCCACCTACGTATTACCCCGGCTCCTGGCCCGCG
+
CCCCGGGGGGGGGGGGGGGGGGGGGGGGGGGGGGGGGGGGGGGGGGGGGGGGGGGGGGGGGGGGGGGGGGGGGGFGGGGGGGGGGGGGGGGGGGGGGGGGGGGGGGGGGGGGGGGGGGGGFGGGGGGGFGGGGGGGGGGGGGGGGGGGGGGFGGGADEEFGGGGGGGGGGGGGGGGGGGGGGGG?EGFFDDGDGFGGEGCD4CAFFFAFFFFAAEEFFFAAF4@;32:@F<FFF@F;B;?B)::?>>::222:<4:9;11:2<116?(43))44((,4).:)).(,--49((.),44?1(#
@M05025:18:000000000-B3NL5:1:1101:24924:6854 2:N:0:CACTCA
GCCAATGGACTACCCGGGTTTCTAATCCTGTTCGATCCCCACGCTTTCGTGCCTCAGCGTCAGTCTGGCGCCGGTACGCTGCCTTCGCAATCGGAGTTCTGCGCGATATCTATGCATTTCACCGCTACACCGCGCATTCCGCGTACTTCTCGCCAACTCAAGTCTGCCAGTTTCAACGGCTCGACGGGGTTTAGCCCCGCAATTTTACCGCTGACTTAACGGACCGCCTACGCACCCTTTAAACCCAATAAAGTCGGATCACGCCCGCATCCTCAGGATTACAGCGCCTGCCGTCCCGGGC
+
CCCCGGGGGGGGGGGGGGE@CGGGGGGGGGGGGGGGDGGGGGGGGGGFGGGGGGGGGGFGGGGGGFGGFGGGGDGGGGDCEDFGGGGGGGGGFGDEGFGGGGGGGEDEGGFGGFFFGGGGGGGGGEEGGGGGEC@EEGGGGGGGEC8EFGGGGGGGG?9DFGEGFG7EGGFDGGCGGDDG5<57CC5=DGG**3;F487D)7*196@?FFD)<5:A4AD=D>6>FBBF2:?:9(4;?:BF2225103:0274)).:9B((4:34(4900,(,,4)((.)6)))),41(,-((-(-(,--(#
@M05025:18:000000000-B3NL5:1:1101:7155:6871 2:N:0:CACTCA
GCCAATGGACTACCGGGGTATCTAATCCTGTTCGCTACCCATGCTTTCGAGCCTCAGCGTCAGTTGCAGACCAGAGAGCCGCCTTCGCCACTGGTGTTCTTCCATATATCTACGCATTCCACCGCTACACATGGAGTTCCACTCTCCTCTTCTGCACTCAAGTTCAACAGTTTCTGATGCAATTCTCCGGTTGAGCCGAAGGCTTTCACATCAGACTTATTGAACCGCCTGCACTCGCTTTACGCCCAATAAATCCGGACAACGCTTGCCCCCTCCGTCTTACCGCGGCTTCTGCCACGTT
+
CCCCGFGGGGGGGGGEGGFGGGGGGGGGGGGGGGGGGGGGGFGGGGGGGGFGGFGGGGGGGDGGGGGFGGGGGDFGGGGGGDGGGGGGGGGFGGGGGEGFFGGGGGGGFGGGGGGGGGG?FFFGDCFGGGGGGG8EFFGGFFFGGGGGGGGGGGD@8AEFFFFEGFAGGGGGFFFF8DGGG?F8CCFCDC?DGGDGFAGGG>FFFFFFCA@FFF==FFEFFFEF@BBBB=(8@EEE;B<D=9>6@61<6,=EF39322130(3,,-816()86;(,13(,4<A7(2(((((,64)))51-#
@M05025:18:000000000-B3NL5:1:1101:16013:6887 2:N:0:CACTCA
GCCAATGGACTACTGGGGTATCTAATCCTGTTCGCTACCCATGCTTTCGAGCCTCAGCGTCAGTTACAGACCAGAGAGCCGCCTTCGCCACTGGTGTTCTTCCATATATCTACGCATTCCACCGCTACACATGGAGTTCCACTCTCCTCTTCTGCACTCAAGAAACACAGTTTCCGATGCAATTCCTCGGTTAAGCCGGGGGCTTTCACATCAGACTTATCTTTCCGCCTGCGCTCGCTTTACGCCCAATAAATCCGGACAACGCTTGCCACCTACGTATTACCGCGGCCGCTGGCACGCG
+
CCCCGFGGGGGGGGGGGGGGGGGGGGGGGGGGGCGGGGGGGGGGGGGGGGGGGGGGGGGGGGGGGGGGGGGGGGGGGGGGGGGGGGGGGGGGGGGGGGGGGGGGGGGGGGGGFGGGGGGGFGGGGGGGGGGGGGGGGGGGGGGGGGFGGGGGGGGGGGGGGFGFGDGGGGGGGGGGDG>DGGGGGGCEGGGDDGFGGFGGG>5?FAFFFFFA4A*6FC):CFFEFFFD?@;DB9,3961<?DB:?>F?FF0<>2A?F9((-3326<??FBAF67051:)6(4<<-((((((,,1,((.,(#
@M05025:18:000000000-B3NL5:1:1101:5397:6904 2:N:0:CACTCA
GCCAATGGACTACTCGGGTATCTAATCCTGTTCGCTACCCATGCTTTCGAGCCTCAGCGTCAGTTACAGACCAGAGAGCCGCCTTCGCCACTGGTGTTCTTCCATATATCTACGCATTCCACCGCTACACATGGAGTTCCACTCTCCTCTTCTGCACTCAAGAAACACAGTTTCCGATGCAATTCCCCGGTTAAGCCGGGGGCTTTCCCATCAGACTTATCTTTCCGCCTGCGCTCGCTTTACGCCCAATAAATCCGGACAACGCTTGCCACCTACGTATTACCTCTACCGCTGGCCCGGT
+
CCCCECFGCFGGFGFGGGCFFGGGGGGGGGGGGGGGDGGFDFFGGGGGGGDGEFFFGCFEGGGFFGGGGGGGGGGGGEGGEGGEGGGGGGGDGGGFGEGGFFGGGGGGGGFGFFDEG7FEEGGDGGDDFGGGGGC,EFGEGG;BDFFFDDEGFGCG8,@DFGGGCD=8DCGAFFGGDG8@2+?+E++4+3=9CCFFC>GCD556FFA+/?+;A=@@F54C6AC397(,62(((.,61(3?<24<09118(32<9ABF;<BFB?(6?0:0?>221(537<<?<<))))).),,2((3(41(#
@M05025:18:000000000-B3NL5:1:1101:17801:6942 2:N:0:CACTCA
GCCAATGGACTACCAGGGTTTCTAATCCTGTTTGCTCCCCACGCTTTCGAGCCTCAACGTCAGTTTCTGTCCAGTAAGCCGCCTTCGCCACTGGTGTTCCTCCTAATATCTACGCATTTCACCGCTACACTAGGAATTCCGCTTACCTCTCCAGCACTCTAGCCTCATAGTTTCCAAAGCAGTTCCATGGTTAAGCCCTGGCCTTTCACTTCAGCCTTATCAAGCCGTCTACGCTCCCTTTACACCCAGTAAATCCGGATAACGCTTGCCCCCTACGTATTACCGCGGCTGCTGGCACGTC
+
CCCCGCFGGGGGFGGGGGFGDGGGGGGGGCFFFEFFGGDFFGFGCFGGGFGGD8FEFFGGGGDFEFFEEGGGF@F9FGGFGGGGGGGGDFFGGFGGG:FGFGGGGGGGGGGGGGG@FDFFGGGGGGGGGGGGGGG9EEFEGGGGGDFCFFFGF@FFGGG8FGFCDGGGAEGGGGFGDGFGGFGGGGGGFFFGGGFGGFGGDFFFAFF6E9CFFA*);9@AF6A=@=4AF>2CB@F@FFFEEFFF3:@D1;>C3??8>B?0?EF;0;?F@1;:>F<?:4)::2>A:B;>B992?F::?D0.#
@M05025:18:000000000-B3NL5:1:1101:15160:6975 2:N:0:CACTCA
GCCAATGGACTACTGGGGTATCTAATCCTGTTTGCTCCCCACGCTTTCGTGCCTCAGTGTCAGTGTTGGTCCAGGTAGCTGCCTTCGCCATGGATGTTCCTCCTGATCTCTACGCATTTCACTGCTACACCAGGAATTCCGCTACCCTCTACCACACTCTAGTCGCCCAGTATCCACTGCAGTTCCCAGGTTGAGCCCAGGGCTTTCACAACGGATTTAAACGACCACCTACGCACGCTTTACGCCCAGTAATTCCGAGTAACGCTTCAACCCTTCGTATTACGCGGGCTGCTGGCACGAG
+
CCCCGFGGGGGGGGGGGGCGGGGGGGGGGGGGGFGGGGGGGGGGGGGGGFGGGFGFGCFGGGGG9FGGGGGGGGGGGCFGCGGGGGGGGGGGGGGGGGGFAFFGGCGGGGGDEGGFGGGGGGGGFGGGGGGGGGGGEFFFGGGGG,EEGGGGGGGGGFGGGGGFC6CEGFDFFGFCFGFCF6DFGGDGG+==8FFF?9FGF>C69A++?EFEF0))00*?BF=AFF2>=>E====95==>;)6;DF9@04>)9.?EF;1(,)),(61,))6?3:73(.1,(.4(,(--2(((4)(3(,(,#
@M05025:18:000000000-B3NL5:1:1101:27430:6987 2:N:0:CACTCA
GCCAATGGACTACAAGGGTTTCTAATCCTGTTCGCTACCCATGCTTTCGAGCCTCAGCGTCAGCTGCAGACCAGACAGCCGCCTTCGCCACTGGTGTTCTTCCATATATCTACGCATTCCACCGCTACACATGGAGTTCCACTGTCCTCTTCTGCACTCAAGTTGCCCGGTTTCCGATGCACTTCTTCGGTTAAGCCGAAGGCTTTCACATCAGACCTAAGCAACCGCCTGCGCTCGCTTTACGCCCAATAAATCCGGATAACGATTGCCACCCACGTATTACCGCCGCTGCTGGCCCGGA
+
C-BC<<FGFEFGGGGGGGGFDCDGGGDGFGGGFGGGGGGGGGGGGFGGGFGGGGFGGGGGFEGGDGFGGGFEGGGFGGGGGCCEECFF@GGDGGGGGGGCFDGGGAFGGFGGGGGGEGGG<EFGGEGGGGGGGGGG=F9=DFGGG9>@EGFGGGFFGGGGGGGGGG,=C>ECECF>CDCDDGG?9?8EGCDDG>+<FEG**9CFFFF>>A=FFA=4@E;);AEFBB592@0=3:@?@6<D(9C;344(148AFF9:;>B:B2)(((.47A<<(((((-().66<0((,,46>?)(-.(,(#
@M05025:18:000000000-B3NL5:1:1101:17946:6997 2:N:0:CACTCA
GCCAATGGACTACTAGGGTTTCTAATCCTGTTCGCTACCCATGCTTTCGAGCCTCAGCGTCAGTTGCAGACCAGAGAGCCGCCTTCGCCACTGGTGTTCTTCCATATATCTACGCATTCCACCGCTACACATGGAGTTCCACTCTCCTCTTCTGCACTCAAGTTCAACAGTTTCTGATGCAATTCTCCGGTTGAGCCGAAGGCTTTCACATCAGACTTATTGAACCGCCTGCACTCGCTTTACGCCCAATAAATCCGGACAACGCTTCCCACCTACGTATTACCGCGGCTGCTGGCCAGTG
+
CCCCGGGGGGGGGGGGGGFGGGGGGGGGGGGGGGGGGGGGGGGGGGGGGGFGGGGGGGGGGGGGGGGGFGGGGGGGGGGGGGGGGGGGGGGGGGGGGGGGGGGGGGGGGGGGGGGGGGGGGGGGGGGGGGDGGG?EFGGGGGGGGGGGFGFGGDGGGGGFGDDGGCFGGGGGGGGGFGGFCFGGGGGGGGGGGDFFGFG5CEGFFAFA6=FF>FFBFFEFFBEC;B5@22(((68E2>9=?<C<FF6;;3;<><?E90?B>@3,213(,(5(4((53.46045>19;9B>08>326((()#
@M05025:18:000000000-B3NL5:1:1101:7986:7017 2:N:0:CACTCA
GCCAATGGACTACCAGGGTATCTAATCCTGTTCGCTACCCATGCTTTCGAGCCTCAGCGTCAGTTGCAGACCAGAGAGCCGCCTTCGCCACTGGTGTTCTTCCATATATCTACGCATTCCACCGCTACACATGGAGTTCCACTCTCCTCTTCTGCACTCAAGTTCAACAGTTTCTGATGCAATTCTCCGGTTGAGCCGAAGGCTTTCACATCAGACTTATTGAACCGCCTGCACTCGCTTTACGCCCAATAAATCCGGACAACGCTTGCCACCTACGTATTACCGCGGCTGCTGGCACGCC
+
CCCCGGGGGGGGGGGGEGGGFGGGGFGGGGGGGGGGEEGGGGGGGGGGGFFGGFFFGGGGGGGGGGGGGGGGGGFGEGGGGCEGGGGGGGGGGGGGGGGGGGGGGGGGGGGGGGGGGGGGGGGDGGGGGGGGGGGGGGGGFGGGGGGGGGGGGGFGGGGCGEEGGGGGFGGGGDFGFFCGGGGDFFGDDGDGGGGGGFGGGFGFFAAAFFFFFF37AEEFC6A=E>=>F@=93;4.223,(7>029BF03=).7736;761:0316:<B(6<22:0144)3):4<>((21(()).37)3(#
@M05025:18:000000000-B3NL5:1:1101:10887:7028 2:N:0:CACTCA
GCCAATGGACTACACGGGTTTCTAATCCTGTTCGCTACCCATGCTTTCGAGCCTCAGCGTCAGTTGCAGACCAGAGAGCCGCCTTCGCCACTGGTGTTCTTCCATATATCTACGCATTCCACCGCTACACATGGAGTTCCACTCTCCTCTTCTGCACTCAAGTTCAACAGTTTCTGATGCAATTCTCCGGTTGAGCCGAAGGCTTTCACATCAGACTTATTGAACCGCCTGCAATCGCTTTACGCCCAATAAATCCGGACAACGGTTGCCACCTAACTATTACCGCCGCTGCTGGCCCGGC
+
CC@CCFGGGGGGGGGGGG@BFGGGGGGGGGFGGGEGGGGGGGFGFGGGEFGDGGFGGGGGGGDFF<FFGGFFFGDDFE7FGGGDGFFCEGGGGGGGFCEEGFGAFGGGFGGFEFGEGGGEEEGD7FGGGGGGGGGGGGGGGGEFFGFCFAFGGGGGFDGGGD6@,EFGGFGFFGGGGFGGFFGCA+=<CDDDDF?GGECDDAFAAFFFCFF4A?369E;FFBEFE29@@FFF2*176032@FEFFF@;36;@).)(2((-(3((,(4404-)(3(,()).4449(((,((-,)54((-(-#
@M05025:18:000000000-B3NL5:1:1101:4966:7030 2:N:0:CACTCA
GCCAATGGACTACCGGGGTATCTAATCCTGTTAGCTACCCATGCTTTCGAGCCTCAGCGTCAGTTGCAGACCAGAGAGCCGCCTTCGCCACTGGTGTTCTTCCATATATCTACGCATTCCACCGCTACACATGGAGTTCCACTCTCCTCTTCTGCACTCAAGTTCAACAGTTTCTGATGCAATTCTCCGGTTGAGCCGAAGGCTTTCACATCAGACTTATTGAACCGCCTGCACTCGCTTTACGCCCAATAAATCCGGACAAAGCTTGCCACCTACGTATTACCGCGGCTGCTGGCAGGGG
+
CCCCGGGGGDGFGGGGED:CCGGGGGGGGGGGGFGGGGDGGGGGGGGGEFFGG<FEGGGGGGGGGGGGGFGGGGGGCCFFFG=6CFGGGDGGGGDDFGGGGGGGGFFFC9FFFGGGGE<FFGGGEFGGGGGFFFFGGGG9BFC?CFGFGGGGGGADGGFGGGG=FGGEG?=FGGGEFGFGGDF?FGDFGGDGG67D=?*@>?7>AF++3B>AF6@=AE4>F@ECE>(>2@F(-34>16<1737<;>B@@;EE7?EFF2096(,(4-<11:A?:7:??:2)(6A9((4903(-))4(((((#
@M05025:18:000000000-B3NL5:1:1101:18988:7074 2:N:0:CACTCA
GCCAATGGACTACAAGGGTTTCTAATCCTGTTCGCTACCCATGCTTTCGAGCCTCAGCGTCAGTTGCAGACCAGAGAGCCGCCTTCGCCACTGGTGTTCTTCCATATATCTACGCATTCCACCGCTACACATGGAGTTCCACTCTCCTCTTCTGCACTCAAGTTCAACAGTTTCTGATGCAATTCTCCGGTTGAGCCGAAGGCTTTCACATCAGACTTATTGAACCGCCTGCACTCGCTTTACGCCCAATAAATCCGGACAACGCTTGCCACCTACGTATTACTGCGGCTCCTGGCCCGCT
+
CCCCGGFGGGFGFGGFGG<FGGGGGGGGGGGGGGGGGGGGGGGGGGGGGGGGGGGGGGEGGGGFFGGGGGGCFFFGEEFGGGGGGGGGGGEGCEFGFGGGFFGGGGGFGGGGGGGGGGGGGGGGGGEGGGFGFFCFGGG=DFEGEGFEGGGGGGGGGGGFFFGGGGDA9DFGGGDF8FDGGCFDEF9@>CGG>CCFF57;C?9FFFFFF>A5CAE>F*/:>=A4B<)6926>(>*7>B@@<6C;;96?((5;7?7;203;>8?9>F04:8<?<::7?BFF:9:.))(,4,(44,(43-4(#
@M05025:18:000000000-B3NL5:1:1101:17601:7076 2:N:0:CACTCA
GCCAATGGACTACTCGGGTTTCTAATCCTGTTCGCTACCCATGCTTTCGAGCCTCAGCGTCAGTTGCAGACCAGAGAGCCGCCTTCGCCACTGGTGTTCTTCCATATATCTACGCATTCCACCGCTACACATGGAGTTCCACTCTCCTCTTCTGCACTCAAGTTCAACAGTTTCTGATGCAATTCTCCGGTTGAGCCGAAGGCTTTCACATCAGACTTATTGAACCGCCTGCACTCGCTTTACGCCCAATAAATCCGGACAACGCTTGCCACCTACGTATTACCGCGGCTGCTGGCACGCG
+
CCCCGFGGGGGGGGGGGGEFGGGGGGGGGGGGGGGGGGGGGGGGGGGGGGGGGGGGGGGGGGGGGGGGGGGGGGCGGGGGGGGGGGGGGGGGGGFGGGGGGGGGGFGGGGGGGGGGGGGGGGGGGGGGGGGGGGGGGGGGGGGGFGGGGGFGGGGGGGGGGDGFGGGGGGGGGGGGGGGGGGGGFDFFDGGGCCCF95CDGFGFFFF9CAFFFFEFF<;FFFFEEBFFFFDFFFFFFFFDFFEF?@;F6;@3><C;6:1>FB:>6:B0<8AFFB7?0:72344480(,76>08?>6(41(#
@M05025:18:000000000-B3NL5:1:1101:6599:7091 2:N:0:CACTCA
GCCAATGGACTACTCGGGTTTCTAATCCTGTTTGCTCCCCACGCTTTCGCACCTGAGCGTCAGTCTTTGTCCAGGGGGCCGCCTTCGCCACCGGTATTCCTCCAGATCTCTACGCATTTCACCGCTACACCTGGAATTCTACCCCCCTCTACAAGACTCTAGCCTGCCAGTTTCGGATGCAGTTCCCAGGTTGAGCCCGGGGATTTCACATCCGACTTGACAGACCGCCTGCGTGCGCTTTACGCCCAGTAATTCCGATTAACGCTTGCACCCTCCGTATTACCGTGGCTGCTGGCACGGG
+
CCCCGFGGGGGGGGGGGGGGGGGGGGGGGGGGGGGGGGGGGGGGGGGGGGGGGGFEGGGGGGGGGGGGGGGGGGGGGGGGGGGGGGGGGDEGGGGGGGGGEGGGGGGGGGGGGGGGGGGGGGGGGEEGGGGGGGGGGGGGGGGGGGGGGGFFGCG68DFGGFF6EEGGGFAFGGGDCCDGFGGGGGGGGG>3;;*9F?<DDDDDF4A8AAFFFF;9ADFA;=<@?F>>BB6:660:;918?)431>9?F?<AA<A94(1(-44:>?11:28011:14(,.45A>(-(-4(-(,4(,,483#
@M05025:18:000000000-B3NL5:1:1101:21208:7110 2:N:0:CACTCA
GCCAATGGACTACAAGGGTTTCTAATCCTGTTCGCTACCCATGCTTTCGAGCCTCAGCGTCAGTTGCAGACCAGACAGCCGCCTTCGCCACTGGTGTTCTTCCATATATCTACGCATTCCACCGCTACACATGGAGTTCCACTGTCCTCTTCTGCACTCAAGTCGCCCGGTTTCCGATGCACTTCTTCGGTTAAGCCGAAGGCTTTCACATCAGACCTAAGTAACCGCCTGCGCTCGCTTTACGCCCAATAAATCCGGATAACGCTTGCCACCTACGTATTACCGCGGCTGCTGGCCCGTA
+
CCCCDFGGFGGGGGGGGGGGGGGGGGGDGGGGGGGGGGGFGGGGGGGGGGGGGGGGGGGGGGGGGGGGGGGGGGGGGGGGCGGGGDGDGGDFGGGGGGGGGGGGGGGFGGGGGGGGGGGFGGGGGGGEFGGGGGGGGGGGGGGGGGGCFGGGGGGGGGGDGGGGGGDGGG6CGGGGGGGGFCGGGGGGGGGGGGFGGFDCGEGFFFF6BFFFFFEFFE@6AFEFFF>@BDF;;>;DB93=FFFFF;9?BFF<BAD?F0<?F<3:6????(4<11?B6<2<44>2(40163((4)2:029,#
@M05025:18:000000000-B3NL5:1:1101:14300:7172 2:N:0:CACTCA
GCCAATGGACTACACGGGTATCTAATCCTGTTCGCTACCCATGCTTTCGAGCCTCAGCGTCAGTTACAGACCAGAGAGCCGCCTTCGCCACTGGTGTTCTTCCATATATCTACGCATTCCACCGCTACACATGGAGTTCCACTCTCCTCTTCTGCACTCAAGAAACACAGTTTCCGATGCAATTCCTCGGTTAAGCCGGGGGCTTTCACATCAGACTTATCTTTCCGCCTGCGCTCGCTTTACGCCCAATAAATCCGCACAACGCTTGCCACCTACGTATTACCCCGCTCGCTGGCACGCG
+
CCCCGGGGGGGGGGGGGGGGGGGGGGGGGGGGGGGGGGGGGGGGGGGGGGGGGGGGGGGGGGGGGFGGGGGGGG8EG@EGEGGFGGGGGGGGGGGFGFGGGGGGDGGFDGGGGGGE@BFFFGGGGDEGGGGGECGGGFGGGGDGDGGAFFFGGAAGGGGGF?,@=>@FFGDFGGEGED8CF+=FGGGG>DDGGGGGGF*<*8CAFAF=FFCAFA)6))98AC??C4(2?<;;:9>DBB?B6-60099:0(.))).(((-2;0<29?03309B:((,(4)).))-((-(((-4((-2(.8(#
@M05025:18:000000000-B3NL5:1:1101:17855:7179 2:N:0:CACTCA
GCCAATGGACTACCGGGGTTTCTAATCCTGTTCGCTACCCATGCTTTCGAGCCTCAGCGTCAGTTGCAGACCAGACAGCCGCCTTCGCCACTGGTGTTCTTCCATATATCTACGCATTCCACCGCTACACATGGAGTTCCACTGTCCTCTTCTGCACTCAAGTCGCCCGGTTTCCGATGCACTTCTTCGGTTAAGCCGAAGGCTTTCACATCAGACCTAAGTAACCGCCTGCGCTCGCTTTACGCCCAATAAATCCGGATAACGCTTGCCACCTACGTATTCCCGCGGCTGCTGGCTCGCC
+
CCCCGGGGGGGGGGGGGGEGGGGGGGGGGGGGGGGGGGGGGGGGGGGGGGGDG8FFGGGGGGGGGFGGGGGGGGGGGGGGGGGGGGGGC@EFGGFEGGGGGGGGGGGGFGFGGGGEFFGGGGGGGGGGGGGGGGFGGGGGGGGGGGGGGGGFGGGGGFGGGGGGGG6CEGGCGGGGCDGGFFGDFGGGG>DDGFCFGE4DGDGFFF=+18+/;;B>?@FFFFEFFFF9@<2(1363631:3AFFF69<B2:AAF<BF>?(-6?2(-((24<28:?004<A7)).,(-,4;0(40:0(,((#
@M05025:18:000000000-B3NL5:1:1101:19609:7196 2:N:0:CACTCA
GCCAATGGACTACTAGGGTATCTAATCCTGTTTGCTCCCCACGCTTTCGTGCCTCAGTGTCAGTGTTGGTCCAGGTAGCTGCCTTCGCCATGGATGTTCCTCCTGATCTCTACGCATTTCACTGCTACACCAGGAATTCCGCTACCCTCTACCTCACTCTAGTCGCCCAGTATCCAATGCAGTTCCGATGTTGACCCCAGGGCTTTCACACCGGGCTTAAACGTCCAACTACTCACGCTTTACCCCCAGTAATTCCGACTAACGCTAGCACGCTTCGTTTTACCGCGGCTGCTGGCAGTAT
+
6-8AF-66-;;FEG@<E8FACF,6<C<FE@;C<6,,6F<,;@F@C,9@FGGCCFCFCGFE@FE<6C,CF66;CFCA,6,C,EFEF@FG@:C@,BFGA@5E??=E?,CFFF,CBF@F,@<?<EFFG,?>,?A,,8+94,>;DB+@6>,,+@@E,,,,@D,E,EFF+6AE6DFACDF:,+6++?FFEC+++++2++2D?AG+?>C6**<C9+*30*))34)+=94)/>)*04))*)*8@((0(1**0(6.((96).9?@(((.)(/,((.57=19((((..(-)-23691;911.,:(((.)#
@M05025:18:000000000-B3NL5:1:1101:6432:7209 2:N:0:CACTCA
GCCAATGGACTACCCGGGTATCTAATCCTGTTCGATCCCCACGCTTTCGTGCCTCAGCGTCAGTCGGGCGCCGGTATGCTGCCTTCGCAATCGGAGTTCTGCGTGATATCTATGCATTTCACCGCTACACCACGCATTCCGCATACTTCTCGCCCACTCAAGATCCCCAGTTTCAACGGCCGGCCCGGGTTGAGCCCGGACATTTTACCGCTGACTTAAAAATCCGCCTACGCCCCCTTTAAACCCAATAAATCCGGATAACGCTCCCATCCCCCGTATTACCGCGGCTCCTGCCCCGGGT
+
CCCCGGGGGGGGGGGGGGGGGGGGGGGGGGGGGGGGGGGGGGGGGGGGGGGGGFGGGGGGGGGGGGGGGGGGGGGGGGGGGGGGGGGGGGGGGGGGGGGGGGGGGGGGGGGGGGGGGGGGGGGGGGGGGGGFGGGGGGGGGGGD8EGGFEGCEGGGCEF?FGGCCFGGGDGGGGGGGGGGGDGGGGGGGGGGG<7DGFD<7):AFFFFFFFB@31<FAABF*.8?0::??:,-(49>>:?FF<7??FF1)52)-(7><,34<:B68(-2.::,499601:))<:>1(2-((.4(,.-(4(#
@M05025:18:000000000-B3NL5:1:1101:26668:7222 2:N:0:CACTCA
GCCAATGGACTACCGGGGTATCTAATCCTGTTTGCTCCCCACGCTTTCGAGCCTCAGCGTCAGTTACAGACCAGAGAGCCGCCTTCGCCACTGGTGTTCCTCCATATATCTACGCATTTCACCGCTACACATGGAATTCCACTCTCCTCTTCTGCACTCAAGTTTCCCAGTTTCCAATGACCCTCCCCGGTTGAGCCGGGGGCTTTCCCATCAGACTTAAGAAACCGCCTGCGCTCGCTTTACGCCCAATAAATCCGGACAACCCTTCCCACCTACGTATTACCGCGGCTGCTGACCCGCG
+
9ACCFGFFFGGCFGG7FCC;FFG<<FFGGGGFGCEFEFGGGG>CFFFF@<FGGGGAFFGEFEGGGGGGGDFD@<FEEFGFFGGDGGGDEGGGAFGGFG<FCGG<EEF?<A<EFFGEGGGGGGGFGGGGGF<FGFFGGGGFFE=FAF8EDGFG8,DFFFGGFFGGGGFFGD@DCDGGFF8CCFGDGD6A7*<;;9;7F9?4C>5)86B+;BFF46)6A54+;@C138(4,/(.,30:>FFFB9A<F;>603)-).5:>((((.4((.1(.3<?BFBF:8)<(.:A16926(21))).((((#
@M05025:18:000000000-B3NL5:1:1101:8217:7229 2:N:0:CACTCA
GCCAATGGACTACAGGGGTTTCTAATCCTGTTCGCTACCCATGCTTTCGAGCCTCAGCGTCAGTTGCAGACCAGAGAGCCGCCTTCGCCACTGGTGTTCTTCCATATATCTACGCATTCCACCGCTACACATGGAGTTCCACTCTCCTCTTCTGCACTCAAGTTCAACAGTTTCTGATGCAATTCTCCGGTTGAGCCGAAGGCTTTCACATCAGACTTATTGAACCGCCTGCACTCGCTTTACGCCCAATAAATCCGGACAACGCTTGCCACCTACGTATTACCGCGGCTGCTGGCACGTC
+
CCCCGGGGGGGGGGGGGGGGGGGGGGGGGGGGGGGGGGGGGGGGGGGGGGGGGGGGGGGGGGGGGGGGGGGGGGGGGGGGGGGGGGGGGGGGGGGGGGGGGGGGGGGGGGGGGGGGGGGGGGGGGGGGGGGGGGFGGGGGGGGGGGCGGGGGGGGGGGGFCGGGGGGGGGGGGGGGGGGGGGGGGFGGGDGGGGGFFFGGGEFFFFFFFFFFFFFEFFFFFFEFBB=>9@99@EEF6>D?FFEDDB@D;@EAC))661;>9:(-2?F?<>>>:<:0(4?B?9<<?F69>601::??<30.#
@M05025:18:000000000-B3NL5:1:1101:11488:7230 2:N:0:CACTCA
GCCAATGGACTACAGGCGTTTCTAATCCTGTCCGCTCCCCACGCTTTCGCTCCCCAGCGTCAGTAACGGCGCAGAGACCTGCCTTCGCCATTGGTGTTCTTCCCAATATTTACACATTCCACCGTTACACCGGGACTTCCAGTCTCCCCTACCGCACTCAAGCCCGCCCGTACCCGGCGCTGATCCACCGTTAAGCGATGGACTTTCACCCCGCACGCGTCGAACCGCCTACGAGCCCTTTACGCCCAACAAATCCGGCTAACGCTTGCCCCCTACGTATTACCGCCGCTTCCCGCACGCG
+
9C@AD9F9-C,C@<,6,6B++FF,,,6C,CCFF@F7+@9B<6+@:@,,6:@E6,,,8,@@7B,C,CF,CC@+>F:<<FDD=F,=<AFCB?F,BFB<==B?A,,,,AE<?,C5<A,,<,A,,?F+E+6C,,?F7C++8=,B,3>ED=BDCD+D=+5+5@,345>83*:5E841*49;19C4)2)0=FFGC<CD*5+080***)2/;+:@A*)0.),,>>()).4:19((-((3,4((,-8734),49(3,((,())499(2,).86?B:6()(4((,4.4),-)619(,4((-)(-319>,#
@M05025:18:000000000-B3NL5:1:1101:20170:7243 2:N:0:CACTCA
GCCAATGGACTACAAGGGTTTCTAATCCTGTTTGCTCCCCACGCTTTCGAGCCTCAGCGTCAGTTACAGACCAGAGAGCCGCCTTCGCCACTGGTGTTCCTCCATATATCTACGCATTTCACCGCTACACATGGAATTCCACTCTCCTCTTCTGCACTCAAGTTTCCCAGTTTCCAATGACCCTCCCCGGTTGAGCCGGGGGCTTTCACATCAGACTTAAGAAACCGCCTGCGCTCGCTTTACGCCCAATAAATCCGGACAACCCTTGCCAACTACGTATTACCGCGGCCTCTGGCCCGGT
+
CCCCGGGGGGGGGGGGGGEGGGGGGGGGFFGGGGGGGGGGGGGGGGGGGGGGGGGGGGGGGGGGGGGGGGGGGGGGGGGGGGGGGGGGGGGGGGGGGGGGDFGGGFGGGGGGGGGGGGGGGGGGGGGGGGGGGGGGGGGGGGGGFGGGGGGGGGGCGGFCFGGGFFGGGGGGGCFGG?FGGGFGGGGGGDGGDGGGGFGGGFGFFFF8AFFF8A<EAEFFFFF1;DBF@?FD9@2799:BF)),49912,))64:?>>0(431((47?:>4)4:02(())..-666(2(((.48??((,(#
@M05025:18:000000000-B3NL5:1:1101:13152:7254 2:N:0:CACTCA
GCCAATGGACTACAAGGGTTTCTAATCCTGTTCGCTACCCATGCTTTCGAGCCTCAGCGTCAGTTGCAGACCAGAGAGCCGCCTTCGCCACTGGTGTTCTTCCATATATCTACGCATTCCACCGCTACACATGGAGTTCCACTCTCCTCTTCTGCACTCAAGTTCACCAGTTTCTGATGCAATTCTCCGGTTGACCCGAAGGCTTTCACATCAGACTTATTGAACCGCTTGCACTCGCTTTACGCCCAATAAATCCGGACAACGCTTGCCCCCTACGTATTACCCCGCCTGCTGCCACTCT
+
CCCCGGGGGGGGGGGGGGEFGGGGGGGGGGGGGGGGGGGGGGGGGGGGGGGGGGGGGGGGGDGGGGGGGGGGGGGGGGGGGGGGGGGGEGEEE<FFGGFG?FGEGFFFCEFGGGCFGFF<,FFEGGFGGG,,CEEFGGGGGF;FFGC98==DGF;,DECCFFGCFG,3@8@EDDFG,=@DCDDDDDFGC>DDCD+:C>CD>>FAA5+1;;9>F**0;*/=>6AAE))8(-0553=52(9=1)13849?(5@<67<(6(,(6(4>><(((()-490(-,)6().).,2(,,28747(),((#
@M05025:18:000000000-B3NL5:1:1101:18777:7270 2:N:0:CACTCA
GCCAATGGACTACTGGGGTTTCTAATCCTGTTCGATACCCACGCCTTCGTGCTTCAGCGTCAGTTGGGCGCCGGTACGCTGCCTTCGCAATCGGAGTTCTGCGTGATATCTATGCATGTCACCGCTACACCACGCATTCCGCGTACTTCTCGCCGACTCAAGGCACCCAGTTTCAACGGCTCGACGAGGTTGAGCCCCGCAATTTTACCGCTGACTTAAGCGTCCGCCTACTCACCCTTTAAACCCAATAAATCCGGATAACGCTCGCATCCTCCGTATTACCGCGCCTGCTGGCACGGCG
+
CCBCD-;FGGGFGGGGGG@F@C<CCFGD<C@EEFC<8@8CEEGEFGGG<6DFFGD,C<+B@CCD9EFGG@@:@@FG7FCCGCE9,C<B,44BD7:FF8EF<F@FG7EF,<,C<F9E@,,C9FE+FC+C9FFFGECGDCDFFDCCC@83=AF7EG+:C*3DC9E>,DFEEC85<BC?<>/C5?DDC57*)2;*6*;4C:/CD>3=77=6B>@EEBF<?))/9:::639((-3)8:234(()-.)8:((-(,))6A?2(,(3)8(((4,413(,))3--.(,)-6(-1((-(.(.(((5:0(#
@M05025:18:000000000-B3NL5:1:1101:16304:7278 2:N:0:CACTCA
GCCAATGGACTACCCGGGTTTCTAATCCTGTTTGCTCCCCACGCTTTCGAGCCTCAGCGTCAGTTACAGACCAGAGAGCCGCCTTCGCCACTGGTGTTCCTCCATATATCTACGCATTTCACCGCTACACATGGAATTCCACTCTCCTCTTCTGCACTCAAGTTTCCCAGTTTCCAATGACCCTCCCCGGTTGAGCCGGGGGCTTTCACATCAGACTTAAGAAACCGCCTGCCCTCGCTTTACGCCCAATAAATCCGTCCACCGCTTGCCACCTACGGATTACCGCTGCTGCTGGCCCGGA
+
CCCCGGGFGGGGGGGGGDCGGGGGGGGGGGGGG8FGGGGGGGGGGGGGGGGGGGGDGGGGGGGGGGGGGGGGGGF@FGGFGGGGGGGDGGCCEGGAFCFFGGGFGAAF?FFGGGDC@FFCFFGGDCFGCCEGGCF9=EDFCGGGGGGFGGGFD8DA@9DDFFBFAEFGCGFCFAFGGGG9AFG6?CDEGDGD5??FGBGGG?C?F48FFFFFFF<E46>F@AFDD1:9173((/(31363:4>:16>F6:?2).4(-(((-)(-(3-2(4-.:B(40(((-,8><(,((..,)..8(,((#
@M05025:18:000000000-B3NL5:1:1101:20811:7282 2:N:0:CACTCA
GCCAATGGACTACCGGGGAATCTAATCCTGTTCGCTACCCATGCTTTCGAGCCTCAGCGTCAGTTGCAGACCAGAGAGCCGCCTTCGCCACTGGTGTTCTTCCATATATCTACGCATTCCACCGCTACACATGGAGTTCCACTCTCCTCTTCTGCACTCAAGTTCAACAGTTTCTGATGCAATTCTCCGGTTGAGCCGAAGGCTTTCACATCAGACTTATTGAACCGCCTGCACTCGCTTTACGCCCAATAAATCCGGACAACGCTTGCCACCCTCGTCTTACCGCGCCTTCTGGCACGTA
+
AC<CAEGFED<-,6@@+@+8CFE9,C<EFCFCGGGEGCFCC@FAFG@FGGGGGGGA<C@6@@CFGCAFGGC,E,CE8:DFEGGECG?EFGGCEGFGD=A?AF<,?A9,<?F,FF7FFGEGCGDBFGDGCFF=CC=8@EFC9ED8=@8DE=AAFFA,DDECFGFGGG8EF,=E:DGGGCFGDCC:C7@C=7C7C7*995*C;**;?*9:BFAA4?*:6?*=8+**8(((8>21@E9ED0(61).6(.67;=;)1))6;>(-(43190:0:7244((-(,-(-66(((,(4:(5)6)2(,(.#
@M05025:18:000000000-B3NL5:1:1101:3608:7344 2:N:0:CACTCA
GCCAATGGACTACAGGGGTATCTAATCCTGTTTGCTCCCCATGCTCTCATGCCTCAGCGTCAGTTACAGTCCAGTAAGTCGCCTTCGCCACTGGTGTTCTTCCTAATCTCTACGCATTTCACCGCTACACTAGGAATTCCACTTACCTCTCCTGCACTCTAGTTAAACAGTTTTATATGCTTTCTACAGGTTAAGCCTATATATTTAACATATAACTTGTTTAACCGCCTACGCATCCTTTACGCCCAGTTATTCCGAACAACGCTTGCCACCTACGTATTACCGCGGCTGCTGGCACGGG
+
CCCCGDGGGGGGGGGGGGGGGGGGGGGGGGGGGGGGGGGGGGGGGGGGGGGGGGGGGGGGGGGGGGGGGGGGGGGGGGGGGGGGGGGGGGGGGGGGGGGGGGGGGGGGGGGGGGGGGGGGGGGGGGGGGGGGGGFGGGGGGGGGG98DFGGGGGGGGGGGGGFEFFGGGGGGFFFGGGGGDFGFGGGGGFGGGGGGGFGGGFGFFFFFFFFFFFEFFFFFFFC=E@ABBFDDFF9ABF3EEFEA):5>@@EC7?EC2>=B@B20;?;<D;3;=DFFD@@E;EF@DF6>>666:7><<2:(#
@M05025:18:000000000-B3NL5:1:1101:10512:7346 2:N:0:CACTCA
GCCAATGGACTACCGGGGTATCTAATCCTGTTCGCTACCCATGCTTTCGAGCCTCAGCGTCAGTTGCAGACCAGAGAGCCGCCTTCGCCACTGGTGTTCTTCCATATATCTACGCATTCCACCGCTACACATGGAGTTCCACTCTCCTCTTCTGCACTCAAGTTCAACAGTTTCTGATGCAATTCTCCGGTTGAGCCGAAGGCTTTCACATCAGACTTATTGAACCGCCTGCACTCGCTTTACGCCCAATAAATCCGGACAACGCTTGCCACCTACGTATTACTCCGGCTGCTGGCACGGT
+
CCCCGGGGGGGGGGGGGGGGGGGGGGGGGGGGGGGGGGGGGGGGGGGGGGGGGGGGGGGGGGGGGGGGGGGGGGGGGGGGGCEGEGGGGGGGGGGGGGGGGGGGGGGGGGGGGGGGGGGGGGGGGGGGFD9FFGCFGGGGGGGGGGGGGGGGGGGGGGGGGCD=DFGGGGFGGGGGFGGGGFFGGFFGG6CDDFGFFADDDFGFFFFFFAF>94*.97CFFF4C>B9@@?DF@EEE<(48?9>1;69@@@FF3CCEB((((4:446:1(,<?F?03(8))49:)),-,((-242((4<((#
@M05025:18:000000000-B3NL5:1:1101:26887:7349 2:N:0:CACTCA
GCCAATGGACTACAGGGGTATCTAATCCTGTTTGCTCCCCACGCTTGCGCACCTGAGCGTCAGTCTTTGTCCAGGGGGCCGCCTTCGCCACCGGTATTCCTCCAGATCTCTACGCATTTCACCGCTACACCTGGAATTCTACGCCCCTCTACAAGACTCTAGCCTGCCAGTTTCGGCTGCAGTTCACAGGTTGAGCCCGGGGATTTGCCATCCGACTTGACAGACCGCCTGCGTGCGCTTTACGCCGAGTAATTCCGATTAACGGTTCCCGCCTCCTTATTACGCCGGCCGCTGCCCCGGA
+
CCC9FFFGD@FGG@<FGGFFGGD@F96FGGGF,C<ADFD@ECE7F7,CFG:7F@,CC<CFGGGGG9FFG66C9F@F@:6FF7C:,EFECEGGCEF+BC,AFGECB9,:EFGAE@F4??AEAF,F7F>EGGCFDF,>ADBFDE+B+@7=+5,E:EFF:,,@;CFD9C::CE:EFFG>**;>402::++=CC:96;*;45475:D)86++1++=5)((=3.*)1;3=?B>;600((,(-26(())-(4(-(,..6<)),-((-<<((,((()(,(-,(())62))(,-(3;((,(4((((((#
@M05025:18:000000000-B3NL5:1:1101:14899:7385 2:N:0:CACTCA
GCCAATGGACTACTGGGGTTTCTAATCCTGTTCGCTACCCATGCTTTCGAGCCTCAGCGTCAGTTGCAGACCAGAGAGCCGCCTTCGCCACTGGTGTTCTTCCATATATCTACGCATTCCACCGCTACACATGGAGTTCCACTCTCCTCTTCTGCACTCAAGTTCAACAGTTTCTGATGCAATTCTCCGGTTGAGCCGAAGGCTTTCACATCAGACTTATTGAACCGCCTGCACTCGCTTTACGCCCAATAAATCCGGACAACGCTTGCCACCTACGTATTACCGCGGCTGCTGGCACGCT
+
CCCCGGGGGGGGGGGGGGFGGGGGFGGGGGGGGGGGGGGGGGFGGGGGGGGGGGGGEGGGGGGGGGGGGGGGGGGGGGGGGGGGGGGGGGGGGGGGGGGGGGGGGGGGCGGGGGGGGGFGGGGGGGCGGGGGGGGGGGGGFGGGGGGGGGGGGGFGFFGGGGFGGGDFFFGGGFGFFGDFGDGGGGGEC9DDCFCGG5>DGFGFFFF@6;=FFFBBFCEFFF<C=4@>>FFDFFFBD2;D1>FFF>9?<;EFE3?=>6019:4178:<?BB702?F0:7:7AD>:03;042:>?:6(,4(#
@M05025:18:000000000-B3NL5:1:1101:12107:7417 2:N:0:CACTCA
GCCAATGGACTACACGGGTATCTAATCCTGTTCGCTACCCATGCTTTCGAGCCTCAGCGTCAGTTACAGACCAGAGAGCCGCCTTCGCCACTGGTGTTCTTCCATATATCTACGCATTCCACCGCTACACATGGAGTTCCACTCTCCTCTTCTGCACTCAAGAAACACAGTTTCCGATGCAATTCCTCGGTTAAGCCGGGGGCTTTCACATCAGACTTATCTTTCCGCCTGCGTCCGCTTTACGCCCAATAAATCCGGCCAACGCTTGCCACCTACGTATTACCGCGGCTGCTGCCACGCG
+
CCCCGGGGGGGGGGGGGGGGGGGGGGGGGGGGGGGGGGGGGGGGGGGGGGFGGGGGGGGGGDGFGGGGGGGGGGGFGGGGGGGGGGGGGEGFGGGFFGGGGGGGGGGGGGEGGGGGGGGGGFFEGGGEGGFGGGGGGFFG9FGFDFGFCDGGG8EFGGGGCFGGGGFGGGGGGGGEGGGGGGFFFGGGGC?DCF@GF>CDDFGDFFF+=AB)98<;AEEFFFEECA@@F@?71((6(7<BB)4149>:1:>><><>>0(-,8(,32<0(44?6<?F0.)-49>),,(-2,(-,))()59(#
@M05025:18:000000000-B3NL5:1:1101:4658:7418 2:N:0:CACTCA
GCCAATGGACTACTAGGGTATCTAATCCTGTTCGCTACCCATGCTTTCGAGCCTCAGCGTCAGTTGCAGACGAGAGAGCCGCCTTCGCCACTGGTGTTCTTCCATATATCTACGCATTCTACCGCTACACATGGAGTTCCACTCTCCTCTTCTGCACTCAAGTTCATCAGTTTCTGATGCAATTCTCCGGTTGAGCCGAAGGCTTTCACATCAGACTTATTGAACCGCCTGCACTCCCCTTACGCCCAATAAATCCGGCTAACACTTGCTACCTACGTATTACCGCCGCTGCTTGCACCCA
+
CCCC9<FEGF<@<@EE<CC;CFF<@F@FGGDGGC@:,FC<CEFGG<FFC8FCCGGGG?CGGDFF<CE<F,:++86@,@BFGGG7?,DB?,,BF8F<4B:AE9EAFGGFCFF,?A>?CGG,CFECCEEG9:5?AFFFF8FGGG;,4EFDEEC=C,@:=DG,,=3@,;,@=E:FFGCE:DDD?DD7,CDA6C9?C7977?*;90?AFFF>;96*+**)/88:@A4>4422=2>2@(>5(((/(/5=20:1,(6=459@F@(((/,.()-)6))).8)((().5)-.4(((((--4),4))((#
@M05025:18:000000000-B3NL5:1:1101:3943:7419 2:N:0:CACTCA
GCCAATGGACTACCAGGGTTTCTAATCCTGTTCGCTACCCATGCTTTCGAGCCTCAGCGTCAGTTGCAGACCAGAGAGCCGCCTTCGCCACTGGTGTTCTTCCATATATCTACGCATTCCACCGCTACACATGGAGTTCCACTCTCCTCTTCTGCACTCAAGTTCAACAGTTTCTGATGCAATTCTCCGGTTGAGCCGAAGGCTTTCACATCAGACTTATTGAACCGCCTGCACTCGCTTTACGCCCAATAAATCCGGACAACGCTTGCCACCTACGTATTACCGCGGCTGCTGGCACGCG
+
CCCCGGGGGGGGGGGGGGGGGGGGGFGGGGGGGGGGGGGGGGGGGGGGGGGGGGGGGGGGGEGGGFGFGGGGGGGGGGFGGGGGGGGGGGGGGGGGGGGGGGGGGGGGGGGGGGGGCGGGGGGGGDGGGGGGFFFGGGGGFGGGGGGGGGGFGGGGGGGGGGGGGGGGGGGGGGGGGGGGGGGGGFGGG>DDDFGGGFGGGFGAAFFAFFFFF>EFFECFFFFFBB=>>DDBDBFBB@@D?EC6;66?@F@A6<EEF@FF>::;>20-1,6<?<??B:264<<<0>BF99917)(8???(#
@M05025:18:000000000-B3NL5:1:1101:17060:7446 2:N:0:CACTCA
GCCAATGGACTACTAGGGTATCTAATCCTGTTCGCTACCCATGCTTTCGAGCCTCAGCGTCAGTTGCAGACCAGAGAGCCGCCTTCGCCACTGGTGTTCTTCCATATATCTACGCATTCCACCGCTACACATGGAGTTCCACTCTCCTCTTCTGCACTCAAGTTCAACAGTTTCTGATGCAATTCTCCGGTTGAGCCGAAGGCTTTCACATCAGACTTATTGAACCGCCTGCACTCGCTTTACGCCCAATAAATCCGGACAACGCTTGCCACCTACGTATTACCGCGGCTGCTGGCCCGGT
+
CCCCGFGGGGGGGGGGGGGGGGGGGGGGGGGGGGGGGGGGGGGGGGGGGGGGGGGGGGGGGGGGGGGGGGGGGGGGGGGGGGGGGGGGGGGGGGGGGGGGGGGGGGGGGGGGGGGGGGGGGGGGGGGGGGGGGGGGGGGGGGGGGGGGGGGGGGGGGFGGGGGGGGGGGGGGGGGGGGGGGGGGGGGGGGGGDGGGGFGGGFGFFFF9BFFFFFFFF<EFFFFFFBAF>DDF@@=5(05BDFFFF>;;=1)3>CCFF>;(3;3((2((23<2:3((-())46-6((--4(7<))((((((#
@M05025:18:000000000-B3NL5:1:1101:13393:7482 2:N:0:CACTCA
GCCAATGGACTACTGGGGTATCTAATCCTGTTCGCTACCCATGCTTTCGAGCCTCAGCGTCAGTTACAGACCAGAGAGCCGCCTTCGCCACTGGTGTTCTTCCATATATCTACGCATTCCACCGCTACACATGGAGTTCCACTCTCCTCTTCTGCACTCAAGAAACACAGTTTCCGATGCAATTCCTCGGTTAAGCCGGGGGCTTTCACATCAGACTTATCTTTCCGCCTGCGCCCGCTTTACGCCCAATAAATCCGACCAATCCTTGCCACCTACGTATTACCGCGGCTGCTGGCACGGT
+
CCCCGGGGGGFFGGFEGGEGGGGGGGGGGGGGGCGGGGGGDECFGGGEGGGGGGCFGFGF@:FEFGGDGEFDC8FGEGGFGDGDDFEGGGGFDFEGFGGGGGGGGGGFGFGGGGE@FGG,CDGG+@FG9EDFGGGGDFFGGG,4=EFFGCFGGGGGDDD=F8FGGFFFFGGGGGCC+0=DF7FGGCEG>7CC7CFFFFGGCBD>FAA>FCFAF6*8;93F=FECC<(2,6;2;0((..6:())4:>9B02><A<<8>((((,),.:623(),.8(.2()634-)(399999(,.00,),(#
@M05025:18:000000000-B3NL5:1:1101:7779:7539 2:N:0:CACTCA
GCCAATGGACTACAAGGGTTTCTAATCCTGTTCGATACCCACGCTTTCGTGCTTCAGCGTCAGTTGGGCGCCGGTATGCTGCCTTCGCAATCGGAGTTCTGCGTGATATCTATGCATTTCACCGCTACACCACGCATTCCGCATACTTCTCGCCCACACAAGAACGCCAGTTTCAACGGCGGAGCGAGGTTGAGCCCCGCGATTTTACCGCTGACTTGGCATTCCGCCTACGCACCCTTTAACCCCAATAAATCCGGCTAACGCTCGCATCCACCGTATTAACCACGCCGCTGGACCGGGG
+
C@CCF9<FGF9<EC@EF@CC@CCFGCF<CEGGG7F<@+,;C@CC7@@,6FGGE96<C,+B@,FEC<EC8@7FF@67=<666E<?F=FG:=:F?F=:BB9C9?:FG7F9C,,CEFFE<?B9E9,=@=78=,,ADB74@89E8E68@EC;,,=++63=+++66DC888+;+@,772=,@CDD4874CG4*/2*;*;C<F))1).935=87BD@)<3?>FFF?4/55)(-,4(28(3370(3,6))522(40:2)6<(-(((4321((((((,(,)((-3:(,))-))(-4(((--(((((,,#
@M05025:18:000000000-B3NL5:1:1101:14032:7546 2:N:0:CACTCA
GCCAATGGACTACTAGGGTTTCTAATCCTGTTCGCTACCCATGCTTTCGAGCCTCAGCGTCAGTTGCAGACCAGACAGCCGCCTTCGCCACTGGTGTTCTTCCATATATCTACGCATTCCACCGCTACACATGGTGTGCCACTGTCCTCTTCTGCACTCAAGTTGCCCGGTTTCCGTTGCACTTCTTCGGTTAAGCCGAAGGCTTTCCCATCAGACCTAAGCAACCTCCTGCGCTCGCTTTTCGCACAATACATCCGGCAACAGACGTCCACCTCCGTATTACCCCGGCTGTTTGCTCCGG
+
<-B<<C@FEGDFG9AEFG,EF@FF,@FDGEFGFGGGGGDF<FFFGDCEGGGCGC<,CEGF@,@FFGGGGFGD8F@CFGGGG>FCGE<E,=BCF8FAEECDGGGEG9FF<E<F9DFEGGGGAFGCF7+@9,=FCGFGG+,7>FGGGCEGGDFGFCFADDFG?FGGGGGCGGGGGGGC,2=DDF7+2DF;C+?DDC8F59995@5?660+3;+;6*16@3>FFF*05=5=>>)(-(-/4;D@1).,2(6368E)7).(6(((-(.((((,(,,,2((,(,(.4)).(-(-9(4()).6)))(#
@M05025:18:000000000-B3NL5:1:1101:20582:7548 2:N:0:CACTCA
GCCAATGGACTACTCGGGTTTCTAATCCTGTTCGCTCCCCATGCTTTCGCTCCTCAGCGTCAGTAAATGCCCAGAGACCTGCCTTCGCCATCGGTGTTCCTCCTGATATCTGCGCATTTCACCGCTACACCAGGAATTCCAGTCTCCCCTACATCACTCTAGTCTGCCCGTACCCACCGCAGATCCGAGGTTGAGCCTCGGACTTTCACGATAGACGCGACAAACCGCCTACGAGCTCTTTCCGCCCAATAAATCCGGATAACGCTTTCGCCCTACGTATTACGCCGGCTGCTGGCACGCG
+
CCCCGFGGGGGGGGGGGGGGGGGGGGGGGGGGGGGGGGGGGGGGGGGFEEGGGGGGGGGGGGGGGGGGGGGGGGGGGGGGCGFFGGGGGGGGGGFEGGGGGGGGGGGGFGCGGGGGGGGGACDGG+FEGGGGGGGGGGGGEFDGAFFGGGGGGDC9==EEFFGGGGGGG6ECEGC9EGDC>D++@D07DDCC7CFGG5CCDFGFFF8+BF>:?AF=4@FD>BB@7120(,,(;<?;(3<<4).18(,4(234><)271((()),(--(.(41,-(.4,)-().((49(40(()).81<(-#
@M05025:18:000000000-B3NL5:1:1101:10052:7549 2:N:0:CACTCA
GCCAATGGACTACTGGGGTATCTAATCCTGTTCGCTCCCCATGCTTTCGCTCCTCAGCGTCAGTAAATGCCCAGAGACCTGCCTTCGCCATCGGTGTTCCTCCTGATATCTGCGCATTTCACCGCTACACCAGGAATTCCAGTCTCCCCTACATCACTCTAGTCTGCCCGTACCCACCGCAGATCCGAGGTTGAGCCTCGGACTTTCACGGCAGACGCGCCAAACCGCCTACGAGCTCTTTACGCCCAATAAATCCGGATAACGCTTGCGTCCTACGTATTACCGCGGCTTCCGGCCCGGA
+
CCCCGGGGGGGGGGGGGGGGGGFFGGGGFGFGGCFBFGF:FGFFGGFG@@EFDGGGGGGGGGGGGFGGGG@DCF8FCFFEFGGGFGGGEGFGGDEE=FAFCGGGGEGEEACFFEEDGGG9BFF@FF@EGDCFGGGGEGGGGG,6=@E?CGEGGGG8==9=DDFB:FGGGGGDGDEFE>6CGGG7CCD7C59DC*3;C@9*7?DDFFFFFFBE5)9>BF;)58:(367(96;3/(39354AABF01;F6177<)-67>26(4A<0(,4((((-(3))((,)4)).-1(((((()((-((((#
@M05025:18:000000000-B3NL5:1:1101:26603:7573 2:N:0:CACTCA
GCCAATGGACTACAAGGGTATCTAATCCTGTTCGCTACCCATGCTTTCGAGCCTCAGCGTCAGTTGCAGGCCAGAGAGCCGCCTTCGCCACTGGTGTTCTTCCATATATCTACGCATTCCACCGCTACACATGGAGTTCCACTCTCCTCTTCTGCACTCAAGTTCAACAGTTTCTGATGCAATTCTCCGGTTGAGCCGAAGGCTTTCACATCAGACTTATTGAACCGCCTGCACTTGACTTACGCCCAATAAATCCGCACAACGCTTCCCACCTACGTCTTACCGCTGCTTCACGCACGCA
+
CB@CCDCGGGGGCFGGF;FGFGFGGGDFGFFFGGGGGGFDFEFGGGGFEG86FECAFFEFC@CF9FFGC,@@CC<CEBFGGGEFGFD=CCCFG@EEF>FGCAFGGAFFG9ED9FDEE:FE9FGE>::C9EEG9EFGGGCGE9=@>F=9DDGCFAFFEDE,@,77@DDDC8==D,@ADFF7F?C=B@?A=+=D+=+9C5D>*9C9ACBFFFFF46*0;6:1B6*9:)-25=B55=8)**)*1*/6(,62,8EE7)1((((,,/32601().4:1.4:11(,326?09((4)-.))(((,-(#
@M05025:18:000000000-B3NL5:1:1101:13770:7595 2:N:0:CACTCA
GCCAATGGACTACTAGGGTATCTAATCCTGTTTGCTCCCCACGCTTTCGTGCCTCAGTGTCAGTGTTGGTCCAGGTAGCTGCCTTCGCCATGGATGTTCCTCCTGATCTCTACGCATTTCACTGCTACACCAGGAATTCCGCTACCCTCTACCACACTCTAGTCGCCCAGTATCCACTGCAGTTCCCAGGTTGAGCCCAGGGCTTTCACAACGGACTTAAACGACCACCTACGCACGCTTTACGCCCAGTACTTCCGAGTACCGCTTCCACCCTTCGTATTACCGCGGCTTCTGGCCCGAG
+
CCCCGGGGGGGGGGGGGGGGGGGGGGGGGGGGGGGGGGGGGGGGGGGGGGGGGGGGGGGGGGGGGGGGGGGGGGGGGGGGGGGGGGGGGGGGGCFGGGGGGGGGGGGGGGGGGGGGGGDFGGGGGGGGGGGGGGGGFGGGGGGGGGGGFGGGGGGFGFGCGGDECCEGGGGG=D,,@FGGGGFFGGGAD6DFGGFGGFGGG*+3:6AFFAAADB)8?658@>):5=>BABF@@F>=(((6>4)319@174C)<<C3?<2?@37((-(,))626:23187:?4:A003093(4AF2)(((,#
@M05025:18:000000000-B3NL5:1:1101:22997:7602 2:N:0:CACTCA
GCCAATGGACTACTCGGGTATCTAATCCTGTTTGCTCCCCATGCTCTCATGCCTCAGCGTCAGTTACAGTCCAGTAAGTCGCCTTCGCCACTGGTGTTCTTCCTAATCTCTACGCATTTCACCGCTACACTAGGAATTCCACTTACCTCTCCTGCACTCTAGTTAAACAGTTTTATATGCTTTCTACAGGTTAAGCCTATATATTTAACATATAACTTGTTTAACCGCCTACGCATCCTTTACGCCCAGTTATTCCGAACAACGCTTGCCACCTACGTATTACCGCGGCTGCTGGCACGTT
+
CCCCGFGGGGGGGGGGGGGGGGGGGGGGGGGGGGGGGGGGGGGGGGGGGGGGGGGGGGGGGGGGGGGGGGGGGGGGGGGGGGGGGGGGGGGGGGGGGGGGGGGGGGGGGGGGGGGGGGGGGGGGGEGGGGFGGGCGGGGGGGGFGGGFGGGGGGGGGGGGGCFFGGGGGGFGGGGGGGGGGGGGGFGCDCGDFFGGFFGGGFGFFFFFFFFFFFCFFFFFFFFFF@AB5=AFFAF=>BEEEFEFFFBF=>CCEFE435522>9(6???=;<<,(/416)96?C31>B9>>12>F0<(58,#
@M05025:18:000000000-B3NL5:1:1101:3639:7605 2:N:0:CACTCA
GCCAATGGACTACTGGGGTATCTAATCCTGTTTGCTCCCCATGCTCTCATGCCTCAGCGTCAGTTACAGTCCAGTAAGTCGCCTTCGCCACTGGTGTTCTTCCTAATCTCTACGCATTTCACCGCTACACTAGGAATTCCACTTACCTCTCCTGCACTCTAGTTAAACAGTTTTATATGCTTTCTACAGGTTAAGCCTATATATTTAACATATAACTTGTTTAACCGCCTACGCATCCTTTACGCCCAGTTATTCCGAACAACGCTTGCCACCTACGTATTACCGCGGCTGCTGGCACGTC
+
CCCCFFGGGGGGGGGGGGGGFGGGGGGGGGGGGGGGGGGGGGGGFFGGGGGGGGGGGGGGGGGGGGGGGGGGGGGGGGGGGGGGGGGGGGGGGGGGGGGGGGGGGGFGGGGGGGDGGGGGGGGGGDGGGGFGGGF9FGG9FGGGGEGGGGGFGGFGGGGGGDGGGGGGGGGGDFFGGGGGGFDDFFGG6=A?F?@FDBFGGFFFFFFFBFFF?CEEFFEFFFFF7@=BA@=CDFF:7@ECCFE>A95=@347C**9;@>B@@@>FFDF?8<@;8@E6,/9@EEE;;;0;9;??F0:<??.#
@M05025:18:000000000-B3NL5:1:1101:3215:7643 2:N:0:CACTCA
GCCAATGGACTACCGGGGTTTCTAATCCTGTTTGCTCCCCACGCTTTCGTGCCTCAGTGTCAGTGTTGGTCCAGGTAGCTGCCTTCGCCATGGATGTTCCTCCTGATCTCTACGCATTTCACTGCTACACCAGGAATTCCGCTACCCTCTACCACACTCTAGTCTCCCAGTATCCACTGCAGTTCCCAGGTTGAGCCCAGGGCTTTCACAACGGACTTAAACGACCACCTATGCACGCTTTACGCCCAGTAATTTCGGGTAACGCTTGCACCCTTCTTCATTCCACGGCTGCTTGCCAGAG
+
@CC@DFGGGAFGGGGEGG@FGGGGGGGGC<CFFF9CFFGGGECF@FGGGGCEDFCF@C@F,,@FDG<ECGEFGFFFFF@FEFF9AA<F?FGCFF9FGGGGGGGGGFG9??FFGGDEE?9,:@AF=ECECFFFEED@FEDD8B>=>@FFGC,,988?EFG8,DFF,3@,@8=8DEAECD+=8=D?,=FC++=8+=+9C*0@C5+*3;AF+?99550896*B8*-)/2((/5(*08C@>B9534)(/3((/./))))1(((,(/.((,3(,4).827(.-))6))-))(((((().)0:),(#
@M05025:18:000000000-B3NL5:1:1101:25150:7664 2:N:0:CACTCA
GCCAATGGACTACTGGGGTATCTAATCCTGTTTGCTCCCCACGCTTTCGAGCCTCAACGTCAGTTACAGTCCAGTAAGCCGCCTTCGCCACTGGTGTTCCTCCTAATATCTACGCATTTCACCGCTACACTAGGAATTCCACTTACCTCTCCTGTACTCCAGCCAGGCAGTTTCCAGAGCAGTCCCGGGGTTGGGCCCCGGCCTTTCACTCCAGACTCGTCTCGCCGTCTACGCTCCCTTTACACCCAGTGAATCCGGATAACGCTTGCCCCCTACGTATTACCGCGGCTGCTGGCACGTA
+
CCCCGGGGGGGGGGGGGGGGGGGGGGGGGGGGGGGGGGGGGGGGGGGGGGGGGGGGGGGGGDGGGGGGGGGGGGGGFGGGGGGGGGGGGGGGGGGGGGGGGGGGGGGGGGGGGGGGGGGGGGGGGGGGGGFFGGGGGGGGGGGGGGGGGGGGGGGGGGGGGGGGGGGFGGGGGGGGGGFGGGGGEGGGGGD>CDDFGFGGGFGFFFFFFAFFF;BBAEBFB;:(6;>;BFDF?FFFFFFEF3>EE6911?)42<<D>F02:<B?F?F:?FF<>BBF0:2A26<A:9-9>>9?FB(1(.((#
@M05025:18:000000000-B3NL5:1:1101:26370:7687 2:N:0:CACTCA
GCCAATGGACTACTAGGGTTTCTAATCCTGTTTGCTCCCCACGCTTTCGCACCTCAGTGTCAGTATTAGTCCAGGTGGTCGCCTTCGCCACTGGTGTTCCTTCCTATATCTACGCATTTCACCGCTACACAGGAAATTCCACCACCCTCAACCATACTCTAGTCAGTCAGTTTTGAATGCAGTTCCCAGGTTGAGCCCGGGGATTTCACATCCAACTTAACAAACCACCTACGCGCGCTTTACGCCCAGTAATTCCGATTAACGCTTGCACCCTCTGCATTACCGCGGCTGCTGGCACACA
+
CCCCGFGGGGGGGGGGGGGGGGGGGGGGGGGGGGGGGGGGGGGGGGGGGGGGGGGGGGGGGEGGGGGGGGGGGGGGGGGGGGGGGGFGGGGGGGGGGGGGGGGGGCFGGGGGGGGE@FGGGGGGGGGGGGGGGGGGGGGGGGGGEEGGG8DFGGFGGCFGGGGFGDFFGGGGGGGGAFGGGFGGGFCEDFFGFGDDGFDGDEC*AFF6FA6;*9>;FBBFFFFBB=2>8BEE?@FF69B4;CC;D>98?EE?E?E9>(,,444443::3<?(((,45)5:<95<(-(41>6?F?22(3((#
@M05025:18:000000000-B3NL5:1:1101:27503:7711 2:N:0:CACTCA
GCCAATGGACTACTGGGGTATCTAATCCTGTTCGCTACCCATGCTTTCGAGCCTCAGCGTCAGTTACAGACCAGAGAGCCGCCTTCGCCACTGGTGTTCTTCCATATATCTACGCATTCCACCGCTACACATGGAGTTCCACTCTCCTCTTCTGCACTCAAGAAACACAGTTTCCGATGCAATTCCTCGGTTAAGCCGGGGGCTTTCACATCAGACTTATCTTTCCGCCTGCGCTCGCTTTACGCCCAATAAATACGGACAACGCTTGCCACCAACGTATTACCGCGGCTGATGGCACGGA
+
CCCCFFGGGGGGGGGGGGGGGGGGGGGGGGGGGGGGGGGGGGGGGGGGGGGGGGGGGGGDGGGGGGGGGGGGGGGGGGGGGGEGGFGGGGGGGGGGGGGGGGGGGGGGFGGGGGGGGEGGGGFGGGGGGGGGGGGGGGGGGGGGGGGGGGCFGGGGGGGGGC9FFFGGGGGFDG8EGDGGGGGFADCEGGDGGGGFFEGGGFDEF4?@FA4?AA9BFFCF=F?C57;@6;D0:7;D9@DF:4AF?49BBB?FA))60:0(46:>>::(14973(44:::A:>B6((-3>79(5<71051(#
@M05025:18:000000000-B3NL5:1:1101:19035:7737 2:N:0:CACTCA
GCCAATGGACTACCCGGGTTTCTAATCCTGTTCGCTACCCATGCTTTCGAGCCTCAGCGTCAGTTGCAGACCAGAGAGCCGCCTTCGCCACTGGTGTTCTTCCATATATCTACGCATTCCACCGCTACACATGGAGTTCCACTCTCCTCTTCTGCACTCAAGTTCAACAGTTTCTGATGCAATTCTCCGGTTGAGCCGAAGGCTATCACATCAGACTTATTGAACCGCCTGCACTCGCTTTACGCCCAATAAATCCGGACAACGCTTGCCACCTACGTATTCCCGCGCCTGCTGGCACGTA
+
CCCCGGGGGGGGFGGGGGGGGGGGGGGGGGGGGGGGGGGGGGGGGGGGGFGGGGGFGGGGGGGGGGGGGGGGGGGGGGGGGGGGGGGGGGGGGGGGGGGGGGGGGGGGGGGGGGGGGGGGGGGGGGGGGGFGGGFGGGGGGGGGGGGDGFFFGGGGGGGGGGGGGGGGGGGGFGGGGGGGGGGGGCFGG6DGGGCFGFGGGFGFFFFFFF9AFF=@FEA@ACE439BFFD2BFF:EDF?DFC3(6>9?8;=@<EF;6(3991:(6???:3AD(,42(3)4(-)5436(46((.::6()4.#
@M05025:18:000000000-B3NL5:1:1101:9391:7760 2:N:0:CACTCA
GCCAATGGACCACTAGGGTTTCTAATCCTGTTCGCTACCCATGCTTTCGAGACTCCGCGTCAGTTGCAGACCAGAGGGCCGCGTTCGCCATTGGTGTTCTTCCATCTATCTACGCATTCCACCGCTACACATGGCGTTCCACTCTCCTCTTCTGCACTCAAGTTCAACAGTTTCTGATGCAATTCTCCGGTTGAGCCGAAGGCTTTCACATCCGACTTATTGTACCGCCTGCACTCGCTGTACGCCCAATAAATCCGGCCAACGCCTGCCACCTACGTATTACCGCCGACGCCTGACGCGT
+
-A---CF9-@,-,C@C,,,-B,C,,,;,6,6;CFF7BC,,;@FEF,CF7C,,+6E,8@+@F,6CC<C966,DFFGDC,@,+++68CFFGG,C?E5,,+5A<F,??,:E,C,,,+++4+C,,C<FEC+>,E,5,,4@36C=,3>F,,@98@,@=EGG8ED8>637@,:ECD;;@FE,<;?FG?2ACC>C77?*3;FF097CD@4*3);:C:FF))-8>5*=+;)/7?;>0<;D@@94(01(/.6((-3:18))-.<?9>(((.449(,(.()).48((.).(6<211(((((((44(,((-#
@M05025:18:000000000-B3NL5:1:1101:21832:7770 2:N:0:CACTCA
GCCAATGGACTACTGGGGTATCTAATCCTGTTCGCTACCCATGCTTTCGAGCCTCAGCGTCAGTTGCAGACCAGACAGCCGCCTTCGCCACTGGTGTTCTTCCATATATCTACGCATTCCACCGCTACACATGGAGTTCCACTGTCCTCTTCTGCACTCAAGTCGCCCGGTTTCCGATGCACTTCTTCGGTTAAGCCGAAGGCTTTCACATCAGACCTAAGCAACCGCCTTCGCCCGCTTTACGCCCAATAAATCCGGATAACGCTTGCCACCTACGTATTACCCCGGCGGCTGCCACGGT
+
CCCCGGGGGGGGGGGGGGGGGGGGGGGGGGGGGGGGGGGGGGGGGGGGGGGGGGGGGGGGGGGGGGGGGGGGGGFGGGGGGGGGGGGGGGGGGGGGGGGGGGGGGGGGGFGGGGGGGGGGGGGGGGGGGGGGGGFFGGGGGGGGGGFGGGGGGGGGGGGGGCGGGE>EEGGGGGGGGGGGGFGGGGGGGGDGGDCFGDGDCDDFFFFFFFFFFFFFFFEFFFBEF@9@9@(7;;1049@;;6<6@B>F(8>2:94?>12:<44((46:<>BF<?0504)-442)(41((((-4>(.))((#
@M05025:18:000000000-B3NL5:1:1101:4776:7775 2:N:0:CACTCA
GCCAATGGACTACTGGGGTATCTAATCCTGTTCGCTACCCATGCTTTCGAGCCTCAGCGTCAGTTGCAGACCAGAGAGCCGCCTTCGCCACTGGTGTTCTTCCATATATCTACGCATTCCACCGCTACACATGGCGTTCCACTCTCCTCTTCTGCACTCAAGTTCAACAGTTTCTGATGCAATTCTCCGGTTGATCCGAAGGCTTTCACATCAGACTTATTGAACCGCCTGCACTCGCTTTACGCCCAATAAATCCGGACAACGCTTGCCACCTACGTATTACCGCGGCTGCTTCCACGCC
+
CCCCGCFGFCFGFGGGGGEGGGEFGCFGGGGGGGDEEG?DEGGGGGGGGGGGGGFGGGEGEGGGGGGGGGGFGGFFFGGFGGGEGGGGGGGGGGFEEFCF9EEGGGD95?FGCGGDGGFFGFEGGGGGFDFGGF,+@CEFGGGCFFGGGFGEFGGGCEFFF@FFGGGGGGFGGGGGC=DDDFFFFCFG69?DDD9CFFGGDE5@FF4+=BAFFF9)*6AFFA4AB:9@9=9@DBEB1;@DDF4<@>;<(/;3;EE;9,(46<?>>42(,24461((,.2<:55A196>119B))))))-(#
@M05025:18:000000000-B3NL5:1:1101:16773:7780 2:N:0:CACTCA
GCCAATGGACTACCGGGGTTTCTAATCCTGTTCGCTCCCCATGCTTTCGCTCCTCAGCGTCAGTAAATGCCCAGAGACCTGCCTTCGCCATCGGTGTTCCTCCTGATATCTGCGCATTTCACCGCTACACCAGGAATTCCAGTCTCCCCTACATCACTCTAGTCTGCCCGTACCCACCGCAGATCCGAGGTTGAGCCGCGGACTTTCCCGGCAGACGCGACAAACCGCCTACGAGCTCTTTACGCCCAATAAATCCGGATAACGCTTGCGCCCTCCTTATTACCGCGGCTCCTTGCCCCGG
+
CCCCGFFGGGGGGGGGGGEGGGGGGGGGGGGGGGGGGGGGGFGGGGGGGGGGGGGGGGGGGGGGGGGGGGGGGGGGGGGGGGGGGGGGGGGGGDF:CFGGGGGGGGGGGGGGGGGGGGGGGGGGGGGGGGGGDGCGGGGGGGGGGFGCGGGGGGGGF8FGDGGGGGCGGGGCGCGGGGGDDGG>CGG>9CDC4*3CC*7C4DD>A=A+;>>B5BFF>6@5@BB016;FF<8((,(4(8A44<FFBF024<?<<9<?BB08:27?9?(-46>(2;(-,-.6:>44<B((-4(4(..::)((#
@M05025:18:000000000-B3NL5:1:1101:25188:7780 2:N:0:CACTCA
GCCAATGGACTACAAGGGTTTCTAATCCTGTTCGCTACCCATGCTTTCGAGCCTCAGCGTCAGTTGCAGACCAGACAGCCGCCTTCGCCACTGGTGTTCTTCCATATATCTACGCATTCCACCGCTACACATGGAGTTCCACTGTCCTCTTCTGCACTCAAGTCGCCCGGTTTCCGATGCACTTCTTCGGTTAAGCCGAAGGCTTTCACATCAGACCTAAGTAACCGCCTGCGCTCGCTTTACGCCCAATAAATCCGGATAACGCTTGCCACCTACGTATTACCGCGGCTGCTGGCCCGTT
+
CCCCGFGGGGGGGGGGGGGGGGGGGGGGGGGGGFGGGGGGGGGGGGGGGGGGGGGGGGGGGGGGGGGGGFGGGGGGGGGGGGGFGGGGGGGGGGGGGGGGGGGGGGGGGFGFGGGGEGGGGGGGGGEGFGGGGGFGGGGGDGGGGGGGGGGGFGAFGFG8DDFGCEEEEGGGGGGCGGGDFFGCFFFFFDGGGG7FF55CDECFAFFAFF6;FF@EFFEAFAECE=2>@?;13914>@F@FEE2;;(2::>BF>FFF9?(2).49??22(6<:4>FF:2A?>BAF>>0669BF?70((-(#
@M05025:18:000000000-B3NL5:1:1101:13180:7784 2:N:0:CACTCA
GCCAATGGACTACTGGGGTATCTAATCCTGTTTGCTCCCCACGCTTTCGAGCCTCAGCGTCAGTTACAGACCAGAGAGCCGCCTTCGCCACTGGTGTTCCTCCATATATCTACGCATTTCACCGCTACACATGGAATTCCACTCTCCTCTTCTGCACTCAAGTTTCCCAGTTTCCAATGACCCTCCCCGGTTGAGCCGGGGGCTTTCACATCAGACTTAAGAAACCGCCTGCGCTCGCTTTACGCCCAATAAATCCGGACAACGCTTGCCACCTACGTATTACCGCGGCTGCTGGCACGGG
+
CCCCGFGGGGGGGGGGGGFGGGGGGGGGGGEFGGGFFGGGGGFGGGGGGGGGGEGFGGGGGGGGGGGGFFGGGGGGGGGGGGGGFGGGGGGGGGGGGGGGGGGGGGGFFGGGFGEFGGGGGGGDGEEGGG<FGGGGGGGGGGGGGGGGGGDFDGGGGGGGGF=EFFGFGGGGGGDGGGGGGGG8EGGDC6=?CC*;9*9?D5CEAFF8BBFFFF<;A<9FF@>1=FFFF@@02(9149?:?25(-37:<2>A4<BF;(:91??BB?00244>?:(3?:245)668703621(80(4(54(#
@M05025:18:000000000-B3NL5:1:1101:18490:7798 2:N:0:CACTCA
GCCAATGGACTACCGGGGTATCTAATCCTGTTCGCTCCCCATGCTTTCGCTCCTCAGCGTCAGTAAATGCCCAGAGACCTGCCTTCGCCATCGGTGTTCCTCCTGATATCTGCGCATTTCACCGCTACACCAGGAATTCCAGTCTCCCCTACATCACTCTAGTCTGCCCGTACCCACCGCAGATCCGAGGTTGAGCCTCGGACTTTCACGGCAGACGCGACAAACCGCCTACGAGCTCTTTACGCCCAATAAATCCGGATAACGCTTGCGCCCTACGTATTACCGCGGCTGCTGGCCCGTG
+
CCCCGGGGGGGGGGGGGGGGGGGGGGGGGGGGGGGGGGGGGGGGGGGGGGGGGGGGGGGGGGGGGGGGGGGGGGGGGGGGGGGGGGGGGEGGEGEGGGGGFFGGGGGFGGGGGGGGGGFGGGGGGCFEGGFBFGGGGGGGGGGGGGEFGGGGGGGGGGGGGCFGGGGGGGGGGGGFGGGGGGDCCFCCDGGDFDCGG9CDDFGFFFF>CFED;?D@:;>5:>;3?;>;6((3(1,91?9A2<>(2948(4)54-<:99:4?A>?B?B(8(2(,(..1324:2<A10,(((-,2),(239-#
@M05025:18:000000000-B3NL5:1:1101:5020:7831 2:N:0:CACTCA
GCCAATGGACTACTAGGGTTTCTAATCCTGTTTGCTCCCCACGCTTTCGCACCTGAGCGTCAGTCTTTGTCCAGGGGGCCGCCTTCGCCACCGGTATTCCTCCAGATCTCTACGCATTTCACCGCTACACCTGGAATTCTACCCCCCTCTACAAGACTCTAGCCTGCCAGTTTCGGATGCATTCCCCAGGTTGAGCCCGGGGTTTTCACATCCGACTTGACAGACCGCCTCCGTGCGCTTTACGCCCCGTACTTCCGATTAACGCCTGCACCCTCCGTATTCCCGCGGCTGCTGCCACGGG
+
CCCCG9FCFFFGGGGF,FFC7EF,F@,E<CFEA<<A9@<@FFCG:@8F7FEFGFFFCED@:@@CE6EFGFCFF8FF7FD7FDE,CF?@:7B<=>FE@FBFG,A=EFFG,F<@,A=::FBFFGGGECFEEC>=AF>DFFFDGEEFF@E+C,=AF9,8DA6<CGDGC@EFFCFGGG>E5*03:+B+5CFF*79*3;CC;?)55)).))+++++)0),3)/76AF)(419023(,44:?FF03()68:>1(4(((--)<(3:,(6<(1(.4((..::00(4(8().2(,31((((,,)4))((#
@M05025:18:000000000-B3NL5:1:1101:20381:7831 2:N:0:CACTCA
GCCAATGGACTACTGGGGTTTCTAATCCTGTTTGCTCCCCATGCTCTCATGCCTCAGCGTCAGTTACAGTCCAGTAAGTCGCCTTCGCCACTGGTGTTCTTCCTAATCTCTACGCATTTCACCGCTACACTAGGAATTCCACTTACCTCTCCTGCACTCTAGTTAAACAGTTTTATATGCTTTCTACAGGTTAAGCCTATATATTTAACATATAACTTGTTTAACCGCCTACGCATCCTTTACGCCCAGTTATTCCGAACAACGCTTGCCACCTACGTATTACCGCGCCTGCTGGCCCGCG
+
CCCCGGGGGGGGGGGGGGFGGGGGGGGGGGGGGGGGGGGGGGGGAFFGGGGGFGGGGGGGGGEGGGGGGGFC@FGGFGGGGGGGFGGGGCFFAC@FGGGGGGGGGGGGGFFFGFGEGGGGGGGGGGGGFGCFGFFGGGGGGGGGFGGEGCDEGGFCGE8DADEFFAFGGGGGGCGD8FGGFCFFG@DA8=DF9FCGGFGGDFFFFBCFFDDFFF7=AEFFAF***9)0)=55>B=8AEFC>6A=295(>:4CEFFF@@@(8:=01111014<111=(:<;;5<>071(-23022((.21(#
@M05025:18:000000000-B3NL5:1:1101:16387:7834 2:N:0:CACTCA
GCCAATGGACTACCGGGGTTTCTAATCCTGTTCGCTACCCATGCTTTCGAGCCTCAGCGTCAGTTGCAGACCAGAGAGCCGCCTTCGCCACTGGTGTTCTTCCATATATCTACGCATTCCACCGCTACACATGGAGTTCCACTCTCCTCTTCTGCACTCAAGTTCAACAGTTTCTGATGCAATTCTCCGGTTGAGCCGAAGGCTTTCACATCAGACTTATTGAACCGCCTGCACTCGCTTTACGCCCAATAACTCCGGACAACGCTTGCCACCTACGTATTACCGCGGCTGCTGGCACGTG
+
CCCCGGGGGGGGGFGGGGCGGGGGGGGGGGGGGGGGGGGGGGGGGGGGGGDFGGGGGGGGGGGGGGGGGFGGGGFGGGGGECFGGGGCGGGGGGGFFCGGGGGGGFGGGGGGGGGGGGGDGGGGGDGGGGFGGGFFGGGC;DGGGGGGGGGGGGFGGGGGGGEGGCGFFFGGGFGGFC+BFGGGG@7CDGGGDGGCCEG59@FFF49@C>@AFFEEFEFFF=?;BB=2@@D<;;4;;9?D67770:@F135<)64)(2,-,:0996BF6:<7:(:><:?A?A<>?0((4-(-:>(1(3<.#
@M05025:18:000000000-B3NL5:1:1101:20098:7870 2:N:0:CACTCA
GCCAATGGACTACAAGGGTTTCTAATCCTGTTCGATACCCACGCTTTCGTGCTTCAGCGTCAGTTGGGCGCCGGTATGCTGCCTTCGCAATCGGAGTTCTGCGTGATATCTATGCATTTCACCGCTACACCACGCATTCCGCATACTTCTCGCCCACTCAAGAACGCCAGTTTCAACGGCGGAGCGAGGTTGAGCCCCGCGATTTTACCGCTGACTTGGCATTCCGCCTACGCACCCTTTAAACCCAATAAATCCGGATAACGCTCGCATCCTCCGTATTACCGCGGCTGCTGGCACGGGC
+
CCCCGGGGGGGGGGGGGGGGGGGGGGGGGGGGGGGGGGGGGGGGGGGGGGGGGGGGGGGGGGGGGGGGGGGGGGGGGGGGGGGGGDFGGGGGGGGGGGGGGGGGGEGGGGGGGGGGGGGGGGGGGGGGGGG<FGGGGGGGGGGGGGGGGGGGGGGGGGGFGGFGGGGGGGGFGGGDF>DDGGGGGGDGGGGGGGGGGDGG<BG:>FFFFFDBE@:AF<BFFFFFBBF:<6?1;:BFF?<?FB><31:1:?2>AFFFFFF?BFBFFB9>90(5)510::<(4:AFB;61;>FBFBB7>FF1#
@M05025:18:000000000-B3NL5:1:1101:5995:7870 2:N:0:CACTCA
GCCAATGGACTACCGGGGTTTCTAATCCTGTTTGCTCCCCACGCTTTCGCACCTGAGCGTCAGTCTTTGTCCAGGGGGCCGCCTTCGCCACCGGTATTCCTCCAGATCTCTACGCATTTCACCGCTACACCTGGAATTCTACCCCCCTCTACAAGACTCTAGCCTGCCAGTTTCGGATGCAGTTCCCAGGTTGAGCCCGGGGATTTCACATCCGCCTTGACAGACCGCCTGCGTGCGCTTTACGCCCAGTAATTCCGATTAACGCTTGCACCCCACGTATTACCGCCGCTGCTGGCACGGT
+
CCCCD@CEFGGGGDGFGGCGDGFDCEFFG9@F<A<@FC@FFGEC:@@CFGGGDCDFGGGEFEGEDCFGCFFFEGG7CFDGEGGG7FGEECEGG@EFC,EFEFFEFGCF9FEFECGGFEGGGGGGDECEFDGFFDDFFDDFD;EEFGD>CFFGE696DFGGG7FGGFDGFGG?:E:EGGGGGGGGFGFGDFCFFGGGFFGD7:8;;=CFFFAFFF(1:(,0<437?F>>6:BBFB619>9104:<040382)6A)5<?(3(46514:46:743(((-1((-549)--(-9(49>?(4()--#
@M05025:18:000000000-B3NL5:1:1101:8208:7879 2:N:0:CACTCA
GCCAATGGACTACACGGGTTTCTAATCCTGTTCGCTACCCATGCTTTCGAGCCTCAGCGTCAGTTGCAGACCAGAGAGCCGCCTTCGCCACTGGTGTTCTTCCATATATCTACGCATTCCACCGCTACACATGGAGTTCCACTCTCCTCTTCTGCACTCAAGTTCAACAGTTTCTGATGCAATTCTCCGGTTGAGCCGAAGGCTTTCACATCAGACTTATTGAACCGCCTGCACTCGCTTTACGCCCAATAAATCCGGACAACGCTTGCCACCTACGTATTACCGCGGCTGCTGGCACGTG
+
CCCCGGGGGGGGGGGGGGFGGGGGGGGGGGGGGGGGGGGGGGGGGGGGGGGGGGGGGGGGGGGGGGGGGGGGGGGGGGGGEGGGGGGGGGGGGGGGGGGGGGGGGGGGGGFGGGGGGGGGGGGGGGEGGGGGGGGGGGGGGGGGGGFGDGGGGGGGFGGGGGGGGGGGGGGGGGGGFFGFD+CFGGGGGDDDGGGGGFGGG>CFFFFFFFFFFAEFFFFFFFEFE=@>@FBBD@4:>@F@FEF;@>>DD(;AFFC171;901209<?FFFFF6::?FBBF(45>F>>91(3:F::?056,#
@M05025:18:000000000-B3NL5:1:1101:21239:7883 2:N:0:CACTCA
GCCAATGGACTACCGGGGTTTCTAATCCTGTTCGCTCCCCACGCTTTCGCTCCTCAGCGTCAGTAACGGCCCAGAGACCTGCCTTCGCCATTGGTGTTCTTCCCGATATCTACACATTCCACCGTTACACCGGGAATTCCAGTCTCCCCTACCGCACTCCAGCCCGCCCGTACCCGGCGCAGATCCACCGTTAGGCGATGGACTTTCACACCGGACGCGACGAACCGCCTACGAGCCCTTTACGCCCAATAAATCCGGATAACGCTCGCACCCTACGTATTACCCCTGCTGCTGGCACGTG
+
CCCCGGGGGGGGGGGGGGFGGGGGGGGGGGGGGGGGGGGGGGGGGGGGGGGGGGGGGGGGGGGGGGGGGGFGGGGGGGGGGGGGGGGGGGGGGGGGGGGGGGFGGGGGGGGGGGGGGGGGGGGGGGGGGGGGGGDCGGGGGGFGGGGGGGGGGGGDGDGGGDGGGGGGGGGGGGGGGGDGCGDGGGGGGGDGGC>FD5DGGFGAFFF?F?FFFF6>DB><BF09>F9;>:?FBF:BFF?FB<A6?99:?7>3AF>?29:(84<:B??(4,4>FF7?13<A:BFB((((4().48(:,86(#
@M05025:18:000000000-B3NL5:1:1101:5227:7927 2:N:0:CACTCA
GCCAATGGACTACTAGGGTATCTAATCCTGTTTGCTCCCCACGCTTTCGTGCCTCAGTGTCAGTGTTGGTCCAGGTAGCTGCCTTCGCCATGGATGTTCCTCCTGATCTCTACGCATTTCACTGCTACACCAGGAATTCCGCTACCCTCTACCACACTCTAGTCATCCAGTATCCACTGCAGTTCCCAGGTTGAGCCCAGGGCTTTCACAACGGACTTAAATAACCACCTACGCACGCTTTACGCCCAGTAATTCCGAGTAACGCTTGCACCCTTCGTATTACCGCGGCTGCTGGCACGGC
+
CCCCGGGGGGGGGGGGGGGGGGGGGGGGGGGGGGGGGGGGGGGGGGGGGGGGGGGGGGGGGGGGGGGGGGGGGGGGGGGGGGGGGGGGGGGGGGGGGGGGGGGGGGGGGGGGGGGGGGGGGGGGGGGGGGGGGGGGGGGGFGGGGGGGGGGGGGGGGGFGGGGGGGGGGGFGGGGGGGGGGGFFFFGGGFFFGDFGGFGGGFC*6AFFFFFEBBF>5CEFFFFEFFFFDDFF>A>9=>DFFCE@?FFFFEFCE<E?E;@DFFFF08811@FDD<DF@??2:ABF:>>B(--8))(-,5((#
@M05025:18:000000000-B3NL5:1:1101:4381:7948 2:N:0:CACTCA
GCCAATGGACTACCGGGGTTTCTAATCCTGTTCGCTACCCATGCTTTCGAGCCTCAGCGTCAGTTGCAGACCAGAGAGCCGCCTTCGCCACTGGTGTTCTTCCATATATCTACGCATTCCACCGCTACACATGGAGTTCCACTCTCCTCTTCTGCACTCAAGTTCAACAGTTTCTGATGCAATTCTCCGGTTGAGCCGAAGGCTTTCACATCAGACTTATTGAACCGCCTGCACTCGCTTTACGCCCAATAAATCCGGACAACGCTTGCCACCTACGTATTACCGCGGCTGCTGGCACGTT
+
CCCCGGGGGGGGGGGGGGGGGGGGGGGGGGGGGGGGGGGGGGGGGGGGGGGGGGGGGGGGGGGGGGGGGGGGGGFGGGGGGGGGGGGGGGGGGGGGGGGGGGGGGFGGGGGGGGGGGGGGGGGGGGGGGGGGGFGGGGGGGGGGFGGGGGGGGGGGGGGGFGGGGGGGGGGGGGGGGGGGGGGGGGGGGDDGDDGGGFGGGDGFFFFCFFFFFFFFFECFFAFFFBFFBD?FDFF@6>F?6CEFFFFFFFFFEFFEF;<B>FB(3?B<B(-8??0?627A>BB4692(499?FF??(,4.#
@M05025:18:000000000-B3NL5:1:1101:14932:7952 2:N:0:CACTCA
GCCAATGGACTACCGGGGTATCTAATCCTGTTTGCTCCCCACGCTTTCGAGCCTCAGCGTCAGTTACAGACCAGAGAGCCGCCTTCGCCACTGGTGTTCCTCCATATATCTACGCATTTCACCGCTACACATGGAATTCCACTCTCCTCTTCTGCACTCAAGTCTCCCAGTTTCCAATGACCCTCCCCGGTTGAGCCGGGGGCTTTCACATCAGACTTAAGAAACCGCCTGCGCTCGCTTTACGCCCAATAAATCCGGACAACGCTTGCCACCCACGTATTACCGCGGCTGCGGTCACGAG
+
CCCCGFGGGGGGGGGGGGGGGGGGGGGGGGGGGGGFGGGGGGGGGGGGGGGGGFGGGGGGGGGGGGGGGGGGGGGGGGGGGGGGGGGGGGGGGFFGGGGGGGGGGGGGGGGFGGGGGGGGGGGGGGGGFGEGGGFEFGGGGGFCDGGGGGGGGDFGGGGGDCDGGFGGGGFGGGDFGFFCGF6CGDGGGDDDGGGGDEGCD>DFAFFAFFFFFAE@AC4@F6<@@F9@976?FF9?>>:<:9>:09908<?F)64?>06961,(41:?F>AB6((47::A>24>?B(201,0(((-43,(#
@M05025:18:000000000-B3NL5:1:1101:15248:7953 2:N:0:CACTCA
GCCAATGGACTACCAGGGTATCTAATCCTGTTCGCTACCCATGCTTTCGAGCCTCAGCGTCAGTTGCAGACCAGAGAGCCGCCTTCGCCACTGGTGTTCTTCCATATATCTACGCATTCCACCGCTACACATGGAGTTCCACTCTCCTCTTCTGCACTCAAGTTCAACAGTTTCTGATGCAATTCTCCGGTTGAGCCGAAGGCTTTCACATCAGACTTATTGAACCGCCTGCACTCGCTTTACGCCCAATAAATCCGGACAACGCTTGCCACCTACGTATTACCCGCGCTGCTGGCACGCT
+
CCCCGGGGGGGGGGGGGGGGGGGGGGGGGGGGGGGGGGGGGGGGGGGGGGGGGGGGGGGGGGGGGGGGGGGGGGEFGGGGGGGGDGGGGGGGGGGGGGGGGGGGGGGGGGGGGGGGGGGGGGGGGGGGGGGGGGGGGGGFGGGGGGGGGGGGGGGGGGFGGDFFGGGGGGGFGCFGFGGFGDFGCFFGGGDGGGGGFEGGGFGFFFFFFFFFF>@=FFFAA69C=44=@>B92=BFFFF@?<EDF:>@FFEE7CE89@F@@1,39:<017AF((536?2<(6<A(-(4((,42:(327:(#
@M05025:18:000000000-B3NL5:1:1101:16683:7975 2:N:0:CACTCA
GCCAATGGACTACTGGGGTATCTAATCCTGTCCGCTCCCCATGCTTTCGCTCCTCAGCGTCAGTAAATGCCCAGAGACCTGCCTTCGCCATCGGTGTTCCTCCTGATATCTGCGCATTTCACCGCTACACCAGGAATTCCAGTCTCCCCTACATCACTCTAGTCTGCCCGTACCCACCGCAGATCCGAGGTTGAGCCTCGGACTTTCACGGCAGACCCGACAAACCGCCTAGGAGCTCTTTACGCCCAATAAATCCGGATAACGCTTGCGCTCCACGTATTACCGCTGCTGCTGGCACGTA
+
CCCCGGGGGGGGGGGGFGGGGGGGFGGGGGGFGDGGGGFGGGGGGGGGEEEGGDC<FF:BFGFFGGFGGFCFGGGGGGGGGGGFFGGGGGGGGG@CFGGGGGGGGGEFAFEBFEGCFGGFGF<FEGDCGFFGGGCGGGGGGFDD,EFGEGGGGGAGFGGGGGGCAADGGGGCGGEDEDDDDCC?FGG+;>D>CC5C;*;CDFDE4CFFFFEDD4==)5@DF),3=?:9(6(((./6(/.)--6?B2(81:BAF))(41:??D<611(((-766((3(,(..5>>(((-4::2)).81<:,#
@M05025:18:000000000-B3NL5:1:1101:13021:7992 2:N:0:CACTCA
GCCAATGGACTACTAGGGTTTCTAATCCTGTTCGCTCCCCACGCTTTCGCTCCTCAGCGTCAGTAACGGCCCAGAGACCTGCCTTCGCCATTGGTGTTCTTCCCGATATCTACACATTCCACCGTTACACCGGGAATTCCAGTCTCCCCTACCGCACTCCAGCCCGCCCGTACCCGGCGCAGATCCACCGTTAGGCGATGGACTTTCACACCGGACGCGACGAACCGCCTACGAGCCCTTTACGCCCAATAGAACCGGATAACGCTCGCACCCTACGGATTACCCCGGCTGCTGGCACGCA
+
CCCCGGGGGGGGGGGGGGGGGGGGGGGGGGGGGGGGGGGGGGGGGGGGGGGGGGGGGGGGGGGGGGGGGGGGGGGGGGGGGGGGGGGGGGGGGGGGGGGGGGGGGGGGGGGGGGGGGGGGGGGGGGGGGGGGGGGGGGGGGGGFDGGGDGGGGGGGGEGGGCGGGGGGGGGCGGGGEGDGGGG=EG=CFG<DG<*4);5CDAGFAAF6@AFA::1;56,<@5909B09>:?BB683-6(4:AF?:9BF((,.))).4990447(4((,,(-4:07?((2344<)(-(2996?3)38128(#
@M05025:18:000000000-B3NL5:1:1101:23751:8011 2:N:0:CACTCA
GCCAATGGACTTGGGGTTTCTAATCCTGTTTGCTCCCCATGCTCTCATGCCTCAGCGTCAGTTACAGTCCAGTAAGTCGCCTTCGCCACTGGTGTTCTTCCTAATCTCTACGCATTTCACCGCTACACTAGGAATTCCACTTACCTCTCCTGCACTCTAGTTAAACAGTTTTATATGCTTTCTACAGGTTAAGCCTATATATTTAACATATAACTTGTTTAACCGCCTACGCATCCTTTACGCCCAGTTATTCCGAACAACGCTTGCCACCTCCGTATTACCGCGGCTGCTGGCACGTAGC
+
CCCCGFGGGGGGGGGGGGGGGGGGGGGGGGGGGGGGGGGGGGFGGGGGGGGGGGGGGGGGGGGGGGGGGGGGGGGGGGGGGGGGGGGGGGGGGGGGGGGGGGGGGGGGGGGGGGGGGGGGGGGGGGGGGGGGGGGGGGFGGGGGGGGDGGGFGGGGGGGFGGGGGGFGGGGGGGGGDGGGGGGGGGGGGGGGGGGGGFGGDFGFFFFBFFFFF@EEFEFFFFECFBFFA@5>A=>BFFF=EDA=2>>EEFFC5C@=2@2>?>B7?/=1A<?8(/.67@E?EF@F090326::2((4(40.#
@M05025:18:000000000-B3NL5:1:1101:21505:8027 2:N:0:CACTCA
GCCAATGGACTACCGGGGTTTCTAATCCTGTTTGCTCCCCACGCTTTCGCACCTGAGCGTCAGTCTTTGTCCAGGGGGCCGCCTTCGCCACCCGTATTCCTCCAGATCTCTACGCATTTCACCGCTACACCTGGAATTCTACCCCCCTCTACACGACTCTCGCCTGCCAGTTTCGGATGCAGTTCCCAGGTGGAGCCCGGGGATTTCACATCCGGCTTGACCGACCGCCGGCGTTCGCTTTACGCCCCGTACTTCCGATTAACGTTTGGCCCCTCCGTATTACCACGGCTGCTGGCGCGGT
+
B9<C<FF?9FF?6-@FBC@BB<C@6,C,FE@EEFA666D:<@+@CFFCFGGDEFECCFGGCC@FFAFCFD@@<,C7F:CFGGGBCE@CC7FF+:?@EEF,A?4:F,,4CF<FFDFEFFGA<FACCF:+:D<,>=:>93EDAE@EFGE6CFGGG63*@33@,*@>;EG,,>,9D:1**189?8CCC7?FG*;**:CGD553:.:BFFFFFF+=?5(,)1()0*4(4((42((-3734(((-(.-((--,(41(,).)((4(().(((.-().-9?:2(-(44)-<>:6,090(77??(4(,#
@M05025:18:000000000-B3NL5:1:1101:19990:8042 2:N:0:CACTCA
GCCAATGGACTACCGGGGTATCTAATCCTGTTCGCTCCCCTAGCTTTCGCGCCTCAGCGTCAGTGTCGGCCCAGAGGTCTGCCTTCGCCATCGGTGTTCTTCCCGATATCTGCGCATTCCACCGCTACACCGGGAATTCCGACCTCCCCTACCGCACTCGAGACCGCCAGTTCGGGACCCGGCCTGAGGTTGAGCCCCAGGATTAGAGGTCCCGCTTAACGGTCCGCCTGCGCGCGCTTTACGCCCAATTAATCCGGATAAGCCTCGCCCCCTACGTATTATCGCGGCTGCTGGCACGTCC
+
CCCCGGGGGGGGGGGGGGEGGGGGGGGGGGGGGGGGGGGGGGGGGGGGGGGGGGGGGGGGGGGGGGGGGGGGGGGGGGGGGGGGGGGGGGGGGGGGGGGGGGGGGGGGGGGGGGGGGGGGGGGGGGGGGGGGGGGGGGGGGGGGEGGGGGGGGGGGGEGEGABEGGGGDEGGGGGGGGGGGDGGEGF?CGFGFGGGGF<DD@<=?FFFF?>FF>>B7(49)<66>>>?((8(-(-4934:4),2;;(:0)-6):<111(-4)).((((-4;03083.).,6<A0:>(4(-4),(,28:.(#
@M05025:18:000000000-B3NL5:1:1101:16387:8090 2:N:0:CACTCA
GCCAATGGACTACTAGGGTTTCTAATCCTGTTCGCTACCCATGCTTTCGAGCCTCAGCGTCAGTTACAGACCAGAGAGCCGCCTTCGCCACTGGTGTTCTTCCATATATCTACGCATTCCACCGCTACACATGGAGTTCCACTCTCCTCTTCTGCACTCAAGAAACACAGTTTCCGATGCACTTCCTCGGTTAAGCCGGCGGCTTTCACATCAGCCTTATCTTTCTGCCTGCGCTCGCTTTACGCCCAATAAATCCGGACAACGCTGGCCCCCTACGCATTTCCGCGGCTGCTGGCCCGCA
+
CCCC9@E<FFFCDA,EC<C-8CFECFFGGAEFEC+@@FFFF<FD@FACF?FGCFFG@@FFE:F,,9C,,,C,C6<,FFGFGGCCCFGGFC,:=FDCGFGFAGGA,?FAEGGGGGGB??F<FFGDCFGGGG=FE@FGGG,9,9;>>>EFGA=8E,,,=@D8DG,@D8,@F8=EGD8++6=8++26=8+@CDG>DG7<?5;**3765;++=8F;46)5?)7+:A6C<))9)))(3((/,(6=1746<622(3,-554(-(-(32,-3((.3((,4((((((-()6)(-26(((-.8(((,,(#
@M05025:18:000000000-B3NL5:1:1101:15375:8096 2:N:0:CACTCA
GCCAATGGACTACCAGGGTTTCTAATCCTGTTTGCTCCCCACGCTTTCGCACCTGAGCGTCAGTCTTTGTCCAGGGGGCCGCCTTCGCCACCGGTATTCCTCCAGATCTCTACGCATTTCACCGCTACACCTGGAATTCTACCCCCCTCTACAAGACTCTAGCCTGCCAGTTTCGGATGCAGTTCCCAGGTTGAGCCCGGGGATTTCACATCCGACTTGACAGACCGCCTGCGTGCGCTTTACGCCCAGTACTTCCGATTAAAGCTTGCACCCTCCGTATTACCGCGGTGCCGGCCCCGGA
+
CCCCGGGGGGGGGGGGGGGGGGGGGGGGGGGGGGGGGGGGGGGGGGGGGGGGGGGGGGGGGGGGGGGGGGGGGGGGGGGGGGGGGGGGGGGGGGGGGGGGGGGGGFGGGGGGGGGGGGGGGGGGGGGEFGGGGGGGGGGGGGGGGGGGGGGGGGDGGGGGGFGGGGGGGGFFGGGG5?DFGGFFFGDFGGGGGGGCGFGGDECEA==AFFF4FA;>EDFFFFE8?F69>B619<<F>B>??<9?1018(.4)65<A131:<<)).8A0()543(4:9:(4().40460(((.(((-((((#
@M05025:18:000000000-B3NL5:1:1101:20640:8141 2:N:0:CACTCA
GCCAATGGACTACCCGGGTTTCTAATCCTGTTTGCTCCCCATGCTCTCATGCCTCAGCGTCAGTTACAGTCCAGTAAGTCGCCTTCGCCACTGGTGTTCTTCCTAATCTCTACGCATTTCACCGCTACACTAGGAATTCCACTTACCTCTCCTGCACTCTAGTTAAACAGTTTTATATGCTTTCTACAGGTTAAGCCTATATATTTAACATATAACTTGTTTAACCGCCTACGCATCCTTTACGCCCAGTTATTCCGAACAACGCTTGCCACCTACGAATTACCGCGGCTGCTGGCACGCT
+
CCCCGFGGGGGGGGGGGGEGGGGGGGGGGGGGGGGGGGGGGGGGGGGGFGGGGGGFGGGGGGGGGGGGGGGGGGGGGGGGGGGGGGGGGGGGFGGGGGGGGGGGGGGGGGGGGGGGGGGGGGGGGGGGGGFGGGGFGGGGGGGGGGDEFDFGGFGGGGGGGCGFF;FGGGGGGGGGGGGGGGGGGGFFCFGDFDDFGFGGGF7DBFDFFFFFF?7=FFFFFFEEAE)1)8AC)>9=@@@FFC==DBB@>FEEE4<<=5(565=19;(,,(;<?3@E;((/,7C3;>4(-1(,4::1(5<(#
@M05025:18:000000000-B3NL5:1:1101:26861:8144 2:N:0:CACTCA
GCCAATGGACTACTCGGGTTTCTAATCCTGTTTGCTACCCACGCTTTCGAACCTCAGCGTCAGTTACAGACCAGAGAGCCGCTTTCGCCACTGGTGTTCTTCCATATATCTACGCATTTCACCGCTACACATGGAGTTCCACTCTCCTCTTCTGCACTCAAGTCTCCCAGTTTCCAATGCACTACTCCGGTTAAGCCGAAGGCTTTCACATCCGACTTAAAAGACCGCCTGCGTTCCCTTTACGCCCAATAAATCCGGATAACGCTTGCCACCTACGTATTACCGCGGCTGCTGGCCCGCG
+
CCCCGGGGGGGGGGGGGGGGGGGGGFGGGGGGGGGGGGGGGGGGGGGGGGGGGGGGGGGEGGGGGGGGGGGGGGGGGEGGGDGFFGGGGGGGGGGGGGGGGGGGGGGGGGGGGGGGGGGGGGFECEFGGGGGGGGGGGFGGGGGGGGGGGGGGGGGGGGGFGFGFGAFFGFGCF8CAFGGDGGCFFGFGGDD:FGGGFDDDDG6A5<<@9?C*3-:B5*B>FC9(865@FFF;<;@F@A@)7C6<B321@@EC).609:1?FF?BB?16:<7:77>0,)6496)((4((,((.422((((#
@M05025:18:000000000-B3NL5:1:1101:16900:8162 2:N:0:CACTCA
GCCAATGGACTACTAGGGTTTCTAATCCTGTTCGATACCCACGCCTTCGTGCTTCAGCGTCAGTTGGGCGCCGGTACGCTGCCTTCGCAATCGGAGTTCTGCGTGATATCTATGCATTTCACCGCTACACCACGCATTCCGCGTACTTCTCGCCCACTCAAGACACCCAGTTTCAACGGCTCGACGAGGTTGAGCCCCGCAATTTTACCGCTGACTTAAGCGTCCGCCTACGCACCCTTTAAACCCAATAAATCCGGATAACGCTTGGATCCTCCGTATTACCGCGGCTGCTGGCACGGGT
+
CCCCGGGGGGGGGGGGGGFGGGGGGGGGGGGGGGGGGGGGGGGGGGGGGGGGGGGGGGGGGGGGGGGGGGGGGGGGGGGGGGGGGGGGGGGGGGGGGGGGFGGGGGGGGGGGGGGGGGGGGGGGGGGGGGGGGGGGGGGGGDGGGGGGGGGGCEGGGGGGDGGGGGGGGGFFGGGGGGGGDGGGGGGEDDGGGGGGGFGGGFDFF+;BFFFBB5<AFFFFFEBFBFFF?BB?B?BFFF<B44)8??BBF?BFAB?>1312<FFF<B?:?27(43?>0(.5<)4:>096912783:(.46(#
@M05025:18:000000000-B3NL5:1:1101:17801:8166 2:N:0:CACTCA
GCCAATGAACTACTCGGGTTTCTAATCCTGTTCGCTCCCCACGCTTTCGCTCCTCAGCGTCAGTAACGGCCCAGAGACCTGCCTTCGCCATTGGTGTTCTTCCCGATATCTACACATTCCACCGTTACACCGGGAATTCCAGTCTCCCCTACCGCACTCCAGCCCGCCCGTACCCGGCGCAGATCCACCGTTAGGCGATGGACTTTCACACCGGACGCGACGAACCGCCTACGAGCCCTTTACGCCCAAAAAATCCGGATAACGCTCGCACCCTACGTATTACCCCGTCTCTGGGCCCGTG
+
CCCCGGGGGGGGGGGGGGFGGGGGGGGGGGGGGGGGGGGGGGGGGGGGGGGGGFGGGGGGGGGGGGGGDGGGG?FGGGGGGGGGGGGGGCFGGFGGGDGGGGGGGGGGGGGGGGGGGGFGGGGGGGGGDGGGGGGGGGGGGGGGFGGGGGGGGGGGGGGGGDGGGGGGGDGGGGGGGGGGGGGFGGGGGDFDDGFFD:7C5;F=AFFAF6FD)8(-779BFBBB>>13>B6??6(4;?1?B):0<>(,2((,232?112((-)((((,,(44?:0?042:8<>F0(((-(()))(.(---#
@M05025:18:000000000-B3NL5:1:1101:18277:8191 2:N:0:CACTCA
GCCAATGGACTACAGGGGATTCTAATCCTGTTCGCTACCCATGCTTTCGAGCCTCGGCGTCATCTGCAGACCAGCGAGCCGCCTTCGCCACTGGCGCTGTTCCATATATCTACGCATTCCACCGCTACACATGGAGTTCCACTCTCCTCTTCTGCACTCAAGTCCAACAGTATCCGATGCAATTCCCCGGTTGAGCCGAAGCCTTTCACATCAGACATATTTATCCGCCTCCACTCGCTTTACACCCAATAAAGCCGGACTAACCTTGCCACAACCGTACTACCACTGATCCTGTCCCGTG
+
6--A6;FD-@C-,6;-,@+8CFG96FC@<,,,C@:FF@<E<E<C<C<66D,@:FF,8@@@68,,9<CF8F,6:C,6+@F+++6,:5,84?:,,,,@+++4:C@@AEF?F,FF,+66C4,,5,684+@C:>==,AF8>@E;9D,@F=D,636,@=,33EGFE8E,@D,D?85,@EC1C60CDC>FA+;F;DCD40**;*5)2)2988BAACF4B*73)./7:+.)1)/=7?(,((/3161==3;)5<((((,4)).(-,90(8)(3:3)((..,((((-,((-).3)())))-)..5)4((#
@M05025:18:000000000-B3NL5:1:1101:7529:8243 2:N:0:CACTCA
GCCAATGGACTACTGGGGTATCTAATCCTGTTTGCTCCCCACACTTTCGTGCCTCAACGTCAGTTATTGTCCAGAAAGCCGCCTTCGCCACTGGTGTTCCTCCTAATATCTACGCATTTCACCGCTACACTAGGAATTCCGCTTTCCTCTCCAATACTCAAGAATAACAGTTTTAGTTGCAGTTCCTCAGTTGAGCCGAGGGATTTCACAACTAACTTATTATCCCGTCTACGCACCCTTTACACCCAATAAATCCGGATAACGCTTGCTCCCTACGTATTACCGCGGCCGCTGGCACGTC
+
CCCCGFGGGGGGGGGGGEFGGGGGGGGGGGGGGGGGGGGGGGGGGGGGGGGGGGGGGGGGGGGGGGGGGGGGGGGGGGGGGGGGGGGGGGGGGGGGGGGGGGGGGGGGGGGGGGGGGGGGGGGGGEGGFGGFFGCFGGGFGGGGGGGGGGGGGDGGFFGGGGFGGFGGGFEGGGGGGGGGGGGFGGGGGDGFGDG?C>7CC5?AFFCAFFFEFFEFFFEFFFFFCF>7@FBEFBFF@DFFB4@?E@0=D@;83574(01;@AF@BFD(=9>B??AB?72:7))-369(((-(,((((.8.#
@M05025:18:000000000-B3NL5:1:1101:20473:8247 2:N:0:CACTCA
GCCAATGGACTACAAGGGTTTCTAATCCTGTTCGCTACCCATGCTTTCGAGCCTCAGCGTCAGTTGCAGACCAGAGAGCCGCCTTCGCCACTGGTGTTCTTCCATATATCTACGCATTCCACCGCTACACATGGAGTTCCACTCTCCTCTTCTGCACTCAAGTTCAACAGTTTCTGATGCAATTCTCCGGTTGAGCCGAAGGCTTTCACATCAGACTTATTGAACCGCCTGCACTCGCTTTACGCCCAATAAATCCGGACAACGCTTGCCACCTACGTATTACCCCGGCTGCTGGCCCTGA
+
CCCCGFGGGGGGGGGGGGGGGGGGGGGGGGGGGGGGGGGGGGGGGGGGGGGGGGGGGGGGGGGFGGGGGFGGGGGGGGGGGGGEGGGGGDGGGGGGGGGGGGGGGGGGGGGGGGGGGGGGGGGGGGGGGDFGGGFGGGGGGGGGGGGGGGGGGGGGGGGGGGGGGGGGGGGGGGGGGGGFCFGGGGFGGGGGGGGFFD6CGBGFFFFFFFFFFF9=FECEF6A=EBA>2(/>2>4(8@:=?EEDFBFD<@@8CEEEB63(3:?;BB:?6:B<?1::0:?FBAB)(-3((-(-:77?((((#
@M05025:18:000000000-B3NL5:1:1101:17163:8257 2:N:0:CACTCA
GCCAATGGACTACCCGGGTTTCTAATCCTGTTCGCTACCCATGCTTTCGAGCCTCAGCGTCAGTTGCGGACCAGAGAGCCGCCTTCGCCACTGGTGTTCTTCCATATATCTACGCATTCCACCGCTACACATGGAGTTCCACTCTCCTCTTCTGCACTCAAGTTCAACAGTTTCTGATGCAATTCTCCGGTTGAGCCGAAGGCTTTCACATCAGACTTATTGAACCGCCTGCACTCGCTTTACGCCCACTAAATCCGGACAACCCTTGCCCCCTACGTATTACTGCGGCCGCCGGCACTGC
+
CC@-CFFGFEDFGGGGGEFEGGFDGGGGGFFGC@CEEGCCEFD8EFFFGDEFCFGGGFE@:F@G<FFEC7@:FFGG8@FGDEEBEFFC:BFGGGGFF7<@,,CFFFA<A<?FFCG@4FE9FA=FE@CG9FA<?:,@>F9DFGA8DF8ADEFGF8FGF8=@>DDAFFFGFGGFGDGFGGFC?DGGGF?CDDD7753;C>49;9C49/?9:+=;82>:;/*=8+>:EB96>@??@EAE;>0(66C?;(62((44)-::B>(4>?:0(48?F0)(-328<1)6.:<))--44((((,29(((.#
@M05025:18:000000000-B3NL5:1:1101:15959:8264 2:N:0:CACTCA
GCCAATGGACTACTAGGGTATCTAATCCTGTTTGCTCCCCACGCTTTCGCACCTGAGCGTCAGTCTTTGTCCAGGGGGCCGCCTTCGCCACCGGTATTCCTCCAGATCTCTACGCATTTCACCGCTACACCTGGAATTCTACCCCCCTCTACAAGACTCTAGCCTGCCAGTTTCGGATGCAGTTCCCAGGTTGAGCCCGGGGATTTCACATCCGACTTGACAGACCGCCTGCGTGCGCTTTACGCCCAGTACTTCCGATTAACGCTTGCACCCTACGTCTTACCCCCGCTGCCGCCCCGGT
+
CCCCGGGGGGDAFEFGFGGGGGGGGGFFGGFGGFGGGGGCGGGGGGGGGGGGGGFGGGGEFGGGGGGGGGGCFGGGGGGGGGGGGGGGGGGGGGGGGGECGGFGGFGGGGGGFGGE>FGFGGGDEGFGGGGGFGGGGGGGFFG8DEGGGGGGFFGGGGGGG9B>CDFGGGFGFGCG>DGGGGGGGFGCFCDFGGGG4?D45575;6@FF=8A)8;BEF<AFF;3;?@941:BBF3:>B;BB>22141:04>)64)5:-((244(--316))4(,..,.,(().((-(40(-2(-(((-(-#
@M05025:18:000000000-B3NL5:1:1101:8784:8287 2:N:0:CACTCA
GCCAATGGACTACAGGGGTATCTAATCCTGTTTGCTCCCCACGCTTTCGTGCCTCAGTGTCAGTGTTGGTCCAGGTAGCTGCCTTCGCCATGGATGTTCCTCCTGATCTCTACGCATTTCACTGCTACACCAGGAATTCCGCTACCCTCTACCACACTCTAGTCGCCCAGTATCCACTGCAGTTCCCAGGTTGAGCCCAGGGCTTTCACAACGGACTTAAACGACCACCTACGCACGCTTTACGCCCAGTAATTCCGAGTAACGCTTGCCCCCTTCGTATTACCGCGGCTGCTGGCACGAG
+
CCCCGGGGGGGGGGGGGGGGGGGGGGGGGGGGGGGGGGGGGGGGGGGGGGGGGGGGGGGGGGGGGGGGGGGGGGGGGGGGGGGGGGGGGGGGGGGGGGGGGGGGGGGGGGGGGGGGGGGGGGGGGGGGGGGGGGGGGGGGGGGGGGGGGGGGGGGGGGGGGGGGGGGGDGGGGGGGGGGGGGGGGGGGFGGGFFFGFFFGGFGFFAF?F@FFFFABFEEFFFDFFFBFFFFE222@FFFFFFF@DF;@FE)<?56CE;,659E@9<<6((.4902<341:7>A>13--,-40)..814:(#
@M05025:18:000000000-B3NL5:1:1101:2948:8346 2:N:0:CACTCA
GCCAATGGACTACCAGGGTATCTAATCCTGTTCGCTACCCATGCTTTCGAGCCTCAGCGTCAGTTGCAGACCAGACAGCCGCCTTCGCCACTGGTGTTCTTCCATATATCTACGCATTCCACCGCTACACATGGAGTTCCACTGTCCTCCTCTGCACTCAAGTCGCCCGGTTTCCGATGCACTTCTTCGGTTAAGCCGAAGGCTTTCACATCAGACCTAAGCAACCGCCTGCGCTCGCTTTACGCCCAATAAATCCGGATAACGCTTGCCACCTACGTATTACCGCGCAGGCGTGCAGGTC
+
CCCCGFFF<FGGGEGCGBEFFGGGFFFGGGCEFEGGGFCFGGGFGGGGGGGEGGGGGFFGGDGGGGGCGGGGGFGGGGGGG7FEGGFGGGGFGGCFEGABCFFCFFF,<FEEFGGEGGGGFFGGG>:E,E?<A@,9E@FAEFF8D,EDB,@FFFGGFDFGFFFGG+8@+CCEGGDG6;@D+=<FGGGFGGDGDGCG7BCC>>>A*6;EA6F>+;3B?3*)?;42::>;@(/6(72;(2;<@3;1(-((,(,<4>A(2;(((6706:<?6:436((.,,.6(6>2((-(((((((((()((#
@M05025:18:000000000-B3NL5:1:1101:8869:8393 2:N:0:CACTCA
GCCAATGGACTACTAGGGTATCTAATCCTGTTCGCTACCCATGCTTTCGAGCCTCAGCGTCAGTTGCAGACCAGACAGCCGCCTTCGCCACTGGTGTTCTTCCATATATCTACGCATTCCACCGCTACACCTGGAGTTCCACTGTCCTCTTCTGCACTCAAGTTGCCCGGTTTCCGATGCACTTCTTCGGTTAAGCCGAAGGCTTTCACATCAGACCTAAGCAACCGCCTGCCCCCGCTTTACGCCCAATAAATCCGGATAACCCTTGCCACCTACGTATTACCCCGGCTCCTGGCACTCG
+
CCCCGFGGGGGGGGGGGGGGGGGGGGGGGGGGGGGGGGGGGGGGGGGGGGGGGGGGGGGGGGGGGGGGGGGGGGGGGGGGGGGGGFEGGGGGGGGGGGGGGGGGGGGGFGGFGGGGGGGGGGG>FGGGGG8FGFGGGFGGFGGGGGFFGGGGGGA=8FGGGCGGGGGGDEGE6FGC>DGD7:FDCFFGDCCDGF+D95DGCBGFFFFFFFFFFF@)?B:F4F=:BF5>9(-/(6(6(:;DFFE189(1:??A6568>04((64(.,8724)8?(,,(8)44<<<0(-(40((4),2(4((#
@M05025:18:000000000-B3NL5:1:1101:25468:8402 2:N:0:CACTCA
GCCAATGGACTACCCGGGTTTCTAATCCCAGTTTGGGTCTTAGCTGTCGTGTATTATAAATGACTAGAATTACTTTCGTTATTGAGTTTAGGTCCTAACAATGAATTTTCACATATAAGTTGGATTTTAATTCTATTTATTTATTTATAGTTGACACGTTTTACGCCGAAGATAATTAGTTTGGGTTAATCGTATGACCGCGGTGGCTGGCACGAAATTTACCAACCCTAAGAGGTATAACTTAGTCAAACTTTCGTTTATTGCTTAATATTTAATACTGCTGCCTTCCGTAGGAGTTTGC
+
CCCCGGGGGGGGGGGGGGGGGGGGGGGGGGGGGGGGGGGGGGGGGGGGGGGGGGGGGGGGGGGGGGGGGGGGGGGGGGGGGGGGGGGGGGGGGDGGGGGGGGGGGGGGGGGGGGGGGGGGGGGGGGGGGGG<FFGGGGGGGGGGGGGGGGGFGGFGFDDGGGGGGDCECEGGGGGGGGGGGGGGGGGG?=CCFGGFFF?6DBCBEAFFFFFFFEA>ADCFFFFEEA9ADBDFEF=>@EFFECEE=EFFF<3>CEC25>6?E7)1<E<CCFECE?1).)9)/1)3=8)761)(61/(.3:)#
@M05025:18:000000000-B3NL5:1:1101:26040:8411 2:N:0:CACTCA
GCCAATGGACTACTGGGGTATCTAATCCTGTTCGCTACCCATGCTTTCGAGCCTCAGCGTCAGTTGCAGACCAGAGAGCCGCCTTCGCCACTGGTGTTCTTCCATATATCTACGCATTCCACCGCTACACATGGAGTTCCACTCTCCTCTTCTGCACTCAAGTTCAACAGTTTCTGATGCAATTCTCCGGTTGAGCCGAAGGCTTTCACATCAGACTTATTGAACCGCCTGCACTCGCTTTACGCCCAATAAATCCGGACAACGCTTGCCACCTACGTATTACCGCGGCTGCTGGCACGGT
+
CCCCG-CFEED<@F9<FGGGGGGGGCEGGGGGFDGDEGGGGG@8CFGD@FCFGGG8E@@,B:BGGGGGGGGGFGFGGGGGGGGFGGFGGGEFFGCGGGFDBFF<F9FDA?F<EFGG:FE,@5EFFFGGGFDFFF,>EEFGFFD8EEFG?DEGGCCED=FGF@@EGCFGGFGGGFGD8@@FFDFDE7=EDDGGDFFFGF6<C5*;AFFFFCFFFA=@FC699+6:>):29@DFBEBE=>D;@FEFD63?23@@37?@B97(::06;:?33(-4(447(,,65<4629B61;>??2.1378(#
@M05025:18:000000000-B3NL5:1:1101:17237:8442 2:N:0:CACTCA
GCCAATGGACTACAAGGGTATCTAATCCTGTTCGCTACCCATGCTTTCGAGCCTCAGCGTCAGTTGCAGACCAGAGAGCCGCCTTCGCCACTGGTGTTCTTCCATATATCTACGCATTCCACCGCTACACATGGAGTTCCACTCTCCTCTTCTGCACTCAAGTTCAACAGTTTCTGATGCAATTCTCCGGTTGAGCCGAAGGCTTTCACATCAGACTTATTGAACCGCCTGCACTCGCTTTACGCCCAATAATACCGGCCAACGCTTGCCTCCTCCTTATTACCGCGGCTGCTGGCCCGTG
+
CCCCFFGGGGGGGGGGGGGGGGGGGGGGGGGGGGGGGGGGGGGGGGGGGGGGGGGGGGGGGGGGGGGGGGGGGGGGGGDGGGGGGGGGGGGGFGGGGGGGGGFGGGGGGGGGGGGGGGGGGGGGGGGGFGGGGGGGGGGGGGGGGGFGGGGGGGGGGGGCGGFCGGCFGFGGGGGGAFGFG7?=FGGGGDDGDCCDC5>DDACAAFF6F6=*0;>EFC;FFF4A3B5@@FFD:EEE(//6;441;918;13=).763((11(343:2,:())(,(.())-4:A>17(-2(4(5:(((-4-#
@M05025:18:000000000-B3NL5:1:1101:17370:8451 2:N:0:CACTCA
GCCAATGGACTACTGGGGTTTCTAATCCTGTTCGATCCCCACGCTTTCGTGCTTCAGCGTCAGTCGGAAGCCGGCATGCTGCCTTCGCAATCGGGGTTCTGCGTGATATCTATGCATTTCACCGCTACACCACGCATTCCGCATACTTCTCTTCCACTCAAGATCGCCAGTTTCAATGGCGGGAAGGGGTTGAGCCCCTCAATTTGACCACTGACTTAACGATCCGCCTACGCACCCTTTAAACCCAATAAATCCGGAAAACGCTCGCATCCTCCGTATTACCCCGGCTGCTGGCGTGGGT
+
CCCCGGGDFGGGGGGGGGGGGGGGGGGGGGGGGGGGGEGGGGGGGGGGGGGGGGGGGGGGGEGGGGGGGGFGGGGGGGGGGDFGGGFGGGGGGGGGEGGGGGGGGGGGDGGGGGGGGGGGGGGDGFEGGGGGFGGGGGGFFGGCCFEGGGGGGGGGF,@DFGGFGGGGGGGFGGFGGFGG5D>)=5DC<CDGG4CCDD*:DACFFFFFFFFF8AEFFCCF5A(8:????FF?BFBF?::B2A43:?F((..64<:(11(-3(3713,4704>3<:9((.()66(((-2(-3)5:1((--,#
@M05025:18:000000000-B3NL5:1:1101:11188:8458 2:N:0:CACTCA
GCCAATGGACTACCGGGGTATCTAATCCTGTTCGCTACCCATGCTTTCGAGCCTCAGCGTCAGTTGCAGACCAGAGAGCCGCCTTCGCCACTGGTGTTCTTCCATATATCTACGCATTCCACCGCTACACATGGAGTTCCACTCTCCTCTTCTGCACTCAAGTTCAACAGTTTCTGATGCAATTCTCCGGTTGAGCCGAAGGCTTTCACATCAGACTTATTGAACCGCCTGCACTCGCTTTACGCCCAATAAATCCGGACAACGCTTGCCACCTACGTATTCCCGCTGCTGCTGGCACGTC
+
@@A@FFFFGGGGEFCED@@CFGGGGGGGGGGGG;CCFE,EFFCDFGGG:CCGDGGCGGGGGGGGGFGGGG<FFD,,AFGGDGG>EGGG?:EDFGGGEG?9EEGFFGFFBFEGCEGGGGGGFF<FGE7E?F<FFF?CGFFFCD,DFGDFGGDGGGD8==DFCDFGGGGG8?=ECGFGFG78:FF8E@<77C9CD>D>959*<4?@F4;4:96>>AEBFCFA@B**>55@B=DF;@A@19;D?><;FBFD?@EFCEFF9>(46((,36186><<0((.(42>7)).(2-(3))).)(42)((#
@M05025:18:000000000-B3NL5:1:1101:7885:8499 2:N:0:CACTCA
GCCAATGGACTACTCGGGTATCTAATCCTGTTCGACACCCACGCTTTCGTGCTTCAGCGTCAGTTGGGCGCCGGTATGCTGCCTTCGCAATCGGAGTTCTGCGTGATATCTATGCATTTCACCGCTACACCACGCATTCCGCATACTTCTCGCCCACTCAAGAACGCCAGTTTCAACGGCGGAGCGAGGTTGAGCCCCGCGATTTTACCGCTGACTTGGCATTCCGCCTACGCACCCTTTAACCCCAATAAATCCGGATAACGCTCGCATCCTCCGTATTACCGCCGCTCCTGGCCCGGGC
+
CCCCGGGGGGGGGGGGGGGGGGGGGGGGGGGGGGGGGGGGGGGGGGGGGGGGGGGGGGGGGGGGGGGGGGGGGGGGGGGGGGGGGGGGGGGGGGGGGGGGCGGGGGGGGGGGGGGGGGGGGGGGGGGGGGGDGGGGGGGGGGGGDGGGGFGGGGCGE<FGGGGFGGGGGGGGGGFAGGGGGCGGGGGGGGGFFGGFGFGGGEGFFFFFFFFFFFBFFF?F4FAAF:?FF<FF>?>>FFFFA>).4<B:??B464:>B03:),-4,-(4719:<>BB0(80><A?>((,((-5:((.(,7(#
@M05025:18:000000000-B3NL5:1:1101:10112:8511 2:N:0:CACTCA
GCCAATGGACTACAAGGGTTTCTAATCCTGTTTGCTCCCCACGCTTTCGAGCCTCAGCGTCATTTACAGTCCAGTAAGCCGCCTTCGCCACTGGTGTTCCTCCTAATATCTACGCATTTCACCGCTACACTAGGAATTCCACTTACCTCTCCTGCAATCTAGTTCAACAGTTTCAAAAGCAGTCCCGGAGTTGAGCCCCGGGCTTTCACTTCTGACTTGCTGCACCGCCTACGCTCCCTTTACACCCAGTACACCCGGATAACGCTTGCCCCCTACGTATTACCGCGGCTTCTGGCACGTG
+
CCCCFFGGGGGGGGGGGGFGGGGGGGGGGGGGGGGGGGGGGGGGGGGGDGGDGGGDGGGGFGGGGGGGGGGGGGGFGFFGGGGDCGGGGGGGGGFGGEAE<FFGEGFGGGGGGGGGGDCFGGGGCFGGGGFGFFFCGGGGGGGGGGGDEDGGGGGG8FFGGCDFGFGFGDCDCFFA=80?FFGGGGG>+=0=C<C7?FG5C>D599BF@9BFFFFEFF=F6A:>B@@@B29@(631:@;>EFE3==@08EE).)/6360(2)849?(-(.8(2((.(.4AB2>A?B-((((.2<2:3>1.#
@M05025:18:000000000-B3NL5:1:1101:3315:8555 2:N:0:CACTCA
GCCAATGGACTACCGGGGTTTCTAATCCTGTTCGCTACCCATGCTTTCGAGCCTCAGCGTCAGTTGCAGACCAGACAGCCGCCTTCGCCACTGGTGTTCTTCCATATATCTACGCATTCCACCGCTACACATGGAGTTCCACTGTCCTCTTCTGCACTCAAGTTGCCCGGTTTCCGATGCACTTCTTCGGTTAAGCCGAAGGCTTTCACATCAGACCTAAGCAACCGCCTGCGCTCGCTTTACGCCCAATAAATCCGTATAACGCTTGCCACCTACGTATTACCGCGGCTGCCGCCACCTG
+
CCCCGGGGGGGGGFGGGGFEGGGGGGGGGGGGGGGGGGGGGFGGGGGGGFGGGGGGGGGGGGGGGGGGGGGFGFFGGGGGGGGDGFFGGGGGGGGGAFGGGGGGGGGFGGGGGGGGGGGGGGGGGGGGGGGGG8FF8EGGGGGGGGGGGGFGGFFGFGGGFCGGAFGGGGGC>FCE6;?DFGGGGG8CC>DGCFGGCADDG4>969AFFFFFFF*68@@F;A:=BB@@FF(((.2/((/28>>26>B<<?D2AAFF;(402)4((443:?A??:(:182<0)-9(47,((-1(((-((((#
@M05025:18:000000000-B3NL5:1:1101:20418:8570 2:N:0:CACTCA
GCCAATGGACTACTCGGGTTTCTAATCCTGTTTGCTCCCCACGCTTTCGCACCTCAGCGTCAGTAATGGACCAGTAAGCCGCCTTCGCCACTGGTGTTCCTGCGAATATCTACGAATTTCACCTCTACACTCGCAATTCCACTTACCTCTTCCATACTCAAGACTTCCAGTATCAAAGGCAGTTCCGGGGTTGAGCCCCGGGATTTCACCCCTGACTTAAAAGTCCGCCTACGTGCGCTTTACGCCCAGTAAATCCGAACAACGCTAGCCCCCTTCGTATTACCGCGGCTGCTGGCACGAG
+
CCCCFGGGGGGGGGGGGGGGGGGGGGGGFGGGGGGGGGGGGGGGGGGGGGGGGGGGGGGGGGGGGGGGGGGGGGGGGGGGGGGGGGGGGGGGGGGGGGGGGGGGGGGGGGGGGFGGGFGGGGGGGGGGGGFDGGGDGGGGGGGGGGGGGGGGGFGGGGEFGFGGGGGGGGG9=FGFGGD??DGFGCDG>DGDDGGGGFGGG>D>FAFFCFFFF>BEFFFFFA>EEE;BDFFFFD@FFFFFFFFF;>>FF3)65).4;?6>FFF>F(2(81:609(,8?01(-)6-2(4;>B0:40:0>?(#
@M05025:18:000000000-B3NL5:1:1101:3584:8572 2:N:0:CACTCA
GCCAATGGACTACAGGGGTTTCTAATCCTGTTCGCTACCCATGCTTTCGAGCCTCAGCGTCAGTTGCAGACCAGAGAGCCGCCTTCGCCACTGGTGTTCTTCCATATATCTACGCATTCCACCGCTACACATGGAGTTCCACTCTCCTCTTCTGCACTCAAGTTCAACAGTTTCTGATGCAATTCTCCGGTTGAGCCGAAGGCTTTCACATCAGACTTATTGAACCGCCTGCACTCGCTTTACGCCCAATAAATCCGGACAACGCTTGCCACCTACTTATTACCCTTGCTCCTGGCACGTG
+
CCCCGGGGGGGGGGGGGGGGGGGGGGGGGGGGGGGGGGGGGGGGGGGGGGGGGGGGGGGGGGGGGGGGGGFGGGGGGGGGGGGGGGGGGGGGGGGGGGGGGGGGGGGG<FGFFGGDGG<FFGGGGGGGGGGGGGFGGGGGGGGGFGGFFGGGGGFGGGGGGECDFFF=FCDFGGGFFFGFGGF=A2=D?0CD>FFGFFGDDDD6FFFFFFFFFFEEFFFFFCC4>52@@FBBFB=BBF;;D)7(29>?;@@<C6?4:0;;1(((,2:(446<(.4,))4664<<(.((.:4).4,(4<:,#
@M05025:18:000000000-B3NL5:1:1101:21042:8622 2:N:0:CACTCA
GCCAATGGACTACAAGGGTTTCTAATCCTGTTTGCTCCCCATGCTCTCATGCCTCAGCGTCAGTTACAGTCCAGTAAGTCGCCTTCGCCACTGGTGTTCTTCCTAATCTCTACGCATTTCACCGCTACACTAGGAATTCCACTTACCTCTCCTGCACTCTAGTTAAACAGTTTTATATGCTTTCTACAGGTTAAGCCTATATATTTAACATATAACTTGTTTAACCGCCTACGCATCCTTTACGCCCAGTTATTCCGAACAACGCTTGCCACCTACGTATTACCGCGTCCCCTGGCACTCT
+
CCCCGCFGGGGGFGGGGGGGGGFFGGGGGFFGCDGEFGGGGGGGGGCFGGFGGGGFGGGGGGGFGGGGGGGGGGGGFFFGDGGEGGGGGGGGGGFGGCFFGFGGEEFFCGGGGGGGEEFGFGGGGCCGFGGFGGFGGDGFGGGGFFEFF4DDFFCDFFDGGGGGA=FGGFFGGGFGFGGGGGGFDCGFGCFGGG88DB?DFFGFFDDBFFFDFFEEFFAFFFFEEB55>55@DADAF5=E<>A=A9:>5@**>8@C;9@9@===6?@@1@EED;;;05;CF35)(6;(-(((.4:?(5((#
@M05025:18:000000000-B3NL5:1:1101:24374:8629 2:N:0:CACTCA
GCCAATGGACTACACGGGTATCTAATCCTGTTTGCTCCCCACGCTTTCGTGCCTCAGTGTCAGTGTTGGTCCAGGTAGCTGCCTTCGCCATGGATGTTCCTCCTGATCTCTACGCATTTCACTGCTACACCAGGAATTCCGCTACCCTCTACCACACTCTAGTCGCCCAGTATCCACTGCAGTTCCCAGGTTGAGCCCAGGGCTTTCACAACGGACTTAAACGACCACCTACGCACGCTTTACGCCCAGTAATTCCGAGTAACGCTTGCAACCTTCGTATTACCGCCGCTGCTGGCCCGGG
+
CCCCGFGGGGGGGGGGGGGGGGDGGGGGGGGGGGGGGGGGGGGGGGGGGGGGGGGGGGGGGGGGGGGGGGGGGGGGGGGGGGGFGGGGGGGFGGGGFGGGGGGGGGGGGGGGGGGFGGGGGGGGGGGGGGGGGGGGGGGGGGGGGGGGGGGGGGGGEEGGGFGGGGCEGGGGGGGGFFGFGFFDGGFGFGF6DG??F?CGCEGAAFFFFFAADDFF9=CFFFF94@AB=3BBDB?5(2;8=<E(/.3;;@E5C?CEE61;(;)((,4233)5:?A??:::(:BA0-((,((())(((-4(#
@M05025:18:000000000-B3NL5:1:1101:11325:8637 2:N:0:CACTCA
GCCAATGGACTACCGGGGTTTCTAATCCTGTTCGCTCCCCATGCTTTCGCTCCTCAGCGTCAGTAAATGCCCAGAGACCTGCCTTCGCCATCGGTGTTCCTCCTGATATCTGCGCATTTCACCGCTACACCAGGAATTCCAGTCTCCCCTACATCACTCTAGTCTGCCCGTACCCACCGCAGATCCGAGGTTGAGCCTCGGACTTTCACGGCAGACGCGACAAACCGCCTACGAGCTCCTTACGCCCAATAAATCCGGATAACGCTTGCTCCCTACGTACTACCGCGGCTTCTTGCACGCG
+
CCCCGGGGGGGGGGGGGGGGGGGGGGGGGGGGGGGEGGGGGGFGGGGGGGGGGGGGGGGGGGGGGGGGGGFCFGFGGGGGGGGGGGGGGEGGGGGGGGGGGGGGGGGGGGGGGGGGGGGGGGFGGEFGFGGFGGGGGGGGGG=EAEE?6EGGGDGGGGGGGCFGGGGGFCEDEGGGEGGGGDDGGGDEC7DGGGDGGFGGGBGEFFFFFFFADFFFFF@38>0;DFFB>B:<BFFF9:(8AB>?F6>:???<<4:791,(-4.8>2::B)64:(5:8:2(4AAB(392,,(.9)-4),((#
@M05025:18:000000000-B3NL5:1:1101:22603:8650 2:N:0:CACTCA
GCCAATGGACTACCGGGGTTTCTAATCCTGTTTGCTCCCCATGCTCTCATGCCTCAGCGTCAGTTACAGTCCAGTAAGTCGCCTTCGCCACTGGTGTTCTTCCTAATCTCTACGCATCTCACCGCTACACTAGGAATTCCACTTACCTCTCCTGCACTCTAGTTAAACAGTTTTATATGCTTTCTACAGGTTAAGCCTATATATTTAACATATAACTTGTTTAACCGCCTACGCATCCTTTACGCCCAGTTATTCCGAACAACGCTTGCCACCTACGTATTACCGCGGCTGCTGCCACGTC
+
CCCCEGGGGGGGGGGGGGGGGGGGGGGGGGGGGGGGGGGGGGGGGFGGGG,CFGGGGGGGGGGGGGGGGGGGGGGGGGGGGGGGGGGGGGGGGGGGGGGGGGGGGGGGGGGGGGGGGGGGGGGGGGGGGGE8FGGGGGGGGGGDGGGFGGGGGGGGGGGGGFFGGGFGGGGGGGGGGFGGGGGGGGGGGFGGGGFGGFGGGFGFFFFCFFFFFFFEFFFFBFEFF*:9A>FF>=AFFFFFEFEF2/26@ECEFEEEE036;@<>FFFFF;E@DF3@;@FFFBFA:>1>6>>F:>)4:B>,#
@M05025:18:000000000-B3NL5:1:1101:14900:8650 2:N:0:CACTCA
GCCAATGGACTACCGGGGTTTCTAATCCTGTTTGCTCCCCATGCTCTCATGCCTCAGCGTCAGTTACAGTCCAGTAAGTCGCCTTCGCCACTGGTGTTCCTCCTAATCTCTACGCATTTCACCGCTACACTAGGAATTCCACTTACCTCCCCTGCACTCTAGTTAAACAGTTTTATATGCTTTCTACAGGTTAAGCCTATATATTTAACATATAACTTGTTTAACCGCCTACGCATCCTTTACGCCCAGTTATTCCGAACAACCCTTGCCACCTACGTATTACCGCGGCTGCTGCCACGTC
+
CCCCGGGGGGGGFFGGGGFGGGGGGGGGGGGGGGGGGGGGGGGGGGGGGGGGGGGGGGGGGGGGGGGGGGGGGGGGGGGGGEGGGGGGGGGGGGGGGGGGGGGGGGGGGGGGGGGGGGGGGGGGGGGGGGGGGGEGGGGGGGGGGGGFGGCGGGGGGGGGFGGGGFDGGGGGGGGGGGGGFGGGGGGFDCFGFFGGFFFGGFGFFFFFFFFFFFECF@EFFFFFFF5)5AD:AB525>EFCEF@=@=@BBCCEFF?E1<6036(65=3@@>E@@(;?8;A?2>4896307((,,,(.39(#
@M05025:18:000000000-B3NL5:1:1101:23971:8676 2:N:0:CACTCA
GCCAATGGACTACTGGGGTTTCTAATCCTGTTCGCTACCCATGCTTTCGAGCCTCAGCGTCAGTTGCAGACCAGACAGCCGCCTTCGCCACTGGTGTTCTTCCATATATCTACGCATTCCACCGCTACACATGGAGTTCCACTGTCCTCTTCTGCACTCAAGTCGCCCGGTTTCCGATGCACTTCTTCGGTTAAGCCGAAGGCTTTCACATCAGACCTAAGCAACCGCCTGTCCTCGCTTTACGCCCAATAAACCCGGATAACGCTTTCCACCTACGTATTACCGCGGCTCCTGGCACGGT
+
CCCCGGGGGGGGFGGFGGBFFGGGGGGGGGGGGGGGGGFGCFEGFGGGGGGGGGGGGGGGGGGGGGGDFFGGGGGGGFGGGGGGGGGGGGGGGGGGFGGGGGGDGGGGGGGGGGGGGGGGGGGGGGGGGGGGGGGCFGGGGGGFGGF,>FGGGCDFGAF88=FGGGGGG>CEEGG64?DDFFGFEC7E?>9;CCCCD>7>C>F4;FF6FFCFF4.>A3E8)?::==990(6))/).36<@?)42;39F;0><D)1:909?:<7-3:?(.-64:0028?>9:AF2(-((-,-(,)(((51-#
@M05025:18:000000000-B3NL5:1:1101:21222:8698 2:N:0:CACTCA
GCCAATGGACTACCCGGGTTTCTAATCCTGTTCGCTACCCATGCTTTCGAGCCTCAGCGTCAGTTGCAGACCAGAGAGCCGCCTTCGCCACTGGTGTTCTTCCATATATCTACGCATTCCACCGCTACACATGGAGTTCCACTCTCCTCTTCTGCACTCAAGTTCAACAGTTTCTGATGCAATTCTCCGGTTGAGCCGAAGGCTTTCACATCAGACTTATTGAACCGCCTGCACTCGCTTTACGCCCAATAAATCCGGACAACGCTTGCCACCTACGTATTACCGCGGCTGCTGGCACGTA
+
CCCCGGGGGGGGGGGGGGGGGGGGGGGGGGGGGGGGGGGGGGGGGGGGGGGGGGGGGGGGGGGGGGGGGGGGGGGGGGGGGGGGGGGGGGGGGGGGGGGGGGGGGGGGGGGGGGGGGGGGGGGGDGGGFGFGGGGGGGFGGGGGGGFGGFGGGGGGGFGGGGFFGGFGGGGGGGGGGGGGGGGGGGGGGGDGGGGGGFGGGFGF>AFFFFFFFFFFFEFFFFFEB2>92>BB=B@@?BDFFFFFF>>DD@EAC?EFF9DFBF?>0:B:6023?0(8?B?F?FFF:(,42((4),(4(5?.#
@M05025:18:000000000-B3NL5:1:1101:18131:8707 2:N:0:CACTCA
GCCAATGGACTACTGGGGTATCTAATCCTGTTCGCTACCCATGCTTTCGAGCCTCAGCGTCAGTTGCAGACCAGAGAGCCGCCTTCGCCACTGGTGTTCTTCCATATATCTACGCATTCCACCGCTACACATGGAGTTCCACTCTCCTCTTCTGCACTCAAGTTCAACAGTTTCTGATGCAATTCTCCGGTTGAGCCGAAGGCTTTCACATCAGACTTATTGAACCGCCTGCACTCGCTTTACGCCCAATAAATCCGGCCAACGCTTGCCACCTACGTATTACCGCGGCTGCTGGCACGTA
+
CCCCGGGGFG@GFGFGFECFDGGGGGFGGGGGGGGGEGGGGGGGGGGGGGGGGGF8FGGCGGGGFGGGGGGFGGGGGGGFGEDFFGGGEFGGGGFFG>FFFG?EDFFGGFFGGGGGCCFGGGGF@:FEGGFGGDGGGGGGGGGCFFGGFGGGGGFDFGGGG8E,@EGFDFFGFGFFCFFGGGGAAD9ECDGDDGCGFDDD>AF96FFFFA+9896EFFFFFFFFE59>@=>>53565((/6;C((33;;@@8C<E@0((36<4:>::1:()22770?<727<<A1;91;>(-))(((,4(#
@M05025:18:000000000-B3NL5:1:1101:16197:8728 2:N:0:CACTCA
GCCAATGGACTACTCGGGTTTCTAATCCTGTTTGCTCCCCACGCTTTCGCACCTGAGCGTCAGTCTTTGTCCAGGGGGCCGCCTTCGCCACCGGTATTCCTCCAGATCTCTACGCATTTCACCGCTACACCTGGAATTCTACCCCCCTCTACAAGACTCTAGCCTGCCAGTTTCGGATGCAGTTCCCAGGTTGAGCCCGGGGATTTCACATCCGACTTGACAGACCGCCTGCGTGCGCTTTACGCCCAGTAATTCCGATTAACGCTTGCACCCTCCGTTTTACCGCGGCTGCTGGCCCGGC
+
CCCCDEFGGGGGGGGGGGGGGFFFFGGGGGGGGGGGGGGGGGGGGGGGGGGGGGGGGGGGGGGGGGGGGGGGGGGGGGDGGGGGGGGGGGGGGGGGGGGGCFGGGGGGGFGGGGGGGGGGGGGGGGGGGGGGGGGGGGGGGGGGGDGGGGFFFGGGGGGGGFFFFGGGGGFFGGGGCDDGGGGGGGFDGGGGGGFGGFGDDFCBFFFAFFFFFF<FDDE4FFF8=B;>FB0?FBFFFF;F:>F::6668(6>FBFB:6:(24-((,4(0).2:66?0,).())43;>021(33)(,(-9,#
@M05025:18:000000000-B3NL5:1:1101:9321:8728 2:N:0:CACTCA
GCCAATGGACTACCGGGGTTTCTAATCCTGTTCGCTACCCATGCTTTCGAGCCTCAGCGTCAGTTGCAGACCAGAGAGCCGCCTTCGCCACTGGTGTTCTTCCATATATCTACGCATTCCACCGCTACACATGGAGTTCCACTCTCCTCTTCTGCACTCAAGTTCAACAGTTTCTGATGCAATTCTCCGGTTGAGCCGAAGGCTTTCACATCAGACCTAAGCAACCGCCTGCGCTCGCTTTACGCCCAATAAATCCGGATAACGCTCCCCACCTACGTATTACCGCGGCGGCTGCCCCGTT
+
CCCCFCGGGGGGGGGGGGFGGGGGGGGGGGGGGGGGGGGGGGGGGGGGGGGGGGGGGGGGGGGGGGGGGGGGGGGGGGGGGGGGGGGGGGGGGGGGGGGGGGGGGGGGGGGGGGGGGGGGGGGGGGGGGGGGGGGGGGGGGGFGGG@EFGGGGGGFGGGGGFGGFFGGGGGGGGGGGGGGGGGFCCGGGCDGGCFGGDGDGFGFFFFFFFFAF63>5BBFFFFFFF@>@F;<@9>DFF@??3;(;@BB042<6AAFB;0((6?69(,(-4:;::(8:7)6:246,2630((496((.-((#
@M05025:18:000000000-B3NL5:1:1101:14013:8730 2:N:0:CACTCA
GCCAATGGACTACAAGGGTATCTAATCCTGTTCGCTACCCATGCTTTCGAGCCTCAGCGTCAGTTGCAGACCAGAGAGCCGCCTTCGCCACTGGTGTTCTTCCATATATCTACGCATTCCACCGCTACACATGGAGTTCCACTCTCCTCTTCTGCACTCAAGTTCAACAGTTTCTGATGCAATTCTCCGGTTGAGCCGAAGGCTTTCACATCAGACTTATTGAACCGCCTGCACTCGCTTTACGCCCAATAAATCCGGACAACGCTTGCCACCTACGTCTTACCGCGGCTGCTGGCACGCT
+
CCCCGGGGGGGGGGGGGGGGGGGGGGGGGGGGGGGGGGGGGGGGGGGGGGGGGGGGGGGGGGGGGGGGGGGGGGGGGGGGGGGGGGGGGGGGGGGGGGGGGGGGGGGGGGGGGGGGGGGGGGGGGGGGGGGGGGGGGGGGGGGGFGGGGGGGGGGGGGGGGGGGGGCGGGFEFGGGFGGGGFGGGGGGG6DGGFGGG>77;AGFFFFFFFFFFFBBFC;F6+6AEB=BFFDFBF=29=>B;CEFFF92=@F<3<CFF0<;0,3(((-26:ADFF7>2<(.44AFFB((490?DD?<7<:(#
@M05025:18:000000000-B3NL5:1:1101:24863:8748 2:N:0:CACTCA
GCCAATGGACTACAGGGGTTTCTAATCCTGTTCGCTACCCATGCTTTCGAGCCTCAGCGTCAGTTGCAGACCAGAGAGCCGCCTTCGCCACTGGTGTTCTTCCATATATCTACGCATTCCACCGCTACACATGGAGTTCCACTCTCCTCTTCTGCACTCAAGTTCAACAGTTTCTGATGCAATTCTCCGGTTGAGCCGAAGGCTTTCACATCAGACTTATTGAACCGCCTGCACTCGCTTTACGCCCAATAAATCCGGACAACGCTTGCAACCTACGTATTACCGGGGCTGCTGGCACGTT
+
CCCCGDGGGGGGGGGGGGFGGGGGGGGGGGGGGGGGGGGEGGGGGGCEGGGGGGGGGGGGGGGGGGGGGGGGGGGGGGGFEGGGGGGGGGGGGGGGGDFGGGGGGGGGFGFGGGGGGGGGGGGGDFEGGGGGFGFFEGGGGGBCGCFEEFGGGGGGFGGFGGGDFBFGGGGGGAFEFGFGGGGGG+=EDGGGGGFGGDDGGFFFFFFFFF9*99@EAEEFFFEFF==@=@2556=E2@DD;34;7>0;6=83;396>96>>0.7008,2))4:((8:??)45<>6((-4;?F0)42,.,(#
@M05025:18:000000000-B3NL5:1:1101:25142:8806 2:N:0:CACTCA
GCCAATGGACTACAGGGGTATCTAATCCTGTTCGCTACCCATGCTTTCGAGCCTCAGCGTCAGTTGCAGACCAGAGAGCCGCCTTCGCCACTGGTGTTCTTCCATATATCTACGCATTCCACCGCTACACATGGAGTTCCACTCTCCTCTTCTGCACTCAAGTTCAACAGTTTCTGATGCAATTCTCCGGTTGAGCCGAAGGCTTTCACATCAGACTTATTGAACCGCCTGCACTCGCTTTACGCCCAATAAATCCGGACAACGCTTGCCACCTACGTATTACCGCGGCTGCTGGCACGTG
+
CCCCDCGGGGGGGGGGGGGGGGGGGGGGGGGGGGGDEGGGGGGGGGGGGGGGGGGGGGGGGGGGGGGGGGGGGGGGGGGGGGGGGGGGGGGGGFFGGCGGGGGGGGGGGFGGFGGGGGFEGGGGGGGGGGGGGGGGGGGGFGCFFFCFGGGGGGGGGGF?GGGGGFGGCFFGGGFGGGGGGGGFGFDFDGDDDGGCDFGDGEGFFFFFFFFFFFFFFFEFFFFFF28@2=B=:@4((-2=;CED;@3;=83;C35;9(69>BBFF??<F:AF6(25(,)-89<<<933(32(,5(((,,,#
@M05025:18:000000000-B3NL5:1:1101:28485:8844 2:N:0:CACTCA
GCCAATGGACTACAGGGGTTTCTAATCCTGTTCGCTCCCCATGCTTTCGCTCCTCAGCGTCAGTAAATGCCCAGAGACCTGCCTTCGCCATCGGTGTTCCTCCTGATATCTGCGCATTTCACCGCTACACCAGGAATTCCAGTCTCCCCTACATCACTCTAGTCTGCCCGTACCCACCGCAGATCCGAGGTTGAGCCTCGGACTTTCACGGCAGACGCGACAAACCGCCTACGAGCTCTTTACGCCCAATAAATCCGGATAACGCTTGCGCCCTACGTATTACCGCGGCTGCTGGCACGCT
+
CCCCGFGGGGGGGGGGGGGGGGGGGGGGGGGGGGGGGGGGGGGGGGGGGGGGGGGGGGGGGGGGGGGGGGGGGGGGGGGGGGGGGGGGGGGGGGGGGGGGGGGGGGGGGGGGGGGGGGGGGGGGGGGGGGGGGGGFGFGGGGFGGGGGGGGGGGGFGGGGGEFF:DGGGGEGGGGGGGGGGDCFFDCEDCGGFFGGGAD4CEDEFFCBCFEF>A>B>@0>D>B1?DFFF?6:1(,((.<>A4A?F9;:02>8>)64;>B:2<<<((,,(,4?BBB1(.)).4:4(-32(7((,43:(),(#
@M05025:18:000000000-B3NL5:1:1101:15281:8858 2:N:0:CACTCA
GCCAATGGACTACTAGGGTTTCTAATCCTGTTCGCTACCCATGCTTTCGAGCCTCAGCGTCAGTTGCAGACCAGAGAGCCGCCTTCGCCACTGGTGTTCTTCCATATATCTACGCATTCCACCGCTACACATGGAGTTCCACTCCCCTCTTCTGCACTCAAGTTCAACAGTTTCTGATGCAATTCTCCGGTTGAGCCGAAGGCTTTCACATCAGACTTATTGAACCGCCTGCACTCGCTTTACGCCCAATAAATCCGGACAACTCTTGCCACCTACGTATTACCGCGGCTCGTGGCACGTA
+
CCCCGGGGGGGGGFGGGGGGGGGGGGGGGGGGGGGGGGGGGGGGGGGGGGGGGGGGGGGGGGGGGGGGGGGGGGGGGEGGGGGGGGGGGGGFFFGFGGGGGGGGFGGGGGGGGGGEGGGGGGGGGGGGGGFGGGFGGGGGFGGD,@EGGGGGFGGGDEGEFDGGGGGGFGGFGGGGGGGGGGGGGDFFGDGGGGGGGB9DDFDA>FF6=BCFFAEFF?EFFAAEEBA>=9922;B:(/3;?><(:@623(6AE<3=7>6>0(8).-)24,)43(54(()).))6(-((-(-(-,49(,((#
@M05025:18:000000000-B3NL5:1:1101:23504:8863 2:N:0:CACTCA
GCCAATGGACTACTAGGGTATCTAATCCTGTTCGCTACCCATGCTTTCGAGCCTCAGCGTCAGTTGCAGACCAGACAGCCGCCTTCGCCACTGGTGTTCTTCCATATATCTACGCATTCCACCGCTACACATGGAGTTCCACTGTCCTCTTCTGCACTCAAGTTGCCCGGTTTCCGATGCACTTCTTCGGTTAAGCCGAAGGCTTTCACATCAGACCTAAGCAACCGCCTTCGCTCGCTTTACGCCCAATAAATCCGGATAACGCTTGCCACCTACGTATTACCCGTGCTGCTGGCCCCTC
+
CCCCGFFGGGGGGGGGGGGGGGFGGGGGGGGGGGGGGGFGGGGGGGGGGGFGGGGGGGGGGEGGGFGGGGGGGGGGGCGGGGGDGFGGGGGFFGGGGGGGGGGGGGGGGGGGGGGGGGGGGFGGFGGGGGGGGGGGGGGGGFGGGGEFGGGGG;FFGFFGFFGCFGGGGGEEEGGGCDGG7FGGGFFGFGGGDG7:FFGDD5DA>>?A6EBFFFFBFFFFFFF===@@>9(7,,,6>6(6/))(/:6<7D@<A2<?9>(1497:92<6?:9)(((((()).)46(((((,64))563(((#
@M05025:18:000000000-B3NL5:1:1101:5020:8878 2:N:0:CACTCA
GCCAATGGACTACCGGGGTTTCTAATCCTGTTTGCTCCCCACGCTTTCGCACCTGAGCGTCAGTCTTTGTCCAGGGGGCCGCCTTCGCCACCGGTATTCCTCCAGATCTCTACGCATTTCACCGCTACACCTGGAATTCTACCCCCCTCTACAAGACTCTAGCCTGCCAGTTTCGGATGCAGTTCCCAGGTTGAGCCCGGGGATTTCACATCCGACTTGACAGACCGCCTGCGTGCGCTTTACGCCCAGTAATTCCGATTAACGCTTGCACCCTCCGTATTACCGCGCCTGCTGGCACGGT
+
CCCCGGGGGGGGGGGGGGGGGGGGGGGGGGGGGGGGGGGGGGGGGGGGGGGGGGGGGGGGGEGGCFGFFGCGGGGGGGGGGGGGGGFGEFGGGGGGGGGGGGGGGGGGGGFGGGGGGFGGGGGGGGDGGGGGGG:EGGGGGGFDFGGGEGFCFG6FFGGGG7;BFGGGGGGGGFCC*9DFGGDGGGGGF<DC<FGGGFGGGA<>FFF=7CFFAE018,4?FF?0:<BFF?FF;???20(,4A42?993<:--4:9A???0:49,2:??:?)1(,4?93,,()6)(-6(((164?70(549#
@M05025:18:000000000-B3NL5:1:1101:15398:8879 2:N:0:CACTCA
GCCAATGGACTACCAGGGTTTCTAATCCTGTTCGCTACCCATGCTTTCGAGCCTCAGCGTCAGTTGCAGACCAGACAGCCGCCTTCGCCACTGGTGTTCTTCCATATATCTACGCATTCCACCGCTACACATGGAGTTCCACCGTCCTCTTCTGCACTCAAGTCGCCCGGTTTCCGATGCACTTCTTCGGTTAAGCCGAAGGCTTTCACATCAGACCTAAGTAACCGCCTGCGCTCGCTTTACGCCCAATAAATCCGGATAACGCTTGCCACCTACGTATTACCGCGGCTTCTGGCACGTG
+
CCCCGGGGGGGGGGGGDGFGGGGGGGGGGGGGGGGGGGGGGGGGGGGGGGGGGGGGGGGGGGDGGGGFGGGGGGGGGGGGGGGCGGGGGGGGFGFGGGGGGGGGGGGGDGGGGGGEFFGGGGGGGGGGGGGGGGGGGGGGGGGGGGGGGGGGGGGGGGGGGFDGCGGGGGGGGGGGDC?DFGGFGGCCFDGGDGFGFBCD*9DAFA>EAF+2+8*8?E=4)B4EC>@F976<>F9?>B1686CDFF01,3:8<AF?01:?(67?FF18:7<?FB:?(1<-3<>211(,4,(4))))(.-(#
@M05025:18:000000000-B3NL5:1:1101:17181:8882 2:N:0:CACTCA
GCCAATGGACTACCGGGGTTTCTAATCCTGTTCGCTACCCATGCTTTCGAGCCTCAGCGTCAGTTGCAGACCAGAGAGCCGCCTTCGCCACTGGTGTTCTTCCATATATCTACGCATTCCACCGCTACACATGGAGTTCCACTCTCCTCTTCTGCACTCAAGTTCAACAGTTTCTGATGCAATTCTCCGGTTGAGCCGAAGGCTTTCACATCAGACTTATTGAACCGCCTGCACTCGCTTTACGCCCAATAAATCCGGACAACGCTTGCCACCTACGTATTACCGCGGCTGCTGCCCCGGC
+
CCCCGGGGGGGGGGGGGGFFGGGGGGGGGGGGGGGGGGGGGGGGGGGGGGGGGFGGGGGGGGGGGGGGGGGGGGFFGGGGGGGGGGGGGGGGGGGGGGGGGGGGGGGAEGEGGGGEGEFGGGFGGGGGGGGGFGGGGGGGGGGGGGGGGGGGGGGGGGGFGGDDDGGGGGGGGGGGGGGGGCGDGGFFGGGCD59>?>C>C>CFF>A66@:64?*6ACCFFC?CFFBF>1663EAE?9<DFCFD?>FF;@E36))(241;;B39F:<FB0).21:?0??9()6)(2616>>?00),(-3,#
@M05025:18:000000000-B3NL5:1:1101:4660:8909 2:N:0:CACTCA
GCCAATGGACTACTGGGGTATCTAATCCTGTTCGCTACCCATGCTTTCGAGCCTCAGCGTCAGTTGCAGACCAGAGAGCCGCCTTCGCCACTGGTGTTCTTCCATATATCTACGCATTCCACCGCTACATATGGAGTTCCACTCTCCTCTTCTGCACTCAAGTTCAACAGTTTCTGATGCAATTCTCCGGTTGAGCCGAAGGCTTTCACATCAGACTTATTGAACCGCCTGCACTCGCTTTACGCCCAATAAATCCGGACAACGCTTGCCACCTACGTATTACCGCGGCTGCTGCCACGTG
+
CCCCGGGGGGGGGGGGGGGGGGGGGGGGGGGGGGGGGGGGGGGGGGGGGGGGGGGGGGGGGGGGGGGGGGGGGGGGGGGGGGGGGGGGGGGGGGGGGGGGGGGGGGGGGGGGGGGGGGGGGGGGGGGGGGGGGGGGGGGGGGGGFFEGGGGGGGGGGGGGGGGFGGGGGFFFGGGGGGGGGDFGGFGGGGGGDGGGGFGGGFGFFFFFFFFF8FEFFFEFFFFFFFFF@FFB=2*;999@?3>;D6>?=@FFFCEE>@F9BF079::6?()):<:B1??>?AAF<>(2>901.8),)8>,#
@M05025:18:000000000-B3NL5:1:1101:21827:8917 2:N:0:CACTCA
GCCAATGGACTACAGGGGTATCTAATCCTGTTCGCTACCCATGCTTTCGAGCCTCAGCGTCAGTTACAGACCAGAGAGCCGCCTTCGCCACTGGTGTTCTTCCATATATCTACGCATTCCACCGCTACACATGGAGTTCCACTCTCCTCTTCTGCACTCAAGAAACACAGTTTCCGATGCAATTCCTCGGTTAAGCCGGGGGCTTTCACATCAGACTTATCTTTCCGCCTGCGCTCGCTTTACGCCCAATAAATCCGGACAACGCTTTCCACCTACGTATTACCGCGGCTGCTGCCCCGCG
+
CCCCGGGGGGGGGGGGGGGGGGGGGGGGGGGGGGGGGGGGGGGGGGGGGGGGGGGGGGGGGGGGGGGGGGGGGGGGGGGGGGGGGGGGGGGGGGGGGGGGGGGGGGGGGGGFGGGGGGGGGGGGGGGGGGGGGGGGGGGGGGGGGFFGGGGGGGGGGGGGGGGG?FGGGGGGGGGGGGDGGGGGGGGGGGGG6F8CG>DGGFGEFFF8:FFFFFEFFF9AFFFFFF3@32(/2:77>F<BFAA6?FFFF<:4<<<?02:FB0?>>:<(4<)6?B7:?83472<9(--7>9;FD2)(,,,(#
@M05025:18:000000000-B3NL5:1:1101:13255:8919 2:N:0:CACTCA
GCCAATGGACTACAAGGGTATCTAATCCTGTTCGCTACCCATGCTTTCGAGCCTCAGCGTCAGTTGCAGACCAGAGAGCCGCCTTCGCCACTGGTGTTCTTCCATATATCTACGCATTCCACCGCTACACATGGAGTTCCACTCTCCTCTTCTGCACTCAAGTTCAACAGTTTCTGATGCAATTCTCCGGTTGAGCCGAAGGCTTTCACATCAGACTTATTGAACCGCCTGCACTCGCTTTACGCCCAATAAATCCGGACAACGCTTGCCACCTACGTATTACCGCGGCTGCTGGCACGTG
+
CCCCGEGGGGGGFGGGGGGGGGGGGGGGGGGGGGGGGGGGGGGGGGGGGGGGGGGFGGGGGGGGGGGGGGGGGGGGGGGGGGFEGGGGGGGGGGGGGGGGGGGGGGGGFGGGGGGGGGGGFGGGGGGGGGGEGC@FGFFGDGGGFFGFFGGGGGGGGFGGGF>DDDGGGGGGGGGGGGGGCFGGGCFGDDDGCG6FFBDCDDGFAAB++4B>+9;5FFEAB>CAE=)29@BBBF@=(:@8=<C6D@@D08@EFCC;>9;>BF:09262:?A???2.(.2624A<1,(,2,((8:(2(5:(#
@M05025:18:000000000-B3NL5:1:1101:27639:8932 2:N:0:CACTCA
GCCAATGGACTACTCGGGTATCTAATCCTGTTCGCTCCCCATGCTTTCGCTCCTCAGCGTCAGTAAATGCCCAGAGACCTGCCTTCGCCATCGGTGTTCCTCCTGATATCTGCGCATTTCACCGCTACACCAGGAATTCCAGTCTCCCCTACATCACTCTAGTCTGCCCGTACCCACCGCAGATCCGAGGTTGAGCCTCGGACTTTCACGGCCGACGCGACAAACCGCCTACGAGCTCTTTACGCCCAATAAATCCGGATAACGCTTGCCCCCTACGTTCTACCGTGGCTTATGGCCGCGA
+
CCCCGGGFGGGGGGGGGGGGGGGGGGGGGGGGGGGD@FGGGGGGGGGFGGGGGG<FFGDGGGFGGGGGGGCEGGGGGGFGCGFFGGGGGGGGGGGGGGGGEGGGCGGGGGGGGGGGGGFFGG9FC7FGGDEFGGGC8EC9;DGGFGGCC=DGGGFEAFGGFAFGGAFDFEEGGDGGDDC6CC7DGGF6CDD**49F>999C47>A1:6@FE45;9>:9(2)).8??117?8((((-(444.))(-((-1.4)).),(0(((.)-4143?()-,(-.(((.-6:>(-,(43()-..(((((#
@M05025:18:000000000-B3NL5:1:1101:20161:8934 2:N:0:CACTCA
GCCAATGGACTACTAGGGTATCTAATCCTGTTCGCTACCCATGCTTTCGAGCCTCAGCGTCAGTTGCAGACCAGAGAGCCGCCTTCGCCACTGGTGTTCTTCCATATATCTACGCATTCCACCGCTACACATGGAGTTCCACTCTCCTCTTCTGCACTCCAGCTCAACAGTTTCTGATGCAATTCTCCGGTTGAGCCGAAGGCTTTCACATCATACTTATTCAACCGCCTGCACTCGCTTTACGCCCAATAAATCCGGACAACGCTTCCCACCTACGTATTCCCACGGCTGCTCCCCCGGG
+
CCCCCCFCCFG<FGEC8CGGFF<EFGCGFGGGG7F7FEFFGGGGGGGGD@F@@E@,C@FGCF:CF9CCFEE7FFFCG:@<CF@,6CFGGFG8F,5BE,?FEFEFGAFDFGFGF@FG@CA<EFFE@>+BDFFFF,FEG@FGCD,@,@EEDEGG8AFF8EF,@,,6=EFFC8,:3DF8,2+=A=C2E==EDC;C+???6*+**3**;9>AB>CF5+9689<6@+/:9:22@((8(;..5955=CE<(61@(3))))6=B0(.30(-(4862:27420>62)4:)).4(-(296<?))-((((#
@M05025:18:000000000-B3NL5:1:1101:22465:8945 2:N:0:CACTCA
GCCAATGGACTACTCGGGTATCTAATCCTGTTTGCTCCCCATGCTCTCATGCCTCAGCGTCAGTTACAGTCCAGTAAGTCGCCTTCGCCACTGGTGTTCTTCCTAATCTCTACGCATTTCACCGCTACACTAGGAATTCCACTTACCTCTCCTGCACTCTAGTTAAACAGTTTTATATGCTTTCTACAGGTTAAGCCTATATATTTAACATATAACTTGTTTAACCGCCTACGCATCCTTTACGCCCAGTTATTCCGAACAACGCTTGCCACCTACGTATTACCGCGGCTGCTGGCACGTT
+
CCCCGGGGGGGGGGGGGGGGGGGGGGGGGGGGGGGGGGGGGGGGGGGGGGGGGGGGGGGGGGGGGGGGGGGGGGGGGGGGGGGGGGGGGGGGGGGGGGGGGGGGGGGGGGGGGGGGGGGGGGGGGGGGGGGGGGGFGGGGGGGGGGGGGGGGGGGGGGGGGGGGFGGGGGGGGGGGGGGGGGGGGGGGCFFGGGGGGFGGGFGFFFFFFFFFDFFFFFFFFFFCCEBB)>=CAFADAFF?<A=>D=BFFFFCFFFFB29>@3@;9D?D@1;<?D;E;DFFE?E3:>990991?D:60<:,#
@M05025:18:000000000-B3NL5:1:1101:21333:8947 2:N:0:CACTCA
GCCAATGGACTACTGGGGTTTCTAATCCTGTTCGATACCCACGCCTTCGTGCTTCAGCGTCAGTTGGGCGCCGGTACGCTGCCTTCGCAATCGGAGTTCTGCGTGATATCTATGCATTTCACCGCTACACCACGCATTCCGCGTACTTCTCGCCCACTCAAGACACCCAGTTTCAACGGCTCGACGAGGTTGAGCCCCGCAATTTTACCGCTGACTTAAGCGTCCGCCTACGCACCCTTTAAACCCAATAACTCCGGATAACGCTCGCATCCTCCGTATTACCGCGGCTCCTGGCCCGGGG
+
CCCCGGGGGGGGGGGGGGGGGGGGGGGGGGGGGGGGGGGDFGCGGGGGGGGGGGGGGGGGGGGFGFFDFGGGEDGGGGGEFGGGGGGDGGGGF7FGFGGGGGGGEFGGGGGGGGGGGGCFGGGGGGGGGGGGGGGGGGGGGGEGGGGGGGGGCEGGGFG?FGGFGGGGGGFFGFEGGGGGGDDDEDGGD42;CCGDGFDD<ADBA;=FFFEB55<BF>>4F36?99BFF?7123;B?1::>4<<1816::))).4<;(((68:91:,((--4,48,-(..6A<(-1(,(-(..53(,(1(#
@M05025:18:000000000-B3NL5:1:1101:14171:8974 2:N:0:CACTCA
GCCAATGGACTACCGGGGTATCTAATCCTGTTCGCTACCCATGCTTTCGAGCCTCAGCGTCAGTTGCAGACCAGAGAGCCGCCTTCGCCACTGGTGTTCTTCCATATATCTACGCATTCCACCGCTACACATGGAGTTCCACTCTCCTCTTCTGCACTCAAGTTCAACAGTTTCTGATGCAATTCTCCGGTTGAGCCGAAGGCTTTCACATCAGACTTATTGAACCGCCTGCACTCGCTTTACGCCCAATAAATCCGGACAACGCTTGCCACCTACGTATTACCGCGGCTGCTGGCACGTA
+
CCCCGGGGGGGGGGGGGGGGGGGGGGGGGGGGGGGGGGGGGGGGGGGGGGGGGGGGGGGGGGGGGGGGGGGGGGCGGGGGGGGGGGGGGGGGGGGGGGGGGGGGGGGGGGGGGGGGGGGFGDGGDEGGGGGGGGGGGGGGGGGGGGGGEFGGGGGGGCFFGDFGGGGGGDDGGGGGFGGGG?FGGGGGGGGDGFFFGF5CC>FFFFFFFFFFFFFFFFFFFFFFFBFF@FFFFFFFFFFF;CEF<921<@@365?;67?FF:?>B?<??F>BBFFB(38<254614299;BFF7::1<?.#
@M05025:18:000000000-B3NL5:1:1101:23439:9034 2:N:0:CACTCA
GCCAATGGACTACCCGGGTATCTAATCCTGTTCGCTACCCATGCTTTCGAGCCTCAGCGTCAGTTGCAGACCAGAGAGCCGCCTTCGCCACTGGTGTTCTTCCATATATCTACGCATTCCACCGCTACACATGGAGTTCCACTCTCCTCTTCTGCACTCAAGTTCAACAGTTTCTGATGCAATTCTCCGGTTGAGCCGAAGGCTTTCACATCAGACTTACTGAACCGCCTGCACTCGCTTTACGCCCAATAAATCCGGACAACGCTTGCCACCTACGTATTACCGCGGCTGCTGGCACGTT
+
CCCCGGGGGGGGGGGGGGGGGGGGGGGGGGGGGGGGGGGGFGGGGGGGGGGGGGGGGGGGGG@GGGGGGGGGFGGGGGGGGGGGGGGGGGGGGGFGGGGGGGGGGGGGGGGGG<CGGGGFGGGGGGGGGGFGGGGGGGGGGGGGGGGFFGGGGGGGGGGGGGEGGGGGGGGGGGGGGGGGGGGGFDGGGGCDCGCGFFDGGAGFFFFCFFFAAFBEAE;AFAEFFF>FFF=23;:367?@<EEFFF971;EF9?3@F01>F<?B>6?FFBA>100018?F:AA41394>>FFFF?BB>0.#
@M05025:18:000000000-B3NL5:1:1101:14504:9038 2:N:0:CACTCA
GCCAATGGACTACTCGGGTTTCTAATCCTGTTCGCTACCCATGCTTTCGAGCCTCAGCGTCAGTTGCAGACCAGACAGCCGCCTTCGCCACTGGTGTTCTTCCATATATCTACGCATTCCACCGCTACACATGGAGTTCCACTGTCCTCTTCTGCACTCAAGTTGCCCGGTTTCCGATGCACTTCTTCGGTTAAGCCGAAGGCTTTCACATCAGACCTAAGCAACCGCCTGCGCTCGCTTTACGCCCAATAAATCCGGATAACGCTTGCCACCTACGTATTACCGCGGCTGCTGGCACGTG
+
CCCCGGGGGGGGGGGGGGGGGGGGGGGGGGGGGGGGGGGGGGGGGGGGGGGGGGGGGGGGGGGGGGGGGGGGFGGGGGGGGGGGGGGGGGGGGGGGGGGGGGGGGFGGGGGGGGGCFGGGGGGGGGGGGGFGGGFGGGGGGGGGGGGGGGGGGGGGGGGGGGFF8EEDEEEGGGGGDGGGGGGGGGFGG7CGDFCGFA50C5DFAFFAFFFFFF3@9;=66?=@DD@>@0(6,42<0(4=F3;;09>B??F7>2.5>7?6<A>2(::(:?>>(,(,(4>A(4><?66916((45(((,4,#
@M05025:18:000000000-B3NL5:1:1101:6306:9084 2:N:0:CACTCA
GCCAATGGACTACCCGGGTTTCTAATCCTGTTTGCTCCCCATGCTCTCATGCCTCAGCGTCAGTTACAGTCCAGTAAGTCGCCTTCGCCACTGGTGTTCTTCCTAATCTCTACGCATTTCACCGCTACACTAGGAATTCCACTTACCTCTCCTGCACTCTAGTTAAACAGTTTTATATGCTTTCTACAGGTTAAGCCTATATATTTAACATATAACTTGTTTAACCGCCTACGCATCCTTTACGCCCAGTTATTCCGAACAACGCTTGCCACCTACGTATTACCGCGGCTGCTGGCACGTT
+
CCCCGGGGGGGGGGGGGGGGGGGGGGGGGGGGGGGGGGGGGGGGGGGGGGGGGGGGGGGGGGGGGGGGGGGGGGGGGGGGGGGGGGGGGGGGGFGGGGGGGGGGGGGGGGGGGGGGGGGGGGGCEGGGGGGGGGGGGGGGGGGGGGFFGGGGGGGFGGGGGGGGGGGGGGGGGGGGFGGGGDDGGGGGG6DDCFFGGFGGGFGFFFFBFFFF?AECFCEFFFFCAEA5>DAC5=AFFFEFECE))52>=EE?EFFCEF>F@FF9BFF<DE@EFFFF?@<<;?E306;0666:B04:(.(,#
@M05025:18:000000000-B3NL5:1:1101:9709:9086 2:N:0:CACTCA
GCCAATGGACTACTAGGGTTTCTAATCCTGTTTGCTCCCCACGCTTTCGTGCCTCAGTGTCAGTGTTGGTCCAGGTAGCTGCCTTCGCCATGGATGTTCCTCCTGATCTCTACGCATTTCACTGCTACACCAGGAATTCCGCTACCCTCTACCACACTCTAGTCGCCCAGTATCCACTGCAGTTCCCAGGTTGAGCCCAGGGCTTTCACAACGGACTTAAACGACCACCTACGCACGCTTTACGCCCAGTAATTCCGAGTAACGCTTGCACCCTTCGTATTACCGCGGCTGCTGGCACGCA
+
CCCCGGGGGGGGGGGGGGGGGGGGGGGGGGGGGGGGGGGGGGGGGGGGGGGGGGGFGGGGGGGGGGGGGGGGGGGGGGGGGGGGGGGGGGGGG@FGGGGGGGGGGGGGGGGGGGGGGGGGGGGFFGGFGGGGGGGGGGGGGGGGGGGGGGGGGGGGGGGGGGGGGGGGGGDGDGFFGGFGGGGGAFGGFGGGGDGGGFDFGFGFFFFFFFABFF5=BF5FAF=AFFFFD4=EFF(5592>@)41;;B113;<55<C@FF;8<C0(2:132<BFF0:??:<:4:)202017,44)36(4?(#
@M05025:18:000000000-B3NL5:1:1101:3687:9096 2:N:0:CACTCA
GCCAATGGACTACTGGGGTTTCTAATCCTGTTTGCTCCCCACGCTTTCGTGCCTCAGTGTCAGTGTTGGTCCAGGTAGCTGCCTTCGCCATGGATGTTCCTCCTGATCTCTACGCATTTCACTGCTACACCAGGAATTCCGCTACCCTCTACCACACTCTAGTCGCCCAGTATCCACTGCAGTTCCCAGGTTGAGCCCAGGGCTTTCACAACGGACTTAAACGACCACCTACGCACGCTTTACGCCCAGTAATTCCGAGTAACGCTTGCACCCTTCGTATTACCGCGGCTGCTGTCACGGA
+
CCCCGGGGGGGGGGGGGGFGFGGGGGGGGGGGGGGGGGGGGGGGGGGGGGGGGGGGGGGGGGGGGGGGGGGGGGGGGGGGGGGGGGFGGGGGFFGGGGGGGGGGGGGGGGGGGGGGGGGGGGGGGGGGGGGGGGGGGGGGGGGGGGGGGGGGGGGGGGGGGGGGGGGEGCFGGGFFGGGGGFFFGGGGGGFFGFFFCFGGGE>@9FFFFFFFFF=ABFEFFFA=ABADFDFFDFFFFFDDDFFF?BFF;5C3?.5?E;015CE?B??6:<?FFF<?:2?1?<FA1(300(4?DB)2)6:(#
@M05025:18:000000000-B3NL5:1:1101:19618:9137 2:N:0:CACTCA
GCCAATGGACTACTGGGGTTTCTAATCCTGTTCGCTACCCATGCTTTCGAGCCTCAGCGTCAGTTGCAGACCAGAGAGCCGCCTTCGCCACTGGTGTTCTTCCATATATCTACGCATTCCACCGCTACACATGGAGTTCCACTCTCCTCTTCTGCACTCAAGTTCAACAGTTTCTGATGCAATTCTCCGGTTGAGCCGAAGGCTTTCACGTCAGACTTATTGAACCGCCTGCACTCGCTTCACGCCCAATAAATCCGGACAACGCTTGCCACCTACGTATTACCGCGGCTGCTGGCACGTC
+
CCCCGGGGGGGGGGGGGEFFFGGGGGGGGGGGGGGGGGGGFGFGGGGGGGFGGGGGGGGGEFGGGGGGGGGGGGGGGGGGGGGGGGGGGGGFGGGGGGGGGGGGGFGGGGGGGGGGGGGEGGGDGGGGGGGGGF8EFGGGGFGD,4=FGGGGGGGCGDG?GGFFGGGGFDFGGFGGFGGGGDDFGGFGGGGGGD77FFD>GEFFFFFFAAFFEB;4FCEFFFFCB22@@?927@4;@F@61@8;;?1@(8@ECEE16;((-:6900:?B74<37:?<8?A59A)36969>9?0)5:(),,#
@M05025:18:000000000-B3NL5:1:1101:6357:9166 2:N:0:CACTCA
GCCAATGGACTACTAGGGTTTCTAATCCTGTTCGATACCCACGCTTTCGTGCATGAGCGTCAGTTGAGCGCCGGTATGCTGCCTTCGCAATCGGAGTTCTGCGTGATATCTATGCATTTCACCGCTACACCACGCATTCCGCATACTTCTCGCTCACTCAAGAACGCCAGTTTCAACGGCACGACGGGGTTGAGCCCCGAAATTTTACCGCTGACTTGACATTCCGCCTGCGCACCCCTTAAACCCAATAAATCCGGATAACGCTCGCATCCTCCGTATTACCGCGGCTGCTGGCACGGGT
+
CCCCGGGGGGGGGGGGGGFGGGGGGGGGGGGGGGGGGGGGGGGGGGGGGGGGGGGGGGGGGGGGGGGGGGGGGGGGGGGGGGGGGGGGGGGGGGDGGGGGGGGGGGGGGGGGGGGGGGGGGGGGGGGGGGGGGGGGGGGGGGGGGGGGGGGGGGGGGGGGGGGGGGGGCGGGGGGGGGGGGGGGGGGGGGGGGGGGGFGDD>G6=FFFFFFEFFFFFEFF66?EE0???BB>B;FBFFFFFFA<?FFF?F<4AABBFF?097?9?FB>>:,824442(:?<A22>93;>0:2)((,432-#
@M05025:18:000000000-B3NL5:1:1101:26962:9167 2:N:0:CACTCA
GCCAATGGACTACTGGGGTATCTAATCCTGTTCGCTACCCATGCTTTCGAGCCTCAGCGTCAGTTGCAGACCAGAGAGCCGCCTTCGCCACTGGTGTTCTTCCATATATCTACGCATTCCACCGCTACACATGGAGTTCCACTCTCCTCTTCTGCACTCAAGTTCAACAGTTTCTGATGCAATTCTCCGGTTGAGCCGAAGGCCTTCACATCAGACTTATTGAACCGCCTGCACTCGCTTTACGCCCAATAAATCCGGACAACGCTTGCCACCTACGAATTACTCCGGCTGCTGGCCCGGG
+
CCCCFGGE@CDGEFFGCE@FGGGE<EFDFAFGGGGGEG<F<FGG9FGGCFGG7CCEF@FG>7FFFGGFGGFFGGFGEFFEEGE:FFGGC:FFGGBFEEG9B9EF9AFCF<@EGGGGC:FGGGDFEDGGGGGGGGFGGGG>BF;FGGGGFGG8DFFGGFFGGGGGGGCDD=EFEGGCGGGF?7CDFFGGCDCD77CFGFDCD9C;;AA>AFA6AA=EF7*BFFAEBB):/>=2((*0/2<FFFF;;3>F?D@8C3C16611711>>?BB?7A?B((38((.1:A))(-(49(())(3(4((#
@M05025:18:000000000-B3NL5:1:1101:28520:9171 2:N:0:CACTCA
GCCAATGGACTACAGGGGTTTCTAATCCTGTTCGCTACCCATGCTTTCGAGCCTCAGCGTCAGTTGCAGACCAGAGAGCCGCCTTCGCCACTGGTGTTCTTCCATATATCTACGCATTCCACCGCTACACATGGAGTTCCACTCTCCTCTTCTGCACTCAAGTTCAACAGTTTCTGATGCAATTCTCCGGTTGAGCCGAACGCTTTCACATCAGACTTATTGAACCTCCTGCACTCCCTTTAAGCACAATAAATCCGGACTACGCCTGCCACCTCCCTATTACACCGGCCTCTGGCCCGCC
+
CC@BE9AEFFFGGEECFD,6BFGFFGFFDCFFGCF7FGCECAFGFACC:FGGGFFFFCFCCFG,C6<F9EE<C8@CF,:EBFGCCF7FFGEFC8FFE,CFGDE,AEECGFGFFFC+?CEFGG,+@@FEGGGG@8FEEFBA>>D>FDFFEEEGF8EFFGG8=@>=EA,,=,7:,2:@,2+=D8DFCG?EG+9CDCGGGACC*<DFDFFAFF+*;;3>*21+=1*1857:=(.3(74;05(/).).))/(())/75?((((.(./(((,3(8:B0((.(4),-6:)..(32(-4()).((((#
@M05025:18:000000000-B3NL5:1:1101:7846:9171 2:N:0:CACTCA
GCCAATGGACTACTAGGGTATCTAATCCTGTTTGCTACCCACGCTTTCGAACCTCAGCGTCAGTTACAGACCAGAGAGCCGCTTTCGCCACTGGTGTTCTTCCATATATCTACGCATTTCACCGCTACACATGGAGTTCCACGCGCTTCTTCTGCACTCAAGTCTCCCAGCTTCCAATGCACTACTCCGGTTAAGCCGCAGGCTTTCGCATCAGACCTAAACGACCGCCTGCGCCCCCTTTACGCCCAGTAAATCCGTCTAACGCTTGCTACCGACTCAGTACTGCCGCTTCCGCCCGTTA
+
B<-@C<F--6,-;F<<,,,-,,;,@,;66C66;F9<F,6,,BF:FF@FGG<<6CF8,6@66,8FF,C,6C@CF,,,68FFGG+6,E@FFGE?BF,E=,?,9E?F@9,,,,C5F<44CF9,5,96CF:=,AA?,:,99,@4@E+6+6@+6==:EFA,@,6DDFCA:=DFG@,,62,@,6AD?CF+A82@++=97<++0<*@7B*;9A9?4/9:/**.)0>6;6(-9:69@<10(((.((-:>))(-31:(56)).6(44((,-6(33:?2:9)(((,((,)-6))66(,4>(8)4(-((((#
@M05025:18:000000000-B3NL5:1:1101:28245:9175 2:N:0:CACTCA
GCCAATGGACTACTCGGGGATCTAATCCTGTTTGCTCCCCATGCTCTCATGCCTCAGCGTCAGTTACAGTCCAGTAAGTCGCCTTCGCCACTGGTGTTCTTCCTAATCTCTACGCATTTCACCGCTACACTAGGAAGTCCACTTACCTCTCCTGCACTCTAGTTAAACAGTTTTATATGCTTTCTACAGGTTAAGCCTATATATTTAACATATAACTTGTTTAACCTCCTACGCTTCCTTTACGCCCAGTTATTACGACCAACGCTTGCAACTCACTTCTTACCGCGGCTACTGTCACGAG
+
6<--;EFCFEFFAGG@CF77CCD,;C,CEEEF,FC<C@F7,CFE,C9<@F96<<D8@@+@FCFEFGA9FGGCFG,E@FFFCF7B7BF7F,@B,<BFFGGAFFGGE,,C?E<?FF@7CC<<<,ABFG7CF8,A,A4>,9=,99B,ECE,E=DEFGF88EFDDDEFFGFD,,7@,@=EEGD9C8=?8=+,60=DFF+8??FFDDFCA1+=B+1<++**1;*=A9CAE@*:)88:))))-56*21>4=4259(**1**/22((/28?9;0(2)95()).))).)1..;>9(4((,,5)--4((#
@M05025:18:000000000-B3NL5:1:1101:25229:9221 2:N:0:CACTCA
GCCAATGGACTACTGGGGTTTCTAATCCTGTTCGCTACCCATGCTTTCGAGCCTCAGCGTCAGTTGCAGACCAGACAGCCGCCTTCGCCACTGGTGTTCTTCCATATATCTACGCATTCCACCGCTACACATGGAGTTCCACTGTCCTCTTCTGCACTCAAGTCGCCCGGTTTCCGATGCACTTCTTCGGTTAAGCCGAAGGCTTTCACATCAGACCTAAGTAACCGCCTGCGCTCGCTTTACGCCCAATAAACCCGGATAACCTTTGCCCCCTACGTATTACCGCGGCTTCTGGCCCGGA
+
C-AC@<FGGGGGFEGGGGGGGGGGGGGGGEGGGCGGGGGGFGGGGFGF7@FGGGG8EGGGEG:FGGGGFFD@FGGGGGGGEGGGEGFEECFCFCFGGGGFFGFA<?A<?FGGAEC+CFF@CFECFCBBFE<<F8:EFGFFGGF,>EEFGGCF=,9D8,6==,EFGDG6C>CG?FFGC7C6AD?7CDGGGCGGGF8CFD7D7*/*?A4+=BBA;A*86==FAAECEF2267(1(,(,3((4=37((:612,).)).4(((-442())--.<0(,4(30:<4()6)((,36;((.)-4:?9>#
@M05025:18:000000000-B3NL5:1:1101:6523:9231 2:N:0:CACTCA
GCCAATGGACTACTCGGGTTTCTAATCCTGTTCGCTACCCATGCTTTCGAGCCTCAGCGTCAGTTGCAGACCAGAGAGCCGCCTTCGCCACTGGTGTTCTTCCATATATCTACGCATTCCACCGCTACACATGGAGTTCCACTCTCCTCTTCTGCACTCAAGTTCAACAGTTTCTGATGCAATTCTCCGGTTGAGCCGAAGGCTTTCACATCAGATTTATTGAACCGCCTGCACTCGCTTTACGCCCAATAAATCCGTACAACGCTTGCCACCTACGTATTCCCGCGGCTGCTGGCACTGG
+
CCCCGCGGGGGGGGGGGGGEGGGGGGGGGGGGGGGGGGGGGGGGGGGGGGGGGGGGGGGGGGEGGGGGGGGGFGGGGGGGGGGGGGGGGGGGGFGGEGGGGGGGGGGGGGGGGGGEDGFFECFGCCFGGG@FGCGGGGGGGGGFGGCFFGAFGDGFFAFFGCFGGAFGGGGGGGGCFDDFGGF8=D9DGGGGCGFGFDDGD>DFFFFFFAAF9A3*18AFF6A44):>(0:=BF@E=@?FFC<06;1<@@EF3)5=9,6;?CE04<??0>2?B?:?BFF90)).11999>00::0??2,(#
@M05025:18:000000000-B3NL5:1:1101:20378:9251 2:N:0:CACTCA
GCCAATGGACTACCGGGGTTTCTAATCCTGTTCGCTACCCATGCTTTCGAGCCTCAGCGTCAGTTGCAGACCAGAGAGCCGCCTTCGCCACTGGTGTTCTTCCATATATCTACGCATTCCACCGCTACACATGGAGTTCCACTCTCCTCTTCTGCACTCAAGTTCAACAGTTTCTGATGCAATTCTCCGGTTGAGCCGAAGGCTTTCACATCAGACTTATTGAACCGCCTGCACTCGCTTTACGCCCAATAAATCCGGACAACCCTTGCCACCTACTTATTACCCCGGCTGCTGCCCCGGC
+
CCCCGGGGGGGGGGGGGGGGGGGGGGGGGGGGGGGGGGGGGGGGGGGGGGGGGGGGGGGGGGGGGGGGGGGGGGGGGGGGGGGGGGGGGGGGGGGGGGGGGGGGGGGGGGGGGGGGGGGGGGGGGGGGGGGGGGGGGGGGGGGGGGGGFGGGGGGGGGGGGGGDFGGGGGGGGGGGGGCFFGGGGFFGGGDG5CFGGBGGGFFFFFFFFF9*993>AEFFF8CEF9>@BDF@F@913;@FFFE(89@D284A<?CBB06(-::(-(43:>A>6(,3))).-.6.((((((-3>2).(4((#
@M05025:18:000000000-B3NL5:1:1101:6548:9268 2:N:0:CACTCA
GCCAATGGACTACCCGGGTTTCTAATCCTGTTTGCTCCCCACGCTTTCGTGCCTCAGTGTCAGTGTCGGTCCAGGTAGCTGCCTTCGCCATGGATGTTCCTCCTGATCTCTACGCATTTCACTGCTACACCAGGAATTCCGCTACCCTCTACCACACTCTAGTCGCCCAGTATCCACTGCGGTTCCCAGGTTGAGCCCAGGGCTTTCACGACGGACTTACACGACCACCTACGCACGCTTTACGCCCAGTAATTCCGAGTAACGCTTGCACCCTTCGTATTACCGCGGCTGCTGGCACGAA
+
CCCCGGGGGGGGGEGGCGEGGGGGFGGGGGGGGGGGFGGGFBFGEGGGDGGGGGGGGFFGGGGGGGGGGGGGGGGGGGGGGCGFGGGGGGGGGGGGGGGGGGGGGCGFGFGGCFGGEEGGGGGGGGCE@FGCDFGCG8EGGGGGGGGGGGAFFGGGG8,=EFF9CE>EGDDFFFE:?FFGG6CDEGCG7CFGGGGGGFFC;?>FC5CF@9?EB>>BBBE8AF>9>99@F;EEFB6:6@2?=)9126(318))6666?B>?2A<076??BF2(132<????4<4423(9((4()543(53(#
@M05025:18:000000000-B3NL5:1:1101:16837:9270 2:N:0:CACTCA
GCCAATGGACTACAGGGGTTTCTAATCCTGTTCGCTACCCATGCTTTCGAGCCTCAGCGTCAGTTGCAGACCAGAGAGCCGCCTTCGCCACTGGTGTTCTTCCATATATCTACGCATTCCACCGCTACACATGGAGTTCCACTCTCCTCTTCTGCACTCAAGTTCACCAGTTTCTGATGCAATTCTCCGGTTGAGCCGAAGGCTTTCACATCAGACTTATTGAACTGCCTGCACTCGCTTTACGCCTAATAAATCCGGACAACGCTTGCCACCTACGTATTACCGCTCCTGCCTCGTCGTT
+
CCB@E6CE9F<<FEEC;CFF;@F@EEFEEGCFGDDCFGADAC<FF,EFFFFGGGGGGGGG@FFGFGGGEFFC,EF8FCFGGGCF=FGG@FG=FG,FF:B@F9FAFFFGAEGGGCG7FCF<FCF:7F@CCE<E9FFCEGGGDF,=EFEBFFDDF98,=,==EEF9E9,66@=@FECA=99=7+?=FFGC66C>?C67?5977>C99>+BBA>?86:5F<*4B+29:>=>=;3-(083((/6>CC1?0(,/7?<<?CE;(/3>?@(((4(,72.40(.(.)..:A)(,-((.,0())((-((#
@M05025:18:000000000-B3NL5:1:1101:23427:9287 2:N:0:CACTCA
GCCAATGGACTACTCGGGTTTCTAATCCTGTTCGCTACCCATGCTTTCGAGCCTCAGCGTCAGTTGCAGACCAGAGAGCCGCCTTCGCCACTGGTGTTCTTCCATATATCTACGCATTCCACCGCTACACATGGAGTTCCACTCTCCTCTTCTGCACTCAAGTTCAACAGTTTCTGATGCAATTCTCCGGTTGAGCCGAGGGCTTTCACATCAGACTTATTGAACCGCCTGCACTCGCTTTACGCCCAATAAATCCGGACAACGCTTGCCACCTACGTATTACCGCGACTGCTGCCCCTGC
+
CCCCGGGGGGGGGGGGGGGGGGGGGGGGGGGGGGGGGGGGGGGGGGGGGGGGGGGGGGEGGGGGGGGGGGGGGGFFF@FGGGFDGGFGGGGGGGGGGGGGGGGGGGGGGGGGGGGGGGGGGGGGG:FEFGGGGCFCEFGFAF;DEFFFGGFGGGGGGFGDG8DEFFFGGGGGGGGFGFFGFGGGGFGGGGD>DG?DC*0?CAGFFFFAFFAFF6==AEEFFF4@EB>@@F2=@@E;6;3;;3>0;BBF(/58<3CE;0:29:?69<F<F0>?0,48::).:5<<(-(-,((46))..:0(#
@M05025:18:000000000-B3NL5:1:1101:12765:9297 2:N:0:CACTCA
GCCAATGGACTACTGGGGTTTCTAATCCTGTTCGCTACCCATGCTTTCGAGCCTCAGCGTCAGTTGCAGACCAGACAGCCGCCTTCGCCACTGGTGTTCTTCCATATATCTACGCATTCCACCGCTACACATGGAGTTCCACTGTCCTCTTCTGCACTCAAGTCGCCCGGTTTCCGATGCACTTCTTCGGTTAAGCCGAAGGCTTTCACATCAGACCTAAGCAACCGCCTGCGCTCGCTTTACGCCCAATAAATCCGGATAACGCTTGCCACCTCCGTTTTACCCCGTCTGCTGGCCCGCG
+
CCCCGGGGGGGGGGGGGGFGGGGGGGGGGGGGGGGGGGGGGGGGGGGGGGGGGGGGGGGGGGGGGGGGGGGGGGGGGGGGGGGGGGGGGGGGGGGGGGGGGGGGGGGGFEGGGGGGGGGGGGGGGGGGFGGGGGGGGGGGCGG8FFGGGGGEGEDFGFGDF9DFGGGGGGGGGGGGGGGGGGGGGGFGF>DG>FFFG>GGCDFFF/?9EFFFFFFFFFF68A@F@@=93@;DFB6?>FFFF)><;19???77<A>?B901:<>1>?B(3>A>(.(((().-43<0:9--(,6930<((((#
@M05025:18:000000000-B3NL5:1:1101:8694:9298 2:N:0:CACTCA
GCCAATGGACTACTCGGGTATCTAATCCTGTTCGCTCCCCATGCTTTCGCTCCTCAGCGTCAGTAAATGCCCAGAGACCTGCCTTCGCCATCGGTGTTCCTCCTGATATCTGCGCATTTCACCGCTACACCAGGAATTCCAGTCTCTCCTACATCACTCTAGTCTGCCCGTACCCACCGCAGATCCGAGGTTGAGCCCCGGACTTTCCCGGCAGACTCGACAAACCCCTTACGAGCCCTTTACGCCCAATAAATCCGGACAACGCTTGCGCCCTCCGAATTACCGCGCCTGCTGCCACGCA
+
@CC@@9EGGGGGGFGGGGG>FGGGGCFGGGGGFGGGGGGGGGGGGGGGGGCGGGGGGGGGGGGGG9EEDFGGGGGF8BFGFFFGGGFGGDGGGGFEGCF<EGD<FGAEFFE<<:FGEGGGGGGGGGGEGGG<EF@=FGGGG9ED>E,6=F8=,@;EFGGGGGGCFFFGFEG6CEDCG+=CD+3+@C7@C5CF5*3@F*@C?>*?FF+AA??>4)-0).,.=.(6;<((((.6(((..,475:A:F018(,4)))-(31(,-3340(-(((-:((1:1((--):)((-(-4(.33)1),4(#
@M05025:18:000000000-B3NL5:1:1101:21172:9349 2:N:0:CACTCA
GCCAATGGACTACTAGGGTTTCTAATCCTGTTCGCTACCCATGCTTTCGAGCCTCAGCGTCAGTTACAGACCAGAGAGCCGCCTTCGCCACTGGTGTTCTTCCATATATCTACGCATTCCACCGCTACACATGGAGTTCCACTCTCCTCTTCTGCACTCAAGAAACACAGTTTCCGATGCAATTCCTCGGTTAAGCCGGGGGCTTTCACATCAGACTTATCTTTCCGCCTGCGCTCGCTTTACGCCCAATACATCCGGCTAACGCTTGCCACCTACGCATTACCGCGGCGGCTGGCACGGG
+
CCCCDGFFGGGFFFFFFGDGEGGGCFGFFFFFGCBCGGECGGGGGGGGEFGGGGGGGDFFGFGCDCDEFCGF<6E6@:@EFGGCGFGGEFGGGFEAB:EC<BECFGGF9BFCF7:=:EGFGGF7FFCE=E<=,EFGG8FGCFAD9E8@EFDGGFFGGEGFD8,==B8D8D9DGFFECD6CC+?A@=9CD=D63=@FGBCC5*?4A49B@F6?FF*7;5*+2+75CA@;;;08:(.1(((6(6>0:90<(.2)--)8<0(((,43;02(342<,,44(,48:2<-,-42((-716(4432(#
@M05025:18:000000000-B3NL5:1:1101:21804:9352 2:N:0:CACTCA
GCCAATGGACTACCCGGGTATCTAATCCTGTTCGCTACCCATGCTTTCGAGCCTCAGCGTCAGTTACAGACCAGAGAGCCGCCTTCGCCACTGGTGTTCTTCCATATATCTACGCATTCCACCGCTACACATGGAGTTCCACTCTCCTCTTCTGCACTCAAGAAACACAGTTTCCGATGCAATTCCTCGGTTAAGCCGGGGGCTTTCACATCAGACTTATCTTTCCGCCTGCGCTCGCTTTACGCCCAATAAATCCGGACAACGCTTGCCACCTACGTATTACCGCGGCTGCTGGCACGGA
+
CCCCGGGGGGGGGGGGGGGGGGGGGGGGGGGGGGGGGGGGGGGGGGGGGGGGGGGCGGGGGGGGGGGGGGGGFGGGGGGGGGGGGGGGGGGGGGGGGGGGGGGGGGGGGGGGGGGGGGGGGGGGGGGGGGGGGGGGGGGGGGGGFGGFGGGGGGGGGGGGGCFDFGGGGFAEEFGGGGDGGFGGG;CGGGGGGGDFGDD*?BD>6AFFFFFF=FE@FEFFFACFFFFFFF01((((70(8<ABF?FF<1<:>A>A?BB?;9?<6;B?0:BFBBFFF?3<92)4-47,702363),3(.4(#
@M05025:18:000000000-B3NL5:1:1101:12670:9363 2:N:0:CACTCA
GCCAATGGACTACAAGGGTATCTAATCCTGTTCGCTACCCATGCTTTCGAGCCTCAGCGTCAGTTGCAGACCAGACAGCCGCCTTCGCCACTGGTGTTCTTCCATATATCTACGCATTCCACCGCTACACATGGAGTTCCACTGTCCTCTTCTGCACTCAAGTCGCCCGGTTTCCGATGCACTTCTTCGGTTAAGCCGAAGGCTTTCACATCAGACCTAAGCAACCGCCTGCGCTCGCTTTACGCCCAATAACTCCGGATAACGCTTGCCACCTACGTATTACCGCCGCTGCTGGCCCGCA
+
CCCCGGGGGGGGGGGGGGGGGGGGGGGGGGGGGGGGGGGGGGGGGGGGGGGGGGGGGGGGGGGGGGGGGGGGGGGGGGGGGGGGGGGGGGGGGGGGGGGGGGGGGGGFGGGGGGGGGGGGGGGGGGGGGFFGGGGGGGGGGGFFFDGGGGGGFGGGGGGGCGGGGG>EGGGGGCFCEGGDCDFGGGGG6?DCDF7CC9DC49CFAFB+=BAAFF=EFBBAFFFEDD==>D??:99@BFD@;7>;?@F?BFBF))47<>0(49?6>::?<?))487((.))5:BF(3,(4307),((((((#
@M05025:18:000000000-B3NL5:1:1101:9971:9387 2:N:0:CACTCA
GCCAATGGACTACAGGGGTTTCTAATCCTGTTCGCTACCCATGCTTTCGAGCCTCAGCGTCAGTTGCAGACCAGAGAGCCGCCTTCGCCACTGGTGTTCTTCCATATATCTACGCATTCCACCGCTACACATGGAGTTCCACTCTCCTCTTCTGCACTCAAGTTCAACAGTTTCTGATGCAATTCTCCGGTTGAGCCGAAGGCTTTCACATCAGACTTATTGAACCGCCTGCACTCGCTTTACGCCCAATACATCCGAAAAACGCTGTCACCCCAAGTATTACCGCGCCTGCTGGCACACA
+
@<-@6<FE@F9F<CCF;6=@7FFGGGFGEGFFAGGGGGCDFGGGFEFGGGGEGGGEAFFCF@FE<EF<ECCFF8FEEFGEG+FBF@DGDCFGFCGGFEDFCFCEFGFDGGGGGGG@FCACF9FE=+CCFGGF:@:EGGG9E9=D,4EFCFGCFFFD@8EFDFFFFFFDDFFA,,7=FF??F?FGF9D,+C>C;CGG699>CD5AFFAFFF+;?;754/8:++2AE)5@@@27(0*7(22?(.;6(:((/5=);6631(/.(42130-(,)).((((.<42))))(((3((((,.(((.((#
@M05025:18:000000000-B3NL5:1:1101:23266:9406 2:N:0:CACTCA
GCCAATGGACTACTCGGGTATCTAATCCTGTTTGCTCCCCACGCTTTCGAGCCTCGGCGTCAGTTACAGACCAGAGAGCCGCCTTCGCCACTGGTGTTCCTCCATATATCTACGCATTTCACCGCTACACATGGAATTCCACTCTCCTCTTCTGCACTCAAGTTTCCCAGTTTCCAATGACCCTCCCCGGTTGAGCCGGGGGCTTTCACATCAGACTTAAGAAACCGCCTGCGCTCGCGTTACGCCCAATAAATCCGGACAACGGTTGCCACCTACGGATTACCGCCTCTGCTGGCAGGGA
+
CCCCECGGGGGGGGGGGGGEFGGGGGGGGGGGGGGGGGGGGGGGGGGGGGGGGGG>CGGGGGGGGGGGGGGGGGGGGGGGGGGGDGGGGGGGGGGAFCGG9FGGFGGGGGGGGGGGGGGGGGGGGGGGFGFCCFFEGGGGFGGGFGDCFFFDDFFEGFGFF=>,DFGGGFFDFGGGGGGFGGGGDCDGGDGG***;9>49DED5AFF6C6@A8FE@ACCAC6>;31(.6;1049(4(((47:?:<9>?BFFF<ADB>0617?B0(-49026)4(.(,(,((,2.(-((-.34).3:((((#
@M05025:18:000000000-B3NL5:1:1101:8566:9422 2:N:0:CACTCA
GCCAATGGACTACAGGGGTTTCTAATCCTGTTTGCTCCCCATGCTCTCATGCCTCAGCGTCAGTTACAGTCCAGTAAGTCGCCTTCGCCACTGGTGTTCTTCCTAATCTCTACGCATTTCACCGCTACACTAGGAATTCCACTTACCTCTCCTGCACTCTAGTTAAACAGTTTTATATGCTTTCTACAGGTTAAGCCTATATATTTAACATATAACTTGTTTAACCGCCTACGCATCCTTTACGCCCAGTTATTCCGAACAACGCTTGCCACCTACGTATTACCTCGCCGCCTGCCCCTTT
+
CCCCGGGGGGFFFGGGGEGGGGGGGGGGGGGGGGGGGGGGGGGGFGGGGGGGGGGGGGGGGGGGGGGGGGGGFGGGGGGGGGGGGGGGGGGGGGGGGGGFGGGGGGFFGGFGGGGGGGGFGGGGGGGGGGGGGGGGGGGGGGGGFGFFFGGGGGFFGGGFGGDCCFGGGGFFFFGGGGGFGGGGGFGCFGFCGFFFGFFGFFGFFFFFFFFFFAC7AEE8?*;C7C>A5=@D5>A=72>EFF;A>=9@FFE?CC?*5-:@2>;@(/26714<@;3.83)93CFF)771(((-4((,(-((#
@M05025:18:000000000-B3NL5:1:1101:15869:9489 2:N:0:CACTCA
GCCAATGGACTACTAGGGTTTCTAATCCTGTTCGCTACCCATGCTTTCGAGCCTCAGCGTCAGTTGCAGACCAGAGAGCCGCCTTCGCCACTGGTGTTCTTCCATATATCTACGCATTCCACCGCTACACATGGAGTTCCACTCCCCTCTTCTGCACTCAAGTTCAACAGTTTCTGATGCAATTCCCCGCTTGAGCCGAAGGCTTTCACATCAGACTTATTGAACCGCCTGCACTCGCTTTACGCCCAATAAATCCGGACAACGCTCGCCACCTACGTCTTACCGCGGCTGCTGCCGCGGG
+
C966ECEGGGEGGDE<@,C-@@<<F<FFCGFGGC@C@@@FDEF<C,,C66CFGGGC8@@FGGE9<FEG@,FD<F@CFB<@@76B6E<?,BB=?F?DF@?F<@FAEFFF<<?EE<+?::,CEFFB++6@?FG<AFCCF8B9>>;8,@E8C,@EF6DEED8=DG;;@;,@DDECFAF8,66=D6=+,+=@?++0+=CG7097C**330?>6:=64*:BA<C+=8>E3B(5>@9=BB4>B;0=()7;D6106@@E).7=96D((829>?((471<B?((4,(.1)4((--(2-3(.,),(-7-#
@M05025:18:000000000-B3NL5:1:1101:12862:9516 2:N:0:CACTCA
GCCAATGGACTACTGGGGTATCTAATCCTGTTTGCTCCCCACGCTTTCGCACCTGAGCGTCAGTCTTTGTCCAGGGGGCCGCCTTCGCCACCGGTATTCCTCCAGATCTCTACGCATTTCACCGCTACACCTGGAATTCTACCCCCCTCTACAAGACTCTAGCCTGCCAGTTTCGGATGCAGTTCCCAGGTTGAGCCCGGGGATTTCACATCCGACTTGACAGACCGCCTGCGTGCGCTTTACGCCCAGTAATTCCGATTAACGCTTGCACCCTCCGTATTACCGCGGCTGCTGGCACGGG
+
CCCCGGGGGGGGGGGGGGGGGGGGGGGGGGGGGGGGGGGGGGGGGGGGGGGGGGFGGGGGGGGGGGGGGGGGGGGGGGGGGGGGGGGGGGGGGGGGGGGGGGGGGGGGGGGGGGGGGGGGGGGGGGGGGGGGGGGGGGGGGGGGGGGGGGGGGFFGGGGGGGGGGGGFCGGFGGGGGGDGGGGGGGFFFFGGGFGGGFGGGFDAFA81@FFAFBFB30;6A643?DBFFFB01:6:2392<):1:(4:::492)658(-(39417<12:28?6(419?0?724<(46((4((3.8?(50-#
@M05025:18:000000000-B3NL5:1:1101:4664:9540 2:N:0:CACTCA
GCCAATGGACTACTGGGGTTTCTAATCCTGTTCGCTACCCATGCTTTCGAGCCTCAGCGTCAGTTGCAGACCAGACAGCCGCCTTCGCCACTGGTGTTCTTCCATATATCTACGCATTCCACCGCTACACATGGAGTTCCACTGTCCTCTTCTGCACTCAAGTCGCCCGGTTTCCGATGCACTTCTTCGGTTAAGCCGAAGGCTTTCACATCAGACCTAAGCAACCGCCTGCGCTCGCTTTACGCCCAATAAATCCGGATAACGCTTGCCACCTACGTATTACCGCGGCTGCTGGCACGTT
+
CCCCGGGGGGGGGGGGGGFGGGGGGGGGGGGGGGGGGGGGGGGGGGGGGGGGGGGGGGGGGGGGGGGGGGGGGGGGGGGGGGGGGGGGGGGGGGGGGGGGGGGGGGGGGGGGGGGGGGGGGGFFGGGGGGGGGGGGGGGGGGGGGGGGGGGGGGGGGGGGGGGGGGGGGDEEGGGGGGGGGGGGGGGGGDGGGGCGGFGGGFGFFFFFFFFFFFFFFFFFFFEEB:@FBF<@BB(:2>D@<;E?@9BF:BFADAFFFFB<BA<26663<>9????F677<7<<B331(9BF:700<7?<(#
@M05025:18:000000000-B3NL5:1:1101:8561:9558 2:N:0:CACTCA
GCCAATGGACTACCAGGGTATCTAATCCTGTTCGCTACCCATGCTTTCGAGCCTCAGCGTCAGTTGCAGACCAGAGAGCCGCCTTCGCCACTGGTGTTCTTCCATATATCTACGCATTCCACCGCTACACATGGAGTTCCACTCTCCTCTTCTGCACTCAAGTTCAACAGTTTCTGATGCAATTCTCCGGTTGAGCCGAAGGCTTTCACATCAGACTTATTGAACCGCCTGCACTCGCTTTACGCCCAATAAATCCGGACAACGCTTGCCACCTACGTATTACCTCGGCTGCTGGCTCGGG
+
CCC@<<FGDGEFFGGGDFGF<CFGGFGGEGGGCGGGGGGGGGEGGGGFG8FFGD@EGGGGCCGGGDDGAGFDEEFGDGGGFGGGGGGGGGGFCFEDGGFG<FGFFEFFGA<FGGCGGGGCFAFEEF>GFEFGDGDEEDDFFGFGD8@BEGGGCF8DDGC?FC=,@C=EGDGGGGACEFFGCFGFF7DFDGD?>FCFC>C9<BFAFAAFFFFFF>6=F<8BF+A*>B)(5((7:E*8-:(3=9C026(373)446<;>>;0(62-(-2,:(.4((,.2:)62)4-)54003(02326()((#
@M05025:18:000000000-B3NL5:1:1101:21522:9575 2:N:0:CACTCA
GCCAATGGACTACAGGGGTATCTAATCCTGTTCGCTACCCATGCTTTCGAGCCTCAGCGTCAGTTGCAGACCAGAGAGCCGCCTTCGCCACTGGTGTTCTTCCATATATCTACGCATTCCACCGCTACACATGGAGTCCCACTCTCCTCTTCTGCACTCAAGTTCAACAGTTTCTGATGCAATTCTCCGGTTGAGCCGAAGGCTTTCACATCAGACTTATTTAACCGCCTGCACCCGCTTTACGCCCAATAAATCCGGACAACGCTTGCCACCTACGTATTACCCCGGCTGCCGGCACGCT
+
CCCCFEGGGGGGGGGGGGEGGGGGGGGGGGGGFGGGGGGGGGGGGGGGGGGGGGGGGGGGGG7FFDFGGGGFGGGGGGDFEGGCGGFGFGGGGGFGGGGGGGGGGGGGGGGGGGGGEGFFEGGGGGGGGG9FFAFGFFFGGGGGGGGGGGGGGEGGGFDFGEFGC=8EC?FGGFEC=EDFGGFFDFFGG6CG6;?CGFGD9@DAAFFFFFCF4*1>>7AFF+;E=>)699B>==(5(:9;DC7;8>0;1;@AFCC;((6,4((,24,-(8)33((,(()-.))),(,(-1(2((,4((2(#
@M05025:18:000000000-B3NL5:1:1101:15155:9582 2:N:0:CACTCA
GCCAATGGACTACAGGGGTTTCTAATCCTGTTCGCTACCCATGCTTTCGAGCCTCAGCGTCAGTTGCAGACCAGAGAGCCGCCTTCGCCACTGGTGTTCTTCCATATATCTACGCATTCCACCGCTACACATGGAGTTCCACTCTCCTCTTCTGCACTCAAGTTCAACAGTTTCTGATGCAATTCTCCGGTTGAGCCGAAGGCTTTCACATCAGACTTATTGAACCGCCTGCACTCGCTTTACGCCCAATAAATCCGGACAACGCTTGCCACCTACGTATTACCGCGGCTGCTGGCACGGT
+
CCCCGGGGGGGGGGGGGGFGGGGGGGGGGGGGGGGGGGGGGGGGGGGGGGGGGGGGGGGGGGGGGGGGGGGGGGGGGGGGGGGGGGGGGGGGGGGGGGGGGGGGGGGGGGGGGGGGGGGGGGGGGGGGGGGGFGGGGGGGGGGGGGGFGGGGGGGGGGGGGGFGGGGGGGGGGGGGGGCFGGGGGGGGGGGDDFFGGDCGCBGFFFFFFFFFFAFEFEFFF>EEF2>@@FFFFFEFFFFFFFF@F@FFFDFEEEEE6@F@>FB>FF??FFFF<?(444?AFBA>?>03>120:226,51(#
@M05025:18:000000000-B3NL5:1:1101:11010:9596 2:N:0:CACTCA
GCCAATGGACTACTGGGGTTTCTAATCCTGTTTGCTCCCCACGCTTTCGTGCCTCAGTGTCAATGTTGGTCCAGGTAGCTGCCTTCGCCATGGACGTTCCTCCTGATCTTTACGCATTTCACTGCTACACCAGGAATTCCGCTACCCTCTACCACATTCTATTCATCCACTAACCACTGCAGTTCCCAGGTTGAGCCCATGGCTTTCACAACGGACTTAAATACCAACTCACGCACCAATTACGACCATTAATTTCAAGTAACGCTTCCAACCTTCGTATTCCCCTGTACACTGTCACGCG
+
CC@CGFADDGCF<F,E<CG+@CFFG<@6EGEFGGF9@FEGGDGGGGGGCGEC<<@E@CFGFGCCDEGC@FG8FEAFFFGA<F8,C<@C@CB<,,,8B<FA9?4<<9FGC,,CCF7,,8CF<,9,C,9494?+,?+4@,@EDE++>,49@8,,E8F@84D;=,>EFFF9D,7=,@@D1DDC++6=,++66==8++6+=DF+:3@5;*8+39AD5?:8*>CF6=5*:*.7)*105@=-(((6*9CD((-(08?3?))1)15?.)1(((,()))/(5);?3(,()9)(.()).)..)-)64(,#
@M05025:18:000000000-B3NL5:1:1101:18201:9628 2:N:0:CACTCA
GCCAATGGACTACTGGGGTATCTAATCCTGTTCGCTACCCATGCTTTCGAGCCTCAGCGTCAGTTGCAGACCAGAGAGCCGCCTTCGCCACTGGTGTTCTTCCATATATCTACGCATTCCACCGCTACACATGGAGTTCCACTCTCCTCTTCTGCACTCAAGTTCAACAGTTTCTGATGCAATTCTCCGGTTGAGCCGAAGGCTTTCACATCAGACTTATTGAACCGCCTGCACTCGCTTTACGCCCAATAAATCCGGACAACGCTTGCCACCTACGTATTACCCCGTCTGCTGCCACGCG
+
CCCCGGGGGGGGGGGGGGGGGGGGGGGGGGGGGGGGGGGGGGGGGGGGGGGGGGGGGGGGGGGGGGGGGGGGGGGGGGGGGGGGGGGGGGGGGGFGGGGGGGGGGGGGFGGGGGGGGGGGGGGGGCEGGGGGGGGGGGGGGGFGGGGGGGGGGGFGGGGGFFDGGFGGCGGGGGGGGGGGGGGGGGGGGGDDCF6FGFGDDEGFFFFFFFFFBFEFFFFFFFFCEFFF>F=B=EEB(:1=2460;2,6;;@@76<;B>FBFF<690:6?:A>F0:?043<8):)((,-4((:<2)().4(#
@M05025:18:000000000-B3NL5:1:1101:27857:9631 2:N:0:CACTCA
GCCAATGGACTACAAGGGTTTCTAATCCTGTTCGATACCCACGCCTTCGTGCTTCAGCGTCAGTAGGGCGCCGGTACGCTGCCTTTGCAATCGGAGTTCTGCGTGATATCTATGCATTTCACCGCTACACCACGCATTCCGCGTACTTCTCGCCCACTCAAGGCACCCAGTTTCAACGGCTCGACGAGGTTGAGCCCCGCAATTTTACCGCTGACTTAAGCGTCCGCCTACGCACCCTTTAAACCCAATAAATCCGGACAACGCTCGCATCCTCCGTATTACCCCGGCTCCTGGCAAGGGG
+
CCCCGGGGGGGGGGGGGGGGGGGGGGGGGGGGGGGGGGGGGGGGGGGGGGGGGGGGGGGGGGGGGGGGGGGGGGGGGGGGGGGGGGGGGGGGGGGGGGGGGGGGGGGGGGGGGGGGGGGGGGGGGGGGGGGGGGGGGGGGGGGGGGGFGGGDGGGGGGEF8EEF?FFGGGEGFGGGGGGGGGGDGGGGGGGGCCFGGFDDG>DFFFFFF:>:3>5AFA29B3:?>>FFFFFBBFFFF((4>)6>16:F7).)5A:>(,(,1217(-(((-3?<A?-(,(5<92(:6(,2(4?)(3()(-,#
@M05025:18:000000000-B3NL5:1:1101:6021:9632 2:N:0:CACTCA
GCCAATGGACTACTCGGGTATCTAATCCTGTTCGCTACCCATGCTTTCGAGCCTCAGCGTCAGTTGCAGACCAGACAGCCGCCTTCGCCACTGGTGTTCTTCCATATATCTACGCATTCAACCGCTACACATGGAGTTCCACTGTCCTCTTCTGCACTCAAGTCGCCCGGTTTCCGATGCAATTCTTCGGTTAACCCGAAGGCTTTCACATCAGACCTAAGTAACCGCCCGCGCCCGCTTTACGCCCAAGAAATCCGGAAAAGGCTTGTCCCCCACGTATTACCGCCGCCGCTGGCACGTT
+
CCCCDGGG?FFA8CFFGGCCC<F@FEEFGAFFFB@FGGG896,<;CCFFGC@EFGEADCFGCF<FG9@@EFGGCGCGFGCFEFGFAFDGGCC?=FF,B<,<??FFGDAE,A<94:FGEF,C,FCCFEE9ED<AC,68>EEAE@8FG8D==A,3=E889DGFDGF66+C=@=?EGGG>76C8+5:C@CC0@CGG7+**@GD4/96949+++=?86@36=:F4+/975(-1(,((2((.((1(65,(4(,8(((.)68(1((-.(-43,(.)))((4(1(()5)--,7(-4(,((4(1(3,.#
@M05025:18:000000000-B3NL5:1:1101:23596:9655 2:N:0:CACTCA
GCCAATGGACTACTGGGGTATCTAATCCTGTTTGCTCCCCATGCTCTCATGCCTCAGCGTCAGTTACAGTCCAGTAAGTCGCCTTCGCCACTGGTGTTCTTCCTAATCTCTACGCATTTCACCGCTACACTAGGAATTCCACTTACCTCTCCTGCACTCTAGCTAAACAGTTTTATATGCTTTCTACAGGTTAAGCCTATATATTTAACATATAACTTGTTTAACCCCCTACGCATCATTTACGCCCAGTTATTCCGAACAACGCTTGCAACCAACGTATTACCGCGCCGCCTGGCCCGTG
+
CC@@D@FGGGGGGGGGGGEGDGGGGGGGDFFGCF<<FFGDF<FFGGGGGGG9FFDFFGGEEBFFFDFFFCFFFFGCCCEEFCFDEGFD::FGGGFGGG9AFFFGGGGEFFGGDGGEGEEEGCEFGC:B,FEGGG8EGGE;BFDGGGGDEDFFG88FGGGGGGFG8,=DA8=EFFFFGGFGFGFGDGFFGFDDGDCFGBGGF9FFFFFFDFFFBBB=AEC9AF@CE:):=AFCAF=A=)3>669>ABAD>@CAECFE25@@F=>218(68)15(((/6((..))7/1((((((((((((4(#
@M05025:18:000000000-B3NL5:1:1101:11747:9678 2:N:0:CACTCA
GCCAATGGACTACAGGGGTATCTAATCCTGTTCGCTACCCATGCTTTCGAGCCTCAGCGTCAGTTGCAGACCAGACAGCCGCCTTCGCCACTGGTGTTCTTCCATATATCTACGCATTCCACCGCTACACATGGAGTTCCACTGTCCTCTTCTGCACTCAAGTCGCCCGGTTTCCGATGCACTTCTTCGGTTAAGCCGAAGGCTTTCACATCAGACCTAAGCAACCGCCTGCGCTCGCTTTCCGCCCATTAAACCCGGATCACGCTTCCCACCTACGTATTCCCGCGGCTGCTGGCACGCG
+
CCCCGGDFFGFFGGGGDCGGGGEFGGG@FGCEGEGEGGGGDGFGGGGGGFEBFEFGFGGFEGCEFDFDFGGFFG@FFCGFFGGBFFGEEGGGGGEFGGGFGGFGGFGGEEFCGFE7@FGFABC++8@EFGGGFD@,@EFG,@D8FGG=E;EADCFGGGG8EGEGE6+@CECCED8CCDGD+C?CGGGCC*<DCCC799D;*:C@A9A6BF6F+;3@F3>F)8@35202(:;@FF@261(63.>6<2(1(.))--((((,,(,43:?6-.()4322423,4:))4:(3((4;()).4(.2(#
@M05025:18:000000000-B3NL5:1:1101:23766:9680 2:N:0:CACTCA
GCCAATGGACTACTGGGGTTTCTAATCCTGTTCGCTACCCATGCTTTCGAGCCTCAGCGTCAGTTGCAGACCAGAGAGCCGCCTTCGCCACTGGTGTTCTTCCATATATCTACGCATTCCACCGCTACACATGGAGTTCCACTCTCCTCTTCTGCACTCAAGTTCAACAGTTTCTGATGCAATTCTCCGGTTGAGCCGAAGGCTTTCACATCAGACTTATTGAACCGCCTGCACTCGCTTTACGCCCAATAAATCCGGCAAACGCTTGCCACCTACGTATTACCCCGGCTGCTGGCACGCA
+
CCCCFFGGGGGGGGGGGGGGGGGGGGGGGGGGGGGGGGGGGGGGGGGGGGGGGGGGGGGGGGGGGGGGGGGGGGGGGGGGGGGGGGGGGGGGGGGGGGGGGGGGGGGGGGGGGGGGGGGGGGGDGGGGGGGGGGGGGGGGGGGGFGGGGGGGGGGGGGGGGDCFGFCFFCFGDCGGGGFGGGGGG9FGGGGGGGGGCDGCD>FF>?<+BFFAFF=EFFEFFFEF@FFFFFBB@5>BB@;<D<E(30:?@16=C3?@01.((,,(--(,((.4:1,((43254:9(4(07>94)5(8(5((#
@M05025:18:000000000-B3NL5:1:1101:28951:9692 2:N:0:CACTCA
GCCAATGGACTACCCGGGTATCTAATCCTGTTCGCTACCCATGCTTTCGAGCCTCAGCGTCAGTTGCAGACCAGAGAGCCGCCTTCGCCACTGGTGTTCTTCCATATATCTACGCATTCCACCGCTACACATGGAGTTCCACTCTCCTCTTCTGCACTCAAGTTCAACAGTTTCTGATGCAATTCTCCGGTTGAGCCGAAGGCTTTCACATCAGACTTATTGAACCGCCTGCACTCGCTTTACGCCCAATAAATCCGGACAAGTCTTGCCACCTACGTATTACCGCGGCTGCTGGCACGCC
+
CCC@EFGGGGGGGGFGGGGGGGGGGGGGGGGGGDGGGGGGGGGGGGGGGGGGGGGGGGGGGGGGGFGGGGGGGGGFGGGGGGDGGGGGGGGDGGFGGGGGFCFFGCFGFGGGFGGGGGGGGGGGGGGGFGGGGGCFGGGGGGG,6>EFGFFDCGGGFFGGC?@DGGGGGGGGGGCFCFGGGFFCFC?A>>DDGGGGF5?>DDFFFFFFFFFF96BE4>6CF6E=EFF(6@B23>AF;B;?;EF?;9B@,5;34?CE906>60(-)-66A>2)8:FB13):(-)-07129960),(4(41(#
@M05025:18:000000000-B3NL5:1:1101:12786:9704 2:N:0:CACTCA
GCCAATGGACTACTGGGGTTTCTAATCCTGTTCGCTACCCATGCTTTCGAGCCTCAGCGTCAGTTACAGACCAGAGAGCCGCCTTCGCCACTGGTGTTCTTCCATATATCTACGCATTCCACCGCTACACATGGAGTTCCACTCTCCTCTTCTGCACTCAAGAAACACAGTTTCCGATGCAATTCCTCGGTTAAGCCGGGGGCTTTCACATCAGACTTATCTTTCCGCCTGCGCTCGCTTTACGCCCAATAAATCCGGACAACGCTTGCCACCTACGTATTACCGCGTCTGCTGGCACGTT
+
CCCCEEGGGGGGGGFGGG@FGGGGGGGGGGGGGGGGGGGGGGGGGGGGEGGGEFGGGGGGGGGGGGGGGFGGGGGGGGGGGGGGGGGEFCCFFGFGGGGGGG9EFGGFGGGGGFGGGGGFFFG7EGGGGGGGGG:EEEFGFGFGGGGGGGGGGCGGGGGGCFGG8FGGGGGGGFGGGGGGFGGGGGGGGGGGGCFGFFGCDEGDFFFAFFFFFFFEF?EFFFCCEF@D6<?F9>>F>BBF:9AFF>BFFF:<-:A(434>6?37013(3:<?,18??B>A:AA<?(,(4(24A?BB?21,#
@M05025:18:000000000-B3NL5:1:1101:9501:9714 2:N:0:CACTCA
GCCAATGGACTACCGGGGTATCTAATCCTGTTCGCTACCCATGCTTTCGAGCCTCAGCGTCAGTTGCAGACCAGAGAGCCGCCTTCGCCACTGGTGTTCTTCCATATATCTACGCATTCCACCGCTACACATGGAGTTCCACTCTCCTCTTCTGCACTCAAGTTCAACAGTTTCTGATGCAATTCTCCGGTTGAGCCGAAGGCTTTCACATCAGACTTATTGAACCGCCTGCCCTCGCTTGACGCCCAATAAATCCGGACAACGCTTGCCACCTACGTATTACGCCGCCTGCTGGCAGGTG
+
C<CCG9FGEGGFGFGGGG@@FGGGCFGGGGGGGEGGGGGGFFFFGGGFGGGGCFGGFGGGGDGFFGFFGFGGCFGD@EFGGGGGGGGGGGGGFGFGGDEFGGGGGGGGFGGGFFGGGGGGGGGDGGGGDGGGGGGGGFGGGFFFCD8EFGGGGFGFDDEGGEFCADCDGG=EGDGG,6=DFGG+,+?,@CGDGGCG>?DGGFGF4AFFFFFF46=>6AEFFFFC==>B25B6(((/2:@@=15;;@9;=;8<37>?6((-7??9>::23>><((.:B?):04>3((((--(,..(((((.#
@M05025:18:000000000-B3NL5:1:1101:6383:9721 2:N:0:CACTCA
GCCAATGGACTACTAGGGTTTCTAATCCTGTTCGCTACCCATGCTTTCGAGCCTCAGCGTCAGTTGCAGACCAGAGAGCCGCCTTCGCCACTGGTGTTCTTCCATATATCTACGCATTCCACCGCTACACATGGAGTTCCACTCTCCTCTTCTGCACTCAAGTTCAACAGTTTCTGATGCAATTCTCCGGTTGAGCCGAAGGCTTTCACATCAGACTTATTGAACCGCCTGCACTCGCTTTACGCCCAATAAATCCGGACAACGCTTGCCACCTACTGATTACCGCGGCTGCTGGCACGCT
+
CCCCGFFGGGGGGGGGGGFGGGGGGGGGGGGGGGGGGGGGGGGGGGGGGGGGGGGGGGGGGGGGGGGGGGGGFGEGGGGGGGGGGGGGGGGGGFFFCFGGGGGGGGGGGGGGGGGGGGGGGGGGG@FGCGGGCGGGGFGGGFFFFGGGGADFGGGFD9DDDFGCFGCFGGGGGGGGFCCD=DDFGGCFG6DD?F?CFFGCC9CAF5<BBABFF63>FE4BF=EE=>>)8==2-3*.-5>D@3<2?BFF;3=A4)1;66<;><B-4::20(-5:7,4))).6)4)291(460327(1()-(#
@M05025:18:000000000-B3NL5:1:1101:15838:9733 2:N:0:CACTCA
GCCAATGGACTACTGGGGTCTCTAATCCTGTTCGATACCCACGCTTTCGTGCTTCAGCGTCAGTTGGGCGCCGGTATGCTGCCTTCGCAATCGCAGTTCTGCGTGATATCTATGCATTTCACCGCTACACCACGCATTCCGCATACTTCTCGCCCACTCAAGAACGCCAGTTTCAACGGCGGAGCGAGGTGGAGCCCCGCGATTTTACCGCTGACTAGGCATTACGCCTACGCACCCTTTAAACCCAAAAAATCCGGATAACGCTCGCATCCTCCGTATTACCGCCGCTGCTGGCCAGGAG
+
CCC<F9EGCFG@F9F6CC7-EEFGEFGCAEGFFGGGGGDGCFGEE@E<F6C@@@EGGD:BFCFE<E8F8@7+8@@:DF9,EFCEEBF@::?@B,8,B5,,5EF=C+:,F9FG<,5,E<<,?<?@:+++4,,AA+8BEGGFDG6BC9>DCEFDCCC=8?DDDEB,,@6@6+,@,@AC;*07;*5CE5:?9/**:C;C<)):179)./9B4)7))),6*5()96)))(43700391>(4,,))644?:3((.291(,204(-9<0((119;-35)).(,2::)).-(79>(76:?(,43(-(#
@M05025:18:000000000-B3NL5:1:1101:9409:9746 2:N:0:CACTCA
GCCAATGGACTACTGGGGTATCTAATCCTGTTTGCTCCCCACGCTTTCGTTCTTGAGCTTCAGTGTATATCCAGTAAACTGCCTTCGCCGTTGGTGTTCTTCCTAATATCTACGCATTCCACCGCTTCACTAAGAATTCCGTTTACCTCTATATAACTCTAGTTAACCAGTATCCAAAGCGGACTGAGGTTGAGCCTCAGGCTTAAACTCTAGACTTGATAAACCGCCAACAAACTCTTTACCCCCAATATTTCCGGATAACCCTTGTGATCTATGTATTACCGCGGCTGCTTGCACATAG
+
CC<@-CFA<<<@FAECDF66CEFFFEF@F9ED9EEFD<C:FGGG:CDFEFGEFGGGGFGCF<CFD@FGGAC@CEFCD@FFAEFGGF7CGCC:7FFFFFEFGFFF9FEB<FFFGFGGGCGDE9F7FFCEGDCC:DCGGGGFFFGCD;>,@AEAFEC,=F8EFGDDCEEGCGDGDAEF,=06+0+?C8?FFDF+===C?CC0=?79*449=A+18+:AB5=BC+8=85)5)):-:9BFE?44*1*869525)**9)7;9@;;@3(65(,7/))))96<6)17)97191;13102)5(),-4-#
@M05025:18:000000000-B3NL5:1:1101:3874:9794 2:N:0:CACTCA
GCCAATGGACTACACGGGTATCTAATCCTGTTTGCTCCCCATGCTCTCATGCCTCAGCGTCAGTTACAGTCCAGTAAGTCGCCTTCGCCACTGGTGTTCTTCCTAATCTCTACGCATTTCACCGCTACACTAGGAATTCCACTTACCTCTCCTGCACTCTAGTTAAACAGTTTTATATGCTTTCTACAGGTTAAGCCTATATATTTAACATATAACTTGTTTAACCGCCTACGCATCCTTTACGCCCAGTTATTCCGAACAACGCTTGCCACCTACGTATTACCGCGGCTGCTGGCACGTT
+
CCCCGGGGGGGGGGGGGGGGGGGGGGGGGGGGGGGGGGGGGGGGGGGGGGGGGGGGGGGGGGGGGGGGGGGGGGGGGGGGGGGGGGGGGGGGGGGGGGGGGGGGGGGGGGGGGGGGGGGGGGGGGGGGGGGGGGGGGGGGGGGGGGCFGGGGGGGGGGGGGGGGGEGGGGGGGGGGGGGGGGGGGGGGGGGFGGFFGFGGGFGFF7BFFFFFFFEFFFEFFCEEF9=>5@AF5>59ABEFFFFAA54@BBECEEF4=>@2(8139;@<?3@E=@(/33@C;?EFFF((-(-48?(8???4#
@M05025:18:000000000-B3NL5:1:1101:3142:9819 2:N:0:CACTCA
GCCAATGGACTACACGGGTATCTAATCCTGTTTGCTCCCCACGCTTTCGTGCCTCAGTGTCAGTGTTGGTCCAGGTAGCTGCCTTCGCCATGGATGTTCCTCCTGATCTCTACGCATTTCACTGCTACACCAGGAATTCCGCTACCCTCTACCACACTCTAGTCGCCCAGTATCCACTGCAGTTCCCAGGTTGAGCCCAGGGCTTTCACAACGGACTTAAACGACCACCTACGCACGCTTTACGCCCAGGAATTCCGATTAACGCTTCAACCCTTCGGATTCCCCCGCCTCCTGGCCCTAT
+
CC@CGGGCGGGGGGGGGGGGGGAFGGGGGGGFFEFGGGFGGCEGGGGGGFGDGGGGDFGGGGGGGGGGGGGFGGFGGGGGEGGDFGFGFEGGGDFGFGGFFGGGGGFGGGGGFGGEEEFF<FDBAFBE:FF+4C+>EFG,,@>BG=ED>8,,@FCGGGGGGCFA=CECGGDE@3,:DF=FCGD?=DGAF6=DC686+@?G+@D:?AF+499?5>5)368+1999=AB9@@EB=@2(-((((1;049>0(((6;)79;1((/))((((()).4:?(20(((().)(-43(-((.)(,((-(#
@M05025:18:000000000-B3NL5:1:1101:27485:9844 2:N:0:CACTCA
GCCAATGGACTACTAGGGTTTCTAATCCTGTTCGCTACCCATGCTTTCGAGCCTCAGCGTCAGTTGCAGACCAGAGAGCCGCCTTCGCCACTGGTGTTCTTCCATATATCTACGCATTCCACCGCTACACATGGAGTTCCACTCTCCTCTTCTGCACTCAAGTTCAACAGTTTCTGATGCAATTCTCCGGTTGAGCCGAAGGCTTTCATATCAGACTTATTGAACCGCCTGCACTCGCTTTACGCCCAATAAATCCGGACAAAGCTTGCCACCTACGTATTACCGCGGCTGCTCGCACGCG
+
CCCCGFGGGGGGFGGGGCCFGGGGGGGGGGGGGGGGGECGFGGGGGGGGGGGGGGGGFGGGGGGGGGGGGGGGGGGGGGGGGGGGCFGEGGGGG?EFFEGAAFGGGGGGGGGGGGEC?FGGDFGGGGGGDEGGGGGGGGGFGGGG,>=FGGGGGGGGGGGGGGGGGGGGEFGGG8DACFC=FFGGGGACDGGCDFFF>DDD5CF*6+4BAAFFFBFFFEFA+>>=)):(-:BFE4=>B2((6C;;B>F;@E<>C<;60(42(/((.-,4,)51.5?(()).6<A<B((4221))41(-((#
@M05025:18:000000000-B3NL5:1:1101:19531:9874 2:N:0:CACTCA
GCCAATGGACTACCAGGGTATCTAATCCTGTTCGCTACCCATGCTTTCGAGCCTCAGCGTCAGTTGCAGACCAGAGAGCCGCCTTCGCCACTGGTGTTCTTCCATATATCTACGCATTCCACCGCTACACATGGAGTTCCACTCTCCTCTTCTGCACTCAAGTTCAACAGTTTCTGATGCAATTCTCCGGTTGAGCCGAAGGCTTTCACATCAGACTTATTGAACCGCCTGCACTCGCTTTACGCCCAATAAATCCGGACAACGCTTGCCACCTACGTATTACCGCGGCTGCTGGCACGTC
+
CCCCGGGGGGGGGGGGGGGGGGGGGGGGGGGGGGGGGGGGGGGGGGGGGGGGGGGGGGGGGGGGGGGGGGGGGGGGGGGGGGGGGGGGGGGGGGGGGGGGGGGGGGGGGGGGGGGGGGGGGGGGGFGGGGGGGGGGGGGGGGEGGGGGGGGGGGGGCGGGGGGGGGGGGGGGGAFGGFGGGGGGGGGGGGGGGGGGGFGGGFGFFFFFFFFFFFEFFECFFFFCF>AFFF=(3@@E=BFF<9C?<;BF=@@A>CCEFFF@FFFF>B60:8<B0<FFFFFABFF4,(-7>BF:BFB?B?:.#
@M05025:18:000000000-B3NL5:1:1101:23165:9874 2:N:0:CACTCA
GCCAATGGACTACCAGGGTATCTAATCCTGTTTGCTACCCACGCTTTCGAACCTCAGCGTCAGTTACAGACCAGAGAGCCGCTTTCGCCACTGGTGTTCTTCCATATATCTACGCATTTCACCGCTACACATGGAGTTCCACTCTCCTCTTCTGCACTCAAGTCTCCCAGTTTCCAATGCACTACTCCGGTTAAGCCGAAGGCTTTCACATCAGACTTAAAAGACCGCCTGCGTTCCCTTTACGCCCAATAAATCCGGATAACGCTTGCCACCTACGTATTACCGCTGCTGCTGGCCCCTT
+
CCCCGGGGGGGGGGGGGGGGGGGGGGGGGGGGGGGGGGGGGGGGGGGGGGGGGFFGGGGGGGGGGGGGGGGGGGGGGFGGGGGGGGGGGGGGGGGGGGGGGGGGGGGGGGGGGGGGGGGGGGGGGGGGGGGGGGGGGGGGCEEGGGFFEGGGGGGGCFGFGGFGFGGGGGG=DGGGGGDF??FFGGGGGDCDDGGGGFGC5:DFFAFFFFFFFFFFF?EAFFA>B2>9@@9=@@@FDFFEFFEDFFFFFF;@ECCEF6(/3@@?084(8:A)::280:?<B).6:3(-2),.40,1(,((#
@M05025:18:000000000-B3NL5:1:1101:13568:9896 2:N:0:CACTCA
GCCAATGGACTACTGGGGTATCTAATCCTGTTCGCTACCCATGCTTTCGAGCCTCAGCGTCAGTTGCAGACCAGAGAGCCGCCTTCGCCACTGGTGTTCTTCCATATATCTACGCATTCCACCGCTACACATGGAGTTCCACTCTCCTCTTCTGCACTCAAGTTCAACAGTTTCTGATGCAATTCTCCGGTTGAGCCGAAGGCTTTCACATCAGACTTATTGAACCGCCTGCACTCGCTTTACGCCCAATAAATCCGGACAACGCTTGCCACCTACGTATTACCGCGGCTGCTGGCACGCG
+
CCCCGGGGGGGGGGGGGGCGGGGGGGGGGGGGGGGGGGGGGGGGGGGGGGGGGGGGGGGGGGGGGGGGGGGGGGGGGGGGGGGGGGGGGGGGGGGGGGGGGGGGGGGGGGGGGGGGGGGGGGGGEGDGFGGGGGGGGGGGFGGGGGGGGGGGGGGGGGGGGGGGGGGGGGGGGGGG8DFFFGGGGGGGGGGGGGDGG>>DGFGFFFFFFFFFFFFFFFEFFFFFFFAF=FB=534@D@@@@3E13(:@?@@3>?EFF@D996:69<01:7A<:?080:7A,)6<869;9(,(4:>6(),(#
@M05025:18:000000000-B3NL5:1:1101:11428:9905 2:N:0:CACTCA
GCCAATGGACTACAGGGGTTTCTAATCCTGTTCGCTACCCATGCTTTCGAGCCTCAGCGTCAGTTGCAGACCAGAGAGCCGCCTTCGCCACTGGTGTTCTTCCATATATCTACGCATTCCACCGCTACACATGGAGTTCCACTCTCCTCTTCTGCACTCAAGTTCAACAGTTTCTGATGCAATTCTCCGGTTGAGCCGAAGGCTTTCACATCAGACTTATTGAACCGCCTGCACTCGCTTTACGCCCAATAAATCCGGACAACGCTTGCCACCTACGTATTACCGCGTCTGCTGGCACGTT
+
CCCCGGGGGGGGFGGGGGGGGGGGGGGGGGGGGGGGGGGGGGGGGGGGGGGGGGGGGGGGGGGGGGGGGGGGGGGGGGGGGGGGGGGGGGGGGGGGGGGGGGGGGGGGGGGGGGGGGGGGGGGGGGGGGGGGGGGGGGGGCGGGGGGGGGGGGFDGGFGGGFGGFDGGGGGGGGGFGGGFGGGGGGGGGCCGGGGGGFCCD>GFFFFFFFFFFFFFFFEFFFECF=@FFF=BFFFFFFF@FFEF69@F<DEFEEE;6(621:?;B:<:BFB2<?>F???D:9<4232,4<:257(84>(.#
@M05025:18:000000000-B3NL5:1:1101:12088:9944 2:N:0:CACTCA
GCCAATGGACTACACGGGTTTCTAATCCTGTTCGCTACCCATGCTTTCGAGCCTCAGCGTCAGTTACAGACCAGAGAGCCGCCTTCGCCACTGGTGTTCTTCCATATATCTACGCATTCCACCGCTACACATGGAGTTCCACTCTCCTCTTCTGCACTCAAGAAACACAGTTTCCGATGCAATTCCTCGGTTAAGCCGGGGGCTTTCACATCAGACTTATCTTTCCGCCTGCGCTCGCTTTACGCCCAATAAATCCGGACAACGCTTGCCACCTACGTATTACCGCGGCTGCTGGCACGTC
+
CCCCGGGGGGGGGGGGGGGGGGGGGGGGGGGGGGGGGGGGGGGGGGGGGGGGGGGGGGGGGGGGGGGGGGGGGGGGGGGGGGGGGGGGGGGGGGGGGGGGGGGGGGGGGGGGGGGGGGGGGGGGGGGGGGGGGGGGGGGGGGGGGGGGGGGGGGGGGGGGGGGGGGGGGGGGGGGGDGGDGCFGCFFGGGGGGGFFGFGGGFGFFFFFCFFFFA3=/?EFFFFE?E<@1(,:966?B12:B2<(:BFF01)<>AA4>9?FF081;?B01:<?<?03(,,6:9>F?3((3412??:BF?0(#
@M05025:18:000000000-B3NL5:1:1101:18522:9953 2:N:0:CACTCA
GCCAATGGACTACAAGGGTTTCTAATCCTGTTCGCTACCCATGCTTTCGAGCCTCAGCGTCAGTTGCAGACCAGACAGCCGCCTTCGCCACTGGTGTTCTTCCATATATCTACGCATTCCACCGCTACACATGGAGTTCCACTGTCCTCTTCTGCACTCAAGTCGCCCGGTTTCCGATGCACTTCTTCGGTTAAGCCGAAGGCTTTCACATCAGACCTAAGTAACCGCCTGCGCTCGCTTTACGCCCAATAAATCCAGATAACTCTTGCCACCTACGTATTACCGCCGCTGCTGGCACGTA
+
CCCCGGGGGGGGGGGGGGFGGGGGGGGGGGGGGGGGGEGGGEGGGGGGGGGGGGGGGGGGGGGGGFDFGGGGGFGCFFDFDGGGGGGGGCFGGGCGGGGG9@FDGFFC9FFGG7FGGGDFGGGGGGCGGGGFDGDFFGGGGGFCFEGGGGGGFG8EFAFFGGGFGGG8C+@?CDFD6CDDFGCDFGFGGGGGCDFGGBDGC>FFFFFAFC@F4A7>F@BF4BEEE;>9@F(3219@BF??6.93;6><?<)42--4<27B<D4).4A2224)2,3(138>:A)4(-(4(((().(-(.2(#
@M05025:18:000000000-B3NL5:1:1101:25739:9979 2:N:0:CACTCA
GCCAATGGACTACTAGGGTATCTAATCCTGTTCGATACCCACGCTTTCGTGCTTCAGCGTCAGTTGGGCGCCGGTATGCTGCCTTCGCAATCGGAGTTCTGCGTGATATCTATGCATTTCACCGCTACACCACGCATTCCGCATACTTCTCGCCCACTCAAGAACGCCAGTTTCAACGGCGGAGCGAGGTTGAGCCCCGCGATTTTACCGCTGACTTGGCATTCCGCCTACGCACCCTTTAAACCCAATAAATCCGGATAACGCTCGCATCCTCCGTATTACCGCGGCTGCTGGCACGGGG
+
CCCCGGGGGGGGGGGGGFGGGGGGGGGGGGGGGGGGGGGGGGGGGGGGGGGGGGGGGGGGGGGGGGGGGGGGGGGGGGGGGGGGGGDGGGCGGGGCFGGGGGGGGGDGGGFGGGGGGGGGGGGGEGGGGGGGGGGGGDGGGGGGGGGGGFGCGGCEGFC8DFFGC:EGGGGFGGGGFCGG9;CDE<4:<DFDFGGGGF)75)9;FFFFFBFB5>746280?=AFF>BBB8019?9;14:D<A2<:<:3()52)6(4;B::BF:>??B;(89?>A?0,.8726469(,9(,08)40()4((#
@M05025:18:000000000-B3NL5:1:1101:20474:9983 2:N:0:CACTCA
GCCAATGGACTACACTGGTTTCTAATCCTGTTTGCTACCCACGCTTTCGAACCTCAGCGTCAGTTACAGACCAGAGAGCCGCTTTCGCCACTGGTGTTCTTCCATATATCTACGCATTTCACCGCTACACATGGAGTTCCACTCTCCTCTTCTGTACTCAAGTCTCCCAGTTTCCAATGCACTACTCCGGTTAAGCCGAAGGCTTTCACATCAGACTTAAAAGACCTCCTGCGTTCCCTTTACGCCCAATAAATCCGGATAACGCTTGCCACCTACGTATTACCGCGGCTGCTGGCACGCA
+
CCCCFGGGGGGGGGGGFGFGGGGGGGGGGGGGGGGGGGGGGGGGGGGGGGFGGGFGGGGGGGGGGGGGGGFFGGFGGEGFGGCFGGGGGGGGGGGGGGGGGGGGGGGGGGFGGGGGGGGGFGFGGGEGGGFFEFCGGGGGGGGGGGGGGGGCEDGGGGGG?EFGGGDF,D@=FGGGGGGGGGFGDFFGDCDDG7DFD>DDGEGFFAFFFFFFFA@@ACCCFA=B@B)4>B3>@>6>=78>389@D>BF?;8A47C;B1(/2442(,:;?3>7?F:0(47<2).6-(-((((())(((.((#
@M05025:18:000000000-B3NL5:1:1101:12303:9990 2:N:0:CACTCA
GCCAATGGACTACTAGGGTTTCTAATCCTGTTCGCTACCCATGCTTTCGAGCCTCAGCGTCAGTTGCAGACCAGAGAGCCGCCTTCGCCACTGGTGTTCTTCCATATATCTACGCATTCCACCGCTACACATGGAGTTCCACTCTCCTCTTCTGCACTCAAGTTCAACAGTTTCTGATGCAATTCTCCGGTTGAGCCGAAGGCTTTCACATCAGACTTATTGAACCGCCTGCACTCGCTTTACGCCCAATAGATCCGGACAACGCTTGCCACCTACGTATTACCGCGCCTGCTGGCACGCG
+
CCCCGGGGGGGGGGGGGGGGGGGGGGGGGGGGGGGGGGGGGGGGGGGGGFGGGGGGGGGGGGGGGGGGGGGGGGGGGGGGGGGGGGGGGGGGGGGGGGGGGGGGGGGGGGGGGGGGGGGGGGGGGGGGGGGGGGGGGGGGGGGGGGGGGGGGGGGGGGGFGGFGGGGGGGGGGGGGGGFGFGGGGCFGGDGGGGGGGEDGGFGFFFF9CFFFFFFFFFFFFFFFB>)9>DFFB=*55@@FF<EFD9B<FFEFFEEE;;06@?6,((44:BD?3(3:6??A2<<46>9(7??043(((58(#
@M05025:18:000000000-B3NL5:1:1101:8030:9995 2:N:0:CACTCA
GCCAATGGACTACACGGGTATCTAATCCTGTTTGCTCCCCACGCTTTCGTGCCTCAGTGTCAATGTTGGTCCAGGTAGCTGCCTTCGCCATGGATGTTCCTCCTGATCTCTACGCATTTCACTGCTACACCAGGAATTCCGCTACCCTCTACCACATTCTAGTCATCCAGTATCCACTGCAGTTCCCAGGTTGAGCCCAGGGCTTCCACAACGGACTTAAATAACCACCTACGCACGCTTTACGCCCAGTAATTCCGAGTAACGCTTGCACCCTTCGTATTACCGCGGCTGCTGGCACGAT
+
CCCCGGGGGGGGGGGGGGGGGGGGGGGGGGGGGGGGGGGGGGGGGGGGGGGGGGGGGGGGGGFGGGGGGGGGGGGGGGGGGGGGGGGGGGGGGGGGGGGGGGGGGFGGGGGGGGGGGGGGGGGGGGGGGGGGGGFGGGGGGGGGGGGGGGGGGGGGGGGGGGGGGGGGGGGGGGCDGGGGGFGGGGGGGGGGDGD?FFGGDBGFFFFFFFAEFFAFFFFFFFFFC574>BEFF2<A>BDFF9C@DF>?0=ECE<CCE@9=@EE?BFF?@3;@170:B77?>AA4:>;((((3:?:?:B:(#
@M05025:18:000000000-B3NL5:1:1101:5877:10007 2:N:0:CACTCA
GCCAATGGACTACTGGGGTATCTAATCCTGTTCGCTACCCATGCTTTCGAGCCTCAGCGTCAGTTGCAGACCAGAGAGCCGCCTTCGCCACTGGTGTTCTTCCATATATCTACGCATTCCACCGCTACACATGGAGTTCCACTCTCCTCTTCTGCACTCAAGTTCAACAGTTTCTGATGCAATTCTCCGGTTGAGCCGAAGGCTTTCACATCAGACTTATTGAACCGCCTGCACTCGCTTTACGCCCAATAAATCCGGACAACGCTTGCCACCTACGTATTACCGCGGCTGCTGGCACGCG
+
CCCCGFGGGGGFFGGDGGCFGGDFFGFGGGGGGGGDGGGGGGGGGGGGGGGDGGGGGGGGGGEFFFGGGGGFEEFEGGGDEDGGGGDDEFGGCGEFFGFGFFGGFGGGAFFGGGGGCGGFGGGGC:FGGGDGCFEFBEFDGFFFDFGGGFFGGG8FGGGGG8EFGGAE?DDGFGGGGGGGG7DCADFGDCDCCFFGG>CCD5DFFFFFFFFFFFFB4A4BFF4>=@7@FDBBB@EFBFF<DFC@;;F;;;EFF)7;>@0218?1,((4<:>2:0(.,8B<?FFF2>((2((-)4:118<(#
@M05025:18:000000000-B3NL5:1:1101:7866:10008 2:N:0:CACTCA
GCCAATGGACTACCCGGGTATCTAATCCTGTTCGCTACCCATGCTTTCGAGCCTCAGCGTCAGTTGCAGACCAGACAGCCGCCTTCGCCACTGGTGTTCTTCCATATATCTACGCATTCCACCGCTACACATGGAGTTCCACTGTCCTCTTCTGCACTCAAGTCGCCCGGTTTCCGATGCACTTCTTCGGTTAAGCCGAAGGCTTTCACGTCAGACCTAAGCAACCGCCTGCGCTCGCTTTACGCCCACTAAATCCGGATAACCCTGGCCCCCTACGTCTTACCGGGCCTCCTGGCCCGGA
+
CCCCGGGGGGGGG<DGGGEGGGGGGGGGFGGGGEGGGGGGGGGGGGFGG8FGGFE8FGGEGGGGGFGGGGGGCFGGGGGGGGGGGGGGGGGGGFFGGGGGFGGFGGGGGGGGGGGGDFGGGFGGG@+CFGGGGDGGGGGG;F=EGFGDFGGFGGFDDFDGDE@FEDGDEGEEGGGGG7+?:DD?FGGFFGGGGC<CF49774?F6A>EFFAFF4@>).7));*6:;0:9<1=9@>;1:0=39>0:>9,(4.5:.):>96(823(33,(,4((,,(4-((4,)-.4((((,.(().4(-(,#
@M05025:18:000000000-B3NL5:1:1101:5100:10016 2:N:0:CACTCA
GCCAATGGACTACCGGGGTATCTAATCCTGTTCGATACCCACGCTTTCGTGCCTCAGCGTCAGTAGGGCGCCGGTATGCTGCCTTCGCAATCGGAGTTCTGCGTGATATCTATGCATTTCACCGCTACACCACGCATTCCGCATACTTCTCGCCCACTCGAGGCCGCCAGTTTCAACGGCAGGCCGGGGTTGAGCCCCGACATTTGACCGCTGACTTAACAGCCCGCCTACGCACCCTTTAAACCCAATAAATCCGGATAACGCTCGCATTCTCCGTATTCACGCGGTGCCTGGCACGGGT
+
CCCCGGGGGGGGGGGGGGGGGGGGGGGGGGGGGGGGGGGGGGGGGGGGGGGGGGGGGGGGGGGGGGGGGGGGGGGGGGGGGGGGGGGGGGGGGGGGGGGGCGGGGGGFGGGGGGGGGGGGGGGGGGGGGGGGGGGGGGGGGGDGEFGGFGFGGGGGGGGGG+3BFCCGEGGCGG7CGGGGGGGGGDDEGGGCGGGGGDDD<3<@FFFF?BEE:)7AFA29F=7:?FF((81:>BFF?6:2>B)<8??:?:B<AB:0>?1:>?:9(,10,38>-46(4(43))4(4(4(((.6.:?(3:((#
@M05025:18:000000000-B3NL5:1:1101:3473:10029 2:N:0:CACTCA
GCCAATGGACTACTGGGGTTTCTAATCCTGTTTGCTCCCCATGCTCTCATGCCTCAGCGTCAGTTACAGTCCAGTAAGTCGCCTTCGCCACTGGTGTTCTTCCTAATCTCTACGCATTTCACCGCTACACTAGGAATTCCACTTACCTCTCCTGCCCTCTAGTTAAACGGTTTTATATGCTTTCTACAGGTTAAGCCTATATATTTAACATATAACTTGTTTAACCGCCTACCCATCCTTTACCCCCATTTATTCCGAACAACGCTTGCCACCTACGTCTTACCGCCGCTTCTTCGACGCG
+
CCCCGFGGGGGGGGGFGGGGGFGGGGGGGGGGGGGGGGGGDGGGGGGGGGFGGGGGGGGGEG@FGGGGGFGGFFGGGGGGGGGGGFDEGGGGFGGGDGGGGGGGGGGGGGGGGGGDGGDEFGGGDCFC:EE8FEFGFGGGGGGFF9EDF9FGGGG,D8@EEGGGGGGGGGEG>FDA,+9D=DG8@F@FDFGF9=6=FF678DFFFFFFFA=AFFFEFCCFCAC**311=A55):*07<>EAC4*.:)((08*>CE?((6>@:0..62((4@3;(4=(/(,2<?@/((-22(,4))((--(#
@M05025:18:000000000-B3NL5:1:1101:9650:10056 2:N:0:CACTCA
GCCAATGGACTACAAGGGTATCTAATCCTGTTCGATCCCCACGCTTTCGTGCCTCAGCGTCAGTCTGGCGCCGGTACGCTGCCTTCGCAATCGGAGTTCTGCGCGATATCTATGCATTTCACCGCTACACCGCGCATTCCGCGTACTTCTCGCCAACTCAAGTCTGCCAGTTTCAACGGCTCGACGGGGTTGAGCCCCGCAATTTTACCGCTGACTTAACGGACCGCCTACGCACCCTTTAAACCCAATAAATCCGGATAACGCTCGCATCCTCCGTATTACCGCGGCTGCTCGCACGGGC
+
CCCCGGGGGFDEFFGCFGAGGGGGGGGGGGGGGGGGGGGGGGGGGGGFGGGGGGGGGGGGDGGGE<EGGGDGGGGEGGGGGGGGGGFGGGGGGGGGGGGGGGGDEGGGGGGDFGFEGGGGGGGGGGGGGGGEGGGDGGGGGGGGGGGGFFF6EEEEFFCFFGGGGGGGGGFFFG:@FGDDGGCDGD3=C7D7>777CDDGG>C4BFBFF@FFF::AF<AF>:<>>>>;:??B>?9;<:<F9<<A?F0102)))6892?FFFF<>?B>F60(2)48(4<B().-(,(--(,-)-(((-(((#
@M05025:18:000000000-B3NL5:1:1101:18537:10059 2:N:0:CACTCA
GCCAATGGACTACTGGGGTTTCTAATCCTGTTCGCTACCCATGCTTTCGAGCCTCAGCGTCAGTTGCAGACCAGAGAGCCGCCTTCGCCACTGGTGTTCTTCCATATATCTACGCATTCCACCGCTACACATGGAGTTCCACTCTCCTCTTCTGCACTCAAGTTCAACAGTTTCTGATGCAATTCTCCGGTTGAGCCGAAGGCTTTCACATCAGACTTATTGAACCGCCTGCACTCGCTTTACGCCCAATAAATCCGGACAACGCTTGCCACCTACGTATTACCGCGGCTGCTGGCACGGA
+
CCCCGDGGGGGGGGGGGGGGGGGGGGGGGGGGGGGGGGGGGGGGGGGGGGGGGGGGFFGGGGGGGGGGGGGGFGGGGGGGGGGGGGDGGGEGGGGGGEGGGGGGGGGGGGGGGGGGGGGGGGGGGCGGGGGGGGGGGGFGGGGGGGGGGGGGGGGGGGGGGGGGGGGGGGGGGGGGGGGGGGGC9CFGGGGGGCGGGFC>D>C*AAFFFFFFAF6=>CEFFFFEFFF>=@BB@EFBD>6?<EE;@>@D;@@AE.<@09(19:?B6?14::AFFB?FF?262>A249>B>9;???(314,(#
@M05025:18:000000000-B3NL5:1:1101:14218:10088 2:N:0:CACTCA
GCCAATGGACTACACGGGTATCTAATCCTGTTCGCTACCCATGCTTTCGAGCCTCAGCGTCAGTTGCAGACCAGACAGCCGCCTTCGCCACTGGTGTTCTTCCATATATCTACACATTCCACCGCTACACATGGAGTTCCACTGTCCTCTTCTGCACTCAAGTCGCCCGGTTTCCGATGCACTTCTTCGGTTAAGCCGAAGGCTTTCACATCAGACCTAAGCAACCGCCTGCGCTCGCTTTACGCCCAATAAATCCGGATAACGCTTGCCACCTACGTATTACCGCGGCTGCTGGCCCGTC
+
CCCCGGGGGGGGGGGGGGGGGGGGGGGGGGGGGGGGGGGGGGGGGGGGGGGGGGGGGGGGGGDGGGGGGGGGGFGGGGGGGGGGGGGGGGGGGGGGGGGGGFGGGGGGGGGGGGGGGGGGGGGDGGGGGGGGGGGGGGGGGGGGGGGGGGGGGGFGGGGFGGGGGGEGDEGGGGGGGGDGGGGGGGGGGGGGDGGGGDD;C>F>FAFFFFFFFFEFFFFF;4;==3>2;FF<BBFFFFFFD3C?FF9<?7>2AAA>90?:?FF?6:?B<(.<6?BFFFBFFF<4(,-714(828(40:1-#
@M05025:18:000000000-B3NL5:1:1101:17483:10096 2:N:0:CACTCA
GCCAATGGACTACTAGGGTATCTAATCCTGTTTGCTACCCACGCTTTCGTGCCTCAACGTCAGATATAGTTTGGTAAGCTGCCTTCGCAATCGGTGTTCTGTATGATCTCTAAGCATTTCACCGCTACACCATACATTCCGCCTACCGCAACTATTCTCTAGTCCAACAGTATTAGAGGCAGTTTCGGGGTTGAGCCCCGCGATTTTACCGCTGACTTGGCATTCCGCCTACGCACCCTTTAAACCAAATAATTCCGGATAACTCTGCTGTCCCCCGAATTACCGCGGCTGCTGGCACGGG
+
CCCCFEGEGGGGGGGGCFGGGGGFDFCGGGGGCCFEEGFGGGGGGGGFGGGGGGC<FGGGGGGDGGG<CCE<CCFGFFCFGFFFGFGC@FFGGGGDCFFFEEFFGGDDFGFDFAF<FFFEGGCFGGGEGD?FFFGFGGFDFGGGEGG6CEG>EGGFADDFGGDC;,@D?8@DFGDFFFGDD>==D98=8DGCDD?C9@DCGFDF4A86;F>*3)6>8@3?A=B:1*69((/3(,8(7;?F)9?74@(/4@EF7)19;0<((62)-.),)).4))44,(((().4(1(412(,)..((.3(#
@M05025:18:000000000-B3NL5:1:1101:18568:10103 2:N:0:CACTCA
GCCAATGGACTACTGGGGTTTCTAATCCTGTTTGCTCCCCATGCTCTCATGCCTCAGCGTCAGCTACAGTCCAGTAAGTCGCCTTCGCCACTGGTGTTCTTCCTAATCTCTACGCATTTCACCGCTACACTAGGAATTCCACTTACCTCTCCTGCACTCTAGTTAAACAGTTTCTGATGCAATTCTCCGGTTGAGCCGAAGGCTTTCACATCAGACTTATTGAACCGCCTGCACTCGCTTTACGCCCAATAAATCCGGACAACGCTTGCCACCTACGTATTACCGCCGCTGCTGGCACGTT
+
CCCCGGGGGGGGGGGGGGGGGGFGGGGGGGGGGGGGGGGGGGGGGGGGGGGGGGGGGGGGGGGGGGGGGGGGGGGGGGGGGGGGGGGGGGGGGGGGGGGGGGGGGGGGGGGGGGGGGGGGGGGGGGGGGGGGGGGGFGGFGGGGGGFGGGGGGGGGGFGGDFGFCGFGGGGGGGGGGGGGGGGGGDDFGGGGDGGGGFGGGFGFFFFFFFFFFFF@>EFFFFEFFDFFFFFF22*052@@B4/(859@D@@A365(612((6:0>@10169).,32,,)624).((((--4920(((.((#
@M05025:18:000000000-B3NL5:1:1101:20585:10129 2:N:0:CACTCA
GCCAATGGACTACTGGGGTTTCTAATCCTGTTCGCTACCCATGCTTTCGAGCCTCAGCGTCAGTTGCAGACCAGACAGCCGCCTTCGCCACTGGTGTTCTTCCATATACCTACGCATTCCACCGCTACACATGGAGTTCCACTGTCCTCTTCTGCACTCAAGTTGCCCGGTTTCCGATGCACTTCTTCGGTTAAGCCGAAGGCTTTCACATCAGACCTAAGCAACCGCCTTCGCTCGCTTTACGCCCAATAAATCCGTATAACGCTTCCCACCTACCTATTACCCCGGCTGCCGGCACGCG
+
CCCCGGGGGGGGGGGGGGGGGGGGGGGGGGGGGGGGGGGGGGGGGGGGGGGGGGGGGGGGGGGGGFGGGGGGGGGGGGGGGGGGGGGGGGGGGGFGFGGGGGGGGGGGGFGGGGGGGGGGGGGGGEGGGGGGGGGGGGGGGGGFGGGGFGFFGAC:FFFGG9>FAB=FECCGGFGGDG9C?FFFFEFGGG?CCG++;?9DGDGFFFF6BF6?B4>B;EFF46>=B:(561,=<;00394==EF?DF>DFF:3<6:89(4152)((38(4:BBF::?(8AA<22<(-2(((((((-7(-8(#
@M05025:18:000000000-B3NL5:1:1101:5278:10133 2:N:0:CACTCA
GCCAATGGACTACTAGGGTTTCTAATCCTGTTCGCTACCCATGCTTTCGAGCCTCAGCGTCAGTTGCAGACCAGAGAGCCGCCTTCGCCACTGGTGTTCTTCCATATATCTACGCATTCCACCGCTACACATGGAGTTCCACTCTCCTCTTCTGCACTCAAGTTCAACAGTTTCTGATGCAATTCTCCGGTTGAGCCGAAGGCTTTCACATCAGACTTATTGAACCGCCTGCACTCGCTTTACGCCCAATAAATCCGGACAACGCTTGCCACCTACGTATTACCGCGGCTGCTGGCACGCT
+
CCCCGFGGGGGGGGGGGGGGGGGGGGGGGGGGGGGGGGGGGGGGGGGGGGGGGGGGGGGGGGGGGFGGGGGGGGGGGGGGGGGGGGGGGGDGGGGGGGGGGGGGGGGGGGGGGGGGGGGGGFGGGGDGGGGGGGGGGGGEGGGGGGGGGGGGGGGGGGGGGGGGGGGGGGGGGGGGGGGGGGGGGGGGGGGGGGGFDFGGDFFFFFFFFFFFFF3>??CFFFFE=@)):@92BB4@BB=BDEEF@B>;68@<CC?E6@DBF@<6(4<<:?FB0437<?345<>.-3(40(,,5)48<2((#
@M05025:18:000000000-B3NL5:1:1101:11000:10135 2:N:0:CACTCA
GCCAATGGACTACTCGGGTTTCTAATCCTGTTTGCTCCCCATGCTCTCATGCCTCAGCGTCAGTTACAGTCCAGTAAGTCGCCTTCGCCACTGGTGTTCTTCCTAATCTCTACGCATTTCACCGCTACACTAGGAATTCCACTTACCTCTCCTGCACTCTAGTTAAACAGTTTTATATGCTTTCTACAGGTTAAGCCTATATATTTAACATATAACTTGTTTAACCGCCTACGCATCCTTTACGCCAAGTTTTTCCGAACAACGCTTGCCACCTACGTATTACCGCGTCTGCTGGCCCTTG
+
CCCCGGGGGGGGGGGGGGGGGGGGGGGGGGGGGGGGGGGGGGGGGGGGGGGGGGGGGGGGGGGGGGGGGGGGGGGGGGGGGGGGGGGGGGGGGGGGGGGGGGGGGGGGGGGGGGGGGGGGGGGGGGGGGGFGGGGGGGGGGGGGGGGGGFGGGGGGGFFGGGGGGFGGGGGGGFDGGGCGDFGD89FFFFGGGG?F8FFGGF@FDFFFFFB9EFF7BF7=FF=EE@=BAF58A=)0:==E?:6<4>)(->?*1>BE-:@2>3=2((2,61488@@@06)9;??9061,4(()6)(-((((#
@M05025:18:000000000-B3NL5:1:1101:16285:10178 2:N:0:CACTCA
GCCAATGGACTACTAGGGTTTCTAATCCTGTTCGATACCCACGCTTTCGTGCTTCAGCGTCAGTTGGGCGCCGGTATGCTGCCTTCGCAATCGGAGTTCTGCGTGATATCTATGCATTTCACCGCTACACCACGCATTCCGCATACTTCTCGCCCACTCAAGAACGCCAGTTTCAACGGCGGAGCGAGGTTGAGCCCCGCGATTTTACCGCTGACTTGGCATTCCGCCTACGCACCCTTTAAACCCAATAAATCAGGATAACGCTCGCATCCCCCGGATTACCCCGCCTGCTGCCACGGGG
+
CCCCGCGGGGGGGGGGGGGGGGGGGGGGGGGGGGGGGGGGGGGGGGGGGGGGGGFGGGGGGGGGGGGGGGGGGGGGGGGGGGGGGGGGGGEFGGGGGGGFEGGGGGGFGFEGGGGGGGGGGGGGGGGGGGGGGGGGGGGCGGEEGGGCFEFGGGGGGCFFGFGGGGGGEEFCEGCGGDGDDDDGCD7C7CFDFFDGGBCDD;D776@FFFFFF)19=2>FFFBFF>?BBF<11:>6:<1:26<ABFB2()2:<B23.()6<?06??1((-(3(,73((46<A22-1,(,-3>2).,40((#
@M05025:18:000000000-B3NL5:1:1101:22418:10246 2:N:0:CACTCA
GCCAATGGACTACACGGGTATCTAATCCTGTTCGCTACCCATGCTTTCGAGCCTCAGCGTCAGTTGCAGACCAGAGAGCCGCCTTCGCCACTGGTGTTCTTCCATATATCTACGCATTCCACCGCTACACATGGAGTTCCACTCTCCTCTTCTGCACTCAAGTTCAACAGTTTCTGATGCAATTCTCCGGTTGAGCCGAAGGCTTTCACATCAGACTTATTGAACCGCCTGCACTCGCTTTACGCCCAATAAATCCGGACAACGCTTGCCACCTACGTATTACCGCGGCTGCTGGCCCGTG
+
CCCCGGGGGGGGGGGGGGGGGGGGGGGGGGGGGGGGGGGGGGGGGGGFEGGGGGGGGGGGGGGGGGGGGGGGGGFGGEGGEGGGGGGGGGGCFGGGFCFGGGGGGGGGGFFFGGGGGGGGGGGGGGGGGGGGGGGFGGGCAF;FEGGGGGGGGGGGGGGGGFGGGGGGGGGGGGGGGGGGGGGGF@FGGGDGGGGCFEGCD>59FFFFFABFA9BEFFFFFFFEFB=2>@BFBE=5-7?FFEFD1;B@1=@@EEFF@1?>>??09?610>A??::B<?>FBA<9?6(27(-(4,(,((4-#
@M05025:18:000000000-B3NL5:1:1101:9131:10284 2:N:0:CACTCA
GCCAATGGACTACTAGGGTTTCTAATCCTGTTCGCTACCCATGCTTTCGAGCCTCAGCGTCAGTTGCAGACCAGACAGCCGCCTTCGCCACTGGTGTTCTTCCATATATCTACGCATTCCACCGCTACACATGGAGTTCCACTGTCCTCTTCTGCACTCAAGTCGCCCGGTTTCCGATGCACTTCTTCGGTTAAGCCGAAGGCTTTCACATCAGACCTAAGTAACCGCCTGCGCTCGCTTTACGCCCAATAAATCCGGATAACGCTTGCCACCTACGTATTACCACCGCTGCTGGCCCGGG
+
CCCCGFGGGGGGGGGGGGGGGGGGGGGGGGGGGGGGGGGGGGGGGGGGGGGGGGGGGGGGGGGGGGGGGGGGGGGGGGGGGGGEGGGGGGGFGGGGGGGGGGGFGGGGGGGGGGGGGGGGGGGGGGEGGGGGGGGGGGGGGGGGGGFFECFGGGGGDFGCG,EGDGGGG6@EEGFECDDDFGFFG?FGD9CCG?FGCDGDGFGFFFFFFAFFFF=E>EEFFFC4<B@B>27=.6(639(6;36129><2827A)541(80(6>(41<:<?ADFB3:B?FA>B<<).(43((-3)(((-,(#
@M05025:18:000000000-B3NL5:1:1101:7665:10306 2:N:0:CACTCA
GCCAATGGACTACCAGGGTTTCTAATCCTGTTTGCTCCCCACGCTTTCGTGCATGAGCGTCAGTTGCGCGCCGGTAAGCTGCCTTCGCAATCGGCGTTCTGCGTGATATCTATGCATTTCACCGCTACACCACGCATTCCGCTTACTTCTCACTCACTCAAGGGCGTCAGTTTCAACGGCACGACGGGGTTGAGCCCCGAAATTTTACCGCTGACTTGACACTCCGCCTACGCACCCTTTAAACCCAATAAATCCGGATAACGCTCGCATCCTCCGTATTACCGCGGCTGCTGGCACGGGG
+
CCCCGGGGGGGGGGGGGGGGGGGGGGGGGGGGGGGGGGGEGGGGGGGGGGGGGGGGGGGGGGGGGGGGGGGGGGGGGGGGGGGGGGGGGGGGGGGGGGGGFGFGGGCGGGGGGGGGGFGGGAFGGDGGGGGGGGGGGGGGGGGGGGGGGGGGGGGGGGGFGGGDEGGGGGGGGG7=CDDD>DGGGGDGGGGGFFDCCEGGC)*@8;AFFEDFEDBFFF<FF?>B:BFF?8:043>;B:?:<A2)3<BFF?FAA9?F>?BFA<<0((321:>?F<<346<B))-,01061;??)4<0)26-#
@M05025:18:000000000-B3NL5:1:1101:22100:10308 2:N:0:CACTCA
GCCAATGGACTACCGGGGTATCTAATCCTGTTTGCTCCCCATGCTCTCATGCCTCAGCGTCAGTTACAGTCCAGTAAGTCGCCTTCGCCACTGGTGTTCTTCCTAATCTCTACGCATTTCACCGCTACACTAGGAATTCCACTTACCTCTCCTGCACTCTAGTTAAACAGTTTTATATGCTTTCTACAGGTTAAGCCTATATATTTAACATATAACTTGTTTAACCGCCTACGCATCCTTTACGCCCAGTTATTCCGAACAACGCTTGCCACTTACTTATTACCGCGGCCTCTGCCCCGTC
+
CCCCEGGGGGGGGGGGGGCEGGGGGGGGGGGGGGGGGGGGGGGGGGGCGGEFCCGGGGGDFGGGGGGGGGGGGGGGGGGGGGGGGGGGGGGGGGGGGGGGGGGGGGGGGGGGGGGGGGGGGGGGGGGGGGGGGGGGGGGGFGEGGGGGGGDFFGGGGGGGGGDFGGGGGGG8FGGGGGGGGGGGGGGG?FGGGGGGDBDFGFGFFFFFFFFFFF<:BEFFFFE>CCB>BAF:<2<ABBFFEE*525=@DFCE?55?277>1(,((6;6=(7@(/9>))9<<CF)-79003(.5,))(-((#
@M05025:18:000000000-B3NL5:1:1101:22606:10326 2:N:0:CACTCA
GCCAATGGACTACCCGGGTATCTAATCCTGTTTGCTCCCCACGCTTTCGCACCTGAGCGTCAGTCTTTGTCCAGGGGGCCGCCTTCGCCACCGGTATTCCTCCAGATCTCTACGCATTTCACCGCTACACCTGGAATTCTACCCCCCTCTACAAGACTCTAGCCTGCCAGTTTCGGATGCAGTTCCCAGGTTGAGCCCGGGGATTTCACATCCGACTTGACAGGCCGCCTGCGTGCGCTTTACGCCCAGTAATTCCGATTAACGCTTGCACCCTCCGTATTACCGCTGCTCCTGGCACGGG
+
CCCCGGGGGGGGGCGGDGGGGGGGGGGGGGGGGGGGGGGGGGGGGGGGGGGGGGFGGGGGGGGGGGGGGGGGGGGGEGGGGGGGGGGGGGGGGGGGGGGGGGGCEBFFAFFGGGGGFGGGGGGEGGGGFGGFGFFGGGGGGGFG8CEEGGGGGGGFGGGGGFGGGCGGGGCGGD9ECDGFFFGCCFG7FCGGFGGFGFDGG>C>FFFFFFF)8)475;=FFFF6(86>606:9?::2611<BB??07:?:A>><<ABF<F?6489?B(8<?7:(3814((.)<A(-(,(.)).5::2?:-#
@M05025:18:000000000-B3NL5:1:1101:21471:10332 2:N:0:CACTCA
GCCAATGGACTACCAGGGTTTCTAATCCTGTTCGCTACCCATGCTTTCGAGCCTCAGCGTCAGTTGCAGACCAGAGAGCCGCCTTCGCCACTGGTGTTCTTCCATATATCTACGCATTCCACCGCTACACATGGAGTTCCACTCTCCTCTTCTGCACTCAAGTTCAACAGTTTCTGATGCAATTCTCCGGTTGAGCCGAAGGCTTTCACATCAGACTTATTGAACCGCCTGCACTCGCTTTCCGCCCAATAAATCCGGACAACGCTTGCCACCTACGTATTACCGCGGCTGCTGGCCCGCA
+
CCCCGGGGGGGGFFGGGGF?FGGGGGGGGFGGGGGGGGGGGGGGGGGGGGGGGFFFFGGGGGGGGFGGGGGGGGFGGGGGGGGGGGGGGEDGGCFGGGGGGGGGGGGGGGGGGGGGGGGGGGGGGGGGGGGGGGGGGGGGGGGGGGGFGGGGGGDGGGGGD?DCCFGGGGGGGGGDDGDGGGGFGGGGGC;DGGGGGEDCD5CAAFAA9B=C9FFFFEC>AFEFFFF@=D25((*0(>5<D3>0;@;@;@F)>CE@13631(.,2(43:49<21::872:7-6)40(4(46:7:36(-((#
@M05025:18:000000000-B3NL5:1:1101:10198:10337 2:N:0:CACTCA
GCCAATGGACTACCGGGGTATCTAATCCTGTTTGCTCCCCACGCTTTCGCACCTGAGCGTCAGTCTTTGTCCAGGGGGCCGCCTTCGCCACCGGTATTCCTCCAGATCTCTACGCATTTCACCGCTACACCTGGAATTCTACCCCCCTCTACAAGACTCTAGCCTGCCAGTTTCGGATGCAGTTCCCAGGTTGAGCCCGGGGATTTCACATCCGACTTGACAGACCGCCTGCGTGCGCTTTACGCCCAGTAATTCCGATTAACGCTTGCACCCTCCGTATTACCGCGGCTGCTGGCCCGGC
+
CCCCGGGGGGGGGGGGGGGGGGGGGGGGGGGGGGGGGGGGGGGGGGGGGGGGGGGGGGGGGGGGGGGGGGFFGGGGGGCFGGGGGGGGGGGGGGGGGGFGGGGGGFGGGGGGGGGGGGGGGGGGGGGGGGGGGGGGGGGGGGGGGGGEGGGGGGGGGGGGGCFGGGGGGGGGGGGGCDGGGGGGGGGGGGFGGGGGGFGGGFDEF4AFFFFFFFDFFFFFFFFFFF>FFFBB9?:F>FB:?<2(-4310(.4<4<A?BFFFB2(,-::???<:2:60((.5>9<,03211((8221(((-#
@M05025:18:000000000-B3NL5:1:1101:18308:10338 2:N:0:CACTCA
GCCAATGGACTACAAGGGTTTCTAATCCTGTTCGCTACCCATGCTTTCGAGCCTCAGCGTTAGTTGCAGACCAGAGAGCCGCCTTCGCCACTGGTGTTCTTCCATATATCTACGCATCCCACCGCTACACATGGAGTTCCCCTCTCCTCTTCTGCACTCAAGTTCAACACTTTCTGTTGCCATCCTCCGGTTGAGCCTAAGTCTTTCCTATTCGACTTATTTAATCGGCTGCACCCACTTGACGCCAAATCAATCCCGTCAACCCTTGCCATCCACCTATTTCCCCGCCACATCGTCCGCT
+
C@CCGFDEGGGC<FGGGEEFGFG<@,6CF,CFFFD:766C<EFFGFFG:FF7@E,EF8BC,8,CC<EEE9EDG?<,,B7,8CFGGG?,BFEG88A=AFFGCC,?,CF9<E,A<FCFE+?F,AF4CF7>=FFCEC,E8==;,4@84,84D8AC,99@=3@,3,73==,6==DFDDFC,+62+=6+,621++3@C+++9*;9*+?+++1+++3++03)/76+++7**1)))/0(((-/(-(8**)((6(,/))/73<(),((/,/((,(,(5))412:(304)...431(((,(..((.4-(#
@M05025:18:000000000-B3NL5:1:1101:27646:10405 2:N:0:CACTCA
GCCAATGGACTACTCGGGTTTCTAATCCTGTTTGCTCCCCACGCTTTCGTGCCTCAGTGTCAATGTTGGTCCAGGTAGCTGCCTTCGCCATGGATGTTCCTCCTGATCTCTACGCATTTCACTGCTACACCAGGAATTCCGCTACCCTCTACCACATTCTAGTCATCCAGTATCCACTGCAGTTCCCAGGTTGAGCCCAGGGCTTTCACAACGGACTTAAATAACCACCTACGCACGCTTTACGCCCAGTAATGCCGAGTAACGCTTGCACCCTTCGTATTACCGCGGCTGCTGGCACGCG
+
CCCCGGGGGGGGGGGGGGFFGGGGGGGGGGGGGGGGGGGGGGGGGGGGGGGGGGGGGGGGGGGGGGGGGGGFGGGGGGGGFGGGGGFGGEEGGGGGGGGGGGGGGGGGGGGGGGGGGGGGGGGGGGGGGGGGGGGGGGGGGGGGEGGFFGGGGGGGGGGGGFGFDFGGGFGGFGCDEGFGGGGGGGGGGCDFC??F=DDDF>>A?FFFFFFFB?AB*:AFCFFA@CFFFFEF9)):>@=@BEE(6@>9(./)<));>F0,396,(,64;3@DF;1??21<B44421(-(44:BF267??(#
@M05025:18:000000000-B3NL5:1:1101:21006:10412 2:N:0:CACTCA
GCCAATGGACTACCAGGGTATCTAATCCTGTTTGCTCCCCACGCTTTCGAGCCTCAGCGTCAGTCATCGTCCAGTAGGCCGCCTTCGCCACTGGTGTTCCTCCTAATATCTACGCATTTCACCGCTACACTAGGAATTCCGCCTACCCCTCCGACACTCTAGCTGGACAGTTTCAAAAGCAGTCCCGGGGTTGAGCCCCGGGCTTTCACTTCTGACTTAACGCACCGTCTACGCTCCCTTTACCCCCAGTAAATCCGGATAACGCTTGCCCCCTACGTATTACCGCGGCTCCCTCCCCGGA
+
CCC<<9FGGGGGGAFGGGGGGGGGGGGGGGGG<EGGGGGGGCFDGGGGG,6CEEGGGGGGGGGGFFC<FCFGGGFA<<F@FEGGGGGGGGEAFCGGGGGGGGGGFGGGGGGCGGGGGGGGGGGGGGGGGGCFFGDFGGGGFE++@EFGGG>E=8CEGGGGGF,,@3,@@EDA,E:EC?CFGGC+<CC>CGGGD>*9D9CDG4D649A@FA=FA65>A?>FF>21>@F?83=E03(69?FFFAA)52;1(4:9>2>FFB<11<B0-1,(-4)4218?:8)-.-6A8629>;,,(((-,(4(#
@M05025:18:000000000-B3NL5:1:1101:22165:10436 2:N:0:CACTCA
GCCAATGGACTACTGGGGTTTCTAATCCTGTTTGCTCCCCACGCTTTCGAGCCTCAACGTCAGTTACAGTCCAGTAAGCCGCCTTCGCCACTGGTGTTCCTCCTAATATCTACGCATTTCACCGCTACACTAGGAATTCCACTTACCTCTCCTGCACTCCAGCCGTACAGTTTCCAGAGCAGTCCGGGGGTTGAGCCCCCGCCTTTCACTCCAGACTTGCACTGCCGTCTACGCTCCCTTTACACCCAGTAAATCCGCATAACGCTTGCCCCCTACTTATTACCGCGGCTGCTGACACGCG
+
CCCCGGGGGGGGGGGGGG@FGGGGGGGGGGGGGFGFFCCFFGEEGGGGDFGGGGGGGGEEFEGGFGGGGGGGGGGGGAFGGGGGDC7CFGGFGDDEGGGGCGGGDAGGGGGGGFGGGGGGGGGGGGGGGGEEGGGFFFGDCFGGGGGGG9EFFFGGGGGGGGGCEGEGGGFFEF:EGFFFF8=FEGGGDGDCDGFFC>GG?DGF:AAFFFFAAA<?FFEFFFF@<39(6=DC<>?<FBFFF<A4<BB60><A9)64;((-:9:?FF?F:??B>F(.)).6A2)),4471((3))).))-(#
@M05025:18:000000000-B3NL5:1:1101:13409:10451 2:N:0:CACTCA
GCCAATGGACTACACGGGTTTCTAATCCTGTTCGCTACCCATGCTTTCGAGCCTCAGCGTCAGTTGCAGACCAGAGAGCCGCCTTCGCCACTGGTGTTCTTCCATATATCTACGCATTCCACCGCTACACATGGAGTTCCACTCTCCTCTTCTGCACTCAAGTTCAACAGTTTCTGATGCAATTCTCCGGTTGAGCCGAAGGCTTTCACATCAGACTTATTGGACCGCCTGCACTCGCTTTACGCCCAATAAATCCGGACAACGCTTGCCACCTACGTATTACCGCGGCTGCTGGCACGGA
+
CCCCGGFFGGGFGGGGGGGGGGGGGGGGGGGGGGGGGGGGGGFGGGGGGFGDGGGGGFGGGGGGGGGFFGFGFGGGGGGGGGGEGCFGGGGGGFFGGGGGGGBFGCFGGGGGGDEGGGGGGGGGG7FEFGGFFFFGGGFGGGGGEFEFGGFGGDCGG9DCFFGGGGGFGGGGGGGGGGGGGGFGFFGF7>DDGFCCCAGGGFFA?AFFFA9AA46BFECFFF=:=DFF@FF9=EFFDF31=CE;16:?F;=<ECEE;>1>><6(43??FBA?BBFF:44:?>B<69606;12))(-,5((#
@M05025:18:000000000-B3NL5:1:1101:19049:10497 2:N:0:CACTCA
GCCAATGGACTACCGGGGTTTCTAATCCTGTTTGCTCCCCACGCTTTCGTGCCTCAGTGTCAATGTTGGTCCAGGTAGCTGCCTTCGCCATGGATGTTCCTCCTGATCTCTACGCATTTCACTGCTACACCAGGAATTCCGCTACCCTCTACCACATTCTAGTCATCCAGTATCCACTGCAGTTCCCAGGTTGAGCCCAGGGCTTTCACAACGGACTTAAATAACCACCTACGCACGCTTTACGCCCAGTAATTCCGAGTAACGCTTGCACCCTTCGTATTACCCCGGCTGCTGGCCCGAT
+
CCCCGGGGGGGGGGGGGGGGGGGGGGGGGGGGGGGGGGGGGGGGGGGGGGGGGGGGGGGGGGGGGGGGGGGGGGGGGGGGGGFGGGGGGCGGGCFGGGGGGGGGGGGGGGGGGGGGGGGGGGGGGGGGGGCCFGGGGGFGGGGGGGGGGGGGGGGGGGGFGGGGGGAGGFGGGGCFGGDFGGGGGFGGGGGFFGCFGFGFGDDAFFFFFFFFDE9@EECFFFFEF=@>A=BFFBDB@FF@B4E0?4;D?EF5C3);8?2=@3),3<;38))180113:?<FBFA0(-,36>())(4((((#
@M05025:18:000000000-B3NL5:1:1101:13858:10498 2:N:0:CACTCA
GCCAATGGACTACTAGGGTTTCTAATCCTGTTCGCTACCCATGCTTTCGAGCCTCAGCGTCAGTTGCAGACCAGAGAGCCGCCTTCGCCACTGGTGTTCTTCCATATATCTACGCATTCCACCGCTACACATGGAGTTCCACTCTCCTCTTCTGCACTCAAGTTCAACAGTTTCTGATGCAATTCTCCGGTTGAGCCGAAGGCTTTCACATCAGACTTATTGAACCGCCTGCACTCGCTTTACGCCCAATAAATCCGGACAACGCTTGCCACCTACGTATTACCGCGGCTGCTGGCACGTA
+
CCCCGGGGGGGGGGGGGGGGGGGGGGGGGGGGGGGGGGGGGGGGGGGGGGGGGGGGGGGGGGGGGGGGGGGGGGGGGGGGGGEFEGGGGGGGGGGGGGGGGGGGGGGGFGGGGGGGGGGGGGGGGGGGGGGGGGGGGGGFEFGGGGFGGGGGGGGGGFFGGFGGGGGGGGGGGGGFCGGFGGGGGGGGGDCDGGGCCDGDGFGFFFFFFFFFFFEBFFFFFFEFE>AFB@BFFBFFB>=B?CE;?FF@(3@E3CE@B07;9@<0366?0:2><??F:<FB>).<BF(0;9;628?F?74.#
@M05025:18:000000000-B3NL5:1:1101:14851:10515 2:N:0:CACTCA
GCCAATGGACTACCGGGGTTTCTAATCCTGTTCGCTCCCCATGCTTTCGCTCCTCAGCGTCAGTAAATGCCCAGAGACCTGCCTTCGCCATCGGTGTTCCTCCTGATATCTGCGCATTTCACCGCTACACCAGGAATTCCAGTCTCCCCTACATCACTCTAGTCTGCCCGTACCCACCGCAGATCCGAGGTTGAGCCTCGGACTTTCACGGCAGACGCGACAAACCGCCTACGAGCTCTTTACGCCTAATAAATCCGGATAACGCTTGCGCCCTACGTATTACCGCGGCTCCTGGCACGTA
+
CCCCGGGGGGGGGGGGGGFFGGGGGGGGGGGGGGGGGGGGGGGGGGGGGGGGGGGGGGGGGGGGGGGGGGGGGGGGGGGGGGGGGGGGGGGGGGGGGGGGGGGGGFGGFGGGGGGGGGGGGGGGGDGGGGGGGGGGGGGGGGGGGGGGGGGGGGGGGGGGGFGGFGGGGGGGGG6<EGGGGGDFGGGGGGGGGGGGFFFDDDG>FFF6@ADFDFF@>FBFFF0=D69>FFFFF14;1?B<AFFFFF:<?>A24)6?F>6(,421>:??:>>?9BFFF?2<?)).29(3992,(),.(.((#
@M05025:18:000000000-B3NL5:1:1101:20778:10517 2:N:0:CACTCA
GCCAATGGACTACTGGGGTTTCTAATCCTGTTTGCTCCCCACGCTTTCGCACCTGAGCGTCAGTCTTTGTCCAGGGGGCCGCCTTCGCCACCGGTATTCCTCCAGATCTCTACGCATTTCACCGCTACACCTGGAATTCTACCCCCCTCTACACGACTCTATCCTGCCAGTTTCGGATGCAGTTCCCAGGTTGCGCCCGGGGACTTCACATCCGACTTCACAGACCGCCTGCGTGCGCTTTACGCCCAGTAATTCCGTATAACGCTCGCCCCCCCCGTATTACCGCGGCTGCTGCCTCGGC
+
CCCCC9FF@FGGFGGGGGCFFDGGGGFFGGGGGEFGGGGGFG+CFECGGGEGEFFGFGGGG>@F@FEFEGGGGCGGG:FFEGEGEG@EF@BFG>FEGDGA,?4<A,A=<FE5??C@FGE9EGGC++7@3ADDEFFGFDFF9FGFGGD+@:@2A,33@8:,3,7D,3DF?@FG:C*==C*97:;DFG*98*C44*15:4CDC:):)13AF+@AF539>F)86=<7?B((43(31-,3(((114<13(4(,,-))-6<(5((44)((,(,7(,42-(79<((5<AA0(,,((,(.,)().4,#
@M05025:18:000000000-B3NL5:1:1101:3777:10535 2:N:0:CACTCA
GCCAATGGACTACACGGGTTTCTAATCCTGTTCGCTACCCATGCTTTCGAGCCTCAGCGTCAGTTGCAGACCAGAGAGCCGCCTTCGCCACTGGTGTTCTTCCATATATCTACGCATTCCACCGCTACACATGGAGTTCCACTCTCCTCTTCTGCACTCAAGTTCAACAGTTTCTGATGCAATTCTCCGGTTGAGCCGAAGGCTTTCACATCAGACTTATTGAACCGCCTGCACTCGCTTTACGCCCAATAAATCCGGACAACGCTTGCCACCTACGTATTACCGCTGCTGCTGGCACGTA
+
CCCCGGGGGGGGGGGGGGFEGGGGGGGGGGGGGGGGGGGGGGGGGGGGGGGGGGGGGGGGGGGGGGGGGGGGGGGGGGGGGGGGGGGGGGGGGGGGEGFGGGGGGGGGGGGGFGGGGGGGGGGGGGGGGGGGGGDGGGGGGGEFFGGGGGGFGGGGGGGGGGGGGGGGGGGGGGGGGGGGGGGGGGGGGGGGGGGGGFGGGFG5>ABFFFFFFFFEFEFFFFEFFFFBBFFFBE4729DFFFF?DFFF?;EFEEEFF1;>BFF>044412<?BF??0:<A,:29:>1(1848:03:()4(#
@M05025:18:000000000-B3NL5:1:1101:3666:10566 2:N:0:CACTCA
GCCAATGGACTACTAGGGTTTCTAATCCTGTTCGCTACCCATGCTTTCGAGCCTCAGCGTCAGTTGCAGACCAGAGAGCCGCCTTCGCCACTGGTGTTCTTCCATATATCTACGCATTCCACCGCTACACATGGAGTTCCACTCTCCTCTTCTGCACTCAAGTTCAACAGTTTCTGATGCAATTCTCCGGTTGAGCCGAAGGCTTTCACATCAGACTTATTGAACCGCCTGCACTCGCTTTACGCCCAATAAATCCGGACAACGCTTGCCACCTACGTATTACCGCGGCTACTGTCACGTG
+
CCCCGGGGGGGGGGGGGGGGGGGGGGGGGGGGGGGGGGGGGGGGGGGGGGGGGGGGGGGGGGGGGGGGGGGGGGGGGGGGGGGGGGGGGGGGGGFFGGGGGGGGGGGGGGGGGGGGGGGGGGGGGGGGGGGGGGGGGGGGGGGGGGGGGGGFGGGGGGGGG8@FGGGGGFFGGGGGGGGGGFGGCFGCCCDGGFGGFDD>@BFFFFFFFFFAFFFFFFFF>>4ABDAB>DBF@@:B2>@D<CED@19?01;4C7?E>9<>9<?00-24489?(,,4:(4<,<>9(41(-((.,4))-6((#
@M05025:18:000000000-B3NL5:1:1101:8862:10579 2:N:0:CACTCA
GCCAATGGACTACTCGGGTATCTAATCCTGTTCGCTACCCATGCTTTCGAGCCTCAGCGTCAGTTGCAGACCAGACAGCCGCCTTCGCCACTGGTGTTCTTCCATATATCTACGCATTCCACCGCTACACATGGAGTTCCACTGTCCTCTTCTGCACTCAAGTTGCCCGGTTTCCGATGCACTTCTTCGGTTAAGCCGAAGGCTTTCACATCAGACCTAAGCAACCGCCTGCGCTCGCTTTACGCCCAATAAATCCGGATAACGCTTGCAACCTACGTATTCCCGCGGCTGCTGGCCCAAT
+
CCCCGGGGGGGGGGGGGGGGGGGGGGGGGGGGGGGGGGGGGGGGGGGGGGGGGGGGGGGGGGGGGGGGGGGGGGGGGGGGGGGGGGGGGGGGGGGGGGGGGGGGGGGGGGGGGGGGGGGGGGGGGGGGGGGGGGGGGGGGGGGGGGGGGGGGGGGGGGGGGGGGFGGGGEGGGGGGDGGGGGGGFGGGG>DDGFDGGFGGGFGFFFF>FFFFFFEFFF=FFFF>DFFF>@?F>B07066??FE??;B1:::76>B?>>B:8).49?F<<))54:B?::?A0).4337(242:?F:0(4((#
@M05025:18:000000000-B3NL5:1:1101:15547:10581 2:N:0:CACTCA
GCCAATGGACTACCAGGGTTTCTAATCCTGTTCGCTACCCATGCTTTCGAGCCTCAGCGTCAGTTGCAGACCAGACAGCCGCCTTCGCCACTGGTGTTCTTCCATATATCTACGCATTCCACCGCTACACATGGAGTTCCACTGTCCTCTTCTGCACTCAAGTCGCCCGGTTTCCGATGCACTTCTTCGGTTAAGCCGAAGGCTTTCACATCAGACCTAAGCAACCGCCTGCGCTCGCTTTACGCCCAATAAATCCGGATAACGCTTGCCACCTACGTATTACCGCGGCTTCTGGCCCGTG
+
CCCCGGGGFGGGGGGGGGGFEGGGGGGGGGGGGGGGGGGGGGGGGGGGCGGGGGGGGGGGGGGGGGGGGGGGGGGGGGGGGGGGGGGGGGGFGFGGGEGGGGGGGGGGGGGGGGGGGGG9FFGGGGGCFGGGGGGGGFGGGGGGGCFFGGGGGEAFFCD?FFGGECEEGGGGGGGDCGDDFGGGFF?EC7DCDCDFG5>DDFDAFFFAFFF*;6BFAE=A))8>FFFFBFDF19>;31??FCEFF66:0:?74442>9:60<2,(4:6<>A207404(.6?ADB?>2;B0(44))4(,((#
@M05025:18:000000000-B3NL5:1:1101:8171:10605 2:N:0:CACTCA
GCCAATGGACTACAGGGGTTTCTAATCCTGTTCGCTACCCATGCTTTCGAGCCTCAGCGTCAGTTGCAGACCAGACAGCCGCCTTCGCCACTGGTGTTCTTCCATATATCTACGCATTCCACCGCTACACATGGAGTTCCACTGTCCTCTTCTGCACTCAAGTCGCCCGGTTTCCGATGCACTTCTTCGGTTAAGCCGAAGGCTTTCACATCAGACCTAAGTAACCGCCTGCGCTCGCTTTACGCCCAATAAATCCGGATAACGCTTGCCACCTACGTATTACCGCGGCTGCTGGCACGTA
+
CCCCGGGGGGGGGGGGGGGGGGGGGGGGGGGGGGGGGGGGGGGGGGGGGGGGGGGGGGGGGGGGGGGGGGGGGGGGGGGGGGGGGGGGGGGGGGGGGGGGGGGGGGGGGGGGGGGGGGGGGGGGGGGGGGGFGFGFGGGGGGGGGGGGGGGGGGGGDGGGGFGGGGEGGGGEGGGGGGGGGGGFFGGGGGGGGGGGFFGGGFGFFFFCFC9F46*08BEFFFFFFFF@>;6?;BB@;BFFFFF@DF;B6?FAFFFF>9:?BFFBFF?467A<?B?0,42>?FFD?96(4908:>>BFFF(#
@M05025:18:000000000-B3NL5:1:1101:25080:10635 2:N:0:CACTCA
GCCAATGGACTACCGGGGTTTCTAATCCTGTTCGCTACCCATGCTTTCGAGCCTCAGCGTCAGTTGCAGACCAGACAGCCGCCTTCGCCACTGGTGTTCTTCCATATATCTACGCATTCCACCGCTACACATGGAGTTCCACTGTCCTCTTCTGCACTCAAGTCGCCCGGTTTCCGATGCACTTCTTCGGTTAAGCCGAAGGCTTTCACATCAGATCTAAGTAACCGCCTGCGCTCGCTTTACGCCCAATAAATCCGGATAACGCTTGCCACCTAAGTATTACCGCGGCTGCTTGCACGTT
+
C<B6CCFFCFEFGGDG:FFEGDFGGGFGAGGGGGGGGG8F<FGGGGCFEDC@FGGG@EFCGDC<DFF9C<F<FFGDGEFGCF@BFGCC,:C<FD?EFGGGGAE?<FGG9EFGGGDF?BAFFFGCG+CEFCDFFGFC>EFGG9,7EADFGGA,@EFGG8D8FCEFGGGECEG>EBEEG7CGGGGGGFGGCD;CCCGGG>DGD>GFFFF=AAFFFF3*9@CBFFEEC3(:9F6(3:96>61(,6>(2((36??F<>A(((4139<:(-(30(.44?7)().4444.460(,((12).87??.#
@M05025:18:000000000-B3NL5:1:1101:6304:10655 2:N:0:CACTCA
GCCAATGGACTACTGGGGTTTCTAATCCTGTTCGCTACCCATGCTTTCGAGCCTCAGCGTCAGTTGCAGACCAGACAGCCGCCTTCGCCACTGGTGTTCTTCCATATATCTACGCATTCCACCGCTACACATGGAGTTCCACTGTCCTCTTCTGCACTCAAGTCGCCCGGTTTCCGATGCACTTCTTCGGTTAAGCCGAAGGCTTTCACATCAGACCTAAGTAACCGCCTGCGCTCGCTTTACGCCCAATAAATCCGGATAACGCTTGCCACCTACGTATTACCGCGCCTCCTGGCCCGCA
+
CCCCGGGGGGGGGGGGGGGGGGGGGGGGGGGGGGGGGGGGGGGGGGGGGGGGGGGGGGGGGGGGGCFGGGGGGGFGGGGGGGGGGGGGGGGGGGGGGGGGGGGGGGGGGGGGGGGGGGGGGGGGGGGGGGGGGGEGGGGGGGGGGGGGGGGGGGGGGGGGGGGFGGGGGGGGGGDGCDGGGGGFCFGGGDGGGGGCD>CCGFGFFFF+B6>A+2*.?BB;FCFFE=>@9@0;:6>?BFFF6<6(649B:2B2<F>?>>032<DF6:?BFFFF<70:??)5:)5)--(((4(337(.((((#
@M05025:18:000000000-B3NL5:1:1101:7234:10670 2:N:0:CACTCA
GCCAATGGACTACTAGGGTATCTAATCCTGTTTGCTCCCCATGCTCTCATGCCTCAGCGTCAGTTACAGTCCAGTAAGTCGCCTTCGCCACTGGTGTTCTTCCTAACCTCTACGCATTTCACCGCTACACTAGGAATTCCACTTACCTCTCCTGCACTCTAGTTAAACAGTTTTATATGCTTTCTACAGGTTAAGCCTATATATTTAACATATAACTTGTTTAACCGCCTACGCATCCTTTACGCCCAGTTATTCCGAACAACGCTTGCCACCTACGTATTACCGCGGCTGCTCGCACGTG
+
CCCCGGGGGGGGGGGGGGGGGGGGGGGGGGGGGGGGGGGGGGGGGGGGGGGGGGGGGGGGGGGGGGGGGGGGGGGGGGGGGGGGGGGGGGGGGGGGGGGGGGGGGFGGGGGGGGGGGGGGGGGGGGGGGGGGGGGGGGGGGGGGGGGGGGGGGGGGGGGGFAFGGGGGGGGGGGGGGGGGGGGGGGGGGDFGGGGGGFGGFFFFFFFFFFFFFF>EFFFFFFFFFF==5@58=@=5>EFFE==A>7>==BCEEEFFF@=@@FF@0;;1(6;=?8;@(5;E@.7;D;(36>BBF4:B099(#
@M05025:18:000000000-B3NL5:1:1101:18449:10697 2:N:0:CACTCA
GCCAATGGACTACACGGGTATCTAATCCTGTTTGCTCCCCACGCTTTCGTGCCTCAGTGTCAGTGTTGGTCCAGGTAGCTGCCTTCGCCATGGATGTTCCTCCTGATCTCTACGCATTTCACTGCTACACCAGGAATTCCGCTACCCTCTACCACACTCTAGTCGCCCAGTATCCACTGCAGTTCCCAGGTTGAGCCCAGGGCTTTCACAACGGACTTAAACGACCACCTACGCACGCTTTACGCCCAGTAATTCCGAGTAACGCTTGCACCCTCCTTATTACCACGGCTGCTGCCCCGCC
+
CCCCEFEFGFFFDFEFD@GEGFGFGGFCFGFFFGGGGFGBEGGGFFFFGGF>FFGCFFGGGGGGGGGF?FDGGFGGGGGGGGGGDGGGG:E@FGGGGGGFGFGGGF9FGGFAF@FFG,EFFFFEGGGG9EFFGGEGGGGGGGGGGGFGFFFCG?DGGGGF9EBFGC=EEF3E:EGA?DGG?G=DGGGDG6=DFCGG??F?FEGF*@?BFFFFFF8=*:*1=F=):=@FFB@B=9==9921;EFF;@97;EF)?3?C;;3;@))-,80:24<:?F(2(.)44)).)5((10114,)4((((#
@M05025:18:000000000-B3NL5:1:1101:23318:10718 2:N:0:CACTCA
GCCAATGGACTACCCGGGTATCTAATCCTGTTCGCTACCCATGCTTTCGACCCTCAGCGTCAGTTGCAGACCAGACAGCCGCCTTCGCCACTGGTGTTCTTCCATATATCTACGCATTCCACCGCTACACATGGAGTTCCACTGTCCTCTTCTGCACTCAAGTCGCCCGGTTTCCGATGCACTTCTTCGTTTAAGCCGAAGGCTTTCACATCAGAACTAACCAACCGCCTGCGCTCGCTTTACGCCCAATAAATCCGGATAACGCTTGCCACACACGTATTACCGCGGCCGCTCGGACGCA
+
9C@CEGGFEGGDDE@F7CF:FFEA@EF9FEFDFGGGDE8F<FFFGDFE:C,6C@F<<<FCFCFFE9E@EDCFDGGGGGFFC:=?,EGGGGG@EF,9:CEFGFEFGEFFGGGFA=74F:FA<EFFFEBB,A,5AE=B@=>;DFFF=CDE9A,@EFGC?8=,667DCECC6+@CC7;+1++@7CCFF+5@@*4*0++595*33*;AAAFFFFA6+;>484>4);>(5@2(36(6:90;>961(9C?F>904(34<)5,((,-39<:B0(,3?2)((-((4,<42))((((((((-((((-4(#
@M05025:18:000000000-B3NL5:1:1101:6114:10797 2:N:0:CACTCA
GCCAATGGACTACTGGGGTTTCTAATCCTGTTTGCTCCCCATGCTCTCATGCCTCAGCGTCAGTTACAGTCCAGTAAGTCGCCTTCGCCACTGGTGTTCTTCCTAATCTCTACGCATTTCACCGCTACACTAGGAATTCCACTTACCTCTCCTGCACTCTAGTTAAACAGTTTTATATGCTTTCTACAGGTTAAGCCTATATATTTAACATATAACTTGTTTAACCGCCTACGCATCCTTTACGCCCAGTTATTCCGAACAACGCTTGCCACCTACGTATTACCGCGGCTGCTGCCACGTT
+
CCCCGGGGGGGGGGGGGGGGGGFGGGGGGGGGGGGGGGGGGGGGGGGGGGGGGGGGGGGEGGGGGGGGGGGGGGGGGGGGGGGGGGGGGGGGGGGGGGGGGGGGGFGGGGGGGGGGGGGGGGGGGGGGGGGGGGGFGGGGFGCEGGGGGFGGGGGGGGGGGGGGGGGCCGGGGGGGGGGGGGGGGGGGFGDGGGGGGFGGGFGFFFFFFFFDDFF<F<:=9AEEEB9A5=AD55=>ABBFEEE=>>9@DFC?5?C8=?@>@FB,.6@FF1);@@E8(6<E3<CE(3,46(,(4>),)51-#
@M05025:18:000000000-B3NL5:1:1101:2919:10809 2:N:0:CACTCA
GCCAATGGACTACTCGGGTTTCTAATCCTGTTCGCTACCCATGCTTTCGAGCCTCAGCGTCAGTTGCAGACCAGAGAGCCGCCTTCGCCACTGGTGTTCTTCCATATATCTACGCATTCCACCGCTACACATGGAGTTCCACTCTCCTCTTCTGCACTCAAGTTCAACAGTTTCTGATGCAATTCTCCGGTTGAGCCGAAGGCTTTCACATCAGACTTATTGAACCGCCTGCACTCGCTTTACGCCCAATAAATCCGGACAACGCTTGCCACCTACGTTTTACCGCGGCTGCTGGCACGTA
+
CCCCGFGGGGGGGGGGGGGGGGGGGGGGGGGGGGGGGGGGGGGGGGGGGFGGGGGGGGGGGGGGGGGFGGGGGGGGGGGGCGGGGGCGGGGDGGGGGGGGGGGGGGGGGGGGGFGGDGGGGGGGGGGGGGGGGGGFGGGGGGGGFCEFGGFGGGFGFGGGG?E;EGGGGFFGFDFGDGGGGGGFFGGGC>DCDFGGCEGGGFGFFFFFFFFFFF==AF=6E:7CE=922@DFFE=:>@?FFFFFDF07;=;E<<C=1119;??;9B?<BB9<BF:?:8(.44<A39-09((-50,(,,((#
@M05025:18:000000000-B3NL5:1:1101:4778:10814 2:N:0:CACTCA
GCCAATGGACTACCAGGGTTTCTAATCCTGTTCGCTACCCATGCTTTCGAGCCTCAGCGTCAGTTACAGACCAGAGAGCCGCCTTCGCCACTGGTGTTCTTCCATATATCTACGCATTCCACCGCTACACATGGAGTTCCACTCTCCTCTTCTGCACTCAAGAAACACAGTTTCCGATGCAATTCCTCGGTTAAGCCGGGGGCTTTCACATCAGACTTATCTTTCCGCCTGCGCTCGCTTTACGCCCATTAAATCCGGACAACGCTTCCCCCCTACGTATTACCGCGTCTGCTGGCACTCG
+
CCCCGGGGGGGGGGGGGGGGGGGGGGGGGGGGGGGGGGGGGGGGGGGGGGFGGGGGGGGGGGGGGGGGGGGGGGGGGGGGGGGGGGGGGDGGGGGGGGGGGGGGGGGGGGGGGGGGGGGGGGGGGGGEGGFGGFGGGGGGGFADDFFGGGGFGAFGFGGGGGGGGGGGGGFGFGGGGGCDG?FGGGFGGDDGGG8DFEDGDFDDFFBFFFFFAF3>F?EC@FEFE@<;<F616;6@9@;B?268B09?()6)-6<3>2(4((.4(3603((4(1(,42<A0ADF:>>(4(,693(4.4((#
@M05025:18:000000000-B3NL5:1:1101:22132:10814 2:N:0:CACTCA
GCCAATGGACTACCAGGGTATCTAATCCTGTTTGCTCCCCATGCCCTCATGCCTCAGCGTCAGTTACAGTCCAGTAAGTCGCCTTCGCCACTGGTGTTCTTCCTAATCTCTACGCATTTCACCGCTACACTACGAATTCCACTTACCCCTCCTGCACTCTAGCTAACCAGTTTTATACTCTTTCTACAGGTTAAGCCTACATATTTCACATATAACTTGTTTAACCGCCTACCCATCCTTTACGCCCAGTTATTCCGCACATCGCTTGCCACCTACGTATTACCCCGTCTGCTGGCACGGT
+
A<C99----CF-66@<,BF<FEF9@9,C,CC<@,C@E6,8@,CE,CE8E<EFG98@E,66B@FEF<<,;C9FF8CCFD,@@CCC@F@:::,@F,C<:@?,CFG<?EBC?EF<F77F,8,::FEEGGGE,A,E,@FB@F9B9=BCAGC,====D8E88@=,64,4=D,@=8DA,7@=:++DDD8D@+3,++2=@?7ACDC+6B7<41+1?C78;C*89**3<6C<AC)>5):))07:0:>C46:44@>@2.*98**/.(0>()/((1=/34>E;1(((/77()1)((,(-105)).3(.((#
@M05025:18:000000000-B3NL5:1:1101:21570:10824 2:N:0:CACTCA
GCCAATGGACTACCGGGGTATCTAATCCTGTTCGCTACCCATGCTTTCGAGCCTCAGCGTCAGTTGCAGACCAGACAGCCGCCTTCGCCACTGGTGTTCTTCCATATATCTACGCATTCCACCGCTACACATGGAGTTCCACTGTCCTCTTCTGCACTCAAGTTGCCCGGTTTCCGATGCACTTCTTCGGTTAAGCCGAAGGCTTTCACATCAGGCCTAAGCAACCACCTGCGCTCGCTTTACGCCCAATAAATCCGGATAACGCTTGCCACCTACGTATTACCGCGGCTGCTGGCACGGC
+
CCCCGGGGGGGGGGGGGGGGGGGGGGGGGGGGGGGGGGGGGGGGGGGGEGGGGGGGGGGGGGGGGFGGGGGGGGGGGGGGGGGGGGGGGGGGGGGGGEGGGGGGGGGGDFGGGGGDGGGGGGGGGEEGGGGGGGD8FGGGGFFCGGGGGGGGGGGGGGGGGGGGGGGFG+=@EGGGCGDG?8?FGGGGGGGDDCCCG*4?7?GFFFF=F+=A+*77BFBFA6>3@:((631301(813<;?FFDF>B12??7B26:69B:B).(4<611:),.(444324,54)((,49>9BB?76724(#
@M05025:18:000000000-B3NL5:1:1101:6908:10860 2:N:0:CACTCA
GCCAATGGACTACTAGGGTATCTAATCCTGTTCGATCCCCACGCTTTCGTGCCTCAGCGTCAGTCTGGCGCCGGTACGCTGCCTTCGCAATCGGAGTTCTGCGCGATATCTATGCATTTCACCGCTACACCGCGCATTCCGCGTACTTCTCGCCAACTCAAGTCTGCCAGTTTCAACGGCTCGACGGGGTTGAGCCCCGCAATTTTACCGCTGACTTAACGGACCGCCTACACACCCTTTAAACCCAATAAATCCGGATAGCGCCCGCATCCTCCGTATTACCGCGGCTCCTGACACCGGT
+
CCCCGGGGGGGGGGGGFGFFGGGGGGGGGGGGGGGGGGGGGGGGGGGGGGGGGGGGGGGGGGGGGGGGGGGGGGGGGGGGGGGGGGGGGGGGGGDGGGGGGGGGGGGGGGGGFGGGGGGGGGGGGGGGGGGGGGDGGGGGGGGGGGGGGGGGGEGGGGGGGFGGGGGGGGFFGGGCGGGGDDDDCDGG<<DGGGGGGDGGGEGFFFFFFFED>F?9FAFFFF?BBFFFB:?FB)(27::?29-)8:?<,)8))6:;9(-4241(1((-4(4()5?63(249<<093(26(2::)42814-#
@M05025:18:000000000-B3NL5:1:1101:3654:10869 2:N:0:CACTCA
GCCAATGGACTACAAGGGTATCTAATCCTGTTCGCTACCCATGCTTTCGAGCCTCAGCGTCAGTTGCAGACCAGAGAGCCGCCTTCGCCACTGGTGTTCTTCCATATATCTACGCATTCCACCGCTACACATGGAGTTCCACTCTCCTCTTCTGCACTCAAGTTCAACAGTTTCTGATGCAATTCTCCGGTTGAGCCGAAGGCTTTCACATCAGACTTATTGAACCGCCTGCACTCGCTTTACGCCCAATAAATCCGGACAACGCTTGCCACCTACGTATTACCGCGGCTGCTGGCACGGG
+
CCCCGGGGGGGGGGGGGGGGGGGGGGGGGGGGGGGGGGGGGGGGGGGGGGGGGGGGGGGGGGGGGGGGGGGGGGGGGGGGGGGGGGGGGGGGGGGGGGGGGGGGGGGGGGGGGGGGGGGGGGGGGGGGGGGGGGGGGGGGGGFGGGGFGGGGGGGGGGGGGFFGGGGGGGGGGGGF8EGGGGG?EDFGGGGGGCFGGFGGGFCA>9AFFFCAFFBFFFFFFFEFFBFF92BFDEEFFFFB<EF6<@>?@1;EFCC@F@D;922491:::0<D0(53:17>7<B>B>1(499(4281(.((#
@M05025:18:000000000-B3NL5:1:1101:7087:10870 2:N:0:CACTCA
GCCAATGGACTACCAGGGTTTCTAATCCTGTTCGCTACCCATGCTTTCGAGCCTCAGCGTCAGTTGCAGACCAGAGAGCCGCCTTCGCCACTGGTGTTCTTCCATATATCTACGCATTCCACCGCTACACATGGAGTTCCACTCTCCTCTTCTGCACTCAAGTTCAACAGTTTCTGATGCAATTCTCCGGTTGAGCCGAAGGCTTTCACATCAGACTTATTGAACCGCCTGCACTCGCTTTACGCCCAATAAATCCGGACAACGCTTGCCACCTACGTATTACCGCGGCTGCTGGCCCGTG
+
CCCCGGGGGGGGGGGGGGGGGGCGGGGGGGGGGGGGGGGGGGGGGGGGGGGGGGGGGGGGGGGGGGGGGGGGCGFGGCFGGGGGGGGGGGGGGGGGGGGGGGGGGFGDFGGGCGGGGGGGGGGGGGGGGGGGGFGFGGGGGGGGGGGGGGGGGGGGGGGFG@FFGGGGGGGGGGGGGGFGGFGGGFGGGGGG+?7?C>7CGFGFFFFC6@B>FF>>>AEFFFEC=<:9>@FFBE469@2=;4CD261828EEFFF1((,32::02<BFFFF?:B0:(4247>FBBF9B1130,)((((-(#
@M05025:18:000000000-B3NL5:1:1101:19434:10881 2:N:0:CACTCA
GCCAATGGACTACAAGGGTTTCTAATCCTGTTCGCTCCCCATGCTTTCGCTCCTCAGCGTCAGTAAATGCCCAGAGACCTGCCTTCGCCATCGGTGTTCCTCCTGATATCTGCGCATTTCACCGCTACACCAGGAATTCCAGTCTCCCCTACATCACTCTAGTCTGCCCGTACCCACCGCAGATCCGAGGTTGAGCCTCGGACTTTCACGGCAGACGCGACAAACCGCCTACGAGCTCTTTACGCCCAATAAATCCGGATAACGCTTGCGCCCTACGTACTACCGTGCCCCCTGGCACGTA
+
-ACCGFGGGGGGGGGGGGFGGGGGGGGGGGGGGGGGGGGGGFGGGGGGEGGFEFGGGGGGGGGGGGGGGGGGGGGGGGGGEGGGGGGGGCFGEGGGGGGGGGGGGDGGGGGGGCGGGGGCF9FCG:FEGGEGGGGGGGGF9BDEFGACCGGGGGGGFGFGGFCFGFF8E6=C8C99CC8?CGGGGGF+;?DGCF>CDFFGDFGFA18+=4@D4523;>>FFB;1=6;0611@((:69?A79)-801;B<7>B)).31>F<06,(,(-:0(3(430.(4<(4)).((((-,((4,1?02,,#
@M05025:18:000000000-B3NL5:1:1101:22010:10898 2:N:0:CACTCA
GCCAATGGACTACCGGGGTTTCTAATCCTGTTTGCTCCCCACGCTTTCGAGCCTCAACGTCAGTTACGGTCCAGTAAGCCGCCTTCGCCACTGGTGTTCCTCCTAATATCTACGCATTTCACCGCTACACTAGGAATTCCACTTGCCTCTCCCGCACTCAAGCTGCACAGTTTCCAAAGCAGTTCCGGGGTTGGGCCCCGGCATCTCACTCCAGACTTGCGCTGCCGTTTACGCTCCCTTTCCCCCCAGTAAATCCCGATAACCCTTTCCCCCTACGTACTACCGCCGCGCCCGGCACGCT
+
CCCCEGFFGGGFFFCE7FFEGGGGGGGGF9FEACF<F<CCFE:F@F<F@CFCGG8FGCCF<CFFG,EEGGGGFFEGGEGGGGG7?A7FCFGFGGFGG,CF@EDFGGGGGC9?AFGGDDEG,5EFE+4>,4,,8EFGGGGD,7@FFFG;,63@F8==E6E,,,@B888DEF9:=EGF7+5;F9<<ECDGDGG>774DDBC?5?DD)3;A:1+;4)36A33C);;(623;(/8A:<123:3)5)),((4(((-)6)-()-329()(41()6-3(,-,838)-462:60(-(((((-(-(-2(#
@M05025:18:000000000-B3NL5:1:1101:15370:10909 2:N:0:CACTCA
GCCAATGGACTACAAGGGTTTCTAATCCTGTTTGATCCCCGCACTTTCGTGCCTCAGCGTCAGTAGGGCGCCGGTATGCTGCCTTCGCAATCGGGGTTCTGCGTGATATCTATGCATTTCACCGCTACACCACGCATTCCGCATACTTCTCGCCCACTCGAGCCCGGCAGTTTCAACGGCTGTACGGGGTTGAGCCCCGCAATTTTACCGCTGACTTGGCAGGCCGCCTACGCACCCTTTAAACCCAATAAATCCGGATAACGCTCGCATCCTCCGTATTACCGCGGCTGCCAGCCCGGGG
+
CCCCFGGGGGGGGGGGGEFFGGGDGGGGGGGGGGGGGGGGGGGGGGGGGGFGGGGGGGGGGGGGGGGGGGGFFGGGGGGGGGGGGGGGGGFGFDGGGGGGFGGGGGGFGGGGGGGGGGGGGGGGGCGGGGGGGGGGGEGGGGGDGGADFGGEECCEGFGDD8EGGGGGGGGGFFCBFGCDDDFGGGDGGD7>CFGGGFCDGEDBFFFFFDDFEF?AFFBF6DFB?>FBB:?BFFB;:1?:2)670:?114>2<A(2031-6<:96?11(19>)54(4(42:).(,((-(,4(4:::(2((#
@M05025:18:000000000-B3NL5:1:1101:14240:10927 2:N:0:CACTCA
GCCAATGGACTACAAGGGTTTCTAATCCTGTTCGCTACCCATGCTTTCGAGCCTCAGCGTCAGTTGCAGACCAGAGAGCCGCCTTCGCCACTGGTGTTCTTCCATATATCTACGCATTCCACCGCTACACATGGAGTTCCACTCTCCTCTTCTGCACTCAAGTTCAACAGTTTCTGATGCAATTCTCCGGTTGAGCCGAAGGCTTTCACATCAGACTTATTGAACCGCCTGCACTCGCTTTACGCCCAATAAATCAGGACACAGCTTGCCACCTACGAATTACCGCGGCTGCTGGCACGGG
+
CCCCGFGGGGGGGGGGGGGGGFGGGFGGGGGGGGGGGGGGGGGGFFFGGGGGGFGGCGEFGEGGGGGFGFFGGFGGGGGGGGG@FGGGEGG?FEBFGGFGFGGFGGGGGGGGGGGGGGGGGGFGGDGEFGFGFGGDFGGGFF9DDDFGGFGGG8DF?DF?D373EF:EFFGEDFGG8FFGGGGGGGF8+=?CD6?GGFG>DEGFFFBFFF+9AA=>9EEFFF<C=:5>@DDFFEEF=BF0?)63?B9;?;@ACEF)73/,3(((/4=(3(9>1(5?1(.3:).6614((,700,,48?2(#
@M05025:18:000000000-B3NL5:1:1101:5074:11014 2:N:0:CACTCA
GCCAATGGACTACCCGGGTTTCTAATCCTGTTTGCTCCCCACGCTTTCGTGCCTCAGTGTCAATGTTGGTCCAGGTAGCTGCCTTCGCCATGGATGTTCCTCCTGATCTCTACGCATTTCACTGCTACACCAGGAATTCCGCTACCCTCTACCACATTCTAGTCATCCAGTATCCACTGCAGTTCCCAGGTTGAGCCCAGGGCTTTCACAACGGACTTAAATAACCACCTACGCACGCTTTACGCCCAGTAATTCCGAGTAACGCTTGCACCCTTCGTATTACCGCGGCTGCTGGCACGCC
+
CCCCGGGGGGGGGGGGGGGGGGGGGGGGGGGGGGGGGGGGGGGGGGGGGGFGGGGGGGGGGGGGGGGGGGGGGGGGGGGGGGGGGGGGGGGGGGGGGGGGFGGGFGGGGGGGGGGGGGGGGGGGGGGGGGGGGGGGGGGGGGGGGGGGGGGFFGGFEGGGGGGCDGGGGGGGGGGGGGDFFGF?FGFFGGFFGGF?DFGFC>DFFFFFFFFFF>5>EB7BFFEFFEBFFFFFA4>B=92>>:;==@F@0447CECFFF903>E?91<0()/:14(4::1::)69:B((72,8:>21,43(#
@M05025:18:000000000-B3NL5:1:1101:26242:11034 2:N:0:CACTCA
GCCAATGGACTACCGGGGTATCTAATCCTGTTCGCTACCCATGCTTTCGAGCCTCAGCGTCAGTTGCAGACCAGAGAGCCGCCTTCGCCACTGGTGTTCTTCCATATATCTACGCATTCCACCGCTACACATGGAGTTCCACTCTCCTCTTCTGCACTCAAGTTCAACAGTTTCTGATGCAATTCTCCGGTTGAGCCGAAGGCTTTCACATCAGACTTATTGAACCGCCTGCACTCGCTTTACGCCCAATAAATCCGGACAACGCTTGCCACCTACGTATTACCGCCGCTGCTGGCACGTA
+
CCCCGGGGGGGGGGGGEEGGGGGGGGGGGGGGGGGGGGGGGGGGGGGGGGGGGGGGGGGGGGGGGGGGGGGGGGGGGGGGGGGEEGGGGGGGEAFGGGGGGGGGGGGGGGGGGGGGGGGGGGGGGGDGGGGGGGGGGGGGGGGGGGGGGGGGGGGGGGGGGGGGGGGGGGGGFFGGFGGGG+CDGFGGGGGGGGGFFAGGGFGFFFFFFFFFFA@EFFFFFFEEE>FBFFF@DE<@FF?DDFF0(6>?D@FFEEFF0>6>FFF038606>AFBF??:())59>FF0(-(((()4(((,-(#
@M05025:18:000000000-B3NL5:1:1101:13495:11035 2:N:0:CACTCA
GCCAATGGACTACTGGGGTTTCTAATCCTGTTCGCTACCCATGCTTTCGAGCCTCAGCGTCAGTTGCAGACCAGAGAGCCGCTTTCGCCACTGGTGTTCTTCCATATATCTACGCATTCCACCGCTACACATGGAGTTCCACTCTCCTCTTCTGCACTCAAGTTCAACAGTTTCTGATGCAATTCTCCGGTTGAGCCGAAGGCTTTCACATCAGTCTTATTGAACCGCTTGCACTACCTTTACGCCCCATAAATCCCGACAACGCTTGCCACCTTACTTCGACCGCTGCTGCTTGCTCGCG
+
AC<8FF<@EFCCE@<E<@FEFGEAFFCFFGDFG7FGGEEFFFCFAE9F:8C@@66;CFFGFEEC@@F,CFCCGG,EDEFE7F+6C?6?BFFEEC59FFGGGGFGGFG,<E<9FFGGCGGGG<EF74CGFGGFEF8E@FDBDFC,,8EFGG9;@EGFGGFGG?GGFGD==3=ADGGFGD9F?DD=D@9A++=7=76?G>;*<??CFFFFF=+98//13**+=+**)072((((775)(8**84>?79((//(7))14)((.(28(-,,30:9)8:))(-))(((((--1,),542)())((#
@M05025:18:000000000-B3NL5:1:1101:20897:11066 2:N:0:CACTCA
GCCAATGGACTACTCGGGTATCTAATCCTGTTTGCTCCCCACGCTTTCGCACCTGAGCGTCAGTCTTTGTCCAGGGGGCCGCCTTCGCCACCGGTATTCCTCCAGATCTCTACGCATTTCACCGCTACACCTGGAATTCTACCCCCCTCTACAAGACTCTAGCCTGCCAGTTTCGGATGCAGTTCCCAGGTTGAGCCCGGGGATTTCACATCCGACTTGACAGACCGCCTGCTTTCGCTTTACGCCCAGTAATTCCGATTAACGCTTGCCCCCTCCGTATTTCCCCGGCTGCTGGCCCGGC
+
CCCCGGGGGGGGGGGGGGGGGGGGGGGGGGGGGGGGGGGGGGGGGGGGGGGGGGGGGGGGGGGGGGGGGGGGGGGGGGGGGGGGGGGGGGGGGGGGGGGG9FGGGGGGGGGGGGGGGGGGGGGGGGGGGGGGGGGGGGGGGGGGGGGGEGGGGCCDFGGGGFGGGGGGGGGGGGGGGGGGGGFGGGGGFDGGGGGGGFGGGFGEFFFFFFF6;>;BFFFFFFF@DFFFFF?<()-.4414?<>-47>:3444<<>B2(4:BAF((48(((,,321:2((.4)).)((-44(3).5((-(-#
@M05025:18:000000000-B3NL5:1:1101:10630:11068 2:N:0:CACTCA
GCCAATGGACTACTGGGGTATCTAATCCTGTTTGCTCCCCACGCTTTCGCACCTGAGCGTCAGTCTTTGTCCAGGGGGCCGCCTTCGCCACCGGTATTCCTCCAGATCTCTACGCATTTCACCGCTACACCTGGAATTCTACCCCCCTCTACAAGACTCTAGCCTGCCAGTTTCGGATGCAGTTCCCAGGTTGAGCCCGGGGATTTCACATCCGACTTGACAGACCGCCTGCGTGCGCTTTACGCCCAGTAATTCCGATTAACGCTTGTACCCTCCGTATTACCGCGGCTGCTGGCACGGA
+
CCCCGGGGGGGGGGGGGGGGGGGGGGGGGGGGGGGGGGGGGGGGGGGGGGGGGGGGGGGGGGGGGGGGGGGGGGGGGGGGGGGGGGGGGGGGGGGGGGGGGGGGGGGGGGFGGGGGGGGGGGGGGGGGGGGGGGGGGGGGGGGGGGGGGGGGGGCFGGGGGEFGGFFGGFCFFFGEGGGGDGGGGGGGGCC?>7CGGFGGGFDB4=F6F6:A;>@BFFFAFA3=??BB9<<?;<FFFFFBF4A?B>BFB:4<A>DF??FFFFA:;?B??BFFF???90((.)64(232;6(28)(4(,--#
@M05025:18:000000000-B3NL5:1:1101:17398:11082 2:N:0:CACTCA
GCCAATGGACTACCGGGGTATCTAATCCTGTTTGCTCCCCACGCTTTCGTGCCTCAGTGTCAATGTTGGTCCAGGTAGCTGCCTTCGCCATGGATGTTCCTCCTGATCTCTACGCATTTCACTGCTACACCAGGAATTCCGCTACCCTCTACCACATTCTAGTCATCCAGTATCCACTGCAGTTCCCAGGTTGAGCCCAGGGCTTTCACAACGGACTTAAATAACCACCTACGCACGCTTTACGCCCAGTAATTCCGAGTAACGCTTGCACCCTTCGTATTACCGCGGCTGCTGGCCCGCT
+
CCCCGGGGGGGGGGGGGGGGGGGGGGGGGGGGGGGGGGGGGGGGGGGGGGGGGGGGGGGGGGGGGGGGGGGGGGGGGGGGGGGGGGGGGDGGGGGGGGGGGGGGGGGGGGGGGGGGGGGGGGGGGGGGGGGGGGGGGGGG?EGEGGGGGGGGGGGGGGGEGGGGGGGGGGGCEGGGGGFGFFFFGGGA?FFGGFDFDFGGFAD?FFFFFCFF9?5=BFEFCFEB=)64>BB422>25@=DBEFDF>@;@;CCC<<?8D(6=4C<B1<<@<?BB:426<?((-6<:;690,3:::01(,-(#
@M05025:18:000000000-B3NL5:1:1101:26154:11103 2:N:0:CACTCA
GCCAATGGACTACTAGGGTTTCTAATCCTGTTCGCTACCCATGCTTTCGAGCCCCAGCGTCAGTTACAGACCAGAGAGCCGCCTTCGCCACTGGTGTTCTTCCCTATATCTACGCATTCCACCGCTACACATGGCGTTCCACTCGCCTCTTCTGCACTCAAGAAACACAGTTTCCGCTGCAATTCCTCGCTTAAGCCGGGGGCTTTCACATCAGACTTATCTTTCCGCCTGCGCTCGCTTTACCCCCAATAAATCCGGACAACGCTTGCAACCTACGTATTACCGCGGCTGCTGGTACGGG
+
-B6B<@D99<F-CFFGF<FDCF9<FGGGGDF<FGG>@+CED<C8FFFEGCFGG,86@CCFE@:EF@,CEEGGG8,C,,@EFCFFGGFGC@,BE<54FFGCFGG8FAEA<<F<AD+4=+<5,CDF@=:EFAF8E@,@EEEFFGG?+@E+BFFDF89AD9D8D8D8DE,@88E8=CC6+9CDG+C:72+=C03@;D7C;:@*75)).;4+17@FA1)601)1@7.?5>;D0(,(410<7>1(-.)).4;BFFFB)4241,3(3(331((,4)).03(52.4)()66(((--,2:22(()),(#
@M05025:18:000000000-B3NL5:1:1101:21197:11119 2:N:0:CACTCA
GCCAATGGACTACCGGGGTTTCTAATCCTGTTTGCTCCCCACGCTTTCGTGCCTCAGTGTCAATGTTGGTCCAGGTAGCTGCCTTCGCCATGGATGTTCCTCCTGATCTCTACGCATTTCACTGCTACACCAGGAATTCCGCTACCCTCTACCACATTCTAGTCATCCAGTATCCACTGCAGTTCCCAGGTTGAGCCCAGGGCTTTCACAACGGCCTTAAATAACCACCTACGCACGCTTTACGCCCATTAATTCCGATTAACGCTTGCACCCTTCGTATTACCGCGGCTGCTGGCACGAG
+
CCCCGGGGGGGGFCGGGGFGGGGGGGGGGGGGGGGGGGGGGGGGGGGGGGGGGGGFGGGGGGGGFGGGGGGGGGGGGGGFGGGGGGGGGGGGGGGGGGGGGGGGE9<FFGFFFGGGGGGGGGFFFFGGGGGGGG7>FGFGFGGGGGGGGCFG,@EDD;DAFFGGGG8EDDDFFGC:D@D?DD+=ADC=FGC=866;6:6+CDGFA9A;<9>D5?)8@E9F6=<A6>BFFFE=@>==B2>@D4E0;>>1(77;)9C)(6((/?4(611:023(3(43:?1?2)6)(-((47((.3((()(-#
@M05025:18:000000000-B3NL5:1:1101:6687:11124 2:N:0:CACTCA
GCCAATGGACTACTCGGGTTTCTAATCCTGTTTGCTCCCCACGCTTTCGAGCCTCAGCGTCAGTTACAGACCAGAGAGTCGCCTTCGCCACTGGTGTTCCTCCATATATCTACGCATTTCACCGCTACACATGGAATTCCACTCTCCTCTTCTGCACTCAAGTCTCCCAGTTTCCAATGACCCTCCCCGGTTGAGCCGGGGGCTTTCACATCAGACTTAAGAAACCGCCTGCGCTCGCTTTACGCCCAATAAATCCGGACAACGCTTGCCACCTACGTATTACCGCGCCTGCTGGCACCCC
+
CCCCGGGGGGGGGGGGGGFGGGGGGGGGGGGGGGGGGGGGGGGGGGGGGGGGGG,CFGGGGGGGGGGGGGGGGGGGGGGGGGGGGGGGGGGGGGGGGGGGGGGGGGGGGGGGGGGGGGGGGGGGGGGGGGGGGGF@EFGGGGFGFGGGGGGGGGGGGCGFF?DGFGGGFDFDFGGGGGGDGGGGGGGGGDDG>>77FECDGDGFAAF6CFAAAA<@AE<A+;C3;@9BFF0=9B(8>B6:<AA??BFF:77><):?;6,4266(4?60:BDFB:3?:?)634<>(41(,((45:(4(4(-#
@M05025:18:000000000-B3NL5:1:1101:11193:11132 2:N:0:CACTCA
GCCAATGGACTACAAGGGTATCTAATCCTGTTCGCTACCCATGCTTTCGAGCCTCAGCGTCAGTTGCAGACCAGAGAGCCGCCTTCGCCACTGGTGTTCTTCCATATATCTACGCATTCCACCGCTACACATGGAGTTCCACTCTCCTCTTCTGCACTCAAGTTCAACAGTTTCTGATGCAATTCTCCGGTTGAGCCGAAGGCTTTCACATCAGACTTATTGAACCGCCTGCACTCGCTTTACGCCCAATAAATCCGGACAACGCTTGCCACCTACGTATTACCGCGGCTGCTGGCCCGCC
+
CCCCGGGGGGGGGGGGGGGGGGGGGGGGGGGGGGGGGGGGGGGGGGGGGGGGGGGGGGGGGGGGGGGGGGGGGGGGGGGGGGGGGGGGGGGGGGGGGGGGGGGGGGGGGGGGGGGGGGGGGGGGGGGGGGGGGGGGGGGGGGGGGGGGGGGGGGGGGGGGGFFGGGGGGGGGGGGGGGGGGGGGGGGGGDGDDGFGGFDGG5DFFFFFFFFFFFFEFFFFF6<EBDA@BFFFFFFEBBFFFCFFF@BFFDF@<CCEBF?>FFFFFFBF?0))482::7)6(5<94909>(4::20:220(#
@M05025:18:000000000-B3NL5:1:1101:23859:11156 2:N:0:CACTCA
GCCAATGGACTACACGGGTTTCTAATCCTGTTCGATACCCACGCTTTCGTGCTTCAGCGTCAGTTGGGCGCCGGTATGCTGCCTTCGCAATCGGAGTTCTGCGTGATATCTATGCATTTCACCGCTACACCACGCATTCCGCATACTTCTCGCCCACTCAAGAACGCCAGTTTCAACGGCGGAGCGAGGTTGAGCCCCGCGATTTTACCGCTGACTTGGCATTCCGCCTACGCACCCTTTAAACCCAATAAATCCGGATAACGCTCGCATCCCCCGTATTACCGCGGCTGCTGGCACGGGA
+
CCCCGGGGGGGGGGGGGGFGGGGGGGGGGGGGGGGGGGGGGGGGGGGGGGGGGGGGGGGGGGGGGFGDGGGGGGGGGGGGGGGGGGGGGGGGFGGGGGGGGGGGGGGGGGGGGGGGGGGGGGGGGGGGGGGGGGGGGGGGGGGGGGGGGGGGGGGGGGG?EFGGGGGGGGGFFFGFGDGGGDGGGGCEGGFGGCFCGFGD5355>@?FFFFFFFFFFA?FF=<BABFFF:BFF?FFFFFF<AFAFFF?BDAA<>BB>B(49<:00<B96?9?(49>:2,4<>4,(99;>903)2<7<:((#
@M05025:18:000000000-B3NL5:1:1101:5178:11158 2:N:0:CACTCA
GCCAATGGACTACTCGGGTATCTAATCCTGTTCGCTCCCCATGCTTTCGCTCCTCAGCGTCAGTAAATGCCCAGAGACCTGCCTTCGCCATCGGTGTTCCTCCTGATATCTGCGCATTTCACCGCTACACCAGGAATTCCAGTCTCCCCTACATCACTCTAGTCTGCCCGTACCCACCGCAGATCCGAGGTTGAGCCTCGGACTTTCACGGCAGACGCGACAAACCGCCTACGAGCTCTTTACGCCCAATAAATCCGGATAACGCTTGCTCCCTACGTATTACCCCGGCTGCCGGCCCGGT
+
CCCCGGGGGGGFGGGGGGDEGGGGGGGGGGGGGGGGGGGGGGGGGGGGGGGGGGGGGGGGGGGGGGGGGGGGGGGGGGGGGGGGGGGGGGGGGGGGGGGGGGGGCGGGEFGCGGGDCGGGGGGGGGGG@:FFGGGGGGGGGFFEFFGGGGGGGGGGGF8DGFGGFEFGGCGDGE??EDDGDCDFGGFED>GFGGGGF5A5C>DFFFF>6*96)82=5@08BB9@FF;@F@D0(-8>(5<7AAF0:992:082).::690(34)(,(4(().33()4(.)6.6).((((((,-(,41969(#
@M05025:18:000000000-B3NL5:1:1101:5267:11164 2:N:0:CACTCA
GCCAATGGACTACAGGGGTTTCTAATCCTGTTTGCTCCCCATGCTCTCATGCCTCAGCGTCAGTTACAGTCCAGTAAGTCGCCTTCGCCACTGGTGTTCTTCCTAATCTCTACGCATTTCACCGCTACACTAGGAATTCCACTTACCTCTCCTGCACTCTAGTTAAACAGTTTTATATGCTTTCTACAGGTTAAGCCTATATATTTAACATATAACTTGTTTAACCGCCTACGCATCCTTTACGCCCAGTTATTCCGAACAACGCTTGCCACCTACGTATTACCGCGCCTGCTGTCACGTG
+
CCCCGGGGGGGGGGGFFEFEGGGGGGCFGGGGGDGGGEGDFGFGGFFFEGGGGEEFGGGGGGGFFGGGGGFCF,CFDFGFCGGEGGFGGGGG@FGFFFGGGGGGGGFGGGGGFFGGGGGGGGGGGEGGGGF8DFGGGFGGGGGFGGGGGGGGGC?EF==EGECF8EADFGGCGGGGFGFGFDGGGGDGFFFCDGG?DFGGFDFD@DCFFFFDFF7AFCCFFFFC=6=A=AFFF5=AAFEEFFED292(7>*759@*8=:>(-((.,:((6)7=33466)).))7(((((-((()-,))(.#
@M05025:18:000000000-B3NL5:1:1101:5562:11181 2:N:0:CACTCA
GCCAATGGACTACAGGGGTTTCTAATCCTGTTCGCTACCCATGCTCTCGAGCCTCAGCGTCAGTTGCAGACCAGACAGCCGCCTTCGCCACTGGTGTTCTTCCATATATCTACGCATTCCACCGCTACACAGGAAGTTCCACTGTCCTCTTCTGCACTCAAGTCGCCCGGTTTCCGATGCACTTCTTCGGTTAAGCCGAGGGCTTTCACAACAGCCCTAATAAACCGCCTGCGCCCGCTTTCCGCCCAATAAACCCGAATAACGCTTGCAACCTCCGTATACCCGCGGCTGCTGCCCGGCT
+
CCCCGGGGGGGGGGGGGGDGGGGGGGGGGGGGGGGGGGGGGGGGGGGGGGGGGGGGGCEFGGGGGGGGGGGGGGGGGGGFGGGGCGFGGGGGFGGGGGGGGGG<<<CE,,,,,4=CC+E<<E<+:444,,,,A,,6@>F;,,466E=64@8BC=9,===D@9=;+@E=E6E?>F,4+0++2+=2,?+,**<0<+25**;****3/;++1+*2;/(5/53)++).75(4(((((((.,09::44231(--42)))4(-,((-.)1(,41().413(.71(.,)6:09>(3;>::B2(.(-(#
@M05025:18:000000000-B3NL5:1:1101:25426:11193 2:N:0:CACTCA
GCCAATGGACTACCGGGGTATCTAATTCTGTTTGCTCCCCATGCTCTCATGCCTCAGCGTCAGTTACAGTCCAGTAAGTCGCCTTCGCCACTGGTGTTCTTCCTAATCTCTACGCATTTCACCGCTACACTAGGAATTACACTTACCTCTCCTGCACTCTAGTTAAACAGTTTTATATGCTTTCTACAGGTTAAGCCTATATATTTAACATATAACTTGTTTAACCGCCTACGCATCCTTTACGCCCAGTTATTCCGAACAACGCTTGCCACCTACGTATTACCGCGGCTGCTGGCCCGTG
+
CCCCGGGGGGGGGGGGGGGGGGGGGGGGGGGGGGGGGGGGGGGGGGGGGGGGGFGGGGGGGGGGGGGGGGGGFGGGGGGGGGGGGGGGGGGGCDFGGGGGGGGFGGGGGGGGGGGGCEGGGGGGGGGGGGGFGGGGGGGGGGGGGGGGGGGGGGGFEGCDFDFGGGGGGGGGGCEEDFFGGGG?:@FG?FDGF?@?FFFGFFFFFFFFFFFB79C7AE7BAFFEE8:):@FF=2=A>EEFEF=A@(:=2>@CEFFF2@@0:DD0(/61=8AFFD@FF;@EEEE2,3((1,(45)51((,-#
@M05025:18:000000000-B3NL5:1:1101:13476:11196 2:N:0:CACTCA
GCCAATGGACTACTAGGGTATCTAATCCTGTTTGCTCCCCACGCTTTCGCACCTCAGCGTCAGTAATGGTCCAGTGAGCCGCCTTCGCCACTGGTGTTCCTCCGAATATCTACGAATTTCACCTCTACACTCGGAATTCCACTCACCTCTACCATACTCAAGACTTCCAGTATCAAAGGCAGTTCCGGGGTTGAGCCCCGGGATTTCACCCCTGACTTAAAAGTCCGCCTACGTGCGCTTTACGCCCAGTAAATCCGAACAACGCTAGCCCCCTTCGTATTACCTCGGCTGCTGGCACGAC
+
CCCCEFGGGGGFFGGGGGFGFFGGGCFGGGFGGCFGGCFCGG@FEFGGGGGGG,CCFGGGEGGGGGFGGGGGGGGFGCGGGGGFGFFED=FGGGGGFGGGGGGGCFG<EFFGGGGGGDFBFFGCFFFGGGGGGECGGGG9@FGFGGFFFGGGGGG8DFGFGDAFGGGGGGFGCFFGAF86=CG7EGGGG>DDDG>F>F9C*4;?AFCAFFFFF43@F<EFF68BC45@FD(:;@;<>;B7<3>?2(42<2426AD>B0:0(343;??031:<F>??3:(4(6AA)4((3(,,8)5:?F0-#
@M05025:18:000000000-B3NL5:1:1101:28467:11222 2:N:0:CACTCA
GCCAATGGACTACAGGGGTTTCTAATCCTGTTCGCTACCCATGCTTTCGAGCCTCAGCGTCAATTGCAGACCAGAGAGCCGCCTACGCCACTGGTGTTCTTCCATATATCTACGCATTCCACCGCTACACATGGAGTTCCACTCTCCTCTTCTGCACTCAAGTTCAACAGTTTCTGATGCAATTCTCCGGTTGAGCCGAAGGCTTTCACATCAGACTTATTGAACCGCCTGCACTCGCTTTACGCCCAATAAATCCGGACAACGCTTGCCACCTAAGTCTTACCGCGGCTGATGGCACGCG
+
CCCCGCFGCFGFFGGFDGECGFGGFGGGDGFEFCE@FGFFGGEGGGCEEGGGGGGGGFEFGCEFGECFFCFCEG?F8:EEG+@CEACGC@CFFFAEF:?FEFGFGGGGGGGGGGGGGGG9AFFEFEGGGFCFGFG=EE9@ECFGD8EFGGGGFGGGFDGGFDE;=FGGGGGGGFGGAFGF7F?DCFFGG6DCCC77FDDDC9FFFAFFFFAFF*:>FEFA+8A;EBBB252((3>(((6;@EC@FB9?(36AE?<1037(480((4311.)8?7:)(.)6:<4((4-(4(-())).(.4(#
@M05025:18:000000000-B3NL5:1:1101:26591:11264 2:N:0:CACTCA
GCCAATGGACTACTCGGGTTTCTAATCCTGTTCGCTACCCATGCTTTCGAGCCTCAGCGTCAGTTGCAGACCAGAGAGCCGCCTTCGCCACTGGTGTTCTTCCATATATCTACGCATTCCACCGCTACACATGGAGTTCCACTCTCCTCTTCTGCACTCAAGTTCAACAGTTTCTGATGCAATTCTCCGGTTGAGCCGAAGGCTTTCACATCAGACTTATTGAACCGCCTGCACTCGCTTTACGCCCAATAAATCCGGACAACGCTTGCCACCTACGTATTACCGCGGCTGCTGGCACGTC
+
CCCCGGGGGGGGGGGGGGFGGGGGGGGGGGGGGGGGGGGGGGGGGGGGGGGGGGGGGGGGGGGGGGGGGGGGGGGGGGGGGGGGGGGGGGGGGGGGGGGGGGGGGGGFGGGFGGGFGGFGGGGGGGGGGGGGGGGGGFGGFGFGCGFGGGGGGCFG8==DGF;EGGEFGGGGGGGGGGGGGGG?DFFFD>DGDGDGDEGGGEGFFFFFFFFFFF=EFFFFFFF4BBB@@FFFFFFFBFD@@FFFFF6?@@EF37CEFF?FB?:9(8?3?0)38(8:477ABAF98>66(,((4)(,(,(,#
@M05025:18:000000000-B3NL5:1:1101:17544:11283 2:N:0:CACTCA
GCCAATGGACTACTAGGGTATCTAATCCTGTTCGCTACCCATGCTTTCGAGCCTCAGCGTCAGTTGCAGACCAGAGAGCCGCCTTCGCCACTGGTGTTCTTCCATATATCTACGCATTCCACCGCTACACATGGAGTTCCACTCCCCTCTTCTCCACTCAAGTTCAACAGTTTCTGATGCAATTCTCCGGTTGAGCCGAAGGCTTCCCCATCACACTTATTGAACCGCCTGCCCTTGCTTTACGCCCAATAAATCCGGTCTACGTATGCCACCTCCGGAGTACCTCGCATCCTGGCACGCT
+
B9<CEEG@CF<EGC9-;@EECC<@FGGFCFFGG7:FCE8E<CD,6@,F@F<C+EFGGCFEGFFG,C@CFCFFC@FFFG?FC@7,6C9CFGD8,EFCEEFEADA<F,EEDGEC<,+C7:EEEFEF:4+8A4FE,AAFEF9D9EDE,ECDE8DDD,@D8,@=@F=;E@:8==F:E8D=FC?FF?DGF7=F+03++=97;9+7*5CFF*0*33;A6*..3.>+1+>*)5((89(((0((-0*)119?;@7/13;<7)9(.3(.())(().(-)).((((((-((.::-)2(((((,)(((5,(#
@M05025:18:000000000-B3NL5:1:1101:9918:11292 2:N:0:CACTCA
GCCAATGGACTACAGGGGTTTCTAATCCTGTTCGCTACCCATGCTTTCGAGCCTCAGCGTCAGTTGCAGACCAGAGAGCCGCCTTCGCCACTGGTGTTCTTCCATATATCTACGCATTCCACCGCTACACATGGAGTTCCACTCTCCTCTTCTGCACTCAAGTTCAACAGTTTCTGATGCAATTCTCCGGTTGAGCCGAAGGCTTTCACATCAGACTTATTGAACCGCCTGCACTCGCTTTACGCCCAATAAATCCGGACAACTCTTGCCACCTACGTATTACCGCGCCTTCTGGCACGTA
+
CCCCGGGGGGGGGGGGGGFGGGGGGGGGGGGGGGGGGGGGGGGGGGGGGGGGGGGGGGGGGGGGGGGGGGGGGGGGGGGGGGGGGGGGGGGGGGFGFGGGGGGGGGGGGGGGGGGGGGGGGGGGGGGGGGGGGGGGGGGGGGGGGGGGGGGGGGGGGGGFGFDGGGGGGCGGGGGGGGGGGGGGGFCGG>GCCFGFGFGGGAFFFFFFFFEFFF6>F?EFFAEFFB9B2=BBDFEE=91?;9E;?B>@;33=49CEF(19(83)5:A<2()4.,(.(8)624>A096(41,57).23<,(#
@M05025:18:000000000-B3NL5:1:1101:14606:11295 2:N:0:CACTCA
GCCAATGGACTACAAGGGTATCTAATCCTGTTTGCTCCCCACGCTTTCGAGCCTCAGCGTCAGTTAAAGCCCAGCAGGCCGCCTTCGCCACTGGTGTTCCTCCTAATATCTACGCATTTCACCGCTACACTAGGAATTCCGCCTGCCTCTACTTCACTCAAGACAAGAAGTTTTGAACGCAGCTACCAGTTAAGCCGGTAGATTTAACATTCAACTTTCTCGCCCGCCTACGCTCCCTTTACACCCAGTAATTCCGGACAACGCTCGCTCCCTACGTATTACCGCGGCTGCTGGCCCGTAG
+
CCCCGAFGGGGGGGGGGGGGGGGGGGGGGGGGGGGGGGGGGGGGGGGGGGGGGGGGFGGGGGGGGGFGGGGFFGGGGGGGGGGGGGGGGGGGGGGGGGGGGGGGGFGFFGGGGGGGGGGFGGGGGGGGGGGDFGGGGGGGGGGGGGGGGGGGGGGGGGGGGGFGGGGFGGGGGGFGFGGGDCDGGGGGGGDGGGFGGF5DDFFFFFFFFFFFF6AEFCEBFAFFFFB=2>B@B0?@F@FFEE?)89;;;C)5)/63@FF9:B>6(2(468>0:2?(32<:2<)(,7321>??B><(34,(#
@M05025:18:000000000-B3NL5:1:1101:10390:11304 2:N:0:CACTCA
GCCAATGGACTACCAGGGTTTCTAATCCTGTTCGCTACCCATGCTTTCGAGCCTCAGCGTCAGTTGCAGACCAGAGAGCCGCCTTCGCCACTGGTGTTCTTCCATATATCTACGCATTCCACCGCTACACATGGAGTTCCACTCTCCTCTTCTGCACTCAAGTTCAACAGTTTCTGATGCAATTCTCCGGTTGAGCCGAAGGCTTTCACATCAGACTTATTGAACCGCCTGCACTCGCTTTACGCCCAATAAATCCGGACAACGCTTGCCACCTACGTATTACCGCGGCTGCTGGCACGGC
+
CCCCGGGGGGGGGGGGGGGGDGGGGGGGGGGGGGGGGGGGGGGGGGGGGGGGGGGGGGGGGGGGGGGGGGGGGGGGGGGGGGGGGGGGGGGGGGGGFFGGGGGGGGGGGGGGGGGGGGGGGGGGGGGGFGGGGGFGGGGGGGGGDGFGGGGGGGGGGGEDFFGGGGGGGGGGGGGC8DDGFGDFGGGGDDGCDGGGGFDDGFGFFFFFFF>AB*:BFCEFFFEE><@B@DBDDF4>>BF62><?FFF?=;@316<;:(2:>2<>BF2423AFF?>BFFFA?A>2<020219::D3?122(#
@M05025:18:000000000-B3NL5:1:1101:3780:11313 2:N:0:CACTCA
GCCAATGGACTACAAGGGTTTCTAATCCTGTTCGCTACCCATGCTTTCGAGCCTCAGCGTCAGTTGCAGACCAGACAGCCGTCTTCGCCACTGGTGTTCTTCCATATATCTACGCATTACACCGCTGCACATGGAGTTCCACTGTCCCCTTCTGCACTCAAGTCGCCCGGTTTCTGATGCACTTCTTCGGTTAAGCCGAAGGCTTTCACATCATAGCTAAGCACCCGCCTGCTATCGCTTTACGCCCAATACAGCCGGACAACGATTCCAACCTCCGAATTACACCTGCTGCTGGCACGTG
+
8@CBFGFG@9<@<-,C,@@F@EF,,=EFCCEE@;FGCGEEFG<EEFEGG?D@FE86EF7FG7@EC<F6,CEDFGF@FGGG@,+B<BCFC=C@E<,B?CCG9AFG?<EFG9F<,,+??+9?,,,6@F+4F8FEC=FC8>,@DA,,@E,,666D,@7@=A@3,,6@3>888+=3AF,,6=9928<+<9+,0=9CDGFC*<79;***?;9:@B+*++1*3*2=AFB(>(05>289=**/6(((/.7106,23(5)7))(,(1(4(.((,(-6)-2(,(.-((,8AA))((.1..)54((,)3.#
@M05025:18:000000000-B3NL5:1:1101:9881:11314 2:N:0:CACTCA
GCCAATGGACTACCCGGGTATCTAATCCTGTTCGCTACCCATGCTTTCGAGCCTCAGCGTCAGTTACAGACCAGAGAGCCGCCTTCGCCACTGGTGTTCTTCCATATATCTACGCATTCCACCGCTACACATGGAGTTCTACTCTCCTCTTCTGCACTCAAGAAACACAGTTTCCGATGCAATTCCTCGGTTAAGCCGGGGGCTTTCACATCAGACTTATCTTTCCGCCTGCGCCCGCTTTACGCCCAATAAATCCGGACAACGCTTGCCACCCACGTATTACCGCGGCGGCTGGCACGTC
+
CCCCGFGGGGGGFGGGGGGGGGGGGGGGGGGGGGGGGGGGGGGGGGGGGGGGGGGGGGGGGGGGGGGGGGGGGGGGGGGGGGGGGGGGGGGGGGGGGGGGGGGGGGGGGGGGGGGEEGGGGGGGGGGGGGGGGGGGGGGGGGGGGFFGGGGGGGGGGGGGGFFG?DEGGGGGGGGGGGGGGGGGGGGGGGGDDGFGGFGDGFGFFFFFFFFFBFF;FFEFFFFFFE@@???060(.7>>??A)(-4;<?B?2):>7;04(3?003:0,3:<?<,((34048A>>(,(3(((((-30(.(,#
@M05025:18:000000000-B3NL5:1:1101:19483:11317 2:N:0:CACTCA
GCCAATGGACTACAGGGGTTTCTAATCCTGTTTGCTCCCCATGCTCTCATGCCTCAGCGTCAGTTACAGTCCAGTAAGTCGCCTTCGCCACTGGTGTTCTTCCTAATCTCTACGCATTTCACCGCTACACTAGGAATTCCACTTACCTCTCCTGCACTCTAGTTAAACAGTTTTATATGCTTTCTACAGGTTAAGCCTATATATTTAACATATAACTTGTTTAACCGCCTACGCATCCTTTACGCCCAGTTATTCCGAACAACGCTTGCCACCTACGTATTACCGCGGCTGCTGGCACGTG
+
CCCCGGGGGGGGGGGGGGGGGGGGGGGGGGGGGGGGGGGGGGGGGGGGGGGGGGGGGGGGGGGFGGGFDGGGFGGGGGGGGGGGGGGGGGGGGGGGGGFFGFGGGGGDGGGGGFEGGGGGGGGGGEGGGGGGGGEFGGDFFEEFGGGGGG@DGGGDGGGGGGGGDGGFGGGGGGGGGGGGGGGGGDGGFFFGFFCCGFFGGFGFFFFFFFDFFFCEFEFFFFF@:EF>>AFFDA=5AEFF?CCFF2>@27CCEC?EFD2@-76(3??F63<;;@EF?D<EFFE3((-(1(4?:728()(.#
@M05025:18:000000000-B3NL5:1:1101:21222:11330 2:N:0:CACTCA
GCCAATGGACTACTAGGGTTTCTAATCCTGTTCGCTCCCCATGCTTTCGCTCCTCAGCGTCAGTAAATGCCCAGAGACCTGCCTTCGCCATCGGTGTTCCTCCTGATATCTGCGCATTTCACCGCTACACCAGGAATTCCAGTCTCCCCTACATCACTCTAGTCTGCCCGTACCCACCGCAGATCCGAGGTTGAGCCTCGGACTTTCACGGCAGACGCGACAAACCGCCTACGAGCTCTTTACGCCCAATAAATCCGGATAACGCTTGCGCCCTACGTATTACCGCCGCTGCTGGCACGGT
+
CCCCGFGGGGGGGGGGGGGGGGGGGGGGGGGGGGGGGGGGGGGGGGGGGGGGGGGGGGGGGGGGGGGGGGGGGGGGGGGGGGGGGGGGGGGGGGGGGGGGGGGGGGGGGGGGGGGGGGGGGGGGGGGGGGFFGGGGFGFGGFGGGGGGGGGGDFGCFGGGGGGGGFGGGGGGGGGGGGGGGGGGGGGGDDDGGGGGDFGCCEGEFFFC>FBFAEBD;=@3::;DF?>BFF;623:>4>BFAFB(3(168<02><2:BB?B?<),3<<BBBF0(,(42:B224>6(((39060)4((24((#
@M05025:18:000000000-B3NL5:1:1101:11761:11330 2:N:0:CACTCA
GCCAATGGACTACCCGGGTTTCTAATCCTGTTCGCTACCCATGCTTTCGAGCCTCAGTGTCAGTTGCAGACCAGAGAGCCGCCTTCGCCACTGGTGTTCTTCCATATATCTACGCATTCCACCGCTACACATGGAGTTCCACTCTCCTCTTCTGCACTCAAGTTCAACAGTTTCTGATGCAATTCTCCGGTTGAGCCGAAGGCTTTCACATCAGACTTATTGAACCGCCTGCACTCGCTTTACGCCCAATAAATCCGGACAACGCTTGCCACCTACGTATTACCGCGGCTGCTGGCACGTT
+
CCCCGFGGGGGGGGGGGGGGGGGGGGGGGGGGGGGGGGGGGGGGGGGGGGGGGGGGGGGGGGGGGGGGGGGGGGGGGGGGGGGGGGGGGGGGGGGGGGGGGGGGGGGGGGGGGGGGGGGGGGGGGGGGGGGGGGGGGGGGGGGGGGGGGGGGFEFEFFGGGGGFFGGGGGGGGGGGGGGGGGGGGGGGGGGGDFGGGFGGGFGFFFFAFFFFFF=4AEFFFFEFFDFB@@FFFFFFF>???37;;>9DDFE@EEFE0(:908?9>??607<?(4,48:3A:<AFFF;19900:>?F:22,#
@M05025:18:000000000-B3NL5:1:1101:8476:11331 2:N:0:CACTCA
GCCAATGGACTACAGGGGTTTCTAATCCTGTTTGCTCCCCATGCTCTCATGCCTCAGCGTCAGTTACAGTCCAGTAAGTCGCCTTCGCCACTGGTGTTCTTCCTAATCTCTACGCATTTCACCGCTACACTAGGAATTCCACTTACCTCTCCTGCACTCTAGTTAAACAGTTTTATATGCTTTCTACAGGTTAAGCCTATATATTTAACATATAACTTGTTTAACCGCCTACGCATCCTTTACGCCCAGTTATTCCGAACAACGCTTGCCACCTACGTATTACCGCCGCTGCTGGCACGCT
+
CCCCGGGGGGGGGGGGGGGGGGGGGGGGGGGGGGGGGGGGGGGGGGGGGGGGGGGGGGGGGGGGGGGGGGGGGGGGGGGGGGGGGGGGGGGGGGFGGGGGGGGGGGGGGGGGGGDGGGGGGGGGGGGGGGGGGGGGGGGGFFGGGGGGGGGGGGGGGGGGGGFGFFGGGGGGGGGGGGGGGGGGGGGGGDFFDFGGFFGGGFGFFFFBFFFFFFFFFFEFFFEFE:A=BF=CD>==AFEFEEFA>B=@(0>5CCEF(5@B=BD16<D6;(7=81(5:@@C;)5)(.((0(41::06?D1(#
@M05025:18:000000000-B3NL5:1:1101:12802:11339 2:N:0:CACTCA
GCCAATGGACTACTGGGGTTTCTAATCCTGTTTGCTCCCCACGCTTTCGCACCTGAGCGTCAGTCTTTGTCCAGGGGGCCGCCTTCGCCACCGGTATTCCTCCAGATCTCTACGCATTTCACCGCTACACCTGGAATTCTACCCCCCTCTACAAGACTCTAGCCTGCCAGTTTCGGATGCAGTTCCCAGGTTGAGCCCGGGGATTTCACATCCGACTTGACAGACCGCCTGCGTGCGCTTTACGCCCAGTAATTCCGATTAACGCTTGCACCCTCCGTATTACCGCGGCTGCTGCCACGGG
+
CCCCGGGGGGGGGGGGGGFGGGGGGGGGGGGGGGGGGGGGGGGGGGGGGGGGGGGGGGGGGGGGGGGGGGGGGGGGGGGGGGGGGGGGGGGGGGGGGGGGFGGGFGGGGGGGGGGFGGGGGGGGGGGGGGGGGGGGGGGGGGGGCGGGGGGGG?DGGGGGGFGGGGGGGFFGFFEDEGGGGGGGGGFFGGGFGGGGG;DGGFCDFFFFFFFFFFFFDD<FAAEFFFFFFB<<9:??F>16?9>?:(3:B?FFFFAF>0:B?A909:??F2802<?FFF?FF24<<990937::B)4),((#
@M05025:18:000000000-B3NL5:1:1101:7168:11367 2:N:0:CACTCA
GCCAATGGACTACTGGGGTATCTAATCCTGTTTGCTCCCCACGCTTTCGTTCTTGAGCGTCAGTGTATATCCAGTAAACTGCCTTCGCCGTTGGTGTTCTTCCTAATATCTACGCATTCCACCGCTTCACTAAGAATTCCGTTTACCTCTATATAACTCTAGTTAACCAGTATCCAAAGCGGACTGAGGTTGAGCCTCAGGCTTTAACTCTAGACTTGATAAACCGCCTACAAACTCTTTACGCCCAATAATTCCGGATAACGCTTGTGACCTCTGTATTACCGCGTCTGCTGGCCCATAC
+
CCCCGGGGGGGFGGGGGGGGFGGEGGGGGGGGGGGGGFGGGGGGECFGGGGGGGGGGGGGGDGGGGGGGFGGGGGGGFGGFGGGGGGGGGGGGFGGGGGGGGGGAFFDGGGGGGGGGEDFGGGEGGGEFFFFGGAEGFGGGGFFGGGGGFGGAFCFFGGGGGGFGGGDFC9FFGGC?FGDGD>GCGGCFGGGGFGGGFGDFFGAC>FFCFFFF>CEFC@CFFFFFF24@@BB33=3>EEFCE?2((-43);CEC?(1(6(/716,3(:=3)73)).6).))-),49(3404::((((-(.#
@M05025:18:000000000-B3NL5:1:1101:4959:11368 2:N:0:CACTCA
GCCAATGGACTACCGGGGTATCTAATCCTGTTCGCTACCCATGCTTTCGAGCCTCAGCGTCAGTTGCAGACCAGAGAGCCGCCTTCGCCACTGGTGTTCTTCCATATATCTACGCATTCCACCGCTACACATGGAGTTCCACTCTCCTCTTCTGCACTCAAGTTCAACAGTTTCTGATGCAATTCTCCGGTTGAGCCGAAGGCTTTCACATCAGACTTATTGAACCGCCTGCACTCGCTTTACGCCCACTAAATCCGTATAACGCTTGCCACCTACGTATTACCGCGACTGCTGGCACGGC
+
CCCCGGFGFFGFEFGDGEFGFFEFGGGGGGGGGGGGGGGGFGGGGGGGGGGGGFGGGFEGGG7FGGGGGGGGGGFFCCFGCGGGGFGGGGGGF8FGGGCEGGGGGGGGFGGGGFGGGGGGGGEGGGGGGGFF::,@EGGGGGBEFFGFGGGGGGGGFFGFG8E9FFGGCFEFGGGGGGGGGCFG7;<EGD?DDGGFG>DGG>GF>FFFFFFFFFF6AEE6B8<:E((6(807(.4;;;01=940436@(,56)96.2(((.))-4::(4,6<:0:234)6.)))-43(3218:2021><(#
@M05025:18:000000000-B3NL5:1:1101:18342:11380 2:N:0:CACTCA
GCCAATGGACTACTAGGGTATCTAATCCTGTTCGATACCCACGCTTTCGTGCTTCAGCGTCAGTTGGGCGCCGGTATGCTGCCTTCGCAATCGGAGTTCTGCGTGATATCTATGCATTTCACCGCTACACCACGCATTCCGCATACTTCTCGCCCACTCAGGAACGCCAGTTTCAACGGCGGAGCGAGGTTGAGCCCCGCGATTTTACCGCTGACTTGGCATTCCGCCTACGCACCCTTTAAACCCAATAAATCCGGATAACGCTCGCATCCTCCGTATTACCGCCGCCGCTGGCACGGGA
+
CCCCFFGGGGGGGGFFCCFCDGGGGGGGGGGGGGGGGGGGGGGGGGGGGGGGGGGGGGGGGGGGGGGGGGGGGEGGGGGFGGGGGGGGDGE@FGDGGGGGFGGGGGGGGGGGGGGGGGGGGFFEGGGGGGGFFGG>ECGGGE>8BFDFF:DC>EE>EFGGCGF?:EEGGGGFAFGGGGGGG477CD4CGDFGGGGCC598DDC>:=4?FDB>E3:<@5?FF?<):4<BB1<?B(9>6:BF9>670148?0):)6.490119?896:>BB19?281(417,)).4701(3(41(60()((-#
@M05025:18:000000000-B3NL5:1:1101:12572:11387 2:N:0:CACTCA
GCCAATGGACTACACGGGTTTCTAATCCTGTTCGCTACCCATGCTTTCGAGCCTCAGCGTCAGTTGCAGACCAGAGAGCCGCCTCCGCCACTGGTGTTCTTCCATATATCTACGCATTCCACCGCTACACATGGAGTTCCACTCTCCTCTTCTGCACTCAAGTTCAACAGTTTCTGATGCAATTCTCCGGTTGAGCCGAAGGCTTTCACATCAGACTTATTGAACCGCCTGCACTCGCATTCCGCCCAATAAATCCGGACAACGCTTGCCACCTACGTATTACCGCCGCGACTGCCACGTT
+
CCCCGGGGGGGGGGGGGGFEEGGGGGGGGGGGGGGGGGGGGGGGFGGGGGGGGGGFGGGGGGDGGGGGGGGGFGGGGGGGGGGGGG:CEGGGGGGGGGGGGGGGGGGGGGGGGGGGGGGGGGGGGGDGGGGGGGFGGGGGFGGGGFGGGFGGFGGGGGG=DDEAGGGGGGGGGGGGGGGGGFGFGGGGGDGGCFGGFFDD>DFFFF89=+=A+93);7>ABBAC322>2@2(8B=@7>FF@)93719D1(6EC??;>@104?:((363::<?((((3(.:,65)(-((3,(-,-((,.--#
@M05025:18:000000000-B3NL5:1:1101:4962:11388 2:N:0:CACTCA
GCCAATGGACTACCGGGGTTTCTAATCCTGTTCGCTACCCATGCTTTCGAGCCTCAGCGTCAGTTGCAGACCAGAGAGCCGCCTTCGCCACTGGTGTTCTTCCATATATCTACGCATTCCACCGCTACACATGGAGTTCCACTCTCCTCTTCTGCACTCAAGTTCAACAGTTTCTGATGCAATTCTCCGGTTGAGCCGAAGGCTTTCACATCAGACTTATTGAACCGCCTGCACTCGCTTTACGCCCAATAAATCCGGACAACGCTTGCCACCTCCGTATTACCGCGGCTGCTGCCACGCA
+
CCCCGGGGGGGGGGGGGGDCGGGGGGGGGGGGGGGGGGGGGGGGGGGGGGGGGGGFDGGGGGGGGGGGGGGGGGGGGGGGGGGGGGGGGGGGGGGGGGGGGGGGGGGGGGGGGGGGGGGGGGGGGGGGGGGGGGGGGFGGGGFDFGGDFGGGGGGGGFGEF3>EFGFGDGGGFGGGGGGGGFFFG@FF>DDGDGGGGFDDGFGFFFFFFFAFF>BEFFFFFFE4@>>5>2;?3;EE?@<<?FFFFFFF;DEE)95@>F6>66(3>?0(3?FFFB(3(-2:0)49139>;>9<:2)4,2,(#
@M05025:18:000000000-B3NL5:1:1101:14453:11390 2:N:0:CACTCA
GCCAATGGACTACTAGGGTTTCTAATCCTGTTCGCTACCCATGCTTTCGAGCCTCAGCGTCAGTTGCAGACCAGAGAGCCGCCTTCGCCACTGGTGTTCTTCCATATATCTACGCATTCCACCGCTACACATGGAGTTCCACTCTCCTCTTCTGCACTCAAGTTCAACAGTTTCTGATGCAATTCTCCGGTTGAGCCGAAGGCTTTCACATCAGACTTATTGAACCGCCTGCACTCGCTTTACGCCCAATAAATCCGGACAACGCTTGCCACCTACGTATTACCGCGGCTGCTGGCACGTT
+
CCCCGGGGGGGGGGGGGGFGGGGGGGGGGGGGGGGGGGGGGGGGGGGGGGGGGGGGGGGGGGGGGGGGGGGGGGGGGGGGGGGGGGGGGGGGGGFGGGGGGGGGGGGGGGGGGGGGGGGGGGGGD:FGGGGGFGGGGGGFGGFFGGGGGGGGGGGGFFGGGGFGGGGGGGGGGGGGGGGGGGGGGGGGGGGGGGGDFEGCDFGFFFFFFFFFF>BEFFFFFFFEEBFA@FFFFFFFFB2><3>DF>BDD@E<<3<E99<(27:60:B0:(67:44?6?<<:AAB?9(7;;6?230638:(#
@M05025:18:000000000-B3NL5:1:1101:4783:11400 2:N:0:CACTCA
GCCAATGGACTACTCGGGTTTCTAATCCTGTTCGCTACCCATGCTTTCGAGCCTCAGCGTCAGTTGCAGACCAGACAGCCGCCTTCGCCACTGGTGTTCTTCCATATATCTACGCATTCCACCGCTACACATGGAGTTCCACTGTCCTCTTCTGCACTCAAGTCGCCCGGTTTCCGATGCACTTCTTCGGTTAAGCCGAAGGCTTTCACATCAGACCTAAGCAACCGCCTGCGCTCGCTTTACGCCCAATAAATCCGGATAACGCTTGCCACCTACGTTTTACCTCCGCTGCTGACCACCG
+
CCCCGGGGGGGGGGGGGGFGGGGGGGGGGGGGGGGGGGGGGGGGGGGFGFGGGGGGGGGGGGEGGGCGFGGGGGFGGGGGGGGGGGGGGGGGGGGGGGGGGGGGFFGGGGGGGGGGGGGGGGGDGGGEGGFGGGGGGGGGFFGFGGGGGGGGGGGCCFGGGGGGCEGEEGGGCGGD7DGDFGGGGGGGG5CDDFGCF@*@D@FFF>A+=9BFF/>>FFEA?F@(75(:@;;8(36;(,2==34;;9;(4(.8))607>F014229?F(,49<:(,4(.(.(444.3(-4(328)).()((#
@M05025:18:000000000-B3NL5:1:1101:13765:11403 2:N:0:CACTCA
GCCAATGGACTACACGGGTATCTAATCCTGTTCGCTACCCATGCTTTCGAGCCTCAGCGTCAGTTGCAGACCAGAGAGCCGCCTTCGCCACTGGTGTTCTTCCATATATCTACGCATTCCACCGCTACACATGGAGTTCCACTCTCCTCTTCTGCACTCAAGTTCAACAGTTTCTGATGCAATTCTCCGGTTGAGCCGAAGGCTTTCACATCAGACTTATTGAACCGCCTGCACTCGCTTTACGCCCAATAAATCCGGACAACGCTTGCCACCTACGTATTACCGCGGCTGCTGGCACGGT
+
CCCCGCGGGGGGGGGGGGEGGGGGGGGGGGGGGGGGGGGGGGGGGGGGGGGGGGGGGGGGGGGGGGGGGGGGGGGGGGGGGGGGGGGGGGGGGGGGGGGGGGGGGGGFDGGGGGGGGGGGGGGGGGGGGGGGGGGGGGGGFGGGGGGGGGGGGGGGGGGEF8@DGGGGGGGGGGGGGGGFD+DFECFGCGGGDF6DGFGDGDGCCFF6AFBABA3>FC=FAB<C=>@F5(-(8@EF>@D?D>EF;19;((6;<CCE>(8(3:?99:?0<(4<B:?B6185(6:>6>B9(3(-57?<(4((#
@M05025:18:000000000-B3NL5:1:1101:21787:11404 2:N:0:CACTCA
GCCAATGGACTACTAGGGTTTCTAATCCTGTTCGCTCCCCACGCTTTCGCTCCTCAGCGTCAGTAACGGCCCAGAGACCTGCCTTCGCCATTGGTGTTCTTCCCGATATCTACACATTCCACCGTTACACCGGGAATTCCAGTCTCCCCTACCGCACTCCAGCCCGCCCGTACCCGGCGCAGATCCACCGTTAGGCGATGGACTTTCACACCGGACGCGACGAACCGCCTACGAGCCCTTTACGCCCAATAAATCCGGATAACCCCCGCACCCTACGCATTACCCCGGCTCATGGCCCGCG
+
C9BCEGFDAECEFGFDFG,CFGFEFGCGG<FFGEGFGGGGGGEFCF8FEG:FGGGGFFGGC@FFGCGFDEDDEG8FEFFF<FGDAEEGGDGGCD5,98E9FAGG7FFCFGGGGFGGGFGGGGGGE@F@AAECDCCEEFGGAEFGGGGCCDGGGC>>EE,==:F?A+8:CC:EECF97C*?))1?FGCCDG79DGFGD>C*:5766AFA@FA>B369:617BE(39>>6>((2(,4644?(,6<1(49B0(5)-6A:63,(4>2(((-(4(49:001((((,.<2(41(,3(.)).3(-((#
@M05025:18:000000000-B3NL5:1:1101:28960:11435 2:N:0:CACTCA
GCCAATGGACTACTGGGGTTTCTAATCCTGTTCGCTACCCATGCTTTCGAGCCTCAGCGTCAGTTACAGACCAGAGAGCCGCCTTCGCCACTGGTGTTCTTCCATATATCTACGCATTCCACCGCTACACATGGAGTTCCACCCTCCTCTTCTGCACTCAAGAAACACAGTTTCCGATGCAATTCCTCGGTTAAGCCGGGGGCTTTCACATCAGACTTATCTTTCCGCATGCGCTCGCTTTACGCCCAATAAATCCGGACAACGCTTGCCACCTACGTATTACCGCGGACGCTGGCACGAG
+
CCCCDCFFCFFFGGGGGE@CFFGGAFFGGGGGGGGGGGGGFGGFGDFGEF<@FEGC@FGGCCF9FFGDEF<CECFCEGGGFGG>C9=CFCEGG<F<FCGFGGFFCFG,CEFFGDGECFFFGGGDGGC=EF@E@F88EFFGGG,648CCFAECFDGGGCDFG8,D,,=DEFGFGFGE8=CDF7;?FDGFDGGGGGGFGB**78C466B8@8=A+=<=ACEA6@7?E<;0(41@@09<9BFFFAA6?(3:B??7))68>1:>9<?>04:(80))4(,,3..6425)43-,((-43:-22)((#
@M05025:18:000000000-B3NL5:1:1101:24431:11488 2:N:0:CACTCA
GCCAATGGACTACACGGGTTTCTAATCCTGTTTGCTCCCCATGCTCTCATGCCTCAGCGTCAGTTACAGTCCAGTAAGTCGCCTTCGCCACTGGTGTTCTTCCTAATCTCTACGCATTTCACCGCTACACTAGGAATTCCACTTACCTCTCCTGCACTCTAGTTAAACAGTTTTATATGCTTTCTACAGGTTAAGCCTATATATTTAACATATAACTTGTTTAACCGCCTACGCATCCTTTACGCCCAGTTATTCCGAACAACGCTTGCCACCTACGTATTACCGCGGCTGCTGGCACGTC
+
CCCCGGGGGGGGGGGGGGFGGGGGGGGGGGGGGGGGGGGGGGGGGGGGGGGGGFGGGGGGGGGGGGGGGGGGGGGGGGGGGGGGGGGGGGGGGGGGGGGGGGGGGGGGGGGGGGGGGGGGGGGGGGGGGGGGGGGGGGGGGGGGGGGGGGGGGGGGFFGGGCFGGAFGDGGGGGGGGGGGGGGGGFGGDC?DFDFFGFGGGFGFFFFFFFFFFFFFFA*=FFEFEE=A=D=CFFFFFFFFFFF)54299EE?EEFF(2599@017<;1;;<8?8EE0@<E@?C9(663((43)).:(4?.#
@M05025:18:000000000-B3NL5:1:1101:8288:11495 2:N:0:CACTCA
GCCAATGGACTACAAGGGTTTCTAATCCTGTTTGCTCCCCATGCTCTCATGCCTCAGCGTCAGTTACAGTCCAGTAAGTCGCCTTCGCCACTGGTGTTCTTCCTAATCTCTACGCATTTCACCGCTACACTAGGAATTCCACTTACCTCTCCTGCACTCTAGTTAAACAGTTTTATATGCTTTCTACAGGTTAAGCCTATATATTTAACATATAACTTGTTTAACCGCCTACGCATCCTTTACGCCCAGTTATTCCGAACAACGCTTGCCACCTACGTATTACCGCGGCTTCTGGCACGCG
+
CCCCGCDFFFGGGGFCFCFGGGFFGGGGGGGGGGFGGGGG?FEFCDFGFGGGGGGGGGGGGGGGGGGGGGGGGGGGGFGCGGGEGGGGGGFGGGDGGGCFGGGGGGGGGGFGGGG7FGFFCFGEEGGGGGFGFGG;EFAFGGFGGGGAD?=FFGGGGGGGGADFFEFDGFFGGGGGFFGGG9EGGGGGGGGF+=DFFFGGG?DFFFFFDEFFFFFFFFFFFFCCE08>=D>D8A=DFB@E?6=4<=A==;45?C8C(62@@B=93<;01(7@DFE;0=);;C34?B9;9,(())57(,((#
@M05025:18:000000000-B3NL5:1:1101:3909:11501 2:N:0:CACTCA
GCCAATGGACTACCGGGGTATCTAATCCTGTTCGCTACCCATGCTTTCGAGCCTCAGCGTCAGTTGCAGACCAGAGAGCCGCCTTCGCCACTGGTGTTCTTCCATATATCTACGCATTCCACCGCTACACATGGAGTTCCACTCTCCTCTTCTGCACTCAAGTTCAACAGTTTCTGATGCAATTCTCCGGTTGAGCCGAAGGCTTTCACATCAGACTTATTGAACCGCCTGCACTCGCTTTACGCCCAATAAATCCGGACAACGCTTGCCACCTACGTATTACCGCGCCTGCTGGCACGTA
+
C?CCFEGGGGGGGGGGGG@FGGGGGGGGGGGGGGGGGGGGGGFGGGGFGGGGGGGGGGGGGDGGDGGGGGFGGGFEFGGGGGGGGGGDGGGGFGGGGGGGGGGGGGFAFGGGGGGG>EG,CFGGGGDGGGGGGGGGGGGGDDFD9DGFFFDFFFFGCGGGF9FFGGGGGFDEFGGGGGDGFGD?ECGGGCGDGFCGGEGDCEGFFFFFFFFFAF@FFFFFFFFF@@(52@=8(63=?>1?7EFDDF98?@;745C@9(8;921(336?04)34<>:21<A?2-)(3;(-(-452:??B0(#
@M05025:18:000000000-B3NL5:1:1101:9285:11544 2:N:0:CACTCA
GCCAATGGACTACAGGGGTATCTAATCCTGTTCGCTACCCATGCTTTCGAGCCTCAGCGTCAGTTGCAGACCAGAGAGCCGCCTTCGCCACTGGTGTTCTTCCATATATCTACGCATTCCACCGCTACACATGGAGTTCCACTCTCCTCTTCTGCACTCAAGTTCAACAGTTTCTGATGCAATTCTCCGGTTGAGCCGAAGGCTTTCACATCAGACTTATTGAACCGCCTGCACTCGCTTTACGCCCAATAAATCCGGACAACGCTTGCCACCTACGTATTACCGCGGCTGCTGGCACGTT
+
CCCCGFGGGGGGGGGGGGGGGGGGGGGGGGGGGGGGGGFGGGGGGGGGGGGGGGGGFGGGGGGGGGGFGFGGFEGGFGGGGGGGGGGGGGGGGFGGGGGGGGEFGGGGGGGGGGGGGGGGGGGGGEGGGGGGGGGGGGGDGGFGFGGGGGGGGFGGGFGCEDDCCEFFFDGGGGGGGGGGGGGGGGGGGGGDDF7FGFGDDEGFFFFFFA<ABF@FFEFFFFFFE>@>BFFFFFFFFFFFF<E@<9>;313=)<?6:68@9??9>FF<B047:?27?.2:74<)(469(,41:?7(.51.#
@M05025:18:000000000-B3NL5:1:1101:24315:11557 2:N:0:CACTCA
GCCAATGGACTACTCGGGTATCTAATCCTGTTCGCTACCCATGCTTTCGAGCCTCAGCGTCAGTTGCAGACCAGAGAGCCGCCTTCGCCACTGGTGTTCTTCCATATATCTACGCATTCCACCGCTACACATGGAGTTCCACTCTCCTCTTCTGCACTCAAGTTCAACAGTTTCTGATGCAATTCTCCGGTTGAGCCGAAGGCTTACACATCAGACTTATTGAACCGCCTGCACTCGCTTTACGCCCAATAAATCCGGACAACGCTTGCCACCTACATATTACCGCGGCTGCTGGCCCGTT
+
CCCCGGGGGGGGFGGGGGGGGGGGGGGGGGGGGGGGGGGGGGGGGGGGGGGGGGGGGGGGGGGGGGGGGGGGGGGGGGGGGGGGGGGGGGGGGGGGGGGGGGGGGGGGGGGGGGGGGGGGGGGGGGGGGGGGGGGGGGGGGGGGGGGGGGGGGGGGGGGGGEFGGGGGGGGGGGGGGGGGFGGGAGGGGDGGGFGGFFGCDEGFFFAFFFFFFFFFFFFFFFFFEFFFFFFBBEEBDFFFFFFFFFFFFFFFCFFF6;DF>FF9BFB10:<??0:?7<BFFA<A:>1(461(5376(41(#
@M05025:18:000000000-B3NL5:1:1101:22321:11582 2:N:0:CACTCA
GCCAATGGACTACTGTGGTATCCAATCCTGTTCGCTACCCATGCTTTCGAGCCTCAGCGTCAGTTATAGACCAGAGAGCCGCCTTCGCCACTGGTGTTCTTCCATATATCTACGCATTCCACCGCTATACATGGAGTTCGACTCTCCTCTTCTGCACTCAAGAAACACAGTTTCCGATGCAATTCCTCGGTTAAGCCGGGGGCGTTCACATCCGACTTATCTTCTCGTCTCTGCCCGCCTTACGTCCAATAAATCCGGACCACGCTTGCCACCTACTTTCTCCACAGCCGTCTGCCCCGGG
+
-6A<F-CE<FG9F6<;<,EED6,,CF8FEA,;6,@,B@<,CFFG<FG<@,E6@<,6;;@F:7@CF6,,<@D@FFGCC:<<6C+,,6@BF7FAFC?B=,,,,:?,@FE,CFDAA7FEEF<,,,,4++++,95,C,=8E@F+,4+4,84,,;@FC,6,6DD@8,9D?,=88==,3=A8+=>6++6+@D7<6;+33+853*075//):>56C++))0(38,;+:;)))/1(6,(-)),,20(4(..3,((3).3)-)).3600((-36::(2:4)4.,().)..)))((,(,((,,(),(-2(#
@M05025:18:000000000-B3NL5:1:1101:7125:11594 2:N:0:CACTCA
GCCAATGGACTACCAGGGTTTCTAATCCTGTTCGCTACCCATGCTTTCGAGCCTCAGCGTCAGTTGCAGACCAGAGAGCCGCCTTCGCCACTGGTGTTCTTCCATATATCTACGCATTCCACCGCTACACATGGAGTTCCACTCTCCTCTTCTGCACTCAAGTTCAACAGTTTCTGATGCAATTCTCCGGTTGAGCCGAAGGCTTTCACATCAGACTTATTGAACCGCCTGCACTCGCTTTACGCCCAATAAATCCGGACAACGCTTGCCACCTACGTATTACCCCGCCTGCTGTCCCGGG
+
CCCCGGGGGGGGGGDGGGGGGGGGGGGGGGGGGGGGGGGGGGGGGGGGGGGGGGGGGGGGGDEGGGGGGGGGGGCFGGGGGGGGGGGGGGGGGGGGGGGGGGGGGGGGGGGGGGGGGGGGGGGGGGGGFGGGGFFFGGGGGGGGGFFGGGGGGGGGGGGCGGGGDFGFGGFGGGGGGGFFGFGGGGGGGGGD>FFF?>G**3;FA6C6;AFFFFFEFFEFFAACE7:225>D=EE=9@@FFEFF@>;03=EEEEFF;66>@?F>;6?:B:6403>?B8<AF24)((-((,4:()-)),4(#
@M05025:18:000000000-B3NL5:1:1101:13402:11609 2:N:0:CACTCA
GCCAATGGACTACCCGGGTATCTAATCCTGTTTGCTCCCCACGCTTTCGTGCCTCAGTGTCAATGTTGGTCCAGGTAGCTGCCTTCGCCATGGATGTTCCTCCTGATCTCTACGCATTTCACTGCTACACCAGGAATTCCGCTACCCTCTACCACATTCTAGTCATCCAGTATCCACTGCAGTTCCCAGGTTGAGCCCAGGGCTTTCACAACGGACTTAAATAACCCCCTACGCACGCTTTACGCCCAGTAATTCCGAGTAACGCTTGCACCCTTCGTATTACCGCGGCTGCTGGCACGAT
+
CCCCCFGGGGGGGGGGGFCGGGGGGGGGGGGGGGGGGGGGGGGGGGGGGGGGGGGCFEGGGGGFGGGGGGGGGGGGGGGGGGGGGGGGGGGGGGGGGGGFGGGGGGGGGGGGGGGGGGGGGGGGGCGGGGGGGGFGGGGGGGGGGGC=DFFGGGGGGGGGFGGFGGGAD?F8DGGGF88DDGGGGGCF6D?D?FCGGFGG69:CAFFFFFFF>*8AEBFFFFCEE5)):>@BD22@@B=>BEC??BFFF;<55?C?;7;;@FF66@D@6@@8<?::237??>A4(2-39;134:3::)(,#
@M05025:18:000000000-B3NL5:1:1101:28813:11618 2:N:0:CACTCA
GCCAATGGACTACTGGGGTTTCTAATCCTGTTCGCTACCCATGCTTTCGAGCCTCAGCGTCAGTTGCAGACCAGAGAGCCGCCTTCGCCACTGGTGTTCTTCCATATATCTACGCATTCCACCGCTACACATGGAGTTCCACTCTCCTCTTCTGCACTCAAGTTCAACAGTTTCTGATGCAATTCTCCGGTTGAGCCGAAGGCTTTCACATCAGACTTATTGAACCGCCTGCACTCGCTTTACGCCCAATAACTCCGGACAACGCTTGCCACCTACGTATTACCGCGGCTGCTGCCAGGGT
+
CCCCDCG9FFGGGGEGFGG7@FGGGG9@FGGGGGCEEG8EEDEF9FGCEEFGGCFGCFGGGGGFFFC@FA@DG8FFFGGGGGEGCDFGGD@8FFEEGEEGFADFGGGGGGEECFDFEGGFGFGCGGGGGG,5:F,@FEFG,@ED,4EDFDFGGGGGGADFG93EFGCCCFDD@FGFGGGFGFGF9+DFGCGGGGFGG>D5?AGAAFAAFAAF4AE>AEEFFFFFBBB>=22@BFE=((6=;CE@7(3<@1;3).;31:86>((49?6:?24>:B7((.2<7<A.310((,48?F)82)(,#
@M05025:18:000000000-B3NL5:1:1101:12907:11646 2:N:0:CACTCA
GCCAATGGACTACTCGGGTATCTAATCCTGTTTGCTACCCACGCTTTCGAACCTCAGCGTCAGTTACAGACCAGAGAGCCGCTTTCGCCACTGGTGTTCTTCCATATATCTACGCATTTCACCGCTACACATGGAGTTCCACTCTCCTCTTCTGCACTCAAGTCTCCCAGTTTCCAATGCACTACTCCGGTTAAGCCGAAGGCTTTCACATCAGACTTAAAAGACCGCCTGCGTTCCCTTTACGCCCAATAAATCCGGATAACGCTTGCCACCTACGTATTACCGCGGCTGCTGGCACGTC
+
CCCCGGGGGGGGGGGGGGGGGGGGGGGGGGGGGGGGGGGGGGGGGGGGGGGGGGGGGGGGGGGGGGGGG9FGFGGGGGGGGGGGGGDGGGGGGGGGGGGGGGGGGGGGGGGGGGGGGGGGGGGGGGGGGGGGGGGGGGFGGGGGGGGGGGGGGGGGGFGGGGGGGGFFEGGGGGGGGGGGGGGGEFGGGGGGGGGGFBCGCEGFFFFFFFFFAFEFFFFFFFE==4@@=9B>BFDF@<EAECC@?9BFDFFFFE?1(606?<<?FFFF?3>B?FBB??24246206>09090:8:((53(#
@M05025:18:000000000-B3NL5:1:1101:20582:11648 2:N:0:CACTCA
GCCAATGGACTACTGGGGTATCTAATCCTGTTTGCTCCCCACGCTTTCGTGCCTCAGTGTCAGTGTCGGTCCAGGTAGCTGCCTTCGCCATGGATGTTCCTCCTGATCTCTACGCATTTCACTGTTACACCAGGAATTCCGCTACCCTCTACCACACTCTAGTCGCCCAGTATCCACTGCAGTTCCCAGGTTGAGCCCAGGGCTTTCACAACGGACTTAAACGACCACCTACGCACGCTTTACGCCCAGTAATTCCGAGTAACGCTTGCACCCTTCGTATTACCGCGCCTGCTGGCACGGT
+
CCCCG<FGGGGGGGGGGGGGGGGGGGGGGGGGGGGGGGGGGGGGGGGGGGGGGFGGGGGGGGGGGGGGGGDGGGGGGGGGGGGGGGGGGGGGGGGGGGGGGGGGGGGGGGFGGFDDDGGGGGGGGGGGFFGGGGGGGGGGGGGGGGFFGCFGFGGGGGGGCEGGGGEGEGEGEFEFGGGGFFGGGGGGGGGGGGGFCCCCCDGFAAAFFFFFFFFBAECF8FDFFF>D@DFE?BDFF@FFFFFFF29?DE<E?5?E18;;16?61,8:03<08:(41,4?B>D63(7(-::<()4:08((#
@M05025:18:000000000-B3NL5:1:1101:26734:11698 2:N:0:CACTCA
GCCAATGGACTACTAGGGTTTCTAATCCTGTTCGCTACCCATGCTTTCGAGCCTCAGCGTCAGTTGCAGACCAGAGAGCCGCCTTCGCCACTGGTGTTCTTCCATATATCTACGCATTCCACCGCTACACATGGAGTTCCACTCTCCTCTTCTGCACTCAAGTTCAACAGTTTCTGATGCAATTCTCCGTTTTAGCCGAAGGCTTTCCCATCAGACTTATTGAACCGCCTGCACTCGCTTTACGCCCACTAAATCCGAACACCGCTTGCCACCTACTTATTCCCGCCTCTGCTGCCCCTCG
+
CCCCGGGG<FGGGGF9,@CFFGGGGGGGGGGGGEGGGDGFGF@FGGGG7CEFEGGGGGGGGGGGG<EGFGF@EECFDFGGGGGGGGDGGFGFF8FFGGGGFGGGGAFFFFGCGCC@FEGGGG<@C++>=FGG@BCFECGGDDDF9EGFGGGGGCFD=FFGG,7@DFGGC,EDD8DFFF?FF+?29@FFD+=D+?68?99+397AFCF+081;6**:FEFFFF4*074599(7(78>(525=E4(13(6(/4837544(46:(,,336(3:)5:?0>,-))5)-)(-((40))).).440(#
@M05025:18:000000000-B3NL5:1:1101:21897:11701 2:N:0:CACTCA
GCCAATGGACTACAGGGGTTTCTAATCCTGTTCGCTACCCATGCTTTCGAGCCTCAGCGTCAGTTGCAGACCAGACAGCCGCCTTCGCCACTGGTGTTCTTCCATATATCTACGCATTCCACCGCTACACATGGAGTTCCACTGTCCTCTTCTGCACTCAAGTCGCCCGGTTTCCGATGCACTTCTTCGGTTAAGCCGAAGGCTTTCACATCAGACCTAAGCAACCGCCTGCGCTCGCTTTACGCCCAATAAATCCGGATAAAGCTTGCCACCCACGTATTACCCCGGACGCTGGCCACGC
+
CCCCGFGGGGG9FGGGGGFGGGGGGFGGGGGGGGGGGGGGGGGGGGGFGGGGGGGFGGGGGGGGGGGGGGGGGGGGGGFGGGGGGGGGGGGGGGGGFGGGGGGFGGGGGGGGGGGGGGGGFGFEGGGGGGGGGGGGGGGGGGGGGGFGGGGCGFGGGAFGGGGGGDGGGGGGGGGGGGDDCCGGGGGGGGGGGGGGFEGCCEGFFFFAAF>FAFFFFFFA6AEEFFF>72=<@F971>?DDFFFBBFBFFF>29>FFFF?(6))..<:18)46(2:>B12())4(((,(((,(,3(2.(-#
@M05025:18:000000000-B3NL5:1:1101:19476:11750 2:N:0:CACTCA
GCCAATGGACTACTGGGGTTTCTAATCCTGTTCGCTACCCATGCTTTCGAGCCTCAGCGTCAGTTGCAGACCAGAGAGCCGCCTTCGCCACTGGTGTTCTTCCATATATCTACGCATTCCACCGCTACACATGGAGTTCCACTCTCCTCTTCTGCACTCAAGTTCAACAGTTTCTGATGCAATTCTCCGGTTGAGCCGAAGGCTTTCACATCAGACTTATTGAACCGCCTGCACTCGCTTTACGCCCAATAAATCCGGACAACGCTTGCCACCTACGTATTACCGCGACTGCTGGCCCGTT
+
CCCCGFGGGGGGGGGGGGGGGGGGGGGGGGGGGGGGGGGGGGGGGGGGGGGGGGGGGGGGGGGGGGGGGGGGGGGGGGGGGGGGGGGGGGGGGGGGGGGGGGGGGGGGGGGGGGGGGGGGGGGGGGGGGGFGGGGGGGGGGGGGEGGGGGGGGGGGGGGFGGFGGGGGGGGGGGGGGGGGGGGFGFGGGGDGGGDGGFDCDFGFFFFFFFFFFF@EFFFFFFFEED=BBFDFFFEEF><<DFF?@>FFFDFF><?;30;19?F09?F:??FDFFFFFB<92AAF?BF141(,),,((-1(#
@M05025:18:000000000-B3NL5:1:1101:3705:11767 2:N:0:CACTCA
GCCAATGGACTACAGGGGTTTCTAATCCTGTTCGCTCCCCATGCTTTCGCTCCTCAGCGTCAGTAAATGCCCAGAGACCTGCCTTCGCCATCGGTGTTCCTCCTGATATCTGCGCATTTCACCGCTACACCAGGAATTCCAGTCTCCCCTACATCACTCTAGTCTGCCCGTACCCACCGCAGATCCGAGGTTGAGCCTCGGACTTTCACGGCAGACGCGACAAACCGCCTACGAGCTCTTTACACCCAATAAATCCGGATAACGCTTGCGCCCTACGTATTACCGCGGCTGCTGCCACGCA
+
CCCCGGGGGGGGFGGGGGGGGGGGGGGGGGGGGGGGGGGGGGGGGGGGGGGFGGFGGGGGGGGGGGAEGGGGFGFGGGDFAFGFGGFEGFGGGGGDGEGGGGGGGGFEGFGFGGGGG7BEFGFGGGDEFGGGCCCGFEGGGDGGGGGFGGGGFGGGGGGGG8DFFGGF8E>=EEGFECGG>DDGGGDCCDDFCC>F>5CGD/;?FFFFFA>45?BB:=()>>>3=6(6><3<??6>9?225)).<37??<))-45:601(8).3;??B1(7,49(8??7>:4<>(9>>;4313))4:?B(#
@M05025:18:000000000-B3NL5:1:1101:6590:11775 2:N:0:CACTCA
GCCAATGGACTACAGGGGTATCTAATCCTGTTTGCTCCCCATGCTCTCATGCCTCAGCGTCAGTTACAGTCCAGTAAGTCGCCTTCGCCACTGGTGTTCTTCCTAATCTCTACGCATTTCACCGCTACACTAGGAATTCCACTTACCTCTCCTGCACTCTAGTTAAACAGTTTTATATGCTTTCTACAGGTTAAGCCTATATATTTAACATATAACTTGTTTAACCGCCTACGCATCCTTTACGCCCAGTTATTCCGAACAACGCTTGCCACCTACGTATTACCGCGGCTGCTGGCACGCT
+
CCCCGGGGGFFFGGGGDEGGGGGGGGGGGGGGGGGGGGGGGGGGGGGGGGGGGGGGGGGGGGGGGGGGGGGGGGGGGGGGGGGGGGGGGGGGCGGGGEFFGGGGGGGGGGGGGGGGGGGGGGGGGGGGFGGGGGDGGGCAEFGGGGCFGGGGGGFGGGGFGGGGGD;FFGGGGGGDFGFFGGF+@DDG8DGG9DGGCFGGGFFFFFFFFFFFFFFEFFEFFFFFFE=AAFA@95@AABFFFEFAABBD(;4@CFEEFD9>=BF99;6(13@F038;06)/;<<;?;;0961:B0(11<4(#
@M05025:18:000000000-B3NL5:1:1101:6331:11791 2:N:0:CACTCA
GCCAATGGACTACTGGGGTTTCTAATCCTGTTCGCTCCCCACGCTTTCGCTCCTCAGCGTCAGTAACGGCCCAGAGACCTGCCTTCGCCATTGGTGTTCTTCCCGATATCTACACATTCCACCGTTACACCGGGAATTCCAGTCTCCCCTACCGCACTCCAGCCCGCCCGCACCCGGCGCAGATCCACCGTTAGGCGATGGACTTTCACACCGGACGCGACGAACCGCCTACGAGCCCTTTACTCCCAATAAATCCGGAGAACGCTCGCCCCCTACGTATTACCGCCGCCGCTGGCAAGCA
+
CCCCGGGGGGGDGGGFGGCFGGFGGGGGGDFGGGGGGGGGGGGGGF@FEGCCGFGFGGG@BFGGGGGGCFFGDGGGFGGGGFGGFCFGGGGGGGG7FGGGFGGFGGCGGGGGGG<A@DFFGGDGGC?EFGGFGCCGGGGGGGGFDFGGEFEFG>E66CFGGFFGEG6>C>*@EEGGGG45DD<FGGFFGDFGGGDFGB3<34<6AFA+@AFF>E36>09:5>>0479>>22166:(42023)-).521(().646(4(((-()(-,(,((-(3(36?1).4)6<1(((-(-121(2()((#
@M05025:18:000000000-B3NL5:1:1101:23860:11792 2:N:0:CACTCA
GCCAATGGACTACAAGGGTTTCTAATCCTGTTTGATCCCCGCACTTTCGTGCCTCAGCGTCAGTAGGGCGCCGGTATGCTGCCTTCGCAATCGGGGTTCTGCGTGATATCTATGCATTTCACCGCTACACCACGCATTCCGCATACTTCTCGCCCACTCGAGCCCGGCAGTTTCAACGGCTCTACGGGGTTGAGCCCCGCAATTTTACCGCTGACTTGGCAGGCCGCCTACGCACCCTTTAAACCCAATAAATCCGGATACCGCTCGCATCCTCCGTATTACCGCGTCTGCTGGCACGGAT
+
CCCCGGGGGGGGGGGGGGGGGGGGGGGGGGGGGGGGGGGGGGGGGGGGGGGGGGGGGGGGGGGGGGGGFGGGGGGGGGGGGGGGGGGGDGGGEFGGGGGGGGGGGGGGFGGGGGGGGFGGGGGGGGGGGGGGGGGGGGGGGGGGGGGGGGGGG6EGEDCFGEE5EGGEEGGCFGGGFCCGG4CD9DDGGGGGFFF7FADGG>GF+;CFFEFEFDFFFFFF=.9>BBB>6:?:B?>;?BB?<4)4::??(4266:>>B(8:)5240421>?BF<>702:?26<4009(41(6447:1<:6(#
@M05025:18:000000000-B3NL5:1:1101:21169:11813 2:N:0:CACTCA
GCCAATGGACTACAAGGGTTTCTAATCCTGTTTGCTCCCCATGCTCTCATGCCTCAGCGTCAGTTACAGTCCAGTAAGTCGCCTTCGCCACTGGTGTTCTTCCTAATCTCTACGCATTTCACCGCTACACTAGGAATTCCACTTACCTCTCCTGCACTCTAGTTAAACAGTTTTATATGCTTTCTACAGGTTAAGCCTATATATTTAACATATAACTTGTTTAACCGCCTACGCATCCTTTACGCCCAGTTATTCCGAACAACGCTTGCCACCTACGTTTTACCGCGGCTGCTGGCACGTC
+
CCCCGFGGGGGGGGGGGGGGGGGGGGGGGGGGGGGGGGGGGGGGGGGGGGGFGGGGGGGGGGGGGGGGGGGGGGGGGGGGGGGGGGGGGGGGGGGGGGGGGGGGGGGGGGGGGGGGGGGGGGGGGGGGGGGGFGGGGGGGGGGGGGFGGGGGGGGGDFGGGGFFGGGGGGGFGGGFFGGGGGGGGGGGGCFFGFFGGFGGGFGFFFFFFFB5FFEFFCEFFF@EE:==8>AC=BADFFBFCC=944@ABEF?EEFFE9==BFB26;;1;(/;23(/68(//6@<?@(4192<D04(()((#
@M05025:18:000000000-B3NL5:1:1101:21930:11828 2:N:0:CACTCA
GCCAATGGACTACTGGGGTTTCTAATCCTGTTCGCTACCCATGCTTTCGAGCCTCAGCGTCAGTTGCAGACCAGAGAGCCGCCTTCGCCACTGGTGTTCTTCCATATATCTACGCATTCCACCGCTACACATGGAGTTCCACTCTCCTCTTCTGCACTCAAGTTCAACAGTTTCTGATGCAATTCTCCGGTTGAGCCGAAGGCTTTCACATCAGACTTATTGAACCGCCTGCACTCGCTTTACGCCCAATAAATCCGGACAACGCTTGCCACCTACGTATTACCGCGGCTGCTGTCACGGC
+
CCCCGGGGGGGGGGGGGGGGGGGGGGGGGGGGGGGGGGGGGGGGGGGGGGGGGGGGGGGGGGGGGGGGGGGGGGGGGGGGGGGGGGGGGGGGGGGGGGGGGGGGGGGGGGGGGGGGGGGGGGGGGGGGGGGGGGGGGGGGGGGGGGGGGGGGGGGGGGGGGGGGGGGGGDGGGGGGGGCCFGGGGGGGGCDGGGFGGFGGG>GFFFFFFFFFFFEEFEEFFCE=>2>=@FFF@EE==BDFFFFFFFFFFFEF3?E;B9;FFF<B>??:??A<::BFFF>F?>F<11,(6>>F8>)..66(#
@M05025:18:000000000-B3NL5:1:1101:23614:11872 2:N:0:CACTCA
GCCAATGGACTACCGGGGTTTCTAATCCTGTTCGCTACCCATGCTTTCGAGCCTCAGCGTCAGTTACAGACCAGAGAGCCGCCTTCGCCACTGGTGTTCTTCCATATATCTACGCATTCCACCGCTACACATGGAGTTCCACTCTCCTCTTCTGCACTCAAGAAACACAGTTTCCGAGGCAATTCCTCGGTTAAGCCGGGGGCTTTCACATCAGACTTACCTTTCCTCCTGCGCGCGCTTTACGCCCACATAATCAGGACAACGCTTGCCGCCTACGTATTACCGCGCCTGCGTGCACCTT
+
CCCCGGGGGGGGGGGGGG@@FGGGGGGGGGGGGGGGGGGGGGGGGGFGGGEGGGCGFGGGGGGGGGGGGGGGFGFGCFGGGGGGGGGG@GGGG??<FGGGGGGGGGCFGGGGFGEEGGGFGGD=EGGGCDC8FGGGGGG,DEEGFGGGGGG86=DGGGGF?EG?FG8=,@DFGGDE++0=CFGGDGCFGDDDGDC8DEDDGFG>5)9A7+;A=F3=FEF+;C?@F3)738E@;0(4299B(:<?B>(2(().6<5).5((.4<1(--8<F((4,120(468).607;((-28((-0()((#
@M05025:18:000000000-B3NL5:1:1101:24140:11877 2:N:0:CACTCA
GCCAATGGACTACCGGGGTATCTAATCCTGTTTGCTCCCCACGCTTTCGTGCCTCAGTGTCAGTGTTGGTCCAGGTAGCTGCCTTCGCCATGGATGTTCCTCCTGATCTCTACGCATTTCACTGCTACACCAGGAATTCCGCTACCCTCTACCACACTCTAGTCGCCCAGTATCCACTGCAGTTCCCAGGTTGAGCCCAGGGCTTTCACAACGGACTTAAACGACCACCTACGCACGCTTTACGCCCAGTAATTCCGAGTAACGCTTGCACCCTTCGTATTACCCCGGCTGCTGGCACGAA
+
CCCCFDGFGGGGGGGGGGGGGGGGGGGGGGGGGGGGGGGGGGGGGGGGGGGGGGG?FFGGGGGGGGGGDGGGGGGGFGGGGGGGGGGGGGGGGFFGGGGGFGGGGGGGGGGGGGGGGGGGGGGGGGGGGGGGGGFGGGGDGGGGGGGGGGGFFGGGG8FGGGGGGEEGEGGGGGGDFGCFFGGFFGGFGFGFGGCGG?C6DFGF5AFFFFFFFD=AF@EFFF=>BBFFFFFFD=@FFF<;@FF<D@9;@;C?ECEC1;>6<AA?>B:(33?<?::??B028):)(-7(46114)(-,53-#
@M05025:18:000000000-B3NL5:1:1101:6701:11904 2:N:0:CACTCA
GCCAATGGACTACCGGGGTTTCTAATCCTGTTCGCTACCCATGCTTTCGAGCCTCAGCGTCAGTTGCAGACCAGAGAGCCGCCTTCGCCACTGGTGTTCTTCCATATATCTACGCATTCCACCGCTACACATGGAGTTCCACTCTCCTCTTCTGCACTCAAGTTCAACAGTTTCTGATGCAATTCTCCGGTTGAGCCGAAGGCTTTCACATCAGACTTATTGAACCGCCTGCACTCGCTTTACGCCCAATAAATCCGGACAACGCTTGCCACCTACGTATTACCGCGGCTGCTTGCCCGTG
+
CCCCGGGGGGGGGGGGGGGGGGGGGGGGGGGGGGGGGGGGGGGGGGGGGGGGGGGGGGGGGGGGGGGFGGGGGGGGGGGGGGGGGGGGGGGGGGGGGGGGGGGGGGGGGGGGGGGGGGGGGGGGGGGGGGGGGGFGGGGGGGGGGGGGGGGGGGGGGGGCF8D9:EDFGDFGDFGGGGGGGGGGGGGGGGGGDGFFFDGGDEGFFFFFFFFAFFFEFFFFFF?EEB@@@FFF;EEF<;;;?<E??9>D3;;@)))6,40;FFF17,((4:A?F::F6:>A7624<>>>>2(1))40(.4-#
@M05025:18:000000000-B3NL5:1:1101:14342:11933 2:N:0:CACTCA
GCCAATGGACTACTCGGGTTTCTAATCCTGTTCGCTACCCATGCTTTCGAGCCTCAGCGTCAGTTGCAGACCAGAGAGCCGCCTTCGCCACTGGTGTTCTTCCATATATCTACGCATTCCACCGCTACACATGGAGTTCCACTCTCCTCTTCTGCACTCAAGTTCAACAGTTTCTGATGCAATTCTCCGGTTGAGCCGAAGGCTTTCACATCAGACTTATTGAACCGCCTGCACTCGCTTTACGCCCAATAAATCCGGACAACGCTTGCCACCTACGTATTACCGCGGCTGCTGGCCCGTA
+
CCCCGGGGGGGGGGGGGGGGDGGGGGGGGGGGGGGGGGGGGGGGGGGGGGGGGGGGGGGGGGGGGGGGGGGGGGGGGGGGGGDGGGGGGGGGGGGGEFGGGGGGGGGGGGGGGGGGGGGGGGFFDGGGGGGFGGDGFGGGGGGGGGGGGGGFGGGGGGGGGGGGGGGGGGGGGGGGGGGGGC?DFGGGGGGGDG6FG>DD*@FCFFFFFFFFFFEEFFFFFAE=EB>BFFFFFFEE=@FF64C@?B9;;@E<)1)/((619?F;>BF6::B<::BB?3?47AB4(4(,7(((),.1(4,(#
@M05025:18:000000000-B3NL5:1:1101:10340:11954 2:N:0:CACTCA
GCCAATGGACTACTGGGGTATCTAATCCTGTTCGCTACCCATGCTTTCGAGCCTCAGCGTCAGTTGCAGACCAGAGAGCCGCCTTCGCCACTGGTGTTCTTCCATATATCTACGCATTCCACCGCTACACATGGAGTTCCACTCTCCTCTTCTGCACTCAAGTTCAACAGTTTCTGATGCAATTCTCCTGTTGAGCCGAAGGCTTTCACATCAGACTTATTGAACCGCCTGCACTCGCTTTACGCCCAATAAATCCGGACAACGCTTGCAAACCACGTAATACCGCCTGTGCTGGCACGTG
+
CCCCFGGFCDFGFECCFCF@AEC,F<<EFGGF@FGDEGGFGGFFGFGCEFF7@6CCFGG@FGGF9EFCEA@FGGGAFG?E@CFGDGG7FECB<FGGEEFFFGGGG<F9F@FGFGEGGGGF9<?FGF78FFFECFFFGGC>DECG9E86@DFGFFFFDGDFDEFGGGG9,36@FGGFAFGGGCFFF7DF+=BFGD?GC>C9C9F>96AFFFCA8F5CFEF>CAAEEB2>@FB2=B:EDBD(8**(/:0133433)/60,3033,((4,,3))).-(-(-((44..(-(((.54)631(4(,#
@M05025:18:000000000-B3NL5:1:1101:15440:11956 2:N:0:CACTCA
GCCAATGGACTACTCGGGTATCTAATCCTGTTCGCTACCCATGCTTTCGAGCCTCAGCGTCAGTTGCAGACCAGAGAGCCGCCTTCGCCACTGGTGTTCTTCCATATATCTACGCATTCCACCGCTACACATGGAGTTCCACTCTCCTCTTCTGCACTCAAGTTCAACAGTTTCTGATGCAATTCTCCGGTTGAGCCGAAGGCTTTCACATCAGACTTATTGAACCGCCTGCACTCGCTTTACGCCCAATAAATCCGGACAACGCTTGCCACCTACGTATTACCGCGGCTGCTGGCACGGG
+
CCCCGGGGGGGGGGGGGGGGGGGGGGGGGGGGGGGGGGGGGGGGGGGGGGGGGGGGGGGGGGGGGGGDGGGGGGGGGGGGGGGGGGGGGGGGGGGGGEGGGGGGGFGGGGGGGGGGGGGFGGGGGGGGGGGGGFGGGGGGGFFGGFGGGGGGGFGGGGGGGGGGGGGGGFEGGGGGFGGGGGFGGGGGGGDDDFFGFDGGDFGFFFFFFF+*3?>BAEFFFFF;BD>F9DDBBFFF25,66;CDFBB?@@FFCEFFB91:3:?7B::6::D?<2353:?::ABF6>61373<??26<23(#
@M05025:18:000000000-B3NL5:1:1101:23835:11961 2:N:0:CACTCA
GCCAATGGACTACTGGGGTTTCTAATCCTGTTCGCTACCCATGCTTTCGAGCCTCAGCGTCAGTTGCAGACCAGAGAGCCGCCTTCGCCACTGGTGTTCTTCCATATATCTACGCATTCCACCGCTACACATGGAGTTCCACTCTCCTCTTCTGCACTCAAGTTCAACAGTTTCTGATGCAATTCTCCGGTTGAGCCGAAGGCTTTCACATCAGACTTATTGAACCGCCTGCACTCGCTTTACGCCCAATAAATCCGGACAACGCTTGCCACCTACGTATTACCGCGGCTGCTGGCACGCC
+
CCCCGGGGGGGGGGGGGGE7FGGFGGGGGGEGGEFEGGGGGGFGFGGGGGEEGFGCGGGGCGGGFGGGGGGFGG8F@FGGGGGEGGGGFFGGGGGGEFGFFGGCGGGDFGGFAFG7FFGCGGCFECGGGGGGGGGGGGGA9FFGCFGEGGGGFFFGGGGFGGGAEFFEGG8D@,CF:D7DG?CFC@DFGG7CGF?CFED7C>GFFF5+=9+/8A@FF?=FFFFCE42>25>BFEEBFF07;3>;D;(6116<<9CE((,17?:06:0((.))41(28<?<:<AAF(((4(,:???<:82(#
@M05025:18:000000000-B3NL5:1:1101:27362:11963 2:N:0:CACTCA
GCCAATGGACTACCAGGGTATCTAATCCTGTTCGCTACCCATGCTTTCGAGCCTCAGCGTCAGTTGCAGACCAGAGAGCCGCCTTCGCCACTGGTGTTCTTCCATATATCTACGCATTCCACCGCTACACATGGAGTTCCACTCTCCTCTTCTGCACTCAAGTTCAACAGTTTCTGATGCAATTCTCCGGTTGAGCCGAAGGCTTTCACATCAGACTTATTGAACCGCCTGCACTCGCTTTACGCCCAATAAATCCGGACAACGCTTGCCACCTACGTATTACCGCTGCTGCTGTCCCGCG
+
CCCCGGGGGGGGGGGGGGGGGGGGGGGGGGGGGGGGGGGGGGGGGGGGGGGGGDFGGGGGGGGGFFGFGFGFFGGGGGGGGGGGGGGGGEGGGGFGGGGGGGGGGFGCGGFGGFGCFGGGGGGGGGEGGGGGFFFFGGGGGGCFFFFGGFA;EFGGGFG?F,@>AEFFG8DFFFFGDF7FD+??=DGGCDD6+A+;D>9C7?CFFFFFF6FFFFFFFFFFFCC*>>9>@DF=B;*22>D1?CC8;>B@<D;3>EFE6;(:1:103,8(:BA<BB2(((,62-:449(4())5)5))).((#
@M05025:18:000000000-B3NL5:1:1101:12857:11970 2:N:0:CACTCA
GCCAATGGACTACCAGGGTTTCTAATCCTGTTCGCTACCCATGCTTTCGAGCCTCAGCGTCAGTTGCAGACCAGAGAGCCGCCTTCGCCACTGGTGTTCTTCCATATATCTACGCATTCCACCGCTACACATGGAGTTCCACTCTCCTCTTCTGCACTCAAGTTCAACAGTTTCTGATGCAATTCTCCGGTTGAGCCGAAGGCTTTCACATCAGACTTATTGAACCGCCTGCACTCGCTTTACGCCCAATAAATCCGGACAACGCTTGCCACCTACGCATCACCGCGGCTGCTGGCACGCG
+
CCCCGGGGGGGGGGGGGGGGGGGGGGGGGGGGGGGGGGGGGGGGGGGGGGGGGGGGGGGGGGGGGGGGGGGGGGGGGGGGGGGGGGGGGGGGGGGGGGGGGGGGGGGGGFFGGGDGGGGGGGGGGGGGGGGGGGGGGGGDCFCGFGGGGGGGGGGGGFGDG8FGGGGGGGGDFGGGGGGGGGGFFGFFD8DG>C6CFEGGDEGFAFF>EA6AF475FF;CFAEFB5:>5@9BBE8>9@F??);6?@@?;;EE<7C;@6?068?(14?(::)4::((((((-)323012661?>023(4<0#
@M05025:18:000000000-B3NL5:1:1101:14075:11993 2:N:0:CACTCA
GCCAATGGACTACCGGGGTTTCTAATCCTGTTCGCTACCCATGCTTTCGAGCCTCAGCGTCAGTTGCAGACCAGACAGCCGCCTTCGCCACTGGTGTTCTTCCATATATCTACGCATTCCACCGCTACACATGGAGTTCCACTGTCCTCTTCTGCACTCAAGTCGCCCGGTTTCCGATGCTCTTCTTCGGTTAAGCCGAAGGCTTTCACATCAGACCTAAGTAACCGCCTGCGCTCGCTTTACGCCCAATAAATCCGGATAACGCTTGCCACCTACGTATTACCGCGGCTGCTGGCACGTT
+
CCCCGGGGGGGGGGGGGGGGGGGGGGGGGGGGGGGGGGGGGGGGGGGGGGGGGGGGGGGGGGGGGGGGGGGGGGGGGGGGGGGGGGGGGGGGGGGGGGGGGGGGGGGGGGGGGGGGGGGGGFGGGGGGGGGGGGGGGGGGGGGGGGGGGGGGGGGGGGGGGGGGGGGGGGGGGGGGGGGC>FGGGGFFGGGGGGGGGFGGGFGFFFFFFFFFFF@EFEFFFFF<?@FB9@6?9>029;<?FAFB<9BFFBF<9<A:9>B1:<36;<<<?BA<1((,-822.6<266>(24(4274?78((#
@M05025:18:000000000-B3NL5:1:1101:2662:12045 2:N:0:CACTCA
GCCAATGGACTACCCGGGTTTCTAATCCTGTTCGCTACCCATGCTTTCGAGCCTCAGCGTCAGTTGCAGACCAGACAGCCGCCTTCGCCACTGGTGTTCTTCCATATATCTACGCATTCCACCGCTACACATGGAGTTCCACTGTCCTCTTCTGCACTCAAGTCGCCCGGTTTCCGATGCACTTCTTCGGTTAAGCCGAAGGCTTTCACATCAGACCTAAGCAACCGCCTGCGCTCGCTTTACGCCCAATAAATCCGGATAACGCTTGCCACCTACGTATTACCGCGCTTGCTGCCACGGT
+
CCCCGFGGGGGGCFGGGGGGGGGGGGGGGGGGGGGDGGGGGGGGGGGGGGGGGGGGGGGGGGGGGGGGGGGGGGGGGGGGGGGGGGGGGGGGGGGGGGGGGGGGGGGGGGGGGGGGGGGGGGGGGGGGGGGGGGGGGGGGGGGGGGGGGGFFGFFGGGGGGGGGGGGGGGGGEGGCEDGDDGGGGFGGG>GDGGGGGFCGGFGFFFFFFFFFFFFFFFFFFFFEBB;9BDFF@F9@>0(28CFF?>;?6<?AFAFB67(38<)(44<FB224<7(53,448<DABFF((((,)6)47)4(#
@M05025:18:000000000-B3NL5:1:1101:2699:12059 2:N:0:CACTCA
GCCAATGGACTACTGGGGTTTCTAATCCTGCTTGCTCCCCATGCTCTCATGCCTCAGCGTCAGTTACAGTCCAGTAAGTCGCCTTCGCCACTGGTGTTCTTCCTAATCTCTACGCATTTCACCGCTACACTAGGAATTCCACTTACCTCTCCTGCACTCTAGTTAAACAGTTTTATATGCTTTCTACAGGTTAAGCCTATATATTTAACATATAACTTGTTTAACCGCCTACGCATCCTTTACGCCCAGTTATTCCGAACAACGCTTGCCACCTACGTATTACCGCGGCTGCTGGCACGTG
+
CCCCGFGGGGGGGGGGGG@CFGGGGGGGGGGGGGGGGGGGGGGGGFGGGGFEGGGGGGGGGGGGGGGGGGGGGGGGGGGGGGGGGGGGGGGGGGGGGGFGGGGGGGGGGGGGGGDGGGFGGGGGGGGGGGGGGGGFGGDFEGGGGGGGGGGGGGGGGGGGGGGGCFFFGGDFGGGGGGGGGGGGGGGCDFGGGG?DGFGGGFGFFFFFFFFFFFF=B7:BFFFFA85)8=AC5=A>AEFEFF;A2:759>EF45EEED9B>DD@0;??13;<;3;EDF<C()9>1949>92::?7?:2?.#
@M05025:18:000000000-B3NL5:1:1101:13121:12079 2:N:0:CACTCA
GCCAATGGACTACTAGGGTTTCTAATCCTGTTCGATACCCACGCTTTCGTGCATGAGCGTCAGTTGAGCGCCGGTATGCTGCCTTCGCAATCGGAGTTCTGCGTGATATCTATGCATTTCACCGCTACACCACGCATTCCGCATACTTCTCGCTCACTCAAGAACGCCAGTTTCAACGGCACGACGGGGTTGAGCCCCGAAATTTTACCGCTGACTTGACATTCCGCCTGCGCACCCTTTAAACCCAATAACTCCGGATAACGCTCGCATCCTCCGTATTACCGCGGCTGCTGGCACGGGG
+
CCCCGGGGGGGGGGGGGGGGGGGGGGGGGGGGGGGGGGGFFGGGGGGGGGGGGGGGGGGGGGGGGGGGGGGDGGGGGGGGGGGGGGGGGGGGGGGGGGGFFGGGGGGGGGGGGGGGGGGGGGGGGG>EFGGGGGGGGGGGGGGGGGGGGGGGGGGGGFGGGGGGGGEGGGFGGGGGGGGGGD>DG7>CDGGGG4C?C?GGGA<AFFFFFFE>:BDEFF<FFF?EF?FF?F:>>B>96?F:<A42:6?613>)69)80??F>7?>(-(1((42<<:>??BF))-,(2(11-4::26(,-4(#
@M05025:18:000000000-B3NL5:1:1101:26506:12093 2:N:0:CACTCA
GCCAATGGACTACTGGGGTTTCTAATCCTGTTCGCTACCCATGCTTTCGAGCCTCAGCGTCAGTTGCAGACCAGAGAGCCGCCTTCGCCACTGGTGTTCTTCCATATATCTACGCATTCCACCGCTACACATGGAGTTCCACTCTCCTCTTCTGCACTCAAGTTCAACAGTTTCTGATGCAATTCTCCGTTTGAGCCGAAGGCTTTCACATCAGACTTATTTAACCGCCTCCACTCGCTTTACTCCCAATAAATCCGGACAACCCTTGCCACCTCCGTATTTCCGCGCCTGCCTGCACGCT
+
CCCCGCFFFGFC<FGGGGFGCFGEEGGGGFFGGG@FGEGGGFGFGFFE@DFEEFGG<E@BFCCF<<<CFFFFGF,,BF,AFECCCGCDB,BEACF,,BBEF?FFFEDCCFCEGFGG@FEAFGF:@=FGGGGG=E8==BFA9EFFCGGGBADFGG,@?EDFG8D;=3=EGDEA:EGEFFDGCFG7@+=EDC6CD=0=9@D>D57F5A5BAFFFF53:9:AF>+;E6.5)-/(-(-0-8:@B9)/)94=,/33;;EC@1(6218;(7584:(-52?(.(-(.:)).(-,((-(,()-(,4((#
@M05025:18:000000000-B3NL5:1:1101:16730:12103 2:N:0:CACTCA
GCCAATGGACACTCGGGTTTCTAATCCTGTTTGCTCCCCATGCTCTCATGCCTCAGCGTCAGTTACAGTCCAGTAAGTCGCCTTCGCCACTGGTGTTCTTCCTAATCTCTACGCATTTCACCGCTACACTAGGAATTCCACTTACCTCTCCTGCACTCTAGTTAAACAGTTTTATATGCTTTCTACAGGTTAAGCCTATATATTTAACATATAACTTGTTTAACCGCCTACGCATCCTTTACGCCCAGTTATTCCGAACAACGCTTGCCACCTACGTATTACCGCGGCTGCTTGCACGTTT
+
CCCCGFGGGGGGGGGGGGGGGGGGGGGGGGGGGGGGFGGGGGGGGGGGGGGGGGGGGGGGGGGGGGGGGGGGGGGGGGGGGGGGGGGGGGGGGGGGGGGGGGGGGGGGGGGGGGGGGGGGGGGGGGGGGGGGGEGGGGGGGGGGGGFGGGGGGGGGFGGGGGGGGGGGGGGGGGGGGGGGGGGGGGGGGGGGGGFGGFGGGFGFFFFFFFFFFFFFFEFFFFEF5@=AFAFFA=8AFFFFF=DAA4>2;CEFFFEF@=>2@B(((6(683<;;1=?;)9.)576799;>21)).8)4:?(#
@M05025:18:000000000-B3NL5:1:1101:20646:12108 2:N:0:CACTCA
GCCAATGGACTACAGGGGTTTCTAATCCTGTTCGATCCCCACGCTTTCGTGCCTCAGCGTCAGTCTGGCGCCGGTACGCTGCCTTCGCAATCGGAGTTCTGCGCGATATCTATGCATTTCACCGCTACACCGCGCATTCCGCGTACTTCTCGCCAACTCAAGTCTGCCAGTTTCAACGGCTCGACGGGGTTGAGCCCCGCAATTTTACCGCTGACTTAACGGACCGCCTACGCACCCTTTAAACCCAATAAATCCGGATAACGCTCGCATCCTCCGTATGTCCGCCGCTGCTGGCACGGGC
+
CCCCGGGGGGGGGGGGGGFGGGGGGGGGGGGGGGGGGGGGGGGGGGGGGGGGGGGGGGGGGGGGGGGGGGGGGGGGGGGGGGGGGGGGGGGGGGGGGGGGGGGGGGEGGGGGGGGGGGGGGGGGGDGGGGGGGGGGGGGGGGGGGGGGGGGGGGEGGGGGFFFGGGGGGGGFFGGGGGGGGGGDGGGGGDGGGFGGGFGDGFDFFFFFFFD5:BBFFFF?:@?>>;;BFFB?FBFB?BFF>6:BF?1??F)<>AF>>B<<2)39?640216>?>:4?B2()).,((-4(,3?)832>0>(#
@M05025:18:000000000-B3NL5:1:1101:11226:12121 2:N:0:CACTCA
GCCAATGGACTACACGGGTTTCTAATCCTGTTTGCTCCCCACGCTTTCGCACCTGAGCGTCAGTCTTTGTCCAGGGGGCCGCCTTCGCCACCGGTATTCCTCCAGATCTCTACGCATTTCACCGCTACACCTGGAATTCTACTCCCCTCTACAAGACTCTAGCCTGCCAGTTTCGGATGCAGTTCCCAGGTTGAGCCCGGGGATTTCACTTCCGACTTGACAGACCGCCTGCGTGCGCTTTACGCCCAGTAATTCCGATTAACGCTTGCCCCCTCCGTATTACCGCGGCTGCTGGCCCGGG
+
CCCCFFGGGGGGGGGGGGCFGGGGGDFGGGFGDGGGGGGGGGGGGGGGGGGGGGGGGGGGEFGGGGGGGGFEGFFGGGGGGGGGGGGGGGGGEFGEGGGGGGGGFC<EEGGGFGGEGEDGDFGGGG7CGGGGGGGFGGGGFGGGGGGGGGGGGGFF6989E;FGGG6F9FGGGGGGC9?CDFFCGGF?FDFGGGGFGFGC50)6A97+7++9A><1B(7BA@@D?@>9>F<((4(39604:4<?169?8>4<4<<:B::112:80:660(,12;:(,8(,(.69191(4(((.)(-(-7-#
@M05025:18:000000000-B3NL5:1:1101:7829:12180 2:N:0:CACTCA
GCCAATGGACTACTGGGGTATCTAATCCTGTTCGCTACCCATGCTTTCGAGCCTCAGCGTCAGTTGCAGACCAGACAGCCGCCTTCGCCACTGGTGTTCTTCCATATATCTACGCATTCCACCGCTACACGTGGAGTTCCACTGTCCTCTTCTGCACTCAAGTCGCCCGGTTTCCGATGCACTTCTTCGGTTAAGCCGAAGCCTTTGACATCAGACCCACGCAACCGCCTGCGCTCGCTTTACGCCCAATAAATCCGGATAACGCTTGCCACCTACGTATTCCCGCAGCGGCTGGCAGGTA
+
CCCCGGDFFGC@@FG9@CCFGGFGGFG@<FGGGGGGGGGGGFCFGGGG7DE7FGGCEFDGGEGGGC,FCGCGG@,C@A8F@CFFEGGGBFGGD,BAE:FEFAFC<FFFC?<FCCEGG@C@FGEFGCG=FEG<8=+>EEAE;EDGGG@FDE=EGGF8@9EGG?FGGECEEE=E+2@CCD69??D7CCCACD;D5CFG55C4D*;>AB++3=+;0**72(8))/(69(6:@;(6096DFBBBF4)(429((.45>):201:10),,41::6?AB((,31,.<4)6216-4;(((-1(-,((.#
@M05025:18:000000000-B3NL5:1:1101:27922:12181 2:N:0:CACTCA
GCCAATGGACTACTAGGTTTCTAATCCTGTTTGCTCCCCACGCTTTCGCACCTGAGCGTCAGTCTTTGTCCAGGGGGCCGCCTTCGCCACCGGTATTCCTCCAGATCTCTACGCATTTCACCGCTACACCTGGAATTCTACCCCCCTCTACAAGACTCTAGCCTGCCAGTTTCGGATGCAGTTCCCAGGTTGAGCCCGGGGATTGCACATCCGACTTGACAGACGGCCTGCGTGCGCTTTACGCCCAGTAATTCCGATTAACCCTTGCACCCTCCGACTTACCGCGGCTCCTGGCCCGGCG
+
CCCCGGGGGGGGFGGGFFGGGFEGGGGGGGGGGGGGGGGGGCDFEFGGGGGGGGGEGGGE@FFGGGGFGGGFG,CCCEGGGGGEFGGGEGFGFG@FEFE9CF<D9:?FGGGGGGGE7<FFGGGGG+CCGGGGG8DFEGG9FF=EEG@CFCFG,9DCFGCG>AEE8>DC6DF,3@C>ED5@CCGG7C>?F>C7C4DC954DG48A);:AFFA)5)6;B8)6=43@(/16<?<9?:B>;>FF24:1692(.649<FF7?:::)6),4080).3(4:3((((-49:1;11(,(((.(.(--((#
@M05025:18:000000000-B3NL5:1:1101:18595:12207 2:N:0:CACTCA
GCCAATGGACTACAGGGGTATCTAATCCTGTTTGATACCCACACTTTCGAGCCTCAGTGTCAGTTGCAGTCCAGTGAGCTGCCTTCGCAATCGGAGTTCTTCGTGATATCTAAGCATTTCACCGCTACACCACGAATTCCGCCCACCTCTACTGTACTCAAGACTGCCAGGTTCAACTGCAATTTTACGGTTGAGCCGCAAACTTTCACAACTGACTTAACAATCCACCTACGCTCCCTTTAAACCCAATAAATCCGGGTAACGCTCGGATCCTCCTTATTACCGCCGCTGCTGGCACGGA
+
CCCCGGGGGGGGGGGGGGFGGGFGGGFFGGGGGGGGGGGGGGGGGGGGGGFGGGGGGGGDGGGGGFGGGGCCFEGGGGGGCFFCGGGGFGDGGGGEGGGGGGGGCEFGAFGGGGGGGGGGGGGGDGGGGGFCFGEEGGGAEGGGGGGGGGGGGGGGGGGGGGGGGGGGGGFGGGGFEFFGGGGGCFFFDD?DGF6CGDGGGDGFFFFAFFFB>*:CAEEFFF6654BBFB@=DBFF@FFFFFF:5>@F;3;AC?<1:904(6=1(,:;0232<A>:())-6><>(((,3((()40((.:;#
@M05025:18:000000000-B3NL5:1:1101:4927:12215 2:N:0:CACTCA
GCCAATGGACTACAGGGGTATCTAATCCTGTTCGCTACCCATGCTTTCGAGCCTCAGCGTCAGTTGCAGACCAGAGAGCCGCCTTCGCCACTGGTGTTCTTCCATATATCTACGCATTCCACCGCTACACATGGAGTTCCACTCTCCTCTTCTGCACTCAAGTTCAACAGTTTCTGATGCAATTCTCCGGTTGAGCCGAAGGCTTTCACATCAGACTTATTGAACCGCCTGCACTCGCTTTACGCCCAATAAATCCGGACAACGCTTGCCACCTACGTATTACCGCGCCTCATGGCACGCA
+
CCCCGFGGGGGGFGGGDGFGGGGGGGGGGGGGGGGGGGGGGGFGGGGGGGGGGGGGGGGGGGGGGGGGGGGGGGGFGGGGGDGGGGGGGGEFGGFFEGGGGFGGGGGGGGGGGFGGGEGGGGGGGDGGDFGGFFGGGGG9EFFGGGEGFDFGGGGGGGGGGCCGGGGGGCFEDFGGGGGC8?FCGDCEGCDDDGCGFBGDD59AFFFFFFFF4AE59*:@B6A;=@=>(--/:24@B@F<?)6;09>;(3)3>35;0.;;>::(7?(4:7)4.,.467?<:24<109(4(((6:)42<8(#
@M05025:18:000000000-B3NL5:1:1101:22560:12218 2:N:0:CACTCA
GCCAATGGACTACACGGGTATCTAATCCTGTTCGATACCCACGCTTTCGTGCTTCAGCGTCAGTTGGGCGCCGGTATGCTGCCTTCGCAATCGGAGTTCTGCGTGATATCTATGCATTTCACCGCTACACCACGCATTCCGCATACTTCTCGCCCACTCAAGAACGCCAGTTTCAACGGCGGAGCGAGGTTGAGCCCCGCGATTTTACCGCTGACTTGGCATTCCGCCTCCGCACCCTTTAAACCCAATAAATCCGGATAACGCTCGCATCCCCCGTATTACCGCGGCTGCTGGCACGGGT
+
CCCCE-FEFDFGCFFGGGGCCFGGF9FFCFEGG@<<FGGFFEEEGGFCEG8FGGGC@EEGGDGGGFFFCCGEGG@FCEFEDCFG<E?FCGG@FDEGG?EF9FEFCFF?A5<FFG9EEF,EFG9:F@=CEGEF7FEEGCFBD>EEEGGGEFGGDGC>+3:3,99DFCEGG5FF,2,@FG5*/?8)=)>ECCF*6*>FGF)77)93897=?37.>5:)13,)*93<6,821(3783126::2444>FFB?7:3>..4921?:9<:0(-(26028((---(8(444:;12((-1)453:?<((#
@M05025:18:000000000-B3NL5:1:1101:22323:12247 2:N:0:CACTCA
GCCAATGGACTACAGGGGTATCTAATCCTGTTCGCTACCCATGCTTTCGAGCCTCAGCGTCAGTTGCAGACCAGAGAGCCGCCTTCGCCACTGGTGTTCTTCCATATATCTACGCATTCCACCGCTACACATGGAGTTCCACTCTCCTCTTCTGCACTCAAGTTCAACAGTTTCTGATGCAATTCTCCGGTTGAGCCGAAGGCTTTCACATCAGACTTATTGAACCGCCTGCACTCGCTTTACGCCCAATAAATCCGGACAACGCTTGCCACCTACGTATTACCGCGGCTGCTGGCACGTC
+
CCCCGFGGGGGGGGGGGGGGGGGGGGGGGGGGGGGGGGGGGGGGGGGGGGGGGGGGGGGGGGGGGGGGGGGGGGGGGGGGGGGGGGGGGGGGGGGGGGGGGGGGGGGGGGFGGGGGGGGGGGGGGGGGFGGGGGGGGGGGGFAFFGGGGGGGGGGGGGGGG?F=DFGGGGGGGGGGCFGFGGGFFGFGGGGGDFDGGFGGGDGFFFF>AFFFF>E@FEFFF6AEF=B@BFFFBE8==@D@;;7<<F;?1(5<66<E>9<0(421;BF,(4>3<82>0:<>:A24143(-(((5:0:7?<(#
@M05025:18:000000000-B3NL5:1:1101:23993:12267 2:N:0:CACTCA
GCCAATGGACTACAAGGGTTTCTAATCCTGTTCGCTCCCCATGCTTTCGCTCCTCAGCGTCAGTAAATGCCCAGAGACCTGCCTTCGCCATCGGTGTTCCTCCTGATATCTGCGCATTTCACCGCTACACCAGGAATTCCAGTCTCCCCTACATCACTCTAGTCTGCCCGTACCCACCGCAGATCCGAGGTTGAGCCTCGGACTTTCCCGGCCGACGCGACAAACCGCCTACGAGCTCTTTACGCCCAATACATCCGGATAACGCTTGCGCCCTACGTATTACCGCGGCTGCTGCCACGGC
+
CCCCGGGGGGGGGGFGGGGGGGGGGGGGGGGGGGGEGGGGGGGGGGGGGGGGGGGGGGGGGGGFGGGGGGGGGGGGGGGGGGGG9FGGGGGGGGGGGGGGGGGGGGGGGGGGGGGGEEGGGGGCFCGGGGGGGGFGGGGGDGGGFGGGGGGGGGGGGCFGFGGCGGFGGC=CEGGGGGDCC7CFGGFE7DGFFG>FGAFDCADFFF>+;BB>552>5:9)8895;76>0,:??(:B;?9ABB<:B>0087?)8)5:?>((-6><>?:(81(8>67?(4<A?254?63(1((4::)())((#
@M05025:18:000000000-B3NL5:1:1101:10796:12270 2:N:0:CACTCA
GCCAATGGACTACAAGGGTTTCTAATCCTGTTCGCTACCCATGCTTTCGAGCCTCAGCGTCAGTTGCAGACCAGAGAGCCGCCTTCGCCACTGGTGTTCTTCCATATATCTACGCATTCCACCGCTACACATGGAGTTCCACTCTCCTCTCCTGCACTCAAGTTCAACAGTTTCTGATGCAATTCTCCGGTTGAGCCGAAGGCTTTCACATCAGACTTATTGAACCGCCTGCACTCGCTTTACGCCCAATAACTCCGGACAACGCTTGCCACCCACGTATTACCGCGCCCGCTGCCACGTT
+
CCCCCFGGGGGGFGGGFGGFGFGGGGGGGGGGGGGGGGGGGGFGGGGGGGGEGFGGCFGGGGGFGGGGGFCFGFEFFFGGGGFCFGGGGGGGCFEGGGGGGFGGGGGGFGGGCFGGGGGGGGGGGGDEGGGGGGFFGGFFGFA8>BFB8EGGG8EEGGGFGGG;DGG8F8DF8,=,=FFFCCG8A=+@=CDDDFCFCEG5C>GFFF5+9BFF4FFEFFEF>B84B24@@D(((8;3/270239;?((368)7)17;D((((3,-1(-(4().34(,(-,52)4)4(((,-((-9(().,,#
@M05025:18:000000000-B3NL5:1:1101:18604:12293 2:N:0:CACTCA
GCCAATGGACTACTGGGGTATCTAATCCTGTTTGCTCCCCACGCTTTCGTGCCTCAGTGTCAGTGTTGGTCCAGGTAGCTGCCTTCGCCATGGATGTTCCTCCTGATCTCTACGCATTTCACTGCTACACCAGGAATTCCGCTACCCTCTACCACACTCTAGTCGCCCAGTATCCACTGCAGTTCCCAGGTTGAGCCCAGGGCTTTCACAACGGACTTAAACGACCACCTACGCACGCTTTACGCCCAGTAATTCCGAGTAACGCTTGCACCCTTCGTATTACCGCGGCTGCTGGCACGAA
+
CCCCGGGGGGGGGGGGGGFFGGGGGGGGGGGGGGGGGGGGGGGGGGGGGGGGGGGGGGGGGGGGGGGGGGGGGGGGGGGGGGGGGGGGGGGGGGGGGGGGGGGGGGGGGGGGGGGGGGGGGGGGGGFFGGGGGGGGGGGGGGGGGGGGGGFGGGGGGGGGGGGFGGEEGGEGFGFGGGGGGFFFGFGGGFGGGGFG?FGDGADC??AAFFFFFF>BFEC6FFFAFA==<=EE@FFF>B913CFFF9B@DFEFF).;;DBFFFE?FF6?:<?1147?F?F:BFF<:((,3((8:B021<B(#
@M05025:18:000000000-B3NL5:1:1101:11708:12328 2:N:0:CACTCA
GCCAATGGACTACTGGGGTATCTAATCCTGTTTGCTCCCCATGCTCTCATGCCTCAGCGTCAGTTACAGTCCAGTAAGTCGCCTTCGCCACTGGTGTTCTTCCTAATCTCTACGCATTTCACCGCTACACTAGGAATTCCACTTACCTCTCCTGCACTCTAGTTAAACAGTTTTATATGCTTTCTACAGGTTAAGCCTATATATTTAACATATAACTTGTTTAACCGCCTACGCATCCTTTACGCCCAGTTATTCCGAACAATGCTTGCCACCTACGTATTACCGCGCCGGCTGGCACCGC
+
CCCCCEFGGGGG<FCFFE+6CFFEGGFFCFFFGGFGFGGGFGGGGGGG<DFGGGGGECEFGDGGFGFGGFGGGGGGFGAEFFGEFGGGGGEGFGEGGGEFGGGGGGGGGGDFA=@FGEGGFGCFGG@CFFCFFCDG8FFEGDGGGG8=FD?EEEFG89,AD=FGGFF9FEGGFFEG:=CCFGGGFFFAD6?DCDCDGFGGGDFFFBF99+2@?FE0=;AA8FEEC6)):=85>A5)-:@<9665A=>250*18*/93>=22>*/3?5),(47;/(.6()13)).(((,((((,23<(.((#
@M05025:18:000000000-B3NL5:1:1101:15325:12375 2:N:0:CACTCA
GCCAATGGACTACCGGGGTTTCTAATCCTGATCGATACCCACGCTTTCGTGCATGAGCGTCAGTTGAGCGCCGGTATGCTGCCTTCGCAATCGGAGTTCTGCGTGATATCTATGCATTTCACCGCCACACCACGCATGCCGCATACTTCTCGCTCACTCAAGAACGACAGTTTCAACGGCACGACGGGGGTGAGCTCCGAAATTTTACCGCTGACTTGACATTCCGCCTGCGCACCCTTTAATCCCAATAAATCCGGATAACGCCAGTATCCACCGTATTACCACGCCCTCTGGCACGGGT
+
BC-6-CFD9EFG8F+C:7++BCFGFF<FEG,;@C,@F:6<C@@C7FFGG,8,,EC@,CFFG779C,,,,++@FC7+,:,<,,CFFEDC:>7=FC?FG<?9<9+@:8A<,CECEGGGEBE<AFCFC+C>8?>F@@F7C+7@EE=EE9EB,,7;7;D>FFAGG69>>E*@*:4,7=E@,***3;:7C5)/)11:*12*2)9)1)176*@*97:3))44*4-9764<B8?:18632(7;22:2>))-)2217:2))6(,21((.5<(((-)).-<),214:??>)6-3:-2((,(),)(.(((#
@M05025:18:000000000-B3NL5:1:1101:27005:12391 2:N:0:CACTCA
GCCAATGGACTACCAGGGTTTCTAATCCTGTTTGCTCCCCATGCTCTCATGCCTCAGCGTCAGTTACAGTCCAGTAAGTCGCCTTCGCCACTGGTGTTCTTCCTAATCTCTACGCATTTCACCGCTACACTAGGAATTCCACTTACCTCTCCTGCACTCTAGTTAAACAGTTTTATATGCTTTCTACAGGTTAAGCCTATATATTTAACATATAACTTGTTTAACCGCCTACGCATCCTTTACGCCCAGTTATTCCGAACAACGCTTGCCACCTACGTATTACCGCGGCCGCTTCCACGCA
+
CCCCGGGGGGGGGFGFGGGGGGGGGGGGGGGGFFGGGGGGGGGGGFGGGGFGGGGGGGGGGGDFGCGGGGGGAFFF<EEGGGGGGG7FC@FAAFGGGGGGGGGGAFFGGGGGGCGGGGGGGFGGGDEGGFDEGG8EFGGGGFGFGGGGGGGGGFFGGGGGG8@EFA@EFGGGGGGGCFDGGFDFG@=D6=?DDD+?8DDFCF7DDFF7DDFBF7EEFE:CFFF<==))>=5=A5588>EFAC;94-525>:CEFCC@>255=B(221381A@DF@F033C;CC@(66(4(-34((..4((#
@M05025:18:000000000-B3NL5:1:1101:12061:12395 2:N:0:CACTCA
GCCAATGGACTACTGGGGTATCTAATCCTGTTCGCTCCCCACGCTTTCGCTCCTCAGCGTCAGTAACGGCCCAGAGACCTGCCTTCGCCATTGGTGTTCTTCCCGATATCTACACATTCCACCGTTACACCGGGAATTCCAGTCTCCCCTACCGCACTCAAGCCCGCCCGTACCCGGCGCGGATCCACCGTTAAGCGATGGACTTTCACACCGGACGCGACGAACCGCCTACGAGCCCTTTACGCCCAATAAATCCGGATAACGCTTGCACCCTACGTATTACCGCGGCTGCTGGCACGGC
+
CCCCEFGGGGGGGGGGGGGGGGGGGGGGGGGGGGGGGGGGGGGGGGGGGGGGGGGGGGGGGGGGGGGDGGGGGGGGGGGGGGGGGGGGGGGGGGGGGGGGGGGGFGGGGGGGGGGGGGGGGGGGGGGGGGGGGGGGGGGGGFGGGGGFGGGFEGGGGGGGGGGGGGGGGGGGGGGGGDGGDDGGEGGGGGFGDFGFGFGDDFGFAFFAFFFFFFFFFFFFFFFFB;>B>F??3169BF?:?AFBFFFF01)):AA>;>F::AB?FFF0:?DFF67::B24>AA9123(331128(3?B?(#
@M05025:18:000000000-B3NL5:1:1101:18527:12452 2:N:0:CACTCA
GCCAATGGACTACTGGGGTATCTAATCCTGTTTGCTCCCCATGCTCTCATGCCTCAGCGTCAGTTACAGTCCAGTAAGTCGCCTTCGCCACTGGTGTTCTTCCTAATCTCTACGCATTTCACCGCTACACTAGGAATTCCACTTACCTCTCCTGCACTCTAGTTAAACAGTTTTATATGCTTTCTACAGGTTAAGCCTATATATTTAACATATAACTTGTTTAACCGCCTACGCATCCTTTACGCCCAGTTATTCCGAACAACGCTTGCCACCTACGTATTACCGCGGCTGCTGGCCCGTC
+
CCCCGGGGGGGGGGGGGGGGGGGGGGGGGGGGGGGGGGGGGGGGGGGGGGGGGGGGGGGGGGGGGGGGGGGGGGGGGGGGGGGGGGGGGGGGGGGGGGGGGGGGGGGGGGGGGGGGGGGGFGGEGGGGGGGGGGGGGGGGGGGGGGGFGFGFGGGGGGGFFFGGGGGGGGGGGGGGGGGGGGGGGGGGGFGFFFGGGFGGGFGFFFBFFFFFBFCFFE7+@FCEF@A5=>D@>BFDFFFEEFFFA9ADBFFFFCEEB=>>2>0113;=;EE<6=(3;D89;?E<?;627((-8>:?(-7-#
@M05025:18:000000000-B3NL5:1:1101:12653:12582 2:N:0:CACTCA
GCCAATGGACTACCCGGGTTTCTAATCCTGTTCGCTACCCATGCTTTCGAGCCTCAGCGTCAGTTACGGACCAGAGAGCCGCCTTCGCCAGTGGTGTTCTTCCATATATCTACGCATTCCACCGCTACACATGGAGTTCCACTCTCCTCTTCTGCACTCAAGTTCAACAGTTTCTGATGCAATTCTCCGGTTGAGCCGAAGGCTTTCACATCAGACTTATTGAACCGCCTGCACTCGCTTTACGCCCAATAAATCCGGACAACGCTTGCCACCTACGTATTACCGCGGCTGCTGGCCCGTG
+
CCCCGGGGGGGGGGGGGGGGGGGGGGGGGGGGGGGGGGGGGGGGGGGGGGGGGGGGGGGGGGGGGGGGGGGGGGGGGGGGGGGGGGGGGGGGGGGGGGGGGGGGGGGGGGGGGGGGGGGGGGGGGGGGCGGGGGGFGGGGGGGGFFGGGFGGGGGGGGGGGFFFEGGGGGGGGGGGGGGFGDGGGGGGGGGG9CFFGEGGGEGFFFFFFFFFFFEFFFFFC8CEEF9>@9=D@FE;<BFFFFFFD@6?;;EEE?E@B0311?<>>3::<4>???B>?1)432-66>9(399?:742(43-#
@M05025:18:000000000-B3NL5:1:1101:25682:12594 2:N:0:CACTCA
GCCAATGGACTACTGGGGTTTCTAATCCTGTTTGCTCCCCACGCTTTCGCACCTCAGTGTCAGTATCAGTCCAGGTGGTCGCCTTCGCCACTGGTGTTCCTTCCTATATCTACGCATTTCACCGCTACACAGGAAATTCCACCACCCTCTACCATACTCTAGCTCGCCAGTTTTGGATGCAGTTCCCAGGTTGAGCCCGGGGATTTCACATCCAACTTAACGAACCACCTACGCGCGCTTTACGCCCAGTAATTCCGATTAACGCTTGCACCCCCTGTATTACCGCGGCTGCTGGCCCCAG
+
CCCCGGGGGGGGGGGGGGEGGGGGGGGGGGGGGGGFGGGGGGGGGGGGGGGGGGGGGFGGDFGGGGGDCGGDGGGGCFGGGGGGGGGGE7CFGGGGGFGGGGGGGFGDEGGGGGGGGGGGGGGGGEGGGGGGFGFEFFGGGGGFGDEGFFGGGFF9DAF8>3EAFEEGGGDDFG8C?FCFFFCDGGGGG??73CCFGFGGGF>>>AF9BFFFFFF>ABE+;529=@BFFD8@(3(30:@@F<9((4>BB?<2<-6A701(-6A:02213).38((-(.))))6<(2(41((42.((((-(#
@M05025:18:000000000-B3NL5:1:1101:11051:12599 2:N:0:CACTCA
GCCAATGGACTACCCGGGTATCTAATCCTGTTCGCTACCCATGCTTTCGAGCCTCAGCGTCAGTTGCAGACCAGAGAGCCGCCTTCGCCACTGGTGTTCTTCCATATATCTACGCATTCCACCGCTACACATGGAGTTCCACTCTCCTCTTCTGCACTCAAGTTCAACAGTTTCTGATGCAATTCTCCGGTTGAGCCGAAGGCTTTCACATCAGACTTATTGAACCGCCTGCACTCGCTTTACGCCCAATAAATCCGGACAACGCTTGCCACCTACGTATTACCGCGCCTGCTGGCACGCG
+
CCCCGGGGGGGGGGGGGGFGGGGGGGGGGGGGGGGGGGGGGGGGGGGGGGGGGGGGGGGGGGGGGGGGGGGGGGGGGGGGGGGGGGGGGGGGGGGGGGGGGGGGGGGGGGGGGGGGGGGGGGGGGGGGGGGGGGGGGGGFGGGGGGGGGGGGGGGGGGGDGFFGGGGGGGGGGGGGDGGGGGGGGGGGDGGGGGGGFEGGGFFFFFFFFFFFFFFFFFFFF>AEFFFFFFFB3EE80>D3?9<;09BF;1)79??EF9?>9B31(::FB?DB04(513<22)-<391((4(144467?:(#
@M05025:18:000000000-B3NL5:1:1101:15392:12616 2:N:0:CACTCA
GCCAATGGACTACAAGGGTTTCTAATCCTGTTTGATACCCACACTTTCGAGCATCAGCGTCAGTTACAGTCCAGCAGGCTGCCTTCGCAATCGGAGTTCTTCGTGATATCTAAGCATTTCACCGCTACACCACGAATTCCGCCTACCTCTACTGTACTCAAGGATGCCAGTATCAACTGCAATTTTACGGTTGAGCCGCAAACTGTCACAACTGACTTAACAACCCGCCTACGCCCCCTTTAAACCCAATAAATCCGAAAAACGCTCGCATCCCCCGTATTCCCGCGCCCGTTGGCACGGC
+
BCCCEEFGGGGG8FGGGDFEGGDEGGGGGFFGGGFGGGGGFGDGGGGGGFGEGGGGGGGEGGGGGGGGGFGGAFFGGGGGFGGGGGGGGGGGFGEEGABFGEFGFGGGAEAFEEFFG,E9EFFGGGCEGGFDFGGGGGGADG+CEGGGGGGGGGEAFFGGFGD?FC?@FCDADGGGFDGGGFGG8=FFGGGGGFDF?9CDG>F9+4AF8>95AA34F64CFB>>AD)8(9((-((0:99@;)74=@DDD(=83)9..(((-16((,-3(,,10(-40((4,))5,,1((,-((-,4))(,#
@M05025:18:000000000-B3NL5:1:1101:10927:12620 2:N:0:CACTCA
GCCAATGGACTACTGGGGTTTCTAATCCTGTTCGCTCCCCACGCTTTCGCTCCTCAGCGTCAGTAACGGCCCAGAGACCTGCCTTCGCCATTGGTGTTCTTCCCGATATCTACACATTCCACCGTTACACCGGGAATTCCAGTCTCCCCTACCGCACTCCAGCCCGCCCGTACCCGGCGCAGATCCACCGTTAGGCGATGGACTTTCACACCGGACGCGACGAACCGCCTACGAGCCCTTTACGCCCAATAAATCCGGATAACGCTCGCACCCTACGTATTACCGCGGCTGCTGGCACCGA
+
CCCCGGGGGGGGGGGGGGEGGGGGGGGGGGGGGGGGGGGGGGGGGGGGGGGGGGGGGGGGGGGGGGGGGGGGGGGGGGGGGGGGGGGGGGGGGGGGGGGGGGGGGGGGGGGGGGGGGGGGGGGGGGGGGGGGGGDEGGGGGGGGFGGGGGGGGGGGGGGGGFGGGGGGGGGGDGGGGGGGGGGCFD*CGCGGGGFGG>DDDFGFFFFFFFFF>>>>399EFEFBFFFFFF?F<??>>BFBF492:BFF<??>9>ABF>?<?DFBB10(,,474?<B<:<:4>DF:143909?:???87((#
@M05025:18:000000000-B3NL5:1:1101:15928:12640 2:N:0:CACTCA
GCCAATGGACTACCGGGGTTTCTAATCCTGTTCGCTACCCATGCTTTCGAGCCTCAGCGTCAGTTGCAGACCAGACAGCCGCCTTCGCCACTGGTGTTCTTCCATATATCTACGCATTCCACCGCTACACATGGTGTTCCACTGTCCTCTTCTGCACTCAAGTTGCCCGGTTTCCGATGCACTTCTTCGGTTAAGCCGAAGGCTTTCACATCAGACCTAAGCAACCGCCTGCGCTCGCTTTACGCCCAATAAATCCGGATAACGCTTGCCACCTACGTATTACCGCGGCTGCTGGCACGTG
+
CCCCGGGGGGGGGGGGGGFFGGGGGGGGGGGGGGGGGGGGGGGGGGGGGGGGGDGCFGGGGGGGGGGGGGGGGGGGGGGGGGGGGGGGGGGGGGGGFGGGGGGGGGGGGGGGGGGGGGGGGGGGGGGGGGGGGGGGGG9FEFDCGGGGGGGGGGFGGGGGGGGFGDGFGEEECGFGGGGGCFGGGGGGGGDGGDFCFFG*?97AAFFFFFFFFFFFFFEFFFBF@=696?@?F9,6@@?F;):?FBB?<<?<9)-42;BFF2<:9?????2)8?(.33>9.:A616;09>93:>(477<.#
@M05025:18:000000000-B3NL5:1:1101:28994:12654 2:N:0:CACTCA
GCCAATGGACTACAGGGGTATCTAATCCTGTTTGCTCCCCACGCTTTCGAGCCTCAGCGTCAGTTACAGACCAGAGAGTCGCCTTCGCCACTGGTGTTCCTCCATATATCTACGCATTTCACCGCTACACATGGAATTCCACTCTCCTCTTCTGCACTCAAGTCTCCCAGTTTCCAATGACCCTCCCCGGTTGAGCCGGGGGCTTTCACATCAGACTTAAGAAACCGCCTGCGCTCGCTTTACGCCCAATAAATCCGGACAACCCTTCCCACCTACGTATTACCGCGGCTGCTGGCCCGCC
+
CCCCGFFGGGGGGGGGGGGGGGFFFGGGGGGGGFGGGGGGGGGGGGGGGCFGGGGFGGGGGGGGGFGFGGFGGGGGGGGGGGGGGGGDGGGFGFEFFGGGDGGBEGGGCEFGGGGGGGGGEGGGGGGGGGGGGGGGFGFGGGFGGFGFGFGGGGGGG88EFGFFGGGGG?FFFGGGGDDG7D6D8CDEGDGGGGGFGFGCG4?BFFA+=CFFAAEEFECAFAC3@@0:4;;=@>06>0((-)6:?(70?(2>B2),,16491.(-87(28)4472?18):?AADF>0019>6))(2.36(#
@M05025:18:000000000-B3NL5:1:1101:6969:12687 2:N:0:CACTCA
GCCAATGGACTACAAGGGTTTCTAATCCTGTTTGCTCCCCACGCTTTCGTGCCTCAGTGTCAATGTTGGTCCAGGTAGCTGCCTTCGCCATGGATGTTCCTCCTGATCTCTACGCATTTCACTGCTACACCAGGAATTCCGCTACCCTCTACCACATTCTAGTCATCCAGTATCCACTGCAGTTCCCAGGTTGAGCCCAGGGCTTTCACAACGGACTTAAATAACCACCTACGCACGCTTTACGCCCAGTAATTCCGAGTAACGCTTGCACCCTTCGTATTACCGCGGCTGCTGGCACGCT
+
CCCCGGGGGGFGGGGFGGGGGGGGGGGGGGGGGGGGGGGGGGGGGGGGGGGGGGGGGFGFFGGGGGGGFGGGGGGGGGGGGGGGGGGGGGGGGGGGGGGGGGGGGGGGGGGGGGGGGGGGGGGGGGGGGGGGGGGGGGGGGGGGGEGGGGGGGGGGGGGGGGGGGFFGGFGGGGGGGGGCCDGFFGGGGGGFDGFGGFGGGFGFFFFCFAFEFFABFFFCFF@EEF@CFFFFFF9==AF@9=ED?=2=2B>*7CEEEF9=D<56>D;1?@E;13@@?131:AFF076(-791??:<<7?(#
@M05025:18:000000000-B3NL5:1:1101:8003:12699 2:N:0:CACTCA
GCCAATGGACTACCCGGGTTTCTAATCCTGTTCGCTACCCATGCTTTCGAGCCTCAGCGTCAGTTGCAGACCAGAGAGCCGCCTTCGCCACTGGTGTTCTTCCATATATCTACGCATTCCACCGCTACACATGGAGTTCCACTCTCCTCTTCTGCACTCAAGTTCAACAGTTTCTGATGCAATTCTCCGGTTGAGCCGAAGGCTTTCACATCAGACTTATTGAACCGCCTGCACTCGCTTTACGCCCAATAAATCCGGACAACGCTTGCCACCTACGTATTACCGCGGCTGCGGGCACTTA
+
CCCCGGGGGGGGGGGGGGFGGGGGGGGGGGGGGGGGGGGGGGGGGGGGGGGGGGGGGGGGGGGGGGGGGGGGGGGGGGGGGGGGGGGGGGGGGGFGGGGGGGGGGGGFGGGGGGGGGGGGGGGGGGGGGGGGGGGGGGGGGGGGGGGGGGGGGGGGGGGFGDGGCFGDFGGGGGGGGGGGGGGGGDDFGGGG?FFGG5DGGFGFFFF6BFFAAA=BF?EFFFF;@B@@FFBB:B434:<DD3ED?9BF;53)>EF@96;((41(7:0(4227<:7??B2644<A?>((,--1(,(-(8()#
@M05025:18:000000000-B3NL5:1:1101:11065:12701 2:N:0:CACTCA
GCCAATGGACTACCCGGGTTTCTAATCCTGTTCGCTCCCCATGCTTTCGCTCCTCAGCGTCAGTAAATGCCCAGAGACCTGCCTTCGCCATCGGTGTTCCTCCTGATATCTGCGCATTTCACCGCTACACCAGGAATTCCAGTCTCCCCTACATCACTCTAGTCTGCCCGTACCCACCGCAGATCCGAGGTTGAGCCTCGGACTTTCACGGCAGACGCGACAAACCGCCTACGAGCTCTTTACGCCCAATAAATCCGGATAACGCTTGCGCCCTACGTATTACCGCGTCTGCTGGCCCGCG
+
CCCCGGGFGGGGGGGGGGGGGGGGGGGGGGGGG>FEGGGGGGGGGGGGGGGGGGGGGGGGGGGGGGGGGGGGGGGGGGGGGGGGGGGGGGGGGGFGGGGGGGGGGGGGGGGGGGGGGGGGGGGGGGGGGGGGGGGFFGGGGGGGDGFGGGGGGGGGGGGGGGGGGGFFFGGEGGGGGGGGGG9DGGGCCDDGGGGGG6>7CEGFFFF+BFEFEDBBB>98>>;11169BF?:::091><>9:<6:BFF?F:<9<AB>(:13<>?B:?FF9><>>::0()).456(1,-,,4<405:(,((#
@M05025:18:000000000-B3NL5:1:1101:14439:12715 2:N:0:CACTCA
GCCAATGGACTACTCGGGTATCTAATCCTGTTTGCTCCCCACGCTTTCGCACCTGAGCGTCAGTCTTTGTTCAGGGGGCCGCCTTCGCCACCGGTATTCCTCCAGATCTCTACGCATTTCACCGCTACACCTGGAATTCTACCCCCCTCTACAAGACTCTAGCCTGCCAGTTTCGGATGCAGTTCCCAGGTTGAGCCCGGGGATTTCACATCCGACTTGACAGACCGCCTGCGTGCGCTTTACGCCAAGTAATTCCGATTAACGCTTGCACCCTCCGTATTACCGGGGCTGCTGGCACGGC
+
CCCCGGGGGGGGGGGGGGGGGGGGGGGGGGGGFGGGGGGEGGGGGGGGGGGGGGGGGGGGGGGGGGGGGGGGGGGGGGGGGGGGGGGGGGGGGGGGGGGGFGGGGGGGGGGGGGGGGGGGGGGGGCGGGGGGGGGGGGGGGGFGGGGGGGFGGEFGGGGGGGGGGGGGGGGFGGGDCGGGGGFGGGG:FDFGGGGGFFDGDFDEFFFFFACAFE?>F@EAA:=D0(-6981143?B16;0:)),83(-().6<<6)41<??>B(432-22<:43<:(4(.2:9A(((--,(4)).8,8?>#
@M05025:18:000000000-B3NL5:1:1101:7230:12720 2:N:0:CACTCA
GCCAATGGACTACAAGGGTATCTAATCCTGTTTGCTCCCCATGCTCTCATGCCTCAGCGTCAGTTACAGTCCAGTAAGTCGCCTTCGCCACTGGTGTTCTTCCTAATCTCTACGCATTTCACCGCTACACTAGGAATTCCACTTACCTCTCCTGCACTCTAGTTAAACAGTTTTATATGCTTTCTACAGGTTAAGCCTATATATTTAACATATAACTTGTTTAACCGCCTACGCATCCTTTACGCCCAGTTATTCCGAACAACGCTTGCCACCTACGTATTACCGCGGCTGCTGGCACGTC
+
CCCCGGGGGGGGGGGGGGGGGGGGGGGGGGGGGGGGGGGGGGGGGGGGGGGGGGGGGGGGGGGGGGGGGGGGGGGGGGGGGGGGGGGGGGGGGGGGGGGGGGFGGGGGGGGGGGGGGGGGGGGGGGGGGGGGGGGGGGGFFGGGGG?ECEGGGGGGGCGGGGGGGGGGGGGGGGAFGGGGGGGDDFGFFFGFFG8FFFCFFFFFFFF79DFFFFE<FE=CFFEFF6>>5@DFDFAA=@EFF4*)/)75)7@CEEEEB>(8@=D66@F831>@FD1@33=6@<CEF;9(-3;FD>(4:D0(#
@M05025:18:000000000-B3NL5:1:1101:21477:12730 2:N:0:CACTCA
GCCAATGGACTACCAGGGTTTCTAATCCTGTTCGCTCCCCACGCTTTCGCTCCTCAGCGTCAGTAACGGCCCAGAGACCTGCCTTCGCCATTGGTGTTCTTCCCGATATCTACACATTCCACCGTTACACCGGGAATTCCAGTCTCCCCTACCGCACTCAAGCCCGCCCGTACCCGGCGCGGATCCACCGTTAAGCGATGGACTTTCACACCGGACGCGACGAACCGCCTACGAGCCCTTTACGCCCAATAAATCCGGATAACGCTTGCACCCTACGTATTACCGCGGCTGCCGGCAGGCG
+
CCCCGGGGGGGGCFGGEGGGGGGGGGGGGGGGGGGGGGGGGGGGGGGGGGGGGGGGGGGGGGGGGGGGGGEGGGGGGGGGGGGGGGGGGDGGGGGDGGGGGGGGGGGGGGGGGGGGGFGGGGGGGGGGGGGGGGCGGGGGFGGGGGGGGGGGGGGGGGGFGFGGGGGGGEEEGGGGCCDDCGDGGGGGGGGGGGGGC>FGGFGFFFF=FFFFFB0;@FBD>:9BF>99BF???BB>><BF?DA:B9>?<02A)6<?37?:?9)((-213???68(31,).2-<<(,,(4(4((-47((-(#
@M05025:18:000000000-B3NL5:1:1101:13031:12734 2:N:0:CACTCA
GCCAATGGACTACTGGGGTTTCTAATCCTGTTTGCTCCCCATGCTCTCATGCCTCAGCGTCAGTTACAGTCCAGTAAGTCGCCTTCGCCACTGGTGTTCTTCCTAATCTCTACGCATTTCACCGCCACACTAGGAATTCCACTTACCTCTCCTGCACTCTAGTTAAACAGTTTTATATGCTTTCTACAGGTTAAGCCTATATATTTAACATATAACTTGTTTAACCGCCTACGCATCCTTTACGCCCAGTTATTCCGAACCACGCTTGCCACCTACTTATTACCGCGTCTGCTGGCCCGGA
+
CA@@-CFG@FGGFGFGGGGGGGGDGG<FFGGGGGGFGGGGGGDFCCFGGGGCFFFFFGFE@EGEGAD<FFC@@EFFFFFFEGG:CFCFGGGFEGFGGGGGFEGCF9F<E<,@?FGGGFF<FEEC:+8=AF8@FGFGGGGGAFE9AFC9,9,@,6@,,4@8==@EA>GF3D=:DFFGA99DDFFCE+DFFCFFGGGGFFFG?DFFFFFFFB9+1=7*=CA@FFEFCF5)=>8@@B05>@EEF**>2>@@D36E5585>=56(63;BDD0(67<@;=@.))).67761((43(.-)((((((#
@M05025:18:000000000-B3NL5:1:1101:18772:12736 2:N:0:CACTCA
GCCAATGGACTACTGGGGTTTCTAATCCTGTTCGATACCCGCACTTTCGTGCCTCAGCGTCAGTAGGGCGCCGGTATGCTGCCTTCGCAATCGGGGTTCTGCGTGATATCTATGCATTTCACCGCTACACCACGCATTCCGCATACTTCTCGCCCACTCAAGGCACCCAGTTCCGACGGCAGGCCGGGGTTGAGCCCCGACATTTGACCGCCGGCTTAAATGCCCGCCTACGCACCCTTTAAACCCAATAAATCCGGATAACGCTCGCATCCTCCGTATTAACGCTGCTGCTGGCACGGGC
+
CCCCGGGGGGFGGGGGGGGGGGGGGGGGGGGGGFFFGGGGGGGGGGGGGGFEGGGFGFFFGGGGGGGGGGGGGGGGGGGGGGGGGGGEGGEGFGDG>FGGAGGGGGGGGGGGGGGGGGDGGGEGGGGG@=FFFGGGGGFDDEGGGGFGGFGGGGGGGGGDGFCGGGCGGGGGGFGEGDDGGDGDEG3E5>CDFC<CGDGGGFGFF?*6?D3@DDB6B>4=?F<:BFF623:?B16926?FF29AB(,:0)4<)689>:(14?07089(4,172<712:452)689(-154>82::4>?0(#
@M05025:18:000000000-B3NL5:1:1101:27807:12749 2:N:0:CACTCA
GCCAATGGACTACTGGGGTTTCTAATCCTGTTTGCTCCCCACGCTTTCGCACCTGAGCGTCAGTCTTTGTCCAGGGGGCCGCCTTCGCCACCGGTATTCCTCCAGATCTCTACGCATTTCACCGCTACACCTGGAATTCTACCCCCCTCTACAAGACTCTAGCCTGCCAGTTTCGGATGCAGTTCCCAGGCTGAGCCCGGGGATTTCACATCCGACTTGACAGACCGCCTGCGGGCGCTTTACGCCCAGTAATTCCGATTAACGCTTGCACCCTCCGTATTACCGCGGCTGCTGGCACGGT
+
CCCCGGGGGGGGGGGGGGFFGGGGFGGGGGGGGGGFGGGEGGGGGGGGGGGGGGGGGGGGGGGGGGGGGGGGFGGGGGGGGGGGGGGGGGGGGGGGGGFGFGGGGFGGGGGGGGGGGGGGGGGGGGGEFGGGGGGGGGGGGGF8FGGGGGGGGFG?FFGGGAFDGGGGGFCFGCEGGDGGGGGGGGGGGGGGGGGGGFGGGFGFFFFFFFFFFFFFF@EFFFF@FF96;BF<9((39>03?B>?<>041:>)4<DFFFFF<B:6>:4308<013839?6:?2A<<;F0((44>3(((581#
@M05025:18:000000000-B3NL5:1:1101:11262:12751 2:N:0:CACTCA
GCCAATGGACTACTAGGGTTTCTAATCCTGTTCGCTACCCATGCTTTCGAGCCTCGGCGTCAGTTGCAGACCAGAGAGCCGCCTTCGCCACTGGTGTTCTTCCATATATCTACGCATTCCACCGCTACACATGGAGTTCCACTCTCCTCTTCTGCACTCAAGTTCAACAGTTTCTGATGCAATTCTCCGGTTGAGCCGAAGGCTTTCACATCAGACTTATTGAACCGCCTGCACTCGCTTTACGCCCAATAAATCCGGATAACGCTTGCCACCTACGTATTACCGCGGCTTCTGGCACGTT
+
C9BCFFGGGGFGGGGGFFGGGFEFGCFFGGGGGDFDGE8FGAFCFGGGCECGGGGGGEGGGGGGGGGGAAFGGG?@FCGGGGGEEGD7BECFFGGGGCFAFGGFG<@EF?ECEE@FCFGGGGGGCFFC9FEFGFEFGGGCFFFG9EFAEGFGGFCAFF@8BDDFFFFGG8ECD8C=,?DFFDF==5=FDCCD9++9C5D595**3?FF>+4;9A=EFF=F>6745@2>>F2=33>@7@;@;3>DFF04<;E39)5.31:(-)),3,,,(42403((48>>2)).((((-((,64)4722(#
@M05025:18:000000000-B3NL5:1:1101:14516:12777 2:N:0:CACTCA
GCCAATGGACTACCAGGGTATCTAATCCTGTTCGCTACCCATGCTTTCGAGCCTCAGCGTCAGTTGCAGACCAGAGAGCCGCCTTCGCCACTGGTGTTCTTCCATATATCTACGCATTCCACCGCTACACATGGAGTTCCACTCTCCTCTTCTGCACTCAAGTTCAACAGTTTCTGATGCAATTCTCCGGTTGAGCCGAAGGCTTTCACATCAGACTTATTGAACCGCCTGCACTCGCTTTACGCCCAATAAATCCGGACAACGCTTGCCACCTACCTATTACCGCGGCTGCTGGCACGCG
+
CCCCFFGGEGGGGGGGGGGGGGGGGGFGGGGGGGGGGCCCAFFGGGGGGGGGGGGGGGGGGEFGGGGGGGFEFGGGGGFEGGDGGGGGGDGFFGFEGGGGGGDEFBFGGGFGGGGGGGCCGGGGGGGGGGGGDGGGFGGCFFF=FGGCGGGGGFGGGGGGGFG9DECGGGGGAGFAGFGGGGGGFGGGGDCD6=DGGFGGG5DAAAB6BFAFFF6@F?EFF9<4>5/2-5>50(*69>230)91?090((4)>)7@(4(6(462(,(-4())30((().6)4.-(4((413652213),(#
@M05025:18:000000000-B3NL5:1:1101:4958:12779 2:N:0:CACTCA
GCCAATGGACTACCGGGGTTTCTAATCCTGTTCGCTACCCATGCTTTCGAGCCTCAGCGTCAGTTGCAGACCAGAGAGCCGCCTTCGCCACTGGTGTTCTTCCATATATCTACGCATTCCACCGCTACACATGGAGTTCCACTCTCCTCTTCTGCACTCAAGTTCAACAGTTTCTGATGCAATTCTCCGGTTGAGCCGAAGTCTTTCACATCAGACTCATTGAACCGCCTGCACTCGCTTTACGCCCACTAAATCCGGACAACGCTTGCCACATACGTATTACCGCGGCTGCTGGCACGTC
+
CC9<EGG9@EFGGGGGEG@CEDGGGGCFCFGF9CEGEEEEEEECFGGGEGCCF8EFDCEFGEG@FFGGGGGGGF?EFGFFDFC6BFFGGGGCF@FCFFGG9,CFGGGGGGGGGF=C:FFFGGFGG7@ECECFE?FGGGGGEGGGGG8@8DAFF9DFGGDDF,@DDFGGGFGGGGGGCGGG7?FFFGCGG+@D0;CFGDG5C9:++4=9=>F44A=EF).BAC?*78525>;@DF<1300224>1;9@F(333).9803?6>?F6>080:7>?()<>?4>F04:AF9;>1-4(5>::?FF.#
@M05025:18:000000000-B3NL5:1:1101:13130:12804 2:N:0:CACTCA
GCCAATGGACTACTGGGGTATCTAATCCTGTTCGCTACCCATGCTTTCGAGCCTCAGCGTCAGTTACAGACCAGAGAGCCGCCTTCGCCACTGGTGTTCTTCCATATATCTACGCATTCCACCGCTACACATGGAGTTCCACTCTCCTCTTCTGCACTCAAGAAACACAGTTTCCGATGCAATTCCTCGGTTAAGCCGGGGGCTTTCACATCAGACTTATCTTTCCGCCTGCGCTCGCTTTACGCCCAATAAATCCGGACAACGCTTGCCACCTACGTATTACCGCGGCTGCTGGCACGTA
+
CCCCGGGGGGGGGGGGGGGGGGGGGGGGGGGGGGGGGGGGGGGGGGGGGGGGGGGGGGGGGGGGGGGGGGGGGGGGGGGGGGGGGGGGGGGGGGGGGGGGGGGGGGGGGGGGGGGGGGGGGGGFGGGGGGGGGGFFGGGGGGGGGGGGGGGGGGGGGGGGGGGGFGCGGGGGGGFGDGGDGGGGGGGGGGGGGGGGGFGDGFGFFFFFFFFFAFBEFFFFFFFFFED?;?619@>D>9DF:<ABFFF?::FFFFD?>FF>06?99BF<?:4<<2:B?B2<?A<<3329B03::)(3(.(,#
@M05025:18:000000000-B3NL5:1:1101:17319:12812 2:N:0:CACTCA
GCCAATGGACTACCAGGGTTTCTAATCCTGTTTGCTCCCCACGCTTTCGAGCCTCAGCGTCAGTTACAGACCAGAGAGCCGCCTTCGCCACTGGTGTTCCTCCATATATCTACGCATTTCACCGCTACACATGGAATTCCACTCTCCTCTTCTGCATTCAAGTTTCCCAGTTTCCAATGACCCTCCCCGGTTGAGCCGGGGGCTTTCACATCAGACTTAAGAAACCGCCTGCGCTCGCTTCACGCCCAATAAATCCGGACAACGCTTGCCACCTACGTATTACCGCGGCTGCTGGCACGGT
+
CCCCFFGGGGGGFFGFEGAFGGFEFGGGGGGGGGGGGFD:C@FGGGGGEGFGGGGGGGGGGEFGGGGGGGGGFGGGGCFGGG>FGCGGGGGGGGGGGDDGGGFGGGGCFGG9FFGGGEGGAF<FEGGGGGGFGFGD>EFGGG9FFCGGGGGFC;AEGFCFGGFGGGGGFC=9=FCFEGD==?FFFDDGG>C9=CCCFFGGDFDDF)+4=@8F+?>;A?)AAC>=;@>FFF@(3:((19?0<4<:B<6::?BF))4:>>:>941(3??10(4331((444:?--)(-,(,26?0,(8(,--#
@M05025:18:000000000-B3NL5:1:1101:25824:12887 2:N:0:CACTCA
GCCAATGGACTACCGGGGTATCTAATCCTGTTCGCTACCCATGCTTTCGAGCCTCAGCGTCAGTTGCAGACCAGACAGCCGCCTTCGCCACTGGTGTTCTTCCATATATCTACGCATTCCACCGCTACACATGGAGTTCCACTGTCCTCTTCTGCACTCAAGTCGCCCGGTTTCCGATGCACTTCTTCGGTTAAGCCGAAGGCTTTCACATTAGACCTAAGTAACCGCCTGCGCTCGCTTTACGCCCAATAAATCCGGATAACGTTTGCCACCTACGTATTACCCGCGCTGCTGGCCCCCA
+
CCCCGFGGGGGGGGGGGGGGGGGGGGGGGGGGGGGGGGGGGGGGGGGGGGGGGGGGGGGGCGGGGGGDGGGGGGGGGGGGGDGGGGGGGGGGGGGGGGGGGGGGGGGGGGGGGGGDGGGGGGGGGGGGGGGGGGGGGGGGGGGGGGGGGGGGGGGGG98DGGGGGEGGGEEGGGGG6CDGF8?FGGGGG5DGG7=FGFCD7?DFFAFAFFFFFB5>A@36AC7CE=;>03(((6:?(68=;94(,-7?1(452-)80((21-)1((4-<7)).3581:).44)6(((-,(((,).((,((#
@M05025:18:000000000-B3NL5:1:1101:9223:12891 2:N:0:CACTCA
GCCAATGGACTACTGGGGTTTCTAATCCTGTTTGCTCCCCACGCTTTCGAGCCTCAGCGTCAGTTACAGACCAGAGAGCCGCCTTCGCCACTGGTGTTCCTCCATATATCTACGCATTTCACCGCTACACATGGAATTCCACTCTCCTCTTCTGCACTCAAGTTTCACAGTTTCCAATGACCCTCCCCGGTTGAGCCGGGGGCTTTCACATCAGACTTAAGAAACCGCCTGCGCTCGCTTTACGCCCAATAAATCCGTACAACGCTTGCCACCTACGTATTACCGCGGCTGCTGGCCCGTA
+
CCCCGFFGGGGGGGGGGGGGGGGGGGGGGGGGGGGGGGGGGGGGGGGGGGGGGGGGGGGGGGGGGGGGGGGGGGGGGGGGGGGGGGGGGGGGGGGGGGGGGGGGGGGFGGGGGGGGGGGGGGGGGGGGGGGGGGGGGGGGGGCGGGGCGGGGGGGGGGGGGGFFGG,EAFGGGGGGGGGG+==DGGDEDDGGGGGFGFGGC45BFA4BBACFFFEEFFFAAFE8@DFFFF;@FF@FF>BFF2A1:>;?FFFFA9A:>,(4:>>9B?<BF7BFF?(5<<444)49((((,(,2))3:((,-#
@M05025:18:000000000-B3NL5:1:1101:15209:12919 2:N:0:CACTCA
GCCAATGGACTACTGGGGTTTCTAATCCTGTTCGCTACCCATGCTTTCGAGCCTCAGCGTCAGTTGCAGACCAGAGAGCCGCCTTCGCCACTGGTGTTCTTCCATATATCTACGCATTCCACCGCTACACATGGAGTTCCACTCTCCTCTTCTGCACTCAAGTTCAACAGTTTCTGATGCAATTCTCCGGTTGAGCCGAAGGCTTTCACATCAGACTTATTGAACCGCCTGCACTCGCTTTACGCCCAATAAATCCGGACAACGCTTGCCACCTACGTATTACCGCGGCTGCTGGCACGTC
+
CCCCGGGGGGGGGGGGGGFGGGGGGGGGGGGGGGGGGGGGGGGGGGGGGGGGGGGGGGGGGGGGGGGGGGGGGGGGGGGGGGGGGGGGGGGGGGGGGGGGGGGGGGGGGGGGGGGGGGGGGGGGG>FGGGGGGGGGGGGGGGGGGGGGGGGGGGGGGGGGGGGGGGGGGGFGGGGGGGGGG7EFGGGGGCCCDGGFGFGGGFGFFFFFFF:>AA*:AEEFFFFFF>@F@@BBB=>E=6?FFFFDF@FDF@F<EFFFFFFFFFB>9::?:(6?BBFFF?<>:BFFF9(79>6<4??<?>((#
@M05025:18:000000000-B3NL5:1:1101:16977:12921 2:N:0:CACTCA
GCCAATGGACTACTGGGGTTTCTAATCCTGTTTGCTCCCCACGCTTTCGCACCTCAGCGTCAGTAATGGACCAGTAAGCCGCCTTCGCCACCGGTGTTCCTGCGAATATCTACGAATTTCACCTCTACACTCGCAATTCCACTTACCTCTTCCATACTCAAGACTTCCAGTATCAAAGGCAGTTCCGGGGTTGAGCCCCGGGATTTCACCCCTGACTTAAAAGTCCGCCTACGTGCGCTTTACGCCCAGTAAATCCGAACAACGCTAGCCCCCTTCGTATTACCGCGGCTGCTGGCACGGT
+
CCCCFFGGGGGGGGGGGGGGCGGGGGGGGGGGGGGGGGGEGGGGGGGGGGGGGGGGGGGGGGGGGGGGGGGGGGGGGGGGGGGGGFFGGGGGGGGGGGGGGGGGGGGGGGGGGGEEGGFGGGGGGGGGGGGGGGGGGGGGGGGGGGFGGGGGGGGGGGGGGGAGGGGGGGGGGGGGGF?GGGFFCGGGGGGGDGFCG*@DCD:?FFFFFFAAFF2@FCFFFFEE?C@BD?016=;?BB9@1><:?B1:BBAA)66?BB09>089BF:9BF031223:<00:<A4(4(.3>1::4:BF??(#
@M05025:18:000000000-B3NL5:1:1101:11249:12926 2:N:0:CACTCA
GCCAATGGACTACAGGGGTATCTAATCCTGTTCGCTACCCATGCTTTCGAGCCTCAGCGTCAGTTGCAGACCAGAGAGCCGCCTTCGCCACTGGTGTTCTTCCATATATCTACGCATTCCACCGCTACACATGGAGTTCCACTCTCCCCTTCTGCACTCAAGTTCAACAGTTTCTGTTGCAATTCTCCGGTTGAGCCGAAGGCTTTCACATCAGACTTATTGAACCGCCTGCACTCGCTTTACGCCCACTAAATCCGGACAAAGCTTGCAACTGACGTATGTCCTCGGCTTATAGCACGCC
+
@C--@F<FGC<CFAA<CE@@FG<FFGGGGGGE<@FF@@6EFCCC@FFGGGFC+EDCCFEGDGGAGFFGGC8<@AFFFGGC7@FGGE77?CEFCF<<9BFCGF9<AFFGFFGGGGEF7BFGCFFC:7+@ABFEFGC8EFEE9D,8B8E,448=D8DGGCD8=D@;AEGGCCFFGFC,,?AFGGG8D=FCG>+3@F67?9CD*0;**34+B++34**:/:6A++8*)//((525B7*3(.(/2>EFD011(/6@4?C(:(69F1,34A<?B)))(()53??41)))--((-(().)6<223(#
@M05025:18:000000000-B3NL5:1:1101:23530:12927 2:N:0:CACTCA
GCCAATGGACTACCAGGGTTTCTAATCCTGTTCGCTACCCATGCTTTCGAGCCTCAGCGTCAGTTGCAGACCAGAGAGCCGCCTTCGCCACTGGTGCTCTTCCATATATCTACGCATTCCACCGCTACACATGGAGTTCCACTCTCCTCTTCTCCACTCAAGTTCAACAGTTTCTGATGCAATTCTCCGGTTGAGCCGAAGGCTTTCACATAAGACTTATTGAACCGCCTGCACTCGCTTTACGCCCAATAAATCCGGACAACGCTTGCCACCTAAGTACTACCGCGGCTGCTGGCACGCG
+
CCCCF@FCDGGGF9CFEF@FFFGEEFGGGGGGGEGFGGGCEGDDCEFGFCEFEFFGCGEGEGGEEGGF<FEF<E8F@FGGEEGGDFGGFEGGGGGFFGGGG?FFGGE<BFGEEFE@FCFFFFFEGGDGGGGGCEF8EEFGFGFGGG8=DDDDD,@86@DG8,6@EGFDDDFEDAFG,29D8D926=EG6CCGDC6FDECDGD*39*<+B9?+1+:>8**=4=7C@925@=9=(6>BD==2?)960;9?@@E<1<C@00;9;@112:12:0),8:()(-)).))((31091(08),-32((#
@M05025:18:000000000-B3NL5:1:1101:7982:12979 2:N:0:CACTCA
GCCAATGGACTACCGGGGTTTCTAATCCTGTTCGCTCCCCATGCTTTCGCTCCTCAGCGTCAGTAAATGCCCAGAGACCTGCCTTCGCCATCGGTGTTCCTCCCGATATCTGCGCATTTCACCGCTACACCAGGAATTCCAGTCTCCCCTACATCACTCTAGTCTGCCCGTACCCACCGCAGATCCGAGGTTGAGCCTCGGACTTTCACGGCAGACGCGACAAACCGCCTACGAGCTCTTTACGCCCAATAAATCCGGATAACGCTTGCGCCCTACGTATTACCGCGGCTCCTGGCACGGA
+
CCCCGGGGGGGGGGGGGGGGGGGGGGGGGGGGGGGGGGGGGGGGGGGGGGGGGGGGGGGGGGGGGGGGGGGGGGGGGGGGGGGGGGGGGGGGGGGGGGGGGGGGGGGGGGGGGGGGGGGGGGGGGGGGGGGGGGGGGGGGGGGGGGGGGGFGGGGGGGGGGGGGGGGGGGGGGGGGGGGGGDDFGGGGGGDGGGGGGFGGGFGDFFFFFF4>DE@FFFFADF9?BFB>FFFFBB?>(.-4>4>3:B>B1.5-65<:>63,2<?31:??<9;?>92:04)58<BD094,9;(-(),4(3(-#
@M05025:18:000000000-B3NL5:1:1101:6251:12989 2:N:0:CACTCA
GCCAATGGACTACAAGGGTTTCTAATCCTGTTCGCTACCCATGCTTTCGAGCCTCAGCGTCAGTTGCAGACCAGAGAGCCGCCTTCGCCACTGGTGTTCTTCCATATATCTACGCATTCCACCGCTACACATGGAGTTCCACTCTCCTCTTCTGCACTCAAGTTCAACAGTTTCTGATGCAATTCTCCGGTTGAGCCGAAGGCTTTCACATCAGACTTATTGAACCGCCTGCACTCGCTTTACGCCCAATAAATCCGGACAACGCTTGCCACCTACGTATTACCGCGGCTGCTGGCACGTT
+
CCCCGGCGGGGGGGGGGGGGGGGGGGGGGGGGGGGGGGGGGGGGGGGGGGGGGGGGGGGGGCDGGGGGGFGGGGGGGGGGGGGGGGGGGGGGGGGGFGGGGGGGGGGGGGGGGGGGGGGGGGGGGFGGGGFFGGGGGGGD;EEFFFFFGGGGGGGGGGGGG?F9:EGGGGGGGGGGFGDFGFGGGGGDGGGGGCGGGED>CEGFFFFAC6FFFFEBAEEFFA4AFF>@BFDBDE@FFF=@@EE@F>>F?D@E9CEFF9DFBFFFFFFFFFA2::(26:?ABBD<696((4(432:21??.#
@M05025:18:000000000-B3NL5:1:1101:15276:13018 2:N:0:CACTCA
GCCAATGGACTACTAGGGTATCTAATCCTGTTCGATACCCACGCTTTCGTGCTTCAGCGTCAGTCGGGCGCCGGTATGCTGCCTTCGCAATCGGAGTTCTGCGTGATATCTATGCATTTCACCGCTACACCACGCATTCCGCATACTTCTCGCCCACTCAAGATCATCAGTTTCAACGGCTGGATGGAGTTGAGCTCCACGATTTTACCGCTGACTTGATAACCCGCCTACGCACCCTTTAAACCCAATAAATCCGGATAACGCTCGCATCCTCCGTATTACCGCGGCTGCTGGCACGGGG
+
CCCCG9FGGGGGGGGGGGGGGGGGGGGGGGGGGGGGGGGGGGGGGGGGGGGGGGGGGGGGGGGGGGGGGGGGGGGGGGGGGGGGGGGGGGGGGGGGGGGGGGGGGGFGGGGGGGGGGGGGGFFEGGGGGGGGGGGGGGGGGGGGGGGGGGGGGGGGGGFFGGGGFGGGCGGFGGGGGGDGGGDFGGGG>FFFGGGDFA6FGFDFFFFFA/:::3@@AA3@FFFE7>FFFF@72(39?F?F<AFF?F:61:>D)6:>9?01><((((--4(384AFF6?7?A2A63((,31<:),:(5?;1#
@M05025:18:000000000-B3NL5:1:1101:11063:13031 2:N:0:CACTCA
GCCAATGGACTACAGGGGTTTCTAATCCTGTTCGATACCCACACTTTCGTGCCTGAGCGTCAGTCGCAGACTGGTAAGCTGCCTTCGCAATCGGAGTTCTTCGTGATATCTATGCATTTCACCGCTACACCACGAATTCCGCCTACCTCGCCTGAACTCAAGCGCGCCAGTTCAAACGGCTCGACGGGGTTGAGCCCCGCTATTTTACCGCTTGCTTGACACGCCGCCTGCGCACCCTTTAAACCCAATAAATCCGGATAACGCTCGCATCCTCCGTATTACTGCGCCTGCTGGCACGGCG
+
CCCCGGGGGGGGGGGGGGFGGGGGGGGGGGGGGGGGGGGGGGGGGGGGGGGGGGGGGGGGGGGGGGGGGGGGGGGGGGGGGGGGGGGGGGGGGGGGGGGGGGGGGGGGGGGGGGFGGGGGGGGGGGGGGGGGGGGDGGGGFGGGGGGGGGGGGGDGGGGGGGGEGGGGGGGFGGGGGGGGGGGGGGGGGGGGGGGGGFGGDDGFFFFB=BFFE>;EFEDFFF:9?B6>B:BFBBBFF61:A2<A?BF61?DDAB?>B08?BF:B?:1;F<FF>FB1,(.8AD<)92(4:(48238,8?((#
@M05025:18:000000000-B3NL5:1:1101:7882:13053 2:N:0:CACTCA
GCCAATGGACTACTGGGGTTTCTAATCCTGTTCGCTACCCATGCTTTCGAGCCTCAGCGTCAGTTGCAGACCAGAGAGCCGCCTTCGCCACTGGTGTTCTTCCATATATCTACGCATTCCACCGCTACACATGGAGTTCCACTCTCCTCTTCTGCACTCAAGTTCAACAGTTTCTGATGCAATTCTCCGGTTGAGCCGAAGGCTTTCACATCAGACTTATTGAACCGCCTGCACTCGCTTTACGCCCATTAAATCCGGACAACGCTTGCCACCTACGTATTACCGCGGCTGCTGGCACGTG
+
CCCCGGGGGGGGFGGGGGEEGGGGGGGGGGGGGGGGGGGGGGGGGGGGGGGGGGGGGGGGGGGGGGGGGGGGGGGGGGGGGGGGGGGGGGGGGGGGGGGGGGGGGGGGGGGGGGGGGGGGGGGGGGGGGGGGGGGGGGGGFFGGGGGGGGGGGGGGGGGFGFFGGFGGGGGGGGGGGGFGFFGFFD?GGGGDGFFGGFGGGFGFAFFFAFFAFFE;6E6AFFCCEDF@FFBBDFFFFFDDFEFFFBFF(;CCCE?EF6@;BFFFBFB?0(6??:?FFF2<:4<>072960-8:3?::<((#
@M05025:18:000000000-B3NL5:1:1101:9241:13061 2:N:0:CACTCA
GCCAATGGACTACTAGGGTTTCTAATCCTGTTCGATACCCACGCCTTCGTGCTTCAGCGTCAGTTGGGCGCCGGTACGCTGCCTTCGCAATCGGAGTTCTGCGTGATATCTATGCATTTCACCGCTACACCACGCATTCCGCGTACTTCTCGCCCACTCAAGACACCCAGTTTCAACGGCTCGACGAGGTTGAGCCCCGCAATTTTACCGCTGACTTAAGCGTCCGCCTACGCACCCTTTAAACCCAATAAATCCGGATAACGCCCGCATCCTCCGTATTACCGCCGCTGCTGGCCCGGGA
+
CCCCGGGGGGGGGGGGGGGGGGGGGGGGGGGGGGGGGGGGGGGGGGGGGGGGGGGGGGGGGGGGGGGGGGGGGGGGGGGGGGGGGGGGGGGGCGEGGGGGFGGGGGGFGFEGGGGGGGGGGGGGGGGGGGEFGGGGGGGGGGGGGGGGGGGGGGGGGGGGGDCFGGCGGDDFFFGGGGGGDGGGGGDEDGGGGFFGGFGGGDGFFFFFFBFDBDFFFFAFFD??BFFFF?F1;BBFFF::<<278?B1?>B>A<?9;:?FFFB(((,0(47??BFB31??9<4((((-,462)86(,(-(#
@M05025:18:000000000-B3NL5:1:1101:10857:13085 2:N:0:CACTCA
GCCAATGGACTACAAGGGTATCTAATCCTGTTCGCTACCCATGCTTTCGAGCCTCAGCGTCAGTTGCAGACCAGAGAGCCGCCTTCGCCACTGGTGTTCTTCCATATATCTACGCATTCCACCGCTACACATGGAGTTCCACTCTCCTCTTCTGCACTCAAGTTCAACAGTTTCTGATGCAATTCTCCGGTTGAGCCGAAGGCTTTCACATCAGACTTATTAAACCGCCTGCACTCGCTTTCCGCCCAATAAATCCGTACAACTCTTGCCACCTACGTATTACCGCGGCTGCTTGCACGCC
+
CC@CEFGFFGG<EFGGFGFGGGF<EFFEFGFG@FDGEEGCCECGGGGGGGDGGDCGGGFFEFGGEGGFGFC@FFC@FFFGGGGGGGGC=BFF<A?BFGEGGGGDGAGFGDFGGGEGGFGGEG@FGG:B9EFCFF:EEGGD=D>DFE@BDG8,@EFGFAFGCF;E8EDFGFCACGGAC@=7DFG8=CF8?83=CF6C7:9?*<FFCFFCA>999FEEFFEFFFFFF2>=@DBBBB=B=>@62)/:04176=)=6?E1>((4<EF)7.)5<0<2:0(:(:<<>BA21(-,1(3??).:43:0#
@M05025:18:000000000-B3NL5:1:1101:3087:13089 2:N:0:CACTCA
GCCAATGGACTACACGGGTTTCTAATCCTGTTTGCTCCCCACGCTTTCGTGCCTCAGTGTCAATGTTGGTCCAGGTAGCTGCCTTCGCCATGGATGTTCCTCCTGATCTCTACGCATTTCACTGCTACACCAGGAATTCCGCTACCCTCTACCACATTCTAGTCATCCAGTATCCACTGCAGTTCCCAGGTTGAGCCCAGGGCTTTCACAACGGACTTAAATAACCACCTACGCACGCTTTACGCCCAGTAATTCCGAGTAACGCTTGCACCCTTCGTATTACCGCGTCTGCTGGCACGAA
+
CCCCGGGGGGGGGGGGGGGGGGGGGGGGGGGGGGGGGGGGGGGGGGGGGGGGGGGGGGGGGGGGGGGGGGGGGGGGFGGGGGGGGGGGGGGGGGGGGGGGGGGGGGGGGGGGGGGGGGGGGGGGGGGGGGGGGGGGGGGGG6CGGEGGGGGGFGGGDFGFFGGGGGGGGFGGGGGGFGGGGGGGGGFGGGGGGC??FF6DG5DFFFFFAFFFFFDAFFC68EEA6)1<@=2245)-(-:@B442>->??F)<3<C?E;6133.(67??7.)6;D116:(4:<A<(16(-((.-,.4(4-(#
@M05025:18:000000000-B3NL5:1:1101:4189:13126 2:N:0:CACTCA
GCCAATGACTACCAGGGTATCTAATCCTGTTTGCTACCCACGCTTTCGAACCTCAGCGTCAGTTACAGACCAGAGAGCCGCTTTCGCCACTGGTGTTCTTCCATATATCTACGCATTTCACCGCTACACATGGAGTTCCACTCTCCTCTTCTGCACTCAAGTCTCCCAGTTTCCAATGCACTACTCCGGTTAAGCCGAAGGCTTTCACATCAGACTTAAAAGACCGCCTGCGTTCCCTTTACGCCCAATAAATCCGGATAACGCTTGCCAGCTACGTATTACCTCGGCTGCTGGCCCGTAG
+
CCCCGGGGGGAFFGGGG<FFGDFF9FGGGGGGFGGGGGGGGGGCCFAFFGGG@FFGGGGGGGGFGGGGGGGFGCDGDGGGGGGGGCEGFGGGDFGGEGGGGGGGGGGFGGGGGGGG7F?FCFFGGCEFGFFDF:F=EEGGGGGGGGFGFFGGGGFF=@,D,EF,EDEFDD=EEGFEA8?FFFGG,=886DDCG7FFD>C77F5;AC>FFFF5;*049ACA>+5@DBBFF=B26:>>3*0447@221:(63<7<CE;>1(24)((-416:2)4:<7((,)5)-6)43(0((().4<(-44(#
@M05025:18:000000000-B3NL5:1:1101:2656:13128 2:N:0:CACTCA
GCCAATGGACTACAGGGGTATCTAATCCTGTTCGCTACCCATGCTTTCGAGCCTCAGCGTCAGTTGCAGACCAGAGAGCCGCCTTCGCCACTGGTGTTCTTCCATATATCTACGCATTCCACCGCTACACATGGAGTTCCACTCTCCTCTTCTGCGCTCAAGTTCAACAGTTTCTGATGCAATTCTCCGGTTGAGCCGAAGGCTTTCACATCAGACTTATTGAACCGCCTGCACTCGCTTTACGCCCAATAAATCCGGACAACGCTTGCCACCTACGTATTCCCGCGGCTGCTGGAACGGT
+
CCCCGGGGGGGGFGDGGGGCFFGGGGGGGFGGGFGGGGGGGGGGFGGGGGGGGGGGDGGGGDGGGDGGGGGGGGFGGEGFGGGGGGGGGDGGGGFEFEFGFFFGGGG<FGGGGGGEFGGGGGGEDEGEGDG@9FGGFFGGFGGGFGGGGGGGGGF>EGGGF?@AFGGGGGGDFFDCFGGG7?DFC@@GDGGGGFGGGBD7D9@FFAAFFFFFFF==>EEFFAA=@B=@:@FF:;)3890?DFE67>@;;5;@<3C;9(179B:>>B:1:?A?<044(,,)().56(49969:3?(((.4(#
@M05025:18:000000000-B3NL5:1:1101:16777:13134 2:N:0:CACTCA
GCCAATGGACTACTGGGGTATCTAATCCTGTTTGCTCCCCATGCTCTCATGCCTCAGCGTCAGTTACAGTCCAGTAAGTCGCCTTCGCCACTGGTGTTCTTCCTAATCTCTACGCATTTCACCGCTACACTAGGAATTCCACTTACCTCTCCTGCACTCTAGTTAAACAGTTTTATATGCTTTCTACAGGTTAAGCCTATATATTTAACATATAACTTGTTTAACCGCCTACGCATCCTTTACGCCCAGTTATTCCGAACAACGCTTGCCACCTACGTATTACCGCGGCTGCTGGCACGCG
+
CCCCGFGGGGGGGGGGGGGGGGGGGGGGGGGGGGFGGGGGGGGGGGGGGGGGGGGGGGGGGGGGGGGGGGGGGGGGGGGGGGGGGGGGGGGGGGGGGGGGGGGGGGGGGGGGFGGGFGGGGGGGGGGGGGGGGGGGGGGGGGGGGGGFDE?FGGGEGGGGGDCFDCGEDEFGGGGGGGGGGGGGGGGGGGGGGGFGGFGGGFGFFFFFFFFFFFFFFEEFFFFEFEABAFFFF=9>FFFFFFFDAA2A=@EEFFEEFFD@2>D02,1(1(.=;;EF@;)16?C@?01(,40())4(24((#
@M05025:18:000000000-B3NL5:1:1101:23893:13155 2:N:0:CACTCA
GCCAATGGACTACCAGGGTTTCTAATCCTGTTTGCTCCCCACGCTTTCGCACCTGAGCGTCAGTCTTTGTCCAGGGGGCCGCCTTCGCCACCGGTATTCCTCCAGATCTCTACGCATTTCACCGCTACACCTGGAATTCTACCCCCCTCTACAAGACTCTAGCCTGCCAGTTTCGGATGCAGTTCCCAGGTTGAGCCCGGGGATTTCACATCCGACTTGACAGACCGCCTGCGTGCGCTTTACGCCCAGTAATTCCGATTAACGCTTGCACCCTCCGTATTACCGCGGCTGCTGGCCCGGC
+
CCCCGFGGGGGGGGGGGGGGGGGGGGGGGGGGGGGGGGGGGGGGGGGGGGGGGGGGGGGGGGGGGGGGGGGGGGGGGGGGGGGGGGGGGGGGGGGGGGGGGGGGGGGGGGGGGGGGGGGFFGFGDGGGGGFGFGFFGGGGGGGFGCEGGGGGGGGCFGGGGGGGGGGGGGF9FGGGDGGFGGGCFGGGGGGGCCFDGFGGGFGEFFFFFFFFFFF9BF<FFFEFFD>9BBBFFF:((3,484)13>9((44-6424:0<F:A28;1(3(,4?:01:(,(28)))((,40(((,55?0414#
@M05025:18:000000000-B3NL5:1:1101:29146:13183 2:N:0:CACTCA
GCCAATGGACTACTAGGGTATCTAATCCTGTTCGATCCCCACGCTTTCGTGCCTCAGCGTCAGTATGGAGCCGGTATGCTGCCTTCGCAATCGGAGTTCTTCGTGAGATCTATGCATTTCACCGCTACACCACGCATTCCGCATACTTCTCTCCAACTCTAGAAAACCAGTTTCAACGGCCGGCCGGGGTTGAGCCCCGACATTTTACCGCTAACTGGAACTCCCGCCTGCGGCCCCTTTACACCCAATAATTCCGGAAAACGCTGGCATCCACCGTATTACCGCGGCTGCTGTCACGGGA
+
@9CCF9EE<FAEFFGG?,,C,,CAFFAECFG,CBC<CF8<CCBCB;,C@C,,C<6CEFFEFC@EFDCFEGGGEGCGFGGGFFFFGCEG7CFGGCCCFG,CE<FG,A,?E<@F<<EEGG9?EFAF@E+8FE<F+8+@CEAFBEDE69EDFAF8@EFF,=,7DFDC=DD8,D=ADFFG,=+@==DD*3*:7*;?F7C*/27)/)/+3:AF4>DF3);E6(=)/813,(,2:?1((-(-211)5)5A?>0(437).)444?((((((-(4::5::)81>46?B4)4,(-(-40()).,-)(,(#
@M05025:18:000000000-B3NL5:1:1101:29093:13228 2:N:0:CACTCA
GCCAATGACTACCGGGGTTTCTAATCCTGTTTGCTCCCCACGCTTTCGCACCTGAGCGTCAGTCTTTGCCCAGGGGGCCGCCTTCGCCACCGGTATTCCTCCAGATCTCTACGCATTTCACCGCTACACCTGGAATTCTACCCCCCTCTACAAGACTCTAGCCTGCCAGTTTCGGATGCAGTTCCCAGGTTGAGCCCGGGGATTTCACATCCGACTTGCCAGACCGCCTGCGTCCGCTTTACGCCCAGTAATTCCGATTAACGCTTGCACCCTCCGGATTACCGCGGCTGCCGCCACGGGG
+
CCCCGGGGGGFFGGGGGGGGGGGGGGGGGGGGGGGGGGGFCGGFGGGGGGGGGGFGEFGGGGGGGGGGGGGF8FGGGGGGGGGGGGGE:FCGGGGGGGGAFGGGAEGGDFGGGGGG+EFGFDCF+CFFGGGCFFGFGCF9=F8E8B@EGGGCGGGGGGFF9CFGFFGG,<DEGCEEGGCCDCCFFF>CGFGFG<CGG)>D335AFFFFFFFFEEFFB))/96:??0231:?0,(-29<6:><,49(232).64:A:::68)6(26:?:2)42(43,((,4)8)(391((,((((-(--40#
@M05025:18:000000000-B3NL5:1:1101:23572:13271 2:N:0:CACTCA
GCCAATGGACTACTAGGGTTTCTAATCCTGTTCGCTCCCCACGCTTTCGCTCCTCAGCGTCAGTAACGGCCCAGAGACCTGCCTTCGCCATTGGTGTTCTTCCCGATATCTACACATTCCACCGTTACACCGGGAATTCCAGTCTCCCCTACCGCACTCCAGCCCGCCCGTACCCGGCGCAGATCCACCGTTAGGCGATGGACTTTCACACCGGACGCGACGAACCGCCTACGAGCCCTTTACGCCCAATAAATCCGGATAACGCTCGCACCCTACGTATTACCGCGGCTGCTGGCACGCG
+
CCCCGEGGGGGGGGGGGGGGGGGGGGGGGGGGGGGGGGGGGGGGGGGGGGGGGFGGGGGGGGGGGGGGGGGGFGGGGGGGGGGGGGGGGGEEFGEFGGGGGGGGGGGGGGGGGGGGGGGGGGGEGGCGGGGDGGGEGGGGCGGGGGGGGGGG8CEGGGGGGGGGGEGGG>EGGGGGGGGGGDDGGFFGGGGDGGGGDFGGGFGFAFF+@FFEF5>FF;>BFF>BFBBFF??::B?FBFFF?FFFFFFB??F2ABAB9><:2>>69(4;>FF1:?::2224,4<4?F(17>0(.4(3(.((#
@M05025:18:000000000-B3NL5:1:1101:23582:13342 2:N:0:CACTCA
GCCAATGGACTACCAGGGTTTCTAATCCTGTTCGCTACCCATGCTTTCGAGCCTCAGCGTCAGTTACAGACCAGAGAGCCGCCTTCGCCACTGGTGTTCTTCCATATATCTACGCATTCCACCGCTACACATGGAGTTCCACTCTCCTCTTCTGCACTCAAGAAACACAGTTTCCGATGCAATTCCTCGGTTAAGCCGGGGGCTTTCACATCAGACTTATCTTTCCGCCTGCGCTCGCTTTACGCCCAATAAATCCGGACAACGCTTGCCACCTACGTATTACCGCGGCTGCTGGCACGCA
+
CCCCGGGGGGGGGGGGGGGGGGGGGGGGGGGGGGGGGGGGGGGGGGGGGGGGGFGGGGGGGGGGGGGGGGGGGGGGGGGGGGGGGGGGGGGGGFFGGGGGGGGGGGFGFFGFFFEGGGGFGGGGGGGGGGGFGGGGGGGGGGGFFFFGGGGGGGFGGGGGGGFGGGGGGGGGGGGGGGGGFFFGGG;FGDDCGFFF?AD7DFGFAFFFFCCFFF*5).>AFFFFFEFDFFFD9B1;167??9<:BF2??:?AFFF?B><69?B996::B:9<::B>??2).664(99(9>(4?,::(4((#
@M05025:18:000000000-B3NL5:1:1101:20496:13342 2:N:0:CACTCA
GCCAATGGACTACCAGGGTTTCTAATCCTGTTCGCTACCCATGCTTTCGAGCCTCAGCGTCAGTTGCAGACCAGAGAGCCGCCTTCGCCACTGGTGTTCTTCCATATATCTACGCATTCCACCGCTACACATGGAGTTCCACTCTCCTCTTCTGCACTCAAGTTCAACAGTTTCTGATGCAATTCTCCGGTTGAGCCGAAGGCTTTCACATCAGACTTATTGAACCGCCTGCACTCGCTTTACGCCCAATAAATCCGGACAACGCTTGCCACCTACGTATTACCGCGGCTGCTGGCACGTA
+
CCCCGGGGGGGGGGGGGGGGGGGGGGGGGGGGGGGGGGGGGGGGGGGGGGGGGGGGGGGGGGGGGGGGGGGGGGGGGGGGGGGGGGGGGGGFGGGGGGGGGGGGGGGGGGGGGGGGGGGGGGGGGGGGGGGGGGGFGFGGFGFGFGGGGGGGGGGGGGGGGGGGGGGGGFFGGGGGGGGGGFGFFFGGGGDGDGGFFEGDGFGAFFFFFFFFFFF=FFFFFFE4=5429(22@F4;DBF<?<<;0:>F054<47C@FF;2(4:1,,4:?0<<?70531).:42)(((1911:BF24:?0(#
@M05025:18:000000000-B3NL5:1:1101:26902:13356 2:N:0:CACTCA
GCCAATGGACTACTCGGGTTTCTAATCCTGTTCGCTACCCATGCTTTCGAGCCTCAGCGTCAGTTGCAGACCAGAGAGCCGCCTTCGCCACTGGTGTTCTTCCATATATCTACGCATTCCACCGCTACACATGGAGTTCCACTCTCCTCTTCTGCACTCAAGTTCAACAGTTTCTGATGCAATTCTCCGGTTGAGCCGAAGGCTTTCACATCAGACTTATTGAACCGCCTGCACTCGCTTTACGCCCAATAAATCCGGACAACGCTTGCCACCTACGTATTACCGCGGCTGCTGGCACGTG
+
CCCCGGGGGGGGGGGGGGGGGGGGGGGGGGGGGGGGGGGGGGGGGGGGGGGGGGGGGGGGGGGGGGGGGGGGGGGGGGGGGGGGGGGGGGGGGGGFGGGGGGGGGGGGGFFFGGGGGGGGGGGGGGGGGGGGGGGFFGGGGGDFACGGGGGGGDGGGCFGG?FFGGGGGGFDFFGGGGF?F?FC8=FGGCDDD6CFFFDGDEGF9FA>;FFFFFEEFFFFA1:A=2>@5@BB:BEE>@D8<EE0<(,:7@F@49?;0109>B?6;6?::()8?72>:.)6:<<A:13-4466>?(4:<:.#
@M05025:18:000000000-B3NL5:1:1101:21282:13362 2:N:0:CACTCA
GCCAATGGACTACAAGGGTATCTAATCCTGTTTGCTCCCCATGCTCTCATGCCTCAGCGTCAGTTACAGTCCAGTAAGTCGCCTTCGCCACTGGTGTTCTTCCTAATCTCTACGCATTTCACCGCTACACTAGGAATTCCACTTACCTCTCCTGCACTCTAGTTAAACAGTTTTATATGCTTTCTACAGGTTAAGCCTATATATTTAACATATAACTTGTTTAACCGCCTACGCATCCTTTACGCCCAGTTATTCCGAACAACGCTTGCCACCTACGTATTACCGCGGCTGCTGGCACGTG
+
CCCCF9FGGGGFFGGGGGEGGGGGGGGGGGGGCFEGGGGGGGGGGGGGGGGGGGGGGGGGGCGGCGGGGGGFGGGGGFGGEGGGGGGGGGGGGGGGGGGGGGGGGGGGGFGGGGGGGGGGGGGGGGGG?DGGGGGGGFGGGGGGGGGGGGGFGGGGGGGG9FFAFFAEEGFGFFGGCFCGGGG?EFGGGGGF=FFDDFFFGFGFFFFBF?CDFDD<FFFBAFCAEC885>AC>BFAAFFFF4;AA=>=BB:<<5@CE=((5525777=@1)7135;;@F>(.9@09;01((4),52(.(,#
@M05025:18:000000000-B3NL5:1:1101:25539:13404 2:N:0:CACTCA
GCCAATGGACTACTCGGGTTTCTAATCCTGTTTGCTCCCCACGCTTTCGAGCCTCAGCGTCAGTTACAGACCAGAGAGTCGCCTTCGCCACTGGTGTTCCTCCACATATCTACGCATTTCACCGCTACACGTGGAATTCCCCTCTCCTCTTCTGCACTCAAGTTCTCCAGTTTCCAATGACCCTCCCCGGTTGAGCCGGGGGCTTTCACCTCAGACTTAAAGAACCCTCTGCCCCCGCTTTACCCCCAATAAACCCGGACAACGCTTGCCACCTTCTTACTACCGCCGCTGCCGGCCTGCG
+
@CCCFFGGCG9F<FEGE:CFEFFGGFGGGFGCGGG<FG?BFCGGGGGGGGGEGGDCFGG,CCEFCFFDC96CFEE@AFFE7CCBFGGGGEC<B=?EF=EA9,,,,:5??AEFFGCCFGGDG<A?:>BCFF@,4=@>EFF9,@DC,8=BFG9=DF8DFD8=D=DCF9CDG,@D,E==DD6=D6?66CC:7+977C>?9?>9*))268F48**)))/4A3488+.:@F((/(..),,,-((,(.4.,,--,182.).2917((.4;><0(3(-).()()).)6)4:91((((,,(,(4((-(#
@M05025:18:000000000-B3NL5:1:1101:22607:13414 2:N:0:CACTCA
GCCAATGGACTACAAGGGTTTCTAATCCTGTTCGCTACCCATGCTTTCGAGCCTCAGCGTCAGTTGCAGACCAGAGAGCCGCCTTCGCCACTGGTGTTCGTCCATATATCTACGCATTCCACCGCTACACATGGAGTTCCCCTCTCCTCTTCTGCACTCAGGTTCAACAGTTTCTGATGCAATTCTCCGGTCTAGCCGAAGGCTTGCACAACAGACTTATTGACCCGCCTGCACTCCCTTTACGCCAAATAAATCCGGACAACGCTTGCCAGCTACGTATACGCTCGGCTGCTGCAACAAC
+
@ABB:CFCE@@9,CEEF;;CFDFDGEEA9FCF<FE@F+CCEG8,EFG,,@CCEFFGGGDECGEEGG96,,,CFFFFEFFE++6B=FDC:6,,,BFF?C?,@F:7FGCFE9<FAFGC+=AC<FCEC@F7E:,A?EG,48E,,7@CD8E9,9==FF8@,==6,6>,9,3==,7=7@EE,=FGDFC=@@;2++=++22+;?DGG5*0*/**/0**3;>@;*11=84*072(((0((//(((,)))13;6.((.9)/)).4(4(,(((((,(((-)()68?1.:06(2-(4((,2:0))(.5((#
@M05025:18:000000000-B3NL5:1:1101:20984:13431 2:N:0:CACTCA
GCCAATGGACTACACGGGTATCTAATCCTGTTCGATACCCACGCTTTCGTGCTTCAGCGTCAGTTGGGCGCCGGTATGCTGCCTTCGCAATCGGAGTTCTGCGTGATATCTATGCATTTCACCGCTACACCACGCATTCCGCATACTTCTCGCCCACTCAAGAACGCCAGTTTCAACGGCGGAGCGAGGTTGAGCCCCGCGATTTTACCGCTGACTTGGCATTCCGCCTACGCACCCTTTAAACCCAATAAATCCGGATAACGCTTGCATCCTCCGTATTACCGCGCATGCTGGCACGTGA
+
CCCCGGGGGGGGGGGGGGGEFGGGGGGGGGGGGDFGGGGGGFEGGGGGGGGGGGGGGGGGGGDGGFFGGGGGGGGGGGGGGGGGGGDFGGGGGGG@GGFGBEGGE@FGGGC9EEGGGGAEGGGGCFFGGGGGGGGGGCGGGGGECGGA=DG8EGDGECFGGDGEFCG67CFG7CCCC>?747<)C55CGGGGCCFGGFGDD:DFFFFFF>>5@DBFF7:?FFAAF?F6???:;?;966:7<4<><BFFF0<A99?F>:6:<8:13(33)6<??2:;?FFBFFB:>1((-(54)(,2<2((#
@M05025:18:000000000-B3NL5:1:1101:19787:13474 2:N:0:CACTCA
GCCAATGGACTACAGGGGTTTCTAATCCTGTTCGCTCCCCATGCTTTCGCTCCTCAGCGTCAGTAAATGCCCAGAGACCTGCCTTCGCCATCGGTGTTCCTCCTGATATCTGCGCATTTCACCGCTACACCAGGAATTCCAGTCTCCCCTACATCACTCTAGTCTGCCCGTACCCACCGCAGATCCGAGGTTGAGCCTCGGACTTTCACGGCAGACGCGACAAACCGCCCACGAGCTCTTTCCGCCCAATAAATCCGACAACCGCTTGCGCCCTACGTAATACGCCGGCTGGAGGCCACCT
+
CCCCFCFGGEF@@FCDEECCFFDFGGADFGEFF@E@EF@CEECGGD<F@@EFGF<FFFEGGECCCC,C,C,CF@@@EFDFGGF<E<<@@CFEEC=C:FF<<FEFFGAB<,C<FEGGCCFCED9F>7:8A8BBCG7E8BDF9;@FCC9DEG6@@GGGGAF9E@=B:>DG8CGG6=,@==8C7;D69966C*;*;C59D6CGDDGDAFB+=9):?42@>(,8>34=;@9@(((((-(,4)).6))-(39:2().).67(,-(41(2(144?;9?(74((.8(,.)(((((-4(((((((,(,#
@M05025:18:000000000-B3NL5:1:1101:29078:13489 2:N:0:CACTCA
GCCAATGGACTACCCGGGTTTCTAATCCTGTTTGCTCCCCACGCTTTCGCACCTGAGCGTCAGTCTTTGTCCAGGGGGCCGCCTTCGCCACCGGTATTCCTCCAGATCTCTACGCATTTCACCGCTACACCTGGAATTCTACCCCCCTCTACAAGACTCTAGCCTGCCAGTTTCGGATGCAGTTCCCAGGTTGAGCCCGGGGATTTCACATCCGACTTGACAGACCGCCTGCGTGCGCTTTACGCCCAGTAATTCCGATTAACGCTTGCACCCTCCGTATTACCGCGGCTGCTGGCACGGG
+
C@@CEFFFCG9FFEDFEG6@FG,EEFGGGDGG9EF<CDF:FFFGGDEFGGGGGGGG@8CGGCCG9FGFDGF@,C8,@FDGGDGFCFGGFFCFCF@GGGEFFGGG<<F8<<E<FGGGEG?FFGGGGCCEGGFB@>3>DEGFGGGGGEE>EFGCF?C6<@F,@3DFFFDGGFCF,EEGECDGFDGGGGFF*:*;CFF4C65)78)8;=AFFAAFF>?>3(;AF+).(89(-(8:>FF?(39:().8?>>F1,).46<<B(3:?FA6>:(28<3460((-307(6).(--4((-3))33:23(#
@M05025:18:000000000-B3NL5:1:1101:13075:13529 2:N:0:CACTCA
GCCAATGGACTACTAGGGTTTCTAATCCTGTTCGCTACCCATGCTTTCGAGCCTCAGCGTCAGTTACAGACCAGAGAGCCGCCTTCGCCACTGGTGTTCTTCCATATATCTACGCATTCCACCGCTACACATGGAGTTCCACTCTCCTCTTCTGCACTCAAGTTCAACAGTTTCTGATGCAATTCTCCGGTTGAGCCGAAGGCTTTCACATCAGACTTATTGAACCGCCTGCACTCGCTTTACCCCCAATAAATCCGGACAACGCTTGCCACCTACGTATTACCGCCCCTGCTGCCACGTT
+
CCCCGGGGGGGGGGGGGGCFEFGGGGGGGGGGGGGGGGGGGGGGGGGGGGGGGFFFGGGGGGGGGGGGGGGGGGGGGGGGGGGGGGGGGGGFFGFGGGGGGGGGGGGGGGGGGGGGGGGGGGGGG@CGEGGGGG?FGGGGGGGGGGD9FGGGGFFGGFGGGG@DAGCGGGGGGGGGDF=DGDF=EFGGGCDC=DCGGFGGG5DFAA8;FF66CFBEFFFFFF4AB<5@9>=BFFFF(:DF?36)/6;96=E34CFFB;@@B1?>>??0<(6440(5682<44)9(3(((4(4,,)4)5;(#
@M05025:18:000000000-B3NL5:1:1101:4074:13538 2:N:0:CACTCA
GCCAATGGACTACAAGGGTATCTAATCCTGTTCGCTACCCATGCTTTCGAGCCTCAGCGTCAGTTACAGACAAGAGAGCCGCCTTCGCCTCTGGTGTTCTTCCATATATCTACGCATTCCACCGCTACACATGGAGTTCCACTCTCCTCTTCTGCACTCAAGAAACACAGTTTCCGATGCAATTCCTCGCTTAAGCCGGGGGCTTTCACATCAGACTTATCTTTCCGCCTGCGCCCGCTTTACGCCCAATAAATCCGGACAACCTTTGCCACCTGCGTATTACCTCGGCCGCTGGCACGCG
+
CCCCF-@F<EEF,C<9,BFFGGGGFGGG9FDAF@@,@C,CFFCEGGFGCFGFF?G<FFGGG@FGG<CFGGC,CC9F8:7FCCFCEGGGG,B<BD<F=,559?FEGGGCCFFFECCGEGGGGFFGF==BDE,F=EEFGBEFFG,D98E9EFFGGD8;@FEEG89DCF8F?8=DA8=>C8?D7==2ED9CD+;CD7@C797799DAFFB61BBFA4>BFCF+;87CEA(:@D0839(6>B>FF>220126(,3))6:(41(410((()4):>27:?(,4:2:5)).))((,(,((-2::2:(#
@M05025:18:000000000-B3NL5:1:1101:8145:13566 2:N:0:CACTCA
GCCAATGGACTACACGGGTATCTAATCCTGTTCGCTACCCATGCTTTCGAGCCTCAGCGTCAGTTGCAGACCAGAGAGCCGCCTTCGCCACTGGTGTTCTTCCATATATCTACGCATTCCACCGCTACACATGGAGTTCCACTCTCCTCTTCTGCACTCAAGTTCAACAGTTTCTGATGCAATTCTCCGGTTGAGCCGAAGGCTTTCACATCAGACTTATTGAACCGCCTGCACTCGCTTTACGCCCAATAAATCCGTACAACGCTTGCCACCTACGTATTACCGCTGCTGCGGGCACGGC
+
ACC@EEGCGFFCFFFF@C:FGFEG<@EFFFFFECFGGEGGGGGGGG<AFCFGC8<FEGG@CEGEFEGEF,E,@FEE,C@E7BCF:E<@,?CFGGG84BBEFFF<EECCFFGFGC@FGECFGFDEC7:@9FE=F:E@=@;FFFGGFFG9FF99CF9D8A8DF?ED:=,=EGAGGCGGDD?CF7EDF9FGGGGDGCCC>@C***;A>A>:9@BF8?35A*9AB8CFF-(-8>-7>@4:816(3;9(2907(6;<75C@B1=DF:?>>?63?(448<?5:28904928;((()))(((7(23(#
@M05025:18:000000000-B3NL5:1:1101:20106:13597 2:N:0:CACTCA
GCCAATGGACTACTGGGGTTTCTAATCCTGTTCGCTACCCATGCTTTCGAGCCTCAGCGTCAGTTGCAGACCAGAGAGCCGCCTTCGCCACTGGTGTTCTTCCATATATCTACGCATTCCACCGCTACACATGGAGTTCCACTCTCCTCTTCTGCACTCAAGTTCAACAGTTTCTGATGCAATTCTCCGGTTGAGCCGAAGGCTTTCACATCAGACTTATTGAACCGCCTGCACTCGCTTTACGCCCAATAAATCCGGACAACGCTTGCCACCTACGTATTACCGCGGCTGCTGTCACGCA
+
CCCCGGGGGGGGGGGGGGGGGGGGGGGGGGGGGGGGGGGGGGGGGGGGGFGGGGGGGGGGGGGGGGGGGGGGGGCGFFGGGGGCFGGGGGGGGGEFGGGGGGGGGGGGGGGGGGGGGGGGGGGGGGGGGGGGGGGFGGGGGFFFDGGGGGGGGGG:FFGGGCGFGGGGGGGGGGGGGGGGFF9=EDGGGGGGGGGFGECCC>>>FFFFFFFFFFBEFFFFF6CEEFFF25@2=F@EB;@?D;C?D@BF1(;E9C?EF6((,2:33:?13097?0(51146:<B60;>(196?))-.)4(.#
@M05025:18:000000000-B3NL5:1:1101:28609:13614 2:N:0:CACTCA
GCCAATGGACTACTAGGGTTTCTAATCCTGTTTGCTCCCCACGCTTTCGCACCTCAGCGTCAGTAATGGACCAGTAAGCCGCCTTCGCCACTGGTGTTCCTGCGAATATCTACGAATTTCACCTCTACACTCGCAATTCCACTTACCTCTTCCATACTCAAGACTTCCAGTATCAAAGGCAGTTCCGGGGTTGAGCCCCGGGATTTCACCCCTGACTTAAAAGTCCGCCTACGTCCGCTTTACGCCCAGTAAATCCGAACAACGCTAGCCCCCTTCGTATTACCGCGGCTGCTGTCACGAT
+
CCCCFGGGGGGGGGGGGGCFGGGGGGGGGGGGFGFGGGGGGGGGGGGGGGGGGFFGGGGGGGGGGGGGGGGGGGGDGCGFGGGGGGGGGDGGCFGGGGGGGGGGGGGGGGGGGGGGGFGGGGGGGGGGGGCGGGGGGGGFFGGFGFGGGGGG8FGGGFGGGF>?FGGFGGGFDGGFGFFC+CDDG+@EDDDDGGGFGFGDC?GEA>FFFFF?AA2>A4;FFF47?49>D<;@?@(1(6;;@CEDF@FF:?BAAAA2>6?F>??>>1(-4<B63>(4138?().48>1((,-8).),-:3(#
@M05025:18:000000000-B3NL5:1:1101:17512:13621 2:N:0:CACTCA
GCCAATGGACTACAAGGGTTTCTAATCCTGTTTGCTCCCCACGCTTTCGCACCTGAGCGTCAGTCTTTGTCCAGGGGGCCGCCTTCGCCACCGGTATTCCTCCAGATCTCTGCGCATTTCACCGCTACACCTGGAATTCTACCCCCCTCTACAAGACTCTAGCCTGCCAGTTTCGGATGCAGTTCCCAGGTTGAGCCCGGGGATTTCACATCCGACTTGACAGACCGCCTGCGTGCGCTTTACGCCCAGTCATTCCGATTAACTCTTCGCCCCTCCCTATTACCGCGCCCTCTTGCACGGG
+
CCCCGGGGGGGGGGGGGGFGGGGGGGGGGGGGGGGGGGGGGGGGGGGGGGGGGGGGGGGGGGGGGGGGGGGGGGGGGGGGGGGGGGGGGGGGGGGGGGGGGGGGGGGGGGGGGGGGGGGGGGGGGGGGFGGFGGGGGGGGGGGGGGGGGGGGGGGGGGGGGAFGGGGGGFFGGG5>@DGGGGGGGGGCF4F9?FGGGFGGGF<>F4A:C=A/;;;B>DAAFF@8?<6>FFFFFFF?0((-42<?(,-(1:)6499A72(40<B))).)((-39(,((.)).))6(,(((,-.,)))))(-#
@M05025:18:000000000-B3NL5:1:1101:13165:13623 2:N:0:CACTCA
GCCAATGGACTACCGGGGTATCTAATCCTGTTTGCTCCCCATGCTCTCATGCCTCAGCGTCAGTTACAGTCCAGTAAGTCGCCTTCGCCACTGGTGTTCTTCCTAATCTCTACGCATTTCACCGCTACACTAGGAATTCCACTTACCTCTCCTGCACTCTAGTTAAACAGTTTTATATGCTTTCTACAGGTTAAGCCTATATATTTAACATATAACTTGTTTAACCGCCTACGCATCCTTTACGCCCAGTTATTCCGAACAACGCTTGCCACCTACGTATTACCGCGCCTGCTGCCACGCC
+
CCCCGGGGGGGGGGGGGGGGGGGGGGGGGGGGGGGGGGGGGGGGGGGGGGFGGGGGGGGGGGEGGGGGGGGGGGGGGGGGGGGGGGGGGGGGDFFGGGGGGGGGGCFGGGGGGGGGGGGGGGGGGGGGGGFGFGFGGGGGGGGGGGGGGGGGGGGGGFGGGF;DEGGGGGE:FGGGGGFGGGGGGGGG?FDFCF7DDFGGGFFFA;FAFFFFFFEEFEECFFFFEC=A)>AFFFFDFFFFCAEF=B259>:EF?C?3816>@D1>02;D1>E154@13)1(642399(41(,(5)3)59(#
@M05025:18:000000000-B3NL5:1:1101:24828:13626 2:N:0:CACTCA
GCCAATGGACTACCGGGGTATCTAATCCTGTTCGCTACCCATGCTTTCGAGCCTCAGCGTCAGTTGCAGACCAGAGAGCCGCCTTCGCCACTGGTGTTCTTCCATATATCTACGCATTCCACCGCTACACATGGAGTTCCACTCTCCTCTTCTGCACTCAAGTTCAACAGTTTCTGATGCAATTCTCCGGTTGAGCCGAAGGCTTTCACATCAGACTTATTGAACCTCCTGCACTCGCTTTACGCCCAATAAATCCGGACAACGCTGTCCACCTACGTATTACCGTCGATGCTGGCACGGC
+
CCCCDC@GGGGGGFGDGGGEFGGGFGGGGGGGGGDGBFFFCFGGGGGGGGGGEGGCF8FG7BFGDGGGGGGFGGGGGGGGGCEGEGFGCFGGGGGGGGFGFGGGFFGGGGGGFCC?FGAFGGFGGGEGFFGGG8AEGGGGDGGGGG,@EGGFFGGGGGFFGGGGGGGGG8=EEGGGGGGF88EFA+2@67CC**3;;9?DGEGF4A4BF>999A=:6<4A>C<4>2(>=2)8:6;E(3<=;<C<D.3;0:;AFCE3((6;91((3:(().:71.381??42)))-((,((61)6::()4(#
@M05025:18:000000000-B3NL5:1:1101:2187:13630 2:N:0:CACTCA
GCCAATGGACTACCAGGGTTTCTAATCCTGTTCGCTACCCATGCTTTCGAGCCTCAGCGTCAGTTGCAGACCAGAGAGCCGCCTTCGCCACTGGTGTTCTTCCATATATCTACGCATTCCACCGCTACACATGGAGTTCCACTCTCCTCTTCTGCACTCAAGTTCAACAGTTTCTGATGCAATTCTCCGGTTGAGCCGAAGGCTTCCACATCAGACTTATTGAACCGCCTGCACTCGCTTTACGCCCAATAACTCCGGACAACGCTTGCCACCTACGGATTACCGCGGCTGCTGGGCAGGT
+
CCCCGGGGFCFGFFGGGG,CCFGGGGGGGGGGGGGGGEG,6FA@FGFFGC@CF8FGGGGGGGGFGGGFFFGFFGD@FFGGCFFCGEFF:7CGGGF,4B?FCFAFFFFGGGGFFGGGGDGGFG@CCBFGGF9FGGGGEFGGGE>DEGGGGADFEF8DGGFDF3@FCCFAEGFDA3=CFD7=?FFGGFGFGGDDGGFGGEDD*9FFF*3BAF>FFA;E>7A+91>;E>BB>>D2534BBF@04C<0;6:<F@EF))73<F;0>:02614?((-)4:4?6(((,37.(((((49:))((((,(#
@M05025:18:000000000-B3NL5:1:1101:2778:13631 2:N:0:CACTCA
GCCAATGGACTACTGGGGTTTCTAATCCTGTTCGCTACCCATGCTTTCGAGCCTCAGCGTCAGTTGCAGACCAGAGAGCCGCCTTCGCCACTGGTGTTCTTCCATATATCTACGCATTCCACCGCTACACATGGAGTTCCACTCTCCTCTTCTGCACTCAAGTTCAACAGTTTCTGATGCAATTCTCCGGTTGAGCCGAAGGCTTTCACATCAGACTTATTGAACCGCCTGCACTCGCTTTACGCCCAATAAATCCGGACAACGCTTGCCACCTACGTATTACCGCTGCTGCTGGCACGCC
+
CCCCGDFGGGGGGGGGGGFGGGGGGGGGGGGGGGGGGGGGGGGGGGGGGGGGGGGGGGGGGGGGGGGGGGGGGGDGGGGGGGGDGGGGGGGGGGGGFGGGGGGGGGGGGGGGGGGGGGGGFFGGGGGGGGGGGGGGGGGGGFGGGGFFGGGGGGGGGGGGGFFGGGGFGGGGGGGGGGGGG7EDEFGGGCDDGG6FFFDGGFGFFFFFFFFFFA@EF4*BFCFEF25>2>=BFFEF=BF0=FC1199@(3;E9E?;9(119BF>00:?FF9>:,(48().4)66:>(69,:??)4<27?(#
@M05025:18:000000000-B3NL5:1:1101:22146:13654 2:N:0:CACTCA
GCCAATGGACTACCGGGGTTTCTAATCCTGTTTGATACCCACACTTTCGAGCCTCAGTGTCAGTTGCAGTCCAGTGAGCTGCCTTCGCAATCGGAGTTCTTCGTGATATCTAAGCATTTCACCGCTACACCACGAATTCCGCCCACCTCTACTGTACTCAAGACTGCCAGTTTCAACTGCAATTTTACGGTTGAGCCGCAAACTTTCACAACTGACTTAACAATCCACCTACGCTCCCTTTAAACCCAATAAATCCGGATAACGCTCGGATCCTCCGTATTACCGCGGCTGCTGGCACGGC
+
CCCCGGGGGGGGGGGGGGGGGGGGGGGGGGGGGGGGGGGGGGGGGGGGGGGDGGGGGGGGGGGGGDFFGGGGGGGGGGGGGGGGGGGGGGGGGDGGGGGGGGGGGGGGGGGGGGGGGGGGGGGGGGGGGGFGGGGGGFFGGGGGEGGGGFGGGGFGGGGFGGGGGGGGGGGGGGGFGGGGGGGGGGGGDGFGDGDCCDDGGEGF>A>FFFFEFFFFFE;FFFFEEFBF9BEF2@=DBFFFFFE33@@0?@E8EC?@@001(/;<0::>;169:)7:>:??>24929;>>09-227BB?(-#
@M05025:18:000000000-B3NL5:1:1101:13911:13655 2:N:0:CACTCA
GCCAATGGACTACAGGGGTTTCTAATCCTGTTTGCTCCCCACGCTTTCGTGCCTCAGTGTCAATGTTGGTCCAGGTAGCTGCCTTCGCCATGGATGTTCCTCCTGATCTCTACGCATTTCACTGCTACACCAGGAATTCCGCTACCCTCTACCACATTCTAGTCATCCAGTATCCACTGCAGTTCCCAGGTTGAGCCCAGGGCTTTCACAACGGACTTAAATAACCACCTACGCACGCTTTACGCCCAGTAATTCCGAGTAACGCTTGCACCCTTCGTATTACCGCGACTGCTGGCACGCA
+
CCCCGGGGGGGGGGGGGGGGGGGGGGGGGGGGGFGGGGGGGGGGGGGGGGGGGGGGGGGGGGGGGGGGGGGGGGGGGGGGGGGGGGGGGDEGGGGGGGGGFGGGGGGGGGGGGGGGGGGGGGGGGGGGGGGGGGGGGGGGGGGGGGGGGGGGGGGGGGGGGGGGGGGGGGGGFGFGGGGGFDFGGGGGGGGGGFGGDFGGGBDFFFFFFFFFFEDFFFFFFFCFFFFFFFEEF=DFFB@@=CED=>>FFEFF???9@D9<@<C@FDF71@E38((/(,(2(:94:99((-,34704:<6(#
@M05025:18:000000000-B3NL5:1:1101:17447:13656 2:N:0:CACTCA
GCCAATGGACTACCGGGGTTTCTAATCCTGTTTGCTCCCCATGCTCTCATGCCTCAGCGTCAGTTACAGTCCAGTAAGTCGCCTTCGCCACTGGTGTTCTTCCTAATCTCTACGCATTTCACCGCTACACTAGGAATTCCACTTACCTCTCCTGCACTCTAGTTAAACAGTTTTATATGCTTTCTACAGGTTAAGCCTATATATTTAACATATAACTTGTTTAACCGCCTACGCATCCTTTACGCCCAGTTATTCCGAACAACGCTTGCCACCTACGTATTACCGCGGCTGCTGGCACGTA
+
CCCCGGGGGGGGGGGGGGGGGGGGGGGGGGGGGGGGGGGGGGGGGGGGGGGGGGGGGGGGGGGFGGGGGGGGGGGGGGGGGGGGGGGGGGGGGGGGFGGGGGGGGGGGGGGGGGGGGGGGGGGGGGGGGGGEGGGGGGGGGGGGGGGGG?FGGGGGGGGGGDGGGGFFGGFGFGGGGGGGGGGGFGGGGGGDFGCFFFGGFFFFFFFFFFFFFFF@FFFFFFFFF88=AAAB5AFAB=EECC=@F=9@26;CC>8?B;;968269<FDF444(:8E063>8<B44>F(993177:?073.#
@M05025:18:000000000-B3NL5:1:1101:29573:13661 2:N:0:CACTCA
[truncated: 27,345,649 more chars]
