# Supplementary material for: The Effect of Qiweibaizhu Powder Crude Polysaccharide on Antibiotic-Associated Diarrhea Mice Is Associated With Restoring Intestinal Mucosal Bacteria
Source: Front Nutr. 2022 Jul 8;9:952647. doi: 10.3389/fnut.2022.952647 (PMC9305308; doi:10.3389/fnut.2022.952647)
Supplement: Supplementary file 8 [file Data_Sheet_8.zip › raw data-mn2/raw.split.mn2.1.fq]

@M05025:18:000000000-B3NL5:1:1101:15837:1362 1:N:0:CACTCA
TCGAAGACTCCTACGGGAGGCAGCAGTGGGGAATATTGGACAATGGGCGAAAGCCTGATCCAGCCATGCCGCGTGTGTGAAGAAGGTCTTCGGATTGTAAAGCACTTTAAGTTGGGAGGAAGGGCATTAACCTAATACGTTAGTGTTTTGACGTTACCGACAGAATAAGCACCGGCTAACTTCGTGCCAGCAGCCGCGGTAATACGAAGGGTGCAAGCGTTAATCGGAATTACTGGGCGTAAAGCGCGCGTAGGTGGTTCGTTAAGTTGGATGTGAAAGCCCCGGGCTCAACCTGGGAACT
+
CCCCCGGGGGGGGGGGGGGGGGGGGGGGGGGGGGGGGGGGGGGGGGGGGGGGGGGGGGGGGGGGGGGGGGGGGGGGGGGGGGGGGGGGGGGGGGGGGGGGGGGGGGGGGGGGGGGGGGGGGGGGGGGGGGGGGGGGGGGFGGGGGGGGGGGGGGGGGFGGGGGGGGGGGFGGGEDGGGGGGGGGGGGGGGGGGGGGGGDEGCFGGGCEEGG68EGGGGGGGGGFGCC=EFGDGGG4<FGGGGGGGGGGFFEDEDFFFE:A>B7F<CFFF:68FBF?F=B?(4093;F>FFFF0(221?:?5
@M05025:18:000000000-B3NL5:1:1101:18883:1400 1:N:0:CACTCA
TCGAAGACTCCTACGGGAGGCAGCAGTGGGGAATATTGGACAATGGGCGCAAGCCTGATCCAGCCATACCGCGTGGGTGAAGAAGGCCTTCGGGTTGTAAAGCCCTTTTGTTGGGAAAGAAATCCAGCCGGCTAATACCTGGTTGGGATGACGGTACCCAAAGAATAAGCACCGGCTAACTTCGTGCCAGCAGCCGCGGTAATACGAAGGGTGCAAGCGTTACTCGGAATTACTGGGCGTAAAGCGTGCGTAGGTGGTTATTTAAGTCCGTTGTGAAAGCCCTGGGCTCAACCTGGGAACT
+
CCCCCGGGGGGGGGGGGGGGGGGGGGGGGGGGGGGGGGGGGGGGGGGGGGGGEGGGGGGGGGGGGGGGGGGGGGGGGGGGGGGGGGGGGGGGGGGGGGGGGGGGGGGGGGGGGGGGGGGGGGGGGGGGGGGGGGGGCGGFGDGFGGGGGGGGGGGGGGGGGFGGFGGCGGGGGGGGGGGGGCDG>FGGGGGGGGGGGGGGGGGGGGGGGGGGGGFGGDGGGGGGGGGGGGGGGGGG4<DDG:CFGGGDDFFDFGBFFDFFFFFGGFFFFFF?><>F??6738?02:?<0?BB<?FF01:6,
@M05025:18:000000000-B3NL5:1:1101:8565:1400 1:N:0:CACTCA
TCGAAGACTCCTACGGGAGGCAGCAGTAGGGAATCTTCCGCAATGGACGAAAGTCTGACGGAGCAATGCCGCGTGAGTGAAGAAGGTTTTCGGATCGTAAAACTCTGTTGTTAGAGAAGAACAAGGATGAGAGTAACTGCTCATCCCCTGACGGTATCTAACCAGAAAGCCACGGCTAACTACGTGCCAGCAGCCGCGGTAATACGTAGGTGGCAAGCGTTGTCCGGATTTATTGGGCGTAAAGCGAGCGCAGGCGGTTCTTTAAGTCTGATGTGAAAGCCCCCGGCTCAACCGGGGAGGG
+
CCCCCGGGGGGGGGGGGGGGGGGGGGGGGGGGGGGGGGGGGGGGGGGGGGGGGGGGGGGGGGGGGGGGGGGGGGGGGGGGGGGGGGFGGGGGGGGGGGGGGGGGGGGGGGGGGGGGGGGGGGGGGGGGGGGGGGGGGGGGGGGGGGGGGGGGGGGGGGGGGGGGGGGGGGGGGDGDGGGGGGGGGGGGGGGGGGGGGGGGGGGGGGGGGGGGGGGGGGGGGGGFGGGGEGFGFFGGGGGGGGGGGGCCFFFGF:DFF55:B6?FGG?6=AFA?>FFFB???FFB99;>FFF?FFFF>7699
@M05025:18:000000000-B3NL5:1:1101:8875:1403 1:N:0:CACTCA
TCGAAGACTCCTACGGGAGGCAGCAGTGGGGAATATTGCACAATGGGGGAAACCCTGATGCAGCAACGCCGCGTGAGTGAAGAAGGTTTTCGGATTGTAAAGCTCTGTTAGCAGGGAAGAGGAAGGACGGTACCTGCAGAGGAAGCCACGGCTAACTACGTGCCAGCAGCCGCGGTAATACGTAGGTGGCAAGCGTTGTTCGGAATAACTGGGCGTAAAGGATGCGTAGGCGGTTAAACAAGTTATATGTTAAATATATAGGCTTAACCTGTAGAAAGCATATAAAACTGTTTAACTAGAG
+
CCCCCGGGGGGGGGGGGGGGGGGGGGGGGGGGGGGGGGGGGGGGGGGGGGGGGGGGGGGGGGGGGGGGGGGGGGGGGGGGGGGGGGGGGGGGGGGGGGGGGGGGGGGGGGGGGGGGGGGGGGGGGGGGGGGGGGGGGGGGGGGGGGGGGGGGGGGGGGGGGGGGGGGGGGGGGGGGGGGGFGFGGGGGGGGGGGGGGDGGGGGGGGGGGGGGGGGEGGGGGGGGGG5EGCGGG>DGGGGGGGGFGGGGFFFGFGFFFFFF=BFGGGFFFAFDFF4@=:F76AFFFA<).99>DFFFFA<B2
@M05025:18:000000000-B3NL5:1:1101:15284:1405 1:N:0:CACTCA
TCGAAGACTCCTACGGGAGGCAGCAGTGGGGAATATTGCACAATGGGGGAAACCCTGATGCAGCAACGCCGCGTGAGTGAAGAAGGTTTTCGGATTGTAAAGCTCTGTTAGCAGGGAAGAGGAAGGACGGTACCTGCAGAGGAAGCCACGGCTAACTACGTGCCAGCAGCCGCGGTAATACGTAGGTGGCAAGCGTTGTTCGGAATAACTGGGCGTAAAGGATGCGTAGGCGGTTAAACAAGTTATATGTTAAATATATAGGCTTAACCTGTAGAAAGCATATAAAACTGTTTAACTAGAG
+
CCCCCGGGGGGGGGGGGGGGGGGGGGGGGGGGGGGGGGGGGGGGGGGGGGGGGGGGGGGGGGGGGGGGGGGGGGGGGGGGGGGGGGFGGGGGGFGGGGGGGGGGGGGGGGGGGGGGGGGGGGGGGGGGGGGGGGGGGGGGGGGGGGGGGGGGGGGGGGGGGGGGGGGGGGFGGGGGGGGGGGGGGGGGGGGGGGGGGGGGGGGGGGGGGGGGGGGGGGGFFGGGGGGCDCGGGDDGFFGGFGGFGGGGFFFGFGFFFFFFFFFGGGFBF<@AFF?FFFFFFFFF>AA<BAAFAADBFFFF2
@M05025:18:000000000-B3NL5:1:1101:19831:1448 1:N:0:CACTCA
TCGAAGACTCCTACGGGAGGCAGCAGTAGGGAATCTTCGGCAATGGACGCAAGTCTGACCGAGCAACGCCGCGTGAGTGAAGAAGGTTTTCGGATCGTAAAACTCTGTTGTTAGAGAAGAACAAGGATGAGAGTAAAATGTTCATCCCTTGACGGTATCTAACCAGAAAGCCACGGCTAACTACGTGCCAGCAGCCGCGGTAATACGTAGGTGGCAAGCGTTGTCCGGATTTATTGGGCGTAAAGCGAGCGCAGGCGGTTTCTTAAGTCTGATGTGAAAGCCCCCGGCTCAACCGGGGAGG
+
CCCCCGGGFGGGGGGGGGGGGGGGGGFGGGGGGGGGGGGGGGGGGGGGGGGGGFGGGGGGGGGGGGGGGDGGGGGGGGGGGGGFFF<FGDEGGGGGGGGGFGGGGGGGGGGGFGFGGGGGGGGGGGGFGGGGGGFGGGGGGGGGGGGGGGGGGGGFFGFGGGGGGGGGGGG7FGGGCEGGGFGGGG@GGGGGGGDFEGGGGGDGGFGCGGG9<FGGGGGGGEGEDGCEGE*9?CCFGGGGGGGGGGGGB>DDFGBEF359@FFGGF?F=AFA?AFF?B4<?B??BFFFF????1;91>FFF
@M05025:18:000000000-B3NL5:1:1101:16578:1459 1:N:0:CACTCA
TCGAAGACTCCTACGGGAGGCAGCAGTAGGGAATCTTCCACAATGGACGAAAGTCTGATGGAGCAACGCCGCGTGAGTGAAGAAGGGTTTCGGCTCGTAAAGCTCTGTTGGTAGTGAAGAAAGATAGAGGTAGTAACTGGCCTTTATTTGACGGTAATTACTTAGAAAGTCACGGCTAACTACGTGCCAGCAGCCGCGGTAATACGTAGGTGGCAAGCGTTGTCCGGATTTATTGGGCGTAAAGCGAGTGCAGGCGGTTCAATAAGTCTGACGTGAAAGCATTCGGCTCAACCGGAGAATT
+
CCCCCGGGGGGGGGGGGGGGGGGGGGFGGGGGGGGGGGGGGGGGGGGGGGGGGGGGGGGGGGGGGGGGGGGGGGGGGGGGGGGGGGGGGGGGGGGGGGGGGGGGGGFGFGGDGFFGGGGGGGGGGGGGGGGGGGGGGGGGGGGGGGGGGGGGGGGGGGGGGGGGGGGGGEGGGGGG7CFGGGGGGGGGGGGGFGGGGGGGGGGGGGGGGGGGGGGGGGGGGGGFGGGGDEFGGGFGGGGGGGGFFGGGFFFGFG@@B>3<FFFGFFFFFF6>E:B>FBF?(6A>>?B:(,8?037217:A>
@M05025:18:000000000-B3NL5:1:1101:20036:1504 1:N:0:CACTCA
TCGAAGACTCCTACGGGAGGCAGCAGTAGGGAATCTTCCACAATGGGCGAAAGCCTGATGGAGCAACGCCGCGTGAGTGAAGAAGGTTTTCGGATCGTAAAGCTCTGTTGTTGGTGAAGAAGGATAGAGGTAGTAACTGGCCCCTATTTGACGGTAATCAACCAGAAAGTCACGGCTAACTACGTGCCAGCAGCCGCGGTAATACGTAGGTGGCAAGCGTTGTCCGGATTTATTGGGCGTAAAGCGAGCGCAGGCGGAAAGATAAGTCTGATGTGAAAGCCCCCGGCTTAACCGAGGAATT
+
CCCCCGGGGGGGGGGGGGGGGGGGGGGGGGGGCGGGGGGGGGGGGGGGGGGGGGGGGGGGGGGGGGGGGGFGGGGFGGGGGGGGGGFFGGGGGGGGGGGGGGGGGGGGGGGGGGGGEGGFGGGFGGGGGGGGGGGGFGGGGGGGGGCFGGGGGGGGGGGGGGCFGGGGGGGGGGDGGCGGGGGGGGGGGGGGGGGGGGGGGGFEGGGGGGGGGGGDGGGCGGEGGGG57CF?FGGGGGGGGGGGFGGGEFFG@DBEE>>;FFF7CFFFFAFFFFFFFFFF<??;;>>,9BBFAB6990044
@M05025:18:000000000-B3NL5:1:1101:17798:1521 1:N:0:CACTCA
TCGAAGACTCCTACGGGAGGCAGCAGTAGGGAGTCTTCCACAATGGGCGAAAGCCTGATGGAGCAACGCCGCGTGGGTGAAGAAGGTCTTCGGATCGTAAAACCCTGTTGTTAGAGAAGAAAGTGCGTGAGAGTAACTGTTCACGTTTCGACGGTATCTAACCAGAAAGCCACGGCTAACTACGTGCCAGCAGCCGCGGTAATACGTAGGTGGCAAGCGTTATCCGGATTTATTGGGCGTAAAGGGAACGCAGGCGGTCTTTTAAGTCTGATGTGAAAGCCTTCGGCTTAACCGGAGTAGT
+
CCCCCGGGGGGGGGGGGGGGGGGGGGGGGGGGGGGGGGGGGGGGGGGGGGGGGGGGGGGGGGGGGGGGGGGGGGGGGGGGGGGGGGGGGGGGGGGGGGGGGGGGGGGGGGGGGGGGGGGGGGGGGGGGGGGGFGGGGGGGGGGGGGGGGGGGGGGGGGGGGGFGFFFGGFGGGGGGGGGGGGGDGDGCEGGGFGGGGGGGGGGGGFGGGECFGGGFFGGGGGGFGGGG7EGGGGGGGGGGGGFGGDGG:DDGED>@E@DFFFFFC:89@9FA4AFBF?F?FBABB:B:>BFB<>9>>1:<-
@M05025:18:000000000-B3NL5:1:1101:20909:1577 1:N:0:CACTCA
TCGAAGACTCCTACGGGAGGCAGCAGTGAGGAATATTGGTCAATGGGCGCGAGCCTGAACCAACCAAGTCGCGTGAGGGAGGACGGCCCTACGGGTTGTAAACCTCTTTTGCCGGGGAGCAACGGGCGTCACGTGTGGCGCCACTGAGAGTACCCGGAGAAAAAGCATCGGCTAACTCCGTGCCAGCAGCCGCGGTAATACGGAGGATGCGAGCGTTATCCGGATTTATTGGGTTTAAAGGGTGCGTAGGCGGATCGTTAAGTCAGTGGTCAAATTGAGGGGCTCAACCCCTTCCCGCCAT
+
CCCCCGGGGGGGGGGGGGGGGGGGGGGGGGGGGGGGGGGGGGGGGGGGGGGGGGGGGGGGGGGGGGGGGGGGGGGGGGGGGGGGGGGGGGGGGGGGGGGGGGGGGGGGGGGGGGGGGGGGGGGGGGGGGGGGGGGGGGFGGGGGGGGGGGGGGDGGGGGGGGGGGGGGGGGGGGFGGGGGGGGGFGGGGGGGGGGGGGFFGGGGGGGGGGGGGGGGGGGGGGGGEE6EFGGGGDGDGGGGGGGGGGGGFFFGFGFFEFFFFFFGGGFFFAFAFFFFFFFFFFFFFF?BB18?FFF?FFFF?
@M05025:18:000000000-B3NL5:1:1101:17512:1586 1:N:0:CACTCA
TCGAAGACTCCTACGGGAGGCAGCAGTAGGGAATCTTCCACAATGGGCGAAAGCCTGATGGAGCAACGCCGCGTGGGTGAAGAAGGTCTTCGGATCGTAAAACCCTGTTGTTAGAGAAGAAAGTGCGTGAGAGTAACTGTTCACGTTTCGACGGTATCTAACCAGAAAGCCACGGCTAACTACGTGCCAGCAGCCGCGGTAATACGTAGGTGGCAAGCGTTATCCGGATTTATTGGGCGTAAAGGGAACGCAGGCGGTCTTTTAAGTCTGATGTGAAAGCCTTCGGCTTAACCGGAGTAGG
+
CCCCCGGGGGGGGGGGGGGGGGGGGGGGGGGGGGGGGGGGGGGGGGGGGGGGGGGGGGGFGGEFGGGGGGGGGGGGEGGGFGGGGGGFGGFGGGGGGGGGGGGGGGGGGGGGFGGGEE<FEFCGGGGCFGGGGFGGGGGGGFDCFGGGFEDFFEGFGFFGGFEFFCFGGFGGGGCFGDGGGGGGFGGGFGFFGFGGGDG>CE?FCGGGGGFDGFGGGGGGGGGGFCC5C=CDFGGGGGDGG:FGFC547>355D@EFD@BF?*00:8FFAFFFFFFF=@07B2<B?(-4:A<)7;09844)
@M05025:18:000000000-B3NL5:1:1101:16681:1591 1:N:0:CACTCA
TCGAAGACTCCTACGGGAGGCAGCAGTGGGGAATATTGGACAATGGGCGCAAGCCTGATCCAGCCATACCGCGTGGGTGAAGAAGGCCTTCGGGTTGTAAAGCCCTTTTGTTGGGAAAGAAATCCAGCTGGCTAATACCCGGTTGGGATGACGGTACCCAAAGAATAAGCACCGGCTAACTTCGTGCCAGCAGCCGCGGTAATACGAAGGGTGCAAGCGTTACTCGGAATTACTGGGCGTAAAGCGTGCGTAGGTGGTCGTTTAAGTCCGTTGTGAAAGCCCTGGGCTCAACCTGGGAACT
+
CCCCCGGGGGGGGGGGGGGGGGGGGGGGGGGGGGGGGGGGGGGGGGGGGGGGGGGGGGGGGGGGGGGGGGGGGGGGGGGGGGGGGGGGGGGGGGGGGGGGGGGGGGGGGGGGGGGGGGGGGGGGGGGGGGGGGGGGGEFFGGEFGGCGGGGGGGGGEFGGGGGGGGGGGGGGGGGGGGGGGGGEFGGGGFGGGGGGGGGGDEGFGGGGGGGGGGGFGFGGGGGGDEEGEGGGCFGGGGGGGGGFGGGG>;5DDDF67@?>>BFGF>FFF?FDBFEFF?7:?1:?:0<?B?BFBFFFFFFF.
@M05025:18:000000000-B3NL5:1:1101:19266:1657 1:N:0:CACTCA
TCGAAGACTCCTACGGGAGGCAGCAGTGGGGAATATTGGACAATGGGCGCAAGCCTGATCCAGCCATACCGCGTGGGTGAAGAAGGCCTTCGGGTTGTAAAGCCCTTTTGTTGGGAAAGAAATCCAGCCGGCTAATACCTGGTTGGGATGACGGTACCCAAAGAATAAGCACCGGCTAACTTCGTGCCAGTAGCCGCGGTAATACGAAGGGTGCAAGCGTTACTCGGAATTACTGGGCGTAAAGCGTGCGTAGGTGGTCGTTTAAGTCCGTTGTGAAAGCCCTGGGCTCAACCTGGGAACT
+
CCCCCGGGGGGGGGGGGGGGGGGGGGFGGGGGGGGGGGGGGGGGGGGGGGGGGGGGGGGGGGGGGGGGGGGGGGGGGGGGGGGGGGGGGGGGGGGGGGGGGGGGGGGGGGGGGGGGGGGGGGGGGGGGGGGGGGGGGGGGGGGGGGGGGGGGGGGGGGGGGGGGGGGGGGGGGGGGGGGGGGGGGGGGGGGGGGGGGGGGGGGGGGGGGGGGGGGGGGGGGGDGGGEEGGGFD>>FGGGGGGGGGGGGFFDGFGFFFFFFBFFFGFFB?(78BFFFBF?<FF?FFBBF:???FFFF?17?3
@M05025:18:000000000-B3NL5:1:1101:21749:1671 1:N:0:CACTCA
TCGAAGACTCCTACGGGAGGCAGCAGTGGGGAATATTGCACAATGGGGGAAACCCTGATGCAGCAACGCCGCGTGAGTGAAGAAGGTTTTCGGATTGTAAAGCTCTGTTAGCAGGGAAGAGGAAGGACGGTACCTGCAGAGGAAGCCACGGCTAACTACGTGCCAGCAGCCGCGGTAATACGTAGGTGGCAAGCGTTGTTCGGAATAACTGGGCGTAAAGGATGCGTAGGCGGTTAAACAAGTTATATGTTAAATATAAAGGCTTAACCTGTAGAAAGTATATAAAACTGTTTAACTAGAG
+
CCCCCGGGGGGGGGGGGGGGGGGGGGGGGGGGGGGGGGGGGGGGGGGGGGGGGGGGGGGGGGGGGGGGGGGGGGGGGGGGGGGGGGGCFGGGGGGGGGGGGGGGGGGGGGGGGGGGGGGGGGGGGGGGGGGGEGGGGGGGGGGGGGEFGGGGGGGGGGGGEGGGGGGGDGFGGGGGGGGGGGEGGGGGGGGFGGGGGGGGGGGGGGGGGFGGFFEEEEGGGGGGGGDGGEGDGCDDGGGGGGGFGGGFFFFGFGFFFFFFFFFGGGFFFFFDFBBFBF@A2946ABA2?F2:AA<A<A<A2
@M05025:18:000000000-B3NL5:1:1101:9657:1698 1:N:0:CACTCA
TCGAAGACTCCTACGGGAGGCAGCAGTAGGGAATCTTCCACAATGGACGCAAGTCTGATGGAGCAACGCCGCGTGAGTGAAGAAGGGTTTCGGCTCGTAAAGCTCTGTTGGTAGTGAAGAAAGATAGAGGTAGTAACTGGCCTTTATTTGACGGTAATTACCTAGAAAGTCACGGCTAACTACGTGCCAGCAGCCGCGGTAATACGTAGGTGGCAAGCGTTGTCCGGATTTATTGGGCGTAAAGCGAGTGCAGGCGGTTCAATAAGTCTGATGTGAAAGCCTTCGGCTCAACCGGAGAATT
+
CCCCCGGGGGGGGGGGGGGGGGGGGGGGGGGGGGGGGGGGGGGGGGGGGGGGGGGGGGGGGGGGGGGGGGGGGGGGGGGGGGGGGGGGGGGGGGGGGGGGGGGGGGGGGGGFGGGGGGGGGGGGGGGGGGGFGGGGGGGFGFGGGGGGGGGGEGEEGGGGGGGGGGGGGGGGGGGGGGGGGGGGGGGGGGGGGGFGGGGGGGFGGGFGGGGGGGGGGFGGGGGGGGEGCEGGGGGGGGGGDCCFFGDGDFFFFGEFF)>?FFFGGGFFFF=)9<FFFFFF?BF<6?>11<?7<;>FF>?B6
@M05025:18:000000000-B3NL5:1:1101:18723:1701 1:N:0:CACTCA
TCGAAGACTCCTACGGGAGGCAGCAGTAGGGAATCTTCCACAATGGACGAAAGTCTGATGGAGCAACGCCGCGTGAGTGAAGAAGGGTTTCGGCTCGTAAAGCTCTGTTGGTAGTGAAGAAAGATAGAGGTAGTAACTGGCCTTTATTTGACGGTAATTACTTAGAAAGTCACGGCTAACTACGTGCCAGCAGCCGCGGTAATACGTAGGTGGCAAGCGTTGTCCGGATTTATTGGGCGTAAAGCGAGTGCAGGCGGTTCAATAAGTCTGATGTGAAAGCCTTCGGCTCAACCGGAGAAGT
+
CCCCCGGGGGGGGGGGGGGGGGGGGGGGGGGGGGGGGGGGGGGGGGGGGGGGGGGGGGGGGGGGGGGGGGGGGGGGGGGGGGGGGGGGGGGGGGGGGGGGGGG<FGGGDGGCGGGGGGGGFGGGGGGGGGGGGGGGGGGGGGGGGGGGGGGGGGGGGGGGGGGGGGGGGGGGGGGGGGGGGGGGGGGFGGGGGGGGGGGGGGGGFFFFCGGGGGGGGGGGGGEGGGGGEGFFGGGGGGGGGGGFGG5D;F=CFGB>B@B?FFBDDCFFFFFFFFFFFFFFFFBBFF>0<?DBFFFFFF:(6
@M05025:18:000000000-B3NL5:1:1101:22823:1793 1:N:0:CACTCA
TCGAAGACTCCTACGGGAGGCAGCAGTGGGGAATATTGGACAATGGGCGCAAGCCTGATCCAGCCATACCGCGTGGGTGAAGAAGGCCTTCGGGTTGTAAAGCCCTTTTGTTGGGAAAGAAATCCAGCCGGCTAATACCTGGTTGGGATGACGGTACCCAAAGAATAAGCACCGGCTAACTTCGTGCCAGCAGCCGCGGTAATACGAAGGGTGCAAGCGTTACGCGGAATTACTGGGCGTAAAGCGTGCGTAGGTGGTTATTTAAGTCCGTTGTGAAAGCCCTGGGCTCAACCTGGGAACT
+
CCCCCGGGGGGGGGGGGGGGGGGGGGGGGGGGGGGFGGGGGGGGGGGGGGGGGGGGGGGGGGGGGGGGGGGGGFGGGGGGGGGGGGGGGDFGGGGGGGGGFGGGGFGGGGGGGGGFGCFFGGEECGGGGGGGEDDFFFGDGEEDFEGFFEBFGGFGGFGFGGFGGGGGG:FFEGGGGGGGGGGGFFGGFFFFEF8:EE8C5;9CFEGF=EG*8/<CEFGGEED*/:CE>FCECC**195CDDCDF:95).097C/6>554/7@7:0@?=<F0)(07@8*3(((((-.433?B0:7?1:?F4
@M05025:18:000000000-B3NL5:1:1101:11623:1816 1:N:0:CACTCA
TCGAAGACTCCTACGGGAGGCAGCAGTAGGGAATCTTCCACAATGGACGAAAGTCTGATGGAGCAACGCCGCGTGAGTGAAGAAGGGTTTCGGCTCGTAAAGCTCTGTTGGTAGTGAAGAAAGATAGAGGTAGTAACTGGCCTTTATTTGACGGTAATTACTTAGAAAGTCACGGCTAACTACGTGCCAGCAGCCGCGGTAATACGTAGGTGGCAAGCGTTGTCCGGATTTATTGGGCGTAAAGCGAGTGCAGGCGGTTCAATAAGTCTGATGTGAAAGCCTTCGGCTCAACCGGAGAATT
+
CCCCCGGGGGGGGGGGGGGGGGGGGGGGGGGGGGGGGGGGGGGGGGGGGGGGGGGGGGGGGGGGGGGGGGGGGGGGGGGGGGGGGGGGGGGGGGGGGGGGGGGGGGGGGGGGGGGGGGGGGGGGGGGGGGGGGGGGGGGGGGGGGGGGGGGGGGGGGGGGGGGGGGGGGGGGGGGGGGGGGGGGGGGGGGGGGGGGGGGGG=EGGGGGGGGGFGGGGGGGECGGGGCA*CCGGGGGGGGDGGGFGGDDFFFGFGFFDDB?FFFGGGF?6.66BBFFFFFB::AFFFFB:D<:BB>FFFFBF
@M05025:18:000000000-B3NL5:1:1101:20704:1828 1:N:0:CACTCA
TCGAAGACTCCTACGGGAGGCAGCAGTAGGGAATCTTCCACAATGGGCGCATGCCTGATGGAGCAACACCGCGTGAGTGAAGAAGGGTTTCGGCTCGTAAAGCTCTGTTGTTGGAGAAGAACGTGCGTGAGAGTAACTGTTCACGCAGTGACGGTATCCAACCAGAAAGTCACGGCTAACTACGTGCCAGCAGCCGCGGTAATACGTAGGTGGCAAGCGTTATCCGGATTTATTGGGCGTAAAGCGAGCGCAGGCGGTTGCTTAGGTCTGATGTGAAAGCCTTCGGCTTAACCGAAGAAGT
+
CCCCCGGGGGGGGGGGGGGGGGGGGGGGGGGGGGGGGGGGGGGGGGGGGGGGGGGGGGGGGGGGGGGGGGGGGGGGGGGGGGGGGGGGGGGGGGGGGGGGGGGGGGGGGGGGGGCFGGGGGGGGGGDGGGGGGGGGGGGGGGGGGGGGGGGGGGGGGGGGGGGGGGGGFGGGGGGGGGGGGGGEGGGGGGGGGGGGGGGGGGGDGFACDEGGGGGGGGGEEGGGGECCE56CEDGGGGG<3CFGGGGGFFFGFG>@E>B>FFFFFGFF?76AFBFFFFF?02<<?FF0;?FBFFF99(8:)
@M05025:18:000000000-B3NL5:1:1101:22671:1872 1:N:0:CACTCA
TCGAAGACTCCTACGGGAGGCAGCAGTGAGGAATATTGGTCAATGGGCGAGAGCCTGAACCAGCCAAGTCGCGTGAAGGATGACGGCCCTACGGGTTGTAAACTTCTTTTGTCAGGGAGCAATTGAGTCCACGTGTGGGCTTAGCGAGAGTACCTGAAGAAAAAGCATCGGCTAACTCCGTGCCAGCAGCCGCGGTAATACGGAGGATGCGAGCGTTATCCGGATTTATTGGGTTTAAAGGGTGCGTAGGCGGAATATCAAGTCAGCGGTAAAAATTCGGGGCTCAACCCCGTCGTGCCGT
+
CCCCCGGGGGGGGGGGGGGGGGGGGGGGGGGGGGGGGGGGGGGGGGGGGGGGGGGGGGGGGGGGGGGGGGGGGGGEGGGGGGFFGGGGGGGGGGGEGGGGGGGGGGGGGGGGGGFFGGGGGGGGFGGGGGGGGGGGGGGGGGGGFFEFGGGGFFGGFFFGGGGGGGG;FGG@BFAGFC8EFGGGFGFFGGFGCCEGGGGGGGGGGGGGGFGEEGGGECF7CEGGDCEGGGGGGG<<FFDDFCFDDGGGF>FGFGFFFFF9?FF:CG?>@B:1B>FF??>(9;>(:77:<?:;8BBB??B>4
@M05025:18:000000000-B3NL5:1:1101:16528:1882 1:N:0:CACTCA
TCGAAGACTCCTACGGGAGGCAGCAGTGGGGAATATTGGACAATGGGCGCAAGCCTGATCCAGCCATACCGCGTGGGTGAAGAAGGCCTTCGGGTTGTAAAGCCCTTTTGTTGGGAAAGAAATCCAGCTGGCTAATACCCGGTTGGGATGACGGTACCCAAAGAATAAGCACCGGCTAACTTCGTGCCAGCAGCCGCGGTAATACGAAGGGTGCAAGCGTTACTCGGAATTACTGGGCGTAAAGCGTGCGTAGGTGGTCGTTTAAGTCCGTTGTGAAAGCCCTGGGCTCAACCTGGGAACT
+
CCCCCGGGFGGGGGGGGGGGGGGGGGGGGGGGGGGGGGGGGFGGGGGGGGGGGGGGGGGGGGGFGGGGGGGGGGGGGGGGGGGGGGGGGGGGGGGGGGGGGGGGGGGGGGFGGGGGGGGGGGGGGGGGGGGGGGGGGGCGGGGGGGGGFGGGGGGGGGGGGGFGGGGGGGGGGGDDG@FFGD9CFGGFDFGGGGDGGGGGGGGFGFFGCC=FGCFGGFA*:5*<FEEEEFFGGFCGGGGGDGGGGCDDFF:C@D@FF3?9:3<FGC96*-<:B6>B?4?:<<?:003(128:3((.(.::)
@M05025:18:000000000-B3NL5:1:1101:7619:1967 1:N:0:CACTCA
TCGAAGACTCCTACGGGAGGCAGCAGTAGGGAATCTTCCACAATGGACGAAAGTCTGATGGAGCAACGCCGCGTGAGTGAAGAAGGGTTTCGGCTCGTAAAGCTCTGTTGGTAGTGAAGAAAGATAGAGGTAGTAACTGGCCTTTATTTGACGGTAATTACTTAGAAAGTCACGGCTAACTACGTGCCAGCAGCCGCGGTAATACGTAGGTGGCAAGCGTTGTCCGGATTTATTGGGCGTAAAGCGAGTGCAGGCGGTTCAATAAGTCTGATGTGAAAGCCTTCGGCTCAACCGGAGAATT
+
CCCCCGGGGGGGGGGGGGGGGGGGGGGGGGGGGGGGGGGGGGGGGGGGGGGGGGGGGGGGGGGGGGGGGGGGGGGGGGGGGGGGGGGGGGGGGGGGGGGGGGGGGGGGGGGGGGGGGGGGGGGFGGGGGGGGGGGGGGGCFEGGGGGGGGGGGGGGGGGGGGGGGGGGGGGGGGGGGGGGGGGGGGGGGGGGGGGGGGGGGGGGGGGGFGGGGGGGGGGE=CC9:EGEGG?EFGGGGGGDDGGGGGGG@FFCFGFFF5>3F?FCGGF474@AFF?BFF?B??FFFB><?FFF?9B9>0:A2
@M05025:18:000000000-B3NL5:1:1101:23507:2006 1:N:0:CACTCA
TCGAAGACTCCTACGGGAGGCAGCAGTAGGGAATCTTCCACAATGGACGAAAGTCTGATGGAGCAACGCCGCGTGAGTGAAGAAGGGTTTCGGCTCGTAAAGCTCTGTTGGTAGTGAAGAAAGTTAGAGGTAGTAACTGGCCTTTATTTGACGGTAATTACTTAGAAAGTCACGGCTAACTACGTGCCAGCAGCCGCGGTAATACGTAGGTGGCAAGCGTTGTCCGGATTTATTGGGCGTAAAGCGAGTGCAGGCGGTTCAATAAGTCTGATGTGAAAGCCTTCGGCTCAACCGGAGAATT
+
CCCCCGGGGGGGGGGGGGGGGGGGGGGGGGGGGGGGGGGGGGGGGGGGGGGGGGGGGGGGGGGGGGGGGGGGGGGGGGGGGGGGGGGGGGGGGGGGGGGFGGGGGGGGGGGGGGGGGGGGGGGGGFGGGGGGGGGGGGFGGGGGGGGGGGGGGGGGGGGGGGGGGGGGGFFGGGGGGGGGGGGGGGG7FGGGGGGGGGGGGGGFFGFGGGGGGGGFGFE5EGC7:=E=CGGGGGGGGCDCDGGGGGGGFFFFFG@D3)8<FFFG>D?FFFFFFFF?FFF?<?FB?BFF??<FFFB>>>FFA
@M05025:18:000000000-B3NL5:1:1101:22581:2006 1:N:0:CACTCA
TCGAAGACTCCTACGGGAGGCAGCAGTGGGGAATATTGGACAATGGGCGCAAGCCTGATCCAGCCATACCGCGTGGGTGAAGAAGGCCTTCGGGTTGTAAAGCCCTTTTGTTGGGAAAGAAATCCAGCCGGCTAATACCTGGTTGGGATGACGGTACCCAAAGAATAAGCACCGGCTAACTTCGTGCCAGCAGCCGCGGTAATACGAAGGGTGCAAGCGTTACTCGGAATTACTGGGCGTAAAGCGTGCGTAGGTGGTCGTTTAAGTCCGTTGTGAAAGCCCTGGGCTCAACCTGGGAACT
+
CCCCCGGGGGGGFGGGGGGGGGGGGGCGGGGGGGGGGGGGGGGGGGGGGGGGGGGGGGGGGGGGGGGGGGGGGGGGGGGGGGGGGGGGGGGGGGGGGGGGGGGGGGGGGGGGGGGGGGGGGGGGGGGGGGGGGGGGGGGGGGGGGDGGGGGGGGGGGGGGGGGGGGGGGGGGGGGGGGGGGGGGGGGGGGGGGGGGGGGGGGGGGG=FGGGGGEFGGGGGGCGGGGGGGGGGGGGGGGGGGDC>FG<DFFFGFDFFFFFFEEFGGGFBF?FFF:>FFFFB<B1?<FBB?2><<BB?F?08.
@M05025:18:000000000-B3NL5:1:1101:11711:2010 1:N:0:CACTCA
TCGAAGACTCCTACGGGAGGCAGCAGTGGGGAATATTGCGCAATGGGGGGAACCCTGACGCAGCAACGCCGCGTGCGGGATGAAGGCCTTCGGGTTGTAAACCGCTTTCAGCAGGGAAGAGACAGACGGTACCTGCAGAAGAAGCCCCGGCTAACTACGTGCCAGCAGCCGCGGTAATACGTAGGGGGCGAGCGTTATCCGGATTCATTGGGCGTAAAGCGCGCGCAGGCGGACCGTTAAGCGGGACCTCTAATCCTGGGGCTCAACCTCAGGCCGGGTCCCGAACTGGCGGTCTCGAGTG
+
CCCCCGGGGGGGGGGGGGGGGGGGGGFGGGGGGGGGGGGGGGGGGGGGGGGGGGGGGGGGGGGGGGGGGGGGGGGGGGGGGGGGGGGGGGGGGGGGGGGGGGGGGGGGGGGGGGGGGGGGGGGGGGGGGGGGGGGGGGGGGGGGGGGGGGGGGGGGGGGGGGGGGGGGGGGGGGGGGGGGGGGGGGGGGGGGGGGGEGGGGGGGGGGGGGGGGGGGGGGGGGGGEEEGDGGGGGGGGGGGGGGGCDGDFFFGFCB=99FBEE3C6FF>4(04?1<>>DEBB?F<6>1<B:>9964A0)(.(
@M05025:18:000000000-B3NL5:1:1101:10781:2032 1:N:0:CACTCA
TCGAAGACTCCTACGGGAGGCAGCAGTAGGGAATCTTCCACAATGGGCGCAAGCCTGATGGAGCAACACCGCGTGAGTGAAGAAGGGTTTCGGCTCGTAAAGCTCTGTTGTTGGAGAAGAACGTGCGTGAGAGTAACTGTTCACGCAGTGACGGTATCCAACCAGAAAGTCACGGCTAACTACGTGCCAGCAGCCGCGGTAATACGTAGGTGGCAAGCGTTATCCGGATTTATTGGGCGTAAAGCGAGCGCAGGCGGTTGCTTAGGTCTGATGTGAAAGCCTTCGGCTTAACCGAAGAAGT
+
CCCCCGGGGGGGGGGGGGGGGGGGGGGGGGGGGGGGGGGFGGGGGGGGGGGGGGFGFGAFFEFGGGGGGGGFGGGEGEEGGGCGGGGGGGGGEGGDEFEGGGGDE?FFGFEEFGGFEEEEEGEGGFGEGEEGG<AFFDFCDFGCFGCFFGGFGGGGGGF;CFGGFFF<CF;DFFGCB@CGGCBGEG*DDGFFCFCEGEEGCGCFFFFGGEFF57C975CGG55CFCEG7E+<C7:4459D<D3:7C7D578DDGF>;773567:FFF=?BBBFAFF6*@?:BF)4,4163-<2332;28?.
@M05025:18:000000000-B3NL5:1:1101:24107:2070 1:N:0:CACTCA
TCGAAGACTCCTACGGGAGGCAGCAGTGAGGAATATTGGTCAATGGCCGGAAGGCTGAACCAGCCAAGTCGCGTGAGGGAATAAGGCCCTACGGGTCGTAAACCTCTTTTGTCAGGGAGCAAGGCCGTCCACGAGTGGACGGAAGGAGAGTACCTGAAGAAAAAGCATCGGCTAACTCCGTGCCAGCAGCCGCGGTAATACGGAGGATGCGAGCGTTATCCGGATTTATTGGGTTTAAAGGGTGCGTAGGCGGCCTGCCAAGTCAGCGGTAAAATTGCGGGGCGCAAACCCGTAGAGCCGT
+
CCCCCGGGFGGGGGGGGGGDGGGGGFGFGGGGGGGGGAEGGGGGF@EGG@FGGGGG<FAFGGGDDEG<EGGGGFGCEGG7EEEGFFFGFDCF,?F:=+@<<DEGGGGGFG<B<,BB@@+>FFGGGF:>FFEGGC7>FFGGGGFGGD,>><FGFDGCFGG,@>@:*@CGGCCCDCFGFGGEG7BCGCF:<CG5EC5CEEFGGF=C=E8C+<ECEG5?=EFG:E==EC+<C:++*9>3*2::*>F*>DCG3@@)5DED@FF?:FFFF7FB),8<*)9<*9)4((4-,41,83:0:618<A<F<
@M05025:18:000000000-B3NL5:1:1101:8906:2071 1:N:0:CACTCA
TCGAAGACTCCTACGGGAGGCAGCAGTAGGGAATCTTCGGCAATGGACGGAAGTCTGACCGAGCAACGCCGCGTGAGTGAAGAAGGTTTTCGGATCGTAAAACTCTGTTGTTAGAGAAGAACAAGGATGAGAGTAGAATGTTCATCCCTTGACGGTATCTAACCAGAAAGCCACGGCTAACTACGTGCCAGCAGCCGCGGTAATACGTAGGTGGCAAGCGTTGTCCGGATTTATTGGGCGTAAAGCGAGCGCAGGCGGTTTCTTAAGTCTGATGTGAAAGCCCCCGGCTCAACCGGGGAGG
+
CCCCCGGGGGGGGGGGGGGGGGGGGGGGGGGGGGGGGGGGGGGGGGGGGGGGGGGGGGGGGGGGGGGGGGGGGGGGGGGGGGGGDFFGGGGGGGGGGGGGGGGGGGGGGGGGGGGGGGGGGGGGGGGGGGGFGGGGGGGGGFGGGGGGGGGGGGGGGGGGGGFDGGGFGGGGGGGFEGGGGGGGGGCF@FGGGGGGCEDGGGGGGGGGGC=FGGGGGGGDEGGGGGGGG=CFFFFCF*C<DGGGGGGGFFFGEGBBDFDFEFFFFGFFFBFF?<@FFFFFF2:2,6>B>:?<<?>69907B
@M05025:18:000000000-B3NL5:1:1101:9620:2215 1:N:0:CACTCA
TCGAAGACTCCTACGGGAGGCAGCAGTGAGGAATATTGGTCAATGGGCGGGAGCCTGAACCAGCCAAGTCGCGTGAGGGAAGACGGTCCTATGGATTGTAAACCTCTTTAGGCGGGGAGCAATGCCGGGCACGTGTGCCCGGAGGGAGAGTACCCGCAGAATAAGCATCGGCTAACTCCGTGCCAGCAGCCGCGGTAATACGGAGGATGCGAGCGTTATCCGGATTTATTGGGTTTAAAGGGTGCGTAGGCGGATTTTTAAGTCAGCGGTAAAATGTCCGGGCTCAACCCGGGCCGGCTGT
+
CCCCCGGGGGGGGGGGGGGGGGGGGGGGGGGGGGGGGEGGGGGGGGGGGGGGGGGGGGGGGGGGGGGGGGGGGECEGGGGGGFGDGFFGGGGGGA?FGGGGGGGGGGGGGGGFGGGGGGGGGGGGGCFGGGGCFGGGGGGGEEEGG7FEEFGGGGGGGGDGGGGGGGGFCGGFCEFGGGGGFGFFFGGGGGEGDGGEGGGGFGGGGGGGGGGEGGGGCGGG5ECCE<:FGGFGGGD7>>FGGGGD)*95>?DE<:BF4B?@BFFFFFFFFE:*<B6F?F<BF>0:BF??<;>>;>9991(2
@M05025:18:000000000-B3NL5:1:1101:9105:2227 1:N:0:CACTCA
TCGAAGACTCCTACGGGAGGCAGCAGTAGGGAATCTTCCACAATGGACGCAAGTCTGATGGAGCAACGCCGCGTGAGTGAAGAAGGGTTTCGGCTCGTAAAGCTCTGTTGGTAGTGAAGAAAGATAGAGGTAGTAACTGGCCTTTATTTGACGGTAATTACCTAGAAAGTCACGGCTAACTACGTGCCAGCAGCCGCGGTAATACGTAGGTGGCAAGCGTTGTCCGGATTTATTGGGCGTAAAGCGAGTGCAGGCGGTTCAATAAGTCTGATGTGAAAGCCTTCGGCCCAGCCGGAGAATT
+
CCCCCGGGGGGGGGGGGGGGGGGGFFCFGGGGGGGFGGGGGFFFGGGGGGGGGFGGGGGGGGCFFFGGGGGEGGG=@GGCEGGFFFDFGGEGCEF@FFGGFGGFGEF<E<A:FFFECFFGG<F<FGF<EFCFEF?<DBFFFGGCGGGGGAFCGGGFGGGGGFFGGCFC>FGGFGDGE88DE9FGFFEGC7::>C8CCEDGCCFGGFC6@EFFCF*<5CE*:E5CFGGG*A??CCF*7C75)13CF:*75)9*85BF>>;?=*9:*:=/*6?9FB?*/96::?))4:3(,((((-39>08<6
@M05025:18:000000000-B3NL5:1:1101:19971:2304 1:N:0:CACTCA
TCGAAGACTCCTACGGGAGGCAGCAGTGAGGAATATTGGTCAATGGGCGGGAGCCTGAACCAGCCAAGTCGCGTGAGGGATGACGGCCCTATGGGTTGTAAACCTCTTTTGCCGGGGAGCAAAGTGCCGCACGTGTGCGGTTTGGAGAGTACCCGGAGAAAAAGCATCGGCTAACTCCGTGCCAGCAGCCGCGGTAATACGGAGGATGCGAGCGTTATCCGGATTTATTGGGTTTAAAGGGTGCGTAGGCGGACGCTTAAGTCAGCGGTAAAATTGCGGGGCTCAACCTCGTCGAGCCGTT
+
CCCCCGGGGGGGGGGGGGGGGGGGGGGGGGGGGGGGGGGGGGGGGGGGGGGGGGGGGGGGGGGGGGGGGGGGGGGGGGGGGGGGGGGGGGGGFGGGGGGGGGGGFGGGGGGFFGGGGGGGGGGGGGGGGGGGGFGGGGGGGGGGGCGFGGGGGGGGGGGGGGGGGGGGGGGGGGGGGGGGGGGGGGGGGGGGGEGGGGGGGGGGGGGGGGG5EGGGGGGGGGDC59FGGGGG=D*0>CGGC9DGG*7C>?DG@DFFFFFDFFFGFGFFD>BD=A)@@DBBF>F6?<?<???:12>9B9>?(
@M05025:18:000000000-B3NL5:1:1101:7457:2312 1:N:0:CACTCA
TCGAAGACTCCTACGGGAGGCAGCAGTGAGGAATATTGGTCAATGGGCGCGAGCCTGAACCAGCCAAGTCGCGTGGGGGATGACGGCCCTACGGGTTGTAAACCTCTTTTGTCGGGGAGCAAATTCCGTTACGTGTAACGGAGTCGAGAGTACCCGAAGAAAAAGCATCGGCTAACTCCGTGCCAGCAGCCGCGGTAATACGGAGGATGCGAGCGTTATCCGGATTTATTGGGTTTAAAGGGTGCGTAGGCGGACTGTCAAGTCAGCGGTAAAATACGGGGGCTCAACCTCCGCCCGCCGT
+
CCCCCGGGGGGGGGGGGGGGGGGGGGGGGGGGGGGGGGGGGGGGGGGGGGGGGGGGGGGGGGGGGGGGGGGGGGGGGGGGGGGGGGGGGGGGGGGGGGGGGGGGGGGGGGGGGGGGGGGGGGGGGGGGGGGGGGGGGGGG+FFGGGGGGGGGGGGGGGGGGGGGGGGGGGGGGGGGGGGGGGGGGGGGGGGGGGGGGGGGGGDEEGGGGGGEGGGGGDGFGGGEGGFGGGGGGGGGFFGGGDGGGDCGFEFGFGFFFFFFFFFGGGFFDBFF?AFFBFF9BBFFF?<B??BF9??>FFFF1
@M05025:18:000000000-B3NL5:1:1101:22656:2334 1:N:0:CACTCA
TCGAAGACTCCTACGGGAGGCAGCAGTGAGGAATATTGGTCAATGGGCTTACGCCTGAACCAGCCAAGTCGCGTGAGGGAAGACTGCCCTATGGGTTGTAAACCTCTTTTGTCAGGGAGCAATTGGCGCTACGTGTAGCGTTATCGAGAGTACCTGAAGAAAAAGCATCGGCTAACTCCGTGCCAGCAGCCGCGGTAATACGGAGGATGCGAGCGTTATCCGGATTTACTGGGTTTAAAGGGTGCGTAGGCGGAATGCCAAGTCAGCGGTAAAATCGCGGGGCTCAACCTCGCTCCGCGGT
+
BC@CB@FE@-6C-C@@@CCC@FGG<FF@,CDGGCGAC@AF9CFFFFGGGF@8FDGFGGGFGC6FF8CF<D@FGG>C@F7:CFGCEGGFGFGGGC8F7B?C,CCFFFFGGGFBFBFFGFC74E?FFGC:CGGC+,BFFCEE4@=DFGCG8FFCFFGGGFADFGGD@FFCCGGGGD:F,,,@8@85;;>DF@CEC5E:C>;;CFG5::86<:88*==E5/;1AC5*>A6++<CG5C*>FC>FGG5C5C><>DFDFGE>F?/8F>B>CCF5<<.(0.9).75692(--2)(,(,-1(,(4:21-
@M05025:18:000000000-B3NL5:1:1101:18698:2346 1:N:0:CACTCA
TCGAAGACTCCTACGGGAGGCAGCAGTGGGGAATATTGGACAATGGGCGCAAGCCTGATCCAGCCATACCGCGTGGGTGAAGAAGGCCTTCGGGTTGTAAAGCCCTTTTGTTGGGAAAGAAATCCAGCTGGCTAATACCCGGTTGGGATGACGGTACCCAAAGAATAAGCACCGGCTAATTTCGTGCCAGCAGCCGCGGTAATACGAAGGGTGCAAGCGTTACTCGGAATTACTGGGCGTAAAGCGTGCGTAGGTGGTCGTTTAAGTCCGTTGTGAAAGCCCTGGGCTCAACCTGGGAACT
+
CCCCCGGGGGGGGGGGGGGGGGGGGGGGGGGGCFGGGGGGGGGGGGGGGGGGGGGGGGGGGGGGGGGGGGGGGGGGGGGGGGGGGGGGGGGGGGGGGGGGGGGGGGGFGGGGGGGGGGGGGGGGGGGGGGGGGGGGGGGGGGGGGGGGGGGGGGGGGGGGGGGGGGGGGGGGGGGGGGGGGGGGGGGGGFGGGGGGGGGGGGGGGGGGGGGFGGFGGGGGGGGGGGGGGFGGGFGGGGGDGGGGCDGGFFFGFGFFF7@>;DFF7CFF??F?FFFFFFFBFFFFFF?BFFFFFFB?B726.
@M05025:18:000000000-B3NL5:1:1101:13914:2347 1:N:0:CACTCA
TCGAAGACTCCTACGGGAGGCAGCAGTGGGGAATATTGCACAATGGGGGAAACCCTGATGCAGCAACGCCGCGTGAGTGAAGAAGGTTTTCGGATTGTAAAGCTCTGTTAGCAGGGAAGAGGAAGGACGGTACCTGCAGAGGAAGCCACGGCTAACTACGTGCCAGCAGCCGCGGTAATACGTAGGTGGCAAGCGTTGTTCGGAATAACTGGGCGTAAAGGATGCGTAGGCGGTTAAACAAGTTATATGTTAAATATATAGGCTTAACCTGTAGAAAGCATATAAAACTGTTTAACTAGAG
+
CCCCCGGGGGGGGGGGGGGGGGGGGGGGGGGGGGGGGGGGGGGGGGGGGGGGGGGGGGGGGGGGGGGGGGGGGGGGGGGGGGGGGGGGGGGGGGGGGGGGGGGGGGGGGGGGGGGGGGGGGGGGGGGGGGGGGGGGGGGGGGGGGGFGGGGGGGGGGGGGGGGGGGGGGGGGGGGGGGGGGGGGGGGGGGGGGGGGGGGGGGGGGFFGGGGGGGGEDGFGGGGGGGEGGGGGGDGGGGGGGGGGGGGGFFFGFGFFFFFFFFFGGGFFFBFFFDFFFFFFFAFBDAAFFFBAABFFFFAF2
@M05025:18:000000000-B3NL5:1:1101:12575:2363 1:N:0:CACTCA
TCGAAGACTCCTACGGGAGGCAGCAGTAGGGAATCTTCCACAATGGGCGAAAGCCTGATGGAGCAACGCCGCGTGAGTGAAGAAGGTTTTCGGATCGTAAAGCTCTGTTGTTGGTGAAGAAGGATAGAGGTAGTAACTGGCCCCTATTTGACGGTAATCAACCAGAAAGTCACGGCTAACTACGTGCCAGCAGCCGCGGTAATACGTAGGTGGCAAGCGTTGTCCGGATTTATTGGGCGTAAAGCGAGCGCAGGCGGAAAGATAAGTCTGATGTGAAAGCCCCCGGCTTAACCGAGGAATT
+
CCCCCGGGGGGGGGGGGGGGGGGGGGGGGGGGGGGGGGGGGGGGGGGGGGGGGGGGGGGGGGGGGGGGGGGGGGGGGGGGGGGGGGGGGGGGGGGGGGGGGGGGGGGGGGGGGGGGGGGGGGGGGGGGGGGGGGGGGGGGGGGGGGGGGGGGGGGGGGGGGGGGGGGGGGGGGGGGGGGGGGGGGGGGGGGGGGGGGGGGGGGGGGGFGGGGGGGGGGGGGGGGGGGEGCGFGGGGGGGGGGGGGGGGFFFGFGFFFFFFFFFGGGFFFFFFFFFFFFF<?FFFFF>>FBDDABFFFFFF>
@M05025:18:000000000-B3NL5:1:1101:15059:2401 1:N:0:CACTCA
TCGAAGACTCCTACGGGAGGCAGCAGTAGGGAATCTTCCACAATGGACGAAAGTCTGATGGAGCAACGCCGCGTGAGTGAAGAAGGGTTTCGGCTCGTAAAGCTCTGTTGGTAGTGAAGAAAGATAGAGGTAGTAACTGGCCTTTATTTGACGGTAATTACTTAGAAAGTCACGGCTAACTACGTGCCAGCAGCCGCGGTAATACGTAGGTGGCAAGCGTTGTCCGGATTTATTGGGCGTAAAGCGAGTGCAGGCGGTTCAATAAGTCTGATGTGAAAGCCTTCGGCTCAACCGGAGAATT
+
CCCCCGGGGGGGFGGGGGGGGGGGGGFGGGGGGGGGGGGGGGGGGGGGGGGGGGGGGGGGGGGGGGGGGGGGGGGGGGGGGGGGGGGGGGGGGGGGGGGGGGGGGGGGGGGGGGGGGGGGGGGGGGGGGGGGGGGGGGGGGGFGGGGGGGGGGGGGGGGGGGGGGGGGGGGGGGEGGEGGGGGGGGGGFFGGGGGC7>B=EGE;FG?FGCCFGFFGGGGGGEC9AEEEC*<F7FGGGCDGGDFFDGDGE:FFFGDBE>BB4@FFFG?FFF46@26*8F?<((4<:BF02).:26>9B>FF6
@M05025:18:000000000-B3NL5:1:1101:17486:2443 1:N:0:CACTCA
TCGAAGACTCCTACGGGAGGCAGCAGTGAGGAATATTGGTCAATGGGCTTACGCCTGAACCAGCCAAGTCGCGTGAGGGAAGACTGCCCTATGGGTTGTAAACCTCTTTTGTCAGGGAGCAATTGGCGCTACGTGTAGCGTTATCGAGAGTACCTGAAGAAAAAGCATCGGCTAACTCCGTGCCAGCAGCCGCGGTAATACGGAGGATGCGAGCGTTATCCGGATTTATTGGGTTTAAAGGGTGCGTAGGCGGAATGCCAAGTCAGCGGTAAAATCGCGGGGCTCAACCTCGCTCCGCCGT
+
CCCCCGGGGGGGGGGGGGGGGGGGGGGGGGGGGGGGGGGGGGGGGGGGGGFGGGGGGGGGGGGGGGGGGGGGGGGGGGGDGEGGGGGGGGGGGGGGGGGGAFGGGGGGGGGGGGGGGF@GGGGGGGGGGGEEGGGGGGGGGGGGGGFFGGGGGGGGAFFGGGGGGGFGGGGGGGGGGGGGGGGGGGGGGGGGGGGGGGGGGGGGGG5CGGGGGGGGGGCCFGG5E5FFFGGGG<DDGGFGGGGGDDGDFEFGFCEFFFFFFFFGGDFF@6D<F<FF77;639>96??FFF??F<0>?FFB9
@M05025:18:000000000-B3NL5:1:1101:19784:2462 1:N:0:CACTCA
TCGAAGACTCCTACGGGAGGCAGCAGTAGGGAATCTTCCGCAATGGACGAAAGTCTGACGGAGCAACGCCGCGTGAGTGATGAAGGCTTTCGGGTCGTAAAACTCTGTTGTTAGGGAAGAACAAGTGCTAGTTGAATAAGCTGGCACCTTGACGGTACCTAACCAGAAAGCCACGGCTAACTACGTGCCAGCAGCCGCGGTAATACGTAGGTGGCAAGCGTTATCCGGAATTATTGGGCGTAAAGCGCGCGCAGGTGGTTTCTTAAGTCTGATGTGAAAGCCCACGGCTCAACCGTGGAGG
+
CCCCCGGGFGGGGGGGGGGGGGGGEFFGGFGFGGGGGGGGGFGGGGGGGGGGGGGGGGGGGDE@DEGGGGGGGFG7FFGGGGGGEGGGGCFGGGGGGGGGGFGGGGGGGGG8EGGGEGGGGGGGGGGGGFGCGGGGFGFFFGFGGGGGGGGGGGGGGGGGFGG<FGGGGGGGFGGGGGG?FEGGGGGGGGGGGGGGGGCE:8CFGGGFGGGCFGGGGGGGGGEGGGECCEGFFFCCFGGG<C:FD:57@DB3>C>7?F0878=CFCF?F)94@DFF4=F<(((4:;((46721:6(3,-8?
@M05025:18:000000000-B3NL5:1:1101:9675:2521 1:N:0:CACTCA
TCGAAGACTCCTACGGGAGGCAGCAGTGGGGAATATTGCGCAATGGGGGAAACCCTGATGCAGCAACGCCGCGTGAGTGAAGAAGGTTTTCGGATTGTAAAGCTCTGTTAGCAGGGAAGAGGAAGGACGGTACCTGCAGAGGAAGCCACGGCTAACTACGTGCCAGCAGCCGCGGTAATACGTAGGTGGCAAGCGTTGTTCGGAATAACTGGGCGTAAAGGATGCGTAGGCGGTTAAACAAGTTATATGTTAAATATATAGGCTTAACCTGTAGAAAGCATATAAAACTGTTTAACTAGAG
+
CCCCCGGGGGGGGGGGGGGGGGGGGGGGGGGGGGGGGGGGGGGGGGGGGGGGGGGGGGGGGGGGGGGGGGGGGGGGGGGGGGGGGGGGGGGGGGGGGGGGGGGGGGGGGGGGGGGGGGGGGGGGGGGGGGGGGGGGGGGGGGGGGGGGGGGGGGGGGGGGGGGGFGGGGGGGGGGGGGGGGGGGGGGGGGGGGGGGGGGGGGGGGGGGGGGGGGGEEEGGGGGGGGEGGGGGG<DGGGGGGGGGGGGGFFFGFGFFFFFFFFFGGGFFF2@<FFFFFF@7>BBABB<<2AAADFF<BA2<)
@M05025:18:000000000-B3NL5:1:1101:15883:2530 1:N:0:CACTCA
TCGAAGACTCCTACGGGAGGCAGCAGTAGGGAATCTTCCACAATGGGCGCAAGCCTGATGGAGCAACACCGCGTGAGTGAAGAAGGGTTTCGGCTCGTAAAGCTCTGTTGTTGGAGAAGAACGTGCGTGAGAGTAACTGTTCACGCAGTGACGGTATCCAACCAGAAAGTCACGGCTAACTACGTGCCAGCAGCCGCGGTAATACGTAGGTGGCAAGCGTTATCCGGATTTATTGGGCGTAAAGCGAGCGCAGGCGGTTGCTTAGGTCTGATGTGAAAGCCTTCGGCTTAACCGAAGAAGT
+
CCCCCGGGGGGGGGGGGGGGGGGGGGGGGGGGGGGGGGGGGGGGGGGGGGGGGGGGGGGGGFGGGGGGGGGGGGGGGGGGGGGGGGGGGGGGGGGGGGGGGGGGGGGGGGGGGGGGGGGGGGGGGGGFGGGGGGGGGGGGGGGGGGGGGGGGGGGGGGGGGGGGGGGGGGGGGGGGGGGGGGGGGGGGGGGGGGGGGGGGGGGGGGGGGGGGGGGGGGDGGGGGGGG=:EGGGFGGFGGGGGGGGDCD@FFGFDBFFFFFFFFFGGFFF:?AFFFFFFF?FFFFFFFFFF<23299B?:B.
@M05025:18:000000000-B3NL5:1:1101:15196:2571 1:N:0:CACTCA
TCGAAGACTCCTACGGGAGGCAGCAGTGGGGAATATTGCACAATGGGCGCAAGCCTGATGCAGCCATGCCGCGTGTATGAAGAAGGCCTTCGGGTTGTAAAGTACTTTCAGCGAGGAGGAAGGTGTTGCGGTTAATAACCGCAGCAATTGACGTTATTCGCAGAAGAAGCACCGGCTAACTCCGTGCCAGCAGCCGCGGTAATACGGAGGGTGCAAGCGTTAATCGGAATTACTGGGCGTAAAGCGCACGCAGGCGGTCTGTCAAGTCGGATGTGAAATCCCCGGGCTCAACCTGGGAACT
+
CCCCCGGGGGGGGGGGGGGGGGGGGGGGGGGGGGGGGGGGGGGGGGGGGGGGGGGGGGGGGGGGGGGGGGGGGGGGGGGGGGGGGGGGGGGGGGGGGGGGGGGGGGGGGGGGGGGGGGGGGGGGGGGGGGGGGGGFGGGGGGGGGFFGGGGGGGFGGGGGGGGGGGGGGGGGGGGGGGGGGGGGGGGGGGGGGGGGGGGGGDGFGGGGGGGGGGGGGGGEGGGGGGGGEGGGGGGGGFGGGGGGGGGGFFFGFGFFEFF:?F=F7C7FFFEBDFFFF=F<?28;BFFFFFF?FB?FF02:.
@M05025:18:000000000-B3NL5:1:1101:15065:2578 1:N:0:CACTCA
TCGAAGACTCCTACGGGAGGCAGCAGTGGGGAATATTGCACAATGGGGGAAACCCTGATGCAGCAACGCCGCGTGAGTGAAGAAGGTTTTCGGATTGTAAAGCTCTGTTAGCAGGGAAGAGGAAGGACGGTACCTGCAGAGGAAGCCACGGCTAACTACGTGCCAGCAGCCGCGGTAATACGTAGGTGGCAAGCGTTGTTCGGAATAACTGGGCGTAAAGGATGCGTAGGCGGTTAAACAAGTTATATGTTAAATATATAGGCTTAACCTGTAGAAAGCATATAAAACTGTTTAACTAGAG
+
CCCCCCEC<--6-C;FCFFC7,BCFF6CE8+8@6,,CCFECF@FGFG:B+,6E<,6@D@@FFC<EGAF7F7::=@,:FA?F554:CC9CF,CF48+B?B?<B9F,,CC<,E<,CF+F@F8E8EE87,<F+33B?9DCGF9F=,@F,>3DC7BCFGG=FDGFFC>@:CCFG,3>FFEEDF;;C2>8C2CCBFGGG1=8CECGDE*==F9@;;+*;:85:EFGGGGGE=55:+::9D<C>DF4**2::CFF*9CBCBBF?7<**9C5096*6><6>F?FFF0-)6<2<4):>A5<A<2)4<.)
@M05025:18:000000000-B3NL5:1:1101:19461:2586 1:N:0:CACTCA
TCGAAGACTCCTACGGGAGGCAGCAGTGGGGAATATTGCACAATGGGGGAAACCCTGATGCAGCAACGCCGCGTGAGTGAAGAAGGTTTTCGGATTGTAAAGCTCTGTTAGCAGGGAAGAGGAAGGACGGTACCTGCAGAGGAAGCCACGGCTAACTACGTGCCAGCAGCCGCGGTAATACGTAGGTGACAAGCGTTGTTCGGAATAACTGGGCGTAAAGGATGCGTAGGCGGTTAAACAAGTTATATGTTAAATATATAGGCTTAACCTGTAGAAAGCATATAAAACTGTTTAACTAGAG
+
CCCCCGGGGGGGGGGGGGGGGGGGGGFGGGGGGGGGGGGGGGGGGGGGGGGGGGGGGGGGGGGGGGGGGGGGGGGGGGGGGGGGGGEFGGGGGFGGGGGGGGGGGGGGGGGGGGGGGGGGGGGGGGGGGGGGGGGGGGGGGGGGGGGGGGGGGGGGGGGGGGGGGGGGGGGGGGGGGGGGGGGGGGGGGGGGGGGGGGGGGGGGGGGGGGGGGGGGCEEFGGGGGGGGGGGGGCDGGCFGGGGGGFDGFFFGF=FFFFFFFFFDFGFFFAFFFFFFFFFFBAA9<AFFFFFFFFAADFF<2
@M05025:18:000000000-B3NL5:1:1101:14061:2588 1:N:0:CACTCA
TCGAAGACTCCTACGGGAGGCAGCAGTGGGGAATATTGCACAATGGGGGAAACCCTGATGCAGCAACGCCGCGTGAGTGAAGAAGGTTTTCGGATTGTAAAGCTCTGTTAGCAGGGAAGAGGAAGGACGGTACCTGCAGAGGAAGCCACGGCTAACTACGTGCCAGCAGCCGCGGTAATACGTAGGTGGCAAGCGTTGTTCGGAATAACTGGGCGTAAAGGATGCGTAGGCGGTTAAACAAGTTATATGTTAAATATATAGGCTTAACCTGTAGAAAGCATATAAAACTGTTTAACTAGAG
+
CCCCCGGGGGGGGGGGGGGGGGGGGGGGGGGGGGGGGGGGGGGGGGGGGGGGGGGGGGGGGGGGGGGGGGGGGGGGGGGGGGGGGGFDGGGGGGGGGGGGGGGGGGGGGGGGGGGGGGGGGGGGGGGGGGGGGGGGGGGGGGGGGGGGGGGGGGGGGGGGGGGGFGGGGGGGGGGGGGGGGGGGGGGGGGGGGGGGGGGGGGGGGGGGGGGGGGEG=5FGDFFGGGEGEGGDGGCDGFGGDCFGGGGGFFFGFGFFFFFFFF@GGGFFFAFBFFFFFFF?DFFFFFA<F<>AAAA:55<B2
@M05025:18:000000000-B3NL5:1:1101:8233:2635 1:N:0:CACTCA
TCGAAGACTCCTACGGGAGGCAGCAGTGGGGAATATTGCACAATGGGCGCAAGCCTGATGCAGCCATGCCGCGTGTATGAAGAAGGCCTTCGGGTTGTAAAGTACTTTCAGCGAGGAGGAAGGTGTTGTGGTTAATAACCGCAGCAATTGACGTTACTCGCAGAAGAAGCGCCGGCTAACTCCGTGCCAGCAGCCGTGGTAATACGGAGGGTGCAAGCGTTAATCGGAATTACTGGGCGTAAAGCGCACGCAGGCGGTCTGTCAAGTCGGATGTGAAATCCCCGGGCTCAACCTGGGAACT
+
CCCCCGGGGGGGGGGGGGGGGGGGGGGGGGGGGGGGGGGGGGGGGGGGGGGGGGGGGGGGGGGGGGGGGGGGGGGGGGGGGGGGGGGGGGGGGGGGGGGGGGGGGGGGGGGGGGGGGGGGGGGGGGGGGGGGGGGGGGGGGGGGGGGGGGGGGGGGGGGGGGGGGGGGGGGGDGGGGGGGGGGGGGGGGGGGGGGGGGGGGGGGGGGGGGGGGGGGFDGGGGGGGGGGGGGGGGGGGGGGGGGGGGGGFFFGFGBFFFFFFFFGGGFFFFFFD?FFFFFF3::>BFFFFFFFFFF:?F?F4
@M05025:18:000000000-B3NL5:1:1101:24048:2651 1:N:0:CACTCA
TCGAAGACTCCTACGGGAGGCAGCAGTGAGGAATATTGGTCAATGGGCTTACGCCTGAACCAGCCAAGTCGCGTGAGGGAAGACTGCCCTATGGGTTGTAAACCTCTTTTGTCAGGGAGCGATTGGCGCTACGTGTAGCGTTATCGAGAGTACCTGAAGAAAAAGCATCGGCTAACTCCGTGCCAGCAGCCGCGGTAATACGGAGGATGCGAGCGTTATCCGGCTTTATTGGGTTTAAAGGGTGCGTAGGCGGAATGCCAAGTCAGCGGTAAAATCGCGGGGCTCAACCTCGCTCCGCCGT
+
CCCCCGGGGGGGGGGGGGGGGGGGGGFGGGGGGGGGGGGGGGGGGGGGGGGGGGGGGGGGGGGGGGGGGGGGGGGGGGGGGGFFGGGGGGGGGGGGGGGGGGFFFFGFFGGGGDGGGGGGGGFGGGFCGGGGGGGGGGGGGDEFGGGGGGGGGGGGGGGGFGGGGFGGGGDGGGGFFGGGGGGGGGGGGGGGGGGGDGGGGGGDCEGGGGGDGGGGGCCC7CC**2A?ECGGGGGGCFFGGGCDGGG3@5FDFD)<FFF26@FDDGFFFFEFF9*055;6(43(4>?<??:?BF:-:?BB0
@M05025:18:000000000-B3NL5:1:1101:7047:2695 1:N:0:CACTCA
TCGAAGACTCCTACGGGAGGCAGCAGTGGGGAATATTGCACAATGGGGGAAACCCTGATGCAGCAACGCCGCGTGAGTGAAGAAGGTTTTCGGATTGTAAAGCTCTGTTAGCAGGGAAGAGGAAGGACGGTACCTGCAGAGGAAGCCACGGCTAACTACGTGCCAGCAGCCGCGGTAATACGTAGGTGGCAAGCGTTGTTCGGAATAACTGGGCGTAAAGGATGCGTAGGCGGTTAAACAAGTTATATGTTGAATATATAGGCTTAACCTGTAGAAAGCATATAAAACTGTTTAACTAGAG
+
CCCCCGGGGGGGGGGGGGGGGGGGGGGGGGGGGGGGGGGGGGGGGGGGGGGGGGGGGGGGGGGGGGGGGGGGGGGGGGGGGGGGGGGGGGGGGGGGGGGGGGGGGGGGGGGGGGGGGGGGGGGGGGGGGGGGGGGGGGGGGGGGGGGGGGGGGGGGGGGGGGGGGGGGGGGGGGGGDGGGGGFGGGGGGGGGGGGGGGGGGGGGGGGGGGGGGGGEGGGGGGGGGGGGGGGGD9CDGGGFGD7CF>FCFFFGFGFFFFFFFFFGGGFFFAFFF2B?=FF?FFFFFFFF7>DFFDFBAFFF2
@M05025:18:000000000-B3NL5:1:1101:22685:2697 1:N:0:CACTCA
TCGAAGACTCCTACGGGAGGCAGCAGTAGGGAATCTTCCACAATGGACGAAAGTCTGATGGAGCAACGCCGCGTGAGTGAAGAAGGGTTTCGGCTCGTAAAGCTCTGTTGGTAGTGAAGAAAGATAGAGGTAGTAACTGGCCTTTATTTGACGGTACTTACTTAGAAAGTCACGGCTAACTACGTGCCAGCAGCCGCGGTAATACGTAGGTGGCAAGCGTCGTCCGGATTTATTGGGCGTAAAGCGAGTGCAGGCGGTTCAATAAGTCTGATGTGAAAGCCTTCGGCTCAACCGGAGAATT
+
CCCCCGG<;F966C;;@FDC;FE@,E<C6,6F6FGAFGE@C<FFECCFG+6,@@FCEFEGG8CE@CDFGCG@FFG=FEGD9FFFFFCCC=CC>:,8CFB==5BC<AE9<AFGEFFDF??AF=F<BEFGGFF9AE?FGC9F==,7?FCFGCDFFCFF79FDGAD@=,@;FGGFEG:FGECGFDFDEFG7=ECECG>>CEEGCC9,>=>:@ECGFE69FFGC**277CC5*1=EFGC65CD99**:CD*707B79577@7)34*/0:>0/827:F<*9*0=?(44<(4262>>3:;>11(444
@M05025:18:000000000-B3NL5:1:1101:22832:2782 1:N:0:CACTCA
TCGAAGACTCCTACGGGAGGCAGCAGTAGGGAATCTTCCACAATGGACGCAAGTCTGATGGAGCAACGCCGCGTGAGTGAAGAAGGGTTTCGGCTCGTAAAGCTCTGTTGGTAGTGAAGAAAGATAGAGGTAGCGACTGGCCTTTATTTGACGGTAATTACCTAGAAAGTCACGGCTAACTACGTGCCAGCAGCCGCGGTAATACGTAGGTGGCAAGCGTTGTCCGGATTTATTGGGCGTAAAGCGAGTGCAGGCGGTTCAATCAGTCTGATGTGAAAGCCTTCGGCTCAACCGGCGCATT
+
CCCCCGGGGGFGGGGGG>CGGGGGGGDGFCGGEFEGFGFGGGGGGGGFEGDCGEEA@<FFFFFFEGGCDGGECGG,BFC,CCE8,C7CEFGGCF=FDF:B?BCFG<?@?DF+E<FFGG<E=FC,:8,?C8EFCDBCGEE8=@<3CDFCFGGF7FEG7FFFA9,,<9FG7FE9,+5*83D:,3@8DC>8FEEGGGGB@5C8:C9E<5+>*;10/0:C/CC*/=:0<=5*5:C<FGF*CDCCCCFC7CC355=*9*)<BF3(*9/*9FB6*:44/)**0**43(5<(432?),:13((-(4(4
@M05025:18:000000000-B3NL5:1:1101:14026:2823 1:N:0:CACTCA
TCGAAGACTCCTACGGGAGGCAGCAGTGAGGAATATTGGTCAATGGGCGGAAGCCTGAACCAGCCAAGTCGCGTGAGGGAATAAGGCCCTACGGGCCGTAAACCTCTTTTGCCGGGGAGCAAGGGCCGGGACGCGTCCCGGCCCGGAGAGTACCCGGAGAAAAAGCATCGGCTAACTCCGTGCCAGCAGCCGCGGTAATACGGAGGATGCGAGCGTTATCCGGATTTATTGGGTTTAAAGGGTGCGTAGGCGGGCTTTTAAGTCAGCGGTAAAAATTCGGGGCTCAAACCCGTCCGGCCGT
+
CCCCCGGGGGGGGGGGGGGGGGGGFGGGGGGGGGGGGGGGGGGGGGGGGGGGGGGGGGGGGGGGGGGGGGGGGGGGGGGGGGGGGGGGGGGGGGGGGGGGGGGGGGGGGGGGGGGGGGGGGGGGGGGGGGGGGGGGGGGGGGGGGGEGGGGGFGGGEEFGGGGGGGGGCFGGFGGFGGGEGGGGGGGCGCFGGGG5CGCFFGGECGGGGGEEEGGEGGF7<EDCCCFC?EFFGD3CCFGGGGGGGG<CDBFGFGFF>FF<6=B7*:9;B?7(9<?<?6:?9>9>62<),41;B?FFF9BF(
@M05025:18:000000000-B3NL5:1:1101:8680:2887 1:N:0:CACTCA
TCGAAGACTCCTACGGGAGGCAGCAGTAGGGAATCTTCCACAATGGGCGCAAGCCTGATGGAGCAACACCGCGTGAGTGAAGAAGGGTTTCGGCTCGTAAAGCTCTGTTGTTGGAGAAGAACGTGCGTGAGAGTAACTGTTCACGCAGTGACGGTATCCAACCAGAAAGTCACGGCTAACTACGTGCCAGCAGCCGCGGTAATACGTAGGTGGCAAGCGTTATCCGGATTTATTGGGCGTAAAGCGAGCGCAGGCGGTTGCTTAGGTCTGATGTGAAAGCCTTCGGCTTAACCGAAGAAGG
+
CCCCCGGGGGGGGGGGGGGGGGGGGGGGGGGGGGGGGGGGGGGGGGGGGGGGGGGGGGDGGGGGGGGGGGGGGGGGGGGGGGGGGGGGGGGGGGGGGGGGGGGFGGGGGGEEFGGGGFGGGGGGGGGGGGGGGGGGFGGGGGGGGGGGGGGGGGGGFFGGGGGGGGGGGGGGGGGGGGGGGGGGGFGGGGGGGGGGGGGGGGGGGGCEGGGGGGGGGGGGG5FCGEE5CCEGGGGFFGGGGGGGGGDGFDFDFGFEF@@;F*9>DGFFF?FAFFFF??FFF72>?FF:0:>D<201>FFF(
@M05025:18:000000000-B3NL5:1:1101:17662:2901 1:N:0:CACTCA
TCGAAGACTCCTACGGGAGGCAGCAGTGAGGAATATTGGTCAATGGGAGAGATCCTGAACCAGCCAAGCCGCGTGAGGGAAGACGGCCCTATGGGTTGTAAACCTCTTTTGTCGGAGAACAAAACCCGGGACGTGTCCCGGACTGCGTGTATCCGAAGAAAAAGCATCGGCTAACTCCGTGCCAGCAGCCGCGGTAATACGGAGGATGCGAGCGTTATCCGGATTTATTGGGTTTAAAGGGTGCGTAGGCGGTCCGTTAAGTCAGCGGTAAAATTGCGGGGCTCAACCCCGTCGAGCCGTT
+
CCCCCGGGGGGGGGGGGGGGGGGGGGGGGGGGGGGGGGGGGGGGGGGGGGGGGGGGGGGGGGGGGGGGGGGGGGGGGGGGGGGGGGGGGGGGGGGGGGGGGGGGGGGGGGGGGGGGGGGGGGGGGGGGGGGGGGGGGGGGGGGGGGGGGGGGGGGGGGGGGGGGGGGGGGGGGGGEGGGGGGGGGGGGGGGGGGGGGGGGGGGGGGGGGGGGGGGGGGGGGGG5C9FGGGGGGDDGGGFGGGGCDGGGFFFGFGFDFFBB?*@:77BF>9:AB9FF=>BF0996B>F:?BBFFFFF07>F1
@M05025:18:000000000-B3NL5:1:1101:12298:2937 1:N:0:CACTCA
TCGAAGACTCCTACGGGAGGCAGCAGTGGGGAATATTGGACAATGGGCGCAAGCCTGATCCAGCCATACCGCGTGGGTGAAGAAGGCCTTCGGGTTGTAAAGCCCTTTTGTTGGGAAAGAAATCCAGCCGGCTAATACCTGGTTGGGATGACGGTACCCAAAGAATAAGCACCGGCTAACTTCGTGCCAGCAGCCGCGGTAATACGAAGGGTGCAAGCGTTACTCGGAATTACTGGGCGTAAAGCGTGCGTAGGTGGTTATTTAAGTCCGTTGTGAAAGCCCTGGGCTCAACCTGGGAACT
+
CCCCCGGGGGGGGGGGGGGGGGGGGGFGGGGGGGGGGGGGGGGGGGGGGGGGGGGGGDFGGGGGGGGGGGGGGGGGGGGGGGFGGGGGGGGGGGGGFGGFGGGGFFGGGGGGGGGGGGGGGGGGGGGGGGGGGGGGGGGGGGGGGGGFGGGGGGGGEGGGFGGGGGGGGFGGGGGGGGGGGGGGGFGFGGFFGGGGGGGGGEGGGGFGGGGGEGGGGGGGGGGFFEEGGGGGGGGFGGD<DGGGGG75>EDGFC9=>7><FF47:DFFFFFFFFF49FB1<6?:BFFFBFFFFF??BB>B.
@M05025:18:000000000-B3NL5:1:1101:22979:2960 1:N:0:CACTCA
TCGAAGACTCCTACGGGAGGCAGCAGTAGGGAATCTTCCACAATGGGCGCAAGCCTGATGGAGCAACACCGCGTGAGTGAAGAAGGGTTTCGGCTCGTAAAGCTCTGTTGTTGGAGAAGAACGTGCGTGAGAGTAACTGTTCACGCAGTGACGGTATCCAACCAGAAAGTCACGGCTAACTACGTGCCAGCAGCCGCGGTAATACGTAGGTGGCAAGCGTTATCCGGATTTATTGGGCGTAAAGCGAGCGCAGGCGGTTGCTTAGGTCTGATGTGAAAGCCTTCGGCTTAACCGAAGAAGT
+
CCCCCGGGGGGGGGGGGGGGGGGGGGGGGGGGGGGGGGGGGGGGGGGGGGGGGGGGGGGGGGGGGGGGGGGGGGGGGGGGGGGGGGGGGGGGGGGGGGGGGGGGGGGGGGGGGGGGGGGGGGGGGGGGGGGGGGGGGGGGGGGGGGGGGGGGGGGGGGGGGGGGGGGFGGGGGGGGGGGGGGGGGGGGGGGGGGGGGGGGGGGGGG?FGGFFGGGGGGGGGGGGGGGGEGCGGGGGGGGGGGGGGDCDE@EDFGFFFF:>FFFFFGBFFB=9F6?FFFF?BFBDFF>?>>AAAFFFF???.
@M05025:18:000000000-B3NL5:1:1101:13255:2970 1:N:0:CACTCA
TCGAAGACTCCTACGGGAGGCAGCAGTGGGGAATATTGGACAATGGGCGCAAGCCTGATCCAGCCATACCGCGTGGGTGAAGAAGGCCTTCGGGTTGTAAAGCCCTTTTGTTGGGAAAGAAATCCAGCCGGCTAATACCTGGTTGGGATGACGGTACCCAAAGAATAAGCACCGGCTAACTTCGTGCCAGCAGCCGCGGTAATACGAAGGGTGCAAGCGTTACTCGGAATTACTGGGCGTAAAGCGTGCGTAGGTGGTCGTTTAAGTCCGTTGTGAAAGCCCTGGGCTGAACCTGGGAACT
+
CCCCCGGGGGGGGGGGGGGGGGGGGGCFGGGGGGGGGGGGGGGGGGGGGGGGGGGGGGGGGGGGGGGGGGGGGGEGGGGGGGGGGGGGGGGGGGGGGGGGGGGGGGGGGGGCGGGGGGGGGGGGGGGGGGGGEGGGGGGGGGFGGGGGGGGGGGGGGCFFGGGGGGGGGGGFGGGGDGGGGGGGGGEFGGGGGGGGGGGEEGGGGGGFGGGGGGGCFFGGGGGGGGGGEFCGGGGGGGGGGGGGGGGGB>EC5<=677?><>FGFFB?@:::>3)6=F6:?F:<B043((.,48??6(81,
@M05025:18:000000000-B3NL5:1:1101:10211:2994 1:N:0:CACTCA
TCGAAGACTCCTACGGGAGGCAGCAGTAGGGAATCTTCCACGATGGGCGAAAGCCTGATGGAGCAACGCCGCGTGAGTGAAGAAGGTTTTCGGATCGTAAAGCTCTGTTGTTGGTGAAGAAGGATAGAGGTAGTAACTGGCCCCTATTTGACGGTAATCAACCAGAAAGTCACGGCTAACTACGTGCCAGCAGCCGCGGTAATACGTAGGTGGCAAGCGTTGTCCGGATTTATTGGGCGTAAAGCGAGCGCAGGCGGAAAGATAAGTCTGATGTGAAAGCCCCCGGCTTAACCGAGGAATT
+
CCCCCGGGGGGGGGGGGGGGGGGGGGGGGGGGGGGGGGGGGGGGGGGGGGGGGGGGGGGGGGGGGGGGGGGGGGGGGGGGGGGGGGGGGGGGGGGGGGGGGGGGGGGGGGGGGGFGGGGGGGGGGGGGGGGGGGGGGGGGGGGGGGGGGGGGGGGGGGGGGGCGGGGGGGGGGGGGGGGGGGGGGGGGGGGGGGFGGGGGGGGGGGFGGGGGGGGGGGGE=CEFGGG*:AEGFGGGGGGGGGGGGGDDDEBCDG>EF@EFFFFGGGFFFFF9FBF=6@??(8,9;;B>FFFAA;>BBBFF7
@M05025:18:000000000-B3NL5:1:1101:21686:3023 1:N:0:CACTCA
TCGAAGACTCCTACGGGAGGCAGCAGTAGGGAATCTTCCACAATGGACGCAAGTCTGATGGAGCAACGCCGCGTGAGTGAAGAAGGGTTTCGGCTCGTAAAGCTCTGTTGGTAGTGAAGAAAGATAGAGGTAGTAACTGGCCTTTATTTGACGGTAATTACCTAGAAAGTCACGGCTAACTACGTGCCAGCAGCCGCGGTAATACGTAGGTGGCAAGCGTTGTCCGGATTTATTGGGCGTAAAGCGAGTGCAGGCGGTTCAATAAGTCTGATGTGAAAGCCTTCGGCTCAACCGGAGAATT
+
CCCCCGGGGGGGGGGGGGGGGGGGGGGGGGGGGGGGGGGGGGGGGGGGGGGGGGGGGGGGGGGGGGGGGGGGGGGGGGGGGGFGGGGGGGGGGGGGGGGGGGGGGGGGGGGGGGFFGGGGGGGGGGGGGGGGGGGGGGGGGGGFGGGGGGGGGGEGGGGGGGGGGGGGGGGGGGGGGGGGGGGGGGGGGGGGGGGGGEEGGGGGGGGFGGFGGGFFFGGEC=EGGCE5>5EFGGGGGFG<DGFFGGCD>FFFFGFFE<34@FFFGGFFFFFBFAFBF6BB<?F??BF::?BFBFF>>9:<4
@M05025:18:000000000-B3NL5:1:1101:18959:3078 1:N:0:CACTCA
TCGAAGACTCCTACGGGAGGCAGCAGTAGGGAATCTTCCACAATGGACGCAAGTCTGATGGAGCAACGCCGCGTGAGTGAAGAAGGGTTTCGGCTCGTAAAGCTCTGTTGGTAGTGAAGAAAGATAGAGGTAGTAACTGGCCTTTATTTGACGGTAATTACCTAGAAAGTCACGGCTAACTACGTGCCAGCAGCCGCGGTAATACGTAGGTGGCAAGCGTTGTCCGGATTTATTGGGCGTAAAGCGAGTGCAGGTGGTTCAATAAGTCTGATGTGAAAGCCTTCGGCTCAACCGGAGAATT
+
CCCCCGGGGGGGGGGGGGGGGGGGGGGGGGGGGGGGGGGGGGGGGGGGGGGEGGGGGGGGGGGGGGGGGGEGGGGEGGGGGGGGGGGFGGGGGGGGGGDGGGGGGDGGGGGGFGGGGEEGGGGGGGGGGGGFGGGGGGGCFGGGGGFFGGGGGGGFGGGGGGGGGGGGGGGGGGGGGGGGGGGGGGGGGGGGGGGGGDCEEEGGGGGGGGGGGGGGGDGCGGGGGGGGDEFGGFGGGGGGGGGGGGGC@FFGFGFFF>54FFFFGGFFFFFFFA6=FF*3:?FF??F?BBFFFB6((,:A6
@M05025:18:000000000-B3NL5:1:1101:19349:3091 1:N:0:CACTCA
TCGAAGACTCCTACGGGAGGCAGCAGTGGGGAATATTGGACAATGGGCGCAAGCCTGATCCAGCCATACCGCGTGGGTGAAGAAGGCCTTCGGGTTGTAAAGCCCTTTTGTTGGGAAAGAAATCCAGCTGGCTAATACCCGGTTGGGATGACGGTACCAAAAGAATAAGCACCGGCTAACTTCGTGCCAGCAGCCGCGGTAATACGAAGGGTGCAAGCGTTACTCGGAATCACTGGGCGTAAAGCGTGCGTGGGTGGTCGTTTAAGTCCGTTGTGAAAGCCCTGGGCTCAACCTGGGAACT
+
CCCCCGGGGGGGGGGGGGGGGGGGFFFGGGGGGGGGGGGGGGGGGGGGGGGGGGGGGGGGGGGGGGGGGGGGGGGGGGGGGGGGGGGGGGGGGGGGGGGGGGGGGGGGGGGGGGGGGGGGGGGGGGGGGGGGGGGGGGGGGGGGGGGGGGGGGGGGGGGFGFGGGGGGGGGGGGGGGGGGGGGGGGGGGGGGGGGGGGGEDGGGGGGGGGGGGGGGGGGGGGGGGGGDGGGGGGGGGGGGGGGGGGGGFFDDFGFFFFFFFFFGGGFFFFF>EFFFFF67:?FFFFFB3<?FF?<??:>?)
@M05025:18:000000000-B3NL5:1:1101:13300:3143 1:N:0:CACTCA
TCGAAGACTCCTACGGGAGGCAGCAGTGAGGAATATTGGTCAATGGGCTTACGCCTGAACCAGCCAAGTCGCGTGAGGGAAGACTGCCCTATGGGTTGTAAACCTCTTTTGTCAGGGAGCAATTGGCGCTACGTGTAGCGTTATCGAGAGTACCTGAAGAAAAAGCATCGGCTAACTCCGTGCCAGCAGCCGCGGTAATACGGAGGATGCGAGCGTTATCCGGATTTATTGGGTTTAAAGGGTGCGTAGGCGGAATGCCAAGTCAGCGGTAAAATCGCGGGGCTCAACCTCGCTCCGCCGT
+
CCCCCGGGGGGGGGGGGGGGGGGGGGGGGGGGGGGGGGGGGGGGGGGGGGGGGGGGGGGGGGGGGGGGGGGGGGGGGGGGGGGGGGGGGGGGGGGGGGGGGGGGGGGGGGGGGGGGGGGGGGGGGGGGGGGGGGGGGGGGGGGGGGGGGGGGGGGGGGGGGGGGGGGGGGGGGGGGGGGGGGGGGGGGGGGGGGGGGGGGGGGGGGGGGGGGGGGGGGGGGGGGGGGGGGEGGGGDFFGGGGGGC<DCEEFGFGFFFFFFFFFGGGFEFFFFFFFFDFFFFFFFFFFFFF??>BB1<BFB6
@M05025:18:000000000-B3NL5:1:1101:13009:3187 1:N:0:CACTCA
TCGAAGACTCCTACGGGAGGCAGCAGTAGGGAATCTTCCACAATGGGCGAAAGCCTGATGGAGCAACGCCGCGTGGGTGAAGAAGGTCTTCGGATCGTAAAACCCTGTTGTTAGAGAAGAAAGTGCGTGAGAGTAACTGTTCACGTTTCGACGGTATCTAACCAGAAAGCCACGGCTAACTACGTGCCAGCAGCCGCGGTAATACGTAGGTGGCAAGCGTTATCCGGATTTATTGGGCGTAAAGGGAACGCAGGCGGTCTTTTAAGTCTGATGTGAAAGCCTTCGGCTTAACCGGAGTAGT
+
CCCCCGGGGGGGGGGGGGGGGGGGGGGGGGGGGGGGGGGGGGGGGGGGGGGGGGGGGGGGGGGGGGGGGGGGGGGGGGGGGGGGGGGGGGGGGGGGGGGGGGGGGGGGGGGGGGGGGGGGGGGGGGGGGGGGGGGGGGGGGGGGGGGGGGGGGGGGGGGFGGGGGGGGGFGGGGGGGGGGGGGGGGGGGGGGGGGGGGGGDEGGGGGGGGGGGGGGGGGGGGGGGGG577CFGGGGGGGGGGGGGGGGF@BDFGFFFBFFF?FGGGFFFDBBFFFFFFFF<?<BBBFFBFFFFB91>B?A2
@M05025:18:000000000-B3NL5:1:1101:16080:3218 1:N:0:CACTCA
TCGAAGACTCCTACGGGAGGCAGCAGTAGGGAATCTTCCACAATGGGCGCAAGCCTGATGGAGCAACACCGCGTGAGTGAAGAAGGGTTTCGGCTCGTAAAGCTCTGTTGTTGGAGAAGAACGTGCGTGAGAGTAACTGTTCACGCAGTGACGGTATCCAACCAGAAAGTCACGGCTAACTACGTGCCAGCAGCCGCGGTAATACGTAGGTGGCAAGCGTTATCCGGATTTATTGGGCGTAAAGCGAGCGCAGGCGGTTGCTTAGGTCTGATGTGAAAGCCTTCGGCTTAACCGAAGAAGG
+
CCCCCGGGGGGGGGGGGGGGGGGGGGGGGGGGGGGGGGGGGGGGGGGGGGGGGGGGGGGGGGGGGGGGGGGGGGGGGGGGGGGGGGGGGGGGGGGGGGGGGGGGGGGGGGGGGGGGGGGGGGGGGGGFGGGGGGGGGGGGGGGGGGGGGGGGGGGGGGGGGGGGGGGGGGGGGDGGGGGGGGGGGGGGGGGGGGGGGGGGDGGGGFG6EEFGGGGGGGGGGGGG7EGGE=FGGGGGGCDGDCGGDDDGFBFDDD@EF>DBF?677C=F4<?49-8@FFFF0>34??B(3:DF79>69:?8(
@M05025:18:000000000-B3NL5:1:1101:9231:3239 1:N:0:CACTCA
TCGAAGACTCCTACGGGAGGCAGCAGTAGGGAATCTTCCACAATGGACGCAAGTCTGATGGAGCAACGCCGCGTGAGTGAAGAAGGGTTTCGGCTCGTAAAGCTCTGTTGGTAGTGAAGAAAGATAGAGGTAGTAACTGGCCTTTATTTGACGGTAATTACCTAGAAAGTCACGGCTAACTACGTGCCAGCAGCCGCGGTAATACGTAGGTGGCAAGCGTTGTCCGGATTTATTGGGCGTAAAGCGAGTGCAGGCGGGTCAATAAGTCTGATGTGAAAGCCTTCGGCTCAACCGGAGAATT
+
CCCCCGGGGGGGGGGGGGGGGGGGGGGGGGGGGGGGGGGGGGGGGGGGGGGGGGGGGGGGGGGGGGGGGGGGGGGGGGGFGGGGGGGGGGGGGGGGGGGGGGGGGGFFGGGGGGGGFGGGGGGGGGGGGGGGGGGGGGGGGGGGGGGGGGGGGGGFGGGGGGGGGGGGGGGGGGGGGGGGGGGGGGGGGGGGFGGGGGGGGGGGEF9CFGGGGGGGGGGEGDE:EGEDECFGFGGGGFGGGGGGGGGDFFFGFGFFF)84FFFGGGF6@AFFFFFFFFF?<?DF?FFBFFFFFFBFBF<A>
@M05025:18:000000000-B3NL5:1:1101:11338:3259 1:N:0:CACTCA
TCGAAGACTCCTACGGGAGGCAGCAGTGAGGAATATTGGTCAATGGGCTTACGCCTGAACCAGCCAAGTCGCGTGAGGGAAGACTGCCCTATGGGTTGTAAACCTCTTTTGTCAGGGAGCAATTGGCGCTACGTGTAGCGTTATCGAGAGTACCTGAAGAAAAAGCATCGGCTAACTCCGTGCCAGCAGCCGCGGTAATACGGAGGATGCGAGCGTTATCCGGATTTATTGGGTTTAAAGGGTGCGTAGGCGGAATGCCAAGTCAGCGGTAAAATCGCGGGGCTCAACCTCGCTCCGCCGT
+
CCCCCGGGGGGGGGGGGGGGGGGGGGGGGGGGGGGGGGGGGGGGGGGGGGGGGGGGGGGGGGGGGGGGGGGGGGGGGGGGGGGGGGGGGGGGGGGGGGGGGGGGGGGGGGGGGGGGGGGGGGGGGFGGGGGGGGGGGGGGGGGGGGGGGGGGGGGGGGGGGGGGGGGGGGGGGGGGGGGDGGGGGGGGGGGGGGGGGGFGGGE=EGDCFGG=EGEGGGGGFGGGC>CEFGGGGGD5FGGGGGGGGGDCEFFGFGFFFFF>FFFGGGFFFFB<B>F:DFFBBFF>B>??FF?BFFFFFFF;,
@M05025:18:000000000-B3NL5:1:1101:7451:3263 1:N:0:CACTCA
TCGAAGACTCCTACGGGAGGCAGCAGTAGGGAATCTTCCACAATGGACGAAAGTCTGATGGAGCAACGCCGCGTGAGTGAAGAAGGGTTTCGGCTCGTAAAGCTCTGTTGGTAGTGAAGAAAGATAGAGGTAGTAACTGGCCTTTATTTGACGGTAATTACTTAGAAAGTCACGGCTAACTACGTGCCAGCAGCCGCGGTAATACGTAGGTGGCAAGCGTTGTCCGGATTTATTGGGCGTAAAGCGAGTGCAGGCGGTTCAATAAGTCTGATGTGAAAGCCTTCGGCCCAACCGGAGAATT
+
CCCCCGGGGGGGGGGGGGGGGGGGGGGGGGGGGGGGGGGFGGGGGGGGGGGGGGGGGGGGGGGGGGGGGGGGGGGGGGGGGGGGGGGGGGGGGGFGGGGGGGGGGGGGGGGGGGGGGGGGGGGGGGGGGGGGGGGGGGGGGGGGGGGGGGGGGGGGGGGGGGGGGFFGGGGGGGGGGGGGGGGGGFGGGGGGGGGGGGDBEGGGGGGGGGGGGGGGGCEEGGGGGGGGGCEGGGGGGGGGGGGGGGGGFFFGFGFFFEFFFFFGF>F=BB?AFBFFB=@?BFA2:?0(-2:??F009>(.6
@M05025:18:000000000-B3NL5:1:1101:18498:3319 1:N:0:CACTCA
TCGAAGACTCCTACGGGAGGCAGCAGTAGGGAATCTTCCACAATGGGCGAAAGCCTGATGGAGCAACGCCGCGTGAGTGAAGAAGGTTTTCGGATCGTAAAGCTCTGTTGTTGGTGAAGAAGGATAGAGGTAGTAACTGGCCCCTATTTGACGGTAATCAACCAGAAAGTCACGGCTAACTACGTGCCAGCAGCCGCGGTAATACGTAGGTGGCAAGCGTTGTCCGGATTTATTGGGCGTAAAGCGAGCGCAGGCGGAAAGATAAGTCTGATGTGAAAGCCCCCGGCTTAACCGAGGAATT
+
CCCCCGGGGGGGGGGGGGGGGGGGGGGGGGGGGGGGGGGGGGGGGGGGGGGGGGGGGGGGGGGGGGGGGGGGGGGGGGGGGGGGGGGGGGFGGGGGGGGGGGGEGGGGGGGGGGFGGGGGGGGGGGGGGGGGGGGGGGGGGGGGGGGGGGGGGGGGGGGGGGGGGGGGGGGGGGGGGGGGGGGGFFGGGGGGGGGD@CGGGGGGGGGGDEGGGGGFGFGGGGEGGEGG*:+3AFGGGGG7CGFG7C<C>><C55<BEBB;FFFGGG4=FFBD?AF4@F418??>9>996?<44426;>B).
@M05025:18:000000000-B3NL5:1:1101:15406:3369 1:N:0:CACTCA
TCGAAGACTCCTACGGGAGGCAGCAGTAGGGAATCTTCCACAATGGGCGCAAGCCTGATGGAGCAACACCGCGTGAGTGAAGAAGGGTTTCGGCTCGTAAAGCTCTGTTGTTGGAGAAGAACGTGCGTGAGAGTAACTGTTCACGCAGTGACGGTATCCAACCAGAAAGTCACGGCTAACTACGTGCCAGCAGCCGCGGTAATACGTAGGTGGCAAGCGTTATCCGGATTTATTGGGCGTAAAGCGAGCGCAGGCGGTTGCTTAGGTCTGATGTGAAAGCCTTCGGCTTAACCGAAGAAGT
+
CCCCCGGGGGGGGGGGGGGGGGGGGGGGGGGGGGGGGGGGGGGGGGGGGGGGGGGGGGGGGGGGGGGGGGGGGGGGGGGGGGGGGGGGGGGGGGGGGGGGGGGGGGGGGGGGGGFGFGGGGFGGDFGFGGGGGGGGGGGGGGGGGGGGGGGGGGGFFCFGGGGGGGGGGGFGGGEGGGGGGGGGFGGGGFGFGGGGGGGGGGGGGGFGGGGGGGGGGGGGGDGGGGGC5ACFGGGGFGGGGGGGGGGGFFFGFGFFF@BFFF*0>DFFBFFDFFFFFF?BFFFFF?>?>FF<ABF6>FFF)
@M05025:18:000000000-B3NL5:1:1101:10629:3371 1:N:0:CACTCA
TCGAAGACTCCTACGGGAGGCAGCAGTAGGGAATCTTCCACAATGGACGCAAGTCTGATGGAGCAACGCCGCGTGAGCGAAGAAGGGTTTCGGCTCGTAAAGCTCTGTTGGTAGTGAAGAAAGATAGAGGTAGTAACTGGCCTTTATTTGACGGTAATTACCTAGAAAGTCACGGCTAACTACGTGCCAGCAGCCGCGGTAATACGTAGGTGGCAAGCGTTGTCCGGATTTATTGGGCGTAAAGCGAGTGCAGGCGGTTCAATAAGTCTGATGTGAAAGCCTTCGGCTCAACCGGAGAATT
+
CCCCCGGGGGGGGGGGGGGGGGGGGGGGGGGGGGGGGGGGGGGGGGGGGGGGGGGGGGGGGGGGGGGGGGGGGGGGG@FGGGGGGGGGGGGGGGGGGGGGGGGGGGGGGGGGGGGGGGGGGGGGGGGGGGGGGGGGGGGGGGGGGGGGGGGGGGGGGGGGGGGGGGGGGGGGGGGGGGGGGGGGGGGGGGGGGGGGGGGGGGGGGGFGGGGGGGGDGGGGDEGGGGGG=EFGGGGGGGGGGGGGGGDGFFFGFGFFE@:?FFFGGGBFFFFFFFFFFFFFFBFFFFF?BFFFF>F>FFBF2
@M05025:18:000000000-B3NL5:1:1101:22905:3396 1:N:0:CACTCA
TCGAAGACTCCTACGGGAGGCAGCAGTGAGGAATATTGGTCAATGGACGAGAGTCTGAACCAGCCAAGTAGCGTGAAGGATGACTGCCCTATGGGTTGTAAACTTCCTTTATATGGGAATAAAACAGGGTATGCATACCCTCTTGTATGTACCATATGAATAAGGATCGGCTAACTCCGTGCCAGCAGCCGCGGTAATACGGAGGATCCGAGCGTTATCCGGATTTATTGGGTTTAAAGGGAGCGTAGGTGGATTGTTAAGTCAGTTGTGAAAGTTTGCGGCTCAACCGTAAAATTGCAGT
+
CCCCCGGGGGGGGGGGGGGGGGGGGGGGGGGGGGGGGGGGGGGGGGGGGGGGGGGGGGGGGGGGGGGGGGGGGGGGGGGGGGGGGGGGGGGGGGGGGGGGGGGGGGGGGGGGGGGGGGGGGGGGGGGGG,?5B?9EFGGF9=FEFGF,5AFGGFGFFAFDCFFG?=A:CE@:F>D9BDEFGGGCFFFGGFGGGCGGG9>EFEEGE>CFCGGCEGGCEGGCCGCCC9CF+=EFGD*<DCFGDDGGG5>C>:?5)9?FF*86FFBCFF??FBFFFBFF4769(4(4).:(4:6??240))429
@M05025:18:000000000-B3NL5:1:1101:8265:3405 1:N:0:CACTCA
TCGAAGACTCCTACGGGAGGCAGCAGTAGGGAATCTTCCACAATGGACGCAAGTCTGATGGAGCAACGCCGCGTGAGTGAAGAAGGGTTTCGGCTCGTAAAGCTCTGTTGGTAGTGAAGAAAGATAGAGGTAGTAACTGGCCTTTATTTGACGGTAATTACCTAGAAAGTCACGGCTAACTACGTGCCAGCAGCCGCGGTAATACGTAGGTGGCAAGCGTTGTCCGGATTTATTGGGCGTAAAGCGAGTGCAGGCGGTTCAATAAGTCTGATGTGAAAGCCTTCGGCTCAACCGGAGAATT
+
CCCCCGGGGGGGGGGGGGGGGGGGGGGGGGGGGGGGGGGGGGGGGGGGGGGGGGGGGGGGGGGGGGGGGGGGGGGGGGGGGGGGGGGGGGGGGGGGGGGGGGGGGGGGGGGGGGGGGGGGGGGGGGGGGGGGGGGGGGGGGGGGGGGGGGGGGGGGGGGGGGGGGGGGGGGGGGGGGGGGGGGGGGGGGGGGGGGGGGGGGGGGGGGGGGGGGGGGGGGGGGGGGGGGDGGGGGGGFGGGGGGGGGDGEFFGFGFF@5>2FFFGF>166:FFFDFFFF?<?BF>BFFFFFFF?3039907>
@M05025:18:000000000-B3NL5:1:1101:24167:3452 1:N:0:CACTCA
TCGAAGACTCCTACGGGAGGCAGCAGTAGGGAATCTTCCACAATGGACGCAAGTCTGATGGAGCAACGCCGCGTGAGTGAAGAAGGGTTTCGGCTCGTAAAGCTCTGTTGGTAGTGAAGAAAGATAGAGGTAGTAACTGGCCTTTATTTGACGGTAATTACCTAGAAAGTCACGGCTAACTACGTGCCAGCAGCCGCGGTAATACGTAGGTGGCAAGCGTTGTCCGGATTTATTGGGCGTAAAGCGAGTGCAGGCGGTTCAATAAGTCTGATGTGAAAGCCTTCGGCTCAACCGGAGAATT
+
CCCCCGGGGGGGGGGGGGGGGGGGGGGGGGGGGGGGGGGGGGGGGGGGGGGGGGGGGGGGGGGGGGGGGGGGGGGGGGGGGGGGGGGGGGGGGGGGGGGGGGGGGGGGGGGGGGGGGGGGGGGGGGGGGGGGGGGGGGGGGGGGGGGGGGGGGGGGGGGGGGGGGGGGGGGGGGGGGGGGGGGGGGGGGGGGGGGGGGGGGGGGGGGFFGGGGGGGGGGGGGGGFGGGEEFFGGGFGGGGGGGGGGGDEFFGFGFFB75:F?FFGGF?FFFFFA=?BFFF??FFF:>:?<FF79>9>F7A>
@M05025:18:000000000-B3NL5:1:1101:10479:3483 1:N:0:CACTCA
TCGAAGACTCCTACGGGAGGCAGCAGTAGGGAATCTTCCACAATGGACGCAAGTCTGATGGAGCAACGCCGCGTGAGTGAAGAAGGGTTTCGGCTCGTAAAGCTCTGTTGGTAGTGAAGAAAGATAGAGGTAGTAACTGGCCTTTATTTGACGGTAATTACCTAGAAAGTCACGGCTAACTACGTGCCAGCAGCCGCGGTAATACGTAGGTGGCAAGCGTTGTCCGGATTTATTGGGCGTAAAGCGAGTGCAGGCGGTTCAATAAGTCTGATGTGAAAGCCTTCGGCTCAACCGGAGCATT
+
CCCCCGGGGGGGGGGGGGGGGGGGGGGGGGGGGGGGGGGGGGGGGGGGGGGGGGGGGGGGGGGGGGGGGGGGGGGCGGGGGGGGGGGGGGGG:EFGGGGGGGGGGGGGGEGGGDGGGFFDGCFGGGGFGGGCGGEGGGFGGGGAFGGGG9FBFGGGGGGGFGGFGGGGGGAFGEGGGCFFG9DEGGEFFGFFFGGGGEEGGDGGF=FFFGGGGFDFGFEGGDC<CCG5:=<FGFFGGFGGCDFC>D7C>FF>8D>BEE33@B=:C>F?FF=4F2766682?BB280(3(<BBB10(((-54
@M05025:18:000000000-B3NL5:1:1101:23002:3491 1:N:0:CACTCA
TCGAAGACTCCTACGGGAGGCAGCAGTGGGGAATATTGCACAATGGGGGAAACCCTGATGCAGCAACGCCGCGTGAGTGAAGAAGGTTTTCGGATTGTAAAGCTCTGTTAGCAGGGAAGAGGAAGGACGGTACCTGCAGAGGAAGCCACGGCTAACTACGTGCCAGCAGCCGCGGTAATACGTAGGTGGCAAGCGTTGTTCGGAATAACTGGGCGTAAAGGATGCGTAGGCGGTTAAACAAGTTATATGTTAAATATATAGGCTTAACCTGTAGAAAGCATATAAAACTGTTTAACTAGAG
+
CCCCCGGGGGGGGGGGGGGGGGGGGGFGGGGGGGGGGGGGGGGGGGGGGGGGGGGGGGGGGGGGGGGGGGGGGGGGGGGGGGGGGGGGGGFGGGGGGGGGGGGGGGGGGGGGGGFGGGGGGGGGGGGGGGGGGGGGGGGGGGGGGFFGGGGGGCFGFGGGGGGGFGGGGGGGGGGGGGGGGGGGGGGDGGGGGGGGEGEGGGGGDGFGGGGGGGGGGDGGGGGFFGGGGCGDG7CGGFGGGG:CCDGGFFFGFGFFFFFFBF@GGGFFF<FFFA=FFFF>FFFFF9A<>9AAAABAFAAD)
@M05025:18:000000000-B3NL5:1:1101:21228:3536 1:N:0:CACTCA
TCGAAGACTCCTACGGGAGGCAGCAGTAGGGAATCTTCCACAATGGACGAAAGTCTGATGGAGCAACGCCGCGTGAGTGAAGAAGGGTTTCGGCTCGTAAAGCTCTGTTGGTAGTGAAGAAAGATAGAGGTAGTAACTGGCCTTTATTTGACGGTAATTACTTAGAAAGTCACGGCTAACTACGTGCCAGCAGCCGCGGTAATACGTAGGTGGCAAGCGTTGTCCGGATTTATTGGGCGTAAAGCGAGTGCAGGCGGTTCAATAAGTCTGATGTGAAAGCCTTCGGCTCAACCGGAGAATT
+
CCCCCGGGGGGGGGGGGGGGGGGGGGGGGGGGGGGGGGGGGGGGGGGGGGGGGGGGGGGGGGGGGGGGGGGGGGGGGGGGGGGGGGGGGGGGGGGGGGGGGGGGGGGGGGGGFGGGFFFGGGGGGGGGGGGGGGGGGGGGGGGGGGGGGGGGCGGGGGGGGGGGGGGGGGGGGGGDGGGGGEFGGCFCFGGGGGGGGGGGGGGGGGCFGGGGGGGGGGGGEEGGEEE=5=FCFFFCFGD5DDGGGC</)09FFFEFF5><FF?GGC8@F46<@<@F4F@:B:270:08:72:?F;699,-)
@M05025:18:000000000-B3NL5:1:1101:10065:3596 1:N:0:CACTCA
TCGAAGACTCCTACGGGAGGCAGCAGTAGGGAATCTTCCACAATGGGCGCAAGCCTGATGGAGCAACACCGCGTGAGTGAAGAAGGGTTTCGGCTCGTAAAGCTCTGTTGTTGGAGAAGAACGTGCGTGAGAGTAACTGTTCACGCAGTGACGGTATCCAACCAGAAAGTCACGGCTAACTACGTGCCAGCAGCCGCGGTAATACGTAGGTGGCAAGCGTTATCCGGATTTATTGGGCGTAAAGCGAGCGCAGGCGGTTGCTTAGGTCTGATGTGAAAGCCTTCGGCTTAACCGAAGAAGT
+
CCCCCGGGGGGGGGGGGGGGGGGGGGGGGGGGGGGGGGGGGGGGGGGGGGGGGGGGGGGGGGGGGGGGGGGGGGGGGGGGGGFGGGGGGGGGGGGGGGGGGGGGGGGFGGGGGGGGGGGGGGGGGGGGGGGGGGGGGGGGGGGGGGGGGGGGGGGFGFEFGGGGGGGGGGGFGGEGGGGGGGGGGGGGCGGGGFGGGGGGGGGGGGGGGGGGGGGGGGGGGGGGGGG5*:CFFGDFGGGGGGGGGGGGFFFGFGFFFDDFFFFGGGFFF?4AFFFFFFFBBF<B::BFFFFFA7>>>BFF)
@M05025:18:000000000-B3NL5:1:1101:6964:3599 1:N:0:CACTCA
TCGAAGACTCCTACGGGAGGCAGCAGTAGGGAATCTTCCACAATGGGCGAAAGCCTGATGGAGCAACGCCGCGTGGGTGAAGAAGGTCTTCGGATCGTAAAACCCTGTTGTTAGAGAAGAAAGTGCGTGAGAGTAACTGTTCACGTTTCGACGGTATCTAACCAGAAAGCCACGGCTAACTACGTGCCAGCAGCCGCGGTAATACGTAGGTGGCAAGCGTTATCCGGATTTATTGGGCGTAAAGGGAACGCAGGCGGTCTTTTAAGTCTGATGTGAAAGCCGTCGGCTTAACCGGAGTAGT
+
CCCCCGGGGGGGGGGGGGGGGGGGGGGGGGGGGGGGGGGGGGGGGGGGGGGGGGGGGGGGGGGGGGGGGGGGGGGGGGGGGGFGGGGGGGFFGGGGGGGGGGGGGGGGGGGGGGGGDGGGGGGGGFGGGGGGGGGGGGGGGGGGGGGGFGGGGGGGDFGGGGGGGGGGGGGGGGGGGGGGGGGGGGGGGGGGGGGGGGGEEGGGGGEGGGGFCFGGFGGGG=FGFGDGGGDGGGGGGFGGGDGGGGFCFFFGDGFE35>?*9@DFGFFFAFAF<=B@BFB((49>;B:9?>FAF9>02>F4
@M05025:18:000000000-B3NL5:1:1101:12652:3616 1:N:0:CACTCA
TCGAAGACTCCTACGGGAGGCAGCAGTGGGGAATATTGCACAATGGGCGCAAGCCTGATGCAGCCATGCTGCGTGTATGAAGAAGGCCTTCGGGTTGTAAAGTACTTTCAGCGAGGAGGAAGGTGTTGTGGTTAATAACCGCAGCAATTGACGTTACTCGCAGAAGAAGCACCGGCTAACTCCGTGCCAGCAGCCGCGGTAATACGGAGGGTGCAAGCGTTAATCGGAATTACTGGGCGTAAAGCGCACGCAGGCGGTCTGTCAAGTCGGATGTGAAATCCCCGGGCTCAACCTGGGAACT
+
CCCCCGGGGGGGGGGGGGGGGGGGGGFGGGGGGGGGGGGGGGGGGGGGGGGGGGGGGGGGGGGGGGGGGGGGGGGGGGGGGGGGGGGGGGGGGGGGGGGGGGGGGGGGGGGGGGGGGGGGGGGGGGGGGGGFGGGGGGGGGGGGGGGGGGGGGGGGGGGGGGGGGGGGGGGGGGGGGGGGGGGGGGGGGGGGGGGGGGGGGGGGGGGGGGGEEGGGGGGGGEGGGGGGGGGGGGGGGGGDGGFGGGGGFFFGFGFFFFEFFF@GGGFFFFFF>:F47??B?:<9>BF0:??<FFB66(8B)
@M05025:18:000000000-B3NL5:1:1101:23637:3623 1:N:0:CACTCA
TCGAAGACTCCTACGGGAGGCAGCAGTGAGGAATATTGGTCAATGGGCTTACGCCTGAACCAGCCAAGTCGCGTGAGGGAAGACTGCCCTATGGGTTGTAAACCTCTTTTGTCAGGGAGCAATTGGCGCTACGTGTAGCGTTATCGAGAGTACCTGAAGAAAAAGCATCGGCTAACTCCGTGCCAGCAGCCGCGGTAATACGGAGGATGCGAGCGTTATCCGGATTTATTGGGTTTAAAGGGTGCGTAGGCGGAATGCCAAGTCAGCGGTAAAATCGCGGGGCTCAACCTCGCTCCGCCGT
+
CCCCCGGGGGGGGGGGGGGGGGGGGGGGGGGGGGGGGGGGGGGGGGGGGGGGGGGGGGGGGGGGGGGGGGGGGGGGGGGGGGGGGGGGGGGGGGGGGGGGGGGGGGGGGGGGGGGGGFGGGGGGGGGGGGEGGGGGGGGGGGGGGGGGGGGGGDFGGGGGGGGGGGGGGGGGGGGGGGGGGGGGGGGGGGGGGGGGGGGGGGG=EGGGGGGGGGGGGGGGGGGGGGGGGFGGGDGDGGFFGGGGGGGDFFFGDD>FFFF?F@FGGGFBBFFBFDFFB>>>>9>B?BFFFFBBF?BFFFFF1
@M05025:18:000000000-B3NL5:1:1101:7386:3634 1:N:0:CACTCA
TCGAAGACTCCTACGGGAGGCAGCAGTAGGGAATCTTCCACAATGGACGCAAGTCTGATGGAGCAACGCCGCGTGAGTGAAGAAGGGTTTCGGCTCGTAAAGCTCTGTTGGTAGTGAAGAAAGATAGAGGTAGTAACTGGCCTTTATTTGACGGTAATTACCTAGAAAGTCACGGCTAACTACGTGCCAGCAGCCGCGGTAATACGTAGGTGGCAAGCGTTGTCCGGATTTATTGGGCGTAAAGCGAGTGCAGGCGGTTCAATAAGTCTGATGTGAAAGCCTTCGGCTCAACCGGAGAATT
+
CCCCCGGGGGGGGGGGGGGGGGGGGGGGGGGGGGGGGGGGGGGGGGGGGGGGGGGGGGGGGGGGGGGGGGGGGGGGGGGGGGGGGGGGGGGGGGGGGGGGGGGGGGGGGGGGGGGGGGGGGGGFFGGGGGGGGGGGGGGGGGGGGGGGGGGGGGGGGGGGGGGGGGGGGGGGGGGGGGGGGGGGGFGGGGGGGGGGGGGGGDGGGGGGGGGGGGGGGGGDGDEGGGG>5=?FCFFGGGGGGGGFGGDGFFFGFDFFB)<?FFFGGGFFFBFFFA6BFFFFFFFFFFFFF<>08>>>>>?<4
@M05025:18:000000000-B3NL5:1:1101:24147:3678 1:N:0:CACTCA
TCGAAGACTCCTACGGGAGGCAGCAGCAGGTGAGTGCAGACCTCCTTGGCTCACTCTTCCCCGAGGTTTGTGCCAGAGTACTCCATGACAACACAGGCACTTCAGTGAAAGTGTTGGGCCCATTCCCAGATCTCAGTGAAAAACCCAAAGACCTTCCTGGGTCTGCTAGGATGGGAGTAGGGGAGCCTTCTATTAAGGAATACTGGTACACCAGAGCAGAGCACTTTGAAACCTACAGCTTAAAAGGAATACAGTTTTTGTGGTTTTAGATACAAACACAAATCTAACATTTTAGATTAGA
+
CCCCCGGGGGGGGGGGGGGGGGGGGGGGGGGGGGGGGGGGGGGGGGGGGGGGGGGGGGGGGGGGGGGGGGGGGGGGGGGDGGGGGGGGGGGGGGGGGGGGGFCFGGGGGGGGGGGGGGGGGGGGGGGGGGGGFGFFGGGGGGGGGGEFGGGGGGGGGGGGGGGGGGGGGGFGGGGGGGGGGGGGGGGGGGGGGGGGGGGGGGGGGGGGGFGGFGGGGGGGGGGGGGGGGGGGGGGGGG;FGFFGGGGGFFFGFGFFFFF>8FDGFGFFF3:<ACFFFFFFFFFFFA>A><<AA<:FDBBF9
@M05025:18:000000000-B3NL5:1:1101:11099:3684 1:N:0:CACTCA
TCGAAGACTCCTACGGGAGGCAGCAGTAGGGAATCTTCCACAATGGACGAAAGTCTGATGGAGCAACGCCGCGTGAGTGAAGAAGGGTTTCGGCTCGTAAAGCTCTGTTGGTAGTGAAGAAAGATAGAGGTAGTAACTGGCCTTTATTTGACGGTAATTACTTAGAAAGTCACGGCTAACTACGTGCCAGCAGCCGCGGTAATACGTAGGTGGCAAGCGTTGTCCGGATTTATTGGGCGTAAAGCGAGTGCAGGCGGTTCAATAAGTCTGATGTGAAAGCCTTCGGCTCAACCGGAGAATT
+
CCCCCGGGGGGGGGGGGGGGGGGGGGFFGGGGGGGGGGGGGGGGGGGGGFGGGGGGGGGGGGGGGGGEGGGGGGGGGGGFGGFGGGGGGGGGGGGGGGGF<FFGGGGGGGGGFGGGGEFFGGFFGGGGGGGGGGGFGGGGGGFFFFFGGGFGGEFGFGFC<FGDGDFFGFCFGGGGGGGGGGGGGGGGGGGGCGGEGGGGEGGGGGFFGGGGGGGFFF=EEEGGGGG5*5?CFFGDG<CDGGGGGGGD>FF767>>>0829BFFGGF=@D44=AFFFFF:?BBFFF>:1<)(42914(3)6
@M05025:18:000000000-B3NL5:1:1101:19735:3687 1:N:0:CACTCA
TCGAAGACTCCTACGGGAGGCAGCAGTAGGGAATCTTCCACAATGGGCGAAAGCCTGATGGAGCAACGCCGCGTGAGTGAAGAAGGTTTTCGGATCGTAAAGCTCTGTTGTTGGTGAAGAAGGATAGGGGTAGTAACTGGCCCCTATTTGACGGTAATCAACCAGAAAGTCACGGCTAACTACGTGCCAGCAGCCGCGGTAATACGTAGGTGGCAAGCGTTGTCCGGATTTATTGGGCGTAAAGCGAGCGCAGGCGGAAAGATAAGTCTGATGTGAAAGCCCCCGGCTTCACCGAGGAATT
+
CCCCCGGGGGGGGGGGGGGGGGGGGGGGGGGGGGGGGGGGGGGGGGFGGGGGGGGGGGGGGGGGGGGGGGGGGGGGGGGFCGFFGGGGGGGGGFGGGGGGGGGGGGGGFGGGGGFGGGGGGGGGFGFGGGGGFGGGGGGGGGGGGGGGGGGGGGGGGGGGGGGGGGGGGGGGGGGGGGGGGGFEGCFGGFGGGGGGGCGEGEFGGGFFCEGFGGFGCGGEGGGGGGEEGGFFCCCGGGGDDGGGGGGGFFEGDGFFF>>175/CG:F?FFFAFFFFFFFFFFF9>FFF6(4><BB>>FFF)
@M05025:18:000000000-B3NL5:1:1101:16684:3714 1:N:0:CACTCA
TCGAAGACTCCTACGGGAGGCAGCAGTGGGGAATATTGCACAATGGGCGCAAGCCTGATGCAGCGACGCCGCGTGCGGGATGGAGGCCTTCGGGTTGTAAACCGCTTTTGTTCAAGGGCAAGGCACGGTTTTTGGCCGTGTTGAGTGGATTGTTCGAATAAGCACCGGCTAACTACGTGCCAGCAGCCGCGGTAATACGTAGGGTGCAAGCGTTATCCGGATTTATTGGGCGTAAAGGGCTCGTAGGCGGTTCGTCGCGTCCGGTGTGAAAGTCCATCGCTTAACGGTGGATCCGCGCCGG
+
CCCCCGGGGGGGGGGGGGGGGGGGGGGGGGGGGGGGGGGGGGGGGGGGGGGGGGGGGGGGGGGGGGGGGGGGGGGGGGGGGGGGGGGGGGGGGGGGGGGGGGGGGGGGGGGGGGGGGGGGGGGGGGGGFGGGGGGGGGGGGGGGGGGGFGGGFGGGGGGGGGGGGGGGGGGGGGGGGGGGGGGGGGGGGGGGGGGGGGGGGGGGGGGGGGGGGGGGGGGGGGGCFGGGGGGGGDDFGGGGGGGGGGGGFFFGFGFFFFFFEFFGGGFFFF=>FF?FFFFFFFFF<?623>?<>?B?BFF;6
@M05025:18:000000000-B3NL5:1:1101:17280:3738 1:N:0:CACTCA
TCGAAGACTCCTACGGGAGGCAGCAGTGAGGAATATTGGTCAATGGGCTTACGCCTGAACCAGCCAAGTCGCGTGAGGGAAGACTGTCCTATGGGTTGTAAACCTCTTTTGTCAGGGAGCAATTGGCGCTACGTGTAGCGTTATCGAGAGTACCTGAAGAAAAAGCATCGGCTAACTCCGTGCCAGCAGCCGCGGTAATACGGAGGATGCGAGCGTTATCCGGATTTATTGGGTTTAAAGGGTGCGTAGGCGGAATGCCAAGTCAGCGGTAAAATCGCGGGGCTCAACCTCGCTCCGCCGT
+
CCCCCGGGGGGGGGGGGGGGGGGGGGFGGGGGGGGGGGGGGGGGGGGGGGGGGGGGGGGGGGGGGGGGGGGGGGGGGGGGGGGGGGGGGGGGGGGGGGGGGGGGGGGGGGGGGGGGGGGGGGGGGGGGGGGGGGGGGGGGGGGGGGGGGGGGGGGGGGGGGGGGGGGGGGGGGGGGGGGGGGGGGGGGGGGGGGGGGGGGGGGGGGGGGGGGGGGGEGGGGGGGEGGGG?FGGGGDCFFGGGGGGGGGFEFGFDEFFB6?FFFGGGFFFFF?FFFFDFBFFFFFFFBF?>B<FBFFFFFF;
@M05025:18:000000000-B3NL5:1:1101:6927:3763 1:N:0:CACTCA
TCGAAGACTCCTACGGGAGGCAGCAGTGGGGAATATTGGACAATGGGCGCAAGCCTGATCCAGCCATACCGCGTGGGTGAAGAAGGCCTTCGGGTTGTAAAGCCCTTTTGTTGGGAAAGAAATCCAGCCGGCTAATACCTGGTTGGGATGACGGTACCCAAAGAATAAGCACCGGCTAACTTCGTGCCAGCAGCCGCGGTAATACGAAGGGTGCAAGCGTTACTCGGAATTACTGGGCGTAAAGCGTGCGTAGGTGGTTATTTAAGTCCGTTGTGAAATCCCTGGGCTCAACCTGGGAACT
+
CCCCCGGGGGFGGGGGGGGGGGGGGGFFGGGGGGGDFFGGGGGGGGGGGGGGGGGGGGGGGGGGGGGGFCFEGFCEGGGFGGGGGFGDFGFGGG@FCFFGGGFGGF<FFEAF84FCEGGGGE<FGGGFFGGFGGGGGGGBFCFGEGD<BFGFCFGCE9CFGGG?FGGGFGGGGDCGCBEGGG?>CEGG9CEFGGGGGGGGEC?@9EE88CEF5EGGGFECEGEDFGGEECG7F7CCGGGGGGGFFD3C>E)5;DF=>)8>?64CCC=664@25,<@F?*)5:83(80(-587:21604:?,
@M05025:18:000000000-B3NL5:1:1101:12304:3784 1:N:0:CACTCA
TCGAAGACTCCTACGGGAGGCAGCAGTGGGGAATATTGCACAATGGGCGCAAGCCTGATGCAGCAACGCCGCGTGAGGGATGACGGCCTTCGGGTTGTAAACCTCTTTTAGTAGGGAAGAAGCGAAAGTGACGGTACCTGCAGAAAAAGCACCGGCTAACTACGTGCCAGCAGCCGCGGTAATACGTAGGGTGCAAGCGTTGTCCGGAATTATTGGGCGCAAAGAGCTCGTAGGCGGCTTGTCGCGTCTGCTGTGAAAACCAGAGGCTCAACCTCTGGCCTGCAGTGGGTACGGGCAAGCT
+
CCCCCGGGGGGGGGGGGGGGGGGGGGGGGGGGGGGGGGGGGGGGGGGGGGGGGGGGGGGGGGGGGGGGGGGGGGGGGGGGGGGGGGGGGGGGGGGGGGGGGGGGGGGGGGGGGGGGGGGGGGGGGGGGGGGGGGGGGGGGGGGGGGGGGGGGGGGGGGGGGGGGGGGGGGGGGGGGGGGGGGGGGGGGGGGGGGGGGGGGGGGGGGGGGGGGGGGGGGGGGGGGGGGGGGGGGGGGGGGGGGGGGGGGFFFGFFFFFFFFDFFGGGFFFFFFFFFFFFFFFFFFFA???9<??FF9>FFF2
@M05025:18:000000000-B3NL5:1:1101:5431:3793 1:N:0:CACTCA
TCGAAGACTCCTACGGGAGGCAGCAGTGGGGAATATTGCACAATGGGCGCAAGCCTGATGCAGCGACGCCGCGTGCGGGATGGAGGCCTTCGGGTTGTAAACCGCTTTTGTTCAAGGGCAAGGCACGGCTTCGGGCCGTGTTGAGTGGATTGTTCGAATAAGCACCGGCTAACTACGTGCCAGCAGCCGCGGTAATACGTAGGGTGCGAGCGTTATCCGGATTTATTGGGCGTAAAGGGCTCGTAGGCGGTTCGTCGCGTCCGTAGTGAAAGTCCATCGCCTAACGGTGGATCGGCGCCGG
+
CCCCCGGGGGGGGGGGGGGGGGGGGGGGGGGGGGFGGGGGGGGGGGGGGGGGGGGGGGGGFGGGGGGGGGC@EGGGGG@GGGDDDECFEFEGG@FBGCF<FE8CEGGGGGGGDFEFFC:FGF@FGGGCFGGGGGEE>C><>FG;F7DFBFCF<FGGGFGCC<B,,<FCFGGGGG@CECB>CEEC*:CCEGEEE>EFG+A:+;;EFGDE*/*:EE5;0?EE5:AFCFF++55EE5/>**7*2*/7**9C>>DGDCB>BE:65.>7**)092@>*.708/81::<01((,41178(0,10((3
@M05025:18:000000000-B3NL5:1:1101:12928:3873 1:N:0:CACTCA
TCGAAGACTCCTACGGGAGGCAGCAGTAGGGAATCTTCCACAATGGGCGCAAGCCTGATGGAGCAACACCGCGTGAGTGAAGAAGGGTTTCGGCTCATAAAGCTCTGTTGTTGGAGAAGAACGTGCGTGAGAGTAACTGTTCACGCAGTGACGGTATCCAACCAGAAAGTCACGGCTAACTACGTGCCAGCAGCCGCGGTAATACGTAGGTGGCAAGCGTTATCCGGATTTATTGGGCGTAAAGCGAGCGCAGGCGGTTGCTTAGGTCTGATGTGAAAGCCTTCGGCTTAACCGAAGAAGT
+
CCCCCGGGGGGGGGGGGGGGGGGGGGGGGGGGGGGGGGGGGGGGGGGGGGGGGGGGGGGGGGGGGGGGGGGGGGGGGGGGGGGGGGGGGGGGGGGGGGGGGGGGGGGGGGGGGGGGGGGGGGGGGFGFGGGDGGGGGGGGGGGGGGGGGGGGGGGGGGGGGGGGGGGGGFGDFGGGGGGGGGGGGGDGGGGGGGGGGGGGGEFFGFFEFGGGGGFGGGGGGGCFFGGDEC6@FGGGDCGDGGGGGGGGFFFGBD>DB>B94=6*CGFF6169F>F6?@FF?FF<?(964?FFFFF>;FFF-
@M05025:18:000000000-B3NL5:1:1101:15376:3905 1:N:0:CACTCA
TCGAAGACTCCTACGGGAGGCAGCAGTAGGGAATCTTCCACAATGGACGCAAGTCTGATGGAGCAACGCCGCGTGAGTGAAGAAGGGTTTCGGCTCGTAAAGCTCTGTTGGTAGTGAAGAAAGATAGAGGTAGTAACTGGCCTTTATTTGACGGTAATTACCTAGAAAGTCACGGCTAACTACGTGCCAGCAGCCGCGGTAATACGTAGGTGGCAAGCGTTGTCCGGATTTATTGGGCGTAAAGCGAGTGCAGGCGGTTCAATAAGTCTGATGTGAAAGCCTTCGGCTCAACCGGAGAATT
+
CCCCCGGGGGGGGGGGGFEGGGGGGGFGGGGGGGGGGGGGGGGGGGGGGGGGGGGGGFGGGGGGGGGGGGGGGGGGGGGFGFGGGGGGGGGGGGGGGGGGGGGGGGGGFGFGGGFGGGGGGGGGGGGGG?FGGGGGGGGGGGGGAFGGGGGGGGGGCFFFGGGGGGGGGGFGGGEGGGGGGGGGGGGGGGGGGGGGGGGGGGGGGGFGGGGFGGGGGGGGECGFGGGCCCCGGGGGGGGGGGGDCGGDFFFGFGFFFB5:FFFC:798=AFAB<B?=FF??BA2?FF?<)4:BFFFF6:A2
@M05025:18:000000000-B3NL5:1:1101:20966:3908 1:N:0:CACTCA
TCGAAGACTCCTACGGGAGGCAGCAGTGGGGAATATTGGACAATGGGCGCAAGCCTGATCCAGCCATACCGCGTGGGTGAAGAAGGCCTTCGGGTTGTAAAGCCCTTTTGTTGGGAAAGAAATCCAGCCGGCTAATACCTGGTTGGGATGACGGTACCCAAAGAATAAGCACCGGCTAACTTCGTGCCAGCAGCCGCGGTAATACGAAGGGTGCAAGCGTTACTCGGAATTACTGGGCGTAAAGCGTGCGTAGGTGGGTATTTAAGTCCGTTGTGAAAGCCCTGGGCTCAACCTGGGAACT
+
CCCCCCFFAEGGFGEGGEEGEGGDEGCFCGGGGGDFGEFCDEFGAFGDFCFGGF@EGFEE<CFEGGFFFGGGE@CF7CCCFGCFFGFEGGFFGGEG@CFFFCEGDEGDFFFDCFG8,FFFFGEA?AFF@FGC:><?FGG,C<6FFCE8FFBDFGG<C>:,@AECFFGGGCCGCFGEB8BF;EFCFC:FFGGGFGGE:CEEEGFGFC3;EGDGGE?FGGGEG55CGGGCEGG97CCFGGGGCGC::D*/)7775C*9>)<29@**C*98F0).71>=FF63?F??6?(((5>?F0?<11314
@M05025:18:000000000-B3NL5:1:1101:9997:3915 1:N:0:CACTCA
TCGAAGACTCCTACGGGAGGCAGCAGTAGGGAATCTTCCACAATGGACGCAAGTCTGATGGAGCAACGCCGCGTGAGTGAAGAAGGGTTTCGGCTCGTAAAGCTCTGTTGGTAGTGAAGAAAGATAGAGGTAGTAACTGGCCTTTATTTGACGGCAATTACCTAGAAAGTCACGGCTAACTACGTGCCAGCAGCCGCGGTAATACGTAGGTGGCAAGCGTTGTCCGGATTTATTGGGCGTAAAGCGAGTGCAGGCGGTTCAATAAGTCTGATGTGAAAGCCTTCGGCTCAACCGGAGAATT
+
CCCCCGGGGGGGGGGGGGGGGGGGGGGGGGGGGGGGGGGGGGGG<FGGGGGGGGGGGGGGGGGGGGGGGGGGGGGGGGGGGGGGGGGGGGGGGGGGGGGGGGGEFGGFGGGCEGFGGGGFGGFFGGGGGGGGGGGGGGGGGGGGGGGGGGGGGGGGGGGGGGGFCGGGGGDFFEGGGGGGGGGGGGGGGGGGFGF5EGGGGGCFGC,9CE1AFGGGFGGD=EGEGGGDCECFFGGFFD37DDGGDDDGFFFGF477;7B?FFFGGGFFFFFB?96*8@6:0:B?B:2??????FF(,4:<<
@M05025:18:000000000-B3NL5:1:1101:9139:3920 1:N:0:CACTCA
TCGAAGACTCCTACGGGAGGCAGCAGTAGGGAATCTTCCACAATGGACGCAAGTCTGATGGAGCAACGCCGCGTGAGTGAAGAAGGGTTTCGGCTCGTAAAGCTCTGTTGGTAGTGAAGAAAGATAGAGGTAGTAACTGGCCTTTATTTGACGGTAATTACCTAGAAAGTCACGGCTAACTACGTGCCAGCAGCCGCGGTAATACGTAGGTGGCAAGCGTTGTCCGGATTTATTGGGCGTAAAGCGAGTGCAGGCGGTTCAATAAGTCTGATGTGAAAGCCTTCGGCTCAACCGGAGAATT
+
CCCCCGGGGGGGGGGGGGGGGGGGGGGGGGGGGGGGGGGGGGGGGGGGGGGGGGGGGGGGGGGGGGGGGGGGGGGGGGGGGGGGGGGGGGGGGGGGGGGGGGGGGGGGGGGGGGGGGGGGGGGGGGGGGGGGGGGGGGGGGGGGGGGGGGGGGGGGGGGGGGGGGGGGGGGGGGGGGGGGGGFGGGFGGGGGGGGGGGGEGGGGGGGGGGGGGGGGGGGGGGGGGGDGDE?FGGGGGGGGGDGGFDGC@FFDFG37587:FFFCDGF=FFFAFAFFFF??:BFFF<FFFFFF?>FFFFFF<
@M05025:18:000000000-B3NL5:1:1101:7881:3924 1:N:0:CACTCA
TCGAAGACTCCTACGGGAGGCAGCAGTAGGGAATCTTCCACAATGGACGCAAGTCTGATGGAGCAACGCCGCGTGAGTGAAGAAGGGTTTCGGCTCGTAAAGCTCTGTTGGTAGTGAAGAAAGATAGAGGTAGTAACTGGCCTTTATTTGACGGTAATTACCTAGAAAGTCACGGCTAACTACGTGCCAGCAGCCGCGGTAATACGTAGGTGGCAAGCGTTGTCCGGATTTATTGGGCGTAAAGCGAGTGCAGGCGGTTCAATAAGTCTGATGTGAAAGCCTTCGGCTCAACCGGAGAGTT
+
CCCCCGGGGGGGGGGGGGGGGGGGGGGGGGGGGGGGGGGGGGGGGGGGGGGGGGGGGGGGGGGGGGGGGGGGGGGGGGGGGGGGGGGGGGGGGGGGGGGGGGGGGGGGGGGGGGGGGGGGGGGGGGGGGGGGGGGGGGFGGGGGGGGGGGGGGGGGGGGGFGGGGGGGGGFGGGGGGGGGGGFGGGGGGGGGGGGGGGGGGGGGGGEFGGGGGGGGGGG5=EGGGGGGGDCGGGGGGGGGGGGGGG:DDFFGFGBBF@B?FFFFGGF6@<FFF>FFBFF03?FD?<BF?<?:?B>FFF(56
@M05025:18:000000000-B3NL5:1:1101:8139:3930 1:N:0:CACTCA
TCGAAGACTCCTACGGGAGGCAGCAGTAGGGAATCTTCCACAATGGGCGAAAGCCTGATGGAGCAACGCCGCGTGAGTGAAGAAGGTTTTCGGATCGTAAAGCTCTGTTGTTGGTGAAGAAGGATAGAGGTAGTAACTGGCCCCTATTTGACGGTAATCAACCAGAAAGTCACGGCTAACTACGTGCCAGCAGCCGCGGTAATACGTAGGTGGCAAGCGTTGTCCGGATTTATTGGGCGTAAAGCGAGCGCAGGCGGAAAGATAAGTCTGATGTGAAAGCCCCCGGCTTAACCGAGGAATT
+
CCCCCGGGGGGGGGGGGGGGGGGGGGFGGGGGGGGGGGGGGGGGGGGGGGGGGGGGGGGGGGGGGGGGGGGGGGGGGGGFGGGGGGFGGGGGGGGEGGGGGGGFGGGGGGGGGGGFFEFFGGG@FFGGFGFGFGGGDGGCGEGGGGFFGGGGGGGGGGFFFGGDGFGGGGGGGGGGGEGGGGGGG>C@FGGGGGGGGGGCG8;FGGGGGG9FFGGEFGGEEE7<CEG7559?FCFGGGC9<DCDGGGD:::CEGFFF>BBFF=CFCF96A4.=24=B?7(4(4396999))).71;BB?F0
@M05025:18:000000000-B3NL5:1:1101:9829:3946 1:N:0:CACTCA
TCGAAGACTCCTACGGGAGGCAGCAGTGGGGAATATTGCACAATGGGCACAAGCCTGATGCAGCCATGCCGCGTGTATGAAGAAGGCCTTCGGGTTGTAAAGTACTTTCAGCGAGGAGGAAGGTGTTGTGGTTAATAACCGCAGCAATTGACGTTACTCGCAGAAGAAGCACCGGCTAACTCCGTGCCAGCAGCCGCGGTAATACGGAGGGTGCAAGCGTTAATCGGAATTACTGGGCGTAAAGCGCACGCAGGCGGTCTGTCAAGTCGGATGTGAAATCCCCGGGCTCAACCTGGGAACT
+
CCCCCGGGGGGGGGGGGGGGGGGGGGGGGGGGGGGGGGGGGGGGGGGGGGGGGGGGGGGGGGGGGGGGGGGGGGGGGGGGGGGGGGGGGGFGGGGGGGGGGGGGGGGGGGGGGGGG7FGGGGGGGGGGGGGGGGGGGGGGGGGGGFGGGGGGGGGGGGGGGGGGGGGGGGGGGGGGGDGGGGGGGGGGGGGGGGGGGEGGGGGGGGGGGGGGGGGGGGGGGGGFCFEGGGGFFGGGGGDGGGGGGGGGBBFGFGEEEDF?@FFGGGFFFF34@2*9?FFF7?<1;BF0<?FF::?B?BBF)
@M05025:18:000000000-B3NL5:1:1101:14818:3978 1:N:0:CACTCA
TCGAAGACTCCTACGGGAGGCAGCAGTGAGGAATATTGGTCAATGGGCTTACGCCTGAACCAGCCAAGTCGCGTGAGGGAAGACTGCCCTATGGGTTGTAAACCTCTTTTGTCAGGGAGCAACGCCGGCTACGTGTAGCCGGACTGAGAGTACCTGAAGAAAAAGCATCGGCTAACTCCGTGCCAGCAGCCGCGGTAATACGGAGGATGCGAGCGTTATCCGGATTTATTGGGTTTAAAGGGTGCGTAGGCGGAATGCCAAGTCAGCGGTAAAATCGCGGGGCTCAACCTCGCTCCGCCGT
+
CCCCCGGGGGGGGGGGGGGGGGGGGGFFFGGGGGGGGGGGGGGGGGGGGGGGGGGGGGGGGGGGGGGGGGGGGGGGGGGGGGGGGGGGGGGGGGGGGGGGGGGGGGGGGGGGGGGGGGGGGGGGGGGGGGGGGGGGGGGGGGDGGGGGGGGGGGGEGGGGGGGGGGGGGGGGGEGGGGGGGGGGGGGGGGGGGGGGGGGGGGGGGGDGGGGGGGGGGGFGGGGGGEGGGGGGFC5DDG>CGCCGGGGGFEFGFG>>FFFBFFFCFF?@B1BB?AF?BF>906>6<<??BBFFFFFFF:?0,
@M05025:18:000000000-B3NL5:1:1101:9928:4024 1:N:0:CACTCA
TCGAAGACTCCTACGGGAGGCAGCAGTGGGGAATATTGCACAATGGGCGAAAGCCTGATGCAGCGACGCCGCGTGAGGGATGACGGCCTTCGGGTTGTAAACCTCTTTCAGTAGGGAAGAAGCGAAAGTGACGGTACCTGCAGAAGAAGCGCCGGCTAACTACGTGCCAGCAGCCGCGGTAATACGTAGGGCGCAAGCGTTATCCGGATTTATTGGGCGTAAAGAGCTCGTAGGCGGTTTGTCGCGTCTGCCGTGAAAGTCCGAGGCTCAACCTCGGATCTGCGGTGGGTACGGGCAGACT
+
CCCCCGGGGGGGGGGGGGGGGGGGGGFGGGGGGGGGGGGGGGGGGGGGGGGGGGGGGGGGGGGGGGGGGGGGGGGGGGGGGGGGGGGGGGGGGGGGGGGGGGGGGGGGGGGGGGGGGGGGGGGGGGGGGGGGGGGGGGGGGGGGGGGGGGGGGGGGGGGGGGGGGGGGGGGGGGGGGGGGGGGGGGGGGGGGGGGGGGGGGGGGGGGGGGFGGGGGGGGGGGGGGGGGGGGGGGGGGGGGGGGGGGGD>>FGFDEFFFFAFFEGGGFFFFF?F:F@EFFFDFBF;:BFFFB:?>>>6?:B.
@M05025:18:000000000-B3NL5:1:1101:22302:4088 1:N:0:CACTCA
TCGAAGACTCCTACGGGAGGCAGCAGTGAGGAATATTGGTCAATGGCCGGGAGGCTGAACCAGCCAAGTCGCGTGAGGGAAGAATGTCCTAAGGATTGTAAACCTCTTTTGTCGGGGAGCAAAAAGGCTCTGCGGAGTCGTATTGAGAGTACCCGAAGAAAAAGCATCGGCTAACTCCGTGCCAGCAGCCGCGGTAATACGGAGGATGCGAGCGTTATCCGGATTTATTGGGTTTAAAGGGTGCGCAGGCGGCGTGTCAAGCAAGCGGTAAAATAGCGGGGCTCAACCCCGTCGAGCCGTT
+
CCCCCGGGGGGGGGGGGGGGGGGGGGGGGGGGGGGGGGGGGGGGGGGGGGGGGGGGGGGGGGGGGGGGGGGGGGGGGGGGGGGGGGGGGGGGGGGGGGGGGGGGGGGGGGGGGGGGGGGGGGGGGGGGGGGGGGGGGGGGGGGGGGGGGGGGGGFEGGGGGGGGGGGGGGGGGGGGGGGGGGGGGGGGGGGGGGGGGGGGGGGGGGGGGGGGGGGGGGGGGGEGEGFEFGGGCDCFGGGGGGGGGGDGFFFGFGFFFFFAFFFDFGFF.35AFFFFFE39BF>BDFFFBF;(,49BF>086
@M05025:18:000000000-B3NL5:1:1101:14106:4145 1:N:0:CACTCA
TCGAAGACTCCTACGGGAGGCAGCAGTGGGGAATATTGCACAATGGGGGAAACCCTGATGCAGCAACGCCGCGTGAGTGAAGAAGGTTTTCGGATTGTAAAGCTCTGTTAGCAGGGAAGAGGAAGGACGGTACCTGCAGAGGAAGCCACGGCTAACTACGTGCCAGCAGCCGCGGTAATACGTAGGTGGCAAGCGTTGTTCGGAATAACTGGGCGTAAAGGATGCGTAGGCGGTTAAACAAGTTATATGTTAAATATATAGGCTTAACCTGTAGAAAGCATATAAAACTGTTTAACTAGAG
+
CCCCCDFFDFGDGGEGG7FCCCGCFGECFGG;F?EAECFFGGGGGGGEGGGGGGDEF8FFGGGDFFCGGGGGGEGCE?F5CEAFGGG,9F9CFGGGGFGGFFFCFFFFGFGGCGGEDEFFDGCGFC=EEF@FFFFFGDA9DFGDGF,,=FCB:@CFFGGGFCFFGFCFGG>EE@<FC7@F9F?CGGGGG88CFGGEGEB*+8EGGF?9C?7@8FEE=EFFG=?CF5CEECEEGGGDF=FGCD::*CGGFF?F?*9@?==AFBFGGG=9?<5<BDF=@4444>A9>92>34>9A<4)4:<92
@M05025:18:000000000-B3NL5:1:1101:7547:4172 1:N:0:CACTCA
TCGAAGACTCCTACGGGAGGCAGCAGTGGGGAATATTGCACAATGGGGGAAACCCTGATGCAGCAACGCCGCGTGAGTGAAGAAGGTTTTCGGATTGTAAAGCTCTGTTAGCAGGGAAGAGGAAGGACGGTACCTGCAGAGGAAGCCACGGCTAACTACGTGCCAGCAGCCGCGGTAATACGTAGGTGGCAAGCGTTGGTCGGAATAACTGGGCGTAAAGGATGCGTAGGCGGTTAAACAAGTTATATGTGAAATATATAGGCTTAACCTGTAGAAAGCATATAAAAACGTTTAACTAAAA
+
CCCCCGGGFGGGGGGGDEEEGFGGGFCFGGGGGGGGGGGGGGGGGFFG>EFGFCFGEGGDFFGGGGGGGGGGG@FCEFGGGGGGGGECFGFGGGCFGFAFCA,5BFGG9EF<FDGGGGEGFGCDF78FGEC@F<,,>FFFD<<FF83>DEGGGGGGGCFGGGGFGGCFCCB:7:F>@CE2=C<ECG;CF@C2C;E;E8*3+3:ECCFFCBFGGC*:*:EFC666*7:CEE+:5C)/22:*5>:7DC7*9F*7/2=4?*89=7:*97**1))-=)*78/),.)69)64)(-4::345))).)
@M05025:18:000000000-B3NL5:1:1101:22810:4179 1:N:0:CACTCA
TCGAAGACTCCTACGGGAGGCAGCAGTAGGGAATTTTCCGCAATGAGCGAAAGCTTGACGGAGCGACACAGCGTGCAGGATGAAGGTCTTCGGATTGTAAACTGCTGTTGTAAGGGAAGAAAAAATTTAATAGGAAATGATTAAATCTTGACGGTACCTTATTAGAAAGTGACGGCTAACTATGTGCCAGCAGCCGCGGTAATACATAGGTCACAAGCGTTATCCGGAATTATTGGGCGTAGAGAGTTTGTAGGCGGTTTATCAAGTCTAGAGTTAAAGCCTGAGGCTCAACCTCAGTCCG
+
CCCCBCEGDGGGFGGDGGGGGGGGGGGCFGGGCFEE<FFGGEEGGGC9F@FFGGGGGGGGGGGGGGGGGGGEBFGGGGGGGGGGDGA?EGGFGCCEGGGFFFGGGGGGGFGFCEGGGDFCFFFCFGGDEFCFGGGGGFGGFGDBDDFFFG<8:FGGGGGFFGGGGAFGCF;FFEGGGGGGGFG;F9DC>FGGGCEEGCGG5CFFFFFGGGGGGF9EGG5AEDFC1AE5CECF@DCCFGGGGGGGGD*77@FG=FFDD7><FFBFFFFFFFF)=AFFF6F9:27:<?:?:<B0<?:?06)23
@M05025:18:000000000-B3NL5:1:1101:16536:4187 1:N:0:CACTCA
TCGAAGACTCCTACGGGAGGCAGCAGTGGGGAATATTGCACAATGGGCGCAAGCCTGATGCAGCGACGCCGCGTGCGGGATGGAGGCCTTCGGGTTGTAAACCGCTTTTGTTCAAGGGCAAGGCACGGCTTCGGGCCGTGTTGAGTGGATTGTTCGAATAAGCACCGGCTAACTACGTGCCAGCAGCCGCGGTAATACGTAGGGTGCGAGCGTTATCCGGATTTATTGGGCGTAAAGGGCTCGTAGGCGGTTCGTCGCGTCCGGTGTGAAAGTCCATCGCCTAACGGTGGATCTGCGCCGG
+
CCCCCGGGGGGGGGGGGGGGGGGGGGGGGGGGGGGGGGGGGGGGGGGGGGGGGGGGGGGGGGGGGGGGGGGGGGGGGGGGGGGGGGGGGGGGGGGGGGGGGGGGGGGGGGGGGGGGGGGGFGGGGGGGGGGGGGGGGGGGGGGFFCFGFGGGGGGGGGGGGGGGGGGGGGGGGGGGGGGFFGGGDGGGDGGGGGEGGGGGGGGGCEGGGGGGGGGGGGGGCCGGFGGGGGDGGGGFGGGGGGDGGGGGFFFGFGFF@>>>:@EDGGFE*66<FBFFFFFFBF:??F91:>34?AFBFFFFB
@M05025:18:000000000-B3NL5:1:1101:19512:4187 1:N:0:CACTCA
TCGAAGACTCCTACGGGAGGCAGCAGTGGGGAATATTGCACAATGGGCGCAAGCCTGATGCAGCGACGCCGCGTGCGGGATGGAGGCCTTCGGGTTGTAAACCGCTTTTGTTCAAGGGCAAGGCACGGCTTCGGGCCGTGTTGAGTGGATTGTTCGAATAAGCACCGGCTAACTACGTGCCAGCAGCCGCGGTAATACGTAGGGTGCGAGCGTTATCCGGATTTATTGGGCGTAAAGGGCTCGTAGGCGGTTCGTCGCGTCCGGTGTGAAAGTCCATCGCCTAACGGTGGATCTGCGCCGG
+
CCCCCGGGGGGGGGGGGGGGGGGGGGGGGGGGGGGGGGGGGGGGGGGGGGGGGGGGGGGGGGGGGGGGGGGGGGGGGGGGGGGGGGGGGGGGGGGGGGGGGGGGGGGGGGGGGGGGGGGGGGGGGGGGGGGGGGGGGGFGGGGGGGGGFGGGGGGGGGGGGGGGGGGGGGGGGGGGGGGGGGGGGGGGGGGGGGGGGGGGGGGGFGGGGGGGGGGGGGGGEGGGGGGGGGGGEDGGGGGDGGGCDGGFEE@GBGFB@:>>>>>DCD>)/:@AFA?FFF@2:?::?BF4:>1.8>B2;6:;>
@M05025:18:000000000-B3NL5:1:1101:24176:4195 1:N:0:CACTCA
TCGAAGACTCCTACGGGAGGCAGCAGTGAGGAATATTGGTCAATGGGAGAGATCCTGAACCAGCCAAGCCGCGTGAGGGAAGACGGCCCTATGGGTTGTAAACCTCTTTTGTCGGAGAACAAAACCCGGGACGAGTCCCGGACTGCGTGTATCCGAAGAAAAAGCATCGGCTAACTCCGTGCCAACAGCCGCGGTAATACGGAGGATGCGAGCGTTATCCGGATTTATTGGGTTTAAGGGTGCGTAGGCGGTCCGTTAAGTCAGCGGTAAAATTGCGGGGCTCAACCCCGTCGAGCCGTTT
+
CCCCCGGGGGGGGGGGGGGGGGGGGGGGGGGGGGGGGGGGGGGGGGGGGGGGGGGGGGGGGGGGGGGGGGGGGGGGGGGGGGGGGGGGGGGGGGGGGGGGGGGGGGGGGGGGFGGGGGGGGGGGFEGGGGDGGDGGGGGGGGEGGGGGGGGGGGGEGGGGGGF7EGGDFGGGGGGGGGGFGGGGFDGC@FGGEEGGGGGGFGGGGGGGGG5EEGEGGGGFGGGG5CCCC7F=CDGGGDGFGGCGCDGGFFBD7<@FF>3AF6**297>>B?BF7@4>DF0992),41:?>6?909?>B??(
@M05025:18:000000000-B3NL5:1:1101:11675:4201 1:N:0:CACTCA
TCGAAGACTCCTACGGGAGGCAGCAGTAGGGAATCTTCCACAATGGGCGAAAGCCTGATGGAGCAACGCCGCGTGAGTGAAGAAGGTTTTCGGATCGTAAAGCTCTGTTGTTGGTGAAGAAGGATAGAGGTAGTAACCGGCCCCTATTTGACGGTAATCAACCAGAAAGTCACGGCTAACTACGTGCCAGCAGCCGCGGTAATACGTAGGTGGCAAGCGTTGTCCGGATCTATTGGGCGTAAAGCGAGCGCAGGCGGAAAGATAAGTCTGATGTGAAAGCCCCCGGCTTAACCGAGGAATT
+
CCCCCGGGGGGGGGGGGGGGGGGGGGGGGGGGGGGGGGGGGGGGGGGGGGGGGGGGGGGGGGGGGGGGGGGGGGGGGGGGGGGGGGGGGGGGGGGGGGGGGGGGGGGGGGGGGGGGGGGGGGGGGGGGGGGGGGGGGGGGGGGGGGGGGGGGGGGGGGGGGGGGGGGGGGGGGGGGGGGGGGGGGGGGGGGGGGGGGGGGGGGGGGGGGGGGGGGGGGGGGGGGGGGGEGGGGGGGGGGGGGGGGGGGEFFGFGFFFDFBFFFGGGFFFFFFFFFFFFFFBFF>BFFBFDFFFFFFFFFF7
@M05025:18:000000000-B3NL5:1:1101:24135:4220 1:N:0:CACTCA
TCGAAGACTCCTACGGGAGGCAGCAGTGGGGAATATTGGACAATGGGCGCAAGCCTGATCCAGCCATACCGCGTGGGTGAAGAAGGCCTTCGGGTTGTAAAGCCCTTTTGTTGGGAAAGAAATCCAGCCGGCTAATACCTGGTTGGGATGACGGTACCCAAAGAATAAGCACCGGCTAACTTCGTGCCAGCAGCCGCGGTAATACGAAGGGTGCAAGCGTTACTCGGAATTACTGGGCGTAAAGCGTGCGTAGGTGGTCGTTTAAGTCCGTTGTGAAAGCCCTGGGCTCAACCTGGGAACT
+
CCCCCGGGGGGGGGGGGDGGGGGGGGGGGGGGGGGGGGGGGGGGGGFGGGGGEGGGGGGGGGGGGDGGGGGGGGGGGGGGGGFFGFGGGFGGGGGGGGGGGGGGGGGGGGGFGGEGGGGGFGFFFFEFGGGGGGGGGGGGGGGGGGGGGGGGEGGGGGGG7AFBFFF9>FDC@FDCEDFGGFGGGGGGAEFGGGGGDCC:EC9<?85CGGGGGGGCFGGGGCEGGG5ECGFGFC:CGFGG:*77>DCCEFFGFCFFFDF>>BF:CFFFB0F:DB>*76784<BB<31.4)5<7>26(((()
@M05025:18:000000000-B3NL5:1:1101:26316:4263 1:N:0:CACTCA
TCGAAGACTCCTACGGGAGGCAGCAGTAGGGAATCTTCCACAATGGACGCAAGTCTGATGGAGCAACGCCGCGTGAGTGAAGAAGGGTTTCGGCTCGTAAAGCTCTGTTGGTAGTGAAGAAAGATAGAGGTAGTAACTGGCCTTTATTTGACGGTAATTACCTAGAAAGTCACGGCTAACTACGTGCCAGCAGCCGCGGTAATACCTAGGTGGCAAGCGTTGTCCGGATTTATTGGGCGTAAAGCGAGTGCAGGCGGTTCAATAAGTCTGATGTGAAAGCCTTCGGCTCAACCGGAGAATT
+
CCCCCGGGGGGGGGGGGGGGGGGGGGGGGGGGGGGGGGGGGGGGGGGGGGGGGGGGGGGGGGGGGGGGGGGGGGGGGGGGGGGGGGGGGGGGGGGGGGGGGGGGGGGGGGGGGGGGGGGGGGGGGGGGFGGGGGGGGGGGGGGGGGGGGGGGGGGGGGGGGGGGGGGGGGGGGGGGGGGGGGGGGGGGGGGGGGGGGGGGGGGGGFCCGGGGGGGGGGGGG=EGGGGGEGGGGGGGGGGGGGGGGGGGBFFGFFEEEE><?6=>FGFBFFFBFFFFFFFF0:37?F>:?FFFFFFFFB<<A
@M05025:18:000000000-B3NL5:1:1101:14797:4295 1:N:0:CACTCA
TCGAAGACTCCTACGGGAGGCAGCAGTAGGGAATCTTCCACAATGGGCGCAAGCCTGATGGAGCAACACCGCGTGAGTGAAGAAGGGTTTCGGCTCGTAAAGCTCTGTTGTTGGAGAAGAACGTGCGTGAGAGTAACTGTTCACGCAGTGACGGTATCCAACCAGAAAGTCACGGCTAACTACGTGCCAGCAGCCGCGGTAATACGTAGGTGGCAAGCGTTATCCGGATTTATTGGGCGTAAAGCGAGCGCAGGCGGTTGCTTAGGTCTGATGTGAAAGCCTTCGGCTTAACCGAAGAAGT
+
CCCCCGGGGGGGGGGGGGGGGGGGGGGGGGGGGGGGGGGGGGGGGGGGGGGGGGGGGGGGGGGGGGGGGGGGGGGGGGGGGGGGGGGGGGGGGGGGGGGGGGGGGGGGGGGGGGGGGGGGGGGGGGGGGGGGGGGGGGGGGGFGGGGGGGGGGGGGGGGGFGGGGGGGGGGGGGGGGGGGGGGGGGGGGGGGGGGGGGGGGGGGGGGFFGGGGGGGGGGGGGGGGGGDE=CFGGGGGGGGGGGGGGGGFEEGFGEFFFB>FFFGGGFFFFFFFAFFFFFF7?<<B?BF>FFFAF666B?:4
@M05025:18:000000000-B3NL5:1:1101:10443:4304 1:N:0:CACTCA
TCGAAGACTCCTACGGGAGGCAGCAGTAGGGAATCTTCCACAATGGGCGCAAGCCTGATGGAGCAACACCGCGTGAGTGAAGAAGGGTTTCGGCTCGTAAAGCTCTGTTGTTGGAGAAGAACGTGCGTGAGAGTAACTGTTCACGCAGTGACGGTATCCAACCAGAAAGTCACGGCTAACTACGTGCCAGCAGCCGCGGTAATACGTAGGTGGCAAGCGTTATCCGGATTTATTGGGCGTAAAGCGAGCGCAGGCGGTTGCTTAGGTCTGATGTGAAAGCCTTCGGCTTAACCGAAGAAGG
+
CCCCCGGGGGGGGGGGGGGGGGGGGGGGGGGGGGGGGGGGGGGGGGGGGGGGGGGGGGGGGGGGGGGGGGGGGGGGGGGGGGGGGGGGGGGGGGGGGGGGGGGGGGGGGGGGGGGGGGGGGGGGGGGGGGGGGGGGGGGGGGGGGGGGGGGGGGGGGGGGGGGGGGGGGGGGGGGGGGGGGGGGGGGGGGGGGGGGGGGGGDGGGGGGGGGGGGGCEFGGGGGGGDGCECECGGGGGGGGGGFGGGGGFFFGFGEEED>>FFFGGGF?FBFAFFFF??FFFFFBFFF<BFFFBBB;FB>>(
@M05025:18:000000000-B3NL5:1:1101:10596:4327 1:N:0:CACTCA
TCGAAGACTCCTACGGGAGGCAGCAGTAGGGAATCTTCCACAATGGGCGCAAGCCTGATGGAGCAACACCGCGTGAGTGAAGAAGGGTTTCGGCTCGTAAAGCTCTGTTGTTGGAGAAGAACGTGCGTGAGAGTAACTGTTCACGCAGTGACGGTATCCAACCAGAAAGTCACGGCTAACTACGTGCCAGCAGCCGCGGTAATACGTAGGTGGCAAGCGTTATCCGGATTTATTGGGCGTAAAGCGAGCGCAGGCGGTTGCTTAGGTCTGATGTGAAAGCCTTCGGCTTAACCGAAGAAGT
+
CCCCCGGGGGGGGGGGGGGGGGGGGGGGGGGGGGGGGGGGGGGGGGGGGGGGGGGGGFGGGGGGGGGGGGGGGGGGGGGGGGFGGGGGGGGGGGGGGGGGGGGGGGGGGGGGGGGGGGGGGGGGGGGEGGDGGGGGGCGGFGGGGGGGGGGGGGGGGGGGGGGGGGFGGGCFGGGDGGGGGGGGGGGGGGGGGGGGGGGGGGGGGGEFGG<CFGGGGGGGGGGGGGGEG5FGGFFGGGGGGGGGGGDD>DFDDDEBFB@B@?47>GFFF:B<FAFF@?F01:>B<BF?6:AF2;16>B:3)
@M05025:18:000000000-B3NL5:1:1101:14024:4329 1:N:0:CACTCA
TCGAAGACTCCTACGGGAGGCAGCAGTAGGGAATCTTCCACAATGGACGCAAGTCTGATGGAGCAACGCCGCGTGAGTGAAGAAGGGTTTCGGCTCGTAAAGCTCTGTTGGTAGTGAAGAAAGATAGAGGTAGTAACTGGCCTTTATTTGACGGTAATTACCTAGAAAGTCACGGCTAACTACGTGCCAGCAGCCGCGGTAATACGTAGGTGGCAAGCGTTGTCCGGATTTATTGGGCGTAAAGCGAGTGCAGGCGGTTCAATAAGTCTGATGTGAAAGCCTTCGGCTCAACCGGAGAATT
+
CCCCCGGGGGGGGGGGGGGGGGGGGGGGGGGGGGGGGGGGGGGGGGGGGGGGGGGGGGGGFGGGGGGGGGGGGGGGGGGGGGGGGGGFGGGGDGGGGGGGGGGGGGGGGGGGGGGGGGGGGFGFGGGFGGGFGGGGGGGGGGGGGGGGGGGGGGEGCDEGGGGGGGGGGFFFGGGDGGGGGGDEGFGGFGFGGGGCGGDEGGGGGGFGGGGGGGFGGFEGGGGGFGGGGGFCGFFGGGGGGGGGGGGDB>=:@GFFFD::4*0:>7@?=A=>FAFFFFF:FBAFF<B?:?7?FBB2;98AA
@M05025:18:000000000-B3NL5:1:1101:22428:4351 1:N:0:CACTCA
TCGAAGACTCCTACGGGAGGCAGCAGTAGGGAATCTTCCACAATGGGCGAAAGCCTGATGGAGCAACGCCGCGTGAGTGAAGAAGGTTTTCGGATCGTAAAGCTCTGTTGTTGGTGAAGAAGGATAGAGGTAGTAACTGGCCCCTATTTGACGGTAATCAACCAGAAAGTCACGGCTAACTACGTGCCAGCAGCCGCGGTAATACGTAGGCGGCAAGCGTTGTCCGGATTTATTGGGCGTAAAGCGAGCGCAGGCGGAAAGATAAGTCTGATGTGAAAGCCCCCGGCTTAACCGAGGAATT
+
CCCCCGGGGGGGGGGGGGGGGGGGGGGGGGGGGGGGGGGGGGGGGGGGGGGGGGGGGGGGGGGGGGGGGGGGGGGGGGGGGGGGGGGFGGGGGFEGGGGGGGFGGFGGGGGGGGCFGGGGFGGGGGGGGGFFGGGGGGGGG@FFFGGGFGGGGGGGGGGGGGGGGGGGGGGGGGGGGGGGGGGGGGGGGGGGGGGGGGGGGGGGGGGGGGGGGGGGGGGCEGGGGGG5ECGGGGGGDFGDDGDGFGDGFEFGFGFFF@B6F;?GGC??@BFAFFF=BF@B0,8>FFFF9FFFFFFF>07:2
@M05025:18:000000000-B3NL5:1:1101:10852:4413 1:N:0:CACTCA
TCGAAGACTCCTACGGGAGGCAGCAGTAGGGAATCTTCGGCAATGGACGGAAGTCTGACCGAGCAACGCCGCGTGAGTGAAGAAGGTTTTCGGATCGTAAAACTCTGTTGTTAGAGAAGAACAAGGATGAGAGTAGAATGTTCATCCCTTGACGGTATCTAACCAGAAAGCCACGGCTAACTACGTGCCAGCAGCCGCGGTAATACGTAGGTGGCAAGCGTTGTCCGGATTTATTGGGCGTAAAGCGAGCGCAGGCGGTTTCTTAAGTCTGATGTGAAAGCACCCGGCTCAACCGGGGAGG
+
CCCCCGGGGGGGGGGGGGGGGGGGFGGGGGGGGGGGGGGGGGGGGGGGGGDGGGGGGGGGGGGGGGGGGGGGGGGGGFGGGGGGGGFFGGGGGGGGGGGGGGGGGGGGGGGGGGGGGGGGGGGGGGGGGGGGGGGGGGGGGGGGGGGGGGGFGGGGGGGGGGGGGGGGGGGGGGGGGGGGGGGGGGGGFGGGGGGGGGGGGGGGGGGGGGDFGGFGGGGECEGGGGGGGGG6CFFGGGGGGDGGGGGGF@>GEGFFEF)(7B=FFCFFFFF9@BFBB?F>F(83:>029?733?>>9796>
@M05025:18:000000000-B3NL5:1:1101:11069:4417 1:N:0:CACTCA
TCGAAGACTCCTACGGGAGGCAGCAGTAGGGAATCTTCCACAATGGACGAAAGTCTGATGGAGCAACGCCGCGTGAGTGAAGAAGGGTTTCGGCTCGTAAAGCTCTGTTGGTAGTGAAGAAAGATAGAGGTAGTAACTGGCCTTTATTTGACGGTAATTACTTAGAAAGTCACGGCTAACTACGTGCCAGCAGCCGCGGTAATACGTAGGTGGCAAGCGTTGTCCGGATTTATTGGGCGTAAAGCGAGTGCAGGCGGTTCAATAAGTCTGATGTGAAAGCCTTCGGCTCAACCGGAGAATT
+
CCCCCGGGGGGGGGGGGGGGGGGGGGGGGGGGGGGGGGGGGGGGGGGGGGGGGGGGGGGGGGGGGGGGGGGGGGGGGGGGGGGGGGGGGGGGGGGGGGGGGGGGGGGGGGGGGGGGGGGGGGGGGGGGGGGGGGGGGGGGGGGGGGGGGGGGGGGGEGGGFGGGGGGGGGGGGGGGGGGGGGGGGGGGGGGGGGGGGGGGGGGGGGGGGGGGGGGGGGGGGGGGGEGEGGGGGGGGGGGGGGGGGGGGFFFGFFEDD8>BFFFGGGF?FFFFFFFFFFFB?BF<?BF?6B?FF>FB>0:>9
@M05025:18:000000000-B3NL5:1:1101:18505:4464 1:N:0:CACTCA
TCGAAGACTCCTACGGGAGGCAGCAGTAGGGAATCTTCCACAATGGACGCAAGTCTGATGGAGCAACGCCGCGTGAGTGAAGAAGGGTTTCGGCTCGTAAAGCTCTGTTGGTAGTGAAGAAAGATAGAGGTAGTAACTGGCCTTTATTTGACGGTAATTACCTAGAAAGTCACGGCTAACTACGTGCCAGCAGCCGCGGTAATACGTAGGTGGCAAGCGTTGTCCGGATTTATTGGGCGTAAAGCGAGTGCAGGCGGTTCAATAAGTCTGATGTGAAAGCCTTCGGCTCAACCGGAGAATT
+
CCCCCGGGGGGGGGGGGGGGGGGGGGGGGGGGGGGGGGGGGGGGGGGGGGGGGGGGGGGGGGGGGGGGGGGGGGGGGGGGGGGGGGGGGGGGGGGGGGGGGGGFGGGGGGGGFGGGGGGGGGGGGGGGGGGGGGGGGGGGGGGGGGGGGGGGGGGGGGGGGGGGGGGFGGGGGGGGG7FGGGGGGGGGGGGGGGGGGGGGGDFGGGGGGGGGGGGGGGGGGGGGFEGEC5EDGGGFFDDCDGFFGGGGFFFGFGFFFB@<@?@FGCF=BD=AFFFFFFF???B?<:716<7329>790,36
@M05025:18:000000000-B3NL5:1:1101:6800:4512 1:N:0:CACTCA
TCGAAGACTCCTACGGGAGGCAGCAGTAGGGAATCTTCCACAATGGGCGAAAGCCTGATGGAGCAACGCCGCGTGAGTGAAGAAGGTTTTCGGATCGTAAAGCTCTGTTGTTGGTGAAGAAGGATAGAGGTAGTAACTGGCCCCTATTTGACGGTAATCAACCAGAAAGTCACGGCTAACTACGTGCCAGCAGCCGCGGTAATACGTAGGTGGCAAGCGTTGTCCGGATTTATTGGGCGTAAAGCGAGCGCAGGCGGAAAGATAAGTCTGATGTGAAAGCCCCCGGCTTAACCGAGGAATT
+
CCCCCGGGGGGGGGGGGGGGGGGGGGGGGGGGGGGGGGGGGGGGGGGGGGGGGGGGGFGGGGGGGGGGGGGGGGGGGGGGGGGGGGFGGGGGGGGGGGGGGGGGGGGGGFFGGGGGGGGGGGGEFGGGGGGGGGGGGGGGGGGGGGFFGGGGGGGGGGGGGGGGGGGGGGGGGGGGGGGGGGGGGGCFGGGGGGGGGGGGGGGGGGGGGGGGGGGGGGGGDGGGGGGGDGGGGGGGGGGDGDGGGGGGDDFGFGFDF@EBF4FGFG?FF>FBFFFFFFF0:3:;BFF>FDAFFB;>>FFF?
@M05025:18:000000000-B3NL5:1:1101:8949:4535 1:N:0:CACTCA
TCGAAGACTCCTACGGGAGGCAGCAGTAGGGAATCTTCCACAATGGACGCAAGTCTGATGGAGCAACGCCGCGTGAGTGAAGAAGGGTTTCGGCTCGTAAAGCTCTGTTGGTAGTGAAGAAAGATAGAGGTAGTAACTGGCCTTTATTTGACGGTAATTACCTAGAAAGTCACGGCTAACTACGTGCCAGCAGCCGCGGTAATACGTAGGTGGCAAGCGTTGTCCGGATTTATTGGGCGTAAAGCGAGTGCAGGCGGGTCAATAAGTCTGATGTGCAAGCCTTCGGACCAACCGGAGAATT
+
CCCCCGGGACFEFG@C>;FFEGGGFGGGGGGGCFGFDCGFEDCFGGGGGGG:FEEFFGFGGGGGGGGGGGGGGGGEFCF<AFDFGFGFFF?FFGGGGGDEFEFCGFG<FFFFFGGGGFGG8FGGGFFFGDFFGGCFFGFGGGGGGFCGGGGGGGGGGGFGGFFFFFGFFFGGG:7FCEGGGGG:E77CFGG6D,>:78>8CC;>,/51,;FGF=*>77*=*>CC9*:72A9CGGGCC5<DD57*07C<>)=017>@@371)?FCG>9*/)/4=>7*86*24?2<0,(-1(.8?F6(-(476
@M05025:18:000000000-B3NL5:1:1101:26544:4544 1:N:0:CACTCA
TCGAAGACTCCTACGGGAGGCAGCAGTGAGGAATATTGGTCAATGGGCGGGAGCCTGAACCAGCCAAGTCGCGTGAGGGAAGACGGTCCTACGGATTGTAAACCTCTTTTGCCGGGGAGCAACGGGGTCCTTGCGAGGGCCCAATGAGAGTACCCGGAGAAAAAGCATCGGCTAACTCCGTGCCAGCAGCCGCGGTAATACGGAGGATGCGAGCGTTATCCGGATTTATTGGGTTTAAAGGGTGCGTAGGCGGGCTGTTAAGTCAGCGGTCAAATGTCGGGGCTCAACCCCGGCCTGCCGT
+
CCCCCGGGGGGGGGGGGGGGGGGGGGGGGGGGGGGGGGGGGGGGGGGGGGGGGGGGGGGGGGGGGGGGGGGGGGGGGGGGGGGGGGGGGGGGGGGGGGGGGGGGGGGGGGGGGGGGGGGGGGGGGGGGGGGGGGGGGGGGEGGGGGGGGGGGGGGGGGGGGGGGGGGGGGGGGGGGGFFGGGGGGGGGGGGGGGGGGGGGGGGGGGGGGGGGGGGGGGGGGGGGG5EGGGGGGGG:CC>FFGGGGGGGFFFGFGFFFFFFFFFGCGFEFFEFFF4?F@FFF9>647>:?F?B699B??FF6
@M05025:18:000000000-B3NL5:1:1101:15310:4552 1:N:0:CACTCA
TCGAAGACTCCTACGGGAGGCAGCAGTGGGGAATATTGCACAATGGGCGCAAGCCTGATGCAGCCATGCCGCGTGTAAGAAGAAGGCCTTCGGGTTGTAAAGTACTTTCAGCGAGGAGGAAGGTGTTGTGGTTAATAACCGCAGCAATTGACGTTACTCGCAGAAGAAGCACCGGCTACTCCGTGCCAGCAGCCGCGGTAATACGGAGGGTGCAAGCGTTAATCGGAATTACTGGGCGTAAAGCGCACGCAGGCGGTCTGTCAAGTCGGATGTGAAATCCCCGGGCTCAACCTGGGAACTG
+
CCCCCGGGGGGGGGGGGGGGGGGGGGFGGGGGGGGGGGGGGGGGGGGGGGGGGGGGGGGGGGGGGGGGGGGGGGGGGGGGGGGGGGGGGGGGGGGGGGGGGGGGGGGGGGGGGGGGCGGGGGGGGGGGGGGGGGGGGGGGGGGGGGGGGGGGGGGGGGGGGGGGGGGGGGGGGGGGGGGG6FEG>BFFGGGFEGCEEG:BEGGGGGEGGGGGGGGGC>EGEFDEGGEGGGF??FGGGGDDGGGGGCD)>@@DBGFFB>B?FFFGFCF:DBDFF<4B?=7:B:>FF;96)41<B?FF:>FF)
@M05025:18:000000000-B3NL5:1:1101:11887:4554 1:N:0:CACTCA
TCGAAGACTCCTACGGGAGGCAGCAGTGGGGAATATTGCACAATGGGCGCAAGCCTGATGCAGCGACGCCGCGTGCGGGATGGAGGCCTTCGGGTTGTAAACCGCTTTTGTTCAAGGGCAAGGCACGGCTTCGGGCCGTGTTGAGTGGATTGTTCGAATAAGCACCGGCTAACTACGTGCCAGCAGCCGCGGTAATACGTAGGGTGCGAGCGTTATCCGGATTTATTGGGCGTAAAGGGCTCGTAGGCGGTTCGTCGCGTCCGGTGTGAAAGTCCATCGCCTAACGGTGGATCTGCGCCGG
+
CCCCCGGGGGGGGGGGGGGGGGGGGGFGGGGGGGGGGGGGGGGGGGGGGGGGGGGGGDGGGFGGGGGGGGGGGGGGGGECFEGGGGGGGGGGGGGGGGFFGGGGGGGGGGGGGGGGGDFGGEGGGDFGGGGGGGGGGGGGGGGCFFFFCFF:FGGGGFGG?FGGFGGGGGGGGGDFGGGGGFGGGGGGGGGGGDGFGGGGGGGGGGGGGGGGGGDFFGGGG*AF:FF9EGFGED5C>C<DDCCCDGDDDFFGEGB;DBFF>E>DGG>BFF*)16@47?@BFBF:B?;?B>:2,4>A>;B>6
@M05025:18:000000000-B3NL5:1:1101:21866:4557 1:N:0:CACTCA
TCGAAGACTCCTACGGGAGGCAGCAGTGAGGAATATTGGTCAATGGCCGGAAGGCTGAACCAGCCAAGTCGCGTGAGGGAATAAGGCCCTACGGGTCGTAAACCTCTTTTGTCAGGGAGCAAGGCCGCCCACGTGTGGACGGAAGGAGAGTACCTGGAGAAAAAGCATCGGCTAACTCCGTGCCAGCAGCCGCGGTAATACGGAGAATGCGAGCGTTATCCGGATTTATTGGGTTTAAAGGGTGCGTAGGCGGCCTGCCAAGTCAGCGGTAAAATTGCGGGGCCCAACCCCGTACAGCCGT
+
CCCCCGGGGGGGGGGGGGGGGGGGGGGGGGGGGGGGGGGGGGGGGGGGGGGGGGGGGGGGGGGGGGGGGGGGGGEGCGGCFGEGGGGGGGGGGGGGGGGGGGGGEEGGGGGGGFGGGGGGGGGGGFFFGGGGGFGGGGGGG>@CEGGGCGGGGGGGGG:FGFGGGGGGGFGGGGGGGGDCFGGGGGGGGGGEGGGGDEGGGGGGEGGGGGG5E57CEECCCC52:CFG+AFGFCDG4>CCGGGGCDCCBDFGDDDF37F:FFF7*:?E>?3(9<F@=FE9>>>(3?(4:B?630(2476(-
@M05025:18:000000000-B3NL5:1:1101:15074:4630 1:N:0:CACTCA
TCGAAGACTCCTACGGGAGGCAGCAGTAGGGAATCTTCCACAATGGACGAAAGTCTGATGGAGCAACGCCGCGTGAGTGAAGAAGGGTTTCGGCTCGTAAAGCTCTGTTGGTAGTGAAGAAAGATAGAGGTAGTAACTGGCCTTTATTTGACGGTAATTACTTAGAAAGTCACGGCTAACTACGTGCCAGCGGCCGCGGTAATACGTAGGTGGCAAGCGTTGTCCGGATTTATTGGGCGTAAAGCGAGTGCAGGCGGTTCAATAAGTCTGATGTGAAAGCCTTCGGCTCAACCGGAGAATT
+
CCCCCGGGGGGGGGGGGGGGGGGGGGFGGGGGGGGGGGGGGGGGGGGFEFGDGGGGGGGGGGGGGGGGGGGGGGGGGGGGGGGGGGGGGGGGGGGGGGGGGGGFGGGGGGGGGGGGFGGGGGGGGGGGGGGGGGGGGGGGGGGGGGGGGGGGGGGGGFGDDGGGGGGGGGGGGGGGECEGGGGGGGGGGGGGGGGGGGGGGGF?FGGGGD@FCFGGGGGEEGGGGGG5EEDGGFGGGGDDDCFGGG3C@F=FFGE@::>,8BFGGGF@B<4<FFFF6@B?8?>F6<BFFFB?3729>><F<
@M05025:18:000000000-B3NL5:1:1101:20600:4631 1:N:0:CACTCA
TCGAAGACTCCTACGGGAGGCAGCAGTAGGGAATCTTCCACAATGGACGCAAGTCTGATGGAGCAACGCCGCGTGAGTGAAGAAGGGTTTCGGCTCGTAAAGCTCTGTTGGTAGTGAAGAAAGATAGAGGTAGTAACTGGCCTTTATTTGACGGTAATTACCTAGAAAGTCACGGCTAACTACGTGCCAGCAGCCGCGGTAATACGTAGGTGGCAAGCGTTGTCCGGATTTATTGGGCGTAAAGCGAGTGCAGGCGGTTCAATAAATCTGATGTGAAAGCGTTCGGCTCAACTGGAGAATT
+
CCCCCDGGGGGGGGGGGGGDGGGGFFEFGGGGGGGGGGCFDGGGGGGGGGGEGCGGGGGGGGGGGGGGDGGGGFGECFGGGGGGGGGFGGGCFEGGGGGG<EGGG9FBEFC?A?BFDGFFGFDFFFFCEGGGGGGGAFGGFCGFFEAFCGGGGGGGGGGGFCDFGGGCCGGGC7FCGGGGF9DEEFGGFGGGGG5C@EGGGC9CF5>EFEGGGC6+*=C=7*20+*=CG5CFE+:6<9DGD7*?C7/97>?:4DD:D@E:?7@D7**0*-0)16@6@6*7(-(-4(-46?)1).5(2?0>.
@M05025:18:000000000-B3NL5:1:1101:25751:4707 1:N:0:CACTCA
TCGAAGACTCCTACGGGAGGCAGCAGTAGGGAATTTTGCGCAATGGGCGAAAGCCTGACGCAGCAACGCCGCGTGATCGAGACGCCCTTCGGGGTGTAAAGATCTGTCAGTGGGGACGAAACTTGACGGTACCCACAGAGGAAGCACCGGCTAACTCCGTGCCAGCAGCCGCGGTAATACGGGGGGTGCAAGCGTTGTCCGGAATCATTGGGCGTAAAGAGTTCGTAGGCGGCACGTAAAGTCTGGTGTTAAAGGCAGAGGCTCAACTTCTGTACGGCACTGGATACTTGCGAGCTAGAAT
+
CCCCCGGGGGGGGGGGGGGGGGGGGGGGGGGGGGGGGGGGGGGGGGGGGGGGGGGGGGGGGGGGGGGGGGGGGGGGGGGGGFGGGGGEGGGGGGFGGGGGGFGGGGGFGGGGGGGGGGGGGGGGGGGGGGGGGGGGDDFGGGGGGGGGGGGGGGGGFGFFEGGGGGGGG@FDGEFGEGGGGGGGGGGGGGGGFGGGGGGGGGDGGGGGGGGGFEGC=CFFGGGGGGCCEGGEEDGGGCCFC>FGGGCFFEFFFFF47BF:F<FFGGFFFAFDFFFFF>B9:??(:<BFF2<6>FFFFFF>)
@M05025:18:000000000-B3NL5:1:1101:16207:4726 1:N:0:CACTCA
TCGAAGACTCCTACGGGAGGCAGCAGTAGGGAATCTTCCACAATGGGCGCAAGCCTGATGGAGCAACACCGCGTGAGTGAAGAAGGGTTTCGGCTCGTAAAGCTCTGTTGTTGGAGAAGAACGTGCGTGAGAGTAACTGTTCACGCAGTGACGGTATCCAACCAGAAAGTCACGGCTAACTACGTGCCAGCAGCCGCGGTAATACGTAGGTGGCAAGCGTTATCCGGATTTATTGGGCGTAAAGCGAGCGCAGGCGGTTGCTTAGGTCTGATGTGAAAGCCCTCGGCTTAACCGAAGACGG
+
CCCCCGGGGGGGGGGGGGGGGGGGGGGGGGGGGGGGGGGGGGGGGGGGGGGGGGGGGFGGGGGGGGGGGGGGGCFDGGGGGGGGGGGGGGGGGGGCGGGGGGGFGGGGGGGGGGEGGGFGGGCGG?CFGFGGGGGGGGGGGGGGGGEGGGGGGGGGGGGGGGDCFGCFGGGEGGGEGGGGGGGGGFGFFGGFEC>B@8EEEGGGGFF6CBCFGGGFFGGGGEF?FGD=*AFFGGGGFCDDGC5FFGGG@@3>BD:@EF@;FFFFFF/*9:=AFDFFFFF:1(41(203429<42(2(,(,(
@M05025:18:000000000-B3NL5:1:1101:23415:4750 1:N:0:CACTCA
TCGAAGACTCCTACGGGAGGCAGCAGTAGGGAATTTTCCGCAATGAGCGAAAGCTTGACGGAGCGACACAGCGTGCAGGATGAAGGTCTTCGGATTGTAAACTGCTGTTGTAAGGGAAGAAAAAATTTAATAGGAAATGATTAAATCTTGACGGTACCTTATTAGAAAGTGACGGCTAACTATGTGCCAGCAGTCGCGGTAATACATAGGTCACAAGCGTTATCCGGAATTATTGGGCGTAAAGAGTTTGTAGGCGGTTTATCAAGTCTAGAGTTAAAGCCTGAGGCTCAACCTCAGTCCG
+
CCCCCGGGGGGGGGGGDGGGGGGGGGFGDFGFGGGGGGGGGGGGGGGGGGGGGGGGGGGGGGGGGGGGGGGGDGGGGGGGGGGGGGGGGGGGGDGGGGGGGGGGGGGGGGGGGGGGCFGGGGGGGGGGGGFGGGGGGGGGGGGGFGGGGGGGGGGGGFGGDFGDGGGGGGGGGGGGGGGGGGGGGGGGFFGFC3@8BEGCEGGGGGFGFGGGGFGGGGD5CEFG7CEECFFGGC7CCFGGCDGD7F7CFFFGBGFF>:B0@?BCG7*=?4BAFBFF8@?BBFFF<F:0:<?2::BFFF)5,
@M05025:18:000000000-B3NL5:1:1101:14439:4759 1:N:0:CACTCA
TCGAAGACTCCTACGGGAGGCAGCAGTAGGGAATCTTCCACAATGGACGAAAGTCTGATGGAGCAACGCCGCGTGAGTGAAGAAGGGTTTCGGCTCGTAAAGCTCTGTTGGTAGTGAAGAAAGATAGAGGTAGTAACTGGCCTTTATTTGACGGTAATTACTTAGAAAGTCACGGCTAACTACGTGCCAGCAGCCGCGGTAATACGTAGGTGGCAAGCGTTGTCCGGATTTATTGGGCGTAAAGCGAGTGCAGGCGGTTCAATAAGTCTGATGTGAAAGCTTTCGGCTCAACCGGCGAATT
+
CCCCCFGGFFGFFGGGGBFDFEGC@FEGFGGFDFFDGGGGGGFDFEFEGBCFCDF9E@FFGFFEEGGGEFGGG=FCGGGC<FA==FGGGFDGGEGDEEE<EFC?FCF?<?FCGEFGFGGDEFE<??F9FDAE@FEFEFFGGFGGGFFFGGGF7FFDGEFGGFGGGEFGGGCAGCF@88F8ECCBFF>C=FE6FEC>8EC:::CGDF<FFGCFCFGGFGGC5CEF?E=5*:?:C7F67DGGGCCFCG57BFBCF4<;@75:6*/0:>F*9<4)9>46@697).<<<6;6?228(46(,19>:
@M05025:18:000000000-B3NL5:1:1101:14020:4791 1:N:0:CACTCA
TCGAAGACTCCTACGGGAGGCAGCAGTAGGGAATCTTCCACAATGGACGAAAGTCTGATGGAGCAACGCCGCGTGAGTGAAGAAGGGTTTCGGCTCGTAAAGCTCTGTTGGTAGTGAAGAAAGATAGAGGTAGTAACTGGCCTTTATTTGACGGTAATTACTTAGAAAGTCACGGCTAACTACGTGCCAGCAGCCGCGGTAATACGTAGGTGGCAAGCGTTGTCCGGATTTATTGGGCGTAAAGCGAGTGCAGGCGGTTCAATAAGTCTGATGTGAAAGCCTTCGGCTCAACCGGAGAATT
+
CCCCCGGGGGGGGGGGGGGGGGGGGGGGGGGGGGGGGGGGGGGGGGGGGGGGGGGGGGGGGGGGGGGGGGGGGGGGGGGGGGGGGGGGGGGGGGGGGGGGGGGGGGGGGGGGEEFGEGGGGGGGGGGGGGGGGGFGGGFGGGGGGFGGGGFGGGGGGGGGGDGGGGGGGFCGGGGGGGGGGGGGGGGGGGGGGGGGGGGGGGGGGGGGGGGGGGGFGGGGGGGGCGGEECC<F>7CCCGDGGGGGGGGFFFGFGBEFBEFFFFGGCFFFFFFFDF??=F?BBFB?BFFFFFBFFF9>F7AF
@M05025:18:000000000-B3NL5:1:1101:24780:4801 1:N:0:CACTCA
TCGAAGACTCCTACGGGAGGCAGCAGTAGGGAATCTTCCACAATGGACGAAAGTCTGATGCAGCAACGCCGCGTGAGTGAAGAAGGGTTTCGGCTCGTAAAGCTCTGTTGGTAGTGAAGAAAGATAGAGGTAGTAACTGGCCTTTATTTGACGGTAATTACTTAGAAAGTCACGGCTAACTACGTGCCAGCAGCCGCGGTAATACGTAGGTGGCAAGCGTTGTCCGGATTGATTGGGCGTAAAGCGAGTGCAGGCGGTTCAATAAGTTTGATGTGAAAGCCGTCGGCGCAACCGGAGAATT
+
CCCCCGGFCGGGGGGGEEE77FFGEGFFDFGGGGGFGGFGGGGGGGFGGECFG<FCGGEGFFFGEEGGG@FGE6C76CCDC<E<F<FFGGAFG7FGGGCEGGEFGGGGFFGGGCF<<FEFECFGGGG9EF8FFG<EGFED<<FCFEFGEGGC7@CD+@DDCGFD,;,9@FFEEFCCGEFGGGGGCGC33DCCFFGCCEEC=:C==F<<CEAEFDFGC*/2ACCGGGGG7=6?<FGC4/9DD**:7<*98)=CFF))).)49@@?DC6*1)/684=?F4*(3(4(3(((,,((4(-(41?<4
@M05025:18:000000000-B3NL5:1:1101:11428:4838 1:N:0:CACTCA
TCGAAGACTCCTACGGGAGGCAGCAGTGGGGAATATTGCACAATGGGCGCAAGCCTGATGCAGCCATGCCGCGTGTATGAAGAAGGCCTTCGGGTTGTAAAGTACTTTCAGCGAGGAGGAAGGCATTGTGGTTAATAACCGCAGTGATTGACGTTACTCGCAGAAGAAGCACCGGCTAACTCCGTGCCAGCAGCCGCGGTAATACGGAGGGTGCAAGCGTTAATCGGAATTACTGGGCGTAAAGCGCACGCAGGCGGTCTGTCAAGTCGGATGTGAAATCCCCGGGCTCAACCTGGGAACT
+
CCCCCGGGGGGGGGGGGGGGGGGGGGFGGGGDGGFGGFGGGGGGGGGGGGGGGGGGGGGGGGGGGGGGGGGGGGGGGGGGGGGGGGGGFFGGGGAFEE9EFGGGGGGGGGGGGGGGGGGDGGGGGGGGGGGGGGGGGGGGGGGGGGGGGGGGGGGGGGGGGGGDGGGDGGGFGGGGGGGGGGGGGGGGGFGGGGGGGGGG5?79FGG8=EE8E=FFCC=E57CGGGGG*:<CFFFFGFD>DDFFFGCDF@B<5<>DEE:??BFGGGFF>9D0:?FBF@925:((202(4<?F?F<(,8:B5
@M05025:18:000000000-B3NL5:1:1101:12276:4846 1:N:0:CACTCA
TCGAAGACTCCTACGGGAGGCAGCAGTGGGGAATATTGCACAATGGGCGAAAGCCTGATGCAGCGACGCCGCGTGAGGGATGACGGCCTTCGGGTTGTAAACCTCTTTCAGTAGGGAAGAAGCGAAAGTGACGGTACCTGCAGAAGAAGCGCCGGCTAACTACGTGCCAGCAGCCGCGGTAATACGTAGGGCGCAAGCGTTATCCGGATTTATTGGGCGTAAAGAGCTCGTAGGCGGTTTGTCGCGTCTGCCGTGAAAGTCCGAGGCTCAACCTCGGATCTGCGGTGGGTACGGGCCGACT
+
CCCCCGGGGGGGGGGGGGGGGGGGGGFGGGGGGGGGGGGGGGGGGGGGGGGGGGGGGGGGGGGGGGGGGGGGGGGGGGGGGGGGGGGGGGGGGGGGGGGGGGGGGGGGGGGGGGGGGGGGGGGGGGGGGGGGGGGGGGGGGGGGGGGGGGEGGGGGGGGGFGGGGGGGGGGGGGGEEGGGGGGFGGGFGGGGGGGGDGGG=EGGGGGGGECGGGGGGGGGGGFGFFFGGGGGGGGGGDCCGGFGGGDGFFFGFDEFFFFFFFFGGGFFFDFBFFFEF3>BBBAF9:9;;FA?FFF6(446(
@M05025:18:000000000-B3NL5:1:1101:17331:4861 1:N:0:CACTCA
TCGAAGACTCCTACGGGAGGCAGCAGTGGGGAATATTGGACAATGGGCGCAAGCCTGATCCAGCCATACCGCGTGGGTGAAGAAGGCCTTCGGGTTGTAAAGCCCTTTTGTTGGGAAAGAAATCCAGCCGGCTAATACCTGGTTGGGATGACGGTACCCAAAGAATAAGCACCGGCTAACTTCGTGCCAGCAGCCGCGGTAATACGAAGGGTGCAAGCGTTACTCGGAATTACTGGGCGTAAAGCGTGCGTAGGTGGTTATTTAAGTCCGTTGTGAAAGCCCTGGGCTCAACCTGGGAACT
+
CCCCCGGGGGGGGGGGGGGGGGGGGGGGGGGGGGGGGGGGGGGGGGGGGGGGGGGGGGGGGGGGGGGGGGGGGGGGGGGGGGGGGGGGGGGGGGGGGGGGGGGGGGGGGGGGGGGGGGGGGGGGGGGGGGGGGGGGGGGGGGGGGGGGGGGGGGGGGGGGGGGGGGGGGGGGGGGGGGGGGGGGGGGGGGGGGGGGGGGGGGGGGGGGGGGGGGGGGGGGGGGGGGGDGFFGGGGGGGGGGGGGGGGGFFBDBGFFFDFA?FFGGGFFFFFFFFF??FFB?:B:1?BF62<?BBBBF?FF0
@M05025:18:000000000-B3NL5:1:1101:7722:4910 1:N:0:CACTCA
TCGAAGACTCCTACGGGAGGCAGCAGTAGGGAATCTTCCACAATGGGCGAAAGCCTGATGGAGCAACGCCGCGTGAGTGAAGAAGGTTTTCGGATCGTAAAGCTCTGTTGTTGGTGAAGAAGGATAGAGGTAGTAACTGGCCCCTATTTGACGGTAATCAACCAGAAAGTCACGGCTAACTACGTGCCAGCAGCCGCGGTAATACGTAGGTGGCAGGCGTTGTCCGGATTTATTGGGCGTAAAGCGAGCGCAGGCGGAAAGATAAGTCTGATGTGAAAGCCCCCGGCTTAACCGAGGAATT
+
CCCCCGGGGGGGGGGGGGGGGGGGGGGGGGGGGGGGGGGGGGGGGGGGGGGGGCGGGGGGFFGGGFFFGGGGGFGCGFFCFCDFGGFFFFGGEFECFFGC<FCEFEGFGGGCGFGGADAEGGG=EFGGGGFAFGGGDAFCFFFGGGGGCGGGGGGGGDFGGGGGGGGFGGGGGGGGGGGGGGGEGGGGGGGGGGGGGDGEE8FGGGGGGG@FGGGGGGGGCEGFCGG==5CFGGGGFGG/19<CFGGG3>EGEDFFF@E>F?*CFG7FFFFFFAF=?FF:??6>B>F67:<A7>;>B9?B5
@M05025:18:000000000-B3NL5:1:1101:25992:4946 1:N:0:CACTCA
TCGAAGACTCCTACGGGAGGCAGCAGTGAGGAATATTGGTCAATGGGCGCGAGCCTGAACCAGCCAAGTCGCGTGAGGGATGACGGCCCTATGGGTTGTAAACCTCTTTTGCCGGGGAGCAAAGTGCCGCACGTGTGCGGTTTGGAGAGTACCCGGAGAAAAAGCATCGGCTAACTCCGTGCCAGCAGCCGCGGTAATACGGAGGATGCGAGCGTTATCCGGATTTATTGGGTTTAAAGGGTGCGTAGGCGGACGCTTAAGTCAGCGGTAAAATTGCGGGGCTCAACCTCGTCGAGCCGTT
+
CCCCCGGGGGGGGGGGGGGGGGGGGGGGGGGGGGGGGGGGGGGGGGGGGGGGGGGGGGGGGGGGGGGGGGGGGGGGGGGGGGGFGGGGGGGGGGGGGGGGGGGGGGGGGGGGGDGGG>FFGGFGGGGGGGGGGFGGGGGGCFGGGCFGGGGGDDFFFGGGGGGGGGGCFCFGGGGGGGGGGGGGGGGGGDEGEGGDGGGGGGGGGGFGGGGGDEGC7EGGGGDC59E?FGGGCDDFGGGGGDGGGGGDFFFGFGFFEF@>FFFDC6>@>;>)@<FFFFBBF>;:>B?FFF?BB>B>:1224
@M05025:18:000000000-B3NL5:1:1101:6540:4960 1:N:0:CACTCA
TCGAAGACTCCTACGGGAGGCAGCAGTGGGGAATATTGCACAATGGGCGCAAGCCTGATGCAGCCATGCCGCGTGTATGAAGGAGGCCTTCGGGTTGTAAAGTACTTTCAGCGAGGAGGAAGGTGTTGTGGTTAATAACCGCAGCAATTGACGTTACTCGCAGAAGAAGCACCGGCTAACTCCGTGCCAGCAGCCGCGGTAATACGGAGGGTGCAAGCGTTAATCGGAATTACTGGGCGTAAAGCGCACGCAGGCGGTCTGGCAAGTCGGATGTGAAATCCCCGGGCTCAACCTGGGAACT
+
CCCCCGGGGGGGFGGGGGGGGGGGGGGGGGGGGGGGGGGGGGGGGGGGGGGGGGGGGGGGGGGGGGGGGGGGGEEGGGGGGGGGGGEFGGGGGGGGGGGGGGGGFGGGGGGGGGGGEGGGGGGGGGGGGGGGGGGGGGGGGGGGGGGGGGGGGCFGGGFGGGGGGFGGGGGFGGGGGGGGGFGGGGDGFGGGGGGGGGGGGGGGGGGGDGGGGGGGGGGGGGGGGGGCEGGGGGGFFGGDGGDCCDGGFFFGFGFFE>>:F)9FGGFFFFFFEBFFFFFF3761>BB0(8<B<:7?F7:<,
@M05025:18:000000000-B3NL5:1:1101:10565:4962 1:N:0:CACTCA
TCGAAGACTCCTACGGGAGGCAGCAGTGAGGAATATTGGTCAATGGGCGGAAGCCTGAACCAGCCAAGTCGCGTGAGGGATTAAGGCCCTGCGGGTCGTAAACCTCTTTTGCCGGGGAGCAGAGGTCCGGACGTGTCCGGGCCGGGAGAGTACCCGGAGAAAAAGCATCGGCTAACTCCGTGCCAGCAGCCGCGGTAATACGGAGGATGCGAGCGTTATCCGGATTTATTGGGTTTAGAGGGTGCGTAGGCGGGCATTTAAGCCGGCGGTCAAATGTCGGGGCTCAACCCCGGCCTGCCGT
+
CCCCCGGGGGGGGGGGGGGGGGGGGGGGGGGGGGGGGGGGGGGGGGGGGGGGGGGGGGGGGGGGGGGGGGGGGGGGGGGGGGGGGGGGGGGGGGGGGGGGGGGGGGGGGGGGGGGGGGGGGGGGGGGGGGGGGGGGGGGGGGGGGGEGGGGFCGGGGFGGGGGGGGGGGGGGGFGGEGGGGGGGFCGGGGGGGGGGGGGGGGGGGEGGGGGEGGGGDDGGGGGGGC9CFFFGG5DDGGDGGGGGGGDGFFFG@G>@F4BBFF=CDGB>@;D6?AFFFFFFFFF;02418(8>>>9?FFFB(
@M05025:18:000000000-B3NL5:1:1101:24108:4965 1:N:0:CACTCA
TCGAAGACTCCTACGGGAGGCAGCAGTAGGGAATCTTCCACAATGGACGAAAGTCTGATGGAGCAACGCCGCATGAGTGAAGAAGGGTTTCGGCTCGTAAAGCTCTGTTGGTAGTGAAGAAAGATAGAGGTAGTAACTGGCCTTTATTTGACGGTAATTACTTAGAAAGTCACGGCTAACTACGTGCCAGCAGCCGCGGTAATACGTAGGTGGCAAGCGTTGTCCGGATTTATTGGGCGTAAAGCGAGTGCAGGCGGTTCAATAAGTCTGATGTGAAAGCCTTCGGCTCAACCGGAGGATT
+
CCCCCGGGGGGGGGGGGGGGGGGGGGG<FGGGFGGGGGGGGGGGGGGGGGDGGGGGGGGFGGGGGGGGGGGGGGGGGGGGCFFGGGGGGGGGGGCEGGCEFGGGGGGGFF8FFFGGFAEF<EE<FFGGG?=?EGGGGGGFGGGGGFFGFGGGGGGGCFGGGGGEFGDGFFGGGDCGGGDGGGGGFGE@EFCFFGGGGGGGGGG@CCFFGDGGGGGGCFCEGGE99EECEEGGGGGGF4<DDCGGFG3CDFFGFFFD58;:FFF>FGF=FFFA?AFF4683:B><?FF60)428;BF>9((6
@M05025:18:000000000-B3NL5:1:1101:23800:4967 1:N:0:CACTCA
TCGAAGACTCCTACGGGAGGCAGCAGTGGGGAATTTTGCGCAATGGGGGAAACCCTGACGCAGCAACGCCGCGTGCGGGACGAAGGCCCTCGGGTTGTAAACCGCTTTCAGCAGGGAAGACTTTACGACGGTACCTGCAGAAGAAGCTCCGGCTAACTACGTGCCAGCAGCCGCGGTAATACGTAGGGGGCGAGCGTTATCCGGATTCATTGGGCGTAAAGCGCGCGTAGGCGGCCGCCTAAGCGGGACCTCTAACCCCGGGTCTCAACCCCGGGCCGGGTCCCGGACTGGGCGGCTCGAG
+
CCCCCGGF<DFGFGGDGEEDGGGGGGCFGGDGGGGGGGGGGGGGGGGGGGGGGGGGGGGGGGGGGGGGGGGGGGGGGGGGEGC@EC<FG@EGGGGFGF?DDGEGGCFG==DFAFFFGFFGGGC=FGEGGC7>:<FFGGEFG<FFCGD:FGGEGG7FGGFG7FC7<FGGCFGFEEE@G@*2?FFF:8;8E>EEEGG88>8C+<?E=8EF9CCF+:FEGG=GGGGGEGEGEGGC5CCDCDDGG:*4C<D:>309*CFFF@51>D512:BFF1.4D9)5@>EF0((4;00,4::::;>>>BF;2
@M05025:18:000000000-B3NL5:1:1101:21937:4991 1:N:0:CACTCA
TCGAAGACTCCTACGGGAGGCAGCAGTGGGGAATATTGGACAATGGGCGCAAGCCTGATCCAGCCATACCGCGTGGGTGAAGAAGGCCTTCGGGTTGTAAAGCCCTTTTGTTGGGAAAGAAATCCAGCCGGCTAATACCTGGTTGGGATGACGGTACCCAAAGAATAAGCACCGGCTAACTTCGTGCCAGCAGCCGCGGTAATACGAAGGGTGCAAGCGTTACTCGGAATTACTGGGCGTAAAGCGTGCGTAGGTGGTTATTTAAGTCCGTTGTGAAAGCCCTGGGCTCAACCTGGGCACT
+
@CCCCGEEE9CEEE@7CFB7;;F@GG@F@F+8,;FE@@EGGAEFFGEC@FCCBF@F@FFF,CFCCEECFGCGG@FCC>,6,69CC=FGFGGD:FFFGF9,BEGFDGGC9FEGGF+,9FFCGGDEECE<4:C:FF?D<C<?F<ADEE><=F@DC::<+@>F<7>FCFEFC9,>C*CF718D2,21,1>*,,*?FF>5@E>C*;CGGGCEC*/<AE+125C5A5*+<CECC:E<?>*7CFDD)79:*97*5>BDD<16>7FB6=BFCF@?=?F7@8>*876232:B:82??<28?0??((4:,
@M05025:18:000000000-B3NL5:1:1101:25794:4994 1:N:0:CACTCA
TCGAAGACTCCTACGGGAGGCAGCAGTAGGGAATTTTCGGCAATGGGGGAAACCCTGACCGAGCAACGCCGCGTGAAGGAAGAAGGTTTTCGGATTGTAAACTTCTGTTATAAAGGAAGAACGGCGGCTACAGGAAATGGTAGCCGAGTGACGGTACTTTATTAGAAAGCCACGGCTAACTACGTGCCAGCAGCCGCGGTAATACGTAGGTGGCAAGCGTTATCCGGAATTATTGGGCGTAAAGAGGGAGCAGGCGGCAGCAAGGGTCTGTGGTGAAAGCCTGAAGCTGAACTTCAGTAAG
+
CCCCCGGGGGGGGGGGGGGGGGGGGGGGGGGGGGGGGGGGGGGGGGGGGGGGGGGGGGGGGGGGGGGGGGGGGGGGGGGGGGGGGGGGGGGGGGGGGGGGGGGGGGGGGGGGGGGGGGGGGGGGGGGGGGGGGGGGGGGGGGGGGGDECGGGGGGGGGGGGGGGGGGGGGGGGGGGGGGGGGGGGGGGGGGGGGDEGGGGGGGGGGGGGGGGGGGD=FGGGGGGGGGGGGGFGGGCGFD55<DFGGGDDFFGFGFFFFFFFFFGGGFFFFFB?4FFFFFFBB?FBFBF)43>AA2>2<AA.
@M05025:18:000000000-B3NL5:1:1101:17582:4994 1:N:0:CACTCA
TCGAAGACTCCTACGGGAGGCAGCAGTAGGGAATTTTCGTCAATGGGCGCAAGCCTGAACGAGCGATGCCGCGTGAGTGAAGAAGGCCTTCGGGTCGTAAAGCTCTGTTGCGGGGGAAAAAAGGCAGCATCAGGAAATGGGTGCTGACTGATGGTGCCCCGCCAGAAAGTCACGGCTAACTACGTGCCAGCAGCCGCGGTAATACGTAGGTGGCGAGCGTTATCCGGAATGATTGGGCGTAAAGGGTGCGCAGGCGGTCCTGCAAGTCTGGAGTGAAACGCATGAGCTCAACTCATGCATG
+
CCCCCGGGGGGGGGGGGGGGGGGGGGFFGGGGGGGGGGGGGGGGGGGGGGGGGGGGGGGGGGGGGGGGGGGGGGGGGGGGGGGGGGGGGGGGGGGGGGGGGGGGGGGGGGGGGGGGGGGGGGGGGGGGGGGGFFGGGGFGGGGGGGDFFEFCG:DGGFGCGGECEFGFGGGGGGGGGGBF9CB8=CFFGGFFGG8CDGG:EGGGCFFGGGFFGGGEG5EGDEFGFEEEG=EFF>FF<<C>DG3CFGGD@FEDFGD>@@FF*=FFFGFF?AF<F:FFFF?:0,(4)3)))52,4).2:<<A<
@M05025:18:000000000-B3NL5:1:1101:21835:5016 1:N:0:CACTCA
TCGAAGACTCCTACGGGAGGCAGCAGTGGGGAATATTGGACAATGGGCGCAAGCCTGATCCAGCCATACCGCGTGGGTGAAGAAGGCCTTCGGGTTGTAAAGCCCTTTTGTTGGGAAAGAAATCCAGCTGGCTAATACCCGGTTGGGATGACGGTACCCAAAGAATAAGCACCGGCTAACTTCGTGCCAGCAGCCGCGGTAATACGAAGGGTGCAAGCGTTACTCGGAATTACTGGGCGTAACGCGTGCGTAGGTGGTCGTTTAAGTCCGTTGTGAAAGCCCTGGGCTCAACCTGGGAACT
+
CCCCCGGGCFEFCCE@@@@:C@CFE<CC8@F@CFC<D,;CF@EFGGGGGGGG@FF?DEFDGGGGGGDFGGGGGGEGD=CDCFEFGFCFGGGFDGFGCFGGGGF8FFGCFGGF?F:ECFDFFGG9?FCEFFFE<BFFAAFDGC3>BC:>FF<@F=FC7>FA+@B7:AFFAF:F::FEEG7BFFGEDFECCDFGGGCEEGG>CCFFDGCF5888CE<90*ACC5EGGGD5*A?7<7:745)95D*9))1/5>><7586>@69@DFC*2*9?0<.54>?7*9::2:?FFFBF<?7?:71(3:2)
@M05025:18:000000000-B3NL5:1:1101:22015:5025 1:N:0:CACTCA
TCGAAGACTCCTACGGGAGGCAGCAGTGGGGAATATTGCACAATGGGGGAAACCCTGATGCAGCAACGCCGCGTGAGTGAAGAAGGTTTTCGGATTGTAAAGCTCTGTTAGCAGGGAAGAGGAAGGACGGTACCTGCAGAGGAAGCCACGGCTAACTACGTGCCAGCAGCCGCGGTAATACGTAGGTGGCAAGCGTTGTTCGGAATAACTGGGCGTAAAGGATGCGTAGGCGGTTAAACAAGTTATATGTTAAATATATAGGCTTAACCTGTAGAAAGCATATAAAACTGTTTAACTAGAG
+
CCCCCGGGGGGGGGGGGGGGGGGGGGGGGGGGGGGGGGGGGGGGGGGGGGGGGGGGGGGGGGGGGGGGGGGGGGGGGGGGGGGGGGFDGGGGGGGGGGGGGGGGGGGGGGGGGGGGGGGGGGGGGGGGGGGGGGGGGGGGGGGGGGGGGGGGGGGGGGGGGGGGGGGGGGGGGGGGEGGGGGGGGGGGGGGGGGGGGGGGGGGGGGGGGGGGGGGGGGGGGGGGGGGGEGGGGDGDCCFGGGCCGGGGFFFGFGFF?BFBFFFFGGFFF>FBFFFFFFFBFFFFF>FD7A>F>FAFAA7A2
@M05025:18:000000000-B3NL5:1:1101:4913:5042 1:N:0:CACTCA
TCGAAGACTCCTACGGGAGGCAGCAGTAGGGAATCTTCCACAATGGACGAAAGTCTGATGGAGCAACGCCGCGTGAGTGAAGAAGGGTTTCGGCTCGTAAAGCTCTGTTGGTAGTGAAGAAAGATAGAGGTAGTAACTGGCCTTTATTTGACGGTAATTACTTAGAAAGTCACGGCTAACTACGTGCCAGCAGCCGCGGTAATACGTAGGTGGCAAGCGTTGTCCGGATTTATTGGGCGTAAAGCGAGTGCAGGCGGTTCAATAAGTCTGATGTGAAAGCCTTCGGCTCAACCGGAGAATT
+
CCCCCGGGGGGGGGGGGGGGGGGGGGGGGGGGGGGGGGGGGGGGGGGGGGGGGGGGGGGGGGGGGGGGGGGGGGGGGGGGGGGGGGGGGGGGGGGGGGGGGGGGGGGGGGGFFGFGGGGGGGGGGGGGGGGGGGGGGGGGGGFEFGFGGGGGGGGGGGGGGGGGGGGFGGGGGGGGGGGGGGGGGGCCDFGGGGGGGGGGGGGGGGGGGGGGGGGGGGGEGGGFGGGGG*=7CFGFGGGGGGGGGGGGFF479C@>>07:FFFGGG4=?AFFFFFFFFF?F?FFFFF?B><01;B;62?D<
@M05025:18:000000000-B3NL5:1:1101:23617:5050 1:N:0:CACTCA
TCGAAGACTCCTACGGGAGGCAGCAGTAGGGAATCTTCCACAATGGGCGCAAGCCTGATGGAGCAACACCGCGTGAGTGAAGAAGGGTTTCGGCTCGTAAAGCTCTGTTGTTGGAGAAGAACGTGCGTGAGAGTAACTGTTCACGCAGTGACGGTATCCAACCAGAAAGTCACGGCTAACTACGTGCCAGCAGCCGCGGTAATACGTAGGTGGCAAGCGTTATCCGGATTTATTGGGCGTAAAGCGAGCGCAGGCGGTTACTTAGGTCTGATGTGAAAGCCTCCGGCTCAACCGAAGAAGT
+
CCCCCGGGFFGFGGGGGGGGGGEGGGFGGFGFFGGGGGGGGGGGFFGGGGGGGGGGFGGGG,C@FGFGG7FGG@FG=CFGGEEFAEEFDFD@BEFGEGGCGCA<F<FFGGFFGGCF8A=FFGGGGGGGG@FE<FFGGBADDCFFFFG783B,FGGFFEC=DGECBCB,>FFDEFGGG7;FCBC8EFGGGGGGDGGGGCB*5*>FGGFGGGFG8FG9CDC/5>5@+A5/1760AGF47DG7C35*?39<>DFD>9@DBB@1<?6>:C7*81*:@AF4F4*41:((,(21(,587796(((5)
@M05025:18:000000000-B3NL5:1:1101:13960:5129 1:N:0:CACTCA
TCGAAGACTCCTACGGGAGGCAGCAGTGGGGAATATTGCACGATGGGCGCAAGCCTGATGCAGCCATGCCGCGTGTATGAAGAAGGCCTTCGGGTTGTAAAGTACTTTCAGCGAGGAGGAAGGTGTTGTGGTTAATAACCGCAGCAATTGACGTTACTCGCAGAAGAAGCACCGGCTAACTCCGTGCCAGCAGCCGCGGTAATACGGAGGGTGCAAGCGTTAATCGGAATTACTGGGCGTAAAGCGCACGCAGGCGGTCTGTCAAGTCGGATGTGAAATCCCCGGGCTCAACCTGGGAACT
+
CCCCCGGGGGGGGGGGGGGGGGGGGGGGGGGGGGGGGGGGGGGGGGGGGGGGGGGGGGGGGGGGGGGGGGGGGGGGGGGGGGGGGGGGGGGGGGGGGGGGGGGGGGGGGGGGGGGGEGGGGGGGGGGGGGGGGGGGGGGGGGGGGGGGGGGGGGGGGGGGGGGGGGGGGGGGGGGGGGGGGGGGGGGGGGGGGGGGGGGGGGGGGGGGGGGGGGGGGGGEGGGGGGGDGGGGGGGGGGGGGGGGGGGGFFFGFGFFFFFFFFFGGGFFFBFFB>FFFFFFFFFFFFFFB<?BFFFFF?B<.
@M05025:18:000000000-B3NL5:1:1101:12752:5161 1:N:0:CACTCA
TCGAAGACTCCTACGGGAGGCAGCAGTAGGGAATCTTCCACAATGGGCGAAAGCCTGATGGAGCAACGCCGCGTGGGTGAAGAAGGTCTTCGGATCGTAAAACCCTGTTGTTAGAGAAGAAAGTGCGTGAGAGTAACTGTTCACGTTTCGACGGTATCTATCCAGAAAGCCACGGCTAACTACGTGCCAGCAGCCGCGGTAATACGTAGGTGGCAAGCGTTATCCGGATTTATTGGGCGTAAAGGGAACGCAGGCGGTCTTTTAAGTCTGATGTGAAAGCCTTCGGCTTAACCGGAGTAGG
+
CCCCCGGGGGGGGGGGGGGGGGGGGGGGGGGGGGGGGGGGGGGGGGGGGGGGGGGGGGGGGGGGGGGGGGGGGGGGGGGGGGGGGGGGGGGGGGGGGGGGGGGGGGGGGGGGGGGGGGGGGGGGGGGGGGGGGGGGGGGGGGGGGGGGGGGGGGGGGGGGGGGGGGGGGGGGGGGGGGGGGGGGGGGGGGGGGGGGGGGGDEGGGGGGGGGGGGGGGGGGGGGGGGGGEGFGGGGGGGGGGDGGGGGGFFFGFGDFFFDFFFFGFGFFFFFFFFFBFFF?<BAFFB;?FFF<796(46?A)
@M05025:18:000000000-B3NL5:1:1101:8474:5162 1:N:0:CACTCA
TCGAAGACTCCTACGGGAGGCAGCAGTGGGGAATATTGCACAATGGGCGCAAGCCTGATGCGGCCATGCCGCGTGTATGAAGAAGGCCTTCGGGTTGTAAAGTACTTTCAGCGAGGAGGAAGGTGTTGTGGTTAATAACCGCAGCAATTGACGTTACTCGCAGAAGAAGCACCGGCTAACTCCGTGCCAGCAGCCGCGGTAATACGGAGGGTGCAAGCGTTAATCGGAATTACTGGGCGTAAAGCGCACGCAGGCGGTCTGTCAAGTCGGATGTGAAATCCCCGGGCTCAACCTGGGAACT
+
CCCCCGGGGGGGGGGGGGGGGGGGGGGGGGGGGGGGGGGGGGGGGGGGGGGGGGGGGGGGGGDGGGGGGGGGGGGGGFGFGGGGGGGGGGGGGGGGGGGGGGGGGGGGGGGGGGGGEGGGGGGGGGGGGGGGFGGGGGGGGGGGGGGGGGGGGGGGGGGGGGGGGGGGGGFGGGGGGGGGGCGCFFGFGGGGGGGGGGGGGGGGGGGGGGGGGEGFGGGDGGGGGGD=ECFGGGGGGGGGGGGGGGC5@EEGFGFEDE>?FFF7:97FBFFFF:FFBFF2786>9FFFF<????F?::02)
@M05025:18:000000000-B3NL5:1:1101:5830:5192 1:N:0:CACTCA
TCGAAGACTCCTACGGGAGGCAGCAGTCGGGAATATTGCGCAATGGAGGAAACTCTGACGCAGTGACGCCGCGTATAGGAAGAAGGTCTTCGGATTGTAAACTATTGTCGTTAGGGAAGAAAAAGGACAGTACCTAAGGAGGAAGCTCCGGCTAACTACGTGCCAGCAGCCGCGGTAATACGTAGGGAGCAAGCGTTATCCGGATTTATTGGGTGTAAAGGGTGCGTAGACGGGATAATAAGTTAGTTGTGAAATCCCTCGGCTCAACTGAGGAACTGCAACTAAAACTGTTATTCTTGAG
+
CCCCCGGGGGGGGGGGGGGGGGGGGGGGGGGGGGGGGGGGGGGGGGGGGGGGGGGGGGFGGGGGGGGGGGGGGGGGGGGGGGGGGGGGGGGGGGGGGGGGGGGGGGGGGGGGGGGGGFGGGGGGGEGGGGGGGGGGGGGGGGE<FGGGGGGGGGGGGGGGGGFGGGGGGGGGGGGGGGGGGGGGGGGGGGGGGGEGEGGGFEGECEGF7CFGGCEEFEGGGEGGGGGGGGGGGGGGGFGGGGFFGGGGBFFGF>4@FFFFEEBGGGF?F:F:FBF@FFFFFF??:BA?B9<AAFFFDFFA>
@M05025:18:000000000-B3NL5:1:1101:23769:5233 1:N:0:CACTCA
TCGAAGACTCCTACGGGAGGCAGCAGTAGGGAATCTTCCACAATGGACGCAAGTCTGATGGAGCAACGCCGCGTGAGTGAAGAAGGGTTTCGGCTCGTAAAGCTCTGTTGGTAGTGAAGAAAGATAGAGGTAGTAACTGGCCTTTATTTGACGGTAATTACCTAGAAAGTCACGGCTAACTACGTGCCAGCAGCCGCGGTAATACGTAGGTGGCAAGCGTTGTCCGGATTTATTGGGCGTAAAGCGAGTGCAGGCGGTTCAATAAGTCTGATGTGAAAGCCTTCGGCTCAACCGGAGAATT
+
CCCCCGGGFGGFGGGDGEFEGGGGFFGGFGGGGGGGGGGGGGGGGGDGEGGGGGGGEFGGGGGGGGGGGGGGGFGGECFFCFGGFGGGGGGGGGGGGCGGGGGGGGGGGFGGGFEE9EFEFGGGGGCEFGEFFGCEGGGCFGGFEGFEFGGGGGGGDGGGGGGGGGGGGGGGGGCDECEGEFCEF:BFGGGFGFGGGGGGEDFGGGFGF>EGGGGDCGE:=E=CCGG=CEGGG>+;DGCG<DGFFG<3>FFDFGFFFD><FFFFDFB?@B8A?D?*8B?7??A>08BF?7<1<B(2>BBF4
@M05025:18:000000000-B3NL5:1:1101:20250:5233 1:N:0:CACTCA
TCGAAGACTCCTACGGGAGGCAGCAGTGAGGAATATTGGTCAATGGGCTTACGCCTGAACCAGCCAAGTCGCGTGAGGGAAGACTGCCCTATGGGTTGTAAACCTCTTTTGTCAGGGAGCAATTGGCGCTACGTGTAGCGTTATCGAGAGTACCTGAAGAAAAAGCATCGGCTAACTCCGTGCCAGCAGCCGCGGTAATACGGAGGATGCGAGCGTTATCCGGATTTATTGGGTTTAAAGGGTGCGTAGGCGGAATGCCAAGTCAGCGGTAAAATCGCGGGGCTCAACCTCGCTCCGCCGT
+
CCCCCGGGGGGGGGGGGGGGGGGGGGGGGGGGGGGGGGGGGGGGGGGGGGGGGGGGGGGGGGGGGGGGGGGGGGGGGGGGGGGGGGGGGGGGGGGGGGGGGGGGGGGGGGGGGGGGGGGGGGGGGGGGGGGGGGGGGGGGGGGGGGFEFGGGGGGGGGGGGGGGGGGGGGGGGGGGGGGGGGGGGGGGGGGGGGGGGGGGGGGGGGGGGFGEGGGGGGGGGGGECE<9FGGGGGDDGGGGG:CDGGDGFFFGDDEFFFFDFFF77>FFFFE?=9F:B>>9149044<B?FFFBB?BFFFF9
@M05025:18:000000000-B3NL5:1:1101:8173:5238 1:N:0:CACTCA
TCGAAGACTCCTACGGGAGGCTGCAGTAGGGAATCTTCCACAATGGACGCAAGTCTGATGGAGCAACGCCGCGTGAGTGAAGAAGGGTTTCGGCTCGTAAAGCTCTGTTGGTAGTGAAGAAAGATAGAGGTAGTAACTGGCCTTTATTTGACGGTAATTACCTAGAAAGTCACGGCTAACTACGTGCCAGCAGCCGCGGTAATACGTAGGTGGCAAGCGTTGTCCGGATCTATTGGGCGTAAAGCGAGTGCAGGCGGTTCAATAAGTCTGATGTGAAAGCAGTTGGCTCAATCGGAGAATT
+
CCCCCGGGGGGGGGGGGGGGGGGGGG@FFGGGFGGGGGGGGEFGGGFGEGGGGGGFAAFFGFFFFGFGGGGGGGGGGGFEGCEFGGEFEEFEGCDFGGEGGGFGGFBEFFEBFGGGGGG?FGFGCFAEGF?FEFFGGGFF8FGGDGCGEEFCF@CGFDDF9=C,BFGD>FGF9<<7EG?:;E:EBFC8@FCBECECEEEGGGF9E@4:@>ACCGG9E==**2=CEC5*:*=+2:+;5C77<9/0CDDC)<***25<>.),*9=7CG?48-/.9)//*0*2((.)5,5>282)68(4>7:7)
@M05025:18:000000000-B3NL5:1:1101:16932:5243 1:N:0:CACTCA
TCGAAGACTCCTACGGGAGGCAGCAGTGGGGAATATTGGACAATGGGCGCAAGCCTGATCCAGCCATACCGCGTGGGTGAAGAAGGCCTTCGGGTTGTAAAGCCCTTTTGTTGGGAAAGAAATCCAGCCGGCTAATACCTGGTTGGGATGACGGTACCCAAAGAATAAGCACCGGCTAACTTCGTGCCAGCAGCCGCGGTAATACGAAGGGTGCAAGCGTTACTCGGAATTACTGGGCGTAAAGCGTGCGTAGGTGGTTATTTAAGTCCGTTGTGAAAGCCCTGGGCTCAACCTGGGAACT
+
CCCCCGGGGGGGGGGGGGGGGGGGGGGGGGGGGGGGGGGGGGGGGGGGGGGGGGGGGGGGGGGGGGGGGGGGGGGGGGGGGGGGGGGGGGGGGGGGGGGGGGGGGGGGGGGGGGGGGGGGGGGGGGGGGGGGGGGGGGGGGGGGGGGGGGGGGGGGGGGGGGGGGGGGGGGGGGGGGGGGGGGGGGGGCFGGGGGGGGGGGGGGGGFGGGGGGGGGGGGGGGGGGGGGGGFGGGGGGGGGGGGGGGDGFFEDFGFFF@347=FGG7BFFBFBE25?F=4?0<B2<?B7<????F0:?<??2
@M05025:18:000000000-B3NL5:1:1101:18156:5258 1:N:0:CACTCA
TCGAAGACTCCTACGGGAGGCAGCAGTGAGGAATATTGGTCAATGGGCGCAAGCCTGAACCAGCCAAGTCGCGTGAGGGATGACGGTCCTATGGATTGTAAACCTCTTTTGTCGGGGAGCAAGGCCCGCCACGTGTGGCGGGAAGGAGAGTACCCGAAGAAAAAGCATCGGCTAACTCCGTGCCAGCAGCCGCGGTAATACGGAGGATGCGAGCGTTATCCGGATTTATTGGGTTTAAAGGGTGCGTAGGCGGAAGGTTAAGTCAGCGGTCAAATGTCGGTGCTCAACACCGGCCTGCCGT
+
CCCCCGGGGGGGGGGGGGGGGGGGGGGGGGGGGGGGGGGGGGGGGGGGGGGGGGGGGGGGGGGGGGGGGGGGGGGGGGGGGGGGGGGGGGGGGGCGGGGGGGGGGGGGGGGGGGGGGGGGGGGGGGGGGGGGGFGGGGGGGGGGGGGFFGGGGGGGGGGGGFGFGGGGGGGGGGGGGGGGGGGGGGGGGGGGGGGGGGGGGGGGGGGGGGGGGGGEGGFFGGGEDGDGGGGCGCDDFGGGGGGGGGDGFFFGFDBEFFFFFFFGGGFFFBEBFFF?FF@19B;2>A<1?B:9;>BFFBF>2
@M05025:18:000000000-B3NL5:1:1101:25135:5272 1:N:0:CACTCA
TCGAAGACTCCTACGGGAGGCAGCAGTGGGGAATATTGCACAATGGGGGAAACCCTGATGCAGCAACGCCGCGTGAGTGAAGAAGGTTTTCGGATTGTAAAGCTCTGTTAGCAGGGAAGAGGAAGGACGGTACCTGCAGAGGAAGCCACGGCTAACTACGTGCCAGCAGCCGCGGTAATACGTAGGTGGCAAGCGTTGTTCGGAATAACTGGGCGTAAAGGATGGGTAGGCGGTTAAACAAGTTATATGTTAAATATATAGGCTTAACATGTAGAAAGCATATAAAACTGTTTAACTAGAG
+
CCCCCEDFFFGFCFCECGGDE@B7FF@EGGD;;EFDG9A<FEFFGGFEGCGGGFFGAF9ECDCDFG@EGGGGGFEEFGGCFF9CE<C?CFGGFCE+B?FGGGGGGC<?BFBFGGGGDCFCEG<84BFF7FFFFFDFFDFGGGCC@8=>FGE7>FF>C=3>FCC:;F@:F@FEDFGGDGGEGGEEGE?,<CC:ECGEEGGFFEEG=8FGG?E@=55*::*++29<*:<+:CF5E)9DCC7CFFGGGCFFF4*:678=/=?AFB:FDC7B/595@44@*6),6A9BAABB726):A264)-.)
@M05025:18:000000000-B3NL5:1:1101:13665:5283 1:N:0:CACTCA
TCGAAGACTCCTACGGGAGGCAGCAGTGGGGAATATTGCACAATGGGGGAAACCCTGATGCAGCAACGCCGCGTGAGTGAAGAAGGTTTTCGGATTGTAAAGCTCTGTTAGCAGGGAAGAGGAAGGACGGTACCTGCAGAGGAAGCCACGGCTAACTACGTGCCAGCAGCCGCGGTAATACGTAGGTGGCAAACGTTGTTCGGAATAACTGGGCGTAAAGGATGCGTAGGCGGTTAAACAAGTTATATGTTAAATATATAGGCTTAACCTGTAGAAAGCATATAAAACTGTTTAACTAGAG
+
CCCCCGGGGGGGGGGGGGGGGGGGGGFGGGGGGGGGGGGGGGGGGGGGGGGGGGGGGGGGGGGGGGGGGGGGGGGGGGGGGGGGGGGGGGGGGGGGGGGGGGGGGGGGGGGGGGGGGGGFGGGGGGGGGGGGGGGGGGGGGGGGGGGGGGGGGGGGGGGGGGGGGGGGGGGGGGGGGGGGGGGGGGGGGGGGGGGGGGGGGGGGGGGGGGGGGGG?CEGGGGGGGGGGGGGGDCDGGGGGGGGFGFGGFFFGFFFFFFFFFFFGGGFF=<FAFFFFFFFFFFFBAFFFFFFFFFFFFFFF)
@M05025:18:000000000-B3NL5:1:1101:11165:5296 1:N:0:CACTCA
TCGAAGACTCCTACGGGAGGCAGCAGTGGGGAATATTGCACAATGGGGGAAACCCTGATGCAGCAACGCCGCGTGAGTGAAGAAGGTTTTCGGATTGTAAAGCTCTGTTAGCAGGGAAGAGGAAGGACGGTACCTGCAGAGGAAGCCACGGCTAACTACGTGCCAGCAGCCGCGGTAATACGTAGGTGGCAAGCGTTGTTCGGAATAACTGGGCGTAAAGGATGCGTAGGCGGTTAAACAAGTTATATGTTAAATATATAGGCTTAACCTGTAGAAAGCATATAAAACTGTTTAACTAGAG
+
CCCCCGGGGGGGGGGGGGGGGGGGGGFGGGGGGGGGGGGGGGGGGGGGGGGGGGGGGGGGGGGGGGGGGGGGGGGGGGGGGGGGGGFGGGGGGGGGGGGGGGGGGGGGGGGGGGGGGGGGGGGGGGGGGGGGGGGGGGGGGGGGGGGGGGGGGGGGGGGGGGGGGGGGGGGGGGGGEGGGGGGGGGGGGGGGGGGGGGGGGGGGGGGGGGGGGGGCCEGGGGGGCCEGGGGGGDGGGGGGCDGGGGGGFFFGFGFFFFFFFFFGGGFF46;<@AB666?:AFFFFFF?04-:ADFA>A2<2
@M05025:18:000000000-B3NL5:1:1101:21906:5381 1:N:0:CACTCA
TCGAAGACTCCTACGGGAGGCAGCAGTGGGGAATATTGGACAATGGGCGCAAGCCTGATCCAGCCATACCGCGTGGGTGAAGAAGGCCCTCGGGTTGTAAAGCCCTTTTGTTGGGAAAGAAATCCAGCCGGCTAATACCTGGTTGGGATGACGGTACCCAAAGAATAAGCACCGGCTAACTTCGTGCCAGCAGCCGCGGTAATACGAAGGGTGCAAGCGTTACTCGGAATTACTGGGCGTAAAGCGTGCGTAGGTGGTCGTTTAAGTCCGTTGTGAAAGCCCTGGGCTCAACCTGGGAACT
+
CC-B@CGF-@CFFGG>F;F@@CFGGG<F<CF;C,E9ECFCDGGFFFGFFGDFCDCFAG9CEEFGCFGCF@F>F@FG@FF=<9FFGG<C:C<C:7FGBBEG9EDCEC=FFF=FG8=<BFA=<EF,BFEG7=+:BE8?FFGGFB>3@FG8<FFF<:CD:>9:DCFGGGGGGGF@>CE*CECFC;?CDEGGFFCFGEFEG8CCG8><>E**/BE=?CF9<FEC5=:CFECEEGGC9>F6755D<77:>)19>DFG@>9=><?><@)*0:9/9:>>B:@4=@F(8:710448:)53::<0:0.6.
@M05025:18:000000000-B3NL5:1:1101:23544:5388 1:N:0:CACTCA
TCGAAGACTCCTACGGGAGGCAGCAGTAGGGAATCTTCCACAATGGACGAAAGTCTGATGGAGCAACGCCGCGTGAGTGAAGAAGGGTTTCGGCTCGTAAAGCTCTGTTGGTAGTGAAGAAAGATAGAGGTAGTAACTGGCCTTTATTTGACGGTAATTACTTAGAAAGTCACGGCTAACTACGTGCCAGCAGCCGCGGTAATACGTAGGTGGCAAGCGTTGTCCGGATTTATTGGGCGTAAAGCGAGTGCAGGCGGTTCAATAAGTCTGATGTGAAAGCCTTCGGCTCAACCGGAGAATT
+
CCCCCGGGGGGGGGGGGGGGGGGGGGGGGGGGGGGGGGGGGGGGGGGGGGGGGGGGGGGGGGGGGGGGGGGGGGGGGGGGGGGGGGGGGGGGGGGGGGGGGGGGGGGGGGGGGGGGGGGGGGGGGGGGGGGGGGGGGGGGGGGGGGGGGGGGGGGGGGGGGGGGGGGGGGGGGGGGGGGGGGGGGGGGGGGGGGGGGGGGGGGGGGGGGGGGGGGFGGGGGGGGGGDCCEGGGGGGGFGDGGGGFDDDFF?CFFEFFE5:4=FGGGFFFFB96<=47FBB<?>DFFFFB>?B<>BFFB02)
@M05025:18:000000000-B3NL5:1:1101:9267:5390 1:N:0:CACTCA
TCGAAGACTCCTACGGGAGGCAGCAGTGGGGAATATTGGACAATGGGCGCAAGCCTGATCCAGCCATACCGCGTGGGTGAAGAAGGCCTTCGGGTTGTAAAGCCCTTTTGTTGGGATAGAAATCCAGCTGGCTAATACCCGGTTGGGATGACGGTACCCAAAGAATAAGCACCGGCTAACTTCGTGCCAGCAGCCGCGGTAATACGAAGGGTGCAAGCGTTACTCGGAATTACTGGGCGTAAAGCGTGCGTAGGTGGTCGTTTAAGTCCGTTGTGAAAGCCCTGGGCTCAACCTGGGAACT
+
CCCCCGGGGGGGGGGGGGGGGGGGGFGGGGGGGGGGGGGGGGGGGGGGGGGGGGGGGGGGGGGGGGGFGGGGGGGGGGGGGGGGGGGGGGGGGGGGGGGGGGGGGGGGGGGGGGGGGGGGGGGGGGGGGGGGGGGGGGGGGGFGGGGFGGGGGGGGGGGGGGGGGGGGGGGGGGGGGGGGGGGGGGGGGGGGGGGGGGGGEGGGGGGGGEEGGGGGCGGGGGGGGGGEGGGFGGGGGGGGG:FGGGGGEFFGFGFFF3FFF@FGFGFFF?FFF?BFFFFFFB??:?6?BFD?FFFFFBF?2
@M05025:18:000000000-B3NL5:1:1101:26065:5394 1:N:0:CACTCA
TCGAAGACTCCTACGGGAGGCAGCAGTGGGGAATATTGCACAATGGGGGAAACCCTGATGCAGCGACGCCGCGTGAAGGAAGAAGTATCTCGGTATGTAAACTTCTATCAGCAGGGAAGAAAATGACGGTACCTGACTAAGAAGCACCGGCTAACTACGTGCCAGCAGCCGCGGTAATACGTAGGGGGCAAGCGTTATCCGGATTTACTGGGTGTAAAGGGAGCGTAGACGGAAGAGCAAGTCTGATGTGAAATGCTGGGGCTTAACACCAGGACTGCATTGGAAACTGTTTTTCTAGAGT
+
CCCCCGGGGGGGGGGGEGGGGGGGGFACFGDGGFGGGFGGGGFCFGGGGGGGEGGGGGGGGGFGGGEFGGGGGGGGGGGGGGGGGEGGGFGGGGGGGGGGFGGFCFEGGGDFGGGCGGGGGGFGGGGGGGGGGGDGGGGGGGG@F,3>EEF>CFFGGFGFGGGGGGGGGGGGGGGGCFGGG99:BEE7FGFFGGGGGGGFGGGEGGGGFGGGCCGDGCEFDEGGG7EGGFEEEDGGGFGGGGCD>FGGFFFGF*9FFF)(7>F<CCFF@05<51F:>4=:>?)3<A<BB4)<02:<<445)
@M05025:18:000000000-B3NL5:1:1101:13220:5401 1:N:0:CACTCA
TCGAAGACTCCTACGGGAGGCAGCAGTAGGGAATCTTCCACAATGGACGAAAGTCTGATGGAGCAACGCCGCGTGAGTGAAGAAGGGTTTCGGCTCGTAAAGCTCTGTTGGTAGTGAAGAAAGATAGAGGTAGTAACTGGCCTTTATTTGACGGTAATTACTTAGAAAGTCACGGCTAACTACGTGCCAGCAGCCGCGGTAATACGTAGGTGGCAAGCGTTGTCCGGATTTATTGGGCGTAAAGCGAGTGCAGGCGGTTCAATAAGTCTGATGTGAAAGCCTTCGGCTCAACCGGAGAATT
+
CCCCCGGGGGGGGGGGGGGGGGGGGGGGGGGGGGGGGGGGGGGGGGGGGGGGGGGGGGGGGGGGGGGGGGEGGGGGGGGGGGFGGGGGGGGGGGGGGGGGGGGGGGGGGGGGGGGGGGGGGGGGGGGGGGGGGGGGGGGGGGGGGGGGGGGGGGGGGGGGGGGGGGGGGGFGGGGDGGGGGDFGGGGGGGGGGDFEGGGGDEGGGGGFGGGGDGGDGGGGGCEGGGGEGDGG?FFGGGDDGGGGGGDGFFF7=C3>D<:2@?F=CC/*9:?9F>FFFFF:<?>BFFF(3<?B?FF01(385
@M05025:18:000000000-B3NL5:1:1101:16411:5407 1:N:0:CACTCA
TCGAAGACTCCTACGGGAGGCAGCAGTGGGGAATATTGCACAATGGGCGCAAGCCTGATGCAGCGACGCCGCGTGCGGGATGGAGGCCTTCGGGTTGTAAACCGCTTTTGTTCAAGGGCAAGGCACGGCTTCGGGCCGTGTTGAGTGGATTGTTCGAATAAGCACCGGCTAACTACGTGCCAGCAGCCGCGGTAATACGTAGGGTGCGAGCGTTATCCGGATTTATTGGGCGTAAAGGGCTCGTAGGCGGTTCGTCGCGTCCGGTGTGAAAGTCCATCGCCTAACGGTGGATCTGCGCCGG
+
CCCCCGGGGGGGGGGGGGGGDGGGFGGGFGDGGGFGGEGFGGGFFGGGGGG@FFGGFCGGGGGGGGGGGGEGGGEGGGGGGGGGGGGGFGGGGGFEGGGGGGFGGGGGGGGGGGGGGGGGGFGGGFGCGGGG7FGDGGCFGCF9FFGGC9A:2,,>,CF*@F?FFGEG>FGGGFGFGGGGDGGGGGGGGGGEE>CFGGGC?=?EG5*:EEEE8CE5A?GD5**<?CFGG=C5CGDG77CC49>555<6::)55D;>:356B5)9<7>5=264/.8@@6512:??:114(4(..)))42:99
@M05025:18:000000000-B3NL5:1:1101:21214:5453 1:N:0:CACTCA
TCGAAGACTCCTACGGGAGGCAGCAGTGAGGAATATTGGTCAATGGGCTTACGCCTGAACCAGCCAAGTCGCGTGAGGGAAGACTGCCCTATGGGTTGTAAACCTCTTTTGTCAGGGAGCAATTGGCGCTACGTGTAGCGTTATCGAGAGTACCTGAAGAAAAAGCATCGGCTAACTCCGTGCCAGCAGCCGCGGTAATACGGAGGATGCGAGCGTTATCCGGATTTATTGGGTTTAAAGGGTGCGTAGGCGGAATGCCAAGTCAGCGGTAAAATCGCGGGGCTCAACCTCGCTCCGCCGT
+
CCCCCGGGGGGGGGGGGGGGGGGGGGFGGGGGGGGGGGGGGGGGGGGGGGGGGGGGGGGGGGGGGGGGGGGGGGGGGGGGGGGGGGGGGGGGGGGGGGGGGGGGGGGGGGGGGGGGGGGGGGGGGGGGGGGGGGGGGGGGGGGGGGGGGGGGFGFGGGGGGGGGGGGGGGGGGGGGGGGGGGGGGGGGGGGGGGGGGGGGGGGGGGGGGGGDGGGGGGGGGGGGDDEGDGFGGDG34CDDGGGGGGCGEEFGFG>FFFFFFFFFGGFEF?3:6>4@FFF>B699BF>??FFFFBFFFFF0(
@M05025:18:000000000-B3NL5:1:1101:22582:5471 1:N:0:CACTCA
TCGAAGACTCCTACGGGAGGCAGCAGTGGGGAATATTGCACAATGGGCGAAAGCCTGATGCAGCGACGCCGCGTGAGGGATGACGGCCTTCGGGTTGTAAACCTCTTTCAGTAGGGAAGAAGCGAAAGTGACGGTACCTGCAGAAGAAGCGCCGGCTAACTACGTGCCAGCAGCCGCGGTAATACGTAGGGCGCAAGCGTTATCCGGATTTATTGGGCGTAAAGAGCTCGTAGGCGGTTTGTCGCGTCTGCCGTGAAAGTCCGAGGCTCAACCTCGGATCTGCGGTGGGTACGGGCAGACT
+
CCCCCGGGGGGGGGGGGGGGGGGGGGFGGGGGGGGGGGGGGGGGGGGGGGGGGGGGGGGGGGGGGGGGGGGGGGGGGGGGGGGGGGGGGGGGGGGGGGGGGGGGGGGGGGGGGGGGGGGGGGGGGGGGGGGGGGGGGGGGGGGGGGGGGGGGGGGGGGGGGGGGGGGGGGGGGGGGGGGGGGGGFGFFFEGGGGGGGGGGGGGGGGGGG>9FGGGGGGGGGGGGGFFGFECEFGCDD<D5DGGGCDG)7>B6DGFFF446@FBDDG@F@F4(7:FDE:5,)5)3>29>B6A>B>B99?10)
@M05025:18:000000000-B3NL5:1:1101:22657:5525 1:N:0:CACTCA
TCGAAGACTCCTACGGGAGGCAGCAGTAGGGAATCTTCCACAATGGACGCAAGTCTGATGGAGCAACGCCGCGTGAGTGAAGAAGGGTTTCGGCTCGTAAAGCTCTGTTGGTAGTGAAGAAAGATAGAGGTAGTAACTGGCCTTTATTTGACGGTAATTACCTAGAAAGTCACGGCTAACTACGTGCCAGCAGCCGCGGTAATACGTAGGTGGCAAGCGTTGTCCGGATTTATTGGGCGTAAAGCGAGTGCAGACGGTTCAATAAGTCTGATGTGAAAGCCTTCGGCTCAACCGGAGAATT
+
CCCCCGGGGGGGGGGGGGGGGGGGGGGGGGGGGGGGGGGGGGGGGGGGGGGGGGGGGGGGGGGGGGGGGGGGGGEGGGGGGGGGGGDFGGGGGGGGGGGGGGGGGGGGGGFGCFGGGGDGGGGGGGGGGGFGGGFGGGGGGGGGGGGGGGGGGGGGGFGGGGGGGGGGGGFGGGGGGGGGGGGGGGGGGGGGGGGGGGGGGGGGGGEGGGGGGGGGGGGGEGGFGGGGGG?CFGGGFGGGGGDGGGGGEFFGFGFFD8>BFFFDGGFFF<F<BF=FBB6::>AFFFFB?48:29B07672)
@M05025:18:000000000-B3NL5:1:1101:20553:5528 1:N:0:CACTCA
TCGAAGACTCCTACGGGAGGCAGCAGCGGGGAATATTGCACAATGGGCGCAAGCCTGATGCAGCGACGCCGCGTGCGGGATGGAGGCCTTCGGGTTGTAAACCGCTTTTGTTCAAGGGCAAGGCACGGCTTCTGGCCGTGTTGAGTGGATTGTTCGAATAAGCACCGGCTAACTACGTGCCAGCAGCCGCGGTAATACGTAGGGTGCGAGCGTTATCCGGATTTATTGGGCGTAAAGGGCTCGTAGGCGGTTCGTCGCGTCCGGTGTGAAAGTCCATCGCCTAACGGTGGATCTGCGCCGG
+
CCCCCGGGGGGGGGGGGGGGGGGGGG@FGGGGGGGGGGGGGGGGGGGGGGGGGGGGGGGGGGGGGGGGGGGGGGGGGGGGGGGGGGGGGGGGGGGGGGGGGGGGGGGGGGGGGGGGGGGGGGGGGGGGGGGGGGGGGGGGFFGDFGGGGGGGGGGGGGGGGGGGGGGGGGGGGGGGGGGGGGGGGGGGGGGGGGGGGGGGGGGGGGGGGGGGGGGGGGGGEEEGGGGGGGGGEGGGGGGGGGGGGGGGFF@DFGFFFFFFEFFDDGEFFFFFBBFF=FEFF??FFFFFBB?BF7AFFFFBF
@M05025:18:000000000-B3NL5:1:1101:4379:5543 1:N:0:CACTCA
TCGAAGACTCCTACGGGAGGCAGCAGTGGGGAATATTGCACAATGGGCGAAAGCCTGATGCAGCGACGCCGCGTGAGGGATGACGGCCTTCGGGTTGTAAACCTCTTTCAGTAGGGAAGAAGCGAAAGTGACGGTACCTGCAGAAGAAGCGCCGGCTAACTACGTGCCAGCAGCCGCGGTAATACGTAGGGCGCAAGCGTTATCCGGATTTATTGGGCGTAAAGAGCTCGTAGGCGGTTTGTCGCGTCTGCCGTGAAAGTCCGAGGCTCAACCTCGGATCTGCGGTGGGTACGGGCAGACT
+
CCCCCGGGGGGGGGGGGGGGGGGGGGGGGGGGGGGGGGGGGGGGGGGGGGGGGGGGGGGGGGGGGGGGGGGGGGGGGGGGGGGGGGGGGGGGGGGGGGGGGGGGGGGGGGGGGGGGGGGGGGGGGGGGGGGGGGGGGGGGGGGGGGGGGGGGGGGGGDGGGGGGGGGGGGGGGGGGGGGGGGGGGGFGGGGGGGGGGGGGGGGGGGGGCEGGGGGGGGGGGGGGGGGGGGGGGCCDGCDGGGGGGGDGFFFGFGF>>FFFFFFGGGFFFFFB@FFFFBFBFFFFFF>>BBF?0;696?:?3
@M05025:18:000000000-B3NL5:1:1101:14887:5569 1:N:0:CACTCA
TCGAAGACTCCTACGGGAGGCAGCAGTGGGGAATATTGGACAATGGGCGCAAGCCTGATCCAGCCATACCGCGTGGGTGAAGAAGGCCTTCGGGTTGTAAAGCCCTTTTGTTGGGAAAGAAATCCAGCCGGCTAATACCTGGTTGGGATGACGGTACCCAAAGAATAAGCACCGGCTAACTTCGTGCCAGCAGCCGCGGTAATACGAAGGGTGCAAGCGTTACTCGGAATTACTGGGCGTAAAGCGTGCGTAGGTGGTTATTTAAGTCCGTTGTGAAAGCCCTGGGCTCAACCTGGGAACT
+
CCCCCGGGGGGGGGGGGGGGGGGGGGGGGGGGGGFGGGGGGGGGGGGGGGGGGGGGGGGGGGGGGGGGGGGGGGGGGGGGGGFGGGGGGGGGGGGGGGGGGGGGGGGGGGGGGGGGGGGFGGGGGGGGGGGGGEGGGGGGGGFGGGGFFGGGGGGGGFCFGGGGFGGGGGGGGGGGGGGGGGGGFGGGGGGGGGGGGGGGGGGGGGFGGGGGGGGGGGGGGCEFFEECEGGGGGGFGGGGGGGGGG<5>D5CDGB?F@F4??FFDGFFFB@7B?34696:1:BFF6?FF?????3:<?F?8
@M05025:18:000000000-B3NL5:1:1101:24960:5571 1:N:0:CACTCA
TCGAAGACTCCTACGGGAGGCAGCAGTGGGGAATATTGGACAATGGGCGCAAGCCTGATCCAGCCATACCGCGTGGGTGAAGAAGGCCTTCGGGTTGTAAAGCCCTTTTGTTGGGAAAGAAATCCAGCCGGCTAATACCTGGTTGGGATGACGGTACCCAAAGAATAAGCACCGGCTAACTTCGTGCCAGCAGCCGCGGTAATACGAAGGGTGCAAGCGTTACTCGGAATTACTGGGCGTAAAGCGTGCGTAGGTGGTTATTTAAGTCCGTTGTGAAAGCCCTGGGCTCAACCTGGGAACT
+
CCCCCGGGGGGGGGGGGGGGGGGGGGGGGGGGGGGGGGGGGGGGGGGGGGGGGGGGGGGGGGGGGGGGGGGGGGGGGGGGGGGGGGGGGGGGGGGGGGGGGGGGGGGGGGGGGGGGGGGGGGGGGGGGGGGGGGGGGGGGGGGGGGGGGGGGGEGGGGGGGGGGGGGGGGGGGGGGGGGGGGFGGGGGGGGGGGGGGGGGGGDFFGGGGGGGGGGGGGGGGGGGGGGGEGGGGGGGGGGDGGGGGGGGFF@GFDFFFFFFF4FGGFFF=6FFFFEFFFFFFBFFFF6:6><0(8:???725
@M05025:18:000000000-B3NL5:1:1101:8840:5630 1:N:0:CACTCA
TCGAAGACTCCTACGGGAGGCAGCAGTGGGGAATATTGGACAATGGGCGCAAGCCTGATCCAGCCATACCGCGTGGGTGAAGAAGGCCTTCGGGTTGTAAAGCCCTTTTGTTGGGAAAGAAATCCAGCCGGCTAATACCTGGTTGGGATGACGGTACCCAAAGAATAAGCACCGGCTAACTTCGTGCCAGCAGCCGCGGTAATACGAAGGGTGCAAGCGTTACTCGGAATTACTGGGCGTAAAGCGTGCGTAGGTGGTCGTTTAAGTCCGTTGTGAAAGCCCTGGGCTCAACCTGGGAACT
+
CCCCCGGGGGGGGGGGGGGGGGGGCFFGGGGFGGGGGGGGGGGGGGGGGGGGGGGGGGGGGGGGGGGGGGGGGFGGGGGGGGGGGGGGGGGGGGGGGGGGGGGGGGGGGGFGGGGGGGGGGGGGGGDFGGGGGGGGGGGGGGFFGGGCFGGGGGGGGGGGGGGGGGGGGGG7CEGGGGGGGGGGGGGGFGGGGFGDGGGGGGGGGDGFGGGGGGG?FGEGGGGGGDDEEGGCCFFFGGDDCG:FGGGGBF75BDFF>>F>>>FDD*99?:FBFF3@FFFF71(43<::18?B0:??::0:)
@M05025:18:000000000-B3NL5:1:1101:9018:5681 1:N:0:CACTCA
TCGAAGACTCCTACGGGAGGCAGCAGTAGGGAATCTTCCACAATGGACGAAAGTCTGATGGAGCAACGCCGCGTGAGTGAAGAAGGGTTTCGGCTCGTAAAGCTCTGTTGGTAGTGAAGAAAGATAGAGGTAGTAACTGGCCTTTATTTGACGGTAATTACTTAGAAAGTCACGGCTAACTACGTGCCAGCAGCCGCGGTAATACGTAGGTGGCAAGCGTTGTCCGGATTTATTGGGCGTAAAGCGAGTGCAGGCGGTTCAATAAGTCTGATGTGAAAGCCTTCGGCTCAACCGGAGAATT
+
CCCCCGGGGGGGGGGGGGGGGGGGGGGGGGGGGGGGGGGGGGGGGGGGGGGGGGGGGGGGGGGGGGGGGGGGGGGGGGGGGGGGGGGGGGGGGGGGGGGGGGGGGGGGGGGGGGFGFGGGGGGGGGGGGGGGGGGGGGGGGGGGGGGGGGGGGGGGGGGGGGGGGGGGGGGGGGGGGGGGGGGGGGGGGGGGGGGGGGGGGGGGGGGGGGGGGGGGGGGGGGGCFEEE=CFFCCCFGGGGGGGGGGGGFFFGFGFFE75:FFFGGGF?FBFFFFFFFFF?1>A<?FFF<7<B?B9690:A<
@M05025:18:000000000-B3NL5:1:1101:8372:5688 1:N:0:CACTCA
TCGAAGACTCCTACGGGAGGCAGCAGTAGGGAATCTTCCACAATGGACGCAAGTCTGATGGAGCAACGCCGCGTGAGTGAAGAAGGGTTTCGGCTCGTAAAGCTCTGTTGGTAGTGAAGAAAGATAGAGGTAGTAACTGGCCTTTATTTGACGGTAATTACCTAGAAAGTCACGGCTAACTACGTGCCAGCAGCCGCGGTAATACGTAGGTGGCAAGCGTTGTCCGGATTTATTGGGCGTAAAGCGAGTGCAGGCGGTTCAATAAGTCTGATGTGAAAGCCTTCGGCTCAACCGGAGAATT
+
CCCCCGGGGGGGGGGGGGGGGGGGGGGGGGGGGGGGGGGGGGGGGGGGGGGGGGGGGGGGGGGGGGGGGGGGGGGGGGGGGGGGGGGGGGGGGGGGGGGGGGGGGGGGGGGGGGFEFFGGGGGGGGGGGGGGGGGGGGGGGGGGGGGFGGGGGGGGGGGGGGGGGGGGGGGGGGGGGGGGFGGGGGGFFGGGGGGGGGGGGDGGGGGGGGGGGGGGGGGGGGEGFGGGGGGFGGGGGGGGGGGGGGGD5FFFFDEEF<316=?GDGFFFDFFFFF?=F?<:BFFFBFFFB?B?>6>FFFA<
@M05025:18:000000000-B3NL5:1:1101:6283:5722 1:N:0:CACTCA
TCGAAGACTCCTACGGGAGGCAGCAGTGAGGAATATTGGTCAATGGGCTTACGCTTGAACCAGCCAAGTCGCGTGAGGGAAGACTGCCCTATGGGTTGTAAACCTCTTTTGTCAGGGAGCAACGCCGGCTACGTGTAGCCGGACTGAGAGTACCTGAAGAAAAAGCATCGGCTAACTCCGTGCCAGCAGCCGCGGTAATACGGAGGATGCGAGTGTTATCCGGATTTATTGGGTTTAAAGGGTGCGTAGGCGGAATGCCAAGTCAGCGGTAAAATCGCGGGGCTCAACCTCGCTCCGCCGT
+
CCCCCGGGGGGGGGGGGGGGGGGGGGGGGGGGGGGGGGGGGGGGGGGGGGGGGGGGGGGGGGGGGGGGGGGGGGGGGGGGGGGGGGGGGGGGGGGGGGGGGGGGGGGGGGGGGGGGGGGGGGGGGGGGGGGGGGGGGGGGGGDGGGGGGGGGGGGGGGGGGGGGGGGFFGGGGGGGGFFGGFGGGEFFGFGGGGGGGGGGGGGGGGDGGGG5CCGGGGGGDGGGCEGFGGGGF9C3CFG777F5CGGDDD?GBDEFFFFFFFFGGF::@?BBFFF4>FE>9BFFFF?FB?<FF?:4:B?B(
@M05025:18:000000000-B3NL5:1:1101:25796:5726 1:N:0:CACTCA
TCGAAGACTCCTACGGGAGGCAGCAGTAGGGAATCTTCCACAATGGACGCAAGTCTGATGGAGCAACGCCGCGTGAGTGAAGAAGGGTTTCGGCTCGTAAAGCTCTGTTGGTAGTGAAGAAAGATAGAGGTAGTAACTGGCCTTTATTTGACGGTAATTACCTAGAAAGTCACGGCTAACTACGTGCCAGCAGCCGCGGTAATACGTAGGTGGCAAGCGTTGTCCGGATTTATTGGGCGTAAAGCGAGTGCAGGCGGTTCAATAAGTCTGATGTGAAAGCCTTCGGCTCAACCGGAGAATT
+
CCCCCGGGGGGGGGGGGGGGGGGGGGGGGGGGGGGGGGGGGGGGGGGGGGGGGGGGGGGGGGGGGGGGGGGGGGGGGGGGGGGGGGGGGGGGGGGGGGG?FGGGGGGGGGGGGGGGGGGGGGGGGGGGGGGCFGGGGGGGGGGGGGFGGGGGGGGGEG9EFECFFGFGGEFGGCGC@GGGGGFGGGGFCFGGGGGGGGGGGDGG9CFGGGGGGFGGGGGGG=EGCEGC5CFGGGGGGGGGGDGGCDGC:FBGFF>DD8>16=?>FGFFF>FFFAFFF?F?1>7?:?;(,4<<26>BFF?<5
@M05025:18:000000000-B3NL5:1:1101:25896:5755 1:N:0:CACTCA
TCGAAGACTCCTACGGGAGGCAGCAGTGAGGAATATTGGTCAATGGGCTTACGCCTGAACCAGCCAAGTCGCGTGAGGGAAGACTGCCCTATGGGTTGTAAACCTCTTTTGTCAGGGAGCAACGCTGGCTACGTGTAGCCGGACTGAGAGTACCTGAAGAAAAAGCATCGGCTAACTCCGTGCCAGCAGCCGCGGTAATACGGAGGATGCGAGCGTTATACGGATTTATTGGGTTTAAAGGGTGCGTAGGCGGAATGCCAAGTCAGCGGTAAAATCGCGGGGCTCAACCTCGCTCCGCCGT
+
8ABCCGGGC@FDAEFFGGGGEEGGGGEE<FFCFFFCGDFDCFGGGGGGFFFGGGEFDCF<FC<FGGGGGGGGEF7FGGCCFEF<?=FGFC=E<DDEEGFGDFG8?FFF<ECEFFGG,+C=@E=FCECFGGG<FFFEECAFGD+3@BDD?FFF=>=CDFGA@F8BFGGGFDGCGGFF,DGEDFEFDFFGG>885B14:CFFGF54:E59C8ECGGC:ECF+26EC:C?9F++9EC7DGGCCDGGDDDC/)54D35<)?6:<:FFFFG@>E?><74@?D))466>6,..4(.802::;(4(4-
@M05025:18:000000000-B3NL5:1:1101:22577:5756 1:N:0:CACTCA
TCGAAGACTCCTACGGGAGGCAGCAGTGAGGAATATTGGTCAATGGGCTTACGCCTGAACCAGCCAAGTCGCGTGAGGGAAGACTGCCCTATGGGTTGTAAACCTCTTTTGTCAGGGAGCAATTGGCGCTACGTGTAGCGTTATCGAGAGTACCTGAAGAAAAAGCATCGGCTAACTCCGTGCCAGCAGCCGCGGTAATACGGAGGATGCGAGCGTTATCCGGATTTATTGGGTTTAAAGGGTGCGTAGGCGGAATGCCAAGTCAGCGGTAAAATCGCGGGGCTCAACCTCGCTCCGCCGT
+
CCCCCGGGGGGGGGGGGGGGGGGGGGGGGGGGGGGGGGGGGGGGGGGGGGGGGGGGGGGGGGGGGGGGGGGGGGGGGGGFGGGGGGGGGGGGGGGGGGGG9FGGGGGGGGGGGGGGGCFDFGFGGGGGGGEEFGGGGGGGGGGGGGGFGGGGEFGFGGGGGGGGGGGGGGGGGGGGGGGGFG>GCGGGGFCCEGGGEDGGGGGGCGGGFEEGGGGGGDGGGGG=EEGCF+<C5C3<FGGFF3CGGGGGFF?GFCB@F4?<?:7CFG@>E<5(=AFFDFB;>BF>B>?<??0:>6?2:<:32
@M05025:18:000000000-B3NL5:1:1101:6832:5790 1:N:0:CACTCA
TCGAAGACTCCTACGGGAGGCAGCAGTGGGGAATATTGGACAATGGGCGCAAGCCTGATCCAGCCATACCGCGTGGGTGAAGAAGGCCTTCGGGTTGTAAAGCCCTTTTGTTGGGAAAGAAATCCAGCCGGCTAATACCTGGTTGGGATGACGGTACCCAAAGAATAAGCACCGGCTAACTTCGTGCCAGCAGCCGCGGTAATACGAAGGGTGCAAGCGTTACTCGGAATTACTGGGCGTAAAGCGTGCGTAGGTGGTCGTTTAAGTCCGTTGTGAAAGCCCTGGGCTCAACCTGGGAACG
+
CCCCCGGGGFGGGGGGGGGGGGGGGGGGGGGGGGGGGGGGGGGGGGGFGGGGGGGGGGGGFGGGEGGGGGGGGGGGGGGGFFFGGGGGGGGGGGGGGGGGGGGFGGGGFGFGGGGGGGGGGGGCB@FGFGGCFEGGFGGGGDFAFCGGFGGGDGGGGGFGGGGFGGFGGGGCGGC@CECFG9,>FFGFFGCGEFFGGGGE5EFCEG=*;:5:85EC:*5CEEEFFGG*=FFFFCFFGFDD5<5FCD*955)*)11950?95:F*2:FFFBFBFFBFB941::<?B:FF:?2:B::?17::(
@M05025:18:000000000-B3NL5:1:1101:9821:5804 1:N:0:CACTCA
TCGAAGACTCCTACGGGAGGCAGCAGTGAGGAATATTGGTCAATGGGCGGGAGCCTGAACCAGCCAAGTCGCGTGAGGGAAGACGGTCCTACGGACTGTAAACCTCTTTTGCCGGGGAGCAACGGGGTCCTTGCGAGGGCCCAATGAGAGTACCCGGAGAAAAAGCATCGGCTAACTCCGTGCCAGCAGCCGCGGTAATACGGAGGATGCGAGCGTTATCCGGATTTATTGGGTTTAAAGGGTGCGTAGGCGGGCTGTTAAGTCAGCGGTCAAATGTCGGGGCTCAACCCCGGCCTGCCGT
+
CCCCCGGGGGGGGGGGGGGGGGGGGGGGGGGGGGGAGGGGGGGGGGGGGGGGGGGGGGGGGGGGGGGGGGGGGGGGGGGGGGGGGGGGGGGGGGGGGGGGGGGGGGGGGGGGGGGGGGGGGGGGGGGGGGGGGGGGGGGGDFGGGGGGGGGGGGGGGGGGGGGGGGGGGGGGGGGGGGGGEGGGGGGGGGGGGGGGGGGGGGGGGGGGGGGGGGGGGCGGFEEE=E9FGGGGG>DDFFGGGGGGGGGDFFFGFGFFF>FD?BFGGGFFFF>?FFFFFFF>9B7>??FB:1:B>F>FB?BF1
@M05025:18:000000000-B3NL5:1:1101:17350:5813 1:N:0:CACTCA
TCGAAGACTCCTACGGGAGGCAGCAGTAGGGAATCTTCCACAATGGACGCAAGTCTGATGGAGCAACGCCGCGTGAGTGAAGAAGGGTTTCGGCTCGTAAAGCTCTGTTGGTAGTGAAGAAAGATAGAGGTAGTAACTGGCCTTTATTTGACGGTAATTACCTAGAAAGTCACGGCTAACTACGTGCCAGCAGCCGCGGTAATACGTAGGTGGCAAGCGTTGTCCGGATTTATTGGGCGTAAAGCGAGTGCAGGCGGTTCAATAAGTCTGATGTGAAAGCCTTCGGCTCAACCGGAGAATT
+
CCCCCGGGGGGGGGGGGGGGGGGGGGGGGGGGGGGGGGGGGGGGGGGGGGGGGGGGGGGGGGGGGGGGGGGGGGGGGGGGGGGGGGGGGGGGGGGGGGGGFGGGGGGGGGGGGGEFFFGGGGGGGGGGGGGGGGGGGFGFGG9DGFGGGGGGGGGGGGGGGGFFGGFGGGGGGGGGGGGGGGGGGGGGGGGGGGGGGGGGGGGGGGGGGGGGGDGGFGGGGCGGCAGEGGFFG=DGGCDGGGGGGDDGDFFFFGDFF5@B??FGGGFFF<=<F<F6??F::BA8<?F<0?BFFFF0127A6
@M05025:18:000000000-B3NL5:1:1101:21963:5864 1:N:0:CACTCA
TCGAAGACTCCTACGGGAGGCAGCAGTAGGGAATCTTCCACAATGGGCGCAAGCCTGATGGAGCAACACCGCGTGAGTGAAGAAGGGTTTCGGCTCGTAAAGCTCTGTTGTTGGAGAAGAACGTGCGTGAGAGTAACTGTTCACGCAGTGACGGTATCCAACCAGAAAGTCACGGCTAACTACGTGCCAGCAGCCGCGGTAATACGTAGGTGGCAAGCGTTATCCGGATTTATTGGGCGTAAAGCGAGCGCAGGCGGTTGCTTAGGTCTGATGTGAAAGCCTTCGGCTTGACCGAAGAAGG
+
CCCCCGGGGGGGGGGGGGGGGGGGGGGGGGGGGGGGGGGGGGGGGGGGGGGGGGGGGGGGGGGGGGGGGGGGGGGGGEGFGGGGGGGFGGGGGGGGGGGGGGGGGGGGGGGGGGGGGGGGGGGGGGGCGGGGGFGGGGGGFFFFGGGGGGGGGGGGGGGGGGGGGGGGGGCGGGGGGGGGGGGGGGDFGGGGGGGGGGGGGGGGFGGGGGGGGGGGGGGGDCGGFEECC5<E?FGGGGGGDDFGGG<DBFFGFGFFDDD>@FFGGGFF4<FFFAFFF=878?2>?BFFFFFB>>7>>::2(
@M05025:18:000000000-B3NL5:1:1101:20805:5875 1:N:0:CACTCA
TCGAAGACTCCTACGGGAGGCAGCAGTAGGGAATCTTCCACAATGGACGCAAGTCTGATGGAGCAACGCCGCGTGAGTGAAGAAGGGTTTCGGCTCGTAAAGCTCTGTTGGTAGTGAAGAAAGATAGAGGTAGTAACTGGCCTTTATTTGACGGTAATTACCTAGAAAGTCACGGCTAACTACGTGCCAGCAGCCGCGGTAATACGTAGGTGGCAAGCGTTGTCCGGATTTATTGGGCGTAAAGCGAGTGCAGGCGGTTCAATAAGTCTGATGTGAAAGCCTTCGGCCCAACCGGAGAATT
+
CCCCCGGGGGGGGGGGGGGGGGGGGGGGGGGGGGGGGGGGGGGGGGGGGGGGGGGGGGGGGGGGGGGGGGGGGGGFGGGGGGFGGGGGGGGGGGGGGGGGGGGFDGGGGGGGDFGGGGGGGGGGGGGGGGGGGGGGGGGGGGFAFGGGGGGFGEGGGGFGGGGGGGGGGGGGGGGGGGGGGGGGGGGFCDGGCGGGEGGGGGGGGGCFGEGGGGGGFCEGDCEGFGGG*7C+9D77F45CDGFGGGCC)<679FDFE<)4F*8CDGB=@BFFFFFFFBF:BBFFFF>((-4:<BBFFFB)-
@M05025:18:000000000-B3NL5:1:1101:26115:5887 1:N:0:CACTCA
TCGAAGACTCCTACGGGAGGCAGCAGTGGGGAATATTGCACAATGGGCGCAAGCCTGATGCAGCCATGCCGCGTGTATGAAGAAGGCCTTCGGGTTGTAAAGTACTTTCAGCGAGGAGGAAGGTGTTGTGGTTAATAACCGCAGCAATTGACGTTACTCGCAGAAGAAGCACCGGCTAACTCCGTGCCAGCAGCCGCGGTAATACGGAGGGTGCAAGCGTTAATCGGAATTACTGGGCGTAAAGCGCACGCAGGCGGTCTGTCAAGTCGGATGTGAAATCCCCGGGCTCAACCTGGGAACT
+
CCCCCGGGGGGGGGGGGGGGGGGGGGFGGGGGGGGGGAGGGGGGGGGGGGGGGGGGGGGGGGGGGGGGGGGGGGGGGGGGGGGGGGGGGGGGGGGGGGFGGGGGGGGGGGGGGGGGGGGGGGGGGGGGGGGGGGGGGGGGGGGGGGFGFGGGCFGGGGCGGEGGFGFGGGGFGGGGGGGGGGGEFGGGFGGGGGGGGGGGDGGGGFGEGGGGGGGGFCEGGGGGGGGGEGGGGGFGGGGGGDFCCDCDFFFG3CDDFFFFFFFGGGFFE93<EB6F48FB:0:6>9((48??17:6::?<5
@M05025:18:000000000-B3NL5:1:1101:15584:5915 1:N:0:CACTCA
TCGAAGACTCCTACGGGAGGCAGCAGTAGGGAATCTTCCACAATGGACGCAAGTCTGATGGAGCAACGCCGCGTGAGTGAAGAAGGGTTTCGGCTCGTAAAGCTCTGTTGGTAGTGAAGAAAGATAGAGGTAGTAACTGGCCTTTATTTGACGGTAATTACCTAGAAAGTCACGGCTAACTACGTGCCAGCAGCCGCGGTAATACGTAGGTGGCAAGCGTTGTCCGGATTTATTGGGCGTAAAGCGAGTGCAGGCGGTTCAATAAGTCTGATGTGAAAGCCTTCGGCTCAACCGGAGAATT
+
CCCCCGGGGGGGGGGGGGGGGGGGGGGGGGGGGGGGGGGGGGGGGGGGGGGGGGGGGGGGGGGGGGGGGGGGGGGGGGGGGGFGGGGGGGGGGGGGGGGGGGGGGGGGGGGGGGGGGGGGGGGGGGGGGGGGGGGGGGGGGGGGGGGGGGGGGGGGGGGGGGGGGGGGGGGGGGGGGGGGGGGGGDGGGGGGGGGGGGGGGGGGGGGGGGGGGGGGGFEEEGGGGGGEGCGGGGGGGGGDDGGGGGGGEFFGFGFFFBBBFFFFGF?@FFFFFFFFFFF?FFFFFFFFFBFF46;>FF0>A
@M05025:18:000000000-B3NL5:1:1101:6099:5919 1:N:0:CACTCA
TCGAAGACTCCTACGGGAGGCAGCAGTGGGGAATATTGCACAATGGGGGAAACCCTGATGCAGCAACGCCGCGTGAGTGAAGAAGGTTTTCGGATTGTAAAGCTCTGTTAGCAGGGAAGAGGAAGGACGGTACCTGCAGAGGAAGCCACGGCTAACTACGTGCCAGCAGCCGCGGTAATACGTAGGTGGCAAGCGTTGTTCGGAATAACTGGGCGTAAAGGATGCGTAGGCGGTTAAACAAGTTATATGTTAAATATATAGGCTTAACCTGTAGAAAGCATATAAAACTGTTTAACTAGAG
+
CCCCCGGGGGGGGGGGGGGGGGGGGGFGGGGGGGGGGGGGGGGGGGGGGGGGGGGGGGGGGGGGGGGGGGGGGGGGGGGGGGGGGGEFGGGGGGGGGGGGGGGGGGGGGGGGGGGGGGGGGGGGGGGGGGGGGGGGGGGGGGFFGGFGGGGGGGGGGGGGGGGGGGGGGGGGGGGCEEGGGGGGGGGGGGGGGGGGGGGGGGGGGGGGGGGGGGGGGGGGGGGGGGGGGGGGGGGGGGGGFGFGGGGGFFFGFGFFFFFFFFFGGGFFFFFFFFFFFFFFFFFFDFFFFFAFB><AFFFD)
@M05025:18:000000000-B3NL5:1:1101:18456:5972 1:N:0:CACTCA
TCGAAGACTCCTACGGGAGGCAGCAGTGAGGAATATTGGTCAATGGGCGTAAGCCTGAACCAGCCAAGTCGCGTGAGGGAAGACGGTCCTACGGATTGTAAACCTCTTTTGCCGGGGAGCAACGGGGTCCTTGCGAGGGCCCTATGAGAGTACCCGGAGAAAAAGCATCGGCTAACTCCGTGCCAGCAGCCGCGGTAATACGGAGGATGCGAGCGTTATCCGGATTTATTGGGTTTAAAGGGTGCGTAGGCGGGCTGTTAAGTAAGCGGTCAAATGTGGGGGCTCAACCCCGGCCTGCCGT
+
CCCCCGGGGGGGGGGGGGGGGGGGGGFGGGGGGGGGGGGGGGGGGGGGGGGGGGGGGGGGGGGGGGGGGGGGGGGGGGGGGGGGGGGGGGGGGGGGGGGGGGGGGGGGGGGGGGGGGEGGGGGGGGGGGGGGGGGGGGGGGGGG@FFGCBCCEGGGGEDGFGGGG:<FCGGEFGFCCFFGCFGF;<:@<CFE8CECEGFF9C=8?C=+0*2//:CG:CEGCEE5/:C7CCFGGGGCGG7>GD4C5<D3<>=DD57)75?BFF*222/8)238F:67=*/820((-44?<FBF993,(47(3
@M05025:18:000000000-B3NL5:1:1101:25753:6001 1:N:0:CACTCA
TCGAAGACTCCTACGAGAGGCAGCAGTGGGGAATATTGCACAATGGGCGAAAGCCTGATGCAGCGACGCCGCGTGAGGGATGACGGCCTTCGGGTTGTAAACCTCTTTCAGTAGGGAAGAAGCGAAAGTGACGGTACCTGCAGAAGAAGCGCCGGCTAACTACGTGCCAGCAGCCGCGGTAATACGTAGGGCGCAAGCGTTATCCGGATTTATTGGGCGTAAAGAGCTCGTAGGCGGTTTGTCGCGTCTGCCGTGAACGTCCGAGGCTCAACCTCGGATCTGCGGTGGGTACGGGCAGACT
+
CCCCCGGGGGGGFEGEEGGGGGDGGGFFGGGGGGGGGGGGGGGGGGGGGGGGEGGGGGFGGGGGGGGGGGGGGGGFFGDCFC<DC:CBFGFFF@FFFGF9EFGEFGFGGDF@FEG7BFE<<FFCGGEEGGGFGCGFGGGFGGG<<>CC@FFGDC7F7FGF9FC7FFCCFFGFBCCFGEDGGDFFGF++<*=8C8EC8CCGG=CGGEC88;C+<CFF5CE*C=5E?CGFFEGGFDDDD<)<CGGGG5>7>)@=7CDFF*.,)07)9C:>F?FBF>?5>)79<AB9B?F>9327:0;9431?)
@M05025:18:000000000-B3NL5:1:1101:15926:6004 1:N:0:CACTCA
TCGAAGACTCCTACGGGAGGCAGCAGTAGGGAATTTTCCGCAATGAGCGAAAGCTTGACGGAGCGACACAGCGTGCAGGATGAAGGTCTTCGGATTGTAAACTGCTGTTGTAAGGGAAGAAAAAATTTAATAGGAAATGATTAAATCTTGACGGTACCTTATTAGAAAGTGACGGCTAACTATGTGCCAGCAGCCGCGGTAATACATAGGTCACAAGCGTTATCCGGAATTATTGGGCGTAAAGAGTTCGTAGGCGGTTTATCAAGTCTAGAGTTAAAGCCTGAGGCTCAACCTCAGTCCG
+
CCCCCCFGGFGFGGCCF7@FEGG7EEFGGGGGFGGGGF,B@7FG@9EFGEDFDGGGGCEFD@CC@FEED8CCC:FDFGEEEGGF<@EFFFCFGGGGGGGGGFFAFGFF<FE<FCFFEFF?FGEE=FFFFFFCF8FDFADGGGGDACDF9FCFFGGGEFC,FC;FDAEGDG;CFF>FCGGFFFFGGGGEFGGGGG,CEEGGE=,>7A7ACCAFFGGGFCEGG=FE?EE55CCCFFD45CDD)9<F:C?7/707>D=@E:)4749:7C96?<@D?.96FFF<??:((303:BB7<?<:?<B7(
@M05025:18:000000000-B3NL5:1:1101:5241:6015 1:N:0:CACTCA
TCGAAGACTCCTACGGGAGGCAGCAGTAGGGAATCTTCCACAATGGACGAAAGTCTGATGGAGCAACGCCGCGTGAGTGAAGAAGGGTTTCGGCTCGTAAAGCTCTGTTGGTAGTGAAGAAAGATAGAGGTAGTAACTGGCCTTTATTTGACGGTAATTACTTAGAAAGTCACGGCTAACTACGTGCCAGCAGCCGCGGTAATACGTAGGTGGCAAGCGTTGTCCGGATTTATTGGGCGTAAAGCGAGTGCAGGCGGTTCAATAAGTCTGATGTGAAAGCCTTCGGCTCAACCGGAGAATT
+
CCCCCGGGGGGGGGGGGGGGGGGGGGGGGGGGGGGGGGGGGGGGGGGGGGGGGGGGGGGGGGGGGGGGGGGGGGGGGGGGGGGGGGGGGGGGGGGGGGGGGGGFGGGGGGGGGGGGGGGGGGGGFGGGGGGGGGGGGGGGGGGGGGGGGGGGGGGGGFGGGGGGGFGGGGGGGGGGGGGGGGGGGGGGGGDEGGGGGGGGGGGGDG?CGGGGGFGGGGGEEGGGGGG=CEGGFGGGGGGGGGGGGGDGFFFGFGFFE57:@FFGGGF?FFFFFFFFFFFBFB<B:B>F?FFFBBFBFF:B<
@M05025:18:000000000-B3NL5:1:1101:14115:6052 1:N:0:CACTCA
TCGAAGACTCCTACGGGAGGCAGCAGTGGGGAATATTGCACAATGGGGGAAACCCTGATGCAGCAACGCCGCGTGAGTGAAGAAGGTTTTCGGATTGTAAAGCTCTGTTAGCAGGGAAGAGGAAGGACGGTACCTGCAGAGGAAGCCACGGCTAACTACGTGCCAGCAGCCGCGGTAATACGTAGGTGGCAAGCGTTGTTCGGAATAACTGGGCGTAAAGGATGCGTAGGCGGTTAAACAAGTTATATGTTAAATATATAGGCTTAACCTGTAGAAAGCATATAAAACTGTTTAACTAGAG
+
CCCCCGGGGGGGGGGGGGGGGGGGGGGGGGGGGGGGGGGGGGGGGGGGGGGGGGGGGGGGGGGGGGGGGGGGGGGGGGGGGGGGGGGGGGGGGGGGGGGGGGGGGGGGGGGGGGGGGGGGGGGGGGGGGGGGGGGGGGGGGGGGGGGGGGGGGGGGGGGGGGGGGGGGGGGGGGGGGGFGGGGGGGGGGGGGGGGGGGGGGGGGGGGGGGGGGGGECEGGGGGGFGGGGEGGGGGGDFGGFGGGGGFGFFFGFGFFFFFFFFFGGGFFFAFFFFFFFFFBFFFFFDA74AAFBAA2AFBA)
@M05025:18:000000000-B3NL5:1:1101:18356:6063 1:N:0:CACTCA
TCGAAGACTCCTACGGGAGGCAGCAGTGGGGGATATTGCACAATGGGCGCAAGCCTGATGCAGCCATGCCGCGTGTATGAAGAAGGCCTTCGGGTTGTAAAGTACTTTCAGCGAGGAGGAAGGTGTTGTGGTTAATAACCGCAGCAATTGACGTTACTCGCAGAAGAAGCACCGGCTAACTCCGTGCCAGCAGCCGCGGTAATACGGAGGGTGCAAGCGTTAATCGGAATTACTGGGCGTAAAGCGCACGCAGGCGGTCTGTCAAGTCGGATGTGAAATCACCGGGCTCAACCTGGGAACT
+
CCCCCGGGGGGGGGGGGGGGGGGGGGGGGGGGGGGGGGGGGGGGGGGGGGGGGGGGGGGGGGGGGGGGGGGGGDGGGGGGGGFFFGGGGGGGGGGGGGGGGGGGGGGGGGGGGEFG@FGGGGGGGGGGGGGGGGGGFFGGGGGGGGGGGGGGGECFGFGGGGGGGGGGGCGGGGGGGEEEGGGGCFGGFGGGGFGGGGGGGDGGGGGG8C8;CC?CFDGEGG7CF=CCEGGG?7:D**19<DCFGDDGEFFC>C:>@>E0?@@GG7==@>><@>=@FFBD.441962347>0((12<B?B)
@M05025:18:000000000-B3NL5:1:1101:22086:6070 1:N:0:CACTCA
TCGAAGACTCCTACGGGAGGCAGCAGTGAGGAATATTGGTCAATGGACGAGAGTCTGAACCAGCCAAGTAGCGTGAAGGATGACTGCCCTATGGGTTGTAAACTTCTTTTATATGGGAATAAAATGTTCCACGTGTGGGATTTTGTATGTACCATATGAATAAGGATCGGCTAACTCCGTGCCAGCAGCCGCGGTAATACGGAGGATCCGAGCGTTATCCGGATTTATTGGGTTTAAAGGGAGCGTAGGTGGATTGTTAAGTCAGTTGTGAAAGTTTGCGGCTCAACCGTAAAATTGCAGT
+
CCCCCGGGGGGGGGGGGGGGGGGGGGGGGGGGGGGGGGGGGGGGGGGGGGGGGGGGGGGGGGGGGGGGGGGGGGGGGGGGGGGGGGGAEGGGGFGGGGGGGGGGGGGGGGGGFGGGGGDGGGGGGGGGGGGGGGGDFGGGFGGGGGGGGGGGAFGGGFGGFGGG=AFGGDCFDFGGGGGFFEEGCCFGFGGGGGGCEGGFGGCEG:6FFC5:EG:EEGGGGGCGG?F7:FGGGDCFGFFCDDGGDDDDD8?C>GFFFFFAFFFGGCFFFFFDF<?F?F?(19>:??F?>F?B:4ABB2:><
@M05025:18:000000000-B3NL5:1:1101:17575:6100 1:N:0:CACTCA
TCGAAGACTCCTACGGGAGGCAGCAGTAGGGAATCTTCGGCAATGGACGCAAGTCTGACCGAGCAACGCCGCGTGAGTGAAGAAGGTTTTCGGATCGTAAAACTCTGTTGTTAGAGAAGAACAAGGATGAGAGTAAAATGTTCATCCCTTGACGGTATCTAACCAGAAAGCCACGGCTAACTACGTGCCAGCAGCCGCGGTAATACGTAGGTGGCAAGCGTTGTCCGGATTTATTGGGCGTAAAGCGAGCGCAGGCGGTTTCTTAAGTCTGATGTGAAAGCCCCCGGCTGAACCGGGGAGG
+
CCCCCGGGCCEGGGGGGGGGGGEGFGFGGFGFFGGGFFGGGGGFGGGGGGGGGGGGFGGGGGGGG@FFGGEGGFFFGFGFGFA<ECBFFFGGGCFGGEFFGGFFGFGFFGGGGGGGGGFFDFCFCFDCEGGDFAFGFGGCFFFFGGGFGGGDEGGEC>FGGGFGGG7FGGGGGGGCEGGGGGGCGGGGGGGCEGGFEGEGECG?FFGF?BEFCCFCC=CG:C7ECFEGC/>C7FGGFGCDGDC7*:<<5>>3<CBE37>0<F6FGGFFBAF)9A=999F94:(4(7;06(4).419>;(49
@M05025:18:000000000-B3NL5:1:1101:18064:6101 1:N:0:CACTCA
TCGAAGACTCCTACGGGAGGCAGCAGTGGGGAATATTGCACAATGGGCGAAAGCCTGATGCAGCGACGCCGCGTGAGGGATGACGGCCTTCGGGTTGTAAACCTCTTTCAGTAGGGAAGAAGCGAAAGTGACGGTACCTGCAGAAGAAGCGCCGGCTAACTACGTGCCAGCAGCCGCGGTAATACGTAGGGCGCAAGCGTTATCCGGATTTATTGGGCGTAAAGAGCTCGTAGGCGGTTTGTCGCGTCTGCCGTGAAAGTCCGAGGCTCAACCTCGGATCTGCGGTGGGTACGGGCAGACT
+
CCCCCGGGGGGGGGGGGGGGGGGGGGGGGGGGGGGGGGGGGGGGGGGGGGGGGGGGGGGGGGGGGGGGGGGGGGGGGGGGGGGGGGGGGGGGGGGGGGGGGGGGGGGGGGGFGGGGGGGGGGGGGGGGGGGGGGGGGGGGGGGGGGGGGGGGGGGGGGGGGGGGGGGGGGGGGGGGGGGGGGGGGGGGGGGGGGGGGGGGGGGGGGGGGGFGGGGGGGGGGGGGGGGGGGGGGDGGGDG<CGGGGGGGFFFDBDE>FFFFFFFGGGFFFFFF4(57B>DFA<A>B?>B96<?FF>F;<:3,
@M05025:18:000000000-B3NL5:1:1101:14429:6117 1:N:0:CACTCA
TCGAAGACTCCTACGGGAGGCAGCAGTGGGGAATATTGCACAATGGGGGAAACCCTGATGCAACAACGCCGCGTGAGTGAAGAAGGTTTTCGGATTGTAAAGCTCTGTTAGCAGGGAAGAGGAAGGACGGTACCTGCAGAGGAAGCCACGGCTAACTACGTGCCAGCAGCCGCGGTAATACGTAGGTGGCAAGCGTTGTTCGGAATAACTGGGCGTAAAGGATGCGTAGGCGGTTAAACAAGTTATATGTTAAATATATAGGCTTAACCTGTAGAAAGCATATAAAACTGTTTAACTAGAG
+
CCCCCGGGGGGGGGGGGGGGGGGGGGGGGGGGGGGGGGGGGGGGGGGGGGGGGGGGGGGGGGGGGGGGGGGGGGGGGGGGGGFGGGGFGGGGGGGGGGGGGGGGGGGGGGGGFGGGGGGGGGGGGGGGGGGGGGGGGGGGGGGGGGGGGGGGGGGGGGGGGGGGGGGGGGGGGGGGGDGGGGGGGGGGGGG?FGGGGGGGGGGGGGGGGGGGGGGGGGGGGGGGGGGGGGGGGGGGGGGG*<?DDFGGFFFGFGFFFFFFFFFDFG6@44@<6)9FFFFB>DAB9BB<0>AAAFBA9<<A2
@M05025:18:000000000-B3NL5:1:1101:12756:6121 1:N:0:CACTCA
TCGAAGACTCCTACGGGAGGCAGCAGTAGGGAATCTTCACAATGGACGCAAGTCTGATGGAGCAACGCCGCGTGAGTGAAGAAGGGTTTCGGCTCGTAAAGCTCTGTTGGTAGTGAAGAAAGATAGAGGTAGTAACTGGCCTTTATTTGACGGTAATTACCTAGAAAGTCACGGCTAACTACGTGCCAGCAGCCGCGGTAATACGTAGGTGGCAAGCGTTGTCCGGATTTATTGGGCGTAAAGCGAGTGCAGGCGGTTCAATAAGTCTGATGTGAAAGCCTTCGGCTCAACCGGAGAATTG
+
CCCCCGGGGGGGGGGGGGGGGGGGGGGGGGGGGGGGGGGGGGGGGGGGGGGGGGGGGGGGGGGGGGGGGGGGGGGGGGGGGGGGGGGGGGGGGGGGGGGGGGGGGGGGGGGGGGGGGGGGFGGGGGGGGGGGGGGGGGGGGGGGGGGGGGGGGGGGGGGGGGGGGGGGGGGGGGGGGGGGGGGGGGGGGGGGGGGGGGEE=FCFGFFGGGGGGCFGDEEEGGFCCGCE5FDGFGGGGGDGGGGFGDD7>?@7FDDF>:B98F?F*2*98:8AF9??7*)4>24?:>?124?BFF070:<<)
@M05025:18:000000000-B3NL5:1:1101:23786:6122 1:N:0:CACTCA
TCGAAGACTCCTACGGGAGGCAGCAGTGGGGAATATTGCACAATGGGGGAAACCCTGATGCAGCAACGCCGCGTGAGTGAAGAAGGTTTTCGGATTGTAAAGCTCTGTTAGCAGGGAAGAGGAAGGACGGTACCTGCAGAGGAAGCCACGGCTAACTACGTGCCAGCAGCCGCGGTAATACGTAGGTGGCAAGCGTTGTTCGGAATAACTGGGCGTAAAGGATGCGTAGGCGGTTAAACAAGTTATATGTTAAATATATAGGCTTAACCTGTAGAAAGCATATAAAACTGTTTAACTAGAG
+
CCCCCGGGGGGGGGGGGGGGGGGGGGFGGGGGGGGGGFGGGGGGGGGGGGGGGGGGGGGGFGFGGGGGGGGGGGGGGGGGGGDGGGEFGGGGGFGGGGGGGGGGGGGGGGGGFGGGGGGGGGGGEGFGGGGGGGGGGFFDGGGGGCGGGGCEEGFGGGGGGGGGGGGGGGFFEGGGDGGGGGGGGGGGGGFGGGGGDGGGGGGGGGFGGGGGGFE5CEEGGF97:ECGGGGGGCDD77DFGGCGGGFGFFF>F7@46BF<7946C7FFF>4)/-=FFF??FA4>BFFF0<4AA4<<>>B2)
@M05025:18:000000000-B3NL5:1:1101:8152:6125 1:N:0:CACTCA
TCGAAGACTCCTACGGGAGGCAGCAGTGAGGAATATTGGTCAATGGGCGCGAGCCTGAACCAGCCAAGTCGCGTGAGGGAAGACGGTCCTATGGATTGTAAACCTCTTTTGTCGGGGAGCAAAAGACGCCACGCGTGGCGTTCCGAGAGTACCCGAAGAAAAAGCATCGGCTAACTCCGTGCCAGCAGCCGCGGTAATACGGAGGATGCGAGCGTTATCCGGATTTATTGGGTTTAAAGGGTGCGCAGGCGGAAGATCAAGTCAGCGGTAAAATTGAGAGGCTCAACCTCTTCGAGCCGTT
+
CCCCCGGGGGGGGGGGGGGGGGGGGGGGGGGGGGGGGGGGGGGGGGGGGGGGGGGGGGGGGGGGGGGGGGGGGGGGGGGGGGGGGGGGGGGGGGGGGGGGGGGGGGGGGGGGGGGGGGGGGGGGGGGGGGGGGGGGGGGGGGGGGGGGGGGGGGGGGGGGGGGGGGGGGGGGGGGGGGGGGGGGGGGGGGGGGGGGGGGGGGGGGGGGGGGGGGGG=FGGDGGGGFGGGGGGGGDGGGGGGGDGGGGDFFFGFDFFFFFFFFFGGFFFFFBBFFFFFFFFFFFBF?B??7<AFFBFFFFF6
@M05025:18:000000000-B3NL5:1:1101:16856:6132 1:N:0:CACTCA
TCGAAGACTCCTACGGGAGGCAGCAGTAGGGAATCTTCCACAATGGGCGAAAGCCTGATGGAGCAACGCCGCGTGAGTGAAGAAGGTTTTCGGATCGTAAAGCTCTGTTGTTGGTGAAGAAGGATAGAGGTAGTAACTGGCCCCTATTTGACGGTAATCAACCAGAAAGCCACGGCTAACTACGTGCCAGCAGCCGCGGTAATACGTAGGTGGCAAGCGTTGTCCGGATTTATTGGGCGTAAAGCGAGCGCAGGCGGAAAGATAAGTCTGATGTGAAAGCCCCCGGCTTAACCGAGGAATT
+
CCCCCGGGGFGGGGGGGGGGGGGGFGFGGGGGGGGGGGGGGGGGGGGGGGEGGGGGGFGGGGGDGGGGGGGGGGGGGGGGGGCGGGGGGGGGGGGGGGGGGGGGGFGGGGGFGGGGGGGGGGGGFGGGGGGGGGGGGGGGGDGGG@FGGGGGGDGFGGGGGGGGG7EFGGGGGGGGEEFCCGGEGGGGGFFGGGGDGGGEEDEFGGFGGGGGGGCCEGECEEEC<EGECEGC7DGGGC))99*0:9DG@EBDDDBFB359F49CDGFFF>?>F<?*96@:03?>>F>;>B44)46(9>BB5
@M05025:18:000000000-B3NL5:1:1101:5182:6147 1:N:0:CACTCA
TCGAAGACTCCTACGGGAGGCAGCAGTAGGGAATCTTCCACAATGGACGAAAGTCTGATGGAGCAACGCCGCGTGAGTGAAGAAGGGTTTCGGCTCGTAAAGCTCTGTTGGTAGTGAAGAAAGATAGAGGTAGTAACTGGCCTTTATTTGACGGTAATTACTTAGAAAGTCACGGCTAACTACGTGCCAGCAGCCGCGGTAATACGTAGGTGGCAAGCGTTGTCCGGATTTATTGGGCGTAAAGCGAGTGCAGGCGGTTCAATAAGTCTGATGTGAAAGCCTTCGGCTCAACCGGAGAATT
+
CCCCCGGGGGGGGGGGGGGGGGGGGGGGGGGGGGGGGGGGGGGGGGGGGGGGGGGGGGGGGGGGGGGGGGGGGGGGGGGGGGGGGGGGGGGGGGGGGGGGGGGGGGGGGGGGGGGGGGGGGGGGGGGGGGGGGGGGGGGGGGGGGDGGGGGGGGGGGGGGGGGGGGGGGGGGGGGGGGGGGGGGGFFGGGGGGGGGGGGGGEGGGGGGGGGGGGGGFFEGGGGFGGGE55CFCFGGGGGGGGGGGGGGFFFGFGFFFDD<=??FFGFBFFFFFFFF?FF:?BDFFFFF?DB?FF>FFFFA<
@M05025:18:000000000-B3NL5:1:1101:24106:6172 1:N:0:CACTCA
TCGAAGACTCCTACGGGAGGCAGCAGTGGGGAATATTGCACAATGGGCGCAAGCCTGATGCAGCCATGCCGCGTGTATGAAGAAGGCCTTCGGGTTGTAAAGTACTTTCAGCGAGGAGGAAGGTGTTGTGGTTAATAACCACAGCAATTAACGTTACTCGCAGAAGAAGCACCGGCTAACTCCGTGCCAGCAGCCGCGGTAATACGGAGGGTGCAAGCGTTAATCGGAATTACTGGGCGTAAAGCGCACGCAGGCGGTCTGTCAAGTCGGATGTGAAATCCCCGGGCTCAACCTGGGAACT
+
CCCCCGGGGGGGGGGGGGGGGGGGGGGGGGGGGGGGGFGGGGGGFFFGGGDGGGGGGGGGGGGGGGGGGGGGGGGGGGGFGGGGGGGGGGGGGGGGGGGGGGGGGGGGGFGGGFGGDGGGFGGGGGGGGDFBFEGGGGGGGGGGGGFGGGGGGGGGGGGGGGGG7FGGGGGGGGGGGGGGGGGGGGGGFGGGGGGGGGGGGGGGGGGEEGGGGGGGGGGGGGGGGGGGGGGCFGC4CFDD7DFGGGGGFEBGFGFFFFFBFFFG>FFFEFFFFFFFFFFFFFFF9391:?B?FFB?F7:<4
@M05025:18:000000000-B3NL5:1:1101:10621:6220 1:N:0:CACTCA
TCGAAGACTCCTACGGGAGGCAGCAGTGGGGAATATTGCACAATGGGCGCAAGCCTGATGCAGCCATGCCGCGTGTATGAAGAAGGCCTTCGGGTTGTAAAGTACTTTCAGCGAGGAGGAAGGTGTTGTGGTTAATAACCGCAGCAAATGACGTTACTCGCAGAAGAAGCACCGGCTAACTCCGTGCCAGCAGCCGCGGTAATACGGAGGGTGCAAGCGTTAATCGGAATTACTGGGCGTAAAGCGCACGCAGGCGGTCTGTCAAGTCGGATGTGAAATCCCCGGGCTCGACCTGGGAACT
+
CCCCCGGGGGGGGGGGGGGGGGGGGGGGGGGGGGGGGGGGGGGGGGGGGGGGGGGGGGGGGGGGGGGGGGGGGGGGGGGGGGGGGGGGGGGGGGGGGGGGGGGGGGGGGGGGGGGGEGGGGGGGGGGGGGGGGGGGGGGGGGGGGGGGGGGGGGGGGGGGGGGGGGGGGGGGGGGGGGGGGGGGGGGGGGGGGGGGGGGGGGGGGGGEGGGGGGGGGFGCEECFGGGGGGGGGGGCDGGGDD:FDDGGFFFGFGFFFFEFFFFGGGB?E>D:D?FFFFFF??FFFBF9B919;60231:?)
@M05025:18:000000000-B3NL5:1:1101:11920:6231 1:N:0:CACTCA
TCGAAGACTCCTACGGGAGGCAGCAGTAGGGAATCTTCCACAATGGACGCAAGTCTGATGGAGCAACGCCGCGTGAGTGAAGAAGGGTTTCGGCTCGTAAAGCTCTGTTGGTAGTGAAGAAAGATAGAGGTAGTAACTGGCCTTTATTTGACGGTAATTACCTAGAAAGTCACGGCTAACTACGTGCCAGCAGCCGCGGTAATACGTAGGTGGCAAGCGTTGTCCGGATTTATTGGGCGTAAAGCGAGTGCAGGCGGTTCAATAAGTCTGATGTGAAAGCCTTCGGCTCAACCGGAGAATT
+
CCCCCGGGGGGGGGGGGGGGGGGGGGGGGGGGGGGGGGGGGGGGGGGGGGGGGGGGGGGGGGGGGGGGGGGGGGGGGGGGGGGGGGGGGGGGGGGGGGGGGGGGGGGGGGGGGGGGGGGGGGGGGFGGGGGGGGGGGGGGGGGGGGGGGGGGGGGFGGGGGGGGGGGGGGGGGGGGGGGGGGGGGGGGGGGGGGGGGGGGGDFGGGGGGGFGGGGGGGGGGDGGGGGGGGFFFGGG:FDDDG*:CGCC@FFFFFDD37>??BFCF7@=?<=<*66=FFFB?FFFFFF:<B?:?6(4798A<
@M05025:18:000000000-B3NL5:1:1101:25266:6243 1:N:0:CACTCA
TCGAAGACTCCTACGGGAGGCAGCAGTGGGGAATATTGGACAATGGGCGCAAGCCTGATCCAGCCATACCGCGTGGGTGAAGAAGGCCTTCGGGTTGTAAAGCCCTTTTGTTGGGAAAGAAATCCAGCCGGCTAATACCTGGTTGGGATGACGGTACCCAAAGAATAAGCACCGGCTAACTTCGTGCCAGCAGCCGCGGTAATACGAAGGGTGCAAGCGTTACTCGGCATTACTGGGCGTAAAGCGTGCGTAGGTGGTCGTTGAAGTCCGTTGTGAAAGCCCTGGGCTCAACCTGGGAACG
+
CCCCCGGGFFGGGGEEGGGGGGEGGGEFGGGGGGGGGFGGGGGGGGGGGGGFGGGGGGGGFGEGGGGFGGGGGFFGDGGGFGGGGGGGEGGGGGGGGGGFGFFFGGF=FFGGGGGGGGGGGGGGCFGFGGG+>=AFGCB?9AFGGGGFGCCB=@F@@ACFFCFFGDFGFAACF@CFC:DGGEDEFEC*?CFFGECGGEGBECFF+;8CGG=FCE699=ECGD7CAE=*:5CFFGFF45<7DC3>C3/*08)/5994;;*4.8)/*0=*04>774)**=F0224(-((8624(442:08:1(
@M05025:18:000000000-B3NL5:1:1101:8757:6277 1:N:0:CACTCA
TCGAAGACTCCTACGGGAGGCAGCAGTGGGGAATATTGCACAATGGGCGAAAGCCTGATGCAGCGACGCCGCGTGAGGGATGACGGCCTTCGGGTTGTAAACCTCTTTCAGTAGGGAAGAAGCGAAAGTGACGGTACCTGCAGAAGAAGCGCCGGCTAACTACGTGCCAGCAGCCGCGGTAATACGTAGGGCGCAAGCGTTATCCGGATTTATTGGGCATAAAGAGCTCGTAGGCGGTTTGTCGCGTCTGCCGTGAAAGTCCGAGGCTCAACCTCGGATCTGCGGTGGGTACGGGCAGACT
+
CCCCCGGGGGGGGGGGGGGGGGGGGGGGGGGGGGGGGGGGGGGGGGGGGGGGGGGGGGGGGGGGGGGGGGGGGGGGGGGGGGGGGGGGFGGGGGGGGGGGGGGGGGGGGGGGGGGGGGGGGGGGGGGGGGGGGGGGGGGGGGGGGGGGGGGDGGGG@GGGFGGGGGGGGGGGGGGGGGGEGGGGGGGGGGGGGGGGGGGGGGGGGGGEDEFGGGGGGGGFFGGGGGGGGEGGGGGGG9C*9DCGFDGGFFFGF5::F?FAFFFGGGEFFDFFF>?3>:@>AABFFF>FF>BFFFF>>F<B.
@M05025:18:000000000-B3NL5:1:1101:6783:6283 1:N:0:CACTCA
TCGAAGACTCCTACGGGAGGCAGCAGTGGGGAATATTGGACAATGGGCGCAAGCCTGATCCAGCCATACCGCGTGGGTGAAGAAGGCCTTCGGGTTGTAAAGCCCTTTTGTTGGGAAAGAAATCCAGCCGGCTAATACCTGGTTGGGATGACGGTACCCAAAGAATAAGCACCGGCTAACTTCGTGCCAGCAGCCGCGGTAATACGAAGGGTGCAAGCGTTACTCGGAATTACTGGGCGTAAAGCGTGCGTAGGTGGTTATTTAAGTCCGTTGTGAAAGCCCTGGGCTCAACCTGGGAACT
+
CCCCCGGGGGGGGGGGGGGGGGGGGGFGGGGGGGGGGGGGGGGGGGGGGGGGGGGGGGGGGGGGGGGGGGGGGGGGGGGGGGGGGGGGGGGGGGGGGGGGGGGGGGGGGGGGFGGGGGGGGGGGGGGGGGGGGGGGGGGGGGFGGGGGGGGGGGGGGGFFGGGGGGGGGGGGGGGGGGGGGGGEGGGGGGGGGGGGGGDEEGGGGGG5EEGGGGGGGGGGGGGGGGGCGGGGGGGGGGGGGGGGGGGGFFBGFGFFF>FDFFFGG7@FFBF?FBBFFFBB38?FFFFFFFFFFB:6<<FF:
@M05025:18:000000000-B3NL5:1:1101:24051:6297 1:N:0:CACTCA
TCGAAGACTCCTACGGGAGGCAGCAGTAGGGAATCTTCCACAATGGACGAAAGTCTGATGGAGCAACGCCGCGTGAGTGAAGAAGGGTTTCGGCTCGTAAAGCTCTGTTGGTAGTGAAGAAAGATAGAGGTAGTAACTGGCCTTTATTTGACGGTAATTACTTAGAAAGTCACGGCTAACTACGTGCCAGCAGCCGCGGTAATACGTAGGTGGCAAGCGTTGTCCGGATTTATTGGGCGTAAAGCGAGTGCAGGCGGTTCAATAAGTCTGATGTGAAAGCCTTCGGCTCAACCGGAGAATT
+
CCCCCGGGGGGGGGGGGGGGGGGGGGFGGGGGGGGGGGGGGGGGGGGGGGGGGGGGGGGGGGGGGGGGGGGGGGGGGGGGGGGGGGGGGGGGGGGGGGGGGGGGGGGGGGGEGGGGGGGGGGGGGGGGGGGGGGGGGGGGGGGGGGGGGGGGGGGGGGGGGGGGGGGGGGGGGGGGGGGGGGGGGGGGGGGGGGGGGGGGGGGGGGGFFGGGGGGGGGGGGGGGGGDCEGGGGGGGGGGGGGGGGGGGFFFGFGFFF>B:FFFGGGFFFFFFFFFFFFFFFFF??BFFFFFFFF09>FBF4
@M05025:18:000000000-B3NL5:1:1101:10285:6302 1:N:0:CACTCA
TCGAAGACTCCTACGGGAGGCAGCAGTAGGGAATCTTCCACAATGGACGAAAGTCTGATGGAGCAACGCCGCGTGAGTGAAGAAGGGTTTCGGCTCGTAAAGCTCTGTTGGTAGTGAAGAAAGATAGAGGTAGTAACTGGCCTTTATTTGACGGTAATTACTTAGAAAGTCACGGCTGACTACGTGCCAGCAGCCGCGGTAATACGTAGGTGGCAAGCGTTGTCCGGATTTATTGGGCGTAAAGCGAGTGCAGGCGGTTCAATAAGTCTGATGTGAAAGCCTTCGGCTCAACCGGAGAATT
+
CCCCCGGGGGGGGGGEFFGGGGGGGGGGGGGGGGGGGGGGGGGGGGGGGGGGGGGGGGGGGGGGGGGGGGGGGGGGGGGGGGGGGGGGGGGGGGGGGGGGFGGGGGGGGGGGGGFGGGGGGGGGGGGGGGGGGGGGGGGGGGGGGGGGGGGGGGGGGGGGGGGFGGGGGGGGGGGGGGGGGGGGGGGGGFFFGFGE7EGGGGGGFGGGGGGGFGFGGDCCEGGGGGGGGGGCFFGGGDGGGGGG>DDC;>FG?<0<>D3:FFB:D*9@6)649<FFFF@<F?D<40;((2<B:;F90137-
@M05025:18:000000000-B3NL5:1:1101:22676:6319 1:N:0:CACTCA
TCGAAGACTCCTACGGGAGGCAGCAGTGAGGAATATTGGTCAATGGGCTTACGCCTGAACCAGCCAAGTCGCGTGAGGGAAGACTGCCCTATGGGTTGTAAACCTCTTTTGTCAGGGAGCAATTGGCGCTACGTGTAGCGTTATCGAGAGTACCTGAAGAAAAAGCATCGGCTAACTCCGTGCCAGCAGCCGCGGTAATACGGAGGATGCGAGCGTTATCCGGATTTATTGGGTTTAAAGGGTGCGTAGGCGGAATGCCAAGTCAGCGGTAAAATCGCGGGGCTCAACCTCGCTCCGCCGT
+
CCCCCGGGGGGGGGGGGGGGGGGGGGGGGGGGGGGGGGGGGGGGGGGGGGGGGGGGGGGGGGGGGGGGGGGGGGGGGGGGGGGGGGGGGGGGGGGGGGGGGGGGGGGGGGGGGGGGGCGGGGGGGGGGGGGGGGGGGGGGGGGGGGGGGGGGGGGGGGGGFGGGGGGGGDGGGGGGGGGGGGGGGGGGGGGGGGGGGGGGGGGGGGGGGGGGGGGGGGGGGCECEEGGGGGCFDGDGGGGGGGGGGGGFFFGFGFFFFFFFFBGGCFF@:B0BBFF>FEB069B?BBBFBFFFF:B:BFB2
@M05025:18:000000000-B3NL5:1:1101:11669:6324 1:N:0:CACTCA
TCGAAGACTCCTACGGGAGGCAGCAGTGGGGAATATTGCACAATGGGCGCAAGCCTGATGCAGCGACGCCGCGTGCGGGATGGAGGCCTTCGGGTTGTAAACCGCTTTTGTTCAAGGGCAAGGCACGGTTTTTGGCCGTGTTGAGTGGATTGTTCGAATAAGCACCGGCTAACTACGTGCCAGCAGCCGCGGTAATACGTAGGGTGCAAGCGTTATCCGGATTTATTGGGCGTAAAGGGCTCGTAGGCGGTTCGTCGCGTCCGGTGTGAAAGTCCATCGCTTAACGGTGGATCCGCGCCGG
+
CCCCCGGGGGGGGGGGGGGGGGGGFGFEGGGGGGGGGGGGGGGGGGGGGGGGGGGGGGGGGGGGGGGGGGGGGGGGGGGDGGGGGGGGGGGGGGGGGGGFGGGGGGGGGGGGGFCGGGGGGGGGGGGGGEGGGDGGGGGGGFGCFGGGC9FFGGDEFGF:FEFGGGGGGGDGGGGGGGGGGFGGGGGGGG>EEE5CCFG+<EGGGGGDFGCGGGGFGGGE5EE<<CEGGGGGCDGGGGGD5CDC9F5DF>@GFGFEF@DFDEED17;5847>F9@?F7.23414)4941;12:?6,(-2((
@M05025:18:000000000-B3NL5:1:1101:5861:6334 1:N:0:CACTCA
TCGAAGACTCCTACGGGAGGCAGCAGTGGGGAATATTGCACAATGGGCGCAAGCCTGATGCAGCCATGCCGCGTGTATGAAGAAGGCCTTCGGGTTGTAAAGTACTTTCAGCGAGGAGGAAGGCATTGTGGTTAATAACCGCAGTGATTGACGTTACTCGCAGAAGAAGCACCGGCTAACTCCGTGCCAGCAGCCGCGGTAATACGGAGGGTGCAAGCGTTAATCGGAATTACTGGGCGTAAAGCGCACGCAGGCGGTCTGTCAAGTCGGATGTGAAATCCCCGGGCTCAACCTGGGAACT
+
CCCCCGGGGGGGGGGFFGGG7FCCGGGGFFGGGGGF<@FGFGGGDFGGGGGGGGGGFGGGGGFGGGFGGCECFFDFFFFGGC<EFFCFGDFDE78BFGGFCGGGGFFGG<FFF=FGGFEFEFCFGFFGFFG=FCFGFG?<FCCFBFGFFFGGGCEABGGGGGGGCFGDABCFC@FGGE@CEGGGFGGFGGGGFFGGEBEE5=EFCEE5CEE*8CGGGGGEGCF?CFGG*AFGGGCD4FGD357D=DDDEDEGFD:35>)84FF=FC?8:>5:>>FFF?F2403132(427?7B?0:6(,(.
@M05025:18:000000000-B3NL5:1:1101:6461:6343 1:N:0:CACTCA
TCGAAGACTCCTACGGGAGGCAGCAGTAGGGAATCTTCCACAATGGGCGCAAGCCTGATGGAGCAACACCGCGTGAGTGAAGAAGGGTTTCGGCTCGTAAAGCTCTGTTGTTGGAGAAGAACGTGCGTGAGAGTAACTGTTCACGCAGTGACGGTATCCAACCAGAAAGTCACGGCTAACTACGTGCCAGCAGCCGCGGTAATACGTAGGTGGCAAGCGTTATCCGGATTTATTGGGCGTAAAGCGAGCGCAGGCGGTTGCTTAGGTCTGATGTGAAAGCCTTCGGCTTAACCGAAGAAGT
+
CCCCCGGGGGGGGGGGGGGGGGGGGGGGGGGGGGGGGGGGGGGGGGGGGGGGGGGGGGGGGGGGGGGGGGGGGGGGGGGGGGGGGGGGGGGGGGGGGGGGGGGGGGGGGGGGGGGGGGGGGGGGDGGGGGGGGGGGGGGGGGGGGGGGGGGGGGGGGGGGGGGGGGGGGGGGGGGGGGFGGGGGGGGG9BFGGGGGGGGGGGGGGGF9CDEDEGGFGGGGGGGGGGGCGGGGGGGGGGGDCGGGGGCGFFEGEGFFFFFFFFFGGFFFF1=>FF4FFFF:??F26:B?F?FFFFF6>B:?5
@M05025:18:000000000-B3NL5:1:1101:9071:6365 1:N:0:CACTCA
TCGAAGACTCCTACGGGAGGCAGCAGTAGGGAATCTTCCACAATGGACGCAAGTCTGATGGAGCAACGCCGCGTGAGTGAAGAAGGGTTTCGGCTCGTAAAGCTCTGTTGGTAGTGAAGAAAGATAGAGGTAGTAACTGGCCTTTATTTGACGGTAATTACCTAGAAAGTCACGGCTAACTATGTGCCAGCAGCCGCGGTAATACGTAGGTGGCAAGCGTTGTCCGGATTTATTGGGCGTAAAGCGAGTGCAGGCGGTTCAATAAGTCTGATGTGAAAGCCTTCGGCTCAACCGGAGAATT
+
CCCCCGGGGGGGGGGGGGGGGGGGGGGGGGGGGGGGGGGGGGGGGGGGGGGGGGGGGGGGGGGGGGGGGGGGGGGGGGGGGGGGGGGGGGGGGGGGGGGGGGGGGGGGGGGGGGGGGGGGGGGGGGGGGGGGGGGGGGGGGGGGGGGGGGGGGGGGGGGGGGGGGGGGGGGGGGGGGGGGGGGGGCFFFGGGGGGGGGGGGGGGGGGGGGGGGGGGGGGGGGGGGEEECEFGGGGGGGGGGGGGGGGGFFFGFGFFFE>?FFFGGFFFFDFBFFFBFFFFFFF??6>1:BFFFBBFF>BFF
@M05025:18:000000000-B3NL5:1:1101:13881:6366 1:N:0:CACTCA
TCGAAGACTCCTACGGGAGGCAGCAGTAGGGAATCTTCCACAATGGACGAAAGTCTGATGGAGCAACGCCGCGTGAGTGAAGAAGGGTTTCGGCTCGTAAAGCTCTGTTGGTAGTGAAGAAAGATAGAGGTAGTAACTGGCCTTTATTTGACGGTAATTACTTAGAAAGTCACGGCTAACTACGTGCCAGCAGCCGCGGTAATACGTAGGTGGCAAGCGTTGTCCGGATTTATTGGGCGTAAAGCGAGTGCAGGCGGTTCAATAAGTCTGATGTGAAAGCCTTCGGCTCAACCGGAGAATT
+
CCCCCGGGGGGGGGGGGGGGGGGGGGGGGGGGGGGGGGGGGGGGGGGGGGGGGGGGGGGGGGGGGGGGGGGGGGGGGGGGGGGGGGGGGGGGGGGGGGGGGGGFGGGGGGGGGGGGGGGGGGGGGGGGGGGGGGGGGGGGGGGGGGGGGGGGGGGGGGGGGGGGFGGGGGGGGGGGGEGGGGGGGGGGGGGGGGGGGGGGGGGGGGGGGGGGGFGGGGGGGGGGGEG=GCCFGGFGGGGGGGGGDDGGFFFGFGBEFF>?FFFGF79@F>FDFFFB?FFFBFFFB?1:????1909;91<4
@M05025:18:000000000-B3NL5:1:1101:25952:6368 1:N:0:CACTCA
TCGAAGACTCCTACGGGAGGCAGCAGTGGGGAATATTGCACAATGGGCGCAAGCCTGATGCAGCGACGCCGCGTGCGGGATGGAGGCCTTCGGGTTGTAAACCGCTTTTGTTCAAGGGCAAGGCACGGCTTCGGGCCGTGTTGAGTGGATTGTTCGAATAAGCACCGGCTAACTACGTGCCAGCAGCCGCGGTAATACGTAGGGTGCGAGCGTTATCCGGATTTATTGGGCGTAAAGGGCTCGTAGGCGGTTCGTCGCGTCCGGTGTGAAAGTCCATCGCCTAACGGTGGGTCTGCGCCGG
+
CCCCCGGGGGGGGGGGGGGGGGGGGGGGGGGGGGGGGGGGGGGGGGGGGGGGGGGGGGGGGGGGGGGGGGGGGGGGGGGGGGGGGGGGGGGGGGGGGGGGGGGGGGGGGGGGGGGGGGGGGGGGGGGGGGGGGGDEGGFGGGGGGGGGGGGGGGGGGGGGGGGGGGGGGGGGGGGGGGGGGGGFGGGGGGGGEGGGGGGGGGGGGGGGGGGGGGGGGGGG5=EEGGGGGGGDCCGF7>DGGDGDGGGGFFFGFGFFFBBF)<B317>@FBF>4<FFFB:8?F1?FF;,86678?<6>B0;;
@M05025:18:000000000-B3NL5:1:1101:13023:6394 1:N:0:CACTCA
TCGAAGACTCCTACGGGAGGCAGCAGTGAGGAATATTGGTCAATGGGAGAGATCCTGAACCAGCCAAGCCGCGTGAGGGAAGACGGCCCTATGGGTTGTAAACCTCTTTTGTCGGAGAACAAAACCCGGGACGTGTCCCGGACTGCGTGTATCCGAAGAAAAAGCATCGGCTAACTCCGTGCCAGCAGCCGCGGTAATACGGAGGATGCGAGCGTTATCCGGATTTATTGGGTTTAAAGGGTGCGTAGGCGGTCCGTTAAGTCAGCGGTAAAATTGCGGGGCTCAACCCCGTCGAGCCGTT
+
CCCCCGGGGGGGGGGGGGGGGGGGGGGGGGGGGGGGGGGGGGGGGGGGGGGGGGGGGGGGGGGGGGGGGGGGGGGGGGGEGGGGGGGGGGGGGGGGGGGGGGGGGGGGGGGGGGGGGGGGGGGGGGGGGGGGGGGGGGGGGGGGGGGGGGGAFGGGGGGGGGGGGGGGGGGGGGGGGGGGGGGGGGGGGGGGGGGGDGGGGGGEGGGGGGGGGGGDGGGGGGGDGG7CGGGGEGCFGGFGGGGGGGGGFFFGFGFFFFFFFFFGGGBBEFF<FFFFF:BB>>B?F7?BBFFF?FFBFBB?:
@M05025:18:000000000-B3NL5:1:1101:3787:6410 1:N:0:CACTCA
TCGAAGACTCCTACGGGAGGCAGCAGTAGGGAATCTTCCACAATGGACGAAAGTCTGATGGAGCAACGCCGCGTGAGTGAAGAAGGGTTTCGGCTCGTAAAGCTCTGTTGGTAGTGAAGAAAGGTAGAGGTAGTAACTGGCCTTTATTTGACGGTAATTACTTAGAAAGTCACGGCTAACTACGTGCCAGCAGCCGCGGTAATACGTAGGTGGCAAGCGTTGTCCGGATTTATTGGGCGTGAAGCGAGTGCAGGCGGTTCAATAAGTCTGATGTGAAAGCCTTCGGCTCAACCGGAGAATT
+
CCCCCGGGGGGGGGGGGGGGGGGGGGGGGGGGGGGGGGGGGGGGGGGGGGGGGGGGGGGGGGGGGGGGGGGGGGGGGGGGGGGGGGGGGGGGGGGGGGGGGGGFGGGGGGGGGGGFGGGGGGGGDGGFFGGGGGGGGGGGGGGGGGFGGGGGGGGGFGFGGGGGGGGGGGGGGGGDGGGGGGGGGCGGGGGGGGGGDEGGGGGGGGGGGGGGCGGGGGGGGGGGGGGGDEGGFCFDF5>DDDFGGGGGEFFGFGEEE>@:F?FGGGFFFFFFF>FFFFFFFFAB?BFF<?BBBB>9BFB<:
@M05025:18:000000000-B3NL5:1:1101:25511:6411 1:N:0:CACTCA
TCGAAGACTCCTACGGGAGGCAGCAGTGGGGAATATTGCACAATGGGCGCAAGCCTGATGCAGCCATGCCGCGTGTATGAAGAAGGCCTTCGGGTTGTAAAGTACTTTCAGCGAGGAGGAAGGTGTTGTGGTTAATAACCGCAGCAATTGACGTTACTCGCAGAAGAAGCACCGGCTAACTCCGTGCCAGCAGCCGCGGTAATACGGAGGGTGCAAGCGTTAATCGGAATTACTGGGCGTAAAGCGCACGCAGGCGGTCTGGCAAGTCGGATGGGAAATCCCCGGGCTCAACCTGGGAACT
+
CCCCCGGGGGGGGGGGGGGGGGGGGGGGGGGGGGGGGGGGGGGGGGGGGGGGGGGGGGGGGGGGAFGGGGGGGGGGGGGGGGGGGGGGGGGGGGGGGGGGGGGGGGFGGGGGGGGGGGGGGGGGGGGGGGGGGGGGGGGGGGGEGGGGGGGGGGGGGGGGGGGGFGGGGGGGFGGGGGGGGGGGGGGGGGGGGGGGGGGGGGGGGGGDEGGGGGGGGGGGGGGGGGGGDGGGGGFFGGGDGGGGGDGG@>DD:))5>>E:.)6CFF=BDFD?3()57>6).2226026?BB?FFFF:???5
@M05025:18:000000000-B3NL5:1:1101:27776:6418 1:N:0:CACTCA
TCGAAGACTCCTACGGGAGGCAGCAGTGGGGAATATTGGACAATGGGCGCAAGCCTGATCCAGCCATACCGCGTGGGTGAAGAAGGCCTTCGGGTTGTAAAGCCCTTTTGTTGGGAAAGAAATCCAGCTGGCTAATACCCGGTTGGGATGACGGTACCCAAAGAATAAGCACCGGCTAACTTCGTGCCAGCAGCCGCGGTAATACGAAGGGTGCAAGCGTTACTCGGAATTACTGGGCGTAAAGCGTGCGTAGGTGGTCGTTTAAGTCCGTTGTGAAAGCCCTGGGCTCAACCTGGGAACT
+
CCCCCGGGGGGGGGEGGGGGGGGGGGGGGGGGGGGGGGGGGGGGGGGGGGGGGGGGGGGGGGGGGGGGGGGGGGGGGGGGGGGGGGGGGGGDEGGGGGGGGGGGGGGGGGGGGGGGGGGGGGGGFG<EFGGGGGGGGGGGGG@FCGDGFGGGGGGGGFGGGGGGGGFGGGGGGCFGGGGGGFGGGDGGGGGGGGGGGDEGCDGGGGGGGGGGDEFGGGGGGGGGFGD=CFGFGGGCFFGDGGGGGCC3@FFGFGFFFFF0.83CFGFFFFF:E?;FFFFF?FFF:F?BFFFFBFFFBBF:.
@M05025:18:000000000-B3NL5:1:1101:24632:6427 1:N:0:CACTCA
TCGAAGACTCCTACGGGAGGCAGCAGTAGGGAATTTTCCGCAATGAGCGAAAGCTTGACGGAGCGACACAGCGTGCAGGATGAAGGTCTTCGGATTGTAAACTGCTGTTGTAAGGGAAGAAAAAGTTTAATAGGAAATGATTAAATCTTGACGGTACCTTATTAGAAAGTGACGGCTAACTATGTGCCAGCAGCCGCGGTAATACATAGGTCACAAGCGTTATCCGGAATTATTGGGCGTAAAGAGTTTGTAGGCGGTTTATCAAGTCTAGAGTTAAAGCCTGAGGCTCAACCTCAGTCCG
+
CCCCCGGGGGGGGGGGGGGGGGGGGGGGGGGGGGGGGGGGGGGGGGGGGGGGGGGGGGGGGGGGGGGGGGGGGGGGGGGGGGGGGGGGGGGGGGGGGGGCGGGGGGGGGGGFFGGGGGGGGGGGGGGGGGGGGGGGGGGFGGGGGGGGGGGGGGGGGGGGGGGGGGGGGGGGGGGGGGGGGGGGGGGGGGGGGGGDGDGGGGGGGGGGGGGGGGGGGGGGGGGGGGGCGGGGGGGGGGGGGGGGGG>F?@FGFGFEB8@?FFFGGFFFFAFFFDFFFFFFFFFFFBFBFFBBB024?FAF0
@M05025:18:000000000-B3NL5:1:1101:10063:6441 1:N:0:CACTCA
TCGAAGACTCCTACGGGAGGCAGCAGTAGGGAATCTTCCACAATGGACGAAAGTCTGATGGAGCAACGCCGCGTGAGTGAAGAAGGGTTTCGGCTCGTAAAGCTCTGTTGGTAGTGAAGAAAGATAGAGGTAGTAACTGGCCTTTATTTGACGGTAATTACTTAGAAAGTCACGGCTAACTACGTGCCAGCAGCCGCGGTAATACGTAGGTGGCAAGCGTTGTCCGGATTTATTGGGCGTAAAGCGAGTGCAGGCGGTTCAATAAGTCTGATGTGAAAGCCTTCGGCTCAACCGGAGAATT
+
CCCCCGGGGGGGGGGGGGGGGGGGGGGGGGGGGGGGGGGGGGGGGGGGGGGGGGGGFFGGGGGGGGGGGGGGGGGGGFGGGGGDFGGGGFFFEGGGGGGFGGGGGGGGGGGGFFGFCFGGGGGGGGGGGGGGGGGGGGGGGGGGGGGGGGGGGGGGGGDGGGGGGGGGGGGGGGGGGGGGGGGGGGGGGGGGFCFEGECEGGGGDFFGGGGGGGGGF5C:EGECFGG5CCFGFGGGGGG>3DGGGDGGFFFG?4>BB7)4@7@DG7/9@)*6BDFF4=BB?B)2:BF?()577BFF6>BB<
@M05025:18:000000000-B3NL5:1:1101:12030:6454 1:N:0:CACTCA
TCGAAGACTCCTACGGGAGGCAGCAGTGGGGAATATTGGACAATGGGCGCAAGCCTGATCCAGCCATACCGCGTGGGTGAAGAAGGCCTTCGGGTTGTAAAGCCCTTTTGTTGGGAAAGAAATCCAGCTGGCTAATACCCGGTTGGGATGACGGTACCCAAAGAATAAGCACCGGCTAACTTCGTGCCAGCAGCCGCGGTAATACGAAGGGTGCAAGCGTTACTCGGAATTACTGGGCGTAAAGCGTGCGTAGGTGGTCGTTTAAGTCCGTTGTGAAAGCCCTGGGCTCAACCTGGGAACT
+
CCCCCGGGGGGGGGGGGGGGGGGGGGGGGGGGGGGGGGGGGGGGGGGGGGGGGGGGGGGGGGGGGGGGGGGGGGGGGGGGGGGGGGGGGGGGGGGGGGGGGGGGGGGGGGGGGGGGGGGGGGGGGGGGGGGGGGGGGGGGGGGGGGGGGGGGGGGGGGGGGGGGGGGGGGGGGGGGGGGGGGGGGGGGGGGGGGGGGGGGGGGGGGGGGGGGGGGGGGGGGGGGGGGGGGGGGGGGGGGGGGGGGGGGFFEGFGFFFFFFF>FGGGFFFFF7BFFFFFFFFB?FFFF1?FFFFFF?::?B4
@M05025:18:000000000-B3NL5:1:1101:14906:6481 1:N:0:CACTCA
TCGAAGACTCCTACGGGAGGCAGCAGTAGGGAATCTTCCACAATGGACGAAAGTCTGATGGAGCAACGCCGCGTGAGTGAAGAAGGGTTTCGGCTCGTAAAGCTCTGTTGGTAGTGAAGAAAGATAGAGGTAGTAACTGGCCTTTATTTGACGGTAATTACTTAGAAAGTCACGGCTAACTACGTGCCAGCAGCCGCGGTAATACGTAGGTGGCAAGCGTTGTCCGGATTTATTGGGCGTAAAGCGAGTGCAGGCGGTTCAATAAGTCTGATGTGAAAGCCTTCGGCTCAACCGGAGAATT
+
CCCCCGGGGGGGGGGGGGGGGGGGGGGGGGGGGGGGGGGGGGGGGGGGGGGGGEGGGGGGGGGGGGGGGGGGGGGGGGGGGGGGGGGGGGGGGGGGGGGGGGGGGGGGGGGGGGGGGEFFGGGGGGGFGGGGGGGGGGGGGGGGGGGGGFGGGGGGGGGGGGGGGFGGGGAFGGGGDGGGGGGGGGFFGGGGGGFGGGGGGGGCGGFFGGGGGGGGCFGEGGEGGGG=*=+CFF7CGGGGGGF>CDDDBFFGFGFDD85:FFFCFG?FFAF4BAF=FFFF?2<<?:0<127?BB6>>B?D>
@M05025:18:000000000-B3NL5:1:1101:4624:6485 1:N:0:CACTCA
TCGAAGACTCCTACGGGAGGCAGCAGTGAGGAATATTGGTCAATGGGAGAGATCCTGAACCAGCCAAGCCGCGTGAGGGAAGACGGCCCTATGGGTTGTAAACCTCTTTTGTCGGAGAACAAAACCCGGGACGTGTCCCGGACTGCGTGTATCCGAAGAAAAAGCATCGGCTAACTCCGTGCCAGCAGCCGCGGTAATACGGAGGATGCGAGCGTTATCCGGATTTATTGGGTTTAAAGGGTGCGTAGGCGGTCCGTTAAGTCAGCGGTAAAATTGCGGGGCTCAACCCCGTCGAGCCGTT
+
CCCCCGGGGGGGGGGGGGGGGGGGGGGGGGGGGGGGGGGGGGGGGGGGGGGGGGGGGGGGGGGGGGGGGGGGGGGGGGGGGGGGGGGGGGGGGGGGGGGGGGGGGGGGGGGGGGGGGGGGGGGGGGGGGGGGGGGGGFGGGGGGGGGGGGGGGGGFGGGGGGGGGGGGGGGGGGGGGGGGGGGGGGGGGGGGGGGGGGGGGGGGGGGGGGGGGGGGGGGGGGDEDDGGGGGGCGCDGGGGGCCDGGGGFFFGFGFFFFBFFFFGGGFFF>BB?DFFFEDFFFBFB?BFFFFFFFFFFFFFB
@M05025:18:000000000-B3NL5:1:1101:18766:6510 1:N:0:CACTCA
TCGAAGACTCCTACGGGAGGCAGCAGTAGGGAATCCTCCACAATGGGCGAAAGCCTGATGGAGCAACGCCGCGTGAGTGAAGAAGGTTTTCGGATCGTAAAGCTCTGTTGTTGGTGAAGAAGGATAGAGGTAGTAACTGGCCCCTATTTGACGGTAATCAACCAGAAAGTCGCGGCTAACTACGTGCCAGCAGCCGCGGTAATACGTAGGTGGCAAGCGTTGTCCGGATTTATTGGGCGTAAAGCGAGCGCAGGCGGAAAGATAAGTCTGATGTGAAAGCCCCCGGCTTAACCGAGGAATT
+
CCCCCGGGGGGGGGGGGGGGGGGGGGGGGGGGGGGGGGGGGGGGGGGGGGGGGGGGGGGGGGGGGGGGGGGGGGGGGGGGGGGGGGFGGGGGGGGGGGGGGGGGGGGGGGGGGGGGFGGGGGGGGGGGGGGGGGGGGGGGGFGGGGGGGGGGGGGGGGGGGGFGGGGGGGGGGGGGGGGGGGGGGGGFCGGGFGGGGGGGGGGGGGFGGGGGGGGGGGGGGGGGGGGEEDGGGGGG<GGGGDFFGGDGBBEGFG:BF>>9FF=FGGFFFFFFFFFFFFFF:?B606933?DBDFB9>BFF?
@M05025:18:000000000-B3NL5:1:1101:13892:6514 1:N:0:CACTCA
TCGAAGACTCCTACGGGAGGCAGCAGTAGGGAATCTTCCACAATGGACGCAAGTCTGATGGAGCAACGCCGCGTGAGTGAAGAAGGGTTTCGGCTCGTAAAGCTCTGTTGGTAGTGAAGAAAGATAGAGGTAGTAACTGGCCTTTATTTGACGGTAATTACCTAGAAAGTCACGGCTAACTACGTGCCAGCAGCCGCGGTAATACGTAGGTGGCAAGCGTTGTCCGGATTTATTGGGCGTAAAGCGAGTGCAGGCGGTTCAATAAGTCTGATGTGAAAGCCTTCGGCTCAACCGGAGAATT
+
CCCCCGGGGGGGGGGGGGGGGGGGGGGGGGGGGGGGGGGGGGGGGGGGGGGGGGGGGGGGGGGGGGGGGGGGGGGEGGGGGGEFGGGGGGGGGGGGGGGGGGGGGGGGGGGGGGFGGGGFGGGGGGGGGGGGGGGGGGGGGGGGGGGGGGGGGGGGGGGFGGGGGGGGGGGGGGGGGGGGGGGGGGFGGGGGGFFGDGGGGGFCCFGFCEGGGGGGGFEGGGGGGEGGGGGFGGCDGGGGGGGGGGGGFFB>FGF@>.02B6@>7788?>FBF4?*9=FBFBF??:B0:?7117012(,--
@M05025:18:000000000-B3NL5:1:1101:18415:6521 1:N:0:CACTCA
TCGAAGACTCCTACGGGAGGCAGCAGTAGGGAATCTTCCACAATGGACGCAAGTCTGATGGAGCAACGCCGCGTGAGTGAAGAAGGGTTTCGGCTCGTAAAGCTCTGTTGGTAGTGAAGAAAGATAGAGGTAGTAACTGGCCTTTATTTGACGGTAATTACCTAGAAAGTCACGGCTAACTACGTGCCAGCAGCCGCGGTAATACGTAGGTGGCAAGCGTTGTCCGGATTTATTGGGCGTAAAGCGAGTGCAGGCGGTTCAATAAGTCTGATGTGAAAGCATTCGGCTCAACCGGAGAATT
+
CCCCCGGGGGGGGGGGGGGGGGGGGGGGGGGGGGGGGGGGGGGGGGGGGGGGGGGGGGGGGGGGGGGGGGGGGGGGGGGGGGGGGGGGGGGGGGGGGGGFGGGGGGGFGGGGGGGGEGGG8FFFGGGGGGGGGGGGGGGGGGGGGGGCFGGGGGGGGGGGGGGGGGGGGGGFGGGGGGGGGGGEGGGGGGGGGGFEGGGG=CFGGGGFGGGGGGGGGGGGGDGGGEG55E?CEG74FFCDDDGG7DGGFFFGFFB@ED>0@F?FGF?F?A?BFFFFFFFF(644:?>0:27?FB1690874
@M05025:18:000000000-B3NL5:1:1101:9210:6534 1:N:0:CACTCA
TCGAAGACTCCTACGGGAGGCAGCAGTGGGGAATATTGCACAATGGGGGAAACCCTGATGCAGCAACGCCGCGTGAGTGAAGAAGGTTTTCGGATTGTAAAGCTCTGTTAGCAGGGAAGAGGAAGGACGGTACCTGCAGAGGAAGCCACGGCTAACTACGTGCCAGCAGCCGCGGTAATACGTAGGTGGCAAGCGTTGTTCGGAATAACTGGGCGTAAAGGATGCGTAGGCGGTTAAACAAGTTATATGTTAAATATATAGGCTTAACCTGTAGAAAGCATATAAAACTGTTTAACTAGAG
+
CCCCCGGGGGGGGGGGGGGGGGGGGGGGGGGGGGGGGGGGGGGGGGGGGGGGGGGGGGGGGGGGGGGGGGGGGGGGGGGGGGGGGGGGGGGGGGGGGGGGGGGGGGGGGGGGGGGGGGGFGGGGGGGGEGGGGGGGGGGGGGGGGGGGGGGGGEGGGGGGGGGGGGGGGGGGGGGGGGGGGGGGGGGGGGGGGGGGGGGGGGGGGGGCGGGGGGGGCEGGGGGGGGGEEGGGG7CGGGGGGGGGGGGGFFFGFGFFFFFFFFFGGGFFFFFFFFFFFFFFFFFFFFA??BFFFFF>AADA2
@M05025:18:000000000-B3NL5:1:1101:25115:6541 1:N:0:CACTCA
TCGAAGACTCCTACGGGAGGCAGCAGTAGGGAATCTTCGGCAATGGACGGAAGTCTGACCGAGCAACGCCGCGTGAGTGAAGAAGGTTTTCGGATCGTAAAACTCTGTTGTTAGAGAAGAACAAGGATGAGAGTAGAATGTTCATCCCTTGACGGTATCTAACCAGAAAGCCACGGCTAACTACGTGCCAGCAGCCGCGGTAATACGTAGGTGGCAAGCGTTGTCCGGATTTATTGGGCGTAAAGCGAGCGCAGGCGGTTTCTTAAGTCTGATGTGAAAGCCCCCGGCTCAACCGGGGAGG
+
CCCCCGGGGGGGGGGGGGGGGGGGGGGGGGGGGGGGGGGGGGGGGGGGGGGGGGGGGGGGGGGGGGGGGGGGGGGGGGGGGGGGGGFGGGGGGGGGGGGGGGGGGGGGGGGGGGGGGGGGGGGGGGGGGGGGGGGGGGGGGGGGGGGGGGGGGGGGGGGGGGGGGGGCGGGGGGGGGGDGGGGGDGGGGGGGGGGGGGGGGGEGGGGGGGGGGGGGGFGEEEGGGGGGGGGEFGGGGGGGGGGGDGDGFFFDFGEEFF51>F?FGGFFFFFAB>8?FF?BF?039FFFFF??FFF;9>6>F
@M05025:18:000000000-B3NL5:1:1101:19447:6555 1:N:0:CACTCA
TCGAAGACTCCTACGGGAGGCAGCAGTGGGGAATATTGCACAATGGGCGCAAGCCTGATGCAGCCATGCCGCGTGTATGAAGAAGGCCTTCGGGTTGTAAAGTACTTTCAGCGAGGAGGAAGGCATTGTGGTTAATAACCGCAGTGATTGACGTTACTCGCAGAAGAAGCACCGGCTAACTCCGTGCCAGCAGCCGCGGTAATACGGAGGGTGCAAGCGTTAATCGGAATTACTGGGCGTAAAGCGCACGCAGGCGGTCTGTCAAGTCGGATGTGAAATCCCCGGGCTCAACCTGGGAACT
+
CCCCCGGGGGGGGGGGGGGGGGGGGGFGGGGGGGGGGGGGGGGGGGGGGGGGGGGGGGGGGGGGGGGGGGGGGGGGGGGGGGGGGGGGGGGGGGGGGGGGGGGGGGGGGGGGGGGGGGGGGGGGGGGGGGGGGGGGGGGGGGGGGGFGGGGGGGGGGGGGGGGGGGGGGGGGGGGGGGGGGGGGGGGGGGGGGGGGGGGGGGGGGGGGGGGGGGGGGGGGGGGGGGGGGGCGGGGGGGGGGGFFGGGGFEFGFGFFFFEBFFFGGGFFEF@?FFFFFFF<?BFB>FFFFFF?F??BB<?F2
@M05025:18:000000000-B3NL5:1:1101:8933:6621 1:N:0:CACTCA
TCGAAGACTCCTACGGGAGGCAGCAGTAGGGAATCTTCCACAATGGACGCAAGTCTGATGGAGCAACGCCGCGTGAGTGAAGAAGGGTTTCGGCTCGTAAAGCTCTGTTGGTAGTGAAGAAAGATAGAGGTAGTAACTGGCCTTTATTTGACGGTAATTACCTAGAAAGTCACGGCTAACTACGTGCCAGCAGCCGCGGTAATACGTAGGTGGCAAGCGTTGTCCGGATTTATTGGGCGTAAAGCGAGTGCAGGCGGTTCAATAAGTCTGATGTGAAAGCCTTCGGCTCAACCGGAGAATT
+
CCCCCGGGGGGGGGGGGGGGGGGGGGGGGGGGGGGGGGGGGGGGGGGGGGGGGGGGGGGGGGGGGGGGGGGGGGGGGGGGGGGGGGGGGGGGGGGGGGGGGGGGGGGGGGGGGGGGGFGGGGGGGGGGGGGGGGGGGGGGGGGGGGGGGGGGGGGGGGGGGGGFGGGGGGGGGGGGGGGGGGGGGGGGGGGGGGGGGGGGGEGGGGGGGGGGGGGGFGGGGGGGGGGGECFGGGGGGFGGGGGGGGGGFFFGFF>EFB5:@?FGGFFFFDFFFF?*6B6<FFBBFFF<?FFFFFF>FBFA:
@M05025:18:000000000-B3NL5:1:1101:19067:6636 1:N:0:CACTCA
TCGAAGACTCCTACGGGAGGCAGCAGTAGGGAATCTTCCACAATGGACGCAAGTCTGATGGAGCAACGCCGCGTGAGTGAAGAAGGGTTTCGGCTCGTAAAGCTCTGTCGGTAGTGAAGAAAGATAGAGGTAGTAACTGGCCTTTATTTGACGGTAATTACCTAGAAAGTCACGGCTAACTACGTGCCAGCAGCCGCGGTAATACGTAGGTGGCAAGCGTTGTCCGGATTTATTGGGCGTAAAGCGAGTGCAGGCGGTTCAATAAGTCTGATGTGAAAGCCTTCGGCTCAACCGGAGAATT
+
CCCCCGFGGGGGGGGGFFGGGGGGGGGGGGGGGGGGGGGGGGGGGGGGGGGGGFGGGGGGGGGGGGFGGGGGGGGGGFGGGFGGGGGGGGGGGGGGGGGGGGGFGFGFGGGGDGEFCAFGGGGGGGGGGGGGGGGGGGGFGFGFDFGGGFGGGGGGGF9FGGGGDGFFGGGGGGGGGEDGGGGGGC8FFGGGGGGGGGGGGGGGGGCGGGGFGGFFGGG*5CEFGGGED*<=9>FGF4<<CGDFDG3C>F=7@G:BF052BB@CGGFFFFFFFFF49@F<::)8?F>61>>B031>>;:>6
@M05025:18:000000000-B3NL5:1:1101:19892:6640 1:N:0:CACTCA
TCGAAGACTCCTACGGGAGGCAGCAGTGAGGAATGTTGGTCAATGGGCGGGAGCCTGAACCAGCCAAGTCGCGTGAGGGATGACGGCCCTATGGGTTGTAAACCTCTTTTGCCGGGGAGCAAAGTGCCGCACGTGTGCGGTTTGGAGAGTACCCGGAGAAAAAGCATCGGCTAACTCCGTGCCAGCAGCCGCGGTAATACGGAGGATGCGAGCGTTATCCGGATTTATTGGGTTTAAAGGGTGCGTGGGCGGACGCTTAAGTCAGCGGTAAAATTGCGGGGCTCAACCTCGTCGAGCCGTT
+
CCCCCGGGGGGGGGGGGGGGGGGGGGGGGGGGGGGGGGGGGGGGGGGGGGGGGGGGGGGGGGGGGGGGGGGGGGGGGGGGGGGGGGGGGGGGGGGGGGGGGGGGGGGGGGGGGGGGGGGGGGGFGGGFGGGGGGGGFGGGCFGGGFGGGGGGFGGGGGGGGGGGGGGGGGGGGGGGCGGGGEGGGGGFGGGGGGGCGFGFGGGGGGGGGGGGGGEEE=FEEEGDECDGCFGGGDCDFGGGGFDDD7<D57<DEGFEFFBAFFFGGFEFFB:4=AFFFFFFF>(2??BB:1::BF>9BF9(,
@M05025:18:000000000-B3NL5:1:1101:20198:6696 1:N:0:CACTCA
TCGAAGACTCCTACGGGAGGCAGCAGTAGGGAATCTTCGGCAATGGACGCAGGTCTGACCGAGCAACGCCGCGTGAGTGAAGAAGGTTTTCGGATCGTAAAACTCTGTTGTTAGAGAAGAACAAGGATGAGAGTAAAATGTTCGTCCCTTGACGGTATCTAACCAGAAAGCCACGGCTAACTACGTGCCAGCAGCCGCGGTAATACGTAGGTGGCAAGCGTTGTCCGGATTTATTGGGCGTAAAGCGAGCGCAGGCGGTTTCTTAAGTCTGATGTGAAAGCCCCCGGCTCAACCGGGGAGG
+
CCCCCGGGGGGGGGGGGGGGGGGGGGGGGGGGGGGGGGGGGGGGGGGGGGGGGGGGGGGGGGGGGGGGGGGGGGGGGGGGGGGGGGFGGGGGGGGGGGGGGGGGGGGGGGGGGGGGGGGGGGGGGGGGGGGGGGGGGGGGGGGGGGEGGGGGGGGGGGGGGGGGGGGGGGGGGGGGGGGGGGGGGGGGGGGGGDGFGGGGGGGGGGGFGGGGGGFGGGFEEEGGGGGGGEG6FGGGGGFDGDCFFGG<35BGFGEFEFF;EFFGFDFFF<FAFBFFFBB<?7?099>>>?FBFBB02-(9B
@M05025:18:000000000-B3NL5:1:1101:27253:6698 1:N:0:CACTCA
TCGAAGACTCCTACGGGAGGCAGCAGTGGGGAATATTGGACAATGGGCGCAAGCCTGATCCAGCCATACCGCGTGGGTGAAGAAGGCCTTCGGGTTGTAAAGCCCTTTTGTTGGGAAAGAAATCCAGCCGGCTAATACCTGGTTGGGATGACGGTACCCAAAGAATAAGCACCGGCTAACTTCGTGCCAGCAGCCGCGGTAATACGAAGGGTGCAAGCGTTACTCGGAATTACTGGGCGTAAAGCGTGCGTAGGTGGTCGTTTAAGTCCGTTGTGAAAGCCCTGGGCTCAACCTGGGAACT
+
CCCCCGGGGGGGGGGGGGGGGGGGGGFGGGGGGGGGGGGGGGGGGGGGGGGGGGGGGGGGGFGGGGGGGGGGGGGGGGGGGGGGGGGGGGGGGGGGGGGGGGGGGGGGFGGGGGGGGGGGGGGGFGGGGGGGGDGGGGGGGGGGGGGGFGGGGGGGGGGGEFGFFGGGGGGGGGGGGGGGGGGGGFGFGGGGCGFGGGGGGGGGGGGGGGCFGGGFGGGGGDGFGGGGGGGCGGGGGCDDDGGGGGDCEFBD>C6=FFF>5>FGGGFFFFFFB?BFFFB7:?:?:?0123><?01?:?F?)
@M05025:18:000000000-B3NL5:1:1101:21578:6728 1:N:0:CACTCA
TCGAAGACTCCTACGGGAGGCAGCAGTGAGGAATATTGGTCAATGGCCGAGAGGCTGAACCAGCCAAGTCGCGTGAGGGAGGACGGCCCTATGGGTTGTAAACCTCTTTTGTCAGGGAGCAAGGGACAGGTCGTGACCTGTTGTGAGAGTACCTGAAGAAAAAGCATCGGCTAACTCCGTGCCAGCAGCCGCGGTAATACGGAGGATGCGAGCGTTATCCGGATTTATTGGGTTTAAAGGGTGCGCAGGCGGAGGCACAAGTCAGCGGTAAAATCGCGGGGCTCAACCCCGCTCCGCCGTT
+
CCCCCGGGGGGGGGGGGGGGGGEGGGFGFGGGGGGGGGFGGGEGGGFGGEGE@GGFFFGFGGGGGGFGGGGGGGGGEGDGGGGGGGGGGGGGGGFGGGGGGFGGGGGGGGAFFGGEEFBBFFGGGFGGGGGGG@FFDFGGGGGGEFGGGGCFGGGFGGGFGGFGGGGGGGGGGGFG=DEGDEFGFGGGGGEGGGGGGGGGFCDGGGGGGGGGGG5EGGFFGGE5=EFGGFGGGD3CFCF7DGD53)9>>BBGFG7>@>FB>BFGGGE>)1<>BAF>FEF(4;34)).8:B;>>>F?FFF9(
@M05025:18:000000000-B3NL5:1:1101:23999:6752 1:N:0:CACTCA
TCGAAGACTCCTACGGGAGGCAGCAGTGAGGAATATTGGTCAATGGGCTTACGCCTGAACCAGCCAAGTCGCGTGAGGGAAGACTGCCCTATGGGTTGTAAACCTCTTTTGTCAGGGAGCAATTGGCGCTACGTGTAGCGTTATCGAGAGTACCTGAAGAAAAAGCATCGGCTAACTCCGTGCCAGCAGCCGCGGTAATACGGAGGATGCGAGCGTTATCCGGATTTATTGGGTTTAAAGGGTGCGTAGGCGGAATGCCAAGTCAGCGGTAAAATCGCGGGGCTCAACCTCGCTCCGCCGT
+
CCCCCGGGGGGGGGGGGGGGGGGGGGFFFGGGGGGGGGGGGGGGGGGGGGGGGGGGGGGGGGGGGGFGGGGGGGGDEGGGGGGGGGGGGGGGGGGGGGCFGGGGGGFGFGGFDDEFEBFEFEGFGGGGGGGGGGGGGGGGFBFFFGGDFGGGFGGGGGGGGCFGGGGGGGGGGGGGGGGGGGGGGGGGGGGGGGGGGGGGGGGCEEDGCGGGGGGGGGGGCGCGC5CGGGC9FGGGG7D7:CFGGGGDF:4CBDDF;6?<7FFFGGFFEBB??>FFEFFF>>>(43<?:0(,7?:9<B?>,
@M05025:18:000000000-B3NL5:1:1101:18104:6760 1:N:0:CACTCA
TCGAAGACTCCTACGGGAGGCAGCAGTAGGGAATCTTCCACAATGGGCGCAAGCCTGATGGAGCAACACCGCGTGAGTGAAGAAGGGTTTCGGCTCGTAAAGCTCTGTTGTTGGAGAAGAACGTGCGTGAGAGTAACTGTTCACGCAGTGACAGTATCCAACCAGAAAGTCACGGCTAACTACGTGCCAGCAGCCGCGGTAATACGTAGGTGGCAAGCGTTATCCGGATTTATTGGGCGTAAAGCGAGCGCAGGCGGTTGCTTAGGTCTGATGTGAAAGCCTTCGGCTTAACCGAAGAAGT
+
CCCCCGGGGGGGGGGGGGGGGGGGGGGGGGGGGGGGGGGGGGGGGGGGGGGGGGGGGGGGGGGGGGGGGGGGGGGGGGGGGGGGGGGGGGGGGGGGGGGGGGGGGGGGGGGGGG?FGGGGGGGGGGGGGGGGGGGGGGGGGGGGGGGGGGGGAGGGGGGGGGGGGGGGGGGGGGGGGGGGGGGGGGGGGGGGGGGGGGGGGGGGGGFGGGGGGGGGGGGGGGGGGGGC5=FCFFCGGGGGGGGGGDDGFDFGFGFFFFFBFFFCFCFFFFFFFFFFF4FF?>A>6B>F9DA4>>>09B>:.
@M05025:18:000000000-B3NL5:1:1101:5010:6771 1:N:0:CACTCA
TCGAAGACTCCTACGGGAGGCAGCAGTAGGGAATCTTCCACAATGGACGAAAGTCTGATGGAGCAACGCCGCGTGAGTGAAGAAGGGTTTCGGCTCGTAAAGCTCTGTTGGTAGTGAAGAAGGATAGAGGTAGTAACTGGCCTTTATTTGACGGTAATTACTTAGAAAGTCACGGCTAACTACGTGCCAGCAGCCGCGGTAATACGTAGGTGGCAAGCGTTGTCCGGATTTATTGGGCGTAAAGCGAGTGCAGGCGGTTCAATAAGTCTGATGTGAAAGCCTTCGGCTCAACCGGAGAATT
+
CCCCCGGGGGGGGGGGGGGGGGGGGGGGGGGGGGGGGGGGGGGGGGGGGGGGGGGGGGGGGGGGGGGGGGGGGGGGGGGGGGGGGGGGGGGGGGGGGGGGGGGGGGGGGGGGGGGGGGGGGGGFFGGGGGGGGGGGGGGGGGGGGGGGGGGGGGGGGGGGGGGGGGGGGGGGGGGGGGGGGGGGGGGGGGGGGGGGGGGGGGGGGGGGGGGGGGGGGGGGGGGGGGGGEED?FFGGGDGGGGGGGGGGEFBGFG@BD>DFFFFGGG@?FFFFFBFFF?FFFBF>FFFFFFFFBFF>9(4A<
@M05025:18:000000000-B3NL5:1:1101:22021:6775 1:N:0:CACTCA
TCGAAGACTCCTACGGGAGGCAGCAGTAGGGAATCTTCCACAATGGGCGAAAGCCTGATGGAGCAACGCCGCGTGAGTGAAGAAGGTTTTCGGATCGTAAAGCTCTGTTGTTGGTGAAGAAGGATAGAGGTAGTAACTGGCCCCTATTTGACGGTAATCAACCAGAAAGTCACGGCTAACTACGTGCCAGCAGCCGCGGTAATACGTAGGTGGCGAGCGTTGTCCGGATTTATTGGGCGTAAAGCGAGCGCAGGCGGAAAGATAAGTCTGATGTGAAAGCCCCCGGCTTAACCGAGGAATT
+
CCCCCGGGGGGGGGGGGGGGGGGGGGGGGGGGGGGGGGGGGGGGGGGGGGGGGGGGGGGGGGGGGGGGGGGGGGGGGGGGGGGGGGDGFGGGGGGGGGGGGGGGGGGGGGGGGGGGGGGGGGG<FGGGGGGGGGGGGGGGGGGGGGGGGGGGGGGGGGGGGGGGGGGGGGGGGGGGGGGGGGGGGGGGGGGGGGGGGGGEGGFGGGEGGGGGGGGEGGGGGGGGFGGECGCFGFGGFGGGGGGGDGGGFFFGEGDEF@>>:@?GGFF?FAFDFAFFFF4:7?6>>FFBFFAFF9>FF;B:2
@M05025:18:000000000-B3NL5:1:1101:7581:6778 1:N:0:CACTCA
TCGAAGACTCCTACGGGAGGCAGCAGTAGGGAATCTTCGGCAATGGACGCAAGTCTGACCGAGCAACGCCGCGTGAGTGAAGAAGGTTTTCGGATCGTAAAACTCTGTTGTTAGAGAAGAACAAGGATGAGAGTAAAATGTTCATCCCTTGACGGTATCTAACCAGAAAGCCACGGCTAACTACGTGCCAGCAGCCGCGGTAATACGTAGGTGGCAAGCGTTGTCCGGATTTATTGGGCGTAAAGCGAGCGCAGGCGGTTTCTTAAGTCTGATGTGATAGCCCCCGGCTCAACCGGCGAGG
+
CCCCCFEGFGGGGGGGGEGDGGGGGGDFFGGGGGGGFF?FCCFGEGGFEGGGGEFGGGGGGEEEEGGGGCFEGGGEFGGGGGGGFG=FGEGGE:+@FGGG7@FFGFGFFGGGGGFGCFGFGGGGGGGGGGGFFFGFAFGGGGGGG<D@B<F=AFGFGGGGGGGFFFGGG?<@EGGGGEEFFGGGGF:FCE8DCBD>CEGEGGGGGGGE?F8;9*C<+*=5:CE=CFC5*:E+ACC76/9CC9CFDFGG3@EDDD>;DD)-)*9CC*10/)0-/.8/9*6-)5,49B610:2).(44(,,27
@M05025:18:000000000-B3NL5:1:1101:24112:6800 1:N:0:CACTCA
TCGAAGACTCCTACGGGAGGCAGCAGTAGGGAATCTTCCACAATGGGCGAAAGCCTGATGGAGCAACGCCGCGTGAGTGAAGAAGGTTTTCGGATCGTAAAGCTCTGTTGTTGGTGAAGAAGGATAGAGGTAGTAACTGGCCCCTATTTGACGGTAATCAACCAGAAAGTCACGGCTAACTACGTGCCAGCAGCCGCGGTAATACGTAGGTGGCAAGCGTTGTCCGGATTTATTGGGCGTAAAGCGAGCGCAGGCGGAAAGATAAGTCTGATGTGAAAGCCCCCGGCTTAACCGAGGAATT
+
CCCCCGGGGGGGGGGGGGGGGGGGGGGGGGGGGGGGGGGGGGGGGGGGGGGGGGGGGGGGGGGGGGGGGGGGGGGCFGGGGGGFGGGGGGGGGEGGGGGGGGGGGGGGGGGGGGGGGGGFDGGFGGGFFGGGGGGGGGGGGGGGGGGGGGGGGGGGGGGGGGGGGGGGGGGCGGGGGDGGGGGEGGGGGGGGGGGGGGGGGGGFFGGGGGGGGGGGDGGGGGGGGGGGGGEGGGFGGGGGGGGGGGGGFFFCEGFFF>3>FFFGG*989>?AFDFFFFB71:?>9>FFFBAABB>6>024:
@M05025:18:000000000-B3NL5:1:1101:19826:6824 1:N:0:CACTCA
TCGAAGACTCCTACGGGAGGCAGCAGTAGGGAATCTTCGGCAATGGACGGAAGTCTGACCGAGCAACGCCGCGTGAGTGAAGAAGGTTTTCGGATCGTAAAACTCTGTTGTTAGAGAAGAACAAGGATGAGAGTAGAATGTTCATCCCTTGACGGTATCTAACCAGAAAGCCACGGCTAACTACGTGCCAGCAGCCGCGGTAATACGTAGGTGGCAAGCGTTGTCCGGATTTATTGGGCGTAAAGTGAGCGCAGGCGGTTTCTTAAGTCTGATGTGAAAGCCCCCGGCTCAACCGGGGAGG
+
CCCCCGGGGGGGGGGGGGGGGGGGGGFGGGGGGGGGGGGGGGGGGGGGGGGGGGGGGGGGGGGGGGGGGGGGGGGEGGGGGGGGGGEFGGGGGGGGGGGGGGGGGGGGGGGGGGGGGGGGGGGGGGGGGGGGGGGGGGGGGGGGGGGGGGGGGGGGGGGGGGGGGGGGGGGGGGGGGGGGGGGGGGGGGGGGGGGGGGGGGGGGGGGGGGGGGGGGGGGGGGGGGGGGG5C9FGGGGGGGDDGGGGGGFFFGFGFFE@79>FFFCCFFFFFFFFFFBFBB70((7>BF>BFFFFFFFB>>F
@M05025:18:000000000-B3NL5:1:1101:13153:6854 1:N:0:CACTCA
TCGAAGACTCCTACGGGAGGCAGCAGTAGGGAATCTTCCACAATGGGCGCAAGCCTGATGGAGCAACACCGCGTGAGTGAAGAAGGGTTTCGGCTCGTAAAGCTCTGTTGTTGGAGAAGAACGTGCGTGAGAGTAACTGTTCACGCAGTGACGGTATCCAACCAGAAAGTCACGGCTAACTACGTGCCAGCAGCCGCGGTAATACGTAGGTGGCAAGCGTTATCCGGATTTATTGGGCGTAAAGCGAGCGCAGGCGGTTACTTAGGGCTGATGTGAAAGCCTTCGGCTTAACCGAAGAAGT
+
CCCCCGGGGGGGGGGGGGGGGGGGGGGGGGGGGGGGGGGGGGGGGGGGGGGGGGGGGGGGGGGGGGGGGGGGGGGGGGGGGGG<FGGGGGGGGGGGGGGFGGGGGGGFGGGGGGGGFGGGGGGG@FGGGGGGGGGGGGGGFGGGGGGGGGGGGGGGGGGGGGGGCDF7FGGFFGGGGGGGGGGCEGGGFGGGGGGGGGGGGGGGGGGGFGGGCFGGGGGGGGGGGGGG5:?EGGGGFGGGGGGGGGCDFFFDDDFDFBBBF?F776).<?FAFBFFFFFFFBA>?14?9?A>A69;9::?)
@M05025:18:000000000-B3NL5:1:1101:5410:6887 1:N:0:CACTCA
TCGAAGACTCCTACGGGAGGCAGCAGTGGGGAATATCGGACAATGGGCGCAAGCCTGATCCAGCCATACCGCGTGGGTGAAGAAGGCCTTCGGGTTGTAAAGCCCTTTTGTTGGGAAAGAAATCCAGCCGGCTAATACCTGGTTGGGATGACGGTACCCAAAGAATAAGCACCGGCTAACTTCGTGCCAGCAGCCGCGGTAATACGAAGGGTGCAAGCGTTACTCGGAATTACTGGGCGTAAAGCGTGCGTAGGTGGTTATTTAAGTCCGTTGTGAAAGCCCTGGGCTCAACCTGGGAACT
+
CCCCCGGGGGGGGGGGGGGGGGGGGGEGGGGGGGGGGGGGGGGGGGGGGGGGGFGGGGFGGFGGGGGGFFGGGGEGGGGGGGGGGGGGGGGGGGGGGGGGGGGGGGGGGGGGGGGGGGGGGGGGGGGGGGGGGEGGGGGGGGGGGGGGFGGGGG@FGGGGGGFGGGGGGDGCGGGGGGGGGGGGGGGGGGGFGGFGGGGGDEGGG5F5EECGGGGGGGGDGGGGGGGGDGGGGGGGGFGGD<FDFDD5B>;DED@FF3>ABFFDCF?=?BF?FFF?48?B88:?(::7??>??BB0??:<4
@M05025:18:000000000-B3NL5:1:1101:18852:6930 1:N:0:CACTCA
TCGAAGACTCCTACGGGAGGCAGCAGTAGGGAATCTTCCACAATGGGCGCAAGCCTGATGGAGCAACACCGCGTGAGTGAAGAAGGGTTTCGGCTCGTAAAGCTCTGTTGTTGGAGAAGAACGTGTGTGAGAGTAACTGTTCACGCAGTGACGGTATCCAACCAGAAAGTCACGGCTAACTACGTGCCAGCAGCCGCGGTAATACGTAGGTGGCAAGCGTTATCCGGATTTATTGGGCGTAAAGCGAGCGCAGGCGGTTACTTAGGTCTGATGTGAAAGCCTTCGGCTTAACCGAAGAAGT
+
CCCCCGGGGGGGGGGGGGGGGGGGGGGGGGGGGGGGGGGGGGGGGGGGGGGGGGGGGGGGGGGGGGGGGGGGGGGGGGGGGGGGGGGGGGGGGGGGGGGGGGGGGGGGGGGGGGGGGGGGGGGGGGGGGGGGGGGGGGGGGGGGGGGGGGGGGGGGGGGGGGGGGGGGGGGGGGGGGGGGGGGGGGGGGGGGGGGGGGGEGGGGGGGGGGGGGGGGGGGGGGGGGGGEEEFGGGGGFGGGGGFGGGGG@EFGFGFFFFFFFFFGGGFFFFFFFFFFFFFBFFFBFF>B>FFFFFF;9:B?-
@M05025:18:000000000-B3NL5:1:1101:3722:6931 1:N:0:CACTCA
TCGAAGACTCCTACGGGAGGCAGCAGTGGGGAATATTGGACAATGGGCGCAAGCCTGATCCAGCCATACCGCGTGGGTGAAGAAGGCCTTCGGGTTGTAAAGCCCTTTTGTTGGGAAAGAAATCCAGCCGGCTAATACCTGGTTGGGATGACGGTACCCAAAGAATAAGCACCGGCTAACTTCGTGCCAGCAGCCGCGGTAATACGAAGGGTGCAAGCGTTACTCGGAATTACTGGGCGTCAAGCGTTCGTAGGTGGTTATTTAAGTCCGTTGTGAAAGCCCTGGGCTCAACCTGGGAACT
+
CCCCCGGGFGGGGGGGGGGGGGGGGGEGGGGGGGGGGGGGGGFGGGGGGGGGGGGFGGGGGGGGGGGGGGGGGGGDGGGGFGGGGGGGGGFGGGGGGGGGFGFGGGGGGGGGGCEGGGDGFGGGGGGFCFGGGDGFEGFGGGGGGGGGGGFGGGGGGFG@+DEFFFFDFGGGGGGFGGGGGGGGGCGGCCG?CFG8BEGG5ECFEFC*A>EG8EGGCFCEECCF?E5ECGFFGGF<*>59)9*99CD*77<533@F>7F>6FFCCFF*=?@>;?B4@**4.6?1101:?<<<BB1:6(4<2
@M05025:18:000000000-B3NL5:1:1101:18368:6945 1:N:0:CACTCA
TCGAAGACTCCTACGGGAGGCAGCAGTAGGGAATCTTCCACAATGGACGAAAGTCTGATGGAGCAACGCCGCGTGAGTGAAGAAGGGTTTCGGCTCGTAAAGCTCTGTTGGTAGTGAAGAAAGATAGAGGTAGTAACTGGCCTTTATTTGACGGTAATTACTTAGAAAGTCACGGCTAACTACGTGCCAGCAGCCGCGGTAATACGTAGGTGGCAAGCGTTGTCCGGATTTATTGGGCGTAAAGCGAGTGCAGGCGGTTCAATAAGTCTGATGTGAAAGCCTTCGGCTCAACCGGAGAATT
+
CCCCCGGGGGGGGGGGGGGGGGGGGGGGGGGGGGGGGGGGGGGGGGGGGGGGGGGGGGGGGGGGGGGGGGGGGGGGGGGGGGGGGGGGGGGGGGGGGGGGGGGGGGGGGGGGGGGGGGGGGGGGGGGGGGGGGGGGGGGGGGGGGGGGGGGGGGGGGGGGGGGGGGGGGGGGGGGGGGGGGGGGGGGGGGGGGGGGGGGGGGGGGGGGGGGGGGGFGGGGGGGGGGGC=C6CFGGGGGGGGGGGGGDGFFFGFGFFFEFFF47CCFFFF<69B5@F?FFFFBFBF?96?BFBFF>>11?>9
@M05025:18:000000000-B3NL5:1:1101:21287:6972 1:N:0:CACTCA
TCGAAGACTCCTACGGGAGGCAGCAGTGGGGAATATTGGACAATGGGCGCAAGCCTGATCCAGCCATACCGCGTGGGTGAAGAAGGCCTTCGGGTTGTAAAGCCCTTTTGTTGGGAAAGAAATCCAGCCGGCTAATACCTGGTTGGGATGACGGTACCCAAAGAATAAGCACCGGCTAACTTCGTGCCAGCAGCCGCGGTAATACGAAGGGTGCAAGCGTTACTCGGAATTACTGGGCGTAAAGCGTGCGTAGGTGGTTATTTAAGTCCGTTGCGAAAGCCCTGGGCTCGACCTGGGAACT
+
CCCCCGGGGGGGGGGGGGGGGGGGGGGGGGGGGGGGGGGGGGGGGGGGGGGGGGGGGGGGGGGGGGGGGGGGGGGGGGGGGGEGGGGGGGGGGGGGGGGGGGGGGGGGGGGGGGGGGGGGGGGGGGGDGGGGGGGGGGFGGGGFGGGFFGGGGGGCC@CFGCFGGGFFGGGGGGGGGGGGGGGGG>EGCFGGGGGDEECEECGGGGGGGG=98CFGGGGGGD=<FGGGEG6FFFGDFFDDDGGGGG735;B*5C4?F35<47BFF*9*11<>)1775;)2??:?42:(4((-4;??62(84
@M05025:18:000000000-B3NL5:1:1101:10159:6975 1:N:0:CACTCA
TCGAAGACTCCTACGGGAGGCAGCAGTAGGGAATCTTCCACAATGGGCGAAAGCCTGATGGAGCAACGCCGCGTGGGTGAAGAAGGTCTTCGGATCGTAAAACCCTGTTGTTAGAGAAGAAAGTGCGTGAGAGTAACTGTTCACGTTTCGACGGTATCTAACCAGAAAGCCACGGCTAACTACGTGCCAGCAGCCGCGGTAATACGTAGGTGGCAAGCGTTATCCGGATTTATTGGGCGTAAAGGGAACGCAGGCGGTCTTTTAAGTCTGATGTGAAAGCCTTCGGCTTAACCGGAGTAGT
+
CCCCCGGGGGGGGGGGGGGGGGGGGGGGGGGGGGGGGGGGGGGGGGGGGGGGGGGGGGGGGGGGGGGGGGGGGGGGGGGGGG9FGGGGGGGGGGGGGGGGGGGGGGGGGGGGGGGGGGGGGGGGGGGGGGGGGGGGGGGGGGGGGGGGGGGGGGGGGGGGGGGGGGGGGGGGGGGGGGGGGGGGGGGGGGGGGGGGGGGGGGGGGGGGGGGGGGGCGGGGGGGGGGGEGGGGGGGGGGGGGGGGGGGGFFFGFGFFFFF(@?F77:@?FFFFFFFFFFF?0?A>FFFFFBFFFBF9>?:9-
@M05025:18:000000000-B3NL5:1:1101:3998:6992 1:N:0:CACTCA
TCGAAGACTCCTACGGGAGGCAGCAGTGGGGAATATTGGACAATGGGCGCAAGCCTGATCCAGCCATACCGCGTGGGTGAAGAAGGCCTTCGGGTTGTAAAGCCCTTTTGTTGGGAAAGAAATCCAGCCGGCTAATACCTGGTTGGGATGACGGTACCCAAAGAATAAGCACCGGCTAACTTCGTGCCAGCAGCCGCGGTAATACGAAGGGTGCAAGCGTTACTCGGAATTACTGGGCGTAAAGCGTGCGTAGGTGGTTATTTAAGTCCGTTGTGAAAGCCCTGGGCTCAACCTGGGAACT
+
CCCCCGGGGGGGGGGGGGGGGGGGGFFFGGGGGGGGGGGGGGGGGGGGGGGGGGGGGGGGGGGGGGGGGGGGGGGGGGGGGGGGFGGGGGFFGGGGGGGFGGGGGFGGGGGGGGGGGGGGGGGGGGGGFGGGGGGGGFFFGGGGGGGGGGGGGGCGDFGGGGGDGFEFGGGGGGGGGGGGGGGGGGGGGGGGGGFGGGGGGGDGGGGEECEFGGGGGGGGGGGGGGGGGGGCFGGGCFGDDDGGGGGGFFBGFGFFF>5A6@FFGCF?=3::EFF?FBF0?8<:<??FF<81:811:7::,
@M05025:18:000000000-B3NL5:1:1101:7815:7004 1:N:0:CACTCA
TCGAAGACTCCTACGGGAGGCAGCAGTGAGGAATATTGGTCAATGGACGCAAGTCTGAACCAGCCATGCCGCGTGCAGGAAGACGGCTCTATGAGTTGTAAACTGCTTTTGTATTAGGGTAAACTCAGGTACGTGTACCTGACTGAAAGTATAATACGAATAAGGATCGGCTAACTCCGTGCCAGCAGCCGCGGTAATACGGAGGATCCAAGCGTTATCCGGATTTATTGGGTTTAAAGGGTGCGTAGGCGGTTTGATAAGTTAGAGGTGAAATACCGGGGCTTAACTCCGGAACTGCCTC
+
CCCCCGGGGGGGGGGGGGGGGGGGGGGGGGGGGGGGGGGGGGGGGGGGGGGGGGGGGGGGGGGGGGGGGGGGGGGGGGGGGGGGGGGGGGGGGGGGGGGGGGGGGGGGGGGGGGGGGGGGGGGGGGGGGGGGGGGGGGGGGGGGGFFGGGGGGGGGGGGGGGGGGGGGGGGGGGGGGGGGGGGGGGGGGGGGGGGGGGGGGGGGGGGGGGGGGGGGGGGGGGGEEGGGGGGGGGGGGGGGGGGGGGGGFFFG@GEFFFF26@FFGGFF?:FFFFFFFBFFFFBBFFFFFFFFFFF?<???3
@M05025:18:000000000-B3NL5:1:1101:9596:7005 1:N:0:CACTCA
TCGAAGACTCCTACGGGAGGCAGCAGTAGGGAATCTTCCACAATGGGCGAAAGCCTGATGGAGCAACGCCGCGTGAGTGAAGAAGGTTTTCGGATCGTAAAGCTCTGTTGTTGGTGAAGAAGGATAGAGGTAGTAACTGGCCCCTATTTGACGGTAATCAACCAGAAAGTCACGGCTAACTACGTGCCAGCAGCCGCGGTAATACGTAGGTGGCAAGCGTTGTCCGGATTTATTGGGCGTAAAGCGAGCGCAGGCGGAAAGATAAGTCTGATGTGAAAGCCCCCGGCTTAACCGAGGAATT
+
CCCCCGGGGGGGGGGGGGGGGGGGGGGGGGGGGGGGGGGGGGGGGGGGGGGGGGGGGGGGGGGGGGGGGGGGGGGGGGGGGGGGGGGGGGGGGGGGGGGGGGGGGGGGGGGGGGGGGGGGGGGGGGGGGGGGGGG<FGGFGFGGGGGGGGGGGGGGGGGGGGGGGGGGGGGGGGGGGGGGGGGGGGGGGGGGGGGGGGGGGGGGGGGGGGGGGGFFGGGGGGGCGEGCGDFGGGGGGGGCDDGGFGCCBE>DDGEEFFBB@5?FGGFFFFFFFFFFFFF<?6:9BFFBB:B<A>96>F:?0
@M05025:18:000000000-B3NL5:1:1101:24357:7008 1:N:0:CACTCA
TCGAAGACTCCTACGGGAGGCAGCAGTAGGGAATCTTCCACAATGGGCGAAAGCCTGATGGAGCAACGCCGCGTGGGTGAAGAAGGTCTTCGGATCGTAAAACCCTGTTGTTAAAGAAGAAAGTGCGTGAGAGTAACTGTTCACGTTTCGACGGTATCTAACCAGAAAGCCACGGCTAACTACGTGCCAGCAGCCGCGGTAATACGTAGGTGGCAAGCGTTATCCGGATTTATTGGGCGTAAAGGGAACGCAGGCGGTCTTTTAAGTCTGATGTGAAAGCCTTCGGCTTAACCGGCGTAGT
+
CCCCCGGGGGGGGGGGGGGGGGGGGGGGGGGGGGGGGGGGGGGGGGGGGGGGGGGGGGGGGGGGGGGGGGGGGGGGGGGGGGGGGGGGGGGGGGGGGGGGGGGGDGGGGGGGGGGGGGGGGGGGGGGGGGGGGGGGGGGGCDFGGGGGGGFGDGGGGGGGGFGEGGGGGGGGGGG>EGGGFGFEFGGGFGGGGGCGGGGGGGGGGGGGGGCGGGGGGGGEGGGGCEDEE=CGGGCCDGGGGDGGGGGGFD>C>CEFDF3?4@8>*:96FBFA?B6@FFFFF7<>?BFF00:AB>9(,307(
@M05025:18:000000000-B3NL5:1:1101:26863:7043 1:N:0:CACTCA
TCGAAGACTCCTACGGGAGGCAGCAGTGGGGAATATTGGACAATGGGCGCAAGCCTGATCCAGCCATACCGCGTGGGTGAAGAAGGCCTTCGGGTTGTAAAGCCCTTTTGTTGGGAAAGAAATCCAGCCGGCTAATACCTGGTTGGGATGACGGTACCCAAAGAATAAGCACCGGCTAACTTCGTGCCAGCAGCCGCGGTAATACGAAGGGTGCAAGCGTTACTCGGAATTACTGGGCGTAAAGCGTGCGTAGGTGGTTATTTAAGTCCGTTGTGAAAGCCCTGGGCTCAACCTGGGAACT
+
CCCCCGGGGGGGGGGGGGGGGGGGGGFGGGGGGGGGGGGGGGGGGGGGGGGGGGGGGGGGGGGGGGGGGGGGGEGGGGGGGGGGGGGGGGGGGGGGGGGGGGGGGGGGGGGGGGGGGGGGGGGGGGGGGGGGGGGGGGGGGGGGGGGGGGGGGGGGGGGGGGGGGGGGGGGGGGGGGDGGGGGGGGGGGGGGGGGGGGGGGGGGGGFGGGGCGGGGGGGGGGGGGGGGGGGGGDFGGGDGCDGGGGDDFF:7<DFFFFFDFFFGGGFF??FFF0.@FFF?:<?F:0?:B?B??(,:(4::)
@M05025:18:000000000-B3NL5:1:1101:15793:7046 1:N:0:CACTCA
TCGAAGACTCCTACGGGAGGCAGCAGTAGGGAATCTTCCACAATGGGCGCAAGCCTGATGGAGCAACACCGCGTGAGTGAAGAAGGGTTTCGGCTCGTAAAGCTCTGTTGTTGGAGAAGAACGTGCGTGAGAGTAACTGTTCACGCAGTGACGGTATCCAACCAGAAAGTCACGGCTAACTACGTGCCAGCAGCCGCGGTAATACGTAGGTGGCAAGCGTTATCCGGATTTATTGGGCGTAAAGCGAGCGCAGGCGGTTGCTTAGGTCTGATGTGAAAGCCTTCGGCTTAACCGAAGAAGT
+
CCCCCGGGGGGGGGGGGGGGGGGGGGGGGGGGGGGGGGGGGGGGGGGGGGGGGGGGGGGGGGGGGGGGGGGGGGGGGGGGGGGGGGGGGGGGGGGGGGGGGGGGGGGGGGGGGGFGGGGGGGGGGGGFGEGGGGGGGGGGGGGGGGGGGGGGGGGGGGGGGGGGGGGGGGFFGGGGGGGGGGGDGGGGGGGGGGGGGGGEGGGGGGFGGGGGGGGGFCCCCGGGGGGE57ECFGFFFDC)>DFGGGGGBEFDEGFFFEDBFFFFFDFF41=>F>FB@8FB??AFFFFF>0<>AFF09:?F)
@M05025:18:000000000-B3NL5:1:1101:3367:7137 1:N:0:CACTCA
TCGAAGACTCCTACGGGAGGCAGCAGTAGGGAATATTGGTCAATGGGCTTACGCCTGAACCAGCCAAGTCGCGTGAGGGAAGACTGCCCTATGGGTTGTAAACCTCTTTTGTCAGGGAGCAACGCCGGCTACGTGTAGCCGGACTGAGAGTACCTGAAGAAAAAGCATCGGCTAACTCCGTGCCAGCAGCCGCGGTAATACGGAGGATGCGAGCGTTATCCGGATTTATTGGGTTTAAAGGGTGCGTAGGCGGAATGCCAAGTCAGCGGTAAAATCGCGGGGCTCAACCTCGCTCCGCCGT
+
CCCCCGGGGGGGGGGGGGGGGGGGGGGGGGGGGGGGGGGGGGGGGGGGGGGGGGGGGGGGGGGGGGGGGGGGGGGGGGGGGGGGGGGGGGGGGGGGGGGGGGGGGGGGGGGGGGGGGGGGGGGGGGGGGGGGGGGGGGGGGGGGGGGGGGGGGGGGGGGGGGGGGGGGGGGGGGGGGGGGGGGGGGGGGGGGGGGGGGGGGGGGGGGGGGGGGGGGGGGGGGGGG*?FGGGGGGCDGFGGGGGCGDGGFFFGFC>FFFFFFFFGGGFFF?@BFFFFFFFFFB66?BB?072:9?B>FFFF6
@M05025:18:000000000-B3NL5:1:1101:22469:7162 1:N:0:CACTCA
TCGAAGACTCCTACGGGAGGCAGCAGTAGGGAATCTTCCACAATGGACGAAAGTCTGATGGAGCAACGCCGCGTGAGTGAAGAAGGGTTTCGGCTCGTAAAGCTCTGTTGGTAGTGAAGAAAGATAGAGGTAGTAACTGGCCTTTATTTGACGGTAATTACTTAGAAAGTCACGGCTAACTACGTGCCAGCAGCCGCGGTAATACGTAGGTGGCAAGCGTTGTCCGGATTTATTGGGCGTAAAGCGAGTGCAGGCGGTTCAATAAGTCTGATGTGAAAGCCTTCGGCTCAACCGGAGAATT
+
CCCCCGGGGGGGGGGGGGGGGGGGGGGGGGGGGGGGGGGGGGGGGGGGGGGGGGGGGGGGGGGGGGGGGGGGGGGEGGGGGGGGGGGGGGGGGGGGGGGGGGGGGGGGGGGGGGGGGGGGGGGGGGGGGGGGGGGGGGGGGGGGGGGGGGGGGGGGGGGGGGGGGGGGGGGGGGGGGGGGGGGGGGGGGGGFGGGGGGGGGGGGGGFGGDCEFGGGGGGGGGCCGEGCCE?FGGGGGGGGGGGCC<DGBF=7@GFFF>>?FFFGGC=8F989BAFFF?=:37>3?BB02>?BF699>>FFA
@M05025:18:000000000-B3NL5:1:1101:16085:7173 1:N:0:CACTCA
TCGAAGACTCCTACGGGAGGCAGCAGTAGGGAATCTTCCACAATGGACGCAAGTCTGATGGAGCAACGCCGCGTGAGTGAAGAAGGGTTTCGGCTCGTAAAGCTCTGTTGGTAGTGAAGAAAGATAGAGGTAGTAACTGGCCTTTATTTGACGGTAATTACCTAGAAAGTCACGGCTAACTACGTGCCAGCAGCCGCGGTAATACGTAGGTGGCAAGCGTTGTCCGGGTTTATTGGGCGTAAAGCGAGTGCAGGCGGGTCAATAAGTATGATGTGAAAGCCTTCGGCTCAACCGGAGAATT
+
CCCCCEEGGGGGGGGGEGDGGGGGGGGCGGGGEGGGGCFGGGFGFGGGGGGEGGGGGFGGFGGGGGGGGGGGGGGDGGGFFFGFFGEFGGGGDGGGGGGGEGGGGGGEEFGGEFGGGGDCFGGGGGGGGGGGGGAGGFGGGFDBFGGGGGGGGGGFGGGGGGGGGFD,>FFFAFGG7EFGGGFDGDGGGGGCFFGGGGCCECCGGGAFGGGGGFFFCFGCE=EFD7E*:C5CECCGGGGGGGCDFDC)05*06<55D)<95=@>729*9<BAF9?FF?B?B><?0:9:12877>>9>9?F2
@M05025:18:000000000-B3NL5:1:1101:13990:7200 1:N:0:CACTCA
TCGAAGACTCCTACGGGAGGCAGCAGTGGGGAATATTGCACAATGGGCGAAAGCCTGATGCAGCGACGCCGCGTGAGGGATGACGGCCTTCGGGTTGTAAACCTCTTTCAGTAGGGAAGAAGCGAAAGTGACGGTACCTGCAGAAGAAGCGCCGGCTAACTACGTGCCAGCAGCCGCGGTAATACGTAGGGCGCAAGCGTTATCCGGATTTATTGGGCGTAAAGAGCTCGTAGGCGGTTTGTCGCGTCTGCCGTGAAAGTCCGAGGCTCAACCTCGGATCTGCGGTGGGTACGGGCAGACT
+
CCCCCGGGGGGGGGGGGGGGGGGGGGGGGGGGGGGGGGGGGGGGGGGGGGGGGGGGGGGGGGGGGGGGGGGGGGGGGGGGGGGGGGGGGGGGGGGGGGGGGGGGGGGGGGGGGGGGGGGGGGGGGGGGGGGGGGGGGGGGGGGFGGGGGGGGGGGGGGGGGGGGGGGGGGGGGGGGGGGGGGGGGGGGFGGGGGGGGGGGGDGGGGGDGGGGEFGG5CCEGGGGFGGGGGGDGGGGGDGGGGGGGGGCEFFGFGFFFFF<FFDDGG>FF?FFFBFFBFFF>A>9B?09>BFDFBFF;B??,
@M05025:18:000000000-B3NL5:1:1101:10879:7236 1:N:0:CACTCA
TCGAAGACTCCTACGGGAGGCAGCAGTAGGGAATCTTCCACAATGGGCGAAAGCCTGATGGAGCAACGCCGCGTGGGTGAAGAAGGTCTTCGGATCGTAAAACCCTGTTGTTAGAGAAGAAGGTGCGTGAGAGTAACTGTTCACGTTTCGACGGTATCTAACCAGAAAGCCACGGCTAACTACGTGCCAGCAGCCGCGGTAATACGTAGGTGGCAAGCGTTATCAGCATGTATTGGGCGTAACGGGAATGCAGGCGGTCTCTTAAGTCTGATGTGAGATCCTTCGGGTGAACCGGCGTAGT
+
CCCCCGGGGGGGGGGGGGGGGGGGGGG9FGGGGG9FG@FGGGGGGGGGGGGGGGGGGGGG?GGG,FGGGGGGGGG:FFGG,FG,FG4EFGGGG7F7FG8FG9F:FG<E<<:FGG<FGGGGG,=B<,>8>8>,B55CF,??,:@,86637>3C=F><>3@,,8F<3,,7@:FG:<*<4*,4?D81,>*6,>*,BFC:81BG8EG;CG9EECG68*2+=CGGEG=:+<++++3?7**9>*9D)**9)9*1)9=*@<).).)-*0*:*:0*1)=5/<4**977)-))4((.((.911>(((3(-
@M05025:18:000000000-B3NL5:1:1101:8502:7242 1:N:0:CACTCA
TCGAAGACTCCTACGGGAGGCAGCAGTAGGGAATCTTCCACAATGGGCGAAAGCCTGATGGAGCAACGCCGCGTGAGTGAAGAAGGTTTTCGGATCGTAAAGCTCTGTTGTTGGTGAAGAAGGATAGAGGTAGTAACTGGCCCCTATTTGACGGTAATCAACCAGAAAGTCACGGCTAACTACGTGCCAGCAGCCGCGGTAATACGTAGGTGGCAAGCGTTGTCCGGATTTATTGGGCGTAAAGCGAGCGCAGGCGGAAAGATAAGTCTGATGTGAAAGCCCCCGGCTTAACCGAGGAATT
+
CCCCCGGGGGGGGGGGGGGGGGGGGGGGGGGGGGGGGGGGGGGGGGGGGGGGGGGGGGGGGGGGGGGGGGGGGGGGGGGGGGGGGGGGGGGGGGGGGGGGGGGGGGGGGGGGGGGGGGGGGGGGGGGGGGGGGGGGGGGGGGGGGGGGGGGGGGGGGGGGGGGGGGGGGGGGGGGGGGGGGGGGGGGGGGGGGGGGGGGGGGGGGGGFFGGGGGGGGGGGGGGGGGGDGECGGGGGGGGGGGGGGGGGDFFGEGFFF@E;>:BCFFFFFFFFFBFFFFFFFFFFFFFFFFFBFFBFBFFF?
@M05025:18:000000000-B3NL5:1:1101:26256:7273 1:N:0:CACTCA
TCGAAGACTCCTACGGGAGGCAGCAGTAGGGAATCTTCCACAATGGGCGCAAGCCTGATGGAGCAACACCGCGTGAGTGAAGAAGGGTTTCGGCTCGTAAAGCTCTGTTGTTGGAGAAGAACGTGCGTGAGAGTAACTGTTCACGCAGTGACGGTATCCAACCAGAAAGTCACGGCTAACTACGTGCCAGCAGCCGCGGTAATACGTAGGTGGCAAGCGTTATCCGGATTTATTGGGCGTAAAGCGAGCGCAGGCGGTTGCTTAGGTCTGATGTTAAAGCCTTCGGCTTAACCGAAGAAGT
+
CCCCCGGGGGGGGGGGGGGGGGGGGGGGGGGGGGGGGGGGGGGGGGGGGGGGGGGGGGGGGGGGGGGGGGGGGGGEGFGGGGGGGGGGGGGGGGGGGGGGGGGGGGGGGGGGGGGGGGGGGGGGGGGGGGGGGGGGGGGGGGGG?FGGGGGGGGGGGGGGGGGGGGGFGFFFGGGGGGGGGGGG8FGGGGGGGGGGDEECE=EFCF6CGGGGGGGGFFEEGGGGFEDC=5<CFCFGGGGGGDGGGGDGFFFGFGDFE>)(.6976>==BBBAF5*/9?642(4)(4>(4:>DAF9BF?BB)
@M05025:18:000000000-B3NL5:1:1101:11370:7274 1:N:0:CACTCA
TCGAAGACTCCTACGGGAGGCAGCAGTGAGGAATATTGGTCAATGGGCGGGAGCCTGAACCAGCCAAGTCGCGTGAAGGAAGAAGGTACTTAGTATTGTAAACTTCTTTTGTCGGGGAACAAAGGCGGAGACGCGTCTCCGGATGAGTGTACCCGAAGAAAAAGCATCGGCTAACTCCGTGCCAGCAGCCGCGGTAATACGGAGGATGCGAGCGTTATCCGGATTTATTGGGTTTAAAGGGTGCGCAGGCGGGAGATCAAGTCAGCGGTAAAATGTCGGGGCTCAACCCCGGCCGGCCGTT
+
CCCCCGGGGGGGGGGGGGGGGGGGGGGGGGGGGGGGGGGGGGGGGGGGGGGGGGGGGGGGGGGGGGGGGGGGGGGGGGGGGGGGGGGGGGGGGGGGGGGGGGGGGGGGGGGGGGGGGGGGGGGGGGGGGGGGGGGGGGGGGGGGGGGGGGGGGGGGGGGGGGGGGGGGGGGGGGGGGGGGGGGGGGGGGGGGGGGGGGGGGGGGGGGGGGGGGGGGGGGDEGG7E?EGGGGGGGDGGFGGGGGGGGGGFFEGD:@>FFFFFFFFGGFFFFFFFBFFFFBFFF9?FFF?BFFFFBFFBFF>0
@M05025:18:000000000-B3NL5:1:1101:11576:7367 1:N:0:CACTCA
TCGAAGACTCCTACGGGAGGCAGCAGTGAGGAATATTGGTCAATGGGCGGAAGCCTGAACCAGCCAAGTCGCGTGAGGGAATAAGGCCCTACGGGTCGTAAACCTCTTTTGCCGGGGAGCAAGGGCCGGGACGCGTCCCGGCCCGGAGAGTACCCGGAGAAAAAGCATCGGCTAACTCCGTGCCAGCAGCCGCGGTAATACGGAGGATGCGAGCGTTATCCGGATTTATTGGGTTTAAAGGGTGCGTAGGCGGGCTTTTAAGTCAGCGGTAAAAATTCGGGGCTCAACCCCGTCCGGCCGT
+
CCCCCGGGGGGGGGGGGGGGGGGGGGGGGGGGGGGGGGGGGGGGGGGGGGGGGGGGGGGGGGGGGGGGGGGGGGGGGGGGGGGGGGGGGGGGGGGGGGGGGGGGGGGGGGGGGGGGG@CFGFGGDGEGGGCEC@FEEGGGGGGFFF<C<FGFGGCGG@FEGGGG@7<?EGBFEFFGCG6CCFGFFF>ECFEEGEGGGG:CFFECGDEFGCE887ECEEFG?EG=EGE?F?9F5DGGGGGGGGGG:7C<EE4CEGFFFFF)9@=77:67B6B??AFF:9>BF>F0(5>BBF1>1:091;9B0
@M05025:18:000000000-B3NL5:1:1101:3833:7430 1:N:0:CACTCA
TCGAAGACTCCTACGGGAGGCAGCAGTGAGGAATATTGGTCAATGGGCTTACGCCTGAACCAGCCAAGTCGCGTGAGGGAAGACTGCCCTATGGGTTGTAAACCTCTTTTGTCAGGGAGCAACGCCGGCTACGTGTAGCCGGACTGAGAGTACCTGAAGAAAACGCATCGGCTAACTCCGTGCCAGCAGCCGCGGTAATACGGAGGATGCGAGCGTTATCCGGATTTATTGGGTTTAAAGGGTGCGTAGGCGGAATGCCAAGTCAGCGGTAAAATCGCGGGGCTCAACCTCGCTCCGCCGT
+
CCCCCGGGGGGGGGGGGGGGGGGGGGGGGGGGGGGGGGGGGGGGGGGGGGGGGGGGGGGGGGGGGGGGGGGGGGGGGGGGGGGGGGGGGGGGGGGGGGGGGGGGGGGGGGGGGGGGGGGGGGGGGGGGGGGGGGGGGGGGGGGGGFFGGGGGGGGGGGGGGGGGGGGGGGGGGGGGGGGGGFGGGGGGGGGGGGGGGGGGGGGGGCEFGC=EEEGEGEGGGGGGGCFGGGGGGGDDFGGGGGGGDGGDBBFGBGEFFFFFFFF>CFFED?FFFFFF@F>9;FFFFFF::B0:>??>F::9,
@M05025:18:000000000-B3NL5:1:1101:27022:7447 1:N:0:CACTCA
TCGAAGACTCCTACGGGAGGCAGCAGTGGGGAATATTGCACAATGGGCGCAAGCCTGATGCAGCCATGCCGCGTGTATGAAGAAGGCCTTCGGGTTGTAAAGTACTTTCAGCGAGGAGGAAGGTGTTGTGGTTAATAACCGCAGCAATTGTCGTTACTCGCAGAAGAAGCACCGGCTAACTCCGTGCCAGCAGCCGCGGTAATACGGAGGGTGCAAGCGTTAATCGGAATTACTGGGCGTAAAGCGCACGCAGGCGGTCTGTCAAGTCGGATGTGAAATCCCCGGGCTCAACCTGGGAACT
+
CCCCCGGGFGGGGGGDGG@FGEGGGGFGGGGGGGFGGGCGGGGGGGGFGGGGGGGGGDGGFFFGGGFGGGGGEGGGFFGGGG9FFFE@CFGGGGGDGGGFGGGFGFGGCAFAFFGGGGCFGFGFGGGGFGGGGFGFFFFGG7FFGGGGGGGGGGEFCFFGGEDGDCGGBCCFFFEGGDFCC9FDFGGCEGGGFCFGGGGGGGFGG=GEGDGGGGGGFD=EEGCGF=EGGGFFFFD:CFGDGCGGGDGDDE>5:DE:>@EFFF?FGGFF>6:<5:?F*875056926060>FB?7?:(,(:.
@M05025:18:000000000-B3NL5:1:1101:14721:7452 1:N:0:CACTCA
TCGAAGACTCCTACGGGAGGCAGCAGTGGGGAATATTGCACAATGGGGGAAACCCTGATGCAGCAACGCCGCGTGAGTGAAGAAGGTTTTCGGATTGTAAAGCTCTGTTAGCAGGGAAGAGGAAGGACGGTACCTGCAGAGGAAGCCACGGCTAACTACGTGCCAGCAGCCGCGGTAATACGTAGGTGGCAAGCGTTGTTCGGAATAACTGGGCGTAAAGGATGCGTAGGCGGTTAAACAAGTTATATGTTAAATATATAGGCTTAACCTGTAGAAAGCATATAAAACTGTTTAACTAGAG
+
CCCCCGGGGGGGGGGGGGGGGGGGGGFGGGGGGGGGGGGGGGGGGGGGGGGGGGGGGGGGGGGGGGGGGGGGGGGGGGGGGGGGGGFGGGGGGEEGGGGGGGGGGGGGGGGGGGGGGGGGGGGGGGGGGGGGGGGGGGGGGGGGGGFGGGGDFFGGGGGDFGGGGGGGGGGGGGGGGGGGGGGGGGGGGFGGGGGGGGGGGEEGGGFGGGGGGGGGGGFGFGGGGDCEEEFCG>DGGGGGGGGGGGGGFFFGFGFFFFFBFFFGGGFFFFFFFFFFFFFFFFFF<9)589<B<A-:ADAF)
@M05025:18:000000000-B3NL5:1:1101:23693:7467 1:N:0:CACTCA
TCGAAGACTCCTACGGGAGGCAGCAGTAGGGAATCTTCCACAATGGACGCAAGTCTGATGGAGCAACGCCGCGTGAGTGAAGAAGGGTTTCGGCTCGTAAAGCTCTGTTGGTAGTGAAGAAAGATAGAGGTAGTAACTGGCCTTTATTTGACGGTAATTACCTAGAAAGTCACGGCTAACTACGTGCCAGCAGCCGCGGTAATACGTAGGTGGCAAGCGTTGTCCGGATTTATTGGGCGTAAAGCGAGTGCAGGCGGTTCAATAAGTCTGATGTGAAAGCCTTCGGCTCAACCGGAGAATT
+
CCCCCGGGGGGGGGGGGGGGGGGGGGGGGGGGGGGGGGGGGGGGGGGGGGGGGGGGGGGGGEGGGGGGGGGGGGGGGGGGGFGCGGGGGGGGGGFGGGGGFGGFFGFEGGGGGGGGGGGGFGGFGGGCFGFGGGGGGGGGGFGGGCFGGGGGGGGGGGGGGGGGGGGGGGFGGGGDCCDFGGFDGGGGCFGFGGCEGCGEGGGG7CG?FGGGGGGGGGGEECECFGG:EEGFGGGGGGGGDGD>>)*CB3*:@DBBF:5<FFFGG*0/*)8<F>?FF??:BBFBFBB247>??9>04(8A:
@M05025:18:000000000-B3NL5:1:1101:20731:7469 1:N:0:CACTCA
TCGAAGACTCCTACGGGAGGCAGCAGTGGGGAATATTGCACAATGGGGGAAACCCTGATGCAGCGACGCCGCGTGAGCGATGAAGTATTTCGGTATGTAAAGCTCTATCAGCAGGGAAGAAAATGACGGTACCTGACTAAGAAGCCCCGGCTAACTACGTGCCAGCAGCCGCGGTAATACGTAGGGGGCAAGCGTTATCCGGATTTACTGGGTGTAAAGGGAGCGTAGACGGCATGGCAAGCCAGATGTGAAAGCCCGGGGCTCAACCCCGGGACTGCATTTGGAACTGGCAGGCTAGAGG
+
CCCCCGGGGGGGGGGGGGGGGGGGGGGGGGGGGGGGGGGGGGGGGGGGGGGGGGGGGGGGGGGGGGGGGGGGGGGGGGGGGGGGGFGGGGGGGGGGGGGGGGGGGGGGGGGGGGGGGFGGGGGGGGGGGGGGGGGGGGGGGGGGGGGGGGGGGGGGGGGGGGGGGGGGGGGGGGGGGGGGGGGGGGGGGGGGGGEECGGGGGGGGGGGGGGGFGGGGGGGGGGGGGEECFEGGGDGGGGGGGGGGGGD@=FG4DF7FB3;DE>CCFFF)->>E;D5FFF24<AF?D?02(.42>913<7?0
@M05025:18:000000000-B3NL5:1:1101:25636:7471 1:N:0:CACTCA
TCGAAGACTCCTACGGGAGGCAGCAGTGGGGAATATTGGACAATGGGCGCAAGCCTGATCCAGCCATACCGCGTGGGTGAAGAAGGCCTTCGGGTTGTAAAGCCCTTTTGTTGGGAAAGAAATCCAGCCGGCTAATACCTGGTTGGGATGACGGTACCCAAAGAATAAGCACCGGCTAACTTCGTGCCAGCAGCCGCGGTAATACGAAGGGTGCAAGCGTTACTCGGAATTACTGGGCGTAAAGCGTGCGTAGGTGGTCGTTTAAGTCCGTTGTGAAAGCCCTGGGCTCAACCTGGGAACT
+
CCCCCGGGGGGGGGGGGGGGGGGGCGFGGGGGGGGGGGGGGGGGGGGGGGGGGGGGGGGGGGGGGGGGGGGGGGGGGGGGGGGGGGGGGGGGGGGGGGGFGGGGGGGGGGGGGGGGGGGGDGGGGGGGGGGGGGGGGGGGGGDGGCEGGGGGGGGGGFGGGGGFGGGGGGGGGGGGGGGGGGGGGGEFFGGGGGGGGGGCEGGGGG=EGGGFEDGGGGGGDEEFGGGGEFGGGGDFGGGGCCC7CC7DEEFGFGF?FEFFFE>F7FFFFFFFB154=FF:B?1::???:8?F?01:B:::.
@M05025:18:000000000-B3NL5:1:1101:26638:7489 1:N:0:CACTCA
TCGAAGACTCCTACGAGAGGCAGCAGTGGGGAATATTGGACAATGGGCGCAAGCCTGATCCAGCCATGCCGCGTGAGTGATGAAGGCCCTAGGGTTGTAAAGCTCTTTCACCGGTGAAGATAATGACGGTAACCGGAGAAGAAGCCCCGGCTAACTTCGTGCCAGCAGCCGCGGTAATACGAAGGGGGCTAGCGTTGTTCGGATTTACTGGGCGTAAAGCGCACGTAGGCGGACTTTTAAGTCAGGGGTGAAATCCCGGGGCTCAACCCCGGGACTGCCGTTGATACTGGAAGTCTTGAGG
+
CCCCCFFGGGGGGGDGGGGGGGGGGFFFFGGCFFGGFGGGGFEFFGGGGGGGEFEGGGFGCFFGGFFGFGGGGGGG@FFFGFGGGGGGGC,F@DEFGFGGGGFFGGGFFCDAFGBF<FEAFF<FGA?FGGGD<FGGFGGGFGGCFGGCEEGGGGAFGGGFC:FGGCCGFCEGCEG7BFGGG*BCDEGDEDGFFGGGGCCFEE=EGF@CCEGGGGEGGGGGCEC=CFDFGGGGGGGG7?*9C*:CFFGG;>)>=7=@F:@1@>7C=C@.>()-)4<FFF4(,411>>24<>F>?3A)6<>B(
@M05025:18:000000000-B3NL5:1:1101:8832:7503 1:N:0:CACTCA
TCGAAGACTCCTACGGGAGGCAGCAGTGGGGAATATTGGACAATGGGCGCAAGCCTGATCCAGCCATACCGCGTGGGTGAAGAAGGCCTTCGGGTTGTAAAGCCCTTTTGTTGGGAAAGAAATCCAGCCGGCTAATACCTGGTTGGGATGACGGTACCCAAAGAATAAGCACCGGCTAACTTCGTGCCAGCAGCCGCGGTAATACGAAGGGTGCAAGCGTTACTCGGAATTACTGGGCGTAAAGCGTGCGTAGGTGGTTATTTAAGTCCGTTGTGAAAGCCCTGGGCTCAACCTGGGAACT
+
CCCCCGGGGGGGGGGGGGGGGGGGGGGGGGGGGGGGGGGGGGGGGGGGGGGGGGGGGGGGGGGGGGGGGGGGGGGGGGGGGGGGGGGGGGGGGGGEGGGGGGGGGGGGGGGGGGGGGGGGGGGGGGGGGGGGGGGGGGGGGGGGGGGGGGGGGGGGGGGGGGGGGGGGGFGGFGGGGGGGGGGGGFGGGGGGGGGGGGGGGEFFGGGGGGGGGGFGGGGGGGGGGGGGGFGGGGGGGGGDGGGGGGGGFF>DFGFFFF>AFFFGGFFFFBFFF?FFF?FFFF?6?BFFBDFFFBFF<BBB8
@M05025:18:000000000-B3NL5:1:1101:23791:7520 1:N:0:CACTCA
TCGAAGACTCCTACGGGAGGCAGCAGTGAGGAATATTGGTCAATGGCCGCAGGGCTGAACCAGCCAAGTCGCGTGAGGGATGACGGTCCTATGGATTGTAAACCTCTTTTGTCAGGGAGCAAAGGGCGCCACGTGTGGCGTTTTGCGAGTACCTGAAGAAAAAGCATCGGCTAACTCCGTGCCAGCAGCCGCGGTAATACGGAGGATGCGAGCGTTATCCGGATTTATTGGGTTTAAAGGGTGCGCAGGTGGAATGTCAAGTCAGCGGTAAAATTTCGGGGCTCAACCCCGTCGTGCCGTT
+
CCCCCGGGGGGGGGGGGGGGGGDGGGGGGGGGGGGGGGGGGGGGGGGGGGGGGGGGGGGGGGGGGGGGGGGGGGGGGGGGGGGGGGGGGGGGGGGGGGGGGGGGGGGGGGGGGGGGGGGGGGGGGGGGGGGGGGGGGGGGGGGGGGGGECFGGGGGGGFGGGGGGGGGGGGGGGGGGGGGGGGGGGGGGGGGGGGGGGGGDDEEDEGGGGGGGGGGGGGGGGDEECEGFGFF:DDFGGGGDC<CGGGGFFFFFGFFFFFFFFFGFGFFEFFFFFFFFFFFFFFFBBF?FFFF?F>:B?>F:
@M05025:18:000000000-B3NL5:1:1101:13026:7534 1:N:0:CACTCA
TCGAAGACTCCTACGGGAGGCAGCAGTAGGGAATCTTCCACAATGGACGAAAGTCTGATGGAGCAACGCCGCGTGAGTGAAGAAGGGTTTCGGCTCGTAAAGCTCTGTTGGTAGTGAAGAAAGATAGAGGTAGTAACTGGCCTTTATTTGACGGTAATTACTTAGAAAGTCACGGCTAACTACGTGCCAGCAGCCGCGGTAATACGTAGGTGGCAAGCGTTGTCCGGATTTATTGGGCGTAAAGCGAGTGCAGGCGGTTCAATAAGTCTGATGTGAAAGCCTTCGGCTCAACCGGAGAATT
+
CCCCCGGGGGGGGGGGGGGGGGGGGGGGGGGGGGGGGGGGGGGGGGGGGGGGGGGGGGGGGGGGGGGGGGGGGGGGGGGGGGGGGGGGGGGGGGGGGGGDGGGGGGGGGGGGGGGGGGGGGGFGGGGGGGGGGGGGGGGDGGGGFGGGGGGGGGGGGGGGGGGGGGGGFGFGGGGEGGGGGGGGGFFGF;CGFF>EGGGGGECCCC:CC>FFFFGGGFGCDEEGGGG55>CGC7+8<FDDDD<F>DDD>:FD4CDFB0.4=6BDGGFF?:@<8<6F*6@?BB728:9((,.22213;(().
@M05025:18:000000000-B3NL5:1:1101:25414:7537 1:N:0:CACTCA
TCGAAGACTCCTACGGGAGGCAGCAGTGGGGAATATTGGACAATGGGCGCAAGCCTGATCCAGCCATACCGCGTGGGTGAAGAAGGCCTTCGGGTTGTAAAGCCCTTTTGTTGGGAAAGAAATCCAGCCGGCTAATACCTGGTTGGGATGACGGTACCCAAAGAATAAGCACCGGCTAACTTCGTGCCAGCAGCCGCGGTAATACGAAGGGTGCAAGCGTTACTCGGAATTACTGGGCGTAAAGCGTGCGTAGGTGGTTATTTAAGTCCGTTGTGAAAGCCCTGGGCTCAACCTGGGAACT
+
CCCCCGGGGGGGGGGGGGGGGGGGGGGGGGGGGGGGGGGGGGGGGGGGGGGGGGGGGGGGGGGGGGGGGGGGGGGGGGGGGGGGGGGGGGGGGGGGGGGGGGGGGGGGGGGGGGGGGGGGGGGGGGGGGGGGGGGGGGGGGGFGGGGGGGGGGGGGGGGGGGGGGGGGGGGGGGGGGGGGGGGGGGGGGGGGGGGGGGGGGGGGGGGGGGGGGGGGGGGGGGGGGGGGGGGGGGGGGGGGGGGGGGGG>EFGFG=FFFFFFFFGGGFFFBFFFF>?FFFFFFBB?:<?FBFBFFBFF<BF0
@M05025:18:000000000-B3NL5:1:1101:25225:7551 1:N:0:CACTCA
TCGAAGACTCCTACGGGAGGCAGCAGTAGGGAATCTTCCGCAATGGACGAAAGTCTGACGGAGCAATGCCGCGTGAGTGAAGAAGGTTTTCGGATCGTAAAACTCTGTTGTTAGAGAAGAACAAGGATGAGAGTAACTGCTCATCCCCTGACGGTATCTAACCAGAAAGCCACGGCTAACTACGTGCCAGCAGCCGCGGTAATACGTAGGTGGCAAGCGTTGTCCGGATTTATTGGGCGTAGAGCGAGCGCAGGCGGTTCTTTAAGTCTGATGTGAAAGCCCCCGGCCCAACCGGGGAGGG
+
CCCCCGGGGGGGGGGGGGGGGGGGGGGGGGGGGGGGGGGGGGGGGGGFGGGGGGGGGGGGGGGGGGGGGGGGGGGDGGGGGGGGGGGGGGGGGGGGGGGGGGGGGGGGGGGGGGGFGGGGGGGGGGGGGGGGGGFCGGGGGGGGFGGGGGGGGGGGGCGGGGGGFGGGFGFGGGGGGGGGGFG>FGGGG8DGGGGEGGGECEFGFGCCFG@FE6FFGFE5CDCFFCE:=CECFCFFGGGGDGGGCD3C>BE:<D>EFBD:BB6FD767BF@>FBFFF4@:?FFF043(42:?BB9>B199B
@M05025:18:000000000-B3NL5:1:1101:27637:7561 1:N:0:CACTCA
TCGAAGACTCCTACGGGAGGCAGCAGTAGGGAATCTTCCACAATGGGCGAAAGCCTGATGGAGCAACGCCGCGTGGGTGAAGAAGGTCTTCGGATCGTAAAACCCTGTTGTTAGAGAAGAAAGTGCGTGAGAGTAACTGTTCACGTTTCGACGGTATCTAACCAGAAAGCCACGGCTAACTACGTGCCAGCAGCCGCGGTAATACGTAGGTGGCAAGCGTTATCCGGATTTATTGGGCGTAAAGGGAACGCAGGCGGTCTTTTAAGTCTGATGTGAAAGCCTTCGGCTTAACCGGGGTAGG
+
CCCCCDGGGCFG<FFCBFEGEGGGFGF<FFFGGGGCFGCEFGGGCEDFGCGGGFFEDGGFGGGGGGGGGGGGGGGGCGGGGGGGFEGFFGGGGGGGGGGFGGGFGGGGGGGGGGGGGGGGGGGGFACFEGGFEFGGG9DGGGGGGFFGGGGGGCCFGGGGGGGGGGGFFGGFGGGGGGGGF9>*6DGCDEGGG>FGGGEEE8@+AECFGGGGGGCFGG=C=CFC7EG*AEGGGG76CC3CDCFGFDC<@F>7>3)07784BFFGGGF?F4*:FAFFF?F?<4..(,2022<A<9(((,41(
@M05025:18:000000000-B3NL5:1:1101:19008:7581 1:N:0:CACTCA
TCGAAGACTCCTACGGGAGGCAGCAGTGGGGAATATTGGACAATGGGCGCAAGCCTGATCCAGCCATACCGCGTGGGTGAAGAAGGCCTTCGGGTTGTAAAGCCCTTTTGTTGGGAAAGAAATCCAGCCGGCTAATACCTGGTTGGGATGACGGTACCCAAAGAATAAGCACCGGCTAACTTCGTGCCAGCAGCCGCGGTAATACGAAGGGTGCAAGCGTTACTCGGAATTACTGGGCGTAAAGCGTGCGTAGGTGGTTATTTAAGTCCGTTGTGAAAGCCCTGGGCTCAACCTGGGAACT
+
CCCCCGGGGGGGGGGGGGEEGGGGGGFGGGGGGGGGGGGGGGGGGGGGDGEGGGGGGGFGFGGGGGGGGGGGGGEGGGGF@FGGGGGGGGGGGDFGGGGFFGGGGGGGGGGGGGDGG=FGGGGFGGGDGGGEGGDGGGGGGGGGGGGFFGGGGGGGGEFFGGGGGGGG::DGGGGGGGGGC@FEDDDCFGGGEFFEGCGGGE?CCGGGGGEECEGFFGGEGEG7<>E55EFFGGGGFFDD<DGGGGD<>DBD@G6@F>)<FFFGGGF748@?:<B4*9FF327(413::>F0((,(,17:.
@M05025:18:000000000-B3NL5:1:1101:13846:7591 1:N:0:CACTCA
TCGAAGACTCCTACGGGAGGCAGCAGTGAGGAATATTGGTCAATGGGCTTACGCCTGAACCAGCCAAGTCGCGTGAGGGAAGACTGCCCTATGGGTTGTAAACCTCTTTTGTCAGGGAGCAATTGGCGCTACGTGTAGCGTTATCGAGAGTACCTGAAGAAAAAGCATCGGCTAACTCCGTGCCAGCAGCCGCGGTAATACGGAGGATGCGAGCGTTATCCGGATTTATTGGGTTTAAAAGGTGCGTAGGCGGAATGCCAAGTCAGCGGTAAAATCGCGGGGCTCAACCTCGCTCCGCCGT
+
CCBC@FDFFGGFFGGGDFGGCF@BFF@F9E<CFCFGED<FGEGFFGFEFFFGGG+CD<,FDEFGFGGGGGGGGEGC@C:CEEGDFEFGGGGGC8FFGG=FFDFGGGGGGFFEFGFGGGGGGF<<A,AC@CE@FFEEGAECCC:BF<ADCEDGGCDGGCEGDGGGD8DDGGGGGGGGFGFEEGCFFGGG<DFGEG>B:EGGGG=CE5:+>B=EGGC*==GC?E5**1<+<?<CD19C4CG*:*909DD3B>@).>5)9BF?FF*:7CF>:656B9?4>@EFF06>328???7360:;F<(-,
@M05025:18:000000000-B3NL5:1:1101:7673:7655 1:N:0:CACTCA
TCGAAGACTCCTACGGGAGGCAGCAGTAGGGAATTTTCCGCAATGAGCGAAAGCTTGACGGAGCGACACAGCGTGCAGGATGAAGGTCTTCGGATTGTAAACTGCTGTTGTAAGGGAAGAAAAAATTTAATAGGAAATGATTAAATCTTGACGGTACCTTATTAGAAAGTGACGGCTAACTATGTGCCAGCAGCCGCGGTAATACATAGGTCACAAGCGTTATCCGGAATTATTGGGCGTAAAGAGTTTGTAGGCGGTTTATCAAGTCGAGAGTTAAAGCCTGAGGCTCAACCTCAGTCCG
+
CCCCCGGGGGGGGGGGGGGGGGGGGGGGGGGGGGGGGGGGGGGGGGGGGGGGGGGGGGGGGGGGGGGGGGGGGGGGGGGGGGGGGGGGGGGGGGGGGGGGGGGGGGGGGGGGGGGGGGGGGGGGGGGGGGGGGGGGGGGGGGGGGGGGGGGGGGGGGGGGFGGGGGGGGGGGGGGGGGGGGGGFFFFGGGGGGGGDGGGGGGGGGGGGGGGGGGGGGGGGE5FGGDGGGGGFFGGGGGGGGGGGGGGGFFFGFGF>BFFFFFFCGFFF@BB0>?FFF@BF:>?FFBFFFFFFFFFFF>D4(
@M05025:18:000000000-B3NL5:1:1101:27556:7669 1:N:0:CACTCA
TCGAAGACTCCTACGGGAGGCAGCAGTGGGGAATATTGCACAATGGGCGAAAGCCTGATGCAGCGACGCCGCGTGAGGGATGACGGCCTTCGGGTTGTAAACCTCTTTCAGTAGGGAAGAAGCGAAAGTGACGGTACCTGCAGAAGAAGCGCCGGCTAACTACGTGCCAGCAGCCGCGGTAATACGTAGGGCGCAAGCGTTATCCGGATTTATTGGGCGTAAAGAGCTCGTAGGCGGTTTGTCGCGTCTGCCGTGAAAGTCCGAGGCTCAACCTCGGATCTGCGGTGGGTACGGGCAGACT
+
CCCCCGGGGGGGGGGGGGGGGGGGGGFGGGGGGGGGGGGGGGGGGGGGGGGGGGGGGGGGGGGGGGGGGGGGGGGGGGGGGGGGGGGGGGGGGGGGGGGGGGGGGGGGGGGGEFGGGGGGGGGGGGGGGGGGGGGGGGGGGGGGGGGGGGGGGGCCGGGGGGGGGGGGGGGGGGGGGGGGGGGGGGGGFGGGGGGGGGGEGDFGGGGGCEGGGGGGGGGGGGGGGGGGGGGGGGFDGGGGGGGGGGDG35@GFGFFFFFFF?DGGC3>FFF7F0?E@E5>ABFFFFF;BBF??9>FFF?B.
@M05025:18:000000000-B3NL5:1:1101:21120:7680 1:N:0:CACTCA
TCGAAGACTCCTACGGGAGGCAGCAGTAGGGAATCTTCCACAATGGACGAAAGTCTGATGGAGCAACGCCGCGTGAGTGAAGAAGGGTTTCGGCTCGTAAAGCTCTGTTGGTAGTGAAGAAAGATAGAGGTAGTAACTGGCCTTTATTTGACGGTAATTACTTAGAAAGTCACGGCTAACTACGTGCCAGCAGCCGCGGTAATACGTAGGTGGCAAGCGTTGTCCGGATTTATTGGGCGTAAAGCGAGTGCAGGCGGTTCAATAAGTCTGATGTGAAAGCCTTCGGCTCAACCGGAGAATT
+
CCCCCGGGGGGGGGGGGGGGGGGGGGGGGGGGGGGGGGGGGGGGGGGGGGGGGGGGGGGGGFGGGGGGGGGGGGGGGGGGGGFGGGGEGGGGGGGCGCGGGGGFGEFFGGGGFGGGGGGGGGFGGGGCGGGGGGGGGGGGGGGGGGGGGGGGGGGGGGGGGGGGGGGGGGGGGGGGGGGGGGGGGGGGGGGGCGFGGGGGGGGGGFGGFGFGGGGGDFCCEGGGGGGGGDCCGFFGGGGGDGFGGGGG>FFGFGFFD.86?@*::F9@FA4)9AFFFFFBF?5<0?>0:24316>69>FF2
@M05025:18:000000000-B3NL5:1:1101:24767:7722 1:N:0:CACTCA
TCGAAGACTCCTACGGGAGGCAGCAGTAGGGAATCTTCCACAATGGACGAAAGTCTGATGGAGCAACGCCGCGTGAGTGAAGAAGGGTTTCGGCTCGTAAAGCTCTGTTGGTAGTGAAGAAAGATAGAGGTAGTAACTGGCCTTTATTTGACGGTAATTACTTAGAAAGTCACGGCTAACTACGTGCCAGCAGCCGCGGTAATACGTAGGTGGCAAGCGTTGTCCGGATTTATTGGGCGTAAAGCGAGTGCAGGCGGTTCAATAAGTCTGATGTGAAAGCCTTCGGCTCAACCGGAGAATT
+
CCCCCGGGGGGGGGGGGGGGGGGGGGGGGGGGGGGGGGGGGGGGGGGGGGGGGGFEGGGGGGGGGGGGGGGGGGG7FGGGGGFGGGGGGGGGGGGGGGGFGGGFGGGGGGGGGGGGGGGGGGGGGGGGGGGGGGGDFGFGGGGGGFFFGGFGGGFGEGGGGGGGGGGGGGGGGGFGGGGGGGGGGGGGGGGGCFFGGGGGGG@CFGGGGGGGFFGGGDEAEGGGCEGEGGGGGGFCCCGGCGFGG35C@FFGFCE>B<>?FFFGFCFFFFFF=AFFB8B:FFF<<:B<:<7?162,6>7<:
@M05025:18:000000000-B3NL5:1:1101:14641:7730 1:N:0:CACTCA
TCGAAGACTCCTACGGGAGGCAGCAGTGGGGAATATTGGACAATGGGCGCAAGCCTGATCCAGCCATACCGCGTGGGTGAAGAAGGCCTTCGGGTTGTAAAGCCCTTTTGTTGGGAAAGAAATCCAGCCGGCTAATACCTGGTTGGGATGACGGTACCCAAAGAATAAACACCGGCTAACTTCGTGCCAGCAGCCGCGGTAATACGAAGGGTGCAAGCGTTACTCGGAATTACTGGGCGTAAAGCGTGCGTAGGTGGTTATTTAAGTCCGTTGTGAAAGCCCTGGGCTCAACCTGGGAACT
+
CCCCCGGGGGGGGGGGGGGGGGGGGGGGGGGGGGGGGGGGGGGGGGGGGGGGGGGGGGGGGGGGGGGGGGGGGGGGGGGGGGGGGGGGGGGGGGGGGGGGGGGGGGGGGGGGGGGGGGGGGGGGGGGGGGGGGGGGGGGGGGGGGGGGGGGGGGGGEEGGGGGGGGGGGGGGGGGGGGGGGGGGGGGGGGGGGGGGGGGGGGGGGGGGGGGGGGGGGGGGGGGGGGGDEFGGGFGGGFGGGGGGGGGGFFFGFDFFFFFFFFFFCCFFFFF?FFFFFFFFFFFBF01287>B7BFF??:1)
@M05025:18:000000000-B3NL5:1:1101:5276:7740 1:N:0:CACTCA
TCGAAGACTCCTACGGGAGGCAGCAGTAGGGAATCTTCCACAATGGACGAAAGTCTGATGGAGCAACGCCGCGTGAGTGAAGAAGGGTTTCGGCTCGTAAAGCTCTGTTGGTAGTGAAGAAAGATAGAGGTAGTAACTGGCCTTTATTTGACGGTAATTACTTAGAAAGTCACGGCTAACTACGTGCCAGCAGCCGCGGGAATACGTAGGTGGCAAGCGTTGTCCGGATTTATTGGGCGTAAAGCGAGTGCAGGCGGTTCAATAAGTCTGATGTGAAAGCCTTCGGCTCAACCGGAGAATT
+
CCCCCGGGGGGGGGGGGEGGGGGGGFGGGGGGGGGGGGGGGGGGGGGGGGGGGGGGGGGGGGGGGFGGGGGGEEECGGFGFFGFGGGGGGGGGGGGGGGGFGGGGGGFGGGGFGGGGGGFGGGGGGGGGGGGGGGGGGGGGD<FGFDGGFFFFCGGGGGGGFGGGGGGGGGGFGGGGGGGGGGGGGCGGGGFGGGGDGGGDEGGGFGGGGGGGGGGGGGECEGGGDGD5:6CGGGCGGGGDDFGGGGGF:FGFFFFF;>:BFB7FCFFFFFA?A49=@@FBF7<:093-58<?>F>9(4A:
@M05025:18:000000000-B3NL5:1:1101:4254:7742 1:N:0:CACTCA
TCGAAGACTCCTACGGGAGGCAGCAGTAGGGAATCTTCCACAATGGACGAAAGTCTGATGGAGCAACGCCGCGTGAGTGAAGAAGGGTTTCGGCTCGTAAAGCTCTGTTGGTAGTGAAGAAAGATAGAGGTAGTAACTGGCCTTTATTTGACGGTAATTACTTAGAAAGTCACGGCTAACTACGTGCCAGCAGCCGCGGTAATACGTAGGTGGCAAGCGTTGTCCGGATTTATTGGGCGTAAAGCGAGTGCAGGCGGTTCAATAAGTCTGATGTGAAAGCCTTCGGCTCAACCGGAGAATT
+
CCCCCGGGGGGGGGGGGGGGGGGGGGGGGGGGGGGGGGGGGGGGGGGGGGGGGGGGGGGGGGGGGGGGGGGGGGGGGGGGGGGGGGGGGGGGGGGGGGGGGGGGGGGGGGGGGGGGGGGGGGGFGGGGGGGGGGGGGGGGGGFGGGGGGGGGGGGGGGGGGGGGGGGGGGGGGGGGGGGGGGGGG@FGGGGGGGGGGGGGGGGGGGGGGGGGFFFGGGGGGGGGGGGGEEFECFFFGGGDDGFGCGDGBFFGFGFFFF:?FFFGGGFFFAFB4AFFFF?B(45<B?>38???F>F>F>BA4
@M05025:18:000000000-B3NL5:1:1101:6867:7768 1:N:0:CACTCA
TCGAAGACTCCTACGGGAGGCAGCAGTGAGGAATATTGGTCAATGGCCGGAAGGCTGAACCAGCCAAGTCGCGTGAGGGAATAAGGCCCTACGGGTCGTAAACCTCTTTTGTCAGGGAGCAAGGCCGCCCACGTGTGGACGGAAGGAGAGTACCTGGAGAAAAAGCATCGGCTAACTCCGTGCCAGCAGCCGCGGTAATACGGAGGATGCGAGCGTTATCCGGATTTATTGGGTTTAAAGGGTGCGTAGGCGGCCTGCCAAGTCAGCGGTAAAATTGCGGGGCTCAACCCCGTACAGCCGT
+
CCCCCGGGGGGGGGGGGGGGGGGGGGGGGGGGGGGGGGGGGGGGGGGGGGGGGGGGGGGGGGGGGGGGGGGGGGGGGGGGGGGGGGGGGGGGGGGGGGGGGGGGGGFGGGGGGGGGGGGGGGGGGGGGGGGGGGGGGGGGGGGGEFFGGGGGGGGGGGGGGGGGGGGGGGGGGGGGGGGGGGGGGGGGGGGGGGEGEGGGGGGGGGGGGGGDGGGGGGGGGGGGGGCEGGGGGGGGGDGFDGGGGGGGFFFGEGFEFFF0?>=:FGFFFFF:7AF@FFEFFBF(4>??FFFFB6?BFF:>(
@M05025:18:000000000-B3NL5:1:1101:23395:7831 1:N:0:CACTCA
TCGAAGACTCCTACGGGAGGCAGCAGTGGGGAATATTGGACAATGGGCGCAAGCCTGATCCAGCCATACCGCGTGGGTGAAGAAGGCCTTCGGGTTGTAAAGCCCTTTTGTTGGGAAAGAAATCCAGCTGGCTAATACCCGGTTGGGATGACGGTACCCAAAGAATAAGCACCGGCTAACTTCGTGCCAGCAGCCGCGGTAATACGAAGGGTGCAAGCGTTACTCGGAATTACTGGGCGTAAAGCGTGCGTAGGTGGTCGTTTAAGTCCGTTGTGAAAGCCCTGGGCTCAACCTGGGAACT
+
CCCCCGGGGGGGGGGGGGGGGGDGGGFGGGGGGGGGGGGGGGGGGGGGGGGGGGGGGGGGGGGGGGGGGGGGGGGGGGGGGGGGGGGGGGGGGGGGGGGGGGGGGGGGGGGGGGDFGGGGGGGGGGGGGGGGGGGGGGGGGGGGGGGGGGGGGGGGGGGGGGGGGGGGGGGGGGGGGGGGGGGGGGGGGGGGGGGGGGGGGGGGGGFGGGGGGGGFGGGGGGGGGGGGEGGGGGGGGGGGGGGGGGGGFFFGEGFFFFFF@@FGGGFBF?FFFFFFFFFF?6??1?FBFFFFFBF??BFF5
@M05025:18:000000000-B3NL5:1:1101:13674:7850 1:N:0:CACTCA
TCGAAGACTCCTACGGGAGGCAGCAGTGAGGAATATTGGTCAATGGGAGAGATCCTGAACCAGCCAAGCCGCGTGAGGGAAGACGGCCCTATGGGTTGTAAACCTCTTTTGTCGGAGAACAAAACCCGGGACGAGTCCCGGACTGCGTGTATCCGAAGAAAAAGCATCGGCTAACTCCGTGCCAGCAGCCGCGGTAATACGGAGGATGCGAGCGTTATCCGGATTTATTGGGTTTAAAGGGTGCGTAGGCGGTCCGTTAAGTCAGCGGTAAAATTGCGGGGCTCAACCCCGTCGAGCCGTT
+
CCCCCGGGGGGGGGGGGGGGGGGGGGFGGGGGGGGGGGGGGGGGGGGGGGGGGGGGGGGGGGGGGGGGGGGGGGGGGGGGGGGGGGGGGGGGGGGGGGGGGGGGGGGGGGGGGGGGGGGGGGGGGGGGGGGGGGGGGGGGGGGGGGGGGGGGGGGGGGGGGGGGGGGGGGGGGGGGDGGGGGGGGGGGGGGGGGGGGGGGGGGGGGGGGGGGGGGGGGGGGGD:CFGGGGGGGDDGGGGGGGGGGGGGFFF:BDFFFFF<=6?7*CEFB>FFFFFFFFE>FFF<<?FFFFFFFFFFFFF?8
@M05025:18:000000000-B3NL5:1:1101:14424:7859 1:N:0:CACTCA
TCGAAGACTCCTACGGGAGGCAGCAGTAGGGAATCTTCCACAATGGGCGAAAGCCGGATGGAGCAACGCCGCGTGGGTGAAGAAGGTCTTCGGATCGTAAAACCCTGTTGTTAGAGAAGAAAGTGCGTGAGAGTAACTGTTCACGTTTCGACGGTATCTAACCAGAAAGCCACGGCTAACTACGTGCCAGCAGCCGCGGTAATACGTAGGTGGCAAGCGTTATCCGGATTTATTGGGCGTAAAGGGAACGCAGGCGGTCTTTTAAGTCTGATGTGAAAGCCTTCGGCTTAACCGGAGTAGT
+
CCCCCGGGGGGGGGGGGGGGGGGGGGGGGGGGGGGGGGGGGGGGGGGGGGGGGGGGGGGGGGGGGGGGGGGGGGGGGGGGGGGGGGGGGGGGGGGGGGGGGGGGGGGGGGGGGGGGGGGGGGGGGGGGGGGGGGGGGGGGGGGGGGGGGGGGGGGGGGGGGGGGGGGGGGGGGGGGGGGGGGGGGGGGGGGGGGGGGGGGGGGGGGGFGGGGGGGGGGGGGGGGGGGEEGGFGGGFGGGGGGGGGGGGFFFCEGFEFFFBFFFFDFFF?FFBFFFFFFFF??<?B?>F>B>AF9>>9<FF4
@M05025:18:000000000-B3NL5:1:1101:16803:7868 1:N:0:CACTCA
TCGAAGACTCCTACGGGAGGCAGCAGTAGGGAATCTTCCACAATGGACGCAAGTCTGATGGAGCAACGCCGCGTGAGTGAAGAAGGGTTTCGGCTCGTAAAGCTCTGTTGGTAGCGAAGAAAGATAGAGGTAGTAACTGGCCTTTATTTGACGGTAATTACCTAGAAAGTCACGGCTAACTACGTGCCAGCAGTCGCGGTAATACGTAGGTGGCAAGCGTTGTCCGGATTTATTGGGCGTAAAGCGAGTGCAGGCGGTTCAATAAGTCTGATGTGAAAGCATTCGGCTCAACCGGAGAATT
+
CCCCCGGGGGGGGGGGGGGGGGGGGGGGGGGGGGGGGGGGGGGGGGGGGGGGGGGGGGGGGGGGGGGGGGGGGGGGGGGGGGGGGGGGGGGGGGGGGGGGGGGGGGGGGGGGGGGGGGGGGGGGGGGGGGGGGGGGGGGGGGFGGGGGGGGGGGGGGGGGGGGGGGGGGGGGGGGGGGGGGGGGGGGGGGGGGGGGGGGGDGGGGGGGGGFFGFGGGGGGDGGGGGGC=CFGGGGGCFDDGG<>7<*/7;?CF<5>>.7:FBFGG>B4B9=9FB6=F477(6A>D096:?<0899;>F7A:
@M05025:18:000000000-B3NL5:1:1101:22931:7905 1:N:0:CACTCA
TCGAAGACTCCTACGGGAGGCAGCAGTGGGGAATATTGCACAATGGGGGAAACCCTGATGCAGCGACGCCGCGTGAAGGAAGAAGTATTTCGGTATGTAAACTTCTATCAGCAGGGAAGAAAATGACGGTACCTGACTAAGAAGCCCCGGCTAACTACGTGCCAGCAGCCGCGGTAATACGTAGGGGGCAAGCGTTATCCGGATTTACTGGGTGTAAAGGGAGCGTAGACGGCATGGCAAGTCTGGTGTGAAAGGCAGGGGCTCAACCCCTGGACTGCATTGGAAACTGTCAGGCTGGAGT
+
CCCCCGGGGGGGGGGGGGGGGGGGGGFGGGGGGGGGGGGGGGGGGGGGGGGGGGGGGGGGGGGGGGGGGGGGGGGGGGGGGGGGGGGGGGGGGGGGGGGGGGGGGGGGGGGGGGGGGGGGGGGGGGGGGGGGGGGGGGGGGGGGGGGGGGGGGGGGGGGGGGGGGGFEGDGGGGGGGGGGGCEFGGGGGGGGGGGGGGGGGGGGGGGGGGGGEGGGGGGDEGGGGGDGGGGGGGGGGGGGGGFGFFCFFFFGFGFFFFFFFF>FGGFFFFF?FFFFFFFFFB??2AFAFA2:<(272<?F(
@M05025:18:000000000-B3NL5:1:1101:15891:7923 1:N:0:CACTCA
TCGAAGACTCCTACGGGAGGCAGCAGTGAGGAATATTGGTCAATGGGAGAGATCCTGAACCAGCCAAGCCGCGTGAGGGAAGACGGCCCTATGGGTTGTAAACCTCTTTTGTCGGAGAACAAAACCCGGGACGTGTCCCGGACTGCGTGTATCCGAAGAAAAAGCATCGGCTAACTCCGTGCCAGCAGCCGCGGTAATACGGAGGATACGAGCGTTATCCGGATTTATTGGGTTTAAAGGGTGCGTAGGCGGTCCGTTAAGTCAGCGGTAAAATTGCGGGGCTCAACCCCGTCGAGCCGTT
+
CCCCCGGGGGGGGGGGGGGGGGGGGGGGGGGGGGGGGGGGGGGGGGGGGGGGGGGGGGGGGGGGGGGGGGGGGGGGGGGGGGGGGGGGGGGGGGGGGGGGGGGGGGGGGGGGGGGGGGGGGGGGGGGGGGGGGGGGGGGGGGGGGGGGGGGGGGGGDGGGGGGGGGGGGGGGGGGGGGGGGGGGGGGGGGGGGGGDGGGGGEGCEGGGGGGGGGEGGGGGGGCEEFGFGGGGGGGGGGGGGGGGGDGG:@EGFGFFFFB?FFFCDDBBF9D>FFFF43<0;BFBB??:B:>2?BFBF>9:8
@M05025:18:000000000-B3NL5:1:1101:24261:7943 1:N:0:CACTCA
TCGAAGACTCCTACGGGAGGCAGCAGTAGGGAATCTTCCACAATGGGCGAAAGCCTGATGGAGCAACGCCGCGTGGGTGAAGAAGGTCTTCGGATCGTAAAACCCTGTTGTTAGAGAAGAAAGTGCGTGAGAGTAACTGTTCACGTTTCGACGGTATCTAACCAGAAAGCCACGGCTAACTACGTGCCAGCAGCCGCGGTAATACGTAGGTGGCAAGCGTTATCCGGATTTATTGGGCGTAAAGGGAACGCAGGCGGTCTTTTAAGTCTGATGTGAAAGCCTTCGGCTTAACCGGAGTAGT
+
CCCCCGGGGGGGGGGGGGGGGGGGGGGGGGGGGGGGGGGGGGGGGGGGGGGGGGGGGGGGGGGGGGGGGGGGGGGGGGGGGGGGGGGGGGGGGGGGGGGGGGGGGGGGGGGGGGGGGGGGGGGGGGGGGGGGGGGGGGGGGGGGGGGGGGGGGGGGGGGGGGGGGGGGGFFGGGGGGGGGGGGGGGGGGGGGGGGGGGGEGEGGFGFGFGGGGGFFFGGGGGGGGGGEGCFGGGGGFGGGCG<GFGFF>DFGFGEFFFD??@FGCCFFFFFDFFFFFFFF:>2<??FFF794>6>>FFFF)
@M05025:18:000000000-B3NL5:1:1101:23240:7962 1:N:0:CACTCA
TCGAAGACTCCTACGGGAGGCAGCAGTGGGGAATATTGCACAATGGGGGAAACCCTGATGCAGCAACGCCGCGTGAGTGAAGAAGGTTTTCGGATTGTAAAGCTCTGTTAGCAGGGAAGAGGAAGGACGGTACCTGCAGAGGAAGCCACGGCTAACTACGTGCCAGCAGCCGCGGTAATACGTAGGTGGCAAGCGTTGTTCGGAATAACTGGGCGTAAAGGATGCGTAGGCGGTTAAACAAGTTATATGTTAAATATATAGGCTTAACCTGTAGAAAGCATATAAAACTGTTTAACTAGAG
+
CCCCCGGGGGGGGGGGGGGGGGGGGGFGGGGGGGGGGFGGGGGGGGGGGGGGGGGGGGGGGGGGGGGGGGGGGGGGGGGGGGGGGGGGGGGGGGGGGGGGGGGGGGGGGGGGGGGGGGGGGGGGGGGGGGGGGGGGGGGGGGGGGGGGGGGGGGGGGGGGGGGGGGGGGGGGGGGGGGGGGGFGGGGGGGGGGGGGGGGGGGGGGGFFGGFGGGGGGGGGGGGGGGGGGGGGGGGGGGGGGGGGGGGGFFFGFGFFFFFFFFFGGGFFFBFFFFFBFFFFFFFFFFFFFABFFFFFFFFF2
@M05025:18:000000000-B3NL5:1:1101:7856:7964 1:N:0:CACTCA
TCGAAGACTCCTACGGGAGGCAGCAGTGAGGAATATTGGTCAATGGCCGGAAGGCTGAACCAGCCAAGTCGCGTGAGGGAATAAGGCCCTACGGGTCGTAAACCTCTTTTGTCAGGGAGCAAGGCCGCCCACGTGTGGACGGAAGGAGAGTACCTGGAGAAAAAGCATCGGCTAACTCCGTGCCAGCAGCCGCGGTAATACGGAGGATGCGAGCGTTATCCGGATTTATTGGGTTTAAAGGGTGCGTAGGCGGCCTGCCAAGTCAGCGGTAAAATTGCGGGGCTCAACCCCGTACAGCCGT
+
CCCCCGGGGGGGGGGGGGGGGGGGGGGGGGGGGGGGGGGGGGGGGGGGGGGGGGGGGGGGGGGGGGGGGGGGGGGEGGGGGGGGGGGGGGGGGGGGGGGGGGGGGGGGGGGGGGGGGGGGGFGGGGGGGGGGGGGGGGGGGGGGGGGGFGGGGGGGGGGGGFGGGGGGGGGGGGGGGGGGGGGFGGGGGGGGGGGGGGGGGGGGGGGGGGGDCCGGGGGGGGGGCEGGGGGFF9>CFGGGGGGGGGGGFFFGEGFFFFFFFFFGGFFFFFFBF>F<FFEF9>99?<????B>-12:BF61,
@M05025:18:000000000-B3NL5:1:1101:27901:7989 1:N:0:CACTCA
TCGAAGACTCCTACGGGAGGCAGCAGTAGGGAATCTTCCACAATGGACGAAAGTCTGATGGAGCAACGCCGCGTGAGTGAAGAAGGGTTTCGGCTCGTAAAGCTCTGTTGGTAGTGAAGAAAGATAGAGGTAGTAACTGGCCTTTATTTGACGGTAATTACTTAGAAAGTCACGGCTAACTACGTGCCAGCAGCCGCGGTAATACGTAGGTGGCAAGCGTTGTCCGGATTTATTGGGCGTAAAGCGAGTGCAGGCGGTTCAATAAGTCTGATGTGAAAGCCTTCGGCTCAACCGGAGAATT
+
CCCCCGGGGGGGGGGGGGGGGGGGGGGGGGGGGGGGGGGGGGGGGGGGGGGGGGGGGGGGGGGGGGGGGGGGGCGGGGGGGGGGGGGGGGGGGGGGGGGGGEGGGGGGGGGGGGDFGGGGGGGFGGGGGGGGGGGGGGGGGGG8FGGGGGGGGGGGGGGGGGGGGGGGGGGGGGGGGGGGGGGGGGGGGGGGGCFGGGGCEEGGGGGGGGGGGGGGGAEC5CEFGGG:*ACFGGGGFCDDGGGGGD3D>>BGF:5BF>@?FFFFFC?F4>FAFFFFFFF(2>2<?BF??D?0?>0(-(4<<
@M05025:18:000000000-B3NL5:1:1101:27104:7998 1:N:0:CACTCA
TCGAAGACTCCCACGGGAGGCAGCAGTGAGGAATATTGGTCAATGGGCGAGAGCCTGAACCAGCCAAGTCGCGTGAAGGATGACGGCCCTACGGGTTGTAAACTTCTTTTGTCAGGGAGCAATTGAGTCCACGTGTGGGCTTAGCGAGAGTACCTGAAGAAAAAGCATCGGCTAACTCCGTGCCAGCAGCCGCGGTAATACGGAGGATGCGAGCGTTATCCGGATTTATTGGGTTTAAAGGGTGCGTAGGCGGAATATCAAGTCAGCGGTAAAAATTCGGGGCTCAACCCCGTCGTGCCGT
+
CCCCCGGGGFGGGGGGGGGGGGGGGGGGGGGGGGGGGGGGGGGGGGGGGGGGGGGGGGGCGGGGGGGGGGGDGGGGGGGGGGGGGGGGGGGGGGGGGEFGGGGGGGGGGGGGGGGGGGGGGFGGGGGGGFGGGGGGGGGGGCGGFGCFEEGGFGGFCFFGGGGGEGGGGGDEEGGGGGGGFG5DCFGGGFFECGGEGGFFFGGCE58AFGGEDGGCEGGGFGGD*76?7??9C99C7CCFGDG35CGG>B?D>CBFFFBBFFFGCCFB>:::=:F@FFF?>>0187><F??B?69>0?BF(
@M05025:18:000000000-B3NL5:1:1101:11324:8011 1:N:0:CACTCA
TCGAAGACTCCTACGGGAGGCAGCAGTGGGGAATATTGGACAATGGGCGCAAGCCTGATCCAGCCATACCGCGTGGGTGAAGAAGGCCTTCGGGTTGTAAAGCCCTTTTGTTGGGAAAGAAATCCAGCCGGCTAATACCTGGTTGGGATGACGGTACCCAAAGAATAAGCACCGGCTAACTTCGTGCCAGCAGCCGCGGTAATACGAAGGGTGCAAGCGTTACTCGGAATTACTGGGCGTAAAGCGTGCGTAGGTGGTTATTTAAGTCCGTTGTGAAAGCCCTGGGCTCAACCTGGGAACT
+
CCCCCGGGGGGGGGGGGGGGGGGGGGGGGGGGGGGGGGGGGGGGGGGGGGGGGGGGGGGGGGGGGGGGGGGGGGGGGGGGGGGGGGGGGGGGGGGGGGGGGGGGGGGGGGGGGGGGGGGGGGGGGGGGGGGGGGGGGGGGGGGGGGGGGGGGGGGGGGGGGGGGGGGGGGGGGGGGGGGGGGGGGGGGGGGGGGGGGGGGGGGGGGGGGGGGGGGGGGGGGGGGGGGGEFGGGGGGGGGGGGGGGGGGFE>DFGFFF;F2B@FGGGFFFBFFFFFFFFFFFFFFFFF:?FF:B??FF::6.
@M05025:18:000000000-B3NL5:1:1101:27098:8047 1:N:0:CACTCA
TCGAAGACTCCTACGGGAGGCAGCAGTGGGGAATATTGCACAATGGGCGCAAGCCTGATGCAGCCATGCCGCGTGTATGAAGAAGGCCTTCGGGTTGTAAAGTACTTTCAGCGAGGAGGAAGGTGTTGTGGTTAATAACCACAGCAATTGACGTTACTCGCAGAAGAAGCACCGGCTAACTCCGTGCCAGCAGCCGCGGTAATACGGAGGGTGCAAGCGTTAATCGGAATTACTGGGCGTAAAGCGCACGCAGGCGGTCTGTCAAGTCGGATGTGAAATCCCCGGGCTCAACCTGGGAACT
+
CCCCCGGGGGGGGGGGGGGGGGGGGGFGGGGGGGGGGGGGGGGGGGGGGGGGGGGGGGGGGGGGGGGGGGGGGGGGGGGGGGGGGGGGGGGGGGGGGGGGGGGGGGGGGGGGGGGGGGGGGGGGGGGGGGGFFGGGGGGGGGGGGGGGGGGGGGGGGGGGGGGGGGGGGFGGGGGGGGGGGGGGGGGGGGGGGGGGGGGGGGGGGGGGGGGGGGGGGGGCGGGGGGGGGGGGGGGGGGG<CDFF=DGDEFFGFGFFFEFFF6@FGGFFD6B?DFFFFFFF?>?0;F96?F?BBB:?B:BF5
@M05025:18:000000000-B3NL5:1:1101:20925:8050 1:N:0:CACTCA
TCGAAGACTCCTACGGGAGGCAGCAGTAGGGAATCTTCCACAATGGGCGCAAGCCTGATGGAGCAACACCGCGTGAGTGAAGAAGGGTTTCGGCTCGTAAAGCTCTGTTGTTGGAGAAGAACGTGCGTGAGAGTAACTGTTCACGCAGTGACGGTATCCAACCAGAAAGTCACGGCTAACTACGTGCCAGCAGCCGCGGTAATACGTAGGTGGCAAGCGTTATCCGGATTTATTGGGCGTAAAGCGAGCGCAGGCGGTTGCTTAGGTCTGATGTGAAAGCCTTCGGTTTAACCGAAGAAGT
+
CCCCCGGGGGGGGGGGGGGGGGGGGGGGGGGGGGGGGGGGGGGGGGGGGGGGGGGGGFGGGGGGGGGGGGGGGGGGGGGGGGGGGGGGGGGGGGGGGGGGGGGGGGGGGGGGGGGGGGGGGGGGCFFCFDFGGFGGGGGGGGGGGGGGGGGGGGGGGGGGGGGGGGGGGGGGGGGGGGGGGGCGGFGGGFGGGGGGGGGGGGGGGGGGGGGGGGGGGGGGGGFGGGGEE5FFGGGGGGGGDGGGGGGDFFFGFG:BB<EFF66:479FFBFBFAFFF=F?:>AFFF:6:FF>79699?3:-
@M05025:18:000000000-B3NL5:1:1101:8511:8060 1:N:0:CACTCA
TCGAAGACTCCTACGGGAGGCAGCAGTGAGGAATATTGGTCAATGGCCGCAGGGCTGAACCAGCCAAGTCGCGTGAGGGATGACGGTCCTATGGATTGTAAACCTCTTTTGTCAGGGAGCAAAGGGCGCCACGTGTGGCGCTTTGCGAGTACCTGAAGAAAAAGCATCGGCTAACTCCGTGCCAGCAGCCGCGGTAATACGGAGGATGCGAGCGTTATCCGGATTTATTGGGTTTAAAGGGTGCGCAGGCGGAATGTCAAGTCAGCGGTAAAATTTCGGGGCTCAACCCCGTCGTGCCGTT
+
CCCCCGGGGGGGGGGGGGGGGGGGGGGGGGGGGGGGGGGGGGGGGGGGGGGGGGGGGGGGGGGGGGGGGGGGGGGGGGGGGGGGGGGGGGGGGGGGGGGGGGGGGGGGGGGGGGGGGGGGGGGGGGGGGGGGGGGGGGGGGGGGGGGGGGGFFFDGGGFGGGGGGGGGGGGGGGGGGGGGGGGGGGGGGGEGGGGGGGGGGG5EEGGGGGGGGGGEGGGGCEG>CFGCFGFGEGDFGGGGCFDGDGGG@FFGFGFFFFFFFFFGGGFFF6<A4<FFFFF;>F>FF??BFFB<?BBF:?6?1
@M05025:18:000000000-B3NL5:1:1101:19215:8080 1:N:0:CACTCA
TCGAAGACTCCTACGGGAGGCAGCAGTGAGGAATATTGGTCAATGGGCTTACGCCTGAACCAGCCAAGTCGCGTGAGGGAAGACTGCCCTATGGGTTGTAAACCTCTTTTGTCAGGGAGCAATTGGCGCTACGTGTAGCGTTATCGAGAGTACCTGAAGAAAAAGCATCGGCTAACTCCGTGCCAGCAGCCGCGGTAATACGGAGGATGCGAGCGTTATCCGGATTTATTGGGTTTAAAGGGTGCGTAGGCGGAATGCCAAGTCAGCGGTAAAATCGCGGGGCTCAACCTCGCTCCGCCGT
+
CCCCCGGGGGGGGGGGGGGGGGGGGGGGGGGGGGGGGGGGGGGGGGGGGGGGGGGGGGGGGGGGGGGGFGGGGGGGGGGGGGGGGGGGGGGGGFGGGGGGGGGGGGGGGGGGGGGGGGGGGGFFGGGGGG@FGFFGDGGGGGGGGGGGGGGGFGGGGGGGFGGGGGGFGEGGFGGGGGCEGGGGGFGFGGGGGGGGGGGGGGGGGGGGGGGGGGGEEGGGGEGEGDGGGGGGGG3CDDDDGGFDGGGGF3FGFDFFFF7>FFFGGGFEBBF<FDFF><:>0(3(4<3??:46>?BF???F1
@M05025:18:000000000-B3NL5:1:1101:14596:8088 1:N:0:CACTCA
TCGAAGACTCCTACGGGAGGCAGCAGTAGGGAATCTTCGGCAATGGACGCAAGTCTGACCGAGCAACGCCGCGTGAGTGAAGAAGGTTTTCGGATCGTAAAACTCTGTTGTTAGAGAAGAACAAGGATGAGAGTAGAATGTTCATCCCTTGACGGTATCTAACCAGAAAGCCACGGCTAACTACGTGCCAGCAGCCGCGGTAATACGTAGGTGGCAAGCGTTGTCCGGATTTATTGGGCGTAAAGCGAGCGCAGGCGGTTTCTTAAGTCTGATGTGAAAGCCCCCGGCTCAACCGGGGAGG
+
CCCCCGGGGGGGGGGGGGGGGGGGGGGGGGGGGGGGGGGGGGGGGGGGGGGGGFGGGGGGGGGGGGGGGGGGGGGGGGGGGGGGGGGGGGGGGGGGGGGGGGGGFGGGGGGGGGGGGGGGGGGGGGGGFFGGGGGGGGGGGFGGGGFGGGGGGGGGGGGGGGGGGGGGGGGFGGGGGGDGGGGGGGGDGGGGGGGGGDGEGEGGFCC9FGGGGGGGGGGG5==E<FGGGGGDCFFGGGFDGG<7DCDD@BFGFGFFFF54B*9:FGFFFAF26:B?FFFF?B169>>F11)47<>B>F>>F
@M05025:18:000000000-B3NL5:1:1101:19102:8092 1:N:0:CACTCA
TCGAAGACTCCTACGGGAGGCAGCAGTAGGGAATCTTCGGCAATGGACGGAAGTCTGACCGAGCAACGCCGCGTGAGTGAAGAAGGTTTTCGGATCGTAAAACTCTGTTGTTAGAGAAGAACAAGGATGAGAGTAGAATGTTCATCCCTTGACGGTATCTAACCAGAAAGCCACGGCTAACTACGTGCCAGCAGCCGCGGTAATACGTAGGTGGCAAGCGTTGTCCGGATTTATTGGGCGCAAAGCGAGCGCAGGCGGTTTCTTAAGTCTGATGTGAAAGCCCCCGGCTCAACCGGGGAGG
+
CCCCCGGGGGGGGGGGGGGGGGGGGGGGGGGGGGGGGGGCGGGGGGGGGGGGGGGGGGGGGGGDCCFGGGGGGFGGGGGGGFGGGGGGGGGGGGGGGGFGGGGGGGGGGGGGFGGGFGGGGGGGGFGFGGGGGGGGGGGGGGDFGGGGGGGGGGGGGGGGGGGFGGGDGGGGCGGGGGGGGGGGGGGGGGGFFGFGGEGGGGGGGGGGGFGGGFEGCFGGEGGGGGGEC5C?GGGDGGGGGG<CGGGDDD:CDG>DDFDF@FFCGFFF4<?9FBFFBB69:7<:9;(246?D:<(7096>F
@M05025:18:000000000-B3NL5:1:1101:22355:8093 1:N:0:CACTCA
TCGAAGACTCCTACGGGAGGCAGCAGTAGGGAATTTTCCGCAATGAGCGAAAGCTTGACGGAGCGACACAGCGTGCAGGATGAAGGTCTTCGGATTGTAAACTGCTGTTGTAAGGGAAGAAAAAATTTAATAGGAAATGATTAAATCTTGACGGTACCTTATTAGAAAGTGACGGCTAACTATGTGCCAGCAGCCGCGGTAATACATAGGTCACAAGCGTTATCCGGAATTATTGGGCGTAAAGAGTTTGTAGGCGGTTTATCAAGTCTAGAGTTAAAGCCTGAGGCTCAACCTCAGTCCG
+
CCCCCGGGGGGGGGGGGGGGGGGGGGFGGGGGGGGGGGGGGGGGGGGGGGGGGGGGGGGGGGGGGGGGGGGGGGGGGGGGGGGGGGGGGGGGGGGGGGGGGGGGGGGGGGGGGGGGGGGGGGGGGGGGGGGGGGGGGGGGGGGGGGGGGGGGGGGGGGGGGGGGGGGGGGGGGGGGGGGGGGGGGGGGGGGGGGGGGGGGGGGGGGGGGGGGGGGGGGGGGGGGGGGGGGGGGGGGGGGGGGGGGGGGFFFGFGFFFFEFFFFFGGFFFFFFFFF?FFFFFFFBFFFFF?DF?FFFFFFF2
@M05025:18:000000000-B3NL5:1:1101:18895:8117 1:N:0:CACTCA
TCGAAGACTCCTACGGGAGGCAGCAGTGAGGAATATTGGTCAATGGGCTTACGCCTGAACCAGCCAAGTCGCGTGAGGGAAGACTGCCCTATGGGTTGTAAACCTCTTTTGTCAGGGAGCAATTGGCGCTACGTGTAGCGTTATCGAGAGTACCTGAAGAAAAAGCATCGGCTAACTCCGTGCCAGCAGCCGCGGTAATACGGAGGATGCGAGCGTTATCCGGATTTATTGGGTTTAAAGGGTGCGTAGGCGGAATGCCAAGTCAGCGGTAAAATCGCGGGGCTCAACCTCGCTCTGCCGT
+
CCCCCGGGGGGGGGGGGGGGGGGGGGGGCGGGGGGGGFGFGFGGFGGGFGGGGEEFFCFGGGGFDGGGEE@FCGGGGGDFDGDFECAFF<CAFFFGGGGGGGGGDGGFFFCGGGGGGEGGDG<FGGGDCE@CEGGF<FFEFGD<@+8>33A?=?DFDFGGGGG@=FD>FE@F:CCGGGGDF8:EDFGGFFC:>CDEGGGFGGGEEGCECF8*85CG7C5<CEGE*:??90+0*7C*>CGFFDD**7>C@)67>3::@FF>?>9::FFFF<5(@A6@5<>6((,71)4<?(.46?:(4??F2
@M05025:18:000000000-B3NL5:1:1101:13160:8128 1:N:0:CACTCA
TCGAAGACTCCTACGGGAGGCAGCAGTAGGGAATCTTCCACAATGGACGCAAGTCTGATGGAGCAACGCCGCGTGAGTGAAGAAGGGTTTCGGCTCGTAAAGCTCTGTTGGTAGTGAAGAAAGATAGAGGTAGTAACTGGCCTTTATTTGACGGTAATTACCTAGAAAGTCACGGCTAACTACGTGCCAGCAGCCGCGGTAATACGTAGGTGGCAAGCGTTGTCCGGATTTATTGGGCGTAAAGCGAGTGCAGGCGGTTCAATAAGTCTGATGTGAAAGCCTTCGGCTCAACCGGAGAATT
+
CCCCCGGGGGGGGGGGGGGGGGGGGGGGGGGGGGGGGGGGGGGGGGGGGGGGGGGGGGGGGGGGGGGGGGGGGGGGGGGGGGGGGGGGGGGGGGGGGGGGGGGGGGGGGGGGGGGGGGGGGGGGGGGGGGGGGGGGGGGGGGGGGGGGGGGGGGGGGGGGGGGGGGGGGGGGGGGGGGGGGGGGGGGGGGGGGGGGGGGGGGGGGGGFGGGGGGGFGGGGGGGGGGGGG=CFGGGGGGGGDGGGGGGGFFFGFGEBD<)4BFFGGGFFFFFBFFFFFFFBBFBFBFB?FFFFF>>6>>1<6
@M05025:18:000000000-B3NL5:1:1101:14996:8148 1:N:0:CACTCA
TCGAAGACTCCTACGGGAGGCAGCAGTGAGGAATATTGGTCAATGGGCGGGAGCCTGAACCAGCCAAGCCGCGTGAAGGAAGAAGGCGCCAGGCGTCGTAAACTTCTTTTGTCGGGGAACAAAGGGCGCCACGTGTGGCGTTGTGAGTGTATCCGAAGAAAAAGCATCGGCTAACTCCGTGCCAGCAGCCGCGGTAATACGGAGGATGCGAGCGTTATCCGGATTGATTGGGTTTAAAGGGTGCGTAGGCGGTCCGGAAAGTCAGCGGTAAGAGCACGGGGCTCAACCCCGGCGAGCCGTT
+
CCCCCCEGGGGGG<FD@;FCCFCFDGGGGGD8EEF6EFGGEE6EA,CAB+CF:FFCFC@FGGGGGGFFFGFGG:FE=F8<FG?F<<=:4CGGGCEGEGGGC<,D9<BDAFF<FGGGDGEGG8,@FCFGCFEEGGC<@E*>1>FFG<F><FC,7@FGGGCGCCG>:CCFFCFF7BCFGFCFC7898CEF7F8CECE*;C@?C;*8*?FGEE5:8:C5/=F7CGE=C*0+AFF=/79<>:>FDCCDGDG5565CEDDEF35(<8/C7083D6>)*37)..<;((,-57((-,(4299>(46:-
@M05025:18:000000000-B3NL5:1:1101:9095:8155 1:N:0:CACTCA
TCGAAGACTCCTACGGGAGGCAGCAGTGAGGAATATTGGTCAATGGGAGAGATCCTGAACCAGCCAAGCCGCGTGAGGGAAGACGGCCCTATGGGTTGTAAACCTCTTTTGTCGGAGAACAAAACCCGGGACGTGTCCCGGACTGCGTGTATCCGAAGAAAAAGCATCGGCTAACTCCGTGCCAGCAGCCGCGGTAATACGGAGGATGCGAGCGTTATCCGGATTTATTGGGTTTAAAGGGTGCGTAGGCGGTCCGTTAAGTCAGCGGTAAAATTGCGGGGCTCAACCCCGTCGAGCCGTT
+
CCCCCGGGGGGGGGGGGGGGGGGGGGGGGGGGGGGGGGGGGGGGGGGGGGGGGGGGGGGGGGGGGGGGGGGGGGGGGGGGGGGGGGGGGGGGGGGGGGGGGGGGGGGGGGGGGGGGGGGGGGGGGGGGGGGGGGGGGGGGGGGGGGGGGGGGGGGGDGGGGGGGGGGGGGGGGGGGGGGGGGGGGGGGGGGGGGGGGGGGGGGEEGGGGGEGGGCEEGGGGGGGGGGGGCFFCDDFCFGGGGGGGGGGFFDGFGEEFFF<FFFFFFFFF9@>BFFFFF39>;>6>D??<BBFFFBB:9>F0
@M05025:18:000000000-B3NL5:1:1101:8715:8203 1:N:0:CACTCA
TCGAAGACTCCTACGGGAGGCAGCAGTGGGGAATATTGCACAATGGGCGAAAGCCTGATGCAGCGACGCCGCGTGAGGGATGACGGCCTTCGGGTTGTAAACCTCTTTCAGTAGGGAAGAAGCGAAAGTGACGGTACCTGCAGAAGAAGCGCCGGCTAACTACGTGCCAGCAGCCGCGGTAATACGTAGGGCGCAAGCGTTATCCGGATTTATTGGGCGTAAAGAGCTCGTAGGCGGTTTGTCGCGTCTGCCGTGAAAGTCCGAGGCTCAACCTCGGATCTGCGGTGGGTACGGGCAGGCT
+
CCCCCGGGGGGGGGGGGGGGGGGGGGFGGGGGGGGGGGGGGGGGGGGGGGGGGGGGGGGGGGGGGGGGGGGGGGGGGGGGGGGGGGGGGGGGGGGGGGGGGGGGGGGGGFFGGGGGGGGGGGGGGGGGGGGGGGGGGGGGGGGGGGFGGGGGGGGGGGGGGGGGGGGGGGGGGCFGEGGGGGGGGGGFGGGGGDGGGGGGGGCFFGGGCGGGGCFGGGGGGGGGGGFGGGGGGGGGG/>DGG7CFGGGFFFDDC:FFFFDFFFGGGB@>??0F?FF@>DFFFA>>:BFFB<BBF>;;?(4,
@M05025:18:000000000-B3NL5:1:1101:4359:8208 1:N:0:CACTCA
TCGAAGACTCCTACGGGAGGCAGCAGTAGGGAATCTTCCACAATGGGCGCAAGCCTGATGGAGCAACACCGCGTGAGTGAAGAAGGGTTTCGGCTCGTAAAGCTCTGTTGTTGGAGAAGAACGTGCGTGAGAGTAACTGTTCACGCAGTGACGGTATCCAACCAGAAAGTCACGGCTAACTACGTGCCAGCAGCCGCGGTAATACGTAGGTGGCAAGCGTTATCCGGATTTATTGGGCGTAAAGCGAGCGCAGGCGGTTACTTAGGTCTGATGTGAAAGCCTTCGGCTTAACCGAAGAAGT
+
CCCCCGGGGGGGGGGGGGGGGGGGGGGGGGGGGGGGGGGGGGGGGGGGGGGGGGGGGGGGGGGGGGGGGGGGGGGGGGGGGGDGGGGGGGGGGGGGGGGGGGGGGGGGGGGGGGGFGGGGGGGGGCFEGGGGGGGGGGGGFAFGGGDGGGGGGGGGGGGGGGDGGGDCFGGGGGGGGGGGGGGGGGFGGGGGGGGDDGEGGGGGGGGGGGGGFGGG5FGEEGGGFGGGGGGCCFCC7CGGGGFFGDDDBFEGFGFFFFFBFFFCC47@F?44BF=46=6:<BF?B:>F9?FFF>030(54)
@M05025:18:000000000-B3NL5:1:1101:22890:8217 1:N:0:CACTCA
TCGAAGACTCCTACGGGAGGCAGCAGTGGGGAATATTGCACAATGGGGGAAACCCTGATGCAGCAACGCCGCGTGAGTGAAGAAGGTTTTCGGATTGTAAAGCTCTGTTAGCAGGGAAGAGGAAGGACGGTACCTGCAGAGGAAGCCGCGGCTAACTACGTGCCAGCAGCCGCGGTAATACGTAGGTGGCAAGCGTTGTTCGGAATAACTGGGCGTAAAGGATGCGTAGGCGGTTAAACAAGTTATATGTTAAATATATAGGCTTAACCTGTAGAAAGCATATAAAACTGTTTAACTAGAG
+
CCCCCGGGGGGGGGGGGGGGGGGGGGGGGGGGGGGGGGGGGGGGGGGGGGGGGGGGGGGGGGGGGGGGGGGGGGGGGGGGGGGGGGGGGGGGGGGGGGGGGGGGGGGGGGGGGGGGGGGGGGGGGGGGGGGGGGGGGGGGGGGGGGGGGGGGGGGGGGGGGGGGGGGGGGGGGGGGGGGGGGGGGGGGGGGGGGGGGGGGGGGDGGGGGGGGGGGGGGGGGGGGGGGGGGGGGGGGGGGGGGGGGGGGFFFGFGFFFFFFFFFFFGFFFB>AFBFFFFFFFFABFFFF?2<AFFFFFFFF2
@M05025:18:000000000-B3NL5:1:1101:16156:8223 1:N:0:CACTCA
TCGAAGACTCCTACGGGAGGCAGCAGTGGGGAATATTGCACAATGGGCGAAAGCCTGATGCAGCGACGCCGCGTGAGGGATGACGGCCTTCGGGTTGTAAACCTCTTTCAGTAGGGAAGAAGCGAAAGTGACGGTACCTGCAGAAGAAGCGCCGGCTAACTACGTGCCAGCAGCCGCGGTAATACGTAGGGCGCAAGCGTTATCCGGATTTATTGGGCGTAAAGAGCTCGTAGGCGGTTTGTCGCGTCTGCCGTGAAAGTCCGAGGCTCAACCTCGGATCTGCGGTGGATACGGGCAGACT
+
CCCCCGGGGGGGGGGGGGGGGGGGGGFGGGGGGGGGGGGGGGGGGGGGGGGGGGGGGGGGGGGGGGGGGGGGGGGGGGDEGGGGGGGGGGGGGGGGGGGGGGGGGGGGGGGGGGGGGGGGGGGGGGGGGGGGGGGGGGFGGGGGGGCCGGGGGEGGGGGGGGGGGGGGF@FDCGGEGGGCEGGGGGE9FGGGGGGGGFGGG58<CGGCEEGGE???EGDGGGGGGGGC65C5CDGGGDGDGC><*9DD>>FGFDDFFBF)96))1)<FFBF?F(57>5)4ADF9(-2(-5:>FF99;?(1)
@M05025:18:000000000-B3NL5:1:1101:3852:8228 1:N:0:CACTCA
TCGAAGACTCCTACGGGAGGCAGCAGTGGGGAATATTGCACAATGGGCGCAAGCCTGATGCAGCCATGCCGCGTGTATGAAGAAGGCCTTCGGGTTGTAAAGTACTTTCAGCGAGGAGGAAGGTGTTGTGGTTAATAACCGCAGCAATTGACGTTACTCGCAGAAGAAGCACCGGCTAACTCCGTGCCAGCAGCCGCGGTAATACGGAGGGTGCAAGCGTTAATCGGAATTACTGGTCGTAAAGCGCACGCAGGCTGTCTGTCAAGTCGGATGTGAAATCCCCGGGCTCAACCTGGGAACT
+
@BCCC@FGGGGGGGGGGGF>FGGGGFEAFGGGGG9EEEFAEFCGGG@FEGGGC@DFGGGGGAE@EFGFCDC:C=FGGFGGGG9FCFDGGGGGEGDGGGG<?CFEACFGFGFFGGC:FFFG?E@BFGG8FDG?DDABGFCE@FFFC<FFCFGCF@DG7FCB@7>+,,,@>E7>3@FCECFBFGGGG7CGGFGCFFEEE>CEDG71>E*;:BC*;*+<CF*::EC7:FDGGGGCFG=D0079C5<FFDD<35>DFGE)>@=:798>FF=6B>>()5=FF*6483:>;B0(42<B:28<:???3
@M05025:18:000000000-B3NL5:1:1101:5011:8236 1:N:0:CACTCA
TCGAAGACTCCTACGGGAGGCAGCAGTAGGGAATCTTCCACAATGGACGAAAGTCTGATGGAGCAACGCCGCGTGAGTGAAGAAGGGTTTCGGCTCGTAAAGCTCTGTTGGTAGTGAAGAAAGATAGAGGTAGTAACTGGCCTTTATTTGACGGTAATTACTTAGAAAGTCACGGCTAACTACGTGCCAGCAGCCGCGGTAATACGTAGGTGGCAAGCGTTGTACGGATTTATTGGGCGTAAAGCGAGTGCAGGCGGTTCAATAAGTCTGATGTGAAAGCCTTCGGCTCAACCGGAGAATT
+
C@BCCFGGGFGGFGGGGEEFEGGGGGGGGGGGGGGGGGGGGGGGGGGGGGGGGFGGGGGGGGGDDGGGGGGGGGGCGGFFFFAEGG>FEGGGGGGGEGGGGGGGGGGEFFGGGGGGGGGGGGGGGGGG?FFFGGGGGGFFGGGGGDFGGGGGGDEGGGFGEFGFGGGGGFFGDFECGEGGFFGCFDFCC8:CBCFED5EEGC@F9C1<AEFEFEFGEDEEGGGCEFGE*/<CFGC=FGDDGGCFDDCG@F4DFF>;>8>:B?@7CCFFF<6:FFFFFFFF??F?:<96:<?1161>F34><
@M05025:18:000000000-B3NL5:1:1101:16464:8252 1:N:0:CACTCA
TCGAAGACTCCTACGGGAGGCAGCAGTGGGGAATATTGGACAATGGGCGCAAGCCTGATCCAGCCATACCGCGTGGGTGAAGAAGGCCTTCGGGTTGTAAAGCCCTTTTGTTGGGAAAGAAATCCAGCCGGCTAATACCTGGTTGGGATGACGGTACCCAAAGAATAAGCACCGGCTAACTTCGTGCCAGCAGCCGCGGTAATACGAAGGGTGCAAGCGTTACTCGGAATTACTGGGCGTAAAGCGTGCGTAGGTGGTTATTTAAGTCCGTTGTGAAAGCCCTGGGCTCAACCTGGGAACT
+
CCCCCGGGGGGGGGGGGGGGGGGGGGGGGGGGGGGGGGGGGGGGGGGGGGGGGGGGGGGGGGGGGGGGGGGGGGGGGGGGGGGGGGGGGGGGGGGGGGGGGGGGGGGGGGGGGGGGGGGGGGGGGGGGGGGGGGGGGGGGGGGGGGGGGGGGGGGGGGGGGGGGGGGGGGGGGGGGGGGGGGGGGGGGGGGGGGGGGGGGGDGGGG=CEGGGGGGGFGGGGGGGGGGGGGGGGGGGFDDGDDGGGGGGFEEDDDFFFFFFFFFGGGFFFBFFFFFFFFFBFB<F:<BFFFFFFFF<B??2.
@M05025:18:000000000-B3NL5:1:1101:11272:8256 1:N:0:CACTCA
TCGAAGACTCCTACGGGAGGCAGCAGTGAGGAATATTGGTCAATGGGCTTACGCCTGAACCAGCCAAGTCGCGTGAGGGAAGACTGCCCTATGGGTTGTAAACCTCTTTTGTCAGGGAGCAATTGGCGCTACGTGTAGCGTTATCGAGAGTACCTGAAGAAAAAGCATCGGCTAACTCCGTGCCAGCAGCCGCGGTAATACGGAGGATGCGAGCGTTATCCGGATTTATTGGGTTTAAAGGGTGCGTAGGCGGAATGCCAAGTCAGCGGTAAAATCGCGGGGCTCAACCTCGCTCCGCCGT
+
CCCCCGGGGGGGGGGGGGGGGG>FGGGGGGGGGGGGGGGGGGGGGGGGGGGGGGGGGGGGGGGGGGGGGGGGGGGGGGGGGGGGGGGGGGGGGGGGGGGGGGGGGGGGGGGGGGGGGGGGGGGGGGGGGGGGGGGGGGGGGGGGGGGGGGGGGGGGGGGGGGGGGGGGGGGGGGGGGGGGGGGGGGGGGGGGGGGGGGGGGGGGGGGGGGGGGGGGGGGGGGGGEEEGGGGGGGGDGCFGGGGGGGGGFFFGFGFFFFFFFFFGGGFFF:EFFFF@EFDFFFFB?<?7?BBFFFFFFFFF9
@M05025:18:000000000-B3NL5:1:1101:28825:8368 1:N:0:CACTCA
TCGAAGACTCCTACGGGAGGCAGCAGTAGGGAATCTTCCACAATGGACGAAAGTCTGATGGAGCAACGCCGCGTGAGTGAAGAAGGGTTTCGGCTCGTAAAGCTCTGTTGGTAGTGAAGAAAGATAGAGGTAGTAACTGGCCTTTATTTGACGGTAATTACTTAGAAAGTCACGGCTAACTACGTGCCAGCAGCCGCGGTAATACGTAGGTGGCAAGCGTTGTCCGGATTTATTGGGCGTAAAGCGAGTGCAGGCGGTTCAATAAGTCTGATGTGAAAGCCTTCGGCTCAACCGGAGAATT
+
CCCCCGGGGGGGGGGGGGGGGGGDGGGGGGGGFGGGGGGGGGGGGGGGGGGGGEFGGGGGGGGGGGGGGGGGGGGGGGGGGGCGGDGGGGGGGGFGGGGFGCGGGGFGFGGGGGGGGFGGGGGFFGGGGGDFGGGGGGG8FFGGGGGGGGGFGGGGGGFFFFGGGFCEEGGGGGGGGGGGGGGGGGGGGGGGGGGGGGCCEDFFGGGGFE@EGGGGGFEEGEE7@EEGGEG7FGGGFFGGDGC:CCDGB:?DBFBBE;5(=?@F7>FFFA?<FFFFFF61(57)4<F:??B:<FF69>?A.
@M05025:18:000000000-B3NL5:1:1101:10230:8406 1:N:0:CACTCA
TCGAAGACTCCTACGGGAGGCAGCAGTAGGGAATCTTCCACAATGGACGCAAGTCTGATGGAGCAACGCCGCGTGAGTGAAGAAGGGTTTCGGCTCGTAAAGCTCTGTTGGTAGTGAAGAAAGATAGAGGTAGTAACTGGCCTTTATTTGACGGTAATTACCTAGAAAGTCACGGCTAACTACGTGCCAGCAGCCGCGGTAATACGTAGGTGGCAAGCGTTGTCCGGATTTATTGGGCGTAAAGCGAGTGCAGGCGGTTCAATAAGTCTGATGTGAAAGCCTTCGGCTCAACCGGAGAATT
+
CCCCCGGGGGGGGGGGGGGGDGGGGGFGGGGG<FGGGFFFEGFDEFDEFGGEGFGCF<FFF@FFFFGCG7FGGFEE@FGGFFFGFGGGGGGEGGGGECG<AEA5EFGF<FCFEE?A9FGGGFGGGGCEFGFC<FGEGGGGFG<FDDFFGGGGGGGGGGGGGGGG?FFFGGGGGGGGEEGGGGFGGGGD=8B8DEGDECGEGGGGGGGGGEFFFGGGGGGEEE=EFEGGGGGGGGGGGFGDDCGGGGG:B>FGF*>B30.,6B?FCGFFFBB5FFFBFFF77?<?61(-3<DFF9>(1;BA)
@M05025:18:000000000-B3NL5:1:1101:7418:8451 1:N:0:CACTCA
TCGAAGACTCCTACGGGAGGCAGCAGTGGGGAATATTGCACAATGGGCGCAAGCCTGATGCAGCGACGCCGCGTGCGGGATGGAGGCCTTCGGGTTGTAAACCGCTTTTGTTCAAGGGCAAGGCACGGTCTTCGGCCGTGTTGAGTGGATTGTTCGAATAAGCACCGGCTAACTACGTGCCAGCAGCCGCGGTAATACGTAGGGTGCAAGCGTTATCCGGATTTATTGGGCGTAAAGGGCTCGTAGGCGGTTCGTCGCGTCCGGTGTGAAAGTCCATCGCTTAACGGTGGATCCGCGCCGG
+
CCCCCGGGGGGGGGGGGGGGGGGGGGGGGGGGGGGGGGGGGGGGGGGGGGGGGGGGGGGGGGGGGGGGGGGGGGGGGGGGGGGGGGGGGGGGGGGGGGGGGGGGGGGGGGGGGGGGGGGGGGGGGGGGGGGGGGGGGGGGGGGGGGGGDFFGGGGGGGGGGGGGGGGGGGGGGGGGEGGFFGFGGGGEFGGGCEEFFGGCGGGGGGGGGGGGGD=8<FG=*:EGGGFFGGGGGGGGGGGGDCDGDGCGFB>GDDFFFDFFFDDC7<BFFF@BFBFFFFD??F?B2<9:6>07:B::>BBFF
@M05025:18:000000000-B3NL5:1:1101:3059:8452 1:N:0:CACTCA
TCGAAGACTCCTACGGGAGGCAGCAGTAGGGAATCTTCCACAATGGACGAAAGTCTGATGAAGCAACGCCGCGTGAGTGAAGAAGGGTTTCGGCTCGTAAAGCTCTGTTGGTAGTGAAGAAAGATAGAGGTAGTAACTGGCCTTTATTTGACGGTAATTACTTAGAAAGTCACGGCTAACTACGTGCCAGCAGCCGCGGTAATACGTAGGTGGCAAGCGTTGTCCGGATTTATTGGGCGTAAAGCGAGTGCAGGCGGTTCAATAAGTCTGATGTGAAAGCCTTCGTCTCAACCGGAGAATT
+
CCCCCEGGGGGGGGGGGEGCFGGGGGFGGGGGGGGGGGGGGGGGGGGGGGGGGEGGGGGGGGGGGGGGGDGGGGGGEGFFD<EFGGGGGEGGGGGGEGGGGGGGGGGGGGFFGGGGGGGGGG4FGGFFGGFGGGGGGGGFGGGGGGG9F<FFGGGFGGGGGGGGFGFFGFFGFDDGGGFGGGGGGFGGGFGFGGGGGGDECEGGGCCFG*BE=6CFCFG=EGEGGC5:*=CG77:C*5)7)/*0:39)<F?GFFB5>7>:FFBFD7=?F<?>F4*96==<?2).8.4:F>21:0(-,4<<4
@M05025:18:000000000-B3NL5:1:1101:20412:8487 1:N:0:CACTCA
TCGAAGACTCCTACGGGAGGCAGCAGTGGGGAATATTGCACAATGGGGGAAACCCTGATGCAGCGACGCCGCGTGAGCGAAGAAGTATTTCGGTATGTAAAGCTCTATCAGCAGGGAAGAAAATGACGGTACCTGACTAAGAAGCCCCGGCTAACTACGTGCCAGCAGCCGCGGTAATACGTAGGGGGCAAGCGTTATCCGGATTTACTGGGTGTAAAGGGAGCGTAGACGGCCAGGCAAGTCTGATGTGAAAGGCAGGGGCTCAACCCCTGGACCGCATTGGAAACTGTCAGGCTGGAGG
+
CCCCCGGGGGGGGGGGGGGGGGGGGGFGGGGGGGGGGGGGGGGGGGGGGGGGGGGGGGGGGGGGGGGGGGGGGGGGGGGGGGGGGFGFGGGGGGGGGGGGGGGGGGGGGGGGGGGGGGGGGGGGGGGGGGFCGFFGGGGGGGGGGGGGGGGGGGGGGGGGGGGGGGGGGGGGGGGEGGGGGFGGGGGGDGGGGGGGGGCFEGCEGGGGGGGGFG:CAFGGGGGEGGGGDGGGDDDFGGGDGGGDFC7D@FFFFGFFFB@9D@E:F4)8>?FBFF4).8>:6?7?AB099:).<707?B:7(
@M05025:18:000000000-B3NL5:1:1101:5617:8505 1:N:0:CACTCA
TCGAAGACTCCTACGGGAGGCAGCAGTAGGGAATCTTCCACAATGGACGCAAGTCTGATGGAGCAACGCCGCGTGAGTGAAGAAGGGTTTCGGCTCGTAAAGCTCTGTTGGTAGTGAAGAAAGATAGAGGTAGTAACTGGCCTTTATTTGACGGTAATTACCTAGAAAGTCACGGCTAACTACGTGCCAGCAGCCGCGGTAATACGTAGGTGGCAAGCGTTGTCCGGATTTATTGGGCGTAAAGCGAGTGCAGGCGGTTCAATAAGTCTGATGTGAAAGCCTTCGGCTCAACCGGAGAATT
+
CCCCCGGGGGGGGGGGGGGGGGGGGGGGGGGGGGGGGGGGGGGGGGGGGGGGGGGGGGGGGGGGGGGGGGGGGGGGGGGGGGFGGGGGGGGGGGGGGGGGGGGGGGGGGGGGGGGGGGGGGGGGGGGGGGGGGGGGGGGGGGGGGGGGGFGGGGGGGGFGGGGGGGGGGGGGGGGGGGGGGGGGGGFGGGFGGGGGGGDGGGGGGGGGGGGGGGGGGGGEEGGFCEGEEGGGGGGFGGGGGGGGGGGGFFFFBGFFF572FFFCF7@FFBF<FFFFFF?8:BAFFFFF:2<?FFFF>>?>6
@M05025:18:000000000-B3NL5:1:1101:27314:8523 1:N:0:CACTCA
TCGAAGACTCCTACGGGAGGCAGCAGTAGGGAATCTTCCACAATGGGCGCAAGCCTGATGGAGCAACACCGCGTGAGTGAAGAAGGGTTTCGGCTCGTAAAGCTCTGTTGTTGGAGAAGAACGTACCTGAGAGTAACTGTTCAGGTAGTGACGGTATCCAACCAGAAAGTCACGGCTAACTACGTGCCAGCAGCCGCGGTAATACGTAGGTGGCAAGCGTTATCCGGATTTATTGGGCGTAAAGCGAGCGCAGGCGGTTGCTTAGGTCTGATGTGAAAGCCTTCGGCTTAACCGAAGAAGT
+
CCCCCGGGGGGGGGGGGGGGGGGGGGGGGGGGGGGGGGGGGGGGGGGGGGGGGGGGGGGGGGGGGGGGGGGGGGGGGFGGGGGGGGGGGGGGDGGGGGGGGGGGGGGGGGGGGGGGGGGGFGGGGFCGGGGGGGGGGGGGGGGGGGGGGGGGGGGGGGGGGGGGGGGGGGFCGGCCC8DGGGFGGGGFFFGGEGFCGEGGGGGGGGGGFGGGGGGGGGGEEEGGGGGGG=FFGGGGFFGGGGGGCDDGDF3CEGEFFF@>F?4DFFFFFFFFFAFFFFF?FFBFF0(89BFFFF999::B)
@M05025:18:000000000-B3NL5:1:1101:27090:8567 1:N:0:CACTCA
TCGAAGACTCCTACGGGAGGCAGCAGTAGGGAATTTTCCGCAATGAGCGAAAGCTTGACGGAGCGACACAGCGTGCAGGATGAAGGTCTTCGGATTGTAAACTGCTGTTGTAAGGGAAGAAAAAATTTAATAGGAAATGATTAAATCTTGACGGTACCTTATTAGAAAGTGACGGCTAACTATGTGCCAGCAGCCGCGGTAATACATAGGTCACAAGCGTTATCCGGAATTATTGGGCGTAAAGAGTTTGTAGGCGGTTTATCAAGTCTAGAGTTAAAGCCTGAGGCTCAACCTCAGTCCG
+
CCCCCGGGGGGGGGGGGGGGGGGGGGGGGGGGGGGGGGGGGGGGGGGGGGGGGGGGGGGGGGGGGGGGGGGGGGGGGGGGGGGGGGGGGGGGGGGGGGGGGGGGGGGGGGGGGGGGGGGGGGGGGGGGGGGGGGGGGGGGGGGGGGGGGGGGGGGGGGGGGGGGGGFGGGGGGGGGGGGGGGGGGGGGGGGGGGGGGGGGGGGGGGFGGGGGGGGGGGGGGGGGGGGGGGGGGGGGGFGGDGGGGGGGFFFFFG?BEFEFFFFFCGFBFFFFFFFFFFFFBF?:?<BFBFFFFF?>:A>B4
@M05025:18:000000000-B3NL5:1:1101:12830:8580 1:N:0:CACTCA
TCGAAGACTCCTACGGGAGGCAGCAGTAGGGAATCTTCCACAATGGACGCAAGTCTGATGGAGCAACGCCGCGTGAGTGAAGAAGGGTTTCGGCTCGTAAAGCTCTGTTGGTAGTGAAGAAAGATAGAGGTAGTAACTGGCCTTTATTTGACGGTAATTACCTAGAAAGTCACGGCTAACTACGTGCCAGCAGCCGCGGTAATACGTAGGTGGCAAGCGTTGTCCGGAGTTATTGGGCGTAAAGCGAGTGCAGGCGGTTCAATAAGTCTGATGTGAAAGCCTTCGGCTCAACCGGAGAATT
+
CCCCCGGGGGGGGGGGGGGGGGGGGGGGGFGGGGGGGGGGGGGGGGGGGGGGGGGGGFGGGFGGGGGGGGGGGGGCGGGGGGGGGGGCFGGGDEDFEFDGGGG9FFGGGGGGDG<FFFGGGGFGFGGGGGGGGGDFFGGGCGFFGGFGGGCDEEGGGGFFEFFAFGGGGGGFGGGGGGGCFGGGEFGDF7CFGGFGEGGGGGGCEGGGGGGGGGGGGG5:5:CC+5**226<9@:*CFGC7<7DGDDD>3=7=F>B5)88=4877F@FFAFDFFFF*8?(4:2<610,(42:?99;FFF<)
@M05025:18:000000000-B3NL5:1:1101:4368:8587 1:N:0:CACTCA
TCGAAGACTCCTACGGGAGGCAGCAGTGAGGAATATTGGTCAATGGGCTTACGCCTGAACCAGCCAAGTCGCGTGAGGGAAGACTGCCCTATGGGTTGTAAACCTCTTTTGTCAGGGAGCAACGCCGGCTACGTGTAGCCGGACTGAGAGTACCTGAAGAAAAAGCATCGGCTAACTCCGTGCCAGCAGCCGCGGTAATACGGAGGATGCGAGCGTTATCCGGATTTATTGGGTTTAAAGGGTGCGTAGGCGGAATGCCAAGTCAGCGGTAAAATCGCGGGGCTCAACCTCGCTCCGCCGT
+
CCCCCGFGGGGGGGGGGGGGGGGGGGGGGGGGGGGGGGGFGGGGGGGGGGGGGGGGGGGGGGGGGGGGGGGGGGGGGGGDGGGGGGGGGGGGGGGGGGGGGGGGGGGGGGGGGGGGGGGGGGGGGGGGGGFGGGGGGGGGGGGGGGGGGGFFGGGGGGCFGGGGCFGGGGGGCGFGGGGGGGGGGGGGGGGGGGGGGGGGGGGGGGD?FGGGGGGGGGGFGGGGGG+<CGC<F55DGGGGG<CGDCGDD>FGFGD@:?FFFFFF7FFFFFFFFAFFFFE>FF;BFFFFFF7?;064::693
@M05025:18:000000000-B3NL5:1:1101:10403:8604 1:N:0:CACTCA
TCGAAGACTCCTACGGGAGGCAGCAGTGGGGAATATTGCACAATGGGCGAAAGCCTGATGCAGCGACGCCGCGTGAGGGATGACGGCCCTCGGGTTGTAAACCTCTTTCAGTAGGGAAGAAGCGAAAGTGACGGTACCTGCAGAAGAAGCGCCGGCTAACTACGTGCCAGCAGCCGCGGTAATACGTAGGGCGCAAGCGTTATCCGGATTTATTGGGCGTAAAGAGCTCGTAGGCGGTTTGTCGCGTCTGCCGTGAAAGTCCGAGGCTCAACCTCGGATCTGCGGGGGGTACGGGCAGACT
+
CCCCCGGGGGGGGGGGGGGGGGGGGGGGGGGGGGGGGGGGGGGGGGGGGGGGGGGGGGGGGGGGGGGGGGGGGGGGGGGGGGGGGGDGGGGGGGGGGGGGGGGGGGGGGFGGGGGGFGGGGGGGGGGGGGGGGGGGGGGGGGGGGGGGGGGGGGGGGGGGGGCFGFGGGGGGFGGGGGGGDGGGGGGGGGGFEGGGGGGGGGFGGGGGCEFFFGGGGGGCEEGGGGGGGGGGGGGGGGDGGGGGGGGGFFFGFD>FF=FB?FEDGGFFFFF().?EF)89ABFB9((49>FFFB>F>:07.
@M05025:18:000000000-B3NL5:1:1101:14823:8653 1:N:0:CACTCA
TCGAAGACTCCTACGGGAGGCAGCAGTGGGGAATATTGCACAATGGGCGCAAGCCTGATGCAGCCATGCCGCGTGTATGAAGAAGGCCTTCGGGTTGTAAAGTACTTTCAGCGAGGAGGAAGGTGTTGTGGTTAATAACCGCAGCAATTGACGTTACTCGCAGAAGAAGCACCGGCTAACTCCGTGCCAGCAGCCGCGGTAATACGGAGGGTGCAAGCGTTAATCGGAATTACTGGGCGTAAAGCGCACGCAGGCGGTCTGTCAAGTCGGATGTGAAATCCCCGGGCTCAACCTGGGAACT
+
CCCCCGGGGGGGGGGGGGGGGGGGGGGGGGGGGGGGGGGGGGGGGGGGGGGGGGGGGGGGGGGGGGGGGGGGGGGGGGGGGGGGGGGGGGGGGGGGGGGGGGGGGGGGGGGGGGGGFGGGGGGGGGGGGGGGGGGGGGGGGGGGGGGGGGGGGGGGGGGGGGGGGGGGGGGGGGEGGGGGGGGGGGGGGGGGGGGGGGGGDGGGGGGGGGGGGGFGGGGEGGGGGGGGDFGGGGGGGGGGGGGGGGGDEEFGFGFFF@FFFFFGFGFFFFFFFFFFFFFF??FFFFF;FFBFF07?FFFF4
@M05025:18:000000000-B3NL5:1:1101:13671:8654 1:N:0:CACTCA
TCGAAGACTCCTACGGGAGGCAGCAGTAGGGAATCTTCCACAATGGACGAAAGTCTGATGGAGCAACGCCGCGTGAGTGAAGAAGGGTTTCGGCTCGTAAAGCTCTGTTGGTAGTGAAGAAAGATAGAGGTAGTAACTGGCCTTTATTTGACGGTAATTACTTAGAAAGTCACGGCTAACTACGTGCCAGCAGCCGCGGTAATACGTAGGTGGCAAGCGTTGTCCGGATTTATTGGGCGTAAAGCGAGTGCAGGCGGTTCAATAAGTCTGATGTGAAAGCCTTCGGCTCAACCGGAGAATT
+
CCCCCGGGGGGGGGGGGGGGGGGGGGGGGGGGGGGGGGGGGGGGGGGGGGGGGGGGGGGGGGGGGGGGGGGGGGGGGGGGGGGGGGGGGGGGGGGGGGGFGGGGGGGFFFGGGGGGDGGGGGGGGGGGGGGGGGGGGGGGGGGGGGGGGGGGGGGGGGGGGGGGGGGGGGGGGGGGGGGFGGGGGGGGGGGGGGGGGGEEGGFGFGGGGGGGGGGFGGGGDEEGGGGEGGGGGGGGFFGGDGGGGGGG:FFFFGFFFDB?FFFGGGFBFFFF?A??FFFFFFFFFFFFF<>BFFB9>FFB<
@M05025:18:000000000-B3NL5:1:1101:10020:8674 1:N:0:CACTCA
TCGAAGACTCCTACGGGAGGCAGCAGTAGGGAATCTTCGGCAATGGACGCAAGTCTGACCGAGCAACGCCGCGTGAGTGAAGAAGGTTTTCGGATCGTAAAACTCTGTTGTTAGAGAAGAACAAGGATGAGAGTAAAATGTTCATCCCTTGACGGTATCTAACCAGAAAGCCACGGCTAACTACGTGCCAGCAGCCGCGGTAATACGTAGGTGGCAAGCGTTGTCCGGATTTATTGGGCGTAAAGCGAGCGCAGGCGGTTTCTTAAGTCTGATGTGAAAGCCCCCGGCTCAACCGGGGAGG
+
CCCCCGGGGFGGGGGGGGGGGGGGGGFFGGGFFGGGGGGGGE@FEFDEGGGGGGGGGFGGGGGGGGGGGGGGGGGEG<E?CCEDFGECEFGGGGGGEGGGFFGGGGEFGGGGEFAFFFFGGGGGGGFGFFFDFGFFGGGGGGGFGGGGGFGGGGGGGGGGGGGGGGGGGGFGFF@FDGEGGGGGGGGGGGGFFFCGGGGCEGCCFGGGFGGGGDGFGGGGEC=ECFGGE=CCFFCFFGGGGGGGG=D5BEFGFG>5>E79:FFGDGFFFFFAFDFFFFFFF?B6>F;>B?)8?FF696(19
@M05025:18:000000000-B3NL5:1:1101:4562:8684 1:N:0:CACTCA
TCGAAGACTCCTACGGGAGGCAGCAGTAGGGAATCTTCCACAATGGACGAAAGTCTGATGGAGCAACGCCGCGTGAGTGAAGAAGGGTTTCGGCTCGTAAAGCTCTGTTGGTAGTGAAGAAAGATAGAGGTGGTAACTGGCCTTTATTTGACGGTAATTACTTAGAAAGTCACGGCTAACTACGTGCCAGCAGCCGGGATAATACGTAGGTGGCAAGCGTTGTCCGGATTTATTGGGCGTAAAGCGAGTGCAGGCGGTTCAATAAGTCTGATGTGAAAGCCTTCGGCTCAACCGGAGAATT
+
CCCCCGGGGGGGGGGGGGGGGGGGGGFGGGGGGGGGGGGGGGGGGGGGGGGGGGGGGGGGGGGGGGGGGGGGGGGGGGGGGGGFGGGGGGGGGGGGGEGGGGGFGAFFGGGGFGGGGGGFGGGFFGGFGGGGGGGGGGGGGGGGGGGGGGGGGGFFGGGGGGGGGGGFGGGGGGGGGGGGGGG5FF>FGGGGGGGGGGGGGGGGGGGGGGGGGGGGFGG=EEECCCGGGGGGG7CF:<DDGGGFGGGGF>BFFGE@E<:?FFFFCD@FFDFFFFFFFFF:?:2>?BFFFF?<<>F>B9:><
@M05025:18:000000000-B3NL5:1:1101:24601:8695 1:N:0:CACTCA
TCGAAGACTCCTACGGGAGGCAGCAGTGGGGAATATTGCACAATGGGCGAAAGCCTGATGCAGCGACGCCGCGTGAGGGATGACGGCCTTCGGGTTGTAAACCTCTTTCAGTAGGGAAGAAGCGAAAGTGACGGTACCTGCAGAAGAAGCGCCGGCTAACTACGTGCCAGCAGCCGCGGTAATACGTAGGGCGCAAGCGTTATCCGGATTTATTGGGCGTAAAGAGCTCGTAGGCGGTTTGTCGCGTCTGCCGTGAAAGTCCGGGGCTCAACCTCGGATCTGCGGGTGGTACGGGCCGACC
+
CCCCCGGGGGGGGGGGGGGGGGGGGGGGGGGGGGGGGGGGGGGGGGGGGGGGGGGGGGGGGGGGGGGGGGGGGGGGGGGGGGGGGGGGGGGGGGGGGG9FGGGGGGGGGGGFGGGGGGGGGGGGGGGGGGGGGGGGGGGGGGGGGGGGGGGGGGGGGGGGGGGGGGGGGGGGGGGGGGGGGGGFGGFGFEGGGEGGGGGGGD5EGGGDGGGGGGFFGGGCCEGGGGGGFEE5CDFGGCCDD<>DGGGC>FFFEC>F:6?<4=:5DGEDF26:FFFEF>)7<AFFF(,49692?BB>((31(
@M05025:18:000000000-B3NL5:1:1101:7842:8741 1:N:0:CACTCA
TCGAAGACTCCTACGGGAGGCAGCAGTGAGGAATATTGGTCAATGGGCTTACGCCTGAACCAGCCAAGTCGCGTGAGGGAAGACTGCCCTATGGGTTGTAAACCTCTTTTGTCAGGGAGCAACGCCGGCTACGTGTAGCCGGACTGAGAGTACCTGAAGAAAAAGCATCGGCTAACTCCGTGCCAGCAGCCGCGGTAATACGGAGGATGCGAGCGTTATCCGGATTTATTGGGTTTAAAGGGTGCGTAGGCGGAATGCCAAGTCAGCGGTAAAATCGCGGGGCTCAACCTCGCTCCGCCGT
+
CCCCCGGGGGGGGGGGGGGGGGGGGGGGGGGGGGGGGGGGGGGGGGGGGGGGGGGGGGGGGGGGGGGGGGGGGGGGGGGGGGGGGGGGGGGGGGGGGGGGGGGGGGGGGGGGGGGGGGGGGGGGGGGGGGGGGGGGGGGGGGGGGGGGGGGGGGGGGGGGGGGGGGGGGGGGGGGGGGGGGGGGGGGGGGGGGGGGGGGGGGGGGGGGGGGGGGGGGDGGGGGGDEGGGGGGGDGDGGGGGGGGGGGGFFFGFGFFFFFFFFFGGGFEFFFFFFFFFFFFFF>FFFFB<FFFFBFFFFFF6
@M05025:18:000000000-B3NL5:1:1101:21940:8742 1:N:0:CACTCA
TCGAAGACTCCTACGGGAGGCAGCAGTGGGGAATATTGGACAATGGGCGCAAGCCTGATCCAGCCATACCGCGTGGGTGAAGAAGGCCCTCGGGTTGTAAAGCCCTTTTGTTGGGAAAGAAATCCAGCCGGCTAATACCTGGTTGGGATGACGGTACCCAAAGAATAAGCACCGGCTAACTTCGTGCCAGCAGCCGCGGTAATACGAAGGGTGCAAGCGTTACTCGGAATTACTGGGCGTAAAGCGTGCGTAGGTGGTCGTTTAGGTCCGTTGTGAAAGCCCTGGGCTCAACCTGGGTACT
+
CCCCCGGGGGGGGGGGGGGGGGGGGGFFGGGGGGGGGGGGGGGGGGGGGGGGGGGGGGGGGGGGGGGGGGGGGGGGGGGGGGGGGGGFGGGGGGGGGGGGGGGGGGFGGGGFFGGGFCGGFFGGGGFDFGGGGGGGGDGGGGFGGGGCFGCGGGGGGGGGGGGGGFGGGGGGGGGGDDGFGGGGGGGGGGGEDCGGGGGGDE?FFDCF=EGGGEFGGGGGGGGC<EEEEGFGGGCCC5CDDDFF7D7<5:@DDGFFFF@B8>F**9=4?95:D?:@F=@0(4?1(1,(34)(,:::B14.)
@M05025:18:000000000-B3NL5:1:1101:13153:8754 1:N:0:CACTCA
TCGAAGACTCCTACGGGAGGCAGCAGTGGGGAATATTGCACAATGGGCGCAAGCCTGATGCAGCCATGCCGCGTGTATGAAGAAGGCCTTCGGGTTGTAAAGTACTTTCAGCGAGGAGGAAGGTGTTGTGGTTAATAACCACAGCAATTGACGTTACTCGCAGAAGAAGCACCGGCTAACTCCGTGCCAGCAGCCGCGGTAATACGGAGGGTGCAAGCGTTAATCGGAATTACTGGGCGTAAAGCGCACGCAGGCGGTCTGTCAAGTCGGATGTGAAATCCCCGGGCTCAACCTGGGAACT
+
CCCCCGGGGGGGGGGGGEGGGGGGFFFGGGGGGGGGGGGGGG@FFGGGGGGGGDGGGGGGGGGGGGGGGGGGGGGGGFGFGGGFGGGGGFGGGGFGGGFFGGGFGGGGGGFGDCFGFFGGGGGFGGGGGGGFFGGGGGGGGGGGGCFGGGGGGGGGGGFGGGGGFFGEGGGF>FGCCG8:BGGGGGGGGGGGGGGGGGDE5EGFFGGGGGGEGEFGGFGEGGFGFGD5EFCFFGF<FGGGGGGGGDGGFFFGFGFFBF3?F7@DGD?BEFFFE:FF@?FFF)39B>B><?<?BF02:(463
@M05025:18:000000000-B3NL5:1:1101:18847:8767 1:N:0:CACTCA
TCGAAGACTCCTACGGGAGGCAGCAGTAGGGAATCTTCCACAATGGACGCAAGTCTGATGGAGCAACGCCGCGTGAGTGAAGAAGGGTTTCGGCTCGTAAAGCTCTGTTGGTAGTGAAGAAAGATAGAGGTAGTAACTGGCCTTTATTTGACGGTAATTACCTAGAAAGTCACGGCTAACTACGTGCCAGCAGCCGCGGTAATACGTAGGTGGCAAGCGTTGTCCGGATTTATTGGGCGTAAAGCGAGTGCAGGCGGTTCAATAAGTCTGATGTGAAAGCCTTCGGCTCAACCGGAGAATT
+
CCCCCGGGGGGGGGGGGGGGGGGGGGGGGGGGGGGGGGGGGGGGGGGGGGGGGGGGGGGGGGGGGGGGGGGGGEGGGGGGGGGGGGGGGGGGGGGGGGGGGGGGGGGGGGGGGGGGGGGGGGGGGGGGGGGGGGGGGGGGGGGGGGGGGGGGGGGGGGGGGGGGGGGGGGGGGGGGGGGGGGGGGGGGGGGGGGGGGGGGGEGGGGFGGGGGGGGGFFGEGEGGGGG5CEFEFGGGGGGGGDFGGGDGFFFFFGFFE@EFFFFGGGFFFFFFFFFF?=F??B>??6;?BFFBFF>(49BA6
@M05025:18:000000000-B3NL5:1:1101:11109:8767 1:N:0:CACTCA
TCGAAGACTCCTACGGGAGGCAGCAGTAGGGAATCTTCCACAATGGGCGCAAGCCTGATGGAGCAACACCGCGTGAGTGAAGAAGGGTTTCGGCTCGTAAAGCTCTGTTGTTGGAGAAGAACGTACCTGAGAGTAACTGTTCAGGTAGTGACGGTATCCATCCAGAAAGTCACGGCTAACTACGTGCCAGCAGCCGCGGTAATACGTAGGTGGCAAGCGTTATCCGGATTTATTGGGCGTAAAGCGAGCGCAGGCGGTTGCTTAGGTCTGATGTGAAAGCCTTCGGCTTAACCGAAGACGT
+
CCCCCGGGGGGGGGGGGGGGGGGGGGGGGGGGGGGGGGGGGGCEFGFFGDGEGGGGGGGGGGGGGGGGGCECGGGGGGGFFGGGGGGGGGGGGGGGGGG@FFGGGGGGGGGFGCFFGCEGGGGGFFFGFGGGGGGGAFACFGFGFFFGGGGGDEGGGGGGGGGGGDC@F@=ECFGGGECFGFGDFGGGDGFDFGFGGGG5C5@CF=CECGGF5FGFGFGGGDF7C5>E5C?FG>CFGCDDDCDFGDGGDFFGEGEBF)7;F46:=*96FF?94>=@FFF?FF7?FBFFB:>A.-910-(--
@M05025:18:000000000-B3NL5:1:1101:6094:8847 1:N:0:CACTCA
TCGAAGACTCCTACGGGAGGCAGCAGTAGGGAATCTTCGGCAATGGACGGAAGTCTGACCGAGCAACGCCGCGTGAGTGAAGAAGGTTTTCGGATCGTAAAACTCTGTTGTTAGAGAAGAACAAGGATGAGAGTAGAATGTTCATCCCTTGACGGCATCTAACCAGAAAGCCACGGCTAACTACGTGCCAGCAGCCGCGGTAATACGTAGGTGGCAAGCGTTGTCCGGATTTATTGGGCGTAAAGCGAGCGCAGGCGGTTTCTTAAGTCTGATGTGAAAGCACCCGGCTCAACCGGGGAGG
+
CCCCCGGGGGGGGGGGGGGGGGGGGGGGGGGGGGGGGGGGGGGGGGGGGGGGGGGGGGGGGGEGGGGGGGGGGGGGGGGGGGGGGGGGGGGGGGGGGGGGGGGGGGGGGGGGGGGGGGGGGGGGCFFFGGGGFFGGGGGGGGGGGFFGFGGGGG7FGGGGGGGGGGG@GGGFGGGGGGGGGGFFEFGGFGGGGGGGGGGGGGGGFFGGGGDGGGGGGGGDEEGEG?EGDGCFFG7CCGFGGGG:FGGGFFFDEGFFEB7;BFFGGCFFFFFFFFFF=FB<?(4::FF6>FF28(4;>>(,4
@M05025:18:000000000-B3NL5:1:1101:24139:8860 1:N:0:CACTCA
TCGAAGACTCCTACGGGAGGCAGCAGTAGGGAATCTTCCACAATGGACGCAAGTCTGATGGAGCAACGCCGCGTGAGTGAAGAAGGGTTTCGGCTCGTAAAGCTCTGTTGGTAGTGAAGAAAGATAGAGGTAGTAACTGGCCTTTATTTGACGGTAATTACCTAGAAAGTCACGGCTAACTACGTGCCAGCAGCCGCGGTAATACGTAGGTGGCAAGCGTTGTCCGGATTTATTGGGCGTAAAGCGAGTGCAGGCGGTTCAATAAGTCTGATGTGAAAGCCTTCGGCTCAACCGGAGAATT
+
CCCCCGGGGGGGGGGGGGGGGGGGGGGFGGGGGGGGGGGGGGGGGGGGGGGDGGGGGGGGGGGGGGGGGGGGGGGDGGGGGGGGGGGGGGGGGGGGGGGGGGGGGGGGGGGGGGGGGFGGGGGGGGGGGGGGGGGGGGGGGGGGGFGGGGGGEEGGGGGGGGGGGGCFFGGGGGGGGGGGGGFGGGCFFFGCGGGGGGGGGGGGGGGGGGGGGGGGGGGGGGGGGGGGCEFF7:F4CGGGGGFGGGDGFFFGFGFDD:3:*=BCC7@FFFFFFFFFFFFF??BF?FF:?FDFFFFFFB<<<
@M05025:18:000000000-B3NL5:1:1101:22848:8862 1:N:0:CACTCA
TCGAAGACTCCTACGGGAGGCAGCAGCAGGGAATCTTCCACAATGGACGAAAGTCTGATGGAGCAACGCCGCGTGAGTGAAGAAGGGTTTCGGCTCGTAAAGCTCTGTTGGTAGTGAAGAAAGATAGAGGTAGTAACTGGCCTTTATTTGACGGTAATTACTTAGAAAGTCACGGCTAACTACGTGCCAGCAGCCGCGGTAATACGTAGGTGGCAAGCGTTGTCCGGATTTATTGGGCGTAAAGCGAGTGCAGGCGGTTCAATAAGTCTGATGTGAAAGCCTTCGGCTCAACCGGAGAATT
+
CCCCCGGGGGGGGGGGGGGGGGGGGGGGGGGGGGGGGGGGGGGGFGGGGGGGGGGGFFGGGGGGGGGGGGGGGGGGGGGFGGGGGGGGGGGGGGGGGGGGGGGGGGGGFGGGGGGGFGGGFGF@FFFFGGGGGGGGGGGGGGDGGGGGGGGFGGGGGGGGGGGGGGGGGGGGGGGEGGGGCGFGGGGGFCGGGGCGGGGGDEGGGGFEFGFGFGGGGGGGC==CGGD=CE6CF>>=FGCDGGDFFGCD5F=CFFBDFDBBFFFD7>6=FB?DF9BFFFFB72)5:?>1:<<:719B99:26
@M05025:18:000000000-B3NL5:1:1101:4635:8879 1:N:0:CACTCA
TCGAAGACTCCTACGGGAGGCAGCAGTAGGGAATCTTCCACAATGGACGCAAGTCTGATGGAGCAACGCCGCGTGAGTGAAGAAGGGTTTCGGCTCGTAAAGCTCTGTTGGTAGTGAAGAAAGATAGAGGTAGTAACTGGCCTTTATTTGACGGTAATTACCTAGAAAGTCACGGCTAACTACGTGCCAGCAGCCGCGGTAATACGTAGGTGGCAAGCGTTGTCCGGATTTATTGGGCGTAAAGCGAGTGCAGGCGGTTCAATAAGTCTGATGTGAAAGCCTTCGGCTCAACCGGAGAATT
+
CCCCCGGGGGGGGGGGGGGGGGGGGGGGGGGGGGGGGGGGGGGGGGGGGGGGGGGGGGGGGGGGGGGGGGGGGGGGGGGGGGGGGGGGGGGGGGGGGGGGGGGGGGGGGGGGGGGGGGGGGGGGGGGGGGGGGGGGGGGGGGGGGGGGGGGGGGGGGGGGGGGGGGGGGGGGGGGGGGGGGGGGGDGGGGGGGGGGGGGGGGGGGGGGGGGGGGGGFGGEGGGGGCGEEGGGGGGGFGGGGGGFGGGGFFFGFFEFFB>?FFFGGGFFFFFAFFFFF?F??B>D?BFF:BBF?;69BBBF<
@M05025:18:000000000-B3NL5:1:1101:17851:8909 1:N:0:CACTCA
TCGAAGACTCCTACGGGAGGCAGCAGTAGGGAATCTTCCACAATGGACGAAAGTCTGATGGAGCAACGCCGCGTGAGTGAAGAAGGGTTTCGGCTCGTAAAGCTCTGTTGGTAGTGAAGAAAGATAGAGGTAGTAACTGGCCTTTATTTGACGGTAATTACTTAGAAAGTCACGGCTAACTACGTGCCAGCAGCCGCGGTAATACGTAGGTGGCAAGCGTTGTCCGGATTTATTGGGCGTAAAGCGAGTGCAGGCGGTTCAATAAGTCTGATGTGAAAGCCTTCGGCTCAACCGGAGAATT
+
CCCCCGGGGGGGGGGGGGGGGGGGGGGGGGGGGGGGGGGGGGGGGGGGGGGGGGGGGGGGGGGGGGGGGGGGGGGEGGGGFGFGFGGGGGGGGGGGGGGGGGGGGGGGGFGGGGGGGGGGGGGGGGGGGGGGGGGFDGGGGGGFFFGFGGFGGGGGGGGGGGGGGGGGGDEGGGGGGGGGGGGGGGGGGGFGGGGGGGGGGGGGGGGGGGGGGGGGGGGE57EGGGGC7C9EFGGG5FGGGG3CFGGGFFFGFGDBEF>0*=9FGFB=?>F>?<FBFBFF?>A?F:BF???7:>69>0<<.
@M05025:18:000000000-B3NL5:1:1101:15799:8916 1:N:0:CACTCA
TCGAAGACTCCTACGGGAGGCAGCAGTAGGGAATCTTCCACAATGGGCGAAAGCCTGATGGAGCAACGCCGCGTGAGTGAAGAAGGTTTTCGGATCGTAAAGCTCTGTTGTTGGTGAAGAAGGATAGAGGTAGTAACTGGCCCCTATTTGACGGTAATCAACCAGAAAGTCACGGCTAACTACGTGCCAGCAGCCGCGGTAATACGTAGGTGGCAAGCGTTGTCCGGATTTATTGGGCGTAAAGCGAGCGCAGGCGGAAAGATAAGTCTGATGTGAAAGCCCCCGGCTTAACCGAGGAATT
+
CCCCCGGGGGGGGGGGGGGGGGGGGGGGGGGGGGGGGGGGGGGGGGGGGGGGGGGGGGGGGGGGGGGGGGGGGGGGGGGGGGGGGGEFGGGGGGGGGGGGGGGGGGGGGGGGGGGGGCFDGGGDDB?DFGGGGGGGGGGGGGGGGGGGGGGGGGGGGGGGGGFEC<FGGGGGGGGGGGGFGGGGGGGFGGGGGGFECEGGGGGGGFFCGGGFGGGFGFGG7:EGGEE:EGFGGCFGFGDDGGG=FDDGEF>5@DFFFE>BF@7F>FFFFF=<FBFF?FFBB01-220622<A7;B>F6?32
@M05025:18:000000000-B3NL5:1:1101:16497:8931 1:N:0:CACTCA
TCGAAGACTCCTACGGGAGGCAGCAGTAGGGAATCTTCCACAATGGACGCAAGTCTGATGGAGCAACGCCGCGTGAGTGAAGAAGGGTTTCGGCTCGTAAAGCTCTGTTGGTAGTGAAGAAAGATAGAGGTAGTAACTGGCCTTTATTTGACGGTAATTACCTAGAAAGTCACGGCTAACTACGTGCCAGCAGCCGCGGTAATACGTAGGTGGCAAGCGTTGTCCGGATTTATTGGGCGTAAAGCGAGTGCAGGCGGTTCAATAAGTCTGATGTGAAAGCCTTCGGCTCAACCGGAGAATT
+
CCCCCGGGGGGGGGGGGGGGGGGGGGGGGGGGGGGGGGGGGGGGGGGGGGGGGGGGGGGGGGGGGGGGGGGGGGGGGGGGGGGGGGGGGGGGGGGGGGGGGGGGGGGGGGGGGGGGGGGGGGGGGGGGGGGGGGGGGGGGGGGGGGGGGGGGGGGGGGGGGGGGGGGGGGGGGGGGGGGGGGGGGGGGGGGGGGFGGGGGGGGGGGGGGGFFGGGGGGGGGGGGGGGC:EFGGGGGGGGGDGGGGG<DFFFGFGFEEF>:BFFGGGF?FFFBF5@FFBF?F?AFFFFBF>?B?199BFFF>
@M05025:18:000000000-B3NL5:1:1101:2824:8933 1:N:0:CACTCA
TCGAAGACTCCTACGGGAGGCAGCAGTAGGGAATCTTCCACAATGGACGCAAGTCTGATGGAGCAACGCCGCGTGAGTGAAGAAGGGTTTCGGCTCGTAAAGCTCTGTTGGTAGTGAAGAAAGATAGAGGTAGTAACTGGCCTTTATTTGACGGTAATTACCTAGAAAGTCACGGCTAACTACGTGCCAGCAGCCGCGGTAATACGTAGGTGGCAAGCGTTGTCCGGATTTATTGGGCGTAAAGCGAGTGCAGGCGGGTCAATAAGTCTGATGTGAAAGCCTTCGGCTCAACCGGAGAATT
+
CCCCCGGGGGGGGGGGGGGGGGGGGGGGGGGGGGGGGGGGGGGGGGGGGGGGGGGGGGGGGGGGGGGGGGGGGGGGGGGGGGGGGDFGGGGGGGGGGGGGGGGGGFFDGGGGGGGGGGGGFGGGGGGGGGGGGGGGGGFGFGGGGGGGGGGGGGGGFGGGGGGGGGFCGGGGCFGGGGGGGGGGG7FGGGGGGGGGGGGGGECFGGGFGGGGGGGGF7E:EGDFGGG5*5+<CGGGFGGCDDGGGGGGFFFFFGFFF)<7>F4CGD@FF<FFFBF?FF8:07>?FBFFFFF??FF;B>0A4
@M05025:18:000000000-B3NL5:1:1101:17371:8957 1:N:0:CACTCA
TCGAAGACTCCTACGGGAGGCAGCAGTGAGGAATATTGGTCAATGGGCTTACGCCTGAACCAGCCAAGTCGCGTGAGGGAAGACTGCCCTATGGGTTGTAAACCTCTTTTGTCAGGGAGCAATTGGCGCTACGTGTAGCGTTATCGAGAGTACCTGAAGAAAAAGCATCGGCTAACTCCGTGCCAGCAGCCGCGGTAATACGGAGGATGCGAGCGTTATCCGGATTTATTGGGTTTAAAGGGTGCGTAGGCGGAATGCCAAGTCAGCGGTAAAATCGCGGGGCTCAACCTCGCTCCGCCGT
+
CCCCCGGGGGGGGGGGGGGGGGGGGGGGGGGGGGGGGGGGGGGGGGGGGGGGGGGGGGGGGGGGGGGGGGGGGGGGGGGGGGGGGGGGGGGGGGGGGGGGGGGGGGGGGGGGGGGGGGGGGGGGGGGGGGGGGGGGGGGGGGGGGGGGGGGGGGGGGGGGGGGGGGGGGGGGGGGGGGGGGGGGGGGGGGGGGGGGGDGFGGGGGGGGGGGGGGGGGEGGGGGDG5EGGGGGGDGCGGFGGGGGGGD<@BFGEDFFFB@>FFFGGGFFFBDFFAF6BFFF9019:??BB?BFF<?32411(
@M05025:18:000000000-B3NL5:1:1101:26733:8961 1:N:0:CACTCA
TCGAAGACTCCTACGGGAGGCAGCAGTGGGGAATATTGGACAATGGGCGCAAGCCTGATCCAGCCATACCGCGTGGGTGAAGAAGGCCTTCGGGTTGTAAAGCCCTTTTGTTGGGAAAGAAATCCAGCCGGCTAATACCTGGTTGGGATGACGGTACCCAAAGAATAAGCACCGGCTAACTTCGTGCCAGCAGCCGCGGTAATGCGAAGGGTGCAAGCGTTACTCGGAATTACTGGGCGTAAAGTGTGCGTAGGTGGTTATTTAAGTCCGTTGTGAAAGCCCTGGGCTCAACCTTGGAACG
+
CCCCCGGGGGGGGGGGGGGGGGGGGGGGGGGGGGGGGGGGGGGGGGGGGGGGGGGGGGGGGGGGGGGGGGGGGGGGGGGGGGGGGGGGGGGGGGGGGGGGGGGGGGCFGGGGGGGGGGGGGGGGGGGGGGGGGGGGGGGGGGGGGGGGGGGGGGGGGGFGGGGGGGGGGGGGGGGGGDGGGGGGGGGGDFGGGGGGDCEGGGGGGGGEGGGGGGGGGDGGGGGGGGGGGGGGGGGGGGGGG*>DFGGGFFFD@D@@FFFAFFFGGCBFFBF?@?EFFBFF:2:??1:?B<??F3)6(5<?(
@M05025:18:000000000-B3NL5:1:1101:14075:8994 1:N:0:CACTCA
TCGAAGACTCCTACGGGAGGCAGCAGTAGGGAATCTTCCACAATGGGCGAAAGCCTGATGGAGCAACGCCGCGTGAGTGAAGAAGGTTTTCGGATCGTAAAGCTCTGTTGTTGGTGAAGAAGGATAGAGGTAGTAACTGGCCCCTATTTGACGGTAATCAACCAGAAAGTCACGGCTAACTACGTGCCAGCAGCCGCGGTAATACGTAGGTGACAAGCGTTGTCCGGATTTATTGGGCGTAAAGCGAGCGCAGGCGGAAAGATAAGTCTGATGTGAAAGCCCCCGGCTTAACCGAGGAATT
+
CCCCCGGGGGGGGGGGGGGGGGGGGGGGGGGGGGGGGGGGGGGGGGGGGGGGGGGGGGGGGGGGGGGGGGGGGGGGGGGFFGGGGGCFFGGGGGGGGGGFGGGGGGGGGGGEGGGGGGGGGGGFGGGGFGGGGGGGGGGGGGGGGGGGGFDGFGGGGGGGGGFGGGGGGGGGGGGGGGDFGGGGGGGFCFGGGGGGGGGGGGGGGGGGGEGGGGGGGGC5ACEFCEEGGGCCFGGGGGGGGDGGFGGGFFFDFGFEEEF0;@FFCGFFFAF<@<FFF?6:.3<>99>66?BFFF;9>FFB3
@M05025:18:000000000-B3NL5:1:1101:23944:9010 1:N:0:CACTCA
TCGAAGACTCCTACGGGAGGCAGCAGTGAGGAATATTGGTCAATGGGCGGGAGCCTGAACCAGCCAAGTCGCGTGAGGGATGACGGCCCTATGGGTTGTAAACCTCTTTTGCCGGGGAGCAAAGTGCCGCACGTGTGCGGTTTGGAGAGTACCCGGAGAAAAAGCATCGGCTAACTCCGTGCCAGCAGCCGCGGTAATACGGAGGATGCGAGCGTTATCCGGATTTATTGGGTTTAAAGGGTGCGTAGGCGGACGCTTAAGTCAGCGGTAAAATTGCGGGGCTCAACCTCGTCGAGCCGTT
+
CCCCCGGGGGGGGGGGGGGGGGGGGGFGGGGGGGGGGGGGGGGGGFFGGGGGGGGGGGGGGGGGGGGGGGGGGGGGGGGGGGGGGGDGGGGGGGGGGGGGGGGGGGGGGGGGGGGGGGGGGGFGGGGGGGGGGGGGGGGG@>FGGGGAFGGGFGGGGGEGGGFCFGGGGGGGGFGGGGGGG7FGFFGGGGGGGGGGGGFDGGEGGGGGGGGGGGGGD=FGEG5E79FGGGGFCCDGGGG7DGDCG59CBF@GFDFF:DFFF?FGF4;BE;)4=AFFFFD;9>1:244?>11:BB1129><:
@M05025:18:000000000-B3NL5:1:1101:17620:9019 1:N:0:CACTCA
TCGAAGACTCCTACGGGAGGCAGCAGTGGGGAATATTGCACAATGGAGGAAACTCTGATGCAGCGACGCCGCGTGAAGGAAGAAGTATCTCGGTATGTAAACTTCTGTCAGCAGGGAAGAAAATGACGGTACCTGACTAAGAAGCCCCGGCTAACTACGTGCCAGCAGCCGCGGTAATACGTAGGGGGCAAGCGTTATCCGGATTTACTGGGTGTAAAGGGAGCGTAGACGGATGGGCAAGTCTGATGTGAAAGCCCGGGGCTTAACCCCGGGACTGCATTGGAAACTGTCCATCTTGAGT
+
CCCCCGGGGGGGGGGGGGGGGGGGGGGGGGGGGGGGGGGGGGGGGGGGGGGGGGGGGGGGGGGGGGGGGGGGGGG:FGGGGGGGGGGGGGGGGGGGGGGGGGGGGGGGGGGGGGGGGGGGGGGGGGGGGGGGGGGGGGGGGGGGGFGGGGGGGGGGGGGGGGGGGGGGGFGGGGGGGGGGGFGG5EGGGGGGGGGGGGGGGGEGEFGGGGGGGGGFGCGGGGGGGEGGGGGGGGGGGGGGGCGGGGGGFFFD=7;@FF36@FFFFGFFFFDFF>DFFFFFFF3?AFBFFFFFFFFFFFAF2
@M05025:18:000000000-B3NL5:1:1101:6902:9023 1:N:0:CACTCA
TCGAAGACTCCTACGGGAGGCAGCAGTAGGGAATCTTCCACAATGGACGAAAGTCTGATGGAGCAACGCCGCGTGAGTGAAGAAGGGTTTCGGCTCGTAAAGCTCTGTTGGTAGTGAAGAAAGATAGAGGTAGTAACTGGCCTTTATTTGACGGTAATTACTTAGAAAGTCACGGCTAACTACGTGCCAGCAGCCGCGGTAATACGTAGGTGGCAAGCGTTGTCCGGATTTATTGGGCGTAAAGCGAGTGCAGGCGGTTCAATAAGTCTGATGTGAAAGCCTTCGGCTCAACCGGAGCAGT
+
CCCCCGGGDGGGDEFDGC@CCGGGGGCEFFGGFGGGFGFFGEAFFGGGEGDEEFFFGFGGEFGGGGGGGGGGGGG7:CFCCGGGGGGGGGGGGGGGGGEGFDCA@F?FFGGGGGGG,EF9EEFGGGFGFGGGGGGEFGAEGGGGG<FFGAFGGGGGGGGGGFFGGDEGGGFDGGDCEGFCF9>EGGECDCCCFDFGDG>EEGGGG=F?::9A8=C6=FGG5CECFDE5C5?GFGGFFCGDDCFG7CGD57F>=FEFB7)4F46C*C@FFF?AFFF46/=::><3?<><2<?<?020((4(.
@M05025:18:000000000-B3NL5:1:1101:7554:9030 1:N:0:CACTCA
TCGAAGACTCCTACGGGAGGCAGCAGTAGGGAATCTTCCACAATGGACGAAAGTCTGATGGAGCAACGCCGCGTGAGTGAAGAAGGGTTTCGGCTCGTAAAGCTCTGTTGGTAGTGAAGAAAGATAGAGGTAGTAACTGGCCTTTATTTGACGGTAATTACTTAGAAAGCCACGGCTAACTACGTGCCAGCAGCCGCGGTAATACGTAGGTGGCAAGCGTTGTCCGGATTTATTGGGCGTAAAGCGAGTGCAGGCGGTTCAATAAGTCTGATGTGAAAGCCTTCGGCTCAACCGGAGAATT
+
CCCCCGGGGGGGGGGGGGGGGGGGGGGGGGGGGGGGGGGGGGGGGGGGGGGGGGGGGGGGGGGGGGGGGGGGGGGGGGGGGGGGGGGGGGGGGGGGGGGGGGGGGGGGGGGGGGGGGGGGGGGGGGGGGGGGGGGGGGGGGGGGGGGGGFGGGGGGGGGGGGGGGGGGGGGGGGGGGGGGGGGCGGGGGGGGGGGGGGGGGGGGGGFGGGGGGGGGGGGEEGG7FGGDEEGGGF>DGGGGDGGGGGGGFFFGFGFFF8>:FFFFFFFFFFFFFFFFFFFFFFFF?FF?F??BF>6>FF<D<
@M05025:18:000000000-B3NL5:1:1101:2507:9056 1:N:0:CACTCA
TCGAAGACTCCTACGGGAGGCAGCAGTAGGGAATCTTCCACAATGGGCGAAAGCCTGATGGAGCAACGCCGCGTGAGTGAAGAAGGTTTTCGGATCGCAAAGCTCTGTTGTTGGTGAAGAAGGATAGAGGTAGTAACTGGCCCCTATTTGACGGTAATCAACCAGAAAGTCACGGCTAACTACGTGCCAGCAGCCGCGGTAATACGTAGGTGGCAAGCGTTGTCCGGATTTATTGGGCGTAAAGCGAGCGCAGGCGGAAAGATAAGTCTGATGTGAAAGCCCCCGGCTTAACCGAGGAATT
+
CCCCCGGGGGGGGGGGGGGGGGGGGGGGGGGGGGGGGGGGGGGGGGGGGGGGGGGGGGGGGGGGGGGGGGGGGFGGGGGGGGGGGGGGGGGFGGGGGGGGGGGFGGFFGGGGGGGGGGGFGGGFGGGFGGFGGGGGGGGGGFGGFGFGGGGGGDGGGGGGGGFEGGGGGGGGFEGGGGGGGGGGGGGGGFGGGGGGGGGGGGGGFGFGGGGGGGGGGGGGGGGGGGGGD59F:CFGGGGDGGGDDGDGFFFGFDFFFBEBFFBGGGFF4:?AFAFFFFF<<0?11>0905<4A91669<F)
@M05025:18:000000000-B3NL5:1:1101:26580:9065 1:N:0:CACTCA
TCGAAGACTCCTACGGGAGGCAGCAGTAGGGAATCTTCCACAATGGACGCAAGTCTGATGGAGCAACGCCGCGTGAGTGAAGAAGGGTTTCGGCTCGTAAAGCTCTGTTGGTAGTGAAGAAAGATAGAGGTAGTAACTGGCCTTTATTTGACGGTAATTACCTAGAAAGTCACGGCTAACTACGTGCCAGCAGCCGCGGTAATACGTAGGTGGCAAGCGTTGTCCGGATTTATTGGGCGTAAAGCGAGTGCAGGCGGTTCAATAAGTCTGATGTGAAAGCCTTCGGCTCAACCGGAGAATT
+
CCCCCGGGGGGGGGGGGGDGGGGGGGFGGGGGGGGGGGGGGGGGGGGGGGGGGGGGGGGGGGFGGGGGGGGGGGGFFGGGGGGGGGGGFGGCGGGGGGGG7FFGGGGFGFGGGGGGFFGCFFGGDGGGFGGGGGGGGGGFGGGGGFGGGGGGGFEGGGGGAFGGGGGGGGFGFGGGEGFFFGGGG7DCFGGGGGGEGDEGGGGGGGFGGGFGGFFGFGG5:CCGGEDCE59F7@CFFDGGDG37>)/C;3?D?4BDF5)4B?FFGG64@AFFFA?F*=4:<25<B1;2845??96>>6?<<
@M05025:18:000000000-B3NL5:1:1101:23163:9121 1:N:0:CACTCA
TCGAAGACTCCTACGGGAGGCAGCAGTAGGGAATCTTCCGCAATGGACGAAAGTCTGACGGAGCAATGCCGCGTGAGTGAAGAAGGTTTTCGGATCGTAAAACTCTGTTGTTAGAGAAGAACAAGGATGAGAGTAACTGCTCATCCCCTGACGGTATCTAACCAGAAAGCCACGGCTAACTACGTGCCAGCAGCCGCGGTAATACGTAGGTGGCAAGCGTTGTCCGGATTTATTGGGCGTAAAGCGAGCGCAGGCGGTTCTTTAAGTCTGATGTGAAAGCCCCCGGCTCAACCGGGGAGGG
+
CCCCCGGGGGGGGGGGGGGGGGGGGGGGGGGGGGGGGGGGGGGGGGGGGGGGGGGGGGGGGGGGGGGGGGGGGGGGGGGGGGGGGGGGGGGGGGGGGGGGGGGGGGGGGGGGGGGGGGGGGGGGGGGGGGGGGGGGGGGGGGGGGGGGGGGGGGGGGGGGGGGGGGGGGGGGGGGGGGGGGGGGGGGGGGGGGGGGGGGGGGGGGGGGGGGGGGGGGGGEGGGGGGGGGGFGGGGGGGGGGGGGGGGGFFFGFGFFF8DB4BFGGGFFFBFFFFFFFFFF??<;9B>FFF?<BFFF>>B;B
@M05025:18:000000000-B3NL5:1:1101:5821:9125 1:N:0:CACTCA
TCGAAGACTCCTACGGGAGGCAGCAGTGAGGAATATTGGTCAATGGGCTTACGCCTGAACCAGCCAAGTCGCGTGAGGGAAGACTGCCCTATGGGTTGTAAACCTCTTTTGTCAGGGAGCAACGCCGGCTACGTGTAGCCGGACTGAGAGTACCTGAAGAAAAAGCATCGGCTAACTCCGTGCCAGCAGCCGCGGTAATACGGAGGATGCGAGCGTTATCCGGATTTATTGGGTTTAAAGGGTGCGTAGGCGGAATGCCAAGTCAGCGGTAAAATCGCGGGGCTCAACCTCGCTCCGCCGT
+
CCCCCGGGGGGGGGGGGGGGGGGGGGFGGGGGGGGGGGGGGGGGGGGGGGGGGGGGGGGGGGGGGGGGGGGGGGGGGGGGGGGGGGGGGGGGGGGGGGGGGGGGGGGGGGGGGGGGGGGGGGGGDGGGGGGGGGGGGGGGGGGGGGGGGGGGGGGGGGGGGGGGGFFGGFGGGGGFGGGGGFEGGGGGADGGGGGGGGGGGFGGEGGGGGGGGG7CGGC9:EGC*:6?FCFGGDG<7:FFFGGGGGDD>D4CED@FF@F<@@?FGCFFF:EFF4FFBF:12>FF(224?:BF;:6>BFFF1
@M05025:18:000000000-B3NL5:1:1101:13626:9129 1:N:0:CACTCA
TCGAAGACTCCTACGGGAGGCAGCAGTGGGGAATATTGGACAATGGGCGCAAGCCTGATCCAGCCATACCGCGTGGGTGAAGAAGGCCTTCGGGTTGTAAAGCCCTTTTGTTGGGAAAGAAATCCAGCCGGCTAATACCTGGTTGGGATGACGGTACCCAAAGAATAAGCACCGGCTAACTTCGTGCCAGCAGCCGCGGTAATACGAAGGGTGCAAGCGTTACTCGGAATTACTGGGCGTAAAGCGTGCGTAGGTGGTTATTTAAGTCCGTTGTGAAAGCCCTGGGCTCAACCTGGGAACT
+
CCCCCGGGGGGGGGGGGGGGGGGGGGGGGGGGGGGGGGGGGGGGGGGGGGGGGGGGGGGGGGGGGGGGGGGGGGGGGGGGGGGGGGGGGGGGGGGGGGGGGGGGGGGGGGGGGGGGGGGGGGGGGGGGGGGGGGGGGGGGGGFGGGGGGGGGGGGGGGGGGGGGGGGGGGGGGGGGGGGGGGGGGGGGGGGGGGGGGGGGGGGGGGGGGGGGGGGGGGGGGGGGGGGGDGGFGGGGGGGGGGFGGGGGFFEGFGFFFEFABBFGGGFFFFF?EFFFFFFFFFFFFF:BFFFF:BF?:<?B.
@M05025:18:000000000-B3NL5:1:1101:5167:9133 1:N:0:CACTCA
TCGAAGACTCCTACGGGAGGCAGCAGTGGGGAATATTGGACAATGGGCGCAAGCCTGATCCAGCCATACCGCGTGGGTGAAGAAGGCCTTCGGGTTGTAAAGCCCTTTTGTTGGGAAAGAAATCCAGCCGGCTAATACCTGGTTGGGATGACGGTACCCAAAGAATAAGCACCGGCTAACTTCGTGCCAGCAGCCGCGGTAATACGAAGGGTGCAAGCGTTACTCGGAATTACTGGGCGTAAAGAGTGCGTAGGTGGTTATTTAAGTCCGTTGTGAAAGCCCTGGGCTCAACCTGGGAACT
+
CCCCCGGGGGGGGGGGGGGGGGGGGGGGGGGGGGGGGGGGGGGGAFFGGGGGGGGGFFGGGGGFGGGGGGGGGGGGGGGGGGGFGGGGGFGGGGGGGGFGGGGGGGGGFGDGGGGFGGGGGGGGGGGGGGEGGGGEFFGGGGGGGGGGGGGGGGGGDFGGGGGGGGGGGGGGGGGGGGGGGFGGGGGCFGGDFFFGDEGGGE?F;F5=EGGFEGGGF5CCEC5<<E=:EGGCCGCFGGGDDDGD7<CD=@<CE<8@F5>9FB4:D7B=FFFBBFF?F4@.<?01?::0:2).87<02.58.
@M05025:18:000000000-B3NL5:1:1101:7071:9158 1:N:0:CACTCA
TCGAAGACTCCTACGGGAGGCAGCAGTGGGGAATTTTGGACAATGGGGGAAACCCTGATCCAGCAATGCCGCGTGTGCGAAGAAGGCCTTCGGGTTGTAAAGCACTTTTGTCAGGGAAGAAATCCTTTGGGCTAGTACCCTAGGGGGATGACGGTACCTGAAGAATAAGCACCGGCTAACTACGTGCCAGCAGCCGCGGTAATACGTAGGGTGCAAGCGTTAATCGGAATTACTGGGCGTAAAGCGTGCGCAGGCGGTTGTGTAAGACAGGTGTGAAATCCCCGGGCTTAACCTGGGAATT
+
CCCCCGGGGGGGGGGGGGGGGGGGGGGGGGGGGGGGGGGGGGGGGGGGGGGGGGGGGGGGGGGGGGGGGGGGGGGGGGGGGGGGGGGGGGGGGGGGGGGGGGGGGGFGGGGGGGGGGGGGGGGGGGGGGGGGGGGGGGGGGGGGGGGGEGGGGGGGGGGGGGGGGGGGGGGGGGGGGGGGGGGGGGGGGGGGGGGGGGGG5EGGGGGFGGGGGGGGGGGEGGGGGGDEEFFFFGGGGGGGG<GGGGGGFFFGFDDFFFFFFFFGG7@?FFFFFFEFF?FB0:BB0;>9?7<9<AFBFBFF?
@M05025:18:000000000-B3NL5:1:1101:22113:9173 1:N:0:CACTCA
TCGAAGACTCCTACGGGAGGCAGCAGTGAGGAATATTGGTCAATGGGCTTACGCCTGAACCAGCCAAGTCGCGTGAGGGAAGGCTGCCCTATGGGTTGTAAACCTCTTTTGTCAGGGAGCAATTGGCGCTACGTGTAGCGTTATCGAGAGTACCTGAAGAAAAAGCATCGGCTAACTCCGTGCCAGCAGCCGCGGTAATACGGAGGATGCGAGCGTTATCCGGATTTATTGGGTTTAAAGGGTGCGTAGGCGGAATGCCAAGTCAGCGGTAAAATCGCGGGGCTCAACCTCGCTCCGCCGT
+
CCCCCGGGGGGGGGGGGGGGGGGGGGGGGGGGGGGGGGGGGGGGGGGGGGGGGGGGGGGGGGGGGGGGGGGGGGGGGGGGGGGGGGGGGGGGGGGGGGGGGGGGGGGGGGGGGGGGGGGGGGGGGGGGGGGGGGGGGGGGGGGGGGGGGGGGGGGGGGDGGGGGGGGGGGGGGGGGGGGGGGGGFGGGGGGGGGGGGGGGGGGGGGGGGGGGG=ECGGGGGGGECCEFCFGGGGGGGGFGGGGGGGGGFFFGFGBFFFFFFFFGGGFFFFFFFBFFE3>>FFB>??>7??FFF?FBFFBF>
@M05025:18:000000000-B3NL5:1:1101:26057:9184 1:N:0:CACTCA
TCGAAGACTCCTACGGGAGGCAGCAGTGGGGAATATTGCACAATGGGGGAAACCCTGATGCAGCAACGCCGCGTGAGTGAAGAAGGTTTTCGGATTGTAAAGCTCTGTTAGCAGGGAAGAGGAAGGACGGTACCTGCAGAGGAAGCCACGGCTAACTACGTGCCAGCAGCCGCGGTAATACGTAGGTGGCAAGCGTTGTTCGGAATAACTGGGCGTAAAGGATGCGTAGGCGGTCAAACAAGTTATATGTTAAATATATAGGCTTAACCTGTAGAAAGCATATAAAACTGTTTAACTAGAG
+
CCCCCGGGGGGGGGGGGGGGGGGGGGFGGGGGGGGGGGGGGGGGGGGGGGGGGGGGGGGGGGGGGGGGGGGGGGGGGGGGGGGGGGFGGFGGGFFGGGGGGGGGGGGGGGGGGGGGGGGGGGGCFFGGGGGGGGGGGGGGGGGGGGFGFGDGGGGGGGGGGGGFGGGGGGGG7FGGGDGGFF<<CGGGGFGFGFEGBECFGGGGDF6>C?FGFCEEEGGFGFCGGG=EGG+:5DGG4:95<D:DFFG7686:BFFFFFFFFFFCFGFFFFFFFBFFFF4(.6AB94<7:AA2AFFFFFFB)
@M05025:18:000000000-B3NL5:1:1101:23155:9247 1:N:0:CACTCA
TCGAAGACTCCTACGGGAGGCAGCAGTAGGGAATCTTCCACAATGGACGAAAGTCTGATGGAGCAACGCCGCGTGAGTGAAGAAGGGTTTCGGCTCGTAAAGCTCTGTTGGTAGTGAAGAAAGATAGAGGTAGTAACTGGCCTTTATTTGACGGTAATTACTTAGAAAGTCACGGCTAACTACGTGCCAGCAGCCGCGGTAATACGTAGGTGGCAAGCGTTGTCCGGATTTATTGGGCGTAAAGCGAGTGCAGGCGGGTTAATAAGTCTGATGTGAAAGCCTTCGGCTCAACCGGAGAATT
+
CCCCCGGGGGGGGGGGGGGGGGGGGGGGGGGGGGGGGGGGGGGGGGGGGGGGGFGGGGGGGGGGGGGGGGGGGGGGFGGGGGGGGGGFGGGGGGFGGFGGGGGEGFGFFFGGGGBFFGGGGGGFGGGGGGGGGGGGGGFGFGGGGGGGGGGGGGGGGGGGGGGGGGGGGGGGF>GGGGGGGGFGGGGGGGGGGGGGGGGGGGCFFGCFFGGGGGGGGGGEGGCCGGGGDDGGGGGGGFGGGGGGGGDGDFFGFGFFF)8(09@FGGFFFFFFFFFFFFFFBFFBFFF:??F??FB>09<B<
@M05025:18:000000000-B3NL5:1:1101:12164:9286 1:N:0:CACTCA
TCGAAGACTCCTACGGGAGGCAGCAGTAGGGAATCTTCCACAATGGGCGAAAGCCTGATGGAGCAACGCCGCGTGAGTGAAGAAGGTTTTCGGATCGTAAAGCTCTGTTGTTGGTGAAGAAGGATAGAGGTAGTAACTGGCCCCTATTTGACGGTAATCAACCAGAAAGTCACGGCTAACTACGTGCCAGCAGCCGCGGTAATACGTAGGTGGCAAGCGTTGTCCGGATTTATTGGGCGTAAAGCGAGCGCAGGCGGAAAGATAAGTCTGATGTGAAAGCCCCCGGCTTAACCGAGGAATT
+
CCCCCGGGGGGGGGGGGGGGGGGGGGGGGGGGGGGGGGGGGGGGGGGGGGGGGGGGGGGGGGGGGGGGGGGGGGGGGGGGGGGGGGFGGGGGGGGGGGGGGGGEGGGGGGGGGGGGGGGGGGGGGGGGGGGGGGGGGGGGGGGGGGGGGGGGGGGGGGGGGGGGGGGGGGGGGGGGGGGGGGGGGGGGGGGGGGGGGGGGGGGGGGGGGGGFGGGGGGGGGGGGGGGGGGGGGGGGGGGDDGGGGGGGFFFGFCDFFDEFF:BGGFFFFFFAFFFFFFF<?16>B>F69BDFFFFFFFFF>
@M05025:18:000000000-B3NL5:1:1101:25046:9311 1:N:0:CACTCA
TCGAAGACTCCTACGGGAGGCAGCAGTGAGGAATATTGGTCAATGGGCGGAAGCCTGAACCAGCCAAGTCGCGTGAGGGAATAAGGCCCTACGGGTCGTAAACCTCTTTTGCCGGGGAGCAAGGGCGGGGACGTGTCCCGGCCCGGAGAGTACCCGGAGAAAAAGCATCGGCTAACTCCGTGCCAGCAGCCGCGGTAATACGGAGGATGCGAGCGTTATCCGGATTTATTGGGTTTAAAGGGTGCGTAGGCGGGCTTTTAAGTCAGCGGTAAAAATTCGGGGCTCAACCCCGTCCGGCCGT
+
CCCCCGGGGGGGGGGGGGGGGGGGGGGGGGGGGGGGGGGGGGGGGGGGGGGGGGGGGGGGGGGGGGGGGGGGGGGGGGGGGGGGGGGGGGGGGGGGGGGGGGGGGGGGGGGGGGGGGGGGGGGGGGGGGGGGGGGGGGGGGGGGGGGGGGGGGGGGGGGGGGGGGGGGGGGGGGGGGGGGGGGGGGGGGGGGGGGGGGGGGGGGGGGGGDGGGGGGGGGGGGGG=CCGGGGGG9CDFFGGGGGGGGDGBE@GFGFB5F4>@=9>FGFFFBF6?AFFFF>?B;F>FB?:?B?FFFFFFFB9(
@M05025:18:000000000-B3NL5:1:1101:9882:9357 1:N:0:CACTCA
TCGAAGACTCCTACGGGAGGCAGCAGTAGGGAATCTTCCACAATGGACGCAAGTCTGATGGAGCAACGCCGCGTGAGTGAAGAAGGGTTTCGGCTCGTAAAGCTCTGTTGGTAGTGAAGAAAGATAGAGGTAGTAACTGGCCTTTATTTGACGGTAGTTACCTAGAAAGTCACGGCTAACTACGTGCCAGCAGCCGCGGTAATACGTAGGTGGCAAGCGTTGTCCGGATTTATTGGGCGTAAAGCGAGTGCAGGCGGTTCAATAAGTCTGATGTGAAAGCCTTCGGCTCAACCGGAGAATT
+
CCCCCGGGGGGGGGGGGGGGGGGGGGGGGGGGGGGGGGGGGGGGGGGGGGGGGGGGGGGGGGGGGGGGGGGGGGGGGGGGGGGGGGGGGGGGGGGGGGGFGGGGGFGGGGGGGGGGGGGGGFGFGGGGGGGGGGGGGGGGGGGGGGGGGGGGGGGGGGGGFGGGGGGGGGGGGGGGGGGGGGGGGE7EGGGGGGGEGGGGDEGGGGCCFGGGGGGGGGGCEGGFGEGC5ECFGGGGGGGGGGGGGGGGBFFGFGFEFE5?F=6DGFB4=AFFFFFFF=F::?ADB<610<B?:BF;>9?A<
@M05025:18:000000000-B3NL5:1:1101:5823:9364 1:N:0:CACTCA
TCGAAGACTCCTACGGGAGGCAGCAGTAGGGGATCTTCCACAATGGGCGCAAGCCTGATGGAGCAACACCGCGTGAGTGAAGAAGGGTTTCGGCTCGTAAAGCTCTGTTGTTGGAGAAGAACGTGCGTGAGAGTAACTGTTCACGCAGTGACGGTATCCAACCAGAAAGTCACGGCTAACTACGTGCCAGCAGCCGCGGTAATACGTAGGTGGCAAGCGTTATCCGGATTTATTGGGCGTAAAGCGAGCGCAGGCGGTTACTTAGGTCTGATGTGAAAGCCTTCGGCTTAACCGAAGAAGT
+
CCCCCGGGGGGGGGGGGGGGGGGGGGGGGGGGGGGGGGGGGGGGGGGGGGGGGGGGGGGGGGGGGGGGGGGGGGGGGGGGGGGGGGGGGGGGGGGGGGGGGGGGGGGGGGGGGGGGGGGGGGGGGGGGGGGGGGGGGGGGGGGGGGGGGGGGGGGGGGGGGGGGGGGGGGGGGGGGGGGGGGGGGGGGGGGGGGGGGGGGGGGFFGGGGGGGGGGGGGGGGGGFGGGGCE6FFGGGGGGDGDGGGGGGFFFGFGFFFFFF@BFGGGFF??FFFFFFFFFFFFBBFBFF>BFBFF>BF?BF2
@M05025:18:000000000-B3NL5:1:1101:22274:9411 1:N:0:CACTCA
TCGAAGACTCCTACGGGAGGCAGCAGTAGGGAATCTTCCACAATGGACGCAAGTCTGATGGAGCAACGCCGCGTGAGTGAAGAAGGGTTTCGGCTCGTAAAGCTCTGTTGGTAGTGAAGAAAGATAGAGGTAGTAACTGGCCTTTATTTGACGGTAATTACCTAGAAAGTCACGGCTAACTACGTGCCAGCAGCCGCGGTAATACGTAGGTGGCAAGCGTTGTCCGGATTTATTGGGCGTAAAGCGAGTGCAGGCGGTTCAATAAGTCTGATGTGAAAGCCTTCGGCTCAACCGGAGAATT
+
CCCCCGGGGGGGGGGGGGGGGGGGGGGGGGGGGGGGGGGGGGGGGGGGGGGGGGGGGGGGGGGGGGGGGGGGGGGGGGGGGGGGGGGGGGGGGGGGGGGGFGGGGGGGGGGGGGGGGGGDGGGGGGGGGGFFGGDGGGGGGGGGGGGGGGGGGGGGEGGGGGGGGGGGGGGGGGGDGEGGGGGGGGGGGGGG>FFGGGGGGGGGGGGGGGGGFGFGGGGGCEGFCEGGGC+AG7+=FGCCDDGFGCCDEFFGFGFEF.78FFFGGFFFFFFFF>FFF?FFF>4,:6;:??F<:;B>;9:A4
@M05025:18:000000000-B3NL5:1:1101:25171:9482 1:N:0:CACTCA
TCGAAGACTCCTACGGGAGGCAGCAGTGGGGAATATTGCGCAATGGGCGCAAGCCTGATGCAGCCATGCCGCGTGTATGAAGAAGGCCTTCGGGTTGTAAAGTACTTTCAGCGAGGAGGAAGGTGTTGTGGTTGATAACCGCAGCAATTGACGTTACTCGCAGAAGAAGCACCGGCTAACTCCGTGCCAGCAGCCGCGGTAATACGGAGGGTGCAAGCGTTAATCGGAATTACTGGGCGTAAAGCGCACGCAGGCGGTCTGTCAAGTCGGATGTGAAATCCCCGGGCTCAACCTGGGAACT
+
CCCCCGGGGGGGGGGGEGGGGGGGGGEFGGGGGGGGGCGGGGGGGEDFGGGGGGGGGGGGGGGGGF<FDGGGGGGGGGGGGGGGGGGGGGGGGGGGGGGGGGGGGFFGGGGFGFDGFGGGGGGFGGGFGGGFCGGFFGGGGGGGGGGGFGGGGGFGGFGGGGGGGGGGGGGGGGGGGGGGGGGGGGGGGGGGGGGGGGGEEEGGGGGGEEGCGGG:FGGEGGGGGGGGGFFFFGDDFGGGCC<CCGGGFFDC>D>:DEF(7@FGGGFFD6BBF(4@F?FF(4:>>FBB?B24?B?06?2?)
@M05025:18:000000000-B3NL5:1:1101:14438:9501 1:N:0:CACTCA
TCGAAGACTCCTACGGGAGGCAGCAGTAGGGAATCTTCCACAATGGGCGCAAGCCTGATGGAGCAACACCGCGTGAGTGAAGAAGGGTTTCGGCTCGTAAAGCTCTGTTGTTGGAGAAGAACGTGCGTGAGAGTAACTGTTCACGCAGTGACGGTATCCAACCAGAAAGTCACGGCTAACTACGTGCCAGCAGCCGCGGTAATACGTAGGTGGCAAGCGTTATCCGGATTTATTGGGCGTAAAGCGAGCGCAGGCGGTTGCTTAGGTCTGATGTGAAAGCCTTCGGCTTAACCGAAGAAGT
+
CCCCCGGGGGGGGGGGGGGGGGGGGGGGGGGGGGGGGGGGGGGGGGGGGGGGGGGGGGGGGGGGGGGGGGGGGGGGGGGGGGGGGGGGGGGGGGGGGGGGGGGGGGGGGGGGGGGGGGGGGGGGGGGGGGGGGGGGGGGGGGGGGGGGGGGGGGGGGGGGGGGGGGGGGGGGGDGGGGGGGGGGGGGGGGGGGGGGGGGGGGGGGGGGGGGGGGGGGGGGGGGGGGEECGGFGGGGGGGGGGGGGGGGFFFDDDDFFFDF@BFGFGFFF?FFFDFF=@FF:?<?21626:<<AB9>F678)
@M05025:18:000000000-B3NL5:1:1101:19773:9504 1:N:0:CACTCA
TCGAAGACTCCTACGGGAGGCAGCAGTAGGGAATCTTCCACAATGGACGCAAGTCTGATGGAGCAACGCCGCGTGAGTGAAGAAGGGTTTCGGCTCGTAAAGCTCTGTTGGTAGTGAAGAAAGATAGAGGTAGTAACTGGCCTTTATTTGACGGTAATTACCTAGAAAGTCACGGCTAACTACGTGCCAGCAGCCGCGGTAATACGTAGGTGGCAAGCGTTGTCCGGATTTATTGGGCGTAAAGCGAGTGCAGGCGGTTCAATAAGTCTGATGTGAAAGCCTTCGGCTCAACCGGAGAATT
+
CCCCCGGGGGGGGGGGGGGGGGGGGGGGGGGGGGGGGGGGGGGGGGGGGGGGGGGGGGGGGGGGGGGGGGGGGGGGGGGGGGGGGGGGGGGGGGGGGGGGGGGGGGGGGGGGGGGGGGGGGGGGGGGGGGGGGGGGGGGGGGGFGGGGGGGGGGGGGGGGGGGGGGGGGGGGGGGGGGGGGGGGGGGFFGGGFGGGGGGGGGGGGGGGGGGGGGGFFGGGGGGGGGGGCEGGGGGGGGGGGGFFGGGGFFFDF<@>E;>?FFF7C>BF?)=4=AFF6@F7:?B?F0(:?<?FFB>FFFF<6
@M05025:18:000000000-B3NL5:1:1101:24453:9512 1:N:0:CACTCA
TCGAAGACTCCTACGGGAGGCAGCAGTAGGGAATCTTCCACAATGGACGAAAGTCTGATGGAGCAACGCCGCGTGAGTGAAGAAGGGTTTCGGCTCGTAAAACTCTGTTGTTAAAGAAGAACATATCTGAGAGTAACTGTTCAGGTATTGACGGTATTTAACCAGAAAGCCACGGCTAACTACGTGCCAGCAGCCGCGGTAATACGTAGGTGGCAAGCGTTGTCCGGATTTATTGGGCGTAAAGCGAGCGCAGGCGGTTTTTTAAGTCTGATGTGAAAGCCTTCGGCTCAACCGAAGAAGT
+
CCCCCGGGGGGGGGGGGGGGGGGGGGFGGGGGGGGGGGGGGGGGGGGGGGGGGGGGFGGGGGGGGGEGGGGGGGGGGGGGGGGGGGGGGGGGGGGGGGGGGGGGGGGGGGGGGGGGGGGGGGGGGGGGGGFEFGGGGGGGGGGGGGGGGGGGGGGGGGGGGFGGGGDGGG7FGGGGGGGGGGGGFFGGCFFGGGGGGGDECEGFFGFGGDFGGGGDGGGEGGGGGGGG*=FFFGFFFGG)7CFGGGGGFFFD>C>>>851F>@FDCFFFF4.@AFFFFBB7>AF::BFF??B14>(1(5>-
@M05025:18:000000000-B3NL5:1:1101:16754:9520 1:N:0:CACTCA
TCGAAGACTCCTACGGGAGGCAGCAGTGGGGAATATTGCACAATGGGCGCAAGCCTGATGCAGCCATGCCGCGTGTATGAAGAAGGCCTTCGGGTTGTAAAGTACTTTCAGCGAGGAGGAAGGTGTTGTGGTTAATAACCGCAGCAATTGACGTTACTCGCAGAAGAAGCACCGGCTAACTCCGTGCCAGCAGCCGCGGTAATACGGAGGGTGCAAGCGTTAATCGGAATTACTGGGCGTAAAGCGCGCGCAGGCGGTCTGTCAAGTCGGATGTGAAATCCCCGGGCTCAACCTGGGAACT
+
CCCCCGGGGGGGGGGGGGGGGGGGGGFGGGGGGGGGGGGGGGGGGGGGGGGGGGGGGGGGGGGFGGGGDEEGGGEFFGFEFCFFGGGGFGGGGGGGGGGGGGGGGGGGGGGGGEED:FGCFGGGGGGGGGGFGGGGGGGGGGDGGGGGGGGGGGGGEGGGGEGGGGGGGGGGGGGGEEGGFEFEGGGGFGGGGGGGGGGGEDGGGGGGEEGGGGGGGGGCEGGGGFEEGGGFGGFF*<C>DDCFFGCC5@EGFD>EFB>0FFFCC=F?@9:?E?FFFFFF8B?9>>>FFFBB:?FFF?FF2
@M05025:18:000000000-B3NL5:1:1101:9017:9549 1:N:0:CACTCA
TCGAAGACTCCTACGGGAGGCAGCAGTAGGGAATCTTCCACAATGGACGCAAGTCTGATGGAGCAACGCCGCGTGAGTGAAGAAGGGTTTCGGCTCGTAAAGCTCTGTTGGTAGTGAAGAAAGATAGAGGTAGTAACTGGCCTTTATTTGACGGTAATTACCTAGAAAGTCACGGCTAACTACGTGCCAGCAGCCGCGGTAATACGTAGGTGGCAAGCGTTGTCCGGATTTATTGGGCGTAAAGCGAGTGCAGGCGGTTCAATAAGTCTGATGTGAAAGCCTTCGGCTCAACCGGAGAATT
+
CCCCCGGGGGGGGGGGGGGGGGGGGGGGGGGGGGGGGGGGGGGGGGGGGGGGGGGGGGGGGGGGGGGGGGGGGGGGGGGGGGGGGGGGGGGGGGGGGGGGGGGGGGGGGGGGGGGGGGGGGGGGGGGGGGGGGGGGGGGGGGGGGGGGGGGGGGGGGGGGGGGGGGGGGGGGGGGGGGGGGGGGGGGGGGGGGGFGGGGGGGGGGGGGGGGGGGGGGGGGGGGGGGGGGEGFGGGGGGGGGGFGGGGGDFFGFGEFF5>3FFBGGGF=FFFFFFFFFFFFBFFFFFFF??FFFFFFFF:<)
@M05025:18:000000000-B3NL5:1:1101:8777:9554 1:N:0:CACTCA
TCGAAGACTCCTACGGGAGGCAGCAGTAGGGAATCTTCCACAATGGACGAAAGTCTGATGGAGCAACGCCGCGTGAGTGAAGAAGGGTTTCGGCTCGTAAAGCTCTGTTGGTAGTGAAGAAAGATAGAGGTAGTAACTGGCCTTTATTTGACGGTAATTACTTAGAAAGTCACGGCTAACTACGTGCCAGCAGCCGCGGTAATACGTAGGTGGCAAGCGTTGTCCGGATTTATTGGGCGTAAAGCGAGTGCAGGCGGTTCAATAAGTCTGATGTGAAAGCCTTCGGCTCAACCGGAGAATT
+
CCCCCGGGGGGGGGGGGGGGGGGGGGFGGGGGGGGGGGGGGGGGGGGGGGGGGGGGGGGGGGGGGGGGGGGGGGGGGGGGGGGGGGGGGGGGGGGGGGGGGGGGGGGGGGGGGGFGFGGGGGGGGGGGGGGFFGGFGGGGGGGGGGGGGGGGGGGGGGGGGGGGGGGGGGGGGGGGDGGGGGGGGGGGGGGGGGGGGGGGGEGGGGCGGGGGGGGGGGG5C=EGFGGGGGGGGGGGGGGGGGGGGGGGFFFGFGFFFDDBFFFGGGFFFFBAFAFFFFFFFFABB?>FFFF?F>>BFFBF<
@M05025:18:000000000-B3NL5:1:1101:13890:9575 1:N:0:CACTCA
TCGAAGACTCCTACGGGAGGCAGCAGTGAGGAATATTGGTCAATGGCCGAGAGGCTGAACCAGCCAAGTCGCGTGAGGGAAGAATGTCCTAAGGATTGTAAACCTCTTTTGTCGGGGAGCAAAAAGGCTCTGCGGAGTCGTATTGAGAGTACCCGAAGAAAAAGCATCGGCTAACTCCGTGCCAGCAGCCGCGGTAATACGGAGGATGCGAGCGTTATCCGGATTTATTGGGTTTAAAGGGTGCGCAGGCGGCGTGTCAAGCAAGCGGTAAAATAGCGGGGCTCAACCCCGTCGAGCCGTT
+
CCCCCGGGGGGGGGGGGGGGGGGGGGGGGGGGGGGGGGGGGGGGGGGGGGGGGGGGGGGGGGGGGGGGGGGGGGGGGGGGGGGGGGGGGGGGGGGGGGGGGGGGGGGGGGGGGGGGGGGGGGGGGGGGGGGGGGGGGGGGGGGGGGGGGGGGGGGGGGGGGGGGGGGGGGGGGGGGGGGGGGGGGGGGGGGGGGGGGGGGGGGGGEGGGGGGGGGGGGGGGGGGDGGGGGGGGGGGGGGGGGGGGGGGFFFGFGBDBFFFFFFGFGFF>0>DFBFFFEFFFFFF?BFFF?BFB>9116>6?
@M05025:18:000000000-B3NL5:1:1101:12512:9585 1:N:0:CACTCA
TCGAAGACTCCTACGGGAGGCAGCAGTGAGGAATATTGGTCAATGGGCTTACGCCTGAACCAGCCAAGTCGCGTGAGGGAAGACTGCCCTATGGGTTGTAAACCTCTTTTGTCAGGGAGCAACGCCGGCTACGTGTAGCCGGACTGAGAGTACCTGAAGAAAAAGCATCGGCTAACTCCGTGCCAGCAGCCGCGGTAATACGGAGGATGCGAGCGTTATCCGGATTTATTGGGTTTAAAGGGTGCGTAGGCGGAATGCCAAGTCAGCGGTAAAATCGCGGGGCTCAACCTCGCTCCGCCGT
+
CCCCCGGGGGGGGGGGGGGGGGGGGGGGGGGGGGGGGGGGGGGGGGGGGGGGGGGGGGGGGGGGGGGGGGGGGGGGGGGGGGGGGFGGGGGGGGGGGGGGGGGGFGGGGGGGGGGGGGGGGGGGGGGGGGGGGGGGGGGGGGGGGGGGGG@FGGGGGGCFGGGFFGD=FGGGFGGGFGGGGGGGGGGFFGGGGGGGGGGGGGGCGGDGGGGGGGGGGGGGGGGGGGGGGGGGG75DDFDGGDFGDGDGEFFGFD@@@@??FF@>FGFED:DFFBBFDFFFFBFFF>??FF7<>BFFFFB9>
@M05025:18:000000000-B3NL5:1:1101:4884:9611 1:N:0:CACTCA
TCGAAGACTCCTACGGGAGGCAGCAGTGGGGAATATTGCACAATGGGCGCAAGCCTGATGCAGCGACGCCGCGTGCGGGATGGAGGCCTTCGGGCTGTAAACCGCTTTTGTTCAAGGGCAAGGCACGGCTTCGGGCCGTGTTGAGTGGATTGTTCGAATAAGCACCGGCTAACTACGTGCCAGCAGCCGCGGTAATACGTAGGGTGCGAGCGTTATCCGGATTTATTGGGCGTAAAGGGCTCGTAGGCGGTTCGTCGCGTCCGGTGTGAAAGTCCATCGCCTAACGGTGGATCTGCGCCGG
+
CCCCCGGGGGGGGGGGGGGGGGGGGGFGGGGGGGGGGGGGGGGGGGGGGGGGGGGGGGGGGGGGGGGGGGGGEGGGGGGGGGGGCGGGGGGGGGGGGGFGGGGGGGGGGGGGGGGGGGGGGGGGGGGGGGGGGGGGGGGGFEFFGGGGFGGGGGGGGGGGGGGGFGEGGGDGGGGGGGFGGGGGGFGGGGEGGGGGFGGGGGDECDGGEGGGGGGGGGGGGGDCGGFCGGFGCCDGGFDG:FGGGGGGFF<GFGFBFFFF>>DGGGFFFDFF*49BFF5(8?0:::>BFFB22><AB9B>>
@M05025:18:000000000-B3NL5:1:1101:17816:9651 1:N:0:CACTCA
TCGAAGACTCCTACGGGAGGCAGCAGTGGGGAATATTGCACAATGGGGGAAACCCTGATGCAGCAACGCCGCGTGAGTGAAGAAGGTTTTCGGATTGTAAAGCTCTGTTAGCAGGGAAGAGGAAGGACGGTACCTGCAGAGGAAGCCACGGCTAACTACGTGCCAGCAGCCGCGGTAATACGTAGGTGGCAAGCGTTGTTCGGAATAACCGGGCGTAAAGGATGCGTAGGCGGTTAAACAAGTTATATGTTAAATATATAGGCTTAACCTGTAGAAAGCATATAAAACTGTTTAACTAGAG
+
CCCCCDGGFGGGGGGEGGGGGGGGCF<EGGGFGFFGGEA@FECFFGCCEGGGGGGGFCGCFGGGGGFGGDCGGCF,:EC<FEC<EDFGAF9>@F7BFFGFFFGFGFGGC,FAFCGGGGGFFD8FFG=<@=FGCFCF@BFGEGFGGGGCGGDGGGGGGGGEGGGGGGGGFEG7FF@>8CFGGG9BBEFEFGFGGGGEE>BCEGGDGFFCEGE8CEG8EEGGFG666C:EGGCEC5CD>CFG:C:CFGGFFFBF=CFFFFFFF?F6FGFFFB>DFFFF?:FBFFFF>B42:9><<9ABAFF92
@M05025:18:000000000-B3NL5:1:1101:8632:9660 1:N:0:CACTCA
TCGAAGACTCCTACGGGAGGCAGCAGTAGGGAATTTTCCGCAATGAGCGAAAGCTTGACGGAGCGACACAGCGTGCAGGATGAAGGTCTTCGGATTGTAAACTGCTGTTGTAAGGGAAGAAAAAATTTAATAGGAAATGATTAAATCTTGACGGTACCTTATTAGAAAGTGACGGCTAACTATGTGCCAGCAGCCGCGGTAATACATAGGTCACAAGCGTTATCCGGAATTATTGGGCGTAAAGAGTTTGTAGGCGGTTTATCAAGTCTAGAGTTAAAGCCTGAGGCTCAACCTCAGTCCC
+
CCCCCGGGGGGGGGGGGGGGGGGGGGGGGGGGGGGGGGGGGGGGGGGGGGGGGGGGGGGGGGGGGGGGGGGGGGGGGGGGGGGGGGGGGGGGGGGGGGGGGGGGGGGGGGGGGGGGGGGGGGGGGGGGGGGGGGGGGGGGGGGGGGGGGGGGGGGGGGGGGGGGGGGGGGGGGGGGGGGGGGGGGGGGGGGGGGGGGGGGGGGGGGGGGGGGGGGGFGGGGGGGGGGGGGGGGGGGGGGGGGGGGGGGFFFGFGFFFFFFFFFGGGFFFFBAFFFFFFFFF?FFFFFB?FFB???FFFFF)
@M05025:18:000000000-B3NL5:1:1101:3172:9673 1:N:0:CACTCA
TCGAAGACTCCTACGGGAGGCAGCAGTGGGGAATCTTGCGCAATGGGCGAAAGCCTGACGCAGCGACGCCGCGTGCGGGATGACGGCCTTCGGGTTGTAAACCGCTTTCAGCAGGGACGAGGCCGCAAGGTGACGGTACCTGCAGAAGAAGCCCCGGCTAACTACGTGCCAGCAGCCGCGGTAATACGTAGGGGGCGAGCGTTATCCGGATTCATTGGGCGTAAAGCGCGCGTAGGCGGCCAGTTAGGTCGAGAGTCAAATTTCGGGGCTCAACCCCGTCTCGCTCCCGATACCGGCTGGC
+
CCCCCGGGGGGGGGGGGGGGGGGGGGGGGGGGGGGGGGGGGGGGGGGGGGGGGGGGGGGGGGGGGGGGGGGGGGGGGGGGGGGGGGGGGGGGGGGGGGGGGGGGGGGGGGDGGGGGGGGGGGDGGGGGGGGGGFFGGGGGGGGGGGGGGGGGGGGGGGGGGGGGGGGGGGGGGGGGGGGGGGGGGGGGFFGGGGGGGGGGGGGGFGGGGEGGGGGGGGGGGGGGGGGGGGGGGGGGGGGGGGGFGGGGFFFC@FEFFFFAFFFGGGFFF9@BFBFFFFFFFFFFFF9?FFFFF::>BF>B6
@M05025:18:000000000-B3NL5:1:1101:2712:9691 1:N:0:CACTCA
TCGAAGACTCCTACGGGAGGCAGCAGTGAGGAATATTGGTCAATGGGAGAGATCCTGAACCAGCCAAGCCGCGTGAGGGAAGACGGCCCTATGGGTTGTAAACCTCTTTTGTCGGAGAACAAAACCCGGGACGTGTCCCGGACTGCGTGTATCCGAAGAAAAAGCATCGGCTAACTCCGTGCCAGCAGCCGCGGTAATACGGAGGATGCGAGCGTTATCCGGATTTATTGGGTTTAAAGGGTGCGTAGGCGGTCCGTTAAGTCAGCGGTAAAATTGCGGGGCTCAACCCCGTCGAGCCGTT
+
CCCCCGGGGGGGGGGGGGGGGGGGGGFFEGGGGGGGGGGGGGGGGGGGGGGGGGGGGGGGGGFFGGGGGGCDGGGGGGGGGGFFEDCFFGGGEFFGGGGGGGGGGG?FGGCGGGGGGEFGGGFG<FGGCGCGGGEG8FEGD@>FFFFCFGGF;FE:ECFGFGFGGGFFGGGGGG@FDGCFGEGGFF@<FCEGGGGDGGGDGGGCEGGGGEE*2>CEGFGGEC=5:CGGGGFF:<*>FGGFDGGG<5CGEFFG5757>?)4F=BGGGFFEFF9BDF?BFFF0>B?F?BB??>3?>>>1>BF?
@M05025:18:000000000-B3NL5:1:1101:25259:9691 1:N:0:CACTCA
TCGAAGACTCCTACGGGAGGCAGCAGTGGGGAATATTGCACAATGGGGGAAACCCTGATGCAGCAACGCCGCGTGAGTGAAGAAGGTTTTCGGATTGTAAAGCTCTGTTAGCAGGGAAGAGGAAGGACGGTACCTGCAGAGGAAGCCACGGCTAACTACGTGCCAGCAGCCGCGGTAATACGTAGGTGGCAAGCGTTGTTCGGAATAACTGGGCGTAAAGGATGCGTAGGCGGTTAAACAAGTTATATGTTAAATATATAGGCTTAACCTGTAGAAAGCATATAAAACTGTTTAACTAGAG
+
CCCCCGGGGGGGGGGGGGGGGGGGGGGGGGGGGGGGGGGGGGGGGGGGGGGGGGGGGGGGGGGGGGGGGGGGGGGGGGGGGGGGGGEFGGGGGGGGGGGGGGGGGGGGGGGGGGGGGGGGGGGGGGGGGGGGGGGGGGGGGGGGGGGGGGGGGGGGGGGGGGGGGGGGGGGGGGGGGGGGGGFGGGGGGDGGGGGGGGGGGGGGEGFGGGGGGGGCEGGGGGGGGGEGGDGGG9DDGGGGGGGGGGGGFFFGFGFFFFFFFFFGGGFF=9>9FA?F?FF?BBFF<AFF746>DAABFFAF2
@M05025:18:000000000-B3NL5:1:1101:6896:9696 1:N:0:CACTCA
TCGAAGACTCCTACGGGAGGCAGCAGTGGGGAATATTGCACAATGGGGGAAACCCTGATGCAGCGACGCCGCGTGAAGGAAGAAGTATCTCGGTATGTAAACTTCTATCAGCAGGGAAGAAAATGACGGTACCTGACTAGGAAGCCCCGGCTAACTACGTGCCAGCAGCCGCGGTAATACGTAGGGGGCAAGCGTTATCCGGATTTACTGGGTGTAAAGGGAGCGTAGACGGAAGAGCAAGTCTGATGTGAAAGGCTGGGGCTTAACCCCAGGACTGCATTGGAAACTGTTTTTCTAGAGG
+
CCCCCGEGFEFGGD@@@GGEGE@@FD6CFGDCCF@@FAECEFGEEFEFEFEG@@CFF<FFCGGGGGE@GGGGGCCGFFDFGGCBFFGFGAC==CFFGGGGDAFGDDED<F<EFGGGGGGGFEFDGGGGDGGGGGGGGGGGGCFGG87FGGGGGFAFCFGCFCGCFGEGCDFGGDC@:CGGG2<CBGDECEFDFEC8@EFGGG88:<9C<EGG*:5CCCFCCEDGCEGEC955>DGF7D79DGG7CDFCFFFFFGF4?F>6>B;5DG=B5<B0:3FFF4?A24:?FFFAA<)6:(84<4:<(
@M05025:18:000000000-B3NL5:1:1101:15132:9709 1:N:0:CACTCA
TCGAAGACTCCTACGGGAGGCAGCAGTGGGGAATATTGCACAATGGGCGCAAGCCTGATGCAGCCATGCCGCGTGTATGAAGAAGGCCTTCGGGTTGTAAAGTACTTTCAGCGAGGAGAAAGGTGTTGTGGTTAATAACCACAGCAATTGACGTTACTCGCAGAAGAAGCACCGGCTAACTCCGTGCCAGCAGCCGCGGTAATACGGAGGGTGCAAGCGTTAATCGGAATTACTGGGCGTAAAGCGCACGCAGGCGGTCTGTCAAGTCGGATGTGAAATCCCCGGGCTCAACCTGGGAACT
+
CCCCCGGGGGGGGGGGGGGGGGGGGGFGGGGGGGGGGGGGGGGGGGGGGGGGGGGGGGGGGGGGGGGGGGGGGGGGGGGGGGGGGGGGGGGGGGGGGGGGGGGGGGGGGGGGGGGGGGGGFGFFGGGGGGGGGGGCFGGFGGGG8FFGABFFGFGFEFFFGGGGGGGGGGGFEGGGGGGGFFGG>FDGFGGEFG>EGGGGGDGGGGGDGEGGEEGGGGGGEC:FCCEGG5<ACD7F4DDGGGFG7DDD5>:5><:>B0<2F7@CFGF?DBFFDBF=?FFA2)47>091,,43(22<????)
@M05025:18:000000000-B3NL5:1:1101:18041:9713 1:N:0:CACTCA
TCGAAGACTCCTACGGGAGGCAGCAGTAGGGAATCTTCCACAATGGGCGAAAGCCTGATGGAGCAACGCCGCGTGAGTGAAGAAGGTTTTCGGATCGTAAAGCTCTGTTGTTGGTGAAGAAGGATAGAGGTAGTAACTGGCCCCTATTTGACGGTAATCAACCAGAAAGTCACGGCTAACTACGTGCCAGCAGCCGCGGTAATACGTAGGTGGCAAGCGTTGTCCGGATTTATTGGGCGTAAAGCGAGCGCAGGCGGAAAGATAAGTCTGATGTGAAAGCCCCCGGCTTAACCGAGGAATT
+
CCCCCGGGGGGGGGGGGGGGGGGGGGGGGGGGGGGGGGGGGGGGGGGGGGGGGGGGGGGGGGGGGGGGGGGGGGGGGGGGGGGGGGGGGGGGGGGGGGGGGGGGGGGGEFGGGGGGGGGGGGGGGGGGGGGGGGGGGGGGGFGGGGGGGGGGGGGGGGGGGGGGGGGGGGFGGGGGGGGGGGGGGGGGGGGGGGGGGGDGGEGGGGEFGGGGGGGGGGGEEGGGGEGGGGGGGGGGGGGGGGFGGGGGFFFGFGFFFFF6>FFGGGFFFFFFFFFFFFFF:BB;6;;69BFAAFF;B;??4
@M05025:18:000000000-B3NL5:1:1101:28809:9720 1:N:0:CACTCA
TCGAAGACTCCTACGGGAGGCAGCAGTGAGGAATATTGGTCAATGGGCGGAAGCCTGAACCAGCCAAGTCGCGTGAGGGATTAAGGCCCTGCGGGTCGTAAACCTCTTTTGCCGGGGAGCAGAGGTCCGGACGTGTCCGGGCCGGGAGAGTACCCGGAGAAAAAGCATCGGCTAACTCCGTGCCAGCAGCCGCGGTAATACGGAGGATGCGAGCGTTATCCGGATTTATTGGGTTTAAAGGGTGCGTAGGCGGGCATTTAAGCCGGCGGTCAAATGTCGGGGCTCAACCCCGGCCTGCCGT
+
CCCCC@@FGGGGGGGGGGGGGGGGGG6EGGGFGGGGGGGGGGGGGGGFFGGGGGGGGGGGGFGGGGGGGGGGGGGGGGGGGGEGFGGFEGGGGGGGGGGGGGGDFGGFFGGEEGGGG@CFGGGGGGGGEGGGG7:<:FFEDGGEGGGEGEGGG;FFGGGGGGGFEFG?FGGGG>CFFCFEFFCFGGGFFGFGGGGGGGGGFFGDGGGEGGGGGGGEG5*<EEDGC5CFGF:EFDC36*:CCG<DGGGGFFFGFG>:@FFA?6=DDGDDFBE<F<FBF4760>;BF2<?(1:>;36:FFFF(
@M05025:18:000000000-B3NL5:1:1101:4952:9727 1:N:0:CACTCA
TCGAAGACTCCTACGGGAGGCAGCAGTAGGGAATCTTCCGCAATGGACGAAAGTCTGACGGAGCAATGCCGCGTGAGTGAAGAAGGTTTCGGATCGTAAAACCCTGTTGTTAGAGGAGAACAAGGATGAGAGTAACTGCTCATCCCCTGACGGTATCTAACCAGAAAGCCACGGCCAACTACGTGCCAGCAGCCGCGGTAATACGTAGGTGGCAAGCGGTGTCCGGATTTATTGGGCGTAAAGCGAGCGGCGGCGGTTCTTTAAGGTCGATGTGAAAGGCCCCGGCCCCACCGGGGGGGGG
+
CCCCCGGGGGGGGGGGGGGGGGGGGGGGGGGGGGGGGGGGGGGGGGGGGGGGGGGGGGGGGGGGGGGGGGGGGGGGGGGGGGGGGGGGG<?F,,78,=FGG=++4,:CCFF,9,,,:+?E,BF,B?CE<?5,:,C,A?,<AF,5?FG=7>,>F>:3773E<F,,8@F:8D@<+CC**63,@B*@,1:,7>8,6D11*=:1:49;*5<;E+5A8FG87**2**0=AC//:E90A*CC479)9C>:75))0).))/7>.73)196::***.().))/1@78::BF>F61((4(8(294(-7>9
@M05025:18:000000000-B3NL5:1:1101:6713:9730 1:N:0:CACTCA
TCGAAGACTCCTACGGGAGGCAGCAGTGGGGAATATTGCACAATGGGCGAAAGCCTGATGCAGCGACGCCGCGTGAGGGATGACGGCCTTCGGGTTGTAAACCTCTTTCAGTAGGGAAGAAGCGAAAGTGACGGTACCTGCAGAAGAAGCGCCGGCTAACTACGTGCCAGCAGCCGCGGTAATACGTAGGGCGCAAGCGTTATCCGGATTTATTGGGCGTAAAGAGCTCGTAGGCGGTTTGTCGCGTCTGCCGTGAAAGTCCGAGGCTCAACCTCGGATCTGCGGTGGGTACGGGCAGACT
+
CCCCCGGGGGGGGGGGGGGGGGGGGGFGGGGGGGGGGGGGGGGGGGGGGGGGGGGGGGGGGGGGGGGGGGGGGGGGGGEGGGGGGGGGGGGGGGGGGGGGGGGGGGGGGGGGGGGGGFGGGGGGGGGGGGGGGGGGGGGGGGGGGGGGGGGGGGGGGGGGDFGGGGGGGGGGGGGGGGGGGEGGFGFGFGGGGGGGGGGGGGGGFGGGG8CCGGGGGFGGGGCEGGCCGGGEGGFGG<D<DFC*7DGGEFF6DGFFFFFA@FFGGDB@FFF?>?FFFDF>FFFFFBB999B?BFF99:::.
@M05025:18:000000000-B3NL5:1:1101:19192:9735 1:N:0:CACTCA
TCGAAGACTCCTACGGGAGGCAGCAGTGGGGAATATTGCACAATGGGCGCAAGCCTGATGCAGCCATGCCGCGTGTATGAAGAAGGCCTTCGGGTTGTAAAGTACTTTCAGCGAGGAGGAAGGTGTTGTGGTTAATAACCACAGCAATTGACGTTACTCGCAGAAGAAGCACCGGCTAACTCCGTGCCAGCAGCCGCGGTAATACGGAGGGTGCAAGCGTTAATCGGAATTACTGGGCGTAAAGCGCACGCAGGCGGTCTGTCAAGTCGGATGTGAAATCCCCGGGCCCAACCTGGGAACT
+
CCCCCGGGGGGGGGGGGGGGGGGGGGGGGGGGGGGGGGGGGGGGGGGGGGGGGGGGGGGGGGGGGGGGGGGGGGGGFGFFGGGGGGGGGGGGGGGGGGGGGGGGGGGGGGGGGGGGGGGGGGGGGGGGGGGGGGFGGGGGGGGGGGGGGGGGGGGGGGGGGGDGFFGGGGGGGGGGGGGGGGGGFGGGGGGGGGGGEGGGGGGGEGGG5EGGGGGGFGGCECFGGGCEGGGFCGFGGGGDGGGGDDGGFFD3<D>:DFBBFFFGFD66@;<?:?FFFFFBFBF>(27936:BF??B<B7?)
@M05025:18:000000000-B3NL5:1:1101:12909:9735 1:N:0:CACTCA
TCGAAGACTCCTACGGGAGGCAGCAGTGGGGAATATTGCACAATGGGCGAAAGCCTGATGCAGCGACGCCGCGTGAGGGATGACGGCCTTCGGGTTGTAAACCTCTTTCAGTAGGGAAGAAGCGAAAGTGACGGTACCTGCAGAAGAAGCGCCGGCTAACTACGTGCCAGCAGCCGCGGTAATACGTAGGGCGCAAGCGTTAGCCGGATTTATTGGGCGTAAAGAGCTCGTAGGCGGTTTGTCGCGTCTGCCGTGAAAGTCCGAGGCTCAACCTCGGATCCGCGGTGGGTACTGGCAGACT
+
CCCCCGGGGGGGGGGGGGGGGGGGGGFGGGGGGGGGGGGGGGGGGGGGGGGGGGGGGGGGGGGGGGGGGGGGGGGGGGGGGGGGGGGGGGGFDECGGGGGG<FEB,EFFCFEGGGGGFGGGGFE@FGFFGGFCGFGGGGGGGGACFG7FGGGEGGGGFFG9>BCEDGGFGFGGGGGGDCE*CFGGG9C:B8EGEDE88;;EC*+<CEE85CEG?FFGGC:EGGGGGDF7CG=C<4>C5CDGFGGGC195;?=BD@)77FF*85)9C3454??),7)8B)((4:(((,(,-43)))4(,(2,
@M05025:18:000000000-B3NL5:1:1101:15415:9739 1:N:0:CACTCA
TCGAAGACTCCTACGGGAGGCAGCAGTGGGGAATATTGGACAATGGGCGCAAGCCTGATCCAGCCATACCGCGTGGGTGAAGAAGGCCTTCGGGTTGTAAAGCCCTTTTGTTGGGAAAGAAATCCAGCCGGCTAATACCTGGTTGGGATGACGGTATCCAAAGAATAAGCACCGGCTAACTTCGTGCCAGCAGCCGCGGTAATACGAAGGGTGCAAGCGTTACTCGGAATTACTGGGCGTAAAGCGTGCGTAGGTGGTTATTTAAGTCCGTTGTGAAAGCCCTGGGCTCAACCTGGGAACT
+
CCCCCGGGGGGGGGGGGGGGGGGGGGFGGGGGGGGGGGGGGGGGGGGGGGGGGGGGGGGGGGGGGGGGGGGGGGGGGGGGGGGGGGGGGGGGGGGGGGGGGGGGGGGGGGGGGGGGGGGGGGGGGGGGGGGGGGGGGFFGGGDFGGGFGGGGGGGGGGGGGGGGGGFGGGGGGGGGGGGGGGGGGGGGGGGGGGGGDGGGGGGGGGGGGGGEGGGGGGGGGGGGGGGDGFGGGGGGGGGGGGCGGGDDFFDGEGFF3>F2??FGFDFFFBFFDFBFFFF<11(8?B<BB340:?????3:4
@M05025:18:000000000-B3NL5:1:1101:24446:9743 1:N:0:CACTCA
TCGAAGACTCCTACGGGAGGCAGCAGTGGGGAATATTGCACAATGGAGGAAACTCTGATGCAGCGACGCCGCGTGAAGGAAGAAGTATCTCGGTATGTAAACTTCTATCAGCAGGGAAGAAAATGACGGTACCTGACTAAGAAGCCCCGGCTAACTGCGTGCCAGCAGCCGCGGTAATACGTAGGGGGCAAGCGTTATCCGGATTTACTGGGTGTAAAGGGAGCATAGACGGACGGGCAAGTCTGATGTGAAAGCCCGGGGCTTAACCCCGGGACTGCATTGGAAACTATCCATCTTGAGT
+
CCCCCGGGGGGGGGGGGGGGGGGGGGGGGGGGGGGGGGGGGGGGGGGGGGGGGGGGGGGGGGGGGGGGGGGGGGGGGGGGGGGGGGGGGGGGGGGGGGGGGGGGGGGGGGGGGGGGGGGGGGGGGGGGGGGGGGGGGGGGGGGGGGGGGGGGGGGGGGGGGGGGGGGGGGGGGGGGGGGGGGGGGGGGGGGGGGGGGGGGGGGGGGGGGGGGFGEGGGGGGGGGGGGGGGGGGGGGGGGGGGGGG>FGFFFFFG:FFFFFFFFGGGFFF:FFFFF@FFFFFF:>FBF<ADAFFFFFFDBD)
@M05025:18:000000000-B3NL5:1:1101:15522:9766 1:N:0:CACTCA
TCGAAGACTCCTACGGGAGGCAGCAGTAGGGAATTTTCGTCAATGGGCGCAAGCCTGAGCGAGCGATGCCGCGTGAGTGAAGAAGGCCTTCGGGTCGTAAAGCTCTGTTGCGGGGGAAAAAAGGCAGCATCAGGAAATGGGTGCTGACTGATGGTGCCCCGCCAGAAAGTCACGGCTAACTACGTGCCAGCAGCCGCGGTAATACGTAGGTGGCGAGCGTTATCCGGAATGATTGGGCGTAAAGGGTGCGCAGGCGGTCCTGCAAGTCTGGAGTGAAACGCATGAGCTCAACTCATGCATG
+
CCCCCGGGGGGGGGGGGGGGGGGGGGGGGGGGGGGGGGGGGGGGGGGGGGGGGGGGGGGGGGGGGGGGGGGGGGGGGGGGGGGGGGGGGGGGGGGGGGGGGGGGGGGGGGGGGGGGGGGGGGGGGGGGGGGGGGGGGGGGGGGGGGGGGGGGGGGGGGGGGGGGGGGGGGGGGGGGGGGGGGGGGGGGGGGGGGGGGGGGGGGGGGGGGGGGGGGGGDGGGGGGGGGGGGGGGGGGGGGDGGFFDGGGFFFGFGFFFFFFFFFGGGFBFFF<F?FFFFFFFFFFFFFF0<?BFADBFFFFF
@M05025:18:000000000-B3NL5:1:1101:22667:9771 1:N:0:CACTCA
TCGAAGACTCCTACGGGAGGCAGCAGTAGGGAATCTTCCACAATGGACGAAAGTCTGATGGAGCAACGCCGCGTGAGTGAAGAAGGGTTTCGGCTCGTAAAGCTCTGTTGGTAGTGAAGAAAGATAGAGGTAGTAACTGGCCTTTATTTGACGGTAATTACTTAGAAAGTCACGGCTAACTACGTGCCAGCAGCCGCGGTAATACGTAGGTGGCAAGCGTTGTCCGGATTTATTGGGCGTAAAGCGAGTGCAGGCGGTTCAATAAGTCTGATGTGAAAGCCTTCGGCTCAACCGGAGAATT
+
CCCCCGGGGGGGGGGGGGGGGGGGGGGGGGGGGGGGGGGGGGGGGGGGGGGEGGGFGGGGGGGGGGGGGGGGGGGGGGGGGGGFGFGGGGFGGGGGGGGGGGG<FGGFFGGGGGGGFGFCFFF8FGFGGGGFGFGFGFGGGGGFGGGGGGGG>EGFEGGGDGGGGGGGGFCFGF:@CEEFGFEEEFFGFFGFFFDEGDGG=:<CEF>FGGGGGGGCDFEGGDGFF5C=C=6:@FD=CCDDCGF>FDDGFFF775).88)8F?FFGFF?FF4<=)97B?FB?BAB(2(-4<>B:(4(,4<A4
@M05025:18:000000000-B3NL5:1:1101:10383:9801 1:N:0:CACTCA
TCGAAGACTCCTACGGGAGGCAGCAGTGGGGAATATTGGACAATGGGCGCAAGCCTGATCCAGCCATACCGCGTGGGTGAAGAAGGCCTTCGGGTTGTAAAGCCCTTTTGTTGGGAAAGAAATCCAGCCGGCTAATACCTGGTTGGGATGACGGTACCCAAAGAATAAGCACCGGCTAACTTCGTGCCAGCAGCCGCGGTAATACGAAGGGTGCAAGCGTTACTCGGAATTACTGGGCGTAAAGCGTGCGTAGGTGGTTATTTAAGTCCGTTGTGAAAGCCCTGGGCTCAACCTGGGAACT
+
CCCCCEGGGGGGGGGGGGGGGEGGGGFGGGGGGGGGGGGFGFGGGGGGGGGGGGGGGGGG<EFGGFGFGFFGGGGGGFEGFGCGFGGGGGGGGGGFGGGGGGGGGGFGGGGGGGGGGFGGGGGGGGGGGDGGGGGGGFFGGGFGGGGFGGGGGGEGEGGGGGGGGGGGGDGGGGGGGGGGGGFGGGGFGFCCGG5EDGGEGEGGGGC=EGGGGDGGGGGEGGEGGD5*AEC?GGGGGGGGGDGGGG3DFFFDFGBFF>FBB?=DCF?F?BF?@BEFFFFF?6?BFFF?03<???B01(.4)
@M05025:18:000000000-B3NL5:1:1101:16029:9808 1:N:0:CACTCA
TCGAAGACTCCTACGAGAGGCAGCAGTAGGGAATCTTCCACAATGGGCGAAAGCCTGATGGAGCAACGCCGCGTGGGTGAAGAAGGTCTTCGGATCGTAAAACCCTGTTGTTAGAGAAGAAAGTGCGTGAGAGTAACTGTTCACGTTTCGACGGTATCTAACCAGAAAGCCACGGCTAACTACGTGCCAGCAGCCGCGGTAATACGTAGGTGGCAAGCGTTATCCGGATTTATTGGGCGTAAAGGGAACGCAGGCGGTCTTTTAAGTCTGATGTGAAAGCCTTCGGCTTAACCGGAGTAGG
+
CCCCCGGGGGGGGGGGGGGGGGGGGGGGGGGGGGGGGGGGGGGGGGGGGGGGGGGGGGGGGGGGGGGGGGGGGGGGGGGGGGGGGGFGGGGGGGGGGGGGGGGGGGGGGGGGGGGGGGGGGGGGGGGFGGGGGGGGGGGFGGGGGGGGGGGGGGGGGGGGGGGGGGGGGGGGGGGGGGGGGGGGGGGGGGGGGFGGEGGGEGFGGGFGGGEFGGGGGEEGG:5:CGGE5A9CFFGGGGGGGGGGGGFGFE:7595>@8@BFFFF6?FFFFFFF<F?7B?11(4<:?409:<<.-4(4324)
@M05025:18:000000000-B3NL5:1:1101:9369:9842 1:N:0:CACTCA
TCGAAGACTCCTACGGGAGGCAGCAGTGAGGAATATTGGTCAATGGGCTTACGCCTGAACCAGCCAAGTCGCGTGAGGGAAGACTGCCCTATGGGTTGTAAACCTCTTTTGTCAGGGAGCAATTGGCGCTACGTGTAGCGTTATCGAGAGTACCTGAAGAAAAAGCATCGGCTAACTCCGTGCCAGCAGCCGCGGTAATACGGAGGATGCGAGCGTTATCCGGATTTATTGGGTTTAAAGGGTGCGTAGGCGGAATGCCAAGTCAGCGGTAAAATCGCGGGGCTCAACCTCGCTCCGCCGT
+
CCCCCGGGGGGGGGGGDGGGGGGGGGFGGGGFFGGGGGGGGGGGFEGGGGGGGGGGGGGGGGGGGGGGGGGGGGGGGGGGGGGGGGGGGGGGGGGGGGGGGGGGGGGGGGGGFGFFGGGGGGGGGGFGGGDGGGGFGGGGGGGGGGGG?FGGGGGGD@FGGGGGGGGGGGGGGGGGAFGGFGGGGGGGGGGGGGGEGGGGGGEGGGGGGCEGGGGGGGGGCGGGCEDCEGFFF9DCCF7CDG5DGDGCD3@DDC>FFF<<FFFGFDFFFFFBFAFFFFEF>F>76<?FBBFFFFFFBBBB2
@M05025:18:000000000-B3NL5:1:1101:5584:9849 1:N:0:CACTCA
TCGAAGACTCCTACGGGAGGCAGCAGTGGGGAATATTGCACAATGGGCGCAAGCCTGATGCAGCGACGCCGCGTGCGGGATGGAGGCCTTCGGGTTGTAAACCGCTTTTGTTCAAGGGCAAGGCACGGCTTCGGGCCGTGTTGAGTGGATTGTTCGAATAAGCACCGGCTAACTACGTGCCAGCAGCCGCGGTAATACGTAGGGTGCGAGCGTTATCCGGATTTATTGGGCGTAAAGGGCTCGTAGGCGGTTCGTCGCGTCCGGTGTGAAAGTCCATCGCCTAACGGTGGATCTGCGCCGG
+
CCCCCGGGGGGGGGGGGGGGGGGGGGGGGGGGGGGGGGGGGGGGGGGGGGGGGGGGGGGGGGGGGGGGGGGGGGGGGGGGGGGGGGGGGGGGGGGGGGGGGGGGGGGGGGGGGGGGGGGGGGGGGGGGGGGGGGGGGGCFFGGGGGGGGGGGGGGCCFGGGGGGGGGGGGGGGGGFGGGGGFEGGGFGGGGGEGGGGGGGGGGGGGGGGGGEEGGGGGGGGGCEFGGFGGGGE<CFGGGGGGGCDGDGEFBD@DD:@FF>;DFGGGE>=AFAF)9BBBEBF:(4.4>?F13)8AFBF0:09
@M05025:18:000000000-B3NL5:1:1101:11991:9852 1:N:0:CACTCA
TCGAAGACTCCTACGGGAGGCAGCAGTGGGGAATATTGCACAATGGGCGAGAGCCTGATGCAGCGACGCCGCGTGAGGGATGACGGCCTTCGGGTTGTAAACCTCTTTCAGTAGGGAGGAAGCGAAAGTGACGGTACCTGCAGAAGAAGCGCCGGCTAACTACGTGCCAGCAGCCGCGGTGATACGTAGGGCGCAAGCGTTATCCGGATTTATTGGGCGTAAAGAGCTCGTAGGCGGTTTGTCGCGTCTGCCGTGAAAGTCAGAGGCTCAACCTCGGATCTGCGGTGGGTACGGGCAGACT
+
CCCCCGGGGGGGGGGGGGGGGGGGGGGGGGGGGGGGGGGGGGGGGGGGGGGGGGGGGGGGGGGGGGGGGGGGGGGGGGGGGGGGGGGGGGGGGGGGGGGGGGGGGGGGGGGFGGGGGGGGFGGGGGGGGGGGGGGGGGGGGGGGGGGGGGGGGGGGGGGGGGGGGGGGGGGGFGGGGGGGGDGGGGGGGGGGGGGGGGGGGGGGGGGGGGCFGGGGGGGGGGGFGGDFGGGGGGGGGDGDDCFGGDDGDFFGE3)7>FFFFFFD=FB@F?FB584;@B@9<AF>>BFB;19??0921?:?,
@M05025:18:000000000-B3NL5:1:1101:20090:9876 1:N:0:CACTCA
TCGAAGACTCCTACGGGAGGCAGCAGTGGGGAATATTGCACAATGGGGGAAACCCTGATGCAGCAACGCCGCGTGAGTGAAGAAGGTTTTCGGATTGTAAAGCTCTGTTAGCAGGGAAGAGGAAGGACGGTACCTGCAGAGGAAGCCACGGCTAACTACGTGCCAGCAGCCGCGGTAATACGTAGGTGGCAAGCGTTGTTCGGAATAACTGGGCGTAAAGGATGCGTAGGCGGTTAAACAAGTTATATGTTAAATATATAGGCTTAACCTGTAGAAAGCATATAAAACTGTTTAACTAGAG
+
CCCCCGGGGGGGGGGGGGGGGGGGGGFGGGGGGGGGGGGGGGGGGGGGGGGGGGGGGGGGGGGGGGGGGGGGGGGGGGGGGGGGGGFGGGGGGGGGGGGGGGGGGGGGGGGGGGGGGGGGGGGGGGGGGGGGGGGGGGGGGGGGGGGGGGGGGGGGGGGGGGFGGGGGGGGGGGGGGGGGGGGGGGGGGGGGGGGGGGGGGGGGGGGGGGGGGGGGGGGGGGGGGGGGGECEEDGDGGGD<FG7CFG>BF4FFDFFFFFFFFF:FDFFF<FFFFFFFF@B<AAFABD7?9ABAAFFFA<B2
@M05025:18:000000000-B3NL5:1:1101:24333:9893 1:N:0:CACTCA
TCGAAGACTCCTACGGGAGGCAGCAGTGAGGAATATTGGTCAATGGGCTTACGCCTGAACCAGCCAAGTCGCGTGAGGGAAGACTGCCCTATGGGTTGTAAACCTCTTTTGTCAGGGAGCAATTGGCGCTACGTGTAGCGTTATCGAGAGTACCTGAAGAAAAAGCATCGGCTAACTCCGTGCCAGCAGCCGCGGTAATACGGAGGATGCGAGCGTTATCCGGATTTATTGGGTTTAAAGGGTGCGTAGGCGGAATGCCAAGTCAGCGGTAAAATCGCGGGGCTCAACCTCGCTCCGCCGT
+
CCCCCGGGGGGGGGGGGGGGGGGGGGGGGGGGGGGGGGGGGGGGGGGGGGGGGGGGGGGGGGGGGGGGGGGGGGGGGGGGGGGGGGGGGGGGGGGGGGGGGGGGGGGGGGGGGAFGGGGGGGGGGGGEGGGGGGGGGGGGEGGGGGGGGGGGGGGGGGGGGGGGDGFFGEGGGGGGGGGGGGDGGGGGGGGGGGDEDEGGGGGGGEEGGGE?EGGGGEC@EE**/:AFF9FFE9C<6D7:D:97<5CCE>FGDG35??FFF:FGG74>>(5?FFF?>3:9696;FD<<7?:41??>?B064
@M05025:18:000000000-B3NL5:1:1101:6360:9900 1:N:0:CACTCA
TCGAAGACTCCTACGGGAGGCAGCAGTGGGGAATATTGCACAATGGGGGAAACCCTGATGCAGCAACGCCGCGTGAGTGAAGAAGGTTTTCGGATTGTAAAGCTCTGTTAGCAGGGAAGAGGAAGGACGGTACCTGCAGAGGAAGCCACGGCTAACTACGTGCCAGCAGCCGCGGTAATACGTAGGTGGCAAGCGTTGTTCGGAATAACTGGGCGTAAAGGATGCGTAGGCGGTTAAACAAGTTATATGTTAAATATATAGGCTTAACCTGTAGAAAGCATATAAAACTGTTTAACTAGAG
+
CCCCCGGGGGGGGGGGGGGGGGGGGGGGGGGGGGGGGGGGGGGGGGGGGGGGGGGGGGGGGGGGGGGGGGGGGGGGGGGGGGGGGGFGGGGGGGGGGGGGGGGGGGFGGGGGGGGGGGGGGGGGGGGGGGGGGGGGGGGGGGGGGGGGGGGDGGGGGGGGGGGGGGGGFGGGGGGGGGGGGGGFGGGGGGGGGGGGGGGGGGGGGGGGGGGGGGGGGGGGGGGGGGEGGGGGGGGGGGGGDCFDGGGGFFFGFFFFFFFFFF@FGGFF?AFBFFFF4?58<AFFF>DFF<>B>>BAF<3>)
@M05025:18:000000000-B3NL5:1:1101:13297:9908 1:N:0:CACTCA
TCGAAGACTCCTACGGGAGGCAGCAGTAGGGAATCTTCCACAATGGACGCAAGTCTGATGGAGCAACGCCGCGTGAGTGAAGAAGGGTTTCGGCTCGTAAAGCTCTGTTGGTAGTGAAGAAAGATAGAGGTAGTAACTGGCCTTTATTTGACGGTAATTACCTAGAAAGTCACGGCTAACTACGTGCCAGCAGCCGCGGTAATACGTAGGTGGCAAGCGTTGTCCGGATTTATTGGGCGTAAAGCGAGTGCAGGCGGTTCAATAAGTCTGATGTGAAAGCCTTCGGCTCAACCGGAGAATT
+
CCCCCGGGGGGGGGGGGGGGGGGGGGGGGGGGGGGGGGGGGGGGGGGGGGGGGGGGGGGGGGGGGGGGGGGGGGGGGGGGGGGGGGGGGGGGGGGGGGGGGGGGGGGGGGGGGGGGGGGGGGGGGGGGGGGGGGGGGGGGGGGGGGGGGGGGGGGGGGGGGGGGGGGGGGGGGGGGGGGGFFGGGGGGGGGGGGGGGGGGGGGGGGGGGGGGGFGGGGGGGGGGGGG5C=FGGFFGGFDGGGGFGDGD534DFFFEF>D?FFFGGGFFFFF2?BFFFFFB?FB?FFBB?FFFFFFF;BBBF
@M05025:18:000000000-B3NL5:1:1101:27829:9926 1:N:0:CACTCA
TCGAAGACTCCTACGGGAGGCAGCAGTAGGGAATCTTCCGCAATGGACGAAAGTCTGACGGAGCAATGCCGCGTGAGTGAAGAAGGTTTTCGGATCGTAAAACTCTGTTGTTAGAGAAGAACAAGGATGAGAGTAACTGCTCATCCCCTGACGGTATCTAACCAGAAAGCCACGGCTAACTACGTGCCAGCAGCCGCGGTAATACGTAGGTGGCAAGCGTTGTCCGGATTTATTGGGCGTAAAGCGAGCGCAGGCGGTTCTTTAAGTCTGATGTGAAAGCCCCCGGCTCAACCGGGGAGGG
+
CCCCCGGGGGGGGGGGGGGGGGGGGGGGGGGGGGGGGGGGGGGGGGGGGGGGGGGGGGGGGGGGGGGGGGGGGGGGGGGGGGGGGGGGGGGGGGGGGGGGGGGGGGGGGGGGGGGGGGGGGGGGGGGGGGGGGGGGGGGGGGGGGFGGGGGGGGGGGGGGGGGGGGGGGGGGGGGGGGGGGGGGGFGGFGGDGGFEGGGGGGGGGGGGGGCGGGGGGGGGGGGFGGGGGGGGGGGGFCGG3CGGGGGDE@DGFGFFEBE06@FGGC@FFAFF?BFFFFFFB?<69;B6?D<0:B>>9;1>F
@M05025:18:000000000-B3NL5:1:1101:20299:9935 1:N:0:CACTCA
TCGAAGACTCCTACGGGAGGCAGCAGTAGGGAATCTTCCACAATGGGCGAAAGCCTGATGGAGCAACGCCGCGTGGGTGAAGAAGGTCTTCGGATCGTAAAACCCTGTTGTTAGAGAAGAAAGTGCGTGAGAGTAACTGTTCACGTTTCGACGGTATCTAACCAGAAAGCCACGGCTAACTACGTGCCAGCAGCCGCGGTAATACGTAGGTGGCAAGCGTTATCCGGATTTATTGGGCGTAAAGGGAACGCAGGCGGTCTTTTAAGTCTGATGTGAAAGCCTTCGGCTTAACCGGAGTAGT
+
CCCCCGGGGGGGGGGGGGGGGGGGGGGGGGGGGGGGGGGGGGGGGGGGGGGGGGGGGGGGGGGGGGGGGGGGGGGGGGGGGGGGGGGGGGGGGGGGGGGGGGGGGGGGGGGGGGGGGGGGGGGGGGGGGGGGGGGGGGGGGGGGGGGGGGGGGGGGGGGGGGGGGGGGGGGGGGGGGGGGGGGGGGGGGGGGGGGGGGGGGGGGGGGGGGGGGGGGGGGGGGGGGGGGGGGGGGGGGGGGGGGGGGGGFFFGFGFFF@FFFFFGGGFFFFFFFFFFFFFFFFFFBBFFFFFF<9>0>FFB-
@M05025:18:000000000-B3NL5:1:1101:6023:9956 1:N:0:CACTCA
TCGAAGACTCCTACGGGAGGCAGCAGTGGGGAATATTGCACAATGGGCGCAAGCCTGATGCAGCGACGCCGCGTGCGGGATGGAGGCCTTCGGGTTGTAAACCGCTTTTGTTCAAGGGCAAGGCACGGCTTCGGGCCGTGTTGAGTGGATTGTTCGAATAAGCACCGGCTAACTACGTGCCAGCAGCCGCGGTAATACGTAGGGTGCGAGCGTTATCCGGATTTATTGGGCGTAAAGGGCTCGTAGGCGGTTCGTCGCGTCCGGTGTGAAAGTCCATCGCCTAACGGTGGATCTGCGCCGG
+
CCCCCGGGGGGGGGGGGGGGGGGGGGGGGGGGGGGGGGGGGGGGGGGGGGGGGGGGGGGGGGGGGGGGGGGGGGGGGGGGGGGGGGGGGGGGGGGGGGGGGGGGGGGGGGGGGGGGGGGGGGGGGGGGGGDGGGGGGGGGCGGCFGGGGGGGGGGGGGGGGFGGGGGGGGGGGGGGGGGGGGGGGGGGGDGGEGGGGGGGGGGGGGGGGGGGGDEFCFGGGGGGFGGGGGGGEGGGGGGDGGGGGGGGFFEG:DEFD@>>DFEG/)754:BAFAFB69>:8<0?7<B1:>:B?FDAF>2(2
@M05025:18:000000000-B3NL5:1:1101:3257:9959 1:N:0:CACTCA
TCGAAGACTCCTACGGGAGGCAGCAGTGAGGAATATTGGTCAATGGCCGGAAGGCTGAACCGGCCAAGTCGCGTGAGGGAATAAGGCCCTACGGGTCGTAAACCTCTTTTGTCAGGGAGCAAGGCCGCCCACGTGTGGACGGAAGGAGAGTACCTGGAGAAAAAGCATCGGCTAACTCCGTGCCAGCAGCCGCGGTAATACGGAGGATGCGAGCGTTATCCGGAGTTATTGGGTTTAATGGGTGCGTAGGCGGGCTGCCAAGTCAGCGGTAAAATTGCGGGGCTCAACGCCGTACAGCCGT
+
CCCCCEGGGFFDCFGGGGGGCGGGFGFEEFE,CEGFFGFGGF@FGGGGGGEFGGDEG8CFEEG@FGGGFF>EGGC,B8FGGECE<9F<FF8EF:FGGGGGG=FGGCA9FFGGC,FF8=FGGGGFGDG@:FEGGFFDFEFGEGGGEG7F>@FCF;D:7FFFCGCDGFG9F<7FFEGGGGGGGFGFFF8CCGGGGGE3:C92A8=E5:C+<>8*:CE87:EGGCCC5:CF72A?5/*16>*2?4CDGG5<)<45>)0>37)44<FFCFFD>B349<F?//81191(,,3:(19190,4>::(,
@M05025:18:000000000-B3NL5:1:1101:21688:9990 1:N:0:CACTCA
TCGAAGACTCCTACGGGAGGCAGCAGTAGGGAATCTTCCACAATGGACGCAAGTCTGATGGAGCAACGCCGCGTGAGTGAAGAAGGGTTTCGGCTCGTAAAGCTCTGTTGGTAGTGAAGAAAGATAGAGGTAGTAACTGGCCTTTATTTGACGGTAATTACCTAGAAAGTCACGGCTAACTACGTGCCAGCAGCCGCGGTAATACGTAGGTGGCAAGCGTTGTCCGGATTTATTGGGCGTAAAGCGAGTGCAGGCGGTTCAATAAGTCTGATGTGAAAGCCTTCGGCTCAACCGGAGAATT
+
CCCCCGGGGGGGGGGGGGGGGGGGGGGGGGGGGGGGGGGGGGGGGGGGGGGGGGGGGGGGGGGGGGGGGGGGGGGGGGGGGGGGGGGGGGGGGGGGGGGGGGFGGGGGGGGGGGGGGGGGGGGGGGGGGGGGGGGGGGGGGGGGGGGGGGGGGGGGGGGGGGGGGGGGGGGGGGGGGGGGGGGGGGGDGGGGGGGGGGGGGDGGGGGGGGFGGGGFGGGGGGGGGGGG5ECFFGGGDGGGDDGGGGGGFFFGFGE@B77<?FB7>FFFFFFFFFFFFFFF(:2??:BBB?FBFFFFFFFFA
@M05025:18:000000000-B3NL5:1:1101:19174:9994 1:N:0:CACTCA
TCGAAGACTCCTACGGGAGGCAGCAGTAGGGAATCTTCCACAATGGACGAAAGCCTGATGGAGCAACGCCGCGTGGGTGAAGAAGGGTTTCGGCTCGTAAAGCTCTGTTGGTAGTGAAGAAAGATAGAGGTAGTAACTGGCCTTTATTTGACGGTAATTACTTAGAAAGTCACGGCTAACTACGTGCCAGCAGCCGCGGTAATACGTAGGTGGCAAGCGTTGTCCGGATTTATTGGGCGTAAAGCGAGTGCAGGCGGTTCAATAAGTCTGATGTGAAAGCCTTCGGCTCAACCGGAGAATT
+
CCCCCGGGGGGGGGGGGGGGGGGGGGGGGGGGGGGGGGGGGGGGGGGGGGGGGGGGGGGGGGGGGGGGGGGGGGGGGGGGGGGGGGGGGGGGGGGGGGGDGGGGGGGGGGGGGGGGFGGGGGGGGGGGGGGGGGGGGGGGGGGCGGGGGGGGGGGGGGGGGGGGGGGGGGGGGGGGGGGGGGGGGGGGGGGGGGDGEGGGG=FGGGEFGEGGGFGGGGGEEGGGGGGE=CCFGGGGGGDCDDFG7<DGFFFCFGFFF>@:6=?FFGFFFFFFFFF?FFF7?B>26?FFB>FB:6>FF;<A5
@M05025:18:000000000-B3NL5:1:1101:26610:10002 1:N:0:CACTCA
TCGAAGACTCCTACGGGAGGCAGCAGTGGGGAATATTGGACAATGGGCGCAAGCCTGATCCAGCCATACCGCGTGGGTGAAGAAGGCCTTCGGGTTGTAAAGCCCTTTTGTTGGGAAAGAAATCCAGCCGGCTAATACCTGGTTGGGATGACGGTACCCAAAGAATAAGCACCGGCTAACTTCGTGCCAGCAGCCGCGGTAATACGAAGGGTGCAAGCGTTACTCGGAATTACTGGGCGTAAAGCGTGCGTAGGTGGTTATTTAAGTCCGTTGTGAAAGCCCTGGGCTCAACCTGGGAACT
+
CCCCCGGGGGGGGGGGGGGGGGGGGGGGGGGGGGGGGGGGGGGGGGGGGGGGGGGGGGGGGGGGGGGGGGGGGGGGGGGGGGGGGGGGGGGGGGGGGGGGGGGGGGGGGGGGGGGGGGGGGGGGGGGGGGGGGGGGGGGGGGGGGGGGGGGGGGGGGGGGGGGGGGGGGGGGGGGGGGGGGFGGGGGGGGGGGGGGGGGGGGGGGGGGGGGGGGGGGGGGGGEFFGGGCGGGGGGGGGGGGGGGGGGGFFFGFG?FFEFAFFFGGFFFFBFFFFFFFFF:?<?06?F7??F?F???F0:?5
@M05025:18:000000000-B3NL5:1:1101:5670:10029 1:N:0:CACTCA
TCGAAGACTCCTACGGGAGGCAGCAGTGGGGAATTTTGGACAATGGGCGCAAGCCTGATCCAGCAATGCCGCGTGAGTGAAGAAGGCCTTCGGGTTGTAAAGCTCTTTTGTCAGGGAAGAAACGGTAGAGGCTAATATCCTTTGCTAATGACGGTACCTGAAGAATAAGCACCGGCTAACTACGTGCCAGCAGCCGCGGTAATACGTAGGGTGCAAGCGTTAATCGGAATTACTGGGCGTAAAGCGTGCGCAGGCGGTTTTGTAAGTCTGTCGTGAAATCCCCGGGCTCAACCTGGGAATT
+
CCCCCGGGGGGGGGGGGGGGGGGGGGGGGGGGGGGGGGGGGGGGGGGGGGGGGGGGGGGGGGGGGGGGGGGDGFGGGGGGGGGGGGGGGGGGGGGGGGGGGGGGGGGGGGGGGGGG@FGGGGGGGGGGGGGGGGGGGGGGGGGGGGGGGGGGGGGGFGGGGGGGGGGGGGGGGGGGGGGGGGGGGGGGGGGGGGGGGGGGGGGGGGFGGGGGGGGGGGGGGGGGGGGGGDCGGGGGGGGGGGGGGGGGFFFDDGFFE5><FFFGGGFFFA=A@?FFFFB45>(-29B9<<<BFFFBFF:B8
@M05025:18:000000000-B3NL5:1:1101:8069:10079 1:N:0:CACTCA
TCGAAGACTCCTACGGGAGGCAGCAGTAGGGAATCTTCCACAATGGACGCAAGTCTGATGGAGCAACGCCGCGTGAGTGAAGAAGGGTTTCGGCTCGTAAAGCTCTGTTGGTAGTGAAGAAAGATAGAGGTAGTAACTGGCCTTTATTTGACGGTAATTACCTAGAAAGTCACGGCTAACTACGTGCCAGCAGCCGCGGTAATACGTAGGTGGCAAGCGTTGTCCGGATTTATTGGGCGTAAAGCGAGTGCAGGCGGTTCAATAAGTCTGATGTGAAAGCCTTCGGCTCAACCGGAGAATT
+
CCCCCGGGGGGGGGGGGGGGGGGGGGGGGGGGGGGGGGGGGGGGGGGGGGGGGGGGGGGGGGGGGGGGGGGGGGGGGGGGGGGGGGGGGGGGGGGGGGGGGGGGGGGGGGGGGGGGGGGGGGGGGGGGGGGGGGGGGGGGGGGGGGGGGGGGGGGGGGGGGGGGGGGGGGGGGGGGGGGGGGGGGGGGGGGGGGGGGGGGGGGGGGFGGGGGGGGGGGGGGGGGGGGGGGGGGGGGGGGGGGGGFGGGFFFFFGFFE:><F?BGG=@FBAFFFAFF?FFFB?AD:6;F122,4>6919?A<
@M05025:18:000000000-B3NL5:1:1101:19709:10082 1:N:0:CACTCA
TCGAAGACTCCTACGGGAGGCAGCAGTAGGGAATCTTCCACAATGGGTGCAAGCCTGATGGAGCAACACCGCGTGAGTGAAGAAGGGTTTCGGCTCGTAAAGCTCTGTTGTTGGAGAAGAACGTGCGTGAGAGTAACTGTTCACGCAGTGACGGTATCCAACCAGAAAGTCACGGCTAACTACGTGCCAGCAGCCGCGGTAATACGTAGGTGGCAAGCGTTATCCGGATTTATTGGGCGTAAAGCGAGCGCAGGCGGTTGCTTAGGTCTGATGTGAAAGCCTTCGGCTTAACCGAAGAAGT
+
CCCCCGGGGGGGGGGGGGGGGGGGGGGGGGGGGGGGGGGGGGGGGGGGGGGGGGGGGGGGGGGGGGGGGGGGGGGGGGGGGGGGGGGGGGGGGGGGGGGGGGGGGGGGGGGGGGGGGGGGGGGGGGGGGGGGGGGGGGGGGGGGGGGGGGGGGGGGGGGGGGGGGGGGGGGGGGGGGGGGGGGGGGGGGGGGGGGGGGGGGGGGGGGGGGCFGGGGFGGGGGGGGGGG5CGFGGGGGGGGGDGGGGGGBEFGFGFFFD3;FFFGGG467<FBFFFFFFF7<7A?FFFFBFA<<97>FBBF-
@M05025:18:000000000-B3NL5:1:1101:13096:10096 1:N:0:CACTCA
TCGAAGACTCCTACGGGAGGCAGCAGTAGGGAATCTTCCACAATGGACGCAAGTCTGATGGAGCAACGCCGCGTGAGTGAAGAAGGGTTTCGGCTCGTAAAGCTCTGTTGGTAGTGAAGAAAGATAGAGGTAGTAACTGGCCTTTATTTGACGGTAATTACCTAGAAAGTCACGGCTAACTACGTGCCAGCAGCCGCGGTAATACGTAGGTGGCAAGCGTTGTCCGGATTTATTGGGCGTAAAGCGAGTGCAGGCGGTTCAATAAGTCTGATGTGAAAGCCTTCGGCTCAACCGGAGAATT
+
CCCCCGGGGGGGGGGGGGGGGGGGGGGGGGGGGGGGGGGGGGGGGGGGGGGGGGGGGGGGGGGGGGGGGGGGGGGGGGGGFGFGGGDGGGGGGGGGGGGGGGGGGGGFGGGGFFFGFGGGGGGGGGGGGGGGGGGGGGGGGGGDGGFGGGGGGGGGGGGGFGGGGGGGGGGGGGGGGGGGGGGGGGFGGGGFFFDGGGGGDGGFGGGGFC?FCEFGFF5:=CEGGGGECCFGGGGCF<DDGGGGGGGGFF?DFGEFF@>6???>FG*9BBFAB46@FF?:(533((06:>B:107936<><
@M05025:18:000000000-B3NL5:1:1101:20811:10163 1:N:0:CACTCA
TCGAAGACTCCTACGGGAGGCAGCAGTGGGGAATATTGCACAATGGGCGAAAGCCTGATGCAGCGACGCCGCGTGAGGGATGACGGCCTTCGGGTTGTAAACCTCTTTCAGTAGGGAAGAAGCGAAAGTGACGGTACCTGCAGAAGAAGCGCCGGCTAACTACGTGCCAGCAGCCGCGGTAATACGTAGGGCGCAAGCGTTATCCGGATTTATTGGGCGTAAAGAGCTCGTAGGCGGTTTGTCGCGTCTGCCGTGAAAGTCCGAGGCTCAACCTCGGATCGGCGGTGGGTACGGGCAGACT
+
CCCCCGGGGGGGGGGGGGGGGGGGGGGGGGGGGGGGGGGGGGGGGGGGGGGGGGGGGGGGGGGGGGGGGGGGGGGGGGGGGGGGGGGGGGGGGGGGGGGGGGGGGGGGGGGFGGGGGGGGGGGGGGGGGGGGGGGGGGGGGGGGGGGGGFGGGGGGGGGGGGGGGFGGGGGGGGGGGGGCGGGGGGGGGGGGGGGGCCGGGGGGGGGGDCFGGGGGGFEGGGGGGEFGFCGGGDFDG>GGGGGG:59D;.9C>C>)<F?6@?@D3975:?F?:7?E>3)-,(--72,4444)22>>91(()
@M05025:18:000000000-B3NL5:1:1101:23226:10166 1:N:0:CACTCA
TCGAAGACTCCTACGGGAGGCAGCAGTGGGGAATATTGCACAATGGGCGAAAGCCTGATGCAGCGACGCCGCGTGAGGGATGACGGCCTTCGGGTTGTAAACCTCTTTCAGTAGGGAAGAAGCGAAAGTGACGGTACCTGCAGGAGAAGCGCCGGCTAACTACGTGCCAGCAGCCGCGGTAATACGTAGGGCGCAAGCGTTATCCGGATTTATTGGGCGTAAAGAGCTCGTAGGCGGTTTGTCGCGTCTGCCGTGAAAGTCCGAGGCTCAACCTCGGATCTGCGGTGGGTACGGGCAGACT
+
CCCCCGGGGGGGGGGGGGGGGGGGGGGGGGGGGGGGGGGGGGGGGGGGGGGGGGGGGGGGGGGGGGGGGGGGGGGGGGGGGGGGGGGGGGGGGGGGGGGGGGGGGGGGFGGGGGGGGGGGGGGGGGGGGGGGGGGGGGGGGGGGGGGGGGGGGGGGGGGGGGGGGGGGGGGGGGGGGGGGGGGGGGGGGGGGGGGGGGGGGGGGGGGGGEGGGGGDFGDGGGGGGGGGGGGGGGGGGGGGGGGGGGCDD@FGFD@FFFFFFFFCDD>55<9?<>FFF:@>AAA>0(-76>AD?902268<,
@M05025:18:000000000-B3NL5:1:1101:9603:10176 1:N:0:CACTCA
TCGAAGACTCCTACGGGAGGCAGCAGTGGGGAATATTGGACAATGGGCGCAAGCCTGATCCAGCCATACCGCGTGGGTGAAGAAGGCCTTCGGGTTGTAAAGCCCTTTTGTTGGGAAAGAAATCCAGCCGGCTAATACCTGGTTGGGATGACGGTACCCAAAGAATAAGCACCGGCTAACTTCGTGCCAGCAGCCGCGGTAATACGAAGGGTGCAAGCGTTACTCGGAATTACTGGGCGTAAAGCGTGCGTAGGTGGTCGTTTAAGTCCGTTGTGAAAGCCCTGGGCTCAACCTGGGAACT
+
CCCCCGGGGGGGGGGGGGGGGGGGGGGGGGGGGGGGGGGGGGGGGGGGGGGGGGGGFGGGGGGGGGGGGGGGGGGGGGGGGGAFGGGGGGGGGGGGGGFFGGGGGGGGGGGGGGGGGGGGGGGGGGFGGCEGGGGGGGGGGGGGGGGGGGGGGGGGGGGGGGGGGGGGGGGGGGGGGGGGGGGGGGGGGGGGGGGGGGGGDEDGGG8CEDEGGGGGGGGGGGGGGGGGGGGGGGGGGGGGGGGGGCDGFFDCBGFFFEFFFBFG:CFF405?@BBFF=BFF6::B?BFFBFF?31067?F)
@M05025:18:000000000-B3NL5:1:1101:10524:10219 1:N:0:CACTCA
TCGAAGACTCCTACGGGAGGCAGCAGTAGGGAATCTTCCACAATGGACGAAAGTCTGATGGAGCAACGCCGCGTGAGTGAAGAAGGGTTTCGGCTCGTAAAACTCTGTTGTTAAAGAAGAACATATCTGAGAGTAACTGTTCAGGTATTGACGGTATTTAACCAGAAAGCCACGGCTAACTACGTGCCAGCAGCCGCGGTAATACGTAGGTGGCAAGCGTTGTCCGGATTTATTGGGCGTAAAGCGAGCGCAGGCGGTTTTTTAAGTCTGATGTGAAAGCCTTCGGCTCAACCGAGGAAGT
+
CCCCCGGGGGGGGGGGGGGGGGGGGGGGGGGGGGGGGGGGGGGGGGGGGGGGGGGGGGGGGGGGGGGGGGGGGGGGGGGGGGGGGGGGGGGGGGGGGGGGGGGGGGGGGGGGGGGGGGGGGGGGGGGGGGGGGGGGGGGGGGGGGGGGGGGGGGGGGGGGGGGGGGGGGGGGGGGGGGGGGGGGGGGGGGGGGGGGGGGGGGGGGGGGGGGGGGGGGGGGGGGGGGGGGE6CGGGGGGGGGGGGGGGGFFBGFGFFF7>6F:>FF719BAFFFF?4@7B?F?BFFFF?0<<?2714;;:B)
@M05025:18:000000000-B3NL5:1:1101:6869:10226 1:N:0:CACTCA
TCGAAGACTCCTACGGGAGGCAGCAGTGGGGAATATTGGGCAATGGAGGCAACTCTGACCCAGCAACGCCGCGTGAATGATGAAGGTCTTCGGATTGTAAAGTTCTGTGATGGGGGATGAACACAATGACGGTACCCCAATAGCAAGCCACGGCTAACTACGTGCCAGCAGCCGCGGTAATACGTAGGTGGCAAGCGTTATCCGGAATGACTGGGCGTAAAGGGTGCGTAGGTGGTTTAGTAAGTTGGCGGTGTAATTCCGGGGCTCAACCTCGGCGCTACCGCCAAAACTATTAGACTAG
+
CCCCCGGGGGGGGGGGGGGGGGGGGGGGGGGGGGGGGGGGGGGGGGGGGGGGGGGGGGGGGGGGGGGGGGGGGGGGGGGGGGGGGGGGGGGGGGGGGGGGGGGGGGGGGGGGGGGGGGGGGGGGGGGGGGGGGGGCGGGGGGGGGGGGGGGGGGGGGGGGGGGGGGGGFGGGGGGGGGGGFGGGFGGGGGFGGGGGGGGGGGGGGGEGGGGGGGFDGEEGGFGGGGGGAEGGCCGGGGGFGFFFFFGGFFB7BG=FFFF4?FFDGGFFFFFFFFFEDEB>6?>FF>>(4?FAF>AA5>AF2
@M05025:18:000000000-B3NL5:1:1101:24814:10228 1:N:0:CACTCA
TCGAAGACTCCTACGGGAGGCAGCAGTGGGGAATATTGCACAATGGGCGAAAGCCTGATGCAGCGACGCCGCGTGAGGGATGACGGCCTTCGGGTTGTAAACCTCCTTCAGTAGGGAAGAAGCGAAAGTGACGGCACCTGCAGAAGAAGCGCCGGCTAACTACGTGCCAGCAGCCGCGGTAATACGTAGGGCGCAAGCGTTATCCGGATTTATTGGGCGTAAAGAGCTCGTAGGCGGTTTGTCGCGTCTGCCGTGAAAGTCCGAGGCTCAACCTCGGATCTGCGGTGGGTACGGGCAGACT
+
CCCCCGGGGGGGGGGGGGGGGGGGGGGGGGGGGGGGGGGGGGGGGGGGGGGGGGGGGGGGGGGGGGGGGGGGGGGGGGGGGGGGGGGGGGGGGGGGGGGGGGGGGGGGGGGGGGGGGGGGGGGGGGGGGGGGGGGGDGGGGGGGGGGGGGGGGGGGGGGGGGGGGGGGGGGGGGGGGGGEGGGGGGGGGGGGGGGGGGGGGDGGGGGGGE9FCGGGGGGGGGFCGGGGGGGGGGGGGC<DGGGGGDGGFFFGFGFFFFFAFFEGGGDFFBFFFFFB3;B9>AD0>:>FFFAF09>>FFFB2
@M05025:18:000000000-B3NL5:1:1101:10805:10265 1:N:0:CACTCA
TCGAAGACTCCTACGGGAGGCAGCAGTGGGGAATATTGGACAATGGGCGCAAGCCTGATCCAGCCATACCGCGTGGGTGAAGAAGGCCTTCGGGTTGTAAAGCCCTTTTGTTGGGAAAGAAATCCAGCCGGCTAATACCTGGTTGGGATGACGGTACCCAAAGAATAAGCACCGGCTAACTTCGTGCCAGCAGCCGCGGTAATACGAAGGGTGCAAGCGTTACTCGGAATTACTGGGCGTAAAGCGTGCGTAGGTGGTTATTTAAGTCCGTTGTGAAAGCCCTGGGCTCAACCTGGGAACT
+
CCCCCGGGGGGGGGGGGGGGGGGGGGGGGGGGGGGGGGGGGGGGGGGGGGGGGGGGGGGGGGGGGGGGGGGGGGGGGGGGGGDDGFGGGGGGGGGGGGGGGGGGGGGGGGGGCFGFGGGGGGGGGGGGGGGGGGGGGGGGGGGGGGDGGGGGGGGGGGGGGGGGGGGGFGGGGGGGGGFGGGGGGGGGGGGGGGGGGGGGGGGFGGFGEEGGGEGGGGGGGGGGGGGG=CFGGGDCFGGGGGGGGGDGBD5CEG@FFFFFFFFGGFFF?<F:3:@?FFB??BFBFFBFF?FFFFF0:?BB2
@M05025:18:000000000-B3NL5:1:1101:12742:10278 1:N:0:CACTCA
TCGAAGACTCCTACGGGAGGCAGCAGTAGGGAATCTTCCACAGTGGGCGCAAGCCTGATGGAGCAACACCGCGTGAGTGAAGAAGGGTTTCGGCACGTAAAGCTCTGTTGTTGGAGAAGAACGTGCGTGAGAGTAACTGTTCACGCAGTGACGGTATCCAACCAGAAAGTCACGGCTAACTACGTGCCAGCTGCCGCGGTAATACGTAGGTGGCAAGCGTTATCCGGATTTATTGGGCGTAAAGCGAGCGCAGGCGGTTGCTTAGGTCTGATGTGAAAGCCTTCGGCTTAACCGAAGAAGT
+
CCCCCGGGGGGGGGGGGGGGGGGGGGGGGGGGGGGGGGGGGGGGGGGGGGGGGGGGGGGGGGGGGGGGGGGGGGGDGGGGGGGGGGGGGGGGGGGGGGGGGGGGGGGGGGGGGGGGGGGGGGGGGGGGGGEFGGGGGGGGGGGGGGGGGGGGGGGGGGGGGGGGGGGGGGGGGGGGGGGGGGGGGGGGGGGGGGGGGGGGGGGGGGGGGGGGGGGGGGGGGC=FGGEEE5C7CCGGGGGGGGFFFGGGFFFGFG@:D>EBFFFGGGFFFFFFFA4@BFFF?FFFFB>B9?ABF176B?B>.
@M05025:18:000000000-B3NL5:1:1101:13881:10287 1:N:0:CACTCA
TCGAAGACTCCTACGGGAGGCAGCAGTAGGGAATTTTCCGCAATGAGCGAAAGCTTGACGGAGCGACACAGCGTGCAGGATGAAGGTCTTCGGATTGTAAACTGCTGTTGTAAGGGAAGAAAAAATTTAATAGGAAATGATTAAATCTTGACGGTACCTTATTAGAAAGTGACGGCTAACTATGTGCCAGCAGCCGCGGTAATACATAGGTCACAAGCGTTATCCGGAATTATTGGGCGTAAAGAGTTTGTAGGCGGTTTATCAAGTCTAGAGTTAAAGCCTGAGGCTCAACCTCAGTCCG
+
CCCCCGGGGGGGGGGGGGGGGGGGGGGGGGGGGGGGGGGGGGGGGGGGGGGGGGGGGGGGGGGGGGGGGGGGGGGGGGGGGGGGGGFGGGGGGGGGGGGGGGGGGGGGGGGGGGGGGGGGGGGGGGGGGGGGGGGGGGGGGGGGGGGGGGGGGGGGGGGGGGGGGGGGGGGGGGGGGGGGGGGGGGGGGGGGGGGGGGGGGGGGGGGGGGGGGGGGGGGGGGGGGGGEEGGGGGGGGGGGGDFD7CDFFFFGFGFEF@E?4FFGGGFFFFFAFFFF=?FA0:BFFFFF?DFFBBBBFFF?0
@M05025:18:000000000-B3NL5:1:1101:5301:10291 1:N:0:CACTCA
TCGAAGACTCCTACGGGAGGCAGCAGTAGGGAATCTTCGGCAATGGACGCAAGTCTGACCGAGCAACGCCGCGTGAGTGAAGAAGGTTTTCGGATCGTAAAACTCTGTTGTTAGAGAAGAACAAGGATGAGAGTAGAATGTTCATCCCTTGACGGTATCTAACCAGAAAGCCACGGCTAACTACGTGCCAGCAGCCGCGGTAATACGTAGGTGGCAAGCGTTGTCCGGATTTATTGGGCGTAAAGCGAGCGCAGGCGGTTTCTTAAGTCTGATGTGGAAGCCCCCGGCTCAACCGGGGAGG
+
CCCCCGGGGGGGGGGGGGGGGGGGGGGGGGGGGGGGGGGGGGGGGGGGGGGGGGGGGGGGGGGGGGGGGGGGGGGGGGGGGGGGGGGGGGGGGGGGGGGGGGGGGGGGGGGGGGGGGGGGGGGGGGGGGGGGGGGGGGGGGGGGGGGGGGGGGGGGGGGGGGGGGGGGGGGGGGGGGGGGGGGGGGGGGGGGGGGGGGGGGGGGGGGGGGGGGGGGGGGGGGGGGGGGGEGFGGGGGGGGGGGGGGGGFFFGFGEFFFDB3FFGGGFFFFFBFFFFF?FFF7??FFFFFFFBFFF>>B;09
@M05025:18:000000000-B3NL5:1:1101:4978:10331 1:N:0:CACTCA
TCGAAGACTCCTACGGGAGGCAGCAGTAGGGAATCTTCCACAATGGGCGCAAGCCTGATGGAGCAACACCGCGTGAGTGAAGAAGGGTTTCGGCTCGTAAAGCTCTGTTGTTGGAGAAGAACGTGCGTGAGAGTAACTGTTCACGCAGTGACGGTATCCAACCAGAAAGTCACGGCTAACTACGTGCCAGCAGCCGCGGTAATACGTAGGTGGCAAGCGTTATCCGGATTTATTGGGCGTAAAGCGAGCGCAGGCGGTTGCTTAGGTCTGATGTGAAAGCCTTCGGCTTAACCGAAGAAGT
+
CCCCCGGGGGGGGGGGGGGGGGGGGGGGGGGGGGGGGGGGGGGGGGGGGGGGGGGGGGGGGGGGGGGGGGGGGGGGGGGFGGGGGGGGGGGGGGGGGGGGGGGGGGGGGGGGGGGGGGGGGGGGGGGGGGGGGGGGGGGGGGGGGGGGGGGGGGGGGGGGGGGGGGGGGGGGGGGGGGGGGGGGGGGGGGGGGGGGGGGGGGGGGGFGGGGGGGGGGGEGGDGFGGGEGEGGGGGGGGGGGGCFGGGGBEFGBDFFFD>>F?FCCGFF=BFA?AFFFFF:77ABFFFFFFFFB6669BFF)
@M05025:18:000000000-B3NL5:1:1101:19631:10342 1:N:0:CACTCA
TCGAAGACTCCTACGGGAGGCAGCAGTGGGGAATATTGCACAATGGGGGAAACCCTGATGCAGCAACGCCGCGTGAGTGAAGAAGGTTTTCGGATTGTAAAGCTCTGTTAGCAGGGAAGAGGAAGGACGGTACCTGCAGAGGAAGCCACGGCTAACTACGTGCCAGCAGCCGCGGTAATACGTAGGTGGCAAGCGTTGTTCGGAATAACTGGGCGTAAAGGATGCGTAGGCGGTTAAACAAGTTATATGTTAAATATATAGGCTTAACCTGTAGAAAGCATATAAAACTGTTTAACTAGAG
+
CBCC<FEGGGGC<<FC7FFGEGGC<C@CDFG@F@,CCCA<ECD9,FCEGGGFEGCFG8EF<FEFDGGGGGC:FCF,?FGDFEEEFG=CEFGFG7:FFAFF9FFFAFEF<@E9?EGGD=FAEFFFGGFGGDFFGFEGFGGCF<@FBD=DDGCEGCFGDFF<>FG*@<EFGGGEGFGF*;B;?FC9;ECCFFFGFF8C7:B8>CC=E8FGG9F9ECEG5*A?FEFFDCEDGG65C<5<*0*:/>*:C>FDB4=FF797==74@FFG<*==F)).8<F9*/)5:<:AFA970<6:599<>2).)
@M05025:18:000000000-B3NL5:1:1101:14789:10349 1:N:0:CACTCA
TCGAAGACTCCTACGGGAGGCAGCAGTGAGGAATATTGGTCAATGGGCGGGAGCCTGAACCAGCCAAGCCGCGTGAAGGAAGAAGGCGCCAGGCGTCGTAAACTTCTTTTGTCGGGGAACAAAGGGCGCCACGCGTGGCGTTGTGAGTGTACCCGAAGAAAAAGCATCGGCTAACTCCGTGCCAGCAGCCGCGGTAATACGGAGGATGCGAGCGTTATCCGGATTTATTGGGTTTAAAGGGTGCGTAGGCGGTCCGGAAAGTCAGCGGTAAAAGCCCGGGGCTCAACCCCGGCGAGCCGTT
+
CCCCCGGGGGGGGGGGGGGGGGGGGGGGGGGGGGGGGGGGGGGGGGGGGGGGGGGGGGGGGGGGGGGGGGGGGGGGGGGGGGGGGGGGGGGGGGGGGGGGGGGGGGGGGGGGGGGGGGGGGGGGGGGGGGGGGGGGGGGGGGGGGGGGGGGGGGGGGGGGGGGGGGGGGGGGGGGGGGGGGGGGGGGGGGGGGGGGGGGGGGGGGGGGGGGGGGGGGGGGGGGEECFGGGGGGGDFCFFGD<DGGGGGFFF:)>B<@.>>FFFGFGB3)4BBFF>FFEB>B0607?B:FFFFFB9>>;><(
@M05025:18:000000000-B3NL5:1:1101:28216:10359 1:N:0:CACTCA
TCGAAGACTCCTACGGGAGGCAGCAGTAGGGAATCTTCCACAATGGACGAAAGGCTGATGGAGCAACGCCGCGTGAGTGAAGAAGGGTTTCGGCTCGTAAAGCTCTGTTGGTAGTGCAGAAAGATAGAGGTAGTAACTGGCCTTTATTTGACGGTAATTACTTAGAAAGTCACGGCTAACTACGTGCCAGCAGCCGCGGTAATACGTAGGTGGCAAGCGTTGTCAGGAGTTATTGGGAGTCAAGCGAGTACAGGCGGTTCAATAAGTCTGATGTAAACGCATTCGGCTCAACGGGAGTAGT
+
CCCCCGGGCFGCFGGGGGGGGGGGGG9FFGGGGGGFFFCGDGGGGGGGGGEEG,CAEGGGGGGEEGDGGC@GDFD7FGFGGGFGGGG<F7,F:B+CF7CAFGGGGBFGEFGGGFGC,,CC8,BEFFGFGGGCFGGGGGDFG<FDGGF,58<B+3+@@FDFFGFFCDDFFF;BF+@@877DCGGCFG>C3>8FCE:BECEECECF9E4<CEFGGG69:5EGG*/0+1;E*2C79@7;**2**20*2755))1*95<>5002@*/*:7@4@4*)96**1*)((,-:20(-:,),(,,(((,).
@M05025:18:000000000-B3NL5:1:1101:5823:10371 1:N:0:CACTCA
TCGAAGACTCCTACGGGAGGCAGCAGTGGGGAATATTGGACAATGGGCGCAAGCCTGATCCAGCCATACCGCGTGGGTGAAGAAGGCCTTCGGGTTGTAAAGCCCTTTTGTTGGGAAAGAAATCCAGCCGGCTAATACCTGGTTGGGATGACGGTACCCAAAGAATAAGCACCGGCTAACTTCGTGCCAGCAGCCGCGGTAATACGAAGGGTGCAAGCGTTACTCGGAATTACTGGGCGTAAAGCGTGCGTAGGTGGTTATTTAAGTCCGTTGTGAAAGCCCTGGGCTCAACCTGGGAACT
+
CCCCCGGGGGGGGGGGGGGGGGGGGGGGGGGGGGGGGGGGGGGGGGGGGGGGGGGGGGGGGGGGGGGGGGGGGEGGGGGGGGGGGGGGGGGGGGGGGGGGGGGGGGGFGGGGGGGGGGGGGGGGGGGGGGGGGDFGGGCFGGCGGGGGGGGGGGGGGGGGGGGGGGGGGGGGGGGGGGGGGGGGGGGGGGGGGGGGGGGGGGGGGFFGGGGGGGGGGFDGGGGGGGGGEFFGFGGGGFGGGGGGGG<DDDBGFGFFF@F96BFGGGFF4:F0>?FF?@B4:4?BFFFF6?F:?:7B?:?65
@M05025:18:000000000-B3NL5:1:1101:11888:10401 1:N:0:CACTCA
TCGAAGACTCCTACGGGAGGCAGCAGTGGGGAATATTGCACAATGGGCGAAAGCCTGATGCAGCGACGCCGCGTGAGGGATGACGGCCTTCGGGTTGTAAACCTCTTTCAGTAGGGAAGAAGCGAAAGTGACGGTACCTGCAGAAGAAGCGCCGGCTAACTACGTGCCAGCAGCCGCGGTAATACGTAGGGCGCAAGCGTTATCCGGATTTATTGGGCGTAAAGAGCTCGTAGGCGGTTTGTCGCGTCTGCCGTGAAAGTCCGAGGCTCAACCTCGGATCTGCGGTGGGTACGGGCAGACT
+
CCCCCGGGGGGGGGGGGGGGGGGGGGGGGGGGGGGGGGGGGGGGGGGGGGGGGGGGGGGGGGGGGGGGGGGGGGGGGGGGGGGGGGGGGGGGGGGGGGGGGGGGGGGGGGGGGGGGGGGGGGGGGGGGGGGGGGGGGGGGGGGCFGGGGGGGGGGGGGGGGGGGGGFGGGGGGGGGGGGGGGGGGGCEGGGGGGGGGGGGGGGGGGGGG>FGGGGGGGGGGCFFGGGGGGGGGGGGGGGGGGGGGGGGFFFGFGF:FFFF?FFDGGFFFFF?F?FEDEFFFFFFFBFF>66:BFFF062:4
@M05025:18:000000000-B3NL5:1:1101:11256:10414 1:N:0:CACTCA
TCGAAGACTCCTACGGGAGGCAGCAGTAGGGAATCTTCCGCAATGGACGAAAGTCTGACGGAGCAATGCCGCGTGAGTGAAGAAGGTTTTCGGATCGTAAAACTCTGTTGTTAGAGAAGAACAAGGATGAGAGTAACTGCTCATCCCCTGACGGTATCTAACCAGAAAGCCACGGCTAACTACGTGCCAGCAGCCGCGGTAATACGTAGGTGGCAAGCGTTGTCCGGATTTATTGTGCGTAAAGCGAGCGCAGGCGGTTCTTTAAGTCTGATGTGAAAGCCCCCGGCTCAACCGGGGAGGG
+
CCCCCGGGGGGGGGGGGGGGGGGGGGGGGGGGGGGGGGGGGGGGGGGGGGGGGGGGGGGGGGGGGGGGGGGGGGGGGGGGGGGGGGGGGGGGGGGGGGGGGGGGGGGGGGGGGGGGGGGGGGGGGGGGGGGGGGGGGGGGGGGGGGGGGGGGGGGGGGGGGGGGGGGGGGFFGGGGGGGGGGGGGGGGGGGGGGGGGGGGGGGGGGGGGGGGGGGGGFGEGGGGFEEEGGGGGGG*?FGGGGGGGGGGFFFGFGFFFE>6*@4CGG=47>FB?AFFFB=0<1:>>6;>:<<<166BB9>9B
@M05025:18:000000000-B3NL5:1:1101:19830:10420 1:N:0:CACTCA
TCGAAGACTCCTACGGGAGGCAGCAGTAGGGAATCTTCCACAATGGACGAAAGTCTGATGGAGCAACGCCGCGTGAGTGAAGAAGGGTTTCGGCTCGTAAAGCTCTGTTGGTAGTGAAGAAAGATAGAGGTAGTAACTGGCCTTTATTTGACGGTAATTACTTAGAAAGTCACGGCTAACTACGTGCCAGCAGCCGCGGTAATACGTAGGTGGCAAGCGTTGTCCGGATTTATTGGGCGTAAAGCGAGTGCAGGCGGTTCAATAAGTCTGATGTGAAAGCCTTCGGCTCAACCGGAGAATT
+
CCCCCGGGGGGGGGGGGGGGGGGGGGFGGGGGGGGGGGGGGGGGGGGGGGGGGGGGGGGGGGGGGGGGGGGGGGGGGGGGGGGGGGGGGGGGGGGGGGGGGGGGGGGFFGGGGGGGGGGGGGGGGGGGGGGGGGGGGGGGGGGGGGGGGFDFGGGGGFGGFGGGGGGGGGGGGGGGGGGGGGGGGGGGGGGGGGGGGGGGGGGGGGGGGGGGGGGGGGG5EGGGGGGG==?FGGCGGGGG:DGGGGDCD>?C?GBDF>7:F=FDFGFFFBF<FAFFFFFF?BB72011:)42:>FFF6BF2
@M05025:18:000000000-B3NL5:1:1101:7715:10423 1:N:0:CACTCA
TCGAAGACTCCTACGGGAGGCAGCAGTAGGGAATCTTCCACAATGGACGCAAGTCTGATGGAGCAACGCCGCGTGAGTGAAGAAGGGTTTCGGCTCGTAAAGCTCTGTTGGTAGTGAAGAAGGATAGAGGTAGTAACTGGCCTTTATTTGACGGTAATTACCTAGAAAGTCACGGCTAACTACGTGCCAGCAGCCGCGGTAATACGTAGGTGGCAAGCGTTGTCCGGATTTATTGGGCGTAAAGCGAGTGCAGGCGGTTCAATAAGTCTGATGTGAAAGCCTTCGGCTCAACCGGAGAATT
+
CCCCCGGGGGGGGGGGGGGGGGGGCGGGGGGGFGGGGGGGGGGGGGGGGGGGGFGGGGGGGDGGGGGGGGGGGGGGGGFFGGGCGFGGGGGGGGEGGFGGGGGFFGGGGGGGGGGGFGGGFGGFGFGGGGGGFEGGGGGDGGFFGGGGGGGGGGGGGGGGGGGDDFCFGGGGGGGGGEGGGGGGGGGGGGGGGCFGDCGG=CF@FGGGFGG+=E7FGGGEEGEC@E=5=:9CFGFGFFDCD<CGGGDGEFFG=FFB><<0*=@FGF6*7<@<FB68FFF?BF<28?6:322(4>B6>F0<>
@M05025:18:000000000-B3NL5:1:1101:17057:10442 1:N:0:CACTCA
TCGAAGACTCCTACGGGAGGCAGCAGTAGGGAATCTTCCACAATGGACGCAAGTCTGATGGAGCAACGCCGCGTGAGTGAAGAAGGGTTTCGGCTCGTAAAGCTCTGTTGGTAGTGAAGAAAGATAGAGGTAGTAACTGGCCTTTATTTGACGGTAATTACCTAGAAAGTCACGGCTAACTACGTGCCAGCAGCCGCGGTAATACGTAGGTGGCAAGCGTTGTCCGGATTTATTGGGCGTAAAGCGAGTGCAGGCGGTTCAATAAGTCTGATGTGAAAGCCTTCGGCTCAACCGGAGAATT
+
CCCCCGGGGGGGGGGGGGGGGGGGGGGGGGGGGGGGGGGGGGGGGGGGGGGGGFGGGGGGGGGGGGGGGGGGGGGGGGGGGGGGGGGGGGGGGGGGGGGGGGGGGGGGGGGGGGGGGGGGGGGGGGGGGGGGGGGGGGGGGGGGGGGGGGGGGGGGGGGGGGGGGGGGGGGGGGGGGGGGGGGGGGGGGGGGGGGGGGGGGGGGGGFGGGGGGGGGGGGGEEEFFEG=GEGGGGGGGGGDGGGGC<<C>FFFFGB@EB):FFFGGGFFFFFA?<@FFF=?BFF<?:63(4>?:399;F7<4
@M05025:18:000000000-B3NL5:1:1101:7076:10444 1:N:0:CACTCA
TCGAAGACTCCTACGGGAGGCAGCAGTAGGGAATCTTCCACAATGGACGCAAGTCTGATGGAGCAACGCCGCGTGAGTGAAGAAGGGTTTCGGCTCGTAAAGCTCTGTTGGTAGTGAAGACAGATAGAGGTAGTAACTGGCCTTTATTTGACGGTAATTACCTAGAAAGTCACGGCTAACTACGTGCCAGCAGCCGCGGTAATACGTAGGTGGCAAGCGTTGTCCGGATTTATTGGGCGTAAAGCGAGGGCAGGCGGTTCAATAAGTCTGATGTGAAAGCCTTCGGCTCAACCGGAGACTT
+
CCCCCFGDFGGGGGGGGC:F@GEGGGFF9FDE<EFGGF<EEG@EFGDFGDEBFDAEC9FEF8FEDGC6@FCFFGG7=?FFAFE<CF7C<FGE7@BFECCDCFD5FEFFFGGGDFGGGGGC,ABFFCAFGFGGCGGDAFF8<DDFAAAFGGGFGGGFEFFGCFGFCFGGGGGDFDEEEGGCC,D:F@GCFFFG6DC>:CE:CE@C,*4>=*,+*0:C5CC5C52<+:55AEF7CF7*119/7C50*9CD33)*>3:>)5.(*89DFG=69)*:*.9BF49::2),2:0,(,)4:>;639:<6
@M05025:18:000000000-B3NL5:1:1101:13470:10449 1:N:0:CACTCA
TCGAAGACTCCTACGGGAGGCAGCAGTGAGGAATATTGGTCAATGGGCTTACGCCTGAACCAGCCAAGTCGCGTGAGGGAAGACTGCCCTATGGGTTGTAAACCTCTTTTGTCAGGGAGCAACGCCGGCTACGTGTAGCCGGACTGAGAGTACCTGAAGAAAAAGCATCGGCTAACTCCGTGCCAGCAGCCGCGGTAATACGGAGGATGCGAGCGTTATCCGGATTTATTGGGTTTAAAGGGTGCGTAGGCGGAATGCCAAGTCAGCGGTAAAATCGCGGGGCTCAACCTCGCTCCGCCGT
+
CCCCCGEGDGDFGFGGGGGGGDGGGGEDGGGGGGGGGFGGGGGGGGGGGGGGGGGGGGGGGGGGGGGGGGGGGGGGGGGGGGGGGGGGGGGFCEFGGGGGGGGGFGFGDGGGGGGGGFGGGGGGGGGGGGGGGFGCGGGGGDCEGGGGGGFFGGGG:FGGGGGGGCFFF@FGGGGGFFGGFGGGGGFGGGGGGGEE8EFGGGDE5CGGFCEC?EGGGEGGGGGGE5CFGFFGGGG3DF=>G*9CGDGDD>?GFC@FF@FFF>7:F763>B>:FAFF5:B;69>BFFFB????114>FF<90
@M05025:18:000000000-B3NL5:1:1101:27111:10491 1:N:0:CACTCA
TCGAAGACTCCTACGGGAGGCAGCAGTAGGGAATCTTCGGCAATGGACGCAAGTCTGACCGAGCAACGCCGCGTGAGTGAAGAAGGTTTTCGGATCGTAAAACTCTGTTGTTAGAGAAGAACAAGGATGAGAGTAGAATGTTCATCCCTTGACGGTATCTAACCAGAAAGCCACGGCTAACTACGTGCCAGCAGCCGCGGTAATACGTAGGTGGCAAGCGTTGCCCGGATTTATTGGGCGTAAAGCGAGCGCAGGCGGCTTCTTAAGTCTGATGTGAAAGCCCCCGGCTCAACCGGGGAGG
+
CCCCCGGGAFAF<@FGGFCEGGECEFCFCGG?FF@FFADECGGFGGGFGGEGGFCFGDFGGGGDGGDDE7C@FGGECFGFFGGGGGGFGCEGG:FGGFGF7FGGGDFFFFFEEFGCEDFFGBFFGGFEEGGGFGGGGGGGGGGGFDGGGCFFGGGGGGGFAFG,FFCCGGGDFGGGG@CGFGGGGGGCGGGG,D8FGGGGGGCEGGGCGGGFG=CEFEGEGGDEFGEEEG=C?F:?6*CDGGGDFGGG53<C@DEEFB36>5FF7:B?FA6<FA697@69:2:<133(-(,2:1(49(,4>
@M05025:18:000000000-B3NL5:1:1101:22591:10512 1:N:0:CACTCA
TCGAAGACTCCTACGGGAGGCAGCAGTGGGGAATATTGGACAATGGGCGCAAGCCTGATCCAGCAATGCCGCGTGAGTGATGAAGGCCTTCGGGTCGTAAAGCTCTTTTACCAGGGATGATAATGACAGTACCTGGAGAATAAGCTCCGGCTAACTCCGTGCCAGCAGCCGCGGTAATACGGAGGGAGCTAGCGTTGTTCGGAATTACTGGGCGTAAAGCGCACGTAGGCGGCGACACAAGTCAGAGGTGAAAGCCCGGGGCTCAACCCCGGAACTGCCTTTGAAACTAGGTTGCTAGAAT
+
CCCCCGGGGGGGGGGGGGGGGGGGGGGGGGGGGGGGGGGGGGGGGGGGGGGGGGGGGGGGGGGGGGGGGGGGGGGGGGGGGGGGGGGGGGGGGGGGGGGGGGGGGGGGGGGGGGGGGGGGGGGGGGGGGGGGGGGGGGGGGGGGGGGGGGGGGGGGGGGGGGGGGGGGGGGGGGGGGGGGGGGGGGGGGGGGGGGGGGGGGGGGGGGGGGGGGGGGEGGGGGGGGGGGGGGGGGGGGGGGGGGGFGGGFFFGFGFFFFFFFFFGGGFFFFFFEFFFFFFFABBAFFFFFFFFFFFFFFDF9
@M05025:18:000000000-B3NL5:1:1101:27152:10561 1:N:0:CACTCA
TCGAAGACTCCTACGGGAGGCAGCAGTGGGGAATATTGCACAATGGGGGAAACCCTGATGCAGCAACGCCGCGTGAGTGAAGAAGGTTTTCGGATTGTAAAGCTCTGTTAGCAGGGAAGAGGAAGGACGGTACCTGCAGAGGAAGCCACGGCTAACTACGTGCCAGCAGCCGCGGTAATACGTAGGTGGCAAGCGTTGTTCGGAATAACTGGGCGTAAAGGATGCGTAGGCGGTTAAACAAGTTATATGTTAAATATATAGGCTTAACCTGTAGAAAGCATATAAAACTGTTTAACTAGAG
+
CCCCCGGGGGGGGGGGGGGGGGGGGGFGGGGGGGGGGGGGGGGGGGGGGGGGGGGGGGGGGGGGGGGGGGGGGGGGGGGGGGGGGGFFGGGGGGGGGGGGGGGGGGGGGGGGGGGGGGGGGGGGGGGGGGGGGGGGGGGGGGGGGGGGGGGGGEFGGGGGGGGGGGGGGGGGGGGFGGCGGGGGGGGGGGGF>>EGGGGCGGGGGFGGCCFFGGGGGGGGGGGGGGGGGGGGE<DDDCGGGG>FGDFGF=FGFGFFFFFFFFFGG*9@?AFFFFFF76?>FABFA5A<:9ADABFBFFF<2
@M05025:18:000000000-B3NL5:1:1101:17770:10578 1:N:0:CACTCA
TCGAAGACTCCTACGGGAGGCAGCAGTAGGGAATCCTCCACAATGGACGCAAGTCTGATGGAGCAACGCCGCGTGAGTGAAGAAGGGTTTCGGCTCGTAAAGCTCTGTTGGTAGTGAAGAAAGATAGAGGTAGTAACTGGCCTTTATTTGACGGTAATTACCTAGAAAGTCACGGCTAACTACGTGCCAGCAGCCGCGGTAATACGTAGGTGGCAAGCGTTGTCCGGATTTATTGGGCGTAAAGCGAGTGCAGGCGGTTCAATAAGTCTGATGTGAAAGCATTCGGCTCAACCGGAGAATT
+
CCCCCGGGGGGGGGGGGGGGGEGGGGGGGGGGGGGGFGGGGGGGGGGGGGGGGFFGGGGGGGGGGGGGGDGGG7F:FGGGGGGGGGGGGGGGGGGGGGGCFGGEFGFGGGGGGGGFE<F?FFFAFGGGGGFGGGGGGGFGGGGGGGDAFFGFEE>DFGGGGFGA=EFGGECFGGBCEEGCFGFEFGFEGGGGGGF:EEGECCC@?FACFGGFFC695AC5:CECC:E57:CC7F+9<FG7<DCD7DCC>>F7FGEBFEB17/@>C:/9=4=A?4/@F69(()66A?1(,4<::>(4917<A
@M05025:18:000000000-B3NL5:1:1101:16165:10585 1:N:0:CACTCA
TCGAAGACTCCTACGGGAGGCAGCAGTGAGGAATATTGGTCAATGGACGAGAGTCTGAACCAGCCAAGTGGCGTGAAGGATGACTGCCCTATGGGTTGTAAACTTCTTTTATATGGGAATAAAACGTTCCACGTGTGGAATTTTGTATGTACCATATGAATAAGGATCGGCTAACTCCGTGCCAGCAGCCGCGGTAATACGGAGGATCCGAGCGTTATCCGGATTTATTGGGTTTAAAGGGAGCGTAGGCGGGTTGTTAAGTCAGTTGTGAAAGTTTGCGGCTCAACCGTAAAATTGCAGT
+
CCCCCGGGGGGGGGGGGGGGGGGGGGGGGGGGGGGGGGGGGGGGGGGGGGGGGGGGGGGGGGGGGGGGGGGGGGGGGGGGGGGGGGGGGGFGGGGGGGGGGGGGGGGGGGGGGGGGGGGGGGGGGGGGGGGGGGGGGGGGGGGGGGGGGGGGGGGGGGGGGGGGFFGGGGGGGGGGGGGGGGGGGGGGGGGGGGGGGGGGGEGGGGGGGGGGGDGGCCFGGGCCECGGGGGGGDDGDFGGGGCDDDCDFFFG>CEDFF?>F@=CDDB?@BFFFD?FFFFBFFF?23::;B??FFF?AAB?<
@M05025:18:000000000-B3NL5:1:1101:22911:10607 1:N:0:CACTCA
TCGAAGACTCCTACGGGAGGCAGCAGTGAGGAATATTGGTCAATGGCCGGGAGGCTGAACCAGCCAAGTCGCGTGAGGGAAGACGGCCCTACGGGTTGTAAACCTCTTTTGTCAGGGAGCAAGGGGCGGGTCGGGACCTGCTGTGAGAGTACCTGAAGAAAAAGCATCGGCTAACTCCGTGCCAGCAGCCGCGGTAATACGGAGGATGCGAGCGTTATCCGGATTTATTGGGTTTAAAGGGTGCGCAGGCGGAGGCACAAGTCAGCGGTAAAATCGCGGGGCTCAACCCCGCTCCGCCGTT
+
CCCCCGGGGGGGGGGGGGGGGGGGGGGGGGGGGGGGGGGGGGGGGGGGGGGGGGGGGGGGGGGGCGGGGGGGGGGGGGGGGGGGGGGEGGGGGGGFEGGGGGGGGGGGGGGGGGGGGGGGGGGGGGEGGGGGGGDDGGGGGGGFGCGFGGGGFGGGGFGFGGGGGGGFGGGGGGGGGFGGGDGGGGGGGGGGGDGGEGFFEGGGGGGGGGGGEGCEGGGGEGGCEGGGGG6CED<F>CF7C<D>DCDGFFFD@GFF3@FBFFFGGGFFFFE>4:<>@D@0>>>?<<?:6:99109BF?B>:
@M05025:18:000000000-B3NL5:1:1101:13938:10620 1:N:0:CACTCA
TCGAAGACTCCTACGGGAGGCAGCAGTAGGGAATCTTCCACAATGGACGAAAGTCTGATGGAGCAACGCCGCGTGAGTGAAGAAGGGTTTCGGCTCGTAAAGCTCTGTTGGTAGTGAAGAAAGATAGAGGTAGTAACTGGCCTTTATTTGACGGTAATTACTTAGAAAGTCACGGCTAACTACGTGCCAGCAGCCGCGGTAATACGTAGGTGGCAAGCGTTGTCCGGATTTATTGGGCGTAAAGCGAGTGCAGGCGGTTCAATAAGTCTGATGTGAAAGCCTTCGGCTCAACCGGAGAATT
+
CCCCCGGGGGGGGGGGGGGGGGGGGGGGGGGGGGGGGGGGGGGGGGGGGGGGGGGGGGGGGGGGGGGGGGGGGGGGGGGGGGGGGGGGGGGGGGGGGGGGGGGGGGGGGGGGGGGGGGGGGGGGGGGGGGGGGGGGGGGGGGGGGGGGGGGGGGGGGGGGGGGGGGGGGGGGGGGGGGGGGGGGGGGGGGGGGGGGGGGGGGGGGGGGGGGGGFGGGGGGGGGGGGGGDGGGGGGGGGGGGGGCGGGGFFFGFGFFFFFFFFFGGGFFFFFFFFFFFFFBF7<<?BB?:?FF:>F>>>?A6
@M05025:18:000000000-B3NL5:1:1101:6311:10624 1:N:0:CACTCA
TCGAAGACTCCTACGGGAGGCAGCAGTGGGGAATATTGCACAATGGGGGAAACCCTGATGCAGCAACGCCGCGTGAGTGAAGAAGGTTTTCGGATTGTAAAGCTCTGTTAGCAGGGAAGAGGAAGGACGGTACCTGCAGAGGAAGCCACGGCTAACTACGTGCCAGCAGCCGCGGTTATACGTAGGTGGCAAGCGTTGTTCGGAATAACTGGGCGTAAAGGATGCGTAGGCGGTTAAACAAGTTATATGTTAAATATATAGGCTTAACCTGTAGAAAGCATATAAAACTGTTTAACTAGAG
+
AC@ACG7CCF<E6;F7+BFFGE@BCFFF@CF@;CEFA<E@EFCECDECGGGCD@:FGDDEAFE@F@@FGEFCB=FC=FGC9C,C4E,:F<BCF7:FGGGGFGGFGFGG<,AEG99CF=FFGGF8?+,8FEGF7FGGCCFGF<FFF<,6@C+:FFFFF;FE>FF<;BB>,FGGGG:>*;BCCGCC5162FF>E58CCB8CFCE5*=:FFFF78C*C?5=FFG=9?C7EC7=9EGDGG7C::5>DFCFCFFB?>F7BFFFF>4=@DGG@49<FAFFFF?FF>>A9-65AF?<2<<B)669<B)
@M05025:18:000000000-B3NL5:1:1101:8071:10641 1:N:0:CACTCA
TCGAAGACTCCTACGGGAGGCAGCAGTGGGGAATATTGGACAATGGGCGCAAGCCTGATCCAGCCATACCGCGTGGGTGAAGAAGGCCTTCGGGTTGTAAAGCCCTTTTGTTGGGAAAGAAATCCAGCCGGCTAATACCTGGTTGGGATGACGGTACCCAAAGAATAAGCACCGGCTAACTTCGTGCCAGCAGCCGCGGTAATACGAAGGGTGCAAGCGTTACTCGGAATTACTGGGCGTAAAGCGTGCGTAGGTGGTTATTTAAGTCCGTTGTGAAAGCCCTGGGCTCAACCTGGGAACT
+
CCCCCCFGCEGGCA;CC@CFGGEGECFFGFE;B<CC@FED<FAE@8CFEGGGEDFFGGF6C<FFGGGGGFGDGG:F@@C<=F<C=<=FEFCFF@EFC?FEFCG=FGAEFBEFDD=FGCFG=F?EGGF<F:E7FCDEDGGGGGG9B:FAD7FGEB>FGCF:<<:FCFFFFFF:FGCG*:BF;2DEGGCGGGGFGGGGGCDG==C+1;/CEE8CEGGG?EEEEGG7<C=:CC7CGGGG*7D79<FD757*7@5>><19:>59FFFCDCFFF:.47:>*@F*3??(.-1<<?27<::2?(7:?4
@M05025:18:000000000-B3NL5:1:1101:16692:10646 1:N:0:CACTCA
TCGAAGACTCCTACGGGAGGCAGCAGTAGGGAATCTTCCACAATGGACGCAAGTCTGATGGAGCAACGCCGCGTGAGTGAAGAAGGGTTTCGGCTCGTAAAGCTCTGTTGGTAGTGAAGAAAGATAGAGGTAGTAACTGGCCTTTATTTGACGGTAATTACCTAGAAAGTCACGGCTAACTACGTGCCAGCAGCCGCGGTAATACGTAGGTGGCAAGCGTTGTCCGGATTTATTGGGCGTAAAGCGAGTGCAGGCGGTTCAATAAGTCTGATGTGAAAGCCTTCGGCTCAACCGGAGAATT
+
CCCCCGGGGGGGGGGGEFFGEGGGGGFGGGGFGGGGGGGGGGGGGGGGGGGGGFGGGGGGGGGGGGGGGGGGGGGGGGGAFGCCGGGGGGGGGGGGGGGGGGGGGGGGGGGGGGGGGGGEFDFGGGGGGGGFDFGGGGGGGGGGGGGGGGGGGGGGGDGGGGFGGGGGFBFGGGGGGGFGGGGGGGGGGGGGGGGGDGGGGGGGGGGGGG9CGGGGGGGEEGGGGEGGCEGFGGGGGGGGGGCGCGGDFFFFFGEDB37:FFFGGCFFFFFFFF*8FFB0::28?B9<0<<<BF90;F?A<
@M05025:18:000000000-B3NL5:1:1101:22955:10679 1:N:0:CACTCA
TCGAAGACTCCTACGGGAGGCAGCAGTGAGGAATATTGGTCAATGGGCTTACGCCTGAACCAGCCAAGTCGCGTGAGGGAAGACTGCCCTATGGGTTGTAAACCTCTTTTGTCAGGGAGCAATTGGCGCTACGTGTAGCGTTATCGAGAGTACCTGAAGAAAAAGCATCGGCTAACTCCGTGCCAGCAGCCGCGGTAATACGGAGGATGCGAGCGTTATCCGGATTTATTGGGTTTAAAGGGTGCGTAGGCGGAATGCCAAGTCAGCGGTAAAATCGCGGGGCTCAACCTCGCTCCGCCGT
+
CCCCCGGGGGGGGGGGGGGGGGGGGGGGGGGGGGGGGGGGGGGGGGGGGGGGGGGGGGGGGGGGGGGGGGGGGGGGGGGGGGGGGGGGGGGGGGGGGGGGGGGGGGGGGGGGGGGGGGGGGGGGGGGGGGGGGGGGGGGGGGGGGGGGGGGGGGGGGGGGGGGGGGGGGGGGGGGGGGGGGGGGGGFGGGGGGGGGGDGGGGGGGGDFEGGGGGGGGEGGGGG=EGFFFGGGFDGGFGGGGDGGGGGGEFFDEGFFFFF?FFFGGCFEFB>?FFF?E@EFFFFF?F7?:?:0>BFFFFFF2
@M05025:18:000000000-B3NL5:1:1101:4281:10687 1:N:0:CACTCA
TCGAAGACTCCTACGGGAGGCAGCAGTGAGGAATATTGGTCAATGGACGAGAGTCTGAACCAGCCAAGTAGCGTGAAGGATGACTGCCCTATGGGTTGTAAACTTCTTTTATATGGGAATAAAACGTTCCACGTGTGGGATTTTGTATGTACCATATGAATAAGGATCGGCTAACTCCGTGCCAGCAGCCGCGGTAATACGGAGGATCCGAGCGTTATCCGGATTTATTGGGTTTAAAGGGAGCGTAGGTGGATTGTTAAGTCAGTTGTGAAAGTTTGCGGCTCAACCGTAAAATTGCAGT
+
CCCCCGGGGGGGGGGGGGGGGGGGGGFGGGGGGGGGGGGGGGGGGGGGGGGGGGGGGGGGGGGGGGGGGGGGGGGGGGGGGGGGGGGGGGGGGGGGGGGGGGGGGGGGGGGGGGGGGGGGGGGGGGGGGGGGGGGGGGGFFGGGGGGGGGGGGGGGGGGGGGGGGGGGGGGGGGGGGGGGGGGGGGGGGGGGGGGGGGGGGGGGGGGGGGGEEGGGEFGGDGGG5E7CGCDGEDC<GGGGGFGGGG3CEBFFFGFFFFFFFFF7DCF=FFF<BAF4=B?19>>:)42<B?F,:2>?6443A
@M05025:18:000000000-B3NL5:1:1101:2528:10699 1:N:0:CACTCA
TCGAAGACTCCTACGGGAGGCAGCAGTGGGGAATATTGCACAATGGGGGAAACCCTGATGCAGCAACGCCGCGTGAGTGAAGAAGGTTTTCGGATTGTAAAGCTCTGTTAGCAGGGAAGAGGAAGGACGGTACCTGCAGAGGAAGCCACGGCTAACTACGTGCCAGCAGCCGCGGTAATACGTAGGTGGCAAGCGTTGTTCGGAATAACTGGGCGTAAAGGATGCGTAGGCGGTTAAACAAGTTATATGTTAAATATATAGGCTTAACCTGTAGAAAGCATATAAAACTGTTTAACTAGAG
+
CCCCCGGGGGGGGGGGGGGGGGGGGGGGGGGGGGGGGGGGGGGGGGGGGGGGGGGGGGGGGGGGGGGGGGGGGGGGGGGGGGGGGGGGGGGGGGGGGGGGGGGGGGGGGGGGGGGGGGGGGGGGGGGGGGGGGGGGGGGGGGGGGGGGGGGGGGGGGGGGGGGGGGGGGGGGGGGGGGGGGGGGGGGGGGGGGGGGGGGGGEGGGGGGGGGGGGGGGGGGGGGGGGGGGGGGGDGGGGGGGGFGGGGGFFFGFGFFFFFFFFFGGGFFFD>>F9FFFFFFFFFFADFB).)6<>FFF<7A)
@M05025:18:000000000-B3NL5:1:1101:21144:10705 1:N:0:CACTCA
TCGAAGACTCCTACGGGAGGCAGCAGTGAGGAATATTGGTCAATGGGCTTACGCCTGAACCAGCCAAGTCGCGTGAGGGAAGACTGCCCTATGGGTTGTAAACCTCTTTTGTCAGGGAGCAACGCCGGCTACGTGTAGCCGGACTGAGAGTACCTGAAGAAAAAGCATCGGCTAACTCCGTGCCAGCAGCCGCGGTAATACGGAGGATGCGAGCGTTATCCGGATTTATTGGGTTTAAAGGGTGCGTAGGCGGAATGCCAAGTCAGCGGTAAAATCGCGGGGCTCAACCTCGCTCCGCCGT
+
CCCCCGGGGGGGGGGGGGGGGGGGGGGGGGGGGGGGGGGGGGGGGGGGGGGGGGGGGGGGGGGGGGGGGGGGGGGGGGGGGGGGGGGGGGGGGGGGGGGGGGGGGGGGGGGGGGGGGGGGGGGGGGGGGGGGGGGGGGGGGGGGGGGGGGGFFFFGFGGGGGGGGGGGGGGGGGGGGGGGGGGGGGGGGGGEEGGGGGGFGGGGGGGGGGDGGGGGGGGFGGGCGGFGGGGGGGGG:CC7DGGGGGGGFFFGFG>FFFFFFFFDCFFFFBF?FFFF@5>0;B9>FFF??FFF>:?>B<F>(
@M05025:18:000000000-B3NL5:1:1101:16005:10784 1:N:0:CACTCA
TCGAAGACTCCTACGGGAGGCAGCAGTGGGGAATATTGCACAATGGGCGCAAGCCTGATGCAGCGACGCCGCGTGCGGGATGGAGGCCTTCGGGTTGTAAACCGCTTTTGTTCAAGGGCAAGGCACGGCTTCGGGCCGTGTTGAGTGGATTGTTCGAATAAGCACCGGCTAACTACGTGCCAGCAGCCGCGGTAATACGTAGGGTGCGAGCGTTATCCGGATTTATTGGGCGTAAAGGGCTCGTAGGCGGTTCGTCGCGTCCGGGGTGAAAGTCCATCGCCTAACGGTGGATCTGCGCCGG
+
CCCCCGGGGGGGGGGGGGGGGGGGGGGGGGGGGGGGGGGGGGGGGGGGGGGGGGGGGGGGGGGGGGGGGGGGGGGGGGGGGGGGGGGGGGGGGGGGGGGGGGGGGGGGGGGGGGGGGGGGGGGGGGGGGGGGGGGGGGGGFGGGGGGGGFFGGGGGGGGGGGGGGGGGGCFGGGGGGGDGGGGGGGGGGGGGGEGGGGFFGGGGGGGGGEGGGGGGGGDC5EEGFGGGGFFDEDGGGFG3>FGGDGDFDF:DEGFDD>DFD@D3)57)).9<FF?BFF>:00(8?FFBF>:?:AFAFF66;
@M05025:18:000000000-B3NL5:1:1101:9970:10806 1:N:0:CACTCA
TCGAAGACTCCTACGGGAGGCAGCAGTAGGGAATCTTCCACAATGGACGAAAGTCTGATGGAGCAACGTCGCGTGAGTGAAGAAGGGTTTCGGCTCGTAAAGCTCTGTTGGTAGTGAAGAAAGATAGAGGTAGTAACTGGCCTTTATTTGACGGTAATTACTTAGAAAGTCACGGCTAACTACGTGCCAGCAGCCGCGGTAATACGTAGGTGGCAAGCGTTGTCCGGATTTATTGGGCGTAAAGCGAGTGCAGGCGGTTCAATAAGTCTGATGTGAAAGCCTTCGGCTCAACCGGAGAATT
+
CCCCCGGGGGGGGGGGGGGGGGGGGGFGGGGGGGGGGGGGGGGGGGGGGGGGGGGGGGGGGGGGGGGGGGGGGGGGGGGGGGGGGGGGGGGGGGGGGGGGGGGGGGGGGGGGGGGGGGGGGGGGGGGGGGGGGGGGGGGGGGGGGGGGGGGGGGGGGGGGGGGGGGGGGGGGGGGGGGGGGGGGGGGGGGGGGGGGGGGGGGGGGGGGGGGGGGGGGGGGGGGGGGGGGCFGGGFGGGGGGGGGGGGGFFFGFGFFE5;?FFFGGGFFFFFFFA=F=66,2:BFBBB(33377>B>B>1<6
@M05025:18:000000000-B3NL5:1:1101:20070:10829 1:N:0:CACTCA
TCGAAGACTCCTACGGGAGGCAGCAGTGGGGAATATTGCACAATGGGGGAAACCCTGATGCAGCAACGCCGCGTGAGTGAAGAAGGTTTTCGGATTGTAAAGCTCTGTTAGCAGGGAAGAGGAAGGACGGTACCTGCAGAGGAAGCCACGGCTAACTACGTGCCAGCAGCCGCGGTAATACGTAGGTGGCAAGCGTTGTTCGGAATAACTGGGCGTAAAGGATGCGTAGGCGGTTAAACAAGTTATATGTTAAATATATAGGCTTAACCTGTAGAAAGCATATAAAACTGTTTAACTAGAG
+
CCCCCGGGGGGGGGGGDFGGGGGGGEC<FGG@FFFGFEFGFGGGFCFGEFEGGGGGGGGGFGFGFGGDGGGGC@6?FFGGGGFFF@C?AEFGC:?FFGAEGGDFEBEEFFGFGGGGGDGGGGEF8FDFEDGGGADFGFGGGGFGBEFGGGDGFGGGGGGGFCFGAFF7<FCGGDEFE8BCFGG9:E;EE:CCGGD8CEGGCCE8CE9;EFGDGGGCEE=EC6CFG=55EC?EGDCGGGGCCFC7*:7CFFF7726@=BFA?BFFGGFFF<7AF4/88F)4<AA><AAD>>>9:<2549)-.
@M05025:18:000000000-B3NL5:1:1101:22644:10835 1:N:0:CACTCA
TCGAAGACTCCTACGGGAGGCAGCAGTGAGGAATATTGGTCAATGGGCTTACGCCTGAACCAGCCAAGTCGCGTGAGGGAAGACTGCCCTATGGGTTGTAAACCTCTTTTGTCAGGGAGCAATTGGCGCTACGTGTAGCGTTATCGAGAGTACCTGAAGAAAAAGCATCGGCTAACTCCGTGCCAGCAGCCGCGGTAATACGGAGGATGCGAGCGTTATCCGGATTTATTGGGTTTAAAGGGTGCGTAGGCGGAATGCCAAGTCAGCGGTAAAATCGCGGGGCTCAACCTCGCTCCGCCGT
+
CCCCCGGGGGGGGGGGGGGGGGGGGGGGGGGGGGGGGGGGGGGGGGGGGGGGGGGGGGGGGGGGGGGGGGGGGGGGGGGGGGGGGGGGGGGGGGGGGGGGGGGGGGGGGGGGGGGGGGGGGGGGGGGGGGGGGGGGGGGGGGGGGGGGGGGGGGGGGGGGGGGGGGGGGGGGGGGGGGGGGGGGGGGGGGGGGGGGGGGGGGGGGGGGGGGGGGGGGGGGGGGG5CFGGGGGGGGGGGGGGGGGGGGGFFFGFGEFFFF?FFFFCD?EDF::?DFFFFFFFFFFFFFF?FFFB?FFFF?F2
@M05025:18:000000000-B3NL5:1:1101:23548:10857 1:N:0:CACTCA
TCGAAGACTCCTACGGGAGGCAGCAGTAGGGAATCTTCCACAATGGGCGCAAGCCTGATGGAGCAACACCGCGTGAGTGAAGAAGGGTTTCGGCTCGTAAAGCTCTGTTGTTGGAGAAGAACGTGCGTGAGAGTAACTGTTCACGCAGTGACGGTATCCAACCAGAAAGTCACGGCTAACTACGTGCCAGCAGCCGCGGTAATACGTAGGTGGCAAGCGTTATCCGGATTTATTGGGCGTAAAGCGAGCGCAGGCGGTTACTTAGGTCTGATGTGAAAGCCTTCGGCTTAACCGAAGAAGG
+
CCCCCGGGGGGGGGGGGGGGGGGGGGGGGGGGGGGGGGGGGGGGGGGGGGGGGGGGGGGGGGGGGGGGGCFGGGGCFGEFGGGGGGGGGGGGGGGGGGEGGGGGGGGGGGGGGGFAFFGGGFDGGGG@FCFCGGGGGGGGGGGGGGGGGGGGGGGGGGFGGFFGGGGGGGGGGGGGGGGGGFCCGGG8FCGCGGGGGGGEGEFGGGGGGGGGGGGC5C5EGGGGGDE5E:FCCFFGGGGGGGFGDGGD@EFGFGDE@EB:FF4D>=@FFFFFFAF4*9B0:><?F?FFFBAB)(76B?>>(
@M05025:18:000000000-B3NL5:1:1101:19541:10929 1:N:0:CACTCA
TCGAAGACTCCTACGGGAGGCAGCAGTGAGGAATATTGGTCAATGGCCGGAAGGCTGAACCAGCCAAGTCGCGTGAGGGAATAAGGCCCTACGGGTCGTAAACCTCTTTTGTCAGGGAGCAAGGCCGCCCACGTGTGGACGGAAGGAGAGTACCTGGAGAAAAAGCATCGGCTAACTCCGTGCCAGCAGCCGCGGTAATACGGAGGATGCGAGCGTTATCCGGATTTATTGGGTTTAAAGGGTGCGTAGGCGGCCTGCCAAGTCAGCGGTAAAATTGCGGGGCTCAACCCCGTACAGCCGT
+
CCCCCGGGGGGGGGGGGGGGGGGGGGFGGGGGGGGGGGGGGGGGGGGGGGGGGGGGGGGGGGGGGGGGGGGGGGGGGGGGGGGGGGGGGGGGGGGGGGGGGGGGGGGGGGGGGGGGGGGGGGGGGGGGGGGGGGGGGGGGGGGGGGGGFGGGGGGGGGGGGGGGGGGGGGGGGGGGGGCGGFEGGGGGGGGEGGGGGGGGGGGGGGCFFGGGGGGGEEGGGGGDE*<CFGGGG93C7:FGGGCDGDGGEFFGFD>EFFFFFFFGGCFFF6DFFDF9BBEFBFF61<<7::?>6>?BFFFF1
@M05025:18:000000000-B3NL5:1:1101:20741:10943 1:N:0:CACTCA
TCGAAGACTCCTACGGGAGGCAGCAGTGGGGAATATTGCACAATGGGCGAAAGCCTGATGCAGCGACGCCGCGTGAGGGATGACGGCCTTCGGGTTGTAAACCTCTTTCAGTAGGGAAGAAGCGAAAGTGACGGTACCTGCAGAAGAAGCGCCGGCTAACTACGTGCCAGCAGCCGCGGTAATACGTAGGGCGCAAGCGTTATCCGGATTTATTGGGCGTAAAGAGCTCGTAGGCGGTTTGTCGCGTCTGCCGTGAAAGTCCGAGGCTCAACCTCGGATCTGCGGTGGGTACGGGCAGACT
+
CCCCCGGGGGGGGGGGGGGGGGGGGGGGGGGGGGGGGGGGGGGGGGGGGGGGGGGGGGGGGGGGGGGGGGGGGGGGGGGGGGGGGGGGGGGGGGGGGGGGGGGGGGGGGGGGGGGGGGGGGGGGGDGGGGGGGGGGGGGGGGGGGGGGGGGGGGGGGGGGGGGGGGGGGGGGGGFGGGGGGGGGGGGGGGGGGGGGGGGGGGGGGGGGGGGGGGGGGGGGGGGGGGGGGGGGGGGGG<DCC<FGGGGGFFFGFDFFF=FABFDDGGFFFFFFFFFFFFF9<<BFFBFFFFFFFFFFFFFB2
@M05025:18:000000000-B3NL5:1:1101:9792:10970 1:N:0:CACTCA
TCGAAGACTCCTACGGGAGGCAGCAGTGAGGAATATTGGTCAATGGGCTTACGCCTGAACCAGCCAAGTCGCGTGAGGGAAGACTGCCCTATGGGTTGTAAACCTCTTTTGTCAGGGAGCAACGCCGGCTACGTGTAGCCGGACTGAGAGTACCTGAAGAAAAAGCATCGGCTAACTCCGTGCCAGCAGCCGCGGTAATACGGAGGATGCGAGCGTTATCCGGATTTATTGGGTTTAAAGGGTGCGTAGGCGGAATGCCAAGTCAGCGGTAAAATCGCGGGGCTCAACCTCGCTCCGCCGT
+
CCCCCGGGGGGGGGGGGGGGGGGGGGGGGGGGGGGGGGGGGGGGGGGGGGGGGGGGGGGGGGGGGGGGGGGGGGGGGGGGGGGGGGGGGGGGGGGGGGGGGGGGGGGGGGGGGGGGGGGGGGGGGGGGGGGGGGGGGGGGGGGGGGGGGGGGFGGGGGGGGGGGGGGGGGGGGGGGGGGGGGGGGGGGGGGGGGGGGGGGGGGGGEGGGGGGGGGGGGGGFGGEGEGGGGGGGDDCGGGGFDGGGGGGFFFGFGEFFFFFFFFGGFFEE27?=AFFEFFFFFB;B???B??F01038BBB>
@M05025:18:000000000-B3NL5:1:1101:7005:10976 1:N:0:CACTCA
TCGAAGACTCCTACGGGAGGCAGCAGTAGGGAATCTTCCACAATGGACGCAAGTCTGATGGAGCAACGCCGCGTGAGTGAAGAAGGGTTTCGGCTCGTAAAGCTCTGTTGGTAGTGAAGAAAGATAGAGGTAGTAACTGGCCTTTATTTGACGGTAATTACCTAGAAAGTCACGGCTAACTACGTGCCAGCAGCCGCGGTAATACGTAGGTGGCAAGCGTTGTCCGGATTTATTGGGCGTAAAGCGAGTGCAGGCGGTTCAATAAGTCTGATGTGAAAGCCTTCGGCTCAACCGGAGAATT
+
CCCCCGGGGGGGGGGGGGGGGGGGGGGGGGGGGGGGGGGGGGGGGGGGGGGGGGGGGGGGGGGGGGGGGGGGGGGGGGGGGGGGGGGGGGGGGGGGGGGGGGGGGGGGGGGGGGGGGGGGGGGGGGGGGGGGGGGGGGGGGGGGGGGGGGGGEGGGGGGGGGGGGGGGGGGGGGGGGGGGGGGGGFGGCGGGGGGGGGGGGGGGGGGGGGGGGGGGFFGGECEGGGGGGEFGFFFFGGGCDGGGFGDGFFFGFGFFF>E<FFFGGFFFF<?BFAFFBFFFBF>2:?>:B?<::B>FFFBAA
@M05025:18:000000000-B3NL5:1:1101:3731:10987 1:N:0:CACTCA
TCGAAGACTCCTACGGGAGGCAGCAGTGAGGAATATTGGTCAATGGCCGGAAGGCTGAACCAGCCAAGTCGCGTGAGGGAATAAGGCCCTATGGGTCGTAAACCTCTTTTGTCAGGGAGCAAGGCCGTCCACGAGTGGACGGAAGGAGAGTACCTGCAGAAAAAGCATCGGCTAACTCCGTGCCAGCAGCCGCGGTAATACGGAGGATGCGAGCGTTATCCGGATTTATTGGGTTTAAAGGGTGCGTAGGCGGCCTGCCAAGTCAGCGGTAAAATTGCGGGGCTCAACCCCGTAGAGCCGT
+
CCCCCGGFCEFGE<@B@FGCFDFBFF<FD<<<8E@FG,CFF@<FGD<<F7@FFE,CC<<FF?,6CEA@,C@7:@:FE,B,CFDG,9E,FFFGGGD4,>@D,B<FF8=F,CFA<AFF,BFCF<FFF,C@=F7B:FFCE+EFG7+8=>D,D@@F,>DF:F@>,<,@:FFFG7FGFD:FCGFGGCC>FF7>FG5BC8:8BEF?FF*=:886CFE*85587*:0<=E5EC69CC96:**/97:*:59DDGDGEEFGFG>DFFF3?F6:0:)5>:>2/)*9//<(63904).8B<2>?0<1<B<>-
@M05025:18:000000000-B3NL5:1:1101:20953:11037 1:N:0:CACTCA
TCGAAGACTCCTACGGGAGGCAGCAGTAGGGAATCTTCGGCAATGGACGCAAGTCTGACCGAGCAACGCCGCGTGAGTGAAGAAGGTGTTCGGATCGTAAAACTCTGTTGTTAGAGAAGAACAAGGATGAGAGTAGAATGTTCATCCCTTGACGGTATCTAACCAGAAAGCCACGGCTAACTACGTGCCAGCAGCCGCGGTAATACGTAGGTGGCAAGCGTTGTCCGGATTTATTGGGCGTAAAGCGAGCGCAGGCGGTTTCTTAAGTCTGATGTGAAAGCCCCCGGCTCAATCGGGGCGG
+
CCCCCGGGGGGGGGGGGGGGGGGGGGGGGGGGGGGGGGGGGGGGGGGGGGGGGGGGGGGGGGGGGGGGGGGGGGGGGGGGGGGGGGGGGGGGGGGGGGGGGGGGGGGGGGGGGGGGGGGGGGGGGGGGGGGGGGGGGGGGGGGGGGGGGGGGGGGGGGGGGGGGGGGGGGGGGGGGGGGGGGGGGGGGGGGGGGGGGGGGGGGGGGGFGGE?EFFGGGGGGEGGGGGGGG5EFGGFFDGD3>79CFGDFFFGFGFFFFE>@FFGF:@FFAFFFDFFFFFFF0<?BBFFFFFFAF?016(49
@M05025:18:000000000-B3NL5:1:1101:4882:11040 1:N:0:CACTCA
TCGAAGACTCCTACGGGAGGCAGCAGTAGGGAATCTTCCACAATGGGCGCAAGCCTGATGGAGCAACACCGCGTGAGTGAAGAAGGGTTTCGGCTCGTAAAGCTCTGTTGTTGGAGAAGAACGTGCGTGGGAGTAACTGTTCACGCAGTGACGGTATCCAACCAGAAAGTCACGGCTAACTACGTGCCAGCAGCCGCGGTAATACGTAGGTGGCAAGCGTTATCCGGATTTATTGGGCGTAAAGCGAGCGCAGGCGGTTGCTTAGGTCTGATGTGAAAGCCTTCGGCTTAACCGAAGAAGT
+
CCCCCGGGGGGGGGGGGGGGGGGGGGGGGGGGGGGGGGGGGGGGGGGGGGGGGGGGGGGGGGGGGGGGGGGGGGGGGGGGGGGGGGGGGGGGGGGGGGGGGGGGGGGGGGGGGGGGGGGGGGGGGGGGGGGGGGGGGGGGFGGGGGGGGGGGGGGGGGGGGGGGGGGGGGGGGGDGGGGGGGGGGGGGGGGGGGGEGGGGGGGGG=EGGGFGGGGGFGGGGGGGGGGGGGGGGGGGGGGGGGFFFGGGEFFGFGDFFFFFFFF>=F766:FAFFFFF47(4><?009BFF><<>02>:FB)
@M05025:18:000000000-B3NL5:1:1101:17113:11080 1:N:0:CACTCA
TCGAAGACTCCTACGGGAGGCAGCAGTGAGGAATATTGGTCAATGGCCGCAGGGCTGAACCAGCCAAGTCGCGTGAGGGATGACGGTCCTATGGATTGTAAACCTCTTTTGTCAGGGAGCAAAGGGCGCCACGTGTGGCGCTTTGCGAGTACCTGAAGAAAAAGCATCGGCTAACTCCGTGCCAGCAGCCGCGGTAATACGGAGGATGCGAGCGTTATCCGGATTTATTGGGTTTAAAGGGTGCGCAGGCGGAATGTCAAGTCAGCGGTAAAATTTCGGGGCTCAACCCCGTCGTGCCGTT
+
CCCCCGGGGGGGGGGGGGGGGGGGGGGGGGGFGGGGGG,FGGGGGGGGGGGGGGGGGGGGGGGGGGGGGGGGGGGGGGGGGGGGGGFCFDGGGGFGGGGGGGGDFGFGGGGGGGGGGGGDFFGGGGGGGDGGGGGGGGGGDGGGGGGFGGGFGFGGGGGGGGGGGGG7<CFGDFGFGFGGGEGGGGGGGDEGGGGEGDCEFGGEEEGGGG8CEGGCGGFFEGC*7<C7FFGGGDGFGGGGDGGGGCD575>C@DFF=BF9@667:4<DF935BFFF@F>9;146?2?<BFFBF>F?<FFF8
@M05025:18:000000000-B3NL5:1:1101:7517:11086 1:N:0:CACTCA
TCGAAGACTCCTACGGGAGGCAGCAGTAGGGAATCTTCCACAATGGACGAAAGGCTGATGGAGCAACGCCGCGTGAGTGAAGAAGGGTTTCGGCTCGTAAAGCTCTGTTGGTAGTGAAGAAAGATAGAGGTAGTAACTGGCCTTTATTTGACGGTAATTACTTAGAAAGTCACGGCTAACTACGTGCCAGCAGCCGCGGTAATACGTAGGTGGCAAGCGTTGTCCGGATGTATTGGGCGTAAAGCGAGTGCAGGCGGGTCAATAAGTCTGATGGTAAAGCCTTCGCCTCAACCGGAGAATT
+
<CC@CEGC9EFEEFCGDEGGGGG@FF6FGGGGGGGEF@CDECFCAEF@FFGGG,CF@,CF9EAFFGGCFGGGGEGGGFFEFF<EDCECF?FCCF<+FCCFB9EG<FGGGGGGGFEFGFDGF@FGGGG9FCGCEFGGFGECF@FDAFFGGG,EFGGGGDCGDEGGGGGFGGGC,7CCE@CEFC:8DFDFGGCFG6ECEGGCE8C,B;>98CCCCGEGGGGC5CEG7>CCE*=@FGGFF71955*:C757)762*>B7@))()***:7*9F9=A@)**=4*..().,(((,44?B090144)-
@M05025:18:000000000-B3NL5:1:1101:10802:11119 1:N:0:CACTCA
TCGAAGACTCCTACGGGAGGCAGCAGTGGGGAATATTGCACAATGGGGGAAACCCTGATGCAGCAACGCCGCGTGAGTGAAGAAGGTTTTCGGATTGTAAAGCTCTGTTAGCAGGGAAGAGGAAGGACGGTACCTGCAGAGGAAGCCACGGCTAACTACGTGCCAGCAGCCGCGGTAATACGTAGGTGGCAAGCGTTGTTCGGAATAACTGGGCGTAAAGGATGCGTAGGCGGTTAAACAAGTTATATGTTAAATATATAGGCTTAACCTGTAGAAGGCATATAAAACTGTTTAACTAGAG
+
CCCCCGGGGGGGGGGGGGGGGGGGGGFGGGGGGGGGGGGGGGGGGGGGGGGGGGGGGGGGGGGGGGGGGGGGGGGGGGGGGGGGGGGGGGGGGGGGGGGGGGGGGGGGGGGGGGGGGGGGGGGGGGGGGGGGGGGGGGGGGGGGGGGGGGGGGGGGGGGGGGGGGGGGGGGGGGGGGGGGGGGGGGGGGGGGGGGGGGGGGGGGGGGGGGGGGGEGGGGGGGGGGGGGGGGGGDDGGGGFFGGGGGGGFFFGFFFFFFFFFFFFGGFFFFFFFFFFFFFBFBFFF<>BF9<DBFFB<<AF)
@M05025:18:000000000-B3NL5:1:1101:2798:11142 1:N:0:CACTCA
TCGAAGACTCCTACGGGAGGCAGCAGTGAGGAATATTGGTCAATGGGAGAGATCCTGAACCAGCCAAGCCGCGTGAGGGAAGACGGCCCTATGGGTTGTAAACCTCTTTTGTCGGAGAACAAAACCCGGGACGTGTCCCGGACTGCGTGTATCCGAAGAAAAAGCATCGGCTAACTCCGTGCCAGCAGCCGCGGTAATACGGAGGATGCGAGCGTTATCCGGATTTATTGGGTTTAAAGGGTGCGTAGGCGGTCCGTTAAGTCAGCGGTAAAATTGCGGGGCTCAACCCCGTCGAGCCGTT
+
CCCCCGGGGGGGGGGGGGGGGGGGGGGGGGGGGGGGGGGGGGGGGGGGGGGGGGGGGGGGGGGGGGGGGGGGGGGGGGGGGGGGGGGGGGGGGGGGGGGGGGGGGGGGGGGGGGGGGGGGGGGGGGGGGGGGGGGGGGGGGGGGGGGGGGGGGGGGGGGGGGGGGGGGGGGGGGGGGGGGGGGGGGGGGGGGGGGGGGGGGGGGGGGGGGGGGGGGGGGFEGG5CCDGGGGGEGGGGG7DDGGGGGGGBFEGFG@BFFE6@FFGCGFFF>BAFBFFF>EFFFF6>72?BFFFFFFFFFFF3
@M05025:18:000000000-B3NL5:1:1101:27183:11147 1:N:0:CACTCA
TCGAAGACTCCTACGGGAGGCAGCAGTAGGGAATCTTCCACAATGGGCGAAAGCCTGATGGAGCAACGCCGCGTGGGTGAAGAAGGTCTTCGGATCGTAAAACCCTGTTGTTAGAGAAGAAAGTGCGTGAGAGTAACTGTTCACGTTTCGACGGTATCTAACCAGAAAGCCACGGCTAACTACGTGCCAGCAGCCGCGGTAATACGTAGGTGGCAAGCGTTATCCGGATTTATTGGGCGTAAAGGGAACGCAGGCGGTCTTTTAAGTCTGATGTGAAAGCCTTCGGCTTAACCGGAGTAGT
+
CCCCCGGGGGGGGGGGGGGGGGGGGGGGGGGGGGGGGGGGGGGGGDGGGGGGGGGGGGGGGGGGGGGGGGGGGGGGGGGGGGGGGGGGGGGGGGGGGGGGGGGGGGGGGGGGGGGGGGGGGGGGGGGGGGGGGGGGGGGGGGGGGGGGGDFGGGGGGGGGGGFGGGGGGGGGGGGGGGGGGGGGGGGGGGGGGGGGGGGGGGGGFGFGGGGGGGGGGGDGGGGFGEEC5AECFGGGGGGGGGGGGGGC:5>DFGFFFEFF4=FDFGFFFFFFFFFFF?FB??ABFF>6>FD>A3;07BF2.
@M05025:18:000000000-B3NL5:1:1101:17027:11154 1:N:0:CACTCA
TCGAAGACTCCTACGGGAGGCAGCAGTAGGGAATCTTCCACAATGGGCGCAAGCCTGATGGAGCAACACCGCGTGAGTGAAGAAGGGTTTCGGCTCGTAAAGCTCTGTTGTTGGAGAAGAACGTGCGTGAGAGTAACTGTTCACGCAGTGACGGTATCCAACCAGAAAGTCACGGCTAACTACGTGCCAGCAGCCGCGGTAATACGTAGGTGGCAAGCGTTATCCGGATTTATTGGGCGTAAAGCGAGCGCAGGCGGTTGCTTAGGTCTGATGTGAAAGCCTTCGGCTTAACCGAAGAAGG
+
CCCCCGGGGGGGGGGGGGGGGGGGGGGGGGGGGGGGGGGGGGGGGGGGGGGGGGGGGGGGGGGGGGGGGGGGGGGGGGGGGGGGGGGGGGGGGGGGGGGGGGGFGGGGGGGGGGGGGGGGGGGGGGGGGGGGGGGGGGGGGFFFFFGGEGFFGGGGGGGGGG@FGGGGDFCFGGGEEGGGGGGGGGGGGGGGGFGGGGGGGGGGGGGGGGFFGEFGGGGGGGGGGGG57C6?FGFGGFD75DFDG)9CBDBCB<>BFE39>FFGGGFFFFFFFA?=97FFF>A?FFBFFFFA26>FFFF7(
@M05025:18:000000000-B3NL5:1:1101:28153:11175 1:N:0:CACTCA
TCGAAGACTCCTACGGGAGGCAGCAGTAGGGAATCTTCCACAATGGACGAAAGTCTGATGGAGCAACGCCGCGTGAGTGAAGAAGGGTTTCGGCTCGTAAAGCTCTGTTGGTAGTGAAGAAAGATAGAGGTAGTAACTGGCCTTTATTTGACGGTAATTACTTAGAAAGTCACGGCTAACTACGTGCCAGCAGCCGCGGTAATACGTAGGTGGCAAGCGTTGTCCGGATTTATTGGGCGTAAAGCGAGTGCAGGCGGTTCAATAAGTCTGATGTGAAAGCCTTCGGCTCAACCGGCGAATT
+
CCCCCGGGGGGGGGGGGGGDGGGGFGGGGGGGFGGGGGGGGGGGGGGGGDGGGFGGGFGGGGGGGGGGDEGEGGGDEGDFGFFGGGGFGGGGGGGGGGGGGGGEEGCF,BFGGGFFFFGCGGGGGGGFGCFGGGGGGGFFGGGGGFGFFGGGGGGGCGGGGGGGGGDEF3@@FGGGGGGGGGCEG@F@FGFCGGGGGGGGEDFG7@:CEGGGGGG67/C=CEGGGCECA:EFF77C*/>7CDFGFGGDBFFF7*.)0))4=**:C>@4=<=AFB4@F6@:??)4?06(,42(4-((-(461
@M05025:18:000000000-B3NL5:1:1101:21872:11185 1:N:0:CACTCA
TCGAAGACTCCTACGGGAGGCAGCAGTAGGGAATCTTCCACAATGGGCGCAAGCCTGATGGAGCAACACCGCGTGAGTGAAGAAGGGTTTCGGCTCGTAAAGCTCTGTTGTTGGAGAAGAACGTACCTGAGAGTAACTGTTCAGGTAGTGACGGTATCCAACCAGAAAGTCACGGCTAACTACGTGCCAGCAGCCGCGGTAATACGTAGGTGGCAAGCGTTATCCGGATTTATTGGGCGTAAAGCGAGCGCAGGCGGTTGCTTAGGTCTGATGTGAAAGCCTTCGGCTTAACCGAAGAAGT
+
CCCCCGGGGGGGGGGGGGGGGGGGGGGGGGGGGGGGGGGGGGGGGGGGGGGGGGGGGGGGGGGGGGGGGGGGGGGGGFGGGGGGGGGGGGGGGGGGGGCGGGGGGGGGGGGGGGGGGGGGGGGGGGGGGGGGGGGGGGGGGGGGGGGGGGGGGGGGGGGGGFGDGGGGGGGGGGGGGGGGGGGGGGGGGGGGGGGGGGGGGGGGGGFGGGGGGGGGGGGGGGGCGGGGEEFGGGGGGGGGGGFFDDD3>EFGFG3@DB:2>6@FGGFFFBFFFF=@FFFFF>>?BFFFFFBFA9;9;47>.
@M05025:18:000000000-B3NL5:1:1101:13065:11216 1:N:0:CACTCA
TCGAAGACTCCTACGGGAGGCAGCAGTGGGGAATATTGCGCAATGGGCGAAAGCCTGATGCAGCGACGCCGCGTGAGGGATGACGGCCTTCGGGTTGTAAACCTCTTTCAGTAGGGAAGAAGCGAAAGTGACGGTACCTGCAGAAGAAGCGCCGGCTAACTACGTGCCAGCAGCCGCGGTAATACGTAGGGCGCAAGCGTTATCCGGATTTATTGGGCGTAAAGAGCTCGTAGGCGGTTTGTCGCGTCTGCCGTGAAAGTCCGAGGCTCAACCTCGGATCTGCGGTGGGTACGGGCAGACT
+
CCCCCGGGGGGGGGGGGGGGGGGGGGFFGGGGGGGGGGGGGGGGGGGGGGGGGGGGGGGGGGGGEGGGGGGGGGGGGGGGGGGGGGGGGGGGGGGGGGGGGGGGGGGGGGGFGGGGGGGGGGGGGGGGGGGGGGGGGGGGGGGFGGGGGGGGGDGGGGGGGGGGGGGGGGGGGGGGGGGGDEGGGGGGFGGGGGGEGGGGGGFGGGGGDGGFFDGGGGDGGGFGGGGGGGGGGGGGGCGGGGGGGGGG3FFGDDFFFFFF=?>DGGF>FFFFFFFFFBFB<BAFFBFFBB<:BBFFFF::4
@M05025:18:000000000-B3NL5:1:1101:7008:11219 1:N:0:CACTCA
TCGAAGACTCCTACGGGAGGCAGCAGTGGGGAATATTGCACAATGGGCGCAAGCCTGATGCAGCCATGCCGCGTGTATGAAGAAGGCCTTCGGGTTGTAAAGTACTTTCAGCGAGGAGGAAGGTGTTGTGGTTAATAACCGCAGCAATTGACGTTACTCGCAGAAGAAGCACCGGCTAACTCCGTGCCAGCAGCCGCGGTAATACGGCGGGTGCAAGCGTTAATCGGCATTACTGGGCGTAAAGCGCACGCAGGCGGTCTGTCAAGTCGGATGTGAAATCCCCGGGCCCAACCTGGGAACT
+
CCCCCEGGGGGGGGGDGEEEGGGGGGGGGGGEEFDEEFGFGGGGGGGGGEEGGGGGGGGGFGGGGGGFFGGGGGGGGGGFDFEFFDFEEFDDEGGGGEFGGGGGGGGGGGGGD7FCFCGFF?C?FGFFGGGGGGFGGGGFBFF:FF8F9BGFEGCFGGG@FGDGGGGGGGGGGGGGGCGGGFGGFGGG;<EGGGG**=CEEEEFG8;**::EEGFGCCEECECCCF5*:CE+3:>6<FGDDG37*)7575><@<3B3>B??F40?674738254***8*.:),7,21(,8:?B:?1(4::,
@M05025:18:000000000-B3NL5:1:1101:17785:11223 1:N:0:CACTCA
TCGAAGACTCCTACGGGAGGCAGCAGTGGGGAATATTGCACAATGGGCGAAAGCCTGATGCAGCGACGCCGCGTGAGGGATGACGGCCTTCGGGTTGTAAACCTCTTTCAGTAGGGAAGAAGCGAAAGTGACGGTACCTGCAGAAGAAGCGCCGGCTAACTACGTGCCAGCAGCCGCGGTAATACGTAGGGCGCAAGCGTTATCCGGATTTATTGGGCGTAAAGAGCTCGTAGGCGGTTTGTCGCGTCTGCCGTGAAAGTCCGAGGCTCAACCTCGGATCTGCGGTGGGTACGGGCAGACT
+
CCCCCGGGGGGGGGGGGGGGGGGGGGGGGGGGGGGGGGGGGGGGGGGGGGGGGGGGGGGGGGGGGGGGGGGGGGGGGGGGGGGGGGGGGGGGGGGGGGGGGGGGGGGGGGGGGGGGGGGGGGGGGGGGGGGGGGGGGGGGGGGGGGGGGGGGGGGGGGGGGGGGGGGGGGGGGGGGGGGGGGGGGG?EGGGGGGGGGGGGGGGGGGGGGGGGGGGGGGGGGGGFGGGGCEGGGGFGGGG7<CGGFGGGEFFGFGFFF4FAF75C3CEFFFF7FFFFFFFFFFF>>269;F>:BFF;>60:5
@M05025:18:000000000-B3NL5:1:1101:20921:11250 1:N:0:CACTCA
TCGAAGACTCCTACGGGAGGCAGCAGTAGGGAATCTTCCACAATGGACGAAAGTCTGATGGAGCAACGCCGCGTGAGTGAAGAAGGGTTTCGGCTCGTAAAGCTCTGTTGGTAGTGAAGAAAGATAGAGGTAGTAACTGGCCTTTATTTGACGGTAATTACTTAGAAAGTCACGGCTAACTACGTGCCAGCAGCCGCGGTAATACGTAGGTGGCAAGCGTTGTCCGGATTTATTGGGCGTAAAGCGAGTGCAGGCGGTTCAATAAGTCTGATGTGAAAGCCTTCGGCTCAACCGGAGAATT
+
CCCCCGGGGGGGGGGGGGGGGGGGGGGGGGGGGGGGGGGGGGGGGGGGGGGGGGGGGGGGGGGGGGGGGGGGGGGGGGGGGGGGGGGGGGGGGGGGGGGGGGGGGGGGGGGGGGGGGFGGGGGF9FGGGGGGGGGGGGGGGGGGGGGGGGGGGGGFGFGGGGGGGGGGGGGGGGGGGGGGGGGGGGGGGGGGGGGGGGGGGGGGGGGGGGGGFGGGGGGEGGGGGGGGEEGFGFGGGFDDGGGGGGGGEFFGFGBEF3>B?FFGGGB?BBF>6<FFFFFF?:AF?<;:,),(49>BFFFD4
@M05025:18:000000000-B3NL5:1:1101:17045:11261 1:N:0:CACTCA
TCGAAGACTCCTACGGGAGGCAGCAGTAGGGAATCTTCCACAATGGACGAAAGTCTGATGGAGCAACGCCGCGTGAGTGAAGAAGGGTTTCGGCTCGTAAAGCTCTGTTGGTAGTGAAGAAAGATAGAGGTAGTAACTGGCCTTTATTTGACGGTAATTACTTAGAAAGTCACGGCTAACTACGTGCCAGCAGCCGCGGTAATACGTAGGTGGCAAGCGTTGTCCGGATTTATTGGGCGTAAAGCGAGTGCAGGCGGTTCAATAAGTCTGACGTGAAAGCCTTCGGCTCAACCGGAGAATT
+
CCCCCGGGGGGGGGGGGGGGGGGGGGGGGGGGGGGGGGGGGGGGGGGGGGGGGGGGGGGGGGGGGGGGGGGGGGGGGGGGGGGGGGGGGGGGGGGGGGGGGGGGGGGGGGGGGGGGGGGGGGGGGGGGGGGGGGGGGGGGGGGGGGGGGGGGGGGGGGGGGGGGGGGGGGGGGGGGGGGGGGGGFGGGGGGFGGGGGGGGGGGGGGFGGGFGFGGGGGGGGGGGGGGGGGGGGG7DCGDGGGDCFCC7BFFGFGFFF)<<FFF7CCB*9<@A>2)7@FF?BFA?FFF?:<B7:>;2917A6
@M05025:18:000000000-B3NL5:1:1101:26803:11264 1:N:0:CACTCA
TCGAAGACTCCTACGGGAGGCAGCAGTAGGGAATCTTCCACAATGGGCGCAAGCCTGATGGAGCAACACCGCGTGAGTGAAGAAGGGTTTCGGCTCGTAAAGCTCTGTTGTTGGAGAAGAACGTGCGTGAGAGTAACTGTTCACGCAGTGACGGTATCCAACCAGAAAGTCACGGCTAACTACGTGCCAGCAGCCGCGGTAATACGTAGGTGGCAAGCGTTATCCGGATTTATTGGGCGTAAAGCGAGCGCAGGCGGTTGCTTAGGTCTGATGTGAAAGCCTTCGGCTTAACCGAAGAAGT
+
CCCCCGGGGGDFGGGGGDGGGGGGGGGGGGGGGGGGGGGGGGGGGGGGGGGGGFGGGGGGGGGGGGGFGGGGGGGGFFGGGGGFGGDGGGFGGGGGGGGGGFGGGGGGGGGGGGGFGGGGGGGGGGGGGGGGGGGGGGGCFGGGFGGEGGGGGGGGGGGGGGGGGGGGCFGGGGGGGGGFGGGGGFFG?CF?CFFGDCE>E=FFGGCC5CEFG=6CCC*:C=F7:CCCEGGGCGGG47DDDG:G7CDGFEFGFDFFF>D9>9FFGC?6?0=>FAFFB4=:((),4:686?A>A;(39?>B)
@M05025:18:000000000-B3NL5:1:1101:21222:11291 1:N:0:CACTCA
TCGAAGACTCCTACGGGAGGCAGCAGTGAGGAATATTGGTCAATGGGCGAGAGCCTGAACCAGCCAAGTCGCGTGAAGGATGACGGCCCTACGGGTTGTAAACTTCTTTTGTCAGGGAGCAATTGAGTCCACGTGTGGGCTTAGCGAGAGTACCTGAAGAAAAAGCATCGGCTAACTCCGTGCCAGCAGCCGCGGTAATACGGAGGATGCGAGCGTTATCCGGATTTATTGGGTTTAAAGGGTGCGTAGGCGGAATGTCAAGTCAGCGGTAAAAATTCGGGGCTCAACCCCGTCCTGCCGT
+
CCCCCGGGGGGGGGGGGGGGGGGGGGGGFGGGGGGGGGGGGGGGGGGGGGGGGGGGGGGGGGGGGGGGGGGGGGGGGGGGGGGGGGGGGGGGGGGGGGGGGGGGGGGGGGGGGGGGGGGGGGGGFGGGGGGGGGGGGGGGGGGGGGGGGGGGFGGGGGGGGGGGGGGGGGGGGEGGGGGGGGEDGGGGGGGGGGGGGGGGGGGGGGGGGGGGGGGGGGFGGEGGE59FFEFFGCGGGDCFGGGGGGCDEEFGFGEFF=FAFFFFGGFEF:B09AFF4@@(1966:>?F?6?B<0(,<7?(,
@M05025:18:000000000-B3NL5:1:1101:10809:11298 1:N:0:CACTCA
TCGAAGACTCCTACGGGAGGCAGCAGTGGGGAATATTGGACAATGGGCGCAAGCCTGATCCGGCCATACCGCGTGGGTGAAGAAGGCCTTCGGGTTGTAAAGCCCTTTTGTTGGGAAAGAAATCCAGCCGGCTAATACCTGGTTGGGATGACGGTACCCAAAGAATAAGCACCGGCTAACTTCGTGCCAGCAGCCGCGGTAATACGAAGGGTGCAAGCGTTACTCGGAATTGCTGGGCGTAAAGCGGGCGTAGGTGGTCGTTTAAGTCCGTTGTGAAAGCCCTGGGCTCAACCTGGGAACT
+
CCCCCGGGGGGGGGGGGGGGGGGGGGGGGGGGGGGGGGGGGGGGGGGGGGGGGGGGGGGGGGGGGGGGGGGGGGGGGGGGGGFGGGGGGGGGGGGGGGGGGGGGGGGGGGEGGGGGGGGGGGGGGGGGGGGGGGGGGGGGGGGGGGGGGDGGGGGGGGGGGGGGGGGGGGGGGGGGGGGGGGGGGFGGGGGGGGGGGGGGGGGGGGGGGGEGGGGGGGGGGGDGFEEGGDGGGGGFGGGGDDGGCG)C>EFGEGF=FEFB:>>GGGFFF<FBBFFFFFFFFF<BFF((-4<787????0()
@M05025:18:000000000-B3NL5:1:1101:9383:11374 1:N:0:CACTCA
TCGAAGACTCCTACGGGAGGCAGCAGTGGGGAATATTGCACAATGGGCGCAAGCCTGATGCAGCCATGCCGCGTGTATGAAGAAGGCCTTCGGGTTGTGAAGTACTTTCAGCGAGGAGGAAGGTGTTGTGGTTAATAACCGCAGCAATTGACGTTACTCGCAGAAGAAGCACCGGCTAACTCCGTGCCAGCAGCCGCGGTAATACGGAGGGTGCAAGCGTTAATCGGAATTACTGGGCGTAAAGCGCACGCAGGCGGTCTGTCAAGTCGGATGTGAAATCCCCGGGCTCAACCTGGGAACT
+
CCCCCGGGGGGGGGGGGGGGGGGGGGGGGGGGGGGGGFGGGGGGGGGGGGGGGGGGGGGGGGGGGGGGGGGGGGGGGGGGGGGGGGGGGGGGGGGGGGGGGGGGGGGGGGGGGGGGGGGEGGGGGGGGGGGGGGGGGGGGGGGGGGGGGGGGGGGGGGGGGGGGGGGGGGGGGGGGGGGGGGGGGGGGGGGGGGGGGGGGGGGGGGGGGGGGGGGGGGGGGGGGGGGGGGGGGGCFGGGGGGGGGGGGFFFGFGFFFF>BFFFGGGFFFFDFFB?FFFFFFFFF>FBFFFFFFFFFFF:14
@M05025:18:000000000-B3NL5:1:1101:14845:11390 1:N:0:CACTCA
TCGAAGACTCCTACGGGAGGCAGCAGTAGGGAATCTTCCACAATGGACGAAAGTCTGATGGAGCAACGCCGCGTGAGTGAAGAAGGGTTTCGGCTCGTAAAGCTCTGTTGGTAGTGAAGAAAGATAGAGGTAGTAACTGGCCTTTATTTGACGGTAATTACTTAGAAAGTCACGGCTAACTACGTGCCAGCAGCCGCGGTAATACGTAGGTGGCAAGCGTTGTCCGGATTTATTGGGCGTAAAGCGAGTGCAGGCGGTTCAATAAGTCTGATGTGAAAGCCTTCGGCTCAACCGGAGAATT
+
CCCCCGGGGGGGGGGGGGGGGGGGGGFGFGGGGGGGGGGGGGCFGGGGEGGGGFGFEFGGGCGGGGGGGGGGGFGFGFFFEFFGGFGGGGGGGGGGGGGCDFGGGGGGGCECFGFFFGGGFGGGGGGGGEFGGGGC?FGGGFGFGFFGFC9AFEEGGFGDFGGGGGCFGGACF:CF7CFGFGGDDGGGACFGFFGGEECEECGGFFFFGCGGGGFGFGGEEGGFFEG=E5CCFFGFGGG3<DGFGDDD;FFGFCEFF@D:77BGGGFFFB@<?.@?FFFFB?24??>BFF<0?B>>69<).
@M05025:18:000000000-B3NL5:1:1101:19415:11441 1:N:0:CACTCA
TCGAAGACTCCTACGGGAGGCAGCAGTGGGGAATATTGCACAATGGGGGAAACCCTGATGCAGCAACGCCGCGTGAGTGAAGAAGGTTTTCGGATTGTAAAGCTCTGTTAGCAGGGAAGAGGAAGGACGGTACCTGCAGAGGAAGCCACGGCTAACTACGTGCCAGCAGCCGCGGTAATACGTAGGTGGCAAGCGTTGTTCGGAATAACTGGGCGTAAAGGATGCGTAGGCGGTTAAACAAGTTATATGTTAAATATATAGGCTTAACCTGTAGAAAGCATATAAAACTGTTTAACTAGAG
+
CCCCCGGGGGGGGGGGGGGGGGGGGGGGGGGGGGGGGGGGGGGGGGGGGGGGGGGGGGGGGGGGGGGGGGGGGGGGGGGGGGGGGGGGGGGGGGGGGGGGGGGGGGGGGGGGGGGGGGGGGGGGGGGGGGGGGGGGGGGGGGGGGGGGGGGGGGGGGGGGGGGGGGGGGGGGGGGGGGGGGGGGGGGGGGGGGGGGGGGGGGGGGGGGGGGGGGGGGGGGGGGGGGGGGGGGGGDGGGGGGGGGGGGGFFFGFGFFFFFFF?FFGGFF?BFFFFFFF@FFFFFFFFFF?AABFFFFFFFF2
@M05025:18:000000000-B3NL5:1:1101:10538:11465 1:N:0:CACTCA
TCGAAGACTCCTACGGGAGGCAGCAGTGAGGAATATTGGTCAATGGGCTTACGCCTGAACCAGCCAAGTCGCGTGAGGGAAGACTGCCCTATGGGTTGTAAACCTCTTTTGTCAGGGAGCAACGCCGGCTACGTGTAGCCGGACTGAGAGTACCTGAAGAAAAAGCATCGGCTAACTCCGTGCCAGCAGCCGCGGTAATACGGAGGATGCGAGCGTTATCCGGATTTATTGGGTTTAAAGGGTGCGTAGGCGGAATGCCAAGTCAGCGGTAAAATCGCGGGGCTCAACCTCGCTCCGCCGT
+
CCCCCGGGGGGGGGGGGGGGGGGGGGGGGGGGGGGGGGGGGGGGGGGGGGGGGGGGGGGGGGGGGGGGGGGGGGGGGGGGGGGGGGGGGGGGGGGGGGGGGGGGGGGGGGGGGGGGGGGGGGGGGGGGGGGGGGGGGGGGGGGGGGGGGGGGFGGGGGGGGGGGGGGGGGGGGGGGGGGGGGGGGGGGGGGGGGGGGGGGGGGGGGGGGGGEGGGGGGFGGGDECEDGGGGGGDDCGGGGGGFDGGDGDFFGFGFFFF?>FFFGGGFFFFFBFFFF7>EF>>>F2?<B:??BFB?FFBFF6
@M05025:18:000000000-B3NL5:1:1101:15597:11470 1:N:0:CACTCA
TCGAAGACTCCTACGGGAGGCAGCAGTGGGGAATATTGCACAATGGGCGCAAGCCTGATGCAGCCATGCCGCGTGTATGAAGAAGGCCTTCGGGTTGTAAAGTACTTTCAGCGAGGAGGAAGGTGTTGTGGTTAATAACCGCAGCAATTGACGTTACTCGCAGAAGAAGCACCGGCTAACTCCGTGCTAGCAGCCGCGGTAATACGGAGGGTGCAAGCGTTAATCGGAATTACTGGGCGTAAAGCGCACGCAGGCGGTCTGTCAAGTCGGATGGGAAATCCCCGGGCTCAACCTGGGAACC
+
CCCCCGGGGGGGGGGGGGGGGGGGGGGGGGGGGGGGGGGGGGGGGGGGGGGGGGGGGGGGGGGGGGGGGGGGGGGGGGGGGGCGGGGGGGGGGGGGGGGGGGGGGGGGGGGFGCFG7FEFFFGDFGGGGGGFEFCGGGGGGGGGGGGEGGGGGEGGGG9FGG7FGFGGGGFGGGGGGGGGDFCCFFGGGFGGGGGGGGEE8?9;FGECEECCGGGFGGGGGEFFGGDGGGGGEFFGD551>DFF7<DDE@F37C3;:7)(<@@::=FFB1)-)(.77@FFF011996-(52??:7008(((
@M05025:18:000000000-B3NL5:1:1101:25512:11498 1:N:0:CACTCA
TCGAAGACTCCTACGGGAGGCAGCAGTGGGGAATATTGCACAATGGGGGAAACCCTGATGCAGCAACGCCGCGTGAGTGAAGAAGGTTTTCGGATTGTAAAGCTCTGTTAGCAGGGAAGAGGAAGGACGGTACCTGCAGAGGAAGCCACGGCTAACTACGTGCCAGCAGCCGCGGTAATACGTAGGTGGCAAGCGTTGTTCGGAATAACTGGGCGTAAAGGATGCGTAGGCGGTTAAACAAGTTATATGTTAAATATATAGGCTTAACCTGTAGAAAGCATATAAAACTGTTTAACTAGAG
+
CCCCCGGGGGGGGGGGGGGGGGGGGGGGGGGGGGGGGGGGGGGGGGGGGGGGGGGGGGGGGGGGGGGGGGGGGFGGGGGGGGGGGGGGGGGGGFGGGGGGGGGGGGGGGGGGGGGGGGGGGGGGGGGGGGGGGGGGGGGGGGGGGGGGGGGGGGGGGGGGBGGGGGGGGGGGGGGGGGGGGGFGGGDGGGGGGGGGGGGFGGGGGGGGGGGGGGEGGGGGGDFGGGGEGGGGGDG3:7DFDGGFGGGGFBFGFGFFFFFF?FFGGGFFFAFBFAFFBF@:99>FF)6<?4.<>B<ABAA<.
@M05025:18:000000000-B3NL5:1:1101:20968:11508 1:N:0:CACTCA
TCGAAGACTCCTACGGGAGGCAGCAGTAGGGAATCTTCCACAATGGACGAAAGTCTGATGGAGCAACGCCGCGTGAGTGAAGAAGGGTTTCGGCTCGTAAAGCTCTGTTGGTAGTGAAGAAAGATAGAGGTAGTAACTGGCCTTTATTTGACGGTAATTACTTAGAAAGTCACGGCTAACTACGTGCCAGCAGCCGCGGTAATACGTAGGTGGCAAGCGTTGTCCGGATTTATTGGGCGTAAAGCGAGTGCAGGCGGTTCAATAAGTCTGATGTGAAAGCCTTCGGCTCAACCGGAGAATT
+
CCCCCGGGGGGGGGGGGGGGGGGGGGGGGGGGGGGGGGGGGGGGGGGGGGGGGGGGGGGGGGGGGGGGGGGGGGGGGGGGGGGGGGGGGGGGGGGGGGGGGGGGGGGGGGGGGGGGGGGGGGGGGGGGGGGGGGGGGGGGGGGFGGGGGGGGGGGGGGGGGGGGGGGGGGGGGGGGGGGGGGGGGGGGGGGGGGGGGGGGGGGGGCEGGGGGGGGGGGGGGGGGGGG7=5AFGGGGGGGDGGGFGDGGFFFFFGFEF338@FFGGGF?FFFFFFFFFFF?7?<>??9<?7<?FFBFFFFB4
@M05025:18:000000000-B3NL5:1:1101:13035:11516 1:N:0:CACTCA
TCGAAGACTCCTACGGGAGGCAGCAGTGAGGAATATTGGTCAATGGGCTCACGCCTGAACCAGCCAAGTCGCGTGAGGGAAGACTGCCCTATGGGTTGTAAACCTCTTTTGTCAGGGAGCAATTGGCGCTACGTGTAGCGCTATCGAGAGTACCTGAAGAAAAAGCATCGGCTAACTCCGTGCCAGCAGCCGCGGTAATACGGAGGATGCGAGCGTTATCCGGATTTATTGGGTTTAAAGGGTGCGTAGGCGGAATGCCAAGTCAGCGGTAAAATCGCGGGGCTCAACCTCGCTCCGCCGT
+
CCCCCGGGGGGGGGGGGGGGGGGGFEFGFGGGDFFGGCFGGFGGGGGGGGGGGGFGGGFGGGGGGGGFGGGGGGGFG8FGGGFGGGFGGGFGGGFGGGGGFFGGGGGGGGFGGGGGFGEGGDFGC<EFDEEDEFFFFFGGD@FEGC<FEGGFGDCGGGGGGGFGDDGGGCEGGGGGC9@CG7CCEDFGGGGGDGGGGGGCF@EGGGEFCCCECGGGG=FGGCE5*:??CGCFGDGG*:DCFCFGDCDD35FCEGFFF6F?F5@DFF:3>:;3@A70)0<16>1>67<B7>1((-41,(4;(
@M05025:18:000000000-B3NL5:1:1101:15412:11526 1:N:0:CACTCA
TCGAAGACTCCTACGGGAGGCAGCAGTAGGGAATCTTCCACAATGGACGAAAGTCTGATGGAGCAACGCCGCGTGAGTGAAGAAGGGTTTCGGCTCGTAAAGCTCTGTTGGTAGTGAAGAAAGATAGAGGTAGTAACTGGCCTTTATTTGACGGTAATTACTTAGAAAGTCACGGATAACTACGTGCCAGCAGCCGCGGTAATACGTAGGTGGCAAGCGTTGTCCGGATTTATTGGGCGTAAAGCGAGTGCAGGGGGTTCAATAAGTCTGATGTGAAAGCCTTCGGCTCAACCGGAGAATT
+
CCCCCDGGEG9FFGGDGEGGCCGGFFC@AFGFG<FFCFC@EFFGGGFGG@:@@6E9FFGGFGGGGGGDG+@:FFFFFFGGFGAFFECGGGGGGCGGEGEFCC9<FCGGD9BBFFBE?EFGDD<FFGGCGGGGGGF,FGEG=AFFCFCFGFFGGCFGGGGFACFGGDGG?7,@DCC++>EFGF?EGGCGGG*@BFFGG>>EGGED?8>C5CFCFF=FGGG55>E?F:*:C76@+;C45*)1937:C5*>))*?7*))7751*9/0:*/9944)9)*/9@6(4>2)(4((,,.(47B>;(24>
@M05025:18:000000000-B3NL5:1:1101:23982:11529 1:N:0:CACTCA
TCGAAGACTCCTACGGGAGGCAGCAGTGGGGAATATTGCACAATGGGGGGAACCCTGATGCAGCAACGCCGCGTGAAGGAAGAAGTATTTCGGTATGTAAACTTCTATCGACAGGGAAGAAAGAAATGACGGTACCTGAATAAGAAGCACCGGCTAAATACGTGCCAGCAGCCGCGGTAATACGTATGGTGCAAGCGTTATCCGGATTTACTGGGTGTAAAGGGTGAGTAGGCGGTTATGCAAGTCATATGTGAAATTCTGGGGCTCAACCTCAGAGCTGCATAAGAAACTGTGTAACTAG
+
CCCCCGGGGGGGGGGGGGGGGGGGGGGGGGGGGGGGGGGGGGGGGGGGGGGGGGGGGGGGGGGGGGGGGGGGGGGGGGGGGGGGGGGGGGGGGGGGGGGGGGGGGGGGGGGGGGGGGGGGGGGGGGGGGGGGGGGGGGGGGGGGGGGGGGGGGGGGGGGGGFGGGGGGGGGGGGGGGGGGGGGGGGGFGGGGGDGGGGGGGGGGGGGGGGGGGGGFGGGFFGDGGGFGGFFFGGGGGGGGGGGFGGFFFFFGFGFFBFFF?FFGGGFFFF:?FFFFFFFFFFFFFA<ABBAAFFFFFFBB2
@M05025:18:000000000-B3NL5:1:1101:24798:11533 1:N:0:CACTCA
TCGAAGACTCCTACGGGAGGCAGCAGTAGGGAATCTTCGGCAATGGACGCAAGTCTGACCGAGCAACGCCGCGTGAGTGAAGAAGGTTTTCGGATCGTAAAACTCTGTTGTTAGAGAAGAACAAGGATGAGAGTAAAATGTTCATCCCTTGACGGTATCTAACCAGAAAGCCACGGCTAACTACGTGCCAGCAGCCGCGGTAATACGTAGGTGGCAAGCGTTGTCCGGATTTATTGGGCGTAAAGCGAGCGCAGGCGGTTTCTTAAGTCTGATGTGAAAGCCCCCGGCTCAACCGGGGAGG
+
CCCCCGGGGGGGGGGGGGGGGGGGGGGGGGGGGGGGGGGGGGGGGGGGGGGGGGGGGGGGGGGGGGGGGGGGGGGGGGGGGGGGGGGGGGGGGGGGGGGGGGGGGGGGGGGGGGGGGGGGGGGGGGFGGGGFGGGGGGGGGGGGGGGGGGGGGGGGGGGGGGGGGGGGGGGGGGGGGGGGGGGGGGGGGGGGGGGGGGGGGGG7CFGFGGGGGGFGGGGGGGGGGGEGGEGFFFFFGGGGGGGFGGGGFFFGFG5BFF04)9?FFGFF=AB<?AFFFFFFFFBFF>09B:BFF?F>BF49B
@M05025:18:000000000-B3NL5:1:1101:13840:11544 1:N:0:CACTCA
TCGAAGACTCCTACGGGAGGCAGCAGTAGGGAATCTTCCACAATGGGCGAAAGCCTGTTGGAGCAACGCCGCGTGAGTGAAGAAGGTTTTCGGATCGTAAAGCTCTGTTGTTGGTGAAGAAGGATAGAGGTAGTAACTGGCCCCTATTTGACGGTAATCAACCAGAAAGTCACGGCTAACTACGTGCCAGCAGCCGCGGTAATACGTAGGTGGCAAGCGTTGTCCGGATTTATTGGGCGTAAAGCGAGCGCAGGCGGAAAGATAAGTCTGATGTGAAAGCCCCCGGCTTAACCGAGGAATT
+
CCCCCGGGGGGGGGGGGGGGGGGGGGGGGGGGGGGGGGGGGGGGGGGGGGGGGGGGGGGGGGGGGGGGGGGGGGGGGGGGGGGGGGGGGGGGGGGGGGGGGGGGGGGGGGGGGGGGGGGGGGGGGGGGGGGGGGGGGGGGGGGGGGGGGGGGGGGGGGGGGGGGGGGGGGGGGGGGGGGGGGGGGGGGGGGGGGGGGGGGGGGGGGGGGGGGGGGGGGCCGGGGGGGGGCCGGGGGGGGGGGGGFGGDDFFGEGFFFEFFFFFGGGFFFB45@BFFF?@:?B09>;>BB0<DA61>BFFF?
@M05025:18:000000000-B3NL5:1:1101:23913:11564 1:N:0:CACTCA
TCGAAGACTCCTACGGGAGGCAGCAGTGGGGAATATTGGACAATGGGCGCAAGCCTGATCCAGCCATACCGCGTGGGTGAAGAAGGCCTTCGGGTTGTAAAGCCCTTTTGTTGGGAAAGAAATCCAGCCGGCTAATACCTGGTTGGGATGACGGTACCCAAAGAATAAGCACCGGCTAACTTCGTGCCAGCAGCCGCGGTAATACGAAGGGTGCAAGCGTTACTCGGAATTACTGGGCGTAAAGCGTGCGTAGGTGGTTATTTAAGTCCGTTGTGAAAGCCCTGGGCTCAACCTGGGAACT
+
CCCCCGGGGGGGGGGGGGGGGGGGGGGGGGGGGGGGGGGGGGGGGGGGGGGGGGGGGGGGGGGGGGGGGGGGGGGGGGGGGGGGGGGGGGGGGGGGGGGGGGGGGGGGGGGGGGGGGGGGGGGGGGGGGGGGGGGGGGGGGGGGGGGGGGGGGGGGGGGGGGGGGGGGGGGGGGGGGGGGGGGGGGGGGGGGGGGGGGGGGGGGGGFGGGGGGGGGGGGGGGGGGGGDGFGGGGGGGGGGGGGGGGGGFFFGFDFFFBFFFFFGGGFFFFFFFFFFFFFFFF?F6:B?FDFBFFFF?BFF8
@M05025:18:000000000-B3NL5:1:1101:12007:11572 1:N:0:CACTCA
TCGAAGACTCCTACGGGAGGCAGCAGTAGGGAATCTTCCACAATGGACGCAAGTCTGATGGAGCAACGCCGCGTGAGTGAAGAAGGGTTTCGGCTCGTAAAGCTCTGTTGGTAGTGAAGAAAGATAGAGGTAGTAACTGGCCTTTATTTGACGGTAATTACCTAGAAAGTCACGGCTAACTACGTGCCAGCAGCCGCGGTAATACGTAGGTGGCAAGCGTTGTCCGGATTTATTGGGCGTAAAGCGAGTGCAGGCGGTTCAATAAGTCTGATGTGAAAGCCTTCGGCTCAACCGGAGAATT
+
CCCCCGGGGGGGGGGGGGGGGGGGGGGGGGGGGGGGGGGGGGGGGGGGGGGGGGGGGGGGGGGGGGGGGGGGGGGGGGGGGGGGGGGFGGGGGGGGGGGGGGGGGGGGGGGGGGGGGGGGGGGGGGGGGGGGGGGGGGGGGGGGGGGEGGGGGGGGGGGGGGGGGGGGGGGGGGGGGGGGGGGGGGGGGFGGGGGGGGGGGGGGGGGGGGGGGGGGGGGEGGGGGGGGEEFGGGGGGGGGGGGG7DDG>:?GFGEEE@>?BFFGGGFFF99>F<BF??F<8?F>:608BDFFF0266;<B<
@M05025:18:000000000-B3NL5:1:1101:8477:11576 1:N:0:CACTCA
TCGAAGACTCCTACGGGAGGCAGCAGTGGGGAATATTGGACAATGGGCGCAAGCCTGATCCAGCCATACCGCGTGGGTGAAGAAGGCCTTCGGGTTGTAAAGCCCTTTTGTTGGGAAAGAAATCCAGCCGGCTAATACCTGGTTGGGATGACGGTACCCAAAGAATAAGCACCGGCTAACTTCGTGCCAGCAGCCGCGGTAATACGAAGGGTGCAAGCGTTACTCGGAATTACTGGGCGTAAAGCGTGCGTAGGTGGTTATTTAAGTCCGTTGTGAAAGCCCTGGGCTCAACCTGGGAACT
+
CCCCCGGGGGGGGGGGGEEGGGGGGGCFGGGGGGGGGGGGGGGGGFDFGGGGGGGGGGGGGGGGGGGGGGGGDCFGGGGGGGCFFGGGGGGGGGGGGGGGGGGGGGFGCEGGGGGFFGFGGGGGGGGGFGGGGGGFFGGGFDFFFGGFFCDFEGEGEFFGGFGGGFGGGGGGGGGGGGGFF9DEFFEC9E>BCGFGGGGGGGGGG8E8=EGCEEGGGFGDECGGCEG5:EGFFG>FC4DDDDFGGGC3>@.9>D*?F@FAFFFGC>98=<>7>4B?F@B?2::162673<>7?0(8::>(.
@M05025:18:000000000-B3NL5:1:1101:6974:11610 1:N:0:CACTCA
TCGAAGACTCCTACGGGAGGCAGCAGTAGGGAATCTTCCACAATGGACGAAAGTCTGATGGAGCAACGCCGCGTGAGTGAAGAAGGGTTTCGGCTCGTAAAGCTCTGTTGGTAGTGAAGAAAGATAGAGGTAGTAACTGGCCTTTATTTGACGGTAATTACTTAGAAAGTCACGGCTAACTACGTGCCAGCAGCCGCGGTAATACGTAGGTGGCAAGCGCTGTCCGGATTTATTGGGCGTAAAGCGAGTGCAGGCGGTTCAATAAGTCTGATGTGAAAGCCTTCGGCTCAACCGGAGAATT
+
CCCCCGGGGGGGGGGGGGGGGGGGGFFGGGGGGGGGGGGGGGGGGGGGGGGGGGGGGGGGGGGGGGGGGGGGGGGGGGGGGGGGGGGGGGGGGGGGGGGFGGGFGGGFFGGFFGGGGGGGGGGAEFGGGGGGGGGGDGGGGG?FGFGFGGGFGGGGCGGGCGGGGGGGGGGGGGGGGGGGGFFEGGGGGGDGFGGECCEGGGGGGGGGFEFGFFFGGGGGGGG?FGGECE+AGGGGGDG)<DC:CG:<EFFGFCDFF)7:F?@FFF@4@4?>FDFFFFF(4(57:?FFF<?<?BBFFB:74
@M05025:18:000000000-B3NL5:1:1101:6269:11619 1:N:0:CACTCA
TCGAAGACTCCTACGGGAGGCAGCAGTAGGGAATCTTCCACAATGGGCGAAAGCCTGATGGAGCAACGCCGCGTGAGTGAAGAAGGTTTTCGGATCGTAAAGCTCTGTTGTTGGTGAAGAAGGATAGAGGTAGTAACTGGCCCCTATTTGACGGTAATCAACCAGAAAGTCACGGCTAACTACGTGCCAGCAGCCGCGGTAATACGTAGGTGGCAAGCGTTGTCCGGATTTATTGGGCGTAAAGCGAGCGCAGGCGGAAAGATAAGTCTGATGTGAAAGCCCCCGGCTTAACCGAGGAATT
+
CCCCCGGGGGGGGGGGGGGGGGGGGGGGGGGGGGGGGGGGGGGGGGGGGGGGGGGGGGGGGGGGGGGGGGGGGGGFFGGGGGGGGGFGGGGGGGGGGGGGGGGGGGGGGGGGGGGGGGGGGGGGGGGGGGGGGGGGGGGGGGGGGGGGGGGGGGGGGGGGGGGGGGGGGGGGGGGGGGGGGGGGGGGGGGGGGGGGGGGGGGGGGGFGGGGGGGGGGGGGGGGGGGG55AFGGGGGGGGDGGGGGGGGBEFGFGFFFBD>F:*:CGFFFFFFFFFFFFFF3:((4>BFFFFFFFFFFFBF:
@M05025:18:000000000-B3NL5:1:1101:12877:11625 1:N:0:CACTCA
TCGAAGACTCCTACGGGAGGCAGCAGTGGGGAATATTGCACAATGGGCGAAAGCCTGATGCAGCGACGCCGCGTGAGGGATGACGGCCTTCGGGTTGTAAACCTCTTTCAGTAGGGAAGAAGCGAAAGTGACGGTACCTGCGGAAGAAGCGCCGGCTAACTACGTGCCAGCAGCCGCGGTAATACGTAGGGCGCAAGCGTTATCCGGATTTATTGGGCGTAAAGAGCTCGTAGGCGGTTTGTCGCGTCTGCCGTGAAAGTCCGAGGCTCAACCTCGGATCTGCGGTGGGTACGGGCAGACT
+
CCCCCGGGGGGGGGGGGGGGGGGGGGFGGGGGGGGGGGGGGGGGGGGGGGGGGGGGGGGGGGGGGGGGGGGGGGGGGGGGGGGGGGGGGGGGGGGGGGGGGGGGGGGGGGGGGGGGDFGGGGGGGGGGGGGGGGGGGGGGGGGGGGGGGGGGGGGGGGGGGGGGGGGGGGGGGGGGGGGCCCDGGGFGGGGGGGGGGGGGGGGGGGGGGGGGGGGGGGGGGGGGGGGGGGGGGGGGGGGGGGGGGGGDFFFGFGDFFFFAFFFDGGFFFFFF48).78>;FFF99,(7>><BF62((,4:,
@M05025:18:000000000-B3NL5:1:1101:21744:11652 1:N:0:CACTCA
TCGAAGACTCCTACGGGAGGCAGCAGTGGGGAATATTGCACAATGGGCGAAAGCCTGATGCAGCGACGCCGCGTGAGGGATGACGGCCTTCGGGTTGTAAACCTCTTTCAGTAGGGAAGAAGCGAAAGTGACGGTACCTGCAGAAGAAGCGCCGGCTAACTACGTGCCAGCAGCCGCGGTAATACGTAGGGCGCAAGCGTTATCCGGATTTATTGGGCGTAAAGAGCTCGTAGGCGGTTTGTCGCGTCTGCCGTGAAAGTCCGAGGCTCAACCTCGGATCTGCGGTGGGTACGGGCAGACT
+
CCCCCGGGGGGGGGGGGGGGGGGGGGGGGGGGGGGGGGGGGGGGGGGGGGGGGGGGGGGGGGGGGGGGGGGGGGGGGGGGGGGGGGGGGGGGGGGGGGGGGGGGGGGGGGGFEGGGGGGGGGGGGGGGGGGGGGGGGGGGGGGGGGGGGGGGGGGGGGGGGGGGGGGGGFFGGGGGGGGCGGFGGGGGGGGGGGGGGFGGGGGGGGGGGGGGGGGGGGGEGGFGDGGFFGGGGGGGG9DDGGCGGGGG55FFFGFF>*84@B>DGGF4F<FFF>?DDE77AB<>B?FF>B<>B;>F0?<?,
@M05025:18:000000000-B3NL5:1:1101:16975:11702 1:N:0:CACTCA
TCGAAGACTCCTACGGGAGGCAGCAGTGGGGAATATTGGACAATGGGCGCAAGCCTGATCCAGCCATACCGCGTGGGTGAAGAAGGCCTTCGGGTTGTAAAGCCCTTTTGTTGGGAAAGAAATCCAGCCGGCTAATACCTGGTTGGGATGACGGTACCCAAAGAATAAGCACCGGCTAACTTCGTGCCAGCAGCCGCGGTAATACGAAGGGTGCAAGCGTTACTCGGAATTACTGGGCGTAAAGCGTGCGTAGGTGGTTATTTAAGTCCGTTGTGAAAGCCCTGGGCTCAACCTGGGAACT
+
CCCCCGGGGGGGGGGGGGGGGGGGGGGGGGGGGGGGGGGGGGGGGGGGGGGGGGGGGGGGGGGGGGGGGGGGGGGGGGGGGGGGGGGGGGGGGGGGGGGGGGGGGGGGGGGGGGGGGGGGGGGGGGGGGGGGGGGGGGGGGGGGGGGGGGGGGGGGGGGGGGGGGGGGGGGGGGGGGDGGGGGGGGGGGGGGGGGGGGGGGGGGGGGGGGGGGGGGGGGGGGGGGGGGEGGGGGGGGGGDGGGGGGDGFF>CEGFFFEFAFBFGFCBFF?F?F?@FFBFF0?BFFFBFF?B??FFFFFFF4
@M05025:18:000000000-B3NL5:1:1101:24771:11724 1:N:0:CACTCA
TCGAAGACTCCTACGGGAGGCAGCAGTGAGGAATATTGGTCAATGGGCTTACGCCTGAACCAGCCAAGTCGCGTGAGGGAAGACTGCCCTATGGGTTGTAAACCTCTTTTGTCAGGGAGCAATTGGCGCTACGTGTAGCGTTATCGAGAGTACCTGAAGAAAAAGCATCGGCTAACTCCGTGCCAGCAGCCGCGGTAATACGGAGGATGCGAGCGTTATCCGGATTTATTGGGTTTAAAGGATGCGTAGGCGAAATGCCAAGTCAGCGGTAAAATCGCGGGGCTCAACCTCGCTCCGCCGT
+
CCCCCGGGAFGGGGGGECFGDDCGGFEFCEGGGGGGGFGCGGGGGGGGGGGGGGGGGGGGGGGGGGGGGGGDGGGGGGGGGEFEFGGGGGGGGGGGGGGGGGGGGGGGGCAFGGGGGGGGGGGFDFFEDGGGEFFGGGGGG7FGGGGGGGGGFFFFGGGGGFGGE8B=>:FG7FGGGGGEGGD5>FFGCDFCG8ECEEGDCGGGGGGGGGGGGDCCCC5CEGGGEEGGG+0<CD<DFGGCFCFFDGDDF:FD)17>FFFF:>F>7:)<B?EFBDFFF>E9>041:??:8:?FF:?61?:B2
@M05025:18:000000000-B3NL5:1:1101:23646:11746 1:N:0:CACTCA
TCGAAGACTCCTACGGGAGGCAGCAGTAGGGAATCTTCCACAATGGACGCAAGTCTGATGGAGCAACGCCGCGTGAGTGAAGAAGGGTTTCGGCTCGTAAAGCTCTGTTGGTAGTGAAGAAAGATAGAGGTAGTAACTGGCCTTTATTTGACGGTAATTACCTAGAAAGTCACGGCTAACTACGTGCCAGCAGCCGCGGTAATACGTAGGTGGCAAGCGTTGGCCGGATTTATTGGGCGTAAAGCGAGTGCAGGCGGGTCAATAAGTCTGATGTGAAAGCCTTCGGCTCAACCGGATAATT
+
CCCCCGGG9FGGGGGGGGGDBFDGFGGFGDGFGGGGGGGGGGGGGGGGGGGGG<FCFFFGGGGGGGFEGDGGGFGGGGGGFFDGGGGGG@FEG>FFGGGDFGFADFGG9FFFFGFGGGGGG?D<EFFFFFFGEG?FGCDGGF,=FA<<FDCFGGGGGGGDF9=FC7=DECFFCFGGGGF?AFGDG7*>F8EE8EEE7>1=8C7,>EFC=EGGG7FG=ECAEG*<7=CC5*A9:FG*7<D9/7CF*19C>F4***7<@)0376FC*:1**692*6@?FFB(34)),80,33)(,11((,)).
@M05025:18:000000000-B3NL5:1:1101:19402:11780 1:N:0:CACTCA
TCGAAGACTCCTACGGGAGGCAGCAGTAGGGAATCTTCCACAATGGACGAAAGTCTGATGGAGCAACGCCGCGTGAGTGAAGAAGGGTTTCGGCTCGTAAAGCTCTGTTGGTAGTGAAGAAAGATAGAGGTAGTAACTGGCCTTTATTTGACGGTAATTACTTAGAAAGTCACGGCTAACTACGTGCCAGCAGCCGCGGTAATACGTAGGTGGCAAGCGTTGTCCGGATTTATTGGGCGTAAAGCGAGTGCAGGCGGTTCAATAAGTCTGATGTGAAAGCCTTCGGCTCAACCGGAGAATT
+
CCCCCGGGGGGGGGGGGGGGGGGGGGFGGGGGGGGGGGGGGGGGGGGGGGGGGGGGGGGGGGGGGGGGGGGGGGGGGGGGGGGGGGGGGGGDGGGGGGGGGGGGGGGGGGGGGGGGGGGGGGGGGGGGGGGGGGGGGGFGGGGGGGGGGGGGGGGGGGGGGGGGGGGGGGGGGGGGGGGGGGGGGGGGGGGGGFGGGGGGGGGGGGFGGCFGGGGGGGGGGGGGGGGGGEGGG7CFFGGGGGGGGGCG>FFGB5>EFDBBFFFGGGFFF<FFFFFFB?@8?FF?BF>:B?B?B61(3(7AA
@M05025:18:000000000-B3NL5:1:1101:21974:11782 1:N:0:CACTCA
TCGAAGACTCCTACGGGAGGCAGCAGTGAGGAATATTGGTCAATGGGAGAGATCCTGAACCAGCCAAGCCGCGTGAGGGAAGACGGCCCTATGGGTTGTAAACCTCTTTTGTCGGAGAACAAAACCCGGGACGTGTCCCGGACTGCGTGTATCCGAAGAAAAAGCATCGGCTAACTCCGTGCCAGCAGCCGCGGTAATACGGAGGATGCGAGCGTTATCCGGATTTATTGGGTTTAAAGGGTGCGTAGGCGGTCCGTTAAGTCAGCGGTAAAATTGCGGGGCTCAACCCGTCGAGCCGTTG
+
CCCCCGGGGGGGGGGGGGGGGGGGGGFGGGGGGGGGGGGGGGGGGGGGGGGGGGGGGGGGGGGGGGGGGGGGGGGGGGGGGGGGGGGGGGGGGGGGGGGGGGGGGGGGGGGGGGGGGGGGGGGGGGGGGGGGGGGGGGGGGGGGGGGGGGGGGGGGGGGGGGGGGGGGGGGGGGGGGGGGGGGGGGGGGGGGGGGDGGGGGGEEGGGGGGDEGGGGGGGGGGGGGCFGFGGGGDGFGGGGGGDGGGGDBFFGEGFFFF><FFFGGGEE>9@9FFFFF@F>FFB?>7?BBFFFFFFFFFFF:
@M05025:18:000000000-B3NL5:1:1101:13835:11829 1:N:0:CACTCA
TCGAAGACTCCTACGGGAGGCAGCAGTAGGGAATCTTCCACAATGGGCGCAAGCCTGATGGAGCAACACCGCGTGAGTGAAGAAGGGTTTCGGCTCGTAAAGCTCTGTTGTTGGAGAAGAACGTGCGTGAGAGTAACTGTTCACGCAGTGACGGTATCCAACCAGAAAGTCACGGCTAACTACGTGCCAGCAGCCGCGGTAATACGTAGGTGGCAAGCGTTATCCGGATTTATTGGGCGTAAAGCGAGCGCAGGCGGTTGCTTAGGTCTGATGTGAGAGCCTTCGGCTTAACCGAAGAAGT
+
CCCCCGGGGGGGGGGGGGGGGGGGGGGGGGGGGGGGGGGGGGGGGGGGGGGGGGGGGGGGGGGGGGGGGGGGGGGGGGGGGGGGGGGGGGGGGGGGGGGGGGGGGGGGGGGGGGGGGGGFGGGGGGGGGGGGGGGGGAFFGGGGGGGGGGGGGGGGGGGGGGGGGGGGGGGGGGGGGGGGGGGGGGGGGGGGGGGGGGGGGDFGGGGFGGFGGGGGGGGGGGGGGGGGCGGGFGGFFGGGGGGGGGGGFFEGFGFEFDFF@FFGGGFFFF?945=FB=F???ADFF;?>B<)5;;0;<BB4
@M05025:18:000000000-B3NL5:1:1101:27593:11847 1:N:0:CACTCA
TCGAAGACTCCTACGGGAGGCAGCAGTGGGGAATATTGCACAATGGGCGAAAGCCTGATGCAGCGACGCCGCGTGAGGGATGACGGCCTTCGGGTTGTAAACCTCTTTCAGTAGGGAAGAAGCGAAAGTGACGGTACCTGCAGAAGAAGCGCCGGCTAACTACGTGCCAGCAGCCGCGGTAATACGTAGGGCGCAAGCGTTATCCGGATTTATTGGGCGTAAAGAGCTCGTAGGCGGTTTGTCGCGTCTGCCGTGAAAGTCCGAGGCTCAACCTCGGATCTGCGGTGGGTACGGGCAGACG
+
CCCCCGGGGGGGGGGGGGDGGGGGGGFGGGGGGGGGGGGGGGGGGGGGGGGGGGGGGGGGGGGGDGGGGGGGGEGGGGGGGGGGGGEGGGGGGGGEGGGGGGGGGGGGGGGGCCGGGGGGGGGGGGGGGGGGGGGGDFGGGGGGGGGFFGGGG@7FCFFGGGGGGGGGGGGGGFGGGGGGGGGGFGFGGGGGGGGGGGDCCCFGGEEGGG6FGGFGGGGGDEGCCCGGGEEG:DDC<9DDCFFGCGGGEFFC@<B@F?@4BFFDGGF48>FFFF4<B>>9A<90>,3;>FFF?>07(44((
@M05025:18:000000000-B3NL5:1:1101:28492:11852 1:N:0:CACTCA
TCGAAGACTCCTACGGGAGGCAGCAGTGAGGAATATTGGTCAATGGGCTTACGCCTGAACCAGCCAAGTCGCGTGAGGGAAGACTGCCCTATGGGTTGTAAACCTCTTTTGTCAGGGAGCAACGCCGGCTACGTGTAGCCGGACTGAGAGTACCTGAAGAAAAAGCATCGGCTAACTCCGTGCCAGCAGCCGCGGTAATACGGAGGATGCGAGCGTTATCCGGATTTATTGGGTTTAAAGGGTGCGTAGGCGGAATGCCAAGTCAGCGGTAAAATCGCGGGGCTCAACCTCGCTCCGCCGT
+
CCCCCGGGGGGGGGGGGGGGGGGGGGFGGGGGGGGGGGGGGGGGGGGGGGGGGGGGGGGGGGGGGGGGGGGGGGGGGGGGGGGGGGGGGGGGGGGGGGGGGGGGGGGGGGGGGGGGGGGGGGGGGGGGGGGGGGGGGGGGGGGGGGGGGGGGAFGGGGGGGGGGGGGGGGGGGGGGGGGGGGGGGGGFGGGGGGGGGGGGGGGGGGGGGFEGGGGGGGGGGGG5CGFGGGGGGDDDGDGFGGGDGGGGF>4CEGFFF4?BFFFGGGFFBFFBFFF7DFEFF>FFFBF?(5??08BFB:696
@M05025:18:000000000-B3NL5:1:1101:12485:11855 1:N:0:CACTCA
TCGAAGACTCCTACGGGAGGCAGCAGTGGGGAATATTGGACAATGGGCGAAAGCCTGATCCAGCCATGCCGCGTGTGTGAAGAAGGTCTTCGGATTGTAAAGCACTTTATGTTGGGAGGAAGGGTTGTAGATTAATACTCTGCAATTTTGACGTTACCGACAGAATAAGCACCGGCTAACTCTGTGCCAGCAGCCGCGGTAATACAGAGGGTGCAAGCGTTAATCGGAATTACTGGGCGTAAAGCGCGCGTAGGTGGTTTGTTAAGTTGGATGTGAAATCCCCGGGCTCAACCTGGGAACT
+
CCCCCGGGGGGGGGGGGGGGGGGGGGGGGGGGGGGGGGGGGGGGGGGGGGGGGGGGGGGGGGGGGGGGGGGGGGGGGGGGGGGGGGGGGGGGGGGGGGGGGGGGGGGGGGGGGGGGGGGFGGGGGGGGGGGGGGGGGGGGGGGGGGGGGGGGGGGGGGGGGGGGGGGGGGGGGGGGGGGGGGGGGGGGGGGGGGGGGGGEGGGGGGGGGGGGGGGGGGGEEGGGGGGGGGGGGGGFGGGGGGGGGGGGFFBDFGFFFEFFFFFGGGFFFFFFFFFFFFF>???FBF;6:BFFFFFFFFFF5
@M05025:18:000000000-B3NL5:1:1101:4407:11905 1:N:0:CACTCA
TCGAAGACTCCTACGGGAGGCAGCAGTGAGGAATATTGGTCAATGGGCGCGAGCCTGAACCAGCCAAGTCGCGTGAGGGAGGACGGCCCTACGGGTTGTAAACCTCTTTTGCCGGGGAGCAACGGGCGCCACGTGTGGCGCCACTGAGAGTACCCGGAGAAAAAGCATCGGCTAACTCCGTGCCAGCAGCCGCGGTAATACGGAGGATGCGAGCGTTATCCGGATTTATTGGGTTTAAAGGGTGCGTAGGCGGATCGTTAAGTCAGTGGTCAAATTGAGGGGCTCAACCCCTTCCCGCCAT
+
CCCCCGGGGGGGGGGGGGGGGGGGGGGGGGGGGGGGGGGGGGGGGGGGGGGGGGGGGGGGGGGGGGGGGGGGGGGGGGGGGGGGGGGGGGGGGGGGGGGGGGGGGGGGGGGGGGGGGGGGGGGGGGGGGGGGGGGGGGGGGGGGGGGGGGGGGGGGGGGGGGGGGGGGGGGGGDFGGGGGGGGGGGGGGGGGGGGGGGGGDFGEGGDGGGGGGGGGGGGGGGGGGCGGFEGGGGGGFGGGGGFDGDDG@EFDED337?FB>@97>D7=4:?AFFFFFFFF0907?B>:B03::B?FFBBF?
@M05025:18:000000000-B3NL5:1:1101:18804:11933 1:N:0:CACTCA
TCGAAGACTCCTACGGGAGGCAGCAGTGGGGAATATTGGACAATGGGCGAAAGCCTGATCCAGCCATGCCGCGTGTGTGAAGAAGGTCTTCGGATTGTAAAGCACTTTAAGTTGGGAGGAAGGGTTGTAGATTAATACTCTGCAATTTTGACGTTACCGACAGAATAAGCACCGGCTAACTCTGTGCCAGCAGCCGCGGTAATACAGAGGGTGCAAGCGTTAATCGGAATTACTGGGCGTAAAGCGCGCGTAGGTGGTTCGTTAAGTTGGATGTGAAATCCCCGGGCTCAACCTGGGAACT
+
CCCCCGGGGGGGGGGGGGGGGGGGGGGGGGGGGGGGGGGGGGGGGGGGGGGGGGGGGGGGGGGGGGGGGGGGGGGGGGGGGGGGGGGGGGGGGGGGGGGGGGGGGGGGGGGFGGGGGGGGGGGGGGGGGGGGGGGGGGGGGGGGGGGGGGGGGGGGGGGGGGGGGGGGGGGGGGGGGGGGGGGGGGGGGGGGGGGGGGGEGDGGGGGGGFGGGDGGGGGGGGGGGGGGGGGFGGGGGGGGDGGGGGGGFFEGEGFFFBFAF5FDGGFFFBFFFBFFFFFF?FB>;BF9?<<:?FFFFFFF5
@M05025:18:000000000-B3NL5:1:1101:11019:12005 1:N:0:CACTCA
TCGAAGACTCCTACGGGAGGCAGCAGTGAGGAATATTGGTCAATGGGCTTACGCCTGAACCAGCCAAGTCGCGTGAGGGAAGACTGCCCTATGGGTTGTAAACCTCTTTTGTCAGGGAGCAATTGGCGCTACGTGTAGCGTTATCGAGAGTACCTGAAGAAAAAGCATCGGCTAACTCCGTGCCAGCAGCCGCGGTAATACGGAGGATGCGAGCGTTATCCGGATTTATTGGGTTTAAAGGGTGCGTAGGCGGAATGCCAAGTCAGCGGTAAAATCGCGGGGCTCAACCTCGCTCCGCCGT
+
CCCCCGGGGGGGGGGGGGGGGGGGGGGGGGGGGGGGGGGGGGGGGGGGGGGGGGGGGGGGGGGGGGGGGGGGGGGGGGGGGGGGGGGGGGGGGGGGGGGGGGGGGGGGGGGGGGGGGGGGGGGGGGGGGGGGGGGGGGGGGGGGGGGGGGGGGGGGGGGGGGGGGGGGGGGGGGGGGGGGGGGGGGGGGGGGGGGGGGGGGGGGGGGGGGGGGGGGGGGGGGGGGGGGGGCEGDGCFDGGGGGGCDDD>@FGFDEFFFFBFFFGFGFFEFFFFFF?5F:>>BF0:?B?BFBFFF09?FFF>
@M05025:18:000000000-B3NL5:1:1101:2428:12034 1:N:0:CACTCA
TCGAAGACTCCTACGGGAGGCAGCAGTAGGGAATCTTCGGCAATGGACGCAAGTCTGACCGAGCAACGCCGCGTGAGTGAAGAAGGTTTTCGGATCGTAAAACTCTGTTGTTAGAGAAGAACAAGGATGAGAGTAGAATGTTCATCCCTTGACGGTATCTAACCAGAAAGCCACGGCTAACTACGTGCCAGCAGCCGCGGTAATACGTAGGTGGCAAGCGTTGTCCGGATTTATTGGGCGTAAAGCGAGCGCAGGCGGTTTCTTAAGTCTGATGTGAAAGCCCCCGGCTCAACCGGGGAGG
+
CCCCCGGGGGGGGGGGGGGGGGGGGGGGGGGGGGGGGGGGGGGGGGGGGGGGGFGGGGGGGGGGGGGGGGGGGGGGGGGGGGGGGGGGGGGGGGGGGGGGGGGGGGGGGGGGGGGGGGGGGGGGGGGGGGGGGFGGGGGGGGGGGFGGGGGGGGGGGGGGGGGGGGGGGGGGGGGGGGGGGGGGGGGGGGGGGGGGGGGGGGGGGGGGGGGGGGGGGGGGEEGGGGGGGGEFFGGGGGGGGGGGFGGGFFFGFGFFFF>>BFFGFGFFFFFFFFFFFF=<<?B:>>FFFFFFFFFFBF>;F
@M05025:18:000000000-B3NL5:1:1101:13909:12037 1:N:0:CACTCA
TCGAAGACTCCTACGGGAGGCAGCAGTGGGGAATATTGGACAATGGGCGCAAGCCTGATCCAGCCATGCCGCGTGAGTGATGAAGGCCCTAGGGTTGTAAAGCTCTTTCACCGGTGAAGATAATGACGGTAACCGGAGAAGAAGCCCCGGCTAACTTCGTGCCAGCAGCCGCGGTAATACGAAGGGGGCTAGCGTTGTTCGGATTTACTGGGCGTAAAGCGCACGTAGGCGGACTTTTAAGTCAGGGGTGAAATCCCGGGGCTCAACCCCGGAACTGCCTTTGATACTGGAAGTCTTGAGT
+
CCCCCGGGGGGGGGGGGDGFGGGGGGGGGGGGGFFGGFGGGGGGGGGGGGGGGGGGGGGGGGFGGGGGGFGGGGGGGGGGGGGGGGGGGGGGGGGGGGGGGGGGGGGGGGGGGGFGGGGGGDFGGGGGGGGGGGGGGGGFGGGGGGGGGGGGGGGGGGGGGGGGGGGGFGEGGGGGDGGGGGGGDGGGGEGGGGGGGGFEGEDGGGGGCFFGGGGGDFF?7CGCEFGGGGGC59CCFGGCCGGGGGFDFFFG?C7)9>>FFE3>DFFF)2>>:9BFFFF2:ABBF<4<A:BFF0>9-942.
@M05025:18:000000000-B3NL5:1:1101:29317:12049 1:N:0:CACTCA
TCGAAGACTCCTACGGGAGGCAGCAGTGGGGAATATTGGACAATGGGCGCAAGCCTGATCCAGCCATACCGCGTGGGTGAAGAAGGCCTTCGGGTTGTAAAGCCCTTTTGTTGGGAAAGAAATCCAGCCGGCTAATACCTGGTTGGGATGACGGTACCCAAAGAATAAGCACCGGCTAACTTCGTGCCAGCAGCCGCGGTAATACGAAGGGTGCAAGCGTTACTCGGAATTACTGGGCGTAAAGCGTGCGTAGGTGGTTATTTAAGTCCGTTGTGAAAGCCCTGGGCTCAACCTGGGAACT
+
CCCCCGGGFGGGGGGGGGGGGGGGGGFDDGGGGGGGGGGGGFEFGGGGGGGGGGGGGGFGGGFGGGGGGGGGGFGGGGDGFFFFFFGGGGGGGDGCCGFGGGDFFGDCGGGGGFGFFGGGGGCFFGGGGGDE7FFFGGGGGGCFFFCFGGGGGGEFFEFGGGGGGGGGGGGGGEGGGGF?;CGGGGGFGGGGGGEGGGGCEGGGGGAF?GGGGGGC7=EGGGGGGGDCE=FCGFGGCFG575<FFGGDEF>CEG66>)>9=??FG==FFBFBFFFFF74:2<F:3(4:?<?1:??FF::?4
@M05025:18:000000000-B3NL5:1:1101:23570:12068 1:N:0:CACTCA
TCGAAGACTCCTACGGGAGGCAGCAGTGAGGAATATTGGTCAATGGGCGGAAGCCTGAACCAGCCAAGTCGCGTGAGGGAATAAGGCCCTACGGGTCGTAAACCTCTTTTGCCGGGGAGCAAGGGCGGGGACGTGTCCCGGCCCGGAGAGTACCCGGAGAAAAAGCATCGGCTAACTCCGTGCCAGCAGCCGCGGTAATACGGAGGATGCGAGCGTTATCCGGATTTATTGGGTTTAAAGGGTGCGTAGGCGGGCTTTTAAGTCAGCGGTAAAAATTCGGGGCTCAACCCCGTCCGGCCGG
+
CCCCCGGGGGGGGGGGGGGGGGGGGGFGGGGGGGGGGGGGGGGGGGGGGGGGGGGGGGGGGGGGGGGGGGGGGGGGGGGGGGGGGGGGGGGGGGGGGGGGGGGGGGGGGGGGGGGGGGGGGGGGEGGGGGEEGFGGGGGGGGGGGGEEDGGGGGGGGGGGGGGGGGGGGGGGGGGGGGGGCFEGGGGGGGGGGGGEGGGGGFGGGGGFFGGGEDEG=CFGGGGEED6C7EEGGDDDFGGGGGGGDG7>DFFGFDBBFFF)<BFFGGF3@:>:FDFF@*7<FFBF?<?F:?FB287>B;B0(
@M05025:18:000000000-B3NL5:1:1101:5824:12082 1:N:0:CACTCA
TCGAAGACTCCTACGGGAGGCAGCAGTGGGGAATATTGCACAATGGGCGAAAGCCTGATGCAGCGACGCCGCGTGAGGGATGAAGGCCTTCGGGTTGTAAACCTCTTTCAGCAGGGAAGAAGCGCAAGTGACGGTACCTGCAGAAGAAGCGCCGGCTAACTACGTGCCAGCAGCCGCGGTAATACGTAGGGCGCAAGCGTTGTCCGGAATTATTGGGCGTAAAGAGCTCGTAGGCGGTTTGTCGCGTCTGGTGTGAAAACTCGAGGCTCAACCTCGAGCTTGCATCGGGTACGGGCAGACT
+
CCCCCGDGGGFGFGGGCCFGGGGGGGCAFFGCEEGFFGGFFGGGFGDFGE:FGGGFGGGGGGGGGGEFE7=FGGGGFFGGGGFGGCGGGFGGGGGGGGGGGGGGGFGGGG?FFFGGGEFGGGGGDDEFFFFGGEGGGGGGGGGCGGGGFGGGEGCCFFDGGGF7FFGFCGGGGGGGGGEEEGGGGFCFGGCFGGCEECGEE88@FGDE:F6FE9ECF7E*=CE9CFCFGGGGFGFGG<119CGGGG9D:@FGFGFFFFFFFFECDD))04?1@?F3@B>78?F>F<::9?FFFF6(3:?F,
@M05025:18:000000000-B3NL5:1:1101:19902:12095 1:N:0:CACTCA
TCGAAGACTCCTACGGGAGGCAGCAGTGAGGAATATTGGTCAATGGCCGGAAGGCTGAACCAGCCAAGTCGCGTGAGGGAATAAGGCCCTACGGGTCGTAAACCTCTTTTGTCAGGGAGCAAGGCCGCCCACGTGTGGACGGAAGGAGAGTACCTGGAGAAAAAGCATCGGCTAACTCCGTGCCAGCAGCCGCGGTAATACGGAGGATGCGAGCGTTATCCGGATTTATTGGGTTTAAAGGGTGCGTAGGCGGCCTGCCAAGTCAGCGGTAAAATTGCGGGGCTCAACCCCGTACAGCCGT
+
CCCCCDGGGGGGGGGGGGGGGDFGGGGGGGGFFGGGGGGGGGGGGGGGGGCFGECGGGDGGGGGGGGGFFGGGGGCFFCCFGGCFGGGDFFGEGC>FEFGGGEGGGGGGGGGGGGGFGEF@FEGGGGGGGGGGC<FFEGGGGG:FFBFFEGGGGGG?FGGGGGGGGGGGGGGGGGGDGGGFCCFGGGGGGGGGGGGGGGGGGEECEEG9BCGGGGGGGGF?EG**:CC9?CCGDGD<7FF7DG:CDGGB36D>D)57>F)9FFGFF:E>878*6F/*9)-27>(-)2246(44(8325:(4
@M05025:18:000000000-B3NL5:1:1101:11600:12096 1:N:0:CACTCA
TCGAAGACTCCTACGGGAGGCAGCAGTAGGGAATCTTCCACAATGGGCGCAAGCCTGATGGAGCAACACCGCGTGAGTGAAGAAGGATTTCGGCTCGTAAAGCTCTGTTGTTGGAGAAGAACGTGCGTGAGAGTAACTGTTCACGCAGTGACGGTATCCAACCAGAAAGTCACGGCTAACTACGTGCCAGCAGCCGCGGTAATACGTAGGTGGCAAGCGTTATCCGGATTTATTGGGCGTAAAGCGAGCGCAGGCGGTTACTTAGGTCTGATGTGAAAGCCTTCGGCTTAACCGAAGAAGT
+
CCCCCGGGGGGGGGGGGGGGGGGGGGGGGGGGGGGGGGGGGGGGGGGGGGGGGGGGGGGGGGGGGGGGGGGGGGGGGGGGGGGGGGGGGGGGGGGGGGGGGGGGGGGGGGGGGGGGGGGGGGGGGGGGGGGGGGGGGGGGGGGGGGGGGGGGGGGGGGGGGGGGGGGGGGGGGGGGGGGGGGGGGGGGGGGGGGGGGGGGGGGGGGGGGGGGGGGGGGGGEGGGGGGGCEFGGGGGCGDDDD3FFGGGDDFDFGFFDEFFF?FGGFFFF?FDFA4BBFFBFBFFF?FFFF<AFF99;<BF)
@M05025:18:000000000-B3NL5:1:1101:14256:12123 1:N:0:CACTCA
TCGAAGACTCCTACGGGAGGCAGCAGTAGGGAATCTTCGGCAATGGACGCAAGTCTGACCGAGCAACGCCGCGTGAGTGAAGAAGGTTTTCGGATCGTAAAACTCTGTTGTTAGAGAAGAACAAGGATGAGAGTAGAATGTTCATCCCTTGACGGTATCTAACCAGAAAGCCACGGCTAACTACGTGCCAGCAGCCGCGGTAATACGTAGGTGGCAAGCGTTGTCCGGATTTATTGGGCGTAAAGCGAGCGCAGGCGGTTTCTTAAGTCTGATGTGAAAGCCCCCGGCTCAACCGGGGCGG
+
CCCCCGGGGGGGGGGGGFGGGGGGFFGGGGGGGGGGGGGGGDGGGGGGGGGGGGGGGFFGGGFGGGGGGGGGGGGEGGGGGGGGGGGGGGGGGCFGEFGGGGGGGGGGGFGGFFGCGGGGGGGGFGGGGGGFFGGGGGGGGGGGGGGGGGGGGGGGGGGGGGGGGGGGGGGFGGGGGECFGGGGGGGGGGGGGGGGGGGGGGEGGGGGGGGGGGGGGGGGGDEGGGGGGGCF7CDDGFGGGGGFGGGGD@>GFGFFFF51:FBFFFFB6:FFFAFF?6662:3,7BB>BF)8:?BF69(49
@M05025:18:000000000-B3NL5:1:1101:13875:12133 1:N:0:CACTCA
TCGAAGACTCCTACGGGAGGCAGCAGTAGGGAATCTTCCACAATGGGCGTAAGCCTGATGGAGCAACGCCGCGTGGGTGAAGAAGGTCTTCGGATCGTAAAACCCTGTTGTTAGAGAAGAAAGTGCGTGAGAGTAACTGTTCACGTTTCGACGGTATCTAACCAGAAAGCCACGGCTAACTACGTGCCAGCAGCCGCGGTAATACGTAGGTGGCAAGCGTTATCCGGATTTATTGGGCGTAAAGGGAACGCAGGCGGTCTTTTAAGTCTGATGTGAAAGCCTTCGGCTTAACCGGAGTAGT
+
CCCCCGGGGGGGGGGGGGGGGGGGGGGGGGGGGGGGGGGGGGGGGGGGGGGGGGGGGGGGGGGGGGGGGGGGGGGGGGGGGGGGGGGGGGGGGGGGGGGGGGGGGGGGGGGGGGGGGGGGGGGGGGGGGGGGGGGGGGGGGGGGGGGGGGGGGGGGGGGGGGGGGGGGGGGGGGGGGGGGGGGGGGGGGGGGGGGGGGGGGGGGGGGGGGGGGGGGGGGGGGGGGGGGEGGGGGGGGGGGDDGGGGGFFFEGFGEEFBDFF?FCDGFFFF?DFAFBFFF?FBFFFFFF>?ABB>9;>F?A5
@M05025:18:000000000-B3NL5:1:1101:24990:12168 1:N:0:CACTCA
TCGAAGACTCCTACGGGAGGCAGCAGTGGGGAATATTGCACAATGGGGGAAACCCTGATGCAGCAACGCCGCGTGAGTGAAGAAGGTTTTCGGATTGTAAAGCTCTGTTAGCAGGGAAGAGGAAGGACGGTACCTGCAGAGGAAGCCACGGCTAACTACGTGCCAGCAGCCGCGGTAATACGTAGGTGGCAAGCGTTGTTCGGAATAACTGGGCGTAAAGGATGCGTAGGCGGTTAAACAAGTTATATGTTAAATATATAGGCTTAACCTGTAGAAAGCATATAAAACTGTTTAACTAGAG
+
CCCCCGGGGGGGGGGGGGGGGGGGGGEGGGGGGGGGGGGGGGGGGGGGGGGGGGGGGGGGGGGGGGGGGGGGGGGGGGGGGGGGGGFGGGGGGGGGGGGGGGGGGGGGGGGGGGGGGGGGGGGGFGGGGGGGGGGGGGGGGGGGGGGGGGGGGGGGGGGGGGGGGGGGGGGGGGGGGGGGGGGGFGGGGGGGGGGGGGGGGGGGGGGGGGGGGGGGGGGFGGGGGGGGGGGGGCCDGGGGGGGGGGGGFFFGFGFFFFFFF4<*9FFFFAFFFFFBFFFFFFBAFFF7?FA<<ABFFFB>2
@M05025:18:000000000-B3NL5:1:1101:5556:12171 1:N:0:CACTCA
TCGAAGACTCCTACGGGAGGCAGCAGTGAGGAATATTGGTCAATGGGCTTACGCCTGAACCAGCCAAGTCGCGTGAGGGAAGACTGCCCTATGGGTTGTAAACCTCTTTTGTCAGGGAGCAATTGGCGCTACGTGTAGCGTTATCGAGAGTACCTGAAGAAAAAGCATCGGCTAACTCCGTGCCAGCAGCCGCGGTAATACGGAGGATGCGAGCGTTATCCGGATTTATTGGGTTTAAAGGGTGCGTAGGCGGAATGCCAAGTCAGCGGTAAAATCGCGGGGCTCAACCTCGCTCCGCCGT
+
CCCCCGGGGGGGGGGGGDGGGGGGGGGGGGGGGGGGGGGGGGGGGGGGGGGGGGGGGGGGGGGGGGGGGGGGGGGGGGGGGGGGGGGGGGFGGGFGGGGGGGGGGGGGGGGGGGGGGGGGGGGGGGGGGGGGGGGGGGGGFGDGGGGGGGGGGGGGGGGGGGGGGGGGGGGGGGGGGGGGGGGGGGGGGGGGGGGGGGGGGGGGGGGGGGGECEGEGGGFGGGCCCFFGGGGGGCDGGFGGGDDDGGGFEFGFD>@4B?BFFFFGF?>EF@1FAFF::DFF>FB?>>??B?FF6:(2:?91
@M05025:18:000000000-B3NL5:1:1101:13775:12173 1:N:0:CACTCA
TCGAAGACTCCTACGGGAGGCAGCAGTGGGGAATATTGCACAATGGGCGAAAGCCTGATGCAGCGACGCCGCGTGAGGGATGACGGCCTTCGGGTTGTAAACCTCTTTCAGTAGGGAAGAAGCGAAAGTGACGGTACCTGCAGAAGAAGCGCCGGCTAACTACGTGCCAGCAGCCGCGGTAATACGTAGGGCGCAAGCGTTATCCGGATTTATTGGGCGTAAAGAGCTCGTAGGCGGTTTGTCGCGTCTGCCGTGAAAGTCCGAGGCCCAACCTCGGATCTGCGGGGGGTACGGGCAGACT
+
CCCCCEGGGGGGGGGGGEGGGGGGGGFFGGGDGGGGGGGGGGGGGGFGGGGGGGGGFGGGGGGGGGGGGGGGGGGDGGGGGGFGGGGDEFFGCGGGGGGGGGCBFFGGGDFGFGGGGGGFGGDEECGG=DD<CC=FGGGGFCFDEFGGGGGGGEGGGGGGG@A7DFFCGFCGCFCBEGGGGGDC9C>CFGGGGEEEGGGGDGGGGGGG5CGGGD7@C*>GGGGG?AF7C:CEGDGDGC)9D7:7*/1CB)=CEDFF>FB49757)18)83@?B?F:3).-.446(,(4234:<;99,2(()
@M05025:18:000000000-B3NL5:1:1101:14581:12179 1:N:0:CACTCA
TCGAAGACTCCTACGGGAGGCAGCAGTAGGGAATCTTCCACAATGGACGCAAGTCTGATGGAGCAACGCCGCGTGAGTGAAGAAGGGTTTCGGCTCGTAAAGCTCTGTTGGTAGTGAAGAAAGATAGAGGTAGTAACTGGCCTTTATTTGACGGTAATTACCTAGAAAGTCATGGCTAACTACGTGCCAGCAGCCGCGGTAATACGTAGGTGGCAAGCGTTGTCCGGATTTAGTGGGCGTAAAGCGAGTGCAGGCGGTTCAATAAGTCTGATGTGAAAGCCTTCGGCTCAACCGGAGAATT
+
CCCCCGGGGGGGGGGGGGGGGGGGGGGGGGGGGGGGGGGGGGGGGGGGGGGGGGGGGGGGGGGGGGGGGGGGGG:CGGGGGGGGGGGGGGGGGGGGGGGGGGGGGGGGGGGGGGFGGGGGGGGGGGGGGGGGGGFGGGGGGGGGGGGGGGGGGGGGGGGGGGGGGGGGGGGGGGGGGGGGGGGGGGGGGGGGGGGGGGGGGGGGGGFGGGGGGGGGGGGGGGGGCEGGDCEDFGFGGGGGGGC77CDD5>?>FGEEFBEBFFFFFC@FFA?AFFF?B67118<<<66(4>?FB9((49?A<
@M05025:18:000000000-B3NL5:1:1101:8412:12188 1:N:0:CACTCA
TCGAAGACTCCTACGGGAGGCAGCAGTAGGGAATTTTCCGCAATGAGCGAAAGCTTGACGGAGCGACACAGCGTGCAGGATGAAGGTCTTCGGATTGTAAACTGCTGTTGTAAGGGAAGAAAAAATTTAATAGGAAATGATTAAATCTTGACGGTACCTTATTAGAAAGTGACGGCTAACTATGTGCCAGCAGCCGCGGTAATACATAGGTCACAAGCGTTATCCGGAATTATTGGGCGTAAAGAGTTTGTAGGCGGTTTATCAAGTCTAGAGTTAAAGCCTGAGGCTCAACCTCAGTCCG
+
CCCCCGGGGGGGGGGGGGGGGGGGGGFGGGGGGGGFGGGGGGGGGGGGGGGGGGGGGGGGGGGGGGGGGGGGGGGGGGGGGGGGGGGGGGGGGGGGGGGGGGGGGGGGGGGGGGGGGGGGGGGGGGGGGGGGGGGGGGGGGGGGGGGGGGGGGGGGGGFGGGGGGGGGGGGGGGGGGGGGGGGGGGGGGCGGGGCEGGGGGGGGGGGGGG;9EGGGGGGGGGFFGGGEGCCFGGGGDGGGCCGG7<:C6?FDFGFFE>E<@FFCFFFFF974?DFFFF@A?FFFF0:?FFFFFFFBFD2>(
@M05025:18:000000000-B3NL5:1:1101:5961:12198 1:N:0:CACTCA
TCGAAGACTCCTACGGGAGGCAGCAGTGAGGAATATTGGTCAATGGGCTTACGCCTGAACCAGCCAAGTCGCGTGAGGGAAGACTGCCCTATGGGTTGTAAACCTCTTTTGTCAGGGAGCAACGCCGGCTACGTGTAGCCGGACTGAGAGTACCTGAAGAAAAAGCATCGGCTAACTCCGTGCCAGCAGCCGCGGTAATACGGAGGATGCGAGCGTTATCCGGATTTATTGGGTTTAAAGGGTGCGTAGGCGGAATGCCAAGTCAGCGGTAAAATCGCGGGGCTCAACCTCGCTCCGCCGT
+
CCCCCGGGGGGGGGGGGGGGGGGGGGGGGGGGGGGGGGGGGGGGGGGGGGGGGGGGGGGGGGGGGGGGGGGGGGGGGGGGGGGGGGGGGGGGGGGGGGGGGGGGGGGGGGGGGGGGGGGGGGGGGGGGGGGGGGGGGGGGGGGGGGGGGGGGGGGGGGGGGGGGGGGGGGGGGGGGGGGGGGGGGGFGGGGGGGGGGGGGGGGGGGGGGGGGGGGGGGGFGGGGCEGGGGGGG3DCDFGGGGGGGGGGFEFGDDBFFFFFFFFFGCFFDBE<FFFFFFF9>F>>??2734(49BBFFBFF1
@M05025:18:000000000-B3NL5:1:1101:22547:12225 1:N:0:CACTCA
TCGAAGACTCCTACGGGAGGCAGCAGTAGGGAATCTTCCACAATGGGCGCAAGCCTGATGGAGCAGCACCGCGTGAGTGAAGAAGGGTTTCGGCTCGTAAAGCTCTGTTGTTGGAGAAGAACGTGCGTGAGAGTAACTGTTCACGCAGTGACGGTATCCAACCAGAAAGTCACGGCTAACTACGTGCCAGCAGCCGCGGTAATACGTAGGTGGCAAGCGTTATCCGGATTTACTGGGCGTAAAGCGAGCGCAGGCGGTTGCTTAGGTCTGATGTGAAAGCCTTCGGCTTAACCGAAGAAGG
+
CCCCCGGGGGGGGGGGGGGGGGGGGGGGGGGGGGGGGGGGGGGGGGGGGGGGGGGGGGGGGGGGGGGGGGGGGGGGGGGGGGGGGGGGGGGGGGGGGGGGGGGGGGGGGGGGGGGGGGGGGGGGGGGFGGGGGFDGGGGGGGGGGGGGGGGGGGGGGGDGGGGGGGGGGGGFGGGGGGGGGGGGGGGGGGGGGGGGGGGEEEF7?FFFGG@FGCGGGGGGGGGGGGGEDCGGGFG:FFGGGGGGGGGGEFFGEGDDB>DFFFBCCFFFFFFFFFFFFFFF:>ADFF9BFFFFBF;FFBFB0
@M05025:18:000000000-B3NL5:1:1101:5442:12226 1:N:0:CACTCA
TCGAAGACTCCTACGGGAGGCAGCAGTGGGGAATATTGCACAATGGGGGAAACCCTGATGCAGCGACGCCGCGTGAGCGAAGAAGTATTTCGGTATGTAAAGCTCTATCAGCAGGGAAGAAATTGACGGTACCTGAGTAAGAAGCTCCGGCTAAATACGTGCCAGCAGCCGCGGTAATACGTATGGAGCAAGCGTTATCCGGATTTACTGGGTGTAAAGGGAGCGTAGGCGGCCTGCCAAGTCTGATGTGAAATACCGGGGCTCAACCCCGGGGCTGCATTGGAAACTGACAGGCTGGAGG
+
CCCCCGGGGGGGGGGGGGGGGGGGGGGGGGGGGGGGGGGGFGGGGGGGGGGGGGGGGGGGGGGGGGGGGGGGGGGGEFGEFGGGGGGGGGFGGGGGGGGGGGGGGGGGGGGGGGGGFGGGGGGGGGGEGGG7DFGGGGGGGDFGGFGGGGG@@FFGGGGGGGGGGGGGGGGDGGGDEFGGGE<EGGGGGGGGEECEGGGGGGGDEGGFFGGGGGEGGGGGGFGGGGGG=FEGGGGFGGGGGGGFGGGFFF?GFDF?6::>>>B3CF@F>0<>54>3>@FA42:?AF<4)4?F?<?:?::?0
@M05025:18:000000000-B3NL5:1:1101:14286:12228 1:N:0:CACTCA
TCGAAGACTCCTACGGGAGGCAGCAGTGGGGAATATTGGACAATGGGCGCAAGCCTGATCCAGCCATACCGCGTGGGTGAAGAAGGCCTTCGGGTTGTAAAGCCCTTTTGTTGGGAAAGAAATCCAGCCGGCTAATACCTGGTTGGGATGACGGTACCCAAAGAATAAGCACCGGCTAACTTCGTGCCAGCAGCCGCGGTAATACGAAGGGTGCAAGCGTTACTCGGAATTACTGGGCGTAAAGCGTGCGTAGGTGGTTATTTAAGTCCGTTGTGAAAGCCCTGGGCTCAACCTGGGAACC
+
CCCCCGGGGGGGGGGGGGGGGGGGGGGGGGGGGGGGGGGGGGGGGGGGGGGGGGGGGGGGGGGGGGGGGGGGGGGGGGGGGGGGFGGGGGGGGGGEEGGGGGFGGGGGGGGGGGGGCFFGGGGGFFFGGGGGGGGGGGGGGGGGGGCFFGGGGGGGGGGGGFGGGGGGGGGGGGGGGGGGGGGGFGGGFGFGGGGGGGGGGGGGGGGFEGEEGEGFFGGGGGGGGGGGGGGGFFDG<FGGGGGDFDGGEEFGFG?FF;54?FBFCG=FF?F4BFFFF?F??:::B<FFFB7:1:B??B>?3
@M05025:18:000000000-B3NL5:1:1101:25163:12229 1:N:0:CACTCA
TCGAAGACTCCTACGGGAGGCAGCAGTGGGGAATATTTGACAATGGGCGCAAGCCTGATCCAGCCATACCGCGTGGGTGAAGAAGGCCTTCGGGTTGTAAAGCCCTTTTGTTGGGAAAGAAATCCAGCCGGCTAATACCTGGTTGGGATGACGGTACCCAAAGAATAAGCACCGGCTAACTTCGTGCCAGCAGCCGCGGTAATACGAAGGGTGCAAGCGTTACTCGGAATTACTGGGCGTAAAGCGTGCGTAGGTGGTTATTTAAGTCCGTTGTGAAAGCCCTGGGCTCAACCTGGGAACT
+
CCCCCGGGGGGGGGGGG;FDEGGFGFEFFFGGGGFGGDGGGGGGGGGGEGGGGGGGGGGGGFGGGGGGGGGGGGGGGGGDGFFGGGGGGGGGGGGDGGGFGGGGGGGGGGGGGGGGGGGGGGGGGGGGGGGEGGGGGGGGGGDDGGGGGG8EGGEFGFFG@CFGGGGGGGGF7FEGGGGG?FGGGGGC>DCCEEFEGGGGGGGFGGFGGGGGGGGGGGGGGEEFF55CEFFDGFGFG:DGGGGGGG*>BFFDFGB?:B8>FF?FGD@FF?FFFBFFFFF<FF<FB0316788?>??:?BF7
@M05025:18:000000000-B3NL5:1:1101:29092:12238 1:N:0:CACTCA
TCGAAGACTCCTACGGGAGGCAGCAGTAGGGAATCTTCCACAATGGACGCAAGTCTGATGGAGCAACGCCGCGTGAGTGAAGAAGGGTTTCGGCTCGTAAAGCTCTGTTGGTAGTGAAGAAAGATAGAGGTAGTAACTGGCCTTTATTTGACGGTAATTACCTAGAAAGTCACGGCTAACTACGCGCCAGCAGCCGCGGTAATACGTAGGTGGCAAGCGTTGTCCGGATTTACTGGGCGTAAAGCGAGTGCAGGCGGTTCAATAAGTCTGATGAGAAAGACTTCGGCTCAACCGGAGAATT
+
CCCCCGGFGFFGGGGGGGGGGGGGGGGGGGGGGGGGEGGGGGGGGGGGGGGEGGGGGGGGGGGGGGGGGGGGGGCGGGGGGFAEG8FFGFGDCGGCFFFEFGGFGGGFGGG+CEFFGGGGFGGGGGFGGDD<EGGDFFFGGGGGGGFFGGGGGGGGGGFGGGG9=FFGFF=CFC:@EGGDGGG>EEEG@EGDFFGGGGGGDEGGFGFGGG;+AEGGG*=EE5ECF=5*/A<FF:*949C5>CF7753))>=CFF@ED578F?FCC:@FB>?AF)9=F?),4AA>:((444)1(-2(40().
@M05025:18:000000000-B3NL5:1:1101:9952:12244 1:N:0:CACTCA
TCGAAGACTCCTACGGGAGGCAGCAGTAGGGAATCTTCCACAATGGACGCAAGTCTGATGGAGCAACGCCGCGTGAGTGAAGAAGGGTTTCGGCTCGTAAAGCTCTGTTGGTAGTGAAGAAAGATAGAGGTAGTAACTGGCCTTTATTTGACGGTAATTACCTAGAAAGTCACGGCTAACTACGTGCCAGCAGCCGCGGTAATACGTAGGTGGCAAGCGTTGTCCGGATTTATTGGGCGTAAAGCGAGTGCAGGCGGTTCAATAAGTCTGATGTGAAAGCCTTCGGCTCAACCGGAGAATT
+
CCCCCGGGGGGGGGGGGGGGGGGGGGGGGGGDGGGGGGGGGGGGGGGGGGGGGGGGGGGGGGGGGGGGGGGGGGGGGGGGGGGGGGGGGGGGGGGGGGGGGGGGGGGGGGGGGGGGGGGGGGGDCEGGGGGGGGGFGGGGGGGGGGGGGGGGGGGGGGGGGGGGGGGGGGGGGGGGGGGGGGGGGGGGGGGGGGGGGGGGGGFGGGGGGGGGGGGGGGG=EGGGGGGGGGCEGGGGGGGDGGGGGDDDFFFGFGEFF;3:F@BGGGFFFBFAFA48=4=78?77?09?:7)(4(69198>9
@M05025:18:000000000-B3NL5:1:1101:19942:12285 1:N:0:CACTCA
TCGAAGACTCCTACGGGAGGCAGCAGTAGGGAATCTTCCACAATGGGCGCAAGCCTGATGGAGCAACACCGCGTGAGTGAAGAAGGGTTTCGGCTCGTAAAGCTCTGTTGTTGGAGAAGAACGTGCGTGAGAGTAACTGTTCACGCAGTGACGGTATCCAACCAGAAAGTCACGGCTAACTACGTGCCAGCAGCCGCGGTAATACGTAGGTGGCAAGCGTTATCCGGATTTATTGGGCGTAAAGCGAGCGCAGGCGGTTGCTTAGGTCTGATGTGAAAGCCTTCGGCTTAACCGAAGAAGT
+
CCCCCGGGGGGGGGGGGGGGGGGGGGGGGGGGGGGGGGGGGGGGGGGGGGGGGGGGGGGGGGGGGGGGGGGGGGGGGGGGGGGGGGGGGGGGGGGGGGGGGGGGGGGGGGGGGGGGGGGGGGGGGGGGGGGGGGGGGGGGGGGGGGGGGGGGGGGGGGGGGGGGGGGGGGGGGGGGGGGGGGGGGGGGGGGGGGFGGGGGGGFGGGD9FGGDCGGGGGGGGGGGGGG5CGGGGGGGGFGGGGGGGGCGFBEGFGFFFDFFFFFGGGFFFFFFFFFFFFFFFF><??9<F:DF>>;>><B?6
@M05025:18:000000000-B3NL5:1:1101:3145:12286 1:N:0:CACTCA
TCGAAGACTCCTACGGGAGGCAGCAGTGAGGAATATTGGTCAATGGGCGGAAGCCTGAACCAGCCAAGTCGCGTGAGGGAATAAGGCCCTACGGGTCGTAAACCTCTTTTGCCGGGGAGCAAGGGCGGGGACGTGTCCCGGCCCGGAGAGTACCCGGAGAAAAAGCATCGGCTAACTCCGTGCCAGCAGCCGCGGTAATACGGAGGATGCGAGCGTTATCCGGATTTATTGGGTTTAAAGGGTGCGTAGGCGGGCTTTTAAGTCAGCGGTAAAAATTCGGGGCTCAACCCCGTCCGGCCGT
+
CCCCCGGGGGGGGGGGGGGGGGGGGGGGGGFGGGGGGGGGGGGGGGFFGGGGGGGGGGGGGGGGGGGGGFFGGGGGGGEEGGGDGGGGGGGGGGGGGGGGGGGGGGGGGGGGGGGGGGGGGGF@EDEGGGGGGFGGG9FEEGEFFFGGGEGGGGGGGGGGGFGGGG6?CGGGGGGDC?EEEGGGFFF6EFGDEGGEGGGGGGGGGGGGFCCEEGGGDGFFFGGGG5EF7CG6F1CDD77D7*9CDGD3)<FGE3>:46?9F=7:CC?EB6@4B<FF49>?B99B2).:::((83192;B9,
@M05025:18:000000000-B3NL5:1:1101:17556:12303 1:N:0:CACTCA
TCGAAGACTCCTACGGGAGGCAGCAGTAGGGAATCTTCCACAATGGACGAAAGTCTGATGGAGCAACGCCGCGTGAGTGAAGAAGGGTTTCGGCTCGTAAAGCTCTGTTGGTAGTGAAGAAAGATAGAGGTAGTAACTGGCCTTTATTTGACGGTAATTACTTAGAAAGTCACGGCTAACTACGTGCCAGCAGCCGCGGTAATACGTAGGTGGCAAGCGTTGTCCGGATTTATTGGGCGTAAAGCGAGTGCAGGCGGTTCAATAAGTCTGATGTGAAAGCCTTCGGCTCAACCGGAGAATT
+
CCCCCGGGGGGGGGGGGGGGGGGGGGGGGGGGGGGGGGGGGGGGGGGGGGGGGGGGGGGGGGGGGGGGGGGGGGGGGGGGGGGGGGGGGGGGGGGGGGGGGGGEGGGGGGGFGGGGGGGGGGGGGGGGGGGGGGGGGGGGGGGGGGGGFFGGGGGGGGGGGGGGGGGGGGGGGGGGGGGGGGGGGGFGGGGGGGGGGGGGGGGGGGGGGG9EGGGGGFEEGGGFFEDE=CCFGGGGGFGGGGGGFG<DDFFFFGFDB07:F6@DFFFFFFFFFAFFFF40:?B<<?>6??<?19;;FB?7<
@M05025:18:000000000-B3NL5:1:1101:21195:12331 1:N:0:CACTCA
TCGAAGACTCCTACGGGAGGCAGCAGTAGGGAATCTTCCACAATGGACGAAAGTCTGATGGAGCAACGCCGCGTGAGTGAAGAAGGGTTTCGGCTCGTAAAGCTCTGTTGGTAGTGAAGAAAGATAGAGGTAGTAACTGGCCTTTATTTGACGGTAATTACTTAGAAAGTCACGGCTAACTACGTGCCAGCAGCCGCGGTAATACGTAGGTGGCAAGCGTTGTCCGGATTTATTGGGCGTAAAGCGAGTGCAGGCGGTTCAATAAGTCTGATGTGAAAGCCTTCGGCTCAACCGGAGAATT
+
CCCCCGGGGGGGGGGGGGGGGGGGGGGGGGGGGGGGGGGGGGGGGGGGGGGGGGGGGGGGGGGGGGGGGGGGGGGGGGGGGGGGGGGGGGGGGGGGGGGGGGGGGGGGGGGGGGGGGGGGGGGGGGGGGGGGGGGGGGGGGGGGGGGGGGGGGGGGGGGGGGGGGGGGGGGGGGGGGGGGGGGGGGGGGGGGGGGGGGGGGGGGGGGGGGGGGGGGGGGGGGGGGGGGGGGGGGGGGGGGGGGGGGGGFFFGF4>BFDEFFFFGFCFFFFFFFFFFFFFF::7?FFF?:?FFFF;BFB?B5
@M05025:18:000000000-B3NL5:1:1101:18925:12333 1:N:0:CACTCA
TCGAAGACTCCTACGGGAGGCAGCTGTGGGGAATATTGCACAATGGGGGAAACCCTGATGCAGCAACGCCGCGTGAGTGAAGAAGGTTTTCGGATTGTAAAGCTCTGTTAGCAGGGAAGAGGAAGGACGGTACCTGCAGAGGAAGCCACGGCTAACTACGTGCCAGCAGCCGCGGTAATACGTAGGTGGCAAGCGTTGTTCGGAATAACTGGGCGTAAAGGATGCGTAGGCGGTTAAACAAGTTATATGTTAAATATATAGGCTTAACCTGTAGAAAGCATATAAAACTGTTTAACTAGAG
+
CCCCCGGGGGGGGGGGGGGGGGGGGGGGGGGGGGGGGGGGGGGGGGGGGGGGGGGGGGGGGGGGGGGGGGGGGGGGGGGGGGGGGGGGGGGGGGGGGGGGGGGGGGGGGGGGGGGGGGGGGGGGGGGGGGGGGGGGGGGGGGGGGGGGGGGGGGGGGGGGGGGGGGGGGGGGGGGGGGGGGGEGGGGGGGGGGGGGGGGGGGGGGGGGGGGGGGGGGGCEGGGGGGGGGGGGGCDGGFGGGGGGGGGGFFFGFGFFFFFFF?FGGGFFF<FDFFFFFFF?BFFFBFDF?AA<BDFFFFFF2
@M05025:18:000000000-B3NL5:1:1101:2957:12338 1:N:0:CACTCA
TCGAAGACTCCTACGGGAGGCAGCAGTGGGGAATATTGGACAATGGGCGCAAGCCTGATCCAGCCATACCGCGTGGGTGAAGAAGGCCTTCGGGTTGTAAAGCCCTTTTGTTGGGAAAGAAATCCAGCCGGCTAATACCTGGTTGGGATGACGGTACCCAAAGAATAAGCACCGGCTAACTTCGTGCCAGCAGCCGCGGTAATACGAAGGGTGCAAGCGTTACTCGGAATTACTGGGCGTAAAGCGTGCGTAGGTGGTTATTTAAGTCCGTTGTGAAAGCCCTGGGCTCAACCTGGGAACT
+
CCCCCGGGEFGGGGGGGGGGGGGGGGGGGFDCGF<FGGGGGGGGGGGGGGGGGGGGFGGGGGGGGGGGGGGGEGGGEGFGGGGCFCEGGGGGGGGGGGGGGDGGGGF8FFFGG8EFGGGDGGGGGFEFGGGGGGGGF9FGGFDFGGGDFGGGDEGGEFCF7FFGGGFGGFGGGEGGG*>DDBFGGGGGGGGGGGGGGGDGGGGGGEFFCEGG5EGGG5EGEGGFGE5E5F6FGGGFFGGGG*CDF<7DD>DGFG?7:)8AFFFGGC9==(7>>?E476BF?1<:??:???<:B704<:((.
@M05025:18:000000000-B3NL5:1:1101:25679:12351 1:N:0:CACTCA
TCGAAGACTCCTACGGGAGGCAGCAGTAGGGAATCTTCCACAATGGACGCAAGTCTGATGGAGCAACGCCGCGTGAGTGAAGAAGGGTTTCGGCTCGTAAAGCTCTGTTGGTAGTGAAGAAAGATAGAGGTAGTAACTGGCCTTTATTTGACGGTAATTACCTAGAAAGTCACGGCTAACTACGTGCCAGCAGCCGCGGTAATACGTAGGTGGCAAGCGTTGTCCGGATTTATTGGGCGTAAAGCGAGTGCAGGCGGTTCAATAAGTCTGATGTGAAAGCCTTCGGCTCAACCGGAGAATT
+
CCCCCGGGGGGGGGGGGGGGGGGGGGGGGGGGGGGGGGGGGGGGGGGGGGGGGGGGGGGGGGGGGGGGGGGGGGGGGGGGGGGGGGGGGGGGGGGGGGGGGGGGGGGGGGGEGGGGGGGGGGGFGGGGGGFGGGGGGGGGFG9FGGFFGGGGGGGGGGGGGGGGGGGGGGGGGGGGGGGGGGGGGGGGGGGGGGGGGGGGGGGGGGGGGGGGGGGGGGGGG5:CCCE7CEEGGGDGGGG)9CDFFDCD>FFG@F5@E>:?F@FGG76*1)8)8)99?FFF?FAFFF>:0?B?:>F999?2A
@M05025:18:000000000-B3NL5:1:1101:4346:12389 1:N:0:CACTCA
TCGAAGACTCCTACGGGAGGCAGCAGTAGGGAGTCTTCCACAATGGGCGAAAGCCTGATGGAGCAACGCCGCGTGGGTGAAGAAGGTCTTCGGATCGTAAAACCCTGTTGTTAGAGAAGAAAGTGCGTGAGAGTAACTGTTCACGTTTCGACGGTATCTAACCAGAAAGCCACGGCTAACTACGTGCCAGCAGCCGCGGTAATACGTAGGTGGCAAGCGTTATCCGGATTTATTGGGCGTAAAGGGAACGCAGGCGGGCTGTTAAGTCTGATTGGAAAGCCTTCGGCTTAACCGGAGTAGT
+
CCCCCGGGFEFGGGGGECFCEFGGFEEGGGG8CFFFFGFEFGCEE8<EG@@:FCFFCEGGGFGGFFGGECBFGGGFDGGGDFGGF@EFGGGGGFGC:FGFFFGGFGGGGGGGGGGGC<E<FGGFFCFFGGDGGGGGGGGGG9FFGEBDFGBFEGEFGAFCGEFGEDFGGGF@EFGDGGGGGFGGGDGFGGGFFGGGDGGGGEGFCECFFGGGCFGGGGGCE=EFCEGC*C97CFFFC4<9<D5D>D547B))8D)5)))().9:FFF4FA?A=))19/7<BFF>B0209)-486>F>F?).
@M05025:18:000000000-B3NL5:1:1101:11300:12394 1:N:0:CACTCA
TCGAAGACTCCTACGGGAGGCAGCAGTGGGGAATATTGCACAATGGGCGAAAGCCTGATGCAGCGACGCCGCGTGAGGGATGACGGCCTTCGGGTTGTAAACCTCTTTCAGTAGGGAAGAAGCGAAAGTGACGGTACCTGCAGAAGAAGCGCCGGCTAACTACGTGCCAGCAGCCGCGGTAATACGTAGGGCGCAAGCGTTATCCGGATTTATTGGGCGTAAAGAGCTCGTAGGCGGTTTGTCGCGTCTGCCGTGAAAGTCCGAGGCTCAACCTCGGATCTGCGGTGGGTACGGGCAGACT
+
CCCCCGGGGGGGGGGGGGGGGGGGGGFGGGGGGGGGGGGGGGGGGGGGGGGGGGGGGGGGGGGGGGGGGGGGGGGGGGGGGGGGGGGGGGGGGGGGGGGGGGGGGGGGGGGGGGGGGGGGGGGGGGGGGGGGGGGGGGGGGGGGGGGGGGGGGGGGGGGGGGGGGGGGGGGGGGGGGGGGGGGGGGGGGGGFGGGGGGGGGGGGGGGGGDFGGGGGGGGGGGGGGGGGFGGGGGGGGDC<DGFDCDDGFFFGFDEF:FF29BDGGGDFF>F<FBFFF>E9<<AFF?BBF>FFFB>BBF<:.
@M05025:18:000000000-B3NL5:1:1101:29199:12397 1:N:0:CACTCA
TCGAAGACTCCTACGGGAGGCAGCAGTGGGGAATATTGGACAATGGGCGCAAGCCTGATCCAGCCATACCGCGTGGGTGAAGAAGGCCTTCGGGTTGTAAAGCCCTTTTGTTGGGAAAGAAATCCAGCTGGCTAATACCCGGTTGGGATGACGGTACCCAAAGAATAAGCACCGGCTAACTTCGTGCCAGCAGCCGCGGTAATACGAAGGGTGCAAGCGTTACTCGGAATTACTGGGCGTAAAGCGTGCGTAGGTGGTCATTTAAGTCCGTTGTGAAAGCCCTGGGCTCAACCTGGGAACT
+
CCCCCGGGGGGGGGGGGGGGGGGGGGFGGGGGGGGGGGGGGGGGGGGGGGGGGGGGGGGGGGGGGGGGGGGGGGGGGGGGGGGGGGGGGGGGGGGGGGGGGGGGGGGGGGGGGGGGGGGGGGGGGGGGGGGFGGGGGGGGGGGGGGGGGGGGGDGGGFGGGGGGGGGGGGGGGGGGGGGGGGGGGGGGGGGGGGGGGGGGGGGGGGFGGGDGGGGGGGGGGGGGGGGGGGGGGGGGGGGGGGGGGGGG>@EDBGFFF@FFFFFGGGFFFBFBFFFFFFFFF?FFFFFFBBB:?FFBFF>F.
@M05025:18:000000000-B3NL5:1:1101:21322:12398 1:N:0:CACTCA
TCGAAGACTCCTACGGGAGGCAGCAGTAGGGAATCTTCCACAATGGACGAAAGTCTGATGGAGCAACGCCGCGTGAGTGAAGAAGGGTTTCGGCTCGTAAAGCTCTGTTGGTAGTGAAGAAAGATAGAGGTAGTAACTGGCCTTTATTTGACGGTAATTACTTAGAAAGTCACGGCTAACTACGTGCCAGCAGCCGCGGTAATACGTAGGTGGCAAGCGTTGTCCGGAGTTATTGGGCGTAAAGCGAGTGCAGGCGGTTCAATAAGTCTGATGTGAAAGCCTTCGGCTCAACCGGAGAATT
+
CCCCCGGGGGGGGGGGGGGGGGGGGGGGGGGGGGGGGGGGGGGGGGGGGGGGGGGGGGFGGGFGGGGGGGGGGGGGGGGGGGFGGGGGGGGEGGGGGGGGGGGGGGGFFGGGGGEEFGGGGGGGGGGFGGGGGGGGGGFGGGGGFFGGGGGGGGGGGGGGGGGGGFGGGGGCFGGGDGGGEGGDD:EGGDDGGGDGGGGGCCFGFFEFFGGCE6CFGCG5CGG7CCE***0=CCFG:DDGDDGGGGGGFFFG?*<BEE@:F?BFGGF=@BFFFA48=F=???A<?BF?B2><3>9076?A4
@M05025:18:000000000-B3NL5:1:1101:26189:12403 1:N:0:CACTCA
TCGAAGACTCCTACGGGAGGCAGCAGTAGGGAATCTTCCACAATGGGCGAAAGCCTGATGGAGCAACGCCGCGTGGGTGAAGAAGGTCTTCGGATCGTAAAACCCTGTTGTTAGAGAAGAAGGTGCGTGAGAGTAACTGTTCACGTTTCGACGGTATCTAACCAGAAAGCCACGGCTAACTACGTGCCAGCAGCCGCGGTAATACGTAGGTGGCAAGCGTTATCCGGATTTATTGGGCGTAAAGGGAACGCAGGCGGTCTTTTAAGTCTGATGTGAAAGCCTTCGGCTTAACCGGAGTAGG
+
CCCCCGGGGGGGGGGGGGGGGGGGGGGGGGGGGGGGGGGGGGGGGGGGGGGGGGGGGGGGGGGGGGGGGGGGGGGGGGGGGGGGGGGGGGGGGGGGGGGGGGGGGGGGGGGGGGGGGGGGGGGGGGGFGGGGGGGGGGGGGGGGGGGGGGGGGGGGGGGGGGGGGGGGGGGGGGGGGGGGGGGGGGGGGGGGGGGGGGGGGGGGGGGGGGGGGGGGGFEGGGGGGGGCGGFGGGGGGGDGGGFGGGGF@D:DDD>DF@B:?FFFCGBFFDFFFFFFFBFFF?AFFFF09:D<AB>9>??D)
@M05025:18:000000000-B3NL5:1:1101:13985:12427 1:N:0:CACTCA
TCGAAGACTCCTACGGGAGGCAGCAGTAGGGAATCTTCCACAATGGACGCAAGTCTGATGGAGCAACGCCGCGTGAGTGAAGAAGGGTTTCGGCTCATAAAGCTCTGTTGGTAGTGAAGAAAGATAGAGGTAGTAACTGGCCTTTATTTGACGGTAATTACCTAGAAAGTCACGGCTAACTACGTGCCAGCAGCCGCGGTAATACGTAGGTGGCAAGCGTTGTCCGGATTTATTGGGCGTAAAGCGAGTGCAGGCGGTTCAATAAGTCTGATGTGAAAGCCTTCGGCTCAACCGGAGAATT
+
CCCCCGGGGGGGGGGGGGGGGGGGGGGGGGGGGGGGGGGGGGGGGGGGGGGGGGGGGGGGGGGGGGGGGGGGGGGGGGGGGGGGGGGGGGGGGGGGGGGGGGGGGGGGGGGGGGFGGGGGGGGGGGGGGGGGGGGGGGGGGGGGGGGGGGGGGGGGGGGGGGGGGGGGGGGGGGGGGGGGGGGGGFGGGGGGGGGGGGGGGGGGGGGGGGGGGGGGGGGGGGGGGGGDEEGGGGGGGGGGDGFGGG5D5FFFFFDFFBFFFF?GF7/*74*4@4@FFFBB??D?BF;1<BFFFFB999:A<
@M05025:18:000000000-B3NL5:1:1101:14536:12439 1:N:0:CACTCA
TCGAAGACTCCTACGGGAGGCAGCAGTGGGGAATATTGCACAATGGGCGCAAGCCTGATGCAGCCATGCCGCGTGTATGAAGAAGGCCTTCGGGTTGTAAAGTACTTTCAGCGAGGAGGAAGGTGTTGTGGTTAACAACCGCAGCAATTGACGTTACTCGCAGAAGAAGCACCGGCTAACTCCGTGCCAGCAGCCGCGGTAATACGGAGGGTGCAAGCGTTAATCGGAATTACTGGGCGTAAAGCGCACGCAGGCGGTCTGTCAAGTCGGATGTGAAATCCCCGGGCTCAACCTGGGAACT
+
CCCCCGGGGGGGGGGGGGGGGGGGGGFGGGGGGGGGGGGGGGGGGGGGGGGGGGGGGGGGGGGGGGGGGGGGGGGGGGGGGGGGGGGGGGGGGGGGGGGGGGGGGGGGGGGGGCFGGGGGGGGGGGGGGGGGGGGGGGGGGGGGGGGGGGGGGCFGGGDGGFGGGGGGGGGGGGGGGGGGGGGGGFGGGGGGGGGGGGDECGGGGGGGGGGGGEGGGGGGGCFGGGGGEGGGGGGGGGGGGGGGGGCD>EFD>D:EEFF?FFFGGGFFFF3?DB?4B@F<(4:>>;;0(32?:???FF:?3
@M05025:18:000000000-B3NL5:1:1101:4282:12441 1:N:0:CACTCA
TCGAAGACTCCTACGGGAGGCAGCAGTGGGGAATATTGCACAATGGGCGAAAGCCTGATGCAGCGACGCCGCGTGAGGGATGACGGCCTTCGGGTTGTAAACCTCTTTCAGTAGGGAAGAAGCGAAAGTGACGGTACCTGCAGAAGAAGCGCCGGCTAACTACGTGCCAGCAGCCGCGGTAATACGTAGGGCGCAAGCGTTATCCGGATTTATTGGGCGTAAAGAGCTCGTAGGCGGTTTGTCGCGTCTGCCGTGAAAGTCCGAGGCTCAACCTCGGATCTGCGGTGGGTACGGGCAGACT
+
CCCCCGGGGGGGGGGGGGGGGGGGGGFGGGGGGGGGGGGGGGGGGGGGGGGGGGGGGGGGGGGGGGGGGGGGGGGGGGGGGGGGGGGGGGGGGGGGGGGGGGGGGGGGGGGGGFGGGGGGGGGGGGGGGGGGGEGGGGFFDFFGGGGGGGGGGGGGGGGGGGGGGGGGGGGGGGGGGGGGGGGGGGGGGGGGGGGGGGGGGGGGGGGGGGGGFGGGGGGEGGGGGCGGGGGGGGGGGDGGGGCDFGCDE>FFFGFF>FFF48>DGGDFFFFFFF?DBB>BAAA>9((44;A:1>969B?B)
@M05025:18:000000000-B3NL5:1:1101:4554:12449 1:N:0:CACTCA
TCGAAGACTCCTACGGGAGGCAGCAGTGGGGAATATTGCACAATGGGCGCAAGCCTGATGCAGCCATGCCGCGTGTATGAAGAAGGCCTTCGGGTTGTAAAGTACTTTCAGCAAGGAGGAAGGTGTTGTGGTTAATAACCGCAGCAATTGACGTTACTCGCAGAAGAAGCACCGGCTAACTCCGTGCCAGCAGCCGCGGTAATACGGAGGGTGCAAGCGTTAATCGGAATTACCGGGCGTAAAGCGCACGCAGGCGGTCTGTCAAGTCGGATGTGAAATCCCCGGGCTCAACCTGGGAACT
+
CCCCCGGGGGGGGGGGGGGGGGGGGGGGGGGGGGGGGGGGGGGGGGGGGGGGGGGGGGGGGGGGGGGGGGGGGGGGGGGGGGGGGGGGGGGGGGGGGGGFFGGGGGGGGGGGCFFGGGGGGGGGGGGGGGGGGGGGGGGGGGGGGGGGGGGGGEGGGGGGGGGGGGGGGGGGFGCFGGGGCGGDGGGGGGGGGGGGGGGGGGGGGGGGGDEEGGGGGGGGGGGCFGCEGFGGGGGGGDDGD3<CFGGGFFEGEDDEE:E?FFFGGD6=B9@?EBFF4@FFFF(-(7>9???FF0.4::??.
@M05025:18:000000000-B3NL5:1:1101:7451:12454 1:N:0:CACTCA
TCGAAGACTCCTACGGGAGGCAGCAGTGGGGAATATTGCACAATGGGGGAAACCCTGATGCAGCAACGCCGCGTGAGTGAAGAAGGTTTTCGGATTGTAAAGCTCTGTTAGCAGGGAAGAGGAAGGACGGTACCTGCAGAGGAAGCCACGGCTAACTACGTGCCAGCAGCCGCGGTAATACGTAGGTGGCAAGCGTTGTTCGGAATAACTGGGCGTAAAGGATGCGTAGGCGGTTAAACAAGTTATATGTTAAATATATAGGCTTAACCTGTAGAAAGCATATAAAACTGTTTAACTAGAG
+
CCCCCGGGGGGGGGGGGGGGGGGGGGGGGGGGGGGGGGGGGGGGGGGGGGGGGGGGGGGGGGGGGGGGGGGGGGGGGGGGGGGGGGFFGGGGGGGGGGGGGGGGGGGGGGGGGGGGGGGGGGGGGGGGGGGGGGGGGGGGGGGGGGGGGGGGGGGGGGGGGGGGGGGGGGGGGGGGGCFGGGGGGGGGGGGGGGGGGGGGGGGGGGGGGGGGGGGGDEFFGGGGGGGGGGGGGCG5DFFFGGC7>FDGFFFGFFFBFFFFFFFGGGFF=AFFFFFF?F@?FBFFABFFFBBDFAFDAFFF)
@M05025:18:000000000-B3NL5:1:1101:12131:12488 1:N:0:CACTCA
TCGAAGACTCCTACGGGAGGCAGCAGTGGGGAATATTGGACAATGGGCGCAAGCCTGATCCAGCCATACCGCGTGGGTGAAGAAGGCCTTCGGGTTGTAAAGCCCTTTTGTTGGGAAAGAAATCCAGCTGGCTAATACCCGGTTGGGATGACGGTACCCAAAGAATAAGCACCGGCTAACTTCGTGCCAGCAGCCGCGGTAATACGAAGGGTGCAAGCGTTACTCGGAATTACTGGGCGTAAAGCGTGCGTAGGTGGTCGTTTAGGTCCGTTGTGAAAGCCCTGGGCTCAACCTGGGAACT
+
CCCCCGGGGGGGG@FGGGGGGGGGGGFFGGGGGGGGGGGGGGGGGGGGGGGGGGGGGGGGGGGGGGGGGGGGGGGGGGGGGGGGGGGGGGGGGGGGGGGGGGGGGGGGGGGGGGGGGGGGGGGGGGGGGGGGGGGGGGGGGGGGGGGGGGGGGGGGGGGGGGGGGGGGGGGGGGGGGGGGGGGGGGGGGGGGGGGGGGGGGGGGGGGGGGGGGGGGGGGGGGGGGG=EGGGGGGGCGGGGGGGGFGGGFFFGFGF=>EFBFFFGGGFFFFFFFFFFFFFBFFFFFFF?:?FFFFFF???F4
@M05025:18:000000000-B3NL5:1:1101:3031:12501 1:N:0:CACTCA
TCGAAGACTCCTACGGGAGGCAGCAGTGAGGAATATTGGTCAATGGGAGAGATCCTGAACCAGCCAAGCCGCGTGAGGGAAGACGGCCCTATGGGTTGTAAACCTCTTTTGTCGGAGAACAAAACCCGGGACGAGTCCCGGACTGCGTGTATCCGAAGAAAAAGCATCGGCTAACTCCGTGCCAGCAGCCGCGGTAATACGGAGGATGCGAGCGTTATCCGGATTTATTGGGTTTAAAGGGTGCGTAGGCGGTCCGTTAAGTCAGCGGTAAAATTGCGGGGCTCAACCCCGTCGAGCCGTT
+
CCCCCGGGGGGGGFGGGGGGEGGDFGFFCEFEFFFGGGFGGFFGAFGGGGGGGGGGGGG@DFFDFFGGGGGEGCD:CGGEGGCGGGEGGGFDFFCGGGG9FEFF@FFGGGGAFFGEEGGGGGGGGGGGGF@:FFEGGGGGDEFGGFGGGGGGGDECFFGGFFG@@@FCEEGGEGFFFFGGGGGGGGGGGGGGDGCB8EEGFDGG88EFGGGGEE=EGGGGGGEEGFGG7+<F/DCFC7DGGGCDGGGDF@EGED>>FFDFFF7CCFE@@>B2*694*<3;BF;1<?:?:?>6B>>>FFFFF
@M05025:18:000000000-B3NL5:1:1101:15134:12509 1:N:0:CACTCA
TCGAAGACTCCTACGGGAGGCAGCAGTAGGGAATCTTCCACAATGGACGCAAGTCTGATGGAGCAACGCCGCGTGAGTGAAGAAGGGTTTCGGCTCGTAAAGCTCTGTTGGTAGTGAAGAAAGATAGAGGTAGTAACTGGCCTTTATTTGACGGTAATTACCTAGAAAGTCACGGCTAACTACGTGCCAGCAGCCGCGGTAATACGTAGGTGGCAAGCGTTGTCCGGATTTATTGGGCGTAAAGCGAGTGCAGGCGGTTCAATAAGTCTGATGTGAAAGCCTTCGGCTCAACCGGAGAATT
+
CCCCCGGGGGGGGGGGGGGGGGGGGGGGGGGGGGGGGGGGGGGGGGGGGGGGGGGGGGGGGGGGGGGGGGGGGGGGGGGGGGGGGGGGGGGGGGGGGGGGGGGEGGGGGGGGFFFGGFGGGGGGGGGGGGGGGGGGGGGGGGCGGGGGGGGGGGGGGGGGGGGGFGGGGGGGGGGGGGGGGGGGGGGGGGGGGGGGGGGEGGGGGGGGGGGGFCFCEGGGEGGFGEGECEC9C>>FFCD)7<CFCDDG:F?GF<)7B@><F=?GFD9=?A=2@<FFFBF0,:A?FB06?<BB2>>>>9?A9
@M05025:18:000000000-B3NL5:1:1101:21414:12511 1:N:0:CACTCA
TCGAAGACTCCTACGGGAGGCAGCAGTGGGGAATATTGCACAATGGGGGAAACCCTGATGCAGCAACGCCGCGTGAGTGAAGAAGGTTTTCGGATTGTAAAGCTCTGTTAGCAGGGAAGAGGAAGGACGGTACCTGCAGAGGAAGCCACGGCTAACTACGTGCCAGCAGCCGCGGTAATACGTAGGTGGCAAGCGTTGTTCGGAATAACTGGGCGTAAAGGATGCGTAGGCGGTTAAACAAGTTATATGTTAAATATATAGGCTTAACCTGTAGAAAGCATATAAAACTGTTTAACTAGAG
+
CCCCCGGGGGGGGGGGGGGGGGGGGGGGGGGGGGGGGGGGGGGGGGGGGGGGGGGGGGGGGGGGGGGGGGGGGGGGGGGGGGGGGGGGGGGGGGGGGGGGGGGGGGGGGGGGGGGGGGGGGGGGGGGGGGGGGGGGGGGGGGFFGGCGFGGGGGGGGGGGGGGGFFFFGGD@EGE7CE@FEFFFGGFGGGGGFGGGEGGGGGGGGCGFGDCGFFGEEGGGCFGGGGE5EGFEGG<DF7CGFGGGGGGGFFFGFGFFFFFFF@FCDFFFF>FAFAFF?F4:BFFFFFFB>AFFFFF><A<A)
@M05025:18:000000000-B3NL5:1:1101:22998:12520 1:N:0:CACTCA
TCGAAGACTCCTACGGGAGGCAGCAGTGGGGAATATTGGACAATGGGCGCAAGCCTGATCCAGCCATACCGCGTGGGTGAAGAAGGCCTTCGGGTTGTAAAGCCCTTTTGTTGGGAAAGAAATCCAGCTGGCTAATACCCGGTTGGGATGACGGTACCCAAAGAATAAGCACCGGCTAACTTCGTGCCAGCAGCCGCGGTAATACGAAGGGTGCAAGCGTTACTCGGAATTACTGGGCGTAAAGCGTGCGTAGGTGGTCGTTTAAGTCCGTTGTGAAAGCCCTGGGCTCAACCTGGGAACT
+
CCCCCGGGFGGGGGGGDEGGGEGGGGGGGGGGGGFFGGGGGGGGGGFGGGGGGGGGGGGFGGGFGGGGGGGGGGGGGGGGGGFGGGGGFGGGGGGGGGGGGGGEEGGFGFGGGGGGGGGGGGGGGGGGGGGCEE<FFGGGGGGEEGGFFFGFEDFGG9CFGGGFFGGCECGGGGGGG7EFGGGGGGGGGCFCCFGGGGGC8EGGCGFFGGE@EEFFGGGGGDGGFGGDGGGFGGGGGGGDDC<FFG<5DD57DGFFFBFFB>FF:>@FB:52BBD?@FF<:4:2:(3.,).(37:0(45?)
@M05025:18:000000000-B3NL5:1:1101:23751:12523 1:N:0:CACTCA
TCGAAGACTCCTACGGGAGGCAGCAGTGGGGAATATTGCACAATGGGCGCAAGCCTGATGCAGCCATGCCGCGTGTATGGAGAAGGCCTTCGGGTTGTAAAGTACTTTCAGCGAGGAGGAAGGTGTTGTGGTTAATAACCGCAGCAATTGACGTTACTCGCAGAAGAAGCACCGGCTAACTCCGTGCCAGCAGCCGCGGTAATACGGAGGGTGCAAGCGTTAATCGGAATTACTGGGCGTAAAGCGCACGCAGGCGGTCTGTCAAGTCGGATGTGAAATCCCCGGGCTCAACCTGGGAACT
+
CCCCCGGGGGGGGGGGGGGGGGGGGGGGGGGGGGGGGGGGGGGGGGGGGGGGGGGGGGGGGGGGGGGGGGGGGGGGGGGGGGGGGGGGGGGGGGGGGGGGGGGGGGGGGGGGGGGGGGGGGGGGGGGGGGGGGGGGGGGGGGGGGGGGGGGGGGGGGGGGGGGGGGGGGGGGGGGGGGGGGGGGGGGGGGGGGGGGGGGGGGGGGGGGGGGGGGGGGGGCGGFGGGGGGGGGGGGFGFGGGGFGGGDD@FFG3DFFFFF?FFFGGGFFEFFFF?=4@@BA:?:>BFF><???BB<<FFFF4
@M05025:18:000000000-B3NL5:1:1101:14218:12537 1:N:0:CACTCA
TCGAAGACTCCTACGGGAGGCAGCAGTAGGGAATCTTCCACAATGGACGAAAGTCTGATGGAGCAACGCCGCGTGAGTGAAGAAGGGTTTCGGCTCGTAAAGCTCTGTTGGTAGTGAAGAAAGATAGAGGTAGTAACTGGCCTTTATTTGACGGTAATTACTTAGAAAGTCACGGCTAACTACGTGCCAGCAGCCGCGGTAATACGTAGGTGGCAAGCGTTGTCCGGATTTATTGGGCGTAAAGCGAGTGCAGGCGGTTCAATAAGTCTGATGTGAAAGCCTTCGGCTCAACCGGAGAATT
+
CCCCCGGGGGGGGGGGGGGGGGGGGGEGGGGGGGGGGGGGGGGGGGGGGGGGGFGGGGGGGGGGGGGGGGGGGGGGGGGGGGGGGGGGGGGGGGGGGGGGGGGGGGGGGGGGGGFGFGGGGGGGGGGGGGGFGGGGGGGGGGGGGGGGGGGGGGGGGGGGGGGGGGFFGGGGGGGGGGFGGFGEGGGGGGGGGGGGGGGGCEGE?EGGGGGGGGGGGGGGGGGGGGEED5FDGFGGGCDGGGGGGD*5;@FCFF@>D7;?FFFGGGFFFAFFFF?FF48(37>2??FF??D77>BFB0:<:
@M05025:18:000000000-B3NL5:1:1101:22232:12554 1:N:0:CACTCA
TCGAAGACTCCTACGGGAGGCAGCAGTAGGGAATCTTCCACAATGGGCGAAAGCCTGATGGAGCAACGCCGCGTGGGTGAAGAAGGTCTTCGGATCGTAAAACCCTGTTGTTAGAGAAGAAAGTGCGTGAGAGTAACTGTTCACGTTTCGACGGTATCTAACCAGAAAGCCACGGCTAACTACGTGCCAGCAGCCGCGGTAATACGTAGGTGGCAAGCGTTATCCGGATTTATTGGGCGTAAAGGGAACGCAGGCGGTCTTTTAAGTCTGATGTGAAAGCCTTCGGCTTAACCGGAGTAGT
+
CCCCCGGGGGGGGGGGGGGGGGGGGGGGGGGGGGGGGGGGGGGGGGGGGGGGGGGGGGGGGGGGGGGGGGGGGGGGGGGGGGGGGGGGGGGGGGGGGGGGGGGGGGGGGGGGGGGGGGGGGGGGGGGGGGGGGGGGGGGGGGGGGGGGGGGGGGGGGGGGGGGGGGGGGGGGGGGGGGGGGGGGGGGGGGGGGGGGGGGGGGGGGGGGGGGGGGGGGGGGGGGGGGGGECGGFFGGGGGDGGGGGGGGFFFGFGEDEEEBFFFGGGFFFFFFFFFFFFFFB?B<?60?BFFBF>>02:?F)
@M05025:18:000000000-B3NL5:1:1101:28119:12559 1:N:0:CACTCA
TCGAAGACTCCTACGGGAGGCAGCAGTAGGGAATCTTCCACAATGGACGCAAGTCTGATGGAGCAACGCCGCGTGAGTGAAGAAGGGTTTCGGCTCGTAAAGCTCTGTTGGTAGTGAAGAAGGATAGAGGTAGTAACTGGCCTTTATTTGACGGTAATTACCTAGAAAGTCACGGCTAACTACGTGCCAGCAGCCGCGGTAATACGTAGGTGGCAAGCGTTGTCCGGATTTATTGGGCGTAAAGCGAGTGCAGGCGGTTCAATAAGTCTGATGTGAAAGCCTTCGGCTCAACCGGAGAATT
+
CCCCCCGGGGGFGFGEGGEGGGGGFGFGFGGGGGGGFFCGGGGGGGGFEGGGGGGGFGGGGGGGGGFGFEGGEGGGGFFGGFGEGGGGFEGGGGFGGGCFFEACFFBFGGG?FFGGAEF<FGFFGGGGGCGGGFGFFGGG8FGFFAFGFGGGGGGGDGFGGGGCFGGGGFE9FFGGGGGFFFFEEF7:C>D>EFGGGGGGCGGFFGGFCGGGCFGGGGGCEC=<CCC==*<C97F74FGDCDFGGGGGFFFC=<3@D.)4*1@FFCBFFAFFFFF9@?F?B:F??F>08,,433(490?24
@M05025:18:000000000-B3NL5:1:1101:4995:12571 1:N:0:CACTCA
TCGAAGACTCCTACGGGAGGCAGCAGTGGGGAATATTGCACAATGGGGGAAACCCTGATGCAGCAACGCCGCGTGAGTGAAGAAGGTTTTCGGATTGTAAAGCTCTGTTAGCAGGGAAGAGGAAGGACGGTACCTGCAGAGGAAGCCACGGCTAACTACGTGCCAGCAGCCGCGGTAATACGTAGGTGGCAAGCGTTGTTCGGAATAACTGGGCGTAAAGGATGCGTAGGCGGTTAAACAAGTTATATGTTAAATATATAGGCTTAACCTGTAGAAAGCATATAAAACTGTTTAACTAGAG
+
CCCCCGGGGGGGGGGGDGGGGGGEFFFGGGGGGGGGGGGGGGGGGGGGGGGGGGGGGGGGGGGGGGGGGGGGGGGGGGGGGGGGGGCGGGGGGGGGGGGGGGGGGGGGGGGGGGGGGGGGGGGGGGGGGGGGGGGGFGGGGGGGGGGGGGGFGGGFGGDCGGCGGGGGGGFGGGGGGGFFFGFFGGGGGFD9FFGGGGGGGGECEGFGGGGFGGGGEGGG7CFGGEGEGGC7C>DDGGGCFGGGGGGGFFFGFFFF?BFDFFFGGFFFF2>AFAFFFF:>FFFFFAF2?AA<<ADBA<79)
@M05025:18:000000000-B3NL5:1:1101:12148:12576 1:N:0:CACTCA
TCGAAGACTCCTACGGGAGGCAGCAGTGAGGAATATTGGTCAATGGCCGGAAGGCTGAACCAGCCAAGTCGCGTGAGGGAATAAGGCCCTACGGGTCGTAAACCTCTTTTGTCAGGGAGCAAGGCCGCCCACGTGTGGACGGAAGGAGAGTACCTGGAGAAAAAGCATCGGCTAACTCCGTGCCAGCAGCCGCGGTAATACGGAGGATGCGAGCGTTATCCGGATTTATTGGGTTTAAAGGGTGCGTAGGCGGCCTGCCAAGTCAGCGGTAAAATTGCGGGGCTCAACCCCGTACAGCCGT
+
CCCCCGGGGGGGGGGGGGGGGGGGGGGGGGGGGGGGGGGGGGGGGGGGGGGGGGGGGGGGGGGGGGGGGGGGGGGGGGGGGGGGGGGGGGGGGGGGGGGGGGGGGGGGGGGGGGGGGGGGGGGGGGGGGGGGGGGGGGGGGGGGGGGGGGGGGGGGGGGGGGGGGGGGGGGGGGGGGGGGGGGGGGGGGGGGGGGGGGGGGGGGGGGGGGGGGGGGGGGGGGGGEEFGGGGGGDG<FFFGGGGGGGGGF@FGFG:DFF:7FFFGGGFFF:D<FBFF=FFFFB>;B?FB:6?BFFF?AFFF(
@M05025:18:000000000-B3NL5:1:1101:6048:12579 1:N:0:CACTCA
TCGAAGACTCCTACGGGAGGCAGCAGTGGGGAATATTGCACAATGGGGGAAACCCTGATGCAGCAACGCCGCGTGAGTGAAGAAGGTTTTCGGATTGTAAAGCTCTGTTAGCAGGGAAGAGGAAGGACGGTACCTGTAGAGGAAGCCACGGCTAACTACGTGCCAGCAGCCGCGGTAATACGTAGGTGGCAAGCGTTGTTCGGAATAACTGGGCGTAAAGGATGCGTAGGCGGTTAAACAAGTTATATGTTAAATATATAGGCTTAACCTGTAGAAAGCATATAAAACTGTTTAACTAGAG
+
CCCCCGGGGGGGGGGGGGGGGGGGGGGGGGGGGGGGGGGGGGGGGGGGGGGGGGGGGGGGGGGGGGGGGGGGGGGGGGGGGGGGGGGGGGGGGGGGGGGGGGGGGGGGGGGGGGGGGGGGGGGGGGGGGGGGGGGGGGGGGGGGGGGGGGGGGGGGGGGGGGGGGGGGGGGGGGGGGGGGGGEGGGGGGGGGGGGGGGGGGGCGEFGGGGGGGGGGGGGGGGGGGGGGGGGGGCDDGFDFGGGGFGGGFFFGFGFFFFFFFFFFGFFFFAFABFFFFFF?AFFFBFFFFFDFFFFAFBAB2
@M05025:18:000000000-B3NL5:1:1101:27644:12579 1:N:0:CACTCA
TCGAAGACTCCTACGGGAGGCAGCAGTGAGGAATATTGGTCAATGGGCGGGAGCCTGAACCAGCCAAGTCGCGTGAGGGATGACGGCCCTATGGGTTGTAAACCTCTTTTGCCGGGGAGCAAAGTGCCGCACGTGTGCGGTTTGGAGAGTACCCGGAGAAAAAGCATCGGCTAACTCCGTGCCAGCAGCCGCGGTAATACGGAGGATGCGAGCGTTATCCGGATTTATTGGGTTTAAAGGGTGCGTAGGCGGACGCTTAAGTCAGCGGTAAAATTGCGGGGCTCAACCTCGTCGAGCCGTG
+
CCCCCGGGGGGGGGGGGGGGGGGGGGGGGGGGGGGGGGGGGGGGGGGGGGGGGGGGGGGGGGGGGGGGGGGGGGGGGGGGGGGGGGGGGGGGGGGGGGGGGGGGGGGGGGGGGGGGGGGGGGGGGGGGGGGGGFGGGGGGG@FGGFGGGGGGGGGGGGGGGGGGGGGGGGGFGFGGGGGGGGFFGGGGGGGGGGGGGGGGGGGGGGGGGGGGG=:CC*<FGGEE5C7EFGGGCCDGCCFGGFGGGGGDDFFGFGEFFEEFFFFGGCBFFFFFF<FF?>BB>6>:237:?(48<>>1193,(
@M05025:18:000000000-B3NL5:1:1101:4838:12586 1:N:0:CACTCA
TCGAAGACTCCTACGGGAGGCAGCAGTGGGGAATATTGGACAATGGGCGCAAGCCTGATCCAGCCATACCGCGTGGGTGAAGAAGGCCTTCGGGTTGTAAAGCCCTTTTGTTGGGAAAGAAATCCAGCCGGCTAATACCTGGTTGGGATGACGGTACCCAAAGAATAAGCACCGGCTAACTTCGTGCCAGCAGCCGCGGTAATACGAAGGGTGCAAGCGTTACTCGGAATTACTGGGCGTAAAGCGTGCGTAGGTGGCTATTTAAGTCCGTTGTGAAAGCCCTGGGCTCAACCTGGGAACT
+
CCCCCGGGGGGGGGGGGGGGGGGGGGGGGGGGGGGGGGGFFGGGGGGGGGGGGGGGGFGGGGGGGGGGGGGGGEGGGGGGGGGGGGGGGGGGGGGGGGGGGGGFGGGGGGGGGGG<FGGGGGGGGGGGGGGGGEGGGGGGGGFFGGGGGGGGGGGGGGGGGGGGGGGGGGGGGGGGGGGGGGDGEFGGGGGGGGGGGGGGGGGFGGGGGGGGGGGGGGGGGGGGGGGGEGDGGGGGGGGGGDCFFDGCEEFGFD=FFFFA@FFG=FFF?BFFEFDF?FF?:?<?B??08<??FB7(2:BB)
@M05025:18:000000000-B3NL5:1:1101:27384:12591 1:N:0:CACTCA
TCGAAGACTCCTACGGGAGGCAGCAGTAGGGAATCTTCCACAATGGGCGCAAGCCTGATGGAGCAACACCGCGTGAGTGAAGAAGGGTTTCGGCTCGTAAAGCTCTGTTGTTGGAGAAGAACGTGCGTGAGAGTAACTGTCCACGCGGTGACGGTATCCAACCAGAAAGTCACGGCTAACTACGTGCCAGCAGCCGCGGTAATACGTAGGTGGCAAGCGTTATCCGGATTTATTGGGCGTAAAGCGAGCGCAGGCGGTTACTTAGGTCTGATGTGAAAGCCTTCGGCTTAACCGAAGAAGT
+
CCCCCGGGGGGGGGGGGGGGGGGGGGGGGGGGGGGGGGGGGGGGGGGGGGGGGGGGGGGGGGGGGGGGGGGGGGGGGGGGGGFGGGGGGGGGGGGGGGGGGGGGGGGGGGGGGGFGGGGGGGGGGGGGGGGGDDGGGGGGGGFGGGGGGGGGGGGGGGGGGGGGGGGGGGGGGGGGGGGGGGGGGGGGGGGGGGGGGGGGGGGGGGGGGGGGGGGF5=CGG57CFE5:5:9?CFFFGGGGGGGGGGGGFF><BGFFFFBBFFFGGGF???FFFFFFFF=??>A?FF6<BFFFF>B0;?>B-
@M05025:18:000000000-B3NL5:1:1101:6891:12593 1:N:0:CACTCA
TCGAAGACTCCTACGGGAGGCAGCAGTGAGGAATATTGGTCAATGGGCGAGAGCCTGAACCAGCCAAGTCGCGTGAAGGATGACGGCCCTACGGGTTGTAAACTTCTTTTGTCAGGGAGCAATTGAGCCCACGTGTGGGCTTAGCGAGAGTACCTGAAGAAAAAGCATCGGCTAACTCCGTGCCAGCAGCCGCGGTAATACGGAGGATGCGAGCGTTATCCGGATTTATTGGGTTTAAAGGGTGCGTAGGCGGAATATCAAGTCAGCGGTAAAAATTCGGGGCTCAACCCCGTCGTGCCGT
+
CCCCCGGGGGGGGGGGGGGGGGGGGGGGGGGGGGGGGGGGGGGGGGGGGGGGGGGGGGGGGGGGGGGGGGGGGGGGGGGGGGGGGGGGGGGGGGGGGGGGGGGGGGGGGGGGGGGGGGGGGGGGGGGGGGGGGGGGGGGGGGGGGGGGGGGGGGGGGGGGGGGGGGGGGGGGGGGGGGGGGGGGGGGGGGGGGGGGGEFGGGGDGGGGGGGGGGGGGGC7CEGGE=<9CGGGGGGGGGGGGGDGGG<D@F?<BC@F@BBBFFFGFFF@FFFFFFFFFFFFBB>F<?FFFFFBF?>>??:91
@M05025:18:000000000-B3NL5:1:1101:14664:12608 1:N:0:CACTCA
TCGAAGACTCCTACGGGAGGCAGCAGTAGGGAATCTTCCACAATGGACGCAAGTCTGATGGAGCAACGCCGCGTGAGTGAAGAAGGGTTTCGGCTCGTAAAGCTCTGTTGGTAGTGAAGAAAGATAGAGGTAGTAACTGGCCTTTATTTGACGGTAATTACCTAGAAAGTCACGGCTAACTACGTGCCAGCAGCCGCGGTAATACGTAGGTGGCAAGCGTTGTCCGGATTTATTGGGCGTAAAGCGAGTGCAGGCGGTTCAATAAGTCTGATGTGAAAGCCTTCGGCTCAACCGGAGAATT
+
CCCCCGGGGGGGGGGGGGGGGGGGGGGGGGGGGGGGGGGGGGGGGGGGGGGGGGGGGGGGGGGGGGGGGGGGGGGGGGGGGGFGGGGGGGGGGGGGGGGGGGGGGGGGGGGGGGGGGGGGGGGGGGGGGGGGGGGGGGGGGGGGGGGGGGGGGGGGGGGGGGGGGGGGGGGGFGGGGDGGGGGGGGGGGGGGGGGGGGGGGGGGGGFGGGGGGGGFGGGGGGGGGEEGGCFGGGGGGGGGGGGGGG3C@>@FFGEFEBE?FFFGGGFFFBFFFFFFFFFB??<?FFFBFFFFF142>F?BA
@M05025:18:000000000-B3NL5:1:1101:3011:12628 1:N:0:CACTCA
TCGAAGACTCCTACGGGAGGCAGCAGTAGGGAATCTTCCACAATGGACGCAAGTCTGATGGAGCAACGCCGCGTGAGTGAAGAAGGGTTTCGGCTCGTAAAGCTCTGTTGGTAGTGAAGAAAGATAGAGGTAGTAACTGGCCTTTATTTGACGGTAATTACCTAGAAAGTCACGGCTAACTACGTGCCAGCAGCCGCGGTAATACGTAGGTGGCAAGCGTTGTCCGGATTTATTGGGCGTAAAGCGAGTGCAGGCGGTTCAATAAGTCTGATGTGAAAGCCTTCGGCTCAACCGGAGAATT
+
CCCCCGGGGGGGGGGGGEGGGGGGGGGFEGGGGGGGGGGGGGGGGGGGGGGGGGGGGGGGGFGGGGGGGGGGGGGGGGGGGGCFFGGGGGGGGGFGGGGGGGFCFFFFEFGGGGFFFGGFGGGGGGGAEGGGGGGGGGGFFGGGGGGGG9CFGGGGGGGGGGGFGGGGGGFGGCEGGGGGGGGGGGGGDGF8DGDCEGDGGGGGFCAFGGFGGGG6FCEEGGEFFEEC*:CFEGGGG<57CDC7CCDGFFFFFGFFF)82B?FGFGF7=4BAFFFFFFB1:B2)4:>F?)2:BBF>>90<<
@M05025:18:000000000-B3NL5:1:1101:9771:12634 1:N:0:CACTCA
TCGAAGACTCCTACGGGAGGCAGCAGTGGGGAATATTGCACAATGGGGGAAACCCTGATGCAGCAACGCCGCGTGAGTGAAGAAGGTTTTCGGATTGTAAAGCTCTGTTAGCAGGGAAGAGGAAGGACGGTACCTGCAGAGGAAGCCACGGCTAACTACGTGCCAGCAGCCGCGGTAATACGTAGGTGGCAAGCGTTGTTCGGAATAACTGGGCGTAAAGGATGCGTAGGCGGTTAAACAAGTTATATGTTAAATATATAGGCTTAACCTGTAGAAAGCATATAAAACTGTTTAACTAGAG
+
CCCCCGGGGGGGGGGGGGGGGGGGGGGGGGGGGGGGGGGGGGGGGGGGGGGGGGGGGGGGGGGGGGGGGGGGGGGGGGGGGGGGGGGGGGGGGGGGGGGGGGGGGGGGGGGGGGGGGGGGGGGGGGGGGGGGGGGGGGGGGGGGGGGGGGGGGGGGGGGGGGGGGGGGGGGGGGGGGGGGGGGGGGGGGGGGGGGGGGGGGGGGGGGGGGGGGGGGGGGGGGGGGGGGGGGGG<DGGGGGGGGGGGGGFFFFFGFFFFFF?F@FGGFFFFFFFFFFFFFFFFFFFFFFFF<A9<ABAAAF2
@M05025:18:000000000-B3NL5:1:1101:2383:12639 1:N:0:CACTCA
TCGAAGACTCCTACGGGAGGCAGCAGTAGGGAATTTTCCGCAATGAGCGAAAGCTTGACGGAGCGACACAGCGTGCAGGATGAAGGTCTTCGGATTGTAAACTGCTGTTGTAAGGGAAGAAAAAATTTAATAGGAAATGATTAAATCTTGACGGTACCTTATTAGAAAGTGACGGCTAACTATGTGCCAGCAGCCGCGGTAATACATAGGTCACAAGCGTTATCCGGAATTATTGGGCGTAAAGAGTTTGTAGGCGGTTTATCAAGTCTAGAGTTAAAGCCTGAGGCTCAACCTCAGTCCG
+
CCCCCGGGGGGGGG@GEEGGGGGGDFECFGGGFFGGGGGGGGGGGFFGGGGEGGGGGGGGG7FEEGGGGGGGCFGGGGGGGGFFGGGGGDGGGFGGGGGAFGGGGAFFFGGGGGGGGGGGGGGGGGG<<CCFGGGFGGFGGGGFGGGGFGGGGCGCEFAGFGGGGDFGGGGGFDEDEGFGFC9DFFGGFGGGGGGDGGGGGGGGGFFGGGGFFGGDFGGGGDF7<CGEEFCGFGGGGGCCDCF*CF7C=@@FFCFFFBF<FB4*7964=<?AFAFFFFFA24127(8???<?0(278AD?3
@M05025:18:000000000-B3NL5:1:1101:6441:12643 1:N:0:CACTCA
TCGAAGACTCCTACGGGAGGCAGCAGTGGGGAATATTGCACAATGGGCGCAAGCCTGATGCAGCGACGCCGCGTGCGGGATGGAGGCCTTCGGGTTGTAAACCGCTTTTGTTCAAGGGCAAGGCACGGTCTTTGGCCGTGTTGAGTGGATTGTTCGAATAAGCACCGGCTAACTACGTGCCAGCAGCCGCGGTAATACGTAGGGTGCAAGCGTTATCCGGATTTATTGGGCGTAAAGGGCTCGTAGGCGGTTCGTCGCGTCCGGTGTGAAAGTCCATCGCTTAACGGTGGATCCGCGCCGG
+
CCCCCGGGFFFGGGGGGGGDGGFCGGEFGGGG;EGGGGGGGGGGGGGGGGGGGFFGGGFGGGGGGDGGGGGGGGGFEDGFECFGGGGGGGGGEGEFDGACGGGFGGGGGGGGFGFFGGGGGGGGGGGGCCFCFAFGCCBFCEG@D7@FBC9DFAFE:CGGCFGFGGGGGG<FFGFGGFFFFGGGGF@CEE8ECE8CFGG@FCCC8C=EGGGE1:CFGGGG=7EGGG?FGGGGGGG3CGGDDD<)1<DDFB>D>D:DFFF0.<73/95)86FFF9=F?/7:?B0<<:92?9:??7::((-96
@M05025:18:000000000-B3NL5:1:1101:14362:12653 1:N:0:CACTCA
TCGAAGACTCCTACGGGAGGCAGCAGTGGGGAATATTGCACAATGGGGGAAACCCTGATGCAGCAACGCCGCGTGAGTGAAGAAGGTTTTCGGATTGTAAAGCTCTGTTAGCAGGGAAGAGGAAGGACGGTACCTGCAGAGGAAGCCACGGCTAACTACGTGCCAGCAGCCGCAGTAATACGTAGGTGGCAAGCGTTGTTCGGAATAACTGGGCGTAAAGGATGCGTAGGCGGTTAAACAAGTTATATGTTAAATATATAGGCTTAACCTGTAGAAAGCATATAAAACTGTTTAACTAGAG
+
CCCCCGGGGGGFGGGGGCGGGGGGGGGGGGGGGGGGGGGGGGGGGGGDGGGGGGGGGGGGGGGGGGGGGGGGGGGGGGGGGGGGGGFGGGGGGGGEGGGGGGGFGGGGGGGGGGGGFEFFGGGFGGGGGGGGGGGGCFFGGEFDFFFFGGGG@FFGGGDEGGDGGGFFFGGGGGGGFGDG9DFGGGFEGFFDGFGGGDEFGGGEGGGFGGGG8*:=CEFGGGD6CCEDG5CEGDDDF=:C<FFC7DFFFFFG?CFB?BFFF*9CCCFF4AFAFA@?FF48<<B2<24).<AF<><>DF24)
@M05025:18:000000000-B3NL5:1:1101:4055:12668 1:N:0:CACTCA
TCGAAGACTCCTACGGGAGGCAGCAGTAGGGAATCTTCGGCAATGGACGGAAGTCTGACCGAGCAACGCCGCGTGAGTGAAGAAGGTTTTCGGATCGTAAAACTCTGTTGTTAGAGAAGAACAAGGATGAGAGTAGAATGTTCATCCCTTGACGGTATCTAACCAGAAAGCCACGGCTAACTACGTGCCAGCAGCCGCGGTAATACGTAGGTGGCAAGCGTTGTCCGGATTTATTGGGCGTAAAGCGAGCGCAGGCGGTTTCTTAAGTCTGATGTGAAAGCCCCCGGCTCAACCGGGGAGG
+
CCCCCGGGGGGGGGGGGGGGGGGGGGFGGGGGGGGGGGGGGGGGGGGGGGGGGGGGGGGGGGGGGGGGGGGGGGGGGGGGGGGGGGGGGGGGGGGGGGGGGGGGGGGGGGGGGGGGGGGGGGGGGGGGGFGGGGGGGGGFGGGGGGGGGGGFGGGGGGGGGGGGGGGGGFGCFGGGGGGGGGGGGGGGGGGGGFGGGGGGG=EGGGGFCFGGDFGGGGGGGGGGGGGGGECDGGGGGFGGGGGGFGGGFDFGFG3>>F>>5FFGGGFFFBFFFFFBBFFAB716;>>FFFFFFFFF>>9>F
@M05025:18:000000000-B3NL5:1:1101:25851:12675 1:N:0:CACTCA
TCGAAGACTCCTACGGGAGGCAGCAGTGGGGAATATTGGACAATGGGCGCAAGCCTGATCCAGCCATACCGCGTGGGTGAAGAAGGCCTTCGGGTTGTAAAGCCCTTTTGTTGGGAAAGAAATCCAGCCGGCTAATACCTGGTTGGGATGACGGTACCCAAAGAATAAGCACCGGCTAACTTCGTGCCAGCAGCCGCGGTAATACGAAGGGTGCAAGCGTTACTCGGAATTACTGGGCGTAAAGCGTGCGTAGGTGGTTATTTAAGTCCGTTGTGAAAGCCCTGGGCTCAACCTGGGAACT
+
CCCCCGEGGGGGGGGGGGGGGGGGGGGGGGGGGGGFGGGGGGGGGGGGGGGGGGGGGGFFGGGGGGGGGGGGGGGGGGGGGGGGFGGGGGGGGGGEGGGGGGGGGGGGGGGGGGGGGGGGGGGGGGGGGGGGGGGGGGGGGGGGGGGGGGGGGGGGGGGGGGGGGGGGGGGGFGGGGGGG?EGGGGGGGGGGGGFGGGGEEEGGGGGGGGGGGGGGGGGGGGGGFECEGGGGGGGGGGGGGDGG7>3CD>ED@C*7>)54?6@FFGFFF?FFFFFFFFFB:FB0:?<FF>B?BBFF?:2<.
@M05025:18:000000000-B3NL5:1:1101:10023:12689 1:N:0:CACTCA
TCGAAGACTCCTACGGGAGGCAGCAGTGGGGAATATTGGACAATGGGCGCAAGCCTGATCCAGCCATACCGCGTGGGTGAAGAAGGCCTTCGGGTTGTAAAGCCCTTTTGTTGGGAAAGAAATCCAGCTGGCTAATACCCGGTTGGGATGACGGTACCCAAAGAATAAGCACCGGCTAACTTCGTGCCAGCAGCCGCGGTAATACGAAGGGTGCGAGCGTTACTCGGAATTACTGGGCGTAAAGCGTGCGTAGGTGGTCGTTTAAGTCCGTTGTGAAAGCCCTGGGCTCAACCTGGGAACT
+
CCCCCGGGGGGGGGGGGGGGGGGGGGFGGGGGGGGGGGGGGGGGGGGGGGGGGGGGGGGGGGGGGGGGGGGGGGGGGGGGGGGGGGGGGGGGGGGGGGGGGGGGGGGGGGGGGGGGGGGGGGGGGGGGGGGGGGGGGGGGGGGGGGGGGGGGGGGGGGGGGGGGGGGGGGGGGGGGGGGGGGGGGGGGGGGGGGGGGGGGGGGGGGGGGGGGGGGGGGGGGGGGGGGGGGGGGGGGDGGGGGFFGGGGFFFGFGFFFFFFFEFFGGFFFFFFFFFFFFFFFFFB?<?F?FFBBFFF?::B2
@M05025:18:000000000-B3NL5:1:1101:21009:12739 1:N:0:CACTCA
TCGAAGACTCCTACGGGAGGCAGCAGTAGGGAATTTTCCGCAATGAGCGAAAGCTTGACGGAGCGACACAGCGTGCAGGATGAAGGTCTTCGGATTGTAAACTGCTGTTGTAAGGGAAGAAAAAATTTAATAGGAAATGATTAAATCTTGACGGTACCTTATTAGAAAGTGACGGCTAACTATGTGCCAGCAGCCGCGGTAATACATAGGTCACAAGCGTTATCCGGGATTATTGGGCGTAAAGAGTTTGTAGGCGGTTTATCAAGTCTAGAGTTAAAGCCTGAGGCTCAACCTCAGTCCG
+
CCCCCGGGGGGGGGGGGGGGGGGGGGGGGGGGGGGGGGGGGGGGGGGGGGGGGGGGGGGGGGGGGGGGGGGGGGGGGGGGGGGGGGGGGGGGGFGGGGGGGGGGGGGGGGGGGGGGGGGGGGGGGGEFFGGGGGGGGGGGGGGGGGGFGGGGGGGGGGFFGCFGGGGGGGGGGGGGGGGGGGGGGGGAFGGGGFGGGGGGGGGGGGGGGFGGGGGGGFGGGGGGGCEGGGGGGGGGGGGGDDGGGGG>BFFGFGFEFDB:FFFGFCBFFFFFFA=BFFFFFFFBFF???FB<F?B?FFFF1
@M05025:18:000000000-B3NL5:1:1101:27030:12748 1:N:0:CACTCA
TCGAAGACTCCTACGGGAGGCAGCAGTGGGGAATATTGCACAATGGGGGAAACCCTGATGCAGCAACGCCGCGTGAGTGAAGAAGGTTTTCGGATTGTAAAGCTCTGTTAGCAGGGAAGAGGAAGGACGGTACCTGCAGAGGAAGCCACGGCTAACTACGTGCCAGCAGCCGCGGTAATACGTAGGTGGCAAGCGTTGTTCGGAATAACTGGGCGTAAAGGATGCGTAGGCGGTTAAACAAGTTATATGTTAAATATATAGGCTTAACCTGTAGAAAGCATATAAAACTGTTTAACTAGAG
+
CCCCCGGGGGGGGGGGGGGGGGGGGGGGGGGGGGGGGGGGGGGGGGGGGGGGGGGGGGGGGGGGGGGGGGGGGGGGGGGGGGGGGGGFFGGGGEGGGGGGGGGGGGGGGGGGGGGGGGGGGGGGGGGGGGGGGGGGGGGFGGGGGGGGGGGGGGGGGGGGGGGGGGGGGGGGGGGGGGGGGGGGGGGGGGGGGGGGGGGGFGGGGGGGGGGDGCEEGGGGGGGGGGGGG=GGG1CCCGGGGGGGGGGGFFFGFGFFFFFF@F@FGFFFFFFFFBFFFFF:AFFDBFBFFFA<A:5<DAFB2
@M05025:18:000000000-B3NL5:1:1101:18160:12790 1:N:0:CACTCA
TCGAAGACTCCTACGGGAGGCAGCAGTAGGGAATCTTCCACAATGGACGCAAGTCTGATGGAGCAACGCCGCGTGAGTGAAGAAGGGTTTCGGCTCGTAAAGCTCTGTTGGTAGTGAAGAAAGATAGAGGTAGTAACTGGCCTTTATTTGACGGTAATTACCTAGAAAGTCACGGCTAACTACGTGCCAGCAGCCGCGGTAATACGTAGGTGGCAAGCGTTGTCCGGATTTATTGGGCGTAAAGCGAGTGCAGGCGGTTCAATAAGTCTGATGTGAAAGCCTTCGGCTCAACCGGAGAATT
+
CCCCCGGGGGGGGGGGGGGGGGGGGGGGGGGGGGGGGGGGGGGGGGGGGGGGGGGGGGGGGGGGGGGGGGGGGGGGGGGGGGGGGGGGGGGGGGGGGGGGGGGGGGGGGGGEGGGGGGGGGGGGGGGGGGGGGGGGGGGGGGGGGGGFGDFGGGGGGGGGDGFFGFGGGGGGGGGGGGGGGGGGGGGFGGGFFGC87CEEECFGGGFGGEFGGGGGGGGED=EEGGGG5E?1AFFGFDCCCDF=CC<DEFFGFGFFDD36FF?FGFF7=<FBFFFFFFFFBBB2:?>?:>?FFFB>F>FF>
@M05025:18:000000000-B3NL5:1:1101:4282:12816 1:N:0:CACTCA
TCGAAGACTCCTACGGGAGGCAGCAGTGGGGAATATTGCACAATGGGCGAAAGCCTGATGCAGCGACGCCGCGTGAGGGATGACGGCCTTCGGGTTGTAAACCTCTTTCAGTAGGGAAGAAGCGAAAGTGACGGTACCTGCAGAAGAAGCGCCGGCTAACTACGTGCCAGCAGCCGCGGTAATACGTAGGGCGCAAGCGTTATCCGGATTTATTGGGCGTAAAGAGCTCGTAGGCGGTTTGTCGCGTCTGCCGTGAAAGTCCGAGGCTCAACCTCGGATCTGCGGTGGGTACGGGCAGACT
+
CCCCCGGGGGGGGGGGGGGGGGGGGGFGGGGGGGGGGGGGGGGGGGGGGGGGGGGGGGGGGGGGGGGGGGGGGGGGGGGGGGGGGGGGGGGGGGGGGGGGGGGGGGGGGFGFGGGGGGGGGGGGGGGGGGGGGGGGGGGGGGGGGGGGGGGGGGGGGGGGGGGGGGGGGGGGGGGGGGGGGGGGGGGGGGGGGGGGGGGGGDGGGGGGGGFFGGGGGGGGGGGGGGGGGGGGGGGGGCGGGGGDGGCGFFFGFGF>>FFF??DG:D@@FFFFFFFEFFFFDDBFFFFFBFAFFFFFB66?.
@M05025:18:000000000-B3NL5:1:1101:6332:12827 1:N:0:CACTCA
TCGAAGACTCCTACGGGAGGCAGCAGTGGGGAATATTGCACAATGGGCGCAAGCCTGATGCAGCGACGCCGCGTGCGGGATGGAGGCCTTCGGGTTGTAAACCGCTTTTGTTCAAGGGCAAGGCACGGCTTCGGGCCGTGTTGAGTGGATTGTTCGAATAAGCACCGGCTAACTACGTGCCAGCAGCCGCGGTAATACGTAGGGTGCGAGCGTTATCCGGATTTATTGGGCGTAAAGGGCTCGTAGGCGGTTCGTCGCGTCCGGTGTGAAAGTCCATCGCCTAACGGTGGATCTGCGCCGG
+
CCCCCGGGGGGGGGGGGGGGGGGGGGGGGGGGGGGGGGGGGGGGGGGGGGGGGGGGGGGGGGGGGGGGGGGGGGGGGGGGGGGGGGGGGGGGGGGGGGGGGGGGGGGGGGGGGGGGGGGGGGGGGGGGGGGGGGGGGGCFF>DFFGFGF?FFGGGGGGGGGGGGGGGGGGGGGGFGGGGGGGGGGGGCCGCG>EGGGGGGGGGGFEGGEGDGGGGGGGGGEEEGGCGGGGGGGGGGGGGG<FGGGGGGFF:DDGFFFEF1>EFGCG:B66BFFFFFFFB3?B???:9BBF?2?BFF9BFFF
@M05025:18:000000000-B3NL5:1:1101:3946:12846 1:N:0:CACTCA
TCGAAGACTCCTACGGGAGGCAGCAGTAGGGAATCTTCCACAATGGGCGCAAGCCTGATGGAGCAACACCGCGTGAGTGAAGAAGGGTTTCGGCTCGTAAAGCTCTGTTGTTGGAGAAGAACGTGCGTGAGAGTAACTGTTCACGCAGTGACGGTATCCAACCAGAAAGTCACGGCTAACTACGTGCCAGCAGCCGCGGTAATACGTAGGTGGCAAGCGTTATCCGGATTTATTGGGCGTAAAGCGAGCGCAGGCGGTTGCTTAGGTCTGATGTGAAAGCCTTCGGCTTAACCGAAGAAGT
+
CCCCCGGGGGGGGGGGGGGGGGGGGGGGGGGGGGGGGGGGGGGGGGGGGGGGGGGGGGGGGFGGGGGGGGGGGGGGGGGGGGGGGGGGGGGGGGGGGGGGGGGGGGGGGGGGGGGGGGGGGGGGGGGGGGGGGGGGGGGGGGFGFGGGGGGGGGGGGGGGGGGGGGGGGGFGGGGGGGGFGFGGGGGGGGGGGGGGGGGGGGGGGGEGGGGGGGGGGGG=EGGGGGGGGD?EGGG*<4CDDCCCFGGGFFFGFGFFFBF>FBB7D*9FFBFFFFFFFFF?:?D??<;BFFDB>19(9??B4
@M05025:18:000000000-B3NL5:1:1101:8803:12859 1:N:0:CACTCA
TCGAAGACTCCTACGGGAGGCAGCAGTGGGGAATATTGGACAATGGGCGCAAGCCTGATCCAGCCATACCGCGTGGGTGAAGAAGGCCTTCGGGTTGTAAAGCCCTTTTGTTGGGAAAGAAATCCAGCTGGCTAATACCCGGTTGGGATGACGGTACCCAAAGAATAAGCACCGGCTAACTTCGTGCCAGCAGCCGCGGTAATACGAAGGGTGCAAGCGTTACTCGGAATTACTGGGCGTAAAGCGTGCGTAGGTGGTCGTTTAAGTCCGTTGTGAAAGCCCTGGGCTCAACCTGGGAACT
+
CCCCCGGGGGGGGGGGGGGGGGGGFGGGGGGGGGGGGGGGGGGGGGGGGGGGGGGGGGGGGGGGGGGGGGGGGGGGGGGGGGGGGGGGGGGGGGGGGGGGGGGGGGGGGGGGGGGGGGGGGGGGGGGGGGGGGGGGGGGGGGGGGGGGGGGGGGGGGGGGGGGGGGGGGGGGGGGGGGGGGGGGGGGGGGGGGGGGGGGGGDGGGGFGGG5FGGGGGFGGGGGFGGGGGGGGGGGGFFDGDC<FGDDDDEFGFGF?FFF>EBFFGGFFFBFFFFFFFFFF?BBFFF::BFFF?FFBFFFF4
@M05025:18:000000000-B3NL5:1:1101:18746:12873 1:N:0:CACTCA
TCGAAGACTCCTACGGGAGGCAGCAGTAGGGAATCTTCCACAATGGACGCAAGTCTGATGGAGCAACGCCGCGTGAGTGAAGAAGGGTTTCGGCTCGTAAAGCTCTGTTGGTAGTGAAGAAAGATAGAGGTAGTAACTGGCCTTTATTTGACGGTAATTACCTAGAAAGTCACGGCTAACTACGTGCCAGCAGCCGCGGTAATACGTAGGTGGCAAGCGTTGTCCGGATTTATTGGGCGTAAAGCGAGTGCAGGCGGTTCAATAAGTCTGATGTGAAAGCCTTCGGCTCAACCGGAGAATT
+
CCCCCGGGGGGGGGGGGGGGGGGGGGGGGGGGGGGGGGGGGGGGGGGGGGGGGGGGGGGGGGGGGGGGGGGGGGGGGGGGGGGGGGGGGGGGGGGGGGGGFGGCFGGGGGGGGGGGGGGGGGGGGGFGGGGGGGGGFGGFFGGGGGGGGGGGGGGGGGGGGFFGGGGGGGGGGGGGGGGGGGGGGGGGGGGGGGGGGGGGGGGGGGGGGGGGGGGFFGGEGGGGGGGGGDFFC>FGCFGGGGGGF3>DEFFFFCEFFF3:FFFFDFF?FBF>FFFFFFF?:?<BFFF::?FF:9>096?F2
@M05025:18:000000000-B3NL5:1:1101:17811:12888 1:N:0:CACTCA
TCGAAGACTCCTACGGGAGGCAGCAGTGGGGAATATTGCACAATGGGGGAAACCCTGATGCAGCAACGCCGCGTGAGTGAAGAAGGTTTTCGGATTGTAAAGCTCTGTTAGCAGGGAAGAGGAAGGACGGTACCTGCAGAGGAAGCCACGGCTAACTACGTGCCAGCAGCCGCGGTAATACGTAGGTGGCAAGCGTTGTTCGGAATAACTGGGCGTAAAGGATGCGTAGGCGGTTAAACAAGTTATATGTTAAATATATAGGCTTAACCTGTAGAAAGCATATAAAACTGTTTAACTAGAG
+
CCCCCGGGFGGGGGGGGGGGGGGGGGGGGGGGGGGGGGGGGGGGGGGGGGGGF@CFEGGGGFGGFGGGGGCCFGEFFFFD<F?=FGGGCDFCEEFCFGGGGFG<=FGGFEFFGCFBFCCEFGFFE7FGGDFGEFGFGGGFDFG8FDFDFEDGGGDFGGGGFFFC;FFDGFCEGGGECEGG?FEGGEGGGGGGGGGE*CCGGGCEDGGGC+@E55CCEGFF?6FEGGCEC5<ED7C7C7F097:>FGF7@6=>BCBFFBFA?7@DFD66/.066<?FFFFBFFBFFBB7?FAA9-:AAB)6.
@M05025:18:000000000-B3NL5:1:1101:23266:12901 1:N:0:CACTCA
TCGAAGACTCCTACGGGAGGCAGCAGTAGGGAATCTTCCACAATGGACGCAAGTCTGATGGAGCAACGCCGCGTGAGTGAAGAAGGGTTTCGGCTCGTAAAGCTCTGTTGGTAGTGAAGAAAGATAGAGGTAGTAACTGGCCTTTATTTGACGGTAATTACCTAGAAAGTCACGGCTAACTACGTGCCAGCAGCCGCGGTAAAACGTAGGTGGCAAGCGTTGTCCGGATTTATTGGGCGTAAAGCGAGTGCAGGCGGTTCAATAAGTCTGATGTGAAAGCCTTCGGCTCAACCGGAGAATT
+
CCCCCGGGGGGGGGGGGGGGGGGGGGGGGGGGGGGGGGGGGGGGGGGGGGGGGGGGGGGGGGGGGGGGGGGGGGGGGGGGGGGGGGGGGGGGGGGGGGGGGGGGGGGGGGGGGGGGGGGGGGGGGGGGGGGGGGGGGGGGGGGGGGGGGFGGGGGGGGGGGFGGGGGGGGCFGGGGGGGGGGGGGFFGGFFGGGGGGGGGGGGGCE=EGGGGGGGGGGGEGEGFFGGD=EGGGGFGGDGGGGGFGGGGBFFFFGFFF:BBFFFGGGFFFFFFFFFF=@BBFFBFFFFFFFFFF>BFBFFF2
@M05025:18:000000000-B3NL5:1:1101:16059:12903 1:N:0:CACTCA
TCGAAGACTCCTACGGGAGGCAGCAGTGGGGAATACTGGACAATGGGCGAAAGCCTGATCCAGCCATGCCGCGTGTGTGAAGAAGGTCTTCGGATTGTAAAGCACTTTAAGTTGGGAGGAAGGGTTGTAGATTAATACTCTGCAATTTTGACGTTACCGACAGAATAAGCACCGGCTAACTCTGTGCCAGCAGCCGCGGTAATACAGAGGGTGCAAGCGTTAATCGGAATTACTGGGCGTAAAGCGCGCGTAGGTGGTTCGTTAAGTTGGATGTGAAATCCCCGGGCTCAACCTGGGAACT
+
CCCCCGGGGGGGGGGGGGGGGGGGGGGGGGGGGGGGGGGGGGGGGGGGGGGGGGGGGGGGGGGGGGGGGGGGGFGGGGGGGGGGGGGGGGGGGGGGGGGGGGGGGGGGGGGEGFGGGGGDGGGGFGGGGGGGGGGGGGGGGGGGGGGGGGGGGGGGFGGEGGGGGGGGGFCGGGGGGGGGDGFGGGGGGGGGGGGGGGGECEFGGFGGGGGEGDGGGFECEGGGGFGGGGGFGGGGGFDDGGGGGGGGFF>D@G9FFDF9B54<7>??F?FFFFFBFFFF3:?>FF;1:?FB???????0.
@M05025:18:000000000-B3NL5:1:1101:7316:12924 1:N:0:CACTCA
TCGAAGACTCCTACGGGAGGCAGCAGTGGGGAATATTGCACAATGGGCGAAAGCCTGATGCAGCGACGCCGCGTGAGGGATGACGGCCTTCGGGTTGTAAACCTCTTTCAGTAGGGAAGAAGCGAAAGTGACGGTACCTGCAGAAGAAGCGCCGGCTAACTACGTGCCAGCAGCCGCGGTAATACGTAGGGCGCAAGCGTTATCCGGATTTATTGGGCGTAAAGAGCTCGTAGGCGGTTTGTCGCGTCTGCCGTGAAAGTCCGAGGCTCAACCTCGGATCTGCGGTGGGTACGGGCAGACT
+
CCCCCGGGGGGGGGGGGGGGGGGGGGFGGGGGGGGGGGGGGGGGGGGGGGGGGGGGGGGGGGGGGGGGGGGGGGGGGGGGGGGGGGGGGGGGGGGGGGGGGGGGGGGGGGGGGGGGGGGGGGGGGGGGGGGGGGGGGGGGGGGGGGGGGGGGGGGGGGGGGGGGGGGGGGGGGGGGGGGGDGGGGGGGGGGGGGGGEGGGGGGGGEGGGCGGFGGGGGGGGGGGGGFGDGGGGGGGG9D5DGGGGGCGFFFGFGFFFFFFB6>DGGDFF<F?FFFFFB718AFF;1(9BFAFF>>>>?6?5
@M05025:18:000000000-B3NL5:1:1101:19281:12952 1:N:0:CACTCA
TCGAAGACTCCTACGGGAGGCAGCAGTAGGGAATCTTCGGCAATGGACGGAAGTCTGACCGAGCAACGCCGCGTGAGTGAAGAAGGTTTTCGGATCGTAAAACTCTGTTGTTTGAGAAGAACAAGGATGAGAGTAGAATGTTCATCCCTTGACGGTATCTAACCAGAAAGCCACGGCTAACTACGTGCCAGCAGCCGCGGTAATACGTAGGTGGCAAGCGTTGTCCGGATTTATTGGGCGTAAAGCGAGCGCAGGCGGTTTCTTAAGTCTGATGTGAAAGCCCCCGGCTCAACCGGGGAGG
+
CCCCCGGGGGGGGGGGGGGGGGGGGGGGGGGGGGGGGGGGGGGGGGGGGGFGGGGGGGGGGGGGGGGGGGGGGGGGGGGGGGGGGGFGGGGGGGGGGGGGGGGGGGGGGGGGGGGGGGGGGGGGGGGGGGGFFGFGGGGGGGGGGGGGGGGGGGCGGGGGGGGGFGGGGGGGGGGGGGGGGGGGGGGGGGGGGGGGGGGGGGGGFGG>CEGGGGFGFGFG5EGGGGGGGE5EFGGGGGGGDDGC>:C35BDD>GB>BFEB7BFFGF?=B2=26>=F?F?A?:1<999>1:B70.229;,19
@M05025:18:000000000-B3NL5:1:1101:25216:12958 1:N:0:CACTCA
TCGAAGACTCCTACGGGAGGCAGCAGTGGGGAATATTGCACAATGGGGGAAACCCTGATGCAGCAACGCCGCGTGAGTGAAGAAGGTTTTCGGATTGTAAAGCTCTGTTAGCAGGGAAGAGGAAGGACGGTACCTGCAGAGGAAGCCACGGCTAACTACGTGCCAGCAGCCGCGGTAATACGTAGGTGGCAAGCGTTGTTCGGAATAACTGGGCGTAAAGGATGCGTAGGCGGTTAAACAAGTTATATGTTAAATATATAGGCTTAACCTGTAGAAAGCATATAAAACTGTTTAACTAGAG
+
CCCCCGGGGGGGGGGGGGGGGGGGGGGGGGGGGGGGGGGGGGGGGGGGGGGGGGGGGGFGGGGGFGGGGGGGGGGGGGGGGGGGGGFGFGGGGGGGGGGGGGGGGGGGGGGGGGGGGGGGGFEFGGGGGGEGGGGGGGGGGGGGGGGGGGGGGGGGGGGGGGGGGGGGGGGGGGGGG7,?FG<CFGGGGGGFGGGGGGGFGGGGGFGCC9FGGGGEGDA9F=CGFGGGGGGGGGGGGGC79C2:FGGGFFFGFGFFFFFFFF@4CGFB=<FA?>7@FF44))2<4A>)5464<A44:AAD2
@M05025:18:000000000-B3NL5:1:1101:17261:12983 1:N:0:CACTCA
TCGAAGACTCCTACGGGAGGCAGCAGTGGGGAATATTGCACAATGGGGGAAACCCTGATGCAGCAACGCCGCGTGAGTGAAGAAGGTTTTCGGATTGTAAAGCTCTGTTAGCAGGGAAGAGGAAGGACGGTACCTGCAGAGGAAGCCACGGCTAACTACGTGCCAGCAGCCGCGGTAATACGTAGGTGGCAAGCGTTGTTCGGAATAACTGGGCGCAAAGGATGCGTAGGCGGTTAAACAAGTTATATGTTAAATATATAGGCTTAACCTGTAGAAAGCATATAAAACTGTTTAACTAGAG
+
CCCCCGGGGGGGGGGGGGGGGGGGGGGGGGGGGGGGGGGGGGGGGGGGGGGGGGGGGGGGGGGGGGGGGGGGGGGGGGGGGGGGGGGGGGGGGGGGGGGGGGGGGGGGGGGGGGGGGGGGGGGGGGGGGGGGGGGGGGGGGGGGGGGGGGGGGGGGGGGGGGGGGGGGGGGGGGGEGGGGGGGGGGGGGGGGGGGGGGGGGGGGGGGGGGGGGGGGGGGGGGGGGGEGGGGGGGGGDFFGGGGGGGGGFFFGFGFFFFFDFFFGGFFFFFFFFBFFFFFBFFBAF<DFFFAAFFFFFF>F2
@M05025:18:000000000-B3NL5:1:1101:10878:12991 1:N:0:CACTCA
TCGAAGACTCCTACGGGAGGCAGCAGTGGGGAATATTGCACAATGGGGGAAACCCTGATGCAGCAACGCCGCGTGAGTGAAGAAGGTTTTCGGATTGTAAAGCTCTGTTAGCAGGGAAGAGGAAGGACGGTACCTGCAGAGGAAGCCACGGCTAACTACGTGCCAGCAGCCGCGGTAATACGTAGGTGGCAAGCGTTGTTCGGAATATCTGGGCGTAAAGGATGCGTAGGCGGTTAAACAAGTTATATGTTAAATATATAGGCTTAACCTGTAGAAAGCATATAAAACTGTTTAACTAGAG
+
CCCCCGGGGGGGGGGGGGGGGGGGGGGGGGGGGGGGGGGGGGGGGGGGGGGGGGGGGGGGGGGGGGGGGGGGGGGGGGGGGGGGGGFGFGGGGGGGGGGGGGGGGGGGGGGGGGGGFGGGGGGGGGGGGGGGGGGGGGGGGGGGGGGGGGGGGGGGGGGGGGGGGGGGGGGGGGGGGGGGGGFFGGGGGGGGGGGEGGGGGGGGGGGFGGGGGGGGGGGGGGGGGGGGGGGGGCDGGDGGGGGGGGGGFFFGFGFFFFFB?FFGGGFFF>FFFFFFFFFFFFFFFADFF>><AFFFFBBD2
@M05025:18:000000000-B3NL5:1:1101:24758:13007 1:N:0:CACTCA
TCGAAGACTCCTACGGGAGGCAGCAGTGAGGAATATTGGTCAATGGGCGGAAGCCTGAACCAGCCAAGTCGCGTGAGGGAATAAGGCCCTACGGGTCGTAAACCTCTTTTGCCGGGGAGCAAGGGCGGGGACGTGTCCCGGCCCGGAGAGTACCCGGAGAAAAAGCATCGGCTAACTCCGTGCCAGCAGCCGCGGTAATACGGAGGATGCGAGCGTTATCCGGATTTATTGGGTTTAAAGGGTGCGTAGGCGGGCTTTTAAGTCAGCGGTAAAAATTCGGGGCTAAACCCCGTCCGGCCGT
+
CCCCCGGGGGGGGGGGGGGGGGGGGFFGGGGGGGGGGGGGGGGGGGGGGGGGGGGGGGGGGGGGGGGGGGGGGGGGGGGGGGGGGGGGGGGGGGGGGGGGGGGGGGGGGGGGGGGGGGGGGGGGGGGGGGGGGEGGGGGGGGGCEDDGGGGGGGGEGEGGGGGGDCGGGGGGGGGGFGGG@EGGGGGGFGGGGGGGEGCFCCEGGGE8EGGGGGGCCECFFEECC*CFFF?CFDCD4:DGGGGGD<<DFE?D><3:4?@F4*0*:CFF>?>8?BFF?*7<F>01(,604:?>116>>>(((
@M05025:18:000000000-B3NL5:1:1101:19291:13034 1:N:0:CACTCA
TCGAAGACTCCTACGGGAGGCAGCAGTGGGGAATTTTGGACAATGGGGGAAACCCTGATCCAGCAATGCCGCGTGTGCGAAGAAGGCCTTCGGGTTGTAAAGCACTTTTGTCAGGGAAGAAATCCTTTGGGCTAATACCCTAGGGGGATGACGGTACCTGAAGAATAAGCACCGGCTAACTACGTGCCTGCAGCCGCGGTAATACGTAGGGTGCAAGCGTTAATCGGAATTACTGGGCGTAAAGCGTGCGCAGGCGGTTGTGTAAGACAGGTGTGAAATCCCCGGGCTTAACCTGGGAATT
+
CCCCCGGGGGGGGGGGGGGGGGGGGGGGGGGGGGGGGGGGGGGGGGGGGGGGGGGGGGGGGGGGGGGGGGGGGGGGGGGGGGGGGGGGGGGGGGGGGGFGGGGGGGGGGGGGGGGGGGGGGGGGGGGGGGD?FGGGGGGGGGGGGGGGGGGGGGGGGGGGGGGGFGGGGGGGGGGGGGGGGGGGGGGGGGGGGGGGGGGGGEGGGGFGGGGGGGGGGGGCEEGGGGGGGGGGGGGGFGGCDGGGGGGGFFEGFGFFFFE>EFFGGGFFFBF2@4BFFBFAB?BBFFF0:3<AAAFFFFB?2
@M05025:18:000000000-B3NL5:1:1101:4250:13060 1:N:0:CACTCA
TCGAAGACTCCTACGGGAGGCAGCAGTAGGGAATCTTCCACAATGGGCGCAAGCCTGATGGAGCAACACCGCGTGAGTGAAGAAGGGTTTCGGCTCGTAAAGCTCTGTTGTTGGAGAAGAACGTGCGTGAGAGTAACTGTTCACGCAGTGACGGTATCCAACCAGAAAGTCACGGCTAACTACGTGCCAGCAGCCGCGGTAATACGTAGGTGGCAAGCGTTATCCGGATTTATTGGGCGTAAAGCGAGCGCAGGCGGTTGCTTAGGTCTGATGTGAAAGCCTTCGGCTTAACCGAAGAAGT
+
CCCCCGGGGGGGGGGGGGGGGGGGGGGGGGGGGGGGGGGGGGGGGGGGGGGGGGGGGGGGGGGGGGGGGGGGGGGGGGGGGGFGGGGGGGGGGGGGGGGGGGGGGGGGGGGGGGGGGGGGGGGGFGGGGGGGGGGGGGGGGGGGGGGGGGGGGGGGGGGGGGGGGGGGGGGGGGGGGGGGGGGGGGGGGGGGGGGGGGGGGGGGGGGGGGGGGGGGGGGGGGFGGGGEGGGGGGGGGGGGGGGGGGGGFFFGFGFFFED>F=FDFGFFFFFFFFFFF?@?BBFF:29?BFFFFFFFF?>?)
@M05025:18:000000000-B3NL5:1:1101:26836:13061 1:N:0:CACTCA
TCGAAGACTCCTACGGGAGGCAGCAGTAGGGAATCTTCCACAATGGGCGCAAGCCTGATGGAGCAACACCGCGTGAGTGAAGAAGGGTTTCGGCTCGTAAAGCTCTGTTGTTGGAGAAGAACGTGCGTGAGAGCAACTGTTCACGCAGTGACGGTATCCAACCAGAAAGTCACGGCTAACTACGTGCCAGCAGCCGCGGTAATACGTAGGTGGCAAGCGTTATCCGGATTTATTGGGCGTAAAGCGAGCGCAGGCGGTTGCTTAGGTCTGATGTGAAAGCCTTCGGCTTAACCGAAGAAGT
+
CCCCCGGGGGGGGGGGGGGGGGGGGGGGGGGGGGGGGGGGGGGGGGGGGGGGGGGGGGGGGGGGGGGGGGGGGGGGGGGGGGGGGGGGGGGGGGGGGGGGFGGGGGGGGGGGGGGGGGGGGGGGGGGGGGGGGGGGGGGGGGGGGGGGGGGGGEFGGGGGGGGGGGGGGGGGGGGGGGGGGGGGGGGGGGGGGGGGGGGGGGGGGGGGGGFGGGGFGFEEGGGGGGECCGGGGGGGGGGGGGFFG5<3)7:DEGFEFFBF>4@FGGFFF?F:?<FFFFFFFBFFFFFFFFFAAFFF>?B?-
@M05025:18:000000000-B3NL5:1:1101:16655:13082 1:N:0:CACTCA
TCGAAGACTCCTACGGGAGGCAGCAGTAGGGAATCTTCCACAATGGACGCAAGTCTGATGGAGCAACGCCGCGTGAGTGAAGAAGGGTTTCGGCTCGTAAAGCTCTGTTGGTAGTGAAGAAAGATAGAGGTAGTAACTGGCCTTTATTTGACGGTAATTACCTAGAAAGTCACGGCTAACTACGTGCCAGCAGCCGCGGTAATACGTAGGTGGCAAGCGTTGTCCGGATTTATTGGGCGTAAAGCGAGTGCAGGCGGTTCAATAAGTCTGATGGGAAAGACTTCGGCTGAACCGGAGAATT
+
CCCCCGGGFGGGGGCECCFCEC7@FGEDFGGFFGFGFADEFE@F<F<FGCGGGE<EEGEGFEEEFGEFFFDGGGGCGEGCFGGGGGGGFG<F@>@C:>CGGG,5BAA<<FE4,,5BA5CFF<F8FCCFG88CACFG<F53F<FBD<F,?FGGEGC>:;CFA,;>3CF=,@;@>@F+>@8@>5,*6@CF9D*@D,>14*:1CE<;9@>:/61>57:6C5=7CE201*:7*=+++3;*/*/9/9C**77).77*=7.8)004@4=:*:**1<F2*)7<F55(,.6)(-4?(,,4(,(36(82-
@M05025:18:000000000-B3NL5:1:1101:21050:13105 1:N:0:CACTCA
TCGAAGACTCCTACGGGAGGCAGCAGTGGGGAATATTGCACAATGGGCGCAAGCCTGATGCAGCCATGCCGCGTGTATGAAGAAGGCCTTCGGGTTGTAAAGTACTTTCAGCGAGGAGGAAGGTGTTGTGGTTAATAACCACAGCAATTGACGTTACTCGCAGAAGAAGCACCGGCTAACTCCGTGCCAGCAGCCGCGGTAATACGGAGGGTGCAAGCGTTAATCGGAATTACTGGGCGTAAAGCGCACGCAGGCGGTCTGTCAAGTCGGATGTGAAATCCCCGGGCTCAACCTGGGAACT
+
CCCCCGGGGGGGGGGGGGGGGGGGGGGGGGGGGGGGGGGGGGGGGGGGGGGGGGGGGGGGGGGGGGGGGGGGGGGGGGGGGGGGGGFGGGGGGGFGGGGGGGGGGGGGGGGFGEGGEGGGGGGGGGGGGGGFGGGGGGGGGGGGGGGGGGGGGGEGGGAGGGGGGGGGG7FFGGGGGGGGGGGGGGGGGGGGGGGGGGGG=CFGGGGDGGEGGGFGDFE>EGGGGGEEGGGGFFGFFGGGGGGGGGGGFFFG>GFFFFEBFFFGGGFFFFE:B:FFFFBA>:?B9>B6<7?BFFFB?B?F)
@M05025:18:000000000-B3NL5:1:1101:16556:13112 1:N:0:CACTCA
TCGAAGACTCCTACGGGAGGCAGCAGTGGGGAATATTGCACAATGGGGGAAACCCTGATGCAGCAACGCCGCGTGAGTGAAGAAGGTTTTCGGATTGTAAAGCTCTGTTAGCAGGGAAGAGGAAGGACGGTACCTGCAGAGGAAGCCACGGCTAACTACGTGCCAGCAGCCGCGGTAATACGTAGGTGGCAAGCGTTGTTCGGAATAACTGGGCGTAAAGGATGCGTAGGCGGTTAAACAAGTTATATGTTAAATATATAGGCTTAACCTGTAGAAAGCATATAAAACTGTTTAACTAGAG
+
CCCCCGGGFGGGDDGGFGEGGGGGGGFGGGGGGG9FFFGGGAGGGGGGGGGGGGGGGGGGGGGGGGGGGDFGGGGGGGGGGGGGFGCEGGGGDFGGGGGGGGGGGGGGGGGGGGGGGGGGGGGFGGGFGGGGGGGGGGGGGGGGGGGGGGGGGGGGGGGGGGGGGGGGGGGGGGGGGGGGGGFCFDGGGGGGGGDEEGGGGGCEGFGGGGGDFGG=CE=F7CFFFGGGEGGDG79DFFDG4FCD>D>D8=FGFGFFFFFFFFFGC<B=FFFFFF?FFF?:B<AB<)57:9<9AABBB<A<4
@M05025:18:000000000-B3NL5:1:1101:7975:13124 1:N:0:CACTCA
TCGAAGACTCCTACGGGAGGCAGCAGTAGGGAATCTTCCACAATGGGCGAAAGCCTGATGGAGCAACGCCGCGTGAGTGAAGAAGGTTTTCGGATCGTAAAGCTCTGTTGTTGGTGAAGAAGGATAGAGGTAGTAACTGGCCCCTATTTGACGGTAATCAACCAGAAAGTCACGGCTAACTACGTGCCAGCAGCCGCGGTAATACGTAGGTGGCAAGCGTTGTCCGGATTTATTGGGCGTAAAGCGAGCGCAGGCGGAAAGATAAGTCTGATGTGAAAGCCCCCGGCTTAACCGAGGAATT
+
CCCCCGGGGGGGGGGGGGGGGGGGGGGGGGGGGGGGGGGGGGGGGGGGGGGGGGGGGGGGGGGGGGGGGGGGGGGGGGGGGGGGGGFGGGGGGGGGGGGGGGGGGGGGGGGGGGGGGDFGGGGGGGGGGGFGGGGGGGGGGGGGGGGGGGGGGGGGGGGGGGGGGGGGGGGGGGGGGGGGGGGGGGGGGGGGGGGGGGGGGGGGGGCFGGGGGGGGGGGEGGGGGGGGGEGGGGGGGDGGGGGGGDDGEFFGEGFFFDFFFFFGGG9FFFFFF>FFFFF07?14>B1123<DF>>>;BF>8
@M05025:18:000000000-B3NL5:1:1101:24681:13132 1:N:0:CACTCA
TCGAAGACTCCTACGGGAGGCAGCAGTGAGGAATATTGGTCAATGGGCTTACGCCTGAACCAGCCAAGTCGCGTGAGGGAAGACTGCCCTATGGGTTGTAAACCTCTTTTGTCAGGGAGCAACGCCGGCTACGTGTAGCCGGACTGAGAGTACCTGAAGAAAAAGCATCGGCTAACTCCGTGCCAGCAGCCGCGGTAATACGGAGGATGCGAGCGTTATCCGGATTTATTGGGTTTAAAGGGTGCGTAGGCGGAATGCCAAGTCAGCGGTAAAATCGCGGGGCTCAACCTCGCTCCGCCGT
+
CCCCCGGGGGGGGGGGGGGGGGGGGGFGGGGGGGGGGGGGGGGGGGGGGGGGGGGGGGGGGGGGGGGGGGGGGGGGGGGGGGGGGGGGGGGGGGGGGGGGGGGGGGGGGGGGGGGGGGGGGGGGGGGGGGGGGGGGGGGGGGGGGGGGGGGGFGGGGFGGGGGGGGGGGGGGGGGGGGGGGGGGGGGGGGGGGGGGGGGGGGGGGGGGGGGGGGGGGGGGGGGGGGFFGFGGGCGGFGFGFDGGGDCGEFFGFGFFFFF?FFFGGGFFEBFBFFFFFF>>>>;B?FFF?04?>B?91<FB9
@M05025:18:000000000-B3NL5:1:1101:11011:13132 1:N:0:CACTCA
TCGAAGACTCCTACGGGAGGCAGCAGTAGGGAATCTTCCACAATGGGCGCAAGCCTGATGGAGCAACACCGCGTGAGTGAAGAAGGGTTTCGGCTCGTAAAGCTCTGTTGTTGGAGAAGAACGTGCGTGAGAGTAACTGTTCACGCAGTGACGGTATCCAACCAGAAAGTCACGGCTAACTACGTGCCAGCAGCCGCGGTAATACGTAGGTGGCAAGCGTTATCCGGATTTATTGGGCGTAAAGCGAGCGCAGGCGGTTACTTAGGTCTGATGTGAAAGCCTTCGGCTTAACCGAAGAAGT
+
CCCCCGGGGGGGGGGGGGGGGGGGGGGGGGGGGGGGGGGGGGGGGGGGGGGGGGGGGGGGGGGGGGGGGGGGGGGGGFGGGGGGGGGGGGGGGGGGGGGGGGGGGGGGGGGGGGGGGGGGGGGGGGGGGGGGGFGGGGGGGGGGGGGGGGGGGGGGGGGGGGGGGGGGGGGGGGGGGGGGGGGGGGGFFGGGGGGGGGGEGGFGGGGGGGGDGGGGGGEGGEGGGGG5:=EFGG>=CF39DDDDFGGG@DEGFGFEF>DF:?FFGF7@FF?DF9FFFFBBF?<<BFFFFFFFFFF>>1>7)
@M05025:18:000000000-B3NL5:1:1101:15231:13141 1:N:0:CACTCA
[truncated: 27,728,858 more chars]
