# Supplementary material for: The Effect of Qiweibaizhu Powder Crude Polysaccharide on Antibiotic-Associated Diarrhea Mice Is Associated With Restoring Intestinal Mucosal Bacteria
Source: Front Nutr. 2022 Jul 8;9:952647. doi: 10.3389/fnut.2022.952647 (PMC9305308; doi:10.3389/fnut.2022.952647)
Supplement: Supplementary file 8 [file Data_Sheet_8.zip › raw data-mn2/raw.split.mn2.2.fq]

@M05025:18:000000000-B3NL5:1:1101:15837:1362 2:N:0:CACTCA
AGTGGAGGACTACAAGGGTTTCTAATCCTGTTTGCTCCCCACGCTTTCGCACCTCAGTGTCAGTATCAGTCCAGGTGGTCGCCTTCGCCACTGGTGTTCCTTCCTATATCTACGCATTTCACCGCCACACAGGAAATTCCACCACCCTCTACCGTACTCTAGCTCGCCAGTTTCGGATGCAGTTCCCAGGTTGAGCCCGGGGCTTTCACATCCAACTTAACGAACCACCTACGCGCGCTTTACGCCCAGTAATTCCGATTAACGCTTGCACCCTTCGTATTACCGCGGCTGCTGGCACGAA
+
CCCCCGGGGGGGGGGGGGGGGGGGGGGGGGGGGGGGGGGGGGGGGGGGGGGGGGGGGGGGGGGGGGGGGGGGGGGGGGGGGGGGGGGGGGGGGGGGGGGGGGGGGGGGGGGGGGGFFGGGGGGGGEGGGGGGGGGGGFFGGGGGGGGGGGGGGGGGGGGFGDGGGEGGGGGGGGGGDGGGGGGGGGGGGFFGGGCFGGFGGDBGA9FFFFFFFFFFBF@EF>B=BBFFF;=E7:6:;>91:AAB<F>FBFFAFB9A::(8?AF06(826<>:?B28(.3<?)56:>((4((42:B?7<:(-
@M05025:18:000000000-B3NL5:1:1101:18883:1400 2:N:0:CACTCA
AGTGGAGGACTACTAGGGTATCTAATCCTGTTTGCTCCCCACGCTTTCGTGCCTCAGTGTCAATGTTGGTCCAGGTAGCTGCCTTCGCCATGGATGTTCCTCCTGATCTCTACGCATTTCACTGCTACACCAGGAATTCCGCTACCCTCTACCACATTCTAGTCATCCAGTATCCACTGCAGTTCCCAGGTTGAGCCCAGGGCTTTCACAACGGACTTAAATAACCACCTACGCACGCTTTACGCCCAGTAATTCCGAGTAACGCTTGCACCCTTCGTATTACCGCGGCTGCTGGCACGTA
+
CCCCCGGGGGGGGGGGGGGGGGGGGGFFGGGGGFGFGGGGGGGGGGGGGFGGGFGGGGGGGGGGFGGGGGGGGGGGGGGGGGGGGGGGGGGGGGAFFGGGGGGGGGGGDGGGGGGGGGGGGGFCGGGGGGEFGGCGGGFGGGGGGFFEDGGGGGGGDGGGGGGGGGFGGGGGEFGGGGGGGCDDFGGFGDFGGF6FGFFGFDBFFFFFFFFEA>>A=FFFFFF6@@EBAFBE9A24)445:46@DB@225;??EE?(16?;))(631=1)7=<D;@(,(=0>BF<>B9>>6842:B7?(.,
@M05025:18:000000000-B3NL5:1:1101:8565:1400 2:N:0:CACTCA
AGTGGAGGACTACTGGGGTATCTAATCCTGTTTGCTCCCCACGCTTTCGAGCCTCAGCGTCAGTTACAGACCAGAGAGTCGCCTTCGCCACTGGTGTTCCTCCACATATCTACGCATTTCACCGCTACACGTGGAATTCCACTCTCCTCTTCTGCACTCAAGTTCTCCAGTTTCCAATGACCCTCCCCGGTTGAGCCGGGGGCTTTCACATCAGACTTAAAGAACCGCCTGCGCTCGCTTTACGCCCAATAAATCCGGACAACGCTTGCCACCTACGTATTACCGCGGCTGCTGGCACGTC
+
CCCCCGGGGGGGGGGGGGGEGGGGGGGGGGGGGGGGGGGGGGGGGGGGGGGGGGGGGGGGGGGGGGGGGGGGGGGGGGGGGGGGGGGGGGGGGGGGGGGGGGGGGFDFFGGFCFGGGGGGGGGDGEEGGGGGGGCFFGGGGGGGGFGGGGGGGGGGGGGFGCAFGGFGGGGGGGCGGGGGG?GGGGGGDGDGCGGGGDFGGDEDFFBFF8BF=AFEFFFFFFCFFF96BDF;606:6((462<??69?FFBFFFFB((,,33:99:0(134360042(,6:))6(3,1391(,4(1()-.(
@M05025:18:000000000-B3NL5:1:1101:8875:1403 2:N:0:CACTCA
AGTGGAGGACTACACGGGTATCTAATCCTGTTTGCTCCCCATGCTCTCATGCCTCAGCGTCAGTTACAGTCCAGTAAGTCGCCTTCGCCACTGGTGTTCTTCCTAATCTCTACGCATTTCACCGCTACACTAGGAATTCCACTTACCTCTCCTGCACTCTAGTTAAACAGTTTTATATGCTTTCTACAGGTTAAGCCTATATATTTAACATATAACTTGTTTAACCGCCTACGCATCCTTTACGCCCAGTTATTCCGAACAACGCTTGCCACCTACGTATTACCTCGGCTGCTGGCACGTA
+
CCCCCFGGGGGGGGGGGGGGGGGGGGGGGGGGGGGGGGGGGGGGGGGGGGGGGGGGGGGGGGGGGGGGGGGGGGGGGGGGGGGGGGGGGGGGGGFGGGGGGGGGGGGGGGGGGGGGGGGGGGGGGCGGGGGGGGGGGGGGDGGGGFFFGDEGGGGGGGGGGGFGGGGGGFFGGGGGGGG?DFGGGGFDGFFGGFGCGGFGGGFGFFFFFFFFFFF7CFEEFFFF@@A=BFFFFFFDFFFFEFFFF25=BEEC?EC?329=>@2((/:31@)77(45(6@EFCEF)7722:72,)(4124((
@M05025:18:000000000-B3NL5:1:1101:15284:1405 2:N:0:CACTCA
AGTGGAGGACTACGGGTATCTAATCCTGTTTGCTCCCCATGCTCTCATGCCTCAGCGTCAGTTACAGTCCAGTAAGTCGCCTTCGCCACTGGTGTTCTTCCTAATCTCTACGCATTTCACCGCTACACTAGGAATTCCACTTACCTCTCCTGCACTCTAGTTAAACAGTTTTATATGCTTTCTACAGGTTAAGCCTATATATTTAACATATAACTTGTTTAACCGCCTACGCATCCTTTACGCCCAGTTATTCCGAACAACGCTTGCCACCTACGTATTACCGCGTCTGCTGGCACGTAGT
+
CCCCCGGGGGGGGGGGGGGGGGGGGGGGGGGGGGGGGGGGGGGGGGGGGGGGGGGGGGGGGGGGGGGGGGGGGGGGGGGGGGGGGGGGGGGGGGGGGGGGGGGGGGGGGGGGGGGGGGGGGGGEGGGGGGGGGGGGGGGGGGGGGGGGGGGGGGGFCEGGGGGFGGFCGGGGGGGGGGGGGGGGGFG+EABFGFGGGGFGGGFGFFFFFFFFFF7EEFFDFFFB>==ADBA>ADAEEEFFFA=A25=ECEFEFF:@FF@DB0>?D03;EE?;;@<;@<@EFE092-41(643061?03384
@M05025:18:000000000-B3NL5:1:1101:19831:1448 2:N:0:CACTCA
AGTGGAGGACTACACGGGTTTCTAATCCTGTTTGCTCCCCACGCTTTCGAGCCTCAGCGTCAGTTACAGACCAGAGAGCCGCCTTCGCCACTGGTGTTCCTCCATATATCTACGCATTTCACCGCTACACATGGAATTCCACTCTCCTCTTCTGCACTCAAGTTTCCCAGTTTCCAATGACCCTCCCCGGTTGAGCCGGGGGCTTTCACATCAGACTTAAGAAACCGCCTTCGCTCGCCTTACGCCCACTAAATCCGGACAACGCTTGCAACCTCCGTATTACCGCGCCTCCTGGCCAGTA
+
CCCC9EFGCFGGGGFCCF@CGEFGGFFGFFFGEFFF9FGGEGGCEEDFGGEG:FGFFFGGFGG<EGGFFEEDFGGGGDC@BECCCFFGGGFGGGBGEEFG<EA@A,,@EFGDEFGGCF9@@FGGGCCF@FGEGGGAEFDDFFG?98FEFGFGEFGGGGGG,EFECDEEFG==DGGGE=DFDF6?C6=>@?DDCC9>FDEGGCAD6);CF736+;0;@AECF6F@@8>994(71;(,(,(-42?B?;4<:(.,5<A7(((26?<318(3-))5?:(,4,(.2)4A0((((,((,431((()-
@M05025:18:000000000-B3NL5:1:1101:16578:1459 2:N:0:CACTCA
AGTGGAGGACTACCGGGGTATCTAATCCTGTTCGCTACCCATGCTTTCGAGCCTCAGCGTCAGTTGCAGACCAGAGAGTCGCCTTCGCCACTGGTGTTCTTCCATATATCTACGCATTCCACCGCTACACATGGAGTTCCACTCTCCTCTTCTGCACTCAAGTTCAACAGTTTCTGATGCAATTCTCCGGTTGAGCCGAAGGCTTTCACGTCAGACTTATTGAACCGCCTGCACTCGCTTTACGCCCAATAAATCCGGACAACGCTTGCAACCTACGTATTACCGCGGCTGCTGGCACGTA
+
CCCCCGGGGGGGGGGGGGGGGGGGGGGGGGGGGGGGGGGGGGGGFGGGGGGGGGGGGGGGGGGGGGGGGGGGGGFGGGGGGGGGGGGGDGGGGGGGGGGGGGGGGGGGFGFGGGGGGGGGGGGGDGGGGGGGGGGFGGGGGGGFFGGFGGGGGGFGGFFGGGGGGGFGGGGGGGGF8A7?F=DGGGGGGGDGGCFCCC5CGGFGFFFFFF6@DBFFFFCC1=BC=5@>9=>;;@AE@>@F@9C6?03?;DEE<736>B<F;((-4036:)680:4>0(,4:9AA191(4;0:08??:?:4,
@M05025:18:000000000-B3NL5:1:1101:20036:1504 2:N:0:CACTCA
AGTGGAGGACTACCCGGGTTTCTAATCCTGTTCGCTACCCATGCTTTCGAGCCTCAGCGTCAGTTACAGACCAGAGAGCCGCCTTCGCCACTGGTGTTCTTCCATATATCTACGCATTCCACCGCTACACATGGAGTTCCACTCTCCTCTTCTGCACTCAAGAAACACAGTTTCCGATGCAATTCCTCGGTTAAGCCGGGGGCTTTCACATCAGACTTATCTTTCCGCCTGCGCTCGCTTTACGCCCAATAAATCCTGACAACCCTTTCCACCTACGTATTACCGCGTCTGCCGGCACGTT
+
CCCCCGGGGGGGGGGGGGFFGGGGGGGGGGGGGGGGGGGGGGGGGGGGGGFGGGGGGGGGGGCCFGFGGGGGGFFGGEGGGCGGGGGGGGGGFGGGGGGGGGGGGGGGFGGGGGGGGGGGGGGGGGGGFFFGGFGEGGCFFGFG9FGGGGGGGGFFC98DEFDF8FFGFGFGGGGGGG6DG7EFGGFGEGGGGGGF9C>CDDEDFAF6+=AA+A=@F6>5=:7<C<;6DFFF20(6>91<?A<,(4-42(.2<>:2))),5<8((4()4<AB1(42?:)4326641((-44))(-1(,44(
@M05025:18:000000000-B3NL5:1:1101:17798:1521 2:N:0:CACTCA
AGTGGAGGACTACTAGGGTATCTAATCCTGTTTGCTACCCACGCTTTCGAACCTCAGCGTCAGTTACAGACCAGAGAGCCGCTTTCGCCACTGGTGTTCTTCCATATATCTACGCATTTCACCGCTACACATGGAGTTCCACTCTCCTCTTCTGCACTCAAGTCTCCCAGTTTCCAATGCACTACTCCGGTTAAGCCGAAGGCTTTCACATCAGACTTAAAAGACCGCCTGCGTTCCCTTTACGCCCAATAAATCCGGATAACGCTTGCCACCTACGTATTACCGCGGCTGCTGGCACGTA
+
CCCCCGGGGGGGGGGGGGGGGGGGGGGGGGGGGGGGGGGGGGDGGGGGGGGGGGGGGGGGGGGGGGGGGGGGGGGGGGGGGGGGGGGGGGGGGGGGGGGGGGGGGGGGGGGGGGGGGGGGGGGGGGGGGGGGGGGGGGGGGGGGGGDFFFFGGGGGGGGGGFFGFGFGGGGGFGFFGGGGGDDFGFFGEDDDDG?FFDFDGGFGAF8AFFFFFFA@EFFEFFF)7BA>B@FFB@DFFFF<E<CF?>@F<D;A)6C3:BD@?EE;;12??0A??FBF?23<?>AFF>93191:))5<?,4<(
@M05025:18:000000000-B3NL5:1:1101:20909:1577 2:N:0:CACTCA
AGTGGAGGACTACAGGGGTTTCTAATCCTGTTCGATCCCCACGCTTTCGTGCTTCAGCGTCAGTCGGAAGCCGGCATGCTGCCTTCGCAATCGGGGTTCTGCGTGATATCTATGCATTTCACCGCTACACCACGCATTCCGCATACTTCTCTTCCACTCAAGATCGCCAGTTTCAATGGCGGGAAGGGGTTGAGCCCCTCAATTTGACCACTGACTTAACGATCCGCCTACGCACCCTTTAAACCCAATAAATCCGGATAACGCCCGCATCCTCCGTATTACCGCGGCTGCTTGCACGGAG
+
CCCCCGGGGGGGGGGGGGGGGGGGGGGGGGGGGGGGGGGGGGGGGGGGGGGGGGGGGGGGGGGGGGGGGGGGGGGGGGGCCGGGGGGGGGGGGGGGGGGGGGGGGGGGGGGGGGGGGGGGGGGGGCGGGGGGGGGGGEFGGGGGGGGGGGGGGFGGGGGGG?F?FGDGGGGGGGGGGGFFDGD4C=C4=DGD<6CGGG)*;4ADFA7AFAFAAFF<EFEFDB5<6:0:137101016(4:4AFDFF6?7:D944:;032:AF:63-(4((-437?(4((4452(4419;6:))42)549B3
@M05025:18:000000000-B3NL5:1:1101:17512:1586 2:N:0:CACTCA
AGTGGAGGACTACAAGGGTTTCTAATCCTGTTTGCTACCCACGCTTTCGAACCTCAGCGTCAGTTACAGACCAGAGAGCCGCTTTCGCCACTGGTGTTCTTCCATATATCTACGCATTTCACCGCTACACATGGAGTTCCACTCTCCTCTTCTGCACTCAAGTCTCCCAGTTTCCAATGCACTACTCCGGTTAAGCCGAAGGCTTTCACATCAGACTTAACAGCCCGCCTGCGTTCCCTCTACGCCCAATAAATCCGTATAACGCTTGCCCCCTACGTCTTCCCGCCGCTGCTGGCACGTA
+
@BC@-EECGECFGGGGFE<FBFG9<FGFCFGDF@FFDGDFFGGGGGGGFGGGEGGGGFCCCCFC<EFFCFGGGGGCF@7ECFFGGEGGGEGG8<FDAFCEACFDF<5EFEFG,AEEEEFFFGGGG@FGGGDGDGG8E>>FEGDFGGGGGGFFAAFF8,=D8EFGFG9FFCDADFAFAE8D@DDF89DDECDCG+CCDD5D799FAA5+?A9*<**0>9EC+3*)//:2@=65=5-9>BF(/;C16(.2/(6.957(((,/)).,6,3,8()-(4(3(((.,)6212((-332)24:()-2.
@M05025:18:000000000-B3NL5:1:1101:16681:1591 2:N:0:CACTCA
AGTGGAGGACTACTGGGGTTTCTAATCCTGTTTGCTCCCCACGCTTTCGTGCCTCAGTGTCAGTGTTGGTCCAGGTAGCTGCCTTCGCCATGGATGTTCCTCCTGATCTCTACGCATTTCACTGCTACACCAGGAATTCCGCTACCCTCTACCACACTCTAGTCGCCCAGTATCCACTGCAGTTCCCAGGTTGAGCCCAGGGCTTTCACAACGGACTTAAACGACCACCTACGCACGCTTTACGCCCAGTAATTCCGAGTAACGCTTGCACCCTTCGTATTACCGCGGCTGCTTGCACGAA
+
CCCCCGGGGGGGGGGGGGGGGGGGGGGGGGGGGGGGGGGGGGGG;FGGGGGGGGGGGGGGGGGGGGGFGGGGGGGGFGGGGGGGGGGGGGGGGDGGGGGGGGGGGGGGGGGGGGGGGGGGGGGGGGGGGGGGGEGGEGGGFGGGGGGGGGGGGFGG6?FCFCFGEGGGGGFGGCFGGGGGGGGGGGGGFF?DGGGGGGFGFDA:AFFAFFFDE55ABFE41AEA4>AFFB=E@=(:=BFDFFFF?:;@;/45?6EE@89@34319<?:B?48?081,41:244)((-(3470)).4).4(,
@M05025:18:000000000-B3NL5:1:1101:19266:1657 2:N:0:CACTCA
AGTGGAGGACTACTAGGGTATCTAATCCTGTTTGCTCCCCACGCTTTCGTGCCTCAGTGTCAGTGTTGGTCCAGGTAGCTGCCTTCGCCATGGATGTTCCTCCTGATCTCTACGCATTTCACTGCTACACCAGGAATTCCGCTACCCTCTACCACACTCTAGTCGCCCAGTATCCACTGCAGTTCCCAGGTTGAGCCCAGGGCTTTCACAACGGACTTAAACGACCACCTACGCACGCTTTACGCCCAGTAATTCCGAGTAACGCTTGCACCCTTCGTATTACCGCGGCTACTGGCACGAA
+
CCCCCGGGGGGGGGGGGGGGGGGGGGGGGGGGGGGGGGGGGGGGGGGGGGGGGGGGGGGGGGGGGGGGGGGGGGGGGGGGGGGGGGGGGGGGGGGGGGGFGGGGGGGGGGGGGGGGGGGGGGGGGGGGGGGGGDGGGGGGGGGGGGGGGGGGGGGGGGGGGAEC@EEGGFGGGGGGGGGGC?FF8DFGGFA=DCFGGGFGGDDGFFFFFFFFEFBAFFFFAFFFFFFFFFFF@BFFF>2>@FE;D1@?3=EEEC??E;>;DFF?(4:::><?<?FFF:BBF2:96>9291(47<0((56(-
@M05025:18:000000000-B3NL5:1:1101:21749:1671 2:N:0:CACTCA
AGTGGAGGACTACTCGGGTTTCTAATCCTGTTTGCTCCCCATGCTCTCATGCCTCAGCGTCAGTTACAGTCCAGTAAGTCGCCTTCGCCACTGGTGTTCTTCCTAATCTCTACGCATTTCACCGCTACACTAGGAATTCCACTTACCTCTCCTGCACTCTAGTTAAACAGTTTTATATACTTTCTACAGGTTAAGCCTTTATATTTAACATATAACTTGTTTAACCGCCTACGCATCCTTTACGCCCAGTTATTCCGATCAACGCTTGCCACCTACGTATTACCGCGGCTGCTTGCACTTA
+
CCCCCCGGGGGGGGGGGGGGEGGGGGGGGGGGGGGGGGGGGGGGGGGGGGFGGGGGGGGGGEGGGGGGFGGGGGGGGGGGGGGGGGGGGGGGGGGGGGGGGGGGGGFGGGGGGGGGGGGGGGGGGEFGGGGGGGGGGGGGGGGGGFFEFDGCEFGGGGGGGGGGFGGGGG;=FGGGGGGGGGGGGGCFCCDFDDF7DFFFG9FGFFBF7EFFFFFCCFEAFFC78:88=ADFDAFFFFBEF4*:295>2>C47CE*65(-/7=@F@F(=EFF0/;;/537@3)709.,42(4.).3)8)))
@M05025:18:000000000-B3NL5:1:1101:9657:1698 2:N:0:CACTCA
AGTGGAGGACTACCGGGGTATCTAATCCTGTTCGCTACCCATGCTTTCGAGCCTCAGCGTCAGTTGCAGACCAGAGAGCCGCCTTCGCCACTGGTGTTCTTCCATATATCTACGCATTCCACCGCTACACATGGAGTTCCACTCTCCTCTTCTGCACTCAGGTTCAACAGTTTCTGATGCAATTCTCCGGTTGAGCCGAAGGCTTTCACATCAGACTTATTGAACCGCCTGCACTCGCTTTACGCCCAATAAATCCGGACAACGCTTGCCACCTACGCATTACCGCGGCTGCTGGCACGTA
+
CCCCCGGGGGGGGGGGGGGGGGGGGGGGGGGGGGGGGGGGGGGGGGGGGGGGGGGGGGGGGGGGGGGGGGGGGGGGGGGGGGGGGGGGGGGGGGGGGGGGGGGGGGGGGGGGGGGGGGGGGGGGGGGGGGGGGGGGGGGGGGGGGGGGFGGGGGGGGGGGAD=@FGGGGGGGDGGGGGFGGGFGGGFCG=@DGGGCFDBGGGFG9FFAFFFA8FAB=FFFFFFEFBF@F??0@E@ED@FFFFCD?9;<134=)9C@99<9>:13>6:?FFFB::?FB(-44):9:9;66(-1)4((.4:3.
@M05025:18:000000000-B3NL5:1:1101:18723:1701 2:N:0:CACTCA
AGTGGAGGACTACCAGGGTTTCTAATCCTGTTCGCTACCCATGCTTTCGAGCCTCAGCGTCAGTTGCAGACCAGAGAGCCGCCTTCGCCACTGGTGTTCTTCCATATATCTACGCATTCCACCGCTACACATGGAGTTCCACTCTCCTCTTCTGCACTCAAGTTCAACAGTTTCTGATGCAATTCTCCGGTTGAGCCGAAGGCTTTCACATCAGACTTATTGAACCGCCTGCACTCGCTTTACGCCCAATAAATCCGGACAACGCTTGCCACCTACGTATTACCGCGGCTGCTGGCACGTA
+
CCCCCGGGGGGGGGGGGGGGGGGGGGGGGGGGGGGGGGGGGGGGGGGGGGGGGGGGGGGGGGGGGGGGGGGGGGGGGGGGGGGGGGGGGGGGGGFGGGGGGGGGGGGGGGGGGGGGGGGGGGGGGGGGGGGGGGGGGGGGGGGGGGGGGGGGGGGGGGGGGGGGGGGGGGGGGGGGGGGGGGGGGGFGGGGGGGGGGGDDGGFGFFFFFFFFFFFFFFFFFFFEEFABBFD2BE:>BFF0=4;;<;>F?@E366)33;09BBFBFFF60(.468:::1<B?<<B?>16>91:0)41()(((
@M05025:18:000000000-B3NL5:1:1101:22823:1793 2:N:0:CACTCA
AGTGGAGGACTACCAGGGTATCTAATCCTGTTTGCTCCCCACGCTTTCGCGCCTCAGTGTCAATGTTGGTCCAGGTAGCTGCCTTCGCCATGGATGTTCCTCCTGATCTCTACGCATTTCACTGCTACACCAGGAATTCCGCTACCCTCTACCACATTCTAGTCATCCAGTATCCACTGCAGTTCCCAGGTTAAGCCCAGGGCTTTCACAACGGACTTAAATAACCACCTACGCACCCTTTACTCCCAGTAATTCCGATTAACGCTTGCACCCTTCCTATTACCGCGGACGCTGTCCTGAC
+
CCCCCCFEGCFFFGG?ECGEAFCECGGFFGGGGGGGG8FGGGGGGGDGEGCEGGGGGFCFFDFFCGGG8FFDDGCFG9EEGFGCFFGGGG@8<,?FGGD?AEEGGGAFE9F<D<FCCFBGGGGAFFGGGGGGGDFGGGCCD8C6BFF9DFFG9FFG,=,=E9EFGGGGGEFC=FGGCG8DCFDFGFG?D6A6++6A=+;@F6@?AFA?EAFF59?A=A;C>B>C=BEFF2>E==9)(/5(769*9;(-7(/*19?666(,4?E3662(()/;;8@D17)96))421((((((-4,))).6(
@M05025:18:000000000-B3NL5:1:1101:11623:1816 2:N:0:CACTCA
AGTGGAGGACTACACGGGTATCTAATCCTGTTCGCTACCCATGCTTTCGAGCCTCAGCGTCAGTTGCAGACCAGAGAGCCGCCTTCGCCACTGGTGTTCTTCCATATATCTACGCATTCCACCGCTACACATGGAGTTCCACTCTCCTCTTCTGCACTCAAGTTCAACAGTTTCTGATGCAATTCTCCGGTTGAGCCGAAGGCTTTCACATCAGACTTATTGAACCGCCTGCACCCGCTTTACGCCCAATAAATCCGGACAACGCTTGCCACCTACGTATTACCCCGCCCGCAGGCACGTA
+
CCCCCGGGGGGGGGGGGGGGGGGGGGGGGGGGGGGGGGGGGGGGGGGGGGGGGGGGGGGGGGGGGGGGGGGGGGGGGGGGGGGGGFGGGGGGGGGGGGGGGGGGGGGGGGGGGGGGGGGGGGGGGGGGGGGGGGGGGGGGCEFFFGGGGGGGGGGGGCFFGGGGGGGGGFGGGGC8:@7DFCDC92DGGDGGGDCGG>BGGDFGFF++3=AFFFFEEFEFFFFCE5(:==DB2>(539;<?EE;@;>F;;EAE3?;((,46?F09?3(3>A287?F:18-89<)(,,((((-((-3(1,4.
@M05025:18:000000000-B3NL5:1:1101:20704:1828 2:N:0:CACTCA
AGTGGAGGACTACCAGGGTTTCTAATCCTGTTCGCTACCCATGCTTTCGAGCCTCAGCGTCAGTTGCAGACCAGACAGCCGCCTTCGCCACTGGTGTTCTTCCATATATCTACGCATTCCACCGCTACACATGGAGTTCCACTGTCCTCTTCTGCACTCAAGTCGCCCGGTTTCCGATGCACTTCTTCGGTTAAGCCGAAGGCTTTCACATCAGACCTAAGCAACCGCCTGCGCTCGCTTTACGCCCAATAAATCCGGATAACGCTTGCCACCTACGTATTACCGCGGCTGCTGGCCCTTA
+
CCCCCGGGGGGGGGGGGGGGGGGGGGGGGGGGGEGGGGGGGGGGGGGGGGGGGGGGGGGGGGGGG9FGGGGGGFCGGGGGGGGGGGFECGGGGGF<FCFGGGGGGGGGGGGGDFGEGEGGGGGGGDEGGGFGGGGDGGGFDGGGGGGGGGGGGGGGGGGGGE@DCGC=CEGEGGEGDGCDFFFGGGGF6D9D>8CFGGF4DDFDAFFFFFAFBFFFFFF=)?FE@D==6<@?B@3;99277CF2129B:1:2:9A41(8<:<?19:24??A<?B7?<3)<>)6<?>3(4438:??F((((,
@M05025:18:000000000-B3NL5:1:1101:22671:1872 2:N:0:CACTCA
AGTGGAGGACTACCGGGGTTTCTAATCCTGTTCGATACCCACGCTTTCGTGCTTCAGCGTCAGTTGGGCGCCGGTATGCTGCCTTCGCAATCGGAGTTCTGCGTGATATCTATGCATTTCACCGCTACACCACGCATTCCGCATACTTCTCGCCCACTCAAGAACATCAGTTTCAACGGCACGACGGGGTTGAGCCCCGAATTTTTACCGCTGACTTGATATTCCGCCTACGCACCCTTTAAACCCAATAAATCCGGATAACGCTCGCATCCTCCGTATTACAGCGGCTGCTGGCACGGAG
+
CCCCCFGGEEFGGGGGGGFGGGGGGGGGGGGGGGGGGGGGGGGGDGGFGGGGGGGGFFGCFGGGGAFGGGDGGGFFGGGFFFGGGGFGCFGGEGEFGGGGCEGEE?FFEGFGGGGGGFGFFGGGCEFGGDFGGGGGCGGGGGDEEFGGGGAEEGGGGFGFGBDGGGFGF?FGGGGGGEGDDCGCD5CDGCCDGGGGGGFGDGADFFFF48>>@EFF2*-6@FFF9??<?FF:;(4711<2<<<A<:??43A2>>?FFF(-).-32861601?)81>?1(5<A)5:1(20(47).,,3(((,
@M05025:18:000000000-B3NL5:1:1101:16528:1882 2:N:0:CACTCA
AGTGGAGGACTACACGGGTATCTAATCCTGTTTGCTCCCCACGCTTTCGTGCCTCAGTGTCAGTGTTGGTCCAGGTAGCTGCCTTCGCCATGGATGTTCCTCCTGATCTCTACGCATTTCACTGCTACACCAGGAATTCCGCTACCCTCTACCACACTCTAGTCGCCCAGTATCCACTGCAGTTCCCAGGTTGAGCCCAGGGCTTTCACAACGGACTTAAACGACCACCTACGCACGCTTTACGCCCAGTAATGCCGAGTACCGGTTGCACCCTTCGTATTACCGCGGCTGCTGGCACGTA
+
CCCCCGGGGGGGGFFGGGGEGFFGFGGFGGGGGGGGGGGGFGGGGGGGGFCEGEGGGGGGGGGCFGGFGGFGGGDGFGGGGGGGGGGGGGGGGGGGGGGGGFGGGGGGGGGGGGGGGGGGGFEGFGGGFCFCGGFGGGGGGGGEGGGGGEFGEGGGGCGGFDGGGGD8CGFCDGGGGGGCCFFCGDDDFG===DGFCF6FCD9C*;AABC>59>9>4*:E>A?)>@9=@=262(5>26(6;<C;01(62=C5?)/),:>FF))((--(3>D:<B7?03:(8<24,,779B0())(-(80(.
@M05025:18:000000000-B3NL5:1:1101:7619:1967 2:N:0:CACTCA
AGTGGAGGACTACCAGGGTATCTAATCCTGTTCGCTACCCATGCTTTCGAGCCTCAGCGTCAGTTGCAGACCAGAGAGCCGCCTTCGCCACTGGTGTTCTTCCATATATCTACGCATTCCACCGCTACACATGGAGTTCCACTCTCCTCTTCTGCACTCAAGTTCAACAGTTTCTGATGCAATTCTCCGGTTGAGCCGAAGGCTTTCACATCAGACTTATTGAACCGCCTGCACTCGCTTTACGCCCAATAAATCCGGACAACGCTTGCCACCTACGTATTACCGCCGCTGCTGGCACGGA
+
CCCCCGGGGGGGGGGGGGGGGGGGGGGGGGGGGGGGGGGGGGFGGGGGGGGGGGGGGGGGGGGGGGGGGGGGGGGGGGGGGGGGGGGGGGGGGGGGGDFDEFFGGGGGGGGGGGGGGGGFFGGGGGGGGGGGFGGGGGGFGGGGGGGGGGGGGFGGGGGGGFGGGFGGGGGGGGGGGGGGGGFDDEGGGGGGGGGGGGECCGFFFFFFFFFFFA>BEFFFFFFCFD)>@>=>:BBFBFF0=EF??F1;;8@<).9;9(6>>F?01??(:?FF<2:?0??A?<643719;13>:708(.(((
@M05025:18:000000000-B3NL5:1:1101:23507:2006 2:N:0:CACTCA
AGTGGAGGACTACTAGGGTATCTAATCCTGTTCGCTACCCATGCTTTCGAGCCTCAGCGTCAGTTGCAGACCAGAGAGCCGCCTTCGCCACTGGTGTTCTTCCATATATCTACGCATTCCACCGCTACACATGGAGTTCCACTCTCCTCTTCTGCACTCAAGTTCAACAGTTTCTGATGCAATTCTCCGGTTGAGCCGAAGGCTTTCACATCAGACTTATTGAACCGCCTGCACTCGCTTTACGCCCAATAAATCCGGACAACGCTTCCCACCTACTTATTACCGAGGCTGCTTGCACGTC
+
CCCCCGGGGGGGGGGGGGGGGGGFGGGGGGGGGGGGGGGGGGGGGGGGGGGGGGGGGGGGGGGGGGGGGGGGGGGGGGGGGGGGGGGGGGGGGGGCFGGGCGGGGGGGGGGGGGGCGGGGGGGEGCGGGGGGGGFGGGGGGGFGGGCGFGGC8=FGGGGGGEDGGGGGGGFGGGGF:EFGFGGFGFGGGGCGDFGFGCB77?FFAFFFFFAAFFFFFBCEFAF43<>=B==@(08@=@?2?>E@?B>@08@8375@>6299@F698?()442:04:))6:<4<>(((-4(46?))-442:-
@M05025:18:000000000-B3NL5:1:1101:22581:2006 2:N:0:CACTCA
AGTGGAGGACTACTCGGGTATCTAATCCTGTTTGCTCCCCACGCTTTCGTGCCTCAGTGTCAGTGTTGGTCCAGGTAGCTGCCTTCGCCATGGATGTTCCTCCTGATCTCTACGCATTTCACTGCTACACCAGGAATTCCGCTACCCTCTACCACACTCTAGTCGCCCAGTATCCACTGCAGTTCCCAGGTTGAGCCCAGGGCTTTCACAACGGACTTAAACGACCACCTACGCACGCTTTACGCCCAGTAATTCCGAGTAACGCTTGCACCCTTCGTATTACCGCGGCTGCTGGCACGAA
+
CCCCCGGGGGGGGGGGGGGGGGGGGGGGGGGGGGGGGFGGGGGGGGGGDGFGGGGGGEFGEAFGGGGGGGGGGGGGGGGGGGGGDFFGGGGGGFGGGGGGGGGFGGGGGGGGGGGGGGGFFFGGFGFGGGGFGE7FGFGFGGGGGGGGGGCGGGGGGGGGGGFGEGGGGGGG,=FGGGGGGGGGFCDDGGF+6DDGCDFG?DFCAFFAFFF>B55==CAF8;B))455>@=B9@?FBF;<(7>(6;1<64699<5?8(.3(4<;91:(()).4:0462877)5<(-((442??F>B7>?4(
@M05025:18:000000000-B3NL5:1:1101:11711:2010 2:N:0:CACTCA
AGTGGAGGACTACTGGGGTATCTAATCCTGTTCGCTCCCCTAGCTTTCGCGCCTCAGCGTCAGTGTCGGCCCAGAGGTCTGCCTTCGCCATCGGTGTTCTTCCCGATATCTGCGCATTCCACCGCTACACCGGGAATTCCGACCTCCCCTACCGCACTCGAGACCGCCAGTTCGGGACCCGGCCTGAGGTTGAGCCCCAGGATTAGAGGTCCCGCTTAACGGTCCGCCTGCGCGCGCTTTACGCCCAATGACTCCGGATAACGCTCGCCCCCTACGTATTACCGCGGCCGCTGGCACGTAG
+
CCCCCGGGGGGGGGGGGGGGGGGGGGGGGGGGGGGGGGGGGGFGGGGGGGGGGGGGGGGGGGGGGGGGGGGGGGGGGGGGGGGGGGGGGGGGGGGGGGGGGGGGGGGGGGGFFGGGGGGGGGGGGGGGEGGGGGGGGGGGGGGGGGGGGGGGGGGGGCGCFCFEGGGGEEFGFEGDGGGGGDGGGGGGFFC<*6CFFGBDFF4C6AA=FFFFFFFFB:ADB5@BF>>B:0<>;;9>>66:>40:0;?F7><84<?:13:0>?2113(-434>04:6:24.:2)311(4((,((40.4:1(.
@M05025:18:000000000-B3NL5:1:1101:10781:2032 2:N:0:CACTCA
AGTGGAGGACTACCAGGGTTTCTAATCCTGTTCGCTACCCATGCTTTCGAGCCTCAGCGTCAGTTGCAGACCAGACAGCCGCCTTCGCCACTGGTGTTCTTCCATATATCTACGCATTCCACCGCTACACATGGAGTTCCACTGTCCTCTTCTGCACTCAAGTCGCCCGGTTTCCGATGCACTTCTTCGGTTAAGCCGAAGGCTTTCACATCAGACCTAAGCAACCGCCTGCGCTCGCTTTACGCCCAATAAATCCGGATAACGATTGCCACCTACGGATTACCGCGGCTGCTGGCCCGCG
+
-@AC-<F@@FCFGCEFEG,CFEF<,F6@@CFFGD@FFC@EF<8FFFDGCEGEGFGCFDGGG7FGA<FFGGCGFFGGGFGCEEEFGGGGGCG@EB9EFGGCF9FEC,AEF<FEG<FGGGFGGGFGGGGGGGGFGEBAFFGEGGGFGGGGGGGFFGGGGGGFG>EGCGE8EGGGCF8=CE>>=C8?CE7CFDDDGG>C>C?*CDA;66AAF99;;A=656BE66AEBFF@BDF(1(.47>;(/);DDF91((4)6:246-(244)3(21,4AF<<:???((48)5619;49;04:0:(.39((
@M05025:18:000000000-B3NL5:1:1101:24107:2070 2:N:0:CACTCA
AGTGGAGGACTACCGGGGTTTCTAATCCTGTTTGATCCCCGCACTTTCGTGCCCCAGCGTCAGTAGGGCGCCCGTATGCTGCCTTCGCAATCGGGGTTTTGCGTGATATCTATGCATTTCACCGCTACACCACGCATTCCGCACACTTCTCGCCCCCTCTAGCCCGGCAGATTCAACGGCTCTACCGGGTTGAGCACCGCCATTTTACCCCTGACTTGGCAGGCCGCCTCCGCACCCTTTAAACCCAACTACTCCTCACAACTCACGCATCTTCCCTACTACAGCTCCTCTGTGCACTGAC
+
9CCC?EC@FF-C-C@:CCGFF@F9,C,FE,CECFGGC,C@CF:FEGGGG<,@@,CF,C7BC@,6CE,@6+6B+=:>F,CA,CF5,C4BF@FD+8++CF+B4ECF++=<EEE9F5A7:AEAEF98F++8DFF<+@F:33,7,6=+@BCBGCC8+9?*8@E8,59FGE*:***,5,4C:/)917*+3+2)=/*27*;*;<)))9)209*9=)83)))-4*,(1)046;12((,(-(44((()))-48<?(-(.)-8:<(.(.<<B2)5:0(29).))(-.())))).))48())-.).-)()(
@M05025:18:000000000-B3NL5:1:1101:8906:2071 2:N:0:CACTCA
AGTGGAGGACTACACGGGTTTCTAATCCTGTTTGCTCCCCACGCTTTCGAGCCTCAGCGTCAGTTACAGACCAGAGAGCCGCCTTCGCCACTGGTGTTCCTCCATATATCTACGCATTTCACCGCTACACATGGAATTCCACTCTCCTCTTCTGCACTCAAGTTTCCCAGTTTCCAATGACCCTCCCCGGTTGAGCCGGGGGCTTTCCCATCAGACTTAAGAAACCGCCTGCGCTCGCTTTACGCCCAATAAATCCGGACAAGGCTTGCCCCCTACGTAATAACGCCGCTGCCGGCACGTA
+
CCCCCGGGGDGGEDFGGGCGEGGGGFGGGGGGGGGGGGGGGGGGGGGGGGGGGGGGGGGFGFDGGFGGGGGGGFCGFGGGGGGGGGGGGGGGGGGGGGGGGGGGGGGGCDFGGGGDGEGGGGGGGGGGGGFFFDGGGGGGGGGGGFGGFGGGGGGGGGGGGG,EFGGGGF?AEFFCFFDFGDFDCCCDGGGGGGGGGDFGGGFGAFF+;=A56A*/;CFCFFF@@D026?2=;>2,39?::<2(41>?F07<>ADF9BB>BF(4:?B4(()(,-418:2(,)),,(((,3(-,,9>(1(((
@M05025:18:000000000-B3NL5:1:1101:9620:2215 2:N:0:CACTCA
AGTGGAGGACTACCGGGGTTTCTAATCCTGTTCGATCCCCACGCTTTCGTGCCTCAGCGTCAGTCGGGCGCCGGTATGCTGCCTTCGCAATCGGAGTTCTGCGTGATATCTATGCATTTCACCGCTACACCACGCCTTCCGCATACTTCTCGCCCACTCAAGATCCCCAGTTTCAACAGCCGGCCCGGGTTGAGCCCGGACATTTTACCGCTGACTTAAAAATCCGCCTACGCACCCTTTAAACCCAATAACTCCGGATAACGCTCCCATCCTCCCTATTACCGCTCCTGCGTGCACGGCG
+
CCCCCGGGGGGGGGGGGGEGGGGGGGGGGGGGGGFGGGGGGGGGGGGGGGGGGGGGGGGGGDGGGGGGGGGGGGGGGGGGFGGFGGGGGGGGDCEGGGGGGFGGEFGGGGGGGGGGGGGGGGGGGG:FGGFFGFGGGGGGGGGGGFFDGAFGEGGGGFFGFC79DGGGGGFFGGGGGG*CCDDGGGG45C<DGGGGGGD73CFFFFCFFFE3>5:>:FF2F4>?BFF<B:1(4097(3:7A2<ABBFB02A)4)5844(29?123-(,1).43>?((.5)6-623(,((,(((-4-)--(,
@M05025:18:000000000-B3NL5:1:1101:9105:2227 2:N:0:CACTCA
AGTGGAGGACTACCCGGGTTTCTAATCCTGTTCGCTACCCATGCTTTCGAGCCTCAGCGTCAGTTGCAGACCAGAGAGCCGCCTTCGCCACTGGTGTTCTTCCATATATCTACGCATTCCACCGCTACACATGGAGTTCCACTCTCCTCTTCTGCACGCAAGCTCAACAGTTTCTGATGCAATTCTCCGGTTGAGCCGAAGGCTTTCACATCAAACTTATTGAACCCCCTCCACTCGCTTTCCGCCCAATAAATCCGGACAACCACTGCCACCTACGTATCACCGCGCCTGCTGGCACTTC
+
BB@6<-;68@CFE@CCDG:88EF,6@E<D,C<FGGGC:FFGFG8FC<E:CFC:C@C<E:8@7,6CCCEG<EFG88DFGGGGCFC,CFF:7BF@A?FFDF<,,A<BAF,:A@FA+CF+@FGCFBFG7CFFGF@AE,8>,;@=F9EG8EAFGC8=,,@D+6=86D,,6>D,@DA=8D7:CCFCCFG?7C2@D30<CFC73*CDD>**3;++=+*+*+0*4.*+=+85-55@B(433)/,:784)),8?67133<>E479(49262(((,))38?0((.23)-(-68(((((3(433(235,.)
@M05025:18:000000000-B3NL5:1:1101:19971:2304 2:N:0:CACTCA
AGTGGAGGACTACCCGGGTTTCTAATCCTGTTCGATACCCACGCCTTCGTGCTTCAGCGTCAGTAGGGCGCCGGTACGCTGCCTTCGCAATCGGAGTTCTGCGTGATATCTATGCATTTCACCGCTACACCACGCATTCCGCGTACTTCTCGCCCACTCAAGGCACCCAGTTTCAACGGCTCGACGAGGTTGAGCCCCGCAATTTTACCGCTGACTTAAGCGTCCGCCTACGCACCCTTTAAACCCAATAAATCCGACAAACTCTCGCATCTTCCGTATTCCCTCGGCTACTGGCAAGGCG
+
CCCCCGGGGGGGGGCGGGGGGFFGGGGGGGGGGGCGGGEFGGGGGGGGGGGCGGG<DGGGGGGGGAAGGGGGEEGEECDFEGGGGFGGGGGGGGGGGGGGGGGGGGGGGGGGGGDGGGGGGFGGGGGGGGFFFGGGDEGGGGGGGGGAFFFCGEDGG6EGCD,3DFGCE9>ECDFGG*9C7<D7DGDGG7C46DFGFGFG8):CFCFBF5BE>3;2<?<BFDFB>>;:06(19<BB0:()64>308?0282))<49(((,,(-5))(,(--)).4(,24())))(((-4(().).()(((-
@M05025:18:000000000-B3NL5:1:1101:7457:2312 2:N:0:CACTCA
AGTGGAGGACTACTCGGGTTTCTAATCCTGTTCGATACCCACGCTTTCGTGCTTCAGCGTCAGTTGGGCGCCGGTATACTGCCTTCGCAATCGGAGTTCTGCGTGATATCTATGCATTTCACCGCTACACCACGCATTCCGCATACTTCTCGCCCACTCAAGACCGTCAGTTTCAACGGCGGGCGGAGGTTGAGCCCCCGTCTTTTACCGCTGACTTGACAGTCCGCCTTCGCACCCTTTAAACCCAATAAATCCCGATAACGCTCGCATCCCTCGTATTCACGCCGCTGCTGGCACCGAG
+
CCCCCGGGGGGGGGGGGGGGGGGGGGGGGGGGGGGGGGGGGGGGDGGGGGGGGGGGGGGGGGGGGCGGGGGGGGGGGGGGGGGGGGGGGGGGGGGGGGGGGGGGGGGGGGGGGGGGCGGGGGGGGGGGGGGGGGGGGGGGGGGGGGGGGGGGGGGGGGGGGCGGGGGGGCGGGGGGGGDDGDCD<E3):>F4*9*7CDDG5*.7=?*/?.70).79<?)3*=B254082()(-,99:2??))6<7?01,))-).8)341(82-1,3901(,48)4-(,(.)--4:(-10(44)(41<(737
@M05025:18:000000000-B3NL5:1:1101:22656:2334 2:N:0:CACTCA
AGTGGAGGACTACTCGGGTTTCTAATCCTGTTCGATACCCACGCTTTCGTGCTTCAGCGTCAGTTGGGCGCCGGTATGCTGCCTTCGCAATCGGAGTTCTGCGTGATATCTATGCATTTCACCGCTACACCACGCATTCCGCATACTTCTCGCCCACTCAAGAACGCCAGTTTCAACGGCGGAGCGAGGTTGAGCCCCGCGATTTTACCGCTGACTTAGCATTCCGCCTACGCCTCCCTTAAACCCAATAAATCCGGATTACGCCCGAAGCCCCCGTCGTCCCCCTCCTTCTGACACGGAA
+
<CCCCF@FB9F<C@6BC6;F;EFEFAFFGGGGGGGGFGFFFG:C;FG<CC@C@EFGFGGG77FDEFFGC::FEFGGG=?EEGGE9FFF:=C=D?FEFGGGGGG=@:=BFFGGFACEGGAB,A,8@FCGFGG<FEGBEGGGFC>+BEF;FCAC6+8@C=@D<998D+>EG5EEAD:,E775*:):CG):5/;7;7**9*>31))1.**7*)).<))--*-647@D<716?:720((-2(().66<01(((.)6))5((,((5.(412-(((-((--(-((-(,(,,(-(()--)).),(1((
@M05025:18:000000000-B3NL5:1:1101:18698:2346 2:N:0:CACTCA
AGTGGAGGACTACAAGGGTTTCTAATCCTGTTTGCTCCCCACGCTTTCGTGCCTCAGTGTCAGTGTTGGTCCAGGTAGCTGCCTTCGCCATGGATGTTCCTCCTGATCTCTACGCATTTCACTGCTACACCAGGAATTCCGCTACCCTCTACCACACTCTAGTCGCCCAGTATCCACTGCAGTTCCCAGGTTGAGCCCAGGGCTTTCACAACGGACTTAAACGACCACCTACGCACGCTTTACGCCCAGTAATTCCGAGTAACGCTTGCACCCTTCGTATTACCGCGGCTGCTGGCACGAA
+
CCCCCGGGGGGGGGGGGGGGGGGGGGGGGGGGGGGGGGGGGGGGGGGGGGGGGGGGGGGGGGGGGGGGGGGGGGGGGGGGGGGGGGGGGGGGGGGGGGGGGGGGGGGGGGGGGGGGGGGGGGGGGGGGGGGGGGGGGGGGGGGGGGGGGGGGGGGGGGGGGGGGGGGGGGGFGGGGFGGGGDFGGGGF80AFGGFFFGAFGDEDF*A=FF5ABE55=C@C8AB):ABFFFE3@BF@>@?DFCFDF>9;;;)196.)6((,6)1(4??:BFF?<13:6?0772961(((,190)3(((.244
@M05025:18:000000000-B3NL5:1:1101:13914:2347 2:N:0:CACTCA
AGTGGAGGACTACCGGGGTATCTAATCCTGTTTGCTCCCCATGCTCTCATGCCTCAGCGTCAGTTACAGTCCAGTAAGTCGCCTTCGCCACTGGTGTTCTTCCTAATCTCTACGCATTTCACCGCTACACTAGGAATTCCACTTACCTCTCCTGCACTCTAGTTAAACAGTTTTATATGCTTTCTACAGGTTAAGCCTATATATTTAACATATAACTTGTTTAACCGCCTACGCATCCTTTACGCCCAGTTATTCCGAACAACGCTTGCCACCTACGTATTACCGCGGCTGCTGCCACGTA
+
CCCCCGGGGGGGEGGGGGGGGGGGGGGGGGGGGGGGGGGGGGGGGGGGGGGGGGGGGGGGGGGGGGGGGGGGGGGGGGGGGGGGGGGGGGGGGGGGGGGGGGGGGGGGGGGGGGGGGGGGGGGGGDGGGGGGGGGGGGGGAFGGGGGGGGGGGGGGDGGGGFGGGGGGFGGGGFGGGGGGGGGGGGDFFFGGGGGFGGFGGGFGFF7FFFFFFCFFEF@EFFFEFFFFFAABF=AAFFFFFE=>=92>=B?CEEFC=><:6@F>94;=?14;;D@E634;;C4<(1(-49(,4)).)3(4(
@M05025:18:000000000-B3NL5:1:1101:12575:2363 2:N:0:CACTCA
AGTGGAGGACTACCAGGGTTTCTAATCCTGTTCGCTACCCATGCTTTCGAGCCTCAGCGTCAGTTACAGACCAGAGAGCCGCCTTCGCCACTGGTGTTCTTCCATATATCTACGCATTCCACCGCTACACATGGAGTTCCACTCTCCTCTTCTGCACTCAAGAAACACAGTTTCCGATGCAATTCCTCGGTTAAGCCGGGGGCTTTCACATCAGACTTATCTTTCCGCCTGCGCTCGCTTTACGCCCAATAAATCCGGACAACGCTTGCCACCTACGTATTACCGCGGCTGCGGGCACGTA
+
CCCCCGGGGGGGGGGGGGGGGGGGGGGGGGGGGGGGGGGGGGGGGGGGGGGGGGGGGGGGGGGGGGGGGGGGGGGGGGGGGGGGGGGGGGGGGGGGGGGGGGGGGGGGGGGGGGGGGGGGGGGGGGGGGGGGGGGGGGGFFGFGFGGGGGGGGGGGGGGGGCFGFGGGGGGGGGGGGGGGGFGGGGFGGGDGGGGGGGFGGGEGFFFFFFAFFFF>;AECCAFFFF;<016?>@(63;:<F<A0?>9:28><BBBFBFF>BFF666:00(-<6((4(42<BAF60(7332,2(1(((,(((
@M05025:18:000000000-B3NL5:1:1101:15059:2401 2:N:0:CACTCA
AGTGGAGGACTACCGGGGTATCTAATCCTGTTCGCTACCCATGCTTTCGAGCCTCAGCGTCAGTTGCAGACCAGAGAGCCGCCTTCGCCACTGGTGTTCTTCCATATATCTACGCATTCCACCGCTACACATGGAGTTCCACTCTCCTCTTCTGCACTCAAGTTCAACAGTTTCTGATGCAATTCTCCGGTTGAGCCGAAGGCTTTCACATCAGACTTATTGAACCGCCTGCACTCGCTTTACGCCCAATAAATCCGGACCACGCTTGCCACCTACGTATTACCGCGGCTGCCGGCACGCA
+
CCCCCGGGGGGGGGGGGGEGGGGGGGGGGGGGGGGGGGGGGGGGGGGGGGGDGGGGGGGGGGEGGGGGGGGGGGGGGGGGGGGGGGGGGGGGGGGGGGGAFFGGGGGGGGGDGGGGGGGGFGGGGGGGGGGGGGGGGGGGGGGGGGGGGGGGGGGGGGGGGFGGGGGGGGGGGGGGDFGGC8CGG7;FCDDDDFCFFG>GGGF49AFFFFCFFFA@EFCE@ACEEDF>=DF6;;A@;@@?1C<;7;@F@@EE)?)5(0:6(4<06:26??A7???F:?>9?)5<0(((-((1(-39((,((
@M05025:18:000000000-B3NL5:1:1101:17486:2443 2:N:0:CACTCA
AGTGGAGGACTACCCGGGTTTCTAATCCTGTTCGATACCCACGCTTTCGTGCTTCAGCGTCAGTTGGGCGCCGGTATGCTGCCTTCGCAATCGGAGTTCTGCGTGATATCTATGCATTTCACCGCTACACCACGCATTCCGCATACTTCTCGCCCACTCAAGAACGCCAGTTTCAACGGCGGAGCGAGGTTGAGCCCCGCGATTTTACCGCTGACTTGGCATTCCGCCTACGCACCCCTTAAACCCAATAAATCCGGATAACGCTCGCATCCACCGTCTTACGCCGGCCGCTTGCCCGCGG
+
CCCC<EFGEEEFGGGGGE@FGGGCGGGGGGGGGGGGGGGGGGGEGGGGGGGGGGGGGGGGGCBFGGFGGGDFCCGGGGGGGGDGFGDGGGGGGGGGGGGGFGGGGFGGGGGFFGFGGGFFGGGGGGGGGFGGGGGGGGGGFGGGGGGGGGGGCEGGG?E6FGGGGDEGGGFGGGGGGGGGGC45DG5DGG9*;CF<3D>GG3>F3=4?F3@3B>FFA4:?FBFAAFF?0::?>?02?(4754:7:02(().644:B(181<)89(,,2(,(,..(44((--:((-(-2((-4(4(.41(((
@M05025:18:000000000-B3NL5:1:1101:19784:2462 2:N:0:CACTCA
AGTGGAGGACTACTCGGGTATCTAATCCTGTTTGCTCCCCACGCTTTCGCGCCTCAGTGTCAGTTACAGACCAGAAAGTCGCCTTCGCCACTGGTGTTCCTCCATATCTCTACGCATTTCACCGCTACACATGGAATTCCACTTTCCTCTTCTGCACTCAAGTCTCCCCGTTTCCAATGACCCTCCACGGTTGAGCCGTGGGCTTTCACATCAGACTTAAGAAACCACCTGCGCGCGCTTTACGCCCAATAATTCCGGATAACGCTTGCCACCTACGTATTACCGCGCCCGCTGGCCTGGG
+
CCCCCFGGGGGGGGGGGGGGGGFGFGGGGFGGGGGGGGGGGGGGGGGGGGGGGGGGGGGGGGGGGGGGGGGGGGGGGGGFEGC:CFFG@FGF=EEFBFGGGGFGGGGGGGGFFFGGCFFGFFGCEEFGCGC<FCF@EECFGGF@EFGGGFGGGDF88DFCFGGF9CF8+@=EDGGGFGGC?F?D8EFFCDGD6CFGGGDDCDFFFFF6:=FFA69B=A8*+4+04=259@B=2>9>(14;?C<?D(63=22244)4,((-34?0;<0(0:4>F:>?::7A?FB2-32(-((-(-(-(.((-
@M05025:18:000000000-B3NL5:1:1101:9675:2521 2:N:0:CACTCA
AGTGGAGGACTACCGGGGTATCTAATCCTGTTTGCTCCCCATGCTCTCATGCCTCAGCGTCAGTTACAGTCCAGTAAGTCGCCTTCGCCACTGGTGTTCTTCCTAATCTCTACGCATTTCACCGCTACACTAGGAATTCCACTTACCTCTCCTGCACTCTAGTTAAACAGTTTTATATGCTTTCTACAGGTTAAGCCTATATATTTAACATATAACTTGTTTAACCGCCTACGCATCCTTTACGCCCAGTTATTCCGAACAACGCTTGCCACCTACGTATTACCGCGCCTCCTGGCACGTA
+
CCCCCGGGGGGGGGGGGGGGGGGGGGGGGGGGGGGGGGGGGGGGGFGGGGFGGGGGGGGGGGGGGGGGGGGGGGGGGGGGGGGGGGGGGGGGGGGGGGGGGGGGGGGGGGGGGGGGGGGGGGGGGGGGGGGGGGGGGGGGGGGGFFGGGEGGGGGGGGGGDEDFGGFGGGGGGGGGGG@FFGGGGGGG8DFGFFFGGGFGGDFGFFFFFFFA?C78EFFFFFF5:@55AADFDAAFBFFFECE?F=@D=EEFFFFF=9099;D071<0,=E<@1(3(6;45)6B124(-3(42).2:<31(
@M05025:18:000000000-B3NL5:1:1101:15883:2530 2:N:0:CACTCA
AGTGGAGGACTACCGGGGTTTCTAATCCTGTTCGCTACCCATGCTTTCGAGCCTCAGCGTCAGTTGCAGACCAGACAGCCGCCTTCGCCACTGGTGTTCTTCCATATATCTACGCATTCCACCGCTACACATGGAGTTCCACTGTCCTCTTCTGCACTCAAGTCGCCCGGTTTCCGATGCACTTCTTCGGTTAAGCCGAAGGCTTTCACATCAGACCTAAGCAACCGCCTGCGCTCGCTTTACGCCCAATAAATCCGGATAACGCTTGCCACCTACGTATTACCGCGGCTGCTGGCACGTC
+
CCCCCGGGGGGGGGGGGGGGGGGGGGGFGGGGGGGGGGGGGGGGGGGGGGGGGGGDGGGGGGGGGGGGGGGGGFGGGGGGGGGGGGGGGDGGGGGGGGGGGGGGGGGGGGGGGGGGEGGGGGGGGGGGGGGGGGGGGFGGGGGGGGGFGGGGGGGGGFGGG9FGGGGGGGEEEFGGEGDD8DG>CFFFC5;DDDFGG49CCDFGFFFCFF>ABAFFFF=3FFFFF@BFFFFFB6(/:9:(4<A1:6>FB?)<AFFFF>BF?>7?>(2(1(4<642:::244<<<:>((4>-8387?15(.(
@M05025:18:000000000-B3NL5:1:1101:15196:2571 2:N:0:CACTCA
AGTGGAGGACTACTCGGGTATCTAATCCTGTTTGCTCCCCACGCTTTCGCACCTGAGCGTCAGTCTTTGTCCAGGGGGCCGCCTTCGCCACCGGTATTCCTCCAGATCTCTACGCATTTCACCGCTACACCTGGAATTCTACCCCCCTCTACAAGACTCTAGCCTGCCAGTTTCGGATGCAGTTCCCAGGTTGAGCCCGGGGATTTCACATCCGACTTGACAGACCGCCTGCGTGCGCTTTACGCCCAGTAATTCCGATTAACGCTTGCACCCTCCGTATTACCGCGGCTGCTGGCCCGGG
+
CCCCCGGGGGGGGGGGGGGGGGGGGGGGGGGGGGGGGGGGGGGGGGGGGGGGGGGGGGGGGGGGGGGGGGGGGGGGGGGGGGGGGGGGGGGGGGGGGGGGFFGGGGGGFGGGGGGGGGGGGGGGGGGGGGGGGGGGGGGGGGGGGGGGGGGGGFFEGGGGGGGGGGFFGGGGGGGGGGGF7CFCDFGGGFFFGGFFDFAGGG)CFAFFFFFF;:EB(5=EFFFD?;BFF:0<>:<:B;BFFFF00496:?A2>AAA0<((849?6((,122:?6<?>B<:?922(-(7246:),53((4-4
@M05025:18:000000000-B3NL5:1:1101:15065:2578 2:N:0:CACTCA
AGTGGAGGACTACTAGGGTATCTAATCCTGTTTGCTCCCCATGCTCTCATGCCTCAGCGTCAGTTACAGTCCAGTAAGTCGCCTTCGCCACTGGTGTTCTTCCTAATCTCTACGCAATTCACCGCTACACTAGGCATTCCACTTACCTCTCCTGCACTCTAGTTAAACAGTTTTATATGCTTTCTACAGGTTAAGCCTATATATTTAACATATAACTTGTTTAACCGCCTACGCATCCTTTACTCCCAGTTATTCCGCACACAGCTTGCCACCTGCGGATCACCGCCGCTCGTGCCACGTA
+
CCCCCCFFEGGGGA<C@<FD<,CCEFG@EFFE,CFE<@FFD8FD<F9FF,,,CCFE886CE@FEEGGGEFGGGGFCGC<,68:@@@D7,,8:,B6BB8CF5AFDD?BFA,?A,AC,+85C<<FB7=+8EE,45F,CE,@4,,,@,>F9EFGGFA@=D9DF8D8,DA=,DF4@DGG=;E8D=9?FF8D88=?D+6DGD65=89?7+<+219DF+?+>E7:1@5CECCAF)0555==A)<=A*69*:5753.1A***27((892(7>35>((736((/2((.,(/((((,(-(((.((-)-((
@M05025:18:000000000-B3NL5:1:1101:19461:2586 2:N:0:CACTCA
AGTGGAGGACTACAGGGGTTTCTAATCCTGTTTGCTCCCCATGCTCTCATGCCTCAGCGTCAGTTACAGTCCAGTAAGTCGCCTTCGCCACTGGTGTTCTTCCTAATCTCTACGCATTTCACCGCTACACTAGGAATTCCACTTACCTCTCCTGCACTCTAGTTAAACAGTTTTATATGCTTTCTACAGGTTAAGCCTATATATTTAACATATAACTTGTTTAACCGCCTACGCATCCTTTACGCCCAGTTATTCCGAACAACGCTTGTCACCTACGTATTACCGCGGCTGCTGTCACGTA
+
CCCCCGGGGGGGGFGGGGFEFGGGGGGGGGGGGGGGGGGGGGGGEGGFGGGGGGGGGGGGGGGGGGGGGGGGGGGGFGGGGGGGGGGGGGEGGGGGGGGGGGGGGDGGFGGDFGGGGGGGGGGGGGEGGGGGGGGGGGFGGGGGGGGGGGGGGGGGGGGGGGGGGGFGGFGGGGGCFFGGGFFGGGGGFGGGFGGGGGFGGGFFFFFFFFFFAFF@EF@0<CFEEEBF5>DDF9@AA=EFFCC>A=2==7CECC<C(6=52319(/803/)447;@334;@3<<(9(461((,5)))60.(
@M05025:18:000000000-B3NL5:1:1101:14061:2588 2:N:0:CACTCA
AGTGGAGGACTACACGGGTTTCTAATCCTGTTTGCTCCCCATGCTCTCATGCCTCAGCGTCAGTTACAGTCCAGTAAGTCGCCTTCGCCACTGGTGTTCTTCCTAATCTCTACGCATTTCACCGCTACACTAGGAATTCCACTTACCTCTCCTGCACTCTAGTTAAACAGTTTTATATGCTTTCTACAGGTTAAGCCTATATATTTAACATATAACTTGTTTAACCGCCTACGCATCCTTTACGCTCAGTTATTCCGAACAACGCTTGCCACCTACGTATTACCGCGCCTGCTGGCACGTA
+
CCCCCGGGGGGGGGGGGGGGGGGGGGGGGGGGGGGGGGGGGGGGGGGGGGGGGGGGGGGGGGGGGGGGGGGGGGGGGGGGGGGGGGGGDGGGGGGGGGGGGGGGFGGGGGGFGGGGGGGGGGGGC:FGFFGGGGGFFGGGFGGEFGGGGGGFGGGCFGGDGFEGGGGGGGGFGGGGGGGFGGGGGGGGFFFDGGFGGGFGDFCFFFFFFFFFFFFFEFF@FFFEE5>=>DAD>)5<)6EFFFFD>)7>@E?4>?CEEFD>@B?99@D=</)./=@E?@))3?EEDF(((4((4548:<1:(
@M05025:18:000000000-B3NL5:1:1101:8233:2635 2:N:0:CACTCA
AGTGGAGGACTACAGGGGTTTCTAATCCTGTTTGCTCCCCACGCTTTCGCACCTGAGCGTCAGTCTTTGTCCAGGGGGCCGCCTTCGCCACCGGTATTCCTCCAGATCTCTACGCATTTCACCGCTACACCTGGAATTCTACCCCCCTCTACAAGACTCTAGCCTGCCAGTTTCGGATGCAGTTCCCAGGTTGAGCCCGGGGATTTCACATCCGACTTGACAGACCGCCTGCGTGCGCTTTACGCCCAGTAATTCCGATTAACGCTTGCACCCTCCGTACTACCACGGCTGCTGGCACGGG
+
CCCCCGGGGGGGGGGGGGGGGGGGGGGGGGGGGGGGGGGGGGGGGGGGGGGGGGGGGGGGGGGGGGGGGGGGGGGGGDGGGGGGGGFGGGGGGGGGGGGGGEFGGFGGGGGGGGGGGGGGGGGGGGGGGGGGGGGGGGGGGGFDGGGDGGGGGGG?FEGGGGGGGDGGGGGGGGGGGGDGGGFGGGGGG>FFGGGGGGFDG3B5AFFFFFFFFFBBFDA388=@FF9>>6?0>:4319436>A:?9><?FA<262:0(4?(<94;:?6:<).-8:3(,4(4)-::F((3(,())(3(.:9,
@M05025:18:000000000-B3NL5:1:1101:24048:2651 2:N:0:CACTCA
AGTGGAGGACTACTCGGGTTTCTAATCCTGTTCGATACCCACGCTTTCGTGCTTCAGCGTCAGTTGGGCGCCGGTATGCTGCCTTCGCAATCGGAGTTCTGCGTGATATCTATGCATTTCACCGCTACACCACGCATTCCGCATACTTCTCGCCCACTCAAGAACGCCAGTTTCAACGGCGGAGCGAGGTTGAGCCCCGCGATTTTACCGCTGACTTGGCATTCCGCCTACGCACCCTTTAAACCCAATAAATTCGGATAACGCTCGCATCCTCCGTATTACCGCGGCTGCTGGCACGGAG
+
-A@CCGFEDGGGGFCFGGFGGGGGGGCGGF<FAFCEGGCGGGGGGGGGFFFGGGAFFCFCFGDFGCFEGGGGGGGGGGGGGGGGFG<CC7FFFGG@FGDEGGEE7BFABFFGGGGGGGGFGGGGDGEGGEFGFGE7>3=EFE8>CGCAFGG>EG+AEGFGGEFFFEEGDC8EACGGGGDGDGGC55)95CCF6CFFC*09D3;C)9@F*)8>E@@<AF:0***-).34((,(((471:72A<A<:B?6()..)).2(8082<0((-4;0(2?))4(((43)-44;01,-202)((470((-
@M05025:18:000000000-B3NL5:1:1101:7047:2695 2:N:0:CACTCA
AGTGGAGGACTACTGGGGTATCTAATCCTGTTTGCTCCCCATGCTCTCATGCCTCAGCGTCAGTTACAGTCCAGTAAGTCGCCTTCGCCACTGGTGTTCTTCCTAATCTCTACGCATTTCACCGCTACACTAGGAATTCCACTTACCTCTCCTGCACTCTAGTTAAACAGTTTTATATGCTTTCTACAGGTTAAGCCTATATATTCAACATATAACTTGTTTAACCGCCTACGCATCCTTTACGCCCAGTTATTCCGAACAACGCTTGCCACCTACGTATTACCGCCGCTGCTGGCCCGTA
+
CCCCCGGGGGGGGGGGGGGGGGGGGGGGGGGGGGGGGGGGGGGGGGGGGGGGGGGGGGGGGGGGGGGGGGGGGGGGGGGGGGGGGGGGGGGGGGGGGGGGGGGGGGGGGGGGGGGGGGGGGGGGGGGGGGGGGGGGGGGGGGGG;D@;F?EFGEEFGGGGGDFGFGGGGGGGGGGGGGF?FGGGGGGGG8DFG?FFFC?FGGFGFFF??DDFFFFFFFEFFFFFFFF58AFFDAAFBEFFC4/:4@2A9>E??**939(8@=@6(6?1(49=6,(/,3@E1)73((((-,7(.,2((,(4(
@M05025:18:000000000-B3NL5:1:1101:22685:2697 2:N:0:CACTCA
AGTGGAGGACTACTGGGGTTTCTAATCCTGTTCGCTACCCATGCTTTCGAGCCTCAGCGTCAGTTGCAGACCAGAGAGCCGACTTCGCCACTGGTGTTCTTCCATATATCTACGCATTCCACCGCTACACATGGAGTTCCACTCTCCTCTTCTGCACTCAAGTTCAACAGTTTCTGATGCAATTCTCCGGTTGAGCCGAAGGCTTGCCCATCAGCCTTCTTGAACCGCCTGCACTCGCTTTTCGCCCAATAAATCCGGACAACGCTTGCCACCTACGTCTTAACTCCGCCGCTGGCCCGTG
+
-868C@CF-9F<6CEGDE@@-EFEGGGD@C@E@BFBB7FFDEFFDF<@,,;BF@,EDFEFGC7FFAE<@<FFFG8,CBC86+@+8<CFDCFBFE?A48C<,C,,EFA<?FFGAF@FB4<?<<AFCC+@EFFGGF:F8>>FDEFGCCG9D,9ED9E:EDF8D9E=D8>FE1@ECFGF8DCC++?+2==6@77C766+++*;CDF50**3;*;>F**07A**BC6)5>(>2((/-0>3((((/).608;F(6;);CE@B:?>>?B((4:122)5.4?((((.(.)-)),2(-3(4041((-,(
@M05025:18:000000000-B3NL5:1:1101:22832:2782 2:N:0:CACTCA
AGTGGAGGACTAGAGGGGCTTCTAATCCTGTTCGCTACCCATGCTTTCGAGCCTCAGCGTCAGTTTCAGACCAGAGAGCCGCCTTCGCCACTGGTGTTCTTCCATATATCTACGCATTCCACCGCTACACATGGAGTTCCACCCTCCTCTTCTGCCCTCAAGTTCAACAGTTTCTGATGCAATTCTCCGGTTTAGCCGACTGCTTTCACATCAGACTTATTGAACCGCCTCCACTCCCTTTACGCCCAATAAACTCGGCAAACGCTTCCCACCTACCTATTACTGCAGCTCGCGGCACGTA
+
<@C@9<FFCFCC-,CFC++6CFCGA,CFEGFFG;CFCE8<<FDCGGFG@@FEBCF8,<C,,88CF,C<C@8F6,,:C@F@FCF,=,:BB:7B<AC,B?BF<?FGGGGFFFG,E+C:+:FEF<A:7F7=9:,A,,A:@,CDGF,@=DEGGGFG,EF,=@?FC9==;:>,8DFEG:DGG:===D=DCE;:CGGG++=75<B**30+4++3BFFFAAFF3=8E+=@*7(--52(/0(),((6;))1(,.(/(,/)7))7/4,,((((((((.4A:?F??7).))..))))(,3)-4(((-403(
@M05025:18:000000000-B3NL5:1:1101:14026:2823 2:N:0:CACTCA
AGTGGAGGACTACACGGGTTTCTAATCCTGTTCGATCCCCGCACTTTCGTGCCTCAGCGTCAGTAGGGCGCCGGAAGGCTGCCTTCGCAATCGGGGTTCTGCGTGATATCTATGCATTTCACCGCTACACCACGCATTCCGCCTTCTTCTCGCCCACTCAAGGCCCCCAGTTTCAACGGCCGGACGGGGTTGAGCCCCGAATTTTTACCGCTGACTTAAAAGCCCGCCTACGCACCCTTTAAACCCAATAAATCCGGATAACGCTCGCATCCTCCGTATTACCGCGGCTGCTGGCACGGAG
+
CCCCCGGGGGGGGGGGGGGGGGGGGGGGGGGGGGGGGGGGGGGGGGGGGGGGGGGGGGGGGGGGGGGGGGGGGGGGGGGGGGGGGGGGGGGGGGEGGGGGGGGGGGGGGGGGGGGGGFFGGGGGGGGGGGGGGGGGGGGFGGDGGGGGGGGGGGGGGFFGD?FGGGGGGGGFGGF:FEDGGGGGGGGGDGGDFCGGGDFD)9FGFF4B?)>:B;5AAFAAFFF?FFF>??B:>(7;BB<D4<AAB??:BB>FBF>;9:6?A?8>066>B1074>F((.20<<>(94;0((2).40(,,,(,
@M05025:18:000000000-B3NL5:1:1101:8680:2887 2:N:0:CACTCA
AGTGGAGGACTACTGGGGTATCTAATCCTGTTCGCTACCCATGCTTTCGAGCCTCAGCGTCAGTTGCAGACCAGACAGCCGCCTTCGCCACTGGTGTTCTTCCATATATCTACGCATTCCACCGCTACACATGGAGTTCCACTGTCCTCTTCTGCACTCAAGTTGCCCGGTTTCCGATGCACTTCTTCGGTTAAGCCGAAGGCTTTCACATCAGACCTAAGCAACCGCCTGCGCTCGCTTTACGCCCAATAAATCCGGATAACGCTTCCCACCTACGTCTTACCCCGGCTGCTGGCTCGTC
+
CCCCCGGGGGGGGGEFGGGGGGFGGGGGGGGGGGGGGGGGGGGGGGGGGGGGGGGGGDBFGGGGGDFGGGGGGGGGGGGGGGGGGGCCCEGGGFFFFGGGGGGGGGGGGGGGGGGGGEGGFEFEGEGEFGGGCFEGEGGGGFGGGGGGGGGGGGGGGFG8E,7>DAFFECGECFGGGGGG8DDFFGGGCDCDGFFFFD>97DF9AAFFCFFFFFFF9>@=6683>=2953(6(00629?(6><<@9061(.).:A(96::1>?:;:6(5:2:170218(4845:(1,(-61(,4.-()(--
@M05025:18:000000000-B3NL5:1:1101:17662:2901 2:N:0:CACTCA
AGTGGAGGACTACTGGGGTATCTAATCCTGTTCGATCCCCACGCTTTCGTGCCTCAGCGTCAGTCTGGCGCCGGTACGCTGCCTTCGCAATCGGAGTTCTGCGCGATATCTATGCATTTCACCGCTACACCGCGCATTCCGCGTACTTCTCGCCAACTCAAGTCTGCCAGTTTCAACGGCTCGACGGGGTTGAGCCCCGCAATTTTACCGCTGACTTAACGGACCGCCTACGCACCCTTTAAACCCAATAAATCCGGATAACGCTCCCATCCCCCGTATTACCGCGGCTGCTGGCCCGGAG
+
CCCCCGGGGGGGGGFGGGGGGGGGGGGGGGGGGGGGGGGGGGGGGGGGGGGGGGGGGGGGGGGGGGGGGGGGGGGGGGGGGGGGGGGGGGGGGGDGGGGGGGGGGGGGGGGGGGGGGGGGGGGGGGGGGGGGGGGGGGGGGGGGGGFGGGGGGGGGGFGFGGGGFGGGGGGGGGGGGGGGGGGGGED3EGGGGDGGGG>G)95FF@FBFEB>;.54<@468>D1960>BF7696;F?2:?45<BB?F??F-6>4:;BFFF2?:>06(((481(-46?0:24:<-347;0>B:,42(-472,
@M05025:18:000000000-B3NL5:1:1101:12298:2937 2:N:0:CACTCA
AGTGGAGGACTACTGGGGTTTCTAATCCTGTTTGCTCCCCACGCTTTCGTGCCTCAGTGTCAATGTTGGTCCAGGTAGCTGCCTTCGCCATGGATGTTCCTCCTGATCTCTACGCATTTCACTGCTACACCAGGAATTCCGCTACCCTCTACCACATTCTAGTCATCCAGTATCCACTGCAGTTCCCAGGTTGAGCCCAGGGCTTTCACAACGGACTTAAATAACCACCTACGCACGCTTTACGCCCAGTAATTCCGAGTAACGCTTGCACCCTTCGTATTACCGCGGCTGCTGGCACGAA
+
C@@CCCGGGGGGGFGGGEGGGGGGGGGGGGGGGGGGGGGGGGGGGGGGGGGGGGGGGGGGGGGGGEFGGGGGGGGGGGGGGGGGFGGGGGGGGGGGGGGGGGGGGGGGGGGFGGGGGGFGGGGGGGGGGGGGGGEGGEGGGGGGGGDFGGGGGGGGGGGGGDGGGGGGCGGFEFGGGGF6FFGGFGDFFGFFD?CFGGFGGGFC938CFFFFFBEF9FEEFFFB=@@5<==:2AAAF=@@DFFDFF>F0/47??C4=D6=D4?D91;D?EF;2((324?B?BF6-(,4(,6:?F:??B(,,
@M05025:18:000000000-B3NL5:1:1101:22979:2960 2:N:0:CACTCA
AGTGGAGGACTACAAGGGTTTCTAATCCTGTTCGCTACCCATGCTTTCGAGCCTCAGCGTCAGTTGCAGACCAGACAGCCGCCTTCGCCACTGGTGTTCTTCCATATATCTACGCATTCCACCGCTACACATGGAGTTCCACTGTCCTCTTCTGCACTCAAGTCGCCCGGTTTCCGATGCACTTCTTCGGTTAAGCCGAAGGCTTTCACATCAGACCTAAGCAACCGCCTGCGCTCGCTTTACGCCCAATAAATCCGGATAACGCTTGCCACCTACGTATTACCGCGGCTGCTGGCACGTA
+
CCCCCGGGGGGGGGGGGGGGGGGGGGGGGGGGGGGGGGGGGGGGGGGGGGGGGGGGGGGGGGGGGGGGGGGGGGGGGGGGGGGGGGGGGGGGGGGGGGGGGGGGGGGGGGGGGGGGGGGGGGGGGGGGGGGGGGGGGGGGGGGGGGGGGGGGGGGGGGGGG9@=CCCGGGEGGGGGGGCDFGGGGGFGGGDDDG7CCGFDDGFCF*AAFFFFFFAEDF3>6AFEFF@F0<6;0:(,:@F21CE7<(4:61?<))-8>BB?F)4:;B?:?BF26::B?F7>?AAF:96(176<?7:142:2,
@M05025:18:000000000-B3NL5:1:1101:13255:2970 2:N:0:CACTCA
AGTGGAGGACTACTGGGGTTTCTAATCCTGTTTGCTCCCCACGCTTTCGTGCCTCAGTGTCAGTGTTGGTCCAGGTAGCTGCCTTCGCCATGGATGTTCCTCCTGACCTCTACGCATTTCACTGCTACACCAGGAATTCCGCTACCCTCTACCACACTCTAGTCGCACAGTATCCACTGCAGTTCCAAGGTTGAGCCCAGGGCTTTCACAACGTACTTAAACGACAACCTACGCACGCTTTACGCCCAGTAATTCCGAGTAACGCGTGCACCCTTCGTATTACCGCGGCTGCTGGCACGAA
+
CC<C9<FCCGGGCC<FA:FFCDFGGGGGGDCFCGGGG,CBECC@;C<FG<C@DFC@FGGGGD<,,CF8F8<FFFFGAFGFGGC<F@FFECFGGGGGGGDAA?DFEFGGGGGFGFGECGFFFGFGGFGG@F:BECFC@EEBFEGCED84@DFGDFGGGFG8EEG9BE+=8EGD=EFGGGGGGFGFGG+=?6=8DFF6FFFGGGFGF5AFFFFFF*9>5B;A69AAA9)59BF25>DF>=@(,9;;D9.63;<9<EE?@F013;CDF(29<?AF??F70,44:)66:B0(399<20(1,306-
@M05025:18:000000000-B3NL5:1:1101:10211:2994 2:N:0:CACTCA
AGTGGAGGACTACAGGGGTATCTAATCCTGTTCGCTACCCATGCTTTCGAGCCTCAGCGTCAGCTACAGACCAGAGAGCCGCCTTCGCCACTGGTGTTCTTCCATATATCTACGCATTCCACCGCTACACATGGAGTTCCACTCTCCTCTTCTGCACTCAAGAAACACAGTTTCCGATGCAATTCCTCGGTTAAGCCGGGGGCTTTCACATCAGACTTATCTTTCCGCCTGCGCTCGCTTTACGCCCAATAAATCCGGACAACGCTTGCCACCTACGTATTACCGCGCCTGCTGGCTCGTA
+
CCCCCGGGGGGGGGGGGGGGGGGGGGGGGGGGFGGGGGGGGGGGGGGGGGGGGGGGGGGGGGGGGGGGGGGGGGGGGGGGGGGGGGGGGGGGGGGGGGGGGGGGGGGGGGGGGGGGGGGGGGGGGGGGGGGGGGEGGGGGGG9=FGGGGGGGGGGGGGGFGGFFGGGGGGGGGGGGEEDGGGGGGGGGGGGGGGFGGGDGGCEGFFFFFFFFFF*)4:CEFFFEFFFF;DF03>9@FFFFF>A<?;><(4><44:>>28>13:>>?F01>A8.42:<1?>7AFFFF>090(.,,(-(.43(
@M05025:18:000000000-B3NL5:1:1101:21686:3023 2:N:0:CACTCA
AGTGGAGGACTACCCGGGTATCTAATCCTGTTCGCTACCCATGCTTTCGAGCCTCAGCGTCAGTTGCAGACCAGAGAGCCGCCTTCGCCACTGGTGTTCTTCCATATATCTACGCATTCCACCGCTACACATGGAGTTCCACTCTCCTCTTCTGCACTCAAGTTCAACAGTTTCTGATGCAATTCTCCGGTTGAGCCGAAGGCTTTCACATCAGACTTATTGAACCGCCTGCACTCGCTTTACGCCCAATAAATCCGGACAACGCTTGCCACCTACGTATTACCGCGGCTGCTGGCACGTA
+
CCCCCGGGGGGGGGGGGGGGGGGGGGGGGGGGGGGGGGGGGGGGGGGGGGGGGGGGGGGGGGGGGGGGGGGGGGGGGGGGGGGGGGGGGGGGGGGGGGGGGGGGGGGGGGGGGGGGGGGGGGGGGGGGGGGGGGGGGGGGGGGGGGGGGGGGGGGGGGGGGGGFGGGGGGGGGGFGFGGGGCFGGGGGGGGGGFGGGGFGGGFGFABFFFF49FFFFFFEFFF=FB@B=@FFDFEFFFF@3>E?063<08@EEEC@9><1(:611?F?:24<??FBFF)68AFB420(236?BF01,2(((
@M05025:18:000000000-B3NL5:1:1101:18959:3078 2:N:0:CACTCA
AGTGGAGGACTACCCGGGTATCTAATCCTGTTCGCTACCCATGCTTTCGAGCCTCAGCGTCAGTTGCAGACCAGAGAGCCGCCTTCGCCACTGGTGTTCTTCCATATATCTACGCATTCCACCGCTACACATGGAGTTCCACTCTCCTCTTCTGCACTCAGGTTCAACAGTTTCTGATGCAATTCTCCGGTTGAGCCGAAGGCTTTCACATCAGACTTATTGAACCACCTGCACTCCCTTTACGCCCACTAAATCCGGACAACGCTTGCCACCTACGTATTACCGCGCCTGCTGGCACGTA
+
CCCCCG@CBFFGGGGGGGGGGGGGGGGGGFGGFGGGGGGGFGGGGGGGGFGGG@FEGFGGGGEGGGGGGGFGGGGGGDDGGGGGGGFGGGGGGFGGFFGGGGGGGGGGCGGCFGGGGGGGGGGCEEGGGGGGGFGCFGGFGFFGGGGGGGGGGGGEEDGGC8EDGGGEGGGGGDGG,CDDF7D8DGGGGG7>>DDGGG5@;C69?4FAFAF?A9AB@6AEAA6/>2=B>@B25;BE(:BE@3930:@;(,4@3??6:0;9(/2(481(1(6<?7(8144<7<A2(46(41(3.)287<(4(
@M05025:18:000000000-B3NL5:1:1101:19349:3091 2:N:0:CACTCA
AGTGGAGGACTACCAGGGTTTCTAATCCTGTTTGCTCCCCACGCTTTCGTGCCTCAGTGTCAGTGTTGGTCCAGGTAGCTGCCTTCGCCATGGATGTTCCTCCTGATCTCTACGCATTTCACTGCTACACCAGGAATTCCGCTACCTCTACCACACTCTAGTCGCCCAGTATCCACTGCAGTTCCCAGGTTGAGCCCAGGGCTTTCACAACGGACTTAAACGACCACCCACGCACGCTTTACGCCCAGTGATTCCGATTAACGCTTGCCCCCTTCGTATTACCGCGGCTGCTCGCACGTAT
+
CCCCCFGGFGGGGGGGGGFGEGGGGGGGGGGGGGGGGGGGGGGGGGGGGGGGGGGGGGGGFGGGGGGGFGGFGGGGGGGGGGGGGGGGGGGGGGGGGGGGFGGGGGDGGGGGGGGGGGGGFGGGGGGGCGFGGDFFGGGDGGGGGEEFGFFGGGGGGGGGGGGGGEGGCFFGGAFFGGGFC?@FDGCF??+=FFDGGGFGGGFF5<+;C*:@D5?BECE5AEBB@4=A22>2(5>@F;<@FF;?3;DF;3)9??3(,((/)9(((422()8067??:(8(-6)(-1079(4:)46(4(,()
@M05025:18:000000000-B3NL5:1:1101:13300:3143 2:N:0:CACTCA
AGTGGAGGACTACAAGGGTTTCTAATCCTGTTCGATACCCACGCTTTCGTGCTTCAGCGTCAGTTGGGCGCCGGTATGCTGCCTTCGCAATCGGAGTTCTGCGTGATATCTATGTATTTCACCGCTACACCACGCATTCCGCATACTTCTCGCCCACTCAAGAACGCCAGTTTCAACGGCGGAGCGAGGTTGAGCCCCGCGATTTTACCGCTGACTTGGCATTCCGCCTACGCACCCTTTAACCCCAATAAATCCGGATAACGCTCGCATCCTCCGTATTACCGCGGCTGCTGGCACGGAG
+
CCCCCGGGGGGGGGGGGGGGGGGGGGGGGGGGGGGGGGGGGGGGGGGGGGGGGGGGGGGGGGGGGGFGGGGGGGGGGGGGGGGGGGGGGGGGGGGGGGGGGGGGGGGGGGGGGGGGGGGGGGGGGGGGGGGGGGGGGGGGGGGGGGGGGGGGGGGGGGGGGGGGGGGGGGFGGGGGGGGCDGGGGGDGEGGGGGGCGGFGGGEFFFFFFFFFFFFFFFFFFFFFBFF<FB?F;?FFFFFFFF)5::BF7:AFFB7>>FFFA7?FFF>;2:;48A?2?:?2).9:B>69,(4?D7127:911
@M05025:18:000000000-B3NL5:1:1101:13009:3187 2:N:0:CACTCA
AGTGGAGGACTACAGGGGTATCTAATCCTGTTTGCTACCCACGCTTTCGAACCTCAGCGTCAGTTACAGACCAGAGAGCCGCTTTCGCCACTGGTGTTCTTCCATATATCTACGCATTTCACCGCTACACATGGAGTTCCACTCTCCTCTTCTGCACTCAAGTCTCCCAGTTTCCAATGCACTACTCCGGTTAAGCCGAAGGCTTTCACATCAGACTTAAAAGACCGCCTGCGTTCCCTTTACGCCCAATAAATCCGGATAACGCTTGCCACCTACGTATTACCGCGGCTGCTGGCACGTG
+
CCCCCGGGGGGGGGGGGGGGGGGGGGGGGGGGGGGGGGGGGGGGGGGGGGGGGGGGGGGGGGGGGGGGGGGGGGGGGGGGGGGGGGGGGGGGGGGGGGGGGGGGGGGGGGGGGGGGGGGGGGGGGGGGGGGGGGGGGGGFGGGGFFGGGGGGGGFDGFGFEFDFEGGFGGFGGGGGGGGGGGGDGEFG=DGGGGGGGGFGGGFG5AAAFF9AFF4>EFFCFFF5BDB@FF:=B@>;@3435CE0;;9<0;E<<?C89(3<:BF16?02:3<B(3::(()).)4<6902>923:0((,)(((
@M05025:18:000000000-B3NL5:1:1101:16080:3218 2:N:0:CACTCA
AGTGGAGGACTACTAGGGTTTCTAATCCTGTTCGCTACCCATGCTTTCGAGCCTCAGCGTCAGTTGCAGACCAGACAGCCGCCTTCGCCACTGGTGTTCTTCCATATATCTACGCATTCCACCGCTACACATGGAGTTCCACTGTCCTCTTCTGCACTCAAGTTGCCCGGTTTCCGATGCACTTCTTCGGTTAAGCCGAAGGCTTTCACATCAGACCTAAGCAACCGCCTGCGCTCGCTTTACGCCCAATAAATCCGGATAACGCTTGCCACCTACGTATTACCGCGGCTGCTGCCACGCA
+
CCCCCGGGGGGGGGGGGGGGGGGGGGGGGGGGGGGGGGGGGGGGGGGGGGGEGGGGGGGGGGGGGGGGGGGGGGGGGGGGGGGGGGGGGGGGGGFGGGGGGGGGGGGGGGGGGGDGGGGGGGGGGGGGGGGGGGGGDFGGGGGGGGGGGGGGGGGGEGGGGDGF=DGGGEEGEGGG66CDGGGGGGDFGCCDGCGFC?5CDDAC49AFFAFF8>AEFFF34AFEFFB>2=5;63,89;;D?37(;@B??03<<26?>>B6?)<603:0((9<6<?8(484?AA<-72-02(())),.5(((
@M05025:18:000000000-B3NL5:1:1101:9231:3239 2:N:0:CACTCA
AGTGGAGGACTACTAGGGTTTCTAATCCTGTTCGCTACCCATGCTTTCGAGCCTCAGCGTCAGTTGCAGACCAGAGAGCCGCCTTCGCCACTGGTGTTCTTCCATATATCTACGCATTCCACCGCTACACATGGAGTTCCACTCTCCTCTTCTGCACTCAAGTTCAACAGTTTCTGATGCAATTCTCCGGTTGAGCCGAAGGCTTTCACATCAGACTTATTGAACCGCCTGCACTCGCTTTCCGCCCAATAAATCCGGACAACGCTTCCCACCTACGTATTACCGCGGCTTCTGTCACGTA
+
CCCCCGGGGGGGGGGGGGGGGGGGGGGGGGGGGGGGGGGGGGGGFGGGGGFGGGGGGGGGGGGGGGGGGGGGGGGGGGGGGGGGGGGGGGGGGGGGGGGGGGGGGGGFGGGGGGGGGGGGGGGGGEGGGGGGGGFGGGGGGFGGGGGGGGGGGGGGGGGGGD=FGGGGGFGGGGGGGGGGGGGGGGGGGGGGDGCGGGFDDGFGFFFFFFF>AAFFFFFFFF>CFB):(5=BFE=E=@@DF<)433(63,.737?E90<1>?F1;?F(.34((.(5(.4<?-:94920(-(.)))-)-11.
@M05025:18:000000000-B3NL5:1:1101:11338:3259 2:N:0:CACTCA
AGTGGAAGGACTACAAGGGTTTCTAATCCTGTTCGATACCCACGCTTTCGTGCTTCAGCGTCAGTTGGGCGCCGGTATGCTGCCTTCGCAATCGGAGTTCTGCGTGATATCTATGCATTTCACCGCTACACCACGCATTCCGCATACTTCTCGCCCACTCAAGAACGCCAGCTTCAACGGCGGAGCGAGGTTGAGCCCCGCGATTTTACCGCTGACTTGGCATTCCGCCTACGCACCCTTTAAACCCAATAAATCCGGATAACGCTCGCATCCTCCGTATTACCGCGCCTGCTGGCACGGG
+
CCCCCCDGGGGGGGGGGGGGGGGGGGGGGGGGGGGGGGGGGGGGGGGGGGGGGGGGGGGGGGGGGGGFGGGGGGGGGGGGGGGGGGGGGGGGGGGGGGGGGGGGGGGGGGGGGGGGGGGGGGGGEGGGGGGGGGGGGGGGGGGGGEGGGGGGGDEEEGGGGGFGFGEGDGGGFEGFGGGGCCDDDGGDEGGGGGGGGGFGGGBC>>FBFFFFDBFFFF<?FFFFBAF?BFFF06:B>:B0>>FBFF0<F7:A)6>01(4(8A?FB((41,,47<<?0(.:B2)9<B>(,(4((..43)(4(
@M05025:18:000000000-B3NL5:1:1101:7451:3263 2:N:0:CACTCA
AGTGGAGGACTACCAGGGTATCTAATCCTGTTCGCTACCCATGCTTTCGAGCCTCAGCGTCAGTTGCAGACCAGAGAGCCGCCTTCGCCACTGGTGTTCTTCCATATATCTACGCATTCCACCGCTACACATGGAGTTCCACTCTCCTCTTCTGCACTCAAGTTCAACAGTTTCTGATGCAATTCTCCGGTTGAGCCGAAGGCTTTCACATCAGACTTATTGAACCGCCTGCACTCGCTTTACGCCCAATAAATCCGGACAACGCTTGCCACCTACGTATTACCGCGGCTGCTGGCACGTA
+
CCCCCGGGGGGGGGGGGGGGGGGGGGGGGGGGGGGGGGGGGGGGGGGGGGFGGGGGGGGGGGGGGGGGGGGGGGGGGGGGGGGGGGGGGGGGGGGGGGGGGGGGGGGGGGGGGGGGGGGGGGGGGGGGGGGGGGGGGGGGGGGGGGGGGGGGGGGGGGGGFDFGGGGGGGGGGGGGGGGGGGFFGGGGGGGGGFFGGGFGGGFGFFFFFFFFFFFBFFFFFFFF455@FFFB:>EB@BFF?EFD12>@;DEF<EFFF>?FFFF9B??6?(6>BFFB:<<AB<AAB6(49BF?FB08?>?B,
@M05025:18:000000000-B3NL5:1:1101:18498:3319 2:N:0:CACTCA
AGTGGAGGACTACTAGGGTATCTAATCCTGTTCGCTACCCATGCTTTCGAGCCTCAGCGTCAGTTACAGACCAGAGAGCCGCCTTCGCCACTGGTGTTCTTCCATATATCTACGCATTCCACCGCTACACATGGAGTTCCACTCTCCTCTTCTGCACTCAAGAAACACAGTTTCCGATGCAATTCCTCGGTTAAGCCGGGGGCTTTCACATCAGACTTATCTTTCCGCCTGCGCTCGCTTTACGCCCAATAAATCCGGACAACGCTTGCCACCTACGTATTACCCCGGCTGCTGGCACGTA
+
CCCCCGGGGFGGGGGGGGGGGGGGGGGGGGGGGGGGGGGGGGGGGGGGGGGGGGGGGGGBFGGGGGGGGGGGGGGGGGGGGGGGGGGGGGGGGGFGGGGGGGGGGGGGGGGGGGGGGEGGGGGGGGGGGGGGGGGGGGGGGGGGGFGGGGGGGGGFFGGGGGFFFGGGGGFGGGGGGGGGGGGGGGGGGGGGGGCGGDEGGGFGFFFFFF>6?=ABEFCEFFFFF;6@DD;8;;>D9@@FFFFFF9>BBF:7259:>9<99:?;>F?6?F24:(,2(,,54>FA(,,3(-267720()43(
@M05025:18:000000000-B3NL5:1:1101:15406:3369 2:N:0:CACTCA
AGTGGAGGACTACCAGGGTTTCTAATCCTGTTCGCTACCCATGCTTTCGAGCCTCAGCGTCAGTTGCAGACCAGACAGCCGCCTTCGCCACTGGTGTTCTTCCATATATCTACGCATTCCACCGCTACACATGGAGTTCCACTGTCCTCTTCTGCACTCAAGTTGCCCGGTTTCCGATGCACTTCTTCGGTTAAGCCGAAGGCTTTCACATCAGACCTAAGCAACTGCCTGCGCTCGCTTTACGCCCAATAAATCCGGATAACGCTTGCCACCTACGTATTACCGCGGCTGCTGGCCCGTA
+
CCCCCGGGGGGGGGGGGGGGGGGGGGGGGGGGGGGGGCFGGGGGGGGGGGGGD@FGGGGGGGGGGGGGGGGGGGCGGGGGGGGGGGGGGGGGGGGGGFGGGGGGGGGGGGFGGGGGGFCAFGEBEGGGGGGGGGGGGGGGGGGGGGGGGGGGGGGGGGGGGCFGGFGGGDEEGGGGDGGGGFFGGGGGGDGDDGCFGDEDD>ADFFFFFFFF>AABDFE3A4B@B(8B3BE=@@1621?2?FFDD09;:;;EC634996::>3?64??B0)4::?BB24<?AA)-41,(,(4::?6(,33(
@M05025:18:000000000-B3NL5:1:1101:10629:3371 2:N:0:CACTCA
AGTGGAGGACTACTAGGGTTTCTAATCCTGTTCGCTACCCATGCTTTCGAGCCTCAGCGTCAGTTGCAGACCAGAGAGCCGCCTTCGCCACTGGTGTTCTTCCATATATCTACGCATTCCACCGCTACACATGGAGTTCCACTCTCCTCTTCTGCACTCAAGTTCAACAGCTTCTGATGCAATTCTCCGGTTGAGCCGAAGGCTTTCACATCAGACTTATTGAACCGCCTGCACTCGCTTTACGCCCAATAAATCCGGACAACGCTTGCCACCTACGTATTACCGCGGCTGCTGGCACGGA
+
CCCCCGGGGGGGGGGGGGGGGGGGGGGGGGGGGGGGGGGGGGGGGGGGGGGGGGGGGGGGGGGGGGGGGGGGGGGGGGGGGGGGGGGGGGGGGGGGGGGGGGGGGGGGGGGGGGGGGGGGGGGGGGGGGGGGGGGGGGGGGGGGGGGGGGGGGGGGGGGGGGGGGGGGGGGGGGGGGGGGGGGGGGGGGDGGDGCGGGFDGGFGFFFFFFFFFFFFFFFFFFFFFFFFFFFBFFFFFFFFFCFF<FFF0;3=FFFEFFFFFFFF>FF:<:A?F2>FFF>95AA<(39(-,,4>:?F?D0(,
@M05025:18:000000000-B3NL5:1:1101:22905:3396 2:N:0:CACTCA
AGTGGAGGACTACAGGGGTTTCTAATCCTGTTTGATACCCACACTTTCGAGCCTCAGTGTCAGTTGCAGTCCAGTGAACTGCCTTCGCAATCGGAGTTCTTCGTGATATCTAAGCATTTCACCGCTACACCACGAATTCCGCCCACCTCTACTGTACTCAAGACTGCCAGTTTCAACTGCAATTTTACGGTTGAGCCGCAAACTTTCACAACTGACTTAACAATCCACCTACGCTCCCTTTAAACCCAATAAATCCGGATAACGCTCGGATCCTCCGTATTACCGCGGCCGCTGGCACGGG
+
CCCCCGGGGGGFFFGGGGGGGGGGGGGGGGGGGGGGGGGGGGGGGGGGGGGGGGGGGGGGGGGGGGGGGGGFGGGGGGGGGGGGGGGGGGGGGGGGGGGGGGGGGGGGGGGGGGGGGGGGGGGGGGGGGGGGGGGEGGGFGGGGEEE@GGGGGGGGGGFGGFGGGGGGGGFGAFGGGGGGGGGGDGC8C6FDDDFFGDEGDGFGFFFF>FFAFFFFFFFFFFFEFFBFFFBF>B5(5@FFFFF==BF<=DFEC6)=6>021;<:;<<>023>FFFFF?6:2AAA6>1(((-(369?B?F6,
@M05025:18:000000000-B3NL5:1:1101:8265:3405 2:N:0:CACTCA
AGTGGAGGACTACCCGGGTATCTAATCCTGTTCGCTACCCATGCTTTCGAGCCTCAGCGTCAGTTGCAGACCAGAGAGCCGCCTTCGCCACTGGTGTTCTTCCATATATCTACGCATTCCACCGCTACACATGGAGTTCCACTCTCCTCTTCTGCACTCAAGTTCAACAGTTTCTGATGCAATTCTCCGGTTGAGCCGAAGGCTTTCACATCAGACTTATTGAACCGCCTGCACTCGCTTTACGCCCAATAAATCCGGACAACGCTTGCCACCTACGTATTACCGCGGCTTCTGGCACGTA
+
CCCCCGGGGGGGGGGGGGGGGGGGGGGGGGGGGGGGGGGGGGGGGGGGGGGGGGGGGGGGGGGGGGGGGGGGGGGGGGGGGGGGGGGGGGGGGGGGGGGGGGGGGGGGGGGGGGGGGGGGGGGGGGGGGGGGGGGGGGGGGGGGGGGGGGGGGGGGFGGFFDFGGGGGGGGGGGGGGGGGGGGFGGGGGGGGGGGGGGF5DGFFAABFFFFFFFFFFFFFFFF9=B>>@FFFF@BE@>FDFFEFF@FFFFFF3CC8@BDFF?B>>B:???A?FB:B<<?F?FAA:>(31((.))5805::(
@M05025:18:000000000-B3NL5:1:1101:24167:3452 2:N:0:CACTCA
AGTGGAGGACTACTGGGGTTTCTAATCCTGTTCGTTACCCATGCTTTCGAGCCTCAGCGTCAGTTGCAGACCAGAGAGCCGCCTTCGCCACTGGTGTTCTTCCATATATCTACGCATTCCACCGCTACACATGGAGTTCCACTCTCCTCTTCTGCACTCAAGTTCAACAGTTTCTGATGCAATTCTCCGGTTGAGCCGAAGGCTTTCACATCAGACTTATTGAACCGCCTGCACTCCCTTTACGCCCAATAAATCCGGACAAACCTTGCCACCTACGTTTTACCGCCGCTCCTGGCACGTC
+
CCCCCGGGGGGGGGGGGGGGGGGGGGGGGGGGGGGGGEGGGGGGGGGGGGGGGGGGGGGGGGGGGGGGGFGGGGGGGGGGGGGGGGGGGGGGGGGGGGGGGGGGGGGGGGGGGGGGGGGGGGGGGGGGGGGGGGGGGGGGGGFGGGGGGGGGGGGGGDFFGGGGGGGGGFFFFFGGGGFFGGGC7@DGGGGC6F6?CD5CC>FGF5A>AFFFFFF)0+6<E6BCB=)55==B2:.6(7@FF4<0?BFFF@@FE)/;99(,,6(((.))4(.5(((5(.(.(4-4(((((((-(.(,,)44(
@M05025:18:000000000-B3NL5:1:1101:10479:3483 2:N:0:CACTCA
AGTGGAGGACTACCAGGGTTTCTAATCCTGTTCGCTACCCATGCTTTCGAGCCTCAGCGTCAGTTGCAGACCAGAGAGCCGCCTTCGCCACTGGTGTTCTTCCATATATCTACGCATTCCACCGCTACACATGGAGTTCCACTCTCCTCTTCTGCACTCAAGTTCAACAGTTTCTGATGCAATTCTCCGGTTGAGCCGAAGGCTTTCACATCAGACTTATTGAACCGCCTGCACTCGCTTTACGCCCAATAAATCCGGACAACGCTTGCCACCTACCTATTACCGCGGCTTCTGGCACGTA
+
-ACCCFFEGGGGGGGGGGGG@FFGGGGFFGGFGEEEGEDGGGGGGGGFEGGGEFGFGDFGGCGFGGGGGGFFGFGFDGCFBEE@FGGGGGGGGGFFF@EGEFGGGGGGFBFGEGGGEFEGGGGGGGFFGGDDFD=FGEFGGGFF9DBEFGGGGA8D8AFFGGCGGGGGGGFEAFGGGGGGGD7=DFFGEDDDDF9D9CE5C7AFFFFF>BCFFFFFFFFFFFFFF>B>>DDB3BB59>?<<CE<76(37;EF35?(3.,49:(((4<???A281,4(4AF))6)-(9(1-(4645?(,(((
@M05025:18:000000000-B3NL5:1:1101:23002:3491 2:N:0:CACTCA
AGTGGAGGACTACTCGGGTATCTAATCCTGTTTGCTCCCCATGCTCTCATGCCTCAGCGTCAGTTACAGTCCAGTAAGTCGCCTTCGCCACTGGTGTTCTTCCTAATCTCTACGCATTTCACCGCTACACTAGGACTTCCACTTACCTCTCCTGCACTCTAGTTAAACAGTTTTATATGCTTTCTACAGGTTAAGCCTATATATTTAACATATAACTTGTTTAACCGCCTACGCATCCTTTACGCCCAGTTATTCCCAACAAACCTTACCACCTACGTATTACCGCGGCTGCTGGACCGTT
+
CCCCCGFCCFGGGGGGGGGGGGGFGGGGGGGGGGGGGGGCGFEGGGFGGGFGGAECFGGGG:CFGGGGGGFGGFGGDCGGGGGGGGGGCFGGFFGGGGGGGGGGFGGFFGGDGGGGGGFGGGCCGGGGFGFFG:D,@EE9EGGGGGGFGFFF9DF8CEDFG,@BF=,9==DFFG::,@+=6=D?=DEF8==DF?FFGG9789+2=99E?=CFFF771CC=CF+;A@):=@)8580):6::9**/44=95>C<@5?8*7:9(8((/5=)/54;D@;E6@3C;))7(.(,30(4))(((.(-(
@M05025:18:000000000-B3NL5:1:1101:21228:3536 2:N:0:CACTCA
AGTGGAGGACTACCCGGGTTTCTAATCCTGTTCGCTACCCATGCTTTCGAGCCTCAGCGTCAGTTGCAGACCAGAGAGCCGCCTTCGCCACTGGTGTTCTTCCATATATCTACGCATTCCACCGCTACACATGGAGTTCCACTCTCCTCTTCTGCACTCAAGTTCAACAGTTTCTGATGCAATTCTCCGGTTGAGCCGAAGGCTTTCACATCAGACTTATTGAACCGCCTGCACTCGCTTTACGCCCAATAAATCCGGACAACGCTTGCCACCTACGTATTACCGCGGCTTCTGGCCTGTA
+
CCCCCFGGGGGGGGGGGGGGGGGGGGGGGGGGFGGGGGGGGGGGGGGGGFGGGGGGGGGGGGGGGGGGGGFGGGFGGGGGGGGGGGGGGGGGGGGGGGGGGGGGGGGGGGGGGGGGGGGGGGGGGGEGGGGGGGCFFGGGGGGGGGGGGGGGGGGGGGGGGGGFGGFFEGFGGGGF8ECFGGGCFGGCGDGG6FGGGGF5CDA>F*AFFFFFFFFEFFFC96B8>/59@FFFFFEE;@??@<>DF9;<=;3<<<?@B6@903?(4-2(,3<D??7???257<)6,4(-,((.)6):()-.-
@M05025:18:000000000-B3NL5:1:1101:10065:3596 2:N:0:CACTCA
AGTGGAGGACTACAAGGGTTTCTAATCCTGTTCGCTACCCATGCTTTCGAGCCTCAGCGTCAGTTGCAGACCAGACAGCCGCCTTCGCCACTGGTGTTCTTCCATATATCTACGCATTCCACCGCTACACATGGAGTTCCACTGTCCTCTTCTGCACTCAAGTTGCCCGGTTTCCGATGCACTTCTTCGGTTAAGCCGAAGGCTTTCACATCAGACCTAAGCAACCGCCTGCGCTCGCTTTACGCCCAATAAATCCGGATAACGCTTGCCACCTACGTCTTACCGCGGCTCTCGGCACGTA
+
CCCCCGGGGGGGGGGGGGGGGGGGDGGGGGGGGGGGGGFGGGGGGGGGGGGGGGGGGGGGGGGGGFGGGGGGGGGGGGGGGGGGGGGGGGGFFFFFFGGGGGGGGGDGGGGFFGGGGGGGGGGGGGEGFGFGGG8FGGGGGFGGGGGFFGGGG@A=EGGGGGDG9FEFEGCEEDGGGGGG7DFGGGGGGGGDDD>7F>?5DCA9AAF6>C94+36<:676)AA.5:=@@@?F9@9;>F086)7;;9@F:27A<AA36962:B7(-38?::221(,40,(4<AAF6(419>((),14>>::(
@M05025:18:000000000-B3NL5:1:1101:6964:3599 2:N:0:CACTCA
AGTGGAGGACTACCCGGGTATCTAATCCTGTTTGCTACCCACGCTTTCGAACCTCAGCGTCAGTTACAGACCAGAGAGCCGCTTTCGCCACTGGTGTTCTTCCATATATCTACGCATTTCACCGCTACACATGGAGTTCCACTCTCCTCTTCTGCACTCAAGTCTCCCAGTTTCCAATGCACTACTCCGGTTAAGCCGAAGGCTTTCACATCAGACTTAAAAGACCGCCTGCGTTCCCTTTACGCCCAATAAATCCGGATAACGCTTGCCACCTACGTATTACCGCGGCTGATGGCACGTT
+
@CCCCFGGGGGGGCEGGGFGGGGGGGGGGGGFGGGGGGGGGGGGDEGGGGGGGGGGGGEFCFFFFGGGGGGF@FFFEFGFFGGEGGGGGGGFGCFGGFFGFFFGF<F?FFFGGGGGDGGGGGGGGGGCFGGEDFCGGGGGGGGGGGFFGDGGGGGGGGGG89EGDGFGDFD8EFGEEGFGGGGGGGGD7CD7DGGGGDDGDDAGFFFFFFA?8FF=EFCFFFA5>:>2>=@2(6(/8EFEEFFDDFFFFFFEFE);>>(,,67(4:?(,844((5:8:?A:<<4(39B64(().)((8:<.
@M05025:18:000000000-B3NL5:1:1101:12652:3616 2:N:0:CACTCA
AGTGGAGGACTACTGGGGTATCTAATCCTGTTTGCTCCCCACGCTTTCGCACCTGAGCGTCAGTCTTTGTCCAGGGGGCCGCCTTCGCCACCGGTATTCCTCCAGATCTCTACGCATTTCACCGCTACACCTGGAATTCTACCCCCCTCTACAAGACTCTAGCCTGCCAGTTTCGGATGCAGTTCCCAGGTTGAGCCCGGGGATTTCACATCCGACTTGACAGACCGCCTGCGTGCGCTTTACGCCCAGTAATTCCGATTAACGCTTGCACCCTCCGTATTACCGCGGCTGCTGGCCCGGG
+
CCCCCGGGGGGGGGGFGGGGGGGGGGGGGGGGFGGGGGGGGGGGGGGGGGGGGGGGGGGGGGGGGGGGGGGGGGGGGGEGGGGGGGGGGGGGGGGGGGGGFFFFGGDFEEGGGGGGGGGGGGGGGGDGGGGGGG8AFEFGGGGGGGGGGGFFGGG@FGGGF9CDGGGGGGGGGGGGEEGGGGGGCCGGGGGGGGCFGGFGGGE5;AFCF7AAFF>BFFFFFFF1((4(9?BF>B:B>>><FFF?<BB?<:A<ABFFFBFFBA>0912:BDB?0(2:>F<?F>FF((,41141:?F:(4960
@M05025:18:000000000-B3NL5:1:1101:23637:3623 2:N:0:CACTCA
AGTGGAGGACTACTCGGGTATCTAATCCTGTTCGATACCCACGCTTTCGTGCTTCAGCGTCAGTTGGGCGCCGGTATGCTGCCTTCGCAATCGGAGTTCTGCGTGATATCTATGCATTTCACCGCTACACCACGCATTCCGCATACTTCTCGCCCACTCAAGAACGCCAGTTTCAACGGCGGAGCGAGGTTGAGCCCCGCGATTTTACCGCTGACTTGGCATTCCGCCTACGCACCCTTTAAACCCAATAAATCCGGATAACGCTCGCATCCTCCGTATTACCGCGGCTGCTGGCCCGGCG
+
CCCCCGGGGGGGGGGGGGGGGGGGGGGGGGGGGGGGGGGGGGGGGGGFGGGGGGGGGGGGGGGGGFGGGGGGGGGGGGGGGGGGGGGGGGGGGGGGGGGGGGGGGGGGGGGGGGGGGGGGGGGGGGGGGGGGGGGGGGGGGGGGGGGGGGGGGGGGGGGGGFGGGGGGGGGGGGGGGEGGGCDGGGGGGGGGGF4<FG:DCGFGFFFFFFFBD>FD9FFB?FFBABFFB631901>:?0:5AA<(8?67>499A7996?6AB69144191;?FFFF:?FFFFF36((23(4)808((-4(-
@M05025:18:000000000-B3NL5:1:1101:7386:3634 2:N:0:CACTCA
AGTGGAGGACTACAAGGGTTTCTAATCCTGTTCGCTACCCATGCTTTCGAGCCTCAGCGTCAGTTGCAGACCAGAGAGCCGCCTTCGCCACTGGTGTTCTTCCATATATCTACGCATTCCACCGCTACACATGGAGTTCCACTCTCCTCTTCTGCACTCAAGTTCAACAGTTTCTGATGCAATTCTCCGGTTGAGCCGAAGGCTTTCACATCAGACTTATTGAACCGCCTGCACTCGCTTTACGCCCAATAAATCCGGACAACGCTTGCCACCTACGTATTACCGCGGCTGCTGGCACGTA
+
CCCCCGGGGGGGGGGGGGGGGGGGGGGGGGGGGGGGGGGGGGGGGGGGGGGGGGGGGGGGGGGGGGGGGGGGGGGGGGGGGGGGGGGGGGGGGGGGGGGGGGGGGGGGGGGGGGGGGGGGGGGGGGGGGGGGGGGGGGGGGGGGGGGGGGGGGGGGGGGGGFGGGGFGGGGGGGGGGGGGGGGGGGGGGGDGGGGGGDBCGGA>FFFFFFFFFF4@FCFCFFFFE>B=@DDFFFFFFFFFFEFFDFBFFFFFE<EE6@FFF6?9>FB<?7AB<F?FF?B94<AD:>F162((,2:622::(
@M05025:18:000000000-B3NL5:1:1101:24147:3678 2:N:0:CACTCA
AGTGGAGGACTACAAGGGTATCTAATCTAAAATGTTAGATTTGTGTTTGTATCTAAAACCACAAAAACTGTATTCCTTTTAAGCTGTAGGTTTCAAAGTGCTCTGCTCTGGTGTACCAGTATTCCTTAATAGAAGGCTCCCCTACTCCCATCCTAGCAGACCCAGGAAGGTCTTTGGGTTTTTCACTGAGATCTGGGAATGGGCCCAACACTTTCACTGAAGTGCCTGTGTTGTCATGGAGTACTCTGGCACAAACCTCGGGGAAGAGTGAGCCAAGGAGGTCTGCACTCACCGGCTGCTG
+
CCCCCFGGGGGGGGGGGGGGGGGGGGGGGGGGGGGGGGGGGGGGGGFGGGGGGGGGGGGGGGGGGGGGGGGGGGGGGGGGGGGGGGGGGGGGGGGGGGGGGGGGGGGGGGGGGGGGGGGGGGGGGGGGGGGGGFG@8FGGFGGFGGGGGGGGGGGGGGGGGGCEFGCEEEFFGGGGGG8CDDFGGGGG,=DDDGGFC=9?DCFGDED5AFFFFBFEFFFFFFFFFFFFFFFFBFFFFFEE)=5A@C<E:@C@)>BB))):272@@=@:?=CB2>3(4;121:()/)9().,/4(61,,1))
@M05025:18:000000000-B3NL5:1:1101:11099:3684 2:N:0:CACTCA
AGTGGAGGACTACTGGGGTTTCTAATCCTGTTCGCTACCCATGCTTTCGAGCCTCAGCGTCAGTTGCAGACCAGAGAGCCGCCTTCGCCACTGGTGTTCTTCCATATATCTACGCATTCCACCGCTACACATGGAGTTCCACTCTCCTCTTCTGCACTCAAGTTCAACAGTTTCTGATGCAATTCTCCGGTTGAGCCGAAGGCTTTCACATCAGACTTATTGAACCGCCTGCACTCGCTTTACGCCCAATAAATCCGGACAACGCTTGCCACCTACGTATTACCGCGGCTGCTGGCCGGTC
+
CCCCCGGCGGGGGGFGGGGG7FFFFGGGGGGGGGGGGGGGGGGCGGGFGGGGGGGFGGGGDFFGGGGGGGFCFGGDDFFDFGCDFGGGGEEGGGEEGGGGGGGFGFFGGCGGFFG7FEGA@DEGGGEF9DGFGGGGFGFGGGDCFGGGGGGFGGGGGGGFGGG9DFCDFGGFGGGDGGGGG=FGGFFCEGGGGCGFFCACCDFGFF>BFFFF8AF@=FCEFFAA@9@@@FDFF@EEB9(:?)6;?FB;13;<>5?E01;0(2<BBFBFB?223,4(1:2<?2)-(2((((,3).((((,4-
@M05025:18:000000000-B3NL5:1:1101:19735:3687 2:N:0:CACTCA
AGTGGAGGACTACAAGGGTTTCTAATCCTGTTCGCTACCCATGCTTTCGAGCCTCAGCGTCAGTTACAGACCAGAGAGCCGCCTTCGCCACTGATGTTCTTCCATATATCTACGCATTCCACCGCTACACATGGAGTTCCACTCTCCTCTTCTGCACTCAAGAAACACAGTTTCCGATGCAATTCCTCGGTTAAGCCGGGGGCTTTCACATCAGACTTATCTTTCCGCCTGCGCTCGCTTTACGCCAAATAAATCCGGACAACGCTTGCCACCTACGTATTACCGCGGCTGCTTCCCCGAA
+
CCCCCFGGGGGGGGGGGGGGGGGFGGFGFGGGGGGGGGGGGGGGGGGGGGGGGGGGGGGGGGGGGGGFGGGGGGGGGGGGGGGGGGGGGEECFGCGGGGGGGGGGGGGGGGGGGDDFGGFFFGGGGGGGGGGG?FGGGGGGGGGFGGFCBFGGGGFGGGF@FAFDFGGGGGGGGGGGGGGG7DFFGGGGDDGG?8CFD>DDDECFFFFFF8AF*/36B=<AA7?C717((,36192,:<0:4A1?3(((.69<).5((,(4(24((4803-4..4??7).54))(,,2((-4:)),((-((
@M05025:18:000000000-B3NL5:1:1101:16684:3714 2:N:0:CACTCA
AGTGGAGGACTACACGGGTTTCTAATCCTGTTCGCTCCCCACGCTTTCGCTCCTCAGCGTCAGTAACGGCCCAGAGACCTGCCTTCGCCATTGGTGTTCTTCCCGATATCTACACATTCCACCGTTACACCGGGAATTCCAGTCTCCCCTACCGCACTCAAGCCCGCCCGTACCCGGCGCGGATCCACCGTTAAGCGATGGACTTTCACACCGGACGCGACGAACCGCCTACGAGCCCTTTACGCCCAATAAATCCGGATAACGCTTGCACCCTACGTATTACCGCGGCTGTTGGCACGCA
+
CCCCCGGGGGGGGGGGGGGGGGGGGGGGGGGGGGGGGGGGGGGGGGGGGGGGGGGGGGGGGGGGGGGGGGGGGGGGGGGGGGGGGGGGGCGGGGGGGGGGGGGGGGGGGGGGGGGGGGGGGGGGGGGGGGGGGGGGGGGGGGGGFGGGGGGGGGGGGGGGGEGGGDGGGGGGGGGG7ECGGGDDGGGGGGG<DFFGGGFGG4AGF49/@FFFFF>BFFBBFFF>>BFFFFFF??:;>:?FBFF<BF6<:::AAAA06>61:).26?<6<>BF?:(,3.)629A4-1726>1().(.)51((
@M05025:18:000000000-B3NL5:1:1101:17280:3738 2:N:0:CACTCA
AGTGGAGGACTACTAGGGTTTCTAATCCTGTTCGATACCCACGCTTTCGTGCTTCAGCGTCAGTTGGGCGCCGGTATGCTGCCTTCGCAATCGGAGTTCTGCGTGATATCTATGCATTTCACCGCTACACCACGCATTCCGCATACTTCTCGCCCACTCAAGAACGCCAGTTTCAACGGCGGAGCGAGGTTGAGCCCCGCGATTTTACCGCTGACTTGGCATTCCGCCTACGCACCCTTTAAACCCAATAAATCCGGATAACGCTCGCATCCCCCGTATTACCGCGGCTGCTGGCACGGAG
+
CCCCCGGGGGGGGGGGGGGGGGGGGGGGGGGGGGGGGGGGGGGGGGGGGGGGGGGGGGGGGGGGGGGGGGGGGGGGGGGGGGGGGGGGGGGGGGGGGGGGGGGGGGGGGGGGGGGGGGGGGGGGGGGGGGGGGGGGGGGGGGGGGGGGGGGGDGGGGGGGGGGGGGGGGGGGGGFGGGGGGGGGGGGGGGGGGGGGGGFGGGFCFFFFFFFDEBFFBF:?FFFFF01?BFFBFBFFFBFFFABF7<<4:?>)447>>B1(6?:((4079<>:(,79:BBBAFF:FF(32(4:?:<183,--
@M05025:18:000000000-B3NL5:1:1101:6927:3763 2:N:0:CACTCA
AGTGGAGGACTACTAGGGTATCTAATCCTGTTCGCTCCCCACGCTTTCGTGCCTCAGTGTCAATGTTGGTCCAGGTAGCTGCCTTCGCCATGGATGTTCCTCCTGATCTCTACGCATTTCACTGCTACACCAGGAATTCCGCTACCCTCTACCACATTCTAGTCATCCAGTATCCACTTCAGTTCCCAGGTTGAGCCCAGGGCTTTCATAACGGACTTAAATAATCACTTACCCACGCTTTACGCCCAGTTATTCCGACTTACGCTGTCCCTCTTCCGTTTACCGTGGCTCCTGGCCCCAG
+
B6ABCG6FGGFGGGDE-,CF-FGA,EF<FGGGF@FDED6B8F:@@F?<@FFGFFF<F<<F,;CFFCC,6@<@FFEFCFGGFGGGG<,BF:FE8,@=EEGAGA@F<<FEFFAF<F@CECFDEGG,95EFG:,AE@F:FEEF88E>CF@@FGGGGGGGFGG,@,EEFF=4=,@=8E:D8@+6=@=C9,2+,==F8+===+;+=+0@FFFF+5?;B>*0);7AFB9**3*:**30)079))75>**(--(((0*9***832(,(1)(/((/))7)(/.9)())/,)7(-,((,)-57(3(,(((
@M05025:18:000000000-B3NL5:1:1101:12304:3784 2:N:0:CACTCA
AGTGGAGGACTACTAGGGTTTCTAATCCTGTTCGCTCCCCATGCTTTCGCTCCTCAGCGTCAGTTACGGCCCAGAGATCTGCCTTCGCCATCGGTGTTCCTCCTGATATCTGCGCATTCCACCGCTACACCAGGAATTCCAATCTCCCCTACCGCACTCTAGCTTGCCCGTACCCACTGCAGGCCAGAGGTTGAGCCTCTGGTTTTCACAGCAGACGCGACAAGCCGCCTACGAGCTCTTTGCGCCCAATAATTCCGGACAACGCTTGCACCCTACGTATTACCGCGGCCGCTGGCACGCA
+
CCCCCGGGGGGGGGGGGGGGGGGGGGGGGGGGGGGGGGGGGGGGGGGGGGGGGGGGGGGGGGGGGGGGGGGGGGGGGGGGFGGGGGGGGGGGGGGGGGGGGGGGGGGGGGGGGGGGGGGGGGGGGGGGGGGGGGGGGGGGGGGGGGGGGGGGGGGEGGGGGFGGGFGGGGGEGGGFGGGGGGGGGGGCCDFFCFDGGFFFFD>CFFFFFFFFFF;BFF@FF>A@F;B@FF<@??;>9?AB<AF>FF>F(3:2<)6<BF?B;BFF;<:46),4<BFF(4>A3:B9(497;(-4>F01(53((
@M05025:18:000000000-B3NL5:1:1101:5431:3793 2:N:0:CACTCA
AGTGGAGGACTACTCGGGTTTCTAATCCTGTTCGCTCCCCACGCTTTCGCTCCTCAGCGTCAGTAACGGCCCAGAGACCTGCCTTCGCCATTGGTGTTCTTCCCGATATCTACACATTCCACCGTTACACCGGGAATTCCAGTCTCCCCTACCGCACTCCAGCCCGCCCGTACCCGGCGCAGATCCACCGTTAGGCGATGGACTTTCACACCGGACGCGACGAACCGCCTACGCGCCCTGTACGCCCACTACATCAGGATAACGCTCGCACCCTACGTATTACCGCGGCTACTGGCCCGTA
+
CCCCCGGE7-<E<CFGGC6@FCEFFF<C@CE@CBC7FF@,;:@BFEGFG::CFFECFGGGGE@@FFGEGECFGGFGG<=FE=FFEEEDF@FG98C,BFFFC,CFFFD>=AFFCE8=FA?<FGGGFF+@FFGDGGGGGD9D=AEC,,6,@,@,@EGGGC6?FD6CEGGEGCEGG@AE*7748)896C?8FC9*9C*>D)8/*<;86AF+;6AA3>D>0>>BEFF0909>FF12:(,((42(.:)(--4:(8>(4)6)))())-)((((39;64<::?1824:))6303((-(.4<?0(((-(
@M05025:18:000000000-B3NL5:1:1101:12928:3873 2:N:0:CACTCA
AGTGGAGGACTACAGGGGTATCTAATCCTGTTCGCTACCCATGCTTTCGAGCCTCAGCGTCAGTTGCAGACCAGACAGCCGCCTTCGCCACTGGTGTTCTTCCATATATCTACGCATTCCACCGCTACACATGGAGTTCCACTGTCCTCTTCTGCACTGAAGTCGCCCGGTTTCCGATGCACTTCTTCGGTTAAGCCGAAGGCTTTCACATCAGACCTAAGCAACCGCCTGCGCTCGCTTTACGCCCAATAAATCCGGATAACGCTTGCACCCTACGTATTACCGCGGCTGCTGGCACGAG
+
CCCCCGGGGGGGGFGGGGGGGGGGFGGGGGGGGGGGGGGGGGFG<EEGGGGGGGGGGGGGGGGGGGGGGGGGGGGGGGGGGGGGGGGGGGGGGGGGF=FFFGGGGGGGGGGGGGGGGGGGGGGGGEGGGGGFFGGGGGGGGGGGGGFGGGGGGGGGGGGGFCFGGGDCGGGEDDFEEGCC?:CCF<FGC>CDGFGGGGFDGGFG6AFFFF9FF68BFF3@FF=;D2=;>1;2:>9;1;D;73>1;290<2044)6>;>0(24?:1:08<)).-4(32:26:<<A:0((4,-:0)(,(.0(,
@M05025:18:000000000-B3NL5:1:1101:15376:3905 2:N:0:CACTCA
AGTGGAGGACTACAAGGGTATCTAATCCTGTTCGCTACCCATGCTTTCGAGCCTCAGCGTCAGTTGCAGACCAGAGAGCCGCCTTCGCCACTGGTGTTCTCCCATATATCTACGCATTCCACCGCTACACATGGAGTTCCACTCTCCTCTTCTGCACACAAGTTCAACAGTTTCTGATGCAATTCTCCGGTTGAGCCGAAGGCTTTCACATCAGACTTATTGAACCGCCTGCACTCGCTTTACGCCCAATAAATCCGGACAACGCTTGCCACCTACGTATTACCGCGGCTGCTGGCACGTA
+
CCCCCFGGGGGGGGFGFGGGGGGGGGGGGGGGGGGGGGGGGGGFG<FGGGGGEGGGGGGGGGGGGGGGGGGGGGGGGGGGGGGGDGGGGGGGGGGGFGGGGGGGGGGFFGGGGGGGGGFGGGGGGGGGDGGGGGFGGGGGGGGGGGGGGGGGGGFGFGFGGCEGFGGGGGGGGGGFEFGGGGGGG:DFG>DDCCGGGG5DDGAC?CFFFFAF>A4>@EEEFFAAE5>@=@BB@@EB=F6?7>377693334<>ECE6(617:<BFF380(-.4<:2(,8<4)66(---,,,,32:11<:1,
@M05025:18:000000000-B3NL5:1:1101:20966:3908 2:N:0:CACTCA
AGTGGAGGACTACTCGGGTATCTAATCCTGTTTGCTCCCCACGCTTTCGTGCCTCAGTGTCAATGTTGGTCCAGGTAGCTGCCTTCGCCATGGATGTTCCTCCTGATTTCTACGCCTTTCACTGCTACCCCAGGAATTCCGCTACCCTCTACCACCTTCTAGTCATCCAGTATCCACTGCAGTTCCCAGGTTGAGCCCAGGGCTTTCACAACGGACTTAAATAACCACCTACGCACGCTTTACCCCCAGTAATTCCCGGTAAACCTTGCACCCTTCCTATTACCGCGGCTGCTTGCCCGAA
+
ACBCCGAF@966-6<@FGFEG<C6EE@F@FEFGCE<C,FG8F@CCFGC:ECFG@<,CC@C@,CFEGECECAF@EGFFFG,B@FEFE7BF7:,9,C5?F9FGCGDE<<,,5,,:?8+,@FF,A,,5,,C,9AC=E9?FG,E>844@BF@8,4,@,,+64@,E;DDD,>,8@=,@CFGFF6D8+=D=D?+,==D+6?GCG5D+0<+;AA+++;?39588;8A8;+8:@6-:5>>))))(((0846*0(8((.)955)9)(,((,))((776)7(8(6=0))).64<89((4,(()).-()(,-
@M05025:18:000000000-B3NL5:1:1101:9997:3915 2:N:0:CACTCA
AGTGGAGGACTACACGGGTATCTAATCCTGTTCGCTACCCATGCTTTCGAGCCTCAGCGTCAGTTGCAGACCAGAGAGCCGCCTTCGCCACTGGTGTTCTTCCATATATCTACGCATTCCACCGCTACACATGGAGTTCCACTCTCCTCTTCTGCACTCAAGTTCAACAGTTTCTGATGCAATTCTCCGGTTGAGCCGAAGGCTTTCACATCAGACTTATTGAACCGCCTGCACTCGCTTTACGCCCAATAAATCCGGACAACGCTTGCCACCTACGTATTACCGCGGCGGCTGGCACGTA
+
CCCCCGGGGGGGGGGGGGGGGGGGGGGGGGGGGGGGGGGGGGGGGGGGGGGGGGGGGGGGGGGGGGGFGGGGGGGGGGGFGGGGGGGGGGGGGGGGGGGGGGGGGGGGGGGGGGGGGGGGGGGGGGGGGGGGFGFGGGGGGGGGGGGGGGGGGGGGGGGGGGGGGGGGGGGGGGGGGGGG+DGFGGGFGGGDGGGGGG>DCGFGFFFFFFFFFAFEFFC?F6AEFF=@=29=DF=E0628?3C;@11;DFEFE??@602>>6<9;:F2(493<B(5:().:BF<(-341((,,46:(.-3(
@M05025:18:000000000-B3NL5:1:1101:9139:3920 2:N:0:CACTCA
AGTGGAGGACTACCAGGGTTTCTAATCCTGTTCGCTACCCATGCTTTCGAGCCTCAGCGTCAGTTGCAGACCAGAGAGCCGCCTTCGCCACTGGTGTTCTTCCATATATCTACGCATTCCACCGCTACACATGGAGTTCCACTCTCCTCTTCTGCACTCAAGTTCAACAGTTTCTGATGCAATTCTCCGGTTGAGCCGAAGGCTTTCACATCAGACTTATTGAACCGCCTGCACTCGCTTTACGCCCAATAAATCCGGACAACGCTTGCCACCTACGTATTACCGCGGCCGCTGGCACGTC
+
CCCCCGGGGGGGGGGGGGGGGGGGGGGGGGGGGGGGGGGGGGGGGGGGGGGGGGGGGGGGGDGGGGGGGGGGGGFGGGGGGGGGGGGGGGGGGGGGGGGGGGGGGGGGGGGGGGGGGGGGGGGGGGGGGGGGGGGGGGGGGGGGFGGFGGGGFFFFFGGGGG:DGGFGGGGGGGGGGGGGGGGGFDFGE6DGGGGGGGBGG5AFFAFFFFFF4AFFFFFFF>FEFFA9@DFFFB=B-(3?@<<6@BFD?@;<9?5;01;9(4:1(,46:04<:::2(,).5)6.49361,((49(-(.::(
@M05025:18:000000000-B3NL5:1:1101:7881:3924 2:N:0:CACTCA
AGTGGAGGACTACCAGGGTTTCTAATCCTGTTCGCTACCCATGCTTTCGAGCCTCAGCGTCAGTTGCAGACCAGAGAGCCGCCTTCGCCACTGGTGTTCTTCCATATATCTACGCATTCCACCGCTACACATGGAGTTCCACTCTCCTCTTCTGCACTCAAGTTCAACAGTTTCTGATGCAATTCTCCGGTTGAGCCGAAGGCTTTCACATCAGACTTATTGAACCGCCTGCACTCGCTTTACGCCCAATAAATCCGGACAACGCTTGCCACCTACGTATTCCCGCGGCTGCTGGCCAGTA
+
CCCCCFFGGGGGGGGGGGGGGGGGGGGGGGGGGGGGGGGGGGGGGGGGGGGGGGGGGGGGGGGGGGGGGGGGGGGGGGGGGGGGGGGGDFGEGGGGFGGGGGGGGGGGGGGGFGGGGGCGGGGGDCEGGGGGGFFGFGGGFAEGFGFFGGCFAAFDFGGFFFFGGGGGGGGGGGGGGGGGCGGGG:CFGGGGDGFGGGFGGGFGAFFFFFFFFFFFFFFFF+BEFFBFFFFFFF@;BBD@?)>@19@<7@@F>5C1:9;;FB?>0460??A7:77>04>B3).)(-3-(,(,)55<(.4,.
@M05025:18:000000000-B3NL5:1:1101:8139:3930 2:N:0:CACTCA
AGTGGAGGACTACCGGGGTTTCTAATCCTGTTCGCTACCCATGCTTTCGAGCCTCAGCGTCAGTTACAGACCAGAGAGCCGCCTTCGCCACTGGTGTTCTTCCATATATCTACGCATTCCACCGCTACACATGGAGTTCCACTCTCCTCTTCTGCACTCAAGAAACACAGTTTCCGATGCAATTCCTCGGTTAAGCCGGGGGCTTTCACATCAGACTTATCTTTCCGCCTGCGCTCGCTTTACGCCCAATAAATCCGGACAACGCTTGCCACCTACGTATTACCGCGGCCGCCGGCCCGTA
+
CCCCCCGDGGGGGEGGGDCFGGG9FGFEFCFFEFGGGGGGGGFGFGGGGGGGEDGFDGEFBEEGGFEEFGGGFGFFFGFGGDGEEGGFEEEGG8EDEFGGD?AEFGFGCGGGGCFGCFFGGG8FFGGGGGGGGGF:EGGGGGAFFGEFGGFGGDAFFAEDFDEFGFGGGGGGGFAEGCDG7<C8=A@DGCDDD7BFFGFCCD4:A8AAF=FF4AFEEFC<FFFFC>;<;@@<117?;>B??FB0:;9:2<?):AAF>90;BB219?6060)8:BF>?:24(.<246(,((-((4(1,,,3(
@M05025:18:000000000-B3NL5:1:1101:9829:3946 2:N:0:CACTCA
AGTGGAGGACTACCCGGGTTTCTAATCCTGTTTGCTCCCCACGCTTTCGCACCTGAGCGTCAGTCTTTGTCCAGGGGGCCGCCTTCGCCACCGGTATTCCTCCAGATCTCTACGCATTTCACCGCTACACCTGGAATTCTACCCCCCTCTACAAGACTCTAGCCTGCCAGTTTCGGATGCAGTTCCCAGGTTGAGCCCGGGGATTTCACATCCGACTTGACAGACCGCCTGCGTGCGCTTTACGCCCAGTAATTCCGAGTAACGCTTGCACCCTCCGTATTACCGCGTCTGCTGGCACGGG
+
CCCCCFGGGGGGEFGGGGFGEGGGGGGGGGGGGGGFFGGGGGGGGGGGGGGGGGGCGGGGGGGGGGGGGGGGGGGGGGGEGGGGGGGGGEGGGGCGGGGFFGGFGGGGGGGGGGGDBFAFGGGGGGGGFGGFGGEGDGGGGGGGGGGGGGGGGGDGGGGFGFFFGGGGGFFGGGGGDGD>>F>BFGGFCFGDCCCG<FFDCG3>F=6AAFFFFEFFFF<AFF4:BFFFBB?B>?:?FF>0?DABB>011.:<6>><B((-4443(,1127>?:?B:>6(449A2112--(4AA271(),((
@M05025:18:000000000-B3NL5:1:1101:14818:3978 2:N:0:CACTCA
AGTGGAGGACTACAAGGGTTTCTAATCCTGTTCGATTCCCACGCTTTCGTGCTTCAGCGTCAGTTGGGCGCCGGTATGCTGCCTTCGCAATCGGAGTTCTGCGTGATATCTATGCATTTCACCGCTACACCACGCATTCCGCATACTTCTCGCCCACTCAAGAACGCCAGTTTCAACGGCGGAGCGAGGTTGAGCCCCGCGATTTTACCGCTGACTTGGCATTCCGCCTACGCACCCTTTAACCCCAATAAACCCGGCTAACGCTCGCATCCCCCGTATTCCCCCCGCCGCTGGCCGCGAG
+
CCCCCGGGEGGGGGGGGGFGGGGGGGGGGGGGGGGGGGGGGGGGGGGGGGGGGGGGGGGGGGGGGGGGGGGGGGGGGGGGGGGGGGGGGGGGGEGDFGGGGGGGGGGGGGGGGGGGGGGGGGGGGGDDGGGGGGGGGCFGGGGG>GGGFGGCGGGGGGFGGEFGGE>EEG?9CCFDGGGGGGGGGGGGGDGFG4<G3CBGGDAFFFBFB><7D3?AAF2:7=BFFFF:B?:0313(421:AB)5:1:112>2)(((7((4.((((4(60(3((-3(-312))),((,,(4490(-(((---
@M05025:18:000000000-B3NL5:1:1101:9928:4024 2:N:0:CACTCA
AGTGGAGGACTACCCGGGTTTCTAATCCTGTTCGCTCCCCATGCTTTCGCTCCTCAGCGTCAGTAAATGCCCAGAGACCTGCCTTCGCCATCGGTGTTCCTCCTGATATCTGCGCATTTCACCGCTACACCAGGAATTCCAGTCTCCCCTACATCACTCTAGTCTGCCCGTACCCACCGCAGATCCGAGGTTGAGCCTCGGACTTTCACGGCAGACGCGACAAACCGCCTACGAGCTCTTTACGCCCAATAAATCCGGAAAACGCTTGCGCCCTACGTATTACCGCGGCTGCTGGCACGTC
+
CCCCCGGGGGGGGGGGGGGGGGGGGGGGGGGGGGGGGGGGGGGGGGGGGGGGGGGGGGGGGGGFGFGGGGGGGGGGGGGGGGGGGGGGGGGGGGFGGGGGGGGGGGGGGGGGGGGGGGGGGGGGGGGGGGGGGGGGGGGGGGFGGGGGGGGGGFGGGCFGFFFGGGGGGGGGGGGGGGGGGDDFGGGGCDDD5>CFGDFCD>BDFFF+:)5?BEFD2A>>>:ADD69F9:1?:01;(4-4<<<:?261::38A2>:01((2,49F<11((4612?B6(.)4<DB:>(4(((4:,7:(560(
@M05025:18:000000000-B3NL5:1:1101:22302:4088 2:N:0:CACTCA
AGTGGAGGACTACTAGGGTTTCTAATCCTGTTCGATACCCACACTTTCGTGCCTGAGCGTCAGTCGCAGACTGGTAAGCTGCCTTCGCAATCGGAGTTCTTCGTGATATCTATGCATTTCACCGCTACACCACGAATTCCGCCTACCTCGCCTGAACTCAAGCGCGCCAGTTCAAACGGCTCGACGGGGTTGAGCCCCGCTATTTTACCGCTTGCTTGACACGCCGCCTGCGCACCCTTTAAACCCAATAAATCCGGATAACGCTCGCATCCTCCCTCTTACCGCGTCTGCTGGCACGGAG
+
CCCCCGGGGGGGGGGGGGGGGGGGGGGGGGGGGGGGGGGGGGGGGGGGGGGGGGGGGGGGGGGGGGGGGGGGGGGGGGGGGGGGGGGGGGGGGGFEGGGGGGGGGGGGGGGGGGGGGGGGGGGGGGGGGGGGGGGGGGGGGGGGGGGGGGGEECG?GGGGGGGGGGGGGGGGGGAGGGCD7DDDDECCGGDGGCGCDDE3):>C+88FFDF>DFFE<FFFFFBFFFFFFFBBFF>>F047A<2<<((204A:4<79>012<2(7:?109117<<((.(44<B:41(-(((-))(,(412(-
@M05025:18:000000000-B3NL5:1:1101:14106:4145 2:N:0:CACTCA
AGTGGAGGACTACCAGGGTATCTAATCCTGTTTGCTCCCCATGCTCTCATGCCTCAGCGTCAGTTACAGTCCAGTAAGTCGCCTTCGCCACTGGTGTTCTTCCTAATCTCTACGCATTTCACCGCTACACTAGGAATTCCACTTACCTCTCCTGCACTCTAGTTACACAGTTTTATATGCTTTCTACAGGTTAAGCCTATATATTTAACATATAACTTGTTTAACTGCCTACGCATCCTTTACGCCCAGTTATTCCGATCAAGCCTTTCCACCTACGTACTGCTGCTGCTACTGGCACGTC
+
@CCCCGGGGGGGGDCA-BEFF<FGCD@<FFECFEF9F,,@FGFGAFCCFGDAE@,CFF@F@FCEDFFCFEGF6FFG9F,B:+BBBF7FECFGFG@FFGGGGDFAFGFG<FFE<F7:?:?FGAFGDEGG?A;EFGGEGEFFF9D9FDFAFGGGFGFG8,4,=DFFE,=D4=A,4=;DEFF+D+CF=,==,+6=3+@8DCFGGG7FFC+2=FFBFD7::?CCFF7CE*5088A<A58=B@:EFC@=))052.*97<*;)-(6-)**/(**08*8(61=((.(,.7)/7)378)..73/,7(//
@M05025:18:000000000-B3NL5:1:1101:7547:4172 2:N:0:CACTCA
AGTGGAGGACTACAGGGGTATCTAATCCTGTTTGCTCCCCATGCTCTCATGCCTCAGCGTCAGTTACAGTCCAGTAAGTCGCCTTCGCCACTGGTGTTCTTCCTAATCTCTACGCATTTCACCGCTACACTAGGAATTCCACTTACCTCTCCTGCACTCTAGTTAAACAGTTTTATATGCTTTCTACAGGTTAAGCCTATATATTTAACATAATACTTGTTTAACCGCCTACGCATCCTTTACGCCCAGTTATTCCGAACAACTCCTGCCACCTCCGTATTAACCCGGCCGTCGGACGTAA
+
BC@B<EFEGECG9E<FGCFEDFFDCFF<FFFEAFGFF,FFF<EF9<EFGGCE<FFF@FEFECGFFG@FFEFEGGF<@,CE7FFGGG?FEGEGFFCFDEF,<E?FCEFFGEE<GFGGGGGGCEFGGGEE9?FGDGC,EFGAE,;ED,E9B9=DE8FGGDDDC=DF9C;FGGGGGGD==:=9+CFDC:EG862=F??DGDD?CD;+?+2?@D++++5;C33:9*+53>8)==)01))89=:A:4CA92)>2>C*9*1>:(-6>@7..).51(.),5,(((/(..13)/((((-34(,(,((((
@M05025:18:000000000-B3NL5:1:1101:22810:4179 2:N:0:CACTCA
AGTGGAGGACTATAGGGTATCTAATCCTGTTTGCTCCCCACGCTTTCGTTCTTGAGCGTCAGTGTATATCCAGTAAACTGCCTTCGCCGTTGGTGTTCTTCCTAATATCTACGCATTCCACCGCTTCACTAAGAATTCCGTTTACCTCTATATAACTCTAGTTAACCAGTATCCAAAGCGGACTGAGGTTGAGCCTCAGGCTTTAACTCTAGACTTGACAAACTGCCTACAAACTCTCTACGCCCAATAATTCCGGATAACGCTTCTGACATATGTATTATCCTGGCTGCTGGCACCTAGT
+
BCCCCFFDFC@FE,CAFF@C<FFGGG9CFEF9FFCFGFGDF@E76C<BEFFGCA9CFCCCCE9CCE<EDAEGFFGF9EFF@@@6C@@FG@@8<=6?4@D<FGGFGG<?CFCEDFGD:,EFEE@FFFEFFGG<F=FGCF,@>@,D>ECFEFGDG=;@EDDFAF8;==99@,8,33=,36?DDDDGCFFCFFCCF650ACF6+=?F?7@CFF++138*09)8=6?*9*-:A=4**736A@B4AB@B(65:5*1*0*((24(4;0(/;,/)/))))).75?)))))).4((((53(3820(.).
@M05025:18:000000000-B3NL5:1:1101:16536:4187 2:N:0:CACTCA
AGTGGAGGACTACAAGGGTTTCTAATCCTGTTCGCTCCCCACGCTTTCGCTCCTCAGCGTCAGTAACGGCCCAGAGACCTGCCTTCGCCATTGGTGTTCTTCCCGATATCTACACATTCCACCGTTACACCGGGAATTCCAGTCTCCCCTACCGCACTCCAGCCCGCCCGTACCCGGCGCAGATCCACCGTTAGGCGATGGACTTTCACACCGGACGCGACGAACCGCCTACGAGCCCTTTACGCCCAATACATCCGGATAACGCTCGCACCCTACGTATTACCGCGGCTGCTGGCACGTC
+
CCCCCGGGGGGGGGGGGGFGGGGGGGGGGGGGDGGGGGGGGGGGGGGGGGDGGFGGGGGGGGGGGGGGGGGGGGGGGGGGGGGGGGGGGGGGGFGGGGGGGGGGGGGGGGGGGGGGGGGGDGFGGGGGGGGGGGDGGGGFGGGGAFEGGGGFFEEEGGGGGFGGGGGGGGGGGGGG5ECGGGGFGGGGGDGGDGGGG):8CGFGFAF+AFAEFE>B>F>>FFD0914>FFFFFFFFF::7>AFB<;><0:?)44<?F92?BFBFF?F>>FF>0(3:182A?<96(7>0(,314:::170((
@M05025:18:000000000-B3NL5:1:1101:19512:4187 2:N:0:CACTCA
AGTGGAGGACTACTCGGGTATCTAATCCTGTTCGCTCCCCACGCTTTCGCTCCTCAGCGTCAGTAACGGCCCAGAGACCTGCCTTCGCCATTGGTGTTCTTCCCGATATCTACACATTCCACCGTTACACCGGGAATTCCAGTCTCCCCTACCGCACTCCAGCCCGCCCGTACCCGGCGCAGATCCACCGTTAGGCGATGGACTTTCACACCGGACGCGACGAACCGCCTACGAGCCCTTTACGCCCAATAAATCCGGATAACGCTCGCACCCTACGTATTACCGCGGCTGCTGGCACGGC
+
CCCCCGGGGGGGGGGGGGGGGGGGGGGGGGGGGGGGGGGGGGGGGGGGGGGGGGGGGGGGGGGGGGGGGGGGGGGGGGGGGGGGGGGGGGGGGGGGGGGGGGGGGGGGGGGGGGGGGGGGGGGGGGGGGGGGGGGGGGGGEGGGGGGGGFGGGGGEGGGGGGGGGGGDGEE>ACFG5EGGGGGGGGCGGGGGGGGGGD>DGCFFAFFCFFFB:<>BFFFFFFB>>FFFFB67<0:;FFB<?44(4;F0:3))6.509,43<)5:>041;007602<1,)4:2>B69(4>((-5286(.((-
@M05025:18:000000000-B3NL5:1:1101:24176:4195 2:N:0:CACTCA
AGTGGAGGACTACTGGGGTTTCTAATCCTGTTCGATCCCCACGCTTTCGTGCCTCAGCGTCAGTCTGGCGCCGGTACGCTGCCTTCGCAATCGGAGTTCTGCGCGATATCTATGCATTTCACCGCTACACCGCGCATTCCGCGTACTTCTCGCCAACTCAAGTCTGCCAGTTTCAACGGCTCGACGGGGTTGAGCCCCGCAATTTTACCGCTGACTTAACGGACACCCTCCGCACCCTTAAACCCAAAAAATCCGGATAACGCTCGCCTCCTCCGTATTACTGCTGCTGTTGCCCCGGAGT
+
CCCCCGGGGGGGGGGGGGFEGGGGGGGGGGGGGGGFGDGGGGGGGGGGGGGGGAFGGGGGGGGGGGGGGGGGGGGGGGGEEGGGGGGGGGGGGGGGGGGGGGGGGGGGGFGGGGGGGGFGGGGGGGGGGGGGGGGGGGGGGGGGGGFFGFGE>CGGCDECCGGGGGFGDGFGGF,CEEDG<?D45*:7CDDCG;<0:D3)9<>>FFFFF3@FB5?<)1.63>EF-(43:(23?;96<6,4)67?F0((2-(.48(-,(4>?-4(4(((,(41:?6(48(:A2)6)),))-.))5)8((((-
@M05025:18:000000000-B3NL5:1:1101:11675:4201 2:N:0:CACTCA
AGTGGAGGACTACTAGGGTATCTAATCCTGTTCGCTACCCATGCTTTCGAGCCTCAGCGTCAGTTACAGACCAGAGAGCCGCCTTCGCCACTGGTGTTCTTCCATATATCTACGCATTCCACCGCTACACATGGAGTTCCACTCTCCTCTTCTGCACTCAAGAAACACAGTTTCCGATGCAATTCCTCGGTTAAGCCGGGGGCTTTCACATCAGACTTATCTTTCCGCCTGCGCTCGCTTTACGCCCAATAGATCCGGACAACGCTTGCCACCTACGTATTACCGCGGCTGCGGGCACGTC
+
CCCCCGGGGGGGGGGGGGGGGGGGGGGGGGGGGGGGGGGGGGGGGGGFGGFGGGGGGGGGGGGGGGGGGGGGGGGGGGGGGGGGGGGGGGGGGGGGGGGGGGGGGGGGGGGGGGGGGGGGGGGGGGGGGGGGGGGGGGGGGGGGFGGGGGGGGGGGGGGGGDGGGGGGGGGGGGGGGGGGGGGGFGGGGDGGGFFGGGFGGDEGFFFCFFFFFF4==FFEFFFFFF@?FFDFBF@FFBFFFFFFFF18-4>)69<2<4190:?B9:?:?>2<<BB:(27:?<A.((27;072(,,93,4?(
@M05025:18:000000000-B3NL5:1:1101:24135:4220 2:N:0:CACTCA
AGTGGAGGACTACTAGGGTATCTAATCCTGTTTGCTCCCCACGCTTTCGTGCCTCAGTGTCAGTGTTGGTCCAGGTAGCTGCCTTCGCCATGGATGTTCCTCCTGATCTCTACGCATTTCACTGCTACACCAGGAATTCCGCTACCCTCTACCACACTCTAGTCGCCCAGTATCCACTGCAGTTCCCAGGTTGAGCCCCTGGCTTTCACAACGGACTTAAACGACCACATACGCACGCTTTACGCCCAGTAATTCCGTGTAACGCTTGCCCCCCTCGCATTACCGCGACGCCTGCCACACG
+
CCCCCGGGEGFGGGGGFGGCFGGCFFDGGFGGGGGGGGGGGGCGGGGG,C@CFFG88FFF@@CFGGF<FFE<<FEGFGFCAGGGGGEFG:@EFGGGGGGFGGFEFFGGDGGFG@GGGGGGGGAFFGAFFGGGF7F,@FFG?GG6CDF9@F8DF8@?C===DCEDBEDGECGGF8@@EFCFGG=DGGG?,828D88D6?*+3+;F?*<+?9;>59*1=61*=C?2=AA=4)1>=F(5((02(*1(669;(/.)/7)?1)(/69<1(/((,(,,((,-3((-()66(26((((,.3(2)51((
@M05025:18:000000000-B3NL5:1:1101:26316:4263 2:N:0:CACTCA
AGTGGAGGACTACCAGGGTATCTAATCCTGTTCGCTACCCATGCTTTCGAGCCTCAGCGTCAGTTGCAGACCAGAGAGCCGCCTTCGCCACTGGTGTTCTTCCATATATCTACGCATTCCACCGCTACACATGGAGTTCCACTCTCCTCTTCTGCACTCAAGTTCAACAGTTTCTGATGCAATTCTCCGGTTGAGCCGAAGGCTTTCACATCAGACTTATTGAACCGCCTGCACTCGCTTTACGCCCAATAAATCCGGACAACGCCTGCCACCTAGGTATTACCGCGGCTGCTGGCACGTA
+
CCCCCGGGGGGGGGGGGGGGGGGGGGGGGGGGGGGGGGGGGGGGGGGGGGGGGGGGGGGFGGGGGGGGGGGGGGGGGGGGGGGGGGGGGGGGGGFGGGGGGGGGGFGGGGFGGGGGGGGGDGGGGGGGGGGGGGFGGGGGGGFGGGGGGGGGGGGEGDGGGGGFGGGGGGGGGGGGGGGGGGGGGGGGGDDG6CF6?3@DDGFFFAAAFFFFFFFFFFFFF6E*7792@FFFB74>=@@FFECDF>FFDF;FFEF1:9D91:?(((43?F07<::7<A).6>F9621(-((4:8:?:3<B(
@M05025:18:000000000-B3NL5:1:1101:14797:4295 2:N:0:CACTCA
AGTGGAGGACTACCGGGGTTTCTAATCCTGTTCGCTACCCATGCTTTCGAGCCTCAGCGTCAGTTGCAGACCAGACAGCCGCCTTCGCCACTGGTGTTCTTCCATATATCTACGCATTCCACCGCTACACATGGAGTTCCACTGTCCTCTTCTGCACTCAAGTCGCCCGGTTTCCGATGCACTTCTTCGGTTAAGCCGAAGGCTTTCACATCAGACCTAAGCAACCGCCTGCGCTCGCTTTACGCCCAATAAATCCGCATAACGCTTGCCACCTACGTATTACCGCGCCTGCTGGCACGTC
+
CCCCCGGGGGGGGFGGGGGGGGGGGGGGGGGGGGGGGGGGGGGGFGGGGGGGGFGGGGGGGGGGGGGGGGGGGGGGGGGGGGGGGGGGGGGGGGGGGGGGGGGGGFGGGGGGGGGGGGGGFGGGGGGGGGFGFFDFGGGGGGGGGGCFFGGGGGGGGGGGG?FGGGGGGEGECGGGGDGD7FFGGGGGGDDGDCDGGGDGGGFGFAFAFFFFFFFEFFFEAFF@F@F>B<;D>@9@:>?F?DB<?;BBB:B2>A<B>(-384039B?(4(6<<03:(8?BFAF<:9>(,8<:3:7:28?:(
@M05025:18:000000000-B3NL5:1:1101:10443:4304 2:N:0:CACTCA
AGTGGAGGACTACACGGGTATCTAATCCTGTTCGCTACCCATGCTTTCGAGCCTCAGCGTCAGTTGCAGACCAGACAGCCGCCTTCGCCACTGGTGTTCTTCCATATATCTACGCATTCCACCGCTACACATGGAGTTCCACTGTCCTCTTCTGCACTCAAGTCGCCCGGTTTCCGATGCACTTCTTCGGTTAAGCCGAAGGCTTTCACATCAGACCTAAGCAACCGCCTGCGCTCGCTTTACGCCCAATAAATCCGGATAACGCTTGCCACCTACGTATTACCGCGGCTGCTGGCACGTG
+
CCCCCGGGGGGGGGGGGGGGGGGGGGGGGGGGGGGGGGGGGGGGGGGGGGGGGGGGGGGGGGGGGGGGGGGGGGGGGGGGGGGGGGGGGGGGGGGGGGGGGGGGGGGGGGGGGGGGGGGGGGGGGGGGGGCFCGDFGGGFEGGGGGGGGGGGGGGGGFFGGGFGGEGGGGGGGGGGGEGGGGGGGGDFCCDGDGGGGGFGDG>7FFFFFFFFAFFFFFF@)AF5:B@FF@FD;>(39@FF6)7:?>>??,4-:)44>F:?FF??FF?F?04?43?:((4>B4<<6>B02>9?F72<22:B(
@M05025:18:000000000-B3NL5:1:1101:10596:4327 2:N:0:CACTCA
AGTGGAGGACTACCAGGGTTTCTAATCCTGTTCGCTACCCATGCTTTCGAGCCTCAGCGTCAGTTGCAGACCAGACAGCCGCCTTCGCCACTGGTGTTCTTCCATATATCTACGCATTCCACCGCTACACATGGAGTTCCACTGTCCTCTTCTGCACTCAAGTCGCCCGGTTTCCGATGCACTTCTTCGGTTAAGCCGAAGGCTTTCACATCAGACCTAAGCAACCGCCTGCGCTCGCTTTACGCCCAATAAATCCGGATAACGCTTGCCACCTACGTATTACCGCGGCTGCTGGCCCGTC
+
CCCCCGGGGGGGGGGGGGGGGGGGGGGGGGGGGGGGGGGGGGGGGGGGGGGGGGGGGGGGGGGGGGGGGGGGGGGGGGGGGGGGGGGGGGGGGGGGGGGGGGGGGGGGGGGGGGGGGGGGGGGGGGGGGGGGGGGGGGGGGGGGGGGGGGGGGGGGGGGGGGFGEGGGGGGGEGGGGGGGFFFFFGGGFGGDGGGGGGFGGGFGA*;FF>FF4A6BFFFFFFFFFFFFFD;DF;419B?FF<CFFFBF?03<B).5;116?B?B><??:(4<:?BFF:7<:<AA:9(06321)5?<((((,
@M05025:18:000000000-B3NL5:1:1101:14024:4329 2:N:0:CACTCA
AGTGGAGGACTACAGGGGTTTCTAATCCTGTTCGCTACCCATGCTTTCGAGCCTCAGCGTCAGTTGCAGACCAGAGAGCCGCCTTCGCCACTGGTGTTCTTCCATATATCTACGCATTCCACCGCTACACATGGAGTTCCACTCTCCTCTTCTGCACTCAAGTTCAACAGTTTCTGATGCAATTCTCCGGTTGAGCCGAAGGCTTTCACATCAGACTTATTGAACCGCCTGCACTCGCTTTACGCCCACTAAATCCGGACAAACCTTGCCACCTACGTATTACCTCGTCTGCTGGCCCGTG
+
CCCCCGGGDGGGGGGGGGG7CFGEGGGGGGGGGGGDGDFGGGCGGGGFFDGGGGD<EFGGEC@FGGGFFFFGGGGGGCFGEGFCFGGGGGGGGGEFF:FFFGFAFGGGFGGGGGGGGGEEGGGE>=F@@F@DGGGFGDGCAFGGFFGGGGGGGGGGGGGGGC@EDFGG98D==DCFGGFGFFGFG:DDE+9=9?CGGD>DDCFGFFFFFFCAF46=>FEFF6ACEFF>=@2(-6BF9>D?@938(:.8(:@33?C;6(/,42((4:22:,)4:1:2114<76<9)5<,(((.40(((4;3(
@M05025:18:000000000-B3NL5:1:1101:22428:4351 2:N:0:CACTCA
AGTGGAGGACTACCAGGGTTTCTAATCCTGTTCGCTACCCATGCTTTCGAGCCTCAGCGTCAGTTACAGACCAGAGAGCCGCCTTCGCCACTGGTGTTCTTCCATATATCTACGCATTCCACCGCTACACATGGAGTTCCACTCTCCTCTTCTGCACTCAAGAAACACAGTTTCCGATGCAATTCCTCGGTTAAGCCGGGGGCTTTCACATCAGACTTATCTTTCCGCCTGCGCTCGCTTTACGCCCAATAAATCCGGACAACGCTTTCCGCCTCCGTATTACCGCGGCTGCTGGCACGTC
+
CCCCCGGGGGGFFGGGGCFFGGGGGGGGFGGFGGGGGGFFGGGGGGGGGFDGGFGCFFEGEGFGGFEGGGGGFGGGGG7FCFGCFFGGGDDFDFEFBBEFFGGGCGGGGGGGAFGGGGGGGGGCGEG@FG@FFFG:FGGGGG=EGGGGGGFGGDDEDFGDF=8DFDFGFGGDCFAE6EDGGGDFGF7D7CCD9CGFF>BDDCAGFFFACAFAF=AB@F41;AFFCE?<DD(6(,,672:?<A4?69>6:?>82<A?>FF6(4<09F6(.9:??((((4(4:2)6((((-(4())(81.(.(
@M05025:18:000000000-B3NL5:1:1101:10852:4413 2:N:0:CACTCA
AGTGGAGGACTACTAGGGTTTCTAATCCTGTTTGCTCCCCACGCTTTCGAGCCTCAGCGTCAGTTACAGACCAGAGAGCCGCCTTCGCCACTGGTGTTCCTCCATATATCTACGCATTTCACCGCTACACATGGAATTCCACTCTCCTCTTCTGCACTCAAGTTTCCCAGTTTCCAATGACCCTCCCCGGTTGAGCCGGGGGCTTTCACATCAGACTTAAGAAACCGCCTGCGGTCGCTTTACGCCCAATAAATCCGGACAACGCTTGCCAACTACGTATTACCGCGGCTGCTGGCACGTC
+
CCCCCGGGFGFGGGGGGGFGGGGGGGGGGGGGGGGGGGGGGGGGGGGGGGGGGGGGGGGGGEFGGGGGGGGGGGGGGGGGGGGGGCFDGGGGGGFFGGFGGAEFGFGGGGGFGGFGGGGGGGFCEGDGGGDEGGGFGFEEFGGG=EEGFFGGGGGGGGGGGG@FGGGGGFDGGFGGGGGGGGFFGEDGEDDGGDFGFGFGGGFDF;8AFFFA+;*5;F;<66A@FF(3(/(/(((.3411:2-8(69,828D<D44901131(12<:?F24),3043().24<>B92(4(46))42,)(((
@M05025:18:000000000-B3NL5:1:1101:11069:4417 2:N:0:CACTCA
AGTGGAGGACTACAAGGGTTTCTAATCCTGTTCGCTACCCATGCTTTCGAGCCTCAGCGTCAGTTGCAGACCAGAGAGCCGCCTTCGCCACTGGTGTTCTTCCATATATCTACGCATTCCACCGCTACACATGGAGTTCCACTCTCCTCTTCTGCACTCAAGTTCAACAGTTTCTGATGCAATTCTCCGGTTGAGCCGAAGGCTTTCACATCAGACTTATTGAACCGCCTGCACTCGCTTTACGCCCAATAAATCCGGACAACGCTTGCCACCTACGTATTACCGCGGCTGCTGGCACGTA
+
CCCCCGGGGGGGGGGGGGGGGGGGGGGGGGGGGGGGGGGGGGGGGGGGGGGGGGGGGGGGGGGGGGGGGGGGGGGGGGGGGGGGGGGGGGGGGGGGGGGGGGGGGGGFGGGGGGGGGGGGGGGGGGGGGGGGGGGGGGGGGGGGGGGGGGGGGGGGGGGGGGDFFGGGGGGGGGGGGGGGGGGGGGGGGGGGDGGGFGFGDGFDAFFFFFFFFF6@EFEFFFF=@BA9295BDFFFFFF?DEEDDFF<6=@ECEFFFFFBFF?146<?6()52::>023<(:>B?>F>F>;?FF0:<?FF.
@M05025:18:000000000-B3NL5:1:1101:18505:4464 2:N:0:CACTCA
AGTGGAGGACTACAAGGGTTTCTAATCCTGTTCGCTACCCATGCTTTCGAGCCTCAGCGTCAGTTGCAGACCAGAGAGCCGCCTTCGCCACTGGTGTTCTTCCATATATCTACGCATTCCACCGCTACACATGGAGTTCCACTCTCCTCTTCTGCACTCAAGTTCAACAGTTTCTGATGCAATTCTCCGGTTGAGCCGAAGGCTTTCACATCAGACTTATTGAACCGCCTGCCATCGCTTTACGCCCAATAAATCCGCACAACGCTTGCCACCTACGTATTACCCCGGCTGCTGCCACCTA
+
CCCCCGGGGGGGGGGGGGGGGGGGGGGGGGGGGGGGGGGGGGGGGGGFGGGGGGGGGGGGGGGGGGGGGGGGGGGGGGGGGGGGGGGGGGGGGGFGGGGGGGGGGFGGGGGGGGDGGGGGGGGGGGGGGGGGGGGGGGGGGGGGGGGGGEGGGAFGGGGGGF=DFGGGFGGFDF:EGGGGGGGGFFGGECDGCFGGGG>GGDFGF68FFFFA>FFEFC*A=8B;3BAB>@BB5)1;9@=??<C619B6;@EFFFF(6/6;B;<B>F::BB)861(.(()684-64(-2;((32>)(.5(((
@M05025:18:000000000-B3NL5:1:1101:6800:4512 2:N:0:CACTCA
AGTGGAGGACTACTCGGGTATCTAATCCTGTTCGCTACCCATGCTTTCGAGCCTCAGCGTCAGTTACAGACCAGAGAGCCGCCTTCGCCACTGGTGTTCTTCCATATATCTACGCATTCCACCGCTACACATGGAGTTCCACTCTCCTCTTCTGCACTCAAGAAACACAGTTTCCGATGCAATTCCTCGGTTAAGCCGGGGGCTTTCACATCAGACTTATCTTTCCGCCTGCGCTCGCTTTACGCCCAATAAATCCGGACAACGCTTGCACCCTACGTATTACCCGCGCTGCTGGCCGGTA
+
CCCCCGGGDGGGGGGGGGGGGGGFGGGGGGGGGGGGGGGGGGGGGGGGGGGGGGGGGGGGGGGGGGGGGGGGGGGGGGGGGGGGGGGGGGGGGGGGGGGGGGGGGGGGGGGGGGGGGGGGGGGGGGGGGGGGFGGGGGGGCDGGGFGGGGGGGGGGGGGGGG8F?FGGGGFGGGGEGGDDFGGGGG7CGDCGGGGGGGFDDGFGFFFFFFFFFFAE@FE3CCACE@@D762?:@B;BBB<?FA:?791024>2)):26(-41121:?18)).,(.804)43:4A(((,(,(()5221(,4(
@M05025:18:000000000-B3NL5:1:1101:8949:4535 2:N:0:CACTCA
AGTGGAGGACTACTAGGGTTTCTAATCCTGTTCGCTACCCATGCTTTCGAGCCTCAGCGTCAGTTGCAGACCAGAGAGCCGCCTTCGCCACTGGTGTTCTTCCATATATCTACGCATTCCACCGCTACACATGGAGTTCCACTCTCCTCTTCTGCACTCAACTTCAACAGTTTCTGATGCAATTCTCCGGTTGAGCCGACGGCTTTCACATCAGACTTATTGAACCGCCTGCACTCGCTTTACGCCCAATAAAGCCGGACATCCCTTGCCACCTACCTCTTACCGCGGCTGCTCGCCCGTC
+
@BCCC9FC@F<<FCE,E@F<BED@AEGFEFGAAFGGCECECFDAFGFFCFACEGGGFFGCEGD<,<9,C,E@,F@CFGF9+@@7@9<B6BFG=F?=F@?FFEDEGGF9FGCGGC7+@FCDFBF7>>+@,??AF,=BDCE,@EDGG?FGF9=D;@FGG@EGC,=>3,@=9DFC8EGGCFFF=DGD==78CC03+++53=?*0*:DFFAAFF6;8AA4B8@4B66;)6(6>(6((6@E632((/920:6((/3=<)4=0(44;)),(59.((),(,.(())..6<(((,(((4())4((((-(
@M05025:18:000000000-B3NL5:1:1101:26544:4544 2:N:0:CACTCA
AGTGGAGGACTACCCGGGTATCTAATCCTGTTCGATACCCACGCTTTCGTGCCTCAGCGTCAGTAGGGCGCCGGTATGCTGCCTTCGCAATCGGAGTTCTGCGTGATATCTATGCATTTCACCGCTACACCACGCATTCCGCATACTTCTCGCCCACTCGAGGCCGCCAGTTTCAACGGCAGGCCGGGGTTGAGCCCCGACATTTGACCGCTGACTTAACAGCCCGCCTACGCACCCTTTAAACCCAATAAATCCGGATAACGCTCGCATCCTCCGTATTACCCCGGCTGCTGCCCAGGAG
+
CCCCCGGGGGGGGGGGGGGGGGGGGGGGGGGFFGGGGGGGGGGGGGGGGGGGGGGGGGGGGGGGGGGGGGGGGGGGGGGGGGGGGGGGGGGGGGGGGGGGGGGGGGGGGGGGGGGGGGGGGGGGGGGGGGGGGGGGGGGGGGGGGGGGGFFGGGGGC:C?FE68EGGGDGGGGF7:C5>DGGDDDEDDEGGGDGGGGGFDGDEFFFFFFFFBD55AF=>AFFF:1;00:?BFFFFFFB?>)<AFBFF:4:2)642>>F6<A<(70?1>>:>?<A?134:2)).(,4((4(,),)(.).30,
@M05025:18:000000000-B3NL5:1:1101:15310:4552 2:N:0:CACTCA
AGTGGAGGACTACTAGGGTATCTAATCCTGTTTGCTCCCCACGCTTTCGCACCTGAGCGTCAGTCTTTGTCCAGGGGGCCGCCTTCGCCACCGGTATTCCTCCAGATCTCTACGCATTTCACCGCTACACCTGGAATTCTACCCCCCTCTACAAGACTCTAGCCTGCCAGTTTCGGATGCAGTTCCCAGGTTGAGCCCGGGGATTTCACATCCGACTTGACAGACCGCCTGCGTGCGCTTTACGCCCAGTAATTCCGATTAACGCTTGCACCCTCCGTATTACCGCGGCTGCTGGCCCGGG
+
CCCCCGGGGGGGGGGGGGGGGGGDGGGGGGGGGGGGGGGGGGGGGGGGGGGGGGGGGGGGGGGGGGGGGGGGGGGGGGGGGGGGGGGGGGGGGGGGGGGGGGGGGGGGGGGGGGGGGGGGGGGGGGGGGGGGGGGFGGGGGGGGGGGGGGGGGGFGGGGGG;FGGGGGGGGGCFGG5EGGGGGCFGGCGFFGFGDDFFFGGGFGFFFFFFFFFFEFFFFAFFF@D?BBFFFBFFBFFF6::AF?B;BFFFA<AFBFF0?F6AB?FFF?B>?FFFFFFF?B(6A9:03129(2)3(((-(,(
@M05025:18:000000000-B3NL5:1:1101:11887:4554 2:N:0:CACTCA
AGTGGAGGACTACTAGGGTTTCTAATCCTGTTCGCTCCCCACGCTTTCGCTCCTCAGCGTCAGTAACGGCCCAGAGACCTGCCTTCGCCATTGGTGTTCTTCCCGATATCTACACATTCCACCGTTACACCGGGAATTCCAGTCTCCCCTACCGCACTCCAGCCCGCCCGTACCCGGCGCAGATCCACCGTTAGGCGATGGACTTTCACACCGGACGCGACGAACCGCCTACGAGCCCTTTACGCCCAATAAATCCGGATAACGCTTGCACCCTACGTATTACCGCGGCTCCTGGCACGTA
+
CCCCCGGG@<FFGGFGGGGFGGGGFGFGGGGGFCGFGEFFGGGGGGGCCGEGGGGFGCFGGGGGGGG@FGGGGGFGGGGGGGFCGEEGGFGFGGGGGGGGGGGGGGGGGFG9FGG9@FFGGGGGFGEGFGFGEFGEGFFFGG;EFGDECDCFGDEC@EGGGGGCGDE+@GGCEGGG57*7C?CF<FGGGC6/7C7C<3):DC;6AFA=A7):B>DF;>(7DEE9963>B268((-72:?(8)5<60;103)))))561(-4<?B>6,8:<2.8?7<?4).,4:4((-(3((-(,.(()-((
@M05025:18:000000000-B3NL5:1:1101:21866:4557 2:N:0:CACTCA
AGTGGAGGACTACAGGGGTATCTAATCCTGTTTGATCCCCGCACTTTCGTGCCTCAACGTCAGTAGGGCGCCGGTATGCTGCCTTCGCAATCGGGGTTCTGCGTGATATCTATGCATTTCACCGCTACACCACGCATTCCGCATACTTCTCGCCCACTCGAGCCCGGCAGTTTCAACGGCTGTACGGGGTTGAGCCCCGCAATTTTACCGCTGACTTGGCAGGCCGCCTACGCCCCCTTTAAACCCACTAAATCCGGATAACGCTCGCATTCTCCGTATTACCGCGGCTGCTGGCACGGAG
+
@CCCCEFGCGFGFGG@CGCGFFGGGGGFGGGGGGGGGFGFGGEGGGGFGGGCDCFFGGGFGEGGGG9FGGGGDGGGFGGGGGFGGGGGGGGGF@CGGGGGGGGGGGGFAFGGG<,?EFGGFGDGGEECBFEFGGGDE+3DDGEEEGGGGGGEDCEEE8DEFG6B5@:8@*5;DFGF::DGGGDC@CC<E/7CFGGGGGFGDCDGFFFF=.7:35@94?7:*7)662933,33((4099,5444A?:B37:FB<AF;03:642(7?FBFBB:B9AA>-4(555)40((-9;?F:::7<?;90
@M05025:18:000000000-B3NL5:1:1101:15074:4630 2:N:0:CACTCA
AGTGGAGGACTACAAGGGTTTCTAATCCTGTTCGCTACCCATGCTTTCGAGCCTCAGCGTCAGTTGCAGACCAGAGAGCCGCCTTCGCCACTGGTGTTCTTCCATATATCTACGCATTCCACCGCTACACATGGAGTTCCACTCTCCTCTTCTGCACTCAAGTTCAACAGTTTCTGATGCAATTCTCCGGTTGAGCCGAAGGCTTTCACATCAGACTTATTGAACCGCCTGCACTCGCTTTACGCCCAATAAATCCGGACAACGCTTTCAACCTACGTATTACCGTGCCCGCTGGCCCGTA
+
CCCCCGGGGGGGGGGGGGGGGGGGGGGGGGGGGGGGGGGGGGGGGGGGGGGGGGGGGGGGGGGGGGGGGGGFCGGGGGGGGGGGGGGGGGGGGGFGGDGGGGGGGGGGGGGGGGGGGGCGGGGGDFGGGGGGGGGGGGFGFGGGGGGGGGGCGGGGGGGGFFGFGGGGGGGGGGGGCF7FFFGFGCFGGGDDG6CGGG>DCDFG>FFFFFCAFAFEEFEFF66*>4>>=@FB=BBED@=@@FF1(29;?;38<5?@>BF;9?B09?<34).5.,4:1<?2())-((((,,-4((42(--((
@M05025:18:000000000-B3NL5:1:1101:20600:4631 2:N:0:CACTCA
AGTGGAGGACTACCAGGGTATCTAATCCTGTTCGCTACCCATGCTTTCGAGCCTCAGCGTCAGTTGCAGACCAGAGAGCCGCCTTCGCCACTGGTGTTCTTCCATATATCTACGCATTCCACCGCTACACATGGAGTTCCACTCTCCTCTTCTGCACTCAAGTTCAACAGTTTCTGATGCAATTCTCCGGTTGAGCCGAAGGCTTTCACATCAGACTTATTGAACCGCCTGCACTCGCTTTCCGCCCAAAAAATCCGGACAACACTTCCCACGCAGCTATGCCCGCGCTAGCTGTGCCGCG
+
CCCCC@FGEGFGDGGGGGFGGDGGGGGGF9FFFEGGGGGGGGGGAFFDF8EFGFGGGFGGF7CFFGGGGGGG8F<FFGGGGGGGEFFGGEGGFF<FFFFGGGGAFGFEGFFGGGEEGGG<FGGGGGGG@FC<<A,AFFFFGGFCFGGBFGFGGGFF8EGGG9CADFGGFGDGFFFFC:D+A8CFGA+AC8=7=;+@9C>7;9AC>6A6BAFCFA*::=*1++=6>B4992:2((*025((()/(6/66((66>D;E9(-71:((32)).(8:((-((.)))).((361((-,.6.())(((
@M05025:18:000000000-B3NL5:1:1101:25751:4707 2:N:0:CACTCA
AGTGGAGGACTACTGGGGTTTCTAATCCCATTTGCTACCCTGGCTTTCGTTCCTCAGCGTCAATTACGGCCCAGTAAAGCGCTTACGCCACCGATGTTCCTCCTGATATCTAAGCATTTCACCGCTACACCAGGAATTCCCTTTACCTCTACCGCATTCTAGCTCGCAAGTATCCAGTGCCGTACAGAAGTTGAGCCTCTGCCTTTAACACCAGACTTTACGTGCCGCCTACGAACTCTTTACGCCCAATGATTCCGGACAACTCTTCCACCCCCCTTATTACCGCGCCTGCTTGCACGGG
+
CCCCCGGGGGGGGGFFGGEC@FGFEGG<FFGGGGGGGGGGGGGEFGGGGGGGGGGGGGGGGGGGGGGGGGEGGGGGGGGGGGGGEGGGC7FGGGGGFFFGFDGGGCEFGGGGGFGGGGFGGGDF:BFGGGGCCFGGGGGGGGFDFCGBEGADFGGGGGDFC>EDFEG8EGDAAFGGGECG?CGGGGGGEF@CC7CDG*@>CDFCA9:1=CF*9AFDFFEFFFF=9-55>=9BDFDF;9C6??9@F(311;(9.9<C1901(40)--4)))61:2(2(.)56):<04,(,((.().3))-(,
@M05025:18:000000000-B3NL5:1:1101:16207:4726 2:N:0:CACTCA
AGTGGAGGACTACCAGGGTTTCTAATCCTGTTCGCTACCCATGCTTTCGAGCCTCAGCGTCAGTTGCAGACCAGACAGCCGCCTTCGCCACTGGTGTTCTTCCATATATCTACGCATTCCACCGCTACACATGGAGTTCCACTGTCCTCTTCTGCACTCAAGTTGCCCGGTTTCCGATGCACTTCTTCGGTTAAGCCGAGGTCTTTCACATCAGACCTAAGCAACCGCCTGCGCTCGCTTTACGCCCAATAAATCCGGATAACGCTTGCCACCTACGTATTACCGCGGCTGCTGGCACGTA
+
CCCCCGGGGGGGGGGGGGGGGGGGGGGGGGGGGGGGGGGGGGGGGGGGGGGGGFGFGGGGG:FGGGGGGGGGDGGGGGGFGGGGGGGGGEGGGDFGGGGGGGFGGFGGGGGGGGGGGGFGGGGGGGDGGGFFFGGGEFGFGGGGGGGGGGGGGGGF@EGGFGGGGFGGGGGGCFGE+@DDFGGGFGFGEDDGGD>DCCDCG4ACCFFFF9FFFF6>>FFE;AFFFF(8@D7702><(110=<E??F@?:FBFBFD291::1<7(48:???FF?F?>FFFA?:<B00117>9?>:06:??((
@M05025:18:000000000-B3NL5:1:1101:23415:4750 2:N:0:CACTCA
AGTGGAGGACTACAAGGGTTTCTAATCCTGTTTGCTCCCCACGCTTTCGTTCTTGAGCGTCAGTGTATATCCAGTAAACTGCCTTCGCCGTTGGTGTTCTTCCTAATATCTACGCATTCCACCGCTTCACTAAGAATTCCGTTTACCTCTATATAACTCTAGTTAACCAGTATCCAAAGCGGACTGAGGTTGAGCCTCAGGCTTTAACTCTAGACTTGATAAACCGCCTACAAACTCTTTACGCCCAATAATTCCGGATAACGCTTGTGACCTATGTATTACAGCGACTGCTGCCACATAT
+
CCCCCGGGFGGGFFGGGGGGGGGGGGGGGGGGGGGFFFGGGGGGGGGGGGGGGGGGGGGGCCGGGGGGFDGFEGGGGGGG9FGGGGDGGGGGGGGGGGGCFFFFGGGCFEFFF@FGEEGGGGGFGG>FGGDFEFG9FGGGGGG>EGFFGGGGEFE;DGGFFFFGG;DGGFFGGGGGC=+=C8CCDGDDCDFFGG?FG6CF6?CFFF6BFF6++98AA9CEAFFCB2)742@F:=9BE948?E2962@2;;)5<CCE0<<17@09;/6=;?C@CEE8<?A244))37(4990)))428:)4)
@M05025:18:000000000-B3NL5:1:1101:14439:4759 2:N:0:CACTCA
AGTGGAGGACTACCGGGGTATCTAATCCTGTTCGCTACCCATGCTTTCGAGCCTCAGCGTCAGTTGCAGACCAGAGAGCCGCCTTCGCCACTGGTGTTCTTCCATATATCTACGCATTCCACCGCTACACATGGAGTTCCACTCTCCTCTTCTGCACTCAAGATCAACAGTTTCTGATGCAATTCTCCGGTTGAGCCGCAGGCTTTCACATCCGACTTATTGAACCGCCTGCACTCGCTTTACGCCCATTAAATCCGGACAACGCTTGCCACCTACTAACTACTGCGGCTGCTGGCCCGTC
+
-A@@C9F@7-CC@CFGC@G;FEDC@FGFGCCFGFGG@GC@@8@@FCEF7C<FGF@<FD:B:@:@FFD6@@86FGGGE@BFB@F=CF<C,4CF<FGC=?EG9,AFEGGDGGGAE<B:F+AFEGGD7+CGGGF8F:,A@>;DCEGGCEGGFF8,@=ECF9EDEF,33@DFFGF::@D8@==?F8;?DFFFE6DG?77D0*97*/99@FF+=B>F*8;@@F49C@B:;56;BDF@3=<32(40,..2726?(652.).3,902,23;>0-((54>6:(,)))(.)4-).8(2(4<2).(((4(-
@M05025:18:000000000-B3NL5:1:1101:14020:4791 2:N:0:CACTCA
AGTGGAGGACTACAAGGGTATCTAATCCTGTTCGCTACCCATGCTTTCGAGCCTCAGCGTCAGTTGCAGACCAGAGAGCCGCCTTCGCCACTGGTGTTCTTCCATATATCTACGCATTCCACCGCTACACATGGAGTTCCACTCTCCTCTTCTGCACTCAAGTTCAACAGTTTCTGATGCAATTCTCCGGTTGAGCCGAAGGCTTTCACATCAGACTTATTGAACCGCCTGCACTCGCTTTACGCCCAATAAATCCGTACAAGCCTTGCAACCTACGTATTACCGCGCCTCCTGGCACCTC
+
CCCCCGGGGGGGGGGGGGGGGGGGGGGGGGGGGGGGGGGGGGGGGGGGGGGGGGGGGGGGGGGGGGGGGGGGGGGGGGGGGGGGGGGGGGGGGGGGGGGGGGGGGGGGFGGGGGGGGGGGGGGGGGGGGGGGGGGGGGGGFGGGGGFFGGGGGGGGGGGGGFG9AEDFEFFGGFGGAEFGGFFFDFGGCDGDDFFFGGADCDFFFFFFFFFFF4AEBF=EF9FCEB=BFFBF2>>EDBDFFFF<?B64=@F)47<66(3(6))/6:>0>)6:<:0:<7):0<><((4(,((4:3(((,(((
@M05025:18:000000000-B3NL5:1:1101:24780:4801 2:N:0:CACTCA
AGTGGAGGACTACAAGGGTTTCTAATCCTGTTCGCTACCCATGCTTTCGAGCCTCAGCGTCCGTTGCAGACCAGAGAGCCGCCTTCTCCACTGGTGTTCTTCCATATATCTACGCATTCCACCGCTACACATGGAGTTCCACTCTCCTCTTCTGCACGCAAGTTCAACAGTTTCTGATGCAATTCGCCGGTTGAGCCGAAGGGTTTCACATCAGACTTATTGAACCGCCTGCACTCGCTTTACTCACAATAAATCCGGACAACGCTTGCCACCAACGGATTACCGCGGCTTCTGGCACGCA
+
8@66-CEF;-C@E66CF>;68CCCDE,CCFCC<FCFEGFFEFGFGGGGGDGCFGFGEEF:6+@FC::@,<CF?F8<<FC<FGGGGG,?,,BE<FFFBFGCA?F,5<?<,:?,FD7:C@<?<?FFD::+>:,A=AA:E@FGGGGGGGGFGFGGGFDGD+@ECD=DEC;DE,EE:E8F8:@F7+9+2++=9+<?9C599?B9;C*3*31=+++;+*/>38>EA+8*79=23?;614).(7?((9C)))/)).4)936603?9>?B9,(43(49)((4339((482)(7((---,)62)(.2((
@M05025:18:000000000-B3NL5:1:1101:11428:4838 2:N:0:CACTCA
AGTGGAGGACTACCAGGGTATCTAATCCTGTTTGCTCCCCACGCTTTCGCACCTGAGCGTCAGTCTTTGTCCAGGGGGCCGCCTTCGCCACCGGTATTCCTCCAGATCTCTACGCATTTCACCGCTACACCTGGAATTCTACCCCCCTCTACAAGACTCTAGCCTGCCAGTTTCGGATGCAGTTCCCAGGTTGAGCCCGGGGATTTCACATCCGACTTGACAGACCGCCTGCGTGCGCTTTACGCCCAGTAATTCCGTTTAACGCTTGCAACCCCCGTTTTACCCCGGCTCTTGGCCCGGG
+
CCCCCFGGGGGGGGGGGGFGGGGGGGGGGGGGGGGGF8FGGGGGGGGFGGGGGGGGGGGGGGGGFGGGGGGGGGGGGGGGFGGGGGGGGGGGGGGGFGCFFGGGGGGGGGGGGGGGGGGGGGGGGGEFFGGGGGGFGGGGGGGG6BEGEFGGGCGGFGFGGFGGGGGGGGGGC,19*@3;CFFGGGGGG>CFFFF4D5ACDGADFAF6ACCFFE5>BEF3)+/=;14(7?F0(-18129?F<9(-3366().64>23.)46).(-8806))5(-4,46121<A.((-((,,().)4)49,-
@M05025:18:000000000-B3NL5:1:1101:12276:4846 2:N:0:CACTCA
AGTGGAGGACTACAGGGGTATCTAATCCTGTTCGCTCCCCATGCTTTCGCTCCTCAGCGTCAGTAAATGCCCAGAGACCTGCCTTCGCCGTAGGTGTTCCTCCTGATATCTGCGCATTTCACCGCTACACCAGGAATTCCAGTCTCCCCTACATCACTCTAGTCTGCCCGTACCCACCGCAGATCCGAGGTTGAGCCTCGGACTTTCACGGCAGACGCGACAAACCGCCTACGAGCTCTTTACGCCCAATAAATCCGGATAACGCTTGCGCCCTACGTATTACCGCGGCTGCTGGCACGCA
+
CCCCCGGGGGGGGGGGGGFGGGGGGGGGGGGGGGGGGGGGGGGGGGGGGGGGGGCGFGGGGGGGGGFGGGGGGGGGGGGGGGGGGGGGGGGGGGGGGGGGFGGGGGFGGGGGGGGGGGGFGGGGGGGFGGCEFCFFGGGGGGGGGGGGGGGGGFCA@DGGGGGGGGGFGGGGGGGFG@C9?7?7DGGGEDGD5CDG>7ADG4?CA6A=FF4BDDF:9?>(8>F1?06;@?FFFF0>>:43<)6(22;?68>)69<:>;::<B?BF??,322(-,23(.)62)-.-9((4,,4372832(((
@M05025:18:000000000-B3NL5:1:1101:17331:4861 2:N:0:CACTCA
AGTGGAGGACTACCCGGGTATCTAATCCTGTTTGCTCCCCACGCTTTCGTGCCTCAGTGTCAATGTTGGTCCAGGTAGCTGCCTTCGCCATGGATGTTCCTCCTGATCTCTACGCATTTCACTGCTACACCAGGAATTCCGCTACCCTCTACCACATTCTAGTCATCCAGTATCCACTGCAGTTCCCAGGTTGAGCCCAGGGCTTTCACAACGGACTTAAATAACCACCTACGCACGCTTTACGCCCAGTAATTCCGAGTAACGCTTGCACCCTTCGTATTACCGCGGCTGCTGGCACGAA
+
CCCCCGGGGGGGGGGGGGGGGGGGGGGGGGGGGGGGGGGGGGGGGGGGGGGGGFGGGGGGGGGGGGGGGGGGGGGGGGGGGGGGGGGGGGGGGGGGGGGGGGGGGGGGGGGGGGGGGGGGGGGGGGGGGGGGGGGGGGGGGGGGGGFGGGGGGGGFGFFGGEGGGGGGGGGGFGGGGGGFFFFFGGG7EDFDDFDFFGFGGGFGFFFFFFAFFF5=>FFF6BAAEFBFDFFFD9272=@F=*9@@BFD;=CCC<??EFFD83?;><@(6)7=1:B<040:249<:;>6;04<??0((444-
@M05025:18:000000000-B3NL5:1:1101:7722:4910 2:N:0:CACTCA
AGTGGAGGACTACTGGGGTATCTAATCCTGTTCGCTACCCATGCTTTCGAGCCTCAGCGTCAGTTACAGACCAGAGAGCCGCCTTCGCCACTGGTGTTCTTCCATATATCTACGCATTCCACCGCTACACATGGAGTTCCACTCTCCTCTTCTGCACACAAGAAACACAGTTTCCGATGCAATTCCTCGGTTAAGCCGGGGGCTTTCACATCAGACTTATCTTTCCGCCTGCGCTCGCTTTACGCGCAATAAACCCGGACAACGCCTGCCACCCACGTATTACCGCCGATGCTGGCACCGC
+
@CCC@@@B;FFFFFGGGGEF<FGGAFGAF<;CECFCFC@CDCGDGEGGGGCGE@GGG@GFGGGF<AFGGFGGFG8FF@FEFFGGCFCFC:7FFFEFB?<?ADECEGGG<EFEEDGGECFGEGGGGGEGGC9EDEFGGGGGGGGGGGFCEDFGGGGGCDDGFD?DDGCGFG=:FGGGDEDDGFC?CD<@:93:C?CGGGF>95?<F;A8AFAF=6A8;F<5@FFFFFF<2(2=@;(6>6:36<AFF(494?A2<)8?F>0((433694(.2,)43<61:(-.)--(,(((((49<52()(((
@M05025:18:000000000-B3NL5:1:1101:25992:4946 2:N:0:CACTCA
AGTGGAGGACTACTGGGGTATCTAATCCTGTTCGATACCCACGCCTTCGTGCTTCAGCGTCAGTTGGGCGCCGGTACGCTGCCTTCGCAATCGGAGTTCTGCGTGATATCTATGCATTTCACCGCTACACCACGCATTCCGCGTACTTCTCGCCCACTCAAGACACCCAGTTTCAACGGCTCGACGAGGTTGAGCCCCGCAATTTTACCGCTGACTTAAGCGTCCGCCTACGCACCCTTTAAACCCAATAAAACCGTATAATCCTCCCATCCTCCGCATTAACACCGCCTCTGGCCCGGCG
+
CCCCCFGEEFGGGGGGGGGGGAFGGGGGDFGGGGGGGGGGGGGGGGGGGGGGGGGGGGGGGGGGGFFDGGGGGGGGGGGGGGGFFGGGGGGGFFEGGGFFGFGGDEGFG?FCGGGGGFGGGGGGGGGGGG8BFFGEEGGFGGGCEGGGF=F6CEGGG6CCFG7DGGGGGGG@CFGGGEDD*@CGGC5CE9C8CFF<CGBD3<3>AF649.82)).4.@:AFFFF>((,,4(-3(-43(.).)5<<?:21:84),6>21045.).).((.48?2289((23<))).(,4(((())).4490,
@M05025:18:000000000-B3NL5:1:1101:6540:4960 2:N:0:CACTCA
AGTGGAGGACTACTCGGGTATCTAATCCTGTTTGCTCCCCACGCTTTCGCACCTGAGCGTCAGTCTTTGTCCAGGGGGCCGCCTTCGCCACCGGTATTCCTCCAGATCTCTACGCATTTCACCGCTACACCTGGAATTCTACCCCCCTCTACAAGACTCTAGCCTGCCAGTTTCGGATGCAGTTCCCAGGTTGAGCCCGGGGATTTCACATCCGACTTGACAGACCGCCTGCGTGCGCTTTACGCCCAGTAATTCCGTTTAACGCTTGCACCCTCCGTATTACCGCGGCTGCTGGCACGGG
+
CCCCCGFGGFGGGG9BFGFEGGGGFGGGGGGGGGGGGGGGGGGGGGGGDGGGGGGGGGGGGGFGGGFFGGGGGGGGGGGGGGGGGGGGGGGGGFFFGGGG?FGGGGGGGGGGEGGGDGGGGGGGGGEEFGGGGG8FFGGGGGFG6CEGGGFG79CCFGGGG9EFGFGGCFFCEFCE>EGGFFFGGGGGG>99<DGGGGEGG357=FF7AFFFF35>@FA@)+*6=7>>;?<09?1<9>;::A>?F>(-(().--6AB)),4-436:?03<<702:29:(454:46607960(8>?0.4?((
@M05025:18:000000000-B3NL5:1:1101:10565:4962 2:N:0:CACTCA
AGTGGAGGACTACTCGGGTATCTAATCCTGTTCGATACCCGCACTTTCGTGCCTCAGCGTCAGTAGGGCGCCGGTATGCTGCCTTCGCAATCGGGGTTCTGCGTGATATCTATGCATTTCACCGCTACACCACGCATTCCGCATACTTCTCGCCCACTCAAGGCACCCAGTTCCGACGGCAGGCCGGGGTTGAGCCCCGACATTTGACCGCCGGCTTAAATGCCCGCCTACGCACCCTCTAAACCCAATAAATCCGGATAACGCTCGCATCCTCCGTATTACCGCGGCTGCTGGCACGGCG
+
CCCCCGGGGGGGGGGGGGGGGGGGGGGGGGGGGGFGGGGGGGGGGGGGGGGGGGGGGGGGGGGGGGGGGGGGGGGGGGGGGGGGGGGGGGGGGGDGGGGGGGGGGGGGGGGGGGGGGGGGGGGGGGGGGGFEFGGGEGGGGGGGGGGGGGGGGGGGGGGGGGEGGGGGGGGFGDECGGDGGG5DGGGGGGGGGGGGGGFDGGDGFFFFFFFBD@D>FFFF7@FD?B>>::7:BBFFF6?BD>BFBFFFFF):<BBF00:8><19(:;9;<;4,88>,83,6A<:>;0911(.,(4(53>04
@M05025:18:000000000-B3NL5:1:1101:24108:4965 2:N:0:CACTCA
AGTGGAGGACTACAGGGGTTTCTAATCCTGTTCGCTACCCATGCTTTCGAGCCTCAGCGTCAGTTGCAGACCAGAGAGCCGCCTTCGCCACTGGTGTTCTTCCATATATCTACGCATTCCACCGCTACACATGGAGTTCCACTCTCCTCTTCTGCACTCAAGTTCAACAGTTTCTGATTCAATCCTCCGGTTGAGCCGAAGGCTTTCACATCACACTTATTGAACCGCCTGCACTCGCTTTACGCCCAATAAATCCGGACAACGCTTTCCACTTACGTTTTCCTGCCGCTGCTGTCACGTA
+
CCCCCGGG@FFGGGGGGG@FGGGG@FCFGFGG@FGGCFCF<CDFFGFA:F@FGGGDEFCG@:CGGGGCG9@DFGFGGG,EEGG@CGGG@CDECEFGGGGGGGAAECF<@FGDFFG=FBF?AFACEEEGGGEFFE44@EF9EFFCEGGGG9=EA,==@8@@=,7>FD;D=@DFAFFG8,+6+?D7FGFG+;=DDF:FG5AC00*030<19+1/+*/.59A<=+9*62-(/-(((.*8(2(((..2(.:@=@E).<CE@F(((((((--(-6)4))).42(.1)-)-.((-,9>>D)3)<3:,
@M05025:18:000000000-B3NL5:1:1101:23800:4967 2:N:0:CACTCA
AGTGGAGGACTACCGGGGTATCTAATCCTGTTCGCTCCCCCAGCTTTCGCGCCTCAGCGTCAGTGACGGCCCAGAGAGCTGCCTTCGCCATCGGTGTTCTTCCCGATATCTGCGCATTCCACCGCTACACCGGGAATTCCGCTCTCCTCTACCGCACTCGAGCCGCCCAGTCCTGGACCCGGCCCGGGGTTGAGCCCCGGGGTTAGCGGTCCCGCTTAGGCTGCCGCCTACGCGCGCCTCACGCCCAATGGAACCGGAACACGCGCGCCCCCTTCGTATTACCGCGTCTGCTGGCCCGGTG
+
CCCCCGGC7<ECEGFGDGFGCFGGGCGFGGGFGGGGDDGGEGEFFFGGGEGGGC@FGFFFEE@FFFF:@C:>:DC<CEGGFGGGE@,FFE@ED7F+BFF<EB<AFC74@FA<<>=:?+,@FFGGGGEGFGGGGGGDFFE;>B+>8:FFE,<EEEGGG8<*418C88>E86C<<,40;,;*73)><CD:E7)C707C<58C)97))8*5)5;DF:>((0,)))7:B636::?2>9>;;(4((..1:030(5()..(,4(-((.,((42((,403(((,((.).6411((,25)),-(,3(((
@M05025:18:000000000-B3NL5:1:1101:21937:4991 2:N:0:CACTCA
AGTGGAGGATACTGGGGTTTCTAATCCTGTTTGCTCCCCACGCTTACGTGCCTCAGTGTCAGTCTCGGTCCAGGTAGCTGCCTTCGCGATGGGTGTTCCTCCTGAGCTCTACGTATTTCACTGCGACACCAGGAATTCTGCTACGCTCTACCACACTCCAGTCATCCAGTATCTACTGCAGTTCCCAGGTCGAGCCCACGGCTATCACAACGGACTTACATAACCACCTACGCACGCTTTACGCCCAGCCATTTCGAGTAACGCTTTCACGCTTCGTATTACTGCGGCTGCTGGCACGCAG
+
6B@--------=FCE<+8@F-E,,C@,CECEFFD6,;,,CF++8B,,CC<FF,<6,,,6C6CC,,,C,@C@,6@@EE8,@F@,EFDF++@B@,B@CBDC,<FGG,,4,,:CDF4C,A9B,?@<,+@BFG7?A:FGC,>;EEFA=++8@DF;D,D==@F,=,>A,,37@FE98=3,2=9++66++?E==4++=9CD+3**;9>**3*+3*3:*@>BBEF*8@F=@(066(605:12:9(/())60(423((/49261:?2(4),434(64.((-((-..(4<<)).(,(,((8:?:(),(4-
@M05025:18:000000000-B3NL5:1:1101:25794:4994 2:N:0:CACTCA
AGTGGAGGACTACTCGGGTTTCTAATCCTATTTGCTCCCCACGCTTTCGGGACTGAGCGTCAGTTGCAGGCCAGATCGTCGCCTTCGCCACTGGTGTTCCTCCATATATCTACGCATTTCACCGCTACACATGGAATTCCACGATCCTCTCCTGCACTCTAGCTGCCTGGTTTCTATGGCTTACTGAAGTTAAGCTTCAGGCTTTCACCACAGACCCTTGCTGCCGCCTGCTCCCTCTTTACGCCCAATAATTCCGGATAACGCTTGCCACCTACGTATTACCGCGCCTGCTGGCACGTAG
+
CCCCCGGGGGGGGGGGGGGGGGGGGGGGGGGGGGGGGGGGGGGGGGGGGGGGGGGGGGGGGGGGGGGGGGGGFGGGGGGGCGGGGGGGGGGGGFGGGGGG9EGGGGGGGGGGGGGGGDGGGGGGGGGGGGGGGGGGGFFFGGGGGGGGGGFFGGGGGGGGGFFGGGGGFGFGGGGGG8;FCCFGGGDCEFGGCF?DFFFFFGFGFFF>CFFFF>FB=FF4>FFF42=>=DFFFFFFB5AEEEFF99763@;?)6?E>08;)786<:?B:A<17:?6<2686AFFFF(922??),3(3(.3.
@M05025:18:000000000-B3NL5:1:1101:17582:4994 2:N:0:CACTCA
AGTGGAGGACTACCGGGGTTTCTAATCCTATTTGCTCCCCACGCTTTCGTGCCTCAGCGTCAGCAACAGGCCAGGCGGCCGCCTTCGCCACTGGTGTTCTTCCATATATCTACGCATTTTACCGCTACACATGGAGTTCCACCGCCCTCTCCTGCTCTCCAGTCCTCCAGTTTCCAAAGCCATGCATGAGTTGAGCTCATGCGTTTCACTCCAGACTTGCAGGACCGCCTGCGCACCCTTTACTCCCAATCATTCCGGATAACCCCCGCCACCTACGTATTACCGCGGCTCCCGGCCCGTG
+
CCCCCGGGGGGGGGGGGGGDGGGGGGGGGGGGGGGGGGGGGGGGGGGGGGGGGFDFGGGGGGGGGGGGGGGGGGDGGGGGGGGGGGGGGGGGGGFGGGGGGGFEGGGGFFEAFGGGGGGGGGGGGGCEFGCFGGGGEECDGGGGGGGGGGFEGFGFGGGGGEGGGGGGFFFFGFFGCGCDCFGCFF@FFGCFCC?FFGFG+1/:?DF+B+18968=EC<3*95;6=F@;(,2061(48<?:))).4?:((4:<)5<B6(439)(((-((-4123(8<735:2A<(((-39(,((-,4267,
@M05025:18:000000000-B3NL5:1:1101:21835:5016 2:N:0:CACTCA
AGTGGAGGACTAACAGGGTTTCTAATCCTGTTTGCTCCCCACGCTTTCGTGCCTCAGTGTCAGTGTTGGTCCAGGTAGCTGCCTTCGCCATGGATGTTCCTCCTGATCTCTACGCATTTCACTGCTACACCAGGACTTCCGCTACCCTCTACCACACTCTAGTCGCCCAGTACCCATTGCAGTTCCCAGTTTGAGCCGAGGGCGTTCACAACCGCCTTAAACGACAACCTACGCACTCTTTACGGCAGCTAATTCCGAGTAACGCCGCCACCCTTCGTCGTAAGCCCCCCGGCGGCGCGAA
+
C-6@B9EG7-;,-,66C7C,;<@C@F6,<FFCEGAEFF@C8CF7@7F<6CDCF@8,<FF,,,;C<FCC,BF,,ECE@FD<F8<<6C,@C,F,6,,:BFEFBFCE8,,::9555,4,8,:FAFC?<F,EEFD+4?A+>C@,44>8C,9,@>,@,9=,@,DEEFFDEC+3+@@=,,66,@9+B++6262=A++=DCF6++0+=79*<**9+<@4**3))85*+*/-6692933=(631(6)97))((.(.((.6)).4,(,-26.-,((((,4(((.11,((-.(()(((-((((((-(((-(
@M05025:18:000000000-B3NL5:1:1101:22015:5025 2:N:0:CACTCA
AGTGGAGGACTACTGGGGTTTCTAATCCTGTTTGCTCCCCATGCTCTCATGCCTCAGCGTCAGTTACAGTCCAGTAAGTCGCCTTCGCCACTGGTGTTCTTCCTAATCTCTACGCATTTCACCGCTACACTAGGAATTCCACTTACCTCTCCTGCACTCTAGTTAAACAGTTTTATATGCTTTCTACAGGTTAAGCCTATATATTTAACATATAACTTGTTTAACCGCCTACGCATCCTTTACGCCCAGTTATTCCGAACAACGCTTGCCACCTACGTATTACCGCGTCTGCTGCCACGTA
+
CCCCCGGGGGGGGGGGGGGGGGGGGGGGGGGGGGGGGGGGGGGGGGGGGGGGGGGGGGGGGGGGGGGGGGGGGGGGGGGGGGGGGGGGGGGGGGGGGGGGGGGGGGGGGGGGGGGGGGGGGGGGGGGGGGFGGGGGGGGGGGGGGGFGGFGGGGGGGGGGGGGGFFGGGGFGGGGGGGGGGGGGGGGG?FDGGGGGGGFGGFFGFFFBFFFFFFFFEF7:CAC=>E5@AFDF==>=@EEEFFFFF4=>BEEE?EFEFD282>@09?FD?E<E?@8@18)1.9?@;>>,3(4))5)4242(,
@M05025:18:000000000-B3NL5:1:1101:4913:5042 2:N:0:CACTCA
AGTGGAGGACTACCAGGGTATCTAATCCTGTTCGCTACCCATGCTTTCGAGCCTCAGCGTCAGTTGCAGACCAGAGAGCCGCCTTCGCCACTGGTGTTCTTCCATATATCTACGCATTCCACCGCTACACATGGAGTTCCACTCTCCTCTTCTGCACTCAAGTTCAACAGTTTCTGATGCAATTCTCCGGTTGAGCCGAAGGCTTTCACATCAGACTTATTGAACCGCCTGCACTCGCTTTACGCCCAATAAATCCGGACAACGCTTGCCACCGACGTATTACCGCCGCTGCTGGCACGTA
+
CCCCCGGGGGGGGGGGGGGGGGGGGGGGGGGGFGGGGGGGGGGGGGGGGGFGGGGGGGGGGGGGGGGGGGGGGGFGGGGGGGGGGGGGGGGGGGGGGGGGGGGGGGGGGGGGGGGGGGGGFFFEGGGGGGGGGGGGGGGGGGGGFGGGGGGGGGGGGGGGGGFGGGGGGGGGGGGGEGGGGFGGGGGGGGGGGGFGGGFGDGFDAFFFFFFFFFFEFFFFFFFCFF>9@DDFFFFFDF9=@FFFFB>?2@F@<EF@990;B<?FF:2:?:944(,(-4(62>BA<9(49;((),(3142,(
@M05025:18:000000000-B3NL5:1:1101:23617:5050 2:N:0:CACTCA
AGTGGAGGACTACCGGGGCTTCTAATCCTGTTCGCTACCCATGCTTTCGAGCCTCAGCGTCAGTTGCAGACCAGACAGCCGCCTTCGCCACTGGTGTTCTTCCATATATCTACGCATTCCACGGCTACACATGGAGTTCCACTGTCCTCTTCTGCACTCAAGTCGCCCGGTTTCCGATGCACTTCTCCGGTTAAGCCGAAGGCTTTCACATCAGCCCTCAGTAACCGCCTCCGCCCCCTTTACCCCCAATAAATCCGGATACCGCTTGCCACCTCCGTTTTACCGCGCCTCCTGCCCCGTG
+
6-8BCGC@GFC,CC6@B++@FGDE<<@6,CC,,,:8F@ECFGD<C,@C,,6B@F@DFC@8B@:,CF<9E,C@FCG@FEFGF7F,BE,4??F?5<?,BBE9,A:EF<E<E@<@?FCGBCE?,5+8+8?F,,48FB=,@E;,,7;DDGF=DE8=EFD=8AD,@D@E+@B+@E@:+@7@9@GGAGG*;2+=@539;?7;CC5/87A*))+11+4/;FA=@4(468+)).,106(:(1(3(,,(.))),(,4(..5)6<?9(((4)44(4:1((65((((,-).3)5<2(-(-,(..,(,(((,(
@M05025:18:000000000-B3NL5:1:1101:13960:5129 2:N:0:CACTCA
AGTGGAGGACTACAAGGGTTTCTAATCCTGTTTGCTCCCCACGCTTTCGCACCTGAGCGTCAGTCTTTGTCCAGGGGGCCGCCTTCGCCACCGGTATTCCTCCAGATCTCTACGCATTTCACCGCTACACCTGGAATTCTACCCCCCTCTACAAGACTCTAGCCTGCCAGTTTCGGATGCAGTTCCCAGGTTGAGCCCGGGGATTTCACATCCGACTTGACAGACCGCCTGCGTGCGCTTTACGCCCAGTAATTCCGATTAACGCTTCCACCCTCCGTATTACCGCGGCTGCTGGCCCGGG
+
CCCCCGGGGGGGGGGGGGGGGGGGGGGGGGGGGGGGGGGGGGGGGGGGGGGGGGGGGGGGGGGGGGGGGGGGGGGGGGGGGGGGGGGGGEGGGGGGGFGGGGGGGGGGGGGGGGGGFGGGGGGGGGGGGGGGGGGFFFGGGGGGGGGGGGGGGCGCFGGGGFFGGGGGGGGGGGGGEGGGGGGGGGFDFCFCG>FFDGEGGGFGFFFFFFFFFFFFFFFFFFF1=?FFFBFFFF::9>BBFFABFF96<?FAFF>FF(8?BFF?><6(.<<<((,4(,,17)4<89,196(48340((43(
@M05025:18:000000000-B3NL5:1:1101:12752:5161 2:N:0:CACTCA
AGTGGAGGACTACTAGGGTTTCTAATCCTGTTTGCTACCCACGCTTTCGAACCTCAGCGTCAGTTACAGACCAGAGAGCCGCTTTCGCCACTGGTGTTCTTCCATATATCTACGCATTTCACCGCTACACATGGAGTTCCACTCTCCTCTTCTGCACTCAAGTCTCCCAGTTTCCAATGCACTACTCCGGTTAAGCCGAAGGCTTTCACATCAGACTTAAAAGACCGCCTGCGTTCCCTTTACGCCCAATAAATCCGGATAACGCTTGCCACCTACGTATTACCGCGGCTGCTTGCACGTG
+
CCCCCGGGGGGGGGGGGGGGGGGGGFGGGGGGGGGGGGGGGGGGGGGGGGGGGGGGGFGGGGGFGGGGGGGGGGGGGGGGGGGGGGGDGGGGGGFFGGGGGGGGGGGGGGGGGGCFGGGGGGFGGGGGGGG8EFEFGGGGFFGGDFFGGGGGGGA,D=EE8DGGGFFGGGGGGGGCGGGGGFFCGGGGGGGG+@GGGGFDGDF?FFFFFFFFB>FEFFE=+:82<>9B=@B2@2(8BFFFEEFF<6>D0;@AC?E;,66;1@E(4:?B?224((.44?BB?<BF?>((76014)52320.(
@M05025:18:000000000-B3NL5:1:1101:8474:5162 2:N:0:CACTCA
AGTGGAGGACTACTAGGGTATCTAATCCTGTTTGCTCCCCACGCTTTCGCACCTGAGCGTCAGTCTTTGTCCAGGGGGCCGCCTTCGCCACCGGTATTCCTCCAGATCTCTACGCATTTCACCGCTACACCTGGAATTCTACCCCCCTCTACAAGACTCTAGCCTGCCAGTTTCGGATGCAGTTCCCAGGTTGAGCCCGGGGATTTCACATCCGACTTGACAGACCGCCTGCGTGCGCTTTACGCCCAGTAATTCCGATTAACGCTTGCACCCTCCGTATTACCGCGGCTGCTGGCACGGG
+
CCCCCGGGGGGGGGGGGGGGGGGGGGGGGGGGGGGGGGGGGGGGGGGGGGGGGGGGGGGGGGGGGGGGGGGGGGGCGGGGGGGGGGGGGGGGGGGGGGGGGGGGGFGFGGGGGGGGGGGGGGGGGGGGGGGGGGGGGGGGGGFGGGGGGGGGGGGFGGGGGGFGGGGGGGGGFFGGDEGGCFFFGGFGGGGCF>FFCGBGGGFGFFAAFFFFFEABFF<EFFFFFFFFF???FF6?FF>B<AF:B>><B?<ADFFFF01::AF?;F(4<<7?64-42412:<>)(-27;9(4)3((3719(
@M05025:18:000000000-B3NL5:1:1101:5830:5192 2:N:0:CACTCA
AGTGGAGGACTACCCGGGTTTCTAATCCTGTTTGCTCCCCACACTTTCGTGCCTCAACGTCAGTTATTGTCCAGAAAGCCGCCTTCGCCACTGGTGTTCCTCCTAATATCTACGCATTTCACCGCTACACTAGGAATTCCGCTTTCCTCTCCAACACTCAAGAATAACAGTTTTAGTTGCAGTTCCTCAGTTGAGCCGAGGGATTTCACAACTAACTTATTATCCCGTCTACGCACCCTTTACACCCAATAAATCAGCATAACGCTTGCTCCCTACGTCTTAGCGCGGCGCCTGGCCCTGA
+
CCCCCFGGGFGGGGGGGGGEFGGFGGGGGEGGGGGGGGGGGGGGGGFGGGGDGDFGGGGFF@FFGGGGAFGGGGCCFFFGEGGGGGFGGGGGGGFGFGGGGGGGFGGGGGGGFGGGGGGFGGGFGGGGGGEGGGGGFFGGGGGGGGGDEFFD,@DFGGF?DDCFGGGGGGGGGGGFGF?GGFDFDF?FGG9CCCCFFG>GDGFD>AB+BF4?F>FFEF:EFFFF65AB@D==@B@@>>B@;4;?A59?71;@C<E34))/7>=1(66(3463((.(,((.:))-373-(-(-(,(4(:(,(
@M05025:18:000000000-B3NL5:1:1101:23769:5233 2:N:0:CACTCA
AGTGGAGGACTACCAGGGTTTCTAATCCTGTTCGCTACCCATGCTTTCGAGCCTCAGCGTCAGTTGCAGACCAGAGAGCCGCCTTCGCCACTGGTGTTCTTCCATATATCTACGCATTCCACCGCTACACATGGAGTTCCACTCTCCTCTTCTGCACTCAAGTTCAACAGTTTCTGATGCAATTCTCCGGTTGAGCCGAAGGCTTTCACATCAGACTTATTGAACCGCCTGCACTCGCTTTACGCCCAATAAATCCGGACAACGCTTGCCACCTACGTATTACCGCGGCTGCTCGCACGTT
+
CCCCCGGGGGGGGFGGGGEACFGGGGGDEGGGGGGGGGGGGGGGGGGGGGFGGGG?FFGFEGGGGGGGGGFF<EFFGGGGG>FFGGGGGGGGGGGGEFFEGGGGGGGF?B@FCGGGGGGGGGGGGGGGGGGGGFFGGDEFGGGGGFEEGGGGFFGGGGGFDD:E;FGGFGGGGEGGGGGGGFFFCEGGGDGGD77FDC9CGDFFF6FFFAAAFFFE=FFFFFFFFFFBFFFFBE@:2-4=;<E6(36?(3=8<<E;6>@B0836>031?F>2,13,((.6(-4)(,-,(-((.)-2((2((
@M05025:18:000000000-B3NL5:1:1101:20250:5233 2:N:0:CACTCA
AGTGGAGGACTACACGGGTATCTAATCCTGTTCGATACCCACGCTTTTGTGCTTCAGCGTCAGTTGGGCGCCGGTATGCTGCCTTCGCAATCGGAGTTCTGCGTGATATCTATGCATTTCACCGCTACACCACGCATTCCGCATACTTCTCGCCCACTCAAGAACGCCAGTTTCAACGGCGGAGCGAGGTTGAGCCCCGCGATTTTACCGCTGACTTGGCATTCCGCCTACGCACCCTTTAAACCCAATAAATCCGGATAACGCTCGCATCCTCCGTATTACCGCGGCTGCTGGCACGGAG
+
CCCCCFGGGGGGGFGGGGGGGGGGGGGGGGGGGGGGGGFGGGGGGGGGGGGGGGGFGGGGGGGGGGGGGGGGEGGGGGGGGGGGGGGGGGGGGGGGGGGGGGGGGGDGEGGFGGGGGGGFGGGGGGEGGGGGGGGGGGGGGGEEEGFGGFGDGC8EGGGGGGFFGGGGGGCGCFCCG*CDDGGGGGD5CGFFFGGFGGAGGGEGFFFF?DDF5BF<AFB??FF>B>1:?:36B<F0<?0>AD2<(3:8<7B4<A?F;(3844<FBFFF>:9BFFF>((4:<:<10(4>>9048?0(4:0,-
@M05025:18:000000000-B3NL5:1:1101:8173:5238 2:N:0:CACTCA
AGTGGAGGACTACCGGGGTTTCTAATCCTGTTCGCTACCCATGCTTTCGAGCCTCAGCGTCAGTTGCAGACCAGAGAGCCGCCTTCGCCACTGGTGTTCTTCCATATATCTACGCATTCCACCGCTACACATGGAGTTCCACTCTCCTCTTCTGCACTCAAGTTCAACAGTTTCTGATGCAATTCTCCGGTTGAGCCGAAGGCTTTCACATCAGACTTATTGAACCGCCTGCACTCGCTTTACGCCCAATAAATCAGGACAACGCTCGCCACCTACGTATTACCGCGGCTGCCGGCACGTA
+
-AA<-6C;FGGGECFGG+6@BAFFC<@9FFFFA@FGEE@EAFFAFGGA:FFGEFFCFGGCC@CFEAF@<FFCEFFCCGGGG+CE7,,,4B:?F<FEEGD9A?EBFFC<?F<A9A>+8?FDFG<>F7FGFFGCFDD8EFF,447@FG@F8>DFF89@,3@8E9AFAFDC=8=DFCFGAE77C<F8DFG+9+=?5??FFG53*;474A4+1=@FF>A=E6:E+1+15292273?;37629D019CDFB;168@89)7)..28(40-3<((47::110:(4).(5<2((((,4((,-(1((,(,
@M05025:18:000000000-B3NL5:1:1101:16932:5243 2:N:0:CACTCA
AGTGGAGGACTACAGGGGTTTCTAATCCTGTTTGCTCCCCACGCTTTCGTGCCTCAGTGTCAATGTTGGTCCAGGTAGCTGCCTTCGCCATGGATGTTCCTCCTGATCTCTACGCATTTCACTGCTACACCAGGAATTCCGCTACCCTCTACCACATTCTAGTCATCCAGTATCCACTGCAGTTCCCAGGTTGAGCCCAGGGCTTTCACAACGGACTTAAATAACCACCTACGCACGCTTTACGCCCAGTAATTCCGAGTAACGCTTGCACCCTTCGTATTACCGCGGCTGCTGGCACGAA
+
CCCCCGGGGGGGGGGGGGGGGGGGGGGGGGGGGGGGGGGGGGGGGGGGGGGGGGGGGGGGGGGGGGGGGGGGGGGGGGGGGGGGGGGGGGGGGGGGGGGGGGGGGFGGGGGGGGGGGGGGGGGGGGGGGGGGGGGGGGGGGGGGGFGGGGGGGGGGGGGGGGGGGGGGGGGGGGGGGGGGGGGGGGGGGGGGGGGGGGFGGGECFFFFFAAED>?5AFEFFFFFFFFFDBFFFAAFBF?FB4>@D@BF04)9<CFF1<9(37606@D?DEED?;@FF?:<F<><(4>06>B0:>><:??((
@M05025:18:000000000-B3NL5:1:1101:18156:5258 2:N:0:CACTCA
AGTGGAGGACTACAGGGGTTTCTAATCCTGTTCGATCCCCACGCTTTCGTGCCTCAGCGTCAGTTGAGCGCCGGTATGCTGCCTTCGCAATCGGAGTTCTGCGTGATATCTATGCATTTCACCGCTACACCACGCATTCCGCATACTTCTCGCTCACTCAAGAAGACCAGTTTCAACGGCAGGCCGGTGTTGAGCACCGACATTTGACCGCTGACTTAACCTTCCGCCTACGCACCCTTTAAACCCAATAAATCCGGATAACGCTCGCATCCTCCGTATTACCGCGGCTGCTGGCACGGAG
+
CCCCCGGGGGGGGGGGGGGGGGGGGGGGGGGGGGGGGGGGGGGGGGGGGGGGGCGGGGGGGGGGGGGGGGGGGGGGGGGGGGGGGGGGGGGGGGGGGGGGGGGGGGGGGGGGGGGGGFFGGGGGGGEDGGGFGGGGGGGGEGGGDGGGGGGGGGGGGGGF?FGGGFGGGGGGGGGFGGGDG>DDGGGGDDDGGGGGGG>5DDFDFC6CFDFEB:F35+;;FFFFFFFDFF0(4:>FF:<D>AB>FF6(802<AFFFB16<AF06342>>1>FFFF9?1??FFFB96369B04)44(,024(
@M05025:18:000000000-B3NL5:1:1101:25135:5272 2:N:0:CACTCA
AGTGGAGGACTACCCGGGTATCTAATCCTGTTTGCTCCCCATGCTCTCCTGCCTCAGCGTCAGTTACAGTCCAGTAAGTCGCCTTCGCCACTGGTGTTCTTCCTAATCTCTACGCATTTCACCGCTACACTAGGAATTCCACTTACCTCTCCTGCACTCTAGTTAAACAGTTTTATATGCTTTCTACAGGTTAAGCCTATATATTTAACATATAACTTGTTTAACCGCCTACGCATCCTTTACGCCCAGTTATTCCGAACAACGCTTGCCCCCTACGTATTACCGCGGCTGCTGGCCCGTA
+
<@C@9F9-@FGC<66@::FG<6;CCE<6CFFF<CF96E@FFG@F,FAF6FE<<FCF6@FG:FCFFEF<@C,,CFGC<6C<:FB@@C,6B@CF8FA=F7FGDGCE?,C<<FEGF,+@4=ECF<DEE:F:9:CD<DE,@>=EGGFG;=EEE9@?DD8EFC@AGD=>E7@EDD8=EEDFFCD89=@FDA=DFFGCD+=FFFFF=D9DFFC71?=5CCFEFF7A<?F=A0=>==>@>>9AF=BAC4AD=(5>5B4***/0;=>9>1216?<0?()/6>;1137.()).,9;0(37:).3(.-,4(
@M05025:18:000000000-B3NL5:1:1101:13665:5283 2:N:0:CACTCA
AGTGGAGGACTACTCGGGTTTCTAATCCTGTTTGCTCCCCATGCTCTCATGCCTCAGCGTCAGTTACAGTCCAGTAAGTCGCCTTCGCCACTGGTGTTCTTCCTAATCTCTACGCATTTCACCGCTACACTAGGAATTCCACTTACCTCTCCTGCACTCTAGTTAAACAGTTTTATATGCTTTCTACAGGTTAAGCCTATATATTTAACATATAACTTGTTTAACCGCCTACGCATCCTTTACGCCCAGTTATTCCGAACAACGTTTGCCACCTACGTATTACCGCGGCTGCTGCCACGTA
+
CCCCCGGGGGGGGGGGGGGGGGGGGGGGGGGGGGGGGGGGGGGGFGGGGGGGGGGGGGGGGGGGGGGGGGGGFGGGGGGGGGGGGGGGGGGGGGGGGGGGGGGGGGGGFGGGGGGGGGGGGGGGGGGGFGGGGGGFGGGGGGEGGGGFGDGGGGGGGFGFGGGGGGGGFGGGGGGGGGGGGGGGGGGGGCGGG7BFFGDGGGFGFFFFFFFFFFFEFFFEFFFFFFFA5@>DF>>=>:EFFFF4=9@@>E4C?CEFFD>=@DF0=D@;E.4;=;(523)7@CE)(.(,-4((4?2.)434.
@M05025:18:000000000-B3NL5:1:1101:11165:5296 2:N:0:CACTCA
AGTGGAGGACTACTAGGGTATCTAATCCTGTTTGCTCCCCATGCTCTCATGCCTCAGCGTCAGTTACAGTCCAGTAAGTCGCCTTCGCCACTGGTGTTCTTCCTAATCTCTACGCATTTCACCGCTACACTAGGAATTCCGCTTACCTCTCCTGCACTCTAGTTAAACAGTTTTATATGCTTTCTACAGGTTAAGCCTATATATTTAACATATAACTTGTTTAACCGCCTACGCATCCTTTACGCCCAGTTATTCCGAACAACGCTTGCCACCTACGTATTACCGCGGCTGCTGGCACGTC
+
CCCCCGGGGGGGGGGGGGGGGGGGGGGGGGGGGGGGGGGGGGGGGGGGGGGGGGGGGGGGGGGGGGGGGGGGGGGGGGGGGGGGGGGGGGGGGGGGGGGGGGGGGGGGGGGGGGGGGGGGGGGGGGGGGGGGGGFGGGGGGGGGGGGGGGGGGGGGGGGGG9@FGCGGGGGGGGGGGGGGGGGGGGGGFFGDFGGGFGFGGGFGFFFFFBFFFFACEFEFFFFFCEBAFFFFFFFA>:BEFFF2>9=9BE?EFEEFF2=99>D9@FFD<EEFFF;4(/77;?5</36(71(4)),(,812(
@M05025:18:000000000-B3NL5:1:1101:21906:5381 2:N:0:CACTCA
AGTGGAGGACTACCAGGGTTTCTAATCCTGTTTGCTCCCCACGCTTTCGTGCCTCAGTGTCAGTGTTGGTCCAGGTAGCTGCCTTCGCCATGGATGTTCCGCCTGATCTCTACGCATTTCACTGCTACACCAGGAATCCCGCTACCCTCTACCACACTCTAGTCGCCCAGTATCCACTGCAGTTCCCAGGTTGAGCTCAGGGCTTTCACAACGGACTTAAACGACCACCAACGCACGCCTTCCGCCCAGCAATTCTTAGTAACGTTTGCACTCTTCTTATTACCGCGCATGCTGGCACGAA
+
6CA-BFC7;<E@<,CFEE<,B,,C9<CFEDCFF8<A,CDFCBGGGG8@@FF,C,6E,CFC,6,CCEA<,8CFCCFECDDAFFGG,<6:@,BF@E<EF?AE:7?F=AC<5?@,A?C,C:?<A@AEE9FDCF,+AF7,@,@4CCGC6,EFC89==AD=?@DED94,B8+3@=DDED8D@=+8=8DDDG++,+=D03=?++0;D7*;*;>@F9A9555>F4/*19*9=)(-6(765(6@>((6(/=?;<0/4(/(/).))).9)1)4((,(.584(-)))).-:<))(,6((-()))((.3130
@M05025:18:000000000-B3NL5:1:1101:23544:5388 2:N:0:CACTCA
AGTGGAGGACTACTGGGGTTTCTAATCCTGTTCGCTACCCATGCTTTCGAGCCTCAGCGTCAGTTGCAGACCAGAGAGCCGCCTTCGCCACTGGTGTTCTTCCATATATCTACGCATTCCACCGCTACACATGGAGTTCCACTCTCCTCTTCTGCACTCAAGTTCAACAGTTTCTGATGCAATTCTCCGGTTGAGCCGAAGGCTTTCACATCAGACTTATTGAACCGCCTGCACTCGCTTTACGCCCAATAAATCCGGACAACGCTTGCCACCTACGTATTACCGCGGCCGCTGGCACGTA
+
CCCCCGGGGGGGGGGGGGGGGGGGGGGGGGGGGGGGGGGGGGGGGGGGGGGGGGGGGGGGGGGGGGGGGGGGGGGGGGGGGGGGGGGGGGGGGGEGGGGGGGGGGGGGGGGGGEGGGGGGGGGGGGGGGGGGGGGGGGGGGGGGGGGGGGGGGGGGGGGGGCEGGGGGGGGGGGGGFGGGGCGGGGGGGGGGGGGGGGFDGGFGFFFFFFFFFFFFFFFFFAFFBBFB@FBFDB5@>BDFFEC;D>>D0@F3CEEE>>((-3:BBBF<?56??FFF?B>FF>BABB>09((3719:(.2,(
@M05025:18:000000000-B3NL5:1:1101:9267:5390 2:N:0:CACTCA
AGTGGAGGACTACTGGGGTATCTAATCCTGTTTGCTCCCCACGCTTTCGTGCCTCAGTGTCAGTGTTGGTCCAGGTAGCTGCCTTCGCCATGGATGTTCCTCCTGATCTCTACGCATTTCACTGCTACACCAGGAATTCCGCTACCCTCTACCACACTCTAGTCGCCCAGTATCCACTGCAGTTCCCAGGTTGAGCCCAGGGCTTTCACAACGGACTTAAACGACCACCTACGCACGCTTTACGCCCAGTAATTCCGAGTAACGCTTGCACCCTTCGTATTACCGCGGCTGCTGGCACGAA
+
CCCCCGGGGGGGGGGGGGGGGGGGGGGGGGGFGGGGGGGGGGGGGGGGGGGGGGGGGGGGGGGGGGGGGGGGGGGGGGGGGGFGGGGGGGGGGFGGGGGGGGGFGGGGGGGGGGGGGGGGGGGGGGGGGGGFGGGG@FGGGGGGEFGFGGGFGGFGGGGGGGGGGGGGGDEFGCAFGGFFGGGGGGGGGGGGGGGGGGFGGG>?5:FFFFAEFFEFFFFC8FD4A=25>DFF259=@@D033><@BF;(6.9CCEE@FB2=CC09???27234?77038B?AF9<90-99>(.:4((.3?(
@M05025:18:000000000-B3NL5:1:1101:26065:5394 2:N:0:CACTCA
AGTGGAGGACTACAAGGGTTTCTAATCCTGTTTGCTCCCCACGCTTTCGAGCCTCAACGTCAGTTACCGTCCAGTAAGCCGCCTTCGCCACTGGTGTTCCTCCTAATATCTACGCATTTCACCGCTACACTAGGAATTCCGCTTACCTCTCCGGCACTCTAGAAAAACAGTTTCCAATGCAGTCCTGGTGTTAAGCCCCAGCCTTTCACATCAGACTTGCTCTTCCGTCTACGCTCCCTTTACACCACGTACAACCGGATAACGCTTGCCCCCTACGCTTTACCGCCGCTGCTGGCACGCC
+
CCCCCCGGGGGGGGGGGGGGGGGGGGGGGGGGGGGGGGFGGGGGGGGGGCGGGGFGGGGGGGGGGGGGGGGGFGGFGGG8:FCEFGGGGGGGGGGGGEAFFGGGGFFGGGGGGGGGEGFFGGGGGEGGGGG@DGGFGFGGFGGCEGEFGGGGGGG>EDGEGF:FGFGGGGFGEFGGFGFFGFGGGG::??GGG@GFCC?7DC9@AAFAFAF4+**))::6:AF5>CDFF==C=@5@FF;A8)75<=,(,/8(,))(.6(((6<,7:0-0:::94(43((--654(2(3(((,).31(4(((
@M05025:18:000000000-B3NL5:1:1101:13220:5401 2:N:0:CACTCA
AGTGGAGGACTACCCGGGTTTCTAATCCTGTTCGCTACCCATGCTTTCGAGCCTCAGCGTCAGTTGCAGACCAGAGAGCCGCCTTCGCCACTGGTGTTCTTCCATATATCTACGCATTCCACCGCTACACATGGAGTTCCACTCTCCTCTTCTGCACTCAAGTTCAACAGTTTCTGATGCAATTCTCCGGTTGAGCCGAAGGCTTTCACATCAGACTTATTGAACCGCCTGCACTCGCTTTACGCCCAATAAATACGGACAACGCTTGCCACCTACGTCTTACCGCGGTCGCTGGCACGTC
+
CCCCCGGGGGGGGGGGGGGGFGFGGCGFCEGGGGGGGGGGGGGGGFGFGFGGGDGFEEEGGGGGGGG?GGGFGGGFFEGGGGGDGGBEGGGFFGFFGGGGCFFGGGGGFGGGGGDGGGGEFGGGGDCFFGEFGGFGEGFF,@=DDBFGCFADFFGFGFCF8@E=DFDD,@EEFGGGGG?F7+??C;<CEGGGDGDGGGF*975DFFFFFFFFF66=@FF?FCFCF=2@@=D2(8B@0:3=;FFF?9@D7=@3>7)7(((((4601<4(2:B<27>F61(.344519((((,-(((-..:((
@M05025:18:000000000-B3NL5:1:1101:16411:5407 2:N:0:CACTCA
AGTGGAGGACTACCCGGGTTTCTAATCCTGTTCGCTCCCCACGCTTTCGCTCCTCAGCGTCAGTAACGGCCCAGAGACCTGCCTTCGCCATTGGTGTTCTTCCCGATATCTACACATTCCACCGTTACACCGGGAATTCCAGTCTCCCCTACCGCACTCCAGCCCGCCCGTACCCGGCGCAGATCCACCGTTAGGCGATGGACTTTCACACCGGACGCGACGAACCGCCTACGAGCCCTTTACGCCCAATAAATCCGGATAACGCTCGCACCCTACGTATTACCGCGGCTGCTGGCACGTA
+
CCCCC9FDGFEGFGFFEGEGGGGGGGGGGGGGGGGEGGGGFGGGGGGECFGG>FGAFGGGGGGGGGGGGGGGGFGGGGGGFFGGGGGGGEGGGGGGGGGGGGGGGGGGGGGFGGGGGGAGGGGGGC7:;:ACF@=FCEFGFFGFFGGGEGGGF8E+CGGGG,@FE>CGEDECEECE595)1:C49<8FF<;8CC4C<3>CDCFCAFF6CFFF3)51034755B03>110(,4?0,41:?:75<(27(,443<)64>>10,:).(9:BBFF(3<BB:834A7)5<39((124:>8?F?2(4(
@M05025:18:000000000-B3NL5:1:1101:21214:5453 2:N:0:CACTCA
AGTGGAGGACTACCGGGGTTTCTAATCCTGTTCGATACCCACGCTTTCGTGCTTCAGCGTCAGTTGGGCGCCGGTATGCTGCCTTCGCAATCGGAGTTCTGCGTGATATCTATGCATTTCACCGCTACACCACGCATTCCGCATACTTCTCGCCCACTCAAGAACGCCAGTTTCAACGGCGGAGCGAGGTTGAGCCCCGCGATTTTACCGCTGACTTGGCATTCCGCCTACGCACCCTTTAAACCCAATAAATCCGGATAACGCTCGCATCCTCCGTATTACCGCGGCTGCTGCCACGGAG
+
CCCCCGGGGGGGGGGGGGGGGGGGGGGGGGGGGGGGGGGGGGGGGGGGGGGGGGGGGGGGGGGGGGGGGGGGGGGGGFGGGGGGGGGGGGGGGGGGGGGGGGGGGGGDCGGFGGGGGGGGGGGGGGGGGGGGGGGGGGGCFGEEDGGGGGFEGGGGGFGGGG7FGEGEGGFGGGGGGEGGG<DDGEDGGGGGGGCFGGFDGD@G5=66?EFE3B?><?>F=FFBFFFFF???F:9982::AD2<BB6:??A>))4(41??BB?F14(72:>:2<BB?102)6<(49(70(8)8)4??>>93
@M05025:18:000000000-B3NL5:1:1101:22582:5471 2:N:0:CACTCA
AGTGGAGGACTACAGGGGTTTCTAATCCTGTTCGCTCCCCATGCTTTCGCTCCTCAGCGTCAGTAAATGCCCAGAGACCTGCCTTCGCCATCGGTGTTCCTCCTGATATCTGCGCATTTCACCGCTACACCAGGAATTCCAGTCTCCCCTACATCACTCTAGTCTGCCCGTACCCACCGCAGATCCGAGGTTGAGCCTCGGACTTTCACGGCAGACGCGACAAACCGCCTACGAGCTCTTTACGCCCAATAAATCCGGATAACGCTTGCGCCCTACGTATTACCCCGGCTGCTGGCACGTA
+
CCCCCGGGGGGGGGGGGGGGGGGCFGGGGGGGGGGGGGGGGGGGGGGGGGGGGGGGGGGGGGGGGGFGGGGGGGGGGGGGGGGGGGGGGGGGGGGGGGGGGGGGGGGGGGGGGGGGGGGGGGGGGEGGGFGGGGGGGGGGGGGGGGGGEGGGGGGFFGGGGDDGGGGGGGGGGEGGGGGGGGGFGGG>ECDGGGGGG5ADDGFDF689AFFF4?FB>>;;BBB@?;1>BBB?:B?F;?FAFAAB<9;06?BF26A:BFFFFFF:BBF(3(3<9>B61336:<<)(-,(-,21)).:04?6(
@M05025:18:000000000-B3NL5:1:1101:22657:5525 2:N:0:CACTCA
AGTGGAGGACTACAGGGGTATCTAATCCTGTTCGCTACCCATGCTTTCGAGCCTCAGCGTCAGTTGCAGACCAGAGAGCCGCCTTCGCCACTGGTGTTCTTCCATATATCTACGCATTCCACCGCTACACATGGAGTTCCACTCTCCTCTTCTGCACTCAAGTTCAACAGTTTCTGATGCAATTCTCCGGTTGAGCCGAAGGCTTTCACATCAGACTTATTGAACCGTCTGCACTCGCTTTACGTCCAATAAATCCGGACAACGCTTGCCACCTACGTATTACCGCGGCTGCCGGCACGTA
+
9CCCCDF;FGGGG<FFCFCEGGGAFGGGGCFGGGGGGGGGGGGGGFFDEGFGEGGFGGGECFGGGGCA@EFFGGCFFGGG@@GFGGGG:CFGGGGGGGGFGGGCFGGGGGGGGGGGGGGGGGCFGG:FCGGCFFFFFFG,>DACFG8>FGGGGFFGGGGCFDGCGGGGFFGGE8DFCGDDFDGDFF7=+@D>>DGGCD>5@DF5AFFCAAFFFAFEFFFFFAF6B)5555(8?EFFFF>=(9>?(67@EE3@355;(,116,((2:0208AFFFBB?:<)4))6?09((-4(((,40((((
@M05025:18:000000000-B3NL5:1:1101:20553:5528 2:N:0:CACTCA
AGTGGAGGACTACTAGGGTATCTAATCCTGTTCGCTCCCCACGCTTTCGCTCCTCAGCGTCAGTAACGGCCCAGAGACCTGCCTTCGCCATTGGTGTTCTTCCCGATATCTACACATTCCACCGTTACACCGGGAATTCCAGTCTCCCCTACCGCACTCCAGCCCGCCCGTACCCGGCGCAGATCCACCGTTAGGCGATGGACTTTCACACCGGACGCGACGAACCGCCTACGAGCCCTTTACGCCCAATAAATCCGGATAACGCTCGCACCCTACGTATTACCGCGGCCGCCGGCACGTT
+
CCCCCGGGGGGGGGGGGGGGGGGGGGGGGGGGGGGGGGGGGGGGGGGGGGGGGGGGGGGGGGGGGGGGGGGGGGGGGGGGGGGGGGGGGGGGGGGGGGGGGGGGGGGGGGGGGGGGGGGGGGGGGGGGGGGGGGGGGGGGGGGGGGDEGGGGGGGEGEGGGGGGGGGGGGGGGGGGGGGGGG4=FGGGGGGGGDGFGD:DGGFGFFFFFFFFF>BBFFBFFFFF>>BFFB::?F<BF<::B2:0(1;FFBDAB)<?FB:?<<BB>FBF>;9>((8?:4):7AD649((1-(((,49(914(
@M05025:18:000000000-B3NL5:1:1101:4379:5543 2:N:0:CACTCA
AGTGGAGGACTACCCGGGTTTCTAATCCTGTTCGCTCCCCATGCTTTCGCTCCTCAGCGTCAGTAAATGCCCAGAGACCTGCCTTCGCCATCGGTGTTCCTCCTGATATCTGCGCATTTCACCGCTACACCAGGAATTCCAGTCTCCCCTACATCACTCTAGTCTGCCCGTACCCACCGCAGATCCGAGGTTGAGCCTCGGACTTTCACGGCAGACGCGACAAACCGCCTACGAGCTCTTTACGCCCACTAAATCCGGATAACGCTTGCGCCCTACGTATTACCGCTGCTGCTGGCACGTG
+
CCCCCGGGGGGGGGGGGGGGEGGGGGGGGGGGGGGGGGGGGGGGGGGGGGGGGGGGGGGGGGGGGGGGGGFFGGGFGGGGGGGGGGGGGGGGGGGGGGGGGGGGGGGGGGGGGGGGGGGGGGGGGGGGGGGGGGGGGGGGGGGGGGGGGGGGGGGEGGGGG9EGGFFGGGG>GGFFGGGDGG+;FGGCGGCDGFFGD76979AGABFAFFFFEFFFFFF>FFEFFFFBFFFBB<FF>DF2>2>?:>6<(,4289>?BFB??>>161:1606?(,.:?B263-5429(-().).:::?<::,
@M05025:18:000000000-B3NL5:1:1101:14887:5569 2:N:0:CACTCA
AGTGGAGGACTACCGGGGTATCTAATCCTGTTTGCTCCCCACGCTTTCGTGCCTCAGTGTCAATGTTGGTCCAGGTAGCTGCCTTCGCCATGGATGTTCCTCCTGATCTCTACGCATTTCACTGCTACACCAGGAATTCCGCTACCCTCTACCACATTCTAGTCATCCAGTATCCACTGCAGTTCCCAGGTTGAGCCCAGGGCTTTCACAACGGACTTAAATAACCACCTACGCACGCTCTACGCCCAGTAATTCCGAGAAACCTTTGCACCCTTCGTATTACCGCGTCTGCTGTCACTAA
+
CCCCCGGGGGGGGGGGGGGGGGFFCGGGGGGGGGGGGGGGGGGGGGGGGGGGGFGFGGGGGGGGGGGGGGGGGGGGGGGGGGGGGGGGGGGGGGGGGGGFAFFGGGGGGGGGGFGGGGGGGGGGGGFGGGGGGGGGGGGG?EGEGCFGGGGGGGGGGGFGGGGGGGGGGGFGCAEF8=+AF6D9FGGFG6?=FG+A6=67C?59AAFCFFAEFB>=AF5E+:@AEEEF95549@@>222(0*1-(31;(.6)<5C4.0(((.6(()))75@1142((.(.()).(-2(-((6>B)).4))(
@M05025:18:000000000-B3NL5:1:1101:24960:5571 2:N:0:CACTCA
AGTGGAGGACTACCAGGGTATCTAATCCTGTTTGCTCCCCACGCTTTCGTGCCTCAGTGTCAATGTTGGTCCAGGTAGCTGCCTTCGCCATGGATGTTCCTCCTGATCTCTACGCATTTCACTGCTACACCAGGAATTCCGCTACCCTCTACCACATTCTAGTCATCCAGTATCCACTGCAGTTCCCAGGTTGAGCCCAGGGCTTTCACAACGGACTTAAATAACCACCTACGCACGCTTTACGCCCAGTAATTCCGAGTAACGCTTGCACCCTTCGTATTACCGCGGCTGCTGGCACGAA
+
CCCCCGGGGGGGFFFGGGGGGGGGGGGGGGGGGGGGGGGGGGGGGGGFGGGGGGGGGGGGGGGGGGGGFGGGGGGGGGGGGGGGGGGGGGGGGGGGGGGGGGGGGGDGGGGGGGGGGGGGGGGGGGGGGGEGGGGGGGGGGGGDGFGFEFGGGGGGGGGGGGGGGGGGGGGGGGGGGGGGGGGGGGGGGFFGGGCFGGFGCDDGFFFFFFFFFEFBFFFEFFFEFFFFFBFFFFDBAFFDFFFF=B>D=EE?E<EEE?>?1;C;@D@?D@FF?DFFFF:?24)4(,(-9>3:?FF?<4(4,
@M05025:18:000000000-B3NL5:1:1101:8840:5630 2:N:0:CACTCA
AGTGGAGGACTACTGGGGTTTCTAATCCTGTTTGCTCCCCACGCTTTCGTGCCTCAGTGTCAGTGTTGGTCCAGGTAGCTGCCTTCGCCATGGATGTTCCTCCTGATCTCTACGCATTTCACTGCTACACCAGGAATTCCGCTACCCTCTACCACACTCTAGTCGCCCAGTATCCACTGCAGTTCCCAGGTTGAGCCCAGGGCTTTCACAACGGACTTAAACGACCACCTACGCACGCTTTACGCCCAGTAATTCCGAGTAACGCTTGCACCCTTCGTATTACCGCGGCTGCTGTCACGAA
+
CCBCCFGGGCGGGGGGGGGGGGGGGGGGGGGGGGGGGGGGGGGGGGGGGGGGGFGGGGGGGFGGGGGGGGGGGGGGGGGGGGGGGGFGGGGGGGGGGGGGGGGGGGGGGGGGGGGCE=FFGGGGGGGGGGGGGGGGGGGGGGGGEGGFGGGGGGGFGGGGGGGGEDCEGGGGGGGGGGGGGGFFGGGGDGFGD?FGGGFGGGFFFFFC9B>EF5AAFAE*BBFFFF29=B2>D=?FF@DFFFFFF;>D@@E?EE<4=;>F@EF@9(366>F?0::?F:07:9641;>(79;F?>.4)<B((
@M05025:18:000000000-B3NL5:1:1101:9018:5681 2:N:0:CACTCA
AGTGGAGGACTACCAGGGTATCTAATCCTGTTCGCTACCCATGCTTTCGAGCCTCAGCGTCAGTTGCAGACCAGAGAGCCGCCTTCGCCACTGGTGTTCTTCCATATATCTACGCATTCCACCGCTACACATGGAGTTCCACTCTCCTCTTCTGCACTCAAGTTCAACAGTTTCTGATGCAATTCTCCGGTTGAGCCGAAGGCTTTCACATCAGACTTATTGAACCGCCTGCACTCGCTTTACGCCCAATAAATCCGGACAACGCTTGCCACCTACGTATTACCGCGGCTGCTGGCACGTG
+
CCCCCGGGGGGGGGGGGGGGGGGGGGGGGGGGGGGGGGGGGGGGGGGGGGGGGGGGGGGGGGGGGGGGGGGGGGGGGGGGGGGGGGGGGGGGGGGGGGGGGGGGGGGGGGGGGGGGGGGGGGGGGGGGGGGGGGGGGGGFGGGGGGGGGGGGGGGGGGGGGGGGGGGGGFFGGGGGDFGGGGGGGGDGEGGGDGGGGGB9CCFGFFFFFABFFFFFFFEFFFCEEBA@B@2>BBFFFFFFFEEF<B@FFD)7C?EF@0;B666>0:3<??A?:?F7?725>>ADFB>B>0>F?BF?8?B?(
@M05025:18:000000000-B3NL5:1:1101:8372:5688 2:N:0:CACTCA
AGTGGAGGACTACTGGGGTATCTAATCCTGTTCGCTACCCATGCTTTCGAGCCTCAGCGTCAGTTGCAGACCAGAGAGCCGCCTTCGCCACTGGTGTTCTTCCATATATCTACGCATTCCACCGCTACACATGGAGTTCCACTCTCCTCTTCTGCACTCAAGTTCAACAGTTTCTGATGCAATTCTCCGGTTGAGCCGAAGGCTTTCACATCAGACTTATTGAACCGCCTGCACTCGCTTTACGCCCAATAAATCCGGACAACGCTTGCCACCTACGTATTCCCGCGGCTGCTGGCACGTA
+
CCCCCGGGGGGGGGCGGGGGGGGGGGGGGGGGAFGGGGGGGGGGGGGGGFGGGGGGGGGGGGGGGGGGGGGGGGGGFGGGGGGCFFGGGGGGGGGGGGGGGGFGGGGGGGGGGGGGGGGGGGGGGGGGGGFGGGGGGGGGGGGGGGGGFGGGGGGFGGGFGGFFFGGGDFFGGGGGGGGGFGGGGDD?E>DDDFGGGGFGGGAFFAFFFAFFFFF=EACCFFFFFFAFFF>FB>43BB270CED036@FFFF3C3@61(2(4?BF?03?:D?F??BF18<7))2224>010,)5321,4:(
@M05025:18:000000000-B3NL5:1:1101:6283:5722 2:N:0:CACTCA
AGTGGAGGACTACCGGGGTTTCTAATCCTGTTCGATACCCACGCTTTCGTGCTTCAGCGTCAGTTGGGCGCCGGTATGCTGCCTTCGCAATCGGAGTTCTGCGTGATATCTATGCATTTCACCGCTACACCACGCATTCCGCATACTTCTCGCCCACTCAAGAACGCCAGTTTCAACGGCGGAGCGAGGTTGAGCCCCGCGATTTTACCGCTGACTTGGCATTCCGCCTACGCACCCTTTAAACCCAATAAATCCGGATAACACTCGCATCCTCCGTATTACCGCGGCTGCCGGCACGGAG
+
CCCCCFFGGGGGGGGGGGFGGGGGGGGGGFFGGGGGGGGGGGGGGGGGGGGGGGGGGGGGGGEGGCGDGGDEEGGGGGGGGGGGGGGGGGGGEGGGGGGGGGGGGGG9FFFGGGGGGGGGGGGGGEGGGGGGFGGGGGGGGGGGGGGGGFGGGE6CG8DFGGGGGGDGGGDDGGDGGGGGGGGGGEGDGGGCC6FG*CBGDGFCFFBFF>BDF>FBFFBFFB9:AFFFF0:0>?FFFF:?AF9ABBF<:?<<4AB21<F<B<)432(49:BB)-((-2:?<2<:F69>;2((-(,4;F6>3
@M05025:18:000000000-B3NL5:1:1101:25796:5726 2:N:0:CACTCA
AGTGGAGGACTACAGGGTATCTAATCCTGTTCGCTACCCATGCTTTCGAGCCTCAGCGTCAGTTGCAGACCAGAGAGCCGCCTTCGCCACTGGTGTTCTTCCATATATCTACGCATTCCACCGCTACACATGGAGTTCCACTCTCCTCTTCTGCACTCAAGTTCAACAGTTTCTGATGCAATTCTCCGGTTGAGCCGAAGGCTTTCACATCAGACTTATTGAACCGCCTGCACTCGCTTTACGCCCAATAAATCCGGACAACGCTTGCCACCTACGTATTACCGCGGCTGCTGGCATGTAG
+
CCCCCGGGGGGGGGGGGGGGGGGGGGGGGGGGCEGGGFFGGGGGFGGGGGGGFFGGGGEEGGGGGGGGGGGGGGGGGGGGGGGGGGGGGGGGGGGGGGGGGGGGGGGGGGGGGGGGGFFGGGGGGGGGGGGGGGGFGGGGGGGFGGGGGGGGGGGGGGGGGBEGGDGGFGGGGGGDEFCFDGGGGGGGGGG>FCFGGGFGDGFGFAAAFFAC5*?;EFFFF6FBD=B@(825BEE>F@>=).:123763=F3??@F9703((,4::??0A?(47:((.64):4<900((((282:32.56)
@M05025:18:000000000-B3NL5:1:1101:25896:5755 2:N:0:CACTCA
AGTGGAGGACTACAAGGGTTTCTAATCCTGTTCGATACCCACGCTTTCGTGCTTCAGCGTCAGTTGGGCGCCGGTATGCTGCCCTCGCAATCGGAGTTCTGCGTGATATCTATGCATTTCACCTCTACACCACGCATTCCGCATACTTCTCGCCCACTCAAGAACGGCAGTTTCAACGGCGGAGCGAGGTTGAGCCCCGCGATTTTACCGCTGACTTGGCATTCCGCCTACGCACCCTTTAAACCCAATAAATCCGGATAACGCTCGCATCCTGCGTATTACCACGTCTGCTTGCCCGGAC
+
A@8A@-@F;C<F<F@CE,;CFGGGD9E@<FDFG;<C66,6CFE7;F<E@C,8C<@@FFBF:BFFG9,6@F7@FE@=C<FEECF,BEBF@:7,:4,4?B,C?9C?C7F<C<@EAAFGGGGFGFF,AA9==A:<F=7B>>,EFEC++63@BCFG+@CE8,33@,,@88+@+:,@,EEC7?5?>41)/:<)79C5CD4D39DC<C5C)9*6*7)<3>4).*52=FF<44(,(423((4>?<(.))64.(((.)))-6340-414<(-,4399(,4)..-2(4()-)))(--2()4))(()((,(
@M05025:18:000000000-B3NL5:1:1101:22577:5756 2:N:0:CACTCA
AGTGGAGGACTACAGGGGTTTCTAATCCTGTTCGATACCCACGCTTTCGTGCTTCAGCGTCAGTTGGGCGCCGGTATGCTGCCTTCGCAATCGGAGTTCTGCGTGATATCTATGCATTTCACCGCTACACCACGCATTCCGCATACTTCTCGCCCACTCAAGAACGCCAGTTTCAACGGCGGAGCGAGGTTGAGCCCCGCGATTTTACCGCTGACTTGGCATTCCGTCTACGCACCCTTTAAACCCAATAAATCCGGATAACGCTCGCATCCTCCGTATTACCGCGGCTGCTGGCACGGAG
+
CCCCCGGGDFGFGGGGGGFGGGGGDDGGFGGGGGFFEGGGCFFCFGGGGGDFGGDFFGGGEEGGGE,@EGDGGGGGGGFGGGGFGGGGGGGGFEDGGGFEGGGGGGGEGGGGGGGGGGGGGFG:FGGFGGFGGGGGGCFGGGGDC?FGGGGGCEGCGGGGEFGGF6BECC<DFGGGGGGGGGGCD*9C=CGGGGGG*>>DDDBDFF?FFEF);@FD24?FFF46>?.42(::>11966::26<<?BF1:B7<59>B;(3:<>(4((4106(52)44((.294)(7(((((-44:<3<:B0-
@M05025:18:000000000-B3NL5:1:1101:6832:5790 2:N:0:CACTCA
AGTGGAGGACTACTGGGGTATCTAATCCTGTTTGCTCCCCACGCTTTCGTGCCTCAGTGTCAGTGTTGGTCCAGGTAGCTGCCTTCGCGATGGATGTTCCTCCTGATCTCTACGCATTTCACTGCTACACCAGGAATTCCGCTACCCTCTACCACACTCTAGTCGCCCAGTATCAACTGCAGTTCCCAGGTTGAGCCCAGGGCTTTCACAAGGGACTTAAACGACCACCTACGCACGCTTGACGCCAAGTAATTCCGATTAACGCTTGCACCCTTCGTATTCCCGCGGCCGCTGTCACGAA
+
@C@CCGGGGGGGGGGFCBFGGGG<EEFFAFGGFCEE<<<FG@+@@FFGDGF7<FFEG<AFCFF<CEFFFFGFA@@F<AFGCFGGF9FE7:CFG89EGGG9<FFDEGGGGGGGFFEEGCEGGFD?FFGGG=9AFEG:@>EFDEE688EED=EGFGGGG8E8AEDF@?88=?=F,=,=DGGGGGGD7E?7?DD=7C9?+CA??+:AC>?AFFF*;*3=CAA44;>27)/5((0.0(-5((68(,6(61(6(/77?))166((,).((-((().1,4:(138?0).5((,-4((,2((.))(,(
@M05025:18:000000000-B3NL5:1:1101:9821:5804 2:N:0:CACTCA
AGTGGAGGACTACCAGGGTTTCTAATCCTGTTCGATACCCACGCTTTCGTGCCTCAGCGTCAGTAGGGCGCCGGTATGCTGCCTTCGCAATCGGAGTTCTGCGTGATATCTATGCATTTCACCGCTACACCACGCATTCCGCATACTTCTCGCCCACTCGAGGCCGCCAGTTTCAACGGCAGGCCGGGGTTGAGCCCCGACATTTGACCGCTGCCTTAACAGCCCGCCTACGCACCCTTTAAACCCAATAAATCCGGATAACGCTCGCATCCTCCGCATTACCGCGGCTGCTGGCACGGAG
+
CCCCCGGGGGGGGGGGGGGGGGGGGGGGGGGGGGFGGGGGGGGGGGGGG6CFGGGGGGGGGGGGGGGGGGGGGGGGGGGGGGGGGGGGGGGGGFGGGGGGFGGGGGGGGGGGGGGGGGGGGGGGGGGGGGGGGFFGGGGGGGGGDGGGGDGGGGGGGGC8DE6CGEGGDGEGGGGFFEDDDGCGGGCCGDGG6DGCFGE<DGEF+;@BF3@3))8>:FAFFFF3:29BB<7(0(49:(.4:<AF0:?:?02)64>6>0?BAD?06:6>>(-8)48(((,-5:A(1309>963)(3(5?>02
@M05025:18:000000000-B3NL5:1:1101:17350:5813 2:N:0:CACTCA
AGTGGAGGACTACCGGGGTTTCTAATCCTGTTCGCTACCCATGCTTTCGAGCCTCAGCGTCAGTTGCAGACCAGAGAGCCGCCTTCGCCACTGGTGTTCTTCCATATATCTACGCATTCCACCGCTACACATGGAGTTCCACTCTCCTCTTCTGCACTCAAGTTCAACAGTTTCTGATGCAATTCTCCGGTTGAGCCGAAGGCTTTCACATCAGACTTATTGAACCGCCTGCACTCGCTTTACGCCCAATAAATCCGGACAACGCTTGCCACCTACGTTTTACCGCGGCCGCTGGCACGTC
+
CCCCCGGGGFGGFFGGGGFEGGGFGGGGGGGGGGGDGGGGGGGGGGGGGGGGGGFGGGGGGGFGGGGG9FGGGGGGGGGGGGGGGGGGGGGGGGGGGGGGGGGGGGGGGGGGGGGGGGGGGFGGGGGGGGGGFGG:EFGAED;EGGFDFGGGGGGGGGGFGD,@;ACGGGGGGGGGFGFFDCF8?;CCGGDC7CGFGG>>CDFGFFAFFFFFFFFEEFFCFAFFBBB9=DF@FEFE;BF226EF@99?;8)74??E>96;6(((466(,(.5<:?3(((,-)4)((((--,,4>((()(.(
@M05025:18:000000000-B3NL5:1:1101:21963:5864 2:N:0:CACTCA
AGTGGAGGACTACTGGGGTATCTAATCCTGTTCGCTACCCATGCTTTCGAGCCTCAGCGTCAGTTGCAGACCAGACAGCCGCCTTCGCCACTGGTGTTCTTCCATATATCTACGCATTCCACCGCTACACATGGAGTTCCACTGTCCTCTTCTGCACTCAAGTCGCCCGGTTTCCGATGCACTTCTTCGGTCAAGCCGAAGGCTTTCACATCAGACCTAAGCAACCGCCTGCGCTCGCTTTACGCCCAATAAATCCGGATAACGCTTGCCACCTACGTATTACCGCGGCTGCTGGCACGTA
+
CCCCCGGGGGGGGGGGGGGGGGGGGGGGGGGGGGGGGGGGGGGGGGGGGGGGGGGGGGGGGGGGGGGGGGGGGGDGGGGGGGGGGGGGGGGGGGGGGGGGGGGGGGGGGFGGGGGGGGGGGGGGDGGGGGFGGFGGGGGGGGGGGGGGGGGGGGGGGGGGG9DFGDGGGGGGGGGDGEGGCGGGGGGGGGGGGGGGGG>CDGFCFFFFFFAFBFAFFFFF;FFBFFF>@11?B06<@@1624C;8;66B?:>49AFF>:<<F<2><?F?:A73:(5((,.44)6:B069(4<030(()(.(
@M05025:18:000000000-B3NL5:1:1101:20805:5875 2:N:0:CACTCA
AGTGGAGGACTACTGGGGTATCTAATCCTGTTCGCTACCCATGCTTTCGAGCCTCAGCGTCAGTTGCAGACCAGAGAGCCGCCTTCGCCACTGGTGTTCTTCCATATATCTACGCATTCCACCGCTACACATGGAGTTCCACTCTCCTCTTCTGCACTCAAGTTCAACAGTTTCTGATGCAATTCTCCGGTTGAGCCGAAGGCTTTCACATCAGACTTATTGAACCGCCTGCACTCGCTTTACGCCCAATAAATCCGGACAACGCTTGCCACCTACGTATTACCGCGGCTGCTGGCACTTA
+
CCCCCGGGGGGFGGGGGGGGCFGGGGGGGGGGGGGGGGGGGGGGGGGGGGGGGGGGFGGFGGGGFGGGGGFGGGGGGGGGGGGEEGFGGGGGGGGGGGGGGGGFFGGCFGGGFGGGGDGGGGGGGGGGGGGGGGFEGGGFGGGGGFGGGGGGGGGGGGGGGE@>EACFGGGGGGGGGGGGGGGFGEFFGGGGGGGGGGBG9>FGFFFFFFFFFFFEEFFFFFF4)<=@>@BBBE8;=>@6;6C??BF883;<CE5;>02(4:?99:BB(49312?FB:?<(<>FB01(((,-8)33,)(.)
@M05025:18:000000000-B3NL5:1:1101:26115:5887 2:N:0:CACTCA
AGTGGAGGACTACCTGGGTATCTAATCCTGTTTGCTCCCCACGCTTTCGCACCTGAGCGTCAGTCTTTGTCCAGGGGGCCGCCTTCGCCACCGGTATTCCTCCAGATCTCTACGCATTTCACCGCTACACCTGGAATTCTACCCCCCTCTACAAGACTCTAGCCTGCCAGTTTCGGATGCAGTTCCCAGGTTGAGCCCGGGGATTTCACATCCGACTTGACAGACCGCCGGCGTGCGCTTTACGCCCAGTACTTCCGATTAACGTTTCGCCCCCACGTTTTCCCGCGCCTCCTGCCCCGGA
+
CCCCCCFGGGGGGGGGGGGGGGGGGGGGGGGGGFGFGGGGGGCFGGGGGGGGGGGGGFGGGGGFFGGGGGGGGGGGEGGG>GGGEFFGGGGGEFGGGGCFGGGDG9FFGGGFGGGGFGGGGGGGGGGGGFF8DFFFGGGGGGGEF++@BGGGGCGG?FGGGCFGGGFFGCGGCFCEEGCFG>GGGFFCGGGGFG4C<F>):/;55A=ACFFAA35;@=AE;=A1;79>1((4(,,3-19:6ABF?>>2(4.)-.:<0(3,:B9(((.)((-44((--((,4))58>6(((((.2(,(431(
@M05025:18:000000000-B3NL5:1:1101:15584:5915 2:N:0:CACTCA
AGTGGAGGACTACAAGGGTATCTAATCCTGTTCGCTACCCATGCTTTCGAGCCTCAGCGTCAGTTGCAGACCAGAGAGCCGCCTTCGCCACTGGTGTTCTTCCATGTATCTACGCATTCCACCGCTACACATGGAGTTCCACTCTCCTCTTCTGCACTCAAGTTCAACAGTTTCTGATGCAATTCTCCGGTTGAGCCGAAGGCTTTCACATCAGACTTATTGAACCGCCTGCACTCGCTTTACGCCCAATAAATCCGGACAACGCTTGCCACCTACGTATTACCGCGGCTCCTGGCACGTA
+
CCCCCGGGGGGGGGGGGGGGGGGGGGGGGGGGGGGGGGGGGGGGGGGGGGGGGGGGGGGGGGGGGGGGGGGGGGGGGGGGGGGGGGGGGGGGGGGGGGGGGGGGGGGGGGGGGGGGGGGGGGGGGGGGGGGGGGGFGGGGGGGGGGGGGGGGGGGGGGGGGGGGGGGGGGGGGGGGGGGGGGGDGGFFEDGGGCGGGGEGGGFGFFFFFFFFFFFFFFFFFAAEBBAF>9(5=BEFF>@FFFF@?>FF0@EFF??;9;0266?>BFFFBBBFF:>???2<?A>A:9;076((,24B:762.
@M05025:18:000000000-B3NL5:1:1101:6099:5919 2:N:0:CACTCA
AGTGGAGGACTACTCGGGTTTCTAATCCTGTTTGCTCCCCATGCTCTCATGCCTCAGCGTCAGTTACAGTCCAGTAAGTCGCCTTCGCCACTGGTGTTCTTCCTAATCTCTACGCACTTCACCGCTACACTAGGAATTCCACTTACCTCTCCTGCACTCTAGTTAAACAGTTTTATATGCTTTCTACAGGTTAAGCCTATATATTTAACATATAACTTGTTTAACCGCCTACGCATCCTTTACGCCCAGTTATTCCGAACAACGCTTGCCACCTACGTATTACCGCGGCTGCTGGCACGTT
+
CCCCCGGGGGGGGGGGGGGGGGGGGGGGGGGGGGGGGGGGGGGGGGGGCFGGGGGGGGGGGGGGGGGGGGGGGGGGGGGGGGGGGGGGGGGGGGGGGGGG9FGGGGGGGGGGGGGGDGGGGGGGGGGGGGGGGGGGGGGGGGGGGGGGGGGGGGGGGGGGGGGGGGFGGGFGGGGGGGGGGGGGGGGFGGGGGFGGGGFGGGFG?FFCFFFFFFFEFFFFFFFFF<9ABDAFFFDFAEFFEFED>7=@=EEFFFFCB52>@1;21;<;@EFE?;(/3;@;=))709>210((4)860712(
@M05025:18:000000000-B3NL5:1:1101:18456:5972 2:N:0:CACTCA
AGTGGAGGACTACAAGGGTTTCTAATCCTGTTCGATACCCACGCTTTCGTGCCTCAGTGTCAGTAGGGCGCCGGTATGCTGCCTCCGCAATCGGAGTTCTGCGTGATATCTATGCATTTCACCGCTACACCACGCATTCCGCATACTTCTCGCCCACTCGAGGCCGCCAGTTTCAACGGCAGGCCGGGGTTGAGCCCCGACATTTGACCGCTGACTTAACAGCCCGCCTACGCACCCTTTAAACCCAATAAATCCGGATAACGCTGCCATCCTCCGTATTACCGCCGCCGCTGGCCCGGCG
+
CCCCCGGGGGGGGGGGGGGGGGGGGGGGGGGGGGGGGGGGGGGGGGGGGGGGGFGGGGGGGGGGGGGGGGGGGGGGGGGGGGGGGGGGGGGGGGGGGGGGGGGGGGGFGGGGGGGGGGGGGGGGGGGGGGGGGGGDGGGGGGGGGGGFGGGGGGGGGGGGDGCEGGGGGGGFEF:CC@CDDCCGGGGGGGGGCFG<FDDDGDDGFFFFFE>DFFFFFFAFFFFF<1(7::??6(9B??<?<AAAB??:4:-446>>>014<7(-(((.)-,.,4<0808,<94(((-((-,(((((-(,(-
@M05025:18:000000000-B3NL5:1:1101:25753:6001 2:N:0:CACTCA
AGTGGAGGACTACCAGGGTATCTAATCCTGTTCGCTCCCCATGCTTTCGCTCCTCAGCGTCAGTAAATGCCCAGAGACCTGCCTTCGCCATCGGTGTTCCTCCTGATATCTGCGCATTTCACCGCTACACCAGGAATTCCAGTCTCCCCTACATCACTCTAGTCTGCCCGTACCCACCGCAGATCCGAGGTTGAGCCTCGGACTTTCACGGCAGACGCGACAAACCGCCTACGAGCTCTTTACGCCCAATAAATCCGGAAAACGCTTGGCCCCTCCGTATTACCGCGCCTGCGTGCACGGT
+
CCCCCGGGGGGGGGGGGDFGGGGGGGGGGGGGGGGDGGGGGGGGGGGGGGBFGGGGGDEGGGGGGGGGGGGGGGGGGGGFFGFGGGGGGGGGGFGGGGGFEFGGGGGGFGGFGGGGGGGFFFCFGG@FGGGGGGCFGFGGGGGGFGA=EGGGGGGGGGGGAFFCFFGFECC>>CEGGGGGGGDFGGFCE5CG>FFCD>?CGCBDFFF6=AEFFEFB@EBF>3:;?1(29;@FFBBF2:))5)61:69::7?A)447(4:014119?(-((),(-((42.(.))6,--(-((4(--214(((
@M05025:18:000000000-B3NL5:1:1101:15926:6004 2:N:0:CACTCA
AGTGGAGGACTACCCGGGCTTCTAATCCTCTTTGCCCCCGACGCTTTCGTTCTTGAGCGTCAGTGTATATCCAGGAAACTGCCTTCGCCGTTGGTGTTCTTCCTAATATCTACGCATTCCACCGCTTCACTAAGAATTCCGTTTACCTCTATATACCTCTAGTTAACCAGTATCCAAAGCGGACTGAGGTTGAGCCGCAGGCTTTAACTCTAGACTTGATAAACCGCCTACACACCATTTACGCCCAATAATTCCGGATAACGCTTGTGCCCTATGTATTACCGCGACTGCTGGCACATAG
+
C@AC-CFGDGFGC8CFFC+@CFF9,FF,C,<CFAE,E,@+6+8+,,:C:9CFCF<,CE@+,,6<C9CEF9<CEC,CC,B?<,FDFF=EGG:BF<FCE@FGFECF<,C,,:,AFF>F@@?FCE8:::=@E@EGGF:?=@FE8EF,@D,>EF93ECD,6AEF9=@9;E;=,=376==CE9++9++3CE*9CC5*0;;>**5*;*97*+418AF6FF+/*1>?FA+7B@>02(,((/4((7)))7(/32((())-.:)29:2?<>(((((.,)-4:17<:))6)-)(-((((-(64(,().44.
@M05025:18:000000000-B3NL5:1:1101:5241:6015 2:N:0:CACTCA
AGTGGAGGACTACAAGGGTATCTAATCCTGTTCGCTACCCATGCTTTCGAGCCTCAGCGTCAGTTGCAGACCAGAGAGCCGCCTTCGCCACTGGTGTTCTTCCATATATCTACGCATTCCACCGCTACACATGGAGTTCCACTCTCCTCTTCTGCACTCAAGTTCAACAGTTTCTGATGCAATTCTCCGGTTGAGCCGAAGGCTTTCACATCAGACTTATTGAACCGCCTGCACTCGCTTTACGCCCAATAAATCCGGACAACGCTTGCCACCCACGTATTACCGCGGCTGCTGGCACGTA
+
CCCCCGGGDDGGGFGGGGGGGGGGGGGGGGGGGGGGGGGGGGGGGGGGGGGGGGGGGGGGGEGGGGGGGGGGGGGGGGGGGGGGGGGGGGDGGGGGGGGGGGGGGGGGGGGGGGGGGGGGGGGGGGGGGGGGGGGGGGGGGGGGGGGGGGGGGGGGFGGGF9=DFGGGGGGGGGGGCFFGGFFGGCGGGDDGG?FGGGDDGGFFFFFFFFAAAFAEFFCEF>FFE>F=59>BDEBE=@FF@C>0?9FF;38<EE34(.8;><019?((44>F1(41162<7:<<(49>9B>F7)(43?64.
@M05025:18:000000000-B3NL5:1:1101:14115:6052 2:N:0:CACTCA
AGTGGAGGACTACTAGGGTATCTAATCCTGTTTGCTCCCCATGCTCTCATGCCTCAGCGTCAGTTACAGTCCAGTAAGTCGCCTTCGCCACTGGTGTTCTTCCTAATCTCTACGCATTTCACCGCTACACTAGGAATTCCACTTACCTCTCCTGCACTCTAGTTAAACAGTTTTATATGCTTTCTACAGGTTAAGCCTATATATTTAACATATAACTTGTTTAACCGCCTACGCATCCTTTACGCCCAGTTATTCCGAACAACGCTTGCCACCTCCGTATTACCGCGGCTGCTGGCACGTC
+
CCCCCGGGGGGGGGGGGGGGGGGGGGGGGGGGGGGGGGGGGGGGGGGGGGGGGGGGGGGGGGGGGGGGGGGGGGGGGGGGGGGGGGGGGGGGGGGGGGGGGGGGGGGGGGGGGGGGGGGGGGGGGGGGGGGGGGGGGGGGGGGGGGGGGGGGGGGGGGGGGGGGGFGGGGGGGGGGGGGGGGFGGFGGGGGGGGGGGGFGGGFGFFFFFFFFFFFEFFFFFFFFF6=A5@DFFAA=B@EFEEA=4:@>=FEEEECFEFD>@F(5;?F=?(7@?8(616(34?E7(6;,4;02:::B(,,4-
@M05025:18:000000000-B3NL5:1:1101:18356:6063 2:N:0:CACTCA
AGTGGAGGACTACAAGGGTTTCTAATCCTGTTTGCTCCCCACGCTTTCGCACCTGAGCGTCAGTCTTTGTCCAGGGGGCCGCCTTCGCCACCGGTATTCCTCCAGATCTCTACGCATTTCACCGCTACACCTGGAATTCTACCCCCCTCTACAAGACTCTAGCCTGCCAGTTTCGGATGCAGTTCCCAGGTTGAGCCCGGGGATTTCACATCCGACTTGACAGACCGCCTGCGTGCGCTTTACGCCCAGTAATTCCGATTAACGCTTGCACCCTCCGTACTCCCGCGGCTCTTGGCCCGGC
+
CCCCCFEFFDFGFGGGFGEEFGGGGGGGGGGGGGGGGGGFGGGGGGGGGGGGGGFGGGGGGEGGGFGGGGFGGGFGGGGGGGGGGGGGGGGGGECFGFFFFDFGFGFGEFFFDFGEG7AFFGGGGGGEGGGGGGCFGGGGFGCF3>EGGGGGGFGGGGGCGAFGGGGGGFFCFGE**@7CG7CCFGG>77FGF>GGGGFC598CAAFFFFFFFF>;BAEEFA=3=7(7621:><6?>>(:<<B(41922:>44)6<???08)6(4:1:?<2:2110-(,(-),,-16(-4-(.580)(31(
@M05025:18:000000000-B3NL5:1:1101:22086:6070 2:N:0:CACTCA
AGTGGATGACTACTCGGGTTTCTAATCCTGTTTGATACCCACACTTTCGAGCCTCAGTGTCAGTTGCAGTCCAGTGAGCTGCCTTCGCAATCGGAGTTCTTCGTGATATCTAAGCATTTCACCGCTACACCACGAATTCCGCCCACCTCTACTGTACTCAAGACTGCCAGTTTCAACTGCAATTTTACGGTTGATCCGCAAACTTTCACAACTGCCTTACCAATCCACCTACGCTCCCTTTAAACCCAATAAATCCGGATAACGTCCGGATCCTCCGTATTATCGTGGCTGCTGGCCCGGG
+
CCCCCGGGGGGFGGGGG7FEEGEFFF9FFGGGGGGGFGGGGGGGDGGGGGFGGGGCFGGGFFGGFF9F@FFFCFGGGGGGGGGGGGGGGGGFFDD@FGGGGGGGFFGGGFFEGGGGGGGGGGGEGC:FDGA<D=FGGDFCFGGGGGGGGGEGGGGGFGGC?DECG8DCGGGGGGFGGFDDDFGGDDFGG+6=>=2?7@?7?6?FACFF>B*3@**)3<@)*<>8))6.>4B;92:)>BBE=E5*0-(5((03>*95,((,4))((,(,.2;F(67(23(454)6-(.-3:((4)4044>>(
@M05025:18:000000000-B3NL5:1:1101:17575:6100 2:N:0:CACTCA
AGTGGAGGACTACTGGGGTTTCTAATCCTGTTTGCTCCCCACGCTTTCGAGCCTCAGCGTCAGTTACAGACCAGAGAGCCGCCTTCGCCACTGGTGTTCCTCCATATATCTACGCATTTCACCGCTACACATGGAATTCCACTCTCCTCTTCTGCACTCAAGTTTCCCAGTTTCCAATGACCCTCCCCGGTTGAGCCGGGCGCTTTCCCATCAGACTTAAGAACCCCCCTCCGCCCGCTTTACGCCCACTAAATCCGTACACCGCTTCCCACCTACGTATTACCGCGGCTGCTGGCACGTA
+
BBACCFGGEE@CCFGFGD+F@EGGFGGGEFEECFGCFEGGFGGGFGGGGGD:FFGFFCGGGEEGFGGFCFGFF<CFGFFCEFFGGFFGE7FC<CAEFEGGGGEGGGCDC<EBEGE>FCFAEFBE7@FEDFFGCCF:EGFGCEFGGG@FFCEDGE,,@DGFD,,@6E,E,6,7ECECFGGGCDD=?EGGG6+3<CCDG>*3*;?*/?A+8B6666*)):@4B+=(68(262(,(6(6(49B6A9?(9>?0((524<:((((44((441(.241::0:1(,)(.<4(13(,((-4)5?0.(((
@M05025:18:000000000-B3NL5:1:1101:18064:6101 2:N:0:CACTCA
AGTGGAGGACTACCCGGGTTTCTAATCCTGTTCGCTCCCCATGCTTTCGCTCCTCAGCGTCAGTAAATGCCCAGAGACCTGCCTTCGCCATCGGTGTTCCTCCTGATATCTGCGCATTTCACCGCTACACCAGGAATTCCAGTCTCCCCTACATCACTCTAGTCTGCCCGTACCCACCGCAGATCCGAGGTTGAGCCTCGGACTTTCACGGCAGACGCGACAAACCGCCTACGAGCCCTTTACGCCCAATAAATCCGGATAACGCTTGCGCCCTACGGATTACCGCCGCCGCTGGCACGTC
+
CCCCCGGGGGGGGGGGGGGGGGGGGGGGGGGGGGGGGGGGGGGGGGGGGGGGGGGGGGGGGGGGGGGGGGGGGGFGGGGGGGGGGGGGGGGGGGGGGGGGGGGGGGGGGGGGGGGGGGGGGGGGGGGGGGGGGGFFGGGGGGGGGGGGGGGGGGGGGGGGGGCFCDGGGGGGGGGGGEGGGGCFGGGGGGG>F7DCDCFGGGFGAFFAFFFA5??BFFF0>>E3=?139BFF?BFF041:?AFFFFFB?F2<>46:33<1?2<19?FFF6BFFF0(((((34>)(-,40(-71((4170((
@M05025:18:000000000-B3NL5:1:1101:14429:6117 2:N:0:CACTCA
AGTGGAGGACTACCGGGGTTTCAAATCCTGTTTGCTCCCCATGCTCTCATGCCTCAGCGTCAGTTACAGTCCAGTAAGTCGCCTTCGCCACTGGTGTTCTTCCTAATCTCTACGCATTTCACCGCTACACTAGGAATTCCACTTACCTCTCCTGCACTCTAGTTAAACAGTTTTATATGCTTTCTACAGGTTAAGCCTATATATTTAACATATAACTTGTTTAACCGCCTACGCATCCTTTACTCCCAGTTATTCCGAACAACGCTTGCCACCTACGTATTACCGCGGCCGCTGGCACGTT
+
CCCCCGGGGGGFEFGGGGGGGGGGFGGGGGGGGGGGGGGGGGGGGGGGGGGGGGGGGGGGGGGGGGGGGGGGGGGGGGGGGGGEGGGGGGGGGGGGGGGGGGGGGGGGGGGGGGGGGGGGGGGGGGGGGGG@FGGGGGGGGGGGGGGGGGGGGGGGGGGGGFGGGGGGGGGGGGGGGGGGGGGGGGGGGGGGCDFGGGFGGGFGFFFFFFFAFCFEFFCEFFFEF:=A=9DB>254A<EE<4;*93257>;*8<89((06;3;137;(6;331((5(/.4/)77(,(,(,((4(43142(,
@M05025:18:000000000-B3NL5:1:1101:12756:6121 2:N:0:CACTCA
AGTGGAGGACTACCGGGGTATCTAATCCTGTTCGCTACCCATGCTTTCGAGCCTCAGCGTCAGTTGCAGACCAGAGAGCCGCCTTCGCCACTGGTGTTCTTCCATATATCTACGCATTCCACCGCTACACATGGAGTTCCACTCTCCTCTTCTGCACACAAGTTCAACAGTTTCTGATGCAATTCTCCGGTTGAGCCGAAGGCTTTCACATCAGACTTATTGAACCGCCTGCACTCGCTTTACGCCCAATAAATCCGGACAATGCTTGCCACCTACGTATTACCGCTGCTGCTGGCACGGA
+
CCCCCGGGGGGGGGGGGGGGGGGGGGGGGGGGGGGGGGGGGGGGGGGGGGGGGGGGGGGGGGGGGGGGGGGGGGGFGGGGGGGGGGGGGGGGGGGGFGGGGGGGGGGGGGGFGGGGGGGGGGGGGGGGFGGGGGGGGGGGFGGGEEGGGGGGGGGGGFGGGGGGGGCFFGGGCFGGFGGGGDFFFCFGGDGGD5CF>DBGDGFGFFF6BFFFFFF=EC=<FAC:EB@B2?D0(5)/26;;49C<F6@DFF84CEFFFF09;0))44<2:2<B<<(.82343:<<69(,()).43:6(44((
@M05025:18:000000000-B3NL5:1:1101:23786:6122 2:N:0:CACTCA
AGTGGAGGACTACTCGGGTATCTAATCCTGTTTGCTCCCCATGCTCTCATGCCTCAGCGTCAGTTACAGTCCAGTAAGTCGCCTTCGCCACTGGTGTTCTTCCTAATCTCTACGCATTTCACCGCTACACTAGGAATTCCACTTACCTCTCCTGCACTCTAGTTAAACAGTTTTATATGCTTTCTACAGGTTAAGCCTATATATTTAACATATAACTTGTTTAACCGCCTACGCATCCTTTACGCCCAGTTATCCCGAACAACGCTTCCCACATACGTATTACCGCGGCTGCTGCCACGTA
+
CCCCCGGGDGGGFGGGGGGGGGGGFFGGGGGGGGGGGGGEGGGGGGGGGGGGGGGFGGGEGGGGGGGGGGFGGGGGFEFGEEGGGGGGGGGGECFGGGGGGGGGGGGGGGGFFFEGGGGGGGFEGGCFGGGGGFFGGGGFGGGDGGGFFFGGGGGGFGGGGFAEFDFFGGFF=EGFGFCFCFGGGGGGD6DDCDFC?F?FGGFGF?FDFFFFBFEC@7A@<6C<CE55=AFB)=AFFF9E<CE)):55>@4C?*/>((/2:@2(((,(48A@(6).6<<E35?>192(3;1<B0)(,.(,(
@M05025:18:000000000-B3NL5:1:1101:8152:6125 2:N:0:CACTCA
AGTGGAGGACTACCGGGGTTTCTAATCCTGTTCGATACCCACACTTTCGTGCATGAGCGTCAGTTGAGCGCCGGTATGCTGCCTTCGCAATCGGAGTTCTGCGTGATATCTATGCATTTCACCGCTACACCACGCATTCCGCATACTTCTCGCTCACTCAAGAAAACCAGTTTCAACGGCTCGAAGAGGTTGAGCCTCTCAATTTTACCGCTGACTTGATCTTCCGCCTGCGCACCCTTTAAACCCAATAAATCCGGATAACGCTCGCATCCTCCGTATTACCGCGGCTGCTGGCCCGGAG
+
CCCCCGGGGGGGGGGGGGGGGGGGGGGGGGGGGGGGGGGGGGGGGGGGGGGGGGGGGGGGGGGGGFGGGGGGGGGGGGGGGGGGGGGGGGGGGGGGGGGGGGGGGGGGGGGGGGGGGGGGGGGGGGGGGGGGGGGGGGGGGGGGCGGGGGGEEGGGGGGGGCFGGGGGGGGGGGGGGGD>9DGGGGGGGGFGFCF4*C6FGGFGFFFFFEDAABFEF=AEFFFFF;62;;?6BFBFB?F?ADBFBFB(,)34:9?BFB<?<D:918099:>?<B?18(4?ADF6;(4017?,).2(4(16,
@M05025:18:000000000-B3NL5:1:1101:16856:6132 2:N:0:CACTCA
AGTGGAGGACTACAGGGGTTTCTAATCCTGTTCGCTACCCATGCTTTCGAGCCTCAGCGTCAGTTACAGACCAGAGAGCCGCCTTCGCCACTGGTGTTCTTCCATATATCTACGCATTCCACCGCTACACATGGAGTTCCACTCTCCTCTTCTGCACTCAAGAAACACAGTTTCCGATGCAATTCCTCGGTTAAGCCGGGGGCTTTCACATCAGACTTATCTTTCCGCCTGCTCTCGCTTTACGCCCAATAAATCCGGACAACGCTTGCCACCTACGTATTACCGAGGCTGCTGGCCAGTC
+
CCCCCGGGEGGGGGGGGGGGGGGGGGGGGGGGEFGGGGGGGGGGGGGGGGGDGGE<EFEGGGGEGGGGGGGGGGFGGFFG7:FEGGGGEGGGFG?FF>FGCGGGFGGGFA@FFFGGEFGGGGGGGGGGGGFGFFEFGGFGEDGGFGGFGGGGGGGFGFFFCGFGGGGG??=FGGGGDGGGGGGGGGGGGDGGDGGGGDAD>DDDFFFFFFAFAAA;EF<CFFFCEFFFFD@F(7)/3;;013>6?>FB4?0A<<B(49(-4129>:4:?()46(24?:<BB2:>((--4(,87?8:((-.)
@M05025:18:000000000-B3NL5:1:1101:5182:6147 2:N:0:CACTCA
AGTGGAGGACTACCAGGGTTTCTAATCCTGTTCGCTACCCATGCTTTCGAGCCTCGGCGTCAGTTGCAGACCAGAGAGCCGCCTTCGCCACTGGTGTTCTTCCATATATCTACGCATTCCACCGCTACACATGGAGTTCCACTCTCCTCTTCTGCACTCAAGTTCAACAGTTTCTGATGCAATTCTCCGGTTGAGCCGAAGGCTTTCACATCAGACTTATTGAACCGCCTGCACTCGCTTTACGCCCACTAAATCCGGACAACGCTTGCCACCTACGTATTACCGCGCCTGCTGGCCCTTC
+
CCCCCFGGGGGGGGGGGGGGGGGGGGGGGGGGGGGGGGGGGGGGGGGGGGGGGGFG@FGGEGGGGGGGGGGGGGGGGGGGGGGGGGGGGGGGGFFGGGGGGGGGGGGAEGGDGGGGGEGFGGGGDCFGGGGGGGGGGGGGGGGGFGGGGDFGGGGGGGGFG973EDGGFFDFGGGGGGGGGGGGGGFGGGDC7CC5C>BGCDFF6AF+4B69+@6>EFC?8AFCEB>F@?(23=;.(48;<)7?@F(4(6;())<@9(49(((-(,41(262<:?4(.).49<)(,((--,((.(((((((
@M05025:18:000000000-B3NL5:1:1101:24106:6172 2:N:0:CACTCA
AGTGGAGGACTACAAGGGTATCTAATCCTGTTTGCTCCCCACGCTTTCGCACCTGAGCGTCAGTCTTTGTCCAGGGGGCCGCCTTCGCCACCGGTATTCCTCCAGATCTCTACGCATTTCACCGCTACACCTGGAATTCTACCCCCCTCTACAAGACTCTAGCCTGCCAGTTTCGGATGCAGTTCCCAGGTTGAGCCCGGGGCTTTCACATCCGACTTGACAGACCGCCTGCGTGCGCTTTACGCCCAGTAATTCCGATTAACGCTTGCACCCCCCGTATTACCGCCTCGTCGGGCCCGCG
+
CCCCCGGGGGGGGGGGGGGEGGGGGGGGGGGGGGGGGGGGGGGGGGGGGGGGDGGGGGGGDEEGGGGGGGFFFDFCFGGGGGGGGGGGGCGGGDGEGGGGDGGFGCFFCFGGGGGFGGAFGGGGGGGGGGGGGG,FFGFGGGGGFGGGGGGGGG63:;DGG>EGGFGGFCGFFGEE5CDFDCF@EGGFF*;C>FGCGG6D49)/AFFFFC@8A:3:;FF@FA4;=(3;9<6B(-(449B??:A:B9>?0:)).6:40:3:0)::02::0)51((-7(4(4:2>>(,(,(((,((((((4((
@M05025:18:000000000-B3NL5:1:1101:10621:6220 2:N:0:CACTCA
AGTGGAGGACTACCAGGGTTTCTAATCCTGTTTGCTCCCCACGCTTTCGCACCTGAGCGTCAGTCTTTGTCCAGGGGGCCGCCTTCGCCACCGGTATTCCTCCAGATCTCTACGCATTTCACCGCTACACCTGGAATTCTACCCCCCTCTACAAGACTCTAGCCTGCCAGTTTCGGATGCAGTTCCCAGGTCGAGCCCGGGGATTTCACATCCGACTTGACAGACCGCCTGCGTGCGCTTTACGCCCAGTAATTCCGATTAACGCTTGCACCCCCCGTATTACCGCGGCTCCTGGCACGGG
+
CCCCCGGGGGGGGGGGGGGGGGGGGGGGGGGGGGGGGGGGGGGGGGGGGGGGGGGGGGGGGGGGGGGGGGGGGGGGGGGGGGGGGGGGF:FGGGEDFGGGGGGGG,CFFFGGGGGGGGGGGGGGGGGGGGGGGFFGGGGGGGEGGGGDEGGGGFF,@DFGGGF@DCCFGFFGGGG>>>DFFCFFGGGGG4;DD4CDDGDGDD:CFAF==A:AFA:6>5);A@?(304>FF?B6?2<B90??>ABFF(((,)6>9>A0:<:?<DB6?BF6?8,(,-(4-3:74AA?2(((4(((,(44>0(,
@M05025:18:000000000-B3NL5:1:1101:11920:6231 2:N:0:CACTCA
AGTGGAGGACTACTCGGGTTTCTAATCCTGTTCGCTACCCATGCTTTCGAGCCTCAGCGTCAGTTGCAGACCAGAGAGCCGCCTTCGCCACTGGTGTTCTTCCATATATCTACGCATTCCACCGCTACACATGGAGTTCCACTCTCCTCTTCTGCACTCAAGTTCAACAGTTTCTGATGCAATTCTCCGGTTGAGCCGAAGGCTTTCACATCAGACTTATTGAACCGCCTGCACTCGCTTTACGCCCAATAAATCCGGACAACGCTTGCCACCTACGTATTACCGCGGCTGCTGCCACGTA
+
CCCCCGGGGGGGGGGGGGGGGGGGGGGGGGGGGGGGGGGGGGGGGGGGGGGGGGGGGGGGGGEGGGGDDFGGGGGGGGGGGGGGGGGGGGGGGGGGGGGGGGGGGGGGGGGGGGGGGGGGGGGGGGEGGGGGGGFFGGGGCFGGGGGGGGGGGGGGGGG?FFFGFFAFGFGGGGGGDGFGG?EFFCGGE+9C9?FFG6@*@DFGFFAAF6FFA>?@;BEFFFFF>BF=@?B25@>@59DDFEF<@F6?08E737?@@;?@>0669?1408>F?B??(().24<63620((((.2)4)89,,
@M05025:18:000000000-B3NL5:1:1101:25266:6243 2:N:0:CACTCA
AGTGGAGGACTACCAGGGTTTATAATCCTGTTTGCTCCCCACGCTTTCGTGCCTCAGTGTCAGTGTTGGTCCAGGTAGCTGCCTTCGCCATGGATGTTCCTCCTGACCTCTACGCATTTCACTGCTACACCAGGAATTCCGCTACCCTCTACCACACTCTAGTCGCCCAGTATCCACTGCAGTTCCCAGGTTGAGCCCAGGGCTCTCTCAACGGACTTAAACGACCACCTACGCACGCTTCACGCCCAGTCATTCCGCGTCACGCTTGCACCCTTCGTATTACACAGGCTGCTGCCACGAA
+
@<CCC-C@7CFFGGFC;ECFG,<C,CF,C<@E9CFCDG,CFFG@FEDF,C,BCCEFC<FEEG9@6;EF,CE,,E<FF@FEF88FEF7:EEEG88@E<@,,5CFF=DCFEF,CF,F,@F9@,A?<FFGDFG8FGG:?EG;>,@C4@FBE@E9FDFF=E66@D9=EE8+=8D8,,3@:DFDGD+=+67D8,+6=DD=F+3;9679+*5;*3;AA5?*1>@*:+45))07@@D2;5>92(/,((.770=10(()))1)//((.((,4((((-)),(,3:B?((54<)),(,((((,,),))(((
@M05025:18:000000000-B3NL5:1:1101:8757:6277 2:N:0:CACTCA
AGTGGAGGACTACTCGGGTTTCTAATCCTGTTCGCTCCCCATGCTTTCGCTCCTCAGCGTCAGTAAATGCCCAGAGACCTGCCTTCGCCATCGGTGTTCCTCCTGATATCTGCGCATTTCACCGCTACACCAGGAATTCCAGTCTCCCCTACATCACTCTAGTCTGCCCGTACCCACCGCAGATCCGAGGTTGAGCCTCGGACTTTCACGGCAGACGCGACAAACCGCCTACGAGCTCTTTATGCCCAATAAATCCGGATAACGCTTGCCCCCTACGTATTACCTCGGCTGCTGGCACGTA
+
CCCCCGGGGGGGGGGGGGGGGGGGGGGGGGGGGGGGGGGGGGGGGGGFGGGGGGGGGGGGGGGGGGGGGGGGGGFGGGGGGGGGGGGGGGGGGGGGGGGGGGGGGGGGGGGGGGGGGGGGGGGGGGGGGGGGGGFGGGGGGGGGGGGGGGGGGGGGGGGGGFGGGGGGGGCGGGGFECDGGGGGGGGG>DGGD5?GCCFGDGFGAFF9BFEF>>;@@A1;B3AD@FFB6?:BFFFF0:<A<54<AFB?02:D<<<B;(4124214(441()49B2:6,,6244-)),(-(-,::(1242((
@M05025:18:000000000-B3NL5:1:1101:6783:6283 2:N:0:CACTCA
AGTGGAGGACTACCCGGGTATCTAATCCTGTTTGCTCCCCACGCTTTCGTGCCTCAGTGTCAATGTTGGTCCAGGTAGCTGCCTTCGCCATGGATGTTCCTCCTGATCTCTACGCATTTCACTGCTACACCAGGAATTCCGCTACCCTCTACCACATTCTAGTCATCCAGTATCCACTGCAGTTCCCAGGTTGAGCCCAGGGCTTTCACAACGGACTTAAATAACCACCTACGCACGCTTTACGCCCAGTAATTCCGAGTAACGCTTGCACCCTTCGTATTACCGCGGCTGCTGGCACGAA
+
CCCCCGGGDGGGGGEGGDGGGGGGFGGGGGGGGGGGGFGGGGGGGGGGGGGGGGGGGGGGGGGGGFGGGGGGGGGGGGGGGGGGGGGGGGGGGFGGGGGGGGGGGGGGGGGGGGGGGGGGGGGGGGGGGGGGGGGGGGGGGGGGGGF@FGGGGGGFGGGGGGGGGGGFGGGGGGFGGFGGGGGGGGFGGGFGCFDGCFFGFGBGAFAFFFFFBFDFFFFFFFFCEEED=BFFDBAABF2>9==DFFF;0@EEFFFE@09@FCE01<;=0)=(8??F??7:FFFFFBFFF9128:2:()-((
@M05025:18:000000000-B3NL5:1:1101:24051:6297 2:N:0:CACTCA
AGTGGAGGACTACTGGGGTTTCTAATCCTGTTCGCTACCCATGCTTTCGAGCCTCAGCGTCAGTTGCAGACCAGAGAGCCGCCTTCGCCACTGGTGTTCTTCCATATATCTACGCATTCCACCGCTACACATGGAGTTCCACTCTCCTCTTCTGCACTCAAGTTCAACAGTTTCTGATGCAATTCTCCGGTTGAGCCGAAGGCTTTCACATCAGACTTATTGAACCGCCTGCACTCGCTTTACGCCCAATAAATCCGGACAACGCTTGCCACCTACGTATTACCGCGGCTGCTGGCACGTG
+
CCCCCGGGGGGGGGGGGGGGGGGGGGGGGGGGGGGGGGGGGGGGGGGGGGGGGGGGGGGGGGGGGGGGGGGGGGGGGGGGGGGGGGGGGGGGGGGGGGGGGGGGGGGGGGGGGGGGDGGGGGGGGGGGGGGGGGGGGGGGGGGGGCGGGGGGGGGGGGGGC?FGGGGGGGGGGGGGGGGGGGGGGDFCCCGDGGFGFDFCDDFGFFFC69BFFFFFFFFEFB>AEFFFFF9>@==B2938?EE<?997<@@EFF)52079;F<>>?B?:7A<?<:?17)6:42)(3,7>903,872()(,(
@M05025:18:000000000-B3NL5:1:1101:10285:6302 2:N:0:CACTCA
AGTGGAGGACTACTAGGGTTTCTAATCCTGTTCGCTACCCATGCTTTCGAGCCTCAGCGTCAGTTGCAGACCAGAGAGCCGCCTTCGCCACTGGTGTTCTTCCATATATCTACGCATTCCACCGCTACACATGGAGTTCCACTCTCCTCTTCTGCACTCAAGTTCAACAGTTTCTGATGCAATTCTCCGGTTGAGCCGAAGGCTTTCACATCAGACTTATTGAACCGCCTGCACTCGCTTTACGCCCAATAAATCCGGACAACGCTTGCCACCTACGTATTACCGCGGCTGCTGGCACGTA
+
CCCCCGGGFFGFGGGGGGGGGGGGGGGGFGGGGGGGGGGGGGGGGGGGGGGGGGGGFGGGGEGGGGGGGGGGGGFFGGGGGGGGGGGGGGGGGGBFFCDGGGGGGGGCGFGGGGGGGGGGGGGGGGGGGGGGFGGFGGGCDGGGGGGGGGGGGGFGGGGGG9=>FFFGFGGGFFGGGFGGGFDFGGGGGGGGGGFGGGADGGFGFFFFFFAFFFFFFF;EF>A4>@2@>DBBDFFF2==<D37?;99D<1;43<E8@@;6>?B01:61(542(,8>?7<B2:AF:B6990(,.3:<BD?F,
@M05025:18:000000000-B3NL5:1:1101:22676:6319 2:N:0:CACTCA
AGTGGAGGACTACTCGGGTTTCTAATCCTGTTCGATACCCACGCTTTCGTGCTTCAGCGTCAGTTGGGCGCCGGTATGCTGCCTTCGCAATCGGAGTTCTGCGTGATATCTATGCATTTCACCGCTACACCACGCATTCCGCATACTTCTCGCCCACTCAAGAACGCCAGTTTCAACGGCGGAGCGAGGTTGAGCCCCGCGATTTTACCGCTGACTTGGCATTCCGCCTACGCACCCTTTAAACCCAATAAATCCGGATAACGCTCGCATCCTCCGTATTACCGCGCCTGCTGCCACGGCG
+
CCCCCGGGGGGGGGGGGGGGGGGGGGGGGGGGGGGGGGGGGGGGGGGGGGGGGGGGGGGGGGGGGGGGGGGGGGGGGGGGGGGGGGEGGGGGGGGGGGGGFGGGGGGGGGGCFGGGGGGGGGGGGGGGGGGFGGGGGGGGGGGGGGGGGGGGDEEEEFGGGEGGGGGEGGFGGFEGG>CD4DDDGCDDEGGGG4>GGGFGGGFGFFFFFFEEFBFFFFFFFFFAFFFB?BF?0(44:?:><ADA???B4><9)62;086?9<,462136<>?<2424(4.)69((720-1:::)4))4(,-
@M05025:18:000000000-B3NL5:1:1101:11669:6324 2:N:0:CACTCA
AGTGGAGGACTACAAGGGTTTCTAATCCTGTTCGCTCCCCACGCTTTCGCTCCTCAGCGTCAGTAACGGCCCAGAGACCTGCCTTCGCCATTGGTGTTCTTCCCGATATCTACACATTCCACCGTTACACCGGGAATTCCAGTCTCCCCTACCGCACTCAAGCCCGCCCGTACCCGGCGCGGATCCACCGTTAAGCGATGGACTTTCACACCGGACGCGACGAACCGCCTACGAGCCCTTTACGCCCAATAAATCCGGATAACGCTTGCACCCTACGTATTACCGCGGCCGCTGTCACGTC
+
CCCCCGGGEGGGGGGGGGGGGGGGGGGGGGGGGGGGGGGDGGGGGGGGGGGGGGGGGGGGGGGGGFGGEGGGGGGGGGGGGGGGGGGGGGGCECGGGGGGFGGGGGGGGGGGGGGGGGGGGGGGGGGGGGFGGGCFGGGGGGGGFFGGGGFGFGGEGGGF6FGGGG6CCEECEEGGGGDGGGDGGGCCGGGGGD>:C5ACCDFFACFFF=FFFF>9()4,773(266>>12:6((-467??DF??FF?03>4<AAFFFFF:9?F9:??F>?B?F0:,4)6245911(((,-3-1(4)5,3-
@M05025:18:000000000-B3NL5:1:1101:5861:6334 2:N:0:CACTCA
AGTGGAGGACTACTAGGGTATCTAATCCTGTTTGCTCCCCACGCTTTCGCACCTGAGCGTCAGTCTTTGTCCAGGGGGCCGCCTTCGCCACCGGTATTCCTCCAGATCTCTACGCATTTCACCGCTACACCTGGAATTCTACCCCCCTCTACAAGACTCTAGCCTGCCAGTTTCGGCTGCAGTTCCCAGGTTGAGCCCGGGGATTTAACATCCCACTTGACAGTCCGCCTGCGTGCGCTTTACGCCCAGTAATTCCGCTTCACGCTTTCACCCCCCGGATTACCGCGTCTGTGGGGACGGG
+
CCCCC<F76DF@FFGGGGGC9FEAFCEFFCF@FFG@E<CCECFGGDC,8@@:@CCFECCFEGGGAFFGGG9FDGGC@CC@FGECEF@FF@C8FFE+FFG9E?=E,,AF?FFG<DGGGGGFC<5@FCFGGGCD<8:F9>;EEG3@6>C+=,9AG,@@CCFGC;A8;CFF6?FC,E@5*49DF7;CFGGGGG9DF4<4CCBDCG)*0*+1;AFA))),,;;.)66)/.26;636(-(-(29:6<)2:>0(45)-6):>7(-4(6<(3(-()6<A?(((((-(()5)(49(46().((((-(1-
@M05025:18:000000000-B3NL5:1:1101:6461:6343 2:N:0:CACTCA
AGTGGAGGACTACTAGGGTTTCTAATCCTGTTCGCTACCCATGCTTTCGAGCCTCAGCGTCAGTTGCAGACCAGACAGCCGCCTTCGCCACTGGTGTTCTTCCATATATCTACGCATTCCACCGCTACACATGGAGTTCCACTGTCCTCTTCTGCACTCAAGTCGCCCGGTTTCCGATGCACTTCTTCGGTTAAGCCGAAGGCTTTCACATCAGACCTAAGCAACCGCCTGCGCTCGCTTTACGCCCAATAAATCCGGATAACGCTTGCCACCTACGTATTACCGCGGCTGCTGGCACGTA
+
CCCCCGGGGGGGGGGGGGGGGGGGGGGGGGGGGGGGGGGGGGGGGGGGGGGGGGGGGGGGGGGGGGGGGGGGGGGGGGGGGGGGGGGGGGGGGGGGGGGGGGGGGGGFGGGGGGGGGGGGGGGGGGEGFGGGGGGGGGGGGGGGGG=EGGGGGG,DDFGGEGGG>C@EGDGEGGGGCGGD8FGGGGGGGDDGG7FGFDDDGGFGFF46EFFAFFFFBFFFFFFFF>=B6?DFF66@BFFF;CEDFFFF6:4A<AA>;>08?A?<BFF?F>AFFFFB(,,5?<A9?9(2;9>FF:(2(48B.
@M05025:18:000000000-B3NL5:1:1101:9071:6365 2:N:0:CACTCA
AGTGGAGGACTACACGGGTATCTAATCCTGTTCGCTACCCATGCTTTCGAGCCTCAGCGTCAGTTGCAGACCAGAGAGCCGCCTTCGCCACTGGTGTTCTTCCATATATCTACGCATTCCACCGCTACACATGGAGTTCCACTCTCCTCTTCTGCACTCAAGTTCAACAGTTTCTGATGCAATTCTCCGGTTGAGCCGAAGGCTTTCACATCAGACTTATTGAACCGCCTGCACTCGCTTTACGCCCAATAAATCCGGACAACGCTTGCCACCTACGTATTACCGCGGCTGCTGGCACATA
+
CCCCCGGGGGGGGGGGGGGGGGGGGGGGGGGGGGGGGGGGGGGGGGGGGGGGGFGGGGGGGGGGGGGGGGGGGGFGGGGGGGGGGGGGGGGGGGGGGGGGGGGGGGGGGGGGGGGGGGGGGGGGGGGGGGGGGGGGGGGGGGGGGGGGGGGGGGGGGGGGGGGGGGFGGGGGGGFFCGGG?GGGGFGGGGGGGGCGFDEGGGFGFFFFFFFFBFFFEEEFFFFFEB@BFDDBFFEB@FFDFEC@@B9;6=E<>C<;61;>>BFFFFBF?042:B????<AB4693>0999067?(1(,(6)
@M05025:18:000000000-B3NL5:1:1101:13881:6366 2:N:0:CACTCA
AGTGGAGGACTACAAGGGTTTCTAATCCTGTTCGCTACCCATGCTTTCGAGCCTCAGCGTCAGTTGCAGACCAGAGAGCCGCCTTCGCCACTGGTGTTCTTCCATATATCTACGCATTCCACCGCTACACATGGAGTTCCACTCTCCTCTTCTGCACTCAAGTTCAACAGTTTCTGATGCAATTCTCCGGTTGAGCCGAAGGCTTTCACATCAGACTTATTGAACCGCCTGCACTCGCTTTACGCCCAATAAATCCGTACAACGCTTGCCACCCACGTATTACCGCGCCTGCTGGCCCGTA
+
CCCCCGGGGGGGGGGGGGGGGGGGGGGGGGGGGGGGGGGGGGGGGGGGGFFGGGGGGGGGGGGGGGGGGGGGGGFFGGGGGGGGGGGGGGGGGGGGGGGGGGGGGGGGGGGGGGGGGGGGGGGGGGGGGGGGGGGCFGGGFGGGGGGGGGGGGGGGGFG8DFFGGGGGGGGGGGGGFGCGFDGGGDGFDDDGDGGGGCDGGGFGFFFFFFF>AFAEFFFCF>A=EBA>9DFFB3*>=@>DFFFFFF@DFFFF3?<3;,6;6CE(,,4(((.48(3?98(63AFB((4((43<B?0:(4>>3
@M05025:18:000000000-B3NL5:1:1101:25952:6368 2:N:0:CACTCA
AGTGGAGGACTACAGGGGTATCTAATCCTGTTCGCTCCCCACGCTTTCGCTCCTCAGCGTCAGTAACGGCCCAGAGACCTGCCTTCGCCATTGGTGTTCTTCCCGATATCTACACATTCCACCGTTACACCGGGAATTCCAGTCTCCCCTACCGCACTCCAGCCCGCCCGTACCCGGCGCAGACCCACCGTTAGGCGATGGACTTTCACACCGGACGCGACGAACCGCCTACGAGCCCTTTACGCCCAATAAATCCGAAAAACGCCCGCACCCTACGTATTCCCGCGGCTGCCGGCCCCTC
+
CCCCCGGGGGGGGGGGGGGGGGGGGGGGGGGGGGGGGGGGGGGGGGGGGGGGGGGGGGGGGGGGGGGGGGGGGGGGGGGGGGGGGGGGGGGDGGGGGGGGEGGGGGGGGGGGGGGGFFGGGGGGGGGGGGGGGGGGGGGGGGGGGGGGGGGGGGGGGGGGGGGGGGGGEGCGEGGGGGCDG55CG?DGGGFDGGGGCDFGCGF4A=6+3+0=B@EF9>69@B@9B919>:02(219B<FFD<A6?F;<B<D2<).:>(((-4829(((((-9:171((3:7)).(-1,312?0((((((-(
@M05025:18:000000000-B3NL5:1:1101:13023:6394 2:N:0:CACTCA
AGTGGAGGACTACAGGGGTTTCTAATCCTGTTCGATCCCCACGCTTTCGTGCCTGAGCGTCAGTCTGGCGCCGGTACGCTGCCTTCGCAATCGGAGTTCTGCGCGATATCTATGCATTTCACCGCTACACCGCGCATTCCGCGTACTTCTCGCCAACTCAAGTCTGCCAGTTTCAACGGCTCGACGGGGTTGAGCCCCGCAATTTTACCGCTGACTTAACGGACCGCCTACGCACCCTTTAAACCCAATAAATCCGGCTAACGCTCGCATCCTCCGTATTAACGCGGCTGCTGGCACGGAG
+
CCCCCGGGGGGGGGGGGGGGGGGGGGGGGGGGGGFCGGGGGGGGGGGGGGGGGGGGGGGGGGGGGGGGGGGGGGGGGGGGGGGGGGGGGGGGGGFGGGGGGGGGGEEEGAFGGGGGGGGGGGGGGGGGGGGGGGGFGGGGGGGGGGGGGGCGGGGGGGGGGGGGGGGGGGGGFGGGGGGGGDD4CEDGGDGGFFGGGGFG:DEG6B?F?>:>>BFFFFAB3:B36>>B0:7?>:BFF?07)66>::::13<9<A:>(,--5:?B(,(392(4..4-((.,)).461(,(-:)47((,3(3-
@M05025:18:000000000-B3NL5:1:1101:3787:6410 2:N:0:CACTCA
AGTGGAGGACTACAGGGGTTTCTAATCCTGTTCGCTACCCATGCTTTCGAGCCTCAGCGTCAGTTGCAGACCAGAGAGCCGCCTTCGCCACTGGTGTTCTTCCATATATCTACGCATTCCACCGCTACACATGGAGTTCCACTCTCCTCTTCTGCACTCAAGTTCAACAGTTTCTGATGCAATTCTCCGGTTGAGCCGAAGGCTTTCACATCAGACTTATTGAACCGCCTGCACTCGCTTCACGCCCAATAAATCCGGACAACGCTTGCCACCTACGTATTACCGCGCCTTCTGGCACGTA
+
CCCCCGGGGGFGGGGGGGFGGGGGGGGGGGGGGGGGGGGGGGGGGGGGGGGGGGGGGGGGGGGGGFGGGFGGGGGGGGGGGGGGGGGGGGGGGGGGGGGGGGGGGGGGGGGGGGGGGGGGGGGGGGGGGFGGGGGGGGGGGGGGGGGFFGGGGGGAFFGFGEGGGGGGGGGGGGGGCFGGGGGGGGGGGGGGDGGGGGD5*957CFFFFFFAFFFFFFFFFFFCFF@F>==@@B4>9>3144=FDFFFF@EFFE<@@@?((4109:??FBAB012704)..6A2((((,((.4:<:(5:?(
@M05025:18:000000000-B3NL5:1:1101:25511:6411 2:N:0:CACTCA
AGTGGAGGACTACAGGGGTTTCTAATTCTGTTTGCTCCCCACGCTTTCGCACCTGAGCGTCAGTCTTTGTCCAGGGGGCCGCCTTCGCCACCGGTATTCCTCCAGATCTCTACGCATTTCACCGCTACACCTGGAATTCTACCCCCCTCTACAAGACTCTAGCCTGCCAGTTTCGGATGCAGTTCCCAGGTTGAGCCCGGGGATTTCACATCCGACTTGACAGACCGCCTGCGTGCGCTTTACGCCCATGAATTCCGATTAACGCTTGCACCCTCCGTATTACCCGGCCTTCTGCCCCGGG
+
CCCCCGGGDGGGGGGGGGFEFFGGFFGGGGGGGGGDFFFEGGFGDEFFGGEGGGGGGGGGGGGGGGGGGGDEGFGGGGGGGGGGGG=F:FGGGGFECFFGDCCFEGGGGGGGGGGDGGGG9?<:FFGEGGFGBFDFF8;ECGFGGGGGGGGGGGGGGGGGG,E6F6FFGFFFEE7@5=7CC7;FG:CG6?FC66*?C*::DDDCAFFFF6:F;>AB@AA)8C=@?FFB>::0(3161,9:1))-(-,(((.-6>AA?3:?0>)-063(-8?:3(4,(((,.))4(,((-,.))6)),4(3(
@M05025:18:000000000-B3NL5:1:1101:27776:6418 2:N:0:CACTCA
AGTGGAGGACTACAGGGGTTTCTAATCCTGTTTGCTCCCCACGCTTTCGTGCCTCAGTGTCAGTGTTGGTCCAGGTAGCTGCCTTCGCCATGGATGTTCCTCCTGATCTCTACGCATTTCACTGCTACACCAGGAATTCCGCTACCCTCTACCACACTCTAGTCGCCCAGTATCCACTGCAGTTCCCAGGTTGAGCCCAGGGCTTTCACAACGGACTTAAACGACCACCTACGCACGCTTTACGCCCAGTAATTCCGAGTAACGCTTGCACCCTCCGTATTACCGCGGCTGCTGGCCTGAA
+
CCCCCGGGGGGGGGGGGGFDCFGGGGGGGGGGGGGGFGGGGGGGGCGFGGGGGFGCGFGGGGGGFGGGGGGDGGGGGDGGGGGGGGFGFDDFF<?FFFFEGGGGDGFGGGGGGGDEGDGGGGGGGGFGFGGFGGGFGG;B=6>EEG?FFFCGGGGGDEC8DFFD6=@EEFFFFGFFFGCDFC?FGGGFGG=DFFFGDFFD+:@9:99+=EFFEFF9A*8<C4ABBF=B=BFE258>(121=EE13:6;;@EF5<?)/,(,6<6(,4<01>B??1(-44?02<A<1(-(79((4821()((,
@M05025:18:000000000-B3NL5:1:1101:24632:6427 2:N:0:CACTCA
AGTGGAGGACTACCGGGGTATCTAATCCTGTTTGCTCCCCACGCTTTCGTTCTTGAGCGTCAGTGTATATCCAGTAAACTGCCTTCGCCGTTGGTGTTCTTCCTAATATCTACGCATTCCACCGCTTCACTAAGAATTCCGTTTACCTCTATATAACTCTAGTTAACCAGTATCCAAAGCGGACTGAGGTTGAGCCTCAGGCTTTAACTCTAGACTTGATAAACCGCCTACAAACTCTTTACGCCCAATAATTCCGGATAACGCTTGTGACCTATGTATTACCGCGGCTGCTGCCACATAT
+
CCCCCGGGGGGGGGGGGGGGGGGGGGGGGGGGGGGGGGGGGGGGGGGGGGGGGGGGGGGGGGGGGGGGGGGGGGGGGGGGGGGGGGGDGGGGGGGGGGGGGGGFFGGGGGGGGGGGGGGGGGFGGGGEGGGGGGGGGGGGFGGGGGCEFGFGFGGFGGGGGGGGGGGGFFGGGGFGFFGFGCDGCGGGGGFCFDGFFDFCFGFGFCBFFFFFF6>E7ABFFFFFBB=929>6339=EFC?<6;067@@@FFFFEFE9@@FFF@0;6?B74A2<DFFFFB2AFAF0>911-()3).74(3<-
@M05025:18:000000000-B3NL5:1:1101:10063:6441 2:N:0:CACTCA
AGTGGAGGACTACTGGGGTATCTAATCCTGTTCGCTACCCATGCTTTCGAGCCTCAGCGTCAGTTGCAGACCAGAGAGCCGCCTTCGCCACTGGTGTTCTTCCATATATCTACGCATTCCACCGCTACACATGGAGTTCCACTCTCCTCTTCTGCACTCAAGTTCAACAGTTTCTGATGCAATTCTCCGGTTGAGCCGAAGGCTTTCACATCAGACTTATTGAACCGCCTTCACTCGCTTTACGCCCAATAAATCCGGACAACGCTTGCCACCTACGTATTACCGCGTCTTCTGTCCCGTA
+
CCCCCGGGGGDEGGGGGG@CEFGGGGGGGGGGGGGGGEFGGGGGAFGFGGGD@FGGGFGGEEGGGGGFGGGGGFFGGGGFGGGGGGGGG7FF@FAFGCEGGGGGGGG9BEGFG<FFGGG9FGGGGGGDGGCGG8FF8ECEFAFFF?EDFFGGGDAFFGF8?DDEFGFCFFFCFDGG8EGG?8DF7,CDE>99?DCDFG**<7*;?AFFFF968FFFFFFE669AB@A@@2(**.0.5(37<9<@F16<@;E;C<)6;16(446128221?FF((,5?B)64)-.,23(-3(-4<))))-.(
@M05025:18:000000000-B3NL5:1:1101:12030:6454 2:N:0:CACTCA
AGTGGAGGACTACTAGGGTATCTAATCCTGTTTGCTCCCCACGCTTTCGTGCCTCAGTGTCAGTGTTGGTCCAGGTAGCTGCCTTCGCCATGGATGTTCCTCCTGATCTCTACGCATTTCACTGCTACACCAGGAATTCCGCTACCCTCTACCACACTCTAGTCGCCCAGTATCCACTGCAGTTCCCAGGTTGAGCCCAGGGCTTTCACAACGGACTTAAACGACCACCTACGCACGCTTTACGCCCAGTAATTCCGAGTAACGCTTGCACCCTTCGTATTACCGCGGCTGCTGCCCCGAA
+
CCCCCGGGGGGGGGGGGGGGGGGGGGGGGGGGGGGGGGGGGGGGGGGGGGGGGGGGGGGGGGGGGGGGGGGGGGGGGGGGGGGGGGGGGGGGGGGGGGGGGGGGGGGGGGGGGGGGGGGGGGGGGGGGGGGGGGGGGGGGGGGGGGGGGGGGGGGGGGGGGGGGGGGGGGGGGGGGGGGGGFGGGGGGGDFGGGGGGGFGGGFGFFFFFFFFFF9ABFCEFFFFFFFFFF@EDB99/29@<<EFFFBFD@<CECEE;02=@EE001626<FF(38<0((.4AA94669>>4:>F)((--9,
@M05025:18:000000000-B3NL5:1:1101:14906:6481 2:N:0:CACTCA
AGTGGAGGACTACCGGGGTATCTAATCCTGTTCGCTACCCATGCTTTCGAGCCTCAGCGTCAGTTGCAGACCAGAGAGCCGCCTTCGCCACTGGTGTTCTTCCATATATCTACGCATTCCACCGCTACACATGGAGTTCCACTCTCCTCTTCTGCACTCAAGTTCAACAGTTTCTGATGCAATTCTCCGGTTGAGCCGAAGGCTTTCACATCAGACTTATTGAACCGCCTGCACTCGCTTTACGCCCACTAAATCCGGACAACGCTTTCCACCTACGTTTTACCGCGGCTGCTAGCCCGGG
+
CCCCCFGGGGGGGGGGGGGGGGGGGGGGGGGGGGGGGGGGGGGGGGGGGGGDGGGGGGGGGGGGGGGGGGGGGGFFGGGGGGGGGGGGGGGGGGGGGGGGGGGGGGGGCFGGGGGGGGGCFGGGGGGGGGGG?FCFFGGGGGGGFFFG?FGGGGGGGF@8=DFGGGGGGGEDFGGGGGGGGFGGGGGFC>DGCDCGGD>DGGFGAA>9FFF6A>*.0@CFFFA8@D2@BFFF@E<;,61;;CE189;D(5(6;EE1;>34(4(((-((..:622(((((.(454?>(1((9(4)6((((((
@M05025:18:000000000-B3NL5:1:1101:4624:6485 2:N:0:CACTCA
AGTGGAGGACTACAGGGGTATCTAATCCTGTTCGATCCCCACGCTTTCGTGCCTCAGCGTCAGTCTGGCGCCGGTACGCTGCCTTCGCAATCGGAGTTCTGCGCGATATCTATGCATTTCACCGCTACACCGCGCATTCCGCGTACTTCTCGCCAACTCAAGTCTGCCAGTTTCAACGGCTCGACGGGGTTGAGCCCCGCACTTTTACCGCTGACTTAACGGACCGCCTACGCACCCTTTAAACCCAATAAATCCGCATAACGCTCGCATCCTCCGTATTACCGCGGCTGCTGGCACGGAG
+
CCCCCGGGGGGGGGFGGGGGGGGGGGGGGGGGGGGGGGGGGGGGGGGGGGGGGGGGGGGGGGGGGGGGGGGGGGGGGGGEGGGGGGGGGGGGGGGGGGGGGGGGGGGGGGGGGGGGGGGGGGGGGGGGCFEGGGGGGGGGGEEGGGGGGFFEGGGGGGGGGDFGFGGGGGGGGGGFGEGGDGGDGG3CECC3FGG48CBDG)7CFF**/5BDD3;A2@4AFEDB069--(4:((39B?:?9ADABFF:82<B2>42((466342(-4>>0(5.<:;4(82)-61>60((-43::6??:B(-
@M05025:18:000000000-B3NL5:1:1101:18766:6510 2:N:0:CACTCA
AGTGGAGGACTACAAGGGTATCTAATCCTGTTCGCTACCCATGCTTTCGAGCCTCAGCGTCAGTTACAGACCAGAGAGCCGCCTTCGCCACTGGTGTTCTTCCATATATCTACGCATTCCACCGCTACACATGGAGTTCCACTCTCCTCTTCTGCACTCAAGAAACACAGTTTCCGATGCAATTCCTCGGTTAAGCCGGGGGCTTTCACATCAGACTTATCTTTCCGCCTGCGCTCGCTTTACGCCCAATAAATCCGGACAACGCTTGCCACCTACGTATTACCGCGGCTGCTGGCCCGTA
+
CCCCCGGGGGGGGGGGGGGGGGGGGGGGGGGGGGGGGGGGGGGGGGGGGGGGGGGGGGGGGGGGGGGGGGGGGGGGGGGGGGGGGGGGGGGGGGGGGGGGGGGGGGGGGGGGGGGGGGGGGGGGGGGGGGGGGGGGGGGGFGGGGGGGGGGGGGGGGGGGGGGGGGGGGGGGGGFGGGGGFGGGGGGGEGGGGG@FFGFGGGFDFAFFFFFFFF4=>FE<=FFFFF;D?@F?7>FD@F@:BFFFFFF??1>7<B:?B61492:(2::?:?9<::?F<BFFF2>>39;(((4(),4?(301(
@M05025:18:000000000-B3NL5:1:1101:13892:6514 2:N:0:CACTCA
AGTGGAGGACTACCCGGGTTTCTAATCCTGTTCGCTACCCATGCTTTCGAGCCTCAGCGTCAGTTGCAGACCAGAGAGCCGCCTTCGCCACTGGTGTTCTTCCATATATCTACGCATTCCACCGCTACACATGGAGTTCCACTCTCCTCTTCTGCACTCAAGTTCAACAGTTTCTGATGCAATTCTCCGGTTGAGCCGAAGGCTTTCACATCAGACTTATTGAACCGCCTGCACTCGCTTTACGCCCAATAAATCCGGACAAATCTTGCCACCTACGTATTAACGCGGCCGCTGGCCCCTA
+
CCCCCGGGGGGGGGGGGGGGGGGGGGGGGGGGGGGGGGGFGGEGGGGGGGGGGGGFGGGGGGGGGGGGGGGGEFGGGGGGGGGGGGGGGGGGFGGGGGGGGGGGGGGGGCEFGGGGGGGGGGGGGGGGGGGFGGFGGGGGGGGGGGGFFGGFFGGF?EGGG,3@F8EAD?FGGGFGDECG?FGFC7FGD7CG6CFGGDADGGFFAFFFFFAFFAABBF;EF6FCE>@@B922:;4319(2?EE@;>B?68;34<?;(7;9021)))646?A218:B6?):74).(-(--((((4(8(,(-(
@M05025:18:000000000-B3NL5:1:1101:18415:6521 2:N:0:CACTCA
AGTGGAGGACTACCCGGGTTTCTAATCCTGTTCGCTACCCATGCTTTCGAGCCTCAGCGTCAGTTGCAGACCAGAGAGCCGCCTTCGCCACTGGTGTTCTTCCATATATCTACGCATTCCACCGCTACACATGGAGTTCCACTCTCCTCTTCTGCACTCAAGTTCAACAGTTTCTGATGCAATTCTCCGGTTGAGCCGAAGGCTTTCACATCAGACTTATTGAACCGCCTGCACTCGCTTTACGCCCAATAAATCCGGACAACGCTTGCCACCTACGTATTACCGCGGCTGCTGGCCCGAA
+
CCCCCCGGGGGGGGGGGGGGGGGGGGGGGGGGGGGGGGGGGGGGGGGGGGGGGGGGGGGGGEGGGGGGGGGDFGDGGGGGGGGGGGGGGGGGGGFGGGGGGGGGGGGGGGGGGGGGGGGGGGGGGGGGGGGGGFEGGGGGGFFGGFGGGGGGGGGEFFGFFFEFGGGGGDFFFFFGCDGGGGFGFFFFGDGGGFCDFC>?DDFGFFFFFFFFFFFFEFF?FAAEF=@>>?DB97>;1;@6?3;?DF97;@8EE<5;@0;>(4:(-362?06<21:>422-34<<<>029>>?:7:(((((-
@M05025:18:000000000-B3NL5:1:1101:9210:6534 2:N:0:CACTCA
AGTGGAGGACTACCCGGGTATCTAATCCTGTTTGCTCCCCATGCTCTCATGCCTCAGCGTCAGTTACAGTCCAGTAAGTCGCCTTCGCCACTGGTGTTCTTCCTAATCTCTACGCATTTCACCGCTACACTAGGAATTCCACTTACCTCTCCTGCACTCTAGTTAAACAGTTTTATATGCTTTCTACAGGTTAAGCCTATATATTTAACATATAACTTGTTTAACCGCTTACGCATCCTTTACGCCCAGTTATTCCGAACAACGTTTGCCACCTACGTATTACCGCGGCTCCTGCCACTTA
+
CCCCCFGGEGGGGGGGGGGGGGGFGGGGGGGGGGGGDDGGGGGGGGGGGGGGGGGGGGGGGGGGGGGGGGGGGGGGGGGGGGGGGGGGGEGGGGFFGGGGGGGGEGGGGGGGGGGGGGGGGGGGGGGGGGGGGGGGGGGGGGGGGGGGGGGGFFGGGGGGGGGGGGGGGGFGGGGG8EDGGGG+6CC8E6DF?DFG+6*=?E;EDDFFF9C?CF7:AFCEACFFF558)18@>5):>76A6>;94:2(7@*7??CC(55@@((((6(/;)../3=;?;)9/).76:((-7(((.(.)4(.)
@M05025:18:000000000-B3NL5:1:1101:25115:6541 2:N:0:CACTCA
AGTGGAGGACTACTCGGGTATCTAATCCTGTTTGCTCCCCACGCTTTCGAGCCTCAGCGTCAGTTACAGACCAGAGAGCCGCCTTCGCCACTGGTGTTCCTCCATATATCTACGCATTTCACCGCTACACATGGAATTCCACTCTCCTCTTCTGCACTCACGTTTCCCAGTTTCCAATGACCCTCCCCGGTTGAGCCGGGGGCTTTCACATCAGACTTAAGAAACCGCCTGCGCTCGCTTTACGCCCAATAAATCCGGACAACGCTTGCCACCTACGATTTACCGCGGCTACTGGCACGGA
+
CCCCCGGGGFGGGGGGGGGGGGGGGGGGGGGGGGGGGGGGGGGGGFGGGGGGG<FGGGGGGGGGGGGGGAFFGDEGGFGGGGGGGFGEGGGGGGEGGGGGAFFGGGGGGGGGGGGGGFEFGGDGGGCEGGF<FFGDFGGGFGGGCFEFGGGGGGCCGFGG,@DDGCGFFGGGFFFFGGGGGGGGGGGGE6?@CGGGG5?7?DFG?FFCF61;66*/48><AF=@FD@F@FD?FF039>:?0)612>BBB::<9<BBF06>FFF4(62(,:A)80(2,((.4-:>8126(((.)))882(((
@M05025:18:000000000-B3NL5:1:1101:19447:6555 2:N:0:CACTCA
AGTGGAGGACTACTCGGGTATCTAATCCTGTTTGCTCCCCACGCTTTCGCACCTGAGCGTCAGTCTTTGTCCAGGGGGCCGCCTTCGCCACCGGTATTCCTCCAGATCTCTACGCATTTCACCGCTACACCTGGAATTCTACCCCCCTCTACAAGACTCTAGCCTGCCAGTTTCGGATGCAGTTCCCAGGTTGAGCCCGGGGATTTCACATCCGACTTGACAGACCGCCTGCGTGCGCTTTACGCCCAGTAATTCCGATTAACGCTTGCACCCTCCGTCTTACCGCGGCCGCTGGCCCCGG
+
CCCCCGGGGGGGGGGGGGGGGGGGGGGGGGGGGGGGGGGGGGGGGGGGGGGGGGGGGGGGGGGGGGGGGGGGGGGGGGGGGGGGGGGGEGGGGGGGGGGGGGGGGGGGGGGGGGGGCGGGGGGGEGGGGGGGGGGGGGGGGGGFGGGGGGGGGGGGGGGGGFGGGGGGFGGGGGDCE>DFGGGGGGGGGFGGGGGGGFBD:D5CFFFFFAFFFDB@BFFFFFFDFF99BF:?FFBF9>FFF<BFF>>?6:<>5A9AF(,462<:B?:6?3<?048:((((344?0099B0((,-,((-(.(
@M05025:18:000000000-B3NL5:1:1101:8933:6621 2:N:0:CACTCA
AGTGGAGGACTACCGGGGTTTCTAATCCTGTTCGCTACCCATGCTTTCGAGCCTCAGCGTCAGTTGCAGACCAGAGAGCCGCCTTCGCCACTGGTGTTCTTCCATATATCTACGCATTCCACCGCTACACATGGAGTTCCACTCTCCTCTTCTGCACTCAAGTTCAACAGTTTCTGATGCAATTCTCCGGTTGAGCCGAAGGCTTTCACATCAGACTTATTGAACCGCCTGCACTCGCTTTACGCCCAATAAATCCGGACAACGCTTGCCACCTACGTATTACCGCGGCTGCTTGCCCGTA
+
CCCCCGGGGGGGGGGGGGGGGGGGGGGGGGGGGGGGGGGGGGGGGGGGGGGGGGGGGGGGGGGGGGGGGGGGGGGGGGGGGGGGGGGGGGGGGGGGGGGGGGGGGDFGGGGGGGGGGGGGGGGEEGGGGGGGGGGGGGGGGGGGGGGGGGGGGGGGGGGGGCFFGGGGGGGGDFGGGGFGGGGGGFGGGDDGGGGGGGFDGGFGFFFFFFFFFFAEEFFEFFFEF929=<D@1=EE@>DFDFFD?;FF;;@FCEFEF;?F6??B9BF<??FD81>B0:<>7-<A064,1-(4))),()(,-
@M05025:18:000000000-B3NL5:1:1101:19067:6636 2:N:0:CACTCA
AGTGGAGGACTACCGGGGTTTCTAATCCTGTTCGCTACCCATGCTTTCGAGCCTCAGCGTCAGTTGCAGACCAGAGAGCCGCCTTCGCCACTGGTGTTCTTCCATATATCTACGCATTCCACCGCTACACATGGAGTTCCACTCTCCTCTTCTGCACTCAAGTTCAACAGTTTCTGATGCAATTCTCCGGTTGAGCCGAAGGCTTTCACATCAGACGTATTGAACCGCCTGCACTCGCTTTACGCCCAATAAATCCGGACAACGCTTGCCACCTACGTATTACCGCGGCTTCTCGCACGTA
+
CCCCCGGDEGGGFFGGGGGG>FGFGGE<FGFGGGGGGFFGFGGGFGFGGFGGGGGGGFGGG7FFECG<FFGFFG8CFCGGGGFGGGFC?FGGGGFCGGGFGFGFGGGCCFEFFFGGGEGCFFGCF@CE@DFGFC8FGGGGFE=BFFGGGGGGG9EFFGGGGFGGDGFADFFFG8A:FFCFF7C:8C9FG6D>DFFGFDBDCDFGFFFFA96A+*9)(2/>FC@>EF=BFF?D@EE@(,3=DFFFD91;@FFFBA2:>B<>(3(((-3(279?(822(.).845<09901((.9)43(40,(
@M05025:18:000000000-B3NL5:1:1101:19892:6640 2:N:0:CACTCA
AGTGGAGGACTACCCGGGTATCTAATCCTGTTCGATACCCACGCCTTCGTGCTTCAGCGTCAGTAGGGCGCCGGTACGCTGCCTTCGCAATCGGAGTTCTGCGTGATAGCTATGCATTTCATCGCTACACCACGCATTCCGCGTACTTCTCGCCCACTCAAGGCACCCAGTTTCAACGGCTCGACGAGGTTGAGCCCCGCAATTTTACCGCTGACTTAAGCGTCCGCCCACGCACCCTTTAAACCCAATAAATCCGGATAACGCTCGCATCCTCCGTATTACCGCGGCTGCTGGCACGGAG
+
CCCCCGGGGGGGGGGGGGGGGGGGGGGGGGGGGGGGGGGGGGGGGGGGGGGGGGGGGGGGGGGGGG9@FFGGGGGGGGGGGGGGGGGGGGGGFGGGGGGGFGGGGGGGGGGGGGGGGGGGGGGGGGGGGGGGGGGGGGGFGGGGGGFGGGGGG?EGGFGGCFCFGGGGDFFFFGGGGEDGGGGGGGGGGGFCC<9FDDAG7C5DAFFFFEFDBDF45B9AF:EB>1>BF1:01;>>0(42<F4A?FF(4:A>ABBF>0(4442913(-31>:2>?6,(442ADBFF9>0618,(2,)4,42
@M05025:18:000000000-B3NL5:1:1101:20198:6696 2:N:0:CACTCA
AGTGGAGGACTACAAGGGTATCTAATCCTGTTTGCTCCCCACGCTTTCGAGCCTCAGCGTCAGTTACAGACCAGAGAGCCGCCTTCGCCACTGGTGTTCCTCCATATATCTACGCATTTCACCGCTACACATGGAATTCCACTCTCCTCTTCTGCACTCAAGTTTCCCAGTTTCCAATGACCCTCCCCGGTTGAGCCGGGGGCTTTCACATCAGACTTAAGAAACCGCCTGCGCTCGCTTTACGCCTAATAAATCCGGACAACGATTGCCACCTACGTATTACCGCGGCTGCTGGCACGTT
+
CCCCCGGGGGGGGGGGGGGGGGGGGGGGGGGGGGGGGGGGGGGGGGGGGGGGGGGGGGGGGDGGGGGGGGGGGGGGGGGGGGGGGGGGGGGGGFEGGDGGGGGGGGGGGGGGGGGGGGGGGGGGGEGGFG=FGGGFFGGGGGADDEGGGDGGGGGGGGFGGGGGGGGGGGGFGGGGFGGGG6?DDGGGGGGGGCFGGGEGGGDGFFF6CFFFFF=@EFCE6@6=DFFFF;DF>F6116<FF9A239((5<<A>A)8;9(6><63((.4<<<2442>??244-5<?9-(429?BF?B(4?<(
@M05025:18:000000000-B3NL5:1:1101:27253:6698 2:N:0:CACTCA
AGTGGAGGACTACACGGGTTTCTAATCCTGTTTGCTCCCCACGCTTTCGTGCCTCAGTGTCAGTGTTGGTCCAGGTAGCTGCCTTCGCCATGGATGCTCCTCCTGATCTCTACGCATTTCACTGCTACACCAGGAATTCCGCTACCCTCTACCACACTCTAGTCGCCCAGTATCCACTGCAGTTCCCAGGTTGAGCCCAGGGCTTTCACAACGGACTTAAACGACCACCTACGCACGCTTTACGCCCAGTAATTCCGAGTAACGCTTGCACCCTTCGTATTACCGCGGCTGCTGGCACGAA
+
CCCCCGGGGGGGGGGGGGGGEGGGGGGGGGGGGGGGGGGGGFGDGGGGGGGGGGGGGGGFFGGGGGGGGGGGGGGGGGGGGGGGGGGGGGGGGGGGGGGGGGGGGFDGGGGGGGGGGGGGGGGGGFGGGGGGGGGGGGGGGDGGEDGGGFGGGGGGGCFGGFGGGGC>EGGGGGGGGGGGGGGGGGFF8=ADF7CC?DFGGGFGFFFFAFABFFFFFFECFFDAA=@F?D@=9>@B;FDDD<<?;>BDFFFFFCC?1((6=AD?FFF?B??(44<:<?0(8>F9:1(19676045034(43
@M05025:18:000000000-B3NL5:1:1101:21578:6728 2:N:0:CACTCA
AGTGGAGGACTACTAGGGTATCTAATCCTGTTCGATACCCACGCTTTCGTGCATGAGCGTCAGTAGCGCGCCGGTAGGCTGCCTTCGCGATCGGAGTTCTGCGTGATATCTATGCATTTCACCGCTACACCACGCATTCCGCCTACCCTTCGCGCACTCAAGGGACACAGTTTCAACGGCGGAGCGGGGTTGAGCCCCCCCATTTTACCGCTGACTTGTTCCTCCGCCTGCGCACCCTTTAACCCCAATCAATCCGGATAACGCCCGCATCCTCCGCCTTAGCGCCGCTGCTGCCCGCGCG
+
CCCCCFG7CFCG9EFGGGGGGGGGGGGGGCGGCF8CFGCEFGEGCCFEE@<C@F<C@FGG7F7EGE,@@:C+@7FFG,<FGEGGCF@G74+:@+=:FF?F9EFFFGGC<FE9<FGG9F<@FDGGC6CEFGF7FFGGGGGCFC=C>8D@DEGGDEGGCEG8,,,*3@:3,,>>,22:,*/;4))/:=3):1/1*9DF<C)1//<0*0*16)7>)7?><F<)7@F)4;03:(196(90:67))4)3:B:(.,2<))41((((),,((,49,19?)<?9-(-()))-7(-42(()))(((,,((
@M05025:18:000000000-B3NL5:1:1101:23999:6752 2:N:0:CACTCA
AGTGGAGGACTACTGGGGTATCTAATCCTGTTCGATACCCACGCTTTCGTGCTTCAGCGTCAGTTGGGCGCCGGTATGCTGCCTTCGCAATCGGAGTTCTGCGTGATATCTATGCATTTCACCGCTACACCACGCATTCCGCATACTTCTCGCCCACTCAAGAACGCCAGTTTCAACGGCGGAGCGAGGTTGAGCCCCGCGATTTTACCGCTGACTTGGCATTCCGCCTACGCACCCTTCAAACCCAATAAATCCGGATAACTGCGGAATCCTCCGGATTACCACGGCTCCTGGCAAGGAG
+
CCCCCGGGGGGFGCGGCC@FF@CAFFGGGGGGFGGGGCFGGGEGGGGGGGGGGGGGGGGGGGGFFDFEDEFEDEGE<FFGGGFGGGGGGGGFC7F:FGGGGGGGGDGGFDBDFEFFAFGG9FCEEDCGGFFGGGGFGGGGGGGGECGGDED68+@=8=8?E9CEECEECECF,@EFGGG77?<D<CD5E<>DFGGGDCAC)>3*.969*0)8)<52<B:79??><??:?:??;(49:60(44))((,(,).))-214(-16))).((-,-3.)5(-((-2)-)).,36B-2(23(,)-::1
@M05025:18:000000000-B3NL5:1:1101:18104:6760 2:N:0:CACTCA
AGTGGAGGACTACAGGGGTATCTAATCCTGTTCGCTACCCATGCTTTCGAGCCTCAGCGTCAGTTGCAGACCAGACAGCCGCCTTCGCCACTGGTGTTCTTCCATATATCTACGCATTCCACCGCTACACATGGAGTTCCACTGTCCTCTTCTGCACTCAAGTCGCCCGGTTTCCGATGCACTTCTTCGGTTAAGCCGAAGGCTTTCACATCAGACCTAAGCAACCGCCTGCGCTCGCTTTACGCCCAATAAATCCGGATAACGCTTGCCACCTACGTATTACCGCGGCTGCTGGCACGTA
+
CCCCCGGGGGGGGGGGGGGGGGGGGGGGGGGGGGGGGGGGGGGGGGGGGGGGGGGGGGGDGGGGGGGGGGGGGGGGGGGGGGGGGGGGGGGGGGGGGGGGGGGGGGGGGGGGGGGGGGGGGGGGGGGGGGGGGGGGGGGGGGGGGGGGGGGGGGGGGGGGGGGGGGGGGGGGGGGGGE6DFGGGGGGGGGGGGGGGGGEGGGA>FFFFFFFFFFFFFFFFFFFFFFB@FFF@90:16@@F6CFFF9>B21:BDFFFFF?BFFFFFFFB?B>D8?>B::2::4:A:BF>F0>F??B?BBFB.
@M05025:18:000000000-B3NL5:1:1101:5010:6771 2:N:0:CACTCA
AGTGGAGGACTACCGGGTATCTAATCCTGTTCGCTACCCATGCTTTCGAGCCTCAGCGTCAGTTGCAGACCAGAGAGCCGCCTTCGCCACTGGTGTTCTTCCATATATCTACGCATTCCACCGCTACACATGGAGTTCCACTCTCCTCTTCTGCACTCAAGTTCAACAGTTTCTGATGCAATTCTCCGGTTGAGCCGAAGGCTTTCACATCAGACTTATTGAACCGCCTGCACTCGCTTTACGCCCAATAAATCCGGACAACGCTTGCCACCTACGTATTACCGGAGCTGCTGGCACGTAG
+
CCCCCGGGGGGGGGGGGGGGGGGGGGGGGGGGGGGGGGGGGGGGGGGGFGGGGGGGGGGGGGGGFGGGGGGGGCFGGGGGGGGGGGGGGGGGGGFFGGGGGGGGGGGGGGGGGGGGGGGGGGGGGGGGGGGGGGGGGGGGGGGGGGGGGGGGGGGGGGEGEGGFGGGGGGGFGGGFGGGGGGGGGGFGGCC?FGGFGGBGGGFGFFFFFFFFFFFFFFFEA>FB=@B>22553;21:;?;3;;@F2;(6;<37EEF>;6;?F>0::3?3<DF:33(.)6:<).((,(4124323:<B:((,
@M05025:18:000000000-B3NL5:1:1101:22021:6775 2:N:0:CACTCA
AGTGGAGGACTACCCGGGTTTCTAATCCTGTTCGCTACCCATGCTTTCGAGCCTCAGCGTCAGTTACAGACCAGAGAGCCGCCTTCGCCACTGGTGTTCCTCCATATATCTACGCATTCCACCGCTACACATGGAGTTCCACTCTCCTCTTCTGCACTCAAGAAACACAGTTTCCGATGCAATTCCTCGGTTAAGCCGGGGGCTTTCACATCAGACTTATCTTTCCGCCTGCGCTCGCTTTACGCCCAATAAATCCGGACAACGCTCGCCACCTACGTATTACCGCGGCTGCTGGCACGTC
+
CCCCCGGGGGGGGGGGGGGGGGGGGGGGGGGGGGGGGGGGGGGGGGGGGGGGGGGGGGGGGGGGGGGGGGGGGGGGGGGGGGGGGGGGGGGGGGFGGGGGGGGGGGGGGGGGGGGGGGGGGGGGGGGGGGGGGGGGGGGFGGGGGGGGGGGGGGGGGGGCGGGFGGGGGFFGGGGGGGCGGGGGGGGGGGGDG7CGGGEDG<DGFFFFFFFFFFFFFFEEFFFFFEFF@FFD@@9DBFFF?4<:BF;BFFFFB4A?;F?FF?F>>1369;FFB02:??FAB469<(4(410())5::?F2(
@M05025:18:000000000-B3NL5:1:1101:7581:6778 2:N:0:CACTCA
AGTGGAGGACTACTCGGGTTTCTAATCCTGTTTGCTCCCCACGCTTTCGAGCCTCAGCGTCAGTTACAGACCAGAGAGCCGCCTTCGCCACTGGTGTTCCTCCATATATCTACGCATTTCACCGCTACACATGGAATTCCACTCTCCTCTTCTGCACTCAAGTTTCCCAGTTTCCAATGACCCTCCCCGGTTGAGCCGGGGGCTTTCACATCAGACTTAAGAAACCGACTGCCCTCGCTTTACGCCCAACAAATCCGGCAAACCCTTGCACCCTACGTATTCCCCCTACTGCTGCTACGTA
+
CCCCCG@E@DGCGGE>7C;@FGFFEEFFG9FA<FGGFFDE<FDGG7CEFF8C7E<<FGGE:7FA@EFAEFGC<CE8,B6@@BE:EFC:=FFC8,CBEGGA,?BAF<F,:,5CA=:CC7,F@@BBFGG:9A,?FFA7,,C,,@BF,@@FEA9=DC8@C9=@,,66,6,@E,6EFFG88B++=FF6DE6++33=;*0C**3@*??709F8BAFFFFFE@F4>66+/=32(216((/(3,3:1?)6,(-9(4((.4<B?1(((-((((4(,.)).((,,414)56)),(((.,)).))).54()
@M05025:18:000000000-B3NL5:1:1101:24112:6800 2:N:0:CACTCA
AGTGGAGGACTACACGGGTATCTAATCCTGTTCGCTACCCATGCTTTCGAGCCTCAGCGTCAGTTACAGACCAGAGAGCCGCCTTCGCCACTGGTGTTCTTCCATATATCTACGCATTCCACCGCTACACATGGAGTTCCACTCTCCTCTTCTGCACTCAAGAAACACAGTTTCCGATGCAATTCCTCGTTTAAGCCGGGGGCTTTCACATCAGACTTATCTTTCCGCCTGCGCTCGCTTTACTCCCAATAAATCCGGACAACGCTTGCCACCTACGTATTACCGCGGCTGCTGGCACGTT
+
CCCCCGGGGGGGGGGGGEGGGGGGGGGGGFGGGGGGGGGGGGGGGGGGGGGGGGGGGGGGGGGGGGGGGGGGGGG?FEGGGGGGGGGGGGGGGFFGGGGGGGGGGGGGFFGDGGGGGGGGGGGGGGGGGGGGGGGGGGGGGGAFCFGGGGGGGGGGGGGFFDGFGGCGG8E@FGGGGGGGGFGCGGFC7+=CCE7CGGFDDDDDA;F8CFC;+*/6;F9CFFFFFA?D;?;617(6(4?F<24)6:BB(.472:AB6((2(44(34:(,(48(..4(32434A6,43((4((.4(6()(,(
@M05025:18:000000000-B3NL5:1:1101:19826:6824 2:N:0:CACTCA
AGTGGAGGACTACTGGGGTATCTAATCCTGTTTGCTCCCCACGCTTTCGAGCCTCAGCGTCAGTTACAGACCAGAGAGCCGCCTTCGCCACTGGTGTTCCTCCATATATCTACGCATTTCACCGCTACACATGGAATTCCACTCTCCTCTTCTGCACTCAAGTTTCCCAGTTTCCAATGACCCTCCCCGGTTGAGCCGGGGGCTTTCACATCAGACTTAAGAAACCGCCTGCGCTCACTTTACGCCCAATAAATCCGGACAACGCTTGCCACCTACGTATTACCGCGGCTGCTGGCACGTC
+
CCCCCFGGGGGGGGGGGGGGGGGGGGGGGGGGGGGGFFGGGGGGGGGGGGGGGGGGGGGGGCGGGGGGGGGGGGGGGGGGGGGGGGGGGGGGGGGGGGGGGGGGGGGGGGGGGGGGGGGGGGGGGGGGGGGGGGGGGGGGGGGGGGGGGGGGGGGGGGGGFGFGGGFGFGDFGGGGAFFGGFFGGGGGGGGGGFGGGD5CDDFGFFFFFFAFFF4@EFFFFFF3@FFFFFFDF63?;<<AB<22466<<BFFFFFFFFF>>BB;B?F?<F<2247?FF<AFAADFF(,7(-18?>B?FBF(
@M05025:18:000000000-B3NL5:1:1101:13153:6854 2:N:0:CACTCA
AGTGGAGGACTACTAGGGTATCTAATCCTGTTCGCTACCCATGCTTTCGAGCCTCAGCGTCAGTTGCAGACCAGACAGCCGCCTTCGCCACTGGTGTTCTTCCATATATCTACGCATTCCACCGCTACACATGGAGTTCCACTGTCCTCTTCTGCACTCAAGTCGCCCGGTTTCCGATGCACTTCTTCGGTTAAGCCGAAGGCTTTCACATCAGACCTAAGTAACCGCCTGCGCTCGCTTTACGCCCAATAAATCCGGATAACGCTTGCCCCCTACGTATTACCGCCGCCCCTGTCCCGCA
+
CCCCCGGGGGGGGGGGGGGGGGGGGGGGGGGGGGGGGGGGGGGGGGGGGGGDGGGGGGGGGGGGGGGGGGGGGGFGGGGGGGGGGGCGGGGGGG<FGGGGGGGGGGGGGGGGGGGGGCGGAFCEGC@FCDAFGGGGGGGGDDEFFFFGGGGGG8,6DFGGF?,;@ECEC8EG8=EG6+;DD?C7CG?DG6DDDC;<CCDDDDFGFFFFFFC6+;A>=F=)?=A54*(:@@@;9BB@96;16C<;D>B;<::2):4>9B(4(67:>:?BB:)4791802<A2:)9:9,1(((,.6))).-(-
@M05025:18:000000000-B3NL5:1:1101:5410:6887 2:N:0:CACTCA
AGTGGAGGACTACCAGGGTATCTAATCCTGTTTGCTCCCCACGCTTTCGTGCCTCAGTGTCAATGTTGGTCCAGGTAGCTGCCTTCGCCATGGATGTTCCTCCTGATCTCTACGCATTTCACTGCTACACCAGGAATTCCGCTACCCTCTACCACATTCTAGTCATCCAGTATCCACTGCAGTTCCCAGGTTGAGCCCAGGGCTTTCACAACGGACTTAAATAACCACCTACGCACGCTTTACGCCCAGTAATTCCGAGTAACGCTTGCACCCTTCGTATTACCGCGGCTGCTGGCACGAA
+
CCCCCGGGGGGGGGGGGGFGGGGGGGGGGGGGGGGGGGGGFFGGGGGGGGGGGFFGGGGGGGGGGGGGFGGGGGGGGGGGGGGGGGGGGGGGGGFGGGGGGGGGGGGGGGGGGGGGGGGGGGGGG9EFGGGGGGGGGGGGGGGGGGGGGGGGGGGGGGGGGGGGCFGGGGGFFGFDGGGGGGFGGGGGGGDF?FCGGGFGC>BGFFFFFFFFF>>FFFCCFFFBFFEC=CEE=229@BD?BF=@D22>D7@?CCEEF6973>ED013(344@6;@D0/(43.648(3,29>:2:30(.(((
@M05025:18:000000000-B3NL5:1:1101:18852:6930 2:N:0:CACTCA
AGTGGAGGACTACAGGGGTTTCTAATCCTGTTCGCTACCCATGCTTTCGAGCCTCAGCGTCAGTTGCAGACCAGACAGCCGCCTTCGCCACTGGTGTTCTTCCATATATCTACGCATTCCACCGCTACACATGGAGTTCCACTGTCCTCTTCTGCACTCAAGTCGCCCGGTTTCCGATGCACTTCTTCGGTTAAGCCGAAGGCTTTCACATCAGACCTAAGTAACCGCCTGCGCTCGCTTTACGCCCAATAAATCCGGATAACGCTTGCCACCTACGTATTACCGCGGCTGCTGGCACGTC
+
CCCCCGGGGGGGGGGGGGGGGGGGGGGGGGGGGGGGGGGGGGGGGGGGGGGGGGGGGGGGGGGGGGGGGGGGGGGGGGGGGGGGGGGGGGGGGGGGGGGGGGGGGGGGGGGGGGGGGGGGGGGGGGGGGGGGGGGGGGGGGGGGGGGGGGGGGGGGGGGGDDFGGGGGGGGG>FFGDEGDFGGGGGFF5DGGGGGGGDFGGGFGFFFFF6CFFFFFFFFFFFFFFB>BFF@D>FFFFFFFFFF</9;<BF7>A4A?9>01(64:>BB:?BBD?F??B:<92>FA01((46212)3(.4?<(
@M05025:18:000000000-B3NL5:1:1101:3722:6931 2:N:0:CACTCA
AGTGGAGGACTACCAGGGTTTCTAATCCTGTTTGCTCCCCACGCTTTCGTGCCTCAGTGTCAGTGTTGGTCCAGGTAGCTGCCTTCGCCATGGATGTTCCTCCTGATCTCTACGCATTTCACTGCTACACCAGGAATTCCGCTACCCTCTACCACACTCTAGTCATCCAGTATCCACTGCAGTTCCCAGGTTGAGCCCAGGGCTTTCACAACGGACTTAAATAACCACCTACGCACGCTTTACGCCCAGTAATTCCGAGTAACGCTTGCACCCTTCGTATTACCGCTGCTCCTGGCACGAA
+
CCCCCFGG7@FEGGGGGGGGGGGGFFGGGGGGGGGGFFG@FGCF@EGGGGGGGAF<FGFGG9EFGGGFFGFFCFGGGGGGEFGGCCFCEGF<F8F8BFGGFEE@FFAFGGGEEGGCFGGGGGBFDGEFBCEDFGDFGGGGGGGGDFGGGFAFGGGGGGGGGGGFGGGGGGGGGG8FFGGGG+==DCFGFF8=DD=DG6DGG+5C5AAFCCFDF5AAFF**=E68@)*:4@E=2=A95>@?B=E29-:>@;9<3??E(,(/59E0(/27DFE@;03;:<0(449),((-42).5>70()(4,
@M05025:18:000000000-B3NL5:1:1101:18368:6945 2:N:0:CACTCA
AGTGGAGGACTACCGGGGTTTCTAATCCTGTTCGCTACCCATGCTTTCGAGCCTCAGCGTCAGTTGCAGACCAGAGAGCCGCCTTCGCCACTGGTGTTCTTCCATATATCTACGCATTCCACCGCTACACATGGAGTTCCACTCTCCTCTTCTGCACTCAAGTTCAACAGTTTCTGATGCAATTCTCCGGTTGAGCCGAAGGCTTTCACATCAGACTTATTGAACCGCCTGCACTCGCTTTACGCCCAATAAATCCGGACAACGCTTGCCACCTACGTATTACCGCGCCTGCTGGCACGTA
+
CCCCCGGGGGGGGGGGGGGGGGGGGGGGGGGGGGGGGGGGGGGGGGGGGGGGGGGGGGGGGGGGGGGGGGGGGGGGGGGGGGGGGGGGGGGGGGGGGGGGGGGGGGGGGGGGGGGGGGGGGGGGGGGGGGGGGGGGGGGGGGGGGGGGGGGGGGGGGGGGGFGGGGDGGGGGGGGGGGGGGGGGGGGGGDGGGGGGGGFCDDFGFFFFFFFFF>FEFFFFFFF4>5>>@D?;DEFE?BD<DC<?@6>?68E@<?<=B(:;B139>FB6?74>(2(,41<<(.<<6>B;(,-2?D20(,,..
@M05025:18:000000000-B3NL5:1:1101:21287:6972 2:N:0:CACTCA
AGTGGAGGACTACTGGGGTATCTAATCCTGTTTGCTCCCCACGCTTTCGTGCCTCAGTGTCAATGTTGGTCCAGGTAGCTGCCTTCGCCATGGATGTTCCTCCTGATCTCTACGCATTTCACTGCTACACCAGGAATTCCGCTACCCTCTACCACATTCTAGTCATCCAGTATCCACTGCAGTTCCCAGGTCGAGCCCAGGGCTTTCGCAACGGACTTAAATCACCACCTACGCACGCGTTACGCCCAGTAATTCCGAGTAACGCTTGTACCCTTCTGTTTACCTCGGCCGCTGGCTCGAA
+
CCCCCGGGGGGGEGGGGCFGGGGEFGAFFGGGEGGGGFGGGGGGGGDGGGGGGFGFFGGFEDFG9FEGGGGGG@F<FCGGGGGFGGGGGGGFFGGGGGFGGGGGGFFFCFGFGGGGGGGGGGGGGGGGFGFGF7+:ECEEFEGGGCFGGGGCEE8,=DAFGGDFFFGFGGFCDAFGGGCDFFDGGEGGGFDF>CDD8=5?7CBGFF??DFDE5BEF=*:/=F+6<5*-<BBB?@2=(0(6;;11421;((7??6?4;(4((1?(((82(64.))(.)))).))))-44:((,,,((()((,
@M05025:18:000000000-B3NL5:1:1101:10159:6975 2:N:0:CACTCA
AGTGGAGGACTACCGGGGTATCTAATCCTGTTTGCTACCCACGCTTTCGAACCTCAGCGTCAGTTACAGACCAGAGAGCCGCTTTCGCCACTGGTGTTCTTCCATATATCTACGCATTTCACCGCTACACATGGAGTTCCACTCTCCTCTTCTGCACTCAAGTCTCCCAGTTTCCAATGCACTACTCCGGTTAAGCCGAAGGCTTTCACATCAGACTTAAAAGACCGCCTGCGTTCCCTTTACGCCCAATAAATCCGGATAACGCTTGCCACCTACGTATTACCGCGGCTGCTGGCACGTA
+
CCCCCGGGGGGGGGGGGGGGGGGGGGGGGGGGGGGGGGGGGGGGGGGGGGGGGGGGGGGGGGGGGGGGGGGGGGGGGGGGGGGGGGGGGGGGGGGGGGGGGGGGGGGGGGGGGGGGGGGGGGGGGGGGGGGGGGGGGGGGGGGGGGGGGGGGGGGGFCC?FFGGGGDGGGGGGGGGGGGGGGGDFFGGGGGGGGGGGGFGGGFGFFBAFFFFFFFFFFFCFFFFFFBFFD;DFD71@EEFFEC;(:90?@;EFC<@>>:6:94(112267AFFF0((,).49A613(4>F08::4?()48(
@M05025:18:000000000-B3NL5:1:1101:3998:6992 2:N:0:CACTCA
AGTGGAGGACTACTCGGGTTTCTAATCCTGTTTGCTCCCCACGCTTTCGTGCCTCAGTGTCAATGTTGGTCCAGGTAGCTGCCTTCGCCATGGATGTTCCTCCTGATCTCTACGCATTTCACTGCTACACCAGGAATTCCGCTACCCTCTACCACATTCTAGTCATCCAGTATCCACTGCAGTTCCCAGGTTGAGCCCAGGGCTTTCACAACGGACTTAAATAACCACCTACGCACGCTTTACGCCCAGTAATTCCGAGTAACGCTTGCACCCTTCGTATTACCGCGGCTGCTGGCACGAA
+
CCCCCCEFGGGGGGGGGGGGGFGGGGGGGGGGGGGGGGFGGGGGGGGGEGGGGGGGGGGGGGGGGGGGGGGGGGGGGGGGGGFGGGFGGGGGGGGGGGGGGGGGGGGGGFGGGGGGGGGFGGFDGGGGFGGGGGGGGFGFGGGGEFGEFGGGGGGGGGGGFFGCFGFDCGFFGFGGGGGGDDFFGGGGCDD=DFGGFFFG6DEGFFFFFFFFEEEB=FAC6++*@EBF@F@:2@D2>@9>>EFD=(521;>?CEFE;(6=;<5,6@1=F7836;16?::33>:9?B926>;?FF(:??:2-
@M05025:18:000000000-B3NL5:1:1101:7815:7004 2:N:0:CACTCA
AGTGGAGGACTACACGTGTTTCTAATCCTGTTTGCTCCCCACGCTTTCGTGCCTCAACGTCAGATATAGTTTGGTAAGCTGCCTTCGCAATCGGTGTTCTGTATGATCTCTAAGCATTTCACCGCTACACCATACATTCCGCCTACCGCAACTACTCTCTAGTTCAACAGTATTAGAGGCAGTTCCGGAGTTAAGCCCCGGTATTTCACCTCTAACTTATCAAACCGCCTACGCACCCTTTAAACCCAATAAATCCGGATAACGCTTGGATCCTCCGTATTACCGCCGCTTCTGGCACGGG
+
CCCCCFGGGGGGGGGGGGGGGGGGGGGGGGGGGGGGGGGGGGGGGGGGGGGGGGGGGGGGGGGGGGGGGGGGGGGGGGGGGGGGGGGGGGGGGGGGGGGGGGGGGGGGGGGGGGGGGGGGGGGGGGGGGGGGGGGGGGGGGGGGGGGGGDGGGGGGGGGGFGGGGGGGGGGCFGFGGGGGDGGGGGGDCCGFGGFFDGEGGGFGFFFFFF>6AF>=EF3:6B>EE=A@B@27>===FD?FFEE)7=?<@@;<EECFBB?D@<=8><?B2>7>:<A:B?:<?AFB6((,2((34)2324694
@M05025:18:000000000-B3NL5:1:1101:9596:7005 2:N:0:CACTCA
AGTGGAGGACTACAGGGGTTTCTAATCCTGTTCGCTACCCATGCTTTCGAGCCTCAGCGTCAGTTACAGACCAGAGAGCCGCCTTCGCCACTGGTGTTCTTCCATATATCTACGCATTCCACCGCTACACATGGAGTTCCACTCTCCTCTTCTGCACTCAAGAAACACAGTTTCCGATGCAATTCCTCGGTTAAGCCGGGGGCTTTCACATCAGACTTATCTTTCCGCCTGCGCTCGCTTTACGCCCAATAAATCCGGACAACGCTTGCCACCTACGTATTACCGCGGCTGCTGGCCCGTC
+
CCCCCGGGGGGGGGGGGGFGGGGGGGGGGGGGGGGGGGGGGGGGGGGGGGGGGGGGGGGGGGGGGGGGGGGGGGGGGGGGGGGGGGGGGGGGGGGGGGGGGGGGGGGGGGGGGGGGGGGGGGGGGGGGGGGGGGGGGGGGGGGGGGGGGGGGGGGGGGGGGGGGGGGGGGGGDGGDGGGGGGGGGFGFGCDDGGGGGGFGGGFGFFFFFFFFFFA@EFFFFFFC3>?F?<;?9B0;66??FFFF:BBF<B?BBDFFFF09>FF>96:34(-)420:?F25:>44:0399,3<?F:?((-3-
@M05025:18:000000000-B3NL5:1:1101:24357:7008 2:N:0:CACTCA
AGTGGAGGACTACCCGGGTTTCTAATCCTGTTTGCTACCCACGCTCTCGAACCTCAGCGTCAGTTACAGACCAGAGAGCCGCTTTCGCCACTGGTGTTCTTCCATATATCTACGCATTTCACCGCTACACATGGAGTTCCACTCTCCTCTTCTGCACTCAAGTCCCCCAGTTTCCAATGCACTACTCCGGTTAAGCCGAAGGCTTTCCCCTCAGACTTAAAAGACCGCCTGCGTTCCCTTTACGCCCAATAAATCCGGATAACGCTTGCAACCTACGTATTACCGCGGCTGCTGGCACGTG
+
CCCCCGGGGFGGGGGEGGG>EGGGGGGGGGGGGGGGGGGGGGGGGGGGCFGGCGGGGGFGECFGGGDGGGGGGGFFGGGCGGFGGGGGCCGGFDFGGGGGGGGGGGGGE@AFFGGGGGGGFGCFG:CFGGGGGGGGGGGC9@EGDFFFD;EAFGEADE?=D9EE,==CEC=EDDGGDFGCFGGGGG6=99??DFDC?D>DDCF>FFF+3**339*)0BCCF6BD@B=(56(6(,368<A<@)9<<F@01=;AE)1:00<20944(4::1)))42?F6.<B8AA>:0((-(9:?02(,,14(
@M05025:18:000000000-B3NL5:1:1101:26863:7043 2:N:0:CACTCA
AGTGGAGGACTACACGGGTATCTAATCCTGTTTGCTCCCCACGCTTTCGTGCCTCAGTGTCAATGTTGGTCCAGGTAGCTGCCTTCGCCATGGATGTTCCTCCTGATCTCTACGCATTTCACTGCTACACCAGGAATTCCGCTACCCTCTACCACATTCTAGTCATCCAGTATCCACTGCAGTTCCCAGGTTGAGCCCAGGGCTTTCACAACGGACTTAAATAACCACCTACGCACGCTTTACGCCCAGTAATTCCGAGTAACGCTTGCACCCTTCGTATTACCGCGACTGCTGGCCCGAA
+
CCCCCGGGGGGGGGGGGGGGGGGGGGGGGGGGGGGGGGGGGGGGGGGGGGGGGGGGGGGGGGGGGGGGGGGGGGGGGGGGGGGGGGGGGGGGGGGGGGGGGGGGGFGGGGGGGGGGGGGGGGGGGGGGGGGGGGGGGGGGGGGGGFGGGGGGGGGGGGGGGGGGGGGGGGGGFGFGGGGGGGGGGGGGCFDFGGGGGGFGGCBGFFFFFFFB59?A=F=EFFFFFEFFFFEF=@@A(25254C@@@=@,5)9CFEC@F(6,9?8;F<013=D@12313::?BB>361(1213<:0((-42(
@M05025:18:000000000-B3NL5:1:1101:15793:7046 2:N:0:CACTCA
AGTGGAGGACTACTGGGGTATCTAATCCTGTTCGCTACCCATGCTTTCGAGCCTCAGCGTCAGTTGCAGACCAGACAGCCGCCTTCGCCACTGGTGTTCTTCCATATATCTACGCATTCCACCGCTACACATGGAGTTCCACTGTCCTCTTCTGCACTCAAGTTGCCCGGTTTCCGATGCACTTCTTCGGTTAAGCCGAAGGCTTTCACATCAGACCTAAGCAACCGCCTGCGCTCGCTTTACGCCCAATAAATCCGGATAACGCTTGCCACCTACGTTTTACCGCGGCTGCTGGCACGTC
+
CCCCCGGGGGGGGGGGGGGEGGGGGGGGGGGGGGGGGGGGGGGGGGGFGGGGGGGGGGGGGGGGGGGGGGGGGGDGGGGGGGGGGGGGGGGGGGGGGGGGGGGGG9FFFGGGGGGGGGGFGGGGGGGGGGGGGGGGGGGGGGGGGGGFGGGGGGGGGFGG==@EDFGGG>EGGFFECGGDFCFGGGGGGGDGGGFFGCDGDGFGFFFFFFFFFF>E=FFFFFF2===B5;=DFB6?BBFFF9EF@37?F:7>4<BB>6(4,<)(7:?0?FFFFF3>:<(,(-8734-((,(-:?(8??:?,
@M05025:18:000000000-B3NL5:1:1101:3367:7137 2:N:0:CACTCA
AGTGGAGGACTACTGGGGTTTCTAATCCTGTTCGATACCCACGCTTTCGTGCTTCAGCGTCAGTTGGGCGCCGGTATGCTGCCTTCGCAATCGGAGTTCTGCGTGATATCTATGCATTTCACCGCTACACCACGCATTCCGCATACTTCTCGCCCACTCAAGAACGCCAGTTTCAACGGCGGAGCGAGGTTGAGCCCCGCGATTTTACCGCTGACTTGGCATTCCGCCTACGCACCCTTTAAACCCAATAAATCCGGATAACGCTCGCATCCTCCGTATTACCGCGGCTGCTGGCACGGAG
+
CCCCCGGGGGGGGGGGGGGGGGGGGGGGGGGGGGFGGGGGGGGGGGGGGGGGGGGGGGGGGGGGGGGGGGDGGGGGGGGGGGGGGGGGGGGGGGGGGGGGCGDGGGGGGGFGGGGGGGGGGGGGGGGGGGGGGFDCEGGGGGGGEGGGGGGG8CCGEDGGGFCFGGGGGG?EAEGFGGGDG8DDGGGGGGGGGGG8CGFGGGFGFF=FFE>3)<:AFF:?FFFFF?F?<?F?F?BFFF1324<D:?FB0085>9:03(,49>?FFF1696B7<AFF??:?<A>16(0969B??BF0<?2;>
@M05025:18:000000000-B3NL5:1:1101:22469:7162 2:N:0:CACTCA
AGTGGAGGACTACTAGGGTTTCTAATCCTGTTCGCTACCCATGCTTTCGAGCCTCAGCGTCAGTTGCAGACCAGAGAGCCGCCTTCGCCACTGGTGTTCTTCCATATATCTACGCATTCCACCGCTACACATGGAGTTCCACTCTCCTCTTCTGCACTCAAGTTCAACAGTTTCTGATGCAATTCTCCGGTTGAGCCGAAGGCTTTCACATCAGACTTATTGAACCGCCTGCACTCGCTTTACGCCCAATAAATCCGGACAACGCTTGCCACCTACGTATTACCTCGGCTGCTGGCACGTA
+
CCCCCGGGGGGGGGGGGGEGGGGGGGGGGGGGGGGGGGGGGGGGGGGGGGGGGGGGGGGGGGGGGGGGGGGGGGGGGGGGGGGGGGGGEGGGGGFGGGGGGGGGGGGGGGGGGGGGGGGGGGGGGGGGGGGGGGGGGGGGGGGGGGGGGGGGGGGGGGGGGGGGGGGGGGGGGGGGGGGGGDGGGGGCEGGGGGGGGGFGDDFGFFFFFFFFF9AFFFEFFFAEEFAF@FBDBE:EDFDDFCFFFFFF;@FE<C);9>DF;;?;>B6(4:BFFF:?<4)-52<46)((4(4()4(-()((.
@M05025:18:000000000-B3NL5:1:1101:16085:7173 2:N:0:CACTCA
AGTGGAGGACTACCGGGGTTTCTAATCCTGTTCGCTACCCATGCTTTCGAGCCTCAGCGTCAGTTGCAGACCAGAGAGCCGCCTTCGCCACTGATGTTCTTCCATATATCTACGCATTCCACCGCTACACATGGAGTTCCACTCTCCTCTTCTGCACTCAAGTTCAACAGTTTCTGATGCAATTCTCCGGTTGAGCCGAAGGCTTTCACATCAGACTTATTAAACCGCCTGCACTCGCTTTACGCCCAATAAATCGCGACAACGCTTGCCCCCTCCCTATTACCCCGGACGACGCACCCAA
+
9CCCCE<FGFCDFGDCFE:@FGFFG<FGGFEEE;FCFGFFFGFGFF<FG<EFCEGFF,C8BFDFGGGF@FEFG@FGGEGGEFGC@GGG:F@E=FGGADAE9<EECEFGGGGGF<F+@:<@FC=FFCEGFGGGAGEFFFFFGFG?9DFFDFCFFFFFGD=8DEGDEFGG983EFDDGGGGF=C;CFD+<97CD**;5CDF59/4*9*+4=@F>+//7.=>?>1B<B=6@(52(,.)(/(6=07>??F(1(6;EC5C((-(,-71-(((-,(.(,1(3(().))6>(((((-((((((-,((,
@M05025:18:000000000-B3NL5:1:1101:13990:7200 2:N:0:CACTCA
AGTGGAGGACTACAGGGGTTTCTAATCCTGTTCGCTCCCCATGCTTTCGCTCCTCAGCGTCAGTAAATGCCCAGAGACCTGCCTTCGCCATCGGTGTTCCTCCTGATATCTGCGCATTTCACCGCTACACCAGGAATTCCAGTCTCCCCTACATCACTCTAGTCTGCCCGTACCCACCGCAGATCCGAGGTTGAGCCTCGGACTTTCACGGCAGACGCGACAAACCGCCTACGAGCTCTTTACGCCCAATAAATCCGGATAACGCTTGCGCCCTACGTATTACCGCGGCTCCTGCCCCGTC
+
CCCCCGGGGGGGGGGGGGGGGGGFGGGGGFFGGGGGGGGGGGGGGGGGGGGGGGGGGGGGGGGGGGGGGGGGGGGGGGGGGGGGGGGGGGGGGGFGGGGGFGGGGGGGGGGGGGGGGGGGGGGGGCGGFGGGGGFGGGGGGFGGFFGGGG8FFGGGGGGGGGGGGGGGGGGGGGGGGGGD7DDCFGFDGGDGCDG>F7ADDDD4AFF6EF4?;5ADFF96DDF(==FF;??FFFFF1:BFFFBBBFF?FB:<A))59>?:?DFFB212:6>04,8<0:)64<B26>7063(-5>((((-4(
@M05025:18:000000000-B3NL5:1:1101:10879:7236 2:N:0:CACTCA
AGTGGAGGACTACCAGGGTATCTAATCCTGTTTGCTACCCACGCTTTCGCACCTCAGCGTCAGTTACAGCCCAGAGACCCGCTTTCGCCACTGGTGTTCTTCCATATATCTACGCATTTCACCGCTACACCTGGAGTTCCACTCTCCTCTTCTGCACTCTAGTCTCCCAGTTTCCACTGCACTACTCCGGTTAAGCCTAAGGCTTTCACATCAGACTTAACAGACCGCCTGCGTTCCCTTTACGCCCAATAAATCCGGATAACGCTTGCCACCTACGTATTACCGCCGCTGCTTGCACGTT
+
CCCCCGGGGGGGG,-CFGG,CFGGGGGGGGGGAFGGAEGGG7CGGGGGG7@FGGGGGGGGGGGGAF<,E,CFGGGGG,D6@F+FFGGGGG:,EFGGGGG9FFG<,CFEGGG<FGGGGGGGGGGGGGGGGG,,FFG8EFGGGAFGGGG,@E,E;,=FFGF8DBGGG8FG,@D33@EG,2=DF++2A9+=CGDGCGGFG6*2A5;FAFFCF9;?FFA@)+*109*-:@A2@F=BF(62>BBFFFE@F06??@8@)9<=;>@7(7=?B06(13))4,2:0424::4-4,((-((-,).8241((
@M05025:18:000000000-B3NL5:1:1101:8502:7242 2:N:0:CACTCA
AGTGGAGGACTACAAGGGTATCTAATCCTGTTCGCTACCCATGCTTTCGAGCCTCAGCGTCAGTTACAGACCGGAGAGCCGCCTTCGCCACTGGTGTTCTTCCATATATCTACGCATTCCACCGCTACACATGGAGTTCCACTCTCCTCTTCTGCACTCAAGAAACACAGTTTCCGATGCAATTCCTCGGTTAAGCCGGGGGCTTTCACATCAGACTTATCTTTCCGCCTGCGCTCGCTTTACGCCCAATAAATCCGGACAACGCTTGTCACTTACGTATTACCCCGGCGGCTGCCACTTA
+
CCCCCGGGGGGGGGGGGGGGGGGGGGGGGGGGGGGGGGGGGGGGGGGGGGGGGGGGGGGGGGGGGGGGGGGGGGEGGGGGGGGGGGGGGGGGGGGGGGGGGGGGGGGGGGGGGGGGGGGGGGGGGGGGGGGGGGGGGFGFDEFGGGGGGGGGGGFGGGGGGGGGGGGGGFEFFGDE8EGGGGGFGGGGGCDDD7<DFGFGGGFGA6FFFFFF4=A@@FEEFFF35;?D;?(169,119?6464::BFF:?7<2A>?9>072(.4080((56>)6)443)):))6(419((,-39180)().
@M05025:18:000000000-B3NL5:1:1101:26256:7273 2:N:0:CACTCA
AGTGGAGGACTACTAGGGTTTCTAATCCTGTTCGCTACCCATGCTTTCGAGCCTCAGCGTCAGTTGCAGACCAGACAGCCGCCTTCGCCACTGGTGTTCTTCCATATATCTACGCATTCCACCGCTACACATGGAGTTCCACTGTCCTCTTCTGCACTCAAGTCGCCCGGTTTCCGATGCACTTCTTCGGTTAAGCCGAAGGCTTTCACATCAGACCTAAGCAACCGCCTGCGCTCGCTTTACGCCCAATAAATCCGGATAACGCTTGCCACCTACGTATTACCGCCGCCGCGTGCCAGTT
+
CCCCCFGGGGGGGGGGGGFGGGGGGGGGGGGGGGGGGGGGGGGGGGGGGGGGGGGGGGGGGGGGGGGGGGGGGGGGGGGGGGGGGGGGGGG?FGEGGGGGFGGGGGGGGGGGGGDGGGGGGGGGGGGGGGGGGGGGGGGGGGGGGGDGGGGGGGGGGGGGFEGGGGGGGGGGGGGGDEGGFFGFFGGGG639@DGGGGFGGGFGFFFFFFFFFF475FF)66+8BFBBF0,13>9<@F<FFCFFF>6BFFFA24439B::?DF:;?,::?<24<034:<24-4630(-(((,((-4,))..
@M05025:18:000000000-B3NL5:1:1101:11370:7274 2:N:0:CACTCA
AGTGGAGGACTACCCGGGTATCTAATCCTGTTCGATCCCCACGCTTTCGTGCCTCAGCGTCAGTATGGAGCCGGTATGCTGCCTTCGCAATCGGAGTTCTTCGTGATATCTATGCATTTCACCGCTACACCACGAATTCCGCATACTTCTCTCCAACTCTAGAAAACCAGTTTCAACGGCCGGCCGGGGTTGAGCCCCGACATTTTACCGCTGACTTGATCTCCCGCCTGCGCACCCTTTAAACCCAATAAATCCGGATAACGCTCGCATCCTCCGTATTACCGCGGCTGCTGGCACGGAG
+
CCCCCGGGGGGGGGGGGGGGGGGGGGGGGGGGGGGGGGGGGGGGGGGGGGGGGGGGGGGGGGGGGGGGGGGGGGGGGGGGGGGGGGFGGGGGGGEGGGGGGGGGGGGGGGGGGGGGGGGGGGGGGGGGGGGGGGGGGGGGGGGGGGGGGGGGGGGGGGGGGGFGFGGGGGGGGGGGFGGGGGGGGGGGGGGGGGGGGGFGG3>FFFFFFFFFFFFEEBECAA@E@FBFFF?1;BF>6187:5:AFFF08:3AAFFFF?0:A<(((,(4;018,8?(-(,8))426(33(483)262304(-
@M05025:18:000000000-B3NL5:1:1101:11576:7367 2:N:0:CACTCA
AGTGGAGGACTACTCGGGTATCTAATCCTGTTCGATCCCCGCACTTTCGTGCCTCAGCGTCAGTAGGGCGCCGGAAGGCTGCCTTCGCAATCGGGGTTCTGCGTGATATCTATGCATTTCACCGCTACACCACGCATTCCGCCTTCTTCTCGCCCACTCAAGGCCCCCAGTTTCAACGGCCGGACGGGGTTGAGCCCCGAATTTTTACCGCTGACTTAAAAGCCCGCCTACGCACCCTTTAAACCCAATAAATCCGGATAACGCTCGCATCCTCCGTATTACCGCGGCTGCTGGCACGGAG
+
CCCCCGGGGGGGGGGGGGGGGGGGGGGGGGGGGGGGGGGGGGGGGGGGGGGGGGGGGGGGGGGGGGGGGGGGGGGGGGGGGGGGGGGGGGGGGGGGGGGGGGGGGGGGGGGGGGGGGGGGGGGGGGGGGGGGGGGGGGGFGGGGGGGGGGGGGGGGGFFGGFGGGGGGGGGGGGGGGGGGGGGDGGGDEDGGGGGGGGFGGGFGFFFF=DFFBFFFF?A4=FF7:;>FFFFBFFFFFBFFBF>>1:B?B?AADFFFF?B:AF?BF?BBFFFFFFFF:23?AA<?>030(-34>:1386>F;
@M05025:18:000000000-B3NL5:1:1101:3833:7430 2:N:0:CACTCA
AGTGGAGGACTACTGGGGTTTCTAATCCTGTTCGATACCCACGCTTTCGTGCTTCAGCGTCAGTTGGGCGCCGGTATGCTGCCTTCGCAATCGGAGTTCTGCGTGATATCTATGCATTTCACCGCTACACCACGCATTCCGCATACTTCTCGCCCACTCAAGAACGCCAGTTTCAACGGCGGAGCGAGGTTGAGCCCCGCGATTTTACCGCTGACTTGGCATTCCGCCTAGGCACCCTTTAAACTCAATAAATCCGGATACCACCCGCATCCTCCGCATTACCGCGGCGTCTGGCACGGAG
+
CCCCCGGGDGFGGG<CCGBFGGGGGGGGGGGGGGGGGGGGGGGGGGGGGGGGGGGGGGGGGGGGGFGGGGGGGGGGGGGGGGGGGGGGGGGGGGEFFEFD9FFG:BFCGGGGFGGGGGGFGGGEGGGGGFGGGGGGGGGGGGGGGFGGF>@8EC=+8,@EEFABFGG>8E?CFFAFF7CDCCDDD5CCGDGDF<CFGG)C9DB*<*7=7)75>@@<A64?FF?AA??F0((((),(447B<A2<)5).6476).4332::).),((((-:1:8<B((-46<A2(29(2(,2(4(.28604,
@M05025:18:000000000-B3NL5:1:1101:27022:7447 2:N:0:CACTCA
AGTGGAGGACTACAGGGGTTTCTAATCCTGTTTGCTCCCCACGCTTTCGCACCTGAGCGTCAGTCTTTGTCCAGGGGGCCGCCTTCGCCACCGGTATTCCTCCAGATCTCTACGCATTTCACCGCTACACCTGGAATTCTACCCCCCTCTACAAGACTCTAGCCTGCCAGTTTCGGATGCAGTTCCCAGGTTGAGCCCGGGGATTTCACATCGGACTTGAACGACCGCCTGCGTGCGCTTTACGCTCAGTAATTCCGATTAACACTTGAACCTTCCGTATTACCGAGACAGCTGCCACGGG
+
CCACCCDEGFGFFGGFGGCFCFFFCFE<EFGGGGGFC<CCEFGGGEDCF7FEGG@FCGEC:7BFFGFGCD@FFFGG7C@EGG7?F9FFFGE=C>CCF,FFF?FGC<=FC<EFGGGD?E5ECF??CFCF9FFCFGG?GGGFD9EDDCGGGGGFC9:E?A3,@;D89:BE,@3EEG*@?>4**;A@CGGGG>*22?8D4/:<C3:CFAF++::A))23,=)/))2(43(19?20(40<9906:))(-(3((.44<)6-:6?((.4.524)))5:()(.1.(.()-)(((((((().((.8;6(
@M05025:18:000000000-B3NL5:1:1101:14721:7452 2:N:0:CACTCA
AGTGGAGGACTACCGGGGTTTCTAATCCTGTTTGCTCCCCATGCTCTCATGCCTCAGCGTCAGTTACAGCCCAGTAAGTCGCCTTCGCCACTGGTGTTCTTCCTAATCTCTACGCATTTCACCGCTACACTAGGAATTCCACTTACCTCTCCTGCACTCTAGTTAAACAGTTTTATATGCGTTCTACAGGTTAAGCCTATATATTTAACATATAACTTGTTTAACCGCCTACGCATCCTTTACGCCCAGTTATTCCGAACCACCCTTGCCACCTACGTATTACCGCGGCTGCTGGCCCGTT
+
CCCCCGGGGGGGGEGGGGGGCGFDGGGGGGGGGGGGFGGGGGGGGGGGGGGGGGGGGGGGGGGGGGGFGGFGGGGFGGGGGGGGGGGGGGGGGGFGGDGFGGGFFGGGGGGGGGGGGGGGGGGGG=FGFGFGGGGGGGGGGGGGGGGDGGGGGGGGGGEFGF3EFGGGGGGGFGGGGGGD=@DGFFGGGGFG8:FFFGFGGGF7CFFFFFF>FAF58FCFFFF@*8)>AA>@=AA=@BEFF9499955BFC5CC)9/3?((66(/3@3EE)/6/(33:74()5437,43((-,)(-,,3((
@M05025:18:000000000-B3NL5:1:1101:23693:7467 2:N:0:CACTCA
AGTGGAGGACTACCGGGGTTTCTAATCCTGTTCGCTACCCATGCTTTCGAGCCTCAGCGTCAGTTGCAGACCAGAGAGCCGCCTTCGCCACTGGTGTTCTTCCATATATCTACGCATTCCACCGCTACACATGGAGTTCCACTCTCCTCTTCTGCACTCAAGTTCAACAGTTTCTGATGCAATTCCCCGGTTGAGCCGAAGGCTTTCACATCAGACTTATTGAACCGCCTGCCATCGCTTTACGCCCAATAAATCCGGACAACGCTTGCTACCTACGTATTCCCGCGGATGCTGGCACGTA
+
CCCCCGGGGGGGGGGGGGGGGGDGGGGGGGGGGGGGGGGGGGGGGGGGGGFGGGGGGGGGGGGGGGGGFFFGGGFFGGGGGGGGEGGGGDGFGGEG<BFFGGGGGCGGFGGGGGGGGG9FGGGGCGGGGGG<EFECFGGFGFEGAFGFGGFGGCFGGGGG8DF,@DFGFFAD=EFFDGGGGCD87,=?E+;DGF5C79DDGGFGFA;9E69;8?8))4658+=6>=@@:0(,(4)628;:01)633110@EF2)689(-36<:26?((8)62()6,((560)-486;9((((--,833(((
@M05025:18:000000000-B3NL5:1:1101:20731:7469 2:N:0:CACTCA
AGTGGAGGACTACACGGGTTTCTAATCCTGTTTGCTCCCCACGCTTTCGAGCCTCAACGTCAGTCATCGTCCAGAAAGCCGCCTTCGCCACTGGTGTTCCTCCTAATATCTACGCATTTCACCGCTACACTAGGAATTCCGCTTTCCTCTCCGACACTCTAGCCTGACAGTTCCAAATGCAGTCCCGGGGTTGAGCCCCGGGCTTTCACATCTGGCTTGCCATGCCGTCTACGCTCCCTTTACACCCAGTAAATCCGGATAACGCTTGCCCCCTCAGTATTACCGCGGCTGCTGGCACGTG
+
CCCCCGGGGGGGGGGGGGGGGGGGGGGGGGGGGGGGGGGGGGGGGGGGGGGGGGGGGGGGGGGGGGGGGGGGGGGGGGGGGGGGGGGGGGGGGGGGGGGGGGGGGGGGGGGGGGGGGGGGGGGGGGGGGGGGGGGGGGGGGGEGGGGGGGGGGGGGGGGGGGGGGGDGGGGGGECGGGGGGGGGFGGGGGGGGGGGGGFGGD;DFAF8=F8?AFFEDFF?AFF3;@F?@D?E292<BF<A?<2)-4((.4<4466410(18AF?>B?0<>DB;9(((.)6<244319BF0(4?0,1(313(
@M05025:18:000000000-B3NL5:1:1101:25636:7471 2:N:0:CACTCA
AGTGGAGGACTACAAGGGTTTCTAATCCTGTTTGCTCCCCACGCTTTCGTGCCTCAGTGTCAGTGTTGGTCCAGGTAGCTGCCTTCGCCATGGATGTTCCTCCTGATCTCTACGCATTTCACTGCTACACCAGGAATTCCGCTACCCTCTACCACACTCTAGTCGCCCAGTATCCACTGCAGTTCCCAGGTTGAGCCCAGGGCTTTCCCAACGGACTTAAACGACCACCTACGCACGCTTTACGCCCAGTAATTCCGAGTAACGCTTGCACCCTGCGTATTTCCGCGTCTGCTGGCACGAA
+
CCCCCDEGGGFADFEFGEFDEGGGGGGFC@FFEGFAGGGGGGGDFGCFEDFGFGGGGGFGCFAFEGFGGGGGGGC9CFGGGGGF,F@FECEGGGDGGGGCFGG8E<F9CCFCFFGGFGFGGGGGGCF=,AEFE7=:@EGFGGE6EFF9FFFEGGG,@?CCABFGDEECED8EFGGFGG?6+6==?F6+,6=6D8+=DFF67>:+0*<+**0<5*0=A08*9A4>=))55353/>(9(/(37CE<D(:<04>?E<?16:;18CEFFF?6?FB1::(29(4::)--,(-(4-1)6,4642(3-
@M05025:18:000000000-B3NL5:1:1101:26638:7489 2:N:0:CACTCA
AGTGGAGGACTACTGGGGTTTCTAATCCTGTTTGCTCCCCACGCTTTCGCACCTCAGCGTCAGTAATGGACCAGTAAGCCGCCTTCGCCACTGGTGTTCCTGCGAATATCTACGAATTTCACCTCTACACTCGCAATTCCACTTACCTCTTCCATACTCAAGACTTCCAGTATCAAAGGCAGTTCCGGGGTTGAGCCCCGGGATTTCACCCCTGACTTAAAAGTCCTCCTACGTGCGCTTTACGCCCAGTAAATCCGAAAAACGCTAGCCCCCTTCGTATTCCCGCGGCTGCTGGCCCGAC
+
CCCCCGGGFFGGFCGGGGFGGGGGCAFGEEGGGFFGGCGFGGGGGGGGGG7FGGGGGGGECE,FFAFFGDCFDCGGGGGGGGGGGGGGGGEECFFGFFAFEF8FGGGGGGGGFGEEFDFGGFGFFGGGGGGGGDE7CFFGGGGFGGGEFCFGGGF8FF9FCGGGFGGCDF=FGGCGGGGGGGGGGGGG>6?9>FGGGGF4C4DC4=1:8AFAFFAE>6486B8<?7)9;@)7:;(=9>@6@EE0761?F?AD<<A>>B(((,37>BF6?F7<644:04(82)-3,79((4(43:08(-142
@M05025:18:000000000-B3NL5:1:1101:8832:7503 2:N:0:CACTCA
AGTGGAGGACTACCCGGGTTTCTAATCCTGTTTGCTCCCCACGCTCTCGTGCCTCAGTGTCAATGTTGGTCCAGGTAGCTGCCTTCGCCATGGATGTTCCTCCTGATCTCTACGCATTTCACTGCTACACCAGGAATTCCGCTACCCTCTACCACATTCTAGTCATCCAGTATCCACTGCAGTTCCCAGGTTGAGCCCAGGGCTTTCACAACGGACTTAAATAACCACCTACGCACGCTTTACGCCCAGTAATTCCGAGTAACGCTTGCACCCTTCGTATTACCGCGGCTGCTGGCCCGAA
+
CCCCCGGGGGGGGGGGGGGGGGGGGGGGGGGGGGGGGGFGGGGGGGGGGGGGGGGGGGGGGGGGGGGGGGGGGGGGGGGGGGGGGGGGGGGGGGGGGGGGGGGGGGGGGGGGGGGGGGGGGGGGGGGGGGGGGGGGGFGGGGGGGGGGGGGGGGGGGGGGGGGGGGGGGGGGFFGGGGGGGGGGGGFDG6FFFDFGGGFFGGFGFFFFFFFFFEEFFFFC6AFE><=2>BFFF9)(-:252@:59@0((..?C?EE129?1CC(42(/3)73::?F??(3?<FF1(1(,((-:)21(-22(
@M05025:18:000000000-B3NL5:1:1101:23791:7520 2:N:0:CACTCA
AGTGGAGGACTACTAGGGTATCTAATCCTGTTCGATACCCACGCTTTCGTGCATGAGCGTCAGTTGAGCGCCGGTATGCTGCCTTCGCAATCGGAGTTCTGCGTGATATCTATGCATTTCACCGCTACACCACGCATTCCGCATACTTCTCGCTCACTCAAGAACGCCAGTTTCAACGGCACGACGGGGTTGAGCCCCGAAATTTTACCGCTGACTTGACATTCCACCTGCGCACCCTTTAAACCCAATAAATCCGGATAAAGCTCGCATCCTCCCTATTACCGCGGCCGCTGGCACGGAG
+
CCCCCGGGGGGGGGGGGGGGGGGGGGGGGGGGGGGGGGGGGGGGGGGGGGGGGGGGGGGGGGGGGGGGGGGGGGGGGGGGGGGGGGGGGGGGGGGGGGGGGGGGGGGGGGGGGGGGGGGGGGFGGGGGGGG<FFGGGGGGGGGGGGGGFFGGGGGGGEGGGGGCFGGGGGGGCGGGGGGGGDGGGDGDGDGDGFFDCD>GD3AFFA6A=888=)8>CF)3@CA)799(((,(,4;>?:B>B2:<:<<F?FFFB<?9>61(.)))))-,(4>7)31(,2:9A4<19(39((-1960(.40(-
@M05025:18:000000000-B3NL5:1:1101:13026:7534 2:N:0:CACTCA
AGTGGAGGACTACTAGGGTTTCTAATCCTGTTCGCTACCCATGCTTTCGAGCCTCAGCGTCAGTTGCAGACCAGAGAGCCGCCTTCGCCACTGGTGTTCTTCCATATATCTACGCATTCCACCGCTACACATGGAGTTCCACTCTCCTCTTCTGCACTCAAGTTCAACAGTTTCTGATGCAATTCTCCGGTTGAGCCGAAGGCTTTCACATCAGACTTATTGAACCGCCTGCACTCGCTTGACGCCCAATAAATCCGGACAACGCTTGCCACCTACGCATTACCGCGTCTCCTTGCCCGTC
+
CCCCCDEGGGGGGGGGGFCCFGGGFGFFGGGGGGGGGGGGGGFFFGGGGGGGGGGGGGGGGGGGGGGGGGGGGG?FGGGGDEGGGGGGEFGGGGEGGEFGGGGGGFGGGGGGGGGGGFGGGGGGGCFGGGCGGGFF>EGGGGFGGGFCGGGGGGGGGFGGGFAEGG9DCGFEGGGGGF7DD8DDFGGDEGCC9CFGFGB5@?AGFFFAFF66<64>=+*/BA945:A>5@=DB24;B>23(65<0:(:(64=9564>6?(4..-,,4:13)4((((,(44(6<A1(-(3817)))((.(,(
@M05025:18:000000000-B3NL5:1:1101:25414:7537 2:N:0:CACTCA
AGTGGAGGACTACAAGGGTTTCTAATCCTGTTTGCTCCCCACGCTTTCGTGCCTCAGTGTCAATGTTGGTCCAGGTAGCTGCCTTCGCCATGGATGTTCCTCCTGATCTCTACGCATTTCACTGCTACACCAGGAATTCCGCTACCCTCTACCACATTCTAGTCATCCAGTATCCACTGCAGTTCCCAGGTTGAGCCCAGGGCTTTCACAACGGACTTAAATAACCACCTACGCACGCTTTACGCCCAGTAATTCCGAGTAACGCTTGCACCCTTCGTATTACCGCGGCTGCTGGCACGAA
+
CCCCCGGGGGGGGGGGGGGGGGGGGGGGGGGGGGGGGGGGGGGGGGGGCFGGGGGGGGGGGGGGGGGGGGGGGGGGGGGGGGGGGGGGGGGFFGGGGGGFBGGGGGGGGGGGGGGGGGE9FGGGFGGGGGGGGGGGGGGGGGGGGGGEFGGGGGGGFGGGGFGGGGGGGGGGGGGGGGGGDGGGGGGGGGGGGGGGGCFGC6@GFAFCF?FFFA>BFFFEFFFEFEFFFFFFFFFFFF@==EEFFF=29=EE?CCE(/.6;<C1@FD<?EFFFF@@0=033<>F0>6>1(46?F2((5:2,
@M05025:18:000000000-B3NL5:1:1101:25225:7551 2:N:0:CACTCA
AGTGGAGGACTACCGGGGTTTCTAATCCTGTTTGCTCCCCACGCTTTCGAGCCTCAGCGTCAGTTACAGACCAGAGAGTCGCCTTCGCCACTGGTGTTCCTCCACATATCTACGCATTTCACCGCTACACGTGGAATTCCACTCTCCTCTTCTGCACTCAAGTTCTCCAGTTTCCAATGACCCTCCCCGGTTGAGCCGGGGGCTTTCACATCAGCCTTAAAGAACCGCCTGCGCTCGCCCTACGCCCAATAAATCCGGACAACGCTTGCCACCTACGTATTACCCAGGTTCCTGGCACGTC
+
CCCCCGGGGGGGFGGGEGGGGGGFGDGGGGFGGGGFFCGGGGGGGGGGGGGGGGGGCGGGGGGGGACC@FGGGGGGDGGGGGGGDFGGG:?E=FGF8FFGGCGGGGCFFFFGGGGD7FGBFGGGGGGGGFE6AFCCFGGGGGCGGGGGGGGGGGGGGGCFFFGGGAGGFGAFFDAEFGFGGD6;DGGGEDG7;CGFGG>CGDBD)AFCFFF6=A)68FEEFFC33=7:(1-33((-(4(8973(439?:,445)6:(4?03(,7926(-(-.112::0)5()-6.)((),)()-(4870(,
@M05025:18:000000000-B3NL5:1:1101:27637:7561 2:N:0:CACTCA
AGTGGAGGACTACAGGAGTATCTAATCCTGTTTGCTACCCACGCTTTCGAACCTCAGCGTCAGTTACAGACCAGAGAGCCGCTTTCGCCACTGGTGTTCTTCCATATATCTACGCATTTCACCGCTACACATGGAGTTCCACTCTCCTCTTCTGCACTCAAGTCTCCCAGTTTCCAATGCACTACTCCGGTTAAGCCGAAGGCTTTCACATCAGACTTAAAAGACAGCCTGTGTTCCCTTTACGCCCAATAAATCCGGATAATGCTTGCCACCTACGTATTACCGCGGCCGCTGGCCCGTG
+
CC@@CFGGGFGGGGGGGGEC@AFFGGGGGGGGGGGGFEAFD7@CCG8DFGGCGCGGFFB@CFEFFGGGFGGGDCFGCGF@F@F@CFGGGGEGGGA<?BFF9,:F<9FCFFFGCEEGGGGAFDF@ECFCED,,A8?AGGG;EDFDGGFGFFAF8ECGDFGGG?EBFCD?FEGC=E:AFGCFGGGG==F=>+6;9CCFCDB7CDFFFFF9FFFFA*@:3+:98++)5.:4):)*0*(9*7BE3CE2>5((4383)7?@01(6;@).)5?)8(>72,(58:?FFB>9(4>(((--2,-((-(7(
@M05025:18:000000000-B3NL5:1:1101:19008:7581 2:N:0:CACTCA
AGTGGAGGACTACACGGGTTTCTAATCCTGTTTGCTCCCCACGCTTTCGTGCCTCAGTGTCAATGTTGGTCCAGGTAGCTGCCTTCGCCATTGATGTTCCTCCTGATCTCTACGCATTTCACTGCTACACCAGGAATTCCGCTACCCTCTACCACATTCTAGTCATCCAGTATCCACTGCAGTTCCCAGGTTGAGCCCAGGGCTTTCACAACGGACTTAAATAACAACCTACGCACGCTTTACGCCCAGTAATTCCGAGTAACGCTTGCACCCTTCGTATTACCGCGGCCGCTGGCACGAA
+
CC@CCFEB;FEFCDDFECCFFGG96CFGGGGGGFGGGGD@FG@@CFGFEF@FG966FCEF@CFFGGFFEGEGF@GE9@<@FGGFGG@F7BB,9E@FFGG9FGF=<,FF<?F9EFE@FGGA,CF?EF<FEFGGFEG,@FE;FDGGDGFDFFFFGGGFFDFGF;=AEEE9DDFA,@,6AFCFFDF?F=DD=+2=DFGGDDFG8+@F5:A+?C59>>58AFC=@9+8@**77:BEDBAB>>(:B:=9=@@91@95C67C;((/(16137@0737361;;(.1(42)909>;0(46((3(()---
@M05025:18:000000000-B3NL5:1:1101:13846:7591 2:N:0:CACTCA
AGTGGAGGACTACTGGGGTATCTAATCCTGTTCGATACCCACGCTTTCGTGCTTCAGCGTCAGTTGGGCCCCGGTATGCTGCCTTCGCAATCGGAGTTCTGCGTGATATCTATGCATTTCACCGCTACACCACGCATTCCGCATACTTCTCGCCCACTCAAGAACGCCAGTTTCAACAGCGGAGCGAGGTTGAGCCCCGCGATTTTACCGCTGACTTGGCATTCTGCCTACGCACCGTGTAAACCCATTAAATACGGATAACCCCGGAATCCTCCGTATTACCGCCGCTCCTGTCACGTAG
+
CCC@<F@7F-CFFD98@FFGF9C<C96F9EFGF@DFG+CEFFEEG76,8C@:CFGFFG>FGGEFGCGCF,++@F@@,FECA9<E?,,BCC@@F,BCB,AF?FECF7,FF9AE,,5EF<,,,,9@CCFD,,AD<?:BCB9,DC6C+@=;=;EGE6CEGGGFD,@83+B6:CF;,,2,5,**3<C*;>DDCGC4?686*?4C33)*86A//))..))7)=)/**1-))68BF0?0:(3(4(.(<))(48())))6)-8(48:A>((((-((44,54:9:07059)-(((-,((().54),,.(
@M05025:18:000000000-B3NL5:1:1101:7673:7655 2:N:0:CACTCA
AGTGGAGGACTACCAGGGTATCTAATCCTGTTTGCTCCCCACGCTTTCGTTCTTGAGCGTCAGTGTATATCCAGTAAACTGCCTTCGCCGTTGGTGTTCTTCCTAATATCTACGCATTCCACCGCTTCACTAAGAATTCCGTTTACCTCTATATAACTCTAGTTAACCAGTATCCAAAGCGGACTGAGGTTGAGCCTCAGGCTTTAACTCTCGACTTGATAAACCGCCTACAAACTCTTTACGCCCAATAATTCCGAATAACGCTTGTGACCTATGTATTACCGCGGCTGCTCGCACATAT
+
CCCCCGGGGGGGEFGGGGFGGGGGGGGGGGGGGGGGGGGGGGGGGGGGGGGGGGGGGFGEGGGFGGGGGFGFGGGGGGGGGGGGGGGGGGGGDFGGGGGGGGGGFGGFGGGGGGGGGGGGGGGGGGGDGGGGGGGGGGGFGGGGGGGGGGGGGGDGGGGGGDFFGGGGGDAGFGGGG,=FDCCDDGGGGGGFGG?DGGFF?DFGFFFFFF@F5C5=AA54B@A=75@>=DBB=:=8>?CEC4925,4034)<CE)4(,6=)719716@83<)976--).4)6.((-(((((,)(4,76>4)
@M05025:18:000000000-B3NL5:1:1101:27556:7669 2:N:0:CACTCA
AGTGGAGGACTACAGGGGTTTCTAATCCTGTTCGCTCCCCATGCTTTCGCTCCTCAGCGTCAGTAAATGCCCAGAGACCTGCCTTCGCCATCGGTGTTCCTCCTGATATCTGCGCATTTCACCGCTACACCAGGAATTCCAGTCTCCCCTACATCACTCTAGTCTGCCCGTACCCACCGCAGATCCGAGGTTGAGCCTCGGACTTTCACGGCAGACGCGACAAACCGCCTACGAGCTCTTTACGCCCAATAAATCCGGATAACGCTTGCGCCCTACGTATTACCGCGGCCGCTGGCACGTA
+
CCCCCGGGGGGGGGGGGGGGGGGGGGGGGGGGGGGGGGGGGGGGGGGGGGGGGGGGGGGGGGGGGGGGGGGGGGGGGGGGGGGGGGGGGGGGGGGGGGGGGGGGGFGGGGGGGGGGGGGGGGGGGGGGGGGFFFGGGGGGGGGGGGGGGGGGGGGGGGGGGGGGGGGGGGGEGGGGGGDGGGD??FGG>@DFGGGFFC4?9DEDFFFAFF;EAF5>FF>>EF>@D;B@1:??:609(4-<<<2(49BB:0><BFF0102-())-,36((-(49B1((.264)66(,(,2(,(4(((43(4(
@M05025:18:000000000-B3NL5:1:1101:21120:7680 2:N:0:CACTCA
AGTGGAGGACTACACGGGTATCTAATCCTGTTCGCTACCCATGCTTTCGAGCCTCAGCGTCAGTTGCAGACCAGAGAGCCGCCTTCGCCACTGGTGTTCTTCCATATATCTACGCATTCCACCGCTACACATGGAGTTCCACTCTCCTCTTCTGCACTCAAGTTCAACAGTTTCTGATGCAATTCTCCGGTTGAGCCGAAGGCTTTCACATCAGACTTATTGAACCGCCTGCACTCGCTTTACGCCCAATAAATCCGGACAACGCTTGCCACCTACGTATTACCGCGGCTGCTGGCACGTA
+
CCCCCGGGGGGGGGGGGGGGGGGGGGFGGGGGGGGGGGGGGGGFGGGGGGGGGGGGGGGGGGGGGGGGGGGGGGGGGGGGGGEGGGGGGGGGGGGGGGGDFGGGGGGGGGGGGGGGGGGGGGGGGGGGGGGGGGGGGGFFGGGGGGGGGGGGGGGGGGGGGGGGGGGGGGGGGFGGGGGGGFGDFGGGGGGGGGDFGG*@>DFFFFFFFFFFFFFFBF6AFFF44B=9@FFBBB4@DFFFFFE<DB6D;;3A><3@1,;9;?:7>FB??7AF?B:>?B?A:A><((4,219??>??1>03.
@M05025:18:000000000-B3NL5:1:1101:24767:7722 2:N:0:CACTCA
AGTGGAGGACTACTCGGGTATCTAATCCTGTTCGCTACCCATGCTTTCGAGCCTCAGCGTCAGTTGCAGACCAGAGAGCCGCCTTCGCCACTGGTGTTCTTCCATATATCTACGCATTCCACCGCTACACATGGAGTTCCACTCTCCTCTTCTGCACTCAAGTTCAACAGTTTCTGATGCAATTCTCCGGTTGAGCCGAAGGCTTTCACATCAGACTTATTGAACCGCCTGCACTCGCTTTACGCCCAATAAATCCGGACAACGCTTGCCACCTACGTATTACCGCGGCTGCGTGCACGTC
+
CCCCCGGGGGGGGGGGGGGGGGFEGGGGGGGGGGGGGGGGGGGGGGGGEGGGGGGGGGGGGGGGGGGGGGGGGGGGGGGGGGGGGGGDGEGGGGGGGGGGGGGGGGGGGGGGGGGGGGGEFGGGGGGGGGFGGGGGDGGGGFFCGF8EFGGGGGGGFDGGG?DEFGGFGFFGGGGGFCG9FFFDCDFF8+7@;D?FC9?G7D5C>AF>AFFFFFFB:F=EFFFF=B9>9@=B(0.7(,68@3CDFF@FDDEFF)539@<>;BF09<:00:>)4,(::<)),:>>((((-((-(-(((51((
@M05025:18:000000000-B3NL5:1:1101:14641:7730 2:N:0:CACTCA
AGTGGAGGACTACACGGGTTTCTAATCCTGTTTGCTCCCCACGCTTTCGTGCCTCAGTGTCAATGTTGGTCCAGGTAGCTGCCTTCGCCATGGATGTTCCTCCTGATCTCTACGCATTTCACTGCTACACCAGGAATTCCGCTACCCTCTACCACATTCTAGTCATCCAGTATCCACTGCAGTTCCCAGGTTGAGCCCAGGGCTTTCACAACGGACTTAAATACCCACCTACGCACGCTTTACGCCCAGTAATTCCGAGTAACGCTTGCACCCTTCGAATTACCGCGGCTGCTGGCACCAA
+
CCCCCGGGGGGGGGGGGGFGGGGGGGGGGGGGGGGGGGGGGGGGGGGGGGGGGGGGGGGGGGGGGGGGGGGGGFGGGGGGGGGGGGGGGGGGG?FGGGGGGGGGGGGGGGGGGGGGGGGGGGGGGGGGGGGGGG7EGGGGGGGEGEGGGGGGGGGFGGGGGDGFGGG8FGGGGGGGGGGGGGGGGFGGGGFGF?DDG6?G=C*;?6FFFFFFF>>9@>E=8BF*38*5>5E==25=(5(66849>99?;3C3?55?@;0=D390121(()/((:,4(((4-4>9<(309B41287?(,(.,
@M05025:18:000000000-B3NL5:1:1101:5276:7740 2:N:0:CACTCA
AGTGGAGGACTACCAGGGTTTCTAATCCTGTTCGCTACCCATGCTTTCGAGCCTCAGCGTCAGTTGCAGACCAGAGAGCCGCCTTCGCCACTGCTGTTCTTCCATATATCTACGCATTCCACCGCTACACATGGAGTTCCACTCTCCTCTTCTGCACTCAAGTTCAACAGTTTCTGATGCAATTCTCCGGTTGAGCCGAAGGCTTTCACATCAGACTTATTGAACCGCCTGCACTCGCTTTACGCCCAATAAATCCGGACAACGCTTGCCACCTACGTATTACCGCGGCTGCTGGCACGTC
+
CCCC9FGGCFGGCFGGEEFAFGGFGGGGGGGGGGGDGGFFFCFGCFGGGGF7BFEEGFGGGGGDCFGDGFFGFFGCEFFFGGEEG@C@==BFD,EFGGFFFFFCFAFFFFGGFFGDEFGEFGGGG:F>9EGFFG=EFGGFGGDE9DCGGFFGGG8CEFFFGGGGG8DFFGGG8=EFCFGFGGFGGEDD>C7CCFGFCDBGGGFFFAFFFFFFFFFFFF=<>FFC4<9>9@=BFFFFF>5=1C<DFF;D;1;@CCC@>>?69;006:BBFBFBF?BFF324()-)-(-34(22)).4?BFF(
@M05025:18:000000000-B3NL5:1:1101:4254:7742 2:N:0:CACTCA
AGTGGAGGACTACACGGGTTTCTAATCCTGTTCGCTACCCATGCTTTCGAGCCTCAGCGTCAGTTGCAGACCAGAGAGCCGCCTTCGCCACTGGTGTTCTTCCATATATCTACGCATTCCACCGCTACACATGGAGTTCCACTCTCCTCTTCTGCACTCAAGTTCAACAGTTTCTGATGCAATTCTCCGGTTGAGCCGAAGGCTTTCACATCAGACTTATTGAACCGCCTGCACTCGCTTTACGCCCAATAAATCCGGACAACGCTTGCCACCTACGTATTACCGCGGCTGCTGGCACGTA
+
CCCCCGGGGGGGGGGGGGGGGGGGGGGGGGGGGGGGGGGGGGGGGGGGGGGGGGGGGGGGGGGGGGGGGGGGGGGGGGGGGGGGGGGGGGGGGGGGGGGGGGGGGGGGGGGGGGGGGGGGGGGGGGGGGGGGGGGGGGGGGGGGGGGFGGGGGGGGGGGGGGGGGGGGGGGGGGGGCGGGGGGGGGGGCDCDGFGFGG>GDCFCFFFFFFFFFFFFEF=EFFFEE=2@:@BBDFBFFFDD0>C(;>>?;;;EC?C116;BFFF46<606:AB6:??<3<ABDB)199>>9(4087:02(,,
@M05025:18:000000000-B3NL5:1:1101:6867:7768 2:N:0:CACTCA
AGTGGAGGACTACCAGGGTATCTAATCCTGTTTGATCCCCGCACTTTCGTGCCTCAGCGTCAGTAGGGCGCCGGTATGCTGCCTTCGCAATCGGGGTTCTGCGTGATATCTATGCATTTCACCGCTACACCACGCATTCCGCATACTTCTCGCCCACTCGAGCCCGGCAGTTTCAACGGCTGTACGGGGTTGAGCCCCGCAATTTTACCGCTGACTTGGCAGGCCGCCTACGCACCCTTTAAACCCAATAAATCCGGATAACGCTCGCATCCTCCGATTTACCGCGGCTGCTGGCACGGAG
+
CCCCCGGGGFGGGGGGGGGGGGGGGGGGDGGGGGGGGGGGGGGGEGGGGGGGGGGGGGGGGGGGGGGDFGGGGGGGGGGGGGGGGGGGGGGGFGGGGGGFGFGGGGGGGFGGGGGGGGGGGGGGGGGGCFFFGGGEGGGGGGGGCDFGFGGDGGEEGGFGGGGGGGGGGEDF7D<EFEGGDGGGGGGDGDCGGGGGGGFGGGFG7ACFFFBDFDFFFF??FF>>60;>?:??FF>F0<:)-6944:B<7?<)6A:(11:<23461(-2((-(.-((((--.4<?>9((,(-)),(()-((,
@M05025:18:000000000-B3NL5:1:1101:23395:7831 2:N:0:CACTCA
AGTGGAGGACTACTAGGGTATCTAATCCTGTTTGCTCCCCACGCTTTCGTGCCTCAGTGTCAGTGTTGGTCCAGGTAGCTGCCTTCGCCATGGATGTTCCTCCTGATCTCTACGCATTTCACTGCTACACCAGGAATTCCGCTACCCTCTACCACACTCTAGTCGCCCAGTATCCACTGCAGTTCCCAGGTTGAGCCCAGGGCTTTCACAACGGACTTAAACGACCACCTACGCACGCTTTACGCCCAGTAATTCCGAGTAACGCTTGCACCCTTCGTATTACCGCGGCTGCTGGCACCAA
+
CCCCCGGGGGGGGGGGGGGGGGGGGGGGGGGGGGGGGGGGGGGGGGGGGGGGGGGGGGGGGGGGGGGGGGGGGGGGGGGGGGGGGGGGGGGGGFGGGGGGGGGGGGGGGGGGGGGGGGGGGGGGGGGGGGGGGGGGGGGFGGGGGFGGGGGGGGGGGFGCFFGGGGGGGGGGGGGGGGGGGGGGGGGGGDFGFGGGGFFGGGFGFFFFFFFFFFFFFFF5CB>9=4ADFB4BFFFFFF@??CFFF>BDF@FCCCE33<B<FFF;(33(().0,44??F?BB44)422011408801(.(.(
@M05025:18:000000000-B3NL5:1:1101:13674:7850 2:N:0:CACTCA
AGTGGAGGACTACACGGGTTTCTAATCCTGTTCGATCCCCACGCTTTCGTGCCTCAGCGTCAGTCTGGCGCCGGTACGCTGCCTTCGCAATCGGAGTTCTGCGCGATATCTATGCATTTCACCGCTACACCGCGCATTCCGCGTACTTCTCGCCAACTCAAGTCTGCCAGTTTCAACGGCTCGACGGGGTTGAGCCCCGCAATTTTACCGCTGACTTAACGGACCGCCTACGCACCCTTTAAACCCAATAAATCCGCATAACGCTCGCATCCTCCGTATTACCGCGGCTGCTGGCACGGAG
+
CCCCCGGGGGGGGGGGGGGGGGGGGGGGGGGGGGGGGGGGGGGGGGGGGGGGGGGGGGGGGGGGGGGGGGGGGGGGGGGGGGGGGGGGGGGGGGGGFGGGGGGGGGGCGDGGGGGGGGGGGGGGGGGGGGGGGGGGGGGGGGGGGGGGGGGGGGGGGGGGGGGGGGGGGGGGEGGGGGGGDGGGGGGGGGGGGD<CDDEG5DFGFFBFFFFEDDFFABFF5>>9B>(7<:<BFFFFB?FFA<42<?F0:>2:<FFF(4804213?B(7>?942><08??F)64<B016(427)41(.,-2-
@M05025:18:000000000-B3NL5:1:1101:14424:7859 2:N:0:CACTCA
AGTGGAGGACTACTCGGGTTTCTAATCCTGTTTGCTACCCACGCTTTCGAACCTCAGCGTCAGTTACAGACCAGAGAGCCGCTTTCGCCGCTGGTGTTCTTCCATATATCTACGCATTTCACCGCTACACATGGAGTTCCACTCTCCTCTTCTGCACTCAAGTCTCCCAGTTTCCAATGCACTACTCCGGTTAAGCCGAAGGCTTTCACATCAGACTTAAAAGACCGCCTGCGTTCCCTTTACGCCCAATAAATCCGGATAACGCTTGCCACCTACGTATTACCGCGGCTGCCGGCCCGTA
+
CCCCCGGGGGGGGGGGGGGGGGGGGGGGGGGGGGGGGGGGGGGGGGGGGGGGGGGGGGGGGGGGGGGGGGGGGGGGGGGGGGGGGGGGGGGGGGGGGGGGGGGGGGGGGGGGGGGGGGGGGGGGGGGGGGGGGGGGGGGGGGGGGGGGGGGGGGGGGGGGGGGGGGGGGGGGGGFGD9FGGGGGGGGGGGGGGGGGGGEGGGFCFFFACFFF4AA=EFFF+1B=BBFFBFFFF1;DDEEFF341?6>F=@FFEEFFFF:(2).-488::BFF?F???:).54)-(,(-2(3:(-,7(,,-(
@M05025:18:000000000-B3NL5:1:1101:16803:7868 2:N:0:CACTCA
AGTGGAGGACTACAAGGGTATCTAATCCTGTTCGCTACCCATGCTTTCGAGCCTCAGCGTCAGTTGCAGACCAGAGAGCCGCCTTCGCCACTGGTGTTCTTCCATATATCTACGCATTCCACCGCTACACATGGAGTTCCACTCTCCTCTTCTGCACTCAAGTTCAACAGTTTCTGATGCAATTCTCCGGTTGAGCCGAAGGCTTTCACATCAGACTTATTGAACCGCCTGCACTCGCTTTCGGCCCATAAAATCCGAACAACTCTTCCAACAAACTTATTCCCCCCACTTCCGCCCCTGG
+
CCCCCGGGGGGGGGGGGGGGGGGGGGGGGGGGGGGGGGGGGGGGGGGGGGGGGGGGGGGGGGGGGGGGGGGGGGFGGGGGDGGGGGGGGGGGGGGGGGGGGGGGGGGGGGGGGGGGGGGGGGGGGGGGGGGGGGGGGGGGGGGGFGGGGGGGGGGGGGGGFDFGFGGGGGGGGGGGCGGGGGGDDGGGGCDDGFGGGGBCDGFGFFFFFF@6>FFFFFEFFFFFFBFFB?>>DE4@BB@D;)(.63(((,73).(46(,6918,2<-):)).(((,)))-)-64(-(--,.))-((((-(-
@M05025:18:000000000-B3NL5:1:1101:22931:7905 2:N:0:CACTCA
AGTGGAGGACTACTCGGGTATCTAATCCTGTTTGCTCCCCACGCTTTCGAGCCTCAACGTCAGTTACAGTCCAGTAAGTCGCCTTCGCCACTGGTGTTCCTCCTAATATCTACGCATTTCACCGCTACACTAGGAATTCCACTTACCTCTCCTGCACTCCAGCCTGACAGTTTCCAATGCAGTCCAGGGGTTGAGCCCCTGCCTTTCACACCAGACTTGCCATGCCGTCTACGCTCCCTTTACACCCAGTAAATCCGGATAACGCTTGCCCCCTACGTATTACCGCGGCTGCTGGCACGTT
+
CCCCCGGGGGGGGGGGGGGGGGGGGGGGGGGGGGGGGGGGGGGGGGGGGGGGGGGGGGGGGGGGGGGGGGGGGGGGGGGGGGGGGGGGGGGGGGGGGGGGGGGGGGGGGGGGGGGGGGGGGGGGGDGGGGGGGGGGFGGGGGGGDFFGGGGFGGGGGGGGGGGGGF8@FGGGGGCGDCGDDDFFGGGF8DGCC?C?FGFGGGFDBFFFFFFE>FFDBFFEFFFFFFFAFFFEF>@FFFBFFFFC8@B0163CCCE@F>?6<EFFF?6308??9BFF07<4429A0;11;0>().(87>0((
@M05025:18:000000000-B3NL5:1:1101:15891:7923 2:N:0:CACTCA
AGTGGAGGACTACTAGGGTATCTAATCCTGTTCGGTCCCCACGCTTTCGTGCCTCAGCGTCAGTCTGGCGCCGGTACGCTGCCTTCGCAATCGGAGTTCTGCGCGATATCTATGCATTTCACCGCTACACCGCGCATTCCGCGTACTTCTCGCCAACTCAAGTCTGCCAGTTTCAACGGCTCGACGGGGTTGAGCCCCGCAATTTTACCGCTGACTTAACGGACCGCCTACGCCCCCTTTATACCCAATAAATCCGGATAACGCTCGTATCCTCCTTATTACCGCGGCTGCTGCCCCGGAG
+
CCCCCGFGCGGGGGGGGGCFGGGGGGGGGGGGGGGGGGGGGGGGGGGGGGGGGGGGGGGGGEGGGGGGGGGGGGGGGGGGGGGGGGGGGDGGGCEGGGGGGG>GFECF7FGGGFGGGGGGGDGEFEFGGFGGEEEGDGGGGGGGGGGGFCEEGGGGC6;EFFGGGFGFGG?D:DG:FCDGDDCDDGGGG<339CFFFGEGCDFGFF??6)>3>>F>>@ADF>:>>9(9B138((34,9184)-66:?6(,))4>?F>0-4976>3-(43,:).<.().69)-6((,(((-3),)((3(,,-
@M05025:18:000000000-B3NL5:1:1101:24261:7943 2:N:0:CACTCA
AGTGGAGGACTACCGGGGTTTCTAATCCTGTTTGCTACCCACGCTTTCGAACCTCAGCGTCAGTTACAGACCAGAGAGCCGCTTTCGCCACTGGTGTTCTTCCATATATCTACGCATTTCACCGCTACACATGGAGTTCCACTCTCCTCTTCTGCACTCAAGTCTCCCAGTTTCCAATGCACTACTCCGGTTAAGCCGAAGGCTTTCACATCAGACTTAAAAGACCGCCTGCGTTCCCTTTACGCCCAATAAATCCGGATAACGCTTGCCACCTACGTATTACCGCGGCTGCTGGCACGTA
+
CCCCCGGGGGGGCGEGGGGGGGGGGGGGGGGGGGGGGGGGGGGGGGGGCFGGGFGGGGGGGGGGGGGGGGGGGGGGGGGGGGGGGGGG7EGGGGGGFEGGGGFGGGGGGGGGGGGGGGGGGGGGGGGGGGGGGFGFGGGGGGGGGGGGGGGGGGGGFDDGFGGGGDFGGGFGGGGFFGGGGGGGGGCCCDGDGGGGGD>CD*AFA@FFF6A>96A>=AECAFBBB=@BF;0=@@@?8@FEE9E<?@9;08EECFE?>60(86311:BF:0<>67?B1425?4:9:B96BF>072(4,5?3,
@M05025:18:000000000-B3NL5:1:1101:23240:7962 2:N:0:CACTCA
AGTGGAGGACTACTCGGGTATCTAATCCTGTTTGCTCCCCATGCTCTCATGCCTCAGCGTCAGTTACAGTCCAGTAAGTCGCCTTCGCCACTGGTGTTCTTCCTAATCTCTACGCATTTCACCGCTACACTAGGAATTCCACTTACCTCTCCTGCACTCTAGTTAAACAGTTTTATATGCTTTCTACAGGTTAAGCCTATATATTTAACATATAACTTGTTTAACCGCCTACGCATCCTTTACGCCCAGTTATTCCGAACAACGCTTGCCACCTACGTATTACCGCGGCTGCTGGCCCGTA
+
CCCCCGGGGGGGGGGGGGGGGGGGGGGGGGGGGGGGGGGGGGGGGGGGGGGGGGGGGGGGGGGGGGGGGGGGGGGGGGGGGGGGGGGGGGGGGGGGGGGGGGGGGGGGGGGGGGGGGGGGGGGGGGGGGGGGGGGCGGGGGGGGGGGGGGGGGGGGGGGGGFGGFGGGGGGGGGGGGGGGGGGGGGGGG8DGGGGFCDFGGGFGFFFFFFFFFAFE@FCFFFFFFF>F=@AF58=AAEFEE8A9A@:=>BE??EEE@F=@FFD99DF1?1;EF@@F6;8CEFCE;:1(4;903708(4,4(
@M05025:18:000000000-B3NL5:1:1101:7856:7964 2:N:0:CACTCA
AGTGGAGGACTACAAGGGTTTCTAATCCTGTTTGATCCCCGCACTTTCGTGCCTCAGCGTCAGTAGGGCGCCGGTATGCTGCCTTCGCAATCGGGGTTCTGCGTGATATCTATGCATTTCACCGCTACACCACGCATTCCGCATACTTCTCGCCCACTCGAGCCCGGCAGTTTCAACGGCTGTACGGGGTTGAGCCCCGCAATTTTACCGCTGACTTGGCAGGCCGCCTACGCACCCTTTAAACCCAATAACTCCCGCTAACGCTCCCATCCTCCGTATTACCCCGGCTGCTTGCCCGGAG
+
CCCCCGFGEFGFGGGGGGFGGGGGFGGGGGGGGGGGGGGGGGDGGFFCCEFGGFGFGGGGG7FFGGFGFGGGGCGCF@FGFGGGGGGGGCFGCE7FF:AEGGGEFGG,,EFCFGGGAFFGGGFGGGGGGFGGGGGGGGGGGGGGGGFGG;E8CEGGEGGC8+:>BEGGGEFFCFFFGGDGGGF7:CCDC9C)*CC7DGBDD5A77CAA=>@D:BF<>F0?F3>><F>62036>1>F6037):4<B?<F784))-)(,((-0526(--17AF?25:0((.8))6((((4,3<8))-.:<((4
@M05025:18:000000000-B3NL5:1:1101:27901:7989 2:N:0:CACTCA
AGTGGAGGACTACTGGGGTTTCTAATCCTGTTCGCTACCCATGCTTTCGAGCCTCAGCGTCAGTTGCAGACCAGAGAGCCGCCTTCGCCACTGGTGTTCTTCCATATATCTACGCATTCCACCGCTACACATGGAGTTCCACTCTCCTCTTCTGCACTCAAGTTCAACAGTTTCTGATGCAATTCTCCGGTTGAGCCGAAGGCTTTCACATCAGACTTATTGAACTGCCTGCACTCGCTTTACGCCCAATAAATCCGGACAACGCTTGCCACCTACGTATTACCGCGGCCGCTGGCACGTA
+
CCCCCGGGGGGGGGGGGGFGGGGGGGGGGGGGGGGGGGGGGGGGGGGGGGGGGGGGGGGGGGGGGGGGGGGGGGGGGGGGGGGGGGGGGGGFGGGGGGGGGGGGGGGGGGGGGGGGGGGGGGFEGGDGGGGGGGGGGGGC=BFGGFGFFGGGGGGGGGGFF9DFGGGFEFDGGGGGGGFGGGGGCDD7EGGDGGGGGGFGDCFGFFFFFFFFFFFFFFFFFFFEE*::>3@25B>B=B22===6?BB??@EFEFE1(3662=;;BBB?:042:((4:?DFB244:>B06(49BF03(5:?(
@M05025:18:000000000-B3NL5:1:1101:27104:7998 2:N:0:CACTCA
AGTGGAGGACTACACGGGTTTCTAATCCTGTTCGATACCCACGCTTTCGTGCTTCAGCGTCAGTTGGGCGCCGGTATGCTGCCTTCGCAATCGGAGTTCTGCGTGATATCTATGCATTTCACCGCTACACCACGCATTCCGCATACTTCTCGCCCACTCAAGAACATCAGTTTCAACGGCACGACGGGGTTGAGCCCCGAATTTTTACCGCTGACTTGATATTCCGCCTACGCACCCTTTAAACCCAATAAATCAGGATAACGCTCTCATCCTCCGTATTACCGCGGCTGCAGGCACGGAG
+
CCCCCGGGGGGGGFGGGGFEGGFFFGEGGGGFFGEFGGGGGGGGEFG<FFGGGEGCGCFEGGGGFGGGGGGGGGGGGGGGGGGGGGGGGGGGGDFGGGGGGGGG>FGGDGGGGGGGG9FFFGGEGGFGGG84?CGCDG9>EGGGGGGDGGGGGEGGCGGGGGDCGGGDECEEGGGFCEGGCDGDDE577DDGCGGGGGFGGG3781A6A;B:B>A9?A8:B=FBFFF<B::61(,7?8?FB<<4(3?3(,4)6>).).).).46<0()444<22((-,:3569?B(292;F((39((-,(-
@M05025:18:000000000-B3NL5:1:1101:11324:8011 2:N:0:CACTCA
AGTGGAGGACTACTGGGGTTTCTAATCCTGTTTGCTCCCCACGCTTTCGTGCCTCAGTGTCAGTGTTGGTCCAGGTAGCTGCCTTCGCCATGGATGTTCCTCCTGATCTCTACGCATTTCACTGCTACACCAGGAATTCCGCTACCCTCTACCACACTCTAGTCATCCAGTATCCACTGCAGTTCCCAGGTTGAGCCCAGGGCTTTCACAACGGACTTAAATAACCACCTACGCACGCTTTACGCCCAGTAATTCCGAGTAACGCTTGCACCCTTCGTCTTACCGCGGCTGCTGGCACGAA
+
CCCCCGGGGGGGGGGGGGGGGGGGGGGGGGGGGGGGGGGGGGGGGGGGGGGGGGGGGGGGGGGGGGGGGGGGGGGGGGGGGGGGGGGGGGGGGGGGGGGGGGGGGGGFFGFGGGGGGGGGGGGGGGGGGGGGGGGGGGGGGGGGGGGGGGGGGGGGGGGFGGGGGGGGGGGGGGGGGGGGGGGGGGGGGGFFGGGGGGFGFGFGFFFFFF?@B>9=AFFEAFCEFFFBDBFFAF=@@FFFBEF=@F022;EFF357(3(366),(:<@?)=(3=:0-.(46AF>BFF09,(8777<28:0-
@M05025:18:000000000-B3NL5:1:1101:27098:8047 2:N:0:CACTCA
AGTGGAGGACTACCCGGGTATCTAATCCTGTTTGCTCCCCACGCTTTCGCACCTGAGCGTCAGTCTTTGTCCAGGGGGCCGCCTTCGCCACCGGTATTCCTCCAGATCTCTACGCATTTCACCGCTACACCTGGAATTCTACCCCCCTCTACAAGACTCTAGCCTGCCAGTTTCGGATGCAGTTCCCAGGTTGAGCCCGGGGCTTTCACATCCGACTTGACAGACCGCCTGCGTGCGCTTTACGCCCAGTAATTCCGATTAACGCTTGCACCCTCCGTATTACCGCGGCTGCTGGCACGGG
+
CCCCCGGGGGGGFFGGGGGGGGGFGGGGGGGGGGGGGGGGGGGGGGGGGGGGGGGGGGGGGGGGGGGGGGGGGGGDGECGGGGGGGGGGGGGGGGGGGGGGGGGGGGGGFGGGGGGGGGGGGGGGGGGGGGGGGGGGGGGGGGFGGGGGGGGGCF,DFGGGEGGGGGGGFGFFGGGGGGGGGGGGGGGGFGFFFGGGGFGGD)85AFFFFFFFEFFBFAFFFFF??>014::F?BB0>FF?AD?<>>B::<<AAFAF(42:>619::(4<><::?B6::12<AF16902(,4:?0::<<>1
@M05025:18:000000000-B3NL5:1:1101:20925:8050 2:N:0:CACTCA
AGTGGACTACACGGGTTTCTAATCCTGTTCGCTACCCATGCTTTCGAGCCTCAGCGTCAGTTGCAGACCAGACAGCCGCCTTCGCCACTGGTGTTCTTCCATATATCTACGCATTCCACCGCTACACATGGAGTTCCACTGTCCTCTTCTGCACTCAAGTCGCCCGGTTTCCGATGCACTTCTTCGGTTAAACCGAAGGCTTTCACATCAGACCTAAGCAACCGCCTGCGCTCGCTTTACGCCCAATAAATCCGGATCACGCTTGCCACCTACGTATTACCGCGGCTGCTGGCACGTACTT
+
CCCCCGGGGGGGGGGGGGGGGGGGGGGGGGGGGGGGGGGGGGGGGGGGGGGGGGGGGGGGGGGGGGGGGGGGFGGGGGGGGGGFGGGGGGGGGGGGGGGGGGGGGGGGGGGGGGGGGGGGGGGGGGGGGGGGGGGGGGGGGGGGGGGGGCGGGGGGGGFGGCEEGGGGGGGGGGGGGGGGGGGGGGGGGGGFGGGGGG>4?DAG>CCFFAFAF;AEF6BFFFA>=;;3?;B@@FFFFFFE0@>>B0<FA994:B1?1(4:<?6::<>A?BF0?:?2<?>DA167>;13?B?7?(5(,1(-6
@M05025:18:000000000-B3NL5:1:1101:8511:8060 2:N:0:CACTCA
AGTGGAGGACTACCCGGGTTTCTAATCCTGTTCGATACCCACGCTTTCGTGCATGAGCGTCAGTTGAGCGCCGGTATGCTGCCTTCGCAATCGGAGTTCTGCGTGATATCTATGCATTTCACCGCTACACCACGCATTCCGCATACTTCTCGCTCACTCAAGAACGCCAGTTTCAACGGCACGACGGGGTTGAGCCCCGAAATTTTACCGCTGACTTGACATTCCGCCTGCGCACCCTTTAAACCCAATAAATCCGGATAACGCTCGCATCCTCCGTATTACCGCGCCTGCTGCCCCGGAG
+
CCCCCGGGDFFFGGGGGGBFFGGGGGGGGGGGGGGGGGFGGGEGFGFGGGGGGGGGGGGGGGGGGCGGGGGCFGGGGGGGGGGGGGGGGGGFDEGGGGGD9FGGEGGGGGFGFCDEGGGGGGGGGGGGEEG7<:FCCEGGGGCGGGGGGAFGGGGGFFGFFC3DCEGEGGEC;EFGFGGGDDGCD95C5?C<6CFFGC8CD3FF:@AFFF>BD>FDA64:FFFBFBF6:0:(,4932?7:-<)40:6?:?4594:;1:?FA<?;<32(((7?287>?:<F4443>B17,4600).(469(-
@M05025:18:000000000-B3NL5:1:1101:19215:8080 2:N:0:CACTCA
AGTGGAGGACTACCGGGGTATCTAATCCTGTTCGATACCCACGCTTTCGTGCTTCAGCGTCAGTTGGGCGCCGGTATGCTGCCTTCGCAATCGGAGTTCTGCGTGATATCTATGCATTTCACCGCTACACCACGCATTCCGCATACTTCTCGCCCACTCAAGAACGCCAGTTTCAACGGCGGAGCGAGGTTGAGCCCCGCGATTTTACCGCTGCCTTGGCATTCCCCCTACGCACCCTTTAAACCCAATAAATCCGGATAACCCTCGCATCCCCCGTATTCCCGCTCACGCCTGCCCGGTG
+
CCCCCGGGGGGGGGD>EGEGGGGGGGGGGGGGGGFGGGGGFFEGGDGGGFDGGGGFGGGGGGGGGCFGGGGGGDEGGFGGAEFCEFFG,>BF7::FBFGGGGFE:=F9FF9A<EAFAFEFAEG=FECFFGGGG@F+BCFFGG6E>FGGG9EC>EGGG?E,::,@EEGG5C33@;,@E9CD*55><>5)1:<86*7FDC3C59)1)14?FEF57)72.9:?F?*)4)(4011121;>B(1))))4<((3,5)-6AF1,1((42,4(30401(2(-3--9(3)))(-((()((-(,((.((((
@M05025:18:000000000-B3NL5:1:1101:14596:8088 2:N:0:CACTCA
AGTGGAGGACTACAAGGGTTTCTAATCCTGTTTGCTCCCCACGCTTTCGAGCCTCAGCGTCAGTTACAGACCAGAGAGCCGCCTTCGCCACTGGTGTTCCTCCATATATCTACGCATTTCACCGCTACACATGGAATTCCACTCTCCTCTTCTGCACTCAAGTTTCCCAGTTTCCAATGACCCTCCCCGGTTGAGCCGGGGGCTTTCACATCAGACTTAAGAAACCGCCTGCGCTCGCTTTACGCCCAATAAATCCGGACAACGCTTGCCACCTACGTATTACCGCGGCTGCTGGCACGTA
+
CCCCCGGGGGGGGGGGGGFFGGGGGGGGGGGGGGGGGGGDGGGGGGGGGGGGGGGGGGGGGGGGGGGGGGGGGGGGFGGGGGGGGGGGGGGGGFGGGGGGGGFFGGGGGFGGGGGGGGGGGGGGEEGGGGGGGGF=EFGGGGGGGGGGGGGGGGGGGGGGGGG;DFFGFC?DGGGDDFDGGGGGFGGGGGGGGDGGGG>DGDBGAFFFFFFFFF4@;FFCF=A@DDFBBF?DF>BF;9<BB):?090?<??B4<<BFB:>F<<0>?B060<>:<:4<?D<:2A>6>>>0(-28?4<(34((
@M05025:18:000000000-B3NL5:1:1101:19102:8092 2:N:0:CACTCA
AGTGGAGGACTACTAGGGTTTCTAATCCTGTTTGCTCCCCACGCTTTCGAGCCTCAGCGTCAGTTACAGACCAGAGAGCCGCCTTCGCCACTGGTGTTCCTCCATATATCTACGCATTTCACCGCTACACATGGAATTCCACTCTCCTCTTCTGCACTCAAGTTTCCCAGTTTCCAATGACCCTCCCCGGTTGAGCCGGGGGCTTTCACATCAGACTTAAGAAACCGCCTGCGCTCGCTTTGCGCCCAATAAATCCGGACAACGCTTGCCACCTCCGTATTCCCGCGGCTGCTGGCACGTC
+
CCCCCGGGGGGGGGGGGGGGGGGGGGGGFGGGGFGGGGGGGGGGGGGGGGGDGGGGGGGGGGGGGGGGGGGGGGGGGGGGGGGGGGGGGGGGGGGGGGFGFFGGGGGGGGGGGGGGGGGGGDFGGGGGGGGGGGGGGGGFDGGFFFGFFGGGGGGGC,DEFGGGGGGDGFFDFGCGGFG?FGGGGGGGGCGGDGFFFGFCCDEGF;A8CA8AAFFFFFF96:A3@@09>DF;B;BFFFF8:AFBB<9::8?>9<A?>0?9>:?B>1??17428((((-(.5).4390-(((48:(,(,44(
@M05025:18:000000000-B3NL5:1:1101:22355:8093 2:N:0:CACTCA
AGTGGAGGACTACAGGGGTTTCTAATCCTGTTTGCTCCCCACGCTTTCGTTCTTGAGCGTCAGTGTATATCCAGTAAACTGCCTTCGCCGTTGGTGTTCTTCCTAATATCTACGCATTCCACCGCTTCACTAAGAATTCCGTTTACCTCTATATAACTCTAGTTAACCAGTATCCAAAGCGGACTGAGGTTGAGCCTCAGGCTTTAACTCTAGACTTGATAAACCGCCTACAAACTCTTTACGCCCAATAATTCCGGATAACGCTTGTTACCTATGTATTACCGCGGCTGCTGGCACATAA
+
CCCCCGGGGGGGGGGGGGGGGGGGGGGGGGGGGGGGGGGGGGGGGGGGGGGGGGGGGGGGGGGGGGGGGGGGGGGGGGGGGGGGGGGGGGGGGGGGGGGGGGGGGGGGGGGGGGGGGGGFGGGGGGGGGGGGGGGGGGGGGGGGDFGGGGGGGGGGGGGGGGGGGGGGGFGGGGGGGGGGGGGDDGFGGGGGGGGFFGFGGGFGFFFFFFFFFFFFFFB@FFFFDF>ADFDFEFF=@?EEEFFFFFFFFFFE?<?;>8(:78(,6<(().9/;6<>B99:))6(,-(2((4>)2((.1<2)
@M05025:18:000000000-B3NL5:1:1101:18895:8117 2:N:0:CACTCA
AGTGGAGGACTACCCGGGTTTCTAATCCTGTTCGATACCCACGCTTTCGTGCTTCAGCGTCAGTTGGGCGCCGGTATGCTGCCTTCGCAATCGGAGTTCTGCGTGATATCTATGCATTTCACCGCTACACCACGCATTCCGCATACTTCTCGCCCACTCAAGAACGCCAGTTTCAACGGCGGAGCGAGGTTGAGCCCCGCGCTTTTACCACTGACTTGGCATTCCGCCTACGCACCCTTTACACCCAATAAATCCGGATAACGCCCGCATCCACCCTCTTACCGTGGTCTCCGGCCGGGTC
+
BCACCFD@CCFFA<FGC76@FGECEGDE<CGEGEDCEEGGGG@FGGGGGFDE,CFGGGEFFCFGGC8BEGEEGD>:D=?FFGGCEF@FGDGGD7=FCEFGCCCGD:FEEFAEGGGGF<EFFGGGG::FEFEDAEGGCEF98C>66>9=B>F86ECEG:E?8B,@BEEG5:@EFFA,@*9C>):55><DDDCC7CCC<:559)0/.76?F*796*).)738**/6:364:?::B029?1(,))))((3:7)-.).(-,(,()3,0(441(((5)(21(((..54((((-4)4)((4(((-((
@M05025:18:000000000-B3NL5:1:1101:13160:8128 2:N:0:CACTCA
AGTGGAGGACTACTAGGGTATCTAATCCTGTTCGCTACCCATGCTTTCGAGCCTCAGCGTCAGTTGCAGACCAGAGAGCCGCCTTCGCCACTGGTGTTCTTCCATATATCTACGCATTCCACCGCTACACATGGAGTTCCACTCTCCTCTTCTGCACTCAAGTTCAACAGTTTCTGATGCAATTCTCCGGTTGAGCCGAAGGCTTTCACATCAGACTTATTGAACCGCCTGCACTCGCTTTACGCCCAATAAATCCGGACAACGCTTGCCACCTACGTATTACCGCGGCTGCTGGCACGTA
+
CCCCCGGGGGGGGGGGGGGGGGGGGGGGGGGGGGGGGGGGGGGGGGGGGGGGGGGGGGGGGGGGGGGGGGGGGGGGGGGGGGGGGGGGGGGGGGGGGGGGGGGGGGGGGGGGGGGGGGGGGGGGGGGGGGFGGGFGGGGGGGGGGGGGGGGGGGGGGGGGGGGGGGGGGGGGGGGGGGGGGGGGGGGGGGGGGGGFGGFCCDFGFFFFFFFFFFFEFFEFF6:8BBBBFFFFFFEFFBFFFFFFFFFFDFFE37E19@;9@FF;1:<:<B>238??<??FFFFB:1(4043:0):?(3:4(
@M05025:18:000000000-B3NL5:1:1101:14996:8148 2:N:0:CACTCA
AGTGGAGGACTACCGGGGTATCTAATCCTGTTCGATCCCCACGCTTTCGTGCCTCAGCGTCAGTCTGGCGCCGGTACGCTGCCTTCGCAATCGGAGTTCTGCGCGATATCTATGCATTCCACCGCTACACCGCGCATTCCGCGTACTTCTCGCCGTCTCTAGTCCGACAGTTTCAACGGCTCGCCGGGGTTGAGCCCCGGGCTTTTACCGCTGACTTTCCGGGCCGCCTACGCACCCTTTAAACCCAGTAAATCCGGATAACCCTCGAATCGTCCTCTTTACCGCGGCCTCTGGATCGGGG
+
<C@C9-EEEFCD6,@6@+7,-CC,FGE,9C6@,B<CF,C@C:BFE@<CEC<,CFGCEFG,@C76,@9<FGECE:FG,BB,,+C,CCB,BF7FG+B=FGGA<9F7C>>:F9,AF<CGGF,,5FFGGC3CD,>B=CFGGEGGG6BEEG7;E,,8*@*4@88D:,>CGG5:5:CFGGD:EGCG)*:/1>D3E77<697*177))).*)9*=F3)70.865@)4;3)--,(4-2:(-41(80:))).)(42(.<<A):03(,444,(.(,(((),((.(()).).6)((((--(.5)).).-((,
@M05025:18:000000000-B3NL5:1:1101:9095:8155 2:N:0:CACTCA
AGTGGAGGACTACAGGGGTTTCTAATCCTGTTCGATCCCCACGCTTTCGTGCCTCAGCGTCAGTCTGGCGCCGGTACGCTGCCTTCGCAATCGGAGTTCTGCGCGATATCTATGCATTTCACCGCTACACCACGCATTCCGCGTACTTCTCGCCAACTCAAGTCTGCCAGTTTCAACGGCTCGACGGGGTTGAGCCCCGCAATTTTACCGCTGACTTAACGGACCGCCTACGCACCCTTTAAACCCAATAAACCCGGATAACGCCGGCATCCTCCGAATTACCGCGGCTGCTGGCCCGGGG
+
CCCCCGGGGGGGGGGGGGGGGGGGGGGGGGGGGGGGGGGGGGGGGGGGGGGGGGGGGGGGGGGGGGGGGGGGGGGGGGGGGGGGGGGGGGGGGGGGGGGGGGGGG7CFFGFGGGGGGGGGGGGGGGGGGGGGGGGGGGGFGGGGGGGGGGGGGGGEGGGGGGFGGGGGGGEEFGGGGGGGDGGCDCGGGDGGFFFDFGFDG<DFFF?BF>>5>>@A>F<>DEFFF>198<F?F019??<?A>>)4<68:?F>)(8((,(,65,1((,((-5:2<<6((-1).--4>(((,47:((((----
@M05025:18:000000000-B3NL5:1:1101:8715:8203 2:N:0:CACTCA
AGTGGAGGACTACTAGGGTTTCTAATCCTGTTCGCTCCCCATGCTTTCGCTCCTCAGCGTCAGTAAATGCCCAGAGACCTGCCTTCGCCATCGGTGTTCCTCCTGATATCTGCGCATTTCACCGCTACACCAGGAATTCCAGTCTCCCCTACATCACTCTAGTCTGCCCGTACCCACCGCAGATCCGAGGTTGAGCCTCGGACTTTCACGGCAGACGCAACAAACCGCCTACGAGCTCTTTACGCCCAATAAATCCGGATAACGCTTGCGCCCTACGTATTACCGCGGCTGCTGGCCCGTA
+
CCCCCGGGGGGGGGGGGGGFGGGGGGGGGGGGGGGGGGGGGGGGGGGGGGGGGGGGGGGGGGGGGGGGGGGGGGFFGGGGGGGGGGGGGGGGGGGGGGGGGGGGGGGGGGGGGGGGGGGGGGGGGGGGFGGGFGCEFFGGGFGGGGGGGGGGGGGGGGGGGECGGGFFGGGEGGGFGGGGGGDGGGGCG57C9DCGGFFGGDEGFFFAAFB>5?)7-8((5;A1=?F1;D@FF@DF6@FBDAAF?>><3?7A4A<BFFB0:43(2:?BB(0:>12:4:>9>24<362-6((8::((.86>(
@M05025:18:000000000-B3NL5:1:1101:4359:8208 2:N:0:CACTCA
AGTGGAGGACTACCGGGGTTTCTAATCCTGTTCGCTACCCATGCTTTCGAGCCTCAGCGTCAGTTGCAGACCAGACAGCCGCCTTCGCCACTGGTGTTCTTCCATATATCTACGCATTCCACCGCTACACATGGAGTTCCACTGTCCTCTTCTGCACTCAAGTCGCCCGGTTTCCGATGCACTTCTTCGGTTAAGCCGAAGGCTTTCACATCAGACCTAAGTAACCGCCTGCGCTCGCTTTACGCCCAATAAATCCGGATAACGCTTGCCACCTACGTATTACCGCGGCTGCTGGCACGTA
+
CCCCCGGGGGGGGGGGGGBGGGGGGGGGGDFGGGGGGGGGGGGGGGGGCGGGGGGGGGGGGGGGGGGGGCGGGGGGGFFGGGGGGGGGGDGGGGGGGGGGGGGGGGGGGGGGGGGGGGGGGGGG7FGGGGFFGGGGGGGGFGGGGGGGGGGGGGGAGGGGGGGGGGGGGGGGGGGGG6CDGGFGGG8CFGGGGF8>FDEGCDFGFFFFFFFFFF4@@FE31ACEFA>FFF;<(.,229D0:AA0:09:::B<25<>9(,324<:BF?017>?01,41(2<2:<20((,1(,4>>26(3(((
@M05025:18:000000000-B3NL5:1:1101:22890:8217 2:N:0:CACTCA
AGTGGAGGACTACAAGGGTATCTAATCCTGTTTGCTCCCCATGCTCTCATGCCTCAGCGTCAGTTACAGTCCAGTAAGTCGCCTTCGCCACTGGTGTTCTTCCTAATCTCTACGCATTTCACCGCTACACTAGGAATTCCACTTACCTCTCCTGCACTCTAGTTAAACAGTTTTATATGCTTTCTACAGGTTAAGCCTATATATTTAACATATAACTTGTTTAACCGCCTACGCATCCTTTACGCCCAGTTATTCCGAACAACGCTTGCCACCTACGTATTACCGCGGCTTCTGGCACGTA
+
CCCCCGGGGGGGGGGGGGGGGGGGGGGGGGGGGGGGGGGGGGGGGGGGGGGGGGGGGGGGGGGGGGGGGGGGGGGGGGGGGGGGGGGGGGGGGGGGGGGGGGGGGGGGFGGGGGGGGGGGGGGGGGGGGGGGGG8FGGGGGGGGFGFFGFGGGGGGGGGGGGGGGGGGGGGGGGGGGGGGGGGGGGGGCFGGGDGGGGFGGGFGFFFFFFFFFFFFEFFFFFFCAEF=8AAB==@DA@EEEEF=AAA=B>C?EE?E2@(6(>=@(6?1013<@F@E;37>EEF9160(70(445)4(42((
@M05025:18:000000000-B3NL5:1:1101:16156:8223 2:N:0:CACTCA
AGTGGAGGACTACACGGGTATCTAATCCTGTTCGCTCCCCATGCTTTCGCTCCTCAGCGTCAGTAAATGCCCAGAGACCTGCCTTCGCCATCGGTGTTCCTCCTGATATCTGCGCATTTCACCGCTACACCAGGAATTCCAGTCTCCCCTACATCACTCTAGTCTGCCCGTATCCACCGCAGATCCGAGGTTGAGCCTCGGACTTTCACGGCAGACGCGACAACCCGCCTACGAGCCCTTTACGCCCATAAAATCCGGATAACGCTTGCGCCCTACGTATTACCCCGGCTGCTGGCCAGTA
+
CCCCCGGDGGGGFGGGGGFGGGGGGGGGGGGGGGGGGGGGGGFFGGGGGGGGGGGGGGGGGGGGGGGGGGGGGGGG@FGG8FCGGGGGECGGG>FGGGGGFFFGFFFGFFFEGGCFGGGGGGGGGGGGGGGGGEGDGGGCFFGFEFCCEC4D8EGCFFGGGCFFFDFF?==@,=@,@8=7CD++5@999*C**33;D;FCD*9CF6@9BABEEE)7-8(65;)(/,116(281<,((,4:06<6:39:(()..42:B6:(4))(3-4(1(407((,4,,-4)-.(-(41((,).(((((.)
@M05025:18:000000000-B3NL5:1:1101:3852:8228 2:N:0:CACTCA
AGTGGAGGACTACCGGGGTATCTAATCCTGTTTGCTCCCCACGCTTTCGCACCTGAGCGTCAGTCTTTGTCCAGGGGGCCGCCTTCGCCACCGGTATTCCTCCAGATCTCTACGCATTTCACCGCTACACCTGGAATTCTACCCGCCTCTACAAGACTCTAGCCTGCCAGTTTCGGATGCAGTTCCCAGGTTGAGCCCGGGGATTTCACATCCGACTTGACAGACCGCCTGCGTCCCCTTTACGCCCACTAATTCCGATTAACGCTTGCACCCCACGTTTTACCGCGTCTGCTGGCACTGA
+
9CCCCGGG-@EE<C:F7CFF@<FFF96E,FEFFFFEFEGGG>FEE@GD@,B@@F8,CF@@CCGGDEDGGF,C@FF,B>6@7>>@=ABF7FFCC7CC+C?,,,A=8,=FECCFGGEG7@<?FBAC+=B:98DAFGDGG3D,3@F@++@7BFFGD,EGCCGGC;CFADGCGFA<7D*;EEGGGDF7CC>D7CCF4FGC6*)85C:DF*@CFF7FA>>>>B).;@6230109?(39?(((..48>F(:(3,(((..)).4,(,449(,83(,8>F(((4(-(((-5)-,,(,((.63(2(8((.
@M05025:18:000000000-B3NL5:1:1101:5011:8236 2:N:0:CACTCA
AGTGGAGGACTACTAGGGTTTCTAATCCTGTTCGCTACCCATGCTTTCGAGCCTCAGCGTCAGTTGCAGACCAGAGAGCCGCCTTCGCCACTGGTGTTCTTCCATATATCTACGCATTCCACCGCTACACATGGAGTTCCACTCTCCTCTTCTGCACTCAGGTTCAACAGTTTCTGATGCAATTCTCCGGTTGAGCCGAAGGCTTTCACATCAGACTTATTGAACCGCCTGCACTCGCTTTACGCCCAATAAATCAGGACAGCGCTTGCCACCTACGTATTACCGCGGCTGCTGGCACGTA
+
<CCCCCFGGGCFGFGGGGFCCGFGE9FCFFGFFGGGGGFGFGFGGGFEGGGGCGGGCFGGGGGEFGGFGGGGEDFGGGCFGGGGGGGGFCFEFECEFGGF<?FFAFFFAE9<CFF@EB<FFGGGGGGEGGGGE:FEGFEGFA=?9DFEEDFDFGGGGFGGGGGD9@DDFGGGGFGFGGGD?DG7+@DFGGDGG6?CFGFGGGFG6?>FFFFFFF*:4=66B8BCEDAF=@FF=B8>>=21=<EFF;F;0=@ECEC)7)(,,(/201(-129B:(:7(,,53A26<B3793;(4)5(3)(4(
@M05025:18:000000000-B3NL5:1:1101:16464:8252 2:N:0:CACTCA
AGTGGAGGACTACCAGGGTTTCTAATCCTGTTTGCTCCCCACGCTTTCGTGCCTCAGTGTCAATGTTGGTCCAGGTAGCTGCCTTCGCCATGGATGTTCCTCCTGATCTCTACGCATTTCACTGCTACACCAGGAATTCCGCTACCCTCTACCACATTCTAGTCATCCAGTATCCACTGCAGTTCCCAGGTTGAGCCCAGGGCTTTCACAACGGACTTAAATAACCACCTACGCACGCTTTACGCCCAGTAATTCCGAGTAACGCTTGCACCCTTCGTATTACCGCGGCTGCTGGCACGAA
+
CCCCCGGGGGGGGGGGGEGGGGGGGGGGGGGGGGGGGGGGGGGGGGGGGGEGGGGGGGGGGGGGGGGGFGGGGGGGGGGGGGGGGGGGGGGGGGGGGGGGGGGGGGGGGGGGGGGGGGGGGGGGGGGGGGGGGGGDGGGGGGGGGFGGGGGGGGGGGGGGGFGGGGGGGGGGFGGGGGGGGGGFFGGGGGFCD8FFFGFGGDFGAFFFFFFFF>>BFFFEFFFFE5:CDFFFFFFFFFFFFFFFFBFFFEECEEFF@?@DFFFF613;2.45618@?FFFB2A20(71699<?>F:1<62,
@M05025:18:000000000-B3NL5:1:1101:11272:8256 2:N:0:CACTCA
AGTGGAGGACTACTGGGGTTTCTAATCCTGTTCGATACCCACGCTTTCGTGCTTCAGCGTCAGTTGGGCGCCGGTATGCTGCCTTCGCAATCGGAGTTCTGCGTGATATCTATGCATTTCACCGCTACACCACGCATTCCGCATACTTCTCGCCCACTCAAGAACGCCAGTTTCAACGGCGGAGCGAGGTTGAGCCCCGCGATTTTACCGCTGACTTGGCATTCCGCCTACGCACCCTTTAAACCCAATAAATCCGGATAACGCTCGCATCCTCCGTATTACCGCGGCTGCTGGCACGGAG
+
CCCCCGGGGGGGGGGGGGGGGGGGGGGGGGGGGGGGGGGGGGGGGGGGGGGGGGGGGGGGGGGGGGGGGGGGGGGGGGGGGGGGGGGGGGGGGGGGGGGGGGGGGGGGGGGGGGGGGGGGGGGGGDFGGGFGGGGGGGGFGGGGGGGGGGGGGGGGGFGGGGGGGGGGGGGGGGGFGDGGGGDGGGGGDGDFGGGGGGFGG<@FFFFFFDEF>EFFFFFFFFFFFFFFFFFBFFFFF?(8A2<A1?B<::D24ABF9B?FFFF02:903<B??FFF?F:BAFF060292>B>:?:77?>(-
@M05025:18:000000000-B3NL5:1:1101:28825:8368 2:N:0:CACTCA
AGTGGAGGACTACTAGGGTATCTAATCCTGTTCGCTACCCATGCTTTCGAGCCTCAGCGTCAGTTGCAGACCAGAGAGCCGCCTTCGCCACTGGTGTTCTTCCACATATCTACGCATTCCACCGCTACACATGGAGTTCCACTCTCCTCTTCTGCACTCAAGTTCAACAGTTTCTGATGCAATTCTCCGGTTGAGCCGAAGGCTTTCACATCAGACTTATTGAACCGCCTGCACTCGCTTTACGCCCAATAAATCCGGACAACGCTTGCCACCTACGTATTACCGCGGCTTCTGCCACGTG
+
CCCCCFGGGCGGGGGGGFFGGGGGGFGGGGGGFGGGGGGGGGGGGGGGGGGEGGFGGGGFG@FGGGGFGGGFGEGFGGGGGGG7FGGGDCGGGGFGFFGCFFGGGFFFGFFGGGGGGGGAGFEGCGGGGGGGGGFGGGGGGGGGFGGEFGFGGFG=8=DFGGFCEECFGGDFGGGCEGGGGGGGGGGGGGGG>F6CDCD9DDFGFFFAF>CFB>AEB9=69BB*:BFF((>>=@8;5@@(6;EF1423=@EE<EE89>?;;(.49:1<F(-32.42?B7A04)601(,(((.44),)),-(
@M05025:18:000000000-B3NL5:1:1101:10230:8406 2:N:0:CACTCA
AGTGGAGGACTACTGGGGATTCTAATCCTGTTCGCTACCCATGCTTTCGAGCCTCAGCGTCAGTTGCAGACCAGAGAGCCGCCTTCGCCACTGGTGTTCTTCCATATATCTACGCATTCCACCGCTACACATGGAGTTCCACTCTCCTCTTCTGCACTCAAGTTCAACAGTTTCTGATGCAATTCTCCGGTTGAGCCGAAGGCTCTCACATCAGACTTATTGAACCGCCTGCACTCGCTTTACGCCCACTAAATCCGGACAACGCTGCCCACCGACGTATTACTGCGGACGGTGGCACCTA
+
CCA<@DGE@996@C<<-@,B-6C,6@FFDFCCFC:;F@EFDFGCFGGCCGE76FDEDC7@,,8FFE9,<9@C@6E6@BF@FEGG7FB,:,8FFF?FE?F?F9??F,C?<EFGFGGGCFEGF<FGDF+=98FEF8,A=,4@AD,@>,8=FGFACEFFGGGCFFG=CDFFFGEE,@DFCDGGG+C?9D=FC7CD6:?DF69*<79**;ACBF66?>;==A66+49;>B(5/-0855.>BBD0=E)2113;0((63)6(63(((.4,92((.()-,((-(4()..4)-.40(((((,((,)-.(
@M05025:18:000000000-B3NL5:1:1101:7418:8451 2:N:0:CACTCA
AGTGGAGGACTACTCGGGTATCTAATCCTGTTCGCTCCCCACGCTTTCGCTCCTCAGCGTCAGTAACGGCCCAGAGACCTGCCTTCGCCATTGGTGTTCTTCCCGATATCTACACATTCCACCGTTACACCGGGAATTCCAGTCTCCCCTACCGCACTCAAGCCCGCCCGTACCCGGCGCGGATCCACCGTTAAGCGATGGACTTTCACACCGGACGCGACGAACCGCCTACGAGCCCTTTACGCCCAATAAATCCGGATAACCCTTGCACCCTACGTATTACCGCGCCTTCTGGCCCGCG
+
CCCCCGGGGGGGGGGGGGFGGGGGGGGGGFGGGGGGGGGGGGGGGGGGGGGGGGGGGGGGGGGGGFGGGDCGGGGGGGGGGGGGGGFGE>EFGGGGGGGGGGGGGGGGGGGGGGGGGGGGGGGGGGEGGGGGGGGGGGGGGGGGGGGGGGGGGGGCGEFGGCFF:>EGGGGGGGGGCGGGGG)9CCDGGGGGG3CFGDFDG*;CF==AF4@BED>;23(7DE3(479BFFFB:0491:?<?AF119>F:::3A>DFF2:6:B2(4:??0).261(.88<2>4)4,(((((-))6.)(-(((
@M05025:18:000000000-B3NL5:1:1101:3059:8452 2:N:0:CACTCA
AGTGGAGGACTACCCGGGTATCTAATCCTGTTCGCTACCCATGCTTTCGAGCCTCAGCGTCAGTTGCAGACCAGAGAGCCGCCTTCGCCACTGGTGTTCTTCCATATATCTACGCATTCCACCGCTACACATGGAGTTCCACTCTCATCTTCTGCACTCAAGTTCAACAGTTTCTGATGCAATTCTCCGGTTGAGCCGAAGGCTTTCACATCAGACTTATTGAACCGCCTGCACTCGCCTTACGCCCAATAAATCCGAACAACGCTTGCCACCTACGTATTACCGCGGCTGCTGGCACGTA
+
C<8A<DFGDCGGGDGGGE@:FCEFGGGCFGGF@FCFCFCECEF@FDCGG8EGGFFFC8F@B@FGGGF9FE@@EGGGFGFGGGDE=F7BGDFFGGCEFGEDFGGFDGGGFGGGGGCF>FFFGFGC@CGGGC@F,EF=FGCEDBFDFF,,4@D=FDFGGGGGGG8DG8EG=?EGDAFGGG??CGGGGGGGGGC6CC?+?D>D>CFDFF899+1@B9AEFFE6FF>6@B(5>29BB24(,(.68)((4(6108@<CEC;B(479B?136??BBAB:1::(,44,:A2:(--3(41?70:(41:0
@M05025:18:000000000-B3NL5:1:1101:20412:8487 2:N:0:CACTCA
AGTGGAGGACTACCGGGGTTTCTAATCCTGTTTGCTCCCCACGCTTTCGAGCATCAACGTCAGTTACCGTCCAGTAAGCCGCCTTCGCCACTGGTGTTCCTCCTAATATCTACGCATTTCACCGCTACACTAGGAATTCCGCTTACCTCTCCGGCACTCCAGCCTGACAGTTTCCAATGCAGTCCAGGGGTTGAGCCCCTGCCTTTCACATCAGACTTGCCTGGCCGTCTACGCTCCCTTTACACCCAGTAAATCCGGATAACGCTTGCCCCCTACCTATTACCGCGGCCGCTGGACAGTG
+
CCCCCFGGGGGGGFGCGGFEGGGGGGGFGFGGGGGGGGGEFEGGGGGGGGGGGGGGGGGGG7FGFEGGDFGGGGGGDFEFFGGGGDGDFEGGGF<FFGGGFFFGGGGFFFEFGGGGGGGGGGGDFGGGGGGGFGGGGGFGGGCEGFGFFFGFEGGGGGGGFE6ECCCE,@FGCFFGFGD>GFGGCACGCCD7DDFF*@B7CGF6F4BFFFFFBF4>5@@CFFF?FFF@B<DF((//7?3;3C>?<@6B046A2.-((-4?,-,(3:??:(33(-((()..6-62((-,(((461(,4)(-)
@M05025:18:000000000-B3NL5:1:1101:5617:8505 2:N:0:CACTCA
AGTGGAGGACTACCGGGGTATCTAATCCTGTTCGCTACCCATGCTTTCGAGCCTCAGCGTCAGTTGCAGACCAGAGAGCCGCCTTCGCCACTGGTGTTCTTCCATATATCTACGCATTCCACCGTTACACATGGAGTTCCACTCTCCTCTTCTGCACTCAAGTTCAACAGTTTCTGATGCAATTCTCCGGTTGAGCCGAAGGCTTTCACATCAGACTTATTGAACCGCCTGCACTCGCTTTACGCCCAATAAATCCGGACAACGCTTGCCACCTACGTATTACCGCCGCTGCTGGCACGTC
+
CCCCCGGGGGGGGGGGGGGGGGGGGGGGGGGGGGGGGGGGGGGGGGGGGGGGGGGGGGGGGGGGGGGGGGGGGGGGGGGGGGGGGGGGGGGFGGGGGGGGGGGGGGGGGGGGGGGGGGGGGGGGGGGGGGGGGFFGGGGGGGFGFGGGGGGGGGGDGGGGGFFGGGGGGGGGFFAGCGGGFGGGGFFGCDGGDCGGGGFDGGFGFFFFFFFFFFFFBFF<FFFEEFF=252B@FEE?B<D@FEFFFBF<@=@)1<@>(1((,86021?FBA7:30:::7<2<><89(19BFBFF:00314(
@M05025:18:000000000-B3NL5:1:1101:27314:8523 2:N:0:CACTCA
AGTGGAGGACTACCAGGGTTTCTAATCCTGTTCGCTACCCATGCTTTCGAGCCTCAGCGTCAGTTGCAGACCAGACAGCCGCCTTCGCCACTGGTGTTCTTCCATATATCTACGCATTCCACCGCTACACATGGAGTTCCACTGTCCTCTTCTGCACTCAAGTCGCCCGGTTTCCGATGCACTTCTTCGGTTAAGCCGAAGGCTTTCACATCAGACCTAAGCAACCGCCTGCGCCCGCTTTACGCCCAATAAATCCGGATAACGCTTGCCACCTACGTATTACCGCGGCTGCTGCCACGTA
+
9CCCCGGGGGGGGGGGEGGGGGGFGGGGFFGFGGGGGGGGGGGGGGGEFGFDEGGGGGGGGGGGGGGGFGGFGGFGGGGGGGGGGG?FGGGGGEEF,CFFGFGFFAFFGGGGGGGGGGGGGGGGGGGGGGCGGF8FFGGFAFGGGFFGGGGGGGGGFGGFF9DF>@=>GEGGCGFGGGCDFGFGGGGGFDDG5C+?FGFDGGFG49?@FFFFFF4>5A>7)?F=B5@B60/330(3.3>1:>C;;9>FFFB2>AFB9((((63(38(4<?<28,5::3?<0:><(3(-13,2:B)3)<61.
@M05025:18:000000000-B3NL5:1:1101:27090:8567 2:N:0:CACTCA
AGTGGAGGACTACTGGGGTTTCTAATCCTGTTTGCTCCCCACGCTTTCGTTCTTGAGCGTCAGTGTATATCCAGTAAACTGCCTTCGCCGTTGGTGTTCTTCCTAATATCTACGCATTCCACCGCTTCACTAAGAATTCCGTTTACCTCTATATAACTCTAGTTAACCAGTATCCAAAGCGGACTGAGGTTGAGCCTCAGGCTTTAACTCTAGACTTGATAAACCGCCTACAAACTCTTTACGCCCAATAATTCCGGATAACGCTTGTGACCTATGTATTACCGCGGCTGCTGGCATCTAT
+
CCCCCFGGGGGGGGGGGGEGGFFFGGGGGGGGGGGGGGGGGGGGGGGGGGGGGGGGGGGGGFGGGGGGGGFFEGGGFGGGGGGGGGGGGGGGGGFFGGGGGGGGGGGGGGEGGFGGGGGGGGFGGGDGGGGDFFGGGCGGFGGGGGDDFEGDFFGGDACGG9EDEFAAFGGGFFFFGDDFDG>CGFG+9?CCFCF607ADCGF9AFFF>AFFFFFFECFFF>C>B>2>ADFF33>EEEC*@CF?>@?<FF85.99(.6<(7<F6?D?@;66>)445<)-44:911-(4(7(4:(3()(.-)
@M05025:18:000000000-B3NL5:1:1101:12830:8580 2:N:0:CACTCA
AGTGGAGGACTACTCGGGTTTCTAATCCTGTTCGCTACCCATGCTTTCGAGCCTCAGCGTCAGTTGCAGACCAGAGAGCCGCCTTCGCCACTGGTGTTCTTCCATATATCTACGCATTCCACCGCTACACATGGAGTTCCACTCTCCTCTTCTGCACTCAAGTTCAACAGTTTCTGATGCAATTCTCCGGTTGAGCCGAAGGCTTTCACATCAGACTTATTGAACCGCCTGCACTCGCTTTACGCCCAATAAATCCGGACAACGCTTGCCACCTACGTATTACCGCGGCTGCTGGCACGTA
+
CCCCCGGGGGGGGGGGGDCFGGGGGGGGGGGGGGGGGGGGGGGGGGGGGGGGGGGGGGGGGGGGGGGGGGGGGGGGGGGGGGGGGGGGGGGGGGGGGGGGGGGFGEGGGGGGGGGGGGGGFGGGGGGGGGGGGGG?FGGGDFGGEGGGGGGGGGGGGGGGGGGGGGGGGGGGGGGGGGGGGCEGGGGGGGGGGC?GGGACGGFCFFFFFFFFFFABFFEFFBCC5@==9@=DDFEEBFFDFCC<<FF?;@;E6??;696;>?FBBB?03:<???8?F7)65>F<6>1(24-8)),41441,
@M05025:18:000000000-B3NL5:1:1101:4368:8587 2:N:0:CACTCA
AGTGGAGGACTACAAGGGTATCTAATCCTGTTCGATACCCACGCTTTCGTGCTTCAGCGTCAGTTGGGCGCCGGTATGCTGCCTTCGCAATCGGAGTTCTGCGTGATATCTATGCATTTCACCGCTACACCACGCATTCCGCATACTTCTCGCCCACTCAAGAACGCCAGTTTCAACGGCGGAGCGAGGTTGAGCCCCGCGATTTTACCGCTGACTTGGCATTCCGCCTACGCACCCTTTAAACCCAATAAATCCGGATAACGCTCGCATCCTCCGAATTACCGCGGATGCTGGCACGGAG
+
CCCCCGGGFFGGFFGGGGGGGGGGGGGGEGGGGGGGFGGGGGGGGGGGGGGGGGGGGGGCFGCFFEFGGGFGGDGGGGGGGGGGFGGG:FGD<CFFGGGGGGGGGGGGGGGGGGGFGGGGGGGGGGGGGGFGGG7FGGGFBCEGGGGGGFFECECCEDFGGGGGGGG6CEGGFGG7EGGGD4?DDGGDCCDFFGGGDGFGDG@FFFFFFFBEFEFFFF?FFFFF<706<<BF;(13817><AABBF?FFFF)).49>660>7:BF6>9B01(.8((-(((5<<:6(-(--14<(-(4<;B,
@M05025:18:000000000-B3NL5:1:1101:10403:8604 2:N:0:CACTCA
AGTGGAGGACTACAAGGGTATCTAATCCTGTTCGCTCCCCATGCTTTCGCTCCTCAGCGTCAGTAAATGCCCAGAGACCTGCCTTCGCCATCGGTGTTCCTCCTGATATCTGCGCATTTCACCGCTACACCAGGAATTCCAGTCTCCCCTACATCACTCTAGTCTGCCCGTACCCACCGCAGATCCGAGGTTGAGCCTCGGACTTTCACGGCAGACGCGACAAACCGCCTACGAGCTCTTTACGCCCAATAAATCCGGATAACGCTTGCGCCCTACGTATTACCGCGGCTGCTGCCCCGTA
+
CCCCCGGGGGGGGGGGGGGGFGGGGGGGGGGGGGGGGGGGGGGGGGGGGGGFGGGGGGGGGGGGGGGGGGEGGGGGGGGGGGGGGGGGGGGGGGGGGGGGGGGGGEGGGGGGFGGGGGGFGGGGGCFGGGGGGGDFGGGFGGFGEFGGGGGGGGGGGGGGGGEGGGGGGGGCEEGGGEGCGGC6CFGDDGGGGGFGD>>DDGEDFFFFFFBFFFFB5A>BDAA1?@FFBDFD??F9-828)6ABF;B:-.)8<44:>;086>)1,-::(,7((-11::248)49,,((,((4:0)((,4<,
@M05025:18:000000000-B3NL5:1:1101:14823:8653 2:N:0:CACTCA
AGTGGAGGACTACTCGGGTATCTAATCCTGTTTGCTCCCCACGCTTTCGCACCTGAGCGTCAGTCTTTGTCCAGGGGGCCGCCTTCGCCACCGGTATTCCTCCAGATCTCTACGCATTTCACCGCTACACCTGGAATTCTACCCCCCTCTACAAGACTCTAGCCTGCCAGTTTCGGATGCAGTTCCCAGGTTGAGCCCGGGGATTTCACATCCGACTTGACAGACCGCCTGCGTTCGCTTTACGCCAAGTAATTCCGATTAACGCTTGCACCCTCCGTATTACCGCGCTCGCCGGCACGGG
+
CCCCCGGGGGGGGGGGGGGGGGGGGGGGGGGGGGGGGGGGGGGGGGGGGGGGGGGGGGGGGGGGGGGGGGGGGGGGGGGGGGGGGGGGGGGGGGGGGGGGGGGGGDGCEGGGGGGGGGGGGGGGGGGGGGGGGGGGGGGGGGGGGGGGGGGGGCGFGGGGGFGGGGGGGGGGFGGGCEGGGGGGGGGGGCDFGF;FFDBDGG>DFAFFFFAA=AE;BA8;ACF@;3>FFF??>:(,4;B?B2ABB>((44)64AF<:1(3(-649BBB<27<61??FF:7?AB929B(,(((((,1(44(-
@M05025:18:000000000-B3NL5:1:1101:13671:8654 2:N:0:CACTCA
AGTGGAGGACTACCCGGGTTTCTAATCCTGTTCGCTACCCATGCTTTCGAGCCTCAGCGTCAGTTGCAGACCAGAGAGCCGCCTTCGCCACTGGTGTTCTTCCATATATCTACGCATTCCACCGCTACACATGGAGTTCCACTCTCCTCTTCTGCACTCAAGTTCAACAGTTTCTGATGCAATTCTCCGGTTGAGCCGAAGGCTTTCACATCAGACTTATTGAACCGCCTGCACTCGCTTTACGCCCAATAAATCCGGACAACGCTTGCCACCTACGTATTACCGCGGTTGCTGGCACGTA
+
CCCCCGGGGGGGGGGGGGGGGGGGGGGGGGGGGGGGGGGGGGGGGGGGGGGGGGGGGGGGGGGGGGGGGGGGGGGGGGGGGGGGGGGGGGGGGGGGGGGGGGGGGGGGGGGGGGGGGGGFGGGGGGGGGGGGGGGGGGGGGGGGGGGGGGGGGGGGGGGFGFDFGGGGGGGGDFGGGGGG?DFGGGGGEDDCDFGGGGEDGDFGFFFFFFFFFFFFFFFEF>FCB=F9=@FFFFFE@>@F@CE?FB@F15@375<;61(1,6819BBFB:2<B?>?:<<9:AF2,(-,((-,64:0()-8(
@M05025:18:000000000-B3NL5:1:1101:10020:8674 2:N:0:CACTCA
AGTGGAGGACTACCAGGGTTTCTAATCCTGTTTGCTCCCCACGCTTTCGAGCCTCAGCGTCAGTTACAGACCAGAGAGCCGCCTTCGCCACTGGTGTTCCTCCATATATCTACGCATTTCACCGCTACACATGGAATTCCACTCTCCTCTTCTGCACTCACGTTTCCCAGTTTCCAATGACCCTCCCCGGTTGAGCCGGGGGCTTTCACACCCGACTTCACAAACCGCCTGCGCTCCCTTTACGCCCAATAAATCCGGACAACCCTTGCCACCTACGTATTACCGCGGCTGCTGGCACGTT
+
CCCCCCFCCFCEE@EF@@,CCFFA,C@@<CFCGEFEG<@;@F:FC@FF:FGGG8FCFE:C@CF@@CFGG9CFE<,C6BFFGEG:?EGG=FF=?F6:F,AFAFGCF<F9,A9EADFG+C5F<FEFE>CE>B9EF,ACEEGGGFFCAF@FDGFGGGGDGCGE,36@3DD=9D=FG8EA,=@9D6?DFEDG+9C3*90;7>5;>C>DA4A86:))).)63>)/*3=3=?99(((.41(((-(..):161>((3))6)::2(((((((((((((.46((,(.4<3).4(,4(,191272:123(,
@M05025:18:000000000-B3NL5:1:1101:4562:8684 2:N:0:CACTCA
AGTGGAGGACTACCAGGGTTTCTAATCCTGTTCGCTACCCATGCTTTCGAGCCTCAGCGTCAGTTGCAGACCAGAGAGCCGCCTTCGCCACTGGTGTTCTTCCATATATCTACGCATTCCACCGCTACACATGGAGTTCCACTCTCCTCTTCTGCACTCAAGTTCAACAGTTTCTGATGCAATTCTCCGGTTGAGCCGAAGGCTTTCACATCAGACTTATTGAACCGCCTGCACTCGCTTTACGCCCAATAAATCCGGACAACGCTTGCCACATACGTATTATCCCGGCTGCTGGCACGTA
+
CCCCCGGGGGGGCF9F@FF<FFFFFEGCFGGGGGGGGGGGFGFGGGFGGGGEGGFFGGGGGGGGGEFGGGCFGGCFFCFGGGGEFG?@EFDGGGFGGGGGFFGGGCGGCGDECFCGEEGFGGDEE:FECFDFF8,?>EEBFG;DDGGGGGCEFGFDCAFGFCD=A89=EFFFGGFDFC=DFFF?FC9?GCCG6?6C7;5*3*;;FFFFFFFAA?FEFAC<9+BA=2:BB=>D=BEE=>,3=9E0<39D6@83<EF817?BF(42>?2-(5)5(.-4()557).4>)((31((.).8:)(((
@M05025:18:000000000-B3NL5:1:1101:24601:8695 2:N:0:CACTCA
AGTGGAGGACTACTGGGGTTTCTAATCCTGTTCGCTCCCCATGCTTTCGCTCCTCAGCGTCAGTAAATGCCCAGAGACCTGCCTTCGCCATCGGTGTTCCTCCTGATATCTGCGCATTTCACCGCTACACCAGGAATTCCAGTCTCCCCTACATCACTCTAGTCTGCCCGTACCCACCGCAGATCCGAGGTTGAGCCCCGGACTTTCACGGCAGCCGCGACAAACCGCCTACGAGCTCCTGACGCCCAATAAATCCGGATAACGCTTGCGCCCTACGTATTACCTCGGCTGATTGCACGTT
+
CCCCCGGGGGGGGGGGGGGGGGGGGGGGGGGGGGGGGGGGGGGGFGGGGGGGGGGGGGGGGGGFGGGGCGGGGGGGGGGGGFGGGFGGGGGGGGEGFGGGGGGGGGGGGGGGGGGGGGFDGGGGGGGGGGGGGGGGGGA>=EDEDCGFGGGGGGGGGFEGGA@FGGFGGGCCCGEC=EC>CGC;FGG7CDDG>**9CCEGCCA<FCF:BA)?>B)/48(,:3:86;6>3228:??9()(5,)((((33::.<<4<0360286)(3(4?0(4(-214332<B)).).1(,-9())))),(.(
@M05025:18:000000000-B3NL5:1:1101:7842:8741 2:N:0:CACTCA
AGTGGAGGACTACTCGGGTATCTAATCCTGTTCGATACCCACGCTTTCGTGCTTCAGCGTCAGTTGGGCGCCGGTATGCTGCCTTCGCAATCGGAGTTCTGCGTGATATCTATGCATTTCACCGCTACACCACGCATTCCGCATACTTCTCGCCCACTCAAGAACGCCAGTTTCAACGGCGGAGCGAGGTTGAGCCCCGCGATTTTACCGCTGACTTGGCATTCCGCCTACGCACCCTTTAAACCCAATAAATCCGGATAACGCTCGCATCCTCCGTCTTACCGCGGCTGCTGGCACGGCG
+
CCCCCGGGGGGGGGGGGGGGGGGGGGGGGGGGGGGGGGGGGGGGGGGGGGGGGGGGGGGGGDGGGGGGGGGGGGGGGGGGGGGGGGGGGGGGGGGGGGGGGGGGGGGGGGGFGGGGGGGGFGGGGGGGGGFDGGGGGGGGGGGGGGGGGFGGGGGGGGGGFDGGGGGGGGGFGGGGGGDGGGGGGGGGGGGF4<FGGGFGG7>F3B*9=BFEFFFAAFBB@FFBD71?FFF6>6BFFBBF299<<F?FB77A9<BF;(3:47<>0329>?>?23:(8(3?24819((4(3<4:7:(5(2(-
@M05025:18:000000000-B3NL5:1:1101:21940:8742 2:N:0:CACTCA
AGTGGAGGACTACCGGGGTATCTAATCCTGTTTGCTCCCCACGCTTTCGTGCCTCAGTGTCAGTGTTGGTCCAGGTAGCTGCCTTCGCCATGGATGTTCCTCCTGATCTCTACGCATTTCACTGCTACACCAGGAATTCCGCTACCCTCTACCACACTCTAGTCGCCCAGTATCCACTGCAGTTCCCAGGTTGACCCCAGGGCTTTCACAACGGACCTAAACGACCACCTACGCACGCTTTACGCTCAGTAATTCCGAGTAACGCTTCCACCCTTCTTATTACCGCGGCTGCTGGCACGAA
+
CCCCCGFGEGGGFGGGGGGGGFGECFFFGGFFFGGGFGGGGGGGEFGGGGGGGFGGGFGGGGGGGGFEGGCFGGFFFFGGGGGGGGGGGGGFGFAFFGGGCCCFGFGGGGGC<DEFC:EFC<@EGGGGGGCGGGE?FEC9,CEEG8EFD86@EEFGGDGFFFEF>EECGGDFGGGADFDFF6FCDDD7<3=:=@+=+3@CC>>;6*<;9<69:A5A2;B6AFF9@@BD58=E=@;3;6((,6C18(36(9)).6?C;B;?()6<0,((,.6(38(3)..66>A<21(((,7?)5:?72((,
@M05025:18:000000000-B3NL5:1:1101:13153:8754 2:N:0:CACTCA
AGTGGAGGACTACAGGGGTTTCTAATCCTGTTTGCTCCCCACGCTTTCGCACCTGAGCGTCAGTCTTTGTCCAGGGGGCCGCCTTCGCCACCGGTATTCCTCCAGATCTCTACGCATTTCACCGCTACACCTGGAATTCTACCCCCCTCTACAAGACTCTAGCCTGCCAGTTTCGGTTGCAGTTCCCAGGTTGAGCCCGGGGATTTCACATCCGACTTGACAGCCCGCCTGCGTGCGCTTTACGCCCCGTAATTTCGATTAACGCTTGCACCTTCCGTATTACCCCGGCTGCTGGCCCGCG
+
CCCC@EFEGGGGGGGGGE@BFFFAFGGFCGGGGGGGGFDFGGGGGDGCFGGGGGFGGGGGGE:FGGGGGGGGGCFDEGGGGDEGGFGGG7CFGGGGGGFC<BFFF9D@FFFGAD@CEGGGGGGGDC7CFFCE=F:FFFGGFCFGDEGCGGGFG6,@FGGGGE76;8,:D,@AEFGC*4?CF4?DDFFFFFF44C4?85??4C)8;6CFACF))289>3=@;=F(,49(911:>?<6;6(2449:09;(42,(3))6(-:)(.62(-8:?FF1(,(41421,))6(,(3((-243(,(-2(,
@M05025:18:000000000-B3NL5:1:1101:18847:8767 2:N:0:CACTCA
AGTGGAGGACTACCGGGGTTTCTAATCCTGTTCGCTACCCATGCTTTCGAGCCTCAGCGTCAGTTGCAGACCAGAGAGCCGCCTTCGCCACTGGTGTTCTTCCATATATCTACGCATTCCACCGCTACACATGGAGTTCCACTCTCCTCTTCTGCACTCAAGTTCAACAGTTTCTGATGCAATTCTCCGGTTGAGCCGAAGGCTTTCACATCAGACTTATTGAACCGCCTGCACTCGCTTTACGCCCAATAAATCCGGACAACGCTTGCCACCTACGTATTAACGCGGCTGCTGGCACGTC
+
CCCCCGGGGGGGGGGGGGGGGGGGGGGGGGGGGGGGGGGGGGGGGGGGGGGGGGGGGGGGGGGGGGGGGGCGGGGGGGGGGGGGGGGGGGGGGGGGGGGGGGGGGGGGGGGGGGGGGGGGGGGGGGGGEFCGGGGGGGGGGGGGGGEGGGGGGGGGGGGGFFEFGGDFFGGGGGGGGGGGGGGFFGGGGG?DDGCGGDFGGGFGFFFFFAF>AAA@EFEFFF6CBF>FFD;?FF9E?9D6<C<;@9>F<3=E375=99?B>?F0(((-4(67B:BF2,44:4)--41(((,-)87:(5-((
@M05025:18:000000000-B3NL5:1:1101:11109:8767 2:N:0:CACTCA
AGTGGAGGACTACCAGGGTATCTAATCCTGTTCGCTACCCATGCTTTCGAGCCTCAGCGTCAGTTGCAGACCAGACAGCCGCCTTCGCCACTGGTGTTCTTCCATATATCTACGCATTCCACCGCTACACATGGAGTTCCACTGTCCTCTTCTGCACTCAAGTCGCCCGGTTTCCGATGCACTTCTTCGGTTAAGCCGAAGGCTTTCACATCAGACCTAAGCAACCGCCTGCGCTCGCTTTACGCCCAATAAATCCGGATAACGCTTGCCACCTACGTATTACCGCGGCTGCTGGCACGTA
+
CCCCCGGGGGGGGGGGGGGGGGGGGGGGGGGGGGGGGGGGGGGGGGGGGGGGGGGGGGGGGGGGGGGGGGGGGGGGGGGGGGGGGGGGGGGGGGGFGGGGGGGGGGGGGGGGGGGGGGGGGGGGGDGGGG?FGGGGGGFGFGGGGGGGGGGGGGGGGGGGGDGGGGGGGGGGDGGGEGGGFCFGGFFGGGCDGFGGG95DCDFFAAFFFFFFBFFFFFEBFFFBD2@@FFFFB@:DBFDF;>CDFBFFFFBFAFFFFB0??><66:<???B?:?????7<?4)6499(1>42:BF?7<06(
@M05025:18:000000000-B3NL5:1:1101:6094:8847 2:N:0:CACTCA
AGTGGAGGACTACACGGGTTTCTAATCCTGTTTGCTCCCCACGCTTTCGAGCCTCAGCGTCAGTTACAGACCAGAGAGCCGCCTTCGCCACTGGTGTTCCTCCATATATCTACGCATTTCACCGCTACACATGGAATTCCACTCTCCTCTTCTGCACTCAAGTTTCCCAGTTTCCAATGACCCTCCCCGGTTGAGCCGGGGGCTTTCACATCAGACTTAAGAAACCGCCTGCGCTCGCTTTACGCCCAATAAATCCGGACAACGCTTGCCACCTACGCATTACCGCGGCCGATGGACCGGG
+
CCCCCDGGGFGGGDGFGGGGDGGGGGGGFFGGGGGGFGGGGGGGGGGGGGGGGGGGGGGGGEGGGGGGGGGGGGGGGGGGGFEEGGGGGGGFGGGGFGGGGGGGGGGGGGGGFG>7CFCGGFGGGGGGGFGGGGGGGGGGGGGGGGGGGGGGGGFGGFGGGGGGGGFGGGDFGGGGFGGFFGGGGGGDGCD9C57CGGF49DEGFFFFFFA;AA6@FFF<FFF@D;0>BF;@03,6>F?6?FF??>FBB(,825<>>>FF9:307BF?<:AB<:??B(36::>D1(-,-(((((-.,((((
@M05025:18:000000000-B3NL5:1:1101:24139:8860 2:N:0:CACTCA
AGTGGAGGACTACTGTGGTATCTAATCCTGTTCGCTACCCATGCTTTCGAGCCTCAGCGTCAGTTGCAGACCAGAGAGCCGCCTTCGCCACTGGTGTTCTTCCATATATCTACGCATTCCACCGCTACACATGGAGTTCCACTCTCCTCTTCTGCACTCAAGTTCAACAGTTTCTGATGCAATTCTCCGGTTGAGCCGAAGGCTTTCACATCAGACTTATTGAACCGCCTGCACTCGCTTTACGCCCAATAAATCCGGACAACGCTTGCCACCTACGTATTACCGCGGCTGCTGGCACGTA
+
CCCCCGGGGGGGGGGGGGGGGGGGGGGGGGGGGGGGGGGGGGGGGGGGGGGGGFGGGFGGGGGGGGGGGGGGGGGGGGGGGGGGGGGGGDGGGGGGGGGGGGGGGGGFFGECGGGEGGGFDFGGGGG:EFCFFGFFGGGGGGCFGGGGFFFGGCFFGFGGGGEBFGGFGFGFGGGGCFFG?8DGGGGGG8=DGGGGGD>DDGFCFFFFF>=F>AA=4B*961=CEDAFB>=B@E*;B@=BFEED@@@;03;<<37;>0166?FBFB6<B:A21,4:<??A25>B?;70(4,3052:(.,,,
@M05025:18:000000000-B3NL5:1:1101:22848:8862 2:N:0:CACTCA
AGTGGAGGACTACTCGGGTTTCTAATCCTGTTCGCTACCCATGCTTTCGAGCCTCAGCGTCAGTTGCAGACCAGAGAGCCGCCTTCGCCACTGGTGTTCTTCCATATATCTACGCATTCCACCGCTACACATGGAGTTCCACTCTCCTCTTCTGCACTCAAGTTCAACAGTTTCTGATGCAATTCTCCGGTTGAGCCGAAGGCTTTCACATCAGACTTATTGAACCGCCTGCACTCGCCTTACGCCCAATAAATCCGGCCAACGCTTGCCACCCACGTATTACCCCGGCTTCTGGCCAGCG
+
CCCCCGGGFGCFGGGGGGGGGGGGGGGGGGGGGEGGGGGGGF<EGGGGGGGGGFGGGGGGGEGGGGGFGEGGGGGGGGGGGDCGCF=FE@CF=EEFFCGGFGGGGGG<EGAGGG7FFCFGGGGGGEGG9FFGGGC@FDEE=FGGAFFFGGFGEFG:F,=EGC=>=DFGD?F:EFFF8=D?887DGGGFG+;CDGFGGG>5CCFDFFF6;A9AF>*4:=;EFCFFE)5@FD2B(>.056(3;)620;F@03;3)))(43@(,32436?10:)4((,8(-(),6:)(-3390(.64-)3(-((
@M05025:18:000000000-B3NL5:1:1101:4635:8879 2:N:0:CACTCA
AGTGGAGGACTACCAGGGTTTCTAATCCTGTTCGCTACCCATGCTTTCGAGCCTCAGCGTCAGTTGCAGACCAGAGAGCCGCCTTCGCCACTGGTGTTCTTCCATATATCTACGCATTCCACCGCTACACATGGAGTTCCACTCTCCTCTTCTGCACTCAAGTTCAACAGTTTCTGATGCAATTCTCCGGTTGAGCCGAAGGCTTTCACATCAGACTTATTGAACCGCCTGCACTCGCTTTACGCCCAATAAATCCGGACAACGCTTGCCACCTACGTATTACCGCGGCTGCTGGCACGTA
+
CCCCCGGGGGGGGGGGGGFFGGGGGGGGGGGGGGGGGGGGGGGGGGGGGGGGGGGGGGGGGGGGGGGGGGGGGGGGGGGGGGGGGGGGGGGGGGEFGGGGGGGGGGGGGGGGGGGGGGGGGGGGGGGGGGFGGGGGGGGGGGGGGGGGGGGGGGGGGGGGGCFGGGGGGGGGGGFGAFGGGGGDGGGGGGGGGGGGGG>CDGFGFFFFFFFFFFFFEFEEFFFEFFF@5@FFFFBEDFFFFFFF?@BF6@EFFFFFB>@BFFF99BFFF:BF217B??2A?AFA(76117005?7:78-3.
@M05025:18:000000000-B3NL5:1:1101:17851:8909 2:N:0:CACTCA
AGTGGAGGACTACTAGGGTATCTAATCCTGTTCGCTACCCATGCTTTCGAGCCTCAGCGTCAGTTGCAGACCAGAGAGCCGCCTTCGCCACTGGTGTTCTTCCATATATCTACGCATTCCACCGCTACACATGGAGTTCCACTCTCCTCTTCTGCACTCAAGTTCAACAGTTTCTGATGCAATTCTCCGGTTGAGCCGAAGGCTTTCACATCAGACTTATTGAACCGCCTGCACTCGCTTTACGCCCAATAAATCCGGACAACGCTTGCCACCTACGTATACCCGCGCCTGCTGGCACGTC
+
@CCCCFGEFGGGGGGGGFDGGGGCFGGGGGGGGGGGGCFGGGGGGGGGFGGGGGGGGGGGGGGGGGGGGGGGGGGGGGGGGGGGGGGGGGGGGGFGGGGGGGGGFGGGGGGGGGGGGGF9FGFGGEGGGGGCFGGGGGGCGFGGGGGGFGGGGGGGGGGGFGFDGGFGGGFGGGGGDCDC?D9FFEFGG+0C>F6CCD5<C*AFFFFFFFAFFFAFFA;6B+=4:)5)6>BB@BEFD22><C3279036@;@3??((67>BFFF00,2:29<2((((.)6))-(442(4:(,4)(,.43?(
@M05025:18:000000000-B3NL5:1:1101:15799:8916 2:N:0:CACTCA
AGTGGAGGACTACAAGGGTTTCTAATCCTGTTCGCTACCCATGCTTTCGAGCCTCAGCGTCAGTTACAGACCAGAGAGCCGCCTTCGCCACTGGTGTTCTTCCATATATCTACGCATTCCACCGCTACACATGGAGTTCCACTCTCCTCTTCTGCACTCAAGAAACACAGTTTCCGATGCAATTCCTCGGTTAAGCCGGGGGCCTTCACATCAGACTTATCTTTCCGCCTGCGCTCGCTTTACGCCCACTAAATCCGGACAACGCTTGCCACCTACGTATTACCGCAGCTACTCGCCCGGA
+
CCCCCGGGEFGGGFGFFGGGGGGGGGFFGGGGGGGGDGFGGGGGGGGGEGGCGGGGGGGGGDEFFGG9FFFGGFFFFCGGEGGF@FCGFGGGGGGFGGGGGGGGGCCD<FGGFGD@CFFGGFG@FEGGGGGGFGDC=4CE4EDE9D8,6>DF;DFFFGGGFFA88?FF8DFGGFGGD>6>++?+=,++4;:9+?C7CD55*38)86A49F+?A*844+))1187C3(6;7(86;;1,6??62A::60:(..:?>AF0-896(.22<(,87)5<<2:(4).4))6(1(-((),,)(-((,((
@M05025:18:000000000-B3NL5:1:1101:16497:8931 2:N:0:CACTCA
AGTGGAGGACTACCAGGGTTTCTAATCCTGTTCGCTACCCATGCTTTCGAGCCTCAGCGTCAGTTGCAGACCAGAGAGCCGCCTTCGCCACTGGTGTTCTTCCATATATCTACGCATTCCACCGCTACACATGGAGTTCCACTCTCCTCTTCTGCACTCAAGTTCAACAGTTTCTGATGCAATTCTCCGGTTGAGCCGAAGGCTTTCACATCAGACTTATTGAACCGCCTGCACTCGCTTTACGCCCAATAAATCCGGACAACGCTTGCCACCTACGTATTACCGCGGCTGCTGGCACGTA
+
CCCCCGGGGGGGGGGGGGGGGGGGGGGGGGGGGGGGGGGGGGGGGGGGGGGGGGGGGGGGGGGGGGGGGGGGGGGGGGGGGGGGGGGGGGGGGGGGGGGGGGGGGGGGGGGGGGGGGGGGGGGGGGGGGGGGGGGGGGGGGGGGGGGGGGGGGGGGGGGGGGGGGGGGGGGGGGGGGGGGGGGFFFFGGDGGDGFGGGEGGGFFFFFFFFFFFFFE@FCFFFFFF@=>@FFD:B=EF>6?1>C;<;3<?@FEEFFF6@<@FFF9;<B<BFF7?B:0::<A:))630(-4>><B??B:<6?(
@M05025:18:000000000-B3NL5:1:1101:2824:8933 2:N:0:CACTCA
AGTGGAGGACTACCAGGGTATCTAATCCTGTTCGCTACCCATGCTTTCGAGCCTCAGCGTCAGTTGCAGACCAGAGAGCCGCCTTCGCCACTGGTGTTCTTCCATATATCTACGCATTCCACCGCTACACATGGAGTTCCACTCTCCTCTTCTGCACTCAAGTTCAACAGTTTCTGATGCAATTCTCCGGTTGAGCCGAAGGCTTTCACATCAGACTTATTGAACCGCCTGCACTCGCTTTACGCCCAATAAATCCGGACAACGCTTGCCACCTACGTATTACCGCGGCTGCTGGCACGTC
+
CCCCCDFGFFGGGCGGDGGGGGGGGCFGGGGGGGGGGGFFGGGGGGGGGFFGGGGGGGGEGGGFGGGGGGGFGGGGGGCG7@GGEGGGGGGGGGFGG,EEFGFGGGGGFGGGGGGGGGGGGGGGGGGGGFFGGGGGGGGGGGGGGCBGGFGGGFGGGFGFGFDFGGGGFGFGGGGGGGGGGFG7DFGGGGGDDCFDFGBDGGF5AAAFFFFFBF>>3B=?F>A:;@A>@F2@@B>EFF>@64E0?>><3@@F;3?1;(6;9??>9B21139B033??BF9?ADA<B149618>)2372(4(
@M05025:18:000000000-B3NL5:1:1101:17371:8957 2:N:0:CACTCA
AGTGGAGGACTACTAGGGTATCTAATCCTGTTCGATACCCACGCTTTCGTGCTTCAGCGTCAGTTGGGCGCCGGTATGCTGCCTTCGCAATCGGAGTTCTGCGTGATATCTATGCATTTCACCGCTACACCACGCATTCCGCATACTTCTCGCCCACTCAAGAACGCCAGTTTCAACGGCGGAGCGAGGTTGAGCCCCGCGATTTTACCGCTGACTTGGCATTCCGCCTACGCACCCTTTAAACCCAATAAATCCGGATAACGCTCGCATCCTCCGTATTACCGCGGCTGCTGGCACGGAG
+
CCCCCGGGGGGGGGGGGGGGGGGGGGGGGGGGGGGGGGGGGGGGGGGGGGGGGGGGGGGGGGGGGGGGGGGGGGGGGGGGGGGGGGGGGGGGGGGGGGGGGGGGGGGFGGGGGGFGGGGGGGGGGGGGGCFFGGGGGGGGGGGGGGGGGGGGDGGGGGGGGGGGGGEGGGDGGGGGGDDGGDDGDGGG=CFGFCFGGGFDDD><>FF?FFEFFFFFFFFFFFFFFB?????F9:>>?<FFA<938<BBF?2ABD76>B?:BFFFF<6;FF6B?D?038?:24640(4>64?4)5:(,(2,-
@M05025:18:000000000-B3NL5:1:1101:26733:8961 2:N:0:CACTCA
AGTGGAGGACTACTAGGGTATCTAATCCTGTTTGCTCCCCACGCTTTCGTGCCTCAGTGTCAATGTTGGTCCAGGTAGCTGCCTTCGCCATGGATGTTCCTCCTGATCTCTACGCATTTCACTGCTACACCAGGAATTCCGCTACCCTCTACCACATTCTAGTCATCCAGTATCCACTGCAGTTCCCAGGTTGAGCCCAGGGCTTTCACAACGGACTTAAATAACCACCTACGCACACTTTACGCCCAGTAATTCCGAGTAACGCTTGCAACCTTCGCATTACCGCGGCTTCTGCCACGAA
+
CCCCCGGGGGGGGGGGGGGGGGGGGGGGGGGGGGGGGGGGGGGGGGGGGGGGGGGGGGGGGGGGGGGGGGGGGGGGGGGGGGGGGGGGGGGGGGGGGGGFFGGGFEEGGGGFGGGGGGGGGGGGGGGGGGGGGGFGGGGGGGGGGGGGGGGGGGGD8EGGFFGGGGGGGGGGDGGGGGGG?=DFGGFGFGGFFGGGFGFGFDDDFF?CFCFFEDEB=FFC>BFEF@:=A@EEFB>==DFFFEC@D@299>C?EFF4==6;(.1(68<;,))/(/)6=;?1;<361(((4,(4).)..2,4,
@M05025:18:000000000-B3NL5:1:1101:14075:8994 2:N:0:CACTCA
AGTGGAGGACTACTAGGGTATCTAATCCTGTTCGCTACCCATGCTTTCGAGCCTCAGCGTCAGTTACAGACCAGAGAGCCGCCTTCGCCACTGGTGTTCTTCCATATATCTACGCATTCCACCGCTACACATGGAGTTCCACTCTCCTCTTCTGCACTCAAGAAACACAGTTTCCGATGCAATTCCTCGGTTAAGCCGGGGGCTTTCACATCAGACTTATCTTTCCGCCTGCGCTCGCTTTACGCCCAATAAATCCGGACAACGCTTGTCACCTACGTATTACCGCGGCTGCTGGCACGTA
+
CCCCCGGGGGGGGGGGGGGGFGGGGGGGCGGGGGGGGGGGGGGGGGGGGGGDGGGGGGGGGGGGGGGGGGGGGGCFGGGGGGGGGGGGGGGGGGGGFGGGGGGGGGGGGGGGGGGGGGGGGGFEGGGGGGGGGGGGDEEFGGGGGGGDGGCAFGGGGGGGGG8DGGGGGGGGGGGDGGGGGGGGFGFFEGGDGGGDGGFGGGD7FFFFFAAFFF=BFFEFFFFFE3;<<@DF;067>;??BA<304>:<<?D>BA?F63961:>;FFFFA2<??:::7?ABAFABFB4193:???:87<:.
@M05025:18:000000000-B3NL5:1:1101:23944:9010 2:N:0:CACTCA
AGTGGAGGACTACCGGGGTTTCTAATCCTGTTCGATACCCACGCCTTCGTGCTTCAGCGTCAGTAGGGCGCCGGTACGCTGCCTTCGCAATCGGAGTTCTGCGTGATATCTATGCATTTCACCGCTACACCACGCATTCCGCGTACTTCTCGCCCACTCAAGGCACCCAGTTTCAACGGCTCGACGAGGTTGAGCCCCGCAATTTTACCGCTGACTTAAGCGTCCGCCTACGCACCCTTTAAACCCAATAAATCCGGATAACGCTCGCATCCTCAGTATTACCGCCGCAGCTGCAACGGAC
+
CCCCCGGC7FFG@C7CCFGEFGDFE@EDEGEFGCEEGGFGGGGGGFEGGGDGCFCEEFGGGGFEFF,BCFDGGGGGGGGGGGGDFFFGGGGG7+8FGGGGCCFEE:FGADDFGFCCD?FFEAEBF@:>FFGGGEG@EEGGCGGGGGGGGFG6ECECEC8DF9,DFFFGGF1,>7:CF54D)?5):C):=D0;*2;CFD8DGDDG*0=FBF3)).0.:=4)9)7:9>>BBFB:B09>BB129)64::?<17):2<(-,82())-20:,4;B>?).)(--.)6:<:;((4(-((5(()531((
@M05025:18:000000000-B3NL5:1:1101:17620:9019 2:N:0:CACTCA
AGTGGAGGACTACAGGGGTATCTAATCCTGTTTGCTCCCCACGCTTTCGAGCCTCAACGTCAGTTACCGTCCAGTAAGCCGCCTTCGCCACTGGTGTTCCTCCTAATATCTACGCATTTCACCGCTACACTAGGAATTCCGCTTACCTCTCCGGCACTCAAGATGGACAGTTTCCAATGCAGTCCCGGGGTTAAGCCCCGGGCTTTCACATCAGACTTGCCCATCCGTCTACCCTCCCTTTCCACCCAGTAAATCCGGATAACGCTTGCCCCCTACGTATTACCGCGCCTGCTGGCACTCT
+
CCCCCGGGGGGGGGFGGGGGGGGGDGGGGGGGGGGGGGGGGGGGCBFFGGGGGGGGGGGGGGGGGGGGGGGGEGGGGGGGGGGGGGGGGGGGGGGGGGGGAFGGGGGGGGGGGGGGGGFGGFGGGGGGGGGFGGGFGGGGGGGGGGDEFGGFGGGGCGGGFGGGGGFGGDFEGFFGFGGGG?CFGGGGDCDGGF7?DFFGCD>G4;FFF=FFFA*6@F));FA@FF;,3:06)64=<2=FE3)173::?3):)4<:B(23(6)(-3?00::<6>?F(43).).4(,7(,,,3(,2((,(,.
@M05025:18:000000000-B3NL5:1:1101:6902:9023 2:N:0:CACTCA
AGTGGAGGACTACCCGGGTTTCTAATCCTGTTCGCTACCCATGCTTTCGAGCCTCAGCGTCCGTTGCAGACCAGAGAGCCGCCTTCGCCACTGGTGTTCTTCCATATATCTACGCATCCCACCGCTCCACATGGAGTTCCACTCTCCTCTTCTGCACTCAAGTTCAACAGTTTCTGATGCAATGCTACGGTTGAGCCGAAGGCTTTCACACCAGACTTATTGAACCGCCTGCAATCGCTTTACGCGCAATACATCCGGACCACGCTTACCACCTACGCATTACAGCTTCTGCTGGCCGTTG
+
6@6ACA<FEFFD<CECG@6,BFEFGEDFFGFFFEGGDGFG@FGGG,CF7,EF:FEGGDEEE+@F@:7EFEFDEG8,,@F<FCFEFG7C7=:=F8?B<F?BAAFEFAE,,,:FEF7CC+A,E<=CFG+4>8EFFC8AEE;DGGDFFD@DEFDFC=9EC8,6D9F3@DDDECFFGFEG8EFGF+?++@754;=3*;?CF>B9DG>7//++41**/**(.4*/6=@E:D(((//(6))/381(,.13((361,))--4(((.3(4181(,(,454((44((((-)-))5))).:24?023((-(
@M05025:18:000000000-B3NL5:1:1101:7554:9030 2:N:0:CACTCA
AGTGGAGGACTACTAGGGTTTCTAATCCTGTTCGCTACCCATGCTTTCGAGCCTCAGCGTCAGTTGCAGACCAGAGAGCCGCCTTCGCCACTGGTGTTCTTCCATATATCTACGCATTCCACCGCTACACATGGAGTTCCACTCTCCTCTTCTGCACTCAAGTTCAACAGTTTCTGATGCAATTCTCCGGTTGAGCCGAAGGCTTTCACATCAGACTTATTGAACCGCCTGCACTCGCTTTACGCCCAATAAATCCGGACAACGCTTGCCACCTACGTATTACCGCGGCTGCTGGCACGTA
+
CCCCCGGGGGGGGGGGGGGGGGGGGGGGFGGGGGGGGGGGGGGGGGGGGGGGGGGGGGGGGFGGGGGGGGGGGGGGGGGGGGGGGGGGGEGGGGEEGGGGGGGGGGGGGGGGGGGGGGGGFGGGEGEGGGGGGGFGFGGGGGGGFGGGGGGGGGGGFGFGGFGGGGGGGGCFGGFFFGGGG?FFGCFFEDCDGCFFD+9CDDFGAFFFFFFFFF4>=9CEFFFF=:459=BBBEEEBFF;?EEF7.6@;;8E>EF@F>;>B?F09?BF?FB>?FFBFBFABFFF69B;07;6>::?0<:B(
@M05025:18:000000000-B3NL5:1:1101:2507:9056 2:N:0:CACTCA
AGTGGAGGACTACTGGGGTATCTAATCCTGTTCGCTACCCATGCTTTCGAGCCTCAGCGTCAGTTACAGACCAGAGAGCCGCCTTCGCCACTGGTGTTCTTCGATATATCTACGCATTCCACCGCTACACATGGAGTTCCACTCTCCTCTTCTGCACTCAAGAAACACAGTTTCCGATGCAATTCCTCGGTTAAGCCGGGGGCTTTCACATCAGACTTATCTTTCCGCCTGCGCTCGCTTTACGCCCAATAAATCCGGACAACTCTTGCCACCTACGTATTACCGCGGCTGCTGCCACGTA
+
9CCCCGGDGGGGCGGGGGGGGGGGGGGGGGFEFFGGGGGGGGGGGGFFCFGD:FGGGGGGGGGGFGGGGGFGGGGGGGGFGGGCFGGGEDEFGGFGG>FGGGGGGGGFGGGGGGGGGGCFFGAFGGCGGGGGGGDCFGFGDFGGGFGFGGCFFFFFFGGGF?FG8DFGGGGFGGFGECDGGFFCFFGGDD=9DFCFFGFG4<;<;AFF>CFFFF*;);C5+:CCFE0??F??6691>BFFFFFFF2(48??)6462;(296?<)5<)4<34).2>7128>?)69(1((490:?4)3),2<(
@M05025:18:000000000-B3NL5:1:1101:26580:9065 2:N:0:CACTCA
AGTGGAGGACTACTAGGGTTTCTAATCCTGTTCGCTACCCATGCTTTCGAGCCTCAGCGTCAGTTGCAGACCAGAGAGCCGCCTTCGCCACTGGTGTTCTTCCATATATCTACGCATTCCACCGCTACACATGGAGTTCCACTCTCCTCTTCTGCACTCAAGTTCAACAGTTTCTGATGCAATTCTCCGGTTGAGCCGAAGGCTTTCACATCAGACTTATTGAACCGCCTGCACTCGCTTTACGCCCAATAAATCCGAACAACGCTTGCCACCTACGTATTACCTCGGCTTCTGGCACGGA
+
CCCCCCFGGGGGGFGGGGFF;FFGGGGGGGGGGGGGGGGGGDAFGGGGG8FGGGGGFGGGGDGGGGGGGGGGFGGGFGGGGGGGGGGGGCG@GGFGEFGDFGGGGFGFA?FGEFGGGDFFGGGGGGGGGGG@C8=EFGGGGFBFCGGFGFDF;F;,@FGGGGG9DFFFE,6DDFG8@DFDCD7?DFDF+=CDGFFGCD5CG>FFFFAAFFA?FFA<EFC<AFFAE>AB=9BBBEB@9>206)7(2;9?@33=).91((((.3696:0232-),180(.<5?D>.))(,((-(.)).(3-((
@M05025:18:000000000-B3NL5:1:1101:23163:9121 2:N:0:CACTCA
AGTGGAGGACTACACGGGTTTCTAATCCTGTTTGCTCCCCACGCTTTCGAGCCTCAGCGTCAGTTACATACCAGAGAGTCGCCTTCGCCACTGGTGTTCCTCCACATATCTACGCATTTCACCGCTACACGTGGAATTCCACTCTCCTCTTCTGCACTCAAGTTCTCCAGTTTCCAATGACCCTCCCCGGTTGAGCCGGGGGCTTTCACATCAGACTTAAAGAACCGCCTGCGCTCGCTTTACGCCCAATAAATCCGGACAACGCTTGCCACCTACGTATTACCGCGGCTGCTGGCACGTA
+
CCCCCGGGGGGGGGGGGGFGGGGGGGGGGGGGGGGGGGGGGGGGGGGGGGFGGGGGGGGGGGGGGGGGGGGGGGGGFGGGGGGGGGGGGGGGGGGGGGGGGGGGGGGGGGGGGGGGGGGGGGGGGGGGGGGGGGFCCFGGGGFFFGGGGGGGGGGGGGC?D9DFGFGFC8FGFGGGCFDGGGGFGGGGDGGGC7CGFDFGDGFGFAF8>+;A;FAEFFCFF+A@FDB>B@FF;FF?(-3:?4ABF;>FF77AA>DF>9621<?19<<<B0<>B<24<().3<AF:99(4604)4(((51:(
@M05025:18:000000000-B3NL5:1:1101:5821:9125 2:N:0:CACTCA
AGTGGAGGACTACCCGGGTTTCTAATCCTGTTCGACACCCACGCTTTCGTGCTTCAGCGTCAGTTGGGCGCCGGTATGCTGCCTTCGCAATCGGAGTTCTGCGTGATATCTATGCATTTCACCGCTACACCACGCATTCCGCATACTTCTCGCCCACTCAAGAACGCCAGTTTCAACGGCGGAGCGAGGTTGAGCCCCGCGATTTTACCGCTGACTTGGCATTCCGCCTACGCACCCTTTAAACCCAATAAATCCGGATAACGCTCGCATCCTCCGTATTACCGCGGCTGCGGGCCCGGGG
+
CCCCCGGGGGGGGGGFGGGGGGGGGGGGGGGGGGGGGGGGGGGGGGGGGFGGGGGGGGGGGEGGGGGGGGGGGGGGGGGGGGGGGFGGGGG?DGFGGGGGGGGGGGFFGGGFGGGGGGGGGGGGDEGGGGGGGGGGGGGCDEGGGGGGGGGGCE8EGCFGGGGGGGGGGGD9:EGGGCDG9CGGGGDGEGGGGGFGGGFGG<:C>==B4@BB:BFAAFFFFFFFFF??:6??022;?0824<)8<FFBF7>>2<4696??2<19132>0-42)5?F32:?><A(4949B70(((((47((-
@M05025:18:000000000-B3NL5:1:1101:13626:9129 2:N:0:CACTCA
AGTGGAGGACTACCCGGGTTTCTAATCCTGTTTGCTCCCCACGCTTTCGTGCCTCAGTGTCAATGTTGGTCCAGGTAGCTGCCTTCGCCATGGATGTTCCTCCTGATCTCTACGCATTTCACTGCTACACCAGGAATTCCGCTACCCTCTACCACATTCTAGTCATCCAGTATCCACTGCAGTTCCCAGGTTGAGCCCAGGGCTTTCACAACGGACTTAAATAACCACCTACGCACGCTTTACGCCCAGTAATTCCGAGTAACGCTTGCACCCTTCGTATTACCGCGGCTGCTGGCACGAA
+
CCCCCGGGGGGGGGGGGGGGGGGGGGGGGGGGGGGGGGGGGGGGGGGGGGGGGGGGGGGGGGGGGGGGGGFGGGGGGGGGGGGGGGGGGGGGGGGGGGGGGGGGGGGGGGGGGGGGGGGGGGGGGGGGGGGGGGGGGGGGFGGGGGGGGGFFGGGGGGGGDGGFGGGGGGGGGGGGGGGFGFGFCFDG8@FGGGGGGGFGGGFGFFFFFFFFEFEFFFF7FFFFEEBBAFFFAFFFBF>DB=CFDBF0=;C?EFFFF?B@@EFFBFF<FEFFD?B?FF1::AB9:;9(4;9<:?B:(.(4(
@M05025:18:000000000-B3NL5:1:1101:5167:9133 2:N:0:CACTCA
AGTGGAGGACTACTCGGGTATCTAATCCTGTTTGCTCCCCACGCTTTCGTGCCTCAGTGTCAATGTTGGTCCAGGTAGCTGCCTTCGCCATGGATGTGCCTCCTGATCTCTACGCATTTCACTGCTACACCAGGAATTCCGCTACCCTCTACCACATTCTAGTCATCCAGTATCCACTGCAGTTCCCAGGTTGAGCCCAGGGCTTTCACAACGGACTTAAATAACCACCTACGCACGCTTTACGCCCAGTAATTCCGAGTAACGCTTGCACCCTTCGTATTCCCGCGGATGCTGGCACGAA
+
CCCCC<FGCGGFGGFGGGFEEFGGFFGGGFGGGGGGF?DGGGGGGG?EFCDEFEFEFFGGFCGGGFGGGGF@AEGGFGGECFGGGGGDGEGGGFGGG9ABEFFGFFGGC@FF9FGG>FGD9FGFGGGGEFGGGFFGFF@FGGGGGFFFGGD=8DGCDGGGGGGGGGAF?9=FFGFCFFGG7?DGFGCCG?GGGF=FG@F6DDBGFFFF;C59@*?A@9*:BF>=C@FDFFF@AFFFF=(/546(5(6/8;;<C6CE((,=8357(6;0?83=/1@38:?B?))5<>0>(((42-701,((,
@M05025:18:000000000-B3NL5:1:1101:7071:9158 2:N:0:CACTCA
AGTGGAGGACTACCCGGGTTTCTAATCCTGTTTGCTCCCCACGCTTTCGTGCATGAGCGTCAGTGTTATCCCAGGGGGCTGCCTTCGCCATTGGTGTTCCTCCACATATCTACGCATTTCACTGCTACACGTGGAATTCCACCCCCCTCTGACACACTCTAGTCGTGCAGTCACAAATGCAATTCCCAGGTTAAGCCCGGGGATTTCACACCTGTCTTACACAACCGCCTGCGCACGCTTTACGCCCAGTAATTCCGATTAACGCTTGCACCCTACGTATTACCGCGGCTCCTGGCACGTA
+
CCCCCGGGGGGGGGGGGGGGGGGDFGGGGGGGGGGGGGGGGGGGGGGCGG@FGGGGGGGGGGGGGGGGFEGGFGGGGGGGGGGGGFGGGGGGFFGGGGGGGGGGGGGGGGGGGGGFGGGGGGGFGGGGGGGGGGEFGGGGGGGGGGGGGGGGGGGGGGGGGCGFEFCGFGGGEFGGGGGGGGCGFCF>FGGFDF@DGFEGGGFCFFF>CCA?FFF=EFFFFFF@10(.6?@;399;6928?AFFBB9BB?):A)9>>6:BF))-4<B2:??B1:B??1>4,-6940(((-(((5(((.(((
@M05025:18:000000000-B3NL5:1:1101:22113:9173 2:N:0:CACTCA
AGTGGAGGACTACAGGGGTTTCTAATCCTGTTCGATACCCACACTTTCGTGCTTCAGCGTCAGTTGGGCGCCGGTATGCTGCCTTCGCAATCGGAGTTCTGCGTGATATCTATGCATTTCACCGCTACACCACGCATTCCGCATACTTCTCGCCCACTCAAGAACGCCAGTTTCAACGGCGGAGCGAGGTTGAGCCCCGCGATTTTACCGCTGACTTGGCATTCCGCCTACGCACCCTTTAAACCCAATAAATCCGGATAACGCTCGCATCCTCCGTATTACCGCGGCTGCTGGCACGGAG
+
CCCCCGGGGGGGGGGGGGFGGGGGGGGGGGGGGGGGGGGGGGGGGDGGGGGGGGDGGGGGGGGGGGGGGGGGGGGGGGGGGGGGGGGGGGGGGGGGGGGGGGGGGGGGGGGGGGGGGGGGGGGGGGGGGGGGGDGGGGGGGGGGGGGGGGGGDGEGGGGGGFGGGGGEEGCFGFCFFGGGGDDGGGGDCGGGGCDFGDFGGG>95B4FFEFEFEFFFFFFFFFFFFFFFFFFFF;B??FFA<<34:BFF:AAAAFBF?316<(3,-,71?FF<>B12(.,)44(3;10(((.).4(8<09,
@M05025:18:000000000-B3NL5:1:1101:26057:9184 2:N:0:CACTCA
AGTGGAGGACTACACGGGTATCTAATCCTGTTTGCTCCCCATGCTCTCATGCCTCAGCGTCAGTTACAGTCCAGTAAGTCGCCTTCGCCACTGGTGTTCTTCCTAATCTCTACGCATTTCACCGCTACACTAGGAATTCCACTTACCTCTCCTGCACTCTAGTTAAACAGTTTTATATGCTTTCTACAGGTTAAGCCTATATATTTAACATATAACTTGTTTGACCGCCTACGCATCCTTTACGCCCAGTTATTCCGAACAACGCTTGCCACCGACGTATTACCGCGGCTGCTGGCACGTT
+
CCCCCGGGGFGGGGGGGGGGGGGGGGGGGGGGGGGGGGGGGGGGGGGGEFFGGGGGGGGEGGGGGGGGGGGGGGGGGGGGGDGGGGGGGGGGFGGGGGGGGGGGFGGFGGGCFFDEGGGGGFGGGGGGGGFGGGGGGGGGFFFFD9@C9DDFGCFGGGGGFGGGGGGGGGGGGGGGGGGCDCDDGFGC8?F8D=DCF=;FGD;D+=;DDFFCFFFEEC*>F?*:=@):))0=>9=D==@E66;7):25>EEEFCFF2((-450,61;?D1<<3,(..,4<46AB:;92>>0:BF0(,.-.,
@M05025:18:000000000-B3NL5:1:1101:23155:9247 2:N:0:CACTCA
AGTGGAGGACTACACGGGTTTCTAATCCTGTTCGCTACCCATGCTTTCGAGCCTCAGCGTCAGTTGCAGACCAGAGAGCCGCCTTCGCCACTGGTGTTCTTCCATATATCTACGCATTCCACCGCTACACATGGAGTTCCACTCTCCTCTTCTGCACTCAAGTTCAACAGTTTCTGATGCAATTCTCCGGTTGAGCCGAAGGCTTTCACATCAGACTTATTAAACCGCCTGCACTCGCTTTACGCCCAATAAATCCGGAAAACGCTTGCCACCTACGTATTACCGCGGACGCTGGACCGTG
+
CCCCCFGGGGGGGFGGGGGGGGFFGGGGGGGGFGGGGGGGGGGGGGGGGGGGGGGGGFGGGGGGG9FGGGGGFGGFGGCFGGGGGGGGGGGGGGFGGGGGGGGGGGGGGGGGGGGGGGGGGGGGGDCFGGFGCGGGGGGFFG>DFFGFGGGGGGGGGGGGGGFGGGGGGGGGFFGGGGGGGGGGF=FFE>CDGGGGG>DGDDFGFFFFFFFFFFF3>AFEF+B76B@FF@BF32.;22,8;3412;0723);)97=6;;,(429>?F(22).4(.21??B(.5<:(,-((-,-20((.2:(
@M05025:18:000000000-B3NL5:1:1101:12164:9286 2:N:0:CACTCA
AGTGGAGGACTACACGGGTATCTAATCCTGTTCGCTACCCATGCTTTCGAGCCTCAGCGTCAGTTACAGACCAGAGAGCCGCCTTCGCCACTGGTGTTCTTCCATATATCTACGCATTCCACCGCTACACATGGAGTTCCACTCTCCTCTTCTGCACTCAAGAAACACAGTTTCCGATGCAATTCCTCGGTTAAGCCGGGGGCTTTCACATCAGACTTATCTTTCCGCCTGCGCTCGCTTTACGCCCAATAAATCCGGACAACGCTTGCCACCTACGTATTACCGCGGCTGCTGGCACGTA
+
CCCCCGGGGGGGGGGGGGGGGGGGGGGGGGGGGGGGGGGGGGGGGGGGGGGGGGGGGGGGGGGGGGGGGGGGGGGGGGGGGGGGGGGGGGGGGGGGGGGGGGGGGGGGGGGGGGGGGGGGGGGGGGGGGGGGGGGGGGGGGGGGGGGGGGGGGGGGGGGGFGGGGGGGGGGGFGGGGGGGGGGFGGGGDGGGGCGGGGFGDGB4?FFFFFFFFFFFFFF?AFFFFFF@?FD@(:>F>BF662<?FFF?(38<<<A09B609B?>6086?()5::((-4)62)59(49((((4:?(03?1.,
@M05025:18:000000000-B3NL5:1:1101:25046:9311 2:N:0:CACTCA
AGTGGAGGACTACTCGGGTATCTAATCCTGTTCGATCCCCGCACTTTCGTGCCTCAGCGTCAGTAGGGCGCCGGAAGGCTGCCTTCGCAATCGGGGTTCTGCGTGATATCTATGCATTTCACCGCTACACCACGCATTCCGCCTTCTTCTCGCCCACTCAAGGCCCCCAGTTTCAACGGCCGGACGGGGTTGAGCCCCGAATTTTTACCGCTGACTTAAAAGCCCGCCTACGCACCCTTTAAACCCAATAAATCCGGATAACGCTCGCATCCTCCGTATTACCGCGGCTGCTGGCACGGAG
+
CCCCCGGGGGGGGGGGGGGGGGGGGGGGGGGGGGGGGGGGGGGGGGGGGGGGGGGGGGGGGGGGGGGGFGGGGGGGGGGGGGGGGGGGGGGGGGGGGGGGGGGGGGGGGGGGGGGGGGGGGGGGGGGGGGGGGGGGGGGGGGGGGGGGGFDEEGEGGGGGGFFGFGGGGGGGGF,CFGGGGDDGGGGGGGGDFGGGGGFDDGFGFF:?FFFFEEFAFF><BFFFFFF>FFFFFFFFF:<FFDB7?16(127A>>F>90:1A?:>??BB>09?2-892(8?9AA69209>9??22:1?F(34
@M05025:18:000000000-B3NL5:1:1101:9882:9357 2:N:0:CACTCA
AGTGGAGGACTACCGGGGTATCTAATCCCGTTCGCTACCCATGCTTTCGAGCCTCAGCGTCAGTTGCAGACCAGAGAGCCGCCTTCGCCACTGGTGTTCTTCCATATATCTACGCATTCCACCGCTACACATGGAGTTCCACTCTCCTCTTCTGCACTCAAGTTCAACAGTTTCTGATGCAATTCTCCGGTTGAGCCGAAGGCTTTCACATCAGACTTATTGAACCGCCTGCACTCGCTTTACGCCCAATAAATCCGGACAACGCTTGCCACCTACGTATTACCGCGGCTGCTGGCACGTA
+
CCCCCGGGGGGGGGGGGGGGGGGGGGFGGGGGGGGGGGGGGGGGGGGGGGGGGGGGGGGGGGGGGGGGGGGGGGGGGGGGGGGGGGGGGGGGGGFGGGGGGGGGGGGGGGGGGGGGGGGGGGGGGGGGGGGGGGFGGGGGFGGGGGGGGGGGGGGGGGGGGGGGGGGGGGGGGGGGGGGFGFGGGGGGGGGGGGGGGGFGGGFGFFFFFFFFFFFFFFFFFFFEF2929;?FDEFFFFDFFFFFF(2?=88E>CE:B0<>;F:023<:?7ADBFFF(4,:(6><:>>906968:?0(2,:.
@M05025:18:000000000-B3NL5:1:1101:5823:9364 2:N:0:CACTCA
AGTGGAGGACTACTAGGGTTTCTAATCCTGTTCGCTACCCATGCTTTCGAGCCTCAGCGTCAGTTGCAGACCAGACAGCCGCCTTCGCCACTGGTGTTCTTCCATATATCTACGCATTCCACCGCTACACATGGAGTTCCACTGTCCTCTTCTGCACTCAAGTCGCCCGGTTTCCGATGCACTTCTTCGGTTAAGCCGAAGGCTTTCACATCAGACCTAAGTAACCGCCTGCGCTCGCTTTACGCCCAATAAATCCGGATAACGCTTGCCACCTACGTATTACCGCGGCTGCTGGCACGTA
+
CCCCCGGGGGGGGGGGGGGGGGGGGGGGGGGGGGGGGGGGGGGGGGGGGGGGGGGGGGGGGGGGGGGGGGGGGGGGGGGGGGGGGGGGGGGGGGGGGGGGGGGGGGGGGGGGGGGGGGGGGGGGGGGGGGGGGGGGGGGGGGGGGGGGGGGGGGGGGGGGGGGGGGGGGGGGDFFEEGGGGGGGGGGGGGGGGGGFGGFDGGFGFFFFFFFFFFFFBFFEFCFCCEF@BFFFFB@@F@FFFFEF@B@B?FF>BFF:>B:BFF??>?:<B?BBBFFBB?2<?FFF?>99964:?D7?B?:3.
@M05025:18:000000000-B3NL5:1:1101:22274:9411 2:N:0:CACTCA
AGTGGAGGACTACCAGGGTATCTAATCCTGTTCGCTACCCATGCTTTCGAGCCTCAGCGTCAGTTGCAGACCAGAGAGCCGCCTTCGCCACTGGTGTTCTTCCATATATCTACGCATTCCACCGCTACACATGGAGTTCCACTCTCCTCTTCTGCACTCAAGTTCAACAGTTTCTGATGCAATTCTCCGGTTGAGCCGAAGGCTTTCACATCAGACTTATTGAACCGCCTGCACTCGCTTTACGCCCAATAAATCCGGACAACGCTTGCCACCTACGTATTACCGCGGCTGCTGGCCCGTA
+
CCCCCFGGGGGGGGGGGGGGGGGGGGGGGGGGGGGGGGGGGGGGGFGFGGGGGGGGGGGGGGGGGGGGGGGGGGGGGGGGGGGGGGGGGGGGGGGGGGGGGGGGGGGGGGFGGGGGDEGGGGGGGGGGGGGGGGGGGGGGEGGGGFDGGGGFGGGGGGGGGGGGGGGGGGGGGGGGGGGGGFGGGGGGDDDCCF6CGGFGDGFGFF5+BA>AF>6>>CCEF>>CE>AF>FFFF:*7-:@FFFE?D@9;;@8@<EFE@6?10:(-9?03?74227?B:(.60:A<((4((,(3:D(201(-(
@M05025:18:000000000-B3NL5:1:1101:25171:9482 2:N:0:CACTCA
AGTGGAGGACTACCAGGGTTTCTAATCCTGTTTGCTCCCCACGCTTTCGCACCTGAGCGTCAGTCTTTGTCCAGGGGGCCGCCTTCGCCACCGGTATTCCTCCAGATCTCTACGCATTTCACCGCTACACCTGGAATTCTACCCCCCTCTACAAGACTCTAGCCTGCCAGTTTCGGATGCAGTTCCCAGGTTGAGCCCGGGGATTTCACATCCGACTTGACAGACCGCCTTCGTGCGCTTTACGCCCAGAAATTCCGATTAACGCTTCCACCACCCGTATTACACCTGCTCCTGCCACGGG
+
CCCCCFFGE@FFF@FFGGGDECFGEFCFCFGGGGGGGGFGGGGGGGGFGGGGGGGGGGGGGC,CFFEFGGFCCFFGG>:BFEGGGGGGGDGGEEFGGGFFFGGCFGGGACD<FFGGGGGFFGGGGGEG>FFFGFAFFGFGGGFEF>E@ECFGF,<8@FGAGCFGGFF6,@DC7AEG*@CFD7@FCCCF6799FD686CB:DDE:AFFAA@+;AE371.)7;FF@@F>>2(()-84(-6>(:A2209>1((.3).6>7(-,1554030().6.1(-32847.)6)),(.424:()((),-(,
@M05025:18:000000000-B3NL5:1:1101:14438:9501 2:N:0:CACTCA
AGTGGAGGACTACCCGGGTTTCTAATCCTGTTCGCTACCCATGCTTTCGAGCCTCAGCGTCAGTTGCAGACCAGACAGCCGCCTTCGCCACTGGTGTTCTTCCATATATCTACGCATTCCACCGCTACACATGGAGTTCCACTGTCCTCTTCTGCACTCAAGTCGCCCGGTTTCCGATGCACTTCTTCGGTTAAGCCGAAGGCTTTCACATCAGACCTAAGCAACCGCCTGCGCTCGCTTTACGCCCAATAAATCCGGATAACGCTTGCCACCTACGTATTACCGCGGCTGCTGGCCCGTA
+
CCCCCGGGGGGGGGGGGGGGGGGGGGGGGGGGGGGGGGGGGGGGGGGGGGGGGGGGGGGGGGGGGGGGGGFGGGGGGGGGGGGGGGGGGGGGGGFGGGGGGGGGGGGGGGGGGGGGGGGFDGGGGGGGGGGGGGFGGGGGGGGGGGGGGGGGGGGGGGGGGGGGGGGGGGGGGGGGGCGGFGGGGGCGGGGGGGFGDDADGGFGFFFFFFFFFFFFFFEE;AF===62>?=?>;0;>F10839609BF:B?A<BFF>;B:6<<16?:?B?B?FF0043<A3>9410(-,,-(5:(3((14(
@M05025:18:000000000-B3NL5:1:1101:19773:9504 2:N:0:CACTCA
AGTGGAGGACTACTCGGGTTTCTAATCCTGTTCGCTACCCATGCTTTCGAGCCTCAGCGTCAGTTGCAGACCAGAGAGCCGCCTTCGCCACTGGTGTTCTTCCATATATCTACGCATTCCACCGCTACACATGGAGTTCCACTCTCCTCTTCTGCACTCAAGTTCAACAGTTTCTGATGCAATTCTCCGTTTGAGCCGAAGGCTTTCACATCAGACTTATTGAACCGCCTGCACTCGCTTTACGCCCAATAAATCCGGCCAACGCTTGCCACCTACGTATTACCGCGGCTGCTGGCACGTA
+
CCCCCGGGGGGGGGGGGGFGGGGGGGGGGGGGGGGGGGGGGGGGGGGGGGGGGGGGGGGGGGGGGGGGGGGGGGGGGGGGGGGGGGFGGGGGGGGGGGGGGGGGGGGGGGGGGGGGGGGGGGGGGGEGGGGGGGGGGGGGGGGGEGGGGGGGGGGGGGGGGFEFGGGGGGGFGGGGGGFGGFGFFFFG>+;9>DGGD7BD5DFFFFFFFFFFFFFFFFF?F1B=E4>A===B=;*.-9@>@EE;<6@FF@EFC6)53((,43:09:FFFFDF:2(40()6:9<A?>11;((-407:7<(4,
@M05025:18:000000000-B3NL5:1:1101:24453:9512 2:N:0:CACTCA
AGTGGAGGACTACTCGGGTATCTAATCCTGTTTGCTACCCATACTTTCGAGCCTCAGCGTCAGTTACAGACCAGACAGCCGCCTTCGCCACTGGTGTTCTTCCATATATCTACGCATTTCACCGCTACACATGGAGTTCCACTGTCCTCTTCTGCACTCAAGTTTCCCAGTTTCCGATGCACTTCTTCGGTTGAGCCGAAGGCTTTCACATCAGACTTAAAAAACCGCCTGCGCTCGCTTTACGCCCAATAAATCCGGACAACGCTTGCCACCTACGCATTACCGCGCCTGCTGGCCCTGA
+
@CCCCGGGGGGGGGGGGGGGGGGGGGGGGGGGGGGGGGGGGGGGGGGGGGGGGGGGGGDGGGGFFGGGGGGGGGGCFFGGGGGGGGFGGGGGGFGGGGFG9FGGGGGGGGGGDFEGEGGGGGGFC:FGGGGGGGGGGGGGGGGGGGGGGGGGGFFGGGGGGFDGGF9EGFDFGGGG6C8DGCGGGCFC=CGCGFCC79@*@75;A5<BFB>69A>>EFCEAF4>=6==@@FF25(/:@<;().6(4(8?FF3CCE@9219>:?>>BFFFFA?BFB?:((4:))630;(-,(4()21(((((
@M05025:18:000000000-B3NL5:1:1101:16754:9520 2:N:0:CACTCA
AGTGGAGGACTACAAGGGTTTCTAATCCTGTTTGCTCCCCACGCTTTCGCACCTGAGCGTCAGTCTTTGTCCAGGGGGTCGCCTTCGCCACCGGTATTCCTCCAGATCTCTACGCATTTCACCGCTACACCTGGAATTCTACCCCCCTCTACAAGACTCTAGCCTGCCAGTTTCGGATGCAGTTCCCAGGTTGAGCCCGGGGATTTCACATCCGACTTGACAGACCGCCTGCGCGCGCTTTACGCCCAGTAATTCCGATTAACGCTTGCACCCTCCGTATTACCGCGTCTGCTGGCACGGG
+
CCCCCGGGGGGGGGGGGGDFGGGGFGAFGGGGGGGGGGGGGGGGEGGGGGGGGGGGGCGGGGGGGGGGGGGGGGGGGGGGGGGGGGGGGGGFEEGGGGGG?FEFGFCFGGGGGGGCFGFGGGFGGGGGGGGGGGGGFEDFFGD@EEEGGGGGGEFGDGGGGFFGGFGFGCFGAFE99EGGGGGFGFFFFCFGGGCGGGFGGG>CFAF6CFCFFFD;B);3AC*:;79(4<BF10(-499??<9?F>BB?7):A)69>:(,89239?11(.5?04:2(43<?)6A032--4-)).46()30-
@M05025:18:000000000-B3NL5:1:1101:9017:9549 2:N:0:CACTCA
AGTGGAGGACTACTGGGGTTTCTAATCCTGTTCGCTACCCATGCTTTCGAGCCTCAGCGTCAGTTGCAGACCAGAGAGCCGCCTTCGCCACTGGTGTTCTTCCATATATCTACGCATTCCACCGCTACACATGGAGTTCCACTCTCCTCTTCTGCACTCAAGTTCAACAGTTTCTGATGCAATTCTCCGGTTGAGCCGAAGGCTTTCACATCAGACTTATTGAACCGCCTGCACTCGCTTTACGCCCAATAAATCCGGACAACGCTTGCCACCTACGTATTACCGCGGCTGCTGGCCCGTA
+
CCCCCGGGGGGGGGGGGGGGGGGGGGGGGGGGGGGGGGGGGGGGGGGGGGGGGGGGGGGGGGGGGGGGGGGGGGGGGGGGGGGGGGGGGGGGGGGGGGGGGGGGGGGGGGGGGGGGGGGGGGGGGGGGGGGGGGGGGGGGGGGGGGGGGGGGGGGGGGGGGGGGGGGGGGGGGGGGGGGGGGGGGGGGGGGG7FFGGGFGGGFGFFFFFFFFFFFEEF;EFAFCF4==@FFFD;5>BB<D@<EFF>9<(,;EF<3516?608:99?FF<BA?:<07??2<>>DF?B99;9>0)503(-(((
@M05025:18:000000000-B3NL5:1:1101:8777:9554 2:N:0:CACTCA
AGTGGAGGACTACTAGGGTTTCTAATCCTGTTCGCTACCCATGCTTTCGAGCCTCAGCGTCAGTTGCAGACCAGAGAGCCGCCTTCGCCACTGGTGTTCTTCCATATATCTACGCATTCCACCGCTACACATGGAGTTCCACTCTCCTCTTCTGCACTCAAGTTCAACAGTTTCTGATGCAATTCTCCGGTTGAGCCGAAGGCTTTCACATCAGACTTATTGAACCGCCTGCACTCGCTTTACGCCCAATAAATCCGGACAACGCTTGCCACCTACGTATTACCGCGGCTGCTGGCACGTA
+
CCCCCGGGGGGGGGGGGGGGGGGGGGGGGGGGGGGGGGGGGGGGGGGGGGGGGGGGGGGGGGGGGGGGGGGGGGGGGGGGGGGGGGGGGGGGGGGGGGGGGGGGGGGGGGGGGGGGGGGGGGGGGGGGGGGGGGFGGGGGGGGGGGGGGGGGGGFGFFDEFCFGGGGGGGGGGGGGGGGGGGGFG8DFGGGGDGGGGGECDD**@FFFFFFFFFFFFFCEFFCCF9AB(6@==B4:BF2;;FE@;6@D?FEF4<EE@F<>0=:(,383?0428?:?:B244446((((4((4))(47?:((
@M05025:18:000000000-B3NL5:1:1101:13890:9575 2:N:0:CACTCA
AGTGGAGGACTACTAGGGTTTCTAATCCTGTTCGATACCCACACTTTCGTGCCTGAGCGTCAGTCGCAGACTGGTAAGCTGCCTTCGCAATCGGAGTTCTTCGTGATATCTATGCATTTCACCGCTACACCACGAATTCCGCCTACCTCGCCTGAACTCAAGCGCGCCAGTTCAAACGGCTCGACGGGGTTGAGCCCCGCTATTTTACCGCTTGCTTGACACGCCGCCTGCGCACCCTTTAAACCCAATAAATCCGGATAACGCCCGCATCCTCCGTATTACCGCCGCTGCTGGCACGGGG
+
CCCCCGGGGGGGGGGGGGGGGGGGGGGGGGGGGGGGGGGGGGGGGGGGGGGGGGGGGGGGGGGGGGGGGGGGGGGGGGGGGGGGGGFGGGGGGGGGGGGGGGGGGGGGGGGGGGGGGGGGGGGEGEGGGGGGGGGEFGGGGGGGGGGGGGGGGGGGGGGGGGGCECGGGGEGGGGGGGGGDGGDGEGGGGGDGGFFGGFGGGFGFFFFFADDEFFFEFDFFFF;B>BFB(419;BFB1<FFA<B?FF?7?BF<BB(,(22AB?6(-(4333?)28(-,,:>2<(3(492192)51(821(-
@M05025:18:000000000-B3NL5:1:1101:12512:9585 2:N:0:CACTCA
AGTGGAGGACTACCCGGGTATCTAATCCTGTTCGATACCCACGCTTTCGTGCTTCAGCGTCAGTTGGGCGCCGGTATGCTGCCTTCGCAATCGGAGTTCTGCGTGATATCTATGCATTTCACCGCTACACCACGCATTCCGCATACTTCTCGCCCACTCAAGAACGCCAGTTTCAACGGCGGAGCGAGGTTGAGCCCCGCGATTTTACCGCTGACTTGGCATTCCGCCTACGCACCCTTTAAACCCAATAAATCCGGATAACGCTCGCATCCTCCGTATTACCGCGGCTGCTGGCACGGAG
+
CCCCCGGGGGGGGGGGGGGGGGGGGGGGGGGGGGGGGGGGGGGGGGGGGGGGGGGGGGGGGGGGGGGGGGGGGGGGGGGGGGGGGGGGGGGGGGGGGGGGGGGGGGGGGGGFGGGGGFGGGGGGGGGGGGGGGGGGGGGGGGGGGGGGGGGGGEEGGGGGGFFGGGGGGGGFGGGGGGGDGGGGDGGGGGGGGGGFGGFGC35CFFFFFBEBFDFBAFFFFFFBA:??FFFF>BF9:<?>AF25<:<?<F):<B7>1,(4942>:?6>>?FF><:;4(2424-,1(-4(,,35(4(5<20(
@M05025:18:000000000-B3NL5:1:1101:4884:9611 2:N:0:CACTCA
AGTGGAGGACTACCGGGGTTTCTAATCCTGTTCGCTCCCCACGCTTTCGCTCCTCAGCGTCAGTAACGGCCCAGAGACCTGCCTTCGCCATTGGTGTTCTTCCCGATATCTACACATTCCACCGTTACACCGGGAATTCCAGTCTCCCCTACCGCACTCCAGCCCGCCCGTACCCGGCGCAGATCCACCGTTAGGCGATGGACTTTCACACCGGACGCGACGAACCGCCTACGAGCCCTTTACGCCCAATAAATCCGGATAACGCTCGCACCCTACGTATTACCGCGGCTGCTGGCACCTC
+
CCCCCGGGGGGGGGGGGGGGGGGGGGGGGGGGGGGCGGGGGGGGGGGGGGGGGGGGGGGGGGGGGGGGGGGGGGGGGGGGGGGGGGGGGGGGGGGGGGGGGFGBFGGGGGGGGGGGGGGGFGGGGGGGGGGGGGGGGGGGGGFGGGGGGGGGGGGGECGGGFGFCEGGGGEGGGGGGG<GGGGGGGGGGGGGGG7DD):CDGFG4FFFFFFEFE36>DFFFF@B;04;>FF?::B>B?BFF>D0?BB:(8:)6)-5>;??FAB06,839(-410(,-.)529A6:>>B;2967>:61<(3.
@M05025:18:000000000-B3NL5:1:1101:17816:9651 2:N:0:CACTCA
AGTGGAGGACTACAAGGGTTTCTAATCCTGTTTGCTCCCCATGCTCTCATGCCTCAGCGTCAGTTACAGTCTAGTAAGTCGCCTTCGCCACTGGTGTTCTTCCTAATCTCTACGCATTTCACCGCTACACTAGGAATTCCACTTACCTCTCCTGCACTCTAGTTAAACAGTTTTATATGCTTTCTACAGGTTAAGCCTATATATTTAACATATAACTTGTTTAACCGCCTACGCATCCTTTACGCCCGGTTATTCCGAACCACGCTTGCCACCTACGTATTACCGCGTATCGCGGCAACTT
+
CAC@C9EBFFECEGDCE,C<CF@FE9EEGAFFC@,@@,DFGGGGDA@FCEEE6,EF@FGCBFGGCGEF9F9,,CFGEGGGG7FCCF@FF@CDFGG@BFFGGG9F?<CAFGCGF<:F@CFGFGGGG:FF9=?AEGF?EGCFGGFGGGGA>,@DGEGF8FF,EFFGGDFFG=EGGA88;=FFFFGGGGGFFGGFGGFGFCDDGFBDBEDF7;FFFFFD<C0:?6CE*>)558>C5==):EBEC469292)8(59=4?5((8((/3((,6171>@?13;;@))5/)./(((((((4(4((((.)
@M05025:18:000000000-B3NL5:1:1101:8632:9660 2:N:0:CACTCA
AGTGGAGGACTACCCGGGTTTCTAATCCTGTTTGCTCCCCACGCTTTCGTTCTTGAGCGTCAGTGTATATCCAGTAAACTGCCTTCGCCGTTGGTGTTCTTCCTAATATCTACGCATTCCACCGCTTCACTAAGAATTCCGTTTACCTCTATATAACTCTAGTTAACCAGTATCCAAAGCGGACTGAGGTTGAGCCTCAGGCTTTAACTCTAGACTTGATAAACCGCCTACAAACTCTTTACGCCCAATAATTCCGGATAACGCTTGTGACCTATGTATTACCGCGGCTGCTGGCACATAA
+
CCCCCGGGGGGGGGGGGGGGGGGGGGGGGGGGGGGGGGGGGGGGGGGGGGGGGGGGGGGGGGGGGGGGGGGGGGGGGGGGGGGGGGGGGGGGGFGGGGGGGGGGGGGGGGGGGGGGGGGGGGGGGGEGGGGGGGFFGGFGGGGGGGGFGGGGGGGGGGGGGFFFGGGGFGGGGFFGGGGGGGGCDGGGGGGGGFGFGGFGGGFGFFFFFFFA8BFCEFFFFFFBFFF2@F@=BEB==EFF?EF9>6@@@E)95CEF>;;@<<DFF<?;3?A>AFD7-)6<AAB(,,10712.:2?BF0)))
@M05025:18:000000000-B3NL5:1:1101:3172:9673 2:N:0:CACTCA
AGTGGAGGACTACTAGGGTTTCTAATCCTGTTTGCTCCCCTAGCTTTCGCGCCTCAGCGTCAGTGATGGCCCAGAAGGCCGCCTTCGCCACCGGTGTTCTTCCCGATATCTGCGCATTCCACCGCTACACCGGGAATTCCGCCTTCCCCTACCACACTCAAGCCAGCCGGTATCGGGAGCGAGACGGGGTTGAGCCCCGAAATTTGACTCTCGACCTAACTGGCCGCCTACGCGCGCTTTACGCCCAATGAATCCGGATAACGTTCGCCCCCCACGTAGTACCGCGGCTGCTTGCACGTCG
+
CCCCCFGGGGGGGGGGGGFGGGGGGGGGGGGGGGGGFFGGGGGGGGGGGGGGGGGGGGGGGGGGGGGGGGGGGGGGGGGGGGGGGGGGGGGGGGGGGGGGGGGGGGGGGGGGGGGGGGGGGGGGGGGGGGGGGGGGGGGGGGGGEGFGGGGGGGGGGGGGGGGFGGGGGGGGDFGGGGGGGDGGDGGGGDCGGGGGGD:DDGFGFFFFFFFFBFDB0?><?9?FFFFF:37316>690:6AFF69;B0?BA4)-5;B6,3>D6,(.,(429>((438((-44>B9(291164),-).((((
@M05025:18:000000000-B3NL5:1:1101:2712:9691 2:N:0:CACTCA
AGTGGAGGACTACTAGGGTTTCTAATCCTGTTCGATCCCCACGCTTTCGTGCCTCAGCGTCAGTCTGGCGCCGGTACGCTGCCTTCGCAATCGGAGTTCTGCGCGATATCTATGCATTTCACCGCTACACCGCGCATTCCGCGTACTTCTCGCCAACTCAAGTCTGCCAGTTTCAACGGCTCGACGGGGTTGAGCCCCGCAATTTTACCGCTGACTTAACGGACCGCCTACGCACCCTTTAAACCCAATAAATCCGGATAACGCTCGCATCCTCCGTATTACCGCGGCTGCTGGCACGGAG
+
BCC9CEFGGD9EFDGGGGCEGCFGGCGGGGGDAFFGFCEDECCDCBFCFGDFGGFF@GEF7CEFCFFDDC@:CB@:FGCE7CEFF9FDGGGCFCG@F89FFFBEFCC:FGGFGGFFFFGFG9DFEGGGGGF@GGGGGGGGCGGEEC7EGFGE6C8CGGFCG9EGFFGFGGG9C@:<BGDC99C9DEG3CDGDCF<<5<3C<G@FFFFFFB>E5@F9A/5<EB>91909?:??B?F90::?FFA)4,31(.4)).342(::>??03(3(4:98<A36-4044.6,3(310-170((22:963
@M05025:18:000000000-B3NL5:1:1101:25259:9691 2:N:0:CACTCA
AGTGGAGGACTACAGGGGTTTCTAATCCTGTTTGCTCCCCATGCTCTCATGCCTCAGCGTCAGTTACAGTCCAGTAAGTCGCCTTCGCCACTGGTGTTCTTCCTAATCTCTACGCATTTCACCGCTACACTAGGAATTCCACTTACCTCTCCTGCACTCTAGTTAAACAGTTTTATATGCTTTCTACAGGTTAAGCCTATATATTTAACATATAACTTGTTTAACCGCCTACGCATCCTTTACGCCCAGTTATTCCGAACAACGCTTGCCACCTACGTATTACCGCGGCTGCTGGCACGTC
+
CCCCCGGGGGGGGGGGGGFGGGGGGGGGGGGGGGGGGGGGGGGGGGGGFGGGGGGGGGGGGGGGGGGGGGGGGGGGGGGGGGGGGGGGGGGGGGGGGGGGGGGGGGGGGGGGGGGGGGGGGGGEGGGGGGGGGGGFGGGGGGGFGGDFGEFGGGGGGGGFGFGFGGGGGGGGGGGGGGGFGGGGGGGGFFDFGGGGGGFGGGFGFFFFFFFFFFF7EFFFFFFFC5>==DFFAADAABFECE;4>=552@:?EFF<=@=B9=@61;@;DF9@@;3;@F<<E?<;7>0(,--22,((()(,(
@M05025:18:000000000-B3NL5:1:1101:6896:9696 2:N:0:CACTCA
AGTGGAGGACTACCCGGGTTTCTAATCCTGTTTGCTCCCCACGCTTTCGAGCCTCAACGTCAGTTACCGTCCAGTAAGCCGCCTTCGCCACTGGTGTTCCTCCTAATATCTACGCATTTCACCGCTACACTAGGAATTCCGCTTACCTCTCCGGCACTCTAGAACAACAGTTTCCAATGCAGTCCTGGGGTTAAGCCCCAGCCTTTCACATCAGCCTTGCTCTTCCGTCTACGCTACCTTGACACCCAGTAAATCCGTATAACGCTTGCCCCCCACGTATTACCCAGTATGCTGGCACGTG
+
9CCC@<FF@<FD-,CF@+8BFG@66EE9,6CEF89@F8@;FCB@@C@E,<@F@E<F<DC69@BEF<CE,CB+@<CDF9FFC@FECG<=FCFG<8B<=F<,AF,FG,E9A<E,5D++4?C??<CC+FEGFAFAFF84,@>E8>886E=D9F?@6@>3@@DE8E,=,,@6,75:,@FGGGGGG?89*733@C?09A8@D**9/*@4*/4+3:88FA)3@8.6+1=*>C(5>?(761((6=3?)7../33=?(7)7<?@@(((4)61(4(-8746((49>:29?<4)(,(()..6)4(3,)(4(
@M05025:18:000000000-B3NL5:1:1101:15132:9709 2:N:0:CACTCA
AGTGGAGGACTACCGGGGTTTCTAATCCTGTTTGCTCCCCACGCTTTCGCACCTGAGCGTCAGTCTTTGTCCAGGGGGCCGCCTTCGCCACCGGTATTCCTCCAGATCTCTACGCATTTCACCGCTACACCTGGAATTCTACCCCCCTCTACAAGACTCTAGCCTGCCAGTTTCGGATGCAGTTCCCAGGTTGAGCCCGGGGATTTCACATCCGACTTGACAGACCGCCTGCGTGCGCTTTACGCCAAGTAATTCCGATTAACGCTTGCACCCGCCGTATTACACCGGCTGCTGGCACGGG
+
CCCCCGGGGGGGFFGGGGGGGGGGGGGGGGGGGGGGGGGGGGGGGGGFGGGGGGGGGGGGEGGGGGGGGGGGGGGGGGGGGGGGGGGGGGGGGGGGGGGGGFGGGGGGGGGGGGGGDGGGGGFGDGGGGGGGGGGGGGGGGGGG?EGGGGGGGGGGGGGGGGGGGGGGGGFGGGGGGGG4>>F8CGFGGFCDCFFFGGFGGD>DFF=AFFAAF>:;9EFFFFF?FF6>;?:0,((-49B?1423<>0169<A4)6<?<:6:))49BB0342(2((-(,(.:A>)).,-(((1:>B6(5(9(
@M05025:18:000000000-B3NL5:1:1101:18041:9713 2:N:0:CACTCA
AGTGGAGGACTACACGGGTATCTAATCCTGTTCGCTACCCATGCTTTCGAGCCTCAGCGTCAGTTACAGACCAGAGAGCCGCCTTCGCCACTGGTGTTCTTCCATATATCTACGCATTCCACCGCTACACATGGAGTTCCACTCTCCTCTTCTGCACTCAAGAAACACAGTTTCCGATGTAATTCCTCGGTTAAGCCGGGGGCTTTCACATCAGACTTATCTTTCCGCCTGCGCTCGCTTTACGCCCAATAAATCCGGACAACGCTTGCCACCTACGTATTACCTCGGCTGCTGGCACGTC
+
CCCCCFGGGGGGGGGGGGGGGGGGGGGGGGGGGGGGGGGGGGGGGGGGGGGGGGGGGGGGGGGGGGGGGGGGGGGGGGGGGGGGGGGGGGGGGGGGGGGGGGGGGGGGGGGGDFGGGGGGGGGGGGGGGGGGFGGGGGGGGG9EGGGGGGGGGGGGCCFGGFG8EFGGGGFAEGGDCE6FGGF9FG5<CGDGG?CFGCDCCC>DFFFAFFCFBFA@EFE<8FFEFEDF12(649>?;>?B?9<<?;6:(4)842::;BBB124(7213::9??B:B027<26<963((-3(3:?00(.(.(
@M05025:18:000000000-B3NL5:1:1101:28809:9720 2:N:0:CACTCA
AGTGGAGGACTACCAGGGTTTCTAATCCTGTTCGATACCCGCACTTTCGTGCCTCAGCGTCAGTAGGGCGCCGGTATGCTGCCTTCGCAATCGGGGTTCTGCGTGATATCTATGCATTTCACCGCTACACCACGCATTCCGCATACTTCTCGCCCACTCAAGGCACCCAGTTCCGACGGCAGGCCGGGGTTGAGCCCCGACATTTGACCGCCGGCTTAAATGCCCGCCTACGCACCCTTTAAACCCAATAAATCCGGGTAACGCCCCCATCCCCCGTATTACCCCGGCTTCCTGGCCGGGG
+
CCCCCFDGGGFGDFGGGGFGGGGGGGGGGGGGFGDGGEGGGGGEGGGGDFGGGEGGGGGGGGGGGFGGGG7FGGGFFFGGGGGGGE@EGGGGEGFCGGGGGFCGFEFGDFGGGGGGFGFGGGGEGCFGGFFGFGGEGGGGGGGGGGFDGGGDE>CEGFFCF9DEEGFGGGGGGGD>EC47474CDEDD=CCDFGGFGGEGGC)299=FF5>53>D966A9B@@.1:B>F08?96>6:017).4<?F611)-6)673-(,428,7(4(-(,4((-2-,-12))-,-,(((-.)))(((-((,
@M05025:18:000000000-B3NL5:1:1101:4952:9727 2:N:0:CACTCA
AGTGGAGGACTACAGGGGTTTCTAATCCTGTTTGCTCCCCACGCTTTCGAGCCTCAGCGTCAGTTACAGACCAGAGAGTCGCCTTCGCCACTGGTGTTCCTCCACATATCTACGCATTTCACCGCTACACGTGGAATTCCACTCTCCTCTTCTGCACTCAAGTTCTCCAGTTTCCAATGACCCTCCCCGGTTGAGCCGGGGGCTTTCACATCAGACTTAAAGAACCGCCTGCGCTCGCTTTACGCCCAATAAATCCGGACAACGCTTGCCACCTACGTATTACCGCGGCTGCTGGCACGTA
+
CCCCCEGGGGGGGGGGGGGGGGGGGGGGGGGGGGGGGGGGGGGGGGGFGGGGGGGGGGGGGGGGGGGGGGGGGGGGGGGGGGGGGGGGGGGGGGGDGGGGGGGGGGGG<EFGGGGGGGGGGGGGGGGGGGGFGGFC=FGGGGGGGGGGGGGGGGGGGGGGG9E;DFGGFGGFGGGFECFFGGGGGGGGGGGGDFCGGGBDDDEGFFFFFFFFFFFFFFEEFAFFFF@FFF@D@F0:>;:?0<4<:;BB::?<))6>6>616:?19?F?0:A7?1>>0()6:))6(-,3((70:>?6(524.
@M05025:18:000000000-B3NL5:1:1101:6713:9730 2:N:0:CACTCA
AGTGGAGGACTACTCGGGTATCTAATCCTGTTCGCTCCCCATGCTTTCGCTCCTCAGCGTCAGTAAATGCCCAGAGACCTGCCTTCGCCATCGGTGTTCCTCCTGATATCTGCGCATTTCACCGCTACACCAGGAATTCCAGTCTCCCCTACATCACTCTAGTCTGCCCGTACCCACCGCAGATCCGAGGTTGAGCCTCGGACTTTCACGGCAGACGCGACAAACCGCCTACGAGCTCTTTACGCCCAATAAATCCGGATAACGCTTGCGCCCTACGTATTACCGCGGCTGCTGGCCCGTA
+
CCCCCGGGFFGGFFGGGGFGFGGGGGGGGGGGGGGGGGGGGGGGGGGGGGGGGGGGGGGGGGGGGGGGGGFGGGGGGGGGGGGGGGGGGGGGGGGGGGGGGGGGGGGGGGGGGGGGGGGGGGGGGGGGGGGGGGGGGGGGGGGGGGGFGGGGGGCFGGGGGCFGGFCFGGEGGGGGGGGGGG6CFFGGGGDGGFGGGGFGGGFGFFFFFFFDFBFFFF>FFFA@DDFFB@<??61>9BAFF>>339;?61)84AF>BFB(,47(42380(4234:?0(,67-64161,9321733((((-(
@M05025:18:000000000-B3NL5:1:1101:19192:9735 2:N:0:CACTCA
AGTGGAGGACTACAGGGGTTTCTAATCCTGTTTGCTCCCCACGCTTTCGCACCTGAGCGTCAGTCTTTGTCCAGGGGGCCGCCTTCGCCACCGGTATTCCTCCAGATCTCTACGCATTTCACCGCTACACCTGGAATTCTACCCCCCTCTACAAGACTCTAGCCTGCCAGTTTCGGATGCAGTTCCCAGGTTGGGCCCGGGGATTTCACATCCGACTTGACAGACCGCCTGCGTGCGCTTTACGCCCAGTAATTCCGATTAACGCTTGCACCCTCCGTATTACCGCTGCTGCTGCCCAGGG
+
CCCCCCFGGGGGFGGGGGGGEGGGGGGGGGGGGGGGF8FGGGGGGGGGGGGGGFGGGGGGGGGGGGGGGGGGGGGGGGGGGGGGGGCGGGGGGGGGGGGFGGGGGGGGGGGGGGGGGGGGGGGGGGGGGGGGGGGGGGGGGGGFGGCEGGGGGGGGGFFGGGGGGGGGDGGFGGGGGGGGGGGGGFGGFGGDFDGC8C>DGG>3FFAAFFFFFF>>BFFBF?F0:1;6>BF<0:62619<?<A:<09<BFFAA)69?:?236>:9608<DBF8(,80412>))-,4(((.32)5)(()((,
@M05025:18:000000000-B3NL5:1:1101:12909:9735 2:N:0:CACTCA
AGTGGAGGACTACCAGGGTATCTAATCCTGTTCGCTCCCCATGCTTTCGCTCCTCAGCGTCAGTAAATGCCCAGAGACCTGCCTTCGCCATCGGTGTTCCTCCTGATATCTGCGCATTTCACCGCTACACCAGGAATTCCAGTCTCCCCTACATCACTCTAGTCTGCCCGTACCCACCGCAGATCCGAGGTTGAGCCTCGGACTTTCACGGCAGACGCGACAAACCGCCTACGAGCTCTTTACGCCCAATAAATCCGGATAACTCTTGCGCCCTCCGTTTTACCACTGCTCCTGGCCCGTG
+
CCCCCCFGGGFGF@FGEGFGGGGFGFFFGGGGGGGGFGGGG<FGGGGGGGEGGGGGGGGGGGDGGDGGA<FGGDFFFFGGGGGGGGDGGGFGGGGGGGFFGFDGGGGGGGGGGGGGGGGGGGF:FGEEFGGGGG?FCGGGG9FEGC>>EGFFGGGGGFGGFGDGGGGGGGEG>EFGGGGGGDDGF@F6CCGFFGG>F59C;D?DFFA:669?845@=>69DF:(6/(.1<1=?1,4()-4>>A:?9((,3>BA):33;((-63)).649;BF0,(,,4).(673)).,))))()((((--(
@M05025:18:000000000-B3NL5:1:1101:15415:9739 2:N:0:CACTCA
AGTGGAGGACTACCGGGGTATCTAATCCTGTTTGCTCCCCACGCTTTCGTGCCTCAGTGTCAATGTTGGTCCAGGTAGCTGCCTTCGCCATGGATGTTCCTCCTGATCTCTACGCATTTCACTGCTACACCAGGAATTCCGCTACCCTCTACCACATTCTAGTCATCCAGTATCCACTGCAGTTCCCAGGTTGAGCCCAGGGCTTTCACAACGGACTTAAATAACCACCTACGCACGCTTTACGCCCAGTAATTCCGAGTAACGCTTGAACCCTTCGTATTACCGCGCCTTCTGCCACGAA
+
CCCCCGGGGGGGGGGGGGGGGGGGFGGGGGGGGGGGGGGGGGGGDGGGGGFEGFGGGGGGGGGGGGGGGGFGGGFGGGGGGGGGGGGGGGGGGGGGGGGGGGGGGGGGAFGGGGGGGGGFGGGGGGCGGGGGGGGFEGGGGGGGGGGGGGGGGGGGGGGGGEGGGGGGGGFGEFGFGCCFFGGGGGGGG?DF?CFGGDFG6=?FF5?CCA6?BB5AFF7C1=B6*:=BDDEF22>=-92@2*857>0,84<37).7;33=3;?(713(().8::(0(.3:?)6<6(((4(,5)4)4..394
@M05025:18:000000000-B3NL5:1:1101:24446:9743 2:N:0:CACTCA
AGTGGAGGACTACCCGGGTTTCTAATCCTGTTTGCTCCCCACGCTTTCGAGCCTCAACGTCAGTTACCGTCCAGTAAGCCGCCTTCGCCACTGGTGTTCCTCCTAATATCTACGCATTTCACCGCTACACTAGGAATTCCGCTTACCCCTCCGGCACTCAAGATGGATAGTTTCCAATGCAGTCCCGGGGTTAAGCCCCGGGCTTTCACATCAGACTTGCCCGTCCGTCTATGCTCCCTTTACACCCAGTAAATCCGGATAACGCTTGCCCCCTACGTATTACCCCGGCTGCGGGCCGCCC
+
CCCCCGGGGGGGGGGGGGGGGGGGGGGGGGGGGGGGGGGGGGGGGGGGGGGGGGGGGGGGGGGGGGGGGGGGGGGGGGGGGGGGGGGGGGGGGGGGGGGGFFGGGGGGGGGGGGGGGGGGGGGGGGGGGGGGGGGGGGGGGGGGGGFGCFGGGGEGGGGGGGCGGGGGGGGGGGGGFGGGG?FFFGGGG>DDF7=FGGFGGGFGFFFFFFFFF==;EF3CFF)61:@8=18?C9);@FBFF2<AF:931><A9<A?F9??1<2(,4:8:7BFF;0?(47A><<4((,40,(4((((((,-(
@M05025:18:000000000-B3NL5:1:1101:15522:9766 2:N:0:CACTCA
AGTGGAGGACTACAAGGGTTTCTAATCCTATTTGCTCCCCACGCTTTCGTGCCTCAGCGTCAGCAACAGGCCAGGCGGCCGCCTTCGCCACTGGTGTTCTTCCATATATCTACGCATTTTACCGCTACACATGGAGTTCCACCGCCCTCTCCTGCTCTCCAGTCCTCCAGTTTCCAAAGCCATGCATGAGTTTAGCTCATGCGTTTCACTCCAGACTTGCAGGACCGCCTGCGCACCCTTTACGCCCAATCATTCCGGATAACGCTCGCCACCTACGTATTACCGCGGCCGCTGGCACGTA
+
CCCCCGGGGGGGGGGGGGGGGGGGGGGGGGGGGGGGGGGGGGGGGGGGGGFGGGGGGGGGGGGGGGGGGGGGGGGGGGGGGGGGGGGGGGGGGGGGGGGGGGGGGGGGGGGGGGGGGGGGGGGGGGGGGGGGGGGGGGGGGGGGGGGGGFGGGGGDGGGGGGGGGGGGGGGGGGGGGGGGGGCDF67BGFDG7FGG78AFGGDGFFFCFAFFFAA@B=56AFF28@FF@?@F>B06>DDDF<A(:7>B:::049AA3(41<<733(36>9?<67(41(.53<BF0B>(4(,((,(((,(..
@M05025:18:000000000-B3NL5:1:1101:22667:9771 2:N:0:CACTCA
AGTGGAGGACTACTCGGGTTTCTAATCCTGTTCGCTACCCATGCTTTCGAGCCTCAGCGTCAGTTGCAGACCAGAGAGCCGCCTTCGCCACTGGTGTTCTTCCATATATCTACGCATTCCACCGCTACACATGGAGTTCCACTCTCCTCTTCTGCACTCAAGTTCAACAGTTTCTGATGCAATTCTCCGGTTGAGCCGAAGGCTTTCACATCAGACTTATTGAACCGCCTGCACTCGCTTTACGCCCAATAAATCCGGACAACGCTTGCCACCTACGTATTACCGCGTCTGCTTGCACACC
+
CCCCCGGGGGGGGCGGGGGGGGGGGGFGFGGGGGGGGGGGGGGGGGDF:DFGGFGGFFGGGGGGGGGGGGGGGGGFGGGGGGGGGGGGGGGF?FFGGGGGCFGDGFFGGGEFGGDE@FAEA9FFGGEGFGGG=F=FGGFCGFGG9DEFDFGGGFGGGGFDF?EGGG;FFFGGGGGGGGGGGGF?+,??>DDGGFGDGGFD>DF7?AFC>FFAFFF>E>C?F>::)7=2(69=@FF259323>C?D29@D@FECC5=6>0903(-41::<(48?1::?:2-5>4)201(,(-54)4622)((
@M05025:18:000000000-B3NL5:1:1101:10383:9801 2:N:0:CACTCA
AGTGGAGGACTACCGGGGTATCTAATCCTGTTTGCTCCCCACGCTTTCGTGCCTCAGTGTCAATGTTGGTCCAGGTAGCTGCCTTCGCCATGGATGTTCCTCCTGATCTCTACGCATTTCACTGCTACACCAGGAATTCCGCTACCCTCTACCACATTCTAGTCATCCAGTATCCACTGCAGTTCCCAGGTTGAGCCCAGGGCTTTCACAACGGACTTAAATAACCACCTACGCACGCTTTACGCCCAGTAATTCCGAGTAACGCTTGCACCATTCGTATTACCGCGGCTGCTGGCAGGAA
+
CCCCCFGDG9FDFGGGGGCFGGGGFGGGFAFFGGGGGGGGGGGGEGFGGGFGGAFGGGFGGGGGGGGGGGGCGGGGGFGGGGGGGGGGGGGGGC?FGGGGFGGFGGGGGGFEGGGGEGGGGGAFGGGCBEGFF7:FGGAFFGGGGGG9EFFGGGGGGGGFG9DCFEGGGGFFDDFFGGDDD=DBFGF+@CFGGFGGGGAFGD?F96FCFFAE*0*01ACEFFFBFFFDFFFFF((/5@26@*403>;63;EEEFE6(3(/5.7:0;D?()48(5).647?FAFBF;1(7>9:?::?:((4(
@M05025:18:000000000-B3NL5:1:1101:16029:9808 2:N:0:CACTCA
AGTGGAGGACTACTCGGGTTTCTAATCCTGTTTGCTACCCACGCTTTCGAACCTCAGCGTCAGTTACAGACCAGAGAGCCGCTTTCGCCACTGGTGTTCTTCCATATATCTACGCATTTCACCGCTACACATGGAGTTCCACTCTCCTCTTCTGCACTCAAGTCTCCCAGTTTCCAATGCACTACTCCGGTTAAGCCGAAGGCTTTCACATCAGACTTAAAAGACCGCCTGCGTTCCCTTTACGCCCAATACATCCGTATAACGCTTGCCACCAACGTATTACCGCGGCTGCTGGCACGTA
+
CCCCCGGGGGGGGGGGGGGGGGGGGGGGGGGGGGGGGGGGGGGGGGGGGGGGGGGGGGGGGGGGGGGGGGGGGGEEGGGGGGGGGGGGGGGGGGFGGGGGGGGGGFEGEAFGGGGGGGGGGGGGGGGGGGGGGGGGGGGGGGGGGGGGGGGGFGGFGGGGGFFGEGGGFFGGGGGGGGGCDFGGGGGGGDGDGG7CDDECGGFGFFFFFFFFFFAEFFFFCFFB@4=@F?@FF@=?F3@@;E<;<3;?DFF4@CCFF(61@?<B0:((0(45:((-,-(624<4(11(3914:?::(421(
@M05025:18:000000000-B3NL5:1:1101:9369:9842 2:N:0:CACTCA
AGTGGAGGACTACTGGGGTTTCTAATCCTGTTCGATACCCACGCTTTCGTGCTTCAGCGTCAGTTGGGCGCCGGTATGCTGCCTTCGCAATCGGAGTTCTGCGTGATATCTATGCATTTCACCGCTACACCACGCATTCCGCATACTTCTCGCCCACTCAAGAACGCCAGTTTCAACGGCGGAGCGAGGTTGAGCCCCGCCATTTTACCGCTGACTTGGCCTTCCGCCTACGCACCCTTTAAACCCAATAAATCCGGATAACGCTCGCATCCTCCTTATTACTGCGGCTGCTTGCACGGAG
+
@C@CCGGGEFGGGGFGFEGGGGEFGGFGDGGGGGA@FCFFGGEGGGGGGGGGGGGDCFGG@EGGGGEGCDCEGGGGGGGGGGF<EFGGGGGCFGGGGFFFGGGGG:,?@F9FFGGGGGGGDGEG>CCEFFEFGGGGGGGGGGGGDFCFFFGGGGGE>=DFF:;FGGGGGE8,EFFF9C>DGGG<DEG35<CFGG6*8<:<):.;AFFF?@DD>5?AAF0()10<1(((4(4191;>1:??2:)80:?(,,)).6(39(,(62(--((-,49:?<(())64<<)).(-(,((.)584,(-(-
@M05025:18:000000000-B3NL5:1:1101:5584:9849 2:N:0:CACTCA
AGTGGAGGACTACTCGGGTATCTAATCCTGTTCGCTCCCCACGCTTTCGCTCCTCAGCGTCAGTAACGGCCCAGAGACCTGCCTTCGCCATTGGTGTTCTTCCCGATATCTACACATTCCACCGTTACACCGGGAATTCCAGTCTCCCCTACCGCACTCCAGCCCGCCCGTACCCGGCGCAGATCCACCGTTAGGCGATGGACTTTCACACCGGACGCGACGAACCGCCTACGAGCCCTTTACGCCCAATAAATCCGGATAACGCTCGCACCCCACGTATTACCTCGGCTTCCGGCACGTC
+
CCCCCGGGGGGGGGGGGGGGGGFGGGGGGGFGGGGGGGGGGGGGGGGGGGGGGCFGGGGGGGGGGGGGDGEG@FFGGGGGGGGGGGGGEEGGGGGGGGGGGFFGCBFGGGGGDGGGGGGGGGGGGGDGGGGGGGDGGGFFGGCDFGGGGGGGGEGGEGGGGGGGGGGCEGGEGGGGGGDDDGGDGGGGGG5CDGCFGGBDDDFFAFFFFFFFE>EFFFF9>BF>B919B1:F?(39>:B72))((462?<?<<4A7>9(((626>01(((-4?,,23,(-.4><)-,3:((()((,(((((
@M05025:18:000000000-B3NL5:1:1101:11991:9852 2:N:0:CACTCA
AGTGGAGGACTACCCGGGTTTCTAATCCTGTTCGCTCCCCATGCTTTCGCTCCTCAGCGTCAGTAAATGCCCAGAGACCTGCCTTCGCCATCGGTGTTCCTCCTGATATCTGCGCATTTCACCGCTACACCAGGAATTCCAGTCTCCCCTACATCACTCTAGTCTGCCCGTACCCACCGCAGATCCGAGGTTGAGCCTCTGACTTTCACGGCAGACGCGACAAACCGCCTACGAGCTCTTTACGCCCAATAAATCCGGATAACCCTTGCGCCCTACGTATCACCGCGGCTCCTGGCACCGC
+
CCCCCGGGGGGGGGGGGGEDFGGGGGGGGGGGGGGGGGGGGGGGGGGGGGGGGGGGGGGGGDGFGGGGGGGFFFFGGGGGGGGGGGGGGGGGGGGGGGGGGGGGGCGGGGGGFGGGGGGGGGGGGGFBEGFGGCFFFFGGGGEFFGGDGFDFDEFGGFCGGEGGGGFGGGGGGGFFEGGGGGDFGG>CC59CCFDF7**;CFFFFFFFFFBEFFFF=B113.;16=6>6;030((,324<<)4(34;?(3:<2<)(4,-(44...31(:6>BF(81(4362<>0(((-41(-5:><0,-((
@M05025:18:000000000-B3NL5:1:1101:20090:9876 2:N:0:CACTCA
AGTGGAGGACTACACGGGTTTCTAATCCTGTTTGCTCCCCATGCTCTCATGCCTCAGCGTCAGTTACAGTCCAGTAAGTCGCCTTCGCCACTGGTGTTCTTCCTAATCTCTACGCATTTCACCGCTACACTAGGTATTCCACTTACCTCTCCTGCACTCTAGTTAAACAGTTTTATATGCTTTCTACAGGTTAAGCCTATATATTTAACATATAACTTGTTTAACCGCCTACGCATCCTTTACGCCCAGTTATTCCGAACAACGCTTGCCACCTACGTATTACCGCGGCTGCTGGCACGTA
+
CCCCCGGGGGGGGFGGGGGGGGGGGGGGGGGGGGGGGGGGGGGGGGGGGGGGGGGGGGGGGGGGGGGGGGGGGGGGGGGGGGGGGGGGGGGGGGGGGGGGGGGGGGGGGGGGGGGEEGGGGGGGGGGGGGGGGGGGGGGGGGGGGGGGGGGGGGGFGGGGCFFGGGGGGGGGGGGGGGGGF?FGGGGGGCGFFGGGGGBGGGFGFFFFFFFFFFFFFFEEFFFFFF=AADA@AB5:>EEFFE6=2=AF@BEFFF45329@931(41?;D;47234@03;9;)74(2((430:>?08()(.,
@M05025:18:000000000-B3NL5:1:1101:24333:9893 2:N:0:CACTCA
AGTGGAGGACTACTCGGGTTTCTAATCCTGTTCGATACCCACGCTTTCGTGCTTCAGCGTCAGTTGGGCGCCGGTATGCTGCCTTCGCAATCGGAGTTCTGCGTGATATCTATGCATTTCACCGCTACACCACGCATTCCGCATACTTCTCGCCCACTCAAGAACGCCAGTTTCAACGGCGGAGCGAGGTTGAGCCCCGCGATTTTACCGCTGACTTGGCATTCCGCCTACGCACCCTTTAAACCCAATAAATCCGGATAACGCTCGCATCCTCCGTATTACCGCGGCTGCTGGCACGGAG
+
CCCCCGGGGGGGGGGGGGGGGGGGGGGGGGGGGGGGGGGGGGGGGGGGGGGGGGGGGGGGGGGGGGGGGGEGGGGGGGGGGGGGGGGGGGGGGGGGGGGGGGGGGGGGFGGGGGGGGGGGGGGGGGGGGGGGGGGGGGGGGGGGGGGGGGGGGGGGGFGGGGFGGGGGGGCGGGGAC@DGGGGDDGDGDGGFGGFGGD3CDDFFFFFFFFFFEDFAA?BBFFFFF>B::?FFFFFF?:?:>FA<?0::247<<F:0>?6:25468:9196>B<BF><:?0>AF(((,32(,5?72(.46>3
@M05025:18:000000000-B3NL5:1:1101:6360:9900 2:N:0:CACTCA
AGTGGAGGACTACCGGGGTATCTAATCCTGTTTGCTCCCCATGCTCTCATGCCTCAGCGTCAGTTACAGTCCAGTAAGTCGCCTTCGCCACTGGTGTTCTTCCTAATCTCTACGCATTTCACCGCTACACTAGGAATTCCACTTACCTCTCCTGCACTCTAGTTAAACAGTTTTATATGCTTTCTACAGGTTAAGCCTATATATTTAACATATAACTTGTTTAACCGCCTACGCATCCTTTACGCCCAGTTATTCCGAACAACGCTTGCCACCTACGTATTACCGCGGCTGCCGGCACGTA
+
CCCCCGGGGGGGFGEGGGGGGGFGGGGGGGGGGGGGGGGGGGGGGGGGGGGGGGGGGGGGGGGGGGGGGGGGGGGGGGGGGGGGGGGGGGGGGGFGGGGGGFGGGGGGGGGGGGGGGGGGGGGGGFGGFGFDGGGGGFFGGGGGGGGGGGFGGGGGGGGGFFFGGGFGGGGFGCAFGGGGGGGGGGGGGDGFFGFGGGFGGGFGFFFFFFFFFFFEEACCFFFEF9=98=>=)>A=BF@FCEEF9(6@=E?EFC4>>22:3@F0:(:638)77@FF(,)/6).),-((7((,(,49(4:3(
@M05025:18:000000000-B3NL5:1:1101:13297:9908 2:N:0:CACTCA
AGTGGAGGACTACTCGGGTATCTAATCCTGTTCGCTACCCATGCTTTCGAGCCTCAGCGTCAGTTGCAGACCAGAGAGCCGCCTTCGCCACTGGTGTTCTTCCATATATCTACGCATTCCACCGCTACACATGGAGTTCCACTCTCCTCTTCTGCACTCAAGTTCAACAGTTTCTGATGCAATTCTCCGGTTGAGCCGAAGGCTTTCACATCAGACTTATTGAACCGCCTGCACTCGCTTTACGCCCAATAAATCCGGACAACGCTTGCCACCTACGTATTACCGCGGCTGCTTGCCAGTA
+
CCCCCFGGEFGGGGGGGGGGGGGGGGGGGGGGGGGGGGGGGGGGGGGGGGGGGGGGGGGGGGGGGGGGGGGGGGGFFGGGGGGGGGGGGGGGGGGGGGGGGGGGGGGGGGGGGGGGGGGGGGFDGGGGGGGFDG==EGGGGFGGGGGGGGGGGGGGGGGGGGGGGGGGGGGGGGGGGGCFGGGFFFCFECDGGGGGGGFGGDFGFFFFFFFFFFFEFFCEFF6CEFBF>2(2>E;@=@?FF<E?F>FF@@FFFCC@B0<B9BF3>1?:B:<?F:FB62)-4<9A(((-,1(,4).8()).)
@M05025:18:000000000-B3NL5:1:1101:27829:9926 2:N:0:CACTCA
AGTGGAGGACTACTAGGGTTTCTAATCCTGTTTGCTCCCCACGCTTTCGAGCCTCAGCGTCAGTTACAGACCAGAGAGTCGCCTTCGCCACTGGTGTTCCTCCACATATCTACGCATTTCACCGCTACACGTGGAATTCCACTCTCCTCTTCTGCACTCAAGTTCTCCAGTTTCCAATGACCCTCCCCGGTTGAGCCGGGGGCTTTCACATCAGACTTAAAGAACCGCCTGCGCCCGCTTTACGCCCAATAAATCCGGACAACGCTTGCCACCTACGTATTACCGCGGCTGCTGGCACGCA
+
CCCCCGGGGGGGGGGGGGGGGGGGGGGGGGGGGGGGGGGGGGGGGGGGGGGGGGGGGGGGGGGGGGGGGGGGGGGGGGGGGGGGGGGGGGGGGGGGGGGGEGGFGGGGFGGFGGGGGGGGGGGGGGGGGGGGGFC9EFGGGFADFD,CFGGGGGGGGGGGGGFGGGFGGGFFGGFGDFFFGGGCD@D=ED9CD?CCGGFDD<>DAFFFFFFFF=FEEFF<FFF;D?F>B@<FF9007>>?F2<?FB>B6:>F>:A?>(1(2((-2:B1<B2)3((414,:7):A2962>((8:)46(.4((
@M05025:18:000000000-B3NL5:1:1101:20299:9935 2:N:0:CACTCA
AGTGGAGGACTACCAGGGTATCTAATCCTGTTTGCTACCCACGCTTTCGAACCTCAGCGTCAGTTACAGACCAGAGAGCCGCTTTCGCCACTGGTGTTCTTCCATATATCTACGCATTTCACCGCTACACATGGAGTCCCACTCTCCTCTTCTGCACTCAAGTCTCCCAGTTTCCAATGCACTACTCCGGTTAAGCCGAAGGCTTTCACATCAGACTTAAAAGACCGCCTGCGTTCCCTTTACGCCCAATAAATCCGGATAACGCTTGCCACCTACGTATTACCGCGGCTTCTGGCACGTA
+
CCCCCGGGGGGGGGGGGGGGGGGGGGGGGGGGGGGGGGGGGGGGGGGGGGGGGGGGGGGGGGGGGGGGGGGGGGGGGGGGGGGCFGDGGGGGGGGGGGGGGGGGGGGGGGGGGGGGGGGGGGGGGGGGGGGGGGGGGGGGGGGFEFGGGGGGGGGGGGGGGGGGGGGGGGFGGGGGGGGGGGGGGGGGGGGGGGGGGGFGGGF>FFFFFFFFFFFFFFFFFFFBFFFB@FBDBF?DFFFFFFFFF;BFFFFFFFFFF>;;?DFFF?FF?FABBFFFFFFFFFFA?B>9>;(3))3)(50.(
@M05025:18:000000000-B3NL5:1:1101:6023:9956 2:N:0:CACTCA
AGTGGAGGACTACAAGGGTATCTAATCCTGTTCGCTCCCCACGCTTTCGCTCCTCAGCGTCAGTAACGGCCCAGAGACCTGCCTTCGCCATTGGTGTTCTTCCCGATATCTACACATTCCACCGTTACACCGGGAATTCCAGTCTCCCCTACCGCACTCCAGCCCGCCCGTACCCGGCGCAGATCCACCGTTAGGCGATGGACTTTCACACCGGACGCGACGAACCGCCTACGAGCCCTTTACCCCCAATAAATCCGGATAACGCCCGCACCCTACGGATTACCGCCGCTGCTGGCCCGTA
+
CCCCCGGGGGGGGGGGGGGGGGGGGGGGGGGGGGGGGGGGGGGGGGFFGGGGGGGGGGGGGGGGGGGGGGGGGGGGGGFGGGGGGGGGGGGGGGGGGGGGGGFGEGGGGGGGGGGGGGGGFGGGGGGGGGGGGGGDCEFGGGGGCFGGGGGGGGGGGGGGGFFCCEDGGGG>CGCEGGGGGGC=<9?FGGG5D<FG5D>DGGFFF1@6@8AED.>>>FF9EEFB90109<??B?BFF?3<)4:).43;04?2:)<?B9:(49?<(,((-,(3,316((,(4>DA64((--(447:608>((
@M05025:18:000000000-B3NL5:1:1101:3257:9959 2:N:0:CACTCA
AGTGGAGGACTACAAGGGTTTCTAATCCTGTTTGATCCCCGCACTGTCGTGCCTCAGCGTCAGTAGGGCGCCCGTATGCTGCCTTCGCAATCGGGGTTCTGCTTGCTATCTATGCATTTCACCGCTACACCACGCATTCCGCATACTTCTCGCCCACTCCATCCCGGCAGTTTCAACGGCTGTACAGTGTTCAGCCCCGCAATTTTACCGCTTACCTGGCAGGCCGCCTACGCCACCACTACACCCACTCAACACGGCTAACTCTCGCATTCTCCCTCTTACTGCGGCCTCTTGCCCGGAG
+
68-6@6FEC@-EF@F@FGC@B,6CF<F<<,F<F@,CF,FCF7@FC,6<FDBF66FF,@6FG7BFGF<FD+@7+77F<F9,,66C9CFEB7F,D:+484AF5<,9E+,5AAC,FA?FEFG9FFG7+6F:EG87F:F7+66@FD6+===EG9D+1+@>CG,,3,3@44B6+*<,,57,,@*;3*;++,2+5+++=9BD*74:C5=7A+8A=3>D)))(9/((2.)4;6(((((-(((-4((4(()(.3?1((..()-(,(-(52<2):::2,45))6((,,-)6)))(((((.(-4<0,((((
@M05025:18:000000000-B3NL5:1:1101:21688:9990 2:N:0:CACTCA
AGTGGAGGACTACCAGGGTATCTAATCCTGTTCGCTACCCATGCTTTCGAGCCTCAGCGTCAGTTGCAGACCAGAGAGCCGCCTTCGCCACTGGTGTTCTTCCATATATCTACGCATTCCACCGCTACACATGGAGTTCCACTCTCCTCTTCTGCACTCAAGTTCAACAGTTTCTGATGCAATTCTCCGGTTGAGCCGAAGGCTTTCACATCAGACTTATTGAACCGCCTGCACTCGCTTTACGCCCAATAAATCCGGACAACGCTTGCCACCTACGTATTACCGCGGCTGCTGGCACGTA
+
CCCCCGGGGGGGGGGGGGGGGGGGGGGGGGGGGGGGGGGGGGGGGGGGGGGGGGGGGGGGGGGGGGGGGGGFGGGGGGGGGGGDGGGGGGGGGGGGGGGGGGGGGGGGGGGGGGGGGGGGGGGGGGDGGGGGGGGGGEGDGGGGGGFFGGGGGGGGGGGGGGGFGGGGGFFGEGGGGGGGGGGGGGGGGDGG9CGGGGFGGDFGFFFFFFFFFFA=EFFFF6AEE>AFFF>FBF4>>@9D?FEFF@>DF@;ACC<3(6@0(8<>;6?1?:A???:?BF?42<AA?9(41,9:243<0811.
@M05025:18:000000000-B3NL5:1:1101:19174:9994 2:N:0:CACTCA
AGTGGAGGACTACTGGGGTATCTAATCCTGTTCGCTACCCATGCTTTCGAGCCTCAGCGTCAGTTGCAGACCAGAGAGCCGCCTTCGCCACTGGTGTTCTTCCATATATCTACGCATTCCACCGCTACACATGGAGTTCCACTCTCCTCTTCTGCACTCAAGTTCAACAGTTTCTGATGCAATTCTCCGGTTGAGCCGAAGGCTTTCACATCAGACTTATTGAACCGCCTGCACTCGCTTTACGCCCAATAAATCCGGACAACGCTTGCCACCTACGTATTACCCCGGCTGCTGGCACGAC
+
CCCCCGGGGGGGGGGGGGGGGGGGGGGGGGGGGGGGGGGGGGGGGGGGGGGGGGGGGGGGGGGGGGGGGGGGGGGGGGGGGGGGGGGGGGGGGGFGFGGGGGGGGGGGGGGGGGGEGGGGGGGGGGGGGGGGGGGGGGGGGGGDFGGGGGGGGGGG?DFCF9FGGGGGGGGGGGGGGGGGGCFGGGGGGDGGGGGD9C>D5CAGFAFFFF>ABFFEEFEFFAFEE>->9=F=3>:5>@;26<C0;6(;=();..913((,4(.,9634(465((.,:144()<.((((-(--4:((()2-(
@M05025:18:000000000-B3NL5:1:1101:26610:10002 2:N:0:CACTCA
AGTGGAGGACTACTGGGGTATCTAATCCTGTTTGCTCCCCACGCTTTCGTGCCTCAGTGTCAATGTTGGTCCAGGTAGCTGCCTTCGCCATGGATGTTCCTCCTGATCTCTACGCATTTCACTGCTACACCAGGAATTCCGCTACCCTCTACCACATTCTAGTCATCCAGTATCCACTGCAGTTCCCAGGTTGAGCCCAGGGCTTTCACAACGGACTTAAATAACCACCTACGCACGCTTTACGCCCAGTAATTCCGAGTAACGCTTGCACCCTTCGTATTACCGCGGCTGCTGGCACGAA
+
CCCCCGGGGGGGGGGGGGGGGGGGGGGGGGGGGGGGGGGGGGGGGGGGGGFGGGGGGGGGGGGGGGGGGGGGGGGGGGGGGGGGGGGGGGGGGGGGGGGGGGGGGGGGGGGGGGGGGGGGGGGGGGGGGGGGGGGGFFGGFGGGGGGGGGGGGGGGGGGGGFGGGGGGGGGGGGGGGGGGGGGGGFGFGGGGGGGGGGFGGGFGFFFFFFFEFEDAAF@EFFFEFFFBDFFFF9DBFFFDDFF>@FFFD@CFFEE?3;>F@9C0>FFFDFF@;D3==BF?FFF)2971309200212?<0(
@M05025:18:000000000-B3NL5:1:1101:5670:10029 2:N:0:CACTCA
AGTGGAGGACTACCGGGGTTTCTAATCCTGTTTGCTCCCCACGCTTTCGTGCATGAGCGTCAATCTTGACCCAGGGGGCTGCCTTCGCCATCGGTGTTCCTCCACATCTCTACGCATTTCACTGCTACACGTGGAATTCTACCCCCCTCTGCCAGATTCTAGCCTTGCAGTCTCCATCGCAATTCCCAGGTTGAGCCCGGGGATTTCACGACAGACTTACAAAACCGCCTGCGCACGCTTTACGCCCAGTAATCCCGATTAACGCTTGCACCCTACGTATTACCGCGGCTGCTGGCACGTA
+
CCCCCGGGGGGGGG+CEGGGGGGFGGGGGGGGGGGGGGGGGGGGGGGFGGGGFGGGGGGGGGDGGGGGGGGGGGGGGGGGGGGGGGGGGGGGGGGGGGGGGGGGGGGGFGGGGGGGGGGGGGGGGGGGGGGGGGGCEGGGGGGGFCGGGGGGGGGGGGGGGFGGGGGGGGGGGGGGGG>DGGGDDGGGC4CFCFFGFFEGDGEGFFFFFFF:3>48@FEEFF4<8?;9BF??F>FFFFFFF2<0:096:5>5A)6>B0;6<BF0(,40:?F?((331,5<?B<>:0646((8??4<:?::.
@M05025:18:000000000-B3NL5:1:1101:8069:10079 2:N:0:CACTCA
AGTGGAGGACTACAGGGGTTTCTAATCCTGTTCGCTACCCATGCTTTCGAGCCTCAGCGTCAGTTGCAGACCAGAGAGCCGCCTTCGCCACTGGTGTTCTTCCATATATCTACGCATTCCACCGCTACACATGGAGTTCCACTCTCCTCTTCTGCACTCAAGTTCAACAGTTTCTGATGCAATTCTCCGGTTGAGCCGAAGGCTTTCACATCAGACTTATTGAACCGCCTGCACTCGCTTTACGCCCAATAAATCCGGACAACGCTTGCCACCTACGTATTACCGCGGCTGCTGGCCCTTA
+
CCCCCGGGGGGGGGGGGGFGGGGGGGGGGGGGGGGGGGGGGGGGGGGGGGGGGGGGGGGGGGGGGGGGGGGGGGGGGGGGGGGGGGGGGGGGGGGGGGGGGGGGGGGGGGGGGGGGGGGGGFGGGGGGGGGGGGGGGGGGFGGGGGGGGGGGGGGGGFFGGGGGGEGGGGGGGGGGCFFFGFGFGFFFGDDDGGGGGGFDD7F7CFFFFFFFFFFEFFFFF>FEEFFFFFFFFFEFFFD@<EC7;:>@7@@E>EEE99DFF?<B>::<??B?BBFFFF?B?4<2626-12(-3221(,((.
@M05025:18:000000000-B3NL5:1:1101:19709:10082 2:N:0:CACTCA
AGTGGAGGACTACTAGGGTTTCTAATCCTGTTCGCTACCCATGCTTTCGAGCCTCAGCGTCAGTTGCAGACCAGACAGCCGCCTTCGCCACTGGTGTTCTTCCGTATATCTACGCATTCCACCGCTACACATGGAGTTCCACTGTCCTCTTCTGCACTCAAGTCGCCCGGTTTCCGATGCACTTCTTCGGTTAAGCCGAAGGCTTTCACATCAGACCTAAGCAACCGCCTGCGCTCGCTTTACGCCCAATAAATCCGGATAACGCTTGCCACCTACGTATTACTGCGGCTGCTGGCACGTC
+
CCCCCGGGGGGGGGGGGGGGGGGGGGGGGGGGGGGGGGGGGGGGGGGGGGGGGGGGGGGGGGGGGGGGGGGGGGGGGGGGGGGGGGGGGGGGGGGGGGGGGGGGGGGGGGGGGGGGGGGGGGGGGGGGGGGGGGFGGGGGGGGGGGGGGGGGGGGGGGFFFFFGGGGGGGGGGGGGGGGGGGGGGGGGGCDGGGCFGGDGGGADFFFFFFFFFFFFDFFE4AFEFF@FFFF?9B>DBFF<DFF6?>BF?FFF9AFFF;6?FBF:9F:10:A??:7?F:?28AF).48902;:BFB:43:B(
@M05025:18:000000000-B3NL5:1:1101:13096:10096 2:N:0:CACTCA
AGTGGAGGACTACCAGGGTATCTAATCCTGTTCGCTACCCATGCTTTCGAGCCTCAGCGTCAGTTGCAGACCAGAGAGCCGCCTTCGCCACTGGTGTTCTTCCATATATCTACGCATTCCACCGCTACACATGGAGTTCCACTCTCCTCTTCTGCACTCAAGTTCAACAGTTTCTGATGCAATTCTCCGGTTGAGCCGAAGGCTTTCACATCAGACTTATTGAACCGCCTGCACTCGCTTTACGCCCAATAAATCCGGACAACGCTTGCCACCTACGTATTACCGCGGCTGCTGGCACGTA
+
CCCCCGGGGGGGGGGGGDECEGGGFGGGGGGGFEGGGGGGCFGFGGGGGGGGGFGGGGGGGGGFFGGCFGGGGGGGGGGGGDGGGGFGEGGGGGGGEGGEFFGDAFFGEGGGGGGGEFGGGGFGGCFGGGGFG?FFFGGCDGAFGGGGGGEGD3;EG@DEG9=EEGFF?@===FFGGDGGGCEFGGGFEDDGDDGGGGDDDGFCA*<AFFFF4FFB;ACABB>EFDFFFFDFFF4692(6?)><099DF;)7;CE@3,;@FF?>92<:?B<?::22(.<-82<9?>117(1:7:(8182,.
@M05025:18:000000000-B3NL5:1:1101:20811:10163 2:N:0:CACTCA
AGTGGAGGACTACACGGGTTTCTAATCCTGTTCGCTCCCCATGCTTTCGCTCCTCAGCGTCAGTAAATGCCCAGAGACCTGCCTTCGCCATCGGTGTTCCTCCTGATATCTGCGCATTTCACCGCTACACCAGGAATTCCAGTCTCCCCTACATCACTCTAGTCTGCCCGTACCCACCGCAGATCCGAGGTTGAGCCTCGGACTTTCACGGCAGACGCGACAAACCGCCTACGAGCCCTTTACGCCCAATAAATCCGGATAACGCTTGCGCCCTACGTATTACCGCGGCCTCTGGCACGTC
+
CCCCCGGGGGGGGGGGGGFGGGGGGGGGGGGGGGGEGGGGGGGGGGGGGGGGGGGGGGGGGGGGGGGGGGGGGGGGGFFGGGGGGGGGGGGGGGGGGGGGGGGGGGGGGGGGGGGGGGGGGGFCGGGGGGEFFGGFGGFFGGFG99>BEGFGFCFFGGGGGDGGGGGGGGGGGGGGGGGGGDDDFGGGGDDDGCDFG4FGDGFDFFFFFFFFE4?@BF9(=5A3;=9>6(4:?<?>(4?2:>A?F768(3).-:A369?B(6?1;34-,-7<>6?F01222):.(7>(3((,.80:(44,-
@M05025:18:000000000-B3NL5:1:1101:23226:10166 2:N:0:CACTCA
AGTGGAGGACTACCGGGGTTTCTAATCCTGTTCGCTCCCCATGCTTTCGCTCCTCAGCGTCAGTAAATGCCCAGAGACCTGCCTTCGCCATCGGTGTTCCTCCTGATATCTGCGCATTTCACCGCTACACCAGGAATTCCAGTCTCCCCTACATCACTCTAGTCTGCCCGTACCCACCGCAGATCCGAGGTTGAGCCTCGGACTTTCACGGCAGACGCGACAAACCGCCTACGAGCCCTTTACGCCCAATAAATCCGGATAACGCTTGCGCCCTACGTATTACCGCGGCTCCTGGCACGTA
+
CCCCCGGGGGGGGGGGGGGGGGGGGGGGGGGGGGGGGGGGGGGGGGGGGGGGGGGGGGGGGGGGGGGGGGGGGGGGGGGGGGGGGGGGGGGGGGGGGGGGGGGGGGGGGGGGGGGGGGGGGGGGGGGGGGGGGGGGGGGGGGGGCGGGGGGGGGGGGGGGGGGGGGGGGGGGGGGGGGGGG5;CFGDCEDCD;77CGFFDGGBCFFF6AA5A;)>D6E>BFFEFFF>>>?FB?FFB(::?><A<?>BB?:2>>46:>9B?62>(42:6<1(8>FFF03<9?AA>:61(42(4(,3??F0.(
@M05025:18:000000000-B3NL5:1:1101:9603:10176 2:N:0:CACTCA
AGTGGAGGACTACCAGGGTATCTAATCCTGTTTGCTCCCCACGCTTTCGTGCCTCAGTGTCAGTGTTGGTCCAGGTAGCTGCCTTCGCCATGGATGTCCCTCCTGATCTCTACGCATTTCACTGCTACACCAGGAATTCCGCTACCCTCTACCACACTCTAGTCGCCCAGTATCCACTGCAGTTCCCAGGTTGAGCCCAGGGCTTTCACAACGGACTTAAACGACCACCTACGCACGCTTTACGCCCAGTAATTCCGAGTAACGCTTGCACCCTTCGTATTACCGCGGCTGCTGGCACGAA
+
CCCCCGCGGGGGGGGGGGGGGGGGGGGGGGGGGGGGGGGGGGGGGGGGGGGGGGGGGGGGGGGGGGGGGGGGGGGGGGGGGGGGGGGGGGGGGGGGGGGFGFGGFGGGFGGGGGGGGGGFGGGGGGGGGGGGGGGGGFFGGEGGCFGDG?DFEGGGGFGG8FGG6CEGGGG,DFDEGGGFGGFGGGCD8?DFGFD?FGFG6C@666FCFFFFFDFFAFA@CA*:ABFFFF@E=(/6@FFFFFFD07;?D;<)9CCC@<(((17((46((,438:?<1,((36A4362477(45),3153((
@M05025:18:000000000-B3NL5:1:1101:10524:10219 2:N:0:CACTCA
AGTGGAGGACTACTGGGGTTTCTAATCCTGTTTGCTACCCATACTTTCGAGCCTCAGCGTCAGTTACAGACCAGACAGCCGCCCTCGCCACTGGTGTTCTTCCATATATCTACGCATTTCACCGCTACACGTGGAGTTCCACTGTCCTCTTCTGCACTCAAGTTTCCCAGTTTCCGATGCACTTCCTCGGTTGAGCCGAAGGCTTTCACATCAGACTTAAAAAACCGCCTGCGCTCGCTTTACGCCCAATAAATCCGGACAACGCTTGCCACCTACGTATTACCGCGGCTGCTGCCACGTA
+
CCCCCGGGGGGGGGGGGGGGGGGGGGGGGGGGGGGGGGGGGGGGGGGGGGGGGGGGGGGGGGGGGGGGGGGGGGGGGGGGGGGGGFGGGGGGGGFGGGGGGGGGGGGGEGGGGGGGGGGGGGGGGGGGGGGGGGDGGGGGGGGGGGGGGGGGGGGGGGGGFGEGGGGGGGGGGGGGDGGGGGGGGGFFGDDGGGGGGGFGGGFGFFFFFFFFFFFFEFFAFFFFFFFFFFFFFF;?FBFF?>E<DBFF:7?<DBFF>9?FB<?>F??0::<?((,::2355:<2,7>;B>FFFF)1)4(4.
@M05025:18:000000000-B3NL5:1:1101:6869:10226 2:N:0:CACTCA
AGTGGAGGACTACCAGGGTTTCTAATCCTGTTTGCTCCCCACGCTTTCGTGCCTCAGTGTCAGTTACAGTCCAGTAAGTCGCCTTCGCCCCTGATGTTCCTCCTAATATCTACGCATTCCACCGCTACACTAGGAATTCCACTTACCCCTCCTGCACTCTAGTCTAATAGTTTTGGCGGTAGCGCCGAGGTTGAGCCCCGGAATTACACCGCCAACTTACTAAACCACCTACGCACCCTTGACGCCAAGTCATCCCGGATAACGCTTGCCACCTACGTATTACCGCGGCTGCTGGCCCGTA
+
CCCCCGGGGGGGGGGGGGGFGGGGGGGGFGGGGEGGGGGGGEFGGGGCFGCEGFC8FGGGGGFGGGGGGGGGFGGFGFGGGEGGGGFCGGGGG?GFGGGFGGFFGGGGGGGGFGGGGDFFGGGGGG7FFGGGGGGCCGGBFGGGFGGFFDCEG8=8DEGGFC4EGCFAFFGGGFFGCEGDGDCDGE>DG>D7?*9CCFBDD*:7AFF+?FEFD>A@3;AEFF+35=@;;@1819;02;7@().(,4(((.<26).24(7<?283(12-(.4,8:B?083<056)3>>(90((4,(,(((,(
@M05025:18:000000000-B3NL5:1:1101:24814:10228 2:N:0:CACTCA
AGTGGAGGACTACACGGGTTTCTAATCCTGTTCGCTCCCCATGCTTTCGCTCCTCAGCGTCAGTAAATGCCCAGAGACCTGCCTTCGCCATCGGTGTTCCTCCTGATATCTGCGCATTTCACCGCTACACCAGGAATTCCAGTCTCCCCTACATCACTCTAGTCTGCCCGTACCCACCGCAGATCCGAGGTTGAGCCTCGGACTTTCACGGCAGACGCGACAAACCGCCTACGAGCTCTTTACGCCCAATAAATCCGGATAACGCTTGCGCCCTCCGTATTACCGCGCCTGCTGGCCCGTG
+
CCCCCGGGGGGGGGGGGGFGGGGGGGGGGGGGGGGGGGGGGGGGGGGGGGGGGGGGGGGGGGGGGGGGGGGGGGGGGGGGGGGGGGGGGGGGDGGGGGGGGGGGGGGGGGGGGGGGGGGFGGGGGGGGGGGGGGGGGGGGGGGGGGGGGGGGGGGGGGG8EEFGGGFGGGGDGGGGGGGGGGGFGGGCG7DFFGGGG7FGDGEGFFF>FFBDFFFBBE6>>EFD@DFB9:0<?<?>(563AFAF?>>?6?:7AAB>B28(4<2(-,4<:0;19B(((-(.5AA2(41(,,(((.26(4(3,
@M05025:18:000000000-B3NL5:1:1101:10805:10265 2:N:0:CACTCA
AGTGGAGGACTACTAGGGTATCTAATCCTGTTTGCTCCCCACGCTTTCGTGCCTCAGTGTCAATGTTGGTCCAGGTAGCTGCCTTCGCCATGGATGTTCCTCCTGATCTCTACGCATTTCACTGCTACACCAGGAATTCCGCTACCCTCTACCACATTCTAGTCATCCAGTATCCACTGCAGTTCCCAGGTTGAGCCCAGGGCTTTCACAACGGACTTAAATAACCACCTACGCACGCTTTACGCCCAGTAATTCCGAGTAACGCTTGCACCCTTCGTATTACCGCGGCTGCTGGCACGAA
+
CCCCCGGGGGGGGGGGGGGGGGGGGGGGGGGGGGGGGGGGGGGGGGGGGGGGGGGGGGGGGGGGGGGGGGGGGGGGGGGGGGFGGGGGGGGGGGGGGGGGGGGGGGGGGGGGGGGGGGGGGGGGGGGGGGEFGEGGGGGGGGGGGGGGGGGGGGGGFGGGGGGGGGGGGGGFFGFGFGGGGGGGGGGGGGFFDFGGGGFGGGEGFFFA?C5@AA>ABFEEFFFFFBBDFFFF=95=>BD@BFEFFBFFFB4?EFEEFFFF@<EF@@?7DFFFFF18?;@F7<DA29;6>;9:?F??()-(-
@M05025:18:000000000-B3NL5:1:1101:12742:10278 2:N:0:CACTCA
AGTGGAGGACTACAAGGGTATCTAATCCTGTTCGCTACCCATGCTTTCGAGCCTCAGCGTCAGTTGCAGACCAGACAGCCGCCTTCGCCACTGGTGTTCTTCCATGTATCTACGCATTCCACCGCTACACATGGAGTTCCACTGTCCTCTTCTGCACTCAAGTCGCCCGGTTTCCGATGCACTTCTTCGGTTAAGCCGAAGGCTTTCACATCAGACCTAAGCAACCGCCTGCGCTCGCTTTACGCCCAATAAATCCGGATAACGCTTGCCACCTACGTATTACCGCGGCAGCTGCCACGTA
+
CCCCCGGGGGGGGGGGGGGGGGGGGGGGGGGGGGGGGGGGGGGGGGGGGGGGGGGGGGGGGGGGGGGGGGGGGGGGGGGGGGGGGGGGGGGGGGGGGGGGGGGGGGGGGGGGGGGGGGGGGGGGGGGGGGGGGFGGGGGGGGGGGGGGGGGGGGGGGGGGGFGGCEEGGGDGCGGDGGGGGGGGGGGGGGGGGGGGGD?CGG?FFFFFFFFFFFFEFFE@F;FBB=2>BF<DF>FFF9<?DEEFD1;F04?)464:9,3??92:>B???2<?0?>?:3248<B2112((((-18(.:>>:.
@M05025:18:000000000-B3NL5:1:1101:13881:10287 2:N:0:CACTCA
AGTGGAGGACTACCCGGGTATCTAATCCTGTTTGCTCCCCACGCTTTCGTTCTTGAGCGTCAGTGTATATCCAGTAAACTGCCTTCGCCGTTGGTGTTCTTCCTAATATCTACGCATTCCACCGCTTCACTAAGAATTCCGTTTACCTCTATATAACTCTAGCTAACCAGTATCCAAAGCGGACTGAGGTTGAGCCTCAGGCTTTAACTCTAGACTTGATAAACCGCCTACAAACTCTTTACGCCCAATAATTCCGGATAACGCTTGTGACCTATGTATTACCGCGGCTGCTGGCACATAG
+
CCCCCGGGGGGGGGGGGGGGGGGGGGGGGGGGGGGGGGGGGGGGGGGGGGGGGGGGGGGGGGGGGGGGGGGGGGGGGGGGGGGGGGGGGGGGGGGGGGGGGGGGGGGGGGGGGGGGGGGCFGGGGGGGGFGGGGGGGGGGFGFGGFGGGGGGGGGGGGGGGGGGGFGFGGGGGGGGGGGGGGGGGGFGCFGGGGGFFGFGFF>FFFF><A8FCFFFFFFEFFFE=AF2@=BFFBFBEC?CEF==>BF;@;FEE3?@6311>E661;3@)4<BFFA35<BA))61>>>>>F6>FF((8764.
@M05025:18:000000000-B3NL5:1:1101:5301:10291 2:N:0:CACTCA
AGTGGAGGACTACACGGGTATCTAATCCTGTTTGCTCCCCACGCTTTCGAGCCTCAGCGTCAGTTACAGACCAGAGAGCCGCCTTCGCCACTGGTGTTCCTCCATATATCTACGCATTTCACCGCTACACATGGAATTCCACTCTCCTCTTCTGCACTCAAGTTTCCCAGTTTCCAATGACCCTCCCCGGTTGAGCCGGGGGCTTCCACATCAGCCTTAAGAAACCGCCTGCGCTCGCTTTACGCCCAATAAATCCGGCCAACGCTTGCCACCTACGTATTCCCGCGGCTGCTGGCCCGTA
+
CCCCCGGGGGGGGGGGGGGGGGGGGGGGGGGGGGGGGGGGGGGGGGGGGGGGGGGGGGGGGGGGGGGGGGGGGGGGGGGGGGGGGGGGGGGGGGFGGGGGGGGGGGGGEGGGGGGGGGGGGGGGGGGGGGGGGGGGGGGGGFGGGGGGGGGGGGGGGGGGFGFGGGGGGGGGGGGGGGGGGGGGGGDGGGDGGGGGGGFGGDFGFFFFFFFF8=)3=FEFFFFFFFFFF?DDFF>FFFF?B>>??BFF014A)4>?>(((,16:>FF?004<14(8112<>).5:70090(4>F:3(-7,(
@M05025:18:000000000-B3NL5:1:1101:4978:10331 2:N:0:CACTCA
AGTGGAGGACTACTCGGGTATCTAATCCTGTTCGCTACCCATGCTTTCGAGCCTCAGCGTCAGTTGCAGACCAGACAGCCGCCTTCGCCACTGGTGTTCTTCCATATATCTACGCATTCCACCGCTACACATGGAGTTCCACTGTCCTCTTCTGCACTCAAGTCGCCCGGTTTCCGATGCACTTCTTCGGTTAAGCCGAAGGCTTTCACATCAGACCTAAGCAACCGCCTGCGCTCGCTTTACGCCCAATAAATCCGGATAACGCTTGCCACCTACGTATTACCGCGGCCGCTGGCCCGTA
+
CCCCCGGGGGGGGGGGGGGGGGGGGGGGGGGGGGGGGGGGGGGGGGGGGGGGGGGGGGGGGGGGGGGGGGGGGGGGGGGGGGGGGGGGGGGGGGGGGGGGGGGGGGGGGGGDGGGGGGGGGGGGGGGGGGGGGGGGGGGGGGGGGGGGGGGGGGFGGGGGGFGGGGGGGGGGGGGGGGGGGGGGGGGGGGGGGCGGGGFGGGFFFFFFFFFFFAFFBFFBFFFFFF>BF@?F3;>FFFFFFEC??BF?-2:226<09B?FFFFFBF:1:2ADB?(4,37A?AF9(11(3((-7;06(((((
@M05025:18:000000000-B3NL5:1:1101:19631:10342 2:N:0:CACTCA
AGTGGAGGACTACAAGGGTTTCTAATCCTGTTTGCTCCCCATGCTCTCATGCCTCAGCGTCAGTTACAGTCCAGTAAGTCGCCTTCGCCACTGGTGTTCTTCCTAATCTCTACGCATTTCACCGCTACACTAGGAATTCCACTTACCTCTCCTGCACTCTAGTTAAACAGTTTTATATGCTTTCTACAGGTTAAGCCTATATATTTAACATATAACTTGTTTAACCGCCTACCCATCCTTTACGCACACTTATTCCAAACAAGTCTTCCCACTAACGTTTCCCCGGACCTCCTCGCACGTA
+
CCCCC@@F;CCC6EEEFD,,BFFFCFF@@@F@E<EEFADFDGDF,<;,@F9<ECFGFD7FB@@<FAFGGF98;EFG9<E<F@F:@FDEC@FF<6A@9C?FA9AFE<,FFCAEFDGE7:AFGFF7F7:F9EFFCCCBFGCF,EF9,@E=F9@FG8,DFFCDG,DDGDDF9,=CDFGF@E8D+3?8F:9@8066D?=D86*==E+=DFFFF7C+C3C**;:88A9CE@)8>5)1):*31:02;/*)))))))****1****0(((*/*1/*0*(((((,,(/))/(((((,/)(/(46160((
@M05025:18:000000000-B3NL5:1:1101:14789:10349 2:N:0:CACTCA
AGTGGAGGACTACCGGGGTTTCTAATCCTGTTCGATACCCACGCTTTCGTGCCTCAGCGTCAGTCCGGCGCCGGTACGCTGCCTTCGCAATCGGAGTTCTGCGCGATATCTATGCATTTCACCGCTACACCGCGCATTCCGCGTACTTCTCGCCGTCTCTAGTCCGACAGTTTCAACGGCTCGCCGGGGTTGAGCCCCGGGCTTTTACCGCTGACTTTCCGGACCGCCTACGCACCCTTTAAACCCAATAAATCCGGATAACGCTCCCATCCTCCGTATTACCGCGGCTGCTGGCCCGGAG
+
CCCCCGGGGGGGGGGGGGGGGGGGGGGGGGGGGGGGGGGGGGGGGGGGGGGGGGGGGGGGGGGGGGGGGGGGGGGGGGGGGGGGGGGGGGGGGGGGGGGGGGGGGGGGGGGGGGGGGGGGGGGGGGGGGGGGGGGGGGGGGGGGGGGGGGGGGGGGGFGEGGECGGGGGGGGGGGGGDGGGGGGGGGGGGDCCGFFGGBGGGDFFFFFFFF>DBFFFFFF:BBFF6>F211((3>BF?:BAF2<?BB::?A<>DFF028:>B:>(-(,(-4:2>F>:1?:94<-2(49B(40)(((,(-,-
@M05025:18:000000000-B3NL5:1:1101:28216:10359 2:N:0:CACTCA
AGTGGAGACTACAGGGGTATCTAATCCTGTTCGCTACCCATGCTTTCGAGCCTCAGCGTCAGTTGCAGACCAGAGAGCCGCCTTCGCCACTGGTGTTCTTCCATATATCTACGCATTCCACCGCTACACATGGAGTTCCACTCTCCTCTTCTGCACTCAAGTTCAACAGTTTCTGATGCAATTCTCCGGTTGAGCCGAAGGCTTTCACATCAGACTTATTGAACCGCCTGCACTCGCTTTACGCCCAATAAATCCGAACAACGCTTGCCACCTACGTATTACCGCGGCTGCTGGCACGTAG
+
CCCCCCFDGGGF<F9FCG@EFGGGGFGGFGEFEGEGGFDFGGGCGGFG?FDGGCGGGG:EGGGGGGGGGFFFCGGGGGGGGGCGFFGGGGFGGD<FFAFGGGGFGGGGGGGCGGGGGGFGGFGGGCEFGGGGGFGGFG;DFFGGF8EFGGGGECGGGGFGFFA9FGGGGGGFGCGGGGGGGFFGGGGDGC>DGGFCCDBGGFF568FAFAAAFAF@FF?EFFAE=42>D(27>:E2>9;?FC2?19@(:E@<EE16(2;BF:>BF::<:<).40818).:2<.80;(((,3::???<?,3.
@M05025:18:000000000-B3NL5:1:1101:5823:10371 2:N:0:CACTCA
AGTGGAGGACTACCGGGGTTTCTAATCCTGTTTGCTCCCCACGCTTTCGTGCCTCAGTGTCAATGTTGGTCCAGGTAGCTGCCTTCGCCATGGATGTTCCTCCTGATCTCTACGCATTTCACTGCTACACCAGGAATTCCGCTACCCTCTACCACATTCTAGTCATCCAGTATCCACTGCAGTTCCCAGGTTGAGCCCAGGGCTTTCACAACGGACTTAAATAACCACCTACGCACGCTTTACGCCCAGTAATTCCGAGTAACGCTTGCACCCTTCGTATTACCGCGGCTGCTGGCCCGAA
+
CCCCCGGGGGGGGGGGGGGGGGGGGGGGGGGGGGGGGGGGGGGGGGGGGGGGGGGGGGGGGGGGGGGGGGGFGGGGGGGGGGGGGGGGGGGGGGGGGGGGGGGGGGGGGGGGGGGGGGGGGGGGGGGGGGDCFGGGGGGGGGGGGGGGGGGGGGGGGGGGGGGGGGGFGGFGGGGGGGGGDC=DFGFFGCFGFGFGGGFGGGFGFFFFFFFBD>0=AF*A9@BA=EED=BFFF@2>@>DFD4>802>DFFF<ECE?@;;?@EF0>D@D:D<2<?F<<B0::BFF?;B0>(3:BFBF21194
@M05025:18:000000000-B3NL5:1:1101:11888:10401 2:N:0:CACTCA
AGTGGAGGACTACCCGGGTTTCTAATCCTGTTCGCTCCCCATGCTTTCGCTCCTCAGCGTCAGTAAATGCCCAGAGACCTGCCTTCGCCATCGGTGTTCCTCCTGATATCTGCGCATTTCACCGCTACACCAGGAATTCCAGTCTCCCCTACATCACTCTAGTCTGCCCGTACCCACCGCAGATCCGAGGTTGAGCCTCGGACTTTCACGGCAGACGCGACAAACCGCCTACGAGCTCTTTACGCCCAATAAATCCGGATAACGCTTGCGCCCTACGTATTACCGCGCCTGCTGGCACGTA
+
CCCCCGGGGGGGGGGGGGGGGGGGGGGGGGGGGGGDGGGGGGGGGGGGGGGGGGGGGGGGGGGGGGGGGGGGGGGGGGGGGGGGGGGGGGGGGGGGGGGGGGGGGGGGGGGGGGGGGGGGGGGGGGGGGGGGGGGGGGGGGGGGGGGGGGGGGGFFGGGGGGFGGGFGGGGGGGGGGGCGCD>:FGGCC5DCCCDFD*;9CDEDFFFFFFDFFF:=@DB@DFEFFF>@FFBFF0?B085>ABF:BF>F???>AA407>B:?ABFB:BFF>>B>>0(,8?B?)6>:91((,-,,)30(56,,
@M05025:18:000000000-B3NL5:1:1101:11256:10414 2:N:0:CACTCA
AGTGGAGGACTACACGGGTTTCTAATCCTGTTTGCTCCCCACGCTTTCGAGCCTCAGCGTCAGTTACAGACCAGAGAGTCGCCTTCGCCACTGGTGTTCCTCCACATATCTACGCATTTCACCGCTACACGTGGAATTCCACTCTCCTCTTCTGCACTCAAGTTCTCCAGTTTCCAATGACCCTCCCCGGTTGAGCCGGGGGCTTTCACATCAGACTTAAAGAACCGCCTGCGCTCGCTTTACGCCCAATAAAGCCGGCCAACGCTTCCCACCTCCGAATTACCGGCGCTGCTGCCACGTT
+
CCCCCGGGGGGGGGGGGG@FEGGGGGGGGGGGGGGGGGGGGGGGGGGGGGGGGGGGGGGGGGGGGGGGGGGGGGGGGGGGGGGGGGGGDGGGGGGGGGGGGGGGGGGGEFGFGFCGGGGGGGFGGGGGGGGGGGFFGGGGGGGGGGGFGGGGGGGGGFGGGFGD;:EADFGGAG8AFGGGGGCDFGGGG6C5*;*?FGFDGC?CF;AAFFCFFF4=E6/;:FF@D;BBBD(/60(,7>BFF924<;>?21:A)).4;(((,3(((-4,8().80(4(((-().6((((-((4)4)(,.--.
@M05025:18:000000000-B3NL5:1:1101:19830:10420 2:N:0:CACTCA
AGTGGAGGACTACTAGGGTTTCTAATCCTGTTCGCTACCCATGCTTTCGAGCCTCAGCGTCAGTTGCAGACCAGAGAGCCGCCTTCGCCACTGGTGTTCTTCCATATATCTACGCATTCCACCGCTACACATGGAGTTCCACTCTCCTCTTCTGCACTCAAGTTCAACAGTTTCTGATGCAATTCTCCGGTTGAGCCGAAGGCTTTCACATCAGACTTATTGAACCGCCTGCACTCGCTTTACGCCCAATAAATCAGGACAACGCTTGCCACCTACGTATTACCGCGGCTGCTGGCACGTC
+
CCCCCGGGGGGGGGGFGFFFGGGGGGGGGGGGFGGGGGGGGGGGGFFGCEGGGGGGGGGGGGGGGGGGGGGGGGGGGGGGGGDFDGGGEGGGGGGGGGGGGGGGGGGGGGGGGGGGGGGGGGGGDCGGGGFGGGGGGGGGGGGGGGGFFGGGGGFGFEGGF,EFGG9DFGCCFFGF,==DF=DFGGGGGGGGD+=FGC5CGDFG>FBFFFFFFFFE@F6<FC@AE>=>9@==B34522>D(3>22>0?0(4@)6.)7).38;=((48?:?A),(,5424<?2<9?919621<?BB08<<4-
@M05025:18:000000000-B3NL5:1:1101:7715:10423 2:N:0:CACTCA
AGTGGAGGACTACCCGGGTATCTAATCCTGTTCGCTACCCATGCTTTCGAGCCTCAGCGTCAGTTGCAGACCAGAGAGCCGCCTTCGCCACTGGTGTTCTTCCATATATCTACGCATTCCACCGCTACACATGGAGTTCCACTCTCCTCTTCTGCACTCAAGTTCAACAGTTTCTGATGCAATTCTCCGGTTGAGCCGAAGGCTTTCACATCAGACTTATTGAACCGCCTGCACTCGCTTTACGCCCAATAATTCCGGACAACGCTTGCCTCCTACGTATTACCGCGGCTGCTGGCACTTC
+
CCCCCCGGEGGFFGGGGEEGGGGGGGGGGGGGGFGGGFGGGGGGGGGGEFDCEFGFGGGFGGGGFGGGGGFGGGGGFGGFEGFGGGGGGGGFEEFBFGGGGGGGGGGGCFGGFGGCGGGGGGGGGGGGGGCFCD:EEB;DAEFC@FEGGGADFGEFG8=F@>D;EGFFFGGGGGGF,E@DGGG7=:C+7CDGC+=FFC?*0CFF*/+=FAFFB>4>EFCFFAFE35@@B2(5@;*(67637)1((:@F?;@<))<3=606>BF;1<:2:()).(.4(,4>?<2.-2926;((,)46,2(.)
@M05025:18:000000000-B3NL5:1:1101:17057:10442 2:N:0:CACTCA
AGTGGAGGACTACACGGGTTTCTAATCCTGTTCGCTACCCATGCTTTCGAGCCTCAGCGTCAGTTGCAGACCAGAGAGCCGCCTTCGCCACTGGTGTTCTTCCATATATCTACGCATTCCACCGCTACACATGGAGTTCCACTCTCCTCTTCTGCACTCAAGTTCAACAGTTTCTGATGCAATTCTCCGGTTGAGCCGAAGGCTTTCACATCAGACTTATTGAACCGCCTGCACTCGCTTTACGCCCAATAAATCCGGACAACGCTTGCCACCTACGTATTACCGCGGCTGCTGGCACGTA
+
CCCCCGGGGGGGGGGGGGFGGGGGGGGGGGGGGGGGGGGGGGGGGGGGGGGGGGGGGGGGGGGGGGGGGGGGGGGGGGGGGGGGGGGGGGGGGGGGGGGGGGGGGGGGGGGGGGGGGGGGGGGGGGGGGGGGGGGGGGGGGGFGGGGGGGGGGGGGGGGGFBEFGGCFGDGGGGGGGGGGG?FFFFGGGDGGGGDDGGEGGGFGFAAFFFFFFFA=@FFFFFFEF>@=>@=DFFEFFF?@FFFDFF3;;8;EEFFFFB@9>FF>008?B0<7???:6?FFF<>A:B>;>(3<DB:687<:(
@M05025:18:000000000-B3NL5:1:1101:7076:10444 2:N:0:CACTCA
AGTGGAGGACTACTAGGGTTTCTAATCCTGTTCGCTACCCATGCTTTCGAGCCTCAGCGTCAGTTGCAGACCAGAGAGCCACCTTCGCCACTGGTGTTCTTCCATATATCTACGCATTCCACCGCTACACATGTAGTTCGACTCTCCTCTTCTGCACTCAAGTTCAACAGTTTCTGATGCAATTCTCCGGTTGAGCCTAAGGCTTTCACATCAGACTTATTGAACCGCCTGCACTCGCTTTACGCCCAATAAATCCGGACAACGCCTGCCACCTACGTATTACCGCGGCCAGCGGAGCATA
+
@A@CC9C@6FEEGFEDECF,6C<,EFAFE<CC9,CCFC@<FGCF@FGA:<F7:<,;<C+@@,6FE,C9C,6:6,,6C@,F,9,6A<76CGB=,,9:44F,,5,:F@?@E9E<ED7@FDFGGC<+C++@,A=F<,:A,9=+9=CE9=@,47DGDDA;DAE8=,77EFGDDFDF:=,,,7+?FDC?CGCGCGCCD6=CF+3?++;:9CAAA>B69;9@E6A;@C908>=BAAB5<)*55>2BF*822@9@18437<9;2(2306D>(,52:0)),(5>08)-8))-4691((((((-(((()-
@M05025:18:000000000-B3NL5:1:1101:13470:10449 2:N:0:CACTCA
AGTGGAGGACTACTCGGGTATCTAATCCTGTTCGATACCCACGCTTTCGTGCTTCAGCGTCAGTTGGGCGCCGGTATGCTGCCTTCGCAATCGGAGTTCTGCGTGATATCTATGCATTTCACCGCTACACCACGCATTCCGCATACTTCTCGCCCACTCAAGAACGCCAGTTTCAACGGCGGAGCGAGGTTGAGCCCCGCGATTTTACCGCTGACTTGGCATTCCGCCTACGCACCCTTTAAACCCAATAAATCCGGATAACGCTCGCATCCTCCGTATTACCGCGACTGCTGGGCCGGAC
+
@CCCCGGGDDEGGGGGGEGEGFFEGGGGGGGGGGGGGGGGGGGGEGGGGFGGGGGGGFGGGGEGF9FGFGCFGGGGGGGGGGGGGGFGGGGFGDGGGGFGGGGGGGG<AEGDFGGFGGAFAEEFGGGGGGGFGGEDDCGFGGCG6@FGGFGGGEDCGFGGGGGGGGCCEE:<AEAAEEGGDC44?=DC7><DFGG7:D>CC555<FFFFFFDEFFA<*386?FFF0::66:(4,(4(,45)69),3(-(38)))39>606<.(((((-60(347,(-4:2).)372(40(86:((.1361(
@M05025:18:000000000-B3NL5:1:1101:27111:10491 2:N:0:CACTCA
AGTGGAGGACTACCAGGGTATCTAATCCTGTTTGCTCCCCACGCTTTCGAGCCTCAGCGCCAGTTACAGACCAGAGAGCCGCCTTCGCCACTGGTGTTCCTCCATATATCTACGCATTTCACCGCTACACATGGAATTCCACTCTCCTCTTCTGCACTCAAGTTTCCCAGTTTCCAATGACCCTCCCCGGTTGAGCCGTGGGCTTTCACATCAGACTTAAGAAGCCGCCTGCGCGCGCTTTACTCCCAATAAATCCGTGCAACGCTTGCCACCTACGTATTCCCGCGACTGCTGGCACGTA
+
CCCC?C@FFGGFE@E<FEFFGECF<<EE<FFG<CFECF<B@FGGC,DD@8CCFDFFGFECFCGE@FFFGGGDGGGGGCFGG::CCF7?FGGGCFA=FGFBFDCEGGGGGFFG9?FGEGADCFFCFF+C9FFFC8F7@EC9DDGBFFFGDGGF:FGG?F=,D,=;FFF,9D@FAFGG8ECFGGGGF6?>CGDGCCDCF5*;7*5*6*;A9CCA>4/>=8@=+=+(0((05570.(((.66@1-4)-(431:0<6<>(,(--36.218((4(.383(((.5<>)6),(-,,,(())(-.)-3.
@M05025:18:000000000-B3NL5:1:1101:22591:10512 2:N:0:CACTCA
AGTGGAGGACTACTGGGGTATCTAATCCTGTTTGCTCCCCACGCTTTCGCACCTCAGCGTCAATACTTGTCCAGTCAGTCGCCTTCGCCACTGGTGTTCTTCCGAATATCTACGAATTTCACCTCTACACTCGGAATTCCACTGACCTCTCCAAGATTCTAGCAACCTAGTTTCAAAGGCAGTTCCGGGGTTGAGCCCCGGGCTTTCACCTCTGACTTGTGTCCCCGCCTACGTGCGCTTTACGCCCAGGAATTCCGAACAACGCTAGCTCCCTCCGTTTTCCCGCGCCTGCTGGCACGGG
+
CCCCCGGGGGGGGGGGGGGGGGGGGGGGGGGGGFGGGGGGGGGEGGGGGGGGGGGGGGGGGGGGGGGFFGFGGGGGFGGGGGGGGDEGGGGGG8FCFFGFFGGGGGGGGGGGGGGGGGGGGGGFGF?FGGFGGGGGFGGGGGGGGGFGG=FGG8DCFGGGGGFGFGGGGGGGGGGG89D?DDGGFFGC;>?CCFFGGGFGGDDDF>BAEA*3AA84>:*9;;+*795@;D(56@;<26>01;<2(.6(.(-35)6<23040,801(-(,-64((46(-)(-)),(-(,,(,4,4323?B,(
@M05025:18:000000000-B3NL5:1:1101:27152:10561 2:N:0:CACTCA
AGTGGAGGACTACCGGGGTTTCTAATCCTGTTTGCTCCCCATGCTCTCATGCCTCAGCGTCAGTTACAGTCCAGTAAGTCGCCTTCGCCACTGGTGTTCTTCCTAATCTCTACGCATTTCACCGCTACACTAGGAATTCCACTTACCTCTCCTGCACTCTAGTTAAACAGTTTTATATGCTTTCTACAGGTAAAGCCTATATATTTAACATATAACTTGTTTAACCGCCTACGCATCCTTTACGCCCAGTTATTCCGAACAACGCTTGCCACCTACGTATTACCGCGGCTGCTGGCCCGTA
+
CCCCCGGGGGGGGGGGGGEGGGGGGGGGGGGGGGGGGGGGGGGGGGFGGGGGGDGGGGGGGGGGGGGGGGGGGGGGGGGGEGGGGGGGGGGGGGFGGGGGGGGGGGGEGGGGGGGGGGGGGGGGGGGGGGGGFGGGGGGGGGGGGGGGGGGFAFGGGGGGFFGGGGFGGGGFFGGGE:=CGGGD?FGGGFA++=FGGGFGGG?FF?FFF?FAFFF@AFCCFFFFF@B5>==B9>9>BFFFFFFF=25@FEFEFE?C2;?FF@<>FF<211>EFFFFF@<9?A9>64-32(41?>0(,:9B,
@M05025:18:000000000-B3NL5:1:1101:17770:10578 2:N:0:CACTCA
AGTGGAGGACTACCGGGGTATCTAATCCTGTTCGCTACCCATGCTTTCGAGCCTCAGCGTCAGTTGCAGACCAGAGAGCCGCCTTCGCCACTGGTGTTCTTCCATATATCTACGCATTCCACCGCTACACATGGAGTTCCACTCTCCTCTTCTGCACTCAAGTTCAACAGTTTCTGATGCAATTCTCCGGTTGAGCCGAAGGCTTTCACATCAGACTTATTGAACCGCCTGCACTCGCTTTACGCCCAATAAATCCGGACAACGCTTGCCACCTACGTATTACCGCGACCGCTGGCACGTA
+
CCCCCFGGGGGGEEGGGEGEFCGF@FEGFFGEEFEGGEGGGCFGGGGGGGFGGGGFFFGECEEFFCFGFFDGFEGEDFFFEGGGGFFFEFFFFAFGEFDGGGGGGGCFGGFGGFEGEGGDFAAFEFGGGEF<CF@FGDAFGGGGD?@FCF9EFAADFGGGG?DFGFGGGGGFGFGGFFGGG?F85<ECEDCGGGCGGDFGGD>CFAFCFF>>AAF=5>=CFAFFE95=9-(28()/,23?7C9(1(7<;()7)1)61;1(-43((,(--8)2((55((,)()6),-(,(,-212>?(),(.
@M05025:18:000000000-B3NL5:1:1101:16165:10585 2:N:0:CACTCA
AGTGGAGGACTACCGGGGTATCTAATCCTGTTTGATACCCACACTTTCGAGCATCAGCGTCAGTTACAGTCCAGCAGGCTGCCTTCGCAATCGGAGTTCTTCGTGATATCTAAGCATTTCACCGCTACACCACGAATTCCGCCTACCTCTACTGTACTCAAGGATGCCAGTATCAACTGCAATTTTACGGTTGAGCCGCAAACTTTCACAACTGACTTAACAACCCGCCTACGCTCCCTTTAAACCCAATAAACCCGGATAACGCTCGGATCCTCCGTATTACCGCGACTGCTGGCACGGA
+
CCCCCGGGGGGGGGGGGGGGGGGGFGGGGGGGGGGGGGGGGGGGGGGGGGGGGGGGGGGGGGGGGGGGGGGFGGGGGGGGGGGGGGGGGGGGFDGGGGGGGGGGGFGGGGGGGGGGGGGGGGFGGGGGGGGGGGGGGGGGGGGGGGCGGGGGGGGGGGGGGFGFGGGGGGGGGCCGGGGGGGGGGGGGGDDDDCFFGDFGGGFGFFFFFFFEAFFEEFFFFFFF929@2>@FFB0?BFFFFFFFFFFFD8;F4)33;;6444>?>6:>>>6>:>2:610<?<<A6;9(491:<F08??0((
@M05025:18:000000000-B3NL5:1:1101:22911:10607 2:N:0:CACTCA
AGTGGAGGACTACCAGGGTTTCTAATCCTGTTCGATACCCACGCTTTCGTGCATGAGCGTCAGTCGCGCGCCGGTAGGCTGCCTTCGCGATCGGAGTTCTGCGTGATATCTATGCATTTCACCGCTACACCACGCATTCCGCCTACCCTTCGCGCACTCAAGGGACACAGTTTCAACGGCGGAGCGGGGTTGAGCCCCGCGACTTTACCGCTGACTTGTTCCTCCGCCTGCGCACCCTTTAAACCCAATAAATCCCGATAACGCTCCCACCCTCCTTATTAACCCCGCTGCTGGCCCGGAG
+
CCCCCGGGGGGGGGEGGGGGGGGGGGGGGGGGGG8FFGGGGEGGGGGGGGGGGGFGGGGGGGGGEFGDGEGGEGGFEGG=FGGGGGGGDG@FEGEGGGGG9FFFEGFFGGGEFGGGGGFGGGGGGGGGGGGEFEGFEEGGGG8@+DF7>D<D:EGGGGGGGG,*>D:FGGGGGF7BGGGGC)):DCC<EGD)CFGGGG3CCD)CEFF?F7:.<DF<)16)0=*)4(-4:6:0,46>B00:2:2<??(-,)564<>)-(-407192?(2(,-4(((()).:).6)((-3((4),20(49044
@M05025:18:000000000-B3NL5:1:1101:13938:10620 2:N:0:CACTCA
AGTGGAGGACTACTGGGGTATCTAATCCTGTTCGCTACCCATGCTTTCGAGCCTCAGCGTCAGTTGCAGACCAGAGAGCCGCCTTCGCCACTGGTGTTCTTCCATATATCTACGCATTCCACCGCTACACATGGAGTTCCACTCTCCTCTTCTGCACTCAAGTCCAACAGTTTCTGATGCAATTCTCCGGTTGAGCCGAAGGCTTTCACATCAGACTTATTGAACCGCCTGCACTCGCTTTACGCCCAATAAATCCGGACAACGCTTGCCACCCACGTATTACCGCGGCTGCTGGCACGTA
+
CCCCCGGGGGGGGGFGGGGGGGGGGGGGGGGGGGGGGGGGGGGGGGGGGGGGGGGGGGGGGGGGGGGGGGGGGGGGGGGGGGGGGGGGGGGGGGGGGGGGGGGGGGGGGGGGGGGGGGGGGGGGGGDGFGGGGGGGGGGGGGGGGGGGGGGGGGGGGGGGGGGGGGGGGGGGGGGGGGGGGGGGGCFFGDGGGFGGGDEGGGFGFF>CFFFFFF4@EFFFF6E*>=5@B@BB===>56?;F3>263(;<;;)9?7=03<>B0149?B0<?AFB(180-(6:AAF?(1(79(8::(((58((
@M05025:18:000000000-B3NL5:1:1101:6311:10624 2:N:0:CACTCA
AGTGGAGGACTACTAGGGTATCTAATCCTGTTTGCTCCCCATGCTCTCATGCCTCAGCGTCAGTTACAGTCCAGTAAGTCGCCTTCGCCACTGGTGTTCTTCCTAATCTCTACGCATTTCACCGCTACACTAGGAATTCTACTTACCTCTCCTGCACTCTAGTTAATCAGTTTTATATGCCTTCTACAGGTTAAGCCTATATATTTAACATATAACTTGTTTAATCGCCTACGCATCCTCTCCGCCCAGTTATTCCAAACAACGCTTCCAACCAACGTATTACCGGCGCCGCTGGGACCTA
+
<AB@C9C;@6CCEGGF@,;C-ECEAFFGF,CCFFGAF,DCAFC@@C@A,,6;E@C8@<@F,,8C6,CFF<<6,66,<6E6BFFE,E@C@C@F8,:448@@?<FG<C<FEGFG<,FG:4?FB9F:C7FC==A,,,AF4EF,@FF;C>FG9,4DF8=D8=@D8,74,6,7,@;=A;;=8=D?+=++26==@F2=+3?ADD6D+?D9;DFFCFF5FFFCD+*3<?1**0))):8@)))0186*8)3)))))))*2>E6?***/522(6(0())/6((/3(/(.665.((.6((--(((.,(((,
@M05025:18:000000000-B3NL5:1:1101:8071:10641 2:N:0:CACTCA
AGTGGAGGACTACCAGGGCTTCTAATCCTGTTTGCTCCCCACGCTTTCGTGCCTCAGTGTCTATGTTGGTCCAGGTCGCTGCCTTCGCCATGGATGTTCCTCCTGATCCCCACGCATTTCACTGCTACACCAGGAATTCCGCTACCCTCCACCACATTCTAGTCATCCAGTATCCACTGCAGTTCCCAGGTTGAGCCCAGGGCTTTCACAACGGACTTAAATAACCACCTACGCACGTTTTACGCCCAGTAATTCCGATGAACGCTTGCACACTACGTATTACCCCGCCTGGTGTCACGAA
+
B<-A--;F@D<,F,;C6@,;6<,E,,C;F9;6EF@,6;6BFFG:F:,,BC,,66,;C;F6,,<<,<6@,BF<@8FE,@@F@:FGGF<,8,BE8,6,9,:9?FF==,,:,,,:44C=?+A,,5C,C?59>:AC44+944,4,BE4+6>E6+@8DF6D8@=EFGG99:;9=?==,,,=6=DCFGGFD,2=D8=D?CCF606@FG57*3++??*?55>@)/:A=:+9BF6>>2)(:@D=>-(-5*>?D31/6476<)79(6(()9;D0278(54)((.,8(..().),427((((.(.)-5(,(
@M05025:18:000000000-B3NL5:1:1101:16692:10646 2:N:0:CACTCA
AGTGGAGGACTACCAGGGTATCTAATCCTGTTCGCTACCCATGCTTTCGAGCCTCAGCGTCAGTTGCAGACCAGAGAGCCGCCTTCGCCACTGGTGTTCTTCCATATATCTACGCATTCCACCGCTACACATGGAGTTCCACTCTCCTCTTCTGCACTCAAGTTCAACAGTTTCTGATGCAATTCTCCGGTTGAGCCGAAGGCTTTCACATCAGACTTATTGAACCGCCTGCACTCGCTTTACGCCCAATAAATCCGGACCACGCTTGCCACATACGTATTACCGCGGCTGCGGGCACGTA
+
CCCCCFGGGGG@E@EFGGGFGAFGGGFEGGGGGGGGGGGGDGGGGGGGGGGGGGGGGGCBF:FGGDGGGGGGGGDGGGFBFG:FGGGCFGGGGGF<,CFFFGGGGGGGF<FGGGGGGECEFEGGGGEGGDF<EFGGGGGFFCGFGGC9DDGGCEGFFGGGGGGG9EGGGFFGGGGGGGGGGGGGDC?FGDDC76;7C>ECDGAD>6+9BF9>F4*:E@;*=@FCBD)52@B9DBBBBB28?)78@0;;,(6@)9<@;6(((-,(48::?BFF(39,18<9:45--((-11((((,,(40((
@M05025:18:000000000-B3NL5:1:1101:22955:10679 2:N:0:CACTCA
AGTGGAGGACTACCAGGGTTTCTAATCCTGTTCGATACCCACGCTTTCGTGCTTCAGCGTCAGTTGGGCGCCGGTATGCTGCCTTCGCAATCGGAGTTCTGCGTGATATCTATGCATTTCACCGCTACACCACGCATTCCGCATACTTCTCGCCCACTCAAGAACGCCAGTTTCAACGGCGGAGCGAGGTTGAGCCCCGCGATTTTACCGCTGACTTGGCATTCCGCCTACGCACCCTTTAAACCCAATAAATCCGGATAACGCCCGCATCCTCCGTATTACCCGCGCTGCTGCCCCGGAG
+
CCCCCGGGGGGGGGGGGGFGGGGGGGGGGGGGGGGGGGGGGGGGGGGGGGGGGGGGGGGGGGGGGFGCGGGGGGGGGGGGGGGGGGGGGGGGGGGGGGGGEGGGCFGGGGGGGGGGGGGGGGGGDEGGGGGGGGGGGGGGGGDGGGGGGGGGDEGGGGGCGGGGGDGGGGGG7DFFGG>DG)5)?C4C5DGGGGGCFDFG3D@FFFFFFFD)5;5)67:>*9BDFFF?<FF<>:1;64306:5<:?08333-).:;((-(65:((((-(,7:)83(-(4().-.((-20,,.5)((-(-,(
@M05025:18:000000000-B3NL5:1:1101:4281:10687 2:N:0:CACTCA
AGTGGAGGACTACTCGGGTTTCTAATCCTGTTTGATACCCACACTTTCGAGCCTCAGTGTCAGTTGCAGTCCAGTGAGCTGCCTTCGCAATCGGAGTTCTTCGTGATATCTAAGCATTTCACCGCTACACCACGAATTCCGCCCACCTCTACTGTACTCAAGACTGCCAGTTTCAACTGCAATTTTACGGTTGAGCCGCAAACTTTCACAACTGACTTAACAATCCACCTACGCTCCCTTTAAACCCAATAAATCCGGATAACGCCCGGACCCCCCGTATTCCCGCGTCTGCTGGCACGGA
+
CCCCCGGGGGGGGGGGGEFGDGGGGGGGGGGGGGGGGGGGGGGGGGGGFFGGGGGCGGGGFGGGGGGGEGGGGGGGGGCGGGGGGGGGGGDGDGCFGGGGGGGGGGGGGGGGGFFGGGFCFFG@7=FGGG:?FGGCFEFGFGGGGGDGGGFGGGGGFEFGDFCEFFGGGGFFFFGGGF=DGGFFGGGGC8FD+CCCCDBCGGA?B=BCAFAEFC8@8@C6A99@FBEF25:=99(>@FDEBEE*03(66(4A45C;13<17@;(6,1>6(,(-(4934(,5)45?21(-40<<:(((5:((
@M05025:18:000000000-B3NL5:1:1101:2528:10699 2:N:0:CACTCA
AGTGGAGGACTACACGGGTATCTAATCCTGTTTGCTCCCCATGCTCTCATGCCTCAGCGTCAGTTACAGTCCAGTAAGTCGCCTTCGCCACTGGTGTTCTTCCTAATCTCTACGCATTTCACCGCTACACTAGGAATTCCACGTACCTCTCCTGCACTCTAGTTAAACAGTTTTATATGCTTTCTACAGGTTAAGCCTATATATTTAACATATAACTTGTTTAACCGCCTACGCATCCTTTACGCCCAGTTATTCCGAACAACGCTTGCCACCTACGTATTACCGCGTCTGCTGGCACGTA
+
CCCCCFGGGFGGGGGGGGGGGGGGGGFGGGGGGGGGGGGGFGGGGGGFAFFGFGGGGGGGGGGGGGGGGGGGGFGGGGGGGGGGGEFGGGGGGGGGGGGDGGGGGGGGGGGGGGGGGGGGGGGGGGGGGGGGGGFEFGFGGF6DBF7EGGGGGGGGGGGGGGDFFADGGGFGGGGGGGGGGGGGGGGFFFGGG89DCDBGGGFGFFFFFFFFFFFCFF@FFFFEE5))=AFFDFFFAFFFEFFF2-:>98?<EF<EF26(:@(.(,;?F@98134;3339@FEED0,,48?29>(3273.(
@M05025:18:000000000-B3NL5:1:1101:21144:10705 2:N:0:CACTCA
AGTGGAGGACTACCGGGGTATCTAATCCTGTTCGATACCCACGCTTTCGTGCTTCAGCGTCAGTTGGGCGCCGGTATGCTGCCTTCGCAATCGGAGTTCTGCGTGATATCTATGCATTTCACCGCTACACCACGCATTCCGCATACTTCTCGCCCACTCAAGAACGCCAGTTTCAACGGCGGAGCGAGGTTGAGCCCCGCGATTTTACCGCTGACTTGGCATTCCGCCTACGCACCCTTTAAACCCAATAAATCCGGATAACGCTCGCATCCTCCGTATTACCGCGGCTGCTGGCACGGAG
+
CCCCCFGGGGGGGGGGGGGGGGGGGGGGGGGGGGGGGGGGGGGGGGGGGGGGGGGGGGGGGGGGGGGGDGGGGGGGGGFGFGGGGGGGGGGGGGGGGGGGGGGGGGGFGGGFGGGGGGGGFGGGGGGGGGGGGGGGGGGGGGGGGGGGGGGGGGGGGGFGGGGGGGGGGGFFGFGGGGGGGCGGGGGGGGGGGGGGGGEGGG>GFF?FFBB>@DFFFFFFFFFFFFB6?FBFFFFF??B72:<F?B?BB:A9AB?B6:B?AD?>6?99BFF:4<:>F:?2<AA?929;>2:B:4:(410(-
@M05025:18:000000000-B3NL5:1:1101:16005:10784 2:N:0:CACTCA
AGTGGAGGACTACTAGGGTTTCTAATCCTGTTCGCTCCCCACGCTTTCGCTCCTCAGCGTCAGTAACGGCCCAGAGACCTGCCTTCGCCATTGGTGTTCTTCCCGATATCTACACATTCCACCGTTACACCGGGAATTCCAGTCTCCCCTACCGCACTCCAGCCCGCCCGTACCCGGCGCAGATCCACCGTTAGGCGATGGACTTTCACACCGGACGCGACGAACCGCCTACGAGCCCTTTACGCCCAAAAAATCCGGATAACGCTCGCACCCTACGTATTACCGCGCCGGCTGGCACGGC
+
CCCCCFFGGGGGGGGGGGFGGGGGGGGGGGGGGGGGGGGGGGGGGGGGGGGGGGGGGGGGGGGGGGGGGGGGGGGGGGGGGGGGGGGGGGGGGGGGGGGGGGGGGGGGGGGGGGGGGGGGFGGGGGGGGGGGGGGGGGGGGGFFGGGGGGGGGGGEGGGGGFGGGGGGGGGGGGGGEGCDGC5;CF6?GCFGGGFDDDFGG4FG=FC+;7ABFB@B6@90:5>>BF(6>B::<68>B??:7<A6<>FB((,8>1?B1166<)4,3(-(-(46:((,(.)-.44)(-((-(,-49:0(5(((
@M05025:18:000000000-B3NL5:1:1101:9970:10806 2:N:0:CACTCA
AGTGGAGGACTACAGGGGCATCTAATCCTGTTCGCTACCCATGCTTTCGAGCCTCAGCGTCAGTTGCAGACCAGAGAGCCGCCTTCGCCACTGGTGTTCTTCCATATATCTACGCATTCCACCGCTACACATGGAGTTCCACTCTCCTCTTCTGCACTCAAGTTCAACAGTTTCTGATGCAATTCTCCGGTTGAGCCGAAGGCTTTCACATCAGACTTATTGAACCGCCTGCACTCGCTTTACGCCCAATAAATCCGGACAACGCTTGCCACCTACGTATTACCGCGGCTGCTGGCACGTA
+
CCCCCGGGGGGGGGGGGGGGGGGGGGGGGGGGGGGGGGGGGGGGGGGGGGGGGGGGGGGGGGGGGGGGGGGGGGGGGGGGGGGGGGGGGGGGGGGGGGGGGGGGGGGGGGGGGGGGGGGGGGGGGGGGGGGGGGGGGGGGGGDGGGGGGGGGGGGGGGGGGFFGGGGGGGGGGGGGGGGGGGGGGGGGGCDGGCCFGDFDDDFFFFFFFFFFFFAEFFFFFFFFF=9@=@2>BFFFF9;?FCC21;9;DFFEFEF@;0(4>??>9:?<?BFBFF?>?B2<3)<<06-317((:B5<?<62(
@M05025:18:000000000-B3NL5:1:1101:20070:10829 2:N:0:CACTCA
AGTGGAGACTACTAGGGTATCTAATCCTGTTTGCTCCCCATGCTCTCATGCCTCAGCGTCAGTTACAGTCCAGTAAGTCGCCTTCGCCACTGGTGTTCTTCCTAATCTCTACGCATTTCACCGCTACACTAGGAATTCCACTTACCTCTCCTGCACTCTAGTTAAACAGTTTTATATGCTTTCTACAGGTTAAGCCTATATATTTAACATCTAACTTGTTTAACCGCCTACGCATCCTTTACGCCCAGTTATTCCGAACAACGCTTGCCACCTACGTATTACCGCGGCTGCTGGCCCGTAT
+
C@CB9<FFCF9@<FGCEFGGGGFFEEE9<FFGF9@F,DFGGFCCFAEEE9EFCFFFF:FFE@FGGAE@GGGGGGGGGGGD7FGGGDFGCFGDFA8FGDA,EGGGGAGAFF9?F7?4@FDDEDGGGFG9EFFGC@94EAFCFGG9FGFGGGGGGG8EF8F;DEFAF8FDF34=DFAAEF8C+?=FDFGGFFDDF+++0+<+C9D9FF;BD?*++1<D71:DA;F=C5=A=>:AAA5@=6>;1:=2)-5=.:7CAC5(0522>2(5;?11(/7:@@E063C;55A((636(,3237041149(
@M05025:18:000000000-B3NL5:1:1101:22644:10835 2:N:0:CACTCA
AGTGGAGGACTACCAGGGTATCTAATCCTGTTCGATACCCACGCTTTCGTGCTTCAGCGTCAGTTGGGCGCCGGTATGCTGCCTTCGCAATCGGAGTTCTGCGTGATATCTATGCATTTCACCGCTACACCACGCATTCCGCATACTTCTCGCCCACTCAAGAACGCCAGTTTCAACGGCGGAGCGAGGTTGAGCCCCGCGATTTTACCGCTGACTTGGCATTCCTCCTACGCACCCTTTAAACCCAATAAATCCGGATAACGCTCGCATCCTCCGTATTACCGCGGCTGCTGGCACGGAG
+
CCCCCGGGGGGGGGGGGGGGGGGGGGGGGGGGGGGGGGGGGGGGGGGGGGGGGGGGGGGGGGGGGFGGGGGGGGGGGGGGGGGGGGDGGGGGGGGGGGGGGGGGGGGFFGGGGGGGGGGGGGGGGCFGGGGGGGGGGGGFGGGGCGGGGCCEGGGGGDGGGGGFFCDDEGFFGGEGGGGGGCDCDGGDGGGGGGGGGGDD3C;C@?FFFFF>EFFFF48?FFFD<)6(.3<?FFFF?<BF>AF>8<?(83>BFFFBB::?AFB01499>BF77AB>08<FB>AF;>7;6(87?><(.8;04
@M05025:18:000000000-B3NL5:1:1101:23548:10857 2:N:0:CACTCA
AGTGGAGGACTACCCGGGTATCTAATCCTGTTCGCTACCCATGCTTTCGAGCCTCAGCGTCAGTTGCAGACCAGACAGCCGCCTTCGCCACTGGTGTTCTTCCATATATCTACGCATTCCACCGCTACACATGGAGTTCCACTGTCCTCCTCTGCACTCAAGTCGCCCGGTTTCCGATGCACTTCTTCGGTTAAGCCGAAGGCTTTCACATCAGACCTAAGTAACCGCCTGCGCTCGCTTTACGCCCAATAAATCCGGATAACGCTTGCCACCTACGTATTACCGTGGCTGCTTGCACGTA
+
CCCCCGGG@EGFFGGGGGGGGGFGGGGGGAFGFFGGGGGGGGGGEFGGGGFGG8FGGFEGGEFGGGGGGGEFFGGGGGGGGGGGGFFFGGGGGGFFGGA<FFGGGGGDFGGFGGGGGGGGGGGGGGGGGGFGFFGGEGEFFGG8,=EGGGFEFDFGGGGFG9EGGGGGD8=CEGGGEEGDDCGGGGGGGGDGGFGGGGDCGCAFFFFFFFFFFF*>BAEF;@FCEFF@>0,21;;@9;;DDCCBF6;B(14A>)6?91??:DF09F?BFFF?:<:??B7>:A<23(.((,(-)))44)(4(
@M05025:18:000000000-B3NL5:1:1101:19541:10929 2:N:0:CACTCA
AGTGGAGGACTACCCGGGTATCTAATCCTGTTTGATCCCCGCACTTTCGTGCCTCAGCGTCAGTAGGGCGCCGGTATGCTGCCTTCGCAATCGGGGTTCTGCGTGATATCTATGCATTTCACCGCTACACCACGCATTCCGCATACTTCTCGCCCACTCGAGCCCGGCAGTTTCAACGGCTGTACGGGGTTGAGCCCCGCAATTTTACCGCTGACTTGGCAGGCCGCCTACGCACCCTTTAAACCCAATAAATCCGGATAACCCTCGCATCCTCCGTATTACCACGCCTGCTGGCACGGAG
+
CCCCCGGGGGGGGGCGGGCFGGGGGGGGGFFFGGGGGFGGGGGGGGGGGGGGGFGGGFEGGGCGGGGCEFGGGGGGGGGGGGFFGGGGGGGGGGGFGCFGFGGGGCFG9FECFGGFGDGGGEFGC:+FFGFBFGGGGCFGGGCBEGFFGGGEE>EGEEGGGEGEGDGGCE:DEGG:<CDCDDGGGG?5:9CCCFGFGG>DG<BF=4@FF5@))08<F=3?4>BF:2>BFFFBFF;9:?F>2:4>B81114)).6376(34A7(,,4,((-32)<?((43(:49).1(40(2(4(483:0;2
@M05025:18:000000000-B3NL5:1:1101:20741:10943 2:N:0:CACTCA
AGTGGAGGACTACAAGCGTATCTAATCCTGTTCGCTCCCCATGCTTTCGCTCCTCAGCGTCAGTAAATGCCCAGAGACCTGCCTTCGCCATCGGTGTTCCTCCTGATATCTGCGCATTTCACCGCTACACCAGGAATTCCAGTCTCCCCTACATCACTCTAGTCTGCCCGTACCCACCGCAGATCCGAGGTTGAGCCTCGGACTTTCACGGCAGACGCGACAAACCGCCTACGAGCTCTTTACGCCCAATAAATCCGGATAACGCTTGCGCCCTACTTATTACCGCGGCTGCTGGCACGTA
+
CCCCCGGGGGGGGGGGGGGGGGGGGGGGGGGGGGGGGGGGGGGGGGGGGGGGGGGGGGGGGGGGGGGGGGGGGGGGGGGGGGGGGGGGGGGGGGGGGGGGGGGGGGGGGGGGGGGGGGGGGGGGGGGGGGGGGGCFGGGGGGGGGGGGGGGGGGGGGGGGGGGGGGGGGGGGGGFGGDGGGGGFGGGGGDGGFFGGG5CDCCBCFFFFFFEFFEFF@FFBFFF@FDFFFD03(4:9;F2>A2<6?>>F(24A444:>B:(,6769:(-47>:>>B6).4<<4<<(47(1(,(5:0:<4(.(
@M05025:18:000000000-B3NL5:1:1101:9792:10970 2:N:0:CACTCA
AGTGGAGGACTACCCGGGTATCTAATCCTGTTCGATACCCACGCTTTCGTGCTTCAGCGTCAGTTGGGCGCCGGTATGCTGCCTTCGCAATCGGAGTTCTGCGTGATATCTATGCATTTCACCGCTACACCACGCATTCCGCATACTTCTCGCCCACTCAAGAACGCCAGTTTCAACGGCGGAGCGAGGTTGAGCCCCGCGATTTTACCGCTGACTTGGCATTCCGCCTACGCACCCTTTAAACCCAATAAATCCGGATAACGCTCGCATCCTCCGTATTACCGCGGCTGCTTGCCGGGAG
+
CCCCCGGGGGGGGGGGGGFEGGGGGGGGGGGGGGGGGGGGGGGGGGGGGGGGGGGGGGGGGGGGGGGGGGGGGGGGGGGGGGGGGGGGGGGGGGGGGGGGCGGGGGGGGGGGGGGGGGGGGGGGGGGGGGGGGGGGGGGGGGDGGGGGGGGGGGGGGFFGGFGGGGGGGDEGGGGGGGGGGGGGGGGDGGGGGFGGGGFGD:>FFFFFFEFFFEF9AF?F@B?<A?B:?FFFF?>F0(..6AA>BBFB1?<)):29>?:69>17(,(3((,2)3<9-(.449>29(4((-,:2)((((-4(
@M05025:18:000000000-B3NL5:1:1101:7005:10976 2:N:0:CACTCA
AGTGGAGGACACTCGGGTATCTAATCCTGTTCGCTACCCATGCTTTCGAGCCTCAGCGTCAGTTGCAGACCAGAGAGCCGCCTTCGCCACTGGTGTTCTTCCATATATCTACGCATTCCACCGCTACACATGGAGTTCCACTCTCCTCTTCTGCACTCAAGTTCAACAGTTTCTGATGCAATTCTCCGGTTGAGCCGAAGGCTTTCACATCAGACTTATTGAACCGCCTGCACTCGCTTTACGCCCAATAAATCCGGACAACGCTTGCCACCTACGTATTACCGCGGCTGCTGGCACGGAG
+
CCCCCGGGGGGGGGGGGGGGGGGGGGGGGGGGEGGGGGGGGGGGGGGGGGGGGGGGGGGGDGGGGGGGGGGGGGGGGGGGGGGGGGGGGGGGGGGGGGGGGGGGGGGGFFGGGGGGGGGGGGGGGGGGGGGGGFGGGGGGGGGGGGGGGGGGGGGFGGGGFFGGGGFGGGGGGGGGGGGGGGGFFGCD6CDGGGGGGGFGDGFGCFFFFFFFFFFEFFEFFACE=BB=@DFFEEFFF0;?4>@?@6@?@;3>7?@>>13>B?09660089?(1::0,4>3-6)2110(-((..(-(4(((-
@M05025:18:000000000-B3NL5:1:1101:3731:10987 2:N:0:CACTCA
AGTGGAGGACTACCCGGGTATCTAATCCTGTTTGATCCCCGCACTTTCGTGCCTCAGCGTCAGTAGGGCGCCGGTATGCTGCCTTCGCAATCGGGGTTCTGCGTGATATCTATGCATTTCACCGCTACACCACGCATTCCGCATACTTCTCTCCCACTCGAGCCCGGCAGTTTCAACTGCTCTACGGGGTTGAGCCCCGCAATTTTACCGCTGACTTGGCCGGCCGCCTACGCACCCTTTAAACCCAATAAATCCGGATCACGCTCGCATCCTCCGTATTACCGCCGCTTCTGGCCCGGAG
+
A@CCCDG@;@DFG,C:@:C7EDFGECFCEEFGGF,6CEFDGGGGGFFGGG8FFFFF<FDCECCGCFG>FGEGGGG:==FGF?FFFF<C,+BF7F+>@EAFC<>CCEGAEFGGGFGGFFGFGG,@CF7FEG,>D:BEGC3E=CEDEFFCF,@,4,<DFFG8:6:C5;5ECE,5<DF7=,0;=F2+B:44CC5/**0;5/.737:7@FFFFDF38<F497:7)))-49>;:(189611848)-:9<??:622-)-:49(,-(.3:::?00(4,82244-4:0)).(((-(((--5)..81,(-
@M05025:18:000000000-B3NL5:1:1101:20953:11037 2:N:0:CACTCA
AGTGGAGGACTACAGGGGTTTCTAATCCTGTTTGCTCCCCACGCTTTCGAGCCTCAGCGTCAGTTACAGACCAGAGAGCCGCCTTCGCCACTGGTGTTCCTCCATATATCTACGCATTTCACCGCTACACATGGAATTCCACTCTCCTCTTCTGCACTCAAGTTTCCCAGTTTCCAATGACCCTCCCCGATTGAGCCGGGGGCTTTCACATCAGACTTAAGAAACCGCCTGCCCTCGCTTTACGCCCAATAAATCCGGCCAACGCTTGCCACCGACGTATTACCGCCGCTCCTGGCACGTA
+
CCCCCGGGGGGGGGGGGGFGGGGGGGGGGGGGGFGGGGGGGGGGGGGGGGGGGGGGGGGGGGGGGGGGGGGGGGGGGGGGGGGGGGGGGGGGGGGGGGGGGGGGGGGGGGGGGGGGEGGGGGGGGGGGGGGGGGGGGGGFFGEDFGGGGGGGGGGGGGGGGCFGGGGGGGGGGGGGGGGC?FD6DCGDGDDCCC>FGGEGDGAGFFF6+8BFFAAEFFEEFFFFFFFF0((:(((/396??A4:09>BB?BDFAFFF0((,40((-40:0)51,(44-()554)(((-71((.4231<6((
@M05025:18:000000000-B3NL5:1:1101:4882:11040 2:N:0:CACTCA
AGTGGAGGACTACAGGGGTTTCTAATCCTGTTCGCTACCCATGCTTTCGAGCCTCAGCGTCAGTTGCAGACCAGACAGCCGCCTTCGCCACTGGTGTTCTTCCATATATCTACGCATTCCACCGCTACACATGGAGTTCCACTGTCCTCTTCTGCACTCAAGTCGCCCGGTTTCCGATGCACTTCTTCGGTTAAGCCGAAGGCTTTCACATCAGACCTAAGCAACCGCCTGCGCTCGCTTTACGCCCAATAAATCCGGATAACGCTTGCCACCTACGTATTACCGCGGCTGCTGGCACGTA
+
CCCCCGGGGGGGGGGGGGGGGGGGGGGGGGGGGGGGGGGGGGGGGGGGGGGGGGGGGGGGGGGGGGGGGGGGGGGGGGGGGGGGGGGGGGGGGGGGGGGGGGFGGGGGGGGGGGGGGGGGGGGGGGGGGGGGGGGGGGGGGGGGGGGGGGGGGGGFGGGGGGGGGGGGGGGGGGGG6CDGGGGGGFFFF5CDDGFGGDEGGGFGFFFFFFFFFFFFBFE3FAF@F@@9>DF<9@@D09;@DEE(3;6?:?B44>D?BF<B6>FBFB?:B:AF?F7?<,2::<>FBFB(11(35),1<?B?(
@M05025:18:000000000-B3NL5:1:1101:17113:11080 2:N:0:CACTCA
AGTGGAGGACTACAGGGGTATCTAATCCTGTTCGATACCCACGCTTTCGTGCATGAGCGTCAGTTGAGCGCCGGTATGCTGCCTTCGCAATCGGAGTTCTGCGTGATATCTATGCATTTCACCGCTACACCACGCATTCCGCATACTTCTCGCTCACTCAAGAACGCCAGTTTCAACGGCACGACGGGGTTGAGCCCCGAAATTTTACCGCTGACTTGACATTCCGCCTGCGCACCCTTTAAACCCAATAAATCCGGCTAACGCTCGCATCCGCCGTATTACCGTGGCTGCTGGCACGGAG
+
CCCCCGGGGGGFGFFFGGGC9EFGGGFGGGGGGEFGGGGGGGGGEFGCFGGGGGGGGGGEGGDFGAFFGGCGGGGGGGFFGGGGGGGGGGGG?FGEGGGGFFGGGGGGGGGGGGGFGFAFFCGGGGGEGGFGGGGGGGGGFGEEEFGG9ECEGGGGGGGGG,9BF@EGG:@A@EGGGG5D9CDDD@DDGGGGG;CFF8BD3<);ACFFBFFFAAAE<B42BF=:A?:<::B(,,99<(4:22<<22:6057AA<?0(((,2:01(419B1((-(4(,(,:9))(((43(810:28<?:04-
@M05025:18:000000000-B3NL5:1:1101:7517:11086 2:N:0:CACTCA
AGTGGAGGACTACAAGGGTATCTAATCCTGTTCGCTACCCATGCTTTCGAGCCTCAGCGTCAGTTGCAGACCAGAGAGCTGCCTTCGCCACTGGTGGTCTTCCATATATCTACGCATTCCAGCGCTACACATCGAGTTCCGCGCTCCTCTTCTGCACTCAAGTTCAACAGTTTCTGATGCAATTCTCCGGTTGAGCCGAAGGCTTTCGCATCAGACTTATTGAACCGCCTGCACTCGCTTTACGCCAAATAATTCCGGACAACCCTTGCCACCTACGTTTTAACACGGCTACTTGCACGTG
+
@BC@CFG7--;CCFCCD@FGFFGGFE,,,C@<<FCE@FG8,,CFFCFAGFC:FGEGGGGGF:EF9<F@<E@<FFEAFGG9FFGGFGGGGGDE,8:B,BA9?<?FF<<,C,AFCDEE?@,EE,9++@FGFF@F,@,4C@=E+@+@@+643,,@CFE8,7@DDFFC;DA=,=@,DEF:DFC7DDFFFAFGG63?C6FCC**<C95*3@F**:*99F*.>F=4+=8@E((59@20,;730902=F400(.66=47)9?9(419B<(((,418())(..(-4(284).-(-(-,,47)).34:4.
@M05025:18:000000000-B3NL5:1:1101:10802:11119 2:N:0:CACTCA
AGTGGAGGACTACCCGGGTATCTAATCCTGTTTGCTCCCCATGCTCTCATGCCTCAGCGTCAGTTACAGTCCAGTAAGTCGCCTTCGCCACTGGTGTTCTTCCTAATCTCTACGCATTTCACCGCTACACTAGGAATTCCACTTACCTCTCCTGCACTCTAGTTAAACAGTTTTATATGCCTTCTACAGGTTAAGCCTATATATTTAACATATAACTTGTTTAACCGCCTACGCATCCTTTACGCCCAGTTATTCCGAACAACGCTTGCCACCTACGTATTACCGCGGCGGCTGGCACGTC
+
CCCCCGGGGGGGGGGGGGGGGGGGGGGGGGGGGGGGGGGGGGGGGGGGGGGGGGGGGGGGGGGGGGGGGGGGGGGGGGGGGGGGGGGGGGGGGGGGGGGGGGGGGGGGGGGGGGGGGGGGGGGGGGGGGGGGGGGGGGGGGGGGGGGGGFGGGGGGGGGGGGGGGGGGGGFFFGGGGGGGGGGGGGFFFCFFCGGGGGFGGFFGFFFC@FFFCFC8CFEFFFFFFFFBBAAF9)-<AEFFEFFADF@>=@EEFC<CBF>9BD;(,,1(34A@1:3=D@@EFCEF,(11((,-((,(()(.(
@M05025:18:000000000-B3NL5:1:1101:2798:11142 2:N:0:CACTCA
AGTGGAGGACTACCAGGGTTCTAATCCTGTTCGATCCCCACGCTTTCGTGCCTCAGCGTCAGTCTGGCGCCGGTACGCTGCCTTCGCAATCGGAGTTCTGCGCGATATCTATGCATTTCACCGCTACACCGCGCATTCCGCGTACTTCTCGCCAACTCAAGTCTGCCAGTTTCAACGGCTCGACGGGGTTGAGCCCCGCAATTTTACCGCTGACTTAACGGACCGCCTACGCACCCTTTAAACCCAATAAATCCGGATAACGCTCGCATCCTCCGTATTACCGCGGCTGCTGGCACGGAGT
+
CCCCCGGGGGGGGGGGGGGGGGGGGGGGGGGGGGFFGGGGGGGGGGGGGGGGFGGGGGGGGGGGGGGGGGGGGGGGGGGGGGGGGGGGGGGGGGGGGGGDGGGGGGEGGGFFGGGGGGGGGGGGGGGGGGGGGGGGGGGGGGGGDGFGFGGGGGGGGGGFGFGGGGGGGGGGGGGGGGGCDGGGGGGGGGCFCGGGD9:C3CF=FFFF:@DFFFFFAF<:BF>9>>B6:FFFB>>6?FB9A4A?FFB7:A<><00(42:>??9(8>>>F>()5?FFFFFFF<3146>1(8>BB?:28466(
@M05025:18:000000000-B3NL5:1:1101:27183:11147 2:N:0:CACTCA
AGTGGAGGACTACAAGGGTATCTAATCCTGTTTACTACCCACGCTTTCGAACCTCAGCGTCAGTTACAGACCAGAGAGCCGCTTTCGCCACTGGTGTTCTTCCATATATCTACGCATTTCACCGCTACACATGGAGTTCCACTCTCCTCTTCTGCACTCAAGTCTCCCAGTTTCCAATGCACTACTCCGGTTAAGCCGAAGGCTTTCACATCAGACTTAAAAGACCGCCTGCGTTCCCTTTACGTCCAATAAATCCGGATAACGCTTGCCACCTACGTATTACCGCGGCCGCTGGCACGTA
+
CCCCCGGGGGGGGGGGGGGGGGGGGGGGGGGGGGGGGGGGGGGGGGGGGGGGGGGGGGGGGGGGGGGGGGGGGGCGGGGGGGGGGGGGGGGGGGGGGGGGFFGGGGGGGGGFCDGGEGGGGGGGGGGGGGGGDGGGGGGGFGCGGGGGGGGGGGGEFGGFFFEC;EFGGGFFGGGGGCCGCGFGGC?GGCGGC?7?C?DDGGFGFFFAC>@?AA>@FFFEFFF2):@FF9(5(-5>=*;4=CE0(/3?A?E<<C3@B;((/.7;B?04:>B?(.(5,.)65AB261,49(-79>(((.,4(
@M05025:18:000000000-B3NL5:1:1101:17027:11154 2:N:0:CACTCA
AGTGGAGGACTACAAGGGTATCTAATCCTGTTCGCTACCCATGCTTTCGAGCCTCAGCGTCAGTTGCAGACCAGACAGCCGCCTTCGCCACTGGTGTTCTTCCATATATCTACGCATTCCACCGCTACACATGGAGTTCCACTGTCCTCTTCTGCACTCAAGTTGCCCGGTTTCCGATGCACTTCTTCGGTTAAGCCGAAGGCTTTCACATCAGACCTAAGCAACCGCCTGCGCTCGCTTTACGCCCAATAAATCCGGATAACGCTTGCCACCTACGTATTACCGCGGCTCCTGCCACGTA
+
CCCCCGGGGGGGGGGGGGGGGGGCGGGGGGGGGGGGGGGGGGGGGGGGGGGGGGGGGFGGGGGGGGGGGGGGGGGGGGGGGGGGGGGGGGGGGGFGGGGGFGGGGGGGGCGFGGGGGGGGGGGGGGGGGGGGGGGGGGGGGGGGGGGGGGGGGGGGGGGGGGGGFGGGGEGGGGFGGGDGC8??FGFGGGDDGGFGGDADGCFGFAFFF996FAFE>F@=FAFFFF@9@FB@BB>FFFF?@)78@0:;FF234)4:9>B:(6<<6::B?()5(.4?FF>AF4>A:6307((((,(..2(4(
@M05025:18:000000000-B3NL5:1:1101:28153:11175 2:N:0:CACTCA
AGTGGAGGACTACTGGGGTTTCTAATCCTGTTCGCTACCCATGCTTTCGAGCCTCAGCGTCAGTTGCAGACCAGAGAGCCGCCTTCGCCACTGGTGTTCTTCCATATATCTACGCATTCCACCGCTACACATGGAGTTCCACTCTCCTCTTCTGCACTCAAGTTCAACAGTTTCTGATGCAATTCTCCGGTTGAGCCGAAGGCTTTCACATCAGACTTATTGAACCGCCTGCACTCGCTTTACGCCCAATAAATCCGGACAACGCTCGCCACCTACGTATTACCGCGGCTGCTGGCAGTGA
+
CCCCC-CFCFFFGGGGDGFG-EEFGFGGDGGC@C7;FBEFEGGGAFFDEG8FEFGGGFFFE@FFGGGGFEG<FFFFFGGG:F7FEGGC@CC,B8<?,?F9EGFGG,?@FFFGGGGGECDFGGGGGEGGGGGGG@FFFGGC;E9,@8E,>ECFD@@DG,=DFC=9,@CDGGGFFDFGGGG?+=C8D:F7?C>DDFCGGG?DDDF*;9?FAF>>A**:)11:6=B4@B@>9@2255*7>;?02C.(6>B7(,4A37<46(/61(.,(4(((1:(4,42::?A7>>>291(,((34?>?0(.(-
@M05025:18:000000000-B3NL5:1:1101:21872:11185 2:N:0:CACTCA
AGTGGAGGACAGGGGTATCTAATCCTGTTCGCTACCCATGCTTTCGAGCCTCAGCGTCAGTTGCAGACCAGACAGCCGCCTTCGCCACTGGTGTTCTTCCATATATCTACGCATTCCACCGCTACACATGGAGTTCCACTGTCCTCTTCTGCACTCAAGTCGCCCGGTTTCCGATGCACTTCTTCGGTTAAGCCGAAGGCTTTCACATCAGACCTAAGCAACCGCCTGCGCTCGCTTTACGCCCAATAAATCCGGATAACGCTTGCCACCTACGTATTACCGCGGCTGCTGGCACGTAGGT
+
CCCCCGGGGGGGGGGGGGGGGGGGGGGGGGGGGGGGGFGGGGGGGGGGGGGGGGGGGGGGGGGGGGGGGGGGGGGGGGGGGGGGGGGGGGGGGGGGGGGGGGGGGGGDGGGGGGGGGGGGGGGGGGGGGGGGGGGGGGGGGGGFGGGGGGGGGGGGGGGGFEGGGGGGGEFECEGEDCGFGF?FGGDGGDDFFGGGCCAG7C>CBFEAA4FAFFFF397BAF;9BBFFF>F970:2??EFF@(4:?:28<<<?6(8:?D?0(3,3:BFBF:(51,2<:4448690(111)4(4:B?42((.
@M05025:18:000000000-B3NL5:1:1101:13065:11216 2:N:0:CACTCA
AGTGGAGGACTACTAGGGTATCTAATCCTGTTCGCTCCCCATGCTTTCGCTCCTCAGCGTCAGTAAATGCCCAGAGACCTGCCTTCGCCATCGGTGTTCCTCCTGATATCTGCGCATTTCACCGCTACACCAGGAATTCCAGTCTCCCCTACATCACTCTAGTCTGCCCGTACCCACCGCAGATCCGAGGTTGAGCCTCGGACTTTCACGGCAGACGCGACAAACCGCCTACGAGCCCTTTACGCCCAATAAATCCGGATAACGCTTGCGCCCTACGTATTACCGCGGCTGCTGGCCCGTA
+
CCCCCGGGGGGGGGGGGGGGGGGGGGGGGFGGGGGGGGGGGGGGGGGGGGGGGGGGGGGGGGGGGGGGGGGGGGGGGGGGGGGGGGGGGGGGGGGGGGGGGGGGGGGGGFFGFGGGGGGGGGFGGGGGGGGGGGGGGGGGGGGFFGCGGGGGGGGGGFFGGFGGGGGGGGGGGGGGGGGGGGGFGGGDD5>FGFFCGCFGGD>DFFFAFFFFFBFD9DB9DEB@FFFFFFFF<(8;(,.:?29(19>FB<DF<AFFFB?:2<BB><F(849?19761:)63<AB?97(499?:382(-(3(
@M05025:18:000000000-B3NL5:1:1101:7008:11219 2:N:0:CACTCA
AGTGGAGGACTACAAGGGTTTCTAATCCTGTTTGCTCCCCACGCTTTCGCAACTGAGCGTCAGTCTTTGTCCAGGGGGCCGCCTTCGCCACCGGTATTCATCCAGATCTCTACGCATTTCACCGCTACACCTGGAATTCTACCCCCCTCTACAAGACTCTAGCTTGCAAGTTTCGTATGCAGTTCACAGGTTGAGCCCGGGGATTTCACATCTGACTTGACAGACCCCCGGTGTGCGCTTTCCGCCCCGTAATTCCGATTAATGTCTGCACCCTCCCTATTACACGCGCTGATAGTCAGGG
+
-A@<C-E7;DEFE@FF9B6,-6CFGD@F,,C<FGF,E,CB,@CGEFFGG@C+@E<,;6@:FC,<,6<,EFAF<<ECG@C7+=FFGG7?F@F@FD@FC?A,55A@@E<FFGGGG+CCG@A9?EGGG:>4,A:<<:,,>>DED=EB3+8+=:,32<,DCFDFFF,,@DF,,,,3@<@1,@7F@C879,+52*24;CGF3;):CGAC547FA6+0+1+67@<@A86(1((/(((,,-(6,(43()-,(-((-41204)6(-(-(---.6649A?((,4((,-)62)))((((-4,).).-))(.
@M05025:18:000000000-B3NL5:1:1101:17785:11223 2:N:0:CACTCA
AGTGGAGGCTACTCGGGTTTCTAATCCTGTTCGCTCCCCATGCTTTCGCTCCTCAGCGTCAGTAAATGCCCAGAGACCTGCCTTCGCCATCGGTGTTCCTCCTGATATCTGCGCATTTCACCGCTACACCAGGAATTCCAGTCCCCCCTACATCACTCTAGTCTGCCCGTACCCACCGCAGATCCGAGGTTGAGCCTCGGACTTTCACGGCAGACGCGACAAACCGCCTACGAGCTCTTTACGCCCAATAAATCCGGATAACGCTTGCGCCCTACGTATTACCGCGGCTGCTGGCACGTAG
+
CCCCCGGGGGGGGGGGGGGGGGGGGGGGGGGGGGGGGGGGGGGGGGGGGGGGGGGGGGGGGGGGGGGGGGGGGGGGGGGGGGGGGGGGGGGGGGGGGGGGGGGGGGGGGGGGGGGGGGGGGGGGGGGGGGGGGGGGGGGGGGGGGGGGGCEFGGDGGGGGGGGGFGGGGGGGGGGGGGG>DDGGGGCDGCFGGFFFCFEGGGFGFFFFFEDAEFFBFEBFEFFDFBFF:BF0?<F>FFDFFF??>FFFFFF>AA?6><??AB1;::?B9><;>0:::?AF))6(60((,42:>??:B081.
@M05025:18:000000000-B3NL5:1:1101:20921:11250 2:N:0:CACTCA
AGTGGAGGACTACCCGGGTTTCTAATCCTGTTCGCTACCCATGCTTTCGAGCCTCAGCGTCAGTTGCAGACCAGAGAGCCGCCTTCGCCACTGGTGTTCTTCCATATATCTACGCATTCCACCGCTACACATGGAGTTCCACTCTCCTCTTCTGCACTCAAGTTCAACAGTTTCTGATGCAATTCTCCGGTTGAGCCGAAGGCTTTCACATCAGACTTATTGAACCGCCTGCACTCGCTTTACGCCCAATAAATCCGGACAACGCTTGCCACCCACGTATTACCGCGGCTTCTGGCAGGTA
+
CCCCCGGGGGGGGCFGGGGGGGGGGGGGGGGGGGGGGGGGGGGGGGGFGGGGGGFGGGGGGGGGGDGGGGGGGGGGGGGGGGGGGGGGGGGGGGFGGGGGGGGGGGGGGGGGGGGGGGGGGGGGGGGGGGGGGGGGGGGGFECFGGGGGGGGGGGGGGGGGGGGFFGGGGGGGGFEDDGGGGGGGGFGGDGGCFFGGGDGGGFGFFFFF>9FAA6@=AEEFBFEEFFF@FDDFE*;012(649,3:1<;6;4;))6;9?;9?0(--(((()).(,2,485:4<A116>00(,.-<:(((.)
@M05025:18:000000000-B3NL5:1:1101:17045:11261 2:N:0:CACTCA
AGTGGAGGACTACCGGGGTTTCTAATCCTGTTCGCTACCCATGCTTTCGAGCCTCAGCGTCAGTTGCAGACCAGAGAGCCGCCTTCGCCACTGGTGTTCTTCCATATATCTACGCATTCCACCGCTACACATGGAGTTCCACTCTCCTCTTCTGCACTCAAGTTCAACAGTTTCTGATGCAATTCTCCGGTTGAGCCGAAGGCTTTCACGTCAGACTTATTGAACCGCCTGCACTCGCTTTACGCCCAATAAATCCGGACAACGCTTGCCACCTACGTATTACCGCGGCTGCTGGCACGTA
+
CCCCCGGGGGGGGGGGGGGGGGGGGGGGGGGGGGGGGGGGGGGGGGGGGGGGGGGGGGGGGGGGGGGGGGGGGGGGGGGGGGGGGGGGGGGGGGGGGGGGGGGGGGGGGGGGGGGGGGGGGGGGGGGGGGGGGGGGGGGGGGCFGGFGGGGGGGGGFFGGGFGGGGGGGGGGGGGGGGGFGGGFGGGCEDGGGG5CFGF5>4>CF*@FFFFFFF4=BFFFFF6CBB>@6?;DFFFFF9;?13>;@B6;3@3@><A>9;:91:6(7::0(5<?B<2:::2925>D(3-3696:?0:?(,38.
@M05025:18:000000000-B3NL5:1:1101:26803:11264 2:N:0:CACTCA
AGTGGAGGACTACTAGGGTTTCTAATCCTGTTCGCTACCCATGCTTTCGAGCCTCAGCGTCAGTTGCAGACCAGACAGCCGCCTTCGCCACTGGTGTTCTTCCATATATCTACGCATTCCACCGCTACACATGGAGTTCCACTGTCCTCTTCTGCACTCAAGTCGCCCGGTTTCCGATGCACTTCTTCGGTTAAGCCGAAGGCTTTCACATCAGACCTAAGCAACCGCCTGCGCTCGCTTTACGCCCAATAAATCCGGATAACTCTTGCCACCTACGTATTACCGCGGCTCCTGGCACGTA
+
CCCCCFGGEFGFGGGGGFGGDEEFGGGGGGGGFEGGGFGGGGGGGGGGGFGGGGCFGGGGGGGGGGCFGGGGGGGGGGGGDGGDGGGGGEGGD8FEFGGGGGGGGCFCFFGGGGGGEGGFGGFGGGCGFFGCACF,EEDEDFGGGGGGGGGGDCACEEGGGB=D6CEGG+=CGGGGD>7DFFGCFFCFF+<DG+DFGDAG4>AC*@BFFFFFFA*729@=4845@BB@FFD;691?9B;D17C081(-(4?)6<B?0663<4<)9AD2A7)22.4:0:))44<4<03((-(-.501,44?.
@M05025:18:000000000-B3NL5:1:1101:21222:11291 2:N:0:CACTCA
AGTGGAGGACTACTCGGGTTTCTAATCCTGTTCGATACCCACGCTTTCGTGCTTCAGCGTCAGTTGGGCGCCGGTATGCTGCCTTCGCAATCGGAGTTCTGCGTGATATCTATGCATTTCACCGCTACACCACGCATTCCGCATACTTCTCGCCCACTCAAGAACATCAGTTTCAACGGCACGACGGGGTTGAGCCCCGAATTTTTACCGCTGACTTGACATTCCGCCTACGCACCCTTTAAACCCAATAAATCCGGATAACGCTCGCATCCTCCGTATTACCGCGGCTGCTGGCACGTGG
+
CCCCCFGGGGGGGGGGGGFGDGGGGGGGGGGGGGFGGGGFFEGDGGGGGGGGGGGGGGGGGGGGGGGGGGGGGGGGGGGGGGGGGGGGGGGGGGGGGGGGGGGGGGGGGCFGGGGGGGFFGGGGGGGGGGFFGGGEGEGFGG6CEGGGGGGGGGGGGGGGFGFGGGFCFGFGFGGGGGGGDDCDGGGGGGGGGFGGGD:5<DFGAFFF=5.=B3AACFFFFFF<>:04?BFFF:9BFF?F9<<A<3?<B:)54>?99???<?F;082,,872.<:>???:4AAF01((((().5<?F6((-
@M05025:18:000000000-B3NL5:1:1101:10809:11298 2:N:0:CACTCA
AGTGGAGGACTACTAGGGTTTCTAATCCTGTTTGCTCCCCACGCTTTCGTGCCTCAGTGTCAGTGTTGGTCCAGGTAGCTGCCTTCGCCATGGATGTTCCTCCTGATCTCTACGCATTTCACTGCTACACCAGGAATTCCGCTACCCTCTACCACACTCTAGTCGCCCAGTATCCACTGCAGTTCCCAGGTTGAGCCCAGGGCTTTCACAACGGACTTAAACGACCACCTACGCACGCTTTACGCCCAGCAATTCCGAGTAACGCTTGCACCCTTCGTATTACCGCGGCTGCTGGCACGAA
+
CCCCCFGGGFGGGGGGGGGGGGGGGGGGGGGGGGGGGGGGGGGGGGGGGGFGGGGGGGGGGGGGGGGGGGGGGGGGGGGGGGGGGGFGGGGGGGGGGGGGGGGGGGGGGGGGGGGGGGGGGGGGGGGGFGFFGGGGGGGGGGGGGGGGGGGGGGGGGGGGGGGFEGGGGGFGGGGGGGGGG?FGGGGGFFGGDF?FGGBFG>>FFAFAFFFF>59AFFFFFF>94)9@DD=@FBF@FFFDD33;DFBF@;3@EFFF107?DEC?>BBF?B?442:((:(,59>A6690((--),23171(-
@M05025:18:000000000-B3NL5:1:1101:9383:11374 2:N:0:CACTCA
AGTGGAGGACTACAAGGGTTTCTAATCCTGTTTGCTCCCCACGCTTTCGCACCTGAGCGTCAGTCTTTGTCCAGGGGGCCGCCTTCGCCACCGGTATTCCTCCAGATCTCTACGCATTTCACCGCTACACCTGGAATTCTACCCCCCTCTACAAGACTCTAGCCTGCCAGTTTCGGATGCAGTTCCCAGGTTGAGCCCGGGGATTTCACATCCGACTTGACAGACCGCCTGCGTGCGCTTTACGCCCAGTAATTCCGATTAACGCTGGCACCCTCCGTATTACCGCGGCGTCTGCCCCGGG
+
CCCCCGGGGGGGGFGGGGGGGGGGGGGGGGGGGGGGGGGGGGGGGGGGGGGGGGGGGGGGGGGGGGGGGGGGGGGGGGGGGGGGGGGGGGGGGGGGGGGGGGGGGGGGGGGGGGGGGGGGGGGGGGGGGGGGGGGGFEGGGGGGGGGGGGGGGGGGGGGFGFGGGGGGGGGGGGGGGGGGGGGGGGGGCGGGGGGDDC?GDG>DFFF6C=AFAA>@;D8AFFA3=82>;FFFFFFF>BF?BAB<0>BFFF<<ABA2:(412<A6(-(,4()434BF6(4?>BAF(496((-,48),(-4,,
@M05025:18:000000000-B3NL5:1:1101:14845:11390 2:N:0:CACTCA
AGTGGAGGACTACCGGGGTATCTAATCCTGTTCGCTACCCATGCTTTCGAGCCTCAGCGTCAGTTGCAGACCAGAGAGCCGCCTTCGCCACTGGTGTTCTTCCATATATCTACGCATTCCACCGCTACACATGGAGTTCCACTCTCCTCTTCTGCACTCAAGTTCAACAGTTTCTGATGCAATTCTCCGGTTGAGCCGAAGGCTTTCTCATCAGACTTATTGAACCGCCTGCACTCGCTTTACTCCCATCAAATCCGGACACCGCTTGCCACCTACGTATTACCGCGACTGCTGGCACGTA
+
8A@<CGD7@CFGGGEECGGG?@EAFFDFAFGFFFGGG:ECFGFGGF@CCFD7@FE@E8686FCFE9E@FDD<EFFDGDDF++=C:E@=C?=DF8?,E,F<?FF<FEBF<@?,?F+7?:E<,AA@@:FE=:EFCFGGD89;DA=EGGGFFGGGGGGGGGGGGGF,,@D=?DGG8DAGD@D7F+;88;+=ED>CCGFDFC**;*A?9A4+=AFFF4F4)=;58BAEF=B@FF(((4;@F;;18)9))611)(/..<;;>>;B>(32>0-4((-43(4,31)<7)6)(,,(49114:?B74(3(
@M05025:18:000000000-B3NL5:1:1101:19415:11441 2:N:0:CACTCA
AGTGGAGGACTACAAGGGTTTCTAATCCTGTTTGCTCCCCATGCTCTCATGCCTCAGCGTCAGTTACAGTCCAGTAAGTCGCCTTCGCCACTGGTGTTCTTCCTAATCTCTACGCATTTCACCGCTACACTAGGAATTCCACTTACCTCTCCTGCACTCTAGTTAAACAGTTTTATATGCTTTCTACAGGTTAAGCCTATATATTTAACATATAACTTGTTTAACCGCCTACGCATCCTTTACGCCCAGTTATTCCGAACAACGCTTGCCACCTACGTATTACCGCTGCTGCTGGCACGTA
+
CCCCCGGGGGGGGGGGGGGGGGGFGGGGGGGGGGGGGGGGGGGGGGGGGGGGGGGGGGGGGGGGGGGGGGGGGGGGGGGGGGGGGGGGGGGGGGGGGGGGGGGGGGGGGGGGGGGGGGFGGGGGGGGGGGGGGGGGGGGGGGGGGGFFGGGGGGGFGGGGGCDFFEGFGGGGGGGGGGGGGGGGGGGFGCFGGGGFGGFGFDFGFFFFFFFFFFDEFFEFFFFE@8>B==AB=A5=AEFEEFE5A24>BECEFEEFE@=@FBF6(,(/1;A8;@;=(,)9=37)49((().5).2((),8(
@M05025:18:000000000-B3NL5:1:1101:10538:11465 2:N:0:CACTCA
AGTGGAGGACTACCCGGGTTTCTAATCCTGTTCGATACCCACGCTTTCGTGCTTCAGCGTCAGTTGGGCGCCGGTATGCTGCCTTCGCAATCGGAGTTCTGCGTGATATCTATGCATTTCACCGCTACACCACGCATTCCGCATACTTCTCGCCCACTCAAGAACGCCAGTTTCAACGGCGGAGCGAGGTTGAGCCCCGCGATTTTACCGCTGACTTGGCATTCCGCCTACGCACCCTTTAAACCCAATAAATCCGGATAACGCTCGCATCCTCCGTATTACCGCGGCTGCTGGCACGGAG
+
CCCCCGGGGGGGGGGGGGGGGGGGGGGGGGGGGGGGGGGGGGGGGGGGGGGGGGGGGGGGGGGGGGGGGGGGGGGGGGGGGGGGGGGGGGGGDGGGGGGGGGGGGGGGGGGGGGGGGGGGGGGGGGGGGGGDGGGGGGGGGGGGGGGGGGGGGGGGGEGGGGGGGGGEGGGGFFGGGGGGGGGGGGGGGGGGGGGGGGFGDGFFFFBFFE>3>DFFFFFFFFFFFFBBBFFBFFFFB:?F<A:<?FFFFF<AAD>>F:6:A<39:?99>23:8A?>304?FB<39;>B(,1)),2()4;73
@M05025:18:000000000-B3NL5:1:1101:15597:11470 2:N:0:CACTCA
AGTGGAGGACTACTGGGGTTTCTAATCCTGTTTGCTCCCCACGCTTTCGCACCTGAGCGTCAGTCTTTGTCCAGGGGGCCGCCTTCGCCACCGGTATTCCTCCAGATCTCTACGCATTTCACCGCTACACCTGGAATTCTACCCCCCTCTACAAGACTCTAGCCTGCCAGTTTCGGATGCAGTTCCCAGGTTGAGCCCGGGGATTTCACATCCGACTTGACAGACCGCCTGCGTGCGCTTTACGCCCAGTAATTCCGATTAACGCTTGCACCCTCCGTATTACCGCGGCTGCTAGCCCGGG
+
CCCCCFGGGGGGGGGGGGGGGGGGGGGFGGGFGGGGGGGGGGGGGGGGGGGGGGGGGGGGGGGGGGGGGGGFGGGGGGGGGGGGGGGGGGGGGGGGGGGGGGGGGGGGGGGGFGGGGGGGEGFGGGGGGGGGGGCGFEFGGGGGGGGEGGGFGDG@FFFGGGGGGGGFFGGGGC>EE5>CDFFGGGGGG>FFGFG4CCDGGGF3AFFFFFFFAEE@FFFEFAF12:>;>?B?(--86>6?0)42:(46:?D2:6<281:6?))-4??0:37?<?:4(,.47)64:96(399??4)(((-((
@M05025:18:000000000-B3NL5:1:1101:25512:11498 2:N:0:CACTCA
AGTGGAGGACTACCAGGGTATCTAATCCTGTTTGCTCCCCATGCTCTCATGCCTCAGCGTCAGTTACAGTCCAGTAAGTCGCCTTCGCCACTGGTGTTCTTCCTAATCTCTACGCATTTCACCGCTACACTAGGAATTCCACTTACCTCTCCTGCACTCTAGTTAAACAGTTTTATATGCTTTCTACAGGTTAAGCCTATATATTTAACATATAACTTGTTTAACCGCCTACGCATCCTTTACGCCCAGTTATTCCGAACAACGCTTGCCACCTACGTATTACCGCGGCTTCTGGCCGTTA
+
CCCCCGGGGGGGGGGGGGGGGGGGGGGGGGGGGGGGGGGGGGGGGGGGGGGGGGGGGGGGGGGGGGGGGGGGGGGGGGGGGGGGGGGGGGGGGGGGGGGGGGGGGGGGGGGGGGGGGGGGGGGGGGGGGGGGGGFGGGGGGGGGGDFFGDEFGGGGGGGGGGGGGGGGGGGFGFGGGGGGGGGG8FGG?DGFFGGGCGFGGGFFFFF?FFFBEFFBEFFCCFFFFEBFB=>C))8=BEEFCE4)):5==E9EEFE@2@=@=DD;B??01=E<134((/37()17(..40((4>F2)((((,
@M05025:18:000000000-B3NL5:1:1101:20968:11508 2:N:0:CACTCA
AGTGGAGGACTACTGGGGTTTCTAATCCTGTTCGCTACCCATGCCTTCGAGCCTCAGCGTCAGTTGCAGACCAGAGAGCCGCCTTCGCCACTGGTGTTCTTCCATATATCTACGCATTCCACCGCTACACATGGAGTTCCACTCTCCTCTTCTGCACTCAAGTTCAACAGTTTCTGATGCAATTCTCCGGTTGAGCCGAAGGCTTTCACATCAGACTTATTGAACCGCCTGCACTCGCTTTACGCCCAATAAATCCGGACAACGCTTGCCACCTACGTATTACCGCGGCTGCTGGCACGTA
+
CCCCCGGGGGGGGGGGGGCGGGGGGGGGGGGGGGGGGGGGGGGGGGGGGGGGGGGGGGGGGGGGGGGGGGGGGGGGGGGGGGGGGFGGFGGGGGGGGGGGGGFGGGGGGGGGGGGGGGGGGGGGGGGGGFGGFFFGGGGGGFGGGGGGGGFAGGGGGGGGGFGGGGGGGGGGGGFGGGGGGGGGGGGGGGGGGGGGFGF5DCADCFFFFFFFFFFFFFFFFFCCF>@@=@=D@:*.6:<FFFF6@;BFFFFFEF?@99?01::>BBFBF2>D:B(5:BFBBFD<(((4((-4)..828(3(
@M05025:18:000000000-B3NL5:1:1101:13035:11516 2:N:0:CACTCA
AGTGGAGGACTAACGGGTATCTAATCCTGTTCGATACCCACGCTTTCGTGCTTCAGCGTCAGTTGGGCGCCGGTATGCTGCCTTCGCAATCGGAGTTCTGCGTGATATCTATGCATTTCACCGCTACACCACGCATTCCGCATACTTCTCGCCCACTCAAGAACGCCAGTTTCAACGGCGGAGCGAGGTTGAGCCCCGCGATTTTACCGCTGACTTGGCATTCCGCCTACGCGCCCTTTAAACCCAATAAATCCGGATAACGCTCGCATCCTCCGTATTACCGCCGCCGTTGGCACGGAGG
+
CCCCC@FEFFGGGDGC@@+C9FD9FCEFFECEFEDDBFFGGG>@FGGGG@CFDFFGGEGEFFG<FFDDGGEFCFCFGGF<A=FEGGGGG=FB:B>FF?FFFGFGFF?EFFFEE9,FEGGDFGE77CFD8FF7:+8CC;@EGGGEEDFDDF=>EEEEDFDFGGCFGG+;>ECEGFC,@C5979DCCEDGGCGCFGGGGGB5>33*947?..7)8?9-44:<=4=<>:?F<(20(412;1.)6)5<?B:7)4><<:01:1(44:1<<FF>((:72293615))61((,(41((42(,),-30(
@M05025:18:000000000-B3NL5:1:1101:15412:11526 2:N:0:CACTCA
AGTGGAGGACTACAAGGGTATCTAATCCTGTTCGCTACCCATGCTTTCGAGCCTCAGCGTCAGTTGCAGACCAGAGAGCCGCCTTCGCCACTGGTGTTCTTCCATATATCTACGCATTCCACCGCTACACATGGAGTTCCACTCTCCTCTTCTGCACTCAAGTTCAACAGTTTCTGATGCAATTCTCCGGTTGAGCCGAAGGCTTTCACATCAGACTTATTGAACCGCCTGCACTCGCTTTACGCCCAATAAATCCGGAAAACGCTTCCCACCTACGTCTTACTGCGGTTCCCGTCCCTCC
+
<CC<CGCE-D<,-6;FFGGFF<EFEAEFGFFA<7FGGG8FGEFFGGGD:FACFFCFECFFF@GGF<9EFFGFE<C,E@FFGE7:CFCG7F=?E8FEFCFG9A,,CFFEFGFCAC::?:A<EFE=@C:EFEC8,AE8E=>@6E4,4>EEFCDDGGGG,@8D8@EEGEC=?D:EDFG:D2+=D+?DGG?F==DD+;7??CDD7>A*;AFF9;BAA>>4=164BBFA=):(8@=9((8@=@90=<E1(,61;@;<))9(,(((.(,,7(((.48?::00(((,1)-))6(4((,()-(((()(-
@M05025:18:000000000-B3NL5:1:1101:23982:11529 2:N:0:CACTCA
AGTGGAGGACTACCAGGGTATCTAATCCTGTTCGCTCCCCACGCTTTCGTGACTCAGCGTCAGTTTCAGTCCAGTAAGCCGCCTTCGCCACCGGTGTTCTTCCTAATATCTACGCATTTCACCGCTACACTAGGAATTCCGCTTACCTCTCCTGTACTCTAGTTACACAGTTTCTTATGCAGCTCTGAGGTTGAGCCCCAGAATTTCACATATGACTTGCATAACCCCCTACTAACCCTTTACACCCAGTAAATCCGGATAACGCTTGCACAATACGTTTTACCCCGGCTGCTGTCACGTT
+
CCCCCGGGGGGGFFGGGGGGGGGGGGGGGGGGGGGGGGGGGGGGGGGGGGGGGGGGGGEGGGGGGGGGGGGGGGGGGGGFEDGGGGGGGGGGGFGGGGGGGGGGGGGGGGGGGGGGGGGCAFFCGG:FFGGGGGCFGGFGGGCEGF89EE8FGFGDGGGGGGGGGGFG9=EAFGFGFFCG7DCAFGFFCGFFC:6D9DBD>DFGFFFFF+1<BA9AEFF49ACEF2)-:>B=3*/759=>EEFFFB96;4>)5)7/4967?EED@;1083E)(.6:?B(4(4))(43((4,0))-,-448(
@M05025:18:000000000-B3NL5:1:1101:24798:11533 2:N:0:CACTCA
AGTGGAGGACTACTGGGGTATCTAATCCTGTTTGCTCCCCACGCTTTCGAGCCTCAGCGTCAGTTACAGACCAGAGAGCCGCCTTCGCCACTGGTGTTCCTCCATATATCTACGCATTTCACCGCTACACATGGAATTCCACTCTCCTCTTCTGCACTCAAGTTTCCCAGTTTCCAATGACCCTCCCCGGTTGAGCCGGGGGCTTTCACATCAGACTTAAGAAACCGCCTGCGCTCGCTTTACGCCCAATAAATCCGGACAACGCTTGCCACCTACGTATTACCGCGGCTGCTGGCACGTA
+
CCCCCGGGGGGGGGGGGGGGGGGGGGGGGGGGGGGGGGGGGGGGGGGGGGGGGGGGGGGGGGGGGGGGGGGGGGGGGGGGGGGGGGGGGGGGGGFGGGGGGGGGGGGGGGGGGGGGGGGGGGGGGGGGGGGGGGFFGGGGGGGGGGGGGGGGGGGGGGFGGGFGGGFGGGFGGGGG8EDFGFGGGDGGGGGGGGFFGGFGGGFGFFFFFFFFBFAEFFFCCCA@FFFFFFFFFF>BF>B0<<ABFFFB3:>FAA<:>;?FFFFFBB?2:2AF6<3:::<>7A<<:>;9>FB<0>0<(8:?.
@M05025:18:000000000-B3NL5:1:1101:13840:11544 2:N:0:CACTCA
AGTGGAGGACTACCCGGGTTTCTAATCCTGTTCGCTACCCATGCTTTCGAGCCTCAGCGTCAGTTACAGACCAGAGAGCCGCCTTCGCCACTGGTGTTCTTCCATATATCTACGCATTCCACCGCTACACATGGAGTTCCACTCTCCTCTTCTGCACTCAAGAAACACAGTTTCCGATGCAATTCCTCGGTTAAGCCGGGGGCTTTCACATCAGACTTATCTTTCCGCCTGCGCTCGCTTTACGCCCAATAAATCCGGACAACGCTTGCCACCTACGTATTACCGCGGCTGCCTGCACGTA
+
CCCCCGGGGGGGGGGGGGGGGGGGGGGGGGGGGGGGGGGGGGGGGGGGGGGGGGGGGGGGGGGGGGGGGGGGGGGGGGGGGGGGGGGGGGGGGGGGGGGGGGGGGGGGGGGGGGGGGGGGGGGGGGGGGGGGGGGGFGAEFG;8@EGDEGGGGGGGGGGGGGFFGGGGGGGGGGGEEECDGGGGGGGG>CGGGGCGGGF>DGF4AAAFFFFFFFFF@F<EFFFFFF?D??0?(:(/17<?BBF<?0>BFFFB<2<?>FFFFF?0233(,,6<:<((-.).459<0431196:(.5<??FF.
@M05025:18:000000000-B3NL5:1:1101:23913:11564 2:N:0:CACTCA
AGTGGAGGACTACTAGGGTATCTAATCCTGTTTGCTCCCCACGCTTTCGTGCCTCAGTGTCAATGTTGGTCCAGGTAGCTGCCTTCGCCATGGATGTTCCTCCTGATCTCTACGCATTTCACTGCTACACCAGGAATTCCGCTACCCTCTACCACATTCTAGTCATCCAGTATCCACTGCAGTTCCCAGGTTGAGCCCAGGGCTTTCACAACGGACTTAAATAACCACCTACGCACGCTTTACGCCCAGTAATTCCGAGTAACGCTTGCACCCTTCGTATTACCGCGGCTGCTGGCACGAA
+
CCCCCGGGGGGGGGGGGGGGGGGGGGGGGGGGGGGGGGGGGGGGGGGGGGGGGGGGGGGGGGGGGGGGGGGGGGGGGGGGGGGGGGGGGGGGGGGFGGGGGGGGGGGGGGGGGGGGGGGGGGGGGGGGGGGGGGGGGGGGGGGGGG?FGGGGGGGGGGGGGGGGGGGGGGGGGGGGGGGGGGGGGCGGFGGGGGGGGGFGGGEFFFFFFFA?DFDFFFFFFFFFFFFFFFFEDFF=AFFFFEFFF2>F=EECCEFFFF>DDFEF9;48?<E;;D@DF83::4A<0>9>(31(,3:2(56?0
@M05025:18:000000000-B3NL5:1:1101:12007:11572 2:N:0:CACTCA
AGTGGAGGACTACACGGGTTTCTAATCCTGTTCGCTACCCATGCTTTCGAGCCTCAGCGTCAGTTGCAGACCAGAGAGCCGCCTTCGCCACTGGTGTTCTTCCATATATCTACGCATTCCACCGCTACACATGGAGTTCCACTCTCCTCTTCTGCACTCAAGTTCAACAGTTTCTGATGCAATTCTCCGGTTGAGCCGAAGGCTTTCACATCAGACTTATTGAACCGCCTGCACTCGCTTTACGCCCAATAAATCCGGACAACGCTTGCCACCTACGTATTACCGCGGCTGCTTGCACGTA
+
CCCCCGGGGGGGGGGGGGGGGGGGGGGGGGGGGGGGGGGGGGGGGGGGGGGGGGGGGGGGGGGGGGGGGGGGGGFGGGGGGGGGGGGGGGGGGGGGGGGGGGGGGFGGGGGGGGGGGGGGGGGGGGCGGGGGGGGGGGGGGGGGGGGGGGGGGGGGGGGGFFGCFCGGGGGGGGGGGGGGGGGDGFGGGGGGGFDGGC>>>>FGFFFFFFFFFFFFFF=EFFA4:5@F@D=DDFEE;@@FFEFDF;9D<DEF45<EB031>:<908<((59<?10?64))5)<6(,0,(4(,)).4<<B<(
@M05025:18:000000000-B3NL5:1:1101:8477:11576 2:N:0:CACTCA
AGTGGAGGACTACAAGGGTTTCTAATCCTGTTTGCTCCCCACGCTTTCGTGCCTCAGTGTCAATGTTGGTCCAGGTAGCTGCCTTCGCCATGGATGTTCCTCCTGATCTCTACGCATTTCACTGCTACACCAGGAATTCCGCTACCCTCTACCACATTCTAGTCATCCAGTATCCACTGCAGTTCCCAGGTTGAGCCCAGGGCTTTCACAACGGACTTAAATAACCACCTACGCACGCTTTACGCCCAGTAATTCCGAGTAACGCTTGCACCCTTCGTATTACCGCGGCTGCTGCCACGAA
+
CCCCCCDGE@FDCDFCC;@FGGGGEF<C<FGGF@FEGGGEEGGGCF@FGGFFGEGGGEGFCA9FGFGGGGGGGGAF6BBFCEFCFGFDCCCGG8AEEBEGGGGGGCFGCGGGC<FCFGGGGGGGG<FFDG:F8F7FGDGGGGGECFG9EFGGGGFGGDGGG;DFGG9DCD@DFFGGGGDGFGFCDE8?FGCDGFFGFFF6DC>+65A+?CF>?<?AAAA8+<<*80*=):)7>=9=A>D(:*9>>@22(7.9CC?3;706@37;008(:343(68D;@034<24?;((-,414:)42)9>(
@M05025:18:000000000-B3NL5:1:1101:6974:11610 2:N:0:CACTCA
AGTGGAGGACTACTGGGGTTTCTAATCCTGTTCGCTACCCATGCTTTCGAGCCTCAGCGTCAGTTGCAGACCAGAGAGCCGCCTTCGCCACTGGTGTTCTTCCATATATCTACGCATTCCACCGCTACACATGGAGTTCCACTCTCCTCTTCTGCACTCAAGTTCAACAGTTTCTGATGCAATTCTCCGGTTGAGCCGAAGGCTTTCACATCAGACTTATTGAACCGCCTGCACTCGCTTTACGCCCAATAAATCCGGACAGCTCTTGCCACCTACGTCGTACCGCGGCTGCTGGCACGCA
+
CCCCCDGGGGGGCGFGFEGCFGGG9FGGGGGGGGGGGGGGGGGGGFGGGGGGEGGGGFGEC:FFGFFF9CAFGF8E<7D@FGGGGCFGDDGGGGFFF:DGDFAFFEFGGG9FFDGEGGGGGGGGGGGGGGGGCFFFEEF@EADFFEGEFGGGGGGGDAFFF?@>ECCF8DF=DFGFEFGGDFGGGGGGG++=C?FGFDEGG*00*3@19BFF4A*:>9*:=8@*:B(56(59>:4(>21;(97?<(,(,6/;3<.46@(,48?)54.42293080(,8((-,((2((0((((4)(4:?4((
@M05025:18:000000000-B3NL5:1:1101:6269:11619 2:N:0:CACTCA
AGTGGAGGACTACTCGGGTATCTAATCCTGTTCGCTACCCATGCTTTCGAGCCTCAGCGTCAGTTACAGACCAGAGAGCCGCCTTCGCCACTGGTGTTCTTCCATATATCTACGCATTCCACCGCTACACATGGAGTTCCACTCTCCTCTTCTGCACTCACGAAACACAGTTTCCGATGCAATTCCTCGGTTAAGCCGGGGGCTTTCACATCAGACTTATCTTTCCGCCTGCGCTCGCTTTACGCCCAATAAACCCGGACAACGCTTGCCACCTACGTATTACCGCCGCCGATGGCACCTA
+
CCCCCGGGGGFGGAFGGGGGGGGGGGGGGGFFGGGGGGGGGGGGGFFGGGGGGGGGGGGGGGGGGGGGGFGGFGGGFGGGGGGGGGGDGGGGGGFGGGGGGGGGGGGGFGGGGGGGGDFG?FGGGEGD9AAEAF=FFFGGGGGGGGGGGGFGGGFCGDGG,3+@CECFCFGGFFGGGD?DC?CFFDFGCDCD58@FFCEC>465AFFFFFFFFFFF;FFEAFAEEFFD<D@?(41((4::0).(2((1307AF)4:099>;3((3:6,8?<)8?:>(424?))--(((((-(((41,5((,
@M05025:18:000000000-B3NL5:1:1101:12877:11625 2:N:0:CACTCA
AGTGGAGGACTACCAGGGTTTCTAATCCTGTTCGCTCCCCATGCTTTCGCTCCTCAGCGTCAGTAAATGCCCAGAGACCTGCCTTCGCCATCGGTGTTCCTCCTGATATCTGCGCATTTCACCGCTACACCAGGAATTCCAGTCTCCCCTACATCACTCTAGTCTGCCCGTACCCACCGCAGATCCGAGGTTGAGCCTCGGACTTTCACGGCAGACGCGACAAACCGCCTACGAGCTCTTTACGCCCAATAAATCCGGATAACGCTTTCGCCCTACGTATTACCGCGGCTGCTGGCACGTA
+
CCCCCGGGGGGGGGGGGGGGGGGGGGGGGGGGGGGGGGGGGGGGGGGGGGGGGGGGGGGGGGGGGGGGGGGGGGGGGGGGGGGGGGGGGGGGGGGGGGGGGGGGGGGGGGGGGGGGGGGGGGGGGGGGGGGGGGGGGGGGGGGGGGGGGGGGGGGGGGGGGGGGGGGGGGGGGGGGGGGGGGGGGGGGGGGGGGGGGGFGGGFGFFFFFF>BD>FD=D9BFABDFD>BFF6?2<?F9?<AAFFFFFFFF?B7A26?>FFB?9<(4::(606(33:?F:?B>499(.-77(-040(4(5:,(
@M05025:18:000000000-B3NL5:1:1101:21744:11652 2:N:0:CACTCA
AGTGGAGGACTACTCGGGTTTCTAATCCTGTTCGCTCCCCATGCTTTCGCTCCTCAGCGTCAGTAAATGCCCAGAGACCTGCCTTCGCCATCGGTGTTCCTCCTGATATCTGCGCATTTCACCGCTACACCAGGAATTCCAGTCTCCCCTACATCACTCTAGTCTGCCCGTACCCACCGCAGATCCGAGGTTGAGCCTCGGACTTTCACGGCAGACGCGACAAACCGCCTACGAGCTCTTTACGCCCAATAAATCCGGATAACGCTTGCGCCCTACGTATTACCGCGGCTGCTGGCACGTG
+
CCCCCGGGGGGGGGGGGGGGGGGGGGGGGGGGGGGGGGFGGGGGGGFGGGGGGGGGGGGGGGGGGGGGGGGGGFGGGGGGGGGGGFGGGGGGGCGGGGGGGGGGGFGGGGGGGGGGGGGFGGGFGGGGGGGGGGGGGGGGFGGGGFGGGGGGGGGGGGGGGGGGGGGGGGGDEEGGG8DGGGCCFGG6CDCGGGGGGGFGGGFGFFFFFFFEABFDFF>@EF>@?;9;FDBFFFFF(4>A<AFB66;?:28256>?F6(234,80(61?10:6>11(.,)5:<)496-0(4?3)((()(.(
@M05025:18:000000000-B3NL5:1:1101:16975:11702 2:N:0:CACTCA
AGTGGAGGACTACCGGGGTATCTAATCCTGTTTGCTCCCCACGCTTTCGTGCCTCAGTGTCAATGTTGGTCCAGGTAGCTGCCTTCGCCATGGATGTTCCTCCTGATCTCTACGCATTTCACTGCTACACCAGGAATTCCGCTACCCTCTACCACATTCTAGTCATCCAGTATCCACTGCAGTTCCCAGGTTGAGCCCAGGGCTTTCACAACGGACTTAAATAACCACCTACGCACGCTTTACGCCCAGTAATTCCGAGTAACGCTTGAACCCTTCGTATTACCGCGCCTGCTGGCACGAA
+
CCCCCGGGGGGGGGGGGGGGGGGGGGGGGGGGGGGGGGGGGGGGGGFGGGGGGGGGGGGGGGGGGGGGGGGGGGGGGGGGGGGGGGGGGGGGGGGGGGGGGGGGGGGGGGGGGGGGGGGGGGGGGGGGGGGGGGGGGGDGGGGGGDFGGGGGDEGGGGGGGGGFFGGGGGGGGFFGGGGGGGGGGGGFGGGGFGGGGGAFFCAFFFFFFF>A>EEAFFCEFFFEFBEFFFFFF>DB>@2(6CE>?>BFF@)9C?3?@DB@FFF?(/8;(.481:3:B03<4)5<:>;(--,(.)5:2<62(
@M05025:18:000000000-B3NL5:1:1101:24771:11724 2:N:0:CACTCA
AGTGGAGGACTACTCGGGTTTCTAATCCTGTTCGATACCCACGCATTCGTGCTTCAGCGTCAGTTGGGCGCCGGTATGCTGCCTTCGCAATCGGAGTTCTGCGTGATATCTATGCATTTCACCGCTACACCACGCATTCCGCATACTTCTCGCCCACTCAAGAACGCCAGTTTCAACGGCGGAGCGAGGTTGAGCCCCGCGATTTTACCGCTGACTTGGCATTTCGCCTACGCATCCCTTCAACCCAATAAATCCGGATAACTCCCGCATCCTCCGTATTACCGCGGCTGCTGGCGCGGAG
+
@C@CCF<@@CEG@F@@CGFCGGEG9FFGGGFGGE<CFGCFCEEG:@@FGGFGGEEECEEGG7@FFCEEFEEDEGCFEEFGFGGGEC=CFFGGF7:FGGGGGGGGDEGFGGFGFDFGGGGGGGG@F=FEGFGCF:FFGGGC8EGGC?D;D;DE>CEEEGG?897?FC>C>7@@DGFG9E55/):CCE)9:5;5C<42:553:7:C5==??@EEE>F94632***:A?BF6:<?F1(,((49(.).8(20::)--).(,48<9)-)).-21:9(,5((-((.6<2-0((-,-())(-(,,(1,
@M05025:18:000000000-B3NL5:1:1101:23646:11746 2:N:0:CACTCA
AGTGGAGGACTACTGGGGTTTCTAATCCTGTTCGCTACCCATGCTTTCGAGCCTCAGCGTCAGTTGCAGACCAGAGAGCCGCCTTCGCCACTGGTGTTCTTCCATATATCTACGCATTCCACCGCTACACATGGAGTTCCACTCTCCTCTTCTGCACTCAAGTTCAACATTTTCTGATGCAATTCTCCGGTTGAGCCGAAGGCTTTCACATCAGACTTATTGAAACGCCTGCACTCGCTTTAGGCCCAATAAATCAGGACAAAGGTTGCCACCGAGGAATTAACACGGCGGTTGGCACGTG
+
B9@<-6<F76CC@<-CFC@CE,CE<C@FAFF<DFGCCC<F@FGGGFEDFFGGGFEECF7@BFEGGG,@E,CFFD<F@FF<F:B,6CBEECCDG85A,85,9FEAE<F9B<FGGFDC?7<,CEECDFB@,,C<5=,68E8=EGG?B889FDFCEDFF8EEGFGF,;=E=9@=CFGGGDCFCF8DFC=9AC>D6D???005DD>5D**++=A9*9*>06:><6++:*.-9@D22(08>B=D0,4))6(6(/(//)1.)733((/(((/)/,.))((--(((.3).)..((((-,,-1:7),,,
@M05025:18:000000000-B3NL5:1:1101:19402:11780 2:N:0:CACTCA
AGTGGAGGACTACTGGGGTATCTAATCCTGTTCGCTACCCATGCTTTCGAGCCTCAGCGTCAGTTGCAGACCAGAGAGCCGCCTTCGCCACTGGTGTTCTTCCATACATCTACGCATTCCACCGCTACACGTGGAGTTCCACTCTCCTCTTCTGCACTCAAGTTCAACAGTTTCTGATGCAATTCTCCGGTTGAGCCGAAGGCTTTCACATCAGACTTATTGAACCGCCTGCACTCGCTTTACGCCCAATAAATCCGGACAACGCTTGCCACCTACGTATTACCGCGGCTGCTGGCCGGTA
+
CCCCCGGGFFGGGGGGGGGGGGGGGGGGGGGGGGGGGGGGGGGGGGGGGGGGGGGGGGGGGG7FGCFGGGGGGGGGGGGGGGGGGGGGGGGGGGGGGDGGGGGGGGGGGFFFGGGEFEGGFGGEG7FGCG7FEEFEGGGFEGGGGGGGGGGGGGGGGGGGFFEDCGFGGCGGGGGGCFFGGFG?GGGGGCCGGCGGGG*;DDF>ACFFFAFFFFFBEFCEF@AEF=B>@FFB@B@EFB???EC;?B@@0;@@E<<8216>66?B>:??:?A?1::F:?7<?2A-1;(7923:0::<(((,(
@M05025:18:000000000-B3NL5:1:1101:21974:11782 2:N:0:CACTCA
AGTGGAGGACTACTGGGGTATCTAATCCTGTTCGATCCCCACGCTTTCGTGCCTCAGCGTCAGTCTGGCGCCGGTACGCTGCCTTCGCAATCGGAGTTCTGCGCGATATCTATGCATTTCACCGCTACACCGCGCATTCCGCGTACTTCTCGCCAACTCAAGTCTGCCAGTTTCAACGGCTCGACGGGTTGAGCCCCGCAATTTTACCGCTGACTTAACGGACCGCCTACGCACCCTTTAAACCCAATAAATCCGGATAACGCCCGCATCCTCCGTATTACCTCGGCTGCTGCCACGGAGT
+
CCCCCGGGGGGGGGCFGGGGGGGGGGGGGGGGGGGGGGGGGGGGGGGGGGGGGGGGGGGGGGGGGGGGGGGGGGGGGGGGGGGGGGGGGGGGGGGGGGGGGGGGGFGGGGGGGGGGGGGGGGGGGDGGGGGEGGGGGGGGGGGGGGGGGFFGGGGGGGGGGGGGGGGGGGGGFGCFGGGGGGGGGGGGGGGFGGGGGGFGGGFFFFFFFFDFEFFAFFA?BFFFFFFF?BF9<BFFFB7A4<A:??BFFFF<923;B?BF7(((,-3;:>><A?6(,.2))6..,,(-(2>F)().4(99(
@M05025:18:000000000-B3NL5:1:1101:13835:11829 2:N:0:CACTCA
AGTGGAGGACTACAGGGGTATCTAATCCTGTTCGCTACCCATGCTTTCGAGCCTCAGCGTCAGTTGCAGACCAGACAGCCGCCTTCGCCACTGGTGTTCTTCCATATATCTACACATTCCACCGCTACACATGGAGTTCCACTGTCCTCTTCTGCACTCAAGTCGCCCGGTTTCCGATGCACTTCTTCGGTTAAGCCGAAGGCTCTCACATCAGACCTAAGCAACCGCCTGCGCTCGCTTTCCGCCCAATAACTCCGGATAACGCTTGCCACCTACGTTTTACCGCGGCTGCTTGCACGTA
+
CCCCCGGGGGGGGGGGGG;CGGGGGGGGGGGGGGGGGGGGGGGGGGGGGGGGGGGGGGGGGGGGGGGGGGGGGGGGGGGGGGGGGGGGGGGGGGGGGGGGGGGGGGGGGGGGGGGGGGGGGGGGGGGGGGGGGGGGGGGGGGGGGCFFDGGGGGGGGGGGGGGF6CCGGGGGGGGGCGGGFGFGGGGGGGGGGGGGFGBDD4A9AFF*=AFFFF9@FFEBAFF@DFFFFF@DFB6?993@F);DDD104125).6?B;?<?2<(11:0?:)332:004(.8)45(21(4((4348?<)(.(
@M05025:18:000000000-B3NL5:1:1101:27593:11847 2:N:0:CACTCA
AGTGGAGGACTACTGGGGTATCTAATCCTGTTCGCTCCCCATGCTTTCGCTCCTCAGCGTCAGTAAATGCCCAGAGACCTGCCTTCGCCATCGGTGTTCCTCCTGATATCTGCGCATTTCACCGCTACACCAGGAATTCCAGTCTCCCCTACATCACTCTAGTCTGCCCGTACCCACCGCAGATCCGAGGTTGAGCCTCGGACTTTCACGGCAGACGCGCCAAACCGCCTACGAGCTCTTTACGCCCAATAAATCAGGATAACGCTTTCGCCCTACGTATTACCCTGGCTCCTGGCACCTG
+
CCCCCGGGGGGGGGGGGDGGGGGGGGGGGGFGGGGGGGGGGGGGAFGGGGGGGGGGFGGGGGGGGGGGFGGGGGGGGGGGGGGGGGGEGGGGGGGDG@<FFCFGCFFGGGFGGGDCCGFGGFF7FGGGGGCFFGGGGGGCEFGG9DGGGCEGGGGGGFGGGGGGGGCF8@EGEEE9EGDDGDG?FG6C9CDGCF>?F59C4*399CF+B6@48B):@F1()>E;??9@18;84:(6(4A8<BA6?>B?(()56)5.).(599<0-,4(6(((-,381(2682)-().,3.,,(3(4()(((
@M05025:18:000000000-B3NL5:1:1101:28492:11852 2:N:0:CACTCA
AGTGGAGGACTACAAGGGTTTCTAATCCTGTTCGATACCCACGCTTTCGTGCTTCAGCGTCAGTTGGGCGCCGGTATGCTGCCTTCGCAATCGGAGTTCTGCGTGATATCTATGCATTTCACCGCTACACCACGCATTCCGCATACTTCTCGCCCACTCAAGAACGCCAGTTTCAACGGCGGAGCGAGGTTGAGCCCCGCGATTTTACCGCTGACTTGGCATTCCGCCTACGCACCCTTTAAACCCAATAAATCCGGATAACGCTCGCATCCTCCGTATTACCGCCGCTGCTGGCACGGAG
+
CCCCCGGGGGGGGFGGGGFGGGGGGGGGGGGGGGGGGGGGGGGGGGGFGG?EFGGGGGGGDEGGGGGGGGGGGGGGGGGFDDGGGGGGGG7EFFGGFFFGGGGGGGGGGGGGGGGGGFFGGGFCGG7FFGGGGGGGGCEFFEGDGGGGGGG>CE+@=DDGF:FFGDGECEC3DFGDFEDD47?4CEDDEC00>6CFDD)7:D3<F69BFBE>>EFAFFFF?F=><(-(3(.((((4<BB?9<ABB6?:?><>9:01;043<489:((-(,,4,2((-,.3))644((-(,4))34(8(23(
@M05025:18:000000000-B3NL5:1:1101:12485:11855 2:N:0:CACTCA
AGTGGAGGACTACCCGGGTATCTAATCCTGCTTGCTCCCCACGCTTTCGCACCTCAGTGTCAGTATTAGTCCAGGTGGTCGCCTTCGCCACTGGTGTTCCTTCCTATATCTACGCATTTCACCGCTACACAGGAAATTCCACCACCCTCTACCATACTCTAGTCAGTCAGTTTTGAATGCAGTTCCCAGGTTGAGCCCGGGGATTTCACATCCAACTTAACAAACCACCTACGCGCGCTTTACGCCCAGTAATTCCGATTAACGCTTGCACCCTCTGTATTACCGCGGCTGCTGGCACAGA
+
CCCCCGGGGGGGGGGGGGGGGGGGGGGGGGGGGGGGGGGGGGGGGGGGGGGGGGGGGGGGGGGGGGGGGGGGGGGGGGGGGGGGGGGGGGGGGGGGGGGGGGGGGGGGGGGGGGGGGGGGGGGGGGGGGGGGGGGGGGGGGGGGGGGGGGGGGGGGGGGGGGGGGGGGGGGGGGFGFGGGGGGGCFGGGGGGGG6DFGFDGGFGFFFFFFFFFFFFFFFAFFA2@9=>@B@F@>699B;@DCFF<6:B6826>A<BB6??06A2;?F?FFFFFFFF>>:AAAF2((407>103)260711(
@M05025:18:000000000-B3NL5:1:1101:4407:11905 2:N:0:CACTCA
AGTGGAGGACTACCCGGGTATCTAATCCTGTTCGATCCCCACGCTTTCGTACTTCAGCGTCAGTCGGAAGCCGGTATGCTGCCTTCGCAATCGGGGTTCTGCGTGATATCTATGCATTTCACCGCTACACCACGCATTCCGCATACTTCTCTTCCACTCAAGATCGCCAGTTTCAATGGCGGGAAGGGGTTGAGCCCCTCAATTTGACCACTGACTTAACGATCCGCCTCCGCACCCTTTAACCCCAATCATTCCGGCTAACGCTCGCATCCACCGTATTACCGCGCCCCCTGCCAGCGAG
+
CCCCCGGGGGGGGGGGGGGGGGGGGGGGGGGGGGGGGGGGGGGGGFGGGGGGGGGGGGGGGGGGGGGGGGGGGGGGGGGGGFGGGGGGGGEGGGGGGGGGGGGGGGGGGFFGFGGGGGGGGGGGGGGGGGGGGGGDGGGGGDEGGGGGGGGGGGGGGGGGGG8DF?GGGEGG7DFFFGGGDGGGDCDC=DDGGGCGGD):*2+:@=+;A6=AFFF9CCE;>5)22:?F(((4(-39?1:2AA221<:6((5))-5(2(,-)((2(-,(-(37).43(-42):2(91((((-(((.))(-(-
@M05025:18:000000000-B3NL5:1:1101:18804:11933 2:N:0:CACTCA
AGTGGAGGACTACTCGGGTTTCTAATCCTGTTTGCTCCCCACGCTTTCGCACCTCAGTGTCAGTATCAGTCCAGGTGGTCGCCTTCGCCACTGGTGTTCCTTCCTATATCTACGCATTTCACCGCTACACAGGAAATTCCACCACCCTCTACCATACTCTAGCTCGCCAGTTTTGGATGCAGTTCCCAGGTTGAGCCCGGGGATTTCACATCCAACTTAACGAACCACCTACGCGCGCTTTACGCCCAGTAATTCCGATTAACGCTTGCACCCTCTGTATTACCGCGGCTGCTGCCACAGG
+
CCCCCFFGGGGGGGGGGGGGCGGGGGGGGGGGGGGGGGGGGGGGGGGGGGGGGGGGGGGGGGGGGGGGGGGGGGGGGGGGGGGGGGGGGGGGGGGGGGFGGGGGGGGGCGGGGGGGGGGGGGGGGGGGGGGGGGGFFGGGGGGGGGGGGGGGGGGGGGGGGGGGGGGGGGGGFGGGGCFGGGGGGGGFGFGCFFFGGGFGGGFGFFFFFFFFFFFE@FFFFFF?@FDDFFE@?01;;@B;?<BFF1;6<BBFFDDAF611?<<F>??01<<B6?F?B-)6:AB<39(-19>?F?).5?1:(
@M05025:18:000000000-B3NL5:1:1101:11019:12005 2:N:0:CACTCA
AGTGGAGGACTACACGGGTTTCTAATCCTGTTCGATACCCACGCTTTCGTGCTTCAGCGTCAGTTGGGCGCCGGTATGCTGCCTTCGCAATCGGAGTTCTGCGTGATATCTATGCATTTCACCGCTACACCACGCATTCCGCATACTTCTCGCCCACTCAAGAACGCCAGTTTCAACGGCGGAGCGAGGTTGAGCCCCGCGATTTTACCGCTGACTTGGCATTCCGCCTACGCACCCTTTAAACCCAATAAATCCGGATAACGCTCGCATCCTCCGTATTACCGCGGCTGCTGGCACGGAG
+
CCCCCGGGGGGGGGGGGGGGGGGGGGGGGGGGGGGGGGGGGGGGGGGGGGGGGGGGGGGGGGGGGGFGGGGGGGGGGGGGGGGGGGGGGGGGGDGGGGGGGGGGGGGGGGGGGGGGGDGGGGGGGGGGGGGGGGDFEGGGGGGGDGGGGGGGGGGGGGGGGGFGGGGGGGGGFGGGGGGGGGGGGGGGGGGGGGGGGGEGGGFGFFFFFFFFFFFF>4>?F?BAFBF?B?:<>09BBB7:>F9<7?<?77A>AF?6>BFBF?166<9B6(,4.):;:?::AFB<;;(((-,54(-(.39(-
@M05025:18:000000000-B3NL5:1:1101:2428:12034 2:N:0:CACTCA
AGTGGAGGACTACAGGGGTATCTAATCCTGTTTGCTCCCCACGCTTTCGAGCCTCAGCGTCAGTTACAGACCAGAGAGCCGCCTTCGCCACTGGTGTTCCTCCATATATCTACGCATTTCACCGCTACACATGGAATTCCACTCTCCTCTTCTGCACTCAAGTTTCCCAGTTTCCAATGACCCTCCCCGGTTGAGCCGGGGGCTTTCACATCAGACTTAAGAAACCGCCTGCGCTCGCTTTACGCCCAATAAATCCGGACAACGCTTGCCACCTACGTATTACCGCGGCTGCTGGCACGTA
+
CCCCCGGGGGGGGGGGGGGGGGGGGGGGGGGGGGGGGGGGGGGGGGGGGGGGGGGGGGGGGGGGGGGGGGGGGGGGGGGGGGGGGGGGGGGGGGGGGGGGGGGGGGGGGGGGGGGGGGGGGGGGGGGGGGGGGGFEFGGGGGGGGGFGGGGGGGGGGGGGGGFGFGGFGGFGGGGGFGGGGGGGGGDGG>DCGFGGGGFGDGFGAFFFFFFFFFFFEFFFFFFFF@BF>010(66<FFFF6AF?FF01:::>A9>?BFB;BBF>FF?<?>F??:?BBF<<2<AA60,6((,242:(,238(
@M05025:18:000000000-B3NL5:1:1101:13909:12037 2:N:0:CACTCA
AGTGGAGGACTACAGGGGTTTCTAATCCTGTTTGCTCCCCACGCTTTCGCACCTCAGCGTCAGTAATGGTCCAGTGAGCTGCCTTCGCCACTGGTGTTCCTCCGAATATCTACGAATTTCACCTCTACACTCGGAATTCCACTCACCTCTACCATACTCAAGACTTCCAGTATCAAAGGCAGTTCCGGGGTTGAGCCCCGGGAGTTCACCCCTGACTTAAAAGTCCGCCTACGTGCGCTTTACGCCCAGTAAATCCGAACAACGCTAGCCCCCTTCGTATTCCACACCTTGTGTTCCCGCA
+
CCCCCGGGGGGGFGGGGGGGGGGGFGGGGGGGGGGGGCGGGGGGGGGGGGGGGGGGGGGGGGGGGGGGGGFGGGFGGGFFFGGGGGGGGGGGGFGGGGG,EFGGGGGCCFFFGFFEGGFGGGGGGGFG9DFGGGGFDGGCEA=EGGGGGGAFGFF,@DFFFFFFGDFGG8E==DEGC8FFGDFGGGD>>+=?DFFCF7?DG4?*9*:BFFFFFFFFEFC=F++0@=@>FFFFDF@F0;><?)136;33(.65<).476:9(83114?04((490280:<70)6))((,(,5),((.-32((
@M05025:18:000000000-B3NL5:1:1101:29317:12049 2:N:0:CACTCA
AGTGGAGGACTACCAGGGTTTCTAATCCTGTTTGCTCCCCACGCTTTCGTGCCTCAGTGTCAATGTTGGTCCAGGTAGCTGCCTTCGCCATGGATGTTCCTCCTGATCTCTACGCATTTCACTGCTACACCAGGAATTCCGCTACCCTCTACCACATTCTAGTCATCCAGTATCCACTGCAGTTCCCAGGTTGAGCCCAGGGCTTTCACAACGGACTTAAATAACCACCTACGCACGCTTTACGCCCAGTAATTCCGAGTAACGCTTGCACCCTTCGTATTACCGCGCCTGCTGCCACGAA
+
CCCCCGGDEFGGGGGGGEFGGGGGGGFCEGFGGGGGG8FFGGGGG7FFGGGGCEGFGEGGFGGGGGGGGFEGFFGGFFGGGGGGGGGGGGGFBFFGGGGGGGFFFAFGGGGFGGGGEGGGFGGGGGFGGGGFGEDGFFGGGGGGGDE9DCFC98FEGGGADAFFGGGGG8DE8F=EGGGGGGGGGAGF??=DC8D?FGF??85=6CFFFFFFE>*88FEA>FA*0:C9ABFFFAA4:@>D2@C(86>@B;C33971((66:;E00,1(,7;1(6,6(.,8>FA),((((-((4:2222(((
@M05025:18:000000000-B3NL5:1:1101:23570:12068 2:N:0:CACTCA
AGTGGAGGACTACTCGGGTTTCTAATCCTGTTCGATCCCCGCACTTTCGTGCCTCAGCGTCAGTAGGGCGCCGGAAGGCTGCCTTCGCAATCGGGGTTCTGCGTGATATCTATGCATTTCACCGCTACACCACGCATTCCGCCTTCTTCTCGCCCACTCAAGGCCCCCAGTTTCAACGGCCGGACGGGGTTGAGCCCCGAATTTTTACCGCTGACTTAAAAGCCCGCCTACGCACCCTTTAAACCCAATAAATCCGGATAACGCTCGCATCCTCCGTATTACCGCGGCTGCTGGCACGGAG
+
CCCCCGGGGGGGGGGGGGGGGGGGGGGGGGGGGGGGGDGGGGGGGGGGGGGGGGGGGGGGGGGGGGGGGGGGGGGGGGGGGGGGGGGGGGGGGGGGGGGGGGGGGGGGGGGGGGGGGGGGGGGGGGDGGGGGGGGGGGGGGGGGGGGGGGGGGGGGGGGGGFFGGGGGGEFGGGD?FEDGCGGCGGG:EDGDDGGGGGDGCDF>FFFFFFFFFFFFFFBAF=F?09;FB67<>FFBFF?BF>A>:??0:72:B9:>>:4392((-41;BFF?<2:21.:?2)63>629;((8)(-8<?0(-
@M05025:18:000000000-B3NL5:1:1101:5824:12082 2:N:0:CACTCA
AGTGGAGGACTACTCGGGTTTCTAATCCTGTTCGCTCCCCATGCTTTCGCTCCTCAGCGTCAGTTGCGGCCCAGAGACCTGCCTTAGCCATCGGGGTTCCTCCTGATATCTGCGCATTCCACCGCTACACCAGGAAGTCCAGTCTCCCCTACCGCACTCTAGTCTGCGCGTACCCGATGCAAGCTTGAGGTTGAGCGTCGCGTATTAACACCAGACGCGACAAACCGCCTACGAGCTCTTTACGGCCAATACTGCCGGACAACACTGGCGTCTGACGTGTTACCCCGGCTGCTGGCACGTA
+
BCA@--CF><9E-6C;@E<,B6;CC@@,<6CE,@@,C@,B<C,@CCFEFFC8FG<<FGGG@@@F<,C+CB:FGG8F@E<E<BFG?,,6E<FB:4+++@BF,9FDCEE9A?,C544>F7FFFE,@+@++CDF<E+BF,3,6,@397=>,@3=FGEGGGC?D=EC;;EA++:@*459@44;48+3**,;CC408*20*):8)):8)))++1+05.;)60)7;F3<1(42>B:0,4(,1(.6)))6:(33,3>B24<)290131(((()).2((((-)-(((.()).((,(((((,.((()-4.
@M05025:18:000000000-B3NL5:1:1101:19902:12095 2:N:0:CACTCA
AGTGGAGGACTACTGGGGTATCTAATCCTGTTTGATCCCCGCACTTTCGTGCCTCAGCGTCATTAGGGCGCCGGTATGCTGCCTTCGCAATCGGGGTTCTGCGTGATATCTATGCATTTCACCGCTACACCACGCATTCCGCATACTTCTCGCCCACTCGGGCCCGGCAGTTTCAACGGCTGTACGGGGTTGAGCCCCGCAATTTTACCGCTGACTTGGCAGGCCGCCTAAGCACCCCTTAAACCCAAAAAATCCGGATAACGCTCGCATACTCCGGATTACCGCGGCTGCGCGCACGGTG
+
@CCCCCGGCFDCFDG8AFFGGFF@FGFGGCFGFF9EAEFFGGEGGCEGGFFG@FE<@FEFEF,CFF<<,@F@FGFFFFGGGCFGGGFFCFG=,BFGFGGDFGGBGCCBFEE5@FFF9AFGAAEF@FGGGGGFGGDGGGGGGGCEGGCFEDDEDEEGG6DF8+CGGDCE5EGCFG7CC>CGDC8CFFCDGD<DGCCGFD>G)9)*19=BB>E>5>?A<F0?*752-4;30(),(43:1(3(464<::1?(,1(27:(4(4(67091<109:0<48:(((387741;9(3-4(3(496(,((-
@M05025:18:000000000-B3NL5:1:1101:11600:12096 2:N:0:CACTCA
AGTGGAGGACTACCCGGGTTTCTAATCCTGTTCGCTACCCATGCTTTCGAGCCTCAGCGTCAGTTGCAGACCAGACAGCCGCCTTCGCCACTGGTGTTCTTCCATATATCTACGCATTCCACCGCTACACATGGAGTTCCACTGTCCTCTTCTGCACTCAAGTCGCCCGGTTTCCGATGCACTTCTTCGGTTAAGCCGAAGGCTTTCACATCAGACCTAAGTAACCGCCTGCGCTCGCTTTACGCCCAATAAATCCGGATAACGCTTGCCACCTACGTATTACCGCGGCTTCTGGCACGTA
+
CCCCCGGGGGGGGGGGGGGGGGGGGGGGGGGGGGGGGGGGGGGGGGGGGGGGGGGGGGGGGDGGGFGGGGGGGGFGGGGGGGGGGGGGGGGGGFGGGGGGGGGGGGGGGGGGGGGGGGGFGGGGGDGGGGGGEFGGGGGGGGFGGGGGGGGGGGGGGGGGGFGGGGGGGGGGGGGGGGGGGGGGGG8EF5CGGFFGDD4CGGFFFFFFFFFFFAFFDFFFAFF4>>@B@F7@06(((73=<E<;:>>?FBFA))::9>BFFA<:>FFB?:BF::(51.86?A6939902((34:)5(42((
@M05025:18:000000000-B3NL5:1:1101:14256:12123 2:N:0:CACTCA
AGTGGAGGACTACACGGGTTTCTAATCCTGTTTGCTCCCCACGCTTTCGAGCCTCAGCGTCAGTTACAGACCAGAGAGCCGCCTTCGCCACTGGTGTTCCTCCATATATCTACGCATTTCACCGCTACACATGGAATTCCACTCTCCTCTTCTGCACTCAAGTTTCCCAGTTTCCAATGACCCTCCCCGGTTGAGCCGGGGGCTTTCACATCAGACTTAAGAAACCGCCTGCGCTCGCTTTACGCCCAATAAATCCGGACAACGCTTGCCACCTACGTATTACCGCGTCTGCTGGCACGTA
+
CCCCCGGGGGGGGGGGGGGGGGGFGGGGGGGGGGGGGGGGGGGGGGGDEFFGGGGGGGGGGEGGGFFGGGGGGGGGGGGGEFGGGGGGEGGGGGGCGGGGGGGGGGGGGGGGFGGEFFGGGGGGGGGGFFGGGGFCFGEGGGGGGGGGGGGGGGGFGGGGGGCGGGFGGGGGCFEGGGDGFGGGGGGDEDGDDGFFFGFGGGFDFAB+:7@FAF6=4@CC=FF@@F6@@?0?0648(7<?:<A:?B9B?0:)6-:>;63(763;BBF(1(<<112:?<D:()6<(-3((-()-323(,41(
@M05025:18:000000000-B3NL5:1:1101:13875:12133 2:N:0:CACTCA
AGTGGAGGACTACCCGGGTATCTAATCCTGTTTGCTACCCACGCTTTCGAACCTCAGCGTCAGTTACAGACCAGAGAGCCGCTTTCGCCACTGGTGTTCTTCCATATATCTACGCATTTCACCGCTACACATGGAGTTCCACTCTCCTCTTCTGCACTCAAGTCTCCCAGTTTCCAATGCACTACTCCGGTTAAGCCGAAGGCTTTCACATCAGACTTAAAAGACCGCCTGCGTTCCCTTTACGCCCAATAAATCCGGATAACGCTTGCCACCTACGTATTACCGCGGCTGCTGGCACGTA
+
CCCCCGGGGGGGGGGGGGGGGGGGGGGGGGGGGGGGGGGGGGGGGGGGGGGGGGGGGGGGGGGGGGGGGGGGGGGGGGGGGGGGGFGGGGGGGGGGGGGGGGGGCFGGGGGGGGGGGGGGGGGGGGGGGGGGGGGGGGGGGGCFFGGGGFGGGGGGGGGGGFGGGGGGGGGGGGGGGGGGGGGFCDDGGGGGGGGGGD?DCDFGFFFFFFFFFFF4BFFFFFFFF@BFBFFFF71;;@A<E<EF@39DFFEFFFFFF9???B?6;F::629?0404(,)67-<6(4036>F?D27<<2(4.
@M05025:18:000000000-B3NL5:1:1101:24990:12168 2:N:0:CACTCA
AGTGGAGGACTACACGGGTTTCTAATCCTGTTTGCTCCCCATGCTCTCATGCCTCAGCGTCAGTTACAGTCCAGTAAGTCGCCTTCGCCACTGGTGTTCTTCCTAATCCCTACGCATTTCACCGCTACACTAGGAATTCCACTTACCTCTCCTGCACTCTAGTTAAACAGTTTTATATGCTTTCTACAGGTTAAGCCTATATATTTAACATATAACTTGTTTAACCGCCTACGCATCCTTTACGCCCAGTTATTCCGAACAACGCTTGCCACCTACGTATTACCGCGGCTCCTGGCACGTG
+
9@CC@EFFDEEDFEGGGGFCFGGGGGGGCFGGGCGGGGEFEEEFGGF@EEFGG<FE@@CFEC@EEGGGGFE@@F@FFFDFG7FFFGCFG@CECFBF=FCEGEGGECGEFGFGGGGGGCFEFGGEFCBF9:,ABAACEGGGDFGDCGG;E,=@DDEFFGGA=;EGAEAFF==EGE,CEFGGGFGC9C9+6===DF+=FGFGG7?FC++5=AFF?C+*:+*:86;;>@5A=AD@5=ADAE6<79;A2/5:=59@?CCF((/>1(,,:?D013AE?1(61=@)457;090,(4((5>:0(818(
@M05025:18:000000000-B3NL5:1:1101:5556:12171 2:N:0:CACTCA
AGTGGAGGACTACTCGGGTATCTAATCCTGTTCGATACCCACGCTTTCGTGCTTCAGCGTCAGTTGGGCGCCGGTATGCTGCCTTCGCAATCGGAGTTCTGCGTGATATCTATGCATTTCACCGCTACACCACGCATTCCGCATACTTCTCGCCCACTCAAGAACGCCAGTTTCAACGGCGGAGCGAGGTTGAGCCCCGCGATTTTACCGCTGACTTGGCATTCCGCCTACGCACCCTTTAAACCCAATAAATCCGGATAACGCTCGCATCCTCCGTATTACCGCGCCTGCTGGCCCGGGG
+
CCCCCGGGGGGGGGGGGGGGGGGFFGGGGGGGGGGGGGGGGGGGGGGFGGGGGGGGGGGGGEGGGGGGGGGGGGEEGGGGGGGGGGGGGGGGGGGFGGGGGGGGGGGGDGGGGGGGGGFGGGGGGGGGGGGGGGDEGGGFGGGGGGGGGGGGGGGGGGG,<>EFGGGGGGGGGGGGGGGGDGDGGEDGDGGGGGGGGGEGGDDF:F?FFDFFFEFFFFFFFFFAFFF???7?BFB>BB1.6):A:1(4?7742<?2;F:<<7:><?;03?;>D>12-44>FFA699(-1(82)((,42((-
@M05025:18:000000000-B3NL5:1:1101:13775:12173 2:N:0:CACTCA
AGTGGAGGACTACCCGGGTTTCTAATCCTGTTCGCTCCCCATGCTTTCGCTCCTCAGCGTCAGTAAATGCCCAGAGACCTGCCTTCGCCATCGGTGTTCCTCCTGATATCTGCGCATTTCACCGCTACACCAGGAATTCCAGTCTCCCCTACATCACTCTAGTCTGCCCGTACCCACCGCAGATCCGAGGTTGAGCCTCGGACTTTCACGGCAGACGCGACAAACCGCCTACGAGCTCTTCACGCCCAATAAATCCGGATAACGCTTGCGCCCTACGTATTACCGCTGCTGCTGGCACGTA
+
CCCCCGGGEG@FEGFFGD+,6CEFFFGGGGFFFFGDGCGFGFGGGGGGGGCCCFGFGGG@FFGGGGGCGGFGGGFGDGGGB8DCGGFDGGGGGGFGGGGGGFGGFD?FFFGCE:CF@FGGGGGGE=CCEF?CFDDEE8EFGGBFDECCEFGGGFGA8DEFGF:,E=;@E6@?ECC?@>DG6C+;DG5DEC95;FG>>9A>*@AG9BFFFF)?ED4:2B9(8);13=(666:?<?(342AD)433:B><12?7)59271?(4))33(((-(12928(4:)43AB)(((-(,32,500(.(.,
@M05025:18:000000000-B3NL5:1:1101:14581:12179 2:N:0:CACTCA
AGTGGAGGACTACCGGGGTTTCTAATCCTGTTCGCTACCCATGCTTTCGAGCCTCAGCGTCAGTTGCAGACCAGAGAGCCGCCTTCGCCACTGGTGTTCTTCCATATATCTACGCATTCCACCGCTACACATGGAGTTCCACTCTCCTCTTCTGCACTCAAGTTCAACAGTTTCTGATGCAATTCTCCGGTTGAGCCGAAGGCTTTCACATCAGACTTATTGAACCGCCTGCACTCGCTTTACGCCCACTAAATCCGGACAACGCTTGCCACCTACGTATTACCGCGGCTGCTGGCACGTA
+
CCCCCGGGGGGGFFGGGG6FFGGGGGGFGGGGEFGGGEDEGGGGGGGGEGGGGGGGGGGGEGGGGGGGGGGGGGFFFGGGGGGGGGGDGDGCGGGGGGGF<FGGGGGGGGGGGGGGGGGGGG@CF@GGGGGGGGFEGGGCFGCFGFGGGGGGCGFGGGGGGGFGGGGGGGFGGGGGGGGGG+C8DCFCCDGGGGFFGDDDDGFGFFFCFFFFFFA:=FFEFFCEFF>2=@,2;;>EFFF6;4><;B68@D11;7C?F3:9>?:232(-0:95(,570,)6().)(,,(,2(-))(888:?(
@M05025:18:000000000-B3NL5:1:1101:8412:12188 2:N:0:CACTCA
AGTGGAGGACTACTCGGGTATCTAATCCTGTTTGCTCCCCACGCTTTCGTTCTTGAGCGTCAGTGTATATCCAGTAAACTGCCTTCGCCGTTGGTGTTCTTCCTAATATCTACGCATTCCACCGCTTCACTAAGAATTCCGTTTACCTCTATATAACTCTAGTTAACCAGTATCCAAAGCGGACTGAGGTTGAGCCTCAGGCTTTAACTCTAGACTTGATAAACCGCCTACAAACTCTTTACGCCCAATAATTCCGGATAACGCTTGTTACCTATGTATTACCGCGGCTTCTGGCACATCA
+
CCCCCGGGGGGGGFFGGGFGFGGGGGGGDGGGGGGFGGGGGGGGDGGGGGFGGGGGGGGGGGGGGGGGGGGGGGGGGAFGGGGGFGGGGGEGGGGGGGGGGGGGFGGGGGGGGGDFGGGGGGGGGGGGGGGGGGGFGGGGGGFFGDGGGGFFFGGGFGGGGGGGFGGG8EDFGGFGGDGFGDDGGGFGD?FFGGGGG?69CGFGCAAFFFFFAAFFFFBAA6B@2>2>AFF@F===BCFECFFF>5238)7?<EC;(,((77:6;1==)9?AC7;).).6A4)((((4((2<)))(.34))
@M05025:18:000000000-B3NL5:1:1101:5961:12198 2:N:0:CACTCA
AGTGGAGGACTACCGGGGTTTCTAATCCTGTTCGATACCCACGCTTTCGTGCTTCAGCGTCAGTTGGGCGCCGGTATGCTGCCTTCGCAATCGGAGTTCTGCGTGATATCTATGCATTTCACCGCTACACCACGCATTCCGCATACTTCTCGCCCACTCAAGAACGCCAGTTTCAACGGCGGAGCGAGGTTGAGCCCCGCGATTTTACCGCTGACTTGGCATTCCGCCTACGCACCCTTTAAACCCAATAAATCCGGATAACGCTCGCATCCTCCGTATTACCGCCGCTGCGGGCCCGGAG
+
CCCCCGGGGGGGGGGGGGGGGGGGGGGGGGGGGGGGGGGGGGGGGGGGGGGGGGGGGGGGGGGGGGGGGGGGGGGCFGGGGGGGGGGGGGGGGGGGGGGGGGGGGGGGGGGGGGGGGGGGGGGGGGGGGGGGGGDGGGGGGGGGGGGGGGGGGGGGGDGFG?E6DGGECGFGGF@FFGGDGDC5DE3CEGD;FFGGD85CD359FFFFFBFEFFFB2B?FFFFFA46<B6?:>6>>?03:<A)<:B:B0)4>AF:90,(-.5041((-409232<>-,.82)60((-1(,4((41(496(,
@M05025:18:000000000-B3NL5:1:1101:22547:12225 2:N:0:CACTCA
AGTGGAGGACTACAAGGGTATCTAATCCTGTTCGCTACCCATGCTTTCGAGCCTCAGCGTCAGTTGCAGACCAGACAGCCGCCTTCGCCACTGGTGTTCTTCCATATATCTACGCATTCCACCGCCACACATGGAGTTCCACTGTCCTCTTCTGCACTCAAGTCGCCCGGTTTCCGACGCACTTCTTCGGTTAAGCCGAAGGCTTTCACATCAGACCTAAGCAACCGCCTGCGCTCGCTTTACGCCCAGTAAATCCGGATAACCCTTGCCACCTACGTATTACCGCGGCTGCTGGCACGTA
+
CCCCCGGGGGGGGGGGGGGGGGGGGGGGGGGGFEGGGGGGGGGGGGGGGGGDGFGGGGGGGGGGGAFGGGGGGGGGGGGGGGGGGGGGGGGGGGFGGGGGGGGGGEGGGGGGGGGGGGGGGGGGGGGGGDCGGGGGGGGGGGGGGGGGGGGGGGGGGGGGGGAFGGDGEGGGGGGGGGGGGDGGGGFGGCCGGGGGGGFGDGFGFFFFACFF=F=3BFFB;FFFF@@FFF<F(((61;:?FFF::BF?:72<2>B?>FFF0<2(.2?(2(4<4((4(87)82<A0;96>9,4?2(((.-3(
@M05025:18:000000000-B3NL5:1:1101:5442:12226 2:N:0:CACTCA
AGTGGAGGACTACTGGGGTTTCTAATCCTGTTTGCTCCCCACGCTTTCGAGCCTCAGCGTCAGTCATCGTCCAGCAGGCCGCCTTCGCCACTGGTGTTCCTCCTAATATCTACGCATTTCACCGCTACACTAGGAATTCCGCCTGCCTCTCCGACACTCCAGCCTGTCAGTTTCCAATGCAGCCCCGGGGTTGAGCCCCGGTATTTCACATCAGACTTGGCAGGCCGCCTACGCTCCCTTTACACCCAGTAAATCCGGATAACTCTTGCTCCAATCGCTTTCCCTCGGCTGCTGGCCCGTA
+
CCCCCGGG;DFGGFGGGGGFFGGGCF<EDAFFGGGGGGGGGGGG7BFF:FCCG<FFFFEE@6:EF9FFGFG:CFFG@@@BCFG>FG@7FCGG?EEEGDGFDFGGGFGBDFGCF7CFG7<F<FFFGGFEFCEFC,,88=EEGGGGF?F@FDGGCEGGG,6@F>EGGCC6EE<:AFGGGCDFGGGCDCDDGGC/CC*9;CAD<?)8@6:7=F7AFFA;@F<3AF331;;@18?1(,((2:7AD):42:9?05444A-4((13(..)-.6)9)6)4()4(((42)6>)(((-(-,5)4:(,,((
@M05025:18:000000000-B3NL5:1:1101:14286:12228 2:N:0:CACTCA
AGTGGAGGACTACTCGGGTTTCTAATCCTGTTTGCTCCCCACGCTTTCGTGCCTCAGTGTCAATGTTGGTCCAGGTAGCTGCCTTCGCCATGGATGTTCCTCCTGATCTCTACGCATTTCACTGCTACACCAGGAATTCCGCTACCCTCTACCACATTCTAGTCATCCAGTATCCACTGCGGTTCCCAGGTTGAGCCCAGGGCTTTCACAACGGACTTCAATAACCACCTACGCACCCTTTACGCCCAGCAATTCCGAGTAACGCCTGCACCCTTCGCATTACCGCGGCTGCTGGCAACAA
+
9B8CC<DFEGFGDDCEEEGCCEFFCEFDDFFGFAFFFF@FCFCFGEGGCDCCF9F<@EFGGGCFECEDFGDFEGCGFGGGGGGDGFGCFE7@<@AAFGGFFGFGFEEGFDFGA=C:@FEDD9E?=FGGFFGGCCEFG8EG8EEEE8EGFGEGGGGGEGFDE@FDGECCCDGGDFFGGGDFGDD6=F8DFFF68DGGGCA+=7AGFFFFF+A?E558890;=@+6>E79)52>D2>=(-50>CCDF=((60,33))7(2(:;C?12(,3=(6((-4?2(4,8):<:>>BB(48:F01()(..
@M05025:18:000000000-B3NL5:1:1101:25163:12229 2:N:0:CACTCA
AGTGGAGGACTACCAGGGTTTCTAATCCTGTTTGCTCCCCACGCTTTCGTGCCTCAGTGTCAATGTTGGTCCAGGTAGCTGCCTTCGCCATGGATGTTCCTCCTGATCTCTACGCATTTCACTGCTACACCAGGAATTCCGCTACCCTCTACCACATTCTAGTCATCCAGTATCCACTGCAGTTCCCAGGTTGAGCCCAGGGCTTTCACAACGGACTTAAATAACCACCTACGCACGCTTTACCCCCAGTAATTCCGAGTAACGCTTGCACCCTTCGTATTACCGCGGCTTCTGGCACGAA
+
CCCCCFGGGGGGGGGGGGEFGGGGFGGGGGGFGFGGGGGGGGGGGGGGFFFGGGGGGGFGFEGGCEGFGGGGGGGGFGFFGGGGDGGGGCEGGGGGFFGGGFGGGGFFEFFGGGGDCEFFGGGGGGGFGFGGFGDF8FGGGEGGGGGGGEGGEGGGFGF;=ACDFG9EDEGGGGGGGGGGGGGGFFFGCFD88DCGFFBFG6:695ACCFAADDB)1;>AFFFE85@C=5))<=A2=>DFFFF*(//(((*1767?E1(,547(13<;(.7@,(638@(30<<)((4,((,246<)(,.,-
@M05025:18:000000000-B3NL5:1:1101:29092:12238 2:N:0:CACTCA
AGTGGAGGACTACTAGGGTTTCTAATCCTGTTCGCTACCCATGCCTTCGAGCCTCAGCGTCAGTTGCAGGCCAGAGAGCCGCCTTCGCCACTGGTGTTCTTCCATATATCTACGCATTCCACCGCTACACATGGAGTTCCACTCTCCTCTTCTGCACTCAAGTTCAACAGTTTCTGATGCAATTCTCCGGTTGAGCCGAAGGCTTTCACATCAGACTTATTGAACCGCCTGCACTCGCTTTACGCCCAGTAAATCCGGACAACGCTTGCAACCTACGTATTACCGCGGCTGCTGGCGCGTA
+
CCCCCFGGGGGGGGGGGFCFDDGGFFG9FGGGFFGEGEADFFEFCFFFE8<FGFFGFFFGGGGGCFGGF@EGECGGGGGGGDCCEGFGGGGCGFGFFEGFEGGGG<EFGFGGGGEEGC9FFGGGGGGGGBDFGGGGFGGGF,>D9FGGCA=FGFGFGFGGGCDAFDEGG,@DGGGGGFGGGFFDFFGFECDGDGCGGD5C>DFGFAF69BFFFFAFBA;E>AFCEBA>@@FF=;*7@@1(244:?9@@@FF365?@B0(490(20-3,:)6>0(4>::<4?92649((6>(())(((439,
@M05025:18:000000000-B3NL5:1:1101:9952:12244 2:N:0:CACTCA
AGTGGAGGACTACTGGGGTATCTAATCCTGTTCGCTACCCATGCTTTCGAGCCTCAGCGTCAGTTGCAGACCAGAGAGCCGCCTTCGCCACTGGTGTTCTTCCATATATCTACGCATTCCACCGCTACACATGGAGTTCCACTCTCCTCTTCTGCACTCAAGTTCAACAGTTTCTGATGCAATTCTCCGGTTGAGCCGAAGGCTTTCACATCAGACTTATTTAACCGCCTGCACTCGCTTTACGCCCAATAAATCCGGACAACGCTTGCCACCTACTGATTACCGCCGCTGCTTGCCCGTG
+
CCCCCGGGGGGGGGGGFGGGGGGFGGGGGDGGGGGGGGGGGGGGGGGGGGGGGGGGGGGGGGGGGGGGGGGGGGGGGGGGDGGGGGGGFGGFGGGFGGGGFGGGGGGGGGGGGGGGGEGGGGGGGGGGGGGFGGFGGGGGGGGGGGG9BGFADFGGDGGGGGGGGGFGG8CFFGGGGGGGFFDGGFGDGGGDCCCFCDEDGGAG>FAFF+=AFFFE=A6EA+=EEEB@>@BB9:BF25(6:.9,37>D=;;8;.<EFF@FBF:603(,2(4)477:)3).6)-43((4(((,.))-(.(-(
@M05025:18:000000000-B3NL5:1:1101:19942:12285 2:N:0:CACTCA
AGTGGAGGACTACTAGGGTTTCTAATCCTGTTCGCTACCCATGCTTTCGAGCCTCAGCGTCAGTTGCAGACCAGACAGCCGCCTTCGCCACTGGTGTTCTTCCATATATCTACGCATTCCACCGCTACACATGGAGTTCCACTGTCCTCTTCTGCACTCAAGTTGCCCGGTTTCCGATGCACTTCTTCGGTTAAGCCGAAGGCTTTCACATCAGACCTAAGCAACCGCCTGCGCTCGCTTTACGCCCAATAAATCCGGATAACGCTTCCCACCTACGTATTACCGCAGCTGCTGCCACGTA
+
CCCCCGGGGGGGGGGGGGGGGGGGGGGGGGGGGGGGGGGGGGGGGGGGGGFGGGGGGGGGGGGGGGGGGGGGGGGGGGGGGGGGGGGGGGGGGGGGGGGGGGGGGGGGGGGGGGGGGGGFGGGGGGGGGGGGGGGGGGGGGGGGGGGGGGGGGGGGFGGGGGGGGGFFGGGGGFCEDGGDFCG??CCGGGDDGGFGFGEC>>FGFFFFFFFF>AA=DF==FF?(:B@F9=B;@>0;BFFDFFFF@;><?BDA2<A>>9:??A380:((.(3<6073(.,-(:A4(9(767.:?B22280((
@M05025:18:000000000-B3NL5:1:1101:3145:12286 2:N:0:CACTCA
AGTGGAGGACTACTGGGGTATCTAATCCTGTTCGATCCCCGCACTTTCGTGCCTCAGCGTCAGTAGGGCGCCGGAAGGCTGCCTTCGCAATCGGGGTTCTGCGTGATATCTATGCATTTCACCGCTACACCACGCATTCCGCCTTCTTCTCGCCCACTCAAGGCCCCCAGTTTCAACGGCCGGACGGGGTTGAGCCCCGAATTTTTACCGCTGACTTAAAAGCCCGCCTACGCACCCTTTAAACCCAATAAATCCGGATAACGCTCGCATCCTCCGTATTCCCGCGGCCGCTGGCCCGGAG
+
CCCCCGGGGGGGGGEFFGGGGGGGGGGGGGGGGGGGGGGGGGGGGGGGGGGGFGGGGGGGGGGGGGGGGGGGGGGGGGGGGGGGGGGGGGGGGGGGGGGGGGGGGGGGGGGGGGGGGGGGGGGGGGGGGGGGGGGGGGGGGGGGEGGGGGGEGGGGGGGGGEFGGGGGGEGGGGGFGGGGGGGDGDDGDGGG4*;FDGFG3<FGFF:*9>:5<>FFA?4AFFFFBFFFFF<09:>>B6?):<2238?FF?<A24(,((3:4<:90?>>>:6><<74417?).42(-4(,-900,3(-1964
@M05025:18:000000000-B3NL5:1:1101:17556:12303 2:N:0:CACTCA
AGTGGAGGACTACTAGGGTTTCTAATCCTGTTCGCTACCCATGCTTTCGAGCCTCAGCGTCAGTTGCAGACCAGAGAGCCGCCTTCGCCACTGGTGTTCTTCCATATATCTACGCATTCCACCGCTACACATGGAGTTCCACTCTCCTCTTCTGCACTCAAGTTCAACAGTTTCTGATGCAATTCTCCGGTTGAGCCGAAGGCTTTCACATCAGCCTTATTGAACCGCCTGCACGCGCTTTACGCCCAATAAATCCGGAAAACGCTTCCCACCTACGTATTCCCGCGGCAGCTGGCACGTT
+
CCCCCGGGGGGGGGGGGGFGGGGGGGGGGGGGGGGGGGGGGGGGGGGGGGGGGGGGGGGGGGGGGGGGGGGGGGGGGGGGGGGGGGGGGGGGGGGGGGGGGGGGGGGGGGGGGGGGGGGGGGGGGGGGGGGGGGFGFGGGFGGGGGGFFFFGGGGGGGGFFFA>DGD8DFGGGFG8AFGGFFGGGAFGEGGGG7?GGGFDGGFGFFFFFACAB**-:FBCFAAC:==>((52(0(-39228))/649@;@5A49C=19((4(3,((4(.230,.40(,)63)-51>(((,(-44(,.414(
@M05025:18:000000000-B3NL5:1:1101:21195:12331 2:N:0:CACTCA
AGTGGAGGACTACTGGGGTTTCTAATCCTGTTCGCTACCCATGCTTTCGAGCCTCAGCGTCAGTTGCAGACCAGAGAGCCGCCTTCGCCACTGGTGTTCTTCCATATATCTACGCATTCCACCGCTACACATGGAGTTCCACTCTCCTCTTCTGCACTCAAGTTCAACAGTTTCTGATGCAATTCTCCGGTTGAGCCGAAGGCTTTCACATCAGACTTATTGAACCGCCTGCACTCGCTTTACGCCCAATAAATCCGGACAACGCTTGCCACCTACGTATTACCGCGGCTGCTGGCACGTA
+
CCCCCGGGGGGGGGGGGGGGGGGGGGGGGFGGGGGGGGGGGGGGGGGGGGGGGGGGGGGGGGGGGGGGGGGGGGGGGGGGGGGGGGGGGGGFGFFFGGGGGGGGGGGGGGGGGGGGGGGGGGGGGGGGCGGGGGGGGGGGFGGGFGGGGGGGGGGGGGGGGGFGGGGGGGGGGGFFGGGGGFGGGFGGGC?DGGGGFDFGGDFGFFFFFFFFFFABEFFFFFACEFF@=DBBFFFE=@@<?EFDDF>F@3;E3?CE99?63?F0>:?BBB4?:1>F?<26:AD9(94;0--:???B:<(4(
@M05025:18:000000000-B3NL5:1:1101:18925:12333 2:N:0:CACTCA
AGTGGAGGACTACCCGGGTTTCTAATCCTGTTTGCTCCCCATGCTCTCATGCCTCAGCGTCAGTTACAGTCCAGTAAGTCGCCTTCGCCACTGGTGTTCTTCCTAATCTCTACGCATTTCACCGCTACACTAGGAATTCCACTTACCTCTCCTGCACTCTAGTTAAACAGTTTTATATGCTTTCTACAGGTTAAGCCTATATATTTAACATATAACTTGTTTAACCGCCTACGCATCCTTTACGCCCAGTTATTCCGAACAACGCTTGCCACCTACGTATTACCGCGGCTGCTGGCACGTA
+
CCCCCGGGGGGGGGGGGGGGGGGGGGGGGGGGGGGGGGGGGGGGGGGGGGGGGGGGGGEGGGGGGGGGGGGGGGGGGGGGGGGGGGGGGGGGGGGGGGGGGGGGGGGGGGGGGGGGGGGGGGGGGGGGGGGGGGGGGGGGGGGGGGGGFFG?FGGGGGGGGFGGGCFGGGGGGGGGGFFCEF??FGGGGGGGGGFGGFBFGGFGFFFFFFFFFFF@@FEFFFFCF@5>BADFFB>AB@EFEFFA=9(52>C<CC4C=925>DFF6??1=EFFFFFE033;(?EA?9;>FF037:011818,
@M05025:18:000000000-B3NL5:1:1101:2957:12338 2:N:0:CACTCA
AGTGGAGGACTACTAGGGTTTCTAATCCTGTTTGCTCCCCACGCTTTCGTGCCTCAGTGTCAATGTTGGTCCAGGTAGCTGCCTTCGCCATGGATGTTCCTCCTGATCTCTACGCATTTCACTGCTACACAAGGAATTCCGCTACCCTCCACCACATTCTAGTCATCCAGTATCAACTGCAGTTCCCAGCTTGAGCCCAGGGCTTTCACAACGGACTTAAATAACCACCTACGAACGCTTTACGCCCAGTAATTCCGAGTAACTCTTGCACCCTTCGTATTACCGCGGCTCTGGGCACGAA
+
CCBCCF<FFGGFGGGGCFEF7<EGFGGGGDGGEDF9<<DFFEEGG78CFECFCC@CF@EFCEFGAEGC8@FEDGGGFFGGA<CFF<DFCGCGFDFGGGCFG9F8EC<AEGFCDEG@=FEFAFFDE<E,CF,F@=F=EGE9DC>EB@@EB+9DDFGGGCCDFGG,E=EDD,=D,D,,,7=DD==F?A=+A+=DFG?66=06?D>8A?8+5????B>9)*97=E+185:5>4>=A)-:=A220082::=2>BC<<?EFED0=(7<).;?E))7,((((((/=(977411((,(().(,.:(((
@M05025:18:000000000-B3NL5:1:1101:25679:12351 2:N:0:CACTCA
AGTGGAGGACTACTAGGGTTTCTAATCCTGTTCGCTACCCATGCTTTCGAGCCTCAGCGTCAGTTGCAGACCAGAGAGCCGCCTTCGCCACTGGTGTTCTTCCATATATCTACGCATTCCACCGCTACACATGGAGTTCCACTCTCCTCTTCTGCACTCAAGTTCAACAGTTTCTGATGCAATTCTCCGGTTGAGCCGAAGGCTTTCACATCAGACTTATTGAACCGCCTGCACTCGCTTTACGCCCAATAAATCCGGACAACGCTTGCCACCTACGTATTACCTCGGCTGCTGGCACTTA
+
CCCCCGGGGGGGGGGGGGGGGGGGGGGGGGGGFGGGGGGGGGGGGGGGGGGGGGGGGGGGGGGGGGGGGGGGGGGGGGGGGGGGGGGGGGGGGGGGGGFGGGGGGGGGGGGGGGGGGGGGGGGGGGDGGGGGGGGGGGGGGGGGGGGGGGGGGGGFGGGGGGGGGGDFECEGGGGGCGFFGGGDFGGFE6DGGDF?DDFDGGFGFFFFFFFFFFFFFFFFFFF=E@>9@DFFDEEFFFFD?CEFF9;?8@FFEC3@91799;B(0:(,8?FF:42:??2>F<FA))-(,(((),(4(5().
@M05025:18:000000000-B3NL5:1:1101:4346:12389 2:N:0:CACTCA
AGTGGAGGACTACACGGGTTTCTAATCCTGTTTGCTACCCACGCTTTCGAACCTCAGCGTCAGTTACAGACCAGAGAGCCGCTTTCGCCACTGGTGTTCTTCCATATATCTACGCATTTCACCGCTACACATGGAGTTCCACTCTCCTCTTCTGCACTCAAGTCTCCCAGTTTCCAATGCACTACTCCGGTTAAGCCGAAGGCTTTCACATCAGACTTAAAAGACCGCCTGCGTTCCCTTTACGCCCAATAAATCCGGATAACGCTTGCCACCTACGTATTACCGCGGCTGCTGCCCCGTA
+
-8A<CEE;7DFE<FGGGD@@FDEF9FEFC<CFC<FEFGCC<FFF@BFCF,EFG8F@@F@FF7@EEEFCGFE<EF<FFEF@FCCCDE@CG::A=?59,B@,CAF<A@F<AFF<FFCGGGGGGGG7F:BC==EEE@8FEGFE9=,66>EFGDEGGADFDFGDD,@@,=9,,6=DDAD,=,=?FF=8D9FFE69;C8BF6DFG**;FA589=694+64:BF;E+8=54)(-:?BF23((5;E).9>26>>;(63)).)66.(-4>)-(-8?<(-)(((.0,))54<229((-11303,.(,7:(
@M05025:18:000000000-B3NL5:1:1101:11300:12394 2:N:0:CACTCA
AGTGGAGGACTACTCGGGTTTCTAATCCTGTTCGCTCCCCATGCTTTCGCTCCTCAGCGTCAGTAAATGCCCAGAGACCTGCCTTCGCCATCGGTGTTCCTCCTGATATCTGCGCATTTCACCGCTACACCAGGAATTCCAGTCTCCCCTACATCACTCTAGTCTGCCCGTACCCACCGCAGATCCGAGGTTGAGCCTCGGACTTTCACGGCAGACGCGACAAACCGCCTACGAGCTCTTTACGCCCAATAAATCCGGATAACGCTTGCGCCCTACGTATTACCGCGGCTGCTGGCACGTA
+
CCCCCGGGGGGGGGGGGGGGGGGGGGGGGGGGGGGGGGGGGGGGGGGFGGGGGGGGGGGGGGGGGGGGGGGGGGGGGGGGGGGGGGGGGGGGGGGGGGGGGGGGGGGGGGGGGGGGGGGGGGGGGGGGGGGGGGGGFGGGGGGGGGGGGGGGGGGGGGGGGGCGGGFGGGGGGGDFEEGGGGDFGGGDGGGGGGGGGGFGGGFDFFF>FFFF>BFFBFFFF3B@FFFFFFFFFF?B>BFFFBF?:>>?FFFB<>9:>B:1:AF?>?<?:(3?>0718<<>0694?>99>>3:308<(58:(
@M05025:18:000000000-B3NL5:1:1101:29199:12397 2:N:0:CACTCA
AGTGGAGGACTACCAGGGTTTCTAATCCTGTTTGCTCCCCACGCTTTCGTGCCTCAGTGTCAGTGTTGGTCCAGGTAGCTGCCTTCGCCATGGATGTTCCTCCTGATCTCTACGCATTTCACTGCTACACCAGGAATTCCGCTACCCTCTACCACACTCTAGTCGCCCAGTATCCACTGCAGTTCCCAGGTTGAGCCCAGGGCTTTCACAACGGACTTAAATGACCACCTACGCACGCTTTACGCCCAGTAATTCCGAGTAACGCCTGCACCCTTCGTATTCCCCCGGCTGCTGGCACGAA
+
CCCCCGGGGGGGGGGGGGGGGGGGGGGGGGGGGGGGGGGGGGGGGGGGGGGGGGGGGGGEGGGGGGGGGGGGGGGGGGGGGGGGGGGGGGGGGGGGGGGGGGGGGGGGGGGGGGGGGGGGGGGGGGGGGGEFGGFGGGEFGGGECFGGGGGGGGGGGGGGGGFGEDGGGGGGGGGGGGGGGGGGGGGFF?==CF6DGCFGGGB+9AFFF7A>BDFBAFFE8+16;44555;4))/:@FDFF=4256B@034?FFFF(,((64C0((/,(,(.83:?B:217)5)(-,,61;??F??()(--
@M05025:18:000000000-B3NL5:1:1101:21322:12398 2:N:0:CACTCA
AGTGGAGGACTACTGGGGTTCTAATCCTGTTCGCTACCCATGCTTTCGAGCCTCAGCGTCAGTTGCAGACCAGAGAGCCGCCTTCGCCACTGGTGTTCTTCCATATATCTACGCGTTCCACCGCTACACATGGAGTTCCACTCTCCTCTTCTGCACTCAAGTTCAACAGTTTCTGATGCAATTCTCCGGTTGAGCCGAAGGCTTTCACATCAGACTTATTGAACCGCCTGCACTCGCTTTACGCCCAATAAATCCGGACAACGCTTCCCACCTAACTATTACCGCGGCTGCTGGCACGTCG
+
6ACCCFGGGFGCGGGGGGGGGFFFGGGFGGGFEGGGGGGDFGG9FEGGCEGGGGG8@FGE:FGGGGGGGGGDFFGGGGFGGGEGGGDGCGGFGFFEGGDGGGFGFDC<FGBFGGCE>CEFGGG7F@FGGGGGGGCFGGGAFD,@F?=,EDDFFGF?C?@8,7=FGD99=C:EEFF::=DDFFGGFFGGGGGGCCF5?75CDFFG44AE@9/+;AF4<A**+18)/(-6@BD@3>(3(/63<9(690(/,=A;59@((4,,(4396,()()440()()).)-6<0111>FB020.1(31:(-
@M05025:18:000000000-B3NL5:1:1101:26189:12403 2:N:0:CACTCA
AGTGGAGGACTACAGGGGTTTCTAATCCTGTTTGCTACCCACGCTTTCGAACCTCAGCGTCAGTTACAGACCAGAGAGCCGCTTTCGCCACTGGTGTTCTTCCATATATCTACGCATTTCACCGCTACACATGGAGTTCCACTCTCCTCTTCTGCACTCAAGTCTCCCAGTTTCCAATGCACTACTCCGGTTAAGCCGAAGGCTTTCACATCAGACTTAAAAGACCGCCTGCGTTCCCTTTACGCCCAATAAATCCGGATAACGCTTGCCACCTACGTATTACCGCGGCTGCTGGCACGTA
+
CCCCCGGGGGGGGGGGGGGGGGGGGGGGGGGGGGGGGGGGGGGGGGGGGGGGGGGGGGGGGGGGGGGGGGGGGGGGGGGGGGGGGGGGFGGGGGGGGGGGGGGGGGGGGGGGGGDGDGGGGGGGGGGGGGGGGGGGGGGEDGGGFGEEDAFGGGGFFGGGGGGGFGGGGGGGGGGGFGGGGFFGCEGGGD;CDG7DFDFGG7CGFFFFFFFFFFFFFFCF9A+<DDBFFF=-556((7@>@3912:(435=F3<5(9>;0:A?:(2,4:?FD?:??032<:<293996119600212<?F(
@M05025:18:000000000-B3NL5:1:1101:13985:12427 2:N:0:CACTCA
AGTGGAGGACTACCCGGGTATCTAATCCTGTTCGCTACCCATGCTTTCGAGCCTCAGCGTCAGTTGCAGACCAGAGAGCCGCCTTCGCCACTGGTGTTCTTCCATATATCTACGCATTCCACCGCTACACATGGAGTTCCACTCTCCTCTTCTGCACTCAAGTTCAACAGTTTCTGATGCAATTCTCCGGTTGAGCCGAAGGCTTTCACATCAGACTTATTGAACCGCCTGCACTCGCTTTACGCCCAATAAATCCGGACAACGCTTGCCACCTACGTATTACCGCGGCTGCTGGCACGTA
+
CCCCCGGGGGGGGGGGGGGGGGGGGGGGGGGGGGGGGGGGGGGGGGGGGGGGGGGGGGGGGGGGGGGGGGGGGGGGGGGGGGGGGGGGGGGGGGFGGGGGGGGGGGGGGGGGGGGGGGGGGGGGGGGGGGGGGGGGGGGGGGGGGGGGGGGGGGGGGGGGGCFFGGGGGGFFGGGGEGGGGFGGGAFCEGGGDGGGGGFGGGFGFFFFAFFFBA?;EFFFF6FEFFFFB>9BFF9E<93=F9<?DFFF2;@AEEFE>96;BFFBBFF<?BAF00:>:??2:AFF?9(-12(28206?7(.(
@M05025:18:000000000-B3NL5:1:1101:14536:12439 2:N:0:CACTCA
AGTGGAGGACTACAGGGGTTTCTAATCCTGTTTGCTCCCCACGCTTTCGCACCTGAGCGTCAGTCTTTGTCCAGGGGGCCGCCTTCGCCACCGGTATTCCTCCAGATCTCTACGCATTTCACCGCTACACCTGGAATTCTACCCCCCTCTACAAGACTCTAGCCTGCCAGTTTCGGATGCAGTTCCCAGGTTGAGCCCGGGGATTTCACATCCGACTTGACAGACCGCCTGCGTGCGCTTTACGCCCAGTACTTCCGATTAACGCTTGCCCCCTCCGTTTTACCGCCGCTGCTTGCACGGG
+
CCCCCGGGGGGGGGGGGGEGGGGGGGGGGGGGGGGGGGGGGGGGGGGGGGGGGGGGGGGGGGGGGGGGGGGGGGGCGGGGGGGFFGGGGGGGGGGGGGGGGGGFFGGGGGGGGGGGGGGGGGGGGGGGGGFDFFGGGGGGGGGGGGGDCEAGGGFGGGGGGEFGGGGFGCFFFGGCCEDGGGGGGGGCFC84;9?D?85DCDADAFFAFFFF5;ABFFEAF643:69B9?:?>F1:113(4)63699::3<4<AB2((443<A672:0?()(4(-1(-),453230(4(((,)).3)449(
@M05025:18:000000000-B3NL5:1:1101:4282:12441 2:N:0:CACTCA
AGTGGAGGACTACACGGGTATCTAATCCTGTTCGCTCCCCATGCTTTCGCTCCTCAGCGTCAGTAAATGCCCAGAGACCTGCCTTCGCCATCGGTGTTCCTCCTGATATCTGCGCATTTCACCGCTACACCAGGAATTCCAGTCTCCCCTACATCACTCTAGTCTGCCCGTACCCACCGCAGATCCGAGGTTGAGCCTCGGACTTTCACGGCAGACGCGACAAACCGCCTACGAGCTCTTTACGCCCAATCAATCCGGATAACGCTTGCGCCCTACGTATTACCGCGGCTGCTGGCCCGTA
+
CCCCCGGGGGGGGGGGGGGGGGGGGGGGGGGGGGGGGGGGGGGGGGGGGGGGGFGGGGGGGGGGGGGGGGGGGGGGGGGGGGGGGGGGGGGGGGGGGGGGGGGGGGGGGGGGGGGGGGGGGGGGGGGGGGGFFGGFGGGGGGGGGGGGGGGGGGGGGGGGGGGGGGCEDGGGGGGCGEGGGGGGGGGDGGGGGGGFCFFDCDEDFFFFFFABFF>BFFF@FF>@?7>BB?:<??FF6:ABFFFF:>BF:B(5>BFFFFB?(6?FFFFF?>>32;?FFFD<?FFFB6((337<?0>:((((-
@M05025:18:000000000-B3NL5:1:1101:4554:12449 2:N:0:CACTCA
AGTGGAGGACTCGGGTTTCTAATCCTGTTTGCTCCCCACGCTTTCGCACCTGAGCGTCAGTCTTTGTCCAGGGGGCCGCCTTCGCCACCGGTATTCCTCCAGATCTCTACGCATTTCACCGCTACACCTGGAATTCTACCCCCCTCTACAAGACTCTAGCCTGCCAGTTTCGGATGCAGTTCCCAGGTTGAGCCCGGGGATTTCACATCCGACTTGACAGACCGCCTGCGTGCGCTTTACGCCTGGTAATTCCGATTAACGCTTGCACCCTCCGTATTACCGCTGCTGCTGGCCCGGAGTT
+
CCCCCGGG@FGGGGGGGGGGGGGGGGGGGGGGGGGGGGGGDGGFFGGGGGGGGGGGCFEGGGGGGGGGGCFGGDGGGGGEEGGDFGGGGGGGGGGGGGCGFGGGGGEFGGGGCGGCFGGGGGCGGGGGFGGA@DFGGGGGGGGGEGFFGACGGGGGGGGGGGGGGFGGGGF*8CE5A,:DGGGGGGGCCFF4FFFDDGFDGCFFFAFFFF3:BBE3<FE3AFF96>?0:6??:0(7?:2)-(-(-4?24:6448<B6:AA6>:6(()).4::?>F87?):611(414).:?((.(-(691(
@M05025:18:000000000-B3NL5:1:1101:7451:12454 2:N:0:CACTCA
AGTGGAGGACTACACGGGTATCTAATCCTGTTTGCTCCCCATGCTCTCATGCCTCAGCGTCAGTTACAGTCCAGTAAGTCGCCTTCGCCACTGGTGTTCTTCCTAATCTCTACGCATTTCACCGCTACACTAGGAATTCCACTTACCTCTCCTGCACTCTAGTTAAACAGTTTTATATGCTTTCTACAGGTTAAGCCTATATATTTAACATATAACTTGTTTAACCGCCTACGCATCCTTTACGCCCAGTTATTCCGAACAACGCTTGCCACCTACGTATTACCGCGGCTGCTGGCACGTA
+
CCCCCGGGGGGGGGGGGGGGGGGGGGGGGGGGGGGGGGGGGGGGFGGGGGGGGGGGGGGGDGGGGGGGGGGGGGGGGGGGGGGGGGGGGGGGGGGGGGGGGGGGGGGGGGGGGGGGGGGGGGGGGGGGGGGGGGDGGGGGGGGGCEGDGGGGG8EGGGGGGEGGGEFFGGGGGGGGDGGGGGGGGGGG8DDFD=7DGGFGFGFGFBFFFFFFFFFFFFEFFF7CE5>=A98C5=DAAEFFEFCA=:(//;?EFFCC29=@9@@1@1,424>E?@(42=@9@C)41(,4(,21)4(,(4(,(
@M05025:18:000000000-B3NL5:1:1101:12131:12488 2:N:0:CACTCA
AGTGGAGGACTACAAGGGTATCTAATCCTGTTTGCTCCCCACGCTTTCGTGCCTCAGTGTCAGTGTTGGTCCAGGTAGCTGCCTTCGCCATGGATGTTCCTCCTGATCTCTACGCATTTCACTGCTACACCAGGAATTCCGCTACCCTCTACCACACTCTAGTCGCCCAGTATCCACTGCAGTTCCCAGGTTGAGCCCAGGGCTTTCACAACGGACCTAAACGACCACCTACGCACGCTTTACGCCCAGTAATTCCGAGTAACGCTTGCACCCTTCGTATTACCGCGGCTGCTGGCACGAA
+
@CCCCGGGGGGFFFGGGGGGGGGGGGFGGGGGGGGGGGGGGGGGGGGGGGGGGGGGGGGGGGGGGGGGGGGGFGGGGGGGGGGGGGGGGGGGGGGFGGGGGGGGGGGGGGGGGGGGEGGGGFGGFGGGGGGGGGGGGGGGDGGGGGCFGGGGGGGGGGGGGGGFCEEGGGFGGGFFGGGGGGGFGGGGGCFFFFFCGFA666:C65CFFFFFFF>>AFF5AFFFFFBFFDFFD9(9=@9<0C9(:9:D@F)6?<??E@6?@3<(::<??BF12:,8(4::?24<BB0>>99??32:024((
@M05025:18:000000000-B3NL5:1:1101:3031:12501 2:N:0:CACTCA
AGTGGAGGACTACCGGGGTTTCTAATCCTGTTCGATCCCCACGCTTTCGTGCCTCAGCGTCAGTCTGGCGCCGGTACGCTGCCTTCGCAATCGGAGTTCTGCGCGATATCTATGCATTTCACCGCTACACCGCGCATTCCGCGTACTTCTCGCCAACTCAAGTCTGCCAGTTTCAACGGCTCGACGGGGTTGAGCCCCGCAATTTTACCGCTGACTTAACGGACCGCCTACGCACCCTTTAAACCCAATAAATCCGGATAACGCTCGCATCCTCCGTATTACCGCGGCTGCTGGCACGGAG
+
<BCCCCGECGFFGGGGDG@C6FEC<FEEFGGEFG8FECFFG:67FGFGGGGEGFF@EGBFC@CECFGFFGGGGGFGGGEEGGGGGGDF@E:FFFGGGGGGGFFGDFCF@FGFGGGC?FFFFG9:@=FFGGGGGGGGGEECF6EEEGCGGGGG5CE>FFFGF?5DFGCGFFG7;C79<5:DDDGGD=D<GCDCFCFF3CEGG:>C66=F?EF3@@F2449>37)319B>1?B?FB3>B137<2<7(4<3?:7<B<?FFFBFFF?03<;01,922):>(37>))4,4416228:3(,43(4(-
@M05025:18:000000000-B3NL5:1:1101:15134:12509 2:N:0:CACTCA
AGTGGAGGACTACTGGGGTTTCTAATCCTGTTCGCTACCCATGCTTTCGAGCCTCAGCGTCAGTTGCAGACCAGAGAGCCGCCTTCGCCACTGGTGTTCTTCCATATATCTACGCATTCCACCGCTACACATGGAGTTCCACTCTCCTCTTCTGCACTCAAGTTCAACAGTTTCTGATGCAATTCTCCGGTTGAGCCGAAGGCTTTCACATCAGACTTATTGAACCGCCTGCACTCGCTTTACGCCCAATAAATCCGGACAACGCTTGCCACCTACGTATTACCGCGGCTGCTGGCACGTA
+
CCCCCGGGGGGGGGGGGGGGGGGGGGGGGGGGGGGGGGGGGGGGGGGGGGGGGGGGGGGGGGGGGGGGGGGGGGGGGGGGGGGGGGGGGGGGGGGGGGGGGGGGGGGGGGGGGGGGGGGGGGGGGGGGGGGGGGGGGGGGGGGGDFFGGGGGGGGGGGGGGGGGGGGGGGDGGGGGGGGGGFGGGFGGGCDCDGCGGG>CGGFFFFFFFFFFF4?@EFFFFFA=BBF>F=BDFFFFFBFFDCE@FFFF@@EAFFFFF27;06?>>F6208<>B038(48ABAABFF>01276??:((,(4.
@M05025:18:000000000-B3NL5:1:1101:21414:12511 2:N:0:CACTCA
AGTGGAGGACTACAAGGGTATCTAATCCTGTTTGCTCCCCATGCTCTCATGCCTCAGCGTCAGTTACAGTCCAGTAAGTCGCCTTCGCCACTGGTGTTCTTCCTAATCTCTACGCATTTCACCGCTACACTAGGAATTCCACTTACCTCTCCTGCACTCTAGTTAAACAGTTTTATATGCTTTCTACAGGTTAAGCCTATATATTTAACATATAACTTGTTTAACCGCCTACGCATCCTTTACGCCCAGTTATTCCGAACAACGCTTGCCACCTACGTATTACCGCGGCTGCTGGCCCGTG
+
CCCCCFGGGGGGGGGGGGGGGGGGGGGGGGGGGGGGGGGGGGGGGGGGGGGGGGGGGGGGGGGGGGGGGGGGGGGGGGGGGGGGGGGGGGGGGGGGGGGGGGGGGGGGGGGGGGGGGGGGGGGGGGGGGGGGGGGGGGGGGGGGGGGGGCFFGGGGGGGGGFFGCGGGGGGGGGGGGGGGGGGGGGGFFFFGGGGGGGFDGGFCFFD?FFFFFFFEFFECFFFFFC9=5AACD5=ABEFEEFF95:5==@?EEC<?E(5>9(((66;;?1>=((.;?;EE33?409339B6()4(:((-4(
@M05025:18:000000000-B3NL5:1:1101:22998:12520 2:N:0:CACTCA
AGTGGAGGACTACCGGGGTATCTAATCCTGTTTGCTCCCCACGCTTTCGTGCCTCAGTGTCAGTGTTGGTCCAGGTAGCTGCCTTCGCCATGGATGTTCCTCCTGATCTCTACGCATTTCACTGCTACACCAGGAATTCCGCTACCCTCTACCACACTCTAGTCGCCCAGTATCCACTGCAGTTCCCAGGTTGAGCCACGGGCTGTCACAACGGACTTAAACGACCACCCAAGCACGCTTTACGCCCAGTATTTCCGAGTATCGCTTGCACCATTCGTATTACAGCGCCTGCTGGCACCAA
+
CC9CCFGGCFFGG8CCEG7@D@FF@EFFGGGCFGGGE<<FG:CF@@DCCCFGFAEFGFGGEGG<6CFGDGF@<EFGG9,CFFFGFEDFE6BAEF,,9C,FE,,A,A,9,CFC<FGCCCEGD@<9CFGGFG,CF?+AE,E,44BC=,@44==;DEED>,,DFAFC6CGGE8@=7E:D,@=F=8DFF,=+7;7=+;6+0+*3*3*3*;?6BCA>FE425AE6F8)((-6@2(:,((6((6(2(9>((62<04;)56).4:((,))(4(4((.2:47)6),3,4<A4,8((--(.().4()((,
@M05025:18:000000000-B3NL5:1:1101:23751:12523 2:N:0:CACTCA
AGTGGAGGACTACCCGGGTTTCTAATCCTGTTTGCTCCCCACGCTTTCGCACCTGAGCGTCAGTCTTTGTCCAGGGGGCCGCCTTCGCCACCGGTATTCCTCCAGATCTCTACGCATTTCACCGCTACACCTGGAATTCTACCCCCCTCTACAAGACTCTAGCCTGCCAGTTTCGGATGCAGTTCCCAGGTTGAGCCCGGGGATTTCACATCCGACTTGACAGACCGCCTGCGTGCGCCTTACGCCCAGTAATTCCGATTAACGCTTGCACCCTCCGTATTACCGCGGCTGCTGGCCCGGG
+
CCCCCGGGGGGGGGGGGGGGGGGGGGGGGGGGGGGGGGGGGGGGGGGGGGGGGGGGGGGGGGGGGGGGGGGGGGGGGGGGGGGGGGGGGGGGGGGGGGGGGGGGGFGGGGGGGGGGGGGGGGGGGGGGGGGGGGFGGGGGGGGGGC8EGGFGGGGGGGGGGAEFGGGGGGFGGGEGGGGGGGFFGGGGGFGGGGGGGGFGGG3>FFFFFFFFFFBFFFAFFFF???609?::6?(1(2(4,4?<046?<BF9<)6:?FBFBA22,1:(22??(4?F0?(824>AB0(,439?>B.:(401(
@M05025:18:000000000-B3NL5:1:1101:14218:12537 2:N:0:CACTCA
AGTGGAGGACTACCGGGGTTTCTAATCCTGTTCGCTACCCATGCTTTCGAGCCTCAGCGTCAGTTGCAGACCAGAGAGCCGCCTTCGCCACTGGTGTTCTTCCATATATCTACGCATTCCACCGCTACACATGGAGTTCCACTCTCCTCTTCTGCACTCAAGTTCAACAGTTTCTGATGCAATTCTCCGGTTGAGCCGAAGGCTTTCACATCAGACTTATTGAACCGCCTGCACTCGCTTTACGCCCAATAAATCCGGACAACGCTTGCCACCTACGTATTACCGCGGCTGCTGCCACGTA
+
CCCCCFGGGGGGGGGGGGGGGGGGGGGGGGGGGGGGGGGGGGGGGGGGGGGGGGGGGGGGGGGGGGGGGGGGGGGGGGGGGGGGGGGGGGGGGGGGFGGGGGGGGGGGGGGGGGGGGGGFGGGGGGCGGGGGGGCGGGGGFFFGGGGGGGGGGFGGGFFGGCFFGGGFFGGGGGGGGGGFC+?FF7FFGCDDGGGGGG5CGGFGFFFFFFFFFFFFB8CFFFFCF>B=5;;0(=)62>F<;)>;@9;7,5;8CEFFF0:;;8:9>BF?::>2082408>97)-6,1-01;;:B:)1)228.
@M05025:18:000000000-B3NL5:1:1101:22232:12554 2:N:0:CACTCA
AGTGGAGGACTACCAGGGTTTCTAATCCTGTTTGCTACCCACGCTTTCGAACCTCAGCGTCAGTTACAGACCAGAGAGCCGCTTTCGCCACTGGTGTTCTTCCATATATCTACGCATTTCACCGCTACACATGGAGTTCCACTCTCCTCTTCTGCACTCAAGTCTCCCAGTTTCCAATGCACTACTCCGGTTAAGCCGAAGGCTTTCACATCAGACTTAAAAGACCGCCTGCGTTCCCTTTACGCCCAATAAATCCGGATAACGCTTGCCACCTACGTATTACCGCGGCTGCTGGCACGTA
+
CCCCCGGGGGGGGGGGGGGGGGGGGGGGGGGGGGGGGGGGGGGGGGGGGGGGGGGGGGGGGGGGFGGGGGGGGGGGGGGGGGFGGGGGGGGGGGGGGGGGFGGGGGGGGGGGGGGGGGGGGGGGGGGGGGGGGGGGGGGGGGGGGGGGGGGGFFGGGGGGGGGGGGGGGGGGGGGFFGGFGGGGGGGGGDGDGGGDFDEDGGFGFFFFFFFFF6AEEFF=FFCBFFF@=?FFF@FDDF@EEFFFF96D0=EF<55;BF;6?A?FFFB?B>AD:?0?FBFAFA496>96;>9?:BB62<::(
@M05025:18:000000000-B3NL5:1:1101:28119:12559 2:N:0:CACTCA
AGTGGAGGAGTACCGGGGTATCTAATCCTGTTCGCTACCCATGCTTTCGAGCCTCAGCGTCAGTTGCAGACCAGAGAGCCGCCTTCGCCACTGGTGTTCTTCCATATATCTACGCATTCCACCGCTACACATGGAGTTCCACTCTCCTCTTCTGCACTCAAGTCCAACAGTTTCTGATGCAATTCGCCGGTTGAGCCGAAGGCTTTAACATCAGACTTATTGAACCGCCTGCACTCGCTTTACGCCCAATAAATCCGGACAACGCTTGCCACCTACGACTTACCGCAGCTGCTGGCACGTG
+
CCBCCGGGGGGG9,@7CFCEDFGGGFGFFGGGFGGGGEEFGGGGDG<FGCF7CGGGCFGGDFGGFGGGGGG7CDFFGEEGGGGE:<DG7CFGGG<EFEFGGGGGFGGGFFFGGC@B7FGFGGGGGGEEGGGGCG8EFFGGGGA83D,CDFFGFGGGGGFDGFF,7D=@D8EEFFGD8E9CG8FCF+=CE53?57CFGGFDDDFCA*++=B>F8AFEEF6C6++/0>@6213@13/(/4;114)3;>(::7:A945316?(13,(,1:?,(.8(.42(((-())542(390202,:(3)(((
@M05025:18:000000000-B3NL5:1:1101:4995:12571 2:N:0:CACTCA
AGTGGAGGACTACTAGGGTTTCTAATCCTGTTTGCTCCCCATGCTCTCATGCCTCAGCGTCAGTTACAGTCCAGTAAGTCGCCTTCGCCACTGGTGTTCTTCCTAATCTCTACGCATTTCACCGCTACACTAGGAATTCCACTTACCTCTCCTGCACTCTAGTTAAACAGTTTTATATGCTTTCTACAGGTTAAGCCTATATATTTAACATATAACTTGTTTAACCGCCTACGCATCCTTTACGCCCAGTTATTCCGAACAACGCTTGCCACCTACGTATTACCGCGGCTGCTGGCACGTA
+
CCCCCGGGEFGGGGGGGGFGGGGFGGGGGGGGGGGGGGGGGGGGGGGGFGGGFC8EGGGGGGGGGFFC@FGGGGGGGGGFFDGGGGGEGFGGGGGGGGFGGGFFGGGGGGGCFFGGFGGGGGGGGGGGGGGGGGGGGGGGGGGFGGGGGGFGGGFCFGGGFDC@FE;A8DEAFFFFGGGFGGGFGGGGC?FGGCFGGG5DFG7=DFFFFFF+22C9E?CEFFCC8CFAFDDFD5>ABFFFEFF=9==D>>CFEFF4B=2(6:92(:?;?@<<8@@F;;4)./17(30(60233>(((,-.(
@M05025:18:000000000-B3NL5:1:1101:12148:12576 2:N:0:CACTCA
AGTGGAGGACTACTGGGGTTTCTAATCCTGTTTGATCCCCGCACTTTCGTGCCTCAGCGTCAGTAGGGCGCCGGTATGCTGCCTTCGCAATCGGGGTTCTGCGTGATATCTATGCATTTCACCGCTACACCACGCATTCCGCATACTTCTCGCCCACTCGAGCCCGGCAGTTTCAACGGCTGTACGGGGTTGAGCCCCGCAATTTTACCGCTGACTTGGCAGGCCGCCTACGCACCCTTTAAACCCAATAAATCCGGATAACGCTCGCATCCTCCGTATTACCGCGGCTGCTGGCACGGGG
+
CCCCCGGGGGGGGGGGGGGGGGGGGGGGGGGGGGGGGGGGGGGGGGGGGGGGGGGGGGGGGGGGGGGGGGGGGGGGGGGGGGGGGGGGGGGGGGGGGGGGGGGGGGGGGGGGGGGGGGGGGGGGGGGGGGGGGGGGGGGGGGGGGGGGGGGGGEGGG6FGGGGGGGGGGGGGGGGGFEGGGCGGGGGGGGGGGF7FGGAGDGFFFFFFFFF5>>FFBF???DFFB>FFFF?BF?FFFFFFFAAFF1?B?7<>BFFB04,(6)(--21(02>?F>?98<7?)-631979B01,253,8(3,,
@M05025:18:000000000-B3NL5:1:1101:6048:12579 2:N:0:CACTCA
AGTGGAGGACTACCGGGGTATCTAATCCTGTTTGCTCCCCATGCTCTCATGCCTCAGCGTCAGTTACAGTCCAGTAAGTCGCCTTCGCCACTGGTGTTCTTCCTAATCTCTACGCATTTCACCGCTACACTAGGAATTCCACTTACCACTCCTGCACTCTAGTTAAACAGTTTTATATGCTTTCTACAGGTTAAGCCTATATATTTAACATATAACTTGTTTAACCGCCTACGCATCCTTTACGCCCAGTTATTCCGAACAACGCTTGCCACCTACGTATTACCGCGGCTGCTGGCACGTA
+
CCCCCGGGGGGGGGGGGGGGGGGGGGGGGGGGGGGGGGGGGGGGGGGGGGGGGGGGGGGGGGGGGGGGGGGGGGGGGGGGGGGGGGGGGGGGGGGGGGGGGGGGGGGGGGGFGGGGGGGGGGGGGGGGGGGGGGGGGGGGGGGGGGGGGGGGGGGGGGGGGCFGFGGFGGGGGGGGGGGGGGGGGGGGFGGGGGGGGGBGGGFGFFFFFFFFFFCFEFEEFFFFF6AAAFFFFFFFF:BFFFCDD2>?D@EEEEFEE9?BFFFB@6?;?EFFFDEF6;3>@EB2(9(36>0<>DF67<:?,
@M05025:18:000000000-B3NL5:1:1101:27644:12579 2:N:0:CACTCA
AGTGGAGGACTACCCGGGTTTCTAATCCTGTTCAATACCCACGCCTTCGTGCTTCAGCGTCAGTAGGGCGCCGGTACGCTGCCTTCGCAATCGGAGTTCTGCGTGATATCTATGCATTTCACCGCTACACCACGCATTCCGCGTACTTCTCGCCCACTCAAGGCACCCAGTTTCAACGGCTCGACGAGGTTGAGCCCCGCAATTTTACCGCTGACTTAAGCGTCCGCCTACGCACCCTTTAAACCCAATAAATCCGGATAACGCTCGCATCCTCCGTATTACCGCGCCTCCTGGCACGGAG
+
CCCC9EFGGGGGGGGGCGGDCFGGGGGGGGGGGGGGGGGGGGGGGFGFGGGGGGGGGGGGDGFGGGFGGGGEGGGGGGGGCFFGGGGGGGGGGGGEFGGG9FGGDDGGGGGFGGGGGFGGGGAGGGGGGGGGGGGGGEGGGEEGGGGGG,@ECEGGGGGGGGFGFGCEFC5=;:C:CEGGDGGGDE<<DDFGC*>CFDBDG):D68:A=5BB>>FD4@A4F>)426>13?23((49FBF:499<F1<?0426242((-(:.82;((,-419.).,(-8?0244,9(-(((.().4(,,114
@M05025:18:000000000-B3NL5:1:1101:4838:12586 2:N:0:CACTCA
AGTGGAGGACTACTGGGGTTTCTAATCCTGTTTGCTCCCCACGCTTTCGTGCCTCAGTGTCAATGTTGGTCCAGGTAGCTGCCTTCGCCATGGATGTTCCTCCTGATCTCTACGCATTTCACTGCTACACCAGGAATTCCGCTACCCTCTACCACATTCTAGTCATCCAGTATCCACTGCAGTTCCCAGGTTGAGCCCAGGGCTTTCACAACGGACTTAAATAGCCACCTACGCACGCTTTACGCCCAGTAATTCCGAGTAATGCTTGCACCCTCCGTATTACCGCGGCTGCTGGCACGAA
+
CCCCCGGGGGFGG@F<FGGGGGGGGGGFFDFGGGGCGGGGGGGGGGGGGGGGGFFGFGGGGGEGGGGGGGDFCGGGGGGGGGGGGGFGGGGFFGGGGGGFGGGGGGFDFGGGEGGGGDCFGGGGGGGGGG8DCCEGGGGGGGG>E?EFFGGGG,DGFFGGGGGGGDFFF8DGGGGGGGGCGGGGGFCDD=DC?F=DFGBF?DDGFFFFFFFF>5*:=6C;@EFF@)8CBFF699AAB9=2>=;@FFFD?@7)19??1<B?33))9?<763.=D;(:3;1(5<42(-(3102<?F(4(,-34
@M05025:18:000000000-B3NL5:1:1101:27384:12591 2:N:0:CACTCA
AGTGGAGGACTACAAGGGTTTCTAATCCTGTTCGCTACCCATGCTTTCGAGCCTCAGCGTCAGTTGCAGACCAGACAGCCGCCTTCGCCACTGGTGTTCTTCCATATATCTACGCATTCCACCGCTACACATGGAGTTCCACTGTCCTCTTCTGCACTCAAGTCGCCCGGTTTCCGATGCACTTCTTCGGTTAAGCCGAAGGCTTTCACATCAGACCTACGTAACCGCCTGCGCTCGCTTTACGCCCAATAAATCCGGATAACGCTTGCCACCTACCTCTTACCGCGCCTCCTCGCACGCT
+
CCCCCFFDGGGGGFFGGDDF@FGFFGGGGGGGEGGGDGGGGGGFEFGGGGDEEGGGFGGGCGGGGGG@FGGGFGEFGGGGECGGGGF@CGGFG,:8BCFGC?FGGFGGGGFGGGGGGEGGFGFGEECEFGGGFC:=EGEDFGGCFGGG;EFGGFCDGGGCG9C>8CCE+@6+6ECG6C+=8FGGGG?C+:CGGGFFG75?*9ADAFFFFF+;446>5;E(:8?9=B2=12123,1;9>;(64C@;>(46:22<<)49(1,4)8:>13(4497::0:(.).).551(74(((.1((,-4(((
@M05025:18:000000000-B3NL5:1:1101:6891:12593 2:N:0:CACTCA
AGTGGAGGACTACTAGGGTATCTAATCCTGTTCGATACCCTCGCTTTCGTGCTTCAGCGTCAGTTGGGCGCCGGTATGCTGCCTTCGCAATCGGAGTTCTGCGTGATATCTATGCATTTCACCGCTACACCACGCATTCCGCATACTTCTCGCCCACTCAAGAACATCAGTTTCAACGGCACGACGGGGTTGAGCCCCGAATTTTTACCGCTGACTTGATATTCCGCCTACGCACCCTTTAAACCCAATAAATCCGGATAACGCTCGCATCCTCCGTATTACCGCGGCTGCTGGCCCGGAG
+
CCCCCGGGGGGGGGGGGGGGGGGGGGGGGGGGGGFGGGGGGGGGGGGGGGCGGGGGGGGGEGGGGGGGGGGGGGGDGGGGGGGGGGGGGGGGGGGGGGGGGGGGGGGGGGGGGGGGGGGGGGGGGGGGGGF@GGGGGGCFFGGGGGGGGGGGGEGGGGFGFDG?FGGGDFGGGGCGGGGGDGDDGG4CCDDD<FGGGGFGCGFGFFAFFDEFF>FFFFFFFFFFEFBB?<FBF6BBBB?:>B>A:03:?B>D>9?B>(4<AFBB?:11(3447>?96(8>24-((4((,(0)8(((-96;,
@M05025:18:000000000-B3NL5:1:1101:14664:12608 2:N:0:CACTCA
AGTGGAGGACTACTAGGGTTTCTAATCCTGTTCGCTACCCATGCTTTCGAGCCTCAGCGTCAGTTGCAGACCAGAGAGCCGCCTTCGCCACTGGTGTTCTTCCATATATCTACGCATTCCACCGCTACACATGGAGTTCCACTCTCCTCTTCTGCACTCAAGTTCAACAGTTTCTGATGCAATTCTCCGGTTGAGCCGAAGGCTTTCACATCAGACTTATTGAACCGCCTGCACTCCCTTTACGCCCAATAAATCCGGAAAACGCTTGCCACCTACGTATTACCGCTGCTGCTGCCACGTA
+
CCCCCGGGGGGGGGGGGGFGGGGGGGGGGGGGGGGGGGGGGGGGGGGGGGGGGEGGGGGGGGGGGGGGGGGGGGGGGGGGGGGGGGGGGGGGGGGGGGGGGGGGGGGGGGGGGGGGGGGGGGGGGGGGCFFGGGCGGGGGGGGGFFGGFGGGFGGGFGGGGDFGGGGGGGFGDGGGAEDFGCD8===D88DGDFDFFC5C><?DFFFF>F@AAAA==ACFF6B=E):@@9BDBE@E(8>E@:C069B?((5<;)7@F0(((/52(,3-::<7370:::79?)-402(((,)5:4),).2,(
@M05025:18:000000000-B3NL5:1:1101:3011:12628 2:N:0:CACTCA
AGTGGAGGACTACAGGGGTTTCTAATCCTGTTCGCTACCCATGCTTTCGAGCCTCAGCGTCAGTTGCAGACCAGAGAGCCGCCTTCGCCACTGGTGTTCTTCCATATATCTACGCATTCCACCGCTACACATGGAGTTCCACTCTCCTCTTCTGCACTCAAGTTCAACAGTTTCTGATGCAATTCTCCGGTTGAGCCGAAGGCTTTCACATCAGACTTATTGAACCGCCTGCACTCGCTTTACGCCCAATAAATCAGGCCAACGATTGCCACCTACGTATTACCGCGGCTGCCGGCACGTA
+
CCCCCGGGGGGGGGGGGGGGGGGGCGGGGGGGGGGGGDFGGGGGGGGGGGGGGF@FGGGGGGGGGEGCGFCFEG@@FDGFGGGEFCFGGGGGGGFFAFGCFFGGGFGGFGGGGGGDGFGGGDC@FFGGGGGGGGDGGGGFDD;DDFFGGGFFDEFGGGG?E9CFGGFFFFGGGGGGGGGGCFG8DFGGG+@DGG?7D>BDDDC>AFFFFFAFFA>BFA4AF+=;=@>2==27B=>=BF@7166;;>18;(;A39<)4)((/6?3(,4122<??B>?6:<)5AF429901(1((((((-(((
@M05025:18:000000000-B3NL5:1:1101:9771:12634 2:N:0:CACTCA
AGTGGAGGACTACACGGGTATCTAATCCTGTTTGCTCCCCATGCTCTCATGCCTCAGCGTCAGTTACAGTCCAGTAAGTCGCCTTCGCCACTGGTGTTCTTCCTAATCTCTACGCATTTCACCGCTACACTAGGAATTCCACTTACCTCTCCTGCACTCTAGTTAAACAGTTTTATATGCTTTCTACAGGTTAAGCCTATATATTTAACATATAACTTGTTTAACCGCCTACGCATCCTTTACGCCCAGTTATTCCGAACAACGCTTGCCACCTACGTATTACCGCGCCTGCCGGCACGTA
+
CCCCCGGGGGGGGGGGGGGGGGGGGGGGGGGGGGGFGGGGGGGGGGGGGGGGGGGGGGGGGGGGGGGGGGGGGGGGGGGGGGGGGGGGGGGGGGGGGGGGGGGGGGGGGGGGGGGGGGGGGGGGDGGGGGGGGGGGGGGGGGGGGGGGGGGGGGGGGGGGGEGGFCFGGGGGGGGGGGGGGGGGGGGGGCFFGFGGGGFGGGFGFFFFFBFFFFF8AFEEFFFEEFFA=DFB9=)/:@FFFFFDAA2@D@??CE4*792@2((60;D3=;9<166@@@)91C?<<>;(-((((-41(468(
@M05025:18:000000000-B3NL5:1:1101:2383:12639 2:N:0:CACTCA
AGTGGAGGACTACCGGGGTATCTAATCCTGTTTGCTCCCCACGCTTTCGTTCTTGAGCGTCAGTGTATATCCAGTAAACTGCCTTCGCCGTTGGTGTTCTTCCTAATATCTACGCATTCCACCGCTTCACTAAGAATTCCGTTTACCTCTATATAACTCTAGTTAACCAGTATCCAAAGCGGACTGAGGTTGAGCCTCAGGCTTTAACTCTAGACTTGATAAACCGCCTACAAACTCTTTACGCCCAATAATTCCGGATAACGCTTGTGACCTATGTATTACCGCGGCTTCTGGCACATAG
+
CCCCCGEGGGGGGFGGGDEE9EFGCEGGAFGGGGGGG?FEDFGECGFGGGGGGGGGGGGGGGGCFGFGGFFGGGGCFGGGFGGGGGGGGGGGGGEGGGFGGGGGG9FFGGGGGGDEFCGGGGGGGGGGGGGGGGGGGGGGGGGGGGGGGGGGGGGFEAGGDGGGGGGGGGFGGGCGGGGGGD6?CFGGGGGGDGFGGGFGGCADAAFF9AFFFAAA?@3AFFA@BB=>FFFE=3BFF*>7CF@?BFF0=87?E?;E3;<<E<19;:??:<>9<BFDA<A456),44((((4)--0.<:<>)
@M05025:18:000000000-B3NL5:1:1101:6441:12643 2:N:0:CACTCA
AGTGGAGGACTACTGGGGTATCTAATCCTGTTCGCTCCCCACGCTTTCGCTCCTCAGCGTCAGTAACGGCCCAGAGACCTGCCTTCGCCATTGGTGTTCTTCCCGATATCTACACATTCCACCGTTACACCGGGAATTCCAGTCTCCCCTACCGCACTCAAGCCCGCCCGTACCCGGCGCGGATCCACCGTTAAGCGATGGACTTTCCCACCGGACGCGACGAACCGCCCACGAGCCCTTTACGCCCAACACATCCGGCTAACGCTTCCCCCATTCGTAATACCGCGGCTTCGGGACCCGC
+
CCCCCCCGGGC<FFGGGFGGGGGGGFGCEFEEFCFEG:EEFGGG@FGFCEGGGFFCG8FCEGGEFGFGDGEGGGDFEDFGGGGGDFFDGF75CE?DGEFECGGGCEC=FFGGGGGGFGFGCFGGGF@FAEFG>C>3@FGG=DEE,>DEGGD==88=ECDF,4@6D:B@CC>EGGGCDG*9C))):CCDGGCCC*7C3*AD5CF*/+;+=?:@75)--0,(7).41(13((-((449;B11))6246>::18(3).(,-((()((-(,()((((,))),((,)))(((,--(.(,,(4((((
@M05025:18:000000000-B3NL5:1:1101:14362:12653 2:N:0:CACTCA
AGTGGAGGACTACCCGGGTTTCTAATCCTGTTTGCTCCCCATGCTCTCATGCCTCAGCGTCAGTTACAGTCCAGTAAGTCGCCTTCGCCACTGGTGTTCTTCCTAATCTCTACGCATTTCACCGCTACACTAGGAATTCCACTTACCTCTCCTGCACTCTAGTTAAACAGTTTTATATGCTTTCTACAGGTTAAGCCTATATATTTAACATATAACTTGTTTAACCGCCTACGCATCCTTTACGCCCAGTTATTCCGAACAACGCTTGCCACCTACTTATTACTGCGGCTGCTGGCCCGTT
+
CCCCCGGGGGGGGGGGGGFGGGGGGGGGGGGGGGGGGGGGGGGGFGGGGGGGGFFGGGGGGGGGGGGGGGGGGGGGGGGGDEGGGGGGGGGGGGGGGGGGGGFFGGGAFGGGFGGGGGGGGGGGG@FGGGGGGG?EFCFFGEGGGG@>E,=DGGF88EFFGFFGGFF8FG6CFGGGFGFD==DDGDGFC=DFGDFGGGFD8FFGFCFCFFFFFAFAEFFCFACEA:>A8AFFF2@A=BEEFFFFA@5>55*1>57*529@B(6(60<(:()72334))))/7?<3@;01((4:?(((,(-(
@M05025:18:000000000-B3NL5:1:1101:4055:12668 2:N:0:CACTCA
AGTGGAGGACTACCAGGGTATCTAATCCTGTTTGCTCCCCACGCTTTCGAGCCTCAGCGTCAGTTACAGACCAGAGAGCCGCCTTCGCCACTGGTGTTCCTCCATATATCTACGCATTTCACCGCTACACATGGAATTCCACTCTCCTCTTCTGCACTCAAGTTTCCCAGTTTCCAATGACCCTCCCCGGTTGAGCCGGGGGCTTTCACATCAGACTTAAGAAACCGCCTGCGCTCGCTTTACGCCCAATAAATCCGGACAACGCTTGCCACCTACGTATTACCGCGGCTGCTGCCACGTC
+
CCCCCGGGGGGGGGGGGGGGGGGGGGGGGGGGGGGGGGGGGGGGGGGGGGGGGGGGGGGGGGGGGGGGGGGGGGGGGGGGGGGGGGGGGGGGGGGGGGGGGGGGGGGGGFGGGGGGGGFGGGGGGGGGGGGGGGGGGGGGGGGGGGGGFGGGGGGGGGGFFGFGGGGGGGGGGGGGGGGFGGGFFGDGGDDDDGGGGGFGGGFGFFFFFFAAFFA8;FFFFFFDFD9;BFFF;F>@>F:<B<F:?19BF?7AA9<BF031(467((48?0A?((4>:72489<<66;9>>1:??)3).(-(
@M05025:18:000000000-B3NL5:1:1101:25851:12675 2:N:0:CACTCA
AGTGGAGGACTACCGGGGTATCTAATCCTGTTTGCTCCCCACGCTTTCGTGCCTCAGTGTCAATGTTGGTCCAGGTAGCTGCCTTCGCCATGGATGTTCCTCCTGATCTCTACGCATTTCACTGCTACACCAGGAATTCCGCTACCCTCTACCACATTCTAGTCATCCAGTATCCACTGCAGTTCCCAGGTTGAGCCCAGGGCTTTCACAACGGACTTAAATAACCACCTACGCACGCTTTACGCCCAGTAATTCCGAGTAACGCTTGCACCCTTCGTATTACCGCGGCTCCTGTCACGAA
+
CCCCCGGCCGGGGGGGGGGGGGGGGGFGGGGGGFGGA<FCFGGGGD@9CFGGFCGFFGGGFF,<EGGDFFA<EGFGGFEGGGGCECFGCCGGGGGGGGGGFGGGGF9FCGG9FFFFGGFFGGGGGGFGFGGGGGF?FFGDFGGGGGGGGGGGGGFGG=E,=EGGGGGGGGGGCFFGGFCGGGGGCFDGFGFFFGCFGGFGFDFDFFCCAF6AB*@=5?8C99A=64>25)65=52((5==9CE(31920;.)195?319@;9<;>;;:?F?B?:2::?71:A>A((,,(-(,43),-60,,
@M05025:18:000000000-B3NL5:1:1101:10023:12689 2:N:0:CACTCA
AGTGGAGGACTACTCGGGTTTCTAATCCTGTTTGCTCCCCACGCTTTCGTGCCTCAGTGTCAGTGTTGGTCCAGGTAGCTGCCTTCGCCATGGATGTTCCTCCTGATCTCTACGCATTTCACTGCTACACCAGGAATTCCGCTACCCTCTACCACACTCTAGTCGCCCAGTATCCACTGCAGTTCCCAGGTTGAGCCCAGGGCTTTCACAACGGACTTAAACGACCACCTACGCACGCTTTACGCCCAGTAATTCCGATTAACGCTCGCACCCTTCGTATTACCGCGGCTGCTGGCACGAC
+
CCCCCGGGGGGGGGGGGGFGGGGGGGGGGGGGGGGGGGGGGGGGGGGGGGGGGGGGGGGGGGFGGGGGGGGGGGGGGGGGGGGGGGGGGGGGGFGFGGGGGGGGGGGGGGGGGGGGGGGGGGGGGGGGGGGGGGGGGGGGGGGGCGGGGGGGGGGGGGFGGGGGGGGGGGGGGDGGGGGGGGGGGFGFGGGGGGGC7DFGFGEFA*?FFFFF>DBABF@A>FD>=4->@DFFFFFFBFFFDFFFDFF??;C?C)7CE0(3;6301:?>F9>9::(4:::74<B<(13,70(22>022564(
@M05025:18:000000000-B3NL5:1:1101:21009:12739 2:N:0:CACTCA
AGTGGAGGACTACCCGGGTATCTAATCCTGTTTGCTCCCCACGCTTTCGTTCTTGAGCGTCAGTGTATATCCAGTAAACTGCCTTCGCCGTTGGTGTTCTTCCTAATATCTACGCATTCCACCGCTTCACTAAGAATTCCGTTTACCTCTATATAACTCTAGTTAACCAGTATCCAAAGCGGACTGAGGTTGAGCCTCAGGCTTTAACTCTAGACTTGATAAACCGCCTACAAACTCTTTACGCCCAATAATCCCGGATAACGCTTGTAACCTAAGTATTACCGCCGCTGCTGGCACATAG
+
CCCCCGGGGGGGGGGGGGGGGGGGGGGGGGGGGGGGGGGGGGGGGGGGGGGGGGGGGGGGGGGGGGGGGGGGGGGGGGGGGGGGGGGGGGFGGGGGGGGGGGGGGGGGGGGGGGGGGGGGGGGGGDGGGGGGGGGGCFGGGGGGGGGGFGGGGGGFGGGGGGGGGEGGFDFFGGGGGGGGGGGGGFGGGGGGGGGFC?FGGGFGFFFFACCFFCFFFFEAEFFF=AB485(7BBD*5>@<CC@(69D?();<<?86;98;EE0:<FF?)6>A<(),).6<A4<0((,1(402:>:0.(-))
@M05025:18:000000000-B3NL5:1:1101:27030:12748 2:N:0:CACTCA
AGTGGAGGACTACTGGGGTATCTAATCCTGTTTGCTCCCCATGCTCTCATGCCTCAGCGTCAGTTACAGTCCAGTAAGTCGCCTTCGCCACTGGTGTTCTTCCTAATCTCTACGCATTTCACCGCTACACTAGGAATTCCACTTACCTCTCCTGCACTCTAGTTAAACAGTTTTATATGCTTTCTACAGGTTAAGCCTATATATTTAACATATAACTTGTTTAACCGCCTACGCATCCTTTACGCCCAGTTATTCCGAACAACGCTTGCCACCTCACTATTACCGCGGCTGCTGGCCCGTA
+
CCCCCGGGGGGGGGGGGGGGFGGGGGGGGGGGGGGGGFGEGGGGGGGGGFFGGGGGGGGGGGGGGGGGGCFFFGGFGGGGGEGGEGBFEGGGGGGGGGGGGGGGGCEGGGGGGGGGGGGGGGGFGGGGGGGGGGGFGGGGFGGGGGFCGC8EFCFGGGGGGFGGGGFFGGGGGFGGGGGGD8DFGGGG?FGG8D=DFC*6=D9FF?DFFD<?;9C7AF<EFFAE7C5>BAFD98>===BFE46:2:)5(7//>5@4(6(:2593(3<16(>@3@(((1)6?59>071(31(20)20(-,4,
@M05025:18:000000000-B3NL5:1:1101:18160:12790 2:N:0:CACTCA
AGTGGAGGACTACAGGGGTTTCTAATCCTGTTCGCTACCCATGCTTTCGAGCCTCAGCGTCAGTTGCAGACCAGAGAGCCGCCTTCGCCACTGGTGTTCTTCCATATATCTACGCATTCCACCGCTACACATGGAGTTCCACTCTCCTCTTCTGCACTCAAGTTCAACAGTTTCTGATGCAATTCTCCGGTTGAGCCGAAGGCTTTCACATCAGACTTATTGAACCGCCTGCACTCGCTTTACGCCCAATAAATCCGGACAACGCTTGCCACCTACGTATTACCGCGGCTGCTGGCACGTA
+
CCCCCGGGGGGGGGGGGGFGGGGGGGGGGGGGGGGGGGGGGGFGGGGGGGGGGGGGGGGGGGGGGGGGGGGGGGGGGGGGGGGGGGGGGGGGGGGGGGGGGGGGGGGGGGGGGGGGGGGGGGGGEGGGGGGGGGGGGGGGGGGGGGFGGGGFGGGGGGGGFGFCGGGFGFGGGGGGGGGGGFGGGFGGGGGGGGGGGGEGDGFGFFFFFFFFFFAEEFFFFFBCEDBBB@FBBEEFBFFD<39;?B9;?;5=E?<;>1@096:BB(3,8(<?21::?1)6())6(-(,--60:)4?,)-..
@M05025:18:000000000-B3NL5:1:1101:4282:12816 2:N:0:CACTCA
AGTGGAGGACTACCCGGGTATCTAATCCTGTTCGCTCCCCATGCTTTAGCTCCTCAGCGTCAGTAAATGCCCAGAGACCTGCCTTCGCCATCGGTGTTCCTCCTGATATCTGCGCATTTCACCGCTACACCAGGAATTCCAGTCTCCCCTACATCACTCTAGTCTGCCCGTACCCACCGCAGATCCGAGGTTGAGCCTCGGACTTTCACGGCAGACGCGACAAACCGCCTACGAGCTCTTTACGCCCAATAAATCCGGATAACGCTTGCGCCCTACGTATTACCGCGCCTGCTGGCACGTA
+
CCCCCGGGGGGGGGGDEEFDGGGGGGGGGGGGGGGEGGGGGGGGFGGGGGGGGFGGGGGGGGGFGGGGGGGGGGGGGGGGGGGGGGGGGGGGGDGGGGGGGGGGGFFFFGGGGGGGGGGGGGGGGGGGGGGGGGDDFGGGFFFGGGGDGGGGGGGGGGGGGCGGGGGGGGGGGEGGGGGGGG+9AFGDGGDFDGDGC;A7;DEDFFFAFF6B5A;BBFFFF3>@FFBB@FBF8<<B(5>A<9A<:>FB02?)6<4260:?1)537(411(4<40<?B:)62<<4(491>((4:>(2(413,
@M05025:18:000000000-B3NL5:1:1101:6332:12827 2:N:0:CACTCA
AGTGGAGGACTACCAGGGTTTCTAATCCTGTTCGCTCCCCACGCTTTCGCTCCTCAGCGTCAGTAACGGCCCAGAGACCTGCCTTCGCCATTGGTGTTCTTCCCGATATCTACACATTCCACCGTTACACCGGGAATTCCAGTCTCCCCTACCGCACTCCAGCCCGCCCGTACCCGGCGCAGATCCACCGTTAGGCGATGGACTTTCACACCGGACGCGACGAACCGCCTACGAGCCCTTTACGCCCAATAAATCCGGATAACGCTCGCACCCTACGTATTACCGCGGCTGCTGGCACGTA
+
CCCCCGGGGGGGGGGGGGGGGGGGGGGGGGGGGGGGGGGGGGGGGGGGGGGGGFGGGGGGGGGGGGGGGGGGGGGGGGGGGGGGGGGGGGGGGDEGGGGGGGGGGGGEGGGGGGGGGGGGGGGGGGGGGGGGGGGGDGGGGFGGGGGGGGGGGGGGGDGGGFGGGGGGGGGEGGGGGGGGDGD=89CFGGGGGDGGCDFGGDFGF6@7AFFFF>E>BFF6@DE6>FF6>??F?B?F9?B7:<>?69>B::229A<:BFF<19??F?F>F1;BBF(8?:2<B9<4391(433:?:0344(4(
@M05025:18:000000000-B3NL5:1:1101:3946:12846 2:N:0:CACTCA
AGTGGAGGACTACAAGGGTATCTAATCCTGTTCGCTACCCATGCTTTCGAGCCTCAGCGTCAGTTGCAGACCAGACAGCCGCCTTCGCCACTGGTGTTCTTCCATATATCTACGCATTCCACCGCTACACATGGAGTTCCACTGTCCTCTTCTGCACTCAAGTTGCCCGGTTTCCGATGCACTTCTTCGGTTAAGCCGAAGGCTTTCACATCAGACCTAAGCAACCGCCTGCGCTCGCTTTACGCCCAATAAATCCGGATAACGCTTGCCACCTACGTATTACCGCCGCTGCTGGCACGTA
+
CCCCCGGGGGGGGGGGGGGGGGGGGGGGGGGGGGGGGGGGGGGGGGGGGGGGGGGGGGGGGGGGGGGGGGGGGGGFGGGGGGGGGGGGGDGGGGGGGGGGGGGGGGG9FGGGGGGGGGGGGGGGEGDGGGGFGGGGGGGGGGGGGFGGGGGGGGGC8EEGGGGEFFGFGGGGGGGGGGGGGGGGGGGGGDGGGGFFCDADDDAGFFF6CFFFFF6.4?;=FFFEFB2>=(/8>>>@69<0?C>11>07,20<<5AF19B019?(((-40:4)43(3:?2)(642(((-14>>>0(((.43(
@M05025:18:000000000-B3NL5:1:1101:8803:12859 2:N:0:CACTCA
AGTGGAGGACTACAAGGGTTTCTAATCCTGTTTGCTCCCCACGCTTTCGTGCCTCAGTGTCAGTGTTGGTCCAGGTAGCTGCCTTCGCCATGGATGTTCCTCCTGATCTCTACGCATTTCACTGCTACACCAGGAATTCCGCTACCCTCTACCACACTCTAGTCGCCCAGTATCCACTGCAGTTCCCAGGTTGAGCCCAGGGCTTTCACAACGGACTTAAACGACCACCTACGCACGCTTTACGCCCAGTAATTCCGAGTAACGCTTGCACCCTTCGTATTACCCCGGCTGCTGGCACGAA
+
CCCCCGGGGGGGGGGGGGGGGGGGGGGGGGGGGGGGGGGGGGGGGGGGGGGGGGGGGGGGGGGGGGGGGGGGGGGGGGGGGGGGGGFGGGGGGGGGGGGGGFGGGGGGGGGGGGGGGGGGGGGGGGGGGGGGGCGGGGGGGGGGGGGGGGGGGGGGGGGGGGGGEDGGGGGGFGGGGGGGGCFGGGGGGGGGGGGG6DFGGGFGFFFFFFA>?>?>AFECFFFFFFFFFFFFFFFF>9@FFFFFFFFFD@C?CCFFF?B@D9C<F014:?,8<(:?BFBFFBA<((-(-39().41133,,
@M05025:18:000000000-B3NL5:1:1101:18746:12873 2:N:0:CACTCA
AGTGGAGGACTACTCGGGTATCTAATCCTGTTCGCTACCCATGCTTTCGAGCCTCAGCGTCAGTTGCAGACCAGAGAGCCGCCTTCGCCACTGGTGTTCTTCCATATATCTACGCATTCCACCGCTACACATGGAGTTCCACTCTCCTCTTCTGCACTCAAGTTCAACAGTTTCTGATGCAATTCTCCGGTTGAGCCGAAGGCTTTCACATCAGACTTATTGAACCGCCTGCACTCGCTTTACGCCCAATAAATCCGGACAACGCTTGCCACCTACGTATTACCGCGGCTGCTGGCACGTA
+
CCCCCGGGGGGGGGGGGGGGGGGGGGGGGGGGGGGGGGGGGGGGGGGGGGGGGGGGGGGGGGGGGGGGGGGGGGGGGGGGGGGGGGGGGGGFGGGGGGGGGGGGGGGGGGGGGGGGGGGGGGGGGGGGGGGGGGGGGGGFGGGGGGGCFGGGGGGGGCFGGGGGGGGFGGGGGGGGGGGGGGGGGGGGGDGDDFGFFGBDGGAC>FF6AFFFFAFFEFFCFFFFF55@B?DFB(4>>@<@FCEFFF>F6;@<FCCE66;>00469(3:6:AF??B?:<2>:BFF:9(19BF(37434<,8,
@M05025:18:000000000-B3NL5:1:1101:17811:12888 2:N:0:CACTCA
AGTGGAGGACTACACGGGTTTCTTATCCTGTTTGCTCCCCATGCTCTCATGCCTCAGCGTCAGTTACAGTCCAGTAAGTCGCCTTCGCTACTGGTGTTCTTCCTAATCTCTACGCATTTCACCGCAACACTAGGAATTCTACTTACCTCTCCTCCACTCTAGTTAAACAGTTTTATATGCTTTCTACAGGTTAAGCCTATATATTTAACATATAACTTGTTTAACCGCCTACGCATCTTTTACGCCCAGTTATTCCGAACAACGCTTACCACCTACGTATTACCGCGGCTGCTGGCACTCA
+
CCCCC?<CF@<FGEFFD@FGDGFDFGGEFCDEEEF<EFGCGGGGCFCFFC,@FFFFGGGGG:FFDF9ECGGDCDCFFGEGGGGG>CBF,8@EGEE<4FFEFGFGF<EFGGGFFGG7,7EF<FGGG+8=EF=F<=8FEE=,@AD9,@,,99D?D,4@8,@98@DCGAD9=8:A,=,6=AFFDG?=FDGGG8D6DD?7++5+8D7@DDF?C?FFA?F=AF<89*C@A*185ADDA2-95*2AE?FF2-(59>9*78C4((6@9(,(,6((4(.;;8(.(34.(..)/42(7>1,),5<?B(((
@M05025:18:000000000-B3NL5:1:1101:23266:12901 2:N:0:CACTCA
AGTGGAGGACTACTGGGGTTTCTAATCCTGTTCGCTACCCATGCTTTCGAGCCTCAGCGTCAGTTGCAGACCAGAGAGCCGCCTTCGCCACTGGTGTTCTTCCATATATCTACGCATTCCACCGCTACACATGGAGTTCCACTCTCCTCTTCTGCACTCAAGTTCAACAGTTTCTGATGCAATTCTCCGGTTGAGCCGAAGGCTTTCACATCAGACTTATTGAACCGCCTGCACTCGCTTTACGCCCAATAAATCCGGACAACGCTTGCCACCTACGTTTTACCGCGGCTGCTGGCACGTA
+
CCCCCGGGGGGGGGGGGGGGGGFGGGGGGGGGGGGGGGGGGGGGGGGGGGGGGGGGGGGGGGGGGGGGGGGGGGGGGGGGGGGGGGGGGGGGGGGGGGGGGGGGGGGGGGGGGGDFGGGFGGGGGGGGCGGGGGGGGFGGGGGGACFGFGGGGFGGGGGGGGGFGGGGGGGGFGGGGGGGGFGDFDFFGDGGGGGDFGFGGGFGFFFFFFF>4AAEFFFFF>FFED@9@FBBFEFFDFF@FFF;D;FF;@@EEFFFFF?BFB0>FFF1?7>DBF7:?:?FFAA)3>92;>BFF?2<BF08,
@M05025:18:000000000-B3NL5:1:1101:16059:12903 2:N:0:CACTCA
AGTGGAGGACTACTAGGGTTTCTAATCCTGTTTGCTCCCCACGCTTTCGCACCTCAGTGTCAGTATCAGTCCAGGTGGTCGCCTTCGCCACTGGTGTTCCTTCCTATATCTACGCATTTCACCGCTACACAGGAAATTCCACCACCCTCTACCATACTCTAGCTCGCCAGTTTTGGATGCAGTTCCCAGGTTGAGCCCGGGGATTTAACATCCAACTTAACGAACCACCTACGCGCGCTTTACGCCCAGTAATCCCGATTAACTCTTGCCCCCTCTGTATTACCGCGGCTGCTGGCCCATG
+
CCCCCGGGGGGGGFGCGGGGGGGGGGGGGGFGGDGGGGGGGGGGEGGFGGGGGGGGGGGGGGGGGGFGGGGDFGGGGGGGGGGGGGGGGCGGGDFGFDFGFGGGGGGGGGGGGDEGGGGGCFD@FFFGFGGGGGGFFFGGGGGGGECGGGGGFCG?CFF,@EGDEEGD6=6@EGDEG8=DGGGGGGG7F6?++00=6D?GGGFDF6++==BFFFABD4@CFB>D>>BFFF=;114>0(,(2)9(3>>6:>F)6)6::60(4)6)..4)).)-1((())).-)69(7931(,14:(4,33((
@M05025:18:000000000-B3NL5:1:1101:7316:12924 2:N:0:CACTCA
AGTGGAGGACTACCCGGGTATCTAATCCTGTTCGCTCCCCATGCTTTCGCTCCTCAGCGTCAGTAAATGCCCAGAGACCTGCCTTCGCCATCGGTGTTCCTCCTGATATCTGCGCATTTCACCGCTACACCAGGAGTTCCAGTCTCCCCTACATCACTCTAGTCTGCCCGTACCCACCGCAGATCCGAGGTTGAGCCTCGGACTTTCACGGCAGACGCGACAAACCGCCTACGAGCTCTTTACGCCCAATAAATCCGGATAACGCTTGCGCCCTACGTATTACCGCGGCTGCGGGCCCGTC
+
CCCCCGGGGGGGGGGGGGGGGGGGGGGGGGGGGGGFGGGGGGGGGGGGGGGGGGGGGGGGGGGGGGGGGGGGGGGGGGGGGGGGGGGGGGGGGGGGGGGGGGGGGGGGGGGGGGGGGGGGGGGGGGGGGGGGGGGGGGGGGGGGGGDGGGGGGGGGGGGGGGGGGGGGGGGGGGGGGGGGGDDF6CDGGCGGG??GFFFDGDEGFFFFFFEF>A>:6B>@EBBF?DFBFB<<B?B6(3--:AA<?;FFFF0)66<496<2(.8:B::??666>9::::?A>2<AB>7(72124906(,,4(
@M05025:18:000000000-B3NL5:1:1101:19281:12952 2:N:0:CACTCA
AGTGGAGGACTACCGGGGTTTCTAATCCTGTTTGCTCCCCACGCTTTCGAGCCTCAGCGTCAGTTACAGACCAGAGAGCCGCCTTCGCCACTGGTGTTCCTCCATATATCTACGCATTTCACCGCTACACATGGAATTCCACTCTCCTCTTCTGCACTCAAGTTTCCCAGTTTCCAATGACCCTCCCCGGTTGAGCCGGGGGCTTTCACATCAGACTTAAGAAACCGCCTCCGCTCGCTTTACGCCCAATAAATCCGGACAACGCTTGCCACCTCCGTATTACCGCGGCTGCTGGCACGTG
+
CCCCCGGGGGGGGGGGGGFGGGGGGFGGFEFGGGGGGFGGGGGGGGGFGGGGGGGGGGGGGGGGFGGGGGGGGGGGGGGGGGGGGGFEGGGFFGCFF=?FGGGGGGGGGFFGGGGGEGFGGGGGGGGGGGFGGGGGFGFGGGFGGGGFGGGGGGGGFFGG8FFGGGAFGFFGFGGGGGGGGGC67EGDEDDDCC*9CDDDDDECFAA7@AFF46A;@FCCAFFDDDFB@6(,3(((,7?F?AAF?FFF<1>AF24:>0<B9??91808<0)2,.((,4,4(4><13(7;B><0:7:2>?0,
@M05025:18:000000000-B3NL5:1:1101:25216:12958 2:N:0:CACTCA
AGTGGAGGACTACTAGGGTTTCTAATCCTGTTTGCTCCCCATGCTCTCATGCCTCAGCGTCAGTTACAGTCCAGTAAGTCGCCTTCGCCACTGGTGTTCTTCCTAATCTCTACGCATTTCACCGCTACACTAGGAATTCCACTTACCTCTCCTGCACTCTAGTTAAACAGTTTTATATGCTTTCTACAGGTTAAGCCTATATATTTAACATATAACTTGTTTAACCGCCTACGCATCCTTTACGCCCAGTTATTCCGAACAACGCTTGCCACCTACGTATTACCGCGGCTGCTGGCACGTA
+
CCCCCGGGGGGGGGGGGGFGGGGGGGGGGGGGGGGGGGGGGGGGGGEGGGGGGGGGGGGGGGGGFGGGGGGGGGGGGFFGGDGGGGGDGGDEFGGGGGGGGGGGGGG9?FFGGGGEGGGGGGGDEE7CGGEGGGFCGGFGGGGGGG,>,@@@9DEF8DGGGFCFCECGGGGGGGGGGGGGGGGD8:CDG6==?DFGGGFGDDFGFFFBFFFFFF7EEFFFFAAE<@5==A8:@>589@EFFFE=94>AB@E47**0.//2>==2(6<21())/8;@?;E;(7<3/1:1;6(()4(4()(((
@M05025:18:000000000-B3NL5:1:1101:17261:12983 2:N:0:CACTCA
AGTGGAGGACTACTAGGGTTTCTAATCCTGTTTGCTCCCCATGCTCTCATGCCTCAGCGTCAGTTACAGTCCAGTAAGTCGCCTTCGCCACTGGTGTTCTTCCTAATCTCTACGCATTTCACCGCTACACTAGGAATTCCACTTACCTCTCCTGCACTCTAGTTAAACAGTTTTATATGCTTTCTACAGGTTAAGCCTATATATTTAACATATAACTTGTTTAACCGCCTACGCATCCTTTGCGCCCAGTTATTCCGAACAACGCTTGCCACCTACGTCTTACCGCGCCTGCTGGCCCGTA
+
CCCCCGGGGGGGGGGGGGFGGGGGGGGGGGGGGGGGGGGGGGGGGGGGGGGGGGGGGGGGGGGGGGGGGGGGGGGGGGGGGGGGGGGGGGGGGGGGGGGGGGGGGGGGGGGGGGGGGGGGGGG@FGGGGGGGGGGGGGGGGGGGGGGGGGGGGGGGGGGFGECEGGGGFGGGGGGGGGGGGGGGGGGGFDGFFGGGGG5?CFFFFFFFFFFFFFBDEFEFFFFFF5>FFF=C5>5=AFBEE6A=BF=>9=CEFEEC==292>B>9??02;EF@@8@?3(/(7;42:;(4:?::7(,((,4,
@M05025:18:000000000-B3NL5:1:1101:10878:12991 2:N:0:CACTCA
AGTGGAGGACTACTCGGGTATCTAATCCTGTTTGCTCCCCATGCTCTCATGCCTCAGCGTCAGTTACAGTCCAGTAAGTCGCCTTCGCCACTGGTGTTCTTCCTAATCTCTACGCATTTCACCGCTACACTAGGAATTCCACTTACCCCTCCTGCACTCTAGTTAAACAGTTTTATATGCTTTCTACAGGTTAAGCCTATATATTTAACATATAACTTGTTTAACCGCCTACGCATCCTTTACGCCCAGATATTCCGAACAACGCTTGCCACCTACGTATTACCGCGGCTGCTGGCACGTA
+
CCCCCGGGGGGGGGGGGGGGGGGGGGGGGGGGGGGGGGGGGGGGGGGGGGGGGGGGGGGGGGGGGGGGGGGGGGGGGGGGGGGGGGGGGGGGGGGGGGGGGGGGGGGGGGGGGGGGGGGGGGGGGGGGGGGGGGGGGGGGGGGGGGGGGGGGGGGGGGFFGGGGGG;FGGGFAFGGGGGGGGGGGGGGGGGFGDFFFGFGCFFCFFFCFFFFFAFEFF@EFFFECEFB9=@FF=AAF@EAE;C9>>=5B25*9CE?E@FBF@?6>??6?(;@6((/,(.7=EFE060(((--4>:<()(.(
@M05025:18:000000000-B3NL5:1:1101:24758:13007 2:N:0:CACTCA
AGTGGAGGACTACAAGGGTATCTAATCCTGTTCGATCCCCGCACTTTCGTGCCTCAGCGTCAGTAGGGCGCCGGAAGGCTGCCTTCGCAATCGGGGTTCTGCGTGATATCTATGCATTTCACCGCTACACCACGCATTCCGCCTTCTTCTCGCCCACTCAAGGCCCCCAGTTTCAACGGCCGGACGGGGTTCAGCCCCGAATTTTTACCGCTGACTTAAAAGCCCGCCTACGCCCCCTTTAAACCCAATAAATCCGGATAACGCTCGCATCCTCCGTATTACCGCCGCTGCTGGCACGGAG
+
CCCCCGGDGGGGGGGGGEGFFGGDGGGGGGGGGGFGGGGGEGGGGGGGGGGGGFFGGGGGGGGGGGGGGGGGGGGGE7FGEGGGGFGGGE@GFFGGGGGGGGDGCFFG9DGGAFAFC9FFGGGGGDGGGGFFFFGGGGGFGGGGGGFGGGG+@;CCGGGGFFGGFGGE>>:9>EGGCE>DGGG4?E3D=5C*;;7FD7>D5<57*78F?BDFFFFFA44)0@FBFFFFF?B?>06;;6<74<AF,(1827<A<B?>(((-4)(-4?9>042234:(4(2:<4A(,(-4036))(,(.46(,
@M05025:18:000000000-B3NL5:1:1101:19291:13034 2:N:0:CACTCA
AGTGGAGGACTACAGGGGTTTCTAATCCTGTTTGCTCCCCACGCTTTCGTGCATGAGCGTCAGTGTTATCCCAGGGGGCTGCCTTCGCCATTGGTGTTCCTCCACATATCTACGCATTTCACTGCTACACGTGGAATTCCACCCCCCTCTGACACACTCTAGTCGTGCAGTCACAAATGCAATTCCCAGGTTAAGCCCGGGGATTTCACACCTGTCTTACACAACCGGCTGCGCACGCTTTACGCCCAGTAATTCCGATTAACGCTTGCACCCTACGTATTACCGCGGCTGCAGGCCCGGA
+
CCCCCGGGGGGGGGGGGGGGGGGFGGGGGGGGGGGGGGGGGGGGGGGGGGGGGGGGGGGDCEGEGGGGGGGGGGGGGGGGGGFGGGGGGGGGFGGGGGGGGGGGGGGGGGGGGGGDGGGGGGGGFFFGGGGGGGGGGGGGGEGCDGGGGGFGGGGGGGGGGGGA>DEGGGGGGGGFFGGGGGGGGGG7EFFD8C+?FFFG>DBDFFF6+12?FFA6?A>8AFF<?(,(.69;399@>B::14966;>F?BAA945AFF?<?9A:BFB:<),4102<(:8A0<A)-414>B9((,(((32((
@M05025:18:000000000-B3NL5:1:1101:4250:13060 2:N:0:CACTCA
AGTGGAGGACTACAGGGGTATCTAATCCTGTTCGCTACCCATGCTTTCGAGCCTCAGCGTCAGTTGCAGACTAGACAGCCGCCTTCGCCACTGGTGTTCTTCCATATATCTACGCATTCCACCGCTACACATGGAGTTCCACTGTCCTCTTCTGCACTCAAGTTGCCCGGTTTCCGATGCACTTCTTCGGTTAAGCCGAAGGCTTTCACATCAGACCTAAGCAACCGCCTGCGCTCGCTTTACGCCCAATAAATCCGGATAACGCTTGCCACCTACGTATTACCGCGGCTGCTGGCACGTA
+
CCCCCGGGGGGGGGGGGGGGGGGGGGGGGGGGGGGGGGGGGGGGGGGGGGGGGGGGGGGGGGGGGGGGFGGGGGGGGGGGGGGGGGGGGDGGGFFFGGGGGGGGGGGGGGGGGGGGGGGGGGGGGGGGGGGGGGGGGGGGGGGGGGFGGGGGGGGGGGGGGFGGEFGGGGGGDGGGGGGGGFGGGGGGGGGGCDCFCD>DGGFGFFFFFFFFFFFFFFFB;AAEF=>B=?=@@>6;BB<334E@@;FD?FB7A<<8>>6414<?FBFBFF<D<B7:::7A><A96>>9;636?F71(.(.(
@M05025:18:000000000-B3NL5:1:1101:26836:13061 2:N:0:CACTCA
AGTGGAGGACTACTAGGGTTTCTAATCCTGTTCGCTACCCATGCTTTCGAGCCTCAGCGTCAGTTGCAGACCAGACAGCCGCCTTCGCCACTGGTGTTCTTCCATATATCTACGCATTCCACCGCTACACATGGAGTTCCACTGCCCTCTTCTGCACTCAAGTCGCCCGGTTTCCGATGCACTTCTTCGGTTAAGCCGAAGGCTTTCACATCAGACCTAAGCAACCGCCTGCGCTCGCTTTACGCCCAATAAATCCGGATAACGCTTGCCACCTACGTATTACCGCGGCTGCTGGCACGTA
+
CCCCCFGGGGGGGGGGGGGGGGGGGGGGGGGGGGGGGGGGGGGGGGGGGGGGGGGGGGGGGGGGGGGGGGGGGGGGGGGGGGGGGGGGGGGGGCFGGGGGGGGGGGGGGGGGGGGGGGGGGGGGGGGGGGGGGGGGGGCGGGGGGGGGGGGGGGGGGGGGCFCGGGDGGGG>EGGGEGDGGGG:FGCGFGGGGFGGGGDDDGFGFFFFFC6>@F=EFFF=FFFFFFFB9D?036.460022)9,861:?F>A<2>BF((8<6)49???0(6<:?F?(,8A?)64:>B0(90<::?0(2232
@M05025:18:000000000-B3NL5:1:1101:16655:13082 2:N:0:CACTCA
AGTGGAGGACTACTCGGGTATCTAATCCTGTTCGCTATCCATGCTTTCGAGCCTCAGCGTCAGTTGCAGACCAGAGAGCCGCCTTCGCCACTGGTGTTCTTCCATATATCTACGCATTCCACCGCTACACATGGAGTCCCACTCTCCTCTTCTGCACTCAAGTTCAACAGTTTCTGATGCAATTCTCCGTTTGAGCCGAAGGCTTTCACATCAGACTTATTGATCCGCCTGCTCTCGCTTTACGCATAATAAATCCGGACAACGCTTGCCACCTACCCATTACCGCGGCCCCTGTCACGCC
+
CCCCCG-@-C6;-@-666FE<,;<,C,,6E,CF;F7F,6ECFAFACFGE@C,@<6,;@CG7FFF<EF<@<E,EF8EE@F8+CB:F=<=?BF<,,99BFG<FF9FG9F,,59A,,48?+CF9,,8>:BF9AFGA,,9>,8D,@46,6,EFGDD==FGD833@>EG==>,,,7=,,6=ED+B8+26B,2==:C6DFG6F6*0*9;7>FFC++1@86/7:99*4+4*1A4>2)07(.>:(55(6**26((//)1<)))6((((((,(63((444??B72((.()).66(-((4(91(.34<-((
@M05025:18:000000000-B3NL5:1:1101:21050:13105 2:N:0:CACTCA
AGTGGAGGACTACCCGGGTATCTAATCCTGTTTGCTCCCCACGCTTTCGCACCTGAGCGTCAGTCTTTGTCCAGGGGGCCGCCTTCGCCACCGGTATTCCTCCAGATCTCTACGCATTTCACCGCTACACCTGGAATTCTACCCCCCTCTACAAGACTCTAGCCTGCCAGTTTCGGATGCAGTTCCCAGGTTGAGCCCGGGGATTTCACATCCGACTTGACAGACCGCCTCCGTGCCCTTTACGCCCAGTAATTCCGATTAACGGCTTCCCCCCCCGTATTCCCGCGGCTGCTGCCACGCG
+
CCCCCFFGGGGGGEFGGGEGGGG9FGGAFGGGGGGGGGGGGGGGCFGGGGGGGGGGGGGGEDFFEEGGGGGGGGG@BFGGGGGGGGGGFGGGGGGGGGGGFAFGGB9E<FGFGGGGGGFGGGDEGDCGGGFFDG8FFGFFGGFG?E@CG6FCC99<C7D9E,EG9DGFFFFGGF5C>7*7*5=8ECCFFFCF**C<FFFD3<5*86@AA7@FFEFFF)4./+03<FFFF6((-(,,(.(8).-((2(-4:2:).:A(8(((-.(((--(.(4(,(4,4((5)-,(34(31(38:)(,8>0,
@M05025:18:000000000-B3NL5:1:1101:16556:13112 2:N:0:CACTCA
AGTGGAGGACTACAAGGGTTTCTAATCCTGTTTGCTCCCCATGCTCTCATGCCTCAGCGTCAGTTACAGTCCAGTAAGTCGCCTTCGCCACTGGTGTTCTTCCTAATCTCTACGCATTTCACCGCTACACTAGGAATTCCACTTACCTCTCCTGCACTCTAGTTAAACAGTTTTATATGCTTTCTACAGGTTAAGCCTATATATTTAACTTATAACTTGTTTAACCGCCTACGCATCCTTTACGCCCAGTTATTCCGAACAACGCTTGCCACCTACGTATTCCCGCGGCTGCTGGCCCGTA
+
CCCCCCFGGGGGGGGGGGGGGGGGCGGGGGGGGGGGGGGGGGGGGGGGGGGGGGGGGGGGGGGGGGGGCF9FFGGG<EGGGGGGGGFGG>FGCGG,BCEFDGGGGGGGGGGGFGGGGGGGGGGDEGGGGGGGFFCFFFCEFFFFDG8=DFGDE8FDGCGFGGFECCFGGGDGGGGGGG@DGFFCFGG?2?DFFADFDF*==C+DFFC79+?:FFF@CF<CFFFFF<A5=@9@95:)8):9>:;):/92)(67?*@C8=9((5>B63?(6(7<;@(;?6)7=)))(((,76702540(-(2(
@M05025:18:000000000-B3NL5:1:1101:7975:13124 2:N:0:CACTCA
AGTGGAGGACTACCCGGGTTTCTAATCCTGTTCGCTACCCATGCTTTCGAGCCTCAGCGTCAGTTACAGACCAGAGAGCCGCCTTCGCCACTGGTGTTCTTCCATATATCTACGCATTCCACCGCTACACATGGAGTTCCACTCTCCTCTTCTGCGCTCAAGAAACACAGTTTCCGATGCAATTCCTCGGTTAAGCCGGGGGCTTTCACATCAGACTTATCTTTCCGCCTGCGCTCGCTTTACGCCCAATAAATCCGGACAACGCTTGCCACCTACGTATTACCGCGGCTGCTGGCACGTC
+
CCCCCGGGGGGGGGGGGGGGGGGGGGGGGGGGGGGGGGGGGGGGGGGGGGGGGGGGGGGGGGGGGGGGGGGGGGGGGGGGGDGGGGGGEGGGGGGFGGGGGGGGGGGGGGGGGGGGGGGFFGGGGGGGGGGGGGGGGGGGGGGGGGGGGGGGGDFDCEEGGEGFGGGGFGGFFGGEE7CDGDGGGG7FGGGGDGDCCGEGGCEDFFFFFFFFFFA;5@<EFAFEF<??/22=(338>FFF?F<:?>6?<<7AADFB6>06>BF09?F01:4,873?F:<B(:>A22(29>00)2(,()-4(
@M05025:18:000000000-B3NL5:1:1101:24681:13132 2:N:0:CACTCA
AGTGGAGGACTACTCGGGTTTCTAATCCTGTTCGATACCCACGCTTTCGTGCTTCAGCGTCAGTTGGGCGCCGGTATGCTGCCTTCGCAATCGGAGTTCTGCGTGATATCTATGCATTTCACCGCTACACCACGCATTCCGCGTACTTCTCGCCCACTCAAGAACGCCAGTTTCAACGGCGGAGCGAGGTTGAGCCCCGCGATTTTACCGCTGACTTGGCATTCCGCCTACGCACCCTTTAAACCCAATAAATCCGGATAACGCTCGCATCCTCCGTATTACCGCGGCTTCTTGCACGGAG
+
CCCCCGGGGGGGGGGGGGGGGGGGGGGGGGGGGGGGGGGGGGGGGGGGGGGGGGGGGGGGGGGGGGGGGGGGGGGGGGGGGGGGGGGGGGGGGGGGGGGGGGGGGGGGGGGGGGGGGGGGGGGGGGGGGGGGGGGGGGGGGGGGGGGGGGGGGDEGGGGGGGGGGGGGGGGGGGDFGEGDDGGGGGGGGGGGGFDGGGFGGG>DFFFFFFF>35FDDF?FFFFFBFFFFFF?FBFF?(4>AF<77:???FFAAFFFF?BBA?F>08(0344??<?>?13?9AB?>;6(((,.)662<1796
@M05025:18:000000000-B3NL5:1:1101:11011:13132 2:N:0:CACTCA
AGTGGAGGACTACCGGGGTATCTAATCCTGTTCGCTACCCATGCTTTCGAGCCTCAGCGTCAGTTGCAGACCAGACAGCCGCCTTCGCCACTGGTGTTCTTCCATATATCTACGCATTCCACCGCTACACATGGAGTTCCACTGTCCTCTTCTGCACTCAAGTCGCCCGGTTTCCGATGCACTTCTTCGGTTAAGCCGAAGGCTTTCACATCAGACCTAAGTAACCGCCTGCGCTCGCTTTACGCCCAATAAATCCGGATAACGCTTGCCACCTACGTATTACCGCGGCTGCTGGCACGTA
+
CCCCCGGGGGGGGGGGGGGGGGGGGGGGGGGGGGGGGGGGGGGGGGGGGGGGGGGGGGGGGGGGGGGGGGGGGGGGGGGGGGGGGGGGGGGGGGGGGGGGGGGGGGGGGGGGGGGDGGGGGGGGGGGGGGGGGGF?GGGGDGGGGGGGGGGGGGFGEAFFGFGGGGGGG>EGGGGGGGGGGGGGGGC9FDGDDGGGFGBDDC69F4A>FFFFFFFEDFE@4BFCFEFFBFF@BB6;0;@FFA<?69BFBBFFFFAF>>B0(),(--.4?2AFF?:?B:?4>AD<(769>>(044:F()-..
@M05025:18:000000000-B3NL5:1:1101:15231:13141 2:N:0:CACTCA
[truncated: 27,728,858 more chars]
