# Supplementary material for: The Effect of Qiweibaizhu Powder Crude Polysaccharide on Antibiotic-Associated Diarrhea Mice Is Associated With Restoring Intestinal Mucosal Bacteria
Source: Front Nutr. 2022 Jul 8;9:952647. doi: 10.3389/fnut.2022.952647 (PMC9305308; doi:10.3389/fnut.2022.952647)
Supplement: Supplementary file 9 [file Data_Sheet_9.zip › raw data-mn3/raw.split.mn3.1.fq]

@M05025:18:000000000-B3NL5:1:1101:17713:1357 1:N:0:CACTCA
ACAGTGACTCCTACGGGAGGCAGCAGTTAGGAATATTGGTCAATGGGCTTACGCCTGAACCAGCCAAGTCGCGTGAGGGAAGACTGCCCTATGGGTTGTAAACCTCTTTTGTCAGGGAGCAACGCCGGCTACGTGTAGCCGGACTGAGAGTACCTGAAGAAAAAGCATCGGCTAACTCCGTGCCAGCAGCCGCGGTAATACGGAGGATGCGAGCGTTATCCGGATTTATTGGGTTTAAAGGGTGCGTAGGCGGAATGCCAAGTCAGCGGTAAAATCGCGGGGCTCAACCTCGCTCCAATAG
+
GGGGGGGGGGGGGGGGGGGGGGGGGGGGGGGGGGGGGGGGGGGGGGGGGGGGGGGGGGGGGGGGGGGGGGGGGGGGGGGGGGGGGGGGGGGGGGGGGGGGGGGGGGGGGGGGGGGGGFGGGGGGGGGGGGGGGGGGGGGGGGGGDGGGGGGFCFDFFGGGGGGGGGGGGGGGFEGFFFGGGGGGGGGGGGGGGGGGGGGGGGGGGGGFGGGGGGGGGGGGGGGGEGF?7CGGGDDGFFGGGGGFFFDFGBFFFE>@FFFGGFFFFFFE95;@FB9(4:>6;;>9B?<B74:<FFF>#####
@M05025:18:000000000-B3NL5:1:1101:19380:1376 1:N:0:CACTCA
ACAGTGACTCCTACGGGAGGCAGCAGTGGGGAATATTGCACAATGGGGGAAACCCTGATGCAGCAACGCCGCGTGAGTGAAGAAGGTTTTCGGATTGTAAAGCTCTGTTAGCAGGGAAGAGGAAGGACGGTACCTGCAGAGGAAGCCACGGCTAACTACGTGCCAGCAGCCGCGGTAATACGTAGGTGGCAAGCGTTGTTCGGAATAACTGGGCGTAAAGGATGCGTAGGCGGTTAAACAAGTTATATGTTAAATATATAGGCTTAACCTGTAGAAAGCATATAAAACTGTTTAACACCAT
+
GGGGGGGGGGGGGGGGGGGGGGGGGGGGGGGGGGGGGGGGGGGGGGGGGGGGGGGGGGGGGGGGGGGGGGGGGGGGGGGGGGGGGGGGGGGGGGGGGGGGGGGGGGGGGGGGGGGGGGGGGGGGGGGGGGGGGGGGGGGGGFGGGGGGGGGGGGGGGGGGGGGGGGGGGGGGGGGGDGGGFGGGFGGGGGGGGGGGGGGCFGGGCGGGGGGEGGGCGGGGFGGGGGGGGGFGGCDDCFGGGGF4FBGFGBFFFFFFFFGGGFFFFFFFFFFF7=<>DFFFFFFFFFF?F<>>>AB)#####
@M05025:18:000000000-B3NL5:1:1101:21380:1396 1:N:0:CACTCA
ACAGTGACTCCTACGGGAGGCAGCAGTAGGGAATCTTCCACAATGGGCGAAAGCCTGATGGAGCAACGCCGCGTGAGTGAAGAAGGTTTTCGGATCGTAAAGCTCTGTTGTTGGTGAAGAAGGATAGAGGTAGTAACTGGCCCCTATTTGACGGTAATCAACCAGAAAGTCACGGCTAACTACGTGCCAGCAGCCGCGGTAATACGTAGGTGGCAAGCGTTGTCCGGATTTATTGGGCGTAAAGCGAGCGCAGGCGGAAAGATAAGTCTGATGTGAAAGCCCCCGGCTTAACCGAGCGGTG
+
GGGGGGGGGGGGGGGFDGGGGGGGGGGGGGGGGGGGGGGGGGGGGGGGGGGGGGGGGFGGGGGGGGGGGGGGGGGGGGGGGGGGGGGFGGGGGGGGGCFGGGGGGGGFGGGDFEGGFGGGGGGGFG@FFFFFGGGGGGFGGFGGGGGGGGGFEF@FFGGGGGGGGGGGGGGGGGGGGGGGGGGGGGGEFGGFGGFGGGG88CGFDGFGGGGGFGF6==EEEGEFFGGGDG=FFFFGD47CDGGFFFGF35>DDFBFFDDGGFFFDFAFFF=B?9>B>)97?:<101203?BABFF6#####
@M05025:18:000000000-B3NL5:1:1101:11978:1402 1:N:0:CACTCA
ACAGTGACTCCTACGGGAGGCAGCAGTAGGGAATCTTCCACAATGGACGAAAGTCTGATGGAGCAACGCCGCGTGAGTGAAGAAGGGTTTCGGCTCGTAAAGCTCTGTTGGTAGTGAAGAAAGATAGAGGTAGTAACTGGCCTTTATTTGACGGTAATTACTTAGAAAGTCACGGCTAACTACGTGCCAGCAGCCGCGGTAATACGTAGGTGGCAAGCGTTGTCCGGATTTATTGGGCGTAAAGCGAGTGCAGGCGGTTCAATAAGTCTGATGTGAAAGCCTTCGGCTCAACCGGACCTAC
+
GGGGGGGGGGGGGGGGGGGGGGGGGGGGGGGGGGGGGGGGGGGGGGGGGGGGGGGGGGGGGGGGGGGGGGGGGGGGGGGGGGGGGFGGGGGGGGGGGGGGGGGGGGGCFGGGGGGGGGGGGGGGGGGGEGFFFFGGGGGGGGGGGGDGGGGGGGGGGGGGFGGGGGGGGGGGGEGGGEGGGGGGGGGGGGGFGGGEGEDGGGCFGGGGGCC?FGGGGFGGGGGGGGG55CFFG;CF55CDGGGFFB<BGFFFFFBFF35>084B<46@AFFFFF22<AA?BFB7::;???FFB61(#####
@M05025:18:000000000-B3NL5:1:1101:17500:1417 1:N:0:CACTCA
ACAGTGACTCCTACGGGAGGCAGCAGTAGGGAATCTTCCACAATGGACGCAAGTCTGATGGAGCAACGCCGCGTGAGTGAAGAAGGGTTTCGGCTCGTAAAGCTCTGTTGGTAGTGAAGAAAGATAGAGGTAGTAACTGGCCTTTATTTGACGGTAATTACCTAGAAAGTCACGGCTAACTACGTGCCAGCAGCCGCGGTAATACGTAGGTGGCAAGCGTTGTCCGGATTTATTGGGCGTAAAGCGAGTGCAGGCGGTGCAATAAGTCTGATGTGAAAGCCTTCGGCTCAACCGGGCAGAC
+
GGGGGGGGGGGGGGGGGGGGGGGGGGGGGGGGGGGGGGGGGGGGGGGGGGGGGGGGGGGGGGGGGGGGGGGGGGGGGGGGGGGGGGGGGGGGGGGGGGGGGGGGGGGGGGGGFGGGGGGGGGGFGGGGGGGGGGGGGGGGGGGGGGGGGGGGEFGGGGGGFDFGGGGGGGGGGGGGGGGGGGGGGGGGGGFGEGGGGGGGGGGGGG@FGEGGGGGGGGGGE*=E?=55D*>DGGGCGFDGGGGFFFGFGFFFF<1;DD5CGFF?7*6847**19<<A9<?B2438(21(.5:(34(#####
@M05025:18:000000000-B3NL5:1:1101:22321:1494 1:N:0:CACTCA
ACAGTGACTCCTACGGGAGGCAGCAGTAGGGAATCTTCCACAATGGACGAAAGTCTGATGGAGCAACGCCGCGTGAGTGAAGAAGGGTTTCGGCTCGTAAAGCTCTGTTGGTAGTGAAGAAAGATAGAGGTAGTAACTGGCCTTTATTTGACGGTAATTACTTAGAAAGTCACGGCTAACTACGTGCCAGCAGCCGCGGTAATACGTAGGTGGCAAGCGTTTTCCGGATTTATTGGGCGTAAAGCGAGTGCAGGCGGTTCAATAAGTCTGATGTGAAAGCCTTCGGCTCAACCGGATTCGG
+
GGGGGGGGGGGGGGGGGGGGGGGGGGGGGGGGGGGGGGGGGGGGGGGGGGGGGEGGGGGGGGGGGGGGGGGGGGGGGGGGFGGDFGGGGGGGGGGGGGGFFGFEGGGGGGGFGGFGFFGGGGGDGGGGGGGGGGGGGGGGGGGGGGGGGGGGGGGFEGFGGGGGGFGFFGGGGGGGGGGGGGGGGGGGGGGGGGFEEGEEGEGF9E<CGGGGGGGCGFEGG*:@GGG5/CFFDD:FGDC7DGCBFFDE3)9FF41BF3C>F4@?D=<F>?96@F92:24??BBB6?BFFFFFFFF(#####
@M05025:18:000000000-B3NL5:1:1101:9850:1511 1:N:0:CACTCA
ACAGTGACTCCTACGGGAGGCAGCAGTAGGGAATCTTCCACAATGGACGAAAGTCTGATGGAGCAACGCCGCGTGAGTGAAGAAGGGTTTCGGCTCGTAAAGCTCTTTTGGTAGGGAAGAAAGATAGAGGTAGTAACTGGCCTTTATTTGACGGTAATTACTTAGAAAGTCACGGCTAACTACGTGCCAGCAGCCGCGGTAATACGTAGGTGGCAAGCGTTGTCCGGATTGATTTGGCGTAAAGCGAGTGCAGGCGGTTCAATAAGTCTGATGTGAAAGCCTTCGGCTCAACAGGGGTAAA
+
GGGGGCFG9FCFGGGGGEGGGDEDAECFGGGGGCFGGFFGGFCFGG<@@FGDCEE@FGGGG<EFGG,@FB@7@>C:FCCF?C5=FF@FFGDGG@FCFGGGGGGGGG9FGGC,CE+CFECGGFGAFDG9,BA,57:E,A?F=FDGAD5C37DFGC:FDD=F=C;@FG=,DFGFC@CECG::>ACC>:*@EGC7B688>EE5**>9<=C:;C>CC*79775:*==:<*12:7*7FG*::<D5)**//)/<)0**8)45)0192/*0-7-15=B*199):)94(.5<?69((.)4)..(#####
@M05025:18:000000000-B3NL5:1:1101:15469:1529 1:N:0:CACTCA
ACAGTGACTCCTACGGGAGGCAGCAGTGGGGAATATTGGACAATGGGCGCAAGCCTGATCCAGCCATACCGCGTGGGTGAAGAAGGCCTTCGGGTTGTAAAGCCCTTTTGTTGGGAAAGAAATCCAGCCGGCTAATACCTGGTTGGGATGACGGTACCCAAAGAATAAGCACCGGCTAACTTCGTGCCAGCAGCCGCGGTAATACGAAGGGTGCAAGCGTTACTCGGAATTACTGGGCGTAAAGCGTGCGTAGGTGGTTATTTAAGTCCGTTGTGAAAGCACTGGGCTCAACCTGGGTGGT
+
GGGGGGGGGGGGGGGGGGGGGGGGGGFGGGGGGGGGGGGGGGGGGGGGGGGGGGGGGGGGGGGGGGGGGGGGGGGGGGGGGGGGGGGGGGGGGGFGGGGGCFGGGGGGFGGGGGGGGGGGGGGGGGFGGGGGGGGGGGG<DFGGGG7FGGGGCCFGFGGCGGGGGGGGCFGFGGDE7EGGGGGGGGGGGGGGFGFEEGGGGG@@FGFFGGG7EGGGGGGGGGGCFEDED<DDGGGFFFC7<C5=6@DFDB>@5<)*7<FCG*@F<FFFA))0)7:D44<?(4)..1(((.4?02::#####
@M05025:18:000000000-B3NL5:1:1101:21966:1552 1:N:0:CACTCA
ACAGTGACTCCTACGGGAGGCAGCAGTAGGGAATCCTCCACAATGGACGCAAGTCTGATGGAGCAACGCCGCGTGAGTGAAGAAGGGTTTCGGCTCGTAAAGCTCTGTTGGTAGTGAAGAAAGATAGAGGTAGTAACTGGCCTTTATTTGACGGTAATTACCTAGAAAGTCACGGCTAACTACGTGCCAGCAGCCGCGGTAATACGTAGGTGGCAAGCGTTGTCCGGATTTATTGGGCGTAAAGCGAGTGCAGGCGGTTCAATAAGTCTGATGTGGAAGCCTTCGGCTCAACCGGGCTAGG
+
GGGGGGGGGGGGGGGGGGGGGGGGGGGGGGGGGGGGGGGGGGGGGGGGGGGGGFGGGGGGGGGGGGGGGGGGGGGGGGGGGGGGGGGGGGGGGGGGGGGGGGGEGGGGGGGFGGFGGGGGGGGGGGGGGGGGGGGGGGGGGGDFGFGGGGGGGGGGGGGGGGGGGGGGGGGGGGGGGGGGGGECFGGGGGGGGGGGGGGGGGCFGGGFCCFFGGFGDFEGGGGCGGGGDCC7FFFGGGGGGGG?F@CFGFFFF:>DE>7>FF4=AF<B<67=FFADF?26078??<2(3<B:419(#####
@M05025:18:000000000-B3NL5:1:1101:20937:1576 1:N:0:CACTCA
ACAGTGACTCCTACGGGAGGCAGCAGTGGGGAATATTGCACAATGGGGGAAACCCTGATGCAGCAACGCCGCGTGAGTGAAGAAGGTTTTCGGATTGTAAAGCTCTGTTAGCAGGGAAGAGGAAGGACGGTACCTGCAGAGGAAGCCACGGCTAACTACGTGCCAGCAGCCGCGGTAATACGTAGGTGGCAAGCGTTGTTCGGAATAACTGGGCGTAAAGGATGCGTAGGCGGTTAAACAAGTTATATGTTAAATATATAGGCTTAACCTGTAGAAAGCATATAAAACTGTTTAAAATAGC
+
GGGGGGGGGGGGGGGGGGGGGGGGGGGGGGGGGGGGGGGGGGGGGGGGGGGGGGGGGGGGGGGGGGGGGGGGGGGGGGGGGGGGGGGGGGGGGGGGGGGGGGGGGGGGGGGGGGGGGGGGGGGGGGGGGGGGGGGGGGFGGGGGGGGGGGGGGGGGGGGGGGGGGGGGGGGGGGGGGGGGGGGGGGGGGGGGGGGGGGGGGGGGGGGGCGGGGGGGGGGGGFGGGGEGGGGGG)>CFFGGGGGFF?DFG9=FFBDFFFGGF?FFFFFFB?FBFF<AA??FBFFFAAFF?A<A2<A)#####
@M05025:18:000000000-B3NL5:1:1101:15614:1654 1:N:0:CACTCA
ACAGTGACTCCTACGGGAGGCAGCAGTAGGGAATCTTCCACAATGGACGCAAGTCTGATGGAGCAACGCCGCGTGAGTGAAGAAGGGTTTCGGCTCGTAAAGCTCTGTTGGTAGTGAAGAAAGATAGAGGTAGTAACTGGCCTTTATTTGACGGTAATTACCTAGAAAGTCACGGCTAACTACGTGCCAGCAGCCGCGGTAATACGTAGGTGGCAAGCGTTGTCCGGATTTATTGGGCGTAAAGCGAGTGCAGGCGGTTCAATAAGTCTGATGTGAAAGCCTTCGGCTCAACCGGAAAATG
+
GGGGGGGGGGGGGGGGGGGGGGGGGGGGGGGGGGGGGGGGGGGGGGGGGGGGGGGGGGGGGGGGGGGGGGGGGGGGGGGGGGGGGGGGGGGGGGGGGGGGGGGGGGGGGGGGGGGGGGGGGGGGGGGGGGGGGGGGGGFGGGGGGGGGGGGGGGGGGGGGGGGGGGGGGGGGGGGGGGGGGGGGGGGGGGGGGGGGGGGGGGGGGGFGGEGGGGFFGGGGGGGGGGGGDDGGGGGGGGGGGGGFFFGFGFFBFFBFF<DDCBFFBFDFABFFFFFFFFF?FFBFBFFFFFFF?B9(#####
@M05025:18:000000000-B3NL5:1:1101:7813:1655 1:N:0:CACTCA
ACAGTGACTCCTACGGGAGGCAGCAGTGGGGAATATTGCACAATGGGGGAAACCCTGATGCAGCAACGCCGCGTGAGTGAAGAAGGTTTTCGGATTGTAAAGCTCTGTTAGCAGGGAAGAGGAAGGATGGTACCTGCAGAGGAAGCCACGGCTAACTACGTGCCAGCAGCCGCGGTAATACGTAGGTGGCAAGCGTTGTTCGGAATAACTGGGCGTAAAGGATGCGTAGGCGGTTAAACAAGTTATATGTTAAATATATAGGCTTAACCTGTAGAAAGCATATAAAACTGTTTAACACCCC
+
GGGGGGGGGGGGGGGGGGGGGGGGGGFGGGGGGGGGGGGGGGGGGGGGGGGGGGGGGGGGGGGGGGGGGGGGGGGGGGGGGGGGGGGGGGGGGGGGGGGGGGGGGGGGGGGGGGGGGGGGGGGGGGGGGGGGGGGGGGGGGGGGGGGGGGGGGGGGGGGGGGGGGGGGGGGGGGGGGGGGGGGGGGGGGGGGGGGEEGGGGGGGGGGGGGGGGGGEGGGGGGGGGGGGGGGGGGGGGGGGGGGFFFGFGFFFFFFFFFGGG?FFFFFFBFFFFFAAAFFFBFFFF9AB?BADFBF2#####
@M05025:18:000000000-B3NL5:1:1101:12611:1667 1:N:0:CACTCA
ACAGTGACTCCTACGGGAGGCAGCAGTAGGGAATCTTCCACAATGGGCGAAAGCCTGATGGAGCAACGCCGCGTGGGTGAAGAAGGTCTTCGGATCGTAAAACCCTGTTGTTAGAGAAGAAAGTGCGTGAGAGTAACTGTTCACGTTTCGACGGTATCTAACCAGAAAGCCACGGCTAACTACGTGCCAGCAGCCGCGGTAATACGTAGGTGGCAAGCGTTATCCGGATTTATTGGGCGTAAAGGGAACGCAGGCGGTCTTTTAGGTCTGATGTGAAAGCCTTCGGCTTAACCGGATGCCC
+
GGGGGGGGGGGGGGGGGGGGGGGGGGGGGGGGGGGGGGGGGGGGGGGGGGGGGGGGGGGGGGGGGGGGGGGGGGGGGGGGGGGGGGGGGGGGGGGGGGGGGGGGGGGGGGGGGGGGGGGGGGGGGGGGGGGGGGGGGGGGGGGGGGGGGGGGGGGGGGGGGGFGGGGGGGGGGDGGGGGGFGGGGGGGGGGGGGGGGEGGGGGGDFFGGGFGGGGGGGGGGGGGGGGGGGFGGGGGGGGGDDGFFDGFFEF@BBBFEEGDGFF41?<FAFFFB?A4AAFFFFFFB:BBBBFBBFF(#####
@M05025:18:000000000-B3NL5:1:1101:18147:1721 1:N:0:CACTCA
ACAGTGACTCCTACGGGAGGCAGCAGTGGGGAATATTGGACAATGGGCGAAAGCCTGATCCAGCCATGCCGCGTGTGTGAAGAAGGTCTTCGGATTGTAAAGCACTTTAAGTTGGGAGGAAGGGCATTAACCTAATACGTTAGTGTTTTGACGTTACCGACAGAATAAGCACCGGCTAACTTCGTGCCAGCAGCCGCGGTAATACGAAGGGTGCAAGCGTTAATCGGAATTACTGGGCGTAAAGCGCGCGTAGGTGGTTCGTTAAGTTGGATGTGAAAGCCCCGGGCTCAACCTGGGTTCG
+
GGGGGGGGEGGGGGGGGGEGGGGGGGFGGGGEGGGGGGGGGGGGGGGFGGGDGGGFGGGGGGGGGGGGGFGGGGGGGGGGGFGFGGGGGGGGGGGGGGGGGGGGGGGGGGGFGGGGGGGGGGCFGGFGGGGGGGGGFCF<FDEGGGGGGCFGGGGGGGDGGGGGGGGGGGGGGGGGGGGGGGGGG5CBFGGGFGGGGGGGGGGGGGGGGGGGGGGFGGGGGECFFGGGDF<FGGCDFGC5DGGFF>GFGF>>>EDF>)>CC)8@:FFFFF;*/0.6>A<(8-8>BFB><??1:BBF#####
@M05025:18:000000000-B3NL5:1:1101:18329:1804 1:N:0:CACTCA
ACAGTGACTCCTACGGGAGGCAGCAGTGAGGAATATTGGTCAATGGGCTTACGCCTGAACCAGCCAAGTCGCGTGAGGGAAGACTGCCCTATGGGTTGTAAACCTCTTTTGTCAGGGAGCAACGCCGGCTACGTGTAGCCGGACTGAGAGTACCTGAAGAAAAAGCATCGGCTAACTCCGTGCCAGCAGCCGCGGTAATACGGAGGATGCGAGCGTTATCCGGATTTATTGGGTTTAAAGGGTGCGTAGGCGGAATGCCAAGTCAGCGGTAAAGTCGCGGGGCTCAACCTCGCTCCATATA
+
GGGGGGGGGGGGGGGGGGGGGGGGGGGGGGGGGGGGGGGGGGGGGGGGGGGGGGGGGGGGGGGGGGGGGGGGGGGGGGGGGGGGGGGGGGGGGGGGGGGGGGGGGGGGGGGGGGGGGGGGGGGGGGGGGGGGGGGGGGGGGGEGGGGGGGGGGGGGGGGGGGGGGGGGGGGGGGGGGGGGGGGGGFDF6FGGGGGEGGGGGGGGGGEGGGGGGGGGG5CFGGGGGGGG7CFGGGDGGGGDGGFFFFGFGF?5>D;F?FC4C5@?BF?FB3>5=FFFFB>09;;3:?DFF?FF>1<9#####
@M05025:18:000000000-B3NL5:1:1101:9065:1828 1:N:0:CACTCA
ACAGTGACTCCTACGGGAGGCAGCAGTAGGGAATCTTCCACAATGGACGCAAGTCTGATGGAGCAACGCCGCGTGAGTGAAGAAGGGTTTCGGCTCGTAAAGCTCTGTTGGTAGTGAAGAAAGATAGAGGTAGTAACTGGCCTTTATTTGACGGTAATTACCTAGAAAGTCACGGCTAACTACGTGCCAGCAGCCGCGGTAATACGTAGGTGGCAAGCGTTACTCGGAATTACTGGGCGTAAAGCGTGCGTAGGTGGTCGTTTAAGTCCGTTGTGAAAGCCCTGGGCTCAACCTGGTCGAC
+
EGGGGDFGFGGGGCFGDGGGGGGGGFEAFGGGGFGGGGGGGG<FGFCEFDFEFFDFGFGGFGGFGGE@GGGGGGGGGGFGEGG@CEFGGGGCECB:FFGGGGGBF<DEDFFCEGFEGFEGGGGGGG9F,AC@FF9EEFG@FCEFFGGGFCFFEF@FCGFGGGFG9:==:FFFGGGGGG3DFFGGFGGGGGGGGGGGGEC:5=FGF@@?=5;95=FGGCCGG5*4<CEE<CGGGG7DCFGDDCG46>D>357);3-9:)=DGEFFAFDB>B5?B@0.:99:?0,46:001>??7(,3#####
@M05025:18:000000000-B3NL5:1:1101:17249:1863 1:N:0:CACTCA
ACAGTGACTCCTACGGGAGGCAGCAGTAGGGAATCTTCCACAATGGTCGAAAGTCTGATGGAGCAACGCCGCGTGAGTGAAGAAGGGTTTCGGCTCGTAAAGCTCTGTTGGTAGTGAAGAAAGATAGAGGTAGTAACTGGCCTTTATTTGACGGTAATTACTTAGAAAGTCACGGCTAACTACGTGCCAGCAGCCGCGGTAATACGTAGGTGGCAAGCGTTGTCCGGATTTATTGGGCGTAAAGCGAGTGCAGGCGGTTCAATAAGTCTGATGTGAAAGCCTTCGGCTCAACCGGAGAAGG
+
GGGGGGGGGGGGGGGGGGGGGGGGGGGGGGGGGGGGGGGGGGGGGGGGGGGGGGGGGGGGGGGGGGGGGGGGGGGGGGGGGGGGGGGGGGGGGGGGGGGGGGGGGGGGGGGFFGGGGGGGGGGGGGGGGGGGGGGGGGFGGGGGGGGGGGGGGGGGGGGGGGGGGGGGGGGGGGGGGGGGGCFFG>FCGGGGGGGDGGGGGGFFGGFEGE?EFGFGGGGGGGGGGCE=CCD7@CGCFCDCDGCFFFCEC@FFFF9@>)97F?FFFFA?A=4/*/)6<BFB?FAF?FB?FFFFBFF(#####
@M05025:18:000000000-B3NL5:1:1101:18087:1873 1:N:0:CACTCA
ACAGTGACTCCTACGGGAGGCAGCAGTGGGGAATATTGCACAATGGGGGAAACCCTGATGCAGCAACGCCGCGTGAGTGAAGAAGGTTTTCGGATTGTAAAGCTCTGTTAGCAGGGAAGAGGAAGGACGGTACCTGCAGAGGAAGCCACGGCTAACTACGTGCCAGCAGCCGCGGTAATACGTAGGTGGCAAGCGTTGTTCGGAATAACTGGGCGTAAAGGATGCGTAGGCGGTTAAACAAGTTATATGTTAAATATATAGGCTTAACCTGTAGAAAGCATATAAAACTGTTTAACCGAGG
+
GGGGGGGGGGGGGGGGGGGGGGGGGGGGGGGGGGGGGGGGGGGGGGGGGGGGGGGGGGGGGGGGGGGGGGGGGGGGGGGGGGGGGGGGGGGGGGGGGGGGGGGGGGGGGGGGGGGGGGGGGGGGGGGGGGGGGGGGGGGGGGGGGGGGGGGGGGGGGGGGGGGGGGGGGGGGGGGGGGGGGGGGGGGGGGGGGGGGGGGGGGGGGGGGGGGGGGGGGGGGGFGGGGGGGGGGG9CGGGGGGGGFBFFFGFFFFFFFFFGGDFFFFFFFAFFFFFFFF?BFFFFA>ADF064<<AD2#####
@M05025:18:000000000-B3NL5:1:1101:22016:1883 1:N:0:CACTCA
ACAGTGACTCCTACGGGAGGCAGCAGTAGGGAATCTTCCACAATGGACGAAAGTCTGATGGAGCAACGCCGCGTGAGTGAGGAAGGGTTTCGGCTCGTAAAGCTCTGTTGGTAGTGAAGAAAGATAGAGGTAGTAACTGGCCTTTATTTGACGGTAATTACTTAGAAAGTCACGGCTAACTACGTGCCAGCAGCCGCGGTAATACGTAGGTGGCAAGCGTTGTCCGGATTTATTGGGCGTAAAGCGAGTGCAGGCGGTTCAATAAGTCTGATGTGAAAGCCTTCGGCTCAACCGGGGTTGG
+
GGGGGGGGGGGGGGGGGGGGGGGGGGGGGGGGGGGGGGGGGGGGGGGGGGGGGGGGGGGGGGGGGGGGGGGGGGGGGGGGGGGGGGGGGGGGGGGGGGGGGGGGGCFGGGGGFGGGGGGGFGGFGGGGCGGGGGGGGGGGGGGGGGGGGGGGGGGGGGGGGGGFGGGFCFAFGGGGGGGGGGGGGGGGGGGGGGGGGGGGGGGGGGGGGGGGGGGGGGGGGEEFGGGGGDGFGFCFFGGDGG:FFFCEG3@*9>6DF>9>>*9@7@>F>FFFFFB>24>:?B))8:>?FB7?:;0(#####
@M05025:18:000000000-B3NL5:1:1101:9067:1925 1:N:0:CACTCA
ACAGTGACTCCTACGGGAGGCAGCAGTGGGGAATATTGGACAATGGGCGCAAGCCTGATCCAGCCATACCGCGTGGGTGAAGAGGGCCTTCGGGTTGTAAAGCCCTTTTGTTGGGAAAGAAATCCAGCTGGCTAATACCCGGTTGGGATGACGGTACCCAAAGAATAAGCACCGGCTAACTTCGTGCCAGCAGCCGCGGTAATACGAAGGGTGCAAGCGTTACTCGGAATTACTGGGCGTAAAGCGTGCGTAGGTGGTCGTTTAAGTCCGTTGTGAAAGCCCTGGGCTCAACCTGGGTGTG
+
GGGGGGGGGGGGGGGGGGGGGGGGGGFGGGGGGGGGGGGGGGGGGGGGGGGGGGGGGGGGGGGGGGGGGGGGGGGGGGGGGGGGGGGGGGGGGGGGGGGGGGGGGGGGGGGGGGGEEGGGGGGGGGGGGGGGGGFGGGFGGGGGGGGGGGFGGGGGFGDFFGGGFGGGGGGGGGEGGGGGGDGGGGGGGGGGGGGGGGGGGGFGGGGGEGGGGGFEGGGEGEGFGGGGGGGGGGGGGGGGGGGFFFGDCBFFFEDFFFFDDFFFFFFF4BFFFB6):<A<:?<?B:0?F7???B?B#####
@M05025:18:000000000-B3NL5:1:1101:8985:1954 1:N:0:CACTCA
ACAGTGACTCCTACGGGAGGCAGCAGTGGGGAATATTGCACAATGGGGGAAACCCTGATGCAGCAACGCCGCGTGAGTGAAGAAGGTTTTCGGATTGTAAAGCTCTGTTAGCAGGGAAGAGGAAGGACGGTACCTGCAGAGGAAGCCACGTCTAACTACGTGCCAGCAGCCGCGGTAATACGTAGGTGGCAAGCGTTGTTCGGAATAACTGGGCGTAAAGGATGCGTAGGCGGTTAAACAAGTTATATGTTAAATATATAGGCTTAACCTGTAGAAAGCATATAAAACTGTTTAACATGTG
+
GGGGGGGGGGGGGGGGGGGGGGGGGGFGGGGGGGGGGGGGGGGGGGGGGGGGGGGGGGGGGGGGGGGGGGGGGGGGGGGGGGGGGGGGGGGGGGGGGGGGGGGGGGGGGGGGGGGGGGGGGGGGGGGGGGGGGGGGGGGGGGGGGGGGGGGGGGGGGGGGGGGGGGGGGGGGGGGGGGGGGGGGGGGGGGGGGGGGGGGGGGGGGGGGGGGGGGGGGGGGGGGGGGGGGGGGG>DGGGGGGGGFFFGFGFFFFFFFFFGGGFFFFFFFFFFFFFFFF?BFFFBFFDBFFABFAFF)#####
@M05025:18:000000000-B3NL5:1:1101:19499:1982 1:N:0:CACTCA
ACAGTGACTCCTACGGGAGGCAGCAGTGAGGAATATTGGTCAATGGGCGAGAGCCTGAACCAGCCAAGTCGCGTGAAGGATGACGGCCCTACGGGTTGTAAACTTCCTTTGTCAGGGAGCAATTGAGTCCACGTGTGGGCTTAGCGAGAGTACCTGAAGAAAAAGCATCGGCTAACTCCGTGCCAGCAGCCGCGGTAATACGGAGGATGCGAGCGTTATCCGGATTTCTTGGGTGTAAAGGGTGCGTAGGCGGAATATCAAGTCAGCGGTTAAAATTCGGGGCTCAACCCCGTCGTCCTGG
+
GGGGFEDFGGFGGGGGDGGDGGGEGGGGCEFFFGGGFE<FGCGFEFEGDGCFEGC@FGFFGGFGGGGFEGGGDFCC<CAFEFDEBFEGGGCGFD:8:>FEGGGGFGD<EF<FGGDFD<+@DG<??9AF?A?FCD8AFC=FGD>FC:::FCG9,8,<<FB3@C<FE@B;>FC**@>4,9>@EF@>;F*2BCGGE>*:8;3>3*8A8:8+7:?*>EC7E5*<+:==C7?+:C>CDC*9>>FGGDG5>>*59>?DB:;F?F7:>?6@<F?B07)0@46>?A?(3;B9(.)3<(4,4:9(#####
@M05025:18:000000000-B3NL5:1:1101:15627:2006 1:N:0:CACTCA
ACAGTGACTCCTACGGGAGGCAGCAGTGGGGAATATTGCACAATGGGGGAAACCCTGATGCAGCAACGCCGCGTGAGTGAAGAAGGTTTTCGGATTGTAAAGCTCTGTTAGCAGGGAAGAGGAAGGACGGTACCTGCAGAGGAAGCCACGGCTAACTACGTGCCAGCAGCCGCGGTAATACGTAGGTGGCAAGCGTTGTTCGGAATAACTGGGCGTAAAGGATGCGTAGGCGGTTAAACAAGTTATATGTTAAATATATAGGCTTAACCTGTAGAAAGCAGATAAAACTGTTTAAATGGCT
+
DEEDGECF<FGGDEGCFCFCECCEFE@CCFE,BCFGGAEFCE<EE<F7F:CC@@FGFECFFGGGGFDGG:F@:CF7CFCF,CC8ECCFFGGGEF@+BBEEEECFE9FGGFGGGGG7FCFFECFEE=FGGGFGDEGCGCFEGGDFD<FGGDC@C:><FCDG>FE<FGF7>FFCEG>EE5;9<:<,=C22CCGCBF8:8?88;A88;8F@6EGE;CC*:ECC96+0:=:EDG6C3)9/0;C:*0C*8*:BC=*669<F=@:::=<6</)8)076*=<2)2::(,4<26).8A:A)<B)#####
@M05025:18:000000000-B3NL5:1:1101:21749:2041 1:N:0:CACTCA
ACAGTGACTTCTACGGGAGGCAGCAGTGGGGAATATTGGACAATGGGCGAAAGCCTGATCCAGCCATGCCGCGTGTGTGAAGAAGGTCTTCGGATTGTAAAGCACTTTAAGTTGGGAGGAAGGGCAGTAAGTTAATACCTTGCTGTTTTGACGTTACCGACAGAATAAGCACCGGCTAACTCTGTGCCAGCAGCCGCGGTAATACAGAGGGTGCAAGCGTTAATCGGAATTACTGGGCGTAAAGCGCGCGTAGGTGGTTTGTTAAGTTGGATGTGAAAGCCCCGGGCTCAACCTGGCCCAC
+
GGGGGGGGGGGGGGGGGGCEGGGGGGGGGGGGGGGGGGGGFGGGGGGGGGGGGGGGGGGGGGGGGGGGGGGGGGGGGGGGGGGGGGGGGGGGGGGGGGGGGGGGGGGGGGGFCEFGGGGEGGGGGGGFGGFGGGGGGGGGGGGGGFGGGGGGGGGGGGGGGGGGGGGGGGGGG7CGGGGGGGGGGGGGGGGGGGGECEGGGGGGGGGGFDDCECGDGGGGGGGGGGGGGGFDFGGCFFGGGGGFFF3>C>D@>74?>5>FGFFFFFFFFFFFFFBBA4A(4:<0>6140271403?#####
@M05025:18:000000000-B3NL5:1:1101:13178:2104 1:N:0:CACTCA
ACAGTGACTCCTACGGGAGGCAGCAGTGGGGAATATTGGACAATGGGCGCAAGCCTGATCCAGCCATACCGCGTGGGTGAAGAAGGCCTTCGGGTTGTAAAGCCCTTTTGTTGGGAAAGAAATCCAGCCGGCTAATACCTGGTTGGGATGACGGTACCCAAAGAATAAGCACCGGCTAACTTCGTGCCAGCAGCCGCGGTAATACGAAGGGTGCAAGCGTTACTCGGAATTACTGGGCGTAAAGCGTGCGTAGGTGGTCGTTTAAGTCCGTTGTGAAAGCCCTGGGCTCAACCTGGGTCTC
+
GGGGGGGGGGGGGGGGGGGGGGGGGGGGGGGGGGGGGGGGGGGGGGGGGGGGGGGGGGGGGGGGGGGGGGGGGCFGDGGGGGGGGGGGGGGGGGGGGGGGGGGGGGGGGGGGGGGGGGGGGFGGGGGGGGGGGGGGGGGGGGGGGGGGGGGGGGGGGGGGGGDCGGGGFGGGGGGGGGGGGGGGGGGGGGGGGGGGDGGGGGGGGGG8EECGGGGGGCGEEGDFGGGEGGFFGGGFGGGGGGGFFDGFD@5BDBDFFFFG<EFFFFDFFFFF3<?<4>A?7??BF<?::7?BBFF?#####
@M05025:18:000000000-B3NL5:1:1101:12304:2125 1:N:0:CACTCA
ACAGTGACTCCTACGGGAGGCAGCAGTGGGGAATATTGCACAATGGGGGAAACCCTGATGCAGCAACGCCGCGTGAGTGAAGAAGGTTTTCGGATTGTAAAGCTCTGTTAGCAGGGAAGAGGAAGGACGGTACCTGCAGAGGAAGCCACGGCTAACTACGTGCCAGCAGCCGCGGTAATACGTAGGTGGCAAGCGTTGTTCGGAATAACTGGGCGTAAAGGATGCGTAGGCGGTTAAACACGTTATATGTTAAATATATAGGCTTAACCTGTAGAAAGCATATAAAACTGTTTAACGTCCA
+
GGGGGGGGGGGGGGGGGGGGGGGGGGGGGGECGGGGGGGGGGGGGGGGGGGGGGGGGGGFGGGGGGGGGGGCG@CFEFFDFGFFGGFEFFGFGEGFFGGGGFGGGCEGGGFGGGGGFCGGGG?A=F<FGDGFGGGGFGGGCCGGGGGGFGGGGGGGGGGFEBFF=FGGGGGGGGGG8:FCGGCEGDCFGGD9FGGCEG?FGGGGGGFG?<>C==C:EGF?CF?+:E:EDC6DD)97>7FG*90>))2=7@=6@?ABFFGG7B4?:@>FAFFB?*<BFFFFFABFBFA2)-.:6A<-#####
@M05025:18:000000000-B3NL5:1:1101:19161:2129 1:N:0:CACTCA
ACAGTGACTCCTACGGGAGGCAGCAGTGGGGAATATTGCACAATGGGCGCAAGCCTGATGCAGCCATGCCGCGTGTATGAAGAAGGCCTTCGGGTTGTAAAGTACTTTCAGCGAGGAGGAAGGTGTTGTGGTTAATAACCGCAGCAATTGACGTTACTCGCAGAAGAAGCACCGGCTAACTCCGTGCCAGCAGCCGCGGTAATACGGAGGGTGCAAGCGTTAATCGGAATTACTGGGCGTAAAGCGCACGCAGGCGGTCTGTCAAGTCGGATGTGAAATCCCCGGGCTCAACCTGGATAGC
+
GGGGGGGGGGGGGGGGGGGGGEGGGGGGGGGGGGGGGGGGGGGGGGGGGGGGGGGGGGGGGGGGGGGGGGGGGGGGGGGGGGGGGGGGGGGGGG@FGGGGGGGGGGGGGGGFGGGGGGGCGGGGGGGGGGGGGGGGGGGGGGGGGGGGGGFGGGGGGGG7CCCGGGGGGGGGGGDGGGGGGGFGGGGGFGGGGGGGGGGGGCGGGGGGGGGGGGFGGGGGGGCGGG=EGG4:CFGCFG3CGDGFFFGEGDFEFDBDDFG3CFFF2*59::DFEFFBF<<>??:;>6>13<?B008:#####
@M05025:18:000000000-B3NL5:1:1101:20725:2221 1:N:0:CACTCA
ACAGTGACTCCTACGGGAGGCAGCAGTGGGGAATATTGGACAATGGGCGCAAGCCTGATCCAGCCATACCGCGTGGGTGAAGAAGGCCTTCGGGTTGTAAAGCCCTTTTGTTGGGAAAGAAATCCAGCCGGCTAATACCTGGTTGGGATGACGGTACCCAAAGAATAAGCACCGGCTAACTTCGTGCCAGCAGCCGCGGTAATACGAAGGGTGCAAGCGTTACTCGGAATTACTGGGCGTAAAGCGTGCGTAGGTGGTTATTTAAGTCCGTTGTGAAAGCCCTGGGCTCAACCTGGGTGCG
+
GGGGGGGGGGGGGGGGGGGGGGGGGGEFGGGGGGGGGGGGGGGGGGGGGGGGGGGGGGGGGGGGGGGGGGGGDFGGGGGGGGGGGGGGGGGGGGGGGGFGGGGGGGGGGGGGGGGGGGGFGGGGGGGGGGGGGGGGGGGGGGFGGGGGGGGGGGEGDG,FFFGGGGGGGGGGGCEGGDGFGGGGGGGGFFCFGGGGGEDCCGDFFFCFEGGGGGGCEFG7EE:FFEGGDFGGGGGGC4D<CD<=B:57/.>BFB66>.9::@?B94<6<3565<?A)6<10:?:B?F06>?B0:<B#####
@M05025:18:000000000-B3NL5:1:1101:14279:2269 1:N:0:CACTCA
ACAGTGACTCCTACGGGAGGCAGCAGTAGGGAATCTTCCACAATGGGCGAAAGCCTGATGGAGCAACGCCGCGTGGGTGAAGAAGGTCTTCGGATCGTAAAGCCCTGTTGTTAGAGAAGAAAGTGCGTGAGAGTAACTGTTCACGTTTCGACGGTATCTAACCAGAAAGCCACGGCTAACTACGTGCCAGCAGCCGCGGTAATACGTAGGTGGCAAGCGTTATCCGGATTTATTGGGCGTAAAGGGAACGCAGGCGGTGTTTTAAGTCTGATGTGGAAGCCTTCGGTTTAACCGGGTGTGC
+
GGGGGGGGGGGGGGGGGEFGGGGGGFFGGGGGGGGGGGGGGGGGGGGGEGEGGGGGGGGGGGGGGGGGGGGGGFGGGGGGGGGGGGGGFGGGGGGGGGGGGGGFGGGGGGFFFGGFGGGGGGGFFGGGGGGGGGGGGGGDDGGGGGFGFGGGGGGFBCFDGFCFGFGFGFFFGGGDG>FEFGFGG>F>FFGGFFFGEGCCEECFDG>EGGFCFFCFCFGGD=5?FEGGG*>7F>FGGGGGDC<=FEGF5@B35B(855)9<5F7)9)*.9**9@4)-.3((,.)40(44:A)590,#####
@M05025:18:000000000-B3NL5:1:1101:21030:2273 1:N:0:CACTCA
ACAGTGACTCCTACGGGAGGCAGCAGTAGGGAATCTTCCACAATGGACGCAAGTCTGATGGAGCAACGCCGCGTGAGTGAAGAAGGGTTTCGGCTCGTAAAGCTCTGTTGGTAGGAAGAAAGATAGAGGTAGTAACTGGCCTTTATTTGACGGTAATTACCTAGAAAGTCACGGCTAACTACGTGCCAGCAGCCGCGGTAATACGTAGGTGGCAAGCGTTGTCCGGATTTATTGGGCGTAAAGCGAGTGCAGGCGGTTCAATAAGTCTGATGTGAAAGCCTTCGGCTCAACCGGAGACGGG
+
GGGGGGGGGGGGGGGGGGGGGGGGGGGGGGGGGGGGGGGGGGGGGGGGGGGGFFGGGGGGGFFFGGGGEGGGGGGGGGGAFEEFFGGGGGGCEGFGEGGF<BFEFFGGEFFFGGGCFFFEFGGGGGGGGGGGGGGGGFGGGGGFFGGGGCFGGGGGGGGGCFGFGGGGGGGGDDCCECFGGF7FGGGGGGGGFGG>:*4?=FGGGDGE5C?FGGFFGG=E5EG7CEEGGDDFF769FG7<<C>608DDGFFF)<>@7BDGGF?B9=989*98FBAF<BF:?A???9,4>2(.,(7(#####
@M05025:18:000000000-B3NL5:1:1101:14802:2279 1:N:0:CACTCA
ACAGTGACTCCTACGGGAGGCAGCAGTAGGGAATCTTCCACAATGGACGAAAGTCTGATGGAGCTACGCCGCGTGAGTGAAGAAGGGTTTCGGCTCGTAAAGCTCTGTTGGTAGTGAAGAAAGATAGAGGTAGTAACTGGCCTTTATTTGACGGTAATTACTTAGAAAGTCACGGCTAACTACGTGCCAGCAGCCGCGGTAATACGTAGGTGGCAAGCGTTGTCCGGATTTATTGGGCGTAAAGCGAGTGCAGGCGGTGCAATAAGTCTGATGTGAAAGCCTTCGGCTCAACCGGATAGCC
+
GGGGGGGGGGGGGGGGGGGGGGGGGGCFGGGGGGGGGGGGGGGGGGGGGD@@FEGGGGGGGGGGGGFGGGGGGEGGGGGGFGGGGGGGGGGGGGGDG@FGGGGGGGGGGFF:FGEFGGGFGGFFFEFBFGGGGADFGGGGFCFG9FCFGGGGGGEGGGCFFEEFFFGGGGGFGGGGGGGFGGGGGGDGEGFGGGGGCEEGGGCCECFGGE,<==FFC7CEEE:2CEECC3CDG7+;D7DDGC>@FF:BCF=467-<@D))0*1979:?A===BFBFB9>:?BDBB?>(14<BBFF(#####
@M05025:18:000000000-B3NL5:1:1101:17290:2291 1:N:0:CACTCA
ACAGTGACTCCTACGGGAGGCAGCAGTAGGGAATCTTCCACAATGGGCGCAAGCCTGATGGAGCAACACCGCGTGAGTGAAGAAGGGTTTCGGCTCGTAAAGCTCTGTTGTTGGAGAAGAACGTGCGTGAGAGTAACTGTTCACGCAGTGACGGTATCCAACCAGAAAGTCACGGCTAACTACGTGCCAGCAGCCGCGGTAATACGTAGGTGGCAAGCGTTATCCGGATTTATTGGGCGTAAAGCGAGCGCAGGCGGTTACTTAGGTCTGATGTGAAAGCCTTCGGCTTAACCGAATAAGC
+
GGGGGGGGGGGGGGGGGGGGGGGGGGGGGGGGGGGGGGGGGGGGGGGGGGGGGGFGGGGGGGGGGGGGGGGGGGGGGGGGGGGGGGGGGGGGGGGGGGGGGGGGGGGFGGGGGGGGGGFFGGDFEGECGGGGGGGGGGGGGGFGGGGGGGGGGGGGGGGGGGGGGGGDGGFCFG>ECGFGFFF@FFGGFGGGCGGGEGGGGDFGGGGFF5FGGFFGFGGGGDGE+=EE77C77CGFGCDGGGGFFBC>5>DEEF>EFFGGD4BFA4<@>FFFFFFAFF28<:<??<>?FFFFFFF9#####
@M05025:18:000000000-B3NL5:1:1101:8819:2306 1:N:0:CACTCA
ACAGTGACTCCTACGGGAGGCAGCAGTAGGGAATCTTCCACAATGGGCGCAAGCCTGATGGAGCAACACCGCGTGAGTGAAGAAGGGTTTCGGCTCGTAAAGCTCTGTTGTTGGAGAAGAACGTGCGTGAGAGTAACTGTTCACGCAGTGACGGTATCCAACCAGAAAGTCACGGCTAACTACGTGCCAGCAGCCGCGGTAATACGTAGGTGGCAAGCGTTATCCGGATTTATTGGGCGTAAAGCGAGCGCAGGCGGTTGCTTAGGTCTGATGTGAAAGCCTTCGGCTTAACCGAAAGACG
+
GGGGGGGGGGGGGGGGGGGGGGGGGGGGGGGGGGGGGGGGGGGGGGGGGGGGGGGGGGGGGGGGGGGGGGGGGGGGGGGGGGGGGGGGGGGGGGGGGGGGGGGGGGGGGGGGGGGGGGGGGGGGGGGGGGGGGGGGGGGGGGGGGGGGGGGGGGGGGGGGGFGGGGGGGGGGGGGGGGGGGGGGFGGGGGGGGGGGGGGEG5CGGGGGGGCGGGGGGGGGGGFFFGDC*>DFGGGGGGGGGGGFFFGFGFFFF@BFEBCDFFFFB=9F4?FFFFF4<<DFB:DBFF;B;:AAA663#####
@M05025:18:000000000-B3NL5:1:1101:12909:2329 1:N:0:CACTCA
ACAGTGACTCCTACGGGAGGCAGCAGTAGGGAATCTTCCACAATGGGCGCAAGCCTGATGGAGCAACACCGCGTGAGTGAAGAAGGGTTTCGGCTCGTAAAGCTCTGTTGTTGGAGAAGAACGTGCGTGAGAGTAACTGTTCACGCAGTGACGGTATCCAACCAGAAAGTCACGGCTAACTACGTGCCAGCAGCCGCGGTAATACGTAGGTGGCAAGCGTTATCCGGATTTATTGGGCGTAAAGCGAGCGCAGGCGGTTGCTTAGGTCTGATGTGAAAGCCTTCGGCTTAACCGAAGGGCA
+
GGGGGGGGGGGGGGGGGGGGGGGGGGGGGGGGGGGGGGGGGGGGGGGGGGGGGGGGGGGGGGGGGGGGGGGGGGGGGGGGGGGGGGGGGGGGGGFGGGGGGGGGGGGGGGGGGGGGGGGGGGGGGGGFGGGGGGGGGGGGGFGGGGGGGGGGGGGGGGGGGGGGGGGGGGGGGGGGGGGGGGGGGGGGGGGGFGGGGGGGGEFGGGFGGGGGGFFGGGGGGGGGGGGG:DGGGGGGGGGGGDGFFFGFD3@EDFFFD>GGFFF*8FAFFFFFFFF>96>F?>A?FBFF>?D9<169#####
@M05025:18:000000000-B3NL5:1:1101:17700:2330 1:N:0:CACTCA
ACAGTGACTCCTACGGGAGGCAGCAGTGGGGAATATTGGACAATGGGCGCAAGCCTGATCCAGCCATACCGCGTGGGTGAAGAAGGCCTTCGGGTTGTAAAGCCCTTTTGTTGGGAAAGAAATCCAGCCGGCTAATACCTGGTTGGGATGACGGTACCCAAAGAATAAGCACCGGCTAACTTCGTGCCAGCAGCCGCGGTAATACGAAGGGTGCAAGCGTTACTCGGAATTACTGGGCGTAAAGCGTGCGTAGGTGGTTATTTAAGTCCGTTGTGAAAGCCCTGGGCTCAACCTGGCTCTC
+
GGGGGGGGGGGGGGGGGGGGGGGGGGGGGGGGGGGGGGGGGGGGGGGGGGGGGGGGGGGGGGGGGGGGGGGGGGGGGGGGGGGGGGGGGGGGGGGGGGGGGGGGGGGGGGGGGGGGGGGGGGGGGGGGGGGGDGGGGGGGGGGGGGGGGGGGGGGGGGGG@FGGGGGGGGGGGGGGGGGGGGGGGGGGGGGGGGGGGGGGGGGGGGGGGGGGGGGGGGGGGGGGGGGGGGGGGGGGGGGGGGGFFFDBGFFFE)4?FEGGGFFFA?AFFFFFFFF<<)4<:<FFFFFF?FFF:B?F#####
@M05025:18:000000000-B3NL5:1:1101:21787:2382 1:N:0:CACTCA
ACAGTGACTCCTACGGGAGGCAGCAGTAGGGAATCTTCCACAATGGACGAAAGTCTGATGGAGCAACGTCGCGTGAGTGAAGAAGGGTTTCGGCTCGTAAAGCTCTGTTGGTAGTGAAGAAAGATAGAGGTAGTAACTGGCCTTTATTTGACGGTAATTACTTAGAAAGTCACGGCTAACTACGTGCCAGCAGCCGCGGTAATACGTAGGTGGCAAGCGTTGTCCGGATTTATTGGGCGTAAAGCGAGTGCAGGCGGTTCAATAAGTCTGATGTGAAAGCCTTCGGCTCAACCGGATACCG
+
GGGGGGGGGGGGGGGGGGGGGGGGGGGGGGGGGGGGGGGGGGGGGGGGGGGGGGGGGGGGGGGGGGGGGGGGGGGGGGGGGGGGGGGGGGGGGGGGGGGGGGGGGGGGGGGFGGGGFGGGGGGGGGGGGGGGGGGGGGGGGGGGGGGGGGGGGGGGGGGGGGGFGGGGGGGGGGGGGGGGGGGGGEGGGGGGGGGGGGGGDGGGGGGGGEGGGGF6CGGGGGGGFGGEGGGGFFGFGGGGGDGFFBGFGFFFF@;EF><DC@FFFFAFFFFFFFF244<77?ADFBF0:<?B?0;,#####
@M05025:18:000000000-B3NL5:1:1101:10352:2491 1:N:0:CACTCA
ACAGTGACTCCTACGGGAGGCAGCAGTGGGGAATATTGCACAATGGGGGAAACCCTGATGCAGCAACGCCGCGTGAGTGAAGAAGGTTTTCGGATTGTAAAGCTCTGTTAGCAGGGAAGAGGAAGGACGGTACCTGCAGAGGAAGCCACGGCTAACTACGTGCCAGCAGCCGCGGTAATACGTAGGTGGCAAGCGTTGTTCGGAATAACTGGGCGTAAAGGATGCGTAGGCGGTTAAACAAGTTATATGTTAAATATATAGGCTTAACCTGTAGAAAGCATATAAAACTGTTTAACCAGGG
+
GGGGGGGGGGGGGGGGGGGGGGGGGGGGGGGGGGGGGGGGGGGGGGGGGGGGGGGGGGGGGGGGGGGGGGGGGGGGGGGGGGGGGGGGGGGGGGGGGGGGGGGGGGGGGGGGGGGGGGGGGGGGGGGGGGGGGGGGGGGGGGGGGGGGGGGGGGGGGGGGGGGGGGGGGGGGGGGGGGGGGGGGGGGGGGGGGGGGGGGGGGGGGGGGGGGGGGGGGGGGGGGGGGGGGGGGGCGGGGGGGGGFFFGFGFFFFFFFFFGGGFFFFFFFFBFFFFFFAFFFFFFFFFFFFBBFFAA)#####
@M05025:18:000000000-B3NL5:1:1101:9768:2500 1:N:0:CACTCA
ACAGTGACTCCTACGGGAGGCAGCAGTAGGGAATCTTCGGCAATGGACGGAAGTCTGACCGAGCAACGCCGCGTGAGTGAAGAAGGTTTTCGGATCGTAAAACTCTGTTGTTAGAGAAGAACAAGGATGAGAGTAGAATGTTCATCCCTTGACGGTATCTAACCAGAAAGCCACGGCTAACTACGTGCCAGCAGCCGCGGTAATACGTAGGTGGCAAGCGTTGTCCGGATTTATTGGGCGTAAAGCGAGCGCAGGCGGTTTCTTAAGTCTGATGTGAAAGCCCCCGGCTCAACCGGGACAA
+
GGGGGGGGGGGGGGGGGGGGGGGGGGGGGGGGGGGGGGGGGGGGGGGGGGGGGGGGGCFGGGGGGGGGGGGGGFGGGGGGGGGGGGGGGGGGGGGGGGGGGGGGGGGGGGGGGGGGGGGGGGGGGGGGGGGGGGGGGGGGGGGGGGGGGGGGGGGGGGGGGGGGGGGGGGGFGGGGGGGGGGGGGGGGGGGGGGGGGGGGGGGGGGGGGGGGGGGGGGGGG5=EGGGGGGCFGGG=FGGGGGGFFFGFGEFEFF>FFEGGGFFFAFFFABFFFFFFFFAAFBF:;>9BFFFBF?B>#####
@M05025:18:000000000-B3NL5:1:1101:11312:2548 1:N:0:CACTCA
ACAGTGACTCCTACGGGAGGCAGCAGTGGGGAATATTGCACAATGGGGGAAACCCTGATGCAGCAACGCCGCGTGAGTGAAGAAGGTTTTCGGATTGTAAAGCTCTGTTAGCAGGGAAGAGGAAGGACGGTACCTGCAGAGGAAGCCACGGCTAACTACGTGCCAGCAGCCGCGGTAATACGTAGGTGGCAAGCGTTGTTCGGAATAACTGGGCGTAAAGGATGCGTAGGCGGTTAAACAAGTTATATGTTAAATATATAGGCTTAACCTGTAGAAAGCATATAAAACTGTTTAACGGCTC
+
GGGGGGGGGGGGGGGGGGGGGGGGGGGGGGGEGGGGGGGGGGGGGGGGGGGGGGGGGGGGGGGGGGGGGGGGGFGGGGGGGGGGGGGGFFGGGGGGGGGGGGGGGGGGGGGGGGGGGGGGGGGGGGGGGGGGGGGGGGGGGGGGGGGGGGGGGGGGGGGGGGGGGGGGGGGGGGGGGGGGGGFGGGGGGGGGGGGEGGCFGGGGGFFGGGGGGGGGDGGGGGGGGGGGGGGGG9<CDFFFGGG?FB>BGF?FFFFFFFGGGFFF?FAFFFFFFFFFFF<7AFBFFFFF?>AF9AA)#####
@M05025:18:000000000-B3NL5:1:1101:11353:2643 1:N:0:CACTCA
ACAGTGACTCCTACGGGAGGCAGCAGTGGGGAATATTGCACAATGGGGGAAACCCTGATGCAGCAACGCCGCGTGAGTGAAGAAGGTTTTCGGATTGTAAAGCTCTGTTAGCAGGGAAGAGGAAGGACGGTACCTGCAGAGGAAGCCACGGCTAACTACGTGCCAGCAGCCGCGGTAATACGTAGGTGGCAAGCGTTGTTCGGAATAACTGGGCGTAAAGGATGCGTAGGCGGTTAAACAAGTTATATGTTAAATATATAGGCTTAACCTGTAGAAAGCATATAAAACTGTTTAACGGTTG
+
GGGGGGGGGGGGGGGGGGGGGGGGGGGGGGGGGGGGGGGGGGGGGGGGGGGGGGGGGGGGGGGGGGGGGGGGGGGGGGGGGGGGGGFGGGGGGGGGGGGGGGGGGGGGGGGGGGGGGGGGGGGGGGGGGGGGGGGGGGGGGGGGGGFFGGGDGGGGGGGGGGGGGGGGGGFEEGGEGDGGGGBFFGGGGGGGGGGGGGGGGGGGGFGCFFGGGGGGGGGGGGGGGGGGGGGGG>DGGGGGGGG6BFGFGFFFFFDFFFGGC=FF?FFFFFFFFFFFABB?DFFFFFF?FF>AAAF)#####
@M05025:18:000000000-B3NL5:1:1101:11874:2645 1:N:0:CACTCA
ACAGTGACTCCTACGGGAGGCAGCAGTAGGGAATCTTCCACAATGGGCGAAAGCCTGATGGAGCAACGCCGCGTGAGTGAAGAAGGTTTTCGGATCGTAAAGCTCTGTTGTTGGTGAAGAAGGATAGAGGTAGTAACTGGCCCCTATTTGACGGTAATCAACCAGAAAGTCACGGCTAACTACGTGCCAGCAGCCGCGGTAATACGTAGGTGGCAAGCGTTGTTCGGATTTATTGGGCGTAAAGCGAGCGCAGGCGGAAAGATAAGTCTGATGTGAAAGCCCCCGGCTTAACCGAGTACGG
+
GGGGGGGGGFFGGGGGGGGGGGDFGGGGGGEDGGFFGGCFFGGGGGGCGEGGGGGGGGFGGFGCFGGGGGGGGGGGGGGGGGGC=EFFGGGGGCGG@EEEFCFBGCFG9<B<FFCEGGGDFGGAFFGFFGEGGGGFDGGGGGGGGFGGGGFGEDGGGGCFFGGDGDFGGGGGG73BEGGGGGGGGGGGGFFGFGGGGGGEGEFFGG9CG5+?=C=?E5C>EE7*=ECACDFCC7>CGGD<3CD?=@D@:@@:B3>EFFCCCF*0576FAFFFFFBBF<9?11:>(3(41,643496#####
@M05025:18:000000000-B3NL5:1:1101:24786:2689 1:N:0:CACTCA
ACAGTGACTCCTACGGGAGGCAGCAGTGGGGAATATCGGACAATGGGCGCAAGCCTGATACAGCCATACCGCGTGGGTGAAGAAGGCCTTCGGGTTGTAAAGCCCTTTTGTTGGGAAAGAAATCCAGCTGGCTAATACCCGGTTGGGATGACGGTACCCAAAGAATAAGCACCGGCTAACTTCGTGCCAGCAGCCGCGGTAATACGAAGGGTGCAAGCGTTACTCGGAATTACTGGGCGGAAAGCGTGCGTAGGTTGTCGGTTAAGTCCGTTGTGAAAGCCCTGGGCGCAACCTGGGGTGG
+
C<@@ECF<E9CFFCFCGGCC@FF@EFEFFFF,@CEEGGEFFFGAFGGGGFE@+CCFGGD,<EECECA<,9C@FG>BEFG7,CD=F,E<,,C<@7FCCBAEAFGC7,BE??F?=FFGGG?<<=?CFF@=8<,+:?:DA55=FG@CF++DA:735+@++,37*,>DFCG9,7@>C@CE:CFGFGF7FFGG9C5FEFG*3:8*/3+9988*:=;;EGGG9=5*:C*<+:CEG:FCFF09CC3)1)7>557>DFF)<54*00*9)0).4@>*)786:52.6)47(-((80,(43337(,1#####
@M05025:18:000000000-B3NL5:1:1101:14479:2694 1:N:0:CACTCA
ACAGTGACTCCTACGGGAGGCAGCAGTGAGGAATATTGGTCAATGGGCTTACGCCTGAACCAGCCAAGTCGCGTGAGGGAAGACTGCCCTATGGGTTGTAAACCTCTTTTGTCAGGGAGCAACGCCGGCTACGTGTAGCCGGACTGAGAGTACCTGAAGAAAAAGCATCGGCTAACTCCGTGCCAGCAGCCGCGGTAATACGGAGGATGCGAGCGTTATCCGGATTTATTGGGTTTAAAGGGTGCGTAGGCGGAATGCCAAGTCAGCGGTAAAATCGCGGGGCTCAACCTCGCTCCGAATC
+
GGGGGGGGGGGGGGGGGGGGGGGGGGGGFGGGGGGGGGGGGGGGGGGGGGGGGGGGGGGGGGGGGGGGGGGGGGGGGGGGGGGGGGGFGGGGGGGGGGGGGGGGGGGGGGGGGGFGGFGGGGGGGGGEEGGGGGGGGGGGGGGGGG@FGGGGGGGGFFFGGGGGGGGGGGGGGGGGFGGGGGGFFGGGGGGGGGGGGGGFFGEGGGGGGGGGGEEGGDFFGDGG=5F?7DCFGGGGG7CGFGGFDDGFGFFFD8>FFF<CGFFFFFFFFF>BFFA::?;1060(,57???<:6?:6#####
@M05025:18:000000000-B3NL5:1:1101:21690:2726 1:N:0:CACTCA
ACAGTGACTCCTACGGGAGGCAGCAGTGGGGAATATTGCACAATGGGGGAAACCCTGATGCAGCAACGCCGCGTGAGTGAAGAAGGTTTTCGGATTGTAAAGCGCTGTTAGCAGGGAAGAGGAAGGACGGTACCTGCAGAGGAAGCCACGGCTAACTACGTGCCAGCAGCCGCGGTAATACGTAGGTGGCAAGCGTTGTTCGGAATAACTGGGCGTAAAGGATGCGTAGGCGGTTAAACAAGTTATATGTTAAATATATAGGCTTAACCTGTAGAAAGCAAATAAAACTGTTTAAAACAAC
+
FE9FFGFGAFGF@FEGDBFF@CF@CEFAFFG7@FGCF9,CFGGGGGGDF7CEGECGG8<F<FCEEECFGGGDC>BFFGGGGFEGGGEFBD58::BC4CFF,5<++FCGGFFF,B?F=FGGGG,=BFD>FEFFFF<F8>>9F<8FEFGC7F@CEE,6,D:>F:@CF@F7<@:CCEC:8CFCFB9F,CBCEFGC8BCCEC*/>=CGCFFFG+:?GC5::CFCF6EGFCEE:C6)///7:CF:55:*=@78>FB4*1)1/0*?*9<48:9F)/.9/*)..,(((().)64<:A4)6)6)#####
@M05025:18:000000000-B3NL5:1:1101:20681:2734 1:N:0:CACTCA
ACAGTGACTCCTACGGGAGGCAGCAGTAGGGAATCTTCCACAATGGGCGCAAGCCTGATGGAGCAACACCGCGTGAGTGAAGAAGGGTTTCGGCTCGTAAAGCTCTGTTGTTGGAGAAGAACGTGTGTGAGAGTAACTGTTCACGCAGTGACGGTATCCAACCAGAAAGTCACGGCTAACTACGTGCCAGCAGCCGCGGTAATACGTAGGTGGCAAGCGTTATCCGGATTTATTGGGCGTAAAGCGAGCGCAGGCGGTTACTTAGGTCTGATGTGAAAGCCTTCGGCTTAACCGAACATTG
+
GGGGGGGGGGGGGGGGGGGGGGGGGGGGGGGGGGGGGGGGGGGGGGGGGGGGGGGGGGGGGGGGGGGGGGGGGGGGGGGGGGGGGGGGGGGGGGGGGGGGGGGGGGGGGGGGGGGGGGGGGGGGGGGGGGGGGGGGGGGGGGGGGGGGGGGGGGGGGGGGGGGGGGGGGGGGGGGGGGGGGGGGGFGGGGGGGGGGGGGEGGGGGGGGGGGGGGGGGGGGGGGGGGGGGGGGGGGGGGGDGGGFFFGFGFFFFDFFFFDGD@FFFF2@AF??FFFFFBBBFF>?FFFFFFFFFF>6#####
@M05025:18:000000000-B3NL5:1:1101:15469:2736 1:N:0:CACTCA
ACAGTGACTCCTACGGGAGGCAGCAGTGGGGAATTTTGGACAATGGGGGAAACCCTGATCCAGCAATGCCGCGTGTGCGAAGAAGGCCTTCGGGTTGTAAAGCACTTTTGTCAGGGAAGAAATCCTTTGGGCTAATACCCTAGGGGGATGACGGTACCTGAAGAATAAGCACCGGCTAACTACGTGCCAGCAGCCGCGGTAATACGTAGGGTGCAAGCGTTAATCGGAATTACTGGGCGTAAAGCGTGCGCAGGCGGTTGTGTAAGACAGGTGTGAAATCCCCGGGCTTAACCTGGCACCC
+
GGGGGGGGFGDFGGGGGEGGGGGCFGGGGGGGGGGGGGGGGGGGGGGGGGGGGGGGGGGGGGGGGGGGGGGGGEFGGGEEGGGGGGGGGGFGGGGGGGGGGGGGGGGGGGGGGGGGGGGGGGGGFEGGGGFGGGGGGGGGGGGGGGGGGGGFEEGFGGGGGFGGGGGGGGGGGGGE@>FGGDGGGGGGFGGGGGGGGGGGGCGFFFG6CEGGGCFCFFEECEGFFGDG<CFF*:C<4<CDGG7FF>C>CDEFFFB@B7>7DD@F6B)95?FFFF:AF2.4::?FF09>(4:AA<0?#####
@M05025:18:000000000-B3NL5:1:1101:18629:2749 1:N:0:CACTCA
ACAGTGACTCCTACGGGAGGCAGCAGTGAGGAATATTGGTCAATGGGCTTACGCCTGAACCAGCCAAGTCGCGTGAGGGAAGACTGCCCTATGGGTTGTAAACCTCTTTTGTCAGGGAGCAACGCCGGCTACGTGTAGCCGGACTGAGAGTACCTGAAGAAAAAGCATCGGCTAACTCCGTGCCAGCAGCCGCGGTAATACGGAGGATGCGAGCGTTATCCGGATTTATTGGGTTTAAATGGTGCGTAGGCGGAATGCCAAGTCAGCGGTAAAATCGCGGGGCTCAACCTCGCTCCAGTTG
+
GGGGGGGGGGGGGGGGGGGGDGEGGGFGFGGGGGGGGGGGGGGGGGGFFGGGGGGGGGGGGGGGGGGGGGGGGEGGGGGGGDGGGGGGGGGGGDFGGGGGGGGCFGGGGGGGGGGGGDFDGGGGGGGDDGGGGGGGGGGGGEFGEGCFGGGGGFGGFGGGGGGG:CFGGGGGGGFCCFGGGGGGGGGGGGCBCCGGGGGGGGC?EGGCFFGEECEGGGGGFEGEGGFFFG7CG<D37DF>FDFF=>GFGFF3:>9FFFGFD>FFFB0DFBB>@6>4?B>01;4(,5?F?:1861(3#####
@M05025:18:000000000-B3NL5:1:1101:21637:2805 1:N:0:CACTCA
ACAGTGACTCCTACGGGAGGCAGCAGTAGGGAATCTTCCACAATGGGCGAAAGCCTGATGGAGCAACGCCGCGTGAGTGAAGAAGGTTTTCGGATCGTAAAGCTCTGTTGTTGGTGAAGAAGGATAGAGGTAGTAACTGGCCCCTATTTGACGGTAATCAACCAGAAAGTCACGGCTAACTACGTGCCAGCAGCCGCGGTAATACGTAGGTGGCAAGCGTTGTCCGGATTTATTGGGCGTAAAGCGAGCGCAGGCGGAAAGATAAGTCTGATGTGAAAGCCCCCGGCTTAACCGAGAGGGT
+
GGGGGGGGGGGGGGGGGFGGGGGGGGGGGGGGGGGGGGGGGGGGGGGGGGGGGGGGGGGGGGGGGGGGGGGGGFGGGGGGGGGGGGGGGGGGGGGGGGGGGGGGGGGGGGGGGGGGGGGGGGGGGGGGGGGGGGGGGGGFGGGGGGGGGGGGGGGGGGGGGGGGGGGGGGGGGGGGGGGGGGGGGGGGGGGGGGGGGGGGGGGGCGFGGGGGEGGGGGGGGGGFGEGGDGFGGGGGGGGGGGGFFFGDDFFFFBFFFBDDG?BBAFBFFFFFFFDFBBBFF??>>>FBB?ABAFF9#####
@M05025:18:000000000-B3NL5:1:1101:21689:2833 1:N:0:CACTCA
ACAGTGACTCCTACGGGAGGCAGCAGTGGGGAATATTGCACAATGGGGGAAACCCTGATGCAGCAACGCCGCGTGAGTGAAGAAGGTTTTCGGATTGTAAAGCTCTGTTAGCAGGGAAGAGGAAGGACGGTACCTGCAGAGGAAGCCACGGCTAACTACGTGCCAGCAGCCGCGGTAATACGTAGGTGGCAAGCGTTGTTCGGAATAACTGGGCGTAAAGGATGCGTAGGCGGTTAAACAAGTTATATGTTAAATATATAGGCTTAACCTGTAGAAAGCATATAAAACTGTTTAAACATCG
+
GGGGGGGGFGGGGGGGGGGGGGGGGGGGGGGBFGGGGGGGGGGGGGGGGGGGGGGGGGGGGGGGGGGGGGGGGGGGGGGGGGGGGGGGFGGGGFFGGGGGGGGGGGGGGGGGGGGGFCFDGGFGGGGGGGGGGGGGGGGCEDGGGGCFGGGGGGGGFGGGG7FGGGGCFGFEGEGE7CFFFFEGGGGGGGGGGGGEGDGGGGGEEFGGGFGGGGGGGGGGGGGGGG5EGDGGGGGGG7CGGGGFFFGFFFFFFF9BFFGGC?FFFF4F>?FB?F5:A?F>F946<9AB7>AADF<)#####
@M05025:18:000000000-B3NL5:1:1101:9188:2863 1:N:0:CACTCA
ACAGTGACTCCTACGGGAGGCAGCAGTAGGGAATCTTCCACAATGGACGAAAGTCTGATGGAGCAACGCCGCGTGAGTGAAGAAGGGTTTCGGCTCGTAAAGCTCTGTTGGTAGTGAAGAAAGATAGAGGTAGTAACTGGCCTTTATTTGACGGTAATTACTTAGAAAGTCACGGCTAACTACGTGCCAGCAGCCGCGGTAATACGTAGGTGGCAAGCGTTGTCCGGATTTATTGGGCGTAAAGCGAGTGCAGGCGGTTCAATAAGTCTGATGTGAAAGCCTTCGGCTCAACCGGAGTGCG
+
GGGGGGGGGGGGGGGGGGGGGGGGGGGGGGGGGGGGGGGGGGGGGGGGGGGGGFGGGGGGGGGGGGGGGGGGGGGGGGGGGGGGGGGGGGGGGGFGGGGGGGGGGGGGGGGGGGGGGGGGGGGGGGGGGGGGGGGGGGGGGGGGGGGGGGGGGGGGGGGGGGGGGGGGGGGGGEGGGGGGGGGGGGGGGGGGGGGGDGGGGGGGGGGGGGGGGGGGGGGEGGGGGGGGDG=CFGGGGGGGGGFFFBGFGFFFFFFFF)9DGFFFFFAFBFFFFFFFFAFF?FABFFFFFB>B?F;,#####
@M05025:18:000000000-B3NL5:1:1101:23927:2918 1:N:0:CACTCA
ACAGTGACTCCTACGGGAGGCAGCAGTGGGGAATATTGCACAATGGAGGAAACTCTGATGCAGCGACGCCGCGTGAAGGAAGAAGTATCTCGGTATGTAAACTTCTATCAGCAGGGAAGAAAATGACGGTACCTGACTAAGAAGCCCCGGCTAACTACGTGCCAGCAGCCGCGGTAATACGTAGGGGGCAAGCGTTATCCGGATTTACTGGGTGTAAAGGGAGCGTAGACGGACGGGCAAGTCTGATGTGAAAGCCCGGGGCTTAACCCCGGGACTGCATTGGAAACTGTCCATCTTTGAC
+
GGGGGGGGGGGGGGGGGGGGGGGGGGFGGGGGGGGGGGGGGGGGGGGGGGGGGGGGGGGGGGGGGGGGGGGGGGGGGGGGGGGGGGGGGGGGGGGGGGGGGGGGGGGGGGGGGGGGGGGGGGGGGGGGGGGGGGGGGGGGGGGGGDFGGGGGGGGGGGGGFGGGGGGFGGGGGGGGGGGGGEEFGGGGGGFGGGGGGFGGGGGGGGG9FGGGCECFGGGGGFGGDEGGGFDDGGGGGGGGGGGFFF7@FB??FF:FFFD:DB>FBFDF<DFFFEF037)6>F03<<?:A298<2>)#####
@M05025:18:000000000-B3NL5:1:1101:23980:2951 1:N:0:CACTCA
ACAGTGACTCCTACGGGAGGCAGCAGTGGGGAATATTGCACAATGGGCGCAAGCCTGATGCAGCCATGCCGCGTGTATGAAGAAGGCCTTCGGGTTGTAAAGTACTTTCAGCGAGGAGGAAGGTGTTGTGGTTAATAACCGCAGCAATTGACGTTACTCGCAGAAGAAGCACCGGCTAACTCCGTGCCAGCAGCCGCGGTAATACGGAGGGTGCAAGCGTTAATCGGAATTACTGGGCGTAAAGCGCACGCAGGCGGTCTGTCAAGTCGGATGTGAAATCCCCGGGCTCAACCTGGAGGCC
+
GGGGGGGGGGGGGGGGGGGGGGGGGGGGGGGGGGGGGGGGGGGGGGGGGGGGGGGGGGGGGGGGGFGGGGGGGGGGGGGGGGFGGGGGGGGGGGGGGGGGGGGGGGFGGGGGGEGGFFGGFFGCGGGGGGGFGGGGGGGGGDGGGGGGAFGGCCFGGGGGGGGGGDCFGGGGGGGGGGGGGGGGGGGGGGGGGFFGGGGGGGGGGGGDGEGGGGGGGGGGGGGCGGGGDFDFGGGGGGGGGGGFFFGFGFFFFFF@EEDDGF?FDFF?BFFFF49AA2<A>7:>>BFBBFFBB??<#####
@M05025:18:000000000-B3NL5:1:1101:8825:2951 1:N:0:CACTCA
ACAGTGACTCCTACGGGAGGCAGCAGTAGGGAATTTTCCGCAATGAGCGAAAGCTTGACGGAGCGACACAGCGTGCAGGATGAAGGTCTTCGGATTGTAAACTGCTGTTGTAAGGGAAGAAAAAATTTAATAGGAAATGATTAAATCTTGACGGTACCTTATTAGAAAGTGACGGCTAACTATGTGCCAGCAGCCGCGGTAATACATAGGTCACAAGCGTTATCCGGAATTATTGGGCGTAAAGAGTTTGTAGGCGGTTTATCAAGTCTAGAGTTAGAGCCTGAGGCTCAACCTCAGTATA
+
GGGGGGGGGGGGGGGGGGGGGGGGGGGGGGGGGGGGGGGGGGGGGGGGGGGGGGGGGGGGGGGGGGGGGGGGGGGGGGGGGGGGGGGGGGGGGGGGGGGGFGGGGGGGFGGGGGGGGGGGGGGGGGGGGGGGGGGGGGGGGGGGGGGFGAFGGGGGGGGFFGGGGGGGGGGGGGGGGGGGGFFGGGGGGGGCCGGGGGG5?GGGGGEFGGGGGGGGGGGGGCGGGGGGDDGGGGGGFGGGGG<B?FGFGFFBF=?DF>GCGFFFFFF8AF*667<DFFF<:0118((34<BBB((,#####
@M05025:18:000000000-B3NL5:1:1101:17640:2963 1:N:0:CACTCA
ACAGTGACTCCTACGGGAGGCAGCAGTAGGGAATCTTCCACAATGGACGAAAGTCTGATGGAGCAACGTCGCGTGAGTGAAGAAGGGTTTCGGCTCGTAAAGCTCTGTTGGTAGTGAAGAAAGATAGAGGTAGTAACTGGCCTTTATTTGACGGTAATTACTTAGAAAGTCACGGCTAACTACGTGCCAGCAGCCGCGGTAATACGTAGGTGGCAAGCGTTGTCCGGATTTATTGGGCGTAAAGCGAGTGCAGGCGGTTCAATAAGTCTGATGTGAAAGCCTTCGGCTCAACCGGACGAAG
+
GGGGGGGGGGGGGGGGGGGGGGGGGGGGGGGGGGGGGGGGGGGGGGGGGGGGGGGGGGGGGGGGGGGGGGGGGGGGGGGGGGGGGGGGGGGGGGGGGGGGGGGGGGGGGGGGGGGGGGGGGGGGGGGGGGGGGGGGGGGGGGGGGGGGGGGGGGGGGGGGGGGGGGGGGGGGGGGGGGGGGGGGGGGGGGGGGGGGGGGGGGGGGGFFEGGGGGGGGGGGGGEGGGGGDGFGGGFGGGG3CCGFFEGFGFFFFFFFF:DDFFFFFFFFFFFFFFAD4<AF?BF??19BBD?FF>>(#####
@M05025:18:000000000-B3NL5:1:1101:17349:2980 1:N:0:CACTCA
ACAGTGACTCCTACGGGAGGCAGCAGTAGGGAATCTTCCACAATGGGCGCAAGCCTGATGGAGCAACACCGCGTGAGTGAAGAAGGGTTTCGGCTCGTAAAGCTCTGTTGTTGGAGAAGAACGTGCGTGAGAGTAACTGTTCACGCAGTGACGGTATCCAACCAGAAAGTCACGGCTAACTACGTGCCAGCAGCCGCGGTAATACGTAGGTGGCAAGCGTTATCCGGATTTATTGGGCGTAAAGCGAGCGCAGGCGGTTACTTAGGTCTGATGTGAAAGCCTTCGGCTTAACCGAAGGTGA
+
GGGGGGGGGGGGGGGGGGGGGGGGGGGGGGGGGGGGGGGGGGGGGGGGGGGGGGGGGGGGGGGGGGGGGGGGGGGGGGGGGGGGGGGGGGGGGGGGGEGGGGGGGGGGGGGGGGGGGGGGGGGGGGGGGGGGGGGGGGGGGGGGGGGGGGGGGGGGGFGGGGGGGGGGGGGGGGGGGGGGGGGGGCGGGGGGGGGGGGGEGGGGGGFGGGGGGGGGGGGGGGGGGGGGGGCGGGGGGGGDDDFFFEDFDEFFFEFFF>GGFF?FAFFFFFFFFF<AAF<:BFFFB<>FFFFFFFF>#####
@M05025:18:000000000-B3NL5:1:1101:16882:3018 1:N:0:CACTCA
ACAGTGACTCCTACGGGAGGCAGCAGTGGGGAATATTGGACAATGGGCGCAAGCCTGATCCAGCCATACCGCGTGGGTGAAGAAGGCCTTCGGGTCGTAAAGCCCTTTTGTTGGGAAAGAAATCCAGCTGGCTAATACCCGGTTGGGATGACGGTACCCAAAGAATAAGCACCGGCTAACTTCGTGCCAGCAGCCGCGGTAATACGAAGGGTGCAAGCGTTACTCGGAATTACTGGGCGTAAAGCGTGCGTAGGTGGTCGTTTAAGTCCGTTGTGAAAGCCCTGGGCTCAACCTGGCGGGT
+
GGGGGGGGGGGGGGGGGGGGGGGGGGGGGGGGGGGGGGGGGGGGGGGGGGGGGGGGGGGGGGGGGGGGGGGGGGGGGGGGGGGGGGGGGGGGGGGGGGGGGGGGGGGGGGGGGGGGGGGGGGGGGGGGGGGGGGGGGGGGGGFGGGGGGGGGGGGGGGGGGGGGGGGGGGGGGGGGGGGGGGGGGGGGGGGGGGGGGGGGGGGGGGGGGGGGGGGGGGGGGGGGGGGGGGGGGGGGGGGGGGGFFFGFGFFFFFFFFFGGGFFFBFFFFFFFFFFFAAAF:?FFF?B?BFFFFFFF#####
@M05025:18:000000000-B3NL5:1:1101:25416:3112 1:N:0:CACTCA
ACAGTGACTCCTACGGGAGGCAGCAGTAGGGAATCTTCCACAATGGGCGAAAGCCTGATGGAGCAACGCCGCGTGAGTGAAGAAGGTTTTCGGATCGTAAAGCTCTGTTGTTGGTGAAGAAGGATAGAGGTAGTAACTGGCCCCTATTTGACGGTAATCAACCAGAAAGTCACGGCTAACTACGTGCCAGCAGCCGCGGTAATACGTAGGTGGCAAGCGTTGTCCGGATTTATTGGGCGTAAAGCGAGCGCAGGCGGAAAGATAAGTCTGATGTGAAAGCCCCCGGCTTAACCGAGTGATG
+
GGGGGGGGGGGGGGGGGGGGGGGGGGGGGGGGGGGGGGGGGGGGGGGGGGGGGGGGGGGGGGGGGGGGGGGGGGGGGGGGGGGGGGGGGGGGGGGGGGGGGGGGGGGGGGGGGGGGGGFGGGGFGGGGGGGGFGGGGGGGGGGGGGGGGGGGGGGGGGGGGGGGGGGGGGCFGGGDGGGGGGGGGGGGGGGGGGGGGGGGGGGGGGFGGGGGGCFGGGGGGGGGC=E7DGCGGGGGGGG<DGF7=5C>CDDD>@;B@BD<DFFFBFAF>=B?=F<DFFF(418>>FF>6?B<<>99#####
@M05025:18:000000000-B3NL5:1:1101:25313:3122 1:N:0:CACTCA
ACAGTGACTCCTACGGGAGGCAGCAGTGGGGAATATTGCACAATGGGCGCAAGCCTGATGCAGCGACGCCGCGTGCGGGATGGAGGCCTTCGGGTTGTAAACCGCTTTTGTGCGAGGGCAAGGCACGGTCTTCGGCCGTGATGAGTGGATTGTTCGAATGAGCACCGGCTAACTACGTGCCAGCAGCCGCGGTAATACGTAGGGTGCAAGCGTTAGCCGGATTTATTGGGCGTAAAGGGCTCGTAGGCGGTTCGTCGCGTCCGGTGTGAAGGTCCATCGCTCAACGGTGGATTCGCCCGTT
+
FG<9<C<F-EGFFGGGGGCCBFFEAF,EDFEFFGF<FFCGGGFFFF<E7@ECG?F8FFFF9EGGE++@F:FEGGGEFGEDEGG?GDC<FAFFEEBFEBB<@FGGGGD7BBF,,+=BF@BDFF@F,:83@C@9@:F@E:>F*,,7>,@CG,,@<;<F:F7,?,22<FGDEF*2+<++=BF88B:C+<28ECGGGGC+<ED99*;E8?56CG8=*/A/+<EG=E5<?FCGFFGD9><5CF3<*>D>BFGFGE))).-7))99)).8,88>)9*99*).-6214(,5489<?6:)),8-#####
@M05025:18:000000000-B3NL5:1:1101:19317:3137 1:N:0:CACTCA
ACAGTGACTCCTACGGGAGGCAGCAGTGGGGAATATTGCACAATGGGGGAAACCCTGATGCAGCAACGCCGCGTGAGTGAAGAAGGTTTTCGGATTGTAAAGCTCTGTTAGCAGGGAAGAGGAAGGACGGTACCTGCAGAGGAAGCCACGGCTAACTACGTGCCAGCAGCCGCGGTAATACGTAGGTGGCAAGCGTTGTTCGGAATAACTGGGCGTAAAGGATGCGTAGGCGGTTAAACAAGTTATATGTTAAATATATAGGCTTAACCTGTAGAAAGCATATAAAACTGTTTAACCTATC
+
GGGGGGGGGGGGGGGGGGGGGGGGGGGGGGGGGGGGGGGGGGGGGGGGGGGGGGGGGGGGGGGGGGGGGGGGGGGGGGGGGGGGGGGGGGGGGGDGGGGGGGGGGGGGGGGGGGGGGGGGGGGGGGGGGGGGGFGGGGGGGGGGGGGGGGGGGGGGGGGGGGGFFGGGGGGGGGGGGGGGGGGGGGGGGGGGGGGEEGGGGEGGEGGGGGGGGGGGGGGGGGGGGGGGGGGGG9<DGGGGFFGFFFGFFFFFF=AFFFCCFFFFBFAFAFFFFF<AFFF>2<AFF<A<0<><9AA)#####
@M05025:18:000000000-B3NL5:1:1101:14104:3155 1:N:0:CACTCA
ACAGTGACTCCTACGGGAGGCAGCAGTGGGGAATATTGCACAATGGGCGCAAGCCTGATGCAGCCATGCCGCGTGTATGAAGAAGGCCTTCGGGTTGTAAAGTACTTTCAGCGAGGAGGAAGGTGTTGTGGTTAATAACCACAGCAATTGACGTTACTCGCAGAAGAAGCACCGGCTAACTCCGTGCCAGCAGCCGCGGTAATACGGAGGGTGCAAGCGTTAATCGGAATTACTGGGCGTAAAGCGCACGCAGGCGGTCTGTCAAGTCGGATGTGAAATCCCCGGGCTCAACCTGGTCGGT
+
FGGGGGGGGFGGGGGGGGGGGGGGGGFGGGGGGGGGGGGGGGGGGGGGGGEGGGGGGGGGGGGGGGGGGGGGGGEFGGGGGGGFGGGDGGDFGGGGGGGGGGGGGGGGGGCFFFGGCFG@BEEGGGGGGGGGGGGGGGGGGGFGGGGGGGGGFBEGGGGGGGGGGGGFFGGGGGGGGGGGF>FEGGGGFGGGGGGGGGGGCGGCGGGGGGGGEGGGGGGG5CFGGGGDCDGGGGGGGGGGDDCF?DDDGED3:BBEFEGGG@FFFFFFFFEEEFFF22<A(,16>BF9?B?F?00?#####
@M05025:18:000000000-B3NL5:1:1101:19916:3393 1:N:0:CACTCA
ACAGTGACTCCTACGGGAGGCAGCAGTAGGGAATCTTCCACAATGGACGAAAGTCTGATGGAGCAACGCCGCGTGAGTGAAGAAGGGTTTCGGCTCGTAAAGCTCTGTTGGTAGTGAAGAAAGATAGAGGTAGTAACTGGCCTTTATTTGACGGTAATTACTTAGAAAGTCACGGCTAACTACGTGCCAGCAGCCGCGGTAATACGTAGGTGGCAAGCGTTGTCCGGATTTATTGGGCGTAAAGCGAGTGCAGGCGGTTCAATAAGTCTGATGTGAAAGCCTTCGGCTCAACCGGGTAGTC
+
GGGGGGGGGGGGGGGGGGGGGGGGGGGGGGGGGGGGGGGGGGGGGGGGGGGGGGGGGGGGGGGGGGGGGGGGGFFGGGGGGGGGGGGFGGGGDDFGEEGG?EGDGFGCFGGGGFEFEFGCEFGGGGGGGGGGF?FFDECAFGGGGCDFFGCGGGEGGGGGGGGGGDGGGGGGGCEGGGGGGGGDGGGGGGG7:FCEGCEGEEGGDF9@7AFCCCFGGCEEGCCCFGGEGGDFGCFG4>DGGGFFFECDDFF?4FB>>5C3**977BAFA49=FBB2A9A?:>))(-6??)4((-9(#####
@M05025:18:000000000-B3NL5:1:1101:25125:3460 1:N:0:CACTCA
ACAGTGACTCCTACGGGAGGCAGCAGTAGGGAATCTTCCACAATGGACGAAAGTCTGATGGAGCAACGCCGCGTGAGTGAAGAAGGGTTTCGGCTCGTAAAGCTCTGTTGGTAGTGAAGAAAGATAGAGGTAGTAACTGGCCTTTATTTGACGGTAATTACTTAGAAAGTCACGGCTAACTACGTGCCAGCAGCCGCGGTAATACGTAGGTGGCAAGCGTTGTCCGGATTTATTGGGCGTAAAGCGAGTGCAGGCGGTTCAATAAGTCTGATGTGAAAGCCTTCGGCTCAACCGGGTGACA
+
GGGGGGGGGGGGGGGGGGGGGGGGGGGGGGGGGGGGGGGGGGGGGGGGGGGGGGGGGGGGGGGGGGGGGGGGGGGGGGGGGGGGGGGGGGGGGGGGGGGGGGGGGGGGGGGGGGGGGGGGGGGGGGGFGGGGGGGGGGFGGGFGGGGGGGGGGGGGGGGGGGGGGFFFGGGGGGGGGGGGGGGEGGFGGGGGGGGGGGDGGGGGGGGGGGGGDGGGGGD=>EGGFEGCG3CFGGGF<DDGGGGF?DGEGFFFFF>FEDGGF?FFF?AFDFFFFFBFAFFFB04.,46:???B((3(#####
@M05025:18:000000000-B3NL5:1:1101:5901:3471 1:N:0:CACTCA
ACAGTGACTCCTACGGGAGGCAGCAGTAGGGAATCTTCCACAATGGGCGAAAGCCTGATGGAGCAACGCCGCGTGAGTGAAGAAGGTTTTCGGATCGTAAAGCTCTGTTGTTGGTGAAGAAGGATAGAGGTAGTAACTGGCCCCTATTTGACGGTAATCAACCAGAAAGTCACGGCTAACTACGTGCCAGCAGCCGCGGTAATACGTAGGTGGCAAGCGTTGTCCGGATTTATTGGGCGTAAAGCGAGCGCAGGCGGAAAGATAAGTCTGATGTGAAAGCCCCCGGCTTAACCGAGAACAT
+
GGGGGGGGGGGGGGGGGGGGGGGGGGGGGGGGGGGGGGGGGGGGGGGGGGGGGGGGGGGGGGGGGGGGGGGGGGGGGGGGGGGGGGGGGGGGGGGGGGGGGGGGGGGGGGGGGGGGGGGGGGGGGGGGGGGGGGGGGGGGGGGGGGGGGGGGGGGGGGGGGGFGGGGGGGGGGGGGGGGGGGGGGGFEGGGGGGGGGGGGGGGGGGGGGGGGGGGGDGGGGGGGGGGG3>FFFGGGGGGGGDFFFFGFCEFFFF9BF:<<<5?@AFABFFFFB4:<AFF04:1>>>F>>FFFD>06#####
@M05025:18:000000000-B3NL5:1:1101:7435:3488 1:N:0:CACTCA
ACAGTGACTCCTACGGGAGGCAGCAGTGGGGAATATTGCACAATGGGCGAAAGCCTGATGCAGCGACGCCGCGTGAGGGATGACGGCCTTCGGGTTGTAAACCTCTTTCAGTAGGGAAGAAGCGAAAGTGACGGTACCTGCAGAAGAAGCGCCGGCTAACTACGTGCCAGCAGCCGCGGTAATACGTAGGGCGCAAGCGTTATCCGGATTTATTGGGCGTAAAGAGCTCGTAGGCGGTTTGTCGCGTCTGCCGTGAAAGTCCGAGGCTCAACCTCGGATCTGCGGTGGGTACGGGCGGTCG
+
GGGGGGGGGGGGGGGGGGGGGGGGGGGGGGGGGGGGGGGGGGGGGGGGGGGGGGGGGGGGGGGGGGGGGGGGGGGGGGGGGGGGGGGGGGGGGGGGGGGGGGGGGGGGGGGGGGGGGGGGGGGGGEGGGGGGGGGGGGGGGGGGGGGGGGGGGGGGGGGGGGGGGGGGGGGGGGGGGGGGEEGDGGCFGGGGGGGGGGGGGGGGGGGGEGFGGGGGGGGGGCFGGGGGGGCDGGGGG<DGGG7>@DGEGFFFE)()7@FGG4@>9B6FFFFFF04:B649A<<9B:9>>F<?F9>(#####
@M05025:18:000000000-B3NL5:1:1101:5652:3505 1:N:0:CACTCA
ACAGTGACTCCTACGGGAGGCAGCAGTAGGGAATCTTCCACAATGGGCGAAAGCCTGATGGAGCAACGCCGCGTGAGTGAAGAAGGTTTTCGGATCGTAAAGCTCTGTTGTTGGTGAAGAAGGATAGAGGTAGTAACTGGCCCCTATTTGACGGTAATCAACCAGAAAGTCACGGCTAACTACGTGCCAGCAGCCGCGGTAATACGTAGGTGGCAAGCGTTGTCCGGATTTATTGGGCGTAAAGCGAGCGCAGGCGGAAAGATAAGTCTGATGTGAAAGCCCCCGGCTTAACCGAGGCCGG
+
GGGGGGGGGGGGGGGGGGGGGGGGGGGGGGGGGGGGGGGGGGGGGGGGGGGGGGGGGGGGGGGGGGGGGGGGGGGGGGGGGGFFGGFGGGGGGGGGGGGGGGGFGGGGGGGGFF@FFGFFCFFFGGGGFC<FFGGGGGGGGFGGGGGGGGGGGGGGGGGGGGGGGGGGGFGGGGGGGGGGGGGGGGFGGGGGGGGGGGGGGGGGGGFGGGGGGGGGGGGGGGGCFGGE<CFDCCCGGCDGGGGFFFGFGFDEFFFEF>CDGF4BFFAFFFFFFF<)4:<??:B>;>B>08<9AF03#####
@M05025:18:000000000-B3NL5:1:1101:6347:3519 1:N:0:CACTCA
ACAGTGACTCCTACGGGAGGCAGCAGTAGGGAATCTTCCACAATGGACGCAAGTCTGATGGAGCAACGCCGCGTGAGTGAAGAAGGGTTTCGGCTCGTAAAGCTCTGTTGGTAGTGAAGAAAGATAGAGGTAGTAACTGGCCTTTATTTGACGGTAATTACCTAGAAAGTCACGGCTAACTACGTGCCAGCAGCCGCGGTAATACGTAGGTGGCAAGCGTTGTCCGGATTTATTGGGCGTAAAGCGAGTGCAGGCGGTTCAATAAGTCTGATGTGAAAGCCTTCGGCTCAACCGGGCAAGG
+
GGGGGGGGGGGGGGGGGGGGGGGGGGGGGGGGGGGGGGGGGGGGGGGGGGGGGGGGGGGGGGGGGGGGGGGGGGGGGGGGGGGGGGGGGGGGGGGGGGGGGGGGGGGGGGGGGGGGGGGGGGGGGGGGGGGGGGGGGGGFGGGFGGGGGGGGGGGGGGGGGGGGGGGGGGGGGGGGGGGGGGGGGGGGGGGGGGGGGGGGGGGGGGGGGGGFGGGGGGGGGGGCFGGGGGGGGGGGGGGDDGGFFFGFGFFFFFFFFEGDGFFFA468AF?FFFABFFFFFF>>BF;?FDD?<>B(#####
@M05025:18:000000000-B3NL5:1:1101:6982:3521 1:N:0:CACTCA
ACAGTGACTCCTACGGGAGGCAGCAGTAGGGAATCTTCCACAATGGACGAAAGTCTGATGGAGCAACGCCGCGTGAGTGAAGAAGGGTTTCGGCTCGTAAAGCTCTGTTGGTAGTGAAGAAAGATAGAGGTAGTAACTGGCCTTTATTTGACGGTAATTACTTAGAAAGTCACGGCTAACTACGTGCCAGCAGCCGCGGTAATACGTAGGTGGCAAGCGTTGTCCGGATTTATTGGGCGTAAGGCGAGTGCAGGCGGTTCAATAAGTCTGATGTGAAAGCCTTCGGCTCAACCGGGGTTGT
+
GGGGGGGAFGGGGGGGGGGGGGGGFGGGGGGGGGGGGGGGGFGGGGGGGGGDGGGGGFFG9FEGGGGGDGGGGEGGGGGGGG9FGFEFGEFE>ECCB@FGGGGGGGGDFFEFEFEC9FEE=FGGFGGGFGGG?FGGFGGGGGGGGGGGGGGGGGGDEFGGGGDFDCGGDGFFGGGGGGGGGGGEFGD>CFGGG,DEGEGGE=FGGGGDGGGF=DFGG5C5CCEF?EE>DGGF>FCFF:GDCDF??DC>C576?49@FBCDFFF82*.95F?=B*)62<2(3:<7:6,((5?F09((#####
@M05025:18:000000000-B3NL5:1:1101:25648:3525 1:N:0:CACTCA
ACAGTGACTCCTACGGGAGGCAGCAGTGAGGAATATTGGTCAATGGGCTTACGCCTGAACCAGCCAAGTCGCGTGAGGGAAGACTGCCCTATGGGTTGTAAACCTCTTTTGTCAGGGAGCAATTGGCGCTACGTGTAGCGTTATCGAGAGTACCTGAAGAAAAAGCATCGGCTAACTCCGTGCCAGCAGCCGCGGTAATACGGAGGATGCGAGCGTTATCCGGATTTATTGGGTTTAAAGGGTGCGTAGGCGGAATGCCAAGTCAGCGGTAAAATCGCGGGGCTCAACCTCGCTCCCGCAT
+
GGGGGGGGGGGGGGGGGGGGGGGGGGGGGGGGGGGGGGGGGGGGGGGGGGGGGGGGGGGGGGGGGGGGGGGGGGDGEGGGGGGGGGGGGGGGGGGGGGGGGGGGGFGGGGGGGGCGGFGGGGG<FGGDGGGGGGGGGGGGGGGFFGGGGGFF;AFFGGGGGGGGGGGGGGGCGGGGC9EGCCEFGGGGGGGGGGGGGGG@FGEGEGGG6CCGGGGEGGGDGGDGGG6+*:7CFGCCCGGFGGG3>BGBGFFEE36FFFGCF5F*<FFBFFF>FFBB<BFBFFF0?F?:<BF09((-#####
@M05025:18:000000000-B3NL5:1:1101:16096:3545 1:N:0:CACTCA
ACAGTGACTCCTACGGGAGGCAGCAGTAGGGAATCTTCCACAATGGACGAAAGTCTGATGGAGCAACGCCGCGTGAGTGAAGAAGGGTTTCGGCTCGTAAAGCTCTGTTGGTAGTGAAGAAAGATAGAGGTAGTAACTGGCCTTTATTTGACGGTAATTACTTAGAAAGTCACGGCTAACTACGTGCCAGCAGCCGCGGTAATACGTAGGTGGCAAGCGTTGTCCGGATTTATTGGGCGTAAAGCGAGTGCAGGCGGTTCAATAAGTCTGATGTGAAAGCCTTCGGCTCAACCGGAGGGAA
+
GGGGGGGGGGGGGGGGGGGGGGGGGGGGGGGGGGGGGGGGGGGGGGGGGGGGGGGGGGGGGGGGGGGGGGGGGGGGGGGGFGGGGGGGGGGGGGGGGGGGDFGGGGGGGGGGGGGGCFGGGFEFFFGGGGGGGGGGGGGGGGGGGGGGGGFGGGGGGGGGGGGGGGGGGGGGGGGGGGGGGGGGGGGFGGGGGGGGGGGGGGGGGGEFGGGGGGEGGDGGGGGGGEGGGDGGFG+CGGDDDGGFFFGBGFFFBFBD375CFBFFFFFFFFFFFFF><DF?BBFFBFF?:DF0<BF(#####
@M05025:18:000000000-B3NL5:1:1101:16527:3556 1:N:0:CACTCA
ACAGTGACTCCTACGGGAGGCAGCAGTAGGGAATCTTCCACAATGGGCGAAAGCCTGATGGAGCAACGCCGCGTGAGTGAAGAAGGTTTTCGGATCGTAAAGCTCTGTTGCTGGTGAAGAAGGATAGAGGTAGTAACTGGCCCCTATTTGACGGTAATCAACCAGAAAGTCACGGCTAACTACGTGCCAGCAGCCGCGGTAATACGTAGGTGGCAAGCGTTGTCCGGATTTATTGGGCGTAAAGCGAGCGCAGGCGGAAAGATAAGTCTGATGTGAAAGCCCCCGGCTTAACCGAGATGCA
+
GGGGGGGGGGGGGGGGGGGGGGGGGGGGGGGGGGGGGGGGGGGGGGGGGGGGGGGDGGGGGGGGGGGGGGGGGGGGGGGGGGGGGGFGGGGGGGGGGGGGGGGGGGGGGGGGGGGGGGGGGGGGGGGGGGGGGGGGGGGGGGGGGGGGFGGGGGGGGGGGGGGGFGGGGGGGGGGGGGGGGGGGGGGGGGGGGGGGGGGGDGGGFFGGGGFDGGGGGGGGGGEGGGGEGCCFGGGGGGGCDDFFFFGFGFFFFFFFFDDGGFFBBFFFFFFFFFFFFFFF??:B09>9>?<<7>FF#####
@M05025:18:000000000-B3NL5:1:1101:6216:3557 1:N:0:CACTCA
ACAGTGACTCCTACGGGAGGCAGCAGTGAGGAATATTGGTCAATGGCCGCAGGGCTGAACCAGCCAAGTCGCGTGAGGGATGACGGTCCTATGGATTGTAAACCTCTTTTGTCAGGGAGCAAAGGGCGCCACGTGTGGCGCTTTGCGAGTACCTGAAGAAAAAGCATCGGCTAACTCCGTGCCAGCAGCCGCGGTAATACGGAGGATGCGAGCGTTATCCGGATTTATTGGGTTTAAAGGGTGCGCAGGCGGAATGTCAAGTCAGCGGTAAAATTTCGGGGCTCAACCCCGTCGTGGAACT
+
GGGGGGFGGGEGGGGGGGGGEGGGFFFFFGGGFGGGGGGGGGGFGGGGGGGGGGGGGGGFDGFGFEGFFGEGGGGEGGDFGGGGGGF@CGGGGGGFGFGGGGGGGGGGGEGGGGGGGGGGGGGGGGGGDGC>BDFFGGGGDGGGAGGGDGGGFGGGGGFFFGGGFGGGGGGGEGFFFGGGGGGGGG6CFGGGGGGEEGGCEEGGGCFGFEC=CEGGGGGGGGEECF7E:FGF*99CC=>DD7CD>BDBG:D@>:3F7B7:CF6=<96>8738872447>>6(,4<>?:?:>,3234#####
@M05025:18:000000000-B3NL5:1:1101:18227:3581 1:N:0:CACTCA
ACAGTGACTCCTACGGGAGGCAGCAGTAGGGAATCTTCCACAATGGACGAAAGTCTGATGGAGCAACGCCGCGTGAGTGAAGAAGGGTTTCGGCTCGTAAAGCTCTGTTGGTAGTGAAGAAAGATAGAGGTAGTAACTGGCCTTTATTTGACGGTAATTACTTAGAAAGTCACGGCTAACTACGTGCCAGCAGCCGCGGTAATACGTAGGTGGCAAGCGTTGTCCGGATTTATTGGGCGTAAAGCGAGTGCAGGCGGTTCAATAAGTCTGGTGTGAAAGCCTTCGGCTCAACCGGAGTCAC
+
GGGGGGGGGGGGGGGGGCGGGGGGGGGGGGGGGGGGGGGGGGGGGGDGGGG@FFGGGGGGGGGGGGGGGGGGGGGGGGGGGGG?FGGGGGGGGGGGGGGGGGGGGGGGGGGGGGGGGGGGFFGGGGGFFGGGGGGGGGGGGGGGGGGGGGGGGEGGGGGGGGGGGGGGGGGGGGGGGGGGGGGGGGGGFGGGGDDGDEGGGGGCCF<FGDCCFFGGCFGGGEGCGEEEDDFGGGGGFGGGGDDFFEDFDF?FF4>DBEGGG6677FFFFFFFFFFFA>FFFFF?B?>BF?>3?BF(#####
@M05025:18:000000000-B3NL5:1:1101:5552:3725 1:N:0:CACTCA
ACAGTGACTCCTACGGGAGGCAGCAGTAGGGAATCTTCCACAATGGACGCAAGTCTGATGGAGCAACGCCGCGTGAGTGAAGAAGGGTTTCGGCTCGTAAAGCTCTGTTGGTAGTGAAGAAAGATAGAGGTAGTAACTGGCCTTTATTTGACGGTAATTACCTAGAAAGTCACGGCTAACTACGTGCCAGCAGCCGCGGTAATACGTAGGTGGCAAGCGTTGTCCGGATTTATTGGGCGTAAAGCGAGTGCAGGCGGTTCAATAAGTCTGATGTGAAAGCCTTCGGCTCAACCGGGGATGG
+
GGGGGGGGGGGGGGGGGGGGGGGGGGGGGGGGGGGGGGGGGGGGGGGGGGGGGFGGGGGGGGGGGGGGGGGGGGGGGGGGGGGGFGGGGGGGGGGGGGGGGGGFGGGGGGGEFFEGGGGFGGGGGGFGGGGGGDGGGGGGGGGFGGGGGGGGGGGGGGFGFGGGGGDEFFGFGGGGGGGFGGGGEGGCGGFGGFGGGGGGGDGGGGFGGGGFGGGGGFC1CC=7=EG55/;FFGGGGGD57DGFFF5<5)9=6@BEE)9CF?BFAFF@AFBFFF>46AAB7?A2::9?1)34<FB(#####
@M05025:18:000000000-B3NL5:1:1101:11594:3753 1:N:0:CACTCA
ACAGTGACTCCTACGGGAGGCAGCAGTGAGGAATATTGGTCAATGGGCTTACGCCTGAACCAGCCAAGTCGCGTGAGGGAAGACTGCCCTATGGGTTGTAAACCTCTTTTGTCAGGGAGCAATTGGCGCTACGTGTAGCGTTATCGAGAGTACCTGAAGAAAAAGCATCGGCTAACTCCGTGCCAGCAGCCGCGGTAATACGGAGGATGCGAGCGTTATCCGGATTTATTGGGTTTAAAGGGTGCGTAGGCGGAATGCCAAGTCAGCGGTAAAATCGCGGGGCTCAACCTCGCTCCCCTAC
+
GGGGGGGGGGGGGGGGGGGGGGGGGGGGGGGGGGGGGGGGGGGGGGGGGGGGGGGGGGGGGGGGGGGGGGGGGGGGGGGGGGGGGGGGGGGGGGGGGGGGGGGGGGGGGGGGGGGGFGGGGGGGGGGGGGGGGGGGGGGGGGGGGGGGGGGGGGGGGGGGGGGGGGGGGGGGGGGGGGGGFGGGGGGGGGGGGGGGGGGGGGGDGGGGGGGGCGGGGCGGGCGD=EGEGFCGGDGCGGDFCDGFFFG>DFFFFEFFFFFFGFFFBF?FFBEFFFBFFFFFFB>067?BFF??6<?1#####
@M05025:18:000000000-B3NL5:1:1101:5882:3760 1:N:0:CACTCA
ACAGTGACTCCTACGGGAGGCAGCAGTGAGGAATATTGGTCAATGGGCGGAAGCCTGAACCAGCCAAGTCGCGTGAGGGAATAAGGCCCTACGGGTCGTAAACCTCTTTTGCCGGGGAGCAAGGGCGGGGACGTGTCCCGGCCCGGAGAGTACCCGGAGAAAAAGCATCGGCTAACTCCGTGCCAGCAGCCGCGGTAATACGGAGGATGCGAGCGTTATCCGGATTTATTGGGTTTAAAGGGTGCGTAGGCGGGCTTTTAAGTCAGCGGTAAAAATTCGGGGCTCAACCCCGTCCGCGACC
+
GGGGGGGGGGGGGGGGGGGGGGGGGGGGGGGGGGGGGGGGGGGGGGGGGGGGGGGGGGGGGGGGGGGGGGGGGGGGGGGGGGGGGGGGGGGGGGGGGGGGGGGGGGGGGGGGGGGGGGGGGGGGGGGGGGGGGGGGGGGGGGGGGGDGGGGGGGFGGGGGGGGGDFGGGGGGGGGGGGGGGGGGGGGGGGGGGGGGGGGGGGGGGGGGGGGGGGGGGGGGGGGG5:CGGGGGG5CCCDGGGGG>EFGFGEFFFFFFFFGGD8=FAFBFF:@BFFF:?BFB>>B2?BF:??07?F>3#####
@M05025:18:000000000-B3NL5:1:1101:15636:3765 1:N:0:CACTCA
ACAGTGACTCCTACGAGAGGCAGCAGTGGGGAATATTGCACAATGGGCGCAAGCCTGATGCAGCCATGCCGCGTGTATGAAGAAGGCCTTCGGGTTGTAAAGTACTTTCAGCGAGGAGGAAGGTGTTGTGGTTAATAACCGCAGCAATTGACGTTACTCGCAGAAGAAGCACCGGCTAACTCCGTGCCAGCAGCCGCGGTAATACGGAGGGTGCAAGCGTTAATCGGAATTACTGGGCGTAAAGCGCACGCAGGCGGTCTGTCAAGTCGGATGTGAAATCCCCGGGCTCAACCTGGTCGTG
+
GGGGGGGGGGGGGGGGGGGGGGGGGGFFGGGGGGGGGGGGGGGGGGGGGGGGGGGGGGGGGGGGGGGGGGGGGGGGGGGGGGGGGGGGGGGGGGGGGGGGGGGGGGGGGGGGGGGGGGGGGGGGGGGGGGGGGGGGGGGGGGGGGGGGGGGGGGFGGGGGGGGGGGGGGGGFGGGGGGGGGGGGGGGGGGGGGGGGGGGEGGGGGGGGGGGGGGGGGCEEGGGFGACE<FFGGGGGGGG9CDFBFFGFDEFD:DBFFFC<56*7>FAFFFF3@FB2<AB>?FFFFFF;6<<?F7?B#####
@M05025:18:000000000-B3NL5:1:1101:11810:3770 1:N:0:CACTCA
ACAGTGACTCCTACGGGAGGCAGCAGTGAGGAATATTGGTCAATGGGCTTACGCCTGAACCAGCCAAGTCGCGTGAGGGAAGACTGCCCTATGGGTTGTAAACCTCTTTTGTCAGGGAGCAACGCCGGCTACGTGTAGCCGGACTGAGAGTACCTGAAGAAAAAGCATCGGCTAACTCCGTGCCAGCAGCCGCGGTAATACGGAGGATGCGAGCGTTATCCGGATTTATTGGGTTTAAAGGGTGCGTAGGCGGAATGCCAAGTCAGCGGTAAAATCGCGGGGCTCAACCTCGCTCCCCATG
+
GGGGGGGGGGGGGGGGGGGGGGGGGGGGGGGGGGGGGGGGGGGGGGGGGGGGGGGGGGGGGGGGGGGGGGGGGGGGGGGGGGGGGGGGGGGGGGGGGGGGGGGGGGGGGGGGGGGGGGGGGGGGGGGGGGDGGGGGGGGGGGGGGGGGGGGGGGGGGGGGGGGGGGGGGGGGGGGGGGGGGGGGGGGFGGGGGGGGGGGGGGGGGGGGGGGGGGGGGGGGGGGE5CEGGGGGG9CDGFGFGGGFFFGFG@FFFDFFFFGGFFFFAF:DFEEEFFFBF?>7>FF;?FFF.,4<FB?>#####
@M05025:18:000000000-B3NL5:1:1101:7112:3774 1:N:0:CACTCA
ACAGTGACTCCTACGGGAGGCAGCAGTAGGGAATCTTCCACAATGGACGAAAGTCTGATGGAGCAACGCCGCGTGAGTGAAGAAGGGTTTCGGCTCGTAAAGCTCTGTTGGTAGTGAAGAAAGATAGAGGTAGTAACTGGCCTTTATTTGACGGTAATTACTTAGAAAGTCACGGCTAACTACGTGCCAGCAGCCGCGGTAATACGTAGGTGGCAAGCGTTGTCCGGATTTATTGGGCGTAAAGCGAGTGCAGGCGGTTCAATAAGTCTGATGTGAAAGCCTTCGGCTCAACCGGAGCCGC
+
GGGGGGGGGGGGGGGGGGEFGGGGGGGGGGGGGDGGGFCFGFGGGEEGGGGGGCFCDCEFCGGGFGGGGGGGGGC:FEGGGGF8FFGGGGGGGGCCG@BFGFGGCFFGGGGFEFGGGCGFGDEFA?<5AFDB=9F?EGFGGCC@FCFCFCEGEGGFE,FCFCC=FGGFFGBFGG6EGDGGGFGGE>EEGFC@FGG>E=EGCEGGGG,9C=EFCFGGGGG:>EEFFEE*2:9C7FGCFFDDGGCBBFGFGFF?BFF@>>)/:@@FFF>FBFFFF?BFF441?7<F:<>?BFFBB0;(#####
@M05025:18:000000000-B3NL5:1:1101:7242:3788 1:N:0:CACTCA
ACAGTGACTCCTACGGGAGGCAGCAGTAGGGAATCTTCCACAATGGACGAAAGTCTGATGGAGCAACGCCGCGTGAGTGAAGAAGGGTTTCGGCTCGTAAAGCTCTGTTGGTAGTGAAGAAAGATAGAGGTAGTAACTGGCCTTTATTTGACGGTAATTACTTAGAAAGTCACGGCTAACTACGTGCCAGCAGCCGCGGTAATACGTAGGTGGCAAGCGTTGTCCGGATTTATTGGGCGTAAAGCGAGTGCAGGCGGTTCAATAAGTCTGATGTGAAAGCCTTCGGCTCAACCGGAGGTCG
+
GGGGGGGGGGGGGGGGGGGGGGGGGGFGGGGGGGGGGGGGGGGGGGGGGGGGGFGFGGGGGGGGGGGGGGGGGGGGGGGGGGGGGGGGGGGGGGGGGGGGGGGFGGGGGGGGGGGGCFGGGGGFGGGGGGGGGGGGFGGGGGGGGGGGGFGFGCGGGGGGGCFGGGGGGGGGGGGGEEGGGGGGGGGCGGGGGGFGGEDEGGGGGGFGGGGGGGGGGGEGGGGGGGGGGGGGGF*>5<<CGGFFFBCEGFFFF@FFFEDCG@F4<FB?>FFFFFFFAA40(4<D??;FFFB??F9(#####
@M05025:18:000000000-B3NL5:1:1101:15760:3802 1:N:0:CACTCA
ACAGTGACTCCTACGGGAGGCAGCAGTGGGGAATATTGGACAATGGGCGCAAGCCTGATCCAGCCATACCGCGTGGGTGAAGAAGGCCTTCGGGTTGTAAAGCCCTTTTGTTGGGAAAGAAATCCAGCTGGCTAATACCCGGTTGGGATGACGGTACCCAAAGAATAAGCACCGGCTAACTTCGTGCCAGCAGCCGCGGTAATACGAAGGGTGCAAGCGTTACTCGGAATTACTGGGCGTAAAGCGTGCGTAGGTGGTCGTTGAAGTCCGTTGTGAAAGCCCTGGGCTCAACCGGGCGAGT
+
GGGGGGGGGGGGGGGGGG@BFCFGGFCFGGGDFGF<CFFGGFGFGGDGGGGGGGGGGFGGGGDFFGFFGGGGEGGGGG@CFGFDEGDFFG@FEDGGGGFGFAFGGGGGGGGGGGGGGGGFGGGDGGGGCGDGGGGGFD=<CB3>FGGDFDECF:CD38EADF@CFGG9@,@FFGECB>FFGEGCDD>E9CFGGFF=*==EGEGGGGGG=E=CGCCCCCGEGGGGGDDEGFF7>:CC997CCC9*859@CB>)0<<FF@FGGF)7)9<4:@F:3@B>A4<:<??01:?:?2<?0(,-#####
@M05025:18:000000000-B3NL5:1:1101:21824:3802 1:N:0:CACTCA
ACAGTGACTCCTACGGGAGGCAGCAGTGAGGAATATTGGTCAATGGGCGCGAGCCTGAACCAGCCAAGTCGCGTGAGGGATGACGGCCCTACGGGTTGTAAACCTCTTTTGTCGGGGAGCAAATTCCGTTACGTGTAACGGAGTCGAGAGTACCCGAAGAAAAAGCATCGGCTAACTCCGTGCCAGCAGCCGCGGTAATACGGAGGATGCGAGCGTTATCCGGATTTATTGGGTTTAAAGGGTGCGTAGGCGGACTGTCAAGTCAGCGGTAAAATACGGGGGCTCAACCTCGCTCCTAACG
+
GGGGGGGGGGGGGGGGGGGGGGGGGGGGGGGGGGGGGGGGGGGGGGGGGGGGGGGGGGGGGGGGGGGGGGGGGGGGGGGGGGGGGGGGGGGGGGGGGGGGGGGGGGGGGGGGGGGGGGGGGGGGGGGGGGGGGGGGGGGGGGGGGGGGGGGGGGGGGGGGGGGGGGGGGGGGGGGGGGGGGGGGGGGGGGGGGGGGGEGGGGGGGGGGGGGGGGGGGGGGGGGGDGGGGGGGGCDDGDGFDGFFFFGFGEFFFEF@FFGFGFFFFFFFFFFFFFFFFFB>>BF9:BD?<BFF>?BF#####
@M05025:18:000000000-B3NL5:1:1101:13209:3838 1:N:0:CACTCA
ACAGTGACTCCTACGGGAGGCAGCAGTAGGGAATCTTCCACAATGGACGCAAGTCTGATGGAGCAACGCCGCGTGAGTGAAGAAGGGTTTCGGCTCGTAAAGCTCTGTTGGTAGTGAAGAAAGATAGAGGTAGTAACTGGCCTTTATTTGACGGTAATTACCTAGAAAGTCACGGCTAACTACGTGCCAGCAGCCGCGGTAATACGTAGGTGGCAAGCGTTGTCCGGATTTATTGGGCGTAAAGCGAGTGCAGGCGGTTAAATAAGTCTGATGTGAAAGCCTTCGGCTCAACCGGAGACTT
+
GGGGGGGGGGGGGGGGGGGGGGDGGGGGGGGGGGGGGFGGGGGGGCFFGGGGGAFFFGGGGFGGGGGGGGGGGEGCFGGGFGGGGGGGGGGGGGGGGGGGGGGCGGGGGGGCFFEFGGGFGGGGFGGGGGGGGGGGGGGGGGGGGGGGGGGGGGEGGGGGGFGAF9FGGGFGGGGDGGGDFGGGGGGGGC>FGGGGGCGE5:EC;@>ECCFGCCEFG5EGEGGGFEEDD5DFGGCFGGGDD5<FFDD>DFF68>>BF))*2=?FD*)06=8B@7A<<4):032)(4(8()8?0-,(#####
@M05025:18:000000000-B3NL5:1:1101:10527:3849 1:N:0:CACTCA
ACAGTGACTCCTACGGGAGGCAGCAGTGGGGAATATTGCACAATGGGCGAAAGCCTGATGCAGCGACGCCGCGTGAGGGATGACGGCCTTCGGGTTGTAAACCTCTTTCAGTAGGGAAGAAGCGAAAGTGACGGTACCTGCAGAAGAAGCGCCGGCTAACTACGTGCCAGCAGCCGCGGTAATACGTAGGGCGCAAGCGTTATCCGGATTTATTGGGCGTAAAGAGCTCGTAGGCGGGTTGTCGCGTCTGCCGTGAGAGTCCGAGGCTCAACCTCGGATCTGCGGTGGGTACGGGGCTGTC
+
GGGGGGGGFGGGGGGGGGGGGGGGGGGGGGGGGGGGGGGGGGGGGGGGGGGGGGGGGGGGGGGGGGGGGGGGGGGGGGGGGGGGGGGGGGGGGGGGGGGGGGGGGGGGGGGEGGGGGGGGGGGGGGGGGGGGGGGGGGGGGGGGGGFGGGGGGGGGGGGGGGGGGGGGGGGGGGGGGGGGGGC9CFFGGGGGGGGDGGGGGGGGGGGCG5EFGGDGGGGGGGGG+67?DGCDGGFGD)>*>DDF57/85776571)0/60>*.),8;FF@FFFFF::,(13<B>B?FBBF<??FF(#####
@M05025:18:000000000-B3NL5:1:1101:12036:3891 1:N:0:CACTCA
ACAGTGACTCCTACGGGAGGCAGCAGTAGGGAATCTTCCACAATGGACGAAAGTCTGATGGAGCAACGCCGCGTGAGTGAAGAAGGGTTTCGGCTCGTAAAGCTCTGTTGGTAGTGAAGAAAGATAGAGGTAGTAACTGGCCTTTATTTGACGGTAATTACTTAGAAAGTCACGGCTAACTACGTGCCAGCAGCCGCGGTAATACGTAGGTGGCAAGCGTTGTCCGGATTTATTGGGCGTAAAGTGAGTGCAGGCGGTTCAATAAGTCTGATGTGAAAGCCTTCGGCTCAACCGGGAGGTG
+
GGGGGGGGGGGGGGGGGGGGGGGGGGGGGGGGGGGGGGGGGGGGGGGGGGGGGGGGGGGGGGGGGGGGGGGGGGGGGGGGGGGGGGGGGGGGGGGGGGGFCGGGGGGGGGGGFGGGGGGGGGGGGGGGGGGGGGGGGGGGGGGGGGGGGGGGGGGGGGGGGGGFFGGGGGGGGGGGGGGGGGGGGGGGGGGGGGGGGGGGGGFGFGGGGGGGGGGGFDEEG520<=EGDDFC@CCGFCGGGGGF4**/07F4@@;EF@DGGFFFBFFFAFFF??A9A<A77(8??63:?3>046;(#####
@M05025:18:000000000-B3NL5:1:1101:10933:3892 1:N:0:CACTCA
ACAGTGACTCCTACGGGAGGCAGCAGTAGGGAATCTTCGGCAATGGACGCAAGTCTGACCGAGCAACGCCGCGTGAGTGAAGAAGGTTTTCGGATCGTAAAACTCTGTTGTTAGAGAAGAACAAGGATGAGAGTAAAATGTTCATCCCTTGACGGTATCTAACCAGAAAGCCACGGCTAACTACGTGCCAGCAGCCGCGGTAATACGTAGGTGGCAAGCGTTGTCCGGATTTATTGGGCGTAAAGCGAGCGCAGGCGGTTTCTTAAGTCTGATGTGAAAGCCCCCGGCTCAACCGGCCAGG
+
GGGGGGGGGGGGGGGGGGGGGGGGGGGGGGGGGGGGGGGGGGGGGGGGGGG>FEEFFGGGGGGGGGGGGGGGGGGEGGGGGGGGGGGFFGGGGGGGGGGGGGGGGGGGGGGGGGGGGGGGGGGGGGGGGGGGGGGGGGGGGGGGGGGGGGGGGGGGGGGGGGGGGGGGGGGGGGGGGGGGGGGGCGGGGGGGGGGGGGGGGDGGFFECGGGGGFFGGGCCEEEGFGGG*C37>7C>FF<DGGGFFFDDDFFFF>B>DD7DDF?FFFBBAFF?==446:6<:2?FFBFFFF?B?FFF#####
@M05025:18:000000000-B3NL5:1:1101:12749:3901 1:N:0:CACTCA
ACAGTGACTCCTACGGGAGGCAGCAGTAGGGAATCTTCCACAATGGACGCAAGTCTGATGGAGCAACGCCGCGTGAGTGAAGAAGGGTTTCGGCTCGTAAAGCTCTGTTGGTAGTGAAGAAAGATAGAGGTAGTAACTGGCCTTTATTTGACGGTAATTACCTAGAAAGTCACGGCTAACTACGTGCCAGCAGCCGCGGTAATACGTAGGTGGCAAGCGTTGTCCGGATTTATTGGGCGTAAAGCGAGTGCAGGCGGTTCAATAAGTCTGATGTGAAAGCCTTCGGCTCAACCGGGGATGG
+
GGGGGFGFGGGGGGGGGFG@EGGGFGFGGGGGGGGGGGGGGGGGGGGGDGGCFGFGFCGGGGGGGGGGGGGGGGGFGFFFGGGGGGGFGGGGGEGGFFEFGFGDEGGECGGCFFGGGGG9FFFFGGGCCGGGGGGGGGGGGFFEEFGGGGGGGGGGGGGGGGGGGFFGGG9,>EGDCGCEFFGEFGFFGGGFCC>C5=EG=GFFGGGGGGGGGCG6=>7*:>CFGGG53<D+@FGCF<<DGDFF6>>>)>**9>(<D57*289=<FFB<@4669<ADDDBBF2>??9:?<?B?FF(#####
@M05025:18:000000000-B3NL5:1:1101:15686:3928 1:N:0:CACTCA
ACAGTGACTCCTACGGGAGGCAGCAGTGGGGAATATTGCACAATGGGGGAAACCCTGATGCAGCAACGCCGCGTGAGTGAAGAAGGTTTTCGGATTGTAAAGCTCTGTTAGCAGGGAAGAGGAAGGACGGTACCTGCAGAGGAAGCCACGGCTAACTACGTGCCAGCAGCCGCGGTAATACGTAGGTGGCAAGCGTTGTTCGGAATAACTGGGCGTAAAGGATGCGTAGGCGGTTAAACAAGTTATATGTTAAATATATAGGCTTAACCTGTAGAAAGCATATAAAACTGTTTAACAACGT
+
GGGGGGGGGGGGGGGGGGGGGGGGGGFFGGGGGGGGGGGGGGGGGGGGGGGGGGGGGGGGGGGGGGGGGGGGGGGGGGGGGGGGGGGGGGGGGGGGGGGGGGGGGGGGGGGGGGGGGGGGGGGGGGGGGGGGGGGGGGGGGGGGGGGGGGGGGGGGGGGGGGGGGGGGGGGGGGGGGGGGGGGGGGFFGGGGGGGGGGGGGGGGGGGGGGGGGGGGGDCFGFGGGGE5DDGGGDGGFGFFFGG?4=FFG?FFFFFFBFGFFFFFFFAF>FFF?7<<43(4AFFAAFFFFFAFFA<)#####
@M05025:18:000000000-B3NL5:1:1101:20782:3942 1:N:0:CACTCA
ACAGTGACTCCTACGGGAGGCAGCAGTAGGGAATCTTCCACAATGGACGAAAGTCTGATGGAGCAACGCCGCGTGAGTGAAGAAGGGTTTCGGCTCGTAAAGCTCTGTTGGTAGTGAAGAAAGATAGAGGTAGTAACTGGCCTTTATTTGACGGTAATTACTTAGAAAGTCACGGCTAACTACGTGCCAGCAGCCGCGGTAATACGTAGGTGGCAAGCGTTGTCCGGATTTATTGGGCGTAAAGCGAGTGCAGGCGGTTCAATAAGTCTGATGTGAAAGCCTTCGGCTCAACCGGGTGTGG
+
GGGGGGGGGGGGGGGGGGGGGGGGGGGGGGGGGGGGGGGGGGGGGGGGGGGGGGGGGFGGGGGGGGGGGGGGGGGGGGGGGGGGGGGGGGGEGGGGGGGGGGGDGGFFFGG@FFAFFFFGGCEFFFGGGGFGGFEFGGGGGGGGGGGGFGFGGDFGGGGGGGGGGGGGGGFGGGGCGGGGGGGGGCC>FGGGGGGGGEGGGGF9EF<FCEFFCFFFGFGCGGGGCCG57<D7;CCGGFGGDGFF4>3>5>?FFF(08))1:6@=3*./4@***1))-).1.3.,114(,82221>(#####
@M05025:18:000000000-B3NL5:1:1101:22744:3982 1:N:0:CACTCA
ACAGTGACTCCTACGGGAGGCAGCAGTGAGGAATATTGGTCAATGGGCGAGAGCCTGAACCAGCCAAGTCGCGTGAAGGATGACGGCCCTACGGGTTGTAAACTTCTTTTGTCAGGGAGCAATTGAGTCCACGTGTGGGCTTAGCGAGAGTACCTGAAGAAAAAGCATCGGCTAACTCCGTGCCAGCAGCCGCGGTAATACGGAGGATGCGAGCGTTATCCGGATTTATTGGGCTTAAAGGGTGCGTAGGCGGAATATCAAGTCAGCGGTAAAAATTCGGGGCTCAACCCCGTCGGTGGGT
+
GGGGFGFFFCFGGGGG:FGGGDGGGFEFGGFFFGFGFGGFGGGGGCFGGCEFCFFFDFGGGGGGGGGFGGGGGFEGGGGGGGGGGDC@FGGGGCFGGEFGF9FGGGGFGGGFCFGFGD7=FGGGFGFFGGGGGGGGGEGGGCFGFGGGGGGGFFF=DF?FFEGDFGGGGG7CFEGGGGGGGFGGGGGGGCCEGEGGGGGGGGDEGD:9CG=GGGGCG*AFGGCC77CFFFFGG*9C6FGGGGG>EEDFGFFDD@>F=?FCC?99>??54.)89B?F?F:710;037B(466>2(4(#####
@M05025:18:000000000-B3NL5:1:1101:21698:3996 1:N:0:CACTCA
ACAGTGACTCCTACGGGAGGCAGCAGTAGGGAATCTTCAGCAATGGACGGAAGTCTGACCGAGCAACGCCGCGTGAGTGAAGAAGGTTTTCGGATCGTAAAACTCTGTTGTTAGAGAAGAACAAGGATGAGAGTAGAATGTTCATCCCTTGACGGTATCTAACCAGAAAGCCACGGCTAACTACGTGCCAGCAGCCGCGGTAATACGTAGGTGGCAAGCGCTGTCCGGATTTATTGGGCGTAAAGCGCGCGCAGGCGGTTTCTTAAGTCTGATGTGAAAGCCCCCGGCTCAACCGGCTCGC
+
GGGGGGGGGGGGGGGGGGGGGGGGGGGGGGGGGGGGGGGGGGGGGGGGGGGGGGGGGGGGGGGGGGGGGGGGGGGGGGGGGGGGGGGGGGGGGGGGGGGGGDGGGGGGGGGGGGGGGGGGGGGGGGGGGGGGGGGGGGFGGGGGGGCGGGGGGGGGGGGGGGGGGGGGGGGGGGGGGGGCEFGGGGGGGGGGGGGFGGGEC5*AFDGGGGGFFGGGGGGDGECEFF=C*9CF7CCFGGGGGGGFFF)8)5<BEF9@FFDDCBF?9FA?FFFFFFFBAD2<?FBFFFBF>?B)(:99#####
@M05025:18:000000000-B3NL5:1:1101:11337:4033 1:N:0:CACTCA
ACAGTGACTCCTACGGGAGGCAGCAGTGAGGAATATTGGTCAATGGGCTTACGCCTGAACCAGCCAAGTCGCGTGAGGGAAGACTGCCCTATGGGTTGTAAACCTCTTTTGTCAGGGAGCAATTGGCGCTACGTGTAGCGTTATCGAGAGTACCTGAAGAAAAAGCATCGGCTAACTCCGTGCCAGCAGCCGCGGTAATACGGAGGATGCGAGCGTTATCCGGATTTATTGGGTTTAAAGGGTGCGTAGGCGGAATGCCAAGTCAGCGGTAAAATCGCGGGGCTCAACCTCGCTCCATCTG
+
GGGGGGGGGGGGGGGGGGGGGGGGGGGGGGGGGGGGGGGGGGGGGGGGGGGGGGGGGGGGGGGGGGGGGGGGGGGGGGGGGGGGGGGGGGGGGGGGGGGGGGGGGGGGGGGGGFGGGGGGGGGGGGGGGGGGGGGGGGGGGGGGGGGGGGGGGGGGGGGGGGGGGGGGGGEGGGGGGGGGGGGGGGGGGGGGGGGGGGGGGGGGGGGGGDGGGGGGDGGGGGGGEEGGGGGGGCDDGGGGGGGFFFGFGFFFFFFFFF4*CFFFFFFFBBFFFFF??FFFFFFBFFFFB??BFFB>#####
@M05025:18:000000000-B3NL5:1:1101:5404:4069 1:N:0:CACTCA
ACAGTGACTCCTACGGGAGGCAGCAGTGGGGAATATTGGACAATGGGCGCAAGCCTGATCCAGCCATACCGCGTGGGTGAAGAAGGCCTTCGGGTTGTAAAGCCCTTTTGTTGGGAAAGAAATCCAGCCGGCTAATACCTGGTTGGGATGACGGTACCCAAAGAATAAGCACCGGCTAACTTCGTGCCAGCAGCCGCGGTAATACGAAGGGTGCAAGCGTTACTCGGAATTACTGGGCGTAAAGCGTGCGTAGGTGGTTATTTAAGTCCGTTGTGAAAGCCCTGGGCTCAACCTGGGGCAG
+
GGGGGGGGGGGGGGGGGGGGGGGGGGGGGGGGGGGGGGGGGGGGGGGGGGGGGGGGGGGGGGGGGGGGGGGGGGGGGGGGGGGGGGGGGGGGGGGGGGGGGGGGGGGGGGFGGGDFGGGFGGGGGFGGGGGGGGGGGCGGGGFGGGGGGGGGGGGGGGGGGGGFGGGGGGGFGGGGGGF?FGGGGFEFGGGGGGFGGGGGGGGGGG=FGGGGGGGGGGGGGGGCGGGGGGFFGGGFGGGGGGGFFE9>GFFFFFDFFF<CFF?FFFFF<DFFFF0ABFBF06?B<FBFF<87?BFF#####
@M05025:18:000000000-B3NL5:1:1101:24939:4074 1:N:0:CACTCA
ACAGTGACTCCTACGGGAGGCAGCAGTAGGGAATCTTCCACAATGGACGAAAGTCTGATGGAGCAACGCCGCGTGAGTGAAGAAGGGTTTCGGCTCGTAAAGCTCTGTTGGTAGTGAAGAAAGATAGAGGTAGTAACTGGCCTTTATTTGACGGTAATTACTTAGAAAGTCACGGCTAACTACGTGCCAGCAGCCGCGGTAATACGTAGGTGGCAAGCGTTGTCCGGATTTATTGGGCGTAAAGCGAGTGCAGGCGGTTCAATAAGTCTGATGTGAAAGCCTTCGGCTCAACCGGGCCCAA
+
GGGGGGGGGGGGGGGGGGGGGGGGGGGGGGGGGGGGGGGGGGGGGGGGGGGGGGGGGGGGGGGGGGGGGGGGGGGGGFFGFGGGGGGGGGGGGGGGGFGGGGGGGGGGGGFCFGEFGGGGGGGFFGFFFGGGGFGGGGGGGGGGGGGGGGGGGGGGGEGGGGGGGGGGG9FGGGDEEEGGFGGGGGG59@DFGGFEGGG=EGGGGG9CEECFCEGEC7EA7=EFDGGEC*6@DDCFG:DG<39BF>C@C796FF075)/9>*=?BFFFBFF48649A9>:3:48:604:????;>1#####
@M05025:18:000000000-B3NL5:1:1101:18880:4115 1:N:0:CACTCA
ACAGTGACTCCTACGGGAGGCAGCAGTAGGGAATCTTCCACAATGGACGAAAGTCTGATGGAGCAACGCCGCGTGAGTGAAGAAGGGTTTCGGCTCGTAAAGCTCTGTTGGTAGTGAAGAAAGATAGAGGTAGTAACTGGCCTTTATTTGACGGTAATTACTTAGAAAGTCACGGCTAACTACGTGCCAGCAGCCGCGGTAATACGTAGGTGGCAAGCGTTGTCCGGATTTATTGGGCGTAAAGCGAGTGCAGGCGGTTCAATAAGTCTGATGTGAAAGCCTTCGGCTCAACCGGACTACT
+
GGGGGGGGGGGGGGGGGGGGGGGGGGGGGGGGGGGGGGGGGGGGGGGGGGGGGGGGGGGGGGGGGGGGGGGGGGGGGGGGGGGGGGGGGGGGGGGGGGGGGGGGGGGGGGGGGGGGGGFGGGGGGGGGGGGGGGGGGGGGGGGGGGGGGGGGGGGGGGGGGGGGGGGGGDAFGGGGGGGGGGGGGGGGGGGGGGGGGGG?EGGGGFFFGGCCFGGDGCE=EGGGGGGDG<*@FGGGGFDGGDGFF@DFCFFFFFF:>)57FFFFFFFFFFFFFFFFFAF<B07?B<BFFFFF:>F(#####
@M05025:18:000000000-B3NL5:1:1101:21782:4157 1:N:0:CACTCA
ACAGTGACTCCTACGGGAGGCAGCAGTGAGGAATATTGGTCAATGGGCGGAAGCCTGAACCAGCCAAGTCGCGTGAGGGATTAAGGCCCTGCGGGTCGTAAACCTCTTTTGCCGGGGAGCAGAGGTCCGGACGTGTCCGGGCCGGGAGAGTACCCGGAGAAAAAGCATCGGCTAACTCCGTGCCAGCAGCCGCGGTAATACGGAGGATGCGAGCGTTATCCGGATTTATTGGGTTTAAAGGGTGCGTAGGCGGGCATTTAAGCCGGCGGTCAAATGTCGGGGCGCAACCCCGGCCTGGGTA
+
GGGFGFGGGGGEEFGGGDGFGEEEGF<FGGGGGGGGGGGGFGGGGGD<FBF@CFGGFGGGGGFFFFGGGGGGGGGGEGGGGGGGGFGGGGGGGGGGGGGGF@FEGGGGGGGGFGGGFFGGGGCFGGGDEGEGGCGGFGGGDGGGGEGE:FGGGGDFEDGDGFGGGGD<FFG>FGEGCGDEGGDGGGGEEGGGGGEE=8F@?EGDEEGFGGGGGCGGEGC+:=EG5:CFF>>=FDD36CCGFC7B>;>@75FFDE9>>=CC7@@6>B;53)0<FFAD<9?>>>9((-42(2:29;;(#####
@M05025:18:000000000-B3NL5:1:1101:12532:4223 1:N:0:CACTCA
ACAGTGACTCCTACGGGAGGCAGCAGTAGGGAATCTTCCACAATGGGCGCAAGCCTGATGGAGCAACACCGCGTGAGTGAAGAAGGGTTTCGGCTCGTAAAGCTCTGTTGTTGGAGAAGAACGTGCGTGAGAGTAACTGTTCACGCAGTGACGGTATCCAACCAGAAAGTCACGGCTAACTACGTGCCAGCAGCCGCGGTAATACGTAGGTGGCAAGCGTTATCCGGATTTATTGGGCGTAAAGCGAGCGCAGGCGGTTACTTAGGTCTGATGTGAAAGCCTTCGGCTTAACCGAAGTGAC
+
GGGGGGGGGGGGGGGGGGGGGGGGGGGGGGGGGGGGGGGGGGGGGGGGGGGGGGGGGGGGGGGGGGGGGGGGGGGGGGGGGGGGGGGGGGGGGGGGGGGGGGGGGGGGGGGGGGGGGGGGGGGGGGGGGGGGGGGGGGGGGGGGGGGGGGGGGGEGGGGGGGGGGGGGGDGGGGGGGGGGGGGGGGGGGGGGGGGGGGGGGEGGGGFGGGGGGGGFGGGGGGGGGGGC<CFCGGGG:F<577<FFFGFDFFEF>9EDEDD6@?FA?<747@FFFFA>AFFFF74?<B:6?FF3>02#####
@M05025:18:000000000-B3NL5:1:1101:14514:4267 1:N:0:CACTCA
ACAGTGACTCCTACGGGAGGCAGCAGTAGGGAATCTTCCACAATGGACGCAAGTCTGATGGAGCGACGCCGCGTGAGTGAAGAAGGGTTTCGGCTCGTAAAGCTCTGTTGGTAGTGAAGAAAGATAGAGGTAGTAACTGGCCTTTATTTGACGGTAATTACCTAGAAAGTCACGGCTAACTACGTGCCAGCAGCCGCGGTAATACGTAGGTGGCAAGCGTTGTCCGGATTTATTGGGCGTAAAGCGAGTGCAGGCGGTTCAATAAGTCTGATGTGAAAGCCTTCGGCTCAACCGGATCGGC
+
GGGGGGGGGGGGGGGGGGGGGGGGGGGGGGGGGGGGGGGGGGGGGGGGGGGGGGGGGGGGGGGGGGGGGGGGGGGGGGGGGGGGGGGGGGGGGGGGGGGGGGGGGGGFFGGGGGGGGGGGFFFGGGGGGGGGGGGGGGFGGGGGGGGGGGGGGCFFDEGGCFGGGGGGGGCFGGGGGGGGGGGGGGGG?EFGGGGGDGGGGGFGGGC?;>FGFCC?E==7C=7=:CD=7C4>>7:=FC<DDGFFFFGFGFFFFF>E:8>7>FFFFFABBFF=FFD>)4<<7>DBB?B144<0<>>(#####
@M05025:18:000000000-B3NL5:1:1101:12829:4273 1:N:0:CACTCA
ACAGTGACTCCTACGGGAGGCAGCAGTGGGGAATATTGCACAATGGGGGAAACCCTGATGCAGCGACGCCGCGTGAAGGAAGAAGTATCTCGGTATGTAAACTTCTATCAGCAGGGAAGAAAATGACGGTACCTGACTAAGAAGCCCCGGCTAACTACGTGCCAGCAGCCGCGGTAATACGTAGGGGGCAAGCGTTATCCGGATTTACTGGGTGTAAAGGGAGCGTAGACGGAAGAGCAAGTCTGATGTGAAAGGCTGGGGCTTAACCCCAGGACTGCATTGGAAACTGTTTTTCTCGAAG
+
GGGGGGGGGGGGGGGGGGGGGGGGGGFGGGGGEGGGGGGGGGGGGGGGGGGGGGGGGGGGGGGGGGGGGGGGGEGGGGGGGGGGGGGGGGGGGGGGGGGGGGGGGGGGGGGGGGGGGGGGGGGGGGGGGGGGGGFGGGGGGFGGGGGGGGGGGGGGGGCFGGGGGG?CGGGGGGGGGFFGGBEGGGGGGGDGGGGGGGGGGGGGDF?<CGGGCCCC?CGGGGGGGGGGGGDGCGGGGGGGGGGFFFFFFFF4FB<F@:DCGEFFFF<?1B>@FF?BF:2><<?<43:69-):?B?A#####
@M05025:18:000000000-B3NL5:1:1101:25420:4332 1:N:0:CACTCA
ACAGTGACTCCTACGGGAGGCAGCAGTAGGGAATCTTCCACAATGGGCGAAAGCCTGATGGAGCAACGCCGCGTGAGTGAAGAAGGTTTTCGGATCGTAAAGCTCTGTTGTTGGTGAAGAAGGATAGAGGTAGTAACTGGCCCCTATTTGACGGTAATCAACCAGAAAGTCACGGCTAACTACGTGCCAGCAGCCGCGGTAATACGTAGGTGGCAAGCGTTGTCCGGATTTATTGGGCGTAAAGCGAGCGCAGGCGGAAAGATAAGTCTGATGTGAAAGTCCCCGGCTTAACCGAGCATGA
+
GGGGGGGFGGGGGFGGGGGGGGGGGGGGGGGGGGGGGGGGGGGGGGGGGGGGGGGGGGGGGGGGGGGGGDGGGFGFGGGGGGGGGGGFGGDGGGGGGGGGGGGGGGGGGFGGGFGGGFGGGGGGGGGGGGGGGGGGGGGGGGGGGGGGGGFGGGGGFGGGGGGGFGGGGGGGGGGDGCECGGGGGGGGGGGGGDFGGGGGGGGGGGGGGGGGGGGGGGGGDGGGFEGDD977>::FGGGGGDFB*75:CB5.<DFEFF>CG4F?<FF=AF?FFFFAAF>)))5:99>FB?F<ABF9#####
@M05025:18:000000000-B3NL5:1:1101:17907:4381 1:N:0:CACTCA
ACAGTGACTCCTACGGGAGGCAGCAGTAGGGAATCTTCCACAATGGACGAAAGTCTGATGGAGCAACGCCGCGTGAGTGAAGAAGGGTTTCGGCTCGTAAAGCTCTGTTGGTAGTGAAGAAAGATAGAGGTAGTAACTGGCCTTTATTTGACGGTAATTACTTAGAAAGTCACGGCTAACTACGTGCCAGCAGCCGCGGTAATACGTCGGTGGCAAGCGTTGTCCGGATTTATTGGGCGTAAAGCGAGGGCAGGCGGTTAAATAAGTCTGGTGTGAAAGCCTTCGGCTCAACCGGGGGCCC
+
GGGGGGGGGGGGGGGGGGGGGGGGGGGGGGGFFGGGGGFGGGFGGGGGGGGGGGGGGGGGGGGGFGGGDGGGGGGGGFFGFGCFFGGGGGGGFGFGGGGGGGGFGGGCBFFCFGFGGGGGFGGDGGGAEGFGGEGGGGGGGGGGGFGFGGGGGGEFCFGFAFGGGG;CGGFGFGCEGGGGGGGGGCCFGFGFDGGC8CEEGGGGG=9,2=?EEG6AC5>5A5CFEE**9197CFFGGFG)7C76*7*5)0)7>@9DD8)*26*/)*.94*)9;)2>AF9(4:3.1063128<:>>(#####
@M05025:18:000000000-B3NL5:1:1101:19475:4382 1:N:0:CACTCA
ACAGTGACTCCTACGGGAGGCAGCAGTAGGGAATTTTCCGCAATGAGCGAAAGCTTGACGGAGCGACACAGCGTGCAGGATGAAGGTCTTCGGATTGTAAACTGCTGTTGTAAGGGAAGAAAAAATTTAATAGGAAATGATTAAATCTTGACGGTACCTTATTAGAAAGTGACGGCTAACTATGTGCCAGCAGCCGCGGTAATACATAGGTCACAAGCGTTATCCGGAATTATTGGGCGTAAAGAGTTTGTAGGCGGTTTATCAAGTCTAGAGTTAAAGCCTGAGGCTCAACCTCACGATA
+
GGGGGGGGGGGGGGGGGGGGGGGGGGGGGGGGGGGGGGGGGGGGGGGGGGGGGGGGGGGGGGGGGGGGGGGGGGGGGGGGGGGGGGGGGGGGGGGGGGGGGGGGGGGGGGGGGGGGGGGGGGGGGGGGGGGGGGGGGGGGGGGGGGGGGGGGGGGGGGGGGGGGGGGGGGGGGGGGGGGGGGGGGGGGGGGGGGGGGGGGGGGGGGGGGGGGGGGGGGGGGGGGGGGGGFGFGGFGGGGGGGGFFFGFGFFFFFFFFFGGGFFFAFFFBFFF?=<AAF9ABBBBFFBFFF?BFFF7#####
@M05025:18:000000000-B3NL5:1:1101:17945:4416 1:N:0:CACTCA
ACAGTGACTCCTACGGGAGGCAGCAGTGGGGAATATTGGACAATGGGCGCAAGCCTGATCCAGCCATACCGCGTGGGTGAAGAAGGCCTTCGGGTTGTAAAGCCCTTTTGTTGGGAAAGAAATCCAGCCGGCTAATACCTGGTTGGGATGACGGTACCCAAAGAATAAGCACCGGCTAACTTCGTGCTAGCAGCCGCGGTAATACGAAGGGTGCAAGCGTTACTCGGAATTACTGGGCGTAAAGCGTGCGTAGGTGGTCGTTTAAGTCCGTTGTGAAAGCCCTGGGCTCAACCTGGGTGGT
+
GGGDGGFFFGGGFGGGGGGGGEEGGGEGGGGG@GGGFGCCFEFEGGGGGGGDECEGFFGFGGGGFGFFG8@BFGGGEGFCCFGGGGGGGFGGDE=CFGGGFGGGFEGFACFFGGGFGCGFF@EEEEGGGGCCG7FGGGGGGGGFGGGDFFGGGGC>CCFGGGGGFGGFFFGGGGGGGGGGFGFCFGGGFGGGGFGDGGE8EGFDGG*;CEEGGGFF?EE75:CGGGDCDGGGGGGFFGG35D397DCEDE@>>3:FF@CCD5@F246/4<F?D>:4<B4(.((,((480<???BB?#####
@M05025:18:000000000-B3NL5:1:1101:11145:4475 1:N:0:CACTCA
ACAGTGACTCCTACGGGAGGCAGCAGTGGGGAATATTGCACAATGGGCGAAAGCCTGATGCAGCGACGCCGCGTGAGGGATGACGGCCTTCGGGTTGTAAACCTCTTTCAGTAGGGAAGAAGCGAAAGTGACGGTACCTGCAGAAGAAGCGCCGGCTAACTACGTGCCAGCAGCCGCGGTAATACGTAGGGCGCAAGCGTTATCCGGATTTATTGGGCGTAAAGAGCTCGTAGGCGGTTTGTCGCGTCTGCCGTGAAAGTCCGAGGCTCAACCTCGGATCTGCGGTGGGTACGGGGTCGGG
+
GGGGGGGGGGGGGGGGGGGGGGGGGGGGGGGGGGGGGGGGGGGGGGGGGGGGGGGGGGGGGGGGGGGGGGGGGGGGGGGGGGGGGGGGGGGGGGGGGGGGGGGGGGGGGGGDFGGGGGGGGGGGGGGGGGGGGGGGGGGGGGGGGGGGGGGGGGEGGGGGGGGGGGGGGGGGGGGGGGGGGGGGGGGGGGGGGGGGGGGGGGGGGGGGGGGCGGGGGGGGGGFFEF?FGGGGGDGGG<DDGGC>@>DEGFF4>B>>FFFF:87@>B071@F:76::604;2261(,17;>48?(3(#####
@M05025:18:000000000-B3NL5:1:1101:10529:4507 1:N:0:CACTCA
ACAGTGACTCCTACGGGAGGCAGCAGTAGGGAATCTTCCACAATGGGCGCAAGCCTGATGGAGCAACACCGCGTGAGTGAAGAAGGGTTTCGGCTCGTAAAGCTCTGTTGTTGGAGAAGAACGTGCGTGAGAGTAACTGTTCACGCAGTGACGGTATCCAACCAGAAAGTCACGGCTAACTACGTGCCAGCAGCCGCGGTAATACGTAGGTGGCAAGCGTTATCCGGATTTATTGGGCGTAAAGCGAGCGCAGGCGGTTGCTTAGGTCTGATGTGAAAGCCTTCGGCTTAACCGAACCATG
+
GGGGGGGGGGGGGGGGGGGGGGGGGGGGGGGGGGGGGGGGGGGGGGGGGGGGGGGGGGGGGGGGGGGGGGGGGGGGGGGGGGGGGGGGGGGGGGGGGGGGGGGGGGGGGGGGGGGGGGGGGGGGGGGGGGGGGGGGGGGGGGGGGGGGGGGGGGGGGGGGGGGGGGGGGGGGGGGGGGGGGGGGGGGGFGGGGGGGGGGGGGGGGGGGGGGGGGGGGGGGGDGGGGD5CDGDGGGGGGGGGGGFFFGFGFFFED>BBBDGGFFFFFDFFFFFFFF<<<<?<BFFFBF?;FFFF9;3#####
@M05025:18:000000000-B3NL5:1:1101:8040:4511 1:N:0:CACTCA
ACAGTGACTCCTACGGGAGGCAGCAGTGGGGAATATTGGACAATGGGCGCAAGCCTGATCCAGCCATACCGCGTGGGTGAAGAAGGCCTTCGGGTTGTAAAGCCCTTTTGTTGGGAAAGAAATCCAGCCGGCTAATACCTGGTTGGGATGACGGTACCCAAAGAATAAGCACCGGCTAACTTCGTGCCAGCAGCCGCGGTAATACGAAGGGTGCAAGCGTTACTCGGAATTACTGGGCGTAAAGCGTGCGTAGGTGGTCGTTTAAGTCCGTTGTGAAAGCCCTGGGCTCAACCTGGGGGCT
+
GGGGGGGGGGGGGGGGGGGGGGGGGGEFGGGGEGGFGGGGGGGGGGGGGGGGGGGGGGGGGGGGGGGGFGGGGEGGGGGGGGGGGGGGGGFGGGGGGGFGGGGGGGGGFGFFGGGGGGC?FFFGGGGFGGGGGGGGGGGGGGGGGGGGGGGGGGGGGFCFGCGGGGGGGGGGGGGGDEFGGGGGGGGGGFFGGGFGGDGGGCFFFG=FGDDFGGC<FGGEG5>FGGGGGGGGGGFFCCDDG:<==DDEGE@DE>:FFF*7/<>FFFF6<D7@EFFFBA4?B:????B7<><?B0:?#####
@M05025:18:000000000-B3NL5:1:1101:24042:4526 1:N:0:CACTCA
ACAGTGACTCCTACGGGAGGCAGCAGTAGGGAATCTTCCACAATGGACGAAAGTCTGATGGAGCAACGCCGCGTGAGTGAAGAAGGGTTTCGGCTCGTAAAGCTCTGTTGGTAGTGAAGAAAGATAGAGGTAGTAACTGGCCTTTATTTGACGGTAATTACTTAGAAAGTCACGGCTAACTACGTGCCAGCAGCCGCGGTAATACGTAGGTGGCAAGCGTTGTCCGGATTTATTGGGCGTAAAGCGAGTGCAGGCGGTTCAATAAGTCTGCTGTGAAAGCCTTCGGCTCAACCGGGCTCTC
+
GGGGAEFGGFFGGGEGGGGGGGGGGGGGGGGGGGGGGGGGGGGGGGGGGGG>FFGGGGGGGGGGGGGGGGGGGGGGGGGFGGGGGGGGGGGGGGGGGGGGGGGGGGGGGGGFGD<EFGGGGFG?FFGGGGGCGEEFGGGGGCGGGGGGGGGGGGDFGFGFFGDGGGGGG;CGF:CEEGGGGGGGGGGC9FGGGGF>E>EGDEF@;EFGGCEFGDGGGFG55*=C?CC*880;DFFFCCD3CD3747<>G3@FFF6BBB7CCFB?<FA=:F4*)/5A5<A033<)(4;??FBB:62(#####
@M05025:18:000000000-B3NL5:1:1101:12658:4541 1:N:0:CACTCA
ACAGTGACTCCTACGGGAGGCAGCAGTGGGGAATATTGCACAATGGGCGCAAGCCTGATGCAGCCATGCCGCGTGTACGAAGAAGGCCTTCGGGTTGTAAAGTACTTTCAGCGAGGAGGAAGGTGTTGTGGTTAATAACCGCAGCAATTGACGTTACTCGCAGAAGAAGCACCGGCTAACTCCGTGCCAGCAGCCGCGGTAATACGGAGGGTGCAAGCGTTAATCGGAATTACTGGGCGTAAAGCGCACGCAGGCGGTCTGTCAAGTCGGATGTGAAATCCCCGGGCTCAACCTGGGGGTT
+
GGGGGGGGGGGGGGGGGGGGGGGGGGGFGGGGGGGGGGGGGGGGGGGGGGGGGGGGGGGGGGGGGGGGGGGGGGGGGGGGGGGGGGGGGGGGGGGEGGGGGGGGGGGGGGGGGEGGGGGGGGGGGGGGGGGGGGGFGGGDGGGGGGCGGGGGGGGGGGGGGGGGGGGGGGGGGGGGGGGGGGGGGGGGGGGGGGGGGGGGGGGGGGGGCEEGGGGGGGGGEGGGGFEE:FDGGGGGGFD<DGFFFFGFG>BEFFFEFFDGGFFFAF-=8D5>B:<<4<A27??9(31>F??<BF<?#####
@M05025:18:000000000-B3NL5:1:1101:24344:4623 1:N:0:CACTCA
ACAGTGACTCCTACGGGAGGCAGCAGTGAGGAATATTGGTCAATGGGCTTACGCCTGAACCAGCCAAGTCGCGTGAGGGAAGACTGCCCTATGGGTTGTAAACCTCTTTTGTCAGGGAGCAATTGGCGCTACGTGTAGCGTTATCGAGAGTACCTGAAGAAAAAGCATCGGCTAACTCCGTGCCAGCAGCCGCGGTAATACGGAGGATGCGAGCGTTATCCGGATTTATTGGGTTTAAAGGGTGCGTAGGCGGAATGCCAAGTCAGCGGTAAAATCGCGGGGCTCAACCTCGCTCCTACGA
+
GGGGGGGGGGGGGGGGGGGGGGGGGGGGFGFGGGGGGGGGGGGGGGGGGGGGGGGGGGGGGGGGFFGGFFGGGGGGGGECGGGGFGGGGGGGGGGGGGGGGGGGGGGGGGGFFFGGGGGDFGGGGGGGGGCGGGGGEFGGGGGGGGFGGGGGGDGGFGGDGGGGGGGGGGGGFEGGFFGGFFGGGGGGCGGGGEGGGGGGGGDEGG=FGGGDGDGGG=5FFC5C75CFGGCFG9<D<?DGFGG>:.>:D>FFD>>FFFGG*<@4<6:E>E:B@FF?<(-19>F><?4:B7?B><<>#####
@M05025:18:000000000-B3NL5:1:1101:26452:4648 1:N:0:CACTCA
ACAGTGACTCCTACGGGAGGCAGCAGTGGGGAATATTGCACAATGGGGGAAACCCTGATGCAGCAACGCCGCGTGAGTGAAGAAGGTTTTCGGATTGTAAAGCTCTGTTAGCAGGGAAGAGGAAGGACGGTACCTGCAGAGGAAGCCACGGCTAACTACGTGCCAGCAGCCGCGGTAATACGTAGGTGGCAAGCGTTGTTCGGAATAACTGGGCGTAAAGGATGCGTAGGCGGTTAAACAAGTTATATGTTAAATATATAGGCTTAACCTGTAGAAAGCATATAAAACTGTTTAACTACGG
+
GGGGGGGGGGGGGGGGGGGGGGGGGGGGGGGGGGGGGGGGGGGGGGGGGGGGGGGGGGGGGGGGGGGGGGGGGGGGGGGGGGGGGGGGGGGGGGGGGGGGGGGGGGGGGGGGGGGGGGGGGGGGGGGGGGGGGGGGGGGGGGGGGGGGGGGGGGGGGGGGGGGGGGGGGGGGGGGGGGGGGGGGGGGGGGGGGGGGGGGGGGGGGGFGGGGGGGECEEFGGGGGGGGGGGDDGDDGGGGGGGCBFFDFGFFFFFFFFFGFG?FFFFFFF4>FFFFA42:>DFFFFFBF06464AA)#####
@M05025:18:000000000-B3NL5:1:1101:14436:4650 1:N:0:CACTCA
ACAGTGACTCCTACGGGAGGCAGCAGTGAGGAATATTGGTCAATGGGCGAGAGCCTGAACCAGCCAAGTCGCGTGAAGGATGACGGCCCTACGGGTTGTAAACTTCTTTTGTCAGGGAGCAATTGAGTCCACGTGTGGGCTTAGCGAGAGTACCTGAAGAAAAAGCATCGGCTAACTCCGTGCAAGCAGCCGCGGTAATACGGAGGATGCGAGCGTTATCCGGATTTATTGGGTTTAAAGGGTGCGTAGGCGGAATGTCAAGTCAGCGGTAAAAATTCGGGGCTCCACCCCGTCGTACTGT
+
FE@CCFGGCGGF<FGD@@@BFEECCF;CFFF<<8C<C@EEGEFEGCGGC@@@@<@FFGECFCC@@C<@FFFGGFDG@<FGGD<FGE7+><CFEEC>=>BE@EF<F9F<?<EGG9<<<+B:<EAF9,??,5C<FA8FDGCGFEFFECBE+:D;,,7==3,>:FEEECAEDEDCFGGDFGF5DGG*DC*,?>:C*::/*;1,B=E:EG5@E=*=55::5*:+<:=555C7::76F7*1*2:CCD755<C)9@@3>3()9*?DF4@@4@0>B7B8//4:2A?F969((((4(4;9212-#####
@M05025:18:000000000-B3NL5:1:1101:18530:4661 1:N:0:CACTCA
ACAGTGACTCCTACGGGAGGCAGCAGTGAGGAATATTGGTCAATGGGCTTACGCCTGAACCAGCCAAGTCGCGTGAGGGAAGACTGCCCTATGGGTTGTAAACCTCTTTTGTCAGGGAGCAATTGGCGCTACGTGTAGCGTTATCGAGAGTACCTGAAGAAAAAGCATCGGCTAACTCCGTGCCAGCAGCCGCGGTAATACGGAGGATGCGAGCGTTATCCGGATTTATTGGGTTTAAAGGGTGCGTAGGCGGAATGCCAAGTCAGCGGTAAAATCGCGGGGCTCAACCTCGCTCCCGTCC
+
GGGGGGGGGGGGGGGGGGGGGGGGGGGGGGGGGGGGGGGGGGGGGGGGGGGGGGGGGGGGGGGGGGGGGGGGGGGGGGGGGGGGGGGGGGGGGGGGGGGGGGGGGGGGGGGGGGGGGGGGGGGGGGGGGGGGGGGGGGGEGGGGGGGGGGGGGGGGGGGGGGGGGGGGGGGGGGGGGGGGGGGGGGGGGGGGGGGGGGGGGGDDGGGGGGGGGGGGGGFGGGGG5CFGGGGGGG39FFGFGGGFFFDEGDFBEBFFFFDGGFFFFFFFFFEDFF>FFF9B9>9>BF2(48116?F>#####
@M05025:18:000000000-B3NL5:1:1101:16875:4696 1:N:0:CACTCA
ACAGTGACTCCTACGGGAGGCAGCAGTGGGGAATATTGCACAATGGGCGCAAGCCTGATGCAGCGACGCCGCGTGCGGGATGGAGGCCTTCGGGTTGTAAACCGCTTTTGTTCAAGGGCAAGGCACGGCTTCGGGCCGTGTTGAGTGGATTGTTCGAATAAGCACCGGCTAACTACGTGCCAGCAGCCGCGGTAATACGTAGGGTGCGAGCGTTATCCGGATTTATTGGGCGTAAAGGGCTCGTAGGCGGTTCGTCGCGTCCGGTGTGCAAGTCCATCGCCTAACGGTGGATCTGCCCCAG
+
GGGGGGGGGGGGGGGGGGGGGGGGGGGGGGGGGGGGGGGGGGGGGGGGGGGGGGGGGGGGGGGGGGGGGGGGGGGGGGGGGGGGGGGGGGGGGGGGGGGGGGGGGGGGGGGGGGGGGGGGGGGGGGGGGGGGGGGGGGGGGGGGGGGGFGGGGGGGGGGGGGGGGGGGGGGGGFGGGGGGGGGGGGGGGGGG>EEFGFGFGGEGGGG55EDGGGGGFGGGDECEEGGGGGGGDGGGCFGDFFD75>DFGFEF@D?5BEGCC:3>6:15)98?=86:94:,848???((32(34A9)#####
@M05025:18:000000000-B3NL5:1:1101:22279:4730 1:N:0:CACTCA
ACAGTGACTCCTACGGGAGGCAGCAGTGGGGAATATTGCACAATGGGGGAAACCCTGATGCAGCAACGCCGCGTGAGTGAAGAAGGTTTTCGGATTGTAAAGCTCTGTTAGCAGGGAAGAGGAAGGACGGTACCTGCAGAGGAAGCCACGGCTAACTACGTGCCAGCAGCCGCGGTAATACGTAGGTGGCAAGCGTTGTTCGGAATAACTGGGCGTAAAGGATGCGTAGGCGGTTAAACAAGTTATATGTTAAATATATAGGCTTAACCTGTAGAAAGCATATAAAACTGTTTAACTCGCA
+
GGGGGGGGGGGGGGGGGGGGGGGGGGGGGGGGGGGGGGGGGGGGGGGGGGGGGGGGGGGGGGGGGGGGGGGGGGGGGGGGGGGGGGGGGGGEGGGGGGGGGGGGGGGGGGGGGGGGGFGGGGGGGGGGGGGGGGGGGGGGGGGGGGCGGGGGGGGGGGGGGGGGGCFFGGGGGGGEGGGGGGGGGGGGGGGGGGGGGGGFGGGGGGGGGGGGGGGGGGFFGGGGGGGGGGGGG9>DFGGFFGGFFFGFGFFFFFBFFFGGGF:FFFFFFF:BFFA4>??BFB26>BFD7AADAAF)#####
@M05025:18:000000000-B3NL5:1:1101:20600:4771 1:N:0:CACTCA
ACAGTGACTCCTACGGGAGGCAGCAGTAGGGAATCTTCCGCAATGGACGCAAGTCTGATGGAGCAACGCCGCGTGAGTGAAGAAGGGTTTCGGCTCGTAAAGCTCTGTTGGTAGTGAGGAAAGATAGAGGTAGTAACTGGCCTTTATTTGACGGTAATTACCTAGAAAGTCACGGCTAACTACGTGCCAGCAGCCGCGGTAATACGTAGGTGGCAAGCGTTGTCCGGATTTATTGGGCGTAAAGCGAGTGCAGGCGGTTCAATAAGTCTGATGTGAAAGCCTTCGGCTCAACCGGAGTCTC
+
GGGGGGGGGGGGGGGGGGGGGGGGGGGGGGGGGGGGGGGGGGGGGGGGGGGGGGGGGGGGGGGGGGGGGGGGGGGGGGGGGGGGGGGGGGGGGGGGGGGGGGGGGGGGGGGGGGGGGGGGGGGFFGGGGGGGGGGGGGGGGGGGGGGGGGGGGGGGGGGGGGFFGGGGGGGGGGGGGGGFFGGGGGGGGGGGGGGGGGGGGGGGGGGGGGGFGGGGGGGGGGGGGGGC35CFGGGGGGGGGGGFFFG>)./9@FFFEEDDFFFFBFFFBFFFBF<<A>A:??A2:F033<?::B>(#####
@M05025:18:000000000-B3NL5:1:1101:18208:4775 1:N:0:CACTCA
ACAGTGACTCCTACGGGAGGCAGCAGTAGGGAATCTTCCACAATGGACGAAAGTCTGATGGAGCAACGCCGCGTGAGTGAAGAAGGGTTTCGGCTCGTAAAGCTCTGTTGGTAGTGAAGAAAGATAGAGGTAGTAACTGGCCTTTATTTGACGGTAATTACTTAGAAAGTCACGGCTAACTACGTGCCAGCAGCCGCGGTAATACGTAGGTGGCAAGCGTTGTCCGGATTTATTGGGCGTAAAGCGAGTGCAGGCGGTTCAATAAGTCTGATGTGAAAGCCTTCGGCTCAACCGGAATCGA
+
GGGGGGGGGGGGGGGGGGGGGGGGGGGGGGGGGGGGGGGGGGGGGGGGGGGGGGGGGGGGGGGGGGGGGGGGGGGGGGGGGGGGGGGGGGGGGGGGGGGGGGGGGGGGGGGGGGGGGGGGGGGGGGGGGGGGGGGGGGGGCGGGGGGGGGGGGGGGGGGGGGGGGGGGGGGGGGGGGGGGGGGGGGGGGGGGGGGGGGGGGGGGGGFGGGGGGFFEEGGG5CEGGGGGGDFGGGGGGGGGGDGFFFGFDFFFFFBEFFC5FFFFAFFFFFF4?F9AB2<?F:A?F?>???F?FB>(#####
@M05025:18:000000000-B3NL5:1:1101:5920:4902 1:N:0:CACTCA
ACAGTGACTCCTACGGGAGGCAGCAGTGAGGAATATTGGTCAATGGGAGAGATCCTGAACCAGCCAAGCCGCGTGAGGGAAGACGGCCCTATGGGTTGTAAACCTCTTTTGTCGGAGAACAAAACCCGGGACGTGTCCCGGACTGCGTGTATCCGAAGAAAAAGCATCGGCTAACTCCGTGCCAGCAGCCGCGGTAATACGGAGGATGCGAGCGTTATCCGGATTTATTGGGTTTAAAGGGTGCGTAGGCGGTCCGTTAAGTCAGCGGTAAAATTGCGGGGCTCAACCCCGTCGAGTACCC
+
GGGGGGGGGGGGGGGGGGGGGGGGGGGGGGGGGGGGGGGGGGGGGGGGGGGGGGGGGGGGGGGGGGGGGGGGGGGGGGGGGGGGGGGGGGGGGGGGGGGGGGGGGGGGGGGGGGGGGGGGGGGGGGGGGGGGGGGGGGGGGGGGGGGGGGGGGGGGGGGGGGGGGGGCGGGGGGGGGGGGGGGGGGGGGGEGGGGGGGGGGGEGGGDGGGGGGGGG=CCGGGE5C?CCFDFF3>CFCFGGGG:>D>CBG?EFF>BFFFGGGFFFF:6D:@>*=?7<<:9B9;9132?::6>FF>>6#####
@M05025:18:000000000-B3NL5:1:1101:16657:4941 1:N:0:CACTCA
ACAGTGACTCCTACGGGAGGCAGCAGTGAGGAATATTGGTCAATGGGCTTACGCCTGAACCAGCCAAGTCGCGTGAGGGAAGACTGCCCTATGGGTTGTAAACCTCTTTTGTCAGGGAGCAACGCCGGCTACGTGTAGCCGGACTGAGAGTACCTGAAGAAAAAGCATCGGCTAACTCCGTGCCAGCAGCCGCGGTAATGCGGAGGATGCGAGCGTTATCCGGATTTATTGGGGTTAAAGGGTGCGTAGGCGGAATGCCAAGTCAGCGGTAAAATCGCGGGGCTCAACGTCGCTCCTGCGT
+
GGGGGGGGFDGFGGGGGGGGGGGGGGGG9CEEEFFFGGFGGGGEDFGGGGFGGDGGFFGG@FFGGGGGGGG:FEGEGFEFFGFG<FGGGGGGGGGAFGGGGGGGGGGGGCGFDFGGGFGGFEGGGGGGGGGGGFEGEGGAEC+C@F>FEEFGEGGFEFGE@FF7FGDFF:CEF8EGFGECDF7FEGGCFGGDGGGGC8CF7EC?EGCCF6:**/:EGGCE7CEC5*<FCCGGC)9D3F>F>D<>BDD>CD?>E82:FBD*6>FFA=:56<@E@=B?101(9>>B?FFB(4:9>((4#####
@M05025:18:000000000-B3NL5:1:1101:15938:5006 1:N:0:CACTCA
ACAGTGACTCCTACGGGAGGCAGCAGTAGGGAATCTTCCACAATGGACGAAAGTCTGATGGAGCAACGCCGCGTGAGTGAAGAAGGGTTTCGGCTCGTAAAGCTCTGTTGGTAGTGAAGAAAGATAGAGGTAGTAACTGGCCTTTACTTGACGGTAATTACTTAGAAAGTCACGGCTAACTACGTGCCAGCAGCCGCGGTAATACGTAGGTGGCAAGCGTTGTCCGGATTTATTGGGCGTAAAGCGAGTGCAGGCGGTTCAATAAGTCTGATGTGAAAGCCTTCGGCTCAACCGGACCTCC
+
GGGGGGGGGGGGGGGGGGGGGGGGGGGGGGGGGGGGGGGGGGGGGGGGGEGGGGGGGGGGGGGGGGGGGGGGGGGGGGGGGGGGGGGGGGGGGGGGGGGGFGGGGGGGGGGGGGGGGGGFGGGGGGGGGGGGGGGGGGGGGGGGGGGGGGGGGGGGGGGGGGGGGGGGGGGGGGGGGGGGGGGGGGGGGGGGGGGGGGGGGGGGGGCGGGGGGGGGGGGGGGGGGGGGGGFGGFGGGGGGGGF4FECECFFFFFFF@@DGDF?48FFF<?FFFFFFF<AF?FBDFFFFFFF:?BF(#####
@M05025:18:000000000-B3NL5:1:1101:16114:5011 1:N:0:CACTCA
ACAGTGACTCCTACGGGAGGCAGCAGTGGGGAATATTGGACAATGGGCGCAAGCCTGATCCAGCCATGCCGCGTGAGTGATGAAGGCCCTAGGGTTGTAAAGCTCTTTCACCGGTGAAGATAATGACGGTAACCGGAGAAGAAGCCCCGGCTAACTTCGTGCCAGCAGCCGCGGTAATACGAAGGGGGCTAGCGTTGTTCGGATTTACTGGGCGTAAAGCGCACGTAGGCGGACTTTTAAGTCAGGGGTGAAATCCCGGGGCTCAACCCCGGAACTGCCTTTGATACTGGAAGCCTACGGT
+
GGGGGGGGGGGGGGGGGGGGGGGGGGGGGGGGGGGGGGGGGGGGGGGGGGGGGGGGGGGGGGGGGGGGGGGGGGGGGGGGGGGGGGGGGGGGGGGGGGGGGGGGGGGGGGGGGGGGGGGGGGGGGGGGGGGGGGGGGGGGGGGFGGGGGGGGGGGGGGGGGGGGGGGGGGGGGGGGGGGGGGGGGDGGGGGGGGGGGGGGGGGGGGGGGGGGGGGDGGGGGGGGGGGGGGGGDDDGGGGGGFGFFFG>GFF=@FAFFED3DDFFFFFF?FFFEFFFF??DFFF<BF<BFF<BFFB8#####
@M05025:18:000000000-B3NL5:1:1101:6260:5072 1:N:0:CACTCA
ACAGTGACTCCTACGGGAGGCAGCAGTGGGGAATATTGGACAATGGGCGCAAGCCTGATCCAGCCATACCGCGTGGGTGAAGAAGGCCTTCGGGTTGTAAAGCCCTTTTGTTGGGAAAGAAATCCAGCCGGCTAATACCTGGTTGGGATGACGGTACCCAAAGAATAAGCACCGGCTAACTTCGTGCCAGCAGCCGCGGTAATACGAAGGGTGCAAGCGTTACTCGGAATTACTGGGCGTAAAGCGTGCGTAGGTGGTTATTTAAGTCCGTTGTGAAAGCCCTGGGCTCAACCTGGACGCG
+
GGGGGGGGGGGGGGGGGGGGGGGGGGGGGGGGGGGGGGGGGGGGGGGGGGGGGGGGGGGGGGGGGGGGGGGGGGGGGGGGGGGGGGGGGGGGGGGGGGGGGGGGGGGGGGGGGGGGGGGGGGGGGGGGGGGGGGGGGGGGGGGGGGGGGGGGGGGGGGGGGGGGGGGGGGGGGGGGGGGFGGGGGGGGGGGGGGGGGGGGGGGGGGGGGGGGGGGGGGGGGGGGGGGGGGGGGGGGGGGCGDDBFEGDCE5>DFAFFFGGGFFFFFFFFFFFFFFF44AB?FFFFB:0?FBFFFFB#####
@M05025:18:000000000-B3NL5:1:1101:7572:5076 1:N:0:CACTCA
ACAGTGACTCCTACGGGAGGCAGCAGTGGGGAATATTGGACAATGGGCGCAAGCCTGATCCAGCCATACCGCGTGGGTGAAGAAGGCCTTCGGGTTGTAAAGCCCTTTTGTTGGGAAAGAAATCCAGCCGGCTAATACCTGGTTGGGATGACGGTACCCAAAGAATAAGCACCGGCTAACTTCGTGCCAGCAGCCGCGGTAATACGAAGGGTGCAAGCGTTACTCGGAATTACTGGGCGTAAAGCGTGCGTAGGTGGTTATTTAAGTCCGTTGTGAAAGCCCTGGGCTCAACCTGGAAGCG
+
GGGGGGGGGGGGGGGGGEGGGGGGGGGGGGG@GGFGGGGGGGGFGGGGGGGGGGGGGGFFFGGGGGGAFGFGG@FFEGGGGGFGGGFGGGDGFGFEGEDCFFCFGGDF9FAFDGGC?,B<FGFFGGGGGGGGGGGGAFEDFFFFEGGCGGFGGGGEEG9FGGGGGDGGFGEFGGCE7BCGFGFFGFGGGGGGGGGGGGGEECCFFFGCGGGCECFGC55EEGCC?ECEG3CDF::C4CCGGGFF=@C;<D777<4?87*7>@@F<FF8AFF:D@B):><?::7:?::<0?<BB7,4#####
@M05025:18:000000000-B3NL5:1:1101:14429:5100 1:N:0:CACTCA
ACAGTGACTCCTACGGGAGGCAGCAGTGGGGAATATTGGACAATGGGCGCAAGCCTGATCCAGCCATACCGCGTGGGTGAAGAAGGCCTTCGGGTTGTAAAGCCCTTTTGTTGGGAAAGAAATCCAGCTGGCTAACACCCGGTTGGGATGACGGTACCCAAAGAATAAGCACCGGCTAACTTCGTGCCAGCAGCCGCGGTAATACGAAGGGTGCAAGCGTTACTCGGAATTACTGGGCGTAAAGCGTGCGTAGGTGGTCGTTTAAGTCCGTTGTGAAAGCCCTGGGCTCAACCTGGGGAAT
+
GGGGGGGGGGGGGGGGGGGGGGGGGGGGGGGGGGGGGGGGGGGGGGGGGGGGGGGGGGGGGGGGGGGGGGGGGGGGGGGGGGGGGGGGGGGGGGGGGGGGGGGGGGGGGGGGGGGGFGGGGGGGGGGGGGGGGGGGGGGGGGGGGGGDFGGGGGGGGGGGGGGGGGGGGGGGGGGGGGGGGGGGGGGGGGGGGGFGDGGGGGGGGGF8=EG6>GGGGGGGGGGGGGGEGGGGGGGGGGGGGGGFFEGEGFFFFEFFFDFDGDFFAFFFFFFFFD:42<A?FBF?<??FB?)3322?#####
@M05025:18:000000000-B3NL5:1:1101:21005:5253 1:N:0:CACTCA
ACAGTGACTCCTACGGGAGGCAGCAGTGGGGAATATTGCACAATGGGGGAAACCCTGATGCAGCAACGCCGCGTGAGTGAAGAAGGTTTTCGGATTGTAAAGCTCTGTTAGCAGGGAAGAGGAAGGACGGTACCTGCAGAGGAAGCCACGGCTAACTACGTGCCAGCAGCCGCGGTAATACGTAGGTGGCAAGCGTTGTTCGGAATAACTGGGCGTAAAGGATGCGTAGCCGGTTAAACAAGTTATATGTTAAATATATAGGCTTAACCTGTAGAAAGCATATAAAACTGTTTAACATGTC
+
GGGGGGGGGGGGGGGGGGGGGGGGGGGGGGGGGGGGGGGGGGGGGGGGGGGGGGGGGGGGGGGGGGGGGGGGGGGGGGGGGGGGGGGGGGGGGGEGGGGGGGGGGGGGGGGGGGGGGGGGGGGGGGGGGGGGGGGGGGGGGGGGGGGGGGGGGGGGGGGGGGGGGGGGGGGGGGGGGGGGGGGGGGGGGGGEGGGGGGEGGGGGGGGGGGGFGGGGGEGGGGGGGGGGGGGGG>DDGGFGGG>?FFGFFFF?FFFFFFGGGFFFFFFFAFFFFFFAFFFFB9AABAFBFFAA<BF2#####
@M05025:18:000000000-B3NL5:1:1101:13835:5254 1:N:0:CACTCA
ACAGTGACTCCTACGGGAGGCAGCAGTAGGGAATCTTCCACAATGGACGAAAGTCTGATGGAGCAACGCCGCGTGAGTGAAGAAGGGTTTCGGCTCGTAAAGCTCTGTTGGTAGTGAAGAAAGATAGAGGTAGTAACTGGCCTTTATTTGACGGTAATTACTTAGAAAGTCACGGCTAACTACGTGCCAGCAGCCGCGGTAATACGTAGGTGGCAAGCGTTGTCCGGATTTATTGGGCGTAAAGCGAGTGCAGGCGGGTCAATAAGTCTGATGTGAAAGCCTTCGGCTCAACCGGGCGATC
+
DGGGGGGGGGGGGGGGGGGGGGGGGGGGGGGGGGGGGGFGGGGGGGGGGGGGGGGGGGGGGGGGGGGGGGGGGGGEFGGGGGGCFGGGGGGGGGGGGGDEGGGFFDGFFGFBFGGGGGGGDGFFGGGGGGGGGGGFGGFCFGF?CBDAFGGF>FGGGGGGGEGFGGGGGGGGGGGGDEGFGGGGCGFFCGGGGGGEDGGGGD7=E:<E=EGGGFC9FGE:5:EGFGCC<7*+1@>FGGG<DGF**>CE5:*9=79BF)9546*78F>F>FF=**.)6<<:0()5:?;??<7(449(#####
@M05025:18:000000000-B3NL5:1:1101:22355:5317 1:N:0:CACTCA
ACAGTGACTCCTACGGGAGGCAGCAGTAGGGAATCTTCCACAATGGACGCAAGTCTGATGGAGCAACGCCGCGTGAGTGAAGAAGGGTTTCGGCTCGTAAAGCTCTGTTGGTAGTGAAGAAAGATAGAGGTAGTAACTGGCCTTTATTTGACGGTAATTACCTAGAAAGTCACGGCTAACTACGTGCCAGCAGCCGCGGTAATACGTAGGTGGCAAGCGTTGTCCGGATTTATTGGGCGTAAAGCGAGTGCAGGCGGTTCAATAAGTCTGATGTGAAAGCCTTCGGCTCAACCGGATCCGG
+
GGGGGGGGGGGGGGGGGEGGGGGGGGGGGGGGGGGGGGGGGGGGGGGGGGGGGFGCFGGGGGGGGGGGGGGGGGGGGGGGGGGGGGGGGGGGGGGGGGCFGGGGGGGFGGGFFGFGGGGGGGGGGGGGGGGGGGGGGGGCGGGGGGGGGGGGGGGGGGGGGGGGGGGGGGGGGGGGGEGGGGGGGGGFFFGGGGGGGGGGCGGGGGFGGGGGGGDDFFGEGGGGGGG5DDGDFGGGFGGDGGGFFFGFGFF?F49DF7CDFFFFBB<6<FFFFFFFFFF00>DD<61?:D?B:>>(#####
@M05025:18:000000000-B3NL5:1:1101:12720:5372 1:N:0:CACTCA
ACAGTGACTCCTACGGGAGGCAGCAGTAGGGAATCTTCCACAATGGACGAAAGTCTGATGGAGCAACGCCGCGTGAGTGAAGAAGGGTTTCGGCTCGTAAAGCTCTGTTGGTAGTGAAGAAAGATAGAGGTAGTAACTGGCCTTTATTTGACGGTAATTACTTAGAAAGTCACGGCTAACTACGTGCCAGCAGCCGCGGTAATACGTAGGTGGCAAGCGTTGTCCGGATTTATTGGGCGTAAAGCGAGTGCAGGCGGTTCAATAAGTCTGATGTTAAAGCCTTCGGCTCAACCGGACTCGA
+
GGGGGGGGGGGGGGGGGGGGGEGGGGGGGGGGGGGGGGGGGGGGGGGGGGGEGGGGGGGGGFGGGGGGGGGGGGGGGGGGGGGGGGGGGGGGGGGGGGGGGGGGGGGGGGGGGGGGGGGGGGF8EFGGGGGGGGGGGGDGGGGGGGGGGGGGGGGGGGGGGGGGGFGGGGGGGGGGGGGGGGGDGGGFFGGGGGGGGGGGGGGGGGCFGGGGGGGGGGGGGDECFGGGDCGGGGGGGGGDGGD44;C>7>FF4>>>B@DDFFFFFFF4)*=B*0)44542:?F>B00(,<77:;>(#####
@M05025:18:000000000-B3NL5:1:1101:12527:5383 1:N:0:CACTCA
ACAGTGACTCCTACGGGAGGCAGCAGTAGGGAATCTTCCGCAATGGACGAAAGTCTGACGGAGCAATGCCGCGTGAGTGAAGAAGGTTTTCGGATCGTAAAACTCTGTTGTTAGAGAAGAACAAGGATGAGAGTAACTGCTCATCCCCTGACGGTATCTAACCAGAAAGCCACGGCTAACTACGTGCCAGCAGCCGCGGTAATACGTAGGTGGCAAGCGTTGTCCGGATTTATTGGGCGTAAAGCGAGCGCAGGCGGTTCTTTAAGTCTGATGTGAAAGCCCCCGGCTCAACCGGGCAGCC
+
GGGGGGGGGGGGGGGGGGGGGGGGGGGGGGGGGGGGGGGGGGGGGGGGGGGGGGGGGGGGGGGGGGGGGGGGGGGGGGGGGGGGGGGGGGGGGGGGGGGGGGGGGGGGGGGGGGGGGGGGGGGGGGGGGGGGGGGGGGGGGGGGGGGGGGGGGGGGGGGGGGGGGGGGGGGGGGGGGGGGGGGGGGGGGGGGGGGGGGGGGGGGGGFGGGGGGGGGGGGGGGGGGGGGGDC>DCFCFFGGGGGFFFGFGFFEFFFFF@CDFFF?A?4=>FF6@FFAA>B<0(39>F1;BF?:?FFF#####
@M05025:18:000000000-B3NL5:1:1101:17577:5389 1:N:0:CACTCA
ACAGTGACTCCTACGGGAGGCAGCAGTGGGGAATATTGCACAATGGGGGAAACCCTGATGCAGCAACGCCGCGTGAGTGAAGAAGGTTTTCGGATTGTAAAGCTCTGTTAGCAGGGAAGAGGAAGGACGGTACCTGCAGAGGAAGCCACGGCTAACTACGTGCCAGCAGCCGCGGTAATACGTAGGTGGCAAGCGTTGTTCGGAATAACTGGGCGTAAAGGATGCGTAGGCGGTTAAACAAGTTATATGTTAAATATATAGGCTTAACCTGTAGAAAGCATATAAAACTGTTTAACCGTGG
+
GGGGGGGGGGGGGGGGGGGGGGGGGGGGGGGGGGGGGGGGGGGGGGGGGGGGGGGGGGGGGGGGGGGGGGGGGGGGGGGGGGGGGGGGGGGGGGGGFGGGGGGGGGGGGGGGGGGGGGGGGGGGGGGGGGGGGGGGGGGGGGGGGGGGGGGGGGGGGGGGGGGGGGGGGGGGGGGGGDFEGGGGGGGGGCGGGGGGGGGGGGGGGGGGGGGGGGGGGGGFFFFGGGGGGGGGGDGGGGGGGGGFFFGFGFFFFFFFFFGGGFFF?FFFAFFFFFF<AF::AFFFFFFF:<<>AFF)#####
@M05025:18:000000000-B3NL5:1:1101:7444:5393 1:N:0:CACTCA
ACAGTGACTCCTACGGGAGGCAGCAGTAGGGAATCTTCCACAATGGGCGCAAGCCTGATGGAGCAACACCGCGTGAGTGAAGAAGGGTTTCGGCTCGTAAAGCTCTGTTGTTGGAGAAGAACGTGCGTGAGAGTAACTGTTCACGCAGTGACGGTATCCAACCAGAAAGTCACGGCTAACTACGTGCCAGCAGCCGCGGTAATACGTAGGTGGCAAGCGTTATCCGGATTTATTGGGCGTAAAGCGAGCGCAGGCGGTTGCTTAGGTCTGATGTGAAAGCCTTCGGCTTAACCGAACGCTA
+
GGGGGGGGGGGGGGGGGGGGGGGGGGGGGGGGGGGGGGGGGGGGGGGGGGGGGGGGGGGGGGGGGGGGGGGGGGGGGGGGGGGGGGGGGGGGGGGGGGGGGGGGGGGGGGGGGGGGGGGGGGGGGGGGGGGGGGGGGGGGGGGGGGGGGGGGGGGGGGGGGGGGGGGGGGGGGGGGGGGGGGGGGGGGGGGGGGGGGGGGGGGDGGGGGGGGGGGGGGGGG55EGGGGCDGGGGFGGGGGDGGFFFGBD>BDFFBFF@GGCFBFBF4F>FFFFF<249A?<BFFFFFFF?FAAFB>#####
@M05025:18:000000000-B3NL5:1:1101:7875:5500 1:N:0:CACTCA
ACAGTGACTCCTACGGGAGGCAGCAGTGAGGAATATTGGTCAATGGGCTTACGCCTGAACCAGCCAAGTCGCGTGAGGGAAGACTGCCCTATGGGTTGTAAACCTCTTTTGTCAGGGAGCAATTGGCGCTACGTGTAGCGTTATCGAGAGTACCTGAAGAAAAAGCATCGGCTAACTCCGTGCCAGCAGCCGCGGTAATACGGAGGATGCGAGCGTTATCCGGATTTATTGGGTTTAAAGGGTGCGTAGGCGGAATGCCAAGTCAGCGGTAAAATCGCGGGGCTCAACCTCGCTACGTACA
+
GGGGGGGGGGGGGGGGGGGGGGGGGGGGGGGGGGGGGGGGGGGGGGGGGGGGGGGGGGGGGGGGGGGGGGGGGGGGGGGGGGGGGGGGGGGGGGGGGGGGGGGGGGGGGGGGGGGGGGGGGGGGGGGGGGGGGGGGGGFGGGGGGGGGGGGGGGGGGGGGGGGFGGGGFGGGGGGGGGGGGGGGGGGGGGGGGGGGGGGGGGGGGGGGGGGGGGGGGGGGCEEE=*?FGGFGF<C7DDFGGGGFEFDFGFFFFEFFF4<FGFFFF?:DB@BEFFF:?06;6>F>6?>FF7?F6:(4#####
@M05025:18:000000000-B3NL5:1:1101:18408:5513 1:N:0:CACTCA
ACAGTGACTCCTACGGGAGGCAGCAGCAGGGAATCTTCCACAATGGACGCAAGTCTGATGGAGCAACGCCGCGTGAGTGAAGAAGGGTTTCGGCTCGTAAAGCTCTGTTGGTAGTGAAGAAAGATAGAGGTAGTAACTGGCCTTTATTTGACGGTAATTACCTAGAAAGTCACGGCTAACTACGTGCCAGCAGCCGCGGTAATACGTAGGTGGCAAGCGTTGTCCGGATTTATTGGGCGTAAAGCGAGTGCAGGCGGTTCAATAAGTCTGATGTGAAAGACTTCGGCTCAACCGGGCTCTG
+
GGGGGGGGGGGGGGGGGGGGGGGGGGGGGGGGGGGGGGGGGGGGGGGGGGGGGFGGGGGGGGGGGGGGGGGGGGGGGGGGGGGGGGGFGGGGGGGGGGGGGGGGGGGGGGGFGGGGGGGGGFGGGGGGGGGGGGGGGGFGGGGGGGGGGGGGGGGGGGFGGGGGGGGGGGGGGGGGGGGGGGGGGGGGGGGGGGGGGGGEEEGFGGFGGGGGGGG?5FGGGGGGGGGGG3CDGGGFGGDC<DCBBF:>CFF?@F9@D355>6=@BFBFFFF6=@>AFFF1:4<ABBF<BFFFB99(#####
@M05025:18:000000000-B3NL5:1:1101:18597:5523 1:N:0:CACTCA
ACAGTGACTCCTACGGGAGGCAGCAGTAGGGAATCTTCCACAATGGGCGAAAGCCTGATGGAGCAACGCCGCGTGAGTGAAGAAGGTTTTCGGATCGTAAAGCTCTGTTGTTGGTGAAGAAGGATAGAGGTAGTAACTGGCCCCTATTTGACGGTAATCAACCAGAAAGTCACGGCTAACTACGTGCCAGCAGCCGCGGTAATACGTAGGTGGCAAGCGTTGTCCGGATTTATTGGGCGTAAAGCGAGCGCAGGCGGAAAGATAAGTCTGATGTGAAAGCCCCCGGCTTAACCGAGTTGAG
+
GGGGGGGGGGGGGGGGGGGGGGGGGGGGGGGGGGGGGGGGGGGGGGGGGGGEFGGGGGGGGGGGGGGGGGGGGGGGGEGGGGGGGGGGGGGGGFGGEGGEFGGFGGGFFGFGGGEGEGGGGGGFGGGGGGGGG<FDGGFGGCGGGGGGGGGGGGGGGGGFGGGGGGGGGGGGGGGGGGGGGGFGGGGGGGGFGGGEEGGGGDGGGG<9:EGGGGFGGGGCEGGGGGGE5*77CDGGGG:3)9DBFFGFDFB35B;BF)//>56@266=BFFFFFF<BFF?0:<06>6((.668;F;#####
@M05025:18:000000000-B3NL5:1:1101:14178:5533 1:N:0:CACTCA
ACAGTGACTCCTACGGGAGGCAGCAGTAGGGAATCTTCCACAATGGACGAAAGTCTGATGGAGCAACGCCGCGTGAGTGAAGAAGGGTTTCGGCTCGTAAAGCTCTGTTGGTAGTGAAGAAAGATAGAGGTAGTAACTGGCCTTTATTTGACGGTAATTACTTAGAAAGTCACGGCTAACTACGTGCCAGCAGCCGCGGTAATACGGAGGTGGCAAGCGTTGTCCGGATTTATTGGGCGTAAAGCGAGTGCCGGCGGGTCAATAAGTCTGATGTGAAAGCCTTCGGCTCAACCGGGGGACC
+
GGGGGGGGGGGGGGGGGFEGGDGGGGFGGGGGGGGGGGGGGGGGGGGGGCGGGFGFGFGGG<CGGGGGGGGGGCFFEFCCFGGGFFGFGEGGGGGGGEGGGGGGGGG<?FFFFGFGFFGFFFF8FGGGGGFFDFGFFGDGGG9EEDFGGGDFGGFGGFGDA@FFGGGGFG9EGGGGD>CFGG7*@FFEFFFGGCGGGGG=EGCEFG5EED*==*79A/C>5C5CFEEE57C0::CGG:C7<D<4*095/<**.7(7<)79<*9B3@-*)/09=FBAA9477:A21(1(48?B:06(#####
@M05025:18:000000000-B3NL5:1:1101:26168:5555 1:N:0:CACTCA
ACAGTGACTCCTACGGGAGGCAGCAGTGGGGAATATTGGACAATGGGCGCAAGCCTGATCCAGCCATACCGCGTGGGTGAAGAAGGCCTTCGGGTTGTAAAGCCCTTTTGTTGGGAAAGAAATCCAGCTGGCTAATACCCGGTTGGGATGACGGTACCCAAAGAATAAGCACCGGCTAACTTCGTGCCAGCAGCCGCGGTAATACGAAGGGTGCAAGCGTTACTCGGAATTACTGGGCGTAAAGCGTGCGTAGGTGGTCGTTTAAGTCCGTTGTGAAAGCCCTGGGCTCAACCTGGCGCAA
+
GGGGGGGGGGFGGGGGGGGGGGGGGGFGGGGFGGGGGGGGGGGGGGGGGGGGGGGGGGGGGGGGGGGGGGGGGEGGGGGGGGGGGGGGGGGGGGGGGGGGGGGGGGCGGGGFFGGGGGGGGGGGGGGGGGGGGGGGGFGGGGGGGGGGGGGGGGGGGGGGGGGGGGGGAFGCCEEGGGGGGGGDGGGGGFCCFCFGGGGEGGGGGGGFEEGGGGGGGGGGGGGGGGGGGGDGGCGGGCDDGGGBFF5.>>B3>5:FFFGGGF>>9?BFF@FFEEF>BAF1????FFFB?3<1:?F?#####
@M05025:18:000000000-B3NL5:1:1101:25078:5583 1:N:0:CACTCA
ACAGTGACTCCTACGGGAGGCAGCAGTAGGGAATCTTCCACAATGGGCGAAAGCCTGATGGAGCAACGCCGCGTGAGCGAAGAAGGTCTTCGGATCGTAAAGCTCTGTTGTTGGTGAAGAAGGATAGAGGTAGTAACTGGCCCCTATTTGACGGTAATCAACCAGAAAGTCACGGCTAACTACGTGCCAGCAGCCGCGGTAATACGTAGGTGGCAAGCGTTGTCCGGATTTATTGGGCGTAAAGCGAGCGCAGGCGGAAAGATAAGTCTGATGTGAAAGCCCCCGGCTTAACCGAGAGGTG
+
GGGGGGGGGGGGGGGGGGGGGGGGGGGGGGGGGGGGGGGGGGGGGGGGGGGGGGGGGGGGGGGGGGGGGGGGGGGGGGGGGGGGGGGGGGGGGGGGGFGGFGGGGGGGGGGGGGGGGGGGGGGGGGGGGGGGGGGGGGGGGFGGGFGGGGFGGGGGFGGGFGGGGGDFGGFGGGGGGGGGGFGGGGGGGGGGGGGGGGGGGGEGGF9EGGGGFFGFF=EGGE1ACEG5D*>CFGGFGFGGGGFFFFGFDEFFFFFF38CCF@FFFF<FFFFFFFFFFBFB<F19>FFF>?<649>>#####
@M05025:18:000000000-B3NL5:1:1101:23450:5665 1:N:0:CACTCA
ACAGTGACTCCTACGGGAGGCAGCAGTAGGGAATCTTCCACAATGGGCGCAAGCCTGATGGAGCAACACCGCGTGAGTGAAGAAGGGTTTCGGCTCGTAAAGCTCTGTTGTTGAAGAAGAACGTACCTGAGAGTAACTGTTCAGGTAGTGACGGTATCCAACCAGAAAGTCACGGCTAACTACGTGCCAGCAGCCGCGGTAATACGTAGGTGGCAAGCGTTATCCGGATTTATTGGGCGTAAAGCGAGCGCAGGCGGTTGCTTAGGTCTGGTGTGAAAGCCTTCGGCTTAACCGAACTCTG
+
GGGGGGGGGGGGGGGGGGGGGGGGGGGGGGGGGGGGGGGGGGGGGGGGGGGGGGGGGGGGGGGGGGGGGGGGGGGGGGGGGGGGGGGGGGGGGGGGGGGGGGGGGGGGGGGGGGGGGGGGGGGGGGGGGGGGGGGGGGGGGGGGGGGGGGGGGGGGGGGGGGGGGGGGGGGGGGGGGGGGGGGGGGGGGGGGGGGGGGGGGEFGGGFGGGGGGGGGGGGGGGGGGGGGGGGGGFDFGGGGGGGFFFGFGFFFFDFFEFDDCFFBFFFFFFFFFFFFFFFFFFFB?:>FFFFFFFF4#####
@M05025:18:000000000-B3NL5:1:1101:17594:5674 1:N:0:CACTCA
ACAGTGACTCCTACGGGAGGCAGCAGTAGGGAATCTTCCACAATGGACGAAAGTCTGATGGAGCAACGCCGCGTGAGTGAAAAAGGGTTTCGGCTCGTAAAGCTCTGTTGGTAGTGAAGAAAGATAGAGGTAGTAACTGGCCTTTATTTGACGGTAATTACTTAGAAAGTCACGGCTAACTACGTGCCAGCAGCCGCGGTAATACGTAGGTGGCAAGCGTTGTCCGGATTTATTGGGCGTAAAGCGAGTGCAGGCGGTTCAATAAGTCTGATGTGAAAGCCTTCGGCTCAACCGGACTACG
+
GGGGGGGGGGGGGGGGGGGGGGGGGGGGGGGGGGGGGGGGGGGGGGGGGGGGGGGGGGGGGGGGGGGGGGGGGGGGGGGGG9FGGGGGGGGGGGGGGFGGGGGGGGGGGGGGGGGGGGGGGGGGGGGGGGGGGGGGGGGGGGGGGGGGGGGGGGGGGGGGGGGGGGGGGGGGGGGGGGGFGGGGGGGFGGGGGGGGGGGGGGGGGGGGGGGGGGGGG=CCEGGGGGGGGDGGGGGGGGGGGGGFFFGFGFFFFFFFE8CC7@@7AFFFAFFFFFF<<BFBF>2<?:B?BFFFFFB(#####
@M05025:18:000000000-B3NL5:1:1101:21126:5676 1:N:0:CACTCA
ACAGTGACTCCTACGGGAGGCAGCAGTAGGGAATCTTCCACAATGGACGAAAGTCTGATGGAGCAACGCCGCGTGAGTGAAGAAGGGTTTCGGCTCGTAAAGCTCTGTTGGTAGTGAAGAAAGATAGAGGTAGTAACTGGCCTTTATTTGACGGTAATTACTTAGAAAGTCACGGCTAACTACGTGCCAGCAGCCGCGGTAATACGTAGGTGGCAAGCGTTGTCCGGATTTATTGCGCGTAAAGCGAGTGCAGGCGGTTCAATAAGTCTGATGTGAAAGCCTTCGGCTCAACCGGAGGGTA
+
GGGGGEGGGGGGGGGGGGGGGECEGGFFGGGGGGGGGGDFGGGGGGGGED@CFCFFGGGGGDGGFGGGGGGGGFGGGEGGGFGGGGGCFGGGGGGGGGGGGGGGGGGFGDGCGGFG9EFGGGGFGCGFGGGGGGGFGGG?FFGFGGGGCFG9FGEFCFGGGGGGGGCGGG9FGGEGGGGFGGC@FGG8FCCGCFG5>CEGGGGGGFCFGDFGGGGCFFG>C5CFFE7*/>FFC7DG*7DCGGC74>3)/<=??>>>>)9<D*9F7BAFABF66B<9)24:BF7>F661:>DF0;6-#####
@M05025:18:000000000-B3NL5:1:1101:20064:5698 1:N:0:CACTCA
ACAGTGACTCCTACGGGAGGCAGCAGTAGGGAATCTTCCACAATGGACGCAAGTCTGATGGAGCAACGCCGCGTGAGTGAAGAAGGGTTTCGGCTCGTAAAGCTCTGTTGGTAGTGAAGAAAGATAGAGGTAGTAACTGGCCTTTATTTGACGGTAATTACCTAGAAAGTCACGGCTAACTACGTGCCAGCAGCCGCGGTAATACGTAGGTGGCAAGCGTTGTCCGGATTTATTGGGCGTAAAGCGAGTGCAGGCGGTTCAATAAGTCTGATGTGGAAGCCTTCGGCTCAACCGGGTCGCG
+
GGGGGGGGGGGGGGGGGGGGGGGGGGFGGGGGGGGGGGGGGGGGGGGGGGGGGGGGGGGGGGGGGGGGGGGGGGGGGGGGGGFGGGGGGGGGGGGGGGGGGGGFGGGFGGGEFGCGFGGGGGGGGGGGGGGGGGGGFGGGGGGGGGGGGGGGGGGGGGFGFGGGGGGGGGFGGGDEDGGGGGGGGGGGGGGGGG>EGGGGGGGGCGGGGGGGGGGGGGG5AEGGGCEGGDCFGGGGGGGGGGGF?EC:7F4@FFFFFBD3?FFFBF<FFF?FF6))57???>)4?F9?33218>6(#####
@M05025:18:000000000-B3NL5:1:1101:20286:5706 1:N:0:CACTCA
ACAGTGACTCCTACGGGAGGCAGCAGTAGGGAATCTTCCACAATAGACGAAAGTCTGATGGAGCAACGCCGCGTGAGTGAAGAAGGGTTTCGGCTCGTAAAGCTCTGTTGGTAGTGAAGAAAGATAGAGGTAGTAACTGGCCTTTATTTGACGGTAATTACTTAGAAAGTCACGGCTAACTACGTGCCAGCAGCCGCGGTAATACGTAGGTGGCAAGCGTTGTCCGGATTTATTGGGCGTAAAGCGAGTGCAGGCGGTTCAATAAGTCTGATGTGAAAGCCTTCGGCTCAACCGGACTTCA
+
GGGGGGGGFGGGGGGGGGGGGGGGGGGGGGGGGGGGGGGGGGGGGGGGGGGGGGGGGGGGGGGGGGGGGGGGGGGGGGGGGGGGGGGGGGGGGGGGGGGGGGGGGGGGGGGGGGGGGGGGGFFGGFGGFGGGGGGGGGGGGGGGGGGGGGGGGGGGGGGGGGGGGGGGGGGGGGGGGGGGGGGGGGGGGGGGGGGGGGGGGGGGGGGGGGGGGGGGGGGEEGGCFGGGGGGGGGGGGGGGGGGFFFGFGFFFFFFFF>DDGFFFFFFFFFFFFFFFFFF?FFFFFFFFF?DFBBB,#####
@M05025:18:000000000-B3NL5:1:1101:19167:5711 1:N:0:CACTCA
ACAGTGACTCCTACGGGAGGCAGCAGTAGGGAATCTTCCACAATGGACGAAAGTCTGATGGAGCAACGCCGCGTGAGTGAAGAAGGGTTTCGGCTCGTAAAGCTCTGTTGGTAGTGAAGAAAGATAGAGGTAGTAACTGGCCTTTATTTGACGGTAATTACTTAGAAAGTCACGGCTAACTACGTGCCAGCAGCCGCGGTAATACGTAGGTGGCAAGCGTTGTCCGGATTTATTGGGCGTAAAGCGAGTGCAGGCGGTTCAATAAGTCTGATGTGAAAGCCTTCGGCTCAACCGGACCGGA
+
GGGGGGGGGGGGGGGGGEGGGGGGGGGGGGGGDGGGGGGGGGGGGGGGGGCEFFFGGCGFGGGGGGGGGGGGGGGGGGGFGGGGGGGGGGGGGGGGGGGGEFGGGGGGFGGEGGGGFF??FFFEGGGGGGFFGGFGGGCGGGGGGGGGGGGGGGGGGGGGGGGGGFGGFEFGGGGGGGGGGFFGGGGGGGGGG>FEEGGGCCFFGGGC=EGGGGGC=5=7CEEGFGGCD*>7:DFGCGGGGGFFFF7BDFFFF>6@F>)CFF@FFF<FBFFFFBABAFFFBBF?FFBFF??B?F04#####
@M05025:18:000000000-B3NL5:1:1101:11171:5725 1:N:0:CACTCA
ACAGTGACTCCTACGGGAGGCAGCAGTAGGGAATATTGCACAATGGGGGAAACCCTGATGCAGCAACGCCGCGTGAGTGAAGAAGGTTTTCGGACTGTAAAGCTCTGTTAGCAGGGAAGAGGAAGGACGGTACCTGCAGAGGAAGCCACGGCTAACTACGTGCCAGCAGCCGCGGTAATACGTAGGTGGCAAGCGTTGTTCGGAATAACTGGGCGTAAAGGATGCGTAGGCGGTTAAACAAGTTATATGTTAAATATATAGGCTTAACCTGTAGAAAGCATATAAAACTGTTTAACCCCAG
+
GGGGGGGGGGGGGGGGGGGGGGGGGGGGGGGGGGGGGGGGGGGGGGGGGGGGGGGGGGGGGGGGGGGGGGGGGGGGGGGGGGGGGGGGGGGGGGGGGGGGGGGGGGGGGGGGGGGGGGGGGGGGGGGGGGGGGGGGGGGGGGFGGGGGGGGGGGGGGGGGGGGGGGGGGGGGGGGGGDGFGGEFGGGGGGGGGGGGGGGGGGGGGGGGGGGGGGGEGGGGGGGGGGGGGGGGGCDDDGGGGGGFFFGFGFFFFFAFFFGGGFFFFFAF7FFFFFAFA?FFFFFFFA>F?FFDFFF2#####
@M05025:18:000000000-B3NL5:1:1101:14026:5778 1:N:0:CACTCA
ACAGTGACTCCTACGGGAGGCAGCAGTAGGGAATCTTCGGCAATGGACGCAAGTCTGACCGAGCAACGCCGCGTGAGTGAAGAAGGTTTTCGGATCGTAAAACTCTGTTGTTAGAGAAGAACAAGGATGAGAGTAAAATGTTCATCCCTTGACGGTATCTAACCAGAAAGCCACGGCTAACTACGTGCCAGCAGCCGCGGTAATACGTAGGTGGCAAGCGTTGTCCGGATTTATTGGGCGTAAAGCGAGCGCAGGCGGTTTCTTAAGTCTGATGTGAAAGCCCCCGGCTCAACCGGGCGCA
+
GGGGGGGGGGGGGGGGGGGGGGGGGGFGGGGFGGGGGGGGGGGGGGGGGGGDGGGGGGGGGGGGGGGGGDGGGFGGGGGGGGGGGGGGGGGGGGDGGFGGGFGGGGFFGGGGGFEFGGGGGGGGGGFFFFGGFGGGGGGGGGFFGGGGGGGGGGGGGGGGGFFFED>FGGGFGGGGGCGGGGGGEFGGGGGGGGGGGGGGEGGGGGGCEE:<CEGGGGGGG5=EGGGGD3C=FGGGGFCDG)9>4@D:DDDFFEFBEE)9D4@F9B28<@F4*9<B4))6(42:>>BF9823:?>>#####
@M05025:18:000000000-B3NL5:1:1101:14847:5875 1:N:0:CACTCA
ACAGTGACTCCTACGGGAGGCAGCAGTAGGGAATCTTCCACAATGGACGCAAGTCTGATGGAGCAACGCCGCGTGAGTGAAGAAGGGTTTCGGCTCGTAAAGCTCTGTTGGTAGTGAAGAAAGATAGAGGTAGTAACTGGCCTTTATTTGACGGTAATTACCTAGAAAGTCACGGCTAACTACGTGCCAGCAGCCGCGGTAATACGTAGGTGGCAAGCGTTGTCCGGATTTATTGGGCGTAAAGCGAGTGCAGGCGGTTCAATAAGTCTGATGTGAAAGCCTTCGGCTCAACCGGATCTCA
+
GGGGGGGGGGGGGGGGGGGGGGGGGGGGGGGGGGGGGGGGGGGGGGGGGGGGGGGGGGGGGGGGGGGGGGGGGGGGGGGGGGGGGGGGGGGGGGGGGGGGGGGGGGGGGGGGGGGGGGGGGGGGGGGGGGGGGGGGGGGGGGGGGGGGGGGGGGFGGGGGGGGGGGGGGGGGGGGGGGGGGGGGGGGGFGGGGGGGGGGGEEE7EGFFGGGGGGGGGGGGGGGCCEE>*>FGGGGGGGGGGGGFFFGFGF=4@FFFFDGGCBFFFFFFBFFFFFFFAA<?7>D??FFFFFFFFF6,#####
@M05025:18:000000000-B3NL5:1:1101:8072:5881 1:N:0:CACTCA
ACAGTGACTCCTACGGGAGGCAGCAGTAGGGAATCTTCCACAATGGACGCAAGTCTGATGGAGCAACGCCGCGTGAGTGAAGAAGGGTTTCGGCTCGTAAAGCTCTGTTGGTAGTGAAGAAAGATAGAGGTAGTAACTGGCCTTTATTTGACGGTAATTACCTAGAAAGTCACGGCTAACTACGTGCCAGCAGCCGCGGTAATACGTAGGTGGCAAGCGTTGTCCGGATTTATTGGGCGTAAAGCGAGTGCAGGCGGTTCAATAAGTCTGATGGGAAAGCCTTCGGCTCAACCGGGACGCA
+
GGGGGGGGGGGGGGGGGGGGGGGGGGGGGGGGGGGGGGGGGGGGGGGGGGGGGFGGGGGGGGGGGGGGGGGGGGGGGGGGGGGGGGGGGGGGGGGGGGGGGGGAFGGGGGGGGGDGGGGGFGGGGGGGGGGGGGGGGGGGGGGGGGGGGGGGGGGFEFGGGGGGGGGFGFGGFGGGGGGGGGGGGGGGGGGGGGGGGGGGGGGGGGGGFGGGGGEFG=E5:C:+CED=*76DGC7DG*91)97F7@57CF==6F0>D5)7:7BFA=<F2F48**.8>2((4?<<BBB(3<>??>F(#####
@M05025:18:000000000-B3NL5:1:1101:17273:5885 1:N:0:CACTCA
ACAGTGACTCCTACGGGAGGCAGCAGTGAGGAATATTGGTCAATGGGCTTACGCCTGAACCAGCCAAGTCGCGTGAGGGAAGACTGCCCTATGGGTTGTAAACCTCTTTTGTCAGGGAGCAATTGGCGCTACGTGTAGCGTTATCGAGAGTACCTGAAGAAAAAGCATCGGCTAACTCCGTGCCAGCAGCCGCGGTAATACGGAGGATGCGAGCGTTATCCGGATTTATTGGGTTTAAAGGGTGCGTAGGCGGAATGCCAAGTCAGCGGTAAAATCGCGGGGCGCAACCTCGCTCCTGGCC
+
GGGGGGGGGGGGGGGGGGGGGGGGGGFGGGGGGGGGGGGGGGGGGGGGGGGGGGGGGGGGGGGGGGGGGGGGGGGGGGGGGGGGGGGGGGGGGGGGGGGGGGGGGGGGGGGGGGGGGGGGGGGGGGGGGGGGGGGGGGGGGGGGGGGGGGGGFGGGGGGGGGGGGGGGGGGGGGGGGGGGGGGGGGGGGGGGGGGGGGGGGGGGGGDFFGGGGGGGGGGGGGGGDEGGGGGGGD359DFFGCFEFFGEGFFFED0>@BFGGFFFFFFFFFB>@F9:?BB>;FF(13>;B??FF<19#####
@M05025:18:000000000-B3NL5:1:1101:8022:5902 1:N:0:CACTCA
ACAGTGACTCCTACGGGAGGCAGCAGTAGGGAATCTTCCACAATGGGCGCAAGCCTGATGGAGCAACACCGCGTGAGTGAAGAAGGGTTTCGGCTCGTAAAGCTCTGTTGTTGGAGAAGAACGTGCGTGAGAGCAACTGTTCACGCAGTGACGGTATCCAACCAGAAAGTCACGGCTAACTACGTGCCAGCAGCCGCGGTAATACGTAGGTGGCAAGCGTTATCCGGATTTATTGGGCGTAAAGCGAGCGCAGGCGGTTGCTTAGGTCTGATGTGAAAGCCTTCGGCTTAACCGAATGGTA
+
GGGGGGGGGGGGGGGGGGGGGGGGGGGGGGGGGGGGGGGGGGGGGGGGGGGGGGGGGGGGGGGGGGGGGGGGGGGGGGGGGGGGGGGGGGGGGGGGGGGGGGGGGGGGGGGGGGGGGGGGGGGGGGGGGGGFGGGGGGGGGGGGGGGGGGGGGGGGGGGGGGGGGGGGGGGGGGGGGGGGGGGGGGGGFGGGGGGGGGGGGGGGGGEGGGGGGFGFGGGGGGGGGGGEDGCDFF7CGGGGGGGFFFGDDF>>@:0:B5DG4FFB?F-@DF@FFFBD94<??BFFF:96>4>>7>F;#####
@M05025:18:000000000-B3NL5:1:1101:26892:5941 1:N:0:CACTCA
ACAGTGACTCCTACGGGAGGCAGCAGTAGGGAATCTTCCTCCCTGGACGACAGTCTGATGGAGCAACGCCGCGTGAGTGAAGAAGGGTTTCGGCTCGTAAAGCTCTGTTGGTAGTGAAGAAAGATAGAGGTAGTAACTGGCCTTTATTTGACGGTAATTACTTAGAAAGTCACGGCTAACTACGTGCCAGCAGCCGCGGTAATACGTAGGTGGCAAGCGGTGTCCGGATTTATTGGGCGGAAAGCGAGTGCAGGCGGTGCAATAAGTCTGATGTGAAAGCCTTCGGCTCAACCGTGCGACT
+
GGGGFEGGGGGGGGGGGGEGGGGGGGGGGGGGGGCGGGG,CCFEFFFGG88CCEFFGGGFGFGFGFCFGGGGGGGC7CFGGGGGGGGFGFFFC7FGGFFFEFF?EF9FGGFFFGGGGGGFCBF?FGG,C=DFF?CFEF,DFFF@CDGGADG=FGG@FFGGGC;8>CFFGCGFGEDD8EGCFFFEG>DFEFCFDDFEGGGGD?,CC=,<:5>FF6CGGC=EE5/7@/C=*7CGCFF4C4>)9CGF4B*7C3BFFF0::8)/276=7B<*696@FBB2:>A3:?)5:06(2<B7?F81#####
@M05025:18:000000000-B3NL5:1:1101:8118:5962 1:N:0:CACTCA
ACAGTGACTCCTACGGGAGGCAGCAGTAGGGAATCTTCCACAATGGACGAAAGTCTGATGGAGCAACGCCGCGTGAGTGAAGAAGGGTTTCGGCTCGTAAAGCTCTGTTGGTAGTGAAGAAAGATAGAGGTAGTAACTGGCCTTTATTTGACGGTAATTACTTAGAAAGTCACGGCTAACTACGTGCCAGCAGCCGCGGTAATACGTAGGTGGCAAGCGTTGTCCGGATTTATTGGGCGTAAAGCGAGTGCAGGCGGTTCAATAAGTCTGATGTGAAAGCCTTCGGCCCAACCGGACCCAA
+
GGGGGGGGGGGGGGGGGFGGGGGEGGEFGGEGGGGGFGFGGGGGGGFGGGGGGFFGCFFGFDGGGGGGGGGGECGCCEFGCGGGGGGFFGGGGGGGGGGGFDFDFEFGAGF=EFBFGGGGGGGFGGFGFGGGGCFGGGGFCGE<ADCCFGGGGGCEEGGGFGFDGFGFGGFGFGGGGGFDCFFGGGFGFGGGGGCE>CEEEEGGFFEGFGGGGGFCFFCE5*/3=>E5**2CGFCF*9CDGDGFBEGF<>@46<;DBD15:FFFDFFF94697F4<BF<:??<28?(2;<083>>2#####
@M05025:18:000000000-B3NL5:1:1101:13320:6035 1:N:0:CACTCA
ACAGTGACTCCTACGGGAGGCAGCAGTAGGGAATCTTCCACAATGGACGCAAGTCTGATGGAGCAACGCCGCGTGAGTGAAGAAGGGTTTCGGCTCGTAAAGCTCTGTTGGTAGTGAAGAAAGATAGAGGTAGTAACTGGCCTTTATTTGACGGTAATTACCTAGAAAGTCACGGCTAACTACGTGCCAGCAGCCGCGGTAATACGTAGGTGGCAAGCGTTGTCCGGATTTATTGGGCGTAAAGCGAGTGCAGGCGGGTCAATAAGTCTGATGTGAAAGCCTTCGGCTCAACCGGACCTGG
+
CGGGGGGGFFGGGGGGGGGEDGGGCFFGGGGGGGGGGGFGGGGGGG?<F7@7FFFGFGGGGFFGGGGGGDF@FFGCEGGGGGGGGFGAFF?FCFDGGGGFGFGFFGGGGGFGF?,BCEA<?ECFF9BFFG@<FGAFBFGGCFGGGCFCFEF;FCCGGFGDGEGGFEGGGC,5>8++BCG6E,>BFFG8DF88:CFGE==:=EFGGGFCFGGGFGC+CCEGEEGG7EEC55C1;CFGFGDDGDGF?E<@7>FFFFFFD)9><=?=)=<?B?6FFFFFBFB(8:A3(0,308?B:19(#####
@M05025:18:000000000-B3NL5:1:1101:25131:6055 1:N:0:CACTCA
ACAGTGACTCCTACGGGAGGCAGCAGTAGGGAATCTTCCACAATGGACGAAAGTCTGATGGAGCAACGCCGCGTGAGTGAAGAAGGGTTTCGGCTCGTAAAGCTCTGTTGGTAGTGAAGAAAGATAGAGGTAGTAACTGGCCTTTATTTGACGGTAATTACTTAGAAAGTCACGGCTAACTACGTGCCAGCAGCCGCGGTAATACGTAGGTGGCAAGCGTTGTCCGGATTTATTGGGCGTAAAGCGAGTGCAGGCGGTTCAATAAGTCTGATGTGAAAGCCTTCGGCTCAACCGGACTGTA
+
GGGGGGGGGGGGGGGGGGGGGGGGGGGGGGGGGGGGGGGGGGGGGGGGGGGGGGGGGGGGGGGGGGGGGGGGGGGGGGGGGGGGGGGGGGGGGGGGGGGGGGGGGGGGGFGGGGGGGGGGGGGFGGGGGGGGGGGGGGGGGGGGGGGGGGGGGGGGGGGGGGGFGGGGGGGGGGGGGGGGGGGGGGGGGGGGGGGGGGGGDGGGGGGGGGGGGGGGGGGGEGGGGGGGGCDCGGGGGGGGGDGFFFGFCFFFFF>>@BDGGFFFBFFBAFFFFFABFA9:??DFFFFFFFFB:09(#####
@M05025:18:000000000-B3NL5:1:1101:5888:6059 1:N:0:CACTCA
ACAGTGACTCCTACGGGAGGCAGCAGTAGGGAATCTTCCACAATGGACGCAAGTCTGATGGAGCAACACCGCGTGAGTGAAGAAGGGTTTCGGCTCGTAAAGCTCTGTTGGTAGTGAAGAAAGATAGAGGTAGTAACTGGCCTTTATTTGACGGTAATTACCTAGAAAGTCACGGCTAACTACGTGCCAGCAGCCGCGGTAATACGTAGGTGGCAAGCGTTGTCCGGATTTATTGGGCGTAAAGCGAGTGCAGGCGGGTCAATAAGTCTGATGTGAAAGCCTTCGGCTCAACCGGACGATG
+
GGGGGGGGGGGGGGGGGGGGGGGGGGGGGGGGGGGGGGGGGGGGGGGGGGGGGGGGGGGGGGGGGGGGGGGGGGGGGGGGGGGGGGGGGGGGGGGGGGGGGGGGGGGGGGGFGGGGGGGGGGGGGGGGGGGGGGGGGGGGGGGGGGGGGGGGGGGGGGGGGGGGGGGGGGGGGGGGGGGGGGGGGGGGGGGGGGGGGGGGGGGFGGGGGGGGGGGGGGGGGGGGGDEED39FGGGGGGGGGGGFFFGDGFFFFFFFF)><FFBFFFFFFFFFF?BAAFFFFBF2:(38:<<7299(#####
@M05025:18:000000000-B3NL5:1:1101:26490:6064 1:N:0:CACTCA
ACAGTGACTCCTACGGGAGGCAGCAGTAGGGAATCTTCCACAATGGGCGAAAGCCTGATGGAGCAACGCCGCGTGAGTGAAGAAGGTTTTCGGATCGTAAAGCTCTGTTGTTGGTGAAGAAGGATAGAGGTAGTGACTGGCCCCTATTTGACGGTAATCAACCAGAAAGTCACGGCTAACTACGTGCCAGCAGCCGCGGTAATACGTAGGTGGCAAGCGTTGTCCGGATTTATTGGGCGTAAAGCGAGCGCAGGCGGAAAGATAAGTCTGATGTGAAATCCCCCGGCTTAACCGAGGTAGG
+
GFGGFEDFGGGGGCFCGGECEGGGFGGGGFGGGFGGGGFGGGGGGGF8CECCFGCCFGFFGGGGGG<@CCFGFCBFEGGDGGG8CF<CFCGFCF@FF8?FDEGF<FFFDDF<AF?FCGFDAEFFGGGFCFBGGGGGGGGFGGGGG@FFFGFGGG@FGGGFGFGED:D:CEGAACGECEGGGC7CB8EDEFGG6C,CC=CECE?CCF99=7FE=FGFFFG5=E:C?CGDD3>::D7=4<CDGGGFFEDFD@@5>B0;:@9>D@=*5?AFA*=?F4>4<2))55:;;9BB05<<>6(-#####
@M05025:18:000000000-B3NL5:1:1101:24548:6094 1:N:0:CACTCA
ACAGTGACTCCTACGGGAGGCAGCAGTAGGGAATCTTCGGCAATGGACGCAAGTCTGACCGAGCAACGCCGCGTGAGTGAAGAAGGTTTTCGGATCGTAAAACTCTGTTGTTAGAGAAGAACAAGGATGAGAGTAAAATGTTCATCCCTTGACGGTATCTAACCAGAAAGCCACGGCTAACTACGTGCCAGCAGCCGCGGTAATACGTAGGTGGCAAGCGTTGTCCGGATTTATTGGGCGTAAAGCGAGCGCAGGCGGTTTCTTAAGTCTGATGTGAAAGCCCCCGGCTCAACCGGGGTGG
+
GGGGGGGGGGGGGGGGGGGGGGGGGGGGGGGGGGGGGGGGGGGGGGGGGGGGGGGGGGGGGGGGGGGGGGGGGGGGGGGGGGGGGGGGGGGGGGGGGGGGGGGGGGGGGGGGGGGGGGGGGGGGGGGGGGGGGGGGGGGGGGGGGGFGGGGGGGGGGGGGGGGGGGGGGGGGGGDEGGGGGGGGGGGGGGGGGGGGGGGGGGGGGGGGGGGGGGGGGGGGE=EGGGGGGCDFGGGGGGGGGGGFFFCEGFFFFFFFFFDGDFF4<?BFB?B6*96>AFBFB?::>>BF>?<?B:>B#####
@M05025:18:000000000-B3NL5:1:1101:21857:6124 1:N:0:CACTCA
ACAGTGACTCCTACGGGAGGCAGCAGTAGGGAATCTTCCACAATGGACGAAAGTCTGATGGAGCAACGCCGCGTGAGTGAAGAAGGGTTTCGGCTCGTAAAGCTCTGTTGGTAGTGAAGAAAGATAGAGGTAGTAACTGGCCTTTATTTGACGGTAATTACTTAGAAAGTCACGGCTAACTACGTGCCAGCAGCCGCGGTAATACGTAGGTGGCAAGCGTTGTCCGGATTTATTGGGCGTAAAGCGAGTGCAGGCGGTTCAATAAGTCTGATGTGAAAGCCTTCGGCTCAACCGGGCATCC
+
GGGGGGGGGGGGGGGGGGGGGGGGGGGGGGGGGGGGGGGGGGGGGGGGGGGGGGGGGGGGGGGGGGGGGGGGGGGGGGGGGGGGGGGGGFGGGGGGGGGGGGGGGGGFGGGGGGFFGGGGFGGGFCEFGGGGGGGGGGGGGGGGGGGGGFGGGGGGGGGGGGGGGGGGGGGGGGGGGGGGGGGGFGGGFGGGGGGGGGGGGGGGGG6CFGGGGGGGGGG5=ECGGGGGGG4DGGGGGGGGGGGFFFGFGFFFFFFFF5DDG?F42=>FAFFFF?4)6<<?25A2?F>:?7<:019B#####
@M05025:18:000000000-B3NL5:1:1101:13938:6141 1:N:0:CACTCA
ACAGTGACTCCTACGGGAGGCAGCAGTGGGGAATATTGGACAATGGGCGAAAGCCTGATCCAGCCATGCCGCGTGTGTGAAGAAGGTCTTCGGATTGTAAAGCACTTTAAGTTGGGAGGAAGGGTTGTAGATTAATACTCTGCAATTTTGACGTTACCGACAGAATAAGCACCGGCTAACTCTGTGCCAGCAGCCGCGGTAATACAGAGGGTGCAAGCGTTAATCGGAATTACTGGGCGTAAAGCGCGCGTAGGTGGTTCGTTAAGTTGGATGTGAAATCCCCGGGCTCAACCTGGCCGCA
+
GGGGGGGGGGGGGGGGGGGGGGGGGGGGGGGGGGGGGGGGGGGGGGGGGGGGGGGGGGGGGGGGGGGGGGGGGGGGGGGGGGGGGGGGGGGGGGGGGGGGGGGGGGGGGGGFGGGGFGGGFGGGGGGGGGGGGGGGGGGGGGGGGGGGGGGGGGGGGGGGGGGGGGGGGGGGGGGGGGGGGGGGGGGFGGGGGGGGGGGGGGGFGGGGGGGGGDCFGGGGGGGGGGGGGGGGGGG<FGGGGGGFFFGFGFFFFE>@FFGCDF?@?FFFFF:?FFFF2><:08<9>B;(-82<?>?B#####
@M05025:18:000000000-B3NL5:1:1101:5893:6209 1:N:0:CACTCA
ACAGTGACTCCTACGGGAGGCAGCAGTAGGGAATCTTCCACAATGGACGAAAGTCTGATGGAGCAACGCCGCGTGAGTGAAGAAGGGTTTCGGCTCGTAAAGCTCTGTTGGTAGTGAAGAAAGATAGAGGTAGTAACTGGCCTTTATTTGACGGTAATTACTTAGAAAGTCACGGCTAACTACGTGCCAGCAGCCGCGGTAATACGTAGGTGGTAAGCGTTGTCCGGATTTATTGGGCGTAAAGCGAGTGCAGGCGGTTCAATAAGTCTGATGTGAAAGCCTTCGGCTCAACCGGGGGCGC
+
GGGGGGGGG-EFFAFFGGEGGGGGGGGGGGGGGGGGGGGGGGGGGGGGGGGGGGGGGGGGGGGGGGGGGGGGGGGGGGGGGGGGGGGGGGGGGGGGGGGGGGGGGGGGGGGGGGGGGGGGGGGGGGGGGGGGGGGGGGGFGGGGGGGGGGGGGGGGGGGGGGGGGGGGGGGGGGGGGGGGGGGGGGGGGGGGGGGGGGGCGEFGFGFGGGCFGGGGGFGEG=EEGGGGGGGG7CFFFGGGGGGFFFGFCFFFFFFFF>DDGFFFFF<=AFFFFFF<944:<FA7?F>F?DFBFB;(#####
@M05025:18:000000000-B3NL5:1:1101:25508:6212 1:N:0:CACTCA
ACAGTGACTCCTACGGGAGGCAGCAGTAGGGAATCTTCCACAATGGACGCAAGTCTGATGGAGCAACGCCGCGTGAGTGAAGAAGGGTTTCGGCTCGTAAAGCTCTGTTGGTAGTGAAGAAAGATAGAGGTAGTAACTGGCCTTTATTTGACGGTAATTACCTAGAAAGTCACGGCTAACTACGTGCCAGCAGCCGCGGTAATACGTAGGTGGCAAGCGTTGTCCGGATTTATTGGGCGTAAAGCGAGTGCAGGCGGTTCAATAAGTCTGATGTGAAAGCCTTCGGCTCAACCGGAAACAG
+
GGGGGGGGGGGGGGGGGGGGGGGGGGGGGGGGGGGGGGGGGGGGGGGGGGGGGGGGGGGGGGGGGGGGGGEGGGGGGGGGGGGGGGGGGGGGGGGGGGGGGGGFGGGGGGGGGGGGGGGGGGGGGGGGGGGGGGGGGGGGGGGGGGGAFGGGGGGGGGGGGGGGGGFGGGGGGGGGGGGGGGGCGFGGGGGGGGGGEG8ECEGGFCCFGGGGCCFGGGGGGGEFGGGEDC67CGGGGGG5DGC6BBD@DF=8B>BEB<9DGFFFBFBF>FFFFFBFABB<?:<>B(6:B<<?BF0(#####
@M05025:18:000000000-B3NL5:1:1101:21242:6223 1:N:0:CACTCA
ACAGTGACTCCTACGGGAGGCAGCAGTAGGGAATCTTCCACAATGGGCGCAAGCCTGATGGAGCAACACCGCGTGAGTGAAGAAGGGTTTCGGCTCGTAAAGCTCTGTTGTTGGAGAAGAACGTGCGTGAGAGTAACTGTTCACGCAGTGACGGTATCCAACCAGAAAGTCACGGCTAACTACGTGCCAGCAGCCGCGGTAATACGTAGGTGGCAAGCGTTATCCGGATTTATTGGGCGTAAAGCGAGCGCAGGCGGGTACTTAGGTCTGATGTGAAAGCCTTCGGCTTAACCGAAGTAGT
+
GGGGGGGGGGGGGGGGGGGGGGGGGGFGGGGGGGGGGGGGGGGGGGGGGGGGGGGGGGGGGGGGGGGGGGGGGFFGGFGEGGGGGGGGGGGGGGGGGGGGGGGGGGGGGGGGGGFGGGFGGGGGGGG@GGGGGGGGGGGGGGGGGGEFGGGGGGGGGFGGGGGGGFGGGGFGGDGGGGGGGFGGGGGGGGGGGGGGGEGG88;9+A5AC=GFGGGDFGGE=EGCGGGGC7C>DC7DF4C7CC7FFBGFGFE:>D6;3)95796FA4.*6?7768A95A<7:0<4:6,49>AA2(--#####
@M05025:18:000000000-B3NL5:1:1101:11813:6237 1:N:0:CACTCA
ACAGTGACTCCTACGGGAGGCAGCAGTGGGGAATATTGGACAATGGGCGCAAGCCTGATCCAGCCATACCGCGTGGGTGAAGAAGGCCTTCGGGTTGTAAAGCCCTTTTGTTGGGAAAGAAATCCAGCCGGCTAATACCTGGTTGGGATGACGGTACCCAAAGAATAAGCACCGGCTAACTTCGTGCCAGCAGCCGCGGTAATACGAAGGGTGCAAGCGTTACTCGGAATTACTGGGCGTAAAGCGTGCGTAGGTTGTTATTTAAGTCCGTTGTGAAAGCCCTGGGCTCAACCTGGCCCGG
+
FFGGFEAA9<<FFGEG:C:@;7@;,;6CFAF7,EFEFG9CE@CEFF8FGG:@@DFFFFDGGF6FCFFCA<@FF6CB=FGG?FGGGGF8=EE@F74C:4@F<FGGFC<=FC4BEFFD<8=FFGGGGEFG+63C>+7<FC8EFC37+=+FE7<:C7FFE,FF:B>F@CF;FFD8:1*1>BFGFC;F:*4;B85E:<E*:58/C:<+?888:ED6**<?::7=5=E9C5*799DGCFGFG45////9=57.18>).)6*7.77*9*9>*:*)0795>26544:,(,(3(,3,4272:((#####
@M05025:18:000000000-B3NL5:1:1101:4605:6244 1:N:0:CACTCA
ACAGTGACTCCTACGGGAGGCAGCAGTAGGGAATCTTCCACAATGGACGAAAGTCTGATGGAGCAACGCCGCGTGAGTGAAGAAGGGTTTCGGCTCGTAAAGCTCTGTTGGTAGTGAAGAAAGATAGAGGTAGTAACTGGCCTTTATTTGACGGTAATTACTTAGAAAGTCACGGCTAACTACGTGCCAGCAGCCGCGGTAATACGTAGGTGGCAAGCGTTGTCCGGATTTATTGAGCGTAAAGCGAGTGCAGGCGGTTCAATAAGTCTGATGTGAAAGCCTTCGGCTCAACCGGACGCTG
+
GGGGGGGGGGGGGGGGGGGGGGGGGGGGGGGGGGGGGGGGGGGGGGGGGGGGGGGGGGGGGGGGGGGGGGGGGGGGGGGGGGGGGGGGGGGGGGGGGGGGGGGGGGGGGGGGGGGGGGGGGGGGGGGGGGGGGGGGGGGFGGGGGGGGGGGGGGGGGGGGGGGGGGGGGGGGGGGGGGGGGGGGGFGGGGGGGGGGGGGGGGGGGGGGGGGGGGGGGGGGGGGGGGGGGGGGGGGGGGGGGGGFFFGFGFFF?F6BE>DDFFFFFFFFFFFFFFFA<<ABBFFFFBFBB<FB?>F2#####
@M05025:18:000000000-B3NL5:1:1101:27250:6292 1:N:0:CACTCA
ACAGTGACTCCTACGGGAGGCAGCAGTGGGGAATATTGGACAATGGGCGCAAGCCTGATCCAGCCATACCGCGTGGGTGAAGAAGGCCTTCGGGTTGTAAAGCCCTTTTGTTGGGAAAGAAATCCAGCTGGCTAATACCCGGTTGGGATGACGGTACCCAAAGAATAAGCACCGGCTAACTTCGTGCCAGCAGCCGCGGTAATACGAAGGGTGCAAGCGTTACTCGGAATTACTGGGCGTAAAGCGTGCGTAGGTGGTCGTTTAAGTCCGTTGTGAAAGCCCTGGGCTCAACCTGGGCGGT
+
GGGGGFGGGGFGGGGGGGGGGGGGGGFGGGGGGGGGGGGGGGGGGGGGGGGGGGGGGGGGGGGGGGGGGGGGGGGGGGGGGGGGGGGGGGGGGGGGGGGGGGGGGGGGGGGGGGGGGGGGGGGGGGGGGGGGFFGGGGFGEG>FCEGGGFGGGGGGGGGGFFGGGGGGAFGGFDGGGGGGGGGGGFGGGFGGGGGGGEGEGGGGGGCGGDCFGGFGGGGEEG=+C55:CF:FFD>>C:DDGGC?FFGFG:BB>EFF>@4CGEFFB*.=>7F?5>?BDAA?:(86?:<:B??B<?1:#####
@M05025:18:000000000-B3NL5:1:1101:21436:6340 1:N:0:CACTCA
ACAGTGACTCCTACGGGAGGCAGCAGTGGGGAATATTGCACAATGGGGGAAACCCTGATGCAGCAACGCCGCGTGAGTGAAGAAGGTTTTCGGATTGTAAAGCTCTGTTAGCAGGGAAGAGGAAGGACGGTACCTGCAGAGGAAGCCACGGCTAACTACGTGCCAGCAGCCGCGGTAATACGTAGGTGGCAAGCGTTGTTCGGAATAACTGGGCGTAAAGGATGCGTAGGCGGTTAAACAAGTTATATGTTAAATATATAGGCTTAACCTGTAGAAAGCATATAAAACTGTTTAACTGCGA
+
GGGGGGGGGGGGGGGGGGGGGGGGGGGGGGGGGGGGGGGGGGGGGGGGGGGGGGGGGGGGGGGGGGGGGGGGGGGGGGGGGGGGGGGGGGGGGGGGGGGGGGGGGGGGGGGGGGGGGGGGGGGGGGGGGGGGGGGGGGGGGGGGGGGGGGGGGGGGGGGGGGGGGGGGGGGGGGGGGGGGGGGGGGGGGGGGGGGGGGGGGGGGGGGGGGGGGGGEGGGGGGGGGGGGGGGGGGGGGGGGGGGFFFGFGFFFFFFFFFGGG4FFFFFFFFFFFFB<>?BBFFFFFFFFFFBFBFF)#####
@M05025:18:000000000-B3NL5:1:1101:20213:6352 1:N:0:CACTCA
ACAGTGACTCCTACGGGAGGCAGCAGTGGGGAATATTGCACAATGGGCGCAAGCCTGATGCAGCCATGCCGCGTGTATGAAGAAGGCCTTCGGGTTGTAAAGTACTTTCAGCGAGGAGGAAGGCATTGTGGTTAATAACCGCAGTGATTGACGTTACTCGCAGAAGAAGCACCGGCTAACTCCGTGCCAGCAGCCGCGGTAATACGGAGGGTGCAAGCGTTAATCGGAATTACTGGGCGTAAAGCGCACGCAGGCGGTCTGTCAAGTCGGATGTGAAATCCCCGGGCTCAACCTGGACGTC
+
GGGGGGGGGGGGGGGGGGGGGGGGGGFGGGGGGGGGGGGGGGGGGGGGGGGGGGGGGGGGGGGGGGGGGGGGGFGGFGGGGGGGGGGGGGGGGGGGGGGGGGGGGGGGGGGGGEGGGGGGGGGGGGGGGGGGGGGGGGGGGGGGGGGGGGGGGGGGGGGGGEGGGGGGGGGGGGGGGGGGGGGGGGGGGGGGGGGGGGGGGGGGGGGCGGGEEEGGGGGGGGGGGGGGGGDGGGGGGGGDGGGFFFGFGFFFFFFFFBDGGFFFFFFFFFEFF)4)6)-:?FFBFFB,82?FF?BF#####
@M05025:18:000000000-B3NL5:1:1101:4393:6424 1:N:0:CACTCA
ACAGTGACTCCTACGGGAGGCAGCAGTGGGGAATACTGGACAATGGGCGCAAGCCTGATCCAGCCATGCCGCGTGAGTGATGAAGGCCCTAGGGTTGTAAAGCTCTTTCACCGGTGAAGATAATGACGGTAACCGGAGAAGAAGCCCCGGCTAACTTCGTGCCAGCAGCCGCGGTAATACGAAGGGGGCTAGCGTTGTTCGGATTTACTGGGCGTAAAGCGCACGTAGGCGGACTTTTAAGTCAGGGGTGAAATCCCGGGGCTCAACCCCGGAACTGCCTTTGATACTGGAAGTCTGATAG
+
GGGGGGGGGGGGGGGGGGGGGGGGGGGGGGGGGGGGGGGGGGGGGGGGGGGGGGGGGGGGGGGGGGGGGGGGGGGGGGGGGGGGGGGGGGGGGGGGGGGGGGGGGGGGGGGGGGEGFGGGGGGGGGGGGGGGGGGGGGGGGGGGGGGGGGGGGGGGGGGGGGGGGGGGGGGGGGGGEGGCGDFGGGGGGGGGGGGGGGGGGGGGGGGGGGGFGGGGGGGC5=EEGGGGGGGGGGGGGGGGFGFFFFGFGBFFF64FFFGD><5>BF<8<EFFFFFFFB?DF>DFFFFFF?F>:5<:#####
@M05025:18:000000000-B3NL5:1:1101:6663:6452 1:N:0:CACTCA
ACAGTGACTCCTACGGGAGGCAGCAGTGGGGAATTTTGGACAATGGGGGAAACCCTGATCCAGCAATGCCGCGTGTGCGAAGAAGGCCTTCGGGTTGTAAAGCACTTTTGTCAGGGAAGAAATCCTTTGGGCTAATACCCTAGGGGGATGACGGTACCTGAAGAATAAGCACCGGCTAACTACGTGCCAGCAGCCGCGGTAATACGTAGGGTGCAAGCGTTAATCGGAATTACTGGGCGTAAAGCGTGCGCAGGCGGTTGTGTAAGACAGGTGTGAAATCCCCGGGCTTAACCTGGACTGG
+
GGGGGGGGGGGGGGGGGGGGGGGGGGGGGGGGGGGGGGGGGGGGGGGGGGGGGGGGGGGGGGGGGGGGGGGGGGGGGGGGGGGGGGGGGGGGGGGGGGGGGGGGGGGGGGGGGGGGGGGGGGGGGGGGGGGGGGGGGGGGGGGGGGGGGGGGGGGGGGGGGGGGGGGGGGGGGGGGGGGGGGGGGGGGGGGGGGGGGGGGGGGGGGGGGGGGGGGGGGGGGGGGGGGGGGGGGGGGGGGGGGFFFFGFGFFFFFFFFFGGGFFFFFFFFFFF?=:<>DD2:?(36>FF08<A2AFB#####
@M05025:18:000000000-B3NL5:1:1101:15136:6488 1:N:0:CACTCA
ACAGTGACTCCTACGGGAGGCAGCAGTAGGGAATCTTCCACAATGGACGAAAGTCTGATGGAGCAACGCCGCGTGAGTGAAGAAGGGTTTCGGCTCGTAAAGCTCTGTTGGTAGTGAAGAAAGATAGAGGTAGTAACTGGCCTTTATTTGACGGTAATTACTTAGAAAGTCACGGCTAACTACGTGCCAGCAGCCGCGGTAATACGTAGGTGGCAAGCGTTGTCCGGATTTATTGGGCGTAAAGCGAGTGCAGGCGGTTCAATAAGTCTGATGTGAAAGCCTTCGGCTCAACCGGAGTGGT
+
GGGGGGGGGGGGGGGGGGGGGGGGGGGGGGGGGGGGGGGGGGGGGGGGGGGGGFGGGGGGGFGGGGGGGGGGGEGGGGGGGGGGGGGGGGFGGGGGGGGGGGGGGGGGGGGGGGGGGGGGGGGGGGGGGGGGGGGGGGGGFGGGGGGGGGGGGGGGGGGFGGGGGGGGGGGGGEGCCGGGGGGGGGFFGGC:ECFG>EEEGGGFFFGFGGGGGFCCCF7:EE59:EE/5CF7>FFGGGDGDDFFF>9>D)67=@07BE75>@FFAFFFA44=6*-4<:A?FFFB6?908>DBFF>(#####
@M05025:18:000000000-B3NL5:1:1101:16531:6491 1:N:0:CACTCA
ACAGTGACTCCTACGGGAGGCAGCAGTGGGGAATATTGCACAATGGGGGAAACCCTGATGCAGCGACGCCGCGTGAAGGAAGAAGTATCTCGGTATGTAAACTTCTATCAGCAGGGAAGATAATGACGGTACCTGACTAAGAAGCCCCGGCTAACTACGTGCCAGCAGCCGCGGTAATACGTAGGGGGCAAGCGTTATCCGGATCTACTGGGTGTAAAGGGAGCGTAGACGGATGGGCAAGTCTGATGTGAAAGGCAGGGGCTCAACCCCTGGACTGCATTGGAAACTGCCGGTCTCCGCT
+
GGGGGGGGGGGGGGGGGGGGGGGGGGGGGGGGGGGGGGGGGGGGGGGGGGGGGGGGGGGGGGGGGGGGGGGGGGGGGGGGGGGGGGGGGGGGGGGGGGGGGGGGGGGGGGGGGGGGGGGGGGGGGGGGGGGGGGGGGGGGGGGGGGGGGGGGGGGGGGGGGGGFGGGGGGGGGGEGGGGGGGGGGGGGGGGGGGGGGFGGGGGGGGGGGGGGGGGGGGGGGGGDGEEEGGGGGGGGGGGCFFFFFFFFCFFFFFFFFFGGGF35,62<:EFFF)1<??FDDF?BBFFA9)33649:#####
@M05025:18:000000000-B3NL5:1:1101:24119:6491 1:N:0:CACTCA
ACAGTGACTCCTACGGGAGGCAGCAGTAGGGAATCTTCCACAATGGGCGCAAGCCTGATGGAGCAACACCGCGTGAGTGAAGAAGGGTTTCGGCTCGTAAAGCTCTGTTGTTGGAGAAGAACGTGCGTGAGAGTAACCGTTCACGCAGTGACGGTATCCAACCAGAAAGTCACGGCTAACTACGTGCCAGCAGCCGCGGTAATACGTAGGTGGCAAGCGTTATCCGGATTTATTGGGCGTAAAGCGAGCGCAGGCGGTTACTTAGGTCTGATGTGAAAGCCTTCGGCTTAACCGAAGGTTG
+
GGGGGGGGGGGGGGGGGGGGGGGGGGGGGGGGGGGGGGGGGGGGGGGGGGGGGGGGGFGGGGGGGGGGGGGGGGGGGGGGCGGGGGGGGGGGGGGGGGGFGGGFGGDGGGGGGFCFGGGGGGGGGGGGGC@FFGG<FGGGGGGGGGGGGGGGGGGGGGGGGGGCFGCGGGGGGCCEGGGGGGGGG8FFGGGGGGGGGGCEEGGGGGGFGGGGGGEGGDEGG5FGGGGGGGGCGGFGGFGGDD3*/7C>9BFEE@BDFEC767F=4@<?A4@F?F-:><BF:2<?6?FBB:AFF;09#####
@M05025:18:000000000-B3NL5:1:1101:15523:6501 1:N:0:CACTCA
ACAGTGACTCCTACGGGAGGCAGCAGTGGGGAATATTGGACAATGGGCGCAAGCCTGATCCAGCCATACCGCGTGGGTGAAGAAGGCCTTCGGGTTGTAAAGCCCTTTTGTTGGGAAAGAAATCCAGCTGGCTAATACCCGGTTGGGATGACGGTACCCAAAGAATAAGCACCGGCTAACTTCGTGCCAGCAGCCGCGGTAATACGAAGGGTGCAAGCGTTACTCGGAATTACTGGGCGTAAAGCGTGCGTAGGTGGTCGTTTAAGTCCGTTGTGAAAGCCCTGGGCTCAACCTGGCAGAC
+
GGGGGGGGGGGGGGGGGGGGGGGGGGGGGGGGGGGGGGGGGGGGGGGGGGGGGGGGGGGGGGGGGGGGGGGGGGGGGGGGGGGGGGGGGGGGGGGGGGGGGGGGGGGGGGGGGGGGGGGGGGGGGGGGGGGGGGGGGGGGGGGGGGGGGGGGGGGGGGGGGGGGGGGGGGGGGGGGGGGGGGGGGGGGGGGGGGGGGGGGGGGGGGGGGGGGGGGGGGGGGGGGGGGDGGGGGGGGGGGGGGGFFFGFGFDDE>BFFFGGGFFFBFDFAEFFFFFFFFA:028124:1<?4:,(,8#####
@M05025:18:000000000-B3NL5:1:1101:27547:6542 1:N:0:CACTCA
ACAGTGACTCCTACGGGAGGCAGCAGTAGGGAATCTTCCACAATGGACGAAAGTCTGATGGAGCAACGCCGCGTGAGTGAAGAAGGGTTTCGGCTCGTAAAGCTCTGTTGGTAGTGAAGAAAGATAGAGGTAGTAACTGGCCTTTATTTGACGGTAATTACTTAGAAAGTCACGGCTAACTACGTGCCAGCAGCCGCGGTAATACGTAGGTGGCAAGCGTTGTCCGGATTTATTGGGCGTAAAGCGAGTGCAGGCGGTTCAATAAGTCTGATGTGAAAGCCTTCGGCTCAACCGGACAGTC
+
GGGGGGGGGGGGGGGGGGGGGGGGGGGGGGGGGGGGGGGGGGGGGGGGGGGGGGGGGGGGGGGGGGGGGGGGGGGGGGGGFGGGCFDGGGGGGGGGGGGGGGFFGGGFFGG@FFGGGGGCFEGGGGGGFGGGGFGGGGFGFGGGFGGGGCGGDE77FGDGFGGGGGGFEGFGGGEGGGGCAAGGGGGGGGGGGGG>EGGGGEGE9*5CFDFGGGGGGGD=EGEGG=CEGGGFFGG=49DGGG**1;DEGFFF*>>55)9*:96@2@BFFFF?FF9<9990:BBBB0;8?7)(.40,#####
@M05025:18:000000000-B3NL5:1:1101:20989:6545 1:N:0:CACTCA
ACAGTGACTCCTACGGGAGGCAGCAGTGAGGAATATTGGTCAATGGGCTTACGCCTGAACCAGCCAAGTCGCGTGAGGGAAGACTGCCCTATGGGTTGTAAACCTCTTTTGTCAGGGAGCAATTGGCGCTACGTGTAGCGTTATCGAGAGTACCTGAAGAAAAAGCATCGGCTAACTCCGTGCCAGCAGCCGCGGTAATACGGAGGATGCGAGCGTTATCCGGATTTATTGGGTTTAAAGGGTGCGTAGGCGGAATGCCAAGTCAGCGGTAAAATCGCGGGGCTCAACCTCGCTCCTCCGT
+
GGGGGGGGGGGGGGGGGGGGGGGGGGGGGGGGGGGGGGGGGGGGGGGGGGGGGGGGGGGGGGGGGGGGGGGGGGGGGGGGGGGGGGGGGGGGGGGGGGGGGGGGGGGGGGGGGGGGGGGGGGGGGGGGGGGGGGGGGGGGGGGGGGGGGGGGFGGGGGGGGGGGGGGGG@FGGGGGGGGGGGGGGGGGGGGDGGGGGGGGGGGGGGGGGGGG5CGGGGGGGDGG:ECFFFGGG5DGGGGGGGGFBBGEGFFEEEFFFFFFGFFFF?BDF>57@FFFFFFFFFFF?FB?<:1:63?>#####
@M05025:18:000000000-B3NL5:1:1101:7797:6561 1:N:0:CACTCA
ACAGTGACTCCTACGGGAGGCAGCAGTGAGGAATATTGGTCAATGGCCGCAGGGCTGAACCAGCCAAGTCGCGTGAGGGATGACGGTCCTATGGATTGTAAACCTCTTTTGTCAGGGAGCAAAGGGCGCCACGTGTGGCGTTTTGCGAGTACCTGAAGAAAAAGCATCGGCTAACTCCGTGCCAGCAGCCGCGGTAATACGGAGGATGCGAGCGTTATCCGGATTTATTGGGTTTAAAGGGTGCGCAGGCGGAATGTCAAGTCAGCGGTAAAATTTCGGGGCTCAACCCCGTCGTGAGAGC
+
GGGGGGGGGGGGGGGGGGGGGGGGGGGGGGGGGGGGGGGGGGGGGGGGGGGGGGGGGGGGGGGGGGGGGGGGGGGGGGGGGGGGGGGGGGGGGGGGGGGGGGGGGGGGGGGGGGGGGGGGGGGGGGGGGGGGGGGGGGGGGGGGGGGGGGGGGGGGGGGGGGGGGGGGGGGGGGGFGGGGGGGGGGGGGGGGGGGDDGGGGGGGGGGGGGGGGGEGDFFGD=EC59FCDGGGCDGCFGGGGFDFFFGFGBFFFDFF4@:FGFFFFFFFFEFFFFBAFB>F0>032<?B1:2(46>0#####
@M05025:18:000000000-B3NL5:1:1101:16588:6575 1:N:0:CACTCA
ACAGTGACTCCTACGGGAGGCAGCAGTGAGGAATATTGGTCAATGGGCGGGAGCCTGAACCAGCCAAGTCGCGTGAGGGATGACGGCCCTATGGGTTGTAAACCTCTTTTGCCGGGGAGCAAAGTGCCGCACGTGTGCGGTTTGGAGAGTACCCGGAGAAAAAGCATCGGCTAACTCCGTGCCAGCAGCCGCGGTAATACGGAGGATGCGAGCGTTATCCGGATTTATTGGGTTTAAAGGGTGCGTAGGCGGACGCTTAAGTCAGCGGTAAAATTGCGGGGCTCAACCTCGTCGAGTGCGT
+
GGGGGGGGGGGGGGGGGGGGGGGGGGGGGGGGGGGGGGGGGGGGGGGGGGGGGGGGGGGGGGGGGGGGGGGGGGGGGGGGGGGGGGGGGGGGGGGGGGGGGGGGGGGGGGGGGGGGGEGGGGGGGGGGGGGGGGGGGGFGGGGGGGGGGGGGGGGGGGGGGGGGGGGGGGGGGGGGGGGGGGGGGGGGGGGGGGGGGGGGGGGGGGGGGGGGGGGGGGFGGG557FGGGGGGGGDGGGGGDGGFF>DDC6>EEFBFFEGGGFFFAF>@2>BFFFBAF?>>FFFFFF72:?:319>7#####
@M05025:18:000000000-B3NL5:1:1101:18914:6621 1:N:0:CACTCA
ACAGTGACTCCTACGGGAGGCAGCAGTAGGGAATCTTCCACAATGGACGAAAGTCTGATGGAGCAACGCCGCGTGAGTGAAGAAGGGTTTCGGCTCGTAAAGCTCTGTTGGTAGTGAAGAAAGATAGAGGTAGTAACTGGCCTTTATTTGACGGTAATTACTTAGAAAGTCACGGCTAACTACGTGCCAGCAGCCGCGGTAATACGTAGGTGGCAAGCGTTGTCCGGATTTATTGGGCGTAAAGCGAGTGCAGGCGGTTCAATAAGTCTGATGTGAAAGCCTTCGGCTCAACCGGGGTTGT
+
GGGGGGGGGGGGGGGGGGGGGGGGGGGGGGGGGGGGGGGGGGGGGGGGGGGGGGGGGGGGGGGGGGGGGGGGGGGGGGGGGGGGGGGGGGGGGGGGGGGGGGGGGGGGGGGEGGGGFCGGGGGGGGGGGGGGGGFGGGGGGGGDFGGGGGGGGGGGGGGGGGGGGDGGGGGGGGGGGGG6CGGGGGGGFFGFGGFEGGGEGD@CGGFCCDEGGGGGGGGEGGEFGGG5*941:@DGGFDDGGGFFFGFGFFBFFFFD77*?@BBBFBFFFFFF*69<92377>B??BFF??(:09(#####
@M05025:18:000000000-B3NL5:1:1101:5961:6628 1:N:0:CACTCA
ACAGTGACTCCTACGGGAGGCAGCAGTGGGGAATATTGCACAATGGGGGAAACCCTGATGCAGCAACGCCGCGTGAGTGAAGAAGGTTTTCGGATTGTAAAGCTCTGTTAGCAGGGAAGAGGAAGGACGGTACCTGCAGAGGAAGCCACGGCTAACTACGTGCCAGCAGCCGCGGTAATACGTAGGTGGCAAGCGTTGTTCGGAATAACTGGGCGTAAAGGATGCGTAGGCGGTTAAACAAGTTATATGTTAAATATATAGGCTTAACCTGTAGAAAGCATATAAAACTGTTTAACCCGTA
+
GGGGGGGGGGGGGGGGGGGGGGGGGGGGGGGGGGGGGGGGGGGGGGGGGGGGGGGGGGGGGGGGGGGGGGGGGFGGGGGGGGGGGGFFGGGGGGGGGGGGGGGGGGGGGGGGGGGGGFGGGGGGGGGGGGGGGGGGGGGGGGGGGGBEGGGGGGGGGGGGGGGGGGGGGGGGGGGEGGGGGGGGGGFGGFGGGGGEGG8CGGGGGGGFGGGGGGEC=EGGGFGGGGGGGGFDG99>FCDGGGF==?GFGFFFFFBFFFGGFFF4?FFFAF>FFFFAAF??FBDFF2<DBFAF4>D)#####
@M05025:18:000000000-B3NL5:1:1101:11792:6667 1:N:0:CACTCA
ACAGTGACTCCTACGGGAGGCAGCAGTAGGGAATCTTCCACAATGGGCGAAAGCCTGATGGAGCAACGCCGCGTGGGTGAAGAAGGTCTTCGGATCGTAAAACCCTGTTGTTAGAGAAGAAAGTGCGTGAGAGTAACTGTTCACGTTTCGACGGTATCTAACCAGAAAGCCACGGCTAACTACGTGCCAGCAGCCGCGGTAATACGTAGGTGGCAAGCGTTATCCGGATTTATTGGGCGTAAAGGGAACGCAGGCGGTCTTTTAAGTCTGATGTGAAAGCCTTCGGCTTAACCGGGTCCGT
+
GGGGGGGGGGGGGGGGGGGGGGGGGGGGGGGGGGGGGGGGGGGGGGGGGGGGGGGGGGGGGGGGGGGGGGGGGGGGGGGGGGGGGGGGGGGGGGGGGGGGGGGGGGGGGGGGGGGGGGGGGGGGGGGGGGGGGGGGGGGGGGGGGGGGGGGGGGGGGGGGGGGGGGGGGGGGGGGGGGGGGGGGGGGGGGGGGGGGGGGGGGGGGGGGFGGGGGGGGGGGGEGGGGGGDGFGGGGGFGGGGGGFFFFFGFFFFFFFFFGGGFFB7?AFAFFFFB<<BFFFFFFFF?BF>?24)9>(#####
@M05025:18:000000000-B3NL5:1:1101:6017:6673 1:N:0:CACTCA
ACAGTGACTCCTACGGGAGGCAGCAGTGGGGAATATTGCACAATGGGCGCAAGCCTGATGCAGCCATGCCGCGTGTATGAAGAAGGCCTTCGGGTTGTAAAGTACTTTCAGCGAGGAGGAAGGTGTTGTGGTTAATAACCGCAGCAATTGACGTTACTCGCAGAAGAAGCACCGGCTAACTCCGTGCCAGCAGCCGCGGTAATACGGAGGGTGCAAGCGTTAATCGGAATTACTGGGCGTAAAGCGCACGCAGGCGGTCTGTCAAGTCGGATGTGAAATCCCCGGGCTCAACCTGGGCCCT
+
GGGGGGGGGGGGGGGGGGGGGGGGGGGGGGGGGGGGGGGGGGGGGGGGGGGGGGGGGGGGGGGGGGGGGGGGGGGGGGGGGGGGGGGGGGGGGGGGGGGGGGGGGGGGGGGGGGGGEGGGGGGGGGGGGGGGGGGGGGGGGGGGGGGGGGGGGGGGGGGGGGGGGGGGGGGGGGGGGGGGGGGGFCEGGGGGGGFGGGGGGGGGGGGGGGGGGGGGGGGEGGGGGGGGGGGGGGGGGGGGGGGFFFGFGDFFFFFFFFDGGFFFFFFFBE5BDFDA>BFA:26>>>BFF??BFFFF#####
@M05025:18:000000000-B3NL5:1:1101:20124:6690 1:N:0:CACTCA
ACAGTGACTCCTACGGGAGGCAGCAGTGGGGAATATTGCACAATGGGCGCAAGCCTGATGCAGCCATGCCGCGTGTATGAAGAAGGCCTTCGGGTTGTAAAGTACTTTCAGCGAGGAGGAAGGTGCCGTGGTTAATAACCGCAGCAATTGACGTTACTCGCAGAAGAAGCACCGGCTAACTCCGTGCCAGCAGCCGCGGTAATACGGAGGGTGCAAGCGTTAATCGGAATTACTGGGCGTAAAGCGCACGCAGGCGGTCTGTCAAGTCGGGTGTGAAATCCCCGGGCTCAACCTGGTCGCA
+
GGGGGFGGFGGGFFGGE@@EGGEGGGFFGGGGGGGGGGGGFGGGGECFFGGGGGGGGGGGGGFFGGGGGGEGGGGGGGG<FFGCFGGGGGFGEEGECGGGFFFGGGGGEEFFGDGGEFCCGFEFEGGGGGGGFFGGGGGDGGGFGGGFFFGGG@FFEGFEFGGGFADEFGGCFGGGGGGGGGGGGGGGGGGGCG8EEGCCCEC@9CGGCEC5CED?GGGGG57<F5EGGGGCFFCGC<D5C<G=FEGED>>3>E9557D9C=6=6*5B?:)77>?AA9<>(,41((,9:<<:?0:?#####
@M05025:18:000000000-B3NL5:1:1101:18668:6789 1:N:0:CACTCA
ACAGTGACTCCTACGGGAGGCAGCAGTAGGGAATCTTCCACAATGGGCGAAAGCCTGATGGAGCAACGCCGCGTGAGTGAAGAAGGTTTTCGGATCGTAAAGCTCTGTTGTTGGTGAAGAAGGATAGAGGTAGTAACTGGCCCCTATTTGACGGTAATCAACCAGAAAGTCACGGCTAACTACGTGCCAGCAGCCGCGGTAATACGTAGGTGGCAAGCGTTGTCCGGATTTATTGGGCGTAAAGCGAGCGCAGGCGGAAAGATAAGTCTGATGTGAAAGCCCCCGGCTTAACCGAGACCGC
+
DGGGGGGGGGGGGGGGGGGGGCEGGGGGGGGGGGGGGGGGGGGGGGGGGGGGGGGGGGGGGFGGGGGGGGGGGFGFGGGGGGGGGGGGGGCFGGGGGFGGGGGGGGGFFGGGFFCDFGGGGEG=FDGGDGGGGGGGFGGGGGGGGFGGGGGGGGGGGGGGGFFGG?GGGGGGFEGGGGGGFCGGGGGGFGGGGGGGGGGGGGGGGGEFGGGGGFGGGGG:ECAFGEEC399F=DGFCFD<CDCFFBDFGEFDBDBFDBCDG:?F>F4@AFFFF=A<><A8?<?99B(7()<2-((-#####
@M05025:18:000000000-B3NL5:1:1101:20899:6800 1:N:0:CACTCA
ACAGTGACTCCTACGGGAGGCAGCAGTGGGGAATATTGCACAATGGGGGAAACCCTGATGCAGCAACGCCGCGTGAGTGAAGAAGGTTTTCGGATTGTAAAGCTCTGTTAGCAGGGTAGAGGAAGGACGGTACCTGCAGAGGAAGCCACGGCTAACTACGTGCCAGCAGCCGCGGTAATACGTAGGTGGCAAGCGTTGTTCGGAATAACTGGGCGTAAAGGATGCGTAGGCGGTTAAACAAGTTATATGTTAAATATATAGGCTTAACCTGTAGAAAGCATATAAAACTGTTTAACGCTTC
+
GGGGGGGGGGGGGGGGGGGGGGGGGGGGGGGGGGGGGGGGGGGGGGGGGGGGGGGGGGGGGGGGGGGGGGGGGGGGFGGGGGGGGGFGGGGGGGGGGGGGGGGGGGGGGGGGGFGGGGGGGGGGGGGGGGGGGGGGGGGGGGGGGGGGGGGGGGGGGGGGGGGGGGGGGGGGGGGC@CFGGGGGGDFGGGGGGGGGGGGGGGGCEFGCGGGGFGGGGGGGGCGGDGEGGGGGGCGDCFFGFG:@FBDFGFFFFFFFFFGGFBFF7FDFFFFFFFADFFF?FFFFAF48?A4<AA>)#####
@M05025:18:000000000-B3NL5:1:1101:6504:6834 1:N:0:CACTCA
ACAGTGACTCCTACGGGAGGCAGCAGTGAGGAATATTGGTCAATGGGCGGAAGCCTGAACCAGCCAAGTCGCGTGAGGGAATAAGGCCCTACGGGTCGTAAACCTCTTTTGCCGGGGAGCAAGGGCGGGGACGTGTCCCGGCCCGGAGAGTACCCGGAGAAAAAGCATCGGCTAACTCCGTGCCAGCAGCCGCGGTAAGACGGAGGATGCGAGCGTTATCCGGATTTATTGGGGTTAAAGGGGGCGTAGGCGGGATGTTAAGTCAGCGGTGAAAATTCGGGGCTCAACCCAGTCCGTGCTC
+
GGGGGGGGGGFFGGGDGGGCFFEGGGFFFGGDGGGGGGGGGFFDDF8EFEGGGFGGG?GEDFGGFGGGCGCGGEGGGGGCGFCGECFGCFFDGG:C:BFFGGGG8ECEFFF9EFDGDGGEDEGGDDF+>CEGE<F:ABC*7*1<BF7:<<F,2C,CCEG>6@FGECF+A;EEFEGCF+<C*;>/:CF8C*;2C5CE*A<A@ECE?CED6*:*>EEC57EC9C5*5:+<:CFFF)957*:D**)0)79.5547@@())/*2*99/4@?>1.)0//9>:)4(,(4(8<>((-(4()5:#####
@M05025:18:000000000-B3NL5:1:1101:18150:6888 1:N:0:CACTCA
ACAGTGACTCCTACGGGAGGCAGCAGTAGGGAATCTTCCACAATGGACGCAAGTCTGATGGAGCAACGCCGCGTGAGTGAAGAAGGGTTTCGGCTCGTAAAGCTCTGTTGGTAGTGAAGAAAGATAGAGGTAGTAACTGGCCTTTATTTGACGGTAATTACCTAGAAAGTCACGGCTAACTACGTGCCAGCAGCCGCGGTAATACGTAGGTGGCAAGCGTTGTCCGGATTTATTGGGCGTAAAGCGAGTGCAGGCGGTTCAATAAGTCTGATGTGAAAGCCTTCGGCTCAACCGGAACGGG
+
GGGGGGGGGGGGGGGGGGGGGEGGGGGGGGGGFGGGGGGGGGGGGGGGGGGGGGGGGGGGGGGGGGGGGGGGGGGGGGGGGGGGFGGGGGGGEGGGGGGFFFGFGGGFGDFGFGFGGFGGFEFCGGGGGGGGGGGGGGGGGGFGGGGGGFGAGGGDGGGGGCGGGGGGGGCFFGGCEGGGGGGGGGGG;F:DGGFGGG=EECFFGGFFGGFGFC6FCGGA=EGGGGG=*>FGGGD=DDGDDGFFFEDDD:?FFFBFF3CCF4=43BAFD47BFB49A<4<(8A?FFBBFFFBBF9(#####
@M05025:18:000000000-B3NL5:1:1101:12725:6918 1:N:0:CACTCA
ACAGTGACTCCTACGGGAGGCAGCAGTGGGGAATATTGGACAATGGGCGCAAGCCTGATCCAGCCATGCCGCGTGAGTGATGAAGGCCCTAGGGTTGTAAAGCTCTTTCACCGGTGAAGATAATGACGGTAACCGGAGAAGAAGCCCCGGCTAACTTCGTGCCAGCAGCCGCGGTAATACGAAGGGGGCTAGCGTTGTTCGGATTTACTGGGCGTAAAGCGCACGTAGGCGGACTTTTAAGTCAGGGGTGAAATCCCGGGGCTCAACCCCGGAACTGCCTTTGATACTGGAAGTCTAGGTG
+
GGGGGGGGGGGGGGGGGGGGGGGGGGGGGGGGGGGGGGGGGGGGGGGGGGGGGGGGGGGGGGGGGGGGGGGGGGGGGGGGGGGGGGGGGGGGGGGGGGGGGGGGGGGGGGGGGGGGGGGGGGGGGGGGGGGGGGGGGGGGGGGGGGGGGGGGGGGGGGGGGGGGGGGGGGGGGGGGGGGGGGGGGGGGGGGGGGGGGCCFGGGGGGGGGGGGGGGGGGGGGGGGGGGGGGGGGGDGGGGFFGFFFFGFGE>@FFFFFFGGGEFFFFFFFDFEFF6??>:<AAABFBAF>F02:.44#####
@M05025:18:000000000-B3NL5:1:1101:6933:6924 1:N:0:CACTCA
ACAGTGACTCCTACGGGAGGCAGCAGTAGGGAATCTTCCACAATGGGCGCAAGCCTGATGGAGCAACACCGCGTGAGTGAAGAAGGGTTTCGGCTCGTAAAGCTCTGTTGTTGGAGAAGAACGTGCGTGAGAGTAACTGTTCACGCAGTGACGGTATCCAACCAGAAAGTCACGGCTAACTACGTGCCAGCAGCCGCGGTAATACGTAGGTGGCAAGCGTTATCCGGATTTATTGGGCGTAAAGCGAGCGCAGGCGGTTGCTTAGGTCTGATGTGAAAGCCTTCGGCTTAACCGAAGGACC
+
GGGGGGGGFGGGGGGGGGGGGGGGGGGGGGGGGGGGGGGGGGGGGGGGGGGGGGGGGGGGGEGGGGGGGGGGGGGGGGGGGGFGGGGGGGGGGGGDGGDGGEGGGGGGGGGGGG,FFFFGGGGGGGGGGEGFGG<FFGGGGGGGGGGGGGGGGGGGGGGGGGGDFGGGGGGGGDEGGGCFGGGGGFGEFGGFGG>EGGGGGGFDGGGGGGGGGGGGGGGGD7FGGEG=DGCGG7:DGDDGCDGFFFGFGFF33<1>B5<GGF=?<FBFFFFFFFF2)69?B?)<B<>:9?AAAB>2#####
@M05025:18:000000000-B3NL5:1:1101:19861:6979 1:N:0:CACTCA
ACAGTGACTCCTACGGGAGGCAGCAGTGAGGAATATTGGTCAATGGGCGAGAGCCTGAACCAGCCAAGTCGCGTGAAGGATGACGGCCCTACGGGTTGTAAACTTCTTTTGTCAGGGAGCAATTGAGTCCACGTGTGGGCTTAGCGAGAGTACCTGAAGAAAAAGCATCGGCTAACTCCGTGCCAGCAGCCGCGGTAATACGGAGGATGCGAGCGTTATCCGGATTTATTGGGTTTAAAGGGTGCGTAGGCGGAATATCAAGTCAGCGGTAAAAATTCGGGGCTCAACCCCGTCGGGTGGT
+
GGGGGGGGDGGGGGGGGGGGGCCCEFFGFGGGGGGGGGGGGGGGDGGGGGGGGGGGGFGGGG?DFGCGGGGGGGGGF9CEFGGGGGGGGGGGGGGGGGGGGGGGGGGGGGGFFAFGGGGGCGGGGGGGEF9FCGGGGGGGGGGFGCFGGGFFGGGGAFFFFGFGEGGGGDGGGCEGGGGGGGC>EFFC8EGGGGGGDGGGDGG=8E*>CFEEECCG=:ECFGEC7EFGGGFGG*C<CFGGFGFE)8C>G>F>D3;F68*7:6@4<@2@>.079@??:<2019(,32<(3:?>1(((#####
@M05025:18:000000000-B3NL5:1:1101:9676:7007 1:N:0:CACTCA
ACAGTGACTCCTACGGGAGGCAGCAGTAGGGAATCTTCGGCAATGGACGCAAGTCTGACCGAGCAACGCCGCGTGAGTGAAGAAGGTTTTCGGATCGTAAAACTCTGTTGTTAGAGAAGAACAAGGATGAGAGTAAAATGTTCATCCCTTGACGGTATCTAACCAGAAAGCCACGGCTAACTACGTGCCAGCAGCCGCGGTAATACGTAGGTGGCAAGCGTTGTCCGGATTTATTGGGCGTAAAGCGAGCGCAGGCGGTTTCTTAAGTCTGATGTGAAAGCCCCCGGCTCAACCGGCGCTC
+
GGGGGGGGGFGGGFEEEFGGEGGGGGGGGGGGGGGGGGGGGGGGGGGGGGGFEFGGGGGGGGGGGGGGGGGGG@FEGGGGGGGGGGGGGGGGGGGGGGGG@FGGGGGFGGGGDGGGFGGGGGGGGGGCGGGGGGGGGGGGGGDDFFGGGGGGGGGGGGGFGGGGGGGGGGGGGGGGGGCCEFGG7EFG>EGGGGG5CEGGG5CFCCGF6EGGGFFFGGGGCEGGGGGGGC*>CGFGGGGDG3CFFFDFD3;DEEBEBDGCG76BB?>FFFFF6=>4<<9>BB(49>>>BF>7:?FF#####
@M05025:18:000000000-B3NL5:1:1101:19128:7011 1:N:0:CACTCA
ACAGTGACTCCTACGGGAGGCAGCAGTGGGGAATATTGCACAATGGGGGAAACCCTGATGCAGCAACGCCGCGTGAGTGAAGAAGGTTTTCGGACTGTAAAGCTCTGTTAGCAGGGAAGAGGAAGGACGGTACCTGCAGAGGAAGCCACGGCTAACTACGTGCCAGCAGCCGCGGTAATACGTAGGTGGCAAGCGTTGTTCGGAATAACTGGGCGTAAAGGATGCGTAGGCGGTTAAACAAGTTATATGTTAAATATATAGGCTTAACCTGTAGAAAGCATATAAAACTGTTTAAAGACGA
+
GGGGGGGGGGGGGGGGGGGGGGGGGGGGGGGGGGGGGFDGGEGGGGGEGDGGGGGGGGGGGFGGGGFGGGGGGGGGGGGGGGGGGGGGGGGGGGCEGGEEGGGGGGGGGGGGGGGGFGG?FGGGGGGGGGEGGFGGGGGGGGGDGGFFGGGGGGGFGGGGGGGDGCBFGGGEEEDCBCGGGGGGGGGGGGGGGGGGGGEGGGGGGGGFG?CFFGGCEGFGG7F6:EEGGDGGD)9CC>>7DGFFF@CFDF=FFFFB4*:DCF@F:6<F<F57@FFBFFFBFFF<AA<)5)-.:A<)#####
@M05025:18:000000000-B3NL5:1:1101:21897:7060 1:N:0:CACTCA
ACAGTGACTCCTACGGGAGGCAGCAGTGGGGAATATTGGACAATGGGCGCAAGCCTGATCCAGCCATACCGCGTGGGTGAAGAAGGCCTTCGGGTTGTAAAGCCCTTTTGTTGGGAAAGAAATCCAGCCGGCTAATACCTGGTTGGGATGACGGTACCCAAAGAATAAGCACCGGCTAACTTCGTGCCAGCAGCCGCGGTAATACGAAGGGTGCAAGCGTTACTCGGAATTACTGGGCGTAAAGCGTGCGTAGGTGGTTATTTAAGTCCGTTGTGAGAGCCCTGGGCTCAACCTGGGATTC
+
GGGGGGGGGGGGGGGGGGGGGGGGGGGGGGGGGGGGGGGGGGGGGGGGGGGGGGGGGGGGGGGGGGGGGGGGGGGGGGGGGGGGGGGGGGGGGGGEGGGGGGGGGGGGGGGGGGGGGGGGGGGGGGGGGGGGGGGGGGGGGGGGGGGGGGGGGGGGGGGGGGGGGGGGGGGGGGGGGGGGGGGGGGGGGGGGGGGGGGGGGGGGGGGGGGGGGGGDGGGGGEEGGGGGGGGFFGGGGGGGGGGFFFD>GD:>B@)6>7CG7@FF>?AFDFFFFFFFAA??::31?BF:?38<2:(8#####
@M05025:18:000000000-B3NL5:1:1101:28086:7086 1:N:0:CACTCA
ACAGTGACTCCTACGGGAGGCAGCAGTAGGGAATCTTCCACAATGGGCGAAAGCCTGATGGAGCAACGCCGCGTGGGTGAAGAAGGTCTTCGGATCGTAAAACCCTGTTGTTAGAGAAGAAAGTGCGTGAGCGTAACTGTTCACGTTTCGACGGTATCTAACCAGAAAGCCACGGCTAACTACGCGCCAGCAGCCGCGGTAATACGTAGGTGGCAAGCGTTATCCGGATTTATTGGGCGTAAAGGGAACGCAGGCGGTCTTTTAAGTCTGATGTGAAAGCGTTCGGCTTAACCGGATCCTG
+
EGG9FFDGFFGGGCG@FC@F@;FCEFFFFCCFFGCGA<CDEGGGD<FGGGEEGCGGGFEFFCFEGGC@@BFC@C=C7FCFC9EEFFGGAFGD>:BFGGDGGGGGEF<A5EB<,EFF9FF8A?BFGGG+CF:<C>=BF<A@<CDDFFDFCFGEGGGGDGGCAFCFDG?<>EFGG7:8B*DCFD>F@BCBEGD8BC*3:CC8E5?1BC0+:CEGGGGC5>5*AE*<ECG=5>F77D*0C<99>*C@6BGFG>55@)(07.)9*=FFD4)6)*@48F999)6?(48089>3>><A266(#####
@M05025:18:000000000-B3NL5:1:1101:15734:7089 1:N:0:CACTCA
ACAGTGACTCCTACGGGAGGCAGCAGTAGGGAATCTTCCACAATGGGCGCAAGCCTGATGGAGCAACACCGCGTGAGTGAAGAAGGGTTTCGGCTCGTAAAGCTCTGTTGTTGGAGAAGAACGTGCGTGAGAGTAACTGTTCACGCAGTGACGGTATCCAACCAGAAAGTCACGGCTAACTACGTGCCAGCAGCCGCGGTAATACGTAGGTGGCAAGCGTTATCCGGATTTATTGGGCGTAAAGCGAGCGCAGGCGGTTGCTTAGGTCTGATGTGAAAGCCTTCGGCTTAACCGAAACTAC
+
GGGGGGGGGGGGGGGGGGGGGGGGGGGGGGGGGGGGGGGGGGGGGGGGGGGGGGGGGGGGGGGGGGGGGGGGGGGGGGGGGGGGGGGGGGGGGGGGGGGGGGGGGGGGGGGGGGGGGGGGGGGGGGGGGGGGGGFGGGGGGGGGGGGGGGGGGGGGGGGGGGGGGGFGGGGGGGGGGGGGGGGGGGGGGGGGGGGGGGGGGGGGCGGGGGGGFGGGGGGGCEFGGGGGDGGGFGFGGGGGGGFFBFGFGFDFFEFFFEGGGFFFFFFFFFFFFFFA<>A?BFFFF?>FBBFFFBF>#####
@M05025:18:000000000-B3NL5:1:1101:3381:7116 1:N:0:CACTCA
ACAGTGACTCCTACGGGAGGCAGCAGTGAGGAATATTGGTCAATGGGCGCGAGCCTGAACCAGCCAAGTCGCGTGAGGGATGACGGTCCTACGGATTGTAAACCTCTTTTGCCGGGGAGCAAGCGTGCGTTCGTGAACGCACGTCGAGAGTACCCGGAGAAAAAGCATCGGCTAACTCCGTGCCAGCAGCCGCGGTAATACGGAGGATGCGAGCGTTATCCGGATTTATTGGGTTTAAAGGGTGCGTAGGCGGGATGCCAAGTCAGCGGTAAAACTGCGGTGCTCAACGCCGTCGAGGTTC
+
GGGGGGGGGGGGGGGGGGGGGGGGGGGGGGGGGGGGGGGGGGGGGGGGGGGGGGGGGGGGGGGGGGGGGGGGGGGGGGGGGGGGGGGGGGGGGGGGGGGGGGGGGGGGGGGGGGGGGGGGGGGGGGGDGGGGGGGGGGGGGGGGGGGDGGGGGGGGGEGGGGGGGGGGGGGGGGGGGGGGGGGGGGGGGGFGGGGGGGGFGGEGGGEGFGGGGDECEEFFGGGGCGEFGGGFG/77CFDFGGCBDEDFGDFFFFF577<FGFFF2@:>6>.7*6)49<:43;;AAA??(909>9,(#####
@M05025:18:000000000-B3NL5:1:1101:7982:7121 1:N:0:CACTCA
ACAGTGACTCCTACGGGAGGCAGCAGTAGGGAATTTTCCGCAATGAGCGAAAGCTTGACGGAGCGACACAGCGTGCAGGATGAAGGTCTTCGGATTGTAAACTGCTGTTGTAAGGGAAGAAAAAATTTAATAGGAAATGATTAAATCTTGACGGTACCTTATTAGAAAGTGACGGCTAACTATGTGCCAGCAGCCGCGGTAATACATAGGTCACAAGCGTTATCCGGAATTATTGGGCGTAAAGAGTTTGTAGGCGGTTTATCAAGTCTAGAGTTAAAGCCTGAGGCTCAACCTCAGCTAC
+
GGGGGGGGGGGGGGGGGGGGGGGGGGGGGGGGGGGGGGGGGGGGGGGGGGGGGGGGGGGGGGGGGGGGGGGGGGGGGGGGGGGGGGGGGGGGGGGGGGGGGGGGGGGGGGGGGGGGGGGGGGGGGGGGGGGGGGGGGGGGGGGGGGGGGGGGGGGGGGGGGGGGGGGGGGGGGDGGGGGGGGGGGGGGGGGGGGGGDGGGGEGGGGGGGGGGGGGGGGGGGGGGGGDGGGGGGFFGDGDGGGGFFFGFGFFFFFFFEDGGGFFFFFFFFFBF6FABABFFFFFFF?BFFFF?FFF?#####
@M05025:18:000000000-B3NL5:1:1101:7768:7160 1:N:0:CACTCA
ACAGTGACTCCTACGGGAGGCAGCAGTGAGGAATATTGGTCAATGGGAGAGATCCTGAACCAGCCAAGCCGCGTGAGGGAAGACGGCCCTATGGGTTGTAAACCTCTTTTGTCGGAGAACAAAACCCGGGACGAGTCCCGGACTGCGTGTATCCGAAGAAAAAGCATCGGCTAACTCCGTGCCAGCAGCCGCGGTAATACGGAGGATGCGAGCGTTATCCGGATTTATTGGGTTTAAAGGGTGCGTAGGCGGTCCGTTAAGTCAGCGGTAAAATTGCGGGGCTCAACCGCGTCGAGATGGT
+
GGGGGGGGGGGGGGGDGGGGGGGGGGGGGGGGGGGGGGGGGGGGGGGGGGGGGGGGGGGGGGGGGGGGGGGGGFGGGGGGGGGGGGGGGGGGGGGGGEGGGGGGFGGGGGGGGGGGGGGGGGGGGCGGGGGGGGGGGFFGEEGFGGGGGDGGFGGGGGGFFGGGGGFDGGGGGGGGGGGGGGGGGGGGGGGGGGGGGGGGCGGCEGGGGGGGGGC*A=9CEEE559?EG7DG<3CDGGG77DGEFFD:C6<<BB>@)99DFFFFFFFFF:@FFFFFFF09>7,(,8(2(-371>>9#####
@M05025:18:000000000-B3NL5:1:1101:24843:7163 1:N:0:CACTCA
ACAGTGACTCCTACGGGAGGCAGCAGTGGGGAATATTGCACAATGGGCGCAAGCCTGATGCAGCCATGCCGCGTGTATGAAGAAGGCCTTCGGGTTGTAAAGTACTTTCAGCGAGGAGGAAGGTGTTGTGGTTAATAACCGCAGCAATTGACGTTACTCGCAGAAGAAGCACCGGCTAACTCCGTGCCAGCAGCCGCGGTAATACGGAGGGTGCAAGCGTTAATCGGAATTACTGGGCGTAAAGCGCACGCAGGCGGTCTGTCAAGTCGGATGTGAAATCCCCGGGCTCAACCTGGGTCGA
+
GGGGCC<CEEFFFC@F:BF7,CFCEG@FAFGCFGG9FDGG@CFF@F@FCGGDGGGGCDEACGGFGFAGFFBEG=FGGFFFFGF<FFGG=<FCCFD:FFFGDFGFFCFFEFGGGBFC+FFC=FG?FGGEGGDGGAAF9@FGEGG7CDGD<FDFGGG7C,=FGE<*@CCC@GGGFEEGGECF;BB*BCGGGGGGGFGGGGEGEG7AF;CCC5:*:EFFC*:>5E=FGGGDGGG*2?C<FGGDDC3=@:75)0)<:>>B3<CD<*9=47AFFFFBD)4)6<<D(46(426-4<??770,#####
@M05025:18:000000000-B3NL5:1:1101:26397:7191 1:N:0:CACTCA
ACAGTGACTCCTACGGGAGGCAGCAGTAGGGAATCTTCCACAATGGACGCAAGTCTGATGGAGCAACGCCGCGTGAGTGAAGAAGGGTTTCGGCTCGTAAAGCTCTGTTGGTAGTGAAGAAAGATAGAGGTAGTAACTGGCCTTTATTTGACGGTAATTACCTGGAAAGTCACGGCTAACTACGTGCCAGCAGCCGCGGTAATACGTAGGTGGCAAGCGTGGTCCGGATTTATTGGGCGTAAAGCGAGTGCAGGCGGTTCAATAAGTCTGATGTGAAAGCCTTCGGCTCAACCGGACTGCC
+
GGGGGGGGGGGGGGGGGGGGGGGGGGGGGGGGGGGGGGGGGGGGGGGGGGGGGGGGGGGGGFGGGGGGGGGGGGGGGFGGGGGFGGGGGGGGGGGGGGGGGGGFGGGGGGDFEGGGGGGCFGGGFFGGGGCEGGGGGGGGGGGGGGFFCDGFGGGGEGGG;FFGGGGGGGGFFCEGGGGGGGGGGGGGGDGGGGGDDECEE?9FBCGFGGGGGGFGGGGG57C9?EGCCDCDGGGGGFDGDGGFFEDEG>?49@BFFF35FFFFAFD=:6FFFFA><)60(33)-,1?6<?:?91(#####
@M05025:18:000000000-B3NL5:1:1101:21465:7192 1:N:0:CACTCA
ACAGTGACTCCTACGGGAGGCAGCAGTGAGGAATATTGGTCAATGGGCGTAAGCCTGAACCAGCCAAGTCGCGTGAGGGAAGACGGTCCTACGGATTGTAAACCTCTTTTGCCGGGGAGCAACGGGGTCCTTGCGAGGGCCTTATGAGAGTACCCGGAGAAAAAGCATCGGCTAACTCCGTGCCAGCAGCCGCGGTAATACGGAGGCTGCGAGCGTTATCCGGATTTATTGGGTTTAAAGGGTGCGTAGGCGGGCTGCTAAGTCAGCGGTCAAATGTCGGGGCTCAACCCCGGCCTGCGTG
+
EGGFFDCEFFGGGGGCGGGGGGDGGGCFGFECECGGFGDGGGFFGGGF@FECFGECFGFGGGGGGG<<EFCFFGGDEDEDGGGDGGGGGGGFC7FCB<?DDAEFGFFAEGGGFGGGGDGDC<EFEDG@:=?D?A@C++@FGC<,@,,88FG=,=,@B@F7C:,>:>F9FEGG7;CG;E<CECDF9EGFFCGCB8*=8:+3+;8C>C8CCE8/=EEEC5EFF=*::50<D7:CFGGDG*:7C**)).9055/7>327>)9?D?/86*3>(7<)67:55441>>9(,.4:(,42(1((#####
@M05025:18:000000000-B3NL5:1:1101:3910:7207 1:N:0:CACTCA
ACAGTGACTCCTACGGGATGCAGCAGTGGGGAATATTGGACAATGGGCGCAAGCCTGATCCAGCCATACCGCGTGGGTGAGGAAGGCCTTCGGGTTGTAAAGCCCTTTTGTTGGGAAAGAAATCCAGCCGGCTAATACCTGGTTGGGATGACGGTACCCAAAGAATAAGCACCGGCTAACTTCGTGCCAGCAGCCGCGGTAATACGAAGGGTGCAAGCGTTACTCGGAATTACTGGGCGTAAAGCGTGCGTAGGTGGTCGTTTAAGTCCGTTGTGAAAGCCCTGGGCTCAACCTGGCAAGT
+
GGGGGGGGGGGGGGGGGGGGGGGGGGGGGGGGGGGGGGGGGGGGGGGGGGGGGGGGGGGGGGGGGGGGGFGGGGGGGGGGGGFGGGGGGGGGGGGGGGGGGGGGGGGGGGGGGGGGGGGGGGGGGGGGGGGGGGGGGGGGGGFGGGGGGGGGGGGGGGGGGGGGGGGGGGGGGGGGGDGGGGGGGGGGGGGGGGGGGGGGGGGGGGGGGGGGGGGDGGGGGGGGGGGGGGGGGGGG:CDGGDFFFFDFGFFEEDFFFBGGGFFFFFBFFFFFBF?FFFF?7BFFFFFFFFFF??FF#####
@M05025:18:000000000-B3NL5:1:1101:23484:7208 1:N:0:CACTCA
ACAGTGACTTCTACGGGAGGCAGCAGTGAGGAATATTGGTCAATGGGAGAGATCCTGAACCAGCCAAGCCGCGTGAGGGAAGACGGCCCTATGGGTTGTAAACCTCTTTTGTCGGAGAACAAAACCCGGGACGAGTCCCGGACTGCGTGTATCCGAAGAAAAAGCATCGGCTAACTCCGTGCCAGCAGCCGCGGTAATACGGAGGATGCGAGCGTTATCCGGATTTATTGGGTTTAAAGGGTGCGTAGGCGGTCCGTTAAGTCAGCGGTAAAATTGCGGGGCTCAACCCCGTCGAGGATAG
+
GGGGGGGGGGGGGGGGGGGGGGGGGGGGGGGGGGGGGGGGGGGGGGGGGGGGGGGGGGGGGGGGGGGGGGGGGGGGGGGGGGGGGGGGGGGGGGGGGGGGGGGGGGGGGGGGGGGGGGGGGGGGGGGGGGGGGGGGGGGGGGGGGGGGGGEFGGEGGGGGGGGGGGGGGGGGGFGGGGGGGGGGGFGGGGCEGGGCEGGGG?EC8EGGGGGGGGGGGGGGGGG5:?FGGGGGGGGGFGGGGGGFFDDFD@E@@)-5@FC578=8<FFF173FFF:AB6>FB>><BB:?(461:9>>#####
@M05025:18:000000000-B3NL5:1:1101:22789:7228 1:N:0:CACTCA
ACAGTGACTCCTACGGGAGGCAGCAGTAGGGAATCTTCCACAATGGACGAAAGTCTGATGGAGCAACGCCGCGTGAGTGAAGAAGGGTTTCGGCTCGTAAAGCTCTGTTGGTAGTGAAGAAAGATAGAGGTAGTAACTGGCCTTTATTTGACGGTAATTACTTAGAAAGTCACGGCTAACTACGTGCCAGCAGCCGCGGTAATACGTAGGTGGCAAGCGTTGTCCGGATTTATTGGGCGTAAAGCGAGTGCAGGCGGTTCAATAAGTCTGATGTGAAAGCCTTCGGCTCAACCGGGTCCTG
+
GGGGGGGGGGGGGGGGGGGGGGGGGGGGGGGGGGGGGGGGGGGGGGGGGGGGGGGGGGGGGGGGGGGGGGGGGGGGGGGGGGGGGGGGGGGGGGGGGGGGGGGGGGGGGGGGGGGGGGGGGGGGGGGGGGGGGGGGGGGGGGGGGGGGGGGGGGGGGGGGFGGGGGGGGGGGGGGGGGGGGGGDGFGGGGGGGGFGGG=ECEGGGGCFGGGGGGFGGGG>EGGGGGGE8CFGGG7CFGGGGGGBFBDEDFFFFFFFFB7CDFFFFFFFBFFFBFFFF29?<BA?:?9:?BFF?BF(#####
@M05025:18:000000000-B3NL5:1:1101:21202:7243 1:N:0:CACTCA
ACAGTGACTCCTACGGGAGGCAGCAGTAGGGAATCTTCCACAATGGGCGAAAGCCTGATGGAGCAACGCCGCGTAGGTGAAGAAGGTCTTCGGATCGTAGAACCCTGTTGTTAGAGAAGAAAGTGCGTGAGAGTAACTGTTCACGTTTCGACGGTATCTAACCAGAAAGCCACGGCTAACTACGTGCCAGCAGCCGCGGTAATACGTAGGTGGCAAGCGTTATCCGGATTTATTGGGCGTAAAGGGAACGCAGGCGGTCTTTTAAGTCTGATGTGAAAGCCTTCGGCTTAACCGGACGCAC
+
GGGGGGGGGGGGGGGGGGGGGGGGGGGGGGGGGGGGGGGGGGGGGGGGGGGGGGGGGGGGGGGGGGGGGGGGGGGGGGGGGGGGGGGGGGGGGGGGGGGGGGGGGGGGGGGGGGGGGGGGGGGGGGGEGGGGGGGGGGGGGGGGGGGGGGGGGGGGGGGGGGGGGGGGGGGGGGGGGGGGGGGGGGGGGGGGGGDEGGGGGGGGGGFGGGGGGGGGGGGGGGGGFGGDDDFGGGGGGGGGGGFFFEGFGFFFFFF@F7CDGFFFB?<FAFFFFFFAAAAFFFFFF?BF>?BFA>F(#####
@M05025:18:000000000-B3NL5:1:1101:18968:7281 1:N:0:CACTCA
ACAGTGACTCCTACGGGAGGCAGCAGTAGGGAATCTTCCACAATGGGCGAAAGCCTGATGGAGCAACGCCGCGTGAGTGAAGAAGGTTTTCGGATCGTAAAGCTCTGTTGTTGGTGAAGAAGGATAGAGGTAGTAACTGGCCCCTATTTGACGGTAATCAACCAGAAAGTCACGGCTAACTACGTGCCAGCAGCCGCGGTAATACGTAGGTGGCAAGCGTTGTCCGGATTTATTGGGCGTAAAGCGAGCGCAGGCGGAAAGATAAGTCTGATGTGAAAGCCCCCGGCTTAACCGAGTGTGA
+
GGGGGGGGGGGGGGGGGGGGGGGGGGGGGGGGGGGGGGGGGGGGGGGGGGGGGGGGGGGGGGGGGGGGGGGGGGGGGGGGGGGGGGFGGGGGGGGGGGGGGGGGGGGGGGGGGGGGGGGGFGGGGGGFGGGGGGGGGGGGGGGGGGGGGGGGGGGGGGGGGGGGGGGGGGGGGGGGGGGGGGGGGGGGGGGGGGGGGGGGGGGGGGGGGGGGGGGGGGGGGGGGGGGDGGGGF77FFGGDGGGFFFDEGF@FFFFFFFDDGFFFFFFFFFFFFFFB9BFFFBFFB;;>97A<BBB;#####
@M05025:18:000000000-B3NL5:1:1101:15604:7302 1:N:0:CACTCA
ACAGTGACTCCTACGGGAGGCAGCAGTGGGGGATATTGCACAATGGGCGAAAGCCTGATGCAGCGACGCCGCGTGAGGGATGACGGCCTTCGGGTTGTAAACCTCTTTCAGTAGGGAAGAAGCGAAGTGACGGTACCTGCAGAAGAAGCGCCGGCTAACTACGTGCCAGCAGCCGCGGTAATACGTAGGGCGCAAGCGTTATCCGGATTTATTGGGCGTAAAGAGCTCGTAGGCGGTTTGTCGCGTCTGCCGTGAAAGTCCGAGGCTCAACCTCGGATCTGCGGTGGGTACGGGCACAAGT
+
GGGGGGGGGGGGGGGGGGGGGGGGGGGGGGGGGGGGGGGGGGGGGGGGGGGGGGGGGGGGGGGGGGGGGGGGGGGGGGGGGGGGGGGGGGGGGGGGGGGGGGGGGGGGGGGGGGGGGGGGGGGGGGGGGGGGGGGGGGGGGGGGGGGGGGGGGGGGGGGGGGGGGGGGGGGGGGGGGGGGGGGGGCFGGGGGGGDGGGGGDFGGGGGD=FGFFFGGGGGGG=FGGDGGGGDCCGGGDGDGGGGFFFGFGFFEB:2>?FF7C>ED>DBF??FFFFFB90,)6),434>BF<B?9>1-#####
@M05025:18:000000000-B3NL5:1:1101:26824:7307 1:N:0:CACTCA
ACAGTGACTCCTACGGGAGGCAGCAGTGAGGAATATTGGTCAATGGCCGAGAGGCTGAACCAGCCAAGTCGCGTGAGGGAAGAATGTCCTATGGATTGTAAACCTCTTTTGTCAGGGAGCAAAGTCACCCACGTGTGGGTGTTGGAGAGTACCTGAAGAAAAAGCATCGGCTAACTCCGTGCCAGCAGCCGCGGTAATACGGAGGATGCGAGCGTTATCCGGATTTATTGGGTTTAAAGGGTGCGTAGGCGGGTTATCAAGTCAGCGGTAAAATCGTGGAGCTCAACTCCATCCAGGAAGC
+
GGGGGGGGFFGGGGGGGGGGGGGGGFFEEFECFGGGGGGGGGGGGGGGGGGGGGDGGGGGGGGGGGGGGGGGGGGGGGGGGGGGGGGCFGGGGGGGGGGGGGGGGGGGGGGGGGGGGFGGGGGGGGGFGGFGGFFFGDGGGDCFGGGGGGGGGFGGGGGGGGGGGGFFG>CGGGGGGGGGGGFGGGGFGCGGGGGGGGGGGEEGGGGGGGGGGGGGGGGGGGGGGGGGGGGGDDDFF>FDC7DEFEGF:FE3@E?FF?CF6BFFFFFD1B348FF?(,4(8:752>?22:>AB?F)#####
@M05025:18:000000000-B3NL5:1:1101:14283:7326 1:N:0:CACTCA
ACAGTGACTCCTACGGGAGGCAGCAGTGGGGAATATTGCACAATGGGCGCAAGCCTGATGCAGCCATGCCGCGTGTATGAAGAAGGCCTTCGGGTTGTAAAGTACTTTCAGCGAGGAGGAAGGTGTTGTGGTTAATAACCACAGCAATTGACGTTACTCGCAGAAGAAGCACCGGCTAACTCCGTGCCAGCAGCCGCGGTAATACGGAGGGTGCAAGCGTTAATCGGAATTACTGGGCGTAAAGCGCACGCAGGCGGTCTGTCAAGTCGGATGTGAAATCCCCGGGCTCAACCTGGGCGAA
+
GGGGGGGGGGGGGGGGGGGGGGGGGGFGGGGDGGGGGGGGGGGGGGGGGGGGGGGGGGGGGGGGGGGGGGGGGGGGGGGGGGGGGGGGGGGGGGGGGGGGGGGGGGGGGFGGGGGGGGGGGGGGGGGGGGGGGGGGGGGGGGGGGGFGGGGGGGGGGGGGGGGGGCFGGGGGGGGGGGGGGGGGGGEGGGGGGGFGGGGGGGGGGGGGGGGGGGGGGGGEEGGGGGG5DGGGGGFFFFGGGGGFFFGEGFDEFFFEDDDDGFF?>F<FFFF@@FAB<49AB7<>>>>1??<:10:?#####
@M05025:18:000000000-B3NL5:1:1101:6611:7331 1:N:0:CACTCA
ACAGTGACTCCTACGGGAGGCAGCAGTGGGGAATATTGGACAATGGGCGCAAGCCTGATCCAGCCATACCGCGTGGGTGAAGAAGGCCTTCGGGTTGTAAAGCCCTTTTGTTGGGAAAGAAATCCAGCCGGCTAATACCTGGTTGGGATGACGGTACCCAAAGAATAAGCACCGGCTAACTTCGTGCCAGCAGCCGCGGTAATACGAAGGGTGCAAGCGTTACTCGGAATTACTGGGCGTAAAGCGTGCGTAGGTGGTTATTTAAGTCCGTTGTGAAAGCCCTGGGCTCAACCTGGGTAGC
+
GGGGGGGGGGGGGGGGGGGGGGGGGGGGGGGGGGGGGGGGGGGGGGGGGGGGGGGGGGGGGGGGGGGGGGGGGGGGGGGGGGGGGGGGGGGGGGGGGGGGGGGGGGGGGGGGGFGGGGGGGGGGGGGGGGGGGGGGGGGGGGGGGGGGGGGGGGGGGGGGGGGGGGGGGGGGGGGGGGGGGGGGGGGGGGGGGGGGGGGGGGGGGGGFGGGGGGGGGGEGGGGGGGGGGGGGGGFGGGGGGGGFFFGFGFEFEF4?F@GGGF=FFFFFFFFFFFFFFFDFF?F<FFFF???BBBFF#####
@M05025:18:000000000-B3NL5:1:1101:24873:7395 1:N:0:CACTCA
ACAGTGACTCCTACGGGAGGCAGCAGTGGGGAATATTGGACAATGGGCGCAAGCCTGATCCAGCCATACCGCGTGGGTGAAGAAGGCCTTCGGGTTGTAAAGCCCTTTTGTTAGGAAAGAAATCCAGCCGGCTAATACCTGGTTGGGATGACGGTACCCAAAGAATAAGCACCGGCTAACTTCGTGCCAGCAGCCGCGGTAATACGAAGGGTGCAAGCGTTACTCGGAATTACTGGGCGTAAAGCGTGCGTAGGTGGTTATTTAAGTCCGTTGTGAAAGCCCTGGGCTCAACCTGGGGTTG
+
GFGGGFGGGGGGGGGGGGGGGGGGGGGGGGGGGGGGGGGGGGGGGGGGGGGGGGGGGGGGGGGGGGGGGGGGGGGGEGGGGGGGGGGGGGGGGGGGGGGGGGG=FGFGDFFGDFGDGFFFGGGGGCGGGGGEFGGGGFGGGGGC>FD=BGFGGGGGGGGGFFFGGDCFAFGGGEEGGGGGG;DFGGGGGGGGGGGGGGGGEECGGGFFGGDGEGGGGGGGGD7C7CEEGCCCFGFGGGDGGGD4/<D@3>55>>6?>>5CFF?FFFFF6B@F>B:44)).41:<6?FB425<<??F#####
@M05025:18:000000000-B3NL5:1:1101:6837:7405 1:N:0:CACTCA
ACAGTGACTCCTACGGGAGGCAGCAGTGGGGAATATTGCACAATGGGCGCAAGCCTGGTGCAGCCATGCCGCGTGTATGAAGAAGGCCTTCGGGTTGTAAAGTACTTTCAGCGAGGAGGAAGGTGTTGTGGTTAATAACCGCAGCAATTGACGTTACTCGCAGAAGAAGCACCGGCTAACTCCGTGCCAGCAGCCGCGGTAATACGGAGGGTGCAAGCGTTAATCGGAATTACTGGGCGTAAAGCGCACGCAGGCGGTCTGTCAAGTCGGATGTGAAATCCCCGGGCTCAACCTGGTGTGT
+
GGGGGGGGGGGGGGGGGGGGGGGGGGGGGGGGGGGGGGGGGGGGGGGGGGGGGGGGGGGGGGGGGGGGGGGGGGGGGGGGGGGGGGGGGGGGGGGGGGGCFGGGGGGGGGGGGGGGCGGDFFEFGGDFGGGGGGGGGGGGGGGGGGGGGGGGGGGGGGFEGDEGDGGGGGGGGGGGGGGGGGGGGFGGGGGGGGGGGGGGDEGGGGGEGGGGEGGGGGGGGEGGGGGGDGGDGGGGGGGGGDGFFFGDGFFFE>BFFFGCGFFFBFF48:D:DFB<<>A<F26>>F>>?F<:?:?1#####
@M05025:18:000000000-B3NL5:1:1101:19608:7410 1:N:0:CACTCA
ACAGTGACTCCTACGGGAGGCAGCAGTGGGGAATATTGCACAATGGGCGCAAGCCTGATGCAGCCATGCCGCGTGTATGAAGAAGGCCTTCGGGTTGTAAAGTACTTTCAGCGAGGAGGAAGGCATTGTGGTTAATAACCGCAGTGATTGACGTTACTCGCAGAAGAAGCACCGGCTGACTCCGTGCCAGCAGCCGCGGTAATACGGAGGGTGCAAGCGTTAATCGGAATTACTGGGCGTAAAGCGCACGCAGGCGGTCTGTCAAGTCGGATGTGAAATCCCCGGGCTCAACCTGGCAGTC
+
GGGGGGGGGGGGGGGGGGGGGGGGGGGGGGGGGGGGGGGGGGGGGGGGGGGGGGGGGGGGGGGGFGGGGGGGGGGGGGGGGGGGGGGGGGGGGGGGEFGGGGGGGGGGGGGGGGFGEGGGGGGGGGGGGGGGGGGGGGGFGGGGGGGGFGFGGFGGGGGGGGGCEGGGGGGGGGGDGGCFGGGGGGEGGGGFFGGGGGGGGGGGGFEEGGGEC*+<9>GEGCC2<CEEGDFGF>>F:CDGGDCB*7DDDEEEBDBBDDGC7BFF2?<465:BF)54<AB<?2<BFB>(4<??<?BB#####
@M05025:18:000000000-B3NL5:1:1101:21363:7440 1:N:0:CACTCA
ACAGTGACTCCTACGGGAGGCAGCAGTGGGGAATATTGGACAATGGGCGCAAGCCTGATCCAGCCATACCGCGTGGGTGAAGAAGGCCTTCGGGTTGTAAAGCCCTTTTGTTGGGAAAGAAATCCAGCTGGCTAATACCCGGTTGGGATGACGGTACCCAAAGAATAAGCACCGGCTAACTTCGTGCCAGCAGCCGCGGTAATACGAAGGGTGCAAGCGTTACTCGGAATTACTGGGCGTAAAGCGTGCGTAGGTGGTCGTTTAAGTCCGTTGTGAAAGCCCTGGGCTCAACCTGGGCTCC
+
GGGGGGGGGGGGGGGGGGGGGGGGGGFGGGGGGGGGGGGGGGGGGGGGGGGGGGGGGGGGGGGGGGGGGGGGGGGGGGGGGGGGGGGGGGGGGGGGGGGGGGGGGGGGGGGGGGGGGGGGGGGGGGGGGGGGGGGGGGFGGGGGGGGGGGGGGGGGGGGGGGGGGGGGGGGGGGGGGGGGGGGGGGGGGGGGGGGGGGGGGGGGGGCFCCCEGGGGGFGEGGGGGGGGGGGGGGGGGGGGGGGFFDCEDFFFFFFFFEFGGFFFFFFFAEFFFFFFBBA?????B<:1:?<2<:::#####
@M05025:18:000000000-B3NL5:1:1101:10217:7545 1:N:0:CACTCA
ACAGTGACTCCTACGGGAGGCAGCAGTGAGGAATATTGGTCAATGGGAGAGATCCTGAACCAGCCAAGCCGCGTGAGGGAAGACGGCCCTATGGGTTGTAAACCTCTTTTGTCGGAGAACAAAACCCGGGACGTGTCCCGGACTGCGTGCATCCGAAGAAAAAGCATCGGCTAACTCCGTGCCAGCAGCCGCGGTGATACGGAGGATGCGAGCGTTATCCGGATTTACTGGGTTTAAAGGGTGCGTAGGCGGTCCGTTAAGTCAGCGGTAAAATTGCGGGGCTCAACCCCGTCGAGTCAGC
+
GGGGGGGGGGGGGGGGGGGGGGGGGGGGGGGGGGGGGGGGGGGGGGGGGGGGGGGGGGGGGGGGGGGGGGGGGGGGGGGGGGGGGGGGGGGGGGGGGGGGGGGGGGGGGGGGGGGGGGGGGGGGGGGGGGGGGGGGGFGGGGDGGGGGGGGGGGGEGGGGGGGGGGGGGGGGGGGGGGGGGGGGGGGGGGEGEEEGGGGGGGGGEECGGGGGGGGGGG??EGEGGFGGGFFGGD5FFGGGGGGFFEGFD?E@DFF@>FGGC766<F>E?:>6=F?<AFFFFF6?BF?7(49BFF0(#####
@M05025:18:000000000-B3NL5:1:1101:8084:7594 1:N:0:CACTCA
ACAGTGACTCCTACGGGAGGCAGCAGTGAGGAATATTGGTCAATGGGCTTACGCCTGAACCAGCCAAGTCGCGTGAGGGAAGACTGCCCTATGGGTTGTAAACCTCTTTTGTCAGGGAGCAATTGGCGCTACGTGTAGCGTTATCGAGAGTACCTGAAGAAAAAGCATCGGCTAACTCCGTGTCAGCAGCCGCGGTAATACGGAGGATGCGAGCGTTATCCGGATTTATTGGGTTTAAAGGGTGCGTAGGCGGAATGCCAAGTCAGCGGTAAAATCGCGGGGCTCAACCTCGCTCCTGCGC
+
GGGGGGGGGGGGGGGGGGGGGGGGGGGGGGGGGGGGGGGGGGGGGGGGGGGGGGGGGGGGGGGGGGGGGGGGGGGGGGGGGGGGGGGGGGGGGGGGGGGGGGGGGGGGGGGGGGGGGGGGGGGGGGGGGGGGGGGGGGGGGGGGGGGGGGGGGGGFGGGGGGGGGGGGGGGGGGGGGGGGGGGGGGGGGGGGGGGGGGGGGGGGGGGGGGGGGGGGGGGGGGGG=59CFGGGGGGDFCGGGGGFFFGFGDFFF>6>FFGGGFFFFFFFFFFFFFA?FFFFFFFF?DFFBFFFFFF>#####
@M05025:18:000000000-B3NL5:1:1101:5986:7609 1:N:0:CACTCA
ACAGTGACTCCTACGGGAGGCAGCAGTGGGGAATATTGCACAATGGGGGAAACCCTGATGCAGCAACGCCGCGTGAGTGAAGAAGGTTTTCGGATTGTAAAGCTCTGTTAGCAGGGAAGAGGAAGGACGGTACCTGCAGAGGAAGCCACGGCTAACTACGTGCCAGCAGCCGCGGTAATACGTAGGTGGCAAGCGTTGTTCGGAATAACTGGGCGTAAAGGATGCGTAGGCGGTTAAACAGGTTATATGTTAAATATATAGGCTTAACCTGTAGAAAGCATATAAAACTGTTTAAAAATGC
+
GGGGGGGGGGGGGFGGGGGGGGGGGGFGGGGGGGGGGGGGGGGCGGGGGGGGGGGGGGGGGGGGGGGGGGEDGFGGGGGGFFGFFGEFGGGGDG>CFGFGGGGFGGGGGGGGFFGGGGGCEFGGGGGGDCGGGGFGGGFGGGDFGCFGFGGGGGGGGGGGFGFGFGGGGGGEGGGGGE9CF:?<FGGGGCFGC5CE8C=CGEGGGGCGGFGGGGGGGG5CGGDF6CCCDDGGD9>DFGGGGG**9?CBF@76@B>FFFGGF6)03FDF<77FFFBABFFFFBAD>9<??AAD>A>)#####
@M05025:18:000000000-B3NL5:1:1101:24866:7614 1:N:0:CACTCA
ACAGTGACTCCTACGGGAGGCAGCAGTGGGGAATATTGCACAATGGGCGCAAGCCTGATGCAGCCATGCCGCGTGTATGAAGAAGGCCTTCGGGTTGTAAAGTACTTTCAGCGAGGAGGAAGGTGATGTGGTTAATAACCGCAGCAATTGACGTTACTCGCAGAAGAAGCACCGGCTAACCCCGTGCCAGCAGCCGCGGTAATACGGAGGGTGCAAGCGTTAATCGGAATTACTGGGCGTAAAGCGCACGCAGGCGGTCTGTCAAGTCGGATGTGAAATCCCCGGGCTCAACCTGGGACTG
+
GGGGGGGGGGGGGGGGGGGGGGGGGGGGGGGGDGGGGGGGGGGGGGGGGGGGGGGGGGGGGGGGGGGGGGGDGGGGGGGGGGGGGGGCGGGGGGGGGGGGGGGGGGGGGFGGGGGGFFGGGGEFGGGFFGGGGFGGGGGGGGEEGGGGFDGEFGGGGGGEGGGDGGGGGGGGGGG5EGGGFGGGGGGCFFGGGF>EGEGGGGG7BGGGGGDCGGGFG5*21:5:+2:CGFGGFGGDC4D)9DFB401>DEBDEEFFF5DGG?FF>*-=:@B>D:4-56A<7:?FFBFF:2>?FFFB#####
@M05025:18:000000000-B3NL5:1:1101:28338:7618 1:N:0:CACTCA
ACAGTGACTCCTACGGGAGGCAGCAGTAGGGAATCTTCCACAATGGACGAAAGTCTGATGGAGCAACGCCGCGTGAGTGAAGAAGGGTTTCGGCTCGTAAAGCTCTGTTGGTAGTGAAGAAAGATAGAGGTAGTAACTGGCCTTTATTTGACGGTAATTACTTAGAAAGTCACGGCTAACTACGTGCCAGCAGCCGCGGTAATACGTAGGTGGCAAGCGTTGTCCGGATTTATTGGGCGTAAAGCGAGTGCAGGCGGTTCAATAAGTCTGATGTGAAAGCCTTCGGCTCAACCGGACCGAG
+
GGGGFFGGGGGGGFGGGEGGGGGGGGGGGFGGGGGGGGGGGGGGGGGGGGGGGGGGGGGGGFGFGGGGGGGGEGGGEFGGGGGGGGGGGGGGGGGGGGGFFGGGGGGGGGGGGGGGGGGGGFEFGGGGGGGGCDFGFGGGGGFFGGGGFGDCGGGGGGFDFFGGGGGGGGGGGGGGGGGGFDEGF6CCGGGGCFGGEGGGGGG@;C<CFD79=EG9=CEEGGGGEGGGDG4>FGGFFGD)>DFFFB<BCFF=FF9@EFC>*16=>FDFBFFF?*:2><B<?F2?BF>1?<?:BF>(#####
@M05025:18:000000000-B3NL5:1:1101:8659:7622 1:N:0:CACTCA
ACAGTGACTCCTACGGGAGGCAGCAGTAGGGAATCTTCCACAATGGACGCAAGTCTGATGGAGCAACGCCGCGTGAGTGAAGAAGGGTTTCGGCTCGTAAAGCTCTGTTGGTAGTGAAGAAAGATAGAGGTAGTAACTGGCCTTTATTTGACGGTAATTACCTAGAAAGTCACGGCTAACTACGTGCCAGCAGCCGCGGTAATACGTAGGTGGCAAGCGTTGTCCGGATTTATTGGGCGTAAAGCGAGTGCAGGCGGTTCAATAAGTCTGATGTGAAAGCCTTCGGCTCAACCGGGGTCAG
+
GGGGGGGGGGGGGGGGGGGGGGGGGGGGGGGGGGGGGGGGGGGGGGGGGGGGGGGGGGGGGGGGGGGGGGGGGGGGGGGGFGGGGGGGGGGGGGGGGGGGGGGGGGGGGGGFFGFGGGGGGGGGGGGGGGGGGGGGGGGGFGGGGGGGFFGGGGFGGGFGGGGGGGGGGGGFGGDGGGGGFGGGGGFGGGGGGGGGGGGGGGGGGGEFGGGGGGGGGGG1CCCEFEGEG<4FGG>F<7D<DGGFFEGFGFF?FFFFFB<DFF?=AFFFFFFBFFFAAAB?7:>>:61027?FFF;0#####
@M05025:18:000000000-B3NL5:1:1101:17809:7641 1:N:0:CACTCA
ACAGTGACTCCTACGGGAGGCAGCAGTAGGGAATCTTCCACAATGGGCGCAAGCCTGATGGAGCAACACCGCGTGAGTGAAGAAGGGTTTCGGCTCGTAAAGCTCTGTTGTTGGAGAAGAACGTGCGTGAGAGTAACTGTTCACGCAGTGACGGTATCCAACCAGAAAGTCACGGCTAACTACGTGCCAGCAGCCGCGGTAATACGTAGGTGGCAAGCGTTATCCGGATTTATTGGGCGTAAAGCGAGCGCAGGCGGTTACTTAGGTCTGATGTGAAAGCCTTCGGCTTAACCGAAGGTCA
+
GGGGGGGGGGGGGGGGGGGGGGGGGGGGGGGGGGGGGGGGGGGGGGGGGGGGGGGGGGGGGGGGGGGGGGGGGGGGGGGGGGGGGGGGGGGGGGGGGGGGGGGGGGGGGGGGGGGGGGGGGGGGGGGGGGGGGGGGGGGGGGGGGFGGGGGGGGGGGGGGGGGGGGFFGGGGGGGGGGGGGGGGGGGGGGGGGGGGGGGEGGGGGGCGGGGGGGGGGGGGGGGGGGGCGDFF>FGFGGGGGGGFFFGFGEFFEEFFFFGGG?FFFFBF<FFFFFBAADFFFFFFFFFB>:D<DFB(#####
@M05025:18:000000000-B3NL5:1:1101:9811:7671 1:N:0:CACTCA
ACAGTGACTCCTACGGGAGGCAGCAGTAGGGAATCTTCCACAATGGACGCAAGTCTGATGGAGCAACGCCGCGTGAGTGAAGAAGGGTTTCGGCTCGTAAAGCTCTGTTGGTAGTGAAGAGAGATAGAGGTAGTAACTGGCCTTTATTTGACGGTAATTACCTAGAAAGTCACGGCTAACTACGTGCCAGCAGCCGCGGTAATACGTAGGTGGCAAGCGTTGTCCGGATTTATTGGGCGTAAAGCGAGTGCAGGCGGTTCAATAAGTCTGATGTGAAAGCCTTCGGCTCAACCGGGCGCGT
+
GGGGGGGGGGGGGGGGGGGGGGGGGGGGGGGGGGGGGGGGGGGGGGGGGGGGGGGGGGGGGFGGGGGGGGGGGGGDGGGCFGGGGGGGGGGGGGFGEGGGGGGGGFGGGGGGGGFGGFGEF,B=EEFGGGGGGGGGGGGGGGGGGGFGGGGFGGGGGF=DFGGCFGGGGGGGGGGGGGGFAEFGFF>DFGGGGGGGGGGGEECFGGGGGGGGFC*<ECEECCEFCEECD*9>CGGGGGGDDDGF45DFGF=FFF>FF7)*?4968@406@FFF7ABFFAB2:A<B6>:?22:89((#####
@M05025:18:000000000-B3NL5:1:1101:17915:7673 1:N:0:CACTCA
ACAGTGACTCCTACGGGAGGCAGCAGTGGGGAATATTGCACAATGGGCGCAAGCCTGATGCAGCGACGCCGCGTGCGGGATGGAGGCCTTCGGGTTGTAAACCGCTTTTGTTCAAGGGCAAGGCACGGCTTCGGGCCGTGTTGAGTGGATTGTTCGAATAAGCACCGGCTAACTACGTGCCAGCAGCCGCGGTAATACGTAGGGTGCGAGCGTTATCCGGATTTATTGGGCGTAAAGGGCTCGTAGGCGGTTCGTCGCGTCCGGTGTGAAAGTCCATCGCCTAACGGTGGATCTGCACGCC
+
GGGGGGGGGGGGGGGGGGGGGGGGGGGGGGGGGGGGGGGGGGGGGGGGGGGGGGGGGGGGGGGGGGGGGGGGGGGGGGGGGGGGGGGGGGGGGGGGGGGGGGGGGGGGGGGGGGGGGGGGGGGGGGGGGGGGGGGGGGFGGGGGFGGGGGGGGGGGGGGGGGGGGGGGGGGGGGGGGGGGGGGGGGGGGGGGGGGGGGGGGGGGGGGGCCGGGGGGCFGGGCEEGGGCGGGGGGGGGGGGGFG555DFGF;BEFFFFDGGGFFFBF17:FFF?FF9<AFBF60:<?B??F?B78<)#####
@M05025:18:000000000-B3NL5:1:1101:22696:7686 1:N:0:CACTCA
ACAGTGACTCCTACGGGAGGCAGCAGTGGGGAATATTGCACAATGGGCGCAAGCCTGATGCAGCCATGCCGCGTGTATGAAGAAGGCCTTCGGGTTGTAAAGTACTTTCAGCGAGGAGGAAGGTGTTGTGGTTAATAACCGCAGCAATTGACGTTACTCGCAGAAGAAGCACCGGCTAACTCCGTGCCAGCAGCCGCGGTAATACGGAGGGTGCAAGCGTTAATCGGAATTACTGGGCGTAAAGCGCACGCAGGCGGTCTGTCAAGTCGGATGTGAAATCCCCGGGCTCAACCTGGATGGG
+
GGGGGGGGGGGGGGGGGGGGGGGGGGGGGGGGGGGGGGGGGGGGGGGGGGGGGGGGGGGGGGGGGGGGGGGGGEGGGGGGGGGGGGGGGGGGGGGGGGGGGGGGGGGGGGGGGGGGGGGCFGGGGGGGGGGFGGGGGGGGGGGGGGGGGGGGGFGGGGGGGGGGGGGGGGGGGGGGGGGGGGGGGGGGGGGGGGGGGGGGGGGGGGGEEGGGGGGGGGGGGGGGGGGGDGGGGGGGGGGGGGGFFFGFGFFFFFFFFFGGGFFF>FA?<FF:>;AFF><B:??>BFFFBFFF77??#####
@M05025:18:000000000-B3NL5:1:1101:11467:7694 1:N:0:CACTCA
ACAGTGACTCCTACGGGAGGCAGCAGTGGGGAATATTGCACAATGGGCGCAAGCCTGATGCAGCCATGCCGCGTGTATGAAGAAGGCCTTCGGGTTGTAAAGTACTTTCAGCGAGGAGGAAGGTGTTGTGGTTAATAACCGCAGCAATTGACGTTACTCGCAGAAGAAGCACCGGCTAACTCCGTGCCAGCAGCCGCGGTAATACGGAGGGTGCAAGCGTTAATCGGAATTACTGGGCGTAAAGCGCACGCAGGCGGTCTGTCAAGTCGGATGTGAAATCCCCGGGGCAAACCTGGGGCCT
+
FGGGGGGGFGGFGGGGGGGGGGGGGGGGGGGGGGFGGGFFGGGGGGFGGGFCFGGGGGGGGACFGCFGGGGGGFGGGGG9FGG@FGCEFCGGGG@GGFGGGFGGGGFGGFG<>>CFCF7CFGGGFGGGGGEGGFDGGGFGEEEGEF8AF=EFF:FGGFF>EEGG7FCF7FGGC@EC8EFCEDCGBEEFGCC,26CC8EC*CG?EGG=?CEGEG5CC:5CE7ACGE7==GFG7:007CG3/9>CF*))8))755:07>B31*19?4=)*4>75@?46<AF<:)4;>1(((-(23?0<#####
@M05025:18:000000000-B3NL5:1:1101:14105:7706 1:N:0:CACTCA
ACAGTGACTCCTACGGGAGGCAGCAGTGAGGAATATTGGTCAATGGGAGAGATCCTGAACCAGCCAAGCCGCGTGAGGGAAGACGGCCCTATGGGTTGTAAACCTCTTTTGTCGGAGAACAAAACCCGGGACGTGTCCCGGACTGCGTGTATCCGAAGAAAAAGCATCGGCTAACTCCGTGCCAGCAGCCGCGGTAATACGGAGGATGCGAGCGTTATCCGGATTTATTGGGTTTAAAGGGTGCGTAGGCGGTCCGTTAAGTCAGCGGTAAAATTGCGGGGCTCAACCCCGTCGAGCGTGA
+
GGGGGGGGGGGGGGGGGEGGGGGGGGGGGGGGGGGGGGGGGGGGGGGGGEGGGGGGGGGGGGGGGGGGGGGGGGDGGGGGGGEFGGGGGGGGGGGGGGGGGGGGGGGGGGGGGGGGGGGGFGGGGGGGGGGGGGGGGGGGGGGGGGGGGGGGGGGFEGGFGFGGGGGGGGGGGGGGGGGGGGGGGGGGGGGGGGGGGGGGGGGGGGGGGGGGGGGGGGGGGG=5C?FGDDGGDD367DFFGGGDFFGEGFFEFDBEF@CFGFBBB?>>3BD?@FF4<BF99>>BFFB:BFFF:B94#####
@M05025:18:000000000-B3NL5:1:1101:25358:7711 1:N:0:CACTCA
ACAGTGACTCCTACGGGAGGCAGCAGTGGGGAATATTGCACAATGGGGGAAACCCTGATGCAGCAACGCCGCGTGAGTGAAGAAGGTTTTCGGATTGTAAAGCTCTGTTAGCAGGGAAGAGGAAGGACGGTACCTGCAGAGGAAGCCACGGCTAACTACGTGCCAGCAGCCGCGGTAATACGTAGGTGGCAAGCGTTGTTCGGAATAACTGGGCGTAAAGGATGCGTAGGCGGTTAAACAAGTTATATGTTAAATATATAGGCTTAACCTGTAGAAAGCATATAAAACTGTTTAACCCGGC
+
GGGGGGGGGGGGGGGGGGGGGGGGGGGGGGGGGGGGGGGGGGGGGGGGGGGGGGGGGGGGGGGGGGGGGGGGGGGGGGGGGGGGGGGGGGGGGGGGGGGGGGGGGGGGGGGGGGGGGGGGGGGGGGGGGGGGGGGGGGGGGGGGGGGGGGGGGGFGGGGEFGGGGGGGGGGGGGGGGGGC@FGGGGGGGGGGGGGEGGEGGGGGGGGGGGGGGGGGDDGGGFGGGGGGGDGDGDDG:7FGGGDFFFGFGFFFFFFFFFGGGFFFFFFFFF>FFF<A>(034<><>4AFDAAAB<A)#####
@M05025:18:000000000-B3NL5:1:1101:13082:7716 1:N:0:CACTCA
ACAGTGACTCCTACGGGAGGCAGCAGTGGGGAATATTGCACAATGGGCGAAAGCCTGATGCAGCGACGCCGCGTGAGGGATGACGGCCTTCGGGTTGTAAACCTCTTTCAGTAGGGAAGAAGCGAAAGTGACGGTACCTGCAGAAGAAGCGCCGGCTAACTACGTGCCAGCAGCCGCGGTAATACGTAGGGCGCAAGCGTTATCCGGATTTATTGGGCGTAAAGAGCTCGTAGGCGGTTTGTCGCGTCTGCCGTGAAAGTCCGAGGCTCAACCTCGGATCTGCGGTGGGTACGGGCGCCTC
+
GGGGGGGGGGGGGGGGGGGGGGGGGGFGGGGGGGGGGGGGGGGGGGGGGGGGGGGGGGGGGGGGGGGGGGGGGGGGGGGGGGGGGGGGGGGGGGGGGGGGGGGGGGGGGGGGGGGGGGGGGGGGGGGGGGGGGGGGGGGGGGGGFGGGGGGGGGGGGDGGGGGGGGGCGGGGGGGGGGGBEEGGGGGGGGGGGGGEC=EGGGGGGGGGEGGGGGGGGGGEGGGFGGGGGGGGGGGGGDGDDGGFFEDDC@FFFD>FFFGGGFFBB32>?FFF:?:<FFB6>AAFF6>6>B>?19>,#####
@M05025:18:000000000-B3NL5:1:1101:3304:7722 1:N:0:CACTCA
ACAGTGACTCCTACGGGAGGCAGCAGTAGGGAATCTTCCACAATGGGCGCAAGCCTGATGGAGCAACACCGCGTGAGTGAAGAAGGGTTTCGGCTCGTAAAGCTCTGTTGTTGGAGAAGAACGTGCGTGAGAGTAACTGTTCACGCAGTGACGGTATCCAACCAGAAAGTCACGGCTAACTACGTGCCAGCAGCCGCGGTAATACGTAGGTGGCAAGCGTTATCCGGATTTATTGGGCGTAAAGCGAGCGCAGGCGGTTGCTTAGGGCTGATGTGAAAGCCTTCGGCTTAACCGAAAACGC
+
GDGGGGGGAFDFGFGGGGEEFCCGFGFGGGGGGGGGGGFDGGFGGGGGG@FCFDG8<@DFG@@DCF<EFGDEGG:?FFGEGFGGGFCEFG9CB@GG=FCFF9E?FFAFFCF,E8=BFG@EEGEF74:C:BFCDFDAF9?7@D?78FCE+DDF+@FE+EFFFE:CFFFGGC===E**@C:FGGC:,,>DGGGFGFCEEEGGEEDFFG6@CCEEGGGF*AE5=7;=9=C5DDFFF7:D*9CGC7FF*57<)>))00,7>B55*94=74(73@7B66424:A(47)2(-0(-,).),2-#####
@M05025:18:000000000-B3NL5:1:1101:16949:7774 1:N:0:CACTCA
ACAGTGACTCCTACGGGAGGCAGCAGTGAGGAATATTGGTCAATGGGCTTACGCCTGAACCAGCCAAGTCGCGTGAGGGAAGACTGCCCTATGGGTTGTAAACCTCTCTTGTCAGGGAGCAACGCCGGCTACGTGTAGCCGGACTGAGAGTACCTGAAGAAAAAGCATCGGCTAACTCCGTGCCAGCAGCCGCGGTAATACGGAGGATGCGAGCGTTATCCGGATTTATTGGGTTTAAAGGGTGCGTAGGCGGAATGCCAAGTCAGCGGTAAAATCGCGGGGCTCAACCTCGCTCCTGGTA
+
GGGGGGGGGGGGGGGGGGGGGGGGGGFGGGGGGGGGGGGGGGGGGGGGGGGGGGGGGGGGGGGGGGGGGGGGGGGGGGGGGGGGGGGGGGGGGGGGGGGGGGGGGGGGGGGGGGGGGGGGGGGGGGGGGGGGGGGGGGGGGGGGGGGGGGGGGGGGGGGGGGGGGGGGGGGGGGGGGGGGGGGGGGGGGGGGGGGGDGGGGGGEEEGGGGGGGGGGGGGGGEGEGGFGGGGGGDCCFCCGGGGFFFGFDBFEDFFFFFFFGFFFF4>FFEFFFFF?FBFFF>;1:?DF??<<BFB>#####
@M05025:18:000000000-B3NL5:1:1101:26667:7780 1:N:0:CACTCA
ACAGTGACTCCTACGGGAGGCAGCAGTAGGGAATCTTCCACAATGGACGAAAGTCTGATGGAGCAACGCCGCGTGAGTGAAGAAGGGTTTCGGCTCGTAAAGCTCTGTTGGTAGTGAAGAAAGATAGAGGTAGTAACTGGCCTTTATTTGACGGTAATTACTTAGAAAGTCACGGCTAACTACGTGCCAGCAGCCGCGGTAATACGTAGGTGGCAAGCGTTGTCCGGATTTATTGGGCGTAAAGCGAGTGCAGGCGGTTCAATAAGTCTGATGTGAAAGCCTTCGGCTCAACCGGGCGGGT
+
GGGGGGGGGGGGGGGGGGGGGGGGGGGGGGGGFGGGGGGGGGGGGFGGGGGGGGGGGGGFGGGGGGGGGGGGGGGGGGGGGGGGGGGGGGGGGGGGGGGGDGGGGGGGGGFFFFGFGGGGGGGGGGGGGGGFGGFGGGGDFGGGGGGGGCFGGGGFCGGGGGGGGGGFGGGGG@EEGCGGGGGEGGGGGGGGGGGGEEDECEF@FGGGG5CGGGGGFFGGGEGGGGGEDGGGGFF6FGDDGDGFB)9<DFFFFFFFFDGGGFF4<?AFF*0@=F4A94<??BFF?098:7??BBB(#####
@M05025:18:000000000-B3NL5:1:1101:4223:7782 1:N:0:CACTCA
ACAGTGACTCCTACGGGAGGCAGCAGTGGGGAATATTGCACAATGGGCGCAAGCCTGATGCAGCCATGCCGCGTGTATGAAGAAGGCCTTCGGGTTGTAAAGTACTTTCAGCGAGGAGGAAGGTGTTGTGGTTAATAACCGCAGCAATTGACGTTACTCGCAGAAGAAGCACCGGCTAACTCCGTGCCAGCAGCCGCGGTAATACGGAGGGTGCAAGCGTTAATCGGAATTACTGGGCGTAAAGCGCACGCAGGCGGTCTGTCAAGTCGGATGTGAAATCCCCGGGCCCAACCTGGCCTAG
+
GGGGGGGGGGGGGGGGGGGGGGGGGGGGGGGGGGGGGGGGGGGGGGGGGGGGGGGGGGGGGGGGGGGGGGGGGGGGGGGGGGGGGGGGGGGGGGGGGGGGGGGGGGGGGGGGGGGGGGGGGGGGGGGGGGGGGGGGGGGGGGGGGGGGGGGGGGGGGGCFGGGGGGGGGGGGGGGGGGGGGFGGGGGGGGGGGGGGGGGGGDGGGFEGGGGGGGGGGGGGGGGGGGCEDGGGGGGGGGGGGDGFFFGFGFFFFB>F@>GGC@FFFFBFFFDE>F>><<9<>B:BFF((,4:BFF?F#####
@M05025:18:000000000-B3NL5:1:1101:10000:7797 1:N:0:CACTCA
ACAGTGACTCCTACGGGAGGCAGCAGTAGGGAATCTTCCACAATGGACGAAAGTCTGATGGAGCAACGCCGCGTGAGTGAAGAAGGGTTTCGGCTCGTAAAGCACTGTTGGTAGTGAAGAAAGATAGAGGTAGTAACTGGCCTTTATTTGACGGTAATTACTTAGAAAGTCACGGCTAACTACGTGCCAGCAGCCGCGGTAATACGTAGGTGGCAAGCGTTGTCCGGATTTATTGGGCGTAAAGCGAGTGCAGGCGGTTCAATAAGTCTGATGTGAAAGCCTTCGGCTCAACCGGGGTTGC
+
GGGGGGGGGGGGGGGGGGGGGGGGGGGGGGGGGGGGGGGGGGGGGGGGGGGGGGGGGGGGGGGGGGGGGGGGGGGGGGGGGGGGGGGGGGGGGGGGGGGGGGGGGGGGGGGGGGGGGGGGGGFDFGGGGGGGGGGGGGAFGGGGGGGGGGGGGGGGGGGGGGGGGGGGFGGGGGGGGDGGGGGGGGGGGGGGGGGGGGGGGGGGGGFGGGGGGGGGGGGEGGGGGGG=DDFGGGCGGGGGGDGFFFGFGFFFFFFFF@G5DF?FA?>FFFFFFFFFFF<??:><?FFF<?FFFB>(#####
@M05025:18:000000000-B3NL5:1:1101:19907:7799 1:N:0:CACTCA
ACAGTGACTCCTACGGGAGGCAGCAGTGGGGAATATTGGACAATGGGCGCAAGCCTGATCCAGCCATACCGCGTGGGTGAAGAAGGCCTTCGGGTTGTAAAGCCCTTTTGTTGGGAGAGAAATCCAGCCGGCTAATACCTGGTTGGGATGACGGTACCCAAAGAATAAGCACCGGCTAACTTCGTGCCAGCAGCCGCGGTAATACGAAGGGTGCAAGCGTTACTCGGAATTACTGGGCGTAAAGCGTGCGTAGGTGGTTATTTAAGTCCGTTGTGAAAGCCCTGGGCTCAACCTGGTGGAG
+
GGGGGGGGGGGGGGGGGDGGGGGGGGGGGGGGGGGGGGGGGGGGGGGGGGGGGGGGGGGGGGGGGGGGGGGGGGGGGGGGFGGGGGGGGGGGGGGGGGGGGGGGGGFGGGFGGGGGGGGGGGFGGGGGGGGGGGGGGGGGGGGGGGGGCGGGGGGGGGGGGGGFGGGGGGGGGGGGGGGGGGGGGGGGGGGGGGGGGGGGGGGGGGFGGGGGGGGGGGGGGGGGGGGGGGGGGGGGG:DGGGGFFEGFGFEDFFAFF7DFDF?FFFFFBFFFDEF<AFFF:B??BFF?FBFFFFFF#####
@M05025:18:000000000-B3NL5:1:1101:6003:7827 1:N:0:CACTCA
ACAGTGACTCCTACGGGAGGCAGCAGTAGGGAATCTTCCACAATGGACGCAAGTCTGATGGAGCAACGCCGCGTGAGTGAAGAAGGGTTTCGGCTCGTAAAGCTCTGTTGGTAGTGAAGAAAGATAGAGGTAGTAACTGGCCTTTATTTGACGGTAATTACCTAGAAAGTCACGGCTAACTACGTGCCAGCAGCCGCGGTAATACGTAGGTGGCAAGCGTTGTCCGGATTTATTGGGCGTAAAGCGAGTGCAGGCGGTTCAATAAGTCTGATGTGAAAGCCTTCGGCTCAACCGGAGATAA
+
GGGGGGGGGGGGGGGGGGGGGGGGGGGGGGGGGGGGGGGGGGGGGGGGGGGGGGGGGGGGGGGGGGGGGGGGGGDGGGGGGGGGGGGGGGGGGGGGGGGGGGGFGGGGGGGEGGGGGGGGGGGFGGGGGGGGFGGGGGADFGGGGGGGGGGGGGGGGGGGFGGGGGGGGGGGGGGGGGGGGFGGGGGGGGGGGGFEEGGGGGGGGGGGGGGFGGEFGGGCEG=FGEGG3DFGGFFGGFGGGDDFFEGF);FFFFFFF)9<FFFFA=6B9FF?@846A>A?B0).8<(((5>(499(#####
@M05025:18:000000000-B3NL5:1:1101:3405:7830 1:N:0:CACTCA
ACAGTGACTCCTACGGGAGGCAGCAGTAGGGAATCTTCCACAATGGGCGAAAGCCTGATGGAGCAACGCCGCGTGAGTGAAGAAGGTTTTCGGATCGTAAAGCTCTGTTGTTGGTGAAGAAGGATAGAGGTAGTAACTGGCCCCTATTTGACGGTAATCAACCAGAAAGTCACGGCTAACTACGTGCCAGCAGCCGCGGTAATACGTAGGTGGCAAGCGTTATCCGGATTTATTGGGCGTAAAGCGAGCGCAGGCGGAAAGATAAGTCTGATGTGAAAGCCCCCGGCTTAACCGAGGGATC
+
GGGGGGGGGGGGGGGGGGGGGGEGGGGGGGGGGGGGGGGGGGGGGGGGGGGGGGGGGGGGFFEFGGGGGGGGGGGGGGGGGGGGGGFFGGGGGGGGGGGFGFGEFGCEEFFGGCFGF9EA8FGGGGGFF8FFFADGGGFFG@FGGGGGGGFG77FFGGGGFDFCFCFFGFGGGEGGGGGFF;DCGGFFGGGGGGGGGG5CGCF7EFFF5CCCCFGDGGGG7CGF@5=CG3CFFF7D*9D5DGCB*77>DEFFEDBFFFDGF?FF2F<=A4@7@@AFF))14(-40,9;972.4014#####
@M05025:18:000000000-B3NL5:1:1101:24420:7833 1:N:0:CACTCA
ACAGTGACTCCTACGGGAGGCAGCAGTGGGGAATATTGGACAATGGGCGCAAGCCTGATCCAGCCATGCCGCGTGAGTGATGAAGGCCCTAGGGTTGTAAAGCTCTTTCACCGGTGAAGATAATGACGGTAACCGGAGAAGAAGCCCCGGCTAACTTCGTGCCAGCAGCCGCGGTAATACGCAGGGGGCTAGCGTTGTTCGGATTTACTGGGCGTAAAGCGCACGTAGGCGGACTTTTAAGTCAGGGGTGAAATCCCGGGGCTCAACCCCGGAACTGCCTTTGATACTGGAAGTCTCTGGA
+
GGGGGFGFFGGGGGGGGEFGFFGGGGCFGGGGGGFGFFGFGGFFGGFGGGGEGGGGGGGFGGGGGGGGGGGEGCFEG<FGGGGGGGFF@C=FEGGFCEGGGGGGGGGGFFFFFG>CGCFGADFGGGGGGGGD=FEEDFEGGFF<FBBFG@FEFFDEGEBFC@<CG7FGFGEGGGGEG@EFF*4<C:C:BEGGGGGEG8CEE*8A*<FC0+AFGGGGCCF7CEGGGGGFGFGG<<>*:CDGFF7BFFG><:F46FAF?:D3D55),6:<-<@BB5;7???BFF9<)65<>B1:<0A4#####
@M05025:18:000000000-B3NL5:1:1101:19363:7856 1:N:0:CACTCA
ACAGTGACTCCTACGGGAGGCAGCAGTAGGGAATTTTCCGCAATGAGCGAAAGCTTGACGGAGCGACACAGCGTGCAGGATGAAGGTCCTCGGATTGTAAACTGCTGTTGTAAGGGAAGAAAAAATTTAATAGGAAATGATTAAATCTTGACGGTACCTTATTAGAAAGTGACGGCTAACTATGTGCCAGCAGCCGCGGTAATACATAGGTCACAAGCGTTATCCGGAATTATTGGGCGTAAAGAGTTTGTAGGCGGTTTATCAAGTCTAGAGTTAAAGCCTGAGGCTCAACCTCAAACAC
+
GGGGGGGGGGGGGGGGGGGGGGGGGGGGGGGGGGGGGGGGGGGGGGGGGGGGGGGGGGGGGGGGGGGGGGGGGGGGGGGGGGGGGGGGGGGGGGGGGGGGGGGGGGGFGGGGGGGGGGGGGGGGGGGFFGGGGGFGGGGGGGGGGGGGGGGGGGGGGGGDGGGGGGGGGGGGGGGGGGGGGGGGGGGGGGGGG6DEEEGGGGGGGGGGGGFGFGGGGGEGGEGGFEEGGGGGGDCGGGGGCDD?=@GFGFFFFFBFF>DDGFFFFFA@BFFFFFAFB<AD?FF<<4(87<?FFF0,#####
@M05025:18:000000000-B3NL5:1:1101:7864:7869 1:N:0:CACTCA
ACAGTGACTCCTACGGGAGGCAGCAGTGAGGAATATTGGTCAATGGGAGAGATCCTGAACCAGCCAAGCCGCGTGAGGGAAGACGGCCCTATGGGTTGTAAACCTCTTTTGTCGGAGAACAAAACCCGGGACGAGTCCCGGACTGCGTGTATCCGAAGAAAAAGCATCGGCTAACTCCGTGCCAGCAGCCGCGGTAATACGGAGGATGCGAGCGTTATCCGGATTTATTGGGTTTAAAGGGTGCGTAGGCGGTCCGTTAAGTCAGCGGTAAAATTGCGGGGCTCAACCCCGTCGAGTGTCG
+
GGGGGGGGGGGGGGGGGGGGGGGGGGGGGGGGGGGGGGGGGGGGGGGGGGGGGGGGGGGGGGGGGGGGGGGGGGGGGGGGGGGGGGGGGGGGGGGGGGGGGGGGGGGGGGGGGGGGGGGGGGGGFGGGGGGGGGGGGGGGGGGGGGGGGGGGGFFGGEGGGGGGGGGGGGGGGGGGGFEFGGCFGGGGF>EGGGGGGGFFGEGGCGGGGGCEGGGGDGGGGGGD*2<?CCCGGGDGFGGGGGDFFFGFGFFFFFFF>@DGGFF?DFFB(7BBFF?BDBF6099<?2:??BFF<B(-#####
@M05025:18:000000000-B3NL5:1:1101:6205:7897 1:N:0:CACTCA
ACAGTGACTCCTACGGGAGGCAGCAGTGAGGAATATTGGTCAATGGGCGCGAGCCTGAACCAGCCAAGTCGCGTGAGGGATGACGGCCCTACGGGTTGTAAACCTCTTTTGTCGGGGAGCAAATTCCGTTACGTGTAACGGAGTCGAGAGTACCCGAAGAAAAAGCATCGGCTAACTCCGTGCCAGCAGCCGCGGTAATACGGAGGATGCGAGCGTTATCCGGATTTATTGGGTTTAAAGGGTGCGTAGGCGGACTGTCAAGTCAGCGGTAAAATACGGGGGCTCAACCTCCGCCCGTAGA
+
GGGGGGGGGGGGGGGGGGGGGGGGGGFFGGGGGGGFGGGGGGGGGGGGGGGGGGGGGGGGGGGGGGGGGGGGGGGGGGGGGGGGGGDGGGGGGGGGGGGGGGGGGGGGGGGFGGGGGGGGGGGGGGEFCFEGGGGFGCBFGGGGGGGGGGGFCGGGEGGGGGGFFFGGGGG7CEGGCFGECFGGGGGGFGGGGEGGGECFGGG=EEE8EGGDCGGGGGGGGEE::E+A>CFGFC*99>FFGG5>>ED@DDFF@>15@?7D>?@*680>2).096<<-:00(6691)44:7:(((:3#####
@M05025:18:000000000-B3NL5:1:1101:4124:7926 1:N:0:CACTCA
ACAGTGACTCCTACGGGAGGCAGCAGTAGGGAATCTTCGGCAATGGACGCAAGTCTGACCGAGCAACGCCGCGTGAGTGGAGAAGGTTTTCGGATCGTAAAACTCTGTTGTTAGAGAAGAACAAGGATGAGAGTAAAATGTTCATCCCTTGACGGTATCTAACCAGAAAGCCACGGCTAACTACGTGCCAGCAGCCGCGGTAATACGTAGGTGGCAAGCGTTGTCCGGATTTATTGGGCGTAAAGCGAGCGCAGGCGGTTTCTTAAGTCTGATGTGAAAGCCCCCGGCTCAACCGGGGCAT
+
GGGGGGGGGGGGGGGGGGGGGGGGGGGGGGGGGGGGGGGGGGGGGGGGGGGGGGGGGGGGGGGGGGGGGGGGGGGGGGGGGGGGGGGGGGGGGGGGGGGGGGGGGGGGGGGGGGGGGGGGGGGGGGGFGGGGGGGGGGGGGGGGGGGGGGGGGGGGGGGGGGGGGGGGGGGGGGGGGGGGGGGGGGGGGGGGGGGGGGGGGGGGGGGGGGGGGGGGGGGGGEGGGGGGGGGGGGGGGGGGGGG@FFDFGFBEEFFFFFDGGFFFFFFFAFFFFFFDAAA>F(8?>>BB9F?FFF>F#####
@M05025:18:000000000-B3NL5:1:1101:13846:7970 1:N:0:CACTCA
ACAGTGACTCCTACGGGAGGCAGCAGTAGGGAATCTTCCACAATGGACGAAAGTCTGATGGAGTAACGCCGCGTGAGTGAAGAAGGGTTTCGGCTCGTAAAGCTCTGTTGGTAGTGAAGAAAGATAGAGGTAGTAACTGGCCTTTATTTGACGGTAATTACTTAGAAAGTCACGGCTAACTACGTGCCAGCAGCCGCGGTAATACGTAGGTGGCAAGCGTTGTCCGGATTTATTGGGCGTAAAGCGAGTGCAGGCGGTTCAATAAGTCTGATGTGAAAGCCTTCGGCTGAACCGGAGAGGT
+
GGGGGGEGCGGGGGGC:FGGGGGGGGFGGFDFGGGGGGGGGFGGFF;FFFGGGFGGGACFGE@FGGGGGDGGGEFEEGGGGGGFDGGEFGFEDGD=FGEFGGFE<FCCFFGGFGFFFBGFFGFEFCFEGGGGGGGGGGGGGGFGGGEFGGFFGG:7CFGFBGGFGFFGFDCE;EDEEGGGGGGGG6DCC8EGFGGGDGGE*;CCC5ACFGGGGCCCFFE5A5EG7EEE57=CCC@9FCDGCDCF?BDFGF=BFFFEEBGGGF?*4=<=4BFF4=<>A>B7(48)36>0(,87(-3(#####
@M05025:18:000000000-B3NL5:1:1101:12182:8004 1:N:0:CACTCA
ACAGTGACTCCTACGGGAGGCAGCAGTGGGGAATTTTGGACAATGGGGGAAACCCTGATCCAGCAATGCCGCGTGTGCGAAGAAGGCCTTCGGGTTGTAAAGCACTTTTGTCAGGGAAGAAATCCTTTGGGCTAATACCCTAGGGGGATGACGGTACCTGAAGAATAAGCACCGGCTAACTACGTGCCAGCAGCCGCGGTAATACGTAGGGTGCAAGCGTTAATCGGAATTACTGGGCGTAAAGCGTGCGCAGGCGGTTGTGTAAGACAGGTGTGAAATCCCCGGGCTTAACCTGGGCCTG
+
GGGGGGGGGGGGGGGGGGGGGGGGGGGGGGGGGGGGGGGGGGGGGGGGGGGGGGGGGGGGGGGGGGGGGGGGGGGGGGGGGGGGGGGGGGGGGGGGGGGGGGGGGGGGGGGGGFGGGGGGGGGGGGGGGGGGGGGGGGGGGGGGGGGGGGGGGGGGFGGGGGGGGGGGGGGGGGGGGGGGGGGGGGGGGGGGGGGEGGGGGGGGGGGGGGGGGGGGGGGGGDGGGCCEGGGGGGGGGGGDDGGFFBDFGFFFFFFFFEGGGFFFDFFFFFFFFFFA<9>A?4?BFFFFFFFFBFFB#####
@M05025:18:000000000-B3NL5:1:1101:22728:8005 1:N:0:CACTCA
ACAGTGACTCCTACGGGAGGCAGCAGTAGGGAATCTTCCACAATGGGCGAAAGCCTGATGGAGCAACGCCGCGTGGGTGAAGAAGGTCTTCGGATCGTAAAACCCTGTTGTTAGAGAAGAAAGTGCGTGAGAGTAACTGTTCACGTTTCGACGGTATCTAACCAGAAAGCCACGGCTAACTACGTGCCAGCAGCCGCGGTAATACGTAGGTGGCAAGCGTTATCCGGATTTATTGGGCGTAAAGGGAACGCAGGCGGTCTTTTAAGTCTGATGTGAAAGCCTTCGGCTTAACCGGGCGACG
+
GGGGGGGGGGGGGGGGGGGGGGGGGGGGGGGGGGGGGGGGGGGGGGGGGGGGGGGGGGGGGGGGGGGGGGGGGGGGGGGGGGGGGGGGGGGGGGGGGGGGGGGGGGGGGGGGGGGGGGGGGGGGGGGGGGGGGGGGGGGGGGGGGGGGGGGGGGGGGGGGGGGGGGGGGGGGGGGGGGGGGGGGGGGGGGGGGGGGGGGGGGGGGGFGGGGGGGGGGGGGGGGGGGGGDGFGGGGGGGGGGDGFFFGFGFFFFFFF>7CCFF@F?FFFFFFFFF<<AFFFFFD7?BFFFB>A39B(#####
@M05025:18:000000000-B3NL5:1:1101:23897:8012 1:N:0:CACTCA
ACAGTGACTCCTACGGGAGGCAGCAGTAGGGAATCTTCCACAATGGGCGCAAGCCTGATGGAGCAACACCGCGTGAGTGAAGAAGGGTTTCGGCTCGTAAAGCTCTGTTGTTGGAGAAGAACGTGCGTGAGAGTAACTGTTCACGCAGTGACGGTATCCAACCAGAAAGTCACGGCTAACTACGTGCCAGCAGCCGCTGTAATACGTAGGTGGCAAGCGTTATCCGGATTTATTGGGCGTAAAGCGAGCGCAGGCGGTTGCTTAGGTCTGATGTGAAAGCCTTCGGCTTAACCGAAACCTC
+
GGGGGGGGGGGGGGGGGGGGGGGGGGGGGGGGGGGGGGGGGGGGGGGGGGGGGGGGGGGGGGGGGGGGGGGGGGGGGGGGGGGGGGGGGGGGGGGGGGGGGGGGGGGGGGGGGGGGGGGGGGGGGGGGEGGGGGGGGGGGGGGGGGGGGGGGGGGGGGGGGGGGGGGGGGGGGGGGGGGGGGGGGGFFGGGGGGGGGGGGGGGGGGFFGGGGGGGFG=1=CEGGGGG5D*;CDG7FGGGGGGGFFFGEDBF>>;9FFF<C5@@F<FFFDFFFFFFBFAAFFFABFF9?>?>246(-#####
@M05025:18:000000000-B3NL5:1:1101:6134:8033 1:N:0:CACTCA
ACAGTGACTCCTACGGGAGGCAGCAGTAGGGAATCTTCCACAATGGGCGAAAGCCTGATGGAGCAACGCCGCGTGGGTGAAGAAGGTCTTCGGATCGTAAGACCCTGTTGTTAGAGAAGAAAGTGCGTGAGAGTAACTGTTCACGTTTCGACGGTATCTAACCAGAAAGCCACGGCTAACTACGTGCCAGCAGCCGCGGTAATACGTAGGTGGCAAGCGTTATCCGGATTTATTGGGCGTAAAGGGAACGCAGGCGGTCTTTTAAGTCTGATGTGAAAGCCTTCGGCTTAACCGGGGAACT
+
GGGGGGGGGGGGGGGGGGGGGGGGGGGGGGGGGGGGGGGGGGGGGGGGGGGGGGGGGGGGGGGGGGGGGGGGGGGGGGGGGGGGGFGGGGGGGGDGGGGGGGGGGGGGGGGGGGGGGGGGGGGGFGFGGGGGGGGGFGGGGGGGGFGGFEGGGGGGGGGGGGGGFGGGGGGGGDGDGGGGGCFEGGGGGGGGGGGEDEGGGGGGGGGGGGGCFFGGGGGGGCCFGCGE*CFGGGGGG4<DGGF=?FF:7D3>DF>D>7CGFFFF?F>@<==F694).-92:2<???167:A2)3((#####
@M05025:18:000000000-B3NL5:1:1101:15188:8035 1:N:0:CACTCA
ACAGTGACTCCTACGGGAGGCAGCAGTGGGGAATATTGGACAATGGGCGCAAGCCTGATCCAGCCATACCGCGTGGGTGAAGAAGGCCTTCGGGTTGTAAAGCCCTTTTGTTGGGAAAGAAATCCAGCTGGCTAATACCCGGTTGGGATGACGGTACCCAAAGAATAAGCACCGGCTAACTTCGTGCCAGCAGCCGCGGTAATACGAAGGGTGCAAGCGTTACTCGGAATTACTGGGCGTAAAGCGTGCGTAGGTGGTCGTTTAAGTCCGTTGTGAAAGCCCTGGGCTCAACCTGGCATCG
+
GGGGGGGGGGGGGGGGGGGGGGGGGGGGGGGGGGGGGGGGGGGGGGGGGGGGGGGGGGGGGGGGGGGGGEGGGGGGGGGGGGGGGGGGGGGGGGGGGGGGGGGGGGGGGGGGGGGGGGGGGGGGGGGGGGGGGGGGGGGGGGGGGGGGGGGGGGGGGGGGGGGGGGGGGGGGGGGGGEGGGGGGGGGGGGGGGGGGGGGGGGGGGGGEGGGGGGGGGGGGGGE?CGGGGGGGGGGGGGGGGGGFFFGEGFBDFFFF>EFGGFFFFFFFAFFFDFFFAAAF<<BF?BFFB?<:<F??#####
@M05025:18:000000000-B3NL5:1:1101:4176:8042 1:N:0:CACTCA
ACAGTGACTCCTACGGGAGGCATCAGTGGGGAATATTGCACAATGGGCGCAAGCCTGATGCAGCGACGCCGCGTGCGGGATGGAGGCCTTCGGGTTGTAAACCGCTTTTGTTCAAGGGCAAGGCACGGTTTTTGGCCGTGTTGAGTGGATTGTTCGAATAAGCACCGGCTAACTACGTGCCAGCAGCCGCGGTAATACGTAGGGTGCAAGCGTTATCCGGATTTATTGGGCGTAAAGGGCTCGTAGGCGGTTCGTCGCGTCCGGTGTGAAAGTCCATCGCTTAACGGTGGATCCGCGTGGG
+
GGGGGGGGGGGGGGGGGGGGGGGGGGFEGGGGGGGGGGGGGGGGFFGGGGGGGGGGGGGGGGFGGGGGGGEGGGGGGGGGDGGCGGGGGGGGGGGGGGFF<??FGGGGGGGGFGGGGGGGGGGGGGGGFGDGGGGGGEFFCGF@FFGGF?F:FG<FDGGGGGFFGGGDGDEGGFFGGGFCGGGGFFGGGGGG5>EFFFFCC;EGGGGG7EGGGGGGGGGGC=C9EGGFGGGD<C5<7:555>DDE>CFGFEFEFB)7BC7<<:E>5-5-=FF?=AAA)-41::<B?F::B(,)280#####
@M05025:18:000000000-B3NL5:1:1101:24809:8077 1:N:0:CACTCA
ACAGTGACTCCTACGGGAGGCAGCAGTAGGGAATCTTCCACAATGGGCGCAAGCCTGATGGAGCAACACCGCGTGAGTGAAGAAGGGTTTCGGCTCGTAAAGCTCTGTTGTTGGAGAAGAACGTGCGTGAGAGTAACTGTTCACGCAGTGACGGTATCCAACCAGAAAGTCACGGCTAACTACGTGCCAGCAGCCGCGGTAATACGTAGGTGGCAAGCGTTATCCGGATTTATTGGGCGTAAAGCGAGCGCAGGCGGTTGCTTAGGTCTGATGTGAAAGCCTTCGGCTTAACCGAAAGGTG
+
GGGGGFGGGGGGGGGGGGGGEGGGGGGGGGGGGGGGGGFGGGGGGGGGGGGGGGGGGGDGGFGGFGGGGEGGGGGEGGGGGGFGGGGGGGGGGGGGGGGGGG9FFGFFDGGFEFGGGGGGGFG@FGGEFFGFGFGFCFGFGFGFGGGGEGGGGGEFFFFGGDGFGFGGGGGGGDGEGDFGGGGGGG>FDFGGGGFGGGGD=;FGGGFEGGGGGFGGGGGEEGFFGGGGGC**::CFGFDCGDCF457)/<B>782>DB)<5*78>F<B9:=8FFBAA990:?<3:?>(7>A<86>2#####
@M05025:18:000000000-B3NL5:1:1101:16949:8085 1:N:0:CACTCA
ACAGTGACTCCTACGGGAGGCAGCAGTAGGGAATTTTCCGCAATGAGCGAAAGCTTGACGGAGCGACACAGCGTGCAGGATGAAGGTCTTCGGATTGTAAACTGCTGTTGTAAGGGAAGAAAAAATTTAATAGGAAATGATTAAATCTTGACGGTACCTTATTAGAAAGTGACGGCTAACTATGTGCCAGCAGCCGCGGTAATACATAGGTCACAAGCGTTATCCGGAATTATTGGGCGTAAAGAGTTTGTAGGCGGTTTATCAAGTCTAGAGTTAAAGCCTGAGGCTCAACCTCAACGTG
+
GGGGGGGGGGGGGGGGGGGGGGGGGGGGGGGGGGGGGGGGGGGGGGGGGGGGGGGGGGGGGGGGGGGGGGGGGGGGGGGGGGGGGGGGGGGGGGGGGGGGGGGGGGGGGGGGGGGGGGGGGGGGGGGGGGGGGGGGGGGGGGGGGGGGGGGGGGGGGGGGGGGGGGGGGGGGGGGGGGGGGGGGGGGGGGGGGGGGGGGGGGGGGGGGGGGGGGGGGGGGGGGGGGG5DGCGFGGGGGGGGDGFFFGFGFFFFFFFF>DGGFFFFFFFFFFFFFFFFF<ABFFF?FBFFFFFFFF0#####
@M05025:18:000000000-B3NL5:1:1101:16192:8096 1:N:0:CACTCA
ACAGTGACTCCTACGGGAGGCAGCAGTAGGGAATCTTCGGCAATGGACGGAAGTCTGACCGAGCAACGCCGCGTGAGTGAAGAAGGTTTTCGGATCGTAAAACTCTGTTGTTAGAGAAGAACAAGGATGAGAGTAGAATGTTCATCCCTTGACGGTATCTAACCAGAAAGCCACGGCTAACTACGTGCCAGCAGCCGCGGTAATACGTAGGTGGCAAGCGTTGTCCGGATTTATTGGGCGTAAAGCGAGCGCAGGCGGTTTCTTAAGTCTGATGTGAAAGCCCCCGGCTCAACCGGCATTG
+
GGGGGGGGGGGGGGGGGGGGGGGGGGGGGGGGGGGGGGGGGGGGGGGGGGGGGGGGGGGGGGGGGGGGGGGGGGGFGGGGGGGGGGFGGGGGGGGGGGGGGGGGGGGGGGGGGGGGGGGGGGGGGGGGGGGGGGGGGGGGGGGGGGGGGGGGGGGGGGGGGGGGGGGGGGGGGGGDGGGDFGGGGFCFGGGGGGGGGGGGGG8FCGGFGGDFGGGDGC5EGEGGGGGGDDGFDFCGGG4DGDGFFFGFGFFFFFFFFFGGGFFFBFBF9FFBFFFF2<>ABB:<B9>F66>B:BB;#####
@M05025:18:000000000-B3NL5:1:1101:4642:8141 1:N:0:CACTCA
ACAGTGACTCCTACGGGAGGCAGCAGTAGGGAATCTTCCGCAATGGGCGAAAGCCTGACGGAGCAACGCCGCGTGAGTGATGAAGGTTTTCGGATCGTAAAACTCTGTTATTAGGGAAGAACAAATGCGTAAGTAACTGTGCGCATCTTGACGGTACCTAATCAGAAAGCCACGGCTAACTACGTGCCAGCAGCCGCGGTAATACGTAGGTGGCAAGCGTTATCCGGAATTATTGGGCGTAAAGCGCGCGTAGGCGGTTTCTTAAGTCTGATGTGAAAGCCCACGGCTCAACCGTGCTAGG
+
GGGGGGGGGGGGGGGGGGGGGGGGGGGGGGGGGGGGGGGGGGGGGGGGGGGGGGGGGGGGGGGGGGGGGGGGGGGGGGGGGGGGGGGGGGGGGGGGGGGGGGGGGGGGGGGGGGGGGGGGGGGGGGGGGGGGGGGGGGGGGGGGGGGGGGGGGGGGGGGGGGGGGGGGGGFFFGGGGGGGGGGGGGGGGGGGGGGGGGGGGGGGGGGGGGGGGGGGGGGGGDECGGGGGGGGCGGGCFGGGGGFFFGFGDFFFEFFFFGGGFFFAFFFFFF?@84:><28::209>F>BFFB:648#####
@M05025:18:000000000-B3NL5:1:1101:25533:8179 1:N:0:CACTCA
ACAGTGACTCCTACGGGAGGCAGCAGTAGGGAATCTTCCACAATGGGCGCAAGCCTGATGGAGCAACACCGCGTGAGTGAAGAAGGGTTTCGGCTCGTAAAGCTCTGTTGTTGGAGAAGAACGTGCGTGAGAGTAACTGTTCACGCAGTGACGGTATCCAACCAGAAAGTCACGGCTAACTACGTGCCAGCAGCCGCGGTAATACGTAGGTGGCAAGCGTTATCCGGATTTATTGGGCGTAAAGCGAGCGCAGGCGGTTGCTTAGGTCTGATGTGAAAGCCTTCGGCTTAACCGAAAACCC
+
GGGGGGGGGGGGGGGGGGGGGGGGGGGGGGGGGGGGGGGGGGGGGGGGGGGGGGGGFGGGGFGGGGGGGGGGGEFFFFGGGGGGGGGFGGGGGGGGGGGGGGGGGGGGGGGGGFGGGGGGGGGGGGGFGGGGGGFGGGGGGGFGGGGGGFGFGGGGGGGGGGDGGGGGF9A;EGGGGGGFGGGGFGFGGGCFGGGEGGGGGGF;FC>EFGFGGGGGGGD57E5CFEGGGD=>7>FFGGGDGGG=FFGEDEFFE@0>777CFFFFDFFFBF4?BFAB<AB:?>><B<>?>?AA3(9-#####
@M05025:18:000000000-B3NL5:1:1101:26553:8245 1:N:0:CACTCA
ACAGTGACTCCTACGGGAGGCAGCAGTAGGGAATCTTCCACAATGGACGAAAGTCTGATGGAGCAACGCCGCGTGAGTGAAGAAGGGTTTCGGCTCGTAAAGCTCTGTTGGTAGTGAAGAAAGATAGAGGTAGTAACTGGCCTTTATTTGACGGTAATTACTTAGAAAGTCACGGCTAACTACGTGCCAGCAGCCGCGGTAATACGTAGGTGGCAAGCGTTGTCCGGATTTATTGGGCGTAAAGCGAGTGCAGGCGGTTCAATAAGTCTGATGTGAAAGCCTTCGGCTCAACCGGAGACTG
+
GGGGGGGGGGGGGGGGGGGGGGGGGGGGGGGGGGGGGGGGGGGGGGGGGGGGGGGAFDGGGGGGGGGGGGGGGGGGGGGGGGGFGGEFFGGGGGGGGGGGDGGGGGGGGGGFFEFGGGGGGGGFDFGGCEGGGGGGDFGGFFFFFGGGDFGGGGGGGFFCFGEGGFFGGGGFGGEEGDGGGGG@EGGGGG5FGGGGGGGGGGGGE@F?FGGGGFFFGGGGGDEFFE5=DD=FGGGGGGGGGGGFFFCDCF?FFF;EEEGGGF?FAFFBAFFF=*6465>B:?FFF?1:?BFFFB9(#####
@M05025:18:000000000-B3NL5:1:1101:11226:8269 1:N:0:CACTCA
ACAGTGACTCCTACGGGAGGCAGCAGTGGGGAATATTGCACAATGGGGGAAACCCTGATGCAGCAACGCCGCGTGAGTGAAGAAGGTTTTCGGATTGTAAAGCTCTGTTAGCAGGGAAGAGGAAGGACGGTACCTGCAGAGGAAGCCACGGCTAACTACGTGCCAGCAGCCGCGGTAATACGTAGGTGGCAAGCGTTGTTCGGAATAACTGGGCGTAAAGGATGCGTAGGCGGATAAACAAGTTATATGTTAAATATATAGGCTTAACCTGTAGAACGCATATAAAACTGTTTAAACGTGG
+
@FFGDEGGCFGFG?EEFGGCGGGGFFCFAFECGGCFFAEECFFFCCFGGGGFGGGGGGGGGGFGDGEED+6CFB@,,<9E??FGGG=,AFBFC:CCEGG9AFGCFF59<E??F<CFFGCFGGFGFCGCE7CEGFGGG,@DGG?DDFDCFFCFGEFFFFGGGGGC;<FCF:3>CEGD:EG9EC6,=CGC:C>C1CGG==*;;=CEEGCGF+>6=CGGCEG+A=C6*:1:DGGGG)/**2:77<:@*9>F>@?F464@6=C:D4))3?>438@=4*.-)3(,:0<2)6)8?2.6:A9-#####
@M05025:18:000000000-B3NL5:1:1101:4398:8277 1:N:0:CACTCA
ACAGTGACTCCTACGGGAGGCAGCAGTAGGGAATCTTCCACAATGGACGAAAGTCTGATGGAGCAACGCCGCGTGAGTGAAGAAGGGTTTCGGCTCGTAAAGCTCTGTTGGTAGTGAAGAAAGATAGAGGTAGTAACTGGCCTTTATTTGACGGTAATTACTTAGAAAGTCACGGCTAACTACGTGCCAGCAGCCGCGGTAATACGTAGGTGGCAAGCGTTGTCCGGATTTATTGGGCGTAAAGCGAGTGCAGGCGGTTCAATAAGTCTGATGTGAAAGCCTTCGGCTCAACCGGGCGTGG
+
GGGGGGGGGGGGGGGGGGGGGGGGGGGGGGGGGGGGGGGGGGGGGGGGGGGGGGGGGGGGGGGGGGGGGGGGGGGDGGGGGGGFGGGGGGGGGGGGGGGGFGFFFGGGGGGGGGGGGGGGGGGGGGGGGGGGGGGGGGFGGFGGFGGGGGGCGGGGGGGGGGGGGGGFGGGGGGGGGGGGGGGGGGGGGGGGGGGGGGGGGGGGGGGGFGGFGGGGGGGGDCEGFEGGDGDGGGGGGFGDGDDFFBDBC:F?=@>FFBGGGFFFA?<9AFFFFFAA9A>F::<7??9??F?<?B;(#####
@M05025:18:000000000-B3NL5:1:1101:14361:8304 1:N:0:CACTCA
ACAGTGACTCCTACGGGAGGCAGCAGTAGGGAATCTTCCACAATGGGCGAAAGCCTGATGGAGCAACGCCGCGTGAGTGAAGAAGGTTTTCGGATCGTAAAGCTCTGTTGTTGGTGAAGAAGGATAGAGGTAGTAACTGGCCCCTATTTGACGGTAATCAACCAGAAAGTCACGGCTAACTACGTGCCAGCAGCCGCGGTAATACGTAGGTGGCAAGCGTTGTCCGGATTTATTGGGCGTAAAGCGAGCGCAGGCGGAAAGATAAGTCTGATGTGAAAGCCCCCGGCTTAACCGAGAGGCG
+
GGGGGGGGGGGGGGGGGGGGGGGGGGGGGGGGGGGGGGGGGGGGGGGGGGGGGGGGGGGGGGGGGGGGGGGGGGGGGGGGGGGGGGGGGGGGGGGGGGGGGGGGGGGGGGGGGGGGGGGGGGGGGGGGGGGGGGGGGGGGGGGGGGGGGGGGGGGGGGGGGCGGGGGGGGGGGGGGGGGGGGGGGGGGGGGGGGGGGGGGGGGGFGEGGGFGGGGGGGGGGGGGGGGGDGFGGGGGGGCCDDFFFDGEGFFFDFFFFBGGGFFFFFFFFFFFFFFAFFFF?FFFFFFF90<>FBF9#####
@M05025:18:000000000-B3NL5:1:1101:20421:8307 1:N:0:CACTCA
ACAGTGACTCCTACGGGAGGCAGCAGTTGGGAATCTTCCACAATGGACGCAAGTCTGATGGAGCAACGCCGCGTGAGTGAAGAAGGGTTTCGGCTCGTAAAGCTCTGTTGGTAGTGAAGAAAGATAGAGGTAGTAACTGGCCTTTATTTGACGGTAATTACCTAGTAAGTCACGGCTAACTACGTGCCAGCAGCCGCGGTAATACGTAGGTGGCAAGCGTTGTCCGGATTTATTGGGCGTAAAGCGAGTGCAGGCGGTTCAATAAGTCTGATGTGAAAGCCTTCGGCTCAACCGGGACGAG
+
GGGGGGGGGGGGGGGGGGGGGGGGGGGGGGGGGGGGGGGGGGGGGGGGGGGCGGGGGGGGGGGGGGGGGGGGGFFGGGGGGGFFFGGGGGGGGCDFCFGGGGCGGGGFGFGGGGGGGGG9FFFGGGGFGGGFFGGGGGGGGGGDGAFGFGCAFGGG7FGGGGGFGGGCGGFGGGGGE8FGGCFEFGGGFEGGGGGEEGEEE:7,2=CCCGC?CFGG5CEEEDGF?CECDD4FGGFGGG77CDC46>:@D>FF4>;EEF39C*672*-0447F4*<2464:18<):0>1:<>?(3((#####
@M05025:18:000000000-B3NL5:1:1101:13828:8311 1:N:0:CACTCA
ACAGTGACTCCTACGGGAGGCAGCAGTGGGGAATATTGGACAATGGGCGCAAGCCTGATCCAGCCATACCGCGTGGGTGAAGAAGGCCTTCGGGTTGTAAAGCCCTTTTGTTGGGAAAGAAATCCAGCCGGCTAATACCTGGTTGGGATGACGGTACCCAAAGAATAAGCACCGGCTAACTTCGTGCCAGCAGCCGCGGTAATACGAAGGGTGCAAGCGTTACTCGGAATTACTGGGCGTAAAGCGTGCGTAGGTGGTCGTTTAAGTCCGTTGTGAAAGCCCTGGGCTCAACCTGGTCGAC
+
GGGGGGGGGGGGGGGGGGGGGGGGGGGGGGGGGGGGGGGGGGGGGGGGGGGGGGGGGGGGGGGGGGGGGGGGGGGGGGGGGGFFFGGGGGGGGGGGGGGGGGGGGGGGGGGGGGGGGGGGGGFGGGGGGGGGGGGGGGGGGGGGGGGGGGGGGGGGGGGGFGGGGGGGGGGGGGGGGDFGGGGGGGGGGGGGGGGGEGGGGGGGGGGGGGGGGGGGGGEGGGGGGGGGGGGGGGGGGGGGGGFFFFGFGFFDDF46@EFGGFFFFFFFDFFFFFFFA>B08??F?BFFFFFFFBFF#####
@M05025:18:000000000-B3NL5:1:1101:27882:8344 1:N:0:CACTCA
ACAGTGACTCCTACGGGAGGCAGCAGTGGGGAATATTGGACAATGGGCGAAAGCCTGATCCAGCCATGCCGCGTGTGTGAAGAAGGTCTTCGGATTGTAAAGCACTTTAAGTTGGGAGGAAGGGTTGTAGATTAATACTCTGCAATTTTGACGTTACCGACAGAATAAGCACCGGCTAACTCTGTGCCAGCAGCCGCGGTAATACAGAGGGTGCAAGCGTTAATCGGAATTACTGGGCGTAAAGCGCGCGTAGGTGGTTCGTTAAGTTGGATGTGAAATCCCCGGGCTCAACCTGGCTACT
+
GGGGGFGGGGGGGGGGGGGGGGGGGGGGGGGGGGGGGGGGGGGGGGGGGGGGGGGGGGGGGGGGGGGGGGGGGGGGGGGGGGGGGGGGGGGGGGGGGGGGGGGGGGFGGGGGGGGDGFGGGGGEG,CCGGGGGGGGGFGGGGGGFGGGGFDGGGGGGFGGGGGGGGGGGGFGFGDGGGGGGGFGGGFGGGGGGGGGGGG=EEGFGF?9CGGGGGGGFCGECGFFECGGGGGGFGGDGGGGGDGFB>GFGFFFF3-?F7CFDFFF6@AF<F46@FD2<>DF(48(40;08)5<F?FF#####
@M05025:18:000000000-B3NL5:1:1101:9520:8374 1:N:0:CACTCA
ACAGTGACTCCTACGGGAGGCAGCAGTGGGGAATATTGCACAATGGGGGAAACCCTGATGCAGCAACGCCGCGTGAGTGAAGAAGGTTTTCGGATTGTAAAGCTCTGTTAGCAGGGAAGAGGAAGGACGGTACCTGCAGAGGAAGCCACGGCTAACTACGTGCCAGCAGCCGCGGTAATACGTAGGTGGCAAGCGTTGTTCGGAATAACTGGGCGTAAAGGATGCGTAGGCGGTTAAACAAGTTATATGTTAAATATATAGGCTTAACCTGTAGAAAGCATATAAAACTGTTTAACGGAAC
+
GGGFGGGGGGGGGGGGCEGGGCFGGGFFGGGEGGGGGGGGGGGGGGGGGGGGGGDGGGGGGGGGGGFFGGGGGGGCFCFGFGGFGG=FAFFGGC:FFGGGGGGGFGGGGGGGGG7FCFGFFGDGFGGGDCGFGGGGGFF,@DFCGGFFGGGGGGFGGGGGGFGGGGGGGGGGCEGGEGDDFGF9CEGGGGGGFGGEEGGGGDGGEC?9C9FFGGG7EEFG<CCGGG:CDDFGD593>F7CFG>FF?7@GBFFFFFFF?FCD=)7:F<=A*.=F?<AB::?9AA><AA224<A>AA)#####
@M05025:18:000000000-B3NL5:1:1101:5056:8394 1:N:0:CACTCA
ACAGTGACTCCTACGGGAGGCAGCAGTAGGGAATCTTCCACAATGGGCGAAAGCCTGATGGAGCAACGCCGCGTGAGTGAAGAAGGTTTTCGGATCGTAAAGCTCTGTTGTTGGTGAAGAAGGATAGAGGTAGTAACTGGCCCCTATTTGACGGTAATCAACCAGAAAGTCACGGCTAACTACGTGCCAGCAGCCGCGGTAATACGTAGGTGGCAAGCGTTGTCCGGATTTATTGGGCGTAAAGCGAGCGCAGGCGGAAAGATAAGTCTGATGTGAAAGCCCCCGGCTTAACCGAGGCCCT
+
GGGGGGGGGGGGGGGGGDGGGGGGGGGGGGGGGGGGGGGGGGGGGGGGDEFCEGFGGDFGGGGGGGGGEGGGGF@?FGGGGGFEFGCFGGGGE7BFEEBF7ECCGFGGAEGGGGGGFGGFGGGFGGGGCF<FFGGGGGGGFGGGG@FGGFGG:CGGGGEGGGCGGGGGGGGGGGGGGGGGGGE@FGGCFGGGFFECEGDGGGGGGGFGGEGGGGFGGG**1CEFEECE<*>FFGFGGGG3<CF??>C>57>BBB9@35<CF4?6AFF?<FF?BFDA9A9:0329912013:4)497#####
@M05025:18:000000000-B3NL5:1:1101:21835:8435 1:N:0:CACTCA
ACAGTGACTCCTACGGGAGGCAGCAGTAGGGAATCTTCCACAATGGACGAAAGTCTGATGGAGCAACGCCGCGTGAGTGAAGAAGGGTTTCGGCTCGTAAAGCTCTGTTGGTAGTGAAGAAAGATAGGGTAGTAACTGGCCTTTATTTGACGGTAATTACTTAGAAAGTCACGGCTAACTACGTGCCAGCAGCCGCGGTAATACGTAGGTGGCAAGCGTTGTCCGGATTTATTGGGCGTAAAGCGAGTGCAGGCGGTTCAATAAGTCTGATGTGAAAGCCTTCGGCTCAACCGGGGACTGC
+
GGGGGGGGGGGGGGGGGGGGGGGGGGGGGGGGGGGGGGGGGGGGGGGGGGGGGGGGGGGGGGGGGGGGGGGGGGGGGGGGGGGGGGGGGGGGGGGGGGGGGGGGGGGFGGGFGGGGGGGGGGGGGGGGGGGGGGGGGGGGGGFGGGGGGGGGGGGGGGGGGGGGFGGGGGGGGGGGGGGGGGEGGGGGGGGGGGGGGGGGEGGGF@FGGGGGEGGGGGGCEGGGGGECDGGGGGGGGGGGGGGFFBGFGFFFFD9EF>DFCFFFFFFFFFFF74:AFF???FFF00:6<7?BB;(-#####
@M05025:18:000000000-B3NL5:1:1101:6188:8490 1:N:0:CACTCA
ACAGTGACTCCTACGGGAGGCAGCAGCAAGGAATTTTCCGCAATGGGCGCAAGCCTGACGGAGCAACGCCGCGTGTGGGATGACGCTTTTCGGAGTGTAAACCACTGTTCGTGGGGACGAAGCACTGACGGTACCCACGGAGGAAGGCCCGGCTAACTACGTGCCAGCAGCCGCGGTAATACGTAGGGGTCGAGCGTTGTCCGGAGTTACTGGGCGTAAAGCGCATGCAGGCGGCTCATTACGCATGGCGTGAAAGCCCCCGGCTCAACCGGGGGGGGTCGTCGGGAACGGGTGAGCCTTG
+
GCFEFFCEEGGGGFGEGCFFGGGGGGGGFADFGGCGGCFFGGG@FGGGGGGGEGGGGGGGGGGGGFGGGGGGGEGGGGEFFGGGGG>=FFGECEFEGGCFEFECFGGG9FF?FEEEC@CGGCEGFGFGFFGEGGCEFGGG>FGG>@EGCFGCCCFCFGE7FCFGGGF*?FF:8EEC8EG?GFEC+;ECE>8CGGDC/ACGGGGG;EE6FCFGCFGE7EEFGGGGGGG67>FCD)17<CC:CCG@EFDFFDFFB@9F?>G3757>>FF6?FEF@E(39>919((1(-(-48<66>2?#####
@M05025:18:000000000-B3NL5:1:1101:17392:8560 1:N:0:CACTCA
ACAGTGACTCCTACGGGAGGCAGCAGTGAGGAATATTGGTCAATGGGAGAGATCCTGAACCAGCCAAGCCGCGTGAGGGAAGACGGCCCTATGGGTTGTAAACCTCTTTTGTCGGAGAACAAAACCCGGGACGTGTCCCGGACTGCGTGTATCCGAAGAAAAAGCATCGGCTAACTCCGTGCCAGCAGCCGCGGTAATACGGAGGATGCGAGCGTTATCCGGATTTATTGGGTTTAAAGGGTGCGTAGGCGGTCCGTTAAGTCAGCGTGAAAATTGCGGGGCTCAACCCCGTCGAGGGCTC
+
GGGGGFGGFGGGGGGGGGGGGGEEGGFGFFG@EGGGGGGEFGCGGGGDGGEFGGGGGGGGGGGGGGGGGGGGGGGGGGGGGGGGGGGGGGGGGFFGGDEGFGGGGGGGGGGGGGGGDGGGEGGGGGGC=FFGECGFGFFG>6FGGGDGGGGGGGGGEGGGGGFCCFGGGGGGGFFFGGEGGGGGGGGGGFEDEEGGGFGGGEEDGGFGGGGGGGGGEFGFE=*1:C+<>FD*797DCCCD:F<>@:DFDF;)779>F4<1CF7?9:9)(07**9:2613319(8440::B6,-70-#####
@M05025:18:000000000-B3NL5:1:1101:17828:8603 1:N:0:CACTCA
ACAGTGACTCCTACGGGAGGCAGCAGTAGGGAATCTTCCACAATGGACGAAAGTCTGATGGAGCAACGCCGCGTGAGTGAAGAAGGGTTTCGGCTCGTAAAGCTCTGTTGGTAGTGAAGAAAGATAGAGGTAGTAACTGGCCTTTATTTGACGGTAATTACTTAGAAAGTCACGGCTAACTACGTGCCAGCAGCCGCGGTAATACGTAGGTGGCAAGCGTTGTCCGGATTTATTGGGCGTAAAGCGAGTGCAGGCGGTTCAATAAGTCTGATGTGAAAGCCTTCGGCTCAACCGGGACAGG
+
GGGGGGGGGG-EFGGGGBFGGGGGGGCGGGGGGGGGGGGGGGGGGGGGGGGGGFGGGGGGGFCFGGGGGGGGGGGCGGGGGGGGGGGGGGGGGGGGGGGGGGGGGGGGGGGFGFGGGFGGGGGFGGGGGGGGGGGGGGGGGGGGGGGCFGGGGGGGGGGGDFGGGGGGGGFGGGDGDEGGGGCEGCFGGGDFDGGEGEEGGEGFGFFGGEGFFGG?FGGG5>EFGEGDG<CFFGGFGGGGGGC4FFGFGFFFFFFFF55DFBBBAFFF<=4=@?BA2:A?FFFFFFF?B??:?B0(#####
@M05025:18:000000000-B3NL5:1:1101:28746:8615 1:N:0:CACTCA
ACAGTGACTCCTACGGGAGGCAGCAGTGGGGAATATTGCACAACGGGCGCAAGCCTGATGCAGCCATGCCGCGTGTATGAAGAAGGCCTTCGGGTTGTAAAGTACTTTCAGCGAGGAGGGAGGTGTTGTGGTTAATAACCGCAGCAATTGACGTTACTCGCAGAAGAAGCACCGGCTAACTCCGTGCCAGCAGCCGCGGTAATACGGAGGGTGCAAGCGTTAATCGGAATTACTGGGCGTAAAGCGCACGCAGGCGGTCTGTCAAGTCGGATGTGAAATCACCGGGCTCAACCTGGCTAAG
+
GGGGGGGDGGGGGGGGGGGGGGGGGGFGGGGEEGGGGGGGGGGGGGGGGGGGGGFGGGGGDGGGGGGGGGGGGGGEGFGGGGGGGGDGGGGFGGFGGEGGGGGGGGGGGGGFEFFGCFGGEEGFGGGGGGGFGGGFFGGGGCEGGGGFGGGGEGFGGG9FFGGGGGGGGGGGGGDCECFGGGGGGGGGGGGGGGFE=EDGGGGGGGGEGGD=ECFGGCE:C7FEFFDEDGFGDFFGGGG5CDGFFFD:D>EEFF;>BDDGC?*@4@:@BEB:@6>9-:)6).4?FB99677B:??F#####
@M05025:18:000000000-B3NL5:1:1101:3476:8664 1:N:0:CACTCA
ACAGTGACTCCTACGGGAGGCAGCAGTAGGGAATCTTCCACAATGGACGCAAGGCTGATGGAGCAACGCCGCGTGAGTGAAGAAGGGTTTCGGCTCGTAAAGCTCTGTTGGTAGTGAAGAAAGATAGAGGTAGTAACTGGCCTTTATTTGACGGTAATTACCTAGAAAGTCACGGCTAACTACGTGCCAGCAGCCGCGGTAATACGTAGGTGGCAAGCGTTGTACGGATCTATTGGGCGTAAAGCGAGTGCAGGCGGTTCAATAAGTCTGATGTGAAATCCTTCGGCTCAAACGGGTTGCC
+
CEEFF@AF<@FC@FGG>FF+@@CCFG<FFGGGGGGCDE<@FFFCAC@C+@C+@,CCFGEFGGGGGGCCC@FGG=CFGGA?EFCCEFECFFFGC4?8@CCA7F9BF<EEB,ECAFEF<@?<FF=F5FEGAEF@FCGFGGDG8>F8,E@B@FFFG7@DEF<;3:;A>,@FGGEC,>@>88>3EF,@@6D>CF*?,,,=C5?CCECCFF?C5CCEEFFFF=E*:CG1<*:5C);0>C7C**/19DC=*89)18=674053)/1*/96)*)/59**189A2<)).4<A2?36(,)),-((#####
@M05025:18:000000000-B3NL5:1:1101:19801:8729 1:N:0:CACTCA
ACAGTGACTCCTACGGGAGGCAGCAGTAGGGAATCTTCCGCAATGGACGAAAGTCTGACGGAGCAACGCCGCGTGAGTGATGAAGGCTTTCGGGTCGTAAAACTCTGTTGTTAGGGAAGAACAAGTGCTAGTTGAATAAGCTGGCACCTTGACGGTACCTAACCAGAAAGCCACGGCTAACTACGTGCCAGCAGCCGCGGTAATACGTAGGTGGCAAGCGTTATCCGGAATTATTGGACGTAAAGCGCGCGCAGGTGGTTTCTTAAGTCTGCTGTGATAGCCCACGGCTCACCCGTCGCGG
+
GGGFGGGGGGGFGGEGGGGGGGGGGGFGGGGGGDGGGGGGGGGGFGFGGDGGGGGGGGGGGGGGGGGGGGGGGGGCCC<?FDFGCDDGGFGGGCDEGEGG<FGGGGAFFFE,,CDGGCC,B=FFGGGFGGG3CF,,:FGG9FGDGEG7FFFGFGDGGGGG>FGGGGCFG,>F8EGDGEGFGFGD8CFGGFGFC8F,:EGGEGDD9FG5CCEGGGG62*:C55C*<FG57>C*7:*00*977F*<*6C>G3>>)5(86@DCGF@=2=A0)9=*9FBB<)6<2:8::70;9<<).41,#####
@M05025:18:000000000-B3NL5:1:1101:27174:8735 1:N:0:CACTCA
ACAGTGACTCCTACGGGAGGCAGCAGTAGGGAATCTTCCACAATGGACGCAAGTCTGATGGAGCAACGCCGCGTGAGTGAAGAAGGGTTTCGGCTCGTAAAGCTCTGTTGGTAGTGAAGAAAGATAGAGGTAGTAACTGGCCTTTATTTGACGGTAATTACCTAGAAAGTCACGGCTAACTACGTGCCAGCAGCCGCGGTAATACGTAGGTGGCAAGCGTTGTCCGGATTTATTGGGCGTAAAGCGAGTGCAGGCGGTTCAATAAGTCTGATGTGAAAGCCTTCGGCTCAACCGGAATAGA
+
GGGGGGGGGGGGGGGGGGGGGGGGGGGGGGGGGGGGGGGGGGGGGGGGGGGGGGGGGGGGGGGGGGGGGGGGGGGGGGGGGGGGGGGGGGGGGGGGGGGGGGGGGGGGGGGFGGGGGGGFGGGGGGGDGGFGGGGGGGFFFFCFGGGFGDGGGGGGGGGFGGGGGGGGGGGGFGGGDGGGGGGGGGGGGGGGGGGGGGEGGGGGGGGGGGGGGGGGGGGDG5E7EEE5DDCCF77CFGGDGGGF4>CEGFFFF@BBD))7?=FF<?:=<BFFFFF4<<D?0:2>:B>BF<73:03,#####
@M05025:18:000000000-B3NL5:1:1101:16536:8745 1:N:0:CACTCA
ACAGTGACTCCTACGGGAGGCAGCAGTGAGGAATATTGGTCAATGGGCTTACGCCTGAACCAGCCAAGTCGCGTGAGGGAAGACTGCCCTATGGGTTGTAAACCTCTTTTGTCAGGGAGCAATTGGCGCTACGTGTAGCGTTATCGAGAGTACCTGAAGAAAAAGCATCGGCTAACTCCGTGCCAGCAGCCGCGGTAATACGGAGGATGCGAGCGTTATCCGGATTTATTGGGTTTAAAGGGTGCGTAGGCGGAATGCCAAGTCAGCGGTAAAATCGCGGGGCTCAACCTCGCTCCCACAC
+
GGGGGGGGGGGGGGGGGGGGGGGGGGGGGGGGGGGGGGGGGGGGGGGGGGGGGGGGGGGGGGGGGGGGGGGGGGGGGGGGGGGGGGGGGGGGGGGGGGGGGGGGGGGGGGGGGGGGFFGGGGGFGGGGGGGGGGGGFGGGGGGGGGGGGGGGGGGGGGGGGGGGGGGGGGGGGGGGGGGGGGGGGGGFGGGGGGGGGGGGGGG5CGGGGGGGGGGGGGGFGGGGCGGGCFGGGDDGGGGGGGGFFFGFGF@EB@>FFFGGGFFFFF?BBFFEFFAB68;;9>>;:??BBFFFFF?;#####
@M05025:18:000000000-B3NL5:1:1101:11504:8753 1:N:0:CACTCA
ACAGTGACTCCTACGGGAGGCAGCAGTAGGGAATCTTCCACAATGGACGAAAGTCTGATGGAGCAACGCCGCGTGAGTGAAGAAGGGTTTCGGCTCGTAAAGCTCTGTTGGTAGTGAAGAAAGATAGAGGTAGTAACTGGCCTTTATTTGACGGTAATTACTTAGAAAGTCACGGCTAACTACGTGCCAGCAGCCGCGGTAATACGTAGGTGGCAAGCGTTGTCCGGATTTATTGGGCGTAAAGCGAGTGCAGGGGGTTCAATAAGTCTGATGTGAAAGCCTTCGGCTCAACCGGGGGCTC
+
GGGGGGGGGGGGGGGGGGGGGGGGGGGGGGGGGGGGGFGGGGGGGGGGGBFFGFGGGGGGGGGGGGGDGGGGGGGGGGGGGGGGGGGGGGGGGGGGGGGGFGFGDFGGGGGFFGGFEGGGGGGFGFGCFGGGFFGFFFDCFGGGGGGGGGDFGGGGFGGGFGGGFGDFGGGGGGGDGEGGGGGGGGGFFGGGGGGGGGGGGEG,>CFGGGGC=FFGGGGGEGGGGGGD359++1:CCCGDDGCFFFGFG)*/6;(077<F77BBA4.6<*9B/9<ABA)380><BF0,422:11;(#####
@M05025:18:000000000-B3NL5:1:1101:6722:8761 1:N:0:CACTCA
ACAGTGACTCCTACGGGAGGCAGCAGTAGGGAATCTTCCACAATGGGCGCAAGCCTGATGGAGCAACACCGCGTGAGTGAAGAAGGGTTTCGGCTCGTAAAGCTCTGTTGTTGGAGAAGAACGTGCGTGAGAGTAACTGTTCACGCAGTGACGGTATCCAACCAGAAAGTCACGGCTAACTACGTGCCAGCAGCCGCGGTAATACGTAGGTGGCAAGCGTTATCCGGATTTATTGGGCGTAAAGCGAGCGCAGGCGGTTGCTTAGGTCTGATGTGAAAGCCTTCGGCTTAACCGAAGCAGC
+
GGGGGGGGGGGGGGGGGGGGGDGGGGGGGGGGGGGGGGGGGGGGGGGGGGGGGGGGGGGGGGGGGGGGGGGGGGGGGGGGGGGGGGGGGGGGGGGGGGGGGGGGGGFGGGGGGGGGGGGGGGGGCFGGGGGGGFGGGGGGGGGGGGGGGGFGGGGGGGGGGGGGGGGGGFFFFDGGGGGFGGGGGGGGGGGGGGGCEGG5?CGGGGEFC=FGGGFGGGGEGDGGGGGD3*9CFCFFD49DDD5F=5CEDDBEF>9DBE3C<FFB2?A46FBFF?AA44<73:2?BBBBFFF<AF;6#####
@M05025:18:000000000-B3NL5:1:1101:19934:8818 1:N:0:CACTCA
ACAGTGACTCCTACGGGAGGCAGCAGTGGGGAATATTGGACAATGGGCGCAAGCCTGATCCAGCCATACCGCGTGGGTGAAGAAGGCCTTCGGGTTGTAAAGCCCTTTTGTTGGGAAAGAGATCCAGCCGGCTAATACCTGGTTGGGATGACGGTACCCAAAGAATAAGCACCGGCTAACTTCGTGCCAGCAGCCGCGGTAATACGAAGGGTGCAAGCGTTACTCGGAATTACTGGGCGTAAAGCGTGCGTAGGTGGTTATTTAAGTCCGTTGTGAAAGCCCTGGGCTCAACCTGGTGAAA
+
GGGGGGGGGGGGGGGGGGGGGGGGGGGGGGGGGGGGGGGGGGGGGGGGGGGGGGGGGGGGGGGGGGGGGGGGGGGGGGGGGGGGGGGGGGGGGGGGGGGGGGGGGGGGGGGGGGDGGGGGCFDGGGGGGGGGGGGGGGDGGGGGGGGGGGGGGGGGGGGGGGGGGGGGGGGGGGGGGGGGGGGGGGGGGGGGGGGGGGGGGGGGGGGGGGGGDEGCGDEGGGDGGGGGGGGGF7*>CFGCDGGFFFGFGFFB@BDFFFGGGFFF>FFF>@F?FFFAF>B?7:B?66?012<?FF?F#####
@M05025:18:000000000-B3NL5:1:1101:23967:8836 1:N:0:CACTCA
ACAGTGACTCCTACGGGAGGCAGCAGTAGGGAATCTTCCACAATGGACGCAAGTCTGATGGAGCAACGCCGCGTGAGTGAAGAAGGGTTTCGGCTCGTAAAGCTCTGTTGGTAGTGAAGAAAGATAGAGGTAGTAACTGGCCTTTATTTGACGGTAATTACCTAGAAAGTCACGGCTAACTACGTGCCAGCAGCCGCGGTAATACGCAGGTGGCAAGCGTTGTCCGGATTTATTGGGCGTAAAGCGAGTGCAGGCGGTTCAATAAGTCTGATGTGAAAGCCTTCGGCTCAACCGGACCCAG
+
GGGGGGGGGGGGGGGGGGGGGGGGGGGGGGGGGGGGGGGGGGGGGGGGGGGGGGGGGGGGGGGGGGGGGGGGGGGGGGGGGGGGGGGGGGGGGGGGGGGGGGGGGGGGGGGGGGGGFGGGGGGGGGGGGGGGGGGGGGGGGGGGGGGGGGGGGGGGGGGGGGGGGGGGGGGGC@CGGGGGG9CCC,@FFGGDFFGGGGGEGEGGGGEGGGGGGGGGGGGCEGGGGGG=C37>FG>FFGGGGGGFFFDDGFFFFFFFF7CDGF?FFFFBDFFFFFFFAAA:B?F2:006:<?BBF;(#####
@M05025:18:000000000-B3NL5:1:1101:26749:8863 1:N:0:CACTCA
ACAGTGACTCCTACGGGAGGCAGCAGTGGGGAATATTGCACAATGGGCGCAAGCCTGATGCAGCGACGCCGCGTGCGGGATGGAGGCCTTCGGGTTGTAAACCGCTTTTGTTCAAGGGCAAGGCACGGCTTCGGGCCGTGTTGAGTGGATTGTTCGAATAAGCACCGGCTAACTACGTGCCAGCAGCCGCGGTAATACGTAGGGTGCGAGCGTTATCCGGATTTATTGGGCGTAAAGGGCTCGTAGGCGGTTCGTCGCGTCCGGTGTGAAAGTCCATCGCCGAACGGTGGATCTGCGAAAG
+
GGGGGGGGGGGGGGGGGGGGGGGGGGFGGGGGGGGGGGGGGGGGGGGGGGGGGGGGGGGGGGGGGGGGGGGGGGGGGGGGGGGGGGGGGGGGGGGGGGGGGGGGGGGGGGGGGGGGGGGGGGGGGGGGGGGGGGGGGGGGGGGFFCFGGGFGGGGGGGGGGGGGGGGEGDGGFGGGEGGGFGGGGGGFEC8EGGEFG?FGGGGGGGGGCGGGGGGFEGGEE=CF+C70CFFG)1CGGGD*CFG5379?C@7B>@1>:)/7)77D6B?:6??F=?<52A?(((-9>96(290)4)6)#####
@M05025:18:000000000-B3NL5:1:1101:22397:8917 1:N:0:CACTCA
ACAGTGACTCCTACGGGAGGCAGCAGTAGGGAATCTTCCACAATGGACGAAAGTCTGATGGAGCAACGCCGCGTGAGTGAAGAAGGGTTTCGGCTCGTAAAGCTCTGTTGGTAGTGAAGAAAGATAGAGGTAGTAACTGGCCTTTATTTGACGGTAATTACTTAGAAAGTTACGGCTAACTACGTGCCAGCAGCCGCGGTAATACGTAGGTGGCAAGCGTTGTCCGGAATTATTGGGCGTAAAGCGAGTGCAGGCGGTTCAATAAGTCTGATGTGCAAGCGTTCGGCTCAACCGGAGGCTT
+
GGGGFGFFDFGGGCFGG>7@FFGGEFGGFDCFGGGGFCGGGGGFFGCFECGCGGAFGGFG9CFFDDFGEGC7FFEECFFF,FFG8@CEFCD?+@+CCC:<DFGFGGF<EFEBE9FFEEFCEEEGDCEGFFGGGGGG<CDFDG9F,<FAC;FGED7=FCAFGGFEG=3@>F,@DCCECE?EC97@DD5*5>BFCFGGC>5:CEE,BC:<:5ACFGFF***2:*=CFCG:)*;+;C:F4DDD<C*8?:*79:B=6>6>5))7CFF=36)99=8@B@9-6)48(4<B?>0-87)(439(#####
@M05025:18:000000000-B3NL5:1:1101:8745:8927 1:N:0:CACTCA
ACAGTGACTCCTACGGGAGGCAGCAGTAGGGAATCTTCCACAATGGACGCAAGTCTGATGGAGCAACGCCGCGTGAGTGAAGAAGGGTTTCGGCTCGTAAAGCTCTGTTGGTAGTGAAGAAAGATAGAGGTAGTAACTGGCCTTTATTTGACGGTAATTACCTAGAAAGTCACGGCTAACTACGTGCCAGCAGCCGCGGTAATACGTAGGTGGCAAGCGTTGTCCGGATTTATTGGGCGTAAAGCGAGTGCAGGCGGTTCAATAAGTCTGATGTGAAAGCCTTCGGCTCAACCGGGCAGCG
+
GGGGGGGGGGGGGGGGGGGGGGGGGGGGGGGGGGGGGGGGGGGGGGGGGGGGGGGGGGGGGGGGGGGGGGGGGGGGGGGGGGGGGGGGGGGGGGGGGGGGGGGGGGGGGGGGGGGGGGGGGGGGGGGGGGGGGGGGGGGGGGGGGGGGGGGGGGGGGGGGGGGGGGGGGGGGGGEGGGGGGGGGGGGGGGGGGGGGGGGGGGGGGGGFEEGGGGGGGGGGGGGFGGGGDGFGGGGGGDDDGGGFFFGFGFFFFFBFF>3CFFFFFFFFFFFFFFF9AAAFFFBB<BF0?>?FB>F(#####
@M05025:18:000000000-B3NL5:1:1101:20510:8955 1:N:0:CACTCA
ACAGTGACTCCTACGGGAGGCAGCAGTGGGGAATATTGCACAATGGGCGCAAGCCTGATGCAGCGACGCCGCGTGCGGGATGGAGGCCTTCGGGTTGTAAACCGCTTTTGTTCAAGGGCAAGGCACGGCTTCGGGCCGTGTTGAGTGGATTGTTCGAATAAGCACCGGCTAACTACGTGCCAGCAGCCGCGGTAATACGTAGGGTGCGAGCGTTATCCGGATTTATTGGGCGTAAAGGGCTCGTAGGCGGTTCGTCGCGTCCGGTGTGAAAGTCCATCGGCTAAACGTGGATCTGGGCCTC
+
GGGGGGGGGGGGGGGGGGGGGGGGGGGGGGGGGGGGGGGGGGGGGGGGGGGGGGGGGGGGGGGGGGGGGGGDGGGGGGGGGGGGGGGGGGGGGGGGGGGGGGGGGGGGGGGGGGGGGGGFGGGGGGGGGGGGGGGGGG>FFFGFGFFG?AFFCFGGGGGGGGGGFGGGGGGGGGGGGGGGGGGGGGGGGGGGDEGFFFFGFGGGFEEGEGGGECEGGGGGDCEC7+A97CFGG5CGGGGG4FD7:3<=C>5>EF:5>EGCC73>9DFB4=FFF*:24)1(4((5)(-(,,(),54)#####
@M05025:18:000000000-B3NL5:1:1101:14581:8956 1:N:0:CACTCA
ACAGTGACTCCTACGGGAGGCAGCAGTGGGGAATATTGCACAATGGGCGCAAGCCTGATGCAGCCATGCCGCGTGTATGAAGAAGGCCTTCGGGTTGTAAAGTACTTTCAGCGAGGAGGAAGGTGTTGTGGTTAATAACCGCAGCAATTGACGTTACTCGCAGAAGAAGCACCGGCTAACTCCGTGCCAGCAGCCGCGGTAATACGGAGGGTGCAAGCGTTAATCGGAATTACTGGGCGTAAAGCGCACGCAGGCGGTCTGTCAAGGTGGATGTGAGATCCCCGGGCTCAGCCTGGGAACG
+
CCC:FGF9FFGGGGGCGC7CF7;;FECFG@FG@F@6C<@FDGGGFCFGEEE@6CF866<@F,,,96@EE@FG:8@8C<EFGFC=FGCF@CC=@@4=F:,C,FEFCCFGCFE9=7++@FEG8EC8AEFEFE@,=FGGCCFFGG@FE,F:3,@FE+33+@DFCEF7DFAFGFD7D88:C*88C@EC8C*=B8*2=,CEEGD?*?E?B5C8CE*AE*+A?FGCCE5:+:*5**2?7DFCG*>>C*7945<55:BE:B9B>>5*>0//)9)*.)8FF?<4)..,.811(27722(),(.:#####
@M05025:18:000000000-B3NL5:1:1101:25054:9008 1:N:0:CACTCA
ACAGTGACTCCTACGGGAGGCAGCAGTAGGGAATCTTCCACAATGGGCGCAAGCCTGATGGAGCAACGCCGCGTGGGTGAAGAAGGTCTTCGGATCGTAAAACCCTGTTGTTAGAGAAGAAAGTGCGTGAGAGTAACTGTTCACGTTTCGACGGTATCTAACCAGAAAGCCACGGCTAACTACGTGCCAGCAGCCGCGGTAATACGTAGGTGGCAAGCGTTATCCGGATTTATTGGGCGTAAAGGGAACGCAGGCGGTCTTTTAAGTCTGATGTGAAAGCCTTCGGCTTAACCGGGTTGAG
+
GGGFGGGGGGGGGGGGGGGGGGGGGGGGGGGGFGGGGGGGGGGGGGGGGGGGEGGGGGGGGGGGGGGGGGGGGGGGGGGGGGGGGFFGGGGDFGGGGGGGGGGGGGGGGGGGGGGGFGGGGGGGGCGFFFCFFGGGGGGGGGGGGGGGGGGGGGGGGGGGGGGFCGGGGGGGGGGGGGFGGFGCE>FGCFGGGGGCEGGGCEGGGGGGG5<CEGFCCFGGGGGFGCEGCGFGCFGFCGDDDGGF=;C5<:5)))4>D>DDDFFF:*)*6@FFFFABF4<:02<<069?BFFF<>B(#####
@M05025:18:000000000-B3NL5:1:1101:18936:9041 1:N:0:CACTCA
ACAGTGACTCCTACGGGAGGCAGCAGTGAGGAATATTGGTCAATGGGCTTACGCCTGAACCAGCCAAGTCGCGTGAGGGAAGACTGCCCTATGGGTTGTAAACCTCTTTTGTCAGGGAGCAATTGGCGCTATGTGTAGCGTTATCGAGAGTACCTGAAGAAAAAGCATCGGCTAACTCCGTGCCAGCAGCCGCGGTAATACGGAGGATGCGAGCGTTATCCGGATTTATTGGGTTTAAAGGGTGCGTAGGCGGAATGCCAAGTCAGCGGTAAAATCGCGGGGCTCAACCTCGCTCCTACCA
+
GGGGGGGGGGGGGGGGGGGGGGGGGGGGGGGGGGGGGGGGGGGGGGGGGGGGGGGGGGGGGGGGGGGGGGGGGGGGGGGGGGGGGGGGGGGGGGGGGGGGGGGGGGGGGGGGGGGGGGGGGGGGGGGGGGGGGGGGGGGGGGGGGGGGGGGGGGGGGGGGGGGGGGGGFGGGGGGGGGGGGGGGGGGGGGGGGGGGGGGGGGEGGGGGGGGGGGGGGGGGGGGGG5CF:CFDGGDGGGGG=DFDB>D:DBFEFFFFFFGGFFFF>??FFFFFFFF:?BB>6B;(3?BF<BFFFBF>#####
@M05025:18:000000000-B3NL5:1:1101:18441:9083 1:N:0:CACTCA
ACAGTGACTCCTACGGGAGGCAGCAGTGGGGAATATTGCACAATGGGGGAAACCCTGATGCAGCAACGCCGCGTGAGTGAAGAAGGTTTTCGGATTGTAAAGCTCTGTTAGCAGGGAAGAGGAAGGACGGTACCTGCAGAGGAAGCCACGGCTAACTACGTGCCAGCAGCCGCGGTAATACGTAGGTGGCAAGCGTTGTTCGGAATAACTGGGCGTAAAGGATGCGTAGGCGGTTAAACAAGTTATATGTTAAATATATAGGCTTAACCTGTAGAAAGCATATAAAACTGTTTAACGGAGG
+
GGGGGGGGGGGGGGGGGGGGGGGGGGEGGGGGGGGGGGGGGGFGGGGGGGGGGGGGGGGGGGGGGGGGGGGGGGGGGGGGGGGGGFGGGGGGGGGGGGGGGGGGGGGGGGGGGGGGGGGGCFGGGGGGGGGGGGGGGGGGGGGGGGGGGGGGGGFGGGGGGGGGGGGGGGGGGGGEGGGGGGGGGGGGGGGGGGGGGGGGGGGGGGGGFGGGGGGGGGGGGGGGGGGGGGGGG)>DFCGFGGFFFFGFGFFFFFAFFFGGGFFFBF292FFFFFFFAFF?FFFF<<ABF4:>AFF)#####
@M05025:18:000000000-B3NL5:1:1101:4036:9083 1:N:0:CACTCA
ACAGTGACTCCTACGGGAGGCAGCAGTAGGGAATCTTCCACAATGGACGCAAGTCTGATGGAGCAACGCCGCGTGAGTGAAGAAGGGTTTCGGCTCGTAAAGCTCTGTTGGTAGTGAAGAAAGATAGAGGTAGTAACTGGCCTTTATTTGACGGTAATTACCTAGAAAGTCACGGCTAACTACGTGCCAGCAGCCGCGGTAATACGTAGGTGGCAAGCGTTGTCCGGATTTATTGGGCGTAAAGCGAGTGCAGGCGGTTCAATAAGTCTGATGTGAAAGCCTTCGGCTCAACCGGAGCTTC
+
GGGGGGGGGGGGGGGGGGGGGGGGGGGGGGGGGGGGGGGGGGGGGGGGGGGGGGGGGGGGGGGGGGGGGGGGGGGGGGGGGGGCFGGGGGDGGGGGGGGGGGGGGGGFFDGGFFGFFGGGGGGD,ADFGGFFGGGGGDD@FCFGGAADGFFCFGFFGGGGF9FFFGCFGCGGGGGGGGGGGGGGGGGGGCFFFFFGGGGGEGFGGGEGGGGGGGGCGCE55*2:E==C*84@C>FFG:DCCDF?=)7>9FFB?5>D3)9*:*984@56AFF=6B44)64317)5(17113<?:>F(#####
@M05025:18:000000000-B3NL5:1:1101:10742:9089 1:N:0:CACTCA
ACAGTGACTCCTACGGGAGGCAGCAGTAGGGAATCTTCCACAATGGGCGAAAGCCTGATGGAGCAACGCCGCGTGAGTGAAGAAGGTTTTCGGATCGTAAAGCTCTGTTGTTGGTGAAGAAGGATAGAGGTAGTAACTGGCCCCTATTTGACGGTAATCAACCAGAAAGTCACGGCTAACTACGTGCCAGCAGCCGCGGTAATACGTAGGTGGCAAACGTTGTCCGGATTTATTGGGCGTAAAGCGAGCGCAGGCGGAAAGATAAGTCTGATGTGAAAGCCCCCGGCTTAACCGAGTAGCT
+
GGGGGGGGGGGGGGGGGGGGGGGGGGGGGGGGGGGGGGGGGGGGGGGGGGGGGGGGGGGGGGGGGGGGGGGGGGGGGGGGGGFGGGGGGGGGGGGGGGGGGGGGGGGGGGGGGGGGFGGGGGGGGGGGGGFGGGGGGGGGGFGEGGGGGGGGGGGGGGGGGGFCFGGGGGGGGGGGGGGGGGGGGGGGGGGGGGGGGGGGGDFGGGFFGGGGGGGGGFGCGFGGEEGCDGDFG*>FGGDDDGGFFFGFGFFDFFFFFFGGCFFFAFFFFFF?FFFABFBF:4:069939:ABD>F>#####
@M05025:18:000000000-B3NL5:1:1101:28621:9104 1:N:0:CACTCA
ACAGTGACTCCTACGGGAGGCAGCAGTGAGGAATATTGGTCAATGGGCTTACGCCTGAACCAGCCAAGTCGCGTGAGGGAAGACTGCCCTATGGGTTGTAAACCTCTTTTGTCAGGGAGCAACGCCGGCTACGTGTAGCCGGACTGAGAGTACCTGAAGAAAAAGCATCGGCTAACTCCGTGCCAGCAGCCGCGGTAATACGGAGGATGCGAGCGTTATCCGGATTTATTGGGTTTAAAGGGTGCGTAGGCGGAATGCCAAGTCAGCGGTAAAATCGCGGGGCTCAACCTCGCTCCGGGCT
+
GGGGGGGGGGGGGGGGGGGGDGGGGGGGGGGEFFGGGGGGGGGGG?DFEEFGGGGCGGGGGGGGGGGGGGGDGGGGGGGGGGGGGGGGGDGFGGGEGFGGGGGGGCGGGFFFGGFGDGGGGGGGGGGGGGGGGGGGGGGGGGDGGGGGGFGGFDGGFGGGFFFFGGGCGGDEGGGGGGGGGDGGGGGGGGGGGEGGDEGGGGGGGGGGGGG=EGGEGCCFCEEG*7AC:CFGGDD5DFCGFDGFFFGFDEFFFE(5?=<4<@FFA=>E>:BDFF<B1<BF>96>FFFFFFB:>?19#####
@M05025:18:000000000-B3NL5:1:1101:17454:9110 1:N:0:CACTCA
ACAGTGACTCCTACGGGAGGCAGCAGTAGGGAATCTTCCACAATGGACGCAAGTCTGATGGAGCAACGCCGCGTGAGTGAAGAAGGGTTTCGGCTCGTAAAGCTCTGTTGGTAGTGAAGAAAGATAGAGGTAGTAACTGGCCTTTATTTGACGGTAATTACCTAGAAAGTCACGGCTAACTACGTGCCAGCAGCCGCGGTAATACGTAGGTGGCAAGCGTTGTCCGGATTTATTGGGCGTAAAGCGAGTGCAGGCGGTTCAATAAGTCTGATGTGAAAGCCTTCGGCTCAACCGGAGGTGG
+
GGGGGGGGGGGGGGGGGGGGGGGGGGGGGGGGGGGGGGGGGGGGGGGGGGGGGGGGGGGGGGGGGGGGGGGGGGGGGEGGGGGGGGGGGGGGGGGGGGGGGGGGGGGGGGGGFGGGGGGGGGFGFGGGGGGGGGGGGGGGGGGGGGGGGGGGGGGFGGGGGGGGGGGGGGGGGEGGGGGGGDCFGGGGGGGGGGGDDGGGGGGGGGGGGGGGGGG?FG=2=EGFFEGEC3;DG>DFFCDGDGFFFFDBDFFFFFBDE>)>FF@?BF<?AFFFFF<):<4:<B2>??><B<??:BF(#####
@M05025:18:000000000-B3NL5:1:1101:23773:9114 1:N:0:CACTCA
ACAGTGACTCCTACGGGAGGCAGCAGTGGGGAATATTGGACAATGGGCGCAAGCCTGATCCAGCCATACCGCGTGGGTGAAGAAGGCCTTCGGGTTGTAAAGCCCTTTTGTTGGGAAAGAAATCCAGCTGGCTAATACCCGGTTGGGATGACGGTACCCAAAGAATAAGCACCGGCTAACTTCGTGCCAGCAGCCGCGGTAATACGAAGGGTGCAAGCGTTACTCGGAATTACTGGGCGTAAAGCGTGCGTAGGTGGTCGTTTAAGTCCGTTGTGAAAGCCCTGGGCTCAACCTGGGCTAA
+
GGGGEEGGFGGGGGGGGGGDGEGGGGCFGGGGGGGGGGFFGGGGGGGGGGEGGFGGGGDFGGGGGCFFFGGGG>FGEGGGGEEGGGGGGGGGFCFGGGDGEGGGGCFF<EGGGGGEFFFCFGGFDFFGGGGGGGGGG<BF@FGGGDGGGGGFEDGGGFFGGGDGCFFCFFC88ECEEGGFGEFGEGGGGGGGGGGEGDGGGGGEGGGGGGGGGGGFGGE::5:FFEGEGGGG>>>:4CD<C5<FF5*.9BDDD>46>E6D5)852*67<@)9>DF2464(4::B(0(.-)48?(16#####
@M05025:18:000000000-B3NL5:1:1101:24056:9156 1:N:0:CACTCA
ACAGTGACTCCTACGGGAGGCAGCAGTAGGGAATCTTCCACAATGGGCGCAAGCCTGATGGAGCAACACCGCGTGAGTGAAGAAGGGTTTCGGCTCGTAAAGCTCTGTTGTTGGAGAAGAACGTACCTGAGAGTAACTGTTCAGGTAGTGACGGTATCCAACCAGAAAGTCACGGCTAACTACGTGCCAGCAGCCGCGGTAATACGTAGGTGGCAAGCGTTATCCGGATTTATTGGGCGTACAGCGAGTGCAGGCGGTTGCTTAGGTCTGATGTGAAAGCCTTAGGCTTAACCGAAGTGGA
+
FFGGGGGGGGFCFGGGGGGGGGGGGGGGGGGGGFGGGGAFGEFEFFFGGGGGGGFGGFGEEEFGGGGGGGGGEFGFGGGF<FEFEGDGGCGGGGCFGGEFCEFFEGGECFGGGG?FFFGFGG@FG@EGG@ECEGGFBFDADFGFGCF=DFEEEE:FFGGGGGE+D@BFGGGGGCCEDCFGGGCCGGGF9,>,,>DCGGGEECC,2;><F*AC=6=FFFGEGEFGGGC58*23;++957CDD)7*)8)7109*9@>>E77)7*1@<?)62867=69)6)...(-)52::<724)49(#####
@M05025:18:000000000-B3NL5:1:1101:9463:9177 1:N:0:CACTCA
ACAGTGACTCCTACGGGAGGCAGCAGTGGGGAATATTGCACAATGGGGGAAACCCTGATGCAGCAACGCCGCGTGAGTGAAGAAGGTTTTCGGATTGTAAAGCTCTGTTAGCAGGGAAGAGGAAGGACGGTACCTGCAGAGGAAGCCACGGCTAACTACGTGCCAGCAGCCGCGGTAATACGTAGGTGGCAAGCGTTGTTCGGAATAACTGGGCGTAAAGGATGCGTAGGCGGTTAAACAAGTTATATGTTAAATATATAGGCTTAACCTGTAGAAAGCATATAAAACTGTTTAACCAGTC
+
GGGGGGGGGGGGGGGGGGGGGGGGGGGGGGGGGGGGGGGGGGGGGGGGGGGGGGGGGGGGGGGGGGGGGGGGGGGGGGGGGGGGGGGGGGGGGGGGGGGGGGGGGGGGGGGGGGGGGGGFGGGGGGGGGGGGGGGGGGGGGGGGGGGGGGG7FGGGGGGGGGGGGGGGGGGGGGGGEEGGGGGGGGGGGGGGGGGGGCEGGGGDEGGGGGGGGGGGGGGGGGGGGD7EGGGGG>DDGGGGGGGFFFGFGFFFFFAFFFGGGFFF:FFF<FFFFFFAFBFFFFFFBAFFFFFAABF)#####
@M05025:18:000000000-B3NL5:1:1101:22968:9195 1:N:0:CACTCA
ACAGTGACTCCTACGGGAGGCAGCAGTGGGGAATATTGCACAATGGGGGAAACCCTGATGCAGCAACGCCGCGTGAGTGAAGAAGGTTTTCGGATTGTAAAGCTCTGTTAGCAGGGAAGAGGAAGGACGGTACCTGCAGAGGAAGCCACGGCTAACTACGTGCCAGCAGCCGCGGTAATACGTAGGTGGCAAGCGTTGTTCGGAATAACTGGGCGTAAAGGATGCGTAGGCGGTTAAACAAGTTATATGTTAAATATATAGGCTTAACCTGTAGAAAGCATATAAAACTGTTTAACGATGT
+
GGGGGGGGGGGGGGGGGGGGGGGGGGFGGGGGGGGGGGGGGGGGGGGGGGGGGGGGGGGGGGGGGGGGGGGGGGGGGGGGGGGGGGGGGGGGGGGGGFGGGGGGGGGGGGGGGGGGGGGGGGGGGDGGGGGGGGGGGGGFGGGGGGGGGGGGGDGGFGGGGGGGGGGGGGGGGGGGGGGGGGFGGGGGGGGGGGGGGG=FGGGGGGGGGGGGGGGGDGGGGGGGGGGGGGCDD1>DGGFGGGFFFFGFGFFFFFBFFFGGGFFFBFFFF?FFFFB9BFFFFFFFFFDFBA)66<A4#####
@M05025:18:000000000-B3NL5:1:1101:12100:9235 1:N:0:CACTCA
ACAGTGACTCCTACGGGAGGCAGCAGTGGGGAATATTGCACAATGGGGGAAACCCTGATGCAGCAACGCCGCGTGAGTGAAGAAGGTTTTCGGATTGTAAAGCTCTGTTAGCAGGGAAGAGGAAGGACGGTACCTGCAGAGGAAGCCACGGCTAACTACGTGCCAGCAGCCGCGGTAATACGTAGGTGGCAAGCGTTGTTCGGAATAACTGGGCGTAAAGGATGCGTAGGCGGTTAAACAAGTTATATGTTAAATATATAGGCTTAACCTGTAGAAAGCATATAAAACTGTTTAACCTCGA
+
GGGGGGGGECGGGGGGGGGGGGGGFGFGGGGGGGFGGFGGGGGGGGGGGGGGFGGGFGFGGGGGGGGGGDGGGGGFFGGFGGFGGGFDEFGGGGGGGGGCFGGFGGGGGGGGGGGGFFCF=FGGGGGGGGGGGGGGGGGGGGGGGGFGGGGGGDGCFFFEFFFCFGGCCGGGGGGGGCEFFGFFGGEGGGGGGG>C*?:@+=EGGGGGEGGGF=ECGGGGGC?FGG>CGGGGD>DD:CFCCDC*9FCFFFFFFFFFFFGF7FF@FFAFAFFFFFFFF?BBFFFFAA<734)6))6)#####
@M05025:18:000000000-B3NL5:1:1101:16066:9247 1:N:0:CACTCA
ACAGTGACTCCTACGGGAGGCAGCAGTAGGGAATCTTCCACAATGGACGAAAGTCTGATGGAGCAACGTCGCGTGAGTGAAGAAGGGTTTCGGCTCGTAAAGCTCTGTTGGTAGTGAAGAAAGATAGAGGTAGTAACTGGCCTTTATTTGACGGTAATTACCTAGAAAGTCACGGCTAACTACGTGCCAGCAGCCGCGGTAATACGTAGGTGGCAAGCGTTGTCCGGATTTATTGGGCGTAAAGCGAGTGCAGGCGGTTCAATAAGTCTGATGTGAAAGCCTTCGGCTCAACCGGATCCCG
+
GGGGGGGGGGGGGGGGGGGGGGGGGGGGGGGGGGGGGGGGGGGGGGGGGGGGGFGGGGGGGGGGGGGGGGGGGGGGGGGGGGGGGGGGGGGGGGGGGGGGGGGGGGGGGGGGGGGGGGGGGGGGGGFGGGGGGGGGGGGGGGGGGGGGGGGGGGGGGGGGGGGGGGGGGGGGGGGGGGGGGGGGGGGGGGDCGGGGGGGGGGGGGGCFGGGGGFGGGGGEGGGGGGGGDGGGGGGGGGGGGGGFFFGFGFFFFFFF>:)9C=7F<@AFBFFFFFFFFAFFF:38:?F?BF?FFFF(#####
@M05025:18:000000000-B3NL5:1:1101:22904:9300 1:N:0:CACTCA
ACAGTGACTCCTACGGGAGGCAGCAGTGGGGAATATTGGACAATGGGCGAAAGCCTGATCCAGCCATGCCGCGTGTGTGAAGAAGGTCTTCGGATTGTAAAGCACTTTAAGTTGGGAGGAAGGGCATTAACCTAATACGTTAGTGTTTTGACGTTACCGACAGAATAAGCACCGGCTAACTTCGTGCCAGCAGCCGCGGTAATACGAAGGGTGCAAGCGTTAATCGGAATTACTGGGCGTAAAGCGCGCGTAGGTGGTTCGTTAAGTTGGATGTGAAAGCCCCGGGCTCAACCTGGACTGT
+
GGGGGGGGGGGGGGGGGGGGGGGGGGGGGGGGGGGGGGGGGGGGGGGGGGGGGGGGGGGGGGGGGGGGGGGGGFGGGGGGGGFGGGGGGGGGGGGGGGGGGGGGGGGGGGGFGGGGGGGGGGGGGFGGGGGGGGGGGGGGGGGDGFGGGDGFEEGGGGGGGGGCCFGGGCFGGED>EGGGGGGGGGGGGGGGGGGGGGGGGGGGGGGGGGGGGEGGGGGEGGFGGGEGGGGGGGGGGGGGGGGFFEDFCDDBDE<F@FG><@FF6@AF>F?BF@DFA<B(4(8>>09B?3)8<024#####
@M05025:18:000000000-B3NL5:1:1101:3689:9352 1:N:0:CACTCA
ACAGTGACTCCTACGGGAGGCAGCAGTGGGGAATATTGGACAATGGGCGCAAGCCTGATCCAGCCATACCGCGTGGGTGAAGAAGGCCTTCGGGTTGTAAAGCCTTTTTGTTGGGAAAGAAATCCAGCCGGCTAATACCTGGTTGGGATGACGGTACCCAAAGAATAAGCACCGGCTAACTTCGTGCCAGCAGCCGCGGTAATACGAAGGGTGCAAGCGTTACTCGGAATTACTGGGCGTAAAGCGTGCGTAGGTGGTTATTTAAGTCCGTTGTGAAAGCCCTGGGCTCAACCTGGCCAGT
+
GGGGGGGGGGGGGGGGGGGGGGGGGGGGGGGGGGGGGGGGGGGGGGGGGGGGGGGGGGGGGGGGGGGGGGGGGGGGGGGGGGGGGGGGGGGGGGGGGGGGGGGGGGGGGFFFGGGGGGGGGGGGGFGGGGGGEGGGGGGGGGFGGGGGGGGFGGGGGGGGGGGGGGGGGGGGGGGGDGGGGGGGGGGGGGGGGGGGGGGGGGGGGGGGGGGGGGGGGGGGGGGGFGGGCFGGDFGGGGGGGGGFFFGEGFFFF@4?F37FGFFF<@BFFFFFFFFFFFBF:BBFFFFBFFFF:BBF#####
@M05025:18:000000000-B3NL5:1:1101:18685:9367 1:N:0:CACTCA
ACAGTGACTCCTACGGGAGGCAGCAGTGAGGAATATTGGTCAATGGGCTTACGCCTGAACCAGCCAAGTCGCGTGAGGGAAGACTGCCCTATGGGTTGTAAACCTCTTTTGTCAGGGAGCAATTGGCGCTACGTGTAGCGTTATCGAGAGTACCTGAAGAAAAAGCATCGGCTAACTCCGTGCCAGCAGCCGCGGTAATACGGAGGATGCGAGCGTTATCCGGATTTATTGGGTTTAAAGGGTGCGTAGGCGGAATGCCAAGTCAGCGGTAAAATCGCGGGGCTCAACCTCGCTCCACCGC
+
GGG-FEFGGGGGGGGGGGGGGGGGGGGGFGGGGGGGGGGGGGGGGGGGGGGGGGGGGGGGGGGGGGGGGGGGGGGGGGGGGGGGGGGGGGGGGGGGGGGGGGGGGGGFGGGGGGGGGGCFFGGGGGGGGGEGFFGGGEGGGGGGGFGCFDGGGGGGGGGFGGGGGGGGGGGGGGGGGGGGGCCFGGGGGGGGGGGGGGGGGGGGGGGFGGGGGGGGGGGGGGGGCEF9>FDFFGGGF*?CCDFEB>GFDBFDE:>FFFGGGFFFFF?B>>)>BFBBFFF9BBBF????<:?BFFF9#####
@M05025:18:000000000-B3NL5:1:1101:12810:9390 1:N:0:CACTCA
ACAGTGACTCCTACGGGAGGCAGCAGTAGGGAATCTTCCACAATGGACGAAAGTCTGATGGAGCAACGCCGCGTGAGTGAAGAAGGGTTTCGGCTCGTAAAGCTCTGTTGGTAGTGAAGAAAGATAGAGGTAGTAACTGGCCTTTATTTGACGGTAATTACCTAGAGAGTCACGGCTAACTACGTGCCAGCAGCCGCGGTAATACGTAGGTGGCAAGCGTTGTCCGGATTTATTGGGCGTAAAGCGAGTGCAGGCGGTTCAATAAGTCTGATGTGAAAGCCTTCGGCTCAACCGGAAAACA
+
GGGGGGGGGGGGGGGGGGGGGGGGGGGGGGGGGGGGGGGGGGGGGGGGGGGGGGGGGGGGGGGGGGGGGGGGGGGGGGGGGGGGGGGGGGGDGGGGGGGGGGGGGGGFEFGEGGGGGGGGGFGGGGGGGGGGGGGGGGGGGGGFGGGGGGGGGGGGGGGGGGGGGGGGCGGGGGGGGGGGGGGGGGGGGGGGGGCGGGGGGGGGGGFGGGGGGGGGGGGGGGGGGGGGGCCGGFGGGGGDDGGFF3CFGFF=6@FFE>DGGFFFFFFFFFFFF*4AAAFF<?AB:?BF?FFFFFF1#####
@M05025:18:000000000-B3NL5:1:1101:28402:9397 1:N:0:CACTCA
ACAGTGACTCCTACGGGAGGCAGCAGTGAGGAATATTGGTCAATGGGAGAGATCCTGAACCAGCCAAGCCGCGTGAGGGAAGACGGCCCTATGGGTTGTAAACCTCTTTTGTCGGAGAACAAAACCCGGGACGTGTCCCGGACTGCGTGTATCCGAAGAAAAAGCATCGGCTAACTCCGTGCCAGCAGCCGCGGTAATACGGAGGATGCGAGCGTTATCCGGATTTATTGGGTTTAAAGGGTGCGTAGGCGGTCCGTTAAGTCAGCGGTAAAATTGCGGGGCTCAACCCCGTCGAGCCTCG
+
GGGGGGGGGGGGGGGGGGGGGGGGGGGGGGGGGGGGGGGGGGGGGGGGGGGGGGGGGGGGGGGGGGGGGGGGGGGGGGGGGGGGGGGGGGGGGGGGGGGGGGGGGGGGGGGGGGGGGGGGGGGGGGGGGGGGGGGGGGGGGGGGGGGGGGGGGFFFGGGGGGGGGGGGGGGGGGGGGGGGGGGGGGGGGGGGGGGGGGGGGGGGGGGGGGGGGGGGGGGFGGGEEFGFGFGGDGDGGGGGGGGBEBGFG@EBEF>@>FCGGF9@B?351>EFF??FFFFB>9><?F11<FFFB92(#####
@M05025:18:000000000-B3NL5:1:1101:26148:9405 1:N:0:CACTCA
ACAGTGACTCCTACGGGAGGCAGCAGTGAGGAATATTGGTCAATGGGCGGGAGCCTGAACCAGCCAAGTCGCGTGAGGGAAGACGGTCCTACGGATTGTAAACCTCTTTTGCCGGGGAGCAACGGGGTCCTTGCGAGGGCCCAATGAGAGTACCCGGAGAAAAAGCATCGGCTAACTCCGTGCCAGCAGCCGCGGTAATACGGAGGATGCGAGCGTTATCCGGATTTATTGGGTTTAAAGGGTGCGTAGGCGGGCTGTTAAGTCAGCGGTCAAATGTCGGGGCTCAACCCCGGCCTGTCTG
+
GGGGGGGGGGGGGGGGGGGGGGGGGGGGGGGGGGGGGGGGGGGGGGGGGGGGGGGGGGGGGGGGGGGGGGGGGGGGGGGGGGGGGGGGGGGGGGGGGGGGGGGGGGGGGGGGGGGGGEGGGGGGGGGGGGGGGGGGGGGGGGGGGGGGGGGGGGGGGGGGGGGGGGGGGGGGGGGGGGGGGGEGGGGGGGGGGGGGGDGGGFGGGGGGGGGGGGGGGGGGGGGCCGFFGGFGGGGDDFGCGGGFFFGFGFFFFFFFFFGGDFFFFFFFFFF>*8<AD<?;FFFFFFFBFFFFFF9(#####
@M05025:18:000000000-B3NL5:1:1101:7911:9424 1:N:0:CACTCA
ACAGTGACTCCTACGGGAGGCAGCAGTGAGGAATATTGGTCAATGGGCTTACGCCTGAACCAGCCAAGTCGCGTGAGGGAAGACTGCCCTATGGGTTGTAAACCTCTTTTGTCAGGGAGCAACGCCGGCTACGTGTAGCCGGACTGAGAGTACCTGAAGAAAAAGCATCGGCTAACTCCGTGCCAGCAGCCGCGGTAATACGGAGGATGCGAGCGTTATCCGGATTTATTGGGTTTAAAGGGTGCGTAGGCGGAATGCCAAGTCAGCGGTAAAATCGCGGGGCTCAACCTCGCTCCGGAAA
+
GGGGGGGGGGGGGGGGGGGGGGGGGGGGGGGGGGGGGGGGGGGGGGGGGGGGGGGGGGGGGGGGGGGGGGGGGGGGGGGGGGGGGGGGGGGGFGGGGGGGGGGGGGGGGGGGGGGGGGGGGGGGGGGGGGGGGGGGGGGGGGGGGGGGGGGGFGGGGGGGGGGGGGGGGGGGGGGGGGGGGGGGGGGGGGGGGGGGGGGGGGGGGGDGGGGGGGGGGGGFGGGGDGGGGGGGGDGDFGGGGGGFFFGEDEFDDDBFFFFGGFFFFFFFFDBDFFFFFFF>F>FF:>?FF:BFFFFF#####
@M05025:18:000000000-B3NL5:1:1101:13201:9450 1:N:0:CACTCA
ACAGTGACTCCTACGGGAGGCAGCAGTAGGGAATCTTCCACAATGGGCGAAAGCCTGATGGAGCAACGCCGCGTGGGTGAAGAAGGTCTTCGGATCGTAAAACCCTGTTGTTCGAGAAGAAAGTGCGTGAGAGTAACTGTTCACGTTTAGACGGTATCTAACCAGAAAGCCACGGCTAACTACGTGCCAGCAGCCGCGGTAATACGTAGGTGGCAAGCGTTATCCGGATTTATTGGGCGTAAAGGGAACGCAGGCGGTGTGTTAAGTCTGATGTGAAAGCCTTCGGCTTAACCGCAAAGCA
+
GGFCE@FCEFEA9FGBGC@@CCBFCFA<FGGGCFD<FAE<FC<@FG@D@:F7@CFEC<FE@FGGF@E:++87F@FGDE@F<<<CF8FEEFCDEC?=B=B,<5E:+4??5???,B=BF=FE,84:E,>B:+8F=F<FGGGDD<3,6D=:+CF:F78D<>F=FB,@,,@7F,3>>:EEC>:6DFE<BFFECFFE,4CG5:EGGGF9F=+51:59ECG9FGG===C?F=E:3C**:C:*95CD<5*=FF<55@>E)8955>)1*0885F<?AF**@F4AAA9?00-231919:AF70((#####
@M05025:18:000000000-B3NL5:1:1101:15728:9452 1:N:0:CACTCA
ACAGTGACTCCTACGGGAGGCAGCAGTGGGGAATATTGCACAATGGGCGCAAGCCTGATGCAGCAACGCCGCGTGAGGGATGACGGCCTTCGGGTTGTAAACCTCTTTTAGTAGGGAAGAAGCGAAAGTGACGGTACCTGCAGAAAAAGCACCGGCTAACTACGTGCCAGCAGCCGCGGTAATACGTAGGGTGCAAGCGTTGTCCGGAATTATTGGGCGTAAAGAGCTCGTAGGCGGCTTGTCGCGTCTGCTGTGAAATCCCGGGGCTCAACCCCGGGCCTGCAGTGGGTACGGGGGCGTT
+
GGGGGGGGFGGGGGGGGGGGGGGGGGFGGGGGGGGGGGGGGGGGGGGGGGGGGGGGGGGGGGGGGGGGGGGGGGGGGGGGGGGGGGGGGGGGGGGGGGGGGGGGGGGGGGGGGGGGGGGGGGGGGGGGGGGGGGGGGGGGGGGGGGGGGGGGGGGGGGGGGGGGGGGGGGGGGGGGGGGGGGGGGGGGCGGGGGGGGGGEEGGGGGGGEGGGGG7ECCCCEGFGFGFGGDGGGGGGDGGGDFDEF:15CFFFF8:FFFGGGFF5>EBB?F??5@:>>FF>BB?((.5?FB22:>;(#####
@M05025:18:000000000-B3NL5:1:1101:11503:9508 1:N:0:CACTCA
ACAGTGACTCCTACGGGAGGCAGCAGTAGGGAATCTTCCACAATGGACGAAAGTCTGATGGAGCAACGCCGCGTGAGTGAAGAAGGGTTTCGGCTCGTAAAGCTCTGTTGGTAGTGAAGAAAGATAGAGGTAGTAACTGGCCTTTATTTGACGGTAATTACTTAGAAAGTCACGGCTAACTACGTGCCAGCAGCCGCGGTAATACGTAGGTGGCAAGCGTTGTCCGGATTTATTGGGCGTAAAGCGAGTGCAGGCGGTTCAATAAGTCTGATGTGAAAGCCTTCGGCTCAACCGGGTGCGG
+
GGGGGGGGGGGGGGGGGGGGGGGGGGGGGGGGGGGGGGGGGGGGGGGGGGGGGGGGGGGGGGGGGGGGGGGGGGGGGGGGGGGGGGGGGGGGGGGGGGGGGGGGGGGGGGGGGGGGGGGGGGGGGGGGGGGGGGGGGGGGGGGGGGGGGGGGGGGGGGGGGGGGGGGGGGGGGGGGGGGGGGGGGGGGGGGGGGGGGGGGGGGGGGGGGGGGGGGGGGGGGGGGGGGEDCGGFGGG4<DGGGGFFFGBGFFFFFFFFBCGGFFFFF>?<@FF4FFF9<9???4<?F><BFFFFF>(#####
@M05025:18:000000000-B3NL5:1:1101:25830:9515 1:N:0:CACTCA
ACAGTGACTCCTACGGGAGGCAGCAGTAGGGAATCTTCCACAATGGGCGCAAGCCTGATGGAGCAACACCGCGTGAGTGAAGAAGGGTTTCGGCTCGTAAAGCTCTGTTGTTGGAGAAGAACGTGCGTGAGAGTAACTGTTCACGCAGTGACGGTATCCAACCAGAAAGTCACGGCTAACTACGTGCCAGCAGCCGCGGTAATACGTAGGTGGCAAGCGTTATCCGGATTTATTGGGCGTAAAGCGAGCGCAGGCGGTTGCTTAGGTCTGATGTGAAAGCCTTCGGCTTAACCGAACCGGC
+
GGGFFCF<FFGGGGGCGEEGCFGGGGGGGGFFGGGGGGGGGGGGGGGGGDGCGGGGGGFGFGGGG<AGGEGGGCE:CFFGGGEGGFFFFGGC7FGGGGGDGGGG@FFGGGE,FFGGGFGGAF=?DFGEGGGFGDFGGFCGC@FFGGGGGGGGDGGGDFFAFFGGFGGFGGGGGGGGCGGGFGFEFGGCFCDF>FFGDGGEE5CGGGGGFE@CFGFG5:=EGGGGFEGGC*7FFFCDFGCCDDCF?BDFCD:DFF9B>777FFF=?FAF)8=@FFF<6<<?7:4<<BB:17:A2>93#####
@M05025:18:000000000-B3NL5:1:1101:23926:9539 1:N:0:CACTCA
ACAGTGACTCCTACGGGAGGCAGCAGTAGGGAATCTTCCACAATGGGCGAAAGCCTGATGGAGCAACGCCGCGTGGGTGAAGAAGGTCTTCGGATCGTAAAACCCTGTTGTTAGAGAAGAAAGTGCGTGAGAGTAACTGTTCACGTTTCGACGGTATCTAACCAGAAAGCCACGGCTAACTACGTGCCAGCAGCCGCGGTAATACGTAGGTGGCAAGCGTTATCCGGATTTATTGGGCGTAAAGGGACCGCAGGCGGTCTTTTAAGTCTGATGTGAAAGCCTTCGGCTTAACGGGGGTACC
+
FFGEEAFGGGGGGFGGGCFGGGGGGGGGFFCCFGGGGGFGEFGFD@EDFGGEECGGDGGGGGCGGFEGGDCGECCE@FFGGGFGGGGGCFGCBEGCFGGG7<FFGGGGGGG??ECFGGGGG8EEE9FGD:+EBF<<FGFEFGGGFGG?FFDE@:FBFFFGGFFFGG7F:F7EGECEGCFGFFF7EFEGFGGGGGFE=88=C=C9;A>6CE;<CCFFC=EG:=5CGG5:559*:7*>CFG<9D*=?85)17))8@>FE@)9*86=)/:?AF4668-):)93?:)52(189:2A((-(#####
@M05025:18:000000000-B3NL5:1:1101:8298:9551 1:N:0:CACTCA
ACAGTGACTCCTACGGGAGGCAGCAGTGGGGAATATTGGACAATGGGCGAAAGCCTGATCCAGCCATGCCGCGTGTGTGAAGAAGGTCTTCGGATTGTAAAGCACTTTAAGTTGGGAGGAAGGGTTGTACGTTAATACCGTGCAATTTTGACGTTACCGACAGAATAAGCACCGGCTAACTCTGTGCCAGCAGCCGCGGTAATACAGAGGGTGCAAGCGTTAATCGGAATTACTGGGCGTAAAGCGCGCGTAGGTGGTTCGTTAAGTTGGATGTGAAAGCCCCGGGCTCAACCTGGGATGG
+
GGGGGGGGGGGGGGGGGGGGGGGGGGGGGGGGGGGGGGGGGGGGGGGGGGGGGGGGGGGGGGGGGGGGGGGGGGGGGGGGGGGGGGGGGGGGGGGGGGGGGGGGGGGGGGGFGGGGFGGGGGGGGGGGGGGGGGGGGGGGGGGGGGGGGGGGGGGGGGGGGGGGGGGGGGGGGGGGGGGGGGGGGGGGGGGGGGDGGGGGGGGGGGGGGGGGGGGGGGGGGGGGGGGEGGGGGGGGGGGDGDGFFFGFGFFFFFAFF3CFDBFFFFFFBFFFFFFFFFFF031>BFFFFFF?F?FB#####
@M05025:18:000000000-B3NL5:1:1101:25500:9558 1:N:0:CACTCA
ACAGTGACTCCTACGGGAGGCAGCAGTAGGGAATCTTCCACAATGGGCGCAAGCCTGATGGAGCAACACCGCGTGAGTGAAGAAGGGTTTCGGCTCGTAAAGCTCTGTTGTTGGAGAAGAACGTGCGTGAGAGTAACTGTTCACGCAGTGACGGTATCCAACCAGAAAGTCACGGCTAACTACGTGCCAGCAGCCGCGGTAATACGTAGGTGGCAAGCGTTATCCGGATTTATTGGGCGTAAAGCGAGCGCAGGCGGTTGCTTAGGTCTGATGTGAAAGCCTTCGGCTTAACCGAACACGG
+
GGGGGGGGGGGGGGGGGGGGGGGGGGGGGGGGGGGGGGGGGGGGGGGGGGGGGGGGGGGGGGGGGGGGGGGGGFEGGGGGGGGGGGGGGGGGGGGGGGGGGGGGGGGGGGGGGGGGGGDGGDGFGGGGGGGGGGGGGGGGGGFGGGGGGGGGGGEGGDGGGGGGGGGGGGGFGGEEGGFGGGGGGGGGGGGGFGGEGEDGDGGDFGGGGGGGGFGGGGGGGGGGGG=E394>FFGGGGGGGDFFFEGFGFFFFFFFF>5DG?*8>F4*)7@F89A2:AFF<F>>:1(:0:>AAFF3#####
@M05025:18:000000000-B3NL5:1:1101:11046:9560 1:N:0:CACTCA
ACAGTGACTCCTACGGGAGGCAGCAGTGAGGAATATTGGTCAATGGGCGGGAGCCTGAACCAGCCAAGTCGCGTGAGGGATGACGGCCCTATGGGTTGTAAACCTCTTTTGCCGGGGAGCAAAGTGCCGCACGTGTGCGGTTTGGAGAGTACCCGGAGAAAAAGCATCGGCTAACTCCGTGCCAGCAGCCGCGGTAATACGGAGGATGCGAGCGTTATCCGGATTTATTGGGTTTAAAGGGTGCGTAGGCGGACGCTTAAGTCAGCGGTAAAATTGCGGGGCTCAACCTCGTCGAGGGTAG
+
GGGGGGGGGGGGGGGGGGGGGGGGGGGGGGGGGGGGGGGGGGGGGGGGGGGGGGGGGGGGGGGGGGGGGGGGGGGGGGGGGGGGGGGGGGGGGGGGGGGGGGGGGGGGGGGGGGGGGGGGGGGGGGGFGGGGGGGFFGGGEGGGGGGGGGGGGGGGGGGGGGGGGGGGGGGGGGGGGGDFGGGGGGGGGFGGGGGGGGGGGGG?EEFGGGEECEGGGCFGEEGGGFGGGGFG5CDGGGGGGC5@FFDDD@EFDFFEFDGGFFBFFFFF::@FFFF4A?FFBF2:?F07>BFFFB>0#####
@M05025:18:000000000-B3NL5:1:1101:2736:9577 1:N:0:CACTCA
ACAGTGACTCCTACGGGAGGCAGCAGTAGGGAATTTTCGGCAATGGGCGAAAGCCTGACCGAGCAACGCCGCGTGAGGGAGGAAGTATTTCGGTATGTAAACCTCTGTTATAAAGGAAGAACGGCGCATGTAGGGAATGACATGCGAGTGACGGTACTTTATGAGAAAGCCACGGCTAACTACGTGCCAGCAGCCGCGGTAATACGTAGGTGGCGAGCGTTATCCGGAATCATTGGGCGTAAAGAGGGAGCAGGCGGCAACTAGGGTCTGCGGTAAAAGACCGAAGCTAAACTTCGGACTA
+
GGGGGGGGGGGGGGGCFGGGGGGGGGGFGGGGEGGGGGGGGGGGGGGGGGGGGGFGGGGGGGGGGGGGGGGGGGGGGGGGGGGDFGGGGGGGGGGGCFGGGGGGGGGGGGGGGGGGGGGGGGGGGGGGGGGGFGGEGGGGGFGGGG>CGGGGGGGGGGGGGDGGGGGGGFGGFGGGGGGFGFGGGGGGGGGGGGGGDEGGCEGGGGGGFGGGGGG5EDE2>EFFGEE5DGGGGCGGCGG/9DFFFFFB95B@?@BEEFGD3F;*:F:)4<FFFD90)6<???9019B:<BFF26)4#####
@M05025:18:000000000-B3NL5:1:1101:12386:9584 1:N:0:CACTCA
ACAGTGACTCCTACGGGAGGCAGCAGTAGGGAATCTTCCACAATGGACGAAAGTCTGATGGAGCAACGCCGCGTGAGTGAAGAAGGGTTTCGGCTCGTAAAGCTCTGTTGGTAGTGAAGAAAGATAGAGGTAGTAACTGGCCTTTATTTGACGGTAATTACTTAGAAAGTCACGGCTAACTACGTGCCAGCAGCCGCGGTAATACGTAGGTGGCAAGCGTTGTCCGGATTTATTGGGCGTAAAGCGAGTGCAGGCGGTTCAATAAGTCTGATGTGAAAGCCTTCGGCTCAACCGGAGCCGG
+
GGGGGGGGFGGFGGGGGGGGGGGGGGFFCFGFFGFFGGGGGGGGE@FGGFECEGFGGGGGGGGGGGGGGGGGGGGGGCEECCGFGGEFEEEFCGGGGFF==FGA<FEEAFFGGGFCFGGGGFF@BFECFGAFDFCFFFGGGGG8<FFADFCB+:FDCEFFCFGCA>@BFFACGGGGGGGGGGGCFCCFCGGFCGF85C5E8EF7,8<FCEC?C6FGFFE7=C7CFCE5/CFGG0*277C75CF??EGFDF=FFF075;77:*84A?6@BFF7=9>94A<1::7412((4<>0?F;(#####
@M05025:18:000000000-B3NL5:1:1101:23191:9593 1:N:0:CACTCA
ACAGTGACTCCTACGGGAGGCAGCAGTGGGGAATATTGCACAATGGGCGCAAGCCTGATGCAGCCATGCCGCGTGTATGAAGAAGGCCTTCGGGTTGTAAAGTACTTTCAGCGAGGAGGAAGGTGTTGTGGTTAATAACCGCAGCAATTGACGTTACTCGCAGAAGAAGCACCGGCTAACTCCGTGCCAGCAGCCGCGGTAATACGGAGGGTGCAAGCGTTAATCGGAATTACTGGGCGTAAAGCGCACGCAGGCGGTCTGTCAAGTCGGATGTGAAATCCCCGGGCTCAACCTGGTAGGA
+
GGGGGGGGGGGGGGGGGGGGGGGGGGGGGGGGGGGGGGGGGGGGGGGGGGGGGGGGGGGGGGGGGGGGGGGGGEGFGGGGGGGGGGGGGGGGGGGGGGGGGGGGGGGGGGGGGGGGGGGEDGGGGGGGGGGGGGGGGGGGGGGGGGGFGFGFGGGGGGGGGGGGC:FFGGGGGEEGGGGGGGGGGGGGFGGFGGGGGGGGGGFFGGGEGGGGGGGGGGGEGGGFFGGD:FCGGGDGGGGDGGGFFFDFGEBFFFFFF@GGGFFF96:@?F@3>44)<>FFBF?F9;>6<?BFBBF?#####
@M05025:18:000000000-B3NL5:1:1101:14862:9632 1:N:0:CACTCA
ACAGTGACTCCTACAGGAGGCAGCAGTAGGGAATCTTCCACAATGGACGAAAGTCTGATGGAGCAACGCCGCGTGAGTGAAGAAGGGTTTCGGCTCGTAAAGCTCTGTTGGTAGTGAAGAAAGATAGAGGTAGTAACTGGCCTTTATTTGATGGTAATTACTTAGAAAGTCACGGCTAACTACGTGCCAGCAGCCGCGGTAATACGTAGGTGGCAAGCGTTGTCCGGATTTATTGGGCGTAAAGCGAGTGCAGGCGGTTCAATAAGTCTGATGTGAAAGCCTTCGGCTCAACCGGACAATA
+
GGGGGGGGGGGGGGGGGGGGGGGGGGGGGGGGGGGGGGGGGGGGGGGGGGGGGGGGGGGGGGGGGGGGGGGGGGGGGGGGGGGDFDGGGGGGGGGGGGGGGGFGGGGGGGGGGGGGGGGGCGGFGGGGGGGGGGGGGGEFGGGGGGGGGGGGGGGGGGGGGGGGGGGGGGGGGGGGGGGGGCFGGGGFGGGGGGDGGG5CEGGGGGGGGGGGGGGFGGGGGGGGFGGEDG=CFGGGGGGGGGGFFFDEGFFFFFBFFFGGGFFF<FFFBFFFFFF2<4A(4?><BBFBBD<B09>(#####
@M05025:18:000000000-B3NL5:1:1101:12073:9678 1:N:0:CACTCA
ACAGTGACTCCTACGGGAGGCAGCAGTAGGGAATCTTCCACAATGGACGCAAGTCTGATGGAGCAACGCCGCGTGAGTGAAGAAGGGTTTCGGCTCGTAAAGCTCTGTTGGTAGTGAAGAAAGATAGAGGTAGTAACTGGCCTTTATTTGACGGTAATTACCTAGAAAGTCACGGCTAACTACGTGCCAGCAGCCGCGGTAATACGTAGGTGGCAAGCGTTGTCCGGATTTATTGGGCGTAAAGCGAGTGCAGGCGGTTCAATAAGTCTGATGTGAAAGCCTTCGGCTCAACCGGAACTTG
+
GGGGGGGGGGGGGGGGGGGGGGGGGGGGGGGGGGGGGGGGGGGGGGGGGGGGGGGGGGGGGGGGGGGGGGGGGGGGGGGGGGGGGGGGGGGGGGGGGGGGGGGGGGGGGGGFGGGGGGGGGGGGGFGGGGGGGGGGGGGGGGGGGGGGGGGGGGGGGGGGGGGGGGGGGFGCGGGGGGGGGGGGGGGGGGGGGGGGGGGGGGGGGGGGGGGGGGGGGGGEGGGGGGGGGCFGGG>FGGGGGGGFFFGFGFFFFFFFFBDGGFFFFFFFFFFFFFABAFFBFFDF?FFFF<7:?09(#####
@M05025:18:000000000-B3NL5:1:1101:10230:9680 1:N:0:CACTCA
ACAGTGACTCCTACGGGAGGCAGCAGTGGGGAATATTGCACAATGGGCGAAAGCCTGATGCAGCGACGCCGCGTGAGGGATGACGGCCTTCGGGTTGTAAACCTCTTTCAGTAGGGAAGAAGCGAAAGTGACGGTACCTGCAGAAGAAGCGCCGGCTAACTACGTGCCAGCAGCCGCGGTAATACGTAGGGCGCAAGCGTTATCCGGATTTATTGGGCGTAAAGAGCTCGTAGGCGGTTTGTCGCGTCTGCCGTGAAAGTCCGAGGCTCAACCTCGGATCTGCGGTGGGTACGGGCGGACC
+
GGGGGGGGGGGGGGGGGGGGGGGGGGFGGGGGGGGGGGGGGGGGGGGGGGGGGGGGGGGGGGGGGGGGGGGGGGGGGGGGGGGGGGGGGGGGGGGGGGGGGGGGGGGGGGGFGGGGGGGGGGGGGGGGGGGGGGGGGGGGGGGGGGGGGGGGEEGGGGGGGGGGGGGGGGGGGGGGGGGGDGFGGGGGGGGGGGGGGGGGGGFFGGGG*CCFDCFGGGGGGGGGGGGGGGGGFGGGG)C9DGDFF>C:37@?EB35>?CFGFEE9B9:?FFFFFF::9BFFFFF>2(,49<7?0>(#####
@M05025:18:000000000-B3NL5:1:1101:28522:9713 1:N:0:CACTCA
ACAGTGACTCCTACGGGAGGCAGCAGTGGGGAATATTGCACAATGGGCGCAAGCCTGATGCAGCCATGCCGCGTGTATGAAGAAGGCCTTCGGGTTGTAAAGTACTTTCAGCGAGGAGGAAGGTGTTGTGGTTAATAACCACAGCAATTGACGTTACTCGCAGAAGAAGCACCGGCTAACTCCGTGCCAGCAGCCGCGGTAATACGGAGGGTGCAAGCGTTAATCGGAATTACTGGGCGTAAAGCGCACGCAGGCGGTCTGTCAAGTCGGATGTGAAATCCCCGGGCTCAACCTGGGCACA
+
GGGGGGGGGGGGGGGGGGGGGGGGGGFGGGGGGGGGGGGGGGGGGGGGGGGGGGGGGGGGGGGGGGGGGGGGGGGGGGGGGGGGGGGGGGGGGGGGGGGGGGGGGGGGGGGGGFFGGEGEGGGGGGGGGGGGGGGGGGGGGGGGGGGGFACEFFGGGGGEGGGGGGGGGGGGGGEEGGGGGGGGGGGGGGGFGGCGGGGGGGGGGFGE=CCCEDFFFFGEEEGGGGGGGGGGGGFG:FGDG:FFFFGFGEFFFFFFF@G3<FFFFFF??B:EDFDF>AFBB:B6>BB9FFFF?BFF#####
@M05025:18:000000000-B3NL5:1:1101:9961:9732 1:N:0:CACTCA
ACAGTGACTCCTACGGGAGGCAGCAGTAGGGAATCTTCCACAATGGACGCTAGTCTGATGGAGCAACGCCGCGTGAGTGAAGAAGGGTTTCGGCTCGTAAAGCTCTGTTGATAGTGAAGAAAGATAGAGGTAGTAACTGGCCTTTATTTGACGGTAATTACCTAGAAAGTCACGGCTAACTACGTGCCAGCAGCCGCGGTAATACGTAGGTGGCAAGCGTTGTCCGGATTTATTGGGCGTAAAGCGAGTGCAGGCGGTTCAATAAGTCTGATGTGAAAGCCTTCGGCTCAACCGGAGCGGA
+
GGGGGGGGGGGGGGGGGGGGGGGGGGGGGGGGGGGGGGGGGGGGGGGGGGGGGGGGGGGGGGGGGGGGGGGGGGGGGGGGGGGGGGGGGGGGGGGGGGGGGGGGGGGGGGGGGGGGGGGGGGGGGGGGFGFFEFGGGGGGFGGGGGGGGGGGGGGGGGGGGGGGGFGGGGGGGGGGGGGGGGGGGGGGFGGGGGGGGGGGGGGGGGC?CEGGGG6?EFGGGGGGGGGGGCGFFGGGGGGGCDCBFEGF<3FFF>BF>><DGFFF7@DFFFFFFBABB<A:?BDF:094:D<?BF9(#####
@M05025:18:000000000-B3NL5:1:1101:7841:9784 1:N:0:CACTCA
ACAGTGACTCCTACGGGAGGCAGCAGTAGGGAATCTTCCACAATGGGCGAAAGCCTGATGGAGCAACGCCGCGTGGGTGAAGAAGGTCTTCGGATCGTAAAACCCTGTTGTTAGAGAAGAAAGTGCGTGAGAGTAACTGTTCACGTTTCGACGGTATCTAACCAGAAAGCCACGGCTAACTACGTGCCAGCAGCCGCGGTAATACGTAGGTGGCAAGCGTTATCCGGATTTATTGGGCGTAAAGGGAACGCAGGCGGTCTTTTAAGTCTGATGTGAAAGCCTTCGGCTTAACCGGAGAGGG
+
GGGGGGGGGGGGGGGGGGGGGGGGGGGGGGGGGGGGGGGGGGGGGGGGGDGGGGGGGFGGGGGGGGGGGGGGGGGGGGGGGGGGGGGGGGGGGGGGGGGGGGGGGGGGGGGGGFGGGGGGGGGGGGGGGGGGGGGGGGGGGGGGGGGGGGGGGDGGGGGGGGGGGGGGGGGGGGEGGGGGGGGGGGGGGGGGGFGEEGGGGCFGGGGFGGFGGGGGGGGGEGGGGGGGGDFFC70C4<DGGDGFFDGFGFDD:@>>B>DD>44/3=AFA?FFFFA2:<FF0:321:>?FBF<A9;,#####
@M05025:18:000000000-B3NL5:1:1101:20178:9818 1:N:0:CACTCA
ACAGTGACTCCTACGGGAGGCAGCAGTGAGGAATATTGGTCAATGGGAGAGATCCTGAACCAGCCAAGCCGCGTGAGGGAAGACGGCCCTATGGGTTGTAAACCTCTTTTGTCGGAGAACAAAACCCGGGACGAGTCCCGGACTGCGTGTATCCGAAGAAAAAGCATCGGCTAACTCCGTGCCAGCAGCCGCGGTAATACGGAGGATGCGAGCGTTATCCGGATTTATTGGGTTTAAAGGGTGCGTAGGCGGTCCGTTAAGTCAGCGGTAAAATTGCGGGGCTCAACCCCGTCGAGCGACG
+
GGGGGGGGGGGGGGGGGGGGGGGGGGGGGGGGGGGGGGGGGGGGGGGGGGGGGGGGGGGGGGGGGGGGGGGGGGGGGGGGGGGGGGGGGGGGGGGGGGGGGGGGGGGGGGGGGGGGGGGGGGGGGGGGGGGGGGGGGGCGGCGGGGGGGGGGGGGGGGGGGGGGGGGGGGGGGGGGGGGGGGGGGGGGGGGGGGGGGGGGGGGGGGGGGGGGGGGGGGGGGGGGGGGGGGGGGGGGGGGGGGGFFFGFGFFEFBBFFFGGGFFFFFFFFBD=FF:2<6>;>BBBFF?B:?FFFFF9#####
@M05025:18:000000000-B3NL5:1:1101:27372:9827 1:N:0:CACTCA
ACAGTGACTCCTACGGGAGGCAGCAGTGGGGAATATTGCACAATGGGGAAACCCTGATGCAGCAACGCCGCGTGAGTGAAGAAGGTTTTCGGATTGTAAAGCTCTGTTAGCAGGGAAGAGGAAGGACGGTACCTGCAGAGGAAGCCACGGCTAACTACGTGCCAGCAGCCGCGGTAATACGTAGGTGGCAAGCGTTGTTCGGAATAACTGGGCGTAAAGGATGCGTAGGCGGTTAAACAAGTTATATGTTAAATATATAGGCTTAACCTGTAGAAAGCATATAAAACTGTTTAACTTACCG
+
EGDGFCF9<@FEFFCGEGGDEG@CFGCF@DGGGGGGGFGFFFFE9CEEGGGGGEFG?FGGFDFDEFEEGEGGEFFGEFGCFFGEG<F<FEGC::FGFFFCFFGGFGFGGGGGGGEGCC<FGGG<CFFGEF@CFDDFFGFGCEGFF<FGGGGGEGGGGGE:,FFFF7>:@:FGGGEEEFGGC4<E:BGGGGGGGGGGGGGFEGCCG?E9:9EFFD5EEGC7*<CFC:C:DCDGCDGG7C>CGFCF?FC@C???BFFFFFGGCFF:7BAF2.7@FFAA?B0<94ADA))5)-5>D<A)#####
@M05025:18:000000000-B3NL5:1:1101:24956:9832 1:N:0:CACTCA
ACAGTGACTCCTACGGGAGGCAGCAGTAGGGAATCTTCCACAATGGGCGCAAGCCTGATGGAGCAACACCGCGTGAGTGAAGAAGGGTTTCGGCTCGTAAAGCTCTGTTGTTGGAGAAGAACGTGCGTGAGAGTAACTGTTCACGCAGTGACGGTATCCAACCAGAAAGTCACGGCTAACTACGTGCCAGCAGCCGCGGTAATACGTAGGTGGCGAGCGTTATCCGGATTTATTGGGCGTAAAGCGAGCGCAGGCGGTTGCTTAGGTCTGATGTGAAAGCCTTCGGCTTAACCGAAGCGCC
+
GGGGGGGGGGGGGGGGGGGGGGGGGGGGGGGGGGGGGGGGGGGGGGGGGGGGGGGGGGGGGGGGGGGGGGGGGGGGGGGGGGGGGGGGGGGGGGFGGDGGGGGGGGGGGGGGGGCFGGGGGFGGGGGGGEGGGGGGGGGGGGGGGGGGGGGGGGGGGGGGGGGGGGGGGGGGGGGGGGGGGGGGGGGGGGGGGFGGGG==EGGGGGFGGGGGGCCGGGGGG55<:E557CFFGGGGFGG<5*74@DDBDB@@DFFDF59<4*9=269FA@FF=BB)469::7A7(4;:;D297(43#####
@M05025:18:000000000-B3NL5:1:1101:6534:9834 1:N:0:CACTCA
ACAGTGACTCCTACGGGAGGCAGCAGTGAGGAATATTGGTCAATGGGAGAGATCCTGAACCAGCCAAGCCGCGTGAGGGAAGACGGCCCTATGGGTTGTAAACCTCTTTTGTCGGAGAACAAAACCCGGGACGTGTCCCGGACTGCGTGTATCCGAAGAAAAAGCATCGGCTAACTCCGTGCCAGCAGCCGCGGTAATACGGAGGATGCGAGCGTTATCCGGATTTATTGGGTTTAAAGGGTGCGTAGGCGGTCCGTTAAGTCAGCGGTAAAATTGCGGGGCTCAACCCCGTCGAGGGGCC
+
GGGGGGGGGGGGGGGGGEFEGGGGGGGGADCGGGGFGFGGGGGGFGGGGGGGGGGGGGGGGGCFGGGGGGGGGGEECEEFFEFGGGGEGGGGGGGGGEGGFGGGGGGGGGGGGGGGGGGGGGGGGEEGGGGGGGGGGGFGGGGGGGGGGGCFFGGCCCFGFGGGGGGGGGGGGFGGGGGCFGGGGGFGGGGGGGGGGGGGGD=EGGGGGDGGG5ECGFGCG=5A59FGCFGGDDD<>FFFGGDE5@GEC?DD>@;@FFDFCFF49F9:,.7=@FBA9-9(4((().(4(873:(,-#####
@M05025:18:000000000-B3NL5:1:1101:25041:9846 1:N:0:CACTCA
ACAGTGACTCCTACGGGAGGCAGCAGTGGGGAATATTGCACAATGGGCGCAAGCCTGATGCAGCGACGCCGCGTGCGGGATGGAGGCCTTCGGGTTGTAAACCGCTTTTGTTCAAGGGCAAGGCACGGCTTCGGGCCGTGTTGAGTGGATTGTTCGAATAAGCACCGGCTAACTACGTGCCAGCAGCCGCGGTAATACGTAGGGTGCGAGCGTTATCCGGATTTATTGGGCGTAAAGGGCTCGTAGGCGGTTCGTCGCGTCCGGTGTGAAAGTCCATCGCCTAACGGTGGATCTGCTGCCC
+
GGGGGGGGGGGGGGGGGGGGGGGGGGGGGGGGGGGGGGGGGGGGGGGGGGGGGGGGGGGGGGGGGGGGGGGGGGGGGGGGGGGGGGGGGGGGGGGGGGGGGGGGGGGGGGGGGGGGGGGGGGGGGGGGGGGGGGGGGEFGDGGFGGGGFGGGGGGGGGGGGGGGGGGGGGGGGGGGGGGGGGGGGGGGGGGGEGGGGGGGGCDGGGGGGGGGGGGGCFCEE55CFGGGFGGGD39<FGDDGFD7@FGFGFDBEE:@EBG)9>@FBFFF9@FFF6:AA4:?F66??<FF?93?:2))#####
@M05025:18:000000000-B3NL5:1:1101:19857:9897 1:N:0:CACTCA
ACAGTGACTCCTACGGGAGGCAGCAGTGGGGAATATTGCACAATGGGGGAAACCCTGATGCAGCAACGCCGCGTGAGTGAAGAAGGTTTTCGGATTGTAAAGCTCTGTTAGCAGGGAAGAGGAAGGACGGTACCTGCAGAGGAAGCCACGGCTAACTACGTGCCAGCAGCCGCGGTAATACGTAGGTGGCAAGCGTTGTTCGGAATAGCTGGGCGTAAAGGATGCGTAGGCGGTTAAACAAGTTATATGTTAAATATATAGGCTTAACCTGTAGAAAGCATATAAAACTGTTTAACCGGCC
+
GGGGGGGGGGGGGGGGGGGGGGGGGGGGGGGGGGGGGGGGGGGGGGGGGGGGGGGGGGGGGGGGGGGGGGGGGGGGGGGGGGGGGGGGGGGGGGGGGGGGGGGGGGGGGGGGGGGGGGGGGGGGGGGGGGGGGGGGGGGGGGGGGGGGGGGGGGGGGGGGGGGGGGGGGGGGGGGGGGGGGGGGGGGGGGGGGGGEEGGGGGGGGGFGGGGGEGGEGGGGGGCG6CEGGGGDGDGGGFGGGGGFF?GFGFFFFF>@FFFGGFFFFFBF<?FFFFFABF?><AAFDAB>7A<DFAA)#####
@M05025:18:000000000-B3NL5:1:1101:17699:9902 1:N:0:CACTCA
ACAGTGACTCCTACGGGAGGCAGCAGTGAGGAATATTGGTCAATGGGCTTACGCCTGAACCAGCCAAGTCGCGTGAGGGAAGACTGCCCTATGGGTTGTAAACCTCTTTTGTCAGGGAGCAATTGGCGCTACGTGTAGCGTTATCGAGAGTACCTGAAGAAAAAGCATCGGCTAACTCCGTGCCAGCAGCCGCGGTAATACGGAGGATGCGAGCGTTATCCGGATTTATTGGGTTTAAAGGGTGCGTAGGCGGAATGCCAAGTCAGCGGTAAAATCGCGGGGCTCAACCTCGCTCCATGGG
+
GGGGGGGGGGGGGGGGGGGGGGGGGGGGGGGGGGGGGGGGGGGGGGGGGGGGGGGGGGGGGGGGGGGGGGGGGGGGGGGGGGGGGGGGGGGGGGGGGGGGGGGGGGGGGGGGGGGGGFGGGGGGGGGGGGGGGGGGGGGGGGGGGGGGGGGGGGGGGGGGGGGGGFGGGGGGGGGGGGGGGFGGGFGGGGGGGGGGGGGGGGGGGDGGGGGGGGGGGGGGGGCEGGGCGFGGG3<DFGGGGGGF@:DFGFFFFFFF4@DGGFFFBF:@BDFFFFB??:9>BF>9?F?:<7:?1(39#####
@M05025:18:000000000-B3NL5:1:1101:8462:9908 1:N:0:CACTCA
ACAGTGACTCCTACGGGAGGCAGCAGTGGGGAATATTGGACAATGGGCGCAAGCCTGATCCAGCCATACCGCGTGGGTGAAGAAGGCCTTCGGGTTGTAAAGCCCTTTTGTTGGGAAAGAAATCCAGCCGGCTAATACCTGGTTGGGATGACGGTACCCAAAGAATAAGCACCGGCTAACTTCGTGCCAGCAGCCGCGGTAATACGAAGGGTGCAAGCGTTACTCGGAATTACTGGGCGTAAAGCGTGCGTAGGTGGTCGTTTAAGTCCGTTGTGAAAGCCCTGGGCTCAACCTGGAGCCA
+
GGGGGGGGGGGGGGGGGEGGGGGGGGGGGGGGGGGGGGGGGGGGFFGGCGGCGGGGGGGGGGGGGGGGGFGGGGGGGGGGFFFGGFGGGGGGEGGGGGGGGGGGGGFGGGGGFG>GGEGGGGGGGGGGGGGGGGGGGGGDGGFGGGFGGGGGGGGGGFGGGGFGGGGGGGGGGDDGGGFGFGGGGGGGGGGGGGGGGGEEG5CFFGG*=ECCCEG?GGGGGGGGGGGGDFGGGGGGFGGGGCFB?EGBG:B>EEF@>>=3)8>7AF<FABFFF51-5424:0(11:??4224824<#####
@M05025:18:000000000-B3NL5:1:1101:16240:9954 1:N:0:CACTCA
ACAGTGACTCCTACGGGAGGCAGCAGTAGGGAATCTTCCACAATGGACGCAAGTCTGATGGAGCAACGCCGCGTGAGTGAAGAAGGGTTTCGGCTCGTAAAGCTCTGTTGGTAGTGAAGAAAGATAGAGGTAGTAACTGGCCTTTATTTGACGGTAATTACCTAGAAAGTCACGGCTAACTACGTGCCAGCAGCCGCGGTAATACGTAGGTGGCAAGCGTTGTCCGGATTTATTGGGCTTAAAGCGAGTGCAGGCGGTTCAATAAGTATGATGTGAAAGCCTTCGGCTCAACCGGAAGGCC
+
GGGGGGGGGGGGGGGGGGGGGGGGGGGGGGGGGGGGGGGGGGGGGGGGGGGGGGFGGGGGGGFGGGGGGGFGGGGGDFGGGGGGGGGGGGGGGGFGGGGGGGGGGGGGGGG?EGFGFGGGGGGGGGGGGGGGGGGGGGGGGGG?FGGGGGGGGGGFGGGGGCFFFCF;FFFGFGGDEGGGGFGGGG5FGGGGGGGDGGC?EEDGGGGECEFFGGFGGGD575:9CEG:7CC7::7><4**2>>FF@5)).7@*565509C7*9?AFF*<FF?4=))64A(4(421((18<2??96(#####
@M05025:18:000000000-B3NL5:1:1101:8891:10041 1:N:0:CACTCA
ACAGTGACTCCTACGGGAGGCAGCAGTAGGGAATCTTCCACAATGGACGAAAGTCTGATGGAGCAACGCCGCGTGAGTGAAGAAGGGTTTCGGCTCGTAAAGCTCTGTTGGTAGTGAAGAAAGATAGAGGTAGTAACTGGCCTTTATTTGACGGTAATTACTTAGAAAGTCACGGCTAACTACGTGCCAGCAGCCGCGGTAATACGTAGGTGGCAAGCGTTGTCCGGATTTATTGGGCGTAAAGCGAGTGCAGGCGGTTCAATAAGTCTGATGTGAAAGCCTTCGGCTCAACCGGGTCCGG
+
GGGGGGGGGGGGGGGGGGGGGGGGGGGGGGGGGGGGGGGGGGGGGGGGGGGGGGGGGGGGGGGGGGGGGGGGGGGGGGGGGGGGGGGGGGGGGGGGGGGGGGGGGGGGGGGGGGGGGGGGGFFGGGGGGGFGGGGGGGGGGGGGGGGGGGGGGGGGGGGGGGGGGGGGGGGGGGGGGGGGGGGGGFGGGGGGGGGGGGDGGGGGGFGGGGGGGGGGGGGGEEGGGGGGGDFDGGGFGGGGGGGFFFGFCFFFFFFFF>GGGFFFFFBFFFFFFF>ABFFFBFFFFFFFB>??:;B(#####
@M05025:18:000000000-B3NL5:1:1101:28186:10110 1:N:0:CACTCA
ACAGTGACTCCTACGGGAGGCAGCAGTAGGGAATCTTCCACAATGGACGAAAGTCTGATGGAGCAACGCCGCGTGAGTGAAGAAGGGTTTCGGCTCGTAAAGCTCTGTTGGTAGTGAAGAAAGATAGAGGTAGTAACTGGCCTTTATTTGACGGTAATTACTTAGAAAGTCACGGCTAACTACGTGCCAGCAGCCGCGGTAATACGTAGGTGGCAAGCGTTGTCCGGATTTATTGGGCGTAAAGCGAGTGCAGGCGGTTCAATAAGTCTGATGTGAAAGCCTTCGGCTCAACCGGAGCACT
+
GGGGGGGGGGGGGGGGGGGGGGGGGGGGGGGGGGGGGGGGGGGGGGGGGGGGGGGGGGGGGGGGGGGGGGGGGGGGGGGGGGGGGGGGGFGGGGFGGGGGGGGGGGGGGGG@GGGGGGGFGGGGGGGGGGGGGGGGGGGFGGFGGGGGGGGGGGGGFFGGGGGGGGGGGGGGGGGGGGGGGFGGGGGGGGGGGGGGGGGEGGGGGGCGFEGGGGGFGGGEGGGFGGGDDD4DGGGGFCC5DGF?BEDFDFFFF>BFDDDGGFFFAFFFFFFFFFADF)6748A><BF?<??FFFB(#####
@M05025:18:000000000-B3NL5:1:1101:11297:10138 1:N:0:CACTCA
ACAGTGACTCCTACGGGAGGCAGCAGTAGGGAATCTTCCACAATGGGCGCAAGCCTGATGGAGCAACACCGCGTGAGTGAAGAAGGGTTTCGGCTCGTAAAGCTCTGTTGTTGGAGAAGAACGTGCGTGAGAGTAACTGTTCACGCAGTGACGGTATCCAACCAGAAAGTCACGGCTAACTACGTGCCAGCAGCCGCGGTAATACGTAGGTGGCAAGCGTTATCCGGATCTATTGGGCGTAAAGCGAGCGCAGGCGGTTGCTTAGGTCTGATGTGAAAGCCTTCGGCTTAACCGAATGCGC
+
GGGGGGGGGGGGGGGGGGGGGGGGGGGGGGGGGGGGGGGGGGGGGGGGGGGGGGGGGGGGGGGGGGGGGGGGGGGGGGGGGGGGGGGGGGGGGGGGGGGGGGGGGGGGGGGGGGGGGGGGGGGGGGGGGGGGGGFGGGGGGGGGGGGGGGGGGGGGGGGGGGGGGGGGGGFGGGGGGGGGGGGGGGFGGGGGGGGGGGGEGGGGGGEEGGCFGGGGG=EGGGGGGGGGGGGGGGGFGGGGGDGFFFGFGFFF@E>BE>DGGFFFFFFFD@FFF?24><)1:?<FF0>?6?AD5979#####
@M05025:18:000000000-B3NL5:1:1101:6822:10159 1:N:0:CACTCA
ACAGTGACTCCTACGGGAGGCAGCAGTAGGGAATCTTCCACAATGGACGCAAGTCTGATGGAGCAACGCCGCGTGAGTGAAGAAGGGTTTCGGCTCGTAAAGCTCTGTTGGTAGTGAAGAAAGATAGAGGTAGTAACTGGCCTTTATTTGACGGTAATTACCTAGAAAGTCACGGCTAACTACGTGCCAGCAGCCGCGGTAATACGTAGGTGGCAAGCGTTGTCCGGATTTATTGGGCGTAAAGCGAGTGCAGGCGGTTCAATAAGTCTGATGTGAAAGCCTTCGGCTCAACCGGAGCTAG
+
GGGGGGGGGGGGGGGGGGGGGGGGGGGGGGGGGGGGGGGGGGGGGGGGGGGGGGGGGGGGGGGGGGGGGGGGGGGGGGGGGGGGGGGGGGGGGGGGGGGGGGGGGGGGGGGGGGGGGGGGGGGGGGGGGGGGGGGGGGGGGGGGGGGGGGGGGGGGGGGGGGGGGGGGGGGGGGGGGGGGGGGGGGGGGGGGGGGGDDEGGGGGGGFGGGGGGGGGGGGGGGC+:CGCGG=CGGCFGFGDCDGFFFGFDFFFFFFFF>C7FFFFFFFFFFFF61:ABF<77:AB?FB??<<?FB6(#####
@M05025:18:000000000-B3NL5:1:1101:10291:10175 1:N:0:CACTCA
ACAGTGACTCCTACGGGAGGCAGCAGTAGGGAATCTTCCACAATGGGCGAGAGCCTGATGGAGCAACGCCGCGTGAGTGAAGAAGGTTTTCGGATCGTAAAGCTCTGTTGTTGGTGAAGAAGGATAGAGGTAGTAACTGGCCCCTATTTGACGGTAATCAACCAGAAAGTCACGGCTAACTACGTGCCAGCAGCCGCGGTAATACGTAGGTGGCAAGCGTTGTCCGGATTTATTGGGCGTAAAGCGAGCGCAGGCGGAAAGATAAGTCTGATGTGAAAGCCCCCGGCTTAACCGAGTGGGA
+
GGGGGGGGGGGGGGGGGGGGGGGGGGGGGGGGGGGGGGGGGGGGGGGGGGGGGGGGGGGGGGGGGGGGGGGGG@FGGGGGGGGFGFFGGGFCGGGGGGFCGGGGGGGGFF:FFGGGFDFEGGGGGGGGGGGGGGGGGGGGGFGGGGGGGGGGGGGGGGGFGGFGGGGGGGGGGGDGGGGGGGGGGGGGGGGCFGGGGGEGGGFGFGFFFGGFFGGGGGGGEGGGCECEDGG7>DGG4CDDDGGFFFG>DEEFEE>>BB<5D49=4BAF<6?@FF<<<AFF0<?99919>?AF7;B9#####
@M05025:18:000000000-B3NL5:1:1101:6597:10177 1:N:0:CACTCA
ACAGTGACTCCTACGGGAGGCAGCAGTGGGGAATATTGGACAATGGGCGCAAGCCTGATCCAGCCATACCGCGTGGGTGAAGAAGGCCTTCGGGTTGTAAAGCCCTTTTGTTGGGAAAGAAATCCAGCCGGCTAATACCTGGTTGGGATGACGGTACCCAAAGAATAAGCACCGGCTAACTTCGTGCCAGCAGCCGCGGTAATACGAAGGGTGCAAGCGTTACTCGGAATTACTGGGCGTAAAGCGTGCGTAGGTGGTCGTTTAAGTCCGTTGTGAAAGCCCTGGGCTCAACCTGGTAGTG
+
GGGGGGGGGGGGGGGGGGGGGGGGGGGGGGGGGGGGGGGGGGGGGGGGGGGGGGGGGGGGGGGGGGGGGGGGGGGGGGGGGGGGGGGGGGGGGGGGGGGGGGGGGGGGGGGGGGGGGGGGGGGGGGGGGDGGGGGGGGGGGGGGGGGGGGGGGGGGGGGGGGGGGGGGGGGGGGGGGGGGGGGGGGGGGGGGGGGGGGGGGGGGGGG8CEGGGGFGGGGGGGGDGGGEGGGGGGCFGGGG3DDFFFGFGFFFFFAFF>7CCDFFFFBF<EFFFFFBF4>77?<??FFF?DF?BF??#####
@M05025:18:000000000-B3NL5:1:1101:28748:10181 1:N:0:CACTCA
ACAGTGACTCCTACGGGAGGCAGCAGTGGGGAATATTGCACAATGGGGGAAACCCTGATGCAGCAACGCCGCGTGAGTGAAGAAGGTTTTCGGATTGTAAAGCTCTGTTAGCAGGGAAGAGGAAGGACGGTACCTGCAGAGGAAGCCACGGCTAACTACGTGCCAGCAGCCGCGGTAATACGTAGGTGGCAAGCGTTGTTCGGAATAACTGGGCGTAAAGGATGCGTAGGCGGTTAAACAAGTTATATGTTAAATATATAGGCTTAACCTGTAGAAAGCATATAAAACTGTTTAACCGATG
+
FGGFEEGGFGGGGGGEEGGGGCGGGFAECFCEGGGGGFFFGGGGFGGGGGCFGGGGGGGGGGGGGGGGGGGGGGEDEGGGGGGG@FG9FFGCCEGGGGGGGGGGGGGGFF<FGGFEGGGGCEG?FGGGGGGGGGGGGFG9F@FGFGGGG>CFCGEGGGGGFGGFG7DFCFGGGGEGEEGGGGG9FEGCGF6CGGGGGGGDGG==CFFCFGFGFFG=5CFFCEGGCG*A/>CC<1><FCFFGF>FFFFFG@@FFBA?FBGDCFFF?:4FAFFFFFF<A?FFF9))4:4?06):ADF2#####
@M05025:18:000000000-B3NL5:1:1101:14799:10191 1:N:0:CACTCA
ACAGTGACTCCTACGGGAGGCAGCAGTAGGGAATCTTCGGCAATGGGCGAAAGCCTGACCGAGCAACGCCGCGTGAATGAAGAAGGCCTTCGGGTTGTAAAATTCTGTTATAAGGGAAGAAAGGTGATAGGAGGAAATGACTATCAATTGACGGTACCTTATGAGAAAGCCACGGCTAACTACGTGCCAGCAGCCGCGGTAATACGTAGGTGGCAAGCGTTATCCGGAATTATTGGGCGTAAAGAGCGCGCAGGTGGTTAATTAAGTCTGATGTGAAAGCCCACGGCTTAACCGTGTAGTC
+
GGGGGGGGGGGGGGGGGGGGGGGGGGGGGGGGGGGGGGGGGGGGGGGGGGGGGGGGGGGGGGGGGGGGGGGGGGGGGGGGGGGGGGGGGGGGEGGGGGGGGGGGGGGGGGGGGGGGGGGGGGGGGGFGGGGGGGGGGGGGGGGGGGGGGGGGGGGGGGGGGGGGGGGGGGGGGDGGGGGGGGGGGGGGGGFFDGGGGGGGEGFGGGGGGGGGGFGGGGGGGGGGGGGGGGGGGGCGGGGGGD<FFFG@GEFFFF1FFFDGGFFFAFBFDFFFFFFFFAFFF0<:9>FFFFFFFFB:#####
@M05025:18:000000000-B3NL5:1:1101:9449:10205 1:N:0:CACTCA
ACAGTGACTCCTACGGGAGGCAGCAGTAGGGAATCTTCCACAATGGGCGAAAGCCTGATGGAGCAACGCCGCGTGGGTGAAGAAGGTCTTCGGATCGTAAAACCCTGTTGTTAGAGAAGAAAGTGCGTGAGAGTAACTGTTCACGTTTCGACGGTATCTAACCAGAAAGCCACGGCTAACTACGTGCCAGCAGCCGCGGTAATACGTAGGTGGCAAGCGTTATCCGGATTTATTGGGCGTAAAGGGAACGCAGGCGGTCTTTTAAGTCTGATGTGAAAGCCTTCGGCTTAACCGGGTTCGG
+
GGGGGGGGGGGGGGDGGGGGGGGGGGGGGGGGGGGGGGGGGGGGGGGGGGGGGGGGGGGGGGGGGGGGGGGGGGGGGGGGGGGGGGGGGGGGGGGGGGGGGGGGGGGGGGFGGGGGGGGGGGGGGGGEGGGGGGGGGGGGGGFGGGGGGGGGGGGGGGGGGGDGGGGGGGGGGGGGGGGFGGGGGGGGGGGGGGGEGDGGGGFGGGGGGGGGGGGGGGGGEGFCFEC59<F>CCFGGFGGGGFFFFGFCEBE@F0:D>CDFFF44FBFABFFFFFA92<:BBF7:?>?0:AA>F>(#####
@M05025:18:000000000-B3NL5:1:1101:15846:10249 1:N:0:CACTCA
ACAGTGACTCCTACGGGAGGCAGCAGTAGGGAATCTTCCACAATGGGCGAAAGCCTGATGGAGCAACGCCGCGTGAGTGAAGAAGGTTTTCGGATCGTAAAGCTCTGTTGTTGGTGAAGAAGGATAGAGGTAGTAACTGGCCCCTATTTGACGGTAATCAACCAGAAAGTCACGGCTAACTACGTGCCAGCAGCCGCGGTAATACGTAGGTGGCAAGCGTTGTCCGGATTTATTGGGCGTAAAGCGAGCGCAGGCGGAAAGATAAGTCTGATGTGAAAGCCCCCGGCTTAACCGAGTTGGA
+
GGGGGGGGGGGGGGGGGGGGGGGGGGGGGGGGGGGGGGGGGGGGGGGGGGGGGGGGGGGGGGGGGGGGGGGGGGGGGGGGGGGGGGFGGGGGGGGGGGGGGGFGGGGGGGGGGGGGGGGGGGGGGGFFGGGGGGGGGGGGGGGGGGGGGGGGGGGGGGGGGGGGGGGGGGGGGGGGGGGGGCGGGGGGGGGGGGGEGGGGGGGGGGGGGGGGGGGFGFG:EGEGDGGGGDFGFFGGFGGDGGGFFEGDG@DEFE>FE3DGGFFFA7A?AFFFFFBAAA<:,4(120;B02<A7619#####
@M05025:18:000000000-B3NL5:1:1101:27330:10277 1:N:0:CACTCA
ACAGTGACTCCTACGGGAGGCAGCAGTGGGGAATATTGGACAATGGGCGCAAGCCTGATCCAGCCATACCGCGTGGGTGAAGAAGGCCTTCGGGTTGTAAAGCCCTTTTGTTGGGAAAGAAATCCAGCCGGCTAATACCTGGTTGGGATGACGGTACCCAAAGAATAAGCACCGGCTAACTTCGTGCCAGCAGCCGCGGTAATACGAAGGGTGCAAGCGTTACTCGGAATTACTGGGCGTAAAGCGTGCGTAGGTGGTTATTTAAGTCCGTTGTGAAAGCCCTGGGCTCAACCTGGTAGCC
+
GGGGGGGGGGGGGGGGGGGGGGGGGGGGGGGGGGGGGGGGGGGGGGGGGGGGGGGGGGGGGGGGGGGGGGGGGGGGGGGGGGGGGGGGGGGGGGGGGGGGGGGGGGGGGGFGGGGGGGGGGGGGGGGGGGGGGGGGGGGGGGGGGGGGGGGGGGGGGGGGGGGGGGGGGGGGGGGGGGFGGGGGGGGGGGGGGGGGGGGGGGGGGGGCGGGGGGGGGGEGGGGGFGGGGGGGGGGGGGGDGGGFFFGEGFEEE5.=FB<CFBFFFFFFBD>FFF?DFF)8:?12?F<??F?F2:?F#####
@M05025:18:000000000-B3NL5:1:1101:13305:10282 1:N:0:CACTCA
ACAGTGACTCCTACGGGAGGCAGCAGTAGGGAATCTTCCACAATGGACGCAAGTCTGATGGAGCAACGCCGCGTGAGTGAAGAAGGGTTTCGGCTCGTAAAGCTCTGTTGGTAGTGAAGAAAGATAGAGGTAGTAACTGGCCTTTATTTGACGGTAATTACCTAGAAAGTCACGGCTAACTACGTGCCAGCAGCCGCGGTAATACGTAGGTGGCAAGCGTCGTCCGGATTTATTGGGCGTAAAGCGGGTGCAGGCGGTTCAATAAGTCTGATGTGAAAGCCTTCGGCTCAACCGGAGACGT
+
GGGGGGGGGGGGGGGGGGGGGGGGGGGGGGGGGGGGGGGGGGGGGGGGGGGGGGGGGGGGGGGGGGGGGGGGGGGGGGGGGGGGGGGGGGGGGGGGGGGGGGGFGGGGGGGFFGGGGGGGGGGGGGGGGGGGGGGGGGGGGGGGGGGGGGGGGGGGGGGGGGGGGGGGGFFGGGGGGGGGGGGGGGGGGGGGGGGGGGGGGGGGGGCGGGGDGGGGGGGEDGGGGGG>3/0:CDFGGGGGGGGFFFGFD@B@@FFED>5CFFFFFFAFBFFFFFFFFFAF?FF28:BB?)<?FFF(#####
@M05025:18:000000000-B3NL5:1:1101:25909:10302 1:N:0:CACTCA
ACAGTGACTCCTACGGGAGGCAGCAGTGGGGAATATTGCACAATGGGGGAAACCCTGATGCAGCAACGCCGCGTGAGTGAAGAAGGTTTTCGGATTGTAAAGCTCTGTTAGCAGGGAAGAGGAAGGACGGTACCTGCAGAGGAAGCCACGGCTAACTACGTGCCAGCAGCCGCGGTAATACGTAGGTGGCAAGCGTTGTTCGGAATAACTGGGCGTAAAGGATGCGTAGGCGGTTAAACAAGTTATATGTTAAATATATAGGCTTAACCTGTAGAAAGCATATAAAACTGTTTAACCCACA
+
GGGGGGGGGGGGGGGGGGGGGGGGGGFFGGGGGGGGGGGGGGGGGGGGGGGGGGGGGGGGGFGGGGGGGGGGGEGGGGGGGGGGGGGGGGGGGGGGGGGGGGGGGGGGGGGGGGGGGGGGGGGGGGGGGGGGGGGGGGGGGGGFGGGGFGGGGDFGGGGGGGGFGGGGGGGGGGGGEEGGGG@EGGGGGGGGGGGGGGGFGGGGGGGGGGGGFGGGGGFGGF?EFGGGGCCGDCDGGGGGGGC?FFGFGFF7@@<FFFGGGFFFFFFFFFFFFFFF9?BFBFFFFBFB>BAFAA<)#####
@M05025:18:000000000-B3NL5:1:1101:18426:10324 1:N:0:CACTCA
ACAGTGACTCCTACGGGAGGCAGCAGTGAGGAATATTGGTCAATGGGAGAGATCCTGAACCAGCCAAGCCGCGTGAGGGAAGACGGCCCTATGGGTTGTAAACCTCTTTTGTCGGAGAACAAAACCCGGGACGTGTCCCGGACTGCGTGTATCCGAAGAAAAAGCATCGGCTAACTCCGTGCCAGCAGCCGCGGTAATACGGAGGATGCGAGCGTTATCCGGATTTATTGGGTTTAAAGGGTGCGTAGGCGGTCCGTTAAGTCAGCGGTAAAATTGCGGGGCTCAACCCCGTCGAGCCGTA
+
GGGGGGGGGGGGGGGGGGGGGGGGGGFGGGGGFGGGGGGGGGGGGGGGGGGGGGGGGGGGGGGGGGGGGGGGGGGGGGGGGGGGGGGGGGGGGGGGGGGGGGGGGGGGGGGGGGGGGDGGGGGGGGGGGGEGGGGGGGGGGGGGGGGGGGGGGGGGGGGEGGGGGGGGEGGGGGGGGGGGGGGGGGGGFGGGGGGGGGGGGGGGGGGFGGGGGCGDGGGGGGEGEFFGGGGFCCD<DC>DDCDEEEGFGFDBFFFFFFCD:9*8>FFF<>DFF??FBF>F>6;??FFFFFF2:>B1#####
@M05025:18:000000000-B3NL5:1:1101:17177:10332 1:N:0:CACTCA
ACAGTGACTCCTACGGGAGGCAGCAGTAGGGAATCTTCCACAATGGACGCAAGTCTGATGGAGCAACGCCGCGTGAGTGTAGAAGGGTTTCGGCTCGTAAAGCTCTGTTGGTAGTGAAGAAAGATAGAGGTAGTAACTGGCCTTTATTTGACGGTAATTACCTAGAAAGTCACGGCTAACTACGTGCCAGCAGCCGCGGTAATACGTAGGTGGCAAGCGTTATCCGGATTTATTGGGCGTAAAGCGAGCGCAGGCGGTTGCTTAGGTCTGATGTGAAAGCCTTCGGCTTAACCGAACGCAA
+
GGGGGGGGGGGGGGGGGGGGGGGGGGGGGGGFGGGGGGGGGGGGGGGGGGGGGGGGGGGGGGGGGGGGGGGGGGGGGGGGGGGGGGGGGGGGGGGGGGGGGGGGGGGGGGGGGGGGGGGGGGGGGGGGGGGGGGGGGGGGGGGGGGGGGGGGGGGGGGGGGGGGGGGGGGGGGDEGGGGGGGGGGCGGGGGGGGGGGGGEGGGFGGGGGGGGGGGFGFGGGGGGGGC:<DDFDGGGGGGGGGGFFFGFGFFFFEFFFDDGGFFFF46@>FFFFFFBD99:??A2::>BBFFF2601#####
@M05025:18:000000000-B3NL5:1:1101:3182:10349 1:N:0:CACTCA
ACAGTGACTCCTACGGGAGGCAGCAGTAGGGAATCTTCCACAATGGGCGAAAGCCTGATGGAGCAACGCCGCGTGGGTGAAGAAGGTCTTCGGATCGTAAAACCCTGTTGTTAGAGAAGAAAGTGCGTGAGAGTAACTGTTCACGTTTCGACGGTATCTAACCAGAAAGCCACGGCTAACTACGTGCCAGCAGCCGCGGTAATACGTAGGTGGCAAGCGTTATCCGGATTTATTGGGCGTAAAGGGAACGCAGGCGGTCCAATAAGTCTGATGTGAAAGCCTTCGGCTCAACCGGATCCCG
+
GGGGGGGGGGGGGGGGGGGGGGEGGGGGGGGGGGGGGGGGGGGGGGGGGGGGGGGGGGGGGGGGGGGGGGGGGGGGGGGGGGGGGGGGGGGGGGGGGGGGGGGGGGGGGGGGGGGGGGGGGGGGFGGECGEFGGGGGGGGGGGGGGGFFGGGGGGGGGGGGGGGGGGGCFGGGGGGGGGGGFGDGGGGGGGGFGGGGGGDGGDGGGEFGGGGFFFGGGGGCGGGFEGGGGGGFG7FDGGGGGGFB><FGFFFFFFFFFGGGFFF7?AFFFFFFFFFFBDFBFF<::>??<<??;6(#####
@M05025:18:000000000-B3NL5:1:1101:26131:10423 1:N:0:CACTCA
ACAGTGACTCCTACGGGAGGCAGCAGTAGGGAATCTTCCACAATGGACGCAAGTCTGATGGAGCAACGCCGCGTGAGTGAAGAAGGGTTTCGGCTCGTAAAGCTCTGTTGGTAGTGAAGAAAGATAGAGGTAGTAACTGGCCTTTATTCGACGGTAATTACCTAGAAAGTCACGGCTAACTACGTGCCAGCAGCCGCGGTAATACGTAGGTGGCAAGCGTTGTCCGGATTTATTGGGCGTAAAGCGAGTGCAGGCGGTTCAATAAGTCTGATGTGAAAGCCTTCGGCTCAACCGGAAACGC
+
GGGGGGGGGGEEGGGGGDEFDGGGGFGGGFGDGFGGGDCEGGGGGGGCCEGGGFFGGGGGGGGGGGGGGGGGGEGGGGGGGGGGFGGFFEEGGGGGEFGGGGGD@FG@<CFFGGDFACGFCFGCFFGGGGFGGFFGGGGGGCCFFCFF=EDGEGEFEFFAFGGFFFCEFGGGGGGGGGCFGGGGCDGCGFGCEGGGGGCEGEFFBFCEGGG6FGGGGGGG5::?+AEEG3F>>>CFDF7CCG3FFFGBGFF?FF>>>355F6BFDFAFFF4@F=>AADF17?4)(,7?:<7?B03(#####
@M05025:18:000000000-B3NL5:1:1101:24246:10468 1:N:0:CACTCA
ACAGTGACTCCTACGGGAGGCAGCAGTAGGGAATCTTCCACAATGGACGAAAGTCTGATGGAGCAACGCCGCGTGAGTGAAGAAGGGTTTCGGCTCGTAAAGCTCTGTTGGTAGTGAAGAAAGATAGAGGTAGTAACTGGCCTTTATTTGACGGTAATTACTTAGAAAGTCACGGCTAACTACGTGCCAGCAGCCGCGGTAATACGTAGGTGGCAAGCGTTGTCCGGATTTATTGGGCGTAAAGCGAGTGCAGGCGGTTCAATAAGTCTGATGTGAAAGCCTTCGGCTCAACCGGAAGGGC
+
GGGGGGGGGGGGGGGGGGGGGGGGGGGGGGGGGGGGGGGGGGGGGGGGGGGGGGGGGGGGGGGGGGGGGGGGGGGGGGGGGGGGGGGGGGGGGGGGGGGGGGGGGGGGFGGFFGFGGGGGGGGGGGGGGGGGGGGGGFFGGGGGGGGGFGFGGGGGGGGGGGGGGGGGGGGGGGGGGGGGGGGGGFGGGCGGGGGGGGGGGGGGGGGGGGGGGGGGGGGEG57C9=EDDD*@F>FFGDCDDCGFFFGF<>FF67>F@0C5FFFF>F<@BFFFF9>594<?:?A??FB:?FF??>>(#####
@M05025:18:000000000-B3NL5:1:1101:17367:10469 1:N:0:CACTCA
ACAGTGACTCCTACGGGAGGCAGCAGTGGGGAATATTGGACAATGGGCGCAAGCCTGATCCAGCCATACCGCGTGGGTGAAGAAGGCCTTCGGGTTGTAAAGCCCTTTTGTTGGGAAAGAAATCCAGCCGGCTAATACCTGGTTGGGATGACGGTACCCAAAGAATAAGCACCGGCTAACTTCGTGCCAGCAGCCGCGGTAATACGAAGGGTGCAAGCGTTACTCGGAATTACTGGGCGTAAAGCGTGCGTAGGTGGTCGTTTAAGTCCGTTGTGAAAGCCCTGGGCTCAACCTGGTACAG
+
GGGGGGGGGGGGGGGGGGGGGGGGGGGGGGGGGGGGGGGGGGGGGGGGGGGGGGGGGGGGGGGGGGGGGGGGGFEGEFGGGGGGGGGGGGGGGGGGGGGGGGGFGGFGEGGGGGGGGGGGGGGGGGGGGGGGGGGGGGGGGGGGGGGGGGGGGGGGFGGGGGGGGGGGGGGCFGEGGGGGGGGGGGGGFFGCFGGGGGC=EGGGGGGFEDGGGGGGGGGGGGEGGGGGGGFG77FGCFGGGGGFFFDFDE>DFB<?@>FDG@FF4?BFD5@FEFFFB<BFB:8?B<::??28(8<?#####
@M05025:18:000000000-B3NL5:1:1101:13983:10550 1:N:0:CACTCA
ACAGTGACTCCTACGGGAGGCAGCAGTAGGGAATTTTCCGCAATGAGCGAAAGCTTGACGGAGCGACACAGCGTGCAGGATGAAGGTCTTCGGATTGTAAACTGCTGTTGTAAGGGAAGAAAAAATTTAATAGGAAATGATTAAATCTTGACGGTACCTTATTAGAAAGTGACGGCTAACTATGTGCCAGCAGCCGCGGTAATACATAGGTCACAAGCGTTATCCGGAATTATTGGGCGTAAAGAGTTTGTAGGCGGTTTATCAAGTCTAGAGTTAAAGCCTGAGGCTCAACCTCAATCCG
+
GGGGGGGGFGGGGGGGGGGGGGGGGGGGGGGGGGGGGGGGGGGGGFGGGGGGGGGGGGGGGGGGGDGGGGGGGGGGGGGGGGGGGGGGGGGGGGGGGGGGGGGGGGGGFFGGFGGGGFGGGGGGGGGGGGCFGGGGGGGGGGGFGGGGGGGGGGGGGCCDAGGGGGGGGGGGGGGGGGGGGFGGFGGFGDGGCGGGGGGGGGGGGFFGGGGGGFGGFFEGGGGGGGGEGGGGDFGFGGDCG5<FFFFFGFFFFFFFFFGGGFFFF?>FAF64?BAFBFA<:BBBF0:BFBF<:??(#####
@M05025:18:000000000-B3NL5:1:1101:5544:10554 1:N:0:CACTCA
ACAGTGACTCCTACGGGAGGCAGCAGTGGGGAATATTGGACAATGGGCGCAAGCCTGATCCAGCCATGCCGCGTGAGTGATGAAGGCCCTAGGGTTGTAAAGCTCTTTCACCGGTGAAGATAATGACGGTAACCGGAGAAGAAGCCCCGGCTAACTTCGTGCCAGCAGCCGCGGTAATACGAAGGGGGCTAGCGTTGTTCGGATTTACTGGGCGTAAAGCGCACGTAGGCGGACTTTTAAGTCAGGGGTGAAATCACGGGGCTCAACCCCGGAACTGCCTTTGATACTGGAAGTCTCCCGA
+
GGGGGGGEFFEFGGEFEGGGG7F;FFCE@FEGGGGGGGGGFGGGDGGGGDGGGGGGGDFGGGGGGGGGGGGGGGGEGFFFEFGGGGFFGFCFFCGFGGFFGGGGGGGGGGGGGGGGGGGGGCFFFDFFEFFGGGGGGGGGG<FGGGG@FGGGGGGGGGGFGDGFGFGGGDGGGDGECFGGGGCFGGGEEEFGGE>=EEGGGGGGGGGGFGGGGGGGGFCGGGGGCFGGGGGGGGGGGGDGFFGF=;DDC>>FFFA/<D357:DF?F<5(77B@D>0?BF?<AA2<<BA6:430)65#####
@M05025:18:000000000-B3NL5:1:1101:16521:10558 1:N:0:CACTCA
ACAGTGACTCCTACGGGAGGCAGCAGTAGGGAATCTTCCACAATGGGCGAAAGCCTGATGGAGCAACGCCGCGTGGGTGAAGAAGGTCTTCGGATCGTAAAACCCTGTTGTTAGAGAAGAAAGTGCGTGAGAGTAACTGTTCACGTTTCGACGGTATCCAACCAGAAAGCCACGGCTAACTACGTGCCAGCAGCCGCGGTAATACGTAGGTGGCAAGCGTTATCCGGATTTATTGGGCGTAAAGGGAACGCAGGCGGTCTTTTAAGTCTGATGTGTAAGCCTTCGGCTTAACCGGGCGTTG
+
GGGGGGGGGGGGGGGGGGGGGGGGGGGGGGGGDGGGGGGGGGGGGGGGGGGGGGGGGGGGGGGGGGGGGGGGGGGGGGGGGGGGGGGGGGGGGGGGGGGGGGGGGGGGGGGGGGGGGGGGGGGGGGGGGGGGGGGGGGGGFGCGGGGGGG7FGGGGGGGGGGGGGGGGGGGFGGGGGGGGGGGGGGGGGGGGGGGGGGGGEGGEGGF6EGGGGGGG5FGGGGGGGGGGGG4CCCGG4FCGGDFFFFG>3<>>@@>BF><*?=?B49AFA=?F*99).62<7?32310817)4)40,#####
@M05025:18:000000000-B3NL5:1:1101:27529:10600 1:N:0:CACTCA
ACAGTGACTCCTACGGGAGGCAGCAGTGGGGAATATTGCACAGTGGGGGAAACCCTGATGCAGCAACGCCGCGTGAGTGAAGAAGGTTTTCGGATTGTAAAGCTCTGTTAGCAGGGAAGAGGAAGGACGGTACCTGCAGAGGAAGCCACGGCTAACTACGTGCCAGCAGCCGCGGTAATACGTAGGTGGCAAGCGTTGTTCGGAATAACTGGGCGTAAAGGATGCGTAGGCGGTTAAACAAGTTATATGTTAAATATATAGGCTTAACCTGTAGAAAGCATATAAAACTGTTTAACAAGGG
+
GGDDF9EGGGGFFDF;FC@FGFBCGFFCC<:FCGFGGGGFFGFG9F87CEGFGGGGFFECEF9ACE<FGGGGCBFGCFGGGGGEGG8?ABECDFBCFFFFDGGAEFG<FFGGFC@7FEEEFFE,B7BACFGGEGGGGFFD=F>FFF7CECBFGEFGGGC*DBFGGGFGGGGGDGGGG>CGFGC<EE;BFC>9FGGGEE;E@?C8BFF7F7<FFCEGGDC7<E?C6*:5D3>3595>7>:FGGG*9=??>9477=9@@FFDF4:?BFB=28>FFF<<AFF?ABAA>4:20).644))#####
@M05025:18:000000000-B3NL5:1:1101:2723:10619 1:N:0:CACTCA
ACAGTGACTCCTACGGGAGGCAGCAGTAGGGAATCTTCCACAATGGGCGCAAGCCTGATGGAGCAACACCGCGTGAGTGAAGAAGGGTTTCGGCTCGTAAAGCTCTGTTGTTGGAGAAGAACGTGCGTGAGAGTAACTGTTCACGCAGTGACGGTATCCAACCAGAAAGTCACGGCTAACTACGTGCCAGCAGCCGCGGTAATACGTAGGTGGCAAGCGTTATCCGGATTTATTGGGCGTAAAGCGAGCGCAGGCGGTTGCTTAGGTCTGATGTGAGAGCCTTCGGCTTAACCGAAACGGT
+
GGGGGGGGGGGGGGGGGGGGGGGGGGGGGGGGGGGGGGGGGGGGGGGGGGGGGGGGGGGGGGGGGGGGGGGGGGGGGGGGGGGGGGGGGGGGGGGGGGGGGGGGGGGGGGGGGGGGGGGGGGGGGGGGGFGGGGGGGGGGGGGGGGGGGGGGGGGGGGGGGGGGGGGGGGGGGGGGGGGGGGGGGGGGGGGGGGGGGGGGGGGGGGGGGGGGGGGGGGGGGGGGGGGGGC6FGGGGGGGGGGGFFFGEGFDFFFFFFDDGFFFFFFF?FFFFFFFAFF???FD<?BBFFFFAFFF;#####
@M05025:18:000000000-B3NL5:1:1101:13418:10647 1:N:0:CACTCA
ACAGTGACTCCTACGGGAGGCAGCAGTAGGGAATCTTCCACAATGGACGAAAGTCTGATGGAGCAACGCCGCGTGAGTGAAGAAGGGTTTCGGCTCGTAAAGCTCTGTTGGTAGTGAAGAAAGATAGAGGTAGTAACTGGCCTTTATTTGACGGTAATTACTTAGAAAGTCACGGCTAACTACGTGCCAGCAGCCGCGGTAATACGTAGGTGGCAAGCGTTGTCCGGATTTATTGGGCGTAAAGCGAGTGCAGGCGGTTGAATAAGTCTGATGTGAAAGCCTTCGGCTCAACCGGGACAGA
+
GGGGGGGGGGGGGGGGGGGGGGGGGGFGGGGGGGGGGGGGGGGGGGGGGGGGGFGEFGGGGGGGGGGGGGGGGGGGGGGGGGGGGGGGGGGGGGGGGGGGGGGGGGGGGGGFGGGGGGGGGGGGFGGFGGGGGGGGGGGGGGFFGGGGGGGGGGGGGGGGGGGGGGGGGGGGGGGGGGGGGGGGGGGGGGGGGGGGGGGGGGGGGGGGGGGGGGCFGGGGGGGGGGGGGG4+CFGFDFG5CDFFB5<@<FBFFFFBF>D)99FFFFA4>FFF=@AF99>:B?A>:111-8<?BFB(#####
@M05025:18:000000000-B3NL5:1:1101:28975:10688 1:N:0:CACTCA
ACAGTGACTCCTACGGGAGGCAGCAGTGGGGAATATTGCACAATGGGCGCAAGCCTGATGCAGCGACGCCGCGTGCGGGATGGAGGCCTTCGGGTTGTAAACCGCTTTTGCTCAAGGGCAAGGCACGGCTTCGGGCCGTGTTGAGTGGATTGTTCGAATAAGCACCGGCTAACTACGTGCCAGCAGCCGCGGTAATACGTAGGGTGCGAGCGTTATCCGGATTTATTGGGCGTAAAGGGCTCGTAGGCGGTTCGTCGCGTCCGGTGTGAAAGTCCATCGCCTAACGGTGGATCTGGTCGGT
+
GGGGGGGGGGGGGGGGGGGGGGGGGGGGGGGGGGGGGGGGGGGGGGGGGGGGGGGGGGGGGGGGGGGGGGGGGGGGGGGGGGGGDGGGGGGGGGGGGGGGGGGGGGGGGGGGGGGFGGG?FEDDFF>FGGGGGGGGGGFGGGGGFFGGCFCGGGGEGGGGGGGGGGCFDGE@GGGGGGGGGGGGGGFGGGGGGGGFGGECGFGDGGGGCEDGGGGGGGGGEG59<FF7CC5C>CC3:DCDDFGBDFGFDE)777<:5;DGG3779E:D<@BFF?DFFB<?B6BD?F0(-31)32))#####
@M05025:18:000000000-B3NL5:1:1101:8320:10774 1:N:0:CACTCA
ACAGTGACTCCTACGGGAGGCAGCAGTAGGGAATCTTCCACAATGGGCGAGAGCCTGATGGAGCAACGCCGCGTGAGTGAAGAAGGTTTTCGGATCGTAAAGCTCTGTTGTTGGTGAAGAAGGATAGAGGTAGTAACTGGCCCCTATTTGACGGTAATCAACCAGAAAGTCACGGCTAACTACGTGCCAGCAGCCGCGGTAATACGTAGGTGGCAAGCGTTGTCCGGATTTATTGGGCGTAAAGCGAGCGCAGGCGGAAAGATAAGTCTGATGTGAAAGCCCCCGGCTTAACGGAGGAAAT
+
GGGGGGGGGGGGGGGGGGGGGGGGGGGGGGGGGGGGGGGGGGGGGGGGGGGGGGGGGGGGGGGGGGGGGGGGGFGGGGGGGGGGGGGGGGGGGGGGGGGGGGGFGGGGGGGGGGFGGGGGGGGGGGGGGGGGGGFGGFECFGGGGGGGGGGGF>FGGGGGGGGGGGGGGGGGGGGGGGGCGGGGGGFGGGGGGGGGGGGGGGDGGGGCFGGGFGGGG5C5*:C?FEGE<7F>FFFFFCDCGDGFBB75<DEBEE>BB>GGGFFFFFFFFFFFFF<5<AB?F-19;B>>>><A(469#####
@M05025:18:000000000-B3NL5:1:1101:23183:10792 1:N:0:CACTCA
ACAGTGACTCCTACGGGAGGCAGCAGTGGGGAATATTGGACAATGGGCGCAAGCCTGATCCAGCCATACCGCGTGGGTGAAGAAGGCCTTCGGGTTGTAAAGCCCTTTTGTTGGGAAAGAAATCCAGCCGGCTAATACCTGGTTGGGATGACGGTACCCAAAGAATAAGCACCGGCTAACTTCGTGCCAGCAGCCGCGTTAATACGAAGGGTGCAAGCGTTACTCGGAATTACTGGGCGTAAAGCGTGCGTAGGTGGTCGTTTAAGTCCGTTGTGAAAGCCCTGGGCTCAACCTGGAGCGG
+
GGGGGGGGFGGGGFEGGGGGGGGGGGGGGGGGGGDGGGFGGGGGGGGGGGGGGGGGG8FGGGGGFGGFGGCGE=FGGGGGGAFEG=EEFFGGDGGGGGGCGDCFGGGGGGFFECCEFGGGFGGGFFCFFGCFEGFGGGGGGFFFGCD:FCF=FEEGGGGGGGGGFGGGGGGGGGGGDCFFGGGGCFEGGGGGGGGEGG*?55CFGGEGGGGGGGGEFFGGGEGGFGGGDFFFF7*9CFDGCGGFFFGFDE@EDEFFFFF375<F2@BF6>@?>>?F2:A(:??B:?FFB>?B???<#####
@M05025:18:000000000-B3NL5:1:1101:26388:10803 1:N:0:CACTCA
ACAGTGACTCCTACGGGAGGCAGCAGTAGGGAATCTTCCACAATGGACGAAAGTCTGATGGAGCAACGCCGCGTGGGTGAAGAAGGGTTTCGGCTCGTAAAGCTCTGTTGGTAGTGAAGAAAGATAGAGGTAGTAACTGGCCTTTATTTGACGGTAATTACTTAGAAAGTCACGGCTAACTACGTGCCAGCAGCCGCGGTAATACGTAGGTGGCAAGCGTTGTCCGGATTTATTGGGCGTAAAGCGAGTGCAGGCGGGTCAATAAGTCTGATGTGAAAGCCTTCGGCTCAACCGGAGGTCA
+
GGGGGGGGGGGGGGGGGGGGGGGGGGGGGGGGGGGGGGGGGGGGGGGGGGGGGGGGGGGGGGGGGGGGGGGGGGGFEGGFGGGGGGGFGGGGGGGGGGGGGGGGGGGECFG@FGGGGGGFGFGGGGGGGGGGFDFFGGGGFGGGGFGGGFGGEGGGGGGGGCFGGGGGGGCFGGGGGGGGGFGGGGGGG8DFGDGGGGGG5CFGGFCFFDEGG=CFFEEEEGGGGGG5CDFCFGDFGGGGCDCF45C@DFFFF@BFD)99CF?FAF6FAF?6BFFBFBFF?FADF:B::<??:92,#####
@M05025:18:000000000-B3NL5:1:1101:21883:10812 1:N:0:CACTCA
ACAGTGACTCCTACGGGAGGCAGCAGTGGGGAATATCGCACAATGGGCGCAAGCCTGATGCAGCCATGCCGCGTGTATGAAGAAGGCCTTCGGGTTGTAAAGTACTTTCAGCGAGGAGGAAGGTGTTGTGGTTAATAACCGCAGCAATTGACGTTACTCGCAGAAGAAGCACCGGCTAACTCCGTGCCAGCAGCCGCGGTAATACGGAGGGTGCAAGCGTTAATCGGAATTACTGGGCGTAAAGCGCACGCAGGCGGTCCGTCAAGTCGGATGTGAAATCCCCGGGCTCAACCTGGCCAAT
+
GGGGGGGGGGGGGGGGGGGGGGGGGGGGGGGGGGGGGGGGGGGGGFGGGGGGGGGGGGGGGGGGGGGGGGGGGGGGGGGGGGGGGGGGGGGGGGGGGGGGGGGGGGGGGGGGGGGGFGGEGGGGGGGGGGGGGGGGGGFGGDGGGGGGGGGGGGGGGGGGGGGGGGGGGGGGGGGGGGGGGGGGGGGGGGGGGGGGGGGGGGGGGGGGGGGGGGGGGGGGGGGGFFGDDGGGGGGGGCGCGGCFFE3<CEFFF>>E>>DDD7<>4=<FF:.<>F<B4AFA22?99691?B7?B70:#####
@M05025:18:000000000-B3NL5:1:1101:23704:10829 1:N:0:CACTCA
ACAGTGACTCCTACGGGAGGCAGCAGTGAGGAATATTGGTCAATGGGCTTACGCCTGAACCAGCCAAGTCGCGTGAGGGAAGACTGCCCTATGGGTTGTAAACCTCTTTTGTCAGGGAGCAACGCCGGCTACGTGTAGCCGGACTGAGAGTACCTGAAGAAAAAGCATCGGCTAACTCCGTGCCAGCAGCCGCGGTAATACGGAGGATGCGAGCGTTATCCGGATTTATTGGGTTTAAAGGGTGCGTAGGCGGAATGCCAAGTCAGCGGTAAAATCGCGGGGCTCAACCTCGCTCCTTCCG
+
G@EDF9FGGGGFFGGEFEDGGEGGGGGG9F<8EECEGGFEGG,C9CEFF<EFE@CFGGGADGGDG<EEFFEGGCF7=EF,9C8FGGGFGGCFC8@EF:FEEFGGGGGDCFGC<FFFGFGGGG8FGCFFFCBCGGGCFGGGGG+=FG<FGGGCC;FACGGGFGGGC7:D:@FDF8:8E?FE@DEGGGGGGGGC58*=CEEFG=8C>:88+*8=ECC:AE*<EEGGG5+<>::C<97767C*:D5>DBDB5)6535>FFF794>F?>??307)8@@>7:0040(4;:77.4:?BB??7#####
@M05025:18:000000000-B3NL5:1:1101:23774:10831 1:N:0:CACTCA
ACAGTGACTCCTACGGGAGGCAGCAGTGAGGAATATTGGTCAATGGGCGCAAGCCTGAACCAGCCAAGTCGCGTGAGGGATGACGGTCCTATGGATTGTAAACCTCTTTTGTCGGGGAGCAAGGCCCGCCACGTGTGGCGGGAAGGAGAGTACCCGAAGAAAAAGCATCGGCTAACTCCGTGCCAGCAGCCGCGGTAATACGGAGGATGCGAGCGTTATCCGGATTTATTGGGTTTAAAGGGTGCGTAGGCGGAAGGTTAAGTCAGCGGTCAAATGTCGGTGCTCAACACCGGCCTCGAAT
+
GGGGGGGGGGGGGGGGGGGGGGGGGGGGGGGGGGGGGGGGGGGGGGGGGGGGGGGGGGGGGGGGGGGGGGGGGGGGGGGGGGGGGGGGGGGGGGGGGGGGGGGGGGGGGGGGFGGGGGGGGGGGGGGGGGGGGGGGGGGGGGDGGGGGGGGGGGGGGGGGGGGGGGGGGGGGGGGGGGGGGGGGGGGGGGGGGGGGGGGGGGGGGGGGGGGGGG=EGGGGGGGGEGGGGGGGG5<CFGGGGGG>>@<DGFFFFEFFF?FGGFFFBFFEFFFFFF<AFFFF>?FFFFF?FFFFFB;1#####
@M05025:18:000000000-B3NL5:1:1101:2296:10847 1:N:0:CACTCA
ACAGTGACTCCTACGGGAGGCAGCAGTGAGGAATATTGGTCAATGGGCGGGAGCCTGAACCAGCCAAGTCGCGTGAGGGAAGACGGTCCTATGGATTGTAAACCTCTTTAGGCGGGGAGCAATGCCGGGCACGTGTGCCCGGAGGGAGAGTACCCGCAGAATAAGCATCGGCTAACTCCGTGCCAGCAGCCGCGGTAATACGGAGGATGCGAGCGTTATCCGGATTTATTGGGTTTAAAGGGTGCGTAGGCGGATTTTTAAGTCAGCGGTAAAATGTCCGGGCTCAACCCGGGCCGCCCTT
+
GGGGGGGGGGGGGGGGGGGGGGGGGGGGGGGGGGGGGGGGGGGGGGGGGGGGGGGGGGGGGGGGGGGGGGGGGGGGGGGGGGGGGGGGGGGGGGGGGGGGFGGGGGGFGGGGGGGGDGGGGGGGGGGGGGGGGGGGGGFGGGGGGGGGGGGCFAFFGGGGGFGGGGGGGGGGGGGGGGGGGGGGGGGGGGGGGGGGGGGGFGGGGGGGGGGGGGGGG=5CGGGGECCC7CFGGG<CC>CGGGGFFF7@GFFFFF>B?FGGGFFFAB7@>FFFFFADFAABFFFBF?F:0:>097;>#####
@M05025:18:000000000-B3NL5:1:1101:2090:10882 1:N:0:CACTCA
ACAGTGACTCCTACGGGAGGCAGCAGTGGGGAATATTGCACAATGGGGGAAACCCTGATGCAGCAACGCCGCGTGAGTGAAGAAGGTTTTCGGATTGTAAAGCTCTGTTAGCAGGGAAGAGGAAGGACGGTACCTGCAGAGGAAGCCACGGCTAACTACGTGCCAGCAGCCGCGGTAATACGTAGGTGGCAAGCGTTGTTCGGAATAACTGGGCGTAAAGGATGCGTAGGCGGTTAAACAAGTTATATGTTAAATATATAGGCTTAACCTGTAGAAAGCATATAAAACTGTTTAACGCGTC
+
GGGGGGGGGGGGGGGGGGGGFGFEGGGGGGGGGGGGGDGGGGGFGFGGGGGGGGGFGGGGGGDGGGGGGGGGGFFGGGGGGGGFGFFFCFEEGGEGFGGGGGGCGFGGGFGFGGGGDFGFGGGDGG?FGGEEFDFGFGGGGGGGGGGGGGDGGGGGGGGGGGDCFDGGGGFEGEDCGGGGGGGFGDCFGGGGGGGGGG=FFCEEGGFCEFGGGFEGD==FGGGGGEGGGGGGGDDDFFGGDFFF==CFFFFFFFFFF?FGC4F??F<FF=0=??>BDF?B29:<9)628)6))6:.#####
@M05025:18:000000000-B3NL5:1:1101:23547:10915 1:N:0:CACTCA
ACAGTGACTCCTACGGGAGGCAGCAGTAGGGAATCTTCCACAATGGACGCAAGTCTGATGGAGCAACGCCGCGTGAGTGAAGAAGGGTTTCGGCTCGTAAAGCTCTGTTGGTAGTGAAGAAAGATAGAGGTAGTAACTGGCCTTTATTTGACGGTAGTTACCTAGAAAGTCACGGCTAACTACGTGCCAGCAGCCGCGGTAATACGTAGGTGGCAAGCGTTATCCGGATTTATTGGGCGTAAAGCGAGTGCAGGCGGTTCAATAAGTCTGATGTGAAAGCCTTCGGCTCAACCGGGTCGTC
+
GGGGGGGGGGGGGGGGGGGGGGGGGGGGGGGGGGGGGGGGGGGGGGGGGGGGGGGGGGGGGGGGGGGGGGGGGGGGGGGGGGGGGGGGGGGGGGGGGGGGGGGGGGGGGGGGGGGGGGGGGGGFGGGFGGGGGGGGGGGGGGGGGGGGGGGGGGGGGGGGGGGGGGGGGGGGGGGGGGGGGGGGGGGGGGGGCGGGGGGGGGGGGGGGGGGGGGGGGGGGGDFFGGGGGGGGGGGGFFGGGGGFFFGFGFFFFFFFF739FFFFB?BFFFFFF=)6>DB?FFF?BFFFFDFFF96(#####
@M05025:18:000000000-B3NL5:1:1101:16889:10921 1:N:0:CACTCA
ACAGTGACTCCTACGGGAGGCAGCAGTAGGGAATCTTCCACAATGGACGCAAGTCTGATGGAGCAACGCCGCGTGAGTGAAGAAGGGTTTCGGCTCGTAAAGCTCTGTTGGTAGTGAAGAAAGATAGAGGTAGTAACTGGCCTTTATTTGACGGTAATTACCTAGAAAGTCACGGCTAACTACGTGCCAGCAGCCGCGGTAATACGTAGGTGGCAAGCGTTGTCCGGATTTATTGGGCGTAAAGCGAGTGCAGGCGGTTCAATAAGTCTGATGTGAAAGCCTTCGGCTCAACCGGGGCGTT
+
GGGGGGGGGGGGGGGGGGGGGGGGGGGGGGGGGGGGGGGGGGGGGGGGGGGGGFFGGGGGFGGGGGGGGGGGGGGGGGGGGGGGFGGGGGGGGGGDGGGFGGGFFGGFFEGGDFDFGFFFFDFFFFCFGGGFGGGGGGG@FGGGGFGFGGGGGGGGGGGGGGGGGGFGGGGGGGGGGGGGGGGGGGFFGGGGGGFGGDGGGGGGGE>CCEGFGGGGF*=CCECFGGG=*:C+;C*CFGG3CDGFFED><FFFF;;FF)97>F?F7FAFFF?4F=A244<?(5<<??>:27>1013(#####
@M05025:18:000000000-B3NL5:1:1101:10178:10944 1:N:0:CACTCA
ACAGTGACTCCTACGGGAGGCAGCAGTGGGGAATATTGCACAATGGGGGAAACCCTGATGCAGCAACGCCGCGTGAGTGAAGAAGGTTTTCGGATTGTAAAGCTCTGTTAGCAGGGAAGAGGAAGGGCGGTACCTGCAGAGGAAGCCACGGCTAACTACGTGCCAGCAGCCGCGGTAATACGTAGGTGGCAAGCGTTGTTCGGAATAACTGGGCGTAAAGGATGCGTAGGCGGTTAAACAAGTTATATGTTAAATATATAGGCTTAACCTGTAGAAAGCATATAAAACTGTTTAACTCCAG
+
GGGGGGGGGGGGGGGGGGGGGGGGGGGGGGGGGGGGGGGGGGGGGGGGGGGGGGGGGGGGGGGGGGGGGGGGGGGGGGGGGGGGGGGGGGGGGGGGGGGGGGGGGGGGGGGGGGGGGGGGGGGGGGGGGGGGGGGGGGGGGGGGGGGGGGGGGGGGGGGGGGGGGGGGGGGGGGGGGGGGGGGGGDGGGGGGGGGGGGEGGGDGGGGGGGGGGGGEGGGGGGGGGGGGGGGGGDGGGGGGGGGFFFGFGFFFFFFFFFGGFFFFBFFFA=7FFFFFFFFFFFFFFFFFFFBFFFF2#####
@M05025:18:000000000-B3NL5:1:1101:17734:10948 1:N:0:CACTCA
ACAGTGACTCCTACGGGAGGCAGCAGTGGGGAATATTGGACAATGGGCGCAAGCCTGATCCAGCCATACCGCGTGGGTGAAGAAGGCCTTCGGGTTGTAAAGCCCTTTTGTTGGGAAAGAAATCCAGCCGGCTAATACCTGGTTGGGATGACGGTACCCAAAGAATAAGCACCGGCTAACTTCGTGCCAGCAGCCGCGGTAATACGAAGGGTGCAAGCGTTACTCGGAATTACTGGGCGTAAAGCGTGCGTAGGTGGTTATTTAAGTCCGTTGTGAAAGCCCTGGGCTCAACCTGGCAGAA
+
GGGGGGGGGGGGGGGGGGGGGGGGGGFGGGGGGGGGGGGGGGGGGGGGGGGGGGGGGGGGGGGGGGGGGGGGGGGGGGGGGGGGGGGGGGGGGGGGGGGGGGGGGGGGGGGGGGGGGGGGGGGGGGGGGGGGGGGGGGGGGGGGGGGGGGGGGGGGGGGGGGGGGGGGGGGGGGDGGDGGGEGGGGGGGGGGGGGDEGEGDGFFGGGFEGGGGGGGGGGGGGGGCEEGGGGGGGGGGGGGGGGFFFDEGF<BEE9?>09C>?FFFFFFFFFFFBBA9<>BFFFFFFBB?FBBF:?F#####
@M05025:18:000000000-B3NL5:1:1101:2127:10986 1:N:0:CACTCA
ACAGTGACTCCTACGGGAGGTAGCAGTAGGGAATCTTCCACAATGGGCGCAAGCCTGATGGAGCAACACCGCGTGAGTGAAGAAGGGTTTCGGCTCGTAAAGCTCTGTTGTTGGAGAAGAACGTGCGTGAGAGTAACTGTTCACGCAGTGACGGTATCCAACCAGAAAGTCACGGCTAACTACGTGCCAGCAGCCGCGGTAATACGTAGGTGGCAAGCGTTATCCGGATTTATTGGGCGTAAAGCGAGCGCAGGCGGTTGCTTAGGTCTGATGTGAAAGCCTTCGGCTTAACCGAAATCGG
+
GGGGGGGGGGGGGGGGGGGGGGGGGGGGGGGGGGGGGGGGGGGGGGGGGGGGGGGGGGGGGGGGGGGGGGGGGGGGGGGGGGGGGGGGGGGGGGGGGGGGGGGGGGGGGGGGGGGGGGGGGGGGGGGGGGGGGGGGGGGGGGGGGGGGGGGGGGGGGGGGGGGGGGGGGGGGGGGGGGGGGGGGGGGGGGGGGGGGGGGGGGFFGGGGGGGGGGGGGGGGGGGFGGGG3CCFGGGGFGGGGGGFFFGFGFEFFFFFF>G3FFBFBFFFFFFFFFFFFFF?FFFFBF>?FFAFDFFB#####
@M05025:18:000000000-B3NL5:1:1101:6898:11051 1:N:0:CACTCA
ACAGTGACTCCTACGGGAGGCAGCAGTGGGGAATATTGGACAATGGGCGCAAGCCTGATCCAGCCATACCGCGTGGGTGAAGAAGGCCTTCGGGTTGTAAAGCCCTTTTGTTGGGAAAGAAATCCAGCCGGCTAATACCTGGTTGGGATGACGGTACCCAAAGAATAAGCACCGGCTAACTTCGTGCCAGCAGCCGCGGTAATACGAAGGGTGCAAGCGTTACTCGGAATTACTGGGCGTAAAGCGTGCGTAGGTGGTTATTTAAGTCCGTTGTGAAAGCCCTGGGCTCAACCTGGGCCAC
+
GGGGGGGGGGFFGGGGGGGGGGGGGGGGGGGCEGFFFFFGGGGGGGGGGGGFGGGGGFGGGFFGGGGGGGGGGGG@EFGGGGGGGGGGGFGGGGGGGGGGGGGGGGGGGFGFGGGGGGGGEGGGGGGGGGCFFGGGGGGGGGGGGGGGFE<BFGGGGGGGFFFFGFGGGGGGGGGGGGGGF;EGGGGGGGGFFFEGGGGGGDGGFFGCCE50A7FGGGGGGGGCFGGEDFFGFGGGGGGCCDGBF>9@<D5B@>DF>BC7>*=@A?<FAEFF@D?>2448<:B:62:(2<2:.478#####
@M05025:18:000000000-B3NL5:1:1101:2073:11055 1:N:0:CACTCA
ACAGTGACTCCTACGGGAGGCAGCAGTGGGGAATATTGCACAATGGGGGAAACCCTGATGCAGCAACGCCGCGTGAGTGAAGAAGGTTTTCGGATTGTAAAGCTCTGTTAGCAGGGAAGAGGAAGGACGGTACCTGCAGAGGAAGCCACGGCTAACTACGTGCCAGCAGCCGCGGTAATACGGAGGTGGCAAGCGTTGTTCGGAATAACTGGGCGTAAAGGATGCGTAGGCGGTTAAACAAGTTATATGTTAAATATATAGGCTTAACCTGTAGAAAGCATATAAAACTGTTTAACGGAGC
+
GGGGADFGGGGGGFGGGEGGEGGGFFAEGGGGGGDFCCFGFF<FFGGGGDGGGGCFGGGGGGAFGEFG7FFEG>F7F<?9FFE8FCCFEB@FGGC7DAFFFGGGBECE,ACFGGGGCF+EFEGDFDGFCGCG=AFF,>FFGC,@FD<><F@:FEFAFCB<@>FFGG@,@FE*>8CE:1=;F**=EGEGGG>CFGEE*:*A;AECC5@@CFD6CGGEGGGGG=+<*:E57<6DD)>C:*2:*029**29F*9679)*@FG7F9::1646)*)1@=455???226A<4:))6<944<)#####
@M05025:18:000000000-B3NL5:1:1101:12310:11068 1:N:0:CACTCA
ACAGTGACTCCTACGGGAGGCAGCAGTAGGGAATCTTCCACAATGGACGCAAGTCTGATGGAGCAACGCCGCGTGAGTGAAGAAGGGTTTCGGCTCGTAAAGCTCTGTTGGTAGTGAAGAAAGATAGAGGTAGTAACTGGCCTTTATTTGACGGTAATTACCTAGAAAGTCACGGCTAACTACGTGCCAGCAGCCGCGGTAATACGTAGGTGGCAAGCGTTGTCCGGATTTATTGGGCGTAAAGCGAGTGCAGGCGGTTCAATAAGTCTGATGTGAAAGCCTTCGGCTCAACCGGGGATGG
+
GGGGGGGGGGGGGGGGGGGGGGGGGGGGGGGGGGGGGGGGGGGGGGGGGGGGGFFGGGGGGGGGGGGGGGGGGGGGGGGGGGGGGGGFGGGGGGGGGFGGGGGGGGGFGGGGGGGGGGGGGGGFGGGGGGGGGGGGCFFGGGGGGGGGGGFGGGGGGGGGGGGFGGGGGFFGGGGGGGGGGGGGGGGCCGFGGGGGGEEEEGGGGGCGGGGGGEGGFGG5C52<EE57/**;FFGFGCDDDGDF4>DFGFF?FFFFF09*:=4@BFBF<FF46*4)64<(3(8??0210<2(47,(#####
@M05025:18:000000000-B3NL5:1:1101:23608:11069 1:N:0:CACTCA
ACAGTGACTCCTACGGGAGGCAGCAGTAGGGAATCTTCCACAATGGACGAAAGTCTGATGGAGCAACGCCGCGTGAGTGAAGAAGGGTTTCGGCTCGTAGAGCTCTGTTGGTAGTGAAGAAAGATAGAGGTAGTAACTGGCCTTTATTTGACGGTAATTACTTAGAAAGTCACGGCTAACTACGTGCCAGCAGCCGCGGTAATACGTAGGTGGCAAGCGTTGTCCGGATTTATTGGGCGTAAAGCGAGTGCAGGCGGTTCAATAAGTCTGATGTGAAAGCCTTCGGCTCAACCGGATGATC
+
GGGGGGGGGGGGGFGGGGGGGGGGGGGGGGGGGGGGGGGGGGGGGGGGGGGGGGGFGGGGGGGGGGGGGGGGGFGEGFGGGGGGGGGGGGGGGGGGDGGGEFGGGGGFGGGFFGGGGGGGGFGGGGFFFGGGGGGGGGGGGGCFGGGGGGGGGDFGEFFGF9FDFGGGGGGGFCEEGGGFFGGGGGGGGGGGGGGGGDGGGGGGGGGGGGGGGGGCFGGGGGGGFGCCDDCFGGGGGFDDGDFFFFDBDFFFFFFDFEGGGFFFAFBFFF?FFBFA)<21(.44(3>?B>217>;(#####
@M05025:18:000000000-B3NL5:1:1101:27171:11112 1:N:0:CACTCA
ACAGTGACTCCTACGGGAGGCAGCAGTGGGGAATATTGCACGATGGGCGCAAGCCTGATGCAGCCATGCCGCGTGTATGAAGAAGGCCTTCGGGTTGTAAAGTACTTTCAGCGAGGAGGAAGGTGTTGTGGTTAATAACCGCAGCAATTGACGTTACTCGCAGAAGAAGCACCGGCTAACTCCGTGCCATCAGCCGCGGTAATACGGAGGGTGCAAGCGTTAATCGGAATTACTGGGCGTAAAGCGCACGCAGGCGGTCTGTCAAGTCGTATGTGAAATCCTCGGGCTCAACCTGGCACTG
+
GGGDGAFDFEFFFD;FF@FDGGEGGFFFGGDCFGGGGAFGGGDGEEFGFFCCF7CF8FGGFFEFGGGGGGGDGFFGGF<EFGFFGDDFGCGFEGGGGGGGG9FFGEFFG?FEFFGE7FCFFG7FGGG,A:CF@EAFFGFGGDGGG<BFCDAFCCFFEFFCEGEEGFGGGGCBCGEEGEFCD,C:B*:BB,?CCD,:EGGGD=C@FGD*/1?C=EFGCCEGGGEDFGGGDGGG7:705CGD3C79@BD35)<:B)9>3517CFFB<F<F<)8:57<<>2)-:)44?1(,4228<3(,#####
@M05025:18:000000000-B3NL5:1:1101:23244:11150 1:N:0:CACTCA
ACAGTGACTCCTACGGGAGGCAGCAGTAGGGAATCTTCCACAATGGACGAAAGTCTGATGGAGCAACGCCGCGTGAGTGAAGAAGGGTTTCGGCTCGTAAAGCTCTGTTGGTAGTGAAGAAAGATAGAGGTAGTAACTGGCCTTTATTTGACGGTAATTACTTAGAAAGTCACGGCTAACTACGTGCCAGCAGCCGCGGTAATACGTAGGTGGCAAGCGTTGTCCGGATTTATTGGGCGTAAAGCGAGTGCAGGCGGTTCAATGAGTCTGATGTGAAAGCCTTCGGCTCAACCGGACCGGA
+
GGGGGGGGGGGGGGGGGGGGGGGGGGGGGGGGGGGGGGGGGGGGGGGGGGGGGGGGGGGGGGGGGGGGGGGGGGGDGFGGGGGGGGGGGGGGGGGGGGGGGGFCGGGGEDFGGGGGGGGGGGCFGEGGGGGGGGFBGGFCGGGGGGGGGGFAFECCFGGGGGGFFGGGGGAEGGGGGGGGGGGGGGGGGGGGGGFGCEEGG=CGCF@>EEGGGGGGGFGG5EGF+CCC5CG>FGCFCGDGGGG=?EC>DFFFFF>BD>73?@FF2*.1:F=6@F2-622:<0.5:?;02388:;0(#####
@M05025:18:000000000-B3NL5:1:1101:3006:11194 1:N:0:CACTCA
ACAGTGACTCCTACGGGAGGCAGCAGTGGGGAATATTGCACAATGGGGGAAACCCTGATGCAGCAACGCCGCGTGAGTGAAGAAGGTTTTCGGATTGTAAAGCTCTGTTAGCAGGGAAGAGGAAGGACGGTACCTGCAGAGGAAGCCACGGCTAACTACGTGCCAGCAGCCGCGGTAATACGTAGGTGGCAAGCGTTGTTCGGAATAACTGGGCGTAAAGGATGCGTAGGCGGTTAAACAAGTTATATGTTAAATATATAGGCTTAACCTGTAGAAAGCATATAAAACTGTTTAAAACGTC
+
EGGGGGGGGGGGGFFFGGGGGGGGGGECFGGGGGGGGFCFGGGGGGGGDFGGGGGGGGGGGGGGGGGEGGGGEGGGFFGGGFGGGGFAEFGGGDGCFFGGGGGGGGGGGGGGDFGGGGD8FGGGGGGGGGGFGGGGGGGGGGGFFGGGGGGGGGGGGGGGGGGGGGGGGCGGGDGGGGGGGGGGGGGGFFFGGFGGCCEGGEECEFGGGCC6CFGCEGGGGGGE==EGG9CDD9DGGFGFFGGFFFGFDF=B@F2=FFGGGFF@?F275*<94*64<?:?>AFFBAAFD>AF25<)#####
@M05025:18:000000000-B3NL5:1:1101:22578:11194 1:N:0:CACTCA
ACAGTGACTCCTACGGGAGGCAGCAGTGAGGAATATTGGTCAATGGGCTTACGCCTGAACCAGCCAAGTCGCGTGAGGGAAGACTGCCCTATGGGTTGTAAACCTCTTTTGTCAGGGAGCAATTGGCGCTACGTGTAGCGTTATCGAGAGTACCTGAAGAAAAAGCATCGGCTAACTCCGTGCCAGCAGCCGCGGTAATACGGAGGATGCGTGCGTTATCCGGATTTATTGGGTTTAAAGGGTGCGTAGGCGGAATGCCAAGTCAGCGGTAAAATCGCGGGGCTCAACCTCGCTCCGGGTA
+
GGGGGGGGGFGGGGGGGGGGGGGGGGFGGGGGGGGGGGGGGGGGGGGGGGGGGGGGGGGGGGGGGGGGGGGGGGGGGGGDFGGGGGGGGGGGGGGGGGGGGGGGGGGGGGGGGGGFFFGGGGGGGGGGGGGGCFFGGGGGGGGGGGGGGGGGGGGGGGGGGGGGGGGGGGGGGGGGGGGGGFGFCGFGGGFGGGCCGGFGGFGDEGGGGGDGGGGGGEGFGDGD7CFFGDGGFDG5CGFGGC755@D>G>*>DEBFFF<DCFFBFFFFF57>=9A??BFFFB691??F:?FFFF<>#####
@M05025:18:000000000-B3NL5:1:1101:19616:11225 1:N:0:CACTCA
ACAGTGACTCCTACGGGAGGCAGCAGTAGGGAATCTTCCACAATGGGCGCAAGCCTGATGGAGCAACACCGCGTGAGTGAAGAAGGGTTTCGGCTCGTAAAGCTCTGTTGTTGGAGAAGAACGTGCGTGAGAGTAACTGTTCACGCAGTGACGGTATCCAACCAGAAAGTCACGGCTAACTACGTGCCAGCAGCCGCGGTAATACGTAGGTGGCAAGCGTTATCCGGATTTATTGGGCGTAAAGCGAGCGCAGGCGGTTGCTTAGGTCTGATGTGAAAGCCTTCGGCTTAACCGAAGATGA
+
GGGGGGGGGGGGGGGGGGGGGGGGGGGGGGGGGGGGGGGGGGGGGGGGGGGGGGFGGGGGGGGGGGGGGGGGGGGGGGGGGGCGGGGGGGGGGGGGGGGGGGGGGGGGGGGGGGGGGGGGGGGGGGGFGDFEGGGGGGGGGGGGGGGGGGGGGGGGGGGFGGEGGGDFGGGGGGEGGGGGGGGGGGGGGGGGGGFGGGGGECFGGGGGFGGFGGGGFGGGGGGGGGEGG:4DFGGG4CDDGGG?FEGE:@B5@E9>EBGGCFFFF?9*6@?FFFFBF<<?:72)-4100:<A<>04#####
@M05025:18:000000000-B3NL5:1:1101:5583:11254 1:N:0:CACTCA
ACAGTGACTCCTACGGGAGGCAGCAGTAGGGAATCTTCCACAATGGACGCAAGTCTGATGGAGCAACGCCGCGTGAGTGAAGAAGGGTTTCGGCTCGTAAAGCTCTGTTGGTAGTGAAGAAAGATAGAGGTAGTAACTGGCCTTTATTTGACGGTAATTACCTAGAAAGTCACGGCTAACTACGTGCCAGCAGCCGCGGTAATACGTAGGTGGCAAGCGTTGTCCGGATTTATTGGGCGTAAAGCGAGTGCAGGCGGTTCAATAAGTCTGATGTGAAAGCCTTCGGCTCAACCGGATCTCC
+
GGGGGGGGGGGGGGGGGGGGGGGGGGGGGGGGGGGGGGGGGGGGGGGGGGGGGGGGGGGGGGGGGGGGGGGGGGGGGGGGGGGGGGGGGGGGGGGGGGGGGGGGGGGGGGGEGGGGGGGGGGGGGGGGGGGGGGGGFGGGGGGGGGGGGGGGGGGGGGGGGGGGGGGGGGGGGGGGGGGGGGGGGGGGGGGGGGGGGGGGGGGGGGGFFGGGGGGGGGGGGGGFCEGGDC6FGFGGGGGGGGGFFFGFGFF=FFFFF)CDFBFFBFFFFFFFFFFFBAAF?F<D0<>BFBF?FFF2#####
@M05025:18:000000000-B3NL5:1:1101:26450:11265 1:N:0:CACTCA
ACAGTGACTCCTACGGGAGGCAGCAGTAGGGAATCTTCCACAATGGACGCAAGTCTGATGGAGCAACGCCGCGTGAGTGAAGAAGGGTTTCGGCTCGTAAAGCTCTGTTGGTAGTGAAGAAAGATAGAGGTAGTAACTGGCCTTTATTTGACGGTAATTACCTAGAAAGTCACGGCTAACTACGTGCCAGCAGCCGCGGTAATACGCAGGTGGCAAGCGTTGTCCGGATTTATTGGGCGTAAAGCGAGTGCAGGCGGTTCAATAAGTCTGATGTGAAAGCCTTCGGCTCAACCGGGGGGCT
+
GGDFGG99CGFEFF@@FC@FGE@CFGEFGGGGFFGGGGGGGGFGGGGFGGEC@CFEEFFGGGEF7@FECEGGGGDGFDFGGGGFGFGFFCEEGFDGGGGGGGGDFCGGFGGGGG<=,BA?FFEFGG?CEEEFFG,CCF,FBFD,C<FGGFFF7BCCEGGGFAFGFGFGFGGGGGDEDCFGDFF@DGFFGEFGGGFGGG8CCEF9EFGGGCCFC*;CCGG::::9FEG*974FC7CC4*9<)757=EGBDFFF=:0>>))109*13*./6BF46@B))-601:24:B9(4344(4(,#####
@M05025:18:000000000-B3NL5:1:1101:28252:11266 1:N:0:CACTCA
ACAGTGACTCCTACGGGAGGCAGCAGTAGGGAATCTTCCACAATGGACGCAAGTCTGATGGAGCAACGCCGCGTGAGTGAAGAAGGGTTTCGGCTCGTAAAGCTCTGTTGGTAGTGAAGAAAGATAGAGGTAGTAACTGGCCTTTATTTGACGGAAATTACCTAGAAAGTCACGGCTAACTACGTGCCAGCAGCCGCGGTAATACGTAGGTGGCAAGCGTTGTCCGGATTTATTGGGCGTAAAGCGAGTGCAGGCGGTTCAATAAGTCTGATGTGAAAGCCTTCGGCTCAACCGGACGTCG
+
GGGGGGGGGGGGGGGGGGGGGGGGGGGGGGGGGGGGGGGGGGGGGGGGGGGGGGGGGGGGGGGGGGGGGGGGGGGGGGGGGGGGGGGGGGGGGGGGGGGGGGGGGGGGGGGGGGFGGGGGGGGGGGGGGGGGGGGGGGGGGFFGGGGGGGGGGGGGGGGGGGGGGGGGGGGGGGGGGGGGGGGGGGDFGGGGGGGGGGGE=CGGGGGFGCFEGGGGFGGCGGGFGGGEDGFGGGDGGGD9DGGF4>GEGFF?BFBEF)55CFFFFF>FBFFFFFF<AFABFFBFFFFFFFFF17>3#####
@M05025:18:000000000-B3NL5:1:1101:12861:11267 1:N:0:CACTCA
ACAGTGACTCCTACGGGAGGCAGCAGTGAGGAATATTGGTCAATGGCCGGAAGGCTGAACCAGCCAAGTCGCGTGAGGGAATAAGGCCCTACGGGTCGTAAACCTCTTTTGTCAGGGAGCAAGGCCGCCCACGTGTGGACGGAAGGAGAGTACCTGGAGAAAAAGCATCGGCTAACTCCGTGCCAGCAGCCGCGGTAATACGGAGGATGCGAGCGTTATCCGGATTTATTGGGTTTAAAGGGTGCGTAGGCGGCCTGCCAAGTCAGCGGTAAAATTGCGGGGCTCAACCCCGTACACGAGA
+
GGGGGGGGGGGGGGGGGGGGGGGGGGGGGGGGGGGGGGGGGGGGGGGGGGGGGGGGGGGGGGGGGGGGGGGGGGGGGGGGGGGGGGGGGGGGGGGGGGGGGGGGGGGGGGGGGGGGGGGGGGGGGGGGGGGGGGGGGGGGGGGGGGGGGGGGGGGGGGGGGGGGGGGGGGGGGGGGGGGGGGGGGGGGGGGGGGGGEDGGGGGGGGGGGGGGGGGGGGGGGGGGGDEGG>FGGD3CGGGGGGGFFFGFGFFEE>>EFFGGGFFFFFFF>DFF?@FBA<:90>>BBF><?:<BFFF1#####
@M05025:18:000000000-B3NL5:1:1101:5958:11285 1:N:0:CACTCA
ACAGTGACTCCTACGGGAGGCAGCAGTGGGGAATATTGCACAATGGGCGCAAGCCTGATGCAGCCATGCCGCGTGTATGAAGAAGGCCTTCGGGTTGTAAAGTACTTTCAGCGAGGAGGAAGGTGTTGTGGTTAATAACCGCAGCAATTGACGTTACTCGCAGAAAAAGCACCGGCTAACTCCGTGCCAGCAGCCGCGGTAATACGGAGGGTGCAAGCGTTAATCGGAATTACTGGGCGTAAAGCGCACGCAGGCGGTCTGTCAAGTCGGATGTGAAATCCCCGGGCTCAACCTGGCTGGT
+
GGGGGFECGGGGFGGGGDFGGGGGGG,EFGGCFGGGGGGGGGGGGGFGGGGGGGGGFGGGGGGGDFGGF8CCFGGGGGGGFGGFGGGCDDEFGGFCGGCDFGGGGEGFDFGFGEGGGEFC=FGGGGGGGGGGGGGGGGGGGG:FCFFGGGD;FFFGEGCE:3@FFGGFEGCGCEDGGGFFGGGGCFDFGGGGGGGGC8ECCECGGGGDCDG5CECCFG*1*12AFGDE*7DCGGFFG47797*9?EC>3BFD@@>B@@DDF*8@9FA?<F5).94:4<B2:??1969,2)4380<?#####
@M05025:18:000000000-B3NL5:1:1101:2554:11298 1:N:0:CACTCA
ACAGTGACTCCTACGGGAGGCAGCAGTGGGGAATATTGCACAATGGGGGAAACCCTGATGCAGCAACGCCGCGTGAGTGAAGAAGGTTTTCGGATTGTAAAGCTCTGTTAGCAGGGAAGAGGAAGGACGGTACCTGCAGAGGAAGCCACGGCTAACTACGTGCCAGCAGCCGCGGTAATACGTAGGTGGCAAGCGTTGTTCGGAATAACTGGGCGTAAAGGATGCGTAGGCGGTTAAACAAGTTATATGTTAAATATATAGGCTTAACCTGTAGAAAGCATATAAAACTGTTTAACCGGTT
+
GGGGGGGGGGGGGGGGGGGGGGGGGGGGGGGGGGGGGGGGGGGGGGGGGGGGGGGGGGGGGGGGGGGGGGGGGGGGGGGGGGGGGGGGGGGGGGGGGGGGGGGGGGGGGGGGGGGGGGGGGGGGGGGGGGGGGGGGGGGG@GGGGGGGGGGGGGGGGGGGGGGGGGGGGGGGGGGGGGGGGGGGGGGGGGGGGGGGGEGGGGGGGGGGGGGGGGGGGEGCGGFFFGGGDDGGDGGGGFGGGGC=FBFFF6@FFFFFFFDFCFFFFFFFFF>@@FFFF7?BFFFFFF<?)6:ABF<)#####
@M05025:18:000000000-B3NL5:1:1101:7493:11352 1:N:0:CACTCA
ACAGTGACTCCTACGGGAGGCAGCAGTAGGGAATCTTCCACAATGGGCGAAAGCCTGATGGAGCAACGCCGCGTGGGTGAAGAAGGTCTTCGGATCGTAAAACCCTGTTGTTAGAGAAGAAAGTGCGTGAGAGTAACTGTTCACGTTTCGACGGTATCTAACCAGAAAGCCACGGCTAACTACGTGCCAGCAGCCGCGGTAATACGTAGGTGGCAAGCGTTATCCGGATTTATTGGGCGTAAAGGGAACGCAGGCGGTCTTTTAAGTCAGATGTGAAAGCCTTCGGCTTAACCGGGGTAGG
+
GGGGGGFGGGGGGGGGGGGGGGGGGGGFGGGGGGGGGGGGGGGGGGGGGGGGGGGGGGGGGGGFFGGGGGGGGGGGGGGGGGGCGGGGGGGGGGGGGFGGGGGDGGGGGGFGGGGGGGGDFGGGGGGGGGGGGFGGGGGGGGGGGGGGGGFGGGGGGGGGGGFFGGGGFGFGGGCEGGGGGGGGGGGGGGGGGGGEGGEEGGGFGFFFGGCGG=FGEFEGGECFCDD59597DGGGDFGGDCGFFDGF5>FBDEFFFFCGGFFF:FDFAFB=/@AA9>2302)5301:>FFF-4(,#####
@M05025:18:000000000-B3NL5:1:1101:11789:11395 1:N:0:CACTCA
ACAGTGACTCCTACGGGAGGCAGCAGTGAGGAATATTGGTCAATGGCCGGAAGGCTGAACCAGCCAAGCCGCGTGAGGGAGGAAGGCGCAGAGCGTCGCAGACCTCTTTTGCCGGGGGACAAAAGGCCGGACTCGTCCGGTCCTGAGGGTACCCGGAGAAAAAGCATCGGCTAACTCCGTGCCAGCAGCCGCGGTAATACGGAGGATGCGAGCGTTACCCGGATTCATTGGGTTTAAAGGGTGCGCAGGCGGGCCTTTAAGCCGGCGGTGAAATCGCGGGGCTCAACCCCGCCGAGGCAAG
+
GGGGGDGGGGGGGGGGGEGGGGGGGGFGGGGCEFDGGGGGGGGGGGGGGGGCEGGGGGGGGGGGGFGGGGGGGEFFFGGGGGGGGEFFCFFEGGGCCEGGEGGGGGGGGGGGEFDGGGGEGGGGGGFGGGGGGGGGEEECGGGGGFGGGFE<CGGGGGEFGGGGGFGGGEECCCF;ECECFC>FCFGFFEGGGGGEDGGCFDEGDDFFFE5:EGEGGEC<:7C5C?FGGGGGG597:CC>DFGDE@DEDFFF:>B3FFGCF*?>939>9>3?FFFBF>F(3;0(4<(8?BFF601,#####
@M05025:18:000000000-B3NL5:1:1101:28848:11398 1:N:0:CACTCA
ACAGTGACTCCTACGGGAGGCAGCAGTGGGGAATATTGCACAATGGGCGCAAGCCTGATGCAGCGACGCCGCGTGCGGGATGGAGGCCTTCGGGTTGTAAACCGCTTTTGTTCAAGGGCAAGGCACGGCTTCGGGCCGTGTTGAGTGGATTGTTCGAATAAGCACCGGCTAACTACGTGCCAGCAGCCGCGGTAATACGTAGGGTGCGAGCGTTATCCGGATTTATTGGGCGTAAAGGGCTCGTAGGCGGTTCGTCGCGTCCGGTGTGAAAGTCGATCGCCTAACGGTGGATCTGCGGTGC
+
GGGGGGGFGGDGGGGGGGGGDGEEGGGGGFECFGGGGGGGGGFGGGGGFGGGGGFGGGGFFGGGEGFFGGGGGGDGEDE@FFFGGD:DFGGGGGGGGGGFGGGGCGGGGGGGGGGGGGGFGGG7AFGGGG7FFGE@FEFGE@FGF,?FEFGG:DCFFGGFFGGFCFGFFGGGGFGE@8EGGFE:EEFGGGGGECCCFGGGGGGGEEEC==EGEGEFGCE=7*/<AE7+7CDGGGGGFGDG*>D>).>@DD>:>E:)<@GGGFF>>F<>4*9FFF((-3601,37032,46:??2<)#####
@M05025:18:000000000-B3NL5:1:1101:27079:11417 1:N:0:CACTCA
ACAGTGACTCCTACGGGAGGCAGCAGTAGGGAATCTTCCACAATGGGCGCAAGCCTGATGGAGCAACACCGCGTGAGTGAAGAAGGGTTTCGGCTCGTAAAGCTCTGTTGTTGGAGAAGAACGTGCGTGAGAGTAACTGTTCACGCAGTGACGGTATCCAACCAGAAAGTCACGGCTAACTACGTGCCGGCAGCCGCGGTAATACGTAGGTGGCAAGCGTTATCCGGATTTATTGGGCGTAAAGCGAGCGCAGGCGGTTACTTAGGTCTGATGTGAAAGCCTTCGGCTTAACCGAATCACG
+
GGGGGGGGGGGGGGGGGGGGGGGGGGGGGGGGGGGGGGGGGGGGGFGFGGGGGGGGGGGGGGGGGGGGGGGGGGGGGGGGGGGGGGGGGGGGGGGGGGGGGGGGGGGGGGGGGGGGGGGGGGGGGGGGGEGGGGGGGGGGGGGGGGGGGGGGGGGGGGGGGGGGGGGGGGGGGGGGGGGGGGGGGGGGGGGGGGGGGGGGEGGGGGGGFGGGGGGGGGGGGGGGGGGGGGGGGGGGDFGGDGGFFFGFG:BDE3>E5BGGGFFFFFFFFFBF?F<AA22::>FF?6>B>>>AA9>9#####
@M05025:18:000000000-B3NL5:1:1101:12344:11419 1:N:0:CACTCA
ACAGTGACTCCTACGGGAGGCAGCAGTAGGGAATCTTCCACAATGGGCGAAAGCCTGATGGAGCAACGCCGCGTGGGTGAAGAAGGTCTTCGGATCGTAAAACCCTGTTGTTAGAGAAGAAAGTGCGTGAGAGTAACTGTTCACGTTTCGACGGTATCTAACCAGAAAGCCACGGCTAACTACGTGCCAGCAGCCGCGGTAATACGTAGGTGGCAAGCGTTATCCGGATTTATTGGGCGTAAAGGGAACGCAGGCGGTCTTTTAAGTCTGATGTGAAAGCCTTCGGCTTAACCGGGGGAGC
+
GGCGFFDG<FFGGFEGGGEGGGGDFFFGGGGFFGGGGDFEDFEFFFFFEGEFECCEEEFECCFGFDGGBCBCECFCGFEGEGGFGG?BEFFFGGD@FGGE=A?FGGGGGGGFCFGGFEFGFEFGGGGGDGCCFEFCGGGGGFCEFDDFF7FFCF>@CFGGGECDFGGGGGG@EB>8B*?>DBFE:EDCGBFDGFCECGC:8:CE;CG?:53<C=C6C7E:=5C7:*:*<7=C70:D<FDD59CFFFF577).8)3)57C3:9=?)9</578BFF94<)904:<B??F?0494<BF(#####
@M05025:18:000000000-B3NL5:1:1101:28815:11438 1:N:0:CACTCA
ACAGTGACTCCTACGGGAGGCAGCAGTGGGGAATATTGCACAATGGGGGAAACCCTGATGCAGCAACGCCGCGTGAGTGAAGAAGGTTTTCGGATTGTAAAGCTCTGTTAGCAGGGAAGAGGAAGGACGGTACCTGCAGAGGAAGCCACGGCTAACTACGTGCCAGCAGCCGCGGTAATACGTAGGTGGCAAGCGTTGTTCGGAATAACTGGGCGTAAAGGATGCGTAGGCGGTTAAACAAGTTATATGTTAAATATATAGGCTTAACCTGTAGAAAGCATATAAAACTGTTTAACTGGCG
+
GGGGGGGGGGGFGFFEGGGEGGCFGFCEGGGGGGGGGGGGGGGGGGGGGGGGGGGGG<FGGGGFGGGGGCG7CFGGGGCFGGGFGGFGGGGGGGGGFGGGGGGGGGGGGGGGGGGGGFG8EGFFFGGGGGEGFGGGGGGGGGGGGGGFGEGDEGGEFFGGGGF3DGGGGGFG*BECCEGGFFCFFGGGGGGGGGEGGG=CFGGDG=FGGGGGGCEEGGGGGFFGCEC=CDFDDCDGFC>FGFGFF4C679FFF=2@==C>7=6<?FA=AFFFF?A>>?FB<AA>:AA)494-:AF)#####
@M05025:18:000000000-B3NL5:1:1101:20881:11464 1:N:0:CACTCA
ACAGTGACTCCTACGGGAGGCAGCAGTAGGGAATCTTCCACAATGGACGCAAGTCTGATGGAGCAACGCCGCGTGAGTGAAGAAGGGTTTCGGCTCGTAAAGCTCTGTTGGTAGTGAAGAAAGATAGAGGTAGTAACTGGCCTTTATTTGACGGTAATTACCTAGAAAGTCACGGCTAACTACGTGCCAGCAGCCGCGGTAATACGTAGGTGGCAAGCGTTGTCCGGATTTATTGGGCGTAAAGCGAGTGCAGGCGGTTCAATAAGTCTGATGTGAAAGCCTTCGGCTCAACCGGGTAAGC
+
GGGGGGGGGGGGGGGGGGGGGGGGGGGGGGGGGGGGGGGGGGGGGGGGGGGGGGGGGGGGGGGGGGGGGGGGGGGGGGGGGGGGGGGGGGGGGGGGGGGGGGGGGGGGGGGEDGGGGGGGGGGGGGGGGGGGGGGGGGGGGGGGFGGGGGGGGGGGGGGGFFGGGGGGGGGGGGGGGGGGGGGGGGGGGGGGDGCGGGGGDCGGGGGGGGGFGGGGGGGG5EGGFEC=DDGGGGGGGFCDGGG4?7CBGFFFFF>@@<5CGFFFFFF@BFFFFFA<B>A??FA??0(-8)3:?>>(#####
@M05025:18:000000000-B3NL5:1:1101:26037:11484 1:N:0:CACTCA
ACAGTGACTCCTACGGGAGGCAGCAGTAGGGAATCTTCGGCAATGGACGGAAGTCTGACCGAGCAACGCCGCGTGAGTGAAGAAGGTTTTCGGATCGTAAAACTCTGTTGTTAGAGAAGAACAAGGATGAGAGTAGAATGTTCATCCCTTGACGGTATCTAACCAGAAAGCCACGGCTAACTACGTGCCAGCAGCCGCGGTAATACGTAGGTGGCAAGCGTTGTCTGGATTTATTGGGCGTAAAGCGAGCGCAGGCGGTTTCTTAAGTCTGATGTGAAAGCCCCCGGCTCAACCGGCTGAT
+
GGGGGGGGGGGGGGGGGGGGGGGGGGGGGGGGGGGGGGGGGGGGGGGGGGGGGGGGGGGGGGGGGGGGGGGGGGGGGGGGGGGGGGGGGGGGGGGGGGGGGGGGGGGGGGGGGGGGGGGGGGGGGGGGGGGGGGGGGGGGGGGGGGEGGGGGGGGGGGGGGGGGGGGGGGGGGGGGGGGGGGGGGGGGGGGGGGGGGGGGDGGGGGGFGDDGGGGGGGGGGGGGGFFGGGFCFGGGGGGGGGGFFFGFGFFFFFFFFF>C<F@FBFFFA*0=FFFFA>DFF?BF>9>F>FF<BFBF#####
@M05025:18:000000000-B3NL5:1:1101:18443:11535 1:N:0:CACTCA
ACAGTGACTCCTACGGGAGGCAGCAGTGGGGAATATTGCACAATGGGCGCAAGCCTGATGCAGCCATGCCGCGTGTATGAAGAAGGCCTTCGGGTTGTAAAGTACTTTCAGCGAGGAGGAAGGTGTTGTGGTTAATAACCGCAGCAATTGACGTTACTCGCAGAAGAAGCACCGGCTAACTCCGTGCCAGCAGCCGCGGTAATACGGAGGGTGCAAGCGTTAATCGGAATTACTGGGCGTAAAGCGCACGCAGGCGGTCTGTCAAGTCGGATGTGAAATCCCCGGGCTCAACCTGGCGGCT
+
GGGGGGGGGGGGGGGGGGGGGGGGGGGGGGGGGGGGFFFFGGGGGGGFGGGGGGGGGGGGGGGGGGFGGGGGCFFGGGGGGGGCGGFFFGGGGGFGEGGGGGGGGGGGGGGGC+FFFGGCFFGGFDFGGGGDFGGGGGGGGEGGGGGGGGGGGGFGGGGGGGGGGGGGGFGGGGGGGGDGGGGGGFGGGGGGGGGGGCEEGGGGGGGCG:=:EGGGGGGE5CCEFGGDCGDGGGGGGGGGDD5B95CB557>B@;7<>7577?6>?<6(;D>B4>FFB4<?B:>9;>FF7?B?0:B#####
@M05025:18:000000000-B3NL5:1:1101:11355:11587 1:N:0:CACTCA
ACAGTGACTCCTACGGGAGGCAGCAGTGGGGAATATTGCACAATGGGCGCAAGCCTGATGCAGCGACGCCGCGTGCGGGATGGAGGCCTTCGGGTTGTAAACCGCTTTTGTTCAAGGGCAAGGCACGGCTTCGGGCCGTGTTGAGTGGATTGTTCGAATAAGCACCGGCTAACTACGTGCCAGCAGCCGCGGTAATACGTAGGGTGCGAGCGTTATCCGGATTTATTGGGCGTAAAGGGCTCGTAGGCGGTTCGTCGCGTCCGGTGTGAAAGTCCATCGCCTAACGGTGGATCTGCATGCT
+
GGGGGGGGGGGGGGGGGGGGGGGGGGGGGGGGGGGGGGGGGGGGGGGGGGGGGGGGGGGGGGGGGGGGGGGGGGGGGGGGGGGGGGGGGGGGGGGGGGGGGGGGGGGGGGGGGGGGGGGGGGGGGGGGGGGGGGGGGGGGFGGDEGGGGGGGGGFGGGGGGGGGGGGGGGGGGGGGGGGGGGGGGGGGEEEG>EC:CFGGCGGEGGGGCGGGGGEF?FGGGGDFFFCFFFCC>CDGGGDDGGG.7FGFGE>DE>1<EBGGC55>6>:E<4=6*@44<A:????:?89?<00)42:)#####
@M05025:18:000000000-B3NL5:1:1101:11792:11603 1:N:0:CACTCA
ACAGTGACTCCTACGGGAGGCAGCAGTGGGGAATATTGCACAATGGGGGAAACCCTGATGCAGCAACGCCGCGTGAGTGAAGAAGGTTTTCGGATTGTAAAGCTCTGTTAGCAGGGAAGAGGAAGGACGGTACCTGCAGAGGAAGCCACGGCTAACTACGTGCCAGCAGCCGCGGTAATACGTAGGTGGCAAGCGTTGTTCGGAATAACTGGGCGTAAAGGATGCGTAGGCGGTTAAACAAGTTACATGTTAAATATATAGGCTTAACCTGTAGAAAGCATATAAAACTGTTTAACGGTCT
+
GGGGGGGGGGGGGGGGGGGGGGGGGGGGGGGGGGGGGGGGGGGGGGGGGGGGGGGGGGGGGGGGGGGGGGGGGGGGGGGGGGGGGGGGGGGGGGGGGGGGGGGGFDGGGGGGGGGGGGGGGGGGGGFGGGGGGGGGGGGGGGFGGGGDGGGGGGGGGGGGGGGGGGGGGGGGGGGGGGGGGG@CEGGGGGGGGGGEGGGGGGGGGGGGGGGGGGGGGGGGGGGGGGEDGDGGG<DGGGGFGGFFFFGFGFFFFFBFFFGGF?@@?F<FAFFF?=AABFFBAABFAFF??ADAFA9)#####
@M05025:18:000000000-B3NL5:1:1101:4439:11619 1:N:0:CACTCA
ACAGTGACTCCTACGGGAGGCAGCAGTGAGGAATATTGGTCAATGGGCTTACGCCTGAACCAGCCAAGTCGCGTGAGGGAAGACTGCCCTATGGGTTGTAAACCTCTTTTGTCAGGGAGCAATTGGCGCTACGTGTAGCGTTATCGAGAGTACCTGAAGAAAAAGCATCGGCTAACTCCGTGCCAGCAGCCGCGGTAATACGGAGGATGCGAGCGTTATCCGGATTTATTGGGTTTAAAGGGTGCGTAGGCGGAATGCCAAGTCAGCGGTAAAATCGCGGGGCTCAACCTCGCTCCGAGTC
+
GGGGGGGGGGGGGGGGGGGGGGGGGGGGGGGGGGGGGGGGGGGGGGGGGGGGGGGGGGGGGGGGGGGGGGGGGGGGGGGGGGGGGGGGGGGGGGGGGGGGGGGGGGGGGGGGGGGGGGGGGGGGGGGGGGGGGFGGGGGGGGGGGGGGGGGGFGGGGGGGGFGGGCGGGGGGGGGGGGGGGGGFGFGGGGFGGGGGGGGGFGGGGGGGGGGGGGGGEEE?FEGGGEGGGGGDGC*94>C7CGG:B>G3<EFDDEFFF?DCFFFFFF?FFFFEFFF7(:;0>>FF0<?<??1(7:<3#####
@M05025:18:000000000-B3NL5:1:1101:25175:11636 1:N:0:CACTCA
ACAGTGACTCCTACGGGAGGCAGCAGTGGGGAATATTGCACAATGGGCGCAAGCCTGATGCAGCAACGCCGCGTGAGGGATGACGGCCTTCGGGTTGTAAACCTCTTTTAGTAGGGAAGAAGCGAAAGTGACGGTACCTGCAGAAAAAGCACCGGCTAACTACGTGCCAGCAGCCGCGGTAATACGTAGGGTGCAAGCGTTGTCCGGAATTATTGGGCGTAAAGAGCTCGTAGGCGGCTTGTCGCGTCTGCTGTGAAAACCAGAGGCTCAACCTCTGGCCTGCCGTGGGTACGGGCTACGA
+
GGGGGGGGGGGGGGGGGGGGGGGGGGFGGGGGGGGGGGGGGGGGGGGGGGGGGGGGGGGGGGGGGGGGGGGGGGGGGGGGGGGGGGGGGGGGGGGGGGGGGGGGGGGGGGGGGGGGGGGGGGGGGGGGGGGGGGGGGGGGGGGGEGGGGGGGGGGGGGGGGGGGGGGGGGGGGGGGGGGGGGGGGGGGGGGGGGGGGGGGGGGGGGGGGFGGGGGFGGGGGGGGGGGGFGGGGGGGGGGGGGGFFEDEGFFFFFFFFFGGCFFFFFFFFFFF@@?FFFFF7?F(22>9B44??FF(#####
@M05025:18:000000000-B3NL5:1:1101:14627:11650 1:N:0:CACTCA
ACAGTGACTCCTACGGGAGGCAGCAGTAGGGAATCTTCCACAATGGGCGAAAGCCTGATGGAGCAACGCCGCGTGGGTGAAGAAGGTCTTCGGATCGTAAAACCCTGTTGTTAGAGAAGAAAGTGCGTGAGAGTAACTGTTCACGTTTCGACGGTATCTAACCAGAAAGCCACGGCTAACTACGTGCCAGCAGCCGCGGTAATACGTAGGTGGCAAGCGTTATCCGGATTTATTGGGCGTAAAGGGAACGCAGGCGGTCTTTTAAGTCTGATGTGAAAGCCTTCGGCTTAACCGGGAAGTC
+
GGGGGGGGGGGGGGGGGGGGGGGGGGGGGGGGGGGGGGGGGGGGGGGGGGGGGGGGGGGGGGGGGGGGGGGGGGGGGGGGGGGGGGGGGGGGGGGGGGGGGGGGGGGGGGGGGGGGGGGGGGGGGGGFGCFGGGGGGGGGGGGGGGGGGGGGGEGGGGGGGGGGGGGGGGFGGGGGGGGGGGGGGGGGGGGGGGGGGGGEGGGGGGFGGGGGGGGGGGDGEGGGGDGGGGFFGGGGGGGGGGGFFFGF<BFFDBBFF:CCGFFF:=AFAFFFFFFB>>2<:?)5:?F?;>A<<66(#####
@M05025:18:000000000-B3NL5:1:1101:6389:11659 1:N:0:CACTCA
ACAGTGACTCCTACGGGAGGCAGCAGTGGGGAATATTGCACAATGGGGGAAACCCTGATGCAGCAACGCCGCGTGAGTGAAGAAGGTTTTCGGATTGTAAAGCTCTGTTAGCAGGGAAGAGGAAGGACGGTACCTGCAGAGGAAGCCACGGCTAACTACGTGCCAGCAGCCGCGGTAATACGTAGGTGGCAAGCGTTGTTCGGAATAACTGGGCGTAAAGGATGCGTAGGCGGTTAAACAAGTTATATGTTAAATATATAGGCTTAACCTGTAGAAAGCATATAAAACTGTTTAACGGTAT
+
GGGGGGGGGGGGGGGGGGGGGGGGGGFGGGGGGGGGGGGGGGGGGGGGGGGGGGGGGGGGGGGGGGGGGGGGGGGGGGGGGGGGGGGGGGGGGGGGGGGGGGGGGGGGGGGGGGGGGGGGGGGGGGGGGGGGGGGGGGGGGGGGGGGGGGGGGGGGGGGGGGGGGGGGGGGGGGGGGGGGGGGG8BFGGGGGGGGGGGGGGGGGGGGGGGGGGGGGGGGGGGGGGGGGGGGGG9DDGGGGGGGFFFGFGFFFFFFFFFGGFFFF??A?<FFFFFFFFBFFFFFAABA>F25>29>)#####
@M05025:18:000000000-B3NL5:1:1101:26001:11669 1:N:0:CACTCA
ACAGTGACTCCTACGGGAGGCAGCAGTGAGGAATATTGGTCAATGGGCTTACGCCTGAACCAGCCAAGTCGCGTGAGGGAAGACTGCCCTATGGGTTGTAAACCTCTTTTGTCAGGGAGCAATTGGCGCTACGTGTAGCGTTATCGAGAGTACCTGAAGAAAAAGCATCGGCTAACTCCGTGCCAGCAGCCGCGGTAATACGGAGGATGCGAGCGTTATCCGGATTTATTGGGTTTAAAGGGTGCGTAGGCGGAATGCCAAGTCAGCGGTAAAATCGCGGGGCTCAACCTCGCTCCGTCGT
+
GGGGGGGGGGGGGGGGGGGGGGGGGGGGGGGGGGGGGGGGGGGGGGGGGGGGGGGGGGGGGGGGGGGGGGGGGGGGGGGGGGGGGGGGGGGGGGGGGGGGGGGGGGGGGGGGGGGGG?FGGGGGGGGGGGGGGGGGGGGGGGGGGGGGGGGGGGGGFGGGGGGGGGGGGGGGGGGGGGGGGGGGGGGGGGGGDGGGGGGGGGGGEGGCCFGGDGGGGGGGGGGG5:<FGGGFGCDCCF>*>DG3@BDEGFFFFBFFFFCGGFF*:FFFFF:>FFFF?F>FFFFFFB?7?FB:9<49#####
@M05025:18:000000000-B3NL5:1:1101:2106:11671 1:N:0:CACTCA
ACAGTGACTCCTACGGGAGGCAGCAGTGGGGAATATTGCACAATGGGCGCAAGCCTGATGCAGCGACGCCGCGTGCGGGATGGAGGCCTTCGGGTTGTAAACCGCTTTTGTTCAAGGGCAAGGCACGGCTTCGGGCCGTGTTGAGTGGATTGTTCGAATAAGCACCGGCTAACTACGTGCCAGCAGCCGCGGTAATACGTAGGGTGCGAGCGTTATCCGGATTTATTGGGCGTAAAGGGCTCGTAGGCGGTTCGTCGCGTCCGGTGTGAAAGTCCATCGCCTAACGGTGGATCTGCCGATG
+
GGGGGGGGGGGGGGGGGGGGGGGGGGGGGGGGGGGGGGGGGGGGGGGGGGGGGGGGGGGGGGGGGGGGGGGGGGGGGGGGGGGGGGGGGGGGGGGGGGGGGGGGGGGGGGGGGGGGGGGGGGGGGGGGGGGGGGGGGGFGFGGFGGGGGGGGGGGGGGGGGGGGGGGGGGGFGGGGGGDFFGGFGGGGGGGGGGGGGGGGGGGGGGGGGGDEEGGGGGGGGDGGGGGGGGFGGG:FFGGGGGD@>FGFGFBEEF?BFDGGGFFFFFBF>FBB*=<BF<:6???DBB>:?F:2>2>)#####
@M05025:18:000000000-B3NL5:1:1101:7126:11683 1:N:0:CACTCA
ACAGTGACTCCTACGGGAGGCAGCAGTGGGGAATATTGGACAATGGGCGCAAGCCTGATCCAGCCATACCGCGTGGGTGAAGAAGGCCTTCGGGTTGTAAAGCCCTTTTGTTGGGAAAGAAATCCAGCCGGCTAATACCTGGTTGGGATGACGGTACCCAAAGAATAAGCACCGGCTAACTTCGTGCCAGCAGCCGCGGTAATACGAAGGGTGCAAGCGTTACTCGGAATTACTGGGCGTAAAGCGTGCGTAGGTGGTTATTTAAGTCCGTTGTGAAAGCCCTGGGCTCAACCTGGAGACA
+
GGGGGGGGGGGGGGGGGGGGGGGGGGGGGGGGGGGGGGGGGGGGGGGGGGGGGGGGGGGGGGGGGGGGGGGGGGGGGGGGGGGGGGGGGGGGGGGGGGGGGGGGGGGGGGGGGGGGGGGGGGGGGGGGGGGGGGGGGGGGGGGGGGGGGGGGGGGGGGGGGGGGGGGGGCGGGGGGGGGGGGGGGGGGGGGGGGGGGGGGGGGGGGGGGGGGGGGFFDGGGDGGGGGDGFGGGGGGGGGDGGGFFFDEGEBEFFAFFEGG7??FFF<FFFFFEFBBDAFFFB??FF?0:??FFFFF#####
@M05025:18:000000000-B3NL5:1:1101:22109:11686 1:N:0:CACTCA
ACAGTGACTCCTACGGGAGGCAGCAGTAGGGAATCTTCCACAATGGACGAAAGTCTGATGGAGCAACGCCGCGTGAGTGAAGAAGGGTTTCGGCTCGTAAAGCTCTGTTGGTAGTGAAGAAAGATAGAGGTAGTAACTGGCCTTTATTTGACGGTAATTACTTAGAAAGTCACGGCTAACTACGTGCCAGCAGCCGCGGTAATACGTAGGTGGCAAGCGTTGTCCGGATTTATTGGGCGTAAAGCGAGTGCAGGCGGTTCAATAAGTCTGATGTGAAAGCCTTCGGCTCAACCGGGGTGCA
+
GGGGGGGGGGGGGGGGGGGGGGGGGGFGGGGGGGGGGGGGGGGGGGGGGGGEFGGGGGGGGGGGGGGGGGGGGGGGGGGGGGG?FGGGGGGGGGGGGEGGGGGGFGGFGGGGGGFGGGGGFGGGGGGGGGGGGCGGGGGGGGGFGGGGGGGGGGEGGGGGGFGGGGGG@FFGGGGGGGGGGGGGFGGGGGGGGGFGGDGGGGGC;CE?CGFCFGGGGCGEGEEFGGDE<*;:CFGGGGG37<CFFBDFDF=FFF9DD5/CFFFF>4:F<?FFFFF9AAA??0<,:?9(447?069(#####
@M05025:18:000000000-B3NL5:1:1101:22338:11690 1:N:0:CACTCA
ACAGTGACTCCTACGGGAGGCAGCAGTGGGGAATATTGCACAATGGGGGAAACCCTGATGCAGCAACGCCGCGTGAGTGAAGAAGGTTTTCGGATTGTAAAGCTCTGTTAGCAGGGAAGAGGAAGGACGGTACCTGCAGAGGAAGCCACGGCTAACTACGTGCCAGCAGCCGCGGTAATACGTAGGTGGCAAGCGTTGTTCGGAATAACTGGGCGTAAAGGATGCGTAGGCGGTTAAACAAGTTATATGTTAAATATATAGGCTTAACCTGTAGAAAGCATATAAAACAGTTTAAAGCACG
+
GGGGGGGGGGGGGGGGGGGGGGGGGGFGGGGGGGGGGGGGGGGGGGGGGGGGGGGGGGGGGGGGGGGGGGGGGGGGGGGGGGGGGGGGGGGGGGGGGGGGGGGGGGGGGGGGGGGGGGGGGGGGGGGGGGGGGGGGGGGGGGGGGGGGGGGGGGGGGGGGGGGGGGGGGGGGGGGGGGGGFGFFCEEGGGGFGGGEGGGGGGGGGGGFFGGGGGGGGGGGGGFGGGEEDDGGGGGDFGGGGGG4@FGFGF47@=4FFFFGG?FFFFFFFFFFFFFFFB??FB<ADF>B(.4<2:>)#####
@M05025:18:000000000-B3NL5:1:1101:6293:11699 1:N:0:CACTCA
ACAGTGACTCCTACGGGAGGCAGCAGTAGGGAATCTTCCACAATGGACGCAAGTCTGATGGAGCAACGCCGCGTGAGTGAAGAAGGGTTTCGGCTCGTAAAGCTCTGTTGGTAGTGAAGAAAGATAGAGGTAGTAACTGGCCTTTATTTGACGGTAATTACCTAGAAAGTCACGGCTAACTACGTGCCAGCAGCCGCGGTAATACGTAGGTGGCAAGCGTTGTCCGGATTTATTGGGCGTAAAGCGAGTGCAGGCGGTTCAATAAGCCTGATGTGAAAGCCTTCGGCTCAACCGGACATCG
+
GGGGGGGGGGGGGGGGGGGGGGGGGGGGGGGGGGGGGGGGGGGGGGGGGGGGGGGGGGGGGGGGGGGGGGGGGGGGGGGGGGGGGGGGGGGGGGGGGGGGFGGGGGGGGFGGGGGGGGGGGGGGGGGGGGGGGGGGGGGGGGGGGGGGGGGGGGGGGGGGGGGGGGGGGGGGGGGGGGGGGGGGGFGFGGGGGGGGGGGGGGGGGGGGDGGGGGGFGGGGGGGGGGGGGCCFGGGGGGGGGGG?F@DFGFFFFFFFF;DGGBFFFF2??FFFFFFF<<2<?:AFF?>B???FB>B(#####
@M05025:18:000000000-B3NL5:1:1101:6876:11715 1:N:0:CACTCA
ACAGTGACTCCTACGGGAGGCAGCAGTGGGGAATATTGGACAATGGGCGCAAGCCTGATCCAGCCATACCGCGTGGGTGAAGAAGGCCTTCGGGTTGTAAAGCCCTTTTGTTGGGAAAGAAATCCAGCCGGCTAATACCTGGTTGGGATGACGGTACCCAAAGAATAAGCACCGGCTAACTTCGTGCCAGCAGCCGCGGTAATACGAAGGGTGCAAGCGTTACTCGGAATTACTGGGCGTAAAGCGTGCGTAGGTGGTCGTTTAAGTCCGTTGTGAAAGCCCTGGGCTCAACCTGGCCGAC
+
GGGFFFGGGGFFGGGGGEEGGGGGGGFFGGEGGGGGGGGFGGGGGFFGDGGGGGGGGGGGGFFGGGGGGGGGGCFGGGGFFGGGGGGGGGGGGGFFGGGGDFGGGFDFDGGGGCC=EGF<=FFGGGGGGG@FCGGFGGGGFGGGGGG@D7FFG7FGGFGGGGGFFFG9B9:CGCEG7:,26DFFFGE:;CGGFGGGGGDGGC9FGG8EGGGFEGGGGGGCEEGGFGG=<CFFFDFGGG5<CDC==5DDC@BBEBBFF77D<>@3446@>D>?@F?FFF9:?<<1,21(().4:>:1#####
@M05025:18:000000000-B3NL5:1:1101:2236:11731 1:N:0:CACTCA
ACAGTGACTCCTACGGGAGGCAGCAGTAGGGAATCTTCCACAATGGGCGAAAGCCTGATGGAGCAACGCCGCGTGAGTGAAGAAGGTTTTCGGATCGTAAAGCTCTGTTGTTGGTGAAGAAGGATAGAGGTAGTAACTGGCCCCTATTTGACGGTAATCAACCAGAAAGTCACGGCTAACTACGTGCCAGCAGCCGCGGTAATACGTAGGTGGCAAGCGTTGTCCGGATTTATTGGGCGTAAAGCGAGCGCAGGCGGAAAGATAAGTCTGATGTGAAAGCCCCCGGCTTAACCGAGGGGGT
+
GGGGGGGGGGGGGGGGGGGGGGGGGGEFGGGGGGGGGGGGGGFGGFGGGGGGGGGGGGGGGDGGGFGGGGEGGGGGGGGGGGGGGGGGGGGGGGGGGGGGGGDGGGGGFF<FFGCFEDFGGGGGFGFFGFFGGFGGGGGCF<<BEFGGFFFFGGGGGGGFGGFGGFGGGGGGGGGGCEGGGGGGGGGCFGGGGF8E=EGGG=CFGGGGGGGGGGGGGGGGEGGGDEGGCD4:FFGGGFGGGCFF4@CBGF>EFDFFF>C3F4F44=4F>FFFFFA)42<?BF(,19991:24<693#####
@M05025:18:000000000-B3NL5:1:1101:16002:11746 1:N:0:CACTCA
ACAGTGACTCCTACGGGAGGCAGCAGTGGGGAATATTGCACAATGGGGGAAACCCTGATGCAGCAACGCCGCGTGAGTGAAGAAGGTTTTCGGATTGTAAAGCTCTGTTAGCAGGGAAGAGGAAGGACGGTACCTGCAGAGGAAGCCACGGCTAACTACGTGCCAGCAGCCGCGGTAATACGTAGGTGGCAAGCGTTGTTCGGAATAACTGGGCGTAAAGGATGCGTAGGCGGTTAAACAAGTTATATGTTAAATATATAGGCTTAACCTGTAGAAAGCATATAAAACTGTTTAACCGAGG
+
GGGGGGGGGGGGGGGGGGGGGGGGGGGGGGGGGGGGGGGGGGGGGGGGGGGGGGGGGGGGGGGGGGGGGGGGGEGGGGGGGGGGGGFGGGGGGFGEFGGGGGGGGGGGGGGGGGGGGGGGGGGGGGGGGGGGGGGGGGGGGGGGGGGGGGGGGGGGGGGGGGGGGGGGGGGGGGGCEGFDGG@@FGGGGGGGGGGGGGEGGGGGGGGGGGGGGGGEEGGGFGGGGGGECGGGGDGDGGGGFGG=FFGFFFFFFFAFFFGFGBFFFFBFA=>FFFA<5::09:AAFA>2?9><>FF)#####
@M05025:18:000000000-B3NL5:1:1101:10735:11748 1:N:0:CACTCA
ACAGTGACTCCTACGGGAGGCAGCAGTGGGGAATATTGCACAATGGGGGAAACCCTGATGCAGCAACGCCGCGTGAGTGAAGAAGGTTTTCGGATTGTAAAGCTCTGTTAGCAGGGAAGAGGAAGGACGGTACCTGCAGAGGAAGCCACGGCTAACTACGTGCCAGCAGCCGCGGTAATACGTAGGTGGCAAGCGTTGTTCGGAATAACTGGGCGTAAAGGATGCGTAGGCGGTTAAACAAGTTATATGTTAAATATATAGGCTTAACCTGTAGAAAGCATATAAAACTGTTTAACCGGCA
+
GGGGGGGGGGGGGGGGGGGGGGGGGGGGGGGGGGGGGGGGGGGGGGGGGGGGGGGGGGGGGGGGGGGGGGGGGGGGGGGGGGGGGGGGGGGGGGGGGGGGGGGGGGGGGGGGGGGGGGGGGGGGGGGGGGGGGGGGGGGGGGGGGGGGGGGGGGGGGGGGGGGGGGGGGGGGGGGGGGGGGGGGGGGGGGGGGGGGGGGGGGGGGGGGGGGGGGGGGGGGGGGGGGGGGDGGGDGGGGGGGGCFFFGFGFFFFF>FFFGGGFFF?F>?>FFBFFB<AFF?<<AFFFA<:4:><>B)#####
@M05025:18:000000000-B3NL5:1:1101:18175:11790 1:N:0:CACTCA
ACAGTGACTCCTACGGGAGGCAGCAGTGGGGAATATTGGACAATGGGCGCAAGCCTGATCCAGCCATGCCGCGTGTGTGAAGAAGGCCTTTTGGTTGTAAAGCACTTTAAGCGAGGAGGAGGCTACTTGGATTAATACTCTAGGATAGTGGACGTTACTCGCAGAATAAGCACCGGCTAACTCTGTGCCAGCAGCCGCGGTAATACAGAGGGTGCGAGCGTTAATCGGATTTACTGGGCGTAAAGCGTGCGTAGGCGGCTTTTTAAGTCGGATGTGAAATCCCTGAGCTTAACTTAGAGTT
+
GGGGGGGGGGGGGGGGGGGGGGGGGGGGGGGGGGGGGGGGGGGGGGGGGGGGGGGGGGGGGGGGGGGGGGGGGGGGGGGGGGGGGGGGFGGGGGGGGGGGGGGGGGGGGGGGGGGGGGGGGGGGGGGGGGGGGGGGGGGGGGGGGGGGGGGGGGGGGGGGGGGGGGGGGGGGGFDEGDGGGGGGGGGGGGGGGGGGGGGGGGGGGGGGGGGGGGGGDGGGGDGGGGDGGDGFGGGGGFGGGGD@FFDBGFFFFFF=BDGGGFFFB?DF>:>@:>:BBFADF:??F<B?B?FFBAA2#####
@M05025:18:000000000-B3NL5:1:1101:22018:11796 1:N:0:CACTCA
ACAGTGACTCCTACGGGAGGCAGCAGTAGGGAATCTTCCACAATGGACGAAAGTCTGATGGAGCAACGCCGCGTGAGTGAAGAAGGGTTTCGGCTCGTAAAGCTCTGTTGGTAGTGAAGAAAGATAGAGGTAGTAACTGGCCTTTATTTGACGGTAATTACTTAGAAAGTCACGGCTAACTACGTGCCAGCAGCCGCGGTAATACGTAGGTGGCAAGCGTTGTCCGGATTTATTGGGCGTAAAGCGAGTGCAGGCGGTTCAATAAGTCTGATGTGAAAGCCTTCGGCTCAACCGGGAGAGC
+
GGGGGGGGGGGGGGGGGGGGGGGGGGGGGGGGGGGGGGGGGGGGGGGGGGGGGEGGGGGGGGGGGGGGGGGGGGGGGGGGGGGCFGGGGGGGGGGGGGGGGGFGGGGGGGGCEGEFFEGGGGGGGGGGGGGFFFGGGGGGGGGGGGGGGGGGGGGGGGGFGGGGCFFFGGGCGGGGGGGGGGGGGGGGGGGGGGGGGGGGGGGGGGFFEEGGGFFGDGG5=EEGGGG5C*>CGGGGGCCCDDGF=BCBDFFFFF65577CGFFF2F)6:?8FF?>>FFFF2>A2119((4><?>B(#####
@M05025:18:000000000-B3NL5:1:1101:6217:11821 1:N:0:CACTCA
ACAGTGACTCCTACGGGAGGCAGCAGTAGGGAATCTTCCACAATGGGCGCAAGCCTGATGGAGCAACACCGCGTGAGTGAAGAAGGGTTTCGGCTCGTAAAGCTCTGTTGTTGGAGAAGAACGTGCGTGAGAGTAACTGTTCACGCAGTGACGGTATCCAACCAGAAAGTCACGGCTAACTACGTGCCAGCAGCCGCGGTAATACGTAGGTGGCAAGCGTTATCCGGATTTATTGGGCGTAAAGCGAGCGCAGGAGGCTGCTTAGGGCTGATGTGCAAGCCTTCGGCTTAACCGAATGCCC
+
G;FEFCFGGFFGGGGGGGGGEGGGGG@EGGDGF@FEFGFGDFEFGGGGE>FGEFD@E@9CFFFGGGGFGCFGGEEEEGF?ECEEGGGEFEAC:=FEGFBFGEGDB<<FAFBFGF8F8FEFGF7FG7=CFGG9FECGGAAGD<,EFGEG@,,3@>@7>F<F,3@@FBCGG=CFGGD8@CB6=DG<>:CFGGG8>EGDEEE4:*>+<5CGGE<9FGFGFEE5*CCGFED*119>GFFFGGGG<7C?=73>3>57>D(7:)*>CF?94?(<:D)*699)46>:6?4,46,4>?A223;6#####
@M05025:18:000000000-B3NL5:1:1101:5888:11839 1:N:0:CACTCA
ACAGTGACTCCTACGGGAGGCAGCAGTGGGGAATATTGCACAATGGGGGCAAGCCTGATGCAGCCATGCCGCGTGTATGAAGAAGGCCTTCGGGTTGTAAAGTACTTTCAGCGAGGAGGAAGGCATTGTGGTTAATAACCGCAGTGATTGACGTTACTCGCAGAAGAAGCACCGGCTAACTCCGTGCCAGCAGCCGCGGTAATACGGAGGGTGCAAGCGTTAATCGGAATTACTGGGCGTAAAGCGCACGCAGGCGGTCTGTCAAGTCGGATGTGAAATCCCCGGGCTCAACCTGGAGCTG
+
GGGGGGGGGGGGGGGGGGGGGGGGGGGGGGGGGGGGGGGGGGGGGGGEGGGGGGGGGGGGGGGGGGGGGGGGGGGGGGGGGGGGGGGGGGGGGGGFGGGGGGGGGGGGGGGFGGGGGGGGGGGGGGEGGGGGGGGGGGGGGGCG>FFFGGGGGGGGGGGGGGGGGGGGGGGGGGGGGGGGGGGGGFEFGFGGGGGGGGDEGGGGGGGGGGGGGG?F7:E:CEFGGGG5<FCGGFGGGGGGGGFFFEGFGFFFFFFFFFGGGFFFFFFFFFFFFFDFA<AA023>07>FF????:(4#####
@M05025:18:000000000-B3NL5:1:1101:16589:11939 1:N:0:CACTCA
ACAGTGACTCCTACGGGAGGCAGCAGTAGGGAATCTTCCACAATGGGCGAAAGCCTGATGGAGCAACGCCGCGTGGGTGAAGAAGGTCTTCGGATCGTAAAACCCTGTTGTTAGAGAAGAAAGTGCGTGAGAGTAACTGTTCACGTTTCGACGGTATCTAACCAGAAAGCCACGGCTAACTACGTGCCAGCAGCCGCGGTAATACGTAGGTGGCAAGCGTTATCCGGATTTATTGGGCGTAAAGGGAACGCAGGCGGTCTTTTAAGTCTGATGTGAAAGCCTTCGGCTTAACCGGGGTTTG
+
GGGGGGGGGGGGGGGGGGGGGGGGGGGGGGGGGGGGGGGGGGGGGGGGGGGGGGGGGGGGGGGGGGGGGGGGGGGGGGGGGGGGGGGGGGGGGGGGGGGGGGGGGGGGGGGGGGGGGGGGGGGGGGGGGGGFGGGGGGGGGGGGGGGGGGGGDGGGGGGGGGGGGGGGGGDGGGGGGGGGGGGGGGGGGGGGGGFGGGGEGGGGGGGGGGGGGGGGGGGGDEGGGGGGGGCGGGGGGDDD3<<?FBDFFD57>>9BF>G5C6=?:FB4AFFFFFF<B<<?(4721?FFF?A<4(1(#####
@M05025:18:000000000-B3NL5:1:1101:27965:11975 1:N:0:CACTCA
ACAGTGACTCCTACGGGAGGCAGCAGTAGGGAATCTTCCACAATGGACGCAAGTCTGATGGAGCAACGCCGCGTGAGTGAAGAAGGGTTTCGGCTCGTAAAGCTCTGTTGGTAGTGAAGAAAGATAGAGGTAGTAACTGGCCTTTATTTGACGGTAATTACCTAGAAAGTCACGGCTAACTACGTGCCAGCAGCCGCGGTAATACGTAGGTGGCAAGCGTTGTCCGGATTTATTGGGCGTAAAGCGAGTGCAGGCGGTTCAATAAGTCTGATGTGAAAGCCTTCGGCTCAACCGGATACCC
+
GGGGGGGGGGGGGGGGGGGGGGGGGGGGGGGGGGGGGGGGGGGGGGGGGGGGGGGGGGGGGGGGGGGGGGGGGGGGGGGGGGGGGGGGGGGGGGGGGGGGGGGGGGGGGGGGGGGGGGGGGGGGGGGGGGGGGGGGGGGGGGGGGGGFGGGGGGGGGGGGGGGGGGGGGGFGGGGGGGGGGGGGGGGGFGGGGFFEGGGGGGGGGGFEFGGGGGFFFFGGGEGGGGGGGGCFGGGGFGGGGCF??BGFGFFFFFFB>09CFF?FAFBFFFF88@<BF<<???27:1;?BF?:?FF(#####
@M05025:18:000000000-B3NL5:1:1101:10433:12012 1:N:0:CACTCA
ACAGTGACTCCTACGGGAGGCAGCAGGGGGGAATATTGCACAATGGGGGAAACCCTGATGCAGCAACGCCGCGTGAGTGAAGAAGGTTTTCGGATTGTAAAGCTCTGTTAGCAGGGAAGAGGAAGGACGGTACCTGCAGAGGAAGCCACGGCTAACTACGTGCCAGCAGCCGCGGTAATACGTAGGTGGCAAGCGTTGTTCGGAATAACTGGGCGTAAAGGATGCGGAGGCGGTTAAACGATGTATATGTTAAATATATAGGCTTAACCTGTAGAAAGCATATAAAACTGTTTACAATACC
+
ECAFFCFG<EFAFDGGEFEEGEGCDF8FFGGGGGGGCFCFGGGGGGEGGGE?FGG8FGFG9,BFFFFGGCGDGF:FG9=FGGA,@<>,@<CCE7@FFGGGGGGBDFGFFFGGFGGGFC<:FGCCFEFGCE<CCFE<2<CFE7F><A7CFGCEGEG6C+AEC88CFGGFGGGGC>E88A@++;++;E0<5C>CFCEGED;C9CCC8CGCG77C7*5:777+C*+<65*:9C37D>D57:C*5**.9=F?C19499<F?B>*:=6@1?4@)/5*9=<<984:ABAB)<470<6>2)))#####
@M05025:18:000000000-B3NL5:1:1101:13517:12023 1:N:0:CACTCA
ACAGTGACTCCTACGGGAGGCAGCAGTAGGGAATCTTCCACAATGGACGCAAGTCTGATGGAGCAACGCCGCGTGAATGAAGAAGGGTTTCGGCTCGTAAAGCTCTGTTGGTAGTGAAGAAAGATAGAGGTAGTAACTGGCCTTTATTTGACGGTAATTACCTAGAAAGTCACGGCTAACTACGTGCCAGCAGCCGCGGTAATACGTAGGTGGCAAGCGTTGTCCGGATTTATTGGGCGTAAAGCGAGTGCAGGCGGTTCAATAAGTCTGATGTGAAAGCCTTCGGCTCAACCGGAGTTGC
+
GGGGGGGGGGGGGGGGGGGGGGGGGGGGGGGGGGGGGGGGGGGGGGGGGGGGGGGGGGGGGGGGGGGGGGGGGGGGGGGGGGGGGGGGGGGGGGGGGGGGGGGGGGGGFGGFGGEGGGGGGGGGGGGGGGGGGGGGGGGGGGGGGGGGGGGGGGGGGGGGGEGGGGGGGGGGDGGCEGDGGGGGGGGGGGGGGGGGGGGGGGGGGGGGGGGGGCGGGGGGGGEFGGGGGGDDG:0CF:DGDGGFFFGFGFFFFFFFFFGGGFFFAFF=AFB?FFB<BABB?>A?1:(4:<??BB0(#####
@M05025:18:000000000-B3NL5:1:1101:13491:12076 1:N:0:CACTCA
ACAGTGACTCCTACGGGAGGCAGCAGTGGGGAATATTGGACAATGGGCGAAAGCCTGATCCAGCCATGCCGCGTGTGTGAAGAAGGTCTTCGGATTGTAAAGCACTTTAAGTTGGGAGGAAGGGCATTAACCTCATACGTTAGTGTTTTGACGTTACCGACAGAATAAGCACCGGCTAACTTCGTGCCAGCAGCCGCGGTAATACGAAGGGTGCAAGCGTTAATCGGAATTACTGGGCGTAAAGCGCGCGTAGGTGGTTCGTTAAGTTGGATGTGAAAGCCCCGGGCTCAACCTGGGGCGA
+
GGGGGGGGGGFGGGGGDFGFGGGDFFGGGGGFCFGGGGGGGGFGCFGFGGGGGGGGGFGGFGFFGAGGGFEFGCCFGGFFCDE8FDFFFCFFG>F>F<F,EEGFFFGGGGGA,CFFGEGC=FCCFGGGGGGGG,AFDDDFDFCA?DFGGGCFFEFFGG>:CEEFDFFFGGGGGCEE8EFFC2DE>DEGGFG:CGGCEEC/88@FGGF*7:C:C*=CE5C:=EGGFGGG3FGCCC*7C5<C37CBFDDE)78>>E.=>7<*10<:3B<F>FF?FFA2<DB?(4<>>1;1,)57<(42#####
@M05025:18:000000000-B3NL5:1:1101:19998:12101 1:N:0:CACTCA
ACAGTGACTCCTACGGGAGGCAGCAGTAGGGAATCTTCCACAATGGACGCAAGTCTGATGGAGCAACGCCGCGTGAGTGAAGAAGGGTTTCGGCTCGTAAAGCTCTGTTGGTAGTGAAGAAAGATAGAGGTAGTAACTGGCCTTTATTTGACGGTAATTACCTAGAAAGTCACGGCTAACTACGTGCCAGCAGCCGCGGTAATACGTAGGTGGCAAGCGTTGTCCGGATTTATTGGGCGTAAAGCGAGTGCAGGCGGTTCAATAAGTCTGATGTGAAAGCCTTCGGCTCAACCGGATGCGT
+
GGGGGGGGGGGGGGGGGGGGGGGGGGGGGGGGGGGGGGGGGGGGGGGGGGGGGGGGGGGGGGGGGGGGGGGGGGGGGGGGGGGGGGGGGGGGGGGGGGGGGGGGGGGGGGGGGGGGGFGGGGGGGGGGGGGGGGGGGGGGGGGGGGGGGGGGGGGGGGGGGGGGGGGGGGGGGGGGGGGGGGGGGGGGGGGGGGFGGGGGGEGGGGFGGDGCCFFGGGGGGGGGGGGEDGDFGGGGGGGCGGF=4>DD<FFFFFFFF09CDFF?<FFFAFFF==4<B<<7<7A?0<>0:?<?1>>(#####
@M05025:18:000000000-B3NL5:1:1101:13461:12110 1:N:0:CACTCA
ACAGTGACTCCTACGGGAGGCAGCAGTGGGGAATATTGGACAATGGGCGCAAGCCTGATCCAGCCATGCCGCGTGAGTGATGAAGGCCCTAGGGTTGTAAAGCTCTTTCACCGGTGAAGATAATGACGGTAACCGGAGAAGAAGCCCCGGCTAACTTCGTGCCAGCAGCCGCGGTAATACGAAGGGGGCTAGCGTTGTTCGGATTTACTGGGCGTAAAGCGCACGTAGGCGGACTTTTAAGTCAGGGGTGAAATCCCGGGGCCCAACCCCGGAACTGCCTTTGATACTGGACGTCTGGGGC
+
GGGGGGGFGGFGGG@FG;@FGGGGGGGGGGGGGGGGGGGGFGGGGGFFGGGCFFGGGGFGGGGGGGGGGGGGGEGGGGGGGGGGGGGFGGFGGGGF7FFGGFGGGGGGFECGGGCED<FGDFFFFGGEEGGGGGGG@FGGGACFGGFGC<CEFFFGGGGECFFFGDFGGCGEEGGG7BFFFCC:BEEEE5CGGGGGGEFEGGG=EGGGGGGGGGE:C5:CEEDEEFFGG=CC))9DCC**:FCFF?<39>3*=F26?BCDD)75158>:EE))8134<:?6<9AA95AF:0(-.34#####
@M05025:18:000000000-B3NL5:1:1101:26254:12141 1:N:0:CACTCA
ACAGTGACTCCTACGGGAGGCAGCAGTGGGGAATATTGCACAATGGGCGCAAGCCTGATGCAGCGACGCCGCGTGCGGGATGGAGGCCTTCGGGTTGTAAACCGCTTTTGTTCAAGGGCAAGGCACGGCTTCGGGCCGTGTTGAGTGGATTGTTCGAATAAGCACCGGCTAACTACGTGCCAGCAGCCGCGGTAATACGTAGGGTGCGAGCGTTATCCGGATTTATTGGGCGTAAAGGGCTCGTAGGCGGTTCGTCGCTTCCGGTGTGAAAGTCACTTGCCTAACGGTGGATCTGGAGCTG
+
GGGGGGGGFFGGGGGGGGGGGGGGGGGGGGGFGGGGGGGGGGFGGGGGGGGGGGGGGGGGGGGGGGGGGGGGGGGGGGGGGGGFGGGGGGGGGGEFGGFG9FGGGGGGGGDFGFGGFGGGFFGGGGGGGGFGEGGGGGFFGGGGGFCFCGFDGGGGGGGGGGGGGGGGGGGGGGGGGGGFE+5BEGGFG>?58:C9ECFFGGGGGGGGGGGGGGGGGG=ECCEC?FGGFFGDDGDG7DGG<39>BFD77@0<.52>>)*1195B(73@27=B@*)))-.):9<21?0?B0())59)#####
@M05025:18:000000000-B3NL5:1:1101:25817:12170 1:N:0:CACTCA
ACAGTGACTCCTACGGGAGGCAGCAGTAGGGAATCTTCCACAATGGACGCAAGTCTGATGGAGCAACGCCGCGTGAGTGAAGAAGGGTTTCGGCTCGTAAAGCTCTGTTGGTAGTGAAGAAAGATAGAGGTAGTAACTGGCCTTTATTTGACGGTAATTACCTAGAAAGTCACGGCTAACTACGTGCCAGCAGCCGCGGTAATACGTAGGTGGCAAGCGTTGTCCGGATTTATTGGGCGTAAAGCGAGTGCAGGCGGTTCAATAAGTCTGATGTGAAAGCCTTCGGCTCAACCGGACATAC
+
GGGGGGGGGGGGGGGGGGGGGGGGGGGGGGGGGGGGGGGGGGGGGGGGGGGGGGGGGGGGGGGGGGGGGGGGGGGGGGGGGGGGGGGGGGGGGGGGGGGGGGGGGGGGGGGGFGGGFGGGGGGGGGGGGGGGGGGGGGGGGGGGGGGGGGGGGGGGGGGGGGGGGGGGGGGGGGGGGGGGGGGGGGGGGGGGGGGGGGGGGGGGGGGGGGGGGGGGGGGCGGGGGGGGG3CGGGGGGGGGGGGFFFGFGFF?FF>BFBCDGFFFFFFFFFFFFFFFFA>:?FABBB>004<?FFF(#####
@M05025:18:000000000-B3NL5:1:1101:7920:12192 1:N:0:CACTCA
ACAGTGTCTCCTACGGGAGGCAGCAGTAGGGAATCTTCCACAATGGACGAAAGTCTGATGGAGCAACGCCGCGTGAGTGAAGAAGGGTTTCGGCTCGTAAAGCTCTGTTGGTAGTGAAGAAAGATAGAGGTAGTAACTGGCCTTTATTTGACGGTAATTACTTAGAAAGTCACGGCTAACTACGTGCCAGCAGCCGCGGTAATACGTAGGTGGCAAGCGTTGTCCGGATTTATTGGGCGTAAAGCGAGTGCAGGCGGTTCAATAAGTCTGATGTGAAAGCCTTCGGCTCAACCGGGTTCGA
+
GGGGGGGGGGGGGGGGGGGGGGGGGGGGGGGGGGGGGGGGGGGGGGGGGGGGGGGGGGGGGGGGGGGGGGGGGGGGGGGGGGGGGGGGGGGGGGGGGGGGGGGGGGGGGGGGGGGGFGGGGGGFGGGGGGGGGGGGGGGGGGGGGGGGGGGGGGGGGGGGGGGGGGGGGGGGGGGGGGGGGGGGGGGGGGGGGGGGGGGGGGGGGGGGGGGGGGGGGGGGGGGGGGGCG5CFGGGGGGGGGG<=FFGFGFFFFFFFF>7DFFFF<FAFFFFFFFFBFFFFFB)4?<BFFFFF:>F(#####
@M05025:18:000000000-B3NL5:1:1101:21116:12195 1:N:0:CACTCA
ACAGTGACTCCTACGGGAGGCAGCAGTAGGGAATCTTCCACAATGGACGAAAGTCTGATGGAGCAACGCCGCGTGAGTGAAGAAGGGTTTCGGCTCGTAAAGCTCTGTTGGTAGTGAAGAAAGATAGAGGTAGTAACTGGCCTTTATTTGACGGTAATTACTTAGAAAGTCACGGCTAACTACGTGCCAGCAGCCGCGGTAATACGTAGGTGGCAAGCGTTGTCCGGATTTATTGGGCGTAAAGCGAGTGCAGGCGGTTCAATAAGTCTGATGTGAAAGCCTTCGGCTCAACCGGGAACAG
+
GGGGGGGGGGGGGGGGGGGGGGGGGGGGGGGGGGGGGGGGGGGGGGGGGGGGGGGGGGGGGGGGGGGGGGGGGGGGGGGGGGGGGGGGGGGGGGGGGGGGGGGGGGGGGGGGGGGGGGGGGGGGGGGFGGGGGGGGGGGGGGGGGGGGGGGGGGGGGGGGGGGGGGGGGGGGGGGGGGGGGGGGGGGGGGGGGGGGGGEEGGGGGG9FFEGGGGGFGGGGGGGGGGD:DDCFGGGGGGGGGGC==395DF4@FFFFFFCDG?FFBFFF9?F?6/)6<>BFFF2><?>F6<<??>>F#####
@M05025:18:000000000-B3NL5:1:1101:15556:12222 1:N:0:CACTCA
ACAGTGACTCCTACGGGAGGCAGCAGTAGGGAATCTTCCACAATGGACGCAAGTCTGATGGAGCAACGCCGCGTGAGTGAAGAAGGGTTTCGGCTCGTAAAGCTCTGTTGGTAGTGAAGAAAGATAGAGGTAGTAACTGGCCTTTATTTGACGATAATTACCTAGAAAGTCACGGCTAACTACGTGCCAGCAGCCGCGGTAATACGTAGGTGGCAAGCGTTGTCCGGATTTATTGGGCGTAAAGCGAGTGCAGGCGGTTCAATAAGTCTGATGTGAAAGCCTTCGGCTCAACCGGAGCGGT
+
GGGGGGGGEFGFFGGGGGGGGGGGGGFGGGGGGGGGGGFGGGGGGGGGGGGGGFGFGGGGGGGGGGGGGGGGGGGGGGFFGGGGGGGGGGGEGGGGGGGGDGGFFGGFGGGGGG?FFGCGGGGGGGGGGGGGGGGGFGGGGGGGGGGGGFGGGDEGGGGGGFGGGGGGGGAFGGGGEGGGGGGGGGGGGFFGGGGGGGGGGEGGGGCFFGGGGGCGGFGGDG5EFEECD5DFGDFFFFG<DGGFFFGFGFFFFFFFB39DGFF=<FA?A?7?FFFAA<<?BFF)12-147<B?BB(#####
@M05025:18:000000000-B3NL5:1:1101:11932:12233 1:N:0:CACTCA
ACAGTGACTCCTACGGGAGGCAGCAGTGGGGAATATTGCACAATGGGCGAAAGCCTGATGCAGCGACGCCGCGTGAGGGATGACGGCCTTCGGGTTGTAAACCTCTTTCAGTAGGGAAGAAGCGAAAGTGACGGTACCTGCAGAAGAAGCGCCGGCTAACTACGTGCCAGCAGCCGCGGTAATACGTAGGGCGCAAGCGTTATCCGGATTTATTGGGCGTAAAGAACTCGTAGGCGGTTTGTCGCGTCTGCCGTGAAAGTCCGAGGCTCAACCTCGGATCTGCGGTGGGTACGGGCTGGAT
+
GGGGGGGGGGGGGGGGGGGGGGGGGGGGGGGGGGGGGGGGGGGGGGGGGGGGGGGGGGGGGGGGGGGGGGGGGGGGGGGGGGGGGGGGGGGGGGGGGGGGGGGGGGGGGGGGGGGGGGGGGGGGGGGGGGGGGGGGGGGGGGGGGGGGGGGGGGGGGGGGGGGGGGGGGGGGGGGGGGGGGGGGGGGGGGGGGGGGGGGGGGGGGGGGGGGGGGGGGGGGGGGGGGGGGGGGGGGGGGGC79DFFFCBGF?FFFFFFFGDGFEBBE>FFFFFF:??F90626<B>61;B9-86>F1#####
@M05025:18:000000000-B3NL5:1:1101:12671:12252 1:N:0:CACTCA
ACAGTGACTCCTACGGGAGGCAGCAGTAGGGAATCTTCCACAATGGACGCAAGTCTGATGGAGCAACGCCGCGTGAGTGAAGAAGGGTTTCGGCTCGTAAAGCTCTGTTGGTAGTGAAGAAAGATAGAGGTAGTAACTGGCCTTTATTTGACGGTAATTACCTAGAAAGTCACGGCTAACTACGTGCCAGCAGCCGCGGTAATACGTAGGTGGCAAGCGTTGTCCGGATTTATTGGGCGTAAAGCGAGTGCAGGCGGTTCAATAAGTCTGATGTGAAAGCCTTCGGCTCAACCGGGCTTCA
+
GGGGGGGGGGGGGGGGGGGGGGGGGGGGGGGGGGGGGGGGGGGGGGGGGGGGGGGGGGGGGGGGGGGGGGGGGGGGGGGGGGGGGGGGGGGGGGGGGGGGGGGGGGGGFGGFGGGGGGGGGGGGGGGGGGGGGGGGGGGGGGGGGGGGGGGGGGGGGGGGGGGGGGGGGGGGGGGGGGGGGGGGGGGGGGGGGGGGGGGGGGGDDGGGGGGFGGGGG5CGGGGGGGGGGDFGGGGGGGGGC<FFFDDFGFFFFFFFFFDDGFFFFFAFFFFFFF><<ADB7?78?F0:??<:(39(#####
@M05025:18:000000000-B3NL5:1:1101:20636:12263 1:N:0:CACTCA
ACAGTGACTCCTACGGGAGGCAGCAGTAGGGAATCTTCCACAATGGGCGCAAGCCTGATGGAGCAACACCGCGTGAGTGAAGAAGGGTTTCGGCTCGTAAAGCTCTGTTGTTGGAGAAGAACGTGCGTGAGAGTAACTGTTCACGCAGTGACGGTATCCAACCAGAAAGTCACGGCTAACTACGTGCCAGCAGCCGCGGTAATACGTAGGTGGCAAGCGTTATCCGGATTTATTGGGCGTAAAGCGAGCGCAGGCGGTTGCTTAGGTCTGATGTGAAAGCCTTCGGCTTAACCGAATTCGG
+
GGGGGGGGGGGGGGGGGGGGGGGGGGGGGGGGGGGGGGGGGGGGGGGGGGGGGGGGGGGGGGGGGGGGGGGGGGGGGGGGGGGGGGGGGGGGGGGGGGGGGGGGGGGGGGGGGGFGGGGGGGGGGGGGGGGGGGGGGGGGGGGGGGGGGGGGGGEGGGGGGGGGGGGGGGGGGGGGGGGGGGGGGGGFGGGGGGGGGGGGCEGCFF>EGGGGGGGGGCEGGGCEEGGGGGGGGGGGGGCCGGGFFEGFGFFFFBBFFFGGGF=F2?>FFFFF4@D>BDFFB?2?:BFFFFFFA6;0#####
@M05025:18:000000000-B3NL5:1:1101:8876:12266 1:N:0:CACTCA
ACAGTGACTCCTACGGGAGGCAGCAGTAGGGAATCTTCCACAATGGGCGCAAGCCTGATGGAGCAACACCGCGTGAGTGAAGAAGGGTTTCGGCTCGTAAAGCTCTGTTGTTGGAGAAGAACGTGCGTGAGAGTAACTGTTCACGCAGTGACGGTATCCAACCAGAAAGTCACGGCTAACTACGTGCCAGCAGCCGCGGTAATACGTAGGTGGCAAGCGTTATCCGGATTTATTGGGCGTAAAGCGAGCGCAGGCGGTTGCTTAGGTCTGATGTGAAAGCCTTCGGCTTAACCGAACTGTC
+
GGGGGGGGGGGGGGGGGGGGGGGGGGGGGGGGGGGGGGGGGGGGGGGGGGGGGGGGGGGGGGGGGGGGGGGGGGGGGGGGGGGGGGGGGGGGGGGGGGGGGGGGGGGGGGGGGGGGGGGGGGGGFGGGGGGGGGGGGGGGGGGGGGGGGGGGGGGGGGGGGGGGGGGGGGFGGGGGGGGGGGGGGGGGGGGGGGGGGGGGGGGGGGGGGGGGGGGGGGGGGGGGGGGGGGDGGCGGGGGGGGFBFFDFGFFFFFFFEFGGGFFFFFFFFFFFFFFFF>FFFFFFFFFFFFFFDFB>#####
@M05025:18:000000000-B3NL5:1:1101:14729:12270 1:N:0:CACTCA
ACAGTGACTCCTACGGGAGGCAGCAGTAGGGAATCTTCCACAATGGACGAAAGTCTGATGGAGCAACGCCGCGTGAGTGAAGAAGGGTTTCGGCTCGTAAAGCTCTGTTGGTAGTGAAGAAAGATAGAGGTAGTAACTGGCCTTTATTTGACGGTAATTACTTAGAAAGTCACGGCTAACTACGTGCCAGCAGCCGCGGTAATACGTAGGTGGCAAGCGTTGTCCGGATTTATTGGGCGTAAAGCGAGTGCAGGCGGTTCAATAAGTCTGATGTGAAAGCCTTCGGCTCAACCGGAGACTG
+
GGGGGGGGGGGGGGGGGGGGGGGGGFFGGGGGGGGGGGGGGGGGGGGGGGDGGGGGGGGGGGGGGGGGGGGGGFGEGGGGGGGDFGGGGGGGGGGGGGGGGGGAFFGFFGFCAFEFGGGFFCGGGGGFGGGGGGGGGGGGGGGDFDFFGGFFGGGGDGGGGGFEFGFGGFGGGGGGGGGFGGG:FDFDE?CFGGCGEGEGGGGGGGFGGGGFGGFCGGGG=CEG7CECDDGGGGGGGGGGG<5FF>DDDFF6FFF3>7>5CFBF2B4=6@6@F?B2<>20(58<?691?<?F24>(#####
@M05025:18:000000000-B3NL5:1:1101:6435:12319 1:N:0:CACTCA
ACAGTGACTCCTACGGGAGGCAGCAGTAGGGAATCTTCCACAATGGACGAAAGTCTGATGGAGCAACGCCGCGTGAGTGAAGAAGGGTTTCGGCTCGTAAAGCTCTGTTGGTAGTGAAGAAAGATAGAGGTAGTAACTGGCCTTTATTTGACGGTAATTACTTAGAAAGTCACGGCTAACTACGTGCCAGCAGCCGCGGTAATACGTAGGTGGCAAGCGTTGTCCGGATTTATTGGGCGTAAAGCGAGTGCAGGCGGTTCAATAAGTCTGATGTGAAAGCCTTCGGCTCAACCGGAGTGGC
+
GGGGGGGGGGGGGGGGGGGGGGGGGGGGGGGGGGGGGGGGGGGGGGGGGGGGGGGGGGGGGGGGGGGGGGGGGGGGGGGGGGGGGGGGGGGGGGGGGGGGGGGGGGGGGGGGGGGGGGGGGGGGGGGGGGGGGGGGGGGGGGGGGGGGGGGGGGGGGGGGGGGGGGGGGGGGGGGGGGGGGGGCFFGGGGGGGGGGGGGGGGGGGGGGGGGGGGGGGGGEGGGGGGGEDGGGGFFGFCGGGGCFFFGFGFFFFFFFF7CCFFFFAFAFFFFFFFFFFFFFBB7>?:61(5?B7;>(#####
@M05025:18:000000000-B3NL5:1:1101:22198:12325 1:N:0:CACTCA
ACAGTGACTCCTACGGGAGGCAGCAGTGGGGAATATTGCACAATGGGGGAAACCCTGATGCAGCAACGCCGCGTGAGTGAAGAAGGTTTCGGATTGTAAAGCTCTGTTAGCAGGGAAGAGGAAGGACGGTACCTGCAGAGGAAGCCACGGCTAACTACGTGCCAGCAGCCGCGGTAATACGTAGGTGGCAAGCGTTGTTCGGAATAACTGGGCGTAAAGGATGCGTAGGCGGTTAAACAAGTTATATGTTAAATATATAGGCTTAACCTGTAGAAAGCATATAAAACTGTTTAACTCAGCG
+
GGGGGGGGGGGGGGGGGGGGGGGGGGGGGGGGGGGGGGGGGGGGGGGGGGGGGGGGGGGGGGGGGGGGGGGGGGGGGGGGGGGGGGGGGGGGGGGGGGGGGGGGGGGGGGGGGGGGGGGGGGGGGGGGGGGGGGGGGGGGGGGGGGGGGGGGGGGGGGGGGGFFGGGGGGGGGGGGGGGGGGGGGGGGGGGGGGEGGGGGGGGGGGGGGGGGGGGGGGGGGFG6EEGGGGGG>DGGGGGGGFGFFFGFDFFFFBFFFFGGGF?F?FA?DFFFFFFFFFFF>AFFFFFFA4<AFF>)#####
@M05025:18:000000000-B3NL5:1:1101:9994:12329 1:N:0:CACTCA
ACAGTGACTCCTACGGGAGGCAGCAGTAGGGAATCTTCCACAATGGACGCAAGTCTGATGGAGCAACGCCGCGTGAGTGAAGAAGGGTTTCGGCTCGTAAAGCTCTGTTGGTAGTGAAGAAAGATAGAGGTAGTAACTGGCCTTTATTTGACGGTAATTACCTAGAAAGTCACGGCTAACTACGTGCCAGCAGCCGCGGTAATACGTAGGTGGCAAGCGTTGTCCGGATTTATTGGGCGTAAAGCGAGTGCAGGCGGTTCAATAAGTCTGATGTGAAAGCCTTCGGCTCAACCGGACTGTC
+
GGGGGGGGGGGGGGGGGGGGGGGGGGGGGGGGGGGGGGGGGGGGGGGGGGGGGGGGGGGGGGGGGGGGGGGGGGGGGGGGGGGGGGGGFFGGGGGGGGGGGGGGGGGGGGGEGGGGGGGGGGGGGGGCFGGGGGGGGGGGGGFGGGGGGGGGGGGGGGGGGGGGGGGGGGGGGGGGGGGGGGGGGGGGGGGGGGGGGGGGGGGGGGGGGGGGGFGGGGGGGGGGGGDCGGGFCCCFGGDCGGFFFEGFGFFFFFFFE5CC78@FAFFF9??FFFFAA2A?7:<<1:;BFB)8?99(#####
@M05025:18:000000000-B3NL5:1:1101:4956:12344 1:N:0:CACTCA
ACAGTGACTCCTACGGGAGGCAGCAGTAGGGAATCTTCCACAATGGACGCAAGTCTGATGGAGCAACGCCGCGTGAGTGAAGAAGGGTTTCGGCTCGTAAAGCTCTGTTGGTAGTGAAGAAAGATAGAGGTAGTAACTGGCCTTTATTTGACGGTAATTACCTAGAAAGTCACGGCTAACTACGTGCCAGCAGCCGCGGTAATACGTAGGTGGCAAGCGTTGTCCGGATTTATTGGGCGTAAAGCGAGTGCAGGCGGTTCAATAAGTCTGATGTGAAAGCCTTCGGCTCAACCGGGTTGGT
+
GGGGGGGGGGGGGGGGGGGGGGGGGGGGGGGGGGGGGGGGGGFGGGGGGGGGGGGGGGGGGGGGGGGGGGGGGGGGGGGFGGGGGGGGGGGGGGGGGGGGGGGGGGGFGGGGGGGGGGGGGGGGGGGGGGGGGGGGGGGGGGGGGGGGGGGGGGGGGGGGGGGGGGGGGGGGGGGGGGGGGGGGGGGGGGGGGGGGGGGGGGG7BFFCGGGFGGGGGGGEECEGGGGG<DFDGGGGGGD5DGGFFDGFGFFFFF>DF5DDGFFF26AFAFFFFFFAAAAB<?2?:BFFFFFFFBF0#####
@M05025:18:000000000-B3NL5:1:1101:17976:12429 1:N:0:CACTCA
ACAGTGACTCCTACGGGAGGCAGCAGTGGGGAATATTGCACAATGGGGGAAACCCTGATGCAGCAACGCCGCGTGAGTGAAGAAGGTTTTCGGATTGTAAAGCTCTGTTAGCAGGGAAGAGGAAGGACGGTACCTGCAGAGGAAGCCACGGCTAACTACGTGCCAGCAGCCGCGGTAATACGTAGGTGGCAAGCGTTGTTCGGAATAACTGGGCGTAAAGGATGCGTAGGCGGTTAAACAAGTTATATGTTAAATATATAGGCTTAACCTGTAGAAAGCATATAAAACTGTTTAAAGCGGT
+
GGGGGGGGGGGGGGGGGGGGGGGGGGGGGGGGGGGGGGGGGGGGGGGGGGGGGGGGGGGGGGGGGGGGGGGGGGGGGGGGGGGGGGGGGGGGGGGGGGGGGGGGGGGGGGGGGGGGGGGGGGGGGGGGGGGGGGGGGFGDGGGGGGGGGGGGGGGGGGGGGGGGGGGGGGGGGGGGGGGGGGFGGGGGGGGGGGGGDGGGGGGGGFGGGGGGGGGGGGGGGFFGGGGEGGGGGDDGGF7CDFG4FFFFGFFFF?<F?FGGCB468FB=<FFFFFDAAFBFABFADABB?BFF2>4)#####
@M05025:18:000000000-B3NL5:1:1101:19885:12432 1:N:0:CACTCA
ACAGTGACTCCTACGGGAGGCAGCAGTGGGGAATATTGCACAATGGGCGCAAGCCTGATGCAGCGACGCCGCGTGCGGGATGGAGGCCTTCGGGTTGTAAACCGCTTTTGTTCAAGGGCAAGGCACGGCTTCGGGCCGTGTTGAGTGGATTGTTCGAATAAGCACCGGCTAACTACGTGCCAGCAGCCGCGGTAATACGTAGGGTGCGAGCGTTATCCGGATTTATTGGGCGTAAAGGGCTCGTAGGCGGTTCGTCGCGTCCGGTGTGAAAGTCCATCGCCTAACGGTGGATCTGCGTAAC
+
GGGGECCF@EFAFEFGGDEGGC@CCFFFGGGCFGCFGGGGGGECGFGEGGG:@FGG?FGFG,CFFGGGGGGGGGGDF@C=FFG@FECFGGGGCGGGGFGGGGGGGGGDFGGGAFFFGGGGCFGGGGGGGCGGGEGGGDCFGGG?E;DFGCFBECFEBEGGCFCCF7F7:E*?:BBEEB8>EGFGCE*885C51C>FFD59<::EAE=E:E5C7CEC7<5*2A*<++<+9*9D<C<C7DD5C<9.7576>B)7>FFF>3/7)>BBFB?><=866=5>2<<F?033::1,,-(),)..#####
@M05025:18:000000000-B3NL5:1:1101:5842:12434 1:N:0:CACTCA
ACAGTGACTCCTACGGGAGGCAGCAGTGGGGAATATTGGACAATGGGCGCAAGCCTGATCCAGCCATACCGCGTGGGTGAAGAAGGCCTTCGGGTTGTAAAGCCCTTTGGTTGGGAAAGAAATCCAGCCGGCTAATACCTGGTTGGGATGACGGTACCCAAAGAATAAGCACCGGCTAACTTCGTGCCAGCAGCCGCGGTAATACGAAGGGTGCAAGCGTTACTCGGAATTACTGGGCGTAAAGCGTGCGTAGGTGGTTATTTAAGTCCGTTGTGAAAGCCCTGGGCTCAACCTGGCGAGA
+
GGGGG9FCACEEFFEEGEGGCGGGCFFFDEFEGG9FGGFEFGGGGGGGGGEGGGGGGGC@FGGGGGDGGGGGC+@+FFFCEAFGGFGFGFGGEG4BFGGAFGF=F<<F,4F+?B7<8F<BFGGGGGGDGGGGGGD9FFDGGGGGEEFC>7>FE>+8>>BFGFC,:DE,,:>EGGGDGEFFC,;<CC5BFGFGFGFGGG/=E5<CE=FGDEGF55C??55EEGC:CGGCCFFG=FCCGGCD<CC4=DGECD>>BB4?>BCFD6@FA=AFBBFF@;?<4)9746??01:???584(3:#####
@M05025:18:000000000-B3NL5:1:1101:27877:12442 1:N:0:CACTCA
ACAGTGACTCCTACGGGAGGCAGCAGTAGGGAATCTTCCACAATGGACGAAAGTCTGATGGAGCAACGCCGCGTGAGTGAAGAAGGGTTTCGGCTCGTAAAGCTCTGTTGGTAGGGAAGAAAGATAGAGGTAGTAACTGGCCTTTATTTGACGGTAATTACTTAGAAAGTCACGGCTAACTACGTGCCAGCAGTCGCGGTAATACGTAGGTGGCAAGCGGTGTCCGGATTTATTGGGCGTAAAGCGAGTGCAGGCGGGTCAATAAGTCTGGTTTGAAAGGCTTCGGCGCAAACGGAGGCAC
+
FGGGGFGGEGGGDCCFGGGDGGGFGGGGGGGGGGGGGCGFFGFGGGGGEGGGGFEFGFAFGFFGGGAEGCGGGGGGEFFFGAFFF?EGFGEFGGGGFFEGGGGFGGFFFGGDFG+=EF><BFGFGFGFFF<DGGFGDGFFD=9>B<FGG,@FGEGGGFGFAGGEGGGFFFFGCE6+>8>DEG7@F,:EFF5,>,>CECEEGD97,;<AA=GFD*:+***/=CEFFG=E<C4@7:CDFCG35<C6=>7>)7?*6>2BE)1)*19=BB<?9*)**)-)--),((.4310-(,4((,((#####
@M05025:18:000000000-B3NL5:1:1101:23392:12466 1:N:0:CACTCA
ACAGTGACTCCTACGGGAGGCAGCAGTGAGGAATATTGGTCAATGGGCTTACGCCTGAACCAGCCAAGTCGCGTGAGGGAAGACTGCCCTATGGGTTGTAAACCTCTTTTGTCAGGGAGCAATTGGCGCTACGTGTAGCGTTATCGAGAGTACCTGAAGAAAAAGCATCGGCTAACTCCGTGCCAGCAGCCGCGGTAATACGGAGGATGCGAGCGTTATCCGGATTTATTGGGTTTAAAGGGTGCGTAGGCGGAATGCCAAGTCAGCGGTAAAATCGCGGGGCTCAACCTCGCTCCATAGC
+
GGGGGGGGGGGGGGGGGGGGGGGGGGGGGGGGGGGGGGGGGGGGGGGGGGGGGGGGGGGGGGGGGGGGGGGGGGGGGGGGGGGGGGGGGGGGGGGGGGGGGGGGGGGGGGGGGGGGGGGGGGGGGGGGGGGGGGGGGGGGGGGGGGGGGGGGGGGGGGGGGGGGGGGGGGGDFGGGGGGGGFGGGGGGGGGGGGGGGGGGGGGGGGGGGGGGGGGGGE=FGGGG5C6FGGGGGGCDFGGFGGGFFDGFGFFFFF9FFFCFFFFFAFBF>DFFFBD???>F>>96<77::?BFF?34#####
@M05025:18:000000000-B3NL5:1:1101:16029:12482 1:N:0:CACTCA
ACAGTGACTCCTACGGGAGGCAGCAGTAGGGAATCTTCCACAATGGACGCAAGTCTGATGGAGCAACGCCGCGTGAGTGAAGAAGGGTTTCGGCTCGTAAAGCTCTGTTGGTAGTGAAGAAAGATAGAGGTAGTAACTGGCCTTTATTTGACGGTAATTACCTAGAAAGTCACGGCTAACTACGTGCCAGCAGCCGCGGTAATACGTAGGTGGCAAGCGTTGTCCGGATTTATTGGGCGTAAAGCGAGTGCAGGCGGTTCAATAAGTCTGATGTGAAAGCCTTCGGCTCAACCGGGAGAAG
+
GGGGGGGGGGGGGGGGGGGGGGGGGGGGGGGGGGGGGGGGGGGGGGGGGGGGGGGGGGGGGGGGGGGGGGGGGGGGGGGGGGGGGGGGGGGGGGGGGGGGGGGGGGGGGGGGGGFGGGGGGGGGGGGGGGGGGGGGGGGGGGGGGGGGGGGGGGGGGGGGGGGGGGGGGGGGGGGGEGGGGAGGGGGGGGGGGGGGGGGGCGGGGGGGGGGGGGGDGGGGGGGGFEGEGCGFGFDGFGD39CGFFFGFG3@BFFFBD)55CFFF>FAFFF?F49)444>BF?A>B09<?FF?F>B(#####
@M05025:18:000000000-B3NL5:1:1101:4303:12539 1:N:0:CACTCA
ACAGTGACTCCTACGGGAGGCAGCAGTGGGGAATATTGGACAATGGGCGCAAGCCTGATCCAGCCATACCGCGTGGGTGAAGAAGGCCCTCGGGTTGTAAAGCCCTTTTGTTGGGAAAGAAATCCAGCCGGCTAATACCTGGTTGGGATGACGGTACCCAAAGAATAAGCACCGGCTAACTTCGTGCCAGCAGCCGCGGTAATACGAAGGGTGCAAGCGTTACTCGGAATTACTGGGCGTAAAGCGTGCGTAGGTGGTCGCTTAAGTCCGTTGTGAAAGCCCTGGGCTCAACCTGGGATCG
+
GGGGGGGGGGGGGGGGGGGGGGGGGGGGGGGGGGGGGGGGGGGGGGGGGGGGGGGGGGGGGGGGGGGGGGGGGGGGGGGGGGGGGGGGGGGGGGGGGGGGGGGGGGGGGGGGGGGGGGGGGGGGGGGGGGGGGGGGGGGGGGGGGGGGGGGGGGGGGGGGGGGGFFGGGGGGGGGGGGGGGGFDGGGGGGGGGGGGGGGGGGFGGGGGGGGGGGGGGGGGGGGGGGGGGGGGGGGGGGGGGGGFFFGFDF>@@EAF>EFGD>FE97AFFFFFFFBFA9<?:?FFFFFFFF?FFF<B#####
@M05025:18:000000000-B3NL5:1:1101:17228:12546 1:N:0:CACTCA
ACAGTGACTCCTACGGGAGGCAGCAGTAGGGAATCTTCGGCAATGGACGCAAGTCCGACCGAGCAACGCCGCGTGAGTGAAGAAGGTTTTCGGATCGTAAAACTCTGTTGTTAGAGAAGAACAAGGATGAGAGTAAAATGTTCATCCCTTGACGGTATCTAACCAGAAAGCCACGGCTAACTACGTGCCAGCAGCCGCGGTAATACGTAGGTGGCAAGCGTTGTCCGGATTTATTGGGCGTAAAGCGAGCGCAGGCGGTTTCTTACGTCTGATGTGAAAGCCCCCGGCTCAACCGGAAGAC
+
GGGGGFGGEGGGGGGGGGGGGGGGGGGGGGGGGGFFGGGGGGGGGGGGGGGGGGGGGGGGGGGGGGGGGGGEGGFFEGGGGGGCGGGDFGGGGGGGGGGGGGGGGGGGFGGFGGGGGGGFGGGEGGGFGGGGGGGFGDFGGGGGGGGCFFGGGGGGGGGGGGGGGGGGGGGGGGGECCE6FGGGGGGGGCFGGGGGGGGGGGGFCFF9<EGGGGFC+AGGEE=GGGCCDGDFCCFGCGDCCDG:BFDDDFFFEF>:>DG39BBF5*(0.>FB**).<)49:33<>B>B;?B2?B9;#####
@M05025:18:000000000-B3NL5:1:1101:8247:12562 1:N:0:CACTCA
ACAGTGACTCCTACGGGAGGCAGCAGTGGGGAATATTGCACAATGGGGGAAACCCTGATGCAGCAACGCCGCGTGAGTGAAGAAGGTTTTCGGATTGTAAAGCTCTGTTAGCAGGGAAGAGGAAGGACGGTACCTGCAGAGGAAGCCACGGCTAACTACGTGCCAGCAGCCGCGGTAATACGTAGGTGGCAAGCGTTGTTCGGAATAACTGGGCGTAAAGGATGCGTAGGCGGCTAAACAAGTTATATGTTAAATATATAGGCTTAACCTGTAGAAAGCATATAAAACTGTTTAACCGCGG
+
GGGGGGGGGGGGGGGGGGGGGCFGGGFGGGGGGGGGGGGGGGGGGGGGGGGGGGGFGGGGGGGGGGGGGGGGGFECGFGCGGGGGG8AFGGGGGGGGGGGGGGCGCFGFGGGGGGGGGD?FFGGFGGGGDGGGGGGGFGGFGGGGGFGGGGGGEGGGGGDGGFFGGGGGGGGGGGGGGFGGC?CFGGDGGGGFGGCGG8FGGGDGGGGGGGGGGEEGGGGGFGGGGGED<FGD)9CFGCGDDFFFFGFCF4B?FFF?FGGCBFFFFFFFFFF?FFBA27:A>)6<)6<?B4)4<B)#####
@M05025:18:000000000-B3NL5:1:1101:21208:12578 1:N:0:CACTCA
ACAGTGACTCCTACGGGAGGCAGCAGTGGGGAATATTGCACAATGGGCGCAAGCCTGATGCAGCCATGCCGCGTGTATGAAGAAGGCCTTCGGGTTGTAAAGTACTTTCAGCGAGGAGGAAGGCATTGTGGTTAATAACCGCAGTGATTGACGTTACTCGCAGAAGAAGCACCGGCTAACTCCGTGCCAGCAGCCGCGGTAATACGGAGGGTGCAAGCGTTAATCGGAATTACTGGGCGTAAAGCGCACGCAGGCGGTCTGTCAAGTCGGATGTGAAATCCCCGGGCTCAACCTGGAGCAG
+
GGGGGGGGGGGGGGGGGGGGGGGGGGGGGGGGGGGGGGGGGGGGGGGGGGGGGGGGGGGGGGGGGGGGGGGGGGGGGGGGGGGFGGGGGGGGGGGGGGGGGGGGGGGGGGGGGGGGGGGGGGGGGGGGGGGGGGGGGGGGGGGGGGGGGGGGGGGGEGGGGGGGGGGGGGGGGGGGEGGGGGGGGCGGGGGGGGGGGGEGGGGGGGGGEDEGGGGGGGGG=EGFGGGDGGGGDFFGGGD9C7CFF33>GFFFDFFF>B3CGFFFBF>F?>3BBFFAD2)..:029>99?2,44(28#####
@M05025:18:000000000-B3NL5:1:1101:18022:12598 1:N:0:CACTCA
ACAGTGACTCCTACGGGAGGCAGCAGTGAGGAATATTGGTCGATGGGAGAGATCCTGAACCAGCCAAGCCGCGTGAGGGAAGACGGCCCTATGGGTTGTAAACCTCTTTTGTCGGAGAACAAAACCCGGGACGAGTCCCGGACTGCGTGTATCCGAAGAAAAAGCATCGGCTAACTCCGTGCCAGCAGCCGCGGTAATACGGAGGATGCGAGCGTTATCCGGATTTATTGGGTTTAAAGGGTGCGTAGGCGGTCCGTTAAGTCAGCGGTAAAATTGCGGGGCTCAACCCCGTCGAGGCGGA
+
GGGGGGGGGGGGGGGGGGGGGGGGGGGGGGGGGGGGGGGGGGGGGGGGGGGGGGGGGGGGGGGGGGGGGGGGGGGGGGGGGGGGGGGGGGGGGGGGGEGGGGGGGGGGGGGGGGGGGGGGGGGGGGGGGGGGGGGGGGGGGDGGGGGGGGGGGGGGGGGGGGGGGGGGGGGGGGGGGGGGGGGGGGGGGGGGGGGDEGGGGGGGGGGGGGGGGGDEDGGGGGGEGGGGGGGGDCCDFCFGD7C@DD55DFFFDD6:.<CFGFFFFF>FFDDF?BBFFFFFF>18>BBF??BFFFF9#####
@M05025:18:000000000-B3NL5:1:1101:21249:12618 1:N:0:CACTCA
ACAGTGACTCCTACGGGAGGCAGCAGTAGGGAATCTTCCACAATGGGCGCAAGCCTGATGGAGCAACACCGCGTGAGTGAAGAAGGGTTTCGGCTCGTAAAGCTCTGTTGTTGGAGAAGGACGTGCGTGAGAGTAACTGTTCACGCAGTGACGGTATCCAACCAGAAAGTCACGGCTAACTACGTGCCAGCAGCCGCGGTAATACGTAGGTGGCAAGCGTTATCCGGATTTATTGGGCGTAAAGCGAGCGCAGGCGGTTGCTTAGGTCTGATGTGAAAGCCTTCGGCTTAACCGAATGGAA
+
GGGGGGGGGGGGGGGGGGGGGGGGGGGGGGGGGGGGGGGGGGGGGGGGGGGGGGGGGGGGGGGGGGGGGGGGGGGGGGGGGGGGGGGGGGGGGGGGGGGGGGGGGGFGGGGGGGGGGGGGGGGGCGGFGGGGGGGFGGGGGGGGGGGGGGGGGGECGGFFFFDGGGGGFGGGGGGGGGGGGGFEGGGGGGGCGGFGGG5?EDGGGGGGG=FFGGGGGGGGGDDFGGGECDGGGGFGGGGGGGFFFBDFDEEFEFFFB)1>CFFFFFF@9?FF69<AF>B<?BD26:>?F><D>F>1#####
@M05025:18:000000000-B3NL5:1:1101:24226:12669 1:N:0:CACTCA
ACAGTGACTCCTACGGGAGGCAGCAGTAGGGAATCTTCCACAATGGACGAAAGTCTGATGGAGCAACGCCGCGTGAGTGAAGAAGGGTTTCGGCTCGTAAAGCTCTGTTGGTAGTGAAGAAAGATAGAGGTAGTAACTGGCCTTTATTTGACGGTAATTACTTAGAAAGTCACGGCTAACTACGTGCCAGCAGCCGCGGTAATACGTAGGTGGCAAGCGTTGTCCGGATTTATTGGGCGTAAAGCGAGTGCAGGCGGTTCAATAAGTCTGATGTGAAAGCCTTCGGCTCAACCGGAAGGTG
+
GGGGGGGGGGGGGGGGGGGGGGGGGGGGGGGGGGGGGGGGGGGGGGGGGGGGGGGGGGGGGGGGGGGGGGGGGGGGGGGGGGGGGGGGGGGGGGGGGGGGGGGGGGGFFFGGGGGGGGGGGGGGGGGGGGGGGGGGGGGGGGGGGGGGGGGGGGGGGGGGGGGGGGGGGGGGGGGGGGGGGGGGGGGGGGGGGGFEGGGGGGGGDG:AFGGGFFFGGGG=C=1CFGGCDGFGGGGGGGGGGGGFFFGFCFFFFFFFE7CDGF6FBF<?AFFF6FBADA>?:?<?BFF?F7?BFB>-#####
@M05025:18:000000000-B3NL5:1:1101:18379:12694 1:N:0:CACTCA
ACAGTGACTCCTACGGGAGGCAGCAGTGGGGAATATTGCAGAATGGGGGAAACCCTGATGCAGCAACGCCGCGTGAGTGAAGAAGGTTTTCGGATTGTAAAGCTCTGTTAGCAGGGAAGAGGAAGGACGGTACCTGCAGAGGAAGCCACGGCTAACTACGTGCCAGCAGCCGCGGTAATACGAAGGTGGCAAGCGTTGTTCGGAATAACTGGGCGTAAAGGATGCGTAGGCGGTTAAACAAGTTATATGTTAAATATATAGGCTTAACCTGTAGAAAGCATATAAAACTGTTTAACCATTG
+
GGGGGGGGGGGFFGGGEGGGGDGGFGCEFGGCFGGGGGFF<<FFFDGGGGGGGGGGFGGGGGGGGGGGGGGDGGGEGFGFGGGGFGCEFGGGGFGGGGGGGGGGGGGGGGGGGGFFGFBEEGG8EFFGG7FFGGGGGFGCECBFGFFFGGGGGGGGFFGGFGGGGGGGGGGGGDGGG>CCFFF:EEGGGGFGGGEC*?EGGGGGGGFDFFGCEGGG57/:CFGGFCEGGGFDG7C37::>7C>FFFG?F=4@7@<FFBDCFBFF??49<FFFFF<4<7:B<4<4)-),4<:<AB4)#####
@M05025:18:000000000-B3NL5:1:1101:11162:12727 1:N:0:CACTCA
ACAGTGACTCCTACGGGAGGCAGCAGTAGGGAATCTTCCACAGTGGGCGAAAGCCTGATGGAGCAACGCCGCGTGGGTGAAGAAGGTCTTCGGATCGTAAAACCCTGTTGTTAGAGAAGAAAGTGCGTGAGAGTAACTGTTCACGTTTCGACGGTATCTAACCAGAAAGCCACGGCTAACTACGTGCCAGCAGCCGCGGTAATACGTAGGTGGCAAGCGTTATCCGGATTTATTGGGCGTAAAGGGAACGCAGGCGGTCTTTTAAGTCTGATGTGAAAGCCTTCGGCTTAACCGGGGTGGC
+
GGGGGGGGGGGGGGGGGGGGGGGGGGGGGGGGGGGGGGGGGGGGGGGGGGGGGGGGGGGGGGGGGGGGGGGGGGGGEGGGGGGGGGGGGGFGGGGGGGGGGGGGGGGGGGFGGGGGGGGGGGGGGGGFGFGGGGGGGGGGGGGGGGGGGGGGGGFGGGGGGGGGGGGGFGGGGGEGGCFGGGGCDEFGGGFCFGFEGGGEGGGCFEFGGEFF:CFFGGGGDG=E<CCGDDCGD77CCFGGCGC?F>D49>@@><>E>)1<FFFF?F>4:F=FFF4<4)4<0:))4:>?>?AFFF0(#####
@M05025:18:000000000-B3NL5:1:1101:23938:12735 1:N:0:CACTCA
ACAGTGACTCCTACGGGAGGCAGCAGTGGGGAATATTGCACAATGGGGGAAACCCTGATGCAGCAACGCCGCGTGAGTGAAGAAGGTTTTCGGATTGTAAAGCTCTGTTAGCAGGGAAGAGGAAGGACGGTACCTGCAGAGGAAGCCACGGCTAACTACGTGCCAGCAGCCGCGGTAATACGTAGGTGGCAAGCGTTGTTCGGAATAACTGGGCGTAAAGGATGCGTAGGCGGTTAAACAAGTTATATGTTAAATATATAGGCTTAACCTGTAGAAAGCATATAAAACTGTTTAACTCCGG
+
GGGGGGGGGGGGGGGGGGGGGGGGGGGGGGGGGGGGGGGGGGGGGGGGGGGGGGGGGGGGGGGGGGGGGGGGGGGGGGGGGGGGGGGGGGGGGGGGGGGGGGGGGGGGGGGGGGGGGGGGGGGGGGGGGGGGGGGGGGGGGGGGGGGGGGGGGGGGGGGGGGGGGGGGGGGGGGGGGGGGGGGGGGGGGGGGGGGGEEGGGGGGGGGGGGGGGGGGGGGGGGGGGGGGGGGGGDGGGGGGGGGFFFGFGFFFF?<FFFGGGFFFFFFFFFFFFFBA2??FFBFFAFFFBFAAF<A)#####
@M05025:18:000000000-B3NL5:1:1101:17343:12747 1:N:0:CACTCA
ACAGTGACTCCTACGGGAGGCAGCAGTAGGGAATCTTCCACAATGGGCGAAAGCCTGATGGAGCAACGCCGCGTGAGTGAAGAAGGTTTTCGGATCGTAAAGCTCTGTTGTTGGTGAAGAAGGATAGAGGTAGTAACTGGCCCCTATTTGACGGTAATCAACCAGAAAGTCACGGCTAACTACGTGCCAGCAGCCGCGGTAATACGTAGGTGGCAAGCGTTGTCCGGATTTATTGGGCGTAAAGCGAGCGCAGGCGGAAAGATAAGTCTGATGTGAAAGCCCCCGGCTTAACCGAGCCGGC
+
GGGGGGGGGGGGGGGGGGGGGGGGGGGGGGGGGGGGGGGGGGGGGGGGGGGGGGGGGGGGGGGGGGGGGGGGGGGGGGGGGGGGGGFGGGGGGGGGGGG8FGGGGGGGDGGGGGGGFGGGGGGGGGGGGGCGGGGGGGGGGGGGGGGGGGGGGGGGGGGGGFGGGGGGGGGGGGGGGGGGGGGGGGGGGGGGFGGGGG=CGGEFGGGGGDGFGGGGGF=AEGGGGGGCDDFGGGGGGGGGGGCFFDGFGFFB>EFFFFGGGFFFBFFFFBF?FFFAFBFF:BB0929>F:A<<694#####
@M05025:18:000000000-B3NL5:1:1101:17389:12762 1:N:0:CACTCA
ACAGTGACTCCTACGGGAGGCAGCAGTGGGGAATATTGGACAATGGGCGCAAGCCTGATCCAGCCATACCGCGTGGGTGAAGAAGGCCTTCGGGTTGTAAAGCCCTTTTGTTGGGAAAGAAATCCAGCCGGCTAATACCTGGTTGGGATGACGGTACCCAAAGAATAAGCACCGGCTAACTTCGTGCCAGCAGCCGCGGTAATACGAAGGGTGCAAGCGTTACTCGGAATTACTGGGCGTAAAGCGTGCGTAGGTGGTCGTTTAAGTCCGTTGTGAAAGCCCTGGGCTCAACCTGGCAGGT
+
GGGGGGGGGGGGGGGGGGGGGGGGGGGGGGGGGGGGGGGGGGGGGGGGGGGGGGGGGGGGGGGGGGGGGGGGGGGGGGGGGGGGGGGGGGGGGGGGGGGGGGGGGGGGGGGGGGGGGGGGGGGGGGGGGGGGGGGGGGGGGGGGGGGGGGGGGGGGGGGGGGGGGGGGGGGGGGGGGGGGGGFGGGGGGGGGGGGGGGGGGGGGGGGGGGGGGGGGGGGGGDGGGGEEGGGGGGGGFGGGGGGFFFGFGFDFE3<FFFGGGF@F2*:=>@F<35(6>A<B?F:?FFF?:B????<B#####
@M05025:18:000000000-B3NL5:1:1101:17349:12827 1:N:0:CACTCA
ACAGTGACTCCTACGGGAGGCAGCAGTAGGGAATCTTCCACAATGGACGAAAGTCTGATGGAGCAACGCCGCGTGAGTGAAGAAGGGTTTCGGCTCGTAAAGCTCTGTTGGTAGTGAAGAAAGATAGAGGTAGTAACTGGCCTTTATTTGACGGTAATTACTTAGAAAGTCACGGCTAACTACGTGCCAGCAGCCGCGGTAATACGTAGGTGGCAAGCGTTGTCCGGATTTATTGGGCGTAAAGCGAGTGCAGGCGGTTCTATAAGTCTGATGTGAAAGCCTTCGGCTCAACCGGGTCTAA
+
GGGGGGGGGGGGGGGGGGGGGGGGGGGGGGGGGGGGGGGGGGGGGGGGGGGGGGGGGGGGGGGGGGGGGGGGGGGGGGGGGGGGGGGGGGGGGGGGGGGGGGGGGGGGFGGGGGGGGGGGGGGGGGGGGGGGGGGGGGGGGGGGGGGGGGGGGGGGGGGGGGGGGGGGGGGGGGGGGGGGGGGGGGGGGGGGGGGGGGGGGGGGGGGGGGCFGGGGGGGCEEGGGGGDCGGDGGFGGFGGGGGFFFGFDFFFFFFFFBGGGFFFFFFFFFFFFFDFFFBF??<?::BFFFBBBFF(#####
@M05025:18:000000000-B3NL5:1:1101:6750:12855 1:N:0:CACTCA
ACAGTGACTCCTACGGGAGGCAGCAGTGGGGAATATTGCACAATGGGGGAAACCCTGATGCAGCAACGCCGCGTGAGTGAAGAAGGTTTTCGGATTGTAAAGCTCTGTTAGCAGGGAAGAGGAAGGACGGTACCTGCAGAGGAAGCCACGGCTAACTACGTGCCAGCAGCCGCGGTAATACGTAGGTGGCAAGCGTTGTTCGGAATAACTGGGCGTAAAGGATGCGTAGGCGGTTAAACAAGTTATATGTTAAATATATAGGCTTAACCTGTAGAAAGCATATAAAACTGTTTAACACGTC
+
GGGGGGGGGGGGGGGGGGGGGGGGGGGGGGGGGGGGGGGGGGGGGGGGGGGGGGGGGGFGGGGGGGGGGGGGGGGGGGGGGGGGGGGGGGGCGGGGGGGGGGGGGGGGGGGFGGGGGGGGGGGGGGGGGGGGGGGGGGGGGGGGGGGGGGGGGGGGGGGGGGGGGGGGGGGGGGGGEGGGGGGGGGGGGGGGGGGEGGGGGGGGGGFDGGGGGGGGGGGGFDGGGGGGGGGGGCDGCGGGFGGFFFGFGFFFFFFFFFGGG?@4:FAFFFFFFFFB2:B?9AA9A<ABBF<A<FF)#####
@M05025:18:000000000-B3NL5:1:1101:16877:12856 1:N:0:CACTCA
ACAGTGACTCCTACGGGAGGCAGCAGTGGGGAATATTGCACAATGGGGGAAACCCTGATGCAGCAACGCCGCGTGAGTGAAGAAGGTTTTCGGATTGTAAAGCTCTGTTAGCAGGGAAGAGGAAGGACGGTACCTGCAGAGGAAGCCACGGCTAACTACGTGCCAGCAGCCGCGGTAATACGTAGGTGGCAAGCGTTGTTCGGAATAACTGGGCGTAAAGGATGCGTAGGCGGCTAAACAAGTTATATGTTAAATATATAGGCTTAACCTGTAGAACGCATCTAAAACTGTTCAACGAGCT
+
GGGGGDGGGGGGGGGGGGGGGGGGGGGGFFGEGGGGGFGGGGGGFCEG@FGGGGGGGGGGFFGGAFCEGGGGGCGGGGGGGFEFGGFFFFFGEEEFGGGAGAFFGG<FFFFGGGGGFGGGGGCGG7FFGGEGGGGGDF<FDCF<DFGG?FEG<@CFG9FCFCGGGGGGGGGGGG8E8CG9EGG?CE?FF82<CF83A53AC5E*BFE+=C1=C*:CE=7:<6<7:CE*7*21>)9**09:CFC=*9:B>FBFFF2@B*00**/<162*.@7@64)6221(((--5:)54))6)).)#####
@M05025:18:000000000-B3NL5:1:1101:27539:12856 1:N:0:CACTCA
ACAGTGACTCCTACGGGAGGCAGCAGTAGGGAATCTTCCACAATGGACGCAAGTCTGATGGAGCAACGCCGCGTGAGTGAAGAAGGGTTTCGGCTCGTAAAGCTCTGTTGGTAGTGAAGAAAGATAGAGGTAGTAACTGGCCTTTATTTGACGGTAATTACCTAGAAAGTCACGGCTAACTACGTGCCAGCAGCCGTGGTAATACGTAGGTGGCAAGCGTTGTCCGGATTTATTGGGCGGAAAGCGAGTGCAGGCGGTTCAATAAGTCTGATGGGAAAGCCTTCGGCTCAACCGGAGGCTC
+
GGGGFCFGGGGGGFEEGGGGGGGGGGFGGGGGGGGGGGGGGGGFGGGEEFGGGGCDFGGGGGGGGGFGGGGGGGGCFGGGGGGGGGGGGEDGEGDEGGGGGGGGGFFFFGGEFGACFFFFGFGFGGGGGGE9A,:<,CBFDF@GFGC;DGDBGG>EG9FGD3;FD9EFGG9DFEEGGGFGGGG7,@BFFGGFCGFGE*=D,CEFFF6<=EF?GGFA=:CC/:C+=CE*/222+1CDC*931D<F7BCB<5?6FF>E5)15CFBF7*.1:F/97*(43130:72<03;2:)5743(,#####
@M05025:18:000000000-B3NL5:1:1101:20373:12870 1:N:0:CACTCA
ACAGTGACTCCTACGGGAGGCAGCAGTGGGGAATATTGCACAATGGGCGCAAGCCTGATGCAACGACGCCGCGTGCGGGATGGAGGCCTTCGGGTTGTAAACCGCTTTTGTTCAAGGGCAAGGCACGGCTTCGGGCCGTGTTGAGTGGATTGTTCGAATAAGCACCGGCTAACTACGTGCCAGCAGCCGCGGTAATACGTAGGGTGCGAGCGTTATCCGGATTTATTGGGCGTAAAGGGCTCGTAGGCGGTTCGTCGCGTCCGGTGTGAAAGTCCATCGCCTAACGGTGGATCTGCCGGAG
+
GGGGGGGGGGGGGGGGGGGGGGGGGGGGGGGGGGGGGGGGGGGGGGGGGGGGGGGGGGGGGGGGGGGGGGGGGGGGGGGGGGGGGGGGGGGGGGGGGGGGGGGGGGGGGGGGGFGFGGGFCGGGGGGGGGGGGGGGGGGGGGGGGGGGGGGGGGGGGGGGGGGGGGGGGGGGGGGGGGGGGGGGGGGGGGGGGGGGGGGFGGCEGGGGECGGGGGGGGGGECCFGGGCFCGGDD<FGG3DGGGBDFGFGFBDFF<BDBDGD@D:>DFF)9FFFF>A:A?BF<?BFFFFFB6?DA4)#####
@M05025:18:000000000-B3NL5:1:1101:6179:12886 1:N:0:CACTCA
ACAGTGACTCCTACGGGAGGCAGCAGTGGGGAATATTGCACAATGGGGGAAACCCTGATGCAGCAACGCCGCGTGAGTGAAGAAGGTTTTCGGATTGTAAAGCTCTGTTAGCAGGGAAGAGGAAGGACGGTACCTGCAGAGGAAGCCACGGCTAACTACGTGCCAGCAGCCGCGGTAATACGTAGGTGGCAAGCGTTGTTCGGAATAACTGGGCGTAAAGGATGCGTAGGCGGTTAAACAAGTTATATGTTAAATATATAGGCTTAACCTGTAGAAAGCATATAAAACTGTTTAACCAAGC
+
FFGGGDFC<FEEFFFGEGGE7;FGCFEFGGGE@<FGFFEFGGGGGGFDGGEFGG@<CFFEFGEFEGFCFGGFGFGGGFEFEFGFGGEEFF?CF+4BFG?EGDFGFFGGGAGDGGGGGABFFFGGDGGGGGGGGGGGGGGGGGGGGGFGGGGGGGGGGGGGGGGGGGGGGGGGGGGGGGGGGGCFGG;<CGGGGGGGCGGGGGGGGGFEA<EFG=EGGCFGGGGGGGDEDGGGGCD*27CCGGFF6@G4F=F??B2@FFGGGFFF?FFFFFFFBFF<AB?BF9>46:>B?464<AF)#####
@M05025:18:000000000-B3NL5:1:1101:21219:12914 1:N:0:CACTCA
ACAGTGACTCCTACGGGAGGCAGCAGTAGGGAATCTTCCACAATGGGCGAAAGCCTGATGGAGCAACGCCGCGTGGGTGAAGAAGGTCTTCGGATCGTAAAACCCTGTTGTTAGAGAAGAAAGTGCGTGAGAGTAACTGTTCACGTTTCGACGGTATCTAACCAGAAAGCCACGGCTAACTACGTGCCAGCAGCCGCGGTAATACGTAGGTGGCAAGCGTTATCCGGATTTATTGGGCGTAAAGGGAACGCAGGCGGTCTTTTAAGTCTGATGTGAAAGCCTTCGGCTTAACCGGATCGGG
+
GGGGGGGGGGGGGGGGGGGGGGGGGGGGGGGGGGGGGGGGGGGGGGGGGGGGGGGGGGGGGGGGGGGGGGGGGGGGGGGGGGGGGGGGGGGGGGGGGGGGGGGGGGGGGGGGGGGGGGGGGGGGGGGGGGGFGGGGGGGGGGGGGFGGGGGGEGGGGGGGGGGGGGGGGGGGGGGGGGGGGFGDGGGGGGGGGGGGGGGEGEGGGGGGGEFGGGGGGGGGGGGGGGGGGDFGGGGGGGGGGGGFFFGFFFEEEFFF>BDDGFFFFFFFBFFFFFFFAAA?B?FFFFFF;?FFBF>(#####
@M05025:18:000000000-B3NL5:1:1101:20602:12917 1:N:0:CACTCA
ACAGTGACTCCTACGGGAGGCAGCAGTGGGGAATATTGCACAATGGGGGAAACCCTGATGCAGCAACGCCGCGTGAGTGAAGAAGGTTTTCGGATTGTAAAGCTCTGTTAGCAGGGAAGAGGAAGGACGGTACCTGCAGAGGAAGCCACGGCTAACTACGTGCCAGCAGCCGCGGTAATACGTAGGTGGCAAGCGTTGTTCGGAATAACTGGGCGTAAAGGATGCGTAGGCGGTTAAACAAGTTATATGTTAAATATATAGGCTTAACCTGTAGAAAGCATATAAAACTGTTTAAAGTGTC
+
GGGGGGGGGGGGGGGGGGGGGGGGGGGGGGGGGGGGGGGGGGGGGGGGGGGGGGGGGGGGGGGGGGGGGGGGGGGGGGGGGGGGGGGGGGGGGGDGGGGGGGGGGGGGGGGGGGGGGGGGGGGGGGGGGGGGGCGGGGGFGGGGGGGGGGGGGGGGGGGGFFGGFGGGFFGGGGGGDGFGFE<FFEEGGGGGGGGGEGGFFGEGGGGGGGGGGGGGGGGGFFGGGEEEGCDGDCDDCCCCGGC6FFGFGFFFFFFF@FGGFFFF?FF48=7FFFB<BBF:<<>A<9A2?A45<AA)#####
@M05025:18:000000000-B3NL5:1:1101:20450:12973 1:N:0:CACTCA
ACAGTGACTCCTACGGGAGGCAGCAGTGGGGAATATTGGACAATGGGCGCAAGCCTGATCCAGCCATACCGCGTGGGTGAAGAAGGCCTTCGGGTTGTAAAGCCCTTTTGTTGGGAAAGAAATCCAGCCGGCTAATACCTGGTTGGGATGACGGTACCCAAAGAATAAGTACCGGCTAACTTCGTGCCAGCAGCCGCGGTAATACGAAGGGTGCAAGCGTTACTCGGAATTACTGGGCGTAAAGCGTGCGTAGGTGGTTATTTAAGTCCGTTGTGAAAGCCCTGGGCTCAACCTGGCCTTG
+
GGGGGGGGGGGGGGGGGGGGGGGGGGGGGGGGGGGGGGGGGGGGGGGGGGGGGGGGGGGGGGGGGGGGGGGGGGGGGGGGGGGGGGGGGGGGGGGGGGGGGGGGGGGGGGGGGGGGGGGGGGGGGGGGGGGGGGGGGGGGGGGGGGGGGGGGGGGGGGGGGGGGGGGGGGGGGGGGGGGGGGGGGGGGGGGGGGGGGGGGGGGFFGGGGDGGGGGGGGGGGGGGGGDGGGGGGGGGGGGDGGGFFFGFGFDFEEBF3)9F7BFFAFFFFFFFFFFAFAAFBBF??FFFF?F?04<B#####
@M05025:18:000000000-B3NL5:1:1101:20665:12996 1:N:0:CACTCA
ACAGTGACTCCTACGGGAGGCAGCAGTAGGGAATCTTCCACAATGGGCGAAAGCCTGATGGAGCAACGCCGCGTGGGTGAAGAAGGTCTTCGGATCGTAAAACCCTGTTGTTAGAGAAGAAAGTGCGTGAGAGTAACTGTTCACGTTTCGACGGTATCTAACCAGAAAGCCACGGCTAACTACGTGCCAGCAGCCGCGGTAATACGTAGGTGGCAAGCGTTATCCGGATTTATTGGGCGTAAAGGGAACGCAGGCGGTCTTTTAAGTCTGATGTGAAAGCCTTCGGCTTAACCGGGGGCTC
+
GGGGGGGGGGGGGGGGGGGGGGGGGGGGGGGGGGGGGGGGGGGGGGGGGGGGGGGGGGGGGGGGGGGGGGGGGGGGGGGGGGGGGGGGGGGGGGGGGGGGGGGGGGGGGGFGFGFFGEGFGGGGGGGFFGGGGGGGGGGGGGGGGGGGGGGGGGFFGGGGGGGGGGGGGGGGGGGGGGGGFGGGGGGCFGGGGGGGGGC:EGGFGFGGGDCGGGGGGCGCCEGGGGGGGGGGGGFGFGDGGGD4=BGFCB>@@DFFB>DDGFFFBFFFF=BFFFFF<A<1:727??;?B?AFAB;0#####
@M05025:18:000000000-B3NL5:1:1101:17550:12999 1:N:0:CACTCA
ACAGTGACTCCTACGGGAGGCAGCAGTAGGGAATCTTCCACAATGGACGAAAGTCTGATGGAGCAACGCCGCGTGAGTGAAGAAGGGTTTCGGCTCGTAAAGCTCTGTTGGTAGTGAAGAAAGATAGAGGTAGTAACTGGCCTTTATTTGACGGTAATTACTTAGAAAGTCACGGCTAACTACGTGCCAGCAGCCGCGGTAATACGTAGGTGGCAAGCGTTGTCCGGATTTATTGGGCGTAAAGCGAGTGCAGGCGGTTCAATAAGTCTGATGTGAAAGCCTTCGTCTCAACCGGGACTCC
+
GGGGGGGGGGGGGGGGGEFGDGEGGGFGGGGGGGGGGGFFEGFGG8EFFCC@BCF9FGGFGGGGGGGGCC@FECC@CFGFAEGGGGDFEFCFEGF@FFGGFB,?FAF<<?EGFGFFC,C<FFCF9FFC?FA,?FFGGGFF@F9>9DFGGAAFEEFGGGGFFFC=FGAEFFGGGEB+BEFEGCF7@:@:C:>EGCEE5:?EEGGGEF9FFG?EF=CCF=555CEGGED:CDF7CDDGG5DD953**.9095*7*5>@>0)**164<FA9:479?F<A>26(8:>2:(3(4<9::(((#####
@M05025:18:000000000-B3NL5:1:1101:12087:13007 1:N:0:CACTCA
ACAGTGACTCCTACGGGAGGCAGCAGTGGGGAATATTGCACAATGGGCGAAAGCCTGATGCAGCGACGCCGCGTGAGGGATGACGGCCTTCGGGTTGTAAACCTCTTTCAGCAGGGAAGAAGCGAAAGTGACGGTACCTGCAGAAGAAGCGCCGGCTAACTACGTGCCAGCAGCCGCGGTAATACGTAGGGCGCAAGCGTTATCCGGATTTATTGGGCGTAAAGAGCTCGTAGGCGGTTTGTCGCGTCTGCCGTGAAAGTCCGAGGCTCAACCTCGGATCTGCGGTGGGTACGGGCGGATG
+
GGGGGGGGGGGGGGGGGGGGGGGGGGGGGGGGGGGGGGGGGGGGGGGGGGGGGGGGGGGGGGGGGGGGGGGGGGGGGGGGGGGGGGGGGGGGGGGGGGGGGGGGGGGGGGGGGGGGFGGGGGGGGGGGGGGGGGGGGGGGGGGFFGGGGGGGGGGGGGGGGGGGGGGGGGGGGGGGGGGGGDGFGGGGGGGGGGGGGGGGEGGGGGGGGGGGGGGGGGDGGGGGFGDEFGGGDDGGG3CD*9F>FFGFGFFFFFFFFFGFF?EFFFBF?FF:F?<081?BBFFFFFF09>FFFFF1#####
@M05025:18:000000000-B3NL5:1:1101:23087:13009 1:N:0:CACTCA
ACAGTGACTCCTACGGGAGGCAGCAGTGGGGAATATTGCACAATGGGCGCAAGCCTGATGCAGCCATGCCGCGTGTATGAAGAAGGCCTTCGGGTTGTAAAGTACTTTCAGCGAGGAGGAAGGTGTTGTGGTTAATAACCGCAGCAATTGACGTTACTCGCAGAAGAAGCACCGGCTAACTCCGTGCCAGCAGCCGCGGTAATACGGAGGGTGCAAGCGTTAATCGGAATTACTGGGCGTAAAGCGCACGCAGGCGGTCTGTCAAGTCGGATGTGAAATCCCCGGGCTCAACCTGGACGCA
+
GGGGGGGGGGGGGGGGGGGGGGGGGGFGGGGGGGGGGGGGGGGGGGGGGGGGGGGGGGGGGGGGGGGGGGGGGGGGGGGGGGGGGGGGGGGGGGGGGGGGGGGGGGGGGGGGGGGGGGGGGGGFGGGGGGGGGGGGGGGGGGGGGGGGGGGGGGGGGGGGGGGGGGGGGGGGGGGGGGGGGGGGGGGGGGFGGGGGGGGGGGGGGGECEEGEGGGGGGGGGEGFGGGGGGGGGFGGGCGGGGGF=:3>GFFFFF>B>7DDGFFFFFFFFFB)86<2>B<ABFF9;09B<?>1?BFF#####
@M05025:18:000000000-B3NL5:1:1101:25277:13011 1:N:0:CACTCA
ACAGTGACTCCTACGGGAGGCAGCAGTAGGGAATCTTCGGCAATGGACGGAAGTCTGACCGAGCAACGCCGCGTGAGTGAAGAAGGTTTTCGGATCGTAAAACTCTGTTGTTAGAGAAGAACAAGGATGAGAGTAGAATGTCCATCCCTTGACGGTATCTAACCAGAAAGCCACGGCTAACTACGTGCCAGCAGCCGCGGTAATACGTAGGTGGCAAGCGTTGTCCGGATTTATTGGGCGTAAAGCGAGCGCAGGCGGTTTCTTAAGTCTGATGTGAAAGCCCCGGGCTCAACCGGACGGG
+
GGGGGGGGGGGGGGGGGGGGGGGGGGFGGGGGGGGGGGGGGGGGGGGGGGDGGGGFGGGGGGGGGGGGDGGGGGGDGGGGGGGGGGGGGGGGGGGGGGGGGGGGGGGGGGGDFGGFGGGGGGGGGGGGGGGGDGGGGGGGGGGGGGGFCGGGGGGGGGGGGGGGGGGGGGGGGGGDEGGGGGGGGGGGGFGGGCGGGGGGGGGGGGG?FGGGGFFFEFFDEGGGGGGGG3<FGG=>D>7DGDGFF?55>5;@@@0)8:7C*9B4<?4*44@FFF4<4<><:??:(499;B>BF(4>#####
@M05025:18:000000000-B3NL5:1:1101:19331:13035 1:N:0:CACTCA
ACAGTGACTCCTACGGGAGGCAGCAGTAGGGAATCTTCCACAATGGACGAAAGTCTGATGGAGCAACGCCGCGTGAGTGAAGAAGGGTTTCGGCTCGTAAAGCTCTGTTGGTAGTGAAGAAAGATAGAGGTAGTAACTGGCCTTTATTTGACGGTAATTACTTAGAAAGTCACGGCTAACTACGTGCCAGCAGCCGCGGTAATACGTAGGTGGCAAGCGTTGTCCGGATTTATTGGGCGTAAAGCGAGTGCAGGCGGTTCAATAAGTCTGATGTGAAAGCCTTCGGCTCAACCGGAGAAAG
+
GGGGGGGGGGGGGGGGGGGGGGGGGGGGGGGGGGGGGGGGGGGGGGGGGGDGGGGGGGGGGGGGGGGGGGGGGGGGGGGGGGGGGGGGGGGGGGCGGGGGGGGGGFFFGGGFGCEFGGGGGGGGGGFGGGGGGGGGGGFGGFFFFCFFFG9DFEGGGGGGGGGGFGGGGGGGGGGGEGGGGGGCFFGFFCCFGFG5C>EGGGGGGG69CEFGGGF9FFGGEGEC<==5C<4C7FGGGGDGDDF4BFGB75@?FF>E>BCDGF=?AF4B<B*88=<<>AA<F?A<031(-23:121(#####
@M05025:18:000000000-B3NL5:1:1101:11207:13056 1:N:0:CACTCA
ACAGTGACTCCTACGGGAGGCAGCAGTAGGGAATCTTCCACAATGGGCGAAAGCCTGATGGAGCAACGCCGCGTGGGTGAAGAAGGTCTTCGGATCGTAAAACCCTGTTGTTAGAGAAGAAAGTGCGTGAGAGTAACTGTTCACGTTTCGACGGTATCTAACCAGAAAGCCACGGCTAACTACGTGCCAGCAGCCGCGGTAATACGTAGGTGGCAAGCGTTATCCGGATTTATTGGGCGTAAAGGGAACGCAGGCGGTCTTTTAAGTCTGATGTGAAAGCCTTCGGCTTAACCGGGGTCAA
+
GGGGGFGGGGGGGGGGGGGGGGGGGGGGGGGGGGGGGGGGGGGGGGGGGGGGGGGGGGGGGGGGGGGGGGGGGGGGGGGGGGGGGGGGGGGGGGGGGGGGGGGGGGGGGGGFGGFFGGGGGFGGGGGFFEGGGGGGGGGGGGGGGGGGGGGGGGEGFGGGGGGGGGGGGG7FFGGGGGGGGGGGEEFGGGGGGGFGCEG=EEGGGGFGGGGFCFFGFFGEGGGGFGGECGGGDCDGGCDDGDFFFFGF<>))7;4>@5)>*9=BBF>?9@?F40566).(.35282((4):A)12,#####
@M05025:18:000000000-B3NL5:1:1101:28470:13066 1:N:0:CACTCA
ACAGTGACTCCTACGGGAGGCAGCAGTGGGGAATATTGCACAATGGGGGAAACCCTGATGCAGCAACGCCGCGTGAGTGAAGAAGGTTTTCGGATTGTAAAGCTCTGTTAGCAGGGAAGAGGAAGGACGGTACCTGCAGAGGAAGCCACGGCTAACTACGTGCCAGCAGCCGCGGTAATACGTAGGTGGCAAGCGTTGTTCGGAATAACTGGGCGTAAAGGATGCGTAGGCGGTTAAACAAGTTATATGTTAAATATATAGGCTTAACCTGTAGAAAGCATATAAAACTGTTTAACCCCGG
+
GGGGGGGGGGGGGGGGGGGGGGGGGGGGGGGGGGGGGGGGGGGGGGGGGGGGGGGGGGGGGGGGGGGGGGGGGGGGGGGGGGGGGGGGGGGGGGGGGGGGGGGGGGGGGGGGGGGGGGGGGGGGGGGGGGGGGGGGGGGGGGGGGGGGGGGGGGGGDGGGGGGGGGGGGGGGGGGGGGGCFGGGGGGGGGGGGGGGGGGGGGGGGGGGGFGGGGGGGGGGGCFGGGGGGGGGG9DGFGGGGG*9FFGFGFFFFFFFFFGGG4;FBFFFBFFFFFFF>(8?FAFFFFFFFF):)-:)#####
@M05025:18:000000000-B3NL5:1:1101:10773:13073 1:N:0:CACTCA
ACAGTGACTCCTACGGGAGGCAGCAGTGGGGAATATTGGACAATGGGCGCAAGCCTGATCCAGCCATACCGCGTGGGTGAAGAAGGCCTTCGGGTTGTAAAGCCCTTTTGTTGGGAAAGAAATCCAGCCGGCTAATACCTGGTTGGGATGACGGTACCCAAAGAATAAGCACCGGCTAACTTCGTGCCAGCAGCCGCGGTAATACGAAGGGTGCAAGCGTTACTCGGAATTACTGGGCGTAAAGCGTGCGTAGGTGGTTATTTAAGTCCGTTGTGAAAGCCTTGGGCTCAACCTGGTGGCC
+
GGGGFFGGDFGGGGGGGEGEGGGGGGGGGGG@FGGGGGGGGGFGGGGGGGGGGGGGGGGGGGGGGGGGGGGGECFGGGGFDFGGGGGGGGGGGGGGGGFGGGGGFGC=FGGCGGGGGGDEEEDFGGFGGGGDG7FGGGGGFCFGGGEGDFGGGGGFCFFFGFGGGGGGFGCEGGGGGGGGGGGGGGGGFGDCCGGCCGGGG597BFGGGG=E=EEFFCE7CC=9CEGGDCGGGGGGGGGCCCFFFDDFGF:>DFDFFB:C7=@=AF<FAFFFFFB55:A?FBAFFF<?FB<7?B0:#####
@M05025:18:000000000-B3NL5:1:1101:2785:13101 1:N:0:CACTCA
ACAGTGACTCCTACGGGAGGCAGCAGTGGGGAATATTGGACAATGGGCGAAAGCCTGATCCAGCCATGCCGCGTGTGTGAAGAAGGTCTTCGGATTGTAAAGCACTTTAAGTTGGGAGGAAGGGCATTAACCTAATACGTTAGTGTTTTGACGTTACCGACAGAATAAGCACCGGCTAACTTCGTGCCAGCAGCCGCGGTAATACGAAGGGTGCAAGCGTTAATCGGAATTACTGGGCGTAAAGCGCGCGTAGGTGGTTCGTTAAGTTGGATGTGAAAGCCCCGGGCTCAACCTGGTGTGG
+
GGGGGGGGGGGGGGGGGGGGGGGGGGGGGGGGGGGGGGGGGGGGGGGGGGGGGGGGGGGGGGGGGGGGGGGGGGGGGGGGGGGGGGGGGGGGGGGGGGGGGGGGGGGGGGGGGGGGGGGGGGGGGGGGGGGGGGGGGGGGGGGGGGGFGGGGGCGGGGGGGGGGGGFGGGGGGGGGGGGGGDFGGGGGGGGGGGGGGGGGGEGFGGGGGDGGGGGGFG==EGGGGGGGGGGGGGGGGGGDGGGFFFDFDFFDDFFFFFGC<>FF?FAFFFFFFFFFBB<B7?6;9>>;?33:<FFF#####
@M05025:18:000000000-B3NL5:1:1101:19708:13119 1:N:0:CACTCA
ACAGTGACTCCTACGGGAGGCAGCAGTGAGGAATATTGGTCAATGGGCGAGAGCCTGAACCAGCCAAGTCGCGTGAAGGATGACGGCCCTACGGGTTGTAAACTTCTTTTGTCAGGGAGCAATTGAGCCCACGTGTGGGCTTAGCGAGAGTACCTGAAGAAAAAGCATCGGCTAACTCCGTGCCAGCAGCCGCGGTAATACGGAGGATGCGAGCGTTATCCGGATTTATTGGGTGTAAAGGGTGCGTAGGCGGAATATCAAGTCAGCGGTAAAAATTCGAGGCTCAACCCCGTCGGGGGCG
+
GGEEGGGG9EGGGGGE@FFGGGGGGGFFFGGGGGGGGGGCFGFDFGGGGGGGGGFEGCFGGGGGFFGGGA@FEEGGGGGFGFGG,F@GD=EEEEGCFGEFGGGGGGGGGGGGGGG@CGGCFFF9EFGFFFGGGGGGGGGDGGCGGGGGGGGG@CCFDFGGGGGGGGGGGGGGGEFFGGCE:FGFGGFFFGBECEC:EGFF78EDEGGGGCEGGGGGEEGEGEGG:=9CCCDFG<*9*:7:F:F>>E15757@@5>FF4:FGF?1)6:>(<5>/*58?A?9?>BF?<?3((-1:?4(#####
@M05025:18:000000000-B3NL5:1:1101:24845:13130 1:N:0:CACTCA
ACAGTGACTCCTACGGGAGGCAGCAGTAGGGAATCTTCCACAATGGGCGCAAGCCTGATGGAGCAACACCGCGTGAGTGAAGAAGGGTTTCGGCTCGTAAAGCTCTGTTGTTGGAGAAGAACGTGCGTGAGAGTAACTGTTCACGCAGTGACGGTATCCAACCAGAAAGTCACGGCTAACTACGTGCCAGCAGCCGCGGTAATACGTAGGTGGCAAGCGTTATCCGGATTTATTGGGCGTAAAGCGAGCGCAGGCGGTTACTTAGGTCTGATGTGAAAGCCTTCGGCTTAACCGAAAGGTT
+
GGGGGGGGGGGGGGGGGGGGGGGGGGGGGGGGGGGGGGGGGGGGGGGGGGGGGGGGGGGGGGGGGGGGGGGGGGGGGGGGGGGGGGGGGGGGGGGGGGGGGGGGGGGGGGGGGGGGGGGGGGGGGGGGGGGGGGGGGGGGGGGGGGGGGGGGGGGGGGGGGGGGGGGGGGGGGGGGGEGGGGGGGGGGGGGGGGGGGGGGGGGGGGGGGG9FGGGGGGDCEGGGGGGGGDGGGGGGGGGDDGGFFFGFGFFFFF>EDFGGGFF?D@FFAFFF?=))64<:::<???BFFBFFBB12#####
@M05025:18:000000000-B3NL5:1:1101:11350:13159 1:N:0:CACTCA
ACAGTGACTCCTACGGGAGGCAGCAGTAGGGAATCTTCCACAATGGACGCAAGTCTGATGGAGCAACGCCGCGTGAGTGAAGAAGGGTTTCGGCTCGTAAAGCTCTGTTGGTAGTGAAGAAAGATAGAGGTAGTAACTGGCCTTTATTTGACGGTAATTACCTAGAAAGTCACGGCTAACTACGTGCCAGCAGCCGCGGTAATACGTAGGTGGCAAGCGTTGTCCGGATTTATTGGGCGTAAAGCGAGTGCAGGCGGTTCAATAAGTCTGATGTGAAAGCCTTCGGCTCAACCGGGTGGAG
+
GGGGGGGGGGGGGGGGGGGGGGGGGGGGGGGGGGGGGGGGGGGGGGGGGGGGGGGGGGGGGGGGGGGGGGGGGGGGGGGGGGGGGGGGGGGGGGGGGGGGGGGGGGGGGGGGGGGGGGGGGGGGGGGGGGGGGGGGGGGGGGGGGGGGGGGGGGGGGGGGGGGGGGGGGGGGGGGGGGGGGGGGGGGGGGGGFGGGGGGGGGGGGGGGGGGGGGGGGGG5CEGGGGE5CDFGGGGGGGGGGGF485CDDFFFFF>FF@DGGFFFFFFFFFFFFF<4<<A?1><26,3:6<<<:9>(#####
@M05025:18:000000000-B3NL5:1:1101:23675:13162 1:N:0:CACTCA
ACAGTGACTCCTACGGGAGGCAGCAGTAGGGAATCTTCCACAATGGACGAAAGTCTGATGGAGCAACGCCGCGTGAGTGAAGAAGGGTTTCGGCTCGTAAAGCTCTGTTGGTAGTGAAGAAAGATAGAGGTAGTAACTGGCCTTTATTTGACGGTAATTACTTAGAAAGTCACGGCTAACTACGTGCCAGCAGCCGCGGTAATACGTAGGTGGCAAGCGTTGTCCGGATTTATTGGGCGTAAAGCGAGTGCAGGCGGTTCAATAAGTCTGATGTGAAAGCCTTCGTCTCAACCGGGGACTT
+
GGGGGGGGGGGGGGGGGGGGGGGGFGGGGGGGGGGGGGGGGGGGGGGGGGGDGGGGGGGGGFGGGGGGGGGGGGGGGGGGGGGGGGGFGGGGGGGGGGGGGGGGGGGGCDGGGGGGGGGGGGGGGGGDGGGGGFGGGGGGGGGGGGGGGGGGGGGGGGGGGGGGGGGGGGGGGGGGGEGGGGGGGGGGGGGGGGGGGGGGGDFFFGGFGGGGGGFGGGGGGGGGGGGGGGCFFGGGGFC5C3C447559>B=FFB>>.>DC=F?AFF?DF**1*).6)63:7A<6((.,))38(3(#####
@M05025:18:000000000-B3NL5:1:1101:17307:13175 1:N:0:CACTCA
ACAGTGACTCCTACGGGAGGCAGCAGTGGGGAATATTGCACAATGGGGGAAACCCTGATGCAGCAACGCCGCGTGAGTGAAGAAGGTTTTCGGATTGTAAAGCTCTGTTAGCAGGGAAGAGGAAGGACGGTACCTGCAGAGGAAGCCACGGCTAACTACGTGCCAGCAGCCGCGGTAATACGTAGGTGGCAAGCGTTGTTCGGAATAACTGGGCGTAAAGGATGCGTAGGCGGTTAAACAAGTTATATGTTAAATATATAGGCTTAACCTGTAGAAAGCATATAAAACTGTTTAACGGAAG
+
GGGGGGGGGGGGGGGGGGGGGGGGGGGGGGGGGGGGGGGGGGGGGGGGGGGGGGGGGGGGGGGGGGGGGGGGGGGGGGGGGGGGGGGGGGGGGGGGGGGGGGGGGGGGGGGGGGGGGGGGGGGGGGGGGGGGGGGGGGGGGGGGGGGGGGGGGGGGGGGGGGGGGGGGGGGGGGGGGGGGGGGGGGGGGGGGGGGGGGGGGGGGGGGGGGGGGGGG5EGGCFFGGGGGGDFDG)9DGFGGGGGFFFGFGFFFFFFFFFGGGFFFFFFFFFFFFFFFF2<BFFFFFFFFF9<AFFA)#####
@M05025:18:000000000-B3NL5:1:1101:18297:13191 1:N:0:CACTCA
ACAGTGACTCCTACGGGAGGCAGCAGTGGGGAATATTGGACAATGGGCGCAAGCCTGATCCAGCCATGCCGCGTGGGTGAAGAAGGCCTTCGGGTTGTAAAGCCCTTTTGTCCGGGAAGAAATCGTCTGGGCTAATACCCCGGGCGGATGACGGTACCGGAAGAATAAGCACCGGCTAACTCCGTGCCAGCAGCCGCGGTAATACGAAGGGTGCAAGCGTTACTCGGAATTACTGGGCGTAAAGCGTGCGTAGGCGGTTCGTTAAGTCCGATGTGAAAGCCCTGGGCTCAACCTGGTGCCC
+
GGGGGGGGGGGGGGGGGGGGGGGGGGGGGGGFGGGGGGGGGGGGGGGGGGGGGGGGGGGGGGGGGGGGGGGGGGGGGGGGGGGGGGGGGGGGGGGGGGGGGGGGGGGGGGGGGGGGGGGGGGGGGGGGGGGGGGGGGGGGGGGGGGGGGGGGGGGGGGGGGGGGGGGGGGGGGGGGGGGGGGGGGGGGGGGGGGGGGGGGGGGGGGCGGGGGGGGGGGGGGGGGGGGEGGGGGGGFGGGGGGGFFFGFGFFEBE?D@EGGGFFFBFFFAD@FFFF<ADF?FF?????:B??<BBFF#####
@M05025:18:000000000-B3NL5:1:1101:4842:13209 1:N:0:CACTCA
ACAGTGACTCCTACGGGAGGCAGCAGTAGGGAATCTTCCACAATGGGCGAAAGCCTGATGGAGCAACGCCGCGTGGGTGAAGAAGGTCTTCGGATCGTAAAACCCTGTTGTTAGAGAAGAAAGTGCGTGAGAGTAACTGTTCACGTTTCGACGGTATCTAACCAGAAAGCCACGGCTAACTACGTGCCAGCAGCCGCGGTAATACGTAGGTGGCAAGCGTTATCCGGATTTATTGGGCGTAAAGGGAACGCAGGCGGTCTTTTAAGTCTGATGTGAAAGCCTTCGGCTTAACCGGATGTCC
+
GGGGGGGGGGGGGGGGGGGGGGGGGGGGGGGGGGGGGGGGGGGGGGGGGGGGGGGGGGGGGGGGGGGGGGGGGGGGGGGGGGGGGGGGGGGGGGGGGGGGGGGGGGGGGGGGGGGGGGGGGGGGGGGGGGGGGGGGGGGGGCGGGGGGGGGGGGGGGGGGGGGGGGGGGGGGGGGGG>FGGGGGGGGGGGGGFF>EGGGGEEGGGGGFGGGGFGGGGGGGGGGGGGGEDGGCGGFDFDGGGGGFFFF>D@BFDFBFB<CCGFFFBB<FAFFFBF>FFB>B:77?F6;B;BFBAB0(#####
@M05025:18:000000000-B3NL5:1:1101:11777:13260 1:N:0:CACTCA
ACAGTGACTCCTACGGGAGGCAGCAGTAGGGAATCTTCCACAATGGACGAAAGTCTGATGGAGCAACGCCGCGTGAGTGAAGAAGGGTTTCGGCTCGTAAAGCTCTGTTGGTAGTGAAGAAAGATAGAGGTAGTAACTGGCCTTTATTTGACGGTAATTACTTAGAAAGTCACGGCTAACTACGTGCCAGCAGCCGCGGTAATACGTAGGTGGCAAGCGTTGTCCGGATTTATTGGGCGTAAAGCGAGTGCAGGCGGTTCAATAAGTCTGATGTGAAAGCCTTCGGCTCAACCGGAATAGG
+
GGGGGGGGGGGGGGGGGGGGGGGGGGGGGGGGGGGGGGGGGGGGGGGGGGGGGFGGGGGGGGGGGGGGGGGGGGGGGFGFGGGGGGGGGGGGGGGGGGGGGGGFGGGFGGGGGGGGGGGGGGGGGGGGGGGGGGGGGGGGGGGGGGGGGGGGGGGGGGGGGGGGGGGGGGGGGGGGGGGGGGGGGGGFGGGGGGGGDGGGGGGGGGFGFEGGGGGGGGGGGGDGGGGGGGGGGGGGGGGDGGFFFFDECFFFF>0BE>CDGFFFBFFFFFFF?FF<BFFFFFA??FFFBF?049B(#####
@M05025:18:000000000-B3NL5:1:1101:1938:13262 1:N:0:CACTCA
ACAGTGACTCCTACGGGAGGCAGCAGTGGGGAATATTGGGCAATGGGCGCAAGCCTGATCCAGCCATACCGCGTGGGTGAAGAAGGCCTTCGGGTTGTAAAGCCCTTTTGTTGGGAAAGAAATCCAGCTGGCTAATACCCGGTTGGGATGACGGTACCCAAAGAATAAGCACCGGCTAACTTCGTGCCAGCAGCCGCGGTAATACGAAGGGTGCAAGCGTTACTCGGAATTACTGGGCGTAAAGCGTGCGTAGGTGGTCGTTTAAGTCCGTTGTGAAAGCCCTGGGCTCAACCTGGGCAAA
+
FGGGFGGGGGGGG@@@FCEGGGG;EGEFFGGCCFFFGFGGGGGGGGGGGGGGGDFGGGGGGGGGGGGFGGGGGGGGGGGGGGGGGGFFGGGGGGGGGGGGGFF8FGCFGGGFF@F,=FGGFG9FEFFGDFGG8AFGGGDGGGCCGCFDFGGGEGGFFF,FCFFGGDFGGGGGFGEGGGGGGGGGGGGGGGGGGGFGGEGGDGGGGGGGGGCCGC?C:CCGGGGG7CEEG*97CDGGGCCDGDF?FECE<BDBEF9FFEGG>:7>BFF?AFFFF>BBA4).4(8?FB<B6<DB?F::#####
@M05025:18:000000000-B3NL5:1:1101:15551:13272 1:N:0:CACTCA
ACAGTGACTCCTACGGGAGGCAGCAGTGGGGAATATTGCACAATGGGCGAAAGCCTGATGCAGCGACGCCGCGTGAGGGATGACGGCCTTCGGGTTGTAAACCTCTTTCAGTAGGGAAGAAGCGAAAGTGACGGTACCTGCAGAAGAAGCGCCGGCTAACTACGTGCCAGCAGCCGCGGTAATACGTAGGGCGCAAGCGTTATCCGGATTTATTGGGCGTAAAGAGCTCGTAGGCGGTTTGTCGCGTCTGCCGTGAAAGTCCGAGGCCCAACCTCGGATCTGCGGTGGGTACGGGCAGCAC
+
GGGGGFGGGGGGGGGDGEEGGGGGGGFGGGGGGGGGGGGGGGGGGGDGGGGDCGGGGGGGGGGGGGGGGGGGGFGGGGGGGGGGGGGEGGGGGDFFGGGGGGECGGGGGGGEGGGGGFFGGGGGDFDGGGGGGGGGGGGGGGGBEFGGGFCFGGGGGGGGGGGGGGGGGGGGGECEGGGGGGGGGGCF8EEFGEGEGGDEGGGGGGGCEGGGGFCEFGGCEGD+02:<7>DCFGGGGC7CDFFB357>7:FFF7255=CFFF>B9DF51B@>:):(1(1()6:21:>FFFAF?;B(#####
@M05025:18:000000000-B3NL5:1:1101:4617:13274 1:N:0:CACTCA
ACAGTGACTCCTACGGGAGGCAGCAGTGGGGAATATTGGACAATGGGCGAAAGCCTGATCCAGCCATGCCGCGTGTGTGAAGAAGGTCTTCGGATTGTAAAGCACTTTAAGTTGGGAGGAAGGGCATTAACCTAATACGTTAGTGTTTTGACGTTACCGACAGAATAAGCACCGGCTAACTTCGTGCCAGCAGCCGCGGTAATACGAAGGGTGCAAGCGTTAATCGGAATTACTGGGCGTAAAGCGCGCGTAGGTGGTTCGTTAAGTTGGATGTGAAAGCCCCGGGCTCAACCTGGACGCA
+
GGGGGGGGGGGGGGGGGDGGGGGGFGFGGGGGGGGGGGGGGGGGGGGGGGGGGGGGGGGGGGGGGGGGGGGGGGGGGGGGGGGGGGGGGGGGGGGGGGGGGGGGGGGGFGGGGGGGGGGGGGGGGGGGGGGGGGGGGGGGGGGGGGGGGGGGGGGFGGGGGGGGGGEGGGGCGDEGGGGGGGGGGGEGGGGGFGEEGGGGGGGCFGFGGGGGGGGGGGGGGGGGGGGGDGGGGGGFGGGGDDGFFFGFGFEFFF<FFEGCGBF>BFFFFFFFFFFFFAAB0(89B;09<?BFF0:?#####
@M05025:18:000000000-B3NL5:1:1101:22882:13275 1:N:0:CACTCA
ACAGTGACTCCTACGGGAGGCAGCAGTGGGGAATATTGCACAATGGGCGCAAGCCTGATGCAGCCATGCCGCGTGTATGAAGAAGGCCTTCGGGTTGTAAAGTACTTTCAGCGAGGAGGAAGGTGTTGTGGTTAATAACCGCAGCAATTGACGTTACTCGCAGAAGAAGCACCGGCTAACTCCGTGCCAGCAGCCGCGGTAATACGGAGGGTGCAAGCGTTAATCGGAATTACTGGGCGTAAAGCGCACGCAGGCGGTCTGTCAAGTCGGATGTGAAATCCCCGGGCTCAACCTGGAATAG
+
GGGGGGGGGGGGGGGGGGGGGGGGGGGGGGGGGGGGGGGGGGGGGGGGGGGGGGGGGGGGGGGGGGGGGGGGGGGGGGGGGGGGGGGGGGGGGGGGGGGGGGGGGGGGGGGGGGGGGGGGGGGGGGGGGGGGGGGGGGGGGGGGGGGGGGGGGGGGGGGGGGGGGGGGGGGGGGGGGGGGGGGGGGGGGGGGGGGGGGGGGGGGGGGGGGGGGGGGGGGCEGGGGGGGGGGGGGGGGGGGGGFFFECFDEFFFFFFFFGCGFFFAFDFFFEFFFFF9>AAFBFBF>BBBFFFFFFF#####
@M05025:18:000000000-B3NL5:1:1101:7082:13357 1:N:0:CACTCA
ACAGTGACTCCTACGGGAGGCAGCAGTGGGGAATATTGGACAATGGGCGCAAGCCTGATCCAGCCATACCGCGTGGGTGAAGAAGGCCTTCGGGTTGTAAAGCCCTTTTGTTGGGAAAGAAATCCAGCCGGCTAATACCTGGTTGGGATGACGGTACCCAAAGAATAAGCACCGGCTAACTTCGTGCCAGCAGCCGCGGTAATACGAAGGGTGCAAGCGTTACTCGGAATTACTGGGCGTAAAGCGTGCGTAGGGGGTTATTTAAGTCCGTTGTGAAAGCCCTGGGCTCAACCTGGGCTCC
+
FGGFFGFGCGGGFAFDG@FGDFGGCFFFGGGDGGGGFFFDFGGGFGEGGCEGGGGGGGGGGGFFGGGFGGGEGGFG>FEFGDFGGDDFGGGGGGB:FGFGGGGGGFGG<FFFGGGGEDBDGGGGFGGGGGGGGGFCFGGGGG>=EFEFGGGGGGGGGGGGGEDC<FCFGGGGF@EGGGGGGGFGCEECCGGGGGC=58CECCFGGGFGE5CGE5F9FFCEGC59CGGG3<FGGGG4DC<CCGDFFFCEDEFEB30)8.>FGBFFFFAFF>7@@EFA>9<?:,22:6:??D??BF?B#####
@M05025:18:000000000-B3NL5:1:1101:10754:13362 1:N:0:CACTCA
ACAGTGACTCCTACGGGAGGCAGCAGTAGGGAATCTTCCACAATGGGCGAAAGCCTGATGGAGCAACGCCGCGTGAGTGAAGAAGGTTTTCGGATCGTAAAGCTCTGTTGTTGGTGAAGAAGGATAGAGGTAGTAACTGGCCCCTATTTGACGGTAATCAACCAGAAAGTCACGGCTAACTACGTGCCAGCAGCCGCGGTAATACGTAGGTGGCAAGCGTTGTCCGGATTTATTGGGCGTAAAGCGAGCGCAGGCGGAAAGATAAGTCTGATGTGAAAGCCCCCGGCTTAACCGAGACCGA
+
GGGGGGGGGGGGGGGGGGGGGGGGGGGGGGGGGGGGGGGGGGGGGGGGGGGGGGGGGGGGGGGGGGGGGGGGGGGGGGGGGGGGGGGGGGGGGGGGGGGGGGGGGGGGGGGGGGGGGGGGGGGGGGGGGGGGGGGGGGGGGGGGGGGGGGGGGGGGGGGGGGGGGGGGGGGGGGGGGGGGGGGGGGGGGGGGGGGGGGGGGGGGGGGGGGGGFGGGGGGGGGGGGGGGGGGGGFGGGGGGGGGFFFGFGFFFFFFFFFGDGFFFFFFFFFFFFF>AAFBFF?F>FF9BFF<<A>>>#####
@M05025:18:000000000-B3NL5:1:1101:28931:13376 1:N:0:CACTCA
ACAGTGACTCCTACGGGAGGCAGCAGTAGGGAATCTTCCACAATGGGCGCAAGCCTGATGGAGCAACACCGCGTGAGTGAAGAAGGGTTTCGGCTCGTAAAGCTCTGTTGTTGGAGAAGAACGTGCGTGAGAGTAACTGTTCACGCAGTGACGGTATCCAACCAGAAAGTCACGGCTAACTACGTGCCAGCAGCCGCGGTAATACGTAGGTGGCAAGCGTTATCCGGATTTATTGGGCGTAAAGCGAGCGCAGGCGGTTGCTTAGGTCTGATGTGAAAGCCTTCGGCTTAACCGAATGCGG
+
GGGGGGGGGGGGGGGGGGGGGGGGGGGGGGGGGGGGGGGGGGGGGGGGGGGGGGGGGGGGGGGGGGGGGGGGGGGGGGGGGGGGGGGGGGGGGGGGGGGGGGGGGGGGFEBEGFFGGGGGGGGGGGGECGGGGGGGGGGGGGGGGGGGGGGGECGGGGGGGGGGGGGGGFGGGGGGGGGGGGGEGGGGGGGGFGGGGGGECCFGGGFGGGCGGGGGGFDEGEGGGGGCDCCFGGGGGFDD<DFFFFGFGFD3<@BFF)/79@FF<F<BAFFB6@<29>4:03-4:<9BB>A<A9F;#####
@M05025:18:000000000-B3NL5:1:1101:23919:13394 1:N:0:CACTCA
ACAGTGACTCCTACGGGAGGCAGCAGTGGGGAATTTTGGACAATGGGGGAAACCCTGATCCAGCAATGCCGCGTGTGCGAAGAAGGCCTTCGGGTTGTAAAGCACTTTTGTCAGGGAAGAAATCCTTTGGGCTAATACCCTAGGGGGATGACGGTACCTGAAGAATAAGCACCGGCTAACTACGTGCCAGCAGCCGCGGTAATACGTAGGGTGCAAGCGTTAATCGGAATTACTGGGCGTAAAGCGTGCGCAGGCGGTTGTGTAAGACAGGTGTGAAATCCCCGGGCTTAACCTGGCAAGC
+
FFCEFFFGFAFCEFCFCCB@FFC@8FCE@<@FEGFFGGFFDFGGFGFEEGCGGEGCEGGFGGEGGGGGDFCFGGGFGGGGGGGGGCCEGFGGCEGGGGFGADFGG?FFFCGGGFAFF@@8DE?EE9@ECDGGGGGGFGGG<>8=CGGGGDGE:CFG7FF9A7<C@FGGACFCG8CEG*>DDFGE8,;C?FGGGDFGDG==*CGF9@E+*=C:ECF?FGG=ECGC?:CED5CFFC7D9CDDDDC?059595>.<>6>>@<CDBF66FFF?@>=@6?2)64.40(((34(4354<<8?#####
@M05025:18:000000000-B3NL5:1:1101:25073:13406 1:N:0:CACTCA
ACAGTGACTCCTACGGGAGGCAGCAGTAGGGAATCTTCCACAATGGACGCAAGTCTGATGGAGCAACGCCGCGTGAGTGAAGAAGGGTTTCGGCTCGTAAAGCTCTGTTGGTAGTGAAGAAAGATAGAGGTAGTAACTGGCCTTTATTTGACGGTAATTACCTAGAAAGTCACGGCTAACTCCGTGCCAGCAGCCGCGGTAATACGTAGGTGGCAAGCGTTGTCCGGATTTATTGGGCGTAAAGCGAGTGCAGCCGGTTCAATAAGTCTGATGTGAAAGCCTTCGGCTCAACCGGGCGGTG
+
GGGGGGGGGGGGGGGGGGGGGGGGGGGFGGGGGGGGGFFFGGGFFGFGGGGGGGGFFGGFFFGGFGGEGDEGGGGGGGGGCGFEFGGGGGGDGGFCGGGGGGGGGGGGCGDCEEEFFG9EFGGGGGGGFF=,,:5@FFFGGGFGDFFFGGGGG:CFFGFGFGFGD:,;F=9,38CE@EC6D,@BECEC9EFEC62:5?8*=EFFFFGFCG++2CCCFF71CE5<E=G*7*;+2:CF4<GDDDF*=>5@>FFFF)(7@7)9D/8*<FB*6@?**9)))-..(,-<?6B:42<::>0(#####
@M05025:18:000000000-B3NL5:1:1101:13558:13449 1:N:0:CACTCA
ACAGTGACTCCTACGGGAGGCAGCAGTGGGGAATATTGGACAATGGGCGCAAGCCTGATCCAGCCATGCCGCGTGGGTGAAGAAGGCCTTCGGGTTGTAAAGCCCTTTTGTCCGGGAAGAAATCGTCTGGGCTAATACCCCGGGCGGATGACGGTACCGGAAGAATAAGCACCGGCTAACTTCGTGCCAGCAGCCGCGGTAATACGAAGGGTGCAAGCGTTACTCGGAATTACTGGGCGTAAAGCGTGCGTAGGCGGTTCGTTAAGTCCGATGTGAAAGCCCTGGGCTCAACCTGGAGTGT
+
GGGGGGGGEGGGGGGGGGGGGGGGGGGGGGGGGGGGGGGGGGGGGGGGGGGGGGGGGGGGGGGGGGGGGGGGGFGGGGGGGGGGGGGGGGGGGGGGGGGGGGGGGGGGGGGGGGGGGGGGGGGGGGGGGGGGGFGGGGFGGGGGGGGGGGGGGGGGGGGGGGGGGGGGGGGGGGGGGGGGGGGGGGGGGGGGGGGGGGGGGGGGGGGGGGGGGGGGGGGGGECFGGGGGGGFGGGGGGGGDGGFFFDEGFFFFFFFFFG3<BFF<?4*:DEFEFB9A<A.:?103:?FF<?B::?B#####
@M05025:18:000000000-B3NL5:1:1101:17297:13452 1:N:0:CACTCA
ACAGTGACTCCTACGGGAGGCAGCAGTGGGGAATATTGGACAATGGGCGAAAGCCTGATCCAGCAATGCCGCGTGAGTGATGAAGGCCTTAGGGTTGTAAAGCTCTTTTACCCGGGATGATAATGACAGTACCGGGAGAATAAACCCCGGCTAACTCCGTGCCAGCAGCCGCGGTAATACGGAGGGGGCTAGCGTTGTTCGGAATTACTGGGCGTAAAGCGCGCGTAGGCGGCTTTGTAAGTTAGAGGTGAAAGCCCGGAGCTTAACTCCGGAACTGCCTTTAAGACTGCATCGCTCACTG
+
GGGGGGGGGGGGGGGGGGGGGGGGGGGGGGGGGGGGGGGGGGGGGGGGGGGGGGGGGGGGGGGGGGGGGGGGGGGGGGGGGGGGGGGGGGGGGGGGGGGGGGGGGGGGGGGGGGGGGGGGGGGGGGGGGGGGGGGGGGGGGGGGGFGGGGGGGGGGGGGGGGGGGGGGGGGGGGGGGGGGGGGGGGGGGGGGGGGGGGGGGGGGGGGGFCGGGGGGGG?GGGGGGGGGGGGGGDGGGFCFGGGFF4>FGFFFFBFFF>GDG>FFAFBFAFB>:DF??>?BA>><<<?FFBB<A1:0#####
@M05025:18:000000000-B3NL5:1:1101:22689:13461 1:N:0:CACTCA
ACAGTGACTCCTACGGGAGGCAGCAGTGGGGAATATTGCACAATGGGGGAAACCCTGATGCAGCAACGCCGCGTGAGTGAAGAAGGTTTTCGGATTGTAAAGCTCTGTTAGCAGGGAAGAGGAAGGACGGTACCTGCAGAGGAAGCCACGGCTAACTACGTGCCAGCAGCCGCGGTAATACGTAGGTGGCAAGCGTTGTTCGGAATAACTGGGCGTAAAGGATGCGTAGGCGGTTAAACAAGTTATATGTTAAATATATAGGCTTAACCTGTAGAAAGCATATAAAACTGTTTAATCACTC
+
GGGGGGGGGGGGGGGGGGGGGGGGGGGGGGGGGGGGGGGGGGGGGGGGGGGGGGGGGGGGGGGGGGGGGGGGGGGGGGGGGGGGGGGGGGGGGGGGGGGGGGGGGGGGGGGFGGGGGGGGGGGGGGGGGGGGGGGGGGGFGGGGGGGGGGGGGGGGGGGGGGGGGGGGGGGGGGGGGGGFGGFGGGGGGGGGGCEEGEGGGGDEGFGGGGGGGGGGGDFFGGGGGGEGGDGGG7CDGGFFGGGFFFGFFBFFF=>FFFGGF4<FFFFFA@FFFF>BF?F:AFA2AA<??AAFFFF)#####
@M05025:18:000000000-B3NL5:1:1101:25140:13488 1:N:0:CACTCA
ACAGTGACTCCTACGGGAGGCAGCAGTAGGGAATCTTCCGCAATGGACGAAAGTCTGACGGAGCAATGCCGCGTGAGTGAAGAAGGTTTTCGGATCGTAAAACTCTGTTGTTAGAGAAGAACAAGGATGAGAGTAACTGCTCATCCCCTGACGGTATCTAACCAGAAAGCCACGGCTAACTACGTGCCAGCAGCCGCGGTAATACGTAGGTGGCAAGCGTTGTCCGGATTTATTGGGCGTAAAGCGAGCGCAGGCGGTTCTTTAAGTCTGATGTGAAAGCCCCCGACTCAACCGGGGCCAC
+
GGGGGGGGGGGGGGGGGGGGGGGGGGGGGGGGGGGGGGGGGGGGGGGGGEGCGFGFGGGGGGGGGGEGGGGGGGGCFFGGGGGGFG<FGFGGEGCGGGGGFGGGGGGGGGGGDFGFGGGGGFFFGF8EEFGGGGFGGGFFFFGGG<BDCGGFGGG7BFFGGGG>F7FGGGGGGGGGGGGGGGGGGFGGGGGGGGGDGGGGEGGGGGFGGG+<CFGFCG=AEEEGGGGC57CFGFFGGGDDDGGFBDDD<75>B;9EE8C5C==F<=A=>B6***).<:4:(249B>113?F<?9>>#####
@M05025:18:000000000-B3NL5:1:1101:11128:13513 1:N:0:CACTCA
ACAGTGACTCCTACGGGAGGCAGCAGTAGGGAATCTTCCACAATGGACGCAAGTCTGATGGAGCAACGCCGCGTGAGTGAAGAAGGGTTTCGGCTCGTAAAGCTCTGTTGGTAGTGAAGAAAGATAGAGGTAGTAACTGGCCTTTATTTGACGGTAATTACCTAGAAAGTCACGGCTAACTACGTGCCAGCAGCCGCGGTAATACGTAGGTGGCAAGCGTTGTCCGGATTTATTGGGCGTAAAGCGAGTGCAGGCGGTTCAATAAGTCTGATGTGAAAGCCTTCGGCTCAACCGGAAGGCT
+
GGGGGGGGGGGGGGGGGGGGGGGGGGGGGGGGGGGGGGGGGGGGGGGGGGGGGGGGGGGGGGGGGGGGGGGGGGGGGGGGGGGGGGGGGGGGGGGGGGGGGGGGGGGGGGGGGGGGGGGGGGGGGGGGGGGGGGGGGGGGGGGGGGGGGGGGGGGGGGGGFGGGGGGGGGGGGGGGGGGGGGGGGGGGGGGGGGGGEGGGGGGFGGGGGGGGF6CCFGGGGDGGGGGGGGF>@FCGGFDDDGGFFEDEGFF6?>>FF:75FFFF<=AFA??BBFBFA<BF0:D<B09???F?499(#####
@M05025:18:000000000-B3NL5:1:1101:15789:13523 1:N:0:CACTCA
ACAGTGACTCCTACGGGAGGCAGCAGTGAGGAATATTGGTCAATGGCCGCAGGGCTGAACCAGCCAAGTCGCGTGAGGGATGACGGTCCTATGGATTGTAAACCTCTTTTGTCAGGGAGCAAAGGGCGCCACGTGTGGCGTTTTGCGAGTACCTGAAGAAAAAGCATCGGCTAACTCCGTGCCAGCAGCCGCGGTAATACGGAGGATGCGAGCGTTATCCGGATTTATTGGGTTTAAAGGGTGCGCAGGTGGAATGTCAAGTCAGCGGTAAAATTTCGGGGCTCAACCCCGTCGTGGCTAC
+
GGGGGGCFGGGGGGGGGGGGGGGGGGGGGGGGGGGGGGGGGGGGGGGGGGGGGGGGGGGGGGGGGGGGGGGGGGGGGGGGGGGGGGGGGGGGGGGGGGGGGGGGGGGGGGGGGGGGGGGGGGGGGGGGGGGGGGGGGGFGGGGGGGGGGGGGGGGGGFFGGGGGGGGGGGGGGGGGGGGGGGGGGGFGGGGGGGEGGGGGGGGGGGFGGGGEDGGGGGGCCC5EGFGGGGGGDGGDFDFDDCD@EFGFGFFFFFBF9B>FCF4FBFFEBFDF??BFFFFFFFF?DFFF?FB?F99(#####
@M05025:18:000000000-B3NL5:1:1101:19245:13530 1:N:0:CACTCA
ACAGTGACTCCTACGGGAGGCAGCAGTGGGGAATATTGGACAATGGGCGCAAGCCTGATCCAGCCATACCGCGTGGGTGAAGAAGGCCTTCGGGTTGTAAAGCCCTTTTGTTGGGAAAGAAATCCAGCCGGCTAATACCTGGTTGGGATGACGGTACCCAAAGAATAAGCACCGGCTAACTTCGTGCCAGCAGCCGCGGTAATACGAAGGGTGCAAGCGTTACTCGGAATTACTGGGCGTAAAGCGTGCGTAGGTGGTTATTTAAGTCCGTTGTGAAAGCCCTGGGCTCAACCTGGTTGAG
+
GGGGGGGGGGGGGGGGGGGGGGGGGGGGGGGGGGGGGGGGGGGGGGGGGGGGGGGGGGGGGGGGGGGGGGGGGGGGGGGGGGGGGGGGGGGGGGGGGGGGGGGGGGGGGGGGGGGGGGGGGGGGGGGGGGGGGGGGGGGGGGGGGGGGGGGGGGGGGGGGGFGGGGGGGGGGGGEGGGGFGGGFGGGGGGGFGGFGGGGGGGGGGGGCGGGFGGGGGGGGGGGCFGGGGGGGGGGGGGGGGGGFFFGFGFFFFFFFF@GGGFFFFFFFBFFF3>BBB<A:B:?FFFFBFFB?<FFF#####
@M05025:18:000000000-B3NL5:1:1101:15596:13564 1:N:0:CACTCA
ACAGTGACTCCTACGGGAGGCAGCAGTAGGGAATCTTCCACAATGGGCGAAAGCCTGATGGAGCAACGCCGCGTGAGTGAAGAAGGTTTTCGGATCGTAAAGCTCTGTTGTTGGTGAAGAAGGATAGAGGTAGTAACTGGCCCCTATTTGACGGTAATCAACCAGAAAGTCACGGCTAACTACGTGCCAGCAGCCGCGGTAATACGTAGGTGGCAAGCGTTGTCCGGATTTATTGGGCGTAAAGCGAGCGCAGGCGGAAAGATAAGTCTGATGTGAAAGCCCCCGGCTTAACCGAGTAGAG
+
GGGGGGGGGGGGGGGGGGGGGGGGGGGGGGGGGGGGGGGGGGGGGGGGGGGGEFGGGGGGGGGGGGGGGGGGGGFFGGGGGGGGGGGGGGGGGGGGGGGGGGGCGGGGGGGGGGGGGGGGGGGGGGGFGGGGFGGGGGGGG8FEGGGGDGFGGGGGGGGGGGGGGGGGGGCFGGGGGGGGGGFGGGGGFGGFFGGGGG=EGGGGGGA@FGCGGGGGGGGGEC=FGGGC7DDGD>FDFCDCDGGBFFGFCDFFFFFEEFDDG56B9FAFFFB?FFFFF9<171(496;>>>AA2(1,#####
@M05025:18:000000000-B3NL5:1:1101:20998:13579 1:N:0:CACTCA
ACAGTGACTCCTACGGGAGGCAGCAGTGGGGAATATTGGACAATGGGCGCAAGCCTGATCCAGCCATACCGCGTGGGTGAAGAAGGCCTTCGGGTTGTAAAGCCCTTTTGTTGGGAAAGAAATCCAGCCGGCTAATACCTGGTTGGGATGACGGTACCCAAAGAATAAGCACCGGCTAACTTCGTGCCAGCAGCCGCGGTAATACGAAGGGTGCAAGCGTTACTCGGAATTACTGGGCGTAAAGCGTGCGTAGGTGGTTATTTAAGTCCGTTGTGAAAGCCCTGGGCTCAACCTGGCCTCG
+
GGGGGGGGGGGGGGGGGGGGGGGGGGFGGGGGGGGGGGGGGGGGGGGGGGGGGGGGGGGGGGGGGGGGGGGGGGGGGGGGGGGGGGGGGGGGGGGGGGGGGGGGGGGGGGGGGGGGGGGGGGGGGGGGGGGGGGGGGGGGGGGGGGGGGGGGGGGGGGGGGGGGGGGGGGGGGGGGGGGGGGGGGGGGGGGGGGGGGGEEC=FFGGDCGGGGGGG7CGGGGGGGGGGGGGGGGGGGGGGGGGGFFECEGD>B@B>FFE3CGFFFFBBF6BFFEE?2<4><F(8<2?F?:DDBFFFF#####
@M05025:18:000000000-B3NL5:1:1101:24741:13669 1:N:0:CACTCA
ACAGTGACTCCTACGGGAGGCAGCAGTGGGGAATATTGCACAATGGGGGAAACCCTGATGCAGCAACGCCGCGTGAGTGAAGAAGGTTTTCGGATTGTAAAGCTCTGTTAGCAGGGAAGAGGGAGGACGGTACCTGCAGAGGAAGCCACGGCTAACTACGTGCCAGCAGCCGCGGTAATACGTAGGTGGCAAGCGTTGTTCGGAATAACTGGGCGTAAAGGATGCGTAGGCGGTTAAACAAGTTATATGTTAAATATATAGGCTTAACCTGTAGAAAGCATATAAAACTGTTTAACCGGTT
+
GGGGGGGGGGGGGGGGGGGGGGGGGGGGGGGGGGGGGAFFGGGGGGGGGGGCFGGGGGGGGGGGFGGGGGGGGBFFGGGGGGGGGGGGGGGGGGGEGGGGCFGGGGGGGGGGFGGGGGGGGGGGGGGGEGGGGGGGGGGGGGGGGGGDGGGGGEGGGGGGGGGGFGGGGGGGGGGGGDGGGGCGGDGGGGGGGGGGGGGFGEGGGGGGGFGGGGGGCECFGGGGGGGDGGGGG5CDFGGGGGGFFFGFG9FFFFAFFFGGGFFF?FFF>4>=F4>BABFFF<AAFD><74A>2<D)#####
@M05025:18:000000000-B3NL5:1:1101:20447:13670 1:N:0:CACTCA
ACAGTGACTCCTACGGGAGGCAGCAGTGGGGAATATTGCACAATGGGCGCAAGCCTGATGCAGCGACGCCGCGTGCGGGGTGGAGGCCTTCGGGTTGTAAACCGCTTTTGTTCAAGGGCAAGGCACGGCTTCGGGCCGTGTTGAGTGGATTGTTCGAATAAGCACCGGCTAACTACGTGCCAGCAGCCGCGGTAATACGTAGGGTGCGAGCGTTATCCGGATTTATTGGGCGTAAAGGGCTCGTAGGCGGTTCGTCGCGTCCGGTGTGAAAGTCCATCGCCTAACGGTGGATCTGGGGGCC
+
GGGGGGGGGGGGGGGGGGGGGGGGGGGGGGGGGGGGGGGGGGGGGGGGGGGGGGGGGGGGGGGGGGGGGGGGGGGGGGGGFGGGGGGGGGGGGGGGGGGGGGGGGGGGGGEGGGGGGGGGGGGCF>FGEGGGDGG>FGCEGGGGGFGGGGGGGGGGGGGGGGGGGGGCGCFGG+??EGGGGGGGGGFGG88ECCG7F?C9@CEGE8CE7ECGCECFCA7C:*:9<+:CFGGG)9DGFGGGGCD5@@GFGFDE@>(8>59C>5<@()4B>FBF/6<44)4::B:BF?6,-4:,3AA)#####
@M05025:18:000000000-B3NL5:1:1101:16285:13684 1:N:0:CACTCA
ACAGTGACTCCTACGGGAGGCAGCAGGGAATCTTCCGCAATGGACGAAAGTCTGACGGAGCAATGCCGCGTGAGTGAAGAAGGTTTTCGGATCGTAAAACTCTGTTGTTAGAGAAGAACAAGGATGAGAGTAACTGCTCATCCCCTGACGGTATCTAACCAGAAAGCCACGGCTAACTACGTGCCAGCAGCCGCGGTAATACGTAGGTGGCAAGCGTTGTCCGGATTTATTGGGCGTAAAGCGAGCGCAGGCGGTTCTTTAAGTCTGATGTGAAAGCCCCCGGCTCAACCGGGGAGCTTGG
+
GGGGGGGGFFGFGGGGGGGGGGGGGGGGGGGGGGGGGGGGGGGGGGGGGGGGGGGFGGGGGGGGGGGGGGFGGGGGGGGGGFGEEFGGGGGGGFGGGGFGGGGFGGFFGFC9FFGGGGGGGGGGGGDEFGGGGGGGFGGGGGFFFGGGGFGGGGGGGGGFFGGGFGGFFGGGGGGGFGGDCFGEGGGGCFGCEECE=:*,>EG>C8;<FFDGFFGDG5:=CCEG*5>?0:C79**/9C37>?CBFFD>DB@BEB;)0**::*/9)8)/44*967<-(.3?0>>>><238B9(-412#####
@M05025:18:000000000-B3NL5:1:1101:11529:13717 1:N:0:CACTCA
ACAGTGACTCCTACGGGAGGCAGCAGTAGGGAATCTTCCACAATGGACGAAAGTCTGATGGAGCAACGCCGCGTGAGTGAAGAAGGGTTTCGGCTCGTAAAGCTCTGTTGGTAGTGAAGAAAGATAGAGGTAGTAACTGGCCTTTATTTGACGGTAATTACTTAGAAAGTCACGGCTAACTACGTGCCAGCAGCCGCGGTAATGCGTAGGTGGCAAGCGTTGTCCGGATTTATTGGGCGTAAAGCGAGTGCAGGCGGTTCAATAAGTCTGATGTGAAAGCCTTCGGCTCAACCGGACGGAA
+
GGGGGGGGGGGGGGGGGGGGGGGGGGGGGGGGGGGGGGGGGGGGGGGGGGGGGGGGGGGGGGGGGGGGGGGGGGGGGGGGGGGGGGGGGGGGGGCGGGGGGGGGGGGGFGGGGGGGGGGGGGGGGGGGGGGGGGGGGGGGGGGGGGGGGGGDCEGFGGGGGGGFGGGGGGGGGGGGGGGGGGGGGGGFCFDGGGGGGGGGGGGGGGGGEGGGGGGGGGGGGGEGGGGEC3=FGFGDDFDGDDGFFFCEGFF?F:>FB7DDF??FDFFFFFFFFFBD29>F??7?B<>B<DFFFFF(#####
@M05025:18:000000000-B3NL5:1:1101:12219:13720 1:N:0:CACTCA
ACAGTGACTCCTACGGGAGGCAGCAGTGAGGAATATTGGTCAATGGCCGCAGGGCTGAACCAGCCAAGTCGCGTGAGGGATGACGGTCCTATGGATTGTAAACCTCTTTTGTCAGGGAGCAAAGGGCGCCACGTGTGGCGTTTTGCGAGTACCTGAAGAAAAAGCATCGGCTAACTCCGTGCCAGCAGCCGCGGTAATACGGAGGATGCGAGCGTTATCCGGATTTATTGGGTTTAAAGGGTGCGCAGGCGGAATGTCAAGTCAGCGGTAAAATTTCGGGGCTCAACCCCGTCGTGAGTCC
+
GGGGGGGGGGGGGGGGGGGGGGGGGGGGGGGGGGGGGGGGGGGGGGGGGGGGGGGGGGGGGGGGGGGGGGGGGGGGGGGGGGGGGGGGGGGGGGGGGGGGGGGGGGGGGGGGGGGGGGGGGGGGGGGGGGGGGGGGGGGGGGGGGGGGGGGGGGGGGGGGGGGGGGGGGGGGGGGGGGGGGGGGGGGGGGGGGGGGGGGGGGGGGGFGGGGGGGDGGGGGGGGC:FGGGGGGCCDGGGGGGGGFFFGFGFFFEFFFF?FFGFFFFFFFBFBFFFFFFFFFBFB??FFF::9:B>F0#####
@M05025:18:000000000-B3NL5:1:1101:21860:13728 1:N:0:CACTCA
ACAGTGACTCCTACGGGAGGCAGCAGTGGGGAATATTGCACAATGGGGGAAACCCTGATGCGGCAACGCCGCGTGAGTGAAGAAGGTTTTCGGATTGTAAAGCTCTGTTAGCAGGGAAGAGGAAGGACGGTACCTGCAGAGGAAGCCACGGCTAACTACGTGCCAGCAGCCGCGGTAATACGTAGGTGGCAAGCGTTGTTCGGAATAACTGGGCGTAAAGGATGCGTAGGCGGTTAAACAAGTTATATGTTAAATATATAGGCTTAACCTGTAGAAAGCATATAAAACTGTTTAACACTGT
+
GGGGGGGGGGGGGGGGGGGGGGGGGGGGGGGGGGGGGGGGGGGGGGGGGGGGGGGGGGGGGGGGGGGGGGGGGGGGGGGGGGGGGGFGGGGGGGGGFFGGGGGGGGGGGGGDGGGGGGGGGGGGGGGGGGGGGGGGGGGGGGGGGGGGGGGGGGGGGGGGFFGGGGGGGGGGGGGGGGGGGGFGGCFCFFGGGGGGGGGGGGGGGGGGGGGGGGGGEEGGGGGGGGGGGG=DGCCCCGFGGGGBFFGFGFFFFFFFFFGGGF46<FFFAFFFFFFFFFF?AAFBFFFF><A<DFF)#####
@M05025:18:000000000-B3NL5:1:1101:24196:13737 1:N:0:CACTCA
ACAGTGACTCCTACGGGAGGCAGCAGTGGGGAATATTGCACAATGGGCGAAAGCCTGATGCAGCGACGCCGCGTGAGGGATGACGGCCTTCGGGTTGTAAACCTCTTTCAGTAGGGAAGAAGCGAAAGTGACGGTACCTGCAGAAGAAGCGCCGGCTAACTACGTGCCAGCAGCCGCGGTAATACGTAGGGCGCAAGCGTTATCCGGATTTATTGGGCGTAAAGAGCTCGTAGGCGGTTTGTCGCGTCTGCCGTGAAAGTCCGAGGCTCAACCTCGGATCTGCGGTGGGTACGGGCGTAAC
+
GGGGGGGGGGGGGGGGGGGGGGGGGGGGGGGGGGGGGGGGGGGGGGGGGGGGGGGGGGGGGGGGGGGGGGGGGGGGGGGGGGGGGGGGGGGGGGGGGGGGGGGGGGGGGGGFGFGGGGGGGGGGGGGDGGGGGGGGGGGGGGGGGGGGGGGGGGGGGGGGGGGGGGGGGGGGGGGGGGGEEGGGGG?FGGGGGGGGGGEEECFGGGGGCGCFF?7CFFGGGGGGGGGGGGGGGGGGGGC3CFFBFF<DGFFFEFFFFFDGGFE@>FBFFFF?>:B?FF?9BFFBFFF>>>B2:9>0#####
@M05025:18:000000000-B3NL5:1:1101:2869:13741 1:N:0:CACTCA
ACAGTGACTCCTACGGGAGGCAGCAGTGGGGAATATTGGACAATGGGCGCAAGCCTGATCCAGCCATACCGCGTGGGTGAAGAAGGCCTTCGGGTTGTAAAGCCCTTTTGTTGGGAAAGAAATCCAGCCGGCTAATACCTGGTTGGGATGACGGTACCCAAAGAATAAGCACCGGCTAACTTCGTGCCAGCAGCCGCGGTAATACGAAGGGTGCAAGCGTTACTCGGAATTACTGGGCGTAAAGCGTGCGTAGGTGGTTATTTAAGTCCGTTGTGAAAGCCCTGGGCTCAACCTGGTCTGA
+
GGGGGGGGFGGGGGGGGGGGGGGGGGGGGFGGGGGGGGGGGGGGGCGGGGGGEGGGGGGGGGGGGGGGGGGGGEGDGGGGGGGFDFGFGGGGGGGGGGGGGGGGGGFGGGGGGGGGGGGGGGGGGGGGGGGGGGGGGGGGGGGGGGGGGGGGGGGGGGGGGGGGGFCGGGGGFEDEGGGGEGGEFFCEGGGGGGGGGGGGGGGGGGGGGGGGGGCEGGGGGGEGGGGGGGGGGG=F4FGGDGGFFDGBGFEDFB<FFBGC7B7@A?DFDEF@>BB99<>??B?F:<F0?D2?FFFF#####
@M05025:18:000000000-B3NL5:1:1101:22905:13753 1:N:0:CACTCA
ACAGTGACTCCTACGGGAGGCAGCAGTAGGGAATCTTCCACAATGGACGAAAGTCTGATGGAGCAACGCCGCGTGAGTGAAGAAGGGTTTCGGCTCGTAAAGCTCTGTTGGTAGTGAAGAAAGATAGAGGTAGTAACTGGCCTTTATTTGACGGTAATTACTTAGAAAGTCACGGCTAACTACGTGCCAGCAGCCGCGGTAATACGTAGGTGGCAAGCGTTGTCCGGATTTATTGGGCGTAAAGCGAGTGCAGGCGGTTCAATAAGTCTGATGTGAAAGCCTTCGGCTCAACCGGGTTCGC
+
GGGGGGGGGGGGGGGGGGGGGGGGGGGGGGGGGGGGGGGGGGGGGGGGGGGGGGGGGGGGGGGGGGGGGGGGGGGGGGGGGGGGGGGGGGGGGGGGGGGGGGGGGGGFGGGGGGGGGGGGGGGGGGGFGGGGGGGGGGGFGGGGGGGGGGGGGGGGGGGGGGGGGGGGGGGGGGGGGGGGGGGGGGGGGGGGGGGGGGGGGGGGGGGGGGGGGGGGGGGGGGGGGGGGGDFFGGGGGGGGGGFFFFGFGFFFFFFFFDGGGFF?>FFFFFFFFFF<4<<<??>DB<F<:?DFFFF(#####
@M05025:18:000000000-B3NL5:1:1101:25992:13763 1:N:0:CACTCA
ACAGTGACTCCTACGGGAGGCAGCAGTGGGGAATTTTGGACAATGGGCGCAAGCCTGATCCAGCCATGCCGCGTGGGTGAAGAAGGCCTTCGGGTTGTAAAGCCCTTTTGTCCGGGAAGAAATCGTCTGGGCTAATACCCCGGGCGGATGACGGTACCGGAAGAATAAGCACCGGCTAACTTCGTGCCAGCAGCCGCGGTAATACGAAGGGTGCAAGCGTTACTCGGAATTACTGGGCGTAAAGCGTGCGTAGGCGGTTCGTTAAGTCCGATGTGAAAGCCCTGGGCTCAACCTGGAGGGC
+
GGGGGGGGGGGGGGGGGGGGGGGGGGGGGGGGGGGGGGGGGGGGGGGGGGGGGGGGGGGGGGGGGGGGGGGGGFGGGGGGGGGGGGFFGGGGGGGGGGGFGGGGGGGGGGGGGGGGGGGGGGGGGGGGFCGGGGGGGGDGGGGGGGGDGGGGGGGFGCFFEGGGGGGGGGGGGGGG7EGGGGFGFGGGFFGGGGCGGGGGGGGGFGG=EGGGGE?FFFGGEG79CEGGGGGGGGGGF*>DGDGFFFGFGFFB>>2:>@GGDFF34@AFBE>BDFAB>:>B::?F3((.4<B8<08B#####
@M05025:18:000000000-B3NL5:1:1101:10016:13763 1:N:0:CACTCA
ACAGTGACTCCTACGGGAGGCAGCAGTGGGGAATATTGGACAATGGGCGCAAGCCTGATCCAGCCATACCGCGTGGGTGAAGAAGGCCTTCGGGTTGTAAAGCCCTTTTGTTGGGAAAGAAATCCAGCCGGCTGATACCTGGTTGGGATGACGGTACCCAAAGAATAAGCACCGGCTAACTTCGTGCCAGCAGCCGCGGTAATACGAAGGGTGCAAGCGTTACTCGGAATTACTGGGCGTAAAGCGTGCGTAGGTGGTTATTTAAGTCCGTTGTGAAAGCCCTGGGCTCAACCTGGCCCTC
+
GGGGGGGGGGGGGGGGGGGGGGGGGGGGGGGGGGGGGGGGGGGGGGGGGGGGGGGGGFGGGGGGGGGGGGGGGFEGGGGGGGGGGGGGGGGGGGGGGGGGGGGGFFFGGGGGGGGGGGGGGGGFGGGGGGGGGGFGGGGGGGFGGGGGGGGGGGGFGGGGGGGGGGDEFGGGGGGGGGGGGGGGGGGGGGGGGGGGGGGGGGGGGGGGGGGGGGGGGGGEGGGGGGGG<FGGGGGGGF5DGCF4459<DD>BBEBFFFGGGFFFF4:=4>FFFFFFFFA:<?BFF<<2?<<1:?F<#####
@M05025:18:000000000-B3NL5:1:1101:23278:13767 1:N:0:CACTCA
ACAGTGACTCCTACGGGAGGCAGCAGTAGGGAATCTTCCACAATGGACGCAAGTCTGATGGAGCAACGCCGCGTGAGTGAAGAAGGGTTTCGGCTCGTAAAGCTCTGTTGGTAGTGAAGAAAGATAGAGGTAGTAACTGGCCTTTATTTGACGGTAATTACCTAGAAAGTCACGGCTAACTACGTGCCAGCAGCCGCGGTAATACGTAGGTTGCAAGCGTTGTCCGTATTTGTTGGGCGTAAAGCGAGTGCAGGCGGTTCAATAAGTCTGATGTGAAAGCCTTCGGCTCAACCGGGTGAGA
+
FGGGGF@FCFGGGFGEGE@CCGGGFGGGGFFGGGFGGCEEFGGGFGGFGGC:FFGGFFGCG<FDDFGGGGEGGGGG@FFGGGG@FCEFDFF@:F<CFC:=BFCCBFF?AE8B,BFCFGEAEFGGFDDFFFEFGGFFGC<F?<FGADCAFF9BCEFDEGGGGGGGFAEFGGC9@:+>BCEFFCC>CCGFGFFFCFGCE=ECD:CEGGGGFG7+=FCC7*=:CECCCE1/;C++;97<DCGGDDF4BEDE5:F=F)->7))179=@7BB=<B*9=F444<24<>24,4((-)50:9(,#####
@M05025:18:000000000-B3NL5:1:1101:27221:13816 1:N:0:CACTCA
ACAGTGACTCCTACGGGAGGCAGCAGTAGGGAATCTTCCACAATGGACGAAAGTCTGATGGAGCAACGCCGCGTGAGTGAAGAAGGGTTTCGGCTCGTAAAGCTCTGTTGGTAGTGAAGAAAGATAGAGGTAGTAACTGGCCTTTATTTGACGGTAATTACTTAGAAAGTCACGGCTAACTACGTGCCAGCAGCCGCGGTAATACGTAGGTGGCAAGCGTTGTCCGGATTTATTGGGCGTAAAGCGAGTGCAGGCGGTTCAATAAGTCTGATGTGAAAGCCTTCGGCTCAACCGGGAGCCT
+
GGGGGGGGGGGGGGGGGGGGGGGGGGFGGGGGGGGGGGGGGGGGGGGGGGGGGGGGGGGGGGGGGGGGGGGGGGGGGGGGGGGGGGGGGGGGGGGGGGGGGGGGGGGGGGGFGGFGGGGGGGGGGGGGFGGGFGGGGGFFGGGGGGGFGGGGGGGGFGGGGGGGGGGGGGGGGGGGGGGGGGGGGGGGGGGGGGGGGCEGGGGGGGFGGGGGGGGGGGGGGGGGGGGGDDCCFDGGGGGGGGFFFFG@<@FFF@9EF@37C==FFFBFAFFFFFFAAAF?FFFBFBF??FFFBFF(#####
@M05025:18:000000000-B3NL5:1:1101:5369:13831 1:N:0:CACTCA
ACAGTGACTCCTACGGGAGGCAGCAGTAGGGAATCTTCCACAATGGACGCAAGTCTGATGGAGCAACGCCGCGTGAGTGAAGAAGGGTTTCGGCTCGTAAAGCTCTGTTGGTAGTGAAGAAAGATAGAGGTAGTAACTGGCCTTTATTTGACGGTAATTACCTAGAAAGTCACGGCTAACTACGTGCCAGCAGCCGCGGTAATACGTAGGTGGCAAGCGTTGTCCGGATTTATTGGGCGTAAAGCGAGTGCAGGCGGTTCAATAAGTCTGATGTGAAAGCCTTCGGCTCAACCGGACTTCC
+
GGGGGGGGGGGGGGGGGGGGGGGGGGGGGGGGGGGGGGGGGGGGGGGGGGGGGFGGGGGGGGGGGGGGGGGGGFGGGGGGGGGGGGGGGGGDGGGGGGGGGGGGGGGFGGGGGGGGGGGGGGGGGGGGGGGGGGGGGGGGGGGGGGGGGGGGGGGGGGGGGGGGGFGGGGGGGGGGGGGFGGGGGGGFGGGGFGEEDGDGGGFFGGCEGGGFFGFGFCGE55/<EGGE3CCGGGGFDCGDDCCF?)*8DFFFB@9FF>DCG?FFAFFF9FFF?FF<A4>:?07?BBBFB??<FFF(#####
@M05025:18:000000000-B3NL5:1:1101:22448:13876 1:N:0:CACTCA
ACAGTGACTCCTACGGGAGGCAGCAGTGGGGAATATTGGACAATGGGCGCAAGCCTGATCCAGCCATACCGCGTGGGTGAAGAAGGCCTTCGGGTTGTAAAGCCCTTTTGTTGGGAAAGAAATCCAGCCGGCTAATACCTGGTTGGGATGACGGTACCCAAAGAATAAGCACCGGCTAACTTCGTGCCAGCAGCCGCGGTAATACGAAGGGTGCAAGCGTTACTCGGAATTACTGGGCGTAAAGCGTGCGTAGGTGGTTATTTAAGTCCGTTGTGAAAGCCCTGGGCTCAACCTGGGGGGT
+
GGGGGGGGGGGGGGGGGGGGGGGGGGGGGGGGGFGGGGGGGGGGGGGGGGGGGGGGGGGGGGGGGGGGGGGGGGGGGGGGGGGGGGGGGGGGGGFGGGGGGGGGGGGGGGGGGGGGGGGGGGGGGGGGGGGGGGGGGGGGGGGGGGGGGGGGGGGGGGGGGGGGGGGGGGGGFGGGGGGGGGGGFGGFGGFGGGGGGGGGGGGGFFGGGGGGGGGFGGGGGD*:AGGGGGGGGGGGGGG)19CFBEGFGFFFFF9FFF3DFFFFAFBFDFFF>)(-24A?::?:6??01488708B#####
@M05025:18:000000000-B3NL5:1:1101:16346:13894 1:N:0:CACTCA
ACAGTGACTCCTACGGGAGGCAGCAGTGAGGAATATTGGTCAATGGGCTTACGCCTGAACCAGCCAAGTCGCGTGAGGGAAGACTGCCCTATGGGTTGTAAACCTCTTTTGTCAGGGAGCAATTGGCGCTACGTGTAGCGTTATCGAGAGTACCTGAAGAAAAAGCATCGGCTAACTCCGTGCCAGCAGCCGCGGTAATACGGAGGATGCGAGCGTTATCCGGATTTATTGGGTTTAAAGGGTGCGTAGGCGGAATGCCAAGTCAGCGGTAAAATCGCGGGGCTCAACCTCGCTCCTTGTG
+
GGGGGGGGGGGGGGGGGGGGGGGGGGGGGGGGGGGGGGGGGGGGGGGGGGGGGGGGGGGGGGGGGGGGGGGGGGGGGGGGGGGGGGGGGGGGGGGGGGGGGGGGGGGGGGGGGGGGGGGGGGGGGGGGGGGGGGGGGGGGGGGGGGGGGGGGGGGGGGGGGGGGGGGGGGGGGGGGGGGGGGGGGGGGGGGGGGGGGGGGGGGGGGGGGGGGGGGGGGGFGGGGDGDGGGFGGC<CFGFGGGDEFFDBGDFFFE>>FFGGGFFFFFF>BEF3FFB2:?694>>>6B?F?BB6(387#####
@M05025:18:000000000-B3NL5:1:1101:27407:13902 1:N:0:CACTCA
ACAGTGACTCCTACGGGAGGCAGCAGTAGGGAATCTTCCACAATGGGCGAAAGCCTGATGGAGCAACGCCGCGTGGGTGAAGAAGGTCTTCGGATCGTAAAACCCTGTTGTTAGAGAAGAAAGTGCGTGAGAGTAACCGTTCACGTTTCGACGGTATCTAACCAGAAAGCCACGGCTAACTACGTGCCAGCAGCCGCGGTAATACGTAGGTGGCAAGCGTTATCCGGATTTATTGGGCGTAAAGGGAACGCAGGCGGTCTTTTAAGTCTGATGTGAAAGCCTTCGGATTAACCGGGCCAGG
+
GGGGGGGGGGGGGGGGGGGGGGGGGGGGGGGGGGGGGGGGGGGGGGFGGGGGGGGGGGGGGGGGGGGGGGGGGGGGGGGGGGGGGFEGGGGGGGGGGGGGGGGGGGGGGGGGGGGGGGGGGGGGGGGGGGGGGGGGGDEGGGGGGGGGGGGGGGGGGGGGGGGGGGGGGGGGGGGGGGGGGGGGGGGGGGGGGGGGGGGEGGGGGGFGGEGGGGGFGGGGGGGGGGGCDDFGG*0>*5<<DGCFFDFFDFFBEFFF>8DGFB?B4FFFF?*78=AAAAB?FFF70((-47AF>>9(#####
@M05025:18:000000000-B3NL5:1:1101:6194:13912 1:N:0:CACTCA
ACAGTGACTCCTACGGGAGGCAGCAGTAGGGAATCTTCCACAATGGACGCAAGTCTGATGGAGCAACGCCGCGTGAGTGAAGAAGGGTTTCGGCTCGTAAAGCTCTGTTGGTAGTGAAGAAAGATAGAGGTAGTAACTGGCCTTTATTTGACGGTAATTACCTAGAAAGTCACGGCTAACTACGTGCCAGCAGCCGCGGTAATACGTAGGTGGCAAGCGTTGTCCGGATTCATTGGGCGTAAAGCGAGTGCAGGCGGTTCAATAAGTCTGATGTGAAAGCCTTCGGCTCAACCGGGGACCT
+
GGGGGGGGGGGGGGGGGGGGGGGGGGGGGGGGGGGGGGGGGGGGGGGGGGGGGGGGGGGGGGGGGGGGGGGGGGGGEFGGGGGGGGGGGGGGGGGGGGGGGGGDGGGGGGGEDGGGGFGGGGGEFGGGGGGGGGGGGGGGGGFGGGGGGGGGGG>DGGGGGGGGGGGGG@AFGEGGGGGGFFDCGGFGGGFFFGGGGGGGGGGGFGGGGGGFFFGGGCGCEEGGGGGG3CGGGGGGDGGGGGF@FDDEGF6FFF0>E097:@FFAF<FFFF4@=9AA44:<F<)139BFFFFFBF(#####
@M05025:18:000000000-B3NL5:1:1101:25341:13913 1:N:0:CACTCA
ACAGTGACTCCTACGGGAGGCAGCAGTGGGGAATATTGGACAATGGGCGCAAGCCTGATCCAGCCATACCGCGTGGGTGAAGAAGGCCTTCGGGTTGTAAAGCCCTTTTGTTGGGAAAGAAATCCAGCCGGCTAATACCTGGTTGGGATGACGGTACCCAAAGAATAAGCACCGGCTAACTTCGTGCCAGCAGCCGCGGTAATACGAAGGGTGCAAGCGTTACTCGGAATTACTGGGCGTAAAGCGTGCGTAGGTGGTTATTTAAGTCCGTGGTGAAAGCCCTGGGCTCCACCTGGGCCCG
+
GGGGGGGGGGGGGGGGGGGGGGGGGGGGGGGGGGGGGGGGGGGGGGGGGGGGGGGGGGGGGGGGGGGGGGGGGGGGGGGGGGFGGGGGGGGGGGGGGGGGGGGGGGGGGGGGGGGGGFGGGGFGFFGEEGEGGGGFGGGGCFGGGGGGGGGGDFGGGDGGGGGGGGGGGGGGGGGGGGGGGGGGGGEGGGGGGG,?EEEECEGG?EFC=C=:EEGGGGCGGGGGDGGEDGGFFGFGGGGG<<<4BB5)3@BE:B<FFEGGFFFFFFA?AEF)88663<A?.8:066::(-54:(52#####
@M05025:18:000000000-B3NL5:1:1101:24053:13923 1:N:0:CACTCA
ACAGTGACTCCTACGGGAGGCAGCAGTAGGGAATCTTCCACAATGGGCGAAAGCCTGATGGAGCAACGCCGCGTGAGTGAAGAAGGTTTTCGGATCGTAAAGCTCTGTTGTTGGTGAAGAAGGATAGAGGTAGTAACTGGCCCCTATTTGACGGTAATCAACCAGAAAGTCACGGCTAACTACGTGCCAGCAGCCGCGGTAATACGTAGGTGGCAAGCGTTGTCCGGATTTATTGGGCGTAAAGCGAGCGCAGGCGGAAAGATAAGTCTGATGTGAAAGCCCCCGGCTTAACCGAGTCGAA
+
GGGGGGGGFGGFGGGGGGGGGGGGGGGGGGGGGGGGFGGGGGGGGGGGGGGGGGGGGGGGGGFGGGGGGGGGGEGGGAEEGGGFEFFFGGGGGGDCGGGGGGFFGFGEFGGBFGCFGFGGEGGGGGFFGGFGGGGGGCFCFFGGGGGGGGEDEEFGGGGGGGGGGGGGGFADGGGGGGGGGGGGFGGFGGFGFGCGGGGGGGGFGGF6C5<CGGGGGGGGCEGGFGGEGGGFFFGGGGGGGGFFFFGFGFDBFEBFFFGGGFFF)6<FFFF47@BFF<>F132199>B>DFFAFBF#####
@M05025:18:000000000-B3NL5:1:1101:7847:13940 1:N:0:CACTCA
ACAGTGACTCCTACGGGAGGCAGCAGTGAGGAATATTGGTCAATGGGAGAGATCCTGAACCAGCCAAGCCGCGTGAGGGAAGACGGCCCTATGGGTTGTAAACCTCTTTTGTCGGAGAACAAAACCCGGGACGTGTGCCGGACTGCGTGTATTCGAAGAAAAAGCATCGGCTAACTCCGTGCCAGCAGCCGCGGTAATACGGAGGATGCGAGCGTTATCCGGATTTATTGGGTTGAAAGGGTGCGTAGGCGGTCCGTTAGGTCAGCGGTAAAATTGCGGGGCTCAACCCCGTCGAGGATGT
+
9<@@CECE-<@EFC@CF7@6,FCE<86CFEC8F8CFE9F@E9<EFE8,6:CF99F<A6CCF6C,C6,97,CFEFCF7,:FGGCDCC@F+4=FFCFCFCF<E<,49EEFFF<BFF7+@FGFFCFF4+4C::++@C@B+,C+++5:@FCFGF@;,,@=FGDG:7B*<22<*<F8B88;D>B*1BCFGC,4<CGGGGGCD@CGG588C82<0:;EGE:E5ACGGG5=*0<9>7=<75)C7**9CCD5BBC>GF:B@B057?<*200/()4)4>FFFFBFA1>B06(,4)..4(-4?96(#####
@M05025:18:000000000-B3NL5:1:1101:26053:13975 1:N:0:CACTCA
ACAGTGACTCCTACGGGAGGCAGCAGTAGGGAATCTTCCACAATGGGCGCAAGCCTGATGGAGCAACACCGCGTGAGTGAAGAAGGGTTTCGGCTCGTAAAGCTCTGTTGTTGGAGAAGAACGTGCGTGAGAGTAACTGTTCACGCAGTGACGGTATCCAACCAGAAAGTCACGGCTAACTACGTGCCAGCAGCCGCGGTAATACGTAGGTGGCAAGCGTTATCCGGATTTATTGGGCGTAAAGCGAGCGCAGGCGGTTACTTAGGTCTGATGTGAAAGCCTTCGGCTTAACGCAAGATTC
+
GGGGGGGGGGFGFGGGGGGGEGGGGGGGGGGGGGGGGGGGGGGGGGGGGGGGGFGCFGGGGGGGGGGGGGGGGGGDGGGGGGGFFFGFGGGGDEGDEFGGGGGGG9FGGGGCAFFFGGGGGGCDFGCCE:EF8FFFGGGGGFDFFGGGGGGGGGGGGGFGGGFGG7FGFGFGGCECGGFFFGGGFFEFFF5>EFFGEEG:?EC@CFAE5=FFGG=FGFD:EEG7=5E5*99>CCDFGDGD3D94*57>5>DD:B95BD)/066=)6.847686BA<6A2238A<?B6(().<((((#####
@M05025:18:000000000-B3NL5:1:1101:19598:13976 1:N:0:CACTCA
ACAGTGACTCCTACGGGAGGCAGCAGTGGGGAATATTGGACAATGGGCGAAAGCCTGATCCAGCCATGCCGCGTGTGTGAAGAAGGTCTTCGGATTGTAAAGCACTTTAAGTTGGGAGGAAGGGTTGTAGATTAATACTCTGCAATTTTGACGTTACCGACAGAATAAGCACCGGCTAACTCTGTGCCAGCAGCCGCGGTAATACAGAGGGTGCAAGCGTTAATCGGAATTACTGGGCGTAAAGCGCGCGTAGGTGGTTCGTTAAGTTGGATGTGAAATCCCCGGGCTCAACCTGGGGTCT
+
GGGGGGGGGGGGGGGGGGGGGGGGGGGGGGGGGGGGGGGGGGGGGGGGGGGGGGGGGGGGGGGGGGGGGGGGGGGGGGGGGGGGGGGGGGGGGGGGGGGGGGGGGGGGGGGEFGGGGGGGGGGGGGGGGGGGGGGGGGGGGGGGGGGGGGGGGGGGGGGGGGGGGGGGGGGGGGGGGGGGGGGGGGGGGGGGGGGGGGGGGDGGGGGGGGGGGGGGGGGGDGGGGGGGGGGGGGGGGGGGGCGFFE3@GFFFFFFFFFGFGFFF:FFFFF:?FFA<<AA6:?FFFB038<>B?B?F#####
@M05025:18:000000000-B3NL5:1:1101:28913:13988 1:N:0:CACTCA
ACAGTGACTCCTACGGGAGGCAGCAGTGGGGAATATTGCACAATGGGGGAAACCCTGATGCAGCAACGCCGCGTGAGTGAAGAAGGTTTTCGGATTGTAAAGCCCTGTCAGCAGGGAAGAGGAAGGACGGTACCTGCAGAGGAAGCCACGGCTAACTACGTGCCAGCAGCCGCGGTAATACGTAGGTGGCAAGCGTTGTTCGGAATAACTGGGCGTAAAGGATGCGTAGGCGGTTAAACAAGTTATATGTTAAATATATAGGCTTAACCTGTAGAAAGCATATAAAACTGTTTAACCGTCT
+
GGGGGGGGGGGGGGGGGGGGGGGGGGGGGGGGGGGGGGGGGGGGGFGGGGGGGGGGGGGGGGGGGGGGGGGGGFGGGGGGGGFGGGGFFFGGGG@EGGGGGGGGGGGGGGGGGGGGGGGGGGGGGGGGGGGGGGGGGGGGGGGGGGGGGGGGGGGGGGGGGGGGGGGGGGGGGGGGGGGGCGFGFEFGGGGCFGG;EEEGGGGGGFFGGGGGGGDE=EFGGGGGFEEDGGGGG19CGGGGGGGFFFGFG@FF@BAFBBDC>?FF<FFFABFFFBB>DBF:)-.656<?B><<AFF)#####
@M05025:18:000000000-B3NL5:1:1101:14356:14029 1:N:0:CACTCA
ACAGTGACTCCTACGGGAGGCAGCAGTGAGGAATATTGGTCAATGGGCTTACGCCTGAACCAGCCAATCGCGTGAGGGAAGACTGCCCTATGGGTTGTAAACCTCTTTTGTCAGGGAGCAATTGGCGCTACGTGTAGCGTTATCGAGAGTACCTGAAGAAAAAGCATCGGCTAACTCCGTGCCAGCAGCCGCGGTAATACGGAGGATGCGAGCGTTATCCGGATTTATTGGGTTTAAAGGGTGCGTAGGCGGAATGCCAAGTCAGCGGTAAAATCGCGGGGCTCAACCTCGCTCCGGCGTG
+
GGGGGGGGGGGGGGGGGGGGGGGGGGGGGGGGGGGGGGGGGGGGGGGGGGGGGGGGGGGGGGGGGGGGGGGGGGGGGGGGGGGGGGGGGGGGGGGGGGGGGGGGGGGGGGGGGGGGGGGGGGGGGGGGGGGGGGGGGGFGDEGFGFFCFGGGGGGGGGGGFGGGGGGGGCGGGGGGGGGGGGGGGGGGGGGGGGGGGGGGGGGGGEGGGGGGGGGGC=CFGGGGGGGGDFGGGG3CF77>DFGFFFGFGFFBEFFFFFGGDFFFA?>FFFFF?FB?<6>>6>>FFF?BB?BFFFB(#####
@M05025:18:000000000-B3NL5:1:1101:20068:14055 1:N:0:CACTCA
ACAGTGACTCCTACGGGAGGCAGCAGTGGGGAATTTTGGACAATGGGGGCAACCCTGATCCAGCCATTCCGCGTGAGTGAAGAAGGCCTTCGGGTTGTAAAGCTCTTTCAGCTGGAACGAAACGGTACGCTCTAACATAGCGTGCTAATGACGGTACCAGCAGAAGAAGCACCGGCTAACTACGTGCCAGCAGCCGCGGTAATACGTAGGGTGCGAGCGTTAATCGGAATTACTGGGCGTAAAGCGTGCGCAGGCGGATTGTTAAGCAAGATGTGAAATCCCCGGGCTTAACCTGGCCAGC
+
FFGFGGGGGGGGEGGGG@FCE@FFGGGGCFDEGGGGGDGFGGGGGGGEECCFCFGG8<FGGGGGGGGGGGGGDC==BC?F9ED,CFFGFFGGDC<FBFFDFG9FGGGGGGGGGFFGGGGGCGGGGGCFDGDGGCD?FFGGG@FEGGFGDCGF+6=BC=FGGGGFCC7FFCFGGD:C>CCFFCDC28>FE,DFFF8CEC5EC5>CFFGCGG5:CCE5CEGG=EGFGGG5CFCGGGGF4CD)CD396BDBCB:DE393;5C5<BFF26AF:@>@68954:AF?:?B(2;>:)56<4(.#####
@M05025:18:000000000-B3NL5:1:1101:17964:14102 1:N:0:CACTCA
ACAGTGACTCCTACGGGAGGCAGCAGTGGGGAATATTGGACAATGGGCGCAAGCCTGATCCAGCCATGCCGCGTGAGTGATGAAGGCCCTAGGGTTGTAAAGCTCTTTCACCGGTGAAGATAATGACGGTAACCGGAGAAGAAGCCCCGGCTAACTTCGTGCCAGCAGCCGCGGTAATACGAAGGGGGCTAGCGTTGTTCGGATTTACTGGGCGTAAAGCGCACGTAGGCGGACTTTTAAGTCAGGGGTGAAATCCCGGGGCTCAACCCCGGAACTGCCTTTGATACTGGAAGTCTGTCCT
+
GGGGGDGGCGGGGGGGGGGGGGGGGGGGGGGGGGGGGGGFGGGGGFGGGGGGGGGGGGGGGGGGGGGGGGGGGEGGGGGGGGGDGGGGGGGGGGGGGGGGGGGGGGGGGGGGGGGGGFGGFGGGGGGGGGGGGGGCGGGGGGFGGGGGGGEGEGGGG9@FFG7CEFFGGFGGGGG5EFGGDGGGGGGE58FFGGEGGGGFCCCEGGGGFGGFGGGGEFGGGGGGGGGGGGGGGGGGGGCCF7CFF<FFGFFFFF>FFDDGGFEF?FF5:FFFFBB??2475<A2<9>FFBF?F2><#####
@M05025:18:000000000-B3NL5:1:1101:25684:14103 1:N:0:CACTCA
ACAGTGACTCCTACGGGAGGCAGCAGTGGGGAATATTGGACAATGGGCGCAAGCCTGATCCAGCCATACCGCGTGGGTGAAGAAGGCCTTCGGGTTGTAAAGCCCTTTTGTTGGGAAAGAAATCCAGCCGGCTAATACCTGGTTGGGATGACGGTACCCAAAGAATGAGCACCGGCTAACTTCGTGCCAGCAGCCGCGGTAATACGAAGGGTGCAAGCGTTACTCGGAATTACTGGGCGTAAAGCGTGCGTAGGTGGTTATTTAAGTCCGTTGTGAAAGCCCTGGGCTCAACCTGGGTGGG
+
GGGGGGGGGGGGGGGGGGGGGGGGGGGGGGGEGGGGGGGGGGGGGGGGGGGGGGGGFGGGGGGGGGGGGGGGGGGGGGGGGGGGGGFGGGGGGGGGGGGGGGGGGGGGGGGAFGGGGGGGFGGGGGGGFFGDGGGGGFGGGGGFGGGGGGGGGGGGGGGGGGGGFCFFGGFCFGGCGEFGCCFGFF>>CFGGGGGDGGGGCEC9?FE5=CCEEGGGGGEECECFF5ECD3CD*:DC4FDGGDFFFED>DE)8BB5@@0<C798648<@A>4?)>22>-4?:<?:?FFB<D>(.37?#####
@M05025:18:000000000-B3NL5:1:1101:20815:14112 1:N:0:CACTCA
ACAGTGACTCCTACGGGAGGCAGCAGTTGGGAATATTGCACAATGGGGGAAACCCTGATGCAGCAACGCCGCGTGAGTGAAGAAGGTTTTCGGATTGTAAAGCTCTGTTAGCAGGGAAGAGGAAGGACGGTACCTGCAGAGGAAGCCACGGCTAACTACGTGCCAGCAGCCGCGGTAATACGTAGGTGGCAAGCGTTGTTCGGAATAACTGGGCGTAAAGGATGCGTAGGCGGTTAAACAAGTTATATGTTAAATATATAGGCTTAACCTGTAGAAAGCATATAAAACTGTTTAACGGGTG
+
GGGGGGGGGGGGGGGGGGGGGGGGGGGGGGGGGGGGGGGGGGGGGGGGGGGGGGGFGGGGGGGGGGGGGGGGGGGGGGGGGGGGGGDGGGGGGGGGGGGGGGGGGGGGGGGGGGGGGGGGGGGGGGGGGGGGGGGGGGGGGGGGGGGGGGGGGGGGGGGGGGGGGGGGGGGGGGGGGGGGGGGGGGGGGGGGGGGEGGEGGGGGGGGGGGGGGGGGGGGGGGGGGGGGGGGGGCDGGGGGGGFFFFGFGFFFFFBBFFGGG?FF?FFFFFFFFFFFBFFFAFFFFFF??A<><DF)#####
@M05025:18:000000000-B3NL5:1:1101:9263:14169 1:N:0:CACTCA
ACAGTGACTCCTACGGGAGGCAGCAGTGAGGAATATTGGTCAATGGGCTTACGCCTGAACCAGCCAAGTCGCGTGAGGGAAGACTGCCCTATGGGTTGTAAACCTCTTTTGTCAGGGAGCAACGCCGGCTACGTGTAGCCGGACGGAGAGTACCTGAAGAAAAAGCATCGGCTAACTCCGTGCCAGCAGCCGCGGTAATACGGAGGATGCGAGCGTTATCCGGATTTATTGGGTTTAAAGGGTGCGTAGGCGGAATGCCAAGTCAGCGGTAAAATCGCGGGGCTCAACCTCGCTCCACGGA
+
EGFGGGGGFFGGGGDGEEGGGGGDGFCDFFGFEGGGGFGGGGGGGGGGGGGGGGGGGGGGGGFFGFEGF@FFGGGGEFGDFGGGGG8EF?FFGGGGGGGGGGGGGGGGGGFGGGGGGGGGGGGGGGDCGGGGGDEDGGGGG7+@+@F77FFG;DFGGGGFGGFGEGFGGGGGGGGGGG?EGGGGGGFGFGFGDGCCECFGGG=ECEEGFGEEEEEEEGGGGGGCCECFG=FCGG5CFGGGGC5)<.7<<>635793)*>CFFF=4@75157@FF90(11696676?),4(4(34<>#####
@M05025:18:000000000-B3NL5:1:1101:11258:14188 1:N:0:CACTCA
ACAGTGACTCCTACGGGAGGCAGCAGTGGGGAATATTGCACAATGGGCGCAAGCCTGATGCAGCCATGCCGCGTGTATGAAGAAGGCCTTCGGGTTGTAAAGTACTTTCAGCGAGGAGGAAGGTGTTGTGGTTAATAACCGCAGCAATTGACGTTACTCGCAGAAGAAGCACCGGCTAACTCCGTGCCAGCAGCCGCGGTAATACGGAGGGTGCAAGCGTTAATCGGAATTACTGGGCGTAAGGCGCACGCAGGCGGTCTGTCAAGTCGGATGTGAAATCCCCGGGCTCAACCTGGGAGGA
+
GGGGGGGGGGGGGGGGGGGGGGGGGGFGGGGGGGGGGGGGGGGGGGGGGGGGGGGGGGGGGGGGGGGGGGGGGGGGGGGGGGGGGGGGGGGGGGGGGGGGGGGGGGGGGGGGGEGGGGGEGGGFGGGGGGGGGGGGGGGGGGGGGGGGGGGGGGGGGGGGGGGGGGFGGGGGGGGGGGGGGGGGGGGGGGGGGGGGGGGGDGGGGGGGGGGGGGGFGGGGG*:FFGGG:FFFGGGGGGGDDCGFFFGFGFFFFFFF>7<DGFFF6*4@BEBDFFAFFFBA?:<29;BBFFFFF??B#####
@M05025:18:000000000-B3NL5:1:1101:9192:14193 1:N:0:CACTCA
ACAGTGACTCCTACGGGAGGCAGCAGTGAGGAATATTGGTCAATGGGCTTACGCCTGAACCAGCCAAGTCGCGTGAGGGAAGACTGCCCTATGGGTTGTAAACCTCTTTTGTCAGGGAGCAACGCCGGCTACGTGTAGCCGGACTGAGAGTACCTGAAGAAAAAGCATCGGCTAACTCCGTGCCAGCAGCCGCGGTAATACGGAGGATGCGAGCGTTATCCGGATTTATTGGGTTTAAAGGGTGCGTAGGCGGAATGCCAAGTCAGCGGTAAAATCGCGGGGCTCAACCTCGCTCCCTCGG
+
GGGGGGGGGGGGGGGGGGGGGGGGGGGGGGGGGGGGGGGGGGGGGGGGGGGGGGGGGGGGGGGGGGGGGGGGGGGGGGGGGGGGGGGGGGGGGGGGGGGGGGGGGGGGGGGGGGGGGGGGGGGGGGGGGGGGGGGGGGGGGGGGGGGGGGGGGGGGGGGGGGGGGGGGGGGGGDGGGDGGGGGGGGGGGGGGGGGGGGGGGGGGGGGGGGGD=EEEGGGGGGGGG=?F7CCFG<DGGGCFFGGBFFD@7BFFFFFFFFGGFFFFFFF@BEEFFFFB6:93>0;(247?FFFB6:B;#####
@M05025:18:000000000-B3NL5:1:1101:15118:14211 1:N:0:CACTCA
ACAGTGACTCCTACGGGAGGCAGCAGTAGGGAATCTTCCACAATGGGCGCAAGCCTGATGGAGCAACACCGCGTGAGTGAAGAAGGGTTTCGGCTCGTAAAGCTCTGTTGTTGGAGAAGAACGTGCGTGAGAGTAACTGTTCACGCAGTGACGGTATCCAACCAGAAAGTCACGGCTAACTACGTGCCAGCAGCCGCGGTAATACGTAGGTGGCAAGCGTTATCCGGATTTATTGGGCGTAAAGCGAGCGCAGGCGGTTGCTTAGGTCTGATGTGAAAGCCTTCGGCTTAACCGAAGTAGC
+
GGGGGGGGGGGGGGGGGGGGGGGGGGGGGGGGGGGGGGGGGGGGGGGGGGGGGGGGFFGGGGGGGGGGGGGGGEGEGGGGGGGGGGGGGGGGGGGGGGGGGGGGGGGGGGGGGGFGGGGGGGGGGGGGGGGFGGGGGFGGGGGGGGGGGGGGGDGGGFFFFGGGGGFGGGGGGGGGGGGGGGCEGGGGGGGGGGGGGGGGCEGGGGFGFCAFGGGGFGGCC==ECEG=CDF>7CCFGGGGGGFFFFGFG>D3BDBEF)9CGFF=>F4B)59BFFF244<:??BF<?>:B?BF29(-#####
@M05025:18:000000000-B3NL5:1:1101:12107:14224 1:N:0:CACTCA
ACAGTGACTCCTACGGGAGGCAGCAGTGAGGAATATTGGTCAATGGGCGGAAGCCTGAACCAGCCAAGTCGCGTGAGGGATTAAGGCCCTGCGGGTCGTAAACCTCTTTTGCCGGGGAGCAGTGGTCCGGACGCGTCCGGACCGGGAGAGTACCCGGAGAAAAAGCATCGGCTAACTCCGTGCCAGCAGCCGCGGTAATACGGAGGATGCGAGCGTTATCCGGATTTATTGGGTTTAAAGGGTGCGTAGGCGGGCATTTAAGCCGGCGGTCAAATGTCGGGGCTCAACCCCGGCCTGTGCA
+
GGGGGGGGGGGGGGGGGGGGGGGGGGGGGGGGGGGGGGGGGGGGGGGGGGGGGGGGGGGGGGGGGGGGGGGGGGGGGGGGGGGGGGGGGFGGGGGEGGGGGGGGGGGGGGFGGGGGGCCFFGGGGGGGGGFGEFGGFGGGGGGGGGGEGGGDFGGFGGGEGGGGGGGFGDGGGGGGGGFGFCEFFCGFGGG8CEGEECGGGGD5EDEGGFED55>:E5FFFG=57=CFFFGCGCCDGCCFCC<@E@5BGB?EEFFFFFGFGFFFFFBDF>BFFFAFFFF;>F>-23<?:<:,79>(#####
@M05025:18:000000000-B3NL5:1:1101:8972:14229 1:N:0:CACTCA
ACAGTGACTCCTACGGGAGGCAGCAGTGGGGAATATTAGACAATGGGCGAAAGCCTGATCCAGCCATGCCGCGTGTGTGAAGAAGGTCTTCGGATTGTAAAGCACTTTAAATTGGGAGGAAGGGTTGTAGATTAATACTCTGCAATTTTGACGTTACCGACAGAATAAGCACCGGCTAACTCTGTGCCAGCAGCCGCGGTAATACAGAGGGTGCAAGCGTTAATCGGAATTACTGGGCGTAAAGCGCGCGTAGGTGGTTTGTTAAGTTGGATGTGAAATCCCCGGGCTCAACCTGGCCTGG
+
GGGGGGGGGGGGGGGGGGGGGGGGGGGGGGGGDGGGGGGGGGGGGGGGGGGGGGGGGGGGGGGGGGGGGGGGGGGGGGGEEGGFGGGGGGGGGGGGGGGGGFGFCGGGGGFGFGFGFGGCEFGGFGGGGGGGGGGGGGGGGFDFGGGGG9@FGGGGGGGGGGDGDDGFGF=FGGGDGCDGGGGFGGGFG?FGG>EGGGGECCGGGFCGGG5*AE?CEFGGGGFCC:ECC><*:DFGGGGD5C*06>GFGFF3>@<FFEGGD5FFAB>FBFF*9@BAF)-6:)2207((-48?7(.1#####
@M05025:18:000000000-B3NL5:1:1101:17011:14255 1:N:0:CACTCA
ACAGTGACTCCTACGGGAGGCAGCAGTGGGGAATATTGCACAATGGGGGAAACCCTGATGCAGCAACGCCGCGTGAGTGAAGAAGGTTTTCGGATTGTAAAGCTCTGTTAGCAGGGAAGAGGAAGGACGGTACCTGCAGAGGAAGCCACGGCTAACTACGTGCCAGCAGCCGCGGTAATACGTAGGTGGCAAGCGTTGTTCGGAATAACTGGGCGTAAAGGATGCGTAGGCGGTTAAACAAGTTATATGTTAAATATATAGGCTTAACCTGTAGAAAGCATATAAAACTGTTTAACCGGGC
+
GGGGGGGGGGGGGGGGGGGGGGGGGGGGGGGGGGGGGGGGGGGGGGGGGGGGGGGGGGGGGGGGGGGGGGGGGGGGGGGGGGGGGGGGGGGGGGGGGGGGGGGGGGGGGGGGGGGGGGGGGGGGGGGGGGGGGGGGGGGGGGGGGGGGGGGGGGGGGGGGGGGGGGGGGGGGGGGGGGGGGGGGGGGFDGGGGGGGGGGGGGDGGGGGGGGGGGGGGDGGGFGGGGGGGGGGGGGGGDGFFGG=FFGFGFFFFFFFFFGGDFF??FFFFFFFFFAA<BFFAAAFFFFF>A4AFFF)#####
@M05025:18:000000000-B3NL5:1:1101:14783:14319 1:N:0:CACTCA
ACAGTGACTCCTACGGGAGGCAGCAGTGGGGAATATTGCACAATGGGCGCAAGCCTGATGCAGCCATGCCGCGTGTATGAAGAAGGCCTTCGGGTTGTAAAGTACTTTCAGCGAGGAGGAAGGTGTTGTGGTTAATAACCGCAGCAATTGACGTTACTCGCAGAAGAAGCACCGGCTAACTCCGTGCCAGCAGCCGCGGTAATACGGAGGGTGCAAGCGTTAATCGGAATTACTGGGCGTAAAGCGCACGCAGGCGGTCTGTCAAGTCGGATGTGAAATCCCCGGGATCAACCTGGGCCTG
+
GGGGGFGGGEEEECFCCCFCGFEG8C,CACEGGGGGGGGGF9C@CEEFEGGECE@FGFGGGFECFFDGFFC@CCFCFGG<EEGFGFCEFFEGGC=FGGGGGGGGGF9F,E,FC>F7FGGGGF@<FFB<EF7F<<DAFDGFEGE7>DD:=@FGGGC7FFG+CGGGGD7FCFCG8ECCE>FGFC7<:B*=FGGGFGFGECECEGGGCFE=7CEEGCECGDGE*:5?75CGGGGGF7:FFFDGGDF@=>9>GD3)5<6D).997F7@46:=<D)559<F<)-64)8((,(-330:?.(4#####
@M05025:18:000000000-B3NL5:1:1101:19764:14344 1:N:0:CACTCA
ACAGTGACTCCTACGGGAGGCAGCAGTAGGGAATCTTCCACAATGGACGAAAGTCTGATGGAGCAACGCCGCGTGAGTGAAGAAGGGTTTCGGCTCGTAAAGCTCTGTTGGTAGTGAAGAAAGATAGAGGTAGTAACTGGCCTTTATTTGACGGTAATTACTTAGAAAGTCACGGCTAACTACGTGCCAGCAGCCGCGGTAATACGTAGGTGGCAAGCGTTGTCCGGATTTATTGGGCGTAAAGCGAGTGCAGGCGGTTCAATAAGTCTGATGTGAAAGCCTTCGGCTCAACCGGACGAAC
+
GGGGGGGGGGGGGGGGGGGGGGGGGGGGGGGGGGGGGGGGGGGGGGGGGGGGGGGGGGGGGGGGGGGGGGGGGGGGGGGGGGGGGGGGGGGGGGGGGGGGGGGGGGGGGGGGFGGGGGGGGGGGGGGFGFGGGGGGGGGGGGGGGGGGGGGGGGGGGGGGGGGGGGGGGGGGGGGGGGGGGGGGGGGGGGGGGGGGGGGGGGGFGGGGGGGGGGGGGGGGGGGGGGGEGG6DGFGFGGGGGGGFFFDFGFFBFFFBF8CGGFFFFFF?AFBFBFBFF<AFFFFFFFF?BBFF:>B(#####
@M05025:18:000000000-B3NL5:1:1101:20491:14346 1:N:0:CACTCA
ACAGTGACTCCTACGGGAGGCAGCAGTGAGGAATATTGGTCAATGGGCTTACGCCTGAACCAGCCAAGTCGCGTGAGGGAAGACTGCCCTATGGGTTGTAAACCTCTTTTGTCAGGGAGCAATTGGCGCTACGTGTAGCGTTATCGAGAGTACCTGAAGAAAAAGCATCGGCTAACTCCGTGCCAGCAGCCGCGGTAATACGGAGGATGCGAGCGTTATCCGGATTTATTGGGTTTAAAGGGTGCGTAGGCGGAATGCCAAGTCAGCGGTAAAATCGCGGGGCTCAACCTCGCTCCGTCGT
+
GGGGGGGGGGGGGGGGGGGGGGGGGGGGGGGGGGGGGGGGGGGGGGGGGGGGGGGGGGGGGGGGGGGGGGGGGGGGGGGGGGGGGGGGGGGGGGGGGGGGGGGGGGGGGGGGFGGGGGGGGGGGGGGGGGGGGGGGGGGGEGGGGGGGGGGGGGGGGGGGGGGGGGGGGCGGEEGGGGGGGGGGFGGGGGGG5EGGGDGGGGGGGGGGGFGGGGGGGDGGGEE=>5?FCFFFGDD5FFFGGGFFEEDED@@5BF9>@=CGGF=@AFFEF>>>FFFFFBFB061(,,51<?:<7?<6#####
@M05025:18:000000000-B3NL5:1:1101:4982:14348 1:N:0:CACTCA
ACAGTGACTCCTACGGGAGGCAGCAGTAGGGAATCTTCCACAATGGACGCAAGTCTGATGGAGCAACGCCGCGTGAGTGAAGAAGGGTTTCGGCTCGTAAAGCTCTGTTGGTAGTGAAGAAAGATAGAGGTAGTAACTGGCCTTTATTTGACGGTAATTACCTAGAAAGTCACGGCTAACTACGTGCCAGCAGCCGCGGTAATACGTAGGTGGCAAGCGTTGTCCGGATTTATTGGGCGTAAAGCGAGTGCAGGCGGTTCAATAAGTCTGATGTGAAAGCCTTCGGCTCAACCGGAACTAA
+
GGGGGGGGGGGGGFGGGGGGGGGGGGGGGGGGFGGGGGFGGGGGFFGGEGEGGFFFFGGGGGGGGGGGGGGGGGGGGGGGGGGFFGGGGGGGGGGGGGGGGGDFGEGEBFFBFGEGFGGGGGGGGGGGGGGFG9,ECFFFGFFGGGGGFGGFGGFGC;FECDFGG@CBDEGCFGC>GGGGGFEGBF>FFFGGGGGGGCEGGG@>CFAFGGC9=FDFFGD>=E=9EGGC8DGGGGFGGGD3CCF?=)7>D)9665(757)9CBFFB?B=4@=F?1))6<9(7:28(4>?F22:<>B(#####
@M05025:18:000000000-B3NL5:1:1101:17079:14349 1:N:0:CACTCA
ACAGTGACTCCTACGGGAGGCAGCAGTAGGGAATCTTCCACAATGGACGAAAGTCTGATGGAGCAACGCCGCGTGAGTGAAGAAGGGTTTCGGCTCGTAAAGCTCTGTTGGTAGTGAAGAAAGATAGAGGTAGTAACTGGCCTTTATTTGACGGTAATTACTTAGAAAGTCACGGCTAACTACGTGCCAGCAGCCGCGGTAATACGTAGGTGGCAAGCGTTGTCCGGATTTATTGGGCGTAAAGCGAGTGCAGGCGGTTCAATAAGTCTGATGTGAAAGGCTTCGGCTCAACCGGAGGGAA
+
GGGGGGGGGGGGGGGGGEGGDGGGGGGGGGGGGGGGGGGFGGGGGGGGGGEGGGGGGFGGFFFGGGGGGGGGGGGGGFGGFGGGGGCEFF9FC7FGG:FFBAGGFADGGGFCFF??FEE<F<FFFGGA?,?<EFGGGG9,ADFFGGGGGCGFCGGGEGGDGGGGGGGDFFCECEGCCCB>FEGCFGGGCFCFGFGGGDCECEFFDEGEE*3<=EF6=55CCCEGECEDDDGGFCFDCFGDGGD=F@DBG38==FBFE09DF@FF2/69<4*9694ABA)(,5:2>166<2,0839(#####
@M05025:18:000000000-B3NL5:1:1101:2898:14350 1:N:0:CACTCA
ACAGTGACTCCTACGGGAGGCAGCAGTAGGGAATCTTCCACAATGGGCGCAAGCCTGATGGAGCAACACCGCGTGAGTGAAGAAGGGTTTCGGCTCGTAAAGCTCTGTTGTTGGAGAAGAACGTGCGTGAGAGTAACTGTTCACGCAGTGACGGTATCTAACCAGAAAGTCACGGCTAACTACGTGCCAGCAGCCGCGGTAATACGTAGGTGGCAAGCGTTATCCGGATTTATTGGGCGTAAAGCGAGCGCAGGCGGTTGCTTAGGTCTGATGTGAAAGCCTTCGGCTTAACCGAAGTGGT
+
GGGGGGGGGGGGGGGGGGGGGGGGGGGGGFGGGGGGGGGGGGGGGGGGGGGGGGGGGGGGGGGGGGGGGGGGGGGGGGGGGGGGGGGGGGGGGGGGGGGGGGGGGGGGGGGGFGGGFGFGGGGGGGGGGGGFGGGGGGGFGGGGGGGGGGGGGGGGGGFFGGGF?FGGGGGGGDGGGDGGGFGGGGGGGGGGGGGGGGGGGGGGGGGGGEFEFGGGGGGGGDGFFEE=*9>CFFFCFFGCGCCB4BCBDFFFF>9@B>37C?FF?FFFFFFFFFF<2>AF:>>>??B?6:)44>(-#####
@M05025:18:000000000-B3NL5:1:1101:18954:14353 1:N:0:CACTCA
ACAGTGACTCCTACGGGAGGCAGCAGTAGGGAATCTTCCACAATGGACGAAAGTCTGATGGAGCAACGTCGCGTGAGTGAAGAAGGGTTTCGGCTCGTAAAGCTCTGTTGGTAGTGAAGAAAGATAGAGGTAGTAACTGGCCTTTATTTGACGGTAATTACTTAGAAAGTCACGGCTAACTACGTGCCAGCAGCCGCGGTAATACGTAGGTGGCAAGCGTTGTCCGGATTTATTGGGCGTAAAGCGAGTGCAGGCGGTTCAATAAGTCTGATGTGAAAGCCTTCGGCTCAACCGGACACGG
+
GGGGGGGGGGGGGGGGGGGGGGGGGGGGGGGGGGGGGGGGGGGGGGGGGGGGGFGGGGGGGGGGGGGGGGGGGGGGGGGGGGGGGGGGGGGGGGGGGGGGGGGGGFGGGGGGFGGGGGGGGGGGGGCFGGGGGGGGGGGGGGGGGGGGGGGGGGGGGGGGGGGGGGGGGGGGGGGGGGGGGGGG>FGGGGGGGGGGGGGGDEFGDGGGFC;CFGGGGGDCEDGGGGGE3D=FGCFGGFGGGGGFFFGFGFFFBFFEF>D3DFFFBFBFBFF?FF9>FF2033AF?F0(-2<?7>F(#####
@M05025:18:000000000-B3NL5:1:1101:26664:14354 1:N:0:CACTCA
ACAGTGACTCCTACGGGAGGCAGCAGTAGGGAATTTTGGACAATGGGGGAAACCCTGATCCAGCAATGCCGCGTGTGCGAAGAAGGCCTTCGGGTTGTAAAGCACTTTTGTCAGGGAAGAAATCCTTTGGGCTAATACCCTAGGGGGATGACGGTACCTGAAGAATAAGCACCGGCTAACTACGTGCCAGCAGCCGCGGTAATACGTAGGGTGCAAGCGTTAATCGGAATTACTGGGCGTAAAGCGTGCGCAGGCGGTTGTGTAAGACAGGTGTGAAATCCCCGGGCTTAGCCTGGACCGC
+
GGGGGGGGGGGGFGGGGGGGGGGGGGGGGGGGGGGGGGGGGGGGGGGGGGGGGGGGGGGGGGGGGGGGGFGGGGGGGGGGGGGFFGGGGFFGGGGGGGGGGGGGFGGGGGGAEEGFFGGGGGGGGGGGGGGGGGGGGGGGGGGGGGGGGGGGGGGGGDFCGGGGGGGFCGGCEGGGGGGG?DFGGGGGGGGGGGGDGGGGGGGFGGGGGGGGGGGGGGGGGGGGGGGGGGCGFFFGGGGGGG3@F)17D>E5@@>FDDGGGFFFD4-/(?F?FFF9A9AB?FFF>;(4?>FFBAB?#####
@M05025:18:000000000-B3NL5:1:1101:5551:14395 1:N:0:CACTCA
ACAGTGACTCCTACGGGAGGCAGCAGTGGGGAATATTGCACAATGGGGGAAACCCTGATGCAGCAACGCCGCGTGAGTGAAGAAGGTTTTCGGATTGTAAAGCTCTGTTAGCAGGGAAGAGGAAGGACGGTACCTGCAGAGGAAGCCACGGCTAACTACGTGCCAGCAGCCGCGGTAATACGTAGGTGGCAAGCGTTGTTCGGAATAACTGGGCGTAAAGGATGCGTAGGCGGTTAAACAAGTTATATGTTAAATATATAGGCTTAACCTGTAGAAAGCATATAAAACTGTTTAACCCGTT
+
GGGGGGGGGGGGGGGGGGGGGGGGGGGGGGGGGGGGGGGGGGGGGGGGGGGGGGGGGGGGGGGGGGGGGDGGGGGGGGGGGGGGGGFGGGGGGGGGGGGGGGGGGGGGGGGGGGGGGGGGGGGGGGGGGGGGGGGGGGGGGGGGGGGGGGGGGGGGGGGGGGGFGGGGGGGGGGGGGEGGGGGGGGGGGGGGGGGGGGGGGGGGGGGGGGGGGGGGG=FGGGGGGGGGGGGGG9DGGGGGGFGFFFG?GFFFFFFFFFGGGFFF?4>F<BFFFFF29>BBFBABFFF??9AAFFF)#####
@M05025:18:000000000-B3NL5:1:1101:28810:14404 1:N:0:CACTCA
ACAGTGACTCCTACGGGAGGCAGCAGTAGGGAATCTTCCACAATGGACGAAAGTCTGATGGAGCAACGCCGCGTGAGTGAAGAAGGGTTTCGGCTCGTAAAGCTCTGTTGGTAGTGAAGAAAGATAGAGGTAGTAACTGGCCTTTATTTGACGGTAATTACTTAGAAAGTCACGGCTAACTACGTGCCAGCAGCCGCGGTAATACGTAGGTGGCAAGCGTTGTCCGGATTTATTGGGCGTAAAGCGAGTGCAGGCGGTTCAATAAGTCTGATGTTAAAGCCTTCGGCTCAACCGGAGTCCG
+
GGGGGFGGGGGGGGGGGGGGGDEGGGGGGGGGGGGGGGGGGGFGGGGGGGGGGGGGGGGGGGGGGGGGGGGGGGGGGGGGGGGGGGGGGGGGGGGGGGGGFGGGGGGGGFGEGGFFGGAFGGGFFGGG9FGFGGGGGGF8EGGGGCGDF93FCFFFGGGGGGGFGGGGGGGGFGGGGGGGD;CFGCCCFFGGGGGGGGDEECEF?;C9C5<C*6CGGG5CG55+=5E=396*::>FC9515CGFFBC>GFFFF405@)9CD?4F<66@BFFFFF)45:9A::).1:9??2<0:6B0#####
@M05025:18:000000000-B3NL5:1:1101:22340:14445 1:N:0:CACTCA
ACAGTGACTCCTACGGGAGGCAGCAGTGGGGAATATTGCACAATGGGGGAAACCCTGATGCAGCAACGCCGCGTGAGTGAAGAAGGTTTTCGGATTGTAAAGCTCTGTTAGCAGGGAAGAGGAAGGACGGTACCTGCAGAGGAAGCCACGGCTAACTACGTGCCAGCAGCCGCGGTAATACGTAGGTGGCAAGCGTTGTTCGGAATAACTGGGCGTAAAGGATGCGTAGGCGGTTAAACAAGTTATATGTTAAATATATAGGCTTAACCTGTAGAAAGCATATAAAACTGTTTAACCCCGG
+
GGGGGGGGGGGGGGGGGGGGGGGGGGGGGGGGGGGGGGGGGGGGGGGGGGGGGGGGGGGGGGGGGGGGGGGGGFGGGGGGGGGGGGGGGGGGGGGGGGGGGGGGGGGGGGGGGGGGGGGGGGGGGGGGGGGGGGGGGGGGGGGGGGGGGGGGGGFGGGGGGGGGGGGGGGGGGGGGGGGGGGGGGGGGGGGGGGGGGGGFGGGGGGGGGGGGGGGGGCFFGGGGFGGGGGGGGDGDFGGGGGCFFFGFGFF?FF<FFFFGGFFFFFFFA@>FF=AFFF??FFFFFFFFFFFFFFF)#####
@M05025:18:000000000-B3NL5:1:1101:17974:14460 1:N:0:CACTCA
ACAGTGACTCCTACGGGAGGCAGCAGTAGGGAATCTTCCACAATGGGCGAAAGCCTGATGGAGCAACGCCGCGTGGGTGAAGAAGGTCTTCGGATCGTAAAACCCTGTTGTTAGAGAAGAAAGTGCGTGAGAGTAACTGTTCACGTTTCGACGGTATCTAACCAGAAAGCCACGGCTAACTACGTGCCAGCAGCCGCGGTAATACGTAGGTGGCAAGCGTTATCCGGATTTATTGGGCGTAAAGGGAACGCAGGCGGTCTTTTAAGTCTGATGTGAAAGCCTTCGGCTTAACCGGGAACGG
+
GGGGGGGGGGGGGGGGGGGGGGGGGGGGGGGGGGGGGGGGGGGGGGGGGGGGGGGGGGGGGGGGGGGGGGGGGGGGGGGGGGGGGGGGGGGGGGGGGGGGGGGGGGGGFGGGGGGGGGGGGGGGGGGGGGGGGGGGGGGGGGGGGGGGGGGGGGGFGGGGGGGGGGGGGGGGGGGGGGGGGGGGGGGGGGGGGGGGGGGGGGGGGGFGGCAEFGGGGGGG=CGGGGGD3CFGGCFGGGGGCGCF4>DFFD:BFD2<>B7<F?FF?FA@>FFFFFFAFA<??>)<:69BF?DF<>9(#####
@M05025:18:000000000-B3NL5:1:1101:21253:14465 1:N:0:CACTCA
ACAGTGACTCCTACGGGAGGCAGCAGTGGGGAATATTGCACAATGGAGGAAACTCTGATGCAGCGACGCCGCGTGAAGGAAGAAGTATCTCGGTATGTAAACTTCTATCAGCAGGGAAGAAAATGACGGTACCTGACTAAGAAGCCCCGGCTAACTACGTGCCAGCAGCCGCGGTAATACGTAGGGGGCAAGCGTTATCCGGATTTACTGGGTGTAAAGGGAGCGTAGACGGACGGGCAAGTCTGATGTGAAAGCCCGGGGCTTAACCCCGGGACTGCATTGGAAACTGTCCATCTGAAAT
+
GGGGGGGGGGGGGGGGGGGGGGGGGGGCCFGGGGGGGGGGGFGGGGGFGGGGGGGGGGGGGGGGGGGGGGGGGGGGGGGGGGGGGGGGFEFGGGGGGGGGGGGGGGGGGGGGGGGGGGGGGGGGGGGGGGGGGGGGGGGGGGFGGFGGGGGGGGGGGGCFG?FGGGGGGGGGGG:EEGFFGGGGEGEGGGGGGGGECGGGGGGGEGGGCFGGGGGF?:EFGGGGGGGDGGGDCDGGDGGGGGGBFFGFGFFFFF7>F>)9D>B5:@D=:@>D3BFBBFAA<<74487AAAA:<FF4#####
@M05025:18:000000000-B3NL5:1:1101:3400:14524 1:N:0:CACTCA
ACAGTGACTCCTACGGGAGGCAGCAGTAGGGAATCTTCCACAATGGGCGAAAGCCTGATGGAGCAACGCCGCGTGAGTGAAGAAGGTTTTCGGATCGTAAAGCTCTGTTGTTGGTGAAGAAGGATAGAGGTAGTAACTGGCCCCTATTTGACGGTAATCAACCAGAAAGTCACGGCTAACTACGTGCCAGCAGCCGCGGTAATACGTAGGTGGCAAGCGTTGTCCGGATTTATTGGGCGTTAAGCGAGCGCAGGCGGAAAGATAAGTCTGATGTGAAAGCCCCCGGCTTAACCGAGTGAGC
+
GGGGGGGGGGGGGGGGGGGGGGGGGGGGGGGGDGGGGGGGGGGGGGGGGGGGGGGGGGGGGGGGGGGGGGGGGGGGGGGGGGGGGGGGGGGGGGGGGGGGGGGGGGGGGGGGGFGGGGGGGGGGGGGGGGGGGGGGGGGGGGGGGGGGGGGGGGGGGGGGGGGGGGGGGGGGGGGGGGGGGGGGGGGGGGGGGGGGGGGGGGGGGGGGGGGFGGGGGGGGCEGGGGGEDDD7CGCDGCGGGGG?F5CBGE@F>BFBDDDGG:FFA=AFFFF?7F<AAAF?70-9;999>>99AFF>#####
@M05025:18:000000000-B3NL5:1:1101:6875:14528 1:N:0:CACTCA
ACAGTGACTCCTACGGGAGGCAGCAGTAGGGAATCTTCCACAATGGACGAAAGTCTGATGGAGCAACGCCGCGTGAGTGAAGAAGGGTTTCGGCTCGTAAAGCTCTGTTGGTAGTGAAGAAAGATAGAGGTAGTAACTGGCCTTTATTTGACGGTAATTACTTAGAAAGTCACGGCTAACTACGTGCCAGCAGCCGCGGTAATACGTAGGTGGCAAGCGTTGTCCGGATTTATTGGGCGTAAAGCGAGTGCAGGCGGTTCAATAAGTCTGATGTGAAAGCCTTCGGCTCAACCGGAGATAG
+
GGGGGGGGGGGGGGGGGGGGGGGGGGGGGGGGGGGGGGGGGGGGGGGGGGGGGGGGGGGGGGGGGGGGGGGGGGGGGGGGGGGGGGGGGGGGGGGGGGGGGGGGGGGGFGGGGGGGGGGGGGGGGGGGGGGGGGGGGGGGGGGGGGGGGGGGGGGGGGGGGGGGGGGGGGGGGGGGGGGGGGGGGGGGGGGGGGGGGGGGGGFGFGFGGGGGGGGGGGGGEGGGGGG=>DCGGGGGGGGDGGGFFFDDGFFFFFFFF@CDGFFFAFDFFFFF?=<DDA27BFF?1:;?<8>??FB(#####
@M05025:18:000000000-B3NL5:1:1101:15043:14588 1:N:0:CACTCA
ACAGTGACTCCTACGGGAGGCAGCAGTAGGGAATCTTCCACAATGGACGAAAGTCTGATGGAGCAACGCCGCGTGAGTGAAGAAGGGCTTCGGCTCGTAAAGCTCTGTTGGTAGTGAAGAAAGATAGAGGTAGTAACTGGCCTTTATTTGACGGTAATTACTTAGAAAGTCACGGCTAACTACGTGCCAGCAGCCGCGGTAATACGTAGGTGGCAAGCGTTGTCCGGATTTATTGGGCGTAAAGCGGGTGCAGGCGGTTCAATAAGTCTGATGTGAAAGCCTTCGGCTCAACCGGGCCCGT
+
GGGFGGGGEGGGGGGGGGGGEEGGGGGGGDGFGGFGFGGGFGGGFC@F7CFGEFCDFGGFCEEFD@EEC@@FGB@:FCA<E<F@F@FFCGDF7BE?@FE<=FADFFGF,ED:<EFFCADE8=?,ABEGGD<==FGDGC9FFGE?FDFGFG9DFDFGCFGFFGDFGGGGFGAE,8:ECEGCCGFDGGGGFDGF6ECE>8ECGGGGGG>AFCCFC=CCF=C/AECFF57*98*13::C4*)9<CC4=>)0)..)8>BEFD/*:*@F<*./69?FF6<<A921(4442<6(23?:?;B(#####
@M05025:18:000000000-B3NL5:1:1101:25982:14606 1:N:0:CACTCA
ACAGTGACTCCTACGGGAGGCAGCAGTGGGGAATATTGCACAATGGGGGAAACCCTGATGCAGCGACGCCGCGTGAAGGAAGAAGTATCTCGGTATGTAAACTTCTATCAGCAGGGAAGAAAATGACGGTACCTGACTAAGAAGCCCCGGCTAACTACGTGCCAGCAGCCGCGGTAATACGTAGGGGGCAAGCGTTATCCGGATTTACTGGGTGTAAAGGGAGCGTAGACGGAAGAGCAAGTCGGATGTGAAAGGCTGGGGCTTAACCCCAGGTCTGCATTGGAAACTGTTTTTCTCTGCT
+
DGGGGFGFAGGGDGEGCFCCFCGGGGCFFG:FD8F<FEGFGGGGGF8:FFFG@CFFAFGGGFGGGGEGG@GGG@@FCE8<BDFFFGFAA?FGFFFFFDFFAAFGGGGFCFDFCFGECEGGGFFFGGDFGGGFGFGGGGGGFC>8FFCCEEG7:FFEFGGGG>CCGGGGGGGEGGGEGGGFG:,<;8EEGGG*8BBEC8A9*=C8CE?CGFGF:EGGGGCCEC=**/2:CFGG3DDFCGG*>:7)07C>7/9=*=:F?>DGD@EF744/4@>)./5472)-6)3.6),4<26:10:4#####
@M05025:18:000000000-B3NL5:1:1101:20390:14623 1:N:0:CACTCA
ACAGTGACTCCTACGGGAGGCAGCAGTAGGGAATCTTCCACAATGGACGAAAGTCTGATGGAGCAACGCCGCGTGAGTGAAGAAGGGTTTCGGCTCGTAAAGCTCTGTTGGTAGTGAAGAAAGATAGAGGTAGTAACTGGCCTTTATTTGACGGTAATTACTTAGAAAGTCACGGCTAACTACGTGCCAGCAGCCGCGGTAATACGTAGGTGGCAAGCGTTGTCCGGATTTATTGGGCGTAAAGCGAGTGCAGGCGGTTCAATAAGTCTGATGTGAAAGCCTTCGGCTCAACCGGAACGAG
+
GGGGGGGGGGGGGGGGGGGGGGGGGGGGGGGGGGGGGGGGGGGGGGGGGGGGGGGFGGGGGGGGGGGGGGGGGGGGGGGGGGGFGGGGGGGGGGGGGGGGGGGGGGGGFGGGGGGGGGGGGGGGGGGGGGGGFGGGGGGGGGGGGGGGGGGGGGGGGGFGGGGGGGGGGGGGGGGGGGGGGGGGGGGGGGGGGGGGGGGEGGGGGGGGGDFGGGGCGGGGDGGGGGGCCGCGFGFGGGGGGGGFFFDFGFFFFFFFEBDCGFFFFF>FBFFBFFA<<4>B<>FFFBFB:23:<>>(#####
@M05025:18:000000000-B3NL5:1:1101:29095:14652 1:N:0:CACTCA
ACAGTGACTCCTACGGGAGGCAGCAGTGGGGAATATTGGACAATGGGCGCAAGCCTGATCCAGCCATACCGCGTGGGTGAAGAAGGCCTTCGGGTTGTAAAGCCCTTTTGTTGGGAAAGAAATCCAGCCGGCTAATACCTGGTTGGGATGACGGTACCCAAAGAATAAGCACCGGCTAACTTCGTGCCAGCAGCCGCGGTAATACGAAGGGTGCAAGCGTTACTCGGAATTACTGGGCGTAAAGCGTGCGTAGGTGGTTATTTAAGTCCGTTGTGAAAGCCCTGGGCTCAACCTGGCCTGT
+
GGGGGGGGGGGGGGGGGGGGGGGGGGGGGGGGGGGGGGGGGGGGGGGGGGGGGFFGGGGGFGGGGGGGGGGGGGGGGGGGGGGGGGGGGGGGGGGEGGGGGGGGGGDGGFFFGGGGFFGGGGGGGGGGGDGGGGGGFF8FGGGGGGGGGGGGGGGFCFGFF?FGGGGGGGGGGGGGGGGGGFGEGGGFGGCFGGGGEEEC=EFGGGFGG55AGGGGGGGCEGGFCE=EGFGGGGFGFFGGGG<=FB>EGF5<7)-9:5<>*@BFAFA*:DF?D>04<9A7:0<:11:::<<B18??#####
@M05025:18:000000000-B3NL5:1:1101:26633:14652 1:N:0:CACTCA
ACAGTGACTCCTACGGGAGGCAGCAGTAGGGAATCTTCCACAATGGACGAAAGTCTGATGGAGCAACGCCGCGTGAGTGAAGAAGGGTTTCGGCTCGTAAAGCTCTGTTGGTAGTGAAGAAAGATAGAGGTAGTAACTGGCCTTTATTTGACGGTAATTACTTAGAAAGTCACGGCTAACTACGTGCCAGCAGCCGCGGTAATACGTAGGTGGCAAGCGTTGTCCGGATTTACTGGGCGTAAAGCGAGTGCAGGCGGTTCAATAAGTCTGATGTGAAAGCCTTCGGCTCAACCGGATGGAT
+
GGGGGFGGGGGGGGGGDGGGGGDGFGEFGGGGGGGGGGGGGGGGGGCFGCFEGG<FFDCFCGGGGGGGGGC:=@FFFFF<FGGGGGDFFGGGG7FEGGGGGGF,BFGFAFFGDFGGGGGGGGGGGFFFGGGGGGDGF9FFDFFGDDFAFFGFG7=FCAFGF9=FDFACCFFCFDGGGGGGGGGDEGEFGG8FGFGE5CGGG8EGGG9FFE?ECFF9C5=*1>7C@CGG59DC+2;FDGDGD7C==BDECFFFF>>>@095?FFFDF>46@FFFFFA5>A?FF7<?B((-33:(42-#####
@M05025:18:000000000-B3NL5:1:1101:3741:14660 1:N:0:CACTCA
ACAGTGACTCCTACGGGAGGCAGCAGTAGGGAATCTTCCACAATGGACGCAAGTCTGATGGAGCAACGCCGCGTGAGTGAAGAAGGGTTTCGGCTCGTAAAGCTCTGTTGGTAGTGAAGAAAGATAGAGGTAGTAACTGTCCTTTATTTGACGGTAATTACCTAGAAAGTCACGGCTAACTACGTGCCAGCAGCCGCGGTAATACGTAGGTGGCAAGCGTGGTCCGGATTTATTGGGCGTAAAGCGAGTGCAGGCGGTTCAATAAGTCTGATGTGTAAGCCTTCGGCTCAACCGGATCGGG
+
:C<DFGFGFFGCFGFGC@F7CGGDEFECGGGG<FFGCE<CFFFGGGGGGDBECGF9FFCFFGGGGEGGGGGGF@>CFFFGGF9,EFCFCEFEGG7FFFEGEFG<=<E?EE8C9?EFGF,A4<4,?,5B,B:F@GFCA??,:A<D9FFGGGGGEFC@CEGF;FB,>9,7,8FCF+@B@5,3,DB:DBCBFGFDFF8C*:?4?EFG;C9CFDCFE6FGG=CE*7EF67C**17>C7795DDGGG<FFE:;DFF4743>D)9*0*9F2666<?FFF/-)64<?4:7?0?04(32189>,#####
@M05025:18:000000000-B3NL5:1:1101:6883:14669 1:N:0:CACTCA
ACAGTGACTCCTACGGGAGGCAGCAGTGGGGAATATTGCACAATGGGCGAAAGCCTGATGCAGCGACGCCGCGTGAGGGATGACGGCCTTCGGGTTGTAAACCTCTTTCAGTAGGGAAGAAGCGAAAGTGACGGTACCTGCAGAAGAAGCGCCGGCTAACTACGTGCCAGCAGCCGCGGTAATACGTAGGGCGCAAGCGTTATCCGGATTTATTGGGCGTAAAGAGCTCGTAGGCGGTTTGTCGCGTCTGCCGTGAAAGTCCGAGGCTCAACCTCGGATCTGCGGTGGGTACGGGCACGAA
+
GGGGGGGGGGGGGGGGGGGGGGGGGGGGGGGGGGGGGGGGGGGGGGGGGGGGGGGGGGGGGGGGGGGGGGGGGGGGGGGGGGGGGGGGGGGGGGGGGGGGGGGGGGGGGGGGGGGGGGGGGGGGGGGGGGGGGGGGGGGGGGGGGGGGGGGGGGGGDGGFGGGGGGGGGGGGGGGEGGGGGGGGGG?FGEEGGGGGGGD?EGGGGGGGGDGGGGGFFGGEEGFFGGGFDDGGGDDCGCDGGGGFFED:GFFFFFFFFFGGGF;<>B>)247?.)2:B13>AAAFF:F>FF<2:>>(#####
@M05025:18:000000000-B3NL5:1:1101:22261:14690 1:N:0:CACTCA
ACAGTGACTCCTACGGGAGGCAGCAGTAGGGAATCTTCCACAATGGACGAAAGTCTGATGGAGCAACGCCGCGTGAGTGAAGAAGGGTTTCGGCTCGTAAAGCTCTGTTGGTAGTGAAGAAAGATAGAGGTAGTAACTGGCCTTTATTTGACGGTAATTACTTAGAAAGTCACGGCTAACTACGTGCCAGCAGCCGCGGTAATACGTAGGTGGCAAGCGTTGTCCGGATTTATTGGGCGTAAAGCGAGTGCAGGCGGTGCAATAAGTCTGATGTGAAAGCCTTCGGCTTAACCGGAGGTCC
+
GGGGGGGGGGGGGGGGGGGGGGGGGGGGGGGGGGGGGGGGGGGGGGGGGGGGGFGGFGGGGGGGGGGDGFGGGGGGGGFFGGGGGGGEFEGGGDGGGEDFGGFDG?EFGGGFDF?FGGGGECFGGGGGGGGGGGGGGGGFGGGGGGGGGGGGGGGGGGDAFFAEFGGGDFFGFEDDGGGGCCECEGFEGGGGFG,8;CGGGEFGEFAFC5;EFGFC55AA55>7CCEE5DCGFFFGG4C/)***9>DEGFF48>1)>B)77@=@765=2*0=@*4):<47(4)4((--(,.))-3(#####
@M05025:18:000000000-B3NL5:1:1101:17601:14780 1:N:0:CACTCA
ACAGTGACTCCTACGGGAGGCAGCAGTGGGGAATATTGGACAATGGGCGCAAGCCTGATCCAGCCATACCGCGTGGGTGAAGAAGGCCTTCGGGTTGTAAAGCCCTTTTGTTGGGAAAGAAATCCAGCCGGCTAATACCTGGTTGGGATGACGGTACCCAAAGAATAAGCACCGGCTAACTTCGTGCCAGCAGCCGCGGTAATACGAAGGGTGCAAGCGTTACTCGGAATTACTGGGCGTAAAGCGTGCGTAGGTGGTTATTTAAGTCCGTTGTGAAAGCCCTGGGCTCAACCTGGACCTT
+
GGGGGGGGGGGGGGGGGGGGGGGGGGGGGGGGGGGGGGGGGGGGGGGGGGGGGGGGGGGGGGGGGGGGGGGGGGGGGGGGGGGGGGGGGGGGGGGGGGGGGGGGGGGGGGGGGGGGGGGGGGGGGGGGGGGGGGGGGGGGGGGGGGGFGGGGGGGGGGGGGGGGGGGGGGGGGGGGGGGGGGGD85EGGGGGGGGGGGGGGGGGGGCGGGGGGGGGGGGGGGGGGGGGGGGFGGFGGGGGGGFFFFGFGFFFFBDFFFGGGFFFFFFFFFFFFFFF<<<B03::?B:BFFFF?7?F#####
@M05025:18:000000000-B3NL5:1:1101:2101:14788 1:N:0:CACTCA
ACAGTGACTCCTATGGGAGGCAGCAGTAGGGGATCTTCCACAATGGACGAAAGTCTGATGGAGCAACGCCGCGTGAGTGAAGAAGGGTTTCGGCTCGTAAAGCTCTGTTGGTAGTGAAGAAAGATAGAGGTAGTAACTGGCCTTTATTTGACGGTAATTACTTAGAAAGTCACGGCTAACTACGTGCCAGCAGCCGCGGTAATACGTAGGTGGCAAGCGTTGTCCGGATTGATTGGGCGTAAAGCGAGTGCAGGCGGTTCACTAAGTCTGATGTGAAAGCCTTCGGCTCAACCGGGGCGTG
+
GGGECDFGGA<FF,CAADGGEGGGGGGDFACC:;FFGG9@FEFFDD@F@C@@FC,,CEAEG@FCGG<CFGGGGCF,CFG<EFGAGGCGEGGG:FDCCCC<FFGGGCD5,C8CDF?FAFGGBF4,CEFEFGGCGGFDGG<=DFFG<?DG,7DDFG7>CFGCFFFFGGAD@FFFA@CG7EG?;>D@BFCFCB*:3DEC>:*=/CC7?@C9FDEFF*AF=EGC*:CF+=E/C3**;7C<FDDC5*96=)7><@66*)375.>5:**/4949<B=**1-6)6<:7?AFF?9::25(((((#####
@M05025:18:000000000-B3NL5:1:1101:2268:14805 1:N:0:CACTCA
ACAGTGACTCCTACGGGAGGCAGCAGTAGGGAATCTTCCACAATGGACGCAAGTCTGATGGAGCAACGCCGCGTGAGTGAAGAAGGGTTTCGGCTCGTAAAGCTCTGTTGGTAGTGAAGAAAGATAGAGGTAGTAACTGGCCTTTATTTGACGGTAATTACCTAGAAAGTCACGGCTAACTACGTGCCAGCAGCCGCGGTAATACGTAGGTGGCAAGCGTTGTCCGGATTTATTGGGCGTAAAGCGAGTGCAGGCGGTGCAATAAGTCTGATGTGAAAGCATTCGGCTCAACCGGAGGGAC
+
GGGGFGGGG9AEFDGGCFFGECEGGGGGGFCGFFFGGGGGGGGGGGGDFGEGGF@FEFFCGGGFF@CFGGGCG>FCCEEFGFCFF@FCF?EFGFGGGFGDGDGCGEDF<EFFFFFFEGFFFF4=FGGF?BFDDFGGAF<FGGGGG<@@EFF9FGFDFFF9=EDF@CFFGGGFGG+@>CFGCECCDFFDFCF8>EF:EG=EG;FFF8>,A5EGC==FGDGG5*22=EEG336+::>CFC5D<**97BC3CFFFBFFEF7)/07=4)8.1:4*8B=)))<28(-)4<<9??F<416((#####
@M05025:18:000000000-B3NL5:1:1101:24273:14818 1:N:0:CACTCA
ACAGTGACTCCTACGGGAGGCAGCAGTAGGGAATCTTCCACAATGGGCGCAAGCCTGATGGAGCAACACCGCGTGAGTGAAGAAGGGTTTCGGCTCGTAAAGCTCTGTTGTTGGAGAAGAACGTGCGTGAGAGTAACTGTTCACGCAGTGACGGTATCCAACCAGAAAGTCACGGCTAACTACGTGCCAGCAGCCGCGGTAATACGTAGGTGGCAAGCGTTATCCGGATTTATTGGGCGTAAAGCGAGCGCAGGCGGTTGCTTAGGTCTGATGTGAAAGCCTTCGGCTTAACCGAAAGGAC
+
GGGGGGGGGGGGGGGGGGGGGGGGGGGGGGGGGGGGGGGGGGGGGGGGGGGGGGGGGGGGGGGGGGGGGGGGGGGGGGGGGGGGGGGGGGGGGGGGGGGGGGGGGGGGGGGGGGGGGGGGGGGGGGGGGGGGGGGGGGGGDFGGFGGGGGGGGGGGGGGGGGGGGGGGGGGGGGGGGGGGGGGGGGGGFGGGGGGGGGGGGGGGGGFGGGGGFGGGGGGGGGGGGGGGDDFGGGGGGGGGGGGFFFGFGFFFDDFFFFGGGB4@<4<F<5@*19><A>AB?BF<F:>B>FFFFB>3#####
@M05025:18:000000000-B3NL5:1:1101:1815:14820 1:N:0:CACTCA
ACAGTGACTCCTACGGGAGGCAGCAGTAGGGAATCTTCCACAATGGGCGAAAGCCTGATGGAGCAACGCCGCGTGGGTGAAGAAGGTCTTCGGATCGTAAAACCCTGTTGTTAGAGAAGAAAGTGCGTGAGAGTAACTGTTCACGTTTCGACGGTATCTAACCAGAAAGCCACGGCTAACTACGTGCCAGCAGCCGCGGTAATACGTAGGTGGCAAGCGTTATCCGGATTTATTGGGCGTAAAGGGAACGCAGGCGGGCTTTTAAGTCTGATGTGAAAGCCTTCGGCTTAACCGGACGCAT
+
GGGGGGGGGGGGGGGGGGGGGGGGGGGGGGGGGGGGGGGGGGGGFGFGGGGGGGGGGGGGGGGGGGGGGGGGGGGGGGGGGGGGGGGGGGGGFGGGGGGGGGGGGGGGGGGGGGGGFGGGGGGGGGGEFGGGGGGGGGGGGGGGGGGGGGGGGGGGGGGGGGGGGGGGGGGGGDGGGGGGGGGDGGGGGGGGGGGGDGEEGCCFGGFFEGGGGGGGGFGGGGFCGGGGGCGDFFFF4FDGGCDFFFG49DD@3@>F5)1C<?F7:*6@A4?F??)5<<A?B>3<?((172<AF93(#####
@M05025:18:000000000-B3NL5:1:1101:26439:14853 1:N:0:CACTCA
ACAGTGACTCCTACGGGAGGCAGCAGTGAGGAATATTGGTCAATGGGCTTACGCCTGAACCAGCCAAGTCGCGTGAGGGAAGACTGCCCTATGGGTTGTAAACCTCTTTTGTCAGGGAGCAACGCCGGCTACGTGTAGCCGGACTGAGAGTACCTGAAGAAAAAGCATCGGCTAACTCCGTGCCAGCAGCCGCGGTAATACGGAGGATGCGAGCGTTATCCGGATTTATTGGGTTTAAAGGGTGCGTAGGCGGAATGCCAAGTCAGCGGTAAAATCGCGGGGCTCAACCTCGCTCCTTCGC
+
GGGGGGGGGGGGGGGGGGGGGGGGGGGGGGGGGGGGGGGGGGGGGGGGGGGGGGGGGGGGGGGGGGGGGGGGGGGGGGGGGGGGGGGGGGGGGGGGGGGGGGGGGGGGGGGGGGGGGFGGGGGGGGGEGGGGGGGGGFGGDGGGGGGGGGGGGGGGGGGGGGGGGGGGGGDGGGGGGGGGGGGGFGGGGGFEDGGGGGGGGGGEEGGGGDGGGGGGGGGGGGGG=5FC*:DFGDCDFGGGGCFFFFGFGFFFB56FFFGGG>FFBFBF9EDFFFF?::9B0390<B<?<?FBB::;#####
@M05025:18:000000000-B3NL5:1:1101:25390:14855 1:N:0:CACTCA
ACAGTGACTCCTACGGGAGGCAGCAGTGGGGAATATTGCACAATGGGGGAAACCCTGATGCAGCAACGCCGCGTGAGTGAAGAAGGTTTTCGGATTGTAAAGCTCTGTTAGCAGGGAAGAGGAAGGACGGTACCTGCAGAGGAAGCCACGGCTAACTACGTGCCAGCAGCCGCGGTAATACGTAGGTGGCAAGCGTTGTTCGGAATAACTGGGCGTAAAGGATGCGTAGGCGGTTAAACAAGTTATATGTTAAATATATAGGCTTAACCTGTAGAAAGCATATAAAACTGTTTAACCGCCT
+
GGGGGGGGGGGGGGGGGGGGGGGGGGGGGGGGGGGGGGGGGGGGGGGGGGGGGGGGGGGGGGGGGGGGGGGGGGGGGGGGGGGGGGGGGGGEGGGGGGGGGGGGGGGGGGGGGGGGGGGGGGGGGGGGGGGGGGGGGGGGGGGGGGGGGGGGG>FGGGGGGGGGGGGGGGGGGGGGGGGGGGFFGGGGGGGGGGGGGGGGGGGGGGGGGGGGDGGGDEGGGGGGFGGDGDGGG>CGGGGGGGGFFFGFGFFFFFBFFFGGG=?FFF<B7FFFFFFD>?FFFFFFFDFFF96<)6>)#####
@M05025:18:000000000-B3NL5:1:1101:24810:14862 1:N:0:CACTCA
ACAGTGACTCCTACGGGAGGCAGCAGTGGGGAATATTGCACAATGGGCGCAAGCCTGATGCAGCCATGCCGCGTGTATGAAGAAGGCCTTCGGGTTGTAAAGTACTTTCAGCGAGGAGGAAGGTGTTGTGGTTAATAACCGCAGCAATTGACGTTACTCGCAGAAGAAGCACCGGCTAACTCCGTGCCAGCAGCCGCGGTAATACGGAGGGTGCAAGCGTTAATCGGAATTACTGGGCGTAAAGCGCACGCAGGCGGTCTGTCAAGTCGGTTGTGAAATCCCCGGGCTCAACCTGGCGGCG
+
GGDGGGGFGGGGGGGGGGGGGGGGFGFGGGGGGGGGGGGGGGGGGEGGGGGGGGGGGGFGGGGGGGGGGGGGGFGEGGGGDFGGGGGGGGGGGGGGGGGGGGGFGFGGGGGGGGGGGGGGGGGFGGGGGGGGGGGGGGGFGGGGDFFF,>=CGGGFGGCFCFGGGGGGGGGGGGGGGGGGFFCFFCECGF8EGGGGGGGGGGGFGGGCCGGCEGGFDGGG5EGFGG5:<*CDGC767FGGGGGFFBDDGEFFFD;EFFCDGFFF>@FFF>))8<<BAAF<:?09>;>6(2<7?71:#####
@M05025:18:000000000-B3NL5:1:1101:9603:14877 1:N:0:CACTCA
ACAGTGACTCCTACGGGAGGCAGCAGTGGGGAATATTGGACAATGGGCGCAAGCCTGATCCAGCCATACCGCGTGGGTGAAGAAGGCCTTCGGGTTGTAAAGCCCTTTTGTTGGGAAAGAAATCCAGCCGGCTAATACCTGGTTGGGATGACGGTACCCAAAGAATAAGCACCGGCTAACTTCGTGCCAGCAGCCGCGGTAATACGAAGGGTGCAAGCGTTACTCGGAATTACTGGGCGTAAAGCGTGCGTAGGTGGTCGTTTAAGTCCGTTGTGAAAGCCCTGGGCTCAACCTGGCGGCT
+
GGGGGGGGGGGGGGGGGGGGGGGGGGGGGGGGGGGGGGGGGGGGGGGGGGGGGGGGGGGGGGGGGGGGGGGGGGGGGGGGFGGGGGGGGFGGGGFDEGGFGGGEFGEGGFFGGGGGFGGFGGFFFGGFGEEFGGFFG<FGCFFFCFCGGGDFFDGGGGGGGG7DFGC;FFFGGD>EEGGCFGGG@FCFCGGGDFFGGGGCGGGGGGGGED=6CDDFFGEEGCEGGGGD<FCCFCGDDFD<CDC=?ECDGFF>:BD?FBFDDE57>=A=<3547B1A2>2:1?B:BB:(433:7038#####
@M05025:18:000000000-B3NL5:1:1101:24188:14903 1:N:0:CACTCA
ACAGTGACTCCTACGGGAGGCAGCAGTAGGGAATCTTCCACAATGGGCGCAAGCCTGATGGAGCAACACCGCGTGAGTGAAGAAGGGTTTCGGCTCGTAAAGCTCTGTTGTTGGAGAAGAACGTGCGTGAGAGTAACTGTTCACGCAGTGACGGTATCCAACCAGAAAGTCACGGCTAACTACGTGCCAGCAGCCGCGGTAATACGTAGGTGGCAAGCGTTATCCGGATTTATTGGGCGTAAAGCGAGCGCAGGCGGTTGCTTAGGTCTGATGTGAAAGCCTTCGGCTTAACCGAACGAAT
+
GGGGGGGGGGGGGGGGGGGGGGGGGGGGGGGGGGGGGGGGGGGGGEECFGGGGGGGG<FGGGGGGGGGGGGGGGGCGGGGGGGGGGEGGEGGGGGGGGGGGGGGGGGGGGEFGGGGG@GGGGGGGGGGGGGGGGGGGGGGGGGGFFEGGGGGGGGGGGGGCFGGGG@FFGFGGGGGGGGGGGGGGFGGGGGGFGFEGGGGGDGGGGC<:EGFGGGGFFGGGGGDFECC<CCGGGGGGGGGDGDBFFDDD@B3<315><DDC=F4<?A?<FBFBF9<<AFFFFAF??>(37AAFFF>#####
@M05025:18:000000000-B3NL5:1:1101:5461:15009 1:N:0:CACTCA
ACAGTGACTCCTACGGGAGGCAGCAGTGGGGAATATTGGACAATGGGCGCAAGCCTGATCCAGCCATACCGCGTGGGTGAAGAAGGCCTTCGGGTTGTAAAGCCCTTTTGTTGGGAAAGAAATCCAGCCGGCTAATACCTGGTTGGGATGACGGTACCCAAAGAATAAGCACCGGCTAACTTCGTGCCAGCAGCCGCGGTAATACGAAGGGTGCAAGCGTTACTCGGAATTACTGGGCGTAAAGCGTGCGTAGGTGGTTATTTAAGTCCGTTGTGAAAGCCCTGGGCTCAACCTGGGGCTA
+
GGGGGGGGGGGGGGGGGGGGGGGGGGFGGGGGGGGGGGGGGGGGGGGGGGGGGGGGGGGGGGGGGGGGGGGGGGGGGGGGGGGGGGGGGGGGGGGGGGGGGGGGGGGGGGGGGGGGGGGGGGGGGGGGGGGGGGGGGGGGGGGGGGGGGGGGGGGGGGGGGGGGGGGGGGGGFGGGGGGGGGGDGGGGGGGGGGGGGGGGGGGGGGGGGGGGGGGGGGGGGGGGGGGGGGGGGG=DFDDGGGGFFECBDEDFFF46F<FG7FBFBFFFFFFFF>?><AA?0:?F0:BB<F???B??#####
@M05025:18:000000000-B3NL5:1:1101:6228:15132 1:N:0:CACTCA
ACAGTGACTCCTACGGGAGGCAGCAGTAGGGAATCTTCCACAATGGGCGAAAGCCTGATGGAGCAACGCCGCGTGGGTGAAGAAGGTCTTCGGATCGTAAAACCCTGTTGTTAGAGAAGAAAGTGCGTGAGAGTAACTGTTCACGTTTCGACGGTATCTAACCAGAAAGCCACGGCTAACTACGTGCCAGCAGCCGCGGTAATACGTAGGTGGCAAGCGTTATCCGGATTTATTGGGCGTATAGGGAACGCAGGCGGTCTTTTAAGTCTGATGTGAAAGCCTTCGGCTTAACCGGGTCGTC
+
GGGGGGGGGGGGGGGGGDGGGGGGGGGGGGGGGGGGGGGGGGGGGGGGGGGGGGGGGGGGGGGGGGGGGGGGGGGGGGGGGGGGGGGGGGGGGGGGGGGGGGGGGGGGGGGGGGGGGGGGGGGGGGGGGGGGGFGGGGGGGGGGGGGGGGGGGGGGGGGGGGGGGGGGGGGGGGGGGGGGGGGGGGGGGGDFGGGGGGGGDGGGGGGGGGGGGGGGGGGGEEGGGGGG:CFGG=>FGGGDDGGFFFF4*8D>>DBFFEGDGFFF3?<F4BBBFFFFAAA008<B?FF:>7AA49>3#####
@M05025:18:000000000-B3NL5:1:1101:25566:15215 1:N:0:CACTCA
ACAGTGACTCCTACGGGAGGCAGCAGTGGGGAATATTGCACAATGGGGGAAACCCTGATGCAGCGACGCCGCGTGAAGGAAGAAGTATCTCGGTATGTAAACTTCTATCAGCAGGGAAGATAATGACGGTACCTGACTAAGAAGCCCCGGCTAACTACGTGCCAGCAGCCGCGGTAATACGTAGGGGGCAAGCGTTATCCGGATTTACTGGGTGTAAAGGGAGCGTAGACGGAGAGGCAAGTCTGATGTGAAAGGCAGGGGCTCAACCCCTGGACTGCATTGGAAACTGTCCCTCTTCCCT
+
GGGGGGGGGGGGGGGGGGGGGGGGGGGGGGGGGGGGGGGGGGGGGGGGGGGGGGGGGGGGGGGGGGGGGGGGGGGGGGGGGGGGGGGGGGGGGGGGGGGGGGGGGGGGGGGGGGGGGGGGGGGGGGGGGGGGGGGGGGGGGGGGGGGGGGGGGGGGGGGGGGGGGGGGGGGGGGGGGGGGGFGGDEDGGGGGGGGGGGGGGEGGGGGGGGGFGGGGGGGGGGGGGGGGGGGGGGGGGGGGGGGFFFGFGFFFFFFFFFDGDDD3?F?FBFFFFFFFFFFABF?<BF<><A22)2:4#####
@M05025:18:000000000-B3NL5:1:1101:13045:15238 1:N:0:CACTCA
ACAGTGACTCCTACGGGAGGCAGCAGTGGGGAATATTGGACAATGGGCGCAAGCCTGATCCAGCCATACCGCGTGGGTGAAGAAGGCCTTCGGGTTGTAAAGCCCTTTTGTTGGGAAAGAAATCCAGCCGGCTAATACCTGGTTGGGATGACGGTACCCAAAGAATAAGCACCGGCTAACTTCGTGCCAGCAGCCGCGGTAATACGAAGGGTGCAAGCGTTACTCGGAATTACTGGGCGTAAAGCGTGCGTAGGTGGTTATTTAAGTCCGTTGTGAAAGCCCTGGGCTCAACCTGGTCACC
+
GGGGGGGGGGGGGGGGGGGGGGGGGGFGGGGGGGGGGGGGGGGGGGGGGGGGGGGGGGGGGGGGGGGGGGGGGGGGGGGGGGGGGGGGGGGGGGGGGGGGGGGGGGGGGGGGGGGGGGGGGGGGGGGFFGGGGGGGGGGGGGFGGGGGGGGGGGGGGGGGGGGGGGGGGGGGGGGGGGGFGGGGGGGGGGGGGGGGGGGGGGGGFGGGGGGGGGGGGGGGGGGFGGGGCDGGGGGFGGGGGGGFFFD>DDFFFFFFFFGGG?@FFFAFDFFFFFF>AFBF?FFBF??FBFDFFBFB#####
@M05025:18:000000000-B3NL5:1:1101:12682:15292 1:N:0:CACTCA
ACAGTGACTCCTACGGGAGGCAGCAGTAGGGAATCTTCCACAATGGGCGAAAGCCTGATGGAGCAACGCCGCGTGGGTGAAGAAGGTCTTCGGATCGTAAAACCCTGTTGTTAGAGAAGAAAGTGCGTGAGAGTAACTGTTCACGTTTCGACGGTATCTAACCAGAAAGCCACGGCTAACTACGTGCCAGCAGCCGCGGTAATACGTAGGTGGCAAGCGTTATCCGGATTTATTGGGCGTAAAGGGAACGCAGGCGGTCTTTTAAGTCTGATGTGAAAGCCTTCGGCTTAACCGGGGGGCC
+
GGGGGGGGGGGGGGGGGGGGGGGGGGGGGGGGGGGGGGGGGGGGGGGGGGGGGGGGGGGGGGGGGGGGGGGGGFGGGGGGGGGGGGGGGGGGGGDGGGGGGGGGGGGGGGGGGGGGGGGGGGGGGGGGGGGGGGGGGGGGGGGGGGGGGGGGGGGGGGGGGGGGGGGGGGGGGGGGGGGGGGGGFFFGGGGGDFGGGGGGGGGGGGEGGEGGGGGGFGEGGGFGGGGGDGCFDFGGGFDDDDDFFDF>GFFDBD9EF:<5>=@BBF9*4*8@FB4>)5<8?33)-8>B976>249(#####
@M05025:18:000000000-B3NL5:1:1101:20115:15305 1:N:0:CACTCA
ACAGTGACTCCTACGGGAGGCAGCAGTAGGGAATCTTCCACAATGGACGAAAGTCTGATGGAGCAACGCCGCGTGAGTGAAGAAGGGTTTCGGCTCGTAAAGCTCTGTTGGTAGTGAAGAAAGATAGAGGTAGTAACTGGCCTTTATTTGACGGTAGTTACTTAGAAAGTCACGGCTAACTACGTGCCAGCAGCCGCGGTAATACGTAGGTGGCAAGCGTTGTCCGGATTTATTGGGCGTAAAGCGAGTGCAGGCGGTTCAATAAGTCTGATGTGAAAGCCTTCGGCTCAACCGGGAAACT
+
GGGGGGGGGGGGGGGGGGGGGGGGGGGGGGGGGGGGGGGGGGGGGGGGGGGGGGGGGGGGGGGGGGGGGGGGGGGGGGGGGGGDGGGGGGGGGGGGGGGGGGGGGGGFGFFGGGGGGDFCFGGGGGGGGGGGGGGGGGGGGGGGGGGGGGGGGGGGGGFGGGGGFEGGFGFGGGGGGGGGGFG*DEFFGGGGGGFDGGGGEDGEFGGGGDGGFGGGFGGCECCCCG5E5D=CFG7CDC79CDGFFFG@D>F?F:>FFFGGGF?/8B644=B?*@>9AFFFFFF2??9?B>FF?1>(#####
@M05025:18:000000000-B3NL5:1:1101:21906:15338 1:N:0:CACTCA
ACAGTGACTCCTACGGGAGGCAGCAGTGGGGAATATTGCACAATGGGCGAAAGCCTGATGCAGCGACGCCGCGTGAGGGATGACGGCCTTCGGGTTGTAAACCTCTTTCAGTAGGGAAGAAGCGAAAGTGACGGAACCTGCAGAAGAAGCGCCGGCTAACTACGTGCCAGCAGCCGCGGTAATACGTAGGGCGCAAGCGTTATCCGGATTTATTGGGCGTAAAGAGCTCGTAGGCGGTTTGTCGCGTGTGCCGTGAAAGTCCGAGGCTCAACCTCGGATCTGCGGGGGGTAGGGGGAACGA
+
GGGGGGGGGGGGGGGGGGGGGGGGGGFGGGGGGGGGGGGGGFGGGGGGGGGGGGGCFGGGGGGGGGCF>FGGGGGGGGGGGGFGGGGGGGGGGGGGGGGGGGGGGGGGGFF@?CFGDFFGFDGGGGGGGGGGGG7FGGDCFEGGGGGGCFGGDGGG@FFGGGGGGFFFFGFCEGGGGGGECEFGFGGGGGGGGGGCCGDEGEGGGDGCECGCFCFGFGGEGGFGCG692>7DGGGGG95<DGC;55C)/7615795>?FG7=>)13(82???;?18802(4559B((,49((((--#####
@M05025:18:000000000-B3NL5:1:1101:24211:15342 1:N:0:CACTCA
ACAGTGACTCCTACGGGAGGCAGCAGTGGGGAATATTGCACAATGGGGGAAACCCTGATGCAGCAACGCCGCGTGAGTGAAGAAGGTTTTCGGATTGTAAAGCTCTGTTAGCAGGGAAGAGGAAGGACGGTACCTGCAGAGGAAGCCACGGCTAACTACGTGCCAGCAGCCGCGGTAATACGTAGGTGGCAAGCGTTGTTCGGAATAACTGGGCGTAAAGGATGCGTAGGCGGTTAAACAAGTTATATGTTAAATATATAGGCTTAACCTGTAGAAAGCATATAAAACTGTTTAACCAGTC
+
GGGGGGGGGGGGGGGGGGGGGGGGGGGGGGGGGGGGGGGGGGGGGGGGGGGGGGGGGGGGGGGGGGGGGGGGGGGGGGGGGGGGGGGGGGGGGGGEGGGGGGGGGGGGGGGGGGGGGGGGGGGGGGGGGGGGGGGGGGGGGGGGGGEGGGGGGGGGGGGGGGGGGGGGGGGGGGGGGGFGGGBFGGGGGGGGGGGGEGGGGGDGGGGGGGGGGGEGGGGGCFFGFGGGGGGGGDGGGGFGFG:=?FFFGBFFFFFFFFGGGFFF??AFFF@FFFFFFFBFDAFFFFF28)6)4<:)#####
@M05025:18:000000000-B3NL5:1:1101:20289:15371 1:N:0:CACTCA
ACAGTGACTCCTACGGGAGGCAGCAGTGGGGAATATTGGACAATGGGCGCAAGCCTGATCCAGCCATACCGCGTGGGTGAAGAAGGCCTTCGGGTTGTAAAGCCCTTTTGTTGGGAAAGAAATCCAGCCGGCTAATACCTGATTGGGATGACGGTACCCAAAGAATAAGCACCGGCTAACTTCGTGCCAGCAGCCGCGGTAATACGAAGGGTGCAAGCGTTACTCGGAATTACTGGGCGTAAAGCGTGCGTAGGTGGTCGTTTAAGTCCGTTGTGAAAGCCCTGGGCTCAACCTGGTTGCG
+
GGGGGFGGCFFFGGGGGGGECEECEF<FGGGCGGGGGGGDGGFGGCFGFEGGGCFGGGFGFFGGGGGGCGGGECGGGGGGGGEEFGGGGGGGGGFCFGFDEGG=?EEFGGEFFGGGGGGGGGGGCFFGGGECGEGGGFCEGGGGGGGGEEGGCFGCE:EGGGFGGGGGDFGGGGGGG>FGFGGGFF*;EFGG:FFCCEGEG=?FGFGGDGGGE56CFCCCGGGGGGGDDGFGGFGFGCGCGDFFFEGFGFEEBD2?3>6DDEF356<FFFFFEFBBF49?7?BB?:?B?FFB?:B?#####
@M05025:18:000000000-B3NL5:1:1101:9640:15434 1:N:0:CACTCA
ACAGTGACTCCTACGGGAGGCAGCAGTAGGGAATCTTCCACAATGGACGAAAGTCTGATGGAGCAACGCCGCGTGAGTGAAGAAGGGTTTCGGCTCGTAAAGCTCTGTTGGTAGTGAAGAAAGATAGAGGTAGTAACTGGCCTTTATTTGACGGTAATTACTTAGAAAGTCACGGCTAACTACGTGCCAGCAGCCGCGGTAATACGTAGGTGGCAAGCGTTGTCCGGATTTATTGGGCGTAAAGCGAGTGCAGGCGGTTCAATAAGTCTGATGTGAAAGCCTTCGGCTCAACCGGGATGGG
+
GGGGGGGGGGGGGGGGGGGGGGGGGGGGGGGGGGGGGGGGGGGGGGGGGGGDGFFGGGGGGGGGGGGGGGGGGFGGGGGGGGGGGGGGGGGGGGGGGGGFGGGCGGGGGGGGCFGGGGGGGFGDFFGGGGGGGGFGGGFGGGGGCGFGGGGGGGGGGGGGAGGCGGGGGEFGGGGGDGGGFFGGGGCFGFGGGFEGGGGGGGGGGGGGGEGFGGGGGGG*:CG?C>EEDDCFFDCGGGGGCCF4?DC@GFFFFFFF>77CFFFFBF<F>=*9@FF<<9<7?F<?B?B0:2?:(49(#####
@M05025:18:000000000-B3NL5:1:1101:16600:15500 1:N:0:CACTCA
ACAGTGACTCCTACGGGAGGCAGCAGTGAGGAATATTGGTCAATGGGCTTACGCCTGAACCAGCCAAGTCGCGTGAGGGAAGACTGCCCTATGGGTTGTAAACCTCTTTTGTCAGGGAGCAATTGGCGCTACGTGTAGCGTTATCGAGAGTACCTGAAGAAAAAGCATCGGCTAACTCCGTGCCAGCAGCCGCGGTAATACGGAGGATGCGAGCGTTATCCGGACTTATTGGGTTTAAAGGGTGCGTAGGCGGAATGCCAAGTCAGCGGTAAAATCGCGCGGCTCAACCTCGCTCCGCTGT
+
GGGGFGGEGGGGGGGGEEGEEGGGGGFGFGCGGGFFFFFEFFGGGGGGGGGGGG@FGGFGGGFFFGFEGGEEGGCGGGGGGEFEGGGFEFDGGGCGGGGGGFGGGGGGGGGGG<FFFCBCFGFGFFGEG>FGE44FD?FGC:7CDGDFDECFFFDFGC<FGDFG@:FGFC@@CEFGAD8BDFG7EEGGGG5EGGEECCFGGGDGGGGFG=E=CCEEEDG9EC55*/<C*C>C*9576F7>FDDDFEC>GB@:B)4)/=DDC7F*:6>BB)7>?=44:49(,(2-48)870:89(4-#####
@M05025:18:000000000-B3NL5:1:1101:23325:15514 1:N:0:CACTCA
ACAGTGACTCCTACGGGAGGCAGCAGTGAGGAATATTGGTCAATGGGCTTACGCCTGAACCAGCCAAGTCGCGTGAGGGAAGACTGCCCTATGGGTTGTAAACCTCTTTTGTCAGGGAGCAATTGGCGCTACGTGTAGCGTTATCGAGAGTACCTGAAGAAAAAGCATCGGCTAACTCCGTGCCAGCAGCCGCGGTAATACGGAGGATGCGAGCGTTATCCGGATTTATTGGGTTTAAAGGGTGCGTAGGCGGAATGCCAAGTCAGCGGTAAAATCGCGGGGCTCAACCTCGCTCCACGAT
+
GGGGGGGGGGGGGGGGGGGGGGGGGGGGGGGGGGGGGGGGGGGGGGGGGGGGGGGGGGGGGGGGGGGGGGGGGGGGGGGGGGGGGGGGGGGGGGGGGGGGGGGGGGGGGGGGGGGGGGGGGGGGGGGGGGGGGGGGGGGGGGGGGGGGGGGGGGGGGGGGGGGGGGGGGGGGGGGGGGGGGGGGGGGGGGGGGGGGGGGGGGGGGGGGGGGGGGGGGGGGGGGGCGGGGGGGGGGCDFGDFGGFFFGFGFFFFFF>FFFGGFFFFFFFF>EEF=<FBF6BFB>FFFF<?:??F::>#####
@M05025:18:000000000-B3NL5:1:1101:6261:15555 1:N:0:CACTCA
ACAGTGACTCCTACGGGAGGCAGCAGTAGGGAATCTTCCACAATGGACGAAAGTCTGATGGAGCAACGCCGCGTGAGTGAAGAAGGGTTTCGGCTCGTAAAGCTCTGTTGGTAGTGAAGAAAGATAGAGGTCGTAACTGGCCTTTATTTGACGGTAATTACTTAGAAAGTCACGGCTAACTACGTGCCATCAGCCGCGGTAATACGTAGGTGGCAAGCGTTGTCCGGATTTATTGGGCGTAAAGCGAGTGCAGGCGGTTTAATAAGTCTGATGTAAAAGCCTTCGTCTCGACCGGCGAGTT
+
DGFDCFGGFGGGGCGEFECGG;CEDGGGGC;FCEFCFCFGGGFFCG<E@@7C:6EG<EFFGGGG<CEFG:FGGCCCCFC9?FF@FEGDFFA7F=FE7>FDGCFFGA<?,EFGA,CE9@<A,?,AFFEB9,E,6+>FCFB@F8<,899C,7,>BE:F:@F==@EC,,,8@D=BEB>::5>D=BBCD,3>;,?,6DFE>G5:**>FCC,,:EF?E*0A57=755102CC**20;:+:29*9)17<**)*7C:76F>9EE@G*294*:@4*.7*099).)6)8(.821,(,((.7((4(#####
@M05025:18:000000000-B3NL5:1:1101:20059:15578 1:N:0:CACTCA
ACAGTGACTCCTACGGGAGGCAGCAGTAGGGAATCTTCCACAATGGACGCAAGTCTGATGGAGCAACGCCGCGTGAGTGAAGAAGGGTTTCGGCTCGTAAAGCTCTGTTGGTAGTGAAGAAAGATAGAGGTAGTAACTGGCCTTTATTTGACGGTAATTACCTAGAAAGTCACGGCTAACTACGTGCCAGCAGCCGCGGTAATACGTAGGTGGCAAGCGTTGTCCGGATTTATTGGGCGTAAAGCGAGTGCAGGCGGTTCAATAAGTCTGATGTGAAAGCCTTCGGCTCAACCGGACAAGG
+
GGGGGGGGGGGGGGGGGGGGGGGGGGGGGGDGGGGGGGGGGGGGGGGGGGGGGGGGGGGGGGGGGGGGGGGGGFGGGGGGGGGGGGGGGGGGGGGGGGGGFGG9FFFGGGGGAFCFGGGGGGGGGGGGGGGFGGGGGGGFFGGGGGCFGGGGGGGGGGGGGGGGGGGGGGGGGGDDGGGGGGGGFGDGFFGGGGGGGGGGGCFFGGF?C7CF=FFG=5>CCEC9FGGDCDGGGFGFGGGGG3FBFEDEDFFFFFBF>;9>FFF4<66=>FFFFFAFAFFF??87?:608??B<>F6#####
@M05025:18:000000000-B3NL5:1:1101:26589:15615 1:N:0:CACTCA
ACAGTGACTCCTACGGGAGGCAGCAGTGGGGAACATTGGACAATGGGCGCAAGCCTGATCCAGCCATGCCGCGTGAGTGATGAAGGCCTTAGGGTTGTAAAGCTCTTTCACCGGAGAAGATAATGACGGTATCCGGAGAAGAAGCCCCGGCTAACTTCGTGCCAGCAGCCGCGGTAATACGAAGGGGGCTAGCGTTGTTCGGAATTACTGGGCGTAAAGCGCACGTAGGCGGATATTTAAGTCAGGGGTGAAATCCCAGAGCTCAACTCTGGAACTGCCTTTGATACTGGGTATCTTCCCA
+
GGGGGGGGGGGGGGGGGGGGGGGGGGGGGGGGGGGGGGGGGGGGGGGGGGGGGGGGGGGGGGGGGGGGGGGGGGGGGGGGGGGGGGGGGGGGGGGGGGGGGGGGGGGGGGGGGGGGGGGGGGGGGGGGGGGGGGGGGGGGGGGGGGGGGGGGGGGGGGGGGGGGGGGGGGGGGGGGGGGGG@FDGGGGGGGFGGGGGGGGGGGGGGGGGGGGGGGGGGGGGDGGGGGGGGGGGGGCGGGGGFFFF@GF<>FFFFFF?FGGGFFFFFBB<?4@FFFFFFF?FFABFFFAFFFFFFB:#####
@M05025:18:000000000-B3NL5:1:1101:4161:15642 1:N:0:CACTCA
ACAGTGACTCCTACGGGAGGCAGCAGTGGGGAATATTGGACAATGGGCGCAAGCCTGATCCAGCCATGCCGCGTGGGTGAAGAAGGCCTTCGGGTTGTAAAGCCCTTTTGTCCGGGAAGAAATCGTCTGGGCTAATACCCCGGGCGGATGACGGTACCGGAAGAATAAGCACCGGCTAACTTCGTGCCAGCAGCCGCGGTAATACGAAGGGTGCAAGCGTTACTCGGAATTACTGGGCGTAAAGCGTGCGTAGGCGGTTCGTTAAGTCCGATGTGAAAGCCCTGGGCTCAACCTGGAAAGA
+
GGGGGGGGGGGGGGGGGGGGGGGGGGGGGGGGGGGGGGGGGGGGGGGGGGGGGGGGGGGGGGGGGGGGGGGGGGGGGGGGGGGGGGGGGGGGGGGGGGGGGGGGGGGGGGGGGGGGGGGGGGGGGGGGGGGGGGGGGGGGGGGGGGGEEGGGGGGGGGGGGGGGGGGGGFFGGGGGGGGGGGGGGGGGGGGGGGGGGGGGGGGGGG=FEGGGGGGGFDGGGGGFFGGGDGGGGGGGGGGCGGGFFFGFGFFFF@FFFFGGGEFFFFA=<E@>BF9ABFFFBFFFFB:B?FFFF>1?#####
@M05025:18:000000000-B3NL5:1:1101:17612:15648 1:N:0:CACTCA
ACAGTGACTCCTACGGGAGGCAGCAGTAGGGAATCTTCCACAATGGGCGCAAGCCTGATGGAGCAACACCGCGTGAGTGAAGAAGGGTTTCGGCTCGTAAAGCTCTGTTGTTGGAGAAGAACGTGCGTGAGAGTAACTGTTCACGCAGTGACGGTATCCAACCAGAAAGTCACGGCTAACTACGTGCCAGCAGCCGCGGTAATACGTAGGTGGCAAGCGTTATCCGGATTTATTGGGCGTAAAGCGAGCGCAGGCGGTTACTTAGGTCTGATGTGAAAGCCTTCGGCTTAACCGAATCCGA
+
GGGGGGGGGGGGGGGGGGGGGGGGGGGGGGGGGGGGGGGGGGGGGGGGGGGGGGGGGGGGGGGGGGGGGGGGGGGEGGGGGGFFGGGGGGGGGGGGGGGGGGGGGGGGGCGGGFGGGGGGGGGGDGGGGDGFGGGGGGGGGGFGFGGGGGGGDGGGGGGGGGG>GG,<FGGGGGGGGGGGGGGGGGGGGGGGGGGGEGGGGCFGGGGGGGGFGGGGGGGGGGGGGG=ECDCGFGG4FGDD<5F4@@GFGEDD3@>@@EGGFFF?A?AF>4FF4@AFFF28,4.48(4:9::949;4#####
@M05025:18:000000000-B3NL5:1:1101:9000:15662 1:N:0:CACTCA
ACAGTGACTCCTACGGGAGGCAGCAGTAGGGAATCTTCCACAATGGGCGAAAGCCTGATGGAGCAACGCCGCGTGAGTGAAGAAGGTTTTCGGATCGTAAAGCTCTGTTGTTGGTGAAGAAGGATAGAGGTAGTAACTGGCCCCTATTTGACGGTAATCAACCAGAAAGTCACGGCTAACTACGTGCCAGCAGCCGCGGTAATACGTAGGTGGCAAGCGTTGTCCGGATTTATTGGGCGTAAAGCGAGCGCAGGCGGAAAGATAAGTCTGATGTGAAAGCCCCCGGCTTAACCGAGAGGTG
+
GGGGGGGGGGGGGGGGGGGGGGGGGGGEGGGGGGGGGGGGGGGGGGGGGGGGGGGGGFFGGFGGGGGDGGGGGEGGCFGGGGDFGGGGFGGGGGGGGFFGGCFFGGFEFGGDFGGGFGGGGFFFFGG<FGGGGGGGGGGGGGGGGGGCGFGFGGGGGGGGGGGGGGGGGGGGGGGGGGGGGGGGGGGGGGGGGGGGGGGEGDGGFGGGFGFGGGGGGGGGDGGGGGECD*9?FGFG49C59DFFFF3@GEEFEFFFB>)7C?FFFF<BB4F=?=AB<<A<42?>0192>?D>2>F1#####
@M05025:18:000000000-B3NL5:1:1101:8980:15673 1:N:0:CACTCA
ACAGTGACTCCTACGGGAGGCAGCAGTAGGGAATCTTCCACAATGGACGCAAGTCTGATGGAGCAACGCCGCGTGAGTGAAGAAGGGTTTCGGCTCGTAAAGCTCTGTTGGTAGTGAAGAAAGATAGAGGTAGTAACTGGCCTTTATTTGACGGTAATTACCTAGAAAGTCACGGCTAACTACGTGCCAGCAGCCGCGGTAATACGTAGGTGGCAAGCGTTGTCCGGATTTATTGGGCGTAAAGCGAGTGCAGGCGGTTCAATAAGTCTGATGTGAAAGCCTTCGGCTCAACCGGAGGGAA
+
GGGGGGGGGGGGGGGGGGGGGGGGGGGGGGGDGGGGGGGGGGGGGGGGGGGGGGGGGGGGGGGGGGGGGGGGGGGGGGGGGGGGGFDGGGGGGGGGGGGGGGGGGGGGGGGGCGGGAFGGGFGFGGGGGGGGGGGGGGFGFFGGGGGGGFGGGGCFGGGGCFGGGGGGGFGGGEGDGGGGGGGGGFGGAGGGGGGGGGGGGGGGGGCFFD<CGGGGGGGGCCEGGGGGDD=FGGGGGFGCDDGFFFGFGFBFFFF@BEDGGFF?FFDBD?FFFFFFF443:?B?B:B:1,2:2(,(#####
@M05025:18:000000000-B3NL5:1:1101:5264:15678 1:N:0:CACTCA
ACAGTGACTCCTACGGGAGGCAGCAGTAGGGAATCTTCCACAATGGACGAAAGTCTGATGGAGCAACGCCGCGTGAGTGAAGAAGGGTTTCGGCTCGTAAAGCTCTGTTGGTAGTGAAGAAAGATAGAGGTCGTAACTGGCCTTTATTTGACGGTAATTACTTAGAAAGTCACGGCTAACTACGTGCCAGCAGCCGCGGTAATACGTAGGTGGCAAGCGTTGTCCGGATTTATTGGGCGTAAAGCGAGTGCAGGCGGTTCAATAAGTCTGATGTGAAAGCCTTCGGCTCAACCGGAGGTGT
+
GGCEEGGGGGGGFGGGGDEGEEEDGFFFFDFAFAFGGGFF@AFGE@CFG7@FGFFEEDCDA<EFGGFGGGGGGGC,FCFF9C<EFGDGFGFE:@EGGGD8DEFEFFCFGFFCAF<EFDF9FEGFFF<?,BA,+CFFGGDF8FFGDGGGFGGGEEGGGFGGGGGGGFGGG9FA;@CC@>EFEEG7EGGCFGGFCFF5E*/4*8EGGFGD:=CC5CFGGGG==5:FC=**:CF7*?*95DD5>D37@3DEG)*9F<;550/9C4=78*)*.9?F?/)).5<B?7A?B?9((441:;((#####
@M05025:18:000000000-B3NL5:1:1101:2617:15695 1:N:0:CACTCA
ACAGTGACTCCTACGGGAGGCAGCAGTGGGGAATATTGCACAATGGGCGCAAGCCTGATGCAGCGACGCCGCGTGCGGGATGGAGGCCTTCGGGTTGTAAACCGCTTTTGTTCAAGGGCAAGGCACGGCTTCGGGCCGTGTTGAGTGGATTGTTCGAATAAGCACCGGCTAACTACGTGCCAGCAGCCGCGGTAATACGTAGGGTGCGAGCGTTATCCGGATTTATTGGGCGTAAAGGGCTCGTAGGCGGTTCGTCGCGTCCGGTGTGAAAGTCCATCGCCTAACGGTGGATCTGGGAGAG
+
GGGGGGGGGGGGGGGGGGGGGGGGGGGGGGGGGGGGGGGGGGGGGGGGGGGGGGGGGGGGGGGGGGGGGGGGGGGGGGGGGGGGGGGGGGGGGGGGGGGGGGGGGGGGFGGGGGGGGGGGGGGGGGGGGGGGGGGGGGFGEGGFFBFFFGGGFFFGFGGGGGFGGGGGDCFFGGFGGGGFGGGGGGGGGGGGE>CFCFGAFGGECCGG=CCECEGFGGGGE=EF7CFGGGGG3>7CDFGCFC<.<@GFGF>EDF?EE>DGGEB>,71<:@=?49.6>FB?FB0:769(89?78)))#####
@M05025:18:000000000-B3NL5:1:1101:24477:15713 1:N:0:CACTCA
ACAGTGACTCCTACGGGAGGCAGCAGTGAGGAATATTGGTCAATGGGCGGGAGCCTGAACCAGCCAAGTCGCGTGAGGGATGACGGCCCTATGGGTTGTAAACCTCTTTTGCCGGGGAGCAAAGTGCCGCACGTGTGCGGTTTGGAGAGTACCCGGAGAAAAAGCATCGGCTAACTCCGTGCCAGCAGCCGCGGTAATACGGAGGATGCGAGCGTTATCCGGATTTATTGGGTTTAAAGGGTGCGTAGGCGGACGCTTAAGTCAGCAGTAAAATTGCGGGGCTCAACCTCGTCGAGTTGAC
+
GGGGGGGFGFDAFEFEGECCGGE@DEGF<<FCGFGGFFFDGDFFGGF8FGEEFECGGGGGFGFGGFCFFGCBFFGGDFGGGGGFEFE@F+FCAFDE:>FGFGCEEGFGGFGBFGEGG=FC<F,=3D=DFGGGG:FF:EFC3*><FF7,C>9F,?FGGGGFFFGFGG,>FGDFEDGFGF8BFCEEFFFGFGEGEGGG8CEFGGGGGGFGGGGGCGE55EFEEEDE=FFC7CGD7779C7C>**/8@BDEDFFFBFFFD@CFG9@6<?>FFFFFF689<B032;1:?<?BF:BBB((-#####
@M05025:18:000000000-B3NL5:1:1101:20301:15715 1:N:0:CACTCA
ACAGTGACTCCTACGGGAGGCAGCAGTGAGGAATATTGGTCAATGGGCTTACGCCTGAACCAGCCAAGTCGCGTGAGGGAAGACTGCCCTATGGGTTGTAAACCTCTTTTGTCAGGGAGCAACGCCGGCTACGTGTAGCCGGACTGAGAGTACCTGAAGAAAAAGCATCGGCTAACTCCGTGCCAGCAGCCGCGGTAATACGGAGGATGCGAGCGTTATCCGGATTGATTGGGTTTAAAGGGTGCGTAGGCGGAATGCCAAGTCAGCGGTAAAATCGCGGGGCTCAACCTCGCTCCGATGT
+
GGGGGGGGGGGGGGGGGGGGGGGGGGGGGGGGGGGGGGGGGGGGGGGGGGGGGGGGGGGGGGGGGGGGGGGGGGGGGGGGGGGGGGGGGGGGGGGGGGGGGGGGGGGGGGGGGGGGGGGGGGGGGGGGGGGGGGGGGGGGGGGGGGFGGGGGFGGGGGGGGGGGGGGGGGGGGGFGGCGGGGGGGGGGGGGGGGGGGGGGGGGCGEEFGGGGDGGGGEGGGGGD:E*+?>FGFGGDGGDCGGGFFF3>CDFFFFFFFFFDCFFFFFFFFE@EBFF:?BF;199;0>>?8(.4>F?3#####
@M05025:18:000000000-B3NL5:1:1101:13158:15728 1:N:0:CACTCA
ACAGTGACTCCTACGGGAGGCAGCAGTGGGGAATATTGGACAATGGGCGCAAGCCTGATCCAGCCATACCGCGTGGGTGAAGAAGGCCTTCGGGTTGTAAAGCCCTTTTGTTGGGAAAGAAATCCAGCCGGCTAATACCTGGTTGGGATGACGGTACCCAAAGAATAAGCACCGGCTAACTTCGTGCCAGCAGCCGCGGTAATACGAAGGGTGCAAGCGTTACTCGGAATTACTGGGCGTAAAGCGTGCGTAGGTGGTTATTTAAGTCCGTTGTGAAAGCCCTGGGCTCAACCTGGGGATA
+
GGGGGGGGGGGGGGGGGGGGGGGGGGGGGGGGGGGGGGGGGGGGGGGGGGGGGGGGGGGGGGGGGGGGGGGGGGGGGGGGGGGGGGGGGGGGGGGGGGGGGGGGGGGGGGGGGGGGGGGGGGGGGGGGGGGGGGFGGGGGGGGGGGGGGGGGEFEGGFGGGGGGGGGGGGGGGEGGGDGGGFGGGFGFGGGGGGGGGGGGGGGGGGGGGGDFGGGGGGGGGDGGFEECGGGGFGGGGGGGGDFFFEDFGF5@DF<FFEFFDF?FA=A=<EFFFFBFFAF??27213<F??>?BF?B#####
@M05025:18:000000000-B3NL5:1:1101:7396:15749 1:N:0:CACTCA
ACAGTGACTCCTACGGGAGGCAGCAGTAGGGAATTTTCCGCAATGAGCGAAAGCTTGACGGAGCGACACAGCGTGCAGGATGAAGGTCTTCGGATTGTAAACTGCTGTTGTAAGGGAAGAAAAAATTTAATAGGAAATGATTAAATCTTGACGGTACCTTATTAGAAAGTGACGGCTAACTATGTGCCAGCAGCCGCGGTAATACATAGGTCACAAGCGTTATCCGGAATTATTGGGCGTAAAGAGTTTGTAGGCGGTTTATCAAGTCTAGAGTTAAAGCCTGAGGCTCAACCTCACGAGC
+
GGGGGGGGGGGGGGGGGGGGGGGGGGGGGGGGGGGGGGGGGGGGGGGGGGGGGGGGGGGGGGGGGGGGGGGGGGGGGGGGGGGGGGGGGGGGGGGGGGGGGGGGGGGGGGGGGGGGGGGGGGGGGGGGGGGGGGGGGGGGGGGGGGGGGFGGGGGGGGFGGGGGGGGGGGGGGGGGGGGGGGGGGGGGGGGGGGGGGGGGGGGGGGFGGGGGGGGGGGGGGGGGGG=EGGGGGGGGGGGGGD<FFFG?GFFFFFFDFDGDFFFFFFFFFFFFFFFFFFFFFFBBF:BF:???BFB5#####
@M05025:18:000000000-B3NL5:1:1101:11877:15782 1:N:0:CACTCA
ACAGTGACTCCTACGGGAGGCAGCAGTAGGGAATCTTCCACAATGGACGAAAGTCTGATGGAGCAACGCCGCGTGAGTGAAGAAGGGTATCGGCTCGTAAAGCTCTGTTGGTAGTGAAGAAAGATAGAGGTAGTAACTGGCCTTTATTTGACGGTAATTACTTAGAAAGTCACGGCTAACTACGTGCCAGCAGCCGCGGTAATACGTAGGTGGCAAGCGTTGTCCGGATTTATTGGGCGTAAAGCGAGTGCAGGCGGTTCAATAAGTCTGATGTGAAAGCCTTCGGCTCAACCGGGACCCG
+
GGGGGGGGGGGGGGGGGGGGGGGGGGGGGGGGGGGGGGGGGGGGGGGGGGGGGGGGGGGGGGGGGGGGGGGGGGGGGGGGGGGGGGGFCGGGGGGGGGGGGGGGGGDFFGGEGGGGGGGD@FGGGGGGGGGGGGGGGGGGGGGGGGGFGGGGGGGGDGGGGGGGFGGGGGGGGGGGGGGGGFFGGGGGGGGGGGGGEGGGGGGGGGFGGGGGCGGGGGGGGGCCEEE5>DG=CDGGGGGGGGGFFFGEDFFBFFBFFDG<FF@FFF>FFFF=BFA2<A>FB>F<?FB<(48::96(#####
@M05025:18:000000000-B3NL5:1:1101:26540:15940 1:N:0:CACTCA
ACAGTGACTCCTACGGGAGGCAGCAGTGGGGAATATTGGACAATGGGCGCAAGCCTGATCCAGCCATACCGCGTGGGTGAAGAAGGCCTTCGGGTTGTAAAGCCCTTTTGTTGGGAAAGAAATCCAGCTGGCTAATACCCGGTTGGGATGACGGTACCCAAAGAATAAGCACCGGCTAACTTCGTGCCAGCAGCCGCGGTAATACGAAGGGTGCAAGCGTTACTCGGAATTACTGGGCGTAAAGCGTGCGTAGGTGGTCGTTTAAGTCCGTTGTGAAAGCCCTGGGCTCAACCTGGTCGGT
+
GGGGGGGGGGGFGGGGGCEGGGGEFFCFGGGGGGFGGGGGGGGGGGGGGDGGGGGFFGGGGGGGGGG9FEEGGCGGGGGGFGGGGGGGCFFFGGFEGGGGGGGGGGGGGGFDFGGGEFGFFEF9FBFFGGGGGGFGFDGFECFECGGFGGGFGGFFFGGGFGGGGGGGFFCFG78CECF6FGGGFFDCFG>CCF>::8:8CCFGGGGEECEFCEFCF*A*AC:<?EC*95C>DGGFFDGGD3>86>5@GEB37@AFF37D9@FF46>F:>))7<?B24<:?(3<B?F(-).,38:B#####
@M05025:18:000000000-B3NL5:1:1101:21918:15975 1:N:0:CACTCA
ACAGTGACTCCTACGGGAGGCAGCAGTGGGGAATATTGCACAATGGGGGAAACCCTGATGCAGCAACGCCGCGTGAGTGAAGAAGGTTTTCGGATTGTAAAGCTCTGTTAGCAGGGAAGAGGAAGGACGGTACCTGCAGAGGAAGCCACGGCTAACTACGTGCCAGCAGCCGCGGTAATACGTAGGTGGCAAGCGTTGTTCGGAATAACTGGGCGTAAAGGATGCGTAGGCGGTTAAACAAGTTATATGTTAAATATATAGGCTTAACCTGTAGAAAGCATATAAAACTGTTTAACCGGGT
+
FCFGECFD-ECFF@@F>CECGCFGFG9C@@FGCFFGG9FCEF,CFFCEGDFEFGEGGGFGGGGGGGGGGGGGGGEGDEGF99<=CC,EFGFGEFGEEGG9FFGGGGGGFGGGGDGGCFCFDE<E@@GFEEGGEFGGGFGFFFGGGGGGGCFGF@FFGGFEFEGEFG@CFGABE7EEEGG9CC>:,CEDGFGFG>8;CEC@?EGCE=9<CEC?=FCEGDFD7CCFCEEE)>=D<CD3DCCCFDF*9FFFGFFFFBFFFFF>F*:?:?AFA4>BFFFF42:?<BFA<AFD7A2-664)#####
@M05025:18:000000000-B3NL5:1:1101:15014:16025 1:N:0:CACTCA
ACAGTGACTCCTACGGGAGGCAGCAGTGGGGAATATTGCACAATGGGGGAAACCCTGATGCAGCAACGCCGCGTGAGTGAAGAAGGTTTTCGGATTGTAAAGCTCTGTTAGCAGGGAAGAGGAAGGACGGTACCTGCAGAGGAAGCCACGGCTAACTACGTGCCAGCAGCCGCGGTAATACGTAGGTGGCAAGCGTTGTTCGGAATAACTGGGCGTAAAGGATGCGTAGGCGGTTAAACAAGTTATATGTTAAATATATAGGCTTAACCTGTAGAAAGCATATAAAACTGTTTAACGGCAG
+
GGGGGGGGGGGGGGGGGGGGGGGGGGFGGGGGGGGGGGGGGGGGGGGGGGGGGGGGGGGGGGGGGGGGGGGGGEGGGGGGGGGGGGGGGGGGGFFEGGGGGGGGGGGGGGGGGGGGGGGGGGGGGGGGGGGGGGFGGGGGGGGFGGGFFGGGGGGFFFGG@FFGGGGGGGGGGEGEGGGFFG2FEEGGGGGGGGGEEG=FGGGGDCGFGDGFGGGECEFGE6?CFG>5DC>CG<<<FCFCFC2/@BGF76=F?B4796?CC??4<FFFFFF7@=>D9?B?BBFFFFFF:2:26<D)#####
@M05025:18:000000000-B3NL5:1:1101:9815:16073 1:N:0:CACTCA
ACAGTGACTCCTACGGGAGGCAGCAGTGAGGAATATTGGTCAATGGGAGAGATCCTGAACCAGCCAAGCCGCGTGAGGGAAGACGGCCCTATGGGTTGTAAACCTCTTTTGTCGGAGAACAAAACCCGGGACGTGTCCCGGACTGCGTGTATCCGAAGAAAAAGCATCGGCTAACTCCGTGCCAGCAGCCGCGGTAATACGGAGGATGCGAGCGTTATCCGGATTTATTGGGTTTAAAGGGTGCGTAGGCGGTCCGTTAAGTCAGCGGTAAAATTGCGGGGCTCAACCCCGTCGAGTATCG
+
GGGGGGGGGGGGGGGGGGGGGGGGGGGGGGGGGGGGGGGGGGGGGGGGGGGGGGGGGGGGGGGGGGGGGGGGGGGGGGGGGGGGGGGGGGGGGGGGGGGGGGGGGGGGGGGGGGGGGGGGGGGGGGGGGGGGGGGGGGGGGGGGGGGGGGGGGGGGGGGGGGGGGGGGGGGGGGGGGGGGGGGGGGGGGGDGEGGGGGGGGGGGGGGGGGGGGGGGGGGGGGG=GFGGGGGGGCC7>GGGGGGFFFGFDFFFFFFFFFGGGFFFFF>)(0<FFFFFF:>FF9>?FB?71:;::F;2#####
@M05025:18:000000000-B3NL5:1:1101:17944:16090 1:N:0:CACTCA
ACAGTGACTCCTACGGGAGGCAGCAGTGGGGAATATTGCACAATGGGCGCAAGCCTGATGCAGCCATGCCGCGTGTATGAAGCAGGCCTTCGGGTTGTAAAGTACTTTCAGCGAGGAGGAAGGTGTTGTGGTTAATAACCGTAGCAATTGACGTTACTCGCAGAAGAAGCACCGGCTAACTCCGTGCCAGCAGCCGCGGTAATACGGAGGGTGCAAGCGTTAATCGGAATTACTGGGCGTAAATCTCACGCAGGCGGTCTGTCAAGTCGGACGTGCAATCCCCGGGCTCAACCTGGGGGGT
+
GGGGGGGGGGGGCGDGGD+CFEGGFGGGGFD,BFFGGGGDGGFG,C<E@F7CFGGGGGFCFFFFFFFF,,@C=CC?<E,9C?,4CDGGF,=,BB4?+B<<,CF9A<FC?E9FC+>4+BC?,BFFGGGF4BBFGAFGFG@F:+++8@F>FG,FGE73:@FFFFD>C,@DFGA8CC8CE*?:C,>:FB>C9BFFCFGGGC?EGG+;9*88*=5:5=C7?CC*:ECFFG5C3C6CFCF7CC59D***/*0*:7)35)(55.)***9/6FAF(<B)75((255?(5<996112)2:24?1#####
@M05025:18:000000000-B3NL5:1:1101:12444:16135 1:N:0:CACTCA
ACAGTGACTCCTACGGGAGGCAGCAGTGGGGAATATTGCACAATGGGCGCAAGCCTGATGCAGCCATGCCGCGTGTATGAAGAAGGCCTTCGGGTTGTAAAGTACTTTCAGCGAGGAGGAAGGCATTGTGGTTAATAACCGCAGTGATTGACGTTACTCGCAGAAGAAGCACCGGCTAACTCCGTGCCAGCAGCCGCGGTAATACGGAGGGTGCAAGCGTTAATCGGAATTACTGGGCGTAAAGCGCACGCAGGCGGTCTGTCAAGTCGGATGTGAAATCCCCGGGCTCAACCTGGTAGCT
+
GGGGGGGGGGGGGGGGGGGGGGGGGGGGGGGGGGGGGGGGGGGGGGGGGGGGGGGGGGGGGGGGGGGGGGGGGGGGGGGGGGGGGGGGGGGGGGGGGGGGGGGGGGGGGGGGGGGGGGGGGGGGGGGGGGGGGGGGGGGGGGGGGGGGGGGGGGGGGGGGGGGGGGGGGGGGGGGGGGFGGGGGGGGGGGGGGGGGGGGGGGGGGGGGGGGGGGGGGGGGEGGGGGGGGGGGGGGDFFDGGGGFFFGFD>EFE@FFEFGGGFFFFFFFFFFFFFAAFDAD:>B>FF>FFBFBBFFF#####
@M05025:18:000000000-B3NL5:1:1101:7740:16157 1:N:0:CACTCA
ACAGTGACTCCTACGGGAGGCAGCAGTAGGGAATCTTCCACAATGGACGAAAGTCTGATGGAGCAACGCCGCGTGAGTGAAGAAGGGTTTCGGCTCGTAAAGCTCTGTTGGTAGTGAAGAAAGATAGAGGTAGTAACTGGCCTTTATTTGACGGTAATTACTTAGAAAGTCACGGCTAACTACGTGCCAGCAGCCGCGGTAATACGTAGGTGGCAAGCGTTGTCCGGATTTATTGGGCGTAAAGCGAGTGCAGGCGGTTCAATAAGTCTGATGTGAAAGCCTTCGGCTCAACCGGAGGTGG
+
GGGGGGGGGGGGGGGGGGGGGGGGGGFGGGGGGGGGGGGGGGGGGGGGGGGGGGGGGGGGGGGGGGGGGGGGGGGGGGGGGGGGGGGGGGGGGGGGGGGGGGGGGGGGGGGGGGGGGGGGGFFGGGGGGGGGGGGGGGGGGGG8FFGGGGGGGGGGGGGGGGGGGGGGGGGGGGGGGGGGGGGGGGGGGGGGGGGGGGGGGGGGGGGFGGGGGGGGGGG7CCGGGGGEDCFGGGGFGGGCDGFFFDGFGFFFFFBFF>DDFFFFFFFF<=FFFFFFBDA:B7A?F?F?B7<7?9>(#####
@M05025:18:000000000-B3NL5:1:1101:7713:16173 1:N:0:CACTCA
ACAGTGACTCCTACGGGAGGCAGCAGTGGGGAATATTGCACAATGGGCGCAAGCCTGATGCAGCCATGCCGCGTGTATGAAGAAGGCCTTCGGGTTGTAAAGTACTTTCAGCGAGGAGGAAGGTGTTGTGGTTAATAACCGCAGCAATTGGCGTTACTCGCAGAAGAAGCACCGGCTAACTCCGTGCCAGCAGCCGCGGTAATACGGAGGGTGCAAGCGTTAATCGGAATTACTGGGCGTAAAGCGCACGCAGGCGGTCTGTCAAGTCGGATGTGAAATCCCCGGGCTCAACCTGGGTTGG
+
GGGGGGGGGGGGGGGGGGGGGGGGGGFGGGGGGGGGGGGGGGGGGGGGGGGGGGGGGGGGGGGGGGGGGGGGGGGGGGGGGGGGGGGGGGGGGGFGGGGGFGGGGGGGGGGGGGGGGGG@FGGGGGGGGGGGGGGDGGGGGGGGGGGGFFFGGGGGGGGGGGGGGGFGG?FGGGGGEGGGGGGGFGGGDGGGGGGGGEGGGGFGGGGDCEGEGGGCFGGGEGCGGGGD5CFGGGGG:FG<DGGFFFDEGFFFFFFFDDCDCFFF<F>=?D>5BFFFFFFF05:199>08?BFFB::#####
@M05025:18:000000000-B3NL5:1:1101:25139:16174 1:N:0:CACTCA
ACAGTGACTCCTACGGGAGGCAGCAGTAGGGAATCTTCCACAATGGACGAAAGTCTGATGGAGCAACGCCGCGTGAGTGAAGAAGGGTTTCGGCTCGTAAAGCTCTGTTGGTAGTGAAGAAAGATAGAGGTAGTAACTGGCCTTTATTTGACGGTAATTACTTAGAAAGTCACGGCTAACTACGTGCCAGCAGCCGCGGTAATACGTAGGTGGCAAGCGTTGTCCGGATTGATTGGGCGTAAAGCGAGTGCAGGCGGGTCAATAAGTCTGATGTGAAAGCCTTCGGCTCAACCGGAGTAGG
+
GGGGGGGGGGGGGGGGGGGGGGGGGGGGGGGGGGGGGGGGGGGGGGGGGGGGGGGGGGGGGFGGGGGGGGGGGGGGGGGGGGGGGGGGGFGGGGGGGGGGGGGGGGGGGGGFGGGGGGGGFGFGGGGGGGGGGGGGGGFGGGGGGFGGGGGGGGGGGFFGGGGGGGGGGGGGGDGGGGGGGGGGGGGGGGGF>FEGGGGGGGGGGGCGGGGGGGGGGGGG57:F7CEECD*;FCCFGGDGGG<*9@DBD@FFFF>BB)197FBF3@FF2B=B7F<255<:7?<<66>?FFFFFFF,#####
@M05025:18:000000000-B3NL5:1:1101:16853:16181 1:N:0:CACTCA
ACAGTGACTCCTACGGGAGGCAGCAGTAGGGAATCTTCCACAATGGACGCAAGTCTGATGGAGCAACGCCGCGTGAGTGAAGAAGGGTTTCGGCTCGTAAAGCTCTGTTGGTAGTGAAGAAAGATAGAGGTAGTAACTGGCCTTTATTTGACGGTAATTACCTAGAAAGTCACGGCTAACTACGTGCCAGCAGCCGCGGTAATACGTAGGTGGCAAGCGTTGTCCGGATTTATTGGGCGTAAAGCGAGTGCAGGCGGTTCAATAAGTCTGATGTGAAAGCCTTCGGCTCAACCGGGGGATC
+
EFGFFGGGGGGGGGGGD@FDGGG@DFFFGEFCFGGGG9CEGFGGC@@E:CF7@ECGGGGGFECFGGAFC@FFC@F:CCE9FCFADE7E8=FCCGCF=FCEEGFEFGGFAFFECEDFFGDGCFC<FCGFFGEGGGGGFGGGGF==<,@B5AFGGGCF>FDF>FEDFGF;>@FGE:+:EGFCG94:DF5FFFGGGGF@EG:?**=CEGGGECGGGGGGGGGEDEGGGG5C3*9DDDFFGFGC<DG=77C@DFFFFFBEF7)57F4=)7<6AFFF4=:4<490<BA<66(((.)(499(#####
@M05025:18:000000000-B3NL5:1:1101:6107:16184 1:N:0:CACTCA
ACAGTGACTCCTACGGGAGGCATCAGTGAGGAATATTGGTCAATGGGAGAGATCCTGAACCAGCCAAGCCGCGTGAGGGAAGACGGCCCTATGGGTTGTAAACCTCTTTTGTCGGAGAACAAAACCCGGGACGTGTCCCGGACTGCGTGTATCCGAAGAAAAAGCATCGGCTAACTCCGTGCCAGCAGCCGCGGTAATACGGAGGATGCGAGCGTTATCCGGATTTATTGGGTTTAAAGGGTGCGTAGGCGGTCCGTTAAGTCAGCGGTAAAATTGCGGGGCTCAACCCCGTCGAGAGGCG
+
GGGGGGGGGGGGGGGGGGGGGGGGGGGGGGGGGGGGGFGGGGGGGGGGGGGGGGGGGGGGGGGGGGGGGGGGGGGGGGGGGGGGGGGGGGGGGGGGGGGGGGGGGGGGGGGGGGGGGGGGGGGGGGGGGGGGGGGGGGGGGGGGGGGGGGGGGGGGGGGGGGGGGGGFGGGGGGGGGGGGGGGGGGGGGGGGGGGGGGGGGGGGGCFGGGGGGGGGGGGGGGGEEFGFDGFGDG<FGGGGGGDFFDG@GFFFED9BFFGGGFFFAFFEB;DFFFFA><BBBF>(3<?B?B;<?>01#####
@M05025:18:000000000-B3NL5:1:1101:24709:16194 1:N:0:CACTCA
ACAGTGACTCCTACGGGAGGCAGCAGTGGGGAATATTGCACAATGGGGGAAACCCTGATGCAGCAACGCCGCGTGAGTGAAGAAGGTTTTCGGATTGTAAAGCTCTGTTAGCAGGGAAGAGGAAGGACGGTACCTGCAGAGGAAGCCACGGCTAACTACGTGCCAGCAGCCGCGGTAATACGTAGGTGGCAAGCGTTGTTCGGAATAACTGGGCGTAAAGGATGCGTAGGCGGTTAAACAAGTTATATGTTAAATATATAGGCTTAACCTGTAGAAAGCATATAAAACTGTTTAACCTTGC
+
GGGGGGGGGGGGGGGGGGGGGGGGGGGGGGGGGGGGGGGGGGGGGGGGGGGGGGGGGGGGGGGGGGGGGGGGGFGGGGGGGGGGGGFEGGGGGGGGGGGGGGGGGGGGGGGGGGGGFGGGGGGGGGGGGGGGGGGGGGGGGGGGGGGGGGGGGGGGGGGGGGGFFCGGGGGGGGGGGGGFGGFFGGGGGGGEFGGEGGGGGGDEGGGGGGGGFFGEDDCFFF?FCGGGGG4<DGGDFG=C5CDF?FC7D48=9*5FFF7*09<:2@<44*7*/9><<:,866)6A<<)))-..)-)#####
@M05025:18:000000000-B3NL5:1:1101:27703:16218 1:N:0:CACTCA
ACAGTGACTCCTACGGGAGGCAGCAGTAGGGAATCTTCCACAATGGACGAAAGTCTGATGGAGCAGCGCCGCGTGAGTGAAGAAGGGTTTCGGCTCGTAAAGCTCTGTTGGTAGTGAAGAAAGATAGAGGTAGTAACTGGCCTTTATTTGACGGTAATTACTTAGAAAGTCACGGCTAACTACGTGCCAGCAGCCGCGGTAATACGTAGGTGGCAAGCGTTGTCCGGATTTATTGGGCGTAAAGCGAGTGCAGGCGGTTCAATAAGTCTGATGTGAAAGCCTTCGGCTCAACCGGACTCGC
+
GGGGGGGGGGGGGGGGGGGGGGGGGGGGGGGGGGGGGGGGGGGGGGGGGGGGGGGGGGGGGGGGGGGGGGGGGGGGGGGGGGGGGGGGGGGGGGGGGGGGGGGGGGGGGGGGGGFGGGGGGGGGGGGGGGGGGGGGGGGGGGGGGGGGGGGGGGGGGGGGGGGGGGGGGGGGGGGGGGGGGFFGGGGGGGGGGGGGGGGGGECFGFFFFEGGGGFGGGGCGGGGGGGDD5=FGCCGGGGGGGGFFDDFGFFFFFFEF><CGFFFFFFFFFFFFFFFBADF?B<B619:02<?FF9(#####
@M05025:18:000000000-B3NL5:1:1101:20519:16234 1:N:0:CACTCA
ACAGTGACTCCTACGGGAGGCAGCAGTAGGGAATCTTCGGCAATGGACGGAAGTCTGACCGAGCAACGCCGCGTGAGTGAAGAAGGTTTTCGGATCGTAAAACTCTGTTGTTAGAGAAGAACAAGGATGAGAGTAGAATGTTCATCCCTTGACGGTATCTAACCAGAAAGCCACGGCTAACTACGTGCCAGCAGCCGCGGTAATACGTAGGTGGCAAGCGTTGTCCGGATTTATTGGGCGTAAAGCGAGCGCAGGCGGTTTCTTAAGTCTGATGTGAAAGCCCCCGGCTCAACCGGACCTA
+
GGGFGGGGGGGGGGGGGGGGGGGGGGGFGGGGGGGGGGFGGEGFGGGDGGEFGDFCFDGFGGGGGGGGGEGGG>FGGGGGGGF8EFFGGGFGGGDFGGGF@FGCGGCGGG??@FGGCECF@FGGGFDEDGGGFFFGGGGFDF9DF=EGGFGGFEGFFFFGFF:DFGFFFGGCGGGGGGDGDFGGGGDFGECFGFFGGGCCEE=CF9F9FGE+=>6>FF71C=57CC=C5957*?>CGGCCCDG:BB35CB5>:>6>EF></==4<FB@A=BB??6A2><9?0,36>9>;B?<<439#####
@M05025:18:000000000-B3NL5:1:1101:7488:16254 1:N:0:CACTCA
ACAGTGACTCCTACGGGAGGCAGCAGTGAGGAATATTGGTCAATGGGCTTACGCCTGAACCAGCCAAGTCGCGTGAGGGAAGACTGCCCTATGGGTTGTAAACCTCTTTTGTCAGGGAGCAATTGGCGCTACGTGTAGCGTTATCGAGAGTACCTGAAGAAAAAGCATCGGCTAACTCCGTGCCAGCAGCCGCGGTAATACGGAGGATGCGAGCGTTATCCGGATTTATTGGGTTTAAAGGGTGCGTAGGCGGAATGCCAAGTCAGGGGTAAAATCGCGGGGCTCAACCTCGCTCCGGTCT
+
GGGGGGGGGGGGGGGGGGGGGGGGGGGGGGGGGGGGGGGGGGGGGGGGGGGGGGGGGGGGGGGGGGGGGGGGGGGGGGGGGGGGGGGGGGGGGGGGGGGGGGGGGGGGGGGGGGGGGGGGGGGGGGGGGGGGGGGGGGGGGGGGGGGGGGGGGGGGGGGGGGGGGGGGGGGGGGGGFGGGGGGGGGGGGGGGGGGEGGGGGGGGGGGGGGGGGGGGGGGGGGG*5ACFGGGGG>DC<FGFFGGF>DGFGFFF>E>FFFFGD@BFBB?>>FFFFFF3:B669;B>?7?1?7??9<<9#####
@M05025:18:000000000-B3NL5:1:1101:10401:16271 1:N:0:CACTCA
ACAGTGACTCCTACGGGAGGCAGCAGTGGGGAATATTGCACAATGGGGGAAACCCTGATGCAGCAACGCCGCGTGAGTGAAGAAGGTTTTCGGATTGTAAAGCTCTGTTAGCAGGGAAGAGGAAGGACGGTACCTGCAGAGGAAGCCACGGCTAACTACGTGCCAGCAGCCGCGGTAATACGTAGGTGGCAAGCGTTGTTCGGAATAACTGGGCGTAAAGGATGCGTAGGCGGTTAAACAAGTTATATGTTAAATATATAGGCTTAACCTGTAGAAAGCATATAAAACTGTTTAACGGTTG
+
GGGGGGGGGGGGGGGGGGGGGGGGGGFFGGGGGGGGGGGGGGGGGGGGGGGGGGGGGGGGGGGGGGGGGGGGGGGGGGGGGGGGGGFGGGGGGGGGGGGGGFGGFGGGGGGGGGGGGGGGGGGGFGGGGGGGGGGGGGGGGGGGGGGFGGGGGGFGFFGGGGGGGGGGGGGGGGGGGGGGGGFFGGGGGGGGGGGGGGGFGGEDGGGFGGGFGGGGGGGGGFGGGGGGGGGDG<C5CFFFGGG?FBGFGB4=BFAFFFGGGFFFFFFFFFFFFF4A<>BFFFFAA6<DBD>DADF)#####
@M05025:18:000000000-B3NL5:1:1101:4718:16289 1:N:0:CACTCA
ACAGTGACTCCTACGGGAGGCAGCAGTGAGGAATATTGGTCAATGGGCTTACGCCTGAACCAGCCAAGTCGCGTGAGGGAAGACTGCCCTATGGGTTGTAAACCTCTTTTGTCAGGGAGCAACGCCGGCAACGTGTAGCCGGACTGAGAGTACCTGAAGAAAAAGCATCGGCTAACTCCGTGCCAGCAGCCGCGGTAATACGGAGGATGCGAGCGTTATCCGGATTTATTGGGTTTAAAGGGTGCGTAGGCGGAATGCCAAGTCAGCGGTAAAATCGCGGGGCGCAACCTCGCTCCGAGCG
+
GGGGGGGGGGGGGGEGGGGGGGGGGGFGGGGGGGGGGGGGEGGGGGGGGGGGGG7FGGGGGGGGGGGGGGGGGGGGEFGGGGGGGGFCFGGGGGGGCEGGGGGGGGFGGGGGGGGGFGGGGGGGGGFGGGGGGGGGGGGGGGDGGGFCGGGGF9FGGGGGGGGGGGGGFEGDEGGGGGGGGFGGGGGGGGGCGGEGGGGGGFCDEECF6FEGGGGGGGFGGEGDE=<C>7CFG39/0:>7FDGEEEGBDD?53>9FFFF=FF?9A=:B>F>59@<:60;9>>9(,2(4<.4?B?B>#####
@M05025:18:000000000-B3NL5:1:1101:11448:16309 1:N:0:CACTCA
ACAGTGACTCCTACGGGAGGCAGCAGTAGGGAATCTTCCACAATGGGCGAAAGTCTGATGGAGCAACGCCGCGTGAGTGAAGAAGGGTTTCGGCTCGTAAAGCTCTGTTAGTAGTGAAGAAAGATAGAGGTAGTAACTGGCCTTTATTGGACGGTAATTACTTAGAAAGTCACGGCTAACTACGTGCCAGCAGCCGCGGTAATACGGAGGTGGCAAGCGTTGTCCGGATTTATTGGGAGTAAAGCGAGTGCAGGCGGGTCAATAAGTCTGATGTGAAAGCCTTCGGCTCAACCGCAGAATC
+
GGGGGGGGGGGGGGGGGGEGGGGGFGFFGGGGFGGGGFGGGGGFGGFAFECGEEFGFGGGFGGCFGGGGGD7@@CCF<E<FGACFGGGGGGECCGGGFE,:5,,B?FFGGGFGG,B9FF9?EFFFGGGFFFGG<DAD<<=@FD<,8?F,,,7@EFG73=EEEFGGG9FF,7,EB66BE?8DEFGFFF*;CGGGG>C>=CCEGGGC:*=C=**:CF6CCEG5*22+A>57**:*::FC*7>6:C*9B*5CFF7679B>)977==BD=)9<F**99:44))..528:?F:BB<(37((#####
@M05025:18:000000000-B3NL5:1:1101:23198:16349 1:N:0:CACTCA
[truncated: 22,536,009 more chars]
