# Supplementary material for: The Effect of Qiweibaizhu Powder Crude Polysaccharide on Antibiotic-Associated Diarrhea Mice Is Associated With Restoring Intestinal Mucosal Bacteria
Source: Front Nutr. 2022 Jul 8;9:952647. doi: 10.3389/fnut.2022.952647 (PMC9305308; doi:10.3389/fnut.2022.952647)
Supplement: Supplementary file 9 [file Data_Sheet_9.zip › raw data-mn3/raw.split.mn3.2.fq]

@M05025:18:000000000-B3NL5:1:1101:17713:1357 2:N:0:CACTCA
TTCAGAGGACTACTGGGGTTTCTAATCCTGTTCGATACCCACGCTTTCGTGCTTCAGCGTCAGTTGGGCGCCGGTATGCTGCCTTCGCAATCGGAGTTCTGCGTGATATCTATGCATTTCACCGCTACACCACGCATTCCGCATACTTCTCGCCCACTCAAGAACGCCAGTTTCAACGGCGGAGCGAGGTTGAGCCCCGCGATTTTACCGCTGACTTGGCATTCCGCCTACGCACCCTTTAAACCCAATAAATCCGGATAACGCTCGCATCCTCCGTATTACCGCGGCTGCTGGCCGGTAT
+
GGGGGGGGGGGGGGGGGGGGGGGGGGGGGGGGGGGGGGGGGGGGGGGGGGGGGGGGGGGGGGGGGGGGGGGGGGGGGGGGGGGGGGGGGGGGGDDGGGGGGGGGGGGGGGGGGGGGGGGGGGFGGGGGGGGGGGGGGGGGGGGGGGGGGGGGGGGGGFGGGGGGGEEGGGCE7FGGGG<DEGGDDC<D3DGGGFGGGFGEEDD>F7FFF>>9@67@F?7?DBA<44?BB0:09<B>BFFF>D2<18?::><>BA?9FB?<F?04,4>6>FFF2<BB((,39AD69919>F(2).4.#####
@M05025:18:000000000-B3NL5:1:1101:19380:1376 2:N:0:CACTCA
TTCAGAGGACTACAGGGGTTTCTAATCCTGTTTGCTCCCCATGCTCTCATGCCTCAGCGTCAGTTACAGTCCAGTAAGTCGCCTTCGCCACTGGTGTTCTTCCTAATCTCTACGCATTTCACCGCTACACTAGGAATTCCACTTACCTCTCCTGCACTCTAGTTAAACAGTTTTATATGCTTTCTACAGGTTAAGCCTATATATTTAACATATAACTTGTTTAACCGCCTACTCATCCTTTACGCCCAGTTATTCCTAACAACGCTTGCCACCTACGTATTACCCCGGCTGCTGGCATCAG
+
GGGGGGGGGGGFGGGFGGGGGGGCFFGEGGGGGGGGGGGGGGGGCGGGGGGGGGGGGGGGGGGGGGGGGGGGGGGGGGGGGGGGGGGGGGGGGGGGGGGGGGGGGGGGGGGGEGFGGGGGGGGGGGC@FFGGGGGGGGGFE9EFFG?DEGGGGFGGGGG9=@@FFFDFA8FFGGGGGGGFGGF,+?D8F8AF9?FGF?685D7=DFFFA7;6CCEFFFE=AC7CE6):)8=C55*:1*:EE4A4=445(005@58?*98(6./(((/(/()/6=@((/79;)7;/30(,,(()..8#####
@M05025:18:000000000-B3NL5:1:1101:21380:1396 2:N:0:CACTCA
TTCAGAGGACTACTGGGGTTTCTAATCCTGTTCGCTACCCATGCTTTCGAGCCTCAGCGTCAGTTACAGACCAGAGAGCCGCCTTCGCCACTGGTGTTCTTCCATATATCTACGCATTCCACCGCTACACATGGAGTACCACTCTCCTCTTCTGCACTCAAGAAACACAGTTTCCGATGCAATTCCTCGGTTAAGCCGTGGGCTTTCACATCAGACTTATCTTTCCGCCTTCGCTCGCTTTACGCCCAATAAATCCGGACAACGCTTGCCACCTACGTATTCCCGCGGCTGCTGGCTACCG
+
GGGGGGGGD@FGGGGGGFGGGGGGGFGFGGFGGGGGGGGGGGFGGGGGGGGGGGCFGGDEFGGGGGGGGGGGGDGFFCFFGGGGEFGGGGGGGGGFGGGFGGGGGGGGFC?E9FFGGCFGGGGGGGGGEFGGGD,,@>FGGG,@9=DFGFCDCFDGGGGCGFAF8FGGGGGGGGGGGGGGGGG@CCFGD+<C5ACCFF*<**9AFFBEA6ABFB=;AF484?4CF:@?=>(.((,4:>?@@<C6329@;@FA)7<2(2211:(((,4<?0<?:10:<32AF).32213(((-34?B#####
@M05025:18:000000000-B3NL5:1:1101:11978:1402 2:N:0:CACTCA
TTCAGAGGACTACTAGGGTATCTAATCCTGTTCGCTACCCATGCTTTCGAGCCTCAGCGTCAGTTGCAGACCAGAGAGCCGCCTTCGCCACTGGTGTTCTTCCATATATCTACGCATTCCACCGCTACACATGGAGTTCCACTCTCCTCTTCTGCACTCAAGTTCAACAGTTTCTGATGCAATTCTCCGGTTGAGCCGAAGGCTTTCACATCAGACTTATTGAACCGCCCGCACCCGCTTTACCCCCAATAAATCCGGACAACGCTTCCCCCCTACTTATTACCCCGCCTCCTGCCCCTGC
+
GGGGGGGGGGGGGGGGGGGGGGGGGGGGGGGGGGGGGGGGGGGGGGGGGGGGGGGGGGGGGGGGGGGGGGGGGGGGGGGGGGGGGGGGGGGGGGGGGGGGFFGGGGGGGGGGGGGGGGGGGGGGGGGGGGDGGFGFFGGGGG9=DGGGGGFGGFGGGGGDGCFCGGGGGGGGGGFFCGDFG7E9DDDFGGDD+;9CF>GBFBFF5FFFFFFFA:=6AB;AE*>CEF22>(/8(2(6(6:;D)9.4396;1;);)9:1(-(,.811(2(8?,17((2))))--.9(--(4((4()(.#####
@M05025:18:000000000-B3NL5:1:1101:17500:1417 2:N:0:CACTCA
TTCAGAGGACTACTAGGGTTTCTAATCCTGTTCGCTACCCATGCTTTCGAGCCTCAGCGTCAGTTGCAGACCAGAGAGCCGCCTTCGCCACTGGTGTTCTTCCATATATCTACGCATTCCACCGCTACACATGGAGTTCCACTCTCCTCTTCTGCACTCAAGTTCAACAGTTTCTGATGCAATTCTCCGGTTGAGCCGAAGGCTTTCACATCAGACTTATTGAACCGCCTGCACTCGCTTTACGCCCAATAAATCCGGACAAAGCTTGCCACCTACGGCTTACCTCCGTCGCTGGCGCCCG
+
GGGGGGGGGGGGGGGGGGGGGGGGGGGGGGGGGGGGGGGGGGGGGGGGGGGGGGGGGGGGGDGGGGGGGGGGGGGGGGGGGGGGGGGGGGGGGGGGGGGGGGGGGGGGAFGGGGGGGGGGFFFGGGEGGGGGFGGGGGFGFGGGFGGGGGGGGGGGGGGGGEFAFGGGGGGGGGGGGGGGGGGGD?EGGDDDDFDGGFGDBAFFFFFFFFFFFFEFFFFEE;EEF=@F@>B>2>>@,38?@<EFD>(;,();;?E;>9<>>F(,2)6<BFF?F:0((((,-8?B))(4(((-(,2(#####
@M05025:18:000000000-B3NL5:1:1101:22321:1494 2:N:0:CACTCA
TTCAGAGGACTACCAGGGTATCTAATCCTGTTCGCTACCCATGCTTTCGAGCCTCAGCGTCAGTTGCAGACCAGAGAGCCGCCTTCGCCACTGGTGTTCTTCCATATATCTACGCATTCCACCGCTACACATGGAGTTCCACTCTCCTCTTCTGCACTCAAGTTCAACAGTTTCTGATGCAATTCTCCGGTTGAGCCGAAGGCTTTCACATCAGACTTATTGAACCGCCTGCACTCACTTTACGCCCAATAAATCCGGACAACTATTGCCACCTACGTATTACCGCGGCTGCTTGCCATCA
+
DFGGGGGGGGGGGGGEG7E@FGFCFGGGGGFEEGGGGGGGGGGGGGGGGGEGGGGGGGE:FEGGGGGFGC@DFFGGGGGFGGGEGGGGGGGGGGFGGGC9?FFFCGGGGGGGGFGGGGFGGFGGGCGGGGGF>FFGGGGGFGDFAFGGGFGGGFGGFFGGG9@DEGGGGFGGFGCFFFDCFFFDG9DFGCD6+:7FG>GBFEF69FFAFFFFAE=FFFFEEFFFF929@@>D2>4;(7/;=FF;?21?D34839)6;(,3(=<)(.)-:22).(.3(,56?><A1;(((--45)82#####
@M05025:18:000000000-B3NL5:1:1101:9850:1511 2:N:0:CACTCA
TTCAGAGGACTACAGGGGTATCTAATCCTGTTCGCTACCCATGCTTTCGAGCCTCAGCGTCAGTTGCAGACCAGAGAGCCGCCTTCGCCACTGGTGTTCTTTCATATATCTACGCATTCCACCGCTACACATGGAGTTCCACTCTCCTCTTCTGCACTCAAGTTCAACAGTTTCTGATGCAATTCTCCGGTTGAGCCGAAGGCTTTCCCATCAGACTTATTTAACCGCCTGCACTCCCTTCACGCCCAATAAATCCGGAAAACGCTTGCCACCTACGTATTACCCCGGCTGCTGGCTACGT
+
DF@EFGGGGGGGGGGGGGGCGGGGGGGGGGGGGGDGGGGGGFGGGGGFGCFGEFGGGGGGGGGGGGGEC<FGGG8B@CFAFGGGGGGGGGGFGG,AFGGGGF<?AFGGFGGGFFGGGGGGGGGGGDGG9ECE9E,>DFGFDE;EFD,EDGEDC,=AFGG8F9EGFGCFGGGFGGFF@9DFGFGC?CDFD>DD+9+?FA7?B?66FFA+386BF@=A91998*;6@329(59=:>4;/16>(.7(6=(2((5=6.7;>11(.3:9>:140:)8?:0:?1<B0))),(-(((-(.)(-#####
@M05025:18:000000000-B3NL5:1:1101:15469:1529 2:N:0:CACTCA
TTCAGAGGACTACTGGGGTATCTAATCCTGTTTGCTCCCCACGCTTTCGTGCCTCAGTGTCAATGTTGGTCCAGGTAGCTGCCTTCGCCATGGATGTTCCTCCTGATCTCTACGCATTTCACTGCTACACCAGGAATTCCGCTACCCTCTACCACATTCTAGTCATCCAGTATCCACTGCAGTTCCCAGGTTGAGCCCAGGGCTTTCACAACGGACTTAAATAACCACCTACGCACGCTTTACGCCCAGTAATTCCGAGTAACTCTTGCACCCTTCGTATTACCGCGGCTGCTGGCGTTGT
+
GGGGGGGGGGGGGGGGFGGEGGGGGGGGGGGGGGGGGGGGFEGGGGGGGGGGGGGGGGGGGGGGGGE<FGGFGFGGGGGGGGGGGGGGGGGGGGGGGGGGFGGGGGFFGGGGGGGGGGGGGGGGGGGGGGGGGCEFGGGGGGDEEDFDGGGGGFGG?FDFGGGFDGGGGGGFFGFFGGGGGFGGCFGGGGGGGFDCGFGFFEFFAFFFFF@AD5=>BACEEFC*:@>@25=B)--)5>(29EC@F2@;@3>EFF?CFF04@EC)/);39;8@;?;;;((.5)6>4>;9>10:??B1#####
@M05025:18:000000000-B3NL5:1:1101:21966:1552 2:N:0:CACTCA
TTCAGAGGACTACTAGGGTATCTAATCCTGTTCGCTACCCATGCTTTCGAGCCTCAGCGTCAGTTGCAGACCAGAGAGCCGCCTTCGCCACTGGTGTTCTTCCATATATCTACGCATTCCACCGCTACACATGGAGTTCCACTCTCCTCTTCTGCACTCAAGTTCAACAGTTTCTGATGCAATTCTCCGGTTGAGCCGAAGGCTTCCACATCAGACTTATTGAACCGCCTGCACTCGCTTTACGCCCAATAAATCCGTACAACGCTTGCCACCTACGTATTACCGCGGCTGCTGCCTTGAC
+
DFFGGGGGDFGGGGGGGGGGGGGGGGGFGGGGGGGGGGFGGGGGGGGGGGGGGGGGGGGGGDGGGGGGGGG@FGGGGGGGGGGGGGGGEGGGGGFGGGGFFGGFG9FFFGGGGGGGGEGFEFGGDDGGGGCFFEDGGGGGGGFGGGGGGGGGGGGGGGGGGGFGFGFGFGGGGGGGFGGFGFFED9FGGGGC6AGGGFD5@BFFFFFFFA33A>EFAF=EEEEFF=BF@FBFD94@@BD287;?D908=@@<3??;(,,6<EE69F121(24?70443)6:)<42,((-1(8?7).#####
@M05025:18:000000000-B3NL5:1:1101:20937:1576 2:N:0:CACTCA
TTCAGAGGACTACTCGGGTTTCTAATCCTGTTTGCTCCCCATGCTCTCATGCCTCAGCGTCAGTTACAGTCCAGTAAGTCGCCTTCGCCACTGGTGTTCTTCCTAATCTCTACGCATTTCACCGCTACACTAGGAATTCCACTTACCTCTCCTGCACTCTAGTTAAACAGTTTTATATGCTTTCTACAGGTTAAGCCTATATATTTAACATATAACTTGTTTAACCGCCTACGCATCCTTTACGCCCAGTTATTCCGAACAACGCTTGCCACCTACGTATTACCGCGGCCGCTGGCGCCAT
+
GGGGGGGGGGGGGGGGGGEGGGGGGGGGGGGGGGGGGGGGGGGGFGGGGGGGGGGGGGGGGGGGGGGGGGGGGGGGGGGGGGGGGGFGGGGGGGGGGGGGGGGGGGGGFGFGGGGGGGGGGGGGGGGGGGGGGGGGGGGGGGGGCFGGG8@FGGGGC,DFDDDG8FGGGFAAEFGGGGGDGGGGGGGCFFDFGFGGGFGFDD@EFFFFFD;99;;FCACEFCCECEAFB>=@5)7>5@=E7CF2AA@F9>EEEC4CB9?91873970(,5;;2((463)/;));2(2(-(,(--(-#####
@M05025:18:000000000-B3NL5:1:1101:15614:1654 2:N:0:CACTCA
TTCAGAGGACTACTGGGGTATCTAATCCTGTTCGCTACCCATGCTTTCGAGCCTCAGCGTCAGTTGCAGACCAGAGAGCCGCCTTCGCCACTGGTGTTCTTCCATATATCTACGCATTCCACCGCTACACATGGAGTTCCACTCTCCTCTTCTGCACTCAAGTTCAACAGTTTCTGATGCAATTCTCCGGTTGAGCCGAAGGCTTTCACATCAGACTTATTGAACCGCCTGCACTCGCTTTACGCCCAATAAATCCGGACAACGCTTGCCACCTACGTATTACCGCGCCTTCCGGCTTGGC
+
GGGGGGGGGGGGGGGGGGGGGGGGGGGGGGGGGGGGGGGGGGGGGGGGGGGGGGGGGGGGGGGGFGGGGGGGGGGGGGGGGGGGGGGGGGGGGGGGFGGCGGGGGGGFGCDFGGGGGGGGGGGGGGGGGGGGGGGGGGGGFFEFGGGGGGGGGGGGGGFGGFFFGGGGGFGGGGGGGGGGGDGACFFGGDGDCAD6C*;>BEFFFFFFFFEBFB3/AFFCFCC4>=@FBF=(5>EF21(:?CFDD>;?FD@FECC;((2(14((((4((()).(5:((.63))9(,4(70().(((#####
@M05025:18:000000000-B3NL5:1:1101:7813:1655 2:N:0:CACTCA
TTCAGAGGACTACTCGGGTTTCTAATCCTGTTTGCTCCCCATGCTCTCATGCCTCAGCGTCAGTTACAGTCCAGTAAGTCGCCTTCGCCACTGGTGTTCTTCCTAATCTCTACGCATTTCACCGCTACACTAGGAATTCCACTTACCTCTCCTGCACTCTAGTTAAACAGTTTTATATGCTTTCTACAGGTTAAGCCTATATATTTAACATATAACTTGTTTAACCGCCTACGCATCCTTTACGCCCAGTTATTCCGAACAACGCTTGCCACCTACGTATTACCGCGGCTGCTGGCGTTCC
+
GGGGGGGGGGGGGGGGGGGGGGGGGGGGGGGGGGGGGGGGGGGGGGGGGGFGGGGGGGGGGGGGGGGGGGGGGGGGGGGGGGGGGGGGGGGGG?FFGGGGGGGGGGGGGGGGGGGGGGGGGGGGGEGGFGGGGGGGGGFGFGGGGGGGGFGGGGGGGGGGGFFFGFGGGGEDGGGGGFGGGFGGGGGGDFGGGFCFFFCFFFFFFFF7=CCAFEF7BF<A<@EEFC5>@5=C9ADD=BBF<:C4>52>(7:EEE<EB==>68@:;;77@E9@?@;@F;3666?7(1(42((())3(#####
@M05025:18:000000000-B3NL5:1:1101:12611:1667 2:N:0:CACTCA
TTCAGAGGACTACCAGGGTATCTAATCCTGTTTGCTACCCACGCTTTCGAACCTCAGCGTCAGTTACAGACCAGAGAGCCGCTTTCGCCACTGGTGTTCTTCCATATATCTACGCATTTCACCGCTACACATGGAGTTCCACTCTCCTCTTCTGCACTCAAGTCTCCCAGTTTCCAATGCACTACTCCGGTTAAGCCGAAGGCTTTCACATCAGACCTAAAAGACCGCCTGCGTTCCCTTTACGCCCAATAAATCCGGATAAAGCTTGCCACCTACGTATTACCGCGGCTGCCTGCGTGCC
+
GGGGGGGGGGGGGGGGGGGGGGGGGGGGGGGGGGGGGGGGGGGGGGGGGGGGGGGGGGGGGGGGGGGGGGGGGGGGGGGGGGGGGGGGGGGGGGGGGGGFFGGGGGGGGGGGGGGGGGGGGGGGGGGGGGGGGGFGGGGGGGDGGGFFGGGGGGGGGFFGGGGGGGGGGD@=FGGGGGGGDDGGGGGGDGGG>BCF+*;5@BFAFFF6A9;.+*:FFA*>3794B=2@F5@BB5<DFE@EE6911997?;;89C?=690139))434(2327:7722,82:24<(3(2>111().(#####
@M05025:18:000000000-B3NL5:1:1101:18147:1721 2:N:0:CACTCA
TTCAGAGGACTACCCGGGTTTCTAATCCTGTTTGCTCCCCACGCTTTCGCACCCCAGTGTCAGTATCAGTCCAGGTGGTCGCCTTCGCCACTGGTGTTCCTTCCTATATCTACGCATTTCACCGCTACACAGGAAATTCCACCACCCTCTACCGTACTCTAGCTCGCCAGTTTTGGATGCAGTTCCCAGGTTGAGCCCGGGGCTTTCACATCCAACTTAACGAACCACCTACGCGCGCTTTACGCCCAGTAATTCCGATTAACGCTTGCACCCTTCGTATTACCGCGGCTGCTGTCAGTGG
+
GGGGGGGGGGGGGGGGGGFGGGGGGGGGGGGGGGGGGGGGGGGGGGGGGGGGGGGGGGGGGGGGGGGGGGGGGGGGGGGGGGGGGGFGGGGGGGGFGGGGEGGGGGGGGGGGGFGGGGGGGGGGGGGGGGGGFGGGGGGGGGGGGGEGGGGGGGFFGGGGG;EEGGDGGGGGGGFDGGGFD7FGGGGFGCGG5>F>CFG>BBDFFFFFFFFFFEFAFB:<E<F169;D<8;FFF16(2;:?AA6:026?BD244:>?6?:?2-47:(40<?3(2,:?:?0:4<.(996(22::0-.#####
@M05025:18:000000000-B3NL5:1:1101:18329:1804 2:N:0:CACTCA
TTCAGAGGACTACAAGGGTTTCTAATCCTGTTCGATACCCACGCTTTCGTGCTTCAGCGTCAGTTGGGCGCCGGTATGCTGCCTTCGCAATCGGAGTTCTGCGTGATATCTATGCATTTCACCGCTACACCACGCATTCCGCATACTTCTCGCCCACTCAAGAACGCCAGTTTCAACGGCGGAGCGAGGTTGAGCCCCGCGACTTTACCGCTGACTTGGCATTCCGCCTACGCACCCTTTAAACCCAATAAATCCGGATAACGCTCGCATCCTCCGTATTACCGCGGCTGCTGGCCGGTAC
+
GGGGGGGGGGGGGGGGGGFGGGGGGGGGGGGGGGGGGGGGGGGGGGGGGGGEGGGGGGGGGGGGGGGGGDDGGGGGGGGGGGGGGGGGGGGGGGGGEGGGFFGGGGGGGGGGGGGGGGGGGGGGGGGGGGGGGGGGGGGGGGGGGGGGGGGGGGGGGGGGGG7FGGGGG>9;EFFGFDDGGDGGD<DGCGGGGFGGGFCB:>DEEF=FF3045(37BF::?FFA9(4?<0216?F>FF<?A9AAB?:<:>F2))8>9::0434920(99:677<?>?1,59AA091((,3(3>((.#####
@M05025:18:000000000-B3NL5:1:1101:9065:1828 2:N:0:CACTCA
TTCAGAGGACTACACGGGTATCTAATCCTGTTTGCTCCCCACGCTTTCGTGCCTCAGTGTCAGTGTTGGTCCAGGTATCTGCCTTCGCCATGGATGTTCCTCCTGATCTCTACGCATTTCACCGCTACACCAGGAATTCCGCTACCCTCTACCACACTCTAGTCGCCCAGTATCCACTGCAGTTCCCAGGTTGAGCCCAGGGCTTGCACAACGCACTTAAACGACCACCTACGCACGCTTCACGCCCACTAATTCCTAGTAACGCTTCCACCGCACCTACTACGCCTCCCGCTTGCATCAA
+
FEEGFFF@EEGFFGGGG@F@FFFAFGCEGGGGFF9E@F8;EGGGC:FFE<<CDAFDCFGGGGFEEAE8DE<,FFCEA,9EFF9DFCGG7FFGCC9,AF<AEAE<FDAEFFBFGGGGGGGGGFGGGCCFCFEG8CD8>E;=BEG6CFGFFD=E9FF@+==E=EGFGG+@=,@AEGFCDFFFADF,=+7+=?C?:0++9?+?FEFFA*9*?+589)0:>9*/*.2(6(-(/73(:(61(2(8(47=6?6((/(/.)-5)).)..)(-(((.)).((-7((((.)6(((.((--((((-#####
@M05025:18:000000000-B3NL5:1:1101:17249:1863 2:N:0:CACTCA
TTCAGAGGACTACTGGGGTTTCTAATCCTGTTCGCTACCCATGCTTTCGAGCCTCAGCGTCAGTTGCGGACCAGAGAGCCGCCTTCGCCACTGGTGTTCTTCCATATATCTACGCATTCCACCGCTACACATGGAGTTCCACTCTCCTCTTCTGCACTCAAGTTCAACAGTTTCTGATGCAATTCTCCGGTTGAGCCGAAGGCTTTCACATCAGACTTATTGAACCGCCTGCACTCGCTTTACGCCCAATAAATCCGGACAACGCTTGCCACCTACGTATTACCGCCGCTGCTGGCCTTCA
+
GGGGGGGGGGGGGGGGGGGGGGGGGGGGGGGGGGGGGGGGGGGGGGGGGGGGGGGGGGGGGGGGGFGGGGGGGGFGGGGGGGGGGGGGGGGGGGGGGGGGGGGGGGGGGGGGGGDGGGGGGGGGGGGGGGGGGGGGGGDGAFFGGGGGGGGGGGGGGGGGGEDFGGFGGGFGDGGGGFDGGGGGGFGGGDGGDFDGG>D4A54?AFFFFFFFFFEFFFFFF?<>B9@=;F?@F@);19;?@CE0;>>D@84<24<2>>:BB?BF6??(4:)3:(,(,:>D:BBFF>((-,-4:724#####
@M05025:18:000000000-B3NL5:1:1101:18087:1873 2:N:0:CACTCA
TTCAGAGGACTACAGGGGTTTCTAATCCTGTTTGCTCCCCATGCTCTCATGCCTCAGCGTCAGTTACAGTCCAGTAAGTCGCCTTCGCCACTGGTGTTCTTCCTAATCTCTACGCATTTCACCGCTACACTAGGAATTCCACTTACCTCTCCCGCACTCTAGTTAAACAGTTTTATATGCTTTCTACAGGTTAAGCCTATATATTTAACATATAACTTGTTTAACCGCCTACGCATCCTTTACGCCCAGTTATTCCGAACAACGCTTGCCACCTACGTATTACCGCGGCTGCTGGCTTGAC
+
GGGGGGGGGGGGGGGGGGGGGGGGFGGGGGGGGGGGGGGGGGGGGGGGGGGGGGGGGGGGGGGGGGGGGGGGGGGGGGGGGGGGGGFGGGGGGGGGGGGGGGGGGGGGGGGGGGGGGGGGGGGGGGGGGGGGGFECFGFGGGGGGGGGGFGCGGGDEGGGGGGECCFGGGGGGGFGGGGGGGFFFGGGFGFGD5DDDFGFFFFFFFFFFFE*;EFABFFCEFFEAC>59ADFFB>=A:BEC9EFF=2@=54@??EF@?46>;D>021(6(.=;@;@@BDF324>107((4(()552#####
@M05025:18:000000000-B3NL5:1:1101:22016:1883 2:N:0:CACTCA
TTCAGAGGACTACAGGGGTATCTAATCCTGTTCGCTACCCATGCTTTCGAGCCTCAGCGTCAGTTGCAGACCAGAGAGCCGCCTTCGCCACTGGTGTTCTTCCATATATCTACGCATTCCACCGCTACACATGGAGTTCCACTCTCCTCTTCTGCACTCAAGTTCAACAGTTTCTGATGCAATTCTCCGGTTGAGCCGAAGGCTTTCACATCAGACTTATTGAACCGCCGGCACTCGCTTTACGCCCAATAAATCCGGACAACGCTTGCCACCTACGCATTACCGCGGCTGCTGGCTCCAT
+
FDGGGGGGGGGGGGGGGGGGGGGGGGGGGGGGGGGGGGGGGGGGGGGGGGFGGGGGGGGGGGGGGGGGGGGGGGGGGGGGGGGGGGGGGGGGGGGGGGGGGGGGGGGGGGGGGGGGGGGGGGGGGGGGGGFGGGGFGGGFEGFGGGGGGGGGGEGGGGGGGGGGGGGGGGGGGGGGGGGGGFGFFFGGGGGGGFFGGFGEFEFFFFFFFFEFFFEF>FECEFFFEFFBB/(:BFFF?FD@;EE<<B0;?<0<AA2>>(3(46?1>6:14?)4:137?((--69A:61021;0))44#####
@M05025:18:000000000-B3NL5:1:1101:9067:1925 2:N:0:CACTCA
TTCAGAGGACTACTCGGGTTTCTAATCCTGTTTGCTCCCCACGCTTTCGTGCCTCAGTGTCAGTGTTGGTCCAGGTAGCTGCCTTCGCCATGGATGTTCCTCCTGATCTCTACGCATTTCACTGCTACACCAGGAATTCCGCTACCCTCTACCACACTCTAGTCGCCCAGTATCCACTGCAGTTCCCAGGTTGAGCCCAGGGCTTTCACAACGGACTTAAACGACCACCTACGCACGCTTTACGCCCAGGAATTCCGCGTAACGCTTTCACCCTTCCTTTTACCGCGGCTGCTGTCGGCAC
+
GGGGGGGFFGGGGGGGGEGGGGGGEGGGGGGGGGGGGGGGGGGGGGGGGGGGCAFFGGFGGGGGGGGGFGGGGGGGGGGGGGGGGGGGGCEGFGGGGGGFFGGGGGGGGFGGGGGGGEGGGGCFGFGGGGEGGGGGGFGGFGGEGGGGGGAFFGGGGGGGFFFGEEEGGG@E=EGGDFFFDDFGGGGGCDDCDFCG7?+;CDBFAAFFFF5@E=0?AF;=*:>AB>BFFDFE>2(61;033EF0,7>03(/6=).?3((-4?F6610,64<>((.:(-))557>(339B99::)))#####
@M05025:18:000000000-B3NL5:1:1101:8985:1954 2:N:0:CACTCA
TTCAGAGGACTACAGGGGTTTCTAATCCTGTTTGCTCCCCATGCTCTCATGCCTCAGCGTCAGTTACAGTCCAGTAAGTCGCCTTCGCCACTGGTGTTCTTCCTAATCTCTACGCATTTCACCGCTACACTAGGAATTCCACTTACCTCTCCTGCACTCTAGTTAAACAGTTTTATATGCTTTCTACAGGTTAAGCCTATATATTTAACATATAACTTGTTTAACCGCCTACGCATCCTTTACGCCCAGTTATTCCGAACAACACTTGCCACCTACGTATTACCGCCGCTGCTGGCGGTCT
+
GGGGGGGGGGGGGGGGGGGGGGGGGGGGGGGGGGGGGGGGGGGGGGGGGGGGGGGGGGGGGGGGGGGGGGGGGGGGGGGGGGGGGGGGGGGGFGGFFGGGGGGGGGGGGGGGGGGGGGGGGGGGGGGGGGGGGGGGGGGGGGGGGGGGGGGGGGGGGGGGGGGGGGGGGGFGFCFGGGGGGGGGGGGGGFFFG?DFGFGFFFFFFFFFFFFFF7CFFFF<ADCEE@AA=AFFFFFAFFFEF;E:2=69BEE*>8?C(92-137(/;>)444.,,=E;6))4?EF0132((,48:(-#####
@M05025:18:000000000-B3NL5:1:1101:19499:1982 2:N:0:CACTCA
TTCAGAGGACTACCGGGGTATCTAATCCTGTTCGATACCCACGCTTTCGTGCTTCAGCGTCAGTTGGGCGCCGGTATGCTGCCTTCGCAATCGGAGTTCTGCGTGATATCTATGCATTTCACCGCTACACCACGCATTCCGCATACTTCTCGCCCACTCAAGAACATCAGTTTCAACGGCACGACGGGGTTGCTCCCCGAATTTTTACCGCTGACTTGATATTCCGCCTATGCACCCTTTAAACCCAATACATCCGGATAACGCTCGCATCCTCCGCATTACCGCGGCTGCTGCCAGTAAA
+
GAFE@<<<FFEG<FFG@F@,CEFGFFCDGGECCBGF@F@@EFEE:CDC:FFE<FG9FGGGCGGGCFC@FGCFGGC>FFFF,AEGFFCEEE?EC:=:7AAF9BF?@FFGFGGA<,5?FAFECFFGGGDFFFGG?8BGG6A=@E>B>FF8F8@8C6@ECE8BDCEGGFAFGC=CC9@92;C49977D7CD515>*+2>7575>D5++1)*9=09D2178F<)6)4AA0::<1).9--4??7)6)45(3,:?F02..3601(3926;2<09>:>2<B(,(-4()66(47;B0(33).()#####
@M05025:18:000000000-B3NL5:1:1101:15627:2006 2:N:0:CACTCA
TTCAGAGGACTACAGGGGTATCTAATCCTGTTTGCTCCCCATGCTCTCATGCCTCAGCGTCAGTTACAGTCCAGTAAGTCGCCTTCGCCACTGGTGTTCTTCCTAATCTCTACGCATTTCACCGCTACACTAGGAATTCCACTTACCTCTCCTGCACTCTAGTTAAACAGTTTTATATGCTTTCTACAGGTTAAGCCTATATATTTAACATATAACTTGTTTAACCGCCTACGCATCCTTTACGCCCAGTTATTCCGAACAACGCTTGCTACCTACCTATTACCGCGGCTGCTGTCACTCC
+
GC<FGGE9EGEG@CCCC@@,;CCF<FFG96CFG@F<<CCFA6CF,E@6,C,;CFGGGEBC:F7FD@FCF6,99,<EAFEF@76,F@<BC@@B<,9A4@EGCF,FEE?AEEAF,AFGD,F?BDFCB+66FFGFEG,=8BFEDF;E,E,@AEGGG,8@D8EGF>=FFG,6@@FC8@9CD@DD33+6=CFFGGDCG++=+3=5?9+5<9+?DFC@CC7+B97A6CEEE5=5)0):)1)07):6/6<2=45@2>E49C?E(52>>;;@618(2))1(77((7.;)6?<(,0(,-(,4)))#####
@M05025:18:000000000-B3NL5:1:1101:21749:2041 2:N:0:CACTCA
TTCAGAGGACTACAGGGGTATCTAATCCTGTTTGCTCCCCACGCTTTCGCACCTCAGTGTCAGTATCAGTCCAGGTGGTCGCCTTCGCCACTGGTGTTCCTTCCTATATCTACGCATTTCACCGCTACACAGGAAATTCCACCACCCTCTACCGTACTCTAGCTTGCCAGTTTTGGATGCAGTTCCCAGGTTGAGCCCGGGGCTTTCACATCCAACTTAACAAACCACCTACGCGCGCTTTACGCCCCGTAATTCCGATTAACGCTTGCACCCTCTGTATTACCGCGGCCGTCGCCGACAT
+
EEGGGFFGFGGGGFGGGGGGGGGGGGGGDAFGGGGGGGGGGCGGDGGF@FDGFGFGGGGGGFFDGFFFDGGGGGGGGFGFGGCGGGGGDEGGGGFGFGGGFGGGGCFGCFGGGGGGGGGGGGGGGEGGGGGGG=BDFBDCGGDGFGGGGGGFGGGDGGGGGGGGGGFEGGGGGGGGGG8+@7=FG?FFGCCFGFGGG?DBBDFE>?F>FF<BFFFFFA>*8?=DF5==DBFF<>;;@9B7;9<;?69(4?66():A>(3:?BBFF<0(4,.4:8:()..)64A4(((1((-(1((,#####
@M05025:18:000000000-B3NL5:1:1101:13178:2104 2:N:0:CACTCA
TTCAGAGGACTACAAGGGTTTCTAATCCTGTTTGCTCCCCACGCTTTCGTGCCTCAGTGTCAGTGTTGGTCCAGGTAGCTGCCTTCGCCATGGATGTTCCTCCTGATCTCTACGCATTTCACTGCTACACCAGGAATTCCGCTACCCTCTACCACACTCTAGTCGCCCAGTATCCACTGCAGTTCCCAGGTTGAGCCCAGGGCTTTCACAACGGACTTAAACGACCACCTACGCACGCTTTACGCCCAGTAATTCCGAGTAACGCTTCCACCCTCCGAATTACCGCGGCTGCTGCCACGAA
+
GGGGGGGGGFGGEGGGGGGGGGGGGGGGGGGGG<FGGGGGGGGGGGGGGGGDGFFGGGGGGGGGGGGGGGGGGGGGGGGGGGGGGGGEEFGGGGFFFGGGCFGFGEFGGGGGGGGGGCFGGGFFGGGGFGGGGGGCFFGFGGGGDGGGGFGGGGGGGFEGGDFGGGGGGGGFGGGGGGGGDGGGFGGGGGGG?DFGGFGFFFFFF?FFFFFAFF9B?A=E;>):>AFF@=2=@>DF>6(6?EF<@>;;D;>5/.96/((/54)(((-(.)6?(1(-(((-2A9A(-4132(4.2),#####
@M05025:18:000000000-B3NL5:1:1101:12304:2125 2:N:0:CACTCA
TTCAGAGGACTACCGGGGTTTCTAATCCTGTTTGCTCCCCATGCTCTCATGCCTCAGCGTCAGTTACAGTCCAGTAAGTCGCCTTCGCCACTGGTGTTCTTCCTAATCTCTACGCATTTCACCGCTACACTAGGAATTCCACTTACCTCTCCTGCACTCTAGTTAAACAGTTTTATATGCTTTCTACAGGTTAAGCCTATATATTTAACATATAACTTGTTTAATCGCCTACGCATCCTTTACGCCCAGTTATTCCGAACAACGCTTGCCACCTATCTATCACGCCGGCTGCTGGCCATCA
+
GFFECEEGGGGGCGGDEDG@FGGGFGGGGGFDEFGGGGCGFGCDEECFGGFAE,;<FEEGG@CFGGFGGGGGEFE<@CC@CFDCCGGGGECCFG<AFCGFGGGGFDEFE5FBCFG>F7A@AFGE7@FF:E,EE8C9BDEGCEGDGFGGGGG8,4D8DAE,@>EE88,6=8=3EF?FFFGFCC9EF+DGD+=DFBG?D5?FAF9EAC?C8+;8+;CF+=*79@E5*;5=9)<=)))-/:>7E4*(85(5(;*575@>6@0123((,6;;DFEF0=4))17))1<((4((2,112)(.#####
@M05025:18:000000000-B3NL5:1:1101:19161:2129 2:N:0:CACTCA
TTCAGAGGACTACACGGGTTTCTAATCCTGTTTGCTCCCCACGCTTTCGCACCTGAGCGTCAGTCTTTGTCCAGGGGGCCGCCTTCGCCACCGGTATTCCTCCAGATCTCTACGCATTTCACCGCTACACCTGGAATTCTACCCCCCTCTACAAGACTCTAGCCTGCCAGTTTCGGATGCAGTTCCCAGGTTGAGCCCGGGGATTTCACATCCGACTTGACAGACCGCCTGCGTGCGCTTTACGCCCAGTAATTCCGATTAACGCTTGCCCCCTCCGTATTACCGCTGCTGCTGCCTAACG
+
GGGGGGGGGGGGGGGGGGFGGGGGGGGGGGGGGFGGGGGGGGGGGGGGGGGGGGGGGGGGGGGGFFGGGGGGGGGDFEGGGGGGGGFFGGFFFGGGGGGGGGGCEAEGGGGGGFGGGGGGGGGGGDGG@GFDECGCD?FGGGGGFCGGGGGGGGFGGFFCFEFGGGGGGG7CFGDGGGGGGGG?DGGGGCFGFFCGC;CEB:>AF4A7C6)4AD6AEEF>?A??FF>996(22?<F((-805<<:>9:(5).69AF7(1(3443;F04:(,41(483((.(6<4(4(((.),:2).#####
@M05025:18:000000000-B3NL5:1:1101:20725:2221 2:N:0:CACTCA
TTCAGAGGACTACTGGGGTTTCTAATCCTGTTTGCTCCCCACGCTTTCGTGCCTCAGTGTCAATGTTGGTCCAGGTAGCTGCCTTCGCCATGGATGTTCCTCCTGATCTCTACGCATTTCACTGCTACACCAGGAATTCCGCTACCCTCTACCACATTCTAGTCATCCAGTATCCACTGCAGTTCCCAGGTTGAGCCCAGGGCTTTCACAACGGACTTAAATAACCACCTACGCACGCTTTACGCCCAGTAATTCCGAGTAACGCTTGCACCCTTCGTATTACCCCGCTTTCTGGCTGGAG
+
FGGGGGFGGGGGFGGGGDGGGGGGGGGGGEGGGGGGGGGGGGGGGGGGGGGGGGGGGGGGGGFGGGGCGGGGGGGGGGGGGGGGGGGGGGGGGGGFGGGGGGGGGFGGFGGGFFFGGGGFGG9EFGFGGGGGGGGGGGGGGGGGE=DFGCGGGGG8FGGGGCFGGGGGGCFFGFGGGGCFFCGGGFFGGDGG6D?CF506CED:5699CF5=EB=DFF5=EEEFFE==DB@@44>ABF@@FCC=@(4;:;FF3CEC@;:=(;57(3;(6))6((.48047BF2<((4,(((---),#####
@M05025:18:000000000-B3NL5:1:1101:14279:2269 2:N:0:CACTCA
TTCAGAGGACTACCGGGGTTTCTAATCCTGTTTGCTACCCACGCTTTCGAACCTCAGCGTCAGTTACAGACCAGAGAGCCGCTTTCGCCACTGGTGTTCTTCCATATATCTACGCATTTCACCGCTACACATGGAGTTCCACTCTCCTCTTCTGTACTCAAGTCTCCCAGTTTCCAATGCACTACTCCGGTTAAGCCGAAGGCTTTCACATCAGACTTAAAAGACCGCCTGCGTTCCCTTTACGCCCAATACATCAGGATAACGATTGCCACCCACGTATTACCGCGGTTGCTGGCTGCTC
+
AFEFG9AFGGGGFFGGEG@:CGGEFGGGGGGCGGGGGD8EFGE7@BDFE?C<@,FFGCFGGGGGGGGFC@EFFGEFGCF@FECCFFFDE=EFFEGF,CBFGGGGGCGGEGGGABFCEFFD9ECCGGFGFGFGGGF>=B>FFGGGDDG9@FFGGCFFDDF;DEF9AFGGFGDF,?DG79DFFGGDGCFGGGGD>FCFC?GFFEFFFFFFF>EF866AFFFC===9@=9>F170.3/1=8@E@ECDF03<(34)-:A))),)-.)((,.,8))3((,((-2)4)).-2;0-(-:)6:(#####
@M05025:18:000000000-B3NL5:1:1101:21030:2273 2:N:0:CACTCA
TTCAGAGGACTACTAGGGTTTCTAATCCTGTTCGCTACCCATGCTTTCGAGCCTCAGCGTCAGTTGCAGACCAGAGAGCCGCCTTCGCCACTGGTGTTCTTCCATATATCTACGCATTCCACCGCTACACATGGAGTTCCACTCTCCTCTTCTGCACTCAAGTTCAACAGTTTCTGATGCAATTCTCCGGTTGAGCCGAAGGCTTTCACATCAGACTTATTGAACCGCCTGCACTCGCTTTACGCCCAACAAATCCGGACAACTCTTGCCACCTACGTATTACCGCCGCTTCTGGCGAAGG
+
GGGGEAGGGGGF@FFFG8CFFFGGFFGGGCGGGGGGGGGDEFGFGCFGGGF7FGFGGGGFECCEGGGFGCGFGG,BBFFFECECF@D@CFGGGGAD=CFGGGFGGCGGCE<AFCEGGGGGGGGGGGGC@EFF9FFGGGGFFG;B9,DEFGGGGGGGGDF=E>D=DEAD9DDFD7+?DDFDG8FGGGGG++CCCFGFC?5*09CA6>AFFAE=BB*;ACEA4/7CE559(8@B(7439@D;,3>4(4(/4(/,()/.66(22(2)55).63)4<(2:23)62).680(39>009)).#####
@M05025:18:000000000-B3NL5:1:1101:14802:2279 2:N:0:CACTCA
TTCAGAGGACTACTAGGGTTTCTAATCCTGTTCGCTACCCATGCTTTCGAGCCTCAGCGTCAGTTGCAGACCAGAGAGCCGCCTTCGCCACTGGTGTTCTTCCATATATCTACGCATTCCACCGCTACACATGGAGTTCCACTCTCCTCTTCTGCACTCAAGTTCAACAGTTTCTGATGCAATTCTCCGGTTGAGCCGAAGGCTTTCACATCAGACTTATTGAACCGCCTGCACTCGCTTTACGCCCAATAAATCCGGACAACGCTTGCCACCTACGTATTACCGCGGCCGCTTGCCTGGA
+
GGGFGGGGGGGGGGGGF<FGGGFDGGGGGGGGGGGGGEGGGGGGGGGGGFGGGGGGGGGGGGGGGGGGGGG@FDCEGGGGDGEFCFGGFEFGGGGGGGGGFGGFGGGFFEGGGGGCFEGGGGD7CCFEGGGGGGGGGGGGGGEGGGGGGGEGGGGGGGGGGGFEEGGGF,=DEGGGGGGCE?FDFFFFGGGGDFFGCE7<99C>6CCACFEEFEFFAFEFF4ECFB@29@BBDFEEBB??F<EDF>6<DDFAC??@9(3,9(426???F:9<??::318A09AFF>(4(((-((,-#####
@M05025:18:000000000-B3NL5:1:1101:17290:2291 2:N:0:CACTCA
TTCAGAGGACTACCAGGGTTTCTAATCCTGTTCGCTACCCATGCTTTCGAGCCTCAGCGTCAGTTGCAGACCAGACAGCCGCCTTCGCCACTGGTGTTCTTCCATATATCTACGCATTCCACCGCTACACATGGAGTTCCACTGTCCTCTTCTGCACTCAAGTCGCCCGGTTTCCGATGCACTTCTTCGGTTAAGCCGAAGGCTTTCACATCAGACCTAAGTAACCGCCTTCGCTCGCTTTACGCCCAATAAATCCGGATAACTCTTGCCACCTACGTATTACACCGCGTGCTGCCAATCC
+
DFGGGGFG8FGGGGGGGG@FGGFEEEGFFD@FEFGGGGGGFGFGFDEE@FEGG?@FGFEGDC7@F<F9FGGFGFECEFF7:+@F=FGEEEDGGGAAGEGGGGGGGDFEE?EAFEGGDCFEGGFGGGGGCF@F@88BDDDAEEF?EGFAEGGGFAAFFGFDG,@DEEGD6>CGGGDCCC76,+C,=CF+**<?0+25C>D*9*AA4A++=EEEFF=FFAEEFCE59=2@9((7(63<0>1(/.9;?(,428:25<<096??242)):A2AF)4((528,))54<))(-(((-(,62(#####
@M05025:18:000000000-B3NL5:1:1101:8819:2306 2:N:0:CACTCA
TTCAGAGGACTACACGGGTTTCTAATCCTGTTCGCTACCCATGCTTTCGAGCCTCAGCGTCAGTTGCAGACCAGACAGCCGCCTTCGCCACTGGTGTTCTTCCATGTATCTACGCATTCCACCGCTACACATGGAGTTCCACTGTCCTCTTCTGCACTCAAGTTGCCCGGTTTCCGATGCACTTCTTCGGTTAAGCCGAAGGCTTTCACATCAGACCTAAGCAACCGCCTGCGCTCGCTTTACGCCCAATAAATCCGGATAACGCTTGCCACCTACGTATTACCGCGGCTGCTGGCCCGTG
+
GGGGGGGGGGGGGGGGGGGGGGGGGGGGGGGGGGGGGGGGGGGGGGGGGGGGGGGGGGGGGGGGGGGGGGGGGGGGGGGGGGGGGGGGGGGGFFGGGGGGFGGGGGGFGGGGGGGGGGGGGGGGGGEFGGGGGEFGGGGFGGGGGGGGGGGGGGGGGGGGG,@DEGGFGEEECDDCD>DD7CFGGGGGGGGGGF>DFDGFABFFFFFFFFFFF5>FFFFEEBE2:559901=>F>F;9;;;3>;?>BBF0:).).376(4?AFBFFFB6?DB04:B?F<28AFA(3(119(4422:#####
@M05025:18:000000000-B3NL5:1:1101:12909:2329 2:N:0:CACTCA
TTCAGAGGACTACCGGGGTTTCTAATCCTGTTCGCTACCCATGCTTTCGAGCCTCAGCGTCAGTTGCAGACCAGACAGCCGCCTTCGCCACTGGTGTTCTTCCATATATCTACGCATTCCACCGCTACACATGGAGTTCCACTGTCCTCTTCTGCACTCAAGTTGCCCGGTTTCCGATGCACTTCTTCGGTTAAGCCGAAGGCTTTCACATCAGACCTAAGCAACCGCCTGCGCTCGCTTTACGCCCAATAAATCCGGATAACGCTTCCCACCTACGTATTACCGCGGCTGCTGGCTTGGG
+
GGGFGGGGGGGGGGGGGGGGGGGGGGGGGGGGGGGGGGGGGGGGGGGGDGGGGGGGGGGGGGGGGGGGGGGGGGGGGGGGGGGGGGGGGGGGGGGGGGGGGGGGGGGGGFFFEEGGGGGGGGGGDEGG?BFFGGGGDGGDFFFGFGGGGGGGGGGGGGGGGGGCC8EGDGGGGGGGGGDDGG7CGFGGGGGGDFGGDDDE>6)6A)?@CA?3?33AFA=B:3<EF@060(6?@>;;69BB:9<BBBBF<::<):<?2314342,2?0(.8-,41?B6??<?AFF0((((43(5>(-#####
@M05025:18:000000000-B3NL5:1:1101:17700:2330 2:N:0:CACTCA
TTCAGAGGACTACTGGGGTTTCTAATCCTGTTTGCTCCCCACGCTTTCGTGCCTCAGTGTCAATGTTGGTCCAGGTAGCTGCCTTCGCCATGGATGTTCCTCCTGATTTCTACGCATTTCACTGCTACACCAGGAACTCCGCTACCCTCTACCACATTCTAGTCATCCAGTATCCACTGCAGTTCCCAGGTTGAGCCCAGGGCTTTCACAACGGACTTAAATAACCACCTACGCACGCTTTACGCCCAGTAATTCCGAGTAACGCTTGCACCCTTCGTATTACCGCGGCTGCTGGCGACTA
+
GGGGGFGGGGGGGGGGGGEGGGGGGGGGGGGGGGGGGGGGGGGGGGGGGGGGFGGGGEEFGGGGGGGGGGGFGGGGGFGGFGGGGGGGGGGGGGGGGGGGGGGGGGFGGGGGGGGGGGGGGGGGGGGGGG?FGGGGGGDGCGGGGGGGGGGGGGGGGGGGGGGGFGGGGGGGGG8CFGGGGDF=EGGGGDDF=DDGCFGFFEFFFFFFFF@AFA=FDFFFCA;AEEFFFFFFFBFB@FF>B*@@?@FD@@<3<3CC(697@E<;1<<177;@@B???11:>9A)(-416((-4)(-#####
@M05025:18:000000000-B3NL5:1:1101:21787:2382 2:N:0:CACTCA
TTCAGAGGACTACAGGGGTATCTAATCCTGTTCGCTACCCATGCTTTCGAGCCTCAGCGTCAGTTGCAGACCAGAGAGCCGCCTTCGCCACTGGTGTTCTTCCATATATCTACGCATTCCACCGCTACACATGGAGTTCCACTCTCCTCTTCTGCACTCAAGTTCAACAGTTTCTGATGCAATTCTCCGGTTGAGCCGAAGGCTTTCACATCAGACTTATTGAACCGCCTGCACTCGCCTTACGCCCAATAAACCCGGAAAACGCTTGCCACCTACGTATTACCGCGGCTGCTGCCTTGCA
+
FCFGGGGGGGGGGGGGGGGGFGGGGGGGGGGGGGGGGGGGGGGGGGGGGGGGGGGGGGGGGGGGGGGGGGGGGGGGGGGGGGGGGGGGGGGGGGGGGGGGCCFGGGGGEFFGGGGCEFGGGGGGGGGGGGGGD=FFGGGGGGAFEEE=FGGGGGGGGGGGGGGGGGGGGGGGGGGGGGCFFCF9FGGGDGGGDF6CD>DBF>FFFFFFFF4;FBBFAFEFECFCB6===DFF@B*7=>(663;<FF6;;5)79)6;960(-8?96(((-49?BFBBFF25(-6960(-296148),#####
@M05025:18:000000000-B3NL5:1:1101:10352:2491 2:N:0:CACTCA
TTCAGAGGACTACCCGGGTATCTAATCCTGTTTGCTCCCCATGCTCTCATGCCTCAGCGTCAGTTACAGTCCAGTAAGTCGCCTTCGCCACTGGTGTTCTTCCTAATCTCTACGCATTTCACCGCTACACTAGGAATTCCACTTACCTCTCCTGCACTCTAGTTAAACAGTTTTATATGCTTTCTACAGGTTAAGCCTATATATTTAACATATAACTTGTTTAACCGCCTACGCATCCTTTACGCCCAGTTATTCCGAACAACGCTTGCCCCCTACGTATTACCGCGGCTGCTGGCATACA
+
GGGGGGGGGGGGGGGGGGEGGGGGGGGGGGGGGGGGGGGGGGGGGGGGGGGGGGGGGGGGGGGGGGGGGGGGGGGGGGGGGGGGGGGGGGGGGGGGGGGGGGGGGGGGGGGGGGGGGGGGGGGGGGGGGGGGGGGGGGGGGGGGFFGGGCFGGGGGFGFGGGFGGGGGGGGGGGGGGGFGGGGGGGGGG?FDFFGGGFFFFFFFFFFFFF=5?C;BFF@A=@EFEEFAA=ADFFDAB6;EFEED@=@@=EECFFFFEFFFFDD06??;?(.(66;FF@EEB292(2(40704:3((#####
@M05025:18:000000000-B3NL5:1:1101:9768:2500 2:N:0:CACTCA
TTCAGAGGACTACCGGGGTTTCTAATCCTGTTTGCTCCCCACGCTTTCGAGCCTCAGCGTCAGTTACAGACCAGAGAGCCGCCTTCGCCACTGGTGTTCCTCCATATATCTACGCATTTCACCGCTACACATGGAATTCCACTCTCCTCTTCTGCACTCAAGTTTCCCAGTTTCCAATGACCCTCCCCGGTTGAGCCGGGGGCTTTCACATCAGACTTAAGAAACCGCCTGCGCTCGCTTTACGCCCAATAAATCCGGACAACGCTTGCCACCTACGTATGACCGCGGCTGCTGCCTGGAC
+
GGGGGGGGGGGGGGGGGGGGGGGGGGGCGGGGGGGGGGGGGGGGGGGGGGGGGGGGGGGGGGGGGGGGGGGGGGGGGGGGGGGGGGGGGGGGGGGGGGGGGGGGGGGGGGGGGGGGFFGGGGGGGGGGGGGGGGGGGGGGGGGGDGGGGGGGGGGGGGGGCFCFFGGGGGGGGGGGGGFFFGGGGGGGGGDG>F4CFB*:AEFFF4=AF@6@=33AFFFF74>1@@079B??B0,39BFF6AB::9B?(.4<26<2;0(462809(3<:?A???2((,5<,).,(4(2(-(-,,).#####
@M05025:18:000000000-B3NL5:1:1101:11312:2548 2:N:0:CACTCA
TTCAGAGGACTACCCGGGTTTCTAATCCTGTTTGCTCCCCATGCTCTCATGCCTCAGCGTCAGTTACAGTCCAGTAAGTCGCCTTCGCCACTGGTGTTCTTCCTAATCTCTACGCATTTCACCGCTACACTAGGAATTCCACTTACCTCTCCTGCACTCTAGTTAAACAGTTTTATATGCTTTCTACAGGTTAAGCCTATATATTTAACATATAACTTGTTTAACCGCCTACGCATCCTTTACGCCCAGTTATTCCGAACAACGCTTGCAACCTACTAATTACCGCGGCTGCTGCCGTACA
+
GGGGGGGGFGGGGGGGGGGGGGGGGGGGGGGGGGGGGGGGGGGGGGGGGGGGGGGGGGGGGGGGGGGGGGGGGGGGGGGGGGGGGGGGGGGGGGFGGGGGGGGGGGGGGGGGFGGGGGGGGGGGGGGGGGGGGGFGGGGGGGGGGGGFGGDCFGGGGGGGGGFFGGGGGGFGGFGGGGGGGGGGGGGGDGGFFFGGGFGFFFFFFFFC7CEEFFFAFFCEFFFFCCA9=DFFFAAFFBFFFFE==9@@268*@?4?=55:3;@6(6138).;@4(4)))193>;03717>2(,)),#####
@M05025:18:000000000-B3NL5:1:1101:11353:2643 2:N:0:CACTCA
TTCAGAGGACTACAGGGGTTTCTAATCCTGTTTGCTCCCCATGCTCTCATGCCTCAGCGTCAGTTACAGTCCAGTAAGTCGCCTTCGCCACTGGTGTTCTTCCTAATCTCTACGCATTTCACCGCTACACTAGGAATTCCACTTACCTCTCCTGCACTCTAGTTAAACAGTTTTATATGCTTTCTACAGGTTAAGCCTATATATTTAACATATAACTTGTTTAACCGCCTACGCATCCTTTACGCCCAGTTATTCCGAACAACGCTTGCCACCTACGTATTACCGCGGCTGCTGGCCAAGG
+
GGGFGGGGGGGGGGGGGGCGGGGGGGGGGGGGGGGGGGGGGGGGGGGGGGGGGGGGGGGGGGGGEGGGGGGFGGGGGGGGCGGGGGGGGGGGGGGGGGGGGGGGGGGGGGGGGGGGGGGGGGFGGGGGGGGGGGGGGGGGGGGGGGGGGGGGGGGGGGGGGGDFGGFGCFGGGGGGGGGGFGGGGFGGGGGFFFGGGFGFFFFFFFFFFFFBFFFFFFFFB@CF7@A)=AABA24>>EFFFFFDF(-5206@?C?E(89;6;?(,/,:@134<1(67=36439)((-240(4)8:6#####
@M05025:18:000000000-B3NL5:1:1101:11874:2645 2:N:0:CACTCA
TTCAGAGGACTACCAGGGTATCTAATCCTGTTCGCTACCCATGCTTTCGAGCCTCAGCGTCAGTTACAGACCAGAGAGCCGCCTTCGCCACTGGTGTTCTTCCATATATCTACGCATTCCACCGCTACACATGGAGTTCCACTCTCCTCTTCTGCACTCAAGAAACACAGTTTCCGATGCAATTCCTCGGTTAAGCCGGGGGCTTTCACATCAGACTTATCTTTCCGCCTGCGCTCGCTTTACGCCCAATAAATCCGGACAACCGTTGCCACCTAAGTATTACCGATGCTGCTGGCCCGCG
+
GB@CFGGGFEFGDFGDGGFGFD<CFDEFCGGFGGDEEE<FFEGGGFDEGFFGEDFCGGGFCGGEGFGEFGGGGGDECGGGGGDGEGGGGGEFGGGGGGGFFFFFGGGFFEGGGGGGGGEFDFGDGGGGGGFGGG8EBF=EFEFCDDFG8DEGGFCCFFFFCFFCFFFGGGGGGD?D69CDFGFFFDCFD+=DDFGGGF>DB)?EF;F8@8CE+7<FAF9))7<36@(3<00=00709>:B026<?9BF?1).6<<?>0<(3?(((--(82421:(,(:).).64(((((.)),.4(#####
@M05025:18:000000000-B3NL5:1:1101:24786:2689 2:N:0:CACTCA
TTCAGAGGACTACCAGGGTATCTAATCCTGTTTGCTCCCCACGCTTTCGTGCCTCAGTGTCAGTGTTGGTCCAGGTAGCTGCCTTCGCCATGGATGTTCCTCCTGATCTCTACGCATTTCACTGCTACACCAGGAATTCCGCTCCCCTCTACCACACGCTAGTCGCCCAGTATCCACTGCAGTTCCCAGGTTGAGCCCAGGGCTTTCACAACGGACTTAACCGACCACCTACGCCCGCTTTACGCCCAGCACTTCCGAGTAACGATTCGCCCCTTCGTATCCCCCAGCCCGCGGGCAGAAC
+
ED<E9FECE9<66FCABFFFCFEF<9A,,CCC9EEEEFDF<7FF@FF,BCF,DFG,;CF66;FE<@FFEGFGGG@FG<FGF,BF@FFEE6,@,@@EFCAECFCCA,,5AFDFC<>F:F9?ECFGFEEA,9EFG7EFBDD=FEE+@D>86@D,,6DDC+@E8CG=8=38E8@,2=?DF@D6,=A8F78DD++++3;6C?CC5?*36*<BF+*19=AEB4AC*1:2(-25807=9((,60.(/6>?F(6;6(6(/=)8(-(,4<A0(,,)((-4(-.::((,())--(-4(,,(,,(-#####
@M05025:18:000000000-B3NL5:1:1101:14479:2694 2:N:0:CACTCA
TTCAGAGGACTACTGGGGTATCTAATCCTGTTCGATACCCACGCTTTCGTGCTTCAGCGTCAGTTGGGCGCCGGTATGCTGCCTTCGCAATCGGAGTTCTGCGTGATATCTATGCATTTCACCGCTACACCACGCATTCCGCATACTTCTCGCCCACTCAAGAACGCCAGTTTCAACGGCGGAGCGAGGTTGAGCCCCGCGATTTTACCGCTGACTTGGCATTCCGCCTACGCACCCTTTAAACCCAATAAATCCGGATAACGCTCGCATCCTCCGTATTACCGCGGCTGCTGGCCGGAAT
+
GFDDGGGGGFGGGGFGGEEGGGGGGGGFGGGGGGGGGGCGGGGGGGGGGGFCFGGGGGGGGGGGDGGGGGGGGGGGGGGGGGGGGFGGGGGGFDGGGGGGFGGEEDFGGGGGGGGGGGGGGGGEGCFGEDF7BCEGGGGGFGEGDGFEFFCGGEGEGCFGGGCFGEEGGEEFGGGGGGG7CD4CD4D5CCFFGAGDFF:;353;>FFBBBF6>,:@@F?FF<<<D?31211:B419?182<B2)4410:72>)::>;?((6<(-4?>;((,.)8(,4(1.4<)-3601((()).13#####
@M05025:18:000000000-B3NL5:1:1101:21690:2726 2:N:0:CACTCA
TTCAGAGGACTACTCGGGTTTCTAATCCTGTTTGCTCCCCATGCTCTCATGCCTCAGCGTCAGTTACAGTCCAGTAAGTCGCCTTCGCCACTGGTGTTCTTCCTAATCTTTACGCATTTAATCGCTACACTAGGAATTCCACTTACCTCTCCTGCACTCTAGTTAAACAGTTTTATATGCTTTCTACAGGTTAAGTCTATATATTTAACATATAACTTGACTAACCGCCTACGCATCCTTTACGCCCAGTTATTACGAACAACGCTTGCCACCTAAGTCTTACCGCGCCTGCTGGCTGGCA
+
6-<---C-<D,@CFFC7:C@,CCFFF,CF,C<FFFEFEE,<;E<,FFGGGAADAFFF,@F7:CE<FC,EC,@EFF,,C@@@F:@:@@B@7,9A<A<=?A<?,CFF9,C?,F,C,,,?:F,5,EFG8FBE:A,>88,88D=,>AA,@9@D,4,D4==DF?FD4@E,=,=9?F=D?FCD=DGC9C,3?+==DFC+8B+2+63?<;D9=?DD798+0;A9+**)3*885=5=9)3:5A=27*2A**:)-:29=**9E*9(82(5(((((((,67)681)/9)11?.5,(.,-(-(4)((#####
@M05025:18:000000000-B3NL5:1:1101:20681:2734 2:N:0:CACTCA
TTCAGAGGACTACCAGGGTTTCTAATCCTGTTCGCTACCCATGCTTTCGAGCCTCAGCGTCAGTTGCAGACCAGACAGCCGCCTTCGCCACTGGTGTTCTTCCATATATCTACGCATTCCACCGCTACACATGGAGTTCCACTGTCCTCTTCTGCACTCAAGTCGCCCGGTTTCCGATGCACTTCTTCGGTTAAGCCGAAGGCTTTCACATCAGACCTAAGTAACCGCCTGCGCTCGCTTTACGCCCAATAAATCCGGATAACGCTTGCCACCTACGTATTACCGCGGCTGCTGGCTGTCC
+
GGGGGGGGGGGGGGGGGGGGGGGGGGGGGGGGGGGGGGGGGGGGGGGGGGGGGGGGGGGGGGGGGGGGGGGGGGGGGGGGGGGGGGGGGGGFGGFFGGGGGGGFGGGGGGGGGGGGGGGGGGGGGGGGGGGGGGGGGGGGGGGDFFGGGGGGGGGGGFGCGDGGDDEGGG?EEGGGGGGGGGGGGGGGGGGDGFGGGFGFD>FAFFFFFFEF8=EFFFFE@EFFFFBFFFFF@F(;198=@FEDD;>6<?F>BAABB>?:8AFBF162?344:?>7,37)5:A>09(3399?>222#####
@M05025:18:000000000-B3NL5:1:1101:15469:2736 2:N:0:CACTCA
TTCAGAGGACTACACGGGTTTCTAATCCTGTTTGCTCCCCACGCTTTCGTGCATGAGCGTCAGTGTTATCCCAGGGGGCTGCCTTCGCCATTGGTGTTCCTCCACATATCTACGCATTTCACTGCTACACGTGGAATTCCACCCCCCTCTGACACACTCTAGTCGTCCAGTCACAAATGCAATTCCCAGGTTAAGCCCGGGGATTTCACACCTGTCTTACCCAACCGCCCGCGCACGCTTTACTCCCAGTAATTCCGATTAACGCTTGCCCCATACGTATTACCCCGGCTCCTGCCTTCGA
+
GGGGGCECCFEFFGGGGGGGGDE@@9FGFDGGGGFGGGGGGGGGGGGGGGGGDGFFGGCE:CFEFGGFGFFGGGGEGECGGGEF?EB7F:FCEEA<F:<<,CFEFEE9F<<?FFE=FGFGFGGGGCF9?F:EFDBBFEEFAECCECE>CFD,@3DGE8DADEGGGF+5AE59CCFFF+++2+22B7*?C*;*=5CFGF4??420)*4=AFF2)09618?)((/(67(26((.(-(-(1603:<)634082:<<4)6:1?(846(42(4((,4(47?7)..5-))(,(,((((8:04#####
@M05025:18:000000000-B3NL5:1:1101:18629:2749 2:N:0:CACTCA
TTCAGAGGACTACTGGGGTTTCTAATCCTGTTCGATACCCACGCTTTCGTGCTTCAGCGTCAGTTGGGCGCCGGTATGCTGCCTTCGCAATCGGAGTTCTGCGTGATATCTATGCATTTCACCGCTACACCACGCATTCCGCATACTTCTCGCCCACTCAAGAACGCCAGTTTCAACGGCGGAGCGAGGTTGAGCCCCGCGATTTTACCGCTGACTTGGCATTCCGCCTACGCACCATTTAAACCCAAAAAATCCGGATAACCCTCGCTTCCCCCCAATTACCTCGCATGCCCGCCAGTAG
+
GGGDGGGGGGGGGGGGGGFGGGGFGGGGGCGFGGGGGGGECE@GEEFCFGCFDFFGGGGEFEGGGGGGGDEE7FGGGGGG9FGGGGGGDEGC=7FGGGCF5?FGGGGFFGGGFGFGFFGFDFECCCFGFGFGFGGGGGGDGGGGGGDDFCE8>8E8:CFGG?AFGC+@:;@<5BCFGCDDG47*9/)8C>*7*680>:)8833>)847*0607(4*96)477>><(1230319:9>F74<<9)<02<:(36(,5?(912())((,430(((4(:(((((.)-))5(0((())(,-0#####
@M05025:18:000000000-B3NL5:1:1101:21637:2805 2:N:0:CACTCA
TTCAGAGGACTACAAGGGTTTCTAATCCTGTTCGCTACCCATGCTTTCGAGCCTCAGCGTCAGTTACAGACCAGAGAGCCGCCTTCGCCACTGGTGTTCTTCCATATATCTACGCATTCCACCGCTACACATGGAGTTCCACTCTCCTCTTCTGCACTCAAGAAACACAGTTTCCGATGCAATTCCTCGGTTAAGCCGGGGGCTTTCACATCAGACTTATCTTTCCGCCTGCGCTCGCTTTACGCCCAATAAATCCGGACAACGCTTGCCACCTCCGTTATACCGCGACCGCTGGCCACCG
+
GEGFGGGGGGGGGGGGGG@GGGGGGFGGGFGGGGGGGGGGGGGGGGGGGGGGGGGGGGGGGGGGGGGGGGGGGGGGGGGGEGGGGGGGGGGGGGFFGGFGGGGDGGGGGFFGGGGGEGGFGGGGE7BFGGGGGFGGGGGGGGGG9DDADFGGGGGGDFGGGGCF8@EFGGG:=FFGGGDGDFGGG?9CDDGG5>FCD5DAB;):AA=CFFF3+;3;6C<?C<EF<EFD(/,201,6:926?<4((,7<0(.24>A0((8>(::(,:?13:4.47,8>2)((6:A6>>(4(,-,(-,#####
@M05025:18:000000000-B3NL5:1:1101:21689:2833 2:N:0:CACTCA
TTCAGAGGACTACCGGGTTTCTAATCCTGTTTGCTCCCCATGCTCTCATGCCTCAGCGTCAGTTACAGTCCAGTAAGTCGCCTTCGCCACTGGTGTTCTTCCTAATCTCTACGCATTTCACCGCTACACTAGGAATTCCACTTACCTCTCCTGCACTCTAGTTAAACAGTTTTATATGCTTTCTACAGGTTAAGCCTATATATTTAACATATAACTTGTTTAACCGCCTACGCATCCTTTCCGCCCAGTTATTCCGAACAACGCTTGCCACCTCTGTATCACCGCGGCTGCTTGCCACAGG
+
;FFEFGGGFGGGGGEGGFF@FGFEGFGGGGGGGEGEF8EGGGGFGFGFGGGGGGGGGGGGD@FGGFGGGGGFFGFCFGFGFGGGGGGGGGFCGGFGEEGAFEFGCFGGFGFDE>FGGDGGGGGD:FCFGGFGFD=DFCDDGGG9E@EGFGCFEGGCDDFGGGFDDCGGGGGGGGF89+DGGGGGGGFGGGGGGFGFC??FFDFFFFFFFFFFFECFFACFCFFE:=858@BF>94A2>A>*./6@2>->4<4C4/365:63(69@@?6())//()/9?C)?E1(-2((-42:))(,#####
@M05025:18:000000000-B3NL5:1:1101:9188:2863 2:N:0:CACTCA
TTCAGAGGACTACTGGGGTATCTAATCCTGTTCGCTACCCATGCTTTCGAGCCTCAGCGTCAGTTGCAGACCAGAGAGCCGCCTTCGCCACTGGTGTTCTTCCATATATCTACGCATTCCACCGCTACACATGGAGTTCCACTCTCCTCTTCTGCACTCAAGTTCAACAGTTTCTGATGCAATTCTCCGGTTGAGCCGAAGGCTTTCACATCAGACTTATTGAACCGCCTGCACTCGCTTTACGCCCAATAAATCCGGCCAACGCTTGCCACCTACGTATTACCGCCGCTTCTGGCTGGTC
+
GCFGGGGGGGGGGGGGGGGGGGGGGGGGGGGGGGGGGGGGGGGGGGGGGGGGGGGGGGGGGGGGGGGGGGGGGGGGGGGGGGGGGGGGGGGGGGGGGEGFGGGGGGGGGGGGGGGGGGGGFGGGGGGGGGGGGGGGGGGGGGGFBFGGGGGGGGGGGAFGGGGGGGGFGFGGGGGGGGGGGGGGGFGFGDGGDFDGGFGEFBF>FFFFFFFF>=EFFFFCECEF;B=@=@FD274>@>DF7<C??FFFF@@8CCFFF0((40-29??(4?9)808??32::<A9((((42-,-:58#####
@M05025:18:000000000-B3NL5:1:1101:23927:2918 2:N:0:CACTCA
TTCAGAGGACTACAGGGGTATCTAATCCTGTTTGCTCCCCACGCTTTCGAGCCTCAACGTCAGTTACCGTCCAGTAAGCCGCCTCCGCCACTGGTGTTCCTCCTAATATCTACGCATTTCACCGCTACACTAGGAATTCCGCTTACCTCTCCGGCACTCAAGATGGACAGTTTCCAATGCAGTCCCGGGGTTAAGCCCCGGGCTTTCACATCAGACTTGCCCGTCCGTCTACGCTCCCTTTACACCCAGTAAATCCGGATAACGCTTGCCCCCTACGTATTCCCCCGGCTGCTGCCGCGAT
+
GGGGGGGGGGGGGGGGGGDGGGGGGGGGGGGGGGGFGGGGGGGGGGGGGGGGGGGGGGGGGGGGGGGGGGGGGFGGGGGGGGGGEGGGGGGGGGGGGGGGGGGGGGGGGGFGGGGGGEFGGGGGGGGGGGGGGGGGGGGGGGGGGGC=FFFGGEGGGGGGGDGGGFFGCCAFFGGD;CFFFFFG5CGGC>DGGFCDGAC5BADBFFFFFFFFF8@6FF8>;@(,,39?F<@C0:249B:BBDFFF?90?BF)6)6>>>F:1A7<B?1:6B??9B(3:,,43).5(,4(,9(4??),#####
@M05025:18:000000000-B3NL5:1:1101:23980:2951 2:N:0:CACTCA
TTCAGAGGACTACTAGGGTATCTAATCCTGTTTGCTCCCCACGCTTTCGCACCTGAGCGTCAGTCTTTGTCCAGGGGGCCGCCTTCGCCACCGGTATTCCTCCAGATCTCTACGCATTTCACCGCTACACCTGGAATTCTACCCCCCTCTACAAGACTCTAGCCTGCCAGTTTCGGATGCAGTTCCCAGGTTGAGCCCGGGGATTTCACATCCGACTTGACAGACCGCCTGCGTGCGCTTTACGCCCAGTAATTCCGATTAACGCTTGCACCCTCCGTATTACCGCGGCTGCTGGCAACAG
+
FGGGGGGGDGGGGGGGGFGGGGGGGGGDGGFGGGGFGFGGGGGGGGGGGGGGGGGGGGGGGGGGGGGGGGGFGGDEEGGGGGGGEGGGGGGGGGGGGGGGGGGGGFDC<FBFGGGGGGEGGGFGGFDFGFGFG8FGGGGGGGGGGGGGGGGGGDFGGFGGG;CGGFGGGGGGGGCD*@>*=?CBCDD79>C9CA?F;?<6:BA);AFFFFFFFFFFFEA<ECE37@9>FBFBF?0<(17::4<(1193?34)..4:?6:0(6:?9(4213)48086(86?FBDB6>2;06(487(3#####
@M05025:18:000000000-B3NL5:1:1101:8825:2951 2:N:0:CACTCA
TTCAGAGGACTACTGGGGTTTCTAATCCTGTTTGCTCCCCACGCTTTCGTTCTTGAGCGTCAGTGTATATCCAGTAAACTGCCTTCGCAGTTGGTGTTCTTCCTAATATCTACGCATTCCACCGCTTCACTAAGAATTCCGTTTACCTCTATATAACTCTAGTTAACCAGTATCCAAAGCGGACTGAGGTTGAGCCTCAGGCTCTAACTCTAGACTTGATAAACCGCCTACAAACTCTTTACGCCCAATAATTCCGGATAACGCTTGTAACCTATTTATTACCGCTGCTGCTGCTCTTGGG
+
GDFGGGGGGGGGGGGGGGGGGGGGGGGGGGGFGGGGGGGGGGGGGGGGGGGGGGGGGGGGGGGGGGGGGGGGGGGGGGGGGGGGGGGGGGGGGGGGGGGGGGGGGFGGGGGGGGGGGGGGFGGGCGGGFGGGGGGCFDDEGGGGGGGGGGGGGGGGFAECGFGGFFGGGFGGGDCGGFGGGG6EGFG?FFFCFFGGF5?FFFFFFFFFFFEEFFFFA?C=EC6==AAADFFFFF=@EFCF?;=@(9@FD;FFEE64.(/:4=@9;1;=)).7/3-)-4<>446:3(402,).3)))#####
@M05025:18:000000000-B3NL5:1:1101:17640:2963 2:N:0:CACTCA
TTCAGAGGACTACTCGGGTTTCTAATCCTGTTCGCTACCCATGCTTTCGAGCCTCAGCGTCAGTTGCAGACCAGAGAGCCGCCTTCGCCACTGGTGTTCTTCCATATATCTACGCATTCCACCGCTACACATGGAGTTCCACTCTCCTCTTCTGCACTCAAGTTCAACAGTTTCTGATGCAATTCTCCGGTTGAGCCGAAGGCTTTCACATCAGACTTATTGAACCGCCTGCACTCGCTTTACGCCCAATAAATCCGGACAACGCTTGCCACCTCCGTATTACCGCGGCTGCTGGCGCCTT
+
EFGGGGGGGGGGGGGGGGFGGGGGGGGFGGGGFGGGGGGCEFGGGGGGGGGGGGGGGGGGDEGGGGGFGGGGGGGFGGGGGGGGGGGGGGEEGGGGGGGGDFGFGGGGGGGEGGEGGGGGGGGGGGFGFFDFGFFGGGEAFG;DFF8EGGGGGFFGGGGEF9@DF8FGGGGGFGGG+C7FEDFFGGGFG>GG+?C?FDC5??>FFFFFFFEEFEEAFF4AC?*6:65>9@52558B@9;4?<>@(332;@EFF?);9>((3::9>0:0<0<F?0(((,,27A>9(13(4>6().((#####
@M05025:18:000000000-B3NL5:1:1101:17349:2980 2:N:0:CACTCA
TTCAGAGGACTACTGGGGTTTCTAATCCTGTTCGCTACCCATGCTTTCGAGCCTCAGCGTCAGTTGCAGACCAGACAGCCGCCTTCGCCACTGGTGTTCTTCCATATATCTACGCATTCCACCGCTACACATGGAGTTCCACTGTCCTCTTCTGCACTCAAGTCGCCCGGTTTCCGATGCACTTCTTCGGTTAAGCCGAAGGCTTTCACATCAGACCTAAGTAACCGCCTGCGCTCGCTTTACGCCCAATAAATCCGGATAACGCTTGCCACCTACGTATTACCCCGGCTGCTGGCCTGCT
+
GGGGGGGGGGGGGGGGGGGGGGGGGGGGGGGGGGGGGGGGGGGGGGGGGGGGGGGGGGGGGGGGGGGGGGGGGGGGGGGGGGGGGGGGGGGGGGGGGGGGFGGGGGGGGGGGGGGGGGGGGGGGGGGGGGGGGGGGGGGGGGGGGGGGGGGGCFGGC,=DFFGGGGGGGGGGGGGGGGGGGGGGGGGGGGDGG8+<FEGFFEFFFFFFFFFFFE@FFFFEFEC?CBBB6?(8>>;?>FDFFFF@FBFF???F24>F9>1139B:0<:,42).8<0038)634:A0--49(,43242#####
@M05025:18:000000000-B3NL5:1:1101:16882:3018 2:N:0:CACTCA
TTCAGAGGACTACAGGGGTATCTAATCCTGTTTGCTCCCCACGCTTTCGTGCCTCAGTGTCAGTGTTGGTCCAGGTAGCTGCCTTCGCCATGGATGTTCCTCCTGATCTCTACGCATTTCACTGCTACACCAGGAATTCCGCTACCCTCTACCACACTCTAGTCGCCCAGTATCCACTGCAGTTCCCAGGTTGAGCCCAGGGCTTTCACAACGGACTTAAACGACCACCTACGCACGCTTTACGCCCAGTAATTCCGAGTAACGCTTGCACCCTTCGTATTACCCCGGCTGCTGGCCGGTT
+
EFGGGGGGGGGGGGGGGGGGGGGGGGGGGFGGGGGGGGGGGGGGGGGGGGGGGGGGGGGGGGGGGGGGGGGGGGGGGGGGGGGGGGGGGGGGGFGGGGGGGGGGGGGGGGGGGGGGGGGGGGGGGGGGGGGGGGGGGGGGGGGGGGG9FGGFGGGGGGFFFDGGEC>GGG?FEGGGGGGGFFFEGGGGG?FFDFFGGFGFFFE59FFFFFFAFBAEDFF6;7>BFFFFFF2BFB>B>@DDD9C3?@013;;<CCEEE?01:A<(6:::?2<76:((-2(424AA(2-3((,4,)((#####
@M05025:18:000000000-B3NL5:1:1101:25416:3112 2:N:0:CACTCA
TTCAGAGGACTACCGGGGTATCTAATCCTGTTCGCTACCCATGCTTTCGAGCCTCAGCGTCAGTTACAGACCAGAGAGCCGCCTTCGCCACTGGTGTTCTTCCATATATCTACGCATTCCACCGCTACACATGGAGTTCCACTCTCCTCTTCTGCACTCAAGAAACACAGTTTCCGATGCAATTCCTCGGTTAAGCCGGGGGCTTTCACATCAGACTTATCTTTCCGCCTGCGCTCGCTTTACGCCCAATAAATCCGGACAACGCTTCCCACCTACGTATTACACCGGCTGCTGGCCTTTA
+
GGGGGGGGGGGGGGGGGGGGGGGGGGGGGGGGGGGGGGGGGGGGGGGGGGCGGGGGGGGGGGC@FFGFGGGGGGGGGGGGGGGGGGFCFGGGGFFFGCFGGGGGGGGGGGGGGGDGGGGGGGGGGGGGGGGGFGGFGGFGGGGGGGGG?EEFG=DGGFGFGF8FGGGGGGFAF7FGGGGGFFGDCFGGGCCDCF>FGFG>4;DFFFFFFF3;F@));A9CC?C<CA08313?F61:>>:?B):(470:0:>24)6>B><>>B679:0(5(.:87:?0:2>045)).46((,-25(4#####
@M05025:18:000000000-B3NL5:1:1101:25313:3122 2:N:0:CACTCA
TTCAGAGGACTACAGGGGTTTCTAATCCTGTTCGCTCCCCACGCTTTCGCTCCTCAGCGTCAGTAACGGCCCAGAGACCTGCCTTCGCCATTGGTGTTCTTCCCGATATCTACACATCCCACCGTTACACCGGGAATTCCAGTCTCCCCTACCGCACCCAAGCCCGCCCGTACCCGGCGCGGATCCACCGTTAAGCGATGGACTTTCACACCCGACGCCACGAACCGCCTACGACCCATTTATGCCCAATCAATCCTGCTACCACCGGCCCCCTCCGGCTTCCCGCCTCTGTCGCCCCACA
+
GC@FDFFGC9FF<FCF>7B@FCFF6CFFD6E@F7B:CCCFEGCEF:8@FG78FEF9FCFFG,@6F<FGEGECE@8<<FDC,9<FGF?7C,?,5,,AF:@CGFFF@CGGGGF9EAF9<=<EDG7CFDGGG484@+=+@DFCFDGGG8EEEGGGDE=@B++65D:F>EGG*;CCE7***329CC:EDCFF55><*.;7):58B4?**/118=20),(8:@(381,((-463:(3:8(43(,9)6)-6<7?01(.)).().(,)).)4(,(((-(44(-(-(--(),(4(((())-(((#####
@M05025:18:000000000-B3NL5:1:1101:19317:3137 2:N:0:CACTCA
TTCAGAGGACTACAGGGGTTTCTAATCCTGTTTGCTCCCCATGCTCTCATGCCTCAGCGTCAGTTACAGTCCAGTAAGTCGCCTTCGCCACTGGTGTTCTTCCTAATCTCTACGCATTTCACCGCTACACTAGGAATTCCACCTACCTCTCCTGCACTCTAGTTAAACAGTTTTATATGCTTTCTACAGGTTAAGCCTATATATTTAACATATAACTTGTTTAACCGCCTACGCATCCTTTACGCCCATTTATTCCGAACAACGCTTGCCCCCTACCTATTACCGCGGCCGCTGTCAACGC
+
EGGGGGGGGGGGGGGGGGFFGGGGGGGGGGGGGGGGGGGGGGGGGGGGGGGGGGGGGGGGGGGGGGGGGGGGGGGGGGGGGGGGGGGGGGGGFGGGGGGGGGGFFFFFFFFGGGGGGGGFFGGGCEGGCGGGGGGGGGGGGGGGGGGGFFGCFGFGFG=DFFFGFG8EGGGFGFGGGGG8CDGFCGGGGDFG+<9+6;??+51CFFC987CAFFF+=C<=6C@**008:@2B))))0.>E<4C2=95=38</94@*(5((.689(,6(6()((.6((/)6A9:2(((-(((4293)#####
@M05025:18:000000000-B3NL5:1:1101:14104:3155 2:N:0:CACTCA
TTCAGAGGACTACCAGGGTTTCTAATCCTGTTTGCTCCCCACGCTTTCGCACCTGAGCGTCAGTCTTTGTCCAGGGGGCCGCCTTCGCCACCGGTATTCCTCCAGATCTCTACGCATTTCACCGCTACACCTGGAATTCTACCCCCCTCTACAAGACTCTAGCCTGCCAGTTTCGGATGCAGTTCCCAGGTTGAGCCCGGGGATTTCACATCCGACTTGACAGACCGCCTGCGTGCGCTTTACTCCCAGTAATTCCGATTAACGCTTGCACCCTCCGTATTACCGCGGCTGCTGGCGAAGG
+
EEFEFFFGFGFF?EFGGGFGGEFGDCEFFGGGGFFGFGFGGGGGGDGFCFFFGFCF@FGGGGFFGEGGGGGFCFFG7FGGGGGGGGGGGGGGGGGGGGGGGGGFF9FFGGGGGGGGGGGGGGGGGG++EFGGGGGGGGGGGGGGGGGGGGGGGFCGGGFCF9CFFFGGCGGFGFGDDDDFGGGGGGGFGCFFC;*?FFD>EEF:FFFFFFE@A8?EEEFFE);(:24(7::66(411>BB?<4)6:8?055-6-<A?8?<FA)(4:?F038:04(3-3,4:9:>(4061,1(,2(-#####
@M05025:18:000000000-B3NL5:1:1101:19916:3393 2:N:0:CACTCA
TTCAGAGGACTACAAGGGTTTCTAATCCTGTTCGCTACCCATGCTTTCGAGCCTCAGCGTCAGTTGCAGACCAGAGAGCCGCCTTCGCCACTGGTGTTCTTCCATATATCTACGCATTCCACCGCTACACATGGAGTTCCACTCTCCTCTTCTGCACTCAAGTTCAACAGTTTCTGATGCAATTCTCCGGTTGAGCCGAAGGCTTTCACATCAGACTTATTGAACCGCCTGCACTCGCTTTACGCCCAATAAATCCGGACAACGCTTGCCACCTACGTATTACCGCTGCTGCCGGCAACGT
+
GFGFFAFG8DFGFGFGGGAFFFGFGGGGGCFDGGEGGGGGGGGGGGGGGGGGGGGGGFGGGCCGGGGGGGG@@FDGCGGFGGGCGFFGGFFFFGFGGEGGFGGFGGGFGGGGGGDEGEDFFCGEG:FG?FFGFF8DFDGGCC9B9@FFGGGDDGGGGDFGGGGGGGGGGFFGEGGGCFDGGGGGGFGGGCDDDFGFCD55@DFFFFFFFFFFF3BFAF4CEC4ABB2@@9=BBBB=21(6:EF<;9(/,34A9EFF1;;93:66>FF::>FF07?F:?24(6-68>(71)3)(47(#####
@M05025:18:000000000-B3NL5:1:1101:25125:3460 2:N:0:CACTCA
TTCAGAGGACTACCCGGGTTTCTAATCCTGTTCGCTACCCATGCTTTCGAGCCTCAGCGTCAGTTGCAGACCAGAGAGCCGCCTTCGCCACTGGTGTTCTTCCATATATCTACGCATTCCACCGCTACACATGGAGTTCCACTCTCCTCTTCTGCACTCAAGTTCAACAGTTTCTGATGCAATTCTCCGGTTGAGCCGAAGGCTTTCACATCAGACTTATTGAACCGCCTGCACTCGCTTTCCGCCCAATAAATCCGTACAACGCTTGCCACCTACGTATTACCGCGGCTGCTGGCGTTGG
+
GCGGGGGGGGGGGGGGGGGGGGGGGGGGGGGGGGGGGGGGGGGGGGGGGGGGGGGGGGGGGGGGGGGGGGGGGGGGGGGGGGGGGGGGGGGGGGGGGGGGGGGGGGGGGGFGGGGGGGGDGFGGDFGGCGGGGGGGGGCDFEFGGGGGGGGGGGGGGFGGFFEAFGGGCDECDGGGCGGGCFGCFFGFGCDDCAGGGD7DA>>FFFFFFFFFFF3?A@EC?@E:>2/9@@903;<;09;;()706277;@;E)<?8;(.,8<B;6:(((.)3:7(51:2:(-:A6>(7(((().,-#####
@M05025:18:000000000-B3NL5:1:1101:5901:3471 2:N:0:CACTCA
TTCAGAGGACTACACGGGTTTCTAATCCTGTTCGCTACCCATGCTTTCGAGCCTCAGCGTCAGTTACAGACCAGACAGCCGCCTTCGCCACTGGTGTTCTTCCATATATCTACGCATTCCACCGCTACACATGGAGTTCCACTCTCCTCCTCTGCACTCAAGAAACACAGTTTCCGATGCAATTCCTCGGTTAAGCCGGGGGCTTTCACATCAGACTTATCTTTCCGCCTGCGCTCGCTTTACGCCCAATAAATCCGGACAACGCTTGCCACCTACGTATTACCGCGGCTGCTGGCCCGTA
+
GGGGGGGGGGGGGGGGGGGGGGGGGGGGGGGGGGGGGGGGGGGGGGGGGGGGGGGGGGGGGGGGGGGGGGGFGGGGGGGGGGGGGGFGGGGGGGGGGGGGGGGGGGGGFAFGGGGGGGGGGGGGGGGGGGGGGGGGGGGGGGFGGGGGGGGFFGGGGCFCGGFGFGGGGGGGGGGGGGGDGGGGGGGGGGGGDFGGD>DEFEFFFFFFFFCEFFFFFC3CEFFFFFDFFF@@;;9<69?F64<?69>:034-64489(129B?69303?FF?.,(((.,:><B48B;>(,463:(-#####
@M05025:18:000000000-B3NL5:1:1101:7435:3488 2:N:0:CACTCA
TTCAGAGGACTACCAGGGTTTCTAATCCTGTTCGCTCCCCATGCTTTCGCTCCTCAGCGTCAGTAAATGCCCAGAGACCTGCCTTCGCCATCGGTGTTCCTCCTGATATCTGCGCATTTCACCGCTACACCAGGAATTCCAGTCTCCCCTACATCACTCTAGTCTGCCCGTACCCACCGCAGATCCGAGGTTGAGCCTCGGACTTTCACGGCAGACGCGACAAACCGCCTACGAGCTCTTTACGCCCAATAAATCCGGATCACGCTTGCGCCCTACGTATTACCGCCGCTGCTGGCCCGAT
+
GGGGGGGGGGGGGGGGGGGGGGGGGGGGGGGGGGGGGGGGGGGGGGGGGGGGGGGGGGGGGGGFGGGGGGGGGGGGGGGG8FGGGGGGGGGGGGGGGGFGGGGGGFGGFGGGGGGGGGGGGGGGGGGGGGGGGGGGGGGGGGGGFFFGGGGGGGGGGFFFGGFCGGGGGDGGGGGF>DDGGDGEGGGGGCDGGFGGGFG*:?EDFFFFFF9=;25F;:0:B;@;6=B>@?F??B:>9BBB)<A?BBFFF:BA<<A:94?6(431:(((8(2:9>?B03<>?):A0((4((4;B526#####
@M05025:18:000000000-B3NL5:1:1101:5652:3505 2:N:0:CACTCA
TTCAGAGGACTACACGGGTATCTAATCCTGTTCGCTACCCATGCTTTCGAGCCTCAGCGTCAGTTACAGACCAGAGAGCCGCCTTCGCCACTGGTGTTCTTCCATATATCTACGCATTCCCCCGCTACACATGGAGTTCCACTCTCCTCTTCTGCACTCAAGAAACACAGTTTCCGATGCAATTCCTCGGTTAAGCCGGGGGCTTTCACATCAGACTTATCTTTCCGCCTGCGCTCGCTTTACGCCCAATAAATCCGGACAACGCTTGCCACCTACGTATTACCGCGGCTGTTGGCATGGA
+
GFGGGFGGGGGGGGGGGGGGGGFGGCFGGGGGGGGGGGGGGGGGGGGGGGGGGGGGCFGEGDGGGGGGGGF@FGGGGGGGGGCGGFCEEGGGGG<FFGGGDGGGG9FGCFGGGGDGGGGF,<FGGBGGGEDGFCDFGFCGGGFGADFCGGGGGGGGGGGGGGGCFF8EGFGAF7C++=CGGFGGGG;8**<*7A7<CBGFBB:AF)+1+;<@AEEFFFF5ECCC6;@F?(:7>>1-(4<?6AB<B>>6?:>-:><79>(47(4202<(22))47(4?72:0:A9139(491())(,#####
@M05025:18:000000000-B3NL5:1:1101:6347:3519 2:N:0:CACTCA
TTCAGAGGACTACTGGGATATCTAATCCTGTTCGCTACCCATGCTTTCGAGCCTCAGCGTCAGTTGCAGACCAGAGAGCCGCCTTCGCCACTGGTGTTCTTCCATATATCTACGCATTCCACCGCTACACATGGAGTTCCACTCTCCTCTTCTGCACTCAAGTTCAACAGTTTCTGATGCAATTCTCCGGTTGAGCCGAAGGCTTTCACATCAGACTTATTGAACCGCCTGCACTCGCTTTACGCCCAATAAATCCGTACAACGCTTGCCACCTACGTATTACCGCCGCTGCTGGCGGTGC
+
GGGGGGGGGGGGGGGGGGGGGGGGGGGGGGGGGGGGGGGGGGGGGGGGGGFGGGGGGGGGGGGGGGGGGGGGGGGGGGGGGGGGGGGGGGGGGGGGGGFGFGGGGGGGGGGGGGGGGGGGGGGGGGGGGGGGGGGGGGGGGGGGGGGGGGGG8AFFGGGGGDFGGGGGGGFFGGGGFGGGFCFFGF?FDGGGDADGG>D5?DFFFFFFFF?=FB3FFFFFEFF;E=>B@FFDFEFFFFFFFEC;D6>DFFFE<.7;>430<<E;BF<0:?2?BB78:<>A>9<4(-(3>96>7244#####
@M05025:18:000000000-B3NL5:1:1101:6982:3521 2:N:0:CACTCA
TTCAGAGGACTACTGGGGTATCTAATCCTGTTCGCTACCCATGCTTTCGAGCCTCAGCGTCAGTTGCAGACCAGAGAGCCGCCTTCGCCACTGGTGTTCTTCCATATATCTACGCATTCCACCGCTACACATGGAGTTCCACTCTCCTCTTCTGCACTCAAGTTCAACAGTTTCTGATGCAATTCTCCGGTTGAGCCGAAGGCTTTCACATCAGACTTATTGAACCGCCTGCACTCGCCTTACGCCCAATAAATCCGGACAACGCTTGCCACCTACGTATTACCGCGGCTCATGGCCGGGT
+
GEFGGFGGGGGGFGGGFGGGGGFGGGGFGGGGGGGGGGGGGGGGGGGGGGFGGA@FFGGCF@FGGFDGGGGC<EDGGEFGFGGGFGGEGGGGGG?FGEFGGFGFGFFGGFFFFFGGGGGFGGFGGG:FGGFFGEFGG?=D9>EFGGGGGGGGGGG8DCGFFBFFFGGGDD=DAD7E+=@DD+DED=CFC6CCCC6FFDGEFBFAFFFFFAEEA3:AF6*9A<A6>5(9(>2BFFFFFB@?;;E;@;9?1=8AF5?E;6(7;08(4:6<?()<:0(438).36491>>1((()).,.#####
@M05025:18:000000000-B3NL5:1:1101:25648:3525 2:N:0:CACTCA
TTCAGAGGACTACTCGGGTATCTAATCCCGTTCGATACCCACGCTTTCGTGCTTCAGCGTCAGTTGGGCGCCGGTATGCTGCCTTCGCAATCGGAGTTCTGCGTGATATCTATGCATTTCACCGCTACACCACGCATTCCGCATACTTCTCGCCCACTCAAGAACGCCAGTTTCAACGGCGGAGCGAGGTTGAGCCCCGCGATTTTACCGCTGACTTGGCATTCCGCCTACGCACCCTTTAAACCCAATAAATCCGGATAACTCTCTCCTCCCCCGCATTACCGCTGCTGCTGGCCGGTGC
+
GGGGGGGGGGGFCFFCEGGGGGGGGGGGGGGGGGGGGGGGGGGGGGGGFGC@FGGGGDCGGGDGFFC7F7C7FGGGG8?FFGGGGGGDFGGFCFGGGGGF,E@FGGGF9FFG<FAFFFGCFGFEFEDFFFDEGGGGGGGGGGGGGFGCEAEE6C8EE6DFD97:FEDC5@?;:CFFF*CC*)9?CC3CCDG58)>FFEGD055:3B=69:>>D>BFF*)4?2>F9:B01::00(-7::7?4<288?F0244A4:(4(::(<?>92052(4:(((4(((((-66(,(((424)5((4#####
@M05025:18:000000000-B3NL5:1:1101:16096:3545 2:N:0:CACTCA
TTCAGAGGACTACCGGGGTATCTAATCCTGTTCGCTACCCATGCTTTCGAGCCTCAGCGTCAGTTGCAGACCAGAGAGCCGCCTTCGCCACTGGTGTTCTTCCATATATCTACGCATTCCACCGCTACACATGGAGTTCCACTCTCCTCTTCTGCACTCAAGTTCAACAGTTTCTGATGCAATTCTCCGGTTGAGCCGAAGGCTTTCACATCAGACTTATTGAACCGCCTGCACTCGCTTTACGCCCAATAAATCCGGACAACGCTTGCCACCTACGTATTACCGCGGCTGCTGGCGTACA
+
GGGGGGGGGGGGGGGGGGGGGGGGGGGGGGGGGGGGGGGGGGGGGGGGGGGGGGGGGGGGGGGGGGGGGGGDGG<EGGGGGGGGGGGGGGGGGGGGFGGGGGGGGGGFGGGGGGGGGGGGGGGGGDGGGGGGGGGGGGGGGGGGCDGGGGGGGGGGGGGGGF=FFFGGGGGGGGGFGGGGFGGGGGGGGGGDCFGGGFCAEFFFFFFFFFEFFBFFFFF?E9C=E59@BDDFFFA;7>?DFCF<0;;@0@;E>377>(39>?F996:0::97?04?(4<ABFFABB(0(((-)43,#####
@M05025:18:000000000-B3NL5:1:1101:16527:3556 2:N:0:CACTCA
TTCAGAGGACTACTGGGGTATCTAATCCTGTTCGCTACCCATGCTTTCGAGCCTCAGCGTCAGTTACAGACCAGAGAGCCGCCTTCGCCACTGGTGTTCTTCCATATATCTACGCATTCCACCGCTACACATGGAGTTCCACTCTCCTCTTCTGCACTCAAGAAACACAGTTTCCGATGCAATTCCTCGGTTAAGCCGGGGGCTTTCACATCAGACTTATCTTTCCGCCTGCGCTCGCTTTACGCCCAATAAATCCGGACAACGCTTGCCACCTACGTATTACCGCGGCTGCTGGCGTCTG
+
GGGGGGGGGGGGGGFGGGGGGGGGGGGGGGGGGGGGGGGGGGGGGGGGGGGGGGGGGGGGGGDFGGGGGGGGGGGGGGGGGGGGGGGGGGGGGGFGGGGGGGGGGGGFGGGGGGGGGGGGGGGGGGGGGGGGFGGGGGGGGGDFGGGGGGGGGGGGGFGFGCFFDFGGFGGGGGGGGGGGGGGGGF+BDCGG6>FGGFGEFEFFFAA6AFFFA@);=FFEFEFEFFFF;(211;FF9B?B:BF6<F;?:7:A29<>F>B>B:?>;:14:?<?08:?:249?AB<0((442(8?)(-#####
@M05025:18:000000000-B3NL5:1:1101:6216:3557 2:N:0:CACTCA
TTCAGAGGACTACCAGGGTTTCTAATCCTGTTCGATACCCACGCTTTCGTGCATGAGCGTCAGTTGAGCGCCGGTATGCTGCCTTCGCAATCGGAGTTCTGCGTGATATCTATGCATTTCACCGCTACACCACGCATTCCGCATACTTCTCGCTCACTCAAGAACGCCAGTTTCAACGGCACGACGGGGTTGAGCCCCGAAATTTTACCGCTGACTTGACATTCCGCCTGCGCACCCTTTAACCCCAATAAATCCGGATAACGCTCGCATCCTCCGTCTTCCCTCGTCCCCTGGCCCACGT
+
GGGFG@AFGFGGGGGGGDCFGFGGGGGGGAFGFGGGGGGGGGGGEGGCGFGG?FCF@FFGFGGGEGGFEGGGGEGDG8EDCAFGFFGGGGEGGG7FGCCDCGGGDGFGGGGGFGGGGGGGGGDCFEGGGGGGCEEDGEGGFGEEE?DFDGGGG6DEFGGGFF,:C+4;69@<BFCFGGGGECD5C*:DG59D8ACCDB3>>:AFFFFFF30656;F+92:<45<2(4312((3391::(4<4))(-8(:?<<<F?9461?4.(-(437;:(472:0(,4()).).((-(((,(-,1#####
@M05025:18:000000000-B3NL5:1:1101:18227:3581 2:N:0:CACTCA
TTCAGAGGACTACTAGGGTATCTAATCCTGTTCGCTACCCATGCTTTCGAGCCTCAGCGTCAGTTGCAGACCAGAGAGCCGCCTTCGCCACTGGTGTTCTTCCATATATCTACGCATTCCACCGCTACACATGGAGTTCCACTCTCCTCTTCTGCACTCAAGTTCAACAGTTTCTGATGCAATTCTCCGGTTGAGCCGAAGGCTTTCCCACCAGACTTATTGAACCGCCTGCACTCGCTTTACGCCCAATAAATCCGGACAACGCTTGCCAACTACGTATTACCGCGGCCTCTGGCGCTGT
+
GDFFGGGGGGGGGGGGGGGGGGGGGGGGGGGGGGGGGGGGGGGGGGGGGGGGGGGFFGGGGGGGGGFGGGGGGGGGGGGGGGGGGGGGGGGGGGGGGGGGGGGGGGGGGGFGFGGGGGGGGGGGGGGGGGGFGGGGGGCGCGGGGGGGGGGGGGGGFGGGGFFDGGGGGDGFFGGG7FFFAGGGGGGGCDGGGAGF??DBBDAAFAB5*95@F44?AFFEF1<*::=@@=2936>@B0280);?0>0<?D@<CCE1>606>??91((-24))(.,3,32<><<6(4((4-((().5#####
@M05025:18:000000000-B3NL5:1:1101:5552:3725 2:N:0:CACTCA
TTCAGAGGACTACAGGGGTTTCTAATCCTGTTCGCTACCCATGCTTTCGAGCCTCAGCGTCAGTTGCAGACCAGAGAGCCGCCTTCGCCACTGGTGTTCTTCCATATATCTACGCATTCCACCGCTACACATGGAGTTCCACTCTCCTCTTCTGCACTCAAGTTCAACAGTTTCTGATGCAATTCTCCGGTTGAGCCGAAGGCTTTCACATCAGACTTATTGAACCGCCTGCACTCGCTTTACGCCCAATAAATCCGGACAACGCTTGCCACCTAAGTATTACCGCGGCTGCTGGCAGGAA
+
GGGGGGGGGGGGGGGGGGGGGGGGGGGGGGGGGGGGGGGGGGGGGGGGGGGGGGGGGGGGGGGDGGGGGGGGGGGDGGGGGGGGGGGGGGGGGGGGGGGGGGGGGGGGFGFGGGGGGGGGGGGGGGGGGGGGGGGGGGGGGGFGGGGGGGGGGGGGGGGGGCEGGGGGG?FGGCGGGGFGG8=DGCFGGGGGGFGGGFGDFFFFFFFFFFFFFE6FFFFFFCEEEBFB25225><E;BFFFFFFF3:?=@=.;))3:1:>F?BFB:(2:443882)(-.<2<AF?>6((,4(.53:#####
@M05025:18:000000000-B3NL5:1:1101:11594:3753 2:N:0:CACTCA
TTCAGAGACTACACGGGTATCTAATCCTGTTCGATACCCACGCTTTCGTGCTTCAGCGTCAGTTGGGCGCCGGTATGCTGCCTTCGCAATCGGAGTTCTGCGTGATATCTATGCATTTCACCGCTACACCACGCATTCCGCATACTTCTCGCCCACTCAAGAACGCCAGTTTCAACGGCGGAGCGAGGTTGAGCCCCGCGATTTTACCGCTGACTTGGCATTCCGCCTACGCACCCTTTAAACCCAATAAATCCGGATAACGCTCGCATCCTCCGTATCACCCCGGCTCCTGGCACACTTC
+
GGGGGGGGGGGGGGGGGGGGGGGGGGGGGEGGGGGGGGGGGGGGGGGGGDGGGGGGGGGGGGGGGGGGGGGGGGGGGGGFGGGGGGGGGGGGGGGGGGGEFGGGGGFFGFFGFGGGGFGGGGGGGD@FGGGGGGGGGGFFGGGGGGGGAFGGECEG:DFG@,DE6>ECGFG;E9@FDDGG7CDEGGGGGGGD74<CDDGDB557FFFBBE2>><A@FF?2>B9<BFF:<1,44>FFF?B9A9A:<618B24)<:9(28B9??6(-(47(44)4:3134(6<:(,7(-1(,35,:0<#####
@M05025:18:000000000-B3NL5:1:1101:5882:3760 2:N:0:CACTCA
TTCAGAGGACTACACGGGTATCTAATCCTGTTCGATCCCCGCACTTTCGTGCCTCAGCGTCAGTAGGGCGCCGGAAGGCTGCCTTCGCAATCGGGGTTCTGCGTGATATCTATGCATTTCACCGCTACACCACGCATTCCGCCTTCTTCTCGCCCACTCAAGGCCCCCAGTTTCAACGGCCGGACGGGGTTGAGCCCCGAATTTTTACCGCTGACTTAAAAGCCCGCCTACGCCCCCTTTAAACCCAATAAATCCGGATAACCCCCGCATCCTCCGTATTACCGCGGCCGCTGGCCCGTAA
+
GGGGGGGGGGGGGGGGGGGGGGGGGGGGGGGGGGGGGGGGGGGGGGGGGGGGGGGGGGGGGGGGGGGGGGGGGGGGGGGGGGGGGGGGGGGGGGGGGGGGGGGGGGGGGGGGGGGGGGGGGGFEGGGGGGGGGGGGGGFFGGGGGGGGGGGGGGGGGGGFGGGGGGGGGGGF:CFGGGGGGDDCDGDGGGGGGFGGGFCDEEFFF?FFFB9(79:FFFFAAFFFF99>:18:>(42907?<B<FF0,2(82A4<?FF:0?D2(4(,(7>0;?)-(48,8:)6910(,,((-761:0#####
@M05025:18:000000000-B3NL5:1:1101:15636:3765 2:N:0:CACTCA
TTCAGAGGACTACAAGGGTATCTAATCCTGTTTGCTCCCCACGCTTTCGCACCTGAGCGTCAGTCTTTGTCCAGGGGGCCGCCTTCGCCACCGGTATTCCTCCAGATCTCTACGCATTTCACCGCTACACCTGGAGTTCTACCCCCCTCTACAAGACTCTAGCCTGCCAGTTTCGGATGCAGTTCCCAGGTTGAGCCCGGGGATTTCACATCCGACTTGACAGACCGCCTGCGTGCGCTTTACGCCCAGTAATTCCGATTAACGCTTGCACCCTCCGTATTACCGCGGCTGCCGGCCATTC
+
GGGGGGGGGGGGGGGGGGGGGGGGGGGGGGGGGGGGGGGGGGGGGGGGGGGGGGGGGGGGGGGGGGGGGGGGGGGGGGGGGGGGGGGGGGGGGGGGGGGGFGGGGGGGCGGGGGGGGGGGFFGGGGGGGGGGGGGGGGGGGGFGGGGGGGGGGFGGGGGGGGFGFGGGGGGFGGGGGGCFFGDGGGFFCFFDG4C48AG>DFFFFFFFFF<;.67BFEE3;CF1@D96>3:BFBFFB9>B:2>2:96:0894A><470:6:A<06?FFFD?0?B:634??:446,((-1((2(,(-#####
@M05025:18:000000000-B3NL5:1:1101:11810:3770 2:N:0:CACTCA
TTCAGAGGACTACTAGGGTATCTAATCCTGTTCGATACCCACGCTTTCGTGCTTCAGCGTCAGTTGGGCGCCGGTATGCTGCCTTCGCAATCGGAGTTCTGCGTGATATCTATGCATTTCACCGCTACACCACGCATTCCGCATACTTCTCGCCCACTCAGGAACGCCAGTTTCAACGGCGGAGCGAGGTTGAGCCCCGCGATTTTACCGCTGACTTGGCATTCCGCCTACGCACCCTTTAAACCCAATAAATCCGGATAACGCTCGCATCCTCCGTATTACCGCGGCTGCTGGCCGCACC
+
GGGGGGGGGGGGGGGGGGGGGGGGGGGGGGGGGGGGGGGGGGGGGGGGGGGGGGGGGGGGGGGGGGGGGGGGGGGGGGGGGGGGGGGGGGGGGGGGGGGGGGGGGGGGGGGGGGGGGGGGGGGGGDGGGGGGGGGGGGGGGGGGGGGGGGGGGGGGGGGGGGFGGGGGGCFFGGGGGGGGGDGGGDDGGGGGFFGGGFDBFF>3>FFFFFFFDFFFFFF?FFFFBFFF6?F:>:>FFBBFADB>BFFF?)5)5>?BF6:<BDFFF:>;9?>?>DFFB?F?BA<8>BBFF907??B.#####
@M05025:18:000000000-B3NL5:1:1101:7112:3774 2:N:0:CACTCA
TTCAGAGGACTACTCGGGTTTCTAATCCTGTTCGCTACCCATGCTTTCGAGCCTCAGCGTCAGTTGCAGACCAGAGAGCCGCCTTCGCCACTGGTGTTCTTCCATATATCTACGCATTCCACCGCTACACATGGAGTTCCACTCTCCTCTTCTGCACTCAAGTTCAACAGTTTCTGATGCACTCCTCCGGTTGAGCCGAAGGCTTTCACACCACACTTATTGAACCGCCTGCACCCGCTTCACGCCCAATAACTCCGGACAACGCTTGCCACCAACGTATTACCCCGGCTGCTGGCGCGCT
+
GGGC@EGGGGGGGGFFCE<@BFFGFGFGGGGGF@C@FGGGCFFGFCCEGGFECFGEFGEFGGGEEEGFF9F7B@EED7FE7FF,C<FFGGDA?FDC4FEGEGFCFFGGCFFFF+:F@FCF,CBBFG+CEG9E,===DDGGGF;B9DC9DF,D,=EFGCDDGE,@EFFGF?FGGGG?FF?=F+AFG7FG693=9C*9F?GA*3@9*;FA@6)-/))3;+*9>**8.>-5(/1,3;(369(((/723(31/=)/).-489<>;(829:626(48(,,418(58).)(4-,3(((5.04#####
@M05025:18:000000000-B3NL5:1:1101:7242:3788 2:N:0:CACTCA
TTCAGAGGACTACAGGGGTTTCTAATCCTGTTCGCTACCCATGCTCTCGAGCCTCAGCGTCAGTTGCAGACCAGAGAGCCGCCTTCGCCACTGGTGTTCTTCCATATATCTACGCATTCCACCGCTACACATGGAGTTCCACTCTCCTCTTCTGCACTCAAGTTCAACAGTTTCTGATGCAATTCTCCGGTTGAGCCGAAGGCTTTCACATCAGACTTATTGAACCGCCTGCACTCGCTTTACGCCCAATAAATCCGGACAACGCTTGCCACCTACGTATTACCGCGGCTGCTCGCGTTGT
+
GGGGGGGGGGGGGGGGGGGGGGGGGGGGGGGGGGGGGGGFGGEGGGGDGGGGGFGGGGGGD:FGGGGGFGGGGGGGGGGGGGGGGGGGGGGGGGGGGGGGGGGGGGGGGGGGGGGEGGGCFGGGGGGGGGFGFGGGGGGAEGEGGGGGGGGGGGGGGGGCEEFGGGCFGGGFGGGGGGFGGFE,7;CFCCDDDFDFGFGFEEFF?AFFFF7@FF9FFA;AE@C*69@FF?9@D;EE?F2??C927(7@(33=9?CEF@0;0::19:B1<F27B13:3<2<7<AA,3,1,2(2))--#####
@M05025:18:000000000-B3NL5:1:1101:15760:3802 2:N:0:CACTCA
TTCAGAGGACTACCAGGGTTTCTAATCCTGTTTGCTCCCCACGCTTTCGTGCCTCAGTGTCAGTGTTGGTCCAGGTAGCTGCCTTCGCCATGGCTGTTCCTCCTGATCTCTACGCATTTCACTGCTACACCAGGAATTCCGCTACCCCCTACCACACTCTAGTCGCCCAGTATCCACTGCCGCTCCCAGGATGAGCCCACGGCCTTCACCACGGACTTAACAGCCCACCGACGCACGCTTTCAGCCCAGTCATTCCGAGTAACGCTTGCACGCTTCGTATGACCGCGGCCCGTGGGTGCTG
+
GGFC<-,C<FF9@8AF@@F@@<6,;C<,6,CFFGF9@F@CFGGG,BFCFCFECFC,;CF,C6EEAFC8FFG,BEFAAD8,CF8FGE@:@FBA844@AE5:,CEFGF?,,55??=+?C=A,CFFA,9AFFE:E,+84@8,9@CE+B?C+6+@8=,6,B88,,>=ECEG+=FFGCD+=+=2=,0+69D9F66+3+*+;*9;*<>5*3**/***:9)-/06*18*8(((-((((,,6,66>1(/4)1?1(.2>).5).64(-(,66,(,,4<77-38((,.,,,))43(((((((,-((#####
@M05025:18:000000000-B3NL5:1:1101:21824:3802 2:N:0:CACTCA
TTCAGAGGACTACAAGGGTATCTAATCCTGTTCGATACCCACGCTTTCGTGCTTCAGCGTCAGTTGGGCGCCGGTATGCTGCCTTCGCAATCGGAGTTCTGCGTGATATCTATGCATTTCACCGCTACACCACGCATTCCGCATACTTCTCGCCCACTCAAGAACGCCAGTTTCAACGGCGGAGCGAGGTTGAGCCCCCGTATTTTACCGCTGACTTGACAGTCCGCCTACGCACCCTTTAAACCCAATAAATCCGGATAACGCTCGCATCCTCCGTATTACCGCGGCTTCTGGCCCTTGG
+
GGGGGGGGGGGGGGGGGGGGGGGGGGGGGGGGGGGGGGGGGGGGGGGGGGGGGGGGGGGGGGGGGGGGGGGGGGGGGGGGGGGGGGFGGGGGGGGGGGGGGGGGGGGGGGGGGGGGGGGGGGGGGGGGGGGGGGGGGGGGGGGGGGGGGGGGGEGGGGGGFGGGGGGGGEFFGGGGGGGGGGGGGGGGGGFCCFGGGFGF>BAFFFAFFFBFF>?BFB<?BFFFFB9:(47?9(9BF08?AF2281???BB4<DFF><0:<7:B(4(3(4;F?BF96(25)59((,43,(().-44#####
@M05025:18:000000000-B3NL5:1:1101:13209:3838 2:N:0:CACTCA
TTCAGAGGACTACTGGGGTTTCTAATCCTGTTCGCTACCCATGCTTTCGAGCCTCAGCGTCAGTTGCAGACCAGAGAGCCGCCTTCGCCACTGGTGTTCTTCCATATATCTACGCATTCCACCGCTACACATGGAGTTCCACTCTCCTCTTCTGCACTCAAGTTCAACAGTTTCTGATGCACTTCTCCGGTTGAGCCGAAGGCTTTCACATCAGACTTATTGAACCGCCTGCACTCCCTTTACGCCCAATAAATCCGGACAACGCTTGCCACCTACGTATTACCGGCGCTGCTGGCGAGTA
+
FGGGF<FGFFGGGGFFGGGGGGGGGGGGGGGGGGGGGGGGGGGGDGGGGGGGGGGGGGGGD7@CFFGGGGF@FGFGGGGGGGGEFBFFGCGGGGGGBFGGGGGGGGGEGGGGGGGDGGGGFGGGGG>FGGGGGGEFFGGGGG9>DF?DFGGGGGGG8AFGGGGFGGGGGGGGGCDF7FGFG+A=DDGFGDGGDFGFFD5?A596AFFAAFEB+6*99EAE<*6>E22=2-/7:>EE1/874);042122=4ACCEEB(036:31(-460><<6(((4().8))-(((-79>9?084#####
@M05025:18:000000000-B3NL5:1:1101:10527:3849 2:N:0:CACTCA
TTCAGAGGACTACACGGGTTTCTAATCCTGTTCGCTCCCCATGCTTTCGCTCCTCAGCGTCAGTAAATGCCCAGAGACCTGCCTTCGCCATCGGTGTTCCTCCTGATATCTGCGCATTTCACCGCTACACCAGGAATTCCAGTCTCCCCTACATCACTCTAGTCTGCCCGTACCCACCGCAGATCCGAGGTTGAGCCTCGGACTCTCACGGCAGACGCGACAAACCGCCTACGAGCTCTTTACGCCCAATAAATCCGGATAACGCTTGCGCCCTACGTATTACCGCGGCTGCTGGCCGAGT
+
GGGGGGGGGGGGGGGGGGEGGGGGGGGGGGGGGGGEGGGGGGGGGGGGGGGGGGGGGGGGGGGGGGGGGGGGGGFGGGGGGGGGGGGGGGGGGGGEGGGGGGGGGGGGGGGFGGGGGGGGGGGGGGEGFGCFGGGGGGGGGGFGFGGGGGGGFDF8DDFFGAEGG8EFGGGGGGGGC>>CCCD,;?F5DDGGGFC>D6>?BDEFF=F*BA92462A5>9FF@F;FD199???1:19(564.4<1<>61:(2<<A4?B6?6?4421824<09BFF(1422434<B1(4(3418)8(,#####
@M05025:18:000000000-B3NL5:1:1101:12036:3891 2:N:0:CACTCA
TTCAGAGGACTACAGGGGTTTCTAATCCTGTTCGCTACCCATGCTTTCGAGCCTCAGCGTCAGTTGCAGACCAGAGAGCCGCCTTCGCCACTGGTGTTCTTCCATATATCTACGCATTCCACCGCTACACATGGAGTTCCACTCTCCTCTTCTGCACTCAAGTTCAACAGTTTCTGATGCAATTCTCCGGTTGAGCCGAAGGCTTTCACATCAGACTTATTGAACCGCCTGCACTCACTTTACGCCCAATAAATCCGGACAACGCTTGCCACCTACGTATTACCGCGGCTGCTGGCAGGTC
+
GGGGGGGGEGGGGGGGGGFGGGGGGGGGGGGGGGGGGGGGGGGGGGGGGGGGGGGGGGGGGGGGGGGGGGGGGGGGGGGGGGGGGGGGGGGGFGFGFGGFGGGGGGGEGGFFGGDGGGGGGGGGGGFGGGGGGGGGGGFGGG9DDEFGGGGFGGGGGGGGGGGFGGGGGGGGGGGGGGGGGFGGGFCFGGGGDFFFFF>D5B6?FFFFFFEFFF*@FECFF4EEE=>B@?DFFFAFFFFF357200:?81=)>6569@(36?FB>F??F:B><??B:B<<2-6<1>F09>(24.(,#####
@M05025:18:000000000-B3NL5:1:1101:10933:3892 2:N:0:CACTCA
TTCAGAGGACTACACGGGTTTCTAATCCTGTTTGCTCCCCACGCTTTCGAGCCTCAGCGTCAGTTACAGACCAGAGAGCCGCCTTCGCCACTGGTGTTCCTCCATATATCTACGCATTTCACCGCTACACATGGAATTCCACTCTCCTCTTCTGCACTCAAGTTTCCCAGTTTCCAATGACCCTCCCCGGTTGAGCCGGGGGCTTTCACATCAGACTTAAGAAACCGCCTGCGCTCGCTTTACGCCCAATAAATCCGGACAACGCTTGCCACCTACGTATTACCGCGGCTGCTGGCACGGT
+
GGGGGFFGGGGGFFGGGGFFGGGGFGGGGGGGGGGFGGGGGGGGGGGGGGGGGGGGGGGGGGGGGGGGGGEGGGGGGGGGGGGGGGGGGGGGGGEFGGGGGGGGGGGGGGGFFGGGDGGGGGGGGGGGEGGFGGFFGGGEGA>FFCDFGGADDGGDFGFFGGGGGCDFGGFFFGFGGGGFGDFGGGGGGGDGGFGGFDGFDEEAFFFFFFE@FEEFFAEEFFF;@F0>BFF?B0(8;>BBFFB?F091:1:BAFFBFFB09?F>>F:?F?AD6407(4<)4)5922(39408:D0(#####
@M05025:18:000000000-B3NL5:1:1101:12749:3901 2:N:0:CACTCA
TTCAGAGGACTACTAGGGTATCTAATCCTGTTCGCTACCCATGCTTTCGAGCCTCAGCGTCAGTTGCAGACCAGAGAGCCGCCTTCGCCACTGGTGTTCTTCCATATATCTACGCATTCCACCGCTACACATGGAGTTCCACTCTCCTCTTCTGCACTCAAGTTCAACAGTTTCTGATGCAATTCTCCGGTTGAGCCGAAGGCTTTCACATCAGACTTATTGAACCGCCTGCAGTCGCTTTACCCCCAATAAATCCGGACAACCCTTCCCACCTACGTATTACCGCGGCTGCTGGCAGGTA
+
GGGGG9EF8FGGGGGG@A@@FFGGFGGGGGGFCEFGGGGGFFFGGCECEDGGGFGCFFGGFGGGCFFFGFGGGGCCCEGGCFGGGGEGEEGGGGBEFFEFGF<ACC9BF9FEFGGG=FFFGG?8FFEGCFCE@E8,@8FGGE9FC=@AFGFCDFFEC9F8@9DEG,@8F?=:@DFG7C+BAAFADFGDD+@CCF?FG>6*956AA6AFFFFEBE3>AF*:A47*0:)-:2@D((00(8<<0>C)(4(6?@EF)19600((,(,((,4(.8A??:(,0,,5(.443;((7(702),4#####
@M05025:18:000000000-B3NL5:1:1101:15686:3928 2:N:0:CACTCA
TTCAGAGGACTACCCGGGTATCTAATCCTGTTTGCTCCCCATGCTCTCATGCCTCAGCGTCAGTTACAGTCCAGTAAGTCGCCTTCGCCACTGGTGTTCTTCCTAATCTCTACGCATTTCACCGCTACACTAGGAATTCCACTTACCTCTCCTGCACTCTAGTTAAACAGTTTTATATGCTTTCTACAGGTTAAGCCTATATATTTAACATATAACTTGTTTAACCGCCTACGCATCCTTTACGCCCAGTTATTCCGAACAACGCTTGCCACCTACGTATTACCGCCGCTGCTGGCGAAAC
+
GGGGGFGGGGGGGGGGGGGGGGGGGGGGGGGGGGGGGGGGGGGGGGGGGGGGGGGGGGGGGDGGGGGGGGGGGGGGFGGGGGGGGGGGGGGGGGGGGGGGGGGGEGGGGGGGGGGGGGFGGGGGGGEGGGGGGGDEFGGGGFGGFFEFDEGGGFGGGFGEGDCFFGGGGGGGGGGGGGGGGGGGGDGCGFGDDDGGCFFFFFFFFFAFFFE6FCCFFFEFFDFF5@=A=AA@4=49@FFEF;6452>55(>?EFF?@@D>>3?6(,63;;7)4/(=6@<CFCF3(4(411(42?0<#####
@M05025:18:000000000-B3NL5:1:1101:20782:3942 2:N:0:CACTCA
TTCAGAGGACTACTCGGGTATCTAATCCTGTTCGCTACCCATGCTTTCGAGCCTCAGCGTCAGTTGCAGACCAGAGAGCCGCCTTCGCCACTGGTGTTCTTCCATATATCTACGCATTCCACCGCTACACATGGAGTTCCACTCTCCTCTTCTGCACTCAAGTTCAACAGTTTCTGATGCAATTCTCCGGTTGAGCCGAAGGCTTTCACATCAGACTTATTGAACCGCCTGCACTCGCCTTACGCCCAATAAATCCGGACAACGCTTTACCACTACGTATTACCGCGGCTGCTGGCGAGGC
+
FGGGGFGGGGGGGGGGGDGGGGGGGGGGGGGGGGGGGGFGGGGGGGGGGGGGGGGGGGGGGGEGGGGGGGGGGG@CFGGGG7FGGGGGFEGGFDEEGEDFGGGFGGGFFDGGGGGGGGGGCFGGDEGGDGGFCECGFGGGGGGGGGFGGGGGGGFGFCB,DGGGFFFFGGGFDFDGFGGGGGGAFGDGGGGGCFGGG>CAEFFFAAFCFFFEFF6AFF=EEAEEEFFB=D=B@F=46((6:EFF@;9273;AC?<806((,361310().)-43(5:3))5)-)((((1(,(48(4#####
@M05025:18:000000000-B3NL5:1:1101:22744:3982 2:N:0:CACTCA
TTCAGAGGACTACAAGGGTTTCTAATCCTGTTCGATACCCACGCTTTCGTGCTTCAGCGTCAGTTGGGCGCCGGTATGCTGCCTTCGCAATCGGAGTTCTGCGTGATATCTATGCATTTCACCGCTACACCACGCATTCCGCATACTTCCCGCCCACTCAAGAACATCAGTTTCAACGGCACGACGGGATTGAGCCCCGAATTTTTACCGCTGACTTGATATTCCGCCTACGCACCCTTTAAACCCAATAAATCCGGCTAACGTCGTCATCCTCCGTATTACTGCGGCTGACGGCCGTACG
+
@--CDEF?CFFFGF<FFGCECEAEFD,CF9FFEC<@F:EFDEGDGD8,FFFGFGGGG@+,B:FEDF8E8FEFFDC@BFGFECFGGCDEE@BFC:,FB8ADGFFBFDEF,,C5,AFGFA9?FFG@FG7F,,688>6>=CF9DG7=CGF8A,@C=CCE6CGFGG7F@FF,9?FGGFG7?DCD@D>A>C)C*)2288<F*))08388+10;A5663((;AFA?)9:4444((-1:1<041(37>457:6<:1?<)647>1(-8?7:(((-,8(.4)-3,4?(2)---.6(29(.((,-,#####
@M05025:18:000000000-B3NL5:1:1101:21698:3996 2:N:0:CACTCA
TTCAGAGGACTACTAGGGTATCTAATCCTGTTTGCTCCCCACGCTTTCGAGCCTCAGCGTCAGTTACAGACCAGAGAGCCGCCTTCGCCACTGGTGTTCCTCCATATATCTACGCATTTCACCGCTACACATGGAATTCCACTCTCCTCTTCTGCACTCAAGTTTCCCAGTTTCCAATGACCCTCCCCGGTTGAGCCGGGGGCTTTCACATCAGACTTAAGACACCGCCTGCGCTCGCTTTACGCCCAATAAATCCGGACACCGCTTGCCACCTACGTATTACCCCGCCTGCTCGCGGCGC
+
GGGGGGGGEGGGGGGGGGGGGGGGGGGGGGGGGGGGGGGGGGGGGGGGGGGGGGGGGGGGGGFGGGGGGDGGGFGFGEGGGGGGGGDGEGGGGGFGEFGGGGGFGGGGGGGGGGGGGGEGDGGGGGGGGGCC9FFGGDCGGGEGCFGGGGFCCAFGGDG88D=,@FGGGG@D8D?9EDFFGFFCGG6:9CDCDF5>FE7?9;BB4;B@AF?8=<3FF6;)99)3382:>??;313149?:3A<(4,43-(.).6A?6((9B(4-9(86::)513(:14).4)62(,406(4?:)(,#####
@M05025:18:000000000-B3NL5:1:1101:11337:4033 2:N:0:CACTCA
TTCAGAGGACTACCGGGGTTTCTAATCCTGTTCGATACCCACGCTTTCGTGCTTCAGCGTCAGTTGGGCGCCGGTATGCTGCCTTCGCAATCGGAGTTCTGCGTGATATCTATGCATTTCACCGCTACACCACGCATTCCGCATACTTCTCGCCCACTCAAGAACGCCAGTTTCAACGGCGGAGCGAGGTTGAGCCCCGCGATTTTACCGCTGACTTGGCATTCCGCCTACGCACCCTTTAAACCCAATAAATCCGGATAACGCTCGCATCCTCCGCATTACCGCGGCTGCTGGCCGGTCA
+
GCGGGGGGGGGGGGGGGGGGGGGGGGGGGGGGGGGGGGGGGGGGGGGGGGGGGGGGGGGGGEGGGGGGGGGGGGGGGGGGGGGGGFGGGGGGGGGGGGGGGGGGGEGGGGGGGFGGGGAFGGGGGDEGGGGG7>CCEGFGGGGGG?FGGGGGGGGGGCFGGEGGGGGGDGGGCFFCDGGGGGGGGGGGGDGGGFGC<ADFFF>FFBFFFEF9>7?6=BB?<A<5<?0802?FB:BB<(34<A<A2:?:?D7<A<(4211:B>?B:<>B9:BB2.4903(442649((-39?>?:?:#####
@M05025:18:000000000-B3NL5:1:1101:5404:4069 2:N:0:CACTCA
TTCAGAGGACTACTGGGGTTTCTAATCCTGTTTGCTCCCCACGCTTTCGTGCCTCAGTGACAATGTTGGTCCAGGTAGCTGCCTTCGCCATGGATGTTCCTCCTGATCTCTACGCATTTCACTGCTACACCAGGAATTCCGCTACCCTCTACCACATTCTAGTCATCCAGTATCCACTGCAGTTCCCAGGTTGAGCCCAGGGCTTTCACAACGGACTTAAATAACCACCTACGCACGCTTTACGCCCAGTAATTCCGAGTAACGCTTGCACCCTTCGTATTACCGGCGCTCCTGGCATCTG
+
GGGGGGGGGGGGGGGGGGGGGGGFFGGGGGGGGGGGGGGGGGGGGGGGGGGGGGGGGGGGGGGFGGGGGGGGFFGGGGGGGGGGGGGGEGGGGDGGGGGGGGGGGGGGGGFGGGGDGGGGGGGGGGGGGGGGGGGGGGGGGGGGGGGGGGGGGGGGGGGGGFGGGGGGGGGGFGGGDFFDFGGGGGGG?FGGFBDGGFDFF*@FFACFFFFFFADFFF5A8AEFFE34A=)<9>):=BFFFFFFF=@?14>)7?3C@F1;D<380<6;?EFF2:0:?3,8?)49(((-23(-5)22#####
@M05025:18:000000000-B3NL5:1:1101:24939:4074 2:N:0:CACTCA
TTCAGAGGACTACAAGGGTTTCTAATCCTGTTCGCTACCCATGCTTTCGAGCCTCAGCGTCAGTTGCAGACCAGAGAGCCGCCTTCGCCACTGGTGTTCTTCCATATATCTACGCATTCCACCGCTACACATGGAGTTCCACTCTCCTCTTCTGCACTCAAGTTCAACAGTTTCTGATGCAATTCTCCGGTTGAGCCGAAGGCTTTCACATCAGACTTATTGAACCGCCTGCACTCGCTTTACGCCCAATAAATCCGGACAACGCTTGCCACCTACGTATTACCGCGGCTGCTGGCAGAAC
+
FGGGGGGGGGGGGGGGGGGGGGGGGGGGGGGGGGGGGGGGGGGGGGGGGGGGGGGGGGGGDFGGGGGGGGGGGGGGGGGGGGGGGGGGGGGFFGGFFGGGFGGGGGGGGGGGGGGGGGGGGGGGGGGGFGGGGGGGGFFFFF,=BFGFFGGGGGGCEEGFG9DAFGGGG?EGGDGGGFCGFGGGGGGGG6C>+;C6FEGFDBFFFFFFFFFFFFEFFFF4E4A4BBF2@=55:EFF(.,:?9E7@;6071=<).6@F9?>>?(49112:?FFB?B??7<<0))639(79>(4,)(,#####
@M05025:18:000000000-B3NL5:1:1101:18880:4115 2:N:0:CACTCA
TTCAGAGGACTACTCGGGTATCTAATCCTGTTCGCTACCCATGCTTTCGAGCCTCAGCGTCAGTTGCAGACCAGAGAGCCGCCTTCGCCACTGGTGTTCTTCCATATATCTACGCATTCCACCGCTACACATGGAGTTCCACTCTCCTCTTCTGCACTCAAGTTCAACAGTTTCTGATGCAATTCTCCGGTTGAGCCGAAGGCTTTCACATCAGACTTATTGAACCGCCTGCACTCGCTTTACGCCCAATAAATCCGGACAACGATTGCCACCTACGTATTACCGCGGCTCCTGGCCCTGT
+
GGGGGFGGFGGGGGGGGGGGGGGGGGGGGGGGGGGGGGGGGGGGGGGGGGGGGGGGGGGGGGGGGGGGGFFFGGGGGGGGGGGGGGGGGGGGGGFDDGGFGGGGGGGGFGFGGGGGGGGGGGGGGGGGGG:EFGDGFGGGFGGGGGGGGGFGG8FGGGGGGGGGFFGGGGGFGGFGGGFGFA@ADF?FGGGGDFGGGFGFFFFFFFFFFFFBFF3F>BCFFFECEF===@B=BFF=?FFFFC;;?3:;11;)7?E869?>FFFB02<BFA<<?<7:2:?F:BAB099(36,(,:(,#####
@M05025:18:000000000-B3NL5:1:1101:21782:4157 2:N:0:CACTCA
TTCAGAGGACTACAAGGGTTTCTAATCCTGTTCGATACCCGCACTTTCGTGCCTCAGCGTCAGTAGGGCACCGGTATGCTGCCTTCGCAATCGGGGTTCTGCGTGATATCTATGCATTTCACCGCTACACCACGCATTCCGCATACTTCTCGCCCACTCAAGGCACCCAGTTCCGACGGCAGGCCGGGGTTGAGCCCCGACATTTGACCGCCGGCTTAAATGCCCGCCTACGACCCCTTTAAACCAAATAAAACCGGATAACGCCCCAACCCACGCATATACCCGCCGTACCGCCCACGTT
+
ECGFG9EFDGGGGGFFGGGGDCFFGGGGGEFFGGGGGCCFEGGGGGGFEGFDGGFCFFEGGGGEE<E:FGGGGGGGGGGDFGGFGFDFEFFFFGFGGGFFCFGGGGGGCEEEEFFCFFFGGGGEFFCFGGGGGG6BEGEFGGGGCGFGE:FEC6EGGGFFDF?G68:6?FC5@FD*0;;D7CDCC48)?9D34;CFFFGFEF>+;1+19.30>>F>3)4))65:(-2((-31(,34((8>4447?0248A2)).,7>9??9)((,(,((,,3(4(,,((-.<:((((((--(-(-7#####
@M05025:18:000000000-B3NL5:1:1101:12532:4223 2:N:0:CACTCA
TTCAGAGGACTACTAGGGTATCTAATCCTGTTCGCTACCCATGCTTTCGAGCCTCAGCGTCAGTTGCAGACCAGACAGCCGCCTTCGCCACTGGTGTTCTTCCATATATCTACGCATTCCACCGCTACACATGGAGTTCCACTGTCCTCTTCTGCACTCAAGTCGCCCGGTTTCCGATGCACTTCTTCGGTTAAGCCGAAGGCTTTCACATCAGACCTAAGTAACCGCCTGCGCTCGCTTTACGCCCAATAAATCCGGATAACGCTTGCCACCTACGTATTACCGCGGCTGCTGGCTGGTG
+
GGGGGGGGGGGGGGGGGGGGGGGGGGGGGGGGGGGGGGGGGGGGGGGGGGGGGGGGGGGGGGGGGGGGGGGGGGGGGGGGGGGGGGGGGGGGGGGGGGGGGGGGGGGGGGGGGGGGGGGGGGGGGGGGGGGGGGGGGGGGGGGGGGGGGGGGGGGGGGGGGFGGGGGGGGGGGGGGGC6DFGGGGGGGGDGGGFGGGFG>EFFFFFFFFCFFF::FFFF:@CFEF3@BFFFDFBBFFFDFFFF?FFFF<FFFF>BBFF:<BA219<:6:?4>B2?:???DFFD96>F>049:::28#####
@M05025:18:000000000-B3NL5:1:1101:14514:4267 2:N:0:CACTCA
TTCAGAGGACTACCCGGGTATCTAATCCTGTTCGCTACCCATGCTTTCGAGCCTCAGCGTCAGTTGCAGACCAGAGAGCCGCCTTCGCCACTGGTGTTCTTCCATATATCTACGCATTCCACCGCTACACATGGAGTTCCACTCTCCTCTTCTGCACTCAAGTTCAACAGTTTCTGATGCAATTCTCCGGTTGAGCCGAAGGCTTTCACATCAGACTTATTGAACCGCCTGCACTCGCTTTACGCCCAATAAATCCGGACAACGCTTGCTACCTACGTATTACCGCGGCTGCTGGCTCCGT
+
GFGGGGGGFGGDFGGGGGFGGGGGGGGGGGGFGGGGGGGGGGGGGGGFGGGDGGGGGGGGGGGGGGGGGFGFGG?FGGGGGGGGCFGGGGGFDFEFEEGGGGGFFFGGFGGGGGGGGGGGFGGGGGGGGGE>EFGGGGGGFFFGGFDGGGGGGGGGGGGGGGGGGGAECFFGFG7=++=DGDDGGGGGGGGG5A;;CDGBEFFFAFFCFFFF+>EFFF4C??CC3>>@=@228./569;2()13<@022=3)4<)60(49908(211<?))-32<::1292)6433(((--4),20#####
@M05025:18:000000000-B3NL5:1:1101:12829:4273 2:N:0:CACTCA
TTCAGAGGACTACAGGGGTTTCTAATCCTGTTTGCTCCCCACGCTTTCGAGCCTCAACGTCAGTTGCCGTCCAGTAAGCCGCCTTCGCCACTGGTGTTCCTCCTAATATCTACGCATTTCACCGCTACACTAGGAATTCCGCTTACCTCTCCGGCACTCTAGAAAAACAGTTTCCAATGCAGTCCTGGGGTTAAGCCCCAGCCTTTCACATCAGACTTGCTCTTCCGTCTACGCTCCCTTTACCCCCAGTAAACACGGATAACCCTTGCCCCCTACGTATTACCCCGGCTCCTGGCCATCT
+
GGFEGDGGFGGGGEGGGGGGGGGGGGGGGGGGGGGEGFFEFGDGGGGGGGGDGGCGGGGGGGGGGGGGGGGDGFGGFFFGGGGGGGGGCFGGGGFFFGGGGGGGGGGCGGGGGGDGGGGGFFFEFECGGGDFGGFGGGFGFGGG8@EFGGFDCEDEGFDBADGGDC?EGGGGGCFGGGGGFFDF5;89CGDCFBFG79CEFFFFFA8ABFFF4:*)6:3@18<7@6@>@F(770/6:@@34)))./31(/)9?)).80602-)(48(.5(54142(,,56()64((,(((--(3(,#####
@M05025:18:000000000-B3NL5:1:1101:25420:4332 2:N:0:CACTCA
TTCAGAGGACTACCGGGGTATCTAATCCTGTTCGCTACCCATGCTTTCGAGCCTCAGCGTCAGTTACAGACCAGAGAGCCGCCTTCGCCACTGGTGTTCTTCCATATATCTACGCATTCCACCGCTACACATGGAGTTCCACTCTCCTCTTCTGCACTCAAGAAACACAGTTTCCGATGCAATTCCTCGGTTAAGCCGGGGGCTTTCACATCAGACTTATCTTTCCGCCTGCGCTCGCTTTACGCCCAATAAATCCGGACAACGCTTGCCACCTACGTATTACCGCGGCTGCTGGCGGATG
+
GDFGGGGGGGGGFGGGGGGGGGGGGGGGGGDFGGGDEFFGGGFGGGGGGGGDGGGGGGGGE7CGGGGGGGGGGGGGGGGGGGGGGGGGGGGGGGGGGGFFFGFGGFGGGGGG9FGDCE9FGFGGD7@FGGGEE8FCDFGGGGC8>8=DEFGGGGCEDGCFFFEG?DDGGFFGGGFGGGGDF?DFGGGGGDGGDFCF;5C>BAFDFFFFAFE@F8)6AFECEFC??;;@?@<<9B9<BF?B?FFFF09:(47>5:97>0490:6>63((43<?(,2722<A2)6-(39(,((-).4:#####
@M05025:18:000000000-B3NL5:1:1101:17907:4381 2:N:0:CACTCA
TTCAGAGGACTACTAGGGTATCTAATCCTGTTCGCTACCCATGCTTTCGAGCCTCAGCGTCAGTTGCAGACCAGAGAGCCGCCTTCGCCACTGGTGTTCTTCCATATATCTACGCATTCCACCGCTACACATGGAGTTCCACTCTCCTCTTCTGCACTCAAGTCCAACAGTTTCTGATGCAATTCTCCGGTTGAGCCGAAGGCTTTCACATCAGACTTATTGAACCGCCTGCACTCGCTTTACGCCCAATAAATCCGGACACCGCTTGCCACCTACGTATTACCGCGCCTCCGGCCACATC
+
GCFGFCFFEFGFFGFFFF@FFGGGGFGGGGGGGGGGCDFDCFFGGGFFGCFCFGGGGCGGGCFFEGFGFDCFFFCFFEGGGGGGGGGGGGGFGGGGFGFBFDFGGGGGEBFFGFCFGGAFCEGGGGGGGGF@FG8EFGGFGGGGGGGGGGGFADGGGDCC?EC,7=EGFDGGGGDF7EFGF8FCD7=?DCGG+6;CDAD>A>AF9*0+?B7<AB3AAFFFFE<854259>2=:607=910(..6@(3313E).9C(,40:;(-2(,4((3)).4(21?<D?94<(43((:(((-(-#####
@M05025:18:000000000-B3NL5:1:1101:19475:4382 2:N:0:CACTCA
TTCAGAGGACTACTCGGGTTTCTAATCCTGTTTGCTCCCCACGCTTTCGTTCTTGAGCGTCAGTGTATATCCAGTAAACTGCCTTCGCCGTTGGTGTTCTTCCTAATATCTACGCATTCCACCGCTTCACTAAGAATTCCGTTTACCTCTATATAACTCTAGTTAACCAGTATCCAAAGCGGACTGAGGTTGAGCCTCAGGCTTTAACTCTAGACTTGATAAACCGCCTACAAACTCTTTACGCCCAATAATTCCGGATAACGCTTGTGACCTATGTATTACCGCGGCTGCTGGCCCATCC
+
GGGGGFFGGGGGGGGGGGEGGGGGGGGGGGGGGGGGGGGGGGGGGGGGGEGGGGGGGGGGGGGGGGGGGGFFGGGGGGGGGGGGGGGGGGGGGGGGFGGGGGGGGGFFGGGGFGGGGGGGFGGDGCCECFGGFGCCGFGGGGGGFGFGGGGGAFGAD=AEDGGGFGGGGCDGFGGGC?=DCD+=DDFGCCGCD5CF6*9?FFFFFAFFFCCCFAEFFFEFFCEF2>A>AFFF5:BB=ECEFE(5(:<6@FFF??E((((37;313;=3)6345<AB>2<A2A>0(4((4(-220:(#####
@M05025:18:000000000-B3NL5:1:1101:17945:4416 2:N:0:CACTCA
TTCAGAGGACTACAGGGGTTTCTAATCCTGTTTGCTCCCCACGCTTTCGTGCCTCAGTGTCAGTGTTGGTCCAGGTAGCTGCCTTCGCCATGGATGTTCCTCCTGATCTCTACGCATTTCACTGCTACACCAGGAATTCCGCTACCCTCTACCACACTCTAGTCGCCCAGTATCCACTGCAGTTCCCAGGTTGAGCCCAGGGCTTTCACAACGGACTTAACCGACCACCTACTCACCCTTTCCGCCCAGTAATTCCGAGTAACGCTTGCCCCCTTCGTATTACCGCTGCTGCTGCCGAGAC
+
F-;FD6CFAFFGCCC<C@6B6EFACFGC@AE@FEF<,;,BCFFEEEFGGGGGGDFFGGDFF<,<CFFEGGGCF8EFF<C@<F@FGG7C@8BF<,,5:AFGGGGGEFFGGGG<BDGCEGFGGGGGGGGGD:FF@@+4DEFGGC@CECFFGG8FCGGGD,6@EFGD6CE>+@D9,66+=D=66=FFF=D8=?D8=;76;*=:*3>*3*0+4B685=8:**66*9:)599@=(7:*3/.(:(/.)7((66105)57.97(2(63CF(4:0(,(5((-(43<(4,.6)(2((,)))))).#####
@M05025:18:000000000-B3NL5:1:1101:11145:4475 2:N:0:CACTCA
TTCAGAGGACTACACGGGTTTCTAATCCTGTTCGCTCCCCATGCTTTCGCTCCTCAGCGTCAGTAAATGCCCAGAGACCTGCCTTCGCCATCGGTGTTCCTCCTGATATCTGCGCATTTCACCGCTACACCAGGAATTCCAGTCTCCCCTACATCACTCTAGTCTGCCCGTACCCACCGCAGATCCGAGGTTGAGCCTCGGACTTTCACGGCAGACGCGACAAACCGCCTACGAGCTCTTTACGCCCAATAAATCCGGATAACGCTTGCGCCCTACGTATTACCGCGGCTGCTGTCTGCGT
+
GGGGGFGGFGGGGGGGGGGGGGGGGGGGGGGGGGGGGGGGGGGGGGGGGGGGGGGGGGGGGGGGGGGGGGGGGGGGGGGGGFGGGGGGDGGGGGGGGGGGCDGGGGGGGGGGFGGGGGGGGGGGGGGGGGGGGGGGFGGGGGGG@F9FGGGFGGGDFGGGGGGGGGGGGGGGGCDFGGGDEC5@FFGGGGGFGF4FF4CDFFFFFF68FFFB>=2ABFFFFF;;0=B901:??BBF(4)4<A<BBF03(42-5<>?F9:B?FBF9(,4<B0?>932((,.45<96(,(-(,,4?),#####
@M05025:18:000000000-B3NL5:1:1101:10529:4507 2:N:0:CACTCA
TTCAGAGGACTACAGGGGTTTCTAATCCTGTTCGCTACCCATGCTTTCGAGCCTCAGCGTCAGTTGCAGACCAGACAGCCGCCTTCGCCACTGGTGTTCTTCCATATATCTACGCATTCCACCGCTACACATGGAGTTCCACTGTCCTCTTCTGCACTCAAGTTGCCCGGTTTCCGATGCACTTCTTCGGTTAAGCCGAAGGCTTTCACATCAGACCTAAGCAACCGCCTGCGCCCGCTTTACGCCCAATAAATCCGGATAACGCTTGCCACCTACGTATTACCGCCGCTGCTGCCCCGAT
+
GGGGGGGGGGGGGGGGGGGGGGGGGGGGGGGGGGGGGGGGGGGGGGGGGGGGGGGGGGGGGGGGGGGGGGGGGGGGGGGGGGGGGGGGGGGGGGEFGGGGGGGGGGGGGGGGGGGDFGGGGGGGGGGGGGGGGGDDGGGGGGGGGGGGGGGGGFGGGFGFG=FFFGGGGGGGGGGGDDDD:CGGFFCFGDCDDFGFGBGFFFFFFFF>FAEEFFEFFA*>>BBBFD2;FFFDBB(2(36<;EC3<B9?F(72:45?>F?0<<F0(8:(8?BF<:770,)5:492(.(4((-334).#####
@M05025:18:000000000-B3NL5:1:1101:8040:4511 2:N:0:CACTCA
TTCAGAGGACTACCGGGGTATCTAATCCTGTTTGCTCCCCACGCTTTCGTGCCTCAGTGTCAGTGTTGGTCCAGGTAGCTGCCTTCGCCATGGATGTTCCTCCTGATCTCTACGCATTTCACTGCTACACCAGGAATTCCGCTACCCTCTACCACACTCTAGTCGCCCAGTATCCACTGCAGTTCCCAGGTTGAGCCCAGGGCTTTCACAACGGACTTAAACGACCACCTACGCACGCCTTACGCCCAGTAATTCCGAGTAACGCTTGCACCCTTCGTATTACAGCTGCTGCTGGCCATCC
+
GGGGGGGGGGGGEGGGGGFGCFGGGGGGDFFGGGGGGGGGGGGGGGGGGGGGGGGFGCFGFECGGFGGGGGGGGGGGFGGGGFFGGGGGGGGGGGFGGGFGGGGGFGGDGGGGGGGGGGGGGGGGGGGGGGFG7DFFFGGGGGGGGGGGGGGGFGGGGCEGFFDGGGEEGGGGGGGGDDGGG?FGFFGGDC7CA6?G5+3@BBFFFFFFFFFB))@>F==<B==@BF=DFF9=B;B3>(,64=<F11;;4>5)5?EB01,4<4:B(1:?B<:(,2242:(,6)).0)377)))5(3#####
@M05025:18:000000000-B3NL5:1:1101:24042:4526 2:N:0:CACTCA
TTCAGAGGACTACCGGGGTATCCAATCCTGTTCGCTACCCATGCTTTCGAGCCTCAGCGTCAGTTGCAGACCAGAGAGCCGCCTTCGCCACTGGTGTTCTTCCATATATCTACGCATTCCACCGCTACACATGGAGTTCCACTCTCCTCTTCTGCACTCAAGTTCAACAGTTTCCGATTCAATTCTCCGGTTGAGCCGAAGGCTTTCACATCATACTTATTGAACCGCCTGCACTCGCTTTACGCCCAATAAATCCGGACAACGCTGGCCAACAACGTATTACCGCCGCTCACTGCCTTTG
+
GGGGGGGGGGGGGGGGGGGGGGGGGGGGGGGGGGGGGGGGGGFFGGGEGGGGGGGGGGGGGGGGGGGGGGGGGGGGGGGGGGGGGGGGGDGGGGGGGGGGFGFFGAFGGFGGGGGGGGF?FGFGGGGGGGDFFG8FGGGGFGFFCGEFGGAAFEGFGCCFFD@ECDGGGGGGGGGGDC+?FFGGGCFGGGD55A>FFFGEFEFAAFFFFAEF4**+=BCE?4C=E8=2>@6314;;1:0;?)9;09>?7;BBA>B31037612(18(,(.,(-(.,7((.4949((((((4,))).#####
@M05025:18:000000000-B3NL5:1:1101:12658:4541 2:N:0:CACTCA
TTCAGAGGACTACAAGGGTTTCTAATCCTGTTTGCTCCCCACGCTTTCGCACCTGAGCGTCAGTCTTTGTCCAGGGGGCCGCCTTCGCCACCGGTATTCCTCCAGATCTCTACGCATTTCACCGCTACACCTGGAATTCTACCCCCCTCTACAAGACTCTAGCCTGCCAGTTTCGGATGCAGTTCCCAGGTTGAGCCCGGGGATTTCACATCCGACTTGACAGACCGCCTGCGTGCGCTTTACGCCCAGTAATTCCGATTAACGCTTGCACCCTCCGTATTACCGCGGCTGCTGGCTCTCC
+
GGGGGGGGGGGGGGGGGGGGGGGGGGGGGEFGGGGGGGGGGGGGGGGGGGEGGFFGGGGGGGGGGGGGGGGGGGGGGGGGGGGGGGGGGGGGGGGGGGGGFGGGGFFGGGGGGGGGGGGGGGGGG7FGGGGGGGGDGGGCGGGGGCEEGGFGGFFGGGGFGEGGGGGGGGGGGGGDGDGGGGGF>FFGGGFGFFGGGFGFFF>B5/6AFA6;;??EFFE3ECE3=?9>11262<2:;FBFB2A?F37:?F>AA>BF?F?FFBB?FBBF?3)46:<-2(2<?<<>0((((,463823#####
@M05025:18:000000000-B3NL5:1:1101:24344:4623 2:N:0:CACTCA
TTCAGAGGACTACAGGGGTTTCTAATCCTGTTCGATACCCACGCTTTCGTGCTTCAGCGTCAGTTGGGCGCCGGTATGCTGCCTTCGCAATCGGAGTTCTGCGTGATATCTATGCATTTCACCGCTACACCACGCATTCCGCATACTTCTCGCCCACTCAAGAACGCCAGTTTCAACGGCGGAGCGAGGTTGAGCCCCGCGATTTTACCGCTGACTTGGCATTCCGCCTACGCACCCTTTAAACCCAATAAATACGGACAACTTCCGCATCCGTCGTACTAACCCTGCTGCTGGCCCTGAC
+
GGGGGGGGGGGFG<EFGGCFEGGGGGGGGGGGGCGGGGGGGECGEEGFGGCFGGGGGGGGFEGGGGGEGGGGGGEGGFGGGGGGGGGGGGGGGGGGGCCFGFEGGG8@9FFFGGDFGGGGGGGD:=FFDF:=DEDEEEF,DEDGGGGF8=D>ED+@CFFFGGGCF88CG7C=F@7B;D;DEG4CDGDD3<89CAFCDFCDDDF3.**9?:9()4:@167?7<2>.(16?(8028>><B?2<A2<23(-(38).).:010,,3))..(,1,7,((((41,4)).(((,(,,5:73((#####
@M05025:18:000000000-B3NL5:1:1101:26452:4648 2:N:0:CACTCA
TTCAGAGGACTACCGGGGTATCTAATCCTGTTTGCTCCCCATGCTCTCATGCCTCAGCGTCAGTTACAGTCCAGTAAGTCGCCTTCGCCACTGGTGTTCTTCCTAATCTCTACGCATTTCACCGCTACACTAGGAATTCCACTTACCTCTCCTGCACTCTAGTTAAACAGTTTTATATGCTTTCTACAGGTTAAGCCTATATATTTAACATATAACTTGTTTAACCGCCTACGCATCCTTTACGCCCAGTTATTCCGAACAACGCTTGCCACCTACGTATTACCGCGGCTGCTGGCAATCG
+
GCGGGGGGGGGGGGGGGGGGGGGGGGGGGGGGGGGGGGGGGGGGFGGGGGGGGGGGGGGGGGGGEFGGGGGGGFGGGGGGGGGGGGFGGDGGGGEGGGGGGGGGGGGGGGGGGGGGGEFGGGGGGGGGGGFGGGGFDGGGFGGGGGGGGGGGGGFGFDGGFGFFGGGGGGGGGDGGGGGGGGGGGGG7D?FFFF7D=F:FFFFFFFFFFFEEFFFFFFCFEDEC*:)>A==D=99>@2BEFCE2265=(76@<C?EE(2>1=7(28;?;@AE@1@8D?<20)643901,,-8B)44#####
@M05025:18:000000000-B3NL5:1:1101:14436:4650 2:N:0:CACTCA
TTCAGAGGACTACAAGGGTTTCTAATCCTGTTCGATACCCACGCTTTCGTGCTTCAGCGTCAGTTGGTCGCCGGTATGCTGCCCTCGCAATGGGAGTTCTCCGTGATATCTATGCATTTCAACGCTACACCACGCATTCCGCATCCTTCTCGCCCACTCAAGAACATCTGTTTCAACGGCACGACCGAGTCGAGCCCCGAATTTTTACCGCTGCATTGCCGTTCCGCCTACGCACCCTTTCAACCCAAACAATCCGTATAACGCTCGCATCCCGCGTATAACCGCGGATGCTGGCCGTGAC
+
----;;C@,9,C<,;-,C66@F9,6C,6;,;C666CCFGG,,::,8,C@<@:6EG,,,68@,8,6,,,CFG:F@@@<,C,,CF,B=F6+@=,B,,,@FG9,9+AF+A5955FFD?<,AA,,,?CFG+FFGG+DB6+@BF9D8C++D=,@,@6+3@=+D8=DF9:1,7@,,@@<EFG79C7CG57D***3947*:*)*:))8).+++)**5:@)((+12;3(,38(411(((,1(-2((4,)))64(,4(-,,)(4;((4?).47?:>9B:((((-4(,1).)5(,(((-404.:<(#####
@M05025:18:000000000-B3NL5:1:1101:18530:4661 2:N:0:CACTCA
TTCAGAGGACTACACGGGTTTCTAATCCTGTTCGATACCCACGCTTTCGTGCTTCAGCGTCAGTTGGGCGCCGGTATGCTGCCTTCGCAATCGGAGTTCTGCGTGATATCTATGCATTTCACCGCTACACCACGCATTCCGCATACTTCTCGCCCACTCAAGAACGCCAGTTTCAACGGCGGAGCGAGGTTGAGCCCCGCGATTTTACCGCTGACTTGGCATTCCGCCTACGCACCCTTTAAACCCAATAAATCCGGATAACGCTCGCATCCTCCGTATTACCGCGGCTGCTGGCCGCAAG
+
GGGGGGGGGGGGGGGGGGFGGGGGGGGGGGGGGGGGGGGGGGGGGGGGGGGGGGGGGGGGGGGGGGGGGGGGGGGGGGGGGGGGGGGGGGGGFGGGGGGGFGGGGGGGGGGGGGGGGGGGGGGGGGGGGGGGGGGGGGGGGGGGGGGGGGGGGGGGGGGGGGFGGGDGGGGFGGGGGGGGGGGGGGGGGGGGGAFFGDDFFF>FFFFFFFBFFFFF?FFFFFFF>B?FFFFFFFFBBF?F<>BA:B??FDFBFFFF0??B<>11201>>:>?28<FB<?FBFFFF-4013()5(4(#####
@M05025:18:000000000-B3NL5:1:1101:16875:4696 2:N:0:CACTCA
TTCAGAGGACTACAAGGGTTTCTAATCCTGTTCGCTCCCCACGCTTTCGCTCCTCAGCGTCAGTAACGGCCCAGAGACCTGCCTTCGCCATTGGTGTTCTTCCCGATATCTACACATTCCACCGTTACACCGGGAATTCCAGTCTCCCCTACCGCACTCCAGCCCGCCCGTACCCGGCGCAGATCCACCGTTAGGCGATGGACTTTCACACCGGACGCGACGAACCGCCCACGAGCCCTTTACGCCCAATAAATCCGGATAACGCTCGCCCCCTACGTATTACCCCGGCCACTGGCGCCAA
+
GCFGGGGGGGGGGGGGGGGGGGGGGGGGGGGGFGGGGGGGGGGGGGGGGGGGGGGGGGGGGGGGGGGGGGGGGGGGGGGGGGGGGGGGGGGGGGGGGGGGGGGGGEFFGGGGGFGGGGGGGGGGGGGGGFFGGGGGGGFDFGGGGGDF6?FFGGGGGGGGGGGGGDDEEEGDEGG>4CD:EGGDCGGG<)18C>8C<BGFFFFFFA=+;+;0599@D@909B309200((-1499>FFFF?):(19(43(:7A2:?B,1466)-((((4(4999:<0()6(4:2,4,((,((,.(,#####
@M05025:18:000000000-B3NL5:1:1101:22279:4730 2:N:0:CACTCA
TTCAGAGGACTACTGGGGTTTCTAATCCTGTTTGCTCCCCATGCTCTCATGCCTCAGCGTCAGTTACAGTCCAGTAAGTCGCCTTCGCCACTGGTGTTCTTCCTAATCTCTACGCATTTCACCGCTACACTAGGAATTCCACTTACCTCTCCTGCACTCTAGTTAAACAGTTTTATATGCTTTCTACAGGTTAAGCCTATATATTTAACATATAACTTGTTTAACCGCCTACGCATCCTTTACGCCCAGTTATTCCGAACAACGCTTGCCACCTACGTATTACCGCGGCTGCTGGCGATGA
+
GGGGGGGGGGGGGGGGGGGGGGGGGGGGGGGGGGGGGGGGGGGGGGGGGGGGGGGGGGGGGGGGGGGGGGGGEGGGGGGGGGGGGGGGGDGGGGGGGGGGGGGGGGGGGGGGGGGGGGGGGGGGGEFGGGGGGGFGGGGGFGGGGGGGGGFGGGGGGGGGGF=DEFCGGDDFFFFFGFCFEDDGGGGGFGGFFBGGGFGFFFFFF?FFFFF6FFFFFFFEAC@E=9>>A=AFFFDFFFFAEEF2<4(:2>CEE4@9(592>6802:3=D144?@FE13)4=5?>,7(4(2>FF?(4#####
@M05025:18:000000000-B3NL5:1:1101:20600:4771 2:N:0:CACTCA
TTCAGAGGACTACCGGGGTTTCTAATCCTGTTCGCTACCCATGCTTTCGAGCCTCAGCGTCAGTTGCAGACCAGAGAGCCGCCTTCGCCACTGGTGTTCTTCCATATATCTACGCATTCCACCGCTACACATGGAGTTCCACTCTCCTCTTCTGCACTCAAGTTCAACGGTTTCTGATGCAATTCTCCGGTTGAGCCGAAGGCTTTCACATCAGACTTATTGAACCGCCTGCACTCGCTTTACGCCCAATAAATCCGGACAACGCTTGCCACCTACGTATTACCGCGGCTGCTGGCGTGAT
+
GGGGGGGGGGGGGGGGGGGGGGGGGGGGGGGGGGGGGGGGGGGGGGGGGGGGGGGGGGGGGGGGGGGGGGGGGGGGGGGGGGGGGGGGGGGGGGGGGGGGGGGFGGGGGGGGGGGGGGGGGGGGGGGGGGGGGGGGGGGGGGGGGGGGGGGGGGGGGGGGGFGGGFFGGGGGGGGGGGGFGCFA:CGGGCDGDAFGGEGA>DFFFFB6BFCFA=@FFFEFFFE8=>@FF@;<DFFF09082CF3;6>?FFFA2:>BFF?>B?<B>??0042<?2(:234444:4394(7((-)),,#####
@M05025:18:000000000-B3NL5:1:1101:18208:4775 2:N:0:CACTCA
TTCAGAGGACTACCAGGGTATCTAATCCTGTTCGCTACCCATGCTTTCGAGCCTCAGCGTCAGTTGCAGACCAGAGAGCCGCCTTCGCCACTGGTGTTCTTCCATATATCTACGCATTCCACCGCTACACATGGAGTTCCACTCTCCTCTTCTGCACTCAAGTTCAACAGTTTCTGATGCAATTCTCCGGTTGAGCCGAAGGCTTTCACATCAGACTTATTGAACCGCCTGCACTCGCTTTACGCCCAATAAATCCGGACAACGCTTGCCACCTACGTATTACCGCGGCTTCTGGCTCGAT
+
GFGGGGGGGGGGGGGGGGGGGGGGGGGGGGGGGGGGGGGGGGGGGGGGGGGGGGGGGGGGGGGGGGGGGGGGGGGGGGGGGGGGGGGGGGGGGGGGFGGGGGGGGGGGGGGGGGGGGGGGGGGGGGGGGGGGGGFGGGFGGGEGGGGGGGGGGGGGGGGFGGGFGGGGGGGGGGGGGGFGGCFEFGFGGGGGDFC?FDGEFFFFFFFFFFFFFE*;AFFFFEFFFB9>BFBFDF=B=@FFFEC;;9(618EE3).52((.(220(-316>4<??2?FFFF0-).40409((,))5,#####
@M05025:18:000000000-B3NL5:1:1101:5920:4902 2:N:0:CACTCA
TTCAGAGGACTACACGGGTTTCTAATCCTGTTCGATCCCCACGCTTTCGTGCCTCAGCGTCAGTCTGGCGCCGGTACGCTGCCTTCGCAATCGGAGTTCTGCGCGATATCTATGCATTTCACCGCTACACCGCGCATTCCGCGTACTTCTCGCCAACTCAAGTCTGCCAGTTTCAACGGCTCGACGGGGTTGAGCCCCGCAATTTTACCGCTGACTTAACGGACCGCCTACGCACCCTTTAAACCCAATAAATCCGGATAACGCCCGCATCCTCCGTATTACCGCGGCGTCTGGCCAGGCT
+
GGGGGGFGGGGGGGGGGGGGGGGGGGGGGGGGGGGGGGGGGGGGGGGGGGGGGGGGGGGGGGGGGGGGGGGGGGGGGGGGGGGGGGGGGGGGGGGGGGGGGGGGGGGGGGGGGGGGGGGGGGGGGEGGGGGGGGGGGGGGGGGGGGGGGGGGGGGGGFGDFFGGGGGGGGG?FFDDGGGG=DGGGGGGDDGG6FG4DDC>>>BFFFFFFFFF@BFFBFFFF9:(4>FF?:??FFB>?8?FFAAF?:B3<BBB2)8(7<6325(2(2(2>?B?)471:6:5)6<(-(11-((((,.(#####
@M05025:18:000000000-B3NL5:1:1101:16657:4941 2:N:0:CACTCA
TTCAGAGGACTACCCGGGTATCTAATCCTGTTCGATACCCACGCTTTCGTGCTTCAGCGTCAGTTGGGCGCCGGTATGCTGCCTTCGCAATCGGAGTTCTGCGTGATATCTATGCATTTCACCGCTACACCACGCATTCCGCGTACTTCTCGCCCACTCAAGAACGCCAGTTTCAACGGCGGAGCGAGGTTGAGCCCCGCGATTTTACCGCTGACTTGGCATTCCGCCTACGCACCCTTTAAACCCAATAAATCCGGCTAACGCTCGCCTCCTCCGCATTACCCCGGCTGCTGGCCTTTAT
+
EFAEFGDFECE<<,;@FCFB<FFFGFGGCCFG9FFFEFCE@FC@@@DAFEGGGGGGGG>F:FGFFGGGGGG7:BFE=CF,CE<AFDFGEFG@F:BFCAFFFAFFGDFAEFGDGGAFGGGGGFGEGGGG9FFEEGGGEGFDGG+@=>FGGGFCECGEEC?,@?EGFCEGGGG7,=+:C79DDC5*:75CCDG5*00*2:7)).8@36*9*<;9)4494*3:<)446:083(466<69??344<22,43:(484<A71(,41::0(-446(-4:7(8((2<6ABB76((392:0:(,4#####
@M05025:18:000000000-B3NL5:1:1101:15938:5006 2:N:0:CACTCA
TTCAGAGGACTACTAGGGTTTCTAATCCTGTTCGCTACCCATGCTTTCGAGCCTCAGCGTCAGTTGCAGACCAGAGAGCCGCCTTCGCCACTGGTGTTCTTCCATATATCTACGCATTCCACCGCTACACATGGAGTTCCACTCTCCTCTTCTGCACTCAAGTTCAACAGTTTCTGATGCAATTCTCCGGTTGAGCCGAAGGCTTTCACATCAGACTTATTGAACCGCCTGCACTCGCTTTACGCCCAATAAATCCGGACAACGCTTGCCACCTACGTATTACCGCGGCTCCTGGCCTTGC
+
GGGGGGGGGGGGGGGGGGGGGGGGGGGGGGGGGGGGGGGGGGGGGGGGGGGGGGGGGGGGGGGGGGGGGGGGGGGGGGGGGGGGGGGGGDGGGGGGGGGGGGGGGGGGGGGFGGGGGGGGGGGGGGGGGGGGGGCGGGGGGGFGGGGGGGGGGGGGGGGGGGFFFGGGGGGGGGGG@FGGFGGDGGGGGGGGGFGFDEDDB>AAFAAFFFEEBFFFFFCFFEEC>72>2>BD2BFEF((6;9CD;>9<1:@<9E<@;01:>B?09<(,34-4?72:03444-<.-32310(-5:(.#####
@M05025:18:000000000-B3NL5:1:1101:16114:5011 2:N:0:CACTCA
TTCAGAGGACTACTGGGGTTTCTAATCCTGTTTGCTCCCCACGCTTTCGCACCTCAGCGTCAGTAATGGACCAGTAAGCCGCCTTCGCCACTGGTGTTCCTGCGAATATCTACGAATTTCACCTCTACACTCGCAATTCCACTTACCTCTTCCATACTCAAGGCTTCCAGTATCAAAGGCAGTTCCGGGGTTGAGCCCCGGGATTTCACCCCTGACTTAAAAGTCCGCCGACGTGCGCTTTACGCCCAGTAAATCCGAACAACGCTAGCCCCCTTCGTATTACCGCGGCTGCCGGCTGGCT
+
GCGGGGGGGGGGGGGGGGGGGFFEFGGFFGGGGGGGGGGGGEEGGGGGGGGGGEFGGGGGGGGGGGGGGGGGGGGGGGGGGGGGDFEGGDFGGGGGGGGGGGGGGDCFGGGGGGGDGGFGGGFFFGFGGGDGDEEGGGGGGGGGGG?AEFDFG8AAFDGGGGGGFGGGGFGFAFFG8F69FDFGFG96>DGDDFGGGFCDFFDFA868FFF9F=2;FFF4>77=CCFFF((60;02-99?F9><:09:??<F4:>?04191?<((4:>?07:B;7::<0::)4<BB(403>0(((3#####
@M05025:18:000000000-B3NL5:1:1101:6260:5072 2:N:0:CACTCA
TTCAGAGGACTACTGGGGTTTCTAATCCTGTTTGCTCCCCACGCTTTCGTGCCTCAGTGTCAATGTTGGTCCAGGTAGCTGCCTTCGCCATGGATGTTCCTCCTGATCTCTACGCATTTCACTGCTACACCAGGAATTCCGCTACCCTCTACCACATTCTAGTCATCCAGTATCCACTGCAGTTCCCAGGTTGAGCCCAGGGCTTTCACAACGGACTTAAATAACCACCTACGCACGCTTTACGCCCAGTAATTCCGAGTAACGCTTGCACCCTTCGTATTACCGCGGCTGCTGGCCCTCA
+
GDFFGGGGGGGGGGGGGGGGGGGGGGGGGGGGGGGGGGGGGGGGGGGGGGGGGGGGGGGGGGGGGGGGGGGGGGGGGGGGGGGGGGGGGGGGGGGGGGGGGGGGGGGGGGGGGGGGGGGGGGGGGGGGGGGGGGGGGGGGGGGGGGGGGGGGGGGGGFGGGGGGGGAFGGG8FGGGGGGGGGGGGGFGGFGF=FGGGFGFFFFFFFFFF?CDFFAFFFEEA;<EEEEF>FF=444>BB92>=EDFF@614<?C??C@@08=3919;((683;63<:BBB25>FA(3(190714:7,#####
@M05025:18:000000000-B3NL5:1:1101:7572:5076 2:N:0:CACTCA
TTCAGAGGACTACAAGGGTTTCTAATCCTGTTTGCTCCCCACGCTTTCGTGCCTCAGTGTCAATGTTGGTCCAGGTAGCTGCCTTCGCCATGGATGTTCCTCCTGATCTCTACGCATTTCACTGCTACACCAGGAATTCCGCTACCCTCTACCACATTCTAGTCATCCAGTATCCACTGCAGTTCCCAGGTTGAGCCCAGGGCTTTCACAACGGACTTAAATAACCACCTACGCACGCTTTACGCCCAGTAATTCCGAGTAACGCTTGCAGCCTTCGTCTTACCCCGGCTGCTGGCGAGTT
+
DFAFFF9F@FCCFEEGGEFCCEFDFGGGG9C<DGGGGGGGGEEGGGEEGGGEGF<E@CCF<E,EEFFFGGFGGG@FCCGFGGGFGFFDCFEG89,?FGDGEGGGGGG9F,EFGGDEGGFGADF=EFFGGFFF,CEFGFGGGDECEE?FGGGFDFFDEFGGGGGCDFFGCFFGGD9C8FDDC6=99DFF?DDFG6DFG*69D5AFFAF7FA65*:8*<6AAEFF@5@:<@=EE4)2:9@=((48>DB(624465?<C@((/37?0(/6(())///77(((.8)-.(,-02((-).,1#####
@M05025:18:000000000-B3NL5:1:1101:14429:5100 2:N:0:CACTCA
TTCAGAGGACTACTGGGGTTTCTAATCCTGTTTGCTCCCCACGCTTTCGTGCCTCAGTGTCAGTGTTGGTCCAGGTAGCTGCCTTCGCCATGGATGTTCCTCCTGATCTCTACGCATTTCACTGCTACACCAGGAATTCCGCTACCCTCTACCACACTCTAGTCGCCCAGTATCCACTGCAGTTCCCAGGCTGAGCCCAGGGCTTTCACAACGGACTTAAACGACCACCTACGCACGCTTTACGCCCAGTAATTCCGAGTAACGCTTGCACCCTTCGTATTACCGCGCCTGCCGGCCTTCG
+
GGGGGGGGGGGGGGGGGGFGGGGGGGGGGGGGGGGGGGGGGGGGGGGGGGGGGGGGGGGGGGGGGGGGGGGGGGGGGGGGGGGGGGGGGGGGGCGGGGGFGGGGGGGFGGGGGGGGGGGGGGGGGGGGGGFGGGFCGGGGGGEGGGGGGGGGGGGGGGGFFFGGGGGEEGFGGGFGGGFGGGGGGGGGDF+A9*CFG5+;C>FFFFFFFF6=9==EFFF6AEFBFFFFFFBE=BFFF@?@@EEFF(:?11)5?EE?E<04?9A:><??:??FF<??:?(3(.:-46;(3:0(((((#####
@M05025:18:000000000-B3NL5:1:1101:21005:5253 2:N:0:CACTCA
TTCAGAGGACTACTCGGGTATCTAATCCTGTTTGCTCCCCATGCTCTCATGCCTCAGCGTCAGTTACAGTCCAGTAAGTCGCCTTCGCCACTGGTGTTCTTCCTAATCTCTACGCATTTCACCGCTACACTAGGAATTCCACTTACCTCTCCTGCACTCTAGTTAAACAGTTTTATATGCTTTCTACAGGTTAAGCCTATATATTTAACATATAACTTGTTTAACCGGCTACGCATCCTTTACGCCCAGTTATTCCGAACAACGCTTGCCACCTACGTATTACCGCGGCTGCTGGCTGGCG
+
GGGGGGGGGGGGGGGGGGGGGGGGGGGGGGGGGGGGGGGGGGGGGGGGGGGGGGGGGGGGGGGGGGGGGGGGGGGGGGGGGGGGGGGGEGGGGGGGGGGGGGGGGGGGCEGGGGGGGGGFGGFGGGGGGGFGGGCGGGGGGGGGGGFFGFGGGGG?EEGGGFEGFGCFGGGGGGGGGGGFFGGFGGGFGFGGG5FGCFGFFFFFFFFFFFECFEEAFFFCEFFFFF585A5C927AFEEFEFFDF(9@F;CE?<CFB@>@283312;=<EF<21((1/)16?C@(4((3((4,803#####
@M05025:18:000000000-B3NL5:1:1101:13835:5254 2:N:0:CACTCA
TTCAGAGGACTACAAGGGTTTCTAATCCTGTTCGCTACCCATGCTTTCGAGCCTCAGCGTCAGTTGCAGACCAGAGAGCCGCCTTCGCCACTGGTGTTCTTCCATATATCTACGCATTCCACCGCTACACATGGAGTTCCACTCTCCTCTTCTGCACTCAAGTTCAACAGTTTCTGATGCAATTCTCCGGTTGAGCCGAAGGCTTTCCCATCAGACTTATTGAACCGCCTGCACTCGCTTTACGCCCAATAAATCCGTACAACGCTTCCCACCTACGTATTACCTCGGCTGCTAGCTCAGA
+
GGCFECFGFFGGDE9CDECCFGGFF<FFFFEFE;B6B@CF<EFGCFGAFFG>GFFFFGECFEFFFGGFGGGGGG8FACFG7BFGCEGGGGGGGG5=EFGAFGCFC9FFGFGGGFGGCFCFGGBEGGGEGG9E@FF?EEGF;E;?=DGFGGGGGGGCGDFFGGGFC:,3@8EEFGGF+DFGGGGGF=DG7?DDDA9+=95AFFAF*;++**:)**1//B*7>6A8>B>B2(6-(74@9@(//74<@0.(/(=)7)?EB((,()4((3:(.3283(4>:()-.)66)-(((-(4))).#####
@M05025:18:000000000-B3NL5:1:1101:22355:5317 2:N:0:CACTCA
TTCAGAGGACTACTAGGGTATCTAATCCTGTTCGCTACCCATGCTTTCGAGCCTCAGCGTCAGTTGCAGACCAGAGAGCCGCCTTCGCCACTGGTGTTCTTCCATATATCTACGCATTCCACCGCTACACATGGAGTTCCACTCTCCCCTTCTGCACTCAAGTTCAACAGTTTCTGATGCAATTCTCCGGTTGAGCCGAAGGCTTTCACATCAGACTTATTGAACCGCCTGCACTCGCTTTCCGCCCAATAAATCCGGACAACGCTTGCCACCTACGTATTACCGCGGCTGCTGCCGTTTG
+
FFGGGGGGFGGGGGGGGGGGGFGGGGGGGGGGGGGGGGGGGGGGGGGGGGGGGGGGGGGGGGDGGGG@FFGGGGFGGGGDGGGGGGGGGGGGGG<FFEGGGGGFGGGGFGGGGGGGGGGGFFGGGEGGGGCFFGGGGGGGGGGGGGGFGGFGGGGGGFFCE?FDDGFGGFGGGGDGGGFGGGGGGGGGGGGGDFGGGFCEFFFFAFFFF>634>=FFC;EEEEFE@@FFDBBBE.(631=6)/3;;B66@E<>3C;@(69;F:99??<??FF012>?FB<BFA<:96(49;??:).#####
@M05025:18:000000000-B3NL5:1:1101:12720:5372 2:N:0:CACTCA
TTCAGAGGACTACTAGGGTATCTAATCCTGTTCGCTACCCATGCTTTCGAGCCTCAGCGTCAGTTGCAGACCAGAGAGCCGCCTTCGCCACTGGTGTTCTTCCATATATCTACGCATTCCACCGCTACACATGGAGTTCCACTCTCCTCTTCTGCACTCAAGTTCAACAGTTTCTGATGCAATTCTCCGGTTGAGCCGAAGGCTTTCACATCAGACTTATTGAACCGCCTGCACTCGCTTTCCGCCCAATAAATCCGGACAACGCTTGCCACCTACGTATTACCGCCGCTGCTGTCTAGCA
+
GGGGGGGGGGGGGGGGGFGGGGGFDGGGGGGGGEGGGGGGGGCGGGGGGGEEFGFGGGGGGEEGGGGFFDGGGGGGGCFEFDGGGGFGG@FGFGBFGGGGGCGGGGGGGGGEGEGGGGGGGGGGDGGDEFGGGFGGDGGCCGCFD8EFGGEGFEAFGFGCGFGACFFD?8=DGGFFFGGCFGGGGF97DDGG9CFGCEC5ADFFFFFF+?=>A3>AFE6E444>4BBF>F5(((.859(60)/1;@;@?(4)7CEFFF;;;:0(-8<3:7)<<00,4242259<8;((,4((80).#####
@M05025:18:000000000-B3NL5:1:1101:12527:5383 2:N:0:CACTCA
TTCAGAGGACTACAAGGGTATCTAATCCTGTTTGCTCCCCACGCTTTCGAGCCTCAGCGTCAGTTACAGACCAGAGAGTCGCCTTCGCCACTGGTGTTCCTCCACATATCTACGCATTTCACCGCTACACGTGGAATTCCACTCTCCTCTTCTGCACTCAAGTTCTCCAGTTTCCAATGACCCTCCCCGGTTGAGCCGGGGGCTTTCACATCAGACTTAAAGAACCGCCTGCGCTCGCTTTACGCCCAATAAATCCGGACAAAGCTTGCCACCCACGTATTACCCCGGCTCCTGGCGACTT
+
GGGGGGGGGGGGGGGGGGGGGGGGGGGGGGGGGGGGGGGGGGGGGGGGGGGGGGGGGGGGGGGGGGGGGGGGGGGGGGGGGGGGGGGGGGGGGGGGGDGGFGGGGGGGGGGGGGGGGGGGGGGGGGGG9EDGFGEDFGGGGFFGEFFFDFGGGGGGGGFFGCGGGFGGGGFGFGGGGGFGGGGGGGGDDGDGCF>FGDDDFFFF;FFFFF5@BEFFFAC<>E3=@D0;B0171>>:(13:?22(19;????)4:ABB(2;>?((4342??D2<(4:9::>?4<9(-2004(,(.((#####
@M05025:18:000000000-B3NL5:1:1101:17577:5389 2:N:0:CACTCA
TTCAGAGGACTACTAGGGTATCTAATCCTGTTTGCTCCCCACGCTTTCGTGCCTCAGTGTCAATGTTGGTCCAGGTAGCTGCCTTCGCCATGGATGTTCCTCCTGATCTCTACGCATTTCACTGCTACACCAGGAATTCCACTTACCTCTCCTGCACTCTAGTTAAACAGTTTTATATGCTTTCTACAGGTTAAGCCTATATATTTAACATATAACTTGTTTAACCGCCTACGCATCCTTTACGCCCAGTTATTCCGAACAACGCTTGCCACCTACGTATTACCGCGGCTGCTGGCGACTG
+
GGGGGGGGGGGGGGGGGGGGGGGGGGGGGGGGGGGGGGGGGGGGGGGGGGGGGGGGGGGGGGGGGGGGGGGGGGGGGGGGGGGGGGGGGGGGGGGGGGGGGGGGGGGGGGGGGGGGGGGGGGGGFGGGGGGGGGCFGGGGGGGGGGGGGGGGGGGGGGGGGGGGGGGGGGFGGGGGGGGGGGGGFFGGDFGGFFGCFFFFFF9FFFFFFFDFFFFFFFFEF@E=EEFAFFFD>=8>=EFEEEE=AFAD==;EFECEFD==@B=9(2;7;.7@3@;;D3)7(<C73:>6((40:?2(#####
@M05025:18:000000000-B3NL5:1:1101:7444:5393 2:N:0:CACTCA
TTCAGAGGACTACCGGGGTTTCTAATCCTGTTCGCTACCCATGCTTTCGAGCCTCAGCGTCAGTTGCAGACCAGACAGCCGCCTTCGCCACTGGTGTTCTTCCATATATCTACGCATTCCACCGCTACACATGGAGTTCCACTGTCCTCTTCTGCACTCAAGTCGCCCGGTTTCCGATGCACTTCTTCGGTTAAGCCGAAGGCTTTCACATCAGACCTAAGCAACCGCCTGCGCTCGCTTTACGCCCAATAAATCCGGATAACGCTTGCCACTTACGTATTACCGCGGCTGCCTGCTGGTA
+
GGGGGGGGGGGGGGGGGGGGGGGGGGGGGGGGGGGGGGGGGGGGGGGGGGGGGGGGGGGGGGGGGGGGGGGGGGGGGGGGGGGGGGGGGGGGGGGGGGGGGGGGGGGGGGGGGGGGGGGGGGGGGGGGGGGGGGGGGGGGAFGGGGGGGGGGGGGGGAFGGGGGGGGGCGEGDGGGGGGG7CGFGGGGGGGGDFFGGEGBDFFFFFFCA6@BF@EAFFBEFDF;DFFB>;;?9;>FFF?0:BB(39;::?02A<<>>BF0:<7696::B?F<(.6<???4:4<4(((-3(((,)32#####
@M05025:18:000000000-B3NL5:1:1101:7875:5500 2:N:0:CACTCA
TTCAGAGGACTACAAGGGTTTCTAATCCTGTTCGATACCCACGCTTTCGTGCTTCAGCGTCAGTTGGGCGCCGGTATGCTGCCTTCGCAATCGGAGTTCTGCGTGATATCTATGCATTTCACCGCTACACCACGCATTCCGCATACTTCTCGCCCACTCAAGAACGCCAGTTTCAACGGCGGAGCGAGGTTGAGCCCCGCGATTTTACCGCTGACTTGGCATTCCGCCTACGCACCCTTTAAACCCAATAAATCCGGATAACGTTCGCATCCTCCGTATTACCGCGGCTGCTGGCCGTACG
+
GGGGGGGGGGGGGGGGGGGGGGGGGGGGGGGGGGGGGGGGGGGGGGGGGGGGGGGGGGGGGGGGGGFGGGGGGGGGGGGGGGGGGGGGGGGGGGGGGGGGGGGGGGGGGGGGGGGGGGGGGGGGGGGGGGGGGGGGGGGGGGGGCGGGGGFEGEGGGGGGGGGGGGCGGGGGGGGFGGDGEDDEGDGGGGGFFFGGGFGDE:E@FFFFFFFFFB?FFFFFBAFAA:F<BB?00((-4::><BDFFBF08>24>AF>><11<7,((.-3-3;3,2:9:32:499(-(492(8:?:<8#####
@M05025:18:000000000-B3NL5:1:1101:18408:5513 2:N:0:CACTCA
TTCAGAGGACTACCAGGGTTTCTAATCCTGTTCGCTACCCATGCTTTCGAGCCTCAGCGTCAGTTGCAGACCAGAGAGCCGCCTTCGCCACTGGTGTTCTTCCATATATCTACGCATTCCACCGCTACACATGGAGTTCCACTCTCCTCTTCTGCACTCAAGTTCAACAGTTTCTGATGCAATTCTCCGGTTGAGCCGAAGGCTTTCACATCAGACTTATTGAACCGCCTGCACTCGCTTTACGCCCAATAAATCCGGCCAACGCTTGCCACCTACGTATTACCGCGGCTGCTGGCCGCGA
+
GGGGGGGGGGGGGGGGGGFGGGGGGGGGGGGGGGGGGGGGGGGGGGGGGGGGGGGGGGGGGGGGGGGGGGGGGGGGGGGGGGGGGGGGGGGGGGFGGGGGGGGGGGGGGGGGGGGGGGGGGGGGGGGGGGGGGGGGGGGECEEFGGGFGGGGGGGGGGGGGGDFGGGGFGGGFGGGFGDDGFGFGDGGGGGGDAGGGFGBEDFFAFFCFFFFFFFFFFFF4AEFBBFBFF>2@BE=;;?F@3>@?@F@13/=>55;>>(-7:-89:<0::AF:?:?:<>D:<A)(431(,(8?70-#####
@M05025:18:000000000-B3NL5:1:1101:18597:5523 2:N:0:CACTCA
TTCAGAGGACTACTGGGGTTTCTAATCCTGTTCGCTACCCATGCTTTCGAGCCTCAGCGTCAGTTACAGACCAGAGAGCCGCCTTCGCCACTGGTGTTCTTCCATATATCTACGCATTCCACCGCTACACATGGAGTTCCACTCTCCTCTTCTGCACTCAAGAAACACAGTTTCCGATGCAATTCCTCGGTTAAGCCGGGGGCTTTCACATCAGACTTATCTTTCCGCCTGCGCTCGCTTTACGCCCAATAAATCCGGACAACGCTTGCCACCTTCGTATTAACGCGTCTGCTGTCACGCT
+
GFGGGFGGGGGGGFGGGGGGGGGGGGGGGGGGGGGGGGGGGGFGGGGGGGGGGGGGGGGDGGGFFFGGGFGGGGGGGGGGGGG@FFGGGGDFGGGGGGFEFFDFGGE?CFEGFFCFGEFGGGGGGGGGGGGGGFC?BDGFGGGGDEFGGGGGF9DFGA@,DFCCFGCDD82C==C?CGCGGG;EDCC8DCDD55?DF55?B2:?6AAFCFFF+))/0@4CEEEEE<@D?D;1;B9;>;03124022(,:0>B94A:69?>66219BFB?0-212)(-4(2(6).-23,(,-6<2.2#####
@M05025:18:000000000-B3NL5:1:1101:14178:5533 2:N:0:CACTCA
TTCAGAGGACTACCAGGGTTTCTAATCCTGTTCGCTACCCATGCTTTCGAGCCTCAGCGTCAGTTGCAGACCAGAGAGCCGCCTTCGCCACTGGTGTTCTTCCATATATCTACGCATTCCACCGCTACACATGGAGTTCCACTCTCCTCTTCTGCACTCAAGTTCAACAGTTTCTGATGCAATTCTCCGGTTGAGCCGAAGGCTTTCCCATCAGACTTATTGAACCGCCTGAACTCGCTTTACGCCCAATAAATCCGGACAACGCTTGCCACTTACGTATTCCCGCGCATGCTGGCGACGC
+
FGGGGAFGGGGFGFGGGGCCFFFGGGGGGGGGGGGGGGDFFFFFGGGGGGGGGFGEGGGGGFGDGDGGGFGDGFGGFEDGGGGGGGGGGD@AFF9FACFGGGFGGDFEFGGGGGGGGGGGGDC@FECGFGFFFG8DDGG;>F;8==FFCCDFFCCF?FF8=,76EFFDFFFEC@FGGGGGGCFFFDFCDGGD=3:CFD59A?FF4A4069CDF>3AAF=EF4<:B25>@D2()())47?6?)71<11(6(63)))(.3(,-8((,4:0(56<()69(().()62(49(((-,4220#####
@M05025:18:000000000-B3NL5:1:1101:26168:5555 2:N:0:CACTCA
TTCAGAGGACTACCAGGGTTTCTAATCCTGTTTGCTCCCCACGCTTTCGTGCCTCAGTGTCAGTGTTGGTCCAGGTAGCTGCCTTCGCCATGGATGTTCCTCCTGATCTCTACGCATTTCACTGCTACACCAGGAATTCCGCTACCCTCTACCACACTCTAGTCGCCCAGTATCCACTGCAGTTCCCAGGTTGAGCCCAGGGCTTTCACAACGGACTTAAACGACCACCTACGCACGCTTTACGCCCAGTAATTCCGAGTAACGCTTGCACCCTCCGTATTACCGCCGCTGCTGGCCGAGT
+
GGGGGGGGGGGGGGGGGGFGGGGGGGGGFGGGGFFFGGGGGGGGGGGGGGCGGGGGGGGGDGGFGGGGFGGGGGGGGGGGGGGGGGGGGGGGDCFGFGGGGGGGGFFGG9FFFGGGGGFGGGGAFGGGFFGGGGGGGGGGGGGGGGGFGGGGGGGCEFEFFFGG8CCEGDGGE@DFGGGGGGG8EGGG6CDFDD0C6@FAFB?;AFB++B@AA509@AC44><AA9@2@FFB@22=24;7?3>DD;0(14;?5?<61(6=@E?<BFF?BFF<?F(4>?F?2)590(-49131:)31#####
@M05025:18:000000000-B3NL5:1:1101:25078:5583 2:N:0:CACTCA
TTCAGAGGACTACTAGGGTATCTAATCCTGTTCGCTACCCATGCTTTCGAGCCTCAGCGTCAGTTACAGACCAGAGAGCCGCCTTCGCCACTGGTGTTCTTCCATATATCTACGCATTCCACCGCTACACATGGAGTTCCACTCTCCTCTTCTGCACTCAAGAAACACAGTTTCCGATGCAATTCCTCGGTTAAGCCGGGGGCTTTCACATCAGACTTATCTTTCCGCCTGCGCTCGCTTTACGCCCAATAATTCCGGCCAACGCTTGCCACCTCCGTATTACCGCGGCTGCTGGCATGAG
+
GFFGGEFGFGGGGGGGGFGGGGGGGGGGGGGGGGGGGGGGGGGGGGGGGGGGGGFFDGGGGGGGGGGGGGGGGGGGGGGGGGGGGGGGFGGGGGGGGCFGFFGFGGGGFFGGGFGGGGGFGGGGGEGGGGDFGDEGGFGGGGGGGGGGGGGGGGGGGGFGGGGGGFGGGGGGFG7CCDDGF?DEFFFGGGGGDFGCGFGBD>4BFFFFFFFFFF9FFF4CCEFFFE@F07;611(61;2::A>?6>(3:23A).)64((49:?66?B06.).40(.,4,4:269(4279(40248<#####
@M05025:18:000000000-B3NL5:1:1101:23450:5665 2:N:0:CACTCA
TTCAGAGGACTACTGGGGTTTCTAATCCTGTTCGCTACCCATGCTTTCGAGCCTCAGCGTCAGTTACAGACCAGAGAGCCGCCTTCGCCACTGGTGTTCTTCCTTATATCTACGCATTCCACCGCTACACATGGAGTTCCACTGTCCTCTTCTGCACTCAAGTCGCCCGGTTTCCGATGCACTTCTTCGGTTAAGCCGAAGGCTTTCACACCAGACCTAAGCAACCGCCTGCGCTCGCTTTACGCCCAATAAATCCGGATAACGCTTGCCACCTACGCATTACCCCGCCTGCTCGCACGGA
+
GGGGGGGGGGGGGGGGGGGGGGGGGGGGGGGGGGGGGGGGGGGGGGGGGGGGGGGGGGGGGGGGGGGGGGGGGGGGGGGGGGGGGGGGGGGGGGGGGGGGGGGGGGGFGGGGGGGGGGGGGGGGGGGGGGGGGGGGGGGEGGGGGGCGGGGGGGGGGGGGGFGGGGEGGGEEGGFDDGGGGGGGGFFFFCDDCFFGGE4AD?*3A;A+4=B>FD2?FFEFBBEEFD(:90=;41606671:6<8:,((4())6<A?F04:B).29??((82)41223(,44:A2((((,((,3)-4#####
@M05025:18:000000000-B3NL5:1:1101:17594:5674 2:N:0:CACTCA
TTCAGAGGACTACTGGGGTTTCTAATCCTGTTCGCTACCCATGCTTTCGAGCCTCAGCGTCAGTTGCAGACCAGAGAGCCGCCTTCGCCACTGGTGTTCTTCCATATATCTACGCATTCCACCGCTACACATGGGGTTCCACTCTCCTCTTCTGCACTCAAGTTCAACAGTTTCTGATGCAATTCTCCGGTTGAGCCGAAGGCTTTCACATCAGACTTATTGAACCGCCTGCACTCGCTTTACGCCCAATAAATCCGGACAACGCTTGCCACCTACGTATTACCGCGGCTGCTGCCAAGTC
+
GGGGGGGGGGGGGGGGGGGGGGGGGGGGGGGGGGGGGGGGGGGGGGGGGGFGGGGGGGGDGGGGGGGGGGGGGGFGGGGGGGGGGGGGGGGGGGGGFGGGGGGGGGGDGGGFGGGGGGGGGGGGGGGGGGGGGGGGGGGFGGAFGGGGGGGGGGFGGGGGGFDFGCGGGGFDDFGGGGGGDCGGGGGGGDDGGAFGGFGBFFAF>AFFFAE@FF@FFFFF?@C=>B>@255;@@;E@FFFFEFFFFFF@FFECFC@B(47B<?F(321639?:00(21).345<169(((((..).#####
@M05025:18:000000000-B3NL5:1:1101:21126:5676 2:N:0:CACTCA
TTCAGAGGACTACAAGGGTTTCTAATCCTGTTCGCTACCCATGCTTTCGAGCCTCAGCGTCAGTTGCAGACCAGAGAGCCGCCTTCGCCACTGGTGTTCTTCCATATATCTACGCATTCCACCGCTACACATGGAGTTCCACTCTCCTCTTCTGCACTCAAGTTCAACAGTTTCTGATGCAATTCTCCGGTTGAGCCGAAGGCTTTCACATCAGACTTATTGAACCGCCTCCACTCGCCTTACGCGTAATAAATCCGGACAACGCCTGCCCCCTACGTATCCCATCTGCTTCTGGCCGTCC
+
GGDFDCFC8FEGEGECD7FGCEFFCEGEGGGGGDGEFGGDGFGGFGGGG?FDBGFGE@FFFCFCF@@CFE87BFFFGDDCGDC:FFFEECGFEF5EEGGEFGCECCG9AEFEAFFEGDEADG:B7F=CFG9@>@,DFGGCEFEC6,@=FGGGDAFF8FGFG9:EDDFCF86=@9=9=D79,=DG@+=+=9@DDFFG75;5**3?F?++9+2)46*9>BEE***/)/(/5((0(09(((.(/).,22,,2=C3)9.36((,4(((-(4(8((((4(:0<2<()..)())).)...)2#####
@M05025:18:000000000-B3NL5:1:1101:20064:5698 2:N:0:CACTCA
TTCAGAGGACTACACGGGTTTCTAATCCTGTTCGCTACCCATGCTTTCGAGCCTCAGCGTCAGTTGCAGACCAGAGAGCCGCCTTCGCCACTGGTGTTCTTCCATATATCTACGCATTCCACCGCTACACATGGAGTTCCACTCTCCTCTTCTGCACTCAAGTTCAACAGTTTCTGATGCAATTCTCCGGTTGAGCCGAAGGCTTTCACATCAGACTTATTGAACCGCCTGCACTCGCTTTACGCCCAATAAATCCGTACAACGCTTGCCACCTACCTATTACCGCCGCTTCTTGCGGCAT
+
GAFGGDFGGGGGGGGGGGFFGGGGGGGGGGGGGGGGGGGGGGGGGGGGGCGGGGGCGGGGGGGGGGGGGGGGGCFFGGGGGGGGGGGGGGGGGGGFA:DEGGGGGGFDFGG?,DEDGGGGGGGGGGGGGGGGGGGGGGGFFGFDFFEFGGFFGGC:EDFCEDGAFGGADEGA=+=C+D7DD?E,=+CCDCDG6AC>C>79?>A>F499BBA);;@4A@CE4*9;)9>@989=5(7;(6;<?EC@7498;;@EC?E@9,(-42)(-(411:))4:((()))6<423-(--((,))..#####
@M05025:18:000000000-B3NL5:1:1101:20286:5706 2:N:0:CACTCA
TTCAGAGGACTACTCGGGTTTCTAATCCTGTTCGCTACCCATGCTTTCGAGCCTCAGCGTCAGTTGCAGACCAGAGAGCCGCCTTCGCCACTGGTGTTCTTCCATATATCTACGCATTCCACCGCTACACATGGAGTTCCACTCTCCTCTTCTGCACTCAAGTTCAACAGTTTCTGATGCAATTCTCCGGTTGAGCCGAAGGCTTTCACATCAGACTTATTGAACCGCCTGCACTCGCTTTACGCCCAATAAATCCGGACAACGCTTGCCACCTACGTATTACCGCGGCTGCTGGCCCCGA
+
GGGGGGGGGGGGGGGGGGGGGGGGGGGGGGGGGGGGGGGGGGGGGGGGGGGGGGGCFGGGGGGGGGGGGGGFGGGGGGGGGGGGGGGGGGGGGGGGGGGGGGGGGGGGGGGGGGGGGGGGGGCEGGDGGGGGGGGGGGGGGGGGGGGGGFGGGGGGGFGGGGGGFGFGGGGFCGC7DGGFGGGGGGFFDGCGCFGGGF>EFFFFFFFFFFEEFFB>FFFFEF*>B5@9(8@>2BF11>6;DFFFF>@D03)4)76=@0(((:<>FFF:?0<<032?1(3<3AA2(476926??DF1#####
@M05025:18:000000000-B3NL5:1:1101:19167:5711 2:N:0:CACTCA
TTCAGAGGACTACCGGGGTATCTAATCCTGTTCGCTACCCATGCTTTCGAGCCTCAGCGTCAGTTGCAGACCAGAGAGCCGCCTTCGCCACTGGTGTTCTTCCATATATCTACGCATTCCACCGCTACACATGGAGTTCCACTCTCCTCTTCTGCACTCAAGTTCAACAGTTTCTGATGCAATTCTCCGTTTGAGCCGAAGGCTTTCACATCAGACTTATTGAACCGCCTGCACTCGCTTTACGCCCAATAAACCCGGACAACGCTTGCCACCTACGTATTACCGCGCCTGCTGGCGGATT
+
GGGGG9FDGGGGGGGGGDFEGGGGFGGGGGGGCEGEGGGGGGGGGGGGGG@CGGFDGFGGGGGGFGGGGGG7FGGGGCGGGDE@FFGGGGGGGCAEGEFGEFGEGFGGFGGGGEGDGGAEFFFGE:FGFFEF,E>EFDECFGFGDE?=?FGG:DGDC,@=6,3=CFGGDCEGFGGG@FF@:+=@52+=>+=998*;CEDAB>FFF?F9B>EEF:**;=68*/94=5=25@BD1375(.613497<:>225;AC),61((,(,8;>B?284)3(,(,318A(::A2(((,4(((..4#####
@M05025:18:000000000-B3NL5:1:1101:11171:5725 2:N:0:CACTCA
TTCAGAGGACTACAGGGGTTTCTAATCCTGTTTGCTCCCCATGCTCTCATGCCTCAGCGTCAGTTACAGTCCAGTAAGTCGCCTTCGCCACTGGTGTTCTTCCTAATCTCTACGCATTTCACCGCTACACTAGGAATTCCACTTACCTCTCCTGCACTCTAGTTAAACAGTTTTATATGCTTTCTACAGGTTAAGCCTATATATTTAACATATAACTTGTTTAACCGCCTACGCATCCTTTACGCCCAGTTATTCCGAACAACGCTTGCCACCTACGTATTACCGCGGCTGCTGGCAGCAT
+
GGGGGGGGGGGGGGGGGGFGGGGGGGGGGGGGGGGGGGGGGGGGGGGGGGGGGGGGGGGGGGGGGGGGGGGGGGGGGGGGGGGGGGGGGGGGGGGGGGGGGGGGGGGFFFFGGGGGGGGGGGGDGGGGGGGGGGGGGGGGGGGGGGGGGGGGFFFGGDFCGFGDFGFGFGGGGGFGGGGGGGGGGGGGFGGF9?DFGFGFFFFFFFFFFFE=FFFFFFF:@CFEE@A5>@D@A2>=>EEFFEFAF52>=3@FF?<CE25(61322;6(:37;<@EE?;)7(9?>094;>11080::#####
@M05025:18:000000000-B3NL5:1:1101:14026:5778 2:N:0:CACTCA
TTCAGAGGACTACCGGGGTTTCTAATCCTGTTTGCTCCCCACGCTTTCGAGCCTCAGCGTCAGTTACAGACCAGAGAGCCGCCTTCGCCACTGGTGTTCCTCCATATATCTACGCATTTCACCGCTACACATGGAATTCCACTCTCCTCTTCTGCACTCAAGTTCCCCAGTTTCCAATGACCCTCCCCGGTTGAGCCGGGGGCTTTCACATCAGACTTAAGAAACCGCCTGCGCTCGCTTTACGCCCAATAAATCCGGACAACGCTTGCCACCTACGTATTCCCGCTGCGTCTGGCTACGA
+
GGGFGDFGFFGGGGGGGGGGGGGGGGGGGGGGGGGGGGGGGGEEGGGGGGGGGGGGGGGGGGGCCEGGCFGEGGGGCFGGEGGGGGGGGGGGGGGGGGGGGGGGFGGCFFFGGGGCFGGGGGFGGGGGGGAFFGG?FGGGFDFFGDFGGGGGGGGGGGGDCG=FGGGFGG9BFGFGGGGFFFGFGCGGGGCGGAFCC*?B48)=AFBAAFC@=4;6;AFEC4>;DF(493(8212-3>F<?2A?((3187?3<>>?99?B(:119:<F0:426,8??B7>?).2(4(-4((,31(.#####
@M05025:18:000000000-B3NL5:1:1101:14847:5875 2:N:0:CACTCA
TTCAGAGGACTACAAGGGTATCTAATCCTGTTCGCTACCCATGCTTTCGAGCCTCAGCGTCAGTTGCAGACCAGAGAGCCGCCTTCGCCACTGGTGTTCTTCCATATATCTACGCATTCCACCGCTACACATGGAGTTCCACTCTCCTCTTCTGCACTCAAGTTCAACAGTTTCTGATGCAATTCTCCGGTTGAGCCGAAGGCTTTCACATCAGACTTATTGAACCGCCTGCACTCGCTTTACGCCCAATAAATCCGGACAACGCTTGCCACCTACGTATTACCTCCGTCGCTGGCGAACG
+
FFGGGFGGFGGGGGGGGGGGGGGGGGGGGGGGFGGGGGGGGGGGGGGGGGGGGGGGGGGGGGGGGGGGGGGGGGGGGGGGGDGFGGGGGGGGGGGGFGGGGGGGGGGGGGGGGGGGGGGGGGGGGGGGGGGGGGGGGGGFGGGGGGGGGGGGGGGGGGGGGGEFGGGFFFGGGGGGGGGGG7FC@DGGDDGGD?DDGFGBEBFF6CFFFFFFFBE>AF6EE4AEE>@>@F=BDEBE@0217)9;067<0/3<)1/;01019??01(,8<?D?<<:?(.2<2>F9)-(,(.7>(-44#####
@M05025:18:000000000-B3NL5:1:1101:8072:5881 2:N:0:CACTCA
TTCAGAGGACTACCCGGGTATCTAATCCTGTTCGCTACCCATGCTTTCGAGCCTCAGCGTCAGTTGCAGACCAGAGAGCCGCCTTCGCCACTGGTGTTCTTCCATATATCTACGCATTCCACCGCTACACATGGAGTTCCACTCTCCTCTTCTGCACTCAAGTTCAACAGTTTCTGATGCAATTCTCCGGTTGAGCCGAAGGCTTTCACATCAGACTTATTGAACCGCCTGCACTCGCTTTACGCCCAATAAATCCGGACAACGCTTGCCACCTACGTATTACCGCGGCTGCTGGCACGTC
+
GGGGGGGDEGGGGGGGGGGGGGGGGGGGGGGGGGGGGGGGGGGGGGGGGGGGGGGGGGGGGGGGGGGGGGGGGGGGGGGGGGGGGGGGGGGGGFGFFGGGGGGFGCGDFGGGGGGGGGGGGGFGGGGGGGGGGGGGGGGFGGGGFGGGGGGGGGGGGFGGGGGGGGGGDGGGFGGGDGFCGCFAFF?FDDDGDFCFGFGEFDAFFFA9:BEFF3=AFAC?EEFEFFFBFFFF@8E@0::?FFF(/3016=E)7)139(113:?(3<23:>2)4722(42<2<<D(--21(40)4(3#####
@M05025:18:000000000-B3NL5:1:1101:17273:5885 2:N:0:CACTCA
TTCAGAGGACTACACGGGTTTCTAATCCTGTTCGATACCCACGCTTTCGTGCTTCAGCGTCAGTTGGGCGCCGGTATGCTGCCTTCGCAATCGGAGTTCTGCGTGATATCTATGCATTTCACCGCTACACCACGCATTCCGCATACTTCTCGCCCACTCAAGAACGCCAGTTTCAACGGCGGAGCGAGGTTGAGCCCCGCGATTTTACCGCTGACTTGGCATTCCGCCTACGCACCCTTTAAACCCAATAAATCCGGATAACGCTCGCATCCCCCGTATTACCGCGGCTGCTGGCCTCGGG
+
GGGGGGGGGGGGGGGGGGGGGGGFGGGGGGGGGGGGGGGGGGGGGGGGGGGGGGGGGGGGGGGGGGGGGGGGGGGGGGGGGGGGGGGGGGGGGGCGGGGGGGGGGGGGGGGGGGGGGGGGGGGGGGGGGGGGGGGGDGGGGGGGEGGGGGGGGGGGGGGGGFCFGE>EEGGGAFGFG7CCE<DEGGGGDGGGDFDCFFGFFFFFFF6BFE>6>90BFFB?FBFBFBB?3??B>1>FB?BFF)6<7?BFFF)6-)59122:22,3:B>B>?>:((31?9(462<(4(1(4(,,57?0#####
@M05025:18:000000000-B3NL5:1:1101:8022:5902 2:N:0:CACTCA
TTCAGAGGACTACAGGGGTTTCTAATCCTGTTCGCTACCCATGCTTTCGAGCCTCAGCGTCAGTTGCAGACCAGACAGCCGCCTTCGCCACTGGTGTTCTTCCATATATCTACGCATTCCACCGCTACACATGGAGTTCCACTGTCCTCTTCTGCACTCAAGTCGCCCGGTTTCCGATGCACTTCTTCGGTTAAGCCGAAGGCTTTCACATCAGACCTAAGCAACCGCCTGCGCTCGCTTTACGCCCAATAAATCCGGATACTGCTTGCCACCTCCGTATTACCGCGGCTGTTGCCTCCCA
+
DEFGGGGGGGGGGGGGGGGGGGGGGGGGGGGGGGGGGGGGGGFGGGGGGGGGGGGGGGGGGGGGGGGGGGGGGGGGGGGGGGGEGGGGGGGGGGGGGDGGGGGGGGGGGGGGGGGGGGGGGGFGGFFGGGGGGFGGGGGDGGGGGGGGGGGGGGGGGF?CGGGFGGDEGGGGGGGG6CGDGGGGGGGGGGGGGF>FGEGDFF4>A4>FFFCEFE*;:FFE@2>EFF0;;D2=,:;0(2;7@<<(-19?:0?)).::642(3)))).)5:>>F<0(.4?FF?94<2((,-36()-).#####
@M05025:18:000000000-B3NL5:1:1101:26892:5941 2:N:0:CACTCA
TTCAGAGGACTACTAGGGTTTCTAATCCTGTTCGCTACCCATGCTTTCGAGCCTCAGCGTCAGTTGCAGACCAGAGAGCCGCCTTCGCCACTGGTGTTCTTCCATATATCTACGCATTCCACCGCTACACATGGAGTTCCACTCTCCTCTTCTGCACTCAAGTTCAACAGTTTCTGATGCAATTCTCCGGTTGAGCCGAAGGCTTTCACATCAGACTTATTGAAACGCCTGCACTCGCTTTACGCCCAATAAATCCGGACAACGCTTGCAACCTACGTATTACTGCGGCTGCTCGCCCCGC
+
+B;AFF@FFDGCGGGGGGCFCGGGG9FDCFGFGGGEGC8FFGGGFGGGGGGGEGGG,CBCEGDFGGDEFFDCF@F?AFFFGGGGCADG::FF=FEF<?EA9FFFGG<9BCF@EFEEGGGCGD,>FGG@FFFG9FEGFGG;EEEFDEFFG=FDCFGFFCGGGF,3EFGAD8:ACFGGGGGFDD7AD=FG>DGGGFGGCEGD>>FFF6>F9@*6>>=F?CE<EEE;*.55:BBDDEFFFF;?2>E;?B@D;;EFEC3(,41163<3011,8))513(30,45:<B))4-4(,(4))-4#####
@M05025:18:000000000-B3NL5:1:1101:8118:5962 2:N:0:CACTCA
TTCAGAGGACTACACGGGTTTCTAATCCTGTTCGCTACCCATGCTTTCGAGCCTCAGCGTCAGTTGCAGACCAGAGAGCCGCCTTCGCCACTGGTGTTCTTCCATATATCTACGCATTCCACCGCTACGCATGGAGTTCCACTCTCCTCTTCTGCACTCAAGTTCAACAGTTTCTGATGCAATTCCCCGGTTGGGCCGAAGGCTATCACATCAGACTTATTGAACCGCCTGCACTCGCTTTACGCCCAATAAATCCGGACAACGCTTGCCACCTACGTATTACCGCGGCTGCTGGCTCGCT
+
F@<E6CC<FGDGGGGG7F@C@EFDFFA9FFGF<FEGGGDF9F8E@@E<BDG:C,CCC<@FE@CFFGGFFGCFGGGGGDGFGGFF7=<6CC@C@FA@<FCGGFFAFGGDAFCDFG7BFGCDGGG=FFFDCCCCCEFGGE=>DGGGF?EGGGFFDDFGCGGGF,=EGGGCEDADGFG7DFCDFFCF++2=DD99*@9C5@DD>9*3)22@FFFFFE=FF64CC?C*7293.232=;7500;(()9<(3(,233<249,42(408<9><B?6:A23(.4:18A()).2-9(299:))((#####
@M05025:18:000000000-B3NL5:1:1101:13320:6035 2:N:0:CACTCA
TTCAGAGGACTACTGGGTTTCTAATCCTGTTCGCTACCCATGCTTTCGAGCCTCAGCGTCAGTTGCAGACCAGAGAGCCGCCTTCGCCACTGGTGTTCTTCCATATATCTACGCATTCCACCGCTACACATGGAGTTCCACTCTCCTCTTCTGCACTCAAGTTCAACAGTTTCTGATGCAATTCTCAGGTTGAGCCGAAGGCTTTCACATCAGACTTATTGAACCGCCTGCACTCGCTTTACGCCCAATAACTCCGGACAACGCTTGCCACCTACTCATTACCTCTGCTACTGGCCAACCT
+
GFGFFGEGGGGGGAFGG@;FFGGGFEF<EF<@@@CFFF@FEEFCDFD;9C6:FF,EEC@@@F,FF,EEFFGFDFGFGDF::+CFDFCCCEEDEGGGCEC??FEG<FFGGEGEBCGGEGFGF8FEGGGGGEF?E8DGGGGF9,=9EEECFGCFECFCF?EEG;,=EFFE==FFAFD7DGGGDDFFFF+?8BFDG?69D579?ACA6FA6@A@CFECCFF<****:>))5(-2328>22(69:>;;1(6=33A3)7;26(((/6(-21(((.2,1::))64<-)))-).5).4)50.(#####
@M05025:18:000000000-B3NL5:1:1101:25131:6055 2:N:0:CACTCA
TTCAGAGGACTACCCGGGTTTCTAATCCTGTTCGCTACCCATGCTTTCGAGCCTCAGCGTCAGTTGCAGACCAGAGAGCCGCCTTCGCCACTGGTGTTCTTCCATATATCTACGCATTCCACCGCTACACATGGAGTTCCACTCTCCTCTTCTGCACTCAAGTTCAACAGTTTCTGATGCAATTCTCCGGTTGAGCCGAAGGCTTTCACATCAGACTTATTGAACCGCCTGCACTCGCTTTACGCCCAATAAATCCGGACAACGCTTGCCACCTACGTATTACCGCGCCTGCTGGCCATAC
+
GGGGGGGGGGGGGGGGGGGGGGGGGGGGGGGGGGGGGGGGGGGGGGGGGGGGGGGGGGGGGGGGGGGGGGGGGGGGGGGGGGGGGGGGGGGFGGGGGGFGGGGGGGGGGGGGGGGGGGGGGGGGEGGGGGGGGGGGGGGGGGGGGGFGGGGGGGGGGFGGGGGAFGGGGGGGGGGGGGGGGDGGGGGGGCDD>FGGGEGFFFFFFFA=FFFFFF*39EEFFCE>FFF=9=258@FE;@FF?);?;@(3,6@E3?EE;0:69B?(2:::::><(308047<54><(33(4:(2,)3,#####
@M05025:18:000000000-B3NL5:1:1101:5888:6059 2:N:0:CACTCA
TTCAGAGGACTACAGGGGTATCTAATCCTGTTCGCTACCCATGCTTTCGAGCCTCAGCGTCAGTTGCAGACCAGAGAGCCGCCTTCGCCACTGGTGTTCTTCCATATATCTACGCATTCCACCGCTACACATGGAGTTCCACTCTCCTCTTCTGCACTCAAGTTCAACAGTTTCTGATGCAATTCTCCGGTTGAGCCGAAGGCTTTCACATCAGACTTATTGAACCGCCTGCACTCGCTTTACGCCCAATAAATCCGGACAACGCTTGCCACCTACGTATTACCGCGGCTGCTGGCCGGTC
+
GGGGGGGGGGGGGGGGGGGGGGGGGGGGGGGGGGGGGGGGGGGGGGGGGGGGGGGGGGGGGGGGGGGGGGGGGGGGGGGGGGGGGGGGGGGGGGGGGGGGGGGGGGGGGGGGGGGGGGGGGGGGGGGGGGGGGGGGGGGGGGGGGGGGGGGGGGGGGGGGGGGGGGGGGGGGGGGGGGGGGGGGGGGGGGGGGFCFGFDF>DFFFFFFFF?EF@=FFFFFF4ACFB9B@@B==E;67@@FFFFFF>07@DFFCEFF@0?FBFB>9?BFFFAF:7:??BBFFAA<(1;2>96())4,#####
@M05025:18:000000000-B3NL5:1:1101:26490:6064 2:N:0:CACTCA
TTCAGAGGACTACCGGGGTATCTAATCCTGTTCGCTACCCATGCTTTCGAGCCTCAGCGTCAGTTACAGACCAGAGAGCCGCCTTCGCCACTGGTGTTCTTCCATATATCTACGCATTCCACCGCTACACATGGAGTTCCACTCTCCTCTTCTGCACTCAAGAAACACAGTTTCCGATGCAATTCCTCGGTTAAGCCGGGGGCTTTCACATCAGACTTATCTTTCCGCCTGCGCTCGCTTTACGCCCAATAAATACGGACAACGCTTGCCACCTACGTATTACCGCGTCTGCTGGCTCATC
+
D-CEDFGGCFGGFFB@E:FGGF,<C,C@<@C<FCEFGGGCCF?ACFGDGGFG7EE,C8FF,BB6@FGFGGG@AECCF7FGEGE7FGG7FCCFGGFGGGF<9E<FAGGGGGGGGGGGGFGCFGGGFEDECGGF,4DFGCDDDF,@F?FED,9DFGEFG8,6DF,@E8@D8=D@CFFG76CDDGFAFF9?D>CC75CG5*;**:?>FFFCCF7@FEFF4:65)9./7760;<@?6>(360(-454,029?FFF2-6)6:1<09:?B91(,(4))4142(425(-.<364(-8(64)(-#####
@M05025:18:000000000-B3NL5:1:1101:24548:6094 2:N:0:CACTCA
TTCAGAGGACTACACGGGTTTCTAATCCTGTTTGCTCCCCACGCTTTCGAGCCTCAGCGTCAGTTACAGACCAGAGAGCCGCCTTCGCCACTGGTGTTCCTCCATATATCTACGCATTTCACCGCTACACATGGAATTCCACTCTCCTCTTCTGCACTCAAGTTTCCCAGTTTCCAATGACCCTCCCCGGTTGAGCCGGGGGCTTTCACATCAGACTTAAGAAACCGCCTGCGCCCGCTTTACGCCCAATAAATCCGGACAACGCTTGCCACCTACGTATTACCGCGGCTTCTGGCCGCTC
+
GGGGGGGGGGGGGGGGGGGGGGGGGGGGGGGGGGGGGGGGGGGGGGGGGGGGGGGGGGGGGGGGGGGGGGGDGGGGGGGGGGGGGGGGGGGGGGGGGGGGGGGGGGGGGGGGGGGGGGGGGGGGGGGGGGGGGGGGGGGGGGGGGGGGGGGGGGGGGGGFGGGGGGFGGGGGGGDFFGGGGGGCFDGGGGGGDF>>FDGFFFFFAFFFFFFFFFEFFFFFEFE@D=9BF;1?B0(-1;BBB25(89>?F?D2<<4?>B?9>F?B01::??BF(14><:2>?49A?F69(((.):70#####
@M05025:18:000000000-B3NL5:1:1101:21857:6124 2:N:0:CACTCA
TTCAGAGGACTACAGGGGTATCTAATCCTGTTCGCTACCCATGCTTTCGAGCCTCAGCGTCAGTTGCAGACCAGAGAGCCGCCTTCGCCACTGGTGTTCTTCCATATATCTACGCATTCCACCGCTACACATGGAGTTCCACTCTCCTCTTCTGCACTCAAGTTCAACAGTTTCTGATGCAATTCCCCGGTTGAGCCGAAGGCTTTCACATCAGACTTATTGAACCGCCTGCACTCGCTTTACGCCCAATAAATCCGGACAACGCTTGCCACCTACGTATTACCGCGGCGTCCGGCAAGGG
+
FGGGGGGGGGGGGGGGGGGGGGGGGGGGGGGGGGGGGDGGFGGGGGGGGGGGGGGGGGGGGGGGGGGGGGGGGGGGGGGGGGGGGCFGGEGGGGFGFGGGGGGGGGGGGGFGGGGGGGGGGGGGGGGGGGGGGGGGGGGGGGGGGG?DGGGDFGGGGGGGGGGGGGGGGGGGGGGGGGGGGFFGG?FGGDDGDACGGFGEFFFFFFFFFCCE4>FFFFE?EF?C)525@95?D;EEFBFF;EE;;6171@8=3C<@;(((41873:241>A???FF???>BB<B(4;06(-3112-#####
@M05025:18:000000000-B3NL5:1:1101:13938:6141 2:N:0:CACTCA
TTCAGAGGACTACTGGGGTATCTAATCCTGTTTGCTCCCCACGCTTTCGCACCTCAGTGTCAGTATCAGTCCAGGTGGTCGCCTTCGCCACTGGTGTTCCTTCCTATATCTACGCATTTCACCGCTACACAGGAAATTCCACCACCCTCTACCATACTTTAGCTCGCCAGTTTTGGATACAGTTCCCAGGTTGAGCCCGGGGATTTCACATCCAACTTAACGAACCACCTACGCGCGCTTTACGCCCAGTAATTCCGATTAACGCTTGCACCCTCTGTATTACCCCGCCTGCTGGCCTGGA
+
GGGGGGGGGGGGGGGGGGGGGGGGGGGGGGGGGGGGGGGGGGGGGGGGGGGGGGGFGGGGGGGGGGGGGGGGGGGGGGGGGGGGGGGGGGGGGGGGGGGGGGG8FCFG<FFFGGGCGGGGGGGDDGGG,AF8FG8?EFGAFGFGGGCEGGAEDFFCFGFG8@DFC8EEEGGGGGD>DFGFG7EADGCDGGGCGAGGFFGEF>*:9;F+1+:BF@=AFBB:4@2-9>=B((64:B669B6;(6>??60,3::945<A?6?::>41(,41().4((4:?)666)44(-4((,((..,4#####
@M05025:18:000000000-B3NL5:1:1101:5893:6209 2:N:0:CACTCA
TTCAGAGGACTACTCGGGTATCTAATCCTGTTCGCTACCCATGCTTTCGAGCCTCAGCGTCAGTTGCAGACCAGAGAGCCGCCTTCGCCACTGGTGCTCTTCCATATATCTACGCATTCCACCGCTACACATGGAGTTCCACTCTCCTCTTCTGCACTCAAGTTCAACAGTTTCTGATGCAATTCTCCGGTTGAGCCGAAGGCTTTCACATCAGACTTATTGAACCGCCTGCACTCGCTTTACGCCCAATAAATCCGGACAACGCTTACCACCTACGTATTACCGCGGCTGCTGGCGAGGA
+
GGGGGGGGGGGGGGGGGGGGGGGGGGGFGGGGG@FEEGGGGGGGFGGGGGGGGGGGGGGGGGGGFFGGGFFGGGGGGGGGGGGGGGGGGGGGGGGGDEGFGGGGGEGGFGDGGFDGGGGFFGGGGGGGGGGGGGGDGGG9@FGDFGFGGFFGGGGFGCG?G,E:8FGGGFGGFGGCFGGGGGFGGDDF++;CC*;CCDCDBEA>FFFFFCE@A:@6AF=EFEA4>>9=>@2(-74;297<FCE?07(/=;@39C?3110(,2((-::6?247:7(4:?242)4<(4160(4?2704#####
@M05025:18:000000000-B3NL5:1:1101:25508:6212 2:N:0:CACTCA
TTCAGAGGACTACCAGGGTTTCTAATCCTGTTCGCTACCCATGCTTTCGAGCCTCAGCGTCAGTTGCAGACCAGAGAGCCGCCTTCGCCACTGGTGTTCTTCCATATATCTACGCATTCCACCGCTACACATGGAGTTCCACTCTCCTCTTCTGCACTCAAGTTCAACAGTTTCTGATGCAATTCTCCGGTTGAGCCGAAGGCTTTCACATCAGACTTATTGAACCGCCTGCACTCGCTTTACGCCCAATAAATCCGGACAACGCTTGCCACCTACGTATTACTGCGCCTGCTGGCTGGAG
+
GFGEGGGGGGGGGGGGGGGGGGGGGGGGGGGGGGGGGGGGGGGGGGGGGGGGGGGGGGGGGGGGGGGFGGGGGGGGGGGGGGGGGGGGGGGGGGGGFGFCFGGGGGGGGGGGGGGGGGGGGGGCGGGGGGGGGGFGGGGGGGGFGGDGGGGGGGGGFFGGG9@FGGGGGGGGGGGGGGGGGCFFGGG7>?CD7CGCFEDFE>AFFFFFFFEFFE=AFFFEC?CCEB=@FFF9=BE>=@F(244?@6;<216;;CF@B2;>>F:60:??:067(.8??FFF7AB).9<((-(((308#####
@M05025:18:000000000-B3NL5:1:1101:21242:6223 2:N:0:CACTCA
TTCAGAGGACTACCAGGGTTTCTAATCCTGTTCGCTACCCATGCTTTCGAGCCTCAGCGTCAGTTGCAGACCAGACAGCCGCCTTCGCCACTGGTGTTCTTCCATATATCTACGCATTCCACCGCTACACATGGAGTTCCACTGTCCTCTTCTGCACTCAAGTCGCCCGGTTTCCGATGCACTTCTTCGGTTAAGCCGAAGGCTTTCACATCAGACCTAAGTAACCGCCTGCGCTCGCTTTACGCCCAATAAATCCGGATAACGCTTGCCCACTACTGATTACCTCGGCTGCGGGCCTGGC
+
GGGGGGCFFGGGGGGGGGGGGGGGGGGFGGGGGGGGGGGGGGGGGGGGGGFGGGGGGGGGGDFFFGGGGGGGGGGGGGGGGGGGGGGGGDGGGGGGGCGGGGGGGGGGGGGGGFGGEGAFFGGGEE:CFGGGCFFGGGGGGGGFGGGGGGGGGGGGGGGGC9FD>CEE>CGGEGGGGGGGFGGGGG>FC*@D>0+<FDDFEFA6F9FCB8*5A:E;FF3=@CEECE@6;D@F>F(,((/6=6C?<>0?FF:<>2<?>11119)(,22((().41(())..6<2<).((,(-3(((-#####
@M05025:18:000000000-B3NL5:1:1101:11813:6237 2:N:0:CACTCA
TTCAGAGGACTACTGGGGTTTCTAATCCTGTTTGCTCCCTACGCTTTCGTGCCTCAGTGTCAATGTTGGTCCAGGTAGCTGCCTTCGCCATGGATGTTCCTCCTGATCTCTACGCATTTCACTGCTACACCAGGAATTCCGCTACCCTCTACCACATTCTAGTCATCCAGTATCCACTGCAGTTCCCAGGTTGAGCTCAGGGCTTTCACAACGGTCTTACATAACCACCTACGCACGCTTTACGCCCAGTAATTCCTATTAACGCTTGCACCCTTCGTATTACCGCGTCTGCTGTCACAGT
+
EGDGGD@<,6CEGGGGFF@FCGGF<FCCFGGG<F9,C,9,C,,+8@D,CF,,:CC6,C@FGA@F,C6CFF<6,@6BAC8@:,,EGG,B:FGAFCAFEF<?<?DGGGGGF<@,5ABFFBFFD9F,CE?,F=AFE++@EEGC8C@8@D8E=D9=FFG=84E==>@@3=DFD9@D:9==D==DFFGACF8?GFFGG5=8+*+0065@F9AC;?80*))39@5**;*:50>5)@2>):):>29>54*/(--((7*9<ECE)/).979?FDD1(738;;8((6(/;77>09(,(4?>).),#####
@M05025:18:000000000-B3NL5:1:1101:4605:6244 2:N:0:CACTCA
TTCAGAGGACTACCGGGGTATCTAATCCTGTACGCTACCCATGCTTTCGAGCCTCAGCGTCAGTTGCAGACCAGAGAGCCGCCTTCGCCACTGGTGTTCTTCCATATATCTACGCATTCCACCGCTACACATGGAGTTCCACTCTCCTCTTCTGCACTCAAGTTCAACAGTTTCTGATGCAATTCTCCGGTTGAGCCGAAGGCTTTCACATCAGACTTATTGAACCGCCTGCACTCGCTTTACGCTCAATAAATCCGGACAACGCTTGCCACCTACGTATTACCGCGGCTGCTGGCAATGA
+
GGGGGGGGGGGGGGGGGGGGGGGGGGGGGGGGGGGGGGGGGGGGGGGGGGGGGGGGGGGGGGGGGGGGGGGGGGGGGGGGFGGGGGCFGGGGGGGGGGGGGGGGGGGGGGGGGGGGGGGGGGGGGGGGGGGGGFGGGGGFEGFGGGGGGGGGGGGGGGGGGDFFFGGGGGGDEFDGGGGGGGGGGCGGG>DGDFFGGFDDD4FFFFFFFFFFFFEFFFFEEFEEFB2=B20=15)62(8;@<EF0;0>8E349CCF(30193((,48((,)8::?B:1)60:AF?>46((((.:(4#####
@M05025:18:000000000-B3NL5:1:1101:27250:6292 2:N:0:CACTCA
TTCAGAGGACTACTGGGGTTTCTAATCCTGTTTGCTCCCCACGCTTTCGTGCCTCAGTGTCAGTGTTGGTCCAGGTAGCTGCCTTCGCCATGGATGTTCCTCCTGATCTCTACGCATTCACTGCTACACCAGGAATTCCGCTACCCTCTACCACACTCTAGTCGCCCAGTATCCACTGCAGTTCCCAGGTTGAGCCCAGGGCTTTCACAACGGACTTAAACGACCACCTACGCACGCTTTCCGCCCAGTAATCCCGAGTAACGCTTGCACCCTTCGTATTACCGCGGCCGCTGGCCTTCCG
+
EFCEEGGGFGGGGGGGGGGGEGGGGGGGGFGGGGGGGGGGGGGGEGGGGGFGGFGGGFFFFGGGGGGGGGGFFGGGGFGGGGGGGGFGGGGGGGGGGGGGGFGFFGFGGGGGGGGGFEGFAF=FGGGGGFGGGGCFGGGGEGGGGGGFFFGGGGGGGFFGDFGEEECE=FDGGGGGGGFFFGFGGG+D8DFCGFDGGFGFAFFFFFFFAF9>>0:B>FFCE=A)59B@FEF9@95(6,48).21<131@7CE)7):((42))(,384?4<.:<1((,,802<<((,,((((46((.#####
@M05025:18:000000000-B3NL5:1:1101:21436:6340 2:N:0:CACTCA
TTCAGAGGACTACCGGGGTTTCTAATCCTGTTTGCTCCCCATGCTCTCATGCCTCAGCGTCAGTTACAGTCCAGTAAGTCGCCTTCGCCACTGGTGTTCTTCCTAATCTCTACGCATTTCACCGCTACACTAGGAATTCCACTTACCTCTCCTGCACTCTAGTTAAACAGTTTTATATGCTTTCTACAGGTTAAGCCTATATATTTAACATATAACTTGTTTAACCGCCTACGCATCCTTTACGCCCAGTTATTCCGAACAACGCTTGCCACCTACGTATTACCGCGGCTGCTGGCAGAGG
+
GGGGGGGGGGGGGGGGGGGGGGGGGGGGGGGGGGGGGGGGGGGGGGGGGGGGGGGGGGGGGGGGGGGGGGGGGGGGGGGGGGGGGGGGGGGGGGGGGGGGGGGGGFGGGGGGGGGGGGGGGGGGGGGGGGGGGGGFCGGGGGGGGGGGGGGGGGGFF8DGGEGGGFGGFGGGGGGGGG+=FFGGGGGGGGGF??FFFFGFAFFFFFFFFFEFFFEFFFCA>@CFEC=AAFFFDA9AA@FFFFF=@2>@DFEEFC<CF0,1;1=29<D17;EE03341?BFFFFF613(1-(43),,#####
@M05025:18:000000000-B3NL5:1:1101:20213:6352 2:N:0:CACTCA
TTCAGAGGACTACTAGGGTTTCTAATCCTGTTTGCTCCCCACGCTTTCGCACCTGAGCGTCAGTCTTTGTCCAGGGGGCCGCCTTCGCCACCGGTATTCCTCCAGATCTCTACGCATTTCACCGCTACACCTGGAATTCTACCCCCCTCTACAAGACTCTAGCCTGCCAGTTTCGGATGCAGTTCCCAGGTTGAGCCCGGGGATTTCACATCCGACTTGACAGACCGCCTGCGTGCGCTTTACGCTCAGTAATTCCGATTAACGCTTGCACCCTCCGTCTTCCACCGCCTCCTGGCGCAAG
+
GGGGGFGGGGGGGGGGGGGGGGGGGGGGGGGGGGGGGGGGGGGGGGGGGGGGGGGFGGGGGGGGGGGGGGGFGGFCCGGGGGGFGGGGGGGGGGGGGGGGGGGGCFGGDDGDDFGGGEGGGGGGGGGGGGGGGGGFGGGGGGGGGGGGGGGGGGGEGGGGGFGGGDDDFFGGGGDGDGGGGGGFFGFCDFGGGFFCFFDFFFD;FFA6;ACEFDF>;BEA@F@;??103:((-4::>>FF04<13(:(2:4A2>AF:<(,2<<?0<B:?).10(489-(3()..)49((-((()((#####
@M05025:18:000000000-B3NL5:1:1101:4393:6424 2:N:0:CACTCA
TTCAGAGGACTACAGGGGTTTCTAATCCTGTTTGCTCCCCACGCTTTCGCACCTCAGCGTCAGTAATGGACCAGTAAGCCGCCTTCGCCACTGGTGTTCCTGCGAATATCTACGAATTTCACCTCTACACTCGCAATTCCACTTACCTCTTCCATACTCAAGACTTCCAGTATCAAAGGCAGTTCCGGGGTTGAGCCCCGGGATTTCACCCCTGACTTAAAAGTCCGCCTACGTGCGCTTTACGCCCAGTAAATCCGAACAACGCTAGCCCCCTTCGTATTACCGCGGCTTCTGGCCGCGC
+
GGGGGGGGGGGGGGGGGGGGGGGGGGGGGGGGGGGGGGGGGGGGGGGGGGGGGGGGGGGGGGGGFFGGGGGGGGGGGGGGGGGGGGGGGGGGGGGGGGGGGGGGGGGGGGGGGGGGGGGGGGGGGGGGGGEFFGGGGGGGCGGGCFGGGGGGGGGGGGGGGGGFFFGGGGGFGGFFFCGFE6:AFGGGGGGGGFD9FFGFFFDFFFFFFFFBFFFFFFCFEE6@EEDF<;8@FF8?BF>FFAFFF1>?::)6:99:9??F9?F0613;FFF?FF??FF?07>A>1219B1(,-)),#####
@M05025:18:000000000-B3NL5:1:1101:6663:6452 2:N:0:CACTCA
TTCAGAGGACTACAGGGGTTTCTAATCCTGTTTGCTCCCCACGCTTTCGTGCATGAGCGTCAGTGTTATCCCAGGGGGCTGCCTTCGCCATTGGTGTTCCTCCACATATCTACGCATTTCACTGCTACACGTGGAATTCCACCCCCCTCTGACACACTCTAGTCGTGCAGTCACAAATGCAATTCCCAGGTTAAGCCCGGGGATTTCACACCTGTCTTACACAACCGCCTGCGCACGCTTTACGCCCAGTAATTCCGATTAACGCTTCCACCCTACGTATTACCGCGGCTGCTGGCTTTGG
+
GFGGGDFGGGGGGGGGGGFGGGGGGGGGGGGGGGGGGGGGGGGGGGGGGGGGGGGGGGGGGGGGGGGGGGGGGGGGGGGGGGGGGGDGGGGGGGGGGGGGGGGGGGGGGGGGGGGGGGCGGGGFGGGGGGGGGGGFCGGGGG8ECEGGGGGGGGGFGGGGGGFGGGEGGGGGGFGGGGGFGFFCFGGGGGGGGFCFGFGEEEEFFFFFFFE>FFEFFFFFEFEDF?9(:37?FB>>1>6::4<6?960189)44>A?:::?428;1:(.)428(8:2<2.(5>D2((39,42.,(,#####
@M05025:18:000000000-B3NL5:1:1101:15136:6488 2:N:0:CACTCA
TTCAGAGGACTACTGGGGTTTCTAATCCTGTTCGCTACCCATGCTTTCGAGCCTCAGCGTCAGTTGCAGACCAGAGAGCCGCCTTCGCCACTGGTGTTCTTCCATATATCTACGCATTCCACCGCTACACATGGAGTTCCACTCTCCTCTTCTGCACCCAAGTTCAACAGTTTCTGATGCAATTCTCCGGTTGAGCCGAAGGCTTTCACATCAGACTTATTGAACCGCCTGCACTCGCTTTACGCCCAATAAATCCGGACAACGCTTCCCACCAACGTATTACCGAGGCTGCTGCCGAGAT
+
GGGGGGGGGGGGGFGGGGGGGFGGGGGGGGGGGGGGGGGGGGGFGGGGGGGGGGGGGGGGGGGGGGGGGGGGGGGGGGGGGGGGGGGDGGGGGGGGFGGGGGGGGGGGGGGGGGGFGGGGGGGGGGGGGGGGGGFGGGGGGGGGGGGGGGGGGGGGGGGGGGFFGFGGGGGGFGGGFGGGGDFAD@FFGGDG>5*CDBD>DFFFFAFFFFEFFF3>FF4EC6?EF9@BFF=DBFFED0?DF3C0(:;?=D;)99C@B0,,9?09;:(()4203((-(-().:<)(-(-(((-3>28#####
@M05025:18:000000000-B3NL5:1:1101:16531:6491 2:N:0:CACTCA
TTCAGAGGACTACCGGGGTTTCTAATCCTGTTTGCTCCCCACGCTTTCGAGCCTCAACGTCAGTTACCGTCCAGTAAGCCGCCTTCGCCACTGGTGTTCCTCCTAATATCTACGCATTTCACCGCTACACTAGGAATTCCGCTTACCTCTCCGGCACTCAAGACCGGCAGTTTCCAATGCAGTCCAGGGGTTGAGCCCCTGCCTTTCACATCAGACTTGCCCATCCGTCTACGCTCCCTTTACACCCAGTAGATCCGGATAACGCTTGCCCCCTACGTATTACCGCGGCTGCTGGCAGTAA
+
GGGGGGGGGGGGGGGGGGFGGGGGGGGGGGGGGGGGGGGGGGGGGGGGGGGGGGGGGGGGGGGGGGGGGGGGGGGGCGGGGGGGGGGGGGGGGGGGGGGGGGGGGGGGGGGGGGGGGGGGGGGGGGGGGGGGGGGGGGGGGGGGGGGGGGGGGGGGGGGGGGGGGGGGCEGGGGCGFGFGGGFFFFFGDDGGGFCFGFGFFFFFFFAFFFFFF<EFFFEFEFFFDD@D?;@E?038>FFF?AD<A:BB?F>D).62:>060)5<>4(,4?FFB9<??<?24))-1907066::>04#####
@M05025:18:000000000-B3NL5:1:1101:24119:6491 2:N:0:CACTCA
TTCAGAGGACTACAAGGGTTTCTAATCCTGTTCGCTACCCATGCTTTCGAGCCTCAGCGTCAGTTGCAGACCAGACAGCCGCCTTCGCCACTGGTGTTCTTCCATATATCTACGCATTCCACCGCTACACATGGAGTTCCACTGTCCTCTTCTGCACTCAAGTCGCCCGGTTTCCGATGCACTTCTTCGGTTAAGCCGAAGGCTTTCACATCAGACCTAAGTAACCGCCTGCGCTCGCTTTACGCCCAATACATCCGGATAACCCTTGCCACCTACGTATTACCGCGGCTGCTGTCTTGGA
+
GGGGGDFFGGGFGGGGGGGGGGGGGGGGGGGGGGGGGGGGGGFGGGGGGGGGGGGGFGGGGGGGGFGGGGGGGGGGGFGGFGGGGGFGGFGGFGGGGGGGGGGGGCGFGGGGGGGEEGGGGGGGGGGGCGGGGGDFGGGGFGGFGGGGGGGGFGGFGDGCDDDGECGGGEEEEGGGDG>D7CFGGG@GCDGGDFFGF5C5*9AF>A;@FFEF43*A>FF3;E?CEF(>;F?;99133:?<?3>189>B(4:04><??9:?1A<2((,(4,).1,2>B2<.4)<4,-2((,(-2:57#####
@M05025:18:000000000-B3NL5:1:1101:15523:6501 2:N:0:CACTCA
TTCAGAGGACTACCCGGGTTTCTAATCCTGTTTGCTCCCCACGCTTTCGTGCCTCAGTGTCAGTGTTGGTCCAGGTAGCTGCCTTCGCCATGGATGTTCCTCCTGATCTCTACGCATTTCACTGCTACACCAGGAATTCCGCTACCCTCTACCACACTCTAGTCGCCCAGTATCCACTGCAGTTCCCAGGTTGAGCCCAGGGCTTTCACAACGGACTTAAACGACCACCTACGCACGCTTTACGCCCAGTAATTCCGAGTAACGCTTGCACCCTTCGTATTACCGCGGCTTCTGGCGAAAA
+
GGGGGGGGGGGGGGGGGGGGGGGGGGGGGGGGGGGGGGGGGGGGGGGGGGGGGFGFGGGFGGGGGGGGGGGGGGGGGFGGGGGGGGGGGGGGGGGGGGGGGGGGGGGGGGGGGGGGGGGGGGGGGGCGGG@EGGGGGGDGGGEDGGGGGGGGGGGGGGGFCFDF=EGEGDG,E7CCFGDFAD+@DGGF6DFDCF6CGF7FF5>6?AFCFFEFBF4?BAC64>>AF@F9@DFFF2:66134(9>(,3270;)9?CC9;;4:?<<:(,4((,5<6?:1:??77246(-4(,((.-6).#####
@M05025:18:000000000-B3NL5:1:1101:27547:6542 2:N:0:CACTCA
TTCAGAGGACTACTGGGGTTTCTAATCTTGTTCGCTACCCATGCTTTCGAGCCTCAGCGTCAGTTGCAGACCAGAGAGCCGCCTTCGCCACTGGTGTTCTTCCATATATCTACGCATTCCACCGCTACACATGGAGTTCCACTCTCCTCTTCTGCACTCAAGTTCAACAGTTTCTGATGCAATTCTCCGGTTGAGCCGAAGTCTTTCACATCAGACTTATTGAACCGCCTGCACTCGCTTTACCCCAAATAAATCCGGACAACGCTTGCCACCACCGTATTACCGCGGCTGCTTGCCAACG
+
GGFGGGGGGFGGFGGGGGGGGGGGGGGGGGGGGGGDGDGGGGGGGGGGGGEDGGGGGGGGFCGFFCFGFGGGGGGGFFGGGGGGGGGGGGGGGGFFE=FGGGC9FEGGGGGGGGGGGGGDEFGGGGGDFGGGGCFGGGGGFGGGGGGGFFGGGGGGGDGGF@:AFGDGGFGGG7?DDGGGGFGEDFGG6DC?9ACFG57*3*49<AA99FFFF*:AF+>96EEEE=2@2@9B2@*((.36,)))/6(183<;C9)/22;(4:<61(4(4:27?((((.12(.64,433-,(3)))-#####
@M05025:18:000000000-B3NL5:1:1101:20989:6545 2:N:0:CACTCA
TTCAGAGGACTACTAGGGTTTCTAATCCTGTTCGATACCCACGCTTTCGTGCTTCAGCGTCAGTTGGGCGCCGGTATGCTGCCTTCGCAATCGGAGTTCTGCGTGATATCTATGCATTTCACCGCTACACCACGCATTCCGCATACTTCTCGCCCACTCAAGAACGCCAGTTTCAACGGCGGAGCGAGGTTGAGCCCCGCGATTTTACCGCTGACTTGGCATTCCGCCTACGCACCCTTTAAACCCAATAAATCCGGATAACGCTCGCATCCTCCGTATTACCGCGGCTGCTGCCCCAGGC
+
GFGGGGGGGGGGGGGGGGGGGGGGGGGGGGGGGGGGGGFGGGGGGGGGGGGGGGGGGGGGGGGGGGGGGGGGGGGGGGGGGGGGGGGGGGGGGGGGGGGGGGGGGGGGGGGGGGGGGGGGGGGGDEGGGGGGGGDEGGGGGGGGGGGGGFGGGGGGGFDFGDAGGGDEGGGCCFGGGGGG9DDEGGGGGGGGGFGGFFGF:@E@5FFFFFF;EBBFFFB?FAB2:??6<??FFBF>:BF7A)6<BFBBFFA<<AF03?<<D2<64?BBF:>??<BF<?<F9)93;29;B>6:?2(4#####
@M05025:18:000000000-B3NL5:1:1101:7797:6561 2:N:0:CACTCA
TTCAGAGGACTACAAGGGTTTCTAATCCTGTTCGATACCCACGCTTTCGTGCATGAGCGTCAGTTGAGCGCCGGTATGCTGCCTTCGCAATCGGAGTTCTGCGTGATATCTATGCATTTCACCGCTACACCACGCATTCCGCATACTTCTCGCTCACTCAAGAACGCCAGTTTCAACGGCACGACGGGGTTGAGCCCCGAAATTTTACCGCTGACTTGACATTCCGCCTGCGCACCCTTTAAACCCACTAAATCCGGATAACGCTCGCATCCTCCGCATTACCGCGGCTGCTGGCCGGCTC
+
GGGGGGGGGGGGGGGGGGGGGGGGGGGGGGGGGGGGGGGGGGGGGGGGGGGGGGGGGGGGGGGGGFGGFGGGGGGGGFGGGGGGGGGGGGGGGGGGGGGGFGGGGGGGGGGGGGGGGGGDFGGGGGDGGGGGGEGGGGGGGGGGGGGGGGGGGGGEGGGGGGFGGDDEECCECGGGGGGGGGGD47DD4DCDGFGFGFCB>DFFFFFFFFF@BBDFFFFFFFFFF31---:0>6>F?FFFA)6ABBB0:40:A>0>06?:420,(139;2>2.5<9(146-64:BB0399BF7(34#####
@M05025:18:000000000-B3NL5:1:1101:16588:6575 2:N:0:CACTCA
TTCAGAGGACTACAAGGGTATCTAATCCTGTTCGATACCCACGCCTTCGTGCTTCAGCGTCAGTAGGGCGCCGGTACGCTGCCTTCGCAATCGGAGTTCTGCGTGATATCTATGCATTTCACCGCTACACCACGCATTCCGCGTACTTCTCGCCCACTCAAGGCACCCAGTTTCAACGGCTCGACGAGGTTGAGCCCCGCAATTTTACCGCTGACTTAAGCGTCCGCCTACGCACCCTTTAAACCCAATAAATCCGGATAACGCTCGCATCCTCCGTATTACCGCGGCTGCTGGCCGGCTC
+
GGGGGGGGGGGGGGGGGGGGGGGGGGGGGGGGGGGGGGGGGGGGGGGGGGGGGGGGGGGGGGGGGGGGGGGGGGGGGGGGDGGGGGGGGGGGGGGGGGGGGGGGGGGGGGGGGGGGGGGGGGGGGGDGGGGGGGGGGGGGGGGGGGGGGGGGGEEGGGGGGGGGGFGGCFGGGGGGGGGGEGGGGGGGGGGGGFGCGFGF:>BFFFFFFFFF@6?FFFFABB?<BFFB?<?BFFBFFFBF<<4<74?:(32<AFFF>B(4<)((,43072>??<<F2:70566(11621(3>B?64#####
@M05025:18:000000000-B3NL5:1:1101:18914:6621 2:N:0:CACTCA
TTCAGAGGACTACTGGGGTTTCTAATCCTGTTCGCTACCCATGCTTTCGAGCCTCAGCGTCAGTTGCAGACCAGAGAGCCGCCTTCGCCACTGGTGTTCTTCCATATATCTACGCATTCCACCGCTACACATGGAGTTCCACTCTCCTCTTCTGCACTCAAGTTCAACAGTTTCTGATGCAATTCTCCGGTTGAGCCGAAGGCTTTCACATCAGACTTATTGAACCGCCTGCACTCGCTTTACGCCCAATAAATCCGGACAACGCTTGCCACCTACGCATTACCGCCGCTGCTGGCCTTAG
+
GGGGGGGGGGGGGGGGGGGGGGGGGGGGGGGGGGGGGGGGGGGGGGGGGGGGGGGGGGGGGGGGGGGGGGGGGGGGGGGGGGGGGGGGGGGGGGGGGGGGGGGGGGGGGGGGGGGDGGGGGGGGGGGGGGFFGGGGGGGGFGGGGGGGGGGGGGGGGGGGCFCFGGGGGGGGGGGGCGCFGGGGGGGGGDDG>FFGGFGFFEFFFFFFFF?;+:7FFFFECCCC=D(55@==DFFFF0(:6E<@DB;;=@336<3;B7;>9B:((,446>),4,(23((-44)4--((79;003(3#####
@M05025:18:000000000-B3NL5:1:1101:5961:6628 2:N:0:CACTCA
TTCAGAGGACTACCAGGGTATCTAATCCTGTTTGCTCCCCATGCTCTCATGCCTCAGCGTCAGTTACAGTCCAGTAAGTCGCCTTCGCCACTGGTGTTCTTCCTAATCTCTACGCATTTCACCGCTACACTAGGAATTCCACTTACCTCTCCTGCACTCTAGTTAAACAGTTTTATATGCTTTCTACAGGTTAAGCCTATATATTTAACATATAACTTGTTTAACCGCCTACGCATCCTTTACGCCCAGTTATTCCGAACAACGCTTCCTACCTACTTATTACCGCGGCTTCTGGCAGATT
+
GGGGGGGGFGGGGGGGGGGGGGGGGGGGGGGGGGGGGGGGGGGGGGGGGGGGGGGGGGGGGGGGGGGFGGFGGGGGGGGGGGGGGGGGGGGGFCGGGGGGGGGGGGGGGGGGGGGGGGGGGGGGGGGGGGFGGC?EGGGCGGFGGGCFFGGGGGGFFF?FGGFGGGFFCCE;EF?EFFCFGGG8C@8=FFFGGBCGGFGFFFFFC7F7<EF62;C?CFEEFDCC*85>>AFCFAD>FFFEEF=DA))-5>/5*9/*(092=B61;31(.)146)44)1<?C)6>6060,,314)).#####
@M05025:18:000000000-B3NL5:1:1101:11792:6667 2:N:0:CACTCA
TTCAGAGGACTACAAGGGTATCTAATCCTGTTTGCTACCCACGCTTTCGAACCTCAGCGTCAGTTACAGACCAGAGAGCCGCTTTCGCCACTGGTGTTCTTCCATATATCTACGCATTTCACCGCTACACATGGAGTTCCACTCTCCTCTTCTGCACTCAAGTCTCCCAGTTTCCAATGCACTACTCCGGTTAAGCCGAAGGCTTTCACATCAGACTTAAAAGACCGCCTGCGTTCCCTTTACGCCCAATAAATCCGGATAACGCTTGCCACCTACGTATTACCGCGGCTGCTGGCCCTAA
+
GGGGGGGGGGGGGGGGGGGGGGGGGGGGGGGGGGGGGGGGGGGGGGGFGGGGGGGGGGGGGGGGGGGGGGGGGGGGGGGGGGGGGGGGGGGGGGGGGGGGGGGGGGGGGGGGGGGGGGGGGGGGGDGGGGGGGGGGGGGCFGFGGGGGGGGGGGGGGGGGGGGGGG@DGFFGGGFFFFGGGGGGGGGGGCCDGFGGGFGEF>FFFFFFFFFFFFEFFFFC;A=BDFBF>DBDFDDDFFFFFFFFFF9@;@8EFFE;;90;?B?<BFFBF7A?FF?FB:7>FDFA(,196((43::4#####
@M05025:18:000000000-B3NL5:1:1101:6017:6673 2:N:0:CACTCA
TTCAGAGGACTACTAGGGTTTCTAATCCTGTTTGCTCCCCACGCTTTCGCACCTGAGCGTCAGTCTTTGTCCAGGGGGCCGCCTTCGCCACCGGTATTCCTCCAGATCTCTACGCATTTCACCGCTACACCTGGAATTCTACCCCCCTCTACAAGACTCTAGCCTGCCAGTTTCGGATGCAGTTCCCAGGTTGAGCCCGGGGATTTCACATCCGACTTGACAGACCGCCTGCGTGCGCTTTACGCCCAGTAATTCCGATTAACGCTTGCACCCTCCGTATTACCGCGGCTGCTGGCCGGTT
+
GGGGGGGGGGGGGGGGGGFGGGGGGGGGGGGGGGGGGGGGGGGGGGGGGGGGGGGGGGGGGGDGGGGGGGGGGGGGGGGGGGGGGGGGGGGGGGGGGGGGGGGGGGGGGGGGGGGGGGGGGGGGGGGGGGGGGGGGGGGGGGGGGGGGGGFGGGGGGGGGGFFGGGGGGCGFGFDDGGGGGGGGGFFGGGF=FFGGGFGFF>DDFFFCFFFFFF?FF33=EE@@??>BF:0<9B129B>F0AB?BFF:0:A26A2<BFFFFF>:0:BFFB7?,((496:?BAF2,720;>1674:0#####
@M05025:18:000000000-B3NL5:1:1101:20124:6690 2:N:0:CACTCA
TTCAGAGGACTACTCGGGTATCTAATCCTGTTTGCTCCCCACGCTTTCGCACCTGAGCGTCAGTCTTTGTCCAGGGGGCCGCCTTCGCCACCGGTATTCCTCCAGATCTCTACGCATTTCACCGCTACACCTGGAATTCTACCCCCCTCTACAAGACTCTATCCTTCCAGTTTCGGATGCAGTTCCCAGGTTGAGCCCGGGGATTTCACATCCGACTTGACAGACCGCCTGCGTGCGCTTTACGCCAAGCAATTCCGACTAACGCTTGCACCCTCCGTATTACCGCCGCTGCTGGCTAAGG
+
GE<EA<FG8<F<FD<FECFCCF<@@F<@C<C@FFF@FGFFGEGGFCDGFC@:FF@<<ECFGEGDCFFGCEEGG8FC+@>FCGGGEFDCCC??=>FF+AF?FDE=F9FEAFF,?A:@:C,75@C8F7FGCAGGCG8BDGC=@GGGGGEE>EAF7,4,6<8DF,@EC,7D79FEFDC0;C>7=??7@FC;4CDFG49D6)))):)0AFFFFC<@F?088B<)/)7;1329>B6?9:-:331(,)64(,(,,(48<2<)5:(434413:?::2>B0<(,12(,5>B439((4(-44?(,#####
@M05025:18:000000000-B3NL5:1:1101:18668:6789 2:N:0:CACTCA
TTCAGAGGACTACACGGGTATCTAATCCTGTTCGCTACCCATGCTTTCGAGCCTCAGCGTCAGTTACAGACCAGAGAGCCGCCTTCGCCACTGGTGTTCTTCCATATATCTACGCATTCCACCGCTACACATGGAGTTCCACTCCCCTCTTCTGCACTCAAGAAACACAGTTTCCGATGCAATTCCTCGGTTAAGCCGGGGGCTTTCACATCAGACTTATCTTTCCGCCTGCGCTCGCTTTACGCCCAATACATCCGGACAACGCTTGCCACCTACGTATTACCGCGGCTGCTGGCGTGCT
+
GCGCEEFGFGGGGGGGGGGGGGFFFFGFFFGGEFG@EGGF<FEFGFGGGGGDGFG@FGGFGGEGGGGGGGGGGGGGFGGC@FGFFGCGCEGGFC?F<FEFFGGGGAEFGGGDGGGGEGFDFGC8FCEGFGGCEFEGGGG9=EEFGGGGEFDDEGD,7==DGG,D88DF8AE==@DD6>?CC8CCGGFC75CCG98C*<05?BDAFFFFFFEFA@EFFFFFFFFECE(6;<F(37;?BF:?2<BFBBF1(3>,4>9<0;FF9:.403::83<?6?:21442559231(((,9:2408#####
@M05025:18:000000000-B3NL5:1:1101:20899:6800 2:N:0:CACTCA
TTCAGAGGACTACCGGGGTTTCTAATCCTGTTTGCTCCCCATGCTCTCATGCCTCAGCGTCAGTTACAGTCCAGTAAGTCGCCTTCGCCACTGGTGTTCTTCCTAATCTCTACGCATTTCACCGCTACACTAGGAATTCCACTTACCTCTCCTGCACTCTAGTTAAACAGTTTTATATGCTTTCTACAGGTTAAGCCTATATATTTAACATATAACTTGTTTAACCGCCTACGCATCCTTTACGCCCAGTTATTCCGAACAACGCTTGCCACCTACGTATTACCGCGGCTGCTTGCGTCCT
+
GGGGGGGGGGGGGGGGGGFGGGGGGGGGGGGGGGGGGGGGGGGGGGGGGGGGGGGGGGGGGGGGGGGGGGGGGGGGGGGGGGGGGGGGGGGGGGGGGGGGGGDFGGGGGGGGGGGGGGGGFGGGGGGDGGGGGGFGGGGGGGGEGG8DE?GGGGGGFFGGGFEGGGFGGGGGGGGGGGGGFGGGGFFGGGFFG9FGCFGFFFFFFFFAA<CEFFEAFFEF=@EFE9==>AABA))<A=@EC=>@2@22(8?CEE3?;<7>41((1;1(((/=,(638:<)46<6(46(-(,30454#####
@M05025:18:000000000-B3NL5:1:1101:6504:6834 2:N:0:CACTCA
TTCAGAGGACTACTGGGGTTTCTAATCCTGTTCGATCCCCGCACTTTCGTGCCTCAGCGTCAGTAGGGCGCCGGAAGGCTGCCTTCGCAATCGGGGTTCTGCGTGATATCTATGCATTTCACCGCTACACCACGCATTCCGCCTTCTTCTCGCCCACTCAAGGCCCCCAGTTTCAACGGCCGGACGGGGTTGAGCCCCGAATTTTTACCGCTGACTTAAACGCCCGCCTCCGCACCCTTTAAACCCACGAACTCCGGATAACGCTCGCATCCTCAGTATTACCGCGGCCGCCGGCCCAGCG
+
CBFFF6FFCFEFFF9<FF@FF9FCGFGFGAEFA;FAFDAGFGGGGGGCGEGCGF@@<DCF:FFFGGGGFEGGGCECEGGCFBFGGG7:FEEFEC+=8@<<5ACEFGFGGGCE,?FFCGGGAF=CE>=CF:F8EGEGGGGFDDCG+9DFFGG>E83**,D8C98*7CE5EECFF@B+@7)9:DD58<<8//9<7A6;D>DE3>)09@FFF>60)(28F4).4(6017;>:((,-(49?1.,)))).(-(((-((.549?1:48-(-409143:)5)().699241((-(,((((,43#####
@M05025:18:000000000-B3NL5:1:1101:18150:6888 2:N:0:CACTCA
TTCAGAGGACTACAGGGGTTTCTAATCCTGTTCGCTACCCATGCTTTCGAGCCTCAGCGTCAGTTGCAGACCAGAGAGCCGCCTTCGCCACTGGTGTTCTTCCATATATCTACGCATTCCACCGCTACACATGGAGTTCCACTCTCCTCTTCTGCACTCAAGTTCAACAGTTTCTGATGCAATTCTCCGGTTGAGCCGAAGGCTTTCACATCAGACTTATTGAACCGCCTGCACTCGCTTTACGCCCAATAAATCCGGACAACGCTTGCCACCCACGTATTACCGCGGCTGCTGTCCAGTC
+
GFGGGFGGGGDFFEFGGG@FFGGFGGGGGGGGGGGGGGGGGFGGFGFFGFFGEGGGFFEFGGGFCGGFGFGFGGGGFEGGGGGGGGFEEFGFGGGGGEFDEFGFGGGCFFFFGGGGDGGFGGGG>FEGGGDFFFFGFGFCCFGGAFFCEDGGFFG8DFE?8,7@AEFGGCEAD=D?DGDGAFGFGCF7C>CDDFGGCD>9?E>AFFF>EF74A=>AF>A?EE64>@@29@B233*.,.6?2;E<;0(868@))9C@9902,3:3(-48?()4:((491,.4).)-1(((,((,5).#####
@M05025:18:000000000-B3NL5:1:1101:12725:6918 2:N:0:CACTCA
TTCAGAGGACTACTAGGGTTTCTAATCCTGTTTGCTCCCCACGCTTTCGCACCTCAGCGTCAGTAATGGACCAGTAAGCCGCCTTCGCCACTGGTGTTCCTGCGAATATCTACGAATTTCACCTCTACACTCGCAATTCCACTTACCTCTTCCATACTCAAGACTTCCAGTATCAAAGGCAGTTCCGGGGTTGAGCCCCGGGATTTCACCCCTGACTTAAAAGTCCGCCTACGTGCGCTTTACGCCCAGTAAATCCGAACAACGCTAGCCCCCTTCGTATTACCGCGGCCGCTGGCAGCAC
+
GGGGGGGGGGGGGGGGGGGGGGGGGGGGGGGGGGGGGGGGGGGGGGGGGGGGGGGGGGGGGGGGGGGGGGGGGGGGGGGGGGGGGGGGGGGGGGGGGGGGGGGGGGGGGGGGGGGGGGGGGGGGGGGGGGGGGGGGGGGGGGGGGGGGGGGGGGGGGGGGFFFFGGGGGGGGGGGGGFGGGGGGGGGGGGDGGFGGGFGFFFFFFFFFFFFFFDFFFFECEFFFFFFBFFFFFF5@0;6;=EF?FFBBFFDF94:>>FFF>B091(,(5:??99(2(,(..-).(-490((4;0((#####
@M05025:18:000000000-B3NL5:1:1101:6933:6924 2:N:0:CACTCA
TTCAGAGGACTACTAGGGTTTCTAATCCTGTTCGCTACCCATGCTTTCGAGCCTCAGCGTCAGTTGCAGACCAGACAGCCGCCTTCGCCACTGGTGTTCTTCCATATATCTACGCATTCCACCGCTACACATGGAGTTCCACTGTCCTCTTCTGCACTCAAGTCGCCCGGTTTCCGATGCACTTCTTCGGTTAAGCCGAAGGCTTTCACATCAGACCTAAGCAACCGCCTGCGCTCGCTTTACGCCCAATAAATCCGGATAACGCTTGCCACCTACCTCTTACCGCGGCTGCTCGCCCCTG
+
GGGGGGGGGGGGGGGGGGGGGGGGGGGGGGGGGGGGGGGGGGGGGGGGGGGGGGGGGGGGGGGGGGGGGGGGGGGGGGGGGGGGGGGGGGGGGFFFGEGGGGGGGGGDFGGGGGGGGGGGGGGGGGGGGGGGGGFFGGGGFGGGGGGGGGGGGFGFGGGG8DGGGGGGGGGGEFGG>DGGFGG?DGGGFDGGGFGGGFGFDEFFFFFFFFCEF=EFFAE)7BEFBD>>B8?D601;B;0:@<E?DFFB?7:<AAAFF;B0,94(118263481:??())5<:9?0(,(49(4?)--#####
@M05025:18:000000000-B3NL5:1:1101:19861:6979 2:N:0:CACTCA
TTCAGAGGACTACAAGGGTTTCTAATCCTGTTCGATACCCACGCTTTCGTGCTTCAGCGTCAGTTGGGCGCCGGTATGCTGCCTTCGCAATCGGAGTTCTGCGTGATATCTATGCATTTCACCGCTACACCACGCATTCCGCATACTTCTCGCCCACTCAAGAACATCAGTTTCAACGGCACGACGGGGTTGAGCCCCGAATTTTTACCGCTGACTTGATATTCCGCCTACGCCCCCTTTAAACCCAATAAATCCGGATAACGCTCGCATCCTCCGTATTACCGCGGCTGCTGGCCGCTAC
+
FGGGGGGGFFGGGGFGGGFGGGGGGGFGFGGFGGGGGGGGGGGGGGGGGG?FDFGGGGGGGC@FGFGGGGGGGGGGGGGEEGGFGGGGGGGGGGGGGGGGGGDGGGGFGGFCFGFGGGGGGGGGDEGGGGGDFGGGGEGGGGDGGGGGGFGGEGGGGGGGFGGGGGGFGCGFGFFGGGGG7DDEDDDGDGGGCAGFFFGB3>FFFFFFFFFBF1@FFFEE944)62:?F??6;(299BFB2:<7<6014)3)-4:B(,32AD09::161(4:<A?12324)).((((,,23)).44#####
@M05025:18:000000000-B3NL5:1:1101:9676:7007 2:N:0:CACTCA
TTCAGAGGACTACTCGGGTTTCTAATCCTGTTTGCTCCCCACGCTTTCGAGCCTCAGCGTCAGTTACAGACCAGAGAGCCGCCTTCGCCACTGGTGTTCCTCCATATATCTACGCATTTCACCGCTACACATGGAATTCCACTCTCCTCTTCTGCACTCAAGTTTCCCAGTTTCCAATGACCCTCCCCGGTTGAGCCGGGGGCTTTCACATCAGACTTAAGAAACCGCCTGCGCTCGCTTTCCGCCCAATAAATCCGGACAACGCTGGCCACCTACGTATTACCGCGGCTGCTGGCCTCAG
+
GFEFGGGGGGGGFEFGEGAFEFGGFFFGGGGGGFF9@FFGGGGGGEGFCC@C:FFFGGGGEEGGFFFCDGGFEC<FC:FGFGGGGGGG@FGGGGG?EFFF<FGGGEGGFEGGGGDGGGGGGGGGGEFGFCFFGGGGGGFGGCFEFFGGFGGGGGGGGGGG8F:=ECFGCEDFGG7D?DCDFFD,;7D7>=DGDFFFC5CEEB4?FAFFFA)68=E6)3;C?CC3136;>;D03(4:6B?B:)64<26?6?:<44<7>((-,42601(-2<B?F0028()..))42999199:0)(-#####
@M05025:18:000000000-B3NL5:1:1101:19128:7011 2:N:0:CACTCA
TTCAGAGGACTACAGGGGTTTCTAATCCTGTTTGCTCCCCATGCTCTCATGCCTCAGCGTCAGTTACAGTCCAGTAAGTCGCCTTCGCCACTGGTGTTCTTCCTAATCTCTACGCATTTCACCGCTACACTAGGAATTCCACTTACCTCTCCTGCACTCTAGTTAAACAGTTTTATATGCTTTCTACAGGTTAAGCCTATATATTTAACATATAACTTGTTTAACCGCTTACGCAACCTTTACTCCCAGTTATTCCGAACAACGCTTGCCACCTACGTATTCCCGCGCCTCCTGGCGTGAG
+
FFGAAFGGGGG@CDFGGDGGGGG<,FFGGFFGGF9EEECFFAFFFFGFEGCF<FFC<@BGG7CFFFCDCEFEFDGFDFEF7FCGGFFDFCCFEF,,ACE9FAEG9FFFFGGCFGGGGGGGG,,8BCCG,4C8,@D,@DF;AEF9>AEGGGG89D8,DAEAE;ECFGCA9@FGGG9FDFCCFF?FF9===DGGF5D++58<8C7D@?F++CE@?C7@C<0A=:CC7*8>)88)8)))075>*66*>4)-)5/>?EEF=2-555>(((/66(4=6@(((63C;5C40(4(24(,,)(4#####
@M05025:18:000000000-B3NL5:1:1101:21897:7060 2:N:0:CACTCA
TTCAGAGGACTACTAGGGTTTCTAATCCTGTTTGCTCCCCACGCTTTCGTGCCTCAGTGTCAATGTTGGTCCAGGTAGCTGCCTTCGCCATGGATGTTCCTCCTGATCTCTACGCATTTCACTGCTACACCAGGAATTCCGCTACCCTCTACCACATTCTAGTCATCCAGTATCCACTGCAGTTCCCAGGTTGAGCCCAGGGCTCTCACAACGGACTTAAATAACCACCTACGCACGCTTTACGCCCAGTAATTCCGAGTAACGCTTGCACCCTTCGTATTACCGCGGCTGCTGGCTAGCG
+
GGGGGGGGGGGGGGGGGGGGGGGGGGGGGGGGGGGGGGGGGGGGGGGGGGGGGGGGGGGGGGGGGGGGGGGGGGGGGGGGGGGGGGGGGGGGGGGGGGGGGGGGGGGGGGGGGGGGGGGGGGGGGGGGGGGGGGGGGGGGGGGGGGGGGGGGGGGGGGGGGGGGGGGGGGGGAFGFGGGGGGGGGGGGGFGGGFCDFFGFFFEFFFFFFFCDFA):?FFF@@EFFF7420>EFFDFFF@FDFFF@BBDFFF?E??3=17?FCE<9?;(,7E;;DBFFF(844A<2,(,49>?B)3-#####
@M05025:18:000000000-B3NL5:1:1101:28086:7086 2:N:0:CACTCA
TTCAGAGGACTACAAGGGTTTCTAATCCTGTTTGCTACCCACGCTTTCGAACCTCAGCGTCAGTTACAGACCAGAGAGCCGCTTGCGCCACTGGTGTTCTTCCATATATCTACGCATTTCACTGCTACACATGGAGTTCCACCCTCCTCTTCTGCACTCAAGTCTCCCAGTTTCCACTGCACTACTCCGGTTAAGCCGAAGGCTTTCACATCAGACTTAAAAGACCGCCTGCGTCCCCTTTACGCCCAATATATCCGGATAACGCTTACCACCTACGTATTACCGCGGATGCTGCCAGATC
+
GGFFGDFD<6C-C<@E8;;,,CFEEAEFFFGAF,E<CEE,CFCE:BDFF,@FCCC,C8@FCGGGGCGEGFFGGGD,E,C@FCC@,::CE>?FECBF<,5,CCGGG9?F9FF<<D=F7+5,CB,,A=,EEE=>C88,,@DFCG,=BEEDCFDF8=DEFGG?89AFCEGGGE=DDCCC+++=DD8,?D?DD>DGDF+83*=0?9>*>ACA6B;@4>@FF9*>;E;9)42((/(((:-17<33)7)8;3(((6;))1<91(,:<F)(,-((5())3(((4324(-))(,-,(((,)6)(#####
@M05025:18:000000000-B3NL5:1:1101:15734:7089 2:N:0:CACTCA
TTCAGAGGACTACTCGGGTATCTAATCCTGTTCGCTACCCATGCTTTCGAGCCTCAGCGTCAGTTGCAGACCAGACAGCCGCCTTCGCCACTGGTGTTCTTCCATATATCTACGCATTCCACCGCTACACATGGAGTTCCACTGTCCTCTTCTGCACTCAAGTTGCCCGGTTTCCGATGCACTTCTTCGGTTAAGCCGAAGGCTTTCACATCAGACCTAAGCAACCGCCTGCGCTCGCTTTACGCCCAATAAATCCGGATAACGCTTGCCACCTACGTATTACCGCCGCCTCTGGCCCTCT
+
GGGGGGGGGGGGGGGGGGGGGGGGGGGGGGGGGGGGGGGGGGGGGGGGGGGGGGGGGGGGGGGGGDGGGGGGGGGGGGGGGGGGGGGGGGGGGGGGGGGGGGGGGGGGFGGGGGGGGGGGGGGGGGGGGGGGGGGFGGGGGGGGGGGGGGGGGGGGFDGCFFGGGGGGGGGEEGGGGGGGGGGGGGGGGDDGCFCGGF5>BEFFFFFAFFEFFBEFFFFFF=@EB=@F@FFFF0(<@BFFFEFFFFFFFFF264:56(2169<01238?222,4((4:)).4>)(((-(-(,4:?:#####
@M05025:18:000000000-B3NL5:1:1101:3381:7116 2:N:0:CACTCA
TTCAGAGGACTACTCGGGTTTCTAATCCTGTTCGATACCCACGCTTTCGTGCCTCAGCGTCAGTAGGGCGCCGGTATGCTGCCTTCGCAATCGGAGTTCTGCGTGATATCTATGCATTTCACCGCTACACCACGCATTCCGCATACTTCTCGCCCACTCAAGAACGCCAGTTTCAACGGCTCGACGGCGTTGAGCACCGCATTTTTACCGCTGACTTGGCATCCCGCCTACGCACCCTTTAAACCCACTAAATCCGGATAACGCTCGCATCCTCCGTATTACCGCGGCTGCTGGCCAAGTC
+
GGGGGGGGGGGGGGGGGGGGGGGGGGGGGGGGGGGGGGGGGGGGGGGGGGGGGGGGGGGGGGGGGGGGGGGGGGGGGGGGFGGGGGGGGGGGGGGGGGGGGGGGGGGFGGGGGGGGGGGGGGGGGGDGGGGGGGGGGGGGGGGGGGGGGGGGGGGGGGGGGFCFGEGGGEFGFFFGGGGGGDGGGGDDGCCGGFGGGFGFFDBFFFFFFFFFEFFF?FFFFB(8?BBFFF?FF69>FBFBBB2<:BF(8743>4:>FFF1<><01<>>90>0,41286:7>F<634139>042>6,#####
@M05025:18:000000000-B3NL5:1:1101:7982:7121 2:N:0:CACTCA
TTCAGAGGACTACACGGGTTTCTAATCCTGTTTGCTCCCCACGCTTTCGTTCTTGAGCGTCAGTGTATATCCAGTAAACTGCCTTCGCCGTTGGTGTTCTTCCTAATATCTACGCATTCCACCGCTTCACTAAGAATTCCGTTTACCTCTATATAACTCTAGTTAACCAGTATCCAAAGCGGACTGAGGTTGAGCCTCAGGCTTTAACTCTAGACTTGATAAACCGCCTACAAACTCTTTACGCCCAATAATTCCGGATAACGCTTGTGACCTATGTATTACCGCGGCTGCTGGCCCATAC
+
GGGGGFGGFGGGGGGGGGGGGGGGFGGGGGGGGGGGGGGGGGGGGGGGGGGGGGGGGGCFGGGGGGGGGGGGGGGGGGGGGGGGGGGGGGGGGGGGGGGGGGGGGGGGGGGGGGGGGGGGGGGGGGGGGGGGGGGGGGGGGFGGGGGGGGGGGGGGGGGGGGGGGGGGGGGFGGGGGGGFG6?EGGGGGGGGGFGF?FGFFFFFFFFFFFFFF@EFFFFF<8AB@FA=@FDFF395B:EFFF>=>FFFFEEF?CCEFFDFE@FBDFFD)6<>BBFBF<4<<AB69>FFF9?BB?<(#####
@M05025:18:000000000-B3NL5:1:1101:7768:7160 2:N:0:CACTCA
TTCAGAGGACTACTGGGGTATCTAATCCTGTTCGATCCCCACGCTTTCGTGCCTCAGCGTCAGTCTGGCGCCGGTACGCTGCCTTCGCGATCGGAGTTCTGCGCGATATCTATGCATTTCACCGCTACACCGCGCATTCCGCGTACTTCTCGCCAACTCAAGTCTGCCAGTTTCGACGGCTCGACGGGGTTGAGCCCCGCAATTTTACCGCTGACTTAACGGACCGCCTACGCACCCTTTAAACCCAATAAATCCGGATAACGCTCGCATCCTCCGTATTACCGCGGCTGCTGGCCTCGGT
+
G;FFGGGGGCFGGFCEGDGGGGGGGGGGGGGGGGGGFEECFGGGGGGDCFFGGGFFGGGGGGGGGGGGGDGGGGGGGGGGGGCGGGG>FGGGGGGGGGGGFGGGGGGGGGFGGF<FFGGGGGGGGDFGG8FGGGGDGGCFGGGGGGGFFGFGDGCCBEFF6EFGGG?FGGGFCFGGGGDDCDD=DDDGGDC5FFGGF5)).>@FF?FFFFB0;>:*@BBFBF?FB>FB01::>?>F?:14<24AB(,2::3:54299F::A?B6(,(,7:>:2)4920<7<4-(((-9;9::?:?(#####
@M05025:18:000000000-B3NL5:1:1101:24843:7163 2:N:0:CACTCA
TTCAGAGGACTACTAGGGTATCTAATCCTGTTTGCTCCCCACGCTTTCGCACCTGAGCGTCAGTCTTTGTCCAGGGGGCCGCCTTCGCCACCGGTATTCCTCCAGATCTCTACGCATTTCACCGCTACACCTGGAATTCTACCCCCCTCTACAAGACTCTAGCCTGCCAGCTTCGGATGCAGTTCCCAGGTTGAGCCCGGGGATTTCACATCCGACTTGACAGACCGCCTGCGTGCGCTTTCCGCCCAGTAATTCCGATTAACGCTTCACCCCCACGTATTACCGCGGCTGCTGGCCGAGT
+
@F<FCFF@;CF<CCFGGGFGFGA,;EEGGFFGAG9,@F@@@FEGE:@9@@:@C<CCEGFGGGFFFAFFGGG,A<FCFEGGGGGC,FFE:=FDG7CEDF99A??EF9<E,F9,AF:C@FEGEFC+84>FEDA8D8D=D=FG9AD8>C=EEGGE9DE,@A>BF,,@9,@:E29FCFCDD9DFGG::B5CC4C2**6**0)9?48)288F6A@?3A685:>A34)33=:>F(0383:BF>6(4()-48(--4556AA26?6(-34660:?0).2(-,(-(,44()--((--1(((43((#####
@M05025:18:000000000-B3NL5:1:1101:26397:7191 2:N:0:CACTCA
TTCAGAGGACTACTAGGGTATCTAATCCTGTTCGCTACCCATGCTTTCGAGCCTCAGCGTCAGTTGCAGACCAGAGAGCCGCCTTCGCCACTGGTGTTCTTCCATATATCTACGCATTCCACCGCTACACATGGAGTTCCACTCTCCTCTTCTGCACTCAAGTTCAACAGCTTCTGATGCAATTCTCCGGTTGAGCCGAAGGCTTTCACATCAGACTTATTGAACCGCCTGCACTCGCTTTACGCCCACTAACACCGGACAACGCTTCCCACCTACGTATAACCGCTGCGTCTGGCCCCCC
+
GGGGGGGGFGGGGGGGGGGGGGGGGGGGGGGGGGGGGGGGGGGFGGGGGGGGGGGGGGGGGGGGGGGGGGGDCFGGGGGGGGGGGGGGGGGGGGGGCGGGGGGGGGGGGGGGGGGGEFGGGGFGGGGGGGGGFFGGGGGGGFFGFFDFGD@EFAFGGGD8D,7=CDA8EF8?E??9FFFGG?FDFFF8D7DGGFGCCBDDF>AFAF4+BC4BF:E;6BC<*AECB2@(>9=@5BBEDF??(;C@F@FD(/54()626((-3:2-4:0,818<08(((4)6)).(((((((-2((,)#####
@M05025:18:000000000-B3NL5:1:1101:21465:7192 2:N:0:CACTCA
TTCAGAGGACTACTAGGGCTTCTAATCCTGTTCGATACCCACGCTTTCGTGCCTCAGCGTCAGTCGGGCGCCGGTATGCTGCCTTCGCAATCGGAGTTCTGCGTGATATCTATGCATTTCACCGCTACACCACGCATTCCGCATACTTCTCGCCCACTCGAGGCCGCCAGTTTCTACGGCAGGCCGGGGTTGAGCCCCCACATTTGACCGCTCACTTCACATCCCGCCTCCGCACTCTTTAAAACCAATCAATACGGATAACGCCTCCATCCTCCGTAGTACCCCTGCTGCCGGCCCTCCT
+
FGC<E@@F?<EE,6ECEF,CAFFGFDFF9FEFECGGFGCE<FFG>FGGGGG:FDF8FG7F@8@E<FECEG>FGE+>F=EF,CFGEEFGCFGGGGDGFGABF?:+@?F?FFGGGGFGDFGFGFFGGCFGF:ADDGGE3+7,D8E++@9DG8@+@43++3D+@E**@8EGGC9,52+5=;/?*))?DCC5319<*);*/5)28:4*/9*@4),3)4<@**)5:4:1?696((4(2(((5-)-6)6),,.()(),-).,(21(6840(.(4,6)48)8(22(49)-)2(-((.)((,-4#####
@M05025:18:000000000-B3NL5:1:1101:3910:7207 2:N:0:CACTCA
TTCAGAGGACTACTAGGGTATCTAATCCTGTTTGCTCCCCACGCTTCCGTGCCTCAGTGTCAGTGTTGGTCCAGGTAGCTGCCTTCGCCATGGATGTTCCTCCTGATCTCTACGCATTTCACTGCTACACCAGGAATTCCGCTACCCTCTACCACACTCTAGTCGCCCAGTATCCACTGCAGTTCCCAGGTTGAGCCCAGGGCTTTCACAACGGACTTAAACGACCACCTACGCACGCTTTACGCCCAGTAATTCCGAGTAACGCTTGCACCCTTCGTATTACCCCGGCTCCTGGCAGTGA
+
GGGGGGGGGGGGGGGGGGGGGGGGGGGGGGGGGGGGGGGGGGGGGGGGGGGGGGGGGGGGGGGGGGGGGGGGGGGGGGGGGGGGGGGGGGGGGGGGGGGGGGGGGGGGGGGGGGGGGGGGGGGGGGGGGGGGGGCGGGGGGDGGGGGGGGGGGGGGGGGGAFGGG>EGGGFGGGGGGGFFGGGGGGGCCFGGDFDCGFGFFDBAAFFFFFEF5>)<<5AE*>5=A594@BEF>B29=BFFF<C?FF@@@FFFF<3;4,1,:><;02((4><(412((.43265)(--210(-:>:0#####
@M05025:18:000000000-B3NL5:1:1101:23484:7208 2:N:0:CACTCA
TTCAGAGGACTACTCGGGTATCTAATCCTGTTCGATCCCCACGCTTTCGTGCCTCAGCGTCAGTCTGGCGCCGGTACGCTGCCCTCGCAATCGGAGTTCTGCGCGATATCTATGCATTTCACCGCTACACCGCGCATTCCGCGTACTTCTCGCCAACTCAAGTCTGCCAGTTTCAACGGCTCGACGGGGTTGAGCCCCGCAATTTTACCGCTGACTTAACGGACCGCCCACGCACCCTTTAAACCCAATAAATCCGTATAACGCTCGCATCCTCCGTATTACCGCGGCTGCTGGCCTATGC
+
GGGGGGGGGGGGGGGGGGGGGGGGGGGGGGGGGGGGGGGGGGGGGGGGGGGGGGGFGGDFEGGGGGGFGGGGGGGGGGGGGGGGGGGGGGGGGGGGGGGGGGEGGGEDGGGGFGGGGGGFGGGGGGGGGGGGGGGGGGGGGGGGGGGGGGGDGGEEECCBGGDGG9CGFDCFEGFFGGGGEGGCG3CDDDDDGFGGGFGFF:B*9BFF=>BFF(18@F2419BF>9B3(,819>BB??(8ABB7::?:B075)6:B1142)421,:019:>:23:;?0:>42942((336:))(34#####
@M05025:18:000000000-B3NL5:1:1101:22789:7228 2:N:0:CACTCA
TTCAGAGGACTACTGGGGTTTCTAATCCTGTTCGCTACCCATGCTTTCGAGCCTCAGCGTCAGTTGCAGACCAGAGAGCCGCCTTCGCCACTGGTGTTCTTCCATATATCTACGCATTCCACCGCTACACATGGAGTTCCACTCTCCTCTTCTGCACTCAAGTTCAACAGTTTCTGATGCAATTCTCCGGTTGAGCCGAAGGCTTTCACATCAGACTTATTGAACCGCCTGCACTCGCTTTACGCCCAATAAATCCGGACAACGCTTGCCACCTACGTATTACCGCGGCTGCTGTCCCTCG
+
GGGGGGGGGGGGGGGGGGGGGGGGGGGGGGGGGGGGGGGGGGGGGGGGGGGGGGGGGGGGGGGGGGGGFFGGGGGGGGGGGGGGGGGGGGGGGGGGGGGGGGGGGGGGGGGGGGGGGGGGGGGGGGGGGGGGGGGGGGFFGGFFCGEGFFFFGGFGGGGGGDACFGCDFFGGGGGG@D@DGFGG7<@GGCDGGFFFC5>B>>FFFFFFFCFF47BFA6AACEFFFD@>@FFD3;E;;>D;;4>??9B??DEFFFF;724(18<9>:008:6)47?B::,::9<<1;6>696?0:).#####
@M05025:18:000000000-B3NL5:1:1101:21202:7243 2:N:0:CACTCA
TTCAGAGGACTACTCGGGTATCTAATCCTGTTTGCTACCCACGCTTTCGAACCTCAGCGTCAGTTACAGACCTGAGAGCCGCTTTCGCCACTGGTGTTCTTCCATATATCTACGCATTTCACCGCTACACATGGAGTTCCACTCTCCTCTTCTGCACTCAAGTCTCCCAGTTTCCAATGCACTACTCCGGTTAAGCCGAAGGCTTTCACATCAGACTTAAAAGACCGCCTGCGTTCCCTTTACGCCCAATAAATCCGTATAACGCTTGCCACCTACGTATTACCGCGGCTGCTGGCGCGGG
+
GGGGGGGGGGGGGGGGGGGGGGGGGGGGGGGGGGGGGGGGGGGGGGGGGGGGGGGGGGGGGGGGGGGGGGGGGGGGGGGGGGGGGGGGGGGGGGGGGGGGGGGGGGGGGGGGGGGGGGGGGGGGGGGGFGGGGGGGGGGGGGGGGGGGGGGFGGGGGGGGCFGGGGGGG?EFFGGGFGGGGGGGGGGFGDDDG?GGGFC5?B>AAAFFFFFEF::FFAEEFFF5B--8@?D?F;6@DFFFEEC;;B0<0@E3).?;>-41?FFB9:1,42<>114>:<72:<<BF09(439<)822#####
@M05025:18:000000000-B3NL5:1:1101:18968:7281 2:N:0:CACTCA
TTCAGAGGACTACCAGGGTTTCTAATCCTGTTCGCTACCCATGCTTTCGAGCCTCAGCGTCAGTTACAGACCAGAGAGCCGCCTTCGCCACTGGTGTTCTTCCATATATCTACGCATTCCACCGCTACACATGGAGTTCCACTCTCCTCTTCTGCACTCAAGAAACACAGTTTCCGATGCAATTCCTCGGTTAAGCCGGGGGCTTTCACATCAGACTTATCTTTCCGCCTGCGCTCGCTTTACGCCCAATAAATCCGGACAACGCTTGCCACCTACGTATTACCGCGGCTGCTGGCCTGCG
+
GGGGGGGGGGGGGGGGGGGGGGGGGGGGGFGGGGGGGGGGGGGGGGGGGGGGGGGGGGGGGCGGGGGGGGGGFGGGFGGGGGGGGGGGGGGGGGFGFGGGGGGGGGGGGGFFGGGGGGGGFGGGGGGGGGFFFGGGGGGCFGDGGGGGFFEGGGFGGGGGGGGG?FGGGGGGGGFDCDGGGGGGGDDGD>DDGFCC@>DFFAAEFFFCFFE@+;;FFFF3>7CFF;;?(8?;9B9;90???FB?<FF?B??BFFF:;((4>F:>BF?(-8)4(.(5?BFF?2<6(70(43312:(-#####
@M05025:18:000000000-B3NL5:1:1101:15604:7302 2:N:0:CACTCA
TTCAGAGGACTACAAGGGTTTCTAATCCTGTTCGCTCCCCATGCTTTCGCTCCTCAGCGTCAGTAAATGCCCAGAGACCTGCCTTCGCCATCGGTGTTCCTCCTGATATCTGCGCATTTCACCGCTACACCAGGAATTCCAGTCTCCCCTACATCACTCTAGTCTGCCCGTACCCACCGCAGATCCGAGGTTGAGCCTCGGACTTTCACGGCAGACGCGACAAACCGCCTACGAGCTCTTTACGCCCAATAAATCCGGATAACGCTTGCGCCCTACGTATTACCCCGGCTGCTGGCCGGCG
+
GGGGGGGGGGGGGGGGGGGGGGGGGGGGGGGGGGGGGGGGGGGGGGGGGGGGGGGGGGGGGGGGGGGGGGFGGGGGFGGGGGGGGGGGGGGGGGGGGGGGGGGGGGG?FGGGGGGGGGGGGGEGGEGGGGGGGGGGGGGGGGGGGGGGGGGGGGGGGGGGG9EGGGGGGGGGGGGGGDGGGG>CDGGGGGGGGFFGGFG>AAB>AFFFFF==B>>F5>BBBF6@@DFB04:7:::>9:<D<).3?90?<:)5)-439;63<))2((-40(4:0;(((,)64<A)(,((,((,.4(-#####
@M05025:18:000000000-B3NL5:1:1101:26824:7307 2:N:0:CACTCA
TTCAGAGGACTACCCGGGTATCTAATCCTGTTCGATACCCACGCTTTCGTGCTTCAGCGTCAGTCGGGCGCCGGTATGCTGCCTTCGCAATCGGAGTTCTGCGTGATATCTATGCATTTCACCGCTACACCACGCATTCCGCATACTTCTCGCCCACTCAAGATCATCAGCTTCAACGGCTGGATGGAGTTGAGCTCCACGATTTTACCGCTGACTTGATAACCCGCCTACGCACCCTTTAAACCCAATAAATCCGGATAACGCTCGCATCCTCCGTATTACCGCGCCTGCTGGCCTTCTG
+
GGGGGGGCFGGGGGGGGGGDGFGGGGGGGGGGGGGGGG@EFGGDEEFC@F<7FGFGGGGGGGGGGGGE@FGGG7FEGGGFCGGGGGGGGGDFDG@7FGGGDF@FEEEF@FE<FFCGGFAFCGGGGGEGGFGD@EGGGGGC8EGEGGFGGGG6E:CCGFFGGFFEFFFGF6CCACFFFD975;C=8CDFFGGGC6C7*AFF;52;5:AFF3>93;;AFFFEFEFE(.(,2:<?9?FF?<??FF>BB::6:2<)4A(40:(34<6(1316(4;248(4821())-4(7(6(4(,).:1#####
@M05025:18:000000000-B3NL5:1:1101:14283:7326 2:N:0:CACTCA
TTCAGAGGACTACCGGGGTATCTAATCCTGTTTGCTCCCCACGCTTTCGCACCTGAGCGTCAGTCTTTGTCCAGGGGGCCGCCTTCGCCACCGGTATTCCTCCAGATCTCTACGCATTTCACCGCTACACCTGGAATTCTACCCCCCTCTACAAGACTCTAGCCTGCCAGTTTCGGATGCAGTTCCCAGGTTGAGCCCGGGGATTTCACATCCGACTTGACAGACCGCCTGCGTTCGCTTTACGCCCAGTAATTCCGATTAACGCTTGCACCCTCCGTATTCCCGCGGCTGCCGGCCGAGT
+
GGGGGGGGGGGGGGGGGGGGGGGGFGGGGGGGGGGGGGGGGGGGGGGGGGGGGGGGGGGGGGGGGGGGGGGGGGGCGGGGGGGGGGGGGGGGGGGGGGGGGFGGFFGGGGGGGGGGGGGGGGGGGGGGGGGGFGGGGGGGGGGGGGGGGGGFGCFFFGGGFFFGGGGFGGEECFGG4DCDFFGFGGGFGDFC64DGFFGFEBEDF=F6AACEF?;BFDFFB<?FF?FFFF012<((,4:??A<6:>003,).-)-::(11())-,(-((44:?1:?0((42)5)(,-(,((((((,#####
@M05025:18:000000000-B3NL5:1:1101:6611:7331 2:N:0:CACTCA
TTCAGAGGACTACAAGGGTTTCTAATCCTGTTTGCTCCCCACGCTTTCGTGCCTCAGTGTCAATGTTGGTCCAGGTAGCTGCCTTCGCCATGGATGTTCCTCCTGATCTCTACGCATTTCACTGCTACACCAGGAATTCCGCTACCCTCTACCACATTCTAGTCATCCAGTATCCACTGCAGTTCCCAGGTTGAGCCCAGGGCTTTCACAACGGACTTAAATAACCACCTACGCCCGCTTTACGCCCACTAATTCCGAGTAACGCTTGCACCCTTCGTATTACCGCCGCTGCTGGCGATCG
+
GGGGGGGGDGGGGGGGGGGGGGGGGGGGGGGGGGGGGGGGGGGGGGGGGGGGGGGFGGGGGFFGGGGGGGGGGGGGGGGGGGGGGGGGGGGGGGGGGGGGGGGGGCFGGFGGGGGGGGGGGGGFFGGGGGGGGGGGGGFGGGGGGGGGGGGGGGFCGGGGGF=FGFGGGGGFEDFGGGFGFGDFGGD?F+AF0?DGGFGFFDEFFFFFFFEDFA9?EFFFCEEEFEEBDDFFF2):2@2258CDFF=D(6;(76<;EDBFDE3(,:?((7E@FF:??:8<F2A>31(3(-((44(-#####
@M05025:18:000000000-B3NL5:1:1101:24873:7395 2:N:0:CACTCA
TTCAGAGGACTACTCGGGTATCTAATCCTGTTTGCTCCCCACGCTTTCGTGCCTCAGTGTCAATGTTGGTCCAGGTGGCTGCCTTCGCCATGGATGTTCCTCCTGATCTCTACGCATTTCACTGCTACACCAGGAATTCCGCTACCCTCTACCACATTCTAGTCATCCAGTATCCACTGCAGTTCCCAGGTTGAGCCCAGGGCTTTCACAACGGACTTAAATAACCACCTACGCACGCTTTACGCCCAGTAATTCCGATAAACGCTTGCACCCTTCGTATTACCGCGGCTGCTGGCTAGTG
+
GGFFGGGGGGGGGGGGGGGGFGGGGGGGGGGGGGGGGGGGGGGGGGGFGGCGGGGFGEGGFGCFGGGGGGGGGGGGGGGAFGGGGGGGGGDGGCFGGGGGGGGGGCFFFGGGGGGGGGGFFFAAFGGGFGGGG7E?EGGFGGECE84@DFGGG8EECEFFFAFGGGGGFFEGGFF=D?ADGDDGFGGF?DFFFFFF=DC??9:66FFFFF5AD>5B?A85*@E@FFFFFFFFFFF@>B=9B=:5@@(316CCCCEFF2(((.;(38;823@B0-3:?:77:<2<(--(,,(,).(,#####
@M05025:18:000000000-B3NL5:1:1101:6837:7405 2:N:0:CACTCA
TTCAGAGGACTACAGGGGTATCTAATCCTGTTTGCTCCCCACGCTTTCGCACCTGAGCGTCAGTCTTTGTCCAGGGGGCCGCCTTCGCCACCGGTATTCCTCCAGATCTCTACGCATTTCACCGCTACACCTGGAATTCTACCCCCCTCTACAAGACTCTAGCCTGCCAGTTTCGGATGCAGTTCCCAGGTTTAGCCCGGGGATTTCACATCCGACTTGACAGACCGCCTGCGTGCGCTTTACGCCCAGTACTGCCGATTAACGCTTGCACCCCCCGCTTTACCACGGTTGCTGGCAGTAA
+
GGGGGGGGGGGGGGGGGGGGGGGGGGGGGGGGGFGGGGGGGEGGGGGGGGGGGGGGGGFGGGGGGGGGGGGGGGGGECFGGGGGGGGGGGGGGEGGGFGGGGGGGGGGGGGGGGGGDGFGGGGGGGGGGGGGGGGCFGGGGGBFGGGGGGAFGGCFGGGGGGGGGGGGGGGGEFGGDDCFGFF?:CFDCFFF+)+78A<BDFFF8AFFFC<;;0;BBDA<@).66<26121:><<?B;BB?6:,173(3?B)5)-4,2301:)(4-(((,54:(2((((((.:))441((-(.641#####
@M05025:18:000000000-B3NL5:1:1101:19608:7410 2:N:0:CACTCA
TTCAGAGGACTACAAGGGTTTCTAATCCTGTTTGCTCCCCACGCTTTCGCACCTGAGCGTCAGTCTTTGTCCAGGGGGCCGCCTTCGCCACCGGTATTCCTCCAGATCTCTACGCATTTCACCGCTACACCTGGAATTCTACCCCCCTCTACAAGACTCTAGCCTGCCAGTTTCGGATGCAGTTCCCAGGTTGAGCCCGGGGCTTTCACATCCGACTTGACAGACCGCCTGCGTGCGCTTTCCGCCCAGTAATTCACATTAAATGTTGCACCCCCCTGATTACCGCGCCTGTCGTGTGCAG
+
GGFCG9CD8F@FGGGGGGGGGFGGGGGGGGGGGGCGFFEGFGGGDGGFG7FGFFGGEGGGCFGFGGGFGGAFFEFEG>CFGCFGG@FF@CEFGGF7DGGG,EFGG9EFEGAFGF@FEECAFGG@EFCGGFFFFFGG9DFFGGGG6CEDEGFGA?6,>CFFF;7@G6CFFGGGFG5D*9*CGC:B>9CGGF;FFA8F?;CBEF)=FFFFA7?;)265383;=E==?BF9>:(31243(4>?())-8:9(342:4).))...)5)))..).44<:((((((-.)))(-3(,424,(8(#####
@M05025:18:000000000-B3NL5:1:1101:21363:7440 2:N:0:CACTCA
TTCAGAGGACTACTGGGGTTTCTAATCCTGTTTGCTCCCCACGCTTTCGTGCCTCAGTGTCAGTGTTGGTCCAGGTAGCTGCCTTCGCCATGGATGTTCCTCCTGATCTCTACGCATTTCACTGCTACACCAGGAATTCCGCTACCCTCTACCACACTCTAGTCGCCCAGTATCCACTGCAGTTCCCAGGTTGAGCCCAGGGCTTTCACAACGGACTTAAACGACCACCTACGCACGCTTTACGCCCAGTAATTCCGATGAACGCTTGCACCCTTCGTATTACCGCGGCTGCTGGCAGTGT
+
GGGGGGGGGGGGGGGGGGGGGGGGGGGGGGGGGGGGGGGGGGGGGGGGGGGDGGGGGGGGGGGGGGGGGGGGGGGGGGGGGGGGGGGGGGGGFGGGGGGGGGGGGGGGGGGGGGGGGGGGGGGGGGGGGGGGGGGGGGGGGGGDGGGGGGGGGGGFGGGDGCGGGGEGG8@FEGGGGGGGGFGFGGDFG?D6=??DFFGFFA5959A69A@AA=9DF>6A4>AFFFFFFF:;92(839<;0;E2@F>;:@9)9CEF@;(/.64(1322())41:1?081?B):<:>069(41))(-#####
@M05025:18:000000000-B3NL5:1:1101:10217:7545 2:N:0:CACTCA
TTCAGAGGACTACAAGGGTATCTAATCCTGTTCGATCCCCACGCTTTCGTGCCTCAGCGTCAGTCTGGCGCCGGTACGCTGCCTTCGCAATCGGAGTTCTGCGCGATATCTATGCATTTCACCGCTACACCGCGCATTCCGCGTACTTCTCGCCAACTCAAGTCTGCCAGTTTCAACGGCTCGACGGGGTTGATCCCCGCAATTTTACCGCTGACTTAACGGACCGCCTAAGCACCCTTTAAACCCAGGAAAGCCGGACAACGCTCCCATCCCCCTTACTCCCGCGCCTGCTGGCCGCACT
+
GFGGGGGGGGGGGGGGGGGGGGGGGGGGGFCFGGGGGGGGGGGGGGGGGGCGGGGGGGGGGDGGFFGGGEGGGGGGGGEGCEGGGGGGEGGGGGEGGGGGCFFGGEFFGG9F<EFEGGFGGEGGEGGGGGGGGCC>CGGGFGGC:CFGGFAEE>CEFGFGF9AF:CG?CGFGGGF>7?CC*?)7CDDDG<CDF+;C*:53)3)68*9B659()-1*8@22(-8BF(1((()(.4:??(4,)--2:::1((.4((,((-4(,,-3(-,87A(8((4(,,()),,(42(41,,(.,88#####
@M05025:18:000000000-B3NL5:1:1101:8084:7594 2:N:0:CACTCA
TTCAGAGGACTACTAGGGTTTCTAATCCTGTTCGATACCCACGCTTTCGTGCTTCAGCGTCAGTTGGGCGCCGGTATGCTGCCTTCGCAATCGGAGTTCTGCGTGATATCTATGCATTTCACCGCTACACCACGCATTCCGCATACTTCTCGCCCACTCAAGAACGCCAGTTTCAACGGCGGAGCGAGGTTGAGCCCCGCGATTTTACCGCTGACTTGGCATTCCGCCTACGCACCCTTTAAACCCAATAAATCCGGATAACGCTCGCACCCTCCGTATTACCGCGCCTGCTGACCGGTAG
+
GFGGGGGGGGGGGGGGGGGGGGGGGGGGGGGGGGFFGGGGGGGGGGGGGGGGGGGGGGGGGGGGGGGGGGGGGGGGGGGGGGGGGGGGGGGGGGGGGGGGGGGGGGGGGGGGGGGFFGGGGGGGGGGGGGGGGGGGGGGFGGDDGGGGGGGGDGGDGGGGGFFGGGGGGGGGGGFFFGGDE5DEGGGGGGGGGFGGGFGFEF>FFFFFBBFFF>FFFF:?B>D290(2:<B:><B9:??)624<?:?:::A)6<:>FFBBF?F0(49;;(2??B?6<1(42A)((3((-,.(,6<(#####
@M05025:18:000000000-B3NL5:1:1101:5986:7609 2:N:0:CACTCA
TTCAGAGGACTACAAGGGTATCTAATCCTGTTTGCTCCCCATGCTCTCATGCCTCAGCGTCAGTTACAGTCCAGTAAGTCGCCTTCGCCACTGGTGTTCTTCCTAATCTCTACGCATTTCACCGCTACACTAGGAATTCCACTTACCTCTCCTGCACTCTAGTTAAACAGTTTTATATGCTTTCTACAGGTTAAGCCTATATATTTAACATATAACATGTTTAACCGCCTACGCATCCTTTACGCCCAGTTATTCCGAACAACGCTTGCCACCTAAGTATAACCGCGCCTGCTGTCGCGAC
+
F7FGGFFCFGGGGGGGGGGGFAFFFF9FFDGGGGGDAF@EGFDGGGF,@FGG@FGGGGGGG,CE<FFFFGAFDG@FFFGGGGGGGGFEFGE<FFFEDFFFFFGGGGG,EAFCFGGGCE,?FFEEGGCCFECCFGFFDFEFGGCE;E8EF9EGGGG8DFFGG,EFFFAFGF3=DFGFF@DGFG=EC8DFGFGCDFF7D*DFB=FFFDFDB?EFFCEF*?C70CE7**:):)1:59>AA=6***1/))06B>*95094>9/(83,2272(65))283./.)9))/666((-,(42?).#####
@M05025:18:000000000-B3NL5:1:1101:24866:7614 2:N:0:CACTCA
TTCAGAGGACTACAGGGGTATCTAATCCTGTTTGCTCCCCACGCTTTCGCACCTGAGCGTCAGTCTTTGTCCAGGGGGCCGCCTTCGCCACCGGTATTCCTCCAGATCTCTACGCATTTCACCGCTACACCTGGAATTCTACCCCCCTCTACAAGACTCTAGCCTGCCAGTTTCGGATGCAGTTCCCAGGTTGAGCCCGGGGATTTCACATCCGACTTGACAGACAGCCTGCGTGCGCTTTACGCCCAGTAATTCCGATTAATGCTAGCACCCTCCGTATTTCCGCGGCCGCTGGCATATG
+
GFFEGFGGGGFGGCFGGGGGGGGGGGGGGGFGGGGGGGGGGGGGEGGGGGGGGGGGGGGEGGEFGFGGGGGFFGGGGGGGGGGGGGGGGGGGGDFGGFGGGGGGGGGGGGGGFGGGGE<FGG9CGGGGGGGGGGGGGGGGGGGFGCCCE@GGGGC8DFEFF3E:EFGGFGGGGGGGDD4CGGGCFFFCDGGFCFGGGFGBE3):)6AC@FCF47@AD53;@37;?(43381((4(,439?0<-28(28((-6:>>)3(8((-)))6)).)-34(,3(32..))6(-(((((,-11,#####
@M05025:18:000000000-B3NL5:1:1101:28338:7618 2:N:0:CACTCA
TTCAGAGGACTACTGGGGTATCTAATCCTGTTCGCTACCCATGCTTTCGAGCCTCAGCGTCAGTTGCAGACCAGAGAGCCGCCTTCGCCACTGGTGTTCTTCCATATATCTACGCATTCCACCGCTACACATGGAGTTCCACTCTCCTCTTCTGCACTCAAGTTCAACAGTTTCTGATGCAATTCTCCGGTTGAGCCGAAGGCTTTCACATCAGACTTATTGAACCGCCTGCACTCGCTTTACGCCCAATAAATCCGGACAACGCTTGCCACCTACGTATTACCGCGGCTGCTGGCTTGAG
+
GGFEGGGGGGGGGGGGGGCFFFGGGGGGGGFGGGGGGFGGGGGGGGGFGGGGGGGGGGGGGGGGGGGGGGFGEGGGGGGGGGGGGGGG>CEGGGGGFGGGGGGGGGGGFGGGGGGGGGGFGGFGEGGGGCDFE@?>EEEGFGE?DGGGGEGFFE8EGGFFGGGGGGFGGGFFDGGGGFGGFFCEFEFGGGG>DFGGFDGEFEFFF*<BF>CEFFEF>=C<EEECEF9@FF>>B=4@FF;(:4CD@0(32=;);?)(..6;><3>>FFF:BA5:?FFF?8)(-6)-4139>7?0:?<#####
@M05025:18:000000000-B3NL5:1:1101:8659:7622 2:N:0:CACTCA
TTCAGAGGACTACCCGGGTTTCTAATCCTGTTCGCTACCCATGCTTTCGAGCCTCAGCGTCAGTTGCAGACCAGAGAGCCGCCTTCGCCACTGGTGTTCTTCCATATATCTACGCATTCCACCGCTACACATGGAGTTCCACTCTCCTCTTCTGCACTCAAGTTCAACAGTTTCTGATGCAATTCTCCGGTTGAGCCGAAGGCTTTCACATCAGCCTTATTGAACCGCCTGCACTCGCTTTACCCCCAATAAATCCGGACAACGCTTCCCACCTACGTATTACCGCTGCTGCTGGCGTCGA
+
GGGGGGGGFGGGGGGGGGEGDGGGGGGGGGGGGGGGGGGGGGGGGGGGGGGGGGGGGGGGGGGGGGGGGGGGGGGGGGGGGGGDGGCGGGGGGGGGGGGGGGGGGGGGGGGGFGGGGGGGGGGGGGDGGGGGGGGGGGGGDF;FGGCFGGGGG,EACA8=EEGGGGFF8CFGGGFGFFFGGFF97;CDDDGG>C9FGFGA5@FFFA8+=><BF3);AFFF4*74>B2@@=2?;@4326(:7).)/:((/,6<37<812((-182((,(.2).2.,8(83AF46<03(-,,8B??(-#####
@M05025:18:000000000-B3NL5:1:1101:17809:7641 2:N:0:CACTCA
TTCAGAGGACTACAGGGGTATCTAATCCTGTTCGCTACCCATGCTTTCGAGCCTCAGCGTCAGTTGCAGACCAGACAGCCGCCTTCGCCACTGGTGTTCTTCCATATATCTACGCATTCCACCGCTACACATGGAGTTCCACTGTCCTCTTCTGCACTCAAGTCGCCCGGTTTCCGATGCACTTCTTCGGTTAAGCCGAAGGCTTTCACATCAGACCTAAGTAACCGCCTGCGCTCGCTTTACGCCCAATAAATCCGGATAACGCTTGCCACCTACGTATTACCGCGGCTGCTGGCCCGGT
+
GDGGGGGGGGGGGGGGGGGGGGGGGGGGGGGGGGGGGGGGGGGGGGGGGGGGGGGGGGGGGGGGGGGGGGGGGGGGGGGGGGGGGGGGGGGGGGGGGGGGGGGGGFGGGGGGGGGGGGGGGGGGGGGGGGGGGGGGGGGGGGGGGGGGGGGGGGGGGGGGGCGGGGGGGEGGGGGGDDGGGGGGGGGGGCDDGAFGGFGEEFFFFFFFFFFF+7>FFFEBEE?EFF2@BD/1,69@FF?@?EF<BFFB6?F7<<A?F;::0<??FFF?0:DF?B:????AFBD23>01;96:05:4#####
@M05025:18:000000000-B3NL5:1:1101:9811:7671 2:N:0:CACTCA
TTCAGAGGACTACCAGGGTTTCTAATCCTGTTCGCTACCCATGCTTTCGAGCCTCAGCGTCAGTTGCAGACCAGAGAGCCGCCTTCGCCACTGGTGTTCTTCCATATACCTACGCATTCCACCGCTACACATGGAGTTCCACTCTCCTCTTCTGCACTCAAGTTCAACAGTTTCTGATGCAATTCTCCGGTTGAGCCGAAGGCTTTCACATCAGACTTATTGAATCCCCTGCACTCGCTTCACGCCCAATAACTCCGGACAACGTTTGCCACCTACGACTTACCCCGCCTGCGGTCGTATC
+
FFGFFCGGGGGGGFGGGDGGGGGGGGG<FEGFDGGFGGGGGGGGGGGGGF<FGGGGGGGGFFFFGEGGGFFGGGG,BFFGGGGEGFFGGGGGGGEF<4AF?EF9FFFCAEFA?FEDCGG<EFFC:=FFCF,E9>,>D,D>;EEF98,=DEFDFFGGCFFF8E=DF=DEE,EDDGDGGGDG8DG8DC+29>CC6;FGGE7>DAACCF8=96AB>:6F;3:A*8A4*8)0((-(03.3(/-5(7=D0<97(,;A)//4368907(((3,(.5)3((.46(((-)-8(((,((-(,(((#####
@M05025:18:000000000-B3NL5:1:1101:17915:7673 2:N:0:CACTCA
TTCAGAGGACTACCAGGGTTTCTAATCCTGTTCGCTCCCCACGCTTTCGCTCCTCAGCGTCAGTAACGGCCCAGAGACCTGCCTTCGCCATTGGTGTTCTTCCCGATATCTACACATTCCACCGTTACACCGGGAATTCCAGTCTCCCCTACCGCACTCCAGCCCGCCCGTACCCGGCGCAGATCCACCGTTAGGCGATGGACTTTCACACCGGACGCGACGAACCGCCTACGAGCCCTTTACGCCCAATAAATCCGGATAACGCTCGCACCCTACGTATTACCGCGGCTGCTGGCTGCCA
+
GGGGGGGGGGGGGGGGGGGGGGGGGGGGGGGGGGGGGGGGGGGGGGGGGGGGGGGGGGGGGGGGGGGGEGGGGGGGGGGGGGGGGGGGGGGGGGGGGGGGGGGGGGGGGGGGGGGGGGGGGGGGGGGGGGGGGGGDGGGGGGGGGGFGGGGGGGGEGGGGGGGGGGGGGCGGGGGGGGGGGGDFGGGGGGGDGFGGGFGFEFFFFFFFFFFFF>9D@EF;>BFFFFFFFFFFBF?FBFFFF2<1?FFF(4:A444>>91:?FF?>?B>F96>FF:<6:).46<A09(396;?:243#####
@M05025:18:000000000-B3NL5:1:1101:22696:7686 2:N:0:CACTCA
TTCAGAGGACTACAGGGGTTTCTAATCCTGTTTGCTCCCCACGCTTTCGCACCTGAGCGTCAGTCTTTGTCCAGGGGGCCGCCTTCGCCACCGGTATTCCTCCAGATCTCTACGCATTTCACCGCTACACCTGGAATTCTACCCCCCTCTACAAGACTCTAGCCTGCCAGTTTCGGATGCAGTTCCCAGGTTGAGCCCGGGGATTTCACATCCGACTTGACAGACCGCCTGCGTGCGCTTTACGCCCAGTAATTCCGATTAACGCTTGCACCCTCCGTATTACCGCGGCTGCTGGCAGCCT
+
GFGGGGGGCGGGGGGGGGGGGGGGGGGGGGGGGGGGGGGGGGGGGGGGGGGGGGGGGGGGGGGGGGGGGGGGGGGGGGCGGGEGGGGGGGGGGFFGGGGGGGGGG9FGGGGGGGGGEGGGGGGGGGGGFGGGGGDGGGGGGGGGGGGGGGGGGGCCFFGGGGGGGGGGFDFGGGDGGCCG78>CGGGGGGFFCFGGGFGEFE>>AAAFFFFFFFFEE>@E@D270<9;;B:?F?:F>;0:0>AFF>BF:04)5:4<??F0:A4:2:340>??F??F>F0(3<6<?9096B9?:724#####
@M05025:18:000000000-B3NL5:1:1101:11467:7694 2:N:0:CACTCA
TTCAGAGGACTACAAGGGTTTCTAATCCTGTTTGCTCCCCACGCTTTCGCACCTGAGCGTCAGTCTTTGTCCAGGGGGCCGCCTTCGCCACCGGTATTCCTCCAGATCTCTACGCATTTCACAGCTACACCTGGAATTCTACCCCCCTCTACAAGACTCTAGCCTGCCAGTTTCGGATGCAGTTCCCAGGTTGAGCCCGGGGATTTCACATCCGACTTGACACACCGCCTGCGTCCGCTTTACGCCCAGTAATTCCGATTAACGCTTTCCCCCTCCGTATTACCGCGGCCTCTGGCTAGGT
+
GGGGGFGGGGGGGGGGGGFGGGGFGGGFFFGGGGFFGECFGGGGGGGGGGGDGGGGGFGGGGGGGGGGGGGGGGGGGGGGGGGGGGGGG7FGGGGGGFFGGGGGGGGGGCGGGGGGCGGGFF99FF9DEFGGFF88FGGF>E>D+@CEGFFDE6:DFGGGC,D,5@CGGFFFFCCD5C5?<CF:E7?CC7;746@*C>CBAE))86AAF=?EF?@):BE34>),/8((1326>?(499?6?9<61>-(44<)).4>?6:<6)),(((()),412?:0,(2(.))(32(3((48),,#####
@M05025:18:000000000-B3NL5:1:1101:14105:7706 2:N:0:CACTCA
TTCAGAGGACTACACGGGTATCTAATCCTGTTTGCTCCCCATGCTCTCATGCCTCAGCGTCAGTCTGGCGCCGGTACGCTGCCTTCGCAATCGGAGTTCTGCGCGATATCTATGCATTTCACCGCTACACCGCGCATTTCCGCGTACTTCTCGCCAACTCAAGTCTGCCAGTTTCAACGGCTCGACGGGGTTGAGCCCCGCAATTTTACCGCTGACTTAACGGACCGCCTACGCACCCTTTAAACCCAATAAATCCGGATAACGCTCGCATCCTCCGTATTACCCCGGCTGCTGGCATAGA
+
GFGGGGGGGGGGGGGGGGFEGGGFGGGFGFGGGGGFGGGGGGGGGGGGGGGGGGGGGGGGGGGGGGGGGGGGEGGGGGG:CGGGGGGGGGGGFGGGGGGGGGGGGCGCFFFFGGFGGGGGGGGG>7FGGFFEGGGGGG;FFEGGGGGGGGGC:EEEEFGGGFGFGGGGFGFGGGGGGFG;ECGGDDGDGC5C<4DGGFGFFAD@FFFFF=6(.,9?F?<94?9?>>>>661:?9(76?B<24>BFF0::2).669(-7<BF<),91(-79-7?2><F3(2(-6>01(,((41)374#####
@M05025:18:000000000-B3NL5:1:1101:25358:7711 2:N:0:CACTCA
TTCAGAGGACTACAAGGGTTTCTAATCCTGTTTGCTCCCCATGCTCTCATGCCTCAGCGTCAGTTACAGTCCAGTAAGTCGCCTTCGCCACTGGTGTTCTTCCTAATCTCTACGCATTTCACCGCTACACTAGGAATTCCACTTACCTCTCCTGCACTCTAGTTAAACAGTTTTATATGCTTTCTACAGGTTAAGCCTATATATTTAACATATAACTTGTTTAACCGCCTACGCATCCTTTACGCCCAGTTATTCCGAACAACGCTTGCCACCTACGTTTTACCCGCGTGTTCTCCCGCGA
+
GGGGGGGGGGGGGGGGGGCFGGGGGGGGGGGGGGGGGGGGGGGGGGGGGGGGGGGGGGGGGGGGGGGGGGGGGGGGGGGGGGGGGGGGGGGGGGGGGGGGGGGGGFGGGGGGGGGEGGGGGGGGG@GGGGGGGGGGGGGCDEGGGGEFGGGGGGGGFFGGGFG=FDFGFGGGGGFDGGDFDGGFFGGG+8DDF8DGGFGFFFCFFFFFCC@CFECFFFFE@DC;*95=88>88):/:BEEAE654)((/84585*95-6=3:02(611167)/((((/((/1;7(((-(((,))).#####
@M05025:18:000000000-B3NL5:1:1101:13082:7716 2:N:0:CACTCA
TTCAGAGGACTACAAGGGTTTCTAATCCTGTTCGCTCCCCATGCTTTCGCTCCTCAGCGTCAGTAAATGCCCAGAGACCTGCCTTCGCCATCGGTGTTCCTCCTGATATCTGCGCATTTCACCGCTACACCAGGAATTCCAGTCTCCCCTACATCACTCTAGTCTGCCCGTACCCACCGCAGATCCGAGGTTGAGCCTCGGACTTTCACGGCAGACGCGACAAACCGCCTACGAGCTCTTTACGCCCAATAAATCCGGATAACGCTTGCGCCCTACGTCTTACCGCGGCTGCTGGCCTGAT
+
GGGGGGGGGGGGGGGGGGGGGGGGGGGGGGGGGGGGGGGGGGGGGGGGGGGGGGGGGGGGGGGGGGGGGGGGGGGGFGGGGGGGGGGGGGGGGGGGGGGGGGGGGGGGGGGGGGGGGGGGGGGGGGGGGGGGGGGGGGGGGGGGFFGGGGGGGGGGGGGGGGGGGGFGGGGGGGFGGGGGGGGGGGG>59?9?A5FGFGAFEFFFFFCF>2=)9@FDF>FF>@DF013:6:?<?<90.)545A03696??08).5:>62((-)(-(40:9BFFF?:2(((--)5(-(4903(,8((#####
@M05025:18:000000000-B3NL5:1:1101:3304:7722 2:N:0:CACTCA
TTCAGAGGACTACCCGGGTATCTAATCCTGTTCGCTACCCATGCTTTCGAGCCTCAGCGTCAGTTGCAGACCAGACAGCCGCCTTCGCCACTGGTGTTCTTCCATATATCTACGCATTCCACCGCTACACATGGAGTTCCCCTGTCCTCTTCTGCACTCAAGTTGCCCGGTTTCCGATGCACTTCTTCGGTTAAGCCGAAGGCTTTCACATACGACCTACGCAACCGCCTGCGCTCGCTTTACGCCCAATAAATCCGGATAACTCTGGCCACCTACGTATTAACGTGTCTGCGGGCGAGTG
+
DFFGD9<DG9CE8@8@CFECCDGDFFGFEEEGGGGEG>8FCFGCFGDGGFFC:@F8F<FFE@FDFEC<FFFDFGGGG,CFFFCFGGCECFGFGG,<9,@FCAAAGFGEEFGGGGGG7BFE9CFEC7FCEFFFFGFGGGC,,8EGB,@A9@=9C,=E,==DD9EFFAAFGEGGGF+=>6DDAC7?+?>7;>CCC++C9@*::>FAAA4+++/**(5)0?3((5;,16>09701;9>FB(((,5-14>3311:)-6).(---16))-6.))(.,,((.2(,)5)).-,3.(-))(-1-#####
@M05025:18:000000000-B3NL5:1:1101:16949:7774 2:N:0:CACTCA
TTCAGAGGACTACACGGGTTTCTAATCCTGTTCGATACCCACGCTTTCGTGCTTCAGCGTCAGTTGGGCGCCGGTATGCTGCCTTCGCAATCGGAGTTCTGCGTGATATCTATGCATTTCACCGCTACACCACGCATTCCGCATACCTCTCGCCCACTCAAGAACGCCAGTTTCAACGGCGGAGCGAGGTTGAGCCCCGCGATTTTACCGCTGACTTGGCATTCCGCCTACGCACCCTTTAAACCCAATAAATCCGGATAACGCTCGCATCCCCCGTATTACCGCGGCTGCTGCCCGTCAC
+
GGGGGGGGGGGGGGGGGGGGGGGGGGGGGGGGGGGGGGGGGGGGGGGGGGGGGGGGGGGGGGGGGGGEGGGGGGGGGGGGGGGGGGGGGGGGGGGGGGGGGGGGGGGGGGGGGGGGGGGGGGGDEGGGGGGGGGGGGGGGGGGGGGGFG?FDGGGGGCFGFFCGGC5EG>?CCFDGGGDDGDCGGGDGDGGGGFFGGFGEB>DFFFFFF369B9?FFFFFFBFDA>F02?B:>FFFF6?74<4>??:(4:7<9<?63160>2808160,4>0(11(((,,4>>41227((4:?),.#####
@M05025:18:000000000-B3NL5:1:1101:26667:7780 2:N:0:CACTCA
TTCAGAGGACTACAAGGGTTTCTAATCCTGTTCGCTACCCATGCTTTCGAGCCTCAGCGTCAGTTGCAGACCAGAGAGCCGCCTTCGCCACTGGTGTTCTTCCATATATCTACGCATTCCACCGCTACACATGGAGTTCCACTCTCCTCTTCTGCACTCAAGTTCAACAGTTTCTGATGCAATTCTCCGGTTGAGCCGAAGGCTTTCACATCAGACTTATTGAACCGCCTGCACTCGCTTTACGCCCAATAAATCCGGACAACGCTTGCCACCTACGTATTACCGCGGCTGCTGGCTCTGG
+
GGGGGFFGGGGGGGGGGGGGGGGGFFGGGGGGGGGGGGGGGGGGGGGGGFGGGGGGGGGGGGGGGGGGGGFGGGGGGGGGGGGGGGFGGGGGG@EGFGGGGGGGGGGEFGGGGFGGGGGC<FFGGGEGGG@GF8D,DGGGGGFGGGGGGGGGGGG:D=F?F,=DFCCGDFDEFFGGFGFFCDFFGFDFGCDG>AFFGD7**<6AFFFFFFEEF=*9AFFEF?*87>(6=D>B::5E>@11;6C;?B001;;<>EEEF((,6??39?6667).8:(43?2A?9AF:07(4,-4>4(2#####
@M05025:18:000000000-B3NL5:1:1101:4223:7782 2:N:0:CACTCA
TTCAGAGGACTACACGGGTATCTAATCCTGTTTGCTCCCCACGCTTTCGCACCTGAGCGTCAGTCTTTGTCCAGGGGGCCGCCTTCGCCACCGGTATTCCTCCAGATCTCTACGCATTTCACCGCTACACCTGGAATTCTACCCCCCTCTACAAGACTCTAGCCTGCCAGTTTCGGATGCAGTTCCCAGGTTGAGCCCGGGGATTTCACATCCGACTTGACAGACCGCCTGCGTGCGCTTTACGCCCAGTAATTCCGATTAACGCTTGCACCCTCCGTTTTACCTCGGCCCGCGCCGGGGA
+
GGGGGGGGGGGGGGGGGGGDGGGGGGGGGGGGGGGGGGGGGGGGGGGGGGGGGGGGGGGGGGGGGGGGGGGGGGGGCFGGEGGGGGGGGGGGGGFGGCGFFGGGGDGGGGGGGGGGGEGGGGGDGDCEGGGGGGFFGFGGCFCGGGGGGGGGGGF8DDGFGGGGGGGGGCGFDF9D4DC;E:;9=FFD449CC;FDGF4:A55BFFFFF+<EF@<D:A<-0:B?F6>FFF0:;BFB9B>B0<A0:90:6>2)6)6),(-4:96(-,4(448:<6<:,:)(,)))))(((((((-(,#####
@M05025:18:000000000-B3NL5:1:1101:10000:7797 2:N:0:CACTCA
TTCAGAGGACTACTAGGGTTTCTAATCCTGTTTGCTCCCCACGCTTTCGAGCCTCAGCGTCAGTTACAGACCAGAGAGCCGCCTTCGCCACTGGTGTTCCTCCATATATCTACGCATTTCACCGCTACACATGGAATTCCTCTCTCCTCTTCTGCACTCAAGTTCAACAGTTTCTGATGCAATTCTCCGGTTGAGCCGAAGGCTTTCACATCAGACTTATTGAACCGCCTGCACTCGCTTTACGCCCAATAAATCCGGACAACGCTTGCCACCTACGTATTACCGCGTCTGCTGGCATCGC
+
GGGGGGGGGGGGGGGGGGGGGGGGGGGGGGGGGGGGGGGGGGGGGGGGGGGGGGGGGGGGGGGGGGGGGGGGGGGGGGGGGGGGGGGGGGGGGGGGGGGGGGGGGGGGGGFGGGGGGGGGGGGGGGGGGGFGGGGGGGGGGGFGDE@DGGGGGGGGGDGFGGFGGGGGGGGGGGGGGGGGGFGFGGGGGGGG7AGFGFG5?FFAFFFFFFE3A=EAAFECFFFEFF=>>@>BBE9=;><@FFE;?93,=DFE4?E@F;FFBFF>0:<1??9???(4:B<BFBFFB>0(-4:<4:((#####
@M05025:18:000000000-B3NL5:1:1101:19907:7799 2:N:0:CACTCA
TTCAGAGGACTACTAGGGTATCTAATCCTGTTTGCTCCCCACGCTTTCGTGCCTCAGTGTCAATGTTGGTCCAGGTAGCTGCCTTCGCCATGGATGTTCCTCCTGATCTCTACGCATTTCACTGCTACACCAGGAATTCCGTACCCTCTACCCCATTCTAGTCATCCCGTATCCACTGCAGTTCCCAGGTTGGTCCCAGGGCCTTCCCAACGGACTTAAATAACCCCCCACGCACGCCTTTCCCCCCGTAATTCCCAGTCACGCTTTCCACCTTCGTATTAACCCCGCAGCTTGCCGACGG
+
GGGGGFGGFGGGGGGGGFGGFFGGGGGGGFGGGGGGGGG7FEEGGGGGGGGGGGDFGGFFGGCCFGGFFGGFFGGGDGGFFGGGGGFGGGCGFFE@FGGFCFGGG9EFGGAFGGGGGGFGCFGGGGFFCFGC@@FEGGG,999+@ECD199=D6889E=@=@,,,74,+,6,6?=+++2+63?=98+=8+60+*2=6++0<**0A9*;5A==>))*3+*0A@A3B))/)-(8-(-(5,56)).)3:(,601().),))().)-2((--)-6:(55,(((.))6)(--3((((-2(2#####
@M05025:18:000000000-B3NL5:1:1101:6003:7827 2:N:0:CACTCA
TTCAGAGGACTACTCGGGTATCTAATCCTGTTCGCTACCCATGCTTTCGAGCCTCAGCGTCAGTTGCAGACCAGAGAGCCGCCTTCGCCACTGGTGTTCTTCCATATATCTACGCATTCCACCGCTACACATGGAGTTCCACTCTCCTCTTCTGCACTCAAGTTCAACAGTTTCTGATGCAATTCTCCGGTTGAGCCGAAGGCTTTCACATCAGACTTATTGAACCGCCTGCACTCGCTTTACGCCCAATAAATCCGGACAACGCTTGCCACCTACGTATTACCGCGGCGGCTGGCTCGTC
+
GGGGGGGGGGGGGGGGGGGGGGGGGGGGGGGGGGGGGGGGGGGGGGGGGGGGGGGGGGGGGGGGGGGGGGGGGGGGGGGGGGGGGGGGGGGGGGGGGGGGGGGGGGGGGGGGGGGGGEGFGGFGGGGGGGGGGGGGGGGFGGGGGGCGGGGGGGGGGFF8FFFFGGGGFGGGGGGGGGFGFFGGGFGGDGGGGFGDGF>AFEFFFFFFFFFEFFFFFFFEE4AE@529522@DE@F?B<DFEFDF@><1;@8>EEEF606(860;?<::BFF?7(((.)).45<6999((,4(,(-#####
@M05025:18:000000000-B3NL5:1:1101:3405:7830 2:N:0:CACTCA
TTCAGAGGACTACTCGGGTATCTAATCCTGTTCGCTACCCATGCTTTCGAGCCTCAGCGTCAGTTACAGACCAGAGAGCCGCCTTCGCCACTGGTGTTCTTCCATATATCTACGCATTCCACCGCTACACATGGAGTTCCACTCTCCTCTTCTGCACTCAAGAAACACAGTTTCCGATTCAATTCCTCGGTTAAGCCGGCGGCTTTCACATCAGACTTATCTTTCCGCCTGCGCTCCATTTACGCCCAATCATTCCGGATAACGCTTGCCACCTACGCTTTACCCCGCCCGCTTGCTAGCT
+
GDFFFGDGGGGGG9F-FCFGGG@FFFFFFFGGGFGGGGGGGG,EFCAGEDFEE<F,CFGGCFGGGGGGGFDFFGGGF7CE+CBCFF<CFGGGGFF8F:FFGF<EFGGFBBAFC@EGGGGGGC@+:+>CCGGG9EF8EC=,,4,>=D,@8,@=FDG8,=FF?=E,@==8,1@=A2++0?+?:9@,BFC+@7@D+8?7C>D**/):?8++++/)/44AF7)79/<?<768,110669?((1)6)6(4(,(38(5).)).30(4)8:(,--4(-2.(5(-(((-)4)(--,((3(((--#####
@M05025:18:000000000-B3NL5:1:1101:24420:7833 2:N:0:CACTCA
TTCAGAGGACTACAAGGGTTTCTAATCCTGTTTGCTCCCCACGCTTTCGCACCTCAGCGTCAGTAATGGACCAGTAAGCCGCCTTCGCCACTGGTGTTCCTGCGAATATCTACGAATTTCACCTCTACACTCGCAATTCCACTTACCTCTTCCATACTCAAGACTTCCAGTATCAAAGGCAGTTCCTGGGTTGAGCCCCGGGATTTCACCCCTGACTTAAAAGTCCGCCTACGTCCGCTTTACGCCCAGTAAATCCGAACAACGCTAGCCCCCTTCGTATTACCGCGGCTGCTGGCTGGTA
+
AFGGGGGGGGFGGFFGGCFGCCAFCFGDEGGGGFGGGGGGFDC>FGGGGGGGD@FEFCFGGDGGGGGGGGGGGFEGGGGGEGGGEGFGGCFGGGGGGEGFFFGGE7CGFFGGFGGGGGGDFGGGGGGGFGGGGGDGGGGGGGFFFGGGFFGFCGGFF8?FGFFFC=D9D=FADDGGFG=DDCGE+=+=C6C>7FDDGFGDEB>EF6ACFF9AF23AFACECE17CF?F@@287@,;9>2;;9;;@>07;@<??).,,(23>FB69?B(4:0:40(2:??2()<9(-((-3(().,3#####
@M05025:18:000000000-B3NL5:1:1101:19363:7856 2:N:0:CACTCA
TTCAGAGGACTACCAGGGTATCTAATCCTGTTTGCTCCCCACGCTTTCGTTCTTGAGCGTCAGTGTATATCCAGTAAACTGCCTTCGCCGTTGGTGTTCTTCCTAATATCTACGCATTCCACCGCTTCACTAAGAATTCCGTTTACCTCTATATAACTCTAGTTAACCAGTATCCAAAGCGGACTGAGGTTGAGCCTCAGGCTTTAACTCTAGACTTGATAAACCGCCTACAAACTCTTTACGCCCAATAATTCCGGATAACGCTTGTGACCTATGTATTACCGCGGCTGCTGCCCAAAGT
+
GGGGGFGGGGGGGGGGGGGGGGGGGGGGGGGGGGGGGGGGGGGGGGFGGGGGGGGGGGGGGGGGGGGGGGGGGGGGGGGGGGGGGGGGGGGGGGGGGEGGGGGGGGFGGGGGGGDFGGGGGGGGGGGGGGGGGFFGGGGGGGGGGGGGGGGGGGGGGGGGGGGGGGGDF8AFFFCDFGGGGC8>DGGGGGGGFFCF7?FFFFFFFFABFFFFFEBFFFFFC7A=:=AA=9=E3;=EFFECCC@>@BFFFF8)95?@>(2;E31031(8;E3>);<<><<:2<)(-4(((-14:)3,#####
@M05025:18:000000000-B3NL5:1:1101:7864:7869 2:N:0:CACTCA
TTCAGAGGACTACACGGGTTTCTAATCCTGTTCGATCCCCACGCTTTCGTGCCTCAGCGTCAGTCTGGCGCCGGTACGCTGCCTTCGCAATCGGAGTTCTGCGCGATATCTATGCATTTCACCGCTACACCGCGCATTCCGCGTACTTCTCGCCAACTCAAGTCTGCCAGTTTCAACGGCTCGACGGGGTTGAGCCCCGCAATTTTACCGCTGACTTAACGGACCGCCTACGCACCCTTTAAACCCAATAAATCCGGATAACGCTCGCATCCTCCGTATTACCCAGGCTGCTGGCCGTCTC
+
GFGGGGGGGGGGGGGGGGFGGGGGGGGGGGGGGGGFGGGGGGEGDGGGGGGGGFGFGGGGGGDGGGGGGEGGGGGGGGGGCGGGGGGGEFFGGGGGGGGGEGGECEGDGGGF,FGGGGGGGFGGEEGGGGGCCEDGGGGGGGGGGGGGGGGGGGGGGGC?F,DFGGGGGCFGGGFGFDGCC<C*95>C5>D)CFCDGF<D::@F=F47=539>>?FFFAFB(49>>B><BF?F<1;?4:?<AAAF::614A9AA?,01<FAF?>6?096:9><B:04:72<>4()(,(.(()..4.#####
@M05025:18:000000000-B3NL5:1:1101:6205:7897 2:N:0:CACTCA
TTCAGAGGACTACCAGGGTATCTAATCCTGTTCGATACCCACGCTTTCGTGCTTCAGCGTCAGTTGGGCGCCGGTATGCTGCCTTCGCAATCGGAGTTCTGCGTGATATCTATGCATTTCACCGCTACACCACGCATTCCGCATACTTCTCGCCCACTCAAGACCGTCAGTTTCAACGGCGGGCGGCGGTTGAGCCCCCGTAGTTTACCGCTGACTTGACAGTCCGCCCACGCACCCTTTAAACCCCACAAACCCGGATAACGCGCGACTCCCCCCTCTTACCGCCGCCGCTGGCCACAGT
+
GFGGGGGGGGGGGGGGGGGFGGGGGGGGGGGGGGGGGGGGGGGGGGGGGGGGGGGGGGGGGGGGGGGGGGGGGGGGGCGGCGGGGGGGGGGGGGGGGGGGGFGGGGGGGGGGGGGGEEFGGFGGCGGGGGGGGGGGGGGFGGGGGGGGGGGGGGGGGEGGGGGGGGEGGGFAFFGGGDDGGGGDGG<7C<DGFF47CEG37))74@B/*74>D;B4BF3)6).).,11(--33(49:((4446AF1(4((44(,(493-192(((((((-4((-4,(-,442080(((((-3(3(.#####
@M05025:18:000000000-B3NL5:1:1101:4124:7926 2:N:0:CACTCA
TTCAGAGGACTACAGGGGTTTCTAATCCTGTTTGCTCCCCACGCTTTCGAGCCTCAGCGTCAGTTACAGACTAGAGAGCCGCCTTCGCCACTGGTGTTCCTCCATATATCTACGCATTTCACCGCTACACATGGAATTCCACTCTCCTCTTCTGCACTCAAGTTTCCCAGTTTCCAATGACCCTCCCCGGTTGAGCCGGGGGCTTTCACATCAGACTTAAGAAACCGCCTGCGCTCGCTTTACGCCCAATAAATCCGGACAACGCTTGCCACCTACGTATTACCGCGGCTGCTGGCCCCCC
+
GGGGGGGGGGGGGGGGGGGGGGGGGGGGGGGGGGGGGGGGGGGGGGGGEGGGGGGGGGGGGGGGGGGGGGGGGGGGGGGGGGGGGGGGGGGGGGGGGGGGFFGGGGGGGGGGGGGGGGGGGGGGGGGGGGGGGGD@EFGGGGGGGGGGGGGGGGGGGGGGGGGGGGGGGGGGGGGGGGGGGGGFGGGGGGGDD6CCFEGEFFFDFFFFF6CEAE36FFEF3CCDFFBBFFF<>90?BF:?:AF?FFF:BB0AAAA7071;FF?6;?F?<4<?B?0>:22<B><<:>9;9(36::(-#####
@M05025:18:000000000-B3NL5:1:1101:13846:7970 2:N:0:CACTCA
TTCAGAGGACTACCGGGGTTTCTAATCCTGTTCGCTACCCATGCTTTCGAGCCTCAGCGTCAGTTGCAGACCAGAGAGCCGCCTTCGCCACTGGTGTTCTTCCATATATCTACGCATTCCACCGCTACACATGGAGTTCCACTCTCCTCTTCTGCACTCAAGTTCAACAGTTTCTGATGCAATTCTCCGGTTGAGCCGAAGGCTTTCACATCAGACTTATTGAACCGCCTGCACTCGCTTTACCCCCAATAAATCCGGACAACGCTTGCCACCTACGTATTACCGCGGCTGCTGGCTGCTG
+
GGFFFGGGGGFGFGEGEG@FCFFGGGGGGGFGGGGGGGGGDGGGGEGGGGGGGGFGCGEGGFGFFFFGGGGCGEFEEC@FCGEGGGEGEGCEDFFGEGGGDGCFFFDFFFFFGGGEFDGFFFGGGGCGGGGGGCFFGFGGGGFGCFGGGG9@FCGFGCFF?EFEFFFG8FFGEGF9C@DGG7FGGG9FDGCG5A;*C?G*9*;***+1=9>=FF3AFF>C<484>@>2>?3=889(,(6@;CE)526>@3@@<)6(,(-131(-4(,(454).43:??)64AFF:>>0((-4:4:4#####
@M05025:18:000000000-B3NL5:1:1101:12182:8004 2:N:0:CACTCA
TTCAGAGGACTACTAGGGTATCTAATCCTGTTTGCTCCCCACGCTTTCGTGCATGAGCGTCAGTGTTATCCCAGGGGGCTGCCTTCGCCATTGGTGTTCCTCCACATATCTACGCATTTCACTGCTACACGTGGAATTCCACCCCCCTCTGACACACTCTAGTCGTGCAGTCACAAATGCAATTCCCAGGTTAAGCCCGGGGATTTCACACCTGTCTTACACAACCGCCTGCCCACCCTTTACGCCCAGTAATTCCGATTAACCCTTCCCCCCTACCTATTACCCCCGCGGCTGGCGGGGG
+
EEFGGGGGGGGGGGGGGGGGGGGGGGGGGGGGGGGGGGGGGGGGGGGGGGFGGGGGGGGGGGGGGGGGGGGFFGGGGGGGGGGGGGGGG>@FFFFFGGGGGGGGGGGFGGGGGGGGGDGGGGGFGGGGFGDGGGDGGGGGGGGCEGGGGGGGGGGFEFGGGGGGGGDGGGFGGGGG5CFFGC>FGGGGFGGGFFGG4AG*@BEDFFF688=@FF6;FF<C4A@?DF:@9<;D(/),(-3<B9)(46;(43>9A))55-,2?2)).(87(((-((-8()-)6)-6(-(44(-,(-(,#####
@M05025:18:000000000-B3NL5:1:1101:22728:8005 2:N:0:CACTCA
TTCAGAGGACTACTCGGGTTTCTAATCCTGTTTGCTACCCACGCTTTCGAACCTCAGCGTCAGTTACAGACCAGAGAGCCGCTTTCGCCACTGGTGTTCTTCCATATATCTACGCATTTCACCGCTACACATGGAGTTCCACTCTCCTCTTCTGTACTCAAGTCTCCCAGTTTCCAATGCACTACTCCGGTTAAGCCGAAGGCTTTCACATCAGACTTAAAAGACCGCCTGCGTTCCCTTTACGCCCAATAAATCCGGATAACGCTTGCCACCTACGTATTACCGCGGCTGCTGGCGAAGG
+
GGGGGGGGGGGGGGGGGGGGGGGGGGGGGGGGGGGGGGGGGGGGGGGGGGGGGGGGGGGGGGGGGGGGGGGGGGGGGGGGGGDGGGGGGGGGGGGGFGFGGGGGGGGGGGGGGGGGGGGGGGGGGGGGGGGGGGGGGGGGGGGGGGGGGGGGGGGGGGGFGGGGGGGGGGGGFGCFFGGGGGGGGGGGGGDG7C?FGFD>DDFFFFFFAFEEFB3FFFFFFCEBD@2=>=>DF5;DFEEFF990069;0@@3)5CEF>02<F<1(,8:6:BF?F:??<>FFFFF01291((48)41#####
@M05025:18:000000000-B3NL5:1:1101:23897:8012 2:N:0:CACTCA
TTCAGAGGACTACATGGGTATCTAATCCTGTTCGCTACCCATGCTTTCGAGCCTCAGCGTCAGTTGCAGACCAGACAGCCGCCTTCGCCACTGGTGTTCTTCCATATATCTACGCATTCCACCGCTACACATGGAGTTCCACTGTCCTCTTCTGCACTCAAGTCGCCCGGTTTCCGATGCACTTCTTCGGTTAAGCCGAAGGCTTTCACATCAGACCTAAGCAACCGCCTGCGCTCGCTTTACGCCCAATAAATCCGGATAACGCTTGCCACCTACGTATTACAGCGCCTGCTGGCAATCT
+
GGGGGGGGFGGGGGGGGGGGGGGGGGGGGGGGGGGGGGGGGGCFGGGGGGGGGGGGGGGGGGGGGGGGGGGGGGGGFGGGGGGGGGGGGGGGGGGGGGGGGGGGGGGGGGGGGGGGGGGAFGGGDGGGGGGGGGFGGGEFGGGGGGGGGGGGGGCCFGGDCGGGGDGGG>EEEFGGGDGGGGGGGGGFGCDGCAF>D>CDD>FFFFFFFFC5ABFFFFFFFFEFFFFFF?6?(7>F@@F<?3>@FB;?:?3<4:921901<A<601:1824>(,::-4258>FA<?>(1(,:3::,#####
@M05025:18:000000000-B3NL5:1:1101:6134:8033 2:N:0:CACTCA
TTCAGAGGACTACTGGGGTTTCTAATCCTGTTTGCTACCCACGCTTTCGAACCTCAGCGTCAGTTACAGACCAGAGAGCCACTTTCGCCACTGGTGTTCTTCCATATATCTACGCATTTCACCGCTACACATGGAGTTCCACTCTCCTCTTCTGTACTCAAGTCTCCCAGTTTCCAATGCACTACTCCGGTTAAGCCGAAGGCTTTCACATCAGACTTAAAAGACCGCCTGCGTTCCCTTTACGCCCAATAAATCCGGATAACGCTTGCCACCTACGTATTACCGCGGCTGCTGGCTGGCG
+
7FCGGAFGCFGGGDFGGECFGGGGGGGGGGGGGGGGGGGGFGGGGGGGGGGGGGGGGGGGGECFGGGGGFGGGGFGGGGFGGGGGGGGGGGGFGFGGGGGGGGGGGGFEFGGCF@EFCGGGGGGDGGGGGFGGFEGGFGGGGCGGG?DEGFFGGGGGGGGGDFGGGAF=FEGGG9DDDFGDGGGFGGGG6CDGAF7CEGFFEFFFFFAFFEFA66AFFFFCECBD492>@BB@5>D1;AEEEF6@@6<08E<))9@B;D;?F?<(421<0432<?:?:)6?BB>?91(,((-2>(-#####
@M05025:18:000000000-B3NL5:1:1101:15188:8035 2:N:0:CACTCA
TTCAGAGGACTACAAGGGTTTCTAATCCTGTTTGCTCCCCACGCTTTCGTGCCTCAGTGTCAGTGTTGGTCCAGGTAGCTGCCTTCGCCATGGATGTTCCTCCTGATCTCTACGCATTTCACTGCTACACCAGGAATTCCGCTACCCTCTACCACACTCTAGTCGCCCAGTATCCACTGCAGTTCCCAGGTTGAGCCCAGGGCTTTCACAACGGACTTAAACGACCACCTACGCACGCTTTACGCCCAGTAATTCCGAGTAACGCTTGCACCCTTCGTATTACCGCGGCTGCTGGCTTGGG
+
GGGGGGGGGGGGGGGGGGGGGGGGGGGGGGGGGGGGGGGGGGGGGGGGGGGGGGGGGGGGGGGGGGGGGGGGGGGGGGGGGGGGGGGGGGGGGGGGGGG<EGGGGCFGGGDGGGGGDGGGGGGGGGGGGGGGGGGGGGGGGGGGGGGGGGGGGGGDE8FGGGDGEDEGGGFGFGGFFC+=9=DDGGGGDFF?=AFGGFCFFBEFFFFFFFFFF5=B4A=AFE=):AFFFB@ED@9@=9;??)91?>9;D@F5CC?E@F08@6489?2(()88<0.,3,.4,).40(,(-((,)).(#####
@M05025:18:000000000-B3NL5:1:1101:4176:8042 2:N:0:CACTCA
TTCAGAGGACTACTCGGGTTTCTAATCCTGTTCGCTCCCCACGCTTTCGCTCCTCAGCGTCAGTAACGGCCCAGAGACCTGCCTTCGCCATTGGTGTTCTTCCCGATATCTACACATTCCACCGTTACACCGGGAATTCCAGTCTCCCCTACCGCACTCAAGCCCGCCCGTACCCGGCGCGGATCCACCGTTAAGCGATGGACTTTCACACCGGACGCGACGAACCGCCTACGAGCCCTTTACGCCCAATAAATCCGGATAACCATTGCCCCCTACGGCTTACCCCGGCTGCCGGGAAGGT
+
AFGGFGGFFGGGGGGGGGGGEGGGGGGGGGGGGGGGGDFGGGGGGGGGGGGGGGGGGGGGGGGGGGGGGGGGGGGGGGGGGGGGGGGGGGGGGGGGGGGGGGGGGGGGDG9FGGGGGGGGGGGGGGGGGGGGGGGGGFGGCDDGFFGGGGFGGGGGGDGGGGGGGGGGDEGGGDFDGGGGGG:*>FGGGGFGGFCGD3<B>4AAFFFF?@??>;0>DFF09>FF>>9>>:??::<BF:7:D<<:?BBF0387)4),1481?D?,)).5)2):(-:66(((.))..4199(-1(,((#####
@M05025:18:000000000-B3NL5:1:1101:24809:8077 2:N:0:CACTCA
TTCAGAGGACTACTAGGGTTTCTAATCCTGTTCGCTACCCATGCTTTCGAGCCTCAGCGTCAGTTGCAGACCAGACAGCCGCCTTCGCCACTGGTGTTCTTCCATATATCTACGCATTCCACCGCTACACATGGAGTTCCACTGTCCTCTTCTGCACTCAAGTTGCCCGGTTTCCGATGCACTTCTTCGGTTAAGCCGAAGGCTTTCACATCAGACCTAAGCAACCGCCTGCGCTCGCTTTACGCCCAATAAATCCGGAAAACGCTTGCCACCTCCGTCTTACCGCGCACGCTGGCTCCCA
+
FFGGGGGGGDGGGFGGGFFCFFGGGGGGGGFGFEGGDGGGDFE8CEFGGGFCCGCGGFGGGFGGFGGGGGGGFGCGGFGGGGGEGGGDGCGFGGFFGEGGGFGEFGGGGGGGGGGEGECFGGGGGGGG?FGFGGG8DFGGFFGGGFGGGGGGGGGGGDDFFGFEDF,@EDEE>FGG6DGGGDFCC7:CDDGD5ACFFE5A>BFFFAFFFF<4FE:F>F3>EDFFBB>=9@0;6(.69>?;=EEFFF6(47>A26>:6((((.131-,31:<<??0:7((.8):086((((,,-((-#####
@M05025:18:000000000-B3NL5:1:1101:16949:8085 2:N:0:CACTCA
TTCAGAGGACTACAAGGGTATCTAATCCTGTTTGCTCCCCACGCTTTCGTTCTTGAGCGTCAGTGTATATCCAGTAAACTGCCTTCTCCGTTGGTGTTCTTCCTAATATCTACGCATTCCACCGCTTCACTAAGACTTCCGTTTACCTCTATATAACTCTAGTTAACCACTATCCCAAGCGGACTGAGGTTGATCCTCAGGCTTTAACTCTAGACTTGATAAACCGCTTACAATCCCTTTACTCCCTATAATTCCGGATAACGCTTGTGAACTATCTATTACCTCGACTGCCGGCCCTGTC
+
--CEFFGGGGGGFFGGGDGG@FFG,CEE<FFGC,FFF8FCCC7:7@FE7C<<DCFDGD:@BF,C,C<<,C6E,@<,,<E<,<@FCC@FF@F8:FBFE=AEGG<F<AF,@FEEGC4,,:?C,AF7CCF==,,9,@,,@DEC+9@DEAFGGG8E8D8,@=E;,,7=,,@,D1@,,6++66++1++@8++6==D+=++5+*<@**0:*@9C7+;*+;08BF57E7E@5)-):A4*/*:)479./***79(7>***8*62(-(//)/6381,/).7;E3)))/9554.)/((4(((((4(#####
@M05025:18:000000000-B3NL5:1:1101:16192:8096 2:N:0:CACTCA
TTCAGAGGACTACAAGGGTTTCTAATCCTGTTTGCTCCCCACGCTTTCGAGCCTCAGCGTCAGTTACAGACCAGAGAGCCGCCTTCGCCACTGGTGTTCCTCCATATATCTACGCATTTCACCGCTACACATGGAATTCCACTCTCCTCTTCTGCACTCAAGTTTCCCAGTTTCCAATGACCCTCCCCGGTTGAGCCGGGGGCTTTCACATCAGACTTAAGAAACCGCCTGCGCCCGCTTTACGCCCAATAAATCCGGACAACGCTTGCCACCTACGTATTACCGCGGCTGCCGGCGCACA
+
GGGGGGGGGGGGGGGGGGDFGGGGGGGGGGGGGGGGGGGGGGGGGGGGGGGGGGGEGGGGGGEGGGGGGGGFFFGGGGGGGGGGGGGGGGGGGGF@EFGGGGGGGGGGGGGGGGGGGGGGGGGGGGGGGGFGGGGCGGGGGGAE=DGGGGAE@FGA==E,DCEGFDFGGGGFD@CF=FFGGGD8DDGGDDDCDF*;DF*<>;BB4FFFF6CEA<<FAFEFC4;@1@>@;((/34(-7>6::)),4>>F:<0825<>>FFB0416;BF<?24<?<0:<?DFF))6-2-2161<(-7,#####
@M05025:18:000000000-B3NL5:1:1101:4642:8141 2:N:0:CACTCA
TTCAGAGGACTACCGTGGTTTCTAATCCTGTTTGATCCCCACGCTTTCGCACATCAGCGTCAGTTACAGACCAGAAAGTCGCCTTCGCCACTGGTGTTCCTCCATATCTCTGCGCATTTCACCGCTACACATGGAATTCCACTTTCCTCTTCTGCACTCAAGTTTCCCAGTTTCCAATGACCCTCCACGGTTGAGCCGTGGGCTTTCACATCAGACTTAAGAAACCGCCTACGCGCGCTTTACGCCCAATAATTCCGGATAACGCTTGCCACCTCCGTATTACCGCGGCTCCTGGCAGAGT
+
GGGGGGGGGGGGGGGGGGFGGGGGGGGGGGGGGGGGGGGGGGGGGGGGGGGGGGGGGGGGGGGGGGGGGGGGGGGGGGFGGGGGGGGGGGGGGGGGGGGGFGGGGGGGEGGGGGGGGGGGGGGGGGGGGGGG9FCBFGGGAADFGGGGGGGGGGGGFCDFFGFGGGGFFGFGGGFGGGGFGGGFGGGFGGGGDAGGGFG>EFFFFFFFFFFFFB6AFFCEFEEDFB2@=@D:>@>B>@>@F3>;?(3(10)446<<26,:?23:6:::?>BB<0(.(-8?>BAB6636;9(225(,#####
@M05025:18:000000000-B3NL5:1:1101:25533:8179 2:N:0:CACTCA
TTCAGAGGACTACTGGGGTTTCTAATCCTGTTCGCTACCCATGCTTTCGAGCCTCAGCGTCAGTTGCAGACCAGACAGCCGCCTTCGCCACTGGTGTTCTTCCATATATCTACGCATTCCACCGCTACACATGGAGTTCCACTGTCCTCTTCTGCACTCAAGTCGCCCGGTTTCCGATGCACTTCTTCGGTTAAGCCGAAGGCTTTCACATCAGACCTAAGCAACCGCCTGCGCTCGCTTTCCGCCCAATCAATCCGGATAACGATTGCCACCTACGTATTACCCCGGCTGCTTGCAGAAT
+
GGGGGGGGGGGFGGFGGEEFGFGGGGGGGGFGGGGGGGDFGGG@FGGGGGGGGGGGGGGGGGGGGGGGGGGGGGGGGGGFGGGGGGGGGGGGGGGGGGFGGGGGFGGGGGGGGGGGGEFGGGGGGG@FFGGFEG8EGGGFFGGCFCFGGGGGGGGGGGGGGGGGGG6EE>=E6DFCDCDDGFGGGGDGFGGGGFFGDBDEB>FFFFFFFC8)0306?/55==@33>B03;;;1;:D;9<<()/(-812:<(52A)890<:?9<((-,-.542<104(4)65)6A(-,,(-(32),4#####
@M05025:18:000000000-B3NL5:1:1101:26553:8245 2:N:0:CACTCA
TTCAGAGGACTACTGGGGTTTCTAATCCTGTTCGCTACCCATGCTTTCGAGCCTCAGCGTCAGTTGCAGACCAGAGAGCCGCCTTCGCCACTGGTGTTCTTCCATATATCTACGCATTCCACCGCTACACATGGAGTTCCACTCTCCTCTTCTGCACTCAAGTACAACAGTTTCTGATGCAATTCTCCGGTTGAGCCGACGGCTTTCACATCAGACTTATTGAACCGCCTGCACTCGCTTTACGCCCACTAAATCCGGACAAAGTTTGCCCCTACCGTTTTACCGCGCCTGCTGGCCGACT
+
FGCGGGFGGGGGGGGDG>@FEGFFF<FADCFFA;BFEGDGFGGCFFGGCFGGGGFDGGGEEBFGGGCFG,FEDFGGGGGGCFFEGFEE@FEFFFGGFGG9,A?FGGGGG?FEFFGGEGGGFGGCGGGGGC,EE>EFG8FAFF,D,@DEFGAFGGE=FCC8@GGGGGGG8DFGDDGFGGGCFGGGGFGFC+=C;A0>D5?5*9?E>AFA68*)475?FFF?E98435(,,,131;74(.(6().,(39?(.,(444((-,41((.).6-4))-(((((((,,6>A((-(-(43>?0:#####
@M05025:18:000000000-B3NL5:1:1101:11226:8269 2:N:0:CACTCA
TTCAGAGCACTACACGGGTATCTAATCCAGTTTGCCCCCCATGCTCTCATGCCTCAGCGTCAGTTACAGTCCAGTAAGTCGCCGTCGCCACTGGTGTTCTTCCTAAGCTCTAAGCATTTCACCCCTCCACTAGGAATTCCACTTACCTCTCCTTCACTCTAGTTACACAGTTTTATATGCTTTCTACCGGTTAAGCCTATATATTTAACATGTAACTTGTTTAACCGCCTTCGCATCCTTTACGTCCCGTCATTCCGGACAACGATTTCCCCGTACGATTTCTCTCGCCTTCTGCCCGGCT
+
6E@F--@-CE@@<ECC:F+@<FGC<6,C,,C@F9<,C,+@+;,;,C,<,C,C,;,;,CFB@CFGG9@@,6:C,BF,<CE9,C:+7++8=,4E<,C=F,5EE<FG,,,,:,CF,,A<5,9A<F9,@++84AF8EF8E,@AE;E9D44DFDF,@=,=9=:DF=9D8D,33,@=,2++26+C7,6?EC=++=7CCCF7+7320+++5?6+111*)3*3B6+*:*50*::))5))1)89(80.*/9;5(((((6,(6?75.((61(/6((,()).4(((,(,(,4))).,(((((.59).#####
@M05025:18:000000000-B3NL5:1:1101:4398:8277 2:N:0:CACTCA
TTCAGAGGACTACCAGGGTTTCTAATCCTGTTCGCTACCCATGCTTTCGAGCCTCAGCGTCAGTTGCAGACCAGAGAGCCGCCTTCGCCACTGGTGTTCTTCCATATATCTACGCATTCCACCGCTACACATGGAGTTCCACTCTCCTCTTCTGCACTCAAGTTCAACAGTTTCTGATGCAATTCTCCGGTTGAGCCGAAGGCTTTCACATCAGACTTATTGAACCGCCTGCACTCGCTTTACGCCCAATAAATCCGGACAACGCTTACCACCTACGTATTACCGCGGCTGCTGGCTCAAA
+
GGGGGGGGGGGGGGGGGGFGGGGGGGFGGGGGGGGGGGGGGGGGGGGGGGGGGGGGGGGGGGDGGGGGGGGGGGGGGGGGGGGGGFGGGGGGGGGGGEFGGGGGGFGGGGGGGGGGGGGGGGFGGGGGGGGGGGCGGGGGFGGGDGGGGGGGGGGGGGGG?9FFGFFGGFGGGGGGGGGGGFGGGGGGGDGGGFFGGFGFFFFFFFFACAEEFF3AFFFEFEEC@=@=BDDDFE:2>@F?@)>?F9>FFFEEEFEEF109,3.39?B(8?A???7>?:?B7AAD(40022,0)).4#####
@M05025:18:000000000-B3NL5:1:1101:14361:8304 2:N:0:CACTCA
TTCAGAGGACTACCGGGGTTTCTAATCCTGTTCGCTACCCATGCTTTCGAGCCTCAGCGTCAGTTACAGACCAGAGAGCCGCCTTCGCCACTGGTGTTCTTCCATATATCTACGCATTCCACCGCTACACATGGAGTTCCACTCTCCTCTTCTGCACTCAAGAAACACAGTTTCCGATGCAATTCCTCGGTTAAGCCGGGGGCTTTCACATCAGACTTATCTTTCCGCCTGCGCTCGCTTTACGCCCAATAAATCCGGACAACGCTTGCCACCTACGTATTACCGCGGCTGCTGGCCGACG
+
GGGGGGGGGGGGGGGGGGGGGGGGGGGGGGGGGGGGGGGGGGGGGGGGGGGGGGGGGGGGGGGGGGGGGGGGGGGGGGGGGGGGGGGGGGGGGGGGGGGGGGGGGFGGFGGGGGGGGGGGGGGGGGGGGGGGGFFGGGFGGGGGGGGGGGGGGCGGGGGGGGGGGGGGGGGGGGGGGGGGGCGGGFFFGGDGDF7FGFGAEDD>FFFAFFFFFFFFFA39>EFFFFFF6;=:90(4312<:4>6?>9?82>7>44:92:92?BF9B::6?B<?<BFF0,:?2>9(((11((4),2-#####
@M05025:18:000000000-B3NL5:1:1101:20421:8307 2:N:0:CACTCA
TTCAGAGGACTACCGGGGTATCTAATCCTGTTCGCTACCCATGCTTTCGAGCCTCAGCGTCAGTTGCAGACCAGAGAGCCGCCTTCGCCACTGGTGTTCTTCCATATATCTACGCATTCCACCGCTACACATGGAGTTCCACTCTCCTCTTCTGCACTCAAGTTCAACAGTCTCTGATGCAATTCTCCGGTTGAGCCGAAGGCTTTCACATCAGACTTATTGAACCGCCTGCACTCGCTTTACGCTCACTAAATCCGGACAACGCTTGCCACCTACGTATTACCCCGGCTGCTGGCGCCTT
+
FFFGGGGGGGGGGGGGGGEEGGGFFGEGGGGGGGEEGECF<FGGFGGEGDFGGGGGGFGGGCEGGGGGGEG@FFGGDFGFEGGGGGFGE@EGDGEFE=EDFGGGGFFFGFGABFEGGGG<FGGDGGEE@FEGGCCGGGGFGCGGGGFGGGDFFFGGGGGDGGD=,=EEDFFF97=9+DDCF:C9@+?=DDDCD>59C>D4B>AF*;8>9+94AB36)BC<C*@>@>((41@F@67;?923?<E(8(6:)7C(67?EB0<;6?B0(4((-4A<603:?17<0<<2(-(40723)3,4#####
@M05025:18:000000000-B3NL5:1:1101:13828:8311 2:N:0:CACTCA
TTCAGAGGACTACACGGGTTTCTAATCCTGTTTGCTCCCCACGCTTTCGTGCCTCAGTGTCAGTGTTGGTCCAGGTAGCTGCCTTCGCCATGGATGTTCCTCCTGATCTCTACGCATTTCACTGCTACACCAGGAATTCCGCTACCCTCTACCACACTCTAGTCGCCCAGTATCCACTGCAGTTCCCAGGTTGAGCCCAGGGCTTTCACAACGGACTTAAACGACCACCTACGCACGCTTTACGCCCAGTAATTCCGAGTAACGCTTGCACCCTTCGTATTACCGCGGCTGGTGGCACTCG
+
GFGGGGGGGGGGGGGGGGGGGGGGGGGGGGGGGGGGGGGGGGGGGGGGGGDGGGGGGGGGGGGGFGGGGGGGGGGGGGGGGGGGGGGGGGGGGGGGFGGGGGGGFCGFGGGGGGGGGGGGGFGGGGFFGGGGGGGGGGGGGGGDGGGGGGGGGGG?EGGGGDEECCGGGGGAEGGDGGGGGGFFGGGGGGGFFF7DFFG6FBDAFAFFFF55BF)//9*68:54A@265558(((636@@76;;?038@3C<C?7?;;08:4)22::?()531:1:31(.5))4-3-3(((,((-.#####
@M05025:18:000000000-B3NL5:1:1101:27882:8344 2:N:0:CACTCA
TTCAGAGGACTACAGGGGTATCTAATCCTGTTTGCTCCCCACGCTTTCGCACCTCAGTGTCAGTATCAGTCCAGGTGGTCGCCTTCGCCACTGGTGTTCCTTCCTATATCTACGCATTTCACCGCTACACAGGAAATTCCACCACCCTCTACCATACTCTAGCTCGCCAGTTTTGGATGCAGTTCCCAGGTTGAGCCCGGGGATTGCACACCCAACTTAACGAACCACCTACGCCCCCTTTACGCACAGTAATTCCGTTTAACCCTGGCACCCCATGTATTACCGCCGCTTCTGTCGTACG
+
GGGGGGGCFFGGGGGFEGFEFFGGDGGGGGGCECGGCFGGGDGGFDEGGGGGGDFG@EEFGGGGFFGFFEEFFGGGGGGGGGGGFG@EFGGGGGGGGGGGGAFGGGGG<DDGFGCFCFGGGG9CCGGGCGGGFF?FFFG9;EFGGGGGGGGGGA:FDDFGG9DEFEC?=@EF8F=C6CFGGFFFC?FGG6?C=F*97@D5?BDFF*?B*4(6:>2?A8*9E2>>;0;8((6;01(7((7@3)4(-(,(4.)-4)567),(4)-.(3((((.4:(((..6:9)).((-4(((-6)-)#####
@M05025:18:000000000-B3NL5:1:1101:9520:8374 2:N:0:CACTCA
TTCAGAGGACTACACGGGTATCTAATCCTGTTTGCTCCCCATGCTCTCATGCCTCAGCGTCAGTTACAGTCCAGTAAGTCGCCTTCGCCACTGGTGTTCTTCCTAATCTCTACGCATTTCACCGCTACACTAGGAATTCCACTTACCTCTCCTGCACTCTAGTTAAACAGTTTTATATGCTTTCTACAGGTTAAGCCTATATATTTAACATATAACTTGTTTAACCGCCTACGCATCCTTTACGCCCAGTTATTCCGAACAACGCTTGCCACCTACGTCTTACCGCTGCTGCTGGCTAAGC
+
FFGGGCGG8FGGGGCFGEGGGGGGGGGGGGFFEGGGG<DGGG8FFGGGFGFDFGGGGFFBC:F<CFGGFGGGGEGGGGGGE@FE@FGGGGGGFG<,ECGGGGGGGFGGGGGACDGEGGGGGGGGD:7+FG9EFGFGGGFFFGGGGGGFC8=DEF88DGGGGGGEFFGGFGGGGGGGFF8=CDFGG8FFFFDG7DCCDBGFFF9FFDFFAFF*;E@7BFC8CCEC*:)18==DFA=94<;<6AAAA2(-868>/@??6>@0:11((/((/(/4?@8@(((,3)74(((4;2072)(-#####
@M05025:18:000000000-B3NL5:1:1101:5056:8394 2:N:0:CACTCA
TTCAGAGGACTACTGGGGTTTCTAATCCTGTTCGCTACCCATGCTTTCGAGCCTCAGCGTCAGTTACAGACCAGAGAGCCGCCTTCGCCACTGGTGTTCTTCCATATATCTACGCATTCCACTGCTACACATGGAGTTCCACTCTCCTCTTCTGCACTCAAGAAACACAGTTTCCGATGCAATTCCTCGGTTAAGCCGGGGGCTTTCACATCAGACTTATCTTTCCGCCTGCGCTCGCTTTACGCCCAATAAATCCGGACAACGCTTGCCACCTACGTATTACCCCGGATGCTGGCACGTC
+
DGFGGGFGGGGGGGFFGGFGFDFGGCEFGFGGECFEGEGGGGGGGGF9FCGGEGGDEEEFGGGGGGGGGGGGG8FGGEFG@FGEFFGGFGGGFFEFFGFEFFFGGGGGGGGGGFEGGDGCCGGFGGGGGFGFGFFGGGG9DECGC8DAEDDEEGGEFGGGGGCGGGC88?EDD798DGC+@F?FG8+2+=CCDFFG6A*?5AEFFFBFFF47837A;CF<>E??E);?<;0?66(8>>0:82)(46>6:70<:2)39-11>?10(-(,3().,.8:(()-346)(,,((,(,)).(#####
@M05025:18:000000000-B3NL5:1:1101:21835:8435 2:N:0:CACTCA
TTCAGAGGACTACAAGGGTTTCTAATCCTGTTCGCTACCCATGCTTTCGAGCCTCAGCGTCAGTTGCAGACCAGAGAGCCGCCTTCGCCACTGGTGTTCTTCCATATATCTACGCATTCCACCGCTACACATGGAGTTCCACTCTCCTCTTCTGCACTCAAGTTCAACAGTTTCTGATGCAATTCTCCGGTTGAGCCGAAGGCTTTCACATCAGACTTATTGAACCGCCTGCACTCGCTTTACGCCCAATAAATCCGGACAACGCTCGCCACCTACGTATTACCTCGGCTGCTGGCGACGT
+
GGGGGFGGGGGGGGGGGGGGGGGGGGGGGGGGGGGGGGGGGGGGGGGGGGGGGGGGGGGGGGGGGGGGGGGGGGGGGGGGGGGGGGGGGGGGGGFGFGGGGGGGGGGGGGGGGFGGGGGGGGGGGGEGGGGGGGFFGGGCFGGFFGGGGGGGGGGFGGGFCDDADGGGGGGGFGGG@FGGGCGGGGGGGDGGDACFG*CAB?5;FFFFFFEBBEEFFFAEEE?EF(/9@2-9B=*;5;@<8<<(319@(3@);7.411((2<:(44(-7;(,4(57:1<A?FFB)5,((4(-::71#####
@M05025:18:000000000-B3NL5:1:1101:6188:8490 2:N:0:CACTCA
TTCAGAGGACTACAGGGGTTTCTAATCCCGTTCGCTCCCCACGCCTTCGCATCTCAGCGTCAGGTGTATCCCAGCTGGCCGCCTTCGCCACAGGTGTTCCTCCCGATCTCTACGCATTTCACCACTACACCGGGAATTCCACCCGCCCCTGATACCCTCAAGCTCACCCGTTCACGACGACCCCCCCCGCTTGAGCCGGGGGCTTTCAGCCCAGGCGTAATGAGCCGCCTGCATACGCCTTACGCCCAGTAACTCCGGCCAACGCTCCACCCCGGCGTATTACCGCGGCGCCTGGCAGGCA
+
EFGFGGCGGGCEG?CFGC,7@CCCE,CCFEFDCFFGGGGDFFGCGCEFD@C:@<,@FGGE,CC8FAFAGGCEFFFCFEC,FECGGEEGCE7=BF?=F:@F9A=+:CEE=EAFE?:F:+5EGAFCD,ABEG8>7C=CE,,7,CF+@C==E:+5@D7,@<EF?DC5,EA8FEGCFC:99>47CDD*8C5)C)2*/);FGB3>3).00<=B**.45(()8>((4:24)((360463A-301(4()((-(,,,49:A>9:(((-(,3:012(.(42(((-440(()))((-(4(((4(8(#####
@M05025:18:000000000-B3NL5:1:1101:17392:8560 2:N:0:CACTCA
TTCAGAGGACTACAGGGGTATCTAATCCTGTTCGATCCCCACGCTTTCGTGCCTCAGCGTCAGTCTGGCGCCGGTACGCTGCCTTCGCAATCGGAGTTCTGCGCGATATCTATGCATTTCACCGCTACACCGCGCATTCCGCGTACTTCTCGCCAGCTCAAGTCTGCCAGTTTCAACTGCTCGACGGGGTTGAGCCCCGCACTTTTACCGCTGACCTAACGGACCGCCTACGCACCCTTTAAACCCAATACATCCGGAAAACGCCCGCATCCCTCGCATTCCCGCCGCTGCTGGCCGATGT
+
GGGGGGGGFGGGGFFGG@BFGGGFFEEGGCFFFGFGGGGCFGGGFFGGCF<CFGGGGGGGGDEFGFGGGGGGFEGGGGGGCGGGGGGG7FGGF:@FCGFGCA:CGGFCFGG9,EFFGFFGFGGGGGGEFFGGGEGGGGGGGGGCGGGEGAFGGCGEGGCFECFFGCCGEG7@FG+=:+9C9:DC)9D4)155*)2CFF3AB35)99=F?>6(8(,)1/8:1>B;>191:(4,4(,3:67)6A2-38:::?0)).(31((((,((,((-(-3:().-(,-4)),-4729196.).-.#####
@M05025:18:000000000-B3NL5:1:1101:17828:8603 2:N:0:CACTCA
TTCAGAGGACTACTAGGGTATCTAATCCTGTTCGCTACCCATGCTTTCGAGCCTCAGCGTCAGTTGCAGACCAGAGAGCCGCCTTCGCCACTGGTGTTCTTCCATATATCTACGCATTCCACCGCTACACATGGAGTTCCACTCTCCTCTTCTGCACTCAAGTTCAACAGTTTCTGATGCAATTCTCCGGTTGAGCCGAAGGCTTTCACATCAGACTTATTTAACCGCCTTCACTCGCCTTACGCCCAATAAATCAGGACAACGCTTGCCACCTACGTACTCCCCCGGCTGCTGCCTCGGG
+
GGGEGGGGGGGGGGGGGGGGGGGGGGGFGDGGGGGGGGGGGGGGGGGGGGGGGGGGFGGGGGGEGGGCFFCFGFF@8FGGDGGGGGGGGGGGFGGGFGGGGGGCGFGFCEFGGGGGGDFGGGGDCFGGGGGFGGGGGGCC9ECDDFGGGFFGGGGGFDFFGGGFGGGGGGGGGGGGGGGGG7DFG9=DC>DGD5CCFD5@BBFFFFFF>FFB87>?>:A<4*;78B(529@3..1>@>((,=;;1:67(3)3)17)..4?@@@(464(4(6>1((46:2(().((--9(7>6)2)(#####
@M05025:18:000000000-B3NL5:1:1101:28746:8615 2:N:0:CACTCA
TTCAGAGGACTACTAGGGTATCTAATCCTGTTTGCTCCCCACGCTTTCGCACCTGAGCGTCAGTCTTTGTCCAGGGGGCCGCCTTCGCCACCGGTATTCCTCCAGATCTCTACGCATTTCACCGCTACACCTGGAATTCTACCCCCCTCTACAAGACTCTAGCCTGCCAGTTTCGGATGCAGTTCCCAGGTTGAGCCCGGGGATTTCACATCCGACTTGACAGACCGACTGCGTGCGCTTTACGCCCAGTAATTCCGATTAACGCTTGCACCCTCCGTATTACCGCGGCGGCTGTCGCGGC
+
@FEFGGGD<DFFFGGGGGFGGFGGFCFDGGGGGFF<FEFEFGGGGGGD@FEGDGGGGGGGGGGGGGGGGGGEDGGDGEGGGGEGFFFGGGGGGGGGGGAFFFGGGGGGGGGGGGGGEDGGGGGGGGGGGGGGC=FFGDEFGGGGGGGGGGGGGGFGGGGGADEGGGGGGC@FCDGGCCCDFGGGG:DCFDC8FAFG<AG4?8)8;AFAF7CEA?;):3;@3))4286(4((((-806>91<<BF1-7?BB<2<6<-8(-(894((,2-18<?686?((403<AA:6((4(((((.)#####
@M05025:18:000000000-B3NL5:1:1101:3476:8664 2:N:0:CACTCA
TTCAGAGGAGTACTGGGGTTTCTAATCCTGTTCGCTACCCATGCTTTCGAGCCTCATCATCAGTTGCAGACCAGAGAGCCGCCTTCGCCACCGGTGTTCTTCCATATATCTACGCATTCCACCGCTACACATGGAGTTCCACTCCCCTCTTCTACACTCAAGGTCAACAGTTTCTGATCCAATTCTCCGGTTGAGCCGACGGATTTCACATCAGACTTATTGAACCGCCTCCACTCGCTTAACGCCCACTAAATACGTACAACCCCTTCCACTTACGTATTACGCCGCCTCCTGCCGCGAC
+
7--6-6;96-;6,C@-66C+86,;6C,,C,C<E;F@,@@A<C@,6,CE,C<B+,66,,,,66,C,,:E6E,C<F,,6,C@@F+6C=@C:=:,4=4+4@5F9,C<<9?,@CEAF+@++49<,,E8:@+4,,,44,,4@EGF,EF,,6+8==EGG8DA,3,,,,3@AD9FF8EFCF79+6++,+5EF@;+9+;9?F>C7@*35**:318BFA?38*76)+*17*8>=((26;(((,)6=B(/(7@<0((3(35::)46(),,34808(3((.)))).6(3,)5))(((((-(-((),.#####
@M05025:18:000000000-B3NL5:1:1101:19801:8729 2:N:0:CACTCA
TTCAGAGGACTACTGGGGTATCTAATCCTGTTTGCTCCCCACGCTTTCGCGCCTCAGTGTCAGTTACAGACCAGAAAGTCGCCTTCGCCACTGGTGTTCCTCCATATCTCTACGCATTTCACCGCTACACATGGAATTCCACTTTCCTCTTCTGCACTCAAGTCTCCCAGTTCCCAATTACCCTCCACCGTTGAGCCGTGGGCTTTCACATCAGCCTTAACAAACCACCTCCTCCCGCTTTCCGCCCAATAATTCCGGTTCACGCTTGCCACATACCTATTACCGCGGCTGCCGGCTCGGT
+
GGFF9EFFGFGFGGGGGDECFGGFGGGGFFCF9FGEG<D,,@F7FCFEC@@CGBB66<CFAFF,CFFGGCFC<FCE,<CDBCB@FAFEC=CFGCCF?FC?,,A,C,EDAEG<FFGGGEEF<<FEGGGGF=,,@4@4BFGGCGG9>FFFGGGGG8A8,3@8,67,,3@,@=FG,+==D+++=+0@D600+9=7D*+;?9D>>*9C**?CA+/)+1)*3****:*555265:5(-5((5>(,6).,(((6(/44?.)1/.(.(.)(((-(-.4<(.)).4)4<)46<0((4(((.(3(#####
@M05025:18:000000000-B3NL5:1:1101:27174:8735 2:N:0:CACTCA
TTCAGAGGACTACTGGGGTTTCTAATCCTGTTCGCTACCCATGCTTTCGAGCCTCAGCGTCAGTTGCAGACCAGAGAGCCGCCTTCGCCACTGGTGTTCTTCCATATATCTACGCATTCCACCGCTACACATGGAGTTCCACTCTCCTCTTCTGCACTCAAGTTCAACAGTTTCTGATGCAATTCTCCGGTTGAGCCGAAGGCTTTCACATCAGACTTATTGAACCGCCTGCACTCCCTTTACGCCCAATAACTCCGGACAACGCTTGCCACCTACGTATTACCCCGGCTGCTGGCGATTG
+
GGGGGGGGGGGGGGGGGGEGGGGGGGGGGFGGGGGGGGGGGGGGGGGGGGGGGGGGGGGGGEGGGGGGGGGGGGGFGGGGDGGGGGGGGGGGFFFGGGGGGGGGGGGGGFGGGGDGEGEGGGGGGGGGGGGGGGGGGGGGDFGGGGGGGGGGGGGGGGGGGCDGGGDFGGFFFGGGFGDF8DGCC=+<6C?DGFFCFFGBDAFFFFFFFFEFFBBFAF=EEEF45/5=259B=@EF(3,7;EF<;@9@38@E)))6(6@>BB66;F?:?0<2<4:::<2:2<)6(4(4(-,44),-#####
@M05025:18:000000000-B3NL5:1:1101:16536:8745 2:N:0:CACTCA
TTCAGAGGACTACTCGGGTTTCTAATCCTGTTCGATACCCACGCTTTCGTGCTTCAGCGTCAGTTGGGCGCCGGTATGCTGCCTTCGCAATCGGAGTTCTGCGTGATATCTATGCATTTCACCGCTACACCACGCATTCCGCATACTTCTCGCCCACTCAAGAACGCCAGTTTCAACGGCGGAGCGAGGTTGAGCCCCGCGATTTTACCGCTGACTTGGCATTCCGCCTACGCACCCTTTAAACCCAATAAATCCGGATAACGCTCGCATCCTCCGTATTACCCAGGCTGCTTGCCGGGCT
+
GGGGGGGGGGGGGGGGGGGGGGGGGGGCFGGGGG?FGGGGGGGGGGGGGGGGGGGGGGGGGGGGGGGCFGGGGGGGGGGGGGGGGGGGGGGGGGGGGGGGFGGGGGGGCGGGFFGFGGGGGGGGGGGGGGGGGGGGGGGCFGGGGGGGGGGGDEGDE@DGCCEFGEEGEGGCFC@FGGGDEDGGGDCGGGFGGAFGGFGFDDB5F?FFF>>>3;:487>?BFFFFF:?6??6>?BFFFB>)<>BF?B?:33>9AB>0:1:BB?;(,(32:B?22<0,(44)..()((-1:04)2:4#####
@M05025:18:000000000-B3NL5:1:1101:11504:8753 2:N:0:CACTCA
TTCAGAGGACTACTAGGGTATCTAATCCTGTTCGCTACCCATGCTTTCGAGCCTCAGCGTCAGTTGCAGACCAGAGAGCCGCCTTCGCCACTGGTGTTCTTCCATATATCTACGCATTCCACCGCTACACATGGAGTTCCACTCTCCTCTTCTGCACTCAAGTTCAACAGTTTCTGATGCAATTCTCCGGTTGAGCCGAAGGCTTTCACATCAGACTTATTGAACCGCCTGCACTCGCTTTACGCCCAATAAATCCGGACAACGCTTGCCACCTACGGATTACCGCGGCTGCTGGCCCTGT
+
GGGGGGGGGGGGGGGGGGGGGGGGGGGGGGGGGGGGGGGGGGGGGGGGGGGGGGGGGGGGGGGGGFGGGGGGGGGGGGGGGGGEGGGGGGGGGGGGGGGGGGGGGGGGGFGCFGGGEGGGGGGGGGGGFGGGGGGGGGGGDEFFGD?GGGGGGGGGGGGGGFGGGGGGCDGGGGGGGGFGGGGFF9CDGDCDDFC6DBDFFFFFFFFFF>EFFF=6FFEEF4<;=@AFFD2B258852;;F3C<6>BD<3;A).93>FDFFF?04444(8<?<77?(((-38>2-769(-(42)(-#####
@M05025:18:000000000-B3NL5:1:1101:6722:8761 2:N:0:CACTCA
TTCAGAGGACTACTCGGGTTTCTAATCCTGTTCGCTACCCATGCTTTCGAGCCTCAGCGTCAGTTGCAGACCAGACAGCCGCCTTCGCCACTGGTGTTCTTCCATATATCTACGCATTCCACCGCTACACATGGAGTTCCACTGTCCTCTTCTGCACTCAAGTCGCCCGGTTTCCGATGCACTTCTTCGGTTAAGCCGAAGGCTTTCACATCAGACCTAAGCAACCGCCTGCGCTCGCTTTACGCCCAATAAATCCGGATAACGCTTGCCACCTACGTATTACCTCGGCTGCTGGCAGGGT
+
GGGGGGGGGGGGGFGGGGGGGGGGGGGGGGGGGEGFGGGGGGGGGGGGGGGGGGGFGGGGGGEGGGGGGGGGGGCEFFGGGGGGGGCGGGGEFFFGGEGGGGGGFGGDFGGGGGGGGGGGGGGGGGGGGGFGGGGGGFFC,EFFDF?AFGFA=EGGGFDCGFFG6>EECEGCGGGGGGDGGGGGFCFF5?CDCA@7C*;@ABFFA6B6CAEEFEFFFF@EBFEB:B(:@DD(,2((,32=DEFFF19B:02<>29>>(4:?9?BF?<??:4),((,(.,4:<AA)2820(4())53#####
@M05025:18:000000000-B3NL5:1:1101:19934:8818 2:N:0:CACTCA
TTCAGAGGACTACTGGGGTATCTAATCCTGTTTGCTCCCCACGCTTTCGTGCCTCAGTGTCAATGTTGGTCCAGGTAGCTGCCTTCGCCATGGATGTTCCTCCTGATCTCTACGCATTTCACTGCTACACCAGGAATTCCGCTACCCTCTACCACATTCTAGTCATCCAGTATCCACTGCAGTTCCCAGGTTGAGCCCAGGGCTTTCACAACGGACTTAAATAACCACCTACGCACGCTTTACGCCCAGTAATTCCGAGTAACGCTTGCACCCTTAGTATTACCCCGGCTGCTGGCTACGA
+
GGGGGFGGGGGGGGGGGGGGGGGGGGGGGGGGGGGGGGGGGGGGGGGGGGGDGGGGGGGGGGGGGGGGGGGFGGGGGGGGGGGGGGGGGGGGGGGGGGGGGGGGGGGGGGGGGGGGGGGGGGGGGGGGGGGGGGGGFGGGGGGGGGGGGGGGGGGGGGGGGFFGGGGGGGGGGGGGGGFGFFGGGGDFGGDDFBFFDFGFFFFFFFFFFF<ABAAEEFFEEEFFF26@@BBFFA2:@BF@B445@@FDF@ECECE9@06?FEFDFF??D<E1<?())))6:AF2(-0,4((4)223#####
@M05025:18:000000000-B3NL5:1:1101:23967:8836 2:N:0:CACTCA
TTCAGAGGACTACAGGGGTTTCTAATCCTGTTCGCTACCCATGCTTTCGAGCCTCAGCGTCAGTTGCAGACCAGAGAGCCGCCTTCGCCACTGGTGTTCTTCCATATATCTACGCATTCCACCGCTACACATGGAGTTCCACTCTCCTCTTCTGCACTCAAGTTCAACAGTTTCTGATGCAATTCTCCGGTTGAGCCGAAGGCTTTCACATCAGCCTTATTGAACCGCCTGCACTCGCTTTACGCCCAATAAATCCGGAAAACGCTTGCCACCTGCGTATTACGCCCGCTGCTGCCCGAAG
+
GGGGGGGGGGGGGGGGGGGGEGGGGGGGGGGGGGGGGGGGGGGGGGGGGGGGGGGGGGGGGGFGGGGGGGGGGGGGGGGGGGGGGGGGGGGGGGGGGGGGGGGGGGGGFGGGGGGGGGGGGGGGGGGGFFGGGGGGGGGGGGGGFGGGGGGGGGGGGDGGFGD:DF=FFCFGFDCCFGGGFGGC9+<<CDDDCFCFFEGFE5FFFFFFFFEEFF3AFFEF?>CCF=@5=255(()5;BDF;CC609>;(3;49/?660((4,31,4((3()502::(-2,59A((4(-(-32)4).#####
@M05025:18:000000000-B3NL5:1:1101:26749:8863 2:N:0:CACTCA
TTCAGAGGACTACCCGGGTTTCTAATCCTGTTCGCTCCCCACGCTTTCGCTCCTCAGCGTCAGTAACGGCCCAGAGACCTGCCTTCGCCATTGGTGTTCTTCCCGATATCTACACATTCCACCGTTACACCGGGAATTCCAGTCTCCCCTACCGCACTCCAGCCCGCCCGTACCCGGCGCAGATCCACCGTTAGGCGATGGACTTTCACACCGGACGCGACGAACCGCCTACGAGCCCTTTACGCCCAATAAATCCGGATAACGCTCGCACCCTACTCATTACCGCGGCTGCGGGCGGTAG
+
FFGGGGGGGGGGGGGGGG@FFGGGGGGGGGGGGGGGGGGGGGGGCFGGGGGGGGGGGGGGGGGFGFGGGGGGGGGGGGGGFGGGGGGGGDGEGGGFGGGGGGDGGGGGGGGGGGGGGGGGFFEGGGGGFFGGGGEGGGGGGGGGGFEFEGFGGGDEE@FGGGGFGGGGGGGGGG>CDGDGGDGCGGGFGCDCDF8D<A5854AFAFCFFCB1590@;>9063;F>03;F<B<::?0>03?:BBFFF>(40:)64<>16:??9?<91-(7(,7:0:()..).4:2(43((,(-(((-#####
@M05025:18:000000000-B3NL5:1:1101:22397:8917 2:N:0:CACTCA
TTCAGAGGACTCAGGGTATCTAATCCTGTTCGCTACCCATGCTTTCGAGCCTCAGCGTCAGTTGCAGACCAGAGAGCCGCCTTCGCCACTGGTGTTCTTCCATATATCTACGCATTCCACCGCTACACATGGAGTTCCACTCTCCTCTTCTGCACCCAAGTTCAACAGTTTCTGATGCAATTCTCCGGCTGAGCCGAAGGCTTTCACATCAGTCTTATTGAACCGCCTGCACTCGCTCTACGCCCACTCAATCCGGACAACCCTTGCCACCTACGGATGACCCCGGCTGCTGGCACTTGTG
+
GGGAFG<FGG;EACFGEFFFAF<C<CFFGCDF7FCGFGCFF8FGGACFC@@,C@AFG::,@6EGGGGG<F8FGGFGF:+@+BF,?F:F:F<FEEFGGGGGE,CEE5,:CFFC=:F@F,,F,46B:FCF9===,>DFEFCEEGGGG8D8=,=8;43,6+66@7E,69==F,@,@E7=D98FGFF=EF=60=+79A+7;*****6A8>FFA*6*+*1+++*9*:>B=(5/6BDF>3-(6(6)7=6;12(((/67<861?931((-(,4>4A??(401((((,).(-(,3(-()).(.3#####
@M05025:18:000000000-B3NL5:1:1101:8745:8927 2:N:0:CACTCA
TTCAGAGGACTACAGGGGTATCTAATCCTGTTCGCTACCCATGCTTTCGAGCCTCAGCGTCAGTTGCAGACCAGAGAGCCGCCTTCGCCACTGGTGTTCTTCCATATATCTACGCATTCCACCGCTACACATGGAGTTCCACTCTCCTCTTCTGCACTCAAGTTCAACAGTTTCTGATGCAATTCTCCGGTTGAGCCGAAGGCTTTCACATCAGACTTATTGAACCGCCTGCACTCGCTTTACGCCCAATAAATCCGGACAACGCTTGCCACCTACGTATTACCGCGGCTCCTGGCTGGCG
+
GGGGGGGGGGGGGGGGGGGGGGGGGGGGGGGGGGGGGGGGGGGGGGGGGGGGGGGGGGGGGGGGGGGGGGGGGGGGGGGGGGGGGGGGGGGGGGGGGGGGGGGGGGGGGGGGCGGGGGGGGGGGGGGGGGGGGGGGGGGGGGGGGGGGGGGGGGGGGGGGGGGGGGGGGGGFGGGGGGGGFGFFGGG7DDDD?FGGGFGFFFFFFF9FFF4;A:=FFFFEFFFFF9@>FD>B;@4=;9<<73C;132<88EFCEEFF01>B?869:?<?:BFFB:?F0444:BB(2((40(4::01#####
@M05025:18:000000000-B3NL5:1:1101:20510:8955 2:N:0:CACTCA
TTCAGAGGACTACCGGGGTTTCTAATCCTGTTCGCTCCCCACGCTTTCGCTCCTCAGCGTCAGTAACGGCCCAGAGACCTGCCTTCGCCATTGGTGTTCTTCCCGATATCTACACATTCCACCGTTACACCGGGAATTCCAGTCTCCCCTACCGCACTCCAGCCCGCCCGTACCCGGCGCAGACCCACCGTTAGGCGATGGACTTTCACACCGGACGCGCCGAACCGCCTACGAGCCCTTTACGCCCAATAAATCCGCATAACGCTCCCACCTTACGTATTACCGCGGCTGCTGCCCCGAA
+
GGGGGEGGGGGGGGGGGGGGGGGGGGGGGGGGGGGDGDGGGGGGGGGGGGEGGGFGGGGGGGGGGGGGGGGGGGGGGGGGFFGGGGGGGDGFGDFCEDDFGGGGGDGGGGGFGGGFGGGGGGGGGGCGGGGGDEEGGGGGGGGGCFGGCF@FCCE8B:FFF8<CEEGGD>E7EGGG<C?C7DD6CF*CDDGC3A<GDB)75?;FF4@6=???)(,.).2(-2;9>0299((.,3,616B:89>(49(,3,5).)676(411<BB>(-(38?F(,),(,5)29A>(,,(-((4),.4#####
@M05025:18:000000000-B3NL5:1:1101:14581:8956 2:N:0:CACTCA
TTCAGAGGACTACTAGGGTTTCTAATCCTGTTTGCTCCCCACGCTTTCGCACCTGAGCGTCAGTCTTTGTCCAGGGGGCCGCCTTCGCCACCGTTATTCCCCCAGATCTCTACGCATTTCACCGCTACACCTGGAATTCTACCCCCCTCTACACGACTCTAGCCTGCCACTTTCGGACGCAGTTCCCAGGTTGAGCCCGGGGATTTCACATCCGACTTGACCGACCGCCTGCATTCGCTTTGCCCCCAGTCACTCCGTTTAACCGTGGCACCCTCCGGATTCCCTCGGCGCCTGACTGGCA
+
FGG9-<6CCDCF8,,;6E,66CF<FFF,6,,,,6,C@EGGFGEGEEFG7FF7@FA,,6+@@@C69CFE@CFC@,9CFDD:7BB,,CDE:FEDG,C+EEF<,A=+@,:4,:FEEC@F++C<?EECG7:FFGG88888EDGA,86DFGGGDFGFF,4+@C*3=CFFC>:88,@EA>C*C**)?CG98CFGG4CC<);**:))))0))1;8CA6.5;,55<7)))-(-(4,(,40().))(((().).---,,).)--.-(,4(.))(,,4;75(((-24(,4:).4)4((((((,,((#####
@M05025:18:000000000-B3NL5:1:1101:25054:9008 2:N:0:CACTCA
TTCAGAGGACTCCGGGGTTTCTAATCCTGTTTGCTACCCACGCTTTCGAACCTCAGCGTCAGTTACAGACCAGAGAGCCGCTTTCGCCACTGGTGTTCTTCCATATATCTACGCATTTCACCGCTACACATGGAGTTCCACTCTCCTCTTCTGCACTCAAGTCTCCCAGTTTCCAATGCACTACTCCGGTTAAGCCGAAGGCTTTCACATCAGACTTAAAAGACCGCCTGCGTTCCCTTTACGCCCAATAAATACGGATAACGCTTTCCACCTACGTATTACCCCGGCTGCATGCCGGGCT
+
G<FCFFGGGGFGGGGGGGGG9<EGGGGGGGGGGGGGAEFGGEGGCFFDFFGGGFFGGGGGGGGFGGGGGGCEDFGGGGFCFCFG,,BBBCGGGFGEFFEFFFGGGGGFG<,EEFEGGGCFG?B8CFDFDGGGGGCEFGFGF,,DF?GDGGGFGGGGGGGGFGGFFGGGGEFFGFGGGFFGGDF6FFCC+=9;8BFFCDDFEAAF6@FFAFB@FB4AFFF=;@((-85680=17;?;<44))7(6(6(/5/)7)).8?((4<?016(-4<<>(,,(,(.6,):A((((--(,.)-45#####
@M05025:18:000000000-B3NL5:1:1101:18936:9041 2:N:0:CACTCA
TTCAGAGGACTACAGGGGTTTCTAATCCTGTTCGATACCCACGCTTTCGTGCTTCAGCGTCAGTTGGGCGCCGGTATGCTGCCTTCGCAATCGGAGTTCTGCGTGATATCTATGCATTTCACCGCTACACCACGCATTCCGCATACTTCTCGCCCACTCAAGAACGCCAGTTTCAACGGCGGAGCGAGGTTGAGCCCCGCGATTTTACCGCTGACTTGGCATTCCGCCTACGCACCCTTTAAACCCAATAAATCCGGATAACGCTCGCATCCTCCGTATTACCGCGGCTGCTGGCCGACAT
+
GGGGGGGGGGGGGGGGGGGGGGGGGGGGGGGGGGGGGGGGGGGGGGGGGGGGGGGGGGGGGGGGGGGGFGGGGGGGGGGGGGGGGGGGGGGGGGGGGGGGCFGGGGFGFGGGGGGGGGGGGGGGGGGGGGGGGGGGGGGGGGEGGGGGGGGGGGGGGFGGGGEFGGGGGGGGGGGGGDD7E4CEGGGCCDCDFFGCGFD:7BEFFFFFFD;65>BF???FFA7AABBBBF:19?FFF<?FFF<B:6?6?7)6>)590:<?A4:6(2(1;06,)52>((2055A1((4(-((8).3,#####
@M05025:18:000000000-B3NL5:1:1101:18441:9083 2:N:0:CACTCA
TTCAGAGGACTACAGGGGTTTCTAATCCTGTTTGCTCCCCATGCTCTCATGCCTCAGCGTCAGTTACAGTCCAGTAAGTCGCCTTCGCCACTGGTGTTCTTCCTAATCTCTACGCATTTCACCGCTACACTAGGAATTCCACTTACCTCTCCTGCACTCTAGTTAAACAGTTTTATATGCTTTCTACAGGTTAAGCCTATATATTTAACATATAACTTGTTTAACCGCCTACGCATCCTTTACGCCCAGTTATTCCGAACAACGCTTGCCACCTACGTATTACCGCGGCTGCTCGCTCCGG
+
GCFGGGGGGGGGGGGGGGFGGGGGGGGGGGGGGGGGGGGGGGGGGGGGGGGGGGGGGGGGGEGGGGGGGGGGGGGGFGFGGGGGGGGGGGGGGGGGGGGGGGGGGGGGGGGGGGGGGGGGGGGGGGGGGGGGGGGFGGGGGGGFGGGGGEFFGFGFGGGGGFFGGGGGGGGGGGGGGGCFGGGGGGGGD?DGGFFFGFGFFFFFFFFFFFFFFEFFFFFEFFFFFF5=)=AB=AADF@EEFFF==65@B=4/@?ECF@F9BFF1>?F173<8(63;?@3>ECC)(439;>-4:)--#####
@M05025:18:000000000-B3NL5:1:1101:4036:9083 2:N:0:CACTCA
TTCAGAGGACTACTAGGGTTTCTAATCCTGTTCGCTACCCATGCTTTCGAGCCTCGGCGTCAGTTGCAGACCAGAGAGCCGCCTTCGCCACTGGTGTTCTTCCATATATCTACGCATTCCACCGCTCCACATGGAGTTCCACCCTCCTCTTCTGCCCTCCAGTTCAACAGTTTCTGATGCAATTCTCCGGTTGCGCCGACGGTTTTCACATCAGACTTTCTGAACCTCCTGCCCTCGCTCTCCGCCCAAAACACCCGAACTACTCTTCCCCCCTACGTATTACCGCGGCTGCCGGCGGTGT
+
E9CEFF@<FGGGGGFFF<<E@@F9,C@6C@EAD,CB@+E,CEE<9CF@69,C:@F,@FFE@,@F<F9<,C6DFGC,,BFGC7C:6F,C=:=EF8BB4CEAFAA,<CCE5E<?,A7::6FGCG:@FC7>EE?@=,,466EE,4,@DG>=FFAE=3,,>8>+3,,,7EAA,66=8;FGDGGF,+=,5=C:+0@C**3</@9*:))20)++=@*0+))0/;))))))62((4()/(/.3((/(().((-(41(.4(((,4(2(().))))).(.(4,(((.44()644>((((-1.,(3#####
@M05025:18:000000000-B3NL5:1:1101:10742:9089 2:N:0:CACTCA
TTCAGAGGACTACAAGGGTTTCTAATCCTGTTCGCTACCCATGCTTTCGAGCCTCAGCGTCAGTTACAGACCAGAGAGCCGCCTTCGCCACTGGTGTTCTTCCATATATCTACGCATTCCACCGCTACACATGGAGTTCCACTCTCCTCTTCTGCACTCAAGAAACACAGTTTCCGATGCAATTCCTCGGTTAAGCCGGGGGCTTTCACATCAGACTTATCTTTCCGCCTGCGCTCGCTTTACGCCCAATAAATCCGGACAACGTTTGCCACCTACGTATTACCGCGGCTGCTGGCCGCCA
+
GFGGGGGGGGGGGGGGGGGGGGGGGGGFGGGGGGGGGGGGGGGGGGGGGFGGGGGGGGGGGGGGGGGFGGGGGGGGGGGGGGGGGGGGGGGGGGGGGGGGGGGGGGGGGGGGGGGGGGGGGGGDGGGGGGGGGGGGGGGGGGGGGFGGGGGGGGGGGGGGGGFGGGGGGGGGGGGGGGGGGGGGGGGGCCCCDFGGDE5>B>DEFFFFFFF@FEFF4AECECEFFF@@@FDF9927@9??B>A:?9>:(:?2545863:BF::6??F:23)).(((382<?>AB:>;91170))(4#####
@M05025:18:000000000-B3NL5:1:1101:28621:9104 2:N:0:CACTCA
TTCAGAGGACTACAAGGGTTTCTAATCCTGTTCGATACCCACGCTTTCGTGCTTCAGCGTCAGTTGGGCGCCGGTATGCTGCCTTCGCAATCGGAGTTCTGCGTGATATCTATGCATTTCACCGCTACACCACGCATTCCGCATACTTCTCGCCCACTCAAGAACGCCAGTTTCAACGGCGGAGCGAGGTTGAGCCCCGCGATTTTACCGCCGACTTGGCATTCCGCCTACGCACCCTTTAAACCCAATAAATCCGGATAACGCTCGCATCCTCCGTATTACCGCGGCTGCTGGCCGCTTG
+
GGGGGFGGGGGGGGGGGGGGGGDFGGGGGEFFGGGGGGGGFGDGGGGGGGGGGFGGGGGGGGDFGGGGGGDGGDGGGGGGGGGGCGCEEGGGGDC7FFFGGDEGGCG9FFCFGGGFGG<BFCGGGGGFFF@FGGGGG6FGGGGG6FGGGGGGG8C>EGGGFGGGGGGEGGFFGGCFFGDGGD4CGCDC59<C6FCD>;3AF55)7/8F?>0(802>>??B)47A:263,(.32<9;0-:?4>4<183(482:2<3996<FA2(-(1(4189:..:B<?0:AFF:;(14((-)5(23#####
@M05025:18:000000000-B3NL5:1:1101:17454:9110 2:N:0:CACTCA
TTCAGAGGACTACTAGGGTATCTAATCCTGTTCGCTACCCATGCTTTCGAGCCTCAGCGTCAGTTGCAGACCAGAGAGCCGCCTTCGCCACTGGTGTTCTTCCATATATCTACGCATTCCACCGCTACACATGGAGTTCCACTCTCCTCTTCTGCACTCAAGTTCAACAGTTTCTGATGCAATTCTCCGGTTGAGCCGAAGGCTTTCACATCAGACTTATTGAACCGCCTGCACTCGCTTTACGCCCAATAAATCCGGACAACGCTTGCCACCTACGTATTACCGCGGCTGCTGGCAGGGC
+
GGGGGGGGGGGGGGGGGGGGGGGGGGGGGGGGGGGGGGGGGGGGFGGGGGGGGGGGGGGGGGGGGGGGGGGGGGGGGGGGGGGGGGGGGGGGGGGGGGGGGGGGGGGGCGGGGGGGGGGGGGGGGGGGGGGGGGGGGGGGGGGGGFGGGGGGGGGGGGGGGFGGGGGGGGGGGGGGGGGGDGFGGFFDGGGGGF?FCEG>EFFFFFFFFFC4;@=FFFFFFFFFF9@B@FFFFFFFFFF?DFE<@9@@=@FF))<8:9D>BB00(14:F7431:>?:(<A?FF>?>9>>B>???:,#####
@M05025:18:000000000-B3NL5:1:1101:23773:9114 2:N:0:CACTCA
TTCAGAGGACTACTAGGGTATCTAATCCTGTTTGCTCCCCACGCTTTCGTGCCTCAGTGTCAGTGTTGGTCCAGGTAGCTGCCTTCGCCATGGATGTTCCTCCTGATCTCTACGCATTTCACTGCTACACCAGGAATTCCGCTACCCTCTACCACACTCTAGTCGCCCAGTATCCACTGCAGTTCCCAGGTTGAGCCCAGGGCTTTCACAACGGACTTAAACGACCACCTACGCACGCTTTACGCCCAGTAATTCCGAGTAACGCTTGCACCCTTCGTATTACCGCGCCTGCTGGCCGTAC
+
GFGGFDGGG9FAFCFE<CFEGCGEGGGGGFEDFFFGGGFGGGGGCCDGGGCEFGFGFEGGG<EEEEEGDFFGGFC@FEGFCE<FGFBFGEEE@DGFFBBFFFGGGGGFGGGAFGG7==?FFAEC9EFF9FF@=@+4@FGG?CGC>FGGGCGFD?D@E,6@DDEGEEC>E,,3:=FDDDDDA+2,?DGC6FDD+6==DFGFF55:6FFFAFB=B=)<>*8ACED29A4@@F@2(8(9221((9>(;B9(6;.99)9)3,(/5)?0(30(-)).3,4:<4(18)<)(4(((,,4:3.-#####
@M05025:18:000000000-B3NL5:1:1101:24056:9156 2:N:0:CACTCA
TTCAGAGGACTACACGGGTTTCTAATCCTGTTCGCTACCCATGCTTTCGAGCCTCAGCGTCAGTTGCAGACCAGACAGCCGCCTTCGCCACTGGTGTTCTTCCATATATCTACGCATTCCACCGCTACACATGGAGTTCCACTGTCCTCTTCTGCACTCAAGTCGCCCGGCTCCCGATGCCCTTCTTCGGTTAAGCCGAACGCTTTCACCTCAGACCTAAGCAACCGCCCGCGCTCGCTTTCCGCCCAATAACTCCGGATAACGCTTGCCACCTCCGTATTACCGCTGCTCCTGGCAATGA
+
FA<CE9,9<FCEFCF@FEGGDEFEFAEEFECDCCCEGGGGGGFFF,C6BDFGDFF8<DFGDFEDFGGGGGCG<E8FFCFC:FGCCFFEGGGA=FFGDGF<<EE<FG,E,AEC9=FGGGFGFEF=FG@FGG,ED,>?EGGGGGFGGGFGGGGGGGG=FFFC8F:E6CE6=1+@+=D669C9,;7?F7=CDC9D*9:+;9C>*:)))/4+1*75F23A8A)44@;;3@23(((.,-(8;>(,-)68?:0((..8)6<2(((4167191<:?B9<28((-4,4()6-((((()))(),.#####
@M05025:18:000000000-B3NL5:1:1101:9463:9177 2:N:0:CACTCA
TTCAGAGGACTACACGGGTATCTAATCCTGTTTGCTCCCCATGCTCTCATGCCTCAGCGTCAGTTACAGTCCAGTAAGTCGCCTTCGCCACTGGTGTTCTTCCTAATCTCTACGCATTTCACCGCTACACTAGGAATTCCACTTACCTCTCCTGCACTCTAGTTAAACAGTTTTATATGCTTTCTACAGGTTAAGCCTATATATTTAACATATAACTTGTTTAACCGCCTACGCATCCTTTACGCCCAGTTATTCCGAACAACTCTTGCCACCTACGTATTACCGCGGCTCCTGGCACTAG
+
GGGGGGGGGGGGGGGGGGGGGGGGGGGGGGGGGGGGGGGGGGGGGGGGGGGGGGGGGGGGGGGGGGGGGGGGGGGGGGGGGGGGGGGGDGGGGGGGGGGGGGGGGGGGGGGGGGGGGGGGGGGGDGGGGGGGGGCGGGGGGGGGGGGGGGGGGGFGGGGGGGGFGGGGGGFGGGGGGGGGGGGGGGGGGGGGGFFGGFGFFFFFFFFFFAEEFCFFFFFFFFFFFFFFFDDDDBFFF4EFEECA=>2>=EEEEEFEEDD0:1(/7?CAA@FF;18@D@34=)6;2:(((((-8).,#####
@M05025:18:000000000-B3NL5:1:1101:22968:9195 2:N:0:CACTCA
TTCAGAGGACTACCGGGGTATCTAATCCTGTTTGCTCCCCATGCTCTCATGCCTCAGCGTCAGTTACAGTCCAGTAAGTCGCCTTCGCCACTGGTGTTCTTCCTAATCTCTACGCATTTCACCGCTACACTAGGAATTCCACTTACCTCTCCTGCACTCTAGTTAAACAGTTTTATATGCTTTCTACAGGTTAAGCCTATATATTTAACATATAACTTGTTTAACCGCCTACGCATCCTTTACGCCCAGTTATTCCGAACAACGCTTGCCACCTACGTATTACCGCGGCTGCTGGCTGCAC
+
GGGGGGGGGGGGGGGGGGGGGGGGGGGGGGGGGGGGGGGGGGGGGGGGGGGGGGGGGGGGGGGGGGGGGGGGGGGGGGGGGGGGGGGGGGGGGGFGGGGGGGGGFGGGGGGGGGGGGGGGGGGGGGGGGGEGEGGGGGGGGGGGGGGGGDFGGGGGCFGGGGGGGGFGGGGGGG8DGGFGGGGGGF+=?8DDDFGCGFGFFFCFFFFAFFE@FCE?FF;>ECECF::>8AADFA=AF2BCCFF@=529==E4C5?E1?DF0=<:((8;;(;E?;41235A><BF0940330<?704#####
@M05025:18:000000000-B3NL5:1:1101:12100:9235 2:N:0:CACTCA
TTCAGAGGACTACCGGGGTATCTAATCCTGTTTGCTCCCCATGCTCTCATGCCTCAGCGTCAGTTACAGTCCAGTAAGTCGCCTTCGCCACTGGTGTTCTTCCTAATCTCTACGCATTTCACCGCTACACTAGGAATTCCACTTACCTCTCCTGCACTCTAGTTAAACAGTTTTATATGCTTTCTACAGGTTAAGCCTATATATTTAACATATAACTTGTTTAACCGCCTACCCATCCTTTACGCCCAGTTATTCCGAACAACGCTTGCCACCCACGTATTACCGCGTCTGCTGGCTAATA
+
FGGGGGGGGGFFGGGGGGGGGGGGGGGGGGGGGDFGGGGGGGGGGGGGGGFGGGGGGGGGGGGGFFFFGFEGG<FCFGGGFGGGECDGGGGGGGGGFGFFGGGGGGGGGGGGGGGEGGGGGGF8FFGGGGFF9E8DBFG=ECFGGGGGGGFGGGC8DFFGCF3EE8:=@8,@CFCF@DCGGGF8CFGFGGDD+<+=+?CFBAFFFFFF71;6+CCCFF7:A@5;AC5=5=A=4@7)-->EE*99@=26(69*/0*96(6(18?(030=?1)4(((32;().)-.,1(,-30:2)44#####
@M05025:18:000000000-B3NL5:1:1101:16066:9247 2:N:0:CACTCA
TTCAGAGGACTACAGGGGTATCTAATCCTGTTCGCTACCCATGCTTTCGAGCCTCAGCGTCAGTTGCAGACCAGAGAGCCGCCTTCGCCACTGGTGTTCTTCCATATATCTACGCATTCCACCGCTACACATGGAGTTCCACTCTCCTCTTCTGCACTCAAGTTCAACAGTTTCTGATGCAATTCTCCGGTTGAGCCGAAGGCTTTCACATCAGACTTATTGAACCGCCTGCACTCGCTTTACGCCCAATAAATCCGGACAACGCTTGCCACCTACGTATTACCGCGGCTGCTGGCCTGTC
+
GGGGGGGGGGGGGGGGGGGGGGGGGGGGGGGGGGGGGGGGGGGGGGGGGGGGGGGGGGGGGGGGGGGGGGGGGGGGGGGGGGGGGGFGGGGGGGGGGGGGGGGGGGGGGGGGGGGGGGGGGGGGGGGGGGGGGGGGGGGDFGGGGGGFFGGGGGGGGGGGGGCFGGGGGGGGGGGGGGGGGGGGGGGGGDGG+;?DFDCDFFFFFFFFFFFFFFFFFFEFEAEEF2>=@?BBD24;?@;=@EF<F6>DFDF34?CEFBDFFF?>;3(1:72,8?::(.253<<<-(((((,42)04#####
@M05025:18:000000000-B3NL5:1:1101:22904:9300 2:N:0:CACTCA
TTCAGAGGACTACTCGGGTTTCTAATCCTGTTTGCTCCCCACGCTTTCGCACCTCAGTGTCAGTATCAGTCCAGGTGGTCGCCTTCGCCACTGGTGTTCCTTCCTATATCTACGCATTTCACCGCTACACAGGAAATTCCACCACCCTCTACCGTACTCTAGCTCGCCAGTTTTGGATGCAGTTCCCAGGTTGAGCCCGGGGCTTTCACATCCAACTTAACGAACCACCTACGCGCGCTTTACGCCCAGTAATTCCGATTAACGCTTGCACCCTTCGTATTACCGCGGCTGCTGCCATACC
+
GGFGGGGGGGGGGGGGGGGGGGGGGGGGGFGGGGGGGGGGGGGGGGGGGGDGGGGGGGGGGGGGGGGFGGGGGG@FGGGFGGGGGGGGGGGGGGFGGGGGGGGGGGGGGGGGGGG7FGGGGGGGGGGGGGGGGGGGGGGGDGGGGGGGGGGGGGGFEGGGGGGFGGGGGEGFGC8DCGGGF7:CCFDGGCC>FA>FC@7>DFFFAFF6BA?@F;>FFF=EF=@FFF@<FDEF69:B2>;::4<26>>20()).<DA76::B2):6121:?FF?:07((.4>2:),-442(245,,,#####
@M05025:18:000000000-B3NL5:1:1101:3689:9352 2:N:0:CACTCA
TTCAGAGGACTACCAGGGTATCTAATCCTGTTTGCTCCCCACGCTTTCGTGCCTCAGTGTCAATGTTGGTCCAGGTAGCTGCCTTCGCCATGGATGTTCCTCCTGATCTCTACGCATTTCACTGCTACACCAGGAATTCCGCTACCCTCTACCACATTCTAGTCATCCAGTATCCACTGCAGTTCCCAGGTTGAGCCCAGGGCTTTCACAACGGACTTAAATAACCACCTACGCACGCTTTACGCCCAGTAATTCCGAGTAACGCTTGCACCCTTCGTATTACCGCGGCTGCTGGCTACGG
+
FGGGGGGGGGGGGGGGGGGGGGGGGGGGGGGGGGGGGGGGGGGGGGGGGGGGGGGGGGGGGGGGGGGGGGGGGGGGGGGGGGGGGGGGGGGGGGFGGGGGFGGGGGGGGGGGGGGGGGGGGGGGGGGGGGGGGGGGGFGGGGGGGGGGGGFFGGGGGGGGGGGGGGGGGGFDCFDFGGGGGFFDFFGGGFGGGBDGGFGFFFFFFFFFFFCFFF>EFFEEFFFFFFEB=:BEFBFFF@D?>EE@D2@@;EFCECEE@FFDD<?;0;60;<E@;?(3?::0:<<<:B99>69:?>(2#####
@M05025:18:000000000-B3NL5:1:1101:18685:9367 2:N:0:CACTCA
TTCAGAGGACTACTAGGGTTTCTAATCCTGTTCGATACCCACGCTTTCGTGCTTCAGCGTCAGTTGGGCGCCGGTATGCTGCCTTTGCAATCGGAGTTCTGCGTGATATCTATGCATTTCACCGCTACACCACGCATTCCGCATACTTCTCGCCCACTCAAGAACGCCAGTTTCAACGGCGGAGCGAGGTTGAGCCCCGCGATTTTACCGCTGACTTGGCATTCCGCCTACGCACCCTTTAAACCCAAGAAATCCGTATAACGCTCGCACCCTCCGCATGACCGCGCCTGCCTGCCGGTCT
+
FGGGGGADGGGGGGFFFGGGGGGGFEFFGGGG9BFFGGGEFGGGEFG9FG8FFGFFGGGGEGDGDGGEFGGGGGGGGGGEFGCFFC9FGDEEG7==FEFFFGCGGECC<CF@FFGFCGFFEFGG7F7FGGGGBGDEEEGG?CCGGGGGGCG>C@CGEF8B,@A@FG>EEG7AAF@DD?*@>D7E)9D4<CDGGFG5C398558)896FF>>>B9:F??:BDF24640308::>((-(((,-6<B012((,(.).(,(3(5))(-(4990((((-(,((4()4(-6((-4(,())(.#####
@M05025:18:000000000-B3NL5:1:1101:12810:9390 2:N:0:CACTCA
TTCAGAGGACTACTGGGGTATCTAATCCTGTTCGCTACCCATGCTTTCGAGCCTCAGCGTCAGTTGCAGACCAGAGAGCCGCCTTCGCCACTGGTGTTCTTCCATATATCTACGCATTCCACCGCTACACATGGAGTTCCACTCTCCTCTTCTGCACTCAAGTTCAACAGTTTCTGATGCAATTCTCCGGTTGAGCCGAAGGCTTTCACATCAGACTTATTGAACCGCCTGCACTCGCTTTACGCCCAATAAATCCGGACAACGCTTGCCACCTACGTATTACCGCGGCTGCTGGCAACTC
+
GGGGGGGGFGGGGGFGGGGGGGGGGGGGGGGGGGGGGGGGGGGGGGGGGGGGGGGGGGGGGGGGGGGGGGGGGGGGGGGGGGGGGGGGGGGGGGGGGGGGGGGGGGGGGGGGGGGGGGGGGGGGGGGGGGGGGGGGGGGGGGFGGGGGGGGGGGGGGGGGGGGGGGGGGGGGGGGGGGGGGGGGGGGGGGGGDFGFGFCDFFFFFFFFFFFFFE6AFFFFFEFEEFFFFFFFBFEB99DFFFFF1;@D@@F39CF399(-46:19?FB?:)48148:B<B?A2>:>1((((-.328#####
@M05025:18:000000000-B3NL5:1:1101:28402:9397 2:N:0:CACTCA
TTCAGAGGACTACCGGGGTATCTAATCCTGTTCGATCCCCACGCTTTCGTGCCTCAGCGTCAGTCTGGCGCCGGTACGCTGCCTTCGCAATCGGAGTTCTGCGCGATATCTATGCATTTCACCGCTACACCGCGCATTCCGCGTACTTCTCGCCAACTCAAGTCTGCCAGTTTCAACGGCTCGACGGGGTTGAGCCCCGCAATTTTACCGCTGACTTAACGGACCGCCTACGCACCCTTTAAACCCAATAAATCCGGATAACGCTCGCATCCTCCGTATTACCCCGGCTGCTGGCCTAAAG
+
GGGGGGGGGGGGGGGGGGGGGGGGGGGGGGGGGGGGGGGGGGGGGGGGGGGGGGGGGGGGGGGGGGGGGGGGGGGGGGGGGGGGGGGGGGGGGGGGGGGGGGGGGGGGGGGGGGGGGGGGGGGGGGGGGGGGGGGGGGGGGGGGGGGGGEGGGGGGGGGGGGGGGGGGGGCGGGGGGGDDCCDGGGGGGGDGDFGGGFGFEFD6FF4?FFF>@>:4@FBFF0:>F>91<FFB>BFFFFFF>AFA?FBFF?A>:)4((1(-6)((,31-(42>220(4:F?AA9,3(--((3)3(4,#####
@M05025:18:000000000-B3NL5:1:1101:26148:9405 2:N:0:CACTCA
TTCAGAGGACTACAGGGGTTTCTAATCCTGTTCGATACCCACGCTTTCGTGCCTCAGCGTCAGTAGGGCGCCGGTATGCTGCCTTCGCAATCGGAGTTCTGCGTGATATCTATGCATTTCACCGCTACACCACGCATTCCGCATACTTCTCGCCCACTCGAGGCCGCCAGTTTCAACGGCAGGCCGGGGTTGAGCCCCGACATTTGACCGCTGACTTAACAGCCCGCCTACGCACCCTTTAAACCCAATAAATCCGGATAACGCTCGCATCCTCCGTATTACCGCCGCTGCTGGCCGGTTA
+
GGGGGGGGGGGGGGGGGGEGGGGGGGGGGGGGGGGGGGGGGGGGGGGGGGFGGGGGGGGGGGGGGGGGGGGGGGGGGGGGGGGGGGGGGGGGGGEGGGGGGGGGGGGGGGGGGGGGGGGGGGGGGGGGGGGGGGGGGGGAFGGGGGGGGGGGGGGGGGG??@CGGGGGDGGGCGGGGGGG5<DEGDDGGCDDD);FGFC>:)>6=FFFFF>0;0:FFFBFFFFFFBFF:<:,9:>FFF?0<)44?F(87?)64A:3(-4:A<(((4(7109?))843:?0))6(,,4>((-),,1.#####
@M05025:18:000000000-B3NL5:1:1101:7911:9424 2:N:0:CACTCA
TTCAGAGGACTACTGGGGTATCTAATCCTGTTCGATACCCACGCTTTCGTGCTTCAGCGTCAGTTGGGCGCCGGTATGCTGCCTTCGCAATCGGAGTTCTGCGTGATATCTATGCATTTCACCGCTACACCACGCATTCCGCATACTTCTCGCCCACTCAAGAACGCCAGTTTCAACGGCGGAGCGAGGTTGAGCCCCGCGATTTTACCGCTGACTTGGCATTCCGCCTACGCACCCTTTAAACCCAATAAATCCGGATAACGCTCGCATCCCCCGTATTACCTCGCCCGCTCGCCGGTTC
+
GGGGGGGGFGGGGGGGGGGGGGGGGGGGGGGGGGGGGGGGGGGGGGGGGGGGGGGFGGGGGGGGGGFGGGGGGGGGGGGGGGGGGGGGGGGGGGGGFFGGFFGGGGGGGGGGGGGGGGGGGGGGGGGGGGGGGGG>EEGGGGGGGGGGGGGGGGGEGGGFGEGGFCEGE5AEFFCFGGDGE55?DDGGGGGF4AFFCDC>BB@FFFFFFD;>B9BFBFFBDFFFFFFFFFFBFBFB<,422542:?BB?:4<AFF>><B1<>8>0809921?(23((-32<B2))((((((4(-(,#####
@M05025:18:000000000-B3NL5:1:1101:13201:9450 2:N:0:CACTCA
TTCAGAGGACTACAAGGGTATCTAATCCTGTTTGCTACCCACGCTTTCGAACCTCAGCGTCAGTTACAGACCAGAGAGCCGCTTTCGCCACTGGTGTTCCTCCATATATCTACGCATTTCACCGCTACCCATGGAGATCCACTCTCGTCTTCTGCACTCAAGTCTCTCAGTACCCAATGCACTACTCCGGTTAACCCGAAGCCTTTCACATCAGCCTTATAAGACCGCCTGCGTCCCCTCTACCCCCACTAACTCCGGCTAATGCTACCCTCCAACTAATTACCGCCGCTCATGGCAGTAC
+
6--<66;<,C<-,,;;,,C,6C,C,6C6C,;E<FEFGA6,EFCG@BF,,C,67,C,;EF::66C<6E@,6FG8,9B,,6,@FF,,6B,,,4,595,4@5,,C4,,:,EFDC@<<++@45,,9,4CFBC,94,,@,D,>,,64CBFG66@,6E,3,3D8D8EGG,C3,3@,7,,++2=80+,+6==+@FG6CD+@+A?5**3*3@8*=+=+:607)@F47*/;**056(-(-((/(,/,8(3)7)6=(.(6.5().617(24,))))))((),4((((()6)65)3((((,(-.))(#####
@M05025:18:000000000-B3NL5:1:1101:15728:9452 2:N:0:CACTCA
TTCAGAGGACTACCGGGGTTTCTAATCCTGTTCGCTCCCCATGCTTTCGCTCCTCAGCGTCAGTAGCGGCCCAGAGATCTGCCTTCGCCATCGGTGTTCCTCCTGATATCTGCGCATTCCACCGCTACACCAGGAATTCCAATCTCCCCTACCGCACTCTAGCTTGCCCGTACCCACTGCAGGCCCGGGGTTGAGCCCCGGGATTTCACAGCAGACGCGACAAGCCGCCTACGAGCCCTTTACCCCCAATAATTCCGGACAACGCTTCCACCCTACGTATTACCCCGGCCTCTGCCACCGT
+
GGGGGGGGGGGGGGGGGGGGGGGGDFGGGGGGGGGGGGGGGGGGGGGGGGGGGGGGGGGGGGGGGGGGGGGGGGGGGGGGGGGGGGFGGGGGGGG=FGGGGGGFFCGGGGGGGGGGGGGGGGGGGGGGGGGGGGGGGGGGGGGGGGEGGGGGGGGGGGGGGCGGF8FFGGGGGGGGGGGGCFCGGGGGGGGC7;CFGFGFFDBAAFFFFFAFFD@F572(4262:?BF128:221;(21:?FA),4>BB(:)--6<7606010(1(((.)..:((,,())5<2-,((,((-,()),#####
@M05025:18:000000000-B3NL5:1:1101:11503:9508 2:N:0:CACTCA
TTCAGAGGACTACCCGGGTTTCTAATCCTGTTCGCTACCCATGCTTTCGAGCCTCAGCGTCAGTTGCAGACCAGAGAGCCGCCTTCGCCACTGGTGTTCTTCCATATATCTACGCATTCCACCGCTACACATGGAGTTCCACTCTCCTCTTCTGCACTCAAGTTCAACAGTTTCTGATGCAATTCTCCGGTTGAGCCGAAGGCTTTCACATCAGACTTATTGAACCGCCTGCACTCGCTTTACGCCCAATAAATCCGGACAACGCTTGCCACCTACGTATTACCCCGGCCGCTGGCGGCTG
+
GGGGGGGGGGGGGGGGGGGGGGGGGGGGGGGGGGGGGGGGGGGGGGGGGGGGGGGGGGGGGGGGGGGGGGGGGGGGGGGGGGGGGGGDEGGGGGGGGGGGGGGGGGGGGGGGGGGGGGGGGGGGGEDGGGGFGGGGGGGGGGGGGGGGGGGFGGGGGFGGGGFFGGGGFGGGGGGGGGGGGGGGC@CFGGGDDFFFGFGA>>FFFFFFFF?=FEFFFFFEECEFFF@=BF2=DE4;1;1;=3<1?@0;FDF@>)5;>6(((41(-334(8)5?1.((.)644-4(-(,,((,(4(-#####
@M05025:18:000000000-B3NL5:1:1101:25830:9515 2:N:0:CACTCA
TTCAGAGGACTACACGGGTTTCTAAGCCTGTTCGCTACCCATGCGTTCGAGCCTCAGCGTCAGTTGCAGACCAGACAGCCGCCTTCGCCACTGGTGTTCTTCCATATATCTACGCATTCCACCGCTACACATGGAGTTCCACTGTCCTCTTCTGCACTCAAGTCGCCCGGTTTCCGATGCACTTCTTCGGTTAAGCCGAAGGCTTTCACATCAGACCTAAGCAACCGCCTGCGCTCGCTTTACGCCCAATAAATCCGGTTAAGGCTTGCCACCTACGAATAACCCCGCCCGTTCGCACCGA
+
GGGFGF<FGGF@F8EFG78@@@FD,,;EE,C6,,@,@FEG<FFD+B::6CFGG8F,ECE@FGGFA<<FFFGFFGC<8C<F::>B?E7,,8:?EFFA,@<55C<?F?@EFGGFDF+FF:FGGGGBFECE98=,C6>DFGGGF9,6>EFEFGC,=EA,>FD@?EDF6CE>EE1@9+23;**<9FGFGGGC5;D>*+5+9?49)6)2//8@+=<3+73A;6<)(3>E;;;09((1(631122(4>B0(--4(()).))(-3(,,))),53>08232::?((,3()4,((-0((,(((((#####
@M05025:18:000000000-B3NL5:1:1101:23926:9539 2:N:0:CACTCA
TTCAGAGGACTACCAGGGTTTCTAATCCTGTTTGCTACCCACGCTTTCGAACCTCAGCGTCAGTTACAGACCAGAGAGCCGCTTTCGCCACTGGTGTTCTTCCATATATCTACGCATTTCACCGCTACACATGGAGTTCCACTCTCCTCTTCTGCACTCAAGCCTCCCAGTTTCCAATGCACTACGCCGGTTAAGCCGAAGGCTTTCACATCAGACTTAAAAGACCGCCTGCGTTCCCTTTACGCCCAATAACTCCGGATAACGCTTCCCACCTACGTATCACCGCGGCTTCTGGCCTCGA
+
GGFGG<<@CFFFGGCGGCEF;EF<<FEFFGGGGGGF<EFEGDEEF@FFEDFGCAF@FGGGGGGCFGGFGFG7EFFFGGGGCF@FCFEGGGFGGGGDFEGGFGGGFGF<EFFCFGGGECFGFGC@FCEGFG:EEG8>=DG4=E,@DGGGGGFGG;EAFGGGC9,@8EDEFF@DFC7+?==6=?DGFGGDDDG>C5FF9B>A>BA>430+1=EEF*594BC==/*-7@25>7(((/(/:EE<;4C,41(/=()4))646(4(--4(7(-(.472::3?<B4<(4<7(24((-(.)-42#####
@M05025:18:000000000-B3NL5:1:1101:8298:9551 2:N:0:CACTCA
TTCAGAGGACTACTGGGGTATCTAATCCTGTTTGCTCCCCACGCTTTCGCACCTCAGTGTCAGTATCAGTCCAGGTGGTCGCCTTCGCCACTGGTGTTCCTTCCTATATCTACGCATTTCACCGCTACACAGGAAATTCCACCACCCTCTACCATACTCTAGCTCGCCAGTTTTGGATGCAGTTCCCAGGTTGAGCCCGGGGCTTTCACATCCAACTTAACGAACCACCTACGCGCGCTTTACGCCCAGTAATTCCGATTAACGCTTGCACCCTCTGTATTACCGCGGCTGCTGGCGCGAT
+
GGGGGDGGGGGGGGGGGGGGGGGGGGGGGGGGGGGGGGGGGGGGGGGGGGGGGGGGGGGGGGGGGGGGGGGGGGGGGGGGGGGGGGGGGGGGGGDFGGGGGGGGGGGGGGGGGGGGGGGGGGGGCEGGFGGGGGG8EFGEEGGGGGGGGGGGGGGDGGGGGGGGGGGGDGGGGGGGGGFGGGGGGGGGGGGGFFGGFFGB>DDDAFFCFFFFFEFFFFFFED@=@>FFF@8EF;9>>FFFFFA??>9:07A9>ABFB:???>4:63:<B?FBF(82:B4<54<<89>19622,258#####
@M05025:18:000000000-B3NL5:1:1101:25500:9558 2:N:0:CACTCA
TTCAGAGGACTACCCGGGTTTCTAATCCTGTTCGCTACCCATGCTTTCGAGCCTCAGCGTCAGTTGCAGACCAGACAGCCGCCTTCGCCACTGGTGTTCTTCCATATATCTACGCATTCCACCGCTACACATGGAGTTCCACTGTCCTCTTCTGCACTCAAGTCGCCCGGTTTCCGATGCACTTCTTCGGTTAAGCCGAAGGCTTTCACATCAGACCTAAGCAACCGCCTGCGCTCGCTTTACGCCCAATAAATCCGGATAACGCTTGCCACCTACGTATTACCGCGGCTGCCGGCAAGTG
+
F@FGGGGGGFGGFGGGGGGGGGGGGGGGGGGGGGGGGGGGGGGGGGGGGGGGGGGGGFCFEGGGGGFFGGGGGGGFGEGGCFGGGGGGGGGFGFGGGGGGCGGCFGGGFGFGFGGGEGGGGGGGGGGGGGGFGG?FGGGGGGGGGGG8FGFCFGG,6EGGGGGGGGGGGEGG6DDGGGGGGGGFGFGGG5?DGAFCFDCEDFFFFFFFFF?>F=94?FEEEBF2;@(612;?;>6797<;?<4(89>6<B0<<)68;>61?<D-4:(,2()84,(3<1,642:4(4((4(,4(-(-#####
@M05025:18:000000000-B3NL5:1:1101:11046:9560 2:N:0:CACTCA
TTCAGAGGACTACTCGGGTATCTAATCCTGTTCGATACCCACGCCTTCGTGCTTCAGCGTCAGTAGGGCGCCGGTACGCTGCCTTCGCAATCGGAGTTCTGCGTGATATCTATGCATTTCACCGCTACACCACGCATTCCGCGTACTTCTCGCCCACTCAAGGCACCCAGTTTCAACGGCTCGACGAGGTTGAGCCCCGCAATTTTACCGCTGACTTAAGCGTCCGCCTACGCACCCTTTAAACCCAATAAATCCGGATAACGCTCGCATCCTCCGTATTACCGCGGCTGCTGCCCGAGTG
+
GGGGGGGGGGGGGGGGGGGGGGGGGGGGGGGGGGGGGGGGGGGGGGGGGGGGGGGGGGGGGGGGGGGGGGGGGGGGGGGGGGGGGGGGGGGGGGGGGGGGGGGGGGGGGGGGGGGGGGGGGGGGGGGGGGGGGGGGGGGGGGGGDGGGGGGGGGGGGGGGGFG5FGGGGG<CEFGGG7CD>DGGGDDDGGGG4AGCCBCBE>FFAA=FFFFFF0?=4*6AA3?B>9>??<<B91>>FFFF<AAFBFF::4><<>?F6<6:2)((,((403>>2AB0:??B-)6(2((2(38??)(.#####
@M05025:18:000000000-B3NL5:1:1101:2736:9577 2:N:0:CACTCA
TTCAGAGGACTACAAGGGTATCTAATCCTATTTGCTCCCCACGCTTTCGGGACTGAGCGTCAGTTGCAGCCCAGATCGTCGCCTTCGCCACTGGTGTTCCTCCATATATCTACGCATTTCACCGCTACACATGGAATTCCACGATCCTCTACTGCACTCTAGCTCCTCGGTTTCCACGGCTTACCGAAGTTTAGCTTCGGTCTTTTACCGCAGACCCTAGTTGCCGCCTGCTCCCTCTTTACGCCCAATGCTTCCGGATAACGCTCGCCACCTACGTATTACCGCGGCCTCGGCCCGCGTA
+
EFDFGGGGGGGGFFFGGGGGGGGGGDFDDDEG9AFGFEFEGGGDG@FGGECFCGGFGGDCEFGFGGGFC8@FFGFGGGGGDGCGCGF7FFGFGG9FFGGGGGGGFGGGCFGGGGGDFGCGGGGGGDGGGGGGGGFGGGGGGFG>DFGGGGFF8ECFCE8D,,@=,@=DECCEGG?GC6399CFFGDDG5>BFGFGGC+C>>AAFA6+;>)55?2B>FFBB>C69A;@B1(3;;@6;3@EFEF0;91:(40.-6<0<96?B4<10(((-(--,(57:(.-.)<<6(76(((,-((-(#####
@M05025:18:000000000-B3NL5:1:1101:12386:9584 2:N:0:CACTCA
TTCAGAGGCCTACTGGGGTATCTAATCCTGTTCGCTACCCATGCTTTCGAGCCTCAGCGTCAGTTGCAGACCAGAGAGCCGCCTTCGCCACTGGTGCTCTTCCATATATCTACGCATTCCACCGCTACACATGGAGTTCCACTCTCCTCTTCTGCACTCAAGTTCAACAGTTTCTGATGCAATTCTCCGGTTGAGCCGAAGGCTTTCACATCAGACTTATTGAACCGCCTGCACTCGCTTTACGCCCAATAACTCCGGACAACGCTTGCCACCTACGTACTACCGCGGCTCCTGGCCTCCA
+
FEEFC<CC,CFAEGEGG:+B@EFFFFGGFAFG@FEGGGGCGDGGF<F@@C6@FEFGFGEFFF7FCEG<FFFD<@F8,BDGGGFEGGGGCFCF8<AF,C<FFDGFGGDFGC5EGGBFCF?FFEFGG@FCGEFDEFCGF8EEFFCF,@=EFDFDA=DFF8DFF?DD,@DFFFG=@=EFFF9@8FFFGFDGGGGGDC66;9DBBDF9FF<BFFFFBBBFFFFFF?C==4@>9DFFFB=BB;?003);<2>6056A)7)5?>;09:B>6:,(,44<?:BF3.4(-<:7(--,1((4,:53#####
@M05025:18:000000000-B3NL5:1:1101:23191:9593 2:N:0:CACTCA
TTCAGAGGACTACCGGGGTATCTAATCCTGTTTGCTCCCCACGCTTTCGCACCTGAGCGTCAGTCTTTGTCCAGGGGGCCGCCTTCGCCACCGGTATTCCTCCAGATCTCTACGCATTTCACCGCTACACCTGGAATTCTACCCCCCTCTACAAGACTCTAGCCTGCCAGTTTCGGATGCAGTTCCCAGGTTGAGCCCGGGGATTTCACATCCGACTTGACAGACCGCCTGCGTGCGCTTTACGCTCAGTAATTCCGATTAACGCTTGCACCCCCCGTATTACCGCTGCTGCTGGCAGTCC
+
GGGGGGGGGGGGGGGGGCGGGGGGGGGGGGGGGGGFGGGGGGGGGGGGGGGGGGGGGGGGGGGGGFGGGGGGGGFCG@FGGGGECGGGGGGGGGGGGGGGCFGGGFGGGGGGFGGGGGGGCGCEFGCGGGDDFFGGGEGGGGGFGGGGGFGFGCCGFFGFGGGGGDFGGGG=<@;DCG*7,;F?DGDDGCDFCAGGFADD)5)2;1;@AF?EFDFBE52<?>)3:?>B>0(1,4,8>F2:054(4(-(2--64)66>(3(44::BF:184<B(,490<B14)).((((-84?)).,#####
@M05025:18:000000000-B3NL5:1:1101:14862:9632 2:N:0:CACTCA
TTCAGAGGACTACAGGGGTTTCTAATCCTGTTCGCTACCCATGCTTTCGAGCCTCAGCGTTAGTTGCAGACCAGAGAGCCGCCTTCGCCACTGGTGTTCTTCCATATATCTACGCATTCCACCGCTACACATGGAGTTCCACTCTCCTCTTCTGCACTCAAGTTCAACAGTTTCTGATGCAATTCTCCGGTTGAGCCGAAGGCTTTCACATCAGACTTATTGAACCGCCTGCACTCGCTTTACGCCCAATAAATCCGGACAACGCTTGCCACCTACGTATTACCGCGGCTGCTGGCATGTA
+
GFFFEFFEFGGGFEGGDGGGEGGFEFGFEEFGGGGGGGGFCFCFFGGGDGEGGFGGGGGGGEEGGGGGGGGGFGGGGCDD+F:?@E,CFEGGDDB,EFFGGFGGGGGGFGGGGGGGGG<FDFFGD@CFGGGGGEGFGGDFGFG8FGFFFDFGGGFADGGDFD,@:FFFDGGGG7CFGFCFFGGGGFFFGC9CGFFDG5C555A*;>FCFFFFBEEFFFEA?A*>.9@(6>=B:BF8@>7,36CD;(:273@8<CC3>;@F;?60,3<314)).(,((()..:AA2>399((-4::(#####
@M05025:18:000000000-B3NL5:1:1101:12073:9678 2:N:0:CACTCA
TTCAGAGGACTACTCGGGTATCTAATCCTGTTCGCTACCCATGCTTTCGAGCCTCAGCGTCAGTTGCAGACCAGAGAGCCGCCTTCGCCACTGGTGTTCTTCCATATATCTACGCATTCCACCGCTACACATGGAGTTCCACTCTCCTCTTCTGCACTCAAGTTCAACAGTTTCTGATGCAATTCTCCGGTTGAGCCGAAGGCTTTCACATCAGACTTATTGAACCGCCTGCACTCGCTTTACGCCCAATAAATCCGGACAACGCTTGCCACCTACGTATTACCGCGCCTGCTGGCAGCCT
+
GGGGGGGGGGGGGGGGGGGGGGGGGGGGGGGGGGGGGGGGGGGGGGGGGGGGGGGGGGGGGGGGGGGGGGGGGGGGGGGGGGGGGGGGGGGGGGGGGGGGGGGGGGGGGGGGGGGGGGGGGGGGDDGGFGGGGGGGGGGGGGGGGGGGGGGGGGGGGDEGGEGGGGGGGGGGGGGGGGGFA8FEFFGGGC?CDAGGGFG>ADFFFFFAFFC3?>EFF6;E?6EE==9@>>29@@@B626?D)7(39:61(5A.)/=1((29?<92??:1>4460(5?1)).-:9((1(-,8624(-#####
@M05025:18:000000000-B3NL5:1:1101:10230:9680 2:N:0:CACTCA
TTCAGAGGACTACAAGGGTTTCTAATCCTGTTCGCTCCCCATGCTTTCGCTCCTCAGCGTCAGTAAATGCCCAGAGACCTGCCTTCGCCATCGGTGTTCCTCCTGATATCTGCGCATTTCACCGCTACACCAGGAATTCCAGTCTCCCCTACATCACTCTAGTCTGCCCGTACCCACCGCAGATCCGAGGTTGAGCCTCGGACTTTCACGGCAGACGCGACAAACCGCCTACGAGCCCTTTACGCCCCATCAATCCGGATAACGCTTGACCCCTTACCTTTACCCCCCCTCCCTGCGGAGG
+
FGGGGGGGGGGGGGGGGDFFGGGGGGGGGCGGGDGGGGGGGGGGGGGGGGGGGGGGGGGGGGGGGGGGGGFGDGGFGGGG8FFFGGGGGGGGEFCEGGGGGGGGGGGGGGGGGGGGGGFGGGFGGGGGGGGEGEFDGGGGGGB?EFGGDGGGFGGEFD,>D==EGGGGGCGGGGGGGGDDEG69DGFDCDDFF>CFFAG>DFFAFFFABF@BD92)8>(.30:171((1-3:((,-(-,43).(,4014((.5)-211((-<7(3(((.).8?(()(()-.--8.(-((((4(,.3#####
@M05025:18:000000000-B3NL5:1:1101:28522:9713 2:N:0:CACTCA
TTCAGAGGACTACACGGGTATCTAATCCTGTTTGCTCCCCACGCTTTCGCACCTGAGCGTCAGTCTTTGTCCAGGGGGCCGCCTTCGCCACCGGTATTCCTCCAGATCTCTACGCATTTCACCGCTACACCTGGAATTCTACCCCCCTCTACAAGACTCTAGCCTGCCAGTTTCGGATGCAGTTCCCAGGTTGAGCCCGGGGATTTCACATCCGACTTGACAGACCGCCTGCGTGCGCTTTACGCCCAGTAATTCCGATTAACGCTTGCACCCTCCGTATTACCGCGGCTGCTGGCGCTAC
+
GFGGGGGGGGGGGGGGGGGGGGGGGGGGGGGGGGGGGGGGGGGGGGGGGGGGGGGGGGGGGGGFGGGGFGGGFGFDGGGGGGGGGGGGGGGGGGGDGGFGGGGGGGFGCEFFCGGGGGGGGGGGGGGGDGGGGGFGGGGGGGGGGEGGGGGGGGFGGE8DFEGGGFCGGCEGGGGGGD>FG>FFGGCCF4?FCFGGGFDBEE35;FFFFFFFFD(=AEEFFB2<FFF>>4-3314?06(48<>6?99?132-54<A00(,2><(1,((().44((49,(48>AA(,371-4:?0(-#####
@M05025:18:000000000-B3NL5:1:1101:9961:9732 2:N:0:CACTCA
TTCAGAGGACTACCAGGGTTTCTAATCCTGTTCGCTACCCATGCTTTCGAGCCTCAGCGTCAGTTGCAGACCAGAGAGCCGCCTTCGCCACTGGTGTTCTTCCATATATCTACGCATTCCACCGCTACACATGGAGTTCCACTCTCCTCTTCTGCACTCAAGTTCAACAGTTTCTGATGCAATTCTCCGGTTGAGCCGAAGGCTTTCACATCAGACTTATTGAACCGCCTGCACTCGCTTTACGCCCAATAAATCCGGACAACGCTTGCCACCTACGTATTACCGCGGCTGCTGGCCTGCT
+
GGGGGGGGGGGGGGGGGGGGGGGGGGGGGGGGGGGGGGGGGGGGGGGGGGGGGGGGGGGGGGGGGGGGGGGGGGGFGGGGGGGGGGGGGGGGGGGGGGGGGGGGGGGGGGGGGGGGGGGGGGGGGGGGGGGGGGGGGGGGGGGGGGGGGGGGGGGGGGGGGGGGGGGGGGGGGGGGGGGGGGGGGGGGGGDDCFGGGFGEEFFFFFFFFFFFFFEFFFFF<ECCE4@FFFFFFFEEFFFF(7>0(613/3@F>CCEB:;BF??(41?6?BFFFB?F?4?F?AFB(9>0((,47?02#####
@M05025:18:000000000-B3NL5:1:1101:7841:9784 2:N:0:CACTCA
TTCAGAGGACTACAAGGGTATCTAATCCTGTTTGCTACCCACGCTTTCGAACCTCAGCGTCAGTTACAGGCCAGAGAGCCGCTTTCGCCACTGGTGTTCTTCCATATATCTACGCATTTCACCGCTACACATGGAGTTCCACTCTCCTCTTCTGCACTCAAGTCTCCCAGTTTCCAATGCACTACTCCGGTTAAGCCGAAGGCTTTCACATCAGACTTAAAAGACCGCCTGCGTTCCCTTTACGCCCAATAAATCCGGATAACGCTTGCCCCCTACTTATTACCGCGGCTGCTGGCCTTCC
+
GGGGGGGGGGGGGGGGGGGGGGGGGGGGGGGGGGGGGGGGGGDDEGGGGGGGGGGGGGGGGGGGGGGGGGGGGGFFGGGGGGGGGGCGGDGGFFGGGGGGGGGGGGGGGGGGGGGGGGGGFGFGGGGGFGGG?FFGGGGGGGGGGGDGGGFGGGGFDGF8DEGFFGGGGGGGGGGGGGGGGGGGGGGGGGCCCF7DFDGAEDFFFFFFFA<EFBEA6BAC=CEFF29(:=>F=@213@@4@FC3;BFDF@@)7?<8>F;3?<<3>:<8:0)4(,2:)-)6<DFB8>0((41:?0(-#####
@M05025:18:000000000-B3NL5:1:1101:20178:9818 2:N:0:CACTCA
TTCAGAGGACTACTAGGGTATCTAATCCTGTTCGATCCCCACGCTTTCGTGCCTCAGCGTCAGTCTGGCGCCGGTACGCTGCCTTCGCAATCGGAGTTCTGCGCGATATCTATGCATTTCACCGCTACACCGCGCATTCCGCGTACTTCTCGCCAACTCAAGTCTGCCAGTTTCAACGGCTCGACGGGGTTGAGCCCCGCAATTTTACCGCTGACTTAACGGACCGCCTACGCACCCTTTAAACCCAATAAATCCGGATAACGCCCGCATCCCCCGTATTACCGCTGCTGCCGGCCACACT
+
GGGGGGGGGGGGGGGGGGGGGGGGGGGGGGGGGGGGGGGGGGGGGGGGGGGGGGGGGGGGGGGGGGGGGGGGGGGGGGGGGGGGGGGGGGGGGEGGGGGGFGGGGCCFGFGGGGGGGGGGGGGGGGGGGGGEGGGGGGGGGGGGGGGGGGGGGGGGGGGGFGGGGGGGGGGGGGFGGGGGGGGGGGGGGGGGGFGGGECB@>FFFBFFF:>B>9BFF=)6?6?;9BFB0<:?B<>FB6?F<DB72?FF?FFF>A?90:81>286>,460:>7007082<?<4A(((-(,)4(-317#####
@M05025:18:000000000-B3NL5:1:1101:27372:9827 2:N:0:CACTCA
TTCAGAGGACTACTAGGGTTTCTAATCCTGTTTGCTCCCCATGCTCTCATGCCTCAGCGTCAGTTACAGTCCAGTAAGTCGCCTTCGCCACTGGTGTTCTTCCTAATCTCTACGCATTTCACCGCTACACTAGGAATTCCACTTACCTCTCCTGCACTCTAGTTAAACAGTTTTATATGCTTTCTACAGGTTAAGCCTATATATTTAACATATAACTTGTTTAACTGCCTACGCATCCTTTACGCCCAGTTATTCCGAAAAACGATTGCCACCTACGTATTACTGCCGCTGCTGGCGTAGG
+
EFECC@F@CFEGFFGGFD<@8CEEFG<C@CFFFGG9;CF@CFGGC<FCFGGGGFGCFFGGG7BFF9F9CEFEFGE<FFFFEFEG@,@@CCFAFGE?FFGFFBEEEEFF<AFDCE7:FGC9F,FEGCCCCG9>EFDGGFGDGFF@C9D,E9,@D=,,,EFFCDGGGGDGGGCCGFFGGFFGF83,=D8DDC88=8@+=DFFFFFFFEFF99CDB*;99+8AB@C7=;7=@8*)5@)1:)8*300)/525-78:A4*/(82(5((((-((744338(((/./6?C33/((,(.,4;1(#####
@M05025:18:000000000-B3NL5:1:1101:24956:9832 2:N:0:CACTCA
TTCAGAGGACTACAGGGGTATCTAATCCTGTTCGCTACCCATGCTTTCGAGCCTCAGCGTCAGTTGCAGACCAGACAGCCGCCTTCGCCACTGGTGTTCTTCCATATATCTACGCATTCCACCGCTACACATGGAGTTCCACTGTCCTCTTCTGCACTCAAGTTGCCCGGTTTCCGATGCACTTCTTCGGTTAAGCCGAAGGCTTTCACATCAGACCTAAGCAACCGCCTGCGCTCGCTTTACGCCCAATAAATCCGGATAACGCTCGCCACCTACGTATTACCGCGGCTGCTGGCCCCAT
+
F9FFGGGGGFGGGFFGEGFGGGFGFGGFGEFFGGGGGGGGGCFEE<FGGCFCFGGGGGGFGCGGGGGGFGGGGGGGGGGDCFGGGGGGGGGGGGG@FGGGEFGFGGGGGGDGGFEGEEFGG9FGGGGGGGEGGCFGGGGGFGGFGGGGGFAFGGGGDFFECEGGFE8@E6E8EGDDG>DDGGGGGG7=FDGGG>8>CDDE>>FFFFFFF>*6B7>FFF93B>EFB29@B0,390(6>B6?@<C;;17<1<7<>AFBF9?6(6)39:BB;1010(5?:?<<4)))(3(191,1,4,(#####
@M05025:18:000000000-B3NL5:1:1101:6534:9834 2:N:0:CACTCA
TTCAGAGGACTACCCGGGTTTCTAATCCTGTTCGATCCCCACGCTTTCGTGCCTCAGCGTCAGTCTGGCGCCGGTACGCTGCCTTCGCAATCGGAGTTCTGCGCGATATCTATGCATTTCACCGCTACACCGCGCATTCCGCGTACTTCTCGCCAACTCAAGTCTGCCAGTTTCAACGGCTCGACGGGGTTGAGCCCCGCAATTTTACCGCTGACTTAACGGACCGCCTACGCACCCTTTAAACCCAATAAATCTGGATAACGCCACCATCCTCCCTAGTACCGCGGCTTCTGGCATAGCA
+
GAFEGCFGGGGGGGGGGGGDGGGGFGGFGGGGGDGGGCGGGGGGGGGGDGFGGFGGFGGGGGGGGGGCGGGGGGGGGGGGGGGEGGGGGGGGGGGGGGGGGGGGGGGG7FDEGGGGFGGFGGGGFGGGGGGGGGG@8>F9C>EGGGFGGGGGGDEGFGGGGGGGFGGGGF?FFGGGGCDD5CD5DGGGGGGDC6C<FE77>:)*894?*)3,0,4BFFFF?61(7(723???FB>BB(4:<<421<<0142:99))).6)-)-1(,,(().8<>((()(.62:(9(24(((....(#####
@M05025:18:000000000-B3NL5:1:1101:25041:9846 2:N:0:CACTCA
TTCAGAGGACTACCCGGGTTTCTAATCCTGTTCGCTCCCCACGCTTTCGCTCCTCAGCGTCAGTAACGGCCCAGAGACCTGCCTTCGCCATTGGTGTTCTTCCCGATATCTACACATTCCACCGTTACACCGGGAATTCCAGTCTCCCCTACCGCACTCCAGCCCGCCCGTACCCGGCGCAGATCCACCGTTAGGCGATGGACTTTCACACCGGACGCGACGAACCGCCTACGAGCCCTTTACGCCCAATAAATCCGGATAACGCTCGCACCCTACGTATTACCGCGGCTCCTGGCGGGTA
+
GGGGGGGGGGGGGGGGGGGGGGGGGGGGGGGGGGGGGGGGGGGEGGGGGGGGGGECGGGGGGGGGGGGGGGGGGGGGGGGGGGGGGGGGGGGGGGGGGGGGGGGGGGEGGGGGGGGGGGGGGGGGGGGGGGGGGGGGGGGGGDDFGGGGGGGFEGGGGGGGFFGGGGGGGEEEGCDDDDGGDCCGGGGGGFDGD5<<AGEFFFFAFFFFFBF>99E@B>>99B99B>BF0(.4:<9(-.426:(19B?125.-6)8;0:B6<286::9;>>0231:B3,<:)5)(441(((,84(.#####
@M05025:18:000000000-B3NL5:1:1101:19857:9897 2:N:0:CACTCA
TTCAGAGGACTACAGGGGTTTCTAATCCTGTTTGCTCCCCATGCTCTCATGCCTCAGCGTCAGTTACAGTCCAGTAAGTCGCCTTCGCCACTGGTGTTCTTCCTAATCTCTACGCATTTCACCGCTACACTAGGAATTCCACTTACCTCTCCTGCACTCTAGTTAAACAGTTTTATATGCTTTCTACAGGTTAAGCCTATATATTTAACATATAACTTGTTTAACCGCCTACGCATCCTTTACGCCCAGCTATTCCGAACAACGCTTGCCACCTACGTATTACCGCGGCTGCTGGCACCTT
+
GGGGGGGGGGGGGGGGGGGGGGGGGGGGGGGGGGGGGGGGGGGGGGGGGGGGGGGGGGGGGGGGGGGGGGGGGGGGGGGGGGGGGGGGGGGGGGGGGGGGGGGGGGGGGGGGG@FFGGGGGGGGGGGGGGGGGGGGGGGGGGGGGGGGGGFGGGGGGGFGGGFGFGGGGGDFFGGGGF8FGGGGGGGFCCGGGFCFGFCFFFFFFFFFFFFFFFFFFFCEEDFFFE@BBFFFAB2AAFFFFFFF2>(652;>??EF5>202=;9@?D?<FE@FF1@D@FFF)1>(2((369?740,#####
@M05025:18:000000000-B3NL5:1:1101:17699:9902 2:N:0:CACTCA
TTCAGAGGACTACTCGGGTTTCTAATCCTGTTCGATACCCACGCTTTCGTGCTTCAGCGTCAGTTGGGCGCCGGTATGCTGCCTTCGCAATCGGAGTTCTGCGTGATATCTATGCATTTCACCGCTACACCACGCATTCCGCATACTTCTCGCCCACTCAAGAACGCCAGTTTCAACGGCGGAGCGAGGTTGAGCCCCGCGATTTTACCGCTGACTTGGCATTCCGCCTACGCACCCTTTAAACCCAATAAATCCGGATAACGCTCGCATCCTCCGTATTACCCCCGCTGCTGCCCGCATG
+
G9FGGGGGGGGGGGGGGGGGGGGGGGGGGGGGGGGGGGGGGGGGGGGGGGFGGGGGGGGGGGGGGGGGGGGGCFGGGGGGGGGFFGGGGGGFFGGGGGGGGGGGDGGFGGGGGGGGGGGGFGGGGGGGGGGGGGGGGGGGGGEGGGGGGGGGGGGGGCFGGFGGFEDEEECFGGGGGGGDE?GGD<DGGGGGGFF4<DCDD3557@FFFD>BFFFFF=?FBFBAB76:?<?:;BB16?F7<<>A?FF0:?FBFFF>B:2<A<0,,-(-(4;72A?96:(5AF)(-(-2((27?).8#####
@M05025:18:000000000-B3NL5:1:1101:8462:9908 2:N:0:CACTCA
TTCAGAGGACTACTAGGGTTTCTAATCCTGTTTGCTCCCCACGCTTTCGTGCCTCAGTGTCAGTGTTGGTCCAGGTAGCTGCCTTCGCCATGGATGTTCCTCCTGATCTCTACGCATTTCACTGCTACACCAGGAATTCCGCTACCCTCTACCACACTCTAGTCGCCCAGTATCCACTGCAGTTCCCAGGTTGAGCCCAGGGCTTTCACAACGGACTTAAACGACCACCTACGCACGCTTCACGCCCAGTAATTCCGAGTAACGCTTGCACCCTTCGTCTTACCACTGCTCCTGGCAGGGT
+
F7CFFGGGFGGGFGGGFEFGGGGGFGGGGGGGGGGFGGEGFGGGGGGGGGGGGGGGGGGGGGFFGFGGDEFEFG8FGFGGFGGFFGGGGGFGGG<FFGFFFFFGFEGGGGG,CDGGGGGGGGF9FGGGFGGCFC=8DGGFGG7+B,DFGGCFEEGGDGGGCFFFDGEEEGDGFFF?6DGGGGDFGGFGGD8==9?7+:7C?5:@FA++??@AA9)356>**:5255>B=2(655((5((6(/73((((/6>)9?57(/63;<5(418(-<?1,(,4?8(42<>(.4(.5))),,(.#####
@M05025:18:000000000-B3NL5:1:1101:16240:9954 2:N:0:CACTCA
TTCAGAGGACTACCAGGGTTTCTAATCCTGTTCGCTACCCATGCTTTCGAGCCTCAGCGTCAGTTGCAGACCAGAGAGCCGCCTTCGCCACTGGTGTTCTTCCATATATCTACGCATTCCACCGCTACACATGGAGTTCCACTCTCCTCTTCTGCACTCAAGTTCAACAGTTTCTGATGCAATTCTCCGGTTGAGCCGAAGGCTTTCACATCAGACTTATTGAACCGCCTGCACTCGCTTTACGCCCAATAAATCCGGACAACGCTTGCCACCTACGTATTACCGCGGCTGCTGGCCAGTC
+
FGGGGGGGGGGGGGGGGGGGGGGGGGGGGGGGGGGGGGGGGGGGGGGGGGGGGGGGGGGGGGGGGGGGGGGGGGGGGGGGGGGGGGGGGGGGGGGGFGGGGGGGGGGFFFGGGGGGGGGGGGGGGGGGGGGGGGGGGGGGFGGGGGGGGGGGGGGGGGGGGFGEEGGGGGGGGGGGGGGGGGGDGGGGGGGG6AGGF>GFFFFFFFFFFFEEBEBFFCEEE?AEFF=@925@DEBEB@D;;3;10;>?=D87CECE91;093((41,(339>?F>BB?BA5AB<6;>1(46().48#####
@M05025:18:000000000-B3NL5:1:1101:8891:10041 2:N:0:CACTCA
TTCAGAGGACTACAAGGGTATCTAATCCTGTTCGCTACCCATGCTTTCGAGCCTCAGCGTCAGTTGCAGACCAGAGAGCCGCCTTCGCCACTGGTGTTCTTCCATATATCTACGCATTCCACCGCTACACATGGAGTTCCACTCTCCTCTTCTGCACTCAAGTTCAACAGTTTCTGATGCAATTCTCCGGTTGAGCCGAAGGCTTTCACATCAGACTTATTGAACCGCCTGCACTCGCTTTACGCCCAATAAATCCGGACAACGCTTGCCACCTCCGTATTACCCCGGCTGCTGCCGGTGG
+
GGGGGGGGGGGGGGGGGGFGGGGGGGGGGGGGGGGGGGGGGGGGGGGGGGGGGGGGGGGGGGGGGGGGGGGGGGGGGGGGGGGGGGGGGGGGGGGGGGGGGGGGGGGGGGGGGGGGGGGDGGGGGGGGGGGGGGGGGGGGGGGGGGFGGGGGGGGGGGGGGFAFGGGGGGGGGGGGGGGGGGGF7CFFGDGG>FGCDDD>5AFFFFFCAFFFF9=AAB;C<*:CEFBF@DBBDF>:(618;EE<62182(6<9??@;9?>F?<46,((8:<>F70((-((,4<4,(-,,42:0)).#####
@M05025:18:000000000-B3NL5:1:1101:28186:10110 2:N:0:CACTCA
TTCAGAGGACTACAGGGGTATCTAATCCTGTTCGCTACCCATGCTTTCGAGCCTCAGCGTCAGTTGCAGACCAGAGAGCCGCCTTCGCCACTGGTGTTCTTCCATATATCTACGCATTCCACCGCTACACATGGAGTTCCACTCTCCTCTTCTGCACTCAAGTTCAACAATTTCTGATGCAATTCTCCGGTTGAGCCGAAGGCTTTCACATCAGACTTATTGAACCGCCTGCACTCGCTTTACGCCCAATAAATCCGGACAACGCTTGCCACCTCCGTATTACCGCGGCTGCTGGCTGTAA
+
GGGGGGGGGGGGGGGGGGGGGGGGGGGGGGGGGGGGGGGGGGGGGGGGGGGGGGGGGGGGGGGGGGGGGGGGGGGGGGGGGGGGGGGGGGGGGGGGGGGGGGGGGGGGGGGGGGGGGGGGGGGGGGGGGGGGGG?GGGGFFFFGGGGGGGGGGGGGGGGGGGFGGGGGGGGGGCGFGGGFG?FDFGGGGGDG7F6FGFGEF5AFFFBFFFEEF=*AFFEFFEF4B25@>=59@E=>7><?@EE@@FFF=DF<CEF191202:69><:::BFF63,.(43::AB>(-9(2>1053(4#####
@M05025:18:000000000-B3NL5:1:1101:11297:10138 2:N:0:CACTCA
TTCAGAGGACTACACGGGTATCTAATCCTGTTCGCTACCCATGCTTTCGAGCCTCAGCGTCAGTTGCAGACCAGACAGCCGCCTTCGCCACTGGTGTTCTTCCATATATCTACGCATTCCACCGCTACACATGGAGTTCCACTGTCCTCTTCTGCACTCAAGTCGCCCGGTTTCCGATGCACTTCTTCGGTTAAGCCGAAGGCTTTCACATCAGACCTAAGCAACCGCCTGCGCTCGCTTTACGCCCATTAGATCCGGATAACGCTTGCCACCTACGCATTACCCCGGCTGCGGTCCCCTC
+
FFGGFGGGFFGGGGGGGGGGGGGGGGGGGGGGGGGGGGGGGGFGGGGGGGGGGGGGGGGGGGGGGGGGGGGGGGGGGGGGGGGGGGGGGGGGGGGGGEGGGGGGGGGGGGGGGGGGGGGGGGGGGGGGGGGGGFGGGFFAGG98EGFGGGGFGGGGGGGGG9FGGCGGGDGGGGGGD>CDDGGGGGGGGDDGGFD:CAGFFDFFFFFFCFFFF=BFFFFFFFFFFFF;BFDF>99D9;D=BFF:?>68(.6<.56)46:66A2,4?0,8?BFF:(4((-(,-66,29(4190(-(-#####
@M05025:18:000000000-B3NL5:1:1101:6822:10159 2:N:0:CACTCA
TTCAGAGGACTACTAGGGTATCTAATCCTGTTCGCTACCCATGCTTTCGAGCCTCAGCGTCAGTTGCAGACCAGAGAGCCGCCTTCGCCACTGGTGTTCTTCCATATATCTACGCATTCCACCGCTACACATGGAGTTCCACTCTCCTCTTCTGCACTCAAGTTCAACAGTTTCTGATGCAATTCTCCGGTTGAGCCGAAGGCTTTCACATCAGACTTATTGAACCGCCTGCACTCGCTTTACGCCCAATAAATCCGGACAACGCTTGCCACCTACGTATTACCGCCGCTGCTGCCTCAGG
+
GGGGGGGGGGGGGGGGGGGGGGGGGGGGGGGGGGGGGGGGGGGGGGGGGGGGGGGGGGGGGGGGGGGGGGGGGFGGGGGGGGGGGGGGGGGGGGFGGGGGGFGGGGGGGGGGGGGGGGGGGGGGGGGGGGGGGGGGGGGGGFEGGGGGGGGGGGGFGGGFFFGFGGGGGGGGGGGGGGGGGFFGGFGFGCGGGFFDC5DFFFFFFFFFFFFFFFBFFFFFF?EEFF=@FF2@=B@FBFF;7EE6<6@@;FFEEFE@@10(3<B>96?6B:4??0:?B:34?46>(((-(37622).#####
@M05025:18:000000000-B3NL5:1:1101:10291:10175 2:N:0:CACTCA
TTCAGAGGACTACTGGGGTTTCTAATCCTGTTCGCTACCCATGCTTTCGAGCCTCAGCGTCAGTTACAGACCAGAGAGCCGCCTTCGCCACTGGTGTTCTTCCATATATCTACGCATTCCACCGCTACACATGGAGTTCCACTCTCCTCTTCTGCACTCAAGAAACACAGTTTCCGATGCAATTCCTCGGTTAAGCCGGGGGCTTTCACATCAGACTTATCTTTCCGCCTGCGCTCGCTTTACCCCCAATAAATCCGGACAACGCTTGCTACCTACGTATTCCCCCGCCGTCTGGCATTGG
+
GGGGGFGGDFGG@FGGGG@CECFGGGGFCCFFGGGGGGGGGGGGFGGGGFFGCFG<FFGGE,FF9FFGGFGFFGF8FGGGGEGGGGGDGCGGGGGGGEF9?FFDAFGFFGAFEDGGCEGCGG8CCFGG9FGGGCDEFFGFGF;FFGFFGGFFFGCGG,DEFGDE883D8DAA=DGDGGD>EFFFFG7<CGGGD5@CF5C>DFEEFF48BF<86));4+/?EFC??4/:7;;=>03<>>??2)-).2(4(.)5))-56-(4118(,8((8))-4<22-.).8))5,(3(,((-(,2.#####
@M05025:18:000000000-B3NL5:1:1101:6597:10177 2:N:0:CACTCA
TTCAGAGGACTACCGGGGTATCTAATCCTGTTTGCTCCCCACGCTTTCGTGCCTCAGTGTCAGTGTTGGTCCAGGTAGCTGCCTTCGCCATGGATGTTCCTCCTGATCTCTACGCATTTCACTGCTACACCAGGAATTCCGCTACCCTCTACCACACTCTAGTCGCCCAGTATCCACTGCAGTTCCCAGGTTGAGCCCAGGGCTTTCACAACGGACTTAAACGACCACCTACGCACCCTTTACGCCCAGTAATTCCGATTAACGCTTGCACCCTTCGTATTACCGCGGCTGCTGGCACGGT
+
GGGGGGFGGGGGGGGGGGEGGGGGGGGGGGGGGGGGGGGGGGGGGGGGGGGGGGGGGGGGGGGGGGGGGGGFGGGGGGGGGGGGGGFGGGGGGGGGGGGGGGGGGFGGGGGGGGGGGGGGGGGGGGGGGGGGGGDGGGGGGGGGGGGDGGFFGGG8BEFDCGGGGCEEGGGGGGGGGGGGGGGCFGFGGGGFDA?F??7FFFB*@AFFF>CFF==BFFEC;=@(>=>B@32B@FF>(,,64;3((6(((/;)9?CFF6(4?)449:?01,7:?F::,,4<>)664613;B14::(-#####
@M05025:18:000000000-B3NL5:1:1101:28748:10181 2:N:0:CACTCA
TTCAGAGGACTACTCGGGTATCTAATCCTGTTTGCTCCCCATGCTCTCATGCCTCAGCGTCAGTTACAGTCCAGTAAGTCGCCTTCGCCACTGGTGTTCTTCCTAATCTCTACGCATTTCACCGCTACACTAGGAATTCCACTTACCTCTCCTGCACTCTAGTTAAACAGTTTTATATGCTTTCTACAGGTTAAGCCTATATATTTAACATATAACTTGTTTAATCGCCTACTCATCCTTTACGCCCATTTATTCCGAACAACTCTTGCCACCTACGCATTACCGCGGACGCTGGCCGCTA
+
GEGGFGGGGCFGEDFGFGG7FAFFE,EFGGGGGGCCEEEGGGGG<FGFFGGCGGGGGGGGGGGGGGGGGGFGEFGGFGGG7CFGEGFEEEGGG8:A,?FGEGGCFADCEFGFFGGDGGGGGFGGGGGGGG9E9=,@E=4@A9BDF=8;FEG8AFFGGGGFF@,@8DFF,8=DF+CFGG@D:F?E==CC+?DFFF78DD88DDFFFFFC7CEF9@;B8CC0::C7*30==>5@6)0*8>@>C;C<2@A=):AEFEFFF?@2>DB33**..5@@(/3=(((6,.)7(1(((-(43(1,#####
@M05025:18:000000000-B3NL5:1:1101:14799:10191 2:N:0:CACTCA
TTCAGAGGACTACTCGGGTATCTAATCCTGTTTGCTCCCCACGCTTTCGCGCCTCAGTGTCAGTTGCAGACCAGGAAGCCGCCTTCGCCACTGGTGTTCCTCCATATCTCTACGCATTTCACCGCTACACATGGAATTCCACTTCCCTCTTCTGCACTCAAGTCAACCAGTTTCCAATGACCCTCCACGGTTAAGCCGTGGGCTTTCACATCAGACTTAATTAACCACCTTCGCGCCCTTTACGCCCAATAATTCCGGATAACGCTTGCCACCACCGATTTACCGCGCCTGCTGGCGTTGG
+
GGGGGGGGGGGGGGGGGGGGGGGGGGGGGGGGGGGGGGGGGGGGGGGGGGGGGGGGGGGGGGGFGGGGGFGGGGDFDGGGGGGCGGGGGGGF@FFGG:BFGGGGGGGGGFGGGGGGGGGGCGGGDCEGGGEGGGGGGFFGGGGGGGGGGGDGGGGFG=E?DEAFFGGGGDGFGGGGGGCFGGGFCC+=DDFGDFFFGD9*<?FAAAA+=+2:+7.*69/>C*94;358@7)30527((.3=CE1;;BD16=).)1?8((-44>(4:?(804<6((4,,((-)6)(39(,-,4:7:8#####
@M05025:18:000000000-B3NL5:1:1101:9449:10205 2:N:0:CACTCA
TTCAGAGGACTACCGGGGTATCTAATCCTGTTTGCTACCCACGCTTTCGAACCTCAGCGTCAGTTACAGACCAGAGAGCCGCTTTCGCCACTGGTGTTCTTCCATATATCTACGCATTTCACCGCTACACATGGAGTTCCACTCTCCTCTTCTGCACTCAAGTCTCCCAGTTTCCAATGCACTACTCCGGTTAAGCCGAAGGCTTTCACATCAGACTTAAAAGACCGCCTGCGTTCCCTTTACGCCCAATAAATCCGGATAACGCTTGCCACCTACGTATTCCCGCGGCTGCTGGCGGAAA
+
GAE@FGGGFGGGGGGGGEFF<FCGFG<FGGGGGEFCFGED<FECFEFGGGGGGGGFGGGFCGGGGGGC9FF<FGFGGGE@FE@FFGGGGGGGFGEFDCFFCFFGGGFEFDFGFFDGDGGGGFEEDFGGGGFFGFFGGGGGGGE8>EGFEEGGGGGCGFGDGGGGGGG8D8EFFCF9DFFFGGG6C7FFDDDG9CFGGFGFF>A6AF8>F6EB4>@FFFE:;*8@D==27(((,8?@@)7@).6;;96;?F@EEBF290((-6)2918?07>2::?:0<<94)62,2(((-2:7,,(#####
@M05025:18:000000000-B3NL5:1:1101:15846:10249 2:N:0:CACTCA
TTCAGAGGACTACTAGGGTTTCTAATCCTGTTCGCTACCCATGCTTTCGAGCCTCAGCGTCAGTTACAGACCAGAGAGCCGCCTTCGCCACTGGTGTTCTTCCATATATCTACGCATTCCACCGCTACACATGGAGTTCCACTCTCCTCTTCTGCACTCAAGAAACACAGTTTCCGATGCAATTCCTCGGTTAAGCCGGGGGCTTTCACATCAGACTTATCTTTCCGCCTGCGCTCGCTTTACGCCCAATAAATCCGGACAACGCTTGCCACCTACGTATTACCGCGGCTGCTGGCCCCTC
+
GGGGGGGGGGGGGGGGGGFGGGGGGGGGGGGGFGGGGGGGGGGGGGGGGGGGDGGGGGEGGGGGGGGGGGGGGGGGGGGFGGGGGGGGGGGGGGGFGGFFGGGGGGGGGGGGGGGGGGGGFGGGGGGGGGGGGDGGGGGGFGGGGFCFGDGFGGGGGGGGGGFFGGGGGGDGGGFGGGGGGFDEFGGGGGGGGF7CG>DFD>EFFAFFFFFFAB36FFFF<EEFE<;<?FF;B9(1446<?>>BFFBF0:?FDFB:>BFFFF?BFFB?B04<<?B?:3>22AB.,12(32(2)4(-#####
@M05025:18:000000000-B3NL5:1:1101:27330:10277 2:N:0:CACTCA
TTCAGAGGACTACCGGGGTTTCTAATCCTGTTTGCTCCCCACGCTTTCGTGCCTCAGTGTCAATGTTGGTCCAGGTAGCTGCCTTCGCCATGGATGTTCCTCCTGATCTCTACGCATTTCACTGCTACACCAGGAATTCCGCTACCCTCTACCACATTCTAGTCATCCAGTATCCACTGCAGTTCCCAGGTTGAGCCCAGGGCTTTCACAACGGACTTAAATAACCACCTACGCACGCTTTACGCCCAGTAATTCCGAGTAACGCTTGCACCCTTCGGATTACCGCGGCGGCTGGCGCTCA
+
GGGGGGGGGGGGGGGGGGGGGGGGGGGGGGGGGGGGGGGGGGGGGGGGGGGGGFFGGGGGGGGGGGGFGGGGGGGGGGGGGGGGGGGGGEGGGGGFGGGGGGFGGGGDGGGGGGGGGGGGFGGGGGGDFGGGGGGGGGFGGGGGGFFGFGGGFFGGGGGGGGGGGGGGGGGGDD@?+?D8F6?FGGGGGGG8DFFFFFGFFFD?9AFFFF@>BA)99?4/66A<B)14>@EE=292>=@>;4EDDB086/7?E6?9;1(/8))/.2:((,40:4020(-3:<ABB9((4(-469(,#####
@M05025:18:000000000-B3NL5:1:1101:13305:10282 2:N:0:CACTCA
TTCAGAGGACTACCAGGGTTTCTAATCCTGTTCGCTACCCATGCTTTCGAGCCTCAGCGTCAGTTGCAGACCAGAGAGCCGCCTTCGCCACTGGTGTTCTTCCATATATCTACGCATTCCACCGCTACACATGGAGTTCCACTCTCCTCTTCTGCACTCAAGTTCAACAGTTTCTGATGCAATTCTCCGGTTGAGCCGAAGGCTTTCACATCAGACTTATTGAACCGCCTGCACCCGCTTTACGCCCAATAAATCCGGACGACTCTTGCCACCTACGTATTACCGCGGCTGCTGGCGAGTC
+
GGGGGGGGGGGGGGGGGGGGGGGGGGGGGGGGGGGGGGGGGGGGGGGGGGGGGGGGGGGGGGGGGGGGGGGGGGGGGGGGGGGGGGGGGGGGGGGGGGGGGGGGGGGGGGGGGGGGGGGGGGGGGGGGGGGGGGGGGGGGGFFFGGGGGGGGGGGGGGGGGFGFCCEGCFGEG@FFGGGDCDGGGGGGD>DGDFFFDDGFBEFFFFFFFFEFF@>AAAAACAEE=B5@@DFBBE=FBF071>E0<FF?@@;AFFFFF6(444;(39ABABFFFF??:,5<?<AB?991(((-4:08#####
@M05025:18:000000000-B3NL5:1:1101:25909:10302 2:N:0:CACTCA
TTCAGAGGACTACTGGGGTTTCTAATCCTGTTTGCTCCCCATGCTCTCATGCCTCAGCGTCAGTTACAGTCCAGTAAGTCGCCTTCGCCACTGGTGTTCTTCCTAATCTCTACGCATTTCACCGCTACACTAGGAATTCCACTTACCTCTCCTGCACTCTAGTTAAACAGTTTTATATGCTTTCTACAGGTTAAGCCTATATATTTAACATATAACTTGTTTAACCGCCTACGCATCCTTTACGCCCAGTTATTCCGAACAACGCTTGCCACCTACGTATTACCGCGGCTGCTGGCATCAT
+
GGGGGGGGGDGGGGGGGGCFFGGGGGGGGGGFGGGGGGGGGGGGFGGGGGCGGGGGGGGGGGEGGGGGGGGFFFGGGGGGEGGGGGGGGGGGGGGGGGGGGGGGGGGGGGGGGGGGEDFFGGG>CFGGGCEFGGFGGGGGDFGGGFGGGGGGGGGGGFFEFCGGGGGGGFGFFDFGGGGGGGFFGGFCDGGCDFFFGFGFFFFFFDFFFAEFFFEAFCCCECEC=<)8)5>C9>9ABFFFFEF)9=2527?4C55C:=9@>D;((47((6;<(6130,7C@EEF;@>FFB>BF??3#####
@M05025:18:000000000-B3NL5:1:1101:18426:10324 2:N:0:CACTCA
TTCAGAGGACTACTGGGGTATCTAATCCTGTTCGATCCCCACGCTTTCGTGCCTCAGCGTCAGTCTGGCGCCGGTACGCTGCCTTCGCAATCGGAGTTCTGCGCGATATCTATGCATTTCACCGCTACACCGCGCATTCCGCGTACTTCTCGCCAACTCAAGTCTGCCAGTTTCAACGGCTCGACGGGGTTGAGCCCCGCAATTTTACCGCTGACTTAACGGACCGCCTACGCACCCTTTAAACCCAATAAATCCGGATAACGCTCGCATCCTCCCTATTACCCCGGCTGCTCGCCCTGAG
+
GGGGGFGGFGGGGG<DGGGGGGGGGGGGFGGGGGGGGGGGGGGGGGGGGGGGGGGGGGGGGEFGGGGGGGGGGGFGGGGGGGGGGGGGGGGGGDCEFGGGGGGGEF@EGFGGGFGGGGGGGGGGGGGGGGGGGEGGGGGGGGGGGGGFGGGDEGGGGGD9FFGGGDFEGD7=:CFFGD4C:DGEGDC<7D3DFFDGGDDD375?FFBF?>B>FF??FFFF?9?F963>0??69(3>F0:BAA22:::?B:>A69?>06:6>2(4<01;B19B)58(.)5>:2>(((41(((.)(23#####
@M05025:18:000000000-B3NL5:1:1101:17177:10332 2:N:0:CACTCA
TTCAGAGGACTACCCGGGTATCTAATCCTGTTCGCTACCCATGCTTTCGAGCCTCAGCGTCAGTTGCAGACCAGACAGCCGCCTTCGCCACTGGTGTTCTTCCATATATCTACGCATTCCACCGCTACACATGGAGTTCCACTGTCCTCTTCTGCACTCAAGTTGCCCGGTTTCCGATGCACTTCTTCGGTTAAGCCGAAGGCTTTCACATCAGACCTAAGCAACCGCCTGCGCTCGCTTTACGCCCAATAAATCCGGATAACGCTTGCCACCTACGTATTACCGCGGCTGCTGGCTGGGT
+
EEGGGGGGGGGGGGGGGGGGGGGGGGGGGGGGGGGGGGGGGGGGGGGGGGGGGGGGGGGGGGGGGGGGGGGGGGGGGGGGGGGGGGGGGGGGGGGGGGGGGGGFGGGGGGGGGGGGGGGGGGGGGGGGGGGGGGGGGGGGGGG,EFFGGGGGGGGGEFGGGGGFEFGGGGGGDFGGGGGGGFCFGGGGD5CDDFFGGEGBBEFFFAAFFFFFFFFF?FFEBBFBD@>BF@6D0024>FFD@FF6?FF:(4:A<<>BB0:?:<349:B?B()587>>:18<(6A4(-,-41((55(-#####
@M05025:18:000000000-B3NL5:1:1101:3182:10349 2:N:0:CACTCA
TTCAGAGGACTACCCGGGTATCTAATCCTGTTCGCTACCCATGCTTTCGAGCCTCAGCGTCAGTTGCAGACCAGAGAGCCGCCTTCGCCACTGGTGTTCTTCCATATATCTACGCATTCCACCGCTACACATGGAGTTCCACTCTCCTCTTCTGCGCTCAAGTTCAACAGTTTCTGATGCAATTCTCCGGTTGAGCCGAAGGCTTTCACATCAGACTTATTGGACCGCCTGCGTTCCCTTTACGCCCAATAAATCCGGATAACGCTTGCCACCTACGTATTACCGCGCCTGCTGGCTGCAT
+
GGGGGGGGGGGGGGGGGGEFFFFGGGGGGGGGGGGGGGGGGGFGGDGGGGFGG?FGGGGEFGGGGGGGFGGGFGGCGGGGGGGGGGGGEGGGGGFFGGGGGGGGACFEFFFGGGGGGGGDCDGGGGGGDFDFCD8FFGFDFC98FFFFGGGFDDD>GEG6F9FFFGCCFGGGGGGGGGGDFGFFDCFGGD>D56*;5AGA9:*3@AB+1B<>FB@AF64@C:3:>>B(3(6=(/,6@3>E;E;;@6(,(6=)55<7>0:<<))((4((4()4,8(58().4-6)(4306?:?7?:?#####
@M05025:18:000000000-B3NL5:1:1101:26131:10423 2:N:0:CACTCA
TTCAGAGGACTACTCGGGTTTCTAATCCTGTTCGCTACCCATGCTTTCGAGCCTCAGCGTCAGTTGCAGACCAGAGAGCCGCCTTCGCCACTGGTGTTCTTCCATATATCTACGCATTCCACCGCTACACATGGAGTTCCACTCTCCTCTTCTGCACTCAAGTTCAACAGTTTCTGATGCAATTCTCCGGTTGAGCCGAAGGCTTTCACATCAGACTTATTGAACCGCCTGCACTTGCTTTACGCCCAATAAATCCTGACAACGCTTGCCACCTACGTATTACCGCCGCTGCTGGCAAGCT
+
<E<FFFFFEGGFGD@FGGEG@FFGFGFGGGGGF7BFGG8<<FFG9CFCFGFE:FGA<C6FE:FGGGCFDF<FFFEFF,DE+FGGEGGGGGGFFGFG,@FFCEDEGGGDE<FE9B@FGGGGGFFGG+:FGG@@EFFG8DCC9BFGFGGGFCFADFFEGCE8DGC:DCGGGGGGFG+D7D?DGGGCF7=CDGGGGF?DCEG>5>@A96AAAE*6+7@F?FEFCE4A<-(5>29>:(*)/)9)/)1((,.4(6434?C4)7)(7),6>F:(1897332(18<<?BF<<((416>B>?((#####
@M05025:18:000000000-B3NL5:1:1101:24246:10468 2:N:0:CACTCA
TTCAGAGGACTACAAGGGTATCTAATCCTGTTCGCTACCCATGCTTTCGAGCCTCAGCGTCAGTTGCAGACCAGAGAGCCGCCTTCGCCACTGGTGTTCTTCCATATATCTACGCATTCCACCGCTACACATGGAGTTCCACTCTCCTCTTCTGCACTCAAGTTCAACAGTTTCTGATGCAATTCTCCGGTTGAGCCGAAGGCTTTCACATCAGACTTATTGAACCGCCTGCACTCGCTTTACGCCCAATAAATCCGGACAACGCTTGCCACCTACGTATTACCGCGGCTGCTGGCAATGC
+
GGGGGGGGGGGGGGGGGGGGGGGGGGGGGGGFGGGGGFGGGGGGGGGGGGGGGGGGGGGGGGGGGGGGGGGGGGFGGGGGGGGGGGGGGGGGGGGGGGGGGGGFGGGGGGGGGGGGGGGGGGGGGGGGGGGGGGGGGGGGGGGGGGGFGGGGGGGGDGGGGGGGGGGGGFFGGGGGGGGFGGGGGGGGG+CDDFGDFEGFFEFFFF>AFFFFF@EAFFECE;ECF=>@@2>FFFEB2;<@;CF6?>FFF@FFFFFEF60613(,(-48:0))41(((4<FFA<),499B9>:02(-#####
@M05025:18:000000000-B3NL5:1:1101:17367:10469 2:N:0:CACTCA
TTCAGAGGACTACTGGGGTATCTAATCCTGTTTGCTCCCCACGCTTTCGTGCCTCAGTGTCAGTGTTGGTCCAGGTAGCTGCCTCCGCCATGGATGTTCCTCCTGATCTCTACGCATTTCACTGCTACACCAGGAATTCCGCTACCCTCTACCACACTCTAGTCGCCCAGTATCCACTGCAGTTCCCAGGTTGAGCCCAGGGCTTTCACAACGGACTTAAACGACCACCTACGCACGCTTTACGCCCAGTAATTCCGAGTAACGCTTGCACCCTTCGTATTACCGCGGCTGCTGGCAATAG
+
GGGFGGGGGGGGGGGGGGGGGGGGGGGGGGGGGGGGGGGGGGGGGGGGGGGGGFGGGGGGGGGGGGGGGGGGFGGGGGFGGGGGGGGGGGEFFFEFGGGGGGGGGGGGGGGGGGGGGGGFAGGGGGGGGGGGGGGF8FFGDGGGEGFCFFGGGFGGGFGGGGGGEGEGGGGGFGFDGGGGFGGAGGGFFGGF66CDGFGFFBEFFFFFFFFDFF=95FE4CE49=A>=D(.325->@@0(,46326;FF@FCC?EE(692@64(4421:22::?88B71(4AB2(36>BB(4)).-#####
@M05025:18:000000000-B3NL5:1:1101:13983:10550 2:N:0:CACTCA
TTCAGAGGACTACTCGGGTTTCTAATCCTGTTTGCTCCCCACGCTTTCGTTCTTGAGCGTCAGTGTATATCCAGTAAACTGCCTTCGCCGTTGGTGTTCTTCCTAATAACTACGCATTCCACCGCTTCACTAAGAATTCCGTTTACCTCTATATAACTCTAGTTAACCAGTATCCAAAGCGGACTGAGGTTGAGCCTCAGGCTTTAACTCTAGACTTGATAAACCGCCTACAAACTTTTTACGCCCAATAATTCCGGATAACGCTTGTGACCTATTTATTACCGCGGCTTCTGGCCTCAGC
+
GGGGGGGGGGGGGGGGGGFGGGGGGGGGGGGGGGGGGGGGGGGGGGGGGGGGGGFGGGGGGEEGGGGGGGGGGGGGGGGGGGGGFGGGGGGEBGGFGGGGGGGGGGGD9FFGGGDGGGGAFGGEGDGGGGGGGGGGGGGGGGGGGGCGFFAEAFGGGGGGGFFFGGGGGGGGCGDFFGFF>GCE>C7FCFGD??+C7CGFFFFFFFFFFFA=F@EFFA:*7EA=>):/59=EE353*9?:27=?F2;DF@3CF<;EF0(8<<106(/,)6A><<4).6<BA9>(7314-(,6<<?2#####
@M05025:18:000000000-B3NL5:1:1101:5544:10554 2:N:0:CACTCA
TTCAGAGGACTACAAGGGTTTCTAATCCTGTTTGCTCCCCACGCTTTCGCACCTCAGCGTCAGTAATGGACCAGTAAGCCGCCTTCGCCACTGGTGTTCCTGCGAATATCTACGAATTTCACCTCTACACTCGCAATTCCACTTACCTCTTCCATACTCAAGACTTCCAGTATCAAAGGCAGTTCCGGGGTTGAGCCCCGGGATTTCACACCTGACTTAAAAGTCCGCCTACGTGCGCTTTACGCCCAGTAAATCCGAACAACGCTAGCCCCCTTCGTATTACCGCGCGTGCTGCCAGCAT
+
GC<FE@@FGFGC@FGGGGFGCFGFFCA6C6CECFFEFCFEGDEGGGGGGGG:CF<EGGGGGFCFFGGGGGGFGGGFED?FCGEGGGFG7FE@EGGGGGC9<FEGG>CFGFGEFGDFCBFFFAFEGGGGFGCFGGEEGGGDFGGGCF,@=9DGGF=EEEFG3>CEG@,3@9==:?=EF7FFGDCAF7+=D6D**30?*9C*:>*38/:BF+0>A=DFFFCFEEFEEC(036732;86;>>71;7;;>01,5)6:AF701?021(((((,4(::>BBF?(,1,)6239>(-,4((-).#####
@M05025:18:000000000-B3NL5:1:1101:16521:10558 2:N:0:CACTCA
TTCAGAGGACTACACGGGTATCTAATCCTGTTTGCTACCCACGCTTTCGAACCTCAGCGTCAGTTACAGACCAGAGAGCCGCTTTCGCCACTGGTGTTCTTCCATATATCTACGCATTTCACCGCTACACATGGAGTTCCACTCTCCTCTTCTGCACTCAAGTCTCCCAGTTTCCAATGCACTACTCCGGTTAAGCCGAAGGCTTTCACATCAGACTTAAAAGACCGCCTGCGTTCCCTTTACGCCCACTAAATCCGGATAACGCTTGCCACCTACGTATTACCGCGGCTGCTGGCGGGGT
+
FDGFG<EGGGGGGGGGGGGGGGGGGGGGGGGGGGGGGGGGGGGGGGGGGDGGGGGGGGGFGGGGGGGGGGGGGGCGGGGCFFECGGGGGGG8FGAFFCGGGDGFGGGGE?AFGGGGGGGGFFGGGEGGGF?EFG?FFGGGGGFFGGGGGGGEFFG:FDEEFFFD:FGGF8DGEGGFDGDFGGGGGDGGG>CDCFFGFECEFDFFFFFFFFEEFEEFFFE4A*92B==BF@=DFF<FFF.7;4>@?238(3.4;3939B:1:<5((2:?F?25:B0??22-()-6:6((((-3),.8#####
@M05025:18:000000000-B3NL5:1:1101:27529:10600 2:N:0:CACTCA
TTCAGAGGACTACTCGGGTTTCTAATCCTGTTTGCTCCCCATGCTCTCATGCCTCAGCGTCAGTTACAGTCCAGTAAGTCGCCTTCGCCACTGGTGTTCTTCCTAATCTCTACGCATTTCACCGCTACACTAGGAATTCCACTTACTTCTCCTGCACTCTAGTTAAACAGTTTTATATGCTTTATACAGGTTAAGCCTATATATTTAACATATAACTTGTTTAACCGCCTACGCATCCTTTCCGCCAAGTTATCCCGAACAACGCTTGCCACCTACGTCTTACCGCCGCTGCGGCCAAACG
+
-EFF9@<FEEFG@EC;CCG@@@FGGEGCFEFGGGFF,;FGGFGD9,,,6<,@CFGC@E7FCF7F<FFEGAFEA8AFGG@AEC:6BE,:CFC,?<BFG:FFGG<FC,FA,A,CEF7:F:FFGEDCE:CFDF;FFGGAFDAEDFFBDE,38EAF84=8E=8DD,7EEFGGG?3=D=FGFF8FD==,+3DFC?DCDDDD85=942+2;CB94?;=AC*+5<CE@DE7>@)))8@B5>F)7)6<6*1>-:(/(.**9*65=@F(1=14(((,2(4)(/43(((/,7C=8((4(((((--4#####
@M05025:18:000000000-B3NL5:1:1101:2723:10619 2:N:0:CACTCA
TTCAGAGGACTACTCGGGTTTCTAATCCTGTTCGCTACCCATGCTTTCGAGCCTCAGCGTCAGTTGCAGACCAGACAGCCGCCTTCGCCACTGGTGTTCTTCCATATATCTACGCATTCCACCGCTACACATGGAGTTCCACTGTCCTCTTCTGCACTCAAGTTGCCCGGTTTCCGATGCACTTCTTCGGTTAAGCCGAAGGCTCTCACATCAGACCTAAGCAACCGCCTGCGCTCGCTTTACGCCCAATAAATCCGGATAACGCTTGCCACCTCCGTATTACCGCGGCTGCTGGCAGTCG
+
GEGGGGGGGGGGGGGGGGGGGGGGGGGGGGGGGGGGGGGGGGGGGGGGGGGGGGGGGGGGGGGGGGGGGGGGGGGGGGGGGGGGGGGGGGGGGGGGGGFGGGGGGGGGGGGGGFGGGGGGGGGGGGGDGGGGGGGGGGGGGGGGGGGGGGGGGGGGGFGGGGGGGGGGGGGGGGGGGGGGGGGCGGGGGGGGGFGG;?>>9>AFFFFAFF?EFFFFFFEEFFE@FDFFFFFFF;2;9>1;;CE@F>BB0?7A<)429>6?FADBFB428427:B(39,.:?))6((4(41(32?(,#####
@M05025:18:000000000-B3NL5:1:1101:13418:10647 2:N:0:CACTCA
TTCAGAGGACTACTAGGGTTTCTAATCCTGTTCGCTACCCATGCTTTCGAGCCTCAGCGTCAGTTGCAGACCAGAGAGCCGCCTTCGCCACTGGTGTTCTTCCATATATCTACGCATTCCACCGCTACACATGGAGTTCCACTCTCCTCTTCTGCACTCAAGTTCAACAGTTTCTGATGCAATTCTCCGGTTGAGCCGAAGGCTTTCCCATCAGACTTATTGAACCGCCTGCACTCGCTTTACGCCCAATAAATCCGGACAACGCTTGCCACCTACGTATTACCGCGCCTCCTGGCTAGGG
+
GGGFGGFGGGGFFFGGGFEFDGGFDGFFGFGGGGGGGDGGGGGGGGGGGGFGGFGGGGGGGDGGGGGFFGGFGGGGGGGGGGGGGGGGGGGGGGGGGGGGGGGFGGGGFGGGGGGEGGGGFGGGGGGGGG?FFGFGGGGGCF;DGGGFGGDGGCGDGFGGGGFCFGGGF?,@CFDG@FGFCGGC7=9DDCGGDFCFGFG>A>FFF5<+33ADF3>6FFEFFFECE)52@FBBBEFFFB?@0>EFFF>;1@;E6?C41,/1(,,32::0182<:<B>(2<<24<910(((((.()(,#####
@M05025:18:000000000-B3NL5:1:1101:28975:10688 2:N:0:CACTCA
TTCAGAGGACTACTAGGGTTTCTAATCCTGTTCGCTCCCCACGCTTTCGCTCCTCAGCGTCAGTAACGGCCCAGAGACCTGCCTTCGCCATTGGTGTTCTTCCCGATATCTACACATTCCACCGTTACACCGGGAATTCCAGTCTCCCCTACCGCACTCCAGCCCGCCCGTACCCGGCGCAGATCCACCGTTAGGCGATGGACTTTCACACCGGACGCGACGAACCGCCTACGCGCCCTTTACCACCAATACATCCGGATAACGCTCGCACCCTACCTATTACCGCCGCTGCTGGCTCCAG
+
FDGGFFGGCFFGGGGGGCFGGGGGGGGGGGGGGGGGGGGGGGGGGGGGGGGGGGGGFFGGGEDFGGGGGGGGGFGGGGGGFGGGDGGGGEGFGGGGGGGGGGGGGDGFEFEFFGGGGGGGGGGGGGGFGGGGGDEGGGGGGFGGGGDGCGGGGEGDGGGGG>F:A@>E>E9EEDDDG?CD=<C9CF4CFGGG<58FDEGDF;AAFFF67AEF599B@F>62;9>>B>9>-138(39>9>049A).5(,(.4).)68((-(39)-(((-((,4:080(4).-59<01(-((--.)(,#####
@M05025:18:000000000-B3NL5:1:1101:8320:10774 2:N:0:CACTCA
TTCAGAGGACTACGGGGTATCTAATCCTGTTCGCTACCCATGCTTTCGAGCCTCAGCGTCAGTTACAGACCAGAGAGCCGCCTTCGCCACTGGTGTTCTTCCATATATCTACGCATTCCACCGCTACACATGGAGTTCCACTCTCCTCTTCTGCACTCAAGAAACACAGTTTCCGATGCAATTCCTCGGTTAAGCCGGGGGCTTTCACATCAGACTTATCTTTCCGCCTGCGCTCGCTTTACGCCCAATAAATCCGGACAACGCTTGCCACCTACGTATTACCGCGGCTGCTGCCCCAGGC
+
GGGGGGGGGGGGGGGGGGGGGGGGGGGGGGGFGGGGGGGGGGGGGGGGGGGGGGGGGGGGGGGGGGFGGGGGGFGGGGGGGGGGGGGGGGGGGGGGGGGGGGGGGGGGGGGGGGGGGGGGGGEGGGGGGGGGGGGGGGCGDFGGGGGGG@FGGGGGGGGGFFFFGGGGGGGGGCCDGGDGCGFGG7CC7D>GGCGGD>GFFFFFA=6@AFFEF44FFFEEEEEF377D6@?>9@FFFFF0)51:09<1:22<AF:;909;(.762,(824412(((.,6()..30-301234?)4(#####
@M05025:18:000000000-B3NL5:1:1101:23183:10792 2:N:0:CACTCA
TTCAGAGGACTACAGGGGTATCTAATCCTGTCTGCTCCCCACGCTTTCGTGCCTCAGTGTCAGTGTTGGTCCAGGTAGCTGCCTTCGCCATGGATGTTCCTCCTGATCTCTACGCATTTCACTGCTACACCAGGAATTCCGCTACCCTCTACCACACCCTAGTCCCCCAGTATCCACTGCAGTTCCCAGGTTGAGCCAAGGGCTTTCACAACGGACTTAAACGACCACCCACGCACGCTTTCCGCCCATTCACTCCGTGTAACGCTTGCACCCTTCCGTTACAAGCCGCTGCTCTCAGCAT
+
FEFFD-6D,CFEFFEFCB@@EFFAEGEGD<CFEGGGFGGGFC@FEGCFDDECFFEFFEFEGG<@6CFC6B6EFFFGGGGEC<@EEGGFFCF@ACEFEEEFGE?DF,CEG99EEFDFGCGDCEFFFFEEEF,B=EC8EGGGGGDE>FGGGDFGFCGCC+>DG8EG,3DCE=DF:EGC?=?D8D?,=DFGFD?F+9;:0*+55?@6*6+94+18?=8B*;A*66>22:@9@(6>@@5=;9@;<)7730:6(/).)))/,/(30)6(,,1(-4878112((),(()).((-(((-))).#####
@M05025:18:000000000-B3NL5:1:1101:26388:10803 2:N:0:CACTCA
TTCAGAGGACTACACGGGTATCTAATCCTGTTCGCTACCCATGCTTTCGAGCCTCAGCGTCAGTTGCAGACCAGAGAGCCGCCTTCGCCACTGGTGTTCTTCCATATATCTACGCATTCCACCGCTACACATGGAGTTCCACTCTCCTCTTCTGCACTCAAGTTCAACAGTTTCTGATGCAATTCTCCGGTTGAGCCGAAGGCTTTCACATCAGACTTATTGAACCGCCTGCACTCGCTTTACGCCCAATAAATCCGGACAACGCTTGCCACCTACGTATTACCGCGGCTGCTGGCCCGGG
+
GEGGGGGGGGGGGGGGGGGGGGGGGGGGGGGFGGGGGGGGGGGGGGGGGGGGGGGGGGGGGGGGGGGGGGGGGGGGGGGGGGGGGGGGGGGGGGGGGGGGGGGGGGGGGFGGGGGGGGFFGGGGGGGGGGGGGGGGGGGFFGGGGFGFGFGGGGGGGGGGGFG,EFFGGGGGGGGGGGGGGGGFGGF7D+@DDFGGGBGDFFFFFF4AFAEFA@FFFFFEEEE439>B@FB0=@E;01<DFFF?FF><1(4@4<C8100268:>BB81:>AF?82>B:7A:>2<(423(99(44(-#####
@M05025:18:000000000-B3NL5:1:1101:21883:10812 2:N:0:CACTCA
TTCAGAGGACTACCGGGGTATCTAATCCTGTTTGCCCCCCACGCTTTCGCACCTGAGCGTCAGTCTTTGTCCAGGGGGCCGCCTTCGCCACCGGTATTCCTCCAGATCTCTACGCATTTCACCGCTACACCTGGAATTCTACCCCCCTCTACAAGACTCTAGCCTGCCAGTTTCGGATGCAGTTCCCAGGTTGAGCCCGGGGATTTCACATCCGACTTGACGGACCGCCTGCGTGCGCTTTACGCCCAGTAATTCCGATTAACGCTTGCACCCTCCGTATTACCGCGGCTGTTGCCATCAC
+
CFGGG9CFFFGGGGGGGGEGGGGGFGGGGFFFDGGGGGGGGEFGGGGGGGGGGGGGGGGGGGGGGGGGDGGGGFGEGFGGGGGGFGGGGGGGGGGGGGGGGGGGGFFGGGFGGGGGGGGDFGGGEGGGGGGGGDFCFGGGGGGGGGGGGGGGGF?FGGFGGFGGG6DFGFEGGGGGCDGDCFFGGGGGGGGGFFGCFFGDBEE:F=AFFB<>F?FFF>7)2(-19>>>BF(1(4(-(--8:463?6><05<<B2:23(,-2).366<0:<D12(169?((5<<)3;(,7,(().)-#####
@M05025:18:000000000-B3NL5:1:1101:23704:10829 2:N:0:CACTCA
TTCAGAGGACTACTCGGCTTTCTAATCCCGATCGATACCCACGCTTTCGTGCTTCAGCGTCAGTTGGGCTCCGGTATGCTGCCTTCGCAATCGGAGTTCTGCGTGATATCTATGCATTACACCTCTACACCACGCATTCCGCCTACTTCTCGCCCACTCAAGAACGCCATGCTCCACGGCGGAGCGAGGTTGAGCCCCACGACTTTACCGCTGACTGGCCCTCGCGCCCATGCCCCCTTTAACCCCAATCAAGCCGACAACTGTTCGAATCCTGCCTACTACGGCGACCGATGCCCGAAGC
+
C6EEEFA<;CE@,6C;6,C6CEA@<D@C,,,7+@FGGG<FFE+@6@CFGA@F<FGGGGEBC@:,<E,FF696@C@C7,CACDFCA@B,844E,C:@F,<FC9==::FAFFD?AEGC<FGGGFG,E=E,C::4@8EE+BEFCE78>@F,=,,6=C>@E83,6,,@@C6C67,,787>FCGG175CDCC<CCDCC)708>*053))2+;1*2((0((**)(,((((--((((((,)(,-41)446>((-3(,.).),432(-()(.)),(.,-:)).42.444:-(((,-(((40().#####
@M05025:18:000000000-B3NL5:1:1101:23774:10831 2:N:0:CACTCA
TTCAGAGGACTACTCGGGTATCTAATCCTGTTCGATCCCCACGCTTTCGTGCCTCAGCGTCAGTTGAGCGCCGGTATGCTGCCTTCGCAATCGGAGTTCTGCGTGATATCTATGCATTTCACCGCTACACCACGCATTCCGCATACTTCTCGCTCACTCAAGAAGACCAGTTTCAACGGCAGGCCGGTGTTGAGCACCGACATTTGACCGCTGACTTAACCTTCCGCCTACGCACCCTTTAAACCCAATAAATCCGGATAACGCTCGCATCCCCCGATTTACCGCGGCTGCTGGCCGAGCC
+
GGGGGGGGGGGGGGGGGGGGGGGGGGGGGGGGGGGGGGGGGGGGGGGGGGGGGGGGGGGGGGGGGGGGGGGGGGGGGGGGGGGGGGGGGGGGGGGGGGGGGGGGGGGFGGGGGGGGGGCFFGGGGGGGGGGFGGGGGGFGGGDGGGGGGGGGGEGEGGGGGEFFGGGGGFCEF@FGGGGDGDGEGGGGGGDDFAC7?ADFEF:=AFFFFAB031;FFFEF<C<E@?F018B(26>>FFFBF99>:,80::A46A2948(4><0312201-94(-,6((-42--(((-((-,),514#####
@M05025:18:000000000-B3NL5:1:1101:2296:10847 2:N:0:CACTCA
TTCAGAGGACTACTAGGGTTTCTAATCCTGTTCGATCCCCACGCTTTCGTGCCTCAGCGTCAGTCGGGCGCCGGTATGCTGCCTTCGCAATCGGAGTTCTGCGTGATATCTATGCATTTCACCGCTACACCACGCATTCCGCATACTTCTCGCCCACTCAAGATCCCCAGTTTCAACGGCCGGCCCGGGTTGAGCCCGGACATTTTACCGCTGACTTAAAAATCCGCCTACGCACCCTTTAAACCCAATAAATCCGGATAACGCACGCATCCTCCGGATTACCGCGGCTGCTGGCCGGGAT
+
GFGGFFGGCFGGGGGGGGGGGGGGGGG<EFGGFGEDGGGGGGGGGGGGGGGGGGGGGGGGGGGGGGGGGGGEGGGGGGGGGFGGGGGGGGGGGGDGGGGGAFECGDGGC<@EFFFGGGGGGGGDFCFGGGGGGGEDGGGDG+3@>=F89,@CC>>EEDCFGGFGGF@FCEGGGGGGCD*9?>5=GC4CGG5)76CDC3<35)9CCFAF?@>BB>0B*=4:A7:B7(32?(.-((7(3(8:<A4AB1:0(8>44>3;6208<760((410:B0358((4(,5<A022((-304)34.#####
@M05025:18:000000000-B3NL5:1:1101:2090:10882 2:N:0:CACTCA
TTCAGAGGACTACCAGGGTTTCTAATCCTGTTTGCTCCCCATGCTCTCATGCCTCAGCGTCAGTTACAGTCCAGTAAGTCGCCTTCGCCACTGGTGTTCTTCCTAATCTCTACGCATTTCACCGCTACACTAGGAATTCAACTTACCTCTCCTGCACTCTAGTTAAACAGTTTTATATGCTTGCTACAGGTTAAGCCTATATATTTAACATATAACTTGTTTAACCGCCTACGCATCCGTTACGCCCAGTTATTCCGAACAAGGCTTGCCACCTCCGTATTACCGCGGCTGATGGCAAGTA
+
ED@FEFFGGFFGDFGGEECC@E,EFC<EFF<F<ECFFA8B<C,,C,,CFF,9@<FDFFG,8C:EFCEEFGGFFFAFGD,E,@@FGGD@C:FF<E@?9@FFAF5,?<EF,?5CEFE7C,5F5EFGG7FGGGFDGG8E?8>,@EEFGGF894@D8DCGFGGAGFA===DFGGF8F+D@++683=+6=98DD6A=DFGCF5=0<DFFDD;;D<*:?CEF7C@E6)CE7*)185AC>5>A9=)-)-:A2>==/7*/>*8*(59103(/(/6615/38(/,.(/,/75;(,7(311()6)(#####
@M05025:18:000000000-B3NL5:1:1101:23547:10915 2:N:0:CACTCA
TTCAGAGGACTACAGGGGTTTCTAATCCTGTTCGCTACCCATGCTTTCGAGCCTCAGCGTCAGTTGCAGACCAGAGAGCCGCCTTCGCCACTGGTGTTCTTCCATATACCTACGCATTCCACCGCTACACATGGAGTTCCACTCTCCTCTTCTGCACTCAAGTTCAACAGTTTCTGATGCAATTCTCCGGTTGAGCCGAAGGCTTTCACATCAGACTTATTGAACCGCCTGCACTCGCTTTACGCCCAATAAATCCGGATAACGCTTGCCACCTACGTATTACCCCGGCTGCTGGCTTGGA
+
GGGGGGGGGGGGGGGGGGGGGGGGGGGGGGGGGGGGGGGGGGGGGGGGGGGGGGGGGGGGGGGGGGGGGGGGGGGGGGGGGGGGGGGGGGGGGGGGGGGGGGGGGGGGGGGGGGGGGGGGGGGGGGGGGGGGGGGGGGGGGGGGGGGGGGGGGGGGGGGGGGGGGGGGGGGGFGGGGGGGGGGFGGGGGGGGGFFFG>C>BFFFFFFFFFEEFBBFFFFFFEEFF9@@5=BBBEFF?>?;;EEF<;F?=@FAEFC=@2?::).46?<??:<<?7>?FB?F?254((76>>662?74#####
@M05025:18:000000000-B3NL5:1:1101:16889:10921 2:N:0:CACTCA
TTCAGAGGACTACAAGGGTATCTAATCCTGTTCGCTACCCATGCTTTCGAGCCTCAGCGTCAGTTGCAGACCAGAGAGCCGCCTTCGCCACTGGTGTTCTTCCATATATCTACGCATTCCACCGCTACACATGGAGTTCCACTCTCCTCTTCTGCACTCAAGTTCAACAGTTTCTGATGCAATTCTCCGGTTGAGCCGAAGGCTTTCACATCAGACTTATTGAACCCCCTTCACTCGCTTTACGCCCAATAAATCCGGACAACGCTTGCCACCTACGTATTACCTCGGCTGCTGCCCGCTC
+
FAFCFFGGFGGFGGGGGGGGGGGGGGGGGGGGGGGGDGFCFGFGGGGGGGGGGGGFGGGGGGGGGGGGGGGGGGFGGGGGGGGGGGGGGGGGGGGGGGGGGFGGGFGG<CFGGGG@FGGFGGGGGGGGGGFGGGGGGGGGAGGFDEGGGGGGGFGGFFGGGGD=::EGGGFGAFGGGGGGGGGGG@=?GCDC;AFFGEGA5B*3968@FCA=9=EAFFCEF4EAB@(-6@(5*7?B>((6=CE(29@F?15A4C<;>0;96?:143,8?BF<123:?2?A?9AF)23(((41:4).#####
@M05025:18:000000000-B3NL5:1:1101:10178:10944 2:N:0:CACTCA
TTCAGAGGACTACAAGGGTTTCTAATCCTGTTTGCTCCCCATGCTCTCATGCCTCAGCGTCAGTTACAGTCCAGTAAGTCGCCTTCGCCACTGGTGTTCTTCCTAATCTCTACGCATTTCACCGCTACACTAGGAATTCCACTTACCTCTCCTGCACTCTAGTTAAACAGTTTTATATGCTTTCTACAGGTTAAGCCTATATATTTAACATATAACTTGTTTAACCGCCTACGCATCCTTTACGCCCAGTTATTCCGAACAACGCTTGCCACCTACGTATTACCGCGGTTGCCGGCGGGTA
+
GFGGGFGGGGGGGGGGGGFGGGGGGGGGGGGGGGGGGGGGGGGGGGGGGGGGGGGGGGGGGGGGGGGGGGGGGGGGGFGGGGGGGGGGGGGGGGGGGGGGGGGGGGGGFGGGGGGGGGGGGGGGGGGGGGGGGGEGGGGGGGGGFGGGGGGGGGGGGGGGGGDGFGGGGGGCFGFGGGGGGGDFGGFFCD?2=5DFGFGFFFFFFF@77CEDFEC7BFFCECEE7@=>:=>@AA5>ABEA4:A4925>2@FF?CEE35=2@2((22((2(/73;;((/3)6)9)(602(,-()((,#####
@M05025:18:000000000-B3NL5:1:1101:17734:10948 2:N:0:CACTCA
TTCAGAGGACTACCAGGGTATCTAATCCTGTTTGCTCCCCACGCTTTCGTGCCTCAGTGTCAGTGTTGGTCCAGGTAGCTGCCTTCGCCATGGATGTTCCTCCTGATCTCTACGCATTTCACTGCTACACCAGGAATTCCGCTACCCTCTACCACACTCTAGTCATCCAGTATCCACTGCAGTTCCCAGGTTGAGCCCAGGGCTTTCACAACGGACTTAAATAACCACCTACGCACGCTTTACGCCCAGTAATTCCGAGTAACGCTTGCACCCTTCGTATTCCCGCGGCGGCTGGCACTAC
+
GGFGGFGGGGGGGGGGGGGGGGGGGGGGGGGGGGGGGGGGGEGGGGGFGGGGGGGGGGGGGFGAFFGGGGFGGGGGFGGGGGGGGGGGGGGGGGGGGGGFFGGGGGGGGGGGGGGGGGGGGGGGFGEGGGGFFGC=BDFDFGGDEGGGGGGGCFGGGGGGGCGGGGGGGFGGFGCFGGGDDFGG8DFGGGGFDFFGDFFF?DDF6FFFF?8=B==>?FF**;7AEF@==BEFFF>A>@2@=FF?F(>1?E<3?5C932:?@9)(6<?(434;747::,(32)).3900(((-((,(#####
@M05025:18:000000000-B3NL5:1:1101:2127:10986 2:N:0:CACTCA
TTCAGAGGACTACCAGGGTTTCTAATCCTGTTCGCTACCCATGCTTTCGAGCCTCAGCGTCAGTTGCAGACCAGACAGCCGCCTTCGCCACTGGTGTTCTTCCATATATCTACGCATTCCACCGCTACACATGGAGTTCCACTGTCCTCTTCTGCACTCAAGTCGCCCGGTTTCCGATGCACTTCTTCGGTTAAGCCGAAGGCTTTCACATCAGACCTAAGCAACCGCCTGCGCTCGCTTTACGCCCAATAAATCCGGATAACGCTTGCCACCTACGTATTACCGCGGCTGCTGGCCAGGA
+
GGGGGGGGGGGGGGGGGGGGGGGGGGGGGGGGGGGGGGGGGGGGGGGGGGGGGGGGGGGGGGGGGGGGGGGGGGGGGGGGDGGGGGGGGGGGGGGGGGGGGGGGGGGGGGGGGGGGGGGGGGGGGGGGGGGGGG?DGGGGFGGGGGGGGGGGGGDGFGGGGGGGGGCGGGEGCGGGDGGGGGGGGGGF>DGGGFFGDEGFEEFFFAAABFCFFFFFFFF>EBEBF:@FFFF@696?F>DFDFF@?11:6?0ABFBFF6?BFFFF>:?6<04?:7(53:2>7<4)309((-,1)4:(#####
@M05025:18:000000000-B3NL5:1:1101:6898:11051 2:N:0:CACTCA
TTCAGAGGACTACCCGGGTTTCTAATCCTGTTTGCTCCCCACGCTTTCGTGCCTCAGTGTCAATGTTGGTCCAGGTAGCTGCCTTCGCCATGGATGTTCCTCCTGATCCCTACGCATTTCACTGCTACACCAGGAATTCCGCTACCCTCTACCACATTCTAGTCATCCAGTATCCACTGCAGTTCCCAGGTTGAGCCCAGGGCTTTCACAACGGACTTAAATAACCACCTACGCACGCCTTACGCCCAGTAATTCCGAGTAACGCTTGCACCCTTCGTATTACCCAGGCTGCTGGCTAGAA
+
C96CC<FCDFFCEGF@FGGGCFDDFEFFFCFFFCCEF<FEAFCCFEFGEEGGGGG<<EGGGEFFGEFE@@<EGG8FBCE@FFFGGGGGG7=8<<,5AEFEEEFF<9AF,E<<FEGGE@AFFG=AFCGG:FFF8BEDG8;=DECEGEFG??GFGGC8,,7@D;EFCDGA=,=DC@F9D9DGF=+@DCFFFD?DDF@DCFFF?*9AACFFFBCAF55A5;6*1>A9*.7@)<BE29--29(7(76976(47.7)7)7)46;@DEC092707<?:6(3:B:(8(-62(),((((-53?0#####
@M05025:18:000000000-B3NL5:1:1101:2073:11055 2:N:0:CACTCA
TTCAGAGGACTACAAGGGTATCTAATCCTGTTTGCTCCCCATGCTCTCATGCCTCAGCGTCAGTTACAGTCCAGTAAGTCGCCTTCGCCACTGGTGTTCTTCCTAATCTCTACGCATTTCACCGCCACACTAGGAATTCCACTTACCTCTCCTGCACTCTAGTTAAACAGTTTTATATGCTTTCTACAGGTTAAGCCTATATATTTAACATATAACTTGTTTAACTGCCTACGCATCCTTTACGCCCAGTTATTCCGAACAACGGTTGCCACCTACGTATTACCGCGGCTGCTGGCATAGG
+
--C<F<EEFFGGGGFGG7FGGGGGGGFCGGFC<,FFGGGGFF<FFGAFGGCDFGDEFD@,8@FEFFGGFGGG@FFGGFGGGGGGGG?@FGCF@EGEFFGGA??FFFFGCDFFGCBFGGGGF?FGD+@F8@:EFC8EGGGCFFGFGDDA,,,@ADEF?FFCG9FFFGFFGGGGD9FGCFFFF?FGGFFFG6?FFFFD=:=DDFFFFFCB7+;ACCEFFFFCACFF7*58@@CFAAD==CECE;CAD)/54<>AE7>?:-5>@=B((/24;)//6;E8;=)/57?@(021>92<?),(#####
@M05025:18:000000000-B3NL5:1:1101:12310:11068 2:N:0:CACTCA
TTCAGAGGACTACCAGGGTTTCTAATCCTGTTCGCTACCCATGCTTTCGAGCCTCAGCGTCAGTTGCAGACCAGAGAGCCGCCTTCGCCACTGGTGTTCTTCCATATATCTACGCATTCCACCGCTACACATGGAGTTCCACTCTCCTCTTCTGCACTCAAGTTCAACAGTTTCTGATGCAATTCTCCGGTTGAGCCGAAGGCTTTCACATCAGACTTATTGAACCGCCTGCACTCGCTTTACGCCCAATAAATCCGGACAACGCTTGCCACCCACGTATTACCGCGGCTGCTGGCTGTGT
+
FGGGGGGGGGGGGGGGGGGGGGGGGGGGGGGGGGGGGGGGGGGGGGGGGGGGGGGGGGGGGGGGGGGGGGGGGGFGGGGGGGGGGGGGGGGGGGGG@EGGGGGGGGGGGGGGGGGGGGGGGGGGGGGGGGGGFFGGGGGGFFFGGGGGGGGGGGGGGGGGGGFFGGGGGGGGGGGGGGGFC?FFGGG7D+CDGFGGGFG5>AFFFFFFFFFEFFFFFFF?EEEEE@@B2@FB=EFE5;<0=6;?FF@DD@EF<CE;9@(496(-(:?<8(4<(((,-,(62<A4(332(33(38(,#####
@M05025:18:000000000-B3NL5:1:1101:23608:11069 2:N:0:CACTCA
TTCAGAGGACTACCCGGGTATCTAATCCTGTTCGCTACCCATGCTTTCGAGCCTCAGCGTCAGTTGCAGACCAGAGAGCCGCCTTCGCCACTGGTGTTCTTCCATATATCTACGCATTCCACCGCTACACATGGAGTTCCACTCTCCTCTTCTGCACTCAAGTTCAACAGTTTCTGATGCAATTCTCCGGTTGAGCCGAAGGCTTTCACATCAGACTTATTGAACCGCCTGCACTCGCTTTACGCCCAATAAATCCGGACAACGCTTGCCCCCTACGTATTACCGCGCCTGCTGGCATACT
+
GGGGGGGGGFGG8EGGEDFGGGGDFGGGFGGGGGGGGGFGDFEFGGGFG@FGGEFGGGCCCGGGGGGGGGGGGFGGGCGG@@CFGGFGGGGDGGGGGDGGGGGGGDFGGGGGGGDGGGGGGGGGGGEGGGGGG?CEG?FGGGFGDFFGGGGGGGGAFGGGG9DEGGGGGDFEGGGGCCFFGGGAD;FGDGGGGFDFGEG??56A;989=+A>FF9FFFCE?4?CEFFBFFDB@@9112;D234((.(62843>E?(.7<0;2(26:?11.)-2((.(3,6.)6<(71(4:(87),-#####
@M05025:18:000000000-B3NL5:1:1101:27171:11112 2:N:0:CACTCA
TTCAGAGGACTACTAGGGTTTCTAATCCTGTTTGCTCCCCACGCTTTCGCATCTGAGCGTCAGTCTTTGTCCAGGGGGCCGCCTTCGCCACCGGTATTCCTCCAGATCTCTACGCATTTCACCGCTACACCTGGAATTCTACCCCCCTCTACAAGACTCTAGCCTTCCAGTTTCGGATGCAGTTCCCAGGTTGAGCCCGGGGATTTCACCTCCGACTTGACAGACCCCCTGCGTGCGCTTTACTCCCAGTAATTCCTATTAACGCTTGCACCCTCCGTATGACCGCGCCTGCGCGCTCGGG
+
<FCFGFGGFGGFCFCFFG<F@FGFGGGGGFGGGFGGGFGEGE7@FFFFGGDEE,@ECFFGGGGGGFGGGGGGF8,6@FCGGGGGGF7?4BF,@=FGG,AFFGGF<5FGFGGGFFGGGGGA9FFEGGGEGGFDED?F9FFGDFGGGG>@9E7AA9A6EFGGGEFGF,@EGC@F7CDDGG4*4CF@CGG>4*3;76C4CFD)))).)2;AF*7:;6(885)4/;)61/(-9;04(4(3,19B:44)458:).4)).)6)6)-6)6618646)4.8(4((-47()65022(4,8((((-#####
@M05025:18:000000000-B3NL5:1:1101:23244:11150 2:N:0:CACTCA
TTCAGAGGACTACTAGGGTTTCTAATCCTGTTCGCTACCCATGCTTTCGAGCCTCAGCGTCAGTTGCAGACCAGAGAGCCGCCTTCGCCACTGGTGTTCTTCCATATATCTACGCATTCCACCGCTACACATGGAGTTCCACTCTCCTCTTCTGCACTCAAGTTCAACAGTTTCTGATGCAATTCTCCGGTTGAGCCGAAGGCTTTCACATCAGACTCATTGAACCGCCCGCACTCGCTTTACGCCCAATCAATCCGGACAACGCTTGCAACCCACGTATTCCCCCGGTTTCTGGCGGATG
+
GCFGGDGGGGGGGGGGGGGEEGFCFGFDFFGGFGGGGDGFGGGGGGGGGGGGGGGGGGGEGGGGGGGGGFGGGGGDFGGGGGGCEGGGGGGGGGGGFGGFGFEEGGGGGGGGGGCFGDEGGGFEEE:CFGFBEEDDFFCFAFEF,DDEFGGFGCCG8EGCF9D,EE89EEFGDFGF@F=DF77AC++=C+=D>FCFFA5@>5>>9FB>=>ABFE*?FFFE**:A@B2>(((5(31@19;?;CC0696;;;(/;);6(-302(4,13((4,)5((,236:<0).)(-4(,(())).4#####
@M05025:18:000000000-B3NL5:1:1101:3006:11194 2:N:0:CACTCA
TTCAGAGGACTACTAGGGTTTCTAATCCTGTTTGCTCCCCATGCTCTCATGCCTCAGCGTCAGTTACAGTCCAGTAAGTCGCCTTCGCCACTGGTGTTCTTCCTAATCTCTACGCATTTCACCGCTACACTAGGAATTCAACTTACCTCTCCTGCACTCTAGTTAAACAGTTTTATATGCTTTCTACAGGTTAAGCCTATATATTTAACATATAACTTGTTTAACCGCCTACGCATCCTTTACGCCCAGTTATTCCGAACAACGCTTGCCACCTACGTATTACGGCCGCTGCTGGCCTCCC
+
FGFGGFGGGGGFECFGDF,;8@EE@<FGFFFGGGCFGGFCGGFF,CCFFFGC,,EFEGDFGGGGGGGFEGGCFGGFCGC@:@@FGGGGGGGFGGEGFGCGAGGGGFGA<DF9<ABECFFCGFG>7:FE9FA@DF8AEDD;@EGGGG?,2@@CCFGFGCDAD;=DE8FDGGEGDFGGCFFCD8=,CDGGGCDDFD7D=FGFFF7D9DFFFFBDF7CFFECEEFF@=@A9==@CFADAAEEEA4CAF4>=@@*8C?FF@@=2@23,21,/(.;):6=3;3)4;6.(((((,-70)),(#####
@M05025:18:000000000-B3NL5:1:1101:22578:11194 2:N:0:CACTCA
TTCAGAGGACTACAGGGGTTTCTAATCCTGTTCGATACCCACGCTTTCGTGCTTCAGCGTCAGTTGGGCGCCGGTATGCTGCCTTCGCAATCGGAGTTCTGCGTGATATCTATGCATTTCACCGCTACACCACGCATTCCGCATACTTCTCGCCCACTCAAGAACGCCAGTTTCAACGGCGGAGCGAGGTTGAGCCCCGCGATTTTACCGCTGACTTGGCATTCCGCCTACGCACCCTTTAAACCAAATAAATCCGGATAACGCACGCATCCTCCGTATTACCGCGGCTGCTGCCCGCAGA
+
GGGGGGGGGGGGGGGGGGGGGGGGGGGGGGGGGGGGGGGGGGGGGGGGGGFGGGGGGGGGGGGGGGGGGGGGGGGGGGGGGGGGGGGGGGGGDGGGGGGGFGGGGGGGGGFGGGGGGGGGGGGGGDGGGGGFC@>EGGGGGDGGGGGGGGGGGGGGEEGGGEF,@EDEGEFGGGFGGDDGCCGGGGDDDGFGFFD<CEDEE5>FF?FFF>BFF0(9BFD><BAB<0<???:6>:BF?:B:<2<<B(2:<2945)5(,8?BB<(4(3(4(36?).3,4:1:ADF1((((((-8:)13#####
@M05025:18:000000000-B3NL5:1:1101:19616:11225 2:N:0:CACTCA
TTCAGAGGACTACTAGGGTATCTAATCCTGTTCGCTACCCATGCTTTCGAGCCTCAGCGTCAGTTGCAGACCAGACAGCCGCCTTCGCCACTGGTGTTCTTCCATATATCTACGCATTCCACCGCTACACATGGAGTTCCACTGTCCTCTTCTGCACTCAAGTTGCCCGGTTTCCGATGCACTTCTTCGGTTAAGCCGAAGGCTTTCACATCAGACCTAAGCAACCGCCTGCGCTCGCTTTACGCCCAATAAATCCGGATAACGCTTGCCACCTACGTATTACCCCGGCTGGCTGCTGGTA
+
GGGGGGGGCFGGGGGGGGGGGGGGGGGGGGGGGGGGGGGGGGGGFGGGGGGGGGGGGGGGGGGGGGGGGGGGGGGGGGGGGGGGGGGGGGG=FGGGGGGGGGGGGGGGGFFGGGGGGGGGGGGGGGGGGGGGGGFGGGGGGGFGFGGGGGGGGFDDFFFGGGGGGGFGGEGGEFDDDDGGFGG@FGD77CGGDFGGG>GEFDFFAFBFFFFEFFBF9FB@EBF2B@9@FF06(,2;@FD@;;4(/(.36<B>2<ABF(4?B>??B?<1:04237?>1<7)4)-.((((-,,(((4(#####
@M05025:18:000000000-B3NL5:1:1101:5583:11254 2:N:0:CACTCA
TTCAGAGGACTACTGGGGTTTCTAATCCTGTTCGCTACCCATGCTTTCGAGCCTCAGCGTCAGTTGCAGACCAGAGAGCCGCCTTCGCCACTGGTGTTCTTCCATATATCTACGCATTCCACCGCTACACATGGAGTTCCACTCTCCTCTTCTGCACTCAAGTTCAACAGTTTCTGATGCAATTCTCCGGTTGAGCCGAAGGCTTTCACATCAGACTTATTGAACCGCCTGCACTCGCTTTACGCCCACTAAATCCGGACAACGCTTGCCACCTACGTATTACCGCCGCTGCTGGCTCTGT
+
GGGGGGGGFGGGGGGGGGEGGGGGGGGGGGGGGGGGGGGGGGGGGGGGGGGGGGGGGGGGGGGGGGGGGGGGGGGGGGGGGGGGGGGGGGGGGGGGGGGGGGGGGGGGGGGGGGGGGGGGGGGGGGGGGGGGGGGGGGGGGGFFGGGGGGGGGGGGGGGFGGFGGGGGGGGGGGGGGGGGGGGGGGGGGGDG6A:FFFGDFFFFFFFFFFFFFF*9FFEFF4EEE>22@@>=B@@EFFFFFCF;D;B;,:@E@C5@96?>FF6906??B?FFB?>?:?<<362<:3(30((4>033#####
@M05025:18:000000000-B3NL5:1:1101:26450:11265 2:N:0:CACTCA
TTCAGAGGACTACTAGGGTATCTAATCCTGTTCGCTACCCATGCTTTCGAGCCTCAGCGTCAGTTGCAGACCAGAGAGCCGCCTTCGCCACTGGTGTTCTTCCATATATCTACGCATTCCACCGCTACACATGGAGTTCCACTCCCCTCTTCTGCACTCAAGTTCAACAGTTTCTGATGCAATTCTCCGGTTGAGCCGAAGGCTTTCCCATTCGACTTATTGACCCGCCTGCCCCCGCTTTACTCCCAACAAATCAGGACAACGCTTTCCACATCAGTATTACCGCCGCCTCTGTCAAGTG
+
GCDFGG<D<FFGGGGFGDCDEFGEGGGGGC,EDGCFGC8F@AFGGGGGGGGGDGGGCFCFGF6FFFGGGGFGGE@F?CFE@@:,BB@7BBFGGF?CF,E,?FF<F<AC,CECD?++:7?FG<:=>+>FGC9E9E,>FEFE,>;@,=@?E8DFG99FDFGC=,7@DCAFGGDD=D7+?=DFECGCF+C7;7D???6+35*39>FF>F5+3*1*+2>>AD*6684*.-(56-99(((.(,3,:).).433((/1=333))7?:04((1(-.6-9(2,).).6A2))(,(-((((2)..#####
@M05025:18:000000000-B3NL5:1:1101:28252:11266 2:N:0:CACTCA
TTCAGAGGACTACCAGGGTTTCTAATCCTGTTCGCTACCCATGCTTTCGAGCCTCAGCGTCAGTTGCAGACCAGAGAGCCGCCTTCGCCACTGGTGTTCTTCCATATATCTACGCATTCCACCGCTACACATGGAGTTCCACTCTCCTCTTCTGCACTCAAGTTCAACAGTTTCTGATGCAATTCTCCGGTTGAGCCGACGGCTTTCACATCAGACTTATTGAACCGCCTGCACTCGCTTTACGCCCAATAAATCCGGACAAAGCTTGCCACCTACGTATTACCGCGGCTCCTGGCTGTGC
+
EGGGGGGGGFGGFGGGGGGGGGGGGGGGGGGGGGGGGGGGGGGGGGGGGGGGGGGGGGGGGGGGGGGGGGGFGGGGGGFGGGFGGGGGGGGGGGGGGGGAFGGGGGGCGGGGGGGDGEGGGGGGGGGGGGGGGGGFGGGGGGGGGEGGGGGGGGGFGGGGECF=EGGGGFGGDGGF=FFGGDGFGFGGG6DGDF?FDAG*:>4ADAFFFFFFAE*9F8>EE4CE=9(/6@@;38)5(2;FDE6;;9010,/).4)5>9?210(.(59,:(-)4((4:8?92<2<60(,2((-4).4#####
@M05025:18:000000000-B3NL5:1:1101:12861:11267 2:N:0:CACTCA
TTCAGAGGACTACTCGGGTATCTAATCCTGTTTGATCCCCGCACTTTCGTGCCTCAGCGTCAGTAGGGCGCCGGTATGCTGCCTTCGCAATCGGGGTTCTGCGTGATATCTATGCATTTCACCGCTACACCACGCATTCCGCATACTTCTCGCCCACTCGAGCCCGGCAGTTTCAACGGCTGTACGGGGTTGAGCCCCGCAATTTTACCGCTGACTTGGCAGGCCGCCTACGCACCCTTTAAACCCAATAAATCCGCATAACGCTCGCATCCTCCGTATTAACCCGGCTCCTGGCCGTGAA
+
GGGGGGGGGGGGGGGGGGGGGGGGGGGGGGGGGGGGGGGGGGGGGGGGGGGGGGGGGGGGGGGGGGGGGGGGGGGGGGGGGGGGGGGGGGGGGGGGGEGGGGGGGGFFGGGGGGGGFGGGGGGGGGGGGGGGGGGGGGGGGGGGGGGGGFGGEGGGGFGGEEGEGGEG>EEC:EGGGGGGGGGGC74CDGDGFAFGGFDFF>>B79=F?DF;D>BFFF7?F?FFFB>3:??6>:16?F?5)64>:?FF0:A2<A.9(3:1>??F11399<>?4>?B2(852).),((-1((,5((,#####
@M05025:18:000000000-B3NL5:1:1101:5958:11285 2:N:0:CACTCA
TTCAGAGGACTACTAGGGTTTCTAATCCTGTTTGCTCCCCACGCTTTCGCACCTGAGCGTCAGTCTTTGTCCAGGGGGCCGCCTTCGCCACCGGTATTCCTCCAGATCTCTACGCATTTCACCGCTACACCTGGAATTCTACCCCCCTCTACAAGACTCTAGCCTGCCAGTTTCGGATGCAGGTCCCAGGTTGAGCCCGGGGATTTCACATCCGACTTGACAGTCCGCCTGCGTGCGCCTTACGCCCAGTAATTCCGATTAACGCTTGCACCCTCCGTATTACCGCGGCTGCTGGCTCCTG
+
FG<D@@C@8<EEEFFGGFFGGECC@FE<FEFGGFFGGGFGGDEGGGGGGGGDFGGGG<FGGG>CFFFGGGGECG8:F7FEGGEGGGFECECFEEEEGGGGFGGGD9FFEGFFC<:CCCFGA<FEGDGGFGFGFFF8EEGFGGGFF+@EGGFGGFC8DEFGGGFGGGGFFGG7FFGCDDGGGD49;7?*;??*0/;FCFG4B)=);;A7:1/651;EBFA)).=).4:9?6?BF:(40(((-)(38(9:2:4>AAF>:1,(4)609112:<7BFFFF>B(8().-(4679F9:2),-#####
@M05025:18:000000000-B3NL5:1:1101:2554:11298 2:N:0:CACTCA
TTCAGAGGACTACTAGGGTTTCTAATCCTGTTTGCTCCCCATGCTCTCATGCCTCAGCGTCAGTTACAGTCCAGTAAGTCGCCTTCGCCACTGGTGTTCTTCCTAATCTCTACGCATTTCACCGCTACACTAGGAATTCCACTTACCTCTCCTGCACTCTAGTTAAACAGTTTTATATGCTTTCTACAGGTTAAGCCTATATATTTAACATATAACTTGTTTAACCGCCTACGCATCCTTTACGCCCAGTTATTCCGAACAACGCTTGCCACCTACGGATTACCGCGGCTGCTGTCCCCCT
+
FFGGGGGGGGGGGGGGGGGGDGGGGGGGGGGGGGGGGGGGGGGGGGGGGGGGGGGGGGGGGGGGGGGGGGGGGGGGGGGGGGGGGGGGGGGGGGGGGGGGGGGGGGGGGGGGGGGGGGGGFGGGGGGEGGGGGGGDD?FGFGGGFGFGFGGGGGGGGAFGGGGFGFGFFGGGGGGGGGCFGGGCFGGGGCDGGFGGGFDD8FFFFFFFFBDEFEFFF7CFFFFAE@>=A=A)8@=>AFFCFFC4=A45>E:7585?@@F2@((,:?0088AF;@E@6((/38@@34339B(14?)4#####
@M05025:18:000000000-B3NL5:1:1101:7493:11352 2:N:0:CACTCA
TTCAGAGGACTACTAGGGTATCTAATCCTGTTTGCTACCCACGCTTTCGAACCTCAGCGTCAGTCACAGACCAGAGAGCCGCTTTCGCCACTGGTGTTCTTCCATATATCTACGCATTTCACCGCTACACATGGAGTTCCACTCTCCTCTTCTGCACTCAAGTCTCCCAGTTTCCAATGCACTACTCCGGTTAAGCCGAAGGCTTTCACATCTGACTTAAAAGACCGCCTGCGTTCCCTTTACGCCCAATAAATCCGGATAACGCTTGCCACCTACGTATTACCGCGGCTACTTGCTGCCA
+
GCGGGGGGGGGGGGGGGGGGGGGGGGGGGGGGGGGGGGGGGGGGGGGGGGGGGGGGGGGGGGGGGGGGGGGFGGGGGGGGGGGGGGGGGGGGGGFGFGGGGGGGGGGFCGFGGGGGGGGGGGGGGGGGGGCGGGGGGGGGGGGGGGGGGGGGGGGGFFEEGGGGGGGGGGGGGGGGGGGGFFGGGGGGG6DDCF?FGBDADFFFF*A@FFEBC;ECFFFFE;;<B=2@@9D2@DDFF@<AEFF0?F@@D@@F3CC@B9??FE)(2:638(6<<722?72484>A:,((,(((,-.-#####
@M05025:18:000000000-B3NL5:1:1101:11789:11395 2:N:0:CACTCA
TTCAGAGGACTACAAGGGTTTCTAATCCTGTTCGATCCCCGCGCTTTCGTGCCTCAGCGTCAGTGGCGGCACGGCACGCTGCCTTCGCAATCGGGGTTCTGCGCGATATCTATGCATTTCACCGCTACACCGCGCATTCCGCATGCCTCCGCCGCACTCAAGGCCCCCAGTTCCGACGGCTCGGCGGGGTTGAGCCCCGCGATTTCACCGCCGGCTTAAAGGCCCGCCTGCGCACCCTTTACACCCAATGACTCCTGGTAACGCCCGCCCCCCCCGTATTACCGCGGCCTCCGCCCAGGGA
+
9@FGGGF?@FGGGGGGGEEGGGGGFGGDGGGFFG@FGGFGEGGGGGGGEFGGFFGGGFEGGGGGCGGD:CFGGGGGGGGGEEGFGGFGECGGGGGGGGGGGGGGGGFC=D,A?FG?FGAFFGECEGGGCEFEGE>EGGGFGGGEGG8CFFCEGEGEGEGGGC<CFG8?E5+=CC<>D5CGGG)/9DC:DCCDCFG<F@CB>@5))9=FF>BB5,0<7).-))(3<197(-40;19>:3,44)<<:>01((-)).,)).(-).-7(,(4(-(,,3((-(4(-)64>((1((..((,-#####
@M05025:18:000000000-B3NL5:1:1101:28848:11398 2:N:0:CACTCA
TTCAGAGGACTACCCGGGTTTCTAATCCTGTTCGCTCCCCACGCTTTCGCTCCTCAGCGTCAGTAACGGCCCAGAGACCTGCCTTCGCCATTGGTGTTCTTCCCGATATCTACACATTCCACCGTTACACCGGGAATTCCAGTCTCCCCTACCGCACTCCAGCCCGCCCGTACCCGGCGCAGATCCACCGTTAGGCGATGGACTTTCACACCGGACGCGACGAACCGCCTACGAGCCCTTTACGCCCAATAACTCCGGATAACGCTCGCCCCCTACGTATTACGCCCGCTGCTGGCGTCTT
+
GGFGCFCCEGGCFGFGDEFGEGGGFGGGGGGGFEGCEGFFGGEGGC<EGGGGG8FFGGGGGGDGGGGGD@CFGG,:AFGGFGE<AFFGGGGCGGFGGGGFEFGFGC@FG,C?,CF<EFF<FDFEGGGGFFGEEDGD?=EGFG@E,:E8EGGFG68EEGFGGD6DE5CECCEE:>74@78D*C<,;4*CFD>DGD*6:38A.5AAFFFFA68:5(1>3),(34(2416>9--4:1<B7(874A:??93:(34)).923(,41422>:((3((7616?:?>2,):(-437630()5(-#####
@M05025:18:000000000-B3NL5:1:1101:27079:11417 2:N:0:CACTCA
TTCAGAGGACTACAGGGGTATCTAATCCTGTTCGCTACCCATGCTTTCGAGCCTCAGCGTCAGTTGCAGACCAGACAGCCGCCTTCGCCACTGGTGTTCTTCCATATATCTACGCATTCCACCGCTACACATGGAGTTCCACTGTCCTCTTCTGCACTCAAGTCGCCCGGTTTCCGATGCACTTCTTCGGTTAAGCCGAAGGCTTTCACATCAGACCTAAGTAACCGCCTGCGCTCGCTTTACGCCCAATACATCCGGATAACGCTTGCCACCTACGTATTACCGCGGCTGCCGGCTGTTG
+
GGGGGGGGGGGGGGGGGGGGGGGGGGGGGGGGGGGGGGGGGGGGGGGGEGGGGGGGGGGGGEGGGGGGGGGGGGGGGGGGGGGGGGGGCFGFGGGGFGGGGGGGGGGFFGGGGGGGGGGGGG?EDGGGGGGGGGGGGGGGGGGGGGGGGGGGGGGGGGGGFDGFG>GEEDGGGGGGCDCCFGGGGGGGC>CDDFF:DBDD>E4?AFFFFFEB433A?AE32@48@3(2>D?;9>1?>@D?F3<(823<(43).4<(4410-)5(,:0218<>0((5(8>B:9A9(-(((4(-8(32#####
@M05025:18:000000000-B3NL5:1:1101:12344:11419 2:N:0:CACTCA
TTCAGAGGACTACACGGGTATCTAATCCTGTTTGCTACCCACGCTTTCGAACCTCAGCGTCAGTTACAGACCAGAGAGCCGCTTTCGCCACTGGTGTTCTTCCATATATCTACGCATTTCACCGCTACACATGGAGTTCCACTCTCCTCTTCTGCACTCAAGTCTCCCAGTTTCCAATGCACTACTCCGGTTAAGCCGAAGGCTTTCACATCAGACTTAAAAGACCGCCTGCGTTCCCTTTACGCCCAATAAATCCGGATAACGCTTGCCACCTACGTATTACCGCGGCTGCTGGCTTACC
+
GDDGCEFGG@CFFG8FFEFGGG99DFD<ACFGG@FG<FGGGEBCBC@FCDF@FFD@EDEE7@@CEFGGGGCFFCEFE@7F:E>FGGEGG:CG<=9,::E<F?FGG9AE9EF??FGC+C9FAEFCG+@CFGGGFF8D>EGGGF9DA=DA@8=FGA,@DDF?D,,,333=8AG8@CGGDFFGCF=EFF?69D?9C9DC>BD9B>9>>AFFFA*796*339:4::A2@BB@22@B93?((7;)6).3(.3?@;37)95(6311093602(-(82334770382.)-61;91(4(1))2(#####
@M05025:18:000000000-B3NL5:1:1101:28815:11438 2:N:0:CACTCA
TTCAGAGGACTACTAGGGTTTCTAATCCTGTTTGCTCCCCATGCTCTCATGCCTCAGCGTCAGTTACAGTCCAGTAAGTCGCCTTCGCCACTGGTGTTCTCCCTAATCTCTACGCATTTCACCGCTACACTAGGAATTCCACTTACCTCTCCTGCACTCTAGTTAAACAGTTTTATATGCTTTCTACAGGTTAAGCCTATATATTTAACATATAACTTGTTTAACCGCCTACGCATCCTTTACGCCCAGTTATTCCGAACAACGCTTGCCACCTACGTATTACCGCGGCTGCTGGCTGCGA
+
FGDFCGGGGG8CFGGGC@@EFEFGGFEGG<FFFGGGGFF@AGEGGGGFGGGGGFCFGCCFGGEFGGDGFEFFGDGGGGGGEG>CFGGGGGGGCFAFEEGGFGGGGGGFGGGGGGGC:FGGFGGGG>FCFFAFGGFGGFGGAFFGFGFAFDDF=8DGFDFGF,EC,,@A8?=7@EDC@DDGF9FCEDFDG6DFCDD786FFFFFFFFFF9DEEFEEFFA77CCF@EF=ABFFD5859ABFE46>92>22(.078?97@=52536(.34(,47=151=6@EF@)9/1:>0;604>?23#####
@M05025:18:000000000-B3NL5:1:1101:20881:11464 2:N:0:CACTCA
TTCAGAGGACTACTAGGGTTTCTAATCCTGTTCGCTACCCATGCTTTCGAGCCTCAGCGTCAGTTGCAGACCAGAGAGCCGCCTTCGCCACTGGTGTTCTTCCATATATCTACGCATTCCACCGCTACACATGGAGTTCCACTCTCCTCTTCTGCACTCAAGTTCAACAGTTTCTGATGCAATTCTCCGGTTGAGCCGAAGGCTTTCACATCAGACTTATTGAACCGCCTGCACTCGCTTTACGCCCAATAAATCCGGACAACGCTTGACACCTACGTATTACCGCGGCTGCTGGCGGACT
+
GGGGGGGGFGGGGGGGGGGGGGGGGGGGGGGGGGGGGGGGGGGGGGGFDGGGGGGGGGGGGGGGGGGGGGGGGGGGGGGGGGGGGGGGGEGGGGGGGGGGFGGGGCFGGGGGGGGGGGGGGGGGGGGGFGGGGGGGFFFGGGGGGGGGGGGGGGGGG98@FDAFFFFGGGFGGGGGFGGFCFDFGFDFGDGGDFGGGFD5??FFFFFFFFEFFFEA6BEFEEFFFB@22>DBBEE95:7?@EE;D;61234@E773(7;90<BFB1?((5:,:1:8<72:?FF)(3,427>6??7<#####
@M05025:18:000000000-B3NL5:1:1101:26037:11484 2:N:0:CACTCA
TTCAGAGGACTACAAGGGTTTCTAATCCTGTTTGCTCCCCACGCTTTCGAGCCTCAGCGTCAGTTACAGACCAGAGAGCCGCCTTCGCCACTGGTGTTCCTCCATATATCTACGCATTTCACCGCTACACATGGAATTCCACTCTCCTCTTCTGCACTCAAGTTTCCCAGTTTCCAATGACCCTCCCCGGTTGAGCCGGGGGCTTTCACATCAGACTTAAGAAACCGCCTGCGCTCGCTTTACGCCCAATAAATCCAGACAACGCTTGCCACCTACGTATTACCGCGGCTTCTGGCTACTC
+
GGGGGGGGGGGGGGGGGGFGGGGGGGGGGGGGGGGGGGGGGGGGGGGGGGGGGGGGGGGGGGGGGGGGGGGGGGGGGGGGGGGGGGGGGGGGGGGGGGGGGGGGGGGGGGGGGGGGGGGGGGGGGGGGGGGGGGFFGGGGGGGGGGGGGGGGGGGGGGGGGGDFGGGGGGGGDFFGCFGGGGGFGGGGG6DG>FFGGFGFBFFFFFFFFFFFFF@FFFF<).9@@F>BFFFF>;0?F>:?BA<:?>0:<12<ABB0<7<BF?<19(1,18>>3,8:(8?>0<A4(23(74(()..8#####
@M05025:18:000000000-B3NL5:1:1101:18443:11535 2:N:0:CACTCA
TTCAGAGGACTACTGGGGTATCTAATCCTGTTTGCTCCCCACGCTTTCGCACCTGAGCGTCAGTCTTTGTCCAGGGGGCCGCCTTCGCCACCGGTATTCCTCCAGATCTCTACGCATTTCACCACTACACCTGGAATTCTACCCCCCTCTACAAGACTCTAGCCTGCCAGTTTCGGATGCAGTTCCCAGGTTGAGCCCGGGGATTTCACATCCGACTTGACACACCGCCTGCGTGCGCTTTACGCCCAGTAATCCCGATTAACGCTTGCACCCTCCGAATTACTGCGCCTCCGGTCAGACT
+
EEGGGFG@EGGDGGGGGCEDFFGFGGGGGCDEFFFFGE<BEFCGGDG@CFGGGGGCFFCE@FGEFFGGGGGFFFGGDGGGDG@,BECF@FEEGDGGGGGF?EGGG9FGFAFGFG@:FFGGGFFFFG8<:ABF@DG?9DFGGGGDFEGDGGGFC,EEFCF;A3=C@D@:DGGGGGG5D59D95D=CFGGCFGGG4;*0:CDFF3:5AF6@CCFA?FF)8)7;;)/6,.3;:2178?F60602AAB(49(1:<AB)).(((-())-,,,3())(4(4,4((--6:6))-((((,,492#####
@M05025:18:000000000-B3NL5:1:1101:11355:11587 2:N:0:CACTCA
TTCAGAGGACTACCCGGGTTTCTAATCCTGTTCGCTCCCCACGCTTTCGCTCCTCAGCGTCAGTAACGGCCCAGAGACCTGCCTTCGCCATTGGTGTTCTTCCCGATATCTACACATTCCACCGTTACACCGGGAATTCCAGTCTCCCCTACCGCACTCCAGCCCGCCCGTACCCGGCGCAGATCCACCGTTAGGCGATGGACTTTCACACCGGACGCGACGAACCGCCCACGAGCCCTTTACGCCCAATAAATCCGGATAACGCTCGCACCCTACGTATTACCGCGGCTCCTGGCGGTAT
+
AEFFGGGGGDGGGGGGGGGGEGGGGGGGGGGGGGGGGGGGGGGGGGGGGGGGGGGCFGGGGGGGGGGGGGGDGFFFGGGGFGGFGGGGGEGGGGGGGGGGGGGGGGGGGGGGGFGGGGGGGGFGGGGGGGGC8EEGGGGGGGGGGGG8?FGGFEGGGGGGGGGGGDGGGDEEGDFGGGGGGGDFFCCGGGFDDBDGDDD:5;FFA8CAFFFFFF;>>E;>039(399F;(:?69>>;::??<-(31(8(1))..6>>(-3:)52611134992(3:11)6()6)(4(,,(,4:,,4#####
@M05025:18:000000000-B3NL5:1:1101:11792:11603 2:N:0:CACTCA
TTCAGAGGACTACCAGGGTATCTAATCCTGTTTGCTCCCCATGCTCTCATGCCTCAGCGTCAGTTACAGTCCAGTAAGTCGCCTTCGCCACTGGTGTTCTTCCTAATCTCTACGCATTTCACCGCTACACTAGGAATTCCACTTACCTCTCCTGCACTCTAGTTAAACAGTTTTATATGCTTTCTACAGGTTAAGCCTATATATTTAACATGTAACTTGTTTAACCGCCTACGCATCCTTTACGCCCAGTTATTCCGAACAACGCTTGCCACCTACGTATTACCGCGGATGCTGGCAGTAT
+
GFGGGGGGGGGGGGGGGGGGGGGGGGGGGGGGGGGGGGGGGGGGGGGGGGGGGGGGGGGGGGGGGGGGGGGGGGGGGGGGGGGGGGGGGGGGGGGGGGGGGGGGGGGGGGGGGGGGGGGGGGGGEGGGGGGGGGGGGGGGGGGGGGCFGCDDFGGGGGGGGGGGFFFGG8EFGGGGGGGGGGGGGFGFFGFFFFGFFFGFFFFFFFFFFFEDFFFCFFFCECEFCCAAB=>CFA5AA=B6A;AAFA4@BFFCFFE?2==2>2>B9?7?;;E;@DFF@@FF@?E<869(((((.644#####
@M05025:18:000000000-B3NL5:1:1101:4439:11619 2:N:0:CACTCA
TTCAGAGGACTACAGGGGTTTCTAATCCTGTTCGATACCCACGCTTTCGTGCTTCAGCGTCAGTTGGGCGCCGGTATGCTGCCTTCGCAATCGGAGTTCTGCGTGATATCTATGCATTTCACCGCTACACCACGCATTCCGCATACTTCTCGCCCACTCAAGAACGCCAGTTTCAACGGCGGAGCGAGGTTGAGCCCCGCGATTTTACCGCTGACTTGGCATTCCGCCTACGCACCCTTTAAACCCAATAAATCCGGATAACGCTCGCATCCTCCGTATTACCGCGGCTGCTGGCCCCTAC
+
GGGGGGGGGGGGGGGGGGEGGGGGGGGGGGGGGGGGGGGGGGGGGGGGDGCGGGGGGGGGGGGGGGGGGGGGGGGGGGGGGGGGGGGGGGGGGGGGGGGGGGGGGGGGGGGGGGGGGGGGGGGGGGGGGCFGGGGGGGGGGGGGDGGGGGGCEGGGGGGGGGGGGGGGGGGGGGGGGGGGGGGGGGDGGGGCCAGGGEGFFFFFFFFFFBB>FFFF6FF?>AA<A??BFB??9?9>??FF<AAA0(461:26447>F:0:>7?1:,9>F6B7?A29:?:?<2<06931016?BF(.#####
@M05025:18:000000000-B3NL5:1:1101:25175:11636 2:N:0:CACTCA
TTCAGAGGACTACTTGGGTATCTAATCCTGTTCGCTCCCCATGCTTTCGCTCCTCAGCGTCAGTTACGGCCCAGAGATCTGCCTTCGCCATCGGTGTTCCTCCTGATATCTGCGCATTCCACCGCTACACCAGGAATTCCAATCTCCCCTACCGCACTCTAGCTTGCCCGTACCCACTGCAGGCCAGAGGTTGAGCCTCTGGTTTTCACAGCAGACGCGACAAGCCGCCTACGAGCTCTTTACGCCCAATAATTCCGGACAACGCTTGCACCCTACTTATTACCCGCGCGTCTGGCATCGC
+
GGGGGGGGGGGGGGGGGGGGGGGGGGGGGGGGGGGGGGGGGGGGGGGGGGGGGGGGGGGGGGGGGGGGGGGGGGGGFGGGFGGGGGGGGGGGGGDGGEGGGGGGGGGGGGGGGGGGGGGGGGGGGGGGGGGGGGGGGGGGGGGGGGGGGGGGGGGGGDGGGCCGF8FGGGGGGGGGGGDFGGGGGGGGGGGGGF9CG4FFFFAAFFFAFF@B635FEF>>FF>@7;>9@D(//1:>9?DDAA<((42:4152<4<<?069>BB;9:0(4))40((,,-)626<>((((,((-,202#####
@M05025:18:000000000-B3NL5:1:1101:14627:11650 2:N:0:CACTCA
TTCAGAGGACTACAAGGGTATCTAATCCTGTTTGCTACCCACGCTTTCGAACCTCAGCGTCAGTTACAGACCAGAGAGCCGCTTTCGCCACTGGTGTTCTTCCATATATCTACGCATTTCACCGCTACACATGGAGTTCCACTCTCCTCTTCTGCACTCAAGTCTCCCAGTTTCCACTGCACTACTCCGGTTAAGCCGAAGGCTTTCACATCAGACTTACAAGACCGCCTGCGTTCCCTTTACCCCCAATAAATCCGGATAACGCTTGCCACCTACGTATTACCGCGGCTGCTGGCATGCA
+
GGGGGGGGFGGGEEFGGGGGGGGGGGGGGGGFFGGGGGGGGGGGGGGGG@FFGGGDGGGFFEGFGGGGGFFFGECFGGGGGGGGGGGFGGG8FFFFFGGFCFGDGFGGGGGGGFEEEGFGGGGGGGGEEGCEGG8DGGGFFF;EGGGGGGGGFGGGGCGDGFGGCFEGGGGGFFGG+B6DGFGGGGFFDGGD78CFGA+<BAA?C6AFFFCB967AAFE*6*:>=BFF>@295@@@;EF3=CC)6=:6(3=7;37@9907@E<,3:28?BA<(3(3(()).))61920((-4))2-#####
@M05025:18:000000000-B3NL5:1:1101:6389:11659 2:N:0:CACTCA
TTCAGAGGACTACTAGGGTATCTAATCCTGTTTGCTCCCCATGCTCTCATGCCTCAGCGTCAGTTACAGTCCAGTAAGTCGCCTTCGCCACTGGTGTTCTTCCTAATCTCTACGCATTTCACCGCTACACTAGGAATTCCACTTACCTCTCCTGCACTCTAGTTAAACAGTTTTATATGCTTTCTACAGGTTAAGCCTATATATTTAACATATAACTTGTTTAACCGCCTACGCATCCTTTACGCCCAGTTATTCCGAACAACGCTTGCCACCTACGTATTACCGCGGCTGCTGGCTCGGG
+
GGGGGFGGGGGGGGGGGGGGGGGGGGGGGGGGGGGGGGGGGGGGGGGGGGGGGGGGGGGGGGGGGGGGGGGGGGGGGGGGGGGGGGGGGGGGGGGGGGGGGGGGGGGGGGGGGGGGGGGGGGGGGGGGGGGGGGGGGGGGFGGGGGGGGFGGGGGGGFGGGGGGFGGGGGGGGGGGGGGGGGGGGGGFGFGFGBFFFFGFFFFFFFFFFFFEFEEFFFFEFFFEEFFBAFFCAAA>=E@EFEF5A=AD=EE<5<?CF2@@FFF(6?FFF8)72;EE;@3>@37A@@;11(46?F08#####
@M05025:18:000000000-B3NL5:1:1101:26001:11669 2:N:0:CACTCA
TTCAGAGGACTACTGGGGTATCTAATCCTGTTCGATACCCACGCTTTCGTGCTTCAGCGTCAGTTGGGCGCCGGTATGCTGCCTTCGCAATCGGAGTTCTGCGTGATATCTATGCATTTCACCGCTACACCACGCATTCCGCATACTTCTCGCCCACTCAAGAACGCCAGTTTCAACGGCGGAGCGAGGTTGAGCCCCGCGATTTTACCGCTGACTTGGCATTCCGCCTACGCACCCTTTAAACCCAATAAATCCGGATAACGCTCCCATCCCCCGTATTACCGCGGCCGCTGGCCACCAA
+
GFGGGGGGGGGGGGGGGGGGGGGGGGGGGGGGGGGGGGGGGGGGGGGGGGFGGGGGGGGGGGGGGGGGGGGGGGGGGGGGGGGGGGFGGGGGGGGGGGGGGGGGGGGGGGFGGGGGGGGFGGFGGGGGGGFGGGGGGGGGGGGGGGGGGG9EGCGGGEGGGGGGGGDGGGFAFGCFFGGGGGD?DDGGGG5FGFGGGFGFFDF>5@FF?>93@>?=BF2:<AAA<(3<:BF01((9?BBFFABB1:?F0?BAD24(,-(8<2(-,(((().4(49>3((4)-<6(1(7((-29-(4#####
@M05025:18:000000000-B3NL5:1:1101:2106:11671 2:N:0:CACTCA
TTCAGAGGACTACCGGGGTATCTAATCCTGTTCGCTCCCCACGCTTTCGCTCCTCAGCGTCAGTAACGGCCCAGAGACCTGCCTTCGCCATTGGTGTTCTTCCCGATATCTACACATTCCACCGTTACACCGGGAATTCCAGTCTCCCCTACCGCACTCCAGCCCGCCCGTACCCGGCGCAGATCCACCGTTAGGCGATGGACTTTCACACCGGACGCGACGAACCGCCTACGAGCCCTTTACGCCCAATAAATCCGGATAACGCTCGCACCCTACGTATTACCCCGGCTGCTGGCCTCCT
+
GGGGGGGGGGGGGGGGGGFGGGGGGGGGGGGGGGGGGGGGGGGGGGGGGGGGGGGGGGGGGGGGGGGGGGGGGGGGGGGGGGGGGGGGGGGGGGDGGGGGGGGGGGGGGGGGGGGGGGGGGGGGGGGGGGFGGGGGGGGGGGFGEGGAEGGGGGGGGDGGGGGGGGGGGGGGGGGGGGGDGGGGGGGGGGGDGFGG8BC::FFFFFFFFFFFF;;E>DFFF>06>FF;>?F?FFFBBBFB?FFBFF;6??2>:A449>6(8<<<F:?BFFFF<B<BF3?B7AD>(-9(7>023,:1#####
@M05025:18:000000000-B3NL5:1:1101:7126:11683 2:N:0:CACTCA
TTCAGAGGACTACTCGGGTTTCTAATCCTGTTTGCTCCCCACGCTTTCGTGCCTCAGTGTCAATGTTGGTCCAGGTAGCTGCCTTCGCCATGGATGTTCCTCCTGATCTCTACGCATTTCACTGCTACACCAGGAATTCCGCTACCCTCTACCACATTCTAGTCATCCAGTATCCACTGCAGTTCCCAGGTTGAGCCCAGGGCTTTCACAACGGACTTAAATAACCACCTACGCACGCTTTACGCCCAGTAATTCCGAGTAACGCTTGCACCCTTCGTATTACCGCGGCTGCTGGCCATGA
+
GGGGGGGGGGGGGGGGGGGGGGGGGGGGGGGGGGGGGGGGGGGGGGGGGGFGGGGGGGGGGGGGGGGGGGGGGGGGGGGGGGGGGGGGGGGGGGGGGGGGGGGGGFGGGGGGGGGGGGGGGGGGGGGGGGGGGGGGGGGGGGGGGGGGGGGGGGGGGGGGGGGGGGGGGGGGGGGGGGGGGGGGGGGFGGGGGFGGAFGFFEFFFFFFFFFFBFFFFFCCFEFBCEFFFFFFFFDFFFFFFFED@FFDF@E5?CFFF<6?FFFFFFF?<EEF?D????7?:ABDFF>>BFB?4332#####
@M05025:18:000000000-B3NL5:1:1101:22109:11686 2:N:0:CACTCA
TTCAGAGGACTACTAGGGTTTCTAATCCTGTTCGCTACCCATGCTTTCGAGCCTCAGCGTCAGTTGCAGACCAGAGAGCCGCCTTCGCCACTGGTGTTCTTCCATATATCTACGCATTCCACCGCTACACATGGAGTTCCACTCTCCTCTTCTGCACTCAAGTTCAACAGTTTCTGATGCAATTCTCCGGTTGAGCCGAAGGCTTTCACATCAGACTTATTGAACCGCCTGCACTCGCTTTACGCCCAATAAATCCGGACAACGCTTGCCACCTTCGTATTACCGCGGCTGCTGGCTCACG
+
GGGGGGGGGGGGGGGGGGEFGGGGGGGGGGGGGGGGGEGGGGGGGGGGGGGGGGGGGGGGGGGGGGGGGGGGGGGGGEGGGGGGGGGGGGGGGGGGGGGGGGGGGGFFGGGGGGGGGGGGGGGGGGGGGGFGGGGGGGFGGGGGGGGGGGCGGGGGGFGGGCGGGGGGEDGFGGGGGGCFEFGGGF?FGDGDDFGGGFGF>5AAFFFFFFAE4>EFFFFCE;?E===BB9@DBFF=5228;;C2:047@FFFF?EFB609(,2((3::6(45:?)(,4:026<4461((7(2))(-#####
@M05025:18:000000000-B3NL5:1:1101:22338:11690 2:N:0:CACTCA
TTCAGAGGACTACACGGGTTTCTAATCCTGTTTGCTCCCCATGCTCTCATGCCTCAGCGTCAGTTACAGTCCAGTAAGTCGCCTTCGCCACTGGTGTTCTTCCTAATCTCTACGCATTTCACCGCTACACTAGGAATTCCACTTACCTCTCCTGCACTCTAGTTAAACAGTTTTATATGCTTTCTACAGGTTAAGCCTATATATTTAACATATAACTTGTTTAACCGCCTACGCATCCTTTACGCCCAGTTATTCCGAACAACGCTTGCCACCTACGTATTACCGCGGCTGCTGGCACGAT
+
GFGGGGGGGGGGGGGGGGFEGGGGGGGGGGGGGGGGGGGGGGGGGGGGGGGFGGGGGGGGGGGGGGGGGGGGGGGGGGGGGGGGGGGGGGGGGGGGGGGGGGGGGFGGGGGGGGGGGGGGGGGGGGGGGGGGGGGGGGGGGGGGGGGGGGGGGGGGGGGGGGGGGFFGGGGGGGGGGGGGGGGGGGGGGFFGGFFDDDFFFFFFFFFFFFFFFCC9CAEFFFFFFEAB=AFC=FAAFFFFEFF2@@==9@C<E<CF9@>6;;;19?<(33;@13@;13/9@ECA0(2(3((3??,,#####
@M05025:18:000000000-B3NL5:1:1101:6293:11699 2:N:0:CACTCA
TTCAGAGGACTACCCGGGTTTCTAATCCTGTTCGCTACCCATGCTTTCGAGCCTCAGCGTCAGTTGCAGACCAGAGAGCCGCCTTCGCCACTGGTGTTCTTCCATATATCTACGCATTCCACCGCTACACATGGAGTTCCACTCTCCTCTTCTGCACTCAAGTTCAACAGTTTCTGATGCAATTCTCCGGTTGAGCCGAAGGCTTTCACATCAGGCTTATTGAACCGCCTGCACTCGCTTTACGCCCAATAAATCCGGACAACGCTTGCCACCTACGTATTACCGCGGCTGCTGGCGTACT
+
GGGGGGGGGGGGGGGGGGGGGGGGGGGGGGGGGGGGGGGGGGGGGGGGGGGGGGGGGGGGGGGGGGGGGGGGGGGGFGGGGGGGGGGGGGGGGGAFFCFGGGGGGGGCDGGGGGGGGGGGGGGGGGGGGGGGGGGGGGGGFGFGFGGGGGGGGGGGGGGDGFDFGGGGGGGGGFGC@GGGGFGFDFGGGDDGDFGDFBD?DEFFFFFFFFFFA@449?EFFECEFB(>@FF?D@;;?BD<0>E@FF>@(=E3C?7;116>>F:0(8:6?BA>?:?F<,527><<:163;BFF:?06#####
@M05025:18:000000000-B3NL5:1:1101:6876:11715 2:N:0:CACTCA
TTCAGAGGACTACTGGGGTATCTAATCCTGTTTGCTCCCCACGCTTTCGTGCCTCAGTGTCAGTGTTGGTCCAGGTAGCTGCCTTCGCCATGGATGTTCCTCCTGATCTCTACGCATTTCACTGCTACACCAGGAATTCCGCTACCCTCTACCACACCCTAGTCGCCCAGTATCCACTGCAGTTCCCAGGTTGAGCCCAGGGCTTACACAACGGACTTAAACGCCCACCTACGCACGCCTTACTCCCAGTAATTACGAGGAACGCCTGCCACCCTCGTAGTACCGCGGCTGCCGGCCCTGG
+
F@AFFFGGFCFGGGECGDFGGGGGGGGFGGGGGGGGGAFEGE7FEGGAFCFEF,CEGGGGFGGFCEFGGGGC,FFGCFGGGGFGGG@GEEEGGCFEFGGF<AAFDE<FGGF<?=FFGGGG,,@EFFFFCEF@87=>DD=F,@CECGGED8FF8=?DEEE+D8FG>EG>EGFA,+6==DD?D?FFG+=A?DDFF5FGG?7A5>?9**;A**:@*0)*/3***:)))(022(6>-225((((63(..6336.7?)))/,((.,68(((.3(().(-4(-(,(,)..(((-42(((,(,#####
@M05025:18:000000000-B3NL5:1:1101:2236:11731 2:N:0:CACTCA
TTCAGAGGACTACAAGGGTATCTAATCCTGTTCGCTACCCATGCTTTCGAGCCTCAGCGTCAGTTACAGACCAGAGAGCCGCCTTCGCCACTGGTGTTCTTCCATATATCTACGCATTCCACCGCTACACATGGAGTTCCACTCTCCTCTTCTGCACTCAAGAAACACAGTTTCCGATGCAATTCCTCGGTTAAGCCGGGGGCTTTCACATCAGACTTATCTTTCCGCCTGCGCTCGCTTTACGCCCAATAAATCCGGACAACGCTTGCCACCTACGTATTACCGCGTCTGCTGGCTCTAC
+
GGFGGGGGGGGGGGGGFFGFGFGGGGGGGGGGGGGGGCFFFGGGGGGGGGFGGFFFGFGGGGGGGGGGGGGGFGFDFGGGGGGGGGGGGGGGGGCGGGGGGGGGGGGGGGGGFGGGGGGGGGGGGGGGGGGGGGGGGGGGGGEFEDEEGGGGGDGFFGF8FGDGGE=?FGFGGGFD6+08EGGGGGGD7CCDGFGGFBDEEBFFFAFFFFEEA33AFFCCE<EE<>6@07=?6((/((21:BBB:9>B2<BAA24:09B>;B?B;?3(:?A238?B08?2().-19>(304<B02-#####
@M05025:18:000000000-B3NL5:1:1101:16002:11746 2:N:0:CACTCA
TTCAGAGGACTACAGGGGTATCTAATCCTGTTTGCTCCCCATGCTCTCATGCCTCAGCGTCAGTTACAGTCCAGTAAGTCGCCTTCGCCACTGGTGTTCTTCCTAATCTCTACGCATTTCACCGCTACACTAGGAATTCCACTTACCTCTCCTGCACTCTAGTTAAACAGTTTTATATGCTTTCTACAGGTTAAGCCTATATATTTAACATATAACTTGTTTAACCGCCTACGCATCCTTTACGCCCAGTTATTCCGAACAACGCTTGCCACCTACGTATTACCGCGGCTGCTGGCCCAGC
+
GFGGGGGGGGGGGGGGGGGGGGGGGGGGGGGGGGGGGGGGGGGFGGGGDGDGGGGGGGGGGGGGGGGGGGGGGGGGGFGGGGGGGGGGGGGGGGGGGGGGGGGGFGGGGGGGGGGGGGGGGGGGGGGGGGFGGGGF8DEFCFGFFGGGGGCFFEFFGGGGGFGGGFGFFGFGGGFGGGFGGGGGGGGGG?DF+<GGDFGFFFFFDFF?FFEEFCEFFFFCC@EFCCABFFFFDF9>AEEC<467>A(:B@4@?EFFB=>BFFD9>;37;@3@6@350:))6)9;(6(72,(3?4,-#####
@M05025:18:000000000-B3NL5:1:1101:10735:11748 2:N:0:CACTCA
TTCAGAGGACTACAAGGGTATCTAATCCTGTTTGCTCCCCATGCTCTCATGCCTCAGCGTCAGTTACAGTCCAGTAAGTCGCCTTCGCCACTGGTGTTCTTCCTAATCTCTACGCATTTCACCGCTACACTAGGAATTCCACTTACCTCTCCTGCACTCTAGTTAAACAGTTTTATATGCTTTCTACAGGTTAAGCCTATATATTTAACATATAACTTGTTTAACCGCCTACGCATCCTTTACGCCCAGTTATTCCGAACAACGCTTGCCACCTACGTATTACCGCGCCTGCTGGCAGAGG
+
GGGGGGGGGGGGGGGGGGGGGGGGGGGGGGGGGGGGGGGGGGGGGGGGGGGGGGGGGGGGGGGGGGGGGGGGGGGGGGGGGGGGGGGGGGGGFFGGGGGGGGGGGGGGGGGFGGGGGGGGGGGGGGGGGGGFGGFFGGGGGGGGFGGGGGGGGGGFGGGGGGGGGFGGGG;EGFGGGGG?EGGGGGGGGGGGGFGGGFFFFFFFFFFFFFEBFEFFFFFFEFFFF@AFFAFCD=@92<EFFC=AFAFFBEFEFCE9(:>=@BF0:@33=5);7;@@?@<EF<?3199(,(,3()41#####
@M05025:18:000000000-B3NL5:1:1101:18175:11790 2:N:0:CACTCA
TTCAGAGGACTACCGGGGTTTCTAATCCTGTTTGCTCCCCATGCTTTCGTACCTCAGCGTCAGTATTAGGCCAGATGGCTGCCTTCGCCATCGGTATTCCTCCAGATCTCTACGCATTTCACCGCTACACCTGGAATTCTACCATCCTCTCCCATACTCTAGCTTCCCAGTATCGAATGCAATTCCTAAGTTAAGCTCAGGGATTTCACATCCGACTTAAAAAGCCGCCTACGCACGCTTTACGCCCAGTAAATCCGATTAACGCTCGCACCCTCTGTATTACCCGGGCTGCTTGCTGAAC
+
GFGGGGGGGGGGGGGGGGGGGGGGGGGGGGGGGGGGGGGGGGGGGGGGGGGGGGGGGGGGGGGGGGGGGGGGGGGGGGGGGGGGGGGGGGGGGGGGGGGGFGGGGGGGGGFGGGGGGGGFFGGGGGGGGGGGGGGGGGGGGGGGGGGGGFGGGGGGGGGGGFGGFGGGGGGGFGDGGGGGGGGEGGGGGGGGC9CGDFGFFF?F>FFFFFC@FAFFFFFFFEFFB@=B@F@FD=999>@DFEC0;9918;CFFCEFFFF<:AA:>6169>F>B:::?A>A4):)(((-4131)),,#####
@M05025:18:000000000-B3NL5:1:1101:22018:11796 2:N:0:CACTCA
TTCAGAGGACTACTAGGGTATCTAATCCTGTTCGCTACCCATGCTTTCGAGCCTCAGCGTCAGTTGCAGACCAGAGAGCCGCCTTCGCCACTGGTGTTCTTCCATATATCTACGCATTCCACCGCTACACATGGAGTTCCACTCTCCTCTTCTGCACTCAAGTTCAACAGTTTCTGATGCAATTCTCCGGTTGAGCCGAAGGCTTTCACATCAGACTTATTGAACCGCCTGCACTCGCTTTACGCCCAATAACTCCGGACAACGCTTGCCACCTACGTATTACCCTGCCCGCTGGCGACAC
+
GFGGGGGGGGGGGFGGGGGFGGGGGGGGGGGFGGGGGGGGGGGGGGGGGGGDGGGGGGGGGGGFEFGGGGGGGGGGGEFGGFEGGGGGFEGGFGGGGGGFGGGGGGGEFGGDGGGGGGDFFECEGGGEFGGFGFGDGGGGGGFGGGGGGGGGGGGGFEF?DD=:DFDFFGGGFFGFGGGGGGGGGFDGGCGGDAGCFDGE>AFFAAFFFF>4?EFFFFFFF?<ABFFFF@DFF@BFFFFF164;@07<15;3.;AE;9<>648((-,313<?:2(,33>>?)4-()4((((-(,(,#####
@M05025:18:000000000-B3NL5:1:1101:6217:11821 2:N:0:CACTCA
TTCAGAGGACTACTCGGGTTTCTAATCCTGTTCGCTACCCATGCTTTCGAGCCTCAGCGTCAGTTGCAGACCAGACAGCCGCCTTCGCCACTGGTGTTCTTCCATATATCTACGCATTCCACCGCTACACGTGGAGTTCCACTGTCCTCTTCTGCACTCAAGTCGCCCGGTTTCCGATGTACTTCTTCGGTTAAGCCGAAGGCTTTCACATCAGACCTAAGCAACCGGCTGCGCTCGCTTTACGCCAAATAAATCCGGATAACGCTAGCCACGTACGTATTACCGCGGCTGCTGGCCCTTG
+
FA<FACCCG9FFCE8FGD,@@CECEFG<CEC<9FGGEE@FFEC<FGGFE@@7:<,;E8F@CFGFCFG9FGFDFEGCEF8CC@7:7ECF7CGGDFGEFC?,?FFFCFFGAFFF<FCFDEG,,F=>:@CECFGFFCGFE=,7EF;FFFF88,@=FGCEDFGFFGGFGG6EGGEG6C2=7+=+,5CCF9DGGGDG*@>CF4C5?>FAA>4@:+/.+7BFFFE9BB47:@9(369(,1(;,6;?:A<119(2:>>><<A29214:>302:((.3,((-4(-(,).)).,4610(4-)523#####
@M05025:18:000000000-B3NL5:1:1101:5888:11839 2:N:0:CACTCA
TTCAGAGGACTACTGGGGTATCTAATCCTGTTTGCTCCCCACGCTTTCGCACCTGAGCGTCAGTCTTTGTCCAGGGGGCCGCCTTCGCCACCGGTATTCCTCCAGATCTCTACGCATTTCACCGCTACACCTGGAATTCTACCCCCCTCTACAAGACTCTAGCCTGCCAGTTTCGGATGCAGTTCCCAGGTTGAGCCCGGGGATTTCACATCCGACTTGACAGACCGCCGGCGTGCGCTTTACGCCCAGTAATTCCGATTAACGCTTGCACCCCCCGTATTACCGCGGCTGCTGCCCGTCT
+
GA<FGGG9FFFFGFGGGGGGFDFDFFAE@FGFEGGGGEFGGGCECF@FGECFGGFEEFGGG@EEE9CEFFFFDFDC+@BFGGFEFCGG>CCFEDGEFFGF9AFFGCEABFGGGFG>EEFGFGFGGGGGGGFGFG8EFGGGGCGGGEDC>FFFDD?EGFGAECCGGG5@FFGGFG*C7DDFFCGFG7D8C*?68;CC4?5?B558;AFFFC?E512>ADA36338?11>6(411;9829(8()6(226<1294<<AA((,1:BA1,4-,(432,(,-33(:?<A2(((--2((.:).#####
@M05025:18:000000000-B3NL5:1:1101:16589:11939 2:N:0:CACTCA
TTCAGAGGACTACCGGGGTTTCTAATCCTGTTCGCTACCCACGCTTTCGAACCTCAGCGTCAGTTACAGACCAGAGAGCCGCTTTCGCCACTGGTGTTCTTCCATATATCTACGCATTTCACCGCTACACATGGAGTTCCACTCTCCTCTTCTGCACTCAAGTCTCCCAGTTTCCAATGCACTACTCCGGTTAAGCCGAAGGCTTTCACATCAGACTTAAAAGACCGCCTGCGTTCCCTTTACGCCCAATAAACCCGGATAACGCTTGCCACCTACGTATTACCTCCGCTGCTGGCCTCAG
+
GGGGGGGGGGGGGGGGGGGGGGGGGGGGGGGGGGGGGGGGGGGGGGGGGGGGGGGGGGGGGGGGGGGGGGGGGGGGGGGGGGGGGGGGGGGGGGGGGGGGGGGGGGGGGGGGGGGGGGGGDGGGGGGGGGGGGGGGGGGGGGGGGGGGGGGGGGGGGGGGGGFGDGGGGGGCEGGGGG7DGGGGGGGGGDGGCFFFFD7BADFFFFFFFFFFFFFFFFEFFFFBFD6:9D?DBDFF@83>;EFF<9B??B?<)),,1612?F?:0:0:0:))4<B70:B2:A>A))((4344>>?F#####
@M05025:18:000000000-B3NL5:1:1101:27965:11975 2:N:0:CACTCA
TTCAGAGGACTACCCGGGTATCTAATCCTGTTCGCTACCCATGCTTTCGAGCCTCAGCGTCAGTTGCAGACCAGAGAGCCGCCTTCGCCACTGGTGTTCTTCCATATATCTACGCATTCCACCGCTACACATGGAGTTCCACTCTCCTCTTCTGCACTCAAGTTCAACAGTTTCTGATGCAATTCTCCGGTTGAGCCGAAGGCTTTCACATCAGACTTATTGAACCGCCTGCACTCGCTTTACGCCCAATAAATCCGGACAACGCTTGCCACCTACTTATTACCGCGGCTGCTGTCAATGG
+
GGGGGGGGGGGGGGGGGGGGGGGGGGGGGGGGGGGGGGGGGGGGGGGGGGGGGGFFGGGGGGGGGGGGGGGGGGGGGGGGGGGGGGGGGGGGGGGGGGGFGGGGGGGGGGGGGGGGGGGGGGGGGGEGGGGGGGGGGGGGGGGFGGCGGGGGGGGGGGGGGEEGGGGGGGGGGGGG79DGGCFEFFGGGGGGDFGGGFG5ABFFFFFFFFFFFE@FFF;7@CE4>9>==25@@FFF;1;D09>;D13;;@FE<?C@FF6>>FFFF:(((8<?(1:?)54>>FFFB1190-364)..#####
@M05025:18:000000000-B3NL5:1:1101:10433:12012 2:N:0:CACTCA
TTCAGAGGCCTACACGGGTTTCTAATCCTGTTTGCTCCCCATGCTCTCTTGCCTCAGCGTCAGTTACAGTCCAGTAAGTCGCCTTCGCCACTGGTGTTCTTCCTAATCTCTACGCATTTCACCGCTACACTAGGAATTCCACTTACCTATCCTGCACTCTAGTTAAACAGTTTTATATGCTTTCTACAGGTTAAGCCTATATATTTAACATATACCTTGTTTAACCGCCTACGCTTCCTTTACGCTCAGTCCTTCCAAACAACACTTCTCACCTTCCGTTACCCCGCTCGTGCGGCGTCGG
+
@@@-CE<F,@FE,6,B@@FGC9DC9@<<96C,@FF<EDF,@<EGA<9,,;,66C,,CAFBC7,CFF9CF,9,<AFAFFGF@F@@FG7,BF@8E@,,AFD?,,,,C?FE95@<<FCFEFF9,@B+@:FGGF=B98F9E8;,4>=,,@6,,,,,7,=D?=F9,,7@,,,@EGGAEFF9+?+C:++,+?7@AD=66+=D+:?+83?=;C7CB<705;*3=9>8=:*;788)18:@A)))0>C/6*/(2((65/*)*18(*/.((((/())))/)),))((/)/(4;8?((,49((((((#####
@M05025:18:000000000-B3NL5:1:1101:13517:12023 2:N:0:CACTCA
TTCAGAGGACTACTGGGGTTTCTAATCCTGTTCGCTACCCATGCTTTCGAGCCTCAGCGTCAGTTGCAGACCAGAGAGCCGCCTTCGCCACTGGTGTTCTTCCATATATCTACGCATTCCACCGCTACACATGGAGTTCCACTCTCCTCTTCTGCACTCAAGTTCAACAGTTTCTGATGCAATTCTCCGGTTGAGCCGAAGGCTTTCACATCAGACTTATTGAACCGCCTGCACTCGCTTTACGCCCAATAAATCCGGACAACGCTTCCCACCCACGTATTACCTCGGCTGCTGCCGAAAT
+
G<FFGGGGGGGGGGGGGGGGGGGGGGGGGGGGGGGGGGFGFGGGGGGGGGGGGGGGGGGGGGGGGGFGGGGGGGGGGGGCGGGEGGGGGGGGGGEEFFGGGGGGGGGGGGGGGGGEGFGGGGGGGEGGGGGGGGGGGGGGGGGD9DFGGGGGGGGGGGGGGGFDGGFGGDEDGGGGCGFGGFGGGFFGGCDGDF?FGFC?DFFFFFFFFFEFFEEFFF=EEF4AE=9@=(695;88291024C@;4:7=;5;369@B6?FF<06>FF().5?((((--14:A<4)4,,(((-43)1#####
@M05025:18:000000000-B3NL5:1:1101:13491:12076 2:N:0:CACTCA
TTCAGAGGACTACACGGGTTTCTAATCCTGTTTGCTCCCCACGCTTTCGCACCTCAGTGTCAGTATCAGTCCAGGTGGTCGCCTTCGCCACTGGTGTTCCTTCCTATATCTACGCTTTTCACCGCTACACAGGAAATTCCACCACCCTCTACCGTACTCTAGCTCGCCAGTTTTGGATGCAGTTCCCAGGTTGAGCCCGGGTCTTTCACATCCAACTTAACGACCCACCTACGCGCCCTTTACGCCCATTAATGCCGTTTCACGCTTGCACCCTTCGTCTTACCGCGCCTGCCGGCGAGGT
+
F<6-C-<F<CE6CF8B7:@@CDECGGFGFCC<EGCFF8FGFEDF,6,CFEG7CC8,66EE@,9CF9EFEFFF9,,BF,6C6CE,,:,=:CF,FG?=EFCE9,A,C,5A?,5@5AF+?AFD?FFG7>=C:FFDF8,,7>FG,C88=>CGCG9=ACG8BDDAFGD,E8CGE12,E9F6+5:C7=:9ECCC+<;97*030?*0**3;89CAF>::F@)98+././5((307((5;,14((.:(473,24-(,)..))).3(,5.)-((-,22,.21:?7((-(,)6(-46((((.((-(#####
@M05025:18:000000000-B3NL5:1:1101:19998:12101 2:N:0:CACTCA
TTCAGAGGACTACCAGGGTTTCTAATCCTGTTCGCTACCCATGCTTTCGAGCCTCAGCGTCAGTTGCAGACCAGAGAGCCGCCTTCGCCACTGGTGTTCTTCCATATATCTACGCATTCCACCGCTACACATGGAGTTCCACTCTCCTCTTCTGCACTCAAGTTCAACAGTTTCTGATGCAATTCTCCGGTTGAGCCGAAGGCTTTCACATCAGACTTATTGAACCGCCTGCACTCGCTTTACGCCCAATAAATCCGGACAACGCTTGCCACCTACGTATTACCCCGGCTGCGGGCCGAGG
+
GGGGGGGGGGGGGGGGGGGGGGGGGGGGGGGGGGGGGGGGGGGGGGGGGGGGGGGGGGGGGGGGGGGGGGGGFGGGGGGGGGGGGGGGGGGGGGGGGGGGGGGGGGGGGGGGGGGGGGGGGGGGGGGGGGGGGGGGGGGGGGGGFGGGGGGGGGGGGGGGGGGGGGGGGGGGGGGGFFGGGGGGGGGGDDGGG?DCDBD>DFFFFFFC++7<F@EFFF4AEFF=@9@@FFBD2(40696<=<928>F;7;@@9?C@9;@>FB:02:6:?:BFFF?:1:3<?>FB((,(496<((2,#####
@M05025:18:000000000-B3NL5:1:1101:13461:12110 2:N:0:CACTCA
TTCAGAGGACTACTGGGGTTTCTAATCCTGTTTGCTCCCCACGCTTTCGCACCTCAGCGTCAGTAATGGACCAGTAAGCCGCCTTCGCCACTGGTGTTCCTGCGAATATCTACGAATTTCACCTCTACACTCGCAATTCCACTTACCTCTTCCATACTCAAGACTTCCAGTATCAAAGGCAGTTCCGGGGTTTGGCCCCGGGATGTCACCCCTGACTTAAAAGTCCGCCTACGTGCGCCTTACGCCCAGTAAATCCGAACAACGCTAGCCCCCTTCGTATTACCGCGGCTGCCGGCGGCAA
+
<FGGGCGG8FGGDGGGGDFGCGGGGFGGGGGGGGGDGFCGGGGGGGGFGG>CFF@FFFEFGDBEGGGGGGFGGGGGGGGGGGGGGGFDGEEFGFBEFCEFGGGGDGGCAFDGFGECF<AFGGG@FCFGGCE@FGGGGGGGGGGFGGFGFGGGGFGGGGGAD9FFG8AFDCEFFGGGGC=8F>FEFFG67*<?*?DF*9C45?:5/;8FFA=@FFB4FF3>44CACEDB;@FFFF@DB6(6(.:0?F(,(.)-6A4811((-3:B(,(,4:7:69(32(44:)6-(,3490(((-(-#####
@M05025:18:000000000-B3NL5:1:1101:26254:12141 2:N:0:CACTCA
TTCAGAGGACTACACGGGTATCTAATCCTGTTCGCTCCCCACGCTTTCGCTCCTCAGCGTCAGTAACGGCCCAGAGACCTGCCTTCGCCATTGGTGTTCTTCCTGATATCTACACATTCCACCGTTACACCGGGAATTCCAGTCTCCCCTACCGCACTCCAGCCCGCCCGTACCCGGCCCAGATCCACCGTTAGGCGCTGGACTTTCACACCGGCCGCGACGAACCGCCCACGAGCCCTTCACGCCCAATAAACTCGGCTAACCCTCCCACCCCACGCATTCCACCCTCTCCTGGCTTCCA
+
FFGFGGGGGGGGGGGGDCF:FFGGGGGGGGFGGEGGGGGGGGDFCCFGDFGGEFGGGGGGGGGFGGGGGG@C:,BE6CFG,<BFGGFEE7?EE,CDEGFGGGGCFGGGGGG?EDGGGGGF?FFGGGGEFGGEBC4B?DGFFGGGGGAFEFGGG+@ECEFGGFD@CECGEG9CEDGGCD*;CC*9A;*?F5D*9)087)/))0;6*1;3:+6;B((2)734;999>B131((43((24477()5?61,8:442)))5((,(().(44210,2::(((((4<0).)-(((,((,))(.#####
@M05025:18:000000000-B3NL5:1:1101:25817:12170 2:N:0:CACTCA
TTCAGAGGACTACCCGGGTATCTAATCCTGTTCGCTACCCATGCTTTCGAGCCTCAGCGTCAGTTGCAGACCAGAGAGCCGCCTTCGCCACTGGTGTTCTTCCATATATCTACGCATTCCACCGCTACACATGGAGTTCCACTCTCCTCTTCTGCACTCAAGTTCAACAGTTTCTGATGCAATTCTCCGGTTGAGCCGAAGGCTTTCACATCAGACTTATTGAACCGCCTGCACTCGCTTTACGCCCAATAAATCCGGACAACTCTTGCCACCTACGTATTACCGCGCCTGCTGCCGATAG
+
GGGGGGGGGGGGGGGGGGGGGGGGGGGGGGGGGGGGGGGGGGGGGGGGGGGGGGGGGGGGGGGGGGGGGGGGGGGGGFGGGGGGGGGGGGGGGGFFFGGGGGGFGGGGGGGGGGGGGGGGGGGGGGGGGGGGGGGGGGGFGGGGGGGGGGGGGGFGGFGGGGFEGGGGGFGEEGGF9FDGGCFGGGGGGDDG65;D?AG>DBFFAFFFFFFFFF3FFFFECE?CFFBFFFF2=@@81;?DF<4<;92?F@EA)<C(.,,79?0)-:64<?FF017:01<B>2:629>(34((5:),#####
@M05025:18:000000000-B3NL5:1:1101:7920:12192 2:N:0:CACTCA
TTCAGAGGACTACTAGGGTTTCTAATCCTGTTCGCTACCCATGCTTTCGAGCCTCAGCGTCAGTTGCAGACCAGAGAGCCGCCTTCGCCACTGGTGTTCTTCCATATATCTACGCATTCCACCGCTACACATGGAGTTCCACTCTCCTCTTCTGCACTCAAGTTCAACAGTTTCTGATGCAATTCTCCGGTTGAGCCGAAGGCTTTCACATCAGACTTATTGAACCGCCTGCACTCGCTTTACGCCCAATAAATCCGGACAACGCTTGCCACCTACGTATTCCCGCGGCTGCTGGCACGTG
+
GGGGGGFGGGGGGGGGGGGGGGGGGGGGGGGGGGGGGGGGGGGGGGGGGGGGGGGGGGGGGGGGGGGGGGGGGGGGGGGGGGGGGGGGGGGGGGGGGGGGGGGGGGGGGGGGGGGGGGGGGGGGGGGGGGGGGGGGGGGGGGGGGGGGGGGGGGGGGGGGGCFFGGGGGGGGGGGGGGGGGDGGGGGGGGGG>FGGGFGFFFFFFFFFFFCEFFEFFFFFFFFC=B@>@?=BBEFED@D@FFFFD@FFF@EEFFFEF0;9>B<(43<BF?))4:07282)2)-317(404((5324#####
@M05025:18:000000000-B3NL5:1:1101:21116:12195 2:N:0:CACTCA
TTCAGAGGACTACTGGGGTTTCTAATCCTGTTCGCTACCCATGCTTTCGAGCCTCAGCGTCAGTTGCAGACCAGAGAGCCGCCTTCGCCACTGGTGTTCTTCCATATATCTACGCATTCCACCGCTACACATGGAGTTCCACTCTCCTCTTCTGCACTCAAGTTCAACAGTTTCTGATGCAATTCCCCGGTTGAGCCGAAGGCTTTCACATCAGACTTATTGAACCGCCTGCACTCGCTTTACGCCCAATAAATCCGGACAACGCTTGCCACCTACGTATTACCGCGGCTGCGTGCCCTTG
+
GGGGGGGGGGGGGGGGGGGGGGGGGGGGGGGGGGGGGGGGGGGGGGGGGGGGGGGGGGGGGGGGGGGGGGGGGGGGGGGGGGGGGGGGGGGGGGGGGGGGGGGGGGGGGGGGGGGGGGGGGGGGGGGGGGGGGGGGGGGGGGGGGGGGGGGGGCFGGDFFGGFGGGGGGGGGGGGGGGGGGGGGGGGGGGDGCACFGDGEFFFFFFFFFF<EFFFFF9AEEEFFFF@@FDDFFFAEDBFFF3<7@9@?=@EF4?C1>0(,9??;>6628(-41(450339:AA9,36((,-3(,,-#####
@M05025:18:000000000-B3NL5:1:1101:15556:12222 2:N:0:CACTCA
TTCAGAGGACTACTCGGGTATCTAATCCTGTTCGCTACCCATGCTTTCGAGCCTCAGCGTCAGTTGCAGACCAGAGAGCCGCCTTCGCCACTGGTGTTCTTCCATATATCTACGCATTCCACCGCTACACATGGAGTTCCACTCTCCTCTTCTGCACTCAAGTTCAACAGTTTCTGATGCAATTCTCCGGTTGAGCCGAAGGCTTTCACATCAGACTTATTGAACCGCCTGCACTCGCTTTACGCCCAATAAATCCGGACAACGCTTGCCACCTACGTATCACCGCGGCCGCTGGCACGGT
+
DFGGGGGGGGGGGGGGGDFCFAFFGGGGGGGGGGGGGGGGGGGGGGGGGGGGGFGFFGGFGGGGGGFGGGGGGGGGGGFCEGGGGGGGGGGGGG?FFGGGFGGGGFFFFFGGGGEEGGGAFGGGGGGGGGGGGGFGGGGGGF9DDDFCGFGGGGGGC=CFFFFFEDGFFFFE==DF+C@FGCFFGGGGG6CCDFFGGFG>>B>AFFFFFFFFFFEFFFEFE?A4=2>BF2>2>B4@DB@?DEF20;BD1(;)9<C@@9:02<?B><:010423:BFF38A()61(2>-((((4428#####
@M05025:18:000000000-B3NL5:1:1101:11932:12233 2:N:0:CACTCA
TTCAGAGGACTACACGGGTTTCTAATCCTGTTCGCTCCCCATGCTTTCGCTCCTCAGCGTCAGTAAATGCCCAGAGACCTGCCTTCGCCATCGGTGTTCCTCCTGATATCTGCGCATTTCACCGCTACACCAGGAATTCCAGTCTCCCCTACATCACTCTAGTCTGCCCGTACCCACCGCAGATCCGAGGTTGAGCCTCGGACTTTCACGGCAGACGCGACAAACCGCCTACGAGTTCTTTACGCCCAATAAATCCGGATAACGCTTGCGCCCTACCTATTACCGCGGCTGCTGGCTCGAG
+
GGGGGGGGGGGGGGGGGGGGGGGGGGGGGGGGGGGGGGGGGGGGGGGGGGGGGGGGGGGGGGGGGGGGGGGGGGGGGGGGFGGGGGGGGGGGGGGGGGGGGGGGGGGGGGGGGGGGGGGGGGGGGGGGGGGGGGGGGGGGGGGGGGFGGGGGGGGGGGGGGFFGGGGFGGGGGGFFDDGGGGDEFGGGGDDCFFFGGFGFEFFFFFF6AF@FEFFFDFF@B;>@DDFFFFB???F??B<ABA<<?>BF0?F4>ABFF;B0?24:>:3:6994;>:((56).)5.(9;>FB(3>?06#####
@M05025:18:000000000-B3NL5:1:1101:12671:12252 2:N:0:CACTCA
TTCAGAGGACTACACGGGTATCTAATCCTGTTCGCTACCCATGCTTCGAGCCTCAGCGTCAGTTGCAGACCAGAGAGCCGCCTTCGCCACTGGTGTTCTTCCATATATCTACGCATTCCACCGCTACACATGGAGTTCCACTCTCCTCTTCTGCACTCAAGTTCAACAGTTTCTGATGCAATTCTCCGGTTGAGCCGAAGGCTTTCACATCAGACTTATTGAACCGCCTGCACTCGCTTTACGCCCAATAAATCCGGACAACGCTGGCCACCTACGTATTACCGCCGCTGCTGGCCTAGAA
+
GFGGGGGGGGGGGGGGGGGGGGGGGGGGGGGGGGGGGGGGGGGGGGGGGGGGGGGGGGGGGGGGGGGGGGGGGGGGGGGGGGGGGGGGGGGGGGGGGGGGGGGGGGGGGGGGGGGGGGGGGGGGGGGGGGGGGGGGGGFFGGGFGGGGGGGGGGGGGGGF=EFGGGGGGGGGGGGCFGGGGGGFFGGGCDDDCFGGGFGFFFFFFFFFFFFFFFFFFFFE6E=EFBB@DFFF:<;601=DCFFF9;D@DEE>?E@BBFFF116>B(-814::0.40,).449)(((((316:?0:.#####
@M05025:18:000000000-B3NL5:1:1101:20636:12263 2:N:0:CACTCA
TTCAGAGGACTACCCGGGTTTCTAATCCTGTTCGCTACCCATGCTTTCGAGCCTCAGCGTCAGTTGCAGACCAGACAGCCGCCTTCGCCACTGGTGTTCTTCCATATATCTACGCATTCCACCGCTACACATGGAGTTCCACTGTCCTCTTCTGCACTCAAGTCGCCCGGTTTCCGATGCACTTCTTCGGTTAAGCCGAAGGCTTTCACATCAGACCTAAGCAACCGCCTGCGCTCGCTTTACGCCCAATAAATCCGGATAACGCTTCCCACCTACGTATTACCGCGGCTGCTGGCGATCG
+
GFFGGGGGGGGGGGGGGGGGGGGGGGGGGGGGGGGGGGGGGGGGGGGGGGGGGGG8FGGGGGGGFGGGGGGGGGGGGFGGGGGGGGGGGGGGGGGGGGGGGGGGGGGDF,@FFCGDGEGGGGGGGGGGGG9EGFGGFDFF9=FGGGGGGGGGFFFGG9DF8EFFC>EGEDEGEGF?7?+CCGGG522CFGGDDFFGGF*@4?AF;FF+@>C@8;=F46*)3BB1136:@2?FFF0;96:(35>?FF0232825<<?B2::0><4213(,8)(43(8::262694(3>;00462::<#####
@M05025:18:000000000-B3NL5:1:1101:8876:12266 2:N:0:CACTCA
TTCAGAGGACTACAGGGGTTTCTAATCCTGTTCGCTACCCATGCTTTCGAGCCTCAGCGTCAGTTGCAGACCAGACAGCCGCCTTCGCCACTGGCGTTCTTCCATATATCTACGCATTCCACCGCTACACATGGAGTTCCACTGTCCTCTTCTGCACTCAAGTCGCCCGGTTTCCGATGCACTTCTTCGGTTAAGCCGAAGGCTTTCACATCAGACCTAAGCAACCGCCTGCGCTCGCTTTACGCCCAATAAATCCGGATAACGCTTGCCACCTACGTATTACCGCGGCTGCTGGCCGGGA
+
GGGGGGGGGGGGGGGGGGGGGGGGGGGGGGGGGGGGGGGGGGGGGGGGGGGGGGGGGGGGGGGGGGGGGGGGGGGGGGGGGGGGGGGGGGGGGGGGGGGGGGGGGGGGGGGGGGGGGGGGGGGGGGGGGGGGGGGGGGGGGGGGGGGGGGGGGGGGGGGGFFGGGGCGGGGGGGGGDGGGGGGGGGGGGDDGDAFGD>DBAAFFFFFCFFFFFEEF>FFF1@EFF@BF@0,89>@@>BF0?:<BF>9BF??<AAF?6>?<BBB:(3::?26?BFFF??<<?FFA12(22(-8>73,#####
@M05025:18:000000000-B3NL5:1:1101:14729:12270 2:N:0:CACTCA
TTCAGAGGACTACAAGGGTATCTAATCCTGTTCGCTACCCATGCTTTCGAGCCTCAGCGTCAGTTGCAGACCAGAGAGCCGCCTTCGCCACTGGTGTTCTTCCATATATCTACGCATTCCACCGCTACACATGGAGTTCCACTCTCCTCTTCTGCACTCAAGTTCAACAGTTTCTGATGCAATTCTCCGGTTGAGCCGAAGGCTTTCACATCAGACTTATTGAACCGCCTGCACTCGCTTTACGCCCAATAAATCCGGACAACCCTTGCCACCTACGTATTACCGCGGCTGCTGGCTGCTC
+
EFFFFGGGGGGGGGGGGGAFEFGGGGGGDFGGFFEGGGGGGGGGGGGGGGGGGGGGGGEGGGGGGGGGGGGGGGFCFGFGCFGGGGGGFCEFGG5EGGGGFGGGCFGFGEEFGGGCEFGCBEFGGDCEGGGGGGGFGGFGFGDGGGGFGGGGFEDGBFGGGF=DGGGGGGGGGDGGCFG7EFDCFFGG>6CDGFFFDEDDE>AF5CFFFFCEF6:FFFFCCE4A3>=@9(5(8>4B=(66;)77@FFD;;3375<1:6<(42:(,47:??9<6?70(426:AF2,1(4(4((.:22#####
@M05025:18:000000000-B3NL5:1:1101:6435:12319 2:N:0:CACTCA
TTCAGAGGACTACCCGGGTTTCTAATCCTGTTCGCTACCCATGCTTTCGAGCCTCAGCGTCAGTTGCAGACCAGAGAGCCGCCTTCGCCACTGGTGTTCTTCCATATATCTACGCATTCCACCGCTACACATGGAGTTCCACTCTCCTCTTCTGCACTCAAGTTCAACAGTTTCTGATGCAATTCTCCGGTTGAGCCGAAGGCTTTCACATCAGACTTATTGAACCGCCTGCACTCGCTTTACGCCCAATAAATCCGGACAACGCTTGCCACCTACGTATTACCGCGGCTGCTGGCACGAC
+
GGGGGGGGGGGGGGGGGGGGGGGGGGGGGGFGGGGGGGGGGGGGGGGGGGGGGGGGGGGGGGGGGGGGGGGGGGGGGGGGGGGGGGGGGGGGGGFGFFGGGGGGGGGFGGGGGGGGGGGGGGGGGGGGGGGGGGGGGGGFGGGGGGGGGGGGGGGGGGGGGGGGGGGGGGGGGGGGGGGGF7FFGGGGGGGGGFFGGEGFFFFFFAAFFFFEFEFFFFFEFEEEFB>=BFFDF@33=B?F0>EFDFF;(/4@35<EB9:1;FFBBFF6??9<13:B?2,:3<<9109(90(())(-#####
@M05025:18:000000000-B3NL5:1:1101:22198:12325 2:N:0:CACTCA
TTCAGAGGACTACAGGGGTTTCTAATCCTGTTTGCTCCCCATGCTCTCATGCCTCAGCGTCAGTTACAGTCCAGTAAGTCGCCTTCGCCACTGGTGTTCTTCCTAATCTCTACGCATTTCACCGCTACACTAGGAATTCCACTTACCTCTCCTGCACTCTAGTTAAACAGTTTTATATGCTTTCTACAGGTTAAGCCTATATATTTAACATATAACTTGTTTAACCGCCTACGCATCCTTTACGCCCAGTTATTCCGAACAACGTTTGCCACCAACCTATTACCCGCGCTGCTGCCCACCG
+
FGGGGGGGGGGGGGGGGGGGGGGGGGGGGGGGGGGGGGGGGGGGGGGGGGGGGGGGGGGGGGGGGGGGGGGGGGGGGGGGGGGGGGGGGGGGGGGGGGGGGGGGGGGGGGGGGGGGGGGGGGGGGGGGGGGGGGGGGGGFDGGGGGGGGGGGGGGGGGGGGGGGGGFGGGGGGGGGGGGGGGGGGGGGFCDF@DFGFFGFFFFEFFFAFCF@FFFAFCCCEFFCE555>>AC):@=B2>>**/)(559=EFFECEF@DD>B@3(/,6(.4>88((((/(7C3<)4(,-36;94,).#####
@M05025:18:000000000-B3NL5:1:1101:9994:12329 2:N:0:CACTCA
TTCAGAGGACTACACGGGTTTCTAATCCTGTTCGCTACCCATGCTTTCGAGCCTCAGCGTCAGTTGCAGACCAGAGAGCCGCCTTCGCCACTGGTGTTCTTCCATATATCTACGCATTCCACCGCTACACATGGAGTTCCACTCTCCTCTTCTGCACTCAAGTTCAACAGTTTCTGATGCAATTCTCCGGTTGAGCCGAAGGCTTTCACATCAGACTTATTGAACCGCCTGCACTCGCTTTACGCCCAATAACTCCGGACAACGCTTGCCACCTACGTATTACCGCGGCTGCTGGCCGGGG
+
GGGGGGGGGGGGGGGGGGGGGGGGGGGGGGGGGGGGGGGGGGGGGGGGGGGGGGGGGGGGGEEGGGGGGGGGGGGGGGGGGGGGGGGGGGGGGGAFGGGGGFGGGGGGGGGGGGGGGGGGGGGGGGGGGGGGGGGGGGFGDFEGGGGGGGGGGGGGGGGGGGGGGFGGGGGGGGGGGGGGGGGFFGGGGGDGGFGGFDGFFFFFFFAFFFFFFF@AFFFEEFEFBB@>BDFD@EE1=9<@FFEF<BB<;;EE);A@?0?>6:.2>6::?FF??70:?B223>FFF0(-2996:B74#####
@M05025:18:000000000-B3NL5:1:1101:4956:12344 2:N:0:CACTCA
TTCAGAGGACTACAAGGGTTTCTAATCCTGTTCGCTACCCATGCTTTCGAGCCTCAGCGTCAGTTGCAGACCAGAGAGCCGCCTTCGCCACTGGTGTTCTTCCATATATCTACGCATTCCACCGCTACACATGGAGTTCCACTCTCCTCTTCTGCACTCAAGTTCAACAGTTTCTGATGCAATTCTCCGGTTGAGCCGAAGGCTTTCACATCAGACTTATTGAACCGCCTGCACTCGCTTTACGCCCACTAAATCCGGACAACGCTTGCCACCTACGTATTACCGCGGCTGCTGGCAGTCG
+
GGGGGGGGGGGGGGGGGGGGGGGGGGGGGGGGGGGGGGGGGGGGGGGGGGGGGGGGGGGGGGGGGGGGGGGFFGGGGGGGGGGGGGGGGGGGGGGGGGGGGGGGGGGGGGGGGGGGGGGGGGGDGGGGGGGGGGGGGGGGGGGGGGGGGGGGGGGGGGGGGFEFGGGGGGGGGGGGGFGGGGGGGGGGGGGGDFDGFFDEFFFFFFFFFFEFFEEFFFEFECEAEB=B>=BBF@@ED9?FF<EDFB0;(6;;E??@90(226?>F?BFFFA??7??B:?A7)-61>06(-9?BB0-#####
@M05025:18:000000000-B3NL5:1:1101:17976:12429 2:N:0:CACTCA
TTCAGAGGACTACCGGGGTATCTAATCCTGTTTGCTCCCCATGCTCTCATGCCTCAGCGTCAGTTACAGTCCAGTAAGTCGCCTTCGCCACTGGTGTTCTTCCTAATCTCTACGCATTTCACCGCTACACTAGGAATTCCACTTACCTCTCCTGCACTCTAGTTAAACAGTTTTATATGCTTTCTACAGGTTAAGCCTATATATTTAACATATAACTTGTTTAACCGCCTACGCATCCTTTACGCCCAGTTATTCCGAACAACGCTTGCCACCTACGTATTACCGCGGCTGCTGGCAGTTC
+
GFGGGGGGGGGGGGGGGGGGGGGGGGGGGGGGGGGGGGGGGGGGGGGGGGGGGGGGGGGGGGGGGGGGGGGGGGGGFGGGGGGGGGGGGGGGGGFGGGGGGGGGGGGGGGGGGGGGGGGGGGGGGGGGGGGGGGFGGGGGGGDF9EFGGGGGGGGGGGGGGFGFGGGGGGGGGGGGGGGGGFGGGGGFGGGFFFGGDB6FFFFFFFFFFFFFFEEFFFFFFFFFE95>BDDDFF@AFFFFEEFFF29>=B?ECFFF1389>D<>@DF;@FFFFFFFD;E289498>(9>B007)43#####
@M05025:18:000000000-B3NL5:1:1101:19885:12432 2:N:0:CACTCA
TTCAGAGGACTACTAGGGTTTCTAATCCTGTTCGCTCCCCACGCTTTCGCTCCTCAGCGTCAGTAACGGCCCAGAGACCTGCCTTCGCCATTGGTGTTCTTCCCGATATCTACACATTCCACCGTTACACCGGGAATTCCAGTCTCCCCTACCGCACTCCAGCCCGCCCGTACCCGGCGCAGATCCACCGTTAGGCGATGGACTTTCACCCCGGACGCGACGACCCGCCTACGAGCCCTTCACGCCCAATAAATCCGGATAACGCTCGCACCCTACGTATTACCGCGTCCTCCCGCCGCTG
+
FACAFFGEFGGGGGGG?C<FGGGGAFC<FDGAFCG@FGGGFGGDEGGFFGCGEFD,EFFEGDFGFGF7FGC@FGGGCEDFFGFCCFCG@FEFDGGDE:D<?<CDCFFCFG<EFGGGDFCFCDF>=+@F@FAEEE+=3@3E9EEGCFGFEGDDE>EDGGC>C,@FG86CCDE7EGGGGD>859)4;C6C*8;3C8*;8;C>>;FFFAAAC*:6:((>@>>>>6((-44(436:?((,7(38(.3(,1(:<(48)))(,(((-44:;0249111(816((4),.<2(-(4((()((-,#####
@M05025:18:000000000-B3NL5:1:1101:5842:12434 2:N:0:CACTCA
TTCAGAGGACTACAGGGGTTTCTAATCCTGTTTGCTCCCCACGCTTTCGTGCCTCAGTGTCAATGTTGGTCCAGGTATCTGCCTTCGCCATGGATGTTCCTCCTGATCTCTACGCATTTCACTGCTACACCAGGAATTCCGCTACCCTCTACCACATTCTAGTCATCCAGTATCCACTGCAGTTCCCAGGTTGAGCCCAGAGCTTTCACAACGGACTTAAATAACCAACTACGCACGCTTTACGCCTCGTAATTCCGAGTAACGCTTCCACCGTTCGTATTACCGATGCTGATGGCCGCAG
+
;FGGFGGGGGG@<ECFGD@CCEFFCFFGGDF<FFGGGGGGGGGFGGFGDFGGGGG8EEC@,FCDFGGFEFDDEB@BF<,CD9@,FCF7@FEGGGAEFF9FFGDFE9FGFGFCCD+@:CFGGCFDAEFDEB8B@E8DEGC9DGCEE=DCFFGG9,=6>EECFGG,@E,E=?FG:D?F?FD6A?D9DFCDD8F8=:6+=9D9***<9AFA<7=5<=5ABFF*8;7AC5@):4<E>92:(82((*1--6((/6;=0?E?(,(,/63412((/).((.(32(,(.4:A2(((-.-).63(#####
@M05025:18:000000000-B3NL5:1:1101:27877:12442 2:N:0:CACTCA
TTCAGAGGACTACCGGGGTATCTAATCCTGTTCGCTACCCATGCTTTCGAGCCTCAGCGTCAGTTGCAGACCAGAGAGCCGCCTTCGCCACTGGTGTTCTTCCATATATCTACGCATTCCACCGCTACACATGGAGTTCCACTCTCCTCTTCTGCACTCAAGTTCAACAGTTTCTGATGCAATTCTCCGGTTGAGCCGAAGGCTTTCACATCAGACTTATTGAACCGCCTGCACTCGCTTTACGCCCAATAAATCCGGACAACGCTTGCCACCTACGTATTACCGCGGCTGCTGGCGACAA
+
GGGGGGGGGGGGGGGGGGGGGGGGGGGGGGGGGGGGGGGGGGGGGGGGGGGGGGGGGGGGGGGGGGGGGGEFGGGGGGGGGGGGGGGGGGGGGGFFF@FGGGGGGGGGGGGGGGGGGGGGGGGDGGGGGGGGGGGGGGGGGFDEDGGGFGEEFFGGGAFGFFFFGGGGGGGGGGGGGGC:CFGFF99FGGDDD9>FGFGEBEFFFFFFFCEFF=BFF=>C?CE=BB=>B?<0(64@FF@F=CE?D@>;=@3@3?AF>0190:?9((,,4547?77?F1<A>9AA?;961(3::?22#####
@M05025:18:000000000-B3NL5:1:1101:23392:12466 2:N:0:CACTCA
TTCAGAGGACTACTAGGGTATCTAATCCTGTTCGATACCCACGCTTTCGTGCTTCAGCGTCAGTTGGGCGCCGGTATGCTGCCTTCGCAATCGGAGTTCTGCGTGATATCTATGCATTTCACCGCTACACCACGCATTCCGCATACTTCTCGCCCACTCAAGAACGCCAGTTTCAACGGCGGAGCGAGGTTGAGCCCCGCGATTTTACCGCTGACTTGGCATTCCGCCTACGCACCCTTTAAACCCAATAAATCCGGATAACGCTCGCATCCTCCGTATTACCGCCGCTGCTGGCCACGGC
+
GGGGGGGGGGGGFGGGGGGGGGGGGGGGGGGGGGGGGGGGGGGGGGGGGGGGGGGGGGGGGGGGGGGGGGGGGGGGGFGGGGGGGGGGGGGGGGGGGGGGGGGGGDGGGGGFCFGGFFGGGGFGDGGGGGFFGGGGEEGGGC@EEGGGFGGGGCEEGCDFGGGGGGGEGGGFGGGGGDGGEGGGGGGGGGGGGAFCGBGFFE:F>F49F:BFF>FFFF?BBFAFFFFFF<?090;B?:14<)548(12(3366>FFF?::A??;6836;(,45>7;((..)<4:9(-72(3)),88#####
@M05025:18:000000000-B3NL5:1:1101:16029:12482 2:N:0:CACTCA
TTCAGAGGACTACTAGGGTATCTAATCCTGTTCGCTACCCATGCTTTCGAGCCTCAGCGTCAGTTGCAGACCAGAGAGCCGCCTTCGCCACTGGTGTTCCTCCATATATCTACGCATTCCACCGCTACACATGGAGTTCCACTCTCCTCTTCTGCACTCAAGTTCAACAGTTTCTGATGCAATTCTCCGGTTGAGCCGAAGGCTTTCACATCAGACTTATTGAACCGCCTGCACTCGCTTTACGCCCAATAAATCCGGACAACGCTTGCCACCTACGTATTACCGCGGCTGCTGGCCGACT
+
GGGGGGGGGGGGGGGGGGGGGGGGGGGGGGGGGGGGGGGGGGGGGGGGGCDDGGGGGGGGGGEGGCEFGGGGGGCFGGGGGGGGGGGGGGGGGGEEGGGCFFGGG<DEGGGGGGGGGGGGGGGGGGGGGGGGGGGGGGGGGGFGGGGGGGGGGFGGGDGGGDGGGGFGGGGGGGGGFGFCFGGDFGDGGGDDDFGGGFGADEACFFF6BFCFFFBAFAEFCEFEE4>@2@B>BEEFFFFDDFFFFB(6=@@E65?8;63;9?FB>??13:DF<<02014::9AA-9(3;B9BD>73#####
@M05025:18:000000000-B3NL5:1:1101:4303:12539 2:N:0:CACTCA
TTCAGAGGACTACTAGGGTATCTAATCCTGTTTGCTCCCCACGCTTTCGTGCCTCAGTGTCAGTGTTGGTCCAGGTAGCTGCCTTCGCCATGGATGTTCCTCCTGATCTCTACGCATTTCACTGCTACACCAGGAGTTCCGCTACCCTCTACCACACTCTAGTCGCCCAGTATCCACCGCAGTTCCCAGGTTGAGCCCAGGGCTTTCACAACGGACTTAAGCGACCACCTACGCACGCTTTACGCCCAGTAATTCCGAGTAACGCTTGCACCCTTCGTATTACCGCGGCTGCTGGCGCCAG
+
GGGGGGGGGGGGGGGGGGGGGGGGGGGGGGGGGGGGGGGGGGGGGGGGGGGGGGGGGGGGGGGGGGGGGGGGGGGGGGGGGGGGGGGGGGGGGGGGGGGGGGGGGGCGGGGGGGGGGGGGGGGGGGGGGGGGGEF6DGGGGGGGGGFGGGFGGGGGGGGGGGGGGGGGGGDGGGFGGGGGDDDECGG?DFGGGFFGGFGFFEDFFFFFFFEFDA=DFFE4AA2):@BF=3;E@@@F9B;@FF9179@F;;CEF<EE@;16<DDB0(4(47<B<:BFFB:B2<BF02(4139?B?F1#####
@M05025:18:000000000-B3NL5:1:1101:17228:12546 2:N:0:CACTCA
TTCAGAGGACTACCAGGGTTTCTAATCCTGTTTGCTCCCCACGCTTTCGAGCCTCAGCGTCAGTTACAGACCAGAGAGCCGCCTTCGCCACTGGTGTTCCTCCATATATCTACGCATTTCACCGCTACACATGGAATTCCACTCTCCTCTTCTGCACTCAAGTTTCCCAGTTTCCAATGACCCTCCCCGGTTGAGCCGGGGGCTTTCACATCAGACTTAAGAAACCGCCTGCGCTCGCTTTACGCCCAATAAATCCGGACAACGCTTGCCACCTACGTATTACCGCAGCTGCTGGCCCCTG
+
FGGGGGGGGGGGGGGGGCCFCFGGGGGGGFGDFGGGGGGGGGGGGGGGGGGGGGFGGGGGGGGGGGGGGFGGGGGGEGGGGGGGEGGDGGGGFG?FGGGGFGGFGGGGGGFGFGGGGGFGGGGGGGGGGGEFFGEFGFEGGGFFDFFGGGGGGGGGGFGGF,@DCFFFGGFDFGGGDF89D@DDFDGGGCCGGA7>FDG**?D>FFFCA7?EF<<AAA4C?CEFF@9@@?1;611<>FB??DFF<09:112844<?0((711(,1((-2><?:(5>:?243>B<10(-3242>0:4#####
@M05025:18:000000000-B3NL5:1:1101:8247:12562 2:N:0:CACTCA
TTCAGAGGACTACACGGGTTTCTAATCCTGTTTGCTCCCCATGCTCTCATGCCTCAGCGTCAGTTACAGTCCAGTAAGTCGCCTTCGCCACTGGTGTTCTTCCTAATCTCTACGCATTTCACCGCTACACTAGGAATTCCACTTACCTCTCCTGCACTCTATTTAAACAGTTTTATATGCTTTCTACAGGTTAAGCCTATATATTCAACATATAACTTGTTTAACCGCATACTCATCCTTTACCCCCAGTTATTCCGAACAACGCTTTCCCCCTACGTATTACCGCGGCTGCTGGCGCGGA
+
F;F9ECFFGEGGFGGDC@@C@FGGAFGGE6;CECFEDGGGGF8E,<6C<F<EDFFFGFFFGDDF<FGGFFGGGFGEEFFGGGGGGGCGG7BB8=E?FGGGCFGG<FGAFGDCE,CCFECEFGGGG>@FFEF=E88D,DFF,>FFFGGEFD?FG?,64AFFG,;D@FC89=DFF9EF@9DFFDGADFC7++=ADB+D6:=95;+?F+49+;8A7*7B8=0:AC*;E==)):)1*:**:87AE*>*)/>@>3?**087(-(:=37(1(/(/))(6(((,6))6.7@3;67>0183:(3#####
@M05025:18:000000000-B3NL5:1:1101:21208:12578 2:N:0:CACTCA
TTCAGAGGACTACTCGGGTTTCTAATCCTGTTTGCTCCCCACGCTTTCGCACCTGAGCGTCAGTCTTTGTCCAGGGGGCCGCCTTCGCCACCGGTATTCCTCCAGATCTCTACGCATTTCACCGCTACACCTGGAATTCTACCCCCCTCTACAAGACTCTAGCCTGCCAGTTTCGGATGCAGTTCCCAGGTTGAGCCCGGGGATTTCACATCCGACTTGACAGACCGCCTGCGTGCGCTTTACGCCCCGTAATTCCGATTAACGATTGCACCCTCCGTATTAGCGCGGCCGCTGGCGATTG
+
FCEGGGGGGGGGGGGGGGGGGGGFFGGGGGGGGGGGGGFGFGGGGGGFGGGGGGGGGGGGGGGGGGGGGGGGDGGGGCGGGGGG:FGGGGGGGGGGGGGGGFGGGGGGGGFGGGGGGGGGGAFGGGCFFFGGFFFGGGFGGGGGDCEGGGFFGDCFFGGGGGGFF6@8<CC;7EG*CDGG7>+<CGCGG*;806?C*274?;>AF*@AFAE8F;185>7AFE<71?F9>B20(-433;142)-3((-(-(,(244<>6<?6:.((,2(3)5(-2229,(.()).(43,(((,-(((#####
@M05025:18:000000000-B3NL5:1:1101:18022:12598 2:N:0:CACTCA
TTCAGAGGACTACTAGGGTTTCTAATCCTGTTCGATCCCCACGCTTTCGTGCCTCAGCGTCAGTCTGGCGCCGGTACGCTGCCTTCGCAATCGGAGTTCTGCGCGATATCTATGCATTTCACCGCTACACCGCGCATTCCGCGTACTTCTCGCCAACTCAAGTCTGCCAGTTTCAACGGCTCGACGGGGTTGAGCCCCGCAATTTTACCGCTGACTTAACGGACCGCCTACGCACCCTTTAAACCCAATAAATCCGGATAACGCTCGCATCCTCCGTATTACCGCGGCTGCTGGCCGCCTT
+
GGGGGGGGGGGGGGGGGGFGGGGGGGGGGFGGGGGGGGGGGGGGGGGGGGFGGGGGGGGGGGGGGGGGGGGGGGGGGGGEGGGGGGGGGGGGGGCGGGGGGGGGGGDGGGGGGGGGGGGGGGGGGGGGGGGGGGGGGGGGGGGGCGGGGGGGGGGGGGGGGGFGGGGGGGGGGGG>FGGGGGGCD5DGGDGGGAGCCBDFD3>FFFFFFFFFFFFFFF<BFF?6>FFFF?F<B:B>F81:>))5(46:?2>2-6:61008<D09<63>;4332726317()661;>,7908?:(2(#####
@M05025:18:000000000-B3NL5:1:1101:21249:12618 2:N:0:CACTCA
TTCAGAGGACTACTAGGGTTTCTAATCCTGTTCGCTACCCATGCTTTCGAGCCTCAGCGTCAGTTGCAGACCAGACAGCCGCCTTCGCCACTGGTGTTCTTCCATATATCTACGCATTCCACCGCTACACATGGAGTTCCACTGTCCTCTTCTGCACTCAAGTCGCCCGGTTTCCGATGCACTTCTTCGGTTAAGCCGAAGGCTTTCACATCAGACCTAAGCAACCGCCTTCGCTCGCTTTACGCCCAATAAATCCGGATAACGCTTGCCACCTACGTATTACCCCGGCTGCTGGCGAACC
+
GGGGGGGGCGGGGGGGGGDGGGFGGGG<FFFGGGGGGGGGGGGGGGGGGGGGGGGGGGGFEGGGGFGGGGGGGGGFGGGGGGGGGGGGGGGGGGGGGGGGGGGFGGGGGGGGGGGGGGGGFGGGGGDGGGCGGGGGGCGFGGFGGGGGGGGGGGGGGGGGGGFGGGEGGCGGECGDDGDDDGFEGFGGFGDGDFGGFDGDEFFFAFFFFCFFFEFFFFFEBBFFF>@9;((//80;>FD@F3>1@F(2::>-5AD?B>??BA)(--12::4<B725<3<<?26<2(((((-,.82-#####
@M05025:18:000000000-B3NL5:1:1101:24226:12669 2:N:0:CACTCA
TTCAGAGGACTACTGGGGTTTCTAATCCTGTTCGCTACCCATGCTTTCGAGCCTCAGCGTCAGTTGCAGACCAGAGAGCCGCCTTCGCCACTGGTGTTCTTCCATATATCTACGCATTCCACCGCTACACATGGAGTTCCACTCTCCTCTTCTGCACTCAAGTTCAACAGTTTCTGATGCAATTCTCCGGTTGAGCCGAAGGCTTTCACATCAGACTTATTGAACCGCCTGCACTCGCTTTACGCCCAATAAATCCGGACAACGCTTGCCACCTACGTATTACCCCTGCTGCTCGCGTTGT
+
ECGGGGGGGGGGGGGGGG@FFGGGGGGGGGGGGGGGGGFFGGGGGGGGGGFGGGGGGGGGGGGGGGGGGGFEGGGGGGGGGGGGGGGGGGGGGGGGGGGFGGGGGFFGGGGGGGGGGGGGGGGGGEGGGGGGGGGFGGGGCGGGGGGGGGGDFGGGGGGGG?=EGGGGGGEFGCFGGG?FCFFDFGGG>DDGGFGGGF5BEBFFFFFFFAAEF@3?AFEFEFFFF9@=>2>23BFF?F<@?EFD021<@DEECEEF9BD;4:F0>?:23:2<042:0<)65244(4(,,()58)44#####
@M05025:18:000000000-B3NL5:1:1101:18379:12694 2:N:0:CACTCA
TTCAGAGGACTACAGGGGTATCTAATCCTGTTTGCTCCCCATGCTCTCATGCCTCAGCGTCAGTTACAGTCCAGTAAGTCGCCTTCGCCACTGGTGTTCTTCCTAATCTCTACGCATTTCACCGCTACACTAGGAATTCCACTTACCTCTCCTGCACTCTAGTTAAACAGTTTTATATGCTTTCTACAGGTTAAGCCTATATATTTAACATATAACTTGTTTAACCGCCTACGAATCCTTTACGCCCAGTTATTCCGAACAACGCTTGCCACCTTCGTATTACCGCGGCTGCTGCAACCAA
+
@<6CFEDC@FFCFCFGGGGGCFCD@CC@<FFEGGGGCFFG<FEDDAEGGGGGGGFCGGGGGGGEGGGGGGGG@FGFCGGGEGGEDFEGGGCGGGFG,CFF<FGGGGAA<BFCFDEGDEGGFGGGGGGGGGCEFG8FFFDDDGFGEFDAD=D@ADFGGGEGG=FGGGAFDGEFC8CF8D9DADD399FFF6FFGFDD=0=FF++5?9FD9CE*+0CBAFE=A@@;::)85)8C8))-<4*:9;CADA)6(7458C*0((6(-671;??(3.48,63(48@D8?E7((--(302,4)(#####
@M05025:18:000000000-B3NL5:1:1101:11162:12727 2:N:0:CACTCA
TTCAGAGGACTACACGGGTTTCTAATCCTGTTTGCTACCCACGCTTTCGAACCTCAGCGTCAGTTACAGACCAGAGAGCCGCTTTCGCCACTGGTGTTCTTCCATATATCTACGCATTTCACCGCTACACATGGAGTTCCACTCTCCTCTTCTGCACTCAAGTCCCCCAGTTTCCAATGCACTACTCCGGTTAAGCCGAAGGCTTTCACATCAGACTTAAAAGACCGCCTGCGTTCCCTTTACGCCCAATAAATCCGGATAACGCTTGCCACCTACGTATTACCGCGGCTGCTGGCCCGTT
+
FEFGGFCGCFGGGGGGGGGGGGGGGEFGGGGGGGGGGGFFFEFGGDFGGGGGCEFGGGGGGGGFGGGGGGGGGGFGGGGGGGGGGGGGFGGGGGGGGGGFGGGGGGGGFGGGGGGGGGGGGGGGGGGGGGDFGCFFFGGGGGGGGFFFGGDFGGGCFDGGFGGGGGGGEEFGGGCD=@=?FGD,+=CFGDCCDAGCFECEBDFFFFFFFFFFFBEFFFF=@EEF@D@B=;?FFF@@D33;@4CFFF96(()/9))(2(86BBFF6:236:AD:((4:7<9:24)(33(11(:)),3#####
@M05025:18:000000000-B3NL5:1:1101:23938:12735 2:N:0:CACTCA
TTCAGAGGACTACTCGGGTTTCTAATCCTGTTTGCTCCCCATGCTCTCATGCCTCAGCGTCAGTTACAGTCCAGTAAGTCGCCTTCGCCACTGGTGTTCTTCCTAATCTCTACGCATTTCACCGCTACACTAGGAATTCCACTTACCTCTCCTGCACTCTAGTTAAACAGTTTTATATGCTTTCTACAGGTTAAGCCTATATATTTAACATATAACTTGTTTAACCGACTACGCATCCTTTACGCCCAGTTATTCCGAACAACGCTTGCCACCTACGTATTACCGCGGCTCCTGGCCTTGT
+
GGGGGGGGGGGGGGGGGGGGGGGGGGGGGGGGGGGGGGGGGGGGGGGGGGGGGGGFGGGGGDGGGGGGGGGGGGGGGGGGGGGGGGGGGGGGGGGGGGGGGGGGGGGGGGGGGGGGGGGGGGGGGGGGGGGGGGCFGF9BFFGGGGCFGGGGGGGGGGGGG9EFDEGGGGGFGGGGGGGGGDGGGGGGF6DGGFGGFF?FFFFFFFFFFFFFFFFFFFFEFFFFFB)):8=C9A2):46A?*:24-2>DFF?FCEFF=9>1@01>1?=@EF@D34;(5)6=3C<01((46((.,41#####
@M05025:18:000000000-B3NL5:1:1101:17343:12747 2:N:0:CACTCA
TTCAGAGGACTACCCGGGTTTCTAATCCTGTTCGCTACCCATGCTTTCGAGCCTCAGCGTCAGTTACAGACCAGAGAGCCGCCTTCGCCACTGGTGTTCTTCCCTATATCTACGCATTCCACCGCTACACATGGAGTTCCACTCTCCTCTTCTGCACTCAAGAAACACAGTTTCCGATGCAATTCCTCGGTTAAGCCGGGGGCTTTCACATCAGACTTATCTTTCCGCCTGCGCTCGCTTTACGCCCAATAAATCCGGAAAACGCTTGCCACCTACGTATTACCGCGCCTCCTGGCCGCAG
+
FFGGGGGGGGGGGGGGGDFFEGGGGGGGGGGFGGGGGGGGGGGGGGGGGGGGGGGGGGGGGGGGGGGGGGGGFGGGGGGGGGGGGCFGGGGGGGFGGGGGGGGGGGGGGGGGGGGGGGFFGGGGGDGGGGGGGGGGFGGGGGGGGGGGGGGGGFGGGGGCD9CGFFDGGFGGGFGGGGCDGFFGGGDGGDGGGFGFGFGFFFFFAFFFFFEEFE@FFA<?4CEFFE<DFFFF>04:;>B:<>FB?B-3-23)-.<BB1<((48;>:((4:<>02??(,,6(4<<1693(((..)(.#####
@M05025:18:000000000-B3NL5:1:1101:17389:12762 2:N:0:CACTCA
TTCAGAGGACTACAAGGGTTTCTAATCCTGTTTGCTCCCCACGCTTTCGTGCCTCAGTGTCAGTGTTGGTCCAGGTAGCTGCCTTCGCCATGGATGTTCCTCCTGATCTCTACGCATTTCACTGCTACACCAGGAATTCCGCTACCCTCTACCACACTCTAGTCGCCCAGTATCCACTGCAGTTCCCAGGTTGAGCCCAGGGCTTTCACAACGGCCTTAAACGACCACCTACGCACGCTTTCCGCCCAGTAATTCCGAGTAACGCTGGCACCCTTCGAATTACCGCTGCTGCTGGCGAGTG
+
GFGGGGGGGGGGGGGGGGGGGGGGGGGGGGGGGGGGGGGGGGGGGGGGGGGGGGGGGFGGGGGGGGGGGGGFGGGGGGGGGGGGGGGGGGGGGGGGGGGGGGGGGGGGGGGGGGGGGGGGGGGGGGGGGGGGGGGGGGFFGDGGGGGGGGGGGGGFCFFGGFDGEGEEGGDF8DFGFGGGGGGGGGGG?FGFGFGGGFG?FA>9AFFCFF@AB=)@BFFFA@=4>A2B5:BE2@DB990(3)7(4;>DF;EEF)6C;(2,3)--(1((-,5662(((((.4)5)(((((),),4(2#####
@M05025:18:000000000-B3NL5:1:1101:17349:12827 2:N:0:CACTCA
TTCAGAGGACTACCGGGGTATCTAATCCTGTTCGCTACCCATGCTTTCGAGCCTCAGCGTCAGTTGCAGACCAGAGAGCCGCCTTCGCCACTGGTGTTCTTCCATATATCTACGCATTCCACCGCTACACATGGAGTTCCACTCTCCTCTTCTGCACTCAAGTTCAACAGTTTCTGATGCAATTCTCCGGTTGAGCCGAAGGCTTTCACATCAGACTTATAGAACCGCCTGCACTCGCTTTACGCCCAATAAATCCGGACAACGCTTGCCACCTACGTATTACCGCGGCTGCTGGCGTTGT
+
GGGGGGGGGGGGGGGGGGGGGGGGGGGGGGGGGGGGGGFGGGGGGGGGGGGGGGGGGGGGGDEGGGGGGGGDGGGGGGGGGGGGGGGGGGGGGGFGGGGGFGGGGGGFGGGGGGGGGGGGGGGGGGGGGGGGGGGGGGGFFFFFGFGGGGGGGGGGFGGGGFFFGGGGGGGGGGGGGGGGGGGGGGGGGGGGCFGD>BCDFFFFFFFFFF<>B3;;FFEFFFEFEDFB@@F@@@EEFF@;@FFFDBFF=334CCAF99?0;<<(7:66:262872((.)68AF<:61(,3(4023<#####
@M05025:18:000000000-B3NL5:1:1101:6750:12855 2:N:0:CACTCA
TTCAGAGGACTACAGGGGTTTCTAATCCTGTTTGCTCCCCATGCTCTCATGCCTCAGCGTCAGTTACAGTCCAGTAAGTCGCCTTCGCCACTGGTGTTCTTCCTAATCTCCACGCATTTCACCGCTACACTAGGAATTCCACTTACCTCTCCTGCACTCTAGTTAAACAGTTTTATATGCTTTCTACAGGTTAAGCCTATATATTTAACATATAACTTGTTTAACCGCCTACGCATCCTTTACGCCCAGTTATTCCGAACAACGCTCGCCACCTACGTATTACCCCGCCTCGTGCCGGTCT
+
GGGGGGGGGGGGGGGGGGGGGGGGFGGFFGGGGGGGFEFGFGCGFGGGGGGFGGGGGGGGGGGGGGFFGGGGEGGGGGGGGGGGGGGGGEGGGCFFFGGGGGGGGGGGGGGGGGGGFGAFGGFGGGGGGGGGGGCFGGGCA=FFGG8=FFGGGFGFCFFFGDDFG@=FCFGGGGGGGGC8DGFGGG8D++=D7D7?86+<+DFFFC?AFF@EFFF+BECCC@E<A0:5>>=8@)-/:)1:<CADA25>>;?CC?CCB2>91@0693(346(663(=0,,6:A<.(,-((-((-.(-#####
@M05025:18:000000000-B3NL5:1:1101:16877:12856 2:N:0:CACTCA
TTCAGAGGACTACTAGGGTATCTAATCCTGTTTGCTCCCCATGCTCTCATGCCTCAGCGTCAGTTACAGTCCAGTAAGTCGCCTTCGCCACTGGTGTTCTTCCTAATCTCTACGCATTTCACCGCTACACTAGGAATTCCACTTACCTCTCCTGCACTCTAGTTAAACAGTTTTATATGCTTTCTACAGGTTACGCCTATATATTTAACATATAACTTGTTTAACCGCCTACGCATCCTTTACGCCCAGTTATTCCTAACAAGGTTTGCATCCTAGCTATTACCTTGGCCGCTGGCCGGTC
+
FFG<F9E@,FF@FFEDFDF@EFFAFGGGGFFDFEF9E69@A@CCFFGFCCF96ECCF8@FEGGGDGCFEFF8<EFGGEGGCFF::ECFFBCFGFBDACFEGGGGE5FFCGGGAFGEGGDG,@EEGG@F==9=EEC9DE=EF=FG99,@DFDFCGGDFGGGGGAFF8,,@FEDDCFFCDCGDCDE9?C=86AFC*0=CF8F5E?FFF;2=FE<?@7=FFE7A8C78@5)=:>C54>>4)7:<>6>=(2=D6**9*18***-)*(()).6C3)7.).)(/.995?@)1)((),(.((,#####
@M05025:18:000000000-B3NL5:1:1101:27539:12856 2:N:0:CACTCA
TTCAGAGGACTACACGGGTATCTAATCCTGTTCGCTACCCATGCTTTCGAGCCTCAGCGTCAGTTGCAGACCAGAGAGCCGCCTTCGCCACTGGTGTTCTTCCATATATCTACGCATTCCACCGCTACACATGGAGTTCCACTCTCCTCTTCTGCACTCAAGTTCAACGGTTTCTGATGCAATTCTCCGGTTGAGCCGAAGGCTTTCACATCAGACTTATTGAACCGCCTGCACTCGCTTTACGCCCAATAAATCCGGACAACGCTTGCCACCTACGTATTACCACGGCCGCTGGCAGGAC
+
GFGGGGGGGGGGGGGDDFGGGDFGGGFFGFGGGGGGGGGGGGGGGGGGGGGGGGGGGGDGGGGGFGGGGGGGGGGGGGGGGGGFFGEGGGGGGFFFFGFEAECEFFGGFGGFFFCEFCFFFGGGGGGGGGFFGGGGGGGGGGGGGGGGGGGGGGGGGGGFGFEFGGGG6EG?CFGGGGFGF7DFG@7<+CDGGFGFGFGFFDFFF4AFFFEF467AAFFEE??EF=@BFF<DFF@1;BDF;<E;D>BD;@EFCEF0;9?338:99<?<:?F>F0?BBB7A3<A>A?B0;0(4341(#####
@M05025:18:000000000-B3NL5:1:1101:20373:12870 2:N:0:CACTCA
TTCAGAGGACTACAGGGGTTTCTAATCCTGTTCGCTCCCCACGCTTTCGCTCCTCAGCGTCAGTAACGGCCCAGAGACCTGCCTTCGCCATTGGTGTTCTTCCCGATATCTACACATTCCACCGTTACACCGGGAATTCCAGTCTCCCCTACCGCACTCCAGCCCGCCCGTACCCGGCGCAGATCCACCGTTAGGCGATGGACTTTCACACCGGACGCGACGAACCGCCTACGAGCCCTTTACGCCCAATAAATCCGGATAACGCTCGCACCCTACGTATTACCGCGGCTCCTGCCAACTG
+
GFGGGDGGGGGGGGGGGGGGGGGGGGGGGGGGGGGGGGGGGGGGGGGGGGGGGFGGGGGGGGGGGGGGGGGGGGGGGGGGGGGGGGFGGGGGGGGGGGGGGGGGGDGGGGGGGFGGGGGGGGGGGGGGGFFGGG>EGGGGGGGGGFGGEGFGGGGGGGGGGGGFGEGGGGGGGGGGGDGDCD4CGFGGGGGDGAGGGFGA:4FFFCFFFFEDFB>EDD>B9999>FFF936<<B:>B?F<2>93:92?B0:2)<<(94(4(4<,9:3>;>FF((48:7>F7<AA(9(1;>(44:2(#####
@M05025:18:000000000-B3NL5:1:1101:6179:12886 2:N:0:CACTCA
TTCAGAGGACTACTAGGGTATCTAATCCTGTTTGCTCCCCATGCTCTCATGCCTCAGCGTCAGTTACAGTCCAGTAAGTCGCCTTCGCCACTGGTGTTCTTCCTAATCTCTACGCATTTCACCGCTACACTAGGAATTCCACTTACCTCTCCTGCACTCTAGTTAAACAGTTTTATATGCTTTCTACAGGTTAAGCCTATATATTGAACATATAACTTGTTTAACCGCCTACGCATCCTTTACGCCCAGTTATTCCGAACAACGCTTGCCACCTACTTATTACCCACGCTGCTGGCAACCG
+
G7<6EEEF8@FGGGGDFCFGC<EC@FE<@FAFF@F<F<FCCF@FGGGGGGFFFEFF@EFGEGGGGGGDFGGGGCE<F@66BFFC@F?FEDCFGD<AF,EGGGAFDEFF??FEDGD:C=@FCE?BC=CFFGFFGGGFGGDFFFCD,=D==FG?ECGCCGGGDC=;=@=FGC==,?DD@FFCD8?A@FD?FGG=F?+ADD?D+5+?D+CBFBD6CEFFFF=E=)2*:*08A):@))0::>:E*>E=2)(55@*78C*7.5@FF@13>@;,3()73/5=))/76)7.(.(6160())(,#####
@M05025:18:000000000-B3NL5:1:1101:21219:12914 2:N:0:CACTCA
TTCAGAGGACTACACGGGTATCTAATCCTGTTTGCTACCCACGCTTTCGAACCTCAGCGTCAGTTACAGACCAGAGAGCCGCTTTCGCCACTGGTGTTCTTCCATATATCTACGCATTTCACCGCTACACATGGAGTTCCACTCTCCTCTTCTGCACTCAAGTCTCCCAGTTTCCAATGCACTACTCCGGTTAAGCCGAAGGCTTTCACATCAGACTTAAAAGACCGCCTGCGTTCCCTTTACGCCCAATAAATCCGGATAACGCTTGCCACCTACGTATTACCGCGGCTGCTGGCATCTC
+
FDGGGGGGGGGGGGGGGGGGGGGGGGGGGGGGGGGGGGGGGGGGGGGFFGGGGGGGGGGGGGGGGGGGGGGGGGGGGGGGGGGDGGGGGGGGGGGGGGGGGGGGGGGGEGFGFGGGGGGGGGGGGGGGGGGGGGGGGGGGCGGGBDFGGGGGGGGFFEECGGGGGGGFDCFFFFGGGG?FGGGGGGGGDDGDCFGGGFGB?BFF>98:AFFEBB=FFC=;EECB@BB@FFDB67;6@<>@);EFFFFD;@E83?5;60:BBFB?BBBFBFADF???F?)6>9AA?B>B>>9BFF?:#####
@M05025:18:000000000-B3NL5:1:1101:20602:12917 2:N:0:CACTCA
TTCAGAGGACTACTGGGGTATCTAATCCTGTTTGCTCCCCATGCTCTCATGCCTCAGCGTCAGTTACAGTCCAGTAAGTCGCCTTCGCCACTGGTGTTCTTCCTAATCTCTACGCATTTCACCGCTACACTAGGAATTCCACTTACCTCTCCTGCACTCTAGTTAAACAGTTTTATATGCTTTCTACAGGTTAAGCCTATATATTTAACATATAACTTGTTTAACCGCCTACGCATCCTTTACGCCCAGTTATTCCGAACAACGCTTGCCACCTACGTATTACCGCTGCTGCTGTCGCTCA
+
FGGGGGGGFGGGGGGGGEBFGGGGGGGCFGGGGGGGGGGGGGGGGGGGGGGGGGGGGGGGGGGGGGGGGGGGGGGGGGGGGGGGGGGGGGGGGGGGGGGGGGGGGGGGGGGGGGGGGGGGGGGGGGEGGGGGFGCEGGGGGGGGEGGGDDEFGGGG?FGGGDGGGGGGFGGGGGGGC9DFFFGGGFGGGGGGCFFFGF+@FFFFFFFFFFEEFFF?FFFEFFFE@805>ADCD=@--):EEEE2>AF=28:4?EFE=29@5/((6<;77/4@1(6@(6)>@3<A8B((380287),#####
@M05025:18:000000000-B3NL5:1:1101:20450:12973 2:N:0:CACTCA
TTCAGAGGACTACTCGGGTTTCTAATCCTGTTTGCTCCCCACGCTTTCGTGCCTCAGTGTCAATGTTGGTCCAGGTAGCTGCCTTCGCCATGGATGTTCCTCCTGATCTCTACGCATTTCACTGCTACACCAGGAATTCCGCTACCCTCTACCACATTCTAGTCATCCAGTATCCACTGCAGTTCCCAGGTTGAGCCCAGGGCTTTCACAACGGACTTAAATAACCACCTACGCACGCTTTACGCCCAGTAATTCCGAGTAACGCTTGCACCCTTCGTATTACCGCGGCTGCTGGCCCAAA
+
GGGGGGGGGGGGGGGGGGGGGGGGGGGGGGGGGGGGGGGGGGGGGGGGGGGGGFGGGGGGGGGGGGGGGGGGFGFGGGGGGGGGGGGGGGGGGFFGGGGGGGGGGGGGGGGFCGGGGGGGGGGFFGGGGGFFGGGGGGGGGGGGGFDGGGGGGGGGGGGFGGFGGGGDFFGGGG8FGGGGD?DDFGGDFGDGGFGGGFFFA@BFFFFFFFFFEFAFFFFFFFFFFEEFF2):A>4>=>>FFFFDFFFFF4C)?CC?@F9DFE<0:?<;(.7@031(3((34<A-1;(-,32:::?<#####
@M05025:18:000000000-B3NL5:1:1101:20665:12996 2:N:0:CACTCA
TTCAGAGGACTACAGGGGTTTCTAATCCTGTTTGCTACCCACGCTTTCGAACCTCAGCGTCAGTTACAGACCAGAGAGCCGCTTTCGCCACTGGTGTTCTTCCATATATCTACGCATTTCACCGCTACACATGGAGTTCCACTCTCCTCTTCTGCACTCAAGTCTCCCAGTTTCCAATGCACTACTCCGGTTAAGCCGAAGGCTTTCACATCAGACTTAAAAGACCGCCTGCGTTCCCTTTACGCCCAATAAATCCGGATAACGCTTGCCACCTACGTATTACCGCGGCTGCTGGCAAGCT
+
GDFGGGGGFGGGGGGGGGFGFGFGGGGGGFGGGGGGGGGGGGGGGGGGGGGGGCGFGGGGGGGFGGGGGGGGGGFGEEGGGGGGGGGGGEEGGGFFGGGFFGGGGGGGGGGGGFDFGGGGGGGGGGGGGGGGGGGGGGGGCGFDFGGGGGFGGGGGGGGGFGGGEGFGGDDFFG7DCFGGGGGGGD?GGCDDDFGGFDDAEEFFFFFAFFEE+:>FFFEEFFEF:52=@@==>D6?FEF<;<C?;BBDF8@4C?6;03(,:><?FBF0(24<3,4:?826?AF2190(464?FB,-#####
@M05025:18:000000000-B3NL5:1:1101:17550:12999 2:N:0:CACTCA
TTCAGAGGACTACTGGGGTTTCTAATCCTGTTCGCTACCCATGCTTTCGAGCCTCAGCGTCAGTTGCAGACCAGAGAGCCGCCTTCGCCACTGGTGTTCTTCCATATATCTACGCATTCCATCGCTACACATGGAGTTCCACGCTCCTCTTCTGCACTCCAGTTCAACAGTTTCTGATGCAATTCTCCGGTTGAGCCGAAGGCTTTCACATCAGCCTTATTGATCTGCCTGCACTCCGTTTACGCCTAATAAATCCGGACAACGCTTGCCATCTAGCTATTACCTCGCCTCATGGCCAGGT
+
9EFAA9E9,CECE@<FGC@+6CC,CFG9@FGGA@CF>G?DCECFCAEC@,,,8E@8FG@:F::FE9@EA,<C@@FCFD7,6CF7F=,B:CF@ECFCFGGG95A,CEF9@FFEGFEDFFE,A,=8=94+4AFD,@,=ED,EDG++6=4@D@D93@EC?DD,=3EEGGFD8=EFCDFFCG++==9,+55+39++95C5;305?*9A/6?>AFF=AE)3;;B6<4?*9*/6>B*-77:E((-7>D4241(,4..);6.6;(66030;>6131())..))).).)6495)(((,((.5),#####
@M05025:18:000000000-B3NL5:1:1101:12087:13007 2:N:0:CACTCA
TTCAGAGGACTACTGGGGTTTCTAATCCTGTTCGCTCCCCATGCTTTCGCTCCTCAGCGTCAGTAAATGCCCAGAGACCTGCCTTCGCCATCGGTGTTCCTCCTGATATCTGCGCATTTCACCGCTACACCAGGAATTCCAGTCTCCCCTACATCACTCTAGTCTGCCCGTACCCACCGCAGATCCGAGGTTGAGCCTCGGACTTTCACGGCAGACGCGACAAACCGCCTACGAGCTCTTTACGCCCAATAAATCCGGATAACGCTTGCGCCCTACGTATTACCGCCGCTGCTGGCCACGG
+
GGGGGGGGGGGGGGGGGGGGGGGGGGGGGFGGGGGGGGGGGGGGGGGGGGGGGGGGGGGGGGGGGGGGGGGGGGGGGGGGFGGGGGGGGGGGGGFGFGGGFGGGGGGGGGGGGGGGGGGGGGGGGGGGGGGGGGGGGGGGGGGGGGFGGGGGGGGGGGGGGGGGGGGGGGGGGGGDDGGDGGG?CFFDDCGFGFGGGFGEDFEFFFFFFFF>EFBFBD9@;0BFFFBF>FFB:B61(56>A26((,9?<B7AA)4016(--4>FFFF?B1;F6>1(,4?D?AF2((((,(-())(-#####
@M05025:18:000000000-B3NL5:1:1101:23087:13009 2:N:0:CACTCA
TTCAGAGGACTACCAGGGTATCTAATCCTGTTTGCTCCCCACGCTTTCGCACCTGAGCGTCAGTCTTTGTCCAGGGGGCCGCCTTCGCCACCGGTATTCCTCCAGATCTCTACGCATTTCACCGCTACACCTGGAATTCTACCCCCCTCTACAAGACTCTAGCCTGCCAGTTTCGGATGCAGTTCCCAGGTTGAGCCCGGGGATTTCACATCCGACTTGACAGACCGCCTGCGTGCGCTTTACGCCCAGTAATTCCGATTAACGCTTGCACCCTCCGTATTACCGCGGCTGCTTGCAACCT
+
GGGGGGGGGGGGGGGGGGGGGGGGGGGGGGGGGGGGGGGGGGGGGGGGGGGGGGGGGGGGGGGGGGGGGGGGGGGGGGGGGGGGGGGGGGGGGGGGGGFGGGGGFGGGCGGFGGGGCFGGGGGGGGGGGGGGGGGGGGGGGGGFGGGGGGGGG9EGGGGGGGGGGGGGGGGGGD9DCGGGFFFGGGGGGGFFGFGGFFGFFF35AFFFFACEFDF>::37@EEDF:1>>B?FBFFBFF9<B)6:?036(54)6-4<?(24<>DF00111<??F?:?9:?F02961>11991?0).-#####
@M05025:18:000000000-B3NL5:1:1101:25277:13011 2:N:0:CACTCA
TTCAGAGGACTACTAGGGTTTCTAATCCTGTTTGCTCCCCACGCTTTCGAGCCTCAGCGTCAGTTACAGACCAGAGAGCCGCCTTCGCCACTGGTGTTCCTCCATATATCTACGCATTTCACCGCTACACATGGAATTCCACTCTCCTCTTCTGCACTCAAGTTTCCCAGTTTCCAATGACCCTCCCCGGTTGAGCCGGGGGCTTTCACATCAGACTTAAGAAACCGCCTGCGCTCGCTTTACGCCCAATAAATCCGGACAACGCTTGCCACCTACGTATTACCGCGCCTGCTGCCAGCTC
+
GGGGGGGGGGGGGGGGGGEGGGGGGGGGGGGGGGGGGGGGGGGGGGGGGGGGGGGGGGGGGGGFGGGGGGGGGGGGGGGGGGGGGGGGGGGGGGGGGGGGFGGGGGGGGGGGGGGGGGGGGGGGGGGGGGGGGGFEGGGGGGGGGGGGGGGGGGGGGGGGGGGGGGGGGGDGDDFGGGFGGGGGGGDDG>DCCFGGFEDEDEFEFFFFFFEFFEEFFFEFCFEFFFFBF@DDFFFFFFBFF9AB619B6?2ADFFFF0:>BB?>9B:??04?B?F::?>A7>A>((7,-4-(54).#####
@M05025:18:000000000-B3NL5:1:1101:19331:13035 2:N:0:CACTCA
TTCAGAGGACTACTCGGGTATCTAATCCTGTTCGCTACCCATGCTTTCGAGCCTCAGCGTCAGTTGCAGACCAGAGAGCCGCCTTCGCCACTGGTGTTCTTCCATATATCTACGCATTCCACCGCTACACATGGAGTTCCACTCTCCTCTTCTGCACTCAAGTTCAACAGTTTCTGATTCAATCCTCCGGTTGAGCCCAAGGCTTTCACATCAGACTTATTGAACCGCCTGCACTCGCTTTACGCCCAATAAATCCGGACAACGCTTGCCACCTACGTATTACCGCGGTCTCTGGCATGCA
+
EFGEGFGGGGGGGGGGGGGGGFGGGGGGGGGGGGGGGGGDFGGGGGGGGGEGGGGGGGGGGFGFGCA9EFGGGGGFGDFC7FFGGFGGGEE@=FFGFDFF<FGFGGFGGFGG9DEGGGFG<?FEDEB:9E9ECFC>EFADD9479@@=EGF9A9AFF8,6=,@,=DDGG8EDAFFGCF+?EDG,6=?FDD>9+*AC?*;9950;;6<++1;CA6EFFB;CC?E66/-5@>B2-(*0-(06())((.(22()/))1369((.43048((424<?FF>(42-(-<>(,(((--))-3.#####
@M05025:18:000000000-B3NL5:1:1101:11207:13056 2:N:0:CACTCA
TTCAGAGGACTACCGGGGTTTCTAATCCTGTTTGCTACCCACGCTTTCGAACCTCAGCGTCAGTTACAGACCAGAGAGCCGCTTTCGCCACTGGTGTTCTTCCATATATCTACGCATTTCACCGCTACACATGGAGTTCCACTCTCCTCTTCTGCACTCAAGTCTCCCAGTTTCCAATGCACTACTCCGGTTAAGCCGAAGGCTTTCACATCAGACTTAAAAGACCGCCTGCGTTCCCTTTACGCCCAATCAATCCGGATAACGATTGCCACCTACGTATTACCGCGGCCACTGGCGGTCC
+
GFGGGGGGGGGGGGGGGGEGGGGGGGGGGGGGGGGGGGGGGGGGGGGGGGGGGGGGGGGGGGGGGGGGGGGGGGGGGGGGGGGGGGGGGGGGGGGGFGGGGGGGGGGFGFGGGGGGGGGGGGEGGGGGGGGGGFGGGGGGFGFGGCGGGGGGFGGGGCFFGDFG@CDCFGGFGGGGGGGGGGGCFGGGGGGGGFCFFDDFEFFFA6F+3BE@BEB49CEC:*62:B=21;D;9?(2;@AFE4<((76?;1(54-6((4328A73(-(,5<<7087:(4)5:46<81(((((-4:(3#####
@M05025:18:000000000-B3NL5:1:1101:28470:13066 2:N:0:CACTCA
TTCAGAGGACTACTAGGGTTTCTAATCCTGTTTGCTCCCCATGCTCTCATGCCTCAGCGTCAGTTACAGTCCAGTAAGTCGCCTTCGCCACTGGTGTTCTTCCTAATCTCTACGCATTTCACCGCTACACTAGGAATTCCACTTACCTCTCCTGCACTCTAGTTAAACAGTTTTATATGCTTTCTACAGGTTAAGCCTATATATTTAACATATAACTTGTTTAACCGCCTACGCATCCTTTACGCCCAGTTATTCCGAACAACGCTTGCCACCTACGTCTTACCGCGGCTGCTGGCAGTAG
+
GGGGGGGGGGGGGGGGGGFGGGGGGGGGGGGGGGGGGGGGGGGGGGGGGGFGGGGGGGGGGGGGGGGGGGGGGGGGGGGGGGGGGGGGGGGGGGGGGGGGGGGGGGGGGGFGGGGGGGGGGGGGGGGGGGGGGGGGGGGGGGGGGGFGG9EDFGGGGGGGGDFGFGFD8EFGGGGGGGFGGGGGGGGGGDFGGFGG?FGFFFFFFFFBFEEFFFCC?;8AEDFEECA58==C@=F=92>E484<94)<5>:5@4*72>922:B268707@EFF8@E?3(/6?3.49(,((-4:)86#####
@M05025:18:000000000-B3NL5:1:1101:10773:13073 2:N:0:CACTCA
TTCAGAGGACTACAAGGGTTTCTAATCCTGTTTGCTCCCCACGCTTTCGTGCCTCAGTGTCAATGTTGGTCCAGGTAGCTGCCTTCGCCATGGATGTTCCTCCTGATCTCTACGCATTTCACTGCTACACCAGGAATTCCGCTACCCTCTACCACATTCTAGTCATCCAGTATCCACTGCAGTTCCCAGGTTGAGCCCAAGGCTTTCACAACGGACTTAAATAACCACCTACGCACGCTTTACGCCCAGTAACTCCGAGTAACGCTTCCACCCTTCGTATTACCGCGGCTGCTGGCCGTGC
+
GGGGFGGGGGFGGGGGGEFFFGGGGGFGGGCGGGGGGEGGGGGGGDGGGGGGGFGGGCGGGGGGGGFGGGCEFGGGGGGGGC<FGGGGGGE8F@AFFFFEEGFGGGGCGFFGGFGGGG9<?FFGGCGFFFGFFG?DCCFGGEEEEFFFGGGGGDFGGGFFFGGGADGGGFFGGFGCFGFFAFGF?CCFGGCD?5?CF?FF505AF6AAFF6@BA0@>ACE5@EA@@57)-7<))//5@>5@FE?9@29@FCC)7)=019=D<?(731(.).6;(33-.2:>2<<(2(4>-3?0),,#####
@M05025:18:000000000-B3NL5:1:1101:2785:13101 2:N:0:CACTCA
TTCAGAGGACTACAAGGGTTTCTAATCCTGTTCGCTACCCATGCTTTCGCACCTCAGTGTCAGTATCAGTCCAGGTGGTCGCCTTCGCCACTGGTGTTCCTTCCTATATCTACGCATTTCACCGCTACACAGGAAATTCCACCACCCTCTACCGTACTCTAGCTCGCCAGTTTTTGATGCAGTTCCCAGGTTGAGCCCGGGGCTTTCACATCCAACTTAACGAACCACCTACGCGCGCTTTACGCCCAGTAATTCCGATTAACGCTTGCACCCTTCGTATTACCGCGGCTGCCGGCCGTAC
+
GGGGGGGGFGGGGGGGFGGGGGGGGGGGGGGGGGGGDGGGGGGGGGGGGGGGGGGGGGGGGGGGGGGGGGGCFGGGGGGGGGGGGGGGGGGGGGGGGGGGGGGGGGGGGGGGGCGGGGGGGGGGDGGGGGGGFGFGGGFGGGGGGGGCFGGGGGFGGGGGGDEGGEEEGGEFGG+=+DGGFGGFGGGFFGGGGFFC?>DBFFBDFFFFAFEFF96;AFFFF26>@6@;@;E@@90((6;6:A9(49>B?F2ABADF2((-0:4(((4(8))4213?B:(..6).36(39(((((,,#####
@M05025:18:000000000-B3NL5:1:1101:19708:13119 2:N:0:CACTCA
TTCAGAGGACTACTCGGGTATCTAATCCTGTTCGATACCCACGCTTTCGTGCTTCAGCGTCAGTTGGGCGCCGGTATGCTGCCTTCGCAATCGGAGTTCTGCGTGATATCTATGCATTTCACCGCTACACCACGCATTCCGCATACTTCTCGCCCACTCAAGAACATCAGTTTCAACGGCACGACGGGGTTGAGCCTCGAATTTTTACCGCTGACTTGATATTCCGCCTACGCACCCTTTAAACCCAATAAATCCGGATAACGCTCGCATCCTCCGTATTACCGCGGCTGCTGGCCAAAAG
+
GGGGGGGGGGGGGGGGGGGGGGGGGGGGGGGGGGGGGGGGGGGGGGGGGGGGGGGGGGGGGGGGGGGGGGGGGGGGGEGGGGGGGGGGGGGGGGGGGGGGGGGGGGGGGGGGFGGGGGGGGGGGGGGGGGGGGGGEGGGGFGGGC?FFFCDGGGGGGGGG?GAFFFGGGGFGFGGGGGGGCDGGGGGG::CD66DFCFDEFF:CFFFFF3;FFFFFFFEC?5CF??B?0:<FFFBF?:?0<A4A:26?:384ADF03:?FF)4912,3;?622<((,(23A>2,3(,490(4:((.#####
@M05025:18:000000000-B3NL5:1:1101:24845:13130 2:N:0:CACTCA
TTCAGAGGACTACTGGGGTTTCTAATCCTGTTCGCTACCCATGCTTTCGAGCCTCAGCGTCAGTTGCAGACCAGACAGCCGCCTTCGCCACTGGTGTTCTTCCATATATCTACGCATTCCACCGCTACACATGGAGTTCCACTGTCCTCTTCTGCACTCAAGTCGCCCGGTTTCCGATGCACTTCTTCGGTTAAGCCGAAGGCTTTCACATCAGACCTAAGTAACCGCCTGCGCTCGCTTTCCGCCCAATAAATCCGGATAACGCTTGCCACCTACGTATTACCGCGGCTGCCGGCGCCGA
+
GDGGGGGGGGGGGGGGGGFFGGGFGGGGGFGGGGGGGGGGGGGGGGGGGGFGGGGGGGGGGGGGGGGGGGGGGGGGGGGGGGGGGGGGGGGGGFFGGGGGGGGGGGGGGGGGGGGGGGGGGGGGGGEECEFGGGGGGGGGGFGGDEFGGGGGFGGGEGGGCDEEE>EGGECGEGDD>DDGFCGFCG8@FDDDGA8FC?DEFAAFFFFFFFCEF==FAFBE27?>C5(:(((/3:9D11<;()78<(42(:7325>>6((-625(,8?1072<?0286236?>A<(((-131(,(-3#####
@M05025:18:000000000-B3NL5:1:1101:11350:13159 2:N:0:CACTCA
TTCAGAGGACTACTAGGGTTTCTAATCCTGTTCGCTACCCATGCTTTCGAGCCTCAGCGTTAGTTGCAGACCAGAGAGCCGCCTTCGCCACTGGTGTTCTTCCATATATCTACGCATTCCACCGCTACACATGGAGTTCCACTCTCCTCTTCTGCACTCAAGTTCAACAGTTTCTGATGCAATTCTCCGGTTGAGCCGAAGGCTTTCACATCAGACTTATTGAACCGCCTGCACTCGCTTTACGCCCAATAAATCCGGACAACGCTTGCCACCTACGTATTACCGCGGCTGCTGGCAGGAC
+
GFGGGGGGGGGGGGGGGGGGGGGGGGGGGGGGGGGGGGGGGGGGGGGGGGGGGGGGGGGGGGGGGGGGGGGGGGGGGGGGGGGGGGGGGGGGGGGGGGGGGGGGGGGGGGGGGGGGGGGGGGGGGGGGGGGGGGGGGGGGGGGGGGGGGGGGGGGGGGGGGGGGGGGGGGGGGGGGFGCGGGGFGDGGGCDGGFGGGFGFFFFFFFFFFFFFFFFFFFFFFFFEB=2>>FF==BEE@@?D?FF<DBFF@@EFF?CEFB;6>BF;>B6,((4<62??(82>:AFFFB66>66())(,#####
@M05025:18:000000000-B3NL5:1:1101:23675:13162 2:N:0:CACTCA
TTCAGAGGACTACACGGGTTTCTAATCCTGTTCGCTACCCATGCTTTCGAGCCTCAGCGTCAGTTGCAGACCAGAGAGCCGCCTTCGCCACTGGTGTTCTTCCATATATCTACGCATTCCACCGCTACACATGGAGTTCCACTCTCCTCTTCTGCACTCAAGTTCAACAGTTTCTGATGCAATTCTCCGGTTGAGCCGAAGGCTTTCACATCAGACTTATTGAACCGCCTGCACTCGCTTTACGCCCAATAAATCCGGACAACGCTTGCCACCTACGTATTACCGCGGCTGCTGGCATGAA
+
GGGGGCGGGGGGGGGGGEGGGGGGGGGGGGGGGGGGGGGGGGGGGGGGGGGGGGGGGGGGGGGGGGGFFGDGFGFGGGGGGGGDFFGGGGGGGGGGGGGFGFGGGGGGGGGGGGGGGGGGGGGGGGGGGGGGFFDFGGCDCF;EDGGGGGGGGGFGFFGGGGFFGGGGGGGFGDFGGGGGEFFCGGGGGGGGGFFGGEG9?EF4AFFFFFFBFF=AAFCEC6<8=B@F2-(:BFFFFF?F@FF0(6:<(,)79CC@0((42:19;?0<BF>??03?1:2:2<AA80430-(42)23#####
@M05025:18:000000000-B3NL5:1:1101:17307:13175 2:N:0:CACTCA
TTCAGAGGACTACAAGGGTTTCTAATCCTGTTTGCTCCCCATGCTCTCATGCCTCAGCGTCAGTTACAGTCCAGTAAGTCGCCTTCGCCACTGGTGTTCTTCCTAATCTCTACGCATTTCACCGCTACACTAGGAATTCCACTTACCTCTCCTGCACTCTAGTTAAACAGTTTTATATGCTTTCTACAGGTTAAGCCTATATATTTAACATATAACTTGTTTAACCGCCTACGCATCCTTTACGCCCAGTTATTCCGAACAACGCTTGCCACCTACGTATTACCTCGGCTCCTTGCCCTGT
+
GGGGGGGGGGGGGGGGGGGGGGGFFGGGGGGGGGGGGGGGGGGGGGGGGGEGGGGGGGGGGGGGGGGGGGGGGGGGGGGGGGGGGGGGGGGGGDFGGGGGGCGGFGGGGGGGGGGGGGGGGGGGGGGGGGGGGGGGGGGGGGGGEFGGGGGGGGGGGGGGGGGG8D;FGGFGGGGGGGGGGGGGGFGGG+ADDFDGGFFFFF7DFFFFFFE=FFFFAFEFFFFEEF58AFFF5==AAFFE?/A)924>BE4?E?EE9=2@9@?9@;?7?;@ED88;05<>=<C))//,41(((-.4#####
@M05025:18:000000000-B3NL5:1:1101:18297:13191 2:N:0:CACTCA
TTCAGAGGACTACTGGGGTTTCTAATCCTGTTTGCTCCCCACGCTTTCGTGCCTCAGCGTCAGTGCTGGTCCAGGTGGCCGCCTTCGCCACGGATGTTCCTCCCGATATCTACGCATTTCACTGCTACACCGGGAATTCCGCCACCCTCTACCGCACTCCAGCCCGCCAGTTTCCAATGCAGTTCCCAGGTTGAGCCCAGGGCTTTCACATCGGACTTAACGAACCGCCTACGCACGCTTTACGCCCAGTAATTCCGCGTAACGCTTGCACCCTTCGTATTACCCTGGCTGCCTCCTAACG
+
GGGGGGFGGGGGGGGGGGGGGGGGGGGGGGGGGGGGGGGGGGGGGGGGDGFGGGGGGGGGGGDGGGGGGGGGGGGGGFGGGGGGGGGGGGGGGCGGGGGGCGGGGGGGGGGGGGGDGGGGGGGGGGFGGGGGGGGGGGGGFGGGGGGGGGFGGGGEGEGGDGGFGEEE>>CEGGFGGGGG:@FCGGGD7?FG*;?FFFCFFFFFFFFCFFFFD;;>BFCC@;<FFF>>>:(33;:0(46<::91-49004-45AAD7(0,6(((316:?)8?<1((-.317)6A0).2,8(4())(#####
@M05025:18:000000000-B3NL5:1:1101:4842:13209 2:N:0:CACTCA
TTCAGAGGACTACTAGGGTATCTAATCCTGTTTGCTACCCACGCTTTCGAACCTCAGCGTCAGTTACAGACCAGAGAGCCGCTTTCGCCACTGGTGTTCTTCCATATATCTACGCATTTCACCGCTACACATGGAGTTCCACTCTCCTCTTCTGCACTCAAGTCTCCCAGTTTCCAATGCACTACTCCGGTTAAGCCGAAGGCTTTCACATCAGACTTAAAAGACCGCCTGCGTTCCCTTTACGCCCAATAAACCCGGATAACGCTTGCCACCTACGTATTACCGCGGCTGCTGGCCGGAG
+
FGGGGGGGGGGGGGGGGGGGGGGGGGGGGGGGGGGGGGGGGGGGGGGGGGGGGGGGGGGGGGGGGGGGFGGFGGGGGGGGGGGGGGGGGGGGGGGFEFFGGGGGFGGFFGFGGGGGGGGGGGGGGGCFGGFGGGGGGGGFEGE,4=DGGFGGGGGGGGGGGGGGGGGGGGGGGGGGDDGFGGGGGGGDGGDGGFGDCEGAE*6AFFFFFFEE4*1@AFE*;EFFFF>B@=BF@9@?FEFF5>EFFF@F0@)73)689>0:?F?6(--3374>?7(522,)45>44((,346())(,#####
@M05025:18:000000000-B3NL5:1:1101:11777:13260 2:N:0:CACTCA
TTCAGAGGACTACTAGGGTTTCTAATCCTGTTCGCTACCCATGCTTTCGAGCCTCAGCGTCAGTTGCAGACCAGAGAGCCGCCTTCGCCACTGGTGTTCTTCCATATATCTACGCATTCCACCGCTACACATGGAGTTCCACTCTCCTCTTCTGCACTCAAGTTCAACAGTTTCTGATGCAATTCTCCGGTTGAGCCGAAGGCTTTCACATCAGACTTATTGAACCGCCTGCACTCGCTTTACGCCCAATAAATCCGGACAACGCTTCCCACCTACGTATTACCGCGGCTGCTGGCATAAG
+
GGGGGGGGGGGGGGGGGGFFGGGGGGGGGGGGGGGGGGGGGGGGGGGGGGGGGGGGGGGGGGGFGGGFGFGGGGGGGGGGGGGGGGGCFGEGGGGFFGGG<FFFGFGGGGGGFFCFGGGGGGGGDFGGGGGGGGGGGGGGFGGGGGFGDAEGGGFDFGGGGFGGGGGGGFEGC@7+DFFFC=E8BCFFCGDGGFGGGFGFFE>AAFFFFFCEFE6AFFEE4CE;E):92995:B43BB1(:>C;?9;<@FFFF35327;>9413--3(.42,48((-4<924:)(((-729?F043#####
@M05025:18:000000000-B3NL5:1:1101:1938:13262 2:N:0:CACTCA
TTCAGAGGACTACAAGGGTTTCTAATCCTGTTTGCTCCCCACGCTTTCGTGCCTCAGTGTCAGTGTTGGTCCAGGTAGCTGCCTTCGCCATGGATGTTCCTCCTGATCTCTACGCATTTCACTGCTACACCAGGAATTCCGCTACCCTCTACCACACTCGAGTCGCCCAGTATCCTCTGCAGTTCCCAGGTTGAGCCCAGGGCTTTCACAACGGACTTAAACGACCACCTACGCACGCTTTACGCCCAGCAAGTCCGAGGAACGCTTGCACCCTTCGTATTACCGCGGCTGCCGGCTGGCC
+
C<-;FGGGGFFEFGAEGGGGFF9CFGG@FG@<,FFE,,C@CFEGDCD9:E8F<@ECFGFAEEFEFGD<FG9,BFF<FG,EACFGGCECE@BFDFEEFFGFG<9E<9EFGGADG=+4@?,AE,A>BFFG9,,@@CG8BGE9DEGG>D?FGFGEAFCD8,,+@===CDGEGCEF8+D++=DDGCD,CDDGG+=D+:7C6:+*@>B*;9A69=85>))9@*8941<ABB@99(8=>(-(6;((6)94;(631(63,9))(((((,4:((43<<?7??801(.:0:>96903061((,,(#####
@M05025:18:000000000-B3NL5:1:1101:15551:13272 2:N:0:CACTCA
TTCAGAGGACTACTAGGGTATCTAATCCTGTTCGCTCCCCATGCTTTCGCTCCTCAGCGTCAGTAAATGCCCAGAGACCTGCCTTCGCCATCGGTGTTCCTCCTGATATCTGCGCATTTCACCGCTACACCAGGAATTCCAGTCTCCCCTACATCACTCTAGTCTGCCCGTACCCACCGCAGATCCGAGGTTGAGCCTCGGACTTTCACGGCAGACGCGCCACACCGCCTACGAGCCCTTTCGCCCCAATACAACCGGATAAGGCTTGCCCCCTCCCTAGTCCCCCGGCTGCTGTCGTGAC
+
GGGCGEFDFFGGFFGGGGGGGCGFFFFEGFGGGGGDG@CCFG<FFGGG>76,@FFCAEGGGGGFGFGFGGCEFFGGCDDAF<EFFG@@FGGG7C?@@FF9FGGGGGGFFF<?FDEEG:FFEFF>CFGGGGGGGGFGGGFC>,=DEGC=EFDGGGGGFFGGCC,@F9EFGECEE68DC?6++7>,;CC763C5>FDDC>FB>>B>?FB==9)()--;:?1(66(68<B>>015((,2(-((.)((--,4((,)-).4331(4)),((4(3(52(((-(.)(-).4(((((((())..#####
@M05025:18:000000000-B3NL5:1:1101:4617:13274 2:N:0:CACTCA
TTCAGAGGACTACTCGGGTATCTAATCCTGTTTGCTCCCCACGCTTTCGCACCTCAGTGTCAGTATCAGTCCAGGTGGTCGCCTTCGCCACTGGTGTTCCTTCCTATATCTACGCATTTCACCGCTACACAGGAAATTCCACCACCCTCTGCCGTACTCTAGCTCGCCAGTTTTGGATGCAGTTCCCAGGTTGAGCCCGGGGCTTTCACATCCAACTTAACGAACCACCTACGCGCGCTTTACGCCCAGTAATTCCGATTAACGCTTGCACCCTGCGGATTACCGCGGCTTCTTGCCAGGG
+
GFGGGGGGGGGGGGGGGGGGGGGGGGGGGGGGGGGFGGGDFGGGGGGGGGGGGGGGGGGGGGGGGGGGGFGFGGGGGGGGGGGGGGGGGGGGGGFGFFGGGGGGGFGGGGGGGGGGGGGGGGGGGGGGGGGGGGGGGGGGGGF8EGGGGGGGGGGGGGFGGGGGGGGGDGGGGGGG6DGGGGGGGGGGGFGGGFGG>?GFF>D>AFF6:A*.)>EFFF=F8@@DFFFFFFFFF6(.4990654(,72((.-).6<B0-4:?44(,-(-()5<1,(((,(--)5>((,(1,3:))).#####
@M05025:18:000000000-B3NL5:1:1101:22882:13275 2:N:0:CACTCA
TTCAGAGGACTACCCGGGTTTCTAATCCTGTTTGCTCCCCACGCTTTCGCACCTGAGCGTCAGTCTTTGTCCAGGGGGCCGCCTTCGCCACCGGTATTCCTCCAGATCTCTACGCATTTCACCGCTACACCTGGAATTCTACCCCCCTCTACAAGACTCTAGCCTGCCAGTTTCGGATGCAGTTCCCAGGTTGAGCCCGGGGATTTCACATCCGACTTGACAGACCGCCTGCGTGCGCTTTACGCCCAGTAATTCCGATTAACGCTTGCACCCTCCGTATTACCGCGCCTGCTGGCGATGA
+
GGGGGGGGGGGGGGGGGGFGGGGGGGGGGGGGGGGGGGGGGGGGGGGGGGGGGGGGGGGGGGGGGGGGGGGGGGGGGGGGGGGGGGGGGGGGGGGGFGGGGGGGGGGGGGGGGGGGGGGGGGGGGGGGGGGGGGGGGGGGGGGDFGGGDGGGG69EGGGGGGGGGGGGGGGGGGDDGGGGGGGGGGGGGGD?8ADGGFGFFF3>4AFFFFEFF@FBEFEBF93?<B>BF?FB>BBBFF;?:4<?:9B::?2<:<D<0:F?FFA?BFB?F2<?63?:>BF?:A<F?9B((4(.().1#####
@M05025:18:000000000-B3NL5:1:1101:7082:13357 2:N:0:CACTCA
TTCAGAGGACTACCGGGGTATCTAATCCTGTTTGCTCCCCACGCTTTCGTGCCTCAGTGTCAATGTTGGTCCAGGTAGCTGCCTTCGCCATGGATGTTCCTCCTGATCTCTACGCATTTCACTGCTACACCAGGAATTCCGCTACCCTCTACCACATTCTAGTCATCCAGTATCCACTGCAGTTCCCAGGTTGAGCCCAGGGCTTTCACAACGGACTTAAATAACCACCTACGCACGCTTTACGCCCAGTAATTCCGAGTAACGCTTGCACCCTTCGTATTACCCCGACTGCTGGCACTAG
+
FGGGGGFGGGGCGGC:F:FFFGFDF<FFGGGEGGGGGGGEGGGGCF8F@E,CFDFAF<CE@EGFGGGFFGGGDFAEFCFGGCFGGGGDCGEGFC<FFCEF<A4E<?FGFFFGGEEGEGCFGGFCFG9E=FFECBC?FF9>BEEEGGGGGGGGEGG??FCFDFGGFCFGF8@CCD=DFGDCFF==DGFGG=+=?6:7D99A?>EF5AAFFF@=BB5BEF;EE<CBEB=D=4>E@B2@>955@*12302;7=C3))1)/30=34?(((/(33>,44(8<72339A4((((,(-,-2,(#####
@M05025:18:000000000-B3NL5:1:1101:10754:13362 2:N:0:CACTCA
TTCAGAGGACTACAGGGGTATCTAATCCTGTTCGCTACCCATGCTTTCGAGCCTCAGCGTCAGTTACAGACCAGAGAGCCGCCTTCGCCACTGGTGTTCTTCCATATATCTACGCATTCCACCGCTACACATGGAGTTCCACTCTCCTCTTCTGCACTCAAGAAACACAGTTTCCGATGCAATTCCTCGGTTAAGCCGGGGGCTTTCACATCAGACTTATCTTTCCGCCTGCGCTCCCTTTACGCCCAATAAATCCGGACAACGCTTGCCACCTACGTATTACCGCCGCTGCTGGCCGGTT
+
GGGGGGGGGGGGGGGGGGGGGGGGGGGGGGGGGGGGGGGGGGGGGGGGGGGGGGGGGGGGGGGGGGGGGGGGGGGGGGGGGGGGGGGGGDGGGGGGGGGGGGGGGGGGGGGGGGGGGGGGGGGGGGGGGFEGGGGGGGFGGGFGEGGGGGGGGGFGGCGGFGGCFGGGGGGGGGGGGGGGGCFFCGFGGGDGGFGGFFC>BBFB4AFAA>EF4=3A6A7773<CEA;6;0663;10-33<DAA?6>BBF?0ADD2>60((,44(((41172<:1(,(.2.:244(,(44;99),(-#####
@M05025:18:000000000-B3NL5:1:1101:28931:13376 2:N:0:CACTCA
TTCAGAGGACTACCAGGGTATCTAATCCTGTTCGCTACCCATGCTTTCGAGCCTCAGCGTCAGTTGCAGACCAGACAGCCGCCTTCGCCACTGGTGTTCTTCCATATATCTACGCACTCCACCGCTACACATGGAGTTCCACTGTCCTCTTCTGCACTCAAGTCGCCCGGTTTCCGATGCACTTCTTCGGTTAAGCCGAAGGCTTTCACATCAGACCTAAGCAACCGCCTGCGCTCGCTTTACGCCCAATAAATCCGGATAACGCTTGCCACCTACGTATTACCGCCGCTGCTGGCAGGAG
+
GGGGGGGGFGGGGGGGGGFGGGGGGGGGGGGGGGGGGGFFGGGGGGGGGGGGGGGGGGGGGGGGGGGGGGGGGGGGGGGGGGGGGGGGGGGGGGGFFGFGGGGGGGGGGGGGGGGGGGGGGGGGGGGGGGGGGGGGGGGGGGGGGCGGGGGDFGGGGDGGGGGGGDEGCCEEEGGGGCG>9FGFDCGCCDDCCAFGCBG?AAFFFFF9FFFFF:BFFFFFEFF==>26>FFF>>2:3;267CE:BF0<::?7<<<?F962(64:91::FFD>B1??:22.5<<2(-(-(-1;:751#####
@M05025:18:000000000-B3NL5:1:1101:23919:13394 2:N:0:CACTCA
TTCAGACGACTACAGGGGTTTCTAATACTGTTTGCTCCCCACGCTTTCGTGTATGAGCGTCAGTGTTATCACAGGGGGCTGCCTTCGCCATTGGTGTTCCTCCACATATCTACGCATTTCACTGCTACACGTGGAATTCCACCGCCCTCTGACACACTCTAGTCGTGCAGTCACAGAGGCAATTGCCAGGTTAAGCCCGGGGATTTCACACCTCTCTTACACAACCGCCAGCGCACTCTTTACGTCACGTCACTGCGTATGAGCGTGTACCCCTACTGTATCACACGGCTTGTGGGCCAAA
+
C<-;--,@@F;+,6CEDEFGCFAC<<,C,,;6CCCFGF8,C+@@:,C6@F86,<C,,<BC@,CEF<EFA6,C6,,@:@7F:BF=<<=FEFG9ADE,,@@,<,9,A,?,ABFFFDGD:4<,5A,,=;?,E4+@8C6EC,7;,4@+++@81,,,7,36+,3@DB331D8+:7EFGFG+5+;5@F5<*+3+;0;2+;+;;***:)))29B+1+8862).2@)943;=?D6(,((/(((-,.)6<)),.((((((---.)(((-(42)4(((()-531:0>).)5-)6.5(4,4(-(.4-#####
@M05025:18:000000000-B3NL5:1:1101:25073:13406 2:N:0:CACTCA
TTCAGAGGACTACAAGGGTTTCTAATCCTGTTCGCTACCCATGCTTTCGAGCCTCAGCGTCAGTTGCAGACCAGAGAGCCGCCTTCGCCACTGGTGTTCTTCCATATATCTACGCATTCCACCGCTACACATGGAGTTCCACTCTCCTCTTCTGCACTCAAGTTCAACAGTTTCTGATGCAATTCTCCGGTTGAGCCGAAGGCTTTCACATCAGACTTATTGAACCGCCTGCACTCGCTTTACTCGCAATAAATCCGGACAACGCCTGCCACCTACGTATTACCGCGGCTGCTGCCCGACT
+
EFGEGGGGGGG9F8FGGFCFFFGFFEECFGF9FGCGGGGFGGGFGDAFFF@FFFGFDGCCFGFGGGFCCF<DFG<EFECFGGGDGGGCFGGDFGFGG:F,F,?EFF<<B95C?FCECCDFDFC87:BF9FF@,@B,=DF,@E;>=DGGGGFEF8DD,@>E?9EFFF8D88EFDD9=9+2=E7C9@++66CDD7F7FGF>A5*@;ACFAFF<=+**;AB=?4**:>)(6>62>((*0((630)))/((.387<;3?((,(241:>((.4<?726(5:2():()64319(,,(-44)(#####
@M05025:18:000000000-B3NL5:1:1101:13558:13449 2:N:0:CACTCA
TTCAGAGGACTACTAGGGTATCTAATCCTGTTTGCTCCCCACGCTTTCGTGCCTCAGCGTCAGTGCTGGTCCAGGTGGCCGCCTTCGCCACGGATGTTCCTCCCGATATCTACGCATTTCACTGCTACACCGGGAATTCCGCCACCCTCTACCGCACTCCAGCCCGCCAGTTTCCAATGCAGTTCCCAGGTTGAGCCCAGGGCTTTCACATCGGACTTAACGAACCGCCTACGCACGCTTTACGCCCAGTAATTCCGAGTAACGCTTGCACCCTTCGTATTACCCCGGCTGCTGGCCGGAC
+
GGGGGGGGGGGGGGGGGGGGGGGGGGGGFGGGFGGGGGGGGGGGGGGGGGGGGGGGGGGGGGGGFFGGGGGGGGGGGGGGGGGGGGGGGGGGGDGDGGGGFGGGGGGGGGGGGGGGGGGGGGGGGGGGGGGGEGGGGGGGGGGGGGGGGGGFFDEEEGGFGFFGGGGG8?CFGGGGFFGCFCFCFGGGFGCDCFGGGFGAFFFFFFB>:FCEAFDA>*><A@;@FB0@;01219:9BFBFB2AF?>FFF>AFFFFF71-4:<A69B??F))8?<?FFB0<?<<A((((-29:?70,#####
@M05025:18:000000000-B3NL5:1:1101:17297:13452 2:N:0:CACTCA
TTCAGAGGACTACCGGGGTATCTAATCCTGTTTGCTCCCCACGCTTTCGCACCTCAGCGTCAATACATGTCCAGTTAGTCGCCTTCGCCACTGGTGTTCTTCCGAATATCTACGAATTTCACCTCTACACTCGGAATTCCACTAACCTCTCCATGATTCAAGCGATGCAGTCTTAAAGGCAGTTCCGGAGTTAAGCTCCGGGCTTTCACCTCTAACTTACAAAGCCGCCTACGCGCGCTTTACGCCCAGTAATTCCGAACAACGCTAGCCCCCTCCGTATTACCGCCGCTGCTGGCAGCTC
+
GFGGGGGGGGGGGGGGGGGGGGGGGGGGGGGGGGGGGGGGGGGGGGGGGGGGGGGGGGGGGGGGGGGGGGGGGGGGGGGGGGGGGGGGGGGGGGGGGGGGGGGGGGGGGGGGGGGGGGGGGGGGGGGGGGGGGGGGGGGGGGGG8DGGGGGF9FFGGGGGGGGEDGGGFFGGFFGGGGGGGGGGGGGDGGGGGFGFGFGDEEFEFFFFFFFFFFFFFFFFFFEFFFB2,;<DD@9B;B9?BDFFFFFFFF9AF2<<>B?F>FF;90:0??B?F>?B><?0745A:9((434>::(-#####
@M05025:18:000000000-B3NL5:1:1101:22689:13461 2:N:0:CACTCA
TTCAGAGGACTACCAGGGTTTCTAATCCTGTTTGCTCCCCATGCTCTCATGCCTCAGCGTCAGTTACAGTCCAGTAAGTCGCCTTCGCCACTGGTGTTCTTCCTAATCTCTACGCATTTCACCGCTACACTAGGAATTCCACTTACCTCTCCTGCACTCTAGTTAAACAGTTTTATATGCTTTCTACAGGTTAAGCCTATATATTTAACATATAACTTGTTTAACCGCCTACGCATCCTTTACGCCCAGTTATTCCGAACAACGCTTGCCACCTACGTATTACCGCGGCTGCTGGCCCGGA
+
GGGGGGGFGGGGGGGGGGGGGGGGGGGGGGGGGGGGGGGGGGGGFGGGGGGGGGGGGGGGGGGGGGGGGGGGGGGGGGGGGGGGGGGGGGGGGGGGGGGGGGGGGGGGGGGGGGGGGGGGGGGGGGGGGGGGGGGGGFFGGGGGGGGGGGGGGGGGGGGGGGFFGEFEFGGGGGFGGGGGGGGGGGGGGCGGGFFFGFGFFFFFFFFFFFEFFFE78FFEEDFFF<AF>AADAF44446AEEE2>=>@96CEECC<3@D@F@<@>FFFF(4=@8;E65))/9?3;96(479?FF((#####
@M05025:18:000000000-B3NL5:1:1101:25140:13488 2:N:0:CACTCA
TTCAGAGGACTACAAGGGTATCTAATCCTGTTTGCTCCCCACGCTTTCGAGCCTCAGCGTCAGTTACAGACCAGAGAGTCGCCTTCGCCACTGGTGTTCCTCCACATATCTACGCATTTCACCGCTACACGTGGAATTCCACTCTCCTCTTCTGCACTCAAGTTCTCCAGTTTCCAATGACCCTCCCCGGTTGAGTCGGGGGCTTTCACATCAGACTTAAAGAACCGCCTGCGCTCGCTTTACGCCCAATAAATCCCGACAACTCTTGCCACTTACGTATTCCCGCTGCCTCTAGCGCCCA
+
FGGGGFGGGFGGEFGDGGG@FGGGFFGGGGGGC8AFGGGGGGDECCFGGGGDCFFEFGGGGGEGGCFGGGGGGFGGGEFFCEGGGGGGGGCGEFEGGGGGFAEEFCGFGGGDFCDCEGGGGC,B@FFEGFCF8E@=DFE9DF9DD?DC?D@F:DFFG,=DF,@DGGFFFGGDFFGGDFGF9DD?FGGGDD9DDAC:C?555)?A8AFFFFFB=;38687C4))58?6>>;0((3,(2(4(-))(,42:?74>2<<0)-:003:))))))(6?()--8424:)-511(-(,))()--#####
@M05025:18:000000000-B3NL5:1:1101:11128:13513 2:N:0:CACTCA
TTCAGAGGACTACCCGGGTATCTAATCCTGTTCGCTACCCATGCTTTCGAGCCTCAGCGTCAGTTGCAGACCAGAGAGCCGCCTTCGCCACTGGTGTTCTTCCATATATCTACGCATTCCACCGCTACACATGGAGTTCCACTCTCCTCTTCTGCACTCAAGTTCAACAGTTTCTGATGCAATTCTCCGGTTGAGCCGAAGGCTTTCACATCAGACTTATTGAACCGCCTGCACTCGCTTTACGCCCAATAAATCCGGACAACGCTTGCCACCTACGTATTACCGCGGCTGCTGGCAATCG
+
GGGGGGGGGGGGGGGGGGEGGGGGGGGGGGGGGGGGGGGGGGGGGGGGGGGGGGGGGGGGGGGGGGGGGGGGGGGGGGGGGGGGGGGGGGGGGGFGFDFGGGGGGGGGGGGGGGGGGGGGGGGGGGGGGGGGGGGGGGGGGGGGGGGGGGGGGFGGGGGGG?@DFGGGGGGGGGGGGGGGGFGGGDGFGGDGGFGGGFGEFFFFFFFFFFEFFE:FFFFEFECFF9=2599((6A@<18?DFEDF>B<<DFFEC?E94:11:40((,((49?B(4:2:?A74:4-99>9(4(3332#####
@M05025:18:000000000-B3NL5:1:1101:15789:13523 2:N:0:CACTCA
TTCAGAGGACTACCGGGGTTTCTAATCCTGTTCGATACCCACGCTTTCGTGCATGAGCGTCAGTTGAGCGCCGGTATGCTGCCTTCGCAATCGGAGTTCTGCGTGATATCTATGCATTTCACCGCTACACCACGCATTCCGCATACTTCTCGCTCACTCAAGAACGCCAGTTTCAACGGCACGACGGGGTTGAGCCCCGAAATTTTACCGCTGACTTGACATTCCACCTGCGCACCCTTTAAACCCAATAAATCCGGATAAAGCTCGCATCCTCCGTATTACCGCGGCTGCTGGCCATTCG
+
GGGGGGGGGGGGGGGGGGGGGGGGGGGGGGGGGGGGGGGGGGGGGGGGGGGGGGGGGGGGGGGGGGGGGGGGGGGGGGGGGGGGGGGGGGGGGGGGGGGGGGGGGGGGGGGGGGGGGGGGGGGGGGGGGGDDFGGGGGGGGGGGGGGGGFFEGGGGGGGGFGCFFGCEGGGGFGGGGGDGEGGEDD7DC/>CFAFGGFG>B3A@FFFFFFFFFFFFFFFFFFAAABFF??F>B>BB?FF?FFFF?FFF?FF2:>:>66:?D)-)))461097321,23,2449(16(391:::(-4#####
@M05025:18:000000000-B3NL5:1:1101:19245:13530 2:N:0:CACTCA
TTCAGAGGACTACTAGGGTATCTAATCCTGTTTGCTCCCCACGCTTTCGTGCCTCAGTGTCAATGTTGGTCCAGGTAGCTGCCTTCGCCATGGATGTTCCTCCTGATCTCTACGCATTTCACTGCTACACCAGGAATTCCGCTACCCTCTACCACATTCTAGTCATCCAGTATCCACTGCAGTTCCCAGGTTGAGCCCAGGGCTTTCACAACGGACTTAAATAACCACCTACGCACGCTTTACGCCCAGTAATTCCGAGTAACGCTTGCACCCTTCGTATTACCCCGGCTGCTGGCCCGGG
+
GGGGGGGGGGGGGGGGGGGGGGGGGGGGGGGGGGGGGGGGGGGGGGGGGGGGGGGGGGGGGGGGGGGGGGGGGGGGGGGGGGGGGGGGGGGGGFGGGGGGGGGGGGGGGGGGGGGGGGGGGGGGGGGGGGGGGGGGGGGGGGGGGGGGGGGGGGGGGGGGGFGGGFGGGFGGGGGGGGGGGGGGGGGGGGGGGFGGGFGFF>BFFFFFFFCFF9AFFFCEFEFFFBFFFBFFFADA@BD=B=EFF=@;?FE)9<CFFF@D;EC;1?D2(4@@7@@FF7:<0<F9(39(46(()5(1#####
@M05025:18:000000000-B3NL5:1:1101:15596:13564 2:N:0:CACTCA
TTCAGAGGACTACCCGGGTATCTAATCCTGTTCGCTACCCATGCTTTCGAGCCTCAGCGTCAGTTACAGACCAGAGAGCCGTCTTCGCCACTGGTGTTCTTCCATATATCTACGCATTCCACCGCTACACATGGAGTTCCACTCTCCTCTTCTGCACTCAAGAAACACAGTTTCCGATGCAATTCCTCGGTTAAGCCGGGGGCTTTCACATCAGACTTATCTTTCCGCCTGCGCTCGCTTTACGCCCAATAAATCCGTACAACGCTTGCCACCTCCGTATTACCGCGGCGTCTGGCTTGCG
+
GGC@FEFGGGGGGGGGGGGGGGGGGGGGGGGGGGCEGGCFGGGGFGGGGFG,FFGFGGGGGGG@EGGCGFF<BFFGGGGGGGG@FEF>CGGGGG?D9FGEGGGGG9FFGEGGFFCGGGBFGGFGEGGEFGDEFC8?@FFG,=EFGGGFGGFFFGGGGGGGGGGGFGGGGFGGGGGGGDGGECGF7BE+=@DGCFF7CAC?FEF4FAAFFF5;6<;A):;))17?E@?;0(16((:?>BFFB2<?:;;:<0:>D)-,3-(-:<202-46?:22:0.27:80:<92(,,(((((,41)#####
@M05025:18:000000000-B3NL5:1:1101:20998:13579 2:N:0:CACTCA
TTCAGAGGACTACTCGGGTTTCTAATCCTGTTTGCTCCCCACGCTTTCGTGCCTCAGTGTCAATGTTGGTCCAGGTAGCTGCCTTCGCCATGGATGTTCCTCCTGATCTCTACGCATTTCACTGCTACACCAGGAATTCCGCTACCCTCTACCACATTCTAGTCATCCAGTATCCACTGCAGTTCCCAGGTTGAGCCCAGGGCTTTCACAACGGACTTAAATAACCACCTACGCACGCTTTACGCCCAGTAATTCCGAGTAACGTTTGCACCCTTCGTATTACCGCCGCTGCTGGCGGCCA
+
GEGGGCFGGGGGGGGGGGGGGGGGGGGGGGGGGGGGGGGGGGGGGGGGGGGGGGGCGGGGGGGGFGGGGGGGFGGGGGGGGGGGGGGGGGGGGGGGGGFGGGGGGGEGFGGGGGGGGGGGGGGGFDFGGGFFGGGGGGGGGGGGGC8=FEGF9DGFEGGCDEFGGGGG8FGGFFGGGGGGGFGGGGGCFGGGDBCFFFFFF55??AFFFFFF>8=EFFF;CE;AE2>9DFEE=9AB9@=@2*9>2@B21496?6C)(62?1>?;(3=;CCE@:=8=:48<?2>9(((49023))((#####
@M05025:18:000000000-B3NL5:1:1101:24741:13669 2:N:0:CACTCA
TTCAGAGGACTACCCGGGTTTCTAATCCTGTTTGCTCCCCATGCTCTCATGCCTCAGCGTCAGTTACAGTCCAGTAAGTCGCCTTCGCCACTGGTGTTCTTCCTAATCTCTACGCATTTCACCGCTACACTAGGAATTCCACTTACCTCTCCTGCACTCTAGTTAAACAGTTTTATATGCTTTCTACAGGTTAAGCCTATATATTTAACATATAACTTGTTTAACCGCCTACTCCTCCTTTACGCCCAGTTATTCCGAACAACGCTTTCCACCTACGTATTACCGCGGCCGCTGCCAATCC
+
GGGGGCGGEEGDGGGGGGEGFGGGFGGGGGGGGGGGGFFGFGFGEFGGGGGFGCFFGGEEGCFFGGGGFGGGCFFFAFGGGGGGGGGGGGGGGGGFFGGGGGGGGGGAFGGGGGGGGGGFGGG>FDBCEE;FGGFB?GAFDFGGFGGGG=DFGFGGFFF>DEFGGFDFFFFFGGCDDDCFGGFEFD77==DGFF78DFCFDB+?C?;CC+;:9*;=CC*:8@EEC@)=8>))*)):<BFEECFFFF29((/*95C<39227(((271())))((/51(//5))7(63(((41;;((#####
@M05025:18:000000000-B3NL5:1:1101:20447:13670 2:N:0:CACTCA
TTCAGAGGACTACTAGGGTTTCTAATCCTGTTCGCTCCCCACGCTTTCGCTCCTCAGCGTCAGTAACGGCCCAGAGACCTGCCTTCGCCATTGGTGTTCTTCCCGATATCTACACATTCCACCGTTACACCGGGAATTCCAGTCTCCCCTACCGCACTCCAGCCCGCCCGTACCCGGCGCAGATCCACCGTTAGGCGATGGACTTTCACACCGGACGCGACGAACCGCCTACGAGCCCTTTACGCCCAATAAATCCGGATAACGCTCGCACCCTACGTATTACCGCGGCTGCTGGCGGTGA
+
DFGGGFGGGGGGGGGGGGFGGGGGGGGGGGGGGGGGGGGGGGGGGGGGGGGGGGGGGGGGGGGGGGGGGGCGGGFFGGGFGGGGGGGGGGGCFFGGGGGGGGGGGGGCGGGGGGGGGGGGGGGGGGGGGGGGGGGGGGGGGGGGGDGG=8FGGGGDEEGGGCFGGGGGGGGGGGGGGGCGEDGGGGGGGDGD<>FFDBG>B4)*;AC+;=@DE>0>@>2129>99;>>>06?0,--(8??:DB8:FB:01>A44<:;612<B7491?23>B>F1(4((.4044406((4603)38:#####
@M05025:18:000000000-B3NL5:1:1101:16285:13684 2:N:0:CACTCA
TTCAGAGGACTACCAGGGTTTCTAATCCTGTTTGCTCCCCACGCTTTCGAGCCTCAGCGTCAGTTACAGACCAGAGAGTCGCCTTCGCCACTGGTGTTCCTCCACATATCTACGCATTTCACCGCTACACGTGGAATTCCACTCTCCTCTTCTGCACTCAAGTTCTCCAGTTTCCAATGACCCTCCCCGGTTGAGCCGGGGGCTTTCACATCAGACTTAAAGAACCGCCTGCGCTCGCTTTACGCCCAATAAATCCGGACAACGCTTGCCACCTACGTATTACCGCGGCTGCTGGCACGCA
+
GGGGGGGGGGGGFGGGGGGGGGGGGGGGGGGGGGGGGGGGGGGGGGGGGGGGGGGGGGGGGGGGGGGGGGGGGGGGGGFGGGGGGGGGGGGGFGGCEGGFFGGFGGGGFGGFGGGGGEGGGGGGGGGGGGGGDGEDGGGGCGFFCGGGGGGGGCFGGGGGGGGGGGFGGGGGGGDF7BD?9?F=CDC66;=DDFFFGEG>BEFFFFFFF+<3A;))=A)9).7=@@6:;;=?((,39>F(85>?119?6()4).6(40(4>??69?66B(4>((.804).8<DA0(-(-1962:(-#####
@M05025:18:000000000-B3NL5:1:1101:11529:13717 2:N:0:CACTCA
TTCAGAGGACTACCAGGGTTTCTAATCCTGTTCGCTACCCATGCTTTCGAGCCTCAGCGTCAGTTGCAGACCAGAGAGCCGCCTTCGCCACTGGTGTTCTTCCATATATCTACGCATTCCACCGCTACACATGGAGTTCCACTCTCCTCTTCTGCACTCAAGTTCAACAGTTTCTGATGCAATTCTCCGGTTGAGCCGAAGGCTTTCACATCAGACTTATTGAACCGCCTGCACTCGCTTTACGCCCAATAAATCCGGACAACGCTTGCCACCTACGCATTACCCCGCCTCCTGGCGCGGC
+
GGGGGGGGGGGGGGGGGGFGGGGGDGGGGGGGGGGGGGGGGGGGGGGGGGGGGGG@FGGGGGGGGGGGGGGGGGEGGGGGGGGGGGFGGGGAFGFGGGGADGGGGGFGCGEGGGGGGGGGGGGGGDCFGGCFFGGGGGGGFG=FDFFGGGEGGGGGGGG88EFDEEGGGFDEADFG7CFFGDGGGEGGCDDD66DFGEG>EEFAAAF>F66@8>BFFF4AE:5CB>@@9>BDBE9E30316;C?@>>;;FE<669EF9<961?>>1,-33>?1(5>:>?F6:AB(---412(()(4#####
@M05025:18:000000000-B3NL5:1:1101:12219:13720 2:N:0:CACTCA
TTCAGAGGACTACTGGGGTTTCTAATCCTGTTCGATACCCACGCTTTCGTGCATGAGCGTCAGTTGAGCGCCGGTATGCTGCCTTCGCAATCGGAGTTCTGCGTGATATCTATGCATTTCACCGCTACACCACGCATTCCGCATACTTCTCGCTCACTCAAGAACGCCAGTTTCAACGGCACGACGGGGTTGAGCCCCGAAATTTTACCGCTGACTTGACATTCCGCCTGCGCACCCTTTAAACCCAATAAATCCGGATAACGCTCGCATCCTCCGTATTACCGCGCCTGCTGGCCTGTTG
+
GGGGGGGGGGGGGGGGGGFGGGGGGGGGGGGGGGGGGGGGGGGGGGGGGGFFGGGGGGGGGGGGGGGGGGGGGGGGGGGGFGGGGGGGGGGGGGGGGGGGGGGGEEGGGG9EFGGGGGGGGGGGGGGGGGGGGGGGGGGGGGGGGGGGGGGGGGGGGGGCFEAFGGGGGGGGGDFGGGDDGGGGGGGD4C?C8FGGGFGFEFFFFFFFF>@9;9DFFFFFFFABA?FFFFFFFFFBFF10<9<B?FFF:>4>>>BB9<?:A?692?96639B2<BB:B?F2<B6>((((3:(,.:8#####
@M05025:18:000000000-B3NL5:1:1101:21860:13728 2:N:0:CACTCA
TTCAGAGGACTACTAGGGTATCTAATCCTGTTTGCTCCCCATGCTCTCATGCCTCAGCGTCAGTTACAGTCCAGTAAGTCGCCTTCGCCACTGGTGTTCTTCCTAATCTCTACGCATTTCACCGCTACACTAGGAATTCCACTTACCTCTCCTGCACTCTAGTTAAACAGTTTTATATGCTTTCTACAGGTTAAGCCTATATATTTAACATATAACTTGTTTAACCGCCTACGCATCCTTTACGCCCAGTTATTCCGAACAACGCTTGCCACCTACGTATTACCGCGGCTGCTGGCACACC
+
CCFFGGGGGGGGGGGGGGGFGGGGGGGGGGGGGGGGGGGGGGGGGGGGGGGGGGGGGGGGGGGGGGGGGGGGGGGGGGGGGGGGGGGGGGGGGGGGGGGGGGGFGFGGGGGGGGGGGGGGGGGGGGGGGGGGGGGGGGGGFGGGGGFEGGGGGGGGGGGGGGGGGFFGGGGGGGGGFGGGFGGGGGGGGGGGGFGGGBFFDFFFFFFFFFFFFFFFFFFFFFFF@E55AF>CAA9=ABEF?6CA2AAFFFFFFFFF=D?>@FD69?F014A@DFFF<8)7=?EE0991;;9??>:?#####
@M05025:18:000000000-B3NL5:1:1101:24196:13737 2:N:0:CACTCA
TTCAGAGGACTACTGGGGTATCTAATCCTGTTCGCTCCCCATGCTTTCGCTCCTCAGCGTCAGTAAATGCCCAGAGACCTGCCTTCGCCATCGGTGTTCCTCCTGATATCTGCGCATTTCACCGCTACACCAGGAATTCCAGTCTCCCCTACATCACTCTAGTCTGCCCGTACCCACCGCAGATCCGAGGTTGAGCCTCGGACTTTCACGGCAGACGCGACAAACCGCCTACGAGCCCCTTACGCCCAATAAATCCGGTAAACGCTTGCGCCCTACGTATTACCCCGGCCGCTGGCGCTAG
+
GGGFFFFGGGGGGGGGFGGGGGGGGGGGGFGGGGGCGGGGGGGGGGGGGGGGDEGGGGGEEECGGGGGGGGGGGDGGGGGFGGGGGGGGGGGGGCFFGGGGGGFGGGGGGGFG:FGFGGGGGDEGGGG9EDFGGGGGGGGGGGGGGGGGGGGGGFFF=FFFGFFF8EFF8@ECDG8DDDGGC6,=F609D;FG67CGAFAB4@B>C1=+)8=)06F6BF0;9;@;,61>607<?:>(-(-4)::?>1(8(,8)-437>((444121<04((82233:1<F?):)(-,(((-(((,(#####
@M05025:18:000000000-B3NL5:1:1101:2869:13741 2:N:0:CACTCA
TTCAGAGGACTACAGGGGTATCTAATCCTGTTTGCTCCCCACGCTTTCGTGCCTCAGTGTCAATGTTGGTCCAGGTAGCTGCCTTCGCCATGGATGTTCCTCCTGATCTCTACGCATTTCACTGCTACACCAGGAATTCCGCTACCCTCTACCACATTCTAGTCATCCAGTATCCACTGCAGTTCCCAGGTTGAGCCCAGGGCTTTCACAACGGACTTAAATAACCACCTACGCACGCTTTACGCCCATTAATTCCGAGTAACTCTTGCACCCTTCGTATTACCTCGGCTGCTGCCGACGC
+
GGGGFGGGGGGGGGGFGEGGGGGGGGGGGGGGGGGGFGGGGGGGGGGFGGGGGGGGGAGGFGGGGGFGCGEC@FCFGGGGGGGGGGGGGGGGGFGGGGDFEFGGGGGGFGGFC7FGGGFGCFGFGGGFGGGGFEGD>EGCGECGGGFEGFGGE?FEFCFGGFGAEGCCF8DFFGFFDFCFCFFAE?D?FDDFGB+DFFFFFF>0@?AEFFFD>AFFFFFCCEFFF)6BD)779=>>=>5(5>C266@D(/<))))/=(3=;E<.>EC@AEE;;;8@1,8:?9A<6A?(,86?0:).#####
@M05025:18:000000000-B3NL5:1:1101:22905:13753 2:N:0:CACTCA
TTCAGAGGACTACTCGGGTTTCTAATCCTGTTCGCTACCCATGCTTTCGAGCCTCAGCGTCAGTTGCAGACCAGAGAGCCGCCTTCGCCACTGGTGTTCTTCCATATATCTACGCATTCCACCGCTACACATGGAGTTCCACTCTCCTCTTCTGCACTCAAGTTCAACAGTTTCTGATGCAATTCTCCGGTTGAGCCGAAGGCTTTCACATCAGACTTATTGAACCGCCTGCACTCGCTTTACGCCCAATAAATCCGGACAACGCTTGCCACCTACGTATTACCGCGCCTGCTGGCAACCG
+
GGGGGGGGGGGGGGGGGGFGGGGGGGGGGGGGGGGGGGGGGGGGGGGGGGGGGGGGGGGGGGGGGGGGGGGGGGGGGGGGGGGGGGGGGGGGGGGGGGGFGGGGGGGGGGGGGGGGGGGGGGGGGGGGGGGGGGGGGGGGFGFGGGGGGGGGGGGGGGGGGGFGGGGGGGGGGGGGGGFGGGGFF9EGGGDGDFGGGFGFFFFFFFFFFFEEFBEFFFEFFFFF=BBF@=DB=B9369FD@)6((4>D688<9EFFF>?9>B:096:32>433(2:6:8A?929-76(-3(44)52#####
@M05025:18:000000000-B3NL5:1:1101:25992:13763 2:N:0:CACTCA
TTCAGAGGACTACTAGGGTTTCTAATCCTGTTTGCTCCCCACGCTTTCGTGCCTCAGCGTCAGTGCTGGTCCAGGTGGCCGCCTTCGCCACGGATGTTCCTCCCGATATCTACGCATTTCACTGCTACACCGGGAATTCCGCCACCCTCTACCGCACTCCAGCCCGCCAGTTTCCAATGCAGTTCCCAGGTTGAGCCCAGGGCTTTCACATCGGACTTAACGAACCGCCCACGCACGCTTGACGCCCAGAAATTCCGAGTAAGGCTGGCACCCTGCGTATTACCCCTGCTGCGGGCATCCT
+
FGGFGGGGFG@FGGGGGGGGGFGGGGFGGGGGGGGAF8FFFGGGEEFGGGGGDGGGGGGGEGGGGGGGGGGCFGGGGGGGGGGGGGGGGGG@FF7FFEGFFAFGGEE+@FG?FCDGDGGGGGFGGGFE:FGDGGGGDGFGFEC>C,@DGGCFGGDE:?,@FFFGCCEGC7@C:+?;+BFFFG8CCGGGC*;CF*;928<A6B46?FFFF@<6>11A>673477D1;(2>(41,4239218((4?B>03,((.-4))33;60-))(,(,,3413106>0(3(44)((((,,..((-(#####
@M05025:18:000000000-B3NL5:1:1101:10016:13763 2:N:0:CACTCA
TTCAGAGGACTACCAGGGTTTCTAATCCTGTTTGCTCCCCACGCTTTCGTGCCTCAGTGTCAATGTTGGTCCAGGTAGCTGCCTTCGCCATGGATGTTCCTCCTGATCTCTACGCATTTCACTGCTACACCAGGAATTCCGCTACCCTCTACCACATTCTAGTCATCCAGTATCCACTGCAGTTCCCAGGTTGAGCCCAGGGCTTTCACAACGGACTTAAATAACCACCTACGCACGCTTTACGCCCAGTAATTCCGAGTAACGCTTGCACCCTTCGTATTACCGCGGCTGCTGGCTACCG
+
DCFGGEFGFGGGGGGGGGEGGGGGGGGGGGGGGGGGGGGGGGGGGGGGGGGGGCFGGGGGGGGGGGGGGGGGGGGGGGGGGGGGGGFGGGGGGGGGGGGGGGGGGGGGGGGGGGGGGGGGGGGGGFGGEGGGGGGFGGGGGGGGEGGGGGGGGGGFGFGGGGGGGGGGGGGGGGGGGGGGGGGGGGGGGGGGDFGGGFGFFFFFFFFFFC@D>BA>DFFCCACEFFFFFBFFFF95-:@@BC==2=960(9?ECEFFF(((9)3621,64/3;:281,.80)))((-((-((),((#####
@M05025:18:000000000-B3NL5:1:1101:23278:13767 2:N:0:CACTCA
TTCAGAGGACTACTAGGGTTTCTAATCCTGTTCGCTACCCATGCTTTCGAGCCTCAGCGTCAGTTGCAGACCAGAGAGCCGCCTTCGCCACTGGCGTTCTTCCATATATCTACGCATTCCACCGCTACACATGGAGTTCCACTCTCCTCTTCTGCACTCAAGTTCAACAGTTTCTGATGCAATTCTCCGGTTGAGCCGAAGGCTTTCACATCAGACTTATTGAACCGCCTTCACTCGCTTTACGCCCAATAAATCCGTACAACGCGTGCCCCCTAGGTATTACCGCGGCTGTTGGCCGCCC
+
:EF@FFFGGGC<FAF9F<CC@ECC<@E9F<CCFGCG;FGCGGGGGF9FC@6@@,C,6ECFCGG<C<@<F96<8BFG87C6@FGCG9FEDEDFC,,+@4=,E,?<@FGAEEF,9:4@4+@FG?:7+4=>,ACE=EC=DGA@;E>FDD8DFAEFG8E:3@?FF9FFGG8EFCFGGG9D9C+=8<CAD++:?9CGDA5?FB*<9?>69>+4B9E=4>BFA9*9<6CC@(0(65(;3=?3(68(1)>((3(4838E65?/0(,(,))(-(47<(((466((.)64)-6(3,((((,)),(#####
@M05025:18:000000000-B3NL5:1:1101:27221:13816 2:N:0:CACTCA
TTCAGAGGACTACTGGGGTTTCTAATCCTGTTCGCTACCCATGCTTTCGAGCCTCAGCGTCAGTTGCAGACCAGAGAGCCGCCTTCGCCACTGGTGTTCTTCCATATATCTACGCATTCCACCGCTACACATGGAGTTCCACTCTCCTCTTCTGCACTCAAGTTCAACAGTTTCTGATGCAATTCTCCGGTTGAGCCGAAGGCTTTCACATCAGACTTATTGAACCGCCTGCACTCGCTTTACGCCCAATAAATCCGGACAACGCTTGCCCCCTACGTATTACCGCGGCTGCTGGCGAATA
+
@CFEGGGGGGGGGGGGGGGGGGGGGGGGGGGGGGGGGGGGGGGFGGGGGGGGGGGGGGGGGGGGGGGGGGGGGGGGGGGGGGGGGGGGGGGGGGGGGGGFGGGGGGGGGGGGFG>FEGGGGGGGGGGGGGGGGGGGGGGCFFEGFFGGGGGGGGFGGGGGG@D,@DGGGGGGGGGFDGGGG7FFC9EGD6;>>AGG>D>>EB5@>69FAFCBABEFFFEEFFEEEB9@@DFFF@@EFB@67CF;0>@D@;@AF?EEF,:>>FF91?B:B?)44286?7<2:244,4,36B3:2803#####
@M05025:18:000000000-B3NL5:1:1101:5369:13831 2:N:0:CACTCA
TTCAGAGGACTACAGGGGTTTCTAATCCTGTTCGCTACCCATGCTTTCGAGCCTCAGCGTCAGTTGCAGACCAGAGAGCCGCCTTCGCCACTGGTGTTCTTCCATATATCTACGCATTCCACCGCTACACATGGAGTTCCACTCTCCTCTTCTGCACTCAAGTTCAACAGTTTCTGATGCAATTCTCCGGTTGAGCCGAAGGCTTTCACATCAGACTTATTGAACCGCCTGCACTCGCTTTACGCCCAATAAATCCGGACAACGCTTGCCACCTACGTATTACCGCGGCTGCTGGCCGGGC
+
GGGGGGGGGGGGGGGGGGGGGGGGGGGGGGFFFGGGGGGGGGGGGGGGG@FEGGGGGGGGGGGGCFGGGGG@FFFGGGFF@FGGEGGG@=FGGGFGGGGGGGGGGGGGGFGGGGGGGGGGGGGGGGGGGGGGFGFGGGGGAFFGGGGFFFAFGGGGGDEFGGFFGGDGFGGGGGGGGGGGFDGCGFFGGGDGGFCGDFGFDBFF>AFFFFFFFFFFFFEFF9E=BFF2>2>D@64@FF@?FCEFF964=@;=CCC@;>BBFF<>FF??0:<D6:>?B0)6(6A641906003322-#####
@M05025:18:000000000-B3NL5:1:1101:22448:13876 2:N:0:CACTCA
TTCAGAGGACTACTGGGGTATCTAATCCTGTTTGCTCCCCACGCTTTCGTGCCTCAGTGTCAATGTTGGTCCAGGTAGCTGCCTTCGCCATGGTTGTTCCTCCTGTTCTCTACGCATTTCACTGCTACACCAGGAATTCCGCTACCCTCTACCACATTCTAGTCATCCAGTATCCACTGCAGTTCCCAGGTTGAGCCCAGGGCTTTCACAACGGACTTAAATAACCACCTACGCACGCTTTACCCCCAGTAATTCCTAGTAACGATTGCACCCTTCGTATTACCGCGGCTGCTGGCGAGAT
+
GFGGGGGGGGGGGGGGGDB7,66C<6C,6;FF9@,,CFF;C76+CF8,,;,BD,6,;6,<CF9,6CCF,@F8<F,:B,,<,B<F<@6CB6,5@,B=CAFF,F,AA5,5,,,,:?>,@F<FEEFA9C5EAF8DE7D>DGFFD8+CGF,2A=9EGGFDF;;=ED4=,7E9,E=9,?+=+B+=A8D,CG?8D@FD=FCA=?=:?**;6*39EFF)9)>BE9AE**;CEBBF>44)):54((6:>48*0:(61/7)75CE)).7<CE((/,(/.)3(//6(5(4:<A<142(-3(32)22#####
@M05025:18:000000000-B3NL5:1:1101:16346:13894 2:N:0:CACTCA
TTCAGAGGACTACTAGGGTTTCTAATCCTGTTCGATACCCACGCTTTCGTGCTTCAGCGTCAGTTGGGCGCCGGTATGCTGCCTTCGCAATCGGAGTTCTGCGTGATATCTATGCATTTCACCGCTACACCACGCATTCCGCATACTTCTCGCCCACTCAAGAACGCCAGTTTCAACGGCGGAGCGAGGTTGAGCCCCGCGATTTTACCGCTGACTTGGCATTCCGCCTACGCACCCTTTAAACCCAATAAATCCGGATAACGCTCGCATCCTCCGTATTACCGCGGCTGCTGGCCCGATA
+
GGGGGGGGGGGGGGGGGGGGGGGGGGGGGGGGGGGGGGGGGGGGGGGGGFGGGGGGGGGGGGGGGGGGGGGGGGGGGGGGGGGGGGGGGGGGGGGGGGGGFGGGGGGGGGGGGGGGGGGGGGGGGGGGGGGGGGGGGGGGFGGGGGGGGGGGGEGGGGGGGGGGGGGGGGGFGGGGGDDGDDGGGGGGGGGGGFGGGFGFFDFFFFFFFFFFFFFF4?>??AFFB024?BFFF?FFBFFF<9<BFBFFFF7>A<:;>FF?AF:;?F969?>72<:B:1::AFF?>((7>9<?>:?1#####
@M05025:18:000000000-B3NL5:1:1101:27407:13902 2:N:0:CACTCA
TTCAGAGGACTACTCGGGTTTCTAATCCTGTTTGCTACCCACGCTTTCGAACCTCAGCGTCAGTTACAGACCAGAGAGCCGCTTTCGCCACTGGTGTTCTTCCATATATCTACGCATTTCACCGCTACACATGGAGTTCCACTCTCCTCTTCTGCACTCAAGTCTCCCAGTTTCCAATGCACTACTCCGGTTAAGCCGAAGGCTTTCACATCAGACTTAAAAGACCGCCTGCGTTCCCTTTACGCCCAATAAATCCGGATAACGCTTGCCACCTACGTATTACCGAGGCTGCTGCCAGAAA
+
GGGGGGGGGGGGGGGGGGGGGGGGGGGGGGGGGGGGGGGGGGGGGGGGGGGGGGGGGGGGGGGGGGGGGGG<FGGFFEGGGGGGGGGGGDGGGGGGGGGGGGGGGGFGGGGGGGDGGGGGGGGEEGGGGGGFGCG=FGGGAFFGFGGGGGFGGGFGGGGFFFGGGGGGGGFFGF7=CCDFFDGCFGGGD6CDDBCFC>D5?*96AAAAAFFFBBBFFFFF4*/5>:52>((7>D07@FFFEC<,;>0?;3@366)41,((442,((-(,2.862(:?()6>-).(-((210,).).#####
@M05025:18:000000000-B3NL5:1:1101:6194:13912 2:N:0:CACTCA
TTCAGAGGACTACTGGGGTATCTAATCCTGTTCGCTACCCATGCTTTCGAGCCTCAGCGTCAGTTGCAGACCAGGGAGCCGCCTTCGCCACTGGTGTTCTTCCATATATCTACGCATTCCACCGCTACACATGGAGTTCCACTCTCCTCTTCTGCACTCAAGTTCAACAGTTTCTGATGCAATTCTCCGGTTGAGCCGAAGGCTTTCACATCAGACTTATTGAACCGCCTGCACTCGCTTTACGCCCAATGAATCCGGACAACGCTTGCACCCTACGTATTACCGCGGCTGCTGGCTTGCC
+
GGGGGGGGGGGGGGGGGGGGGGGGGGGGGGGGGGGGGGGGGGGGGGGGGGGGGGGGGGGGGGGGGGGGGGGGGGGGGGGGGGGGGGGGGGGGGGGGFGGGGGGGGGGGGGGGGGGGDGGGGGGGGGGGGGGGGGGGGGGGGGFGGFGGGGGDGGGGGGGGFGFGGGGGGGGGGGGGGGGG8DFFGGG?D6DCDFGCFD5*9?FFFFFFFFFFFFFFFFAEF?EFE>BF9@FFBEFF;0:@F9<7@BFF03=<<C?8BF?>F0(-((4,1)).42::04,.34<B?BBF069:2:2,#####
@M05025:18:000000000-B3NL5:1:1101:25341:13913 2:N:0:CACTCA
TTCAGAGGACTACACGGGTATCTAATCCTGTTTGCTCCCCACGCTTTCGTGTCTCAGTGTCAATGTTGGTCCAGGTAGCTGCCTTCGCCATGGATGTTCCTCCTGATCTCTACGCATTTCACTGCTACACCAGGAATTCCGCTACCCTCTACCACATTCTAGTCATCCAGTATCCACTGCAGTTCCCAGGTTGAGCCCAGGGCTTTCACAACGGACTTAAATAACCACCTACGCACGCTTTACGCCCAGTAATTCCGATTAACGCTTGCACCCTTAGTATTACCGCGGCTGCTGGCTCAGG
+
GGGGGGGGGGFGGGGGGGGGGGGGGGGGGGGGGGGGGGGGGGGGEEEFGGGGFGGEGGGGGGFGGGGGGGGGGGFFFGGGGGGGGGGGGGGGGGGGGGGGGGGGGGGGGFGGGGGDEGGGGGGGGGGGGGGGGGGGGGGGGGCEECGGCGGGG?EFGCFGGGGGGGGGGGFFFG?FGGDGG?FDGGGGG6AD8??F8?6??>FFFFFCFF<>D=AFFFFFFFFF=)6>DFEFA45)6=2=>==2@@>3(64?)7<?E6((/.9;0(((()761:0))6:9429<(39>993(5).(#####
@M05025:18:000000000-B3NL5:1:1101:24053:13923 2:N:0:CACTCA
TTCAGAGGACTACAGGGGTTTCTAATCCTGTTCGCTACCCATGCTTTCGAGCCTCAGCGTCAGTTACAGACCAGAGAGCCGCCTTCGCCACTGGTGTTCTTCCATATATCTACGCATTCCACCGCTACACATGGAGTTCCACTCTCCTCTTCTGCACTCAAGAAACACAGTTTCCGATGCAATTCCTCGGTTAAGCCGGGGGCTTTCACATCAGACTTATCTTTCCGCCTGCGCTCGCTTTACGCCCAATAAATCCGGACAACGCTTGCCACCTACGTATTACCGCGGCTGCTGGCAGCGT
+
GDFGGF@FCFGGGGEFFGEGEGFGFGFGGGFGGGDGGGGFGEEGGGFCFFFEFGFCFGGGGGGGEGGAEGGGGGGGGGGGGGGGGGFCGGEGGGCFAFFFAEAEGGGGEAEEGGEGGGGGGGGG@==@FGGCDEFGGGFFFFGGGGGGCEFFFGGGGGGGD?=8EGCEGDFFGGGGGG+:7<CFG79CDGDD*988**@>ABED4)?AAFC;473FFFEE3)9<3>0<;D07@99<1;061>A08>132::-)))59(,-,,443(24:BA<:?02672<B26>BB1(-4442),,#####
@M05025:18:000000000-B3NL5:1:1101:7847:13940 2:N:0:CACTCA
TTCAGAGGACTACACGGGTATCTAATCCTGTTCGATCCCCACGCTTTCGTGCCTCAGCGTCAGTCTGGCGCCGGTACGCTGCCTTCGCAATCGGAGTTCTGCGCGATATCTATGCATTTCACCGCTACACCGCGCATTCCGCGTACTTCTCGCCAACTCAAGTCTGCCAGTTTCAACGCCTCGACGGGGTTGAGCCCCGCAATTTTAACGCTGACTTAATGGACCGCCTACGCCCCCGTTAAACCCAATAAATCCAGATAACGATAGCATCCTCCTCATTACCGCGGCTGGTTCCCCTGGA
+
EAFGAD9-,-CEE<CC7+@+C<6CFD@,6,C6C7C,;8FFF>E:CC,E@E<,FDGF6<BF7CCFFFE@C+BFGECC:=F::FGEB<,B:C@C4+:F?=,EEF:+4+++8A?7FFGFG9<EEEDECFDE:3,@EDDEED9ECCGECE>:773*3@*@EC;CD:D?@2=EFGEFEC@95*)208**)))))2/9*677/)8>)5BB*/*)9>9?314==F4).42:(-(-(42?(((-7(4:1:2>3:((322.5:2).<))-2((((,))..7<3:((6-:4)4(3((,(((.-).)#####
@M05025:18:000000000-B3NL5:1:1101:26053:13975 2:N:0:CACTCA
TTCAGAGGACTACAAGGGTATCTAATCCTGTTCGCTACCCATGCTTTCGAGCCTCAGCGTCAGTTGCAGACCAGACAGCCGCCTTCGCCACTGGTGTTCTTCCATATATCTACGCATTCCACCGCTACACATGGAGTTCCACTGTCCTCTTCTGCACTCAAGTCGCCCGGTCTCCGATGCACTTCTTCGGTTACGCCGCAGGCTTTCACATCAGACCTAAGTAACCGCCTTCGCTCGCTTTACGCCCAATAAATCCTGATAACGCCTTCCACCTACGTATTACCGCCCCTGCTGGCGTAGG
+
FGFGFEEGEGGGEDGF<7<FFFGFAFGFGAFGFEGG>F8F@@FFGGGFGGG>FC8CFGGGC@FE@C9FD9F,,@BD8@FGGGGGGGGGCDG8F<?FGGGFGGGGGFGFGFG<EFGECGFGGGGECCFGGGG8E4@4BFGFFGGGFDGDFGGGGGCD?=BD?EDEECE6C6CEC9DC9D+CCDD7:?CGG*@9D*9*<9*3/9>466A+8BEBA=3F>47@275.5;(3((/;1;;;2333(..(86>??B:>A<)()4<).<?0((,(.4)4:.(.-.8):24613114:(:?)(,#####
@M05025:18:000000000-B3NL5:1:1101:19598:13976 2:N:0:CACTCA
TTCAGAGGACTACAGGGGTATCTAATCCTGTTTGCTCCCCACGCTTTCGCACCTCAGTGTCAGTATCAGTCCAGGTGGTCGCCTTCGCCACTGGTGTTCCTTCCTATATCTACGCATTTCACCGCTACACAGGAAATTCCACCACCCTCTACCATACTCTAGCTCGCCAGTTTTGGATGCAGTTCCCAGGTTGAGCCCGGGGATTTCACATCCAACTTAACGAACCACCTACGCGCGCTTTACGCCCAGCAATTCCGATTAACGCTTGCACCCTCTGTCTTACCGCGCCTGCTGGCTGCGT
+
GDGGGFGGGGGGGGGGGGFGGGGGGGGGGGGGGGGGGGGGGGGGGGGGGGGGGGFGGGGGGGGGGGGGGGGGGGGGGGGGGGGGGGGGGGGGGGGGGEGGGFGGGGGGGGGGGGGGGGGGGGGGGGGGGGGGGGGGGFGFGGGGGGGGGGGGGGG8DFGGGEFGFCEEEGGGGGGG?DCCGGGGGGGGGDFGGFDFGFGDEBAFAFFFFA?BF5@FFAECEFF>@BD<D8@E<FBFFFB6,6:0:>F6,(38<><2(3:136A60-4(4)<<<:B:)))66<<B36>(41(403((#####
@M05025:18:000000000-B3NL5:1:1101:28913:13988 2:N:0:CACTCA
TTCAGAGGACTACTCGGGTTTCTAATCCTGTTTGCTCCCCATGCTCTCATGCCTCAGCGTCAGTTACAGTCCAGTAAGTCGCCTTCGCCACTGGTGTTCTTCCTAATCTCTACGCATTTCACCGCTACACTAGGAATTTCACTTACCTCTCCTGCACTCTAGTTAAACAGTTTTATATGCTTTCTACAGGTTAAGCCTATATATTTAACATATAACTTGTTTAACCGCCTACGCATCCTTTACGCCCAGTTATTCCGAACAACGCTTGCTACCTACGTATTACCGCGCCTGCTGGCCGCGG
+
FGGGGGGGFGGGGGGGGGCGGGGGFGGGGGGGGGGGGGGGGGCFFGGGGGGGGGGFGGGGG7@FFGCFFGGGGGGGG9FGGGGGEFD@FGGFGGCFGGGG9EFGGGGGGGGGFGGGGGGGFGGDGGGECFFGEFGGFCFGDFFGGGGGGGGGEFGGGGGGGGGGGDCGGEAEEDFFGGGGFFFFGGGC=DFGGFGGGFCFFFFFFFFFF9*:ECEFC@A=A@E7:C58===C2=24@:BAACF)>25@(74?*>E>29(6;870111,:)/9()9=(/4;E)77/4((-((4,)(,#####
@M05025:18:000000000-B3NL5:1:1101:14356:14029 2:N:0:CACTCA
TTCAGAGGACTACCAGGGTATCTAATCCTGTTCGATACCCACGCTTTCGTGCTTCAGCGTCAGTTGGGCGCCGGTATGCTGCCTTCGCAATCGGAGTTCTGCGTGATATCTATGCATTTCACCGCTACACCACGCATTCCGCATACTTCTCGCCCACTCAAGAACGCCAGTTTCAACGGCGGAGCGAGGTTGAGCCCCGCGATTTTACCGCTGACTTGGCATTCCGCCTACGCACCCTTTAAACCCAATAAATCCGGATAACGCTCGCATCCTCCGTATGACCGCGGCTGCTGGCCGCCCT
+
GGGGGGGGGGGGGGGGGGFFGGGGGGGGGGGGGGGGGGGGGGGGGGGFGGGGGGGGGGGGGGGGGG@GGGGGDFGGGGGGGGGGGGGGGGGGGGGGGGGGFFGGGGGGGGGGGFFGGFGGGCFGDDEEGGGBFGGGG>EFGGGEDFGGFCDGGECCG??FGGGGGGGGGCFGAEGFFCD7C7DGGGGGDGGGGAGGGEDA>5B:>FFFB>90:1:FBF72<A2>::?:?:116<BF?FFFBFBA??F:?FA4AA>>B?<BFF(((-(4339:)5?F3?7,)-,4>B(0(3(5:>?8#####
@M05025:18:000000000-B3NL5:1:1101:20068:14055 2:N:0:CACTCA
TTCAGAGGACTACTGGGGTTTCTAATCCTGTTTGCTACCCACGCTTTCGTACATGAGCGTCAGTGTTATCCCAGGGGGCTGCCTTCGCCATCGGTGTTCCTCCACATCTCTACGCATTTCACTGCTACACGTGGAATTCCACCCCCCTCTGACACACTCTAGACTGCCAGTTCAAAATGCCATTCCCAGGTTAAGCCCGGGGATTTCACATCTTGCTTACCAATCCGCCTGCGCACGCTTTACCCCCAGTAATTCCGATTAACGCTCGCACCCTACGTATTACCGCGTCTGCTGCCGCGAG
+
:C<FGG9DCFGFGG<<FGCGGFFF<FFGGFEEECEEFC8FECGE:7,CFGGGGGFFCFGGG:FGGFFGGFG<DCD:@7@FDFGGGGCGECFFFFCFEFE<EFEFFGFGCFGGGFEGGFGGFDFFGGAFGFEFGEGCAFG9C94BECCGEGG8@DGGGCBFGF:,,@?DE6CGFFCC8C7FGDCE79CF5C7*=<+8>5CAB;AA4AFFF+*.+**1BFE)/75):;61?27D0913.7<:(65)(49>:?F).)).23:(,:489130631;(,38?:)5(5.6:>9(74(6>))(#####
@M05025:18:000000000-B3NL5:1:1101:17964:14102 2:N:0:CACTCA
TTCAGAGGACTACAAGGGTTTCTAATCCTGTTTGCTCCCCACGCTTTCGCACCTCAGCGTCAGTAATGGTCCAGTGAGCCGCCTTCGCCACTGGTGTTCCTCCGAATATCTACGAATTTCACCTCTACACTCGGAATTCCACTCACCTCTACCATACTCAAGACTTCCAGTATCAAAGGCAGTTCCGGGGTTGAGCCCCGGGATTTCACCCCTGACTTAAAAGTCCGCCTACGTGCGCTTTACCCCCAGTAAATCCGAACAACGCTAGCCCCCTCCGTATCACCCCGGCTGCTGGCACTTC
+
GGGGGGGGGGGGGGGGGGGGGGGGGGGGGFGGFFGGGGGGGGGGGGGGGGGGGGGGDFCGGGGGGGGGDGGGGGGGGGGGGDGGGGGGGGGGGGGGGGGFFGGGGDFCFGGAFGDFGGGGFGGGGGGGGGBEGCE8DGGGGGGF,8DDFGFGGGGGGGGGGGGFGDGFGGGGFG@F=DC6@DFGGGGG6CGCC5999FGFEA49F*69BAB555>FFFFC44@0<@<9<;;@1(/6.(.6=44)6?@F:(5<)6>:9((,4,14((46?(8?>F(49:?:.)<104>1(,(,).81#####
@M05025:18:000000000-B3NL5:1:1101:25684:14103 2:N:0:CACTCA
TTCAGAGGACTACACGGGTTTCTAATCCTGTTTGCTCCCCACGCTTTCGTGCCTCAGTGTCAATGTTGGTCCAGGTAGCTGCCTTCGCCATGGATGTTCCTCCTGATCTCTACGCATTTCACTGCTACACCAGGAATTCCGCTACCCTCTACCACATTCTAGTCATCCAGTATCCACTGCAGTTCCCAGGTTGAGCCCAGGGCTTTCACAACGGACTTAAATAACCACCTACGCACGCTTTACGCCCAGTAATTCCTAGTAACGCTGGCACCCGTCGTATTACCGCGGCTGCTGGCGGGAT
+
GGGGGGGGGGGGFDGGGGGGGGGGGGGGGGGFGCGGGGGGFGDFCGDGGGGGGGGGGGGGGGGGGGGGGGGGGGGGGGGGCGGGGGGGGGGGGGDGGGFGGGGGGGGG9FFGGFGGGGGGGGGGGGGGGGFGGGGGGFGGGGGGGGGGGGGGGGGGGGFAFCEFCFGGGGGGFGGGGGDGAGGFFGGGGGDGGFGFGFGFFDFFFFFFFF6=>=ABFFA09E*96<=DA4===2<@BF52>*12(631(/9<<3?C)).;<ECDF@(.6=E?<(42(42:(4:-(12799-:7233#####
@M05025:18:000000000-B3NL5:1:1101:20815:14112 2:N:0:CACTCA
TTCAGAGGACTACTCGGGTTTCTAATCCTGTTTGCTCCCCATGCTCTCATGCCTCAGCGTCAGTTACAGTCCAGTAAGTCGCCTTCGCCACTGGTGTTCTTCCTAATCTCTACGCATTTCACCGCTACACTAGGAATTCCACTTACCTCTCCTGCACTCTAGTTAAACAGTTTTATATGCTTTCTACAGGTTAAGCCTATATATTTAACATATAACTTGTTTAACCGCCTACGCATCCTTTACGCCCAGTTATTCCGAACAACGCTTGCCACCTACGTATTACCGCGGCTGCTGGCGACGA
+
GFGGGGGGGGGGGGGGGGEGGGGGGGGGGGGGGGGGGGDGGGGGGGGGGGGGGGGGGGGGGGGGGGGGGGGGGGGGGGGGGGGGGGGGGDGGGGGGGGGGGGGGFGGGGGGGGGGGFGGFGGGGGGGGFDGGFGGGGGGGGGGGGGFFGGGGGGGGGFGGGEFGGGGGGGFFGGGF9CFDFGGGGGGGCDGG?DGGGFGFFFFFFFF?7EEFF<CFFFC:CCC7*:==BFFDAF>AAEEEEEF=252:5@E??CECE=@@F;@0070(654;;DFE2=34;CE>?B96>66:?B(4#####
@M05025:18:000000000-B3NL5:1:1101:9263:14169 2:N:0:CACTCA
TTCAGAGGACTACACGGGTTTCTAATCCTGTTCGATACCCACGCTTTCGTGCTTCAGCGTCAGTTGGGCGCCGGTATGCTGCCTTCGCAATCGGAGTTCTGCGTGATATCTATGCATTTCACCGCTACACCACGCATTCCGCATACTTCTCGCACACTCAAGAACGCCAGTTTCAACGGCGGAGCGAGGTTGAGCCCCCCGATTCTACCGCTGCCTTGGCATTCCGCCTACGCACCGTTTAAATCCAATAAATCCGGATAACGCTCGCATCCTCCGTATTACCGCGGCTGCTGGCCGTAGA
+
C<6CCE@<@CFFA<FEGCG@FF<@FF9FFCEEF;<,;:EEF@@B@CFGEGF,D<96CEFFEEGGGFEG8FEGDEG@FEGF,FFGGGGDCCGG<B7F4AFFADFGC+AA,?FFFGFFD<F9<,C4>CGGGGA+=@EE63EFFGCC+@AC9==8C+3@F84@3:,,,:CEE>EEF;+5C;7*?5C/9DC)99CFC60**:):;>5B*9F6@36(5(4*/9:7<)4)6221(3?0((,4((,41))).4<44:85><7(3((-<7(7:B6;>86:)).43:10)4)(,(-20((50(,(#####
@M05025:18:000000000-B3NL5:1:1101:11258:14188 2:N:0:CACTCA
TTCAGAGTACTACTAGGGTATCTAATCCTGTTTGCTCCCCACGCTTTCGCACCTGAGCGTCAGTCTTTGTCCAGGGGGCCGCCTTCGCCACCGGTATTCCTCCAGATCTCTACGCATCTCACCGCTACACCTGGAATTCTACCCCCCTCTACAAGACTCTAGCCTGCCAGTTTCGGATGCAGTTCCCAGGTTGAGCCCGGGGATTTCACATCCGACTTGACAGACCGCCTGCGTGCGCCTTACGCCCACTAATTCCGATTAACGCTTGCCCCCTCCGTACTACCGCGCCTGCTGGCGGGGG
+
GFGGGFGGGGGGGGGGGGDFGGGGGGGGGGGGGGGGGGGEGGGGEGGGGGGGGGDGGFEGGCCFGGGGGGGGGGGGGGGGGGGGGGFGGGGGEEGGGGGGFGGGGCGEFGGGGGGGGGGGGGGDGC:FDGGFGEFGGGGFGGGGGGGGGGCGGC9DFFGGA3EFGFGGGCGF7EGD>GGGGGCGGGGCCFGGFAFFFFD4AB)>AFFFFFFFF6?BE33-3:B:??9996:<;6(43720-2((3690((5(.-:B?BB365929(832,8?2(4?((,(-)52213(40313)(3#####
@M05025:18:000000000-B3NL5:1:1101:9192:14193 2:N:0:CACTCA
TTCAGAGGACTACTAGGGTTTCTAATCCTGTTCGATACCCACGCTTTCGTGCTTCAGCGTCAGTTGGGCGCCGGTATGCTGCCTTCGCAATCGGAGTTCTGCGTGATATCTATGCATTTCACCGCTACACCACGCATTCCGCATACTTCTCGCCCACTCAAGAACGCCAGTTTCAACGGCGGAGCGAGGTTGAGCCCCGCGATTTTACCGCTGACTTGGCATTCCGCCTACGCACCCTTTAAACCCAACAAATCCGGATAAACACAGCATCCCCCGTATTACCGCTGCTACTTCAGGGCTA
+
EAAFGFGGGGGGGGGGGGEFGGGGGGFGGEGGGGGGGGFGGGGGGGGGGGGGGGGGGFGGGG7FGFGCGG7@FGGGGFGGGGGGGGGGGGGGFE7FCGCF9FGG:F?E<EFFCFGFGAFFFGGGCCEGGFGFC8E6CECGGEGCGEFGGDDGECGGG8D,<B7:CC8CGG77EFG7BCDGEC4CGGCCCDCCCAF5FDCADDB:FF776520>0:F?62??)46<4?FF0(((,7(3(4494>)8-0((-1(-800,(21)-).((,((),.((-(--4()))(((((.).)))))#####
@M05025:18:000000000-B3NL5:1:1101:15118:14211 2:N:0:CACTCA
TTCAGAGGACTACTAGGGTTTCTAATCCTGTTCGCTACCCATGCTTTCGAGCCTCAGCGTCAGTTGCAGACCAGACAGCCGCCTTCGCCACTGGTGTTCTTCCATATATCTACGCATTCCACCGCTACACATGGAGTTCCACTGTCCTCTTCTGCACTCAAGTTGCCCGGTTTCCGATGCACTTCTTCGGTTAAGCCGAAGGCTTTCACATCAGACCTAAGCAACCGCCTGCGCCCGCTTTACGCCCAATAAATCCGGATAACGCTTGCCACCTACGTATTACCGCGGCTGCCGGCCGGTG
+
CEDGGAFGGGGGGGGFGGFGGGGGGGGGGGGGGGGGGEGGGGGGGGGGGGGGGGGGGGGFGGGFFGGGGGGGGGGGGFFGGGGGGGFGCGGEGF?BFF<EFGEFGGGGGGGGGGGGGGGGGG?CFDEGFGFGDFFGBDEFGGFDEGGFFGFGGGGGGGGGGGGFFGGDC=E=EG9==C77CFFGGG7?D7DGGFGDDD59?/6*6AFFF67>BFBAFF@=2>E2@B5@:2;09((4267(67>019>::?:7AA>410,18>?0;?((-())(((.:8<)().6(2((-(-(,-,4#####
@M05025:18:000000000-B3NL5:1:1101:12107:14224 2:N:0:CACTCA
TTCAGAGGACTACAAGGGTTTCTAATCCTGTTCGATACCCGCACTTTCGTGCCTCAGCGTCAGTAGGGCGCCGGTATGCTGCCTTCGCAATCGGGGTTCTGCGTGATATCCATGCATTTCACCGCTACACCACGCATTCCGCATACTTCTCGCCCACTCAAGGCACCCAGTTCCGACGGCAGGCCGGGGTTGAGCCCCGACATTTGACCGCCGGCTTAAATGCCCGCCTACGCCCCCTTTAAACCCAATAAATCCGGATAACGCTCGCATCCCCCCTATTACCGCGGCTGCTGGCCGGCAC
+
GGGFFFGFGGGGGGGG8FEEGFGGGGGGGGFGGGGGGGGGGGGGGGGGCFFG?@EFGGGEGGGGGFGEFGGGGGGGGGGGGGGGGFFGGGEGF7CFCFFGGGEFCEGGGG,C,CFFGGFGFGEGGE+@DGGGGEGG>CFGGGCCCFGFFGF>EEGGGCF?F9DFGGGC5@CAFGGDDC7C5?CEGD))C97D<AGCFEG)5374//6B?339B19<@F<A<)<7:6>9?:??0(-712(44)63:?6?0.).)6(-1(((44:98:3;B(-5(39(,(.).)6-4--4(48>02:0#####
@M05025:18:000000000-B3NL5:1:1101:8972:14229 2:N:0:CACTCA
TTCAGAGGACTACTGGGGTTTCTAATCCTGTTTGCTCCCCACGCTTTCGCACCTCAGTGTCAGTATCAGTCCAGGTGGTCGCCTTCGCCACTGGTGTTCCTTCCTATATCTACGCATTTCACCGCTACACAGGAAATTCCACCACCCTCTACCATACTCTAGCTTGCCAGTTTTGGATGCAGTTCCCAGGTTGAGCCCGGGGATTTCACATCCAACTTAACAAACCACCTACGCGCGCTTTACGCCCAGTAATTCCGATTAACGATTGCACCCTCGGTATTACCGCGGCCGCTGGCAGGTC
+
GGGGGGGGGGGGGGGGGGGGGGGGGGGGGGGGGGGGGGGGGGGGGEGGGGGGGGGGGGGGGGGGGGGGGGGGGGGGGGGGGGGGGGGGGGGGGGGGFGGGCGGGGGGGGGGGGGGGGEGGGGFGGGGEGGGGGGFGGGGGGGGGG6CFGGGGGFFFGGGGGGGGGFGGGC=EFGGGFGGFGGDFFGGGGGGGGFGGG?DB?E4*;;BFF>A@F=BFFAE44579B=22@DEE>B39@;6;;3C02(4<24A<--)6(226:4AB(368A)8?,,4((4:6)64-,4,7((-4(403#####
@M05025:18:000000000-B3NL5:1:1101:17011:14255 2:N:0:CACTCA
TTCAGAGGACTACTGGGGTTTCTAATCCTGTTTGCTCCCCATGCTCTCATGCCTCAGCGTCAGTTACAGTCCAGTAAGTCGCCTTCGCCACTGGTGTTCTTCCTAATCTCTACGCATTTCACCGCTACACTAGGAATTCCACTTACCTCTCCCGCACTCTAGTTAAACAGTTTTATATGCTTTCTACAGGTTAAGCCTATATATTTAACATATAACTTTTTTAACCGCCTACGCATCCTTTACGCCCAGTTATTCCGAACAACGCTTGCCACCTACGTATTACCGCGGCTGCTGGCCTGCT
+
GGGGGGGGGGGGGGGGGGFGGGGGGGFGGGGGGFGGGGGGGGGGFGFGGGGGDGGDGGGGGGGGGGGGGGGGGGGGGGGGEGGGGGGGGGGFGFGGGGGGGGGGGFGGGGGGGGGGGGGFFGACFGEGGGFGGGFFGGGGGGGGCDFGGGFGGEG6CEGGEADFGF==@FGFEGGGGGFCGFGGF7FFGGGG?D++0AFFFFCEFFFFFAEAFE@FFF5;8>CE76)--/>>AA22==EFEECF25(-2;??C?35@6?>9;0:F?7=1@9@335??1?B:ABA<F>(4((-,,(-#####
@M05025:18:000000000-B3NL5:1:1101:14783:14319 2:N:0:CACTCA
TTCAGAGGACTACTGGGTTATCTAATCCTGTTTGCTCCCCACGCTTTCGCACCTGAGCGTCAGTCTTTGTCCAGGGGGCCGCCTTCGCCACCGGTATTCCTCCAGATCTCTACGCATTTCACCGCTACACCTGGAATTCTACCCCCCTCTACAAGACTCTAGCCTGCCAGTTTCGGATGCAGTTCCCAGGTTGAGCCCGGGGATTTCACATCCGACTTGACAGACCGCCTGCGTTCGCTTTACGCCCAGTATTTCCGATTAACGCTTGCCCCTCCCCTTTTACCGCGGCTCCTGGCGCCCG
+
7FFCCE@F<@F<@FGGF<B@EFGGFGAFEF<EGFEGEG@;ECGGGGCECEE:FEG?F<6C@F7<CFFF<CF@F8FFC+>FEG@C,:B:?F?<CGGDGGE,:EEFEGG,AF<FE@E?FGGC<B9C@:FGDF,DBG?EBC;EAAF8DDC9CFECA?98?CGGEBEFGGGFGG,=EFGGDDD>9;FGG7CF4>C8<FCG<;?BDB>3;;:878?;;11AE5<3344;1(3(44619?30((4(,)60:9>(,45)))6<6<(126)((-8(((88((-,((()-.35(,4((-((()(.#####
@M05025:18:000000000-B3NL5:1:1101:19764:14344 2:N:0:CACTCA
TTCAGAGGACTACAAGGGTATCTAATCCTGTTCGCTACCCATGCTTTCGAGCCTCAGCGTCAGTTGCAGACCAGAGAGCCGCCTTCGCCACTGGTGTTCTTCCATATATCTACGCATTCCACCGCTACACATGGAGTTCCACTCTCCTCTTCTGCACTCAAGTTCAACAGTTTCTGATGCAATTCTCCGGTTGAGCCGAAGGCTTTCACATCAGACTTATTGAACCGCCTGCACTCGCTTTACGCCCAATAAATCCGGACAACGCTTGCCACCTACGTATTACCGCGGCTGCTGGCGCTTT
+
FGGGGGGGGGGGGGGGGGGGGGGGGGGGGGGGGGGGGGGGGGGGGGGGGGCEGDFGGGGGGGGGGGGGGGGGGGGGGGGGGGGGGGGGGGGGGGGGFGGGCFGGGGGGGGGGGGEGGGGGGGGGGGGGGGGGGFGGGGGGGG9FGGGGGGGGGGGGGDGGGDFGGGFGGGFFCFDFFGFFGGGAD9=FDDDG7CGGGFD>>BFFFA?BAFEFF=;FFF=E?E486@@9@5@2(583(48;?ECDF;1?;3@F3?CFB@D@>FFF661(80<?FF?F?2<>?<B.,4,1002<??:2#####
@M05025:18:000000000-B3NL5:1:1101:20491:14346 2:N:0:CACTCA
TTCAGAGGACTACTAGGGTATCTAATCCTGTTCGATACCCACGCTTTCGTGCTTCAGCGTCAGTTGGGCGCCGGTATGCTGCCTTCGCAATCGGAGTTCTGCGTGATATCTATGCATTTCACCGCTACACCACGCATTCCGCATACTTCTCGCCCACTCAAGAACGCCAGTTTCAACGGCGGAGCGAGGTTGAGCCCCGCGATTTTACCGCTGACTTGGCATTCCGCCTACGCACCCTTTAAACCCAATAAATCCGGATAACGCTCGCATCCTCCGTATTACCGCCGCTGCTGGCCGTCTC
+
FGGGGGGGGGGGGGGGGGGGGGGGGGGGGGGGGGGGGGGGGGGGGGGGGGGDGGGGGGGGGGGGGGGGFGDGGGGGGGGGGGGGGGGGGGGGGDGGGGGGCGGGGGGGGGGGGGGGGGGGFGFGGGGGGGCFFGGEGGGGGGGGGGGGGEGEGGGGEGGGGFDFGGEGGCFG7FFFGCDDGCDGGGGGGGGG4AGFGFDFFEBF>FFFFFB6:0:F=????2><AB:??B:?FFFFB11:<24<B<?674A2<>:990,-<??B036>9:6?3)3422:BFA>(3(49(((4)8<1#####
@M05025:18:000000000-B3NL5:1:1101:4982:14348 2:N:0:CACTCA
TTCAGAGGACTACTGGGGTTTCTAATCCTGTTCGCTACCCATGCTTTCGAGCCTCAGCGTCAGTTGCAGACCAGAGAGCCGCCTTCGCCACTGGTGTTCTTCCATATATCTACGCATTCCACCGCTACACATGGAGTTCCACTCTCCTCTTCTGCACTCAAGTTCAACAGTTTCTGATGCAATTCTCCGGTTGAGCCGAAGGCTTTCACATCAGACTTATTGAACCGCCTGCACTCGCTTTACGCCCAATAAATCTGGACAAGGTTTGCTACCTACGTATTACCGCGTCTGCTGGCGCGTA
+
FGCGGFF9,@C<@F@-C+68,CAFGGGEDCC@,@FGG@@CFG<EFGGGDF8,@EF@FCFF@F@EA@DFGGGGAF@F<FC@F@CFGGCFG7FEFGBFGGF<DFFGGFFBFGCF9?=+FFF,AFFEGDDFGFFGDC8>DBF;46;>F8FGDCF8=DFADF8,@,7=E=,E=FFG=FGD2??F,26@+++<79=995+93*000?A9*3@19:/58*:FFFEEF??EB((5525(-7>;(,(/=3600:0<18@F3<E)?4;836...)6(-))6(4<?02,.,6).(4;6(-(6A),(#####
@M05025:18:000000000-B3NL5:1:1101:17079:14349 2:N:0:CACTCA
TTCAGAGGACTACAGGGGTTTCTAATCCTGTTCGCTACCCATGCTTTCGAGCCTCAGCGTCAGTTGCAGACCAGAGAGCCGCCTTCGCCACTGGTGTTCTTCCATATATCTACGCATTCCACCGCTACACATGGAGTTCCACTCTCCTCTTCTGCACTCAAGTTCAACAGTTTCTGATGCAATTCTCCGGTTGAGCCGAAGGCTTTCACATCAGACTTATTGAACCGCCTGCACTCGCTTTACGCCCAATAAATCCGGACAACGCTTCCCACCTACGTTATACCGGCGCTGCTGGCCTGAC
+
FGFGCGGFGGGFGGGGGDFGEGGFGGGFGGFFGGGGGCEFFCGGGGGGEEEDEGFFEEGFC@BC@C@6E@EGGGF@EFFGDEEGGGGG:CEFFGGDFFFG,?FBFCCF?FGGGGGG@FFGG9=BFCFGD8CC9@D8DGGGGGFGFCFGCFGGGGGF=EBFG@DDGFGGGD==,+=DDGGGGGGFFGC79=DGC665>EDFFF>9F6++=BEEFFFFFFCA4>A4B9B2>DBB=:4;,(,(6;97<;,((/)7;.731911(314;00(..3(3:(((((.,.<),((-10310:44#####
@M05025:18:000000000-B3NL5:1:1101:2898:14350 2:N:0:CACTCA
TTCAGAGGACTACAAGGGTTTCTAATCCTGTTCGCTACCCATGCTTTCGAGCCTCAGCGTCAGTTGCAGACCAGACAGCCGCCTTCGCCACTGGTGTTCTTCCATATATCTACGCATTCCACCGCTACACATGGAGTTCCACTGTCCTCTTCTGCACTCAAGTCGCCCGGTTTCCGATGCACTTCTTCGGTTAAGCCGAAGGCTTTCACATCAGACCTAAGCAACCGCCTGCGCTCGCTTTACGCCCAATAAATCCGGATAACGCTTCCCACCTACGTATTACCGCCGCCGCTGGCAAAAG
+
GGFGGGGGGGGGGGGGGGGFGGGGGGGGGGGGGGGGGGGGGGGGGGGGGGGGGGGGGGGGGGDGGFGGFGGFGGGGGGGGGGGEGGGGGGGFGGGGGGGGGGGGGGGGGGGGGGGGGGGGGGGGGGGGGGGGEFGGGGGGGGGGFGGGC=FFGGGEFC?FGCGGEEEGGGGGGGGDDGCDGFFFGGGGDGGGD5C7CBD*:BAFFFFFFFFFF:=F?F=5>D=EFFBFB@0316;@B@(:17;(4;>BFFF<A<4?(,4134789??(5?A7?12:(33-5))44((404((-((-#####
@M05025:18:000000000-B3NL5:1:1101:18954:14353 2:N:0:CACTCA
TTCAGAGGACTACAAGGGTATCTAATCCTGTTCGCTACCCATGCTTTCGAGCCTCAGCGTCAGTTGCAGACCAGAGAGCCGCCTTCGCCACTGGTGTTCTTCCATATATCTACGCATTCCACCGCTACACATGGAGTTCCACTCTCCTCTTCTGCACTCAAGTTCAACAGTTTCTGATGCAATTCTCCGGTTGAGCCGAAGGCTTTCACATCAGACTTATTGAACCGCCTGCACTCGCTTTACGCCCAATAAATCCGGACAACGCTTGCCACCTACGGATTACCGCGACTGCTGGCGCTGT
+
GGGGGGGGGGGGGGGGGGGGGGGGGGGGGGGGGGGGGGGGGGGGGGGGGGGGGGGGGGGGGGGGGGGGGGGGGGGGFGGGGGGGGGGGGGGGGFGGGGGGGGGGGGGCEFFGGGGGGGGGGGGGGGGGGGGGGGGGGGGGGGGGGGGGGGGGGGGGGGGGGFGGGGGGGGGGFDGGGGGGG?FGGGFGGGGGDAGGGFGEFFFFAFFFFFEEFFFFFFFFFEFFFDF>>FDDFE@B((236);;0:;DDFFF4<C@9(;@;:339BFF??9?::02:((-(23<(4(((4(.4048#####
@M05025:18:000000000-B3NL5:1:1101:26664:14354 2:N:0:CACTCA
TTCAGAGGACTACTAGGGTTTCTAATCCTGTTTGCTCCCCACGCTTTCGTGCATGAGCGTCAGTGTTATCCCAGGGGGCTGCCTTCGCCATTGGTGTTCCTCCACATATCTACGCATTTCACTGCTACACGTGGAATTCCACCCCCCTCTGACACACTCTAGTCGTGCAGTCACAAATGCAATTCCCAGGCTAAGCCCGGGGATTTCACACCTGTCTTACACAACCGCCTGCGCACGCTTTACGCCCAGTAATTCCTATTAACGCTTGCACCCTACGTATTCCCGCGCCGTCTGGCGGCCG
+
GGGGGDGGGGGGGGDFGGFGGGGFAFGDDFFGGGGGFEGGGGDGGDCGGGFGGGDGEGGGGGGGGGGGGGGGFGG7F>FGDGGGGGFGGGGGG8?DFFGF?FFFGGGGGGGGGDGGGGGGGGGGGGGGGGEGGGG?FGGGGGGEGGGGGGDGGGFFCDGGGGGGGGGGGFCG7FFG?FGGFGDCGGGGG>FCGF*;7@D*9;6??AA888=2AECFFFCCFF<?F(6190(6996>03:?BAA<B6,,(.4)6454).4:A9>3(4111<<7,,,2(.4<5-).,20((,(413.4#####
@M05025:18:000000000-B3NL5:1:1101:5551:14395 2:N:0:CACTCA
TTCAGAGGACTACTAGGGTTTCTAATCCTGTTTGCTCCCCATGCTCTCATGCCTCAGCGTCAGTTACAGTCCAGTAAGTCGCCTTCGCCACTGGTGTTCTTCCTAATCTCTACGCATTTCACCGCTACACTAGGAATTCCACTTACCTCTCCTGCACTCTAGTTAAACAGTTTTATATGCTTTCTACAGGTTAAGCCTATATATTTAACATATAACTTGTTTAACCGCCTACGCATCCTTTACGCCCAGTTATTCCGAACAACGCTTGCCACCTACGTATTACCGCGGCTGCTGGCCAGCT
+
GGGGGGGGGGGGGGGGGGFGGGGGGGGGGGGFGGGGGGGGGGGGGGGGGGGGGGGGGGGGGGGGGGGGGGGGGGGGGGGGGGGGGGGGGDGGGGGGGGGGGGGGGGGGGGGGGGGGGGGGGGGGGGGGGGGGGGGGGGGGGGGGGGGGGGGGGFGFGGGGGDGGGEGGGGGGGGGGGGGGGGGGGGGGCFGGGBFDGF=DFFFFBFFFFFFFFEFFFFFFFFFFEC=B8=@DAA>AFFFEFFFADB=D2@EF<CFC22:>@FFF>D;=D@A3254((/3>;<?E?61012122)54#####
@M05025:18:000000000-B3NL5:1:1101:28810:14404 2:N:0:CACTCA
TTCAGAGGACTACACGGGTTTCTAATCCTGTTCGCTACCCATGCTTTCGAGCCTCAGCGTCAGTTGCAGACCAGAGAGCCGCCTTCGCCACTGGTGTTCTTCCATATATCTACGCATTCCACCGCTACACATGGAGTTCCACTCTCCTCTTCTGCACTCAAGTTCAACAGTTTCTGATGCAATTCTCCGGTTGAGCCGAAGGCTTTCACATCAGACTTATTGAACTGCCTGCACTCGTTTTACGCCCAATAAATCCGGACAACCCTTGCCACCTACGTCTTACCCCGCATGCTGGCGCAGT
+
GGGGGGGGGGGGGGGGGGFGGGGGGGGGGGGGFGGEGGGGGGGGGGGGGGEGEGGGGGGFFGGGGGGGGGGGGGGFGDGGGGGGGGGGGGGGGGFGGGGGGGGAAGGGAFFGGGDFGGGGGGFGGFGG:F?FFGCGGGGGGC,,@DGGGGFGGFGFGGGGG,@EGGFGGGFGGFGG7C99FDF87;;53+@>C?FGG5D559696A4>AFEE87**;ACEEFF4>*0>537>D38>((-63<3;DFBFF@E@E<C;(0(3;??(30<,3067?<F>:4((-6>2((,(,,,59A(4#####
@M05025:18:000000000-B3NL5:1:1101:22340:14445 2:N:0:CACTCA
TTCAGAGGACTACCCGGGTTTCTAATCCTGTTTGCTCCCCATGCTCTCATGCCTCAGCGTCAGTTACAGTCCAGTAAGTCGCCTTCGCCACTGGTGTTCTTCCTAATCTCTACGCATTTCACCGCTACACTAGGAATTCCACTTACCTCTCCTGCACTCTAGTTAAACAGTTTTATATGCTTTCTACAGGTTAAGCCTATATATTTAACATATAACTTGTTTAACCGCCTACGCATCCTTTACGCCCAGTTATTCCGAACAACGCTTGCCACCTACGTATTACCGCGGCTGCTGGCAAGGT
+
DAFGGGGGGGGGGGGGGGFGGGGGGGGGGGGGGGGGGGGGGGGGGGGGGGGGGGGGGGGGGGGGGGGGGGGGGGGGGGGGGGGGGGGGGGGGGGGGGGGGGGGGGGGGGGGGGGGGGGGGGGGGGGGGGGGGGGGGGGGFGFGGGGGGGFGGGGGGGFGGGGGGGGFGGGGGGGGGGGGGFCFFGGGGGGGGGFGGFFGFFFFF?@FFFFFEFFEFFFFFFFFFFE===DA@>FFFFBFFFEC)5(8@BFFEEC<C>D@;B@0(1;DFF@@ED@;105)16?EF(-309>(-4)33#####
@M05025:18:000000000-B3NL5:1:1101:17974:14460 2:N:0:CACTCA
TTCAGAGGACTACAAGGGTATCTAATCCTGTTTGCTACCCACGCTTTCGAACCTCAGCGTCAGTTACAGACCAGAGAGCCGCTTTCGCCACTGGTGTTCTTCCATATATCTACGCATTTCACCGCTACACATGGAGTTCCACTCTCCTCTTCTGCACTCAAGTCTCCCAGTTTCCAATGCACTACTCCGGTTAAGCCGAAGGCTTTCACATCAGACTTAAAAGACCGCCTGCGTGCCCTTTACGCCCAATAAATCCGGATAACGCTTGCCACCTACGTATTACCGCGGCTGCTGGCTCATG
+
GGGGGGGGGGGGGGGGGGGGGGGGGGGGGGGGGGGGGGGGGGGGGGGGGGGGGGGGGGGGGGGGGGGGGGGGGGGGGGGGGGGGGGGGGGGGGGGGGGGGGGGGGGGGGGGGGGGGGGGGGGGGGGGGGGGGGGCFGGGGGGGGGGGGGGGGGGGGGGGGGGFGGGGGGGGGGGCFEGGGGGGGGGGGGGGDGFGGGDGFFFFFFFFFFFFEB;BFFFFFFFE>D>@>F>BD@@(2=38@=EC0<@;<;D@AC<EE9311?B<?1<??B()243(3?(4<3<B2(4119B(:?>03#####
@M05025:18:000000000-B3NL5:1:1101:21253:14465 2:N:0:CACTCA
TTCAGAGGACTACTAGGGTATCTAATCCTGTTTGCTCCCCACGCTTTCGAGCCTCAACGTCAGTTACCGTCCAGTAAGCCGCCTTCGCCACTGGTGTTCCTCCTAATATCTACGCATTTCACCGCTACACTAGGAATTCCGCTTACCTCTCCGGCACTCAAGATGGACAGTTTCCAATGCAGTCCCGGGGTTAAGCCCCGGGCTTTCACATCAGACTTGCCCGTCCGTCTACGCTCCCTTTACACCCAGTAAATCCGGATAACGCTTGCCCCCTACGTATTACCGCGGCTGCTGCCATAGA
+
GGGGGGGGGGGGGGGGGGGGGGGGGGGGGGGGGGGGGGGGGGGGGGGGGGGGGGGGGGGGGGGGGGGGGGGGGGGGGGGGGGGGGGGGGGGGGGGGGGGGGGGGGGGGGGGGGGGGGGGFGGGGGGGGGGGGGGGGGGGGGGGGDGGGGGGGGGGGEGGGGGGGGGGGGGGGGFEFCFCFFFGGFGGGGGDDCF7CDFGBEBEFFFFFFF<BFEEFFA<EEF090>B?16=C;@(338@EFA>2<7;<1..<29<0(113:A?60::(33>?360<?12<:4:<22-(,-(-))).#####
@M05025:18:000000000-B3NL5:1:1101:3400:14524 2:N:0:CACTCA
TTCAGAGGACTACTAGGGTTTCTAATCCTGTTCGCTACCCATGCTTTCGAGCCTCAGCGTCAGTTACAGACCAGAGAGCCGCCTTCGCCACTGGTGTTCTTCCATATATCTACGCATTCCACCGCTACACATGGAGTTCCACTCTCCTCTTCTGCACTCTAGAAACACAGTTTCCGATGCAATTCCTCGGTTAAGCCGGGGGCTTTCACATCAGACTTATCTTTCCGCCTGCGCTCGCTTAACGCCCAATAAATCCGGACAACGCTTGCCACCTACGTATTACCGCGGCTGCTGGCTGCCG
+
FGGGGGGGGGGGGGGGGGGGEGGGGGGGGGGGGGGGGFGGGGGGGGGGGGGGGGGGGGGGGGGGGGGGGGGGGGGGGGGGGGGGGGGGGGGFGGGGFEGG,EFFGGGGGFGGDFGGGGGGGGGGGGGGGGGGGGFFGGGGGGGGGG8DGCFGGGGGGFGGGDE8D?EGGGGFGGGGGGGGG8FGGGGGG6DC6A>G5@DF>DB>FFFFAFE=+).;=FFEEFCFFED?02??>90/118:?>F?>FF?187AFADF>>?F>F?09FFB::4<BF(363>AFFFA66(700,8:?0-#####
@M05025:18:000000000-B3NL5:1:1101:6875:14528 2:N:0:CACTCA
TTCAGAGGACTACTCGGGTTTCTAATCCTGTTCGCTACCCATGCTTTCGAGCCTCAGCGTCAGTTGCAGACCAGAGAGCCGCCTTCGCCACTGGTGTTCTTCCATATATCTACGCATTCCACCGCTACACATGGAGTTCCACTCTCCTCTTCTGCACTCAAGTTCAACAGTTTCTGATGCAATTCTCCGGTTGAGCCGAAGGCTTTCACATCAGACTTATTGAACCGCCTGCACTCGCTTTACGCCCAATAAATCCGGACAACGCTTGCCACCTACGTATTACCGCGGCTGCTGGCACGTA
+
GGGGGGGGGGGGGGGGGGGGGGGGGGGGGGGGGGGGGGGGGGGGGGGGGGGGGGGGGGGGGGGGGGGGGGGGGGGGGGGGGGGGGGGGGGGGGGGGGGGGFGGGGGGGGGGGGGGGGGGGGGGGGGGGGGGGGGGGGGGGGGGGGGGGGGGGGGGGGGGGGGGGGGGGGGGGGGGGGGGGGGGGGGGGGGGGGFFGGFD?ABAFFFFFFFFF46>FFFEFFFFFE@@BBFFDFFEFD;7@@FE;DF>;(6=<>EFFFB<FF<(3;BFBF>9?B?:B08>ABAF<2>13990:>):?#####
@M05025:18:000000000-B3NL5:1:1101:15043:14588 2:N:0:CACTCA
TTCAGAGGACTACCCGGGTTTCTAATCCTGTTCGCTACCCATGCTTCCGAGCCTCAGCGTCAGTTGCAGACCAGAGAGCCGCCTTCGCCACTGGTGTTCTTCCATATATCTACGCATTCCACCGCTACACATGGAGTTCCACTCTCCTCTTCTGCACTCAAGTTCAACAGTTTCTGATGCAATTCTCCGGTTGAGCCGAAGGCTTTCACATTAGACTTATTGAACCGCCTGCACTCGCTTTACGCCCAATAAATCAGGACAACGCTTGCCACCTACGTATTACCAGCGCTGCTGGCATCTG
+
CACF<EE-C@E<<CF:CF@@FDFDFFGGG9C,@@CCCE@FFCFGCFF<FF>@@,@,6EFF@:@EC<C@FGFCED@E8:CF+C>C6EFEBFE=FD5?:@A,CCECF<@FE?FFFF7FGGFE5<F@+@FCGDEFGGC8DDAE,@E8B8DEDFEA:EFG8DFFEF==EE,A?FG:,?9=++27:++25<=FC7DDGFG7;>D*9?4*;FA:EF**1:99+9>*9;4*)69((/-(/5>421;@04),,:(6(/).9177332-8?F>904(38))..((,.4<:B4).)(46<0;))(,#####
@M05025:18:000000000-B3NL5:1:1101:25982:14606 2:N:0:CACTCA
TTCAGAGGACTACCGGGGTTTCTAATCCTGTTTGCTCCCCACGCTTTCGAGCCTCAACGTCAGTTACCGTCCAGTAAGCCGCCTTCGCCACTGGTGTTCCTCCTAATATCTACGCATTTCACCGCTACACTAGGAATTCCACCTACCTCTCCGGCACTCTAGAAAAACAGTTTCCAATGCAGTCCTGGGGTTAAGCCCCCGCCTTCCACATCAGACTTGCTCTCCCGTCTACCCTCCCTTTACACCCAGTAAACCCGGACAACGCTCGCCCCCTACGTCTTACCCCGGCTCCTGGCCACGT
+
GFGGGFGG@CFF<ECFCC@FCFGGFG9EEE@FFG96CFGC8FEGDC@GGGG>EFGFFFGGG7FGGACFGGFGGGGDEFGEFEGDEC7CG>:F<<:<=:FCFGFGFAFFFG<,?FCGEFD<,CEEDEFE,E9>9>@E88E=DE,@@DG?AFDD+@=CC,@BCB:9AF8CG6:EFCC;<C55EFFFCD275*;C4+2:C?G4)//8)*2=8A)7;3)2)1;E<AF)(/(/6?0.)3.2;@D339CC4,(3(,.6<)(3(((-,8(-62(4(3(,410<(.(.(.)((--(411(().4#####
@M05025:18:000000000-B3NL5:1:1101:20390:14623 2:N:0:CACTCA
TTCAGAGGACTACTAGGGTTTCTAATCCTGTTCGCTACCCATGCTTTCGAGCCTCAGCGTCAGTTGCAGACCAGAGAGCCGCCTTCGCCACTGGTGTTCTTCCATATATCTACGCATTCCACCGCTACACATGGAGTTCCACTCTCCTCTTCTGCACTCAAGTTCAACAGTTTCTGATGCAATTCTCCGGTTGAGCCGAAGGCTTTCACATCAGACTTATTGAACCGCCTGCACTCGCTTTACGCCCAATAAATCCGGAAAACGCTTGCCACCTACGTATTACCCCGGCTGCTGGCACTGA
+
GGGGGGGGGGGGGGGGGGGGGGGGGGGGGGGGGGGGGGGGGGGGGGGGGGGGGGGGGGGGGGGGGGGGGGGGGGGGGGGGGGGGGGGGGGGGGGGGGGGGGGGGGGGGGGGGGGGGGGGGGGGGGGGGGGGGGGGGGGGGGGGFGGGFGGGGGGGG?9EGGDDGGGGGGGGGGGGGGGGGGCGGGGGDGDDGGFGGGFDEEEFFFFFFFFFEF9EFFFFE<EFFF<@@5>=BDB@EFFFF7<C0;>(:26@896/=90((670292((-44>B?BB??2)55A6(((201;:D),-#####
@M05025:18:000000000-B3NL5:1:1101:29095:14652 2:N:0:CACTCA
TTCAGAGGACTACTCGGGTTTCTAATCCTGTTTGCTCCCCACGCTTTCGTGCCTCAGTGTCAGTGTTGGTCCAGGTAGCTGCCTTCGCCATGGATGTTCCTCCTGATCTCTACGCATTTCACTGCTACACCAGGAATTCCGCTACCCTCTACCACACTCTAGTCATCCAGTATCCACTGCAGTTCCCAGGTTGAGCCCAGGGCTTTCACAACGGACTTAAATAACCACCTACGAACGCTTTACGCCAAGTAACTCCGATTAACGCTTGCACCCTTCGTCTTTCCGCGGCGCCTGGCCTACG
+
DEFGGCFGGGGGFFDEGGFGGGGGGGGGGFGGGGGGGGGGGGGGGGGGDGGCGGGGGGGGGGGGGGGGGGGDGGFGGGGGGGGGGF7EGGDGGDFF=FFGGFGGGGGDGFGGGGGGGGGGGGEGGGGGGGGFGGGGGCDG>8BEGFFCFGGFFGGFD8DCFED8DFGDFEFC=F@ED8=DFFFFGFG??=DC?B8DFD6655*;?FACFFEF>A5*<9707A<BE@=@ABFE>)--/--6(>E2>5(.67<E).7./(/3;6)((6;((/7<32(3(((4-)6<04(,1(,--4,.#####
@M05025:18:000000000-B3NL5:1:1101:26633:14652 2:N:0:CACTCA
TTCAGAGGACTACAGGGGTTTCTAATCCTGTTCGCTACCCATGCTTTCGAGCCTCAGCGTCAGTTGCAGACCAGAGGGCCGCCTTCGCCACTGGTGTTCTTCCATATATCTACGCATTCCACCGCTACACATGGAGTTCCACTCTCCTCTTCTGCACTCAAGTTCAACAGTTTCTGATGCAATTCTCCGGTTGATCCGAAGGCTTTCACATCAGACTTATTGAACCGCCTGCACTCGCTTTACTCCCAATAAATCCGTACAACGCTGTCCACCTACGTATTACCGCCGCTGCTGGCTGAGT
+
G9EEFGGGGFFFEFGGCEECEEFDCDF<6,C<FGFGCFFGFF8EGFGGGG8@FG@FGEGGFCEGGFGGD,,CFG?@FG,B+CF@FDCFECFGE@,A?7EEGGGGGGGG,AF9?7C@@FFG<<F87FB@F8DF,8DDGGDF;@;DFGDGDEFGGGADCA@F=DD:EFGCD?DEFF?FD+68C8CGFCDFCGDC70+?@?*3*9AF4@?9F66>9**;?AAE*6<4628(5>52,4.3,22,/)))9(8=134;)9<49((;@>?00-(,,248((8>:<)).)-.((((,((().(,#####
@M05025:18:000000000-B3NL5:1:1101:3741:14660 2:N:0:CACTCA
TTCAGAGGACTACTGGGGTATCTAATCCTGTTCGCTACCCATGCTTTCGAGCCTCAGCGTCAGTTGCAGACCAGAGAGCCGCCTTCGCCACTGGTGTTCTTCCATATATCTACGCATTCCACCGCTACACATGGAGTTCCACTCTCCTCTTCTGCACTCAAGTTCAACAGTTTCTGATGCAATTCTCCGGTTGAGCCGAAGGCTTTCACATCAGACTTATTGACCGCCCTGCACTCGCTTTACGCCCAATAAATCCGGACACCCCTTGCCACCCACGTATTACCGCGACTGCGGGCTGAAC
+
-6<CC<D<66C@FFC9CEGGFGAF@EFGGFGGG;CEFC<;EE<FDEGGEFFGEGG8E8FFFGCFGCFGGGDFFFFE@@F@:F:FGCEFCFFACEFF=FAFE@FFGGFA@FGFGGGGGGDFDDGGED:+EE,9C,,,6>EF,@EFGG,@8AFFD79,,6,3,@DC8D,@EDDF8CF=++=998=D=DDDGD707*5+3:D3050A6*<+9=6);*>A49>17***1-(8(92(>;*6(,,(/)1(:2;;((/7)17;3.(49(-((4(,(().((,,,,(.(.54(-4(-((((-(-#####
@M05025:18:000000000-B3NL5:1:1101:6883:14669 2:N:0:CACTCA
TTCAGAGGACTACTGGGGTATCTAATCCTGTTCGCTCCCCATGCTTTCGCTCCTCAGCGTCAGTAAATGCCCAGAGACCTGCCTTCGCCATCGGTGTTCCTCCTGATATCTGCGCATTTCACCGCTACACCAGGAATTCCAGTCTCCCCTACATCACTCTAGTCTGCCCGTACCCACCGCAGATCCGAGGTTGAGCCTCGGACTTTCACGGCAGACGCGACAAACCGCCTACGAGCTCTTTACGCCCAATAAATCCGGATAACGCTTGCGCCCTACGTATTACCTCGGCCGCCGGCAGCAG
+
GGGGGGGGGGGGGGGGGGGGGGGGGGGGGGGGFGGGGGGGGGGGGGGGGGGGGGGGGGGGGGGGGGGGGGGGGGFFGGGG@EFGGGGGGGGGGGEGGGGGGGGGGGGGGGGFGGGGGGGGGGGGGGGGGGGGFEGGGGGGGGFGGGGGGGGGGGGGEGGGG9EGGGGGGGGEEGFGGGC6ED>FGGG9CCCGCACDGAFEB?ABFCFCFF@@>=DF4?9>B@>F@FFFFFFFF<29())4-5446;>?07?)<AA:6404?)5(-,-(((-(2411(.8<:<26)-42:(((((-3#####
@M05025:18:000000000-B3NL5:1:1101:22261:14690 2:N:0:CACTCA
TTCAGAGGACTACTGGGGTTTCTAATCCTGTTCGCTACCCATGCTTTCGAGCCTCAGCGTCAGTTGCAGACCAGAGAGCCGCCTTCGCCACTGGTGTTCTTCCATATATCTACGCATTCCACCGCTACACATGGAGTTCCACTCTCCTCTTCTGCACTCAAGTTCAACAGTTTCTGATGCAATTCTCCGGTTGAGCCGAAGGCTTTCACATCAGACTTATTGAACCGCCTGCACTCGCTGTACGCCCAATAAATCCGGACAACGCTTGCCACCAACGTATTACCGCGGCGCCTGGCCGGGA
+
GGGFFDGGGGGGGGGGGGGGGGGGGGGGGEEFGGGGGGGGGGGGGGGFCGGGGGGGGGGGGGGGGGGGGGGGEGGGFEGGGDFGGGGGGGGGGGGGGGGGFGGGGGGGGGGGGGGGFGF9FGGGGGGGGGGFGFGGGDEFFGGFFCDE8DGGGGGGFDFGGDFF8=:FFGGGGGGGGGGGGGGCFGFGGGDDDFFC>BGFFFFFFFBAFF?>FEFFF=CE6:9*>8>>>=B23@@F@B@(,)1,6,3;;3@<;5?(.((,4:?>B??,3>42:((41(()().)((-((((-(,44#####
@M05025:18:000000000-B3NL5:1:1101:17601:14780 2:N:0:CACTCA
TTCAGAGGACTACTGGGGTATCTAATCCTGTTTGCTCCCCACGCTTTCGTGCCTCAGTGTCAATGTTGGTCCAGGTAGCTGCCTTCGCCATGGATGTTCCTCCTGATCTCTACGCATTTCACTGCTACACCAGGAATTCCGCTACCCTCTACCACATTCTAGTCATCCAGTATCCACTGCAGTTCCCAGGTTGAGCCCAGGGCTTTCACAACGGACTTAAATAACCACCTACGCACGCTTTACGCCCAGTAATTCCGAGTAACGCTTGCACCCTTCGTATTACCCCGGCTGCTGCCGGTCT
+
GGGGGGGGGGGGGGGGGGGGGFGGGGGGGGGGGGGGFGGGGGGGGGGGGGGGGGGGGFGGGGGGGGGGEEGGGGGGGFGGGGGGGGGGGGGFF8FDGGGGGGGGGGGGFGGGGGGGGGGGGGGGGGGGGGGGGGGGGGFCGGGGEFCFFFGGGGGGGGGGFFFGGGGGGGGGGGGGGGDFGGDFGGGGGFCD8FFFG?FFFEEAAFFFFF@A5=5*9FEE@CCAEF@DDBEF2)7A(9@@FEF(/>B?F;EEC?<CF86?@C5;6620:4@1;D,8(4(8>AFB(,((,-310.).#####
@M05025:18:000000000-B3NL5:1:1101:2101:14788 2:N:0:CACTCA
TTCAGAGGACTACTGGGGTATCTAATCCTGTTCGCTACCAATGCTTTCGAGCCTCAGCGTCAGTTGCAGACAAGAGAGCCGCCTTCGCCACTGGTGATCCTCCATATATATACGCCTTCCACCGCTACACATAGAGTTCCAGTCTTCTCTCCTGCACTCAAGCTCAACAGTTTCTGATGCAATTCTCTGCTTCAGCCGGAGGCTCTCACATCAGACTTATTGACCAGCCTGCACTCGCTTTACGCCCAAGCACGCAGTACACTGCTTGCAACTCGCATATTCCCCCTGCTGGCGACTATCA
+
CEECC-,6,-6C,6,C,CF,ECFFA,EA9FGDC,+,,@,,6CE,F9CC@,,6+;<,C<FCGGGC<FG@,,6,6B,9FFG?FED,,,9B,,B<FDEE,?,,:5,9<@9,,,,CF,=+:+A8AE,@:CC=,FE8,,99,@>;4,C=E,4,=,,4=DC8D==BDF,@6@EF98:E:CFG@D7+2=9=7CD+?+22+4<C+0+*:AE***0@+0*08****+1**/**1)-)8@B(5:=2>2(8(/>=<>>1(((5((((.(..9).7).130))5()(-(-(-4)))((-43:)((-(-#####
@M05025:18:000000000-B3NL5:1:1101:2268:14805 2:N:0:CACTCA
TTCAGAGGACTACACGGGTTTCTAATCCTGTTCGCTACCCATGCTTTCGAGCCTCAGCGTCAGTTGCAGACCAGAGAGCCGCCTTCGCCACTGGTGTTCTTCCATATATCTACGCATTCCACCGCTACACATGGAGTTCCACTCTCCTCTTCTGCACTCAAGTTCAACAGTTTCTGATGCAATTCTCCGGTTTAGCCGAAGGCTTTCACATCAGCCTTATTGAACCGCCTGCACTCGCTTTACTCCAAATAAATCCTGACAACGCTTCCCACCTACGTATTACCGCGTCTGCTGTCGGGGT
+
GEGGGGGGGGGGCFGGGEFGGGGGGGGG<@FFFGGCGGGFEFGGGGGCGCGGGGGGGGGGDCEGGFGGGGGFGCD@FCGGGGG,CFG@FDG8FGGGGEGAGGGGGGFEFGFFA@EGGGGGGGFCCCGGCC9E9@DGEDE>DFEFFGGF8=F9=AEGGDGGGFF:=AFGGDEGGGDGGDFFA?DCG@C8DDCD*9CFDB>*@DFFA?FFFFE:A>)46*.>84**8((595>D@@AE00377)7))6)(/744CEE1.))5438((-2(2(-,-1,:3179>A<)(,2(4(()).).#####
@M05025:18:000000000-B3NL5:1:1101:24273:14818 2:N:0:CACTCA
TTCAGAGGACTACTGGGGTTTCTAATCCTGTTCGCTACCCATGCTTTCGAGCCTCAGCGTCAGTTGCAGACCAGACAGCCGCCTTCGCCACTGGTGTTCTTCCATATATCTACGCATTCCACCGCTACACATGGAGTTCCACTGTCCTCTTCTGCACTCAAGTTGCCCGGTTTCCGATGCACTTCTTCGGTTAAGCCGAAGGCTTTCACATCAGACCTAAGCAACCGCCTGCGCTCGCTTTACGCCCAATAAATCCGGATAACGCTTTCCACCTACGTATTACCCCGGCTCCTGGCGTTCC
+
GGGGGGGGGGGGGGGGGGGGGGGGGGGGGGGGGGGGGGGGGGGGGGGGGGGGGGGGGGGGGGGGGGGGGGGGGGGGGGGGGGGGGGGGGGGGGGGGGDGGGGGFGGGGGGGGGGGGGGGGGGGGGGGGGGGGGFGGGGGGGGGGGGGGGGGGGGDFFGGGGGGGGDFGGGGGGGFGGGDDDFGCGGCCFGGGG58>FD7BBEFAFF>AFFE=+8=A?FFFFFFFFBF@@<30>6>@@00=D)/3;912(,57))6?096:645:>B0(-))633(831,<4)64,,4(79((33(.#####
@M05025:18:000000000-B3NL5:1:1101:1815:14820 2:N:0:CACTCA
TTCAGAGGACTACCGGGGTTTCTAATCCTGTTTGCTACCCACGCTTTCGAACCTCAGCGTCAGTTACAGACCAGAGAGCCGCTTTCGCCACTGGTGTTCTTCCATATATCTACGCATTTCACCGCTACACATGGAGTTCCACTCTCCTCTTCTGTACTCAAGTCTCCCAGTTTCCAATGCACTACTCCGGTTAAGCCGAAGGCTTTCACATCAGACTTAAAAGACCGCCTGCGTTCCCTTTACGCCCAATAAATCCGGATAACCCTTGCCACCTACGTATTACCGCGGCTGCTGGCGGTCC
+
GFGGGGGGGGGGGGGGGGEGGGGGGGGGGGGGGGGGGGGGGGGGGGGGGGFGGGGFGGGGGGGDFGGGGGGFGGFGGGGGGGG7FGGGGGGGGDGGGGGGGGGGGGGDDGGGGGGGGGFGGFGGGGGGGGGDGGGGGGGFDGGGGGGGFGGGGGGGGGGGC9=FFFGGGGFFGFGC?D?F7CFGFFGGG>DGGF>GDEGEEFFFFAFFFF?@FF=FAAFFFFC2BD@B>FFFF<;@@@3<E9C;16>?;;8A6-6?FF?1(6)((,2(58)4,::7<:34:)6400(,(-((.)(-#####
@M05025:18:000000000-B3NL5:1:1101:26439:14853 2:N:0:CACTCA
TTCAGAGGACTACTAGGGTTTCTAATCCTGTTCGATACCCACGCTTTCGTGCTTCAGCGTCAGTTGGGCGCCGGTATGCTGCCTTCGCAATCGGAGTTCTGCGTGATATCTATGCATTTCACCGCTACACCACGCATTCCGCATACTTCTCGCCCACTCAAGAACGCCAGTTTCAACGGCGGAGCGAGGTTGAGCCCCGCGATTTTACCGCTGACTTGGCATTCCGCCTACGCACCCTTTAAACCCAATCAATCCGGATAACGCTCGCATCCTCCGTATTACCGCCGCTGCTGCCCGTACG
+
GGGGGGGGGGGGGGGGGGFGGGGGGGGGGGGGGGGGGGGGGGGGGGGGGGGGGGGGGGGGGCEGGGGGFGGGGGGGGGGGGGGGGGGGGGGGGG7FGGGGGGGGGGGGGGGGGGFCFGGGGGGGGGGGGGGFGGGGGGGGGGGGEGFGGGGCECEEEFGFGDEEFGGGGG7EGGCFGDGDG477CDGDGGGF4=FFGFDEE5@F3BFFFFFFF>FF8?>:<-4<>:FFFBF?F694??B74544:366<(3))6:6((-3))(-(406(2;82<B9B?13)641>(16091),)43#####
@M05025:18:000000000-B3NL5:1:1101:25390:14855 2:N:0:CACTCA
TTCAGAGGACTACCCGGGTTTCTAATCCTGTTTGCTCCCCATGCTCTCATGCCTCAGCGTCAGTTACAGTCCAGTAAGTCGCCTTCGCCACTGGTGTTCTTCCTAATCTCTACGCATTTCACCGCTACACTAGGAATTCCACTTACCTCTCCTGCACTCTAGTTAAACAGTTTTATATGCTTTCTACAGGTTAAGCCTATATATTTAACATATAACTTGTTTAACCGCCTACGCATCCTTTACGCCCAGTTATTCCGAACAACGCTTGCCACCTACGTATTACCGCGGCTGCTGGCCTGGT
+
FGGGGGGGGGGGGGGGGGCGEGGGGGGGGGGGGGGGGGGGGGGGGGGGGGGGGGGGGGGGGGGGGGGGGGGGGGGGGGGGGGGGGGGGGGGGGGGGGGGGGGGGGGGGGGGGGGGGGGGGEGGGGGGGGGFGGGCFGGGGEGGGFG?FGGGGGGGGGGGGGFFGC:FGGGGGGGGGGGFFDDFGGGGGG0D?DBFFGD?FFFFFFAFFFACEFFFFFFF=CC<CEF5=BDF=@9AA4>EEFCF>?2@@BECCEEEF=@?031426@@7=@FF<8((6=3;@CE<1924;34:?D04#####
@M05025:18:000000000-B3NL5:1:1101:24810:14862 2:N:0:CACTCA
TTCAGAGGACTACAAGGGTATCTAATCCTGTTTGCTCCCCACGCTTTCGCACCTGAGCGTCAGTCTTTGTCCAGGGGGCCGCCTTCGCCACCGGTATTCCGCCAGATCTCTACGCATTTCACCGCTACACCTGGAATTCTACCCCCCTCTACAAGACTCTAGCCTGCCAGTTTCGGATGCAGTTCCCAGGTTGAGCCCGGGGATTTCACATCCGACTTGACAGACCGCCTGCGTGCGCTTTACGCCCAGGAATTCCGATTAACGCTTGCACCCTCCGTACTACCGCGGCTGCTGCCTGAAG
+
<CEEFGGGGGGGGFGGGGGGDEE,CFFDFGGFFGGGFFFGGGCEDBD@FGBFGDFCFGGGD@BE9FEDFCFCCDEE+BGGGG7FEFGG:CGFFCG7DGGG,?F@F??FDEFA<CEEF7FFGGGEECECGFEDF@FCGFCGFGGCDGEGDFFFFGGCEFGGG9=EGGGGCEC;:CGGC>DFGG:,CFFGGGGF*)**2):>>D>DA;67@@3@A?;AED3=44<:B1096:0341(6699:?4:((-4(3((.),54:?18?26,(33::<>?0,8111(--5-337(-(49?))).#####
@M05025:18:000000000-B3NL5:1:1101:9603:14877 2:N:0:CACTCA
TTCAGAGGACTACACGGGTTTCTAATCCTGTTTGCTCCCCACGCTTTCGTGCCTCAGTGTCAGTGTTGGTCCAGGTAGCTGCCTTCGCCATGGATGTTCCTCCTGATCTCTACGCATTTCACTGCTACACCAGCACTTCCGCTACCCTCTACCACACTCTAGTCGCCCAGTATCCACTGCAGTTCCCAGGTTGAGCCCAGGGCTTTCACAACGGACTTATACGACCACCTACGCACGCTTTACGCCCAGTAATTCCGAGTAACGCTTGCACCCTTCGTATTACCGCGGCTGCTGGCCAATC
+
GFGG-CFG<@FE6EF;F:@FFDCGGGGF,,CFGFG9FFGGGGGG7BFFGGG@FGGAFGFFA<9CE@,EFFG8FCCFAFG<FFGG<FF@CE@ECFFGGFGF<F,=,CAEGEDFEFGCGGGA9FGDFFFGFGCGF,==D,@9=7+@C,D?FFFFCF?F6,@EDEGG>EGGGEE9EFFFFC8D=DD8FC6=D6FG63CF?57**:?F*0@<B>CAA)):@96*/:2->B2@DB(;52>B(0(8=)12(,.8(.117.)9((,/(6<0((,4(,..-3(((42:?<56341(,(-:>?(,#####
@M05025:18:000000000-B3NL5:1:1101:24188:14903 2:N:0:CACTCA
TTCAGAGGACTACTAGGGTTTCTAATCCTGTTCGCTACCCATGCTTTCGAGCCTCAGCGTCAGTTGCAGACCAGACAGCCGCCTTCGCCACTGGTGTTCTTCCATATATCTACTCATTCCACCGCTACACATGGAGTTCCACTGTCCTCTTCTGCACTCAAGTTGCCCGGTTTCCGATGCACTTCTTCGGTTAAGCCGAAGGCTTTCACATCAGACCTAAGCAACCGCCTGCGCTCGCTTTACGCCCACTAAATCCGTATAACGCTTGCCACCTACGTATTACCCCCGCTGCTGGCTTCGC
+
GGGGDGFGFGFGFFGGGGGFGGGGGDGGGGGGGGGGFGFFGFFF9EFFGGDEGGGFGF@FGG7CFFGGGGGG,BFFGGGF+@FCCFGGGGGGGFEFFCCGGFFGGGGGAF@<<,:EFFFCFGGEG=:CFFAE=8,@=DADFGGGEFGD8DDFCCGAGGF=DEF83=9DC6@=EGGC+=CDCGGEFGGGG@DD5A>>3*<A5>A9AFFFA9*5+:*@FA@FF@BBB@>>=>(/:1(6967((1;?DF(((.5082<>>((,.-),423((2670,471,)..6<)(((-,((,).56#####
@M05025:18:000000000-B3NL5:1:1101:5461:15009 2:N:0:CACTCA
TTCAGAGGACTACACGGGTTTCTAATCCTGTTTGCTCCCCACGCTTTCGTGCCTCAGTGTCAATGTTGGTCCAGGTAGCTGCCTTCGCCATGGATGTTCCTCCTGATCTCTACGCATTTCACTGCTACACCAGGAATTCCGCTACCCACTACCACATTCTAGTCATCCAGTATCCACTGCAGTTCCCAGGTTGAGCCCAGGGCTTTCACAACGGACTTAAATAACCACCTACGCACGCTTTACGCCCAGTAATTCCGAGTAACGCTTGCACCCTTCGTATTACCGCGGCTTCTGGCTCTGC
+
GGGGGGGGGGGGGGGGGGGGGGGGGGGGGGGGGGGGGGGGGGGGGGGGGGGGGGGGGGGGGGGGGGGGGGGGGGGGGGGGGGFGGFGGGGGGGGFGGGGGGGGGGGGGGGGGGGGGGGGDFGGGGGGGGGGGFGGGGGGGGGGGGGCFEGGGGFGGGGGGGGGGGGGGGCDCFFGFGGFGGGGGGGFFC6DGGFDFGFGFF??FF5AFFACFFBFEFACE8CCAB.>BABEEDB=@@@>=BC42921@?8>CFEC)4(483)9;6;D6?FF(14148311::A.(4,((((()6<)#####
@M05025:18:000000000-B3NL5:1:1101:6228:15132 2:N:0:CACTCA
TTCAGAGGACTACTCGGGTTTCTAATCCTGTTTGCTACCCACGCTTTCGAACCTCAGCGTCAGTTACAGACCAGAGAGCCGCTTTCGCCACTGGTGTTCTTCCATATATCTACGCATTTCACCGCTACACATGGAGTTCCACTCTCCTCTTCTGCACTCAAGTCTCCCAGTTTCCAATGCACTACTCCGGTTAAGCCGAAGGCTTTCACATCAGACTTAAAAGACCGCCTGCGTTCCCTATACGCCCACTAAATCCGGATAACGCTTGCCACCTACGTATTACCGCGGCTGCTGGCGGTTC
+
GGGGGGGGGGFGGGGGGGGGGGGGGGGGGGGGGGGGGGGGGGGGGGGGGGGGGGGGGGGEGGGGGGGGGGGGFGGGGGGGGGDFFCGGGGGGGGFGGGGGGGGGGGGGGGGGGGGGGGGGGGGGGDGGGGDGGGCFGGG@=F;FGFFGGGGGGGGGGFGFGGFDEDFGGGGGGGGFGGGF8DFGGGGGGCCDGFGGGAC9AA>6?>FFFFEEFEFFFFECFC=4>5@@2@9BB@;DFFFF@<E@F>BF(6.;.5?E@@??F>>096?::>>B6?BF0,44>26)(,(40466)4(-#####
@M05025:18:000000000-B3NL5:1:1101:25566:15215 2:N:0:CACTCA
TTCAGAGGACTACCGGGGTTTCTAATCCTGTTTGCTCCCCACGCTTTCGAGCCTCAACGTCAGTTACCGTCCAGTAAGCCGCCTTCGCCACTGGTGTTCCTCCTAATATCTACGCATTTCACCGCTACACTAGGAATTCCGCTTACCCCTCCGGCACTCAAGAGGGACAGTTTCCAATGCAGTCCAGGGGTTGAGCCCCTGCCTTTCACATCAGACTTGCCTCTCCGTCTACGCTCCCTTTACACCCAGTAAATCCGGATAACGCTTGCCCCCTACGTATTACCGCCGCTGCTGGCCGTTA
+
GFGGGGGGGGGGGGGGGGGGGGGGGGGGGGGGGGGGGGGGGGGGGGGGGGGGGGGGGGGGGGGGGGGGGGGGGGGGGGGGGGGGGGGGGGGGGGGGGGGGGGGGGGGGGGGGGGGGGGGGGGGGGGGGFFGGGGGGGGGGGGGGGG8FGFGGGGGDGFFGFFGGGGEGDGGGGGGGGGGGGGGGGGGGGDDGDFCGGFDA4FFFFFFFFFFFFF<FFF<C@EFF@@6=?;;C0>@?918449:53:24?75AAADB;03(:<2((4:((44279(804):4<>D(-(-22-1:B0:#####
@M05025:18:000000000-B3NL5:1:1101:13045:15238 2:N:0:CACTCA
TTCAGAGGACTACTAGGTTTCTAATCCTGTTTGCTCCCCACGCTTTCGTGCTTCAGTGTCAATGTTGGTCCAGGTAGCTGCCTTCGCCATGGATGTTCCTCCTGATCTCTACGCATTTCACTGCTACACCAGGAATTCCGCTACCCTCTACCACATTCTAGTCATCCAGTATCCACTGCAGTTCCCAGGTTGAGCCCAGGGCTTTCACAACGGACTTAAATAACCACCTACGCACGCTTTACGCCCAGTAATTCCGAGTAACGCTTGCACCCTTCGTATTACCGCGGCTGCTGGCCGAGGA
+
FFFGGGGGGGGGGGGGGGGGGGGGGGGGGGFGGGGFGGGGGGGFGGGGGGGGGGGGGGGGGGGGGGGGGGGGGGGGGGGGGGGGGGGGGGGGGGGGGGGGGGGGGGFGGGGGGGGGGGGGGGGGGGGGGGGGGGGGGGGGGGGGFGGGG9FGCFGFFGGFGGGGGGGGGFCDFFFGGFGFGFGGFGGGGFGDF?F=CFGFDEFFFFFFFF>=EAFFFFEFFCAEEFFFFFFFFABBA>@2;CF?@BFD>EECEECEF67@CF(3<;;@EF1;611=@31:<>46929>99:3>02.#####
@M05025:18:000000000-B3NL5:1:1101:12682:15292 2:N:0:CACTCA
TTCAGAGGACTACTCGGGTTTCTAATCCTGTTTGCTACCCACGCTTTCGAACCTCAGCGTCAGTTACAGACCAGAGAGCCGCTTTCGCCACTGGTGTTCTTCCATATATCTACGCATTTCACCGCTACACATGGAGTTCCACTCTCTTCTTCTGCACTCAAGTCTCCCAGTTTCCAATGCACTACTCCGGTTAAGCCGAAGGCTTTCACATCAGACTTAAAAGACCGCCTGCGTTCCCTTTACGCCCAATAAATCCGGATAACGCTTGCCACCTACGTATTACCGCGGCTGCTGGCTCGGG
+
GGGGGGGGGGGGGGGGGGGGEGGGGGGGGGGGGGGGGGGGGGGGGGGGGGGGGGGGGGGGGGGGGGGGGGGGGGGFFGGGGGGGGGGGGGGGGGDGGGGGGGGGGFGFCGGGGGGGGGGGGGGGGGGGGGGGFFFFGGGGFGFGFGGGGGGGGGGGGADDGDD8@FEFGGFEFGGGGGGGGGGGFGFGDGGCCFCDGFG>DEFFAFF6:FFBFFEF>FFCEC=2BFF@>@FDF;??(7@AFCEF<B@11=3E4?3=>62::9?B;1:B?FFB<B?F?BFA(6A<6;(71;1(.4(4#####
@M05025:18:000000000-B3NL5:1:1101:20115:15305 2:N:0:CACTCA
TTCAGAGGACTACAGGGGTATCTAATCCTGTTCGCTACCCATGCTTTCGAGCCTCAGCGTCAGTTGCAGACCAGAGAGCCGCCTTCGCCACTGGTGTTCTTCCATATATCTACGCATTCCACCGCTACACATGGAGTTCCACTCTCCTCTTCTGCACTCAAGTTCAACAGTTTCTGATGCAATTCTCCGGTTGAGCCGAAGGCTTTCACATCAGACTTATTGAACCGCCTGCACTCGCTTTACGCCCAATAAATCCGGACAACGCTCGCCACCTACGTATTACCGCGGCCTCTCGCGTACT
+
GCFFGGGGGGGGGGFFGGEEGGGGGGGGGGFGGGGGGGGGGGGFGGGGGGGGGGGGGGGGGGGGGGGFGGGGGGFGGGGGGGGGDFGFEGGGGGGGGGGGFGGGGGGGGGGGGGGGGGGFGGGGGEGGGGGGGGGGGGGGGGFGGGGGGGGGGGGGGGGGGC=CGGFGGGDFDFGGGGGGGCFGGGGFD6CGDFFGFFDDEDFFFFFAFFC3963AFFA6>69;=B>9>@BDFFFE7@FD77;:;(63/58;>?C(1(699619>F((-4:20,(.(43-445A03902(((3(28#####
@M05025:18:000000000-B3NL5:1:1101:21906:15338 2:N:0:CACTCA
TTCAGAGGACTACAGGGGTTTCTAATCCTGTTCGCTCCCCATGCTTTCGCTCCTCCGTCAGTAAATGCCCAGAGACCTGCCTTCGCCATCGGTGTTCCTCCTGATATCTGCGCATTTCACCGCTACACCAGGAATTCCAGTCTCCCCTACATCACTCTAGTCTGCCCGTACCCACCGCAGATCCGAGGTTGAGCCTCGGACTTTCACGGCAGACGCGACAAACCGCCTACGAGCTCTTTACGCCCAATAAATCCGGATAACGCTTGCGCCCTACGTATTACCGCGGCTGCTGGCACCGATC
+
GGGGGGGGGGGGGGGGGGGGGGGGGGGGGGGGGGGGGGGGGGGGGGGGGGGGGGGGGGGGGGGGGGGGGGFGGGGGGGGGGGGGGGGGGGGGGGGGGGGGGGGGGGGGGGGGGGGGGGGGGGGGGGGGGGGGGGGGGGGGGGGGGGGGGGGGGGGGGGGGGGGGGGGGGGGGGGGGGGGGGDGGGCDGGGGGDFGG7@DEFFFFF6B?BBBFFF9ADFBB@;;?B>@?:?:BBF9:B<<<2(89BF012)).6:>>F06441204(,(4:1,(((().()64,((-71;?3)(((3#####
@M05025:18:000000000-B3NL5:1:1101:24211:15342 2:N:0:CACTCA
TTCAGAGGACTACAGGGGTTTCTAATCCTGTTTGCTCCCCATGCTCTCATGCCTCAGCGTCAGTTACAGTCCAGTAAGTCGCCTTCGCCACTGGTGTTCTTCCTAATCTCTACGCATTTCACCGCTACACTAGGAATTCCACTTACCTCTCCTGCACTCTAGTTAAACAGTTTTATATGCTTTCTACAGGTTAAGCCTATATATTTAACATATAACTTGTTTAACCGCCTACGCATCCTTTACGCCCAGTTATTCCGAACAACGCTTCCCACCTACGTATTACCCCGGCTGCTTGCTCCGG
+
FGGGGGGGGGGGGGGGGGGGGGGGGGGGGGGGGGGGGGGGGGGGGGGGGGGGGGGGGGGGGGGGGGGGGGGGGGGGGGGGGGGGGGGGGGGGGGGGGGGGGGGGGGGGGGGGGGGGGGGGGGGDGGGGGGGGGGGGGGGGGGGGGGFGGGGGGGGGGGGGGFFGFGGGGGEGDFGGFGGFFGGGGFGGFFGGGFFGGFGFFFFFFFFFFFFFFFFAFFFFFFFFFFF9@5=DA=79AE3EEE==>=25@EEFFFEF:@?@F@=9010(61;=@@FF@3)9@FA9(,((,2120)),#####
@M05025:18:000000000-B3NL5:1:1101:20289:15371 2:N:0:CACTCA
TTCAGAGGACTACTCGGGTATCTAATCCTGTTTGCTCCCCACGCTTTCGTGCCTCAGTGTCAGTGTTGGTCCAGGTAGCTGCCTTCGCCATGGATGTTCCTCCTGATCTCTACGCATTTCACTGCTACACCAGGAATTCCGCTACCCTCTACCACACTCTAGTCGCCCAGTATCCACTGCAGTTCCCAGGTTGAGCCCAGGGCTTCCACAACGGACTCAACCGCCCACCTACGCCCGCTTCACGCCAAGTAATCCCGAGTACCCCTTCCACCCTTGGTATCACCGCCGCTGCTGTCCATCC
+
FGGFFGGGGGFFGGGGDGEFFFGAAFGGGFFCFGGGEGGGFCCFCFFEEFCG<<FGGGGGGDFEFGFGGF<EF@<FGGGGDD@AFGGGG7FCEFF8E,A?,EFCGFGFGFFGG?FEGGFGFGGGDFGGGGGGGC+=D=FFFGGDEGF?DEFGG8=ECFFAAEEF>EGEGG=FF=DFFF+====EGC??6=8+6?+=CA7A*:??A0@++*1:5))*3*:;)0))8((((06@?=((((,/()4(44311)9)1.6)3(7:2-6)-::0()68:(3((.))))).,((((,,(.,.4#####
@M05025:18:000000000-B3NL5:1:1101:9640:15434 2:N:0:CACTCA
TTCAGAGGACTACAGGGGTTTCTAATCCTGTTCGCTACCCATGCTTTCGAGCCTCAGCGTCAGTTGCAGACCAGAGAGCCGCCTTCGCCACTGGTGTTCTTCCATATATCTACGCATTCCACCGCTACACATGGAGTTCCACTCTCCTCTTCTGCACTCAAGTTCAACAGTTTCTGATGCAATTCTCCGGTTGAGCCGAAGGCTTTCACATCAGACTTATTGAACCGCCTGCACTCGCTTTACGCCCAATAAATCCGGACAACGCTTGCCTCCTACGTATTCCCGCGGCTCGCCGCTGCCC
+
FEFFGGGGF?FGFGGGGGBFEGDEFFGGGGGGGGGGGGGGGGEGGGGFGGGGGGFCFGGGGGDGFACGGFGGGGGECGGFFDCGGFGGGGGGGGCEFGGGGGGAFGGGGGFGFF@FEGFFFGGGF7BFGG9>BFCFGGFG9EEGFFFFCF8EEGGGDGFDFEEEFA:DFGFFG=CEF++=EGFGGGGGGGCDG57CD*<3<5AFFFFFF975+6396@EAE;?=32=BF@>D=EFE@(,(1>C;?@91134))7<;(:B06:(((,4:?()).,2<?F><>)))(-1161((-(((#####
@M05025:18:000000000-B3NL5:1:1101:16600:15500 2:N:0:CACTCA
TTCAGAGGACTACTGGGGTATCTAATCCTGTTCGATACCCACGCTCTCGTGCTTCGGCGTCAGTTGGGCGCCGGTATGCTGCCTTCGCAATCGGAGTTCTGCGTGATATCTATGCATTTCACCGCTACACCACGCATTCCGCATCCTTCTCGCCCACTCAAGAACGCCAGTTCCAACGGCGGCGCGAGGTTGAGCCCCGCGATTTTACCGCTGACTTGGCATTCCGCCTACGCGCCCTTTACATCCAATAAATCCGGATAACGCTCGCATCCTACGTTCTACCGCGCCCGCTTGCCTGCAG
+
6CF@F9FEFFFEGDC?F7F@GGGGEGGFGFEGE,@FGEFCCEE:FC<<CCACF9ACEFCFC@EGA<CCCGGGGGG:=EEF<FGFGE77BFEFF7C7FGGGFFFGGGEFFFF99?9,EF,,9CCB@FCG9DD=DCCEEE;=EE>>+DFD9@AC>;+:8CCFC9E,C553:*<2,5:F*@9CG4):8)8)><F40)20*0577)..79B?1.70)3.*=B).)3A9<28(-42(4(490(1.644)6445A0).64:(34(,),(-(-(,7(4?))4((((-:5)((((-((-(((,(#####
@M05025:18:000000000-B3NL5:1:1101:23325:15514 2:N:0:CACTCA
TTCAGAGGACTACCAGGGTTTCTAATCCTGTTCGATACCCACGCTTTCGTGCTTCAGCGTCAGTTGGGCGCCGGTATGCTGCCTTCGCAATCGGAGTTCTGCGTGATATCTATGCATTTCACCGCTACACCACGCATTCCGCATACTTCTCGCCCACTCAAGAACGCCAGTTTCAACGGCGGAGCGAGGTTGAGCCCCGCGATTTTACCGCTGACTTGGCATTCCGCCTACGCACCCTTTAAACCCAATAAATCCGTATAACGCTCGCATCCTCCGTATTACCGCGGCTGACGGCCGACTT
+
GGGGGGFGGGGGFGGGGGGGGGGGGGGGGGGGGGGGGGGGGGGGGGGGGGGGGGGGGGGGGGGGGGDGGEGGEGGGGGGGGGGGGGFGGGGGGGGGGFGGGGGGGFGGGGGFGGGGGGEGGGGGGGGGGGGGGGGGGGGGGGGGGGGGGGGGGGEGGFGGGGF8FECGGDCAFGFFFDCDCGDECD<D<DF77AFGGFGFE@E@FFFFFDBFFFBFFB2><AFDA4?FFFB?FFFFF?FBFFFF?:???72<2<49((87>FBFF?961:6:4<03,8::444(33(22(((-(--#####
@M05025:18:000000000-B3NL5:1:1101:6261:15555 2:N:0:CACTCA
TTCAGAGGACTACTAGGGTATCTAATCCTGTTCGCTACCCATGCTTTCGAGCCTCAGCGTCAGTTGCAGACCAGAGAGCCGCCTTCGCCACTGGTGTTCTTCCATATATCTACGCATTCCACCGCTACACATGGAGTTCCACTCTCCTCTTCTGCACTCAAGTTCAACAGTTTCTGATGCAATTCTCCGTTTGAGCCGAAGGCTTCCACATCAGACTTATTGACCCGCCTGCCCTCGCTTTACGCCCAATAAATCCGGACCACGGCAGCCAACAACGTCTTCCCTCGCGTGCGGGCTCACT
+
C-C-E-CFGGGGGGFFGFF8,=CFE<FG<CE9,@:,C+C,,6,666C6,,C,@FGCFF:F7@CCCFFF@,E6:@,B@@DF@F@,BA7C,:,BEE544@F,EEFE,<FC<AF??<C=C?FG<59BFB:FEE4EEE8>8DBE9EFFCD,@?FFGFGAA8,8,D9,=E83=DFFC,?7++=++@DG9D+6+=+=9;+37C56*3?F53*;=AA))0*.;6B**2/7;*0)0:529(07(85((/))(((31(53@C3<(.6((((-,(((-4(((-,1,(((,()..),(((,.,((((#####
@M05025:18:000000000-B3NL5:1:1101:20059:15578 2:N:0:CACTCA
TTCAGAGGACTACTAGGGTATCTAATCCTGTTCGCTACCCATGCTTTCGAGCCTCAGCGTCAGTTGCAGACCAGAGAGCCGCCTTCGCCACTGGTGTTCTTCCATATATCTACGCATTCCACCGCTACACATGGAGTTCCACTCTCCTCTTCTGCACTCAAGTTCAACAGTTTCTGATGCAATTCTCCGGTTGAGCCGAAGGCTTTCACATCAGACTTATTGAACCGCCTGCACTCGCTTTACGCCCAATAAATCCGGACAACGCTTGCCACCTACCTATTACCGCGGTTGCTGGCGTGTC
+
GEF<FFFGGGGGGFFGGGFGFFECG9CCCGFFGEF:FCCCFGGGGGC<FFGGGGG8EFF@:CG,EF9<FGEFGFCFFEFGD:@FEFGGFFF<FGFFG@EFFFFCGFFFCDGGFGDE?:,CFFFCEGGGFGGGGGDGCFD9D=9DGGFFGFGGFFDGFEGFFEEFADFFGGGGGFDGGFGGGG79DGGGGD9709C:CDC?>5AF6FFFFFFB+:=FFF46AEE47-5=226BDFF=5=0=(7C<(,67=1;749?EB0?29?:1;B:2<?B41(4:(.)-)6>)890((-,().(4#####
@M05025:18:000000000-B3NL5:1:1101:26589:15615 2:N:0:CACTCA
TTCAGAGGACTATCAGGGTATCTAATCCTGTTTGCTCCCCACGCTTTCGCACCTCAGCGTCAGTAATGGACCAGTAAGCCGCCTTCGCCACTGGTGTTCCTCCGAATATCTACGAATTTCACCTCTACACTCGGAATTCCACTTACCTCTTCCATACTCAAGATACCCAGTATCAAAGGCAGTTCCAGAGTTGAGCTCTGGGATTTCACCCCTGACTTAAATATCCGCCTACGTTCGCTTTACGCCCAGTAATTCCGAACAACGCTAGCCCCCTTCGTATTACCGCGGCTCCTGGCGAACG
+
GGGGGGGGGGGGGGGGGGGGGGGGGGGGGGGGGGGGGGGGGGGGGGGGGGGGFGGGGGGCGEGGGGGFGGGGGGGGGGGGGGGGGGGGGGGGGFF@FCFGGGGGCFGGGGGFGGGGGGGAFGGGFGGGGGCCEEE6DFDGFFGGFG8=DFFGGGGGFEFGGFGGCFFCGGGGGGFGDFG6@?D@FDG?+;C78A6C=6@FFAFFFFFCFFFA>58A?BCE4EEFFFF=//54@F355=@29=>@D0.805<CE?CE@F<>>826;F063?B04(.14403:-69:>4(1,(470::#####
@M05025:18:000000000-B3NL5:1:1101:4161:15642 2:N:0:CACTCA
TTCAGAGGACTACCCGGGTTTCTAATCCTGTTTGCTCCCCACGCTTTCGTGCCTCAGCGTCAGTGCTGGTCCAGGTGGCCGCCTTCGCCACGGATGTTCCTCCCGATATCTACGCATTTCACTGCTACACCGGGAATTCCGCCACCCTCTACCGCACTCCAGCCCGCCAGTTTCCAATGCAGTTCCCAGGTTGAGCCCAGGGCTTTCACATCGGACTTAACGAACCGCCTACGCACGCTTTACGCCCAGTACTTCCGAGTAACGCTTGCACCCTTCGTATTACCCCGGCTGCTGGCAGTCA
+
CFGGGGGGGGGGGGGGGGGGGGGGGGGGGGGGGGGGGGGGGGGGGGGGGGGGGGGGGGGGGGDGGGGGGGGGGGGGGFGGGGGGGFGGGGGGGGGGGGGGGGGGGGGGGGFGGGGGGGGGGGGGGGGGFGGGEE6CEGGGGGGGGFGGGGGGGGGGGGGGGGGFGGGGGGACFGGGFGGGDC>FGGGGG4CDFFCFGFGF;BDFFFF7F7?;D<FEEFF<EFFFFF>B0??FF>FFFFBB6>>109>FFFA)6A9A14(4:>B((43:?<7?46112:?03)44(4939BFF:::3#####
@M05025:18:000000000-B3NL5:1:1101:17612:15648 2:N:0:CACTCA
TTCAGAGGACTACAAGGGTTTCTAATCCTGTTCGCTACCCATGCTTTCGAGCCTCAGCGTCAGTTGCAGACCAGACAGCCGCCTTCGCCACTGGTGTTCTTCCATATATCTACGCATTCCACCGCTACACATGGAGTTCCACTGTCCTCTTCTGCACTCAAGTCGCCCGGTTTCCGATGCACTTCTTCGGTTAAGCCGAAGGCTTTCACATCAGACCTAAGTAACCGCCTGCGCTCGCTTTACGCCCAATAAATCCGGATAACTCTTGCCACCTACGTATTACCGCGGCTGCTGGCGACGT
+
GGGGGFGFGGGGGGGGGDGGGGGGGGGGGGGGFGGGGGGGGGGGGGGGGGCGGGGFGGGGGGGGGGGGGEGGGGFGGFCFGGGGGGGGGGGGGFFGGGGGGGGGGGGGFGCFGGDGGGGFGGFGGGDGGGGGEDFGGGGGFGGGGGGGGGGGGGGGGGGDFGGGGGGGGEGECFGGGG>GCFGCGGFGGGGGGFDGGEGDB>A9F>>FFFFFFFBFFFFF=?E<<;29;D=6@6;@031=F<CD@0;?:7:A>BAF1(8?FF>.))6-)46832(:6?)6:9<B692;0,313)4(#####
@M05025:18:000000000-B3NL5:1:1101:9000:15662 2:N:0:CACTCA
TTCAGAGGACTACAAGGGTATCTAATCCTGTTCGCTACCCATGCTTTCGAGCCTCAGCGTCAGTTACAGACCAGAGAGCCGCCTTCGCCACTGGTGTTCTTCCATATATCTACGCATTCCACCGCTACACATGGAGTTCCACTCTCCTCTTCTGCACTCAAGAAACACAGTTTCCGATGCAATTCCTCGGTTAAGCCGGGGGCTTTCACATCAGACTTATCTTTCCGCCTGCGCTCGCTTTACGCACAATAAATCAGGACAACGCTTGCCACCTACGTATTACCGCGGCTGCTGCCACCCT
+
D<F9FDGGG@<FGFEGGG@EGGG9EFDEFDFGFEDEBFFFFE@EEGFFGGFGEGG@FFGGFGGGGGGGGGGGGGF<DFGGDGGCGG@CFDFGFFFCGGFGFGFAFGGGCFGFGGDGGFFAEGGGG+FFFGGGGGGGGGGGDFGGDG8A=FGFGGGFGGGF8EEFGFFGEGGGGCFDGGGGFGGGG?+=DC?6CAG87?7@>EEAA;AFFFEE4>EFFACCE?EFF;6@2;7@2>@FFFF:?4:1?(49(4<A45<).8(8<?<69?B01.4<?<086()-.642(7116(-3:B23#####
@M05025:18:000000000-B3NL5:1:1101:8980:15673 2:N:0:CACTCA
TTCAGAGGACTACTAGGGTTTCTAATCCTGTTCGCTACCCATGCTTTCGAGCCTCAGCGTCAGTTGCAGACCAGAGAGCCGCCTTCGCCACTGGTGTTCTTCCATATATCTACGCATTCCACCGCTACACATGGAGTTCCACTCTCCTCTTCTGCACTCAAGTTCAACAGTTTCTGATGCAATTCTCCGGTTGAGCCGAAGGCTTTCACATCAGACTTATTGAACCGCCTGCACTCGCTTTACGCCCAATAAATCCGGACAACGCTTGCCACCTACGCATTACCCCGGCTGCTGTCCGGAG
+
GGGGGGGGGGGGGGGGGGGGGGGGGGGGGGGGGGGGGGGGGGGGGGGGGGGGGGGGGGGGGGGGGGGGGGGGGGFGGGGGGGGGGGGGGGGGGGGGGGGGGGGGGGGGGGGDGGGGGGGCFGGGGGGGGGGGGGGCGGGGGGGGGGGGGGGFGGGGGGGGCFFDFGGGGGGGGGGGFGGGGGGGGGGFGDCGCFGDGDGFE5CFFFFFFFFFFFFFFFEFEC?4>D>>@FFBFEFF29?6<EF?FFFD03;);<)=9>F@FF:992<:F?<DF?0::,(4,:>A(-(((((357).#####
@M05025:18:000000000-B3NL5:1:1101:5264:15678 2:N:0:CACTCA
TTCAGAGGACTACAGGGGTTTCTAATCCTGTTCGCTACCCATGCTTTCGAGCCTCAGCGTCAGTTGCAGACCAGAGAGCCGCCTTCGCCACTGGTGTTCTTCCATATATCTACGCATTCCACCGCTACACATGGAGTTCCACTCTCCTCTTCTGCACTCAAGTTCAACAGGTTCTGATGCAATTCTCCGGTTGAGCCGAAGGCTTCCACATCAGACTTAGTGAACGGCCTGCACTCTCTTTCCGCCCAATAAATCCGGAGAACGCTAGCCACATACGTATTACAGCGACTGCTGGCAACGT
+
-FF9;FGCG<@<@,CFE76C6FEFGC<6CF6C,FF:CBEECEE<,,E<,:,B@@CC6,@66:F<CEEA<<CFEFGDE,,,7+8F,CFC:CC894,A4@C5,C,?E,,CBFCFCF+@?FEGG<4CFFE@,=,@EEFG?FG,E9EF=8,3@FAFAA8F>EFCFDFGGGGFFF,@622=+2B9=892<2C:D>DDCA57*0333*;694*++35>F=6*/+/*18/9>(65(0(073)6)4/75).6?(,//6EF<C?=6((((.423:((5<7<<34,4))).)6-23(((-(())41#####
@M05025:18:000000000-B3NL5:1:1101:2617:15695 2:N:0:CACTCA
TTCAGAGGACTACCAGGGTATCTAATCCTGTTCGCTCCCCACGCTTTCGCTCCTCAGCGTCAGTAACGGCCCAGAGACCTGCCTTCGCCATTGGTGTTCTTCCCGATATCTGCACATTCCACCGTTACACCGGGAATTCCAGTCTCCCCTACCGCACTCCAGCCCGCCCGTACCCGGCGCAGATCCACCGTTAGGCGATGGACTTTCACACCGGACGCGACGAACCGCCTACGAGCCCTTTACGCCCAATAAATCCGGATAACGCTCGCACCCTACGTATTACCGCGGCTGCTGGCAAGAG
+
GFGFGGGGGGGGGGGGGGGGGGGGGGGGGGGGGGGGGGGGGGGGGGGGGGGGGGGGGGGEGGGGGGGGGGEGGGGGGGGGGGGGGGGGGGGGGGGGGGGGGGGGGGGGGGGGGGGGGGGGGGGGFGGGGGGGGGGGGGGGGGGGCGFGGGGGGGGGGGGGGFGEGGGGGG7CGDD>7DGGGGCCFF4?FGGG33**9ADDFFF4FFFFF@EF>>17>72;>BBFF>B>BF?FFFB>FFF<D9AB?9BF?FF<B<4>0(402>B?F<6404>9<426:?2489A>69;0(4(143,(#####
@M05025:18:000000000-B3NL5:1:1101:24477:15713 2:N:0:CACTCA
TTCAGAGGACTACAAGGGTATCTAATCCTGTTCGATACCCACGCCTTCGTGCTTCAGCGTCAGTAGGGCGCCGGTACGCTGCCTTCGCAATCGGAGTTCTGCGTGATATCTATGCATTTCACCGCTACACCACGCATTCCGCGTACTTCTCGCCCACTCAAGGCACCCAGTTTCAACGGCTCGACGAGGTTGAGCCCCGCAATTTTACTGCGGACTTAAGCGTCCGCCTACGCACCCTTTAAACCCAATAACGCCGGATAACGCCCGCATCCTCCGTATTACTGCCGCCCCTGGGCACCGA
+
G7FECEGE,@FCEEE9,BCFGEEAEFCAEAFAF@E9CFGE,@FGG<B<CCDF<FFFGCGGGEECCE6,<+CCFGGEGGGGGGGFGG=FG7CEFGCFGDFDFFEGDG=FGGCFGABEFGGDFF:BFECEF@=+DB63>=E,DCEGCEF7CFC:EGCEG,DFFFGG>GGGFC<C@B@EGD>C7DGGGDG<DG*;44CGGDC>A:.;+3;A7;2(069)174-<>?BF>1??02(0,7>?F24<9)).1:110-)(-((04:(6.(((((-1((.82:0(((,.:)).1((((((,,(,#####
@M05025:18:000000000-B3NL5:1:1101:20301:15715 2:N:0:CACTCA
TTCAGAGGACTACCAGGGTTTCTAATCCTGTTCGATACCCACGCTTTCGTGCTTCAGCGTCAGTTGGGCGCCGGTATGCTGCCTTCGCAATCGGAGTTCTGCGTGATATCTATGCATTTCACCGCTACACCACGCATTCCGCATACTTCTCGCCCACTCAAGAACGCCAGTTTCAACGGCGGAGCGAGGTTGAGCCCCGCGATTTTACCGCTGACTTGGCATTCCGCCTACGCACCCTTTAAACCCAATAAATCCGGATAACGCTCGCATCCTCCGTATTACCGCGTCTGCTGGCCTCAAA
+
GGGGGGGGGGGGGGGGGGGGGGGGGGGGGGGGGGGGGGGGGGGGGGGGGGGGGGGGGGGGGGGGGFGFGGGGGGGGGGGGGGGGGGGGGGGGGGGGGGGGFGGGGGGGGGGGGGGGGGGGGGGGGGGGGGGGGGGGGGGGGGGGCGGGGGGGGGGGGGGGGDCFGGGGDEFGFGGGGGDDGCGGDCCDGGG4FFGGGFGFFFDFFFFFF@>FE>BFFFFF?AFFFFFFFFFFF017<:FF)<AFFFFFF?26<2>>6?:?A2(4,,41114?7>?FF(32<BA09((-((.)3(81#####
@M05025:18:000000000-B3NL5:1:1101:13158:15728 2:N:0:CACTCA
TTCAGAGGACTACCCGGGTTTCTAATCCTGTTTGCTCCCCACGCTTTCGTGCCTCAGTGTCAATGTTGGTCCAGGTAGCTGCCTTCGCCATGGATGTTCCTCCTGATCTCTACGCATTTCACTGCTACACCAGGAATTCCGCTACCCTCTACCACATTCTAGTCATCCAGTATCCACTGCAGTTCCCAGGTTGAGCCCAGGGCTTTCACAACGGACTTAAATAACCACCTACGCACGCTTTACGCCCAGTCATTCCGAGTAACGTTTGCAACCTTCGTATTACCCGCGCTGCGTGCCATGA
+
GGGDFEGGGGGGGGFGGGGGGGGGGGFGGGGFGCFGGGGEGEGGGGGGGGGGFFFFGFEFGGFECEFGGGGGE@<FD@EFEGFFFGGGGGGGD<BFFGGFEGGGGAFFFFGGGGGCC7AFFEA9ECFGGGFFG78DFFFCGGGGGG?2AEEFFGGGFFGFFAFGGGG8@?EGGFGGGGFFFGGGFGGGG+DF?FGF?DG?F*:FFFF?F95=?B)??ACCAECEEBBBABEED>=@BFFFBFE(>>(324)7C)9)68(63C?D(6337.)63;72:.8:(:44(((41(,2(--,#####
@M05025:18:000000000-B3NL5:1:1101:7396:15749 2:N:0:CACTCA
TTCAGAGGACTACAGGGGTATCTAATCCTGTTTGCTCCCCACGCTTTCGTTCTTGAGCGTCAGTGTATATCCAGTAAACTGCCTTCGCCGTTGGTGTTCTTCCTAATATCTACGCATTCCACCGCTTCACTAAGAATTCCGTTTACCTCTATATAACTCTAGTTAACCAGTATCCAAAGCGGACTGAGGTTGAGCCTCAGGCTTTAACTCTAGACTTGATAAACCGCCTACAAACTCTTTACGCCCAATAATTCCGGATAACGCTTGTGACCTATGTATTACCGCGGCTGCTGGCCGGAAC
+
GGGGGGGGGGGGGGGGGGGGGGGGGGGGGGGGGGGGGGGGGGGGGGGGGGGGGGGGGGGGGGGGGGGGGGGGGGGGCGGGGGGGGGGGGGGGGGGGGGGGGGGGGGGGGGGGGGGGGGGFGGGGGGGGGGGGGFGGGGGGGGGGGGGGGGGGGGGGGGGGGGGGGGGGGGGGGGCGGGGGDDCGGGGFFDFGGACGFFGFFFFFFFFFFFEFF5AF>AEEE<4>D9@=A@FEE3(.08CC<>2>99@;8@<ECECE;D2<A773<DF8))<4:BFA<<A2)6449>0(311:>(2(#####
@M05025:18:000000000-B3NL5:1:1101:11877:15782 2:N:0:CACTCA
TTCAGAGGACTACTAGGGTTTCTAATCCTGTTCGCTACCCATGCTTTCGAGCCTCAGCGTCAGTTGCAGACCAGAGAGCCGCCTTCGCCACTGGTGTTCTTCCATATATCTACGCATTCCACCGCTACACATGGAGTTCCACTCTCCTCTTCTGCACTCAAGTTCAACAGTTTCTGATGCAATTCTCCGGTTGAGCCGAAGGCTTTCACATCAGACTTATTGAACCGCCTGCACTCGCTTTACGCCCAATAAATCCGGACAACGCTTCCCACCCACGTATTACCGCCGCTTCTGGCCCTGC
+
FGGGGGGGGGGGGGGGGGFGFGGGGGGGGGGGGGGGGGGGGGGGGGGGGGGDGFGFFGGGGGGGGGGGGGGFFGGGGGGGGGGGGGGGGGGEFF<AEGGGGGGGGGGGFFGGGGGGGGGGGGGGGGGGGGEGGGGGGGGGGGCF4DFGGGDGGFGDEFGFGGDDGG:FGDGGFGGGGD9DFGGFGFGGG6CDGFGFG>GDFFAFFFFCFCEFBB=AFFF?EC4C4@B926@B(7;766(:17>,6@BD1/)77?CF@FF961((--8(5:A?,((47<14344<1((-,(,46)20#####
@M05025:18:000000000-B3NL5:1:1101:26540:15940 2:N:0:CACTCA
TTCAGAGGACTACAAGGGTATCTAATCCTGTTTGCTCCCCACGCTTTCGTGCCTCAGTGTCAGTGTTGGTCCAGGTAGCTGCCTTCGCCATGGATGTTCCTCCTGATCTCTACGCATTTCACTGCTACACCAGGAATTCCGCTACCCTCTACCACACTCTAGTCGCCCAGTATCCACTGCAGTTCCCAGGTTGAGCCCAGGGCTTTCACAACGGACTTAAACGACCACCTACGCACGCTTTACGCCCAGTAATTCCTAGTAACGCTTGCACCCTTCGTATTACCGCGGCTCGCGGCTGCGT
+
GECGGFGGDFGGFFGDFCFFFGFFGFGGCAFEA8FFGGGGGGGGGGGCFGGGG9<EFEFGGFEGDCDFFFFGGFCE99FFDGGGCF7FCEGGGEGGCFFF9EFGGCCFFGGGGGGGGCFDEBFF:FFGGEEFGBFGGGGGGE@68D8DGFGGGGGGEG?GA;@E?ECCCFGGGGGFGC+=AD=EF?++A8==DF6D?FCFFFFA3:AFFB5>5))*9AC=C=D5:AFFD=>B9=(5@9;;<EE03903/6)9)99))/)1??EDFFF6??FF1:04(48<:><<462(22((((,,#####
@M05025:18:000000000-B3NL5:1:1101:21918:15975 2:N:0:CACTCA
TTCAGAGGACTACACGGGTATCTAATCCTGTTTGCTCCACATGCTCTCATGCCTCAGCGTCAGTTACAGTCCAGTAAGTCGCCTTCGCCACTGGTGTTCTTCCTAATCTCTACGCATTTCACCGCTACACTAGGAATTCCACTTACCTCTCCTGCACTCTAGTTAAACAGTTTTATATCCTTTCAACAGGTTAAGCTTATATATTAAACATATAACTTGTTTAACCGCCTACGCATCCTTTACGCCCAGTTATTCCGAACAACGCTTACCACCTACGTATTACCACGGCGCCTTGCCAAGG
+
;C-F<@FGGFFFEC,8:@:FFGGF9<<FCEGDAFGGG8,;CF<@,FA,,CC@<EE,66F,,8FFGG9FFGF8,@FAFFFA7F@@:A,88@BF8=E8?BFGACFGFFF<<,<FA=CECDCG9F?EG=:F@FFFFGGG,@@EEFE>EDF8,E,D9D8FDAD9,67=,6,4=@3,,=+6=C+6@?CA+66+?+DD7<2=+4B7;++?D++?*+8*?*;BCA*385;7=*18=51=575-5>*2>C*:=52(76*974*9>2(/(,2:((/(6=<;;3;6(())/)<4))((((-((()(#####
@M05025:18:000000000-B3NL5:1:1101:15014:16025 2:N:0:CACTCA
TTCAGAGGACTACACGGGTATCTAATCCTGTTTGCTCCCCATGCTCTCATGCCTCAGCGTCAGTTACAGTCCAGTAAGTCGCCTTCGCCACTGGTGTTCTTCCTAATCTCTACGCATTTCACCGCTACACTAGGAATTCCACTTACCTCTCCTGCACTCTAGTTAAACAGTTTTATATGCTTTCTACAGGTTAAGCCTATATATTTAACATATAACTTGTTTAACCGCCTACGCATCCTTTACGCCCAGTTATTCCGAACAACGCTTGCCACCTACGTATTACCCCGGCTGCTGGCTCGGG
+
FGGGGGGGGGGGGGGGGGGGGGGGGGGGGGGGGGGGGFGGGGGGGGGGGGGGGGGGGGGGGGGGGGGGGGGGGGGGGGGGGGGGGGGGGGGGGGGGGGGGGGGGGGGGFGGGGGGGGGGGGGGGGEGGGGGGGGGGGGGGGGGGGGGGGDGGGGGGGGGGGCEFFGGGGGGGFDDGFGGFDFGGGGGG8FGGGFGGGFFFFFFFF+C?8CE<FEFFF+:AEDCEEE558)13>)):>BEAEEEFFF29@EFFF?EFED20:D3.37<;@@EF<;15?1@3455)(--11311::(4#####
@M05025:18:000000000-B3NL5:1:1101:9815:16073 2:N:0:CACTCA
TTCAGAGGACTACACGGGTTTCTAATCCTGTTCGATCCCCACGCTTTCGTGCCTCAGCGTCAGTCTGGCGCCGGTACGCTGCCTTCGCAATCGGAGTTCTGCGCGATATCTATGCATTTCACCGCTACACCGCGCATTCCGCGTACTTCTCGCCAACTCAAGTCTGCCAGTTTCAACGGCTCGACGGGGTTGAGCCCCGCAATTTTACCGCTGACTTAACGGACCGCCTACGCACCCTTTAAACCCAATAAATCCGGATAACGCTCGCATCCTCCGTATTCCCGCGGCTGCTGGCCTCGGA
+
GGGGGGGGGGGGGGGGGGGGGGGGGGGGGGGGGGGGGGGGGGGGGGGGGGEGGGGGGGGGGGGGGGGGGGGGGGGGGGGGGGGGGGGGGGGGGGGGGGGGDGGGGGGDGGGGGGGFGGGGGGGGGGGGGGGGGGGGGGGGGGGGGGGGGGGGGGGGGGGGGFFFGGGGGGGGGGGGGGGGGGGGGDGGGGGGGFGGGFGFF:BF?@?F?DB>FBFFFFFF09?FFFFFFFFBB:>BBB?DA4AA??BFFFFF4<:1(28:AD:>130;0(4?22:63027)).((,(((-2373?6#####
@M05025:18:000000000-B3NL5:1:1101:17944:16090 2:N:0:CACTCA
TTCAGAGGACTACCAGGGTTTCTAATCCTGTTTGCTCCCCACGCTTTCGCACCTGAGCGTCAGTCTTTGTCTAGTTGGCCGCCTTCGCCACCGGTACTCCTCCAGATCTCTACGCATTTCACCGCTACACCTGGAATTCTACCCCCCTCTACAAGACTCTAGCCTGCCACTTTCGGATGCAGTCCCCAGGTTCAGCCCGGGGATTTCACATCCGACTTGACAGACCGCCTGCGTGCGCTTTACGCCCAGTAATTCCGATTAACCGTTGCACCCTCCGTATTACCGCTGCTGCTGGCAGGCT
+
-ECFEGD?<CFFFGGGGGFEEFA,,CFGFC,CCFE,CF<F<FGGD@DC@:6@CF<EFGEF,6FDE9EFGGA,C@,,<,CFGGEC?FFGC=FCF+@F,:54F<:AE9FF9F,55A:FCCDFGGC8EFCEEB,8>6@,44EE;EF>3@CEEGEFGGG,>9D9=B,@:,;3@,4<,?9D**3@7:5,;7*7CF;**;>@7@DF)/)0;6BAFFCFF?(5)8;=3)336;@@@;::28(2799(8<BFF;01:29))))),,48?A4)(,-(,)41:6::(,((.)))1(((-2:)3)42#####
@M05025:18:000000000-B3NL5:1:1101:12444:16135 2:N:0:CACTCA
TTCAGAGGACTACCCGGGTTTCTAATCCTGTTTGCTCCCCACGCTTTCGCACCTGAGCGTCAGTCTTTGTCCAGGGGGCCGCCTTCGCCACCGGTATTCCTCCAGATCTCTACGCATTTCACCGCTACACCTGGAATTCTACCCCCCTCTACAAGACTCTAGCCTGCCAGTTTCGGATGCAGTTCCCAGGTTGAGCCCGGGGATTTCACATCCGACTTGACAGACCGCCTGCGTGCGCTTTACGCCCAGTAATTCCGATTAACGCTTGCACCCTCCGTATTACCGCGGCTGCTGGCGTCAG
+
GGGGGGGGGGGGGGGGGGFGEGGGGGGGGGGGGGGGGGGGGGGGGGGGGGGGGGGGGGGGGGGGGGGGGGGGGGGDGGGGGGGGGGGGBFGGGGGGGGGGGGGGGGGGGGGGGGGGGGGGGGGGGGGGGGGGGGGGGGGGGGGGGGGGGGGGGGFDFGGGFBFGGGGGGGEFG797DDDGGFGGGGGGGFGDFFGGGFGEFFBEFFFFFFFFFFDFFBFDF>2:?F0234<BBB?FB>FFFFFFFF>B::AAA2<<2(2:?A<<BFF6<2214(-8(,4:82><6B>>(((-3843#####
@M05025:18:000000000-B3NL5:1:1101:7740:16157 2:N:0:CACTCA
TTCAGAGGACTACAAGGGTATCTAATCCTGTTCGCTACCCATGCTTTCGAGCCTCAGCGTCAGTTGCAGACCAGAGAGCCGCCTTCGCCACTGGTGTTCTTCCATATATCTACGCATTCCACCGCTACACATGGAGTTCCACTCTCCTCTTCTGCACTCAAGTTCAACAGTTTCTGATGCAATTCTCCGGTTGAGCCGAAGGCTTTCACATCAGACTTATTGAACCGCCTGCACTCGCTTTACGCCCAATAAATCCGGACAACGCTTGCCACCTACGTATTACCGCGGCTGCTGGCGGGTA
+
GGGGGGGGGGGGGGGGGGGGGGGGGGGGGGGGFGGGGGGGGGGGGGGGGGGGGGGGGGGGGGGGGGGGGGGGGGGGGGGGGGGGGGDGGGGGGGGGGGGGGGGGGGGGGGGFGGDGGDGGGGGGGGGGGGGGFGGGGGGGGF;EGGCFGGGGGGGGGGGGGGGFGGGGGGGFGGGGGGGGCFGDGGGGGCGGDFGGGFGEFDAFF9>AFFE@F*1AFFFFFFF=E>>>B?92B54>BB@@FFFD;>@@3@FFEFF@07;BFFF0><B06?<?6(34:1<>:BFF(17((7((44(4#####
@M05025:18:000000000-B3NL5:1:1101:7713:16173 2:N:0:CACTCA
TTCAGAGGACTACACGGGTTTCTAATCCTGTTTGCTCCCCACGCTTTCGCACCTGAGCGTCAGTCTTTGTCCAGGGGGCCGCCTTCGCCACCGGTATTCCTCCAGATCTCTACGCATTTCACCGCTACACCTGGAATTCTACCCCCCTCTACAAGACTCTAGCCTGCCAGTTTCGGATGCAGTTCCCAGGTTGAGCCCGGGGATTTCACATCCGACTTGACAGACCGCCTGCGTGCGCTTTACGCCCAGTAATTCCGATTAACGCTTGCACCCTCCGTATTACCGCGGCTGCGGGCTCCCC
+
CGFGGGGGGGGGGGGGGGGGGGGGGGGGGFFGGCGFGGGGGGGGGGGGGGGGGGGGGGGGGGGGGGGGGGGGFGGEGGGGGGGGGGGGGGEGEGGGGGGGGGGGGGGGGGGGGGGGGGGGGGGGGGDEGGGGGGGGGGCGGGGGGGGGGGCGGGGGGGGGGFGGGGGGGGGAFGDD>DGGCGCFGGGGGGGCCFGG<FGBEFDAA4AFFFEEF;,55>AAFAF02:;;FFBB0:04269(:BBB61;B0:AA)64).23??BA?1(83:)4:31<6>?<F0>A<(,39>271(((-#####
@M05025:18:000000000-B3NL5:1:1101:25139:16174 2:N:0:CACTCA
TTCAGAGGACTACTCGGGTATCTAATCCTGTTCGCTACCCATGCTTTCGAGCCTCAGCGTCAGTTGCAGACCAGAGAGCCGCCTTCGCCACTGGTGTTCTTCCATATATCTACGCATTCCACCGCTACACATGGAGTTCCACTCTCCTCTTCTGCACTCAAGTTCAACAGTTTCTGATGCAATTCTCCGGTTGAGCCGAAGGCTTTCACATCAGCCTTATTGAACCGCCTGCACTCGCTTTACGCCCAATAAATCCGGACAACGCTTGCCACCTACGTATTACAGCGGCTGCTGGCTTCGG
+
FGGFGGGGGGGGGGGGGGCEFGGGGGGGGGGGGGGGGGGGGGGGGGGGGGGGEGGGGGGGGGDEGGGGGGGGGGGGGGGGGGGGGGGGGGGGGGGGDGGGGGFGGGGGGGGGGGDGGGGGGGGGGGGG9FGGGGGGGGFGFGEGGGGGFGGGFGGGGGGGGFGGGGGGGGGFGGGGGG=FF?FCGGGGGDGGD?FGGFG>>DFAAAAFFFEEFF);9BEEACE4B5@F2@FB@;>EF@107)9;;>9;;8;8)555((-7>0.(46((-89>(.((,82<7AB2),-420,83)::#####
@M05025:18:000000000-B3NL5:1:1101:16853:16181 2:N:0:CACTCA
TTCAGAGGACTACTGGGGTTTCTAATCCTGTTCGCTACCCATGCTTTCGAGCCTCAGCGTCAGTTGCAGACCAGAGAGCCGCCTTCGCCACTGGTGTTCTTCCATATATCTACGAATTCCACCGCTACACATGGAGTTCCACTCTCCTCTTCTGCACTCAAGTTCAACAGTTTCTGATGCAATTCTCCGTTTGAGCCGAAGGCTTTCACATCAGACTTATTGAACCGCCTGCACTCGCTTTACGCCCAGTAAATCCGATCAAGCCGTGCAACCTCCTTCTTACCCCTGCTCCTGCCACCTA
+
F9EDDFGFGGAF@<FGGGE@;FF9EFAFGGFGDGGG7FEGGFEFFGAEEGE7FGGAFEGGGGDFFGGC9CEFCF8FF7CEFECC=<7CC=CGGFFDAFAAEFFEF9F,5AFFG<+EDFA,EAECE++@:8AFGCFF>F9@AA;=EFGF8DF,=E@:,@EEG>FC=D:A=FFAFGGG@FGGGFFFGFF?D++=9+39+<3*55**93<9EA76AE**/1*1**86@=)((((2(.0(663?(/77(:>6(/7))9)=@((.634,((,(-())43((().-)))5((.(,()),3(.#####
@M05025:18:000000000-B3NL5:1:1101:6107:16184 2:N:0:CACTCA
TTCAGAGGACTACAGGGGTATCTAATCCTGTTCGATCCCCACGCTTTCGTGCCTCAGCGTCAGTCTGGCGCCGGTACGCTGCCTTCGCAATCGGAGTTCTGCGCGATATCTATGCATTTCACCGCTACACCGCGCATTCCGCGTACTTCTCGCCAACTCAAGTCTGCCAGTTTCAACGGCTCGACGGGGTTGAGCCCCGCAATTTTACCGCTGACTTAACGGACCGCCTACGCACCCTTTAAACCCAATAAATCCGGATAACGCTCGCATCCACCGTATTACCGCGGCTGCTGGCCTGTGC
+
GGGGGGGGGGGGGGGGGGGGGGGGGGGGGGGGGGGGGGGGGGGGGGGGGGGGGGGGGGGGGGGGGGGGFEGGGGGGGGGGGGGGGGGGGGGGGGGGGGGGGGGGGFEFGGGGGGGGGGGGGGGDGGGGGGGGGGGGGGGGGGGGGGGGGGGGGECEFFGGFGFGGGGGGFFFFGGGGGGGED5:DGG)CDGGGFFFG>DEEDEFFFF?FB09B0:BF=<<:9?F>>>>1:B0>?BFFF?F)6<B<:F?FB24>B79>BFFF?26(4>6113>)(4(337?49<19(-4((4)).44#####
@M05025:18:000000000-B3NL5:1:1101:24709:16194 2:N:0:CACTCA
TTCAGAGGACTACCAGGGTTTCTAATCCTGTTTGCTCCCCATGCTCTCATGCCTCAGCGTCAGTTACAGTCCAGTAAGTCGCCTTCGCCACTGGTGTTCTTCCTAATCTCTACGCATTTCACCGCTACACTAGGAATTCCACTTACCTCTCCTGCACTCTAGTTAAACAGTTTTATATGCTTTCTACAGGTTAAGCCTATATATTTAACATATAACTTGTTTAACCGCCTACGCATCCTTTACGCCCAGTTATTCCGAACAACGCTTGACACCTACCGATTACCCCGGCTGTTGGCGCAAA
+
FGGGGGGGGGGGGGGGGGFGGGGGFGFGGGGGGGGGGGGGGGGGGGGGGGGGGGGGGGGGGGGGGGGGGEGFDFGGGGGGGGGGGGFGGGGGCFGGGGCGFGGGGGFGGGGGFDGGDGGGGGGGGGGGGGGGGGCGGGGEGGGGGEGGG?@?DCGGGGGGGGGGG8EFCFFFGFFGFGGFGGCFGGGGGGFFFFGGGF6DFFFFFFFB7DECFFEFFA7AC8;EC9)8)511:5=A=B6E<CCFFA@?(7/8<?<4:56=@@?(:;?((/)/4((6((((/3=4(-,40(((.-,(#####
@M05025:18:000000000-B3NL5:1:1101:27703:16218 2:N:0:CACTCA
TTCAGAGGATACCCGGGTTTCTAATCCTGTTCGCTACCCATGCTTTCGAGCCTCAGCGTCAGTTGCAGACCAGAGAGCCGCCTTCGCCACTGGTGTTCTTCCATATATCTACGCATTCCACCGCTACACATGGAGTTCCACTCTCCTCTTCTGCACTCAAGTTCAACAGTTTCTGATGCAATTCTCCGGTTGAGCCGAAGGCTTTCACATCAGACTTATTGAACCGCCTGCACTCGCTTTACGCCCAATAAATCCGGACAACGCTTGCCACCTACGTATTACCCCGGCTGCTGGCCTAAGA
+
FGGGGGGGGGGGGGGGGGGDGGGGGGGGGGGFGGGGGGGGGGGGGGGGGGDGGGGGGGGGGGGGGGGGGGGGGGGGGGGGGGGGGGGGGDGGGGGGGFGGGGGGGGGGGGGGGGGGGGGGGGGGGGGGGGGGGGGGGGGFGGGGGGGGGGGFFGGGFGGGFGGFGGGGGGFFGGGGGGGGGGGGGGGDCGGGFFGFDFGFFFFFFFFFFFFFFE;AA6<<?CCF=>@FFFD2>A@?F;?19CFD(6<DD8<EE3;96129211;B?(,347((5:BBB9:4))((-((-16))2:(#####
@M05025:18:000000000-B3NL5:1:1101:20519:16234 2:N:0:CACTCA
TTCAGAGGACTACACGGGTTTCTAATCCTGTTTGCTCCCCACGCTTTCGAGCCTCAGCGTCAGTTACAGACCAGCGAGCCGCCTTCGCCTCTGGTGTTCCTCCATATATCTACGCATTTCCCCGCTACACATGGAATTCCACTCTCCTCTTCTGCACTCAAGTTTCCCAGTTGCCAATGACCCTCCCCGGTTGAGCCGGGGGCTTTCACCTCAGACTTCAGACCCCGCCGGCCCTCGCTTTACGCCCAATAAATCCGGACAACGCTTGCCACCAACCTATTACCCCGGTAGCTGGCGTGTA
+
E9FGGCGGGFE<CFA@C:@FGGGCCEGG<CFD<CCFGFGCDF>F@7C<,6CCE8@8F8+8CFG<,CCC99FG<B,6+67+7:=,8?7FG,84BA,E?FG,,C<EBFF<,C5@EC:F?:,5,9,8=FFG9=,@,=89EGFAAFFGGGFFCGGFC89@3@DF8?,@:A8@8,@@,==C++9<,0=;C9@DD*<C***;**9*)2.)0/2+1*)66(3==@3?3<)(/3713((4(((.(4((3)611(4:((4-6:94(3(,(,86;,3,((),1((((.(.6:AB(4(((((3).,1#####
@M05025:18:000000000-B3NL5:1:1101:7488:16254 2:N:0:CACTCA
TTCAGAGGACTACAGGGGTTTCTAATCCTGTTCGATACCCACGCTTTCGTGCTTCAGCGTCAGTTGGGCGCCGGTATGCTGCCTTCGCAATCGGAGTTCTGCGTGATATCTATGCATTTCACCGCTACACCACGCATTCCGCATACTTCTCGCCCACTCAAGAACGCCAGTTTCAACGGCGGAGCGATGTTGAGCCCCGCGATTTTACCCCTGACTTGGCATTCCGCCTACGCACCCTTTAAACCCAATAAATCCGGATAACGCTCGCATCCTCCGCATTACCGCGGCTGCTGCACCGGAC
+
GGGGGFGGGGGGGGGGGGGGGGGGGGGGGGGGGGGGGGFGGGGGGGGGGGGGGGGGGGGGGGGGGGGGGGGGGGGGGGGGGGGGGGGGGGGGGGGGGGGGGGGGGGGFFGGGGGGGGGGGGGGGGGGGGGGGGGGCEGGGGGGGGGGGGGFG6@EGGGGGG9DFFGGGGGGCGCFFGDDGC4DEDD<*:CCFGFFCFDGFBD>FFFFFFFFF>:?FFFBF<)<)57BFF?F0;:6>B<B?A2>B<01:B)846<7;922:A?:><401633.)4(30(-34)6,((,1(,().)(,#####
@M05025:18:000000000-B3NL5:1:1101:10401:16271 2:N:0:CACTCA
TTCAGAGGACTACAAGGGTTTCTAATCCTGTTTGCTCCCCATGCTCTCATGCCTCAGCGTCAGTTACAGTCCAGTAAGTCGCCTTCGCCACTGGTGTTCTTCCTAATCTCTACGCATTTCACCGCTACACTAGGAATTCCACTTACCTCTCCTGCACTCTAGTTAAACAGTTTTATATGCTTTCTACAGGTTAAGCCTATATATTTAACATATAACTTGTTTAACCGCCTACGCATCCTTTACGCCCAGTTATTCCGAACAACGCTTGCCACCTACGTATTACCCCGGCTGCTGGCCTGAC
+
GGG-FFGGGGGGGGGGGGFGGGGGGGGGGGGGGGGGGGGGGGGGGGGGGGGGGGGGGGGGGGGGGGGGGGGGGGGGGGGGGGGGGGGGGGGGFFGGGGGGGGGGGGGGGGGGGGGGGGGGGGGGGGGGGGGGGGGGGGGGFGGGGGFGGGGGGGGGGGDGGCFGGGGGGGGGGGGGGGGGGGGAFGGGFFDFDFGGGFGFFFFFFFFFFFFECAFFF7*0>C@EE>=A):AD5>=49>EFE6;@AB2>=B?EFE<9(>2=B(2:(112=@<F<5=E0(7CECE9(:6032(44:(2#####
@M05025:18:000000000-B3NL5:1:1101:4718:16289 2:N:0:CACTCA
TTCAGAGGACTACTAGGGTTTCTAATCCTGTTCGATACCCACGCTTTCGTGCTTCAGCGTCAGTTGGGCGCCGGTATGCTGCCTTCGCAATCGGAGTTCTGCGTGATATCTATGCATTTCACCGCTACACCACGCATTCCGCATACTTCTCGCCCACTCAAGAACGCCAGTTTCAACGGCGGAGCGAGGTTGAGCCCCGCGATTTTACCGCTGACTTGGCATTCCGCCTACGCACCCTTTAAACCCAATAAATCCGGATAACGCTCGCATCCTCCGTATTACCCCGGCTCCTGCCCCTCGC
+
GGEFGCGCDFFGGGGGGGGGGGGGGGGGGGGGGGGGGGFGGGGGGEGGGGGGGFFGGFEGGGGGGFGDF@EEGGGGGGGGCFFCGGFEGGG8,BFFFGGGEGGGGGGGGGGFGGGGGGGG<FGEGDDGGFGGGGDGGGGCFEGGGFGGGFGGGEEEGGC8,@FGGCGGGC?C:CFGGGDDE)8CDC3/9DGF*;DGCBGFE)75.87FFE0(5,0=*?B?FB2:B?FB(8<09<;9B1:)6).4<0(10>3699?07?F?9<(1(((-71;0.).(4(80)).(-(,(-(-()(((#####
@M05025:18:000000000-B3NL5:1:1101:11448:16309 2:N:0:CACTCA
TTCAGAGGACTACTAGGGTATCTAATCCTGTTCGCTACCCATGCTTTCGAGCCTCAGCGTCCGTTGCAGACCAGATAGCCTCCTTCGCCACTGGTGTTCTTCCATATATCTACGCATTCCACCGCTACACATGGAGTTCCACCCTCCTCTTCTGCACTCAAGTCCAACAGTTTCTGATGCAATTCTCCGGTTGAGCCGAAGGCTTTCACATCAGACTTATTGAACCGCATCCACTCGCTGTCCGCACAATAAATCCGATCAACGCTTGCCACCTACGTCCTACCCCGCCGCCTGCGCCGCT
+
C@@<FFF-@FG<F9EF,6,,C@@C,66C6CF,6,@B@FGG@FC8FGGG:CFEEFF,6C78@+7,,@7,6@F<@<E,@@EF,66B6<,=,:?AF@5?ACF??EF,E?E?,ED<<,7CFFF,<A4+@F+C,:,@,9,,9@;,,646=D+@F898,@E;>,3@D,,,7@D@C,@=72+++?D+@==EDGF+=C99+097C***3*?>*98;B+9>+.**9+AEC496B)(6(-((..9(5>2(/);<>(623))/9?)(((((-.((48(-::9B?B(,(,((.-.3((,,,-,(((((#####
@M05025:18:000000000-B3NL5:1:1101:23198:16349 2:N:0:CACTCA
[truncated: 22,536,009 more chars]
